# Supplementary material for: Ecological genomics in the Northern krill uncovers loci for local adaptation across ocean basins
Source: Nat Commun. 2024 Aug 1;15:6297. doi: 10.1038/s41467-024-50239-7 (PMC11294593; doi:10.1038/s41467-024-50239-7)
Supplement: Supplementary file 5 — Supplementary Data 1 [file 41467_2024_50239_MOESM5_ESM.xlsx]

## Sheet: SD1. Samples and sequencing
Supplementary Data 1. Northern krill M. norvegica samples sequenced for genome assembly or population genomics
Sample collection and short-read re-sequencing information
															LIB Biobank (Museum Koenig Bonn)		MultiQC reported	Expected	MAPPED STATISTICS (BWA+SAMTOOLS)				Observed	Observed	Observed
Nr	Collection ID	Sequencing ID #1	Analysis ID	ENA Sample ID	Country	Region	Coordinates/location	Coordinates	WGS84	WGS84 decimal	Date	Collector/coordinator	Sex	Extraction	Accession	Preserved tissue	Sequencing library	Sequenced reads (M)	Sequenced coverage (×)	MAPPED READS (n)	UNMAPPED READS (n)	MAPPED BASES (n)	UNMAPPED BASES (n)	Mapped coverage (×)	Unmapped coverage (×)	Total coverage (×)
1	1:3 (Net 1)	P13673_101 | P18503_1001	mai_1	ERS15420180	USA	Gulf of Maine	Lat 42 21.18N Long 69 46.99W	N42°21.18' W69°46.99'	42°21'10.8"N 69°46'59.4"W	42.35300 -69.78317	2014-11-04	Leocadio Blanco-Bercial	male	Salt-isopropanol precipitation	-		Nextera DNA Flex	315.18	2.58344	336376657	4224305	47765485294	599851310	2.42057	0.0303982	2.45097
2	1:4 (Net 1)	P13673_102 | P18503_1002	mai_2	ERS15420181	USA	Gulf of Maine	Lat 42 21.18N Long 69 46.99W	N42°21.18' W69°46.99'	42°21'10.8"N 69°46'59.4"W	42.35300 -69.78317	2014-11-04	Leocadio Blanco-Bercial	female	Salt-isopropanol precipitation	-		Nextera DNA Flex	242.36	1.98656	258612678	2936834	36723000276	417030428	1.86098	0.0211335	1.88211
3	1:5 (Net 1)	P13673_103 | P18503_1003	mai_3	ERS15420182	USA	Gulf of Maine	Lat 42 21.18N Long 69 46.99W	N42°21.18' W69°46.99'	42°21'10.8"N 69°46'59.4"W	42.35300 -69.78317	2014-11-04	Leocadio Blanco-Bercial	female	Salt-isopropanol precipitation	-		Nextera DNA Flex	258.54	2.11918	274464490	3836468	38973957580	544778456	1.97505	0.0276073	2.00266
4	1:7 (Net 1)	P13673_104	mai_4	ERS15420183	USA	Gulf of Maine	Lat 42 21.18N Long 69 46.99W	N42°21.18' W69°46.99'	42°21'10.8"N 69°46'59.4"W	42.35300 -69.78317	2014-11-04	Leocadio Blanco-Bercial	female	Salt-isopropanol precipitation	-		Nextera DNA Flex	255.86	2.09721	272268039	4132848	38662061538	586864416	1.95925	0.02974	1.98899
5	1:8 (Net 1)	P13673_105 | P18503_1005	mai_5	ERS15420184	USA	Gulf of Maine	Lat 42 21.18N Long 69 46.99W	N42°21.18' W69°46.99'	42°21'10.8"N 69°46'59.4"W	42.35300 -69.78317	2014-11-04	Leocadio Blanco-Bercial	female	Salt-isopropanol precipitation	-		Nextera DNA Flex	306.16	2.50951	325394116	4472572	46205964472	635105224	2.34154	0.0321847	2.37373
6	2:1 (Net 4)	P13673_106 | P18503_1006	mai_6	ERS15420185	USA	Gulf of Maine	Lat 42 21.18N Long 69 46.99W	N42°21.18' W69°46.99'	42°21'10.8"N 69°46'59.4"W	42.35300 -69.78317	2014-11-04	Leocadio Blanco-Bercial	-	Salt-isopropanol precipitation	-		Nextera DNA Flex	903.5	7.40574	963657107	11151034	136839309194	1583446828	6.93449	0.080243	7.01474
7	2:2 (Net 4)	P13673_107 | P18503_1007	mai_7	ERS15420186	USA	Gulf of Maine	Lat 42 21.18N Long 69 46.99W	N42°21.18' W69°46.99'	42°21'10.8"N 69°46'59.4"W	42.35300 -69.78317	2014-11-04	Leocadio Blanco-Bercial	female	Salt-isopropanol precipitation	-		Nextera DNA Flex	273.24	2.23967	290873231	3709210	41303998802	526707820	2.09313	0.0266915	2.11982
8	2:3 (Net 4)	P13673_108 | P18503_1008	mai_8	ERS15420187	USA	Gulf of Maine	Lat 42 21.18N Long 69 46.99W	N42°21.18' W69°46.99'	42°21'10.8"N 69°46'59.4"W	42.35300 -69.78317	2014-11-04	Leocadio Blanco-Bercial	female	Salt-isopropanol precipitation	-		Nextera DNA Flex	422.7	3.46475	450716456	5221359	64001736752	741432978	3.24336	0.037573	3.28094
9	2:4 (Net 4)	P13673_109	mai_9	ERS15420188	USA	Gulf of Maine	Lat 42 21.18N Long 69 46.99W	N42°21.18' W69°46.99'	42°21'10.8"N 69°46'59.4"W	42.35300 -69.78317	2014-11-04	Leocadio Blanco-Bercial	female	Salt-isopropanol precipitation	-		Nextera DNA Flex	521.24	4.27246	553151716	7380180	78547543672	1047985560	3.98049	0.0531079	4.0336
10	2:5 (Net 4)	P13673_110 | P18503_1010	mai_10	ERS15420189	USA	Gulf of Maine	Lat 42 21.18N Long 69 46.99W	N42°21.18' W69°46.99'	42°21'10.8"N 69°46'59.4"W	42.35300 -69.78317	2014-11-04	Leocadio Blanco-Bercial	female	Salt-isopropanol precipitation	-		Nextera DNA Flex	361.68	2.96459	384318850	4990950	54573276700	708714900	2.76556	0.035915	2.80148
11	2031:A1	P13673_111	sva_1	ERS15420190	Norway	North of Svalbard	80°13.547093' N 16°35.808773' E	N80°13.547093' E16°35.808773'	80°13'32.83"N 16°35'48.53"E	80.22578 16.59681	2019-10-25	Jon Rønning, Elena Eriksen	-	Salt-isopropanol precipitation	-		Nextera DNA Flex	3.46	0.0283607	3690281	63771	524019902	9055482	0.0265553	0.000458897	0.0270142
12	2031:A2	P13673_112	sva_2	ERS15420191	Norway	North of Svalbard	80°13.547093' N 16°35.808773' E	N80°13.547093' E16°35.808773'	80°13'32.83"N 16°35'48.53"E	80.22578 16.59681	2019-10-25	Jon Rønning, Elena Eriksen	female	Salt-isopropanol precipitation	-		Nextera DNA Flex	274.92	2.25344	290477801	4713104	41247847742	669260768	2.09028	0.0339156	2.1242
13	2031:A3	P13673_113 | P18503_1013	sva_3	ERS15420192	Norway	North of Svalbard	80°13.547093' N 16°35.808773' E	N80°13.547093' E16°35.808773'	80°13'32.83"N 16°35'48.53"E	80.22578 16.59681	2019-10-25	Jon Rønning, Elena Eriksen	male	Salt-isopropanol precipitation	-		Nextera DNA Flex	515.38	4.22443	546902909	8218913	77660213078	1167085646	3.93552	0.0591434	3.99467
14	2031:A4	P13673_114 | P18503_1014	sva_4	ERS15420193	Norway	North of Svalbard	80°13.547093' N 16°35.808773' E	N80°13.547093' E16°35.808773'	80°13'32.83"N 16°35'48.53"E	80.22578 16.59681	2019-10-25	Jon Rønning, Elena Eriksen	female	Salt-isopropanol precipitation	-		Nextera DNA Flex	411.16	3.37016	434866374	6503280	61751025108	923465760	3.12931	0.0467977	3.1761
15	2031:A5	P13673_115 | P18503_1015	sva_5	ERS15420194	Norway	North of Svalbard	80°13.547093' N 16°35.808773' E	N80°13.547093' E16°35.808773'	80°13'32.83"N 16°35'48.53"E	80.22578 16.59681	2019-10-25	Jon Rønning, Elena Eriksen	female	Salt-isopropanol precipitation	-		Nextera DNA Flex	646.14	5.29623	682582681	10591648	96926740702	1504014016	4.91188	0.0762177	4.98809
16	2396:2	P13673_116 | P18503_1016	sva_6	ERS15420195	Norway	East of Svalbard	79°54.22' N 29°56.14' E	N79°54.22' E29°56.14'	79°54'13.2"N 29°56'8.4"E	79.90367 29.93567	2019-09-25	Jon Rønning, Elena Eriksen	male	Salt-isopropanol precipitation	-		Nextera DNA Flex	541.38	4.43754	572806305	8540331	81338495310	1212727002	4.12192	0.0614564	4.18338
17	2396:4	P13673_117	sva_7	ERS15420196	Norway	East of Svalbard	79°54.22' N 29°56.14' E	N79°54.22' E29°56.14'	79°54'13.2"N 29°56'8.4"E	79.90367 29.93567	2019-09-25	Jon Rønning, Elena Eriksen	male	Salt-isopropanol precipitation	-		Nextera DNA Flex	404.18	3.31295	427010927	6938013	60635551634	985197846	3.07278	0.0499261	3.1227
18	2396:5	P13673_118	sva_8	ERS15420197	Norway	East of Svalbard	79°54.22' N 29°56.14' E	N79°54.22' E29°56.14'	79°54'13.2"N 29°56'8.4"E	79.90367 29.93567	2019-09-25	Jon Rønning, Elena Eriksen	male	Salt-isopropanol precipitation	-		Nextera DNA Flex	548.2	4.49344	580047092	8794238	82366687064	1248781796	4.17403	0.0632835	4.23731
19	2396:6	P13673_119 | P18503_1019	sva_9	ERS15420198	Norway	East of Svalbard	79°54.22' N 29°56.14' E	N79°54.22' E29°56.14'	79°54'13.2"N 29°56'8.4"E	79.90367 29.93567	2019-09-25	Jon Rønning, Elena Eriksen	male	Salt-isopropanol precipitation	-		Nextera DNA Flex	224.84	1.84295	239244467	3251460	33972714314	461707320	1.72161	0.0233976	1.745
20	2396:8	P13673_120	sva_10	ERS15420199	Norway	East of Svalbard	79°54.22' N 29°56.14' E	N79°54.22' E29°56.14'	79°54'13.2"N 29°56'8.4"E	79.90367 29.93567	2019-09-25	Jon Rønning, Elena Eriksen	male	Salt-isopropanol precipitation	-		Nextera DNA Flex	356.8	2.92459	384509558	3861177	54600357236	548287134	2.76694	0.0277851	2.79472
21	BE:A	P13673_121 | P18503_1021	nor_1	ERS15420200	Norway	Masfjorden	60°52.575909′ N 5°26.34410′ E	N60°52.575909′ E5°26.34410′	60°52'34.55"N 5°26'20.65"E	60.87627 5.43907	2019-10-02	Henrik Glenner	male	Salt-isopropanol precipitation	-		Nextera DNA Flex	217.84	1.78557	227311753	6195335	32278268926	879737570	1.63574	0.0445817	1.68032
22	BE:C	P13673_122	nor_2	ERS15420201	Norway	Masfjorden	60°52.575909′ N 5°26.34410′ E	N60°52.575909′ E5°26.34410′	60°52'34.55"N 5°26'20.65"E	60.87627 5.43907	2019-10-02	Henrik Glenner	male	Salt-isopropanol precipitation	-		Nextera DNA Flex	286.8	2.35082	303046302	5082334	43032574884	721691428	2.18073	0.0365726	2.2173
23	BE:D	P13673_123 | P18503_1023	nor_3	ERS15420202	Norway	Masfjorden	60°52.575909′ N 5°26.34410′ E	N60°52.575909′ E5°26.34410′	60°52'34.55"N 5°26'20.65"E	60.87627 5.43907	2019-10-02	Henrik Glenner	male	Salt-isopropanol precipitation	-		Nextera DNA Flex	553.74	4.53885	580138943	13107559	82379729906	1861273378	4.17469	0.0943222	4.26901
24	BE:G	P13673_124 | P18503_1024	nor_4	ERS15420203	Norway	Masfjorden	60°52.575909′ N 5°26.34410′ E	N60°52.575909′ E5°26.34410′	60°52'34.55"N 5°26'20.65"E	60.87627 5.43907	2019-10-02	Henrik Glenner	male	Salt-isopropanol precipitation	-		Nextera DNA Flex	277.2	2.27213	291107913	6324327	41337323646	898054434	2.09482	0.04551	2.14033
25	BE:I	P13673_125 | P18503_1025	nor_5	ERS15420204	Norway	Masfjorden	60°52.575909′ N 5°26.34410′ E	N60°52.575909′ E5°26.34410′	60°52'34.55"N 5°26'20.65"E	60.87627 5.43907	2019-10-02	Henrik Glenner	-	Salt-isopropanol precipitation	-		Nextera DNA Flex	218.36	1.78984	230011487	4280135	32661631154	607779170	1.65517	0.0307999	1.68597
26	BE:M	P13673_126 | P18503_1026	nor_6	ERS15420205	Norway	Masfjorden	60°52.575909′ N 5°26.34410′ E	N60°52.575909′ E5°26.34410′	60°52'34.55"N 5°26'20.65"E	60.87627 5.43907	2019-10-02	Henrik Glenner	male	Salt-isopropanol precipitation	-		Nextera DNA Flex	406.02	3.32803	422736861	12439793	60028634262	1766450606	3.04202	0.089517	3.13154
27	BE:R	P13673_127	nor_7	ERS15420206	Norway	Masfjorden	60°52.575909′ N 5°26.34410′ E	N60°52.575909′ E5°26.34410′	60°52'34.55"N 5°26'20.65"E	60.87627 5.43907	2019-10-02	Henrik Glenner	female	Salt-isopropanol precipitation	-		Nextera DNA Flex	347.3	2.84672	367676364	5332895	52210043688	757271090	2.64581	0.0383756	2.68418
28	BE:U	P13673_128 | P18503_1028	nor_8	ERS15420207	Norway	Masfjorden	60°52.575909′ N 5°26.34410′ E	N60°52.575909′ E5°26.34410′	60°52'34.55"N 5°26'20.65"E	60.87627 5.43907	2019-10-02	Henrik Glenner	female	Salt-isopropanol precipitation	-		Nextera DNA Flex	453.06	3.71361	479676146	7169249	68114012732	1018033358	3.45176	0.05159	3.50335
29	BE:X	P13673_129 | P18503_1029	nor_9	ERS15420208	Norway	Masfjorden	60°52.575909′ N 5°26.34410′ E	N60°52.575909′ E5°26.34410′	60°52'34.55"N 5°26'20.65"E	60.87627 5.43907	2019-10-02	Henrik Glenner	-	Salt-isopropanol precipitation	-		Nextera DNA Flex	523.98	4.29492	553700859	8972014	78625521978	1274025988	3.98444	0.0645628	4.049
30	BE:Y	P13673_130 | P18503_1030	nor_10	ERS15420209	Norway	Masfjorden	60°52.575909′ N 5°26.34410′ E	N60°52.575909′ E5°26.34410′	60°52'34.55"N 5°26'20.65"E	60.87627 5.43907	2019-10-02	Henrik Glenner	-	Salt-isopropanol precipitation	-		Nextera DNA Flex	444.6	3.64426	471585412	6908634	66965128504	981026028	3.39354	0.0497146	3.44325
31	2205:1	P13673_131	bar_1	ERS15420210	Norway	Western Barents Sea	72°37.26'N 18°36.80'E	N72°37.26' E18°36.80'	72°37'15.6"N 18°36'48"E	72.62100 18.61333	2019-08-22	Jon Rønning, Elena Eriksen	male	Salt-isopropanol precipitation	-		Nextera DNA Flex	353.42	2.89689	373887170	5509168	53091978140	782301856	2.6905	0.0396441	2.73014
32	2205:2	P13673_132 | P18503_1032	bar_2	ERS15420211	Norway	Western Barents Sea	72°37.26'N 18°36.80'E	N72°37.26' E18°36.80'	72°37'15.6"N 18°36'48"E	72.62100 18.61333	2019-08-22	Jon Rønning, Elena Eriksen	male	Salt-isopropanol precipitation	-		Nextera DNA Flex	568.98	4.66377	600742928	9595688	85305495776	1362587696	4.32296	0.0690507	4.39201
33	2205:3	P13673_133 | P18503_1033	bar_3	ERS15420212	Norway	Western Barents Sea	72°37.26'N 18°36.80'E	N72°37.26' E18°36.80'	72°37'15.6"N 18°36'48"E	72.62100 18.61333	2019-08-22	Jon Rønning, Elena Eriksen	male	Salt-isopropanol precipitation	-		Nextera DNA Flex	617.92	5.06492	652441190	10564715	92646648980	1500189530	4.69498	0.0760239	4.771
34	2205:4	P13673_134	bar_4	ERS15420213	Norway	Western Barents Sea	72°37.26'N 18°36.80'E	N72°37.26' E18°36.80'	72°37'15.6"N 18°36'48"E	72.62100 18.61333	2019-08-22	Jon Rønning, Elena Eriksen	male	Salt-isopropanol precipitation	-		Nextera DNA Flex	306.66	2.51361	323926474	5255412	45997559308	746268504	2.33098	0.037818	2.3688
35	2205:5	P13673_135 | P18503_1035	bar_5	ERS15420214	Norway	Western Barents Sea	72°37.26'N 18°36.80'E	N72°37.26' E18°36.80'	72°37'15.6"N 18°36'48"E	72.62100 18.61333	2019-08-22	Jon Rønning, Elena Eriksen	male	Salt-isopropanol precipitation	-		Nextera DNA Flex	227.22	1.86246	240090626	3816578	34092868892	541954076	1.7277	0.0274642	1.75516
36	2603_24	P13673_136 | P18503_1036	bar_6	ERS15420215	Norway	Central Barents Sea	74°09.93'N 30°36.09'E	N74°09.93' E30°36.09'	74°9'55.8"N 30°36'5.4"E	74.16550 30.60150	2019-08-31	Monica B. Martinussen, Elena Eriksen	female	Salt-isopropanol precipitation	-		Nextera DNA Flex	334.42	2.74115	355322226	4959729	50455756092	704281518	2.5569	0.0356903	2.5926
37	2603_26	P13673_137 | P18503_1037	bar_7	ERS15420216	Norway	Central Barents Sea	74°09.93'N 30°36.09'E	N74°09.93' E30°36.09'	74°9'55.8"N 30°36'5.4"E	74.16550 30.60150	2019-08-31	Monica B. Martinussen, Elena Eriksen	female	Salt-isopropanol precipitation	-		Nextera DNA Flex	215.88	1.76951	227003872	4892106	32234549824	694679052	1.63352	0.0352037	1.66873
38	2603_27	P13673_138 | P18503_1038	bar_8	ERS15420217	Norway	Central Barents Sea	74°09.93'N 30°36.09'E	N74°09.93' E30°36.09'	74°9'55.8"N 30°36'5.4"E	74.16550 30.60150	2019-08-31	Monica B. Martinussen, Elena Eriksen	female	Salt-isopropanol precipitation	-		Nextera DNA Flex	272.74	2.23557	286483755	6273864	40680693210	890888688	2.06154	0.0451468	2.10669
39	2603_29	P13673_139 | P18503_1039	bar_9	ERS15420218	Norway	Central Barents Sea	74°09.93'N 30°36.09'E	N74°09.93' E30°36.09'	74°9'55.8"N 30°36'5.4"E	74.16550 30.60150	2019-08-31	Monica B. Martinussen, Elena Eriksen	female	Salt-isopropanol precipitation	-		Nextera DNA Flex	240.7	1.97295	253997485	4548070	36067642870	645825940	1.82777	0.032728	1.8605
40	2603_30	P13673_140 | P18503_1040	bar_10	ERS15420219	Norway	Central Barents Sea	74°09.93'N 30°36.09'E	N74°09.93' E30°36.09'	74°9'55.8"N 30°36'5.4"E	74.16550 30.60150	2019-08-31	Monica B. Martinussen, Elena Eriksen	female	Salt-isopropanol precipitation	-		Nextera DNA Flex	483.46	3.96279	510285706	8546974	72460570252	1213670308	3.67202	0.0615042	3.73353
41	C:1	P13673_141	can_1	ERS15420220	Canada	St. Lawrence Estuary	48˚ 41.225 N 068˚ 49.111 W	N48˚41.225 W068˚49.111	48°41'13.5"N 68°49'6.66"W	48.68708 -68.81852	2018-08-10	Geneviève Perrin	male	Salt-isopropanol precipitation	-		Nextera DNA Flex	320.38	2.62607	339422985	4937652	48198063870	701146584	2.44249	0.0355314	2.47802
42	C:11	P13673_142	can_2	ERS15420221	Canada	St. Lawrence Estuary	48˚ 41.225 N 068˚ 49.111 W	N48˚41.225 W068˚49.111	48°41'13.5"N 68°49'6.66"W	48.68708 -68.81852	2018-08-10	Geneviève Perrin	male	Salt-isopropanol precipitation	-		Nextera DNA Flex	371.12	3.04197	392647344	6060296	55755922848	860562032	2.8255	0.04361	2.86911
43	C:27	P13673_143	can_3	ERS15420222	Canada	St. Lawrence Estuary	48˚ 41.225 N 068˚ 49.111 W	N48˚41.225 W068˚49.111	48°41'13.5"N 68°49'6.66"W	48.68708 -68.81852	2018-08-10	Geneviève Perrin	male	Salt-isopropanol precipitation	-		Nextera DNA Flex	322.78	2.64574	342041611	4968478	48569908762	705523876	2.46134	0.0357533	2.49709
44	C:29	P13673_144	can_4	ERS15420223	Canada	St. Lawrence Estuary	48˚ 41.225 N 068˚ 49.111 W	N48˚41.225 W068˚49.111	48°41'13.5"N 68°49'6.66"W	48.68708 -68.81852	2018-08-10	Geneviève Perrin	male	Salt-isopropanol precipitation	-		Nextera DNA Flex	295.48	2.42197	312584753	5025803	44387034926	713664026	2.24937	0.0361658	2.28553
45	C:31	P13673_145	can_5	ERS15420224	Canada	St. Lawrence Estuary	48˚ 41.225 N 068˚ 49.111 W	N48˚41.225 W068˚49.111	48°41'13.5"N 68°49'6.66"W	48.68708 -68.81852	2018-08-10	Geneviève Perrin	male	Salt-isopropanol precipitation	-		Nextera DNA Flex	473.46	3.88082	500322943	8707707	71045857906	1236494394	3.60033	0.0626608	3.66299
46	C:44	P13673_146	can_6	ERS15420225	Canada	North Gulf St. Lawrence	50˚ 05.875 N 066˚ 25.379 W	N50˚05.875 W066˚25.379	50°5'52.5"N 66°25'22.74"W	50.09792 -66.42298	2018-08-25	Geneviève Perrin	male	Salt-isopropanol precipitation	-		Nextera DNA Flex	260.1	2.13197	274925150	4487585	39039371300	637237070	1.97837	0.0322927	2.01066
47	C:48	P13673_147	can_7	ERS15420226	Canada	North Gulf St. Lawrence	50˚ 05.875 N 066˚ 25.379 W	N50˚05.875 W066˚25.379	50°5'52.5"N 66°25'22.74"W	50.09792 -66.42298	2018-08-25	Geneviève Perrin	male	Salt-isopropanol precipitation	-		Nextera DNA Flex	556.16	4.55869	585790101	11945086	83182194342	1696202212	4.21536	0.085957	4.30131
48	C:49	P13673_148	can_8	ERS15420227	Canada	North Gulf St. Lawrence	50˚ 05.875 N 066˚ 25.379 W	N50˚05.875 W066˚25.379	50°5'52.5"N 66°25'22.74"W	50.09792 -66.42298	2018-08-25	Geneviève Perrin	male	Salt-isopropanol precipitation	-		Nextera DNA Flex	716.28	5.87115	758017140	11919202	107638433880	1692526684	5.4547	0.0857708	5.54047
49	C:53	P13673_149	can_9	ERS15420228	Canada	North Gulf St. Lawrence	50˚ 05.875 N 066˚ 25.379 W	N50˚05.875 W066˚25.379	50°5'52.5"N 66°25'22.74"W	50.09792 -66.42298	2018-08-25	Geneviève Perrin	female	Salt-isopropanol precipitation	-		Nextera DNA Flex	962.74	7.89131	1018055071	16453260	144563820082	2336362920	7.32594	0.118398	7.44434
50	C:55	P13673_150	can_10	ERS15420229	Canada	North Gulf St. Lawrence	50˚ 05.875 N 066˚ 25.379 W	N50˚05.875 W066˚25.379	50°5'52.5"N 66°25'22.74"W	50.09792 -66.42298	2018-08-25	Geneviève Perrin	male	Salt-isopropanol precipitation	-		Nextera DNA Flex	437.32	3.58459	462083422	7598704	65615845924	1079015968	3.32516	0.0546804	3.37984
51	IS2:1(268)	P13673_151	ice_1	ERS15420230	Iceland	West of Iceland	64° 20.056' N 25° 19.5' W	N64°20.056' W25°19.5'	64°20'3.36"N 25°19'30"W	64.33427 -25.32500	2017-05-17	Ástþór Gíslason	female	Salt-isopropanol precipitation	-		Nextera DNA Flex	255.68	2.09574	270420501	4838360	38399711142	687047120	1.94595	0.0348169	1.98077
52	IS4:1(308)	P13673_152	ice_2	ERS15420231	Iceland	North of Iceland	66° 31.48' N 21° 20.48' W	N66°31.48' W21°20.48'	66°31'28.8"N 21°20'28.8"W	66.52467 -21.34133	2017-05-20	Ástþór Gíslason	male	Salt-isopropanol precipitation	-		Nextera DNA Flex	344.34	2.82246	364998569	5373154	51829796798	762987868	2.62654	0.0386653	2.6652
53	IS6:1(318)	P13673_153	ice_3	ERS15420232	Iceland	North of Iceland	66° 44.21' N 18° 51.26' W	N66°44.21' W18°51.26'	66°44'12.6"N 18°51'15.6"W	66.73683 -18.85433	2017-05-22	Ástþór Gíslason	female	Salt-isopropanol precipitation	-		Nextera DNA Flex	347.9	2.85164	367814699	5849689	52229687258	830655838	2.6468	0.0420945	2.6889
54	IS8:1(328)	P13673_154 | P18503_1054	ice_4	ERS15420233	Iceland	North of Iceland	66° 31.22' N 16° 46.31' W	N66°31.22' W16°46.31'	66°31'13.2"N 16°46'18.6"W	66.52033 -16.77183	2017-05-22	Ástþór Gíslason	female	Salt-isopropanol precipitation	-		Nextera DNA Flex	442.1	3.62377	467311068	7698378	66358171656	1093169676	3.36278	0.0553977	3.41818
55	IS10:1(339)	P13673_155	ice_5	ERS15420234	Iceland	North of Iceland	67° 41.95' N 13° 01.39' W	N67°41.95' W13°01.39'	67°41'57"N 13°1'23.4"W	67.69917 -13.02317	2017-05-24	Ástþór Gíslason	female	Salt-isopropanol precipitation	-		Nextera DNA Flex	792.2	6.49344	839106419	12253002	119153111498	1739926284	6.03822	0.0881728	6.1264
56	IS13:1(352)	P13673_156	ice_6	ERS15420235	Iceland	East of Iceland	66° 22.63' N 12° 16.88' W	N66°22.63' W12°16.88'	66°22'37.8"N 12°16'52.8"W	66.37717 -12.28133	2017-05-25	Ástþór Gíslason	male	Salt-isopropanol precipitation	-		Nextera DNA Flex	266.84	2.18721	282488636	4273878	40113386312	606890676	2.03279	0.0307549	2.06355
57	IS14:1(364)	P13673_157	ice_7	ERS15420236	Iceland	East of Iceland	64° 59.36' N 11° 27.85' W	N64°59.36' W11°27.85'	64°59'21.6"N 11°27'51"W	64.98933 -11.46417	2017-05-26	Ástþór Gíslason	male	Salt-isopropanol precipitation	-		Nextera DNA Flex	323.44	2.65115	343296368	4801795	48748084256	681854890	2.47037	0.0345538	2.50492
58	IS15:1(380)	P13673_158	ice_8	ERS15420237	Iceland	East of Iceland	66° 22.63' N 12° 16.88' W	N66°22.63' W12°16.88'	66°22'37.8"N 12°16'52.8"W	66.37717 -12.28133	2017-05-25	Ástþór Gíslason	female	Salt-isopropanol precipitation	-		Nextera DNA Flex	401.66	3.2923	425481934	5978482	60418434628	848944444	3.06178	0.0430213	3.1048
59	IS17:1(408)	P13673_159 | P18503_1059	ice_9	ERS15420238	Iceland	South of Iceland	63° 43.13' N 15° 48.6' W	N63°43.13' W15°48.6'	63°43'7.8"N 15°48'36"W	63.71883 -15.81000	2017-05-29	Ástþór Gíslason	female	Salt-isopropanol precipitation	-		Nextera DNA Flex	390.32	3.19934	415917747	5472107	59060320074	777039194	2.99295	0.0393774	3.03233
60	IS19:1(426)	P13673_160 | P18503_1060	ice_10	ERS15420239	Iceland	South of Iceland	63° 12.05' N 21° 12.69' W	N63°12.05' W21°12.69'	63°12'3"N 21°12'41.4"W	63.20083 -21.21150	2017-05-30	Ástþór Gíslason	female	Salt-isopropanol precipitation	-		Nextera DNA Flex	264.86	2.17098	280904927	4064185	39888499634	577114270	2.0214	0.0292459	2.05064
61	K20	P13673_161	swe_1	ERS15420240	Sweden	Gullmarsfjorden	58°19.587N 11°33.190E	N58°19.587 E11°33.190	58°19'35.22"N 11°33'11.4"E	58.3264 11.5531	2018-07-13	Andreas Wallberg	female	Genomic Tip 100/G Midi	ZFMK-TIS-82493	Legs	Nextera DNA Flex	487.76	3.99803	505505216	5712312	71781740672	811148304	3.63762	0.0411059	3.67873
62	K24B	P13673_162 | P18503_1062	swe_2	ERS15420241	Sweden	Gullmarsfjorden	58°19.587N 11°33.190E	N58°19.587 E11°33.190	58°19'35.22"N 11°33'11.4"E	58.3264 11.5531	2018-07-13	Andreas Wallberg	male	Salt-isopropanol precipitation	-		Nextera DNA Flex	235.1	1.92705	248461748	3803871	35281568216	540149682	1.78793	0.0273727	1.81531
63	K25A	P13673_163 | P18503_1063	swe_3	ERS15420242	Sweden	Gullmarsfjorden	58°19.587N 11°33.190E	N58°19.587 E11°33.190	58°19'35.22"N 11°33'11.4"E	58.3264 11.5531	2018-07-13	Andreas Wallberg	male	Salt-isopropanol precipitation	ZFMK-TIS-82494	Cephalothorax+abdomen	Nextera DNA Flex	195.78	1.60475	202377380	7125729	28737587960	1011853518	1.45631	0.0512769	1.50759
64	K26B	P13673_164 | P18503_1064	swe_4	ERS15420243	Sweden	Gullmarsfjorden	58°19.587N 11°33.190E	N58°19.587 E11°33.190	58°19'35.22"N 11°33'11.4"E	58.3264 11.5531	2018-07-13	Andreas Wallberg	male	Salt-isopropanol precipitation	ZFMK-TIS-82495	Cephalothorax+abdomen	Nextera DNA Flex	235.6	1.93115	245918249	6868402	34920391358	975313084	1.76963	0.0494251	1.81906
65	K27B	P13673_165 | P18503_1065	swe_5	ERS15420244	Sweden	Gullmarsfjorden	58°19.587N 11°33.190E	N58°19.587 E11°33.190	58°19'35.22"N 11°33'11.4"E	58.3264 11.5531	2018-07-13	Andreas Wallberg	male	Salt-isopropanol precipitation	ZFMK-TIS-82496	Cephalothorax+abdomen	Nextera DNA Flex	223.26	1.83	235429367	4085347	33430970114	580119274	1.69415	0.0293982	1.72355
66	K38A	P13673_166 | P18503_1066	swe_6	ERS15420245	Sweden	Gullmarsfjorden	58°19.587N 11°33.190E	N58°19.587 E11°33.190	58°19'35.22"N 11°33'11.4"E	58.32645 11.55317	2018-07-12	Katharina Michael, Andreas Wallberg	male	Salt-isopropanol precipitation	-		Nextera DNA Flex	223.1	1.82869	234683436	4757101	33325047912	675508342	1.68879	0.0342322	1.72302
67	K39A	P13673_167 | P18503_1067	swe_7	ERS15420246	Sweden	Gullmarsfjorden	58°19.587N 11°33.190E	N58°19.587 E11°33.190	58°19'35.22"N 11°33'11.4"E	58.32645 11.55317	2018-07-12	Katharina Michael, Andreas Wallberg	male	Salt-isopropanol precipitation	-		Nextera DNA Flex	215.98	1.77033	224937465	6483598	31941120030	920670916	1.61865	0.0466561	1.66531
68	K40A	P13673_168 | P18503_1068	swe_8	ERS15420247	Sweden	Gullmarsfjorden	58°19.587N 11°33.190E	N58°19.587 E11°33.190	58°19'35.22"N 11°33'11.4"E	58.32645 11.55317	2018-07-12	Katharina Michael, Andreas Wallberg	male	Salt-isopropanol precipitation	-		Nextera DNA Flex	386.18	3.16541	408542717	6549558	58013065814	930037236	2.93988	0.0471307	2.98701
69	brc_1	P21008_201	brc_1	ERS15420248	Spain	Catalan Sea / Barcelona	40º27.29 N 1º27.749 E	N40º27.29 E1º27.749	40°27'17.4"N 1°27'44.94"E	40.45483 1.46248	2020-03-13	Joan E. Cartes	female	Salt-isopropanol precipitation	-		Illumina DNA PCR-Free	446.48	3.48813	471964307	7364009	67018931594	1045689278	3.39626	0.0529915	3.44925
70	brc_2	P21008_102	brc_2	ERS15420249	Spain	Catalan Sea / Barcelona	40º45.459 N 2º58.339 E	N40º45.459 E2º58.339	40°45'27.54"N 2°58'20.34"E	40.75765 2.97232	2020-03-11	Joan E. Cartes	female	Salt-isopropanol precipitation	-		Illumina DNA PCR-Free	670.2	5.23594	708559568	11235702	100615458656	1595469684	5.09881	0.0808523	5.17966
71	brc_3	P21008_203	brc_3	ERS15420250	Spain	Catalan Sea / Barcelona	41º01.979 N 1º46.809 E	N41º01.979 E1º46.809	41°1'58.74"N 1°46'48.54"E	41.03298 1.78015	2020-03-05	Joan E. Cartes	female	Salt-isopropanol precipitation	-		Illumina DNA PCR-Free	528.3	4.12734	559563075	7921447	79457956650	1124845474	4.02663	0.0570029	4.08363
72	brc_4	P21008_104	brc_4	ERS15420251	Spain	Catalan Sea / Barcelona	40º52.289 N 1º36.919 E	N40º52.289 E1º36.919	40°52'17.34"N 1°36'55.14"E	40.87148 1.61532	2020-03-07	Joan E. Cartes	-	Salt-isopropanol precipitation	-		Illumina DNA PCR-Free	537.26	4.19734	565326404	11152629	80276349368	1583673318	4.0681	0.0802545	4.14835
73	brc_5	P21008_105	brc_5	ERS15420252	Spain	Catalan Sea / Barcelona	40º52.289 N 1º36.919 E	N40º52.289 E1º36.919	40°52'17.34"N 1°36'55.14"E	40.87148 1.61532	2020-03-07	Joan E. Cartes	female	Salt-isopropanol precipitation	-		Illumina DNA PCR-Free	491.32	3.83844	518812835	8501139	73671422570	1207161738	3.73339	0.0611743	3.79456
74	brc_6	P21008_106	brc_6	ERS15420253	Spain	Catalan Sea / Barcelona	40º52.289 N 1º36.919 E	N40º52.289 E1º36.919	40°52'17.34"N 1°36'55.14"E	40.87148 1.61532	2020-03-07	Joan E. Cartes	-	Salt-isopropanol precipitation	-		Illumina DNA PCR-Free	604.92	4.72594	638015957	11325631	90598265894	1608239602	4.59117	0.0814994	4.67267
75	brc_7	P21008_107	brc_7	ERS15420254	Spain	Catalan Sea / Barcelona	40º52.289 N 1º36.919 E	N40º52.289 E1º36.919	40°52'17.34"N 1°36'55.14"E	40.87148 1.61532	2020-03-07	Joan E. Cartes	female	Salt-isopropanol precipitation	-		Illumina DNA PCR-Free	638.22	4.98609	674131596	11640841	95726686632	1652999422	4.85106	0.0837677	4.93483
Additional HMW linked-read DNA sequencing of the reference specimen
															LIB Biobank (Museum Koenig Bonn)		MultiQC reported	Expected	MAPPED STATISTICS (BWA+SAMTOOLS)				Observed	Observed	Observed
Nr	Collection ID	Sequencing ID #1	Analysis ID	ENA Sample ID	Country	Region	Coordinates/location	Coordinates	WGS84		Date	Collector/coordinator	Sex	Extraction			Sequencing library	Sequenced reads (M)	Sequenced coverage (×)	MAPPED READS (n)	UNMAPPED READS (n)	MAPPED BASES (n)	UNMAPPED BASES (n)	Mapped coverage (×)	Unmapped coverage (×)	Total coverage (×)
61	K20	P13673_161	swe_1	ERS15420240	Sweden	Gullmarsfjorden	58°19.587N 11°33.190E	N58°19.587 E11°33.190	58°19'35.22"N 11°33'11.4"E	58.3264 11.5531	2018-07-13	Andreas Wallberg	female	Genomic Tip 100/G Midi	ZFMK-TIS-82493	Legs	10x Chromium	5946.2	46.46	6507979805	92221203	924133132310	13095410826	46.8315	0.663625	47.4952
Additional HMW long-read DNA sequencing of the K4 specimen only used to produce a preliminary mitochondrial assembly
This sample was not included in population genetic analyses
Nr	Collection ID	Sequencing ID #1	Analysis ID	ENA Sample ID	Country	Region	Coordinates/location	Coordinates	WGS84		Date	Collector/coordinator	Sex	Extraction			Sequencing library	Sequenced reads (M)	Sequenced coverage (×)	MAPPED READS (n)	UNMAPPED READS (n)	MAPPED BASES (n)	UNMAPPED BASES (n)	Mapped coverage (×)	Unmapped coverage (×)	Total coverage (×)
76	K4		K4	ERS15563008	Sweden	Gullmarsfjorden	58°19.587N 11°33.190E	N58°19.587 E11°33.190	58°19'35.22"N 11°33'11.4"E	58.3264 11.5531	2018-07-13	Andreas Wallberg	male	Salt-isopropanol precipitation
