# Supplementary material for: Ecological genomics in the Northern krill uncovers loci for local adaptation across ocean basins
Source: Nat Commun. 2024 Aug 1;15:6297. doi: 10.1038/s41467-024-50239-7 (PMC11294593; doi:10.1038/s41467-024-50239-7)
Supplement: Supplementary file 6 — Supplementary Data 2 [file 41467_2024_50239_MOESM6_ESM.xlsx]

## Sheet: SD2. Sequencing data overview
Supplementary Data 2. Sequence data produced to assemble and annotate the M. norvegica genome
Data type	Sample	Platform	Reads or read-pairs (M)	Data (Gbp)	Coverage (x)
Nanopore DNA	K20 (swe_1)	PromethION	84.8	593.8	31.9
10x Chromium linked-reads (2x150bp)	K20 (swe_1)	Illumina S4	2970	897	46
RNA-seq (2x150bp)	K20 (swe_1)	Illumina SP	459	137	-
cDNA sequencing	K20 (swe_1)	PromethION	12.9	15.3	-
cDNA sequencing	K20 (swe_1)	minION	3	3.5	-
Population re-sequencing (2x150bp)	74 samples	Illumina S4	15128	4538	243.978
Extraction and sequencing kits	Catalog Number
Extraction
Genomic-tip 100/G Midi kit	#10243
RNeasy Lipid Tissue Mini Kit (Qiagen)	#74804
Sequencing
10x Genomics Chromium sequencing	#120257/58/61/62
Chromium Genome Reagent Kit v2 User Guide	#CG00043
Nextera DNA Flex Library Prep 96 kit	#20018705
IDT ILMN DNA/RNA UDI A Tag 96 Idx 96 Spl	#20027213
Illumina DNA PCR-Free LPK (96 SPL)	#20041795
DNA/RNA UD Indexes Set A	#220027213
TruSeq Stranded mRNA Library Prep kit	#20020594/5
NovaSeq 6000: S4 Reagent Kit (300 cycles)	#20012866
NovaSeq Xp 4-Lane Kit	#20021665
ONT Ligation Sequencing Kit	SQK-LSK109
PromethION flow cells	FLO-PRO002 R9.4

## Sheet: SD2. PromethION DNA data
Supplementary Data 2. Sequence data for assembling the M. norvegica genome
PromethION DNA sequencing yields and qualities
LENGTH INTERVAL	READS (n)	PROPORTION READS (p)	DATA (bp)	PROPORTION DATA (bp)	COVERAGE GENOME (x)	MEAN QSCORE	Proportion of DATA
							Qscore 0-2	Qscore 2-4	Qscore 4-6	Qscore 6-8	Qscore 8-10	Qscore 10-100
1-1000	16356981	0.19288	9179073181	0.0154591	0.493499	6.89282	1.54994e-08	0.00493651	0.00149669	0.00133922	0.00263141	0.00505529
1001-2000	10279006	0.121209	14850810952	0.0250113	0.798431	7.66639	0	0.00702284	0.00224213	0.00217718	0.0044659	0.00910327
2001-3000	6180906	0.0728847	15254055418	0.0256905	0.820111	8.28747	0	0.005219	0.00240954	0.00227184	0.00486943	0.0109206
3001-5000	8462202	0.0997856	32850665042	0.0553262	1.76616	9.02712	0	0.00618906	0.00512679	0.00501417	0.0114203	0.0275758
5001-10000	18317265	0.215996	140503921026	0.236633	7.55397	9.65446	0	0.00928604	0.0208917	0.0199601	0.0509785	0.135516
10001-20000	22313259	0.263116	301522178347	0.507815	16.2109	9.9411	0	0.0106886	0.035782	0.0419173	0.113494	0.305934
20001-50000	2781385	0.0327979	71377042537	0.120211	3.83748	9.67595	0	0.00343767	0.0073376	0.0119631	0.0336668	0.0638061
50001-100000	101340	0.00119499	6556735269	0.0110427	0.352513	9.41956	0	0.000856083	0.000580146	0.000719497	0.00284165	0.0060453
100001-1000000	11495	0.000135548	1648295328	0.00277601	0.088618	7.97627	0	0.000935077	0.000260369	0.000132424	0.000418873	0.00102927
1000001-5000000	18	2.12254e-07	20807469	3.50434e-05	0.00111868	3.68467	0	2.72753e-05	5.96623e-06	1.80186e-06	0	0
TOTAL	84803857	1	593763584569	1	31.9228	8.79421	1.54994e-08	0.0485982	0.076133	0.0854966	0.224786	0.564986
