# Supplementary material for: Ecological genomics in the Northern krill uncovers loci for local adaptation across ocean basins
Source: Nat Commun. 2024 Aug 1;15:6297. doi: 10.1038/s41467-024-50239-7 (PMC11294593; doi:10.1038/s41467-024-50239-7)
Supplement: Supplementary file 7 — Supplementary Data 3 [file 41467_2024_50239_MOESM7_ESM.xlsx]

## Sheet: SD3. Custom repeat library
Supplementary Data 3. Repeats detected in the genome of M. norvegica
Combined transposable element repeat library for the Northern krill.
The library was constructed using multiple detection and classification tools.
Tools/pipeline	Type of repeat	No of repeats (n)	Sum of repeats (bp)	Repeat N50 (bp)
LTR_Finder + LTRharvest + LTR_retriever	LTRs	365	2160767	6421
TransposonPSI	LTRs	1049	1597405	2852
	LINEs	5277	6888233	1961
	DNA transposons	1746	1408707	1147
	Helitrons (rolling-circle)	69	126387	3009
dnaPipeTE	LTRs	80	32313	364
	LINEs	47	109100	3081
	DNA transposons	156	76659	745
	SINEs	28	7942	-
RepeatModeler2	LTRs	438	356546	1077
	LINE	176	153322	1107
	DNA transposons	160	167565	1936
	Helitrons (rolling-circle)	6	8381	5271
	SINE	5	4208	2149
	Minor repeats (Simple repeats, Satellite, Penelope, Maverick, rRNA)	15	-	-
	Unknown	1292	658542	821

## Sheet: SD3. Overall repeat masking
Supplementary Data 3. Repeats detected in the genome of M. norvegica
Type of repeat	Tool	Masked (%)	Masked cumulative (%)
Simple Sequence Repeats (SSRs)	SciRoKo	7.7	7.7
Low complexity regions	Sdust	10.4	10.5
Tandem repeats	TideHunter	6	15.2
Interspersed repeats	RepeatMasker	74.5	77.5

## Sheet: SD3. SciRoKo SSR summary
Supplementary Data 3. Repeats detected in the genome of M. norvegica
SSRs in Subset: 15077641 - Average mismatches: 2.31 - Average length: 100.28 - Average Standard deviation length 137.16 - counts/Mbp: 764.08
Motif	Counts	Average_Length	Average_Mismatches	Counts/Mbp
mononucleotide	1943616	20.76	0.17	98.49
dinucleotide	10365457	126.8	2.81	525.28
trinucleotide	947357	89.62	2.63	48.01
tetranucleotide	1141959	42.17	1.75	57.87
pentanucleotide	351594	21.52	0.4	17.82
hexanucleotide	327658	51.04	2.44	16.6
Motif statistics - Fully standardized
Motif	Counts	Average_Length	Average_Mismatches	Counts/Mbp
AT	8938399	136.47	2.99	452.96
A	1555872	21.38	0.16	78.85
AG	742305	89.7	1.67	37.62
AC	684486	40.81	1.65	34.69
AAT	509160	116.64	3.15	25.8
C	387744	18.27	0.2	19.65
ATAG	334778	52.59	2.59	16.97
ATAC	291516	39.4	1.35	14.77
AAAT	201105	38.37	1.58	10.19
ATC	198901	77.7	2.55	10.08
AAAAT	155688	16.99	0.12	7.89
ACAG	117561	33.11	1.27	5.96
ACT	78758	55.77	2.23	3.99
ATATAC	55300	71.16	5.2	2.8
AGC	49987	28.41	1.03	2.53
AAC	42901	36.11	1.25	2.17
ACGG	38312	60.96	2.55	1.94
AATAT	33104	46.41	2.04	1.68
AAAC	31794	19.74	0.31	1.61
AAAAAT	29595	20.85	0.23	1.5
ATACAC	28189	71.95	2.47	1.43
AATGAT	27602	51.76	2.8	1.4
ACC	26470	32.39	1.58	1.34
AAG	22228	53.57	1.64	1.13
AATC	20573	29.21	0.73	1.04
AAATT	19205	16.89	0.06	0.97
AAAAAC	18348	21.3	0.12	0.93
AAAAC	17621	16.66	0.07	0.89
AATT	16474	53.02	2.47	0.83
AATG	15697	36.92	1.49	0.8
AGGGG	13381	19.53	0.34	0.68
AAAAG	11380	16.48	0.09	0.58
AACCT	10923	18.55	0.07	0.55
AAATTC	10542	21.66	0.09	0.53
ATCC	10226	32.42	1.41	0.52
AGGGGG	9968	22.91	0.43	0.51
AAAG	9884	21.23	0.53	0.5
ATATAG	9622	60.82	4.37	0.49
AAGT	9371	45.57	2.04	0.47
ATCAC	9363	20.42	0.27	0.47
ACTC	8248	30.89	0.82	0.42
ACACGC	8058	36.1	1.41	0.41
AGG	7453	22.74	0.56	0.38
AAATAT	7385	53.19	4.03	0.37
AATAAG	7028	35.69	0.83	0.36
ACACCC	7022	95.6	3.33	0.36
AGGG	6897	21.32	0.51	0.35
ACCCCC	6880	25.74	0.63	0.35
ACG	6713	55.23	1.87	0.34
ACCC	6534	22.09	0.61	0.33
AAAGT	6504	35.22	0.56	0.33
ATCACC	5842	77.19	2.72	0.3
AAATG	5408	18.18	0.08	0.27
AATTC	5261	20.92	0.21	0.27
CCG	4786	22.75	0.59	0.24
AATAC	4705	18.33	0.14	0.24
AATAAC	4596	62.34	4.62	0.23
ACCCC	4351	19.23	0.33	0.22
AAATC	4194	21.21	0.14	0.21
AACT	4194	79.22	3.01	0.21
ACCT	4143	31.83	1.21	0.21
ATAGAG	3363	57.83	3.27	0.17
ATCGTC	3225	88.76	4.15	0.16
ATGC	3139	19.74	0.28	0.16
AAAGTC	3059	27.52	0.25	0.16
AAAATC	3040	31.6	0.41	0.15
AAACC	2880	54.45	5.15	0.15
AACTG	2867	18.1	0.03	0.15
AACAT	2860	19.93	0.28	0.14
AAGAT	2846	20.5	0.12	0.14
ACTGCT	2738	64.38	2.4	0.14
AATGAC	2668	47.51	2.09	0.14
ATATC	2654	25.69	0.52	0.13
AATCAT	2453	62.46	3.25	0.12
AATAGT	2223	83.72	5.54	0.11
AAAAAG	2166	22.3	0.39	0.11
AATTAT	2103	69.23	3.55	0.11
AAAATG	2099	50.07	2.42	0.11
AATGT	2035	20.82	0.27	0.1
AAAATT	2009	28.69	0.59	0.1
AAACTC	1957	26.41	0.19	0.1
AACAGC	1925	77.05	3.72	0.1
AAAGAG	1834	39.27	2.51	0.09
CCGCG	1812	17.9	0.1	0.09
ACTG	1774	50.23	2.09	0.09
AATAG	1700	21.32	0.29	0.09
AACAC	1699	24.73	0.63	0.09
ACGC	1694	26.2	0.54	0.09
ACAGG	1666	15.32	0.03	0.08
AACC	1616	49.92	3.87	0.08
ATACCT	1577	21.56	0.27	0.08
AGGC	1552	44.68	1.36	0.08
AAACT	1535	20.35	0.18	0.08
ATGTGC	1528	68.63	2.38	0.08
AAACAC	1501	33.43	1.44	0.08
AAAGTG	1478	25.57	0.36	0.07
ACCGCC	1443	54.28	1.51	0.07
ACACC	1330	37.52	1.59	0.07
AATATT	1324	78.87	3.14	0.07
AATACT	1221	59.61	3.77	0.06
AAGTAG	1219	24.5	0.58	0.06
AGCT	1204	19.5	0.2	0.06
AATATC	1198	55.52	3.45	0.06
ACTCTC	1170	68.28	3.53	0.06
AAGG	1163	22.77	0.52	0.06
AACTTC	1122	24.9	0.2	0.06
AGAGGG	1117	56.37	3.53	0.06
ATACT	1109	44.25	1.66	0.06
AAACAT	1098	26.92	0.7	0.06
ACTGG	1083	15.39	0	0.05
AACCTT	1069	57.87	1.88	0.05
AACTT	984	16.58	0.03	0.05
ACAGT	984	17.01	0.03	0.05
AACATC	982	102.38	4.36	0.05
AAATTT	947	24.25	0.57	0.05
AAGAG	893	45.54	2.57	0.05
AAAGG	882	17.7	0.18	0.04
AACAG	873	18.44	0.08	0.04
ATGTAC	867	54.28	2.28	0.04
ACACTC	858	77.81	2.81	0.04
ATCGCC	856	68.75	3.19	0.04
ACCTG	842	17.19	0.05	0.04
AATGC	833	16.24	0.03	0.04
AAATTG	793	26.21	0.43	0.04
ATATGC	791	42.62	2.26	0.04
ATCAG	749	18.72	0.36	0.04
AATATG	722	51.36	2.25	0.04
AACGAC	717	79.74	4.16	0.04
AGAGG	713	34.33	1.6	0.04
ACTCT	708	17.61	0.08	0.04
ATCCTC	688	83.95	3.67	0.03
AAGC	684	27.1	0.97	0.03
AAGATG	678	64.17	2.93	0.03
AATCT	669	17.73	0.07	0.03
AACCG	668	15.99	0	0.03
ACTACC	654	61.66	2.55	0.03
AACCAG	644	21.08	0.15	0.03
AAAGGG	612	21.92	0.15	0.03
AACTTG	574	20.38	0.04	0.03
AAATGT	560	64.18	2.47	0.03
ACCCT	545	18.29	0.12	0.03
ATCAGC	537	68.87	3.84	0.03
AAGAC	532	20.72	0.27	0.03
ACCTC	528	25.85	0.44	0.03
ACAGAG	517	106.77	4.82	0.03
AACACC	509	74.69	3.26	0.03
AACGAT	494	65.82	3.66	0.03
AACCC	474	60.43	2.73	0.02
ACACAG	473	88.16	3.76	0.02
ATGAC	455	18.77	0.09	0.02
AATACC	443	29.19	0.29	0.02
AAGTC	442	16.88	0.02	0.02
ATAGTG	442	59.27	2.19	0.02
ATCTAC	440	91.4	3.15	0.02
ACGCC	434	20.21	0.18	0.02
ACCAG	431	55.07	3.99	0.02
AAATAG	425	24.51	0.39	0.02
AGCC	415	26.51	0.5	0.02
AAATAC	407	34.76	1.26	0.02
ACCAGC	401	67.87	2.85	0.02
AAACAG	400	25.21	0.14	0.02
AACCAC	398	70.14	2.69	0.02
AAGGG	393	25.52	0.6	0.02
ATGACC	392	80.64	3.03	0.02
AACAAG	391	57.94	2.45	0.02
AACTAC	389	45.05	1.55	0.02
AACG	388	22.53	0.5	0.02
AAAGAT	376	40.65	1.64	0.02
AATGG	374	17.95	0.12	0.02
ATACC	373	22.08	0.46	0.02
AGGCG	362	16.57	0.05	0.02
AAGCG	360	15.28	0.01	0.02
AAGGAT	355	77.01	3.32	0.02
CCCG	340	26.58	0.67	0.02
AATCAG	335	24.89	0.21	0.02
ACTGCC	319	76.86	2.98	0.02
AATTAC	319	39.53	1.43	0.02
AAGGT	314	18.18	0.09	0.02
ATCCC	311	37.53	0.96	0.02
ACTGC	310	18.05	0.16	0.02
AAGTG	303	20.92	0.3	0.02
ACCGC	302	27.6	0.46	0.02
ATCTC	298	28.22	0.8	0.02
ACGCG	298	17.36	0.08	0.02
AATGTT	293	65.61	2.79	0.01
AAGGTC	292	22.33	0.29	0.01
ATCATG	285	40.86	2.26	0.01
ACGT	278	24.23	0.64	0.01
ACCGTC	277	96.92	4.24	0.01
ATCGC	267	18.73	0.32	0.01
CG	267	19.81	0.17	0.01
AACTC	267	19.36	0.08	0.01
ACAGC	265	19.68	0.26	0.01
AAAGC	264	17.14	0.13	0.01
AAGGAG	258	61.14	2.25	0.01
AATGGT	249	43.49	2.01	0.01
ATCCAC	244	77.2	3.22	0.01
ATACGC	235	67.26	3.11	0.01
AAAGAC	229	53.28	2.1	0.01
ACCTGC	225	38.11	0.92	0.01
AAGTAT	225	50.92	1.79	0.01
ACCTCC	217	63.93	1.35	0.01
ATAGAC	214	71.72	2.93	0.01
AGCGG	213	16.14	0.1	0.01
ATCCCC	210	40.03	1	0.01
AAACTG	209	20.35	0.08	0.01
ATACTG	209	50.29	1.91	0.01
ATACAG	204	61.45	2.67	0.01
ATAGTC	203	79.33	3.73	0.01
AACTAT	202	47.97	1.31	0.01
ATCTCC	202	70.06	2.05	0.01
ATATCC	198	40.11	1.58	0.01
ACGGG	197	31.74	0.98	0.01
AGCCT	192	21.01	0.41	0.01
AATGAG	188	65.24	3.34	0.01
AATCTT	185	21.11	0.19	0.01
ACCTCT	184	49.47	1.6	0.01
CCCCG	182	20.19	0.23	0.01
AAATCT	178	29.89	0.83	0.01
ACACT	174	28.14	0.73	0.01
AAAAGG	173	24.55	0.45	0.01
AGCTCC	170	20.92	0.09	0.01
AATGGG	165	22.95	0.2	0.01
AAGTGT	164	77.43	3.27	0.01
ACACCT	164	81.25	3.62	0.01
ATGCC	163	16.9	0.06	0.01
AAAACT	163	21.2	0.18	0.01
AGGGC	163	24.53	0.63	0.01
AATCC	162	17.08	0.06	0.01
AACAGT	161	67.92	2.93	0.01
AATCAC	161	42.89	1.75	0.01
ATACG	160	18.49	0.18	0.01
AAAAGT	156	43.71	1.54	0.01
AAGGC	155	35.29	0.83	0.01
AAGCAG	153	27.91	0.69	0.01
ATAGC	153	20.28	0.26	0.01
AAGGGG	152	23.64	0.41	0.01
ACGTCC	152	45.08	0.76	0.01
AATCTG	149	23.94	0.3	0.01
ACCG	148	47.9	2.02	0.01
ACGGGG	146	56.6	2.71	0.01
ACGAGG	145	79.46	3.72	0.01
ACTCC	144	22.86	0.19	0.01
AATGTG	144	62.76	2.81	0.01
AACACT	139	42.73	1.35	0.01
CCCCCG	136	23.8	0.5	0.01
AGCG	134	19.29	0.43	0.01
ACTCCT	133	28.02	0.85	0.01
AGGCC	129	20.84	0.22	0.01
ACCACG	127	115.44	6.36	0.01
AGCCG	127	30.01	0.69	0.01
ACAGTG	126	63.08	1.96	0.01
AAAACC	125	21.4	0.21	0.01
AAGGAC	124	86.57	3.07	0.01
AAGAGG	122	30.78	0.88	0.01
AATTAG	118	28.58	0.71	0.01
AGGGGC	118	37.84	1.55	0.01
ATAGCT	118	21.68	0.35	0.01
ACTCCC	117	34.21	0.69	0.01
ACGAG	116	18.26	0.12	0.01
AAACTT	115	21.43	0.23	0.01
AACCCC	110	31.49	1.14	0.01
AGCGC	108	16.71	0.06	0.01
ACAGCT	101	36.05	1.15	0.01
AATGCT	101	41.89	2.27	0.01
ACCCCT	100	30.65	0.86	0.01
ATACGT	97	52.31	3.2	0
ACTGGT	96	55.73	1.89	0
AATGGC	96	45.6	2.19	0
ATAGG	95	20.44	0.33	0
AAACG	94	17	0.03	0
ACAGCC	93	69.85	2.44	0
AGCCC	93	32.47	0.67	0
AATAGC	92	48.22	2.25	0
AAGACG	91	70.89	3.47	0
ATGCCC	87	92.1	2.44	0
AACATG	87	64.76	2.29	0
ATCG	86	22.51	0.37	0
ACCCTC	86	48.78	1.78	0
AACCTG	83	22.71	0.39	0
ACGGC	83	21.05	0.18	0
AATGTC	82	35.96	1.04	0
ACACGT	82	68.13	4.35	0
ATACCG	81	21.81	0.41	0
AAATGC	80	35.94	1.48	0
AGGCGG	79	57.43	0.91	0
AAAGTT	77	26.53	0.35	0
AACTCT	74	61.39	3.07	0
AATCTC	74	42.39	1.14	0
AGAGC	73	18.21	0.14	0
ATGTCC	73	62.85	2.47	0
ACAGGT	73	33.53	1.29	0
AGAGGC	72	56.99	2.6	0
AAATGG	72	23.17	0.26	0
AAGCT	70	19.14	0.17	0
ACAGGG	70	166.59	5.93	0
AACGTC	70	89	4.19	0
AAGAGT	69	99.01	5.42	0
AAGGGC	69	35.33	0.67	0
ATACTC	67	62.15	2.57	0
ACGCGC	67	22.72	0.37	0
AACGCC	64	121.73	5.42	0
AAAGGT	64	47.72	1.89	0
ACCCG	64	25.63	0.77	0
ACGGCG	63	30.56	1	0
ATCTGC	62	60.79	2.06	0
AACCAT	62	38.97	1.27	0
AGCTC	59	17.66	0.07	0
AGCAGG	59	29.07	0.97	0
AAGCC	58	26.79	0.36	0
ACGCCC	58	43.81	1.66	0
ACTAG	57	19.88	0.21	0
ACTACG	56	69.2	3.57	0
AAGGGT	56	86.07	4	0
AAATCC	56	24.89	0.07	0
ACTGGC	55	42.93	1.24	0
ACGCT	53	19.26	0	0
AACGC	51	20.61	0.24	0
AATCGT	50	61.72	2.76	0
AGCGGC	50	30.36	0.84	0
CCCGG	49	16.65	0.02	0
ACACTG	49	42.14	1.43	0
ATACCC	47	51.32	1.96	0
AAAGCG	47	20.74	0.06	0
AACGT	47	26.87	0.74	0
AATCCT	46	26.35	0.3	0
AAGTGC	46	41.72	1.48	0
AGCCTC	46	33.74	0.98	0
ACAGGC	46	98.02	3.57	0
AAGATC	45	31.96	0.58	0
ACGGAG	45	91.67	5.29	0
AATCG	44	19.25	0.07	0
ATCCG	43	17.86	0.14	0
ACTAGC	43	57.65	2.4	0
AATTCC	42	21.12	0.21	0
AAGCAT	42	26.45	0.57	0
CCCCGG	42	23.12	0.26	0
ACTCTG	42	49.43	2.02	0
ACGTCG	42	18.21	0	0
AAGACC	41	33.27	1.41	0
AAAAGC	41	26.54	0.49	0
AAGCAC	41	32.51	0.59	0
AATAGG	40	37	1.18	0
AACTGC	39	44.74	1.74	0
AGAGCG	39	50.08	3.74	0
ATCGAC	39	68.9	2.79	0
ACTCG	38	16.76	0.05	0
ATAGCG	38	44.45	2.34	0
AGCCCC	38	25.39	0.53	0
ATAGGG	38	65.61	2.24	0
ACACGG	38	103.55	4.89	0
ATAGGC	37	55.43	2.86	0
AAGTAC	37	31.32	0.84	0
CCGG	37	16.76	0.11	0
ACGTC	36	22.11	0.25	0
ACAGTC	35	71.4	3.09	0
AAGGCT	35	137.8	5.11	0
AAATCG	34	53.06	2.18	0
AAAGCC	34	20.47	0.03	0
AACGG	32	19.84	0.44	0
ACAGCG	31	55.13	2.61	0
ACTAGT	31	38.97	2	0
ATGCGC	30	20.97	0.13	0
AGCCGG	30	24.5	0.13	0
ACTGAG	30	48	1.43	0
AACCTC	30	68.93	2.63	0
AAGTGG	29	34.72	0.83	0
AACTCC	29	60.38	1.97	0
AAGGTG	29	98.66	5.07	0
AAACCC	27	27.56	0.67	0
ATATCG	27	51.59	3.22	0
ATCTGG	27	21	0.19	0
ACACG	27	31.96	1.33	0
AAGCTG	26	21.23	0.15	0
AAGACT	26	27.58	0.69	0
ATCAGG	26	27.15	0.46	0
AACAGG	26	28	0.46	0
ATAGCC	25	34.8	1.72	0
ACCAGG	25	64.64	2.64	0
ACTCCG	25	23.56	0.76	0
ATCTAG	24	33.04	0.88	0
ACCCAG	23	69.7	3.61	0
AATGCC	22	27.68	0.73	0
AACTGT	22	24.82	0.59	0
ACGCCG	22	43.64	1.64	0
AAACCT	21	29.29	0.62	0
AACTGG	20	28.05	0.7	0
ACCCGC	20	61.8	4.55	0
ACGCAG	20	134.65	4.3	0
AGAGCC	20	56.05	1.45	0
AAAGGC	19	44.89	1.53	0
AATCCC	18	22.28	0.33	0
AGAGCT	18	37.17	0.89	0
AATACG	18	54.33	2.56	0
ATCACG	18	56.89	2.11	0
AATTGC	18	22.39	0.33	0
AAGTCT	18	41.11	0.89	0
AACGGC	17	61.82	4.12	0
ACGTAG	17	63.41	3.41	0
ATCTCG	16	27.75	0.19	0
AGGGCC	16	57.44	2.44	0
AAAACG	16	35.63	1.5	0
AAGCCC	16	88	1.94	0
ACACCG	15	54.73	1.93	0
AGCCTG	14	27.71	0.57	0
ACCTGG	14	40.79	1.5	0
AAGGCC	14	50.57	2.5	0
ACCGT	14	15.5	0	0
ACTCAG	14	25.07	0.57	0
AGCTGC	14	29.29	1.21	0
AACGAG	14	69.79	3.36	0
ATGAGC	13	35.31	0.85	0
ACCGAG	13	76.77	2.69	0
AACCCT	13	32.54	1.15	0
ACCGCG	13	32.77	1	0
ACTCGT	12	48.08	2.25	0
ACGCTG	12	54.83	2.25	0
ACCGGC	12	33.08	1.42	0
AATCGC	12	56.17	3.75	0
AGCCGC	12	36.25	2.5	0
ACCCTG	12	80.67	1.42	0
ATCCGC	12	77.33	2.17	0
ACCGG	12	16.08	0	0
ATACGG	12	69	3.42	0
AAGTCC	11	64.73	5	0
AACCGG	11	19.36	0	0
ACTAGG	11	85.55	3.82	0
AACTAG	11	27.27	0.91	0
ACGGCC	11	20.91	0	0
AACCGT	10	32.2	1.2	0
ACCTCG	10	33.5	2	0
ACTGCG	10	98.5	5.6	0
AAGCCT	10	25.5	0.2	0
ACCGCT	10	51.6	3.5	0
AACGGT	9	56.89	2.78	0
AAGAGC	9	35.11	0.44	0
ACGCCT	9	39.22	1	0
ATCGGC	9	29.67	0.56	0
ACTGGG	8	29	0.63	0
ACCCCG	8	29.63	0.63	0
AGCGCC	7	30.71	1	0
ATGGCC	7	23.57	0.57	0
ACTCGC	7	30.43	0.43	0
AGGGCG	7	29.71	0.43	0
AAAGCT	7	21.14	0	0
ACCGGG	7	20.29	0	0
ACGTGC	6	21.5	0	0
AAGCGG	6	18	0	0
AAGCTC	6	22.33	0.17	0
AACACG	6	33.83	0.33	0
AAGGCG	6	34	1.83	0
AACGGG	6	58.67	1.67	0
AAACCG	6	18.83	0	0
CCCGCG	6	25.5	0	0
CCGCGG	6	18.83	0	0
AAACGT	6	39.17	2.5	0
AAGTCG	6	22.17	0.33	0
AAGCGT	5	37	2	0
ACCTAG	5	45	1	0
ACGGGC	5	45.6	1.2	0
ACTCGG	5	24.2	0.2	0
ACCGTG	5	89.2	3.6	0
AGGCCG	5	18.6	0	0
AACTCG	4	42.25	1.25	0
ACCCGT	4	94.75	3.5	0
AGGCCC	4	22.5	0.25	0
AAACGC	4	26.5	0.25	0
AATCCG	4	21.5	0	0
AGCGGG	4	25.75	0.25	0
AAGCTT	4	18.75	0	0
CCCGGG	3	18.67	0	0
AATTCG	3	18.67	0	0
AATGCG	3	28.33	1	0
ACGCTC	3	35.33	2	0
AAACGG	3	20.33	0	0

## Sheet: SD3. RepeatMasker summary
Supplementary Data 3. Repeats detected in the genome of M. norvegica
Table of repeats as summarized by RepeatMasker
Sequences: 216568
total length: 19733156487 bp (19199552770 bp excl N/X-runs)
GC level: 29.92 %
bases masked: 14695984337 bp ( 74.48 %)
Repeats		number of elements (n)	length occupied (bp)	percentage of sequence (%)
Retroelements		34271487	8085739025	40.98
	SINEs:	90598	8512804	0.04
	Penelope	229213	75922154	0.38
	LINEs:	17268017	3476168984	17.62
	CRE/SLACS	17384	4100004	0.02
	L2/CR1/Rex	9665864	1740195445	8.82
	R1/LOA/Jockey	1699292	371914260	1.89
	R2/R4/NeSL	111603	25554765	0.13
	RTE/Bov-B	762903	167219387	0.85
	L1/CIN4	530212	126295499	0.64
	LTR elements:	16912872	4601057237	23.32
	BEL/Pao	3036711	866095220	4.39
	Ty1/Copia	6711132	1781856837	9.03
	Gypsy/DIRS1	6145915	1689627504	8.56
	Retroviral	922194	241387226	1.22
DNA transposons		10988616	1922918339	9.75
	hobo-Activator	2559641	481460280	2.44
	Tc1-IS630-Pogo	1855717	302085042	1.53
	En-Spm	0	0	0
	MuDR-IS905	0	0	0
	PiggyBac	745784	159698857	0.81
	Tourist/Harbinger	419442	43600887	0.22
	Other (Mirage, P-element, Transib)	16934	2760243	0.01
Rolling-circles		466797	62313142	0.32
Unclassified:		15014514	3107704891	15.75
Total interspersed repeats:		nan	13116362255	66.47
Small RNA:		0	0	0
Satellites:		431797	68026073	0.35
Simple repeats:		8567042	1436186287	7.28
Low complexity:		238601	13096580	0.07

## Sheet: SD3. Repeats by superfamilies
Supplementary Data 3. Repeats detected in the genome of M. norvegica
Table of repeats parsed from RepeatMasker .out file
Superfamily	Length (bp)	Instances (n)
LTR/Copia	2007197839	7743116
LTR/Gypsy	1843650151	6829710
LTR/Pao	950246975	3427640
LTR/ERV1	171032121	423605
LTR/ERVK	84067627	544393
LTR/DIRS	21909996	84036
LTR/Caulimoviru	19697304	112643
LTR/ERV4	9357621	62071
LTR/Ngaro	8993929	14656
LTR/ERVL	2030904	6645
LTR	391158	1162
LTR28B	200445	504
LTR/Caulimovir	42940	68
LINE/L2	1526385289	7539225
LINE/Proto2	704144744	2970146
LINE/CR1	484966524	2431813
LINE/R1	315464909	1110101
LINE/I	286242710	1243655
LINE/L1	247737207	949962
LINE/RTE	192387968	824999
LINE/Rex	107783564	527955
LINE	93404979	590446
LINE/Penelope	86682654	266885
LINE/CRE	49054910	93976
LINE/R2	22472837	103783
LINE/Tad1	12916034	48287
LINE/Dualen	12164348	40893
LINE/Dong	4319357	21179
LINE/Genie	1608042	2920
Unknown	3475094295	16781997
DNA/hAT	570236518	2727864
DNA/TcMar	367322344	1949011
DNA/ISC1316	362525190	2274333
DNA/PiggyBac	181510865	824589
DNA/Maverick	181367799	584782
DNA/Sola	160032183	705978
DNA/CMC	135928309	1031474
DNA/Academ	100696812	370847
DNA/PIF	80240050	539899
DNA/MULE	54194659	324210
DNA/Zator	38200476	286653
DNA/Kolobok	12052032	81666
DNA/Crypton	10927375	61029
DNA/Zisupton	7007848	13147
DNA	3529153	18413
DNA/P	3176337	19693
DNA/Ginger	2988924	12801
DNA/Dada	2570721	11990
DNA/Merlin	676585	3909
DNA/DDE	441133	2802
DNA/IS3EU	148642	509
DNA/P_element	1903	9
Simple_repeat	1436699914	8603410
RC/Helitron	83324118	508780
Satellite	80454809	496195
Low_complexity	13146393	240419
SINE/PonBla	3728977	35585
SINE/ID	2863413	18899
SINE/B4	1423335	22387
SINE/ID4	840326	5937
SINE/5S	651327	3431
SINE/Alu	492676	4126
SINE/7SL	462470	5631
SINE/AllBul	418609	2532
SINE/tRNA	63559	573
Penelope	2711499	7021
Maverick	527464	3553
