# Supplementary material for: Ecological genomics in the Northern krill uncovers loci for local adaptation across ocean basins
Source: Nat Commun. 2024 Aug 1;15:6297. doi: 10.1038/s41467-024-50239-7 (PMC11294593; doi:10.1038/s41467-024-50239-7)
Supplement: Supplementary file 8 — Supplementary Data 4 [file 41467_2024_50239_MOESM8_ESM.xlsx]

## Sheet: SD4. TransDecoder summary
Supplementary Data 4. Gene annotations produced by TransDecoder and EnTAP
Length of the coding sequence (CDS) of non-redundant krill gene models and their classifications.
Genes	I. Consolidated gene models			II. Stop codon corrected models
	Gene bodies (n)	Mean CDS length (bp)	N50 CDS length (bp)	Gene bodies (n; n corrected)	Mean CDS length (bp)	N50 CDS length (bp)
Any	42227	1066.17	1401	42,227; n=5,884 (13.9%)	1066.59	1401
Any – complete	14413	1169.7	1458	18962	1252.27	1560
Any – 3_prime_partial	12035	1284.62	1407	7486	1147.12	1521
Any – 5_prime_partial	7379	888.952	1092	8714	897.907	1119
Any – internal	8400	731.247	879	7065	690.969	786
StringTie RNA-seq based models (REF_STRG accession tags)	30766	995.094	1284	30,766; n=420 (1.4%)	995.135	1284
StringTie – complete	13875	1164.52	1452	14063	1161.66	1452
StringTie – 3_prime_partial	4045	1024.1	1320	3857	1027.81	1326
StringTie – 5_prime_partial	7188	889.9	1095	7420	883.645	1089
StringTie – internal	5658	693	786	5426	692.762	783
Trinity Transcript based models (REF_TRIN accession tags)	8063	989.866	1341	8,063; n=3,761 (46.6%)	991.266	1341
Trinity – complete	424	1160.58	1443	3248	1287.91	1593
Trinity – 3_prime_partial	5050	1133.72	1464	2226	917.662	1164
Trinity – 5_prime_partial	178	748.315	849	1115	845.252	1101
Trinity – internal	2411	676.363	777	1474	559.203	567
Comparative models mapped with SPALN (COM_SPAL accession tags)	3398	1890.81	2148	3,398; n=1,703 (50.1%)	1892.31	2151
Comparative – complete	114	1833.34	2058	1651	1953.92	2244
Comparative – 3_prime_partial	2940	1902.28	2160	1403	1839.18	2043
Comparative – 5_prime_partial	13	2290.15	2631	179	1817.09	2079
Comparative – internal	331	1793.04	2043	165	1809.13	2031

## Sheet: SD4. EnTAP summary
Table S7. Gene annotations using EnTAP	Supplementary Data 4. Gene annotations produced by TransDecoder and EnTAP
	Overview of EnTAP output
Compiled Similarity Search - DIAMOND - Best Overall	Final Annotation Statistics
Total unique informative alignments: 16381	Total Sequences: 42227
Total unique uninformative alignments: 2810
	Similarity Search
Top 10 alignments by species:
	Total unique sequences with an alignment: 19191
1)penaeus monodon: 4706(24.52%)	Total unique sequences without an alignment: 23036
2)homarus americanus: 4170(21.73%)
3)penaeus vannamei: 4029(20.99%)	Gene Families
4)cherax quadricarinatus: 1643(8.56%)
5)procambarus virginalis: 1094(5.70%)	Total unique sequences with family assignment: 25881
6)parhyale hawaiensis: 907(4.73%)	Total unique sequences without family assignment: 16346
7)eriocheir sinensis: 600(3.13%)	Total unique sequences with at least one GO term: 22399
8)hyalella azteca: 185(0.96%)	Total unique sequences with at least one pathway (KEGG) assignment: 7179
9)daphnia pulex: 99(0.52%)
10)locusta migratoria: 80(0.42%)	Totals
Gene Family - Gene Ontology and Pathway – EggNOG	Total unique sequences annotated (similarity search alignments only): 1703
	Total unique sequences annotated (gene family assignment only): 8393
Total unique sequences with family assignment: 25881	Total unique sequences annotated (gene family and/or similarity search): 27584
Total unique sequences without family assignment: 16346	Total unique sequences unannotated (gene family and/or similarity search): 14643
Top 10 Taxonomic Scopes Assigned:
1)Arthropoda: 14029(54.21%)
2)Animals: 6504(25.13%)
3)Eukaryotes: 1501(5.80%)
4)Fishes: 1286(4.97%)
5)Mammals: 1248(4.82%)
6)Opisthokonts: 482(1.86%)
7)Aves: 245(0.95%)
8)Nematodes: 187(0.72%)
9)Fungi: 111(0.43%)
10)Bacteria: 108(0.42%)
Gene Ontologies (lvl=1; top-level GO-categories)
Total unique sequences with at least one GO term: 25879
Total unique sequences without GO terms: 2
Total GO terms assigned: 1694050
Molecular function
Total molecular_function terms (lvl=1): 34790
Total unique molecular_function terms (lvl=1): 44
Top 10 molecular_function terms assigned (lvl=1):
1)GO:0005488-binding(L=1): 14189(40.78%)
2)GO:0003824-catalytic activity(L=1): 11837(34.02%)
3)GO:0005215-transporter activity(L=1): 1970(5.66%)
4)GO:0060089-molecular transducer activity(L=1): 1629(4.68%)
5)GO:0004871-signal transducer activity(L=1): 1629(4.68%)
6)GO:0005198-structural molecule activity(L=1): 1540(4.43%)
7)GO:0001071-nucleic acid binding transcription factor activity(L=1): 1071(3.08%)
8)GO:0000988-transcription factor activity, protein binding(L=1): 318(0.91%)
9)GO:0009055-electron carrier activity(L=1): 282(0.81%)
10)GO:0016209-antioxidant activity(L=1): 137(0.39%)
Cellular component
Total cellular_component terms (lvl=1): 36974
Total unique cellular_component terms (lvl=1): 14
Top 10 cellular_component terms assigned (lvl=1):
1)GO:0005623-cell(L=1): 11584(31.33%)
2)GO:0043226-organelle(L=1): 8226(22.25%)
3)GO:0016020-membrane(L=1): 7120(19.26%)
4)GO:0032991-macromolecular complex(L=1): 4111(11.12%)
5)GO:0005576-extracellular region(L=1): 2220(6.00%)
6)GO:0031974-membrane-enclosed lumen(L=1): 1895(5.13%)
7)GO:0030054-cell junction(L=1): 759(2.05%)
8)GO:0045202-synapse(L=1): 644(1.74%)
9)GO:0019012-virion(L=1): 270(0.73%)
10)GO:0035267-NuA4 histone acetyltransferase complex(L=10): 66(0.18%)
Total overall terms (lvl=1): 172268
Total unique overall terms (lvl=1): 385
Top 10 overall terms assigned (lvl=1):
1)GO:0009987-cellular process(L=1): 15590(9.05%)
2)GO:0008152-metabolic process(L=1): 14534(8.44%)
3)GO:0005488-binding(L=1): 14189(8.24%)
4)GO:0044699-single-organism process(L=1): 11954(6.94%)
5)GO:0003824-catalytic activity(L=1): 11837(6.87%)
6)GO:0005623-cell(L=1): 11584(6.72%)
7)GO:0065007-biological regulation(L=1): 9075(5.27%)
8)GO:0043226-organelle(L=1): 8226(4.78%)
9)GO:0032501-multicellular organismal process(L=1): 7475(4.34%)
10)GO:0016020-membrane(L=1): 7120(4.13%)
Biological process
Total biological_process terms (lvl=1): 100504
Total unique biological_process terms (lvl=1): 327
Top 10 biological_process terms assigned (lvl=1):
1)GO:0009987-cellular process(L=1): 15590(15.51%)
2)GO:0008152-metabolic process(L=1): 14534(14.46%)
3)GO:0044699-single-organism process(L=1): 11954(11.89%)
4)GO:0065007-biological regulation(L=1): 9075(9.03%)
5)GO:0032501-multicellular organismal process(L=1): 7475(7.44%)
6)GO:0050896-response to stimulus(L=1): 6807(6.77%)
7)GO:0032502-developmental process(L=1): 6689(6.66%)
8)GO:0051179-localization(L=1): 5200(5.17%)
9)GO:0071840-cellular component organization or biogenesis(L=1): 4942(4.92%)
10)GO:0023052-signaling(L=1): 4377(4.36%)
Summary
Total unique sequences with at least one pathway (KEGG) assignment: 7287
Total unique sequences without pathways (KEGG): 18594
Total pathways (KEGG) assigned: 31960

## Sheet: SD4. EnTAP gene annotations
Supplementary Data 4. Gene annotations produced by TransDecoder and EnTAP
Output and gene annotations from EnTAP.
Query Sequence	Subject Sequence	Percent Identical	Alignment Length	Mismatches	Gap Openings	Query Start	Query End	Subject Start	Subject End	E Value	Coverage	Description	Species	Taxonomic Lineage	Origin Database	Contaminant	Informative	EggNOG Seed Ortholog	EggNOG Seed E-Value	EggNOG Seed Score	EggNOG Predicted Gene	EggNOG Tax Scope	EggNOG Tax Scope Max	EggNOG Member OGs	EggNOG Description	EggNOG KEGG Terms	EggNOG GO Biological	EggNOG GO Cellular	EggNOG GO Molecular	EggNOG Protein Domains
REF_TRIN_9_03483_XLOC_072211																		9986.ENSOCUP00000016168	2.7e-10	70.9	ZNF516	Mammals	maNOG[6]	09YQ1@biNOG,0DK4I@chorNOG,0UJV8@maNOG,0V9MT@meNOG,13JIJ@opiNOG,1AVC8@spriNOG,1CUYA@veNOG,COG5048@NOG,KOG1721@euNOG	zinc finger protein 516		GO:0008152-metabolic process(L=1),GO:0009987-cellular process(L=1),GO:0065007-biological regulation(L=1),	GO:0005623-cell(L=1),GO:0043226-organelle(L=1),	GO:0005488-binding(L=1),	PFAM (zf-C2H2), SMART (ZnF_C2H2)
REF_TRIN_9_03464_XLOC_074613																		6669.DappuP202596	2.2e-23	114	WUPA	Arthropoda	artNOG[6]	036GC@artNOG,0A6VM@biNOG,0VHIB@meNOG,0Y9IX@NOG,13PZ4@opiNOG,KOG3977@euNOG	Troponin I		GO:0009987-cellular process(L=1),GO:0032501-multicellular organismal process(L=1),GO:0032502-developmental process(L=1),GO:0044699-single-organism process(L=1),GO:0065007-biological regulation(L=1),GO:0071840-cellular component organization or biogenesis(L=1),	GO:0005623-cell(L=1),GO:0032991-macromolecular complex(L=1),GO:0043226-organelle(L=1),	GO:0005488-binding(L=1),	PFAM (Troponin), SMART (COIL)
REF_TRIN_9_03463_XLOC_074614																		7425.NV11910-PA	1.5e-24	117.9	WUPA	Arthropoda	artNOG[6]	036GC@artNOG,0A6VM@biNOG,0S8DV@hymNOG,0STFI@inNOG,0VHIB@meNOG,0Y9IX@NOG,13PZ4@opiNOG,KOG3977@euNOG	Troponin I		GO:0009987-cellular process(L=1),GO:0032501-multicellular organismal process(L=1),GO:0032502-developmental process(L=1),GO:0044699-single-organism process(L=1),GO:0065007-biological regulation(L=1),GO:0071840-cellular component organization or biogenesis(L=1),	GO:0005623-cell(L=1),GO:0032991-macromolecular complex(L=1),GO:0043226-organelle(L=1),	GO:0005488-binding(L=1),	PFAM (Troponin), SMART (COIL)
REF_TRIN_9_03462_XLOC_074612	XP_027202948.1	39.4	142	86	0	3	144	33	174	1.5e-20	97.9	XP_027202948.1 troponin I-like [Dermatophagoides pteronyssinus]	dermatophagoides pteronyssinus	dermatophagoides pteronyssinus;dermatophagoides;dermatophagoidinae;pyroglyphidae;analgoidea;psoroptidia;astigmata;sarcoptiformes;acariformes;acari;arachnida;chelicerata;arthropoda;panarthropoda;ecdysozoa;protostomia;bilateria;eumetazoa;metazoa;opisthokonta;eukaryota;cellular organisms;root	blastp_1_final_invertebrate.out	No	Yes	7425.NV11910-PA	5.6e-19	99.4	WUPA	Arthropoda	artNOG[6]	036GC@artNOG,0A6VM@biNOG,0S8DV@hymNOG,0STFI@inNOG,0VHIB@meNOG,0Y9IX@NOG,13PZ4@opiNOG,KOG3977@euNOG	Troponin I		GO:0009987-cellular process(L=1),GO:0032501-multicellular organismal process(L=1),GO:0032502-developmental process(L=1),GO:0044699-single-organism process(L=1),GO:0065007-biological regulation(L=1),GO:0071840-cellular component organization or biogenesis(L=1),	GO:0005623-cell(L=1),GO:0032991-macromolecular complex(L=1),GO:0043226-organelle(L=1),	GO:0005488-binding(L=1),	PFAM (Troponin), SMART (COIL)
REF_TRIN_9_03439_XLOC_021522																		8364.ENSXETP00000011218	5.1e-22	111.7	MARCH3	Animals	meNOG[21]	0A486@biNOG,0DQ11@chorNOG,0VD9D@meNOG,13VEV@opiNOG,1CZ1N@veNOG,COG5183@NOG,KOG1609@euNOG	(Membrane-Associated Ring finger (C3HC4))		GO:0002376-immune system process(L=1),GO:0008152-metabolic process(L=1),GO:0009987-cellular process(L=1),GO:0023052-signaling(L=1),GO:0032501-multicellular organismal process(L=1),GO:0032502-developmental process(L=1),GO:0044699-single-organism process(L=1),GO:0050896-response to stimulus(L=1),GO:0051179-localization(L=1),GO:0065007-biological regulation(L=1),	GO:0005623-cell(L=1),GO:0016020-membrane(L=1),GO:0043226-organelle(L=1),	GO:0003824-catalytic activity(L=1),GO:0004871-signal transducer activity(L=1),GO:0005488-binding(L=1),GO:0060089-molecular transducer activity(L=1),	PFAM (zf-C3HC4, 7TM_GPCR_Srx), SMART (TRANS, RINGv)
REF_TRIN_9_03433_XLOC_073732																		7739.JGI129677	0.00094	49.3		Animals	meNOG[21]	0AHU9@biNOG,0J88Z@euNOG,0VVB7@meNOG,11MDC@NOG,14718@opiNOG	NA		GO:0008152-metabolic process(L=1),		GO:0003824-catalytic activity(L=1),	PFAM (ShK, I-set, ig, Zona_pellucida, Homeobox, fn3, V-set), SMART (ShKT, IGc2, SIGNAL, TRANS, FN3, ZP, HOX)
REF_TRIN_9_03411_XLOC_007948	XP_042204384.1	57.2	423	144	7	1	419	1	390	7.4e-88	100	XP_042204384.1 fork head domain transcription factor slp1-like [Homarus americanus]	homarus americanus	homarus americanus;homarus;nephropidae;nephropoidea;astacidea;pleocyemata;decapoda;eucarida;eumalacostraca;malacostraca;multicrustacea;crustacea;pancrustacea;mandibulata;arthropoda;panarthropoda;ecdysozoa;protostomia;bilateria;eumetazoa;metazoa;opisthokonta;eukaryota;cellular organisms;root	blastp_1_final_lobster.out	No	Yes	7159.AAEL001912-PA	1.4e-59	235.7		Arthropoda	artNOG[6]	036K6@artNOG,0A19V@biNOG,0STU2@inNOG,0VC5N@meNOG,13Q6D@opiNOG,COG5025@NOG,KOG2294@euNOG	FH		GO:0008152-metabolic process(L=1),GO:0009987-cellular process(L=1),GO:0032501-multicellular organismal process(L=1),GO:0032502-developmental process(L=1),GO:0040011-locomotion(L=1),GO:0044699-single-organism process(L=1),GO:0050896-response to stimulus(L=1),GO:0065007-biological regulation(L=1),GO:0071840-cellular component organization or biogenesis(L=1),	GO:0005623-cell(L=1),GO:0031974-membrane-enclosed lumen(L=1),GO:0032991-macromolecular complex(L=1),GO:0043226-organelle(L=1),	GO:0001071-nucleic acid binding transcription factor activity(L=1),GO:0005488-binding(L=1),	PFAM (Fork_head), SMART (FH)
REF_TRIN_9_03404_XLOC_058109	XP_037801774.1	31.6	567	378	3	3	565	2	562	1.3e-43	99.6	XP_037801774.1 myosin-13-like [Penaeus monodon]	penaeus monodon	penaeus monodon;penaeus;penaeidae;penaeoidea;dendrobranchiata;decapoda;eucarida;eumalacostraca;malacostraca;multicrustacea;crustacea;pancrustacea;mandibulata;arthropoda;panarthropoda;ecdysozoa;protostomia;bilateria;eumetazoa;metazoa;opisthokonta;eukaryota;cellular organisms;root	blastp_1_final_invertebrate.out	No	Yes
REF_TRIN_9_03395_XLOC_083996																		12957.ACEP_00004548-PA	9.1e-135	485	USP7	Arthropoda	artNOG[6]	035H7@artNOG,09X18@biNOG,0S7Q5@hymNOG,0SS5K@inNOG,0V7ZC@meNOG,12Q8N@opiNOG,COG5077@NOG,KOG1863@euNOG	ubiquitin carboxyl-terminal hydrolase	5168,5169,5203	GO:0008152-metabolic process(L=1),GO:0009987-cellular process(L=1),GO:0044699-single-organism process(L=1),GO:0065007-biological regulation(L=1),GO:0071840-cellular component organization or biogenesis(L=1),	GO:0005623-cell(L=1),GO:0032991-macromolecular complex(L=1),GO:0043226-organelle(L=1),	GO:0003824-catalytic activity(L=1),	PFAM (MATH, UCH, USP7), SMART (MATH, COIL)
REF_TRIN_9_03394_XLOC_011574																		7739.JGI211026	3.6e-10	72.4		Animals	meNOG[21]	0B69Q@biNOG,0WIZI@meNOG,0XTKN@NOG,13FXN@opiNOG,KOG2177@euNOG
REF_TRIN_9_03376_XLOC_070594																		7955.ENSDARP00000113413	0.00061	48.9		Eukaryotes	euNOG[57]	COG5048@NOG,KOG1721@euNOG
REF_TRIN_9_03375_XLOC_015855																		9685.ENSFCAP00000023769	0.00072	48.9		Eukaryotes	euNOG[57]	COG5048@NOG,KOG1721@euNOG
REF_TRIN_9_03367_XLOC_104176
REF_TRIN_9_03338_XLOC_096958	XP_042215321.1	70.2	930	240	11	23	924	9	929	0	97.3	XP_042215321.1 breast cancer anti-estrogen resistance protein 3 homolog isoform X1 [Homarus americanus]	homarus americanus	homarus americanus;homarus;nephropidae;nephropoidea;astacidea;pleocyemata;decapoda;eucarida;eumalacostraca;malacostraca;multicrustacea;crustacea;pancrustacea;mandibulata;arthropoda;panarthropoda;ecdysozoa;protostomia;bilateria;eumetazoa;metazoa;opisthokonta;eukaryota;cellular organisms;root	blastp_1_final_lobster.out	No	Yes	7070.TC004107-PA	2.3e-166	591.7		Arthropoda	artNOG[6]	035JY@artNOG,09VP6@biNOG,0IFQG@euNOG,0SS8T@inNOG,0V6N1@meNOG,0XTJR@NOG,12TEY@opiNOG	RasGEF domain		GO:0009987-cellular process(L=1),GO:0023052-signaling(L=1),GO:0032501-multicellular organismal process(L=1),GO:0032502-developmental process(L=1),GO:0044699-single-organism process(L=1),GO:0050896-response to stimulus(L=1),GO:0065007-biological regulation(L=1),GO:0071840-cellular component organization or biogenesis(L=1),	GO:0005623-cell(L=1),	GO:0005488-binding(L=1),	PFAM (SH2, RasGEF, SAM_1, SAM_2), SMART (SH2, SAM, COIL, RasGEF)
REF_TRIN_9_03327_XLOC_007660																		7070.TC006305-PA	1.7e-10	72	RAPGAP1	Arthropoda	artNOG[6]	03436@artNOG,09V9N@biNOG,0SP35@inNOG,0V68W@meNOG,0XTIX@NOG,12P6U@opiNOG,KOG3686@euNOG	Rap/ran-GAP		GO:0065007-biological regulation(L=1),			PFAM (Rap_GAP, GoLoco), SMART (COIL, GoLoco)
REF_TRIN_9_03326_XLOC_062462
REF_TRIN_9_03323_XLOC_040922	XP_037797624.1	79.7	123	23	1	5	127	5	125	2.8e-47	96.9	XP_037797624.1 ragulator complex protein LAMTOR2-like [Penaeus monodon]	penaeus monodon	penaeus monodon;penaeus;penaeidae;penaeoidea;dendrobranchiata;decapoda;eucarida;eumalacostraca;malacostraca;multicrustacea;crustacea;pancrustacea;mandibulata;arthropoda;panarthropoda;ecdysozoa;protostomia;bilateria;eumetazoa;metazoa;opisthokonta;eukaryota;cellular organisms;root	blastp_1_final_invertebrate.out	No	Yes	7897.ENSLACP00000012406	2.9e-35	153.3	LAMTOR2	Animals	meNOG[21]	0A6U4@biNOG,0DTRS@chorNOG,0VHN5@meNOG,11GWH@NOG,13Q1Y@opiNOG,1D33U@veNOG,KOG4107@euNOG	Late endosomal lysosomal adaptor, MAPK and MTOR activator 2		GO:0009987-cellular process(L=1),GO:0040007-growth(L=1),GO:0044699-single-organism process(L=1),GO:0050896-response to stimulus(L=1),GO:0051179-localization(L=1),GO:0065007-biological regulation(L=1),	GO:0005623-cell(L=1),GO:0016020-membrane(L=1),GO:0032991-macromolecular complex(L=1),GO:0043226-organelle(L=1),		PFAM (Robl_LC7), SMART (Robl_LC7)
REF_TRIN_9_03306_XLOC_050713																		7739.JGI273199	0.00029	50.8		Eukaryotes	euNOG[57]	COG5048@NOG,KOG1721@euNOG
REF_TRIN_9_03302_XLOC_081916	XP_027231500.1	56.1	644	250	9	26	664	18	633	2.6e-181	95.7	XP_027231500.1 large subunit GTPase 1 homolog [Penaeus vannamei]	penaeus vannamei	penaeus vannamei;penaeus;penaeidae;penaeoidea;dendrobranchiata;decapoda;eucarida;eumalacostraca;malacostraca;multicrustacea;crustacea;pancrustacea;mandibulata;arthropoda;panarthropoda;ecdysozoa;protostomia;bilateria;eumetazoa;metazoa;opisthokonta;eukaryota;cellular organisms;root	blastp_1_final_invertebrate.out	No	Yes	30611.ENSOGAP00000003096	1.6e-148	531.9	LSG1	Mammals	maNOG[6]	09ZJ7@biNOG,0DM2H@chorNOG,0UQ5K@maNOG,0VAG5@meNOG,12TQE@opiNOG,169WJ@prNOG,1AZW2@spriNOG,1CVXJ@veNOG,COG1161@NOG,KOG1424@euNOG	large subunit GTPase 1 homolog (S. cerevisiae)	3008	GO:0008152-metabolic process(L=1),GO:0009987-cellular process(L=1),GO:0044699-single-organism process(L=1),GO:0051179-localization(L=1),GO:0071840-cellular component organization or biogenesis(L=1),	GO:0005623-cell(L=1),GO:0031974-membrane-enclosed lumen(L=1),GO:0043226-organelle(L=1),	GO:0003824-catalytic activity(L=1),GO:0005488-binding(L=1),	PFAM (MMR_HSR1), SMART (COIL)
REF_TRIN_9_03264_XLOC_112956
REF_TRIN_9_03197_XLOC_069393	XP_037784263.1	32.8	268	150	8	138	384	92	350	2.1e-29	64.3	XP_037784263.1 carbohydrate sulfotransferase 11-like [Penaeus monodon]	penaeus monodon	penaeus monodon;penaeus;penaeidae;penaeoidea;dendrobranchiata;decapoda;eucarida;eumalacostraca;malacostraca;multicrustacea;crustacea;pancrustacea;mandibulata;arthropoda;panarthropoda;ecdysozoa;protostomia;bilateria;eumetazoa;metazoa;opisthokonta;eukaryota;cellular organisms;root	blastp_1_final_invertebrate.out	No	Yes	7668.SPU_018485tr	2.2e-14	85.5	CHST11	Animals	meNOG[21]	09YUJ@biNOG,0V9SF@meNOG,11GJR@NOG,13PP8@opiNOG,KOG4651@euNOG	carbohydrate (chondroitin 4) sulfotransferase	532532920	GO:0008152-metabolic process(L=1),GO:0009987-cellular process(L=1),GO:0032501-multicellular organismal process(L=1),GO:0032502-developmental process(L=1),GO:0040007-growth(L=1),GO:0040011-locomotion(L=1),GO:0044699-single-organism process(L=1),GO:0050896-response to stimulus(L=1),GO:0051179-localization(L=1),GO:0065007-biological regulation(L=1),GO:0071840-cellular component organization or bioge…	GO:0005623-cell(L=1),GO:0016020-membrane(L=1),GO:0043226-organelle(L=1),	GO:0003824-catalytic activity(L=1),	PFAM (Sulfotransfer_2), SMART (TRANS, SIGNAL)
REF_TRIN_9_03194_XLOC_033902	XP_027228906.1	32.3	257	138	7	151	373	217	471	1.9e-24	59.6	XP_027228906.1 carbohydrate sulfotransferase 8-like [Penaeus vannamei]	penaeus vannamei	penaeus vannamei;penaeus;penaeidae;penaeoidea;dendrobranchiata;decapoda;eucarida;eumalacostraca;malacostraca;multicrustacea;crustacea;pancrustacea;mandibulata;arthropoda;panarthropoda;ecdysozoa;protostomia;bilateria;eumetazoa;metazoa;opisthokonta;eukaryota;cellular organisms;root	blastp_1_final_invertebrate.out	No	Yes	7668.SPU_024230tr	2.5e-10	72	CHST11	Animals	meNOG[21]	09YUJ@biNOG,0V9SF@meNOG,11GJR@NOG,13PP8@opiNOG,KOG4651@euNOG	carbohydrate (chondroitin 4) sulfotransferase	532532920	GO:0008152-metabolic process(L=1),GO:0009987-cellular process(L=1),GO:0032501-multicellular organismal process(L=1),GO:0032502-developmental process(L=1),GO:0040007-growth(L=1),GO:0040011-locomotion(L=1),GO:0044699-single-organism process(L=1),GO:0050896-response to stimulus(L=1),GO:0051179-localization(L=1),GO:0065007-biological regulation(L=1),GO:0071840-cellular component organization or bioge…	GO:0005623-cell(L=1),GO:0016020-membrane(L=1),GO:0043226-organelle(L=1),	GO:0003824-catalytic activity(L=1),	PFAM (Sulfotransfer_2), SMART (TRANS, SIGNAL)
REF_TRIN_9_03170_XLOC_018582	XP_037784903.1	40.4	1290	585	29	243	1480	245	1402	1.9e-131	83.6	XP_037784903.1 claspin-like [Penaeus monodon]	penaeus monodon	penaeus monodon;penaeus;penaeidae;penaeoidea;dendrobranchiata;decapoda;eucarida;eumalacostraca;malacostraca;multicrustacea;crustacea;pancrustacea;mandibulata;arthropoda;panarthropoda;ecdysozoa;protostomia;bilateria;eumetazoa;metazoa;opisthokonta;eukaryota;cellular organisms;root	blastp_1_final_invertebrate.out	No	Yes	7897.ENSLACP00000019124	1.8e-19	104.4	CLSPN	Animals	meNOG[21]	0A3E2@biNOG,0DR1I@chorNOG,0VE8T@meNOG,0Y041@NOG,12TEF@opiNOG,1CQVI@veNOG,KOG4156@euNOG	mitotic DNA replication checkpoint		GO:0008152-metabolic process(L=1),GO:0009987-cellular process(L=1),GO:0044699-single-organism process(L=1),GO:0050896-response to stimulus(L=1),GO:0065007-biological regulation(L=1),GO:0071840-cellular component organization or biogenesis(L=1),	GO:0005623-cell(L=1),GO:0031974-membrane-enclosed lumen(L=1),GO:0043226-organelle(L=1),	GO:0005488-binding(L=1),	SMART (COIL, EF-1_beta_acid)
REF_TRIN_9_03158_XLOC_053631
REF_TRIN_9_03156_XLOC_063890
REF_TRIN_9_03109_XLOC_057872	XP_037779680.1	36.6	246	140	9	85	319	133	373	8.1e-30	69.7	XP_037779680.1 LOW QUALITY PROTEIN: venom protease-like [Penaeus monodon]	penaeus monodon	penaeus monodon;penaeus;penaeidae;penaeoidea;dendrobranchiata;decapoda;eucarida;eumalacostraca;malacostraca;multicrustacea;crustacea;pancrustacea;mandibulata;arthropoda;panarthropoda;ecdysozoa;protostomia;bilateria;eumetazoa;metazoa;opisthokonta;eukaryota;cellular organisms;root	blastp_1_final_invertebrate.out	No	Yes	7425.NV15259-PA	1.1e-25	122.9		Arthropoda	artNOG[6]	033AB@artNOG,0A4EK@biNOG,0SQ34@inNOG,0VG0I@meNOG,12STM@opiNOG,COG5640@NOG,KOG3627@euNOG	serine protease		GO:0008152-metabolic process(L=1),		GO:0003824-catalytic activity(L=1),	PFAM (CLIP, Trypsin), SMART (Tryp_SPc, CLIP, SIGNAL, TRANS)
REF_TRIN_9_03104_XLOC_085294																		9669.ENSMPUP00000011849	1.5e-22	112.5	HMCN1	Mammals	maNOG[6]	0APEV@biNOG,0CK0H@carNOG,0DFN3@chorNOG,0UGYK@maNOG,0W1RR@meNOG,0ZN3C@NOG,13JB2@opiNOG,1CQBN@veNOG,KOG4475@euNOG	Hemicentin 1		GO:0008152-metabolic process(L=1),GO:0009987-cellular process(L=1),GO:0023052-signaling(L=1),GO:0032501-multicellular organismal process(L=1),GO:0044699-single-organism process(L=1),GO:0050896-response to stimulus(L=1),GO:0065007-biological regulation(L=1),	GO:0005576-extracellular region(L=1),GO:0005623-cell(L=1),GO:0016020-membrane(L=1),GO:0030054-cell junction(L=1),	GO:0003824-catalytic activity(L=1),GO:0004871-signal transducer activity(L=1),GO:0005488-binding(L=1),GO:0060089-molecular transducer activity(L=1),	PFAM (I-set, ig, EGF_CA, TSP_1, V-set, G2F, C2-set_2), SMART (IGc2, EGF_CA, TSP1, IG_like, IG, SIGNAL, VWA, EGF, EGF_like)
REF_TRIN_9_03102_XLOC_011670	XP_042241809.1	30.5	223	141	6	3	216	131	348	3.1e-21	99.1	XP_042241809.1 phenoloxidase-activating factor 3-like isoform X2 [Homarus americanus]	homarus americanus	homarus americanus;homarus;nephropidae;nephropoidea;astacidea;pleocyemata;decapoda;eucarida;eumalacostraca;malacostraca;multicrustacea;crustacea;pancrustacea;mandibulata;arthropoda;panarthropoda;ecdysozoa;protostomia;bilateria;eumetazoa;metazoa;opisthokonta;eukaryota;cellular organisms;root	blastp_1_final_lobster.out	No	Yes	12957.ACEP_00004274-PA	1e-21	109		Arthropoda	artNOG[6]	032HD@artNOG,0A4D1@biNOG,0S351@hymNOG,0SPE4@inNOG,0VF7V@meNOG,13MPS@opiNOG,COG5640@NOG,KOG3627@euNOG	serine-type endopeptidase activity		GO:0008152-metabolic process(L=1),		GO:0003824-catalytic activity(L=1),	PFAM (Trypsin, DUF1986), SMART (Tryp_SPc, SIGNAL)
REF_TRIN_9_03099_XLOC_067423
REF_TRIN_9_03074_XLOC_027130
REF_TRIN_9_03073_XLOC_047744	XP_042212185.1	51	688	302	12	3	678	288	952	4.2e-173	99.1	XP_042212185.1 integrator complex subunit 5-like [Homarus americanus]	homarus americanus	homarus americanus;homarus;nephropidae;nephropoidea;astacidea;pleocyemata;decapoda;eucarida;eumalacostraca;malacostraca;multicrustacea;crustacea;pancrustacea;mandibulata;arthropoda;panarthropoda;ecdysozoa;protostomia;bilateria;eumetazoa;metazoa;opisthokonta;eukaryota;cellular organisms;root	blastp_1_final_lobster.out	No	Yes	7070.TC012371-PA	2.9e-49	202.2	OMD	Arthropoda	artNOG[6]	034AH@artNOG,09Z1T@biNOG,0IHRN@euNOG,0SQZ3@inNOG,0V9Z9@meNOG,10473@NOG,13CUT@opiNOG	Inherit from biNOG: integrator complex subunit 5		GO:0008152-metabolic process(L=1),GO:0009987-cellular process(L=1),GO:0032501-multicellular organismal process(L=1),GO:0032502-developmental process(L=1),GO:0044699-single-organism process(L=1),	GO:0005623-cell(L=1),GO:0031974-membrane-enclosed lumen(L=1),GO:0032991-macromolecular complex(L=1),GO:0043226-organelle(L=1),
REF_TRIN_9_03053_XLOC_110791	sp|P45436|CED3_CAERE	25.7	268	156	8	1	231	236	497	1.1e-11	88.2	sp|P45436|CED3_CAERE Cell death protein 3 OS=Caenorhabditis remanei OX=31234 GN=ced-3 PE=3 SV=2	caenorhabditis remanei	caenorhabditis remanei;caenorhabditis;peloderinae;rhabditidae;rhabditoidea;rhabditomorpha;rhabditina;rhabditida;chromadorea;nematoda;ecdysozoa;protostomia;bilateria;eumetazoa;metazoa;opisthokonta;eukaryota;cellular organisms;root	blastp_1_final_uniprot_sprot.out	No	Yes	8364.ENSXETP00000059255	4.8e-13	80.5		Eukaryotes	euNOG[57]	0ZQIE@NOG,KOG3573@euNOG	apoptosis-related cysteine peptidase	4210,4668,5010,5133,5134	GO:0008152-metabolic process(L=1),GO:0009987-cellular process(L=1),GO:0044699-single-organism process(L=1),GO:0065007-biological regulation(L=1),		GO:0003824-catalytic activity(L=1),	PFAM (Peptidase_C14, DED, CARD), SMART (CASc, DED, CARD, COIL)
REF_TRIN_9_03035_XLOC_033236
REF_TRIN_9_03032_XLOC_088465
REF_TRIN_9_03016_XLOC_033781	XP_027207322.1	43.3	494	246	5	5	490	4	471	7.8e-106	97.8	XP_027207322.1 solute carrier family 43 member 3-like isoform X2 [Penaeus vannamei]	penaeus vannamei	penaeus vannamei;penaeus;penaeidae;penaeoidea;dendrobranchiata;decapoda;eucarida;eumalacostraca;malacostraca;multicrustacea;crustacea;pancrustacea;mandibulata;arthropoda;panarthropoda;ecdysozoa;protostomia;bilateria;eumetazoa;metazoa;opisthokonta;eukaryota;cellular organisms;root	blastp_1_final_invertebrate.out	No	Yes	69293.ENSGACP00000024408	4.1e-21	108.2		Fishes	fiNOG[1]	0A2H6@biNOG,0DQ4M@chorNOG,0IENT@euNOG,0N11Z@fiNOG,0VDD6@meNOG,0XSRN@NOG,12NFE@opiNOG,1CZ5X@veNOG	solute carrier family 43 member		GO:0009987-cellular process(L=1),GO:0044699-single-organism process(L=1),GO:0051179-localization(L=1),	GO:0016020-membrane(L=1),		PFAM (MFS_1), SMART (TRANS)
REF_TRIN_9_02988_XLOC_065989	XP_037785801.1	81.9	1455	154	9	23	1464	44	1401	0	98.4	XP_037785801.1 potassium channel subfamily T member 2-like [Penaeus monodon]	penaeus monodon	penaeus monodon;penaeus;penaeidae;penaeoidea;dendrobranchiata;decapoda;eucarida;eumalacostraca;malacostraca;multicrustacea;crustacea;pancrustacea;mandibulata;arthropoda;panarthropoda;ecdysozoa;protostomia;bilateria;eumetazoa;metazoa;opisthokonta;eukaryota;cellular organisms;root	blastp_1_final_invertebrate.out	No	Yes	7070.TC000254-PA	0	1731.8		Arthropoda	artNOG[6]	034VV@artNOG,09Y18@biNOG,0SSZ5@inNOG,0V8YS@meNOG,0XSMA@NOG,12QJD@opiNOG,KOG3193@euNOG	Calcium-activated BK potassium channel alpha subunit		GO:0009987-cellular process(L=1),GO:0032501-multicellular organismal process(L=1),GO:0032502-developmental process(L=1),GO:0044699-single-organism process(L=1),GO:0051179-localization(L=1),GO:0071840-cellular component organization or biogenesis(L=1),	GO:0016020-membrane(L=1),	GO:0005215-transporter activity(L=1),	PFAM (BK_channel_a, Ion_trans_2), SMART (TRANS)
REF_TRIN_9_02927_XLOC_091091																		7029.ACYPI000338-PA	1.8e-05	53.9		Eukaryotes	euNOG[57]	COG5048@NOG,KOG1721@euNOG
REF_TRIN_9_02925_XLOC_002857	XP_026331165.1	44.2	217	114	3	13	225	169	382	2.1e-46	83.9	XP_026331165.1 piggyBac transposable element-derived protein 4-like [Hyposmocoma kahamanoa]	hyposmocoma kahamanoa	hyposmocoma kahamanoa;hyposmocoma;cosmopteriginae;cosmopterigidae;gelechioidea;ditrysia;heteroneura;neolepidoptera;glossata;lepidoptera;amphiesmenoptera;holometabola;neoptera;pterygota;dicondylia;insecta;hexapoda;pancrustacea;mandibulata;arthropoda;panarthropoda;ecdysozoa;protostomia;bilateria;eumetazoa;metazoa;opisthokonta;eukaryota;cellular organisms;root	blastp_1_final_invertebrate.out	No	Yes	7029.ACYPI003324-PA	3.8e-39	167.2		Arthropoda	artNOG[6]	0360H@artNOG,0A31T@biNOG,0IPWB@euNOG,0SSSW@inNOG,0VDWX@meNOG,10J77@NOG,13P2K@opiNOG	Inherit from meNOG: transposase yabusame-1				GO:0005488-binding(L=1),	PFAM (FLYWCH), SMART (TRANS, AT_hook)
REF_TRIN_9_02922_XLOC_074913	XP_012147783.1	35.9	306	184	6	30	332	51	347	8.2e-46	88.9	XP_012147783.1 PREDICTED: piggyBac transposable element-derived protein 4-like [Megachile rotundata]	megachile rotundata	megachile rotundata;megachile;megachilini;megachilinae;megachilidae;apoidea;aculeata;apocrita;hymenoptera;holometabola;neoptera;pterygota;dicondylia;insecta;hexapoda;pancrustacea;mandibulata;arthropoda;panarthropoda;ecdysozoa;protostomia;bilateria;eumetazoa;metazoa;opisthokonta;eukaryota;cellular organisms;root	blastp_1_final_invertebrate.out	No	No	7757.ENSPMAP00000001994	1.9e-62	245	PGBD4	Animals	meNOG[21]	0A5IR@biNOG,0DTE1@chorNOG,0IEX6@euNOG,0VH5S@meNOG,0XVJ3@NOG,13JEG@opiNOG,1D2T6@veNOG	piggyBac transposable element derived 4		GO:0008152-metabolic process(L=1),GO:0009987-cellular process(L=1),GO:0023052-signaling(L=1),GO:0032501-multicellular organismal process(L=1),GO:0044699-single-organism process(L=1),GO:0050896-response to stimulus(L=1),GO:0051179-localization(L=1),GO:0065007-biological regulation(L=1),	GO:0005623-cell(L=1),GO:0016020-membrane(L=1),	GO:0003824-catalytic activity(L=1),GO:0004871-signal transducer activity(L=1),GO:0005215-transporter activity(L=1),GO:0005488-binding(L=1),GO:0060089-molecular transducer activity(L=1),	SMART (TRANS)
REF_TRIN_9_02920_XLOC_021347	XP_042232125.1	39.7	383	228	3	41	421	46	427	6.1e-72	84.5	XP_042232125.1 MFS-type transporter SLC18B1-like [Homarus americanus]	homarus americanus	homarus americanus;homarus;nephropidae;nephropoidea;astacidea;pleocyemata;decapoda;eucarida;eumalacostraca;malacostraca;multicrustacea;crustacea;pancrustacea;mandibulata;arthropoda;panarthropoda;ecdysozoa;protostomia;bilateria;eumetazoa;metazoa;opisthokonta;eukaryota;cellular organisms;root	blastp_1_final_lobster.out	No	Yes	6669.DappuP319730	4.8e-61	240.7		Arthropoda	artNOG[6]	03H9X@artNOG,0B3SZ@biNOG,0INZN@euNOG,0WG7B@meNOG,0XYVZ@NOG,13BZS@opiNOG	transporter		GO:0009987-cellular process(L=1),GO:0044699-single-organism process(L=1),GO:0051179-localization(L=1),	GO:0005623-cell(L=1),GO:0016020-membrane(L=1),	GO:0005215-transporter activity(L=1),	PFAM (MFS_1), SMART (TRANS, SIGNAL)
REF_TRIN_9_02918_XLOC_068761	XP_037799778.1	37.9	420	239	7	1	410	1	408	1.3e-65	89.1	XP_037799778.1 MFS-type transporter SLC18B1-like [Penaeus monodon]	penaeus monodon	penaeus monodon;penaeus;penaeidae;penaeoidea;dendrobranchiata;decapoda;eucarida;eumalacostraca;malacostraca;multicrustacea;crustacea;pancrustacea;mandibulata;arthropoda;panarthropoda;ecdysozoa;protostomia;bilateria;eumetazoa;metazoa;opisthokonta;eukaryota;cellular organisms;root	blastp_1_final_invertebrate.out	No	Yes	7460.GB11915-PA	7.9e-59	233.4		Arthropoda	artNOG[6]	03H9X@artNOG,0B3SZ@biNOG,0INZN@euNOG,0T3SG@inNOG,0WG7B@meNOG,0XYVZ@NOG,13BZS@opiNOG	transporter		GO:0009987-cellular process(L=1),GO:0044699-single-organism process(L=1),GO:0051179-localization(L=1),	GO:0005623-cell(L=1),GO:0016020-membrane(L=1),	GO:0005215-transporter activity(L=1),	PFAM (MFS_1), SMART (TRANS, SIGNAL)
REF_TRIN_9_02890_XLOC_105488
REF_TRIN_9_02869_XLOC_086342	XP_037777986.1	66.7	207	65	2	13	219	13	215	4e-69	79.9	XP_037777986.1 pleckstrin homology domain-containing family A member 3-like isoform X2 [Penaeus monodon]	penaeus monodon	penaeus monodon;penaeus;penaeidae;penaeoidea;dendrobranchiata;decapoda;eucarida;eumalacostraca;malacostraca;multicrustacea;crustacea;pancrustacea;mandibulata;arthropoda;panarthropoda;ecdysozoa;protostomia;bilateria;eumetazoa;metazoa;opisthokonta;eukaryota;cellular organisms;root	blastp_1_final_invertebrate.out	No	Yes	7739.JGI96525	6e-32	143.3	PLEKHA8	Animals	meNOG[21]	0A1ZF@biNOG,0DPM7@chorNOG,0V91H@meNOG,0YFEA@NOG,12TAW@opiNOG,KOG3221@euNOG	Pleckstrin homology domain containing, family A (Phosphoinositide binding specific) member		GO:0008152-metabolic process(L=1),GO:0009987-cellular process(L=1),GO:0044699-single-organism process(L=1),GO:0051179-localization(L=1),	GO:0005623-cell(L=1),GO:0016020-membrane(L=1),GO:0043226-organelle(L=1),	GO:0003824-catalytic activity(L=1),GO:0005215-transporter activity(L=1),GO:0005488-binding(L=1),	PFAM (PH, GLTP), SMART (PH, COIL)
REF_TRIN_9_02847_XLOC_090104
REF_TRIN_9_02817_XLOC_064595
REF_TRIN_9_02805_XLOC_060768	XP_042229919.1	74.1	189	40	5	25	210	157	339	8.6e-77	87.7	XP_042229919.1 transcription cofactor vestigial-like protein 2 [Homarus americanus]	homarus americanus	homarus americanus;homarus;nephropidae;nephropoidea;astacidea;pleocyemata;decapoda;eucarida;eumalacostraca;malacostraca;multicrustacea;crustacea;pancrustacea;mandibulata;arthropoda;panarthropoda;ecdysozoa;protostomia;bilateria;eumetazoa;metazoa;opisthokonta;eukaryota;cellular organisms;root	blastp_1_final_lobster.out	No	Yes	121225.PHUM601220-PA	3.8e-16	90.5	VG	Arthropoda	artNOG[6]	038WS@artNOG,09VDD@biNOG,0IJDA@euNOG,0SVQA@inNOG,0V6CC@meNOG,0Y23M@NOG,13K4M@opiNOG	Vestigial/Tondu family		GO:0009987-cellular process(L=1),GO:0023052-signaling(L=1),GO:0032501-multicellular organismal process(L=1),GO:0032502-developmental process(L=1),GO:0044699-single-organism process(L=1),GO:0065007-biological regulation(L=1),	GO:0005623-cell(L=1),GO:0043226-organelle(L=1),	GO:0005488-binding(L=1),	PFAM (Vg_Tdu), SMART (TDU)
REF_TRIN_9_02803_XLOC_084664																		10116.ENSRNOP00000067341	0.00041	50.4		Eukaryotes	euNOG[57]	COG5048@NOG,KOG1721@euNOG
REF_TRIN_9_02792_XLOC_073999	XP_027232801.1	73.8	630	145	7	1	624	1	616	2.1e-257	100	XP_027232801.1 serine/threonine-protein phosphatase 2A regulatory subunit B'' subunit delta-like isoform X2 [Penaeus vannamei]	penaeus vannamei	penaeus vannamei;penaeus;penaeidae;penaeoidea;dendrobranchiata;decapoda;eucarida;eumalacostraca;malacostraca;multicrustacea;crustacea;pancrustacea;mandibulata;arthropoda;panarthropoda;ecdysozoa;protostomia;bilateria;eumetazoa;metazoa;opisthokonta;eukaryota;cellular organisms;root	blastp_1_final_invertebrate.out	No	Yes	7070.TC013034-PA	5.3e-175	619.8		Arthropoda	artNOG[6]	033VJ@artNOG,09T4K@biNOG,0SSWQ@inNOG,0V43B@meNOG,0XRBK@NOG,13HDE@opiNOG,KOG2562@euNOG	Inherit from biNOG: Protein phosphatase 2, regulatory subunit B	3015,4151,4728	GO:0009987-cellular process(L=1),GO:0023052-signaling(L=1),GO:0032502-developmental process(L=1),GO:0044699-single-organism process(L=1),GO:0065007-biological regulation(L=1),		GO:0005488-binding(L=1),
REF_TRIN_9_02786_XLOC_075849
REF_TRIN_9_02777_XLOC_046054																		7897.ENSLACP00000010363	2.2e-17	95.9		Eukaryotes	euNOG[57]	0Y65V@NOG,KOG1075@euNOG	Retrotransposon protein		GO:0008152-metabolic process(L=1),GO:0009987-cellular process(L=1),		GO:0003824-catalytic activity(L=1),GO:0005488-binding(L=1),GO:0009055-electron carrier activity(L=1),	PFAM (RVT_1, Exo_endo_phos), SMART (TRANS, COIL)
REF_TRIN_9_02770_XLOC_009087	XP_037780667.1	39.4	724	309	20	1	703	35	649	6.9e-75	85.5	XP_037780667.1 trithorax group protein osa-like [Penaeus monodon]	penaeus monodon	penaeus monodon;penaeus;penaeidae;penaeoidea;dendrobranchiata;decapoda;eucarida;eumalacostraca;malacostraca;multicrustacea;crustacea;pancrustacea;mandibulata;arthropoda;panarthropoda;ecdysozoa;protostomia;bilateria;eumetazoa;metazoa;opisthokonta;eukaryota;cellular organisms;root	blastp_1_final_invertebrate.out	No	Yes	7070.TC014798-PA	3.3e-15	89.4		Arthropoda	artNOG[6]	037CI@artNOG,0A48Y@biNOG,0SU9D@inNOG,0VF3Q@meNOG,13RS3@opiNOG,COG5048@NOG,KOG1721@euNOG	Zinc-finger double-stranded RNA-binding		GO:0009987-cellular process(L=1),GO:0032501-multicellular organismal process(L=1),GO:0032502-developmental process(L=1),GO:0044699-single-organism process(L=1),GO:0065007-biological regulation(L=1),	GO:0005623-cell(L=1),GO:0031974-membrane-enclosed lumen(L=1),GO:0043226-organelle(L=1),	GO:0005488-binding(L=1),	PFAM (zf-C2H2_jaz, zf-C2H2), SMART (ZnF_C2H2, COIL)
REF_TRIN_9_02765_XLOC_001217	XP_027213583.1	71.6	109	30	1	1	108	1	109	6.5e-37	98.2	XP_027213583.1 protein aveugle-like [Penaeus vannamei]	penaeus vannamei	penaeus vannamei;penaeus;penaeidae;penaeoidea;dendrobranchiata;decapoda;eucarida;eumalacostraca;malacostraca;multicrustacea;crustacea;pancrustacea;mandibulata;arthropoda;panarthropoda;ecdysozoa;protostomia;bilateria;eumetazoa;metazoa;opisthokonta;eukaryota;cellular organisms;root	blastp_1_final_invertebrate.out	No	Yes	121225.PHUM268990-PA	1.7e-23	114		Arthropoda	artNOG[6]	0324W@artNOG,0A13U@biNOG,0IHDH@euNOG,0SP43@inNOG,0VC03@meNOG,0YT00@NOG,13KI1@opiNOG	Ankyrin repeat		GO:0008152-metabolic process(L=1),GO:0032501-multicellular organismal process(L=1),GO:0032502-developmental process(L=1),GO:0044699-single-organism process(L=1),	GO:0005623-cell(L=1),GO:0032991-macromolecular complex(L=1),GO:0043226-organelle(L=1),	GO:0003824-catalytic activity(L=1),	PFAM (Ank, I-set, fn3, SAM_1, ig, SAM_2, Herpes_UL45, V-set), SMART (ANK, COIL, FN3, TRANS, IGc2, IG, SAM, CLECT)
REF_TRIN_9_02764_XLOC_081808	XP_027231528.1	49.7	175	79	5	61	233	61	228	1.9e-33	71.8	XP_027231528.1 uncharacterized protein LOC113823109 isoform X2 [Penaeus vannamei]	penaeus vannamei	penaeus vannamei;penaeus;penaeidae;penaeoidea;dendrobranchiata;decapoda;eucarida;eumalacostraca;malacostraca;multicrustacea;crustacea;pancrustacea;mandibulata;arthropoda;panarthropoda;ecdysozoa;protostomia;bilateria;eumetazoa;metazoa;opisthokonta;eukaryota;cellular organisms;root	blastp_1_final_invertebrate.out	No	No
REF_TRIN_9_02758_XLOC_091372
REF_TRIN_9_02757_XLOC_051238																		9544.ENSMMUP00000015852	5.4e-05	52.4	ZNF320	Mammals	maNOG[6]	0B2AU@biNOG,0DX8A@chorNOG,0UXYS@maNOG,0WEW8@meNOG,14UUZ@opiNOG,16JBE@prNOG,1B7HM@spriNOG,1D7F9@veNOG,COG5048@NOG,KOG1721@euNOG	Zinc finger protein 320		GO:0008152-metabolic process(L=1),GO:0009987-cellular process(L=1),GO:0065007-biological regulation(L=1),	GO:0005623-cell(L=1),GO:0043226-organelle(L=1),	GO:0005488-binding(L=1),	PFAM (zf-C2H2, KRAB), SMART (ZnF_C2H2, KRAB)
REF_TRIN_9_02748_XLOC_079999																		9669.ENSMPUP00000004745	9.8e-05	52.8	CSTA	Mammals	maNOG[6]	0A9TN@biNOG,0CMX4@carNOG,0DVQA@chorNOG,0J1PC@euNOG,0UWHQ@maNOG,0VK5U@meNOG,121QW@NOG,13USB@opiNOG,1D52T@veNOG	cystatin A (stefin A)		GO:0008152-metabolic process(L=1),GO:0009987-cellular process(L=1),GO:0022610-biological adhesion(L=1),GO:0032501-multicellular organismal process(L=1),GO:0032502-developmental process(L=1),GO:0044699-single-organism process(L=1),GO:0065007-biological regulation(L=1),	GO:0005623-cell(L=1),GO:0043226-organelle(L=1),	GO:0005198-structural molecule activity(L=1),GO:0005488-binding(L=1),	PFAM (Cystatin), SMART (CY)
REF_TRIN_9_02722_XLOC_082357	CQUAD_00018239-RA	76.6	492	106	4	1	490	45	529	2e-160	100	CQUAD_00018239-RA protein AED:0.09 eAED:0.09 QI:0|0.9|0.81|0.90|1|1|11|1190|529 NA [cherax quadricarinatus]	cherax quadricarinatus	cherax quadricarinatus;cherax;parastacidae;parastacoidea;astacidea;pleocyemata;decapoda;eucarida;eumalacostraca;malacostraca;multicrustacea;crustacea;pancrustacea;mandibulata;arthropoda;panarthropoda;ecdysozoa;protostomia;bilateria;eumetazoa;metazoa;opisthokonta;eukaryota;cellular organisms;root	blastp_1_final_ALL_NON_REFSEQ_TAGGED_NO_KRILL.out	No	Yes	6669.DappuP224492	2e-153	547.7	EBI	Arthropoda	artNOG[6]	0333T@artNOG,09UA5@biNOG,0V59C@meNOG,0XRSY@NOG,12NMU@opiNOG,KOG0273@euNOG	f-box-like WD repeat-containing protein	4310	GO:0008152-metabolic process(L=1),GO:0009987-cellular process(L=1),GO:0023052-signaling(L=1),GO:0032501-multicellular organismal process(L=1),GO:0032502-developmental process(L=1),GO:0044699-single-organism process(L=1),GO:0050896-response to stimulus(L=1),GO:0065007-biological regulation(L=1),GO:0071840-cellular component organization or biogenesis(L=1),	GO:0005623-cell(L=1),GO:0031974-membrane-enclosed lumen(L=1),GO:0032991-macromolecular complex(L=1),GO:0043226-organelle(L=1),	GO:0003824-catalytic activity(L=1),GO:0005488-binding(L=1),	PFAM (WD40, LisH, eIF2A), SMART (WD40, LisH)
REF_TRIN_9_02716_XLOC_045490																		7425.NV23014-PA	1.4e-08	64.3		Arthropoda	artNOG[6]	03H6K@artNOG,0B3EH@biNOG,0T3PM@inNOG,0WFTF@meNOG,0ZTDB@NOG,13BEK@opiNOG,KOG1075@euNOG,KOG4279@euNOG	Inherit from biNOG: Reverse transcriptase (RNA-dependent DNA polymerase)		GO:0008152-metabolic process(L=1),GO:0009987-cellular process(L=1),		GO:0003824-catalytic activity(L=1),GO:0005488-binding(L=1),	PFAM (RVT_1, Pkinase_Tyr, Pkinase), SMART (TRANS, STYKc)
REF_TRIN_9_02714_XLOC_066102																		7425.NV23014-PA	3.5e-10	69.7		Arthropoda	artNOG[6]	03H6K@artNOG,0B3EH@biNOG,0T3PM@inNOG,0WFTF@meNOG,0ZTDB@NOG,13BEK@opiNOG,KOG1075@euNOG,KOG4279@euNOG	Inherit from biNOG: Reverse transcriptase (RNA-dependent DNA polymerase)		GO:0008152-metabolic process(L=1),GO:0009987-cellular process(L=1),		GO:0003824-catalytic activity(L=1),GO:0005488-binding(L=1),	PFAM (RVT_1, Pkinase_Tyr, Pkinase), SMART (TRANS, STYKc)
REF_TRIN_9_02685_XLOC_003565	XP_042211531.1	22.4	263	180	5	4	245	3	262	2.9e-12	59	XP_042211531.1 uncharacterized protein LOC121858943 [Homarus americanus]	homarus americanus	homarus americanus;homarus;nephropidae;nephropoidea;astacidea;pleocyemata;decapoda;eucarida;eumalacostraca;malacostraca;multicrustacea;crustacea;pancrustacea;mandibulata;arthropoda;panarthropoda;ecdysozoa;protostomia;bilateria;eumetazoa;metazoa;opisthokonta;eukaryota;cellular organisms;root	blastp_1_final_lobster.out	No	No	6669.DappuP316926	1.1e-08	66.6		Animals	meNOG[21]	0AP2B@biNOG,0IV50@euNOG,0W19R@meNOG,11FF0@NOG,14G51@opiNOG	RING			GO:0005623-cell(L=1),GO:0032991-macromolecular complex(L=1),GO:0043226-organelle(L=1),	GO:0005488-binding(L=1),	PFAM (zf-C3HC4, Ribosomal_L18e), SMART (COIL, RING)
REF_TRIN_9_02652_XLOC_028881
REF_TRIN_9_02632_XLOC_031671	XP_027226631.1	51.2	213	103	1	1	213	109	320	4.6e-55	100	XP_027226631.1 poly(U)-specific endoribonuclease homolog [Penaeus vannamei]	penaeus vannamei	penaeus vannamei;penaeus;penaeidae;penaeoidea;dendrobranchiata;decapoda;eucarida;eumalacostraca;malacostraca;multicrustacea;crustacea;pancrustacea;mandibulata;arthropoda;panarthropoda;ecdysozoa;protostomia;bilateria;eumetazoa;metazoa;opisthokonta;eukaryota;cellular organisms;root	blastp_1_final_invertebrate.out	No	Yes	7227.FBpp0073243	4.2e-47	193.4		Arthropoda	artNOG[6]	03412@artNOG,09XKV@biNOG,0GV2R@dipNOG,0HY34@droNOG,0SRMS@inNOG,0V8IN@meNOG,0XX8E@NOG,12QST@opiNOG,KOG2849@euNOG	Endoribonuclease XendoU		GO:0002376-immune system process(L=1),GO:0008152-metabolic process(L=1),GO:0050896-response to stimulus(L=1),GO:0051179-localization(L=1),		GO:0003824-catalytic activity(L=1),GO:0005488-binding(L=1),	PFAM (XendoU, Somatomedin_B), SMART (SIGNAL, TRANS, SO)
REF_TRIN_9_02628_XLOC_023735
REF_TRIN_9_02591_XLOC_081098																		6669.DappuP303516	8e-124	449.5	CONT	Arthropoda	artNOG[6]	035TE@artNOG,09X1D@biNOG,0V64Z@meNOG,0XSVG@NOG,12P91@opiNOG,KOG3513@euNOG	Immunoglobulin domain		GO:0009987-cellular process(L=1),GO:0022610-biological adhesion(L=1),GO:0023052-signaling(L=1),GO:0032501-multicellular organismal process(L=1),GO:0032502-developmental process(L=1),GO:0044699-single-organism process(L=1),GO:0050896-response to stimulus(L=1),GO:0065007-biological regulation(L=1),GO:0071840-cellular component organization or biogenesis(L=1),	GO:0005623-cell(L=1),GO:0016020-membrane(L=1),GO:0030054-cell junction(L=1),	GO:0004871-signal transducer activity(L=1),GO:0005488-binding(L=1),GO:0060089-molecular transducer activity(L=1),	PFAM (I-set, fn3, ig, Herpes_UL45, V-set, Lectin_C), SMART (FN3, IGc2, IG, CLECT, SIGNAL, IG_like, TRANS)
REF_TRIN_9_02556_XLOC_050199																		7070.TC004621-PA	3.3e-23	114		Arthropoda	artNOG[6]	03HII@artNOG,0B4MV@biNOG,0IQII@euNOG,0T3Z8@inNOG,0WH65@meNOG,0XUJV@NOG,13DD5@opiNOG	Immunoglobulin V-set domain		GO:0032501-multicellular organismal process(L=1),GO:0044699-single-organism process(L=1),			PFAM (I-set, V-set), SMART (IGc2, SIGNAL, IG, TRANS, COIL)
REF_TRIN_9_02554_XLOC_049863	XP_042203800.1	74.8	547	117	2	1	542	1	531	1.7e-241	100	XP_042203800.1 6-phosphofructo-2-kinase/fructose-2,6-bisphosphatase 1-like isoform X1 [Homarus americanus]	homarus americanus	homarus americanus;homarus;nephropidae;nephropoidea;astacidea;pleocyemata;decapoda;eucarida;eumalacostraca;malacostraca;multicrustacea;crustacea;pancrustacea;mandibulata;arthropoda;panarthropoda;ecdysozoa;protostomia;bilateria;eumetazoa;metazoa;opisthokonta;eukaryota;cellular organisms;root	blastp_1_final_lobster.out	No	Yes	6945.ISCW008488-PA	1.3e-174	618.2		Arthropoda	artNOG[6]	031XJ@artNOG,09UK4@biNOG,0V5JD@meNOG,12R0U@opiNOG,COG0406@NOG,KOG0234@euNOG	6-phosphofructo-2-kinase	51,4066	GO:0008152-metabolic process(L=1),GO:0009987-cellular process(L=1),GO:0032501-multicellular organismal process(L=1),GO:0032502-developmental process(L=1),GO:0044699-single-organism process(L=1),		GO:0003824-catalytic activity(L=1),GO:0005488-binding(L=1),	PFAM (6PF2K, PGAM, Zeta_toxin), SMART (PGAM)
REF_TRIN_9_02533_XLOC_092320	XP_027235018.1	65	1813	474	9	1	1792	1	1673	0	100	XP_027235018.1 bifunctional glutamate/proline--tRNA ligase-like [Penaeus vannamei]	penaeus vannamei	penaeus vannamei;penaeus;penaeidae;penaeoidea;dendrobranchiata;decapoda;eucarida;eumalacostraca;malacostraca;multicrustacea;crustacea;pancrustacea;mandibulata;arthropoda;panarthropoda;ecdysozoa;protostomia;bilateria;eumetazoa;metazoa;opisthokonta;eukaryota;cellular organisms;root	blastp_1_final_invertebrate.out	No	Yes	7165.AGAP002945-PA	0	1820.4		Arthropoda	artNOG[6]	035TZ@artNOG,09TNC@biNOG,0V4MD@meNOG,12SMX@opiNOG,COG0008@NOG,COG0442@NOG,KOG1147@euNOG,KOG4163@euNOG	synthetase	860,970,1100,1110	GO:0008152-metabolic process(L=1),GO:0009987-cellular process(L=1),	GO:0005623-cell(L=1),GO:0032991-macromolecular complex(L=1),	GO:0003824-catalytic activity(L=1),GO:0005488-binding(L=1),	PFAM (WHEP-TRS, tRNA-synt_1c, tRNA-synt_1c_C, tRNA-synt_2b, ProRS-C_1, HGTP_anticodon, GST_C, RNA_pol_L, RNA_pol_A_bac), SMART (WHEP-TRS, ProRS-C_1, COIL, RPOLD)
REF_TRIN_9_02476_XLOC_012195
REF_TRIN_9_02430_XLOC_113987																		6669.DappuP309375	1.6e-25	122.9		Arthropoda	artNOG[6]	036UF@artNOG,09TGY@biNOG,0V4FX@meNOG,0XQUH@NOG,12TIZ@opiNOG,KOG4191@euNOG	Histone acetyltransferases subunit 3		GO:0008152-metabolic process(L=1),GO:0009987-cellular process(L=1),GO:0044699-single-organism process(L=1),GO:0065007-biological regulation(L=1),GO:0071840-cellular component organization or biogenesis(L=1),	GO:0005623-cell(L=1),GO:0031974-membrane-enclosed lumen(L=1),GO:0032991-macromolecular complex(L=1),GO:0043226-organelle(L=1),	GO:0003824-catalytic activity(L=1),GO:0005488-binding(L=1),	PFAM (Ada3), SMART (COIL)
REF_TRIN_9_02404_XLOC_115006	XP_037794429.1	75	545	131	4	1	541	32	575	7.8e-240	98	XP_037794429.1 TBCC domain-containing protein 1-like isoform X2 [Penaeus monodon]	penaeus monodon	penaeus monodon;penaeus;penaeidae;penaeoidea;dendrobranchiata;decapoda;eucarida;eumalacostraca;malacostraca;multicrustacea;crustacea;pancrustacea;mandibulata;arthropoda;panarthropoda;ecdysozoa;protostomia;bilateria;eumetazoa;metazoa;opisthokonta;eukaryota;cellular organisms;root	blastp_1_final_invertebrate.out	No	Yes	10141.ENSCPOP00000019747	1.5e-48	199.5	TBCCD1	Mammals	maNOG[6]	0A30E@biNOG,0DQN0@chorNOG,0UTCA@maNOG,0VDVI@meNOG,0XRXF@NOG,12VP6@opiNOG,18XYK@roNOG,1AXJC@spriNOG,1CZQS@veNOG,KOG4416@euNOG	TBCC domain containing 1		GO:0009987-cellular process(L=1),GO:0032502-developmental process(L=1),GO:0044699-single-organism process(L=1),GO:0051179-localization(L=1),GO:0065007-biological regulation(L=1),GO:0071840-cellular component organization or biogenesis(L=1),	GO:0005623-cell(L=1),GO:0032991-macromolecular complex(L=1),GO:0043226-organelle(L=1),		PFAM (TBCC), SMART (CARP, COIL)
REF_TRIN_9_02399_XLOC_115764	XP_037783150.1	78.6	412	88	0	5	416	4	415	1.3e-186	99	XP_037783150.1 phosphoglycerate kinase-like [Penaeus monodon]	penaeus monodon	penaeus monodon;penaeus;penaeidae;penaeoidea;dendrobranchiata;decapoda;eucarida;eumalacostraca;malacostraca;multicrustacea;crustacea;pancrustacea;mandibulata;arthropoda;panarthropoda;ecdysozoa;protostomia;bilateria;eumetazoa;metazoa;opisthokonta;eukaryota;cellular organisms;root	blastp_1_final_invertebrate.out	No	Yes	7070.TC015540-PA	8.1e-172	608.6	PGK	Arthropoda	artNOG[6]	035KR@artNOG,09VGG@biNOG,0SQKP@inNOG,0V6FN@meNOG,12P3D@opiNOG,COG0126@NOG,KOG1367@euNOG	Phosphoglycerate kinase	10,710,1100,1110,1120,1230	GO:0008152-metabolic process(L=1),GO:0009987-cellular process(L=1),GO:0023052-signaling(L=1),GO:0032501-multicellular organismal process(L=1),GO:0044699-single-organism process(L=1),GO:0065007-biological regulation(L=1),	GO:0005623-cell(L=1),GO:0043226-organelle(L=1),	GO:0003824-catalytic activity(L=1),	PFAM (PGK)
REF_TRIN_9_02391_XLOC_021454																		9598.ENSPTRP00000058950	6e-05	53.1	CD209	Mammals	maNOG[6]	0A72D@biNOG,0DSZ6@chorNOG,0UV87@maNOG,0VI3D@meNOG,0XPJ1@NOG,13U29@opiNOG,16HBU@prNOG,1B5QY@spriNOG,1D323@veNOG,KOG4297@euNOG	Pathogen-recognition receptor expressed on the surface of immature dendritic cells (DCs) and involved in initiation of primary immune response. Thought to mediate the endocytosis of pathogens which are subsequently degraded in lysosomal compartments. The receptor returns to the cell membrane surface and the pathogen-derived antigens are presented to resting T-cells via MHC class II proteins to in…	4145,5152,5162	GO:0002376-immune system process(L=1),GO:0009987-cellular process(L=1),GO:0022610-biological adhesion(L=1),GO:0023052-signaling(L=1),GO:0032501-multicellular organismal process(L=1),GO:0044699-single-organism process(L=1),GO:0050896-response to stimulus(L=1),GO:0051179-localization(L=1),GO:0051704-multi-organism process(L=1),GO:0065007-biological regulation(L=1),	GO:0005576-extracellular region(L=1),GO:0005623-cell(L=1),GO:0016020-membrane(L=1),	GO:0004871-signal transducer activity(L=1),GO:0005488-binding(L=1),GO:0060089-molecular transducer activity(L=1),	PFAM (Lectin_C), SMART (CLECT, TRANS, COIL)
REF_TRIN_9_02372_XLOC_101355
REF_TRIN_9_02371_XLOC_020589
REF_TRIN_9_02356_XLOC_059928	XP_037802963.1	89.4	151	16	0	1	151	88	238	4.6e-73	99.3	XP_037802963.1 actin-like [Penaeus monodon]	penaeus monodon	penaeus monodon;penaeus;penaeidae;penaeoidea;dendrobranchiata;decapoda;eucarida;eumalacostraca;malacostraca;multicrustacea;crustacea;pancrustacea;mandibulata;arthropoda;panarthropoda;ecdysozoa;protostomia;bilateria;eumetazoa;metazoa;opisthokonta;eukaryota;cellular organisms;root	blastp_1_final_invertebrate.out	No	Yes	281687.CJA13782	1.7e-71	273.9		Nematodes	nemNOG[3]	09TDS@biNOG,0EE2R@chrNOG,0V4CV@meNOG,0X724@nemNOG,12N6D@opiNOG,18FBJ@rhaNOG,COG5277@NOG,KOG0676@euNOG	ACTIN	4145,4390,4391,4510,4520,4530,4670,4745,4810,5100,5110,5130,5131,5132,5164,5205,5410,5412,5414,5416	GO:0000003-reproduction(L=1),GO:0009987-cellular process(L=1),GO:0032501-multicellular organismal process(L=1),GO:0032502-developmental process(L=1),GO:0040007-growth(L=1),GO:0040011-locomotion(L=1),GO:0044699-single-organism process(L=1),GO:0051179-localization(L=1),GO:0071840-cellular component organization or biogenesis(L=1),	GO:0005623-cell(L=1),GO:0043226-organelle(L=1),	GO:0005198-structural molecule activity(L=1),GO:0005488-binding(L=1),	PFAM (Actin), SMART (ACTIN)
REF_TRIN_9_02355_XLOC_114688	XP_037802739.1	95.7	232	10	0	1	232	40	271	9.3e-126	100	XP_037802739.1 actin-2, muscle-specific-like [Penaeus monodon]	penaeus monodon	penaeus monodon;penaeus;penaeidae;penaeoidea;dendrobranchiata;decapoda;eucarida;eumalacostraca;malacostraca;multicrustacea;crustacea;pancrustacea;mandibulata;arthropoda;panarthropoda;ecdysozoa;protostomia;bilateria;eumetazoa;metazoa;opisthokonta;eukaryota;cellular organisms;root	blastp_1_final_invertebrate.out	No	Yes	7227.FBpp0071448	5.6e-122	442.2		Arthropoda	artNOG[6]	033ZE@artNOG,09TDS@biNOG,0GWZV@dipNOG,0HUXU@droNOG,0SQNH@inNOG,0V4CV@meNOG,12N6D@opiNOG,COG5277@NOG,KOG0676@euNOG	Actins are highly conserved proteins that are involved in various types of cell motility and are ubiquitously expressed in all eukaryotic cells	4145,4390,4391,4510,4520,4530,4670,4745,4810,5100,5110,5130,5131,5132,5164,5205,5410,5412,5414,5416	GO:0009987-cellular process(L=1),GO:0032501-multicellular organismal process(L=1),GO:0032502-developmental process(L=1),GO:0044699-single-organism process(L=1),GO:0065007-biological regulation(L=1),GO:0071840-cellular component organization or biogenesis(L=1),	GO:0005623-cell(L=1),GO:0032991-macromolecular complex(L=1),GO:0043226-organelle(L=1),	GO:0005198-structural molecule activity(L=1),GO:0005488-binding(L=1),	PFAM (Actin), SMART (ACTIN)
REF_TRIN_9_02344_XLOC_078565	XP_037802840.1	91.1	214	19	0	1	214	78	291	4.3e-109	100	XP_037802840.1 actin-like [Penaeus monodon]	penaeus monodon	penaeus monodon;penaeus;penaeidae;penaeoidea;dendrobranchiata;decapoda;eucarida;eumalacostraca;malacostraca;multicrustacea;crustacea;pancrustacea;mandibulata;arthropoda;panarthropoda;ecdysozoa;protostomia;bilateria;eumetazoa;metazoa;opisthokonta;eukaryota;cellular organisms;root	blastp_1_final_invertebrate.out	No	Yes	7897.ENSLACP00000004411	3.6e-107	392.9	ACTA2	Eukaryotes	euNOG[57]	COG5277@NOG,KOG0676@euNOG	Actins are highly conserved proteins that are involved in various types of cell motility and are ubiquitously expressed in all eukaryotic cells	3013,4145,4390,4391,4510,4520,4530,4670,4745,4810,5100,5110,5130,5131,5132,5164,5205,5410,5412,5414,5416,4260,4270,5410,5414,4260,5410,5414,4270	GO:0000003-reproduction(L=1),GO:0007610-behavior(L=1),GO:0008152-metabolic process(L=1),GO:0009987-cellular process(L=1),GO:0032501-multicellular organismal process(L=1),GO:0032502-developmental process(L=1),GO:0040007-growth(L=1),GO:0040011-locomotion(L=1),GO:0044699-single-organism process(L=1),GO:0050896-response to stimulus(L=1),GO:0051179-localization(L=1),GO:0051704-multi-organism process(L…	GO:0005576-extracellular region(L=1),GO:0005623-cell(L=1),GO:0016020-membrane(L=1),GO:0030054-cell junction(L=1),GO:0031974-membrane-enclosed lumen(L=1),GO:0032991-macromolecular complex(L=1),GO:0035267-NuA4 histone acetyltransferase complex(L=10),GO:0043226-organelle(L=1),GO:0045202-synapse(L=1),GO:0055044-symplast(L=1),	GO:0003824-catalytic activity(L=1),GO:0005198-structural molecule activity(L=1),GO:0005488-binding(L=1),	PFAM (Actin), SMART (ACTIN, ANK)
REF_TRIN_9_02325_XLOC_109640	XP_027236372.1	67.7	511	139	4	70	569	53	548	1.5e-172	87.7	XP_027236372.1 transmembrane protein 184B-like [Penaeus vannamei]	penaeus vannamei	penaeus vannamei;penaeus;penaeidae;penaeoidea;dendrobranchiata;decapoda;eucarida;eumalacostraca;malacostraca;multicrustacea;crustacea;pancrustacea;mandibulata;arthropoda;panarthropoda;ecdysozoa;protostomia;bilateria;eumetazoa;metazoa;opisthokonta;eukaryota;cellular organisms;root	blastp_1_final_invertebrate.out	No	Yes	121225.PHUM519530-PA	9.2e-142	509.2		Arthropoda	artNOG[6]	0335M@artNOG,09VK2@biNOG,0SPZD@inNOG,0V6J6@meNOG,0XQ3V@NOG,12QDI@opiNOG,KOG2641@euNOG	Pfam:DUF300		GO:0009987-cellular process(L=1),GO:0032501-multicellular organismal process(L=1),GO:0032502-developmental process(L=1),GO:0044699-single-organism process(L=1),GO:0050896-response to stimulus(L=1),GO:0051704-multi-organism process(L=1),	GO:0016020-membrane(L=1),	GO:0005488-binding(L=1),	PFAM (DUF300), SMART (TRANS, SIGNAL)
REF_TRIN_9_02303_XLOC_063488	XP_042223086.1	35.5	203	120	6	17	213	17	214	9.8e-12	92.5	XP_042223086.1 BSD domain-containing protein 1-like isoform X1 [Homarus americanus]	homarus americanus	homarus americanus;homarus;nephropidae;nephropoidea;astacidea;pleocyemata;decapoda;eucarida;eumalacostraca;malacostraca;multicrustacea;crustacea;pancrustacea;mandibulata;arthropoda;panarthropoda;ecdysozoa;protostomia;bilateria;eumetazoa;metazoa;opisthokonta;eukaryota;cellular organisms;root	blastp_1_final_lobster.out	No	Yes
REF_TRIN_9_02254_XLOC_078907																		7425.NV23092-PA	7.2e-05	52.8		Arthropoda	artNOG[6]	03GQC@artNOG,0AD6Z@biNOG,0S3YB@hymNOG,0T34X@inNOG,0VQDD@meNOG,130HE@opiNOG,COG5048@NOG,KOG1721@euNOG	zf-AD			GO:0005623-cell(L=1),GO:0043226-organelle(L=1),	GO:0005488-binding(L=1),	PFAM (zf-AD, zf-C2H2), SMART (ZnF_C2H2, zf-AD)
REF_TRIN_9_02251_XLOC_098827
REF_TRIN_9_02250_XLOC_093731																		400682.PAC_15708262	2.5e-22	112.1		Eukaryotes	euNOG[57]	0IK1R@euNOG,0ZUKE@NOG	NA					SMART (COIL)
REF_TRIN_9_02237_XLOC_035626	phaw_30_tra_m.016289	42.6	237	130	3	2	235	31	264	1.9e-44	99.6	phaw_30_tra_m.016289 NA [parhyale hawaiensis]	parhyale hawaiensis	parhyale hawaiensis;parhyale;hyalidae;talitroidea;talitrida;senticaudata;amphipoda;peracarida;eumalacostraca;malacostraca;multicrustacea;crustacea;pancrustacea;mandibulata;arthropoda;panarthropoda;ecdysozoa;protostomia;bilateria;eumetazoa;metazoa;opisthokonta;eukaryota;cellular organisms;root	blastp_1_final_ALL_NON_REFSEQ_TAGGED_NO_KRILL.out	No	Yes	6085.XP_002160419	1.1e-43	182.2		Animals	meNOG[21]	0IPX0@euNOG,0WGRD@meNOG,0YIYS@NOG,13CSD@opiNOG	NA					PFAM (RVT_1), SMART (COIL)
REF_TRIN_9_02232_XLOC_013723																		7159.AAEL002456-PA	0.00025	50.8		Arthropoda	artNOG[6]	036E6@artNOG,09U53@biNOG,0SQYE@inNOG,0V548@meNOG,13ARU@opiNOG,COG5048@NOG,KOG1721@euNOG	B-cell CLL lymphoma				GO:0005488-binding(L=1),	PFAM (zf-C2H2), SMART (ZnF_C2H2, COIL, TRANS)
REF_TRIN_9_02225_XLOC_060068
REF_TRIN_9_02214_XLOC_073422	VN_GLEAN_10004479	54.1	122	52	2	1	119	1	121	9.7e-29	100	VN_GLEAN_10004479 [mRNA] locus=scaffold18417:98996:104152:+ [translate_table: standard] NA [eriocheir sinensis]	eriocheir sinensis	eriocheir sinensis;eriocheir;varunidae;grapsoidea;thoracotremata;eubrachyura;brachyura;pleocyemata;decapoda;eucarida;eumalacostraca;malacostraca;multicrustacea;crustacea;pancrustacea;mandibulata;arthropoda;panarthropoda;ecdysozoa;protostomia;bilateria;eumetazoa;metazoa;opisthokonta;eukaryota;cellular organisms;root	blastp_1_final_ALL_NON_REFSEQ_TAGGED_NO_KRILL.out	No	Yes	7897.ENSLACP00000020643	7.3e-17	92	HDDC2	Animals	meNOG[21]	0A2T1@biNOG,0DQF2@chorNOG,0VDNK@meNOG,13J90@opiNOG,1CZH3@veNOG,COG1896@NOG,KOG3197@euNOG	HD domain containing 2		GO:0000003-reproduction(L=1),GO:0008152-metabolic process(L=1),	GO:0005623-cell(L=1),GO:0043226-organelle(L=1),	GO:0003824-catalytic activity(L=1),GO:0005488-binding(L=1),	PFAM (HD), SMART (HDc)
REF_TRIN_9_02212_XLOC_066276
REF_TRIN_9_02210_XLOC_017252
REF_TRIN_9_02207_XLOC_088611	XP_042236480.1	69.6	685	165	9	1	651	1	676	2e-172	99.7	XP_042236480.1 serine/threonine-protein kinase mig-15-like isoform X14 [Homarus americanus]	homarus americanus	homarus americanus;homarus;nephropidae;nephropoidea;astacidea;pleocyemata;decapoda;eucarida;eumalacostraca;malacostraca;multicrustacea;crustacea;pancrustacea;mandibulata;arthropoda;panarthropoda;ecdysozoa;protostomia;bilateria;eumetazoa;metazoa;opisthokonta;eukaryota;cellular organisms;root	blastp_1_final_lobster.out	No	Yes	7460.GB11839-PA	7.3e-151	539.7	MSN	Arthropoda	artNOG[6]	033RK@artNOG,09V2R@biNOG,0S4VY@hymNOG,0SRB1@inNOG,0V62D@meNOG,0XPHR@NOG,13HCK@opiNOG,KOG0587@euNOG	traf2 and nck interacting kinase		GO:0000003-reproduction(L=1),GO:0008152-metabolic process(L=1),GO:0009987-cellular process(L=1),GO:0023052-signaling(L=1),GO:0032501-multicellular organismal process(L=1),GO:0032502-developmental process(L=1),GO:0040011-locomotion(L=1),GO:0044699-single-organism process(L=1),GO:0050896-response to stimulus(L=1),GO:0051179-localization(L=1),GO:0065007-biological regulation(L=1),GO:0071840-cellular…	GO:0005623-cell(L=1),	GO:0003824-catalytic activity(L=1),GO:0004871-signal transducer activity(L=1),GO:0005488-binding(L=1),GO:0060089-molecular transducer activity(L=1),	PFAM (CNH, Pkinase_Tyr, Pkinase), SMART (CNH, S_TKc, COIL, STYKc)
REF_TRIN_9_02199_XLOC_075427	XP_037817650.1	84.2	330	48	2	306	631	160	489	8.3e-161	51.7	XP_037817650.1 serine/threonine-protein kinase mig-15, partial [Lucilia sericata]	lucilia sericata	lucilia sericata;lucilia;luciliinae;calliphoridae;oestroidea;calyptratae;schizophora;cyclorrhapha;eremoneura;muscomorpha;brachycera;diptera;holometabola;neoptera;pterygota;dicondylia;insecta;hexapoda;pancrustacea;mandibulata;arthropoda;panarthropoda;ecdysozoa;protostomia;bilateria;eumetazoa;metazoa;opisthokonta;eukaryota;cellular organisms;root	blastp_1_final_invertebrate.out	No	Yes	12957.ACEP_00012410-PA	6.5e-165	586.3	MSN	Arthropoda	artNOG[6]	033RK@artNOG,09V2R@biNOG,0S4VY@hymNOG,0SRB1@inNOG,0V62D@meNOG,0XPHR@NOG,13HCK@opiNOG,KOG0587@euNOG	traf2 and nck interacting kinase		GO:0000003-reproduction(L=1),GO:0008152-metabolic process(L=1),GO:0009987-cellular process(L=1),GO:0023052-signaling(L=1),GO:0032501-multicellular organismal process(L=1),GO:0032502-developmental process(L=1),GO:0040011-locomotion(L=1),GO:0044699-single-organism process(L=1),GO:0050896-response to stimulus(L=1),GO:0051179-localization(L=1),GO:0065007-biological regulation(L=1),GO:0071840-cellular…	GO:0005623-cell(L=1),	GO:0003824-catalytic activity(L=1),GO:0004871-signal transducer activity(L=1),GO:0005488-binding(L=1),GO:0060089-molecular transducer activity(L=1),	PFAM (CNH, Pkinase_Tyr, Pkinase), SMART (CNH, S_TKc, COIL, STYKc)
REF_TRIN_9_02175_XLOC_049579	XP_037731350.1	57.1	105	44	1	1	105	26	129	2.3e-18	96.3	XP_037731350.1 uncharacterized protein LOC119562250 isoform X1 [Drosophila subpulchrella]	drosophila subpulchrella	drosophila subpulchrella;suzukii subgroup;melanogaster group;sophophora;drosophila;drosophilini;drosophilinae;drosophilidae;ephydroidea;acalyptratae;schizophora;cyclorrhapha;eremoneura;muscomorpha;brachycera;diptera;holometabola;neoptera;pterygota;dicondylia;insecta;hexapoda;pancrustacea;mandibulata;arthropoda;panarthropoda;ecdysozoa;protostomia;bilateria;eumetazoa;metazoa;opisthokonta;eukaryota;…	blastp_1_final_invertebrate.out	No	No	13616.ENSMODP00000023387	9.3e-19	98.2		Animals	meNOG[21]	0AKDW@biNOG,0E1XA@chorNOG,0J5AJ@euNOG,0VYPH@meNOG,0Y7W6@NOG,14C2I@opiNOG	NA				GO:0005488-binding(L=1),	SMART (TRANS, RING)
REF_TRIN_9_02166_XLOC_110188	XP_027233559.1	45.1	798	317	24	1	790	5	689	1.9e-114	99.9	XP_027233559.1 suppressor protein SRP40-like [Penaeus vannamei]	penaeus vannamei	penaeus vannamei;penaeus;penaeidae;penaeoidea;dendrobranchiata;decapoda;eucarida;eumalacostraca;malacostraca;multicrustacea;crustacea;pancrustacea;mandibulata;arthropoda;panarthropoda;ecdysozoa;protostomia;bilateria;eumetazoa;metazoa;opisthokonta;eukaryota;cellular organisms;root	blastp_1_final_invertebrate.out	No	Yes	31033.ENSTRUP00000012650	1.5e-17	97.1	FAM167A	Fishes	fiNOG[1]	09ZDC@biNOG,0DKVP@chorNOG,0IIXX@euNOG,0N7W5@fiNOG,0VAAC@meNOG,11HGN@NOG,13K6I@opiNOG,1CVQV@veNOG	family with sequence similarity 167, member					PFAM (DUF3259), SMART (COIL)
REF_TRIN_9_02694_XLOC_070652	XP_042237434.1	28.8	441	272	15	36	463	61	472	3.7e-40	71.1	XP_042237434.1 substance-K receptor-like [Homarus americanus]	homarus americanus	homarus americanus;homarus;nephropidae;nephropoidea;astacidea;pleocyemata;decapoda;eucarida;eumalacostraca;malacostraca;multicrustacea;crustacea;pancrustacea;mandibulata;arthropoda;panarthropoda;ecdysozoa;protostomia;bilateria;eumetazoa;metazoa;opisthokonta;eukaryota;cellular organisms;root	blastp_1_final_lobster.out	No	Yes	6669.DappuP238192	5.2e-18	98.2		Arthropoda	artNOG[6]	03AU6@artNOG,0AJ6K@biNOG,0VWQV@meNOG,0XSC5@NOG,149AK@opiNOG,KOG4219@euNOG	7 transmembrane receptor (rhodopsin family)		GO:0008152-metabolic process(L=1),GO:0009987-cellular process(L=1),GO:0023052-signaling(L=1),GO:0044699-single-organism process(L=1),GO:0050896-response to stimulus(L=1),GO:0065007-biological regulation(L=1),	GO:0016020-membrane(L=1),	GO:0003824-catalytic activity(L=1),GO:0004871-signal transducer activity(L=1),GO:0060089-molecular transducer activity(L=1),	PFAM (7tm_1), SMART (TRANS)
REF_TRIN_9_02162_XLOC_056461	XP_037788260.1	63.1	1563	405	33	8	1515	5	1451	0	83.7	XP_037788260.1 histone-lysine N-methyltransferase, H3 lysine-79 specific-like [Penaeus monodon]	penaeus monodon	penaeus monodon;penaeus;penaeidae;penaeoidea;dendrobranchiata;decapoda;eucarida;eumalacostraca;malacostraca;multicrustacea;crustacea;pancrustacea;mandibulata;arthropoda;panarthropoda;ecdysozoa;protostomia;bilateria;eumetazoa;metazoa;opisthokonta;eukaryota;cellular organisms;root	blastp_1_final_invertebrate.out	No	Yes	121225.PHUM478060-PA	5e-218	764.2		Arthropoda	artNOG[6]	033KT@artNOG,0A2I0@biNOG,0SQC5@inNOG,0VDE2@meNOG,0XSYC@NOG,13I17@opiNOG,KOG3924@euNOG	Histone h3 methyltransferase	310,5202	GO:0008152-metabolic process(L=1),GO:0009987-cellular process(L=1),GO:0023052-signaling(L=1),GO:0032502-developmental process(L=1),GO:0044699-single-organism process(L=1),GO:0065007-biological regulation(L=1),GO:0071840-cellular component organization or biogenesis(L=1),	GO:0005576-extracellular region(L=1),GO:0005623-cell(L=1),GO:0043226-organelle(L=1),	GO:0003824-catalytic activity(L=1),GO:0005488-binding(L=1),	PFAM (DOT1, Methyltransf_4, Pep_M12B_propep, Reprolysin), SMART (COIL)
REF_TRIN_9_02159_XLOC_079534																		400682.PAC_15706490	4.4e-06	56.6	RIPK4	Eukaryotes	euNOG[57]	COG0666@NOG,KOG0504@euNOG	Ankyrin Repeat	4110,4110,4115,5166,5200,5203,5212,5214,5218,5219,5220,5223,4110,4350,5166,5200,5203,5222,4110,5166,5202	GO:0002376-immune system process(L=1),GO:0006919-activation of cysteine-type endopeptidase activity involved in apoptotic process(L=12),GO:0008152-metabolic process(L=1),GO:0009987-cellular process(L=1),GO:0023052-signaling(L=1),GO:0032501-multicellular organismal process(L=1),GO:0032502-developmental process(L=1),GO:0044699-single-organism process(L=1),GO:0050896-response to stimulus(L=1),GO:006…	GO:0005623-cell(L=1),GO:0016020-membrane(L=1),GO:0031974-membrane-enclosed lumen(L=1),GO:0032991-macromolecular complex(L=1),GO:0043226-organelle(L=1),	GO:0003824-catalytic activity(L=1),GO:0005488-binding(L=1),	PFAM (Ank, SOCS_box), SMART (ANK, TRANS, COIL, TPR, SOCS_box, LRR)
REF_TRIN_9_02151_XLOC_054544	XP_037804686.1	53.4	189	80	3	38	226	162	342	3.5e-43	78.8	XP_037804686.1 porphobilinogen deaminase-like isoform X3 [Penaeus monodon]	penaeus monodon	penaeus monodon;penaeus;penaeidae;penaeoidea;dendrobranchiata;decapoda;eucarida;eumalacostraca;malacostraca;multicrustacea;crustacea;pancrustacea;mandibulata;arthropoda;panarthropoda;ecdysozoa;protostomia;bilateria;eumetazoa;metazoa;opisthokonta;eukaryota;cellular organisms;root	blastp_1_final_invertebrate.out	No	Yes	7897.ENSLACP00000020084	4.7e-23	113.6	HMBS	Animals	meNOG[21]	09VTA@biNOG,0DIA7@chorNOG,0V6NR@meNOG,12PED@opiNOG,1CT0P@veNOG,COG0181@NOG,KOG2892@euNOG	Hydroxymethylbilane synthase	860,1100,1110	GO:0008152-metabolic process(L=1),GO:0009987-cellular process(L=1),GO:0032501-multicellular organismal process(L=1),GO:0032502-developmental process(L=1),GO:0044699-single-organism process(L=1),GO:0050896-response to stimulus(L=1),	GO:0005623-cell(L=1),GO:0043226-organelle(L=1),	GO:0003824-catalytic activity(L=1),GO:0005488-binding(L=1),	PFAM (Porphobil_deam, Porphobil_deamC)
REF_TRIN_9_02150_XLOC_094541	XP_027209526.1	37.2	234	137	3	113	346	153	376	3.5e-36	66.9	XP_027209526.1 WSC domain-containing protein 1-like [Penaeus vannamei]	penaeus vannamei	penaeus vannamei;penaeus;penaeidae;penaeoidea;dendrobranchiata;decapoda;eucarida;eumalacostraca;malacostraca;multicrustacea;crustacea;pancrustacea;mandibulata;arthropoda;panarthropoda;ecdysozoa;protostomia;bilateria;eumetazoa;metazoa;opisthokonta;eukaryota;cellular organisms;root	blastp_1_final_invertebrate.out	No	Yes	8364.ENSXETP00000014899	6.5e-21	107.1	WSCD1	Animals	meNOG[21]	0B4V4@biNOG,0E8I2@chorNOG,0IR06@euNOG,0WHDX@meNOG,11D3F@NOG,13DQC@opiNOG,1DFG6@veNOG	WSC domain containing 1		GO:0008152-metabolic process(L=1),	GO:0016020-membrane(L=1),	GO:0003824-catalytic activity(L=1),	PFAM (WSC, Sulfotransfer_1), SMART (WSC, TRANS)
REF_TRIN_9_02142_XLOC_097385																		7668.SPU_023797tr	1.9e-05	55.1		Opisthokonts	opiNOG[43]	0XPJ1@NOG,145JQ@opiNOG,KOG4297@euNOG
REF_TRIN_9_02107_XLOC_020422	XP_042232586.1	36.4	1266	696	15	26	1254	10	1203	7.1e-227	97.2	XP_042232586.1 protein unc-13 homolog 4B-like isoform X1 [Homarus americanus]	homarus americanus	homarus americanus;homarus;nephropidae;nephropoidea;astacidea;pleocyemata;decapoda;eucarida;eumalacostraca;malacostraca;multicrustacea;crustacea;pancrustacea;mandibulata;arthropoda;panarthropoda;ecdysozoa;protostomia;bilateria;eumetazoa;metazoa;opisthokonta;eukaryota;cellular organisms;root	blastp_1_final_lobster.out	No	Yes	121225.PHUM227580-PA	4.1e-57	229.2		Arthropoda	artNOG[6]	03HBW@artNOG,0B41C@biNOG,0T3U3@inNOG,0WGGK@meNOG,10BGD@NOG,13CEI@opiNOG,KOG1328@euNOG	C2 domain					PFAM (C2), SMART (C2, COIL, TRANS)
REF_TRIN_9_02096_XLOC_039115	maker-scaffold94382-exonerate_est2genome-gene-0.0-mRNA-1	49.6	234	81	5	29	241	21	238	9.8e-12	88	maker-scaffold94382-exonerate_est2genome-gene-0.0-mRNA-1 protein AED:0.13 eAED:0.13 QI:383|1|0.5|1|0|0|2|0|240 NA [procambarus virginalis]	procambarus virginalis	procambarus virginalis;procambarus;cambarinae;cambaridae;astacoidea;astacidea;pleocyemata;decapoda;eucarida;eumalacostraca;malacostraca;multicrustacea;crustacea;pancrustacea;mandibulata;arthropoda;panarthropoda;ecdysozoa;protostomia;bilateria;eumetazoa;metazoa;opisthokonta;eukaryota;cellular organisms;root	blastp_1_final_ALL_NON_REFSEQ_TAGGED_NO_KRILL.out	No	Yes
REF_TRIN_9_02070_XLOC_103655	XP_037797847.1	46.3	164	80	3	1	164	1	156	1.7e-25	100	XP_037797847.1 trafficking protein particle complex subunit 6b-like [Penaeus monodon]	penaeus monodon	penaeus monodon;penaeus;penaeidae;penaeoidea;dendrobranchiata;decapoda;eucarida;eumalacostraca;malacostraca;multicrustacea;crustacea;pancrustacea;mandibulata;arthropoda;panarthropoda;ecdysozoa;protostomia;bilateria;eumetazoa;metazoa;opisthokonta;eukaryota;cellular organisms;root	blastp_1_final_invertebrate.out	No	Yes	7668.SPU_027693tr	5e-16	89.7	TRAPPC6B	Animals	meNOG[21]	0A32Z@biNOG,0VDXY@meNOG,0YUYH@NOG,13R7B@opiNOG,KOG3316@euNOG	trafficking protein particle complex		GO:0051179-localization(L=1),	GO:0005623-cell(L=1),GO:0043226-organelle(L=1),		PFAM (TRAPP)
REF_TRIN_9_02063_XLOC_006209	XP_042219068.1	54	313	144	0	3	315	1	313	9e-102	97.5	XP_042219068.1 mitochondrial mRNA pseudouridine synthase Trub2-like [Homarus americanus]	homarus americanus	homarus americanus;homarus;nephropidae;nephropoidea;astacidea;pleocyemata;decapoda;eucarida;eumalacostraca;malacostraca;multicrustacea;crustacea;pancrustacea;mandibulata;arthropoda;panarthropoda;ecdysozoa;protostomia;bilateria;eumetazoa;metazoa;opisthokonta;eukaryota;cellular organisms;root	blastp_1_final_lobster.out	No	Yes	6669.DappuP302506	1.2e-61	242.3		Arthropoda	artNOG[6]	036EI@artNOG,0A0Y2@biNOG,0VBUD@meNOG,10V1W@NOG,13IXI@opiNOG,KOG2559@euNOG	TruB family pseudouridylate synthase (N terminal domain)		GO:0008152-metabolic process(L=1),GO:0009987-cellular process(L=1),		GO:0003824-catalytic activity(L=1),GO:0005488-binding(L=1),	PFAM (TruB_N)
REF_TRIN_9_02036_XLOC_066077																		34740.HMEL006374-PA	5.9e-14	84.7		Arthropoda	artNOG[6]	032VA@artNOG,09VKQ@biNOG,0SPQ9@inNOG,0TDHM@lepNOG,0V6JV@meNOG,0XP1T@NOG,12PCZ@opiNOG,KOG1428@euNOG	RING		GO:0007610-behavior(L=1),GO:0008152-metabolic process(L=1),GO:0009987-cellular process(L=1),GO:0023052-signaling(L=1),GO:0032501-multicellular organismal process(L=1),GO:0040011-locomotion(L=1),GO:0044699-single-organism process(L=1),GO:0050896-response to stimulus(L=1),GO:0065007-biological regulation(L=1),GO:0071840-cellular component organization or biogenesis(L=1),	GO:0005623-cell(L=1),GO:0016020-membrane(L=1),GO:0043226-organelle(L=1),	GO:0003824-catalytic activity(L=1),GO:0005488-binding(L=1),	PFAM (PHR, RCC1, Filamin, APC10, Trypsin), SMART (RING, COIL, Tryp_SPc)
REF_TRIN_9_02029_XLOC_104863	CQUAD_00000284-RA	53.2	77	36	0	5	81	1	77	3.4e-15	68.1	CQUAD_00000284-RA protein AED:0.04 eAED:0.04 QI:0|0|0|1|1|1|2|0|136 NA [cherax quadricarinatus]	cherax quadricarinatus	cherax quadricarinatus;cherax;parastacidae;parastacoidea;astacidea;pleocyemata;decapoda;eucarida;eumalacostraca;malacostraca;multicrustacea;crustacea;pancrustacea;mandibulata;arthropoda;panarthropoda;ecdysozoa;protostomia;bilateria;eumetazoa;metazoa;opisthokonta;eukaryota;cellular organisms;root	blastp_1_final_ALL_NON_REFSEQ_TAGGED_NO_KRILL.out	No	Yes
REF_TRIN_9_02027_XLOC_113417																		45157.CMP015CT	9.1e-12	76.3		Eukaryotes	euNOG[57]	COG0666@NOG,KOG0192@euNOG,KOG0498@euNOG	Potassium voltage-gated channel, subfamily H (Eag-related), member	4626	GO:0002376-immune system process(L=1),GO:0008152-metabolic process(L=1),GO:0009987-cellular process(L=1),GO:0023052-signaling(L=1),GO:0032501-multicellular organismal process(L=1),GO:0032502-developmental process(L=1),GO:0044699-single-organism process(L=1),GO:0050896-response to stimulus(L=1),GO:0051179-localization(L=1),GO:0065007-biological regulation(L=1),	GO:0005623-cell(L=1),GO:0016020-membrane(L=1),	GO:0003824-catalytic activity(L=1),GO:0005215-transporter activity(L=1),GO:0005488-binding(L=1),	PFAM (cNMP_binding, Ion_trans, Ion_trans_2, Ank, Ion_trans_N, PAS, DUF3354, PAS_3, PAS_4), SMART (TRANS, cNMP, ANK, COIL, PAC, LRR, ZnF_C2HC)
REF_TRIN_9_01993_XLOC_047223	XP_037777827.1	41.6	1763	775	59	86	1787	106	1674	8.2e-230	95.2	XP_037777827.1 serine-rich adhesin for platelets-like isoform X2 [Penaeus monodon]	penaeus monodon	penaeus monodon;penaeus;penaeidae;penaeoidea;dendrobranchiata;decapoda;eucarida;eumalacostraca;malacostraca;multicrustacea;crustacea;pancrustacea;mandibulata;arthropoda;panarthropoda;ecdysozoa;protostomia;bilateria;eumetazoa;metazoa;opisthokonta;eukaryota;cellular organisms;root	blastp_1_final_invertebrate.out	No	Yes	7739.JGI124878	1.9e-28	134.4		Animals	meNOG[21]	0AQI4@biNOG,0IHUI@euNOG,0W2GE@meNOG,0Z9EP@NOG,13KWH@opiNOG	Inherit from NOG: insulin receptor substrate	4150,4151,4722,4910,4920,4930,4960			GO:0005488-binding(L=1),	PFAM (PH, zf-Nse, IRS), SMART (PH)
REF_TRIN_9_01988_XLOC_112670	XP_027215240.1	28.7	491	307	11	1	464	1	475	3.3e-41	86.9	XP_027215240.1 leucine-rich repeat-containing protein 14-like isoform X1 [Penaeus vannamei]	penaeus vannamei	penaeus vannamei;penaeus;penaeidae;penaeoidea;dendrobranchiata;decapoda;eucarida;eumalacostraca;malacostraca;multicrustacea;crustacea;pancrustacea;mandibulata;arthropoda;panarthropoda;ecdysozoa;protostomia;bilateria;eumetazoa;metazoa;opisthokonta;eukaryota;cellular organisms;root	blastp_1_final_invertebrate.out	No	Yes	28377.ENSACAP00000010460	0.00029	52.4	LRRC14	Animals	meNOG[21]	09V2B@biNOG,0DGBN@chorNOG,0IIBA@euNOG,0V61Y@meNOG,11FCX@NOG,13K35@opiNOG,1CR14@veNOG	leucine rich repeat containing 14					SMART (SIGNAL)
REF_TRIN_9_01982_XLOC_015393																		8083.ENSXMAP00000000890	7.6e-06	55.5		Fishes	fiNOG[1]	0ACJ7@biNOG,0DX5G@chorNOG,0N9ZS@fiNOG,0VPR7@meNOG,10QQC@NOG,14W7K@opiNOG,1D6AF@veNOG,KOG1074@euNOG	sal-like 2 (Drosophila)				GO:0005488-binding(L=1),	PFAM (zf-C2H2), SMART (ZnF_C2H2)
REF_TRIN_9_01981_XLOC_053857
REF_TRIN_9_01980_XLOC_053858
REF_TRIN_9_01954_XLOC_053876																		5306.JGI96624	3.3e-14	83.2		Fungi	fuNOG[21]	01DTV@agarNOG,097IS@basNOG,0PMRC@fuNOG,13JM4@opiNOG,COG2801@NOG,KOG0017@euNOG	Capsid protein (CA) is the structural component of the virus-like particle (VLP), forming the shell that encapsulates the retrotransposons dimeric RNA genome. The particles are assembled from trimer-clustered units and there are holes in the capsid shells that allow for the diffusion of macromolecules. CA has also nucleocapsid-like chaperone activity, promoting primer tRNA(i)-Met annealing to the…		GO:0000003-reproduction(L=1),GO:0008152-metabolic process(L=1),GO:0009987-cellular process(L=1),GO:0044699-single-organism process(L=1),GO:0051704-multi-organism process(L=1),GO:0071840-cellular component organization or biogenesis(L=1),	GO:0005623-cell(L=1),GO:0043226-organelle(L=1),	GO:0003824-catalytic activity(L=1),GO:0005488-binding(L=1),	PFAM (RVT_2, rve, TYA), SMART (COIL, ZnF_C2HC)
REF_TRIN_9_01953_XLOC_051649	XP_037826908.1	39.4	132	74	3	1	126	13	144	1.2e-18	97.7	XP_037826908.1 secreted RxLR effector protein 161-like, partial [Lucilia sericata]	lucilia sericata	lucilia sericata;lucilia;luciliinae;calliphoridae;oestroidea;calyptratae;schizophora;cyclorrhapha;eremoneura;muscomorpha;brachycera;diptera;holometabola;neoptera;pterygota;dicondylia;insecta;hexapoda;pancrustacea;mandibulata;arthropoda;panarthropoda;ecdysozoa;protostomia;bilateria;eumetazoa;metazoa;opisthokonta;eukaryota;cellular organisms;root	blastp_1_final_invertebrate.out	No	Yes	6085.XP_002155231	4.8e-30	136		Animals	meNOG[21]	0IRPM@euNOG,0WHTF@meNOG,0XS4D@NOG,13EAF@opiNOG	Hydra magnipapillata		GO:0008152-metabolic process(L=1),GO:0009987-cellular process(L=1),		GO:0005488-binding(L=1),	PFAM (RVT_2, rve, zf-CCHC, Retrotrans_gag), SMART (ZnF_C2HC, COIL)
REF_TRIN_9_01950_XLOC_039503
REF_TRIN_9_01949_XLOC_019172
REF_TRIN_9_01948_XLOC_065077
REF_TRIN_9_01933_XLOC_090138
REF_TRIN_9_01920_XLOC_109558	sp|Q7KW14|CCDCX_DROME	34.7	861	281	22	30	811	79	737	3.6e-93	96.2	sp|Q7KW14|CCDCX_DROME Coiled-coil domain-containing protein CG32809 OS=Drosophila melanogaster OX=7227 GN=CG32809 PE=2 SV=1	drosophila melanogaster	drosophila melanogaster;melanogaster subgroup;melanogaster group;sophophora;drosophila;drosophilini;drosophilinae;drosophilidae;ephydroidea;acalyptratae;schizophora;cyclorrhapha;eremoneura;muscomorpha;brachycera;diptera;holometabola;neoptera;pterygota;dicondylia;insecta;hexapoda;pancrustacea;mandibulata;arthropoda;panarthropoda;ecdysozoa;protostomia;bilateria;eumetazoa;metazoa;opisthokonta;eukary…	blastp_1_final_uniprot_sprot.out	No	Yes	7070.TC013023-PA	7.5e-113	413.7		Arthropoda	artNOG[6]	035FI@artNOG,09UTK@biNOG,0IG2A@euNOG,0SQVF@inNOG,0V5T5@meNOG,0ZC52@NOG,12RRH@opiNOG	Inherit from biNOG: kiaa1217					PFAM (AIP3), SMART (COIL)
REF_TRIN_9_01911_XLOC_029389	snap-scaffold51655-processed-gene-0.1-mRNA-1	41.5	241	136	2	1	239	27	264	1.4e-47	99.6	snap-scaffold51655-processed-gene-0.1-mRNA-1 protein AED:0.37 eAED:1.00 QI:0|-1|0|1|-1|0|1|0|387 NA [procambarus virginalis]	procambarus virginalis	procambarus virginalis;procambarus;cambarinae;cambaridae;astacoidea;astacidea;pleocyemata;decapoda;eucarida;eumalacostraca;malacostraca;multicrustacea;crustacea;pancrustacea;mandibulata;arthropoda;panarthropoda;ecdysozoa;protostomia;bilateria;eumetazoa;metazoa;opisthokonta;eukaryota;cellular organisms;root	blastp_1_final_ALL_NON_REFSEQ_TAGGED_NO_KRILL.out	No	Yes	13735.ENSPSIP00000001801	5.4e-27	126.7
REF_STRG_1_56159_XLOC_036527																		121225.PHUM550980-PA	1.7e-52	211.8		Arthropoda	artNOG[6]	034ED@artNOG,09VKH@biNOG,0SR2X@inNOG,0V6JP@meNOG,0XQW7@NOG,12PCT@opiNOG,KOG1525@euNOG	Inherit from biNOG: PDS5, regulator of cohesion maintenance, homolog		GO:0000003-reproduction(L=1),GO:0009987-cellular process(L=1),GO:0032501-multicellular organismal process(L=1),GO:0044699-single-organism process(L=1),GO:0071840-cellular component organization or biogenesis(L=1),	GO:0005623-cell(L=1),GO:0043226-organelle(L=1),
REF_STRG_1_56135_XLOC_036495
REF_STRG_1_5609_XLOC_095340
REF_STRG_1_60518_XLOC_042591	XP_037796611.1	55.3	387	170	2	1	386	1	385	1.6e-114	99.7	XP_037796611.1 dnaJ homolog subfamily A member 1-like [Penaeus monodon]	penaeus monodon	penaeus monodon;penaeus;penaeidae;penaeoidea;dendrobranchiata;decapoda;eucarida;eumalacostraca;malacostraca;multicrustacea;crustacea;pancrustacea;mandibulata;arthropoda;panarthropoda;ecdysozoa;protostomia;bilateria;eumetazoa;metazoa;opisthokonta;eukaryota;cellular organisms;root	blastp_1_final_invertebrate.out	No	Yes	9986.ENSOCUP00000026040	1.1e-93	349	DNAJA4	Animals	meNOG[21]	09UMX@biNOG,0DM9W@chorNOG,0V62A@meNOG,12NR7@opiNOG,COG0484@NOG,KOG0712@euNOG	DnaJ (Hsp40) homolog, subfamily A, member	4141	GO:0000003-reproduction(L=1),GO:0008152-metabolic process(L=1),GO:0009987-cellular process(L=1),GO:0023052-signaling(L=1),GO:0032501-multicellular organismal process(L=1),GO:0032502-developmental process(L=1),GO:0040011-locomotion(L=1),GO:0044699-single-organism process(L=1),GO:0050896-response to stimulus(L=1),GO:0051179-localization(L=1),GO:0065007-biological regulation(L=1),GO:0071840-cellular…	GO:0016020-membrane(L=1),	GO:0005488-binding(L=1),	PFAM (DnaJ_C, DnaJ_CXXCXGXG, DnaJ), SMART (DnaJ)
REF_STRG_1_66615_XLOC_051294																		7091.BGIBMGA006694-TA	1.8e-64	252.3		Animals	meNOG[21]	0B50Y@biNOG,0WHKP@meNOG,0YQ24@NOG,13DY3@opiNOG,KOG1216@euNOG	CT			GO:0005576-extracellular region(L=1),		PFAM (VWC, VWD, Cys_knot), SMART (VWC, CT, VWC_def, C8, GHB, VWD)
REF_STRG_1_56081_XLOC_036399	XP_027234463.1	80	125	25	0	5	129	11	135	3.2e-59	96.9	XP_027234463.1 receptor-transporting protein 3-like [Penaeus vannamei]	penaeus vannamei	penaeus vannamei;penaeus;penaeidae;penaeoidea;dendrobranchiata;decapoda;eucarida;eumalacostraca;malacostraca;multicrustacea;crustacea;pancrustacea;mandibulata;arthropoda;panarthropoda;ecdysozoa;protostomia;bilateria;eumetazoa;metazoa;opisthokonta;eukaryota;cellular organisms;root	blastp_1_final_invertebrate.out	No	Yes	7668.SPU_016970tr	2.5e-15	87	RTP4	Animals	meNOG[21]	0A4V6@biNOG,0IH22@euNOG,0VEXE@meNOG,11X4F@NOG,13PC0@opiNOG	receptor (chemosensory) transporter protein		GO:0009987-cellular process(L=1),GO:0032501-multicellular organismal process(L=1),GO:0044699-single-organism process(L=1),GO:0050896-response to stimulus(L=1),GO:0051179-localization(L=1),	GO:0005623-cell(L=1),GO:0016020-membrane(L=1),		SMART (TRANS)
COM_SPAL_1_012237_XLOC_044016	XP_037782892.1	61.8	565	208	4	1	563	1	559	9e-62	87.3	XP_037782892.1 insulin-like growth factor-binding protein complex acid labile subunit [Penaeus monodon]	penaeus monodon	penaeus monodon;penaeus;penaeidae;penaeoidea;dendrobranchiata;decapoda;eucarida;eumalacostraca;malacostraca;multicrustacea;crustacea;pancrustacea;mandibulata;arthropoda;panarthropoda;ecdysozoa;protostomia;bilateria;eumetazoa;metazoa;opisthokonta;eukaryota;cellular organisms;root	blastp_1_final_invertebrate.out	No	Yes	7070.TC014616-PA	4e-16	92		Arthropoda	artNOG[6]	034DK@artNOG,0A5IY@biNOG,0SR28@inNOG,0V4X3@meNOG,13JDZ@opiNOG,COG4886@NOG,KOG0619@euNOG	LRR_TYP		GO:0008152-metabolic process(L=1),GO:0009987-cellular process(L=1),GO:0032501-multicellular organismal process(L=1),GO:0032502-developmental process(L=1),GO:0044699-single-organism process(L=1),	GO:0016020-membrane(L=1),	GO:0003824-catalytic activity(L=1),	PFAM (LRR_1), SMART (LRR, LRR_TYP, TRANS, SIGNAL, LRRCT, LRRNT)
REF_STRG_1_95666_XLOC_010157	XP_027231706.1	64.9	134	42	2	30	159	1	133	2.1e-36	79.8	XP_027231706.1 non-specific lipid-transfer protein-like [Penaeus vannamei]	penaeus vannamei	penaeus vannamei;penaeus;penaeidae;penaeoidea;dendrobranchiata;decapoda;eucarida;eumalacostraca;malacostraca;multicrustacea;crustacea;pancrustacea;mandibulata;arthropoda;panarthropoda;ecdysozoa;protostomia;bilateria;eumetazoa;metazoa;opisthokonta;eukaryota;cellular organisms;root	blastp_1_final_invertebrate.out	No	Yes	45351.NEMVEDRAFT_v1g207642-PA	9.6e-36	155.2	SCP2	Animals	meNOG[21]	0V9S6@meNOG,0XPRW@NOG,12RFH@opiNOG,KOG1406@euNOG,KOG4170@euNOG	Sterol carrier protein 2	120,1100,3320,4146	GO:0008152-metabolic process(L=1),GO:0009987-cellular process(L=1),GO:0044699-single-organism process(L=1),GO:0051179-localization(L=1),GO:0065007-biological regulation(L=1),GO:0071840-cellular component organization or biogenesis(L=1),	GO:0005623-cell(L=1),GO:0031974-membrane-enclosed lumen(L=1),GO:0032991-macromolecular complex(L=1),GO:0043226-organelle(L=1),	GO:0003824-catalytic activity(L=1),GO:0005215-transporter activity(L=1),GO:0005488-binding(L=1),	PFAM (Thiolase_N, Thiolase_C, SCP2, ketoacyl-synt, SpoVAD)
REF_TRIN_1_03260_XLOC_114031	XP_027220596.1	55.9	179	69	2	1	179	1	169	3.9e-47	98.9	XP_027220596.1 ADP-ribosylation factor-like protein 16 [Penaeus vannamei]	penaeus vannamei	penaeus vannamei;penaeus;penaeidae;penaeoidea;dendrobranchiata;decapoda;eucarida;eumalacostraca;malacostraca;multicrustacea;crustacea;pancrustacea;mandibulata;arthropoda;panarthropoda;ecdysozoa;protostomia;bilateria;eumetazoa;metazoa;opisthokonta;eukaryota;cellular organisms;root	blastp_1_final_invertebrate.out	No	Yes	30611.ENSOGAP00000017980	7.9e-23	112.5	ARL16	Mammals	maNOG[6]	0A1XP@biNOG,0DPJM@chorNOG,0UMEZ@maNOG,0VA9B@meNOG,13S7F@opiNOG,16CNU@prNOG,1B351@spriNOG,1CSDG@veNOG,COG1100@NOG,KOG0072@euNOG	ADP-ribosylation factor-like 16		GO:0009987-cellular process(L=1),GO:0023052-signaling(L=1),GO:0044699-single-organism process(L=1),GO:0050896-response to stimulus(L=1),GO:0065007-biological regulation(L=1),	GO:0005623-cell(L=1),	GO:0005488-binding(L=1),	PFAM (Arf), SMART (small_GTPase)
REF_STRG_1_96023_XLOC_010246
REF_STRG_1_5602_XLOC_095214	XP_042237487.1	35.6	424	231	14	44	457	48	439	5.2e-58	88.5	XP_042237487.1 trypsin-1-like [Homarus americanus]	homarus americanus	homarus americanus;homarus;nephropidae;nephropoidea;astacidea;pleocyemata;decapoda;eucarida;eumalacostraca;malacostraca;multicrustacea;crustacea;pancrustacea;mandibulata;arthropoda;panarthropoda;ecdysozoa;protostomia;bilateria;eumetazoa;metazoa;opisthokonta;eukaryota;cellular organisms;root	blastp_1_final_lobster.out	No	Yes	8364.ENSXETP00000000671	1.9e-44	185.7	OVCH1	Animals	meNOG[21]	09XUH@biNOG,0DJ6X@chorNOG,0V8S7@meNOG,12TGM@opiNOG,1CTYU@veNOG,COG5640@NOG,KOG3627@euNOG	ovochymase		GO:0008152-metabolic process(L=1),GO:0009987-cellular process(L=1),GO:0044699-single-organism process(L=1),GO:0071840-cellular component organization or biogenesis(L=1),	GO:0005576-extracellular region(L=1),GO:0005623-cell(L=1),GO:0032991-macromolecular complex(L=1),GO:0043226-organelle(L=1),	GO:0003824-catalytic activity(L=1),GO:0005488-binding(L=1),	PFAM (CUB, Trypsin, DUF1986, Ldl_recept_a), SMART (Tryp_SPc, CUB, SIGNAL, TRANS, LDLa)
REF_STRG_1_56027_XLOC_036341
REF_STRG_1_17371_XLOC_056500	XP_042215843.1	31	416	168	15	324	713	293	615	1.8e-25	53.9	XP_042215843.1 uncharacterized protein C6orf132 homolog [Homarus americanus]	homarus americanus	homarus americanus;homarus;nephropidae;nephropoidea;astacidea;pleocyemata;decapoda;eucarida;eumalacostraca;malacostraca;multicrustacea;crustacea;pancrustacea;mandibulata;arthropoda;panarthropoda;ecdysozoa;protostomia;bilateria;eumetazoa;metazoa;opisthokonta;eukaryota;cellular organisms;root	blastp_1_final_lobster.out	No	No
REF_STRG_1_82735_XLOC_076275	XP_023944115.1	29.3	174	118	3	2	173	67	237	1.8e-09	97.7	XP_023944115.1 uncharacterized protein LOC112050162 [Bicyclus anynana]	bicyclus anynana	bicyclus anynana;bicyclus;mycalesina;satyrini;satyrinae;nymphalidae;papilionoidea;obtectomera;ditrysia;heteroneura;neolepidoptera;glossata;lepidoptera;amphiesmenoptera;holometabola;neoptera;pterygota;dicondylia;insecta;hexapoda;pancrustacea;mandibulata;arthropoda;panarthropoda;ecdysozoa;protostomia;bilateria;eumetazoa;metazoa;opisthokonta;eukaryota;cellular organisms;root	blastp_1_final_invertebrate.out	No	No	7897.ENSLACP00000022100	2.5e-05	54.3		Animals	meNOG[21]	0B6Z1@biNOG,0E9UU@chorNOG,0J3IP@euNOG,0WJS7@meNOG,0YN88@NOG,13H2A@opiNOG,1DGNQ@veNOG
REF_STRG_1_56005_XLOC_036308
REF_TRIN_15_01008_XLOC_110877	CQUAD_00018305-RA	53.8	820	342	12	1	808	1	795	2.6e-226	100	CQUAD_00018305-RA protein AED:0.17 eAED:0.17 QI:207|0.89|0.85|0.95|0.63|0.7|20|0|918 NA [cherax quadricarinatus]	cherax quadricarinatus	cherax quadricarinatus;cherax;parastacidae;parastacoidea;astacidea;pleocyemata;decapoda;eucarida;eumalacostraca;malacostraca;multicrustacea;crustacea;pancrustacea;mandibulata;arthropoda;panarthropoda;ecdysozoa;protostomia;bilateria;eumetazoa;metazoa;opisthokonta;eukaryota;cellular organisms;root	blastp_1_final_ALL_NON_REFSEQ_TAGGED_NO_KRILL.out	No	Yes	99883.ENSTNIP00000008530	2.1e-70	272.7	COG1	Fishes	fiNOG[1]	09V82@biNOG,0DGGP@chorNOG,0N4UG@fiNOG,0V67J@meNOG,0XR7E@NOG,12P62@opiNOG,1CR6A@veNOG,KOG2033@euNOG	component of oligomeric golgi complex 1					PFAM (Vps51, Dor1), SMART (COIL)
REF_STRG_1_55979_XLOC_036280	XP_042218248.1	29.8	238	160	3	1	231	2	239	3.4e-10	100	XP_042218248.1 coiled-coil domain-containing protein 191-like [Homarus americanus]	homarus americanus	homarus americanus;homarus;nephropidae;nephropoidea;astacidea;pleocyemata;decapoda;eucarida;eumalacostraca;malacostraca;multicrustacea;crustacea;pancrustacea;mandibulata;arthropoda;panarthropoda;ecdysozoa;protostomia;bilateria;eumetazoa;metazoa;opisthokonta;eukaryota;cellular organisms;root	blastp_1_final_lobster.out	No	Yes
REF_STRG_1_55975_XLOC_036271	CQUAD_00021698-RA	34.7	467	283	6	29	476	1	464	4.2e-83	93.5	CQUAD_00021698-RA protein AED:0.04 eAED:0.04 QI:228|0.66|0.5|0.75|0.33|0.25|4|0|470 NA [cherax quadricarinatus]	cherax quadricarinatus	cherax quadricarinatus;cherax;parastacidae;parastacoidea;astacidea;pleocyemata;decapoda;eucarida;eumalacostraca;malacostraca;multicrustacea;crustacea;pancrustacea;mandibulata;arthropoda;panarthropoda;ecdysozoa;protostomia;bilateria;eumetazoa;metazoa;opisthokonta;eukaryota;cellular organisms;root	blastp_1_final_ALL_NON_REFSEQ_TAGGED_NO_KRILL.out	No	Yes	7260.FBpp0243485	1.1e-18	100.1		Animals	meNOG[21]	0AFST@biNOG,0J89V@euNOG,0VT0Z@meNOG,11FI2@NOG,14BZS@opiNOG	transferase activity, transferring phosphorus-containing groups		GO:0008152-metabolic process(L=1),		GO:0003824-catalytic activity(L=1),	PFAM (DUF227, DUF1679, APH, Choline_kinase), SMART (CHK)
REF_STRG_1_55952_XLOC_036239																		5786.XP_003287356.1	0.00077	49.7	CSTA	Ancestor	NOG[107]	121QW@NOG	Cystatin B (Stefin B)		GO:0007610-behavior(L=1),GO:0008152-metabolic process(L=1),GO:0009987-cellular process(L=1),GO:0022610-biological adhesion(L=1),GO:0032501-multicellular organismal process(L=1),GO:0032502-developmental process(L=1),GO:0044699-single-organism process(L=1),GO:0050896-response to stimulus(L=1),GO:0065007-biological regulation(L=1),	GO:0005576-extracellular region(L=1),GO:0005623-cell(L=1),GO:0031974-membrane-enclosed lumen(L=1),GO:0043226-organelle(L=1),	GO:0003824-catalytic activity(L=1),GO:0005198-structural molecule activity(L=1),GO:0005488-binding(L=1),	PFAM (Cystatin), SMART (CY)
REF_STRG_1_7976_XLOC_012971																		7425.NV24518-PA	3.7e-13	80.1		Opisthokonts	opiNOG[43]	0J3A0@euNOG,0ZRUM@NOG,14E56@opiNOG	Pfam:RnaseH		GO:0008152-metabolic process(L=1),GO:0009987-cellular process(L=1),		GO:0003824-catalytic activity(L=1),GO:0005488-binding(L=1),	PFAM (RnaseH), SMART (TRANS)
REF_TRIN_4_02784_XLOC_083018
REF_STRG_1_55909_XLOC_036182	VN_GLEAN_10002440	48.9	278	130	7	16	285	24	297	1.9e-62	92.8	VN_GLEAN_10002440 [mRNA] locus=scaffold25409:134688:144042:- [translate_table: standard] NA [eriocheir sinensis]	eriocheir sinensis	eriocheir sinensis;eriocheir;varunidae;grapsoidea;thoracotremata;eubrachyura;brachyura;pleocyemata;decapoda;eucarida;eumalacostraca;malacostraca;multicrustacea;crustacea;pancrustacea;mandibulata;arthropoda;panarthropoda;ecdysozoa;protostomia;bilateria;eumetazoa;metazoa;opisthokonta;eukaryota;cellular organisms;root	blastp_1_final_ALL_NON_REFSEQ_TAGGED_NO_KRILL.out	No	Yes	6669.DappuP301984	9.8e-31	139.4		Arthropoda	artNOG[6]	037P0@artNOG,0A923@biNOG,0IZ76@euNOG,0VJVS@meNOG,11QJI@NOG,13TZ6@opiNOG	NA					SMART (TRANS)
REF_TRIN_6_03392_XLOC_058268	XP_042231799.1	38.9	211	123	3	58	266	64	270	2e-36	72.3	XP_042231799.1 methyltransferase-like protein 24 [Homarus americanus]	homarus americanus	homarus americanus;homarus;nephropidae;nephropoidea;astacidea;pleocyemata;decapoda;eucarida;eumalacostraca;malacostraca;multicrustacea;crustacea;pancrustacea;mandibulata;arthropoda;panarthropoda;ecdysozoa;protostomia;bilateria;eumetazoa;metazoa;opisthokonta;eukaryota;cellular organisms;root	blastp_1_final_lobster.out	No	Yes	6669.DappuP274746	2e-28	131.7	METTL24	Animals	meNOG[21]	0A15N@biNOG,0IHCM@euNOG,0VC1S@meNOG,0Y3P7@NOG,12SB2@opiNOG	methyltransferase like 24		GO:0008152-metabolic process(L=1),	GO:0005576-extracellular region(L=1),	GO:0003824-catalytic activity(L=1),	SMART (SIGNAL, TRANS)
REF_STRG_1_15992_XLOC_051123
REF_STRG_1_5936_XLOC_099057
REF_STRG_1_55838_XLOC_036090
REF_STRG_1_108587_XLOC_002658
REF_STRG_1_68577_XLOC_054129
REF_STRG_1_36601_XLOC_107939	VN_GLEAN_10001342	73.5	324	72	7	290	605	1	318	4.5e-122	52.1	VN_GLEAN_10001342 [mRNA] locus=scaffold30532:13703:19079:+ [translate_table: standard] NA [eriocheir sinensis]	eriocheir sinensis	eriocheir sinensis;eriocheir;varunidae;grapsoidea;thoracotremata;eubrachyura;brachyura;pleocyemata;decapoda;eucarida;eumalacostraca;malacostraca;multicrustacea;crustacea;pancrustacea;mandibulata;arthropoda;panarthropoda;ecdysozoa;protostomia;bilateria;eumetazoa;metazoa;opisthokonta;eukaryota;cellular organisms;root	blastp_1_final_ALL_NON_REFSEQ_TAGGED_NO_KRILL.out	No	Yes	7070.TC005419-PA	1e-53	216.9		Arthropoda	artNOG[6]	036YY@artNOG,0A808@biNOG,0IXYS@euNOG,0STYP@inNOG,0VIVV@meNOG,11M4V@NOG,13RZG@opiNOG	NA					SMART (TRANS, COIL, SIGNAL)
REF_STRG_1_78828_XLOC_069794	XP_027220919.1	41.2	568	316	9	8	562	68	630	2.2e-128	96.7	XP_027220919.1 protein O-linked-mannose beta-1,2-N-acetylglucosaminyltransferase 1-like [Penaeus vannamei]	penaeus vannamei	penaeus vannamei;penaeus;penaeidae;penaeoidea;dendrobranchiata;decapoda;eucarida;eumalacostraca;malacostraca;multicrustacea;crustacea;pancrustacea;mandibulata;arthropoda;panarthropoda;ecdysozoa;protostomia;bilateria;eumetazoa;metazoa;opisthokonta;eukaryota;cellular organisms;root	blastp_1_final_invertebrate.out	No	Yes	10090.ENSMUSP00000102107	7.3e-46	190.7	POMGNT1	Mammals	maNOG[6]	0A0YR@biNOG,0DJZ8@chorNOG,0IFXX@euNOG,0UHTN@maNOG,0VBV5@meNOG,0YMAS@NOG,12SI0@opiNOG,18U2N@roNOG,1ASUQ@spriNOG,1CXH4@veNOG	Protein O-linked mannose beta1,2-N-acetylglucosaminyltransferase	514	GO:0008152-metabolic process(L=1),GO:0009987-cellular process(L=1),	GO:0005623-cell(L=1),GO:0016020-membrane(L=1),GO:0043226-organelle(L=1),	GO:0003824-catalytic activity(L=1),	PFAM (GNT-I), SMART (SIGNAL)
REF_STRG_1_55808_XLOC_036048
REF_STRG_1_29680_XLOC_093341	XP_037801537.1	58.6	592	219	12	1	578	5	584	3.5e-166	99.8	XP_037801537.1 calcium/calmodulin-dependent protein kinase kinase 1-like isoform X4 [Penaeus monodon]	penaeus monodon	penaeus monodon;penaeus;penaeidae;penaeoidea;dendrobranchiata;decapoda;eucarida;eumalacostraca;malacostraca;multicrustacea;crustacea;pancrustacea;mandibulata;arthropoda;panarthropoda;ecdysozoa;protostomia;bilateria;eumetazoa;metazoa;opisthokonta;eukaryota;cellular organisms;root	blastp_1_final_invertebrate.out	No	Yes	121225.PHUM510570-PA	1e-84	319.7		Arthropoda	artNOG[6]	035RK@artNOG,0A1RZ@biNOG,0SSG7@inNOG,0VCMJ@meNOG,0YHHF@NOG,12RN6@opiNOG,KOG0585@euNOG	Calcium calmodulin-dependent protein kinase kinase	4920,5034	GO:0008152-metabolic process(L=1),GO:0009987-cellular process(L=1),		GO:0003824-catalytic activity(L=1),GO:0005488-binding(L=1),	PFAM (Pkinase, Pkinase_Tyr), SMART (S_TKc, COIL, SIGNAL, TRANS, ZnF_C2HC)
REF_STRG_1_72920_XLOC_060642	CQUAD_00011906-RA	31.5	585	321	7	13	562	27	566	1.8e-80	96.8	CQUAD_00011906-RA protein AED:0.00 eAED:0.00 QI:0|0.75|0.6|0.8|0.75|0.8|5|960|586 NA [cherax quadricarinatus]	cherax quadricarinatus	cherax quadricarinatus;cherax;parastacidae;parastacoidea;astacidea;pleocyemata;decapoda;eucarida;eumalacostraca;malacostraca;multicrustacea;crustacea;pancrustacea;mandibulata;arthropoda;panarthropoda;ecdysozoa;protostomia;bilateria;eumetazoa;metazoa;opisthokonta;eukaryota;cellular organisms;root	blastp_1_final_ALL_NON_REFSEQ_TAGGED_NO_KRILL.out	No	Yes	7227.FBpp0073246	4.4e-43	181.4		Arthropoda	artNOG[6]	034UR@artNOG,0A06H@biNOG,0GU3B@dipNOG,0HXQH@droNOG,0SRG7@inNOG,0VB2G@meNOG,12SKC@opiNOG,COG2940@NOG,KOG2084@euNOG	Inherit from KOG: Set and mynd domain containing		GO:0065007-biological regulation(L=1),	GO:0005623-cell(L=1),GO:0043226-organelle(L=1),	GO:0005488-binding(L=1),	PFAM (SET), SMART (SET)
REF_TRIN_15_03508_XLOC_012922																		7425.NV17257-PA	1.5e-72	278.5		Arthropoda	artNOG[6]	03674@artNOG,0A02Q@biNOG,0S5TE@hymNOG,0ST17@inNOG,0VAYZ@meNOG,0XQDE@NOG,12NJR@opiNOG,KOG1031@euNOG	C2 domain		GO:0051179-localization(L=1),	GO:0005623-cell(L=1),GO:0016020-membrane(L=1),GO:0043226-organelle(L=1),GO:0045202-synapse(L=1),	GO:0005215-transporter activity(L=1),	PFAM (C2), SMART (C2, TRANS, COIL)
REF_STRG_1_55787_XLOC_036031
REF_STRG_1_4064_XLOC_074364	XP_042227588.1	49.6	341	158	5	19	352	166	499	5.8e-78	94.6	XP_042227588.1 28S ribosomal protein S31, mitochondrial-like isoform X1 [Homarus americanus]	homarus americanus	homarus americanus;homarus;nephropidae;nephropoidea;astacidea;pleocyemata;decapoda;eucarida;eumalacostraca;malacostraca;multicrustacea;crustacea;pancrustacea;mandibulata;arthropoda;panarthropoda;ecdysozoa;protostomia;bilateria;eumetazoa;metazoa;opisthokonta;eukaryota;cellular organisms;root	blastp_1_final_lobster.out	No	Yes	7029.ACYPI001742-PA	1.2e-54	219.2		Arthropoda	artNOG[6]	036QT@artNOG,0A3HN@biNOG,0IHXJ@euNOG,0STN5@inNOG,0VE73@meNOG,11GGB@NOG,13QCN@opiNOG	ribosomal protein, S31		GO:0008152-metabolic process(L=1),GO:0009987-cellular process(L=1),	GO:0005623-cell(L=1),GO:0031974-membrane-enclosed lumen(L=1),GO:0032991-macromolecular complex(L=1),GO:0043226-organelle(L=1),	GO:0005198-structural molecule activity(L=1),	SMART (COIL)
REF_STRG_1_105781_XLOC_017192																		12957.ACEP_00012122-PA	3.3e-77	293.1		Arthropoda	artNOG[6]	035ZY@artNOG,0A2AX@biNOG,0SQAZ@inNOG,0VD6Y@meNOG,12SU0@opiNOG,COG0408@NOG,KOG1518@euNOG	coproporphyrinogen III oxidase	860,1100,1110	GO:0008152-metabolic process(L=1),GO:0009987-cellular process(L=1),	GO:0005623-cell(L=1),GO:0043226-organelle(L=1),	GO:0003824-catalytic activity(L=1),	PFAM (Coprogen_oxidas), SMART (TRANS, COIL)
REF_STRG_1_55780_XLOC_036018																		10228.TriadP60794	5.3e-38	163.7	NCAPH	Animals	meNOG[21]	0V9Q3@meNOG,12T4W@opiNOG,COG5229@NOG,KOG2328@euNOG	Regulatory subunit of the condensin complex, a complex required for conversion of interphase chromatin into mitotic-like condense chromosomes. The condensin complex probably introduces positive supercoils into relaxed DNA in the presence of type I topoisomerases and converts nicked DNA into positive knotted forms in the presence of type II topoisomerases (By similarity)	4111	GO:0008152-metabolic process(L=1),GO:0009987-cellular process(L=1),GO:0032501-multicellular organismal process(L=1),GO:0032502-developmental process(L=1),GO:0044699-single-organism process(L=1),GO:0051179-localization(L=1),GO:0065007-biological regulation(L=1),GO:0071840-cellular component organization or biogenesis(L=1),	GO:0005623-cell(L=1),GO:0016020-membrane(L=1),GO:0032991-macromolecular complex(L=1),GO:0043226-organelle(L=1),	GO:0003824-catalytic activity(L=1),GO:0005488-binding(L=1),	PFAM (Barren), SMART (COIL)
REF_TRIN_9_00128_XLOC_089698
REF_STRG_1_5574_XLOC_094972																		6669.DappuP313055	7.3e-17	92.8		Arthropoda	artNOG[6]	03AUW@artNOG,0A99R@biNOG,0JKZD@euNOG,0VVH2@meNOG,0YXTN@NOG,14A5D@opiNOG	Cuticular protein				GO:0005198-structural molecule activity(L=1),	PFAM (Chitin_bind_4), SMART (SIGNAL)
REF_TRIN_16_02663_XLOC_058655	XP_028391793.1	55.3	329	144	3	1	326	43	371	7e-98	96.4	XP_028391793.1 uncharacterized protein LOC114516495 isoform X2 [Dendronephthya gigantea]	dendronephthya gigantea	dendronephthya gigantea;dendronephthya;nephtheidae;alcyoniina;alcyonacea;octocorallia;anthozoa;cnidaria;eumetazoa;metazoa;opisthokonta;eukaryota;cellular organisms;root	blastp_1_final_invertebrate.out	No	No	6085.XP_002153886	2.9e-79	300.8		Animals	meNOG[21]	0IRPM@euNOG,0WHTF@meNOG,0XS4D@NOG,13EAF@opiNOG	Hydra magnipapillata		GO:0008152-metabolic process(L=1),GO:0009987-cellular process(L=1),		GO:0005488-binding(L=1),	PFAM (RVT_2, rve, zf-CCHC, Retrotrans_gag), SMART (ZnF_C2HC, COIL)
REF_STRG_1_5571_XLOC_094892
REF_STRG_1_55714_XLOC_035918
REF_STRG_1_55698_XLOC_035903
REF_STRG_1_37682_XLOC_109846
REF_STRG_1_55687_XLOC_035877	XP_029638012.1	44.4	117	65	0	12	128	66	182	3e-20	86.7	XP_029638012.1 uncharacterized protein LOC115213219 [Octopus sinensis]	octopus sinensis	octopus sinensis;octopus;octopodidae;incirrata;octopoda;octopodiformes;coleoidea;cephalopoda;mollusca;lophotrochozoa;spiralia;protostomia;bilateria;eumetazoa;metazoa;opisthokonta;eukaryota;cellular organisms;root	blastp_1_final_invertebrate.out	No	No	7668.SPU_021045tr	7e-24	115.5		Opisthokonts	opiNOG[43]	0IPW2@euNOG,0ZJUN@NOG,13CRR@opiNOG	Endonuclease/Exonuclease/phosphatase family		GO:0008152-metabolic process(L=1),GO:0009987-cellular process(L=1),		GO:0003824-catalytic activity(L=1),GO:0005488-binding(L=1),	PFAM (Exo_endo_phos, RVT_1, RnaseH)
REF_STRG_1_55654_XLOC_035834	CQUAD_00007899-RA	28.6	182	122	4	17	192	27	206	5.3e-16	91.2	CQUAD_00007899-RA protein AED:0.30 eAED:0.31 QI:0|0|0|0.4|0.75|0.8|5|0|334 NA [cherax quadricarinatus]	cherax quadricarinatus	cherax quadricarinatus;cherax;parastacidae;parastacoidea;astacidea;pleocyemata;decapoda;eucarida;eumalacostraca;malacostraca;multicrustacea;crustacea;pancrustacea;mandibulata;arthropoda;panarthropoda;ecdysozoa;protostomia;bilateria;eumetazoa;metazoa;opisthokonta;eukaryota;cellular organisms;root	blastp_1_final_ALL_NON_REFSEQ_TAGGED_NO_KRILL.out	No	Yes	69293.ENSGACP00000000161	3.2e-06	57.4		Fishes	fiNOG[1]	0B49R@biNOG,0E868@chorNOG,0IPY2@euNOG,0NCAR@fiNOG,0WGSG@meNOG,11MK6@NOG,13CU7@opiNOG,1DF54@veNOG	Reverse transcriptase (RNA-dependent DNA polymerase)		GO:0008152-metabolic process(L=1),GO:0009987-cellular process(L=1),		GO:0003824-catalytic activity(L=1),GO:0005488-binding(L=1),	PFAM (Exo_endo_phos, RVT_1), SMART (TRANS)
REF_STRG_1_51556_XLOC_029851	XP_037792486.1	89.9	89	9	0	1	89	1	89	3.4e-40	66.9	XP_037792486.1 small nuclear ribonucleoprotein Sm D3-like [Penaeus monodon]	penaeus monodon	penaeus monodon;penaeus;penaeidae;penaeoidea;dendrobranchiata;decapoda;eucarida;eumalacostraca;malacostraca;multicrustacea;crustacea;pancrustacea;mandibulata;arthropoda;panarthropoda;ecdysozoa;protostomia;bilateria;eumetazoa;metazoa;opisthokonta;eukaryota;cellular organisms;root	blastp_1_final_invertebrate.out	No	Yes	7222.FBpp0153624	3.6e-33	146.4	SMD3	Arthropoda	artNOG[6]	037S5@artNOG,0A6KX@biNOG,0GYER@dipNOG,0I0Q2@droNOG,0SUNC@inNOG,0VHF1@meNOG,13SK3@opiNOG,COG1958@NOG,KOG3172@euNOG	Small nuclear ribonucleoprotein	3040,5322	GO:0000003-reproduction(L=1),GO:0002376-immune system process(L=1),GO:0008152-metabolic process(L=1),GO:0009987-cellular process(L=1),GO:0032501-multicellular organismal process(L=1),GO:0032502-developmental process(L=1),GO:0044699-single-organism process(L=1),GO:0051179-localization(L=1),GO:0071840-cellular component organization or biogenesis(L=1),	GO:0005623-cell(L=1),GO:0032991-macromolecular complex(L=1),GO:0043226-organelle(L=1),	GO:0005488-binding(L=1),	PFAM (LSM), SMART (Sm)
REF_STRG_1_61841_XLOC_044559																		8128.ENSONIP00000026565	5e-17	92.4		Animals	meNOG[21]	0B496@biNOG,0IPXM@euNOG,0WGRT@meNOG,11MHU@NOG,13CT1@opiNOG	Reverse transcriptase (RNA-dependent DNA polymerase)		GO:0008152-metabolic process(L=1),GO:0009987-cellular process(L=1),		GO:0003824-catalytic activity(L=1),GO:0005488-binding(L=1),	PFAM (RVT_1), SMART (COIL, PHD)
REF_STRG_1_55652_XLOC_035832
COM_SPAL_1_006211_XLOC_025375	XP_042214196.1	72.5	265	73	0	1	265	1	265	2.9e-106	100	XP_042214196.1 RING finger and SPRY domain-containing protein 1-like isoform X2 [Homarus americanus]	homarus americanus	homarus americanus;homarus;nephropidae;nephropoidea;astacidea;pleocyemata;decapoda;eucarida;eumalacostraca;malacostraca;multicrustacea;crustacea;pancrustacea;mandibulata;arthropoda;panarthropoda;ecdysozoa;protostomia;bilateria;eumetazoa;metazoa;opisthokonta;eukaryota;cellular organisms;root	blastp_1_final_lobster.out	No	Yes	6945.ISCW007255-PA	7.7e-75	285.8		Arthropoda	artNOG[6]	03HNA@artNOG,0B4WM@biNOG,0IR1Y@euNOG,0WHFJ@meNOG,0XS5T@NOG,13DS5@opiNOG	SPRY domain				GO:0005488-binding(L=1),	PFAM (SPRY), SMART (SPRY, RING)
REF_STRG_1_5564_XLOC_094816	XP_037789549.1	95.4	307	14	0	1	307	1	307	2.4e-166	99.7	XP_037789549.1 ras-related GTP-binding protein A isoform X2 [Penaeus monodon]	penaeus monodon	penaeus monodon;penaeus;penaeidae;penaeoidea;dendrobranchiata;decapoda;eucarida;eumalacostraca;malacostraca;multicrustacea;crustacea;pancrustacea;mandibulata;arthropoda;panarthropoda;ecdysozoa;protostomia;bilateria;eumetazoa;metazoa;opisthokonta;eukaryota;cellular organisms;root	blastp_1_final_invertebrate.out	No	Yes	7739.JGI119594	2.4e-152	543.5	RRAGB	Animals	meNOG[21]	09YIM@biNOG,0DKPF@chorNOG,0V8EW@meNOG,0XQ0R@NOG,12RUQ@opiNOG,KOG3886@euNOG	ras-related GTP binding	4150	GO:0000003-reproduction(L=1),GO:0008152-metabolic process(L=1),GO:0009987-cellular process(L=1),GO:0023052-signaling(L=1),GO:0032501-multicellular organismal process(L=1),GO:0032502-developmental process(L=1),GO:0044699-single-organism process(L=1),GO:0050896-response to stimulus(L=1),GO:0051179-localization(L=1),GO:0051704-multi-organism process(L=1),GO:0065007-biological regulation(L=1),	GO:0005623-cell(L=1),GO:0043226-organelle(L=1),	GO:0003824-catalytic activity(L=1),GO:0005488-binding(L=1),	PFAM (Gtr1_RagA, Arf, Ras, Miro, GTP_EFTU)
REF_STRG_1_55632_XLOC_035804
REF_STRG_1_55630_XLOC_035802
REF_STRG_1_4246_XLOC_077613	XP_037789199.1	61.1	1191	371	35	23	1176	11	1146	2.8e-271	98	XP_037789199.1 caskin-1-like isoform X1 [Penaeus monodon]	penaeus monodon	penaeus monodon;penaeus;penaeidae;penaeoidea;dendrobranchiata;decapoda;eucarida;eumalacostraca;malacostraca;multicrustacea;crustacea;pancrustacea;mandibulata;arthropoda;panarthropoda;ecdysozoa;protostomia;bilateria;eumetazoa;metazoa;opisthokonta;eukaryota;cellular organisms;root	blastp_1_final_invertebrate.out	No	Yes	7070.TC002730-PA	2.4e-80	306.2		Arthropoda	artNOG[6]	03H6Q@artNOG,0B3FC@biNOG,0INAT@euNOG,0T3PQ@inNOG,0WFUG@meNOG,112DU@NOG,13BFT@opiNOG	SAM domain (Sterile alpha motif)		GO:0009987-cellular process(L=1),GO:0023052-signaling(L=1),GO:0032501-multicellular organismal process(L=1),GO:0032502-developmental process(L=1),GO:0040011-locomotion(L=1),GO:0044699-single-organism process(L=1),GO:0050896-response to stimulus(L=1),GO:0065007-biological regulation(L=1),GO:0071840-cellular component organization or biogenesis(L=1),	GO:0005623-cell(L=1),GO:0030054-cell junction(L=1),	GO:0005488-binding(L=1),	PFAM (SAM_1, SAM_2), SMART (SAM, COIL)
REF_STRG_1_5562_XLOC_094815	maker-scaffold15668-snap-gene-0.0-mRNA-1	39.8	412	238	4	7	414	14	419	4.5e-81	98.1	maker-scaffold15668-snap-gene-0.0-mRNA-1 protein AED:0.14 eAED:0.14 QI:0|0.5|0.66|0.66|0.5|0.66|3|53|420 NA [procambarus virginalis]	procambarus virginalis	procambarus virginalis;procambarus;cambarinae;cambaridae;astacoidea;astacidea;pleocyemata;decapoda;eucarida;eumalacostraca;malacostraca;multicrustacea;crustacea;pancrustacea;mandibulata;arthropoda;panarthropoda;ecdysozoa;protostomia;bilateria;eumetazoa;metazoa;opisthokonta;eukaryota;cellular organisms;root	blastp_1_final_ALL_NON_REFSEQ_TAGGED_NO_KRILL.out	No	Yes	12957.ACEP_00004109-PA	1.3e-28	132.9		Arthropoda	artNOG[6]	039R7@artNOG,0A5B1@biNOG,0J9H2@euNOG,0S62Z@hymNOG,0SWN5@inNOG,0VG6R@meNOG,0XPPF@NOG,140TM@opiNOG	transferase activity, transferring phosphorus-containing groups		GO:0008152-metabolic process(L=1),		GO:0003824-catalytic activity(L=1),	PFAM (DUF227, DUF1679, APH, Choline_kinase), SMART (CHK, COIL)
REF_TRIN_2_00630_XLOC_038112
REF_STRG_1_55623_XLOC_035789	XP_042239016.1	33.2	434	270	9	9	428	5	432	7.2e-63	87.3	XP_042239016.1 carboxypeptidase B-like [Homarus americanus]	homarus americanus	homarus americanus;homarus;nephropidae;nephropoidea;astacidea;pleocyemata;decapoda;eucarida;eumalacostraca;malacostraca;multicrustacea;crustacea;pancrustacea;mandibulata;arthropoda;panarthropoda;ecdysozoa;protostomia;bilateria;eumetazoa;metazoa;opisthokonta;eukaryota;cellular organisms;root	blastp_1_final_lobster.out	No	Yes	43151.ADAR011344-PA	4.3e-68	264.2	CPB2	Animals	meNOG[21]	09U1U@biNOG,0V50S@meNOG,12NHA@opiNOG,COG2866@NOG,KOG2650@euNOG	Carboxypeptidase	4610,4972,4974,4614,4972,4974,4972,4974	GO:0001991-regulation of systemic arterial blood pressure by circulatory renin-angiotensin(L=10),GO:0008152-metabolic process(L=1),GO:0009987-cellular process(L=1),GO:0032501-multicellular organismal process(L=1),GO:0044699-single-organism process(L=1),GO:0050896-response to stimulus(L=1),GO:0065007-biological regulation(L=1),GO:0071840-cellular component organization or biogenesis(L=1),	GO:0005576-extracellular region(L=1),GO:0005623-cell(L=1),GO:0016020-membrane(L=1),GO:0043226-organelle(L=1),	GO:0003824-catalytic activity(L=1),GO:0005488-binding(L=1),	PFAM (Peptidase_M14, Propep_M14), SMART (Zn_pept, SIGNAL, COIL, TRANS)
REF_STRG_1_55601_XLOC_035756
REF_STRG_1_22616_XLOC_074403	XP_037781908.1	43.4	311	169	2	74	377	1	311	7.2e-51	80	XP_037781908.1 myosin-4-like [Penaeus monodon]	penaeus monodon	penaeus monodon;penaeus;penaeidae;penaeoidea;dendrobranchiata;decapoda;eucarida;eumalacostraca;malacostraca;multicrustacea;crustacea;pancrustacea;mandibulata;arthropoda;panarthropoda;ecdysozoa;protostomia;bilateria;eumetazoa;metazoa;opisthokonta;eukaryota;cellular organisms;root	blastp_1_final_invertebrate.out	No	Yes
REF_STRG_1_36887_XLOC_108399	XP_037776251.1	75.4	837	186	4	1	824	688	1517	0	99.9	XP_037776251.1 ral GTPase-activating protein subunit beta-like isoform X4 [Penaeus monodon]	penaeus monodon	penaeus monodon;penaeus;penaeidae;penaeoidea;dendrobranchiata;decapoda;eucarida;eumalacostraca;malacostraca;multicrustacea;crustacea;pancrustacea;mandibulata;arthropoda;panarthropoda;ecdysozoa;protostomia;bilateria;eumetazoa;metazoa;opisthokonta;eukaryota;cellular organisms;root	blastp_1_final_invertebrate.out	No	Yes	7460.GB12156-PA	6.2e-216	756.1		Arthropoda	artNOG[6]	032JT@artNOG,09WXW@biNOG,0SPG3@inNOG,0V7W4@meNOG,1027C@NOG,12T7F@opiNOG,KOG3652@euNOG	Inherit from biNOG: Ral GTPase activating protein, beta subunit (Non-catalytic)		GO:0065007-biological regulation(L=1),			SMART (COIL)
REF_STRG_1_5556_XLOC_094742	phaw_30_tra_m.022915	42.9	366	199	4	2	363	284	643	5.5e-75	99.7	phaw_30_tra_m.022915 NA [parhyale hawaiensis]	parhyale hawaiensis	parhyale hawaiensis;parhyale;hyalidae;talitroidea;talitrida;senticaudata;amphipoda;peracarida;eumalacostraca;malacostraca;multicrustacea;crustacea;pancrustacea;mandibulata;arthropoda;panarthropoda;ecdysozoa;protostomia;bilateria;eumetazoa;metazoa;opisthokonta;eukaryota;cellular organisms;root	blastp_1_final_ALL_NON_REFSEQ_TAGGED_NO_KRILL.out	No	Yes	13735.ENSPSIP00000000327	6.4e-48	196.8		Animals	meNOG[21]	0B4AZ@biNOG,0E872@chorNOG,0IPYD@euNOG,0WGTK@meNOG,13CVH@opiNOG,1DF5X@veNOG,COG3344@NOG
REF_STRG_1_41921_XLOC_014506	XP_027239305.1	45.4	227	119	3	37	263	6	227	5e-43	85.7	XP_027239305.1 coiled-coil domain-containing protein 115-like isoform X3 [Penaeus vannamei]	penaeus vannamei	penaeus vannamei;penaeus;penaeidae;penaeoidea;dendrobranchiata;decapoda;eucarida;eumalacostraca;malacostraca;multicrustacea;crustacea;pancrustacea;mandibulata;arthropoda;panarthropoda;ecdysozoa;protostomia;bilateria;eumetazoa;metazoa;opisthokonta;eukaryota;cellular organisms;root	blastp_1_final_invertebrate.out	No	Yes	28377.ENSACAP00000005729	1.1e-09	69.3	CCDC115	Animals	meNOG[21]	0A58I@biNOG,0DRHX@chorNOG,0J11Y@euNOG,0VFRH@meNOG,0Y0F4@NOG,13VCH@opiNOG,1D0QE@veNOG	Coiled-coil domain containing 115		GO:0008152-metabolic process(L=1),GO:0009987-cellular process(L=1),GO:0044699-single-organism process(L=1),GO:0051179-localization(L=1),	GO:0005623-cell(L=1),GO:0043226-organelle(L=1),	GO:0003824-catalytic activity(L=1),GO:0005215-transporter activity(L=1),	SMART (COIL)
REF_STRG_1_52120_XLOC_030714
REF_STRG_1_55545_XLOC_035680																		7425.NV17598-PA	6.1e-34	149.1	PGANT3	Arthropoda	artNOG[6]	033Z9@artNOG,0A17J@biNOG,0S5X1@hymNOG,0SQNC@inNOG,0VC37@meNOG,0XPMK@NOG,12ND9@opiNOG,KOG3736@euNOG	polypeptide N-acetylgalactosaminyltransferase	512,1100	GO:0008152-metabolic process(L=1),GO:0009987-cellular process(L=1),GO:0022610-biological adhesion(L=1),GO:0044699-single-organism process(L=1),GO:0051179-localization(L=1),GO:0065007-biological regulation(L=1),GO:0071840-cellular component organization or biogenesis(L=1),	GO:0005623-cell(L=1),GO:0016020-membrane(L=1),GO:0043226-organelle(L=1),	GO:0003824-catalytic activity(L=1),	PFAM (Glycos_transf_2, Ricin_B_lectin), SMART (RICIN, TRANS, SIGNAL)
REF_STRG_1_55543_XLOC_035678	XP_042218965.1	78.4	338	73	0	1	338	1	338	3.1e-161	99.7	XP_042218965.1 delta-aminolevulinic acid dehydratase-like [Homarus americanus]	homarus americanus	homarus americanus;homarus;nephropidae;nephropoidea;astacidea;pleocyemata;decapoda;eucarida;eumalacostraca;malacostraca;multicrustacea;crustacea;pancrustacea;mandibulata;arthropoda;panarthropoda;ecdysozoa;protostomia;bilateria;eumetazoa;metazoa;opisthokonta;eukaryota;cellular organisms;root	blastp_1_final_lobster.out	No	Yes	69293.ENSGACP00000023850	5e-127	459.5	ALAD	Fishes	fiNOG[1]	09UD5@biNOG,0DFNX@chorNOG,0N7GC@fiNOG,0V5CG@meNOG,12SP6@opiNOG,1CQCD@veNOG,COG0113@NOG,KOG2794@euNOG	Delta-aminolevulinic acid dehydratase	860,1100,1110	GO:0008152-metabolic process(L=1),GO:0009987-cellular process(L=1),		GO:0003824-catalytic activity(L=1),GO:0005488-binding(L=1),	PFAM (ALAD), SMART (ALAD)
REF_TRIN_7_03337_XLOC_115061																		12957.ACEP_00002795-PA	6e-13	83.2		Arthropoda	artNOG[6]	03GFK@artNOG,0A5U8@biNOG,0S5QK@hymNOG,0T3EP@inNOG,0VGPI@meNOG,13EKV@opiNOG,COG5048@NOG,KOG1721@euNOG	ZnF_C2H2			GO:0005623-cell(L=1),GO:0043226-organelle(L=1),	GO:0005488-binding(L=1),	PFAM (zf-AD, zf-C2H2), SMART (ZnF_C2H2, zf-AD, COIL)
REF_STRG_1_55539_XLOC_035673	VN_GLEAN_10006934	54.7	179	73	4	10	180	22	200	1.4e-39	92.9	VN_GLEAN_10006934 [mRNA] locus=scaffold2207:555189:556202:- [translate_table: standard] NA [eriocheir sinensis]	eriocheir sinensis	eriocheir sinensis;eriocheir;varunidae;grapsoidea;thoracotremata;eubrachyura;brachyura;pleocyemata;decapoda;eucarida;eumalacostraca;malacostraca;multicrustacea;crustacea;pancrustacea;mandibulata;arthropoda;panarthropoda;ecdysozoa;protostomia;bilateria;eumetazoa;metazoa;opisthokonta;eukaryota;cellular organisms;root	blastp_1_final_ALL_NON_REFSEQ_TAGGED_NO_KRILL.out	No	Yes	43151.ADAR005806-PA	1.1e-19	102.1		Arthropoda	artNOG[6]	03AW6@artNOG,0AB6N@biNOG,0GZ5H@dipNOG,0J3MZ@euNOG,0SVZJ@inNOG,0VMWB@meNOG,125JG@NOG,1481H@opiNOG	structural constituent of cuticle				GO:0005198-structural molecule activity(L=1),	PFAM (Chitin_bind_4), SMART (SIGNAL, TRANS, COIL)
REF_STRG_1_43705_XLOC_017581
REF_STRG_1_5552_XLOC_094677
REF_STRG_1_92410_XLOC_092931																		379508.XP_001528488.1	1.9e-06	59.7	PZF1	Fungi	fuNOG[21]	03MMN@ascNOG,0G13F@debNOG,0PIPG@fuNOG,13P2A@opiNOG,1987J@saccNOG,COG5048@NOG,KOG1721@euNOG	Transcription factor		GO:0008152-metabolic process(L=1),GO:0009987-cellular process(L=1),GO:0044699-single-organism process(L=1),GO:0050896-response to stimulus(L=1),GO:0065007-biological regulation(L=1),GO:0071840-cellular component organization or biogenesis(L=1),	GO:0005623-cell(L=1),GO:0043226-organelle(L=1),	GO:0000988-transcription factor activity, protein binding(L=1),GO:0001002-RNA polymerase III type 1 promoter sequence-specific DNA binding(L=10),GO:0001071-nucleic acid binding transcription factor activity(L=1),GO:0005488-binding(L=1),	PFAM (zf-C2H2, GAGA), SMART (ZnF_C2H2, COIL)
REF_STRG_1_5550_XLOC_094675																		7425.NV23453-PA	4.3e-11	73.6		Arthropoda	artNOG[6]	03GDM@artNOG,0B1II@biNOG,0WE4U@meNOG,14FAH@opiNOG,COG2801@NOG,KOG0017@euNOG	Integrase core domain		GO:0008152-metabolic process(L=1),GO:0009987-cellular process(L=1),		GO:0005488-binding(L=1),	PFAM (rve)
REF_STRG_1_64620_XLOC_048491	XP_042227651.1	50	248	118	1	84	325	44	291	2.6e-67	72.2	XP_042227651.1 protein Star-like [Homarus americanus]	homarus americanus	homarus americanus;homarus;nephropidae;nephropoidea;astacidea;pleocyemata;decapoda;eucarida;eumalacostraca;malacostraca;multicrustacea;crustacea;pancrustacea;mandibulata;arthropoda;panarthropoda;ecdysozoa;protostomia;bilateria;eumetazoa;metazoa;opisthokonta;eukaryota;cellular organisms;root	blastp_1_final_lobster.out	No	Yes	6669.DappuP302580	1.8e-68	265		Arthropoda	artNOG[6]	037P0@artNOG,0A923@biNOG,0IZ76@euNOG,0VJVS@meNOG,11QJI@NOG,13TZ6@opiNOG	NA					SMART (TRANS)
REF_TRIN_2_00989_XLOC_086681																		8049.ENSGMOP00000009143	1.1e-05	55.1		Fishes	fiNOG[1]	09URW@biNOG,0DG1G@chorNOG,0IHZD@euNOG,0N0GQ@fiNOG,0V5RC@meNOG,0YIBB@NOG,13KT5@opiNOG,1CQR2@veNOG	nucleolar protein 4
REF_STRG_1_55501_XLOC_035632	sp|Q25158|OPSC2_HEMSA	63.2	383	133	2	1	381	1	377	1.1e-140	99.7	sp|Q25158|OPSC2_HEMSA Compound eye opsin BCRH2 OS=Hemigrapsus sanguineus OX=40176 PE=2 SV=1	hemigrapsus sanguineus	hemigrapsus sanguineus;hemigrapsus;varunidae;grapsoidea;thoracotremata;eubrachyura;brachyura;pleocyemata;decapoda;eucarida;eumalacostraca;malacostraca;multicrustacea;crustacea;pancrustacea;mandibulata;arthropoda;panarthropoda;ecdysozoa;protostomia;bilateria;eumetazoa;metazoa;opisthokonta;eukaryota;cellular organisms;root	blastp_1_final_uniprot_sprot.out	No	Yes	6669.DappuP67015	3.4e-108	397.1	RH2	Arthropoda	artNOG[6]	032XD@artNOG,09WYE@biNOG,0V7WK@meNOG,0XRW9@NOG,13K6S@opiNOG,KOG3656@euNOG	Visual pigments are the light-absorbing molecules that mediate vision. They consist of an apoprotein, opsin, covalently linked to	4745	GO:0007610-behavior(L=1),GO:0008152-metabolic process(L=1),GO:0009987-cellular process(L=1),GO:0023052-signaling(L=1),GO:0032501-multicellular organismal process(L=1),GO:0032502-developmental process(L=1),GO:0040011-locomotion(L=1),GO:0044699-single-organism process(L=1),GO:0050896-response to stimulus(L=1),GO:0065007-biological regulation(L=1),GO:0071840-cellular component organization or biogen…	GO:0005623-cell(L=1),GO:0016020-membrane(L=1),GO:0032991-macromolecular complex(L=1),GO:0043226-organelle(L=1),	GO:0004871-signal transducer activity(L=1),GO:0005488-binding(L=1),GO:0060089-molecular transducer activity(L=1),	PFAM (7tm_1, 7TM_GPCR_Srsx), SMART (TRANS)
REF_STRG_1_554_XLOC_073842																		8364.ENSXETP00000015093	6.2e-51	205.3	DDX5	Animals	meNOG[21]	09T47@biNOG,0DFKY@chorNOG,0V42W@meNOG,12N1A@opiNOG,1CQAK@veNOG,COG0513@NOG,KOG0331@euNOG	DEAD (Asp-Glu-Ala-Asp) box helicase	3040,5202,5205	GO:0002376-immune system process(L=1),GO:0008152-metabolic process(L=1),GO:0009987-cellular process(L=1),GO:0023052-signaling(L=1),GO:0032501-multicellular organismal process(L=1),GO:0032502-developmental process(L=1),GO:0040007-growth(L=1),GO:0044699-single-organism process(L=1),GO:0048511-rhythmic process(L=1),GO:0050896-response to stimulus(L=1),GO:0051704-multi-organism process(L=1),GO:006500…	GO:0005623-cell(L=1),GO:0031974-membrane-enclosed lumen(L=1),GO:0032991-macromolecular complex(L=1),GO:0043226-organelle(L=1),	GO:0000988-transcription factor activity, protein binding(L=1),GO:0003824-catalytic activity(L=1),GO:0005488-binding(L=1),	PFAM (DEAD, Helicase_C, P68HR), SMART (DEXDc, HELICc)
REF_STRG_1_59042_XLOC_040599																		6669.DappuP327020	1e-06	62		Arthropoda	artNOG[6]	03AUW@artNOG,0A99R@biNOG,0JKZD@euNOG,0VVH2@meNOG,0YXTN@NOG,14A5D@opiNOG	Cuticular protein				GO:0005198-structural molecule activity(L=1),	PFAM (Chitin_bind_4), SMART (SIGNAL)
REF_STRG_1_5548_XLOC_094670	XP_037790758.1	54.3	256	106	6	71	316	42	296	8.4e-72	74.8	XP_037790758.1 zwei Ig domain protein zig-8-like [Penaeus monodon]	penaeus monodon	penaeus monodon;penaeus;penaeidae;penaeoidea;dendrobranchiata;decapoda;eucarida;eumalacostraca;malacostraca;multicrustacea;crustacea;pancrustacea;mandibulata;arthropoda;panarthropoda;ecdysozoa;protostomia;bilateria;eumetazoa;metazoa;opisthokonta;eukaryota;cellular organisms;root	blastp_1_final_invertebrate.out	No	Yes	7425.NV16638-PA	2e-48	198.4		Arthropoda	artNOG[6]	03HIH@artNOG,0B4MU@biNOG,0S9P9@hymNOG,0T3Z7@inNOG,0WH64@meNOG,0ZVNG@NOG,13DD4@opiNOG,KOG3510@euNOG	Immunoglobulin V-set domain		GO:0009987-cellular process(L=1),GO:0032501-multicellular organismal process(L=1),GO:0032502-developmental process(L=1),GO:0044699-single-organism process(L=1),			PFAM (I-set, V-set, ig), SMART (IGc2, IG, TRANS, IG_like, SIGNAL)
REF_TRIN_1_00164_XLOC_063306	CQUAD_00012952-RA	69.9	103	23	1	9	103	1	103	3.3e-33	92.2	CQUAD_00012952-RA protein AED:0.01 eAED:0.01 QI:0|-1|0|1|-1|1|1|0|103 NA [cherax quadricarinatus]	cherax quadricarinatus	cherax quadricarinatus;cherax;parastacidae;parastacoidea;astacidea;pleocyemata;decapoda;eucarida;eumalacostraca;malacostraca;multicrustacea;crustacea;pancrustacea;mandibulata;arthropoda;panarthropoda;ecdysozoa;protostomia;bilateria;eumetazoa;metazoa;opisthokonta;eukaryota;cellular organisms;root	blastp_1_final_ALL_NON_REFSEQ_TAGGED_NO_KRILL.out	No	Yes	4641.GSMUA_Achr11P24570_001	8.2e-33	144.8		Viridiplantae	virNOG[6]	0TZR8@lilNOG,1BRX2@strNOG,1E3RZ@virNOG,COG2036@NOG,KOG3467@euNOG	Core component of nucleosome. Nucleosomes wrap and compact DNA into chromatin, limiting DNA accessibility to the cellular machineries which require DNA as a template. Histones thereby play a central role in transcription regulation, DNA repair, DNA replication and chromosomal stability. DNA accessibility is regulated via a complex set of post-translational modifications of histones, also called h…	5034,5203,5322	GO:0008152-metabolic process(L=1),GO:0009987-cellular process(L=1),GO:0044699-single-organism process(L=1),GO:0050896-response to stimulus(L=1),GO:0071840-cellular component organization or biogenesis(L=1),	GO:0005623-cell(L=1),GO:0016020-membrane(L=1),GO:0031974-membrane-enclosed lumen(L=1),GO:0032991-macromolecular complex(L=1),GO:0043226-organelle(L=1),	GO:0005488-binding(L=1),	PFAM (Histone, TAF), SMART (H4)
REF_STRG_1_55487_XLOC_035614	XP_042219560.1	48.5	101	44	3	7	105	7	101	7.2e-16	94.3	XP_042219560.1 uncharacterized protein LOC121864557, partial [Homarus americanus]	homarus americanus	homarus americanus;homarus;nephropidae;nephropoidea;astacidea;pleocyemata;decapoda;eucarida;eumalacostraca;malacostraca;multicrustacea;crustacea;pancrustacea;mandibulata;arthropoda;panarthropoda;ecdysozoa;protostomia;bilateria;eumetazoa;metazoa;opisthokonta;eukaryota;cellular organisms;root	blastp_1_final_lobster.out	No	No
REF_TRIN_2_00670_XLOC_114330	phaw_30_tra_m.017081	23.9	138	88	1	4	124	22	159	9.8e-08	97.6	phaw_30_tra_m.017081 NA [parhyale hawaiensis]	parhyale hawaiensis	parhyale hawaiensis;parhyale;hyalidae;talitroidea;talitrida;senticaudata;amphipoda;peracarida;eumalacostraca;malacostraca;multicrustacea;crustacea;pancrustacea;mandibulata;arthropoda;panarthropoda;ecdysozoa;protostomia;bilateria;eumetazoa;metazoa;opisthokonta;eukaryota;cellular organisms;root	blastp_1_final_ALL_NON_REFSEQ_TAGGED_NO_KRILL.out	No	Yes	6085.XP_002162879	9.3e-15	85.1		Animals	meNOG[21]	0V699@meNOG,10CDI@NOG,13D9I@opiNOG,KOG3105@euNOG	tigger transposable element derived				GO:0005488-binding(L=1),	PFAM (DDE, Transposase_Tc5, CENP-B_N, Cenp-B_dimeris), SMART (CENPB, ZnF_C2H2)
REF_TRIN_10_02134_XLOC_074774	XP_037784860.1	33.7	288	155	4	77	329	66	352	1.5e-36	76.7	XP_037784860.1 carbohydrate sulfotransferase 3-like [Penaeus monodon]	penaeus monodon	penaeus monodon;penaeus;penaeidae;penaeoidea;dendrobranchiata;decapoda;eucarida;eumalacostraca;malacostraca;multicrustacea;crustacea;pancrustacea;mandibulata;arthropoda;panarthropoda;ecdysozoa;protostomia;bilateria;eumetazoa;metazoa;opisthokonta;eukaryota;cellular organisms;root	blastp_1_final_invertebrate.out	No	Yes	7091.BGIBMGA004519-TA	1.4e-09	69.3		Arthropoda	artNOG[6]	034RT@artNOG,09Z9C@biNOG,0IJXD@euNOG,0SRDD@inNOG,0V453@meNOG,10V0B@NOG,13ND1@opiNOG	Sulfotransferase domain		GO:0008152-metabolic process(L=1),		GO:0003824-catalytic activity(L=1),	PFAM (Sulfotransfer_1), SMART (TRANS)
REF_STRG_1_87477_XLOC_083988	CQUAD_00004789-RA	88.4	181	21	0	1	181	118	298	1.3e-88	99.5	CQUAD_00004789-RA protein AED:0.05 eAED:0.05 QI:0|0|0|1|1|1|5|0|298 NA [cherax quadricarinatus]	cherax quadricarinatus	cherax quadricarinatus;cherax;parastacidae;parastacoidea;astacidea;pleocyemata;decapoda;eucarida;eumalacostraca;malacostraca;multicrustacea;crustacea;pancrustacea;mandibulata;arthropoda;panarthropoda;ecdysozoa;protostomia;bilateria;eumetazoa;metazoa;opisthokonta;eukaryota;cellular organisms;root	blastp_1_final_ALL_NON_REFSEQ_TAGGED_NO_KRILL.out	No	Yes	6669.DappuP211957	1.3e-65	254.6		Arthropoda	artNOG[6]	035EI@artNOG,09Z0C@biNOG,0V9XU@meNOG,0XS9I@NOG,139W0@opiNOG,KOG4334@euNOG	Double-stranded RNA binding motif		GO:0000003-reproduction(L=1),GO:0008152-metabolic process(L=1),GO:0009987-cellular process(L=1),GO:0032501-multicellular organismal process(L=1),GO:0032502-developmental process(L=1),GO:0040007-growth(L=1),GO:0044699-single-organism process(L=1),GO:0050896-response to stimulus(L=1),GO:0065007-biological regulation(L=1),	GO:0005623-cell(L=1),GO:0043226-organelle(L=1),	GO:0005488-binding(L=1),	PFAM (dsrm), SMART (DSRM, COIL)
REF_STRG_1_55447_XLOC_035571
REF_STRG_1_112371_XLOC_005711																		7668.SPU_016957tr	2.1e-25	120.2	ARSA	Animals	meNOG[21]	09VNZ@biNOG,0V6MV@meNOG,12T1I@opiNOG,COG3119@NOG,KOG3867@euNOG	Arylsulfatase	4142,600,4142	GO:0000003-reproduction(L=1),GO:0008152-metabolic process(L=1),GO:0009987-cellular process(L=1),GO:0032501-multicellular organismal process(L=1),GO:0032502-developmental process(L=1),GO:0044699-single-organism process(L=1),GO:0050896-response to stimulus(L=1),	GO:0005576-extracellular region(L=1),GO:0005623-cell(L=1),GO:0016020-membrane(L=1),GO:0031974-membrane-enclosed lumen(L=1),GO:0043226-organelle(L=1),	GO:0003824-catalytic activity(L=1),GO:0005488-binding(L=1),	PFAM (Sulfatase, Phosphodiest), SMART (TRANS, SIGNAL)
REF_TRIN_3_03354_XLOC_077009
REF_STRG_1_55446_XLOC_035568																		7739.JGI128896	2.2e-41	173.3		Animals	meNOG[21]	0IVW6@euNOG,0VHQV@meNOG,11GV5@NOG,13Q0T@opiNOG	SAM dependent carboxyl methyltransferase		GO:0008152-metabolic process(L=1),		GO:0003824-catalytic activity(L=1),	PFAM (Methyltransf_7)
REF_STRG_1_41355_XLOC_013499																		121225.PHUM571090-PA	4.4e-13	79.7		Arthropoda	artNOG[6]	036M4@artNOG,0A2E9@biNOG,0VE8F@meNOG,0XRW9@NOG,13JSX@opiNOG,KOG3656@euNOG	7 transmembrane receptor (rhodopsin family)		GO:0009987-cellular process(L=1),GO:0023052-signaling(L=1),GO:0044699-single-organism process(L=1),GO:0050896-response to stimulus(L=1),GO:0065007-biological regulation(L=1),	GO:0016020-membrane(L=1),	GO:0004871-signal transducer activity(L=1),GO:0060089-molecular transducer activity(L=1),	PFAM (7tm_1, 7TM_GPCR_Srsx, 7TM_GPCR_Srw, 7TM_GPCR_Srv), SMART (TRANS, SIGNAL)
REF_STRG_1_10474_XLOC_027937	XP_042222607.1	73.5	524	105	6	9	525	5	501	2.2e-206	98.3	XP_042222607.1 putative thiamine transporter SLC35F3 isoform X1 [Homarus americanus]	homarus americanus	homarus americanus;homarus;nephropidae;nephropoidea;astacidea;pleocyemata;decapoda;eucarida;eumalacostraca;malacostraca;multicrustacea;crustacea;pancrustacea;mandibulata;arthropoda;panarthropoda;ecdysozoa;protostomia;bilateria;eumetazoa;metazoa;opisthokonta;eukaryota;cellular organisms;root	blastp_1_final_lobster.out	No	No	7029.ACYPI007784-PA	9.2e-104	382.9		Arthropoda	artNOG[6]	0359Q@artNOG,09Z53@biNOG,0SRX5@inNOG,0VA2A@meNOG,10PN8@NOG,13HMH@opiNOG,KOG4314@euNOG	Inherit from biNOG: solute carrier family 35 member		GO:0008152-metabolic process(L=1),GO:0009987-cellular process(L=1),		GO:0003824-catalytic activity(L=1),GO:0005488-binding(L=1),	PFAM (DUF914, Pkinase_Tyr, Pkinase), SMART (TRANS, STYKc)
REF_STRG_1_55589_XLOC_035749
COM_SPAL_1_024004_XLOC_080927	XP_037796598.1	74.4	293	74	1	8	299	8	300	3.3e-123	97.7	XP_037796598.1 WD repeat domain phosphoinositide-interacting protein 3-like [Penaeus monodon]	penaeus monodon	penaeus monodon;penaeus;penaeidae;penaeoidea;dendrobranchiata;decapoda;eucarida;eumalacostraca;malacostraca;multicrustacea;crustacea;pancrustacea;mandibulata;arthropoda;panarthropoda;ecdysozoa;protostomia;bilateria;eumetazoa;metazoa;opisthokonta;eukaryota;cellular organisms;root	blastp_1_final_invertebrate.out	No	Yes	45351.NEMVEDRAFT_v1g172497-PA	3.9e-107	393.3	WDR45L	Animals	meNOG[21]	0V6DA@meNOG,0XQZ6@NOG,12TUA@opiNOG,KOG2111@euNOG	WD repeat domain		GO:0008152-metabolic process(L=1),GO:0009987-cellular process(L=1),GO:0044699-single-organism process(L=1),GO:0050896-response to stimulus(L=1),GO:0071840-cellular component organization or biogenesis(L=1),	GO:0005623-cell(L=1),	GO:0005488-binding(L=1),	PFAM (WD40), SMART (WD40)
REF_TRIN_7_01007_XLOC_108398
REF_STRG_1_55407_XLOC_035505
REF_STRG_1_55405_XLOC_035504
REF_STRG_1_55403_XLOC_035503
COM_SPAL_1_018986_XLOC_064809	XP_037790806.1	59.6	525	204	6	1	519	1	523	3e-124	100	XP_037790806.1 leucine-rich repeat-containing protein 47-like [Penaeus monodon]	penaeus monodon	penaeus monodon;penaeus;penaeidae;penaeoidea;dendrobranchiata;decapoda;eucarida;eumalacostraca;malacostraca;multicrustacea;crustacea;pancrustacea;mandibulata;arthropoda;panarthropoda;ecdysozoa;protostomia;bilateria;eumetazoa;metazoa;opisthokonta;eukaryota;cellular organisms;root	blastp_1_final_invertebrate.out	No	Yes	12957.ACEP_00001990-PA	9.1e-72	276.6		Arthropoda	artNOG[6]	035SA@artNOG,09XB7@biNOG,0S45T@hymNOG,0SSS3@inNOG,0V89M@meNOG,12VCJ@opiNOG,COG0072@NOG,COG4886@NOG,KOG2472@euNOG	Leucine Rich Repeat		GO:0008152-metabolic process(L=1),GO:0009987-cellular process(L=1),		GO:0003824-catalytic activity(L=1),GO:0005488-binding(L=1),	PFAM (LRR_1, B3_4), SMART (LRR, B3_4, LRR_TYP, COIL)
COM_SPAL_1_010818_XLOC_039545	maker-scaffold3160-snap-gene-0.14-mRNA-1	51.9	505	223	6	1	505	1	485	8.9e-148	100	maker-scaffold3160-snap-gene-0.14-mRNA-1 protein AED:0.06 eAED:0.06 QI:197|0.71|0.62|0.75|0.57|0.5|8|0|539 NA [procambarus virginalis]	procambarus virginalis	procambarus virginalis;procambarus;cambarinae;cambaridae;astacoidea;astacidea;pleocyemata;decapoda;eucarida;eumalacostraca;malacostraca;multicrustacea;crustacea;pancrustacea;mandibulata;arthropoda;panarthropoda;ecdysozoa;protostomia;bilateria;eumetazoa;metazoa;opisthokonta;eukaryota;cellular organisms;root	blastp_1_final_ALL_NON_REFSEQ_TAGGED_NO_KRILL.out	No	Yes	7739.JGI287482	5e-83	313.9	TOE1	Animals	meNOG[21]	0B4WS@biNOG,0E8J8@chorNOG,0IR2Y@euNOG,0WHFQ@meNOG,0XNUS@NOG,13DSN@opiNOG	Target of EGR1, member 1 (Nuclear)		GO:0008152-metabolic process(L=1),GO:0009987-cellular process(L=1),	GO:0005623-cell(L=1),GO:0031974-membrane-enclosed lumen(L=1),GO:0043226-organelle(L=1),	GO:0003824-catalytic activity(L=1),GO:0005488-binding(L=1),	PFAM (CAF1, zf-CCCH)
REF_STRG_1_55384_XLOC_035477																		7460.GB12763-PA	1e-48	198.7		Arthropoda	artNOG[6]	033HZ@artNOG,09VEK@biNOG,0S52E@hymNOG,0SSW1@inNOG,0V6DS@meNOG,0XX2M@NOG,12RXZ@opiNOG,KOG3607@euNOG	ADAM cysteine-rich		GO:0008152-metabolic process(L=1),		GO:0003824-catalytic activity(L=1),GO:0005488-binding(L=1),	PFAM (ADAM_CR, Disintegrin, Reprolysin, Pep_M12B_propep), SMART (TRANS, ACR, DISIN, EGF, SIGNAL)
REF_STRG_1_55362_XLOC_035445	XP_037800264.1	58.1	308	127	2	1	308	53	358	3.2e-89	99.7	XP_037800264.1 protein FAM92A-like [Penaeus monodon]	penaeus monodon	penaeus monodon;penaeus;penaeidae;penaeoidea;dendrobranchiata;decapoda;eucarida;eumalacostraca;malacostraca;multicrustacea;crustacea;pancrustacea;mandibulata;arthropoda;panarthropoda;ecdysozoa;protostomia;bilateria;eumetazoa;metazoa;opisthokonta;eukaryota;cellular organisms;root	blastp_1_final_invertebrate.out	No	Yes	7668.SPU_026885tr	6.5e-49	199.9	FAM92A1	Animals	meNOG[21]	09YD1@biNOG,0IHVX@euNOG,0VBI8@meNOG,0Z4I5@NOG,13JKE@opiNOG	family with sequence similarity 92, member A1				GO:0005488-binding(L=1),	PFAM (DUF1208, BAR), SMART (COIL)
REF_STRG_1_8090_XLOC_013578
REF_TRIN_6_01873_XLOC_107636	XP_037790247.1	75	2204	506	15	1	2183	1	2181	0	100	XP_037790247.1 autophagy-related protein 2 homolog A-like [Penaeus monodon]	penaeus monodon	penaeus monodon;penaeus;penaeidae;penaeoidea;dendrobranchiata;decapoda;eucarida;eumalacostraca;malacostraca;multicrustacea;crustacea;pancrustacea;mandibulata;arthropoda;panarthropoda;ecdysozoa;protostomia;bilateria;eumetazoa;metazoa;opisthokonta;eukaryota;cellular organisms;root	blastp_1_final_invertebrate.out	No	Yes	7739.JGI71914	0	1302.3	ATG2B	Animals	meNOG[21]	09XB6@biNOG,0DN8Q@chorNOG,0V89K@meNOG,0XRAR@NOG,12S83@opiNOG,KOG2156@euNOG,KOG2993@euNOG	Autophagy related		GO:0008152-metabolic process(L=1),GO:0009987-cellular process(L=1),GO:0032501-multicellular organismal process(L=1),GO:0032502-developmental process(L=1),GO:0044699-single-organism process(L=1),GO:0050896-response to stimulus(L=1),GO:0065007-biological regulation(L=1),		GO:0005488-binding(L=1),	PFAM (ATG_C), SMART (TRANS, COIL)
REF_STRG_1_5533_XLOC_094527																		44689.DDB0202373	1.9e-14	86.7		Eukaryotes	euNOG[57]	COG2801@NOG,KOG0017@euNOG
COM_SPAL_1_023017_XLOC_077913	XP_042207638.1	69.4	527	155	4	9	530	7	532	4.2e-205	98.5	XP_042207638.1 histidine--tRNA ligase, cytoplasmic-like isoform X3 [Homarus americanus]	homarus americanus	homarus americanus;homarus;nephropidae;nephropoidea;astacidea;pleocyemata;decapoda;eucarida;eumalacostraca;malacostraca;multicrustacea;crustacea;pancrustacea;mandibulata;arthropoda;panarthropoda;ecdysozoa;protostomia;bilateria;eumetazoa;metazoa;opisthokonta;eukaryota;cellular organisms;root	blastp_1_final_lobster.out	No	Yes	7739.JGI274629	2.6e-162	577.4	HARS	Animals	meNOG[21]	09TKV@biNOG,0DJCH@chorNOG,0V4JU@meNOG,12R96@opiNOG,COG0124@NOG,KOG1936@euNOG	histidyl-tRNA synthetase	970	GO:0000003-reproduction(L=1),GO:0008152-metabolic process(L=1),GO:0009987-cellular process(L=1),GO:0032501-multicellular organismal process(L=1),GO:0032502-developmental process(L=1),GO:0040007-growth(L=1),GO:0044699-single-organism process(L=1),GO:0051179-localization(L=1),GO:0065007-biological regulation(L=1),	GO:0005623-cell(L=1),GO:0031974-membrane-enclosed lumen(L=1),GO:0043226-organelle(L=1),	GO:0003824-catalytic activity(L=1),GO:0005488-binding(L=1),	PFAM (tRNA-synt_2b, HGTP_anticodon, WHEP-TRS), SMART (COIL, WHEP-TRS)
REF_STRG_1_92233_XLOC_092564																		6669.DappuP62084	1.6e-26	125.6		Arthropoda	artNOG[6]	037TA@artNOG,0A97U@biNOG,0IZDJ@euNOG,0VK4F@meNOG,11P12@NOG,13U31@opiNOG	Chitin binding Peritrophin-A domain		GO:0008152-metabolic process(L=1),GO:0009987-cellular process(L=1),	GO:0005576-extracellular region(L=1),	GO:0003824-catalytic activity(L=1),GO:0005488-binding(L=1),	PFAM (CBM_14, Pkinase_Tyr, Pkinase), SMART (ChtBD2, SIGNAL, COIL, TRANS)
REF_STRG_1_5531_XLOC_094519
REF_STRG_1_114116_XLOC_007457
REF_STRG_1_55298_XLOC_035360	XP_027209355.1	38.2	474	233	12	5	474	1	418	3.7e-61	88.8	XP_027209355.1 transmembrane and ubiquitin-like domain-containing protein 1 isoform X1 [Penaeus vannamei]	penaeus vannamei	penaeus vannamei;penaeus;penaeidae;penaeoidea;dendrobranchiata;decapoda;eucarida;eumalacostraca;malacostraca;multicrustacea;crustacea;pancrustacea;mandibulata;arthropoda;panarthropoda;ecdysozoa;protostomia;bilateria;eumetazoa;metazoa;opisthokonta;eukaryota;cellular organisms;root	blastp_1_final_invertebrate.out	No	Yes	7668.SPU_012782tr	2.8e-20	105.5	TMUB2	Animals	meNOG[21]	09XEM@biNOG,0IG1T@euNOG,0V8CR@meNOG,11WH7@NOG,13J2D@opiNOG	transmembrane and ubiquitin-like domain containing 2			GO:0005623-cell(L=1),GO:0016020-membrane(L=1),GO:0043226-organelle(L=1),		PFAM (ubiquitin), SMART (TRANS, UBQ)
REF_STRG_1_55275_XLOC_035326	XP_037789152.1	31.4	118	72	4	66	180	86	197	1.5e-06	63.9	XP_037789152.1 type-2 ice-structuring protein-like [Penaeus monodon]	penaeus monodon	penaeus monodon;penaeus;penaeidae;penaeoidea;dendrobranchiata;decapoda;eucarida;eumalacostraca;malacostraca;multicrustacea;crustacea;pancrustacea;mandibulata;arthropoda;panarthropoda;ecdysozoa;protostomia;bilateria;eumetazoa;metazoa;opisthokonta;eukaryota;cellular organisms;root	blastp_1_final_invertebrate.out	No	Yes	31033.ENSTRUP00000037559	0.00048	50.1		Fishes	fiNOG[1]	0B5EW@biNOG,0E8VK@chorNOG,0IS3M@euNOG,0NCN5@fiNOG,0WI26@meNOG,0YTZ5@NOG,13EP0@opiNOG,1DFS9@veNOG	Lectin C-type domain				GO:0005488-binding(L=1),	PFAM (Lectin_C), SMART (CLECT, COIL, TRANS)
REF_STRG_1_60724_XLOC_042882
REF_STRG_1_65360_XLOC_049575	XP_037773560.1	99.2	123	1	0	1	123	1	123	1.8e-59	99.2	XP_037773560.1 histone H2A-like [Penaeus monodon]	penaeus monodon	penaeus monodon;penaeus;penaeidae;penaeoidea;dendrobranchiata;decapoda;eucarida;eumalacostraca;malacostraca;multicrustacea;crustacea;pancrustacea;mandibulata;arthropoda;panarthropoda;ecdysozoa;protostomia;bilateria;eumetazoa;metazoa;opisthokonta;eukaryota;cellular organisms;root	blastp_1_final_invertebrate.out	No	Yes	6945.ISCW019497-PA	1.2e-59	234.2		Arthropoda	artNOG[6]	037BN@artNOG,0A7F9@biNOG,0VI9V@meNOG,13R2C@opiNOG,COG5262@NOG,KOG1756@euNOG	H2A	5034,5322	GO:0008152-metabolic process(L=1),GO:0009987-cellular process(L=1),GO:0044699-single-organism process(L=1),GO:0071840-cellular component organization or biogenesis(L=1),	GO:0005623-cell(L=1),GO:0032991-macromolecular complex(L=1),GO:0043226-organelle(L=1),	GO:0005488-binding(L=1),	PFAM (CBFD_NFYB_HMF, Histone), SMART (H2A)
REF_STRG_1_55257_XLOC_035300																		7739.JGI121224	2.1e-05	56.6	CIZ1	Animals	meNOG[21]	0A4BI@biNOG,0DRVD@chorNOG,0II97@euNOG,0VF6F@meNOG,11HAM@NOG,13MMV@opiNOG	CDKN1A interacting zinc finger protein 1		GO:0009987-cellular process(L=1),GO:0032298-positive regulation of DNA-dependent DNA replication initiation(L=10),GO:0044699-single-organism process(L=1),GO:0051179-localization(L=1),GO:0065007-biological regulation(L=1),	GO:0005623-cell(L=1),GO:0043226-organelle(L=1),	GO:0005488-binding(L=1),	PFAM (zf-C2H2_jaz), SMART (ZnF_U1, ZnF_C2H2, COIL)
REF_STRG_1_55241_XLOC_035281	XP_037789538.1	69.6	448	129	2	8	448	10	457	6.8e-189	96.7	XP_037789538.1 L-2-hydroxyglutarate dehydrogenase, mitochondrial-like isoform X1 [Penaeus monodon]	penaeus monodon	penaeus monodon;penaeus;penaeidae;penaeoidea;dendrobranchiata;decapoda;eucarida;eumalacostraca;malacostraca;multicrustacea;crustacea;pancrustacea;mandibulata;arthropoda;panarthropoda;ecdysozoa;protostomia;bilateria;eumetazoa;metazoa;opisthokonta;eukaryota;cellular organisms;root	blastp_1_final_invertebrate.out	No	Yes	6669.DappuP305386	1.1e-174	618.2		Arthropoda	artNOG[6]	033U7@artNOG,09YRJ@biNOG,0V4DD@meNOG,12N6P@opiNOG,COG0579@NOG,KOG2665@euNOG	FAD dependent oxidoreductase	650	GO:0008152-metabolic process(L=1),	GO:0005623-cell(L=1),	GO:0003824-catalytic activity(L=1),	PFAM (DAO), SMART (COIL, SIGNAL)
REF_STRG_1_55220_XLOC_035256
REF_STRG_1_56173_XLOC_036552
REF_STRG_1_18602_XLOC_061237
REF_TRIN_12_00171_XLOC_050779
REF_TRIN_7_03431_XLOC_082115
REF_STRG_1_21947_XLOC_072457	XP_042225709.1	36.5	913	496	27	7	891	18	874	6.1e-122	93.5	XP_042225709.1 LOW QUALITY PROTEIN: transient receptor potential channel pyrexia-like [Homarus americanus]	homarus americanus	homarus americanus;homarus;nephropidae;nephropoidea;astacidea;pleocyemata;decapoda;eucarida;eumalacostraca;malacostraca;multicrustacea;crustacea;pancrustacea;mandibulata;arthropoda;panarthropoda;ecdysozoa;protostomia;bilateria;eumetazoa;metazoa;opisthokonta;eukaryota;cellular organisms;root	blastp_1_final_lobster.out	No	Yes	6669.DappuP301376	1.5e-59	236.9	PAIN	Arthropoda	artNOG[6]	0330K@artNOG,0A427@biNOG,0VETD@meNOG,12U7G@opiNOG,COG0666@NOG,KOG0510@euNOG	Transient receptor potential cation channel protein		GO:0000003-reproduction(L=1),GO:0007610-behavior(L=1),GO:0009987-cellular process(L=1),GO:0032501-multicellular organismal process(L=1),GO:0040011-locomotion(L=1),GO:0044699-single-organism process(L=1),GO:0050896-response to stimulus(L=1),GO:0051179-localization(L=1),GO:0051704-multi-organism process(L=1),GO:0065007-biological regulation(L=1),	GO:0016020-membrane(L=1),	GO:0005215-transporter activity(L=1),	PFAM (Ion_trans, Ank), SMART (ANK, TRANS, COIL)
REF_STRG_1_5518_XLOC_094357	XP_042234689.1	57.1	268	107	2	3	262	62	329	7.4e-86	98.9	XP_042234689.1 PDF receptor-like [Homarus americanus]	homarus americanus	homarus americanus;homarus;nephropidae;nephropoidea;astacidea;pleocyemata;decapoda;eucarida;eumalacostraca;malacostraca;multicrustacea;crustacea;pancrustacea;mandibulata;arthropoda;panarthropoda;ecdysozoa;protostomia;bilateria;eumetazoa;metazoa;opisthokonta;eukaryota;cellular organisms;root	blastp_1_final_lobster.out	No	Yes	7425.NV24834-PA	1.5e-78	298.1	PDFR	Arthropoda	artNOG[6]	036E9@artNOG,0APSD@biNOG,0S4BD@hymNOG,0STCT@inNOG,0W23G@meNOG,0XRS2@NOG,14FA9@opiNOG,KOG4564@euNOG	receptor		GO:0007610-behavior(L=1),GO:0009987-cellular process(L=1),GO:0010578-regulation of adenylate cyclase activity involved in G-protein coupled receptor signaling pathway(L=10),GO:0010579-positive regulation of adenylate cyclase activity involved in G-protein coupled receptor signaling pathway(L=10),GO:0023052-signaling(L=1),GO:0030819-positive regulation of cAMP biosynthetic process(L=10),GO:0032501…	GO:0005623-cell(L=1),GO:0016020-membrane(L=1),	GO:0004871-signal transducer activity(L=1),GO:0060089-molecular transducer activity(L=1),	PFAM (7tm_2, HRM, Dicty_CAR), SMART (TRANS, HormR)
REF_STRG_1_70358_XLOC_056825	CQUAD_00013205-RA	33.4	287	153	2	38	323	19	268	2.3e-40	88.5	CQUAD_00013205-RA protein AED:0.06 eAED:0.06 QI:0|-1|0|1|-1|1|1|0|380 NA [cherax quadricarinatus]	cherax quadricarinatus	cherax quadricarinatus;cherax;parastacidae;parastacoidea;astacidea;pleocyemata;decapoda;eucarida;eumalacostraca;malacostraca;multicrustacea;crustacea;pancrustacea;mandibulata;arthropoda;panarthropoda;ecdysozoa;protostomia;bilateria;eumetazoa;metazoa;opisthokonta;eukaryota;cellular organisms;root	blastp_1_final_ALL_NON_REFSEQ_TAGGED_NO_KRILL.out	No	Yes	121225.PHUM128680-PA	3.6e-18	97.8		Arthropoda	artNOG[6]	033FH@artNOG,0A11W@biNOG,0SQ7K@inNOG,0VBYD@meNOG,13JHB@opiNOG,COG2940@NOG,KOG2084@euNOG	SET domain		GO:0065007-biological regulation(L=1),		GO:0005488-binding(L=1),	PFAM (SET, zf-MYND), SMART (SET, COIL)
REF_TRIN_13_01772_XLOC_093360																		28377.ENSACAP00000021360	0.0006	49.3		Eukaryotes	euNOG[57]	COG5048@NOG,KOG1721@euNOG
COM_SPAL_1_026920_XLOC_090657	XP_027233812.1	70.4	893	250	5	1	893	498	1376	0	100	XP_027233812.1 tyrosine-protein phosphatase 10D-like [Penaeus vannamei]	penaeus vannamei	penaeus vannamei;penaeus;penaeidae;penaeoidea;dendrobranchiata;decapoda;eucarida;eumalacostraca;malacostraca;multicrustacea;crustacea;pancrustacea;mandibulata;arthropoda;panarthropoda;ecdysozoa;protostomia;bilateria;eumetazoa;metazoa;opisthokonta;eukaryota;cellular organisms;root	blastp_1_final_invertebrate.out	No	Yes	121225.PHUM530510-PA	0	1080.1		Arthropoda	artNOG[6]	03497@artNOG,09U1T@biNOG,0SQVE@inNOG,0V50R@meNOG,12NH8@opiNOG,COG5599@NOG,KOG0791@euNOG	protein-tyrosine phosphatase 10d		GO:0007610-behavior(L=1),GO:0008152-metabolic process(L=1),GO:0009987-cellular process(L=1),GO:0023052-signaling(L=1),GO:0032501-multicellular organismal process(L=1),GO:0032502-developmental process(L=1),GO:0040011-locomotion(L=1),GO:0044699-single-organism process(L=1),GO:0050896-response to stimulus(L=1),GO:0065007-biological regulation(L=1),GO:0071840-cellular component organization or biogen…	GO:0005623-cell(L=1),GO:0016020-membrane(L=1),	GO:0003824-catalytic activity(L=1),GO:0004871-signal transducer activity(L=1),GO:0060089-molecular transducer activity(L=1),	PFAM (fn3, Y_phosphatase, Tissue_fac), SMART (FN3, TRANS, PTPc, COIL, SIGNAL)
REF_STRG_1_55155_XLOC_035164	XP_037780216.1	71.9	231	38	4	1	230	124	328	1.1e-70	99.6	XP_037780216.1 uncharacterized protein LOC119576632 [Penaeus monodon]	penaeus monodon	penaeus monodon;penaeus;penaeidae;penaeoidea;dendrobranchiata;decapoda;eucarida;eumalacostraca;malacostraca;multicrustacea;crustacea;pancrustacea;mandibulata;arthropoda;panarthropoda;ecdysozoa;protostomia;bilateria;eumetazoa;metazoa;opisthokonta;eukaryota;cellular organisms;root	blastp_1_final_invertebrate.out	No	No	7070.TC013844-PA	3.6e-20	104		Arthropoda	artNOG[6]	037ZH@artNOG,0A8GA@biNOG,0IYYP@euNOG,0SUSS@inNOG,0VJCJ@meNOG,11SSP@NOG,13T21@opiNOG	ZnF_C2H2				GO:0005488-binding(L=1),	SMART (ZnF_C2H2, COIL)
REF_STRG_1_41220_XLOC_013260	phaw_30_tra_m.010134	57.7	123	50	1	2	124	29	149	1.3e-34	97.6	phaw_30_tra_m.010134 NA [parhyale hawaiensis]	parhyale hawaiensis	parhyale hawaiensis;parhyale;hyalidae;talitroidea;talitrida;senticaudata;amphipoda;peracarida;eumalacostraca;malacostraca;multicrustacea;crustacea;pancrustacea;mandibulata;arthropoda;panarthropoda;ecdysozoa;protostomia;bilateria;eumetazoa;metazoa;opisthokonta;eukaryota;cellular organisms;root	blastp_1_final_ALL_NON_REFSEQ_TAGGED_NO_KRILL.out	No	Yes	59463.ENSMLUP00000021519	6.1e-30	135.6	CHTF8	Mammals	maNOG[6]	0AASS@biNOG,0DUHB@chorNOG,0J3HT@euNOG,0UVPI@maNOG,0VMS2@meNOG,11SBI@NOG,13X9Y@opiNOG,1D3UZ@veNOG	Chromosome cohesion factor involved in sister chromatid cohesion and fidelity of chromosome transmission. Component of one of the cell nuclear antigen loader complexes, CTF18-replication factor C (CTF18-RFC), which consists of CTF18, CTF8, DCC1, RFC2, RFC3, RFC4 and RFC5. The CTF18-RFC complex binds to single- stranded and primed DNAs and has weak ATPase activity that is stimulated the presence o…		GO:0008152-metabolic process(L=1),GO:0009987-cellular process(L=1),GO:0044699-single-organism process(L=1),	GO:0005623-cell(L=1),GO:0043226-organelle(L=1),	GO:0005488-binding(L=1),	PFAM (Ctf8)
REF_STRG_1_74018_XLOC_062299
REF_STRG_1_55119_XLOC_035126
COM_SPAL_1_023130_XLOC_078221	XP_042209339.1	57.8	538	206	7	1	537	40	557	2.8e-164	99.6	XP_042209339.1 epithelial discoidin domain-containing receptor 1-like [Homarus americanus]	homarus americanus	homarus americanus;homarus;nephropidae;nephropoidea;astacidea;pleocyemata;decapoda;eucarida;eumalacostraca;malacostraca;multicrustacea;crustacea;pancrustacea;mandibulata;arthropoda;panarthropoda;ecdysozoa;protostomia;bilateria;eumetazoa;metazoa;opisthokonta;eukaryota;cellular organisms;root	blastp_1_final_lobster.out	No	Yes	121225.PHUM542980-PA	2.2e-81	308.5		Arthropoda	artNOG[6]	033BP@artNOG,09TIK@biNOG,0SQ48@inNOG,0V4HJ@meNOG,0XQAI@NOG,12TVM@opiNOG,KOG1094@euNOG	Discoidin domain-containing receptor		GO:0008152-metabolic process(L=1),GO:0009987-cellular process(L=1),GO:0022610-biological adhesion(L=1),GO:0023052-signaling(L=1),GO:0044699-single-organism process(L=1),GO:0050896-response to stimulus(L=1),GO:0065007-biological regulation(L=1),	GO:0016020-membrane(L=1),	GO:0003824-catalytic activity(L=1),GO:0004871-signal transducer activity(L=1),GO:0005488-binding(L=1),GO:0060089-molecular transducer activity(L=1),	PFAM (F5_F8_type_C, Pkinase_Tyr, Pkinase), SMART (TRANS, FA58C, STYKc, TyrKc, SIGNAL)
REF_STRG_1_13334_XLOC_040342
REF_TRIN_3_02337_XLOC_017539																		7070.TC004197-PA	3.4e-05	53.1		Arthropoda	artNOG[6]	03HEA@artNOG,0B48K@biNOG,0IPWG@euNOG,0WGR2@meNOG,0ZRA4@NOG,13CS2@opiNOG	NA		GO:0008152-metabolic process(L=1),GO:0009987-cellular process(L=1),		GO:0003824-catalytic activity(L=1),GO:0005488-binding(L=1),	PFAM (RVT_1)
REF_STRG_1_46732_XLOC_022623	XP_042232500.1	26.8	269	178	7	1	262	8	264	1e-18	97.4	XP_042232500.1 tripartite motif-containing protein 65-like isoform X2 [Homarus americanus]	homarus americanus	homarus americanus;homarus;nephropidae;nephropoidea;astacidea;pleocyemata;decapoda;eucarida;eumalacostraca;malacostraca;multicrustacea;crustacea;pancrustacea;mandibulata;arthropoda;panarthropoda;ecdysozoa;protostomia;bilateria;eumetazoa;metazoa;opisthokonta;eukaryota;cellular organisms;root	blastp_1_final_lobster.out	No	Yes	54126.PPA02135	7.9e-11	73.2		Animals	meNOG[21]	0VNZG@meNOG,0ZCK4@NOG,13YJU@opiNOG,KOG4185@euNOG	Inherit from opiNOG: zinc ion binding			GO:0005623-cell(L=1),	GO:0005488-binding(L=1),	PFAM (zf-B_box, zf-C3HC4), SMART (COIL, RING, BBOX)
REF_STRG_1_46029_XLOC_021479
REF_STRG_1_11303_XLOC_031618																		7029.ACYPI003916-PA	1.2e-60	238.4		Arthropoda	artNOG[6]	032RT@artNOG,09UJN@biNOG,0SPMD@inNOG,0V5IT@meNOG,12NSY@opiNOG,COG5640@NOG,KOG3627@euNOG	Tryp_SPc		GO:0008152-metabolic process(L=1),		GO:0003824-catalytic activity(L=1),	PFAM (Trypsin), SMART (Tryp_SPc, SIGNAL, TRANS)
REF_STRG_1_55077_XLOC_035071	XP_042237487.1	36.5	430	219	17	39	431	32	444	6.1e-61	90.6	XP_042237487.1 trypsin-1-like [Homarus americanus]	homarus americanus	homarus americanus;homarus;nephropidae;nephropoidea;astacidea;pleocyemata;decapoda;eucarida;eumalacostraca;malacostraca;multicrustacea;crustacea;pancrustacea;mandibulata;arthropoda;panarthropoda;ecdysozoa;protostomia;bilateria;eumetazoa;metazoa;opisthokonta;eukaryota;cellular organisms;root	blastp_1_final_lobster.out	No	Yes	10228.TriadP55983	1.7e-63	248.8	OVCH1	Animals	meNOG[21]	0V8S7@meNOG,12TGM@opiNOG,COG5640@NOG,KOG3627@euNOG	ovochymase		GO:0008152-metabolic process(L=1),GO:0009987-cellular process(L=1),GO:0044699-single-organism process(L=1),GO:0071840-cellular component organization or biogenesis(L=1),	GO:0005576-extracellular region(L=1),GO:0005623-cell(L=1),GO:0032991-macromolecular complex(L=1),GO:0043226-organelle(L=1),	GO:0003824-catalytic activity(L=1),GO:0005488-binding(L=1),	PFAM (CUB, Trypsin, DUF1986, Ldl_recept_a), SMART (Tryp_SPc, CUB, SIGNAL, TRANS, LDLa)
REF_STRG_1_55065_XLOC_035052	XP_042219224.1	41	195	90	5	6	197	1	173	1e-19	85.3	XP_042219224.1 ATP-dependent RNA helicase A-like [Homarus americanus]	homarus americanus	homarus americanus;homarus;nephropidae;nephropoidea;astacidea;pleocyemata;decapoda;eucarida;eumalacostraca;malacostraca;multicrustacea;crustacea;pancrustacea;mandibulata;arthropoda;panarthropoda;ecdysozoa;protostomia;bilateria;eumetazoa;metazoa;opisthokonta;eukaryota;cellular organisms;root	blastp_1_final_lobster.out	No	Yes
COM_SPAL_1_005677_XLOC_023736	sp|Q08DA3|UBP16_BOVIN	31.2	509	266	12	5	503	2	436	2.5e-55	94.9	sp|Q08DA3|UBP16_BOVIN Ubiquitin carboxyl-terminal hydrolase 16 OS=Bos taurus OX=9913 GN=USP16 PE=2 SV=2	bos taurus	bos taurus;bos;bovinae;bovidae;pecora;ruminantia;artiodactyla;laurasiatheria;boreoeutheria;eutheria;theria;mammalia;amniota;tetrapoda;dipnotetrapodomorpha;sarcopterygii;euteleostomi;teleostomi;gnathostomata;vertebrata;craniata;chordata;deuterostomia;bilateria;eumetazoa;metazoa;opisthokonta;eukaryota;cellular organisms;root	blastp_1_final_uniprot_sprot.out	No	Yes	7739.JGI125916	2.4e-67	261.9	USP45	Animals	meNOG[21]	0B6QG@biNOG,0E9Q7@chorNOG,0WJFX@meNOG,0XSYZ@NOG,13GKW@opiNOG,KOG1873@euNOG	ubiquitin carboxyl-terminal hydrolase		GO:0008152-metabolic process(L=1),GO:0009987-cellular process(L=1),GO:0044699-single-organism process(L=1),GO:0050896-response to stimulus(L=1),GO:0065007-biological regulation(L=1),GO:0071840-cellular component organization or biogenesis(L=1),	GO:0005623-cell(L=1),GO:0043226-organelle(L=1),	GO:0000988-transcription factor activity, protein binding(L=1),GO:0003824-catalytic activity(L=1),GO:0005488-binding(L=1),	PFAM (UCH, zf-UBP), SMART (COIL)
REF_STRG_1_55061_XLOC_035055	XP_027234452.1	40.2	184	94	3	1	184	4	171	3.6e-18	83.3	XP_027234452.1 ATP-dependent RNA helicase A-like [Penaeus vannamei]	penaeus vannamei	penaeus vannamei;penaeus;penaeidae;penaeoidea;dendrobranchiata;decapoda;eucarida;eumalacostraca;malacostraca;multicrustacea;crustacea;pancrustacea;mandibulata;arthropoda;panarthropoda;ecdysozoa;protostomia;bilateria;eumetazoa;metazoa;opisthokonta;eukaryota;cellular organisms;root	blastp_1_final_invertebrate.out	No	Yes
REF_TRIN_11_00296_XLOC_093183	XP_037780543.1	93.8	354	22	0	1	354	1	354	1.8e-192	100	XP_037780543.1 guanine nucleotide-binding protein G(o) subunit alpha isoform X1 [Penaeus monodon]	penaeus monodon	penaeus monodon;penaeus;penaeidae;penaeoidea;dendrobranchiata;decapoda;eucarida;eumalacostraca;malacostraca;multicrustacea;crustacea;pancrustacea;mandibulata;arthropoda;panarthropoda;ecdysozoa;protostomia;bilateria;eumetazoa;metazoa;opisthokonta;eukaryota;cellular organisms;root	blastp_1_final_invertebrate.out	No	Yes	6669.DappuP59367	9.9e-187	657.9		Arthropoda	artNOG[6]	0362A@artNOG,09T5Y@biNOG,0V44R@meNOG,0XNVQ@NOG,12N3X@opiNOG,KOG0082@euNOG	Guanine nucleotide-binding protein G(O) subunit alpha	4713,4723,4724,4725,4726,4727,4728,4730,4915,4916,5032,5034,5142,5145	GO:0008152-metabolic process(L=1),GO:0009987-cellular process(L=1),GO:0022610-biological adhesion(L=1),GO:0023052-signaling(L=1),GO:0032501-multicellular organismal process(L=1),GO:0032502-developmental process(L=1),GO:0044699-single-organism process(L=1),GO:0050896-response to stimulus(L=1),GO:0065007-biological regulation(L=1),GO:0071840-cellular component organization or biogenesis(L=1),	GO:0005623-cell(L=1),GO:0016020-membrane(L=1),GO:0032991-macromolecular complex(L=1),	GO:0003824-catalytic activity(L=1),GO:0004871-signal transducer activity(L=1),GO:0005488-binding(L=1),GO:0060089-molecular transducer activity(L=1),	PFAM (G-alpha, Gtr1_RagA, Arf), SMART (G_alpha, small_GTPase)
REF_STRG_1_55059_XLOC_035050	XP_042219224.1	47.8	138	70	2	94	230	36	172	2e-19	52.9	XP_042219224.1 ATP-dependent RNA helicase A-like [Homarus americanus]	homarus americanus	homarus americanus;homarus;nephropidae;nephropoidea;astacidea;pleocyemata;decapoda;eucarida;eumalacostraca;malacostraca;multicrustacea;crustacea;pancrustacea;mandibulata;arthropoda;panarthropoda;ecdysozoa;protostomia;bilateria;eumetazoa;metazoa;opisthokonta;eukaryota;cellular organisms;root	blastp_1_final_lobster.out	No	Yes
REF_STRG_1_83134_XLOC_076886	maker-scaffold55082-snap-gene-0.47-mRNA-1	66.4	286	90	3	1	286	278	557	1.3e-114	98.6	maker-scaffold55082-snap-gene-0.47-mRNA-1 protein AED:0.11 eAED:0.11 QI:0|0.72|0.75|0.83|0.72|0.66|12|1424|557 NA [procambarus virginalis]	procambarus virginalis	procambarus virginalis;procambarus;cambarinae;cambaridae;astacoidea;astacidea;pleocyemata;decapoda;eucarida;eumalacostraca;malacostraca;multicrustacea;crustacea;pancrustacea;mandibulata;arthropoda;panarthropoda;ecdysozoa;protostomia;bilateria;eumetazoa;metazoa;opisthokonta;eukaryota;cellular organisms;root	blastp_1_final_ALL_NON_REFSEQ_TAGGED_NO_KRILL.out	No	Yes	9785.ENSLAFP00000003510	2.2e-75	287.7	WRAP73	Mammals	maNOG[6]	09ZSH@biNOG,0DMAG@chorNOG,0UJ5Z@maNOG,0VANU@meNOG,0Y2P7@NOG,12S0H@opiNOG,1CW5Q@veNOG,KOG4497@euNOG	WD repeat containing, antisense to TP73			GO:0005623-cell(L=1),GO:0043226-organelle(L=1),		PFAM (WD40), SMART (WD40)
REF_STRG_1_5498_XLOC_094287																		8083.ENSXMAP00000019836	9.8e-15	85.1		Animals	meNOG[21]	0AMVG@biNOG,0E13D@chorNOG,0W3N6@meNOG,0YB4P@NOG,13PCD@opiNOG,KOG0017@euNOG	Inherit from opiNOG: Conserved hypothetical protein		GO:0008152-metabolic process(L=1),GO:0009987-cellular process(L=1),		GO:0005488-binding(L=1),	PFAM (rve, RVT_2, eIF3g), SMART (ZnF_C2HC, AT_hook)
REF_STRG_1_54971_XLOC_034911
REF_STRG_1_87450_XLOC_083928	phaw_30_tra_m.006293	33.4	748	404	12	2	725	556	1233	1.8e-110	87.8	phaw_30_tra_m.006293 NA [parhyale hawaiensis]	parhyale hawaiensis	parhyale hawaiensis;parhyale;hyalidae;talitroidea;talitrida;senticaudata;amphipoda;peracarida;eumalacostraca;malacostraca;multicrustacea;crustacea;pancrustacea;mandibulata;arthropoda;panarthropoda;ecdysozoa;protostomia;bilateria;eumetazoa;metazoa;opisthokonta;eukaryota;cellular organisms;root	blastp_1_final_ALL_NON_REFSEQ_TAGGED_NO_KRILL.out	No	Yes	7668.SPU_016121tr	2.3e-117	428.7		Animals	meNOG[21]	09XKM@biNOG,0V8IG@meNOG,12PBX@opiNOG,COG2801@NOG,KOG0017@euNOG	Inherit from opiNOG: to reverse transcriptase		GO:0008152-metabolic process(L=1),GO:0009987-cellular process(L=1),		GO:0003824-catalytic activity(L=1),GO:0005488-binding(L=1),	PFAM (RVT_1, rve, RVP, zf-CCHC), SMART (ZnF_C2HC, COIL)
REF_STRG_1_54960_XLOC_034887
REF_STRG_1_50927_XLOC_028949	CQUAD_00002152-RA	36.7	411	235	6	107	512	21	411	2.1e-67	79.1	CQUAD_00002152-RA protein AED:0.00 eAED:0.00 QI:683|1|1|1|0.5|0.33|3|408|412 NA [cherax quadricarinatus]	cherax quadricarinatus	cherax quadricarinatus;cherax;parastacidae;parastacoidea;astacidea;pleocyemata;decapoda;eucarida;eumalacostraca;malacostraca;multicrustacea;crustacea;pancrustacea;mandibulata;arthropoda;panarthropoda;ecdysozoa;protostomia;bilateria;eumetazoa;metazoa;opisthokonta;eukaryota;cellular organisms;root	blastp_1_final_ALL_NON_REFSEQ_TAGGED_NO_KRILL.out	No	Yes	6669.DappuP64475	1.6e-52	212.6		Arthropoda	artNOG[6]	037JZ@artNOG,0A371@biNOG,0VE1U@meNOG,13SBC@opiNOG,COG4826@NOG,KOG2392@euNOG	Serine protease inhibitor	5146	GO:0008152-metabolic process(L=1),GO:0009987-cellular process(L=1),GO:0044699-single-organism process(L=1),GO:0051179-localization(L=1),GO:0065007-biological regulation(L=1),	GO:0016020-membrane(L=1),	GO:0003824-catalytic activity(L=1),GO:0005215-transporter activity(L=1),	PFAM (Serpin, Zip), SMART (SERPIN, SIGNAL, TRANS)
REF_TRIN_1_00944_XLOC_022859	XP_037787952.1	86.7	180	24	0	1	180	1	180	2.5e-86	100	XP_037787952.1 rab-like protein 2A [Penaeus monodon]	penaeus monodon	penaeus monodon;penaeus;penaeidae;penaeoidea;dendrobranchiata;decapoda;eucarida;eumalacostraca;malacostraca;multicrustacea;crustacea;pancrustacea;mandibulata;arthropoda;panarthropoda;ecdysozoa;protostomia;bilateria;eumetazoa;metazoa;opisthokonta;eukaryota;cellular organisms;root	blastp_1_final_invertebrate.out	No	Yes	7739.JGI56868	2.5e-61	240.4	RABL2A	Animals	meNOG[21]	09ZS7@biNOG,0DG6D@chorNOG,0V9GA@meNOG,12P4V@opiNOG,COG1100@NOG,KOG0087@euNOG	RAB member of RAS oncogene family-like		GO:0008152-metabolic process(L=1),GO:0009987-cellular process(L=1),GO:0023052-signaling(L=1),GO:0044699-single-organism process(L=1),GO:0050896-response to stimulus(L=1),GO:0065007-biological regulation(L=1),		GO:0003824-catalytic activity(L=1),GO:0005488-binding(L=1),	PFAM (Ras, Arf, Miro, GTP_EFTU, Gtr1_RagA), SMART (small_GTPase)
REF_STRG_1_5494_XLOC_094214																		7070.TC007996-PA	1.9e-19	101.7		Arthropoda	artNOG[6]	036FH@artNOG,0A5KS@biNOG,0SWKF@inNOG,0VGFR@meNOG,0XVS5@NOG,13NGG@opiNOG,KOG4740@euNOG	Otopetrin					PFAM (Otopetrin), SMART (TRANS)
REF_STRG_1_84811_XLOC_079549
REF_TRIN_14_00916_XLOC_062600	VN_GLEAN_10003965	35.1	191	119	3	22	211	3	189	5.6e-31	59.4	VN_GLEAN_10003965 [mRNA] locus=scaffold19058:103792:109489:- [translate_table: standard] NA [eriocheir sinensis]	eriocheir sinensis	eriocheir sinensis;eriocheir;varunidae;grapsoidea;thoracotremata;eubrachyura;brachyura;pleocyemata;decapoda;eucarida;eumalacostraca;malacostraca;multicrustacea;crustacea;pancrustacea;mandibulata;arthropoda;panarthropoda;ecdysozoa;protostomia;bilateria;eumetazoa;metazoa;opisthokonta;eukaryota;cellular organisms;root	blastp_1_final_ALL_NON_REFSEQ_TAGGED_NO_KRILL.out	No	Yes	13616.ENSMODP00000006169	0.00013	52.8	FBN2	Mammals	maNOG[6]	0B50D@biNOG,0E8MK@chorNOG,0IR7H@euNOG,0V3C6@maNOG,0WHK1@meNOG,0XSTY@NOG,13DXF@opiNOG,1DFJC@veNOG	fibrillin		GO:0032501-multicellular organismal process(L=1),GO:0032502-developmental process(L=1),GO:0044699-single-organism process(L=1),GO:0051179-localization(L=1),GO:0065007-biological regulation(L=1),	GO:0005576-extracellular region(L=1),	GO:0005198-structural molecule activity(L=1),GO:0005488-binding(L=1),	PFAM (EGF_CA, TB, EGF), SMART (EGF_CA, EGF, SIGNAL, ChtBD2, TRANS)
REF_STRG_1_54945_XLOC_034866
REF_STRG_1_54933_XLOC_034851																		121225.PHUM084240-PA	1.1e-18	97.8		Arthropoda	artNOG[6]	03I2R@artNOG,0B6HV@biNOG,0T4ES@inNOG,0WJ8F@meNOG,0YQCP@NOG,13G8E@opiNOG,KOG1215@euNOG,KOG2087@euNOG,KOG4194@euNOG	7 transmembrane receptor (rhodopsin family)		GO:0009987-cellular process(L=1),GO:0023052-signaling(L=1),GO:0044699-single-organism process(L=1),GO:0050896-response to stimulus(L=1),GO:0065007-biological regulation(L=1),	GO:0016020-membrane(L=1),	GO:0004871-signal transducer activity(L=1),GO:0060089-molecular transducer activity(L=1),	PFAM (Ldl_recept_a, LRR_1, 7tm_1, Git3), SMART (TRANS, LDLa, LRR, LRR_TYP, SIGNAL)
REF_STRG_1_44824_XLOC_019508
REF_STRG_1_66190_XLOC_050721
REF_STRG_1_54927_XLOC_034847
REF_STRG_1_54922_XLOC_034841	XP_027227048.1	55.1	247	103	5	4	244	141	385	7.4e-73	98.4	XP_027227048.1 neuropilin-1-like isoform X1 [Penaeus vannamei]	penaeus vannamei	penaeus vannamei;penaeus;penaeidae;penaeoidea;dendrobranchiata;decapoda;eucarida;eumalacostraca;malacostraca;multicrustacea;crustacea;pancrustacea;mandibulata;arthropoda;panarthropoda;ecdysozoa;protostomia;bilateria;eumetazoa;metazoa;opisthokonta;eukaryota;cellular organisms;root	blastp_1_final_invertebrate.out	No	Yes	7237.FBpp0284936	1.6e-26	125.2		Arthropoda	artNOG[6]	036NW@artNOG,0A7C5@biNOG,0GV7J@dipNOG,0HX7Z@droNOG,0IWCH@euNOG,0STK9@inNOG,0VI6R@meNOG,11ITB@NOG,13QW4@opiNOG	NA					PFAM (CUB), SMART (CUB, SIGNAL, TRANS, COIL)
REF_STRG_1_54916_XLOC_034835																		7425.NV11075-PA	6.7e-64	250.4	RDGB	Arthropoda	artNOG[6]	033TP@artNOG,09U50@biNOG,0S4FF@hymNOG,0SRRN@inNOG,0V544@meNOG,12NIU@opiNOG,COG5083@NOG,KOG3668@euNOG	retinal degeneration		GO:0008152-metabolic process(L=1),GO:0009987-cellular process(L=1),GO:0023052-signaling(L=1),GO:0032501-multicellular organismal process(L=1),GO:0044699-single-organism process(L=1),GO:0050896-response to stimulus(L=1),GO:0051179-localization(L=1),GO:0065007-biological regulation(L=1),	GO:0005623-cell(L=1),GO:0016020-membrane(L=1),GO:0043226-organelle(L=1),	GO:0003824-catalytic activity(L=1),GO:0005215-transporter activity(L=1),GO:0005488-binding(L=1),	PFAM (DDHD, LNS2, IP_trans), SMART (LNS2, DDHD, COIL)
REF_STRG_1_36655_XLOC_108021	XP_042209522.1	63.3	150	52	2	11	160	8	154	2.8e-51	93.2	XP_042209522.1 U-scoloptoxin(01)-Er1a-like [Homarus americanus]	homarus americanus	homarus americanus;homarus;nephropidae;nephropoidea;astacidea;pleocyemata;decapoda;eucarida;eumalacostraca;malacostraca;multicrustacea;crustacea;pancrustacea;mandibulata;arthropoda;panarthropoda;ecdysozoa;protostomia;bilateria;eumetazoa;metazoa;opisthokonta;eukaryota;cellular organisms;root	blastp_1_final_lobster.out	No	Yes	6669.DappuP321838	4e-26	123.2		Arthropoda	artNOG[6]	0387I@artNOG,0AA84@biNOG,0J1M9@euNOG,0VM4M@meNOG,11ZY4@NOG,13VAF@opiNOG	Chitin binding Peritrophin-A domain		GO:0008152-metabolic process(L=1),	GO:0005576-extracellular region(L=1),	GO:0005488-binding(L=1),	PFAM (CBM_14), SMART (ChtBD2, TRANS, SIGNAL, COIL)
REF_STRG_1_54905_XLOC_034822	XP_042211911.1	60.9	284	109	2	2	285	54	335	1.5e-106	96.3	XP_042211911.1 uronyl 2-sulfotransferase-like [Homarus americanus]	homarus americanus	homarus americanus;homarus;nephropidae;nephropoidea;astacidea;pleocyemata;decapoda;eucarida;eumalacostraca;malacostraca;multicrustacea;crustacea;pancrustacea;mandibulata;arthropoda;panarthropoda;ecdysozoa;protostomia;bilateria;eumetazoa;metazoa;opisthokonta;eukaryota;cellular organisms;root	blastp_1_final_lobster.out	No	Yes	121225.PHUM454030-PA	8.5e-75	285.8		Arthropoda	artNOG[6]	038FA@artNOG,0A6M7@biNOG,0SVE1@inNOG,0VHFC@meNOG,0XTA1@NOG,13W2C@opiNOG,KOG3922@euNOG	Inherit from KOG: Heparan sulfate 2-o-sulfotransferase		GO:0008152-metabolic process(L=1),	GO:0016020-membrane(L=1),	GO:0003824-catalytic activity(L=1),	PFAM (Sulfotransfer_2, Sulfotransfer_1), SMART (TRANS, SIGNAL)
REF_STRG_1_87300_XLOC_083678	XP_018008572.1	46.6	178	93	1	1	176	123	300	1.6e-40	97.2	XP_018008572.1 PREDICTED: uncharacterized protein LOC108666247 [Hyalella azteca]	hyalella azteca	hyalella azteca;hyalella;hyalellidae;talitroidea;talitrida;senticaudata;amphipoda;peracarida;eumalacostraca;malacostraca;multicrustacea;crustacea;pancrustacea;mandibulata;arthropoda;panarthropoda;ecdysozoa;protostomia;bilateria;eumetazoa;metazoa;opisthokonta;eukaryota;cellular organisms;root	blastp_1_final_invertebrate.out	No	No	8083.ENSXMAP00000019836	5e-25	119.8		Animals	meNOG[21]	0AMVG@biNOG,0E13D@chorNOG,0W3N6@meNOG,0YB4P@NOG,13PCD@opiNOG,KOG0017@euNOG	Inherit from opiNOG: Conserved hypothetical protein		GO:0008152-metabolic process(L=1),GO:0009987-cellular process(L=1),		GO:0005488-binding(L=1),	PFAM (rve, RVT_2, eIF3g), SMART (ZnF_C2HC, AT_hook)
REF_STRG_1_54886_XLOC_034795	XP_037788404.1	46.4	601	294	9	1	589	197	781	1.7e-107	99.7	XP_037788404.1 integrin beta-PS-like isoform X1 [Penaeus monodon]	penaeus monodon	penaeus monodon;penaeus;penaeidae;penaeoidea;dendrobranchiata;decapoda;eucarida;eumalacostraca;malacostraca;multicrustacea;crustacea;pancrustacea;mandibulata;arthropoda;panarthropoda;ecdysozoa;protostomia;bilateria;eumetazoa;metazoa;opisthokonta;eukaryota;cellular organisms;root	blastp_1_final_invertebrate.out	No	Yes	7260.FBpp0254798	4.2e-97	360.9		Arthropoda	artNOG[6]	0345W@artNOG,09V0A@biNOG,0GUNH@dipNOG,0HZG3@droNOG,0SQUJ@inNOG,0V602@meNOG,0XP60@NOG,12SZY@opiNOG,KOG1226@euNOG	Integrin beta	4145,4151,4360,4510,4512,4514,4670,4810,5100,5130,5131,5133,5140,5145,5200,5205,5222,5410,5412,5414	GO:0000003-reproduction(L=1),GO:0002376-immune system process(L=1),GO:0009987-cellular process(L=1),GO:0022610-biological adhesion(L=1),GO:0023052-signaling(L=1),GO:0032501-multicellular organismal process(L=1),GO:0032502-developmental process(L=1),GO:0040007-growth(L=1),GO:0040011-locomotion(L=1),GO:0044699-single-organism process(L=1),GO:0050896-response to stimulus(L=1),GO:0051179-localization…	GO:0005623-cell(L=1),GO:0016020-membrane(L=1),GO:0030054-cell junction(L=1),GO:0032991-macromolecular complex(L=1),	GO:0005488-binding(L=1),	PFAM (EGF_2, Integrin_beta, Integrin_B_tail, Integrin_b_cyt), SMART (TRANS, INB, SIGNAL, VWA, PSI, EGF, EGF_like)
REF_STRG_1_21575_XLOC_071228	XP_042224908.1	41.1	287	116	8	231	470	259	539	6.7e-45	51	XP_042224908.1 protein abrupt-like isoform X1 [Homarus americanus]	homarus americanus	homarus americanus;homarus;nephropidae;nephropoidea;astacidea;pleocyemata;decapoda;eucarida;eumalacostraca;malacostraca;multicrustacea;crustacea;pancrustacea;mandibulata;arthropoda;panarthropoda;ecdysozoa;protostomia;bilateria;eumetazoa;metazoa;opisthokonta;eukaryota;cellular organisms;root	blastp_1_final_lobster.out	No	Yes
REF_TRIN_3_02073_XLOC_033278
REF_STRG_1_54842_XLOC_034717	XP_042237487.1	36.8	315	152	8	54	363	170	442	1.8e-45	84	XP_042237487.1 trypsin-1-like [Homarus americanus]	homarus americanus	homarus americanus;homarus;nephropidae;nephropoidea;astacidea;pleocyemata;decapoda;eucarida;eumalacostraca;malacostraca;multicrustacea;crustacea;pancrustacea;mandibulata;arthropoda;panarthropoda;ecdysozoa;protostomia;bilateria;eumetazoa;metazoa;opisthokonta;eukaryota;cellular organisms;root	blastp_1_final_lobster.out	No	Yes	8128.ENSONIP00000008768	2.6e-36	158.3		Fishes	fiNOG[1]	0A4D1@biNOG,0DRZX@chorNOG,0N2KY@fiNOG,0VF7V@meNOG,13MPS@opiNOG,1D0UR@veNOG,COG5640@NOG,KOG3627@euNOG	Tryp_SPc		GO:0008152-metabolic process(L=1),		GO:0003824-catalytic activity(L=1),	PFAM (Trypsin, DUF1986), SMART (Tryp_SPc, SIGNAL, TRANS)
REF_STRG_1_34520_XLOC_103894
REF_STRG_1_77686_XLOC_067981																		6669.DappuP255533	8.3e-18	96.3		Arthropoda	artNOG[6]	03AUW@artNOG,0A99R@biNOG,0JKZD@euNOG,0VVH2@meNOG,0YXTN@NOG,14A5D@opiNOG	Cuticular protein				GO:0005198-structural molecule activity(L=1),	PFAM (Chitin_bind_4), SMART (SIGNAL)
REF_STRG_1_54814_XLOC_034688
REF_STRG_1_108492_XLOC_002576	snap-scaffold52994-processed-gene-0.3-mRNA-1	44.9	107	55	2	10	116	7	109	2.3e-17	89.2	snap-scaffold52994-processed-gene-0.3-mRNA-1 protein AED:0.41 eAED:0.41 QI:0|-1|0|1|-1|1|1|0|112 NA [procambarus virginalis]	procambarus virginalis	procambarus virginalis;procambarus;cambarinae;cambaridae;astacoidea;astacidea;pleocyemata;decapoda;eucarida;eumalacostraca;malacostraca;multicrustacea;crustacea;pancrustacea;mandibulata;arthropoda;panarthropoda;ecdysozoa;protostomia;bilateria;eumetazoa;metazoa;opisthokonta;eukaryota;cellular organisms;root	blastp_1_final_ALL_NON_REFSEQ_TAGGED_NO_KRILL.out	No	Yes
REF_TRIN_3_03883_XLOC_112907																		9371.ENSETEP00000006234	0.00083	48.9		Eukaryotes	euNOG[57]	COG5048@NOG,KOG1721@euNOG
REF_STRG_1_5371_XLOC_092968	XP_042203786.1	50.3	471	233	1	15	485	71	540	1.8e-128	94.4	XP_042203786.1 sodium/hydrogen exchanger 9B2-like [Homarus americanus]	homarus americanus	homarus americanus;homarus;nephropidae;nephropoidea;astacidea;pleocyemata;decapoda;eucarida;eumalacostraca;malacostraca;multicrustacea;crustacea;pancrustacea;mandibulata;arthropoda;panarthropoda;ecdysozoa;protostomia;bilateria;eumetazoa;metazoa;opisthokonta;eukaryota;cellular organisms;root	blastp_1_final_lobster.out	No	Yes	7668.SPU_004881tr	1.7e-99	368.6	SLC9B2	Animals	meNOG[21]	09VYZ@biNOG,0V6XC@meNOG,12S41@opiNOG,COG0025@NOG,KOG3826@euNOG	Solute carrier family 9, subfamily B (NHA2, cation proton antiporter 2), member 2		GO:0008152-metabolic process(L=1),GO:0009987-cellular process(L=1),GO:0032501-multicellular organismal process(L=1),GO:0032502-developmental process(L=1),GO:0040011-locomotion(L=1),GO:0044699-single-organism process(L=1),GO:0051179-localization(L=1),	GO:0005623-cell(L=1),GO:0016020-membrane(L=1),GO:0043226-organelle(L=1),	GO:0003824-catalytic activity(L=1),GO:0005215-transporter activity(L=1),	PFAM (Na_H_Exchanger), SMART (TRANS)
COM_SPAL_1_008451_XLOC_032543	XP_037797331.1	33.3	517	307	14	1	506	1	490	6e-61	100	XP_037797331.1 uncharacterized protein LOC119592539 [Penaeus monodon]	penaeus monodon	penaeus monodon;penaeus;penaeidae;penaeoidea;dendrobranchiata;decapoda;eucarida;eumalacostraca;malacostraca;multicrustacea;crustacea;pancrustacea;mandibulata;arthropoda;panarthropoda;ecdysozoa;protostomia;bilateria;eumetazoa;metazoa;opisthokonta;eukaryota;cellular organisms;root	blastp_1_final_invertebrate.out	No	No	9258.ENSOANP00000022795	1.6e-33	149.4	SPDYA	Mammals	maNOG[6]	09Y7X@biNOG,0DQ99@chorNOG,0IWT5@euNOG,0UJGD@maNOG,0V65K@meNOG,114KA@NOG,13JD5@opiNOG,1CZB4@veNOG	speedy homolog A (Xenopus laevis)	4114,4914	GO:0000003-reproduction(L=1),GO:0008152-metabolic process(L=1),GO:0009987-cellular process(L=1),GO:0032501-multicellular organismal process(L=1),GO:0032502-developmental process(L=1),GO:0044699-single-organism process(L=1),GO:0050896-response to stimulus(L=1),GO:0065007-biological regulation(L=1),	GO:0005623-cell(L=1),GO:0043226-organelle(L=1),	GO:0003824-catalytic activity(L=1),GO:0005488-binding(L=1),	PFAM (Spy1)
REF_STRG_1_54801_XLOC_034658
REF_STRG_1_54799_XLOC_034655																		6669.DappuP329423	5.6e-62	243.4		Arthropoda	artNOG[6]	0322S@artNOG,09WXV@biNOG,0V7CN@meNOG,12R7M@opiNOG,COG0144@NOG,KOG2198@euNOG	NOL1/NOP2/sun family		GO:0007610-behavior(L=1),GO:0008152-metabolic process(L=1),GO:0009987-cellular process(L=1),GO:0032501-multicellular organismal process(L=1),GO:0044699-single-organism process(L=1),GO:0050896-response to stimulus(L=1),		GO:0003824-catalytic activity(L=1),GO:0005488-binding(L=1),	PFAM (Nol1_Nop2_Fmu), SMART (COIL)
REF_STRG_1_54795_XLOC_034652
REF_STRG_1_73394_XLOC_061356
REF_STRG_1_54788_XLOC_034638
REF_STRG_1_98275_XLOC_010842																		91464.S7335_4191	7.8e-31	139.8		Bacteria	bactNOG[38]	08ZQ7@bactNOG,COG4340@NOG	Pfam:DUF2257					PFAM (DUF2257)
REF_STRG_1_54772_XLOC_034619	XP_042224071.1	34	194	112	3	6	197	105	284	4.4e-30	95.5	XP_042224071.1 trypsin alpha-3-like [Homarus americanus]	homarus americanus	homarus americanus;homarus;nephropidae;nephropoidea;astacidea;pleocyemata;decapoda;eucarida;eumalacostraca;malacostraca;multicrustacea;crustacea;pancrustacea;mandibulata;arthropoda;panarthropoda;ecdysozoa;protostomia;bilateria;eumetazoa;metazoa;opisthokonta;eukaryota;cellular organisms;root	blastp_1_final_lobster.out	No	Yes	12957.ACEP_00000315-PA	2e-30	137.9	CLIPD1	Arthropoda	artNOG[6]	032ZK@artNOG,0A4F9@biNOG,0S5G5@hymNOG,0SPTV@inNOG,0VFA6@meNOG,12SXD@opiNOG,COG5640@NOG,KOG3627@euNOG	serine protease		GO:0008152-metabolic process(L=1),GO:0009987-cellular process(L=1),GO:0032501-multicellular organismal process(L=1),GO:0032502-developmental process(L=1),GO:0044699-single-organism process(L=1),GO:0071840-cellular component organization or biogenesis(L=1),		GO:0003824-catalytic activity(L=1),	PFAM (Trypsin, DUF1986), SMART (Tryp_SPc, SIGNAL, CLIP, TRANS)
COM_SPAL_1_019442_XLOC_066285	XP_027226916.1	54.1	503	215	5	1	492	1	498	4.7e-143	100	XP_027226916.1 tyrosine--tRNA ligase, mitochondrial-like [Penaeus vannamei]	penaeus vannamei	penaeus vannamei;penaeus;penaeidae;penaeoidea;dendrobranchiata;decapoda;eucarida;eumalacostraca;malacostraca;multicrustacea;crustacea;pancrustacea;mandibulata;arthropoda;panarthropoda;ecdysozoa;protostomia;bilateria;eumetazoa;metazoa;opisthokonta;eukaryota;cellular organisms;root	blastp_1_final_invertebrate.out	No	Yes	7227.FBpp0072334	1.7e-104	385.2		Arthropoda	artNOG[6]	0326M@artNOG,09WK3@biNOG,0GU87@dipNOG,0HT02@droNOG,0SP5J@inNOG,0V7IP@meNOG,12PZM@opiNOG,COG0162@NOG,KOG2623@euNOG	tyrosyl-tRNA synthetase	970	GO:0008152-metabolic process(L=1),GO:0009987-cellular process(L=1),	GO:0005623-cell(L=1),GO:0043226-organelle(L=1),	GO:0003824-catalytic activity(L=1),GO:0005488-binding(L=1),	PFAM (tRNA-synt_1b), SMART (S4)
REF_STRG_1_17971_XLOC_058650
REF_STRG_1_54749_XLOC_034596	XP_015753740.1	39.7	416	249	1	1	414	66	481	6.7e-74	98.8	XP_015753740.1 PREDICTED: RNA-directed DNA polymerase from mobile element jockey-like [Acropora digitifera]	acropora digitifera	acropora digitifera;acropora;acroporidae;astrocoeniina;scleractinia;hexacorallia;anthozoa;cnidaria;eumetazoa;metazoa;opisthokonta;eukaryota;cellular organisms;root	blastp_1_final_invertebrate.out	No	No	8128.ENSONIP00000026565	6.2e-63	246.9		Animals	meNOG[21]	0B496@biNOG,0IPXM@euNOG,0WGRT@meNOG,11MHU@NOG,13CT1@opiNOG	Reverse transcriptase (RNA-dependent DNA polymerase)		GO:0008152-metabolic process(L=1),GO:0009987-cellular process(L=1),		GO:0003824-catalytic activity(L=1),GO:0005488-binding(L=1),	PFAM (RVT_1), SMART (COIL, PHD)
REF_STRG_1_55273_XLOC_035328
REF_TRIN_15_03439_XLOC_010112																		8128.ENSONIP00000026565	7.1e-42	176		Animals	meNOG[21]	0B496@biNOG,0IPXM@euNOG,0WGRT@meNOG,11MHU@NOG,13CT1@opiNOG	Reverse transcriptase (RNA-dependent DNA polymerase)		GO:0008152-metabolic process(L=1),GO:0009987-cellular process(L=1),		GO:0003824-catalytic activity(L=1),GO:0005488-binding(L=1),	PFAM (RVT_1), SMART (COIL, PHD)
REF_STRG_1_54746_XLOC_034574
REF_STRG_1_8478_XLOC_016315	XP_042203458.1	49.1	483	191	9	79	556	85	517	3.7e-125	79.7	XP_042203458.1 immunoglobulin superfamily member 10-like isoform X2 [Homarus americanus]	homarus americanus	homarus americanus;homarus;nephropidae;nephropoidea;astacidea;pleocyemata;decapoda;eucarida;eumalacostraca;malacostraca;multicrustacea;crustacea;pancrustacea;mandibulata;arthropoda;panarthropoda;ecdysozoa;protostomia;bilateria;eumetazoa;metazoa;opisthokonta;eukaryota;cellular organisms;root	blastp_1_final_lobster.out	No	Yes	121225.PHUM161810-PA	3.3e-49	201.8	FAS	Arthropoda	artNOG[6]	036DE@artNOG,0A58D@biNOG,0IU17@euNOG,0STA7@inNOG,0VG3V@meNOG,0XPM2@NOG,13KSA@opiNOG	IG		GO:0009987-cellular process(L=1),GO:0032501-multicellular organismal process(L=1),GO:0032502-developmental process(L=1),GO:0044699-single-organism process(L=1),	GO:0016020-membrane(L=1),		PFAM (I-set, C2-set_2, ig, C1-set, V-set), SMART (IG, IGc2, IG_like, SIGNAL, COIL, TRANS)
REF_STRG_1_54712_XLOC_034536	XP_042216689.1	81.1	270	49	1	1	268	1	270	1.6e-112	98.9	XP_042216689.1 60S ribosomal protein L7a-like [Homarus americanus]	homarus americanus	homarus americanus;homarus;nephropidae;nephropoidea;astacidea;pleocyemata;decapoda;eucarida;eumalacostraca;malacostraca;multicrustacea;crustacea;pancrustacea;mandibulata;arthropoda;panarthropoda;ecdysozoa;protostomia;bilateria;eumetazoa;metazoa;opisthokonta;eukaryota;cellular organisms;root	blastp_1_final_lobster.out	No	Yes	7070.TC011182-PA	5.6e-97	359.4	RPL7A	Arthropoda	artNOG[6]	03451@artNOG,09WYX@biNOG,0SSK1@inNOG,0V7X1@meNOG,12Q7H@opiNOG,COG1358@NOG,KOG3166@euNOG	Ribosomal protein L7A	3010	GO:0008152-metabolic process(L=1),GO:0009987-cellular process(L=1),GO:0044699-single-organism process(L=1),GO:0071840-cellular component organization or biogenesis(L=1),	GO:0005623-cell(L=1),GO:0032991-macromolecular complex(L=1),GO:0043226-organelle(L=1),	GO:0005198-structural molecule activity(L=1),	PFAM (Ribosomal_L7Ae)
REF_STRG_1_39055_XLOC_112314
REF_STRG_1_13110_XLOC_039363
REF_TRIN_1_00044_XLOC_054255																		7739.JGI131217	4.2e-10	69.7	ASB18	Animals	meNOG[21]	09TBF@biNOG,0DENQ@chorNOG,0V4AM@meNOG,13MQX@opiNOG,COG0666@NOG,KOG0504@euNOG	Ankyrin repeat and SOCS box containing		GO:0008152-metabolic process(L=1),GO:0009987-cellular process(L=1),GO:0023052-signaling(L=1),GO:0044699-single-organism process(L=1),GO:0050896-response to stimulus(L=1),GO:0065007-biological regulation(L=1),			PFAM (Ank, SOCS_box), SMART (ANK, SOCS_box)
REF_STRG_1_11219_XLOC_031296	XP_027207275.1	61	367	142	1	49	415	1	366	7.8e-139	86.8	XP_027207275.1 acidic mammalian chitinase-like isoform X2 [Penaeus vannamei]	penaeus vannamei	penaeus vannamei;penaeus;penaeidae;penaeoidea;dendrobranchiata;decapoda;eucarida;eumalacostraca;malacostraca;multicrustacea;crustacea;pancrustacea;mandibulata;arthropoda;panarthropoda;ecdysozoa;protostomia;bilateria;eumetazoa;metazoa;opisthokonta;eukaryota;cellular organisms;root	blastp_1_final_invertebrate.out	No	Yes	6669.DappuP52405	1.9e-88	331.6	CHT11	Arthropoda	artNOG[6]	034JI@artNOG,0A5QP@biNOG,0VGJQ@meNOG,13MUY@opiNOG,COG3325@NOG,KOG2806@euNOG	Glyco_18	520,1110	GO:0008152-metabolic process(L=1),		GO:0003824-catalytic activity(L=1),	PFAM (Glyco_hydro_18), SMART (Glyco_18, TRANS)
REF_STRG_1_54661_XLOC_034468																		400682.PAC_15708029	5.6e-07	60.8	TREX2	Ancestor	NOG[107]	11YSP@NOG	three prime repair exonuclease	4623	GO:0008152-metabolic process(L=1),GO:0009987-cellular process(L=1),GO:0044699-single-organism process(L=1),GO:0050896-response to stimulus(L=1),	GO:0005623-cell(L=1),GO:0043226-organelle(L=1),	GO:0003824-catalytic activity(L=1),GO:0005488-binding(L=1),	PFAM (Exonuc_X-T), SMART (EXOIII, TRANS)
REF_STRG_1_84726_XLOC_079414	VN_GLEAN_10001735	51.7	443	181	4	1	440	64	476	1.9e-117	99.8	VN_GLEAN_10001735 [mRNA] locus=scaffold12378:40663:80388:- [translate_table: standard] NA [eriocheir sinensis]	eriocheir sinensis	eriocheir sinensis;eriocheir;varunidae;grapsoidea;thoracotremata;eubrachyura;brachyura;pleocyemata;decapoda;eucarida;eumalacostraca;malacostraca;multicrustacea;crustacea;pancrustacea;mandibulata;arthropoda;panarthropoda;ecdysozoa;protostomia;bilateria;eumetazoa;metazoa;opisthokonta;eukaryota;cellular organisms;root	blastp_1_final_ALL_NON_REFSEQ_TAGGED_NO_KRILL.out	No	Yes	7070.TC007896-PA	7.8e-32	143.7		Arthropoda	artNOG[6]	036R4@artNOG,0A5X6@biNOG,0IWZN@euNOG,0STNH@inNOG,0VGSD@meNOG,11GQC@NOG,13QNI@opiNOG	NA		GO:0009987-cellular process(L=1),GO:0032501-multicellular organismal process(L=1),GO:0032502-developmental process(L=1),GO:0040011-locomotion(L=1),GO:0044699-single-organism process(L=1),GO:0050896-response to stimulus(L=1),GO:0071840-cellular component organization or biogenesis(L=1),	GO:0005623-cell(L=1),GO:0016020-membrane(L=1),		SMART (TRANS, SIGNAL, FN3)
REF_STRG_1_5463_XLOC_094053
REF_TRIN_5_02001_XLOC_015439	XP_037781135.1	73.3	315	83	1	40	354	28	341	6.8e-128	89	XP_037781135.1 elongation factor Tu-like [Penaeus monodon]	penaeus monodon	penaeus monodon;penaeus;penaeidae;penaeoidea;dendrobranchiata;decapoda;eucarida;eumalacostraca;malacostraca;multicrustacea;crustacea;pancrustacea;mandibulata;arthropoda;panarthropoda;ecdysozoa;protostomia;bilateria;eumetazoa;metazoa;opisthokonta;eukaryota;cellular organisms;root	blastp_1_final_invertebrate.out	No	Yes	7176.CPIJ002279-PA	3.2e-116	423.7		Animals	meNOG[21]	0A423@biNOG,0V9NK@meNOG,12QQE@opiNOG,COG0050@NOG,KOG0460@euNOG	This protein promotes the GTP-dependent binding of aminoacyl-tRNA to the A-site of ribosomes during protein biosynthesis (By similarity)	4626	GO:0000003-reproduction(L=1),GO:0008152-metabolic process(L=1),GO:0009987-cellular process(L=1),GO:0032501-multicellular organismal process(L=1),GO:0032502-developmental process(L=1),GO:0044699-single-organism process(L=1),GO:0065007-biological regulation(L=1),	GO:0005623-cell(L=1),GO:0043226-organelle(L=1),	GO:0003824-catalytic activity(L=1),GO:0005488-binding(L=1),	PFAM (GTP_EFTU, GTP_EFTU_D3, GTP_EFTU_D2)
REF_STRG_1_54577_XLOC_034346
COM_SPAL_1_002390_XLOC_012485																		45351.NEMVEDRAFT_v1g50268-PA	2e-140	505	DYSF	Animals	meNOG[21]	0V4BR@meNOG,0XPT2@NOG,12QQ5@opiNOG,KOG1326@euNOG	Dysferlin, limb girdle muscular dystrophy 2B (Autosomal recessive)		GO:0009987-cellular process(L=1),GO:0032501-multicellular organismal process(L=1),GO:0032502-developmental process(L=1),GO:0044699-single-organism process(L=1),GO:0050896-response to stimulus(L=1),GO:0051179-localization(L=1),GO:0065007-biological regulation(L=1),GO:0071840-cellular component organization or biogenesis(L=1),	GO:0005576-extracellular region(L=1),GO:0005623-cell(L=1),GO:0016020-membrane(L=1),GO:0043226-organelle(L=1),	GO:0005488-binding(L=1),	PFAM (C2, FerB, FerI, FerA), SMART (C2, TRANS, DysFC, DysFN, FerI, FerB, COIL, FerA)
REF_STRG_1_54804_XLOC_034662
REF_STRG_1_54553_XLOC_034313																		7245.FBpp0257121	4.9e-20	102.4		Arthropoda	artNOG[6]	03HTE@artNOG,0B5JS@biNOG,0H305@dipNOG,0IS7X@euNOG,0T46X@inNOG,0WI7D@meNOG,11F5N@NOG,13EV7@opiNOG	CD80-like C2-set immunoglobulin domain		GO:0009987-cellular process(L=1),GO:0023052-signaling(L=1),GO:0032502-developmental process(L=1),GO:0044699-single-organism process(L=1),	GO:0005623-cell(L=1),GO:0016020-membrane(L=1),		PFAM (C2-set_2, I-set, V-set, ig, fn3), SMART (IG_like, IG, IGc2, FN3, TRANS, SIGNAL, COIL)
REF_STRG_1_10340_XLOC_027246	XP_042241318.1	71.2	452	119	2	45	496	110	550	2.2e-186	75	XP_042241318.1 ATP-dependent RNA helicase dbp2-like isoform X2 [Homarus americanus]	homarus americanus	homarus americanus;homarus;nephropidae;nephropoidea;astacidea;pleocyemata;decapoda;eucarida;eumalacostraca;malacostraca;multicrustacea;crustacea;pancrustacea;mandibulata;arthropoda;panarthropoda;ecdysozoa;protostomia;bilateria;eumetazoa;metazoa;opisthokonta;eukaryota;cellular organisms;root	blastp_1_final_lobster.out	No	Yes	6669.DappuP213150	7.4e-166	589.3		Arthropoda	artNOG[6]	032T2@artNOG,09T47@biNOG,0V42W@meNOG,12N1A@opiNOG,COG0513@NOG,KOG0331@euNOG	ATP-dependent RNA helicase		GO:0008152-metabolic process(L=1),GO:0009987-cellular process(L=1),		GO:0003824-catalytic activity(L=1),GO:0005488-binding(L=1),	PFAM (DEAD, Helicase_C), SMART (DEXDc, HELICc)
REF_STRG_1_54531_XLOC_034289
REF_STRG_1_13293_XLOC_040157	XP_037788410.1	90.7	749	69	1	9	757	84	831	0	98.8	XP_037788410.1 H(+)/Cl(-) exchange transporter 5-like isoform X4 [Penaeus monodon]	penaeus monodon	penaeus monodon;penaeus;penaeidae;penaeoidea;dendrobranchiata;decapoda;eucarida;eumalacostraca;malacostraca;multicrustacea;crustacea;pancrustacea;mandibulata;arthropoda;panarthropoda;ecdysozoa;protostomia;bilateria;eumetazoa;metazoa;opisthokonta;eukaryota;cellular organisms;root	blastp_1_final_invertebrate.out	No	Yes	7070.TC003158-PA	0	1172.9		Arthropoda	artNOG[6]	03385@artNOG,09U7E@biNOG,0SQ16@inNOG,0V68B@meNOG,12N5M@opiNOG,COG0038@NOG,KOG0475@euNOG	Voltage gated chloride channel		GO:0009987-cellular process(L=1),GO:0044699-single-organism process(L=1),GO:0051179-localization(L=1),GO:0065007-biological regulation(L=1),	GO:0016020-membrane(L=1),	GO:0005215-transporter activity(L=1),GO:0005488-binding(L=1),	PFAM (CBS, Voltage_CLC), SMART (TRANS, CBS)
REF_STRG_1_6538_XLOC_104627	maker-scaffold197788-snap-gene-0.3-mRNA-1	56.4	459	196	2	1	459	49	503	1.1e-115	99.6	maker-scaffold197788-snap-gene-0.3-mRNA-1 protein AED:0.08 eAED:0.08 QI:0|0.7|0.54|0.72|0.8|0.81|11|0|548 NA [procambarus virginalis]	procambarus virginalis	procambarus virginalis;procambarus;cambarinae;cambaridae;astacoidea;astacidea;pleocyemata;decapoda;eucarida;eumalacostraca;malacostraca;multicrustacea;crustacea;pancrustacea;mandibulata;arthropoda;panarthropoda;ecdysozoa;protostomia;bilateria;eumetazoa;metazoa;opisthokonta;eukaryota;cellular organisms;root	blastp_1_final_ALL_NON_REFSEQ_TAGGED_NO_KRILL.out	No	Yes	31033.ENSTRUP00000019539	2.3e-74	285	RRP9	Fishes	fiNOG[1]	09WM5@biNOG,0DJ2P@chorNOG,0N1XB@fiNOG,0V7JS@meNOG,0XP9U@NOG,12Q02@opiNOG,1CTUD@veNOG,KOG0299@euNOG	ribosomal RNA processing 9, small subunit (SSU) processome component, homolog (yeast)					PFAM (WD40), SMART (WD40, COIL)
REF_STRG_1_78400_XLOC_069109	XP_042222780.1	47.4	114	55	2	1	113	24	133	4.3e-22	99.1	XP_042222780.1 cuticle protein AM1159-like isoform X1 [Homarus americanus]	homarus americanus	homarus americanus;homarus;nephropidae;nephropoidea;astacidea;pleocyemata;decapoda;eucarida;eumalacostraca;malacostraca;multicrustacea;crustacea;pancrustacea;mandibulata;arthropoda;panarthropoda;ecdysozoa;protostomia;bilateria;eumetazoa;metazoa;opisthokonta;eukaryota;cellular organisms;root	blastp_1_final_lobster.out	No	Yes	7091.BGIBMGA012603-TA	2.6e-11	73.6		Arthropoda	artNOG[6]	038B3@artNOG,0A9Z6@biNOG,0IZZ0@euNOG,0SX5J@inNOG,0TGKM@lepNOG,0VKHC@meNOG,11PJ1@NOG,13SNV@opiNOG	cuticular protein				GO:0005198-structural molecule activity(L=1),	PFAM (Chitin_bind_4), SMART (SIGNAL, TRANS)
REF_STRG_1_54493_XLOC_034205
REF_TRIN_2_01971_XLOC_115247
REF_STRG_1_54492_XLOC_034201	XP_027233712.1	34.1	135	84	3	118	250	73	204	1.1e-15	53	XP_027233712.1 C-type lectin domain family 17, member A-like [Penaeus vannamei]	penaeus vannamei	penaeus vannamei;penaeus;penaeidae;penaeoidea;dendrobranchiata;decapoda;eucarida;eumalacostraca;malacostraca;multicrustacea;crustacea;pancrustacea;mandibulata;arthropoda;panarthropoda;ecdysozoa;protostomia;bilateria;eumetazoa;metazoa;opisthokonta;eukaryota;cellular organisms;root	blastp_1_final_invertebrate.out	No	Yes	69293.ENSGACP00000022533	1.3e-07	62.4		Fishes	fiNOG[1]	09Z18@biNOG,0DKGS@chorNOG,0IIUI@euNOG,0N1U7@fiNOG,0V9YU@meNOG,101BT@NOG,13IZ9@opiNOG,1CVAQ@veNOG	collectin sub-family member 12	4145	GO:0009987-cellular process(L=1),GO:0032501-multicellular organismal process(L=1),GO:0032502-developmental process(L=1),GO:0044699-single-organism process(L=1),	GO:0005576-extracellular region(L=1),GO:0016020-membrane(L=1),	GO:0005488-binding(L=1),	PFAM (Collagen, Lectin_C), SMART (COIL, CLECT, TRANS)
REF_STRG_1_20840_XLOC_068925
REF_STRG_1_54491_XLOC_034200
REF_STRG_1_78672_XLOC_069572	XP_037772871.1	57	214	90	1	1	212	1	214	5.5e-64	99.1	XP_037772871.1 flavin reductase (NADPH)-like [Penaeus monodon]	penaeus monodon	penaeus monodon;penaeus;penaeidae;penaeoidea;dendrobranchiata;decapoda;eucarida;eumalacostraca;malacostraca;multicrustacea;crustacea;pancrustacea;mandibulata;arthropoda;panarthropoda;ecdysozoa;protostomia;bilateria;eumetazoa;metazoa;opisthokonta;eukaryota;cellular organisms;root	blastp_1_final_invertebrate.out	No	Yes	8364.ENSXETP00000062095	1e-48	198.7		Animals	meNOG[21]	0APTG@biNOG,0DS5M@chorNOG,0IYPH@euNOG,0VFIA@meNOG,11JAS@NOG,13R2G@opiNOG,1D1EM@veNOG	NmrA-like family					PFAM (Epimerase, NmrA, TrkA_N, F420_oxidored, 3Beta_HSD, DapB_N, Semialdhyde_dh)
REF_STRG_1_54483_XLOC_034198	XP_042204049.1	38.6	645	351	10	5	619	6	635	2.1e-126	98.4	XP_042204049.1 transmembrane protein 62-like isoform X2 [Homarus americanus]	homarus americanus	homarus americanus;homarus;nephropidae;nephropoidea;astacidea;pleocyemata;decapoda;eucarida;eumalacostraca;malacostraca;multicrustacea;crustacea;pancrustacea;mandibulata;arthropoda;panarthropoda;ecdysozoa;protostomia;bilateria;eumetazoa;metazoa;opisthokonta;eukaryota;cellular organisms;root	blastp_1_final_lobster.out	No	Yes	31033.ENSTRUP00000024573	2e-57	229.2	TMEM62	Fishes	fiNOG[1]	09UGF@biNOG,0DRZN@chorNOG,0IE8X@euNOG,0MV9R@fiNOG,0V5FS@meNOG,0XNV4@NOG,12NRB@opiNOG,1D18I@veNOG	transmembrane protein 62					SMART (TRANS, SIGNAL)
REF_STRG_1_46646_XLOC_022496
REF_TRIN_1_02825_XLOC_012360	XP_042239816.1	51.5	200	96	1	95	293	36	235	1.2e-53	60.5	XP_042239816.1 uncharacterized mitochondrial protein AtMg00860-like [Homarus americanus]	homarus americanus	homarus americanus;homarus;nephropidae;nephropoidea;astacidea;pleocyemata;decapoda;eucarida;eumalacostraca;malacostraca;multicrustacea;crustacea;pancrustacea;mandibulata;arthropoda;panarthropoda;ecdysozoa;protostomia;bilateria;eumetazoa;metazoa;opisthokonta;eukaryota;cellular organisms;root	blastp_1_final_lobster.out	No	No	7070.TC007543-PA	5.6e-59	233.4		Arthropoda	artNOG[6]	0367C@artNOG,09VST@biNOG,0SWPM@inNOG,0VENC@meNOG,12PBX@opiNOG,COG2801@NOG,KOG0017@euNOG	Inherit from biNOG: multicellular organismal development		GO:0008152-metabolic process(L=1),GO:0009987-cellular process(L=1),		GO:0003824-catalytic activity(L=1),GO:0005488-binding(L=1),	PFAM (RVT_1, rve, zf-CCHC, RVP, Retrotrans_gag), SMART (ZnF_C2HC, COIL)
REF_STRG_1_54457_XLOC_034168	CQUAD_00010493-RA	37.1	396	217	8	293	684	31	398	6e-60	52.5	CQUAD_00010493-RA protein AED:0.01 eAED:0.01 QI:0|0|0|1|1|1|2|0|429 NA [cherax quadricarinatus]	cherax quadricarinatus	cherax quadricarinatus;cherax;parastacidae;parastacoidea;astacidea;pleocyemata;decapoda;eucarida;eumalacostraca;malacostraca;multicrustacea;crustacea;pancrustacea;mandibulata;arthropoda;panarthropoda;ecdysozoa;protostomia;bilateria;eumetazoa;metazoa;opisthokonta;eukaryota;cellular organisms;root	blastp_1_final_ALL_NON_REFSEQ_TAGGED_NO_KRILL.out	No	Yes	34740.HMEL015410-PA	6e-16	91.7	INX2	Arthropoda	artNOG[6]	033GZ@artNOG,0A405@biNOG,0II24@euNOG,0SQ8X@inNOG,0TAT6@lepNOG,0VFN3@meNOG,0Y2UW@NOG,13JSV@opiNOG	Innexin		GO:0000003-reproduction(L=1),GO:0007610-behavior(L=1),GO:0009987-cellular process(L=1),GO:0032501-multicellular organismal process(L=1),GO:0032502-developmental process(L=1),GO:0044699-single-organism process(L=1),GO:0050896-response to stimulus(L=1),GO:0051179-localization(L=1),	GO:0005623-cell(L=1),GO:0016020-membrane(L=1),GO:0030054-cell junction(L=1),	GO:0005215-transporter activity(L=1),	PFAM (Innexin), SMART (TRANS)
REF_STRG_1_1514_XLOC_023022	CQUAD_00008535-RA	31.8	606	371	9	23	592	20	619	4.3e-93	96	CQUAD_00008535-RA protein AED:0.11 eAED:0.11 QI:0|0.9|0.81|1|0.5|0.54|11|1313|662 NA [cherax quadricarinatus]	cherax quadricarinatus	cherax quadricarinatus;cherax;parastacidae;parastacoidea;astacidea;pleocyemata;decapoda;eucarida;eumalacostraca;malacostraca;multicrustacea;crustacea;pancrustacea;mandibulata;arthropoda;panarthropoda;ecdysozoa;protostomia;bilateria;eumetazoa;metazoa;opisthokonta;eukaryota;cellular organisms;root	blastp_1_final_ALL_NON_REFSEQ_TAGGED_NO_KRILL.out	No	Yes	30608.ENSMICP00000002579	1.4e-76	292.7	SLC6A7	Mammals	maNOG[6]	09U0F@biNOG,0DFIG@chorNOG,0UTD2@maNOG,0V4BE@meNOG,12NMW@opiNOG,16EZK@prNOG,1AV40@spriNOG,1CQ88@veNOG,COG0733@NOG,KOG3659@euNOG	solute carrier family 6 (neurotransmitter transporter, L-proline), member 7		GO:0009987-cellular process(L=1),GO:0044699-single-organism process(L=1),GO:0051179-localization(L=1),	GO:0005623-cell(L=1),GO:0016020-membrane(L=1),	GO:0005215-transporter activity(L=1),	PFAM (SNF), SMART (TRANS)
REF_TRIN_5_00179_XLOC_001696	XP_027213345.1	37.9	261	139	4	84	342	74	313	9.1e-29	75.7	XP_027213345.1 homeobox protein DLX-6-like [Penaeus vannamei]	penaeus vannamei	penaeus vannamei;penaeus;penaeidae;penaeoidea;dendrobranchiata;decapoda;eucarida;eumalacostraca;malacostraca;multicrustacea;crustacea;pancrustacea;mandibulata;arthropoda;panarthropoda;ecdysozoa;protostomia;bilateria;eumetazoa;metazoa;opisthokonta;eukaryota;cellular organisms;root	blastp_1_final_invertebrate.out	No	Yes	99883.ENSTNIP00000014100	0.00018	52.4		Fishes	fiNOG[1]	0A47V@biNOG,0DRSG@chorNOG,0N6UB@fiNOG,0VF2T@meNOG,0ZHZR@NOG,12WKT@opiNOG,1D10K@veNOG,KOG0850@euNOG	distal-less homeobox 3		GO:0065007-biological regulation(L=1),	GO:0005623-cell(L=1),GO:0043226-organelle(L=1),	GO:0001071-nucleic acid binding transcription factor activity(L=1),GO:0005488-binding(L=1),	PFAM (DLL_N, Homeobox), SMART (HOX)
REF_STRG_1_54405_XLOC_034094	evm-scaffold53496-processed-gene-0.37-mRNA-1	69.3	202	62	0	1	202	1	202	3.3e-77	99.5	evm-scaffold53496-processed-gene-0.37-mRNA-1 protein AED:0.02 eAED:0.02 QI:8|-1|0|1|-1|1|1|0|203 NA [procambarus virginalis]	procambarus virginalis	procambarus virginalis;procambarus;cambarinae;cambaridae;astacoidea;astacidea;pleocyemata;decapoda;eucarida;eumalacostraca;malacostraca;multicrustacea;crustacea;pancrustacea;mandibulata;arthropoda;panarthropoda;ecdysozoa;protostomia;bilateria;eumetazoa;metazoa;opisthokonta;eukaryota;cellular organisms;root	blastp_1_final_ALL_NON_REFSEQ_TAGGED_NO_KRILL.out	No	Yes	7739.JGI247293	8.3e-37	159.1	DUSP19	Animals	meNOG[21]	0A00W@biNOG,0DMKI@chorNOG,0VAXH@meNOG,12PVY@opiNOG,COG2453@NOG,KOG1716@euNOG	Dual specificity phosphatase 19		GO:0000188-inactivation of MAPK activity(L=11),GO:0008152-metabolic process(L=1),GO:0009987-cellular process(L=1),GO:0023052-signaling(L=1),GO:0043507-positive regulation of JUN kinase activity(L=11),GO:0043508-negative regulation of JUN kinase activity(L=11),GO:0044699-single-organism process(L=1),GO:0050896-response to stimulus(L=1),GO:0065007-biological regulation(L=1),	GO:0005623-cell(L=1),	GO:0003824-catalytic activity(L=1),GO:0005198-structural molecule activity(L=1),GO:0005488-binding(L=1),	PFAM (DSPc, Y_phosphatase), SMART (DSPc)
REF_STRG_1_54399_XLOC_034080	XP_037789187.1	90.7	246	23	0	1	246	1	246	1.1e-129	99.6	XP_037789187.1 proteasome subunit alpha type-6-like [Penaeus monodon]	penaeus monodon	penaeus monodon;penaeus;penaeidae;penaeoidea;dendrobranchiata;decapoda;eucarida;eumalacostraca;malacostraca;multicrustacea;crustacea;pancrustacea;mandibulata;arthropoda;panarthropoda;ecdysozoa;protostomia;bilateria;eumetazoa;metazoa;opisthokonta;eukaryota;cellular organisms;root	blastp_1_final_invertebrate.out	No	Yes	12957.ACEP_00010095-PA	1.1e-107	394.8		Arthropoda	artNOG[6]	0321G@artNOG,09W1B@biNOG,0S3UI@hymNOG,0SP19@inNOG,0V8T4@meNOG,0XR7X@NOG,12R1B@opiNOG,KOG0182@euNOG	The proteasome is a multicatalytic proteinase complex which is characterized by its ability to cleave peptides with Arg, Phe, Tyr, Leu, and Glu adjacent to the leaving group at neutral or slightly basic pH. The proteasome has an ATP-dependent proteolytic activity (By similarity)	3050	GO:0008152-metabolic process(L=1),GO:0009987-cellular process(L=1),GO:0044699-single-organism process(L=1),GO:0050896-response to stimulus(L=1),	GO:0005623-cell(L=1),GO:0032991-macromolecular complex(L=1),GO:0043226-organelle(L=1),	GO:0003824-catalytic activity(L=1),	PFAM (Proteasome_A_N, Proteasome), SMART (Proteasome_A_N)
REF_STRG_1_54695_XLOC_034518	CQUAD_00005746-RA	36.7	221	136	4	3	221	44	262	1.1e-30	77.1	CQUAD_00005746-RA protein AED:0.16 eAED:0.31 QI:0|0|0|1|1|0.8|5|0|266 NA [cherax quadricarinatus]	cherax quadricarinatus	cherax quadricarinatus;cherax;parastacidae;parastacoidea;astacidea;pleocyemata;decapoda;eucarida;eumalacostraca;malacostraca;multicrustacea;crustacea;pancrustacea;mandibulata;arthropoda;panarthropoda;ecdysozoa;protostomia;bilateria;eumetazoa;metazoa;opisthokonta;eukaryota;cellular organisms;root	blastp_1_final_ALL_NON_REFSEQ_TAGGED_NO_KRILL.out	No	Yes	7739.JGI132213	8.4e-11	73.2	TSPEAR	Opisthokonts	opiNOG[43]	0XNMM@NOG,13XFZ@opiNOG,KOG3544@euNOG	Thrombospondin-type laminin G domain and EAR		GO:0000003-reproduction(L=1),GO:0009987-cellular process(L=1),GO:0032501-multicellular organismal process(L=1),GO:0032502-developmental process(L=1),GO:0044699-single-organism process(L=1),GO:0071840-cellular component organization or biogenesis(L=1),	GO:0005576-extracellular region(L=1),GO:0005623-cell(L=1),GO:0016020-membrane(L=1),GO:0043226-organelle(L=1),	GO:0005488-binding(L=1),	PFAM (EPTP, Laminin_G_2), SMART (SIGNAL, TSPN, COIL, LamG, TRANS)
REF_TRIN_9_03094_XLOC_075819	XP_037799206.1	51	361	169	2	4	358	3	361	6.1e-84	98.9	XP_037799206.1 immunoglobulin-binding protein 1-like [Penaeus monodon]	penaeus monodon	penaeus monodon;penaeus;penaeidae;penaeoidea;dendrobranchiata;decapoda;eucarida;eumalacostraca;malacostraca;multicrustacea;crustacea;pancrustacea;mandibulata;arthropoda;panarthropoda;ecdysozoa;protostomia;bilateria;eumetazoa;metazoa;opisthokonta;eukaryota;cellular organisms;root	blastp_1_final_invertebrate.out	No	Yes	7091.BGIBMGA013517-TA	1.5e-52	212.2		Arthropoda	artNOG[6]	036FS@artNOG,09XFP@biNOG,0STDS@inNOG,0TBI0@lepNOG,0V8DV@meNOG,110HD@NOG,13IT8@opiNOG,KOG2830@euNOG	Immunoglobulin-binding protein		GO:0009987-cellular process(L=1),GO:0032501-multicellular organismal process(L=1),GO:0032502-developmental process(L=1),GO:0044699-single-organism process(L=1),GO:0065007-biological regulation(L=1),			PFAM (TAP42), SMART (COIL)
REF_STRG_1_38809_XLOC_111922	XP_027207461.1	45.3	384	196	4	3	377	2	380	1.3e-95	98.4	XP_027207461.1 innexin inx3-like [Penaeus vannamei]	penaeus vannamei	penaeus vannamei;penaeus;penaeidae;penaeoidea;dendrobranchiata;decapoda;eucarida;eumalacostraca;malacostraca;multicrustacea;crustacea;pancrustacea;mandibulata;arthropoda;panarthropoda;ecdysozoa;protostomia;bilateria;eumetazoa;metazoa;opisthokonta;eukaryota;cellular organisms;root	blastp_1_final_invertebrate.out	No	Yes	7176.CPIJ802136-PA	1.5e-68	265.4	INX3	Arthropoda	artNOG[6]	0341S@artNOG,0A43K@biNOG,0GUT8@dipNOG,0IGA4@euNOG,0SRU1@inNOG,0VEYF@meNOG,0XT2D@NOG,13ID4@opiNOG	innexin 3			GO:0030054-cell junction(L=1),		PFAM (Innexin), SMART (TRANS)
REF_STRG_1_58241_XLOC_039459																		7217.FBpp0114710	9.3e-19	98.6		Arthropoda	artNOG[6]	03HTH@artNOG,0B5JV@biNOG,0H308@dipNOG,0I2B1@droNOG,0T470@inNOG,0WI7G@meNOG,0YW6A@NOG,13EVA@opiNOG,KOG3515@euNOG	CD80-like C2-set immunoglobulin domain			GO:0016020-membrane(L=1),		PFAM (C2-set_2, I-set, V-set, fn3), SMART (IG_like, IG, IGc2, TRANS, FN3, SIGNAL)
REF_TRIN_1_02544_XLOC_090516	EFX86767	44.6	287	149	5	5	281	14	300	2.3e-58	53	EFX86767 pep supercontig:V1.0:DAPPUscaffold_7:994674:1006756:-1 gene:DAPPUDRAFT_44367 transcript:EFX86767 gene_biotype:protein_coding transcript_biotype:protein_coding NA [daphnia pulex]	daphnia pulex	daphnia pulex;daphnia;daphniidae;anomopoda;cladocera;diplostraca;phyllopoda;branchiopoda;crustacea;pancrustacea;mandibulata;arthropoda;panarthropoda;ecdysozoa;protostomia;bilateria;eumetazoa;metazoa;opisthokonta;eukaryota;cellular organisms;root	blastp_1_final_ALL_NON_REFSEQ_TAGGED_NO_KRILL.out	No	Yes	7070.TC009253-PA	1.7e-57	229.2		Animals	meNOG[21]	0AFHK@biNOG,0VSRW@meNOG,0XPX0@NOG,12ZZK@opiNOG,KOG3510@euNOG	Inherit from KOG: Cell adhesion molecule					PFAM (I-set, ig, V-set), SMART (IGc2)
REF_STRG_1_54379_XLOC_034063
REF_STRG_1_54376_XLOC_034060	XP_027213985.1	35.3	207	119	7	19	215	9	210	7.7e-13	89.1	XP_027213985.1 uncharacterized protein LOC113807033 [Penaeus vannamei]	penaeus vannamei	penaeus vannamei;penaeus;penaeidae;penaeoidea;dendrobranchiata;decapoda;eucarida;eumalacostraca;malacostraca;multicrustacea;crustacea;pancrustacea;mandibulata;arthropoda;panarthropoda;ecdysozoa;protostomia;bilateria;eumetazoa;metazoa;opisthokonta;eukaryota;cellular organisms;root	blastp_1_final_invertebrate.out	No	No
REF_STRG_1_54374_XLOC_034056																		7070.TC004895-PA	4.6e-36	157.9	TOLL6	Arthropoda	artNOG[6]	032V8@artNOG,09TP5@biNOG,0SPQ8@inNOG,0V4NB@meNOG,12SFQ@opiNOG,COG4886@NOG,KOG4641@euNOG	TIR		GO:0008152-metabolic process(L=1),GO:0009987-cellular process(L=1),GO:0023052-signaling(L=1),GO:0044699-single-organism process(L=1),GO:0050896-response to stimulus(L=1),GO:0065007-biological regulation(L=1),	GO:0005623-cell(L=1),GO:0016020-membrane(L=1),	GO:0003824-catalytic activity(L=1),GO:0004871-signal transducer activity(L=1),GO:0060089-molecular transducer activity(L=1),	PFAM (LRR_1, TIR, DUF1863), SMART (LRR, LRR_TYP, TRANS, LRRNT, TIR, LRRCT, SIGNAL, COIL)
COM_SPAL_1_002555_XLOC_013082																		121225.PHUM569170-PA	3e-31	141.7		Arthropoda	artNOG[6]	038DB@artNOG,09W0K@biNOG,0SV8Q@inNOG,0V6YZ@meNOG,11UAT@NOG,13UQ2@opiNOG,KOG0491@euNOG	Brain-specific homeobox protein		GO:0009987-cellular process(L=1),GO:0032501-multicellular organismal process(L=1),GO:0032502-developmental process(L=1),GO:0044699-single-organism process(L=1),GO:0065007-biological regulation(L=1),	GO:0005623-cell(L=1),GO:0043226-organelle(L=1),	GO:0001071-nucleic acid binding transcription factor activity(L=1),GO:0005488-binding(L=1),	PFAM (Homeobox), SMART (HOX)
REF_STRG_1_41330_XLOC_013464																		6669.DappuP189890	5.5e-30	135.6		Arthropoda	artNOG[6]	033ZB@artNOG,09V3C@biNOG,0VCM7@meNOG,13MMB@opiNOG,COG3325@NOG,KOG2806@euNOG	chitinase	520,1110	GO:0008152-metabolic process(L=1),	GO:0005576-extracellular region(L=1),	GO:0003824-catalytic activity(L=1),GO:0005488-binding(L=1),	PFAM (Glyco_hydro_18, CBM_14), SMART (Glyco_18, ChtBD2, SIGNAL)
REF_STRG_1_54358_XLOC_034034																		7029.ACYPI004305-PA	0.0003	52	SANS	Arthropoda	artNOG[6]	034KR@artNOG,09ZFS@biNOG,0SR8J@inNOG,0VACS@meNOG,131DM@opiNOG,COG0666@NOG,KOG0504@euNOG	ANK			GO:0005623-cell(L=1),GO:0043226-organelle(L=1),	GO:0005198-structural molecule activity(L=1),	PFAM (Ank, SAM_1, SAM_2, Chitin_bind_4, DUF2371), SMART (ANK, SAM, COIL, TRANS)
REF_STRG_1_5434_XLOC_093758	XP_027239076.1	38.7	119	63	5	9	117	8	126	1.7e-06	92.4	XP_027239076.1 uncharacterized protein LOC113830054 [Penaeus vannamei]	penaeus vannamei	penaeus vannamei;penaeus;penaeidae;penaeoidea;dendrobranchiata;decapoda;eucarida;eumalacostraca;malacostraca;multicrustacea;crustacea;pancrustacea;mandibulata;arthropoda;panarthropoda;ecdysozoa;protostomia;bilateria;eumetazoa;metazoa;opisthokonta;eukaryota;cellular organisms;root	blastp_1_final_invertebrate.out	No	No
COM_SPAL_1_009769_XLOC_036466	XP_027227314.1	55.2	636	258	13	1	619	1	626	3.4e-175	100	XP_027227314.1 LOW QUALITY PROTEIN: H(+)/Cl(-) exchange transporter 7-like [Penaeus vannamei]	penaeus vannamei	penaeus vannamei;penaeus;penaeidae;penaeoidea;dendrobranchiata;decapoda;eucarida;eumalacostraca;malacostraca;multicrustacea;crustacea;pancrustacea;mandibulata;arthropoda;panarthropoda;ecdysozoa;protostomia;bilateria;eumetazoa;metazoa;opisthokonta;eukaryota;cellular organisms;root	blastp_1_final_invertebrate.out	No	Yes	7070.TC005310-PA	2.7e-131	474.6		Arthropoda	artNOG[6]	0340V@artNOG,09Y45@biNOG,0SQQ0@inNOG,0V91M@meNOG,12SW6@opiNOG,COG0038@NOG,KOG0474@euNOG	Chloride channel		GO:0009987-cellular process(L=1),GO:0032501-multicellular organismal process(L=1),GO:0044699-single-organism process(L=1),GO:0051179-localization(L=1),GO:0065007-biological regulation(L=1),	GO:0016020-membrane(L=1),	GO:0005215-transporter activity(L=1),GO:0005488-binding(L=1),	PFAM (CBS, Voltage_CLC), SMART (TRANS, CBS)
REF_STRG_1_63377_XLOC_046714	XP_027212268.1	51.8	164	75	3	1	161	1	163	1.2e-39	97.6	XP_027212268.1 myosin regulatory light chain 2-like [Penaeus vannamei]	penaeus vannamei	penaeus vannamei;penaeus;penaeidae;penaeoidea;dendrobranchiata;decapoda;eucarida;eumalacostraca;malacostraca;multicrustacea;crustacea;pancrustacea;mandibulata;arthropoda;panarthropoda;ecdysozoa;protostomia;bilateria;eumetazoa;metazoa;opisthokonta;eukaryota;cellular organisms;root	blastp_1_final_invertebrate.out	No	Yes	7460.GB13399-PA	4.2e-31	139.8	MLC2	Arthropoda	artNOG[6]	036ZB@artNOG,0A7KS@biNOG,0S4AB@hymNOG,0SU78@inNOG,0VIF6@meNOG,13R7E@opiNOG,COG5126@NOG,KOG0031@euNOG	myosin regulatory light chain		GO:0008152-metabolic process(L=1),GO:0009987-cellular process(L=1),GO:0032501-multicellular organismal process(L=1),GO:0032502-developmental process(L=1),GO:0040011-locomotion(L=1),GO:0044699-single-organism process(L=1),GO:0071840-cellular component organization or biogenesis(L=1),	GO:0005623-cell(L=1),GO:0032991-macromolecular complex(L=1),GO:0043226-organelle(L=1),	GO:0003824-catalytic activity(L=1),GO:0005488-binding(L=1),	SMART (EFh)
REF_STRG_1_80784_XLOC_072997																		6085.XP_002156243	4.9e-11	73.6	H1F0	Animals	meNOG[21]	0VMUH@meNOG,12541@NOG,13WV0@opiNOG,KOG4012@euNOG	H1 histone family, member 0		GO:0008152-metabolic process(L=1),GO:0009987-cellular process(L=1),GO:0044699-single-organism process(L=1),GO:0071840-cellular component organization or biogenesis(L=1),	GO:0005623-cell(L=1),GO:0031974-membrane-enclosed lumen(L=1),GO:0032991-macromolecular complex(L=1),GO:0043226-organelle(L=1),	GO:0005488-binding(L=1),	PFAM (Linker_histone), SMART (H15)
REF_TRIN_12_03294_XLOC_112991	XP_018024810.1	65.1	461	148	7	1	458	1	451	3.6e-151	92.7	XP_018024810.1 PREDICTED: serine/threonine-protein kinase Tao-like isoform X3 [Hyalella azteca]	hyalella azteca	hyalella azteca;hyalella;hyalellidae;talitroidea;talitrida;senticaudata;amphipoda;peracarida;eumalacostraca;malacostraca;multicrustacea;crustacea;pancrustacea;mandibulata;arthropoda;panarthropoda;ecdysozoa;protostomia;bilateria;eumetazoa;metazoa;opisthokonta;eukaryota;cellular organisms;root	blastp_1_final_invertebrate.out	No	No	12957.ACEP_00001953-PA	1.4e-141	508.4		Arthropoda	artNOG[6]	032X8@artNOG,09UWW@biNOG,0S7P3@hymNOG,0SPSF@inNOG,0V5WQ@meNOG,0Y259@NOG,12NZY@opiNOG,KOG0577@euNOG	serine threonine protein kinase	4010	GO:0000003-reproduction(L=1),GO:0008152-metabolic process(L=1),GO:0009987-cellular process(L=1),GO:0023052-signaling(L=1),GO:0032501-multicellular organismal process(L=1),GO:0032502-developmental process(L=1),GO:0044699-single-organism process(L=1),GO:0050896-response to stimulus(L=1),GO:0065007-biological regulation(L=1),	GO:0005623-cell(L=1),GO:0016020-membrane(L=1),	GO:0003824-catalytic activity(L=1),GO:0004871-signal transducer activity(L=1),GO:0005488-binding(L=1),GO:0060089-molecular transducer activity(L=1),	PFAM (Pkinase_Tyr, Pkinase), SMART (COIL, S_TKc)
REF_STRG_1_54315_XLOC_033952	evm-C10268774-processed-gene-0.1-mRNA-1	86.4	338	44	1	1	336	1	338	6.1e-169	99.7	evm-C10268774-processed-gene-0.1-mRNA-1 protein AED:0.10 eAED:0.10 QI:89|1|1|1|0.83|0.85|7|250|338 NA [procambarus virginalis]	procambarus virginalis	procambarus virginalis;procambarus;cambarinae;cambaridae;astacoidea;astacidea;pleocyemata;decapoda;eucarida;eumalacostraca;malacostraca;multicrustacea;crustacea;pancrustacea;mandibulata;arthropoda;panarthropoda;ecdysozoa;protostomia;bilateria;eumetazoa;metazoa;opisthokonta;eukaryota;cellular organisms;root	blastp_1_final_ALL_NON_REFSEQ_TAGGED_NO_KRILL.out	No	Yes	7176.CPIJ005690-PA	1.2e-146	524.6		Arthropoda	artNOG[6]	0323W@artNOG,09XXR@biNOG,0GVV3@dipNOG,0SP3A@inNOG,0V8VH@meNOG,12QTQ@opiNOG,COG0003@NOG,KOG2825@euNOG	ATPase required for the post-translational delivery of tail-anchored (TA) proteins to the endoplasmic reticulum. Recognizes and selectively binds the transmembrane domain of TA proteins in the cytosol. This complex then targets to the endoplasmic reticulum by membrane-bound receptors, where the tail- anchored protein is released for insertion. This process is regulated by ATP binding and hydrolys…		GO:0008152-metabolic process(L=1),GO:0009987-cellular process(L=1),GO:0044699-single-organism process(L=1),GO:0050896-response to stimulus(L=1),GO:0051179-localization(L=1),GO:0071840-cellular component organization or biogenesis(L=1),	GO:0005623-cell(L=1),GO:0043226-organelle(L=1),	GO:0003824-catalytic activity(L=1),GO:0005215-transporter activity(L=1),GO:0005488-binding(L=1),	PFAM (ArsA_ATPase, CbiA, Fer4_NifH)
REF_STRG_1_36144_XLOC_107083																		8364.ENSXETP00000004354	6.2e-26	122.1	DHRS11	Animals	meNOG[21]	0B6R9@biNOG,0E9QN@chorNOG,0IUBV@euNOG,0WJGT@meNOG,13GNF@opiNOG,1DGJ3@veNOG,COG4221@NOG	Dehydrogenase reductase SDR family member		GO:0008152-metabolic process(L=1),GO:0009987-cellular process(L=1),GO:0032501-multicellular organismal process(L=1),GO:0032502-developmental process(L=1),GO:0044699-single-organism process(L=1),	GO:0005576-extracellular region(L=1),	GO:0003824-catalytic activity(L=1),GO:0005488-binding(L=1),	PFAM (adh_short, KR, Epimerase), SMART (TRANS)
REF_STRG_1_54300_XLOC_033931																		400682.PAC_15703596	1.7e-29	137.1		Animals	meNOG[21]	0IYFJ@euNOG,0VK1E@meNOG,11QUW@NOG,13U1B@opiNOG	Inherit from opiNOG: protein Hydra magnipapillata					SMART (DDE_Tnp_IS1595, SIGNAL)
REF_STRG_1_54297_XLOC_033933	XP_042212901.1	29.4	1032	653	28	16	1009	23	1016	9.8e-110	97.5	XP_042212901.1 uncharacterized protein LOC121859984 isoform X1 [Homarus americanus]	homarus americanus	homarus americanus;homarus;nephropidae;nephropoidea;astacidea;pleocyemata;decapoda;eucarida;eumalacostraca;malacostraca;multicrustacea;crustacea;pancrustacea;mandibulata;arthropoda;panarthropoda;ecdysozoa;protostomia;bilateria;eumetazoa;metazoa;opisthokonta;eukaryota;cellular organisms;root	blastp_1_final_lobster.out	No	No	9796.ENSECAP00000016749	0.00025	53.5	NLRP10	Mammals	maNOG[6]	0A3YJ@biNOG,0DP9U@chorNOG,0IGPF@euNOG,0USN6@maNOG,0VETF@meNOG,0Y19A@NOG,13KCA@opiNOG,1CY7V@veNOG	NLR family, pyrin domain containing 10		GO:0002376-immune system process(L=1),GO:0008152-metabolic process(L=1),GO:0009987-cellular process(L=1),GO:0040011-locomotion(L=1),GO:0044699-single-organism process(L=1),GO:0050896-response to stimulus(L=1),GO:0051179-localization(L=1),GO:0051704-multi-organism process(L=1),GO:0065007-biological regulation(L=1),	GO:0005623-cell(L=1),GO:0016020-membrane(L=1),	GO:0003824-catalytic activity(L=1),GO:0005488-binding(L=1),	PFAM (NACHT, PAAD_DAPIN, AAA), SMART (COIL, AAA)
REF_STRG_1_67666_XLOC_052805
REF_STRG_1_81359_XLOC_074072																		7739.JGI125152	1.2e-08	65.5	CSMD1	Animals	meNOG[21]	09U0T@biNOG,0DFAI@chorNOG,0V4ZJ@meNOG,0XPJ1@NOG,12QB8@opiNOG,KOG4297@euNOG	CUB and sushi multiple domains		GO:0008152-metabolic process(L=1),GO:0009987-cellular process(L=1),GO:0022610-biological adhesion(L=1),GO:0023052-signaling(L=1),GO:0032501-multicellular organismal process(L=1),GO:0032502-developmental process(L=1),GO:0044699-single-organism process(L=1),GO:0050896-response to stimulus(L=1),GO:0065007-biological regulation(L=1),	GO:0005623-cell(L=1),GO:0016020-membrane(L=1),	GO:0003824-catalytic activity(L=1),GO:0004871-signal transducer activity(L=1),GO:0005488-binding(L=1),GO:0060089-molecular transducer activity(L=1),	PFAM (Sushi, CUB, EGF, GCC2_GCC3, EGF_2, HYR, EGF_CA, Pentaxin, VWA, Lectin_C, F5_F8_type_C), SMART (CCP, CUB, EGF_CA, EGF, TRANS, SIGNAL, VWA, COIL, CLECT)
REF_STRG_1_24372_XLOC_079775
REF_TRIN_14_01650_XLOC_023308	XP_037902642.1	34.7	613	295	13	38	638	236	755	2.5e-94	88.3	XP_037902642.1 probable chitinase 10 [Hermetia illucens]	hermetia illucens	hermetia illucens;hermetia;hermetiinae;stratiomyidae;stratiomyomorpha;brachycera;diptera;holometabola;neoptera;pterygota;dicondylia;insecta;hexapoda;pancrustacea;mandibulata;arthropoda;panarthropoda;ecdysozoa;protostomia;bilateria;eumetazoa;metazoa;opisthokonta;eukaryota;cellular organisms;root	blastp_1_final_invertebrate.out	No	Yes	121225.PHUM257700-PA	2e-90	339	CHT2	Arthropoda	artNOG[6]	032VE@artNOG,09TNW@biNOG,0SPQD@inNOG,0V4N2@meNOG,12QHY@opiNOG,COG3325@NOG,KOG2806@euNOG	Glyco_18	520,1110	GO:0008152-metabolic process(L=1),	GO:0005576-extracellular region(L=1),	GO:0003824-catalytic activity(L=1),GO:0005488-binding(L=1),	PFAM (CBM_14, Glyco_hydro_18, DUF2453), SMART (ChtBD2, Glyco_18, SIGNAL, TRANS)
REF_STRG_1_54230_XLOC_033840																		54126.PPA14120	7e-18	96.3		Animals	meNOG[21]	0AMNT@biNOG,0JHCH@euNOG,0VZ0Q@meNOG,11E31@NOG,14CIG@opiNOG
REF_STRG_1_54228_XLOC_033836	XP_027234218.1	72.6	471	116	3	2	467	2	464	6.7e-184	99.8	XP_027234218.1 transmembrane protein 161B-like [Penaeus vannamei]	penaeus vannamei	penaeus vannamei;penaeus;penaeidae;penaeoidea;dendrobranchiata;decapoda;eucarida;eumalacostraca;malacostraca;multicrustacea;crustacea;pancrustacea;mandibulata;arthropoda;panarthropoda;ecdysozoa;protostomia;bilateria;eumetazoa;metazoa;opisthokonta;eukaryota;cellular organisms;root	blastp_1_final_invertebrate.out	No	Yes	7070.TC002089-PA	3.3e-121	440.7	HSC70-4	Arthropoda	artNOG[6]	033RP@artNOG,09YID@biNOG,0SPXH@inNOG,0V9G5@meNOG,12PIY@opiNOG,COG0443@NOG,KOG0101@euNOG,KOG3978@euNOG	heat shock	3040,4010,4141,4144,4612,4915,5134,5145,5162,5164,5169	GO:0008152-metabolic process(L=1),GO:0009987-cellular process(L=1),GO:0023052-signaling(L=1),GO:0032501-multicellular organismal process(L=1),GO:0032502-developmental process(L=1),GO:0040011-locomotion(L=1),GO:0044699-single-organism process(L=1),GO:0050896-response to stimulus(L=1),GO:0051179-localization(L=1),GO:0065007-biological regulation(L=1),GO:0071840-cellular component organization or bi…	GO:0005623-cell(L=1),GO:0031974-membrane-enclosed lumen(L=1),GO:0032991-macromolecular complex(L=1),GO:0043226-organelle(L=1),	GO:0003824-catalytic activity(L=1),GO:0005488-binding(L=1),	PFAM (HSP70, MreB_Mbl, Tmemb_161AB), SMART (COIL, TRANS)
REF_STRG_1_85649_XLOC_080979																		7070.TC009165-PA	1.9e-30	140.2		Arthropoda	artNOG[6]	03HHJ@artNOG,0B4K1@biNOG,0IQDU@euNOG,0T3YM@inNOG,0WH3W@meNOG,0ZKVJ@NOG,13D9F@opiNOG	FHA		GO:0008152-metabolic process(L=1),GO:0009987-cellular process(L=1),	GO:0005623-cell(L=1),GO:0032991-macromolecular complex(L=1),GO:0043226-organelle(L=1),	GO:0005488-binding(L=1),	PFAM (FHA, G-patch), SMART (FHA, G_patch, COIL)
REF_STRG_1_54217_XLOC_033819	XP_042240545.1	35.7	627	387	7	59	684	56	667	2.3e-118	91.1	XP_042240545.1 FAST kinase domain-containing protein 5, mitochondrial-like [Homarus americanus]	homarus americanus	homarus americanus;homarus;nephropidae;nephropoidea;astacidea;pleocyemata;decapoda;eucarida;eumalacostraca;malacostraca;multicrustacea;crustacea;pancrustacea;mandibulata;arthropoda;panarthropoda;ecdysozoa;protostomia;bilateria;eumetazoa;metazoa;opisthokonta;eukaryota;cellular organisms;root	blastp_1_final_lobster.out	No	Yes	7165.AGAP008492-PA	8.8e-14	84.3		Animals	meNOG[21]	0ABVP@biNOG,0J7BI@euNOG,0VNY0@meNOG,0Y6XV@NOG,13Z68@opiNOG	NA
REF_STRG_1_54209_XLOC_033810
REF_STRG_1_54204_XLOC_033795	XP_037796214.1	57.2	1095	406	24	1	1062	168	1232	4.2e-306	99.9	XP_037796214.1 pleckstrin homology domain-containing family G member 5-like [Penaeus monodon]	penaeus monodon	penaeus monodon;penaeus;penaeidae;penaeoidea;dendrobranchiata;decapoda;eucarida;eumalacostraca;malacostraca;multicrustacea;crustacea;pancrustacea;mandibulata;arthropoda;panarthropoda;ecdysozoa;protostomia;bilateria;eumetazoa;metazoa;opisthokonta;eukaryota;cellular organisms;root	blastp_1_final_invertebrate.out	No	Yes	7460.GB16363-PA	9.4e-132	476.9		Arthropoda	artNOG[6]	032K2@artNOG,09TXP@biNOG,0S7MZ@hymNOG,0SPGB@inNOG,0V4WQ@meNOG,0XRPT@NOG,12NF7@opiNOG,KOG3521@euNOG	RhoGEF domain		GO:0009987-cellular process(L=1),GO:0022610-biological adhesion(L=1),GO:0032501-multicellular organismal process(L=1),GO:0032502-developmental process(L=1),GO:0044699-single-organism process(L=1),GO:0065007-biological regulation(L=1),	GO:0005623-cell(L=1),	GO:0005488-binding(L=1),	PFAM (RhoGEF), SMART (PH, RhoGEF, COIL, SIGNAL)
REF_STRG_1_54199_XLOC_033791
REF_STRG_1_2433_XLOC_044316	XP_037803118.1	69.9	885	264	2	3	885	130	1014	0	99.5	XP_037803118.1 sodium/potassium-transporting ATPase subunit alpha-like isoform X4 [Penaeus monodon]	penaeus monodon	penaeus monodon;penaeus;penaeidae;penaeoidea;dendrobranchiata;decapoda;eucarida;eumalacostraca;malacostraca;multicrustacea;crustacea;pancrustacea;mandibulata;arthropoda;panarthropoda;ecdysozoa;protostomia;bilateria;eumetazoa;metazoa;opisthokonta;eukaryota;cellular organisms;root	blastp_1_final_invertebrate.out	No	Yes	7217.FBpp0121190	0	1138.6		Arthropoda	artNOG[6]	0356F@artNOG,09VI8@biNOG,0GX4R@dipNOG,0HXAV@droNOG,0SRUG@inNOG,0V6HG@meNOG,12SUH@opiNOG,COG0474@NOG,KOG0203@euNOG	Na K ATPase	230,240,1100,3020,4623,5016,5169,4260,4911,4960,4961,4964,4970,4971,4972,4973,4974,4976,4978	GO:0007610-behavior(L=1),GO:0008152-metabolic process(L=1),GO:0009987-cellular process(L=1),GO:0023052-signaling(L=1),GO:0032501-multicellular organismal process(L=1),GO:0032502-developmental process(L=1),GO:0040007-growth(L=1),GO:0044699-single-organism process(L=1),GO:0050896-response to stimulus(L=1),GO:0051179-localization(L=1),GO:0065007-biological regulation(L=1),GO:0071840-cellular compone…	GO:0005623-cell(L=1),GO:0016020-membrane(L=1),GO:0030054-cell junction(L=1),GO:0032991-macromolecular complex(L=1),GO:0043226-organelle(L=1),	GO:0003824-catalytic activity(L=1),GO:0005215-transporter activity(L=1),GO:0005488-binding(L=1),	PFAM (Cation_ATPase_C, E1-E2_ATPase, Hydrolase, Cation_ATPase_N), SMART (TRANS, Cation_ATPase_N)
REF_STRG_1_54193_XLOC_033776
REF_STRG_1_34087_XLOC_103049	XP_027236364.1	72.1	718	176	8	1	701	99	809	1.5e-247	87.5	XP_027236364.1 osmotic avoidance abnormal protein 3-like [Penaeus vannamei]	penaeus vannamei	penaeus vannamei;penaeus;penaeidae;penaeoidea;dendrobranchiata;decapoda;eucarida;eumalacostraca;malacostraca;multicrustacea;crustacea;pancrustacea;mandibulata;arthropoda;panarthropoda;ecdysozoa;protostomia;bilateria;eumetazoa;metazoa;opisthokonta;eukaryota;cellular organisms;root	blastp_1_final_invertebrate.out	No	Yes	7029.ACYPI007936-PA	2.7e-155	554.7		Arthropoda	artNOG[6]	0322C@artNOG,09V9I@biNOG,0SP1Z@inNOG,0V68T@meNOG,12P6S@opiNOG,COG5059@NOG,KOG4280@euNOG	KISc		GO:0008152-metabolic process(L=1),GO:0009987-cellular process(L=1),GO:0032501-multicellular organismal process(L=1),GO:0032502-developmental process(L=1),GO:0044699-single-organism process(L=1),GO:0071840-cellular component organization or biogenesis(L=1),	GO:0005623-cell(L=1),GO:0032991-macromolecular complex(L=1),GO:0043226-organelle(L=1),	GO:0003824-catalytic activity(L=1),GO:0005488-binding(L=1),	PFAM (Kinesin), SMART (COIL, KISc)
REF_STRG_1_63168_XLOC_046420	snap_masked-scaffold65422-processed-gene-0.1-mRNA-1	41.7	139	58	3	1	130	35	159	6.8e-18	94.9	snap_masked-scaffold65422-processed-gene-0.1-mRNA-1 protein AED:0.21 eAED:0.21 QI:0|0|0|0.5|1|1|2|0|172 NA [procambarus virginalis]	procambarus virginalis	procambarus virginalis;procambarus;cambarinae;cambaridae;astacoidea;astacidea;pleocyemata;decapoda;eucarida;eumalacostraca;malacostraca;multicrustacea;crustacea;pancrustacea;mandibulata;arthropoda;panarthropoda;ecdysozoa;protostomia;bilateria;eumetazoa;metazoa;opisthokonta;eukaryota;cellular organisms;root	blastp_1_final_ALL_NON_REFSEQ_TAGGED_NO_KRILL.out	No	Yes
REF_STRG_1_54192_XLOC_033773	VN_GLEAN_10001016	45.2	292	139	6	1	286	40	316	1.8e-61	66.5	VN_GLEAN_10001016 [mRNA] locus=scaffold1631:41088:69670:- [translate_table: standard] NA [eriocheir sinensis]	eriocheir sinensis	eriocheir sinensis;eriocheir;varunidae;grapsoidea;thoracotremata;eubrachyura;brachyura;pleocyemata;decapoda;eucarida;eumalacostraca;malacostraca;multicrustacea;crustacea;pancrustacea;mandibulata;arthropoda;panarthropoda;ecdysozoa;protostomia;bilateria;eumetazoa;metazoa;opisthokonta;eukaryota;cellular organisms;root	blastp_1_final_ALL_NON_REFSEQ_TAGGED_NO_KRILL.out	No	Yes	7460.GB30520-PA	6.9e-41	173.7		Arthropoda	artNOG[6]	032RE@artNOG,0A0QG@biNOG,0S3QK@hymNOG,0SPM1@inNOG,0VBKP@meNOG,0XRJN@NOG,12T0U@opiNOG,KOG3515@euNOG	Inherit from KOG: nephrosis 1, congenital, Finnish type (nephrin)		GO:0008152-metabolic process(L=1),GO:0009987-cellular process(L=1),GO:0023052-signaling(L=1),GO:0044699-single-organism process(L=1),GO:0050896-response to stimulus(L=1),GO:0065007-biological regulation(L=1),	GO:0005623-cell(L=1),GO:0016020-membrane(L=1),	GO:0003824-catalytic activity(L=1),GO:0004871-signal transducer activity(L=1),GO:0005488-binding(L=1),GO:0060089-molecular transducer activity(L=1),	PFAM (C2-set_2, I-set, ig, V-set), SMART (IG_like, IG, IGc2, TRANS, FN3, SIGNAL)
REF_STRG_1_5418_XLOC_093686	phaw_30_tra_m.021257	36.9	463	275	7	1	455	158	611	1.4e-67	96.6	phaw_30_tra_m.021257 NA [parhyale hawaiensis]	parhyale hawaiensis	parhyale hawaiensis;parhyale;hyalidae;talitroidea;talitrida;senticaudata;amphipoda;peracarida;eumalacostraca;malacostraca;multicrustacea;crustacea;pancrustacea;mandibulata;arthropoda;panarthropoda;ecdysozoa;protostomia;bilateria;eumetazoa;metazoa;opisthokonta;eukaryota;cellular organisms;root	blastp_1_final_ALL_NON_REFSEQ_TAGGED_NO_KRILL.out	No	Yes	7668.SPU_016777tr	2.7e-46	191.8		Opisthokonts	opiNOG[43]	0Y65V@NOG,13NX3@opiNOG,KOG1075@euNOG	Inherit from KOG: Retrotransposon protein		GO:0008152-metabolic process(L=1),GO:0009987-cellular process(L=1),		GO:0003824-catalytic activity(L=1),GO:0005488-binding(L=1),	PFAM (RVT_1, RnaseH, Exo_endo_phos), SMART (COIL)
REF_STRG_1_54153_XLOC_033718
REF_STRG_1_110828_XLOC_004323
REF_TRIN_16_03227_XLOC_099725	XP_023333074.1	32.1	134	81	3	21	145	40	172	5.9e-12	81.2	XP_023333074.1 neo-calmodulin-like [Eurytemora affinis]	eurytemora affinis	eurytemora affinis;eurytemora;temoridae;calanoida;gymnoplea;neocopepoda;copepoda;hexanauplia;multicrustacea;crustacea;pancrustacea;mandibulata;arthropoda;panarthropoda;ecdysozoa;protostomia;bilateria;eumetazoa;metazoa;opisthokonta;eukaryota;cellular organisms;root	blastp_1_final_invertebrate.out	No	Yes	4533.OB12G12100.1	2.7e-11	73.9		Viridiplantae	virNOG[6]	0TY2P@lilNOG,15VAS@poaNOG,1BQSS@strNOG,1E2KS@virNOG,COG5126@NOG,KOG0027@euNOG	calcium ion binding			GO:0016020-membrane(L=1),	GO:0005488-binding(L=1),	PFAM (efhand, efhand_Ca_insen, SPARC_Ca_bdg), SMART (EFh)
REF_STRG_1_13437_XLOC_040801	XP_037785978.1	75.6	336	75	2	6	335	9	343	2.8e-139	96.8	XP_037785978.1 2,4-dienoyl-CoA reductase, mitochondrial-like isoform X2 [Penaeus monodon]	penaeus monodon	penaeus monodon;penaeus;penaeidae;penaeoidea;dendrobranchiata;decapoda;eucarida;eumalacostraca;malacostraca;multicrustacea;crustacea;pancrustacea;mandibulata;arthropoda;panarthropoda;ecdysozoa;protostomia;bilateria;eumetazoa;metazoa;opisthokonta;eukaryota;cellular organisms;root	blastp_1_final_invertebrate.out	No	Yes	45351.NEMVEDRAFT_v1g235656-PA	2.8e-109	400.6	DECR1	Animals	meNOG[21]	0VBHS@meNOG,13J33@opiNOG,COG1028@NOG,KOG0725@euNOG	2,4-dienoyl CoA reductase 1, mitochondrial		GO:0008152-metabolic process(L=1),GO:0009987-cellular process(L=1),GO:0050896-response to stimulus(L=1),GO:0051179-localization(L=1),GO:0071840-cellular component organization or biogenesis(L=1),	GO:0005623-cell(L=1),GO:0031974-membrane-enclosed lumen(L=1),GO:0043226-organelle(L=1),	GO:0003824-catalytic activity(L=1),GO:0005488-binding(L=1),	PFAM (adh_short, KR)
REF_STRG_1_70602_XLOC_057207	XP_037785497.1	45.5	145	76	2	10	154	14	155	2.1e-28	92.9	XP_037785497.1 protein Star-like isoform X5 [Penaeus monodon]	penaeus monodon	penaeus monodon;penaeus;penaeidae;penaeoidea;dendrobranchiata;decapoda;eucarida;eumalacostraca;malacostraca;multicrustacea;crustacea;pancrustacea;mandibulata;arthropoda;panarthropoda;ecdysozoa;protostomia;bilateria;eumetazoa;metazoa;opisthokonta;eukaryota;cellular organisms;root	blastp_1_final_invertebrate.out	No	Yes	6669.DappuP253743	7.3e-25	119		Arthropoda	artNOG[6]	037P0@artNOG,0A923@biNOG,0IZ76@euNOG,0VJVS@meNOG,11QJI@NOG,13TZ6@opiNOG
REF_STRG_1_54108_XLOC_033654	XP_027239584.1	41.4	425	196	11	126	543	59	437	1.8e-63	76.8	XP_027239584.1 uncharacterized protein LOC113830580 [Penaeus vannamei]	penaeus vannamei	penaeus vannamei;penaeus;penaeidae;penaeoidea;dendrobranchiata;decapoda;eucarida;eumalacostraca;malacostraca;multicrustacea;crustacea;pancrustacea;mandibulata;arthropoda;panarthropoda;ecdysozoa;protostomia;bilateria;eumetazoa;metazoa;opisthokonta;eukaryota;cellular organisms;root	blastp_1_final_invertebrate.out	No	No	13037.EHJ79151	1.7e-07	63.2		Arthropoda	artNOG[6]	03927@artNOG,0A710@biNOG,0J3VQ@euNOG,0SVV0@inNOG,0TBT1@lepNOG,0VNC2@meNOG,12394@NOG,13XHF@opiNOG	NA					SMART (COIL)
REF_STRG_1_54101_XLOC_033647
REF_STRG_1_19907_XLOC_066012
REF_STRG_1_97504_XLOC_010627
REF_TRIN_16_03418_XLOC_007776
REF_STRG_1_102102_XLOC_012167
REF_STRG_1_19078_XLOC_062937	phaw_30_tra_m.009799	36.6	101	64	0	6	106	39	139	2.9e-14	87.8	phaw_30_tra_m.009799 NA [parhyale hawaiensis]	parhyale hawaiensis	parhyale hawaiensis;parhyale;hyalidae;talitroidea;talitrida;senticaudata;amphipoda;peracarida;eumalacostraca;malacostraca;multicrustacea;crustacea;pancrustacea;mandibulata;arthropoda;panarthropoda;ecdysozoa;protostomia;bilateria;eumetazoa;metazoa;opisthokonta;eukaryota;cellular organisms;root	blastp_1_final_ALL_NON_REFSEQ_TAGGED_NO_KRILL.out	No	Yes	7070.TC002592-PA	3.4e-11	73.2		Animals	meNOG[21]	0IPXM@euNOG,0WGRT@meNOG,11MHU@NOG,13CT1@opiNOG	Reverse transcriptase (RNA-dependent DNA polymerase)		GO:0008152-metabolic process(L=1),GO:0009987-cellular process(L=1),		GO:0003824-catalytic activity(L=1),GO:0005488-binding(L=1),	PFAM (RVT_1), SMART (COIL, PHD)
REF_STRG_1_21033_XLOC_069474	XP_037784601.1	71.5	888	186	7	31	852	10	896	0	96.4	XP_037784601.1 CAD protein-like [Penaeus monodon]	penaeus monodon	penaeus monodon;penaeus;penaeidae;penaeoidea;dendrobranchiata;decapoda;eucarida;eumalacostraca;malacostraca;multicrustacea;crustacea;pancrustacea;mandibulata;arthropoda;panarthropoda;ecdysozoa;protostomia;bilateria;eumetazoa;metazoa;opisthokonta;eukaryota;cellular organisms;root	blastp_1_final_invertebrate.out	No	Yes	6669.DappuP187511	0	1098.6	CAD	Arthropoda	artNOG[6]	035A7@artNOG,09U7R@biNOG,0V56U@meNOG,12NKD@opiNOG,COG0458@NOG,COG0505@NOG,COG0540@NOG,KOG0370@euNOG	Aspartate/ornithine carbamoyltransferase, carbamoyl-P binding domain	240,250,1100	GO:0008152-metabolic process(L=1),GO:0009987-cellular process(L=1),	GO:0005623-cell(L=1),	GO:0003824-catalytic activity(L=1),GO:0005488-binding(L=1),	PFAM (ATP-grasp, CPSase_L_D2, CPSase_L_chain, Dala_Dala_lig_C, OTCace, MGS, OTCace_N, Amidohydro_1, CPSase_sm_chain, GATase, CPSase_L_D3, Peptidase_C26, RimK, Glyco_hydro_35, Glyco_hydro_42), SMART (MGS, CPSase_sm_chain, CPSase_L_D3, SIGNAL, COIL)
REF_STRG_1_54079_XLOC_033617	VN_GLEAN_10007319	70.5	302	88	1	1	302	70	370	1.4e-127	99	VN_GLEAN_10007319 [mRNA] locus=scaffold4496:276974:282166:+ [translate_table: standard] NA [eriocheir sinensis]	eriocheir sinensis	eriocheir sinensis;eriocheir;varunidae;grapsoidea;thoracotremata;eubrachyura;brachyura;pleocyemata;decapoda;eucarida;eumalacostraca;malacostraca;multicrustacea;crustacea;pancrustacea;mandibulata;arthropoda;panarthropoda;ecdysozoa;protostomia;bilateria;eumetazoa;metazoa;opisthokonta;eukaryota;cellular organisms;root	blastp_1_final_ALL_NON_REFSEQ_TAGGED_NO_KRILL.out	No	Yes	7070.TC013804-PA	6e-116	422.5	ARR1	Arthropoda	artNOG[6]	034ZV@artNOG,09YTE@biNOG,0SRM0@inNOG,0V9RA@meNOG,0XR0F@NOG,12REY@opiNOG,KOG3865@euNOG	Arrestin_C		GO:0009987-cellular process(L=1),GO:0023052-signaling(L=1),GO:0032501-multicellular organismal process(L=1),GO:0044699-single-organism process(L=1),GO:0050896-response to stimulus(L=1),GO:0051179-localization(L=1),GO:0065007-biological regulation(L=1),	GO:0005623-cell(L=1),	GO:0005488-binding(L=1),	PFAM (Arrestin_C, Arrestin_N), SMART (Arrestin_C)
REF_STRG_1_54073_XLOC_033609																		34740.HMEL016124-PA	5.4e-05	52.4		Arthropoda	artNOG[6]	0387I@artNOG,0AA84@biNOG,0J1M9@euNOG,0SV84@inNOG,0TGGR@lepNOG,0VM4M@meNOG,11ZY4@NOG,13VAF@opiNOG	Chitin binding Peritrophin-A domain		GO:0008152-metabolic process(L=1),	GO:0005576-extracellular region(L=1),	GO:0005488-binding(L=1),	PFAM (CBM_14), SMART (ChtBD2, TRANS, SIGNAL, COIL)
REF_STRG_1_54068_XLOC_033603
REF_STRG_1_110988_XLOC_004459
REF_STRG_1_54062_XLOC_033591
REF_STRG_1_54042_XLOC_033562	XP_037780652.1	77.2	451	56	4	45	454	1	445	6.1e-182	90.1	XP_037780652.1 sorting nexin-6-like [Penaeus monodon]	penaeus monodon	penaeus monodon;penaeus;penaeidae;penaeoidea;dendrobranchiata;decapoda;eucarida;eumalacostraca;malacostraca;multicrustacea;crustacea;pancrustacea;mandibulata;arthropoda;panarthropoda;ecdysozoa;protostomia;bilateria;eumetazoa;metazoa;opisthokonta;eukaryota;cellular organisms;root	blastp_1_final_invertebrate.out	No	Yes	6669.DappuP207004	4e-148	530		Arthropoda	artNOG[6]	0340I@artNOG,09WRE@biNOG,0VA5M@meNOG,0XPZY@NOG,12RSP@opiNOG,KOG1660@euNOG	Vps5 C terminal like		GO:0009987-cellular process(L=1),GO:0044699-single-organism process(L=1),GO:0051179-localization(L=1),		GO:0005488-binding(L=1),	PFAM (Vps5, PX, BAR), SMART (COIL, PX)
REF_STRG_1_5402_XLOC_093605	XP_022790226.1	33	306	195	5	1	301	253	553	3.8e-34	98.7	XP_022790226.1 uncharacterized protein LOC111329726 [Stylophora pistillata]	stylophora pistillata	stylophora pistillata;stylophora;pocilloporidae;astrocoeniina;scleractinia;hexacorallia;anthozoa;cnidaria;eumetazoa;metazoa;opisthokonta;eukaryota;cellular organisms;root	blastp_1_final_invertebrate.out	No	No	7668.SPU_016325tr	9.2e-40	169.5		Animals	meNOG[21]	0B48Z@biNOG,0IPXE@euNOG,0WGRK@meNOG,11R5M@NOG,13CSS@opiNOG	Reverse transcriptase (RNA-dependent DNA polymerase)		GO:0008152-metabolic process(L=1),GO:0009987-cellular process(L=1),GO:0044699-single-organism process(L=1),GO:0050896-response to stimulus(L=1),		GO:0003824-catalytic activity(L=1),GO:0005488-binding(L=1),	PFAM (RVT_1, rve), SMART (COIL, TRANS)
REF_STRG_1_54025_XLOC_033536
REF_STRG_1_7938_XLOC_115621																		34740.HMEL014149-PA	0.00053	50.4		Arthropoda	artNOG[6]	038V2@artNOG,0A966@biNOG,0J52B@euNOG,0SVP3@inNOG,0TGSZ@lepNOG,0VK2R@meNOG,0YWPE@NOG,13X3T@opiNOG	NA					SMART (TRANS)
REF_TRIN_7_03558_XLOC_034625	XP_018025162.1	47.8	339	142	7	46	362	53	378	1.8e-67	86.6	XP_018025162.1 PREDICTED: mitochondrial coenzyme A transporter SLC25A42-like [Hyalella azteca]	hyalella azteca	hyalella azteca;hyalella;hyalellidae;talitroidea;talitrida;senticaudata;amphipoda;peracarida;eumalacostraca;malacostraca;multicrustacea;crustacea;pancrustacea;mandibulata;arthropoda;panarthropoda;ecdysozoa;protostomia;bilateria;eumetazoa;metazoa;opisthokonta;eukaryota;cellular organisms;root	blastp_1_final_invertebrate.out	No	No	6669.DappuP129893	2e-65	255		Arthropoda	artNOG[6]	032BV@artNOG,0A1Q5@biNOG,0VCJT@meNOG,0ZRF1@NOG,12QSA@opiNOG,KOG0752@euNOG	solute carrier		GO:0009987-cellular process(L=1),GO:0044699-single-organism process(L=1),GO:0051179-localization(L=1),	GO:0005623-cell(L=1),GO:0016020-membrane(L=1),GO:0043226-organelle(L=1),	GO:0005215-transporter activity(L=1),	PFAM (Mito_carr), SMART (TRANS)
REF_STRG_1_54016_XLOC_033528	XP_042239354.1	72	386	101	2	1	381	1	384	2.3e-160	99.7	XP_042239354.1 arrestin homolog [Homarus americanus]	homarus americanus	homarus americanus;homarus;nephropidae;nephropoidea;astacidea;pleocyemata;decapoda;eucarida;eumalacostraca;malacostraca;multicrustacea;crustacea;pancrustacea;mandibulata;arthropoda;panarthropoda;ecdysozoa;protostomia;bilateria;eumetazoa;metazoa;opisthokonta;eukaryota;cellular organisms;root	blastp_1_final_lobster.out	No	Yes	7425.NV12845-PA	1.6e-126	458	ARR2	Arthropoda	artNOG[6]	032EE@artNOG,09WSH@biNOG,0S4PZ@hymNOG,0SSV5@inNOG,0V7QR@meNOG,0XR0F@NOG,134FY@opiNOG,KOG3865@euNOG	arrestin	4745	GO:0009987-cellular process(L=1),GO:0023052-signaling(L=1),GO:0032501-multicellular organismal process(L=1),GO:0044699-single-organism process(L=1),GO:0050896-response to stimulus(L=1),GO:0065007-biological regulation(L=1),	GO:0005623-cell(L=1),GO:0043226-organelle(L=1),	GO:0005488-binding(L=1),	PFAM (Arrestin_C, Arrestin_N), SMART (Arrestin_C, SIGNAL)
REF_STRG_1_54011_XLOC_033504	phaw_30_tra_m.014192	50.5	204	82	5	3	196	19	213	1.7e-41	98.5	phaw_30_tra_m.014192 NA [parhyale hawaiensis]	parhyale hawaiensis	parhyale hawaiensis;parhyale;hyalidae;talitroidea;talitrida;senticaudata;amphipoda;peracarida;eumalacostraca;malacostraca;multicrustacea;crustacea;pancrustacea;mandibulata;arthropoda;panarthropoda;ecdysozoa;protostomia;bilateria;eumetazoa;metazoa;opisthokonta;eukaryota;cellular organisms;root	blastp_1_final_ALL_NON_REFSEQ_TAGGED_NO_KRILL.out	No	Yes	7159.AAEL011078-PA	2.1e-16	91.3		Eukaryotes	euNOG[57]	0XPJ1@NOG,KOG4297@euNOG	c-type lectin domain family				GO:0005488-binding(L=1),	PFAM (Sushi, Lectin_C, CUB, EGF), SMART (CCP, CLECT, TRANS, CUB, SIGNAL, COIL, EGF, EGF_CA)
REF_STRG_1_37230_XLOC_109039																		6669.DappuP330564	1.1e-83	315.8	CHB	Arthropoda	artNOG[6]	033C4@artNOG,09ZEZ@biNOG,0VC30@meNOG,0ZMY0@NOG,137CY@opiNOG,KOG2956@euNOG	CLASP N terminal		GO:0000003-reproduction(L=1),GO:0002376-immune system process(L=1),GO:0009987-cellular process(L=1),GO:0032501-multicellular organismal process(L=1),GO:0032502-developmental process(L=1),GO:0040011-locomotion(L=1),GO:0044699-single-organism process(L=1),GO:0050896-response to stimulus(L=1),GO:0051179-localization(L=1),GO:0065007-biological regulation(L=1),GO:0071840-cellular component organizatio…	GO:0005576-extracellular region(L=1),GO:0005623-cell(L=1),GO:0032991-macromolecular complex(L=1),GO:0043226-organelle(L=1),	GO:0005488-binding(L=1),	PFAM (CLASP_N, HEAT, Ipi1_N, ParcG), SMART (COIL)
REF_STRG_1_54010_XLOC_033503	XP_037801890.1	61.7	141	54	0	43	183	19	159	5.4e-52	76.6	XP_037801890.1 C-type lectin domain family 4 member F-like [Penaeus monodon]	penaeus monodon	penaeus monodon;penaeus;penaeidae;penaeoidea;dendrobranchiata;decapoda;eucarida;eumalacostraca;malacostraca;multicrustacea;crustacea;pancrustacea;mandibulata;arthropoda;panarthropoda;ecdysozoa;protostomia;bilateria;eumetazoa;metazoa;opisthokonta;eukaryota;cellular organisms;root	blastp_1_final_invertebrate.out	No	Yes	7244.FBpp0235420	5.6e-24	116.3		Arthropoda	artNOG[6]	03HSQ@artNOG,0B5EF@biNOG,0H2ZT@dipNOG,0I2AK@droNOG,0IS3B@euNOG,0T46A@inNOG,0WI1R@meNOG,10X3U@NOG,13ENI@opiNOG	CLECT				GO:0005488-binding(L=1),	PFAM (Lectin_C, EGF), SMART (CLECT, SIGNAL, TRANS, EGF)
REF_STRG_1_54009_XLOC_033502	XP_042209151.1	26	473	317	12	52	512	384	835	2e-34	88.5	XP_042209151.1 uncharacterized protein LOC121857239 [Homarus americanus]	homarus americanus	homarus americanus;homarus;nephropidae;nephropoidea;astacidea;pleocyemata;decapoda;eucarida;eumalacostraca;malacostraca;multicrustacea;crustacea;pancrustacea;mandibulata;arthropoda;panarthropoda;ecdysozoa;protostomia;bilateria;eumetazoa;metazoa;opisthokonta;eukaryota;cellular organisms;root	blastp_1_final_lobster.out	No	No	9031.ENSGALP00000007204	3.4e-10	72	PLOD1	Aves	aveNOG[1]	04M10@aveNOG,09TQH@biNOG,0DERA@chorNOG,0V5D9@meNOG,0Y4QU@NOG,12TXP@opiNOG,1CQ4N@veNOG,KOG1971@euNOG	Procollagen-lysine,2-oxoglutarate 5-dioxygenase	310	GO:0008152-metabolic process(L=1),GO:0050896-response to stimulus(L=1),	GO:0005623-cell(L=1),GO:0016020-membrane(L=1),GO:0043226-organelle(L=1),	GO:0003824-catalytic activity(L=1),GO:0005488-binding(L=1),	PFAM (2OG-FeII_Oxy), SMART (SIGNAL, P4Hc)
REF_STRG_1_104840_XLOC_015267
REF_STRG_1_45240_XLOC_020225	XP_037782399.1	68.5	438	125	8	11	447	4	429	1.9e-143	97.5	XP_037782399.1 metabotropic glutamate receptor 1-like [Penaeus monodon]	penaeus monodon	penaeus monodon;penaeus;penaeidae;penaeoidea;dendrobranchiata;decapoda;eucarida;eumalacostraca;malacostraca;multicrustacea;crustacea;pancrustacea;mandibulata;arthropoda;panarthropoda;ecdysozoa;protostomia;bilateria;eumetazoa;metazoa;opisthokonta;eukaryota;cellular organisms;root	blastp_1_final_invertebrate.out	No	Yes	7176.CPIJ008151-PA	4.5e-75	287.3		Animals	meNOG[21]	09W3K@biNOG,0V723@meNOG,0XR6W@NOG,13IEX@opiNOG,KOG1056@euNOG	G-protein coupled receptor activity		GO:0009987-cellular process(L=1),GO:0023052-signaling(L=1),GO:0044699-single-organism process(L=1),GO:0050896-response to stimulus(L=1),GO:0065007-biological regulation(L=1),	GO:0016020-membrane(L=1),	GO:0004871-signal transducer activity(L=1),GO:0060089-molecular transducer activity(L=1),	PFAM (7tm_3, ANF_receptor), SMART (TRANS, SIGNAL)
REF_STRG_1_53970_XLOC_033461	maker-scaffold121164-snap-gene-0.1-mRNA-1	41.3	303	129	5	1	295	20	281	2.1e-48	75.8	maker-scaffold121164-snap-gene-0.1-mRNA-1 protein AED:0.32 eAED:0.32 QI:32|0.8|0.83|0.83|0.6|0.66|6|599|408 NA [procambarus virginalis]	procambarus virginalis	procambarus virginalis;procambarus;cambarinae;cambaridae;astacoidea;astacidea;pleocyemata;decapoda;eucarida;eumalacostraca;malacostraca;multicrustacea;crustacea;pancrustacea;mandibulata;arthropoda;panarthropoda;ecdysozoa;protostomia;bilateria;eumetazoa;metazoa;opisthokonta;eukaryota;cellular organisms;root	blastp_1_final_ALL_NON_REFSEQ_TAGGED_NO_KRILL.out	No	Yes	12957.ACEP_00009944-PA	1.1e-21	109.8		Arthropoda	artNOG[6]	037UI@artNOG,0A6EN@biNOG,0IZZ1@euNOG,0S6VS@hymNOG,0SUQA@inNOG,0VH94@meNOG,11TIS@NOG,1415T@opiNOG	BTB/POZ domain			GO:0005623-cell(L=1),GO:0043226-organelle(L=1),	GO:0005488-binding(L=1),	PFAM (BTB, FLYWCH), SMART (BTB, ZnF_C2H2, COIL)
REF_STRG_1_53961_XLOC_033449
REF_TRIN_10_02496_XLOC_108116	XP_027215795.1	63.2	310	91	9	1	288	1	309	9.4e-95	85.5	XP_027215795.1 glucocorticoid-induced transcript 1 protein-like [Penaeus vannamei]	penaeus vannamei	penaeus vannamei;penaeus;penaeidae;penaeoidea;dendrobranchiata;decapoda;eucarida;eumalacostraca;malacostraca;multicrustacea;crustacea;pancrustacea;mandibulata;arthropoda;panarthropoda;ecdysozoa;protostomia;bilateria;eumetazoa;metazoa;opisthokonta;eukaryota;cellular organisms;root	blastp_1_final_invertebrate.out	No	Yes	7460.GB13431-PA	1.5e-27	129		Arthropoda	artNOG[6]	039JT@artNOG,0AQCG@biNOG,0IEAU@euNOG,0SWZ0@inNOG,0W2TH@meNOG,11PY2@NOG,12PA3@opiNOG	Inherit from opiNOG: Family with sequence similarity 117, member
REF_STRG_1_46123_XLOC_021622
REF_STRG_1_81545_XLOC_074398
REF_STRG_1_98817_XLOC_105272	XP_037775429.1	24.9	337	224	7	45	356	2	334	3.2e-16	87.2	XP_037775429.1 uncharacterized protein LOC119572398 [Penaeus monodon]	penaeus monodon	penaeus monodon;penaeus;penaeidae;penaeoidea;dendrobranchiata;decapoda;eucarida;eumalacostraca;malacostraca;multicrustacea;crustacea;pancrustacea;mandibulata;arthropoda;panarthropoda;ecdysozoa;protostomia;bilateria;eumetazoa;metazoa;opisthokonta;eukaryota;cellular organisms;root	blastp_1_final_invertebrate.out	No	No
REF_STRG_1_53937_XLOC_033412	VN_GLEAN_10005394	49	304	133	6	1	286	1	300	3.6e-48	96.9	VN_GLEAN_10005394 [mRNA] locus=scaffold12529:287684:296796:+ [translate_table: standard] NA [eriocheir sinensis]	eriocheir sinensis	eriocheir sinensis;eriocheir;varunidae;grapsoidea;thoracotremata;eubrachyura;brachyura;pleocyemata;decapoda;eucarida;eumalacostraca;malacostraca;multicrustacea;crustacea;pancrustacea;mandibulata;arthropoda;panarthropoda;ecdysozoa;protostomia;bilateria;eumetazoa;metazoa;opisthokonta;eukaryota;cellular organisms;root	blastp_1_final_ALL_NON_REFSEQ_TAGGED_NO_KRILL.out	No	Yes	6669.DappuP226008	6.9e-24	116.7		Arthropoda	artNOG[6]	0384D@artNOG,0A94K@biNOG,0J0WV@euNOG,0VK0Z@meNOG,11XS6@NOG,13V5Y@opiNOG	NA		GO:0009987-cellular process(L=1),GO:0032501-multicellular organismal process(L=1),GO:0032502-developmental process(L=1),GO:0044699-single-organism process(L=1),			SMART (COIL)
REF_STRG_1_6982_XLOC_108352	sp|P34790|CP18C_ARATH	26.7	172	107	6	27	183	4	171	1e-06	82.6	sp|P34790|CP18C_ARATH Peptidyl-prolyl cis-trans isomerase CYP18-3 OS=Arabidopsis thaliana OX=3702 GN=CYP18-3 PE=1 SV=1	arabidopsis thaliana	arabidopsis thaliana;arabidopsis;camelineae;brassicaceae;brassicales;malvids;rosids;pentapetalae;gunneridae;eudicotyledons;mesangiospermae;magnoliopsida;spermatophyta;euphyllophyta;tracheophyta;embryophyta;streptophytina;streptophyta;viridiplantae;eukaryota;cellular organisms;root	blastp_1_final_uniprot_sprot.out	No	Yes	423536.XP_002772409.1	7.6e-08	62.8	CYP13	Eukaryotes	euNOG[57]	COG0652@NOG,KOG0865@euNOG	PPIases accelerate the folding of proteins		GO:0008152-metabolic process(L=1),GO:0009987-cellular process(L=1),		GO:0003824-catalytic activity(L=1),	PFAM (Pro_isomerase, zf-RanBP, Ran_BP1, IR1-M), SMART (ZnF_RBZ, RanBD, SIGNAL, TRANS)
REF_STRG_1_81779_XLOC_074760																		9739.ENSTTRP00000004683	0.00077	49.3	ZNF711	Mammals	maNOG[6]	09X7V@biNOG,0DIJB@chorNOG,0UR7N@maNOG,0V86F@meNOG,13MU8@opiNOG,1CT9Y@veNOG,COG5048@NOG,KOG1721@euNOG	Zinc finger protein		GO:0008152-metabolic process(L=1),GO:0009987-cellular process(L=1),GO:0065007-biological regulation(L=1),	GO:0005623-cell(L=1),GO:0043226-organelle(L=1),	GO:0005488-binding(L=1),	PFAM (zf-C2H2, Zfx_Zfy_act, zf-C2H2_jaz), SMART (ZnF_C2H2)
REF_STRG_1_53928_XLOC_033394	XP_042204751.1	46	215	103	7	1	208	1	209	7.6e-17	100	XP_042204751.1 formin-like protein 20 isoform X1 [Homarus americanus]	homarus americanus	homarus americanus;homarus;nephropidae;nephropoidea;astacidea;pleocyemata;decapoda;eucarida;eumalacostraca;malacostraca;multicrustacea;crustacea;pancrustacea;mandibulata;arthropoda;panarthropoda;ecdysozoa;protostomia;bilateria;eumetazoa;metazoa;opisthokonta;eukaryota;cellular organisms;root	blastp_1_final_lobster.out	No	Yes
REF_STRG_1_53906_XLOC_033359
REF_STRG_1_53905_XLOC_033360
REF_STRG_1_6545_XLOC_104632	XP_027218241.1	41.1	112	59	3	4	113	3	109	1.4e-11	86.6	XP_027218241.1 uncharacterized protein LOC113810796 [Penaeus vannamei]	penaeus vannamei	penaeus vannamei;penaeus;penaeidae;penaeoidea;dendrobranchiata;decapoda;eucarida;eumalacostraca;malacostraca;multicrustacea;crustacea;pancrustacea;mandibulata;arthropoda;panarthropoda;ecdysozoa;protostomia;bilateria;eumetazoa;metazoa;opisthokonta;eukaryota;cellular organisms;root	blastp_1_final_invertebrate.out	No	No
REF_STRG_1_53901_XLOC_033353	XP_042208716.1	64.9	1969	643	14	12	1972	15	1943	0	99.4	XP_042208716.1 LOW QUALITY PROTEIN: cadherin-87A-like [Homarus americanus]	homarus americanus	homarus americanus;homarus;nephropidae;nephropoidea;astacidea;pleocyemata;decapoda;eucarida;eumalacostraca;malacostraca;multicrustacea;crustacea;pancrustacea;mandibulata;arthropoda;panarthropoda;ecdysozoa;protostomia;bilateria;eumetazoa;metazoa;opisthokonta;eukaryota;cellular organisms;root	blastp_1_final_lobster.out	No	Yes	7460.GB18254-PA	0	1587.4		Arthropoda	artNOG[6]	03456@artNOG,09VIE@biNOG,0S6FK@hymNOG,0SRQD@inNOG,0V5G3@meNOG,0XPEI@NOG,12N7V@opiNOG,KOG1219@euNOG	Cadherin domain		GO:0008152-metabolic process(L=1),GO:0009987-cellular process(L=1),GO:0022610-biological adhesion(L=1),GO:0044699-single-organism process(L=1),	GO:0005623-cell(L=1),GO:0016020-membrane(L=1),	GO:0003824-catalytic activity(L=1),GO:0005488-binding(L=1),	PFAM (Cadherin), SMART (CA, TRANS, SIGNAL, ANK)
REF_STRG_1_53897_XLOC_033351
REF_STRG_1_40440_XLOC_114810
REF_STRG_1_5387_XLOC_093255	XP_027222277.1	46.5	1846	725	37	1	1708	1	1721	2.7e-206	99.6	XP_027222277.1 bromodomain-containing protein 4-like [Penaeus vannamei]	penaeus vannamei	penaeus vannamei;penaeus;penaeidae;penaeoidea;dendrobranchiata;decapoda;eucarida;eumalacostraca;malacostraca;multicrustacea;crustacea;pancrustacea;mandibulata;arthropoda;panarthropoda;ecdysozoa;protostomia;bilateria;eumetazoa;metazoa;opisthokonta;eukaryota;cellular organisms;root	blastp_1_final_invertebrate.out	No	Yes	34740.HMEL011709-PA	1.5e-06	61.6		Arthropoda	artNOG[6]	03D3H@artNOG,0ACY7@biNOG,0SZT4@inNOG,0TDI7@lepNOG,0VQ4H@meNOG,14EX0@opiNOG,COG5048@NOG,KOG1721@euNOG	Zinc-finger associated domain (zf-AD)			GO:0005623-cell(L=1),GO:0043226-organelle(L=1),	GO:0005488-binding(L=1),	PFAM (zf-C2H2, zf-AD), SMART (ZnF_C2H2, zf-AD)
REF_STRG_1_53864_XLOC_033308	XP_037802844.1	68.4	627	176	8	1	615	1	617	8.8e-232	99.8	XP_037802844.1 solute carrier family 45 member 3-like [Penaeus monodon]	penaeus monodon	penaeus monodon;penaeus;penaeidae;penaeoidea;dendrobranchiata;decapoda;eucarida;eumalacostraca;malacostraca;multicrustacea;crustacea;pancrustacea;mandibulata;arthropoda;panarthropoda;ecdysozoa;protostomia;bilateria;eumetazoa;metazoa;opisthokonta;eukaryota;cellular organisms;root	blastp_1_final_invertebrate.out	No	Yes	7739.JGI146172	9.8e-65	253.4	SLC45A3	Animals	meNOG[21]	0A2UF@biNOG,0DPN7@chorNOG,0VDQ2@meNOG,0XPTR@NOG,1316I@opiNOG,KOG0637@euNOG	solute carrier family 45, member 3	5202	GO:0009987-cellular process(L=1),GO:0044699-single-organism process(L=1),GO:0051179-localization(L=1),	GO:0005576-extracellular region(L=1),GO:0016020-membrane(L=1),		PFAM (MFS_1, PUCC), SMART (TRANS, SIGNAL)
REF_TRIN_2_02908_XLOC_046856																		7955.ENSDARP00000109213	3.7e-06	56.2	ZBTB3	Fishes	fiNOG[1]	0A555@biNOG,0DSIX@chorNOG,0MX1V@fiNOG,0VEP9@meNOG,13MT8@opiNOG,1D18S@veNOG,COG5048@NOG,KOG1721@euNOG	zinc finger and BTB domain containing 3			GO:0005623-cell(L=1),GO:0043226-organelle(L=1),	GO:0005488-binding(L=1),	PFAM (BTB, zf-C2H2), SMART (ZnF_C2H2, BTB)
REF_TRIN_6_02482_XLOC_075248	XP_042238157.1	29.5	258	171	6	81	332	80	332	3.8e-26	75	XP_042238157.1 probable serine hydrolase [Homarus americanus]	homarus americanus	homarus americanus;homarus;nephropidae;nephropoidea;astacidea;pleocyemata;decapoda;eucarida;eumalacostraca;malacostraca;multicrustacea;crustacea;pancrustacea;mandibulata;arthropoda;panarthropoda;ecdysozoa;protostomia;bilateria;eumetazoa;metazoa;opisthokonta;eukaryota;cellular organisms;root	blastp_1_final_lobster.out	No	Yes	34740.HMEL002713-PA	4e-36	157.5		Arthropoda	artNOG[6]	03HBS@artNOG,0B40X@biNOG,0IPFM@euNOG,0T3U0@inNOG,0TI9R@lepNOG,0WGG5@meNOG,11NQ7@NOG,13CE0@opiNOG	valacyclovir hydrolase		GO:0008152-metabolic process(L=1),GO:0032501-multicellular organismal process(L=1),GO:0044699-single-organism process(L=1),GO:0050896-response to stimulus(L=1),		GO:0003824-catalytic activity(L=1),	PFAM (Abhydrolase_1, Lipase_3), SMART (TRANS)
REF_STRG_1_53851_XLOC_033284	XP_042216476.1	67.6	238	70	1	1	238	230	460	1.2e-95	99.2	XP_042216476.1 uncharacterized protein LOC121862333 isoform X4 [Homarus americanus]	homarus americanus	homarus americanus;homarus;nephropidae;nephropoidea;astacidea;pleocyemata;decapoda;eucarida;eumalacostraca;malacostraca;multicrustacea;crustacea;pancrustacea;mandibulata;arthropoda;panarthropoda;ecdysozoa;protostomia;bilateria;eumetazoa;metazoa;opisthokonta;eukaryota;cellular organisms;root	blastp_1_final_lobster.out	No	No	7070.TC012104-PA	1.5e-61	241.5		Arthropoda	artNOG[6]	03HXN@artNOG,0B607@biNOG,0IT1H@euNOG,0T4AK@inNOG,0WIP8@meNOG,0XTAJ@NOG,13FJ6@opiNOG	FBOX					PFAM (F-box), SMART (FBOX, TRANS)
REF_STRG_1_12337_XLOC_036086																		7070.TC002494-PA	1.9e-27	127.1	CYC	Arthropoda	artNOG[6]	034ZM@artNOG,0A170@biNOG,0SRKQ@inNOG,0V5C2@meNOG,0XRJI@NOG,12R9T@opiNOG,KOG3561@euNOG	PAS fold	4710,4711,4728,5168	GO:0007610-behavior(L=1),GO:0008152-metabolic process(L=1),GO:0009987-cellular process(L=1),GO:0023052-signaling(L=1),GO:0032501-multicellular organismal process(L=1),GO:0032502-developmental process(L=1),GO:0044699-single-organism process(L=1),GO:0048511-rhythmic process(L=1),GO:0050896-response to stimulus(L=1),GO:0065007-biological regulation(L=1),	GO:0005623-cell(L=1),GO:0031974-membrane-enclosed lumen(L=1),GO:0032991-macromolecular complex(L=1),GO:0043226-organelle(L=1),	GO:0001071-nucleic acid binding transcription factor activity(L=1),GO:0004871-signal transducer activity(L=1),GO:0005488-binding(L=1),GO:0060089-molecular transducer activity(L=1),	PFAM (PAS_3, PAS, HLH, PAS_2), SMART (PAS, HLH, PAC, TRANS, SIGNAL)
REF_STRG_1_31512_XLOC_097614	XP_037772516.1	43.8	146	82	0	28	173	1	146	8.2e-34	83.9	XP_037772516.1 NPC intracellular cholesterol transporter 2-like [Penaeus monodon]	penaeus monodon	penaeus monodon;penaeus;penaeidae;penaeoidea;dendrobranchiata;decapoda;eucarida;eumalacostraca;malacostraca;multicrustacea;crustacea;pancrustacea;mandibulata;arthropoda;panarthropoda;ecdysozoa;protostomia;bilateria;eumetazoa;metazoa;opisthokonta;eukaryota;cellular organisms;root	blastp_1_final_invertebrate.out	No	Yes	6669.DappuP230477	6.3e-17	92.8		Arthropoda	artNOG[6]	03AVE@artNOG,0A7KC@biNOG,0VKFM@meNOG,11Q8S@NOG,13SU5@opiNOG,KOG4063@euNOG	ML domain					PFAM (E1_DerP2_DerF2), SMART (ML, SIGNAL, TRANS)
REF_STRG_1_91218_XLOC_009440	maker-scaffold9142-snap-gene-0.4-mRNA-1	41	558	290	9	19	570	30	554	1.3e-92	88.3	maker-scaffold9142-snap-gene-0.4-mRNA-1 protein AED:0.08 eAED:0.08 QI:260|0.78|0.8|0.93|0.71|0.8|15|0|618 NA [procambarus virginalis]	procambarus virginalis	procambarus virginalis;procambarus;cambarinae;cambaridae;astacoidea;astacidea;pleocyemata;decapoda;eucarida;eumalacostraca;malacostraca;multicrustacea;crustacea;pancrustacea;mandibulata;arthropoda;panarthropoda;ecdysozoa;protostomia;bilateria;eumetazoa;metazoa;opisthokonta;eukaryota;cellular organisms;root	blastp_1_final_ALL_NON_REFSEQ_TAGGED_NO_KRILL.out	No	Yes	7739.JGI124259	1.6e-70	272.7	PRC1	Animals	meNOG[21]	09VKY@biNOG,0DGVF@chorNOG,0V6K4@meNOG,0YZBK@NOG,13JHI@opiNOG,KOG4302@euNOG	protein regulator of cytokinesis 1		GO:0009987-cellular process(L=1),GO:0023052-signaling(L=1),GO:0032501-multicellular organismal process(L=1),GO:0032502-developmental process(L=1),GO:0044699-single-organism process(L=1),GO:0050896-response to stimulus(L=1),GO:0065007-biological regulation(L=1),GO:0071840-cellular component organization or biogenesis(L=1),	GO:0005623-cell(L=1),GO:0016020-membrane(L=1),GO:0032991-macromolecular complex(L=1),GO:0043226-organelle(L=1),	GO:0004871-signal transducer activity(L=1),GO:0005488-binding(L=1),GO:0060089-molecular transducer activity(L=1),	PFAM (MAP65_ASE1), SMART (COIL)
REF_STRG_1_5382_XLOC_093254	CQUAD_00021331-RA	29.9	137	95	1	4	140	52	187	3.3e-15	95.1	CQUAD_00021331-RA protein AED:0.30 eAED:0.30 QI:0|0|0|0.5|0|0|2|0|190 NA [cherax quadricarinatus]	cherax quadricarinatus	cherax quadricarinatus;cherax;parastacidae;parastacoidea;astacidea;pleocyemata;decapoda;eucarida;eumalacostraca;malacostraca;multicrustacea;crustacea;pancrustacea;mandibulata;arthropoda;panarthropoda;ecdysozoa;protostomia;bilateria;eumetazoa;metazoa;opisthokonta;eukaryota;cellular organisms;root	blastp_1_final_ALL_NON_REFSEQ_TAGGED_NO_KRILL.out	No	Yes	7668.SPU_028185tr	5.7e-08	62.8		Animals	meNOG[21]	0B49M@biNOG,0IPXZ@euNOG,0WGSB@meNOG,11I63@NOG,13CU0@opiNOG	Pfam:RnaseH		GO:0008152-metabolic process(L=1),GO:0009987-cellular process(L=1),		GO:0003824-catalytic activity(L=1),GO:0005488-binding(L=1),	PFAM (RnaseH, RVT_1, Exo_endo_phos)
REF_STRG_1_34329_XLOC_103531	phaw_30_tra_m.015999	50.9	228	110	1	9	236	11	236	6.3e-67	93.4	phaw_30_tra_m.015999 NA [parhyale hawaiensis]	parhyale hawaiensis	parhyale hawaiensis;parhyale;hyalidae;talitroidea;talitrida;senticaudata;amphipoda;peracarida;eumalacostraca;malacostraca;multicrustacea;crustacea;pancrustacea;mandibulata;arthropoda;panarthropoda;ecdysozoa;protostomia;bilateria;eumetazoa;metazoa;opisthokonta;eukaryota;cellular organisms;root	blastp_1_final_ALL_NON_REFSEQ_TAGGED_NO_KRILL.out	No	Yes	12957.ACEP_00002960-PA	1.5e-32	145.2		Arthropoda	artNOG[6]	033D0@artNOG,0A1SQ@biNOG,0S5PF@hymNOG,0SQ5B@inNOG,0VEAA@meNOG,13IWA@opiNOG,COG3040@NOG,KOG4824@euNOG	Apolipoprotein		GO:0051179-localization(L=1),	GO:0005576-extracellular region(L=1),	GO:0005215-transporter activity(L=1),GO:0005488-binding(L=1),	PFAM (Lipocalin, Lipocalin_2), SMART (SIGNAL, TRANS)
REF_STRG_1_108431_XLOC_002530	CQUAD_00003659-RA	36.1	191	110	5	4	192	5	185	1.6e-26	91.7	CQUAD_00003659-RA protein AED:0.04 eAED:0.04 QI:0|-1|0|1|-1|1|1|0|213 NA [cherax quadricarinatus]	cherax quadricarinatus	cherax quadricarinatus;cherax;parastacidae;parastacoidea;astacidea;pleocyemata;decapoda;eucarida;eumalacostraca;malacostraca;multicrustacea;crustacea;pancrustacea;mandibulata;arthropoda;panarthropoda;ecdysozoa;protostomia;bilateria;eumetazoa;metazoa;opisthokonta;eukaryota;cellular organisms;root	blastp_1_final_ALL_NON_REFSEQ_TAGGED_NO_KRILL.out	No	Yes
REF_STRG_1_53815_XLOC_033247
REF_TRIN_11_01002_XLOC_062684	XP_042214855.1	44.5	220	108	4	52	257	75	294	2.4e-49	80.2	XP_042214855.1 techylectin-5A-like isoform X2 [Homarus americanus]	homarus americanus	homarus americanus;homarus;nephropidae;nephropoidea;astacidea;pleocyemata;decapoda;eucarida;eumalacostraca;malacostraca;multicrustacea;crustacea;pancrustacea;mandibulata;arthropoda;panarthropoda;ecdysozoa;protostomia;bilateria;eumetazoa;metazoa;opisthokonta;eukaryota;cellular organisms;root	blastp_1_final_lobster.out	No	Yes	7739.JGI86061	2.3e-52	211.1	FIBCD1	Animals	meNOG[21]	09Y7G@biNOG,0DJKZ@chorNOG,0V951@meNOG,0ZYS4@NOG,13JJI@opiNOG,KOG2579@euNOG	Fibrinogen C domain containing 1		GO:0009987-cellular process(L=1),GO:0023052-signaling(L=1),GO:0044699-single-organism process(L=1),GO:0050896-response to stimulus(L=1),GO:0065007-biological regulation(L=1),	GO:0005576-extracellular region(L=1),GO:0016020-membrane(L=1),	GO:0005488-binding(L=1),	PFAM (Fibrinogen_C), SMART (FBG, TRANS, COIL, SIGNAL)
REF_STRG_1_53777_XLOC_033176																		3218.PP1S36_60V6.1	0.00025	50.8		Viridiplantae	virNOG[6]	0IDXB@euNOG,0ZWEA@NOG,1BJTE@strNOG,1DXBP@virNOG	CONTAINS InterPro DOMAIN s DDT superfamily (InterPro IPR018501), DDT subgroup (InterPro IPR018500), Cell division cycle-associated protein (InterPro IPR018866)		GO:0009987-cellular process(L=1),GO:0044699-single-organism process(L=1),	GO:0005623-cell(L=1),GO:0043226-organelle(L=1),		PFAM (zf-4CXXC_R1, DDT, FAD_binding_3, Chromo), SMART (COIL, DDT, CHROMO, SIGNAL)
REF_STRG_1_55736_XLOC_035943	XP_037791703.1	42.4	236	106	9	1	230	168	379	7.5e-25	93.1	XP_037791703.1 pleckstrin homology domain-containing family F member 2-like isoform X2 [Penaeus monodon]	penaeus monodon	penaeus monodon;penaeus;penaeidae;penaeoidea;dendrobranchiata;decapoda;eucarida;eumalacostraca;malacostraca;multicrustacea;crustacea;pancrustacea;mandibulata;arthropoda;panarthropoda;ecdysozoa;protostomia;bilateria;eumetazoa;metazoa;opisthokonta;eukaryota;cellular organisms;root	blastp_1_final_invertebrate.out	No	Yes	7176.CPIJ015287-PA	7.8e-13	79.7	PLEKHF2	Animals	meNOG[21]	09XQH@biNOG,0V8NA@meNOG,0XPJK@NOG,12RNE@opiNOG,KOG1729@euNOG	Pleckstrin homology domain containing, family F (With FYVE domain) member		GO:0009987-cellular process(L=1),GO:0032501-multicellular organismal process(L=1),GO:0032502-developmental process(L=1),GO:0044699-single-organism process(L=1),GO:0051179-localization(L=1),GO:0065007-biological regulation(L=1),GO:0071840-cellular component organization or biogenesis(L=1),	GO:0005623-cell(L=1),GO:0016020-membrane(L=1),GO:0043226-organelle(L=1),	GO:0005488-binding(L=1),	PFAM (FYVE, PH), SMART (FYVE, PH)
REF_STRG_1_53772_XLOC_033166
REF_STRG_1_42236_XLOC_015028	sp|P25782|CYSP2_HOMAM	39.5	195	106	5	95	287	19	203	1.2e-33	66.3	sp|P25782|CYSP2_HOMAM Digestive cysteine proteinase 2 OS=Homarus americanus OX=6706 GN=LCP2 PE=2 SV=1	homarus americanus	homarus americanus;homarus;nephropidae;nephropoidea;astacidea;pleocyemata;decapoda;eucarida;eumalacostraca;malacostraca;multicrustacea;crustacea;pancrustacea;mandibulata;arthropoda;panarthropoda;ecdysozoa;protostomia;bilateria;eumetazoa;metazoa;opisthokonta;eukaryota;cellular organisms;root	blastp_1_final_uniprot_sprot.out	No	Yes	431895.XP_001745088.1	5.2e-32	143.7	CTSL2	Opisthokonts	opiNOG[43]	139UF@opiNOG,COG4870@NOG,KOG1543@euNOG	cathepsin	4142,4142,4145,4612,5205,5323,5202	GO:0000003-reproduction(L=1),GO:0002376-immune system process(L=1),GO:0008152-metabolic process(L=1),GO:0009987-cellular process(L=1),GO:0023052-signaling(L=1),GO:0032501-multicellular organismal process(L=1),GO:0032502-developmental process(L=1),GO:0040011-locomotion(L=1),GO:0044699-single-organism process(L=1),GO:0050896-response to stimulus(L=1),GO:0051704-multi-organism process(L=1),GO:006500…	GO:0005576-extracellular region(L=1),GO:0005623-cell(L=1),GO:0016020-membrane(L=1),GO:0031974-membrane-enclosed lumen(L=1),GO:0043226-organelle(L=1),	GO:0003824-catalytic activity(L=1),GO:0004871-signal transducer activity(L=1),GO:0005488-binding(L=1),GO:0060089-molecular transducer activity(L=1),	PFAM (Peptidase_C1, Inhibitor_I29, Peptidase_C1_2), SMART (Pept_C1, Inhibitor_I29, SIGNAL, TRANS)
REF_STRG_1_53762_XLOC_033157
REF_STRG_1_45699_XLOC_020937
REF_STRG_1_54256_XLOC_033874	XP_037773733.1	69.8	116	35	0	7	122	26	141	1.6e-40	62.7	XP_037773733.1 natural resistance-associated macrophage protein 2-like [Penaeus monodon]	penaeus monodon	penaeus monodon;penaeus;penaeidae;penaeoidea;dendrobranchiata;decapoda;eucarida;eumalacostraca;malacostraca;multicrustacea;crustacea;pancrustacea;mandibulata;arthropoda;panarthropoda;ecdysozoa;protostomia;bilateria;eumetazoa;metazoa;opisthokonta;eukaryota;cellular organisms;root	blastp_1_final_invertebrate.out	No	Yes	7460.GB19114-PA	2.4e-35	154.1	SLC11A2	Animals	meNOG[21]	09VEF@biNOG,0V6DM@meNOG,12RF6@opiNOG,COG1914@NOG,KOG1291@euNOG	solute carrier family 11 (proton-coupled divalent metal ion transporters), member	4142,4978	GO:0002376-immune system process(L=1),GO:0006919-activation of cysteine-type endopeptidase activity involved in apoptotic process(L=12),GO:0007035-vacuolar acidification(L=11),GO:0007610-behavior(L=1),GO:0008152-metabolic process(L=1),GO:0009987-cellular process(L=1),GO:0023052-signaling(L=1),GO:0032501-multicellular organismal process(L=1),GO:0032502-developmental process(L=1),GO:0033212-iron as…	GO:0005623-cell(L=1),GO:0016020-membrane(L=1),GO:0032991-macromolecular complex(L=1),GO:0043226-organelle(L=1),	GO:0005215-transporter activity(L=1),GO:0005488-binding(L=1),	PFAM (Nramp), SMART (TRANS)
REF_STRG_1_5375_XLOC_093210
REF_TRIN_16_03415_XLOC_036164																		7070.TC012780-PA	6.9e-25	118.6		Arthropoda	artNOG[6]	032UQ@artNOG,09T86@biNOG,0SPPR@inNOG,0V476@meNOG,0XQH7@NOG,12N3M@opiNOG,KOG1998@euNOG	dedicator of cytokinesis		GO:0009987-cellular process(L=1),GO:0023052-signaling(L=1),GO:0032501-multicellular organismal process(L=1),GO:0032502-developmental process(L=1),GO:0044699-single-organism process(L=1),GO:0050896-response to stimulus(L=1),GO:0065007-biological regulation(L=1),	GO:0005623-cell(L=1),GO:0016020-membrane(L=1),		PFAM (Ded_cyto, SH3_2), SMART (SH3)
REF_STRG_1_53729_XLOC_033112
REF_STRG_1_99541_XLOC_011248
REF_STRG_1_53711_XLOC_033090																		9813.ENSPCAP00000002540	8.7e-07	58.9	MEGF11	Mammals	maNOG[6]	09W0F@biNOG,0DIEM@chorNOG,0UKXI@maNOG,0V6YV@meNOG,0XQWV@NOG,12SYR@opiNOG,1CT57@veNOG,KOG1218@euNOG	multiple EGF-like-domains 11		GO:0009987-cellular process(L=1),GO:0022610-biological adhesion(L=1),GO:0032501-multicellular organismal process(L=1),GO:0032502-developmental process(L=1),GO:0044699-single-organism process(L=1),	GO:0005623-cell(L=1),GO:0016020-membrane(L=1),		PFAM (Laminin_EGF, EGF_2), SMART (EGF, EGF_Lam, TRANS, SIGNAL, EGF_like)
REF_STRG_1_53681_XLOC_033050
REF_STRG_1_88796_XLOC_009215	maker-scaffold11075-snap-gene-0.29-mRNA-1	65.6	314	99	3	1	306	216	528	2.4e-116	99.7	maker-scaffold11075-snap-gene-0.29-mRNA-1 protein AED:0.31 eAED:0.31 QI:0|0.8|0.72|1|0.4|0.36|11|0|532 NA [procambarus virginalis]	procambarus virginalis	procambarus virginalis;procambarus;cambarinae;cambaridae;astacoidea;astacidea;pleocyemata;decapoda;eucarida;eumalacostraca;malacostraca;multicrustacea;crustacea;pancrustacea;mandibulata;arthropoda;panarthropoda;ecdysozoa;protostomia;bilateria;eumetazoa;metazoa;opisthokonta;eukaryota;cellular organisms;root	blastp_1_final_ALL_NON_REFSEQ_TAGGED_NO_KRILL.out	No	Yes	6669.DappuP329385	1.2e-39	169.1		Arthropoda	artNOG[6]	036NZ@artNOG,0A22X@biNOG,0IWSN@euNOG,0VCYD@meNOG,11GVY@NOG,13QXX@opiNOG	Zona pellucida-like domain	230,1100	GO:0008152-metabolic process(L=1),GO:0009987-cellular process(L=1),GO:0032502-developmental process(L=1),GO:0044699-single-organism process(L=1),GO:0071840-cellular component organization or biogenesis(L=1),	GO:0016020-membrane(L=1),	GO:0003824-catalytic activity(L=1),GO:0005488-binding(L=1),	PFAM (PAN_1, Zona_pellucida), SMART (PAN_AP, TRANS, ZP, SIGNAL, COIL)
REF_STRG_1_49237_XLOC_026441	XP_042235434.1	56.2	1146	457	17	9	1126	16	1144	4e-298	99.2	XP_042235434.1 dystroglycan-like [Homarus americanus]	homarus americanus	homarus americanus;homarus;nephropidae;nephropoidea;astacidea;pleocyemata;decapoda;eucarida;eumalacostraca;malacostraca;multicrustacea;crustacea;pancrustacea;mandibulata;arthropoda;panarthropoda;ecdysozoa;protostomia;bilateria;eumetazoa;metazoa;opisthokonta;eukaryota;cellular organisms;root	blastp_1_final_lobster.out	No	Yes	121225.PHUM379620-PA	6.7e-112	411	DG	Arthropoda	artNOG[6]	032A2@artNOG,09XBN@biNOG,0SR4U@inNOG,0VAT0@meNOG,0XQTU@NOG,12PPK@opiNOG,KOG3781@euNOG	Dystroglycan (Dystrophin-associated glycoprotein 1)	4512,5410,5412,5414,5416	GO:0000003-reproduction(L=1),GO:0009987-cellular process(L=1),GO:0023052-signaling(L=1),GO:0032501-multicellular organismal process(L=1),GO:0032502-developmental process(L=1),GO:0040007-growth(L=1),GO:0040011-locomotion(L=1),GO:0044699-single-organism process(L=1),GO:0050896-response to stimulus(L=1),GO:0051179-localization(L=1),GO:0065007-biological regulation(L=1),GO:0071840-cellular component …	GO:0005623-cell(L=1),GO:0016020-membrane(L=1),GO:0032991-macromolecular complex(L=1),GO:0043226-organelle(L=1),GO:0045202-synapse(L=1),	GO:0005198-structural molecule activity(L=1),GO:0005488-binding(L=1),	PFAM (DAG1), SMART (CADG, TRANS, SIGNAL, COIL)
REF_STRG_1_53221_XLOC_032388	XP_042230579.1	31.7	142	84	5	24	154	12	151	4.4e-10	75.3	XP_042230579.1 heme transporter hrg1-A-like [Homarus americanus]	homarus americanus	homarus americanus;homarus;nephropidae;nephropoidea;astacidea;pleocyemata;decapoda;eucarida;eumalacostraca;malacostraca;multicrustacea;crustacea;pancrustacea;mandibulata;arthropoda;panarthropoda;ecdysozoa;protostomia;bilateria;eumetazoa;metazoa;opisthokonta;eukaryota;cellular organisms;root	blastp_1_final_lobster.out	No	Yes
COM_SPAL_1_007645_XLOC_030018																		7719.ENSCINP00000005659	1.5e-39	169.9	UNG	Animals	meNOG[21]	09XUJ@biNOG,0DJ70@chorNOG,0V8S9@meNOG,12SBS@opiNOG,COG0692@NOG,KOG2994@euNOG	Excises uracil residues from the DNA which can arise as a result of misincorporation of dUMP residues by DNA polymerase or due to deamination of cytosine (By similarity)	3410,5340	GO:0002376-immune system process(L=1),GO:0008152-metabolic process(L=1),GO:0009987-cellular process(L=1),GO:0032501-multicellular organismal process(L=1),GO:0032502-developmental process(L=1),GO:0044699-single-organism process(L=1),GO:0050896-response to stimulus(L=1),GO:0051704-multi-organism process(L=1),GO:0065007-biological regulation(L=1),	GO:0005623-cell(L=1),GO:0031974-membrane-enclosed lumen(L=1),GO:0043226-organelle(L=1),	GO:0003824-catalytic activity(L=1),	PFAM (UDG), SMART (UDG, UreE_C, COIL)
REF_STRG_1_53623_XLOC_032979
REF_STRG_1_53622_XLOC_032980
REF_STRG_1_66684_XLOC_051386
REF_STRG_1_53610_XLOC_032952
REF_STRG_1_20588_XLOC_068120	XP_042239150.1	39.9	942	454	23	141	996	213	1128	2.7e-96	85.8	XP_042239150.1 toll-like receptor 13 [Homarus americanus]	homarus americanus	homarus americanus;homarus;nephropidae;nephropoidea;astacidea;pleocyemata;decapoda;eucarida;eumalacostraca;malacostraca;multicrustacea;crustacea;pancrustacea;mandibulata;arthropoda;panarthropoda;ecdysozoa;protostomia;bilateria;eumetazoa;metazoa;opisthokonta;eukaryota;cellular organisms;root	blastp_1_final_lobster.out	No	Yes	6669.DappuP314608	2.7e-32	146.4		Arthropoda	artNOG[6]	03222@artNOG,0A0HZ@biNOG,0VBE3@meNOG,12SNK@opiNOG,COG4886@NOG,KOG4641@euNOG	Inherit from biNOG: toll-like receptor		GO:0009987-cellular process(L=1),GO:0023052-signaling(L=1),GO:0044699-single-organism process(L=1),GO:0050896-response to stimulus(L=1),GO:0065007-biological regulation(L=1),	GO:0016020-membrane(L=1),		PFAM (LRR_1, TIR), SMART (LRR, LRR_TYP, SIGNAL, TRANS, TIR)
REF_STRG_1_99611_XLOC_106815	XP_042241876.1	32.6	172	84	7	6	170	118	264	2.9e-14	95.4	XP_042241876.1 coagulation factor IX-like [Homarus americanus]	homarus americanus	homarus americanus;homarus;nephropidae;nephropoidea;astacidea;pleocyemata;decapoda;eucarida;eumalacostraca;malacostraca;multicrustacea;crustacea;pancrustacea;mandibulata;arthropoda;panarthropoda;ecdysozoa;protostomia;bilateria;eumetazoa;metazoa;opisthokonta;eukaryota;cellular organisms;root	blastp_1_final_lobster.out	No	Yes	7244.FBpp0224953	9e-16	89		Arthropoda	artNOG[6]	039UE@artNOG,0A6AA@biNOG,0GYNA@dipNOG,0HYAI@droNOG,0SWKZ@inNOG,0VDIW@meNOG,142W9@opiNOG,COG5640@NOG,KOG3627@euNOG	serine protease		GO:0008152-metabolic process(L=1),		GO:0003824-catalytic activity(L=1),	PFAM (Trypsin, CLIP), SMART (Tryp_SPc, SIGNAL, TRANS, CLIP)
REF_STRG_1_17121_XLOC_055732	snap_masked-scaffold12521-processed-gene-0.6-mRNA-1	47.9	284	145	2	1	283	13	294	1.7e-68	100	snap_masked-scaffold12521-processed-gene-0.6-mRNA-1 protein AED:0.28 eAED:1.00 QI:0|0|0|0.5|1|1|2|0|313 NA [procambarus virginalis]	procambarus virginalis	procambarus virginalis;procambarus;cambarinae;cambaridae;astacoidea;astacidea;pleocyemata;decapoda;eucarida;eumalacostraca;malacostraca;multicrustacea;crustacea;pancrustacea;mandibulata;arthropoda;panarthropoda;ecdysozoa;protostomia;bilateria;eumetazoa;metazoa;opisthokonta;eukaryota;cellular organisms;root	blastp_1_final_ALL_NON_REFSEQ_TAGGED_NO_KRILL.out	No	Yes	7668.SPU_000943tr	3.7e-51	207.2		Animals	meNOG[21]	0A5RU@biNOG,0VGNY@meNOG,0Y65V@NOG,13JGH@opiNOG,KOG1075@euNOG	Inherit from KOG: Retrotransposon protein		GO:0008152-metabolic process(L=1),GO:0009987-cellular process(L=1),	GO:0019012-virion(L=1),	GO:0003824-catalytic activity(L=1),GO:0005198-structural molecule activity(L=1),GO:0005488-binding(L=1),	PFAM (RVT_1, Exo_endo_phos), SMART (COIL, TPR)
REF_STRG_1_19458_XLOC_064411	CQUAD_00016774-RA	31.8	422	193	11	2	415	9	343	2.8e-47	68.9	CQUAD_00016774-RA protein AED:0.02 eAED:0.02 QI:23|1|1|1|0|0.5|2|1341|431 NA [cherax quadricarinatus]	cherax quadricarinatus	cherax quadricarinatus;cherax;parastacidae;parastacoidea;astacidea;pleocyemata;decapoda;eucarida;eumalacostraca;malacostraca;multicrustacea;crustacea;pancrustacea;mandibulata;arthropoda;panarthropoda;ecdysozoa;protostomia;bilateria;eumetazoa;metazoa;opisthokonta;eukaryota;cellular organisms;root	blastp_1_final_ALL_NON_REFSEQ_TAGGED_NO_KRILL.out	No	Yes	7165.AGAP010940-PA	5.7e-09	68.2		Arthropoda	artNOG[6]	03HNS@artNOG,0B4YW@biNOG,0IR6N@euNOG,0T42U@inNOG,0WHIG@meNOG,0Y7WV@NOG,13DW2@opiNOG	EGF-like domain		GO:0009987-cellular process(L=1),GO:0044699-single-organism process(L=1),	GO:0016020-membrane(L=1),		PFAM (EGF_2, EGF, Laminin_EGF), SMART (EGF, SIGNAL, EGF_like, TRANS)
REF_STRG_1_58270_XLOC_039520
REF_STRG_1_53558_XLOC_032884	CQUAD_00004438-RA	64.5	169	41	5	17	184	77	227	3.3e-53	83.6	CQUAD_00004438-RA protein AED:0.14 eAED:0.14 QI:0|0|0|0.5|1|1|2|0|261 NA [cherax quadricarinatus]	cherax quadricarinatus	cherax quadricarinatus;cherax;parastacidae;parastacoidea;astacidea;pleocyemata;decapoda;eucarida;eumalacostraca;malacostraca;multicrustacea;crustacea;pancrustacea;mandibulata;arthropoda;panarthropoda;ecdysozoa;protostomia;bilateria;eumetazoa;metazoa;opisthokonta;eukaryota;cellular organisms;root	blastp_1_final_ALL_NON_REFSEQ_TAGGED_NO_KRILL.out	No	Yes	6669.DappuP310106	4.8e-29	133.3		Animals	meNOG[21]	0A74S@biNOG,0IWM2@euNOG,0VI2U@meNOG,11HAT@NOG,13R08@opiNOG
REF_STRG_1_55696_XLOC_035900
REF_STRG_1_53551_XLOC_032877	XP_037801506.1	71.3	359	95	3	1	358	1	352	6.9e-144	98.6	XP_037801506.1 dnaJ homolog subfamily B member 4-like [Penaeus monodon]	penaeus monodon	penaeus monodon;penaeus;penaeidae;penaeoidea;dendrobranchiata;decapoda;eucarida;eumalacostraca;malacostraca;multicrustacea;crustacea;pancrustacea;mandibulata;arthropoda;panarthropoda;ecdysozoa;protostomia;bilateria;eumetazoa;metazoa;opisthokonta;eukaryota;cellular organisms;root	blastp_1_final_invertebrate.out	No	Yes	7070.TC004799-PA	8.8e-114	415.6		Arthropoda	artNOG[6]	035YZ@artNOG,09W43@biNOG,0SSQW@inNOG,0V72E@meNOG,12PPD@opiNOG,COG0484@NOG,KOG0714@euNOG	unfolded protein binding	4141,5164	GO:0008152-metabolic process(L=1),GO:0009987-cellular process(L=1),GO:0050896-response to stimulus(L=1),		GO:0005488-binding(L=1),	PFAM (DnaJ, DnaJ_C), SMART (DnaJ, COIL)
REF_STRG_1_22755_XLOC_074882	XP_042234341.1	60.5	560	217	3	70	628	77	633	5e-205	88.9	XP_042234341.1 sodium-dependent nutrient amino acid transporter 1-like [Homarus americanus]	homarus americanus	homarus americanus;homarus;nephropidae;nephropoidea;astacidea;pleocyemata;decapoda;eucarida;eumalacostraca;malacostraca;multicrustacea;crustacea;pancrustacea;mandibulata;arthropoda;panarthropoda;ecdysozoa;protostomia;bilateria;eumetazoa;metazoa;opisthokonta;eukaryota;cellular organisms;root	blastp_1_final_lobster.out	No	Yes	6669.DappuP315258	1.1e-172	612.1		Arthropoda	artNOG[6]	033NT@artNOG,0A3X3@biNOG,0VCNZ@meNOG,12TVC@opiNOG,COG0733@NOG,KOG3660@euNOG	transporter		GO:0009987-cellular process(L=1),GO:0044699-single-organism process(L=1),GO:0051179-localization(L=1),	GO:0005623-cell(L=1),GO:0016020-membrane(L=1),	GO:0005215-transporter activity(L=1),	PFAM (SNF), SMART (TRANS)
REF_STRG_1_53545_XLOC_032866																		7029.ACYPI004781-PA	3.1e-40	171		Arthropoda	artNOG[6]	032U5@artNOG,09UW0@biNOG,0SPP9@inNOG,0V5VR@meNOG,0XRW9@NOG,12PGX@opiNOG,KOG3656@euNOG	receptor		GO:0009987-cellular process(L=1),GO:0023052-signaling(L=1),GO:0032501-multicellular organismal process(L=1),GO:0044699-single-organism process(L=1),GO:0050896-response to stimulus(L=1),GO:0065007-biological regulation(L=1),	GO:0016020-membrane(L=1),	GO:0004871-signal transducer activity(L=1),GO:0060089-molecular transducer activity(L=1),	PFAM (7tm_1, 7TM_GPCR_Srsx, 7TM_GPCR_Srv, 7TM_GPCR_Srw), SMART (TRANS)
REF_STRG_1_53544_XLOC_032865	XP_033640849.1	25.8	248	150	6	5	248	15	232	2e-07	92.8	XP_033640849.1 major centromere autoantigen B-like [Asterias rubens]	asterias rubens	asterias rubens;asterias;asteriidae;forcipulatida;forcipulatacea;asteroidea;asterozoa;eleutherozoa;echinodermata;deuterostomia;bilateria;eumetazoa;metazoa;opisthokonta;eukaryota;cellular organisms;root	blastp_1_final_invertebrate.out	No	Yes	43179.ENSSTOP00000007833	4.7e-08	63.9	TIGD6	Mammals	maNOG[6]	09VA1@biNOG,0DSQP@chorNOG,0UURQ@maNOG,0V699@meNOG,10CDI@NOG,13D9I@opiNOG,1B518@spriNOG,1D213@veNOG,KOG3105@euNOG	tigger transposable element derived 6			GO:0005623-cell(L=1),GO:0043226-organelle(L=1),	GO:0005488-binding(L=1),	PFAM (DDE, CENP-B_N, Transposase_Tc5), SMART (CENPB)
REF_TRIN_13_02742_XLOC_056591	phaw_30_tra_m.023942	30.3	122	81	2	39	157	52	172	3e-06	58.6	phaw_30_tra_m.023942 NA [parhyale hawaiensis]	parhyale hawaiensis	parhyale hawaiensis;parhyale;hyalidae;talitroidea;talitrida;senticaudata;amphipoda;peracarida;eumalacostraca;malacostraca;multicrustacea;crustacea;pancrustacea;mandibulata;arthropoda;panarthropoda;ecdysozoa;protostomia;bilateria;eumetazoa;metazoa;opisthokonta;eukaryota;cellular organisms;root	blastp_1_final_ALL_NON_REFSEQ_TAGGED_NO_KRILL.out	No	Yes	51511.ENSCSAVP00000017966	6.2e-08	63.2		Animals	meNOG[21]	0AF7W@biNOG,0DY1M@chorNOG,0VSF7@meNOG,0ZPX7@NOG,12XS8@opiNOG,KOG3714@euNOG	CUB domain					PFAM (CUB), SMART (CUB, SIGNAL)
REF_STRG_1_53539_XLOC_032858	XP_037804437.1	69.8	295	73	2	4	298	37	315	9.2e-118	98.7	XP_037804437.1 purine nucleoside phosphorylase-like isoform X4 [Penaeus monodon]	penaeus monodon	penaeus monodon;penaeus;penaeidae;penaeoidea;dendrobranchiata;decapoda;eucarida;eumalacostraca;malacostraca;multicrustacea;crustacea;pancrustacea;mandibulata;arthropoda;panarthropoda;ecdysozoa;protostomia;bilateria;eumetazoa;metazoa;opisthokonta;eukaryota;cellular organisms;root	blastp_1_final_invertebrate.out	No	Yes	6669.DappuP306029	9.8e-103	378.6		Arthropoda	artNOG[6]	033VY@artNOG,09VDR@biNOG,0V6CQ@meNOG,12N6Z@opiNOG,COG0005@NOG,KOG3984@euNOG	The purine nucleoside phosphorylases catalyze the phosphorolytic breakdown of the N-glycosidic bond in the beta- (deoxy)ribonucleoside molecules, with the formation of the corresponding free purine bases and pentose-1-phosphate (By similarity)	230,240,760,1100,1110	GO:0008152-metabolic process(L=1),GO:0009987-cellular process(L=1),		GO:0003824-catalytic activity(L=1),	PFAM (PNP_UDP_1)
REF_STRG_1_85182_XLOC_080154
COM_SPAL_1_017069_XLOC_058848	XP_037796570.1	71.7	861	213	5	1	839	203	1054	0	100	XP_037796570.1 glutamate receptor ionotropic, NMDA 2B-like isoform X2 [Penaeus monodon]	penaeus monodon	penaeus monodon;penaeus;penaeidae;penaeoidea;dendrobranchiata;decapoda;eucarida;eumalacostraca;malacostraca;multicrustacea;crustacea;pancrustacea;mandibulata;arthropoda;panarthropoda;ecdysozoa;protostomia;bilateria;eumetazoa;metazoa;opisthokonta;eukaryota;cellular organisms;root	blastp_1_final_invertebrate.out	No	Yes	7070.TC003802-PA	3.8e-253	879.8		Arthropoda	artNOG[6]	032P2@artNOG,09UF6@biNOG,0SPIU@inNOG,0V5EG@meNOG,0XNUR@NOG,12NQJ@opiNOG,KOG1053@euNOG	glutamate receptor, ionotropic, n-methyl d-aspartate epsilon	4080,4713,4720,4724,4728,5010,5014,5016,5030,5031,5033,5034,5322	GO:0007610-behavior(L=1),GO:0009987-cellular process(L=1),GO:0023052-signaling(L=1),GO:0032501-multicellular organismal process(L=1),GO:0044699-single-organism process(L=1),GO:0050896-response to stimulus(L=1),GO:0051179-localization(L=1),GO:0065007-biological regulation(L=1),	GO:0005623-cell(L=1),GO:0016020-membrane(L=1),GO:0030054-cell junction(L=1),GO:0032991-macromolecular complex(L=1),GO:0045202-synapse(L=1),	GO:0004871-signal transducer activity(L=1),GO:0005215-transporter activity(L=1),GO:0060089-molecular transducer activity(L=1),	PFAM (Lig_chan-Glu_bd, SBP_bac_3, ANF_receptor, Lig_chan), SMART (TRANS, Lig_chan-Glu_bd, PBPe, SIGNAL, COIL)
REF_STRG_1_5350_XLOC_092788																		7070.TC015003-PA	4.4e-35	153.3		Arthropoda	artNOG[6]	03I0I@artNOG,0B6A7@biNOG,0ITFA@euNOG,0T4CW@inNOG,0WJ02@meNOG,0XRSW@NOG,13FY7@opiNOG	RING finger protein 207-like			GO:0005623-cell(L=1),	GO:0005488-binding(L=1),	PFAM (zf-B_box, AIP3), SMART (COIL, BBOX, RING)
REF_STRG_1_53493_XLOC_032798
REF_STRG_1_106180_XLOC_018114
COM_SPAL_1_026478_XLOC_089118	XP_027206495.1	50.8	380	166	5	137	513	113	474	5.6e-81	69.7	XP_027206495.1 pre-mRNA-splicing regulator WTAP-like [Penaeus vannamei]	penaeus vannamei	penaeus vannamei;penaeus;penaeidae;penaeoidea;dendrobranchiata;decapoda;eucarida;eumalacostraca;malacostraca;multicrustacea;crustacea;pancrustacea;mandibulata;arthropoda;panarthropoda;ecdysozoa;protostomia;bilateria;eumetazoa;metazoa;opisthokonta;eukaryota;cellular organisms;root	blastp_1_final_invertebrate.out	No	Yes	6945.ISCW016584-PA	1.6e-42	179.5		Arthropoda	artNOG[6]	034DH@artNOG,09VKN@biNOG,0V5M6@meNOG,0XNW7@NOG,12NUJ@opiNOG,KOG2991@euNOG	Required for male and female viability, sex determination and dosage compensation. Involved in the female- specific splicing of Sxl transcripts. Required for proper inclusion of regulated exons in Ubx transcripts, leading to isoforms Ia b and IIa b		GO:0000003-reproduction(L=1),GO:0008152-metabolic process(L=1),GO:0009987-cellular process(L=1),GO:0023052-signaling(L=1),GO:0032501-multicellular organismal process(L=1),GO:0032502-developmental process(L=1),GO:0044699-single-organism process(L=1),GO:0065007-biological regulation(L=1),	GO:0005623-cell(L=1),GO:0043226-organelle(L=1),		SMART (COIL)
REF_STRG_1_53475_XLOC_032776	XP_037779757.1	61.3	586	219	3	14	599	20	597	1.8e-197	97.2	XP_037779757.1 chitinase-3-like protein 1 [Penaeus monodon]	penaeus monodon	penaeus monodon;penaeus;penaeidae;penaeoidea;dendrobranchiata;decapoda;eucarida;eumalacostraca;malacostraca;multicrustacea;crustacea;pancrustacea;mandibulata;arthropoda;panarthropoda;ecdysozoa;protostomia;bilateria;eumetazoa;metazoa;opisthokonta;eukaryota;cellular organisms;root	blastp_1_final_invertebrate.out	No	Yes	6669.DappuP189897	2e-99	368.6		Arthropoda	artNOG[6]	033ZB@artNOG,09V3C@biNOG,0VCM7@meNOG,13MMB@opiNOG,COG3325@NOG,KOG2806@euNOG	chitinase	520,1110	GO:0008152-metabolic process(L=1),	GO:0005576-extracellular region(L=1),	GO:0003824-catalytic activity(L=1),GO:0005488-binding(L=1),	PFAM (Glyco_hydro_18, CBM_14), SMART (Glyco_18, ChtBD2, SIGNAL)
REF_STRG_1_60692_XLOC_042848
REF_STRG_1_53464_XLOC_032749	phaw_30_tra_m.017940	42	438	248	3	2	438	10	442	1.6e-100	99.1	phaw_30_tra_m.017940 NA [parhyale hawaiensis]	parhyale hawaiensis	parhyale hawaiensis;parhyale;hyalidae;talitroidea;talitrida;senticaudata;amphipoda;peracarida;eumalacostraca;malacostraca;multicrustacea;crustacea;pancrustacea;mandibulata;arthropoda;panarthropoda;ecdysozoa;protostomia;bilateria;eumetazoa;metazoa;opisthokonta;eukaryota;cellular organisms;root	blastp_1_final_ALL_NON_REFSEQ_TAGGED_NO_KRILL.out	No	Yes	6669.DappuP323032	5.1e-15	87.8		Arthropoda	artNOG[6]	03C7T@artNOG,0AQJJ@biNOG,0JK6C@euNOG,0W33B@meNOG,0Z24F@NOG,149M6@opiNOG	Haemolymph juvenile hormone binding protein (JHBP)					PFAM (JHBP), SMART (SIGNAL)
REF_STRG_1_53461_XLOC_032750
REF_STRG_1_53459_XLOC_032746
REF_STRG_1_79604_XLOC_071098	XP_042239148.1	46.6	178	87	3	4	179	6	177	5.4e-43	96.7	XP_042239148.1 apolipoprotein D-like [Homarus americanus]	homarus americanus	homarus americanus;homarus;nephropidae;nephropoidea;astacidea;pleocyemata;decapoda;eucarida;eumalacostraca;malacostraca;multicrustacea;crustacea;pancrustacea;mandibulata;arthropoda;panarthropoda;ecdysozoa;protostomia;bilateria;eumetazoa;metazoa;opisthokonta;eukaryota;cellular organisms;root	blastp_1_final_lobster.out	No	Yes	6669.DappuP306367	2.4e-19	100.9		Arthropoda	artNOG[6]	036S8@artNOG,09TA4@biNOG,0V495@meNOG,13SMT@opiNOG,COG3040@NOG,KOG4824@euNOG	Apolipoprotein		GO:0051179-localization(L=1),	GO:0005576-extracellular region(L=1),	GO:0005215-transporter activity(L=1),GO:0005488-binding(L=1),	PFAM (Lipocalin, Lipocalin_2, Triabin), SMART (SIGNAL, TRANS)
REF_STRG_1_53451_XLOC_032722																		400682.PAC_15709041	6.2e-20	102.8		Animals	meNOG[21]	0JPB3@euNOG,0W0NA@meNOG,11SRB@NOG,14DQB@opiNOG	NA					PFAM (Dam)
REF_STRG_1_45243_XLOC_020227	VN_GLEAN_10002980	37	484	248	6	9	469	154	603	2.9e-68	97.9	VN_GLEAN_10002980 [mRNA] locus=scaffold22471:91750:104309:+ [translate_table: standard] NA [eriocheir sinensis]	eriocheir sinensis	eriocheir sinensis;eriocheir;varunidae;grapsoidea;thoracotremata;eubrachyura;brachyura;pleocyemata;decapoda;eucarida;eumalacostraca;malacostraca;multicrustacea;crustacea;pancrustacea;mandibulata;arthropoda;panarthropoda;ecdysozoa;protostomia;bilateria;eumetazoa;metazoa;opisthokonta;eukaryota;cellular organisms;root	blastp_1_final_ALL_NON_REFSEQ_TAGGED_NO_KRILL.out	No	Yes	121225.PHUM039060-PA	3.3e-28	131.7		Arthropoda	artNOG[6]	0377I@artNOG,0APV2@biNOG,0IYNB@euNOG,0SU4S@inNOG,0VIQK@meNOG,0ZKUB@NOG,13RPU@opiNOG	NA					SMART (TRANS, COIL)
REF_STRG_1_53427_XLOC_032689
REF_STRG_1_17482_XLOC_056994	XP_037786117.1	46.8	220	112	3	1	219	1	216	3.6e-50	97.8	XP_037786117.1 glutathione S-transferase 1-like [Penaeus monodon]	penaeus monodon	penaeus monodon;penaeus;penaeidae;penaeoidea;dendrobranchiata;decapoda;eucarida;eumalacostraca;malacostraca;multicrustacea;crustacea;pancrustacea;mandibulata;arthropoda;panarthropoda;ecdysozoa;protostomia;bilateria;eumetazoa;metazoa;opisthokonta;eukaryota;cellular organisms;root	blastp_1_final_invertebrate.out	No	Yes	7029.ACYPI008657-PB	2.9e-43	180.6	GSTD1	Arthropoda	artNOG[6]	036RP@artNOG,0A4BU@biNOG,0STI3@inNOG,0VHR9@meNOG,13Q1B@opiNOG,COG0625@NOG,KOG0867@euNOG	glutathione S-transferase	480,980,982,5204	GO:0008152-metabolic process(L=1),GO:0009987-cellular process(L=1),	GO:0005576-extracellular region(L=1),GO:0005623-cell(L=1),	GO:0003824-catalytic activity(L=1),	PFAM (GST_C, GST_N)
REF_STRG_1_21036_XLOC_069485	XP_037779651.1	28.9	523	209	9	7	368	90	610	5.2e-46	97.1	XP_037779651.1 uncharacterized protein LOC119576156 [Penaeus monodon]	penaeus monodon	penaeus monodon;penaeus;penaeidae;penaeoidea;dendrobranchiata;decapoda;eucarida;eumalacostraca;malacostraca;multicrustacea;crustacea;pancrustacea;mandibulata;arthropoda;panarthropoda;ecdysozoa;protostomia;bilateria;eumetazoa;metazoa;opisthokonta;eukaryota;cellular organisms;root	blastp_1_final_invertebrate.out	No	No	8049.ENSGMOP00000008757	2.5e-07	62		Fishes	fiNOG[1]	0B6B7@biNOG,0E9FY@chorNOG,0ITFW@euNOG,0NCXW@fiNOG,0WJ12@meNOG,0YB4K@NOG,13FZ5@opiNOG,1DGB7@veNOG	tripartite motif containing 35			GO:0005623-cell(L=1),	GO:0005488-binding(L=1),	PFAM (zf-C3HC4, SPRY, zf-B_box, U-box, zf-Nse), SMART (RING, PRY, BBOX, COIL, SPRY)
REF_STRG_1_5341_XLOC_092611
REF_STRG_1_97034_XLOC_010503	XP_037797814.1	75.3	450	110	1	1	449	1	450	2.5e-196	99.8	XP_037797814.1 long-chain specific acyl-CoA dehydrogenase, mitochondrial-like [Penaeus monodon]	penaeus monodon	penaeus monodon;penaeus;penaeidae;penaeoidea;dendrobranchiata;decapoda;eucarida;eumalacostraca;malacostraca;multicrustacea;crustacea;pancrustacea;mandibulata;arthropoda;panarthropoda;ecdysozoa;protostomia;bilateria;eumetazoa;metazoa;opisthokonta;eukaryota;cellular organisms;root	blastp_1_final_invertebrate.out	No	Yes	7955.ENSDARP00000108139	2e-155	554.3	ACADL	Fishes	fiNOG[1]	0A0CD@biNOG,0DMZ7@chorNOG,0N745@fiNOG,0VAYT@meNOG,0XNMY@NOG,12SRA@opiNOG,1CWV8@veNOG,KOG0141@euNOG	acyl-CoA dehydrogenase, long chain	71,1100,3320	GO:0008152-metabolic process(L=1),		GO:0003824-catalytic activity(L=1),GO:0005488-binding(L=1),	PFAM (Acyl-CoA_dh_M, Acyl-CoA_dh_1, Acyl-CoA_dh_N, Acyl-CoA_dh_2)
REF_STRG_1_53416_XLOC_032636	JAMg_model_16833.1	61.9	716	252	2	1	714	1	697	4.6e-251	99.7	JAMg_model_16833.1 type:polypeptide gene:JAMg_model_16833 NA [locusta migratoria]	locusta migratoria	locusta migratoria;locusta;oedipodinae;acrididae;acridoidea;acridomorpha;acrididea;caelifera;orthoptera;polyneoptera;neoptera;pterygota;dicondylia;insecta;hexapoda;pancrustacea;mandibulata;arthropoda;panarthropoda;ecdysozoa;protostomia;bilateria;eumetazoa;metazoa;opisthokonta;eukaryota;cellular organisms;root	blastp_1_final_ALL_NON_REFSEQ_TAGGED_NO_KRILL.out	No	Yes	121225.PHUM561990-PA	4e-251	872.8		Arthropoda	artNOG[6]	033DY@artNOG,09TQZ@biNOG,0SQ67@inNOG,0V4Q9@meNOG,12Q5K@opiNOG,COG5245@NOG,KOG3595@euNOG	dynein heavy chain		GO:0008152-metabolic process(L=1),GO:0009987-cellular process(L=1),GO:0032501-multicellular organismal process(L=1),GO:0044699-single-organism process(L=1),	GO:0005623-cell(L=1),GO:0032991-macromolecular complex(L=1),GO:0043226-organelle(L=1),	GO:0003824-catalytic activity(L=1),GO:0005488-binding(L=1),	PFAM (AAA_5, Dynein_heavy, DHC_N2, DHC_N1), SMART (COIL, AAA, TRANS)
REF_STRG_1_53414_XLOC_032635																		164328.Phyra79681	4.6e-06	56.6		Eukaryotes	euNOG[57]	14ZP1@perNOG,COG0666@NOG,KOG0504@euNOG	Ankyrin Repeat					PFAM (Ank, SOCS_box), SMART (ANK, TRANS, COIL, TPR, SOCS_box, LRR)
REF_STRG_1_5338_XLOC_092608
REF_TRIN_8_02478_XLOC_050349																		400682.PAC_15720572	1.7e-11	75.5		Animals	meNOG[21]	0W0J0@meNOG,0ZCK4@NOG,13YJU@opiNOG,KOG4185@euNOG	Inherit from opiNOG: zinc ion binding			GO:0005623-cell(L=1),	GO:0005488-binding(L=1),	PFAM (zf-C3HC4, zf-B_box), SMART (RING, COIL, BBOX, ZnF_RBZ)
REF_STRG_1_53385_XLOC_032600
REF_STRG_1_53382_XLOC_032595	XP_042229312.1	43.8	249	133	4	99	341	110	357	1.2e-51	70.6	XP_042229312.1 heparan sulfate glucosamine 3-O-sulfotransferase 5-like isoform X1 [Homarus americanus]	homarus americanus	homarus americanus;homarus;nephropidae;nephropoidea;astacidea;pleocyemata;decapoda;eucarida;eumalacostraca;malacostraca;multicrustacea;crustacea;pancrustacea;mandibulata;arthropoda;panarthropoda;ecdysozoa;protostomia;bilateria;eumetazoa;metazoa;opisthokonta;eukaryota;cellular organisms;root	blastp_1_final_lobster.out	No	Yes	13037.EHJ67645	7.2e-57	226.5	HS3ST-A	Arthropoda	artNOG[6]	032UJ@artNOG,09UQS@biNOG,0SQ5U@inNOG,0TC9T@lepNOG,0V5QC@meNOG,0XS59@NOG,12NWE@opiNOG,KOG3704@euNOG	heparan sulfate	534	GO:0008152-metabolic process(L=1),		GO:0003824-catalytic activity(L=1),	PFAM (Sulfotransfer_1), SMART (TRANS)
REF_STRG_1_102441_XLOC_112855
REF_STRG_1_71171_XLOC_058050	XP_018011657.1	54.6	414	155	11	366	753	307	713	4.8e-99	51.5	XP_018011657.1 PREDICTED: uncharacterized protein LOC108668910 [Hyalella azteca]	hyalella azteca	hyalella azteca;hyalella;hyalellidae;talitroidea;talitrida;senticaudata;amphipoda;peracarida;eumalacostraca;malacostraca;multicrustacea;crustacea;pancrustacea;mandibulata;arthropoda;panarthropoda;ecdysozoa;protostomia;bilateria;eumetazoa;metazoa;opisthokonta;eukaryota;cellular organisms;root	blastp_1_final_invertebrate.out	No	No	121225.PHUM518310-PA	1.1e-54	220.3		Arthropoda	artNOG[6]	036ZF@artNOG,0A2YH@biNOG,0SU9J@inNOG,0VISH@meNOG,13RB0@opiNOG,COG5025@NOG,KOG2294@euNOG	forkhead box protein		GO:0008152-metabolic process(L=1),GO:0009987-cellular process(L=1),GO:0032501-multicellular organismal process(L=1),GO:0032502-developmental process(L=1),GO:0040007-growth(L=1),GO:0040011-locomotion(L=1),GO:0044699-single-organism process(L=1),GO:0050896-response to stimulus(L=1),GO:0065007-biological regulation(L=1),GO:0071840-cellular component organization or biogenesis(L=1),	GO:0005623-cell(L=1),GO:0031974-membrane-enclosed lumen(L=1),GO:0032991-macromolecular complex(L=1),GO:0043226-organelle(L=1),	GO:0001071-nucleic acid binding transcription factor activity(L=1),GO:0005488-binding(L=1),	PFAM (Fork_head), SMART (FH)
REF_STRG_1_53376_XLOC_032586	XP_018008395.1	35.6	149	91	2	1	149	40	183	2.2e-19	98	XP_018008395.1 PREDICTED: uncharacterized protein LOC108666094, partial [Hyalella azteca]	hyalella azteca	hyalella azteca;hyalella;hyalellidae;talitroidea;talitrida;senticaudata;amphipoda;peracarida;eumalacostraca;malacostraca;multicrustacea;crustacea;pancrustacea;mandibulata;arthropoda;panarthropoda;ecdysozoa;protostomia;bilateria;eumetazoa;metazoa;opisthokonta;eukaryota;cellular organisms;root	blastp_1_final_invertebrate.out	No	No	5811.TGME49_102950	5.3e-12	76.3		Eukaryotes	euNOG[57]	0II6G@euNOG,0Z1QR@NOG	NA		GO:0008152-metabolic process(L=1),GO:0009987-cellular process(L=1),		GO:0003824-catalytic activity(L=1),GO:0005488-binding(L=1),	PFAM (DUF1759, Peptidase_A17, DUF1758, rve, RVT_1), SMART (ZnF_C2HC, COIL)
REF_STRG_1_53674_XLOC_033034	XP_037782282.1	86.9	426	55	1	1	425	34	459	7.2e-201	99.8	XP_037782282.1 elongation factor 1-gamma-like [Penaeus monodon]	penaeus monodon	penaeus monodon;penaeus;penaeidae;penaeoidea;dendrobranchiata;decapoda;eucarida;eumalacostraca;malacostraca;multicrustacea;crustacea;pancrustacea;mandibulata;arthropoda;panarthropoda;ecdysozoa;protostomia;bilateria;eumetazoa;metazoa;opisthokonta;eukaryota;cellular organisms;root	blastp_1_final_invertebrate.out	No	Yes	121225.PHUM604750-PA	2.2e-156	557.4	EF1GAMMA	Arthropoda	artNOG[6]	03344@artNOG,09V9Y@biNOG,0SPXS@inNOG,0V697@meNOG,12NGE@opiNOG,COG0625@NOG,KOG0867@euNOG,KOG1627@euNOG	elongation factor 1 gamma	5134	GO:0008152-metabolic process(L=1),GO:0009987-cellular process(L=1),GO:0032501-multicellular organismal process(L=1),GO:0032502-developmental process(L=1),GO:0044699-single-organism process(L=1),	GO:0005623-cell(L=1),GO:0032991-macromolecular complex(L=1),GO:0043226-organelle(L=1),	GO:0003824-catalytic activity(L=1),GO:0005488-binding(L=1),	PFAM (EF1G, GST_C, GST_N), SMART (EF1G, COIL)
REF_STRG_1_23102_XLOC_075896	XP_042222752.1	43.4	143	64	2	1	130	1	139	1.9e-24	94.9	XP_042222752.1 cuticle protein AM1199-like [Homarus americanus]	homarus americanus	homarus americanus;homarus;nephropidae;nephropoidea;astacidea;pleocyemata;decapoda;eucarida;eumalacostraca;malacostraca;multicrustacea;crustacea;pancrustacea;mandibulata;arthropoda;panarthropoda;ecdysozoa;protostomia;bilateria;eumetazoa;metazoa;opisthokonta;eukaryota;cellular organisms;root	blastp_1_final_lobster.out	No	Yes	6669.DappuP244905	8.4e-09	65.5		Arthropoda	artNOG[6]	037I9@artNOG,0A9Z6@biNOG,0IZZ0@euNOG,0VKHC@meNOG,11PJ1@NOG,13SNV@opiNOG	Cuticular protein				GO:0005198-structural molecule activity(L=1),	PFAM (Chitin_bind_4), SMART (SIGNAL)
REF_STRG_1_13063_XLOC_039169	XP_027211117.1	26.3	224	132	9	19	238	26	220	3.1e-10	66.5	XP_027211117.1 type-2 ice-structuring protein-like [Penaeus vannamei]	penaeus vannamei	penaeus vannamei;penaeus;penaeidae;penaeoidea;dendrobranchiata;decapoda;eucarida;eumalacostraca;malacostraca;multicrustacea;crustacea;pancrustacea;mandibulata;arthropoda;panarthropoda;ecdysozoa;protostomia;bilateria;eumetazoa;metazoa;opisthokonta;eukaryota;cellular organisms;root	blastp_1_final_invertebrate.out	No	Yes	7460.GB18252-PA	1.6e-08	65.9		Arthropoda	artNOG[6]	034FY@artNOG,09Z4B@biNOG,0S6NT@hymNOG,0SRW3@inNOG,0VA1I@meNOG,0XQHI@NOG,12RP9@opiNOG,KOG3594@euNOG,KOG4297@euNOG	CA		GO:0008152-metabolic process(L=1),GO:0009987-cellular process(L=1),GO:0022610-biological adhesion(L=1),GO:0032501-multicellular organismal process(L=1),GO:0032502-developmental process(L=1),GO:0044699-single-organism process(L=1),	GO:0005623-cell(L=1),GO:0016020-membrane(L=1),	GO:0003824-catalytic activity(L=1),GO:0005488-binding(L=1),	PFAM (Cadherin, Lectin_C), SMART (CA, TRANS, SIGNAL, CLECT)
REF_STRG_1_53363_XLOC_032577
REF_STRG_1_20656_XLOC_068298	XP_042204505.1	26.6	244	159	5	7	231	28	270	1.3e-15	91.8	XP_042204505.1 CD63 antigen-like [Homarus americanus]	homarus americanus	homarus americanus;homarus;nephropidae;nephropoidea;astacidea;pleocyemata;decapoda;eucarida;eumalacostraca;malacostraca;multicrustacea;crustacea;pancrustacea;mandibulata;arthropoda;panarthropoda;ecdysozoa;protostomia;bilateria;eumetazoa;metazoa;opisthokonta;eukaryota;cellular organisms;root	blastp_1_final_lobster.out	No	Yes	7091.BGIBMGA001039-TA	6.3e-15	86.7		Arthropoda	artNOG[6]	036MX@artNOG,0A2FD@biNOG,0STMC@inNOG,0TE6E@lepNOG,0VDB6@meNOG,11IRY@NOG,13HQN@opiNOG,KOG3882@euNOG	Tetraspanin family			GO:0016020-membrane(L=1),		PFAM (Tetraspannin), SMART (TRANS)
REF_STRG_1_53317_XLOC_032513																		69293.ENSGACP00000023648	4.4e-11	73.9	RNF180	Fishes	fiNOG[1]	0B5V2@biNOG,0E94P@chorNOG,0ISSH@euNOG,0NCS6@fiNOG,0WIHQ@meNOG,12D02@NOG,13FBP@opiNOG,1DG0J@veNOG	ring finger protein 180				GO:0005488-binding(L=1),	PFAM (zf-C3HC4), SMART (RING, TRANS)
REF_TRIN_6_01818_XLOC_026090	XP_042220325.1	47.5	299	155	2	2	300	166	462	4.6e-71	97.7	XP_042220325.1 RUS family member 1-like isoform X1 [Homarus americanus]	homarus americanus	homarus americanus;homarus;nephropidae;nephropoidea;astacidea;pleocyemata;decapoda;eucarida;eumalacostraca;malacostraca;multicrustacea;crustacea;pancrustacea;mandibulata;arthropoda;panarthropoda;ecdysozoa;protostomia;bilateria;eumetazoa;metazoa;opisthokonta;eukaryota;cellular organisms;root	blastp_1_final_lobster.out	No	Yes	9913.ENSBTAP00000055704	1.3e-25	122.5	C16ORF58	Mammals	maNOG[6]	09TAR@biNOG,0DEN2@chorNOG,0UGHT@maNOG,0V49V@meNOG,0XU74@NOG,13H73@opiNOG,1CPBX@veNOG,KOG4249@euNOG	Chromosome 16 open reading frame 58			GO:0016020-membrane(L=1),		PFAM (DUF647), SMART (TRANS)
REF_STRG_1_53307_XLOC_032486	XP_027235862.1	64.2	165	43	3	7	169	6	156	6.1e-34	95.3	XP_027235862.1 uncharacterized protein LOC113827160 [Penaeus vannamei]	penaeus vannamei	penaeus vannamei;penaeus;penaeidae;penaeoidea;dendrobranchiata;decapoda;eucarida;eumalacostraca;malacostraca;multicrustacea;crustacea;pancrustacea;mandibulata;arthropoda;panarthropoda;ecdysozoa;protostomia;bilateria;eumetazoa;metazoa;opisthokonta;eukaryota;cellular organisms;root	blastp_1_final_invertebrate.out	No	No	8090.ENSORLP00000012177	0.00027	50.8		Fishes	fiNOG[1]	09ZD6@biNOG,0DGY6@chorNOG,0N5FH@fiNOG,0V6EF@meNOG,11T0F@NOG,13TQF@opiNOG,1CRNF@veNOG,KOG4802@euNOG	WAP-type (Whey Acidic Protein) 'four-disulfide core'		GO:0065007-biological regulation(L=1),	GO:0005576-extracellular region(L=1),		PFAM (fn3, WAP), SMART (FN3, SIGNAL, WAP)
COM_SPAL_1_026359_XLOC_088699	CQUAD_00009696-RA	49.6	724	355	7	106	827	22	737	1.2e-202	66	CQUAD_00009696-RA protein AED:0.08 eAED:0.08 QI:0|0|0|1|0.66|0.75|4|0|752 NA [cherax quadricarinatus]	cherax quadricarinatus	cherax quadricarinatus;cherax;parastacidae;parastacoidea;astacidea;pleocyemata;decapoda;eucarida;eumalacostraca;malacostraca;multicrustacea;crustacea;pancrustacea;mandibulata;arthropoda;panarthropoda;ecdysozoa;protostomia;bilateria;eumetazoa;metazoa;opisthokonta;eukaryota;cellular organisms;root	blastp_1_final_ALL_NON_REFSEQ_TAGGED_NO_KRILL.out	No	Yes	6183.Smp_015630__mRNA	2.6e-20	106.7		Animals	meNOG[21]	09W3H@biNOG,0V71Z@meNOG,0XPWH@NOG,12PJU@opiNOG,KOG3643@euNOG	Gamma-aminobutyric acid (GABA) A receptor	4080	GO:0009987-cellular process(L=1),GO:0044699-single-organism process(L=1),GO:0051179-localization(L=1),	GO:0005623-cell(L=1),GO:0016020-membrane(L=1),GO:0030054-cell junction(L=1),GO:0045202-synapse(L=1),	GO:0005215-transporter activity(L=1),	PFAM (Neur_chan_memb, Neur_chan_LBD), SMART (TRANS, SIGNAL)
REF_STRG_1_92234_XLOC_092565																		6669.DappuP62084	4.8e-26	124		Arthropoda	artNOG[6]	037TA@artNOG,0A97U@biNOG,0IZDJ@euNOG,0VK4F@meNOG,11P12@NOG,13U31@opiNOG	Chitin binding Peritrophin-A domain		GO:0008152-metabolic process(L=1),GO:0009987-cellular process(L=1),	GO:0005576-extracellular region(L=1),	GO:0003824-catalytic activity(L=1),GO:0005488-binding(L=1),	PFAM (CBM_14, Pkinase_Tyr, Pkinase), SMART (ChtBD2, SIGNAL, COIL, TRANS)
REF_STRG_1_53297_XLOC_032500	snap-scaffold1261-processed-gene-0.6-mRNA-1	52.9	102	43	1	32	133	26	122	2.5e-25	76.1	snap-scaffold1261-processed-gene-0.6-mRNA-1 protein AED:0.32 eAED:0.32 QI:0|0|0|0.25|1|1|4|0|123 NA [procambarus virginalis]	procambarus virginalis	procambarus virginalis;procambarus;cambarinae;cambaridae;astacoidea;astacidea;pleocyemata;decapoda;eucarida;eumalacostraca;malacostraca;multicrustacea;crustacea;pancrustacea;mandibulata;arthropoda;panarthropoda;ecdysozoa;protostomia;bilateria;eumetazoa;metazoa;opisthokonta;eukaryota;cellular organisms;root	blastp_1_final_ALL_NON_REFSEQ_TAGGED_NO_KRILL.out	No	Yes	7159.AAEL009613-PB	1.4e-19	101.3		Arthropoda	artNOG[6]	038Q6@artNOG,0A9U6@biNOG,0VKZ0@meNOG,13W3W@opiNOG,COG0257@NOG,KOG4122@euNOG	ribosomal protein	3010	GO:0008152-metabolic process(L=1),GO:0009987-cellular process(L=1),GO:0044699-single-organism process(L=1),GO:0071840-cellular component organization or biogenesis(L=1),	GO:0005623-cell(L=1),GO:0031974-membrane-enclosed lumen(L=1),GO:0032991-macromolecular complex(L=1),GO:0043226-organelle(L=1),	GO:0005198-structural molecule activity(L=1),	PFAM (Ribosomal_L36), SMART (SIGNAL)
REF_STRG_1_53296_XLOC_032495
REF_STRG_1_53295_XLOC_032494
REF_STRG_1_11968_XLOC_034391																		6669.DappuP307021	6.2e-46	188.3	NF1	Arthropoda	artNOG[6]	034MM@artNOG,09TIB@biNOG,0V4H9@meNOG,0XRPJ@NOG,12RI6@opiNOG,KOG1826@euNOG	Neurofibromin 1	4010	GO:0007610-behavior(L=1),GO:0009987-cellular process(L=1),GO:0023052-signaling(L=1),GO:0030819-positive regulation of cAMP biosynthetic process(L=10),GO:0032501-multicellular organismal process(L=1),GO:0032502-developmental process(L=1),GO:0040007-growth(L=1),GO:0044699-single-organism process(L=1),GO:0048511-rhythmic process(L=1),GO:0050896-response to stimulus(L=1),GO:0065007-biological regulat…	GO:0005623-cell(L=1),GO:0016020-membrane(L=1),		PFAM (RasGAP), SMART (RasGAP, SEC14, COIL)
REF_STRG_1_77624_XLOC_067857	VN_GLEAN_10005629	67.8	791	206	8	7	751	1	788	3.20e-311	99.1	VN_GLEAN_10005629 [mRNA] locus=scaffold5134:94632:133971:- [translate_table: standard] NA [eriocheir sinensis]	eriocheir sinensis	eriocheir sinensis;eriocheir;varunidae;grapsoidea;thoracotremata;eubrachyura;brachyura;pleocyemata;decapoda;eucarida;eumalacostraca;malacostraca;multicrustacea;crustacea;pancrustacea;mandibulata;arthropoda;panarthropoda;ecdysozoa;protostomia;bilateria;eumetazoa;metazoa;opisthokonta;eukaryota;cellular organisms;root	blastp_1_final_ALL_NON_REFSEQ_TAGGED_NO_KRILL.out	No	Yes	6669.DappuP214208	2.1e-234	817.4		Arthropoda	artNOG[6]	033M8@artNOG,0A339@biNOG,0IIKC@euNOG,0VDY6@meNOG,0XTAH@NOG,13FKG@opiNOG	ZP		GO:0009987-cellular process(L=1),GO:0032502-developmental process(L=1),GO:0044699-single-organism process(L=1),GO:0065007-biological regulation(L=1),GO:0071840-cellular component organization or biogenesis(L=1),	GO:0016020-membrane(L=1),		PFAM (PAN_1, Zona_pellucida), SMART (PAN_AP, TRANS, ZP, SIGNAL)
REF_STRG_1_53263_XLOC_032438
REF_STRG_1_42562_XLOC_015536	XP_042213099.1	40.4	1645	889	21	3	1605	2	1596	0	99.8	XP_042213099.1 probable methyltransferase TARBP1 isoform X1 [Homarus americanus]	homarus americanus	homarus americanus;homarus;nephropidae;nephropoidea;astacidea;pleocyemata;decapoda;eucarida;eumalacostraca;malacostraca;multicrustacea;crustacea;pancrustacea;mandibulata;arthropoda;panarthropoda;ecdysozoa;protostomia;bilateria;eumetazoa;metazoa;opisthokonta;eukaryota;cellular organisms;root	blastp_1_final_lobster.out	No	Yes	7897.ENSLACP00000004878	7.1e-123	448	TARBP1	Animals	meNOG[21]	0A2U9@biNOG,0DIRU@chorNOG,0VF6S@meNOG,13JU5@opiNOG,1D145@veNOG,COG0566@NOG,KOG0839@euNOG	Tar (HIV-1) RNA binding protein 1		GO:0008152-metabolic process(L=1),GO:0009987-cellular process(L=1),GO:0032501-multicellular organismal process(L=1),GO:0032502-developmental process(L=1),GO:0044699-single-organism process(L=1),GO:0065007-biological regulation(L=1),	GO:0005623-cell(L=1),GO:0043226-organelle(L=1),	GO:0003824-catalytic activity(L=1),GO:0005488-binding(L=1),	PFAM (SpoU_methylase)
REF_STRG_1_53254_XLOC_032426	EFX66814	28.8	281	185	8	11	291	1	266	3.9e-29	89.8	EFX66814 pep supercontig:V1.0:DAPPUscaffold_171:65699:68649:1 gene:DAPPUDRAFT_115964 transcript:EFX66814 gene_biotype:protein_coding transcript_biotype:protein_coding NA [daphnia pulex]	daphnia pulex	daphnia pulex;daphnia;daphniidae;anomopoda;cladocera;diplostraca;phyllopoda;branchiopoda;crustacea;pancrustacea;mandibulata;arthropoda;panarthropoda;ecdysozoa;protostomia;bilateria;eumetazoa;metazoa;opisthokonta;eukaryota;cellular organisms;root	blastp_1_final_ALL_NON_REFSEQ_TAGGED_NO_KRILL.out	No	Yes	13037.EHJ63568	8.3e-28	129.8		Arthropoda	artNOG[6]	03H1W@artNOG,0B1I7@biNOG,0J0VV@euNOG,0T3JJ@inNOG,0WE4F@meNOG,11WXX@NOG,13VFV@opiNOG	NA					SMART (SIGNAL, TRANS, IG)
REF_STRG_1_988_XLOC_103982
REF_STRG_1_46582_XLOC_022392	sp|P26221|GUN4_THEFU	49.9	473	208	10	2	455	24	486	4.1e-118	98.5	sp|P26221|GUN4_THEFU Endoglucanase E-4 OS=Thermobifida fusca OX=2021 GN=celD PE=1 SV=2	thermobifida fusca	thermobifida fusca;thermobifida;nocardiopsaceae;streptosporangiales;actinobacteria;actinobacteria;terrabacteria group;bacteria;cellular organisms;root	blastp_1_final_uniprot_sprot.out	No	Yes	45351.NEMVEDRAFT_v1g83869-PA	6.3e-133	479.6		Animals	meNOG[21]	0IDXW@euNOG,0V5EQ@meNOG,0XPC9@NOG,12NQR@opiNOG	Glycosyl hydrolase family 9		GO:0008152-metabolic process(L=1),		GO:0003824-catalytic activity(L=1),GO:0005488-binding(L=1),	PFAM (Glyco_hydro_9, CBM_2), SMART (SIGNAL, TRANS, CBD_II)
REF_STRG_1_35154_XLOC_105166																		99883.ENSTNIP00000005028	9.8e-53	213.8		Fishes	fiNOG[1]	09Y7G@biNOG,0DJKZ@chorNOG,0N5VM@fiNOG,0V951@meNOG,0ZYS4@NOG,13JJI@opiNOG,1CUDT@veNOG,KOG2579@euNOG	fibrinogen C domain containing 1					PFAM (Fibrinogen_C), SMART (FBG, TRANS, COIL)
REF_STRG_1_68972_XLOC_054723	XP_037792363.1	50.4	258	121	3	5	255	29	286	8.4e-67	96.5	XP_037792363.1 non-structural maintenance of chromosomes element 3 homolog [Penaeus monodon]	penaeus monodon	penaeus monodon;penaeus;penaeidae;penaeoidea;dendrobranchiata;decapoda;eucarida;eumalacostraca;malacostraca;multicrustacea;crustacea;pancrustacea;mandibulata;arthropoda;panarthropoda;ecdysozoa;protostomia;bilateria;eumetazoa;metazoa;opisthokonta;eukaryota;cellular organisms;root	blastp_1_final_invertebrate.out	No	Yes	7897.ENSLACP00000013060	6.7e-31	139.8	MAGED2	Animals	meNOG[21]	09XDN@biNOG,0DIR5@chorNOG,0V8BT@meNOG,11S70@NOG,12PTD@opiNOG,1CTG7@veNOG,KOG4562@euNOG	Melanoma antigen family D, 2		GO:0008152-metabolic process(L=1),GO:0009987-cellular process(L=1),GO:0032501-multicellular organismal process(L=1),GO:0032502-developmental process(L=1),GO:0044699-single-organism process(L=1),GO:0065007-biological regulation(L=1),GO:0071840-cellular component organization or biogenesis(L=1),		GO:0003824-catalytic activity(L=1),GO:0005488-binding(L=1),	PFAM (MAGE)
REF_STRG_1_84992_XLOC_079843	XP_027218078.1	22.4	406	248	13	8	387	77	441	9.1e-17	97.7	XP_027218078.1 uncharacterized protein LOC113810645 isoform X1 [Penaeus vannamei]	penaeus vannamei	penaeus vannamei;penaeus;penaeidae;penaeoidea;dendrobranchiata;decapoda;eucarida;eumalacostraca;malacostraca;multicrustacea;crustacea;pancrustacea;mandibulata;arthropoda;panarthropoda;ecdysozoa;protostomia;bilateria;eumetazoa;metazoa;opisthokonta;eukaryota;cellular organisms;root	blastp_1_final_invertebrate.out	No	No	7668.SPU_021639tr	8.2e-09	67		Eukaryotes	euNOG[57]	0ITFS@euNOG,0XX5Q@NOG	Zinc finger, C3HC4 type (RING finger)	3040		GO:0005623-cell(L=1),	GO:0005488-binding(L=1),	PFAM (zf-C3HC4, zf-B_box), SMART (RING, COIL, BBOX)
REF_STRG_1_53216_XLOC_032366	XP_037801360.1	50.6	690	332	6	1	686	72	756	1.4e-198	99.4	XP_037801360.1 Down syndrome cell adhesion molecule-like protein Dscam2 [Penaeus monodon]	penaeus monodon	penaeus monodon;penaeus;penaeidae;penaeoidea;dendrobranchiata;decapoda;eucarida;eumalacostraca;malacostraca;multicrustacea;crustacea;pancrustacea;mandibulata;arthropoda;panarthropoda;ecdysozoa;protostomia;bilateria;eumetazoa;metazoa;opisthokonta;eukaryota;cellular organisms;root	blastp_1_final_invertebrate.out	No	Yes	7425.NV17665-PA	1.8e-83	315.8		Arthropoda	artNOG[6]	03HJN@artNOG,0B4PH@biNOG,0IQJM@euNOG,0T409@inNOG,0WH7S@meNOG,0XQX7@NOG,13DEV@opiNOG	Down syndrome cell adhesion		GO:0009987-cellular process(L=1),GO:0023052-signaling(L=1),GO:0032501-multicellular organismal process(L=1),GO:0032502-developmental process(L=1),GO:0040007-growth(L=1),GO:0040011-locomotion(L=1),GO:0044699-single-organism process(L=1),GO:0048814-regulation of dendrite morphogenesis(L=11),GO:0050773-regulation of dendrite development(L=10),GO:0050896-response to stimulus(L=1),GO:0051179-localizat…	GO:0005623-cell(L=1),GO:0016020-membrane(L=1),	GO:0004871-signal transducer activity(L=1),GO:0005488-binding(L=1),GO:0060089-molecular transducer activity(L=1),	PFAM (I-set, fn3, ig, V-set, Dscam_C, C2-set_2), SMART (IGc2, FN3, IG_like, IG, TRANS, SIGNAL, COIL)
COM_SPAL_1_012746_XLOC_045607	VN_GLEAN_10001973	47.1	2773	1185	68	127	2752	39	2675	0	93.3	VN_GLEAN_10001973 [mRNA] locus=scaffold28806:3922:30394:- [translate_table: standard] NA [eriocheir sinensis]	eriocheir sinensis	eriocheir sinensis;eriocheir;varunidae;grapsoidea;thoracotremata;eubrachyura;brachyura;pleocyemata;decapoda;eucarida;eumalacostraca;malacostraca;multicrustacea;crustacea;pancrustacea;mandibulata;arthropoda;panarthropoda;ecdysozoa;protostomia;bilateria;eumetazoa;metazoa;opisthokonta;eukaryota;cellular organisms;root	blastp_1_final_ALL_NON_REFSEQ_TAGGED_NO_KRILL.out	No	Yes	121225.PHUM262050-PA	6.5e-63	249.6		Arthropoda	artNOG[6]	03H9D@artNOG,0B3QV@biNOG,0INUD@euNOG,0T3RZ@inNOG,0WG4Z@meNOG,11YSB@NOG,13BWH@opiNOG	PH domain				GO:0005488-binding(L=1),	PFAM (PH), SMART (PH)
REF_STRG_1_90511_XLOC_089429	XP_027230178.1	47.6	170	86	2	36	204	107	274	1.7e-41	81.2	XP_027230178.1 uncharacterized protein LOC113821850 [Penaeus vannamei]	penaeus vannamei	penaeus vannamei;penaeus;penaeidae;penaeoidea;dendrobranchiata;decapoda;eucarida;eumalacostraca;malacostraca;multicrustacea;crustacea;pancrustacea;mandibulata;arthropoda;panarthropoda;ecdysozoa;protostomia;bilateria;eumetazoa;metazoa;opisthokonta;eukaryota;cellular organisms;root	blastp_1_final_invertebrate.out	No	No	6669.DappuP315290	3.5e-22	110.5		Arthropoda	artNOG[6]	03BTH@artNOG,0AMJM@biNOG,0JEDX@euNOG,0W0VI@meNOG,10F9G@NOG,14DVB@opiNOG	NA					PFAM (RmuC), SMART (TRANS, COIL, SIGNAL)
REF_STRG_1_53212_XLOC_032360	phaw_30_tra_m.009533	24.6	207	145	3	26	222	8	213	2.3e-13	84.5	phaw_30_tra_m.009533 NA [parhyale hawaiensis]	parhyale hawaiensis	parhyale hawaiensis;parhyale;hyalidae;talitroidea;talitrida;senticaudata;amphipoda;peracarida;eumalacostraca;malacostraca;multicrustacea;crustacea;pancrustacea;mandibulata;arthropoda;panarthropoda;ecdysozoa;protostomia;bilateria;eumetazoa;metazoa;opisthokonta;eukaryota;cellular organisms;root	blastp_1_final_ALL_NON_REFSEQ_TAGGED_NO_KRILL.out	No	Yes
REF_STRG_1_53915_XLOC_033382	XP_027218085.1	50.5	412	202	2	11	422	35	444	4.9e-120	95.4	XP_027218085.1 alkylglycerol monooxygenase-like isoform X1 [Penaeus vannamei]	penaeus vannamei	penaeus vannamei;penaeus;penaeidae;penaeoidea;dendrobranchiata;decapoda;eucarida;eumalacostraca;malacostraca;multicrustacea;crustacea;pancrustacea;mandibulata;arthropoda;panarthropoda;ecdysozoa;protostomia;bilateria;eumetazoa;metazoa;opisthokonta;eukaryota;cellular organisms;root	blastp_1_final_invertebrate.out	No	Yes	7091.BGIBMGA002524-TA	1.2e-77	295.8		Arthropoda	artNOG[6]	033GG@artNOG,0A0T4@biNOG,0SPQK@inNOG,0TAKI@lepNOG,0VBPQ@meNOG,13ITV@opiNOG,COG3000@NOG,KOG0872@euNOG	Fatty acid hydroxylase superfamily		GO:0008152-metabolic process(L=1),GO:0009987-cellular process(L=1),	GO:0016020-membrane(L=1),	GO:0003824-catalytic activity(L=1),GO:0005488-binding(L=1),	PFAM (FA_hydroxylase), SMART (TRANS)
REF_STRG_1_25433_XLOC_082662
REF_STRG_1_5319_XLOC_092526	snap_masked-scaffold9145-processed-gene-0.7-mRNA-1	38.6	272	159	4	1	271	25	289	1.4e-44	95.4	snap_masked-scaffold9145-processed-gene-0.7-mRNA-1 protein AED:0.43 eAED:1.00 QI:0|0|0|0.5|1|1|2|0|300 NA [procambarus virginalis]	procambarus virginalis	procambarus virginalis;procambarus;cambarinae;cambaridae;astacoidea;astacidea;pleocyemata;decapoda;eucarida;eumalacostraca;malacostraca;multicrustacea;crustacea;pancrustacea;mandibulata;arthropoda;panarthropoda;ecdysozoa;protostomia;bilateria;eumetazoa;metazoa;opisthokonta;eukaryota;cellular organisms;root	blastp_1_final_ALL_NON_REFSEQ_TAGGED_NO_KRILL.out	No	Yes	13735.ENSPSIP00000001360	1.4e-21	109		Animals	meNOG[21]	0A4YU@biNOG,0E1UH@chorNOG,0VFU1@meNOG,0Y65V@NOG,13K44@opiNOG,1D9P8@veNOG,KOG1075@euNOG	Reverse transcriptase (RNA-dependent DNA polymerase)		GO:0008152-metabolic process(L=1),GO:0009987-cellular process(L=1),GO:0023052-signaling(L=1),GO:0044699-single-organism process(L=1),GO:0050896-response to stimulus(L=1),GO:0065007-biological regulation(L=1),	GO:0016020-membrane(L=1),	GO:0003824-catalytic activity(L=1),GO:0004871-signal transducer activity(L=1),GO:0005488-binding(L=1),GO:0060089-molecular transducer activity(L=1),	PFAM (RVT_1, DUF1891), SMART (TRANS, COIL)
REF_TRIN_5_03156_XLOC_048219	XP_027239141.1	44.9	263	132	4	47	308	65	315	1.1e-57	85.1	XP_027239141.1 uncharacterized protein LOC113830138 [Penaeus vannamei]	penaeus vannamei	penaeus vannamei;penaeus;penaeidae;penaeoidea;dendrobranchiata;decapoda;eucarida;eumalacostraca;malacostraca;multicrustacea;crustacea;pancrustacea;mandibulata;arthropoda;panarthropoda;ecdysozoa;protostomia;bilateria;eumetazoa;metazoa;opisthokonta;eukaryota;cellular organisms;root	blastp_1_final_invertebrate.out	No	No	6669.DappuP253759	6.9e-27	126.7	METTL24	Animals	meNOG[21]	0A15N@biNOG,0IHCM@euNOG,0VC1S@meNOG,0Y3P7@NOG,12SB2@opiNOG	methyltransferase like 24		GO:0008152-metabolic process(L=1),	GO:0005576-extracellular region(L=1),	GO:0003824-catalytic activity(L=1),	SMART (SIGNAL, TRANS)
REF_STRG_1_53196_XLOC_032336	maker-scaffold113546-snap-gene-0.0-mRNA-1	45.4	438	226	4	1	434	263	691	7.7e-103	97.3	maker-scaffold113546-snap-gene-0.0-mRNA-1 protein AED:0.44 eAED:0.61 QI:514|0|0.33|1|0|0|3|0|701 NA [procambarus virginalis]	procambarus virginalis	procambarus virginalis;procambarus;cambarinae;cambaridae;astacoidea;astacidea;pleocyemata;decapoda;eucarida;eumalacostraca;malacostraca;multicrustacea;crustacea;pancrustacea;mandibulata;arthropoda;panarthropoda;ecdysozoa;protostomia;bilateria;eumetazoa;metazoa;opisthokonta;eukaryota;cellular organisms;root	blastp_1_final_ALL_NON_REFSEQ_TAGGED_NO_KRILL.out	No	Yes	13735.ENSPSIP00000000799	4e-108	397.1		Animals	meNOG[21]	0A5RU@biNOG,0DUMB@chorNOG,0VGNY@meNOG,0Y65V@NOG,13JGH@opiNOG,1D3YR@veNOG,KOG1075@euNOG	Inherit from KOG: Retrotransposon protein		GO:0008152-metabolic process(L=1),GO:0009987-cellular process(L=1),	GO:0019012-virion(L=1),	GO:0003824-catalytic activity(L=1),GO:0005198-structural molecule activity(L=1),GO:0005488-binding(L=1),	PFAM (RVT_1, Exo_endo_phos), SMART (COIL, TPR)
REF_STRG_1_53194_XLOC_032335
REF_TRIN_1_00596_XLOC_098726
REF_STRG_1_5317_XLOC_092527
REF_STRG_1_54990_XLOC_034935
REF_STRG_1_53144_XLOC_032276	phaw_30_tra_m.022417	47.8	1194	564	22	25	1164	65	1253	3.8e-303	97.9	phaw_30_tra_m.022417 NA [parhyale hawaiensis]	parhyale hawaiensis	parhyale hawaiensis;parhyale;hyalidae;talitroidea;talitrida;senticaudata;amphipoda;peracarida;eumalacostraca;malacostraca;multicrustacea;crustacea;pancrustacea;mandibulata;arthropoda;panarthropoda;ecdysozoa;protostomia;bilateria;eumetazoa;metazoa;opisthokonta;eukaryota;cellular organisms;root	blastp_1_final_ALL_NON_REFSEQ_TAGGED_NO_KRILL.out	No	Yes	7029.ACYPI008010-PA	3.7e-81	308.9		Arthropoda	artNOG[6]	035AD@artNOG,09VCW@biNOG,0IEPS@euNOG,0SRXN@inNOG,0V6BZ@meNOG,0XPSZ@NOG,12RTX@opiNOG	Ca-activated cl channel protein					PFAM (CLCA_N, DUF1973, VWA, VWA_CoxE, CUB), SMART (TRANS, VWA, SIGNAL, FN3, CUB)
REF_STRG_1_53135_XLOC_032254
REF_STRG_1_52200_XLOC_030852																		34740.HMEL002616-PA	1e-09	68.9		Arthropoda	artNOG[6]	0394G@artNOG,0AAPS@biNOG,0J3PT@euNOG,0SVWR@inNOG,0VMHY@meNOG,128ZS@NOG,13WWB@opiNOG	Insect cuticle protein				GO:0005198-structural molecule activity(L=1),	PFAM (Chitin_bind_4), SMART (SIGNAL)
REF_STRG_1_15193_XLOC_047972	XP_042227297.1	31.8	267	156	8	72	335	14	257	2.4e-28	78.1	XP_042227297.1 uncharacterized protein LOC121869786 isoform X1 [Homarus americanus]	homarus americanus	homarus americanus;homarus;nephropidae;nephropoidea;astacidea;pleocyemata;decapoda;eucarida;eumalacostraca;malacostraca;multicrustacea;crustacea;pancrustacea;mandibulata;arthropoda;panarthropoda;ecdysozoa;protostomia;bilateria;eumetazoa;metazoa;opisthokonta;eukaryota;cellular organisms;root	blastp_1_final_lobster.out	No	No
REF_STRG_1_53116_XLOC_032230																		54126.PPA26108	3.7e-25	119.8		Nematodes	nemNOG[3]	09UP8@biNOG,0ECH7@chrNOG,0V5NV@meNOG,0X8A4@nemNOG,0XRMJ@NOG,12QZY@opiNOG,KOG0032@euNOG	DEATH	5200,5219	GO:0008152-metabolic process(L=1),GO:0009987-cellular process(L=1),GO:0023052-signaling(L=1),GO:0044699-single-organism process(L=1),GO:0050896-response to stimulus(L=1),GO:0065007-biological regulation(L=1),		GO:0003824-catalytic activity(L=1),GO:0005488-binding(L=1),	PFAM (Ank, Death, RIO1, Kdo, Pkinase_Tyr, Pkinase), SMART (ANK, DEATH, S_TKc, TRANS)
REF_STRG_1_55019_XLOC_034981	CQUAD_00019703-RA	56.4	349	133	9	2	344	149	484	3.4e-90	99.4	CQUAD_00019703-RA protein AED:0.05 eAED:0.05 QI:0|0|0|1|0.66|0.75|4|0|484 NA [cherax quadricarinatus]	cherax quadricarinatus	cherax quadricarinatus;cherax;parastacidae;parastacoidea;astacidea;pleocyemata;decapoda;eucarida;eumalacostraca;malacostraca;multicrustacea;crustacea;pancrustacea;mandibulata;arthropoda;panarthropoda;ecdysozoa;protostomia;bilateria;eumetazoa;metazoa;opisthokonta;eukaryota;cellular organisms;root	blastp_1_final_ALL_NON_REFSEQ_TAGGED_NO_KRILL.out	No	Yes
REF_TRIN_13_00184_XLOC_047115	XP_042223633.1	51.6	626	267	8	8	604	20	638	3.1e-172	98.8	XP_042223633.1 folylpolyglutamate synthase, mitochondrial-like [Homarus americanus]	homarus americanus	homarus americanus;homarus;nephropidae;nephropoidea;astacidea;pleocyemata;decapoda;eucarida;eumalacostraca;malacostraca;multicrustacea;crustacea;pancrustacea;mandibulata;arthropoda;panarthropoda;ecdysozoa;protostomia;bilateria;eumetazoa;metazoa;opisthokonta;eukaryota;cellular organisms;root	blastp_1_final_lobster.out	No	Yes	8364.ENSXETP00000047637	4.1e-116	424.1	FPGS	Animals	meNOG[21]	0A3U7@biNOG,0DKG6@chorNOG,0V9YF@meNOG,12RBD@opiNOG,1CVA8@veNOG,COG0285@NOG,KOG2525@euNOG	Catalyzes conversion of folates to polyglutamate derivatives allowing concentration of folate compounds in the cell and the intracellular retention of these cofactors, which are important substrates for most of the folate-dependent enzymes that are involved in one-carbon transfer reactions involved in purine, pyrimidine and amino acid synthesis	790,1100	GO:0008152-metabolic process(L=1),GO:0009987-cellular process(L=1),GO:0032501-multicellular organismal process(L=1),GO:0032502-developmental process(L=1),GO:0044699-single-organism process(L=1),GO:0050896-response to stimulus(L=1),GO:0051179-localization(L=1),GO:0071840-cellular component organization or biogenesis(L=1),	GO:0005623-cell(L=1),GO:0016020-membrane(L=1),GO:0031974-membrane-enclosed lumen(L=1),GO:0043226-organelle(L=1),	GO:0003824-catalytic activity(L=1),GO:0005215-transporter activity(L=1),GO:0005488-binding(L=1),	PFAM (Mur_ligase_M, Mur_ligase_C), SMART (SIGNAL)
REF_STRG_1_71566_XLOC_058693																		121225.PHUM449100-PA	3.7e-60	237.3		Arthropoda	artNOG[6]	03623@artNOG,09VU7@biNOG,0SSV4@inNOG,0V6SX@meNOG,0XP34@NOG,12PH9@opiNOG,KOG1215@euNOG	low-density lipoprotein receptor	5010,5144	GO:0051179-localization(L=1),	GO:0016020-membrane(L=1),	GO:0005488-binding(L=1),	PFAM (Ldl_recept_a, Ldl_recept_b, EGF_CA, EGF), SMART (LY, LDLa, EGF, EGF_CA, EGF_like, FOLN, TRANS, SIGNAL)
REF_STRG_1_53114_XLOC_032227
REF_STRG_1_29716_XLOC_093465	XP_037788695.1	58.2	134	36	3	1	131	1	117	8.1e-34	99.2	XP_037788695.1 cuticle protein 8-like [Penaeus monodon]	penaeus monodon	penaeus monodon;penaeus;penaeidae;penaeoidea;dendrobranchiata;decapoda;eucarida;eumalacostraca;malacostraca;multicrustacea;crustacea;pancrustacea;mandibulata;arthropoda;panarthropoda;ecdysozoa;protostomia;bilateria;eumetazoa;metazoa;opisthokonta;eukaryota;cellular organisms;root	blastp_1_final_invertebrate.out	No	Yes	6669.DappuP315544	2.6e-15	87		Arthropoda	artNOG[6]	03ATH@artNOG,0A9VD@biNOG,0J1SY@euNOG,0VKT7@meNOG,120ID@NOG,13UME@opiNOG	Insect cuticle protein				GO:0005198-structural molecule activity(L=1),	PFAM (Chitin_bind_4), SMART (SIGNAL, TRANS)
COM_SPAL_1_004875_XLOC_021104	XP_042205131.1	68.9	543	159	2	1	538	1	538	1e-218	88.8	XP_042205131.1 alpha-aminoadipic semialdehyde synthase, mitochondrial-like [Homarus americanus]	homarus americanus	homarus americanus;homarus;nephropidae;nephropoidea;astacidea;pleocyemata;decapoda;eucarida;eumalacostraca;malacostraca;multicrustacea;crustacea;pancrustacea;mandibulata;arthropoda;panarthropoda;ecdysozoa;protostomia;bilateria;eumetazoa;metazoa;opisthokonta;eukaryota;cellular organisms;root	blastp_1_final_lobster.out	No	Yes	6669.DappuP334150	1e-199	701.8	LKR	Arthropoda	artNOG[6]	035FE@artNOG,09WPB@biNOG,0V7MW@meNOG,14F6N@opiNOG,COG1748@NOG,KOG0172@euNOG	alpha-aminoadipic semialdehyde synthase	310,1100,1110	GO:0008152-metabolic process(L=1),GO:0009987-cellular process(L=1),GO:0044699-single-organism process(L=1),GO:0065007-biological regulation(L=1),GO:0071840-cellular component organization or biogenesis(L=1),		GO:0003824-catalytic activity(L=1),	PFAM (Saccharop_dh, AlaDh_PNT_N, AlaDh_PNT_C, Shikimate_DH), SMART (AlaDh_PNT_C, AlaDh_PNT_N, COIL)
REF_STRG_1_68204_XLOC_053545
REF_STRG_1_53094_XLOC_032206	phaw_30_tra_m.019947	43.5	384	214	2	10	391	98	480	2.7e-83	94.6	phaw_30_tra_m.019947 NA [parhyale hawaiensis]	parhyale hawaiensis	parhyale hawaiensis;parhyale;hyalidae;talitroidea;talitrida;senticaudata;amphipoda;peracarida;eumalacostraca;malacostraca;multicrustacea;crustacea;pancrustacea;mandibulata;arthropoda;panarthropoda;ecdysozoa;protostomia;bilateria;eumetazoa;metazoa;opisthokonta;eukaryota;cellular organisms;root	blastp_1_final_ALL_NON_REFSEQ_TAGGED_NO_KRILL.out	No	Yes	13735.ENSPSIP00000001183	5.3e-59	233.8		Animals	meNOG[21]	0B027@biNOG,0E5J2@chorNOG,0KD1N@euNOG,0WCIR@meNOG,0XQYK@NOG,14T7I@opiNOG,1DCIZ@veNOG
REF_STRG_1_45652_XLOC_020872
REF_STRG_1_92868_XLOC_093742
REF_STRG_1_53084_XLOC_032181
REF_STRG_1_66180_XLOC_050706	phaw_30_tra_m.004357	32.8	192	120	3	6	196	140	323	6e-18	93.2	phaw_30_tra_m.004357 NA [parhyale hawaiensis]	parhyale hawaiensis	parhyale hawaiensis;parhyale;hyalidae;talitroidea;talitrida;senticaudata;amphipoda;peracarida;eumalacostraca;malacostraca;multicrustacea;crustacea;pancrustacea;mandibulata;arthropoda;panarthropoda;ecdysozoa;protostomia;bilateria;eumetazoa;metazoa;opisthokonta;eukaryota;cellular organisms;root	blastp_1_final_ALL_NON_REFSEQ_TAGGED_NO_KRILL.out	No	Yes	7668.SPU_015554tr	4.3e-17	93.6		Animals	meNOG[21]	0AKYT@biNOG,0J414@euNOG,0W0NT@meNOG,127AD@NOG,13VB2@opiNOG	Inherit from opiNOG: Acrosomal vesicle protein 1		GO:0008152-metabolic process(L=1),GO:0009987-cellular process(L=1),		GO:0005488-binding(L=1),	PFAM (Phage_integr_N, Phage_integrase)
REF_STRG_1_5307_XLOC_092376	XP_042207389.1	67.5	126	41	0	1	126	1	126	5.6e-47	99.2	XP_042207389.1 dynein light chain Tctex-type protein 2B-like isoform X2 [Homarus americanus]	homarus americanus	homarus americanus;homarus;nephropidae;nephropoidea;astacidea;pleocyemata;decapoda;eucarida;eumalacostraca;malacostraca;multicrustacea;crustacea;pancrustacea;mandibulata;arthropoda;panarthropoda;ecdysozoa;protostomia;bilateria;eumetazoa;metazoa;opisthokonta;eukaryota;cellular organisms;root	blastp_1_final_lobster.out	No	Yes	7719.ENSCINP00000016129	6.8e-29	132.1	TCTEX1D2	Animals	meNOG[21]	0A6VY@biNOG,0DTUM@chorNOG,0VHQ2@meNOG,11RVM@NOG,13UXT@opiNOG,KOG4108@euNOG	Tctex1 domain containing 2			GO:0005623-cell(L=1),GO:0043226-organelle(L=1),		PFAM (Tctex-1)
REF_TRIN_15_00831_XLOC_031225
COM_SPAL_1_031143_XLOC_104481	XP_027215358.1	81.6	316	58	0	6	321	2	317	1.8e-148	98.4	XP_027215358.1 graves disease carrier protein-like isoform X2 [Penaeus vannamei]	penaeus vannamei	penaeus vannamei;penaeus;penaeidae;penaeoidea;dendrobranchiata;decapoda;eucarida;eumalacostraca;malacostraca;multicrustacea;crustacea;pancrustacea;mandibulata;arthropoda;panarthropoda;ecdysozoa;protostomia;bilateria;eumetazoa;metazoa;opisthokonta;eukaryota;cellular organisms;root	blastp_1_final_invertebrate.out	No	Yes	43151.ADAR002957-PA	3e-121	440.3		Arthropoda	artNOG[6]	0336X@artNOG,09TXX@biNOG,0SQ07@inNOG,0V4WX@meNOG,0ZRF1@NOG,12QSA@opiNOG,KOG0752@euNOG	carrier protein		GO:0009987-cellular process(L=1),GO:0044699-single-organism process(L=1),GO:0051179-localization(L=1),	GO:0005623-cell(L=1),GO:0016020-membrane(L=1),GO:0043226-organelle(L=1),		PFAM (Mito_carr), SMART (TRANS)
REF_STRG_1_53048_XLOC_032124																		6669.DappuP111031	1.3e-132	479.6		Arthropoda	artNOG[6]	033NP@artNOG,09YHS@biNOG,0V9FG@meNOG,0XPSD@NOG,12Q9V@opiNOG,KOG1242@euNOG	translational activator		GO:0065007-biological regulation(L=1),		GO:0005488-binding(L=1),GO:0045182-translation regulator activity(L=1),	PFAM (HEAT, DUF3554, CLASP_N), SMART (EZ_HEAT, COIL)
REF_STRG_1_53045_XLOC_032121	evm-scaffold110311-processed-gene-0.24-mRNA-1	36.9	233	123	7	85	308	19	236	4.5e-33	72	evm-scaffold110311-processed-gene-0.24-mRNA-1 protein AED:0.11 eAED:0.11 QI:0|0|0|1|1|1|2|0|244 NA [procambarus virginalis]	procambarus virginalis	procambarus virginalis;procambarus;cambarinae;cambaridae;astacoidea;astacidea;pleocyemata;decapoda;eucarida;eumalacostraca;malacostraca;multicrustacea;crustacea;pancrustacea;mandibulata;arthropoda;panarthropoda;ecdysozoa;protostomia;bilateria;eumetazoa;metazoa;opisthokonta;eukaryota;cellular organisms;root	blastp_1_final_ALL_NON_REFSEQ_TAGGED_NO_KRILL.out	No	Yes	7739.JGI59663	1.1e-32	146	FIBCD1	Animals	meNOG[21]	09Y7G@biNOG,0DJKZ@chorNOG,0V951@meNOG,0ZYS4@NOG,13JJI@opiNOG,KOG2579@euNOG	Fibrinogen C domain containing 1		GO:0009987-cellular process(L=1),GO:0023052-signaling(L=1),GO:0044699-single-organism process(L=1),GO:0050896-response to stimulus(L=1),GO:0065007-biological regulation(L=1),	GO:0005576-extracellular region(L=1),GO:0016020-membrane(L=1),	GO:0005488-binding(L=1),	PFAM (Fibrinogen_C), SMART (FBG, TRANS, COIL, SIGNAL)
REF_STRG_1_75977_XLOC_065276
REF_TRIN_16_02752_XLOC_006381																		7668.SPU_002159tr	6.2e-23	113.6	KIAA1586	Animals	meNOG[21]	09X6B@biNOG,0IJ0S@euNOG,0V84T@meNOG,0ZI9G@NOG,13NCH@opiNOG	kiaa1586				GO:0005488-binding(L=1),	PFAM (hATC)
REF_STRG_1_53040_XLOC_032116																		13037.EHJ73636	5e-18	97.4		Arthropoda	artNOG[6]	0382K@artNOG,09WDN@biNOG,0SUYG@inNOG,0V7C0@meNOG,0ZZZC@NOG,12VGG@opiNOG,KOG4780@euNOG	Rtr1/RPAP2 family				GO:0005488-binding(L=1),	PFAM (RPAP2_Rtr1), SMART (COIL)
REF_STRG_1_53027_XLOC_032086	VN_GLEAN_10006541	27.1	373	243	7	28	376	123	490	2.4e-33	92.6	VN_GLEAN_10006541 [mRNA] locus=scaffold4801:148772:152229:- [translate_table: standard] NA [eriocheir sinensis]	eriocheir sinensis	eriocheir sinensis;eriocheir;varunidae;grapsoidea;thoracotremata;eubrachyura;brachyura;pleocyemata;decapoda;eucarida;eumalacostraca;malacostraca;multicrustacea;crustacea;pancrustacea;mandibulata;arthropoda;panarthropoda;ecdysozoa;protostomia;bilateria;eumetazoa;metazoa;opisthokonta;eukaryota;cellular organisms;root	blastp_1_final_ALL_NON_REFSEQ_TAGGED_NO_KRILL.out	No	Yes
REF_STRG_1_53019_XLOC_032081	XP_027235024.1	37.1	544	329	8	1	542	97	629	4.8e-75	95.6	XP_027235024.1 F-box/LRR-repeat protein 20-like isoform X1 [Penaeus vannamei]	penaeus vannamei	penaeus vannamei;penaeus;penaeidae;penaeoidea;dendrobranchiata;decapoda;eucarida;eumalacostraca;malacostraca;multicrustacea;crustacea;pancrustacea;mandibulata;arthropoda;panarthropoda;ecdysozoa;protostomia;bilateria;eumetazoa;metazoa;opisthokonta;eukaryota;cellular organisms;root	blastp_1_final_invertebrate.out	No	Yes	6945.ISCW015753-PA	6.4e-10	71.2		Arthropoda	artNOG[6]	03C76@artNOG,0A9B9@biNOG,0VK81@meNOG,0XQ54@NOG,13UA8@opiNOG,KOG1947@euNOG	FBOX				GO:0005488-binding(L=1),	PFAM (F-box, RRM_1), SMART (LRR, FBOX, RRM)
REF_STRG_1_52999_XLOC_032048
REF_STRG_1_52930_XLOC_031935																		6669.DappuP59273	8.4e-15	85.9		Arthropoda	artNOG[6]	03AVC@artNOG,0AAEK@biNOG,0JEZ4@euNOG,0VMCU@meNOG,0YWRR@NOG,147II@opiNOG	Insect cuticle protein		GO:0008152-metabolic process(L=1),GO:0009987-cellular process(L=1),		GO:0003824-catalytic activity(L=1),GO:0005198-structural molecule activity(L=1),GO:0005488-binding(L=1),	PFAM (Chitin_bind_4), SMART (SIGNAL)
REF_STRG_1_52901_XLOC_031908	JAMg_model_6362.1	32	222	139	4	2	215	98	315	3.5e-29	99.5	JAMg_model_6362.1 type:polypeptide gene:JAMg_model_6362 NA [locusta migratoria]	locusta migratoria	locusta migratoria;locusta;oedipodinae;acrididae;acridoidea;acridomorpha;acrididea;caelifera;orthoptera;polyneoptera;neoptera;pterygota;dicondylia;insecta;hexapoda;pancrustacea;mandibulata;arthropoda;panarthropoda;ecdysozoa;protostomia;bilateria;eumetazoa;metazoa;opisthokonta;eukaryota;cellular organisms;root	blastp_1_final_ALL_NON_REFSEQ_TAGGED_NO_KRILL.out	No	Yes	7029.ACYPI001862-PA	2.1e-30	137.9		Animals	meNOG[21]	0IRPK@euNOG,0WHT7@meNOG,0YP2D@NOG,13EA8@opiNOG	to Pao retrotransposon peptidase family protein Hydra magnipapillata		GO:0008152-metabolic process(L=1),GO:0009987-cellular process(L=1),		GO:0003824-catalytic activity(L=1),GO:0005488-binding(L=1),	PFAM (Peptidase_A17, DUF1758, rve, DUF1759, RVT_1), SMART (ZnF_C2HC, COIL, TRANS)
REF_TRIN_2_02505_XLOC_075568	XP_042215397.1	50.3	318	155	2	40	354	11	328	3.2e-90	83.1	XP_042215397.1 elongation of very long chain fatty acids protein AAEL008004-like [Homarus americanus]	homarus americanus	homarus americanus;homarus;nephropidae;nephropoidea;astacidea;pleocyemata;decapoda;eucarida;eumalacostraca;malacostraca;multicrustacea;crustacea;pancrustacea;mandibulata;arthropoda;panarthropoda;ecdysozoa;protostomia;bilateria;eumetazoa;metazoa;opisthokonta;eukaryota;cellular organisms;root	blastp_1_final_lobster.out	No	Yes	7070.TC011937-PA	1.3e-67	262.3		Arthropoda	artNOG[6]	0336Y@artNOG,09VVR@biNOG,0ST46@inNOG,0V6UD@meNOG,0XRWT@NOG,12RER@opiNOG,KOG3071@euNOG	elongation of very long chain fatty acids protein	62	GO:0008152-metabolic process(L=1),GO:0009987-cellular process(L=1),	GO:0016020-membrane(L=1),	GO:0003824-catalytic activity(L=1),	PFAM (ELO), SMART (TRANS)
REF_STRG_1_52879_XLOC_031882
REF_STRG_1_22158_XLOC_073109	XP_042209066.1	51.1	509	232	7	11	515	3	498	9.9e-151	97.3	XP_042209066.1 lysosomal acid glucosylceramidase-like [Homarus americanus]	homarus americanus	homarus americanus;homarus;nephropidae;nephropoidea;astacidea;pleocyemata;decapoda;eucarida;eumalacostraca;malacostraca;multicrustacea;crustacea;pancrustacea;mandibulata;arthropoda;panarthropoda;ecdysozoa;protostomia;bilateria;eumetazoa;metazoa;opisthokonta;eukaryota;cellular organisms;root	blastp_1_final_lobster.out	No	Yes	7719.ENSCINP00000016220	9e-120	436	GBA	Animals	meNOG[21]	09YY1@biNOG,0DKD1@chorNOG,0V9VS@meNOG,12RPC@opiNOG,COG5520@NOG,KOG2566@euNOG	Glucosidase, beta, acid	511,600,1100,4142	GO:0008152-metabolic process(L=1),GO:0009987-cellular process(L=1),GO:0032501-multicellular organismal process(L=1),GO:0032502-developmental process(L=1),GO:0044699-single-organism process(L=1),GO:0050896-response to stimulus(L=1),GO:0065007-biological regulation(L=1),GO:0071840-cellular component organization or biogenesis(L=1),	GO:0005623-cell(L=1),GO:0016020-membrane(L=1),GO:0031974-membrane-enclosed lumen(L=1),GO:0043226-organelle(L=1),	GO:0003824-catalytic activity(L=1),GO:0005488-binding(L=1),	PFAM (Glyco_hydro_30), SMART (SIGNAL, TRANS)
REF_STRG_1_52865_XLOC_031863																		8128.ENSONIP00000017778	8.9e-10	70.1	FLT1	Fishes	fiNOG[1]	09U2S@biNOG,0DFCG@chorNOG,0N7SC@fiNOG,0V51R@meNOG,12TBY@opiNOG,1CS8G@veNOG,COG0515@NOG,KOG0200@euNOG	fms-related tyrosine kinase 1 (vascular endothelial growth factor vascular permeability factor receptor)	4060,4066,4144,4151,4510,5202,5323	GO:0008152-metabolic process(L=1),GO:0009987-cellular process(L=1),GO:0023052-signaling(L=1),GO:0032501-multicellular organismal process(L=1),GO:0032502-developmental process(L=1),GO:0044699-single-organism process(L=1),GO:0050896-response to stimulus(L=1),GO:0065007-biological regulation(L=1),	GO:0005623-cell(L=1),GO:0016020-membrane(L=1),	GO:0003824-catalytic activity(L=1),GO:0004871-signal transducer activity(L=1),GO:0005488-binding(L=1),GO:0060089-molecular transducer activity(L=1),	PFAM (I-set, Pkinase, ig, Pkinase_Tyr, V-set), SMART (IG, IG_like, IGc2, TyrKc, SIGNAL)
REF_STRG_1_111485_XLOC_004891	XP_033745657.1	26.5	510	342	13	32	515	106	608	1.3e-26	91.7	XP_033745657.1 uncharacterized protein LOC117331168 [Pecten maximus]	pecten maximus	pecten maximus;pecten;pectinidae;pectinoidea;pectinida;pteriomorphia;autobranchia;bivalvia;mollusca;lophotrochozoa;spiralia;protostomia;bilateria;eumetazoa;metazoa;opisthokonta;eukaryota;cellular organisms;root	blastp_1_final_invertebrate.out	No	No	8364.ENSXETP00000060464	7.2e-08	64.3		Opisthokonts	opiNOG[43]	0IUE5@euNOG,12BFZ@NOG,13GQ2@opiNOG
REF_STRG_1_52859_XLOC_031850	XP_027208327.1	70.2	235	70	0	4	238	1	235	5.7e-94	96.7	XP_027208327.1 transmembrane emp24 domain-containing protein 1-like [Penaeus vannamei]	penaeus vannamei	penaeus vannamei;penaeus;penaeidae;penaeoidea;dendrobranchiata;decapoda;eucarida;eumalacostraca;malacostraca;multicrustacea;crustacea;pancrustacea;mandibulata;arthropoda;panarthropoda;ecdysozoa;protostomia;bilateria;eumetazoa;metazoa;opisthokonta;eukaryota;cellular organisms;root	blastp_1_final_invertebrate.out	No	Yes	7070.TC001091-PA	2.4e-59	234.2		Arthropoda	artNOG[6]	037VY@artNOG,0A03Z@biNOG,0SUER@inNOG,0VB06@meNOG,0Z18S@NOG,13K1C@opiNOG,KOG3287@euNOG	emp24/gp25L/p24 family/GOLD		GO:0000003-reproduction(L=1),GO:0008152-metabolic process(L=1),GO:0009987-cellular process(L=1),GO:0032501-multicellular organismal process(L=1),GO:0032502-developmental process(L=1),GO:0044699-single-organism process(L=1),GO:0051179-localization(L=1),GO:0065007-biological regulation(L=1),	GO:0005623-cell(L=1),GO:0016020-membrane(L=1),GO:0043226-organelle(L=1),	GO:0003824-catalytic activity(L=1),	PFAM (EMP24_GP25L, Peptidase_C50), SMART (TRANS, EMP24_GP25L, SIGNAL, COIL)
COM_SPAL_1_010961_XLOC_039959	XP_037804476.1	46.3	909	402	14	11	856	22	907	9.3e-147	98.7	XP_037804476.1 zinc finger protein 599-like isoform X1 [Penaeus monodon]	penaeus monodon	penaeus monodon;penaeus;penaeidae;penaeoidea;dendrobranchiata;decapoda;eucarida;eumalacostraca;malacostraca;multicrustacea;crustacea;pancrustacea;mandibulata;arthropoda;panarthropoda;ecdysozoa;protostomia;bilateria;eumetazoa;metazoa;opisthokonta;eukaryota;cellular organisms;root	blastp_1_final_invertebrate.out	No	Yes	7165.AGAP005479-PA	9.3e-05	54.7		Animals	meNOG[21]	0ACMW@biNOG,0VS01@meNOG,141PV@opiNOG,COG5048@NOG,KOG1721@euNOG	zinc ion binding			GO:0005623-cell(L=1),GO:0043226-organelle(L=1),	GO:0005488-binding(L=1),	PFAM (zf-AD, zf-C2H2, zf-C2H2_jaz), SMART (ZnF_C2H2, zf-AD, AT_hook, COIL)
REF_STRG_1_63869_XLOC_047398	XP_037781004.1	64.2	106	32	2	14	119	14	113	1.4e-21	88.3	XP_037781004.1 neuropeptide SIFamide receptor-like [Penaeus monodon]	penaeus monodon	penaeus monodon;penaeus;penaeidae;penaeoidea;dendrobranchiata;decapoda;eucarida;eumalacostraca;malacostraca;multicrustacea;crustacea;pancrustacea;mandibulata;arthropoda;panarthropoda;ecdysozoa;protostomia;bilateria;eumetazoa;metazoa;opisthokonta;eukaryota;cellular organisms;root	blastp_1_final_invertebrate.out	No	Yes	7260.FBpp0241911	9.6e-17	91.7	SIFR	Arthropoda	artNOG[6]	0325H@artNOG,09XKP@biNOG,0GTP5@dipNOG,0HSRH@droNOG,0SRA7@inNOG,0V8II@meNOG,0XRW9@NOG,12R5Z@opiNOG,KOG3656@euNOG	receptor		GO:0008152-metabolic process(L=1),GO:0009987-cellular process(L=1),GO:0023052-signaling(L=1),GO:0032501-multicellular organismal process(L=1),GO:0032502-developmental process(L=1),GO:0044699-single-organism process(L=1),GO:0050896-response to stimulus(L=1),GO:0065007-biological regulation(L=1),	GO:0005623-cell(L=1),GO:0016020-membrane(L=1),	GO:0003824-catalytic activity(L=1),GO:0004871-signal transducer activity(L=1),GO:0060089-molecular transducer activity(L=1),	PFAM (7tm_1, 7TM_GPCR_Srsx, 7TM_GPCR_Srx), SMART (TRANS)
REF_STRG_1_52848_XLOC_031829
REF_TRIN_4_00435_XLOC_050258	XP_027221344.1	61.9	278	94	7	8	281	173	442	1.3e-87	92.6	XP_027221344.1 cytochrome b ascorbate-dependent protein 3-like isoform X1 [Penaeus vannamei]	penaeus vannamei	penaeus vannamei;penaeus;penaeidae;penaeoidea;dendrobranchiata;decapoda;eucarida;eumalacostraca;malacostraca;multicrustacea;crustacea;pancrustacea;mandibulata;arthropoda;panarthropoda;ecdysozoa;protostomia;bilateria;eumetazoa;metazoa;opisthokonta;eukaryota;cellular organisms;root	blastp_1_final_invertebrate.out	No	Yes	6669.DappuP309046	2.9e-54	217.6		Arthropoda	artNOG[6]	03697@artNOG,0A252@biNOG,0VD0K@meNOG,11FKI@NOG,12UDK@opiNOG,KOG1619@euNOG	Eukaryotic cytochrome b561		GO:0007610-behavior(L=1),GO:0008152-metabolic process(L=1),GO:0032501-multicellular organismal process(L=1),GO:0032502-developmental process(L=1),GO:0044699-single-organism process(L=1),GO:0050896-response to stimulus(L=1),	GO:0005623-cell(L=1),GO:0016020-membrane(L=1),GO:0043226-organelle(L=1),	GO:0003824-catalytic activity(L=1),	PFAM (Cytochrom_B561), SMART (TRANS, B561)
REF_TRIN_5_01463_XLOC_020175																		9478.ENSTSYP00000005727	9.8e-05	52.4	PRDM16	Mammals	maNOG[6]	09WM2@biNOG,0DHWP@chorNOG,0UIXH@maNOG,0V7JQ@meNOG,12RRF@opiNOG,16FH3@prNOG,1B1T3@spriNOG,1CSM9@veNOG,COG5048@NOG,KOG1721@euNOG	PR domain containing 16		GO:0008152-metabolic process(L=1),GO:0009987-cellular process(L=1),GO:0032501-multicellular organismal process(L=1),GO:0032502-developmental process(L=1),GO:0044699-single-organism process(L=1),GO:0065007-biological regulation(L=1),	GO:0005623-cell(L=1),GO:0031974-membrane-enclosed lumen(L=1),GO:0032991-macromolecular complex(L=1),GO:0043226-organelle(L=1),	GO:0000988-transcription factor activity, protein binding(L=1),GO:0005488-binding(L=1),	PFAM (zf-C2H2, zf-BED), SMART (ZnF_C2H2, SET)
COM_SPAL_1_024207_XLOC_081628	evm-scaffold72742-processed-gene-0.17-mRNA-1	51.4	356	156	8	1	347	1	348	9.6e-85	100	evm-scaffold72742-processed-gene-0.17-mRNA-1 protein AED:0.07 eAED:0.07 QI:91|0.87|0.66|1|0.75|0.77|9|0|529 NA [procambarus virginalis]	procambarus virginalis	procambarus virginalis;procambarus;cambarinae;cambaridae;astacoidea;astacidea;pleocyemata;decapoda;eucarida;eumalacostraca;malacostraca;multicrustacea;crustacea;pancrustacea;mandibulata;arthropoda;panarthropoda;ecdysozoa;protostomia;bilateria;eumetazoa;metazoa;opisthokonta;eukaryota;cellular organisms;root	blastp_1_final_ALL_NON_REFSEQ_TAGGED_NO_KRILL.out	No	Yes	7159.AAEL005921-PA	1.8e-63	248.4		Arthropoda	artNOG[6]	033JY@artNOG,09YMD@biNOG,0V9J4@meNOG,12TMG@opiNOG,COG0277@NOG,KOG1232@euNOG	D-lactate dehydrognease 2		GO:0008152-metabolic process(L=1),		GO:0003824-catalytic activity(L=1),GO:0005488-binding(L=1),	PFAM (FAD-oxidase_C, FAD_binding_4)
REF_STRG_1_52833_XLOC_031814
REF_TRIN_13_01688_XLOC_063819																		43151.ADAR005806-PA	1.3e-17	95.5		Arthropoda	artNOG[6]	03AW6@artNOG,0AB6N@biNOG,0GZ5H@dipNOG,0J3MZ@euNOG,0SVZJ@inNOG,0VMWB@meNOG,125JG@NOG,1481H@opiNOG	structural constituent of cuticle				GO:0005198-structural molecule activity(L=1),	PFAM (Chitin_bind_4), SMART (SIGNAL, TRANS, COIL)
REF_STRG_1_52832_XLOC_031813
REF_STRG_1_52828_XLOC_031806	CQUAD_00008535-RA	58.6	553	224	3	1	552	57	605	3.3e-184	88.2	CQUAD_00008535-RA protein AED:0.11 eAED:0.11 QI:0|0.9|0.81|1|0.5|0.54|11|1313|662 NA [cherax quadricarinatus]	cherax quadricarinatus	cherax quadricarinatus;cherax;parastacidae;parastacoidea;astacidea;pleocyemata;decapoda;eucarida;eumalacostraca;malacostraca;multicrustacea;crustacea;pancrustacea;mandibulata;arthropoda;panarthropoda;ecdysozoa;protostomia;bilateria;eumetazoa;metazoa;opisthokonta;eukaryota;cellular organisms;root	blastp_1_final_ALL_NON_REFSEQ_TAGGED_NO_KRILL.out	No	Yes	13037.EHJ75828	3.2e-119	434.5		Arthropoda	artNOG[6]	036F9@artNOG,0A588@biNOG,0STCI@inNOG,0TBH4@lepNOG,0VG3R@meNOG,13P8M@opiNOG,COG0733@NOG,KOG3660@euNOG	transporter		GO:0009987-cellular process(L=1),GO:0044699-single-organism process(L=1),GO:0051179-localization(L=1),	GO:0016020-membrane(L=1),	GO:0005215-transporter activity(L=1),	PFAM (SNF), SMART (TRANS)
REF_STRG_1_52819_XLOC_031801	CQUAD_00014502-RA	72.9	210	57	0	1	210	12	221	8.4e-90	92.5	CQUAD_00014502-RA protein AED:0.02 eAED:0.02 QI:0|0|0|0.5|1|1|2|0|327 NA [cherax quadricarinatus]	cherax quadricarinatus	cherax quadricarinatus;cherax;parastacidae;parastacoidea;astacidea;pleocyemata;decapoda;eucarida;eumalacostraca;malacostraca;multicrustacea;crustacea;pancrustacea;mandibulata;arthropoda;panarthropoda;ecdysozoa;protostomia;bilateria;eumetazoa;metazoa;opisthokonta;eukaryota;cellular organisms;root	blastp_1_final_ALL_NON_REFSEQ_TAGGED_NO_KRILL.out	No	Yes	7739.JGI73842	5.7e-10	70.1		Animals	meNOG[21]	0A5KJ@biNOG,0DSGH@chorNOG,0V8WU@meNOG,13HQU@opiNOG,COG2453@NOG,KOG1716@euNOG	Serine threonine tyrosine interacting-like 1		GO:0008152-metabolic process(L=1),GO:0009987-cellular process(L=1),		GO:0003824-catalytic activity(L=1),	PFAM (DSPc, Rhodanese), SMART (RHOD, DSPc, PTPc_DSPc)
REF_STRG_1_5280_XLOC_092139	XP_027219871.1	58.4	296	123	0	1	296	1	296	6.4e-95	98.3	XP_027219871.1 elongation factor Ts, mitochondrial-like isoform X1 [Penaeus vannamei]	penaeus vannamei	penaeus vannamei;penaeus;penaeidae;penaeoidea;dendrobranchiata;decapoda;eucarida;eumalacostraca;malacostraca;multicrustacea;crustacea;pancrustacea;mandibulata;arthropoda;panarthropoda;ecdysozoa;protostomia;bilateria;eumetazoa;metazoa;opisthokonta;eukaryota;cellular organisms;root	blastp_1_final_invertebrate.out	No	Yes	43151.ADAR008518-PA	7.9e-68	262.7	TSFM	Animals	meNOG[21]	0A1MH@biNOG,0VCH9@meNOG,13K7T@opiNOG,COG0264@NOG,KOG1071@euNOG	Associates with the EF-Tu.GDP complex and induces the exchange of GDP to GTP. It remains bound to the aminoacyl-tRNA.EF- Tu.GTP complex up to the GTP hydrolysis stage on the ribosome (By similarity)		GO:0000003-reproduction(L=1),GO:0008152-metabolic process(L=1),GO:0009987-cellular process(L=1),GO:0032501-multicellular organismal process(L=1),GO:0032502-developmental process(L=1),GO:0040007-growth(L=1),GO:0044699-single-organism process(L=1),GO:0051179-localization(L=1),GO:0065007-biological regulation(L=1),	GO:0005623-cell(L=1),GO:0043226-organelle(L=1),	GO:0003824-catalytic activity(L=1),GO:0005488-binding(L=1),	PFAM (EF_TS, UBA), SMART (SIGNAL)
REF_STRG_1_52806_XLOC_031780	XP_027206922.1	64.3	1061	353	6	1	1058	1	1038	2.6e-308	99.3	XP_027206922.1 nuclear export mediator factor NEMF-like isoform X2 [Penaeus vannamei]	penaeus vannamei	penaeus vannamei;penaeus;penaeidae;penaeoidea;dendrobranchiata;decapoda;eucarida;eumalacostraca;malacostraca;multicrustacea;crustacea;pancrustacea;mandibulata;arthropoda;panarthropoda;ecdysozoa;protostomia;bilateria;eumetazoa;metazoa;opisthokonta;eukaryota;cellular organisms;root	blastp_1_final_invertebrate.out	No	Yes	7425.NV11318-PA	2.6e-206	724.5		Arthropoda	artNOG[6]	033C8@artNOG,09UNJ@biNOG,0S7AY@hymNOG,0SQ4W@inNOG,0V5N4@meNOG,12RU6@opiNOG,COG1293@NOG,KOG2030@euNOG	Fibronectin-binding protein A N-terminus (FbpA)		GO:0009987-cellular process(L=1),GO:0044699-single-organism process(L=1),GO:0051179-localization(L=1),			PFAM (FbpA, DUF814, DUF3441), SMART (COIL)
REF_STRG_1_106961_XLOC_001602
REF_STRG_1_107429_XLOC_020879
REF_STRG_1_62563_XLOC_045589	JAMg_model_8964.1	34.8	181	116	2	24	203	11	190	1.6e-24	80	JAMg_model_8964.1 type:polypeptide gene:JAMg_model_8964 NA [locusta migratoria]	locusta migratoria	locusta migratoria;locusta;oedipodinae;acrididae;acridoidea;acridomorpha;acrididea;caelifera;orthoptera;polyneoptera;neoptera;pterygota;dicondylia;insecta;hexapoda;pancrustacea;mandibulata;arthropoda;panarthropoda;ecdysozoa;protostomia;bilateria;eumetazoa;metazoa;opisthokonta;eukaryota;cellular organisms;root	blastp_1_final_ALL_NON_REFSEQ_TAGGED_NO_KRILL.out	No	Yes	7029.ACYPI42051-PA	5.1e-27	126.7		Arthropoda	artNOG[6]	03A25@artNOG,0AB62@biNOG,0J3TQ@euNOG,0SWFX@inNOG,0VMNT@meNOG,129R1@NOG,13WBZ@opiNOG	NA					SMART (COIL)
REF_STRG_1_52762_XLOC_031709
REF_STRG_1_52759_XLOC_031720
REF_STRG_1_52748_XLOC_031696	XP_042205187.1	64.5	515	171	4	5	513	6	514	2.3e-187	98.3	XP_042205187.1 UNC93-like protein isoform X2 [Homarus americanus]	homarus americanus	homarus americanus;homarus;nephropidae;nephropoidea;astacidea;pleocyemata;decapoda;eucarida;eumalacostraca;malacostraca;multicrustacea;crustacea;pancrustacea;mandibulata;arthropoda;panarthropoda;ecdysozoa;protostomia;bilateria;eumetazoa;metazoa;opisthokonta;eukaryota;cellular organisms;root	blastp_1_final_lobster.out	No	Yes	6669.DappuP308685	1.1e-138	498.8		Arthropoda	artNOG[6]	032NI@artNOG,09TWI@biNOG,0V7RH@meNOG,0XTFP@NOG,12SBN@opiNOG,KOG3097@euNOG	Ion channel regulatory protein UNC-93		GO:0009987-cellular process(L=1),GO:0044699-single-organism process(L=1),GO:0051179-localization(L=1),	GO:0005623-cell(L=1),GO:0016020-membrane(L=1),		PFAM (UNC-93, MFS_1), SMART (TRANS, COIL)
REF_STRG_1_26348_XLOC_085084	XP_037800700.1	68.8	263	81	1	206	468	18	279	6.5e-70	56.2	XP_037800700.1 adenylate cyclase type 6-like isoform X2 [Penaeus monodon]	penaeus monodon	penaeus monodon;penaeus;penaeidae;penaeoidea;dendrobranchiata;decapoda;eucarida;eumalacostraca;malacostraca;multicrustacea;crustacea;pancrustacea;mandibulata;arthropoda;panarthropoda;ecdysozoa;protostomia;bilateria;eumetazoa;metazoa;opisthokonta;eukaryota;cellular organisms;root	blastp_1_final_invertebrate.out	No	Yes	6669.DappuP39757	1.7e-32	146		Arthropoda	artNOG[6]	034RG@artNOG,09VH7@biNOG,0V5TX@meNOG,12SXH@opiNOG,COG2114@NOG,KOG3619@euNOG	Adenylate cyclase	230,4062,4114,4270,4540,4713,4723,4724,4725,4726,4727,4728,4911,4912,4913,4914,4915,4916,4970,4971,4972,4976,5030,5031,5032,5034,5166,5414	GO:0008152-metabolic process(L=1),GO:0009987-cellular process(L=1),GO:0023052-signaling(L=1),GO:0044699-single-organism process(L=1),GO:0050896-response to stimulus(L=1),GO:0065007-biological regulation(L=1),	GO:0016020-membrane(L=1),	GO:0003824-catalytic activity(L=1),GO:0005488-binding(L=1),	PFAM (Guanylate_cyc, DUF1053), SMART (TRANS, CYCc, COIL)
REF_STRG_1_66794_XLOC_051526																		7425.NV13320-PA	1.3e-66	258.5		Arthropoda	artNOG[6]	035UG@artNOG,09X67@biNOG,0S6YC@hymNOG,0SSJF@inNOG,0V9ZZ@meNOG,12SQH@opiNOG,COG5599@NOG,KOG4228@euNOG	PTPc		GO:0008152-metabolic process(L=1),GO:0009987-cellular process(L=1),GO:0023052-signaling(L=1),GO:0032501-multicellular organismal process(L=1),GO:0032502-developmental process(L=1),GO:0040011-locomotion(L=1),GO:0044699-single-organism process(L=1),GO:0050896-response to stimulus(L=1),GO:0065007-biological regulation(L=1),GO:0071840-cellular component organization or biogenesis(L=1),	GO:0005623-cell(L=1),GO:0016020-membrane(L=1),	GO:0003824-catalytic activity(L=1),GO:0004871-signal transducer activity(L=1),GO:0060089-molecular transducer activity(L=1),	PFAM (fn3, Y_phosphatase, V-set, I-set, ig), SMART (FN3, PTPc, IG, TRANS, SIGNAL, IG_like, IGc2)
REF_STRG_1_52741_XLOC_031691
REF_STRG_1_1792_XLOC_030519	maker-scaffold28916-snap-gene-0.4-mRNA-1	32.9	140	92	2	2	139	22	161	2.2e-08	98.6	maker-scaffold28916-snap-gene-0.4-mRNA-1 protein AED:0.42 eAED:0.42 QI:0|1|0.66|1|0|0|3|223|250 NA [procambarus virginalis]	procambarus virginalis	procambarus virginalis;procambarus;cambarinae;cambaridae;astacoidea;astacidea;pleocyemata;decapoda;eucarida;eumalacostraca;malacostraca;multicrustacea;crustacea;pancrustacea;mandibulata;arthropoda;panarthropoda;ecdysozoa;protostomia;bilateria;eumetazoa;metazoa;opisthokonta;eukaryota;cellular organisms;root	blastp_1_final_ALL_NON_REFSEQ_TAGGED_NO_KRILL.out	No	Yes
REF_STRG_1_77242_XLOC_067207
REF_STRG_1_90575_XLOC_089539	XP_027228004.1	49.8	329	132	5	1	329	1	296	2e-59	83.5	XP_027228004.1 THUMP domain-containing protein 1-like [Penaeus vannamei]	penaeus vannamei	penaeus vannamei;penaeus;penaeidae;penaeoidea;dendrobranchiata;decapoda;eucarida;eumalacostraca;malacostraca;multicrustacea;crustacea;pancrustacea;mandibulata;arthropoda;panarthropoda;ecdysozoa;protostomia;bilateria;eumetazoa;metazoa;opisthokonta;eukaryota;cellular organisms;root	blastp_1_final_invertebrate.out	No	Yes	7739.JGI275152	9.1e-40	169.9	THUMPD1	Animals	meNOG[21]	09X00@biNOG,0DI34@chorNOG,0V7Y5@meNOG,12Q7X@opiNOG,COG1818@NOG,KOG3943@euNOG	THUMP domain containing 1				GO:0005488-binding(L=1),	PFAM (THUMP), SMART (THUMP, COIL)
REF_TRIN_14_02093_XLOC_108131	snap-scaffold60229-processed-gene-0.11-mRNA-1	72.1	441	103	8	28	464	18	442	1.1e-171	94.2	snap-scaffold60229-processed-gene-0.11-mRNA-1 protein AED:0.07 eAED:0.07 QI:0|-1|0|1|-1|1|1|0|442 NA [procambarus virginalis]	procambarus virginalis	procambarus virginalis;procambarus;cambarinae;cambaridae;astacoidea;astacidea;pleocyemata;decapoda;eucarida;eumalacostraca;malacostraca;multicrustacea;crustacea;pancrustacea;mandibulata;arthropoda;panarthropoda;ecdysozoa;protostomia;bilateria;eumetazoa;metazoa;opisthokonta;eukaryota;cellular organisms;root	blastp_1_final_ALL_NON_REFSEQ_TAGGED_NO_KRILL.out	No	Yes	121225.PHUM497230-PA	2.6e-110	404.4	OCTBETA2R	Arthropoda	artNOG[6]	03431@artNOG,09U16@biNOG,0SRQI@inNOG,0V4ZX@meNOG,0XRW9@NOG,13JZG@opiNOG,KOG3656@euNOG	octopamine receptor	4020,4080,4726	GO:0008152-metabolic process(L=1),GO:0009987-cellular process(L=1),GO:0010578-regulation of adenylate cyclase activity involved in G-protein coupled receptor signaling pathway(L=10),GO:0010579-positive regulation of adenylate cyclase activity involved in G-protein coupled receptor signaling pathway(L=10),GO:0023052-signaling(L=1),GO:0030819-positive regulation of cAMP biosynthetic process(L=10),G…	GO:0005623-cell(L=1),GO:0016020-membrane(L=1),	GO:0001071-nucleic acid binding transcription factor activity(L=1),GO:0003824-catalytic activity(L=1),GO:0004871-signal transducer activity(L=1),GO:0005488-binding(L=1),GO:0060089-molecular transducer activity(L=1),	PFAM (7tm_1, 7TM_GPCR_Srsx, 7TM_GPCR_Srx), SMART (TRANS)
COM_SPAL_1_010423_XLOC_038341	XP_042203710.1	45.6	897	410	19	26	880	10	870	2.5e-189	95.4	XP_042203710.1 transmembrane channel-like protein 5 isoform X1 [Homarus americanus]	homarus americanus	homarus americanus;homarus;nephropidae;nephropoidea;astacidea;pleocyemata;decapoda;eucarida;eumalacostraca;malacostraca;multicrustacea;crustacea;pancrustacea;mandibulata;arthropoda;panarthropoda;ecdysozoa;protostomia;bilateria;eumetazoa;metazoa;opisthokonta;eukaryota;cellular organisms;root	blastp_1_final_lobster.out	No	Yes	7159.AAEL009530-PA	1.6e-71	276.6		Arthropoda	artNOG[6]	036QV@artNOG,09VEI@biNOG,0IH09@euNOG,0STN6@inNOG,0V6DR@meNOG,0XR0Y@NOG,12T46@opiNOG	Inherit from biNOG: Transmembrane channel-like			GO:0016020-membrane(L=1),		PFAM (TMC), SMART (TRANS, COIL)
REF_STRG_1_33518_XLOC_101884	XP_037779220.1	74.4	726	163	4	175	899	154	857	0	80.3	XP_037779220.1 S1 RNA-binding domain-containing protein 1-like [Penaeus monodon]	penaeus monodon	penaeus monodon;penaeus;penaeidae;penaeoidea;dendrobranchiata;decapoda;eucarida;eumalacostraca;malacostraca;multicrustacea;crustacea;pancrustacea;mandibulata;arthropoda;panarthropoda;ecdysozoa;protostomia;bilateria;eumetazoa;metazoa;opisthokonta;eukaryota;cellular organisms;root	blastp_1_final_invertebrate.out	No	Yes	7739.JGI123927	5.3e-160	570.5	SRBD1	Animals	meNOG[21]	09XBB@biNOG,0DKHJ@chorNOG,0V8V1@meNOG,12QTK@opiNOG,COG2183@NOG,KOG1857@euNOG	S1 RNA binding domain 1		GO:0008152-metabolic process(L=1),GO:0009987-cellular process(L=1),GO:0044699-single-organism process(L=1),GO:0050896-response to stimulus(L=1),		GO:0003824-catalytic activity(L=1),GO:0005488-binding(L=1),	PFAM (Tex_N, S1), SMART (YqgFc, S1, COIL, HhH1)
REF_STRG_1_103459_XLOC_115042	phaw_30_tra_m.014060	35.9	1084	655	16	7	1071	3	1065	7.6e-181	99.4	phaw_30_tra_m.014060 NA [parhyale hawaiensis]	parhyale hawaiensis	parhyale hawaiensis;parhyale;hyalidae;talitroidea;talitrida;senticaudata;amphipoda;peracarida;eumalacostraca;malacostraca;multicrustacea;crustacea;pancrustacea;mandibulata;arthropoda;panarthropoda;ecdysozoa;protostomia;bilateria;eumetazoa;metazoa;opisthokonta;eukaryota;cellular organisms;root	blastp_1_final_ALL_NON_REFSEQ_TAGGED_NO_KRILL.out	No	Yes	7955.ENSDARP00000106282	5e-141	507.7		Animals	meNOG[21]	0B49M@biNOG,0IPXZ@euNOG,0WGSB@meNOG,11I63@NOG,13CU0@opiNOG	Pfam:RnaseH		GO:0008152-metabolic process(L=1),GO:0009987-cellular process(L=1),		GO:0003824-catalytic activity(L=1),GO:0005488-binding(L=1),	PFAM (RnaseH, RVT_1, Exo_endo_phos)
REF_STRG_1_15152_XLOC_047843	XP_037791359.1	59	122	48	1	8	127	50	171	4.9e-28	94.5	XP_037791359.1 cardioacceleratory peptide receptor-like, partial [Penaeus monodon]	penaeus monodon	penaeus monodon;penaeus;penaeidae;penaeoidea;dendrobranchiata;decapoda;eucarida;eumalacostraca;malacostraca;multicrustacea;crustacea;pancrustacea;mandibulata;arthropoda;panarthropoda;ecdysozoa;protostomia;bilateria;eumetazoa;metazoa;opisthokonta;eukaryota;cellular organisms;root	blastp_1_final_invertebrate.out	No	Yes	7425.NV17097-PA	2.3e-21	107.1	CCAPR	Arthropoda	artNOG[6]	034BQ@artNOG,0A2BD@biNOG,0S3FH@hymNOG,0SSHI@inNOG,0VD7A@meNOG,0XRW9@NOG,13HN1@opiNOG,KOG3656@euNOG	receptor		GO:0009987-cellular process(L=1),GO:0023052-signaling(L=1),GO:0032501-multicellular organismal process(L=1),GO:0044699-single-organism process(L=1),GO:0050896-response to stimulus(L=1),GO:0065007-biological regulation(L=1),	GO:0005623-cell(L=1),GO:0016020-membrane(L=1),	GO:0004871-signal transducer activity(L=1),GO:0060089-molecular transducer activity(L=1),	PFAM (7tm_1, 7TM_GPCR_Srw, 7TM_GPCR_Srsx), SMART (TRANS)
REF_STRG_1_102351_XLOC_012274
REF_STRG_1_15823_XLOC_050446
REF_STRG_1_41341_XLOC_013472
REF_STRG_1_93763_XLOC_009812
REF_STRG_1_52685_XLOC_031579																		7165.AGAP010979-PA	0.00028	50.8		Eukaryotes	euNOG[57]	COG5048@NOG,KOG1721@euNOG
REF_STRG_1_19240_XLOC_063479	XP_027238729.1	46.4	207	96	4	1	207	1	192	1.9e-45	97.2	XP_027238729.1 crustacyanin-C1 subunit-like [Penaeus vannamei]	penaeus vannamei	penaeus vannamei;penaeus;penaeidae;penaeoidea;dendrobranchiata;decapoda;eucarida;eumalacostraca;malacostraca;multicrustacea;crustacea;pancrustacea;mandibulata;arthropoda;panarthropoda;ecdysozoa;protostomia;bilateria;eumetazoa;metazoa;opisthokonta;eukaryota;cellular organisms;root	blastp_1_final_invertebrate.out	No	Yes	6669.DappuP230075	2.1e-14	84.7		Animals	meNOG[21]	0A7C9@biNOG,0VI6T@meNOG,13YKY@opiNOG,COG3040@NOG,KOG4824@euNOG	Apolipoprotein D		GO:0051179-localization(L=1),	GO:0005576-extracellular region(L=1),	GO:0005215-transporter activity(L=1),GO:0005488-binding(L=1),	PFAM (Lipocalin, Lipocalin_2), SMART (SIGNAL, TRANS)
REF_STRG_1_105797_XLOC_000999
REF_STRG_1_52675_XLOC_031569
REF_STRG_1_19397_XLOC_064103
REF_STRG_1_59918_XLOC_041742
REF_STRG_1_52670_XLOC_031561
REF_STRG_1_52660_XLOC_031543
REF_STRG_1_88596_XLOC_086043	VN_GLEAN_10001442	64.6	223	68	2	24	238	22	241	1.4e-74	90	VN_GLEAN_10001442 [mRNA] locus=scaffold4917:38370:46600:+ [translate_table: standard] NA [eriocheir sinensis]	eriocheir sinensis	eriocheir sinensis;eriocheir;varunidae;grapsoidea;thoracotremata;eubrachyura;brachyura;pleocyemata;decapoda;eucarida;eumalacostraca;malacostraca;multicrustacea;crustacea;pancrustacea;mandibulata;arthropoda;panarthropoda;ecdysozoa;protostomia;bilateria;eumetazoa;metazoa;opisthokonta;eukaryota;cellular organisms;root	blastp_1_final_ALL_NON_REFSEQ_TAGGED_NO_KRILL.out	No	Yes	7668.SPU_003136tr	5.7e-45	186.4	RERG	Animals	meNOG[21]	0A2VI@biNOG,0VDR0@meNOG,13KWA@opiNOG,COG1100@NOG,KOG0395@euNOG	RAS-like, estrogen-regulated, growth inhibitor		GO:0008152-metabolic process(L=1),GO:0009987-cellular process(L=1),GO:0023052-signaling(L=1),GO:0044699-single-organism process(L=1),GO:0050896-response to stimulus(L=1),GO:0065007-biological regulation(L=1),	GO:0005623-cell(L=1),GO:0016020-membrane(L=1),GO:0043226-organelle(L=1),	GO:0003824-catalytic activity(L=1),GO:0005488-binding(L=1),	PFAM (Ras, Miro, Arf), SMART (RAS, small_GTPase)
REF_STRG_1_37155_XLOC_108889																		34740.HMEL007337-PA	0.00019	53.5		Arthropoda	artNOG[6]	03BDK@artNOG,0A93I@biNOG,0JMFM@euNOG,0SY3Y@inNOG,0TGQE@lepNOG,0VJZX@meNOG,116ZG@NOG,14BWM@opiNOG	Domain of unknown function (DUF243)					PFAM (DUF243), SMART (TRANS)
REF_TRIN_11_02369_XLOC_099364	XP_037788002.1	46.6	161	83	3	28	186	115	274	1.8e-34	85	XP_037788002.1 zwei Ig domain protein zig-8-like [Penaeus monodon]	penaeus monodon	penaeus monodon;penaeus;penaeidae;penaeoidea;dendrobranchiata;decapoda;eucarida;eumalacostraca;malacostraca;multicrustacea;crustacea;pancrustacea;mandibulata;arthropoda;panarthropoda;ecdysozoa;protostomia;bilateria;eumetazoa;metazoa;opisthokonta;eukaryota;cellular organisms;root	blastp_1_final_invertebrate.out	No	Yes	121225.PHUM382820-PA	4.8e-23	113.2		Arthropoda	artNOG[6]	03HJ8@artNOG,0B4NQ@biNOG,0IQJ7@euNOG,0T3ZW@inNOG,0WH70@meNOG,0ZBGR@NOG,13DE1@opiNOG	Immunoglobulin V-set domain		GO:0032501-multicellular organismal process(L=1),GO:0044699-single-organism process(L=1),			PFAM (I-set, V-set, ig), SMART (IG, IGc2, COIL, TRANS, SIGNAL)
REF_STRG_1_52647_XLOC_031526
REF_STRG_1_52646_XLOC_031529																		13037.EHJ73059	0.00015	51.2		Arthropoda	artNOG[6]	037IP@artNOG,0A85Q@biNOG,0IZMP@euNOG,0SUJT@inNOG,0VJ1E@meNOG,11SC6@NOG,13SGZ@opiNOG	G-protein coupled receptor		GO:0009987-cellular process(L=1),GO:0023052-signaling(L=1),GO:0044699-single-organism process(L=1),GO:0050896-response to stimulus(L=1),GO:0065007-biological regulation(L=1),	GO:0016020-membrane(L=1),	GO:0004871-signal transducer activity(L=1),GO:0060089-molecular transducer activity(L=1),	PFAM (7tm_2), SMART (TRANS, SIGNAL)
REF_STRG_1_102806_XLOC_113640
REF_STRG_1_52645_XLOC_031519	XP_027213400.1	51.3	394	177	6	20	411	29	409	7.9e-83	93.1	XP_027213400.1 schwannomin-interacting protein 1-like isoform X2 [Penaeus vannamei]	penaeus vannamei	penaeus vannamei;penaeus;penaeidae;penaeoidea;dendrobranchiata;decapoda;eucarida;eumalacostraca;malacostraca;multicrustacea;crustacea;pancrustacea;mandibulata;arthropoda;panarthropoda;ecdysozoa;protostomia;bilateria;eumetazoa;metazoa;opisthokonta;eukaryota;cellular organisms;root	blastp_1_final_invertebrate.out	No	Yes	7070.TC014704-PA	1.3e-55	222.6		Arthropoda	artNOG[6]	036J7@artNOG,09Y3W@biNOG,0STY2@inNOG,0V919@meNOG,11HYM@NOG,13M08@opiNOG,KOG4847@euNOG	Schwannomin-interacting protein 1		GO:0008152-metabolic process(L=1),GO:0009987-cellular process(L=1),		GO:0003824-catalytic activity(L=1),	PFAM (SCHIP-1), SMART (COIL)
REF_STRG_1_74259_XLOC_062685	XP_037049545.1	36.8	114	68	2	31	140	15	128	2.2e-13	78.6	XP_037049545.1 uncharacterized protein LOC119083844 [Bradysia coprophila]	bradysia coprophila	bradysia coprophila;bradysia;sciaridae;sciaroidea;bibionomorpha;nematocera;diptera;holometabola;neoptera;pterygota;dicondylia;insecta;hexapoda;pancrustacea;mandibulata;arthropoda;panarthropoda;ecdysozoa;protostomia;bilateria;eumetazoa;metazoa;opisthokonta;eukaryota;cellular organisms;root	blastp_1_final_invertebrate.out	No	No	13735.ENSPSIP00000000222	9.8e-13	78.6		Animals	meNOG[21]	0A4YU@biNOG,0E1UH@chorNOG,0VFU1@meNOG,0Y65V@NOG,13K44@opiNOG,1D9P8@veNOG,KOG1075@euNOG	Reverse transcriptase (RNA-dependent DNA polymerase)		GO:0008152-metabolic process(L=1),GO:0009987-cellular process(L=1),GO:0023052-signaling(L=1),GO:0044699-single-organism process(L=1),GO:0050896-response to stimulus(L=1),GO:0065007-biological regulation(L=1),	GO:0016020-membrane(L=1),	GO:0003824-catalytic activity(L=1),GO:0004871-signal transducer activity(L=1),GO:0005488-binding(L=1),GO:0060089-molecular transducer activity(L=1),	PFAM (RVT_1, DUF1891), SMART (TRANS, COIL)
REF_STRG_1_52628_XLOC_031503	XP_027215242.1	60	360	138	4	18	375	131	486	7.2e-120	95	XP_027215242.1 mitochondrial inner membrane protein OXA1L-like [Penaeus vannamei]	penaeus vannamei	penaeus vannamei;penaeus;penaeidae;penaeoidea;dendrobranchiata;decapoda;eucarida;eumalacostraca;malacostraca;multicrustacea;crustacea;pancrustacea;mandibulata;arthropoda;panarthropoda;ecdysozoa;protostomia;bilateria;eumetazoa;metazoa;opisthokonta;eukaryota;cellular organisms;root	blastp_1_final_invertebrate.out	No	Yes	43151.ADAR007188-PA	7.3e-103	379.4	OXA1L	Animals	meNOG[21]	09WQ1@biNOG,0V7NI@meNOG,12Q24@opiNOG,COG0706@NOG,KOG1239@euNOG	Oxidase (Cytochrome c) assembly 1-like	3060,3070	GO:0008152-metabolic process(L=1),GO:0009987-cellular process(L=1),GO:0032501-multicellular organismal process(L=1),GO:0032502-developmental process(L=1),GO:0040007-growth(L=1),GO:0044699-single-organism process(L=1),GO:0051179-localization(L=1),GO:0065007-biological regulation(L=1),GO:0071840-cellular component organization or biogenesis(L=1),	GO:0005623-cell(L=1),GO:0016020-membrane(L=1),GO:0032991-macromolecular complex(L=1),GO:0043226-organelle(L=1),	GO:0005215-transporter activity(L=1),GO:0005488-binding(L=1),	PFAM (60KD_IMP), SMART (TRANS, COIL)
REF_STRG_1_52623_XLOC_031496	XP_037780988.1	43.7	254	136	1	106	359	43	289	2.5e-56	69	XP_037780988.1 uncharacterized protein LOC119577447 [Penaeus monodon]	penaeus monodon	penaeus monodon;penaeus;penaeidae;penaeoidea;dendrobranchiata;decapoda;eucarida;eumalacostraca;malacostraca;multicrustacea;crustacea;pancrustacea;mandibulata;arthropoda;panarthropoda;ecdysozoa;protostomia;bilateria;eumetazoa;metazoa;opisthokonta;eukaryota;cellular organisms;root	blastp_1_final_invertebrate.out	No	No	457424.BFAG_04746	3e-16	91.7		Bacteria	bactNOG[38]	08WVH@bactNOG,09GES@bctoNOG,11M6D@NOG	NA		GO:0008152-metabolic process(L=1),		GO:0003824-catalytic activity(L=1),	PFAM (Methyltransf_11, Methyltransf_12), SMART (COIL)
REF_STRG_1_52616_XLOC_031484																		7668.SPU_009885tr	3.6e-18	98.2	MRC1	Animals	meNOG[21]	0WI3E@meNOG,0XRS3@NOG,13EQD@opiNOG,KOG4297@euNOG	mannose receptor, C type 1	4145,5152	GO:0009987-cellular process(L=1),GO:0022610-biological adhesion(L=1),GO:0023052-signaling(L=1),GO:0044699-single-organism process(L=1),GO:0050896-response to stimulus(L=1),GO:0051179-localization(L=1),GO:0065007-biological regulation(L=1),	GO:0005623-cell(L=1),GO:0016020-membrane(L=1),GO:0043226-organelle(L=1),	GO:0004871-signal transducer activity(L=1),GO:0005488-binding(L=1),GO:0060089-molecular transducer activity(L=1),	PFAM (Lectin_C, fn2, Ricin_B_lectin, Herpes_UL45, F5_F8_type_C, PAN_1), SMART (CLECT, TRANS, FN2, RICIN, SIGNAL, FA58C)
REF_STRG_1_87097_XLOC_083350
REF_STRG_1_5260_XLOC_090938
COM_SPAL_1_014835_XLOC_051800	XP_042215539.1	58.2	567	227	5	38	600	250	810	1.6e-120	93.8	XP_042215539.1 pre-rRNA-processing protein ESF1-like [Homarus americanus]	homarus americanus	homarus americanus;homarus;nephropidae;nephropoidea;astacidea;pleocyemata;decapoda;eucarida;eumalacostraca;malacostraca;multicrustacea;crustacea;pancrustacea;mandibulata;arthropoda;panarthropoda;ecdysozoa;protostomia;bilateria;eumetazoa;metazoa;opisthokonta;eukaryota;cellular organisms;root	blastp_1_final_lobster.out	No	Yes	12957.ACEP_00008947-PA	5.2e-63	247.7		Arthropoda	artNOG[6]	033J1@artNOG,09U4V@biNOG,0S5VS@hymNOG,0SQAR@inNOG,0V53Z@meNOG,12NIQ@opiNOG,COG5638@NOG,KOG2318@euNOG	NUC153 domain		GO:0009987-cellular process(L=1),GO:0032501-multicellular organismal process(L=1),GO:0032502-developmental process(L=1),GO:0044699-single-organism process(L=1),	GO:0005623-cell(L=1),GO:0043226-organelle(L=1),		PFAM (NUC153), SMART (COIL)
COM_SPAL_1_005565_XLOC_023366	sp|O93574|RELN_CHICK	34.8	1759	1031	40	12	1720	238	1931	0	98.3	sp|O93574|RELN_CHICK Reelin (Fragment) OS=Gallus gallus OX=9031 GN=RELN PE=2 SV=1	gallus gallus	gallus gallus;gallus;phasianinae;phasianidae;galliformes;galloanserae;neognathae;aves;coelurosauria;theropoda;saurischia;dinosauria;archosauria;archelosauria;sauria;sauropsida;amniota;tetrapoda;dipnotetrapodomorpha;sarcopterygii;euteleostomi;teleostomi;gnathostomata;vertebrata;craniata;chordata;deuterostomia;bilateria;eumetazoa;metazoa;opisthokonta;eukaryota;cellular organisms;root	blastp_1_final_uniprot_sprot.out	No	Yes	7739.JGI203334	0	1202.2	RELN	Animals	meNOG[21]	09X02@biNOG,0DIAF@chorNOG,0IEXI@euNOG,0V7Y6@meNOG,0XQKB@NOG,12PXW@opiNOG	Extracellular matrix serine protease that plays a role in layering of neurons in the cerebral cortex and cerebellum. Regulates microtubule function in neurons and neuronal migration. Affects migration of sympathetic preganglionic neurons in the spinal cord, where it seems to act as a barrier to neuronal migration. Enzymatic activity is important for the modulation of cell adhesion. Binding to the…	4151,4510,4512	GO:0007610-behavior(L=1),GO:0008152-metabolic process(L=1),GO:0009987-cellular process(L=1),GO:0010976-positive regulation of neuron projection development(L=10),GO:0022610-biological adhesion(L=1),GO:0023052-signaling(L=1),GO:0032501-multicellular organismal process(L=1),GO:0032502-developmental process(L=1),GO:0040011-locomotion(L=1),GO:0044699-single-organism process(L=1),GO:0048814-regulation…	GO:0005576-extracellular region(L=1),GO:0005623-cell(L=1),	GO:0003824-catalytic activity(L=1),GO:0005488-binding(L=1),	PFAM (BNR, EGF_2, Reeler), SMART (EGF, EGF_like, SIGNAL, TRANS)
REF_STRG_1_10415_XLOC_027574
REF_STRG_1_83290_XLOC_077151
REF_STRG_1_52593_XLOC_031449
REF_STRG_1_52588_XLOC_031441
REF_STRG_1_52560_XLOC_031396
REF_STRG_1_34535_XLOC_103922
REF_STRG_1_52534_XLOC_031354	VN_GLEAN_10000830	75.6	250	61	0	1	250	95	344	9.9e-124	99.2	VN_GLEAN_10000830 [mRNA] locus=scaffold19547:51313:62155:- [translate_table: standard] NA [eriocheir sinensis]	eriocheir sinensis	eriocheir sinensis;eriocheir;varunidae;grapsoidea;thoracotremata;eubrachyura;brachyura;pleocyemata;decapoda;eucarida;eumalacostraca;malacostraca;multicrustacea;crustacea;pancrustacea;mandibulata;arthropoda;panarthropoda;ecdysozoa;protostomia;bilateria;eumetazoa;metazoa;opisthokonta;eukaryota;cellular organisms;root	blastp_1_final_ALL_NON_REFSEQ_TAGGED_NO_KRILL.out	No	Yes	7460.GB11072-PA	1.7e-68	264.6		Arthropoda	artNOG[6]	035J9@artNOG,0A3JG@biNOG,0IV7S@euNOG,0S8QS@hymNOG,0SS7V@inNOG,0VEEK@meNOG,11FAF@NOG,13NGH@opiNOG	NA					SMART (TRANS)
REF_STRG_1_54851_XLOC_034725	XP_037780009.1	42.9	354	190	3	13	366	127	468	3.9e-78	95.9	XP_037780009.1 putative inorganic phosphate cotransporter [Penaeus monodon]	penaeus monodon	penaeus monodon;penaeus;penaeidae;penaeoidea;dendrobranchiata;decapoda;eucarida;eumalacostraca;malacostraca;multicrustacea;crustacea;pancrustacea;mandibulata;arthropoda;panarthropoda;ecdysozoa;protostomia;bilateria;eumetazoa;metazoa;opisthokonta;eukaryota;cellular organisms;root	blastp_1_final_invertebrate.out	No	No	7460.GB14202-PA	3.2e-55	221.1		Arthropoda	artNOG[6]	03HRQ@artNOG,0B59B@biNOG,0IRTZ@euNOG,0T45A@inNOG,0WHW0@meNOG,11770@NOG,13EEF@opiNOG	Major Facilitator Superfamily		GO:0009987-cellular process(L=1),GO:0044699-single-organism process(L=1),GO:0051179-localization(L=1),	GO:0016020-membrane(L=1),		PFAM (MFS_1, Sugar_tr), SMART (TRANS)
REF_STRG_1_27863_XLOC_089080
REF_STRG_1_12829_XLOC_038178	evm-scaffold599-processed-gene-1.40-mRNA-1	59	354	129	4	3	355	5	343	6.9e-61	83.8	evm-scaffold599-processed-gene-1.40-mRNA-1 protein AED:0.13 eAED:0.13 QI:155|1|0.88|1|0.75|0.88|9|0|414 NA [procambarus virginalis]	procambarus virginalis	procambarus virginalis;procambarus;cambarinae;cambaridae;astacoidea;astacidea;pleocyemata;decapoda;eucarida;eumalacostraca;malacostraca;multicrustacea;crustacea;pancrustacea;mandibulata;arthropoda;panarthropoda;ecdysozoa;protostomia;bilateria;eumetazoa;metazoa;opisthokonta;eukaryota;cellular organisms;root	blastp_1_final_ALL_NON_REFSEQ_TAGGED_NO_KRILL.out	No	Yes	31033.ENSTRUP00000018779	8e-50	203.4	ST13	Fishes	fiNOG[1]	09YH1@biNOG,0DJXA@chorNOG,0N5TG@fiNOG,0V9ER@meNOG,0XR19@NOG,12S2D@opiNOG,1CUQS@veNOG,KOG1308@euNOG	suppression of tumorigenicity 13 (colon carcinoma) (Hsp70 interacting protein)					PFAM (TPR_1), SMART (TPR, COIL, STI1)
REF_STRG_1_52523_XLOC_031343	CQUAD_00013946-RA	34.1	331	175	12	1	298	195	515	6.7e-10	99.7	CQUAD_00013946-RA protein AED:0.01 eAED:0.01 QI:2056|1|1|1|0.25|0.33|9|2489|515 NA [cherax quadricarinatus]	cherax quadricarinatus	cherax quadricarinatus;cherax;parastacidae;parastacoidea;astacidea;pleocyemata;decapoda;eucarida;eumalacostraca;malacostraca;multicrustacea;crustacea;pancrustacea;mandibulata;arthropoda;panarthropoda;ecdysozoa;protostomia;bilateria;eumetazoa;metazoa;opisthokonta;eukaryota;cellular organisms;root	blastp_1_final_ALL_NON_REFSEQ_TAGGED_NO_KRILL.out	No	Yes
REF_STRG_1_52522_XLOC_031348
REF_STRG_1_67846_XLOC_053045	XP_037787312.1	28.9	194	118	6	30	216	26	206	1.1e-10	72.5	XP_037787312.1 F-box only protein 44-like isoform X2 [Penaeus monodon]	penaeus monodon	penaeus monodon;penaeus;penaeidae;penaeoidea;dendrobranchiata;decapoda;eucarida;eumalacostraca;malacostraca;multicrustacea;crustacea;pancrustacea;mandibulata;arthropoda;panarthropoda;ecdysozoa;protostomia;bilateria;eumetazoa;metazoa;opisthokonta;eukaryota;cellular organisms;root	blastp_1_final_invertebrate.out	No	Yes
REF_STRG_1_29895_XLOC_093932
REF_TRIN_6_02833_XLOC_011352
REF_STRG_1_52506_XLOC_031317
REF_STRG_1_52488_XLOC_031266	XP_042208175.1	66.3	620	202	3	11	628	20	634	1e-242	98.3	XP_042208175.1 scoloptoxin SSD14-like isoform X1 [Homarus americanus]	homarus americanus	homarus americanus;homarus;nephropidae;nephropoidea;astacidea;pleocyemata;decapoda;eucarida;eumalacostraca;malacostraca;multicrustacea;crustacea;pancrustacea;mandibulata;arthropoda;panarthropoda;ecdysozoa;protostomia;bilateria;eumetazoa;metazoa;opisthokonta;eukaryota;cellular organisms;root	blastp_1_final_lobster.out	No	Yes	6669.DappuP200087	6.3e-152	543.1		Arthropoda	artNOG[6]	0323S@artNOG,09ZI3@biNOG,0V9NA@meNOG,12RPB@opiNOG,COG0405@NOG,KOG2410@euNOG	gamma-glutamyltranspeptidase	430,460,480,590,1100	GO:0008152-metabolic process(L=1),GO:0009987-cellular process(L=1),GO:0032501-multicellular organismal process(L=1),GO:0032502-developmental process(L=1),GO:0044699-single-organism process(L=1),GO:0071840-cellular component organization or biogenesis(L=1),		GO:0003824-catalytic activity(L=1),	PFAM (G_glu_transpept), SMART (TRANS)
REF_STRG_1_63743_XLOC_047237
REF_STRG_1_50648_XLOC_028543	XP_027209190.1	60.5	114	37	3	5	118	4	109	1.4e-27	93.4	XP_027209190.1 endocuticle structural glycoprotein SgAbd-8-like isoform X1 [Penaeus vannamei]	penaeus vannamei	penaeus vannamei;penaeus;penaeidae;penaeoidea;dendrobranchiata;decapoda;eucarida;eumalacostraca;malacostraca;multicrustacea;crustacea;pancrustacea;mandibulata;arthropoda;panarthropoda;ecdysozoa;protostomia;bilateria;eumetazoa;metazoa;opisthokonta;eukaryota;cellular organisms;root	blastp_1_final_invertebrate.out	No	Yes	7159.AAEL003272-PA	1.3e-13	81.3		Arthropoda	artNOG[6]	038B3@artNOG,0A9Z6@biNOG,0IZZ0@euNOG,0SV63@inNOG,0VKHC@meNOG,11PJ1@NOG,13SNV@opiNOG	cuticular protein				GO:0005198-structural molecule activity(L=1),	PFAM (Chitin_bind_4), SMART (SIGNAL, TRANS)
REF_STRG_1_52432_XLOC_031202																		8083.ENSXMAP00000019836	8.1e-19	99.8		Animals	meNOG[21]	0AMVG@biNOG,0E13D@chorNOG,0W3N6@meNOG,0YB4P@NOG,13PCD@opiNOG,KOG0017@euNOG	Inherit from opiNOG: Conserved hypothetical protein		GO:0008152-metabolic process(L=1),GO:0009987-cellular process(L=1),		GO:0005488-binding(L=1),	PFAM (rve, RVT_2, eIF3g), SMART (ZnF_C2HC, AT_hook)
REF_STRG_1_52418_XLOC_031186																		13735.ENSPSIP00000018053	6.6e-30	135.2	HPSE	Animals	meNOG[21]	09XAY@biNOG,0DINE@chorNOG,0IHNV@euNOG,0V89C@meNOG,0YDJW@NOG,12U1W@opiNOG,1CTD9@veNOG	Heparanase	531,1100,5205	GO:0008152-metabolic process(L=1),GO:0009987-cellular process(L=1),GO:0022610-biological adhesion(L=1),GO:0032501-multicellular organismal process(L=1),GO:0032502-developmental process(L=1),GO:0044699-single-organism process(L=1),GO:0050896-response to stimulus(L=1),GO:0065007-biological regulation(L=1),	GO:0005576-extracellular region(L=1),GO:0005623-cell(L=1),GO:0016020-membrane(L=1),GO:0031974-membrane-enclosed lumen(L=1),GO:0043226-organelle(L=1),	GO:0003824-catalytic activity(L=1),GO:0005488-binding(L=1),	PFAM (Glyco_hydro_79n), SMART (SIGNAL, TRANS)
REF_STRG_1_5238_XLOC_091539
COM_SPAL_1_026673_XLOC_089762	XP_037788024.1	73.4	312	80	3	1	311	1	310	8.6e-119	100	XP_037788024.1 CUGBP Elav-like family member 4 isoform X13 [Penaeus monodon]	penaeus monodon	penaeus monodon;penaeus;penaeidae;penaeoidea;dendrobranchiata;decapoda;eucarida;eumalacostraca;malacostraca;multicrustacea;crustacea;pancrustacea;mandibulata;arthropoda;panarthropoda;ecdysozoa;protostomia;bilateria;eumetazoa;metazoa;opisthokonta;eukaryota;cellular organisms;root	blastp_1_final_invertebrate.out	No	Yes	121225.PHUM315130-PA	1.3e-70	271.9	BRU-3	Arthropoda	artNOG[6]	0346A@artNOG,09UT3@biNOG,0SR83@inNOG,0V5M8@meNOG,0XNTW@NOG,12NXI@opiNOG,KOG0144@euNOG,KOG0146@euNOG	RNA recognition motif. (a.k.a. RRM, RBD, or RNP domain)		GO:0065007-biological regulation(L=1),	GO:0032991-macromolecular complex(L=1),	GO:0005488-binding(L=1),	PFAM (RRM_1), SMART (RRM, COIL, TRANS)
REF_STRG_1_52384_XLOC_031128
REF_STRG_1_29746_XLOC_093532	XP_042232754.1	56	386	156	6	4	384	3	379	7.8e-116	98.2	XP_042232754.1 solute carrier family 35 member F6-like [Homarus americanus]	homarus americanus	homarus americanus;homarus;nephropidae;nephropoidea;astacidea;pleocyemata;decapoda;eucarida;eumalacostraca;malacostraca;multicrustacea;crustacea;pancrustacea;mandibulata;arthropoda;panarthropoda;ecdysozoa;protostomia;bilateria;eumetazoa;metazoa;opisthokonta;eukaryota;cellular organisms;root	blastp_1_final_lobster.out	No	Yes	6669.DappuP302828	1.1e-98	365.5	TANGO9	Arthropoda	artNOG[6]	035Q8@artNOG,09ZBA@biNOG,0VA8G@meNOG,12TKQ@opiNOG,COG0697@NOG,KOG3912@euNOG	Nucleotide-sugar transporter		GO:0009987-cellular process(L=1),GO:0044699-single-organism process(L=1),GO:0051179-localization(L=1),	GO:0005623-cell(L=1),GO:0016020-membrane(L=1),GO:0043226-organelle(L=1),	GO:0005215-transporter activity(L=1),	PFAM (Nuc_sug_transp, EamA, DUF914, TPT, UAA), SMART (TRANS, SIGNAL)
REF_STRG_1_88585_XLOC_086020																		43151.ADAR000708-PA	7.1e-14	82.4	ACADVL	Animals	meNOG[21]	09VB6@biNOG,0V6AG@meNOG,12RRZ@opiNOG,COG1960@NOG,KOG0137@euNOG,KOG4318@euNOG	acyl-CoA dehydrogenase	71,1100	GO:0008152-metabolic process(L=1),GO:0009987-cellular process(L=1),GO:0023052-signaling(L=1),GO:0032501-multicellular organismal process(L=1),GO:0032502-developmental process(L=1),GO:0044699-single-organism process(L=1),GO:0050896-response to stimulus(L=1),GO:0065007-biological regulation(L=1),	GO:0005623-cell(L=1),GO:0009295-nucleoid(L=1),GO:0016020-membrane(L=1),GO:0031974-membrane-enclosed lumen(L=1),GO:0032991-macromolecular complex(L=1),GO:0043226-organelle(L=1),	GO:0003824-catalytic activity(L=1),GO:0005488-binding(L=1),	PFAM (Acyl-CoA_dh_1, Acyl-CoA_dh_M, Acyl-CoA_dh_N, Acyl-CoA_dh_2)
REF_STRG_1_52373_XLOC_031107	XP_042233122.1	47.9	831	390	18	4	808	1	814	3.2e-212	99.5	XP_042233122.1 LOW QUALITY PROTEIN: chorion peroxidase-like [Homarus americanus]	homarus americanus	homarus americanus;homarus;nephropidae;nephropoidea;astacidea;pleocyemata;decapoda;eucarida;eumalacostraca;malacostraca;multicrustacea;crustacea;pancrustacea;mandibulata;arthropoda;panarthropoda;ecdysozoa;protostomia;bilateria;eumetazoa;metazoa;opisthokonta;eukaryota;cellular organisms;root	blastp_1_final_lobster.out	No	Yes	7029.ACYPI001415-PA	3.5e-163	580.9		Arthropoda	artNOG[6]	033UC@artNOG,09XIC@biNOG,0SSBZ@inNOG,0V8GH@meNOG,0XPZ3@NOG,12UAN@opiNOG,KOG2408@euNOG	Animal haem peroxidase		GO:0008152-metabolic process(L=1),GO:0050896-response to stimulus(L=1),		GO:0003824-catalytic activity(L=1),GO:0005488-binding(L=1),GO:0016209-antioxidant activity(L=1),	PFAM (An_peroxidase), SMART (SIGNAL, COIL, TRANS)
REF_STRG_1_1973_XLOC_034989	XP_037787858.1	57.6	399	166	2	67	462	32	430	6.2e-121	85.5	XP_037787858.1 interferon-related developmental regulator 1-like [Penaeus monodon]	penaeus monodon	penaeus monodon;penaeus;penaeidae;penaeoidea;dendrobranchiata;decapoda;eucarida;eumalacostraca;malacostraca;multicrustacea;crustacea;pancrustacea;mandibulata;arthropoda;panarthropoda;ecdysozoa;protostomia;bilateria;eumetazoa;metazoa;opisthokonta;eukaryota;cellular organisms;root	blastp_1_final_invertebrate.out	No	Yes	7739.JGI126088	2.5e-60	238.4	IFRD1	Animals	meNOG[21]	09TQ4@biNOG,0DF0F@chorNOG,0V4P9@meNOG,0XSIZ@NOG,12NEI@opiNOG,KOG2842@euNOG	Interferon-related developmental regulator		GO:0009987-cellular process(L=1),GO:0032501-multicellular organismal process(L=1),GO:0032502-developmental process(L=1),GO:0044699-single-organism process(L=1),GO:0065007-biological regulation(L=1),	GO:0005623-cell(L=1),GO:0016020-membrane(L=1),GO:0043226-organelle(L=1),		PFAM (IFRD, IFRD_C), SMART (COIL, SIGNAL)
REF_STRG_1_52360_XLOC_031082
REF_STRG_1_109747_XLOC_003481																		8083.ENSXMAP00000012770	2.6e-06	58.5	PKD1	Fishes	fiNOG[1]	0B4FF@biNOG,0E8AA@chorNOG,0IQ5D@euNOG,0NCCJ@fiNOG,0WGYG@meNOG,1005C@NOG,13D29@opiNOG,1DF90@veNOG	polycystic kidney disease 1 (autosomal dominant)		GO:0009987-cellular process(L=1),GO:0023052-signaling(L=1),GO:0044699-single-organism process(L=1),GO:0050896-response to stimulus(L=1),GO:0065007-biological regulation(L=1),	GO:0016020-membrane(L=1),	GO:0005488-binding(L=1),	PFAM (PKD, Lectin_C, REJ, PKD_channel, PLAT, GPS, WSC), SMART (PKD, TRANS, CLECT, LRRCT, GPS, LRR_TYP, LH2, SIGNAL, LRR, WSC, LRRNT)
REF_STRG_1_5235_XLOC_091469
REF_TRIN_16_01100_XLOC_060764	XP_042237655.1	41.5	436	211	9	1	406	1	422	1.3e-92	98.8	XP_042237655.1 bestrophin-2-like isoform X5 [Homarus americanus]	homarus americanus	homarus americanus;homarus;nephropidae;nephropoidea;astacidea;pleocyemata;decapoda;eucarida;eumalacostraca;malacostraca;multicrustacea;crustacea;pancrustacea;mandibulata;arthropoda;panarthropoda;ecdysozoa;protostomia;bilateria;eumetazoa;metazoa;opisthokonta;eukaryota;cellular organisms;root	blastp_1_final_lobster.out	No	Yes	121225.PHUM010630-PA	1.4e-86	325.5		Arthropoda	artNOG[6]	035V4@artNOG,09TFS@biNOG,0SQ7E@inNOG,0V4EV@meNOG,0XS3J@NOG,12RN2@opiNOG,KOG3547@euNOG	Bestrophin, RFP-TM, chloride channel		GO:0009987-cellular process(L=1),GO:0044699-single-organism process(L=1),GO:0051179-localization(L=1),GO:0065007-biological regulation(L=1),	GO:0016020-membrane(L=1),	GO:0005215-transporter activity(L=1),	PFAM (Bestrophin), SMART (TRANS, COIL)
REF_STRG_1_52359_XLOC_031083	XP_037783972.1	91	177	16	0	1	177	1	177	5.5e-86	99.4	XP_037783972.1 coatomer subunit zeta-1-like isoform X2 [Penaeus monodon]	penaeus monodon	penaeus monodon;penaeus;penaeidae;penaeoidea;dendrobranchiata;decapoda;eucarida;eumalacostraca;malacostraca;multicrustacea;crustacea;pancrustacea;mandibulata;arthropoda;panarthropoda;ecdysozoa;protostomia;bilateria;eumetazoa;metazoa;opisthokonta;eukaryota;cellular organisms;root	blastp_1_final_invertebrate.out	No	Yes	12957.ACEP_00014965-PA	2.5e-69	266.9	ZETACOP	Arthropoda	artNOG[6]	032YT@artNOG,0A1FU@biNOG,0S5G8@hymNOG,0SPGZ@inNOG,0VCBD@meNOG,13MA5@opiNOG,COG5541@NOG,KOG3343@euNOG	Clathrin adaptor complex small chain		GO:0008152-metabolic process(L=1),GO:0009987-cellular process(L=1),GO:0044699-single-organism process(L=1),GO:0051179-localization(L=1),GO:0065007-biological regulation(L=1),	GO:0005623-cell(L=1),GO:0016020-membrane(L=1),GO:0032991-macromolecular complex(L=1),GO:0043226-organelle(L=1),	GO:0003824-catalytic activity(L=1),	PFAM (Clat_adaptor_s)
REF_STRG_1_52353_XLOC_031075																		13735.ENSPSIP00000005678	5.5e-73	280	URGCP	Animals	meNOG[21]	09VAY@biNOG,0DGJE@chorNOG,0IG57@euNOG,0V6A8@meNOG,0Y9GN@NOG,12RX4@opiNOG,1CR98@veNOG	Up-regulator of cell proliferation		GO:0008152-metabolic process(L=1),GO:0009987-cellular process(L=1),GO:0044699-single-organism process(L=1),	GO:0005623-cell(L=1),GO:0016020-membrane(L=1),GO:0043226-organelle(L=1),	GO:0003824-catalytic activity(L=1),GO:0005488-binding(L=1),	PFAM (RHD3, Dynamin_N, GBP), SMART (COIL, TRANS)
REF_STRG_1_58820_XLOC_040290																		7176.CPIJ000087-PA	1.1e-16	91.3	DSCAML1	Eukaryotes	euNOG[57]	0IQJM@euNOG,0XQX7@NOG	down syndrome cell adhesion molecule		GO:0007610-behavior(L=1),GO:0008152-metabolic process(L=1),GO:0009987-cellular process(L=1),GO:0022610-biological adhesion(L=1),GO:0023052-signaling(L=1),GO:0030516-regulation of axon extension(L=11),GO:0032501-multicellular organismal process(L=1),GO:0032502-developmental process(L=1),GO:0040007-growth(L=1),GO:0040011-locomotion(L=1),GO:0044699-single-organism process(L=1),GO:0045773-positive re…	GO:0005576-extracellular region(L=1),GO:0005623-cell(L=1),GO:0016020-membrane(L=1),	GO:0003824-catalytic activity(L=1),GO:0004871-signal transducer activity(L=1),GO:0005488-binding(L=1),GO:0009055-electron carrier activity(L=1),GO:0060089-molecular transducer activity(L=1),	PFAM (I-set, fn3, ig, V-set, Dscam_C), SMART (IGc2, FN3, IG, TRANS, IG_like, SIGNAL)
REF_STRG_1_52350_XLOC_031068
REF_STRG_1_48460_XLOC_025257
REF_STRG_1_52347_XLOC_031069	XP_027233636.1	54.3	164	68	4	2	163	15	173	4.7e-37	91.5	XP_027233636.1 28S ribosomal protein S18a, mitochondrial-like [Penaeus vannamei]	penaeus vannamei	penaeus vannamei;penaeus;penaeidae;penaeoidea;dendrobranchiata;decapoda;eucarida;eumalacostraca;malacostraca;multicrustacea;crustacea;pancrustacea;mandibulata;arthropoda;panarthropoda;ecdysozoa;protostomia;bilateria;eumetazoa;metazoa;opisthokonta;eukaryota;cellular organisms;root	blastp_1_final_invertebrate.out	No	Yes	7237.FBpp0281434	3.5e-31	140.2	MRPS18A	Arthropoda	artNOG[6]	037Z3@artNOG,09X9F@biNOG,0GYEK@dipNOG,0HZ3W@droNOG,0SUM3@inNOG,0VDB0@meNOG,13CZ4@opiNOG,COG0238@NOG,KOG3162@euNOG	ribosomal protein S18A	3010	GO:0008152-metabolic process(L=1),GO:0009987-cellular process(L=1),	GO:0005623-cell(L=1),GO:0031974-membrane-enclosed lumen(L=1),GO:0032991-macromolecular complex(L=1),GO:0043226-organelle(L=1),	GO:0005198-structural molecule activity(L=1),	PFAM (Ribosomal_S18)
REF_STRG_1_52332_XLOC_031054
REF_STRG_1_52311_XLOC_031023	XP_042234205.1	68.8	940	215	13	1	913	1	889	1.6e-159	99.9	XP_042234205.1 F-box/WD repeat-containing protein 7-like [Homarus americanus]	homarus americanus	homarus americanus;homarus;nephropidae;nephropoidea;astacidea;pleocyemata;decapoda;eucarida;eumalacostraca;malacostraca;multicrustacea;crustacea;pancrustacea;mandibulata;arthropoda;panarthropoda;ecdysozoa;protostomia;bilateria;eumetazoa;metazoa;opisthokonta;eukaryota;cellular organisms;root	blastp_1_final_lobster.out	No	Yes	7757.ENSPMAP00000008823	4.4e-77	295	FBXW7	Animals	meNOG[21]	09XIP@biNOG,0DIW3@chorNOG,0V8GU@meNOG,0XRWX@NOG,12RDP@opiNOG,1CTMH@veNOG,KOG0274@euNOG	F-box and WD repeat domain containing 7, E3 ubiquitin protein ligase	4120	GO:0000003-reproduction(L=1),GO:0008152-metabolic process(L=1),GO:0009987-cellular process(L=1),GO:0023052-signaling(L=1),GO:0031146-SCF-dependent proteasomal ubiquitin-dependent protein catabolic process(L=10),GO:0032501-multicellular organismal process(L=1),GO:0032502-developmental process(L=1),GO:0040011-locomotion(L=1),GO:0044699-single-organism process(L=1),GO:0050896-response to stimulus(L=…	GO:0005623-cell(L=1),GO:0031974-membrane-enclosed lumen(L=1),GO:0032991-macromolecular complex(L=1),GO:0043226-organelle(L=1),	GO:0001071-nucleic acid binding transcription factor activity(L=1),GO:0003824-catalytic activity(L=1),GO:0005488-binding(L=1),	PFAM (WD40, F-box), SMART (WD40, FBOX, COIL, TRANS, HhH1)
REF_STRG_1_92495_XLOC_093067
REF_STRG_1_52284_XLOC_030985	sp|Q3B7D5|RASF2_RAT	35.4	178	110	3	74	246	142	319	5.3e-27	69.2	sp|Q3B7D5|RASF2_RAT Ras association domain-containing protein 2 OS=Rattus norvegicus OX=10116 GN=Rassf2 PE=2 SV=1	rattus norvegicus	rattus norvegicus;rattus;murinae;muridae;muroidea;myomorpha;rodentia;glires;euarchontoglires;boreoeutheria;eutheria;theria;mammalia;amniota;tetrapoda;dipnotetrapodomorpha;sarcopterygii;euteleostomi;teleostomi;gnathostomata;vertebrata;craniata;chordata;deuterostomia;bilateria;eumetazoa;metazoa;opisthokonta;eukaryota;cellular organisms;root	blastp_1_final_uniprot_sprot.out	No	Yes	7460.GB13901-PA	2.1e-50	204.5	RASSF	Arthropoda	artNOG[6]	03602@artNOG,09TW5@biNOG,0S48R@hymNOG,0SSS4@inNOG,0V4VB@meNOG,0Y2N1@NOG,12N95@opiNOG,KOG1700@euNOG,KOG4239@euNOG	ras association	4391	GO:0009987-cellular process(L=1),GO:0023052-signaling(L=1),GO:0044699-single-organism process(L=1),GO:0050896-response to stimulus(L=1),GO:0065007-biological regulation(L=1),		GO:0005488-binding(L=1),	PFAM (LIM, RA), SMART (LIM, RA, COIL)
REF_STRG_1_4412_XLOC_080426	XP_042204631.1	44.5	521	267	12	1	509	333	843	1.6e-116	99.8	XP_042204631.1 zinc finger protein 227-like isoform X4 [Homarus americanus]	homarus americanus	homarus americanus;homarus;nephropidae;nephropoidea;astacidea;pleocyemata;decapoda;eucarida;eumalacostraca;malacostraca;multicrustacea;crustacea;pancrustacea;mandibulata;arthropoda;panarthropoda;ecdysozoa;protostomia;bilateria;eumetazoa;metazoa;opisthokonta;eukaryota;cellular organisms;root	blastp_1_final_lobster.out	No	Yes	7460.GB12835-PA	3.7e-41	174.9		Arthropoda	artNOG[6]	035IH@artNOG,0A5S6@biNOG,0SS1C@inNOG,0VGMD@meNOG,13QAK@opiNOG,COG5048@NOG,KOG1721@euNOG	ZnF_C2H2				GO:0005488-binding(L=1),	PFAM (zf-C2H2), SMART (ZnF_C2H2, COIL)
REF_STRG_1_114552_XLOC_007940
REF_STRG_1_52268_XLOC_030965
REF_STRG_1_52267_XLOC_030967																		7227.FBpp0294023	1.1e-06	62.4		Arthropoda	artNOG[6]	03572@artNOG,09VIJ@biNOG,0GWUQ@dipNOG,0HWQ4@droNOG,0SRU4@inNOG,0V6HT@meNOG,0XR0Z@NOG,12RKM@opiNOG,KOG1100@euNOG,KOG1595@euNOG	Zinc finger C-x8-C-x5-C-x3-H type (and similar)		GO:0032501-multicellular organismal process(L=1),GO:0032502-developmental process(L=1),GO:0044699-single-organism process(L=1),	GO:0005623-cell(L=1),	GO:0005488-binding(L=1),	PFAM (zf-CCCH), SMART (ZnF_C3H1, RING, COIL, HLH)
REF_STRG_1_52237_XLOC_030926
REF_STRG_1_52235_XLOC_030923																		8090.ENSORLP00000025676	2.4e-09	68.2	ZNF516	Fishes	fiNOG[1]	09YQ1@biNOG,0DK4I@chorNOG,0MXBN@fiNOG,0V9MT@meNOG,13JIJ@opiNOG,1CUYA@veNOG,COG5048@NOG,KOG1721@euNOG	zinc finger protein 516				GO:0005488-binding(L=1),	PFAM (zf-C2H2), SMART (ZnF_C2H2)
REF_STRG_1_5222_XLOC_091313																		7739.JGI124776	0.00013	53.9		Animals	meNOG[21]	0B58I@biNOG,0IRRT@euNOG,0WHV6@meNOG,0XR10@NOG,13ECM@opiNOG	Domain of Unknown Function (DUF1081)	4975,4977	GO:0008152-metabolic process(L=1),GO:0009987-cellular process(L=1),GO:0044699-single-organism process(L=1),GO:0051179-localization(L=1),GO:0065007-biological regulation(L=1),	GO:0005576-extracellular region(L=1),GO:0005623-cell(L=1),GO:0032991-macromolecular complex(L=1),GO:0043226-organelle(L=1),	GO:0001071-nucleic acid binding transcription factor activity(L=1),GO:0003824-catalytic activity(L=1),GO:0005215-transporter activity(L=1),GO:0005488-binding(L=1),	PFAM (DUF1943, Vitellogenin_N, DUF1081, VWD, C8), SMART (DUF1943, LPD_N, VWD, SIGNAL, COIL, VWA, C8)
REF_STRG_1_52229_XLOC_030900	XP_042240016.1	29.5	769	307	8	1	701	85	686	1.1e-83	99.6	XP_042240016.1 protein O-mannosyl-transferase TMTC1-like [Homarus americanus]	homarus americanus	homarus americanus;homarus;nephropidae;nephropoidea;astacidea;pleocyemata;decapoda;eucarida;eumalacostraca;malacostraca;multicrustacea;crustacea;pancrustacea;mandibulata;arthropoda;panarthropoda;ecdysozoa;protostomia;bilateria;eumetazoa;metazoa;opisthokonta;eukaryota;cellular organisms;root	blastp_1_final_lobster.out	No	Yes	31033.ENSTRUP00000005401	1.6e-79	302.8	TMTC1	Animals	meNOG[21]	0B07V@biNOG,0E5PN@chorNOG,0KD77@euNOG,0WCQD@meNOG,0XP5Q@NOG,14TDB@opiNOG,1DCPI@veNOG	transmembrane and tetratricopeptide repeat containing 1		GO:0008152-metabolic process(L=1),GO:0009987-cellular process(L=1),	GO:0005623-cell(L=1),		PFAM (TPR_1, TPR_2, DUF1736), SMART (TRANS, TPR, HAT)
REF_TRIN_6_01192_XLOC_057000	XP_035229067.1	40.8	130	69	3	18	141	67	194	4.2e-20	87.9	XP_035229067.1 jerky protein homolog, partial [Stegodyphus dumicola]	stegodyphus dumicola	stegodyphus dumicola;stegodyphus;eresidae;eresoidea;entelegynae;araneomorphae;araneae;arachnida;chelicerata;arthropoda;panarthropoda;ecdysozoa;protostomia;bilateria;eumetazoa;metazoa;opisthokonta;eukaryota;cellular organisms;root	blastp_1_final_invertebrate.out	No	Yes	13735.ENSPSIP00000004187	2.4e-19	100.5	JRKL	Animals	meNOG[21]	09TN5@biNOG,0DTBS@chorNOG,0VCG0@meNOG,10CDI@NOG,13HB0@opiNOG,1D2PC@veNOG,KOG3105@euNOG	tigger transposable element derived		GO:0032501-multicellular organismal process(L=1),GO:0032502-developmental process(L=1),GO:0044699-single-organism process(L=1),GO:0065007-biological regulation(L=1),	GO:0005623-cell(L=1),GO:0032991-macromolecular complex(L=1),GO:0043226-organelle(L=1),	GO:0005488-binding(L=1),	PFAM (DDE, Transposase_Tc5, CENP-B_N), SMART (CENPB)
REF_STRG_1_52227_XLOC_030897	XP_042232402.1	34.5	110	66	2	60	165	68	175	5.2e-11	60.9	XP_042232402.1 uncharacterized protein LOC121873150 [Homarus americanus]	homarus americanus	homarus americanus;homarus;nephropidae;nephropoidea;astacidea;pleocyemata;decapoda;eucarida;eumalacostraca;malacostraca;multicrustacea;crustacea;pancrustacea;mandibulata;arthropoda;panarthropoda;ecdysozoa;protostomia;bilateria;eumetazoa;metazoa;opisthokonta;eukaryota;cellular organisms;root	blastp_1_final_lobster.out	No	No
REF_STRG_1_52226_XLOC_030895
REF_STRG_1_71851_XLOC_059125	XP_034312886.1	30.6	1006	590	24	220	1200	397	1319	1.6e-128	79	XP_034312886.1 uncharacterized protein K02A2.6 [Crassostrea gigas]	crassostrea gigas	crassostrea gigas;crassostrea;ostreidae;ostreoidea;ostreida;pteriomorphia;autobranchia;bivalvia;mollusca;lophotrochozoa;spiralia;protostomia;bilateria;eumetazoa;metazoa;opisthokonta;eukaryota;cellular organisms;root	blastp_1_final_invertebrate.out	No	No	7668.SPU_016121tr	9.9e-133	480.3		Animals	meNOG[21]	09XKM@biNOG,0V8IG@meNOG,12PBX@opiNOG,COG2801@NOG,KOG0017@euNOG	Inherit from opiNOG: to reverse transcriptase		GO:0008152-metabolic process(L=1),GO:0009987-cellular process(L=1),		GO:0003824-catalytic activity(L=1),GO:0005488-binding(L=1),	PFAM (RVT_1, rve, RVP, zf-CCHC), SMART (ZnF_C2HC, COIL)
REF_STRG_1_79301_XLOC_070607	phaw_30_tra_m.001518	49.4	239	118	2	1	238	115	351	3.1e-61	95.2	phaw_30_tra_m.001518 NA [parhyale hawaiensis]	parhyale hawaiensis	parhyale hawaiensis;parhyale;hyalidae;talitroidea;talitrida;senticaudata;amphipoda;peracarida;eumalacostraca;malacostraca;multicrustacea;crustacea;pancrustacea;mandibulata;arthropoda;panarthropoda;ecdysozoa;protostomia;bilateria;eumetazoa;metazoa;opisthokonta;eukaryota;cellular organisms;root	blastp_1_final_ALL_NON_REFSEQ_TAGGED_NO_KRILL.out	No	Yes	121225.PHUM311500-PA	7.8e-53	212.6		Arthropoda	artNOG[6]	032RE@artNOG,0A0QG@biNOG,0SPM1@inNOG,0VBKP@meNOG,0XRJN@NOG,12T0U@opiNOG,KOG3515@euNOG	Inherit from KOG: nephrosis 1, congenital, Finnish type (nephrin)		GO:0008152-metabolic process(L=1),GO:0009987-cellular process(L=1),GO:0023052-signaling(L=1),GO:0044699-single-organism process(L=1),GO:0050896-response to stimulus(L=1),GO:0065007-biological regulation(L=1),	GO:0005623-cell(L=1),GO:0016020-membrane(L=1),	GO:0003824-catalytic activity(L=1),GO:0004871-signal transducer activity(L=1),GO:0005488-binding(L=1),GO:0060089-molecular transducer activity(L=1),	PFAM (C2-set_2, I-set, ig, V-set), SMART (IG_like, IG, IGc2, TRANS, FN3, SIGNAL)
REF_STRG_1_53013_XLOC_032075
REF_STRG_1_52222_XLOC_030878
REF_STRG_1_83956_XLOC_078226	XP_042219391.1	55.6	99	35	2	1	99	1	90	4.3e-23	59.6	XP_042219391.1 cuticle protein CP575-like [Homarus americanus]	homarus americanus	homarus americanus;homarus;nephropidae;nephropoidea;astacidea;pleocyemata;decapoda;eucarida;eumalacostraca;malacostraca;multicrustacea;crustacea;pancrustacea;mandibulata;arthropoda;panarthropoda;ecdysozoa;protostomia;bilateria;eumetazoa;metazoa;opisthokonta;eukaryota;cellular organisms;root	blastp_1_final_lobster.out	No	Yes
REF_STRG_1_52206_XLOC_030859
REF_STRG_1_19249_XLOC_063539	XP_037802740.1	92.6	376	28	0	1	376	1	376	4.1e-208	99.7	XP_037802740.1 actin-2, muscle-specific-like [Penaeus monodon]	penaeus monodon	penaeus monodon;penaeus;penaeidae;penaeoidea;dendrobranchiata;decapoda;eucarida;eumalacostraca;malacostraca;multicrustacea;crustacea;pancrustacea;mandibulata;arthropoda;panarthropoda;ecdysozoa;protostomia;bilateria;eumetazoa;metazoa;opisthokonta;eukaryota;cellular organisms;root	blastp_1_final_invertebrate.out	No	Yes	12957.ACEP_00001686-PA	3.6e-203	712.6
REF_TRIN_9_00433_XLOC_052981																		6669.DappuP323569	2.2e-115	421		Arthropoda	artNOG[6]	033GU@artNOG,09U46@biNOG,0V538@meNOG,12NIC@opiNOG,COG5076@NOG,COG5141@NOG,KOG0955@euNOG	Bromodomain and PHD finger-containing protein		GO:0008152-metabolic process(L=1),GO:0009987-cellular process(L=1),GO:0032501-multicellular organismal process(L=1),GO:0032502-developmental process(L=1),GO:0040011-locomotion(L=1),GO:0044699-single-organism process(L=1),GO:0050896-response to stimulus(L=1),GO:0071840-cellular component organization or biogenesis(L=1),		GO:0003824-catalytic activity(L=1),GO:0005488-binding(L=1),	PFAM (Bromodomain, EPL1, PWWP, PHD), SMART (PHD, BROMO, PWWP, ZnF_C2H2, COIL, AT_hook)
REF_STRG_1_52178_XLOC_030825	XP_018008572.1	45.9	333	177	2	10	339	1	333	8.4e-83	96.2	XP_018008572.1 PREDICTED: uncharacterized protein LOC108666247 [Hyalella azteca]	hyalella azteca	hyalella azteca;hyalella;hyalellidae;talitroidea;talitrida;senticaudata;amphipoda;peracarida;eumalacostraca;malacostraca;multicrustacea;crustacea;pancrustacea;mandibulata;arthropoda;panarthropoda;ecdysozoa;protostomia;bilateria;eumetazoa;metazoa;opisthokonta;eukaryota;cellular organisms;root	blastp_1_final_invertebrate.out	No	No	8083.ENSXMAP00000019836	1.3e-58	232.3		Animals	meNOG[21]	0AMVG@biNOG,0E13D@chorNOG,0W3N6@meNOG,0YB4P@NOG,13PCD@opiNOG,KOG0017@euNOG	Inherit from opiNOG: Conserved hypothetical protein		GO:0008152-metabolic process(L=1),GO:0009987-cellular process(L=1),		GO:0005488-binding(L=1),	PFAM (rve, RVT_2, eIF3g), SMART (ZnF_C2HC, AT_hook)
REF_STRG_1_69012_XLOC_054772
REF_STRG_1_84762_XLOC_079468
REF_STRG_1_52175_XLOC_030823
REF_STRG_1_45186_XLOC_020129
REF_STRG_1_52157_XLOC_030776	VN_GLEAN_10006669	60.3	68	12	3	59	126	53	105	8.5e-15	53.5	VN_GLEAN_10006669 [mRNA] locus=scaffold8163:164565:165342:+ [translate_table: standard] NA [eriocheir sinensis]	eriocheir sinensis	eriocheir sinensis;eriocheir;varunidae;grapsoidea;thoracotremata;eubrachyura;brachyura;pleocyemata;decapoda;eucarida;eumalacostraca;malacostraca;multicrustacea;crustacea;pancrustacea;mandibulata;arthropoda;panarthropoda;ecdysozoa;protostomia;bilateria;eumetazoa;metazoa;opisthokonta;eukaryota;cellular organisms;root	blastp_1_final_ALL_NON_REFSEQ_TAGGED_NO_KRILL.out	No	Yes	6669.DappuP331880	3.5e-09	66.6		Arthropoda	artNOG[6]	039CB@artNOG,0AC6R@biNOG,0J8HT@euNOG,0VP0W@meNOG,0Y8H6@NOG,13YYI@opiNOG	NA					SMART (SIGNAL, TRANS)
COM_SPAL_1_013926_XLOC_049064	XP_027214251.1	80.7	384	63	4	1	381	1	376	5.6e-174	70.6	XP_027214251.1 F-box/LRR-repeat protein 16-like [Penaeus vannamei]	penaeus vannamei	penaeus vannamei;penaeus;penaeidae;penaeoidea;dendrobranchiata;decapoda;eucarida;eumalacostraca;malacostraca;multicrustacea;crustacea;pancrustacea;mandibulata;arthropoda;panarthropoda;ecdysozoa;protostomia;bilateria;eumetazoa;metazoa;opisthokonta;eukaryota;cellular organisms;root	blastp_1_final_invertebrate.out	No	Yes	7460.GB16712-PA	5.2e-86	323.9		Arthropoda	artNOG[6]	03HXV@artNOG,0B60K@biNOG,0IT21@euNOG,0T4AS@inNOG,0WIPK@meNOG,0XQRM@NOG,13FJR@opiNOG	LRR					PFAM (LRR_1), SMART (LRR, COIL, LRR_CC)
REF_STRG_1_86886_XLOC_082990	XP_014675320.1	57.9	126	46	2	1	124	73	193	1.1e-29	100	XP_014675320.1 PREDICTED: uncharacterized protein LOC106815379 [Priapulus caudatus]	priapulus caudatus	priapulus caudatus;priapulus;priapulidae;priapulimorphida;priapulimorpha;priapulida;scalidophora;ecdysozoa;protostomia;bilateria;eumetazoa;metazoa;opisthokonta;eukaryota;cellular organisms;root	blastp_1_final_invertebrate.out	No	No	7668.SPU_007167tr	1.1e-23	114.8		Animals	meNOG[21]	0A5RU@biNOG,0VGNY@meNOG,0Y65V@NOG,13JGH@opiNOG,KOG1075@euNOG	Inherit from KOG: Retrotransposon protein		GO:0008152-metabolic process(L=1),GO:0009987-cellular process(L=1),	GO:0019012-virion(L=1),	GO:0003824-catalytic activity(L=1),GO:0005198-structural molecule activity(L=1),GO:0005488-binding(L=1),	PFAM (RVT_1, Exo_endo_phos), SMART (COIL, TPR)
REF_STRG_1_52119_XLOC_030713	XP_037792432.1	33.1	121	74	4	8	122	6	125	3e-06	92.7	XP_037792432.1 uncharacterized protein LOC119587806 [Penaeus monodon]	penaeus monodon	penaeus monodon;penaeus;penaeidae;penaeoidea;dendrobranchiata;decapoda;eucarida;eumalacostraca;malacostraca;multicrustacea;crustacea;pancrustacea;mandibulata;arthropoda;panarthropoda;ecdysozoa;protostomia;bilateria;eumetazoa;metazoa;opisthokonta;eukaryota;cellular organisms;root	blastp_1_final_invertebrate.out	No	No
REF_STRG_1_88542_XLOC_009203	phaw_30_tra_m.016159	42.9	56	30	2	26	80	47	101	2.1e-07	61.1	phaw_30_tra_m.016159 NA [parhyale hawaiensis]	parhyale hawaiensis	parhyale hawaiensis;parhyale;hyalidae;talitroidea;talitrida;senticaudata;amphipoda;peracarida;eumalacostraca;malacostraca;multicrustacea;crustacea;pancrustacea;mandibulata;arthropoda;panarthropoda;ecdysozoa;protostomia;bilateria;eumetazoa;metazoa;opisthokonta;eukaryota;cellular organisms;root	blastp_1_final_ALL_NON_REFSEQ_TAGGED_NO_KRILL.out	No	Yes
COM_SPAL_1_019533_XLOC_066589	XP_037783263.1	69.7	2029	512	25	1	1971	1	1985	0	85.7	XP_037783263.1 mediator of RNA polymerase II transcription subunit 12-like protein isoform X6 [Penaeus monodon]	penaeus monodon	penaeus monodon;penaeus;penaeidae;penaeoidea;dendrobranchiata;decapoda;eucarida;eumalacostraca;malacostraca;multicrustacea;crustacea;pancrustacea;mandibulata;arthropoda;panarthropoda;ecdysozoa;protostomia;bilateria;eumetazoa;metazoa;opisthokonta;eukaryota;cellular organisms;root	blastp_1_final_invertebrate.out	No	Yes	7460.GB10810-PA	0	1427.9		Arthropoda	artNOG[6]	033EB@artNOG,09UV3@biNOG,0SQ6H@inNOG,0V5UP@meNOG,0XP2V@NOG,12NYR@opiNOG,KOG3598@euNOG	Mediator of RNA polymerase II transcription subunit		GO:0008152-metabolic process(L=1),GO:0009987-cellular process(L=1),GO:0032501-multicellular organismal process(L=1),GO:0032502-developmental process(L=1),GO:0044699-single-organism process(L=1),GO:0065007-biological regulation(L=1),	GO:0005623-cell(L=1),GO:0031974-membrane-enclosed lumen(L=1),GO:0032991-macromolecular complex(L=1),GO:0043226-organelle(L=1),	GO:0000988-transcription factor activity, protein binding(L=1),GO:0005488-binding(L=1),	PFAM (Med12-LCEWAV, Med12), SMART (COIL)
COM_SPAL_1_007421_XLOC_029295	XP_042241531.1	83.2	250	41	1	6	255	11	259	1.9e-118	98	XP_042241531.1 cyclin-dependent kinase-like 4 [Homarus americanus]	homarus americanus	homarus americanus;homarus;nephropidae;nephropoidea;astacidea;pleocyemata;decapoda;eucarida;eumalacostraca;malacostraca;multicrustacea;crustacea;pancrustacea;mandibulata;arthropoda;panarthropoda;ecdysozoa;protostomia;bilateria;eumetazoa;metazoa;opisthokonta;eukaryota;cellular organisms;root	blastp_1_final_lobster.out	No	Yes	6669.DappuP44967	9.9e-112	408.3		Arthropoda	artNOG[6]	034BH@artNOG,09Y8J@biNOG,0V962@meNOG,0XNSW@NOG,12YWE@opiNOG,KOG0593@euNOG	S_TKc		GO:0008152-metabolic process(L=1),GO:0009987-cellular process(L=1),GO:0044699-single-organism process(L=1),		GO:0003824-catalytic activity(L=1),GO:0005488-binding(L=1),	PFAM (Pkinase, Pkinase_Tyr), SMART (S_TKc, STYKc)
REF_STRG_1_5206_XLOC_091028	CQUAD_00003141-RA	41	383	128	13	59	438	32	319	1.1e-37	85.8	CQUAD_00003141-RA protein AED:0.04 eAED:0.05 QI:0|-1|0|1|-1|1|1|0|322 NA [cherax quadricarinatus]	cherax quadricarinatus	cherax quadricarinatus;cherax;parastacidae;parastacoidea;astacidea;pleocyemata;decapoda;eucarida;eumalacostraca;malacostraca;multicrustacea;crustacea;pancrustacea;mandibulata;arthropoda;panarthropoda;ecdysozoa;protostomia;bilateria;eumetazoa;metazoa;opisthokonta;eukaryota;cellular organisms;root	blastp_1_final_ALL_NON_REFSEQ_TAGGED_NO_KRILL.out	No	Yes
REF_STRG_1_75907_XLOC_065167	XP_037774240.1	53.3	120	47	5	33	149	15	128	4.4e-20	78.5	XP_037774240.1 uncharacterized protein LOC119570658 [Penaeus monodon]	penaeus monodon	penaeus monodon;penaeus;penaeidae;penaeoidea;dendrobranchiata;decapoda;eucarida;eumalacostraca;malacostraca;multicrustacea;crustacea;pancrustacea;mandibulata;arthropoda;panarthropoda;ecdysozoa;protostomia;bilateria;eumetazoa;metazoa;opisthokonta;eukaryota;cellular organisms;root	blastp_1_final_invertebrate.out	No	No	7244.FBpp0237821	1e-15	88.6		Arthropoda	artNOG[6]	03548@artNOG,09TR5@biNOG,0GV5N@dipNOG,0HYYU@droNOG,0SRRB@inNOG,0V4QE@meNOG,0XQGR@NOG,12NBU@opiNOG,KOG3645@euNOG	Acetylcholine Receptor		GO:0009987-cellular process(L=1),GO:0044699-single-organism process(L=1),GO:0051179-localization(L=1),	GO:0005623-cell(L=1),GO:0016020-membrane(L=1),GO:0030054-cell junction(L=1),GO:0032991-macromolecular complex(L=1),GO:0045202-synapse(L=1),	GO:0005215-transporter activity(L=1),	PFAM (Neur_chan_LBD, Neur_chan_memb), SMART (TRANS, SIGNAL)
REF_TRIN_2_03803_XLOC_011478																		7955.ENSDARP00000093055	7.8e-09	65.9	LINGO2	Fishes	fiNOG[1]	0A2XM@biNOG,0DQJD@chorNOG,0N5R4@fiNOG,0VDSV@meNOG,12WKW@opiNOG,1CZMW@veNOG,COG4886@NOG,KOG0619@euNOG	leucine rich repeat and Ig domain containing 2					PFAM (LRR_1, I-set, V-set, ig), SMART (LRR, LRR_TYP, IGc2, TRANS, LRRCT, SIGNAL, LRRNT)
REF_STRG_1_52068_XLOC_030643
REF_STRG_1_17539_XLOC_057221	XP_042218139.1	37.4	198	122	2	12	208	1	197	1.3e-32	93.8	XP_042218139.1 uncharacterized protein LOC121863522 [Homarus americanus]	homarus americanus	homarus americanus;homarus;nephropidae;nephropoidea;astacidea;pleocyemata;decapoda;eucarida;eumalacostraca;malacostraca;multicrustacea;crustacea;pancrustacea;mandibulata;arthropoda;panarthropoda;ecdysozoa;protostomia;bilateria;eumetazoa;metazoa;opisthokonta;eukaryota;cellular organisms;root	blastp_1_final_lobster.out	No	No
REF_STRG_1_52044_XLOC_030615
REF_STRG_1_37663_XLOC_109808																		121225.PHUM374950-PA	1e-10	73.2	DOME	Arthropoda	artNOG[6]	034DI@artNOG,0A42J@biNOG,0JN8R@euNOG,0SR27@inNOG,0VEX9@meNOG,0Z0N0@NOG,13NSE@opiNOG	FN3		GO:0000003-reproduction(L=1),GO:0002376-immune system process(L=1),GO:0007610-behavior(L=1),GO:0008152-metabolic process(L=1),GO:0009987-cellular process(L=1),GO:0023052-signaling(L=1),GO:0032501-multicellular organismal process(L=1),GO:0032502-developmental process(L=1),GO:0040011-locomotion(L=1),GO:0044699-single-organism process(L=1),GO:0048511-rhythmic process(L=1),GO:0050896-response to stim…	GO:0005623-cell(L=1),GO:0016020-membrane(L=1),	GO:0003824-catalytic activity(L=1),GO:0004871-signal transducer activity(L=1),GO:0005488-binding(L=1),GO:0060089-molecular transducer activity(L=1),	PFAM (fn3), SMART (FN3, TRANS, SIGNAL, COIL)
REF_TRIN_4_02457_XLOC_039049																		9315.ENSMEUP00000003691	7.9e-05	53.5		Eukaryotes	euNOG[57]	COG5048@NOG,KOG1721@euNOG
COM_SPAL_1_027553_XLOC_092633	XP_042224651.1	54.1	307	128	8	15	315	17	316	2.8e-79	95.3	XP_042224651.1 elongation factor Tu, mitochondrial-like [Homarus americanus]	homarus americanus	homarus americanus;homarus;nephropidae;nephropoidea;astacidea;pleocyemata;decapoda;eucarida;eumalacostraca;malacostraca;multicrustacea;crustacea;pancrustacea;mandibulata;arthropoda;panarthropoda;ecdysozoa;protostomia;bilateria;eumetazoa;metazoa;opisthokonta;eukaryota;cellular organisms;root	blastp_1_final_lobster.out	No	Yes	7165.AGAP006996-PA	1.2e-71	275.4		Arthropoda	artNOG[6]	034AA@artNOG,09W22@biNOG,0V9NK@meNOG,12QQE@opiNOG,COG0050@NOG,KOG0460@euNOG	This protein promotes the GTP-dependent binding of aminoacyl-tRNA to the A-site of ribosomes during protein biosynthesis (By similarity)	4626	GO:0008152-metabolic process(L=1),GO:0009987-cellular process(L=1),GO:0044699-single-organism process(L=1),GO:0071840-cellular component organization or biogenesis(L=1),	GO:0005623-cell(L=1),GO:0043226-organelle(L=1),	GO:0003824-catalytic activity(L=1),GO:0005488-binding(L=1),	PFAM (GTP_EFTU, GTP_EFTU_D2, GTP_EFTU_D3)
REF_STRG_1_52033_XLOC_030604	phaw_30_tra_m.007802	32.9	255	158	6	2	253	100	344	1.1e-34	98.1	phaw_30_tra_m.007802 NA [parhyale hawaiensis]	parhyale hawaiensis	parhyale hawaiensis;parhyale;hyalidae;talitroidea;talitrida;senticaudata;amphipoda;peracarida;eumalacostraca;malacostraca;multicrustacea;crustacea;pancrustacea;mandibulata;arthropoda;panarthropoda;ecdysozoa;protostomia;bilateria;eumetazoa;metazoa;opisthokonta;eukaryota;cellular organisms;root	blastp_1_final_ALL_NON_REFSEQ_TAGGED_NO_KRILL.out	No	Yes	7029.ACYPI001797-PA	2.4e-33	147.9		Animals	meNOG[21]	0A837@biNOG,0IVPE@euNOG,0VGSW@meNOG,0ZI10@NOG,13NBX@opiNOG	to conserved				GO:0005488-binding(L=1),	PFAM (DDE, HTH_psq, PHD), SMART (EGF, COIL, EGF_like, PHD)
REF_STRG_1_5202_XLOC_091026																		13037.EHJ69683	9.5e-28	128.6	NINAB	Arthropoda	artNOG[6]	0341R@artNOG,09WRT@biNOG,0SSI5@inNOG,0TAF6@lepNOG,0V7Q5@meNOG,12PQS@opiNOG,COG3670@NOG,KOG1285@euNOG	neither inactivation nor afterpotential B		GO:0008152-metabolic process(L=1),GO:0009987-cellular process(L=1),GO:0023052-signaling(L=1),GO:0032502-developmental process(L=1),GO:0044699-single-organism process(L=1),GO:0050896-response to stimulus(L=1),GO:0065007-biological regulation(L=1),		GO:0003824-catalytic activity(L=1),	PFAM (RPE65)
REF_STRG_1_31195_XLOC_096926	XP_042226652.1	50.9	344	154	4	30	366	13	348	2e-81	69.9	XP_042226652.1 probable G-protein coupled receptor No18 isoform X2 [Homarus americanus]	homarus americanus	homarus americanus;homarus;nephropidae;nephropoidea;astacidea;pleocyemata;decapoda;eucarida;eumalacostraca;malacostraca;multicrustacea;crustacea;pancrustacea;mandibulata;arthropoda;panarthropoda;ecdysozoa;protostomia;bilateria;eumetazoa;metazoa;opisthokonta;eukaryota;cellular organisms;root	blastp_1_final_lobster.out	No	Yes	6669.DappuP328348	4.1e-26	124.8	GPRHIS	Animals	meNOG[21]	0AAWG@biNOG,0J2SY@euNOG,0VMW6@meNOG,125IE@NOG,13X9P@opiNOG	7 transmembrane receptor (rhodopsin family)		GO:0009987-cellular process(L=1),GO:0023052-signaling(L=1),GO:0044699-single-organism process(L=1),GO:0050896-response to stimulus(L=1),GO:0065007-biological regulation(L=1),	GO:0016020-membrane(L=1),	GO:0004871-signal transducer activity(L=1),GO:0060089-molecular transducer activity(L=1),	PFAM (7tm_1), SMART (TRANS)
REF_TRIN_8_02341_XLOC_024691
REF_STRG_1_52023_XLOC_030588																		8083.ENSXMAP00000019836	5.6e-26	122.5		Animals	meNOG[21]	0AMVG@biNOG,0E13D@chorNOG,0W3N6@meNOG,0YB4P@NOG,13PCD@opiNOG,KOG0017@euNOG	Inherit from opiNOG: Conserved hypothetical protein		GO:0008152-metabolic process(L=1),GO:0009987-cellular process(L=1),		GO:0005488-binding(L=1),	PFAM (rve, RVT_2, eIF3g), SMART (ZnF_C2HC, AT_hook)
REF_STRG_1_58364_XLOC_039661
REF_STRG_1_6080_XLOC_100529	XP_042208948.1	65.3	219	76	0	2	220	49	267	6e-97	98.6	XP_042208948.1 probable O-methyltransferase ustE [Homarus americanus]	homarus americanus	homarus americanus;homarus;nephropidae;nephropoidea;astacidea;pleocyemata;decapoda;eucarida;eumalacostraca;malacostraca;multicrustacea;crustacea;pancrustacea;mandibulata;arthropoda;panarthropoda;ecdysozoa;protostomia;bilateria;eumetazoa;metazoa;opisthokonta;eukaryota;cellular organisms;root	blastp_1_final_lobster.out	No	Yes	7739.JGI113741	5.6e-71	272.7		Animals	meNOG[21]	0A3GE@biNOG,0DN5Q@chorNOG,0V8W8@meNOG,12QTX@opiNOG,COG3752@NOG,KOG4650@euNOG	Protein of unknown function (DUF1295)		GO:0008152-metabolic process(L=1),GO:0009987-cellular process(L=1),GO:0044699-single-organism process(L=1),GO:0051179-localization(L=1),	GO:0005623-cell(L=1),GO:0016020-membrane(L=1),	GO:0003824-catalytic activity(L=1),	PFAM (DUF1295, Steroid_dh), SMART (TRANS, SIGNAL)
REF_TRIN_5_00327_XLOC_112549																		9371.ENSETEP00000004612	0.00078	48.9		Eukaryotes	euNOG[57]	COG5048@NOG,KOG1721@euNOG
[truncated: 41,517 more rows]

## Sheet: SD4. Gene statististics
Supplementary Data 4. Gene annotations produced by TransDecoder and EnTAP
Annotation and information for 42,2247 gene bodies.
Data source:
COMPARATIVE=gene based on model from other crustaceans
STRINGTIE=gene based on RNA-seq short-read mappings
TRINITY=gene based on mapping by assembled TRINITY transcript
Type:
GENE=regular protein-coding gene model with EnTAP annotation
UNANNOTATED=lacks EnTAP annotation
[truncated: 42,231 more rows]
