# Supplementary material for: Ecological genomics in the Northern krill uncovers loci for local adaptation across ocean basins
Source: Nat Commun. 2024 Aug 1;15:6297. doi: 10.1038/s41467-024-50239-7 (PMC11294593; doi:10.1038/s41467-024-50239-7)
Supplement: Supplementary file 9 — Supplementary Data 5 [file 41467_2024_50239_MOESM9_ESM.xlsx]

## Sheet: SD5. Gene lengths
Supplementary Data 5. Summary statistics for comparison of genes and coding sequences among species
Comparison	Orthologs (n)	CDS length				Gene body length
		Mean (bp)		Median (bp)		Mean (bp)		Median (bp)
		M. norvegica	Other species	M. norvegica	Other species	M. norvegica	Other species	M. norvegica	Other species
M. norvegica vs H. americanus	7150	1728	1863	1365	1413	109842	35441	79724	20882
M. norvegica vs P. monodon	7084	1708	1727	1344	1320	108545	26069	78636	13035
M. norvegica vs H. azteca	5836	1728	1907	1353	1449	110765	15368	80518	9923
M. norvegica vs E. affinis	4551	1653	1662	1329	1302	111616	13584	80714	9902

## Sheet: SD5. Divergence between krill
Supplementary Data 5. Summary statistics for comparison of genes and coding sequences among species
Comparison of molecular evolution between Northern krill vs. Antarctic krill
Reciprocal best hit gene pairs (DIAMOND BLASTP) and divergences (KaKs_Calculator)									p-distance per codon position (observed) (Seaview)				Jukes-Cantor distance per codon position (corrected) (Seaview)				Divergence time (years)
GENES	LENGTH	Synonymous sites (n)	Non-synonymous sites (n)	Synonymous substitutions (n)	Non-synonymous substitutions (n)	dN	dS	dNdS	full codons	1st codon pos	2nd codon pos	3rd codon pos	full codons	1st codon pos	2nd codon pos	3rd codon pos
13371	17761230	4.05597e+06	1.37053e+07	1.86098e+06	1.26202e+06	0.0920832	0.458826	0.200693	0.175962	0.120716	0.080381	0.326788	0.200533	0.131618	0.085023	0.429151	130681818
