# Supplementary material for: Ecological genomics in the Northern krill uncovers loci for local adaptation across ocean basins
Source: Nat Commun. 2024 Aug 1;15:6297. doi: 10.1038/s41467-024-50239-7 (PMC11294593; doi:10.1038/s41467-024-50239-7)
Supplement: Supplementary file 10 — Supplementary Data 6 [file 41467_2024_50239_MOESM10_ESM.xlsx]

## Sheet: SD6. Gene family evolution
Supplementary Data 6. Analysis of gene family evolution
Gene family evolution inferred using CAFE
All reported gene family changes at all nodes.
Refer to supplementary fig. S8 for a phylogenetic representation of node labels listed below.
#Taxon_ID (including leafs and internal nodes)	Increase	Decrease
<7>	4	7
<17>	0	40
<11>	5	78
pvan<2>	465	1398
mnor<10>	909	602
<15>	2	128
phaw<8>	223	925
eaff<14>	562	1490
<13>	3	43
<5>	28	1232
cqua<1>	263	818
<12>	72	970
pvir<0>	86	2076
hame<4>	496	278
pmon<3>	351	1254
hazt<9>	254	847
dmag<16>	874	217
<6>	152	564
All reported gene family changes for tip labels/species
#Taxon_ID	Increase	Decrease	Represented at N gene families	Rate of increase (p)	Unique orthologue duplications (n)	Unique orthologue duplications (p)
D. magna – dmag<16>	874	217	6814	0.128265	417	0.0611975
H. americanus – hame<4>	496	278	6415	0.0773188	111	0.0173032
M. norvegica – mnor<10>	909	602	6139	0.14807	311	0.0506597
E. affinis – eaff<14>	562	1490	5574	0.100825	227	0.0407248
H. azteca – hazt<9>	254	847	5186	0.048978	76	0.0146548
P. hawaiensis – phaw<8>	223	925	5137	0.0434106	55	0.0107066
P. monodon – pmon<3>	351	1254	5055	0.0694362	110	0.0217606
P. vannamei – pvan<2>	465	1398	4916	0.0945891	192	0.0390561
C. quadricarinatus – cqua<1>	263	818	4876	0.0539377	74	0.0151764
P. virginalis – pvir<0>	86	2076	3711	0.0231743	30	0.00808407
Reported rapid gene family changes for tip labels/species, filtered for branch probabilities p<0.05
#Taxon_ID	Increase	Decrease	Represented at N gene families	Rate of increase (p)
D. magna – dmag<16>	128	10	6814	0.0187849
H. americanus – hame<4>	52	9	6415	0.008106
M. norvegica – mnor<10>	104	23	6139	0.0169409
E. affinis – eaff<14>	19	36	5574	0.00340868
H. azteca – hazt<9>	43	28	5186	0.00829155
P. hawaiensis – phaw<8>	39	22	5137	0.00759198
P. monodon – pmon<3>	133	140	5055	0.0263106
P. vannamei – pvan<2>	124	164	4916	0.0252238
C. quadricarinatus – cqua<1>	54	10	4876	0.0110747
P. virginalis – pvir<0>	17	66	3711	0.00458098

## Sheet: SD6. Representative fly homolog
Supplementary Data 6. Analysis of gene family evolution
Representative Drosophila homologs of expanded or contracted gene families in M. norvegica
Expanded gene families in M norvegica, filtered for branch probabilities p<0.05								Contracted gene families in M norvegica, filtered at branch probabilities p<0.05
NR	FAMILY	Gene count (n)	Increase (n)	CAFE p-value	Gene family representative in M norvegica	Drosophila homologue of krill representative		NR	FAMILY	Gene count (n)	Decrease (n)	CAFE p-value	Gene family representative in M norvegica	Drosophila homologue of one representative krill gene
1	SWIFTORTHO_198	148	143	1.24983e-91	REF_STRG_1_55712_XLOC_035917	FBgn0086129|FBtr0307174|CG3231|snama|something		1	SWIFTORTHO_64	0	-15	6.76471e-11
2	SWIFTORTHO_1146	135	125	3.23974e-74	REF_TRIN_15_03440_XLOC_042189	FBgn0036587|FBtr0290260|CG4950|CG4950|		2	SWIFTORTHO_49	4	-9	0.000115635	REF_STRG_1_38820_XLOC_111939	FBgn0023171|FBtr0088884|CG8729|rnh1|ribonuclease
3	SWIFTORTHO_5061	70	68	1.47853e-45	REF_TRIN_3_02505_XLOC_058858	FBgn0030809|FBtr0346190|CG9086|Ubr1|Ubr1		3	SWIFTORTHO_65	2	-9	3.46327e-05	REF_STRG_1_42057_XLOC_014744	FBgn0065108|FBtr0100832|CG34059|ppk16|pickpocket
4	SWIFTORTHO_1943	48	47	6.06978e-33	REF_TRIN_3_01265_XLOC_018959	FBgn0040823|FBtr0331536|CG14162|dpr6|defective		4	SWIFTORTHO_29	2	-5	0.00453662	REF_TRIN_1_01456_XLOC_031461	FBgn0035335|FBtr0331416|CG1320|mRpL23|mitochondrial
5	SWIFTORTHO_864	47	45	4.02129e-30	REF_STRG_1_83115_XLOC_076852	FBgn0053864|FBtr0091868|CG33864|His1:CG33864|His1:CG33864		5	SWIFTORTHO_743	0	-4	0.00268462
6	SWIFTORTHO_3772	39	36	5.03221e-23	REF_STRG_1_102415_XLOC_112811	FBgn0033362|FBtr0301191|CG8172|CG8172|		6	SWIFTORTHO_1209	1	-3	0.0311878	REF_STRG_1_21707_XLOC_071627	FBgn0040257|FBtr0082337|CG4739|Ugt302E1|UDP-glycosyltransferase
7	SWIFTORTHO_5379	33	32	9.17994e-23	REF_TRIN_15_00321_XLOC_021037	FBgn0033716|FBtr0087902|CG8493|Den1|Deneddylase		7	SWIFTORTHO_1968	0	-3	0.0153161
8	SWIFTORTHO_394	36	30	7.40413e-17	REF_STRG_1_54660_XLOC_034467	FBgn0033869|FBtr0087630|CG6305|Cpr50Cb|Cuticular		8	SWIFTORTHO_269	0	-3	0.0153161
9	SWIFTORTHO_727	44	30	3.00782e-13	REF_STRG_1_18554_XLOC_061055	FBgn0031619|FBtr0077376|CG3355|CG3355|		9	SWIFTORTHO_475	0	-3	0.0153161
10	SWIFTORTHO_5276	26	25	5.16834e-18	REF_STRG_1_84815_XLOC_079553	FBgn0283651|FBtr0445729|CG46301|CG46301|		10	SWIFTORTHO_484	0	-3	0.0153161
11	SWIFTORTHO_1237	23	20	1.2248e-12	REF_STRG_1_23391_XLOC_076754	FBgn0038581|FBtr0083560|CG14314|CG14314|		11	SWIFTORTHO_495	0	-3	0.0153161
12	SWIFTORTHO_185	23	20	1.2248e-12	REF_STRG_1_11085_XLOC_030738	FBgn0087011|FBtr0302582|CG41520|CG41520|		12	SWIFTORTHO_498	0	-3	0.0153161
13	SWIFTORTHO_804	29	20	1.36883e-09	REF_STRG_1_6618_XLOC_105209	FBgn0036619|FBtr0075424|CG4784|Cpr72Ec|Cuticular		13	SWIFTORTHO_1226	0	-2	0.0419914
14	SWIFTORTHO_3292	29	19	1.00145e-08	REF_STRG_1_62336_XLOC_045237	FBgn0020309|FBtr0335476|CG14938|crol|crooked		14	SWIFTORTHO_1833	0	-2	0.0419914
15	SWIFTORTHO_3704	20	18	3.55931e-12	REF_STRG_1_69366_XLOC_055289	FBgn0036995|FBtr0331570|CG5195|atk|artichoke		15	SWIFTORTHO_1860	0	-2	0.0419914
16	SWIFTORTHO_62	27	18	1.63004e-08	REF_STRG_1_55059_XLOC_035050	FBgn0037227|FBtr0078976|CG14640|TwdlV|TweedleV		16	SWIFTORTHO_2098	0	-2	0.0419914
17	SWIFTORTHO_494	40	15	0.000239214	REF_TRIN_2_03272_XLOC_025686	FBgn0033869|FBtr0087630|CG6305|Cpr50Cb|Cuticular		17	SWIFTORTHO_355	0	-2	0.0419914
18	SWIFTORTHO_949	18	15	1.81682e-09	REF_STRG_1_19597_XLOC_064929	FBgn0026314|FBtr0082375|CG6649|Ugt35B1|UDP-glycosyltransferase		18	SWIFTORTHO_3753	0	-2	0.0419914
19	SWIFTORTHO_129	23	13	1.54084e-05	REF_STRG_1_18838_XLOC_062077	FBgn0037488|FBtr0303218|CG14607|CG14607|		19	SWIFTORTHO_517	0	-2	0.0419914
20	SWIFTORTHO_5281	17	13	1.14191e-07	REF_STRG_1_63243_XLOC_046533	FBgn0037153|FBtr0333219|CG12673|olf413|olf413		20	SWIFTORTHO_524	0	-2	0.0419914
21	SWIFTORTHO_980	16	12	4.47673e-07	REF_STRG_1_12749_XLOC_037800	FBgn0034580|FBtr0071534|CG9357|Cht8|Chitinase		21	SWIFTORTHO_527	0	-2	0.0419914
22	SWIFTORTHO_5006	11	10	7.81659e-08	REF_STRG_1_77385_XLOC_067407	FBgn0031879|FBtr0339664|CG9138|uif|uninflatable		22	SWIFTORTHO_679	0	-2	0.0419914
23	SWIFTORTHO_1536	10	9	3.7296e-07	REF_STRG_1_55934_XLOC_036219	FBgn0263108|FBtr0330148|CG43365|BtbVII|BTB-protein-VII		23	SWIFTORTHO_823	0	-2	0.0419914
24	SWIFTORTHO_1556	13	9	2.46296e-05	REF_STRG_1_87736_XLOC_084474	FBgn0085318|FBtr0290252|CG34289|CG34289|
25	SWIFTORTHO_2862	11	9	2.46502e-06	REF_TRIN_11_02434_XLOC_030676	FBgn0010501|FBtr0072062|CG5370|Dcp-1|Death
26	SWIFTORTHO_1509	14	8	0.000426765	REF_STRG_1_73377_XLOC_061323	FBgn0033978|FBtr0087452|CG10242|Cyp6a23|Cyp6a23
27	SWIFTORTHO_5612	10	8	1.06498e-05	REF_TRIN_4_02412_XLOC_104878	FBgn0027930|FBtr0078903|CG1102|MP1|Melanization
28	SWIFTORTHO_5723	9	8	1.77953e-06	REF_STRG_1_96536_XLOC_100774	FBgn0033799|FBtr0310155|CG4604|GLaz|Glial
29	SWIFTORTHO_112	13	7	0.00114242	REF_STRG_1_89426_XLOC_087498	FBgn0053126|FBtr0343844|CG33126|NLaz|Neural
30	SWIFTORTHO_1372	8	7	8.49084e-06	REF_STRG_1_60745_XLOC_042908	FBgn0031874|FBtr0343775|CG13775|CG13775|
31	SWIFTORTHO_2374	10	7	0.00013942	REF_STRG_1_58123_XLOC_039289	FBgn0022238|FBtr0345357|CG5738|lolal|lola
32	SWIFTORTHO_488	27	7	0.0385626	REF_STRG_1_65151_XLOC_049260	FBgn0050045|FBtr0113359|CG30045|Cpr49Aa|Cuticular
33	SWIFTORTHO_5119	8	7	8.49084e-06	REF_STRG_1_43098_XLOC_016534	FBgn0016078|FBtr0088553|CG8804|wun|wunen
34	SWIFTORTHO_5176	8	7	8.49084e-06	REF_STRG_1_88443_XLOC_085711	FBgn0028562|FBtr0088778|CG17975|sut2|sugar
35	SWIFTORTHO_632	14	7	0.00203967	REF_STRG_1_84373_XLOC_078851	FBgn0031032|FBtr0336898|CG14204|CG14204|
36	SWIFTORTHO_1234	8	6	0.000191832	REF_STRG_1_64591_XLOC_048451	FBgn0261534|FBtr0343680|CG7532|l(2)34Fc|lethal
37	SWIFTORTHO_1656	8	6	0.000191832	REF_STRG_1_50269_XLOC_028005	FBgn0002937|FBtr0082820|CG9347|ninaB|neither
38	SWIFTORTHO_208	10	6	0.00111053	REF_STRG_1_57186_XLOC_037979	FBgn0029697|FBtr0070645|CG15570|CG15570|
39	SWIFTORTHO_224	7	6	4.05131e-05	REF_STRG_1_48240_XLOC_024916	FBgn0025740|FBtr0308297|CG17245|PlexB|Plexin
40	SWIFTORTHO_362	9	6	0.000528452	COM_SPAL_1_011883_XLOC_042894	FBgn0051522|FBtr0335431|CG31522|CG31522|
41	SWIFTORTHO_40	13	6	0.00838623	REF_STRG_1_90995_XLOC_090361	FBgn0032132|FBtr0114535|CG4382|CG4382|
42	SWIFTORTHO_5156	7	6	4.05131e-05	REF_STRG_1_4284_XLOC_078436	FBgn0000575|FBtr0072578|CG1007|emc|extra
43	SWIFTORTHO_5798	7	6	4.05131e-05	REF_STRG_1_18673_XLOC_061476	FBgn0034005|FBtr0087371|CG16827|ItgaPS4|Integrin
44	SWIFTORTHO_1006	9	5	0.00562422	REF_STRG_1_23848_XLOC_078049	FBgn0036421|FBtr0333022|CG13481|CG13481|
45	SWIFTORTHO_1160	14	5	0.0308801	REF_STRG_1_72554_XLOC_060105	FBgn0003310|FBtr0077994|CG4385|S|Star
46	SWIFTORTHO_1381	12	5	0.0159908	REF_STRG_1_57001_XLOC_037700	FBgn0039838|FBtr0113313|CG3669|CAH6|Carbonic
47	SWIFTORTHO_1392	9	5	0.00562422	REF_STRG_1_50284_XLOC_028028	FBgn0003356|FBtr0085512|CG31034|Jon99Cii|Jonah
48	SWIFTORTHO_1465	8	5	0.0019443	REF_STRG_1_38534_XLOC_111460	FBgn0028343|FBtr0301415|CG8465|Ankle2|Ankle2
49	SWIFTORTHO_1518	7	5	0.000794538	REF_STRG_1_49624_XLOC_027037	FBgn0260399|FBtr0331352|CG7719|gwl|greatwall
50	SWIFTORTHO_1720	7	5	0.000794538	REF_STRG_1_45591_XLOC_020782	FBgn0036612|FBtr0075377|CG4998|CG4998|
51	SWIFTORTHO_1847	8	5	0.0019443	REF_STRG_1_89392_XLOC_009266	FBgn0031491|FBtr0077670|CG17223|a4GT1|a1,4-galactosyltransferase
52	SWIFTORTHO_2083	8	5	0.0019443	REF_TRIN_12_01170_XLOC_038061	FBgn0086604|FBtr0342690|CG12484|side-VIII|sidestep
53	SWIFTORTHO_2432	8	5	0.0019443	REF_STRG_1_44416_XLOC_018757	FBgn0039846|FBtr0334553|CG11337|PNPase|Polynucleotide
54	SWIFTORTHO_2764	10	5	0.0124619	REF_STRG_1_81206_XLOC_073724	FBgn0033196|FBtr0303287|CG1358|CG1358|
55	SWIFTORTHO_2905	7	5	0.000794538	REF_STRG_1_43694_XLOC_017566	FBgn0263607|FBtr0075459|CG32155|l(3)72Dp|lethal
56	SWIFTORTHO_2945	7	5	0.000794538	REF_TRIN_7_03317_XLOC_101925	FBgn0017590|FBtr0084337|CG6669|klg|klingon
57	SWIFTORTHO_3562	8	5	0.0019443	REF_STRG_1_57330_XLOC_038194	FBgn0032132|FBtr0114535|CG4382|CG4382|
58	SWIFTORTHO_4052	7	5	0.000794538	REF_STRG_1_76165_XLOC_065549	FBgn0035711|FBtr0076942|CG8519|CG8519|
59	SWIFTORTHO_46	14	5	0.0308801	REF_TRIN_6_03392_XLOC_058268	FBgn0039727|FBtr0085505|CG15523|Vps13B|Vacuolar
60	SWIFTORTHO_502	10	5	0.0124619	REF_STRG_1_74100_XLOC_062420	FBgn0036058|FBtr0076357|CG6707|CG6707|
61	SWIFTORTHO_556	7	5	0.000794538	REF_STRG_1_100080_XLOC_011416	FBgn0035438|FBtr0073068|CG12013|PHGPx|PHGPx
62	SWIFTORTHO_5654	6	5	0.000193304	REF_STRG_1_60466_XLOC_042523	FBgn0261611|FBtr0332923|CG42700|CG42700|
63	SWIFTORTHO_6061	7	5	0.000794538	REF_STRG_1_96886_XLOC_101512	FBgn0038659|FBtr0334522|CG14296|EndoA|Endophilin
64	SWIFTORTHO_745	11	5	0.010495	COM_SPAL_1_004479_XLOC_019798	FBgn0002940|FBtr0083857|CG4550|ninaE|neither
65	SWIFTORTHO_998	6	5	0.000193304	REF_TRIN_11_02598_XLOC_029656
66	SWIFTORTHO_1231	7	4	0.00688318	REF_STRG_1_66428_XLOC_051063	FBgn0036831|FBtr0075069|CG6839|CG6839|
67	SWIFTORTHO_1307	8	4	0.013642	REF_TRIN_11_01155_XLOC_048506	FBgn0030884|FBtr0344233|CG6847|CG6847|
68	SWIFTORTHO_1499	6	4	0.00321482	REF_STRG_1_43235_XLOC_016781	FBgn0013684|FBtr0433501|CG34083|mt:ND5|mitochondrial
69	SWIFTORTHO_1886	5	4	0.000922325	REF_STRG_1_80675_XLOC_072835	FBgn0033504|FBtr0088345|CG18408|CAP|CAP
70	SWIFTORTHO_1902	6	4	0.00321482	REF_STRG_1_75534_XLOC_064537
71	SWIFTORTHO_2156	8	4	0.013642	REF_STRG_1_74123_XLOC_062458	FBgn0032136|FBtr0303874|CG15828|Apoltp|Apolipoprotein
72	SWIFTORTHO_2314	5	4	0.000922325	REF_STRG_1_49768_XLOC_027258	FBgn0010379|FBtr0344717|CG4006|Akt|Akt
73	SWIFTORTHO_3819	7	4	0.00688318	REF_STRG_1_45901_XLOC_021265	FBgn0010423|FBtr0345540|CG9073|TpnC47D|Troponin
74	SWIFTORTHO_5531	5	4	0.000922325	REF_STRG_1_55727_XLOC_035939	FBgn0034162|FBtr0087042|CG6426|CG6426|
75	SWIFTORTHO_5616	5	4	0.000922325	REF_STRG_1_59059_XLOC_040618	FBgn0052068|FBtr0113421|CG32068|Adi1|Acireductone
76	SWIFTORTHO_5619	5	4	0.000922325	REF_STRG_1_59178_XLOC_040742	FBgn0029811|FBtr0070815|CG4052|Cpr5C|Cuticular
77	SWIFTORTHO_1081	6	3	0.0323442	REF_STRG_1_72349_XLOC_059838	FBgn0000575|FBtr0072578|CG1007|emc|extra
78	SWIFTORTHO_1362	6	3	0.0323442	REF_STRG_1_98293_XLOC_104214	FBgn0050491|FBtr0336997|CG30491|CG30491|
79	SWIFTORTHO_1447	4	3	0.00440077	REF_STRG_1_56882_XLOC_037486	FBgn0030576|FBtr0339769|CG15890|CG15890|
80	SWIFTORTHO_1821	6	3	0.0323442	REF_STRG_1_96412_XLOC_100525	FBgn0020545|FBtr0334794|CG3943|kraken|kraken
81	SWIFTORTHO_1822	5	3	0.0125897	REF_STRG_1_24186_XLOC_079221	FBgn0037537|FBtr0081822|CG2767|CG2767|
82	SWIFTORTHO_2234	4	3	0.00440077	REF_STRG_1_43777_XLOC_017706	FBgn0016694|FBtr0332081|CG17888|Pdp1|PAR-domain
83	SWIFTORTHO_2934	5	3	0.0125897	REF_TRIN_7_00216_XLOC_044372	FBgn0032433|FBtr0333092|CG5427|Oatp33Ea|Organic
84	SWIFTORTHO_313	5	3	0.0125897	REF_STRG_1_6710_XLOC_106032	FBgn0023545|FBtr0070347|CG4406|PIG-K|Phosphatidylinositol
85	SWIFTORTHO_3230	4	3	0.00440077	REF_STRG_1_50927_XLOC_028949	FBgn0028988|FBtr0300357|CG9456|Spn42Dd|Serpin
86	SWIFTORTHO_3241	4	3	0.00440077	COM_SPAL_1_012233_XLOC_044005	FBgn0025680|FBtr0083736|CG3772|cry|cryptochrome
87	SWIFTORTHO_3766	6	3	0.0323442	REF_TRIN_8_02918_XLOC_011349	FBgn0053481|FBtr0334409|CG33481|dpr7|defective
88	SWIFTORTHO_403	5	3	0.0125897	REF_STRG_1_958_XLOC_102808	FBgn0086254|FBtr0331547|CG6084|Akr1B|Aldo-keto
89	SWIFTORTHO_5539	4	3	0.00440077	REF_STRG_1_99177_XLOC_011139	FBgn0263929|FBtr0305694|CG43162|jvl|javelin-like
90	SWIFTORTHO_5602	4	3	0.00440077	REF_STRG_1_67845_XLOC_053042	FBgn0013433|FBtr0080806|CG4846|beat-Ia|beaten
91	SWIFTORTHO_5617	5	3	0.0125897	REF_STRG_1_59081_XLOC_040642	FBgn0033763|FBtr0301237|CG8646|CG8646|
92	SWIFTORTHO_6154	4	3	0.00440077	REF_STRG_1_92585_XLOC_093242	FBgn0004567|FBtr0077500|CG2939|slp2|sloppy
93	SWIFTORTHO_6310	4	3	0.00440077	REF_TRIN_16_00164_XLOC_009272	FBgn0039396|FBtr0304043|CG33344|CCAP-R|Crustacean
94	SWIFTORTHO_1118	3	2	0.0209978	REF_STRG_1_44352_XLOC_018663	FBgn0038126|FBtr0082782|CG8483|CG8483|
95	SWIFTORTHO_13549	3	2	0.0209978	COM_SPAL_1_025024_XLOC_084393	FBgn0032397|FBtr0080311|CG6756|Tom70|Translocase
96	SWIFTORTHO_1411	3	2	0.0209978	REF_STRG_1_49791_XLOC_027292	FBgn0036481|FBtr0075656|CG16959|CG16959|
97	SWIFTORTHO_2613	3	2	0.0209978	REF_STRG_1_29000_XLOC_091742	FBgn0016131|FBtr0345340|CG5072|Cdk4|Cyclin-dependent
98	SWIFTORTHO_4600	3	2	0.0209978	REF_STRG_1_92538_XLOC_093160	FBgn0033782|FBtr0087789|CG3850|sug|sugarbabe
99	SWIFTORTHO_4913	3	2	0.0209978	REF_TRIN_16_00580_XLOC_048560	FBgn0010197|FBtr0343625|CG33114|Gyc32E|Guanylyl
100	SWIFTORTHO_5392	3	2	0.0209978	COM_SPAL_1_024754_XLOC_083462	FBgn0038180|FBtr0082826|CG9307|Cht5|Chitinase
101	SWIFTORTHO_5456	3	2	0.0209978	REF_STRG_1_52559_XLOC_031393	FBgn0046258|FBtr0085217|CG12880|CG12880|
102	SWIFTORTHO_5685	3	2	0.0209978	COM_SPAL_1_012183_XLOC_043851	FBgn0053639|FBtr0302909|CG33639|CG33639|
103	SWIFTORTHO_6529	3	2	0.0209978	COM_SPAL_1_004322_XLOC_019249	FBgn0267975|FBtr0344554|CG5269|vib|vibrator
104	SWIFTORTHO_793	3	2	0.0209978	REF_STRG_1_51020_XLOC_029069	FBgn0004655|FBtr0070430|CG3707|wapl|wings

## Sheet: SD6. All fly homologs
Supplementary Data 6. Analysis of gene family evolution
All Drosophila homologues of all genes belonging to expanded gene families in M. norvegica
FAMILY	Drosophila Flybase ID	Drosophila gene (full information)	Northern krill genes
SWIFTORTHO_1006	FBgn0031930	FBgn0031930|FBtr0079515|CG7025|CG7025|	REF_STRG_1_35247_XLOC_105338
SWIFTORTHO_1006	FBgn0032144	FBgn0032144|FBtr0079868|CG17633|CG17633|	REF_STRG_1_8363_XLOC_015549
SWIFTORTHO_1006	FBgn0035781	FBgn0035781|FBtr0076868|CG8560|CG8560|	REF_STRG_1_8365_XLOC_015546
SWIFTORTHO_1081	FBgn0000575	FBgn0000575|FBtr0072578|CG1007|emc|extra	REF_STRG_1_72349_XLOC_059838,REF_STRG_1_79443_XLOC_070828,REF_TRIN_2_02611_XLOC_107924,REF_TRIN_2_02613_XLOC_107922,REF_TRIN_2_02617_XLOC_107925
SWIFTORTHO_1118	FBgn0031407	FBgn0031407|FBtr0077754|CG4270|CG4270|	REF_STRG_1_44352_XLOC_018663
SWIFTORTHO_1118	FBgn0031412	FBgn0031412|FBtr0077758|CG16995|CG16995|	REF_STRG_1_33907_XLOC_102670
SWIFTORTHO_1118	FBgn0038126	FBgn0038126|FBtr0082782|CG8483|CG8483|	REF_STRG_1_6831_XLOC_107027
SWIFTORTHO_112	FBgn0053126	FBgn0053126|FBtr0077942|CG33126|NLaz|Neural	REF_STRG_1_80876_XLOC_073168,REF_STRG_1_86699_XLOC_082673
SWIFTORTHO_1146	FBgn0028888	FBgn0028888|FBtr0343105|CG4168|CG4168|	REF_STRG_1_163_XLOC_012909
SWIFTORTHO_1146	FBgn0034476	FBgn0034476|FBtr0086336|CG8595|Toll-7|Toll-7	REF_STRG_1_19065_XLOC_062906
SWIFTORTHO_1160	FBgn0003310	FBgn0003310|FBtr0077993|CG4385|S|Star	REF_STRG_1_72554_XLOC_060105,REF_STRG_1_89876_XLOC_088273,REF_STRG_1_32358_XLOC_099485,REF_TRIN_1_03841_XLOC_088271,REF_STRG_1_102637_XLOC_113247,REF_STRG_1_30066_XLOC_094441,REF_STRG_1_45055_XLOC_019898,REF_STRG_1_66752_XLOC_051474,REF_STRG_1_54130_XLOC_033685,REF_STRG_1_64620_XLOC_048491
SWIFTORTHO_1231	FBgn0036321	FBgn0036321|FBtr0075868|CG14120|CG14120|	REF_STRG_1_6903_XLOC_107763,REF_STRG_1_52957_XLOC_031982
SWIFTORTHO_1231	FBgn0036831	FBgn0036831|FBtr0075069|CG6839|CG6839|	REF_TRIN_12_02972_XLOC_099771
SWIFTORTHO_1237	FBgn0030060	FBgn0030060|FBtr0071281|CG2004|CG2004|	REF_STRG_1_59173_XLOC_040737,REF_TRIN_11_00947_XLOC_049522
SWIFTORTHO_1237	FBgn0030317	FBgn0030317|FBtr0073539|CG1561|pkm|Pinkman	REF_STRG_1_23389_XLOC_076752,REF_STRG_1_24830_XLOC_081040
SWIFTORTHO_1237	FBgn0039311	FBgn0039311|FBtr0114505|CG10513|CG10513|	REF_STRG_1_76435_XLOC_065935
SWIFTORTHO_1237	FBgn0039324	FBgn0039324|FBtr0084853|CG10553|CG10553|	REF_STRG_1_73427_XLOC_061416
SWIFTORTHO_1237	FBgn0039325	FBgn0039325|FBtr0084852|CG10560|CG10560|	REF_STRG_1_73426_XLOC_061415
SWIFTORTHO_1237	FBgn0051975	FBgn0051975|FBtr0302195|CG31975|CG31975|	REF_STRG_1_81526_XLOC_074356
SWIFTORTHO_129	FBgn0034301	FBgn0034301|FBtr0086785|CG5756|CG5756|	REF_STRG_1_92232_XLOC_092563,REF_STRG_1_92233_XLOC_092564,REF_STRG_1_92234_XLOC_092565
SWIFTORTHO_129	FBgn0035845	FBgn0035845|FBtr0300119|CG13675|CG13675|	REF_STRG_1_102427_XLOC_012306,REF_STRG_1_109514_XLOC_003293,REF_STRG_1_77856_XLOC_068251,REF_STRG_1_77857_XLOC_068252,REF_STRG_1_77858_XLOC_068253,REF_STRG_1_102428_XLOC_012307,REF_STRG_1_112327_XLOC_005670
SWIFTORTHO_129	FBgn0037487	FBgn0037487|FBtr0303219|CG14608|thw|thawb	REF_STRG_1_48740_XLOC_025744,REF_STRG_1_48741_XLOC_025745,REF_STRG_1_76042_XLOC_065374,REF_STRG_1_1330_XLOC_016512,REF_STRG_1_94711_XLOC_097248
SWIFTORTHO_129	FBgn0037488	FBgn0037488|FBtr0303218|CG14607|CG14607|	REF_STRG_1_18838_XLOC_062077
SWIFTORTHO_129	FBgn0038632	FBgn0038632|FBtr0290199|CG14301|CG14301|	REF_STRG_1_53558_XLOC_032884,REF_STRG_1_63932_XLOC_047494,REF_STRG_1_63933_XLOC_047495,REF_STRG_1_63935_XLOC_047498,REF_STRG_1_34666_XLOC_104156,REF_STRG_1_18839_XLOC_062080
SWIFTORTHO_1307	FBgn0029831	FBgn0029831|FBtr0070866|CG5966|CG5966|	COM_SPAL_1_021072_XLOC_071449
SWIFTORTHO_1307	FBgn0030884	FBgn0030884|FBtr0344233|CG6847|CG6847|	REF_TRIN_11_01155_XLOC_048506,REF_STRG_1_21044_XLOC_069531,REF_TRIN_12_00892_XLOC_102281,COM_SPAL_1_022796_XLOC_077209
SWIFTORTHO_1307	FBgn0034166	FBgn0034166|FBtr0340070|CG6472|CG6472|	REF_STRG_1_23353_XLOC_076652,REF_STRG_1_23352_XLOC_076653
SWIFTORTHO_1307	FBgn0085476	FBgn0085476|FBtr0331203|CG34447|CG34447|	COM_SPAL_1_015967_XLOC_055250
SWIFTORTHO_13549	FBgn0032397	FBgn0032397|FBtr0080309|CG6756|Tom70|Translocase	COM_SPAL_1_025024_XLOC_084393
SWIFTORTHO_1362	FBgn0033203	FBgn0033203|FBtr0336999|CG2070|CG2070|	REF_STRG_1_62024_XLOC_044800,REF_TRIN_8_01126_XLOC_104504
SWIFTORTHO_1362	FBgn0033204	FBgn0033204|FBtr0088922|CG2065|CG2065|	REF_STRG_1_50454_XLOC_028239,REF_STRG_1_71552_XLOC_058679,COM_SPAL_1_021013_XLOC_071269
SWIFTORTHO_1362	FBgn0050491	FBgn0050491|FBtr0088919|CG30491|CG30491|	REF_STRG_1_98293_XLOC_104214
SWIFTORTHO_1381	FBgn0027843	FBgn0027843|FBtr0076001|CG6906|CAH2|Carbonic	REF_STRG_1_57001_XLOC_037700,REF_STRG_1_58275_XLOC_039527,REF_TRIN_10_02292_XLOC_080530
SWIFTORTHO_1381	FBgn0027844	FBgn0027844|FBtr0080539|CG7820|CAH1|Carbonic	REF_STRG_1_37006_XLOC_108600,REF_STRG_1_7404_XLOC_111650,REF_STRG_1_89902_XLOC_009301
SWIFTORTHO_1381	FBgn0038956	FBgn0038956|FBtr0084235|CG5379|CAH8|Carbonic	COM_SPAL_1_011062_XLOC_040230,REF_STRG_1_69700_XLOC_055813
SWIFTORTHO_1381	FBgn0039838	FBgn0039838|FBtr0113313|CG3669|CAH6|Carbonic	REF_TRIN_2_01212_XLOC_061446,REF_STRG_1_79940_XLOC_071638,REF_STRG_1_44845_XLOC_019542,REF_STRG_1_60995_XLOC_043269
SWIFTORTHO_1447	FBgn0260388	FBgn0260388|FBtr0300655|CG42514|CG42514|	REF_STRG_1_84231_XLOC_078631,REF_STRG_1_92221_XLOC_092546
SWIFTORTHO_1465	FBgn0036618	FBgn0036618|FBtr0075383|CG12255|Cpr72Eb|Cuticular	REF_TRIN_1_00918_XLOC_081869
SWIFTORTHO_1509	FBgn0000473	FBgn0000473|FBtr0086133|CG9438|Cyp6a2|Cytochrome	REF_STRG_1_33705_XLOC_102272
SWIFTORTHO_1509	FBgn0013772	FBgn0013772|FBtr0087455|CG10248|Cyp6a8|Cytochrome	REF_STRG_1_58578_XLOC_039971
SWIFTORTHO_1509	FBgn0015714	FBgn0015714|FBtr0087451|CG10241|Cyp6a17|Cytochrome	REF_STRG_1_35062_XLOC_104977
SWIFTORTHO_1509	FBgn0025454	FBgn0025454|FBtr0339596|CG8453|Cyp6g1|Cyp6g1	REF_STRG_1_47578_XLOC_023866
SWIFTORTHO_1509	FBgn0031726	FBgn0031726|FBtr0343243|CG7249|Cyp6a16|Cyp6a16	REF_STRG_1_4904_XLOC_087441,REF_STRG_1_75084_XLOC_008541
SWIFTORTHO_1509	FBgn0033304	FBgn0033304|FBtr0088690|CG2397|Cyp6a13|Cyp6a13	COM_SPAL_1_007312_XLOC_028952
SWIFTORTHO_1509	FBgn0033978	FBgn0033978|FBtr0087452|CG10242|Cyp6a23|Cyp6a23	REF_STRG_1_73377_XLOC_061323,REF_STRG_1_15884_XLOC_050677,REF_TRIN_7_02295_XLOC_029355
SWIFTORTHO_1509	FBgn0038037	FBgn0038037|FBtr0082598|CG11466|Cyp9f2|Cyp9f2	REF_STRG_1_41945_XLOC_014537
SWIFTORTHO_1509	FBgn0038194	FBgn0038194|FBtr0089766|CG3050|Cyp6d5|Cyp6d5	REF_STRG_1_55749_XLOC_035975
SWIFTORTHO_1509	FBgn0039006	FBgn0039006|FBtr0084304|CG12800|Cyp6d4|Cyp6d4	REF_STRG_1_82637_XLOC_076074
SWIFTORTHO_1536	FBgn0022238	FBgn0022238|FBtr0086777|CG5738|lolal|lola	REF_STRG_1_55934_XLOC_036219,REF_STRG_1_53970_XLOC_033461,REF_STRG_1_45685_XLOC_020920
SWIFTORTHO_1536	FBgn0029824	FBgn0029824|FBtr0070858|CG3726|CG3726|	REF_TRIN_14_02269_XLOC_115699
SWIFTORTHO_1536	FBgn0263108	FBgn0263108|FBtr0307305|CG43365|BtbVII|BTB-protein-VII	REF_STRG_1_71393_XLOC_058391,REF_STRG_1_39726_XLOC_113500,REF_STRG_1_49903_XLOC_027447,COM_SPAL_1_004575_XLOC_020150
SWIFTORTHO_1536	FBgn0283451	FBgn0283451|FBtr0330406|CG11491|br|broad	REF_STRG_1_106896_XLOC_001570,REF_TRIN_10_01489_XLOC_047125
SWIFTORTHO_1556	FBgn0036621	FBgn0036621|FBtr0075423|CG16807|roq|roquin	REF_STRG_1_30344_XLOC_095100
SWIFTORTHO_1656	FBgn0002937	FBgn0002937|FBtr0082820|CG9347|ninaB|neither	REF_STRG_1_50269_XLOC_028005,REF_STRG_1_94574_XLOC_009947,REF_TRIN_2_00260_XLOC_068348,REF_STRG_1_28630_XLOC_090897,REF_STRG_1_61115_XLOC_043450,REF_STRG_1_61118_XLOC_043453,REF_STRG_1_77006_XLOC_066837,COM_SPAL_1_020075_XLOC_068446
SWIFTORTHO_1720	FBgn0036612	FBgn0036612|FBtr0110866|CG4998|CG4998|	REF_STRG_1_45591_XLOC_020782,REF_STRG_1_77904_XLOC_068319,COM_SPAL_1_024007_XLOC_080931,REF_STRG_1_47556_XLOC_023825,REF_STRG_1_20844_XLOC_068929,REF_STRG_1_45589_XLOC_020781,COM_SPAL_1_031609_XLOC_106053
SWIFTORTHO_1821	FBgn0020545	FBgn0020545|FBtr0078016|CG3943|kraken|kraken	REF_STRG_1_96412_XLOC_100525
SWIFTORTHO_1821	FBgn0037071	FBgn0037071|FBtr0321281|CG7632|CG7632|	REF_STRG_1_99633_XLOC_106846,REF_STRG_1_97619_XLOC_102916,COM_SPAL_1_030703_XLOC_102915,REF_STRG_1_15111_XLOC_047672
SWIFTORTHO_1822	FBgn0037537	FBgn0037537|FBtr0081822|CG2767|CG2767|	REF_STRG_1_24186_XLOC_079221,REF_STRG_1_26462_XLOC_085355,REF_STRG_1_2913_XLOC_054832
SWIFTORTHO_1822	FBgn0086254	FBgn0086254|FBtr0076139|CG6084|Akr1B|Aldo-keto	REF_STRG_1_26460_XLOC_085354,REF_STRG_1_26461_XLOC_085356
SWIFTORTHO_185	FBgn0031804	FBgn0031804|FBtr0473626|CG9500|CG9500|	REF_STRG_1_11092_XLOC_030742
SWIFTORTHO_185	FBgn0035452	FBgn0035452|FBtr0290290|CG10359|CG10359|	REF_STRG_1_105509_XLOC_016590,REF_STRG_1_83863_XLOC_078066
SWIFTORTHO_185	FBgn0050280	FBgn0050280|FBtr0473598|CG30280|CG30280|	REF_STRG_1_35154_XLOC_105166
SWIFTORTHO_185	FBgn0087011	FBgn0087011|FBtr0114111|CG41520|CG41520|	REF_STRG_1_11085_XLOC_030738,COM_SPAL_1_023680_XLOC_079864,REF_STRG_1_54938_XLOC_034857,REF_STRG_1_78503_XLOC_069289,REF_TRIN_11_01002_XLOC_062684,REF_TRIN_11_01005_XLOC_066114,REF_TRIN_9_03124_XLOC_108979,REF_STRG_1_102790_XLOC_113608,REF_STRG_1_108430_XLOC_002529,REF_STRG_1_112667_XLOC_006006,REF_STRG_1_32895_XLOC_100604,REF_STRG_1_37201_XLOC_108980,REF_STRG_1_7965_XLOC_012924
SWIFTORTHO_1943	FBgn0003719	FBgn0003719|FBtr0084691|CG6868|tld|tolloid	REF_STRG_1_76765_XLOC_066448
SWIFTORTHO_1943	FBgn0004885	FBgn0004885|FBtr0084689|CG6863|tok|tolkin	REF_TRIN_7_01176_XLOC_086906,REF_TRIN_7_03472_XLOC_113106
SWIFTORTHO_1943	FBgn0031981	FBgn0031981|FBtr0344788|CG7466|Megf8|Multiple	REF_STRG_1_15069_XLOC_047480,REF_STRG_1_70705_XLOC_008479,REF_TRIN_3_02153_XLOC_063066,REF_TRIN_3_02154_XLOC_050307,REF_TRIN_3_02155_XLOC_108407,REF_TRIN_3_02156_XLOC_065711,REF_TRIN_3_02158_XLOC_071928,REF_TRIN_3_02161_XLOC_032940
SWIFTORTHO_1943	FBgn0052702	FBgn0052702|FBtr0273437|CG32702|Cubn|Cubilin	REF_STRG_1_14812_XLOC_046393
SWIFTORTHO_1943	FBgn0259140	FBgn0259140|FBtr0332131|CG42255|CG42255|	REF_TRIN_7_01169_XLOC_047478,REF_STRG_1_83742_XLOC_077889,REF_TRIN_16_00748_XLOC_102295,REF_TRIN_16_04391_XLOC_086905
SWIFTORTHO_1943	FBgn0261260	FBgn0261260|FBtr0302153|CG42611|mgl|Megalin	REF_STRG_1_36921_XLOC_108462
SWIFTORTHO_198	FBgn0000163	FBgn0000163|FBtr0074388|CG5055|baz|bazooka	REF_TRIN_16_03750_XLOC_087338
SWIFTORTHO_198	FBgn0023213	FBgn0023213|FBtr0089243|CG10811|eIF4G1|eukaryotic	REF_TRIN_16_00054_XLOC_049608
SWIFTORTHO_198	FBgn0036621	FBgn0036621|FBtr0075423|CG16807|roq|roquin	REF_STRG_1_417_XLOC_063142,REF_STRG_1_58443_XLOC_039793
SWIFTORTHO_198	FBgn0039269	FBgn0039269|FBtr0084787|CG7662|veli|veli	REF_STRG_1_48626_XLOC_025544,REF_STRG_1_95850_XLOC_099472,REF_TRIN_8_03192_XLOC_076529,REF_STRG_1_78744_XLOC_069674
SWIFTORTHO_198	FBgn0085318	FBgn0085318|FBtr0290252|CG34289|CG34289|	REF_TRIN_13_02014_XLOC_049638,REF_TRIN_14_00197_XLOC_003326,REF_STRG_1_14402_XLOC_044869
SWIFTORTHO_198	FBgn0086129	FBgn0086129|FBtr0307174|CG3231|snama|something	REF_TRIN_13_01297_XLOC_052597
SWIFTORTHO_2083	FBgn0037736	FBgn0037736|FBtr0082170|CG12950|side-VII|sidestep	REF_TRIN_3_00958_XLOC_096871
SWIFTORTHO_2083	FBgn0038156	FBgn0038156|FBtr0309090|CG14372|side-IV|sidestep	REF_TRIN_14_00859_XLOC_106431
SWIFTORTHO_2083	FBgn0086604	FBgn0086604|FBtr0342690|CG12484|side-VIII|sidestep	REF_TRIN_12_01170_XLOC_038061,COM_SPAL_1_005226_XLOC_022244,COM_SPAL_1_007755_XLOC_030402,REF_STRG_1_13832_XLOC_042634,REF_STRG_1_2657_XLOC_050427,REF_STRG_1_79300_XLOC_070606
SWIFTORTHO_2234	FBgn0016694	FBgn0016694|FBtr0076777|CG17888|Pdp1|PAR-domain	REF_STRG_1_43777_XLOC_017706,REF_STRG_1_30283_XLOC_094906,COM_SPAL_1_030554_XLOC_102376,REF_STRG_1_22366_XLOC_073737
SWIFTORTHO_2374	FBgn0004870	FBgn0004870|FBtr0072642|CG9097|bab1|bric	REF_TRIN_5_00455_XLOC_028432
SWIFTORTHO_2374	FBgn0264442	FBgn0264442|FBtr0332562|CG43860|ab|abrupt	REF_STRG_1_58123_XLOC_039289
SWIFTORTHO_2374	FBgn0283451	FBgn0283451|FBtr0300428|CG11491|br|broad	REF_STRG_1_45167_XLOC_020102,REF_TRIN_14_00258_XLOC_020099,REF_STRG_1_45171_XLOC_020096,REF_STRG_1_50575_XLOC_028434,REF_STRG_1_70496_XLOC_057059,REF_STRG_1_36468_XLOC_107669,REF_STRG_1_70494_XLOC_057058,REF_TRIN_16_00214_XLOC_026382
SWIFTORTHO_2613	FBgn0016131	FBgn0016131|FBtr0340063|CG5072|Cdk4|Cyclin-dependent	REF_STRG_1_29000_XLOC_091742,REF_STRG_1_77088_XLOC_066976,REF_STRG_1_69104_XLOC_054925
SWIFTORTHO_2862	FBgn0028381	FBgn0028381|FBtr0083304|CG14902|Decay|Death	REF_STRG_1_67561_XLOC_052663,REF_TRIN_13_03026_XLOC_052662
SWIFTORTHO_2905	FBgn0030947	FBgn0030947|FBtr0074611|CG6696|CG6696|	REF_TRIN_12_02269_XLOC_032244
SWIFTORTHO_2905	FBgn0263607	FBgn0263607|FBtr0075459|CG32155|l(3)72Dp|lethal	REF_STRG_1_43694_XLOC_017566,REF_STRG_1_43697_XLOC_017565,REF_STRG_1_4493_XLOC_081487,REF_STRG_1_68406_XLOC_053855,REF_STRG_1_9635_XLOC_023195,REF_STRG_1_11018_XLOC_030475
SWIFTORTHO_2934	FBgn0032123	FBgn0032123|FBtr0079825|CG3811|Oatp30B|Organic	REF_TRIN_11_00781_XLOC_051530
SWIFTORTHO_2934	FBgn0032433	FBgn0032433|FBtr0080384|CG5427|Oatp33Ea|Organic	REF_TRIN_6_03206_XLOC_018485,COM_SPAL_1_015156_XLOC_052881
SWIFTORTHO_2934	FBgn0034716	FBgn0034716|FBtr0071777|CG3380|Oatp58Dc|Organic	REF_TRIN_7_00216_XLOC_044372,REF_TRIN_11_00790_XLOC_080561
SWIFTORTHO_2945	FBgn0017590	FBgn0017590|FBtr0084337|CG6669|klg|klingon	REF_STRG_1_2049_XLOC_037082,REF_STRG_1_75321_XLOC_064247,COM_SPAL_1_012999_XLOC_046373,REF_STRG_1_52261_XLOC_030955,REF_STRG_1_86936_XLOC_083084
SWIFTORTHO_2945	FBgn0261046	FBgn0261046|FBtr0113398|CG31190|Dscam3|Down	REF_STRG_1_69395_XLOC_055323
SWIFTORTHO_2945	FBgn0287864	FBgn0287864|FBtr0087413|CG7449|hbs|hibris	REF_TRIN_7_03317_XLOC_101925
SWIFTORTHO_3230	FBgn0028987	FBgn0028987|FBtr0079624|CG8137|Spn28F|Serpin	REF_STRG_1_9798_XLOC_024278
SWIFTORTHO_3241	FBgn0025680	FBgn0025680|FBtr0083736|CG3772|cry|cryptochrome	COM_SPAL_1_012233_XLOC_044005,COM_SPAL_1_012234_XLOC_044006,REF_STRG_1_90022_XLOC_088509,REF_TRIN_11_03208_XLOC_090367
SWIFTORTHO_3292	FBgn0029939	FBgn0029939|FBtr0309030|CG9650|CG9650|	REF_STRG_1_63875_XLOC_047413
SWIFTORTHO_3292	FBgn0260484	FBgn0260484|FBtr0070600|CG32789|HIP|Hsc/Hsp70-interacting	REF_STRG_1_41909_XLOC_014493,REF_STRG_1_83774_XLOC_077937,REF_STRG_1_103682_XLOC_115561,REF_STRG_1_20576_XLOC_068072,REF_TRIN_11_01830_XLOC_094573,REF_TRIN_7_02761_XLOC_068071,REF_STRG_1_30130_XLOC_094576
SWIFTORTHO_3562	FBgn0000326	FBgn0000326|FBtr0071687|CG9858|clt|cricklet	COM_SPAL_1_015898_XLOC_055010,REF_STRG_1_10056_XLOC_025765
SWIFTORTHO_3562	FBgn0029690	FBgn0029690|FBtr0070624|CG6414|CG6414|	REF_STRG_1_60265_XLOC_042254
SWIFTORTHO_3562	FBgn0032132	FBgn0032132|FBtr0114535|CG4382|CG4382|	REF_STRG_1_57330_XLOC_038194
SWIFTORTHO_3562	FBgn0034076	FBgn0034076|FBtr0087222|CG8424|Jhedup|Juvenile	REF_TRIN_8_02696_XLOC_065473
SWIFTORTHO_3562	FBgn0039084	FBgn0039084|FBtr0084423|CG10175|CG10175|	REF_STRG_1_6897_XLOC_107716
SWIFTORTHO_362	FBgn0051522	FBgn0051522|FBtr0078941|CG31522|CG31522|	COM_SPAL_1_011883_XLOC_042894,REF_STRG_1_45438_XLOC_020537,REF_STRG_1_69063_XLOC_054864,REF_STRG_1_79812_XLOC_071421,REF_STRG_1_85747_XLOC_081113,REF_TRIN_2_02505_XLOC_075568,REF_STRG_1_31575_XLOC_097736,COM_SPAL_1_010883_XLOC_039744,REF_STRG_1_6565_XLOC_104904
SWIFTORTHO_3766	FBgn0052600	FBgn0052600|FBtr0073913|CG32600|dpr8|defective	REF_TRIN_3_00974_XLOC_105928,REF_STRG_1_39717_XLOC_113480
SWIFTORTHO_3766	FBgn0053481	FBgn0053481|FBtr0334408|CG33481|dpr7|defective	REF_TRIN_8_02918_XLOC_011349,REF_STRG_1_101867_XLOC_012076,REF_TRIN_8_03070_XLOC_054829,REF_STRG_1_27681_XLOC_088652
SWIFTORTHO_3772	FBgn0023479	FBgn0023479|FBtr0344980|CG4821|teq|Tequila	REF_STRG_1_36103_XLOC_107000,REF_STRG_1_34241_XLOC_103358,REF_STRG_1_38242_XLOC_110898
SWIFTORTHO_3772	FBgn0027930	FBgn0027930|FBtr0445313|CG1102|MP1|Melanization	REF_STRG_1_58957_XLOC_040473,REF_STRG_1_792_XLOC_093423,REF_TRIN_12_01233_XLOC_083225,REF_TRIN_9_00451_XLOC_113783,REF_TRIN_1_02256_XLOC_035227,REF_STRG_1_21776_XLOC_071851
SWIFTORTHO_3772	FBgn0031470	FBgn0031470|FBtr0077689|CG18557|CG18557|	REF_STRG_1_68482_XLOC_053977
SWIFTORTHO_3772	FBgn0031619	FBgn0031619|FBtr0077376|CG3355|CG3355|	REF_STRG_1_42572_XLOC_015578,REF_STRG_1_50307_XLOC_028053,REF_STRG_1_35738_XLOC_106306,REF_STRG_1_86135_XLOC_081759
SWIFTORTHO_3772	FBgn0033362	FBgn0033362|FBtr0301193|CG8172|CG8172|	REF_STRG_1_102415_XLOC_112811,REF_STRG_1_76099_XLOC_065469,REF_TRIN_10_01825_XLOC_093420,REF_TRIN_11_01020_XLOC_102531,REF_TRIN_11_01079_XLOC_100937,REF_STRG_1_68646_XLOC_054222,REF_TRIN_11_01081_XLOC_094535,REF_TRIN_15_02460_XLOC_029606,REF_STRG_1_92348_XLOC_092816,REF_TRIN_5_02012_XLOC_030599,REF_STRG_1_10185_XLOC_026296,REF_STRG_1_31945_XLOC_098559
SWIFTORTHO_3772	FBgn0033365	FBgn0033365|FBtr0088665|CG8170|CG8170|	REF_STRG_1_24658_XLOC_080546
SWIFTORTHO_3772	FBgn0036891	FBgn0036891|FBtr0074945|CG9372|CG9372|	REF_TRIN_9_01034_XLOC_097436,REF_STRG_1_88580_XLOC_086011
SWIFTORTHO_3772	FBgn0038727	FBgn0038727|FBtr0301213|CG7432|CG7432|	REF_STRG_1_101387_XLOC_011861
SWIFTORTHO_3772	FBgn0039272	FBgn0039272|FBtr0309271|CG11836|CG11836|	REF_TRIN_9_01042_XLOC_017313
SWIFTORTHO_3772	FBgn0039494	FBgn0039494|FBtr0085111|CG5896|grass|Gram-positive	REF_STRG_1_28334_XLOC_090208
SWIFTORTHO_3772	FBgn0039495	FBgn0039495|FBtr0085114|CG5909|CG5909|	REF_STRG_1_91644_XLOC_091551,REF_STRG_1_36108_XLOC_107003
SWIFTORTHO_3772	FBgn0052260	FBgn0052260|FBtr0073214|CG32260|CG32260|	REF_STRG_1_76098_XLOC_065468,REF_STRG_1_102414_XLOC_112810
SWIFTORTHO_3772	FBgn0287234	FBgn0287234|FBtr0077417|CG3244|slf|schlaff	REF_STRG_1_4057_XLOC_074124,REF_STRG_1_67696_XLOC_052855
SWIFTORTHO_3819	FBgn0010423	FBgn0010423|FBtr0345540|CG9073|TpnC47D|Troponin	REF_STRG_1_45901_XLOC_021265,REF_STRG_1_43055_XLOC_016439,REF_STRG_1_56140_XLOC_036502,REF_STRG_1_15678_XLOC_049767,REF_STRG_1_69082_XLOC_054882,REF_STRG_1_37423_XLOC_109415
SWIFTORTHO_3819	FBgn0013348	FBgn0013348|FBtr0310003|CG2981|TpnC41C|Troponin	REF_STRG_1_44081_XLOC_018225
SWIFTORTHO_394	FBgn0033869	FBgn0033869|FBtr0087630|CG6305|Cpr50Cb|Cuticular	REF_STRG_1_37304_XLOC_109155,REF_STRG_1_6230_XLOC_101767,REF_STRG_1_6232_XLOC_101768,REF_STRG_1_6231_XLOC_101759
SWIFTORTHO_394	FBgn0034157	FBgn0034157|FBtr0087024|CG15920|resilin|resilin	REF_STRG_1_54660_XLOC_034467,REF_STRG_1_12573_XLOC_037326,REF_STRG_1_29545_XLOC_093059,REF_TRIN_16_04544_XLOC_068079,REF_STRG_1_49213_XLOC_026416,REF_STRG_1_12572_XLOC_037325,REF_STRG_1_91810_XLOC_091842,REF_STRG_1_59295_XLOC_040894,REF_STRG_1_42593_XLOC_015619,REF_STRG_1_49211_XLOC_026414,REF_STRG_1_49212_XLOC_026415,REF_STRG_1_7854_XLOC_114955,REF_STRG_1_7855_XLOC_114958,REF_STRG_1_31240_XLOC_0…
SWIFTORTHO_40	FBgn0000326	FBgn0000326|FBtr0071687|CG9858|clt|cricklet	REF_STRG_1_83076_XLOC_076797,COM_SPAL_1_011879_XLOC_042880
SWIFTORTHO_40	FBgn0010052	FBgn0010052|FBtr0340021|CG8425|Jhe|Juvenile	REF_STRG_1_90995_XLOC_090361
SWIFTORTHO_40	FBgn0015569	FBgn0015569|FBtr0305910|CG1131|a-Est10|a-Esterase-10	COM_SPAL_1_015168_XLOC_052920
SWIFTORTHO_40	FBgn0029690	FBgn0029690|FBtr0445312|CG6414|CG6414|	REF_STRG_1_33993_XLOC_102884
SWIFTORTHO_40	FBgn0034736	FBgn0034736|FBtr0071835|CG6018|gas|gasoline	REF_STRG_1_5645_XLOC_095896
SWIFTORTHO_40	FBgn0039084	FBgn0039084|FBtr0344701|CG10175|CG10175|	REF_STRG_1_56594_XLOC_037065,REF_STRG_1_9261_XLOC_021229,COM_SPAL_1_003420_XLOC_016040,COM_SPAL_1_026792_XLOC_090202,COM_SPAL_1_026793_XLOC_090203,REF_STRG_1_28333_XLOC_090204,REF_STRG_1_34186_XLOC_103250
SWIFTORTHO_403	FBgn0086254	FBgn0086254|FBtr0076139|CG6084|Akr1B|Aldo-keto	REF_STRG_1_958_XLOC_102808,REF_TRIN_2_02065_XLOC_058625,REF_TRIN_2_02066_XLOC_058624,REF_STRG_1_178_XLOC_012907,REF_STRG_1_17966_XLOC_058632
SWIFTORTHO_4052	FBgn0035711	FBgn0035711|FBtr0076942|CG8519|CG8519|	REF_STRG_1_32602_XLOC_099958,REF_STRG_1_50580_XLOC_028440
SWIFTORTHO_4052	FBgn0265605	FBgn0265605|FBtr0087254|CG8418|Ric|Ras-related	REF_STRG_1_76165_XLOC_065549,REF_STRG_1_89427_XLOC_087499,REF_STRG_1_32601_XLOC_099957,REF_STRG_1_32957_XLOC_100733,REF_TRIN_1_01542_XLOC_106658
SWIFTORTHO_488	FBgn0033602	FBgn0033602|FBtr0088114|CG13222|Cpr47Ee|Cuticular	REF_STRG_1_33956_XLOC_102779,REF_STRG_1_42386_XLOC_015280,REF_STRG_1_57787_XLOC_038821,REF_STRG_1_60956_XLOC_043202,REF_STRG_1_60957_XLOC_043203,REF_STRG_1_63547_XLOC_046969,REF_STRG_1_85647_XLOC_080978,REF_STRG_1_106718_XLOC_001472,REF_STRG_1_107346_XLOC_001825,REF_STRG_1_20373_XLOC_067508,REF_STRG_1_23640_XLOC_077416,REF_STRG_1_23641_XLOC_077419
SWIFTORTHO_488	FBgn0035735	FBgn0035735|FBtr0076929|CG8640|Cpr65Ea|Cuticular	REF_STRG_1_65151_XLOC_049260
SWIFTORTHO_488	FBgn0036110	FBgn0036110|FBtr0076193|CG18348|Cpr67Fb|Cuticular	REF_STRG_1_50648_XLOC_028543,REF_TRIN_12_02125_XLOC_070415,REF_STRG_1_104965_XLOC_015519,REF_STRG_1_21317_XLOC_070414
SWIFTORTHO_488	FBgn0037069	FBgn0037069|FBtr0078338|CG7658|Cpr78Cc|Cuticular	REF_STRG_1_42624_XLOC_015668,REF_STRG_1_73751_XLOC_061887,REF_STRG_1_73752_XLOC_061888
SWIFTORTHO_488	FBgn0050045	FBgn0050045|FBtr0113359|CG30045|Cpr49Aa|Cuticular	REF_STRG_1_113889_XLOC_007221
SWIFTORTHO_4913	FBgn0010197	FBgn0010197|FBtr0112856|CG33114|Gyc32E|Guanylyl	REF_STRG_1_26303_XLOC_084989
SWIFTORTHO_4913	FBgn0051183	FBgn0051183|FBtr0083187|CG31183|CG31183|	COM_SPAL_1_018477_XLOC_063200
SWIFTORTHO_4913	FBgn0261360	FBgn0261360|FBtr0302279|CG42637|CG42637|	REF_TRIN_16_00580_XLOC_048560
SWIFTORTHO_494	FBgn0033869	FBgn0033869|FBtr0087630|CG6305|Cpr50Cb|Cuticular	REF_TRIN_2_03272_XLOC_025686,REF_TRIN_2_03274_XLOC_025685,REF_TRIN_2_03268_XLOC_028263,REF_TRIN_2_03269_XLOC_025687,REF_TRIN_2_03278_XLOC_028262,REF_STRG_1_49494_XLOC_026831,REF_STRG_1_88346_XLOC_085552,REF_STRG_1_88347_XLOC_085553,REF_TRIN_10_00322_XLOC_011430,REF_STRG_1_100105_XLOC_011431,REF_STRG_1_12563_XLOC_037291,REF_STRG_1_12564_XLOC_037292,REF_STRG_1_27895_XLOC_089153,REF_STRG_1_59302_XLO…
SWIFTORTHO_494	FBgn0034157	FBgn0034157|FBtr0087024|CG15920|resilin|resilin	REF_TRIN_15_00622_XLOC_073751,REF_STRG_1_5574_XLOC_094972
SWIFTORTHO_5006	FBgn0004885	FBgn0004885|FBtr0084689|CG6863|tok|tolkin	REF_STRG_1_37460_XLOC_109481
SWIFTORTHO_5006	FBgn0052702	FBgn0052702|FBtr0273437|CG32702|Cubn|Cubilin	REF_STRG_1_77385_XLOC_067407,COM_SPAL_1_023256_XLOC_078599,REF_STRG_1_13896_XLOC_042853
SWIFTORTHO_5061	FBgn0003326	FBgn0003326|FBtr0087855|CG17579|sca|scabrous	REF_STRG_1_75992_XLOC_065300,REF_STRG_1_51618_XLOC_029952,REF_STRG_1_104843_XLOC_000501,REF_STRG_1_111460_XLOC_004868,REF_STRG_1_28928_XLOC_091560
SWIFTORTHO_5061	FBgn0030163	FBgn0030163|FBtr0071429|CG1791|CG1791|	REF_STRG_1_45505_XLOC_020636,REF_STRG_1_66095_XLOC_050582,REF_STRG_1_96967_XLOC_101683,REF_STRG_1_99267_XLOC_011166,REF_STRG_1_108768_XLOC_023902,REF_STRG_1_45518_XLOC_020676,REF_STRG_1_53045_XLOC_032121,REF_STRG_1_70552_XLOC_057139,REF_STRG_1_70930_XLOC_057700,REF_STRG_1_7710_XLOC_113862,REF_STRG_1_99786_XLOC_107155,REF_STRG_1_19169_XLOC_063263
SWIFTORTHO_5061	FBgn0031804	FBgn0031804|FBtr0473626|CG9500|CG9500|	REF_STRG_1_5642_XLOC_095895,COM_SPAL_1_021359_XLOC_072370,REF_STRG_1_28926_XLOC_091559,REF_STRG_1_28929_XLOC_091561,REF_STRG_1_29343_XLOC_092556,REF_STRG_1_45517_XLOC_020675,REF_STRG_1_45759_XLOC_021057,REF_STRG_1_49529_XLOC_026880,REF_STRG_1_66336_XLOC_050933,REF_STRG_1_60963_XLOC_043211
SWIFTORTHO_5061	FBgn0033312	FBgn0033312|FBtr0310502|CG8642|CG8642|	REF_TRIN_8_01811_XLOC_061864,REF_TRIN_8_01809_XLOC_103338,REF_STRG_1_61487_XLOC_044035,REF_STRG_1_73736_XLOC_061865,REF_STRG_1_84582_XLOC_079171,REF_STRG_1_89090_XLOC_086931
SWIFTORTHO_5061	FBgn0034160	FBgn0034160|FBtr0087033|CG5550|CG5550|	REF_STRG_1_78670_XLOC_069571,REF_TRIN_2_00618_XLOC_069569,REF_STRG_1_94847_XLOC_097476,REF_TRIN_3_03579_XLOC_042839,REF_STRG_1_78665_XLOC_069555,REF_STRG_1_71663_XLOC_058847
SWIFTORTHO_5061	FBgn0038365	FBgn0038365|FBtr0307203|CG9593|CG9593|	REF_STRG_1_69212_XLOC_055080
SWIFTORTHO_5061	FBgn0050280	FBgn0050280|FBtr0473598|CG30280|CG30280|	REF_STRG_1_93232_XLOC_094426
SWIFTORTHO_5061	FBgn0050281	FBgn0050281|FBtr0071760|CG30281|CG30281|	REF_STRG_1_40081_XLOC_114140,REF_STRG_1_41847_XLOC_014403,REF_STRG_1_4363_XLOC_079661,REF_STRG_1_75773_XLOC_064968,REF_STRG_1_84837_XLOC_079585,REF_STRG_1_92929_XLOC_093862,REF_TRIN_1_04334_XLOC_086095,REF_TRIN_2_00620_XLOC_029758,REF_TRIN_3_03587_XLOC_056166,REF_TRIN_8_01814_XLOC_043431,REF_STRG_1_102628_XLOC_113222,REF_STRG_1_103065_XLOC_114236,REF_STRG_1_108696_XLOC_002729,REF_STRG_1_111936_XL…
SWIFTORTHO_5061	FBgn0087011	FBgn0087011|FBtr0114111|CG41520|CG41520|	REF_STRG_1_469_XLOC_067434,REF_STRG_1_11457_XLOC_032281
SWIFTORTHO_5119	FBgn0016078	FBgn0016078|FBtr0088552|CG8804|wun|wunen	REF_STRG_1_43098_XLOC_016534,REF_STRG_1_48832_XLOC_025862,REF_STRG_1_18073_XLOC_059044,REF_TRIN_8_03227_XLOC_034048,REF_TRIN_10_00363_XLOC_013123
SWIFTORTHO_5119	FBgn0037164	FBgn0037164|FBtr0078504|CG11438|CG11438|	REF_STRG_1_47064_XLOC_023096,REF_TRIN_6_02403_XLOC_023095
SWIFTORTHO_5119	FBgn0041087	FBgn0041087|FBtr0088506|CG8805|wun2|wunen-2	REF_STRG_1_4176_XLOC_076430
SWIFTORTHO_5176	FBgn0028562	FBgn0028562|FBtr0088778|CG17975|sut2|sugar	REF_STRG_1_88443_XLOC_085711,REF_TRIN_12_03040_XLOC_045595,REF_TRIN_12_03042_XLOC_045594,REF_TRIN_15_02160_XLOC_066389
SWIFTORTHO_5176	FBgn0028563	FBgn0028563|FBtr0088777|CG8714|sut1|sugar	REF_STRG_1_2464_XLOC_045777
SWIFTORTHO_5176	FBgn0264574	FBgn0264574|FBtr0333493|CG43946|Glut1|Glucose	REF_STRG_1_43293_XLOC_016863,REF_TRIN_2_00667_XLOC_047994,REF_STRG_1_1373_XLOC_017345
SWIFTORTHO_5276	FBgn0283651	FBgn0283651|FBtr0445730|CG46301|CG46301|	REF_STRG_1_84815_XLOC_079553,REF_STRG_1_27285_XLOC_087460,REF_STRG_1_105176_XLOC_015921,REF_STRG_1_86766_XLOC_082783,REF_STRG_1_45953_XLOC_021360,REF_STRG_1_772_XLOC_088513,REF_STRG_1_45954_XLOC_021361,REF_STRG_1_4914_XLOC_087890,REF_STRG_1_6812_XLOC_106917,REF_STRG_1_773_XLOC_088514,REF_STRG_1_88955_XLOC_086683,REF_STRG_1_89033_XLOC_086824,REF_STRG_1_23213_XLOC_076221,REF_STRG_1_23616_XLOC_07732…
SWIFTORTHO_5281	FBgn0036565	FBgn0036565|FBtr0075497|CG5235|CG5235|	REF_STRG_1_1565_XLOC_024340,COM_SPAL_1_027283_XLOC_091752
SWIFTORTHO_5281	FBgn0037153	FBgn0037153|FBtr0301492|CG12673|olf413|olf413	REF_STRG_1_63243_XLOC_046533,REF_STRG_1_65494_XLOC_049746,REF_STRG_1_67889_XLOC_053108,REF_STRG_1_71773_XLOC_058989,REF_TRIN_10_03200_XLOC_106855,REF_STRG_1_46038_XLOC_021496,REF_STRG_1_60484_XLOC_042549,REF_STRG_1_71771_XLOC_058991,REF_TRIN_1_03644_XLOC_029574,REF_STRG_1_107948_XLOC_002207,REF_STRG_1_1199_XLOC_115021,REF_STRG_1_13397_XLOC_040631,REF_STRG_1_16431_XLOC_053159,REF_STRG_1_21093_XLOC…
SWIFTORTHO_5379	FBgn0033716	FBgn0033716|FBtr0087902|CG8493|Den1|Deneddylase	REF_TRIN_15_00321_XLOC_021037,REF_TRIN_3_01024_XLOC_072743,REF_STRG_1_74551_XLOC_063115,REF_TRIN_5_00135_XLOC_094627,REF_STRG_1_56812_XLOC_037381,REF_STRG_1_59393_XLOC_041028,REF_STRG_1_84537_XLOC_079091,REF_TRIN_3_01023_XLOC_020202,REF_TRIN_4_03304_XLOC_079174,REF_STRG_1_25776_XLOC_083653,REF_STRG_1_23947_XLOC_078323,REF_STRG_1_54654_XLOC_034459,REF_STRG_1_68750_XLOC_054391,REF_STRG_1_8132_XLOC_…
SWIFTORTHO_5392	FBgn0038180	FBgn0038180|FBtr0082826|CG9307|Cht5|Chitinase	COM_SPAL_1_024754_XLOC_083462,REF_STRG_1_49546_XLOC_026913,REF_TRIN_14_02166_XLOC_026914
SWIFTORTHO_5531	FBgn0025827	FBgn0025827|FBtr0087043|CG6421|CG6421|	REF_STRG_1_68860_XLOC_054567,REF_TRIN_11_03157_XLOC_054568,REF_STRG_1_112561_XLOC_005899
SWIFTORTHO_5531	FBgn0034162	FBgn0034162|FBtr0087042|CG6426|CG6426|	REF_STRG_1_55727_XLOC_035939,REF_TRIN_10_02333_XLOC_035937
SWIFTORTHO_5602	FBgn0013433	FBgn0013433|FBtr0080806|CG4846|beat-Ia|beaten	REF_STRG_1_67845_XLOC_053042,REF_STRG_1_5817_XLOC_097724,REF_STRG_1_35748_XLOC_106319
SWIFTORTHO_5602	FBgn0032629	FBgn0032629|FBtr0080971|CG15138|beat-IIIc|beaten	REF_STRG_1_31004_XLOC_096472
SWIFTORTHO_5612	FBgn0000533	FBgn0000533|FBtr0334588|CG4920|ea|easter	REF_STRG_1_103949_XLOC_000064
SWIFTORTHO_5612	FBgn0027930	FBgn0027930|FBtr0078903|CG1102|MP1|Melanization	REF_TRIN_4_02412_XLOC_104878,REF_STRG_1_38399_XLOC_111191
SWIFTORTHO_5612	FBgn0035501	FBgn0035501|FBtr0073215|CG1299|CG1299|	REF_STRG_1_27334_XLOC_087649,REF_STRG_1_76712_XLOC_066367,REF_STRG_1_9314_XLOC_021526,REF_STRG_1_31400_XLOC_097358,REF_STRG_1_31401_XLOC_097359
SWIFTORTHO_5612	FBgn0052260	FBgn0052260|FBtr0332657|CG32260|CG32260|	REF_TRIN_4_02422_XLOC_077032,REF_TRIN_4_02426_XLOC_037914
SWIFTORTHO_5616	FBgn0052068	FBgn0052068|FBtr0113421|CG32068|Adi1|Acireductone	REF_STRG_1_59059_XLOC_040618,REF_STRG_1_66941_XLOC_051744,COM_SPAL_1_030825_XLOC_103327,REF_STRG_1_155_XLOC_020650,REF_STRG_1_156_XLOC_020651
SWIFTORTHO_5617	FBgn0033763	FBgn0033763|FBtr0301237|CG8646|CG8646|	REF_STRG_1_59081_XLOC_040642,REF_STRG_1_59083_XLOC_040643,REF_STRG_1_60381_XLOC_042416,REF_STRG_1_62915_XLOC_046079,REF_STRG_1_68654_XLOC_054237
SWIFTORTHO_5619	FBgn0052029	FBgn0052029|FBtr0076567|CG32029|Cpr66D|Cuticular	REF_STRG_1_13265_XLOC_039937
SWIFTORTHO_5619	FBgn0086611	FBgn0086611|FBtr0077061|CG18779|Lcp65Ag3|Larval	REF_STRG_1_71920_XLOC_059223,REF_STRG_1_71921_XLOC_059222
SWIFTORTHO_5654	FBgn0261611	FBgn0261611|FBtr0332924|CG42700|CG42700|	REF_STRG_1_60466_XLOC_042523,REF_STRG_1_75696_XLOC_064833,REF_STRG_1_38266_XLOC_110941
SWIFTORTHO_5685	FBgn0053639	FBgn0053639|FBtr0091616|CG33639|CG33639|	COM_SPAL_1_012183_XLOC_043851,COM_SPAL_1_015277_XLOC_053238,REF_STRG_1_107613_XLOC_002006
SWIFTORTHO_6061	FBgn0038659	FBgn0038659|FBtr0083698|CG14296|EndoA|Endophilin	REF_STRG_1_96886_XLOC_101512,REF_TRIN_12_01586_XLOC_015202,REF_STRG_1_83505_XLOC_077514,REF_STRG_1_88730_XLOC_086287,REF_STRG_1_9940_XLOC_025201,REF_TRIN_14_00476_XLOC_025200,REF_TRIN_14_00478_XLOC_086285
SWIFTORTHO_6154	FBgn0004567	FBgn0004567|FBtr0077500|CG2939|slp2|sloppy	REF_STRG_1_92585_XLOC_093242,REF_TRIN_1_02015_XLOC_093241,REF_TRIN_9_03411_XLOC_007948,REF_STRG_1_114560_XLOC_007949
SWIFTORTHO_62	FBgn0037225	FBgn0037225|FBtr0078982|CG14643|TwdlG|TweedleG	REF_STRG_1_8043_XLOC_013346,REF_STRG_1_8047_XLOC_013347,REF_STRG_1_8048_XLOC_013351,REF_STRG_1_80702_XLOC_072864,REF_STRG_1_19897_XLOC_065939,REF_STRG_1_35392_XLOC_105582,REF_STRG_1_35393_XLOC_105581,REF_STRG_1_105250_XLOC_000711
SWIFTORTHO_62	FBgn0052570	FBgn0052570|FBtr0074326|CG32570|TwdlY|TweedleY	REF_STRG_1_103827_XLOC_012995,REF_STRG_1_16965_XLOC_055219,REF_STRG_1_62961_XLOC_046144
SWIFTORTHO_6310	FBgn0039396	FBgn0039396|FBtr0304043|CG33344|CCAP-R|Crustacean	REF_TRIN_16_00164_XLOC_009272,COM_SPAL_1_011103_XLOC_040383,COM_SPAL_1_002162_XLOC_011453,REF_TRIN_6_02102_XLOC_013163
SWIFTORTHO_632	FBgn0030148	FBgn0030148|FBtr0071403|CG3106|CG3106|	REF_STRG_1_30468_XLOC_095330
SWIFTORTHO_632	FBgn0031032	FBgn0031032|FBtr0074729|CG14204|CG14204|	REF_STRG_1_84373_XLOC_078851,REF_STRG_1_6069_XLOC_100228
SWIFTORTHO_632	FBgn0031033	FBgn0031033|FBtr0074769|CG14219|CG14219|	REF_TRIN_3_00532_XLOC_021069,COM_SPAL_1_017561_XLOC_060367,REF_STRG_1_44317_XLOC_018603
SWIFTORTHO_632	FBgn0031034	FBgn0031034|FBtr0074730|CG14205|CG14205|	REF_TRIN_2_03488_XLOC_050163,REF_STRG_1_22906_XLOC_075319,REF_TRIN_15_03206_XLOC_032133
SWIFTORTHO_632	FBgn0033792	FBgn0033792|FBtr0087722|CG13325|CG13325|	REF_STRG_1_10216_XLOC_026646,REF_STRG_1_74618_XLOC_063249
SWIFTORTHO_632	FBgn0039091	FBgn0039091|FBtr0084486|CG10182|CG10182|	REF_TRIN_8_03547_XLOC_053196,REF_STRG_1_51429_XLOC_029662,REF_STRG_1_16561_XLOC_053704
SWIFTORTHO_6529	FBgn0267975	FBgn0267975|FBtr0083745|CG5269|vib|vibrator	COM_SPAL_1_004322_XLOC_019249,REF_STRG_1_12314_XLOC_035966,COM_SPAL_1_009610_XLOC_035964
SWIFTORTHO_727	FBgn0031619	FBgn0031619|FBtr0077376|CG3355|CG3355|	REF_STRG_1_18554_XLOC_061055,REF_TRIN_2_01142_XLOC_104020,REF_STRG_1_3276_XLOC_061753,REF_STRG_1_55077_XLOC_035071,REF_STRG_1_23653_XLOC_077463,REF_STRG_1_58525_XLOC_039895,REF_TRIN_6_01158_XLOC_037590,REF_TRIN_6_01159_XLOC_061477,REF_STRG_1_12687_XLOC_037589,COM_SPAL_1_016400_XLOC_056688
SWIFTORTHO_727	FBgn0034661	FBgn0034661|FBtr0071743|CG4386|tpr|tracheal-prostasin	REF_STRG_1_1069_XLOC_107159,REF_STRG_1_69409_XLOC_055346,REF_STRG_1_79814_XLOC_071422,REF_TRIN_14_01326_XLOC_046544,REF_STRG_1_21574_XLOC_071222,REF_STRG_1_54339_XLOC_033999,REF_STRG_1_66188_XLOC_050719
SWIFTORTHO_727	FBgn0036436	FBgn0036436|FBtr0075712|CG4914|CG4914|	REF_STRG_1_73787_XLOC_061950,REF_TRIN_13_02740_XLOC_098217
SWIFTORTHO_727	FBgn0038431	FBgn0038431|FBtr0110773|CG10405|CG10405|	REF_STRG_1_97267_XLOC_102220
SWIFTORTHO_727	FBgn0039272	FBgn0039272|FBtr0302405|CG11836|CG11836|	REF_STRG_1_41683_XLOC_014111,REF_STRG_1_11566_XLOC_032791
SWIFTORTHO_727	FBgn0042098	FBgn0042098|FBtr0071744|CG18735|CG18735|	REF_STRG_1_23128_XLOC_075976,REF_STRG_1_27053_XLOC_086836,REF_STRG_1_55101_XLOC_035105,REF_STRG_1_47461_XLOC_023697,REF_STRG_1_8342_XLOC_015252,REF_STRG_1_93893_XLOC_095697,REF_TRIN_2_01146_XLOC_074848,REF_TRIN_11_02953_XLOC_063494,REF_TRIN_6_01155_XLOC_097609
SWIFTORTHO_727	FBgn0284244	FBgn0284244|FBtr0305556|CG31728|l(2)k05911|lethal	REF_TRIN_3_02918_XLOC_099335
SWIFTORTHO_745	FBgn0002940	FBgn0002940|FBtr0083857|CG4550|ninaE|neither	REF_STRG_1_20592_XLOC_068134,REF_STRG_1_43079_XLOC_016485,REF_STRG_1_55501_XLOC_035632,REF_STRG_1_60628_XLOC_042765,REF_STRG_1_63379_XLOC_046719,REF_STRG_1_18234_XLOC_059733,REF_STRG_1_29249_XLOC_092333
SWIFTORTHO_745	FBgn0003248	FBgn0003248|FBtr0083697|CG16740|Rh2|Rhodopsin	COM_SPAL_1_004479_XLOC_019798,REF_STRG_1_18226_XLOC_059732,COM_SPAL_1_009488_XLOC_035633
SWIFTORTHO_745	FBgn0019940	FBgn0019940|FBtr0480497|CG5192|Rh6|Rhodopsin	REF_STRG_1_87923_XLOC_084794
SWIFTORTHO_804	FBgn0035985	FBgn0035985|FBtr0076455|CG3672|Cpr67B|Cuticular	REF_STRG_1_88723_XLOC_086278
SWIFTORTHO_804	FBgn0036618	FBgn0036618|FBtr0075383|CG12255|Cpr72Eb|Cuticular	REF_STRG_1_1879_XLOC_032656,REF_STRG_1_1880_XLOC_032657,REF_STRG_1_79438_XLOC_070824,REF_STRG_1_91553_XLOC_091407,REF_STRG_1_5042_XLOC_089274,REF_STRG_1_5043_XLOC_089275,REF_STRG_1_5044_XLOC_089276,REF_STRG_1_5047_XLOC_089286,REF_STRG_1_5050_XLOC_089280,REF_STRG_1_91550_XLOC_091406,REF_STRG_1_92418_XLOC_092945,REF_TRIN_13_01678_XLOC_091408,REF_TRIN_14_01370_XLOC_089273,REF_TRIN_14_01375_XLOC_0098…
SWIFTORTHO_864	FBgn0053801	FBgn0053801|FBtr0091805|CG33801|His1:CG33801|His1:CG33801	REF_STRG_1_63326_XLOC_046656
SWIFTORTHO_949	FBgn0026314	FBgn0026314|FBtr0082375|CG6649|Ugt35B1|UDP-glycosyltransferase	REF_STRG_1_19600_XLOC_064930
SWIFTORTHO_949	FBgn0032684	FBgn0032684|FBtr0305619|CG10178|Ugt301D1|UDP-glycosyltransferase	REF_STRG_1_13004_XLOC_038813,COM_SPAL_1_010584_XLOC_038815
SWIFTORTHO_949	FBgn0038886	FBgn0038886|FBtr0334915|CG6475|Ugt49B2|UDP-glycosyltransferase	REF_STRG_1_43794_XLOC_017741,REF_TRIN_2_02457_XLOC_038812
SWIFTORTHO_949	FBgn0040253	FBgn0040253|FBtr0308027|CG17200|Ugt35E1|UDP-glycosyltransferase	REF_STRG_1_37878_XLOC_110184,REF_STRG_1_91797_XLOC_091818
SWIFTORTHO_949	FBgn0040255	FBgn0040255|FBtr0082376|CG6653|Ugt35E2|UDP-glycosyltransferase	REF_STRG_1_82664_XLOC_076118,REF_STRG_1_11612_XLOC_032950
SWIFTORTHO_949	FBgn0040259	FBgn0040259|FBtr0082338|CG18578|Ugt302C1|UDP-glycosyltransferase	REF_STRG_1_9494_XLOC_022371,REF_STRG_1_12764_XLOC_037913,REF_STRG_1_13162_XLOC_039391
SWIFTORTHO_949	FBgn0040262	FBgn0040262|FBtr0331620|CG13270|Ugt37C2|UDP-glycosyltransferase	REF_STRG_1_13161_XLOC_039388
SWIFTORTHO_949	FBgn0050438	FBgn0050438|FBtr0086070|CG30438|Ugt50B3|UDP-glycosyltransferase	REF_STRG_1_19597_XLOC_064929,REF_STRG_1_90004_XLOC_009309,REF_STRG_1_9675_XLOC_023521,REF_STRG_1_9680_XLOC_023526,REF_STRG_1_565_XLOC_076317
SWIFTORTHO_980	FBgn0022702	FBgn0022702|FBtr0305966|CG2054|Cht2|Chitinase	REF_STRG_1_5895_XLOC_098502,REF_STRG_1_53475_XLOC_032776
SWIFTORTHO_980	FBgn0034580	FBgn0034580|FBtr0071534|CG9357|Cht8|Chitinase	REF_STRG_1_12749_XLOC_037800,REF_STRG_1_30403_XLOC_095201,REF_STRG_1_34368_XLOC_103609,REF_STRG_1_39167_XLOC_112507,REF_STRG_1_41331_XLOC_013460,REF_STRG_1_41335_XLOC_013468,COM_SPAL_1_002686_XLOC_013463,REF_STRG_1_76350_XLOC_065796,REF_STRG_1_24245_XLOC_079391,REF_STRG_1_36696_XLOC_108073,REF_STRG_1_25514_XLOC_082949,REF_STRG_1_67936_XLOC_053168
SWIFTORTHO_980	FBgn0035398	FBgn0035398|FBtr0073124|CG1869|Cht7|Chitinase	REF_STRG_1_113416_XLOC_006744,REF_STRG_1_41333_XLOC_013467
The most commonly detected Drosophila homologue(s) for each expanded gene family
FAMILY	Drosophila Flybase ID	Drosophila gene (full information)	Northern krill genes
SWIFTORTHO_1006	FBgn0035781	FBgn0035781|FBtr0076868|CG8560|CG8560|	REF_STRG_1_8365_XLOC_015546
SWIFTORTHO_1006	FBgn0032144	FBgn0032144|FBtr0079868|CG17633|CG17633|	REF_STRG_1_8363_XLOC_015549
SWIFTORTHO_1006	FBgn0031930	FBgn0031930|FBtr0079515|CG7025|CG7025|	REF_STRG_1_35247_XLOC_105338
SWIFTORTHO_1081	FBgn0000575	FBgn0000575|FBtr0072578|CG1007|emc|extra	REF_STRG_1_72349_XLOC_059838,REF_STRG_1_79443_XLOC_070828,REF_TRIN_2_02611_XLOC_107924,REF_TRIN_2_02613_XLOC_107922,REF_TRIN_2_02617_XLOC_107925
SWIFTORTHO_1118	FBgn0031412	FBgn0031412|FBtr0077758|CG16995|CG16995|	REF_STRG_1_33907_XLOC_102670
SWIFTORTHO_1118	FBgn0038126	FBgn0038126|FBtr0082782|CG8483|CG8483|	REF_STRG_1_6831_XLOC_107027
SWIFTORTHO_112	FBgn0053126	FBgn0053126|FBtr0077942|CG33126|NLaz|Neural	REF_STRG_1_80876_XLOC_073168,REF_STRG_1_86699_XLOC_082673
SWIFTORTHO_1146	FBgn0034476	FBgn0034476|FBtr0086336|CG8595|Toll-7|Toll-7	REF_STRG_1_19065_XLOC_062906
SWIFTORTHO_1160	FBgn0003310	FBgn0003310|FBtr0077993|CG4385|S|Star	REF_STRG_1_72554_XLOC_060105,REF_STRG_1_89876_XLOC_088273,REF_STRG_1_32358_XLOC_099485,REF_TRIN_1_03841_XLOC_088271,REF_STRG_1_102637_XLOC_113247,REF_STRG_1_30066_XLOC_094441,REF_STRG_1_45055_XLOC_019898,REF_STRG_1_66752_XLOC_051474,REF_STRG_1_54130_XLOC_033685,REF_STRG_1_64620_XLOC_048491
SWIFTORTHO_1231	FBgn0036321	FBgn0036321|FBtr0075868|CG14120|CG14120|	REF_STRG_1_6903_XLOC_107763,REF_STRG_1_52957_XLOC_031982
SWIFTORTHO_1231	FBgn0036831	FBgn0036831|FBtr0075069|CG6839|CG6839|	REF_TRIN_12_02972_XLOC_099771
SWIFTORTHO_1237	FBgn0030317	FBgn0030317|FBtr0073539|CG1561|pkm|Pinkman	REF_STRG_1_23389_XLOC_076752,REF_STRG_1_24830_XLOC_081040
SWIFTORTHO_129	FBgn0035845	FBgn0035845|FBtr0300119|CG13675|CG13675|	REF_STRG_1_102427_XLOC_012306,REF_STRG_1_109514_XLOC_003293,REF_STRG_1_77856_XLOC_068251,REF_STRG_1_77857_XLOC_068252,REF_STRG_1_77858_XLOC_068253,REF_STRG_1_102428_XLOC_012307,REF_STRG_1_112327_XLOC_005670
SWIFTORTHO_129	FBgn0038632	FBgn0038632|FBtr0290199|CG14301|CG14301|	REF_STRG_1_53558_XLOC_032884,REF_STRG_1_63932_XLOC_047494,REF_STRG_1_63933_XLOC_047495,REF_STRG_1_63935_XLOC_047498,REF_STRG_1_34666_XLOC_104156,REF_STRG_1_18839_XLOC_062080
SWIFTORTHO_129	FBgn0037487	FBgn0037487|FBtr0303219|CG14608|thw|thawb	REF_STRG_1_48740_XLOC_025744,REF_STRG_1_48741_XLOC_025745,REF_STRG_1_76042_XLOC_065374,REF_STRG_1_1330_XLOC_016512,REF_STRG_1_94711_XLOC_097248
SWIFTORTHO_129	FBgn0034301	FBgn0034301|FBtr0086785|CG5756|CG5756|	REF_STRG_1_92232_XLOC_092563,REF_STRG_1_92233_XLOC_092564,REF_STRG_1_92234_XLOC_092565
SWIFTORTHO_1307	FBgn0030884	FBgn0030884|FBtr0344233|CG6847|CG6847|	REF_TRIN_11_01155_XLOC_048506,REF_STRG_1_21044_XLOC_069531,REF_TRIN_12_00892_XLOC_102281,COM_SPAL_1_022796_XLOC_077209
SWIFTORTHO_1307	FBgn0034166	FBgn0034166|FBtr0340070|CG6472|CG6472|	REF_STRG_1_23353_XLOC_076652,REF_STRG_1_23352_XLOC_076653
SWIFTORTHO_1307	FBgn0029831	FBgn0029831|FBtr0070866|CG5966|CG5966|	COM_SPAL_1_021072_XLOC_071449
SWIFTORTHO_13549	FBgn0032397	FBgn0032397|FBtr0080309|CG6756|Tom70|Translocase	COM_SPAL_1_025024_XLOC_084393
SWIFTORTHO_1362	FBgn0033204	FBgn0033204|FBtr0088922|CG2065|CG2065|	REF_STRG_1_50454_XLOC_028239,REF_STRG_1_71552_XLOC_058679,COM_SPAL_1_021013_XLOC_071269
SWIFTORTHO_1381	FBgn0039838	FBgn0039838|FBtr0113313|CG3669|CAH6|Carbonic	REF_TRIN_2_01212_XLOC_061446,REF_STRG_1_79940_XLOC_071638,REF_STRG_1_44845_XLOC_019542,REF_STRG_1_60995_XLOC_043269
SWIFTORTHO_1381	FBgn0027844	FBgn0027844|FBtr0080539|CG7820|CAH1|Carbonic	REF_STRG_1_37006_XLOC_108600,REF_STRG_1_7404_XLOC_111650,REF_STRG_1_89902_XLOC_009301
SWIFTORTHO_1447	FBgn0260388	FBgn0260388|FBtr0300655|CG42514|CG42514|	REF_STRG_1_84231_XLOC_078631,REF_STRG_1_92221_XLOC_092546
SWIFTORTHO_1465	FBgn0036618	FBgn0036618|FBtr0075383|CG12255|Cpr72Eb|Cuticular	REF_TRIN_1_00918_XLOC_081869
SWIFTORTHO_1509	FBgn0033978	FBgn0033978|FBtr0087452|CG10242|Cyp6a23|Cyp6a23	REF_STRG_1_73377_XLOC_061323,REF_STRG_1_15884_XLOC_050677,REF_TRIN_7_02295_XLOC_029355
SWIFTORTHO_1509	FBgn0031726	FBgn0031726|FBtr0343243|CG7249|Cyp6a16|Cyp6a16	REF_STRG_1_4904_XLOC_087441,REF_STRG_1_75084_XLOC_008541
SWIFTORTHO_1509	FBgn0025454	FBgn0025454|FBtr0339596|CG8453|Cyp6g1|Cyp6g1	REF_STRG_1_47578_XLOC_023866
SWIFTORTHO_1509	FBgn0038194	FBgn0038194|FBtr0089766|CG3050|Cyp6d5|Cyp6d5	REF_STRG_1_55749_XLOC_035975
SWIFTORTHO_1509	FBgn0033304	FBgn0033304|FBtr0088690|CG2397|Cyp6a13|Cyp6a13	COM_SPAL_1_007312_XLOC_028952
SWIFTORTHO_1536	FBgn0263108	FBgn0263108|FBtr0307305|CG43365|BtbVII|BTB-protein-VII	REF_STRG_1_71393_XLOC_058391,REF_STRG_1_39726_XLOC_113500,REF_STRG_1_49903_XLOC_027447,COM_SPAL_1_004575_XLOC_020150
SWIFTORTHO_1536	FBgn0283451	FBgn0283451|FBtr0330406|CG11491|br|broad	REF_STRG_1_106896_XLOC_001570,REF_TRIN_10_01489_XLOC_047125
SWIFTORTHO_1556	FBgn0036621	FBgn0036621|FBtr0075423|CG16807|roq|roquin	REF_STRG_1_30344_XLOC_095100
SWIFTORTHO_1656	FBgn0002937	FBgn0002937|FBtr0082820|CG9347|ninaB|neither	REF_STRG_1_50269_XLOC_028005,REF_STRG_1_94574_XLOC_009947,REF_TRIN_2_00260_XLOC_068348,REF_STRG_1_28630_XLOC_090897,REF_STRG_1_61115_XLOC_043450,REF_STRG_1_61118_XLOC_043453,REF_STRG_1_77006_XLOC_066837,COM_SPAL_1_020075_XLOC_068446
SWIFTORTHO_1720	FBgn0036612	FBgn0036612|FBtr0110866|CG4998|CG4998|	REF_STRG_1_45591_XLOC_020782,REF_STRG_1_77904_XLOC_068319,COM_SPAL_1_024007_XLOC_080931,REF_STRG_1_47556_XLOC_023825,REF_STRG_1_20844_XLOC_068929,REF_STRG_1_45589_XLOC_020781,COM_SPAL_1_031609_XLOC_106053
SWIFTORTHO_1821	FBgn0037071	FBgn0037071|FBtr0321281|CG7632|CG7632|	REF_STRG_1_99633_XLOC_106846,REF_STRG_1_97619_XLOC_102916,COM_SPAL_1_030703_XLOC_102915,REF_STRG_1_15111_XLOC_047672
SWIFTORTHO_1822	FBgn0037537	FBgn0037537|FBtr0081822|CG2767|CG2767|	REF_STRG_1_24186_XLOC_079221,REF_STRG_1_26462_XLOC_085355,REF_STRG_1_2913_XLOC_054832
SWIFTORTHO_1822	FBgn0086254	FBgn0086254|FBtr0076139|CG6084|Akr1B|Aldo-keto	REF_STRG_1_26460_XLOC_085354,REF_STRG_1_26461_XLOC_085356
SWIFTORTHO_185	FBgn0087011	FBgn0087011|FBtr0114111|CG41520|CG41520|	REF_STRG_1_11085_XLOC_030738,COM_SPAL_1_023680_XLOC_079864,REF_STRG_1_54938_XLOC_034857,REF_STRG_1_78503_XLOC_069289,REF_TRIN_11_01002_XLOC_062684,REF_TRIN_11_01005_XLOC_066114,REF_TRIN_9_03124_XLOC_108979,REF_STRG_1_102790_XLOC_113608,REF_STRG_1_108430_XLOC_002529,REF_STRG_1_112667_XLOC_006006,REF_STRG_1_32895_XLOC_100604,REF_STRG_1_37201_XLOC_108980,REF_STRG_1_7965_XLOC_012924
SWIFTORTHO_185	FBgn0031804	FBgn0031804|FBtr0473626|CG9500|CG9500|	REF_STRG_1_11092_XLOC_030742
SWIFTORTHO_1943	FBgn0031981	FBgn0031981|FBtr0344788|CG7466|Megf8|Multiple	REF_STRG_1_15069_XLOC_047480,REF_STRG_1_70705_XLOC_008479,REF_TRIN_3_02153_XLOC_063066,REF_TRIN_3_02154_XLOC_050307,REF_TRIN_3_02155_XLOC_108407,REF_TRIN_3_02156_XLOC_065711,REF_TRIN_3_02158_XLOC_071928,REF_TRIN_3_02161_XLOC_032940
SWIFTORTHO_1943	FBgn0052702	FBgn0052702|FBtr0273437|CG32702|Cubn|Cubilin	REF_STRG_1_14812_XLOC_046393
SWIFTORTHO_198	FBgn0039269	FBgn0039269|FBtr0084787|CG7662|veli|veli	REF_STRG_1_48626_XLOC_025544,REF_STRG_1_95850_XLOC_099472,REF_TRIN_8_03192_XLOC_076529,REF_STRG_1_78744_XLOC_069674
SWIFTORTHO_198	FBgn0023213	FBgn0023213|FBtr0089243|CG10811|eIF4G1|eukaryotic	REF_TRIN_16_00054_XLOC_049608
SWIFTORTHO_2083	FBgn0086604	FBgn0086604|FBtr0342690|CG12484|side-VIII|sidestep	REF_TRIN_12_01170_XLOC_038061,COM_SPAL_1_005226_XLOC_022244,COM_SPAL_1_007755_XLOC_030402,REF_STRG_1_13832_XLOC_042634,REF_STRG_1_2657_XLOC_050427,REF_STRG_1_79300_XLOC_070606
SWIFTORTHO_2083	FBgn0037736	FBgn0037736|FBtr0082170|CG12950|side-VII|sidestep	REF_TRIN_3_00958_XLOC_096871
SWIFTORTHO_2234	FBgn0016694	FBgn0016694|FBtr0076777|CG17888|Pdp1|PAR-domain	REF_STRG_1_43777_XLOC_017706,REF_STRG_1_30283_XLOC_094906,COM_SPAL_1_030554_XLOC_102376,REF_STRG_1_22366_XLOC_073737
SWIFTORTHO_2374	FBgn0283451	FBgn0283451|FBtr0300428|CG11491|br|broad	REF_STRG_1_45167_XLOC_020102,REF_TRIN_14_00258_XLOC_020099,REF_STRG_1_45171_XLOC_020096,REF_STRG_1_50575_XLOC_028434,REF_STRG_1_70496_XLOC_057059,REF_STRG_1_36468_XLOC_107669,REF_STRG_1_70494_XLOC_057058,REF_TRIN_16_00214_XLOC_026382
SWIFTORTHO_2374	FBgn0004870	FBgn0004870|FBtr0072642|CG9097|bab1|bric	REF_TRIN_5_00455_XLOC_028432
SWIFTORTHO_2613	FBgn0016131	FBgn0016131|FBtr0340063|CG5072|Cdk4|Cyclin-dependent	REF_STRG_1_29000_XLOC_091742,REF_STRG_1_77088_XLOC_066976,REF_STRG_1_69104_XLOC_054925
SWIFTORTHO_2862	FBgn0028381	FBgn0028381|FBtr0083304|CG14902|Decay|Death	REF_STRG_1_67561_XLOC_052663,REF_TRIN_13_03026_XLOC_052662
SWIFTORTHO_2905	FBgn0263607	FBgn0263607|FBtr0075459|CG32155|l(3)72Dp|lethal	REF_STRG_1_43694_XLOC_017566,REF_STRG_1_43697_XLOC_017565,REF_STRG_1_4493_XLOC_081487,REF_STRG_1_68406_XLOC_053855,REF_STRG_1_9635_XLOC_023195,REF_STRG_1_11018_XLOC_030475
SWIFTORTHO_2905	FBgn0030947	FBgn0030947|FBtr0074611|CG6696|CG6696|	REF_TRIN_12_02269_XLOC_032244
SWIFTORTHO_2934	FBgn0032433	FBgn0032433|FBtr0080384|CG5427|Oatp33Ea|Organic	REF_TRIN_6_03206_XLOC_018485,COM_SPAL_1_015156_XLOC_052881
SWIFTORTHO_2934	FBgn0032123	FBgn0032123|FBtr0079825|CG3811|Oatp30B|Organic	REF_TRIN_11_00781_XLOC_051530
SWIFTORTHO_2945	FBgn0017590	FBgn0017590|FBtr0084337|CG6669|klg|klingon	REF_STRG_1_2049_XLOC_037082,REF_STRG_1_75321_XLOC_064247,COM_SPAL_1_012999_XLOC_046373,REF_STRG_1_52261_XLOC_030955,REF_STRG_1_86936_XLOC_083084
SWIFTORTHO_2945	FBgn0261046	FBgn0261046|FBtr0113398|CG31190|Dscam3|Down	REF_STRG_1_69395_XLOC_055323
SWIFTORTHO_3230	FBgn0028987	FBgn0028987|FBtr0079624|CG8137|Spn28F|Serpin	REF_STRG_1_9798_XLOC_024278
SWIFTORTHO_3241	FBgn0025680	FBgn0025680|FBtr0083736|CG3772|cry|cryptochrome	COM_SPAL_1_012233_XLOC_044005,COM_SPAL_1_012234_XLOC_044006,REF_STRG_1_90022_XLOC_088509,REF_TRIN_11_03208_XLOC_090367
SWIFTORTHO_3292	FBgn0260484	FBgn0260484|FBtr0070600|CG32789|HIP|Hsc/Hsp70-interacting	REF_STRG_1_41909_XLOC_014493,REF_STRG_1_83774_XLOC_077937,REF_STRG_1_103682_XLOC_115561,REF_STRG_1_20576_XLOC_068072,REF_TRIN_11_01830_XLOC_094573,REF_TRIN_7_02761_XLOC_068071,REF_STRG_1_30130_XLOC_094576
SWIFTORTHO_3562	FBgn0000326	FBgn0000326|FBtr0071687|CG9858|clt|cricklet	COM_SPAL_1_015898_XLOC_055010,REF_STRG_1_10056_XLOC_025765
SWIFTORTHO_3562	FBgn0039084	FBgn0039084|FBtr0084423|CG10175|CG10175|	REF_STRG_1_6897_XLOC_107716
SWIFTORTHO_362	FBgn0051522	FBgn0051522|FBtr0078941|CG31522|CG31522|	COM_SPAL_1_011883_XLOC_042894,REF_STRG_1_45438_XLOC_020537,REF_STRG_1_69063_XLOC_054864,REF_STRG_1_79812_XLOC_071421,REF_STRG_1_85747_XLOC_081113,REF_TRIN_2_02505_XLOC_075568,REF_STRG_1_31575_XLOC_097736,COM_SPAL_1_010883_XLOC_039744,REF_STRG_1_6565_XLOC_104904
SWIFTORTHO_3766	FBgn0053481	FBgn0053481|FBtr0334408|CG33481|dpr7|defective	REF_TRIN_8_02918_XLOC_011349,REF_STRG_1_101867_XLOC_012076,REF_TRIN_8_03070_XLOC_054829,REF_STRG_1_27681_XLOC_088652
SWIFTORTHO_3766	FBgn0052600	FBgn0052600|FBtr0073913|CG32600|dpr8|defective	REF_TRIN_3_00974_XLOC_105928,REF_STRG_1_39717_XLOC_113480
SWIFTORTHO_3772	FBgn0033362	FBgn0033362|FBtr0301193|CG8172|CG8172|	REF_STRG_1_102415_XLOC_112811,REF_STRG_1_76099_XLOC_065469,REF_TRIN_10_01825_XLOC_093420,REF_TRIN_11_01020_XLOC_102531,REF_TRIN_11_01079_XLOC_100937,REF_STRG_1_68646_XLOC_054222,REF_TRIN_11_01081_XLOC_094535,REF_TRIN_15_02460_XLOC_029606,REF_STRG_1_92348_XLOC_092816,REF_TRIN_5_02012_XLOC_030599,REF_STRG_1_10185_XLOC_026296,REF_STRG_1_31945_XLOC_098559
SWIFTORTHO_3772	FBgn0027930	FBgn0027930|FBtr0445313|CG1102|MP1|Melanization	REF_STRG_1_58957_XLOC_040473,REF_STRG_1_792_XLOC_093423,REF_TRIN_12_01233_XLOC_083225,REF_TRIN_9_00451_XLOC_113783,REF_TRIN_1_02256_XLOC_035227,REF_STRG_1_21776_XLOC_071851
SWIFTORTHO_3772	FBgn0031619	FBgn0031619|FBtr0077376|CG3355|CG3355|	REF_STRG_1_42572_XLOC_015578,REF_STRG_1_50307_XLOC_028053,REF_STRG_1_35738_XLOC_106306,REF_STRG_1_86135_XLOC_081759
SWIFTORTHO_3772	FBgn0039495	FBgn0039495|FBtr0085114|CG5909|CG5909|	REF_STRG_1_91644_XLOC_091551,REF_STRG_1_36108_XLOC_107003
SWIFTORTHO_3772	FBgn0287234	FBgn0287234|FBtr0077417|CG3244|slf|schlaff	REF_STRG_1_4057_XLOC_074124,REF_STRG_1_67696_XLOC_052855
SWIFTORTHO_3772	FBgn0031470	FBgn0031470|FBtr0077689|CG18557|CG18557|	REF_STRG_1_68482_XLOC_053977
SWIFTORTHO_3772	FBgn0039494	FBgn0039494|FBtr0085111|CG5896|grass|Gram-positive	REF_STRG_1_28334_XLOC_090208
SWIFTORTHO_3819	FBgn0010423	FBgn0010423|FBtr0345540|CG9073|TpnC47D|Troponin	REF_STRG_1_45901_XLOC_021265,REF_STRG_1_43055_XLOC_016439,REF_STRG_1_56140_XLOC_036502,REF_STRG_1_15678_XLOC_049767,REF_STRG_1_69082_XLOC_054882,REF_STRG_1_37423_XLOC_109415
SWIFTORTHO_3819	FBgn0013348	FBgn0013348|FBtr0310003|CG2981|TpnC41C|Troponin	REF_STRG_1_44081_XLOC_018225
SWIFTORTHO_394	FBgn0034157	FBgn0034157|FBtr0087024|CG15920|resilin|resilin	REF_STRG_1_54660_XLOC_034467,REF_STRG_1_12573_XLOC_037326,REF_STRG_1_29545_XLOC_093059,REF_TRIN_16_04544_XLOC_068079,REF_STRG_1_49213_XLOC_026416,REF_STRG_1_12572_XLOC_037325,REF_STRG_1_91810_XLOC_091842,REF_STRG_1_59295_XLOC_040894,REF_STRG_1_42593_XLOC_015619,REF_STRG_1_49211_XLOC_026414,REF_STRG_1_49212_XLOC_026415,REF_STRG_1_7854_XLOC_114955,REF_STRG_1_7855_XLOC_114958,REF_STRG_1_31240_XLOC_0…
SWIFTORTHO_394	FBgn0033869	FBgn0033869|FBtr0087630|CG6305|Cpr50Cb|Cuticular	REF_STRG_1_37304_XLOC_109155,REF_STRG_1_6230_XLOC_101767,REF_STRG_1_6232_XLOC_101768,REF_STRG_1_6231_XLOC_101759
SWIFTORTHO_40	FBgn0039084	FBgn0039084|FBtr0344701|CG10175|CG10175|	REF_STRG_1_56594_XLOC_037065,REF_STRG_1_9261_XLOC_021229,COM_SPAL_1_003420_XLOC_016040,COM_SPAL_1_026792_XLOC_090202,COM_SPAL_1_026793_XLOC_090203,REF_STRG_1_28333_XLOC_090204,REF_STRG_1_34186_XLOC_103250
SWIFTORTHO_40	FBgn0015569	FBgn0015569|FBtr0305910|CG1131|a-Est10|a-Esterase-10	COM_SPAL_1_015168_XLOC_052920
SWIFTORTHO_403	FBgn0086254	FBgn0086254|FBtr0076139|CG6084|Akr1B|Aldo-keto	REF_STRG_1_958_XLOC_102808,REF_TRIN_2_02065_XLOC_058625,REF_TRIN_2_02066_XLOC_058624,REF_STRG_1_178_XLOC_012907,REF_STRG_1_17966_XLOC_058632
SWIFTORTHO_4052	FBgn0265605	FBgn0265605|FBtr0087254|CG8418|Ric|Ras-related	REF_STRG_1_76165_XLOC_065549,REF_STRG_1_89427_XLOC_087499,REF_STRG_1_32601_XLOC_099957,REF_STRG_1_32957_XLOC_100733,REF_TRIN_1_01542_XLOC_106658
SWIFTORTHO_4052	FBgn0035711	FBgn0035711|FBtr0076942|CG8519|CG8519|	REF_STRG_1_32602_XLOC_099958,REF_STRG_1_50580_XLOC_028440
SWIFTORTHO_488	FBgn0033602	FBgn0033602|FBtr0088114|CG13222|Cpr47Ee|Cuticular	REF_STRG_1_33956_XLOC_102779,REF_STRG_1_42386_XLOC_015280,REF_STRG_1_57787_XLOC_038821,REF_STRG_1_60956_XLOC_043202,REF_STRG_1_60957_XLOC_043203,REF_STRG_1_63547_XLOC_046969,REF_STRG_1_85647_XLOC_080978,REF_STRG_1_106718_XLOC_001472,REF_STRG_1_107346_XLOC_001825,REF_STRG_1_20373_XLOC_067508,REF_STRG_1_23640_XLOC_077416,REF_STRG_1_23641_XLOC_077419
SWIFTORTHO_4913	FBgn0051183	FBgn0051183|FBtr0083187|CG31183|CG31183|	COM_SPAL_1_018477_XLOC_063200
SWIFTORTHO_4913	FBgn0010197	FBgn0010197|FBtr0112856|CG33114|Gyc32E|Guanylyl	REF_STRG_1_26303_XLOC_084989
SWIFTORTHO_494	FBgn0033869	FBgn0033869|FBtr0087630|CG6305|Cpr50Cb|Cuticular	REF_TRIN_2_03272_XLOC_025686,REF_TRIN_2_03274_XLOC_025685,REF_TRIN_2_03268_XLOC_028263,REF_TRIN_2_03269_XLOC_025687,REF_TRIN_2_03278_XLOC_028262,REF_STRG_1_49494_XLOC_026831,REF_STRG_1_88346_XLOC_085552,REF_STRG_1_88347_XLOC_085553,REF_TRIN_10_00322_XLOC_011430,REF_STRG_1_100105_XLOC_011431,REF_STRG_1_12563_XLOC_037291,REF_STRG_1_12564_XLOC_037292,REF_STRG_1_27895_XLOC_089153,REF_STRG_1_59302_XLO…
SWIFTORTHO_5006	FBgn0052702	FBgn0052702|FBtr0273437|CG32702|Cubn|Cubilin	REF_STRG_1_77385_XLOC_067407,COM_SPAL_1_023256_XLOC_078599,REF_STRG_1_13896_XLOC_042853
SWIFTORTHO_5006	FBgn0004885	FBgn0004885|FBtr0084689|CG6863|tok|tolkin	REF_STRG_1_37460_XLOC_109481
SWIFTORTHO_5061	FBgn0050281	FBgn0050281|FBtr0071760|CG30281|CG30281|	REF_STRG_1_40081_XLOC_114140,REF_STRG_1_41847_XLOC_014403,REF_STRG_1_4363_XLOC_079661,REF_STRG_1_75773_XLOC_064968,REF_STRG_1_84837_XLOC_079585,REF_STRG_1_92929_XLOC_093862,REF_TRIN_1_04334_XLOC_086095,REF_TRIN_2_00620_XLOC_029758,REF_TRIN_3_03587_XLOC_056166,REF_TRIN_8_01814_XLOC_043431,REF_STRG_1_102628_XLOC_113222,REF_STRG_1_103065_XLOC_114236,REF_STRG_1_108696_XLOC_002729,REF_STRG_1_111936_XL…
SWIFTORTHO_5061	FBgn0030163	FBgn0030163|FBtr0071429|CG1791|CG1791|	REF_STRG_1_45505_XLOC_020636,REF_STRG_1_66095_XLOC_050582,REF_STRG_1_96967_XLOC_101683,REF_STRG_1_99267_XLOC_011166,REF_STRG_1_108768_XLOC_023902,REF_STRG_1_45518_XLOC_020676,REF_STRG_1_53045_XLOC_032121,REF_STRG_1_70552_XLOC_057139,REF_STRG_1_70930_XLOC_057700,REF_STRG_1_7710_XLOC_113862,REF_STRG_1_99786_XLOC_107155,REF_STRG_1_19169_XLOC_063263
SWIFTORTHO_5061	FBgn0031804	FBgn0031804|FBtr0473626|CG9500|CG9500|	REF_STRG_1_5642_XLOC_095895,COM_SPAL_1_021359_XLOC_072370,REF_STRG_1_28926_XLOC_091559,REF_STRG_1_28929_XLOC_091561,REF_STRG_1_29343_XLOC_092556,REF_STRG_1_45517_XLOC_020675,REF_STRG_1_45759_XLOC_021057,REF_STRG_1_49529_XLOC_026880,REF_STRG_1_66336_XLOC_050933,REF_STRG_1_60963_XLOC_043211
SWIFTORTHO_5061	FBgn0003326	FBgn0003326|FBtr0087855|CG17579|sca|scabrous	REF_STRG_1_75992_XLOC_065300,REF_STRG_1_51618_XLOC_029952,REF_STRG_1_104843_XLOC_000501,REF_STRG_1_111460_XLOC_004868,REF_STRG_1_28928_XLOC_091560
SWIFTORTHO_5061	FBgn0050280	FBgn0050280|FBtr0473598|CG30280|CG30280|	REF_STRG_1_93232_XLOC_094426
SWIFTORTHO_5061	FBgn0038365	FBgn0038365|FBtr0307203|CG9593|CG9593|	REF_STRG_1_69212_XLOC_055080
SWIFTORTHO_5119	FBgn0016078	FBgn0016078|FBtr0088552|CG8804|wun|wunen	REF_STRG_1_43098_XLOC_016534,REF_STRG_1_48832_XLOC_025862,REF_STRG_1_18073_XLOC_059044,REF_TRIN_8_03227_XLOC_034048,REF_TRIN_10_00363_XLOC_013123
SWIFTORTHO_5119	FBgn0037164	FBgn0037164|FBtr0078504|CG11438|CG11438|	REF_STRG_1_47064_XLOC_023096,REF_TRIN_6_02403_XLOC_023095
SWIFTORTHO_5119	FBgn0041087	FBgn0041087|FBtr0088506|CG8805|wun2|wunen-2	REF_STRG_1_4176_XLOC_076430
SWIFTORTHO_5176	FBgn0028562	FBgn0028562|FBtr0088778|CG17975|sut2|sugar	REF_STRG_1_88443_XLOC_085711,REF_TRIN_12_03040_XLOC_045595,REF_TRIN_12_03042_XLOC_045594,REF_TRIN_15_02160_XLOC_066389
SWIFTORTHO_5176	FBgn0264574	FBgn0264574|FBtr0333493|CG43946|Glut1|Glucose	REF_STRG_1_43293_XLOC_016863,REF_TRIN_2_00667_XLOC_047994,REF_STRG_1_1373_XLOC_017345
SWIFTORTHO_5176	FBgn0028563	FBgn0028563|FBtr0088777|CG8714|sut1|sugar	REF_STRG_1_2464_XLOC_045777
SWIFTORTHO_5276	FBgn0283651	FBgn0283651|FBtr0445730|CG46301|CG46301|	REF_STRG_1_84815_XLOC_079553,REF_STRG_1_27285_XLOC_087460,REF_STRG_1_105176_XLOC_015921,REF_STRG_1_86766_XLOC_082783,REF_STRG_1_45953_XLOC_021360,REF_STRG_1_772_XLOC_088513,REF_STRG_1_45954_XLOC_021361,REF_STRG_1_4914_XLOC_087890,REF_STRG_1_6812_XLOC_106917,REF_STRG_1_773_XLOC_088514,REF_STRG_1_88955_XLOC_086683,REF_STRG_1_89033_XLOC_086824,REF_STRG_1_23213_XLOC_076221,REF_STRG_1_23616_XLOC_07732…
SWIFTORTHO_5281	FBgn0037153	FBgn0037153|FBtr0301492|CG12673|olf413|olf413	REF_STRG_1_63243_XLOC_046533,REF_STRG_1_65494_XLOC_049746,REF_STRG_1_67889_XLOC_053108,REF_STRG_1_71773_XLOC_058989,REF_TRIN_10_03200_XLOC_106855,REF_STRG_1_46038_XLOC_021496,REF_STRG_1_60484_XLOC_042549,REF_STRG_1_71771_XLOC_058991,REF_TRIN_1_03644_XLOC_029574,REF_STRG_1_107948_XLOC_002207,REF_STRG_1_1199_XLOC_115021,REF_STRG_1_13397_XLOC_040631,REF_STRG_1_16431_XLOC_053159,REF_STRG_1_21093_XLOC…
SWIFTORTHO_5281	FBgn0036565	FBgn0036565|FBtr0075497|CG5235|CG5235|	REF_STRG_1_1565_XLOC_024340,COM_SPAL_1_027283_XLOC_091752
SWIFTORTHO_5379	FBgn0033716	FBgn0033716|FBtr0087902|CG8493|Den1|Deneddylase	REF_TRIN_15_00321_XLOC_021037,REF_TRIN_3_01024_XLOC_072743,REF_STRG_1_74551_XLOC_063115,REF_TRIN_5_00135_XLOC_094627,REF_STRG_1_56812_XLOC_037381,REF_STRG_1_59393_XLOC_041028,REF_STRG_1_84537_XLOC_079091,REF_TRIN_3_01023_XLOC_020202,REF_TRIN_4_03304_XLOC_079174,REF_STRG_1_25776_XLOC_083653,REF_STRG_1_23947_XLOC_078323,REF_STRG_1_54654_XLOC_034459,REF_STRG_1_68750_XLOC_054391,REF_STRG_1_8132_XLOC_…
SWIFTORTHO_5392	FBgn0038180	FBgn0038180|FBtr0082826|CG9307|Cht5|Chitinase	COM_SPAL_1_024754_XLOC_083462,REF_STRG_1_49546_XLOC_026913,REF_TRIN_14_02166_XLOC_026914
SWIFTORTHO_5531	FBgn0025827	FBgn0025827|FBtr0087043|CG6421|CG6421|	REF_STRG_1_68860_XLOC_054567,REF_TRIN_11_03157_XLOC_054568,REF_STRG_1_112561_XLOC_005899
SWIFTORTHO_5602	FBgn0013433	FBgn0013433|FBtr0080806|CG4846|beat-Ia|beaten	REF_STRG_1_67845_XLOC_053042,REF_STRG_1_5817_XLOC_097724,REF_STRG_1_35748_XLOC_106319
SWIFTORTHO_5602	FBgn0032629	FBgn0032629|FBtr0080971|CG15138|beat-IIIc|beaten	REF_STRG_1_31004_XLOC_096472
SWIFTORTHO_5612	FBgn0035501	FBgn0035501|FBtr0073215|CG1299|CG1299|	REF_STRG_1_27334_XLOC_087649,REF_STRG_1_76712_XLOC_066367,REF_STRG_1_9314_XLOC_021526,REF_STRG_1_31400_XLOC_097358,REF_STRG_1_31401_XLOC_097359
SWIFTORTHO_5616	FBgn0052068	FBgn0052068|FBtr0113421|CG32068|Adi1|Acireductone	REF_STRG_1_59059_XLOC_040618,REF_STRG_1_66941_XLOC_051744,COM_SPAL_1_030825_XLOC_103327,REF_STRG_1_155_XLOC_020650,REF_STRG_1_156_XLOC_020651
SWIFTORTHO_5617	FBgn0033763	FBgn0033763|FBtr0301237|CG8646|CG8646|	REF_STRG_1_59081_XLOC_040642,REF_STRG_1_59083_XLOC_040643,REF_STRG_1_60381_XLOC_042416,REF_STRG_1_62915_XLOC_046079,REF_STRG_1_68654_XLOC_054237
SWIFTORTHO_5619	FBgn0086611	FBgn0086611|FBtr0077061|CG18779|Lcp65Ag3|Larval	REF_STRG_1_71920_XLOC_059223,REF_STRG_1_71921_XLOC_059222
SWIFTORTHO_5619	FBgn0052029	FBgn0052029|FBtr0076567|CG32029|Cpr66D|Cuticular	REF_STRG_1_13265_XLOC_039937
SWIFTORTHO_5654	FBgn0261611	FBgn0261611|FBtr0332924|CG42700|CG42700|	REF_STRG_1_60466_XLOC_042523,REF_STRG_1_75696_XLOC_064833,REF_STRG_1_38266_XLOC_110941
SWIFTORTHO_5685	FBgn0053639	FBgn0053639|FBtr0091616|CG33639|CG33639|	COM_SPAL_1_012183_XLOC_043851,COM_SPAL_1_015277_XLOC_053238,REF_STRG_1_107613_XLOC_002006
SWIFTORTHO_6061	FBgn0038659	FBgn0038659|FBtr0083698|CG14296|EndoA|Endophilin	REF_STRG_1_96886_XLOC_101512,REF_TRIN_12_01586_XLOC_015202,REF_STRG_1_83505_XLOC_077514,REF_STRG_1_88730_XLOC_086287,REF_STRG_1_9940_XLOC_025201,REF_TRIN_14_00476_XLOC_025200,REF_TRIN_14_00478_XLOC_086285
SWIFTORTHO_6154	FBgn0004567	FBgn0004567|FBtr0077500|CG2939|slp2|sloppy	REF_STRG_1_92585_XLOC_093242,REF_TRIN_1_02015_XLOC_093241,REF_TRIN_9_03411_XLOC_007948,REF_STRG_1_114560_XLOC_007949
SWIFTORTHO_62	FBgn0037225	FBgn0037225|FBtr0078982|CG14643|TwdlG|TweedleG	REF_STRG_1_8043_XLOC_013346,REF_STRG_1_8047_XLOC_013347,REF_STRG_1_8048_XLOC_013351,REF_STRG_1_80702_XLOC_072864,REF_STRG_1_19897_XLOC_065939,REF_STRG_1_35392_XLOC_105582,REF_STRG_1_35393_XLOC_105581,REF_STRG_1_105250_XLOC_000711
SWIFTORTHO_62	FBgn0052570	FBgn0052570|FBtr0074326|CG32570|TwdlY|TweedleY	REF_STRG_1_103827_XLOC_012995,REF_STRG_1_16965_XLOC_055219,REF_STRG_1_62961_XLOC_046144
SWIFTORTHO_6310	FBgn0039396	FBgn0039396|FBtr0304043|CG33344|CCAP-R|Crustacean	REF_TRIN_16_00164_XLOC_009272,COM_SPAL_1_011103_XLOC_040383,COM_SPAL_1_002162_XLOC_011453,REF_TRIN_6_02102_XLOC_013163
SWIFTORTHO_632	FBgn0031034	FBgn0031034|FBtr0074730|CG14205|CG14205|	REF_TRIN_2_03488_XLOC_050163,REF_STRG_1_22906_XLOC_075319,REF_TRIN_15_03206_XLOC_032133
SWIFTORTHO_632	FBgn0039091	FBgn0039091|FBtr0084486|CG10182|CG10182|	REF_TRIN_8_03547_XLOC_053196,REF_STRG_1_51429_XLOC_029662,REF_STRG_1_16561_XLOC_053704
SWIFTORTHO_632	FBgn0033792	FBgn0033792|FBtr0087722|CG13325|CG13325|	REF_STRG_1_10216_XLOC_026646,REF_STRG_1_74618_XLOC_063249
SWIFTORTHO_6529	FBgn0267975	FBgn0267975|FBtr0083745|CG5269|vib|vibrator	COM_SPAL_1_004322_XLOC_019249,REF_STRG_1_12314_XLOC_035966,COM_SPAL_1_009610_XLOC_035964
SWIFTORTHO_727	FBgn0031619	FBgn0031619|FBtr0077376|CG3355|CG3355|	REF_STRG_1_18554_XLOC_061055,REF_TRIN_2_01142_XLOC_104020,REF_STRG_1_3276_XLOC_061753,REF_STRG_1_55077_XLOC_035071,REF_STRG_1_23653_XLOC_077463,REF_STRG_1_58525_XLOC_039895,REF_TRIN_6_01158_XLOC_037590,REF_TRIN_6_01159_XLOC_061477,REF_STRG_1_12687_XLOC_037589,COM_SPAL_1_016400_XLOC_056688
SWIFTORTHO_727	FBgn0042098	FBgn0042098|FBtr0071744|CG18735|CG18735|	REF_STRG_1_23128_XLOC_075976,REF_STRG_1_27053_XLOC_086836,REF_STRG_1_55101_XLOC_035105,REF_STRG_1_47461_XLOC_023697,REF_STRG_1_8342_XLOC_015252,REF_STRG_1_93893_XLOC_095697,REF_TRIN_2_01146_XLOC_074848,REF_TRIN_11_02953_XLOC_063494,REF_TRIN_6_01155_XLOC_097609
SWIFTORTHO_727	FBgn0039272	FBgn0039272|FBtr0302405|CG11836|CG11836|	REF_STRG_1_41683_XLOC_014111,REF_STRG_1_11566_XLOC_032791
SWIFTORTHO_727	FBgn0036436	FBgn0036436|FBtr0075712|CG4914|CG4914|	REF_STRG_1_73787_XLOC_061950,REF_TRIN_13_02740_XLOC_098217
SWIFTORTHO_745	FBgn0002940	FBgn0002940|FBtr0083857|CG4550|ninaE|neither	REF_STRG_1_20592_XLOC_068134,REF_STRG_1_43079_XLOC_016485,REF_STRG_1_55501_XLOC_035632,REF_STRG_1_60628_XLOC_042765,REF_STRG_1_63379_XLOC_046719,REF_STRG_1_18234_XLOC_059733,REF_STRG_1_29249_XLOC_092333
SWIFTORTHO_745	FBgn0019940	FBgn0019940|FBtr0480497|CG5192|Rh6|Rhodopsin	REF_STRG_1_87923_XLOC_084794
SWIFTORTHO_804	FBgn0036618	FBgn0036618|FBtr0075383|CG12255|Cpr72Eb|Cuticular	REF_STRG_1_1879_XLOC_032656,REF_STRG_1_1880_XLOC_032657,REF_STRG_1_79438_XLOC_070824,REF_STRG_1_91553_XLOC_091407,REF_STRG_1_5042_XLOC_089274,REF_STRG_1_5043_XLOC_089275,REF_STRG_1_5044_XLOC_089276,REF_STRG_1_5047_XLOC_089286,REF_STRG_1_5050_XLOC_089280,REF_STRG_1_91550_XLOC_091406,REF_STRG_1_92418_XLOC_092945,REF_TRIN_13_01678_XLOC_091408,REF_TRIN_14_01370_XLOC_089273,REF_TRIN_14_01375_XLOC_0098…
SWIFTORTHO_804	FBgn0035985	FBgn0035985|FBtr0076455|CG3672|Cpr67B|Cuticular	REF_STRG_1_88723_XLOC_086278
SWIFTORTHO_864	FBgn0053801	FBgn0053801|FBtr0091805|CG33801|His1:CG33801|His1:CG33801	REF_STRG_1_63326_XLOC_046656
SWIFTORTHO_949	FBgn0050438	FBgn0050438|FBtr0086070|CG30438|Ugt50B3|UDP-glycosyltransferase	REF_STRG_1_19597_XLOC_064929,REF_STRG_1_90004_XLOC_009309,REF_STRG_1_9675_XLOC_023521,REF_STRG_1_9680_XLOC_023526,REF_STRG_1_565_XLOC_076317
SWIFTORTHO_949	FBgn0040259	FBgn0040259|FBtr0082338|CG18578|Ugt302C1|UDP-glycosyltransferase	REF_STRG_1_9494_XLOC_022371,REF_STRG_1_12764_XLOC_037913,REF_STRG_1_13162_XLOC_039391
SWIFTORTHO_980	FBgn0034580	FBgn0034580|FBtr0071534|CG9357|Cht8|Chitinase	REF_STRG_1_12749_XLOC_037800,REF_STRG_1_30403_XLOC_095201,REF_STRG_1_34368_XLOC_103609,REF_STRG_1_39167_XLOC_112507,REF_STRG_1_41331_XLOC_013460,REF_STRG_1_41335_XLOC_013468,COM_SPAL_1_002686_XLOC_013463,REF_STRG_1_76350_XLOC_065796,REF_STRG_1_24245_XLOC_079391,REF_STRG_1_36696_XLOC_108073,REF_STRG_1_25514_XLOC_082949,REF_STRG_1_67936_XLOC_053168
SWIFTORTHO_980	FBgn0035398	FBgn0035398|FBtr0073124|CG1869|Cht7|Chitinase	REF_STRG_1_113416_XLOC_006744,REF_STRG_1_41333_XLOC_013467

## Sheet: SD6. GO enrichment (GOrilla)
Supplementary Data 6. Analysis of gene family evolution
Gene ontology enrichment of expanded families using GOrilla
Columns (descriptions edited after information provided by GOrilla):
Enrichment FDR	The correction of the p-value for multiple testing using the Benjamini and Hochberg method
Fold enrichment calculated from:
N	The total number of genes
B	The total number of genes associated with a specific GO term (Pathway Genes)
n	The number of genes in the top of input list (nGenes)
b	The number of genes in the intersection
Enrichment = (b/n) / (B/N)
1. Functional enrichment analysis in GOrilla of gene ontologies linked to all Drosophila homologs of genes associated with expanded families (foreground) vs. all gene families in the analysis (background). FDR<0.05.
Total number of genes	5318
Genes in the intersection	331
Ontology: Biological Process
Enrichment FDR	nGenes	Pathway Genes	Fold Enrichment	Pathway / description	GO	Genes (Drosophila orthologs)
0.00921	5	6	13.39	chitin catabolic process	GO:0006032	[Cht8 - cg9357 gene product from transcript cg9357-ra, Cht5 - cg9307 gene product from transcript cg9307-ra, Cht4 - chitinase 4, Cht7 - cg1869 gene product from transcript cg1869-ra, Cht2 - chitinase 2]
0.0357	4	5	12.85	UDP-glucose metabolic process	GO:0006011	[Ugt35b - udp-glycosyltransferase 35b, Ugt37c1 - udp-glycosyltransferase 37c1, Ugt86Da - cg18578 gene product from transcript cg18578-ra, Ugt37a1 - udp-glycosyltransferase 37a1]
0.0153	5	7	11.48	glucosamine-containing compound catabolic process	GO:1901072	[Cht5 - cg9307 gene product from transcript cg9307-ra, Cht8 - cg9357 gene product from transcript cg9357-ra, Cht4 - chitinase 4, Cht7 - cg1869 gene product from transcript cg1869-ra, Cht2 - chitinase 2]
0.0136	5	7	11.48	amino sugar catabolic process	GO:0046348	[Cht8 - cg9357 gene product from transcript cg9357-ra, Cht5 - cg9307 gene product from transcript cg9307-ra, Cht4 - chitinase 4, Cht7 - cg1869 gene product from transcript cg1869-ra, Cht2 - chitinase 2]
0.0282	5	8	10.04	aminoglycan catabolic process	GO:0006026	[Cht5 - cg9307 gene product from transcript cg9307-ra, Cht8 - cg9357 gene product from transcript cg9357-ra, Cht4 - chitinase 4, Cht7 - cg1869 gene product from transcript cg1869-ra, Cht2 - chitinase 2]
0.0258	5	8	10.04	ecdysis, chitin-based cuticle	GO:0018990	[Cht8 - cg9357 gene product from transcript cg9357-ra, Cht5 - cg9307 gene product from transcript cg9307-ra, CcapR - cardioacceleratory peptide receptor, Cht7 - cg1869 gene product from transcript cg1869-ra, Cht2 - chitinase 2]
0.00947	7	14	8.03	molting cycle process	GO:0022404	[Cht5 - cg9307 gene product from transcript cg9307-ra, dp - dumpy, Cht8 - cg9357 gene product from transcript cg9357-ra, CcapR - cardioacceleratory peptide receptor, pot - papillote, Cht7 - cg1869 gene product from transcript cg1869-ra, Cht2 - chitinase 2]
2.11e-14	29	67	6.95	chitin-based cuticle development	GO:0040003	[dp - dumpy, pot - papillote, Cpr78Ca - cuticular protein 78ca, TwdlW - tweedlew, Cht5 - cg9307 gene product from transcript cg9307-ra, Cpr67Fb - cuticular protein 67fb, Cht7 - cg1869 gene product from transcript cg1869-ra, Lcp65Af - cg10533 gene product from transcript cg10533-ra, Lcp65Ab1 - cg32400 gene product from transcript cg32400-ra, Cpr5C - cuticular protein 5c, CG34461 - cg34461 gene pro…
1.15e-13	29	72	6.47	cuticle development	GO:0042335	[dp - dumpy, pot - papillote, Cpr78Ca - cuticular protein 78ca, TwdlW - tweedlew, Cht5 - cg9307 gene product from transcript cg9307-ra, Cpr67Fb - cuticular protein 67fb, Cht7 - cg1869 gene product from transcript cg1869-ra, Lcp65Af - cg10533 gene product from transcript cg10533-ra, Lcp65Ab1 - cg32400 gene product from transcript cg32400-ra, Cpr5C - cuticular protein 5c, Cpr65Ax1 - cuticular prote…
0.00963	11	36	4.91	chitin metabolic process	GO:0006030	[Cht5 - cg9307 gene product from transcript cg9307-ra, Cht8 - cg9357 gene product from transcript cg9357-ra, CG14607 - cg14607 gene product from transcript cg14607-rb, CG7252 - cg7252 gene product from transcript cg7252-ra, CG32036 - cg32036 gene product from transcript cg32036-rc, Cht4 - chitinase 4, CG14301 - cg14301 gene product from transcript cg14301-rb, CG42296 - cg42296 gene product from t…
0.0245	11	42	4.21	glucosamine-containing compound metabolic process	GO:1901071	[Cht5 - cg9307 gene product from transcript cg9307-ra, Cht8 - cg9357 gene product from transcript cg9357-ra, CG14607 - cg14607 gene product from transcript cg14607-rb, CG7252 - cg7252 gene product from transcript cg7252-ra, CG32036 - cg32036 gene product from transcript cg32036-rc, Cht4 - chitinase 4, CG14301 - cg14301 gene product from transcript cg14301-rb, CG42296 - cg42296 gene product from t…
0.0377	11	45	3.93	amino sugar metabolic process	GO:0006040	[Cht5 - cg9307 gene product from transcript cg9307-ra, Cht8 - cg9357 gene product from transcript cg9357-ra, CG14607 - cg14607 gene product from transcript cg14607-rb, CG7252 - cg7252 gene product from transcript cg7252-ra, CG32036 - cg32036 gene product from transcript cg32036-rc, CG14301 - cg14301 gene product from transcript cg14301-rb, Cht4 - chitinase 4, CG42296 - cg42296 gene product from t…
0.0171	22	132	2.68	protein ubiquitination	GO:0016567	[mib2 - mind bomb 2, Sce - sex combs extra, Bre1 - cg10542 gene product from transcript cg10542-ra, snama - something that sticks like glue, CG7694 - cg7694 gene product from transcript cg7694-ra, CG5555 - cg5555 gene product from transcript cg5555-rb, CG17329 - cg17329 gene product from transcript cg17329-ra, Cbl - cg7037 gene product from transcript cg7037-rb, CG10277 - cg10277 gene product fro…
0.00916	45	362	2	proteolysis	GO:0006508	[CG4998 - cg4998 gene product from transcript cg4998-rb, CG11192 - cg11192 gene product from transcript cg11192-rb, snama - something that sticks like glue, CG7025 - cg7025 gene product from transcript cg7025-ra, Nc - nedd2-like caspase, Cbl - cg7037 gene product from transcript cg7037-rb, CG8786 - cg8786 gene product from transcript cg8786-rb, CG10277 - cg10277 gene product from transcript cg102…
Ontology: Molecular Function
Enrichment FDR	nGenes	Pathway Genes	Fold Enrichment	Pathway / description	GO	Genes (Drosophila orthologs)
0.0229	3	3	16.07	cysteine-type endopeptidase activity involved in apoptotic process	GO:0097153	[Nc - nedd2-like caspase, Dcp-1 - death caspase-1, Ice - cg7788 gene product from transcript cg7788-ra]
0.022	3	3	16.07	cysteine-type endopeptidase activity involved in execution phase of apoptosis	GO:0097200	[Dcp-1 - death caspase-1, Nc - nedd2-like caspase, Ice - cg7788 gene product from transcript cg7788-ra]
0.000635	5	6	13.39	chitinase activity	GO:0004568	[Cht8 - cg9357 gene product from transcript cg9357-ra, Cht5 - cg9307 gene product from transcript cg9307-ra, Cht4 - chitinase 4, Cht7 - cg1869 gene product from transcript cg1869-ra, Cht2 - chitinase 2]
0.000606	5	6	13.39	carbonate dehydratase activity	GO:0004089	[CG3669 - cg3669 gene product from transcript cg3669-rb, CG5379 - cg5379 gene product from transcript cg5379-rb, CAH2 - carbonic anhydrase 2, CAH1 - carbonic anhydrase 1, CG6074 - cg6074 gene product from transcript cg6074-ra]
0.00724	4	5	12.85	NADP-retinol dehydrogenase activity	GO:0052650	[CG7675 - cg7675 gene product from transcript cg7675-rc, CG2070 - cg2070 gene product from transcript cg2070-rb, CG30491 - cg30491 gene product from transcript cg30491-ra, CG2064 - cg2064 gene product from transcript cg2064-ra]
0.00696	4	5	12.85	G protein-coupled photoreceptor activity	GO:0008020	[cry - cryptochrome, ninaE - neither inactivation nor afterpotential e, Rh2 - rhodopsin 2, Rh3 - rhodopsin 3]
0.00019	6	8	12.05	alcohol dehydrogenase (NADP+) activity	GO:0008106	[CG2767 - cg2767 gene product from transcript cg2767-ra, CG7675 - cg7675 gene product from transcript cg7675-rc, CG6084 - cg6084 gene product from transcript cg6084-rc, CG2070 - cg2070 gene product from transcript cg2070-rb, CG2064 - cg2064 gene product from transcript cg2064-ra, CG30491 - cg30491 gene product from transcript cg30491-ra]
2.24e-16	20	27	11.9	structural constituent of chitin-based larval cuticle	GO:0008010	[Cpr5C - cuticular protein 5c, Cpr65Ax1 - cuticular protein 65ax1, CG34461 - cg34461 gene product from transcript cg34461-rb, Cpr78Ca - cuticular protein 78ca, Cpr50Cb - cuticular protein 50cb, Cpr76Ba - cuticular protein 76ba, Cpr50Ca - cuticular protein 50ca, Cpr66D - cuticular protein 66d, Cpr47Ef - cuticular protein 47ef, Cpr31A - cuticular protein 31a, Cpr64Ad - cuticular protein 64ad, Cpr49…
0.000514	6	9	10.71	aldo-keto reductase (NADP) activity	GO:0004033	[CG2767 - cg2767 gene product from transcript cg2767-ra, CG7675 - cg7675 gene product from transcript cg7675-rc, CG6084 - cg6084 gene product from transcript cg6084-rc, CG2070 - cg2070 gene product from transcript cg2070-rb, CG30491 - cg30491 gene product from transcript cg30491-ra, CG2064 - cg2064 gene product from transcript cg2064-ra]
2.24e-17	24	37	10.42	structural constituent of chitin-based cuticle	GO:0005214	[Cpr5C - cuticular protein 5c, CG34461 - cg34461 gene product from transcript cg34461-rb, Cpr65Ax1 - cuticular protein 65ax1, Cpr78Ca - cuticular protein 78ca, Cpr50Cb - cuticular protein 50cb, Cpr76Ba - cuticular protein 76ba, Cpr50Ca - cuticular protein 50ca, TwdlV - tweedlev, TwdlE - tweedlee, TwdlW - tweedlew, Cpr66D - cuticular protein 66d, TwdlBeta - cg8986 gene product from transcript cg89…
1.12e-17	24	37	10.42	structural constituent of cuticle	GO:0042302	[Cpr5C - cuticular protein 5c, CG34461 - cg34461 gene product from transcript cg34461-rb, Cpr65Ax1 - cuticular protein 65ax1, Cpr78Ca - cuticular protein 78ca, Cpr50Cb - cuticular protein 50cb, Cpr76Ba - cuticular protein 76ba, Cpr50Ca - cuticular protein 50ca, TwdlV - tweedlev, TwdlE - tweedlee, TwdlW - tweedlew, Cpr66D - cuticular protein 66d, TwdlBeta - cg8986 gene product from transcript cg89…
0.00106	6	10	9.64	cyclosporin A binding	GO:0016018	[CG5071 - cg5071 gene product from transcript cg5071-rb, cyp33 - cyclophilin-33, CG7768 - cg7768 gene product from transcript cg7768-ra, Cyp1 - cyclophilin 1, CG8336 - cg8336 gene product from transcript cg8336-rb, CG2852 - cg2852 gene product from transcript cg2852-ra]
3.39e-10	21	51	6.62	serine-type endopeptidase activity	GO:0004252	[Sb - stubble, MP1 - melanization protease 1, CG11192 - cg11192 gene product from transcript cg11192-rb, CG11836 - cg11836 gene product from transcript cg11836-rb, CG1299 - cg1299 gene product from transcript cg1299-ra, CG32260 - cg32260 gene product from transcript cg32260-rc, spirit - serine protease immune response integrator, CG11843 - cg11843 gene product from transcript cg11843-ra, psh - pe…
5.29e-09	21	58	5.82	serine-type peptidase activity	GO:0008236	[Sb - stubble, MP1 - melanization protease 1, CG11192 - cg11192 gene product from transcript cg11192-rb, CG11836 - cg11836 gene product from transcript cg11836-rb, CG1299 - cg1299 gene product from transcript cg1299-ra, CG32260 - cg32260 gene product from transcript cg32260-rc, spirit - serine protease immune response integrator, CG11843 - cg11843 gene product from transcript cg11843-ra, psh - pe…
4.41e-09	21	58	5.82	serine hydrolase activity	GO:0017171	[Sb - stubble, MP1 - melanization protease 1, CG11192 - cg11192 gene product from transcript cg11192-rb, CG11836 - cg11836 gene product from transcript cg11836-rb, CG1299 - cg1299 gene product from transcript cg1299-ra, CG32260 - cg32260 gene product from transcript cg32260-rc, spirit - serine protease immune response integrator, CG11843 - cg11843 gene product from transcript cg11843-ra, psh - pe…
1.92e-05	13	36	5.8	chitin binding	GO:0008061	[Cht8 - cg9357 gene product from transcript cg9357-ra, CG32036 - cg32036 gene product from transcript cg32036-rc, CG7252 - cg7252 gene product from transcript cg7252-ra, Cht5 - cg9307 gene product from transcript cg9307-ra, CG14607 - cg14607 gene product from transcript cg14607-rb, CG1889 - cg1889 gene product from transcript cg1889-ra, CG30281 - cg30281 gene product from transcript cg30281-ra, C…
0.0311	7	23	4.89	cis-trans isomerase activity	GO:0016859	[CG5071 - cg5071 gene product from transcript cg5071-rb, cyp33 - cyclophilin-33, CG7768 - cg7768 gene product from transcript cg7768-ra, CG8336 - cg8336 gene product from transcript cg8336-rb, Cyp1 - cyclophilin 1, ninaB - neither inactivation nor afterpotential b, CG2852 - cg2852 gene product from transcript cg2852-ra]
2.41e-06	22	88	4.02	ubiquitin protein ligase activity	GO:0061630	[mib2 - mind bomb 2, Sce - sex combs extra, CG15814 - cg15814 gene product from transcript cg15814-rb, snama - something that sticks like glue, CG5555 - cg5555 gene product from transcript cg5555-rb, CG7694 - cg7694 gene product from transcript cg7694-ra, CG17329 - cg17329 gene product from transcript cg17329-ra, CG13605 - cg13605 gene product from transcript cg13605-rb, Cbl - cg7037 gene product…
4.31e-06	22	91	3.88	ubiquitin-like protein ligase activity	GO:0061659	[mib2 - mind bomb 2, Sce - sex combs extra, CG15814 - cg15814 gene product from transcript cg15814-rb, snama - something that sticks like glue, CG5555 - cg5555 gene product from transcript cg5555-rb, CG7694 - cg7694 gene product from transcript cg7694-ra, CG17329 - cg17329 gene product from transcript cg17329-ra, CG13605 - cg13605 gene product from transcript cg13605-rb, Cbl - cg7037 gene product…
2.47e-06	27	127	3.42	endopeptidase activity	GO:0004175	[CG11192 - cg11192 gene product from transcript cg11192-rb, Nc - nedd2-like caspase, spirit - serine protease immune response integrator, CG3355 - cg3355 gene product from transcript cg3355-rb, ea - easter, Jon99Cii - jonah 99cii, CG8738 - cg8738 gene product from transcript cg8738-ra, Tequila - cg4821 gene product from transcript cg4821-ra, CG4386 - cg4386 gene product from transcript cg4386-ra,…
1.96e-05	24	116	3.32	ubiquitin-protein transferase activity	GO:0004842	[mib2 - mind bomb 2, Sce - sex combs extra, Bre1 - cg10542 gene product from transcript cg10542-ra, CG15814 - cg15814 gene product from transcript cg15814-rb, snama - something that sticks like glue, CG7694 - cg7694 gene product from transcript cg7694-ra, CG5555 - cg5555 gene product from transcript cg5555-rb, CG17329 - cg17329 gene product from transcript cg17329-ra, Cbl - cg7037 gene product fr…
8.3e-05	24	126	3.06	ubiquitin-like protein transferase activity	GO:0019787	[mib2 - mind bomb 2, Sce - sex combs extra, Bre1 - cg10542 gene product from transcript cg10542-ra, CG15814 - cg15814 gene product from transcript cg15814-rb, snama - something that sticks like glue, CG7694 - cg7694 gene product from transcript cg7694-ra, CG5555 - cg5555 gene product from transcript cg5555-rb, CG17329 - cg17329 gene product from transcript cg17329-ra, Cbl - cg7037 gene product fr…
3.29e-07	40	228	2.82	zinc ion binding	GO:0008270	[dp - dumpy, brat - brain tumor, Bre1 - cg10542 gene product from transcript cg10542-ra, snama - something that sticks like glue, CG7025 - cg7025 gene product from transcript cg7025-ra, CG32369 - cg32369 gene product from transcript cg32369-rc, Cbl - cg7037 gene product from transcript cg7037-rb, CAH2 - carbonic anhydrase 2, CG8786 - cg8786 gene product from transcript cg8786-rb, CG10277 - cg1027…
3.06e-05	32	192	2.68	peptidase activity, acting on L-amino acid peptides	GO:0070011	[CG11192 - cg11192 gene product from transcript cg11192-rb, CG7025 - cg7025 gene product from transcript cg7025-ra, l(3)72Dp - lethal (3) 72dp, Nc - nedd2-like caspase, spirit - serine protease immune response integrator, CG3355 - cg3355 gene product from transcript cg3355-rb, ea - easter, Rpn11 - regulatory particle non-atpase 11, Jon99Cii - jonah 99cii, CG8738 - cg8738 gene product from transcr…
4.16e-05	32	195	2.64	peptidase activity	GO:0008233	[CG11192 - cg11192 gene product from transcript cg11192-rb, CG7025 - cg7025 gene product from transcript cg7025-ra, l(3)72Dp - lethal (3) 72dp, Nc - nedd2-like caspase, spirit - serine protease immune response integrator, CG3355 - cg3355 gene product from transcript cg3355-rb, ea - easter, Rpn11 - regulatory particle non-atpase 11, Jon99Cii - jonah 99cii, CG8738 - cg8738 gene product from transcr…
8.94e-08	48	294	2.62	transition metal ion binding	GO:0046914	[dp - dumpy, brat - brain tumor, Bre1 - cg10542 gene product from transcript cg10542-ra, snama - something that sticks like glue, Cyp6g1 - cg8453 gene product from transcript cg8453-ra, CG7025 - cg7025 gene product from transcript cg7025-ra, Cyp6a18 - cg13977 gene product from transcript cg13977-ra, CG32369 - cg32369 gene product from transcript cg32369-rc, CAH2 - carbonic anhydrase 2, Cbl - cg70…
1.86e-06	64	499	2.06	metal ion binding	GO:0046872	[dp - dumpy, snama - something that sticks like glue, CG2246 - cg2246 gene product from transcript cg2246-rk, Cyp6a18 - cg13977 gene product from transcript cg13977-ra, CG32369 - cg32369 gene product from transcript cg32369-rc, CG8786 - cg8786 gene product from transcript cg8786-rb, Cyp6a13 - cg2397 gene product from transcript cg2397-ra, POSH - plenty of sh3s, yl - yolkless, uif - uninflatable, …
6.7e-06	64	520	1.98	cation binding	GO:0043169	[dp - dumpy, snama - something that sticks like glue, CG2246 - cg2246 gene product from transcript cg2246-rk, Cyp6a18 - cg13977 gene product from transcript cg13977-ra, CG32369 - cg32369 gene product from transcript cg32369-rc, CG8786 - cg8786 gene product from transcript cg8786-rb, Cyp6a13 - cg2397 gene product from transcript cg2397-ra, POSH - plenty of sh3s, yl - yolkless, uif - uninflatable, …
0.0369	29	242	1.93	structural molecule activity	GO:0005198	[dp - dumpy, Cpr78Ca - cuticular protein 78ca, Arpc3A - actin-related protein 2/3 complex, subunit 3a, TwdlW - tweedlew, Cpr67Fb - cuticular protein 67fb, rols - rolling pebbles, Lcp65Af - cg10533 gene product from transcript cg10533-ra, Lcp65Ab1 - cg32400 gene product from transcript cg32400-ra, Nup153 - nucleoporin 153, RpL24-like - ribosomal protein l24-like, Cpr5C - cuticular protein 5c, CG34…
0.00239	68	675	1.62	catalytic activity, acting on a protein	GO:0140096	[cyp33 - cyclophilin-33, gwl - greatwall, snama - something that sticks like glue, l(3)72Dp - lethal (3) 72dp, Nc - nedd2-like caspase, CG8786 - cg8786 gene product from transcript cg8786-rb, spirit - serine protease immune response integrator, POSH - plenty of sh3s, CG4406 - cg4406 gene product from transcript cg4406-ra, CG3355 - cg3355 gene product from transcript cg3355-rb, ea - easter, bon - …
Ontology: Cellular Component
Enrichment FDR	nGenes	Pathway Genes	Fold Enrichment	Pathway / description	GO	Genes (Drosophila orthologs)
3.4e-17	32	75	6.86	extracellular matrix	GO:0031012	[dp - dumpy, CG9500 - cg9500 gene product from transcript cg9500-ra, CG41520 - cg41520 gene product from transcript cg41520-rd, CG7509 - cg7509 gene product from transcript cg7509-ra, TwdlW - tweedlew, Tig - tiggrin, Fili - fish-lips, Cpr5C - cuticular protein 5c, CG34461 - cg34461 gene product from transcript cg34461-rb, Cpr65Ax1 - cuticular protein 65ax1, Cpr50Cb - cuticular protein 50cb, Cpr76…
2.13e-21	52	166	5.03	extracellular space	GO:0005615	[Swim - secreted wg-interacting molecule, NLaz - neural lazarillo, CG7509 - cg7509 gene product from transcript cg7509-ra, Cht5 - cg9307 gene product from transcript cg9307-ra, CG3355 - cg3355 gene product from transcript cg3355-rb, ea - easter, CG6847 - cg6847 gene product from transcript cg6847-ra, CG18095 - cg18095 gene product from transcript cg18095-rb, CG8738 - cg8738 gene product from tran…
4.61e-30	73	240	4.89	extracellular region part	GO:0044421	[dp - dumpy, Swim - secreted wg-interacting molecule, NLaz - neural lazarillo, CG7509 - cg7509 gene product from transcript cg7509-ra, Cht5 - cg9307 gene product from transcript cg9307-ra, CG3355 - cg3355 gene product from transcript cg3355-rb, ea - easter, CG6847 - cg6847 gene product from transcript cg6847-ra, CG18095 - cg18095 gene product from transcript cg18095-rb, CG8738 - cg8738 gene produ…
0.0185	9	31	4.66	collagen-containing extracellular matrix	GO:0062023	[CG9500 - cg9500 gene product from transcript cg9500-ra, CG1889 - cg1889 gene product from transcript cg1889-ra, CG30281 - cg30281 gene product from transcript cg30281-ra, sca - scabrous, CG1791 - cg1791 gene product from transcript cg1791-rc, CG41520 - cg41520 gene product from transcript cg41520-rd, CG31832 - cg31832 gene product from transcript cg31832-ra, CG6788 - cg6788 gene product from tra…
3.94e-09	29	111	4.2	extracellular region	GO:0005576	[Cht8 - cg9357 gene product from transcript cg9357-ra, clos - closca, CG32036 - cg32036 gene product from transcript cg32036-rc, spirit - serine protease immune response integrator, CG43055 - cg43055 gene product from transcript cg43055-ra, l(2)34Fc - lethal (2) 34fc, Cht5 - cg9307 gene product from transcript cg9307-ra, CG14607 - cg14607 gene product from transcript cg14607-rb, sli - slit, ea - …
2. Functional enrichment analysis in GOrilla of gene ontologies linked to the single most commonly detected Drosophila homolog associated with expanded families (foreground) vs. all gene families in the analysis (background). FDR<0.05.
Total number of genes	5146
Genes in the intersection	184
Ontology: Biological Process
Enrichment FDR	nGenes	Pathway Genes	Fold Enrichment	Pathway / description	GO	Genes (Drosophila orthologs)
0.0102	4	5	22.74	chitin catabolic process	GO:0006032	[Cht8 - cg9357 gene product from transcript cg9357-ra, Cht5 - cg9307 gene product from transcript cg9307-ra, Cht7 - cg1869 gene product from transcript cg1869-ra, Cht2 - chitinase 2]
0.0249	4	6	18.95	glucosamine-containing compound catabolic process	GO:1901072	[Cht5 - cg9307 gene product from transcript cg9307-ra, Cht8 - cg9357 gene product from transcript cg9357-ra, Cht7 - cg1869 gene product from transcript cg1869-ra, Cht2 - chitinase 2]
0.0213	4	6	18.95	amino sugar catabolic process	GO:0046348	[Cht8 - cg9357 gene product from transcript cg9357-ra, Cht5 - cg9307 gene product from transcript cg9307-ra, Cht7 - cg1869 gene product from transcript cg1869-ra, Cht2 - chitinase 2]
0.00465	5	8	17.77	ecdysis, chitin-based cuticle	GO:0018990	[Cht8 - cg9357 gene product from transcript cg9357-ra, Cht5 - cg9307 gene product from transcript cg9307-ra, CcapR - cardioacceleratory peptide receptor, Cht7 - cg1869 gene product from transcript cg1869-ra, Cht2 - chitinase 2]
0.0423	4	7	16.25	aminoglycan catabolic process	GO:0006026	[Cht5 - cg9307 gene product from transcript cg9307-ra, Cht8 - cg9357 gene product from transcript cg9357-ra, Cht7 - cg1869 gene product from transcript cg1869-ra, Cht2 - chitinase 2]
0.000391	7	14	14.22	molting cycle process	GO:0022404	[Cht5 - cg9307 gene product from transcript cg9307-ra, dp - dumpy, Cht8 - cg9357 gene product from transcript cg9357-ra, CcapR - cardioacceleratory peptide receptor, pot - papillote, Cht7 - cg1869 gene product from transcript cg1869-ra, Cht2 - chitinase 2]
1.77e-11	20	59	9.64	chitin-based cuticle development	GO:0040003	[dp - dumpy, CG34461 - cg34461 gene product from transcript cg34461-rb, Cpr65Ax1 - cuticular protein 65ax1, pot - papillote, Cpr50Cb - cuticular protein 50cb, Cpr78Ca - cuticular protein 78ca, Cpr76Ba - cuticular protein 76ba, Cpr50Ca - cuticular protein 50ca, TwdlV - tweedlev, TwdlE - tweedlee, TwdlBeta - cg8986 gene product from transcript cg8986-ra, Cpr66D - cuticular protein 66d, Cht5 - cg930…
5.34e-11	20	64	8.88	cuticle development	GO:0042335	[dp - dumpy, CG34461 - cg34461 gene product from transcript cg34461-rb, Cpr65Ax1 - cuticular protein 65ax1, pot - papillote, Cpr50Cb - cuticular protein 50cb, Cpr78Ca - cuticular protein 78ca, Cpr76Ba - cuticular protein 76ba, Cpr50Ca - cuticular protein 50ca, TwdlV - tweedlev, TwdlE - tweedlee, TwdlBeta - cg8986 gene product from transcript cg8986-ra, Cpr66D - cuticular protein 66d, Cht5 - cg930…
Ontology: Molecular Function
Enrichment FDR	nGenes	Pathway Genes	Fold Enrichment	Pathway / description	GO	Genes (Drosophila orthologs)
0.00154	4	5	22.74	chitinase activity	GO:0004568	[Cht8 - cg9357 gene product from transcript cg9357-ra, Cht5 - cg9307 gene product from transcript cg9307-ra, Cht7 - cg1869 gene product from transcript cg1869-ra, Cht2 - chitinase 2]
0.0305	3	4	21.32	carbonate dehydratase activity	GO:0004089	[CAH2 - carbonic anhydrase 2, CAH1 - carbonic anhydrase 1, CG6074 - cg6074 gene product from transcript cg6074-ra]
0.0285	3	4	21.32	G protein-coupled photoreceptor activity	GO:0008020	[cry - cryptochrome, ninaE - neither inactivation nor afterpotential e, Rh3 - rhodopsin 3]
0.000746	5	8	17.77	alcohol dehydrogenase (NADP+) activity	GO:0008106	[CG2767 - cg2767 gene product from transcript cg2767-ra, CG7675 - cg7675 gene product from transcript cg7675-rc, CG6084 - cg6084 gene product from transcript cg6084-rc, CG2070 - cg2070 gene product from transcript cg2070-rb, CG2064 - cg2064 gene product from transcript cg2064-ra]
2.1e-10	12	20	17.06	structural constituent of chitin-based larval cuticle	GO:0008010	[Cpr64Ad - cuticular protein 64ad, CG34461 - cg34461 gene product from transcript cg34461-rb, Cpr65Ax1 - cuticular protein 65ax1, Cpr78Ca - cuticular protein 78ca, Cpr50Cb - cuticular protein 50cb, Cpr76Ba - cuticular protein 76ba, Cpr50Ca - cuticular protein 50ca, Cpr72Eb - cuticular protein 72eb, Cpr66D - cuticular protein 66d, Cpr72Ea - cuticular protein 72ea, Lcp65Ab1 - cg32400 gene product f…
0.00133	5	9	15.79	aldo-keto reductase (NADP) activity	GO:0004033	[CG2767 - cg2767 gene product from transcript cg2767-ra, CG7675 - cg7675 gene product from transcript cg7675-rc, CG6084 - cg6084 gene product from transcript cg6084-rc, CG2070 - cg2070 gene product from transcript cg2070-rb, CG2064 - cg2064 gene product from transcript cg2064-ra]
1.13e-11	15	29	14.71	structural constituent of chitin-based cuticle	GO:0005214	[CG34461 - cg34461 gene product from transcript cg34461-rb, Cpr65Ax1 - cuticular protein 65ax1, Cpr78Ca - cuticular protein 78ca, Cpr50Cb - cuticular protein 50cb, Cpr76Ba - cuticular protein 76ba, Cpr50Ca - cuticular protein 50ca, TwdlV - tweedlev, TwdlE - tweedlee, TwdlBeta - cg8986 gene product from transcript cg8986-ra, Cpr66D - cuticular protein 66d, Cpr64Ad - cuticular protein 64ad, Cpr72Eb…
5.66e-12	15	29	14.71	structural constituent of cuticle	GO:0042302	[Cpr65Ax1 - cuticular protein 65ax1, CG34461 - cg34461 gene product from transcript cg34461-rb, Cpr78Ca - cuticular protein 78ca, Cpr50Cb - cuticular protein 50cb, Cpr76Ba - cuticular protein 76ba, Cpr50Ca - cuticular protein 50ca, TwdlV - tweedlev, TwdlE - tweedlee, TwdlBeta - cg8986 gene product from transcript cg8986-ra, Cpr66D - cuticular protein 66d, Cpr64Ad - cuticular protein 64ad, Cpr72Eb…
0.000104	11	43	7.27	serine-type endopeptidase activity	GO:0004252	[CG1299 - cg1299 gene product from transcript cg1299-ra, CG11836 - cg11836 gene product from transcript cg11836-rb, CG10663 - cg10663 gene product from transcript cg10663-rb, CG3355 - cg3355 gene product from transcript cg3355-rb, ea - easter, CG9631 - cg9631 gene product from transcript cg9631-ra, CG32260 - cg32260 gene product from transcript cg32260-rc, CG18735 - cg18735 gene product from tran…
0.00946	7	29	6.86	chitin binding	GO:0008061	[Cht5 - cg9307 gene product from transcript cg9307-ra, Cht8 - cg9357 gene product from transcript cg9357-ra, CG14607 - cg14607 gene product from transcript cg14607-rb, CG1889 - cg1889 gene product from transcript cg1889-ra, CG14301 - cg14301 gene product from transcript cg14301-rb, Cht7 - cg1869 gene product from transcript cg1869-ra, Cht2 - chitinase 2]
0.000436	11	50	6.25	serine-type peptidase activity	GO:0008236	[CG11836 - cg11836 gene product from transcript cg11836-rb, CG1299 - cg1299 gene product from transcript cg1299-ra, CG10663 - cg10663 gene product from transcript cg10663-rb, CG3355 - cg3355 gene product from transcript cg3355-rb, ea - easter, CG9631 - cg9631 gene product from transcript cg9631-ra, CG32260 - cg32260 gene product from transcript cg32260-rc, CG18735 - cg18735 gene product from tran…
0.000363	11	50	6.25	serine hydrolase activity	GO:0017171	[CG11836 - cg11836 gene product from transcript cg11836-rb, CG1299 - cg1299 gene product from transcript cg1299-ra, CG10663 - cg10663 gene product from transcript cg10663-rb, CG3355 - cg3355 gene product from transcript cg3355-rb, ea - easter, CG9631 - cg9631 gene product from transcript cg9631-ra, CG32260 - cg32260 gene product from transcript cg32260-rc, CG18735 - cg18735 gene product from tran…
0.0496	9	63	4.06	G protein-coupled receptor activity	GO:0004930	[cry - cryptochrome, CG34411 - cg34411 gene product from transcript cg34411-rb, ninaE - neither inactivation nor afterpotential e, CG31760 - cg31760 gene product from transcript cg31760-rc, CcapR - cardioacceleratory peptide receptor, CG33639 - cg33639 gene product from transcript cg33639-rd, stan - starry night, Rh3 - rhodopsin 3, rk - rickets]
0.000817	16	119	3.82	endopeptidase activity	GO:0004175	[CG1299 - cg1299 gene product from transcript cg1299-ra, CG11836 - cg11836 gene product from transcript cg11836-rb, tld - tolloid, tok - tolkin, CG32260 - cg32260 gene product from transcript cg32260-rc, Nc - nedd2-like caspase, spirit - serine protease immune response integrator, CG6763 - cg6763 gene product from transcript cg6763-ra, CG3355 - cg3355 gene product from transcript cg3355-rb, CG106…
0.000385	21	181	3.3	peptidase activity, acting on L-amino acid peptides	GO:0070011	[CG11836 - cg11836 gene product from transcript cg11836-rb, CG1299 - cg1299 gene product from transcript cg1299-ra, tld - tolloid, CG7025 - cg7025 gene product from transcript cg7025-ra, CG32260 - cg32260 gene product from transcript cg32260-rc, tok - tolkin, l(3)72Dp - lethal (3) 72dp, Nc - nedd2-like caspase, spirit - serine protease immune response integrator, CG17633 - cg17633 gene product fr…
0.000443	21	184	3.24	peptidase activity	GO:0008233	[CG11836 - cg11836 gene product from transcript cg11836-rb, CG1299 - cg1299 gene product from transcript cg1299-ra, tld - tolloid, CG7025 - cg7025 gene product from transcript cg7025-ra, tok - tolkin, CG32260 - cg32260 gene product from transcript cg32260-rc, l(3)72Dp - lethal (3) 72dp, Nc - nedd2-like caspase, spirit - serine protease immune response integrator, CG17633 - cg17633 gene product fr…
Ontology: Cellular Component
Enrichment FDR	nGenes	Pathway Genes	Fold Enrichment	Pathway / description	GO	Genes (Drosophila orthologs)
3.93e-14	22	65	9.62	extracellular matrix	GO:0031012	[dp - dumpy, CG34461 - cg34461 gene product from transcript cg34461-rb, Cpr65Ax1 - cuticular protein 65ax1, CG9500 - cg9500 gene product from transcript cg9500-ra, Cpr50Cb - cuticular protein 50cb, Cpr76Ba - cuticular protein 76ba, Cpr50Ca - cuticular protein 50ca, TwdlV - tweedlev, CG41520 - cg41520 gene product from transcript cg41520-rd, TwdlE - tweedlee, CG7509 - cg7509 gene product from tran…
3.09e-17	35	152	6.55	extracellular space	GO:0005615	[CG9500 - cg9500 gene product from transcript cg9500-ra, CG6426 - cg6426 gene product from transcript cg6426-ra, CG6472 - cg6472 gene product from transcript cg6472-ra, CG41520 - cg41520 gene product from transcript cg41520-rd, NLaz - neural lazarillo, CG7025 - cg7025 gene product from transcript cg7025-ra, CG7509 - cg7509 gene product from transcript cg7509-ra, Cht5 - cg9307 gene product from tr…
3.59e-25	50	222	6.4	extracellular region part	GO:0044421	[dp - dumpy, NLaz - neural lazarillo, CG7509 - cg7509 gene product from transcript cg7509-ra, Cht5 - cg9307 gene product from transcript cg9307-ra, CG3355 - cg3355 gene product from transcript cg3355-rb, ea - easter, CG6847 - cg6847 gene product from transcript cg6847-ra, CG18095 - cg18095 gene product from transcript cg18095-rb, CG8738 - cg8738 gene product from transcript cg8738-ra, Cpr50Cb - c…
1.98e-05	17	102	4.74	extracellular region	GO:0005576	[Cht8 - cg9357 gene product from transcript cg9357-ra, clos - closca, spirit - serine protease immune response integrator, CG43055 - cg43055 gene product from transcript cg43055-ra, l(2)34Fc - lethal (2) 34fc, Cht5 - cg9307 gene product from transcript cg9307-ra, CG14607 - cg14607 gene product from transcript cg14607-rb, shf - shifted, sli - slit, ea - easter, CG14301 - cg14301 gene product from …

## Sheet: SD6. GO enrichment (ShinyGO)
Supplementary Data 6. Analysis of gene family evolution
Gene ontology enrichment of expanded families using ShinyGO
1. Functional enrichment analysis in ShinyGO of gene ontologies linked to all Drosophila homologs of genes associated with expanded families (foreground) vs. all gene families in the analysis (background). FDR<0.05.
Ontology: Biological Process
Enrichment FDR	nGenes	Pathway Genes	Fold Enrichment	Pathway / description	GO	Genes (Drosophila orthologs)
0.00481412	5	16	12.8241	Chitin catabolic proc.	GO:0006032	Cht4 Cht2 Cht8 Cht7 Cht5
0.0170418	4	11	12.3111	UDP-glucose metabolic proc.	GO:0006011	Ugt35B1 Ugt37C1 Ugt37A1 Ugt302C1
0.00797481	5	18	10.9921	Amino sugar catabolic proc.	GO:0046348	Cht4 Cht2 Cht8 Cht7 Cht5
0.00797481	5	18	10.9921	Glucosamine-containing compound catabolic proc.	GO:1901072	Cht4 Cht2 Cht8 Cht7 Cht5
0.0120793	5	13	9.61806	Retinoid metabolic proc.	GO:0001523	ninaB CG2070 CG2064 CG7675 CG30491
0.0120793	5	13	9.61806	Diterpenoid metabolic proc.	GO:0016101	ninaB CG2070 CG2064 CG7675 CG30491
0.0120793	5	12	9.61806	Retinol metabolic proc.	GO:0042572	ninaB CG2070 CG2064 CG7675 CG30491
0.0120793	5	12	9.61806	Olefinic compound metabolic proc.	GO:0120254	ninaB CG2070 CG2064 CG7675 CG30491
0.0197934	5	11	8.54938	Protein-chromophore linkage	GO:0018298	ninaE Rh2 Rh3 Rh6 cry
0.0197934	5	21	8.54938	Ecdysis, chitin-based cuticle	GO:0018990	Cht2 Cht8 Cht7 Cht5 CCAP-R
0.0286629	5	21	7.69444	Chitin metabolic proc.	GO:0006030	Cht4 Cht2 Cht8 Cht7 Cht5
0.0445217	5	32	6.99495	Aminoglycan catabolic proc.	GO:0006026	Cht4 Cht2 Cht8 Cht7 Cht5
0.041414	6	26	5.77083	Terpenoid metabolic proc.	GO:0006721	ninaB CG2070 CG2064 Jhedup CG7675 CG30491
7.2289e-12	29	202	5.57847	Chitin-based cuticle development	GO:0040003	Lcp65Af Lcp65Ab1 Cht2 Cpr5C TwdlE Cpr47Ef Twdlbeta Cpr49Ag Cpr50Ca Cpr50Cb Cht7 Cpr64Ad Cpr67B Cpr67Fb Cpr72Ea Cpr72Eb Cpr72Ec Cpr76Ba Cpr78Ca TwdlV Cht5 TwdlW Cpr65Ax2 Cpr49Aa Cpr66D dpy Cpr31A CG34461 pot
0.0262297	8	45	4.73504	Molting cycle proc.	GO:0022404	rk Cht2 Cht8 Cht7 Cht5 CCAP-R dpy pot
4.46226e-09	29	243	4.37527	Cuticle development	GO:0042335	Lcp65Af Lcp65Ab1 Cht2 Cpr5C TwdlE Cpr47Ef Twdlbeta Cpr49Ag Cpr50Ca Cpr50Cb Cht7 Cpr64Ad Cpr67B Cpr67Fb Cpr72Ea Cpr72Eb Cpr72Ec Cpr76Ba Cpr78Ca TwdlV Cht5 TwdlW Cpr65Ax2 Cpr49Aa Cpr66D dpy Cpr31A CG34461 pot
0.0282098	13	109	3.12587	Reg. of hormone levels	GO:0010817	ninaB S Akh Akt1 Cbl teq CG2070 CG2064 Jhedup eloF CG7675 CG30491 Glut1
0.0286629	26	281	2.10585	Protein ubiquitination	GO:0016567	Sce Cbl bon mei-P26 CG17329 Ubr1 CG15814 CG4238 LUBEL Ufd4 Pex10 Mul1 CG13481 roq Rnf146 gzl CG7694 CG5555 CG13605 POSH Cnot4 CG33552 snama mib2 Bre1 tn
0.00513665	56	1063	1.78422	Proteolysis	GO:0006508	ea S Sb Jon99Cii tld tok Dcp-1 Drice Cbl teq PIG-K Dronc CG9631 MP1 Rpn11 Spn55B Spn42Dd spirit Ubr1 CG15814 Hayan psh CG4238 CG3355 uif CG7025 CG17633 Ufd4 CG8738 CG8172 CG8170 Den1 CG11192 tpr Swim CG1299 CG10663 CG4998 roq Rnf146 gzl CG13318 CG6763 CG13605 CG11836 CG11843 POSH CG18735 CG30466 CG32260 snama Spn77Ba CG43165 l(3)72Dp tn l(2)k05911
Ontology: Molecular Function
Enrichment FDR	nGenes	Pathway Genes	Fold Enrichment	Pathway / description	GO	Genes (Drosophila orthologs)
0.000133512	5	16	12.8241	Carbonate dehydratase activity	GO:0004089	CAH2 CAH1 CAH8 CAH9 CAH6
0.000133512	5	15	12.8241	Chitinase activity	GO:0004568	Cht4 Cht2 Cht8 Cht7 Cht5
0.000133512	5	8	12.8241	G protein-coupled photoreceptor activity	GO:0008020	ninaE Rh2 Rh3 Rh6 cry
4.71736e-05	6	18	11.5417	Alcohol dehydrogenase (NADP+) activity	GO:0008106	CG2070 CG2064 CG2767 CG7675 CG30491 Akr1B
8.99535e-17	20	111	11.3992	Structural constituent of chitin-based larval cuticle	GO:0008010	Lcp65Af Lcp65Ab1 Cpr5C Cpr47Ef Cpr49Ag Cpr50Ca Cpr50Cb Cpr64Ad Cpr67B Cpr67Fb Cpr72Ea Cpr72Eb Cpr72Ec Cpr76Ba Cpr78Ca Cpr65Ax2 Cpr49Aa Cpr66D Cpr31A CG34461
0.000125903	6	19	10.2593	Aldo-keto reductase (NADP) activity	GO:0004033	CG2070 CG2064 CG2767 CG7675 CG30491 Akr1B
1.07935e-17	24	148	9.98198	Structural constituent of chitin-based cuticle	GO:0005214	Lcp65Af Lcp65Ab1 Cpr5C TwdlE Cpr47Ef Twdlbeta Cpr49Ag Cpr50Ca Cpr50Cb Cpr64Ad Cpr67B Cpr67Fb Cpr72Ea Cpr72Eb Cpr72Ec Cpr76Ba Cpr78Ca TwdlV TwdlW Cpr65Ax2 Cpr49Aa Cpr66D Cpr31A CG34461
6.78467e-12	24	281	6.15556	Serine-type endopeptidase activity	GO:0004252	ea Sb Jon99Cii teq CG9631 MP1 spirit Hayan psh CG3355 CG8738 CG8172 CG8170 CG11192 tpr CG1299 CG10663 CG4998 CG13318 CG11836 CG11843 CG18735 CG32260 l(2)k05911
9.31881e-07	14	125	5.82282	Chitin binding	GO:0008061	Cht4 Cht2 teq CG1889 CG8642 Cht8 Cht7 CG7252 CG14607 Cht5 CG14301 CG30281 CG32036 CG42296
1.33072e-11	25	303	5.65768	Serine-type peptidase activity	GO:0008236	ea Sb Jon99Cii teq CG9631 MP1 spirit Hayan psh CG3355 uif CG8738 CG8172 CG8170 CG11192 tpr CG1299 CG10663 CG4998 CG13318 CG11836 CG11843 CG18735 CG32260 l(2)k05911
1.33072e-11	25	303	5.65768	Serine hydrolase activity	GO:0017171	ea Sb Jon99Cii teq CG9631 MP1 spirit Hayan psh CG3355 uif CG8738 CG8172 CG8170 CG11192 tpr CG1299 CG10663 CG4998 CG13318 CG11836 CG11843 CG18735 CG32260 l(2)k05911
2.21647e-08	26	146	4.04153	Ubiquitin protein ligase activity	GO:0061630	Sce Cbl bon mei-P26 CG17329 Ubr1 CG15814 CG4238 LUBEL Ufd4 Pex10 Mul1 CG13481 roq Rnf146 gzl CG7694 CG5555 CG13605 POSH Cnot4 CG33552 snama mib2 Bre1 tn
1.14892e-07	31	442	3.24528	Endopeptidase activity	GO:0004175	ea Sb Jon99Cii tld tok Dcp-1 Drice teq PIG-K Dronc CG9631 MP1 spirit Hayan psh CG3355 CG8738 CG8172 CG8170 CG11192 tpr CG1299 CG10663 CG4998 CG13318 CG6763 CG11836 CG11843 CG18735 CG32260 l(2)k05911
4.3236e-06	26	189	3.10164	Ubiquitin-protein transferase activity	GO:0004842	Sce Cbl bon mei-P26 CG17329 Ubr1 CG15814 CG4238 LUBEL Ufd4 Pex10 Mul1 CG13481 roq Rnf146 gzl CG7694 CG5555 CG13605 POSH Cnot4 CG33552 snama mib2 Bre1 tn
2.51687e-05	26	208	2.83767	Ubiquitin-like protein transferase activity	GO:0019787	Sce Cbl bon mei-P26 CG17329 Ubr1 CG15814 CG4238 LUBEL Ufd4 Pex10 Mul1 CG13481 roq Rnf146 gzl CG7694 CG5555 CG13605 POSH Cnot4 CG33552 snama mib2 Bre1 tn
2.48686e-07	41	511	2.61803	Zinc ion binding	GO:0008270	Sce tld tok brat Cbl bon Mat1 mei-P26 CAH2 CAH1 CG17329 Ubr1 CG15814 LUBEL CG7025 CG17633 Pex10 Mul1 CG13481 roq Rnf146 gzl CG5245 CG7694 CG5555 CAH8 CG6763 CG13605 CG5071 CAH9 CAH6 POSH Cnot4 CG32369 dpy CG33552 CG34289 snama mib2 Bre1 tn
7.74035e-07	39	619	2.58693	Peptidase activity	GO:0008233	ea Sb Jon99Cii tld tok Dcp-1 Drice teq PIG-K Dronc CG9631 MP1 Rpn11 Spn55B spirit Hayan psh CG3355 uif CG7025 CG17633 CG8738 CG8172 CG8170 Den1 CG11192 tpr Swim CG1299 CG10663 CG4998 CG13318 CG6763 CG11836 CG11843 CG18735 CG32260 l(3)72Dp l(2)k05911
2.52059e-08	51	718	2.49153	Transition metal ion binding	GO:0046914	Cyp6a2 Sce tld tok brat Cbl bon Mat1 Cyp6g1 mei-P26 CAH2 CAH1 CG17329 Ubr1 CG15814 Cyp6a16 LUBEL CG7025 CG17633 Cyp6a13 Cyp6a23 Pex10 Mul1 CG13481 CG5235 roq Rnf146 olf413 gzl CG5245 CG7694 CG5555 CAH8 Cyp6d4 CG6763 CG13605 CG5071 CAH9 Cyp6a18 CAH6 POSH Cnot4 Adi1 CG32369 dpy CG33552 CG34289 snama mib2 Bre1 tn
Ontology: Cellular Component
Enrichment FDR	nGenes	Pathway Genes	Fold Enrichment	Pathway / description	GO	Genes (Drosophila orthologs)
1.83923e-14	20	133	9.3266	Chitin-based extracellular matrix	GO:0062129	Lcp65Af Lcp65Ab1 Cpr5C Cpr47Ef Cpr49Ag Cpr50Ca Cpr50Cb Cpr64Ad Cpr67B Cpr67Fb Cpr72Ea Cpr72Eb Cpr72Ec Cpr76Ba Cpr78Ca Cpr65Ax2 Cpr49Aa Cpr66D Cpr31A CG34461
2.47648e-24	45	313	6.53302	External encapsulating structure	GO:0030312	sca shf trn Tig Lcp65Af Lcp65Ab1 CG15570 Cpr5C CG1791 CG1889 CG6788 CG9500 TwdlE CG8642 Cpr47Ef Twdlbeta Cpr49Ag Cpr50Ca Cpr50Cb CG5550 Swim Cpr64Ad CG7509 Cpr67B Cpr67Fb Cpr72Ea Cpr72Eb Cpr72Ec Cpr76Ba atk Cpr78Ca TwdlV TwdlW Cpr65Ax2 Cpr49Aa CG30280 CG30281 CG31832 Cpr66D dpy Cpr31A Fili CG41520 CG34461 trol
5.35339e-23	43	279	6.42449	Extracellular matrix	GO:0031012	sca shf trn Tig Lcp65Af Lcp65Ab1 Cpr5C CG1791 CG1889 CG6788 CG9500 TwdlE CG8642 Cpr47Ef Twdlbeta Cpr49Ag Cpr50Ca Cpr50Cb CG5550 Cpr64Ad CG7509 Cpr67B Cpr67Fb Cpr72Ea Cpr72Eb Cpr72Ec Cpr76Ba atk Cpr78Ca TwdlV TwdlW Cpr65Ax2 Cpr49Aa CG30280 CG30281 CG31832 Cpr66D dpy Cpr31A Fili CG41520 CG34461 trol
1.92661e-05	13	46	5.26462	Collagen-containing extracellular matrix	GO:0062023	sca Tig CG1791 CG1889 CG6788 CG9500 CG8642 CG5550 CG30280 CG30281 CG31832 CG41520 trol
6.10513e-23	59	732	4.56253	Extracellular space	GO:0005615	clt ea sca Jon99Cii tld Akh tok trn Alp4 Cht4 Cht2 CG18095 Spn55B Spn42Dd CG6414 CG5966 CG1791 CG1889 CG6788 CG6847 CG3355 CG9500 CG7025 CG4382 Apoltp CG17633 CG8642 CG8738 GLaz Jhedup CG5550 CG6426 CG6472 tpr Swim CG2852 CG7509 Cpr67Fb CG10663 CG5235 Cpr72Ec olf413 CG8483 Cht5 CG10175 CG11836 CG18735 CG30280 CG30281 CG31832 NLaz Fili CG34447 CG41520 Sfp24F Spn77Ba CG43165 l(3)72Dp l(2)k05911
1.85464e-30	88	1167	4.05456	Extracellular region	GO:0005576	clt ea sca Jon99Cii shf tld Akh tok trn Tig beat-Ia cher Alp4 Lcp65Ab1 Cht4 Cht2 teq CG18095 Spn55B Spn42Dd CG6414 CG5966 spirit CG1791 CG1889 CG6788 CG6847 Hayan psh CG3355 CG9500 CG15818 CG7025 CG4382 Apoltp CG17633 CG8642 CG8738 GLaz Jhedup CG5550 CG6426 CG6472 Cht8 tpr Swim CG2852 Cht7 CG1299 CG7509 Cpr67Fb CG7252 CG10663 CG5235 Cpr72Ec CG7320 atk olf413 CG14607 scpr-B CG8483 Cht5 CG14301 CG1…
2. Functional enrichment analysis in ShinyGO of gene ontologies linked to the single most commonly detected Drosophila homolog associated with expanded families (foreground) vs. all gene families in the analysis (background). FDR<0.05.
Ontology: Biological Process
Enrichment FDR	nGenes	Pathway Genes	Fold Enrichment	Pathway / description	GO	Genes (Drosophila orthologs)
0.00287276	4	16	21.421	Chitin catabolic proc.	GO:0006032	Cht2 Cht8 Cht7 Cht5
0.023462	3	6	20.0821	Detection of UV	GO:0009589	ninaB ninaE Rh3
0.00597557	4	18	17.8508	Amino sugar catabolic proc.	GO:0046348	Cht2 Cht8 Cht7 Cht5
0.00597557	4	18	17.8508	Glucosamine-containing compound catabolic proc.	GO:1901072	Cht2 Cht8 Cht7 Cht5
0.00287276	5	21	14.8757	Ecdysis, chitin-based cuticle	GO:0018990	Cht2 Cht8 Cht7 Cht5 CCAP-R
0.0167228	4	13	13.3881	Retinoid metabolic proc.	GO:0001523	ninaB CG2070 CG2064 CG7675
0.0167228	4	13	13.3881	Diterpenoid metabolic proc.	GO:0016101	ninaB CG2070 CG2064 CG7675
0.0167228	4	12	13.3881	Retinol metabolic proc.	GO:0042572	ninaB CG2070 CG2064 CG7675
0.0167228	4	12	13.3881	Olefinic compound metabolic proc.	GO:0120254	ninaB CG2070 CG2064 CG7675
0.023462	4	21	11.9005	Chitin metabolic proc.	GO:0006030	Cht2 Cht8 Cht7 Cht5
0.030595	4	32	10.7105	Aminoglycan catabolic proc.	GO:0006026	Cht2 Cht8 Cht7 Cht5
0.00150994	8	45	8.23883	Molting cycle proc.	GO:0022404	rk Cht2 Cht8 Cht7 Cht5 CCAP-R dpy pot
0.0290149	5	32	7.87535	Execution phase of apoptosis	GO:0097194	Drice Dronc CG14120 CG6839 CG3819
9.98548e-10	20	202	7.43783	Chitin-based cuticle development	GO:0040003	Lcp65Ab1 Cht2 TwdlE Twdlbeta Cpr50Ca Cpr50Cb Cht7 Cpr64Ad Cpr67B Cpr72Ea Cpr72Eb Cpr76Ba Cpr78Ca TwdlV Cht5 Cpr65Ax2 Cpr66D dpy CG34461 pot
0.0455897	5	26	7.04637	Compound eye retinal cell programmed cell death	GO:0046667	Dl ninaE S Drice Dronc
1.04577e-07	20	243	5.69706	Cuticle development	GO:0042335	Lcp65Ab1 Cht2 TwdlE Twdlbeta Cpr50Ca Cpr50Cb Cht7 Cpr64Ad Cpr67B Cpr72Ea Cpr72Eb Cpr76Ba Cpr78Ca TwdlV Cht5 Cpr65Ax2 Cpr66D dpy CG34461 pot
0.0491888	7	75	4.68583	Cell-cell adhesion via plasma-membrane adhesion molecules	GO:0098742	Fas3 beat-Ia klg caps stan beat-IIIc Cad96Cb
0.023462	9	99	4.22782	Molting cycle	chitin-based cuticle	GO:0007591
0.023462	9	100	4.22782	Molting cycle	GO:0042303	rk Lcp65Ab1 Cht2 Cht8 Cht7 Cht5 CCAP-R dpy pot
Ontology: Molecular Function
Enrichment FDR	nGenes	Pathway Genes	Fold Enrichment	Pathway / description	GO	Genes (Drosophila orthologs)
0.0222834	2	8	26.7762	Alditol:NADP+ 1-oxidoreductase activity	GO:0004032	CG2767 Akr1B
0.000268006	4	15	21.421	Chitinase activity	GO:0004568	Cht2 Cht8 Cht7 Cht5
0.00439827	3	16	20.0821	Carbonate dehydratase activity	GO:0004089	CAH2 CAH1 CAH9
0.000126313	5	18	16.7351	Alcohol dehydrogenase (NADP+) activity	GO:0008106	CG2070 CG2064 CG2767 CG7675 Akr1B
5.59334e-11	12	111	16.0657	Structural constituent of chitin-based larval cuticle	GO:0008010	Lcp65Ab1 Cpr50Ca Cpr50Cb Cpr64Ad Cpr67B Cpr72Ea Cpr72Eb Cpr76Ba Cpr78Ca Cpr65Ax2 Cpr66D CG34461
0.00904798	3	8	16.0657	G protein-coupled photoreceptor activity	GO:0008020	ninaE Rh3 cry
0.00904798	3	9	16.0657	NADP-retinol dehydrogenase activity	GO:0052650	CG2070 CG2064 CG7675
0.000248023	5	19	14.8757	Aldo-keto reductase (NADP) activity	GO:0004033	CG2070 CG2064 CG2767 CG7675 Akr1B
3.54606e-12	15	148	13.8498	Structural constituent of chitin-based cuticle	GO:0005214	Lcp65Ab1 TwdlE Twdlbeta Cpr50Ca Cpr50Cb Cpr64Ad Cpr67B Cpr72Ea Cpr72Eb Cpr76Ba Cpr78Ca TwdlV Cpr65Ax2 Cpr66D CG34461
0.00439827	4	32	11.9005	Methyl indole-3-acetate esterase activity	GO:0080030	clt CG5966 CG6847 CG10175
0.00904798	4	62	9.7368	Triglyceride lipase activity	GO:0004806	CG5966 dob CG6847 CG6472
2.67057e-06	13	281	6.69405	Serine-type endopeptidase activity	GO:0004252	ea CG9631 spirit CG3355 CG8738 CG8172 CG1299 CG10663 CG4998 CG11836 CG18735 CG32260 l(2)k05911
0.00189821	7	125	6.46322	Chitin binding	GO:0008061	Cht2 CG1889 Cht8 Cht7 CG14607 Cht5 CG14301
1.11147e-05	13	303	5.80151	Serine-type peptidase activity	GO:0008236	ea CG9631 spirit CG3355 CG8738 CG8172 CG1299 CG10663 CG4998 CG11836 CG18735 CG32260 l(2)k05911
1.11147e-05	13	303	5.80151	Serine hydrolase activity	GO:0017171	ea CG9631 spirit CG3355 CG8738 CG8172 CG1299 CG10663 CG4998 CG11836 CG18735 CG32260 l(2)k05911
0.00439827	9	145	4.30332	Carboxylic ester hydrolase activity	GO:0052689	clt alpha-Est10 kraken CG6414 CG5966 dob CG6847 CG6472 CG10175
2.98147e-05	19	442	3.66005	Endopeptidase activity	GO:0004175	ea tld tok Drice PIG-K Dronc CG9631 spirit CG3355 CG8738 CG8172 CG1299 CG10663 CG4998 CG6763 CG11836 CG18735 CG32260 l(2)k05911
0.0162449	9	120	3.49255	G protein-coupled receptor activity	GO:0004930	ninaE Rh3 rk stan cry CCAP-R CG31760 CG33639 Lgr4
2.35169e-05	25	619	3.02898	Peptidase activity	GO:0008233	ea tld tok Drice PIG-K Dronc CG9631 Rpn11 Spn55B spirit CG3355 CG7025 CG17633 CG8738 CG8172 Den1 CG1299 CG10663 CG4998 CG6763 CG11836 CG18735 CG32260 l(3)72Dp l(2)k05911
Ontology: Cellular Component
Enrichment FDR	nGenes	Pathway Genes	Fold Enrichment	Pathway / description	GO	Genes (Drosophila orthologs)
1.40632e-09	12	133	12.3582	Chitin-based extracellular matrix	GO:0062129	Lcp65Ab1 Cpr50Ca Cpr50Cb Cpr64Ad Cpr67B Cpr72Ea Cpr72Eb Cpr76Ba Cpr78Ca Cpr65Ax2 Cpr66D CG34461
1.4663e-14	25	279	7.78378	Extracellular matrix	GO:0031012	shf Lcp65Ab1 CG1791 CG1889 CG6788 CG9500 TwdlE Twdlbeta Cpr50Ca Cpr50Cb CG5550 Cpr64Ad CG7509 Cpr67B Cpr72Ea Cpr72Eb Cpr76Ba Cpr78Ca TwdlV Cpr65Ax2 Cpr66D dpy Fili CG41520 CG34461
2.71877e-14	25	313	7.5214	External encapsulating structure	GO:0030312	shf Lcp65Ab1 CG1791 CG1889 CG6788 CG9500 TwdlE Twdlbeta Cpr50Ca Cpr50Cb CG5550 Cpr64Ad CG7509 Cpr67B Cpr72Ea Cpr72Eb Cpr76Ba Cpr78Ca TwdlV Cpr65Ax2 Cpr66D dpy Fili CG41520 CG34461
5.00067e-18	39	732	5.76946	Extracellular space	GO:0005615	clt ea tld tok Cht2 CG18095 Spn55B CG6414 CG5966 CG1791 CG1889 CG6788 CG6847 CG3355 CG9500 CG7025 Apoltp CG17633 CG8738 GLaz CG5550 CG6426 CG6472 CG7509 CG10663 CG5235 olf413 CG8483 Cht5 CG10175 CG11836 CG18735 NLaz Fili CG41520 Spn77Ba CG43165 l(3)72Dp l(2)k05911
0.0361624	6	46	5.02054	Collagen-containing extracellular matrix	GO:0062023	CG1791 CG1889 CG6788 CG9500 CG5550 CG41520
7.81868e-22	55	1167	4.79704	Extracellular region	GO:0005576	clt ea shf tld tok beat-Ia Lcp65Ab1 Cht2 CG18095 Spn55B CG6414 CG5966 spirit CG1791 CG1889 CG6788 CG6847 CG3355 CG9500 CG7025 Apoltp CG17633 CG8738 GLaz CG5550 CG6426 CG6472 Cht8 Cht7 CG1299 CG7509 CG10663 CG5235 CG7320 olf413 CG14607 scpr-B CG8483 Cht5 CG14301 CG10175 CG11836 CG18735 CG32260 NLaz Fili CG41520 clos l(2)34Fc Spn77Ba CG43055 CG43165 l(3)72Dp sli l(2)k05911

## Sheet: SD6. Krill opsin homology
Supplementary Data 6. Analysis of gene family evolution
Opsin homology among krill
Nr	Opsin group	M. norvegica assembly gene	M. norvegica transcript	E. superba transcript	E. superba marker	T. inermis transcript	Exon FST Atlantic vs Mediterranean rank	Exon FST SW vs NE North Atlantic rank
1	MWS	KRILL|MNOR|REF_STRG_1_63379_XLOC_046719.1.p1	KRILL|EUP|MeNor|MWS|GETT01_12				395	17702
2	MWS	KRILL|MNOR|REF_STRG_1_60628_XLOC_042765.1.p1	KRILL|EUP|MeNor|MWS|GETT01_3	KRILL|ESUP|ESS177275		KRILL|EUP|ThNor|MWS|TRINITY|DN56844_c4_g1_i7	21566	3058
3	MWS	KRILL|MNOR|REF_STRG_1_29249_XLOC_092333.6.p1	KRILL|EUP|MeNor|MWS|GETT01_15				5331	6836
4	MWS	KRILL|MNOR|REF_STRG_1_55501_XLOC_035632.8.p1	KRILL|EUP|MeNor|MWS|GETT01_10			KRILL|EUP|ThNor|MWS|TRINITY|DN57566_c0_g1_i2	622	26528
5	MWS	KRILL|MNOR|COM_SPAL_1_009488_XLOC_035633.1.p1	KRILL|EUP|MeNor|MWS|GETT01_14	KRILL|ESUP|ESS176721			27588	12894
6	MWS	KRILL|MNOR|REF_STRG_1_107047_XLOC_019990.1.p1		KRILL|ESUP|ESS179524	KRILL|EUP|EuSup|MWS|KU682720.1		34949	28315
				KRILL|ESUP|ESS179531
7	MWS	KRILL|MNOR|REF_STRG_1_43079_XLOC_016485.1.p1	KRILL|EUP|MeNor|MWS|GETT01_8				997	8520
8	MWS	KRILL|MNOR|REF_STRG_1_107046_XLOC_019989.1.p1	KRILL|EUP|MeNor|MWS|GETT01_6				27618	25658
9	MWS	KRILL|MNOR|REF_STRG_1_18234_XLOC_059733.1.p1	KRILL|EUP|MeNor|MWS|GETT01_2	KRILL|ESUP|ESS179523	KRILL|EUP|EuSup|MWS|KU682721.1	KRILL|EUP|ThNor|MWS|TRINITY|DN50822_c2_g2_i2	8051	22641
10	MWS	KRILL|MNOR|REF_STRG_1_18226_XLOC_059732.1.p1	KRILL|EUP|MeNor|MWS|GETT01_4				19096	9932
			KRILL|EUP|MeNor|MWS|GETT01_5
11	MWS	KRILL|MNOR|REF_STRG_1_73509_XLOC_061525.2.p1		KRILL|ESUP|ESS182477		KRILL|EUP|ThNor|MWS|TRINITY|DN45308_c0_g1_i2	492	26633
12	MWS	KRILL|MNOR|REF_STRG_1_20592_XLOC_068134.2.p1	KRILL|EUP|MeNor|MWS|GETT01_19	KRILL|ESUP|ESS183951	KRILL|EUP|EuSup|MWS|KU682722.1		8651	16961
13	MWS	KRILL|MNOR|COM_SPAL_1_004479_XLOC_019798.1.p1		KRILL|ESUP|ESS182855	KRILL|EUP|EuSup|MWS|KU682723.1		11809	14462
				KRILL|ESUP|ESS183103
				KRILL|ESUP|ESS183478
14	LWS	KRILL|MNOR|REF_STRG_1_87923_XLOC_084794.1.p1	KRILL|EUP|MeNor|LWS|GETT01_4	KRILL|ESUP|ESS182813	KRILL|EUP|EuSup|LWS|KU682724.1	KRILL|EUP|ThNor|LWS|TRINITY|DN53613_c10_g1_i1	10811	28657
15	Rc	KRILL|MNOR|REF_TRIN_5_02182_XLOC_055365.2.p1	KRILL|EUP|MeNor|Rc|GETT01182115.1	KRILL|ESUP|ESS174202	KRILL|EUP|ThNor|Rc|TRINITY|DN60306_c2_g1_i8		20844	14591
16	Rc	KRILL|MNOR|REF_STRG_1_57085_XLOC_037814.1.p1	KRILL|EUP|MeNor|Rc|GETT01285495.1	KRILL|ESUP|ESS171536	KRILL|EUP|ThNor|Rc|TRINITY|DN60392_c0_g1_i2		33262	11252
17	ARTH	KRILL|MNOR|COM_SPAL_1_031260_XLOC_104834.1.p1		KRILL|ESUP|ESS214119			8933	18593
18	PTER	KRILL|MNOR|REF_TRIN_1_01874_XLOC_030105.1.p1	KRILL|EUP|MeNor|Pter|GETT01_3				31267	19594
19	PER	KRILL|MNOR|REF_TRIN_7_03186_XLOC_035908.1.p1	KRILL|EUP|MeNor|PER|GETT01	KRILL|ESUP|ESS190453	KRILL|EUP|EuSup|PER|KU682725.1	KRILL|EUP|ThNor|Per|TRINITY|DN55653_c2_g2_i1	32783	14200
						KRILL|EUP|ThNor|Per|TRINITY|DN55653_c1_g1_i1

## Sheet: SD6. WGD test
Supplementary Data 6. Analysis of gene family evolution
Whole genome duplication evidence using wgd
Results from fitting Gaussian Mixed Models (GMMs) to the gene families of 26 K krill genes
Assessment of models using Bayesian information criterion
Components	delta(BIC)	Comment
1	1308.76	(>10: Very Strong of model 4 over this model)
2	557.71	(>10: Very Strong of model 4 over this model)
3	398.52	(>10: Very Strong of model 4 over this model)
4	0	Best scoring model: min(BIC) = 14110.14
