# Supplementary material for: Ecological genomics in the Northern krill uncovers loci for local adaptation across ocean basins
Source: Nat Commun. 2024 Aug 1;15:6297. doi: 10.1038/s41467-024-50239-7 (PMC11294593; doi:10.1038/s41467-024-50239-7)
Supplement: Supplementary file 11 — Supplementary Data 7 [file 41467_2024_50239_MOESM11_ESM.xlsx]

## Sheet: SD7. Hox genes
Supplementary Data 7. Datasets used in detecting hox genes or candidate genes for DNA methylation in the Northern krill.
Homeobox sequences used in analyses
Sequence	Source
Ph_lab	Serano, J. M. et al. Comprehensive analysis of Hox gene expression in the amphipod crustacean Parhyale hawaiensis. Dev. Biol. 409, 297–309 (2016).
Dp_lab	Serano, J. M. et al. Comprehensive analysis of Hox gene expression in the amphipod crustacean Parhyale hawaiensis. Dev. Biol. 409, 297–309 (2016).
Sc_lab	Serano, J. M. et al. Comprehensive analysis of Hox gene expression in the amphipod crustacean Parhyale hawaiensis. Dev. Biol. 409, 297–309 (2016).
Cs_lab	Serano, J. M. et al. Comprehensive analysis of Hox gene expression in the amphipod crustacean Parhyale hawaiensis. Dev. Biol. 409, 297–309 (2016).
Tc_lab	Serano, J. M. et al. Comprehensive analysis of Hox gene expression in the amphipod crustacean Parhyale hawaiensis. Dev. Biol. 409, 297–309 (2016).
Dm_lab	Serano, J. M. et al. Comprehensive analysis of Hox gene expression in the amphipod crustacean Parhyale hawaiensis. Dev. Biol. 409, 297–309 (2016).
Ph_pb	Serano, J. M. et al. Comprehensive analysis of Hox gene expression in the amphipod crustacean Parhyale hawaiensis. Dev. Biol. 409, 297–309 (2016).
Dp_pb	Serano, J. M. et al. Comprehensive analysis of Hox gene expression in the amphipod crustacean Parhyale hawaiensis. Dev. Biol. 409, 297–309 (2016).
Cs_pb	Serano, J. M. et al. Comprehensive analysis of Hox gene expression in the amphipod crustacean Parhyale hawaiensis. Dev. Biol. 409, 297–309 (2016).
Of_pb	Serano, J. M. et al. Comprehensive analysis of Hox gene expression in the amphipod crustacean Parhyale hawaiensis. Dev. Biol. 409, 297–309 (2016).
Tc_pb	Serano, J. M. et al. Comprehensive analysis of Hox gene expression in the amphipod crustacean Parhyale hawaiensis. Dev. Biol. 409, 297–309 (2016).
Dm_pb	Serano, J. M. et al. Comprehensive analysis of Hox gene expression in the amphipod crustacean Parhyale hawaiensis. Dev. Biol. 409, 297–309 (2016).
Ph_Hox3	Serano, J. M. et al. Comprehensive analysis of Hox gene expression in the amphipod crustacean Parhyale hawaiensis. Dev. Biol. 409, 297–309 (2016).
Dp_Hox3	Serano, J. M. et al. Comprehensive analysis of Hox gene expression in the amphipod crustacean Parhyale hawaiensis. Dev. Biol. 409, 297–309 (2016).
Sm_Hox3	Serano, J. M. et al. Comprehensive analysis of Hox gene expression in the amphipod crustacean Parhyale hawaiensis. Dev. Biol. 409, 297–309 (2016).
Cs_Hox3	Serano, J. M. et al. Comprehensive analysis of Hox gene expression in the amphipod crustacean Parhyale hawaiensis. Dev. Biol. 409, 297–309 (2016).
Fc_Hox3	Serano, J. M. et al. Comprehensive analysis of Hox gene expression in the amphipod crustacean Parhyale hawaiensis. Dev. Biol. 409, 297–309 (2016).
Tc_Hox3	Serano, J. M. et al. Comprehensive analysis of Hox gene expression in the amphipod crustacean Parhyale hawaiensis. Dev. Biol. 409, 297–309 (2016).
Dm_Hox3	Serano, J. M. et al. Comprehensive analysis of Hox gene expression in the amphipod crustacean Parhyale hawaiensis. Dev. Biol. 409, 297–309 (2016).
Ph_Dfd	Serano, J. M. et al. Comprehensive analysis of Hox gene expression in the amphipod crustacean Parhyale hawaiensis. Dev. Biol. 409, 297–309 (2016).
Dp_Dfd	Serano, J. M. et al. Comprehensive analysis of Hox gene expression in the amphipod crustacean Parhyale hawaiensis. Dev. Biol. 409, 297–309 (2016).
Cs_Dfd	Serano, J. M. et al. Comprehensive analysis of Hox gene expression in the amphipod crustacean Parhyale hawaiensis. Dev. Biol. 409, 297–309 (2016).
Bm_Dfd	Serano, J. M. et al. Comprehensive analysis of Hox gene expression in the amphipod crustacean Parhyale hawaiensis. Dev. Biol. 409, 297–309 (2016).
Tc_Dfd	Serano, J. M. et al. Comprehensive analysis of Hox gene expression in the amphipod crustacean Parhyale hawaiensis. Dev. Biol. 409, 297–309 (2016).
Dm_Dfd	Serano, J. M. et al. Comprehensive analysis of Hox gene expression in the amphipod crustacean Parhyale hawaiensis. Dev. Biol. 409, 297–309 (2016).
Ph_Scr	Serano, J. M. et al. Comprehensive analysis of Hox gene expression in the amphipod crustacean Parhyale hawaiensis. Dev. Biol. 409, 297–309 (2016).
Dp_Scr	Serano, J. M. et al. Comprehensive analysis of Hox gene expression in the amphipod crustacean Parhyale hawaiensis. Dev. Biol. 409, 297–309 (2016).
Cs_Scr	Serano, J. M. et al. Comprehensive analysis of Hox gene expression in the amphipod crustacean Parhyale hawaiensis. Dev. Biol. 409, 297–309 (2016).
Of_Scr	Serano, J. M. et al. Comprehensive analysis of Hox gene expression in the amphipod crustacean Parhyale hawaiensis. Dev. Biol. 409, 297–309 (2016).
Tc_Scr	Serano, J. M. et al. Comprehensive analysis of Hox gene expression in the amphipod crustacean Parhyale hawaiensis. Dev. Biol. 409, 297–309 (2016).
Dm_Scr	Serano, J. M. et al. Comprehensive analysis of Hox gene expression in the amphipod crustacean Parhyale hawaiensis. Dev. Biol. 409, 297–309 (2016).
Ph_Antp	Serano, J. M. et al. Comprehensive analysis of Hox gene expression in the amphipod crustacean Parhyale hawaiensis. Dev. Biol. 409, 297–309 (2016).
Dp_Antp	Serano, J. M. et al. Comprehensive analysis of Hox gene expression in the amphipod crustacean Parhyale hawaiensis. Dev. Biol. 409, 297–309 (2016).
Af_Antp	Serano, J. M. et al. Comprehensive analysis of Hox gene expression in the amphipod crustacean Parhyale hawaiensis. Dev. Biol. 409, 297–309 (2016).
Cs_Antp	Serano, J. M. et al. Comprehensive analysis of Hox gene expression in the amphipod crustacean Parhyale hawaiensis. Dev. Biol. 409, 297–309 (2016).
Tc_Antp	Serano, J. M. et al. Comprehensive analysis of Hox gene expression in the amphipod crustacean Parhyale hawaiensis. Dev. Biol. 409, 297–309 (2016).
Dm_Antp	Serano, J. M. et al. Comprehensive analysis of Hox gene expression in the amphipod crustacean Parhyale hawaiensis. Dev. Biol. 409, 297–309 (2016).
Ph_abdA	Serano, J. M. et al. Comprehensive analysis of Hox gene expression in the amphipod crustacean Parhyale hawaiensis. Dev. Biol. 409, 297–309 (2016).
Dp_abdA	Serano, J. M. et al. Comprehensive analysis of Hox gene expression in the amphipod crustacean Parhyale hawaiensis. Dev. Biol. 409, 297–309 (2016).
Af_abdA	Serano, J. M. et al. Comprehensive analysis of Hox gene expression in the amphipod crustacean Parhyale hawaiensis. Dev. Biol. 409, 297–309 (2016).
Sm_abdA	Serano, J. M. et al. Comprehensive analysis of Hox gene expression in the amphipod crustacean Parhyale hawaiensis. Dev. Biol. 409, 297–309 (2016).
Tc_abdA	Serano, J. M. et al. Comprehensive analysis of Hox gene expression in the amphipod crustacean Parhyale hawaiensis. Dev. Biol. 409, 297–309 (2016).
Dm_abdA	Serano, J. M. et al. Comprehensive analysis of Hox gene expression in the amphipod crustacean Parhyale hawaiensis. Dev. Biol. 409, 297–309 (2016).
Ph_AbdB	Serano, J. M. et al. Comprehensive analysis of Hox gene expression in the amphipod crustacean Parhyale hawaiensis. Dev. Biol. 409, 297–309 (2016).
Dp_AbdB	Serano, J. M. et al. Comprehensive analysis of Hox gene expression in the amphipod crustacean Parhyale hawaiensis. Dev. Biol. 409, 297–309 (2016).
Sc_AbdB	Serano, J. M. et al. Comprehensive analysis of Hox gene expression in the amphipod crustacean Parhyale hawaiensis. Dev. Biol. 409, 297–309 (2016).
Sm_AbdB	Serano, J. M. et al. Comprehensive analysis of Hox gene expression in the amphipod crustacean Parhyale hawaiensis. Dev. Biol. 409, 297–309 (2016).
Cs_AbdB	Serano, J. M. et al. Comprehensive analysis of Hox gene expression in the amphipod crustacean Parhyale hawaiensis. Dev. Biol. 409, 297–309 (2016).
Tc_AbdB	Serano, J. M. et al. Comprehensive analysis of Hox gene expression in the amphipod crustacean Parhyale hawaiensis. Dev. Biol. 409, 297–309 (2016).
Dm_AbdB	Serano, J. M. et al. Comprehensive analysis of Hox gene expression in the amphipod crustacean Parhyale hawaiensis. Dev. Biol. 409, 297–309 (2016).
Dm_homeodb_ftz	HomeoDB2
Tc_homeodb_ftz	HomeoDB2
Am_homeodb_ftz	HomeoDB2
Dm_homeodb_ubx	HomeoDB2
Tc_homeodb_utx	HomeoDB2
Am_homeodb_ubx	HomeoDB2
Ph_FJ628448_ubx	HomeoDB2
Dmag_BAE96992.1_ubx	HomeoDB2

## Sheet: SD7. Summary of DNAm datasets
Supplementary Data 7. Datasets used in detecting hox genes or candidate genes for DNA methylation in the Northern krill.
Summary of datasets used to assess DNA methylation genes
Gene	OrthoDB, EggNOG and NCBI resources	Number of genes (n)	Krill sequence; EggNOG Predicted; EnTAP match; Identity
DNMT1	OrthoDB: 5418at6656; Arthropoda-level; n=161 sequences EggNOG: ENOG5041W5H; Arthropoda-level; n=25 NCBI: Crustacean BLASTP hits; n=10	1	REF_TRIN_3_00283_XLOC_111019.1.p1; DNMT1; XP_037783824.1 DNA (cytosine-5)-methyltransferase PliMCI-like [Penaeus monodon]; 59%
DNMT2	OrthoDB; 76745at6656; Arthropoda-level; n=172 EggNOG: ENOG5041Y39; Arthropoda-level; n=32 NCBI: Arthropod BLASTP hits; n=100	1	COM_SPAL_1_008092_XLOC_031468.8.p1; TRDMT1; XP_042205884.1 tRNA (cytosine(38)-C(5))-methyltransferase-like isoform X1 [Homarus americanus]; 54.1%
DNMT3	OrthoDB: 103980at6656; Arthropoda-level; n=54 EggNOG: ENOG5041U02; Arthropoda-level; n=10 NCBI: Crustacean BLASTP hits; n=107	2	REF_TRIN_3_01687_XLOC_055556.11.p1; DNMT3B; XP_042206775.1 DNA (cytosine-5)-methyltransferase 3A-like isoform X1 [Homarus americanus]; 36.9% REF_STRG_1_22585_XLOC_074301.1.p1; DNMT3B; XP_042206775.1 DNA (cytosine-5)-methyltransferase 3A-like isoform X1 [Homarus americanus]; 37.2%
ALKB2	OrthoDB: 135910at6656; Arthropoda-level; n=49 NCBI: Arthropoda BLATP hits; n=74	1	REF_STRG_1_2039_XLOC_036432.2.p1; - XP_042231582.1 DNA oxidative demethylase ALKBH2-like [Homarus americanus]; 71%
TET	OrthoDB: 24396at6656; Arthropoda-level; n=122 EggNOG: ENOG503CS4F; Bilateria-level; n=371 NCBI: Arthropod BLASTP hits; n=100	1	REF_STRG_1_37441_XLOC_109451.1.p1; - XP_037784079.1 DNA N6-methyl adenine demethylase-like isoform X1 [Penaeus monodon]; 40.9%

## Sheet: SD7. DNMT1
Supplementary Data 7. Datasets used in detecting hox genes or candidate genes for DNA methylation in the Northern krill.
DNMT1 accessions used in analyses
OrthoDB 5418at6656	ENOG5041W5H	NCBI
6669_0:002738 "DNA (cytosine-5)-methyltransferase"	7425.NV17734-PA	XP_042220440.1 DNA (cytosine-5)-methyltransferase PliMCI-like isoform X1 [Homarus americanus]
6832_0:002925 "Bromo adjacent homology (BAH) domain"	69319.XP_008547166.1	XP_037783824.1 DNA (cytosine-5)-methyltransferase PliMCI-like [Penaeus monodon]
6832_0:0010ea "Bromo adjacent homology (BAH) domain"	7460.GB48403-PA	XP_027222128.1 DNA (cytosine-5)-methyltransferase PliMCI-like [Penaeus vannamei]
6832_0:0009a6 "C-5 cytosine methyltransferase"	12957.ACEP24044-PA	ROT69824.1 putative DNA (cytosine-5)-methyltransferase PliMCI-like [Penaeus vannamei]
6850_0:00287b "LOW QUALITY PROTEIN: DNA (cytosine-5)-methyltransferase 1-like"	103372.F4WNH8	XP_042878578.1 DNA (cytosine-5)-methyltransferase PliMCI-like [Penaeus japonicus]
6945_0:000166 "DNA (Cytosine-5)-methyltransferase, putative"	7460.GB47348-PA	AKK75090.1 DNA (cytosine-5-)-methyltransferase 1 [Procambarus virginalis]
6945_0:000356 "(Cytosine-5)-methyltransferase 1, putative"	121225.PHUM556380-PA	XP_045621604.1 DNA (cytosine-5)-methyltransferase PliMCI-like isoform X1 [Procambarus clarkii]
6945_0:000357 "DNA (Cytosine-5)-methyltransferase, putative"	7029.ACYPI073296-PA	XP_045621605.1 DNA (cytosine-5)-methyltransferase PliMCI-like isoform X2 [Procambarus clarkii]
6958_0:0038b4 "DNA (Cytosine-5)-methyltransferase-like protein"	7029.ACYPI006318-PA	XP_045136815.1 DNA (cytosine-5)-methyltransferase 1-like [Portunus trituberculatus]
6973_0:004242 "Bromo adjacent homology (BAH) domain"	6669.EFX80183	XP_015517160.1 PREDICTED: DNA (cytosine-5)-methyltransferase PliMCI-like [Neodiprion lecontei]
7004_0:003e47 "Bromo adjacent homology (BAH) domain"	7425.NV14091-PA
7004_0:003971 "Bromo adjacent homology (BAH) domain"	7425.NV11649-PA
7029_0:0005ba "X1X760_ACYPI"	7091.BGIBMGA005382-TA
7029_0:003971 "Cytosine-specific methyltransferase"	7029.ACYPI081417-PA
7029_0:003970 "Cytosine-specific methyltransferase"	126957.SMAR010448-PB
7038_0:002a81 "DNA (cytosine-5)-methyltransferase 1-like"	126957.SMAR007615-PA
7070_0:0001ac "Cytosine-specific methyltransferase"	126957.SMAR015548-PA
7091_0:002c3a "DNA (cytosine-5)-methyltransferase"	126957.SMAR010552-PA
7130_0:0000c6 "Bromo adjacent homology (BAH) domain"	132113.XP_003493144.1
7375_0:000f0f "uncharacterized protein LOC111676243"	132113.XP_003489082.1
7425_0:00128d "DNA (cytosine-5)-methyltransferase"	13037.EHJ76342
7425_0:0005fe "DNA (cytosine-5)-methyltransferase"	13249.RPRC000633-PA
7425_0:0024c0 "DNA (cytosine-5)-methyltransferase PliMCI"	13249.RPRC004350-PA
7460_0:001816 "DNA (cytosine-5)-methyltransferase PliMCI"	32264.tetur13g02100.1
7460_0:0019c3 "DNA (cytosine-5)-methyltransferase"	34740.HMEL012070-PA
7493_0:000554 "DNA (cytosine-5)-methyltransferase 1-like"
7493_0:0023fd "DNA (cytosine-5)-methyltransferase 1-like"
7536_0:004536 "DNA (cytosine-5)-methyltransferase 1, replication foci domain"
7536_0:0038ac "Bromo adjacent homology (BAH) domain"
7539_0:002ee5 "DNA (cytosine-5)-methyltransferase 1-like"
7539_0:003344 "DNA (cytosine-5)-methyltransferase PliMCI-like"
13037_0:001db9 "Bromo adjacent homology (BAH) domain"
13164_0:00262a "LOW QUALITY PROTEIN: DNA (cytosine-5)-methyltransferase 1-like"
13164_0:002626 "DNA (cytosine-5)-methyltransferase 1-like"
13249_0:003240 "Uncharacterized protein (Fragment)"
13249_0:00369a "T1H9D1_RHOPR"
13686_0:0019fa "E9ITC2_SOLIN"
28612_0:002101 "DNA (cytosine-5)-methyltransferase 1-like"
29053_0:001c56 "DNA (cytosine-5)-methyltransferase 1"
29053_0:002c8d "DNA (cytosine-5)-methyltransferase PliMCI"
29058_0:0018ec "DNA (cytosine-5)-methyltransferase PliMCI-like"
32264_0:001b14 "DNA (cytosine-5)-methyltransferase 1-like"
34720_0:0002db "DNA (cytosine-5)-methyltransferase PliMCI-like isoform X1"
34740_0:002de2 "Bromo adjacent homology (BAH) domain"
34740_0:0037f7 "Bromo adjacent homology (BAH) domain"
35525_0:0056e5 "DNA (cytosine-5)-methyltransferase"
37344_0:000f24 "DNA (cytosine-5)-methyltransferase 1-like isoform X1"
40932_0:0003aa "Bromo adjacent homology (BAH) domain"
40932_0:0003a7 "Bromo adjacent homology (BAH) domain"
45779_0:002717 "Bromo adjacent homology (BAH) domain"
51655_0:003577 "DNA (cytosine-5)-methyltransferase PliMCI-like"
51655_0:002399 "DNA (cytosine-5)-methyltransferase PliMCI-like"
52283_0:001ac2 "DNA (Cytosine-5)-methyltransferase-like protein 1"
52612_0:000c0b "C-5 cytosine methyltransferase"
56086_0:001a77 "Bromo adjacent homology (BAH) domain"
64459_0:0003c0 "DNA (cytosine-5)-methyltransferase 1-like"
64459_0:002c54 "DNA (cytosine-5)-methyltransferase 1-like"
64793_0:002e98 "DNA (cytosine-5)-methyltransferase PliMCI-like"
66420_0:0011db "DNA (cytosine-5)-methyltransferase 1-like"
69319_0:001fb9 "DNA (cytosine-5)-methyltransferase PliMCI"
69820_0:000879 "DNA (cytosine-5)-methyltransferase 1-like"
72036_0:000a8e "Bromo adjacent homology (BAH) domain"
76194_0:0025fc "DNA (cytosine-5)-methyltransferase PliMCI-like"
79782_0:002132 "DNA (cytosine-5)-methyltransferase 1-like"
83485_0:000ba4 "DNA (cytosine-5)-methyltransferase PliMCI-like isoform X1"
88015_0:00023a "DNA (cytosine-5)-methyltransferase 1-like"
88015_0:004a63 "DNA (cytosine-5)-methyltransferase 1-like"
88015_0:002562 "DNA (cytosine-5)-methyltransferase 1-like"
88501_0:002841 "Bromo adjacent homology (BAH) domain"
88501_0:002799 "Bromo adjacent homology (BAH) domain"
91411_0:00148e "DNA (cytosine-5)-methyltransferase PliMCI-like"
93721_0:004712 "Bromo adjacent homology (BAH) domain"
93721_0:00485c "Bromo adjacent homology (BAH) domain"
103372_0:0015b7 "DNA (cytosine-5)-methyltransferase"
104421_0:00166c "DNA (cytosine-5)-methyltransferase 1"
104452_0:0024ce "DNA (cytosine-5)-methyltransferase"
104452_0:00230a "DNA (cytosine-5)-methyltransferase"
108931_0:00321f "DNA (cytosine-5)-methyltransferase PliMCI-like"
110193_0:0028f7 "DNA (cytosine-5)-methyltransferase PliMCI-like"
113334_0:000782 "C-5 cytosine methyltransferase"
114398_0:00137a "DNA (cytosine-5)-methyltransferase 1-like"
114398_0:00154c "DNA (cytosine-5)-methyltransferase PliMCI"
116153_0:002f2f "LOW QUALITY PROTEIN: DNA (cytosine-5)-methyltransferase PliMCI-like"
116153_0:0033df "LOW QUALITY PROTEIN: DNA (cytosine-5)-methyltransferase 1-like"
116153_0:003489 "LOW QUALITY PROTEIN: DNA (cytosine-5)-methyltransferase 1-like"
116153_0:002fbb "LOW QUALITY PROTEIN: DNA (cytosine-5)-methyltransferase 1-like"
121225_0:00246f "Bromo adjacent homology (BAH) domain"
121225_0:002589 "Bromo adjacent homology (BAH) domain"
121845_0:0029ea "Bromo adjacent homology (BAH) domain"
121845_0:00440f "Bromo adjacent homology (BAH) domain"
121845_0:000b30 "Bromo adjacent homology (BAH) domain"
123851_0:0049ce "Bromo adjacent homology (BAH) domain"
123851_0:000f37 "C-5 cytosine methyltransferase"
126957_0:001158 "Cytosine-specific methyltransferase"
126957_0:002e16 "T1J9Q0_STRMM"
126957_0:002159 "T1J239_STRMM"
126957_0:002e85 "DNA (cytosine-5)-methyltransferase"
132113_0:000316 "Bromo adjacent homology (BAH) domain"
132113_0:001ae9 "Bromo adjacent homology (BAH) domain"
133901_0:000833 "Bromo adjacent homology (BAH) domain"
133901_0:000cfe "Bromo adjacent homology (BAH) domain"
136037_0:002ee0 "DNA (cytosine-5)-methyltransferase 1-like"
143948_0:002f1e "DNA (cytosine-5)-methyltransferase 1-like"
143948_0:000640 "DNA (cytosine-5)-methyltransferase PliMCI-like"
143995_0:002172 "DNA (cytosine-5)-methyltransferase 1"
143995_0:000c14 "DNA (cytosine-5)-methyltransferase PliMCI-like"
144034_0:000d62 "DNA (cytosine-5)-methyltransferase PliMCI-like"
156304_0:00168e "DNA (cytosine-5)-methyltransferase PliMCI-like"
156304_0:0019a2 "DNA (cytosine-5)-methyltransferase PliMCI-like"
166361_0:0009c2 "DNA (cytosine-5)-methyltransferase PliMCI-like"
166423_0:0017ba "DNA (cytosine-5)-methyltransferase"
166423_0:0001b7 "DNA (Cytosine-5)-methyltransferase 1"
168631_0:0022f8 "Bromo adjacent homology (BAH) domain"
178035_0:0021e0 "DNA (cytosine-5)-methyltransferase PliMCI-like"
178035_0:00131d "DNA (cytosine-5)-methyltransferase"
197043_0:002e25 "C-5 cytosine methyltransferase"
197043_0:002e24 "Bromo adjacent homology (BAH) domain"
211228_0:00234a "DNA (cytosine-5)-methyltransferase PliMCI-like"
217634_0:002736 "DNA (cytosine-5)-methyltransferase 1"
217634_0:002239 "DNA (cytosine-5)-methyltransferase 1-like"
218467_0:0045a7 "DNA (cytosine-5)-methyltransferase 1-like"
219809_0:000b4e "DNA (cytosine-5)-methyltransferase PliMCI-like"
222816_0:001952 "DNA (cytosine-5)-methyltransferase 1"
224129_0:0013a5 "Cytosine-specific methyltransferase"
246812_0:000479 "Bromo adjacent homology (BAH) domain"
286306_0:002432 "Bromo adjacent homology (BAH) domain"
286706_0:001e25 "DNA (cytosine-5)-methyltransferase 1"
294128_0:002f2b "DNA (cytosine-5)-methyltransferase 1-like"
307491_0:003f4e "Bromo adjacent homology (BAH) domain"
307491_0:003f49 "Bromo adjacent homology (BAH) domain"
307658_0:001d2c "DNA (cytosine-5)-methyltransferase PliMCI-like"
307658_0:001729 "DNA (cytosine-5)-methyltransferase PliMCI-like"
326594_0:000974 "LOW QUALITY PROTEIN: DNA (cytosine-5)-methyltransferase 1-like"
326594_0:0005ba "DNA (cytosine-5)-methyltransferase PliMCI-like"
378494_0:00691b "Bromo adjacent homology (BAH) domain"
378494_0:001a45 "C-5 cytosine methyltransferase"
407821_0:00640a "DNA (Cytosine-5)-methyltransferase PliMCI"
407821_0:00640b "DNA (Cytosine-5)-methyltransferase PliMCI"
411798_0:003695 "DNA (cytosine-5)-methyltransferase PliMCI-like"
438502_0:003e01 "DNA (cytosine-5)-methyltransferase 1, replication foci domain"
438502_0:000392 "C-5 cytosine methyltransferase"
438503_0:002487 "Bromo adjacent homology (BAH) domain"
441921_0:001dfe "DNA (cytosine-5)-methyltransferase PliMCI-like"
456900_0:000890 "DNA (cytosine-5)-methyltransferase PliMCI-like"
516756_0:000593 "DNA (cytosine-5)-methyltransferase PliMCI-like"
516756_0:0012fd "DNA (cytosine-5)-methyltransferase PliMCI-like"
520822_0:001925 "DNA (cytosine-5)-methyltransferase PliMCI-like"
597456_0:00029b "DNA (cytosine-5)-methyltransferase"
597456_0:00129b "DNA (cytosine-5)-methyltransferase PliMCI-like"
609295_0:000ced "DNA (cytosine-5)-methyltransferase PliMCI-like"
610380_0:002a20 "DNA (cytosine-5)-methyltransferase"
680683_0:0014a2 "DNA (cytosine-5)-methyltransferase PliMCI-like isoform X1"
1049336_0:00460b "DNA (cytosine-5)-methyltransferase 1, replication foci domain"
1049336_0:003e48 "Bromo adjacent homology (BAH) domain"
1049336_0:00048e "Bromo adjacent homology (BAH) domain"
1218281_0:001bd1 "Bromo adjacent homology (BAH) domain"
1218281_0:000644 "Bromo adjacent homology (BAH) domain"
1507135_0:00256a "Bromo adjacent homology (BAH) domain"
1507135_0:00229a "Bromo adjacent homology (BAH) domain"
1629725_0:0010dc "Cytosine-specific methyltransferase"
2015173_0:000479 "DNA (cytosine-5)-methyltransferase 1 isoform X1"

## Sheet: SD7. DNMT2
Supplementary Data 7. Datasets used in detecting hox genes or candidate genes for DNA methylation in the Northern krill.
DNMT2 accessions used in analyses
OrthoDB 76745at6656	ENOG5041Y39	NCBI
6669_0:000cf1 "Uncharacterized protein DNMT2"	6669.EFX87248	XP_045582946.1 tRNA (cytosine(38)-C(5))-methyltransferase-like [Procambarus clarkii]
6832_0:000111 "C-5 cytosine methyltransferase"	7029.ACYPI007944-PA	XP_042205885.1 tRNA (cytosine(38)-C(5))-methyltransferase-like isoform X2 [Homarus americanus]
6850_0:00240d "tRNA (cytosine(38)-C(5))-methyltransferase-like isoform X1"	7070.TC005511-PA	XP_042205886.1 tRNA (cytosine(38)-C(5))-methyltransferase-like isoform X3 [Homarus americanus]
6945_0:004809 "DNA (Cytosine-5)-methyltransferase, putative"	7159.AAEL006166-PA	XP_042205884.1 tRNA (cytosine(38)-C(5))-methyltransferase-like isoform X1 [Homarus americanus]
6958_0:003afc "DNA (Cytosine-5)-methyltransferase-like protein"	7165.AGAP004101-PA	XP_042876427.1 tRNA (cytosine(38)-C(5))-methyltransferase-like [Penaeus japonicus]
6958_0:000357 "A0A1Y3BQY6_EURMA"	7165.AGAP012836-PA	XP_027221979.1 tRNA (cytosine(38)-C(5))-methyltransferase-like [Penaeus vannamei]
6973_0:004416 "C-5 cytosine methyltransferase"	7176.CPIJ017186-PA	QEV88433.1 DNA methyltransferase 2 [Palaemon carinicauda]
7004_0:0050ee "C-5 cytosine methyltransferase"	7213.XP_004520147.1	ABP04058.1 DNA methyltransferase 2 [Macrobrachium rosenbergii]
7029_0:00432f "LOC100167127"	7217.FBpp0124753	XP_045113172.1 tRNA (cytosine(38)-C(5))-methyltransferase-like isoform X3 [Portunus trituberculatus]
7038_0:00280b "tRNA (cytosine(38)-C(5))-methyltransferase"	7220.FBpp0142311	XP_045113173.1 tRNA (cytosine(38)-C(5))-methyltransferase-like isoform X4 [Portunus trituberculatus]
7070_0:002776 "DNA methyltransferase 2"	7222.FBpp0145482	XP_045113170.1 tRNA (cytosine(38)-C(5))-methyltransferase-like isoform X1 [Portunus trituberculatus]
7091_0:002902 "DNA cytosine-5 methyltransferase"	7227.FBpp0079911	XP_042205891.1 tRNA (cytosine(38)-C(5))-methyltransferase-like isoform X4 [Homarus americanus]
7130_0:000cfd "C-5 cytosine methyltransferase"	7230.FBpp0166283	KAB7495655.1 tRNA methyltransferase [Armadillidium nasatum]
7159_0:000527 "Cytosine-specific methyltransferase"	7234.FBpp0180324	RXG55458.1 tRNA (cytosine(38)-C(5))-methyltransferase [Armadillidium vulgare]
7160_0:00168d "A0A182G4T4_AEDAL"	7237.FBpp0285158	XP_043192205.1 tRNA (cytosine(38)-C(5))-methyltransferase-like isoform X2 [Amphibalanus amphitrite]
7165_0:001777 "AGAP004101-PA"	7244.FBpp0232067	XP_043202673.1 tRNA (cytosine(38)-C(5))-methyltransferase-like [Amphibalanus amphitrite]
7165_0:002e56 "AGAP012836-PA"	7245.FBpp0263580	XP_045113171.1 tRNA (cytosine(38)-C(5))-methyltransferase-like isoform X2 [Portunus trituberculatus]
7167_0:0014c2 "DNA methyltransferase 2"	7260.FBpp0250229	KAG0716410.1 tRNA (cytosine-5-)-methyltransferase [Chionoecetes opilio]
7168_0:0014d8 "DNA methyltransferase 2"	7370.XP_005186174.1	XP_043192204.1 tRNA (cytosine(38)-C(5))-methyltransferase-like isoform X1 [Amphibalanus amphitrite]
7176_0:0045eb "DNA (Cytosine-5)-methyltransferase"	7425.NV13876-PA	XP_026278499.1 tRNA (cytosine(38)-C(5))-methyltransferase [Frankliniella occidentalis]
7200_0:000715 "Methyltransferase"	7460.GB54141-PA	XP_023227423.1 tRNA (cytosine(38)-C(5))-methyltransferase-like [Centruroides sculpturatus]
7213_0:000a2d "tRNA (cytosine-5-)-methyltransferase"	12957.ACEP11561-PA	XP_037070187.1 LOW QUALITY PROTEIN: tRNA (cytosine(38)-C(5))-methyltransferase-like [Pollicipes pollicipes]
7217_0:000c8d "Dana\GF21561"	13037.EHJ72855	XP_013779188.1 tRNA (cytosine(38)-C(5))-methyltransferase-like isoform X1 [Limulus polyphemus]
7220_0:0030f8 "Dere\GG23765"	13249.RPRC014336-PA	XP_022246966.1 tRNA (cytosine(38)-C(5))-methyltransferase-like isoform X2 [Limulus polyphemus]
7222_0:0031aa "GH11576"	34740.HMEL011319-PA	ROT86061.1 DNA methyltransferase 2 [Penaeus vannamei]
7224_0:002bda "tRNA (cytosine(38)-C(5))-methyltransferase"	43151.ADAC010583-PA	XP_034248521.1 tRNA (cytosine(38)-C(5))-methyltransferase [Thrips palmi]
7227_0:000606 "Methyltransferase 2, isoform C"	69319.XP_008551697.1	OXU16931.1 hypothetical protein TSAR_007571 [Trichomalopsis sarcophagae]
7230_0:0014f1 "Dmoj\GI17066"	103372.F4W9K0	GFY62174.1 hypothetical protein TNIN_177151 [Trichonephila inaurata madagascariensis]
7237_0:001a65 "C-5 cytosine methyltransferase"	121225.PHUM591830-PA	XP_001602026.3 tRNA (cytosine(38)-C(5))-methyltransferase [Nasonia vitripennis]
7244_0:001c33 "Uncharacterized protein, isoform B"	126957.SMAR004394-PA	CAD7428531.1 unnamed protein product [Timema monikensis]
7245_0:00040b "Uncharacterized protein, isoform A"	132113.XP_003485152.1	XP_012535762.1 tRNA (cytosine(38)-C(5))-methyltransferase [Monomorium pharaonis]
7260_0:001f06 "Dwil\GK21086"	136037.KDR10858	XP_024893552.1 tRNA (cytosine(38)-C(5))-methyltransferase-like [Temnothorax curvispinosus]
7274_0:002d19 "LOW QUALITY PROTEIN: tRNA (cytosine-5-)-methyltransferase"		XP_012230196.1 PREDICTED: tRNA (cytosine(38)-C(5))-methyltransferase isoform X1 [Linepithema humile]
7282_0:0024c8 "tRNA (cytosine(38)-C(5))-methyltransferase"		XP_018047210.1 PREDICTED: tRNA (cytosine(38)-C(5))-methyltransferase [Atta colombica]
7370_0:002384 "101899369"		XP_024870230.1 tRNA (cytosine(38)-C(5))-methyltransferase-like [Temnothorax curvispinosus]
7375_0:0013c3 "A0A0L0BVA2_LUCCU"		XP_011343588.2 tRNA (cytosine(38)-C(5))-methyltransferase [Ooceraea biroi]
7394_0:0022c3 "C-5 cytosine methyltransferase"		SVE93763.1 EOG090X0A4V [Scapholeberis mucronata]
7395_0:000ad4 "DNA methyltransferase 2"		EZA61744.1 tRNA (cytosine-5-)-methyltransferase [Ooceraea biroi]
7397_0:002fc2 "C-5 cytosine methyltransferase"		XP_032664820.1 tRNA (cytosine(38)-C(5))-methyltransferase [Odontomachus brunneus]
7425_0:000627 "tRNA (cytosine(38)-C(5))-methyltransferase"		XP_012057662.1 PREDICTED: tRNA (cytosine(38)-C(5))-methyltransferase [Atta cephalotes]
7460_0:002151 "tRNA (cytosine(38)-C(5))-methyltransferase"		SVE93148.1 EOG090X0A4V [Moina brachiata]
7493_0:0004ce "tRNA (cytosine(38)-C(5))-methyltransferase"		TGZ47002.1 Uncharacterized protein DBV15_03052, partial [Temnothorax longispinosus]
7536_0:000786 "C-5 cytosine methyltransferase"		SVE75902.1 EOG090X0A4V [Daphnia hispanica]
7539_0:001dad "tRNA (cytosine-5-)-methyltransferase"		VEN60102.1 unnamed protein product [Callosobruchus maculatus]
13037_0:001568 "C-5 cytosine methyltransferase"		ABI23560.1 DNA methyltransferase 2 [Artemia franciscana]
13164_0:001e7c "tRNA (cytosine(38)-C(5))-methyltransferase"		SVE94384.1 EOG090X0A4V [Simocephalus serrulatus]
13249_0:00036a "T1IDG6_RHOPR"		XP_033215622.1 tRNA (cytosine(38)-C(5))-methyltransferase isoform X3 [Belonocnema kinseyi]
13686_0:000ffd "E9IKK8_SOLIN"		SVE76531.1 EOG090X0A4V [Daphnia longispina]
28588_0:000ffb "tRNA (cytosine(38)-C(5))-methyltransferase"		XP_011690964.1 PREDICTED: tRNA (cytosine(38)-C(5))-methyltransferase [Wasmannia auropunctata]
28612_0:00310a "tRNA (cytosine(38)-C(5))-methyltransferase"		SVE88784.1 EOG090X0A4V [Daphnia sinensis]
28612_0:0048f5 "tRNA (cytosine(38)-C(5))-methyltransferase-like"		SVE91908.1 EOG090X0A4V [Daphnia sinensis]
29029_0:000eed "tRNA (cytosine(38)-C(5))-methyltransferase"		XP_015596301.1 tRNA (cytosine(38)-C(5))-methyltransferase isoform X1 [Cephus cinctus]
29030_0:003508 "tRNA (cytosine-5-)-methyltransferase"		XP_023334444.1 tRNA (cytosine(38)-C(5))-methyltransferase-like isoform X1 [Eurytemora affinis]
29031_0:002b21 "Methyltransferase"		XP_023334445.1 tRNA (cytosine(38)-C(5))-methyltransferase-like isoform X2 [Eurytemora affinis]
29053_0:00256b "tRNA (cytosine(38)-C(5))-methyltransferase"		SVE82621.1 EOG090X0A4V [Daphnia magna]
29058_0:0031d1 "tRNA (cytosine(38)-C(5))-methyltransferase"		SVE79635.1 EOG090X0A4V [Daphnia magna]
30019_0:000412 "tRNA (cytosine(38)-C(5))-methyltransferase-like"		KZS11395.1 Methyltransferase 2 [Daphnia magna]
30023_0:001544 "tRNA (cytosine(38)-C(5))-methyltransferase"		SVE85641.1 EOG090X0A4V [Daphnia pulicaria]
30025_0:002085 "tRNA (Cytosine-5-)-methyltransferase"		SVE83792.1 EOG090X0A4V [Daphnia pulex]
30069_0:0006d5 "C-5 cytosine methyltransferase"		SVE91283.1 EOG090X0A4V [Daphnia sinensis]
34638_0:000760 "tRNA (cytosine(38)-C(5))-methyltransferase"		SVE81464.1 EOG090X0A4V [Daphnia magna]
34720_0:001ceb "tRNA (cytosine(38)-C(5))-methyltransferase"		XP_046647100.1 tRNA (cytosine(38)-C(5))-methyltransferase-like [Daphnia pulicaria]
34740_0:004d8d "C-5 cytosine methyltransferase"		XP_018371390.1 PREDICTED: tRNA (cytosine(38)-C(5))-methyltransferase [Trachymyrmex cornetzi]
35525_0:0054af "tRNA (Cytosine(38)-C(5))-methyltransferase"		XP_046459863.1 tRNA (cytosine(38)-C(5))-methyltransferase-like [Daphnia pulex]
35570_0:001826 "106085525"		XP_012261891.1 tRNA (cytosine-5-)-methyltransferase [Athalia rosae]
37001_0:00038d "DNA methyltransferase 2"		SVE86270.1 EOG090X0A4V [Daphnia similis]
37344_0:001de5 "tRNA (cytosine-5-)-methyltransferase"		XP_003708333.1 PREDICTED: tRNA (cytosine(38)-C(5))-methyltransferase [Megachile rotundata]
38123_0:00374a "C-5 cytosine methyltransferase"		SVE80265.1 EOG090X0A4V [Daphnia magna]
38123_0:000b16 "C-5 cytosine methyltransferase"		SVE86897.1 EOG090X0A4V [Daphnia similis]
39758_0:001972 "C-5 cytosine methyltransferase"		SVE77145.1 EOG090X0A4V [Daphnia lumholtzi]
40932_0:002248 "C-5 cytosine methyltransferase"		SVE84400.1 EOG090X0A4V [Daphnia pulex]
41427_0:0028cf "DNA methyltransferase 2"		GFQ72761.1 hypothetical protein TNCT_165231 [Trichonephila clavata]
42026_0:003216 "tRNA (cytosine-5-)-methyltransferase"		XP_023717723.1 tRNA (cytosine(38)-C(5))-methyltransferase isoform X1 [Cryptotermes secundus]
43041_0:00119f "DNA methyltransferase 2"		XP_011135230.1 tRNA (cytosine(38)-C(5))-methyltransferase isoform X1 [Harpegnathos saltator]
43151_0:002680 "DNA (Cytosine-5)-methyltransferase"		XP_032782390.2 tRNA (cytosine(38)-C(5))-methyltransferase [Daphnia magna]
45779_0:001f2b "C-5 cytosine methyltransferase"		SVE82068.1 EOG090X0A4V [Daphnia magna]
48709_0:001b7b "tRNA (Cytosine(38)-C(5))-methyltransferase"		XP_043517692.1 tRNA (cytosine(38)-C(5))-methyltransferase isoform X1 [Frieseomelitta varia]
51655_0:0033f0 "tRNA (cytosine(38)-C(5))-methyltransferase-like"		SVE87523.1 EOG090X0A4V [Daphnia similis]
51655_0:0012d4 "tRNA (cytosine(38)-C(5))-methyltransferase-like"		XP_011502833.1 PREDICTED: tRNA (cytosine(38)-C(5))-methyltransferase, partial [Ceratosolen solmsi marchali]
52283_0:001b36 "Cytosine-specific methyltransferase"		SVE71194.1 EOG090X0A4V [Daphnia similis]
52612_0:0037cf "C-5 cytosine methyltransferase"		XP_014483868.1 PREDICTED: tRNA (cytosine(38)-C(5))-methyltransferase [Dinoponera quadriceps]
54969_0:001ab4 "Putative DNA (Cytosine-C5) methyltransferase"		XP_015187312.1 PREDICTED: tRNA (cytosine(38)-C(5))-methyltransferase [Polistes dominula]
56086_0:002dac "C-5 cytosine methyltransferase"		XP_003694392.2 tRNA (cytosine(38)-C(5))-methyltransferase isoform X1 [Apis florea]
62324_0:0009fe "DNA methyltransferase 2"		XP_031772806.1 tRNA (cytosine(38)-C(5))-methyltransferase isoform X2 [Apis florea]
62625_0:00250c "tRNA (cytosine-5-)-methyltransferase-like isoform X1"		CAD7442017.1 unnamed protein product [Timema bartmani]
64459_0:00058d "tRNA (cytosine(38)-C(5))-methyltransferase"		SVE78377.1 EOG090X0A4V [Daphnia lumholtzi]
64793_0:00144a "tRNA (cytosine(38)-C(5))-methyltransferase"		RWS26391.1 tRNA (cytosine(38)-C(5))-methyltransferase-like protein [Leptotrombidium deliense]
64838_0:001933 "Trdmt1 protein"		SVE75271.1 EOG090X0A4V [Daphnia dolichocephala]
66420_0:002569 "tRNA (cytosine(38)-C(5))-methyltransferase"		XP_016913562.1 tRNA (cytosine(38)-C(5))-methyltransferase isoform X1 [Apis cerana]
67767_0:00207e "Trna cytosine-c-methyltransferase-like protein"		EFX87248.1 hypothetical protein DAPPUDRAFT_187425 [Daphnia pulex]
69004_0:001f52 "DNA methyltransferase 2"		XP_006563008.1 tRNA (cytosine(38)-C(5))-methyltransferase [Apis mellifera]
69319_0:000d41 "tRNA (cytosine-5-)-methyltransferase"		XP_043785970.1 tRNA (cytosine(38)-C(5))-methyltransferase [Apis laboriosa]
69820_0:002ba8 "tRNA (cytosine(38)-C(5))-methyltransferase"		XP_043503308.1 tRNA (cytosine(38)-C(5))-methyltransferase [Polistes fuscatus]
76194_0:002cf0 "tRNA (cytosine(38)-C(5))-methyltransferase"		XP_046682411.1 tRNA (cytosine(38)-C(5))-methyltransferase [Homalodisca vitripennis]
77166_0:001bd5 "109538977"		XP_006610990.1 tRNA (cytosine(38)-C(5))-methyltransferase [Apis dorsata]
79782_0:0018e9 "tRNA (cytosine(38)-C(5))-methyltransferase"		XP_014601309.1 PREDICTED: tRNA (cytosine(38)-C(5))-methyltransferase isoform X1 [Polistes canadensis]
83485_0:0024c6 "tRNA (cytosine(38)-C(5))-methyltransferase isoform X1"		XP_017888112.1 tRNA (cytosine(38)-C(5))-methyltransferase [Ceratina calcarata]
88015_0:002ba3 "tRNA (cytosine(38)-C(5))-methyltransferase-like isoform X1"		XP_042910701.1 tRNA (cytosine(38)-C(5))-methyltransferase [Parasteatoda tepidariorum]
88501_0:000bd8 "C-5 cytosine methyltransferase"		XP_011866907.1 PREDICTED: tRNA (cytosine(38)-C(5))-methyltransferase [Vollenhovia emeryi]
91411_0:000d68 "tRNA (cytosine(38)-C(5))-methyltransferase isoform X1"		SVE92534.1 EOG090X0A4V [Megafenestra aurita]
93721_0:001340 "C-5 cytosine methyltransferase"
103372_0:0006a1 "tRNA (cytosine(38)-C(5))-methyltransferase"
104421_0:0025a6 "tRNA (Cytosine-5-)-methyltransferase"
104452_0:002325 "DNA methyltransferase-2"
104688_0:00267f "LOW QUALITY PROTEIN: tRNA (cytosine-5-)-methyltransferase"
108931_0:000701 "tRNA (cytosine-5-)-methyltransferase"
110193_0:002a10 "tRNA (cytosine(38)-C(5))-methyltransferase"
112268_0:000710 "DNA methyltransferase 2"
114398_0:0037a1 "tRNA (cytosine(38)-C(5))-methyltransferase"
116153_0:0017f6 "tRNA (cytosine-5-)-methyltransferase"
121225_0:002714 "C-5 cytosine methyltransferase"
121845_0:003a2b "C-5 cytosine methyltransferase"
121845_0:003579 "C-5 cytosine methyltransferase"
123851_0:0035eb "C-5 cytosine methyltransferase"
125945_0:002efb "tRNA (cytosine-5-)-methyltransferase"
126957_0:001513 "T1ITE8_STRMM"
132113_0:00042f "C-5 cytosine methyltransferase"
133901_0:002800 "C-5 cytosine methyltransferase"
136037_0:0025d5 "tRNA (Cytosine-5-)-methyltransferase"
139723_0:00283d "DNA methyltransferase 2"
143948_0:0012e8 "tRNA (cytosine(38)-C(5))-methyltransferase"
143995_0:0027a0 "tRNA (cytosine(38)-C(5))-methyltransferase"
144034_0:001f13 "DNMT2"
156304_0:00224e "tRNA (cytosine(38)-C(5))-methyltransferase"
158441_0:000fb0 "tRNA (Cytosine-5-)-methyltransferase"
166361_0:002ff3 "tRNA (cytosine-5-)-methyltransferase"
166423_0:000ed7 "tRNA (Cytosine-5-)-methyltransferase"
174628_0:002b4b "tRNA (cytosine-5-)-methyltransferase"
178035_0:00218e "tRNA (Cytosine(38)-C(5))-methyltransferase"
197043_0:004508 "C-5 cytosine methyltransferase"
199890_0:001adf "DNA methyltransferase 2"
211228_0:00179d "tRNA (cytosine(38)-C(5))-methyltransferase isoform X1"
217634_0:0031cf "tRNA (cytosine(38)-C(5))-methyltransferase"
218467_0:0025a9 "tRNA (cytosine(38)-C(5))-methyltransferase-like"
219809_0:002891 "tRNA (cytosine(38)-C(5))-methyltransferase isoform X1"
222816_0:0000d2 "tRNA (cytosine(38)-C(5))-methyltransferase isoform X2"
224129_0:0004dd "tRNA (Cytosine-5-)-methyltransferase isoform X1"
246812_0:00175a "C-5 cytosine methyltransferase"
286306_0:001736 "C-5 cytosine methyltransferase"
286306_0:002000 "C-5 cytosine methyltransferase"
286706_0:00285b "tRNA (cytosine(38)-C(5))-methyltransferase"
294128_0:004456 "tRNA (cytosine(38)-C(5))-methyltransferase-like"
307491_0:001d42 "C-5 cytosine methyltransferase"
307658_0:0024ad "tRNA (cytosine(38)-C(5))-methyltransferase"
315563_0:001dd5 "C-5 cytosine methyltransferase"
319348_0:003e96 "Putative DNA (Cytosine-5)-methyltransferase"
326594_0:00029f "tRNA (cytosine(38)-C(5))-methyltransferase"
378494_0:000636 "C-5 cytosine methyltransferase"
378494_0:004434 "C-5 cytosine methyltransferase"
407821_0:0006f9 "tRNA (Cytosine-5-)-methyltransferase"
411798_0:001b3c "tRNA (cytosine(38)-C(5))-methyltransferase"
418985_0:0007fb "tRNA (Cytosine-5-)-methyltransferase-like"
438502_0:003e93 "C-5 cytosine methyltransferase"
441921_0:001e9c "tRNA (cytosine(38)-C(5))-methyltransferase"
454923_0:00140a "tRNA (cytosine-5-)-methyltransferase"
456900_0:00120c "tRNA (cytosine(38)-C(5))-methyltransferase"
516756_0:00195c "tRNA (cytosine-5-)-methyltransferase"
520822_0:001050 "tRNA (cytosine(38)-C(5))-methyltransferase"
535359_0:001726 "C-5 cytosine methyltransferase"
568069_0:002732 "CLUMA_CG009922, isoform A"
597456_0:0025fe "tRNA (cytosine(38)-C(5))-methyltransferase"
609295_0:002372 "tRNA (cytosine(38)-C(5))-methyltransferase"
610380_0:0008ef "tRNA (Cytosine-5-)-methyltransferase"
680683_0:001e18 "tRNA (cytosine-5-)-methyltransferase"
1041015_0:000366 "tRNA (cytosine(38)-C(5))-methyltransferase"
1049336_0:0031db "C-5 cytosine methyltransferase"
1155016_0:00095a "C-5 cytosine methyltransferase"
1155016_0:006340 "C-5 cytosine methyltransferase"
1218281_0:00281b "C-5 cytosine methyltransferase"
1507135_0:00113e "C-5 cytosine methyltransferase"
1629725_0:000cbd "A0A0T6B8W7_9SCAR"
2015173_0:00034c "tRNA (Cytosine-5-)-methyltransferase"

## Sheet: SD7. DNMT3
Supplementary Data 7. Datasets used in detecting hox genes or candidate genes for DNA methylation in the Northern krill.
DNMT3 accessions used in analyses
OrthoDB 103980at6656	ENOG5041U02	NCBI
6669_0:002cb0"Dpahnia pulex DNMT3"	7425.NV18466-PA [Nasonia vitripennis]	KAF2361780.1 PWWP domain [Trinorchestia longiramus]
6850_0:00224e"DNA (cytosine-5)-methyltransferase 3B-like isoform X1"	7029.ACYPI29975-PA [Acyrthosiphon pisum]	XP_018016544.1 PREDICTED: DNA (cytosine-5)-methyltransferase 3A-like [Hyalella azteca]
6850_0:001893"DNA (cytosine-5)-methyltransferase 3B-like"	6669.EFX78869 [Daphnia pulex]	AKK75091.2 DNA (cytosine-5-)-methyltransferase 3 [Procambarus virginalis]
6850_0:003adb"LOW QUALITY PROTEIN: DNA (cytosine-5)-methyltransferase 3A-like"	103372.F4X8H3 [Acromyrmex echinatior]	XP_045109145.1 DNA (cytosine-5)-methyltransferase 3A-like [Portunus trituberculatus]
7004_0:004f02"DNMT3, cysteine rich ADD domain"	32264.tetur16g01020.1 [Tetranychus urticae]	XP_045581588.1 uncharacterized protein LOC123745276 isoform X1 [Procambarus clarkii]
7004_0:002386"Dynein heavy chain, ATP-binding dynein motor region"	12957.ACEP20013-PA [Atta cephalotes]	XP_042872483.1 DNA (cytosine-5)-methyltransferase 3A-like [Penaeus japonicus]
7038_0:000f76"DNA (cytosine-5)-methyltransferase 3B-like isoform X1"	7460.GB55485-PA [Apis mellifera]	XP_042206775.1 DNA (cytosine-5)-methyltransferase 3A-like isoform X1 [Homarus americanus]
7425_0:002430"DNA (cytosine-5)-methyltransferase 3B isoform X1"	132113.XP_003490117.1 [Bombus impatiens]	XP_045108039.1 DNA (cytosine-5)-methyltransferase 3A-like [Portunus trituberculatus]
7460_0:000554"DNA methyltransferase 3 isoform X1"	126957.SMAR006764-PA [Strigamia maritima]	XP_022246329.1 DNA (cytosine-5)-methyltransferase 3B-like isoform X3 [Limulus polyphemus]
7536_0:004bf2"C-5 cytosine methyltransferase"	136037.KDR21442 [Zootermopsis nevadensis]	XP_022246326.1 DNA (cytosine-5)-methyltransferase 3B-like isoform X1 [Limulus polyphemus]
29053_0:0025c0"DNA (cytosine-5)-methyltransferase 3A-like"		XP_023228282.1 DNA (cytosine-5)-methyltransferase 3A-like [Centruroides sculpturatus]
32264_0:001da1"107365877"		AZM65487.1 DNA-methyltransferase 3b [Portunus trituberculatus]
35525_0:002adb"Dpahnia pulex DNMT3"		XP_022254418.1 LOW QUALITY PROTEIN: DNA (cytosine-5)-methyltransferase 3A-like [Limulus polyphemus]
37344_0:001753"DNA (cytosine-5)-methyltransferase 3A-like"		XP_022246328.1 DNA (cytosine-5)-methyltransferase 3B-like isoform X2 [Limulus polyphemus]
37344_0:001734"DNA (cytosine-5)-methyltransferase 3B-like isoform X1"		XP_045581597.1 uncharacterized protein LOC123745276 isoform X2 [Procambarus clarkii]
52612_0:004c8d"DNMT3, cysteine rich ADD domain"		XP_027231607.1 DNA (cytosine-5)-methyltransferase 3A-like [Penaeus vannamei]
52612_0:003fb1"C-5 cytosine methyltransferase		XP_023235669.1 DNA (cytosine-5)-methyltransferase 3A-like [Centruroides sculpturatus]
64838_0:000715"DNA (cytosine-5)-methyltransferase 3A-like"		KAG1670257.1 DNA (cytosine-5)-methyltransferase 3A [Nymphon striatum]
88501_0:0010c8"C-5 cytosine methyltransferase"		PNF35200.1 hypothetical protein B7P43_G07646 [Cryptotermes secundus]
110193_0:000dfb"DNA (cytosine-5)-methyltransferase 3A-like"		PNF35202.1 hypothetical protein B7P43_G07646 [Cryptotermes secundus]
114398_0:002a8b"DNA (cytosine-5)-methyltransferase 3C-like"		XP_033607061.1 DNA (cytosine-5)-methyltransferase 3A isoform X5 [Cryptotermes secundus]
126957_0:001dc6"T1IZS9_STRMM"		XP_033607059.1 DNA (cytosine-5)-methyltransferase 3A isoform X4 [Cryptotermes secundus]
132113_0:0027f5"C-5 cytosine methyltransferase"		XP_023706015.1 DNA (cytosine-5)-methyltransferase 3A isoform X2 [Cryptotermes secundus]
133901_0:00112e"C-5 cytosine methyltransferase"		XP_033607058.1 DNA (cytosine-5)-methyltransferase 3A isoform X3 [Cryptotermes secundus]
133901_0:003d48"C-5 cytosine methyltransferase"		PNF35199.1 hypothetical protein B7P43_G07646 [Cryptotermes secundus]
133901_0:002f98"C-5 cytosine methyltransferase"		XP_033607057.1 DNA (cytosine-5)-methyltransferase 3A isoform X1 [Cryptotermes secundus]
133901_0:0011c8"C-5 cytosine methyltransferase"		XP_035213542.1 DNA (cytosine-5)-methyltransferase 3B-like [Stegodyphus dumicola]
133901_0:0034a5"DNMT3, cysteine rich ADD domain"		KAG8201270.1 hypothetical protein JTE90_016756 [Oedothorax gibbosus]
136037_0:000a26"DNA (Cytosine-5)-methyltransferase 3A"		XP_042206776.1 DNA (cytosine-5)-methyltransferase 3A-like isoform X2 [Homarus americanus]
143995_0:000a66"uncharacterized protein LOC100881154 isoform X1"		KAG7154854.1 DNA (cytosine-5)-methyltransferase 3-like, partial [Homarus americanus]
156304_0:0002a5"DNA (cytosine-5)-methyltransferase 3A-like"		XP_018899093.1 PREDICTED: DNA (cytosine-5)-methyltransferase 3B-like isoform X2 [Bemisia tabaci]
166361_0:0001d9"DNA (cytosine-5)-methyltransferase 3A-like"		ATN96644.2 DNA (cytosine-5)-methyltransferase 3 [Bemisia tabaci]
166423_0:003987"DNA (Cytosine-5)-methyltransferase 3A"		XP_037076275.1 LOW QUALITY PROTEIN: DNA (cytosine-5)-methyltransferase 3B-like [Pollicipes pollicipes]
178035_0:001d4b"uncharacterized protein LOC107190643"		XP_018899088.1 PREDICTED: DNA (cytosine-5)-methyltransferase 3B-like isoform X1 [Bemisia tabaci]
197043_0:007668"C-5 cytosine methyltransferase		XP_033334170.1 uncharacterized protein LOC117225004 isoform X2 [Megalopta genalis]
218467_0:00393e"DNA (cytosine-5)-methyltransferase 3A-like"		GFG38570.1 hypothetical protein Cfor_01628 [Coptotermes formosanus]
218467_0:0027b7"DNA (cytosine-5)-methyltransferase 3A-like"		XP_037528410.1 DNA (cytosine-5)-methyltransferase 3B-like [Rhipicephalus sanguineus]
222816_0:000af3"DNA (cytosine-5)-methyltransferase 3A"		BBC27274.1 putative DNA methyltransferase 3 [Reticulitermes speratus]
224129_0:000bb8"DNA (Cytosine-5)-methyltransferase 3A-like"		XP_029664895.1 uncharacterized protein LOC115236525 isoform X2 [Formica exsecta]
286706_0:001339"DNA (cytosine-5)-methyltransferase 3A-like"		XP_029664894.1 uncharacterized protein LOC115236525 isoform X1 [Formica exsecta]
294128_0:0028be"DNA (cytosine-5)-methyltransferase 3A-like"		XP_013775600.1 DNA (cytosine-5)-methyltransferase 3B-like [Limulus polyphemus]
407821_0:005884"DNA (Cytosine-5)-methyltransferase 3B"		XP_021915977.1 DNA (cytosine-5)-methyltransferase 3A-like [Zootermopsis nevadensis]
407821_0:000b01"DNA (Cytosine-5)-methyltransferase 3B"		KOX74005.1 DNA (cytosine-5)-methyltransferase 3A [Melipona quadrifasciata]
438502_0:0052f2"DNMT3, cysteine rich ADD domain"		KZC12603.1 DNA (cytosine-5)-methyltransferase 3B [Dufourea novaeangliae]
438502_0:00536a"C-5 cytosine methyltransferase"		XP_018319995.1 DNA (cytosine-5)-methyltransferase 3A [Agrilus planipennis]
438502_0:003818"C-5 cytosine methyltransferase"		XP_014478590.1 PREDICTED: uncharacterized protein LOC106746476 [Dinoponera quadriceps]
438502_0:001cea"C-5 cytosine methyltransferase"		XP_018403186.1 PREDICTED: DNA (cytosine-5)-methyltransferase 3B-like [Cyphomyrmex costatus]
438503_0:0005b7"C-5 cytosine methyltransferase"		XP_011269620.1 uncharacterized protein LOC105259403 isoform X2 [Camponotus floridanus]
441921_0:00051a"DNA (cytosine-5)-methyltransferase 3A-like"		XP_011269612.1 uncharacterized protein LOC105259403 isoform X1 [Camponotus floridanus]
454923_0:000761"DNA (cytosine-5)-methyltransferase 3A-like"		ASM42032.1 Dnmt3b [Pogonomyrmex barbatus]
516756_0:0001ad"DNA (cytosine-5)-methyltransferase 3B-like"		XP_011630481.1 uncharacterized protein LOC105422696 [Pogonomyrmex barbatus]
597456_0:002553"DNA (cytosine-5)-methyltransferase 3B-like"		XP_031834122.1 uncharacterized protein LOC116427656 isoform X2 [Nomia melanderi]
597456_0:0026e8"DNA (cytosine-5)-methyltransferase 3A-like"		KYM95711.1 DNA (cytosine-5)-methyltransferase 3B [Cyphomyrmex costatus]
1507135_0:00174b"C-5 cytosine methyltransferase"		XP_015434965.1 PREDICTED: uncharacterized protein LOC107190643 [Dufourea novaeangliae]
		XP_011707919.1 PREDICTED: uncharacterized protein LOC105462763 isoform X1 [Wasmannia auropunctata]
		XP_011707930.1 PREDICTED: uncharacterized protein LOC105462763 isoform X3 [Wasmannia auropunctata]
		XP_011707925.1 PREDICTED: uncharacterized protein LOC105462763 isoform X2 [Wasmannia auropunctata]
		XP_011707934.1 PREDICTED: uncharacterized protein LOC105462763 isoform X4 [Wasmannia auropunctata]
		XP_032681134.1 uncharacterized protein LOC116848778 isoform X9 [Odontomachus brunneus]
		XP_032681133.1 uncharacterized protein LOC116848778 isoform X8 [Odontomachus brunneus]
		XP_043239321.1 DNA (cytosine-5)-methyltransferase 3C-like isoform X1 [Amphibalanus amphitrite]
		XP_029043200.2 DNA (cytosine-5)-methyltransferase 3B-like isoform X2 [Osmia bicornis bicornis]
		XP_043239324.1 DNA (cytosine-5)-methyltransferase 3C-like isoform X2 [Amphibalanus amphitrite]
		XP_024889947.1 uncharacterized protein LOC112466214 isoform X5 [Temnothorax curvispinosus]
		XP_034189241.1 DNA (cytosine-5)-methyltransferase 3B-like isoform X4 [Osmia lignaria]
		XP_020290671.1 uncharacterized protein LOC109858126 isoform X5 [Pseudomyrmex gracilis]
		XP_020290670.1 uncharacterized protein LOC109858126 isoform X4 [Pseudomyrmex gracilis]
		XP_024889946.1 uncharacterized protein LOC112466214 isoform X4 [Temnothorax curvispinosus]
		XP_020290669.1 uncharacterized protein LOC109858126 isoform X3 [Pseudomyrmex gracilis]
		XP_018313252.1 PREDICTED: uncharacterized protein LOC108728926 isoform X2 [Trachymyrmex zeteki]
		XP_024889944.1 uncharacterized protein LOC112466214 isoform X2 [Temnothorax curvispinosus]
		XP_024889943.1 uncharacterized protein LOC112466214 isoform X1 [Temnothorax curvispinosus]
		XP_024889945.1 uncharacterized protein LOC112466214 isoform X3 [Temnothorax curvispinosus]
		KYQ48554.1 DNA (cytosine-5)-methyltransferase 3B [Trachymyrmex zeteki]
		XP_018313251.1 PREDICTED: uncharacterized protein LOC108728926 isoform X1 [Trachymyrmex zeteki]
		XP_034189239.1 DNA (cytosine-5)-methyltransferase 3B-like isoform X3 [Osmia lignaria]
		XP_029165492.1 uncharacterized protein LOC114936461 isoform X1 [Nylanderia fulva]
		EZA48382.1 DNA (cytosine-5)-methyltransferase 3A [Ooceraea biroi]
		XP_029165493.1 uncharacterized protein LOC114936461 isoform X2 [Nylanderia fulva]
		KAH0955409.1 hypothetical protein HN011_006360 [Eciton burchellii]
		XP_011067519.1 PREDICTED: uncharacterized protein LOC105154006 isoform X3 [Acromyrmex echinatior]
		KAG5311145.1 DNM3B methyltransferase, partial [Acromyrmex insinuator]
		AKK75091.2 DNA (cytosine-5-)-methyltransferase 3 [Procambarus virginalis]
		XP_045581597.1 uncharacterized protein LOC123745276 isoform X2 [Procambarus clarkii]
		XP_045581588.1 uncharacterized protein LOC123745276 isoform X1 [Procambarus clarkii]
		XP_042206776.1 DNA (cytosine-5)-methyltransferase 3A-like isoform X2 [Homarus americanus]
		KAG7154854.1 DNA (cytosine-5)-methyltransferase 3-like, partial [Homarus americanus]
		KAF2361780.1 PWWP domain [Trinorchestia longiramus]
		XP_042206775.1 DNA (cytosine-5)-methyltransferase 3A-like isoform X1 [Homarus americanus]
		XP_042872483.1 DNA (cytosine-5)-methyltransferase 3A-like [Penaeus japonicus]
		XP_045109145.1 DNA (cytosine-5)-methyltransferase 3A-like [Portunus trituberculatus]
		XP_027231607.1 DNA (cytosine-5)-methyltransferase 3A-like [Penaeus vannamei]
		ROT79375.1 putative ATP-binding cassette sub-family A member 3-like [Penaeus vannamei]
		XP_037076275.1 LOW QUALITY PROTEIN: DNA (cytosine-5)-methyltransferase 3B-like [Pollicipes pollicipes]
		XP_021915977.1 DNA (cytosine-5)-methyltransferase 3A-like [Zootermopsis nevadensis]
		XP_018899093.1 PREDICTED: DNA (cytosine-5)-methyltransferase 3B-like isoform X2 [Bemisia tabaci]
		ATN96644.2 DNA (cytosine-5)-methyltransferase 3 [Bemisia tabaci]
		XP_018899088.1 PREDICTED: DNA (cytosine-5)-methyltransferase 3B-like isoform X1 [Bemisia tabaci]
		XP_018899094.1 PREDICTED: DNA (cytosine-5)-methyltransferase 3A-like isoform X3 [Bemisia tabaci]
		XP_025602101.1 DNA (cytosine-5)-methyltransferase 3B-like isoform X1 [Athalia rosae]
		XP_025602103.1 DNA (cytosine-5)-methyltransferase 3B-like isoform X3 [Athalia rosae]
		XP_046402550.1 DNA (cytosine-5)-methyltransferase 3B-like [Ischnura elegans]
		XP_014478590.1 PREDICTED: uncharacterized protein LOC106746476 [Dinoponera quadriceps]
		XP_042911600.1 DNA (cytosine-5)-methyltransferase 3B isoform X1 [Parasteatoda tepidariorum]
		XP_042911601.1 DNA (cytosine-5)-methyltransferase 3B isoform X2 [Parasteatoda tepidariorum]
		XP_023235669.1 DNA (cytosine-5)-methyltransferase 3A-like [Centruroides sculpturatus]
		GFU49688.1 hypothetical protein NPIL_446961 [Nephila pilipes]

## Sheet: SD7. ALKB2
Supplementary Data 7. Datasets used in detecting hox genes or candidate genes for DNA methylation in the Northern krill.
ALKB2 accessions used in analyses
OrthoDB 135910at6656	-	NCBI
6832_0:0035ec "Alpha-ketoglutarate-dependent dioxygenase AlkB-like"		XP_042231582.1 DNA oxidative demethylase ALKBH2-like [Homarus americanus]
6850_0:003b50 "DNA oxidative demethylase ALKBH2-like isoform X1"		XP_042863596.1 DNA oxidative demethylase ALKBH2-like isoform X1 [Penaeus japonicus]
6973_0:005bb8 "Alpha-ketoglutarate-dependent dioxygenase AlkB-like"		XP_045596158.1 DNA oxidative demethylase ALKBH2-like [Procambarus clarkii]
7029_0:003c72 "ACYPI004109 protein"		MPC13974.1 DNA oxidative demethylase ALKBH2 [Portunus trituberculatus]
7038_0:000fa2 "DNA oxidative demethylase ALKBH2-like"		XP_045128888.1 DNA oxidative demethylase ALKBH2-like [Portunus trituberculatus]
7070_0:002872 "Alpha-ketoglutarate-dependent dioxygenase alkB homolog 2-like Protein"		RXG58590.1 DNA oxidative demethylase ALKBH2 [Armadillidium vulgare]
7536_0:003199 "Alpha-ketoglutarate-dependent dioxygenase AlkB-like"		KAB7504356.1 DNA oxidative demethylase ALKBH2 [Armadillidium nasatum]
13164_0:00357f "DNA oxidative demethylase ALKBH2-like"		XP_037779796.1 DNA oxidative demethylase ALKBH2-like [Penaeus monodon]
13249_0:00187c "Putative alkylated dna repair protein"		KAG7163651.1 DNA oxidative demethylase ALKBH2-like, partial [Homarus americanus]
29053_0:00106c "uncharacterized protein LOC106637438"		KAG0722921.1 DNA oxidative demethylase ALKBH2 [Chionoecetes opilio]
29058_0:00196b "DNA oxidative demethylase ALKBH2-like"		XP_018017048.1 PREDICTED: DNA oxidative demethylase ALKBH2-like [Hyalella azteca]
34740_0:001f5f "Alpha-ketoglutarate-dependent dioxygenase AlkB-like"		KAF2358126.1 Alpha-ketoglutarate-dependent dioxygenase AlkB-like [Trinorchestia longiramus]
40932_0:001f7f "Alpha-ketoglutarate-dependent dioxygenase AlkB-like"		XP_026277731.1 DNA oxidative demethylase ALKBH2-like [Frankliniella occidentalis]
45779_0:0030ff "Alpha-ketoglutarate-dependent dioxygenase AlkB-like"		XP_031351617.1 DNA oxidative demethylase ALKBH2-like isoform X2 [Photinus pyralis]
51655_0:00141d "alpha-ketoglutarate-dependent dioxygenase alkB homolog 2-like"		XP_031351618.1 DNA oxidative demethylase ALKBH2-like isoform X3 [Photinus pyralis]
56086_0:003028 "Alpha-ketoglutarate-dependent dioxygenase AlkB-like"		XP_031351616.1 DNA oxidative demethylase ALKBH2-like isoform X1 [Photinus pyralis]
64459_0:0026b3 "DNA oxidative demethylase ALKBH2-like"		XP_018562240.1 DNA oxidative demethylase ALKBH2-like [Anoplophora glabripennis]
66420_0:000842 "alpha-ketoglutarate-dependent dioxygenase alkB homolog 2-like"		KAA0203924.1 hypothetical protein HAZT_HAZT003493 [Hyalella azteca]
67767_0:00405c "Alpha-ketoglutarate-dependent dioxygenase alkb-like protein"		KPJ07389.1 Alpha-ketoglutarate-dependent dioxygenase alkB-like 2 [Papilio machaon]
67767_0:0038cb "Alpha-ketoglutarate-dependent dioxygenase alkb-like protein"		XP_013182428.1 PREDICTED: alpha-ketoglutarate-dependent dioxygenase alkB homolog 2-like [Papilio xuthus]
67767_0:00416c "Alpha-ketoglutarate-dependent dioxygenase alkb-like protein"		XP_008198528.1 PREDICTED: DNA oxidative demethylase ALKBH2 isoform X1 [Tribolium castaneum]
72036_0:002c9e "AlkB, alkylation repair homolog 2 (E. coli) "		XP_008198529.1 PREDICTED: DNA oxidative demethylase ALKBH2 isoform X2 [Tribolium castaneum]
76194_0:0002da "alpha-ketoglutarate-dependent dioxygenase alkB homolog 2-like"		XP_042863600.1 DNA oxidative demethylase ALKBH2-like isoform X2 [Penaeus japonicus]
79782_0:0010c1 "DNA oxidative demethylase ALKBH2-like"		XP_014368707.2 DNA oxidative demethylase ALKBH2 [Papilio machaon]
88015_0:0003ad "DNA oxidative demethylase ALKBH2-like"		XP_045785797.1 DNA oxidative demethylase ALKBH2-like [Maniola jurtina]
93721_0:002b55 "Alpha-ketoglutarate-dependent dioxygenase AlkB-like"		XP_028168168.1 DNA oxidative demethylase ALKBH2-like [Ostrinia furnacalis]
114398_0:003837 "DNA oxidative demethylase ALKBH2-like"		XP_026329075.1 DNA oxidative demethylase ALKBH2-like isoform X1 [Hyposmocoma kahamanoa]
116153_0:000984 "DNA oxidative demethylase ALKBH2-like isoform X1"		XP_013141360.1 PREDICTED: alpha-ketoglutarate-dependent dioxygenase alkB homolog 2-like [Papilio polytes]
126957_0:001afb "T1IXF6_STRMM"		XP_022254558.1 DNA oxidative demethylase ALKBH2-like isoform X1 [Limulus polyphemus]
126957_0:000486 "T1J0X2_STRMM"		XP_034840005.1 DNA oxidative demethylase ALKBH2-like [Maniola hyperantus]
126957_0:0000e2 "T1IK09_STRMM"		XP_013786251.1 DNA oxidative demethylase ALKBH2-like isoform X2 [Limulus polyphemus]
133901_0:000958 "Alpha-ketoglutarate-dependent dioxygenase AlkB-like"		XP_022254559.1 DNA oxidative demethylase ALKBH2-like isoform X3 [Limulus polyphemus]
136037_0:000a3b "Alpha-ketoglutarate-dependent dioxygenase alkB-like protein 2"		XP_013199446.1 PREDICTED: alpha-ketoglutarate-dependent dioxygenase alkB homolog 2-like [Amyelois transitella]
143948_0:002671 "DNA oxidative demethylase ALKBH2-like"		XP_021188487.1 DNA oxidative demethylase ALKBH2-like [Helicoverpa armigera]
166361_0:002eb6 "DNA oxidative demethylase ALKBH2-like"		PCG71152.1 hypothetical protein B5V51_2182 [Heliothis virescens]
197043_0:004adf "Alpha-ketoglutarate-dependent dioxygenase AlkB-like"		XP_022916098.1 DNA oxidative demethylase ALKBH2-like [Onthophagus taurus]
217634_0:0021ed "DNA oxidative demethylase ALKBH2-like"		XP_022125273.2 DNA oxidative demethylase ALKBH2 [Pieris rapae]
218467_0:002137 "DNA oxidative demethylase ALKBH2-like"		XP_038215610.1 DNA oxidative demethylase ALKBH2-like [Zerene cesonia]
224129_0:000824 "DNA oxidative demethylase ALKBH2-like"		XP_023725564.1 DNA oxidative demethylase ALKBH2 isoform X2 [Cryptotermes secundus]
224129_0:000862 "DNA oxidative demethylase ALKBH2-like"		XP_041977009.1 DNA oxidative demethylase ALKBH2-like [Aricia agestis]
286706_0:0013ba "DNA oxidative demethylase ALKBH2"		XP_045491691.1 DNA oxidative demethylase ALKBH2-like [Colias croceus]
294128_0:002a40 "DNA oxidative demethylase ALKBH2-like"		KAF2878710.1 hypothetical protein ILUMI_27462 [Ignelater luminosus]
307491_0:00181f "Alpha-ketoglutarate-dependent dioxygenase AlkB-like"		CAH1378711.1 unnamed protein product [Tenebrio molitor]
378494_0:00434d "Alpha-ketoglutarate-dependent dioxygenase AlkB-like"		XP_026501557.1 DNA oxidative demethylase ALKBH2-like [Vanessa tameamea]
407821_0:001839 "Alpha-ketoglutarate-dependent dioxygenase alkB-like protein"		CAD7444479.1 unnamed protein product [Timema bartmani]
438502_0:0012de "Alpha-ketoglutarate-dependent dioxygenase AlkB-like"		CAD7394454.1 unnamed protein product [Timema cristinae]
438503_0:001919 "Alpha-ketoglutarate-dependent dioxygenase AlkB-like"		CAD7401004.1 unnamed protein product [Timema poppensis]
680683_0:00362d "alpha-ketoglutarate-dependent dioxygenase alkB homolog 2-like"		PNF14988.1 DNA oxidative demethylase ALKBH2 [Cryptotermes secundus]
1629725_0:001397 "A0A0T6B3S1_9SCAR"		CAD7458241.1 unnamed protein product [Timema tahoe]
		XP_037973472.1 DNA oxidative demethylase ALKBH2-like [Plutella xylostella]
		XP_021916045.1 DNA oxidative demethylase ALKBH2-like isoform X1 [Zootermopsis nevadensis]
		XP_021916050.1 DNA oxidative demethylase ALKBH2-like isoform X6 [Zootermopsis nevadensis]
		XP_035436465.1 DNA oxidative demethylase ALKBH2-like [Spodoptera frugiperda]
		XP_030755480.1 DNA oxidative demethylase ALKBH2-like [Sitophilus oryzae]
		XP_021916047.1 DNA oxidative demethylase ALKBH2-like isoform X3 [Zootermopsis nevadensis]
		XP_021916048.1 DNA oxidative demethylase ALKBH2-like isoform X4 [Zootermopsis nevadensis]
		XP_026763845.1 DNA oxidative demethylase ALKBH2-like [Galleria mellonella]
		XP_044271765.1 DNA oxidative demethylase ALKBH2-like isoform X2 [Tribolium madens]
		XP_039747121.1 DNA oxidative demethylase ALKBH2-like [Pararge aegeria]
		XP_032514072.1 DNA oxidative demethylase ALKBH2-like [Danaus plexippus plexippus]
		XP_021916049.1 DNA oxidative demethylase ALKBH2-like isoform X5 [Zootermopsis nevadensis]
		CAD7570420.1 unnamed protein product, partial [Timema californicum]
		XP_021916051.1 DNA oxidative demethylase ALKBH2-like isoform X7 [Zootermopsis nevadensis]
		XP_021916046.1 DNA oxidative demethylase ALKBH2-like isoform X2 [Zootermopsis nevadensis]
		XP_044271764.1 DNA oxidative demethylase ALKBH2-like isoform X1 [Tribolium madens]
		XP_019881821.1 PREDICTED: DNA oxidative demethylase ALKBH2-like isoform X1 [Aethina tumida]
		VEN43401.1 unnamed protein product [Callosobruchus maculatus]
		KAF9822394.1 hypothetical protein SFRURICE_017669 [Spodoptera frugiperda]
		CAD7203627.1 unnamed protein product [Timema douglasi]
		XP_033611315.1 DNA oxidative demethylase ALKBH2 isoform X1 [Cryptotermes secundus]
		XP_030023472.1 DNA oxidative demethylase ALKBH2-like [Manduca sexta]
		XP_045445699.1 DNA oxidative demethylase ALKBH2-like [Melitaea cinxia]
		XP_028038164.1 DNA oxidative demethylase ALKBH2-like [Bombyx mandarina]
		KAG8334534.1 Alpha-ketoglutarate-dependent dioxygenase alkB 2 [Homalodisca vitripennis]

## Sheet: SD7. TET
Supplementary Data 7. Datasets used in detecting hox genes or candidate genes for DNA methylation in the Northern krill.
TET accessions used in analyses
OrthoDB 24396at6656	ENOG503CS4F	NCBI
286706_0:0022ae "2OGFeDO, oxygenase domain"	6412.HelroP66924	XP_045611651.1 DNA N6-methyl adenine demethylase-like isoform X2 [Procambarus clarkii]
197043_0:001ade "2OGFeDO, oxygenase domain"	6500.XP_005092662.1	XP_045611650.1 uncharacterized protein LOC123766499 isoform X1 [Procambarus clarkii]
88015_0:0024ba "methylcytosine dioxygenase tet3-like"	6669.EFX73671	XP_037784079.1 DNA N6-methyl adenine demethylase-like isoform X1 [Penaeus monodon]
246812_0:000981 "2OGFeDO, oxygenase domain"	7029.ACYPI001044-PA	XP_042211737.1 uncharacterized protein LOC121859110 [Homarus americanus]
126957_0:000349 "T1JJU3_STRMM"	7070.TC013798-PA	XP_042856321.1 uncharacterized protein LOC122242937 isoform X3 [Penaeus japonicus]
441921_0:0019bc "DNA N6-methyl adenine demethylase"	7091.BGIBMGA012699-TA	XP_042856312.1 uncharacterized protein LOC122242937 isoform X2 [Penaeus japonicus]
7460_0:001e3f "methylcytosine dioxygenase TET2 isoform X2"	7159.AAEL001921-PA	XP_027232596.1 uncharacterized protein LOC113824054 [Penaeus vannamei]
6850_0:00150f "uncharacterized protein LOC106459439"	7165.AGAP007180-PA	XP_042856305.1 uncharacterized protein LOC122242937 isoform X1 [Penaeus japonicus]
51655_0:001d61 "methylcytosine dioxygenase TET2-like"	7176.CPIJ009910-PA	XP_045128511.1 uncharacterized protein LOC123514607 [Portunus trituberculatus]
219809_0:0012b9 "DNA N6-methyl adenine demethylase-like isoform X1"	7217.FBpp0113428	XP_037784080.1 methylcytosine dioxygenase TET3-like isoform X2 [Penaeus monodon]
110193_0:0023ca "DNA N6-methyl adenine demethylase-like"	7220.FBpp0133044	KAG7174618.1 methylcytosine dioxygenase TET2-like, partial [Homarus americanus]
6669_0:00411d "E9H3N0_DAPPU"	7222.FBpp0148485	ROT63073.1 putative methylcytosine dioxygenase TET2 isoform X3 [Penaeus vannamei]
108931_0:001bd6 "basic salivary proline-rich protein 1-like"	7227.FBpp0306013	XP_018010062.1 PREDICTED: uncharacterized protein LOC108667539 [Hyalella azteca]
156304_0:0022c3 "DNA N6-methyl adenine demethylase-like isoform X1"	7230.FBpp0163122	KAF2357062.1 2OGFeDO oxygenase domain [Trinorchestia longiramus]
7536_0:001dd8 "2OGFeDO, oxygenase domain"	7234.FBpp0186539	KAB7506133.1 Methylcytosine dioxygenase TET3, partial [Armadillidium nasatum]
7425_0:001b87 "DNA N6-methyl adenine demethylase isoform X1"	7234.FBpp0186541	XP_031342581.1 DNA N6-methyl adenine demethylase isoform X4 [Photinus pyralis]
6973_0:003add "2OGFeDO, oxygenase domain"	7234.FBpp0188828	XP_031342580.1 DNA N6-methyl adenine demethylase isoform X3 [Photinus pyralis]
610380_0:00040f "DNA N6-methyl adenine demethylase"	7237.FBpp0286292	KAF5269188.1 hypothetical protein FQR65_LT02489 [Abscondita terminalis]
6850_0:00123e "LOW QUALITY PROTEIN: uncharacterized protein LOC106458609"	7244.FBpp0226179	XP_046664901.1 DNA N6-methyl adenine demethylase-like isoform X5 [Homalodisca vitripennis]
108931_0:002d03 "transcription factor SPT20 homolog"	7245.FBpp0266699	XP_031342579.1 DNA N6-methyl adenine demethylase isoform X2 [Photinus pyralis]
88015_0:00346e "methylcytosine dioxygenase TET2-like"	7260.FBpp0246772	XP_031342578.1 DNA N6-methyl adenine demethylase isoform X1 [Photinus pyralis]
121845_0:003bc0 "DNA N6-methyl adenine demethylase-like"	7370.XP_005190111.1	KRT84335.1 hypothetical protein AMK59_2101, partial [Oryctes borbonicus]
69820_0:000ee0 "DNA N6-methyl adenine demethylase isoform X1"	7425.NV14211-PA	KAF6212543.1 hypothetical protein GE061_013068 [Apolygus lucorum]
13037_0:000938 "2OGFeDO, oxygenase domain"	7425.NV14212-PA	XP_046664899.1 DNA N6-methyl adenine demethylase-like isoform X3 [Homalodisca vitripennis]
224129_0:000e60 "methylcytosine dioxygenase TET1-like isoform X1"	7460.GB52555-PA	XP_046664897.1 DNA N6-methyl adenine demethylase-like isoform X1 [Homalodisca vitripennis]
114398_0:0045c0 "uncharacterized protein LOC107446842"	7668.SPU_022151-tr	XP_046664900.1 DNA N6-methyl adenine demethylase-like isoform X4 [Homalodisca vitripennis]
13249_0:000325 "T1HCS6_RHOPR"	7719.XP_002125458.2	XP_046664898.1 DNA N6-methyl adenine demethylase-like isoform X2 [Homalodisca vitripennis]
454923_0:0018cf "DNA N6-methyl adenine demethylase-like"	7739.XP_002585984.1	EFN73124.1 Protein TET2 [Camponotus floridanus]
121225_0:000378 "2OGFeDO, oxygenase domain"	7739.XP_002585985.1	KAF2882203.1 hypothetical protein ILUMI_23970 [Ignelater luminosus]
64459_0:001058 "DNA N6-methyl adenine demethylase isoform X1"	7897.ENSLACP00000008576	XP_015609183.1 uncharacterized protein LOC107274493 isoform X3 [Cephus cinctus]
7460_0:001de4 "DNA N6-methyl adenine demethylase isoform X1"	7897.ENSLACP00000009535	XP_015609179.1 DNA N6-methyl adenine demethylase isoform X1 [Cephus cinctus]
13686_0:002436 "E9J1I8_SOLIN"	7897.ENSLACP00000016889	AKK75092.1 tet methylcytosine dioxygenase [Procambarus virginalis]
378494_0:0028a4 "2OGFeDO, oxygenase domain"	7918.ENSLOCP00000011399	KAF5296821.1 hypothetical protein FQA39_LY12339 [Lamprigera yunnana]
218467_0:004f5a "putative uncharacterized protein DDB_G0282133"	7918.ENSLOCP00000015512	XP_024947509.1 DNA N6-methyl adenine demethylase isoform X2 [Cephus cinctus]
166423_0:0034bb "Methylcytosine dioxygenase TET2"	7918.ENSLOCP00000019811	XP_019885437.2 LOW QUALITY PROTEIN: DNA N6-methyl adenine demethylase [Camponotus floridanus]
535359_0:001974 "2OGFeDO, oxygenase domain"	7955.ENSDARP00000101295	XP_011883247.1 PREDICTED: methylcytosine dioxygenase TET2 isoform X3 [Vollenhovia emeryi]
104421_0:000591 "methylcytosine dioxygenase TET2"	7955.ENSDARP00000104252	XP_011883246.1 PREDICTED: methylcytosine dioxygenase TET2 isoform X2 [Vollenhovia emeryi]
2015173_0:002221 "DNA N6-methyl adenine demethylase isoform X2"	7955.ENSDARP00000115297	XP_011883243.1 PREDICTED: methylcytosine dioxygenase TET2 isoform X1 [Vollenhovia emeryi]
407821_0:005d6d "Methylcytosine dioxygenase TET3"	7994.ENSAMXP00000001475	EZA50421.1 Methylcytosine dioxygenase TET2 [Ooceraea biroi]
168631_0:000c5b "2OGFeDO, oxygenase domain"	7994.ENSAMXP00000015689	XP_026829195.1 uncharacterized protein LOC105283671 isoform X3 [Ooceraea biroi]
56086_0:000ca4 "2OGFeDO, oxygenase domain"	7994.ENSAMXP00000026337	XP_012219638.1 PREDICTED: methylcytosine dioxygenase TET2-like isoform X3 [Linepithema humile]
113334_0:0034c7 "2OGFeDO, oxygenase domain"	8010.XP_010868316.1	XP_026829186.1 DNA N6-methyl adenine demethylase isoform X1 [Ooceraea biroi]
520822_0:00029d "DNA N6-methyl adenine demethylase"	8010.XP_010874912.1	XP_046980585.1 uncharacterized protein LOC124545682 [Schistocerca americana]
294128_0:001639 "uncharacterized protein LOC108667539"	8010.XP_010886825.1	XP_026829194.1 uncharacterized protein LOC105283671 isoform X2 [Ooceraea biroi]
411798_0:0038f7 "methylcytosine dioxygenase TET2 isoform X1"	8049.ENSGMOP00000007149	XP_012219637.1 PREDICTED: methylcytosine dioxygenase TET2-like isoform X2 [Linepithema humile]
307491_0:003970 "2OGFeDO, oxygenase domain"	8049.ENSGMOP00000008653	XP_029174803.1 methylcytosine dioxygenase TET2-like isoform X2 [Nylanderia fulva]
307491_0:00221f "2OGFeDO, oxygenase domain"	8049.ENSGMOP00000019149	XP_012219635.1 PREDICTED: methylcytosine dioxygenase TET2-like isoform X1 [Linepithema humile]
178035_0:000b07 "DNA N6-methyl adenine demethylase-like isoform X1"	8081.XP_008410280.1	KYQ50832.1 Methylcytosine dioxygenase TET2 [Trachymyrmex zeteki]
1049336_0:0042cf "2OGFeDO, oxygenase domain"	8081.XP_008415885.1	XP_011054025.1 PREDICTED: uncharacterized protein LOC105145855 isoform X2 [Acromyrmex echinatior]
123851_0:00300a "2OGFeDO, oxygenase domain"	8081.XP_008427821.1	KAF7389008.1 hypothetical protein [Vespula vulgaris]
143948_0:00081b "DNA N6-methyl adenine demethylase"	8083.ENSXMAP00000000130	XP_029664665.1 LOW QUALITY PROTEIN: uncharacterized protein LOC115236392 [Formica exsecta]
7004_0:00064a "2OGFeDO, oxygenase domain"	8083.ENSXMAP00000002722	KYN18820.1 Methylcytosine dioxygenase TET2 [Trachymyrmex cornetzi]
6832_0:003089 "2OGFeDO, oxygenase domain"	8083.ENSXMAP00000005447	KYM92550.1 Methylcytosine dioxygenase TET2 [Atta colombica]
38123_0:001967 "2OGFeDO, oxygenase domain"	8090.ENSORLP00000008154	XP_047097828.1 methylcytosine dioxygenase TET2 [Schistocerca piceifrons]
40932_0:0005e4 "2OGFeDO, oxygenase domain"	8090.ENSORLP00000019236	KYN41048.1 Methylcytosine dioxygenase TET2, partial [Trachymyrmex septentrionalis]
166361_0:00352d "DNA N6-methyl adenine demethylase isoform X1"	8128.ENSONIP00000019943	XP_029174802.1 DNA N6-methyl adenine demethylase-like isoform X1 [Nylanderia fulva]
34720_0:000c2d "DNA N6-methyl adenine demethylase-like isoform X1"	8153.XP_005913996.1	XP_023940188.1 DNA N6-methyl adenine demethylase-like [Bicyclus anynana]
7130_0:00393e "2OGFeDO, oxygenase domain"	8153.XP_005936956.1	XP_046828109.1 DNA N6-methyl adenine demethylase-like [Vespa crabro]
7070_0:00169e "A0A139WHW1_TRICA"	8153.XP_005940083.1	XP_035721118.1 DNA N6-methyl adenine demethylase-like [Vespa mandarinia]
64838_0:00156c "uncharacterized protein LOC105266688"	8364.ENSXETP00000030770	XP_018339463.1 PREDICTED: DNA N6-methyl adenine demethylase-like isoform X5 [Trachymyrmex septentrionalis]
79782_0:001517 "DNA N6-methyl adenine demethylase"	8364.ENSXETP00000054061	XP_018364364.1 PREDICTED: LOW QUALITY PROTEIN: DNA N6-methyl adenine demethylase-like [Trachymyrmex cornetzi]
1629725_0:000a2b "A0A0T6BAL9_9SCAR"	8469.XP_007054451.1	XP_015177936.1 PREDICTED: DNA N6-methyl adenine demethylase [Polistes dominula]
609295_0:00047d "DNA N6-methyl adenine demethylase"	8469.XP_007054709.1	XP_014486705.1 PREDICTED: DNA N6-methyl adenine demethylase [Dinoponera quadriceps]
326594_0:001739 "methylcytosine dioxygenase TET2"	8469.XP_007067519.1	XP_043676265.1 uncharacterized protein LOC122632980 [Vespula pensylvanica]
158441_0:004c7f "DNA N6-methyl adenine demethylase-like"	8479.XP_005286563.1	XP_025993709.2 methylcytosine dioxygenase tet3-A isoform X3 [Solenopsis invicta]
222816_0:002468 "DNA N6-methyl adenine demethylase isoform X1"	8479.XP_005287931.1	XP_043505185.1 uncharacterized protein LOC122526086 [Polistes fuscatus]
37344_0:001e57 "methylcytosine dioxygenase TET2"	8479.XP_005297359.1	XP_012055865.1 PREDICTED: methylcytosine dioxygenase TET2 [Atta cephalotes]
35525_0:002617 "Methylcytosine dioxygenase TET2"	8496.XP_006259134.1	XP_018309964.1 PREDICTED: DNA N6-methyl adenine demethylase isoform X3 [Trachymyrmex zeteki]
116153_0:0010ee "LOW QUALITY PROTEIN: DNA N6-methyl adenine demethylase"	8496.XP_006259535.1	XP_018309963.1 PREDICTED: DNA N6-methyl adenine demethylase isoform X2 [Trachymyrmex zeteki]
45779_0:000c5c "2OGFeDO, oxygenase domain"	8496.XP_006264080.1	XP_011054024.1 PREDICTED: uncharacterized protein LOC105145855 isoform X1 [Acromyrmex echinatior]
113334_0:003605 "pub_gene_id":"MCINX013837", "pub_og_id":"24396at6656", "og_name":"2OGFeDO, oxygenase domain","level":6656	8496.XP_006278803.1	XP_014615630.1 PREDICTED: DNA N6-methyl adenine demethylase-like [Polistes canadensis]
64793_0:001b0f "methylcytosine dioxygenase TET2 isoform X1"	8932.XP_005512819.1	XP_018339462.1 PREDICTED: DNA N6-methyl adenine demethylase-like isoform X4 [Trachymyrmex septentrionalis]
76194_0:0001d6 "uncharacterized protein LOC106101320 isoform X1"	8932.XP_005515289.1	XP_018054119.1 PREDICTED: DNA N6-methyl adenine demethylase [Atta colombica]
7493_0:002144 "DNA N6-methyl adenine demethylase"	8932.XP_005516039.1	XP_018309957.1 PREDICTED: DNA N6-methyl adenine demethylase isoform X1 [Trachymyrmex zeteki]
29058_0:00184e "DNA N6-methyl adenine demethylase"	9031.ENSGALP00000006468	XP_002423436.1 hypothetical protein Phum_PHUM059340 [Pediculus humanus corporis]
77166_0:0011c4 "DNA N6-methyl adenine demethylase isoform X1"	9031.ENSGALP00000017216	XP_018339461.1 PREDICTED: DNA N6-methyl adenine demethylase-like isoform X3 [Trachymyrmex septentrionalis]
597456_0:00209b "DNA N6-methyl adenine demethylase"	9031.ENSGALP00000020656	XP_018339459.1 PREDICTED: DNA N6-methyl adenine demethylase-like isoform X1 [Trachymyrmex septentrionalis]
51655_0:0025bf "methylcytosine dioxygenase TET2-like"	9258.ENSOANP00000006509	XP_018339460.1 PREDICTED: DNA N6-methyl adenine demethylase-like isoform X2 [Trachymyrmex septentrionalis]
35525_0:00687e "Methylcytosine dioxygenase TET2"	9258.ENSOANP00000016460	XP_025993708.2 DNA N6-methyl adenine demethylase isoform X2 [Solenopsis invicta]
286306_0:002f0d "2OGFeDO, oxygenase domain"	9258.ENSOANP00000023687	KYM97898.1 Methylcytosine dioxygenase TET2 [Cyphomyrmex costatus]
217634_0:00286b "DNA N6-methyl adenine demethylase isoform X1"	9258.ENSOANP00000024737	KAH0955684.1 hypothetical protein HN011_001923 [Eciton burchellii]
1218281_0:000b15 "2OGFeDO, oxygenase domain"	9305.ENSSHAP00000008137	XP_011167298.3 methylcytosine dioxygenase tet3-A isoform X1 [Solenopsis invicta]
103372_0:0010a7 "uncharacterized protein LOC105145855 isoform X1"	9305.ENSSHAP00000009639	XP_032688630.1 uncharacterized protein LOC116852409 isoform X3 [Odontomachus brunneus]
121845_0:003bbf "DNA N6-methyl adenine demethylase-like"	9305.ENSSHAP00000010125	XP_032688629.1 uncharacterized protein LOC116852409 isoform X2 [Odontomachus brunneus]
34740_0:003487 "2OGFeDO, oxygenase domain"	9315.ENSMEUP00000007015	KDR09818.1 putative methylcytosine dioxygenase TET2 [Zootermopsis nevadensis]
29053_0:000ed2 "uncharacterized protein LOC106646894"	9315.ENSMEUP00000015320	TGZ50763.1 Methylcytosine dioxygenase TET2 [Temnothorax longispinosus]
6945_0:004b1b "uncharacterized protein"	9361.ENSDNOP00000014565	XP_026673527.1 methylcytosine dioxygenase TET2 isoform X3 [Ceratina calcarata]
143995_0:00150d "uncharacterized protein LOC100883443 isoform X2"	9361.ENSDNOP00000021516	CAF4904296.1 unnamed protein product [Pieris macdunnoughi]
7091_0:000d80 "DNA N6-methyl adenine demethylase isoform X1"	9361.ENSDNOP00000029710	XP_012348741.1 methylcytosine dioxygenase TET2-like isoform X2 [Apis florea]
93721_0:000579 "2OGFeDO, oxygenase domain"	9365.XP_007519001.1	XP_018400420.1 PREDICTED: DNA N6-methyl adenine demethylase-like [Cyphomyrmex costatus]
52612_0:00319e "2OGFeDO, oxygenase domain"	9365.XP_007524247.1	XP_017888439.1 DNA N6-methyl adenine demethylase isoform X4 [Ceratina calcarata]
456900_0:002021 "DNA N6-methyl adenine demethylase-like"	9365.XP_007537427.1	RXG70840.1 Methylcytosine dioxygenase TET3 [Armadillidium vulgare]
83485_0:0011a5 "methylcytosine dioxygenase TET2-like isoform X1"	9371.XP_004696155.1	XP_025834609.1 DNA N6-methyl adenine demethylase-like [Agrilus planipennis]
108931_0:003910 "uncharacterized protein LOC111058182"	9371.XP_004701440.1	CAF4904286.1 unnamed protein product [Pieris macdunnoughi]
104452_0:000c72 "Protein TET2"	9371.XP_004703349.1	XP_031769570.1 DNA N6-methyl adenine demethylase [Galleria mellonella]
88501_0:000e18 "2OGFeDO, oxygenase domain"	9402.XP_006905251.1	XP_032688625.1 DNA N6-methyl adenine demethylase-like isoform X1 [Odontomachus brunneus]
516756_0:001d19 "DNA N6-methyl adenine demethylase"	9402.XP_006915632.1	XP_041975981.1 DNA N6-methyl adenine demethylase isoform X3 [Aricia agestis]
1507135_0:0004f0 "2OGFeDO, oxygenase domain"	9402.XP_006918948.1	XP_017888438.1 DNA N6-methyl adenine demethylase isoform X2 [Ceratina calcarata]
133901_0:002af9 "2OGFeDO, oxygenase domain"	9478.XP_008047884.1	XP_012273023.1 methylcytosine dioxygenase TET2 isoform X3 [Orussus abietinus]
132113_0:003a36 "2OGFeDO, oxygenase domain"	9478.XP_008055450.1	CAG4966785.1 unnamed protein product [Parnassius apollo]
88015_0:004640 "methylcytosine dioxygenase tet3-like"	9478.XP_008062570.1
307658_0:001794 "methylcytosine dioxygenase TET2"	9478.XP_008072862.1
438503_0:001f0f "2OGFeDO, oxygenase domain"	9483.ENSCJAP00000028985
13164_0:0020cb "DNA N6-methyl adenine demethylase"	9483.ENSCJAP00000032958
91411_0:00007a "DNA N6-methyl adenine demethylase-like"	9483.ENSCJAP00000035341
378494_0:002620 "2OGFeDO, oxygenase domain"	9483.ENSCJAP00000044727
7029_0:004960 "J9JLH0_ACYPI"	9483.ENSCJAP00000045538
136037_0:002838 "DNA N6-methyl adenine demethylase"	9541.XP_005555651.1
66420_0:0032fb "DNA N6-methyl adenine demethylase isoform X1"	9541.XP_005565748.1
48709_0:002c46 "DNA N6-methyl adenine demethylase"	9541.XP_005575627.1
438502_0:002ae5 "2OGFeDO, oxygenase domain"	9544.ENSMMUP00000023440
438503_0:00161f "2OGFeDO, oxygenase domain"	9544.ENSMMUP00000023441
67767_0:0005a0 "Protein tet1"	9544.ENSMMUP00000027063
32264_0:0023c8 "107367910"	9544.ENSMMUP00000030536
7130_0:0032a3 "2OGFeDO, oxygenase domain"	9544.ENSMMUP00000036163
211228_0:002b1e "DNA N6-methyl adenine demethylase-like isoform X1"	9555.ENSPANP00000011440
69319_0:001a1c "DNA N6-methyl adenine demethylase"	9555.ENSPANP00000011729
7539_0:001d4d "methylcytosine dioxygenase TET2 isoform X1"	9555.ENSPANP00000020444
7038_0:0008d4 "DNA N6-methyl adenine demethylase"	9593.ENSGGOP00000011536
168631_0:000222 "pub_gene_id":"CSUOGS109595", "pub_og_id":"24396at6656", "og_name":"2OGFeDO, oxygenase domain","level":6656	9593.ENSGGOP00000012108
144034_0:0006f6 "uncharacterized protein LOC105434147"	9593.ENSGGOP00000017464
680683_0:000987 "DNA N6-methyl adenine demethylase-like isoform X1"	9597.XP_003830015.1
	9597.XP_003846089.1
	9597.XP_008960972.1
	9598.ENSPTRP00000004424
	9598.ENSPTRP00000020724
	9598.ENSPTRP00000028061
	9601.ENSPPYP00000002779
	9601.ENSPPYP00000016723
	9601.ENSPPYP00000024321
	9606.ENSP00000362748
	9606.ENSP00000386869
	9606.ENSP00000442788
	9612.ENSCAFP00000012834
	9612.ENSCAFP00000015986
	9612.ENSCAFP00000020243
	9646.ENSAMEP00000007258
	9646.ENSAMEP00000018345
	9646.ENSAMEP00000019023
	9668.ENSMPUP00000004694
	9668.ENSMPUP00000007748
	9668.ENSMPUP00000009085
	9668.ENSMPUP00000012108
	9685.ENSFCAP00000011752
	9685.ENSFCAP00000016876
	9685.ENSFCAP00000025215
	9694.XP_007081007.1
	9694.XP_007083509.1
	9694.XP_007095818.1
	9707.XP_004393752.1
	9707.XP_004398764.1
	9707.XP_004401931.1
	9713.XP_006727228.1
	9713.XP_006728961.1
	9713.XP_006735366.1
	9733.XP_004269665.1
	9733.XP_004277135.1
	9733.XP_004280859.1
	9739.XP_004314037.1
	9739.XP_004319841.1
	9739.XP_004320192.1
	9739.XP_004327032.1
	9767.XP_007167848.1
	9767.XP_007189073.1
	9767.XP_007191041.1
	9778.XP_004369246.1
	9778.XP_004380259.1
	9778.XP_004386452.1
	9785.ENSLAFP00000005179
	9785.ENSLAFP00000014615
	9785.ENSLAFP00000025355
	9785.ENSLAFP00000028358
	9818.XP_007938914.1
	9818.XP_007946491.1
	9818.XP_007950862.1
	9823.ENSSSCP00000008852
	9823.ENSSSCP00000009765
	9823.ENSSSCP00000010918
	9823.ENSSSCP00000021976
	9823.ENSSSCP00000024928
	9913.ENSBTAP00000010614
	9913.ENSBTAP00000023517
	9913.ENSBTAP00000044564
	9940.ENSOARP00000005514
	9940.ENSOARP00000011407
	9940.ENSOARP00000013138
	9978.XP_004583643.1
	9978.XP_004590732.1
	9978.XP_004594339.1
	9986.ENSOCUP00000006138
	9986.ENSOCUP00000021250
	10029.XP_007611813.1
	10029.XP_007611996.1
	10029.XP_007623750.1
	10036.XP_005070961.1
	10036.XP_005071110.1
	10036.XP_005082038.1
	10042.XP_006970413.1
	10042.XP_006972819.1
	10042.XP_006994411.1
	10090.ENSMUSP00000087049
	10090.ENSMUSP00000096203
	10090.ENSMUSP00000133279
	10116.ENSRNOP00000000302
	10116.ENSRNOP00000015296
	10116.ENSRNOP00000064018
	10141.ENSCPOP00000005216
	10141.ENSCPOP00000006180
	10141.ENSCPOP00000008354
	10160.XP_004626764.1
	10160.XP_004632149.1
	10160.XP_004634158.1
	10181.XP_004844767.1
	10181.XP_004846227.1
	10181.XP_004866310.1
	10224.XP_006816862.1
	12957.ACEP16588-PA
	12957.ACEP16589-PA
	13037.EHJ75511
	13249.RPRC001840-PA
	13616.ENSMODP00000021603
	13616.ENSMODP00000027954
	13616.ENSMODP00000037282
	13735.ENSPSIP00000006512
	13735.ENSPSIP00000006704
	13735.ENSPSIP00000011691
	27679.XP_003922646.1
	27679.XP_003928828.1
	27679.XP_003929543.1
	28377.ENSACAP00000001548
	28377.ENSACAP00000008438
	28377.ENSACAP00000021206
	28737.XP_006880913.1
	28737.XP_006881180.1
	28737.XP_006889111.1
	29073.XP_008687609.1
	29073.XP_008694176.1
	29073.XP_008698229.1
	29078.XP_008143730.1
	29078.XP_008145655.1
	29078.XP_008148460.1
	30611.ENSOGAP00000003116
	30611.ENSOGAP00000020046
	30611.ENSOGAP00000020717
	31033.ENSTRUP00000010604
	31033.ENSTRUP00000034779
	31033.ENSTRUP00000036865
	32264.tetur24g01210.1
	32264.tetur24g01220.1
	32507.XP_006783931.1
	32507.XP_006787172.1
	32507.XP_006797537.1
	34740.HMEL013358-PA
	34839.XP_005385585.1
	34839.XP_005386156.1
	34839.XP_005406284.1
	38654.XP_006027623.1
	38654.XP_006031273.1
	38654.XP_006036920.1
	42254.XP_004612794.1
	42254.XP_004617165.1
	42254.XP_004620045.1
	43179.ENSSTOP00000001366
	43179.ENSSTOP00000016020
	43179.ENSSTOP00000020933
	48698.ENSPFOP00000002125
	48698.ENSPFOP00000002704
	48698.ENSPFOP00000012090
	48698.ENSPFOP00000022727
	48698.ENSPFOP00000023189
	51337.XP_004657850.1
	51337.XP_004663050.1
	51337.XP_004668332.1
	52644.XP_010561330.1
	52644.XP_010578263.1
	52644.XP_010584509.1
	59463.ENSMLUP00000003978
	59463.ENSMLUP00000011988
	59463.ENSMLUP00000020543
	59538.XP_005962706.1
	59538.XP_005978751.1
	59538.XP_005978931.1
	59894.ENSFALP00000000283
	59894.ENSFALP00000008585
	59894.ENSFALP00000013583
	60711.ENSCSAP00000000367
	60711.ENSCSAP00000003899
	60711.ENSCSAP00000011605
	61622.XP_010369845.1
	61622.XP_010373514.1
	61622.XP_010380032.1
	61853.ENSNLEP00000000384
	61853.ENSNLEP00000014341
	61853.ENSNLEP00000016104
	69293.ENSGACP00000010330
	69293.ENSGACP00000017329
	69293.ENSGACP00000023189
	69319.XP_008553155.1
	72004.XP_005890541.1
	72004.XP_005897706.1
	72004.XP_005907378.1
	72004.XP_005907783.1
	79684.XP_005357369.1
	79684.XP_005360172.1
	79684.XP_005364714.1
	89462.XP_006046016.1
	89462.XP_006070347.1
	89462.XP_006076443.1
	103372.F4WJB0
	106582.XP_004549491.1
	106582.XP_004551793.1
	106582.XP_004567332.1
	109478.XP_005869484.1
	109478.XP_005872495.1
	109478.XP_005876869.1
	118797.XP_007454650.1
	118797.XP_007456517.1
	118797.XP_007459454.1
	118797.XP_007459493.1
	118797.XP_007465950.1
	121225.PHUM059340-PA
	126957.SMAR014123-PA
	128390.XP_009464268.1
	128390.XP_009472950.1
	132113.XP_003491069.1
	132113.XP_003491076.1
	132908.ENSPVAP00000003397
	132908.ENSPVAP00000009714
	136037.KDR09818
	144197.XP_008285377.1
	144197.XP_008295947.1
	144197.XP_008302734.1
	144197.XP_008304713.1
	176946.XP_007423222.1
	176946.XP_007439171.1
	176946.XP_007442556.1
	181119.XP_005517551.1
	181119.XP_005530562.1
	181119.XP_005533040.1
	185453.XP_006835895.1
	185453.XP_006872466.1
	185453.XP_006874619.1
	215358.XP_010738058.1
	215358.XP_010739237.1
	215358.XP_010743151.1
	225400.XP_006760087.1
	225400.XP_006761062.1
	225400.XP_006778974.1
	244447.XP_008314896.1
	244447.XP_008320128.1
	244447.XP_008333529.1
	244447.XP_008333954.1
	244447.XP_008336005.1
	246437.XP_006148998.1
	246437.XP_006151219.1
	246437.XP_006151298.1
	303518.XP_005726897.1
	303518.XP_005743859.1
	303518.XP_005747816.1
	482537.XP_008563449.1
	482537.XP_008565331.1
	482537.XP_008578103.1
	482537.XP_008589177.1
	885580.XP_010606255.1
	885580.XP_010629839.1
	885580.XP_010639911.1
	1026970.XP_008830868.1
	1026970.XP_008831205.1
	1026970.XP_008839497.1
	1026970.XP_008851078.1
	1026970.XP_008851094.1
