# Supplementary material for: Ecological genomics in the Northern krill uncovers loci for local adaptation across ocean basins
Source: Nat Commun. 2024 Aug 1;15:6297. doi: 10.1038/s41467-024-50239-7 (PMC11294593; doi:10.1038/s41467-024-50239-7)
Supplement: Supplementary file 12 — Supplementary Data 8 [file 41467_2024_50239_MOESM12_ESM.xlsx]

## Sheet: SD8. Genetic variation
Supplementary Data 8 Levels of genetic variation across the genome
Diversity metrics computed from SNPs across the whole dataset
Genomic region	Accessible sites (n)	Number of SNPs (n)	θw	π	Tajima’s D
intergenic	7222074111	683607195	1.69906	1.37109	-0.527125
5’-UTR	4407375	312807	1.27397	1.05461	-0.537025
cds	33843475	1445583	0.76671	0.644578	-0.656595
intron	1152900401	74381060	1.15807	0.966735	-0.545949
3’-UTR	11309206	689339	1.09412	0.890366	-0.705343
N (nonsynonymous sites)	2.59104e+07	779007	0.443893	-	-
S (synonymous sites)	7.67111e+06	711597	1.24621	-	-

## Sheet: SD8. Divergence over distance
Supplementary Data 8 Levels of genetic variation across the genome
Pairwise Physical and genetic distances between populations (n=7 individuals per population)
Nr	Dataset	Comparison	Physical distance (km)	FST	Linearized FST		Population	Sample
1	Atlantic-Mediterranean	brc-bar	3826.73	0.1049	0.11719		bar	bar_1
2	Atlantic-Mediterranean	brc-can	5340.85	0.1035	0.11545		bar	bar_2
3	Atlantic-Mediterranean	brc-ice	3018.06	0.1009	0.11222		bar	bar_4
4	Atlantic-Mediterranean	brc-mai	5775.91	0.1039	0.11595		bar	bar_6
5	Atlantic-Mediterranean	brc-nor	2246.15	0.0919	0.1012		bar	bar_8
6	Atlantic-Mediterranean	brc-sva	4467.7	0.1019	0.11346		bar	bar_9
7	Atlantic-Mediterranean	brc-swe	2067.09	0.1001	0.11123		bar	bar_10
1	Atlantic-Atlantic	bar-can	4879.77	0.0702	0.0755		brc	brc_1
2	Atlantic-Atlantic	bar-ice	1775.89	0.0666	0.07135		brc	brc_2
3	Atlantic-Atlantic	bar-mai	5666.51	0.0702	0.0755		brc	brc_3
4	Atlantic-Atlantic	bar-nor	1609.12	0.0676	0.0725		brc	brc_4
5	Atlantic-Atlantic	bar-sva	775.19	0.0655	0.07009		brc	brc_5
6	Atlantic-Atlantic	bar-swe	1779.89	0.0678	0.07273		brc	brc_6
7	Atlantic-Atlantic	can-ice	3398.9	0.0723	0.07793		brc	brc_7
8	Atlantic-Atlantic	can-mai	804.5	0.0664	0.07112		can	can_2
9	Atlantic-Atlantic	can-nor	4556.78	0.0708	0.07619		can	can_3
10	Atlantic-Atlantic	can-sva	4648.02	0.0713	0.07677		can	can_4
11	Atlantic-Atlantic	can-swe	4980.95	0.0705	0.07585		can	can_5
12	Atlantic-Atlantic	ice-mai	4131.66	0.0706	0.07596		can	can_6
13	Atlantic-Atlantic	ice-nor	1245.21	0.0686	0.07365		can	can_7
14	Atlantic-Atlantic	ice-sva	1998.07	0.0668	0.07158		can	can_10
15	Atlantic-Atlantic	ice-swe	1687.86	0.0689	0.074		ice	ice_2
16	Atlantic-Atlantic	mai-nor	5247.13	0.0708	0.07619		ice	ice_3
17	Atlantic-Atlantic	mai-sva	5448.81	0.0713	0.07677		ice	ice_4
18	Atlantic-Atlantic	mai-swe	5656.89	0.0709	0.07631		ice	ice_7
19	Atlantic-Atlantic	nor-sva	2223.7	0.0679	0.07285		ice	ice_8
20	Atlantic-Atlantic	nor-swe	445.99	0.0683	0.07331		ice	ice_9
21	Atlantic-Atlantic	sva-swe	2462.93	0.0682	0.07319		ice	ice_10
							mai	mai_1
							mai	mai_3
							mai	mai_5
							mai	mai_7
							mai	mai_8
							mai	mai_9
							mai	mai_10
							nor	nor_1
							nor	nor_2
							nor	nor_4
							nor	nor_6
							nor	nor_7
							nor	nor_9
							nor	nor_10
							sva	sva_2
							sva	sva_3
							sva	sva_4
							sva	sva_6
							sva	sva_7
							sva	sva_9
							sva	sva_10
							swe	swe_1
							swe	swe_2
							swe	swe_4
							swe	swe_5
							swe	swe_6
							swe	swe_7
							swe	swe_8

## Sheet: SD8. Atlantic vs. Mediterranean
Supplementary Data 8. Divergence across genes
FST and XP-nSL estimates for genes comparing Atlantic (n=67) vs. Mediterranean (n=7) samples of M. norvegica
Gene						Regional FST												Annotation		Outliers		XP-nSL	Max FST SNP (any region)		Max FST SNP (exon)
Nr	Scaffold/contig	Gene	Start	Stop	Length (bp)	Flanking FST	Flanking SNPs (n)	Gene FST	Gene SNPs (n)	Exon FST	Exon SNPs (n)	CDS FST	CDS SNPs (n)	Intron FST	Intron SNPs (n)	UTR FST	UTR SNPs (n)	Drosophila FBGN	EnTAP and Drosophila annotation	FST outliers (FST>0.4)	FST outliers (FST>0.6)	Mean XP-nSL	Max FST	Max FST SNP	Max FST (exon)	Max FST SNP (exon)
1	seq_s_32934	REF_TRIN_8_02779_XLOC_064461	165748	172873	7126	0.303	2833	0.846	314	0.888	99	0.892	80	0.819	215	0.874	19	FBgn0259229	entap,XP_037799167.1 LOW QUALITY PROTEIN: nose resistant to fluoxetine protein 6-like [Penaeus monodon]|blast,FBgn0259229,FBtr0299796,CG42329,CG42329,	105	102	1.5773	0.9009	172115,intron,0.9009,2.06078	0.856	170206,synonymous,0.8564,2.28243
2	seq_s_55472	REF_TRIN_1_02776_XLOC_089804	30724	91828	61105			0.618	2008	0.883	25	0.883	25	0.613	1983			FBgn0029175	entap,|blast,FBgn0029175,FBtr0100513,CG8433,sotv,sister	417	324	-0.5752	0.9486	58447,intron,0.9486,-1.14431	0.901	89717,synonymous,0.9009,0.461302
3	seq_s_5894	REF_STRG_1_29344_XLOC_092557	440444	448802	8359	0.053	821	0.845	261	0.877	34	0.919	16	0.84	227	0.835	18	FBgn0035238	entap,|blast,FBgn0035238,FBtr0344803,CG12104,CG12104,	75	65	-0.3088	0.9738	441123,intron,0.9738,0.0240845	0.949	440578,5_prime_UTR,0.9486,1.48018
4	seq_s_28370	REF_STRG_1_70817_XLOC_057510	30528	31261	734	0.111	2583	0.796	31	0.856	11	0.856	11	0.767	20			FBgn0053203	entap,|blast,FBgn0053203,FBtr0301016,CG33203,CG33203,	6	3	1.8913	0.8148	30650,intron,0.8148,2.05719	0.815	31127,synonymous,0.8148,1.78708
5	seq_s_30072	COM_SPAL_1_017537_XLOC_060283	30423	63788	33366	0.039	2324	0.541	1044	0.84	5	0.84	5	0.539	1039			FBgn0031663	entap,XP_042217123.1 inosine triphosphate pyrophosphatase-like [Homarus americanus]|blast,FBgn0031663,FBtr0079048,CG8891,CG8891,	166	84	0.8761	0.9009	61699,intron,0.9009,-0.109171	0.863	56417,synonymous,0.8628,-0.315533
6	seq_s_242	COM_SPAL_1_014337_XLOC_050273	294073	344985	50913	0.539	3032	0.65	2226	0.835	47	0.835	47	0.645	2179			FBgn0035385	entap,XP_027237451.1 FMRFamide receptor-like [Penaeus vannamei]|blast,FBgn0035385,FBtr0332085,CG2114,FMRFaR,FMRFamide	366	289	1.0809	0.8782	319133,intron,0.8782,0.0676118	0.856	294112,missense,0.8564,-0.900666
7	seq_s_2775	REF_STRG_1_17346_XLOC_056430	511000	559601	48602	0.091	1962	0.83	1394	0.82	209	0.899	39	0.832	1185	0.799	170	FBgn0264959	entap,|blast,FBgn0264959,FBtr0335275,CG44128,Src42A,Src	663	511	-0.8064	0.9738	530600,intron,0.9738,-0.745935	0.924	511480,5_prime_UTR,0.9243,0.17797
8	seq_s_1534	REF_TRIN_1_00559_XLOC_030910	541724	612808	71085	0.26	722	0.818	28	0.818	28	0.818	28					FBgn0030706	entap,|blast,FBgn0030706,FBtr0074125,CG8909,Lrp4,LDL	4	4	-0.0576	0.8352	593335,missense,0.8352,-0.0407451	0.835	593335,missense,0.8352,-0.0407451
9	seq_s_470	REF_STRG_1_4508_XLOC_081790	66641	80436	13796	0.161	4670	0.722	484	0.816	9	0.839	8	0.716	475	0.159	1	FBgn0085419	entap,|blast,FBgn0085419,FBtr0112633,CG34390,Rgk2,Rad	102	70	-1.3942	0.8782	69292,intron,0.8782,-1.43403	0.815	80375,synonymous,0.8148,-2.58011
10	seq_s_46878	REF_TRIN_10_00979_XLOC_081659	34484	95302	60819			0.69	1403	0.797	31	0.797	31	0.687	1372			FBgn0024754	entap,XP_042235729.1 flotillin-1-like isoform X4 [Homarus americanus]|blast,FBgn0024754,FBtr0087351,CG8200,Flo1,Flotillin	241	178	0.8666	0.9486	60672,intron,0.9486,0.478434	0.856	93687,missense,0.8564,1.47639
11	seq_s_4039	REF_STRG_1_22596_XLOC_074353	488126	488980	855	0.272	6329	0.796	25	0.796	25	0.797	10			0.795	15	FBgn0050104	entap,|blast,FBgn0050104,FBtr0086928,CG30104,NT5E-2,Ecto-5'-nucleotidase	7	0	1.3154	0.705	488565,missense,0.7050,0.99647	0.705	488565,missense,0.7050,0.99647
12	seq_s_4774	REF_STRG_1_25408_XLOC_082539	327467	463015	135549	0.256	26	0.607	3348	0.795	19	0.795	19	0.606	3329			FBgn0003388	entap,|blast,FBgn0003388,FBtr0333031,CG13478,shd,shade	935	477	0.3893	0.9721	336916,intron,0.9721,-1.6435	0.943	341248,synonymous,0.9430,1.15197
13	seq_s_3100	REF_STRG_1_18737_XLOC_061757	540801	583193	42393	0.23	2132	0.671	891	0.794	24	0.037	6	0.669	867	0.817	18	FBgn0037005	entap,XP_042238924.1 motile sperm domain-containing protein 1-like [Homarus americanus]|blast,FBgn0037005,FBtr0078208,CG5078,CG5078,	209	145	0.3907	0.8782	554637,intron,0.8782,-1.0424	0.835	582566,3_prime_UTR,0.8352,1.32623
14	seq_s_2603	REF_STRG_1_16484_XLOC_053494	6365	242582	236218	0.045	1389	0.221	6734	0.793	10	0.793	10	0.218	6724			FBgn0034387	entap,XP_018015018.1 PREDICTED: probable cytochrome P450 12b2 mitochondrial [Hyalella azteca]|blast,FBgn0034387,FBtr0086609,CG15077,Cyp12b2,Cyp12b2	276	134	0.3525	0.943	22519,intron,0.9430,0.211727	0.878	6474,synonymous,0.8782,-0.515585
15	seq_s_7811	REF_STRG_1_35152_XLOC_105176	188625	248465	59841	0.252	4699	0.599	1257	0.785	26	0.785	26	0.594	1231			FBgn0264077	entap,|blast,FBgn0264077,FBtr0074299,CG9906,Cnx14D,Calnexin	264	69	0.1924	0.8382	200574,intron,0.8382,0.157046	0.814	248249,missense,0.8144,0.437205
16	seq_s_9206	REF_TRIN_15_01472_XLOC_112251	194765	267223	72459	0.103	2312	0.743	1953	0.782	55	0.782	55	0.742	1898			FBgn0027835	entap,XP_037797231.1 vigilin-like [Penaeus monodon]|blast,FBgn0027835,FBtr0345226,CG5170,Dp1,Dodeca-satellite-binding	488	404	0.1194	0.9243	252783,intron,0.9243,-0.571581	0.837	194861,synonymous,0.8371,0.0449491
17	seq_s_83697	REF_STRG_1_100204_XLOC_108138	35707	38870	3164			0.457	79	0.78	20	0.763	19	0.257	59	0.955	1	FBgn0039869	entap,XP_037779386.1 tubulin-specific chaperone A-like [Penaeus monodon]|blast,FBgn0039869,FBtr0085836,CG1890,CG1890,	18	14	1.4714	0.8628	35743,missense,0.8628,1.96281	0.863	35743,missense,0.8628,1.96281
18	seq_c_131944	REF_STRG_1_109114_XLOC_003023	10043	10478	436			0.78	12	0.78	12	0.723	5			0.807	7		entap,CQUAD_00003158-RA protein AED:0.07 eAED:0.07 QI:0,0,0,0.66,0.5,1,3,0,148 NA [cherax quadricarinatus]|blast,	7	0	-1.1575	0.6708	10453,missense,0.6708,-1.39171	0.671	10453,missense,0.6708,-1.39171
19	seq_s_50101	COM_SPAL_1_025212_XLOC_084975	2432	13863	11432	0.106	1453	0.227	580	0.779	12	0.779	12	0.192	568			FBgn0000100	entap,XP_037783124.1 60S acidic ribosomal protein P0-like [Penaeus monodon]|blast,FBgn0000100,FBtr0334113,CG7490,RpLP0,Ribosomal	16	7	1.0596	0.7573	2648,intron,0.7573,2.73285	0.739	2873,missense,0.7393,2.53962
20	seq_s_8542	REF_STRG_1_37230_XLOC_109039	36185	97111	60927	0.128	2255	0.444	1372	0.778	11	0.778	11	0.439	1361			FBgn0021760	entap,|blast,FBgn0021760,FBtr0089462,CG32435,chb,chromosome	117	55	1.7788	0.909	36212,missense,0.9090,1.14544	0.909	36212,missense,0.9090,1.14544
21	seq_s_21633	REF_STRG_1_62345_XLOC_045249	65474	67045	1572	0.066	2497	0.777	88	0.777	88	0.781	65			0.769	23	FBgn0035558	entap,XP_027214285.1 beta-1 3-galactosyltransferase 2-like [Penaeus vannamei]|blast,FBgn0035558,FBtr0304987,CG11357,CG11357,	43	0	1.9878	0.6726	66062,missense,0.6726,2.16131	0.673	66062,missense,0.6726,2.16131
22	seq_s_38641	REF_STRG_1_80275_XLOC_072156	44468	45772	1305	0.3	2062	0.776	59	0.776	59	0.757	31			0.788	28	FBgn0032402	entap,XP_009046838.1 hypothetical protein LOTGIDRAFT_199696 [Lottia gigantea]|blast,FBgn0032402,FBtr0080295,CG14945,PLCXD,Phosphatidylinositol-specific	21	17	-0.0973	0.8782	44495,3_prime_UTR,0.8782,-1.29238	0.878	44495,3_prime_UTR,0.8782,-1.29238
23	seq_s_6906	REF_STRG_1_32520_XLOC_099794	91204	239892	148689	0.051	1303	0.458	8043	0.769	154	0.644	15	0.448	7889	0.782	139	FBgn0036471	entap,|blast,FBgn0036471,FBtr0114510,CG13460,CG13460,	824	101	1.7191	0.828	106368,intron,0.8280,2.2466	0.739	132516,3_prime_UTR,0.7393,-0.164553
24	seq_s_19267	REF_STRG_1_58806_XLOC_040269	96494	202088	105595	0.029	1796	0.727	2488	0.767	110	0.777	62	0.726	2378	0.748	48	FBgn0037757	entap,|blast,FBgn0037757,FBtr0082141,CG8516,CG8516,	647	428	0.2209	0.9009	124042,intron,0.9009,-0.321355	0.835	101147,synonymous,0.8352,-0.0893575
25	seq_s_5760	REF_STRG_1_28954_XLOC_091605	252007	256981	4975	0.574	295	0.761	201	0.761	201	0.741	187			0.911	14	FBgn0034521	entap,XP_027221136.1 protein O-linked-mannose beta-1 2-N-acetylglucosaminyltransferase 1-like [Penaeus vannamei]|blast,FBgn0034521,FBtr0086259,CG13431,Mgat1,Mannosyl	82	65	-0.4728	0.8885	256970,3_prime_UTR,0.8885,-0.123342	0.889	256970,3_prime_UTR,0.8885,-0.123342
26	seq_s_25218	REF_STRG_1_67158_XLOC_052059	176358	214655	38298	0.158	1713	0.562	1138	0.76	1	0.76	1	0.562	1137			FBgn0002917	entap,|blast,FBgn0002917,FBtr0344823,CG1517,na,narrow	195	9	2.5537	0.8352	176572,intron,0.8352,3.31007	0.469	214606,missense,0.4687,2.05218
27	seq_s_27548	REF_STRG_1_69885_XLOC_056134	20438	76072	55635	0.171	2598	0.698	2161	0.76	154	0.769	81	0.693	2007	0.744	73	FBgn0036760	entap,XP_027220427.1 glycerol-3-phosphate phosphatase-like [Penaeus vannamei]|blast,FBgn0036760,FBtr0075161,CG5567,CG5567,	566	152	1.6672	0.8148	55285,intron,0.8148,-1.09451	0.739	54456,missense,0.7393,1.52353
28	seq_s_1843	REF_STRG_1_12914_XLOC_038461	630461	656527	26067			0.574	290	0.755	12	0.01	7	0.571	278	0.814	5	FBgn0003714	entap,XP_037778604.1 40S ribosomal protein S12 mitochondrial-like [Penaeus monodon]|blast,FBgn0003714,FBtr0308831,CG7925,tko,technical	51	22	1.0591	0.7916	630527,5_prime_UTR,0.7916,1.38618	0.792	630527,5_prime_UTR,0.7916,1.38618
29	seq_s_31566	REF_STRG_1_74190_XLOC_062572	152804	175866	23063	0.038	1857	0.682	838	0.753	52	0.74	49	0.678	786	0.882	3	FBgn0016122	entap,|blast,FBgn0016122,FBtr0333416,CG10593,Acer,Angiotensin-converting	197	69	0.845	0.8564	162593,intron,0.8564,0.372166	0.815	161195,synonymous,0.8148,1.33924
30	seq_s_9060	REF_STRG_1_38599_XLOC_111555	27931	76255	48325	0.05	2735	0.574	1008	0.752	11	0.699	8	0.572	997	0.831	3	FBgn0020497	entap,|blast,FBgn0020497,FBtr0346708,CG13387,emb,embargoed	374	35	-1.1249	0.8782	50426,intron,0.8782,-1.50583	0.792	76247,5_prime_UTR_premature_start_codon_gain,0.7916,-1.587
31	seq_s_62271	REF_STRG_1_93624_XLOC_095195	519	12746	12228	0.056	239	0.691	715	0.751	76	0.759	71	0.68	639	0.619	5	FBgn0033644	entap,XP_037773262.1 facilitated trehalose transporter Tret1-like [Penaeus monodon]|blast,FBgn0033644,FBtr0088075,CG8234,Tret1-2,Trehalose	257	101	-0.4892	0.8628	11160,intron,0.8628,0.71486	0.77	547,missense,0.7696,0.160334
32	seq_s_1660	REF_STRG_1_11929_XLOC_034267	534280	552670	18391	0.032	4104	0.375	778	0.75	25	0.756	18	0.345	753	0.738	7	FBgn0038320	entap,|blast,FBgn0038320,FBtr0083085,CG4931,Cyfip,Cytoplasmic	53	15	0.3755	0.8782	546590,intron,0.8782,1.29504	0.878	547605,missense_splice,0.8782,3.04781
33	seq_s_14255	REF_STRG_1_50186_XLOC_027863	218802	265731	46930	0.047	2646	0.322	2021	0.749	11	0.749	11	0.318	2010			FBgn0000447	entap,CQUAD_00014093-RA protein AED:0.00 eAED:0.00 QI:108,1,1,1,1,1,2,358,331 NA [cherax quadricarinatus]|blast,FBgn0000447,FBtr0300442,CG9741,Dhod,Dihydroorotate	146	20	0.36	0.8047	249273,intron,0.8047,-1.41947	0.739	265207,synonymous,0.7393,-3.35094
34	seq_s_5171	REF_STRG_1_26878_XLOC_086453	111476	113872	2397	0.134	2943	0.749	115	0.749	115	0.619	12			0.771	103	FBgn0003048	entap,|blast,FBgn0003048,FBtr0342766,CG3443,pcx,pecanex	25	22	1.0351	0.9009	112087,3_prime_UTR,0.9009,0.867512	0.901	112087,3_prime_UTR,0.9009,0.867512
35	seq_s_1011	COM_SPAL_1_002660_XLOC_013388	172449	322418	149970	0.043	2136	0.657	2840	0.748	6	0.748	6	0.656	2834			FBgn0032593	entap,|blast,FBgn0032593,FBtr0335144,CG5996,Trpy,Transient	846	6	2.5462	0.7573	176314,intron,0.7573,1.43781	0.642	272092,synonymous,0.6421,2.16327
36	seq_s_6528	REF_STRG_1_31419_XLOC_097386	112434	142161	29728	0.069	311	0.748	4	0.748	4	0.748	4					FBgn0035152	entap,|blast,FBgn0035152,FBtr0333379,CG3386,CG3386,	2	0	0.3546	0.5721	112583,missense,0.5721,0.385062	0.572	112583,missense,0.5721,0.385062
37	seq_s_17269	COM_SPAL_1_009577_XLOC_035882	67529	108943	41415	0.477	1684	0.656	1108	0.747	19	0.747	19	0.654	1089			FBgn0037931	entap,XP_037772762.1 zinc finger and BTB domain-containing protein 14-like [Penaeus monodon]|blast,FBgn0037931,FBtr0082443,CG18476,CG18476,	442	263	-3.2303	0.8885	70594,intron,0.8885,-3.7533	0.835	92674,synonymous,0.8352,-4.21358
38	seq_s_5598	COM_SPAL_1_026798_XLOC_090224	46234	401745	355512	0.121	466	0.572	13789	0.741	166	0.818	94	0.569	13623	0.538	72	FBgn0032187	entap,phaw_30_tra_m.006953 NA [parhyale hawaiensis]|blast,FBgn0032187,FBtr0079944,CG4839,CG4839,	2216	1503	1.6995	0.943	107037,intron,0.9430,0.187936	0.901	133829,5_prime_UTR_premature_start_codon_gain,0.9009,-0.67579
39	seq_s_1307	REF_STRG_1_9787_XLOC_024253	240759	562168	321410	0.258	2559	0.409	12639	0.739	137	0.733	90	0.404	12502	0.748	47	FBgn0036427	entap,XP_042232017.1 serine protease filzig-like [Homarus americanus]|blast,FBgn0036427,FBtr0333039,CG4613,CG4613,	1571	934	-0.2281	0.9721	353511,intron,0.9721,1.5675	0.901	320822,synonymous,0.9009,0.234033
40	seq_s_5579	REF_TRIN_6_01688_XLOC_090083	466140	472490	6351			0.726	26	0.736	16	0.736	16	0.675	10			FBgn0038183	entap,XP_027233964.1 protein BCCIP homolog [Penaeus vannamei]|blast,FBgn0038183,FBtr0082830,CG9286,CG9286,	12	3	0.4251	0.7484	471713,synonymous,0.7484,0.55129	0.748	471713,synonymous,0.7484,0.55129
41	seq_s_6567	REF_STRG_1_31504_XLOC_097587	390892	426928	36037	0.358	2708	0.486	1930	0.734	13	0.845	10	0.483	1917	0.167	3	FBgn0003495	entap,|blast,FBgn0003495,FBtr0114372,CG6134,spz,spatzle	209	147	1.5236	0.9486	404754,intron,0.9486,0.505153	0.856	391039,missense,0.8564,2.72554
42	seq_s_16633	COM_SPAL_1_009040_XLOC_034332	52527	115177	62651	0.29	1453	0.486	6026	0.734	122	0.734	122	0.477	5904			FBgn0000479	entap,XP_042234466.1 cAMP-specific 3' 5'-cyclic phosphodiesterase 4C-like isoform X4 [Homarus americanus]|blast,FBgn0000479,FBtr0333312,CG32498,dnc,dunce	661	309	0.8621	0.9243	55683,intron,0.9243,-1.81321	0.835	57563,missense,0.8352,0.692365
43	seq_s_20782	REF_STRG_1_61097_XLOC_043428	140024	192941	52918	0.044	3055	0.646	3013	0.733	667	0.807	31	0.615	2346	0.73	636	FBgn0262057	entap,|blast,FBgn0262057,FBtr0345816,CG6680,Spn77Ba,Serpin	540	280	-0.3368	0.943	159314,intron,0.9430,0.689657	0.878	176630,synonymous,0.8782,1.13465
44	seq_s_7591	REF_STRG_1_34530_XLOC_103916	34954	57598	22645	0.035	2769	0.746	1229	0.732	65	0.774	26	0.746	1164	0.702	39	FBgn0264493	entap,XP_037773258.1 speckle-type POZ protein B-like isoform X4 [Penaeus monodon]|blast,FBgn0264493,FBtr0301634,CG12537,rdx,roadkill	407	346	2.0015	0.9152	37300,intron,0.9152,1.20053	0.856	34955,splice,0.8564,3.1415
45	seq_s_1353	REF_STRG_1_10043_XLOC_025692	55005	277332	222328	0.294	3680	0.617	8889	0.731	158	0.782	36	0.614	8731	0.721	122	FBgn0035134	entap,phaw_30_tra_m.020498 NA [parhyale hawaiensis]|blast,FBgn0035134,FBtr0072546,CG1231,CG1231,	1621	432	0.8969	0.8782	171977,intron,0.8782,0.779594	0.795	276072,3_prime_UTR,0.7950,0.486713
46	seq_s_575	REF_TRIN_10_02702_XLOC_091541	683352	686384	3033	0.144	1836	0.823	179	0.731	55	0.731	55	0.852	124			FBgn0053126	entap,XP_037798280.1 crustacyanin-C1 subunit-like [Penaeus monodon]|blast,FBgn0053126,FBtr0343844,CG33126,NLaz,Neural	65	42	0.7759	0.795	683386,missense,0.7950,0.506523	0.795	683386,missense,0.7950,0.506523
47	seq_s_14153	REF_STRG_1_49960_XLOC_027546	5907	10568	4662	0.063	1166	0.321	37	0.73	2	0.73	2	0.251	35			FBgn0039816	entap,|blast,FBgn0039816,FBtr0334547,CG11317,CG11317,	3	2	1.0946	0.8352	9625,intron,0.8352,1.69198	0.815	10559,synonymous,0.8148,2.71793
48	seq_s_23335	REF_TRIN_16_04554_XLOC_048665	117270	117569	300	0.328	986	0.728	9	0.728	9	0.728	9					FBgn0261279	entap,|blast,FBgn0261279,FBtr0299516,CG42250,lqfR,liquid	3	3	0.3436	0.7682	117564,missense,0.7682,0.289929	0.768	117564,missense,0.7682,0.289929
49	seq_s_55067	REF_STRG_1_90526_XLOC_089441	26477	86355	59879			0.296	780	0.727	73	0.738	59	0.222	707	0.676	14	FBgn0020309	entap,|blast,FBgn0020309,FBtr0080262,CG14938,crol,crooked	46	28	-0.2732	0.8782	28192,intron,0.8782,-3.43079	0.856	26744,missense,0.8564,-2.87187
50	seq_s_78065	REF_STRG_1_98755_XLOC_105153	13738	29499	15762			0.541	686	0.725	140	0.725	140	0.432	546			FBgn0027930	entap,XP_042211089.1 venom serine protease Bi-VSP-like isoform X1 [Homarus americanus]|blast,FBgn0027930,FBtr0445313,CG1102,MP1,Melanization	105	18	0.9559	0.8148	14086,synonymous,0.8148,2.88461	0.815	14086,synonymous,0.8148,2.88461
51	seq_s_23285	COM_SPAL_1_013733_XLOC_048553	16489	82108	65620	0.066	13	0.526	1829	0.724	28	0.731	26	0.523	1801	0.012	2	FBgn0003218	entap,|blast,FBgn0003218,FBtr0331717,CG11111,rdgB,retinal	133	116	1.6166	0.9486	40587,intron,0.9486,0.575967	0.901	54918,synonymous,0.9009,2.13133
52	seq_s_13088	REF_TRIN_13_00160_XLOC_024307	95641	303113	207473	0.059	2192	0.532	4634	0.722	47	0.722	47	0.531	4587			FBgn0026181	entap,XP_037775963.1 rho-associated protein kinase 1-like [Penaeus monodon]|blast,FBgn0026181,FBtr0340151,CG9774,Rok,Rho	615	168	1.0048	0.9152	228236,intron,0.9152,0.48775	0.856	291762,synonymous,0.8564,1.06133
53	seq_s_3654	REF_TRIN_8_03295_XLOC_069513	255651	536419	280769	0.041	2124	0.324	15803	0.721	128	0.721	128	0.32	15675			FBgn0013765	entap,XP_037801650.1 centrosomin-like isoform X2 [Penaeus monodon]|blast,FBgn0013765,FBtr0309893,CG4832,cnn,centrosomin	1255	58	-0.3376	0.8628	336024,intron,0.8628,1.35408	0.673	293252,synonymous,0.6726,-0.60789
54	seq_s_841	REF_STRG_1_6981_XLOC_108355	368239	436536	68298	0.158	6580	0.36	3619	0.719	3	0.719	3	0.359	3616			FBgn0023549	entap,|blast,FBgn0023549,FBtr0342765,CG3456,Mct1,Monocarboxylate	320	155	1.2034	0.8699	398554,intron,0.8699,0.172388	0.72	368640,missense,0.7201,1.32005
55	seq_s_10187	REF_TRIN_9_02232_XLOC_013723	281153	282454	1302	0.064	8	0.718	6	0.718	6	0.718	6					FBgn0266450	entap,|blast,FBgn0266450,FBtr0344437,CG45074,Kr-h1,Kruppel	2	0	0.8546	0.6358	281408,splice_intron,0.6358,1.38053
56	seq_c_73218	REF_STRG_1_97336_XLOC_010573	19442	64380	44939			0.589	1749	0.718	26	0.718	26	0.587	1723			FBgn0035385	entap,|blast,FBgn0035385,FBtr0332085,CG2114,FMRFaR,FMRFamide	301	118	0.9652	0.8782	62933,intron,0.8782,-0.610642	0.815	55816,synonymous,0.8148,1.7114
57	seq_s_28652	COM_SPAL_1_016784_XLOC_057964	120926	176689	55764	0.032	3370	0.762	1458	0.715	33	0.715	33	0.763	1425			FBgn0029175	entap,XP_027233204.1 exostosin-2-like [Penaeus vannamei]|blast,FBgn0029175,FBtr0100513,CG8433,sotv,sister	485	410	-0.594	0.9486	122247,intron,0.9486,-3.35771	0.924	165485,missense,0.9243,3.4691
58	seq_s_6389	REF_STRG_1_30949_XLOC_096349	429990	431394	1405			0.711	14	0.711	14					0.711	14		entap,|blast,	2	2	0.9363	0.8488	430536,5_prime_UTR,0.8488,0.590552	0.849	430536,5_prime_UTR,0.8488,0.590552
59	seq_s_26093	REF_STRG_1_68218_XLOC_053572	104833	106816	1984	0.053	3917	0.71	104	0.71	104	0.839	23			0.659	81		entap,|blast,	33	5	2.2669	0.7393	104947,synonymous,0.7393,2.53377	0.739	104947,synonymous,0.7393,2.53377
60	seq_s_10354	REF_STRG_1_41901_XLOC_014471	104548	180408	75861	0.456	1999	0.455	3609	0.707	61	0.84	11	0.449	3548	0.659	50	FBgn0027109	entap,XP_042234278.1 uncharacterized protein LOC121874252 [Homarus americanus]|blast,FBgn0027109,FBtr0331686,CG10342,NPF,neuropeptide	569	203	-0.2888	0.943	168758,intron,0.9430,2.02085	0.889	105240,missense,0.8885,0.924269
61	seq_s_19661	REF_STRG_1_59467_XLOC_041114	506	18372	17867	0.546	1402	0.608	736	0.706	13	0.711	12	0.607	723	0.004	1	FBgn0037655	entap,|blast,FBgn0037655,FBtr0300748,CG11984,Kcmf1,Potassium	99	63	1.6823	0.8382	713,intron,0.8382,1.37345	0.814	12676,missense,0.8144,1.92685
62	seq_s_35668	REF_STRG_1_77880_XLOC_068287	72226	149285	77060	0.052	3056	0.456	1449	0.706	2	0.706	2	0.455	1447			FBgn0031257	entap,VN_GLEAN_10001737 [mRNA] locus=scaffold25014:98424:106823:+ [translate_table: standard] NA [eriocheir sinensis]|blast,FBgn0031257,FBtr0078061,CG4133,CG4133,	162	5	0.4257	0.7696	148029,intron,0.7696,-2.47596	0.524	138351,synonymous,0.5236,-0.122705
63	seq_s_20135	REF_STRG_1_60180_XLOC_042131	96630	140972	44343	0.048	4102	0.653	1200	0.706	38	0.772	14	0.651	1162	0.651	24	FBgn0038145	entap,XP_037780402.1 dnaJ homolog subfamily A member 2-like [Penaeus monodon]|blast,FBgn0038145,FBtr0082755,CG8863,Droj2,DnaJ-like-2	268	249	0.5711	0.943	97041,intron,0.9430,1.39579	0.863	96753,synonymous,0.8628,0.252387
64	seq_s_5760	REF_TRIN_1_03103_XLOC_091606	242783	248129	5347	0.203	197	0.703	71	0.703	71	0.703	71					FBgn0005390	entap,|blast,FBgn0005390,FBtr0070892,CG4790,fs(1)M3,female	23	5	-1.4495	0.8382	247667,synonymous,0.8382,-2.70839	0.838	247667,synonymous,0.8382,-2.70839
65	seq_s_2973	REF_STRG_1_18231_XLOC_059720	461819	553066	91248	0.229	1512	0.503	2849	0.703	21	0.667	11	0.501	2828	0.721	10	FBgn0015024	entap,XP_027217756.1 casein kinase I isoform X1 [Penaeus vannamei]|blast,FBgn0015024,FBtr0345163,CG2028,CkIa,Casein	245	121	1.0423	0.9009	535741,intron,0.9009,2.10348	0.815	545645,synonymous,0.8148,1.85899
66	seq_s_18321	REF_TRIN_5_02106_XLOC_038218	261819	267462	5644	0.081	1582	0.652	152	0.703	11	0.703	11	0.647	141			FBgn0039738	entap,|blast,FBgn0039738,FBtr0100418,CG7921,Mgat2,Mannosyl	49	0	1.6724	0.6275	264260,intron,0.6275,2.19684	0.599	264618,missense,0.5994,2.38577
67	seq_s_88163	REF_STRG_1_101278_XLOC_110426	14825	16572	1748			0.703	63	0.703	63	0.731	23			0.686	40	FBgn0025874	entap,|blast,FBgn0025874,FBtr0075791,CG8474,Meics,Meiotic	17	11	-1.201	0.9009	15009,3_prime_UTR,0.9009,-1.27875	0.901	15009,3_prime_UTR,0.9009,-1.27875
68	seq_s_49610	REF_STRG_1_87734_XLOC_084473	22080	93252	71173			0.577	4081	0.7	136	0.687	70	0.57	3945	0.709	66	FBgn0265178	entap,XP_042232536.1 lipoyltransferase 1 mitochondrial-like [Homarus americanus]|blast,FBgn0265178,FBtr0339087,CG44243,CG44243,	720	93	1.8603	0.909	68179,intron,0.9090,1.18144	0.878	92628,missense,0.8782,1.96418
69	seq_s_3603	REF_STRG_1_20816_XLOC_068820	218562	251010	32449	0.057	969	0.587	117	0.697	25	0.676	23	0.57	92	0.761	2	FBgn0010409	entap,VN_GLEAN_10002964 [mRNA] locus=scaffold9711:133440:137036:+ [translate_table: standard] NA [eriocheir sinensis]|blast,FBgn0010409,FBtr0086947,CG6510,RpL18A,Ribosomal	11	8	2.1307	0.8782	245934,intron,0.8782,2.42004	0.795	249285,missense,0.7950,1.95794
70	seq_s_22272	REF_STRG_1_63222_XLOC_046506	2430	122054	119625	0.1	2311	0.533	4306	0.696	20	0.696	20	0.532	4286			FBgn0036372	entap,|blast,FBgn0036372,FBtr0075819,CG10083,Abp1,Actin	954	118	2.0952	0.8207	31654,intron,0.8207,3.48424	0.728	121898,splice_synonymous,0.7280,2.80254
71	seq_s_1275	REF_STRG_1_9642_XLOC_023200	591450	620369	28920	0.087	3223	0.306	782	0.695	11	0.695	11	0.296	771			FBgn0010278	entap,|blast,FBgn0010278,FBtr0072242,CG4817,Ssrp,Structure	34	0	1.0083	0.5994	612481,intron,0.5994,-0.674718	0.512	591568,missense,0.5121,0.596008
72	seq_s_29498	REF_STRG_1_71993_XLOC_059315	43381	45215	1835			0.448	154	0.694	18	0.69	9	0.388	136	0.7	9	FBgn0039093	entap,|blast,FBgn0039093,FBtr0273191,CG10183,CG10183,	6	6	2.4498	0.8352	43496,synonymous,0.8352,1.48551	0.835	43496,synonymous,0.8352,1.48551
73	seq_s_52694	REF_STRG_1_89337_XLOC_087359	26492	46680	20189	0.053	232	0.498	498	0.694	14	0.017	8	0.492	484	0.725	6	FBgn0000464	entap,|blast,FBgn0000464,FBtr0331242,CG10443,Lar,Leukocyte-antigen-related-like	69	4	-1.9699	0.7573	32014,intron,0.7573,-0.529037	0.653	26614,3_prime_UTR,0.6530,-2.18819
74	seq_s_2880	REF_STRG_1_17841_XLOC_058184	246065	248514	2450			0.694	79	0.694	79	0.6	31			0.731	48	FBgn0027507	entap,|blast,FBgn0027507,FBtr0331967,CG1344,CG1344,	16	7	2.4555	0.795	247365,5_prime_UTR,0.7950,2.61866	0.795	247365,5_prime_UTR,0.7950,2.61866
75	seq_s_17931	COM_SPAL_1_010096_XLOC_037402	90517	118796	28280	0.208	7483	0.353	2224	0.694	67	0.694	67	0.335	2157			FBgn0052820	entap,XP_037781052.1 tektin-3-like [Penaeus monodon]|blast,FBgn0052820,FBtr0070054,CG32820,CG32820,	182	80	-0.6039	0.8628	104799,intron,0.8628,-1.32766	0.856	118761,synonymous,0.8564,-1.23811
76	seq_s_3926	REF_STRG_1_22081_XLOC_072877	273035	307028	33994	0.231	2911	0.428	1563	0.692	42	0.649	21	0.414	1521	0.725	21	FBgn0039354	entap,|blast,FBgn0039354,FBtr0084899,CG31096,Lgr3,Leucine-rich	214	99	0.5426	0.8382	300724,intron,0.8382,-0.459647	0.814	273139,5_prime_UTR,0.8144,1.85434
77	seq_s_2242	REF_STRG_1_14916_XLOC_046796	383580	397338	13759	0.442	1854	0.516	459	0.69	14	0.69	14	0.51	445			FBgn0001083	entap,|blast,FBgn0001083,FBtr0112806,CG1500,fw,furrowed	117	9	-0.5325	0.7201	386867,intron,0.7201,-0.913464	0.698	390681,missense,0.6975,-1.47666
78	seq_s_7210	REF_STRG_1_33402_XLOC_101669	193426	252330	58905	0.046	293	0.458	1430	0.69	27	0.822	7	0.453	1403	0.626	20	FBgn0038135	entap,|blast,FBgn0038135,FBtr0290037,CG8773,CG8773,	177	80	0.3729	0.8782	220872,intron,0.8782,2.58691	0.815	193956,3_prime_UTR,0.8148,-0.173859
79	seq_s_16863	REF_STRG_1_54970_XLOC_034910	55626	58078	2453	0.109	1820	0.777	27	0.69	20	0.69	20	0.894	7			FBgn0026160	entap,|blast,FBgn0026160,FBtr0301658,CG7958,tna,tonalli	7	6	2.4471	0.9243	55897,synonymous,0.9243,2.46771	0.924	55897,synonymous,0.9243,2.46771
80	seq_s_31566	COM_SPAL_1_018246_XLOC_062571	43725	64723	20999	0.11	1293	0.581	901	0.689	28	0.65	24	0.578	873	0.82	4	FBgn0260446	entap,|blast,FBgn0260446,FBtr0304732,CG15274,GABA-B-R1,metabotropic	126	74	0.3882	0.8782	60852,intron,0.8782,-0.0145314	0.815	64616,5_prime_UTR,0.8148,-0.541798
81	seq_s_6512	REF_STRG_1_31375_XLOC_097290	116625	135989	19365	0.357	823	0.684	9	0.684	9	0.684	9					FBgn0040505	entap,|blast,FBgn0040505,FBtr0331926,CG8250,Alk,Anaplastic	3	0	0.3198	0.4485	116915,missense,0.4485,-0.591571	0.449	116915,missense,0.4485,-0.591571
82	seq_s_584	REF_STRG_1_5287_XLOC_092195	359649	689812	330164	0.383	4998	0.358	18099	0.683	85	0.683	85	0.356	18014			FBgn0034381	entap,|blast,FBgn0034381,FBtr0300863,CG15088,List,Lithium-inducible	1587	804	0.3001	0.9738	364605,intron,0.9738,0.928965	0.835	689347,synonymous,0.8352,1.1823
83	seq_s_60403	REF_STRG_1_92882_XLOC_093767	31520	32734	1215	0.083	25	0.683	42	0.683	42	0.682	15			0.683	27		entap,|blast,	6	0	0.9615	0.6191	31805,5_prime_UTR,0.6191,1.32427	0.619	31805,5_prime_UTR,0.6191,1.32427
84	seq_s_39110	COM_SPAL_1_021468_XLOC_072735	5682	120037	114356			0.437	1798	0.682	21	0.682	21	0.435	1777			FBgn0039153	entap,XP_027210155.1 glutamyl-tRNA(Gln) amidotransferase subunit B mitochondrial-like [Penaeus vannamei]|blast,FBgn0039153,FBtr0084584,CG5463,GatB,Glutamyl-tRNA	254	121	0.8299	0.8885	25365,intron,0.8885,0.980887	0.814	27178,synonymous,0.8144,-0.35533
85	seq_s_273	REF_TRIN_14_02128_XLOC_055684	505669	899161	393493	0.188	4556	0.41	12248	0.682	13	0.682	13	0.409	12235			FBgn0053156	entap,XP_042214580.1 NAD kinase-like isoform X3 [Homarus americanus]|blast,FBgn0053156,FBtr0087682,CG33156,CG33156,	778	4	1.5595	0.7696	578233,intron,0.7696,1.81675	0.642	505741,synonymous,0.6421,2.93475
86	seq_s_21918	COM_SPAL_1_012822_XLOC_045826	109316	173754	64439	0.473	296	0.514	1686	0.681	18	0.681	18	0.513	1668			FBgn0033392	entap,|blast,FBgn0033392,FBtr0088609,CG8027,CG8027,	216	0	1.7552	0.6885	118110,intron,0.6885,0.767115	0.628	151077,synonymous,0.6275,1.92401
87	seq_s_23335	COM_SPAL_1_013783_XLOC_048664	26350	209258	182909			0.584	5779	0.677	43	0.677	43	0.583	5736			FBgn0261279	entap,sp,A7Z035,EPN4_BOVIN Clathrin interactor 1 OS=Bos taurus OX=9913 GN=CLINT1 PE=2 SV=1|blast,FBgn0261279,FBtr0299515,CG42250,lqfR,liquid	987	548	0.3434	0.9243	144812,intron,0.9243,1.54639	0.794	61703,missense,0.7939,-0.0850562
88	seq_s_4194	REF_TRIN_16_01574_XLOC_076234	105527	111584	6058	0.033	1044	0.677	3	0.677	3	0.677	3					FBgn0035113	entap,XP_037793904.1 uncharacterized protein LOC119589356 [Penaeus monodon]|blast,FBgn0035113,FBtr0072524,CG17142,pyx,pyrexia	1	0	3.5965	0.4901	105539,splice_intron,0.4901,3.59648
89	seq_s_1523	REF_STRG_1_11068_XLOC_030597	256969	294210	37242	0.09	2334	0.334	1510	0.677	213	0.683	204	0.257	1297	0.059	9	FBgn0250754	entap,|blast,FBgn0250754,FBtr0290134,CG42232,CG42232,	64	0	0.1066	0.6666	280273,intron,0.6666,-1.52172	0.657	258029,synonymous,0.6571,1.38662
90	seq_s_19420	REF_STRG_1_59061_XLOC_040619	186687	191388	4702			0.702	161	0.677	41	0.689	39	0.709	120	0.175	2	FBgn0284243	entap,XP_037778959.1 tubulin beta-1 chain [Penaeus monodon]|blast,FBgn0284243,FBtr0086536,CG9277,bTub56D,b-Tubulin	62	7	-3.0589	0.7758	190778,intron,0.7758,-4.97114	0.757	188204,synonymous,0.7573,-2.37748
91	seq_s_4945	REF_STRG_1_26052_XLOC_084316	400484	455442	54959			0.466	250	0.676	5	0.676	5	0.46	245			FBgn0001313	entap,XP_037778920.1 uncharacterized protein LOC119575401 isoform X1 [Penaeus monodon]|blast,FBgn0001313,FBtr0346722,CG17866,kl-2,male	53	0	1.1381	0.6758	455411,missense,0.6758,1.60404	0.676	455411,missense,0.6758,1.60404
92	seq_s_64260	REF_STRG_1_94416_XLOC_096660	21297	48244	26948			0.437	1136	0.675	128	0.668	56	0.394	1008	0.683	72	FBgn0033644	entap,XP_027210250.1 facilitated trehalose transporter Tret1-like [Penaeus vannamei]|blast,FBgn0033644,FBtr0088075,CG8234,Tret1-2,Trehalose	102	74	2.342	0.9243	39200,intron,0.9243,0.629569	0.835	21330,5_prime_UTR,0.8352,2.64771
93	seq_s_13811	COM_SPAL_1_006567_XLOC_026545	33623	206365	172743	0.054	1796	0.257	6206	0.674	15	0.674	15	0.255	6191			FBgn0037383	entap,evm-scaffold7751-processed-gene-2.4-mRNA-1 protein AED:0.09 eAED:0.09 QI:198,1,1,1,0.4,0.33,6,782,234 NA [procambarus virginalis]|blast,FBgn0037383,FBtr0078666,CG2023,Sec20,Secretory	283	1	-0.2327	0.7484	45081,intron,0.7484,-1.89666	0.573	55193,synonymous,0.5728,0.459717
94	seq_s_51835	REF_TRIN_7_00261_XLOC_086544	91751	102960	11210	0.039	2117	0.493	325	0.67	23	0.67	23	0.476	302			FBgn0028689	entap,VN_GLEAN_10004359 [mRNA] locus=scaffold32826:284618:288542:+ [translate_table: standard] NA [eriocheir sinensis]|blast,FBgn0028689,FBtr0306558,CG10149,Rpn6,Regulatory	36	0	1.1498	0.6421	101762,intron,0.6421,2.27877	0.613	102085,missense,0.6132,2.41451
95	seq_s_6773	COM_SPAL_1_029486_XLOC_098949	101128	285967	184840	0.102	4946	0.305	5110	0.67	21	0.67	21	0.302	5089			FBgn0004242	entap,XP_042218430.1 LOW QUALITY PROTEIN: synaptotagmin 1-like [Homarus americanus]|blast,FBgn0004242,FBtr0332218,CG3139,Syt1,Synaptotagmin	241	88	-0.5654	0.9738	267965,intron,0.9738,2.65542	0.949	267444,missense,0.9486,2.35288
96	seq_s_7768	COM_SPAL_1_031277_XLOC_104889	221038	223114	2077	0.292	2397	0.66	60	0.668	55	0.668	55	0.533	5			FBgn0039184	entap,XP_027219681.1 acyl-CoA synthetase short-chain family member 3 mitochondrial-like [Penaeus vannamei]|blast,FBgn0039184,FBtr0346110,CG6432,CG6432,	14	2	0.8548	0.795	222753,missense,0.7950,0.935847	0.795	222753,missense,0.7950,0.935847
97	seq_s_1272	REF_STRG_1_9576_XLOC_023099	492039	522964	30926	0.066	2170	0.468	564	0.667	7	0.667	7	0.461	557			FBgn0036770	entap,|blast,FBgn0036770,FBtr0075153,CG5485,Prestin,Prestin	36	26	0.1873	0.9486	499638,intron,0.9486,0.995417	0.924	492134,missense,0.9243,1.35897
98	seq_s_5660	REF_STRG_1_28582_XLOC_090771	69397	70788	1392	0.252	1283	0.667	19	0.667	19	0.729	9			0.607	10	FBgn0036566	entap,|blast,FBgn0036566,FBtr0075444,CG5284,ClC-c,Chloride	7	0	1.7997	0.5476	70043,missense,0.5476,2.02028	0.548	70043,missense,0.5476,2.02028
99	seq_s_6562	REF_STRG_1_31495_XLOC_097563	96568	99450	2883	0.086	2602	0.666	162	0.666	162	0.709	118			0.533	44	FBgn0038047	entap,|blast,FBgn0038047,FBtr0082589,CG5245,CG5245,	34	1	-0.1949	0.7393	96861,5_prime_UTR,0.7393,-0.2891	0.739	96861,5_prime_UTR,0.7393,-0.2891
100	seq_s_27054	REF_STRG_1_69357_XLOC_055279	10909	82273	71365	0.038	2246	0.555	1525	0.666	20	0.672	17	0.554	1505	0.004	3	FBgn0033392	entap,evm-scaffold120364-processed-gene-0.2-mRNA-1 protein AED:0.06 eAED:0.06 QI:463,1,1,1,0.62,0.70,17,279,975 NA [procambarus virginalis]|blast,FBgn0033392,FBtr0088609,CG8027,CG8027,	220	2	1.912	0.7219	57511,intron,0.7219,0.363249	0.657	11081,missense,0.6571,4.11113
101	seq_s_24536	REF_TRIN_12_01251_XLOC_050842	76398	77738	1341	0.041	283	0.663	12	0.663	12	0.663	12					FBgn0025874	entap,|blast,FBgn0025874,FBtr0075791,CG8474,Meics,Meiotic	4	3	-1.1653	0.8371	77279,synonymous,0.8371,-1.08626	0.837	77279,synonymous,0.8371,-1.08626
102	seq_s_470	REF_STRG_1_4511_XLOC_081793	553132	816638	263507	0.05	699	0.433	7032	0.663	60	0.663	60	0.43	6972			FBgn0038854	entap,CQUAD_00013673-RA protein AED:0.30 eAED:0.30 QI:0,0.81,0.70,0.94,0.81,0.88,17,0,746 NA [cherax quadricarinatus]|blast,FBgn0038854,FBtr0084035,CG7044,CG7044,	890	405	0.5191	0.9009	783374,intron,0.9009,0.721505	0.838	783973,splice_synonymous,0.8382,1.04094
103	seq_s_24329	REF_STRG_1_66014_XLOC_050480	174958	176303	1346			0.662	96	0.662	96	0.817	33			0.543	63	FBgn0035134	entap,XP_027209137.1 zinc finger protein 385C-like isoform X4 [Penaeus vannamei]|blast,FBgn0035134,FBtr0072546,CG1231,CG1231,	22	12	2.8405	0.7393	176116,synonymous,0.7393,2.26461	0.739	176116,synonymous,0.7393,2.26461
104	seq_s_4473	REF_STRG_1_24230_XLOC_079353	114627	151668	37042	0.156	535	0.556	646	0.66	7	0.66	7	0.555	639			FBgn0035798	entap,|blast,FBgn0035798,FBtr0331840,CG7526,frac,faulty	77	67	1.2192	0.9486	146881,intron,0.9486,2.01328	0.269	114894,missense,0.2690,2.82742
105	seq_s_39121	REF_TRIN_16_02541_XLOC_072744	100954	147252	46299	0.284	761	0.372	636	0.659	2	0.659	2	0.37	634			FBgn0037255	entap,XP_027223990.1 LOW QUALITY PROTEIN: pre-mRNA 3'-end-processing factor FIP1-like [Penaeus vannamei]|blast,FBgn0037255,FBtr0078928,CG1078,Fip1,Factor	83	55	1.0287	0.8713	101810,intron,0.8713,2.39726
106	seq_s_1232	REF_TRIN_10_02277_XLOC_021748	407367	407906	540	0.042	1387	0.659	13	0.659	13	0.659	13					FBgn0002773	entap,XP_037801778.1 myosin regulatory light chain 2-like [Penaeus monodon]|blast,FBgn0002773,FBtr0089747,CG2184,Mlc2,Myosin	4	0	2.3336	0.6275	407844,missense,0.6275,2.19469	0.628	407844,missense,0.6275,2.19469
107	seq_s_11668	REF_STRG_1_44863_XLOC_019562	232796	233793	998			0.659	11	0.659	11	0.068	1			0.675	10	FBgn0028982	entap,|blast,FBgn0028982,FBtr0340027,CG12225,Spt6,Spt6	3	0	-0.8505	0.4792	233265,3_prime_UTR,0.4792,-0.456723	0.479	233265,3_prime_UTR,0.4792,-0.456723
108	seq_s_5890	REF_TRIN_10_00434_XLOC_092539	296314	297927	1614	0.186	2704	0.67	97	0.656	79	0.656	79	0.708	18			FBgn0001083	entap,|blast,FBgn0001083,FBtr0112806,CG1500,fw,furrowed	15	0	2.1851	0.4585	297616,intron,0.4585,1.85183	0.429	296978,missense,0.4292,2.29949
109	seq_s_22860	REF_STRG_1_64078_XLOC_047687	186652	207291	20640	0.038	4533	0.48	586	0.656	37	0.651	35	0.468	549	0.701	2	FBgn0020309	entap,|blast,FBgn0020309,FBtr0335474,CG14938,crol,crooked	94	7	-0.0288	0.7449	199988,intron,0.7449,-0.226021	0.717	206706,missense,0.7172,-0.596588
110	seq_s_55469	REF_TRIN_3_01759_XLOC_089799	34034	93218	59185			0.277	2070	0.655	12	0.655	12	0.275	2058			FBgn0026086	entap,|blast,FBgn0026086,FBtr0100557,CG12598,Adar,Adenosine	57	33	0.9116	0.8371	37525,intron,0.8371,-0.547506	0.768	34156,synonymous,0.7682,0.711972
111	seq_s_7304	REF_STRG_1_33694_XLOC_102235	345246	400723	55478	0.111	2452	0.449	1863	0.651	21	0.651	21	0.445	1842			FBgn0261574	entap,|blast,FBgn0261574,FBtr0346077,CG7749,kug,kugelei	184	0	0.569	0.6657	390810,intron,0.6657,-0.0559613	0.439	400574,missense_splice,0.4387,1.9305
112	seq_s_32079	REF_STRG_1_74647_XLOC_063284	53381	56259	2879	0.04	24	0.651	310	0.651	310	0.711	162			0.592	148	FBgn0020309	entap,|blast,FBgn0020309,FBtr0335476,CG14938,crol,crooked	74	68	2.4492	0.8628	53568,3_prime_UTR,0.8628,2.42405	0.863	53568,3_prime_UTR,0.8628,2.42405
113	seq_s_5375	COM_SPAL_1_026249_XLOC_088260	8301	121742	113442	0.095	1011	0.211	3532	0.648	32	0.648	32	0.205	3500			FBgn0035057	entap,CQUAD_00006260-RA protein AED:0.02 eAED:0.02 QI:175,1,1,1,0.77,0.9,10,817,611 NA [cherax quadricarinatus]|blast,FBgn0035057,FBtr0072371,CG3880,CG3880,	82	47	1.6721	0.9009	10023,intron,0.9009,2.72524	0.856	47012,missense,0.8564,3.7591
114	seq_s_22288	COM_SPAL_1_013059_XLOC_046545	7311	107558	100248	0.043	527	0.441	1825	0.647	13	0.647	13	0.439	1812			FBgn0036180	entap,XP_027223001.1 OTU domain-containing protein 3-like [Penaeus vannamei]|blast,FBgn0036180,FBtr0273304,CG6091,Duba,Deubiquitinating	172	39	0.1502	0.7916	90784,intron,0.7916,-0.976373	0.572	80576,synonymous,0.5721,-0.775489
115	seq_s_4935	REF_STRG_1_25997_XLOC_084210	103989	384603	280615	0.181	6445	0.27	28168	0.646	26	0.011	5	0.269	28142	0.653	21	FBgn0027107	entap,|blast,FBgn0027107,FBtr0077339,CG17063,Inx6,Innexin	1230	349	1.1251	0.9243	138313,intron,0.9243,2.77455	0.603	109989,5_prime_UTR,0.6029,1.75752
116	seq_s_7768	REF_STRG_1_35013_XLOC_104887	120025	121390	1366	0.292	1816	0.616	44	0.646	10	0.646	10	0.606	34			FBgn0085428	entap,|blast,FBgn0085428,FBtr0344889,CG34399,Nox,NADPH	12	6	-0.168	0.7393	120509,intron,0.7393,0.708762	0.739	121052,synonymous,0.7393,-0.0547284
117	seq_s_2973	REF_TRIN_1_00583_XLOC_059721	35356	285808	250453	0.41	1745	0.233	6401	0.645	18	0.645	18	0.23	6383			FBgn0028949	entap,VN_GLEAN_10003850 [mRNA] locus=scaffold14263:156747:168852:- [translate_table: standard] NA [eriocheir sinensis]|blast,FBgn0028949,FBtr0343718,CG15254,CG15254,	197	36	0.8855	0.8782	180905,intron,0.8782,0.82576	0.722	178477,synonymous,0.7219,3.47397
118	seq_s_6737	COM_SPAL_1_029408_XLOC_098685	78044	157048	79005	0.471	2272	0.615	3622	0.644	52	0.644	52	0.615	3570			FBgn0031530	entap,XP_037776491.1 polypeptide N-acetylgalactosaminyltransferase 2-like isoform X1 [Penaeus monodon]|blast,FBgn0031530,FBtr0303992,CG3254,Pgant2,Polypeptide	677	321	1.0534	0.9486	106134,intron,0.9486,0.597627	0.814	116852,synonymous,0.8144,2.11047
119	seq_s_286	REF_STRG_1_3062_XLOC_057873	487222	913042	425821	0.143	1127	0.271	32963	0.644	105	0.657	91	0.27	32858	0.461	14	FBgn0031519	entap,CQUAD_00002349-RA protein AED:0.02 eAED:0.02 QI:0,0.7,0.72,0.81,0.6,0.72,11,2152,943 NA [cherax quadricarinatus]|blast,FBgn0031519,FBtr0331372,CG3326,Fign,Fidgetin	1127	3	0.4999	0.7573	562588,intron,0.7573,0.563179	0.479	897229,missense,0.4792,1.21633
120	seq_s_4890	REF_TRIN_5_01180_XLOC_083723	7560	7871	312	0.062	793	0.644	11	0.644	11	0.644	11					FBgn0004618	entap,|blast,FBgn0004618,FBtr0083585,CG7672,gl,glass	3	0	1.9019	0.5159	7613,synonymous,0.5159,1.88835	0.516	7613,synonymous,0.5159,1.88835
121	seq_s_30746	REF_STRG_1_73375_XLOC_061319	90039	91741	1703	0.047	3044	0.641	121	0.641	121	0.673	74			0.591	47	FBgn0264744	entap,|blast,FBgn0264744,FBtr0334134,CG44002,CG44002,	16	13	1.1748	0.8628	90249,synonymous,0.8628,1.18804	0.863	90249,synonymous,0.8628,1.18804
122	seq_s_667	REF_STRG_1_5874_XLOC_098225	544778	604225	59448	0.064	985	0.386	1784	0.639	4	0.639	4	0.384	1780			FBgn0000299	entap,|blast,FBgn0000299,FBtr0079003,CG4145,Col4a1,Collagen	135	64	1.8554	0.8628	571739,intron,0.8628,1.62737	0.794	604196,missense,0.7939,3.7111
123	seq_s_17609	REF_STRG_1_56279_XLOC_036675	24051	145170	121120	0.05	518	0.368	5757	0.639	66	0.695	45	0.363	5691	0.235	21	FBgn0027570	entap,CQUAD_00018408-RA protein AED:0.11 eAED:0.11 QI:0,0.91,0.84,0.92,0.83,0.92,13,3337,742 NA [cherax quadricarinatus]|blast,FBgn0027570,FBtr0333922,CG9761,Nep2,Neprilysin	516	32	1.1578	0.9009	48337,missense,0.9009,2.54909	0.901	48337,missense,0.9009,2.54909
124	seq_s_104229	REF_STRG_1_104596_XLOC_014741	9369	32410	23042			0.363	1370	0.638	8	0.638	8	0.361	1362			FBgn0025632	entap,|blast,FBgn0025632,FBtr0340108,CG4313,CG4313,	126	49	2.2623	0.8628	12585,intron,0.8628,3.62842	0.837	9450,synonymous,0.8371,-0.56142
125	seq_c_198421	REF_TRIN_8_03469_XLOC_007863	668	7926	7259			0.425	284	0.638	32	0.638	32	0.393	252			FBgn0041100	entap,|blast,FBgn0041100,FBtr0078319,CG10523,park,parkin	24	17	2.0355	0.8148	1554,synonymous,0.8148,3.00203	0.815	1554,synonymous,0.8148,3.00203
126	seq_s_45666	REF_STRG_1_85308_XLOC_080385	86269	105167	18899	0.051	428	0.276	678	0.637	4	0.656	3	0.271	674	0.019	1	FBgn0021760	entap,|blast,FBgn0021760,FBtr0089462,CG32435,chb,chromosome	34	0	0.6564	0.6908	95519,intron,0.6908,1.42448	0.597	104983,synonymous,0.5969,-0.544354
127	seq_s_31737	REF_STRG_1_74378_XLOC_062841	12526	121320	108795	0.019	64	0.524	4753	0.637	88	0.499	22	0.523	4665	0.66	66	FBgn0030346	entap,XP_037801998.1 BLOC-1-related complex subunit 5-like [Penaeus monodon]|blast,FBgn0030346,FBtr0073600,CG11802,BORCS5,BLOC-1	767	24	-1.015	0.8352	25775,intron,0.8352,-0.402852	0.705	42439,synonymous,0.7050,0.520722
128	seq_s_8162	REF_STRG_1_36089_XLOC_106982	1160	314737	313578	0.242	874	0.458	5832	0.636	15	0.76	10	0.458	5817	0.096	5	FBgn0034789	entap,XP_037793660.1 phosphatidylinositol 4-phosphate 5-kinase type-1 beta-like [Penaeus monodon]|blast,FBgn0034789,FBtr0304923,CG3682,PIP5K59B,Phosphatidylinositol	491	284	1.6396	0.943	219710,intron,0.9430,0.581282	0.878	162299,missense,0.8782,0.978858
129	seq_s_12754	REF_STRG_1_47144_XLOC_023209	678	299520	298843			0.429	9799	0.635	54	0.635	54	0.428	9745			FBgn0054005	entap,|blast,FBgn0054005,FBtr0344762,CG34005,CG34005,	920	656	1.6901	0.9738	27835,intron,0.9738,1.53354	0.943	714,synonymous,0.9430,0.991276
130	seq_s_3590	COM_SPAL_1_020147_XLOC_068648	130349	551018	420670	0.449	1673	0.471	19570	0.632	41	0.632	41	0.471	19529			FBgn0267821	entap,XP_037800861.1 transcription factor 12-like isoform X15 [Penaeus monodon]|blast,FBgn0267821,FBtr0332196,CG5102,da,daughterless	2197	1191	0.9569	0.9243	286594,intron,0.9243,-0.216463	0.835	491336,missense,0.8352,2.2004
131	seq_s_237	COM_SPAL_1_014040_XLOC_049371	197903	597241	399339	0.33	4271	0.2	30241	0.632	52	0.632	52	0.199	30189			FBgn0260943	entap,XP_015597447.1 RNA-binding protein Musashi homolog Rbp6 isoform X9 [Cephus cinctus]|blast,FBgn0260943,FBtr0075285,CG32169,Rbp6,RNA-binding	635	0	1.2027	0.6908	208725,intron,0.6908,2.09723	0.524	200442,missense_splice,0.5236,2.25362
132	seq_s_51617	REF_STRG_1_88770_XLOC_086365	27198	94064	66867			0.333	1904	0.631	26	0.631	26	0.326	1878			FBgn0032922	entap,VN_GLEAN_10007343 [mRNA] locus=scaffold4561:388390:389256:+ [translate_table: standard] NA [eriocheir sinensis]|blast,FBgn0032922,FBtr0301238,CG9249,Coq3,Coenzyme	197	4	-0.2895	0.7275	71722,intron,0.7275,-0.940622	0.633	27304,synonymous,0.6326,-1.06586
133	seq_s_39447	REF_STRG_1_80855_XLOC_073130	10799	141853	131055			0.314	3307	0.63	11	0.63	11	0.312	3296			FBgn0039064	entap,|blast,FBgn0039064,FBtr0084390,CG4467,CG4467,	192	19	0.7365	0.7449	34540,intron,0.7449,0.338034	0.745	37655,synonymous,0.7449,0.215916
134	seq_s_528	REF_TRIN_16_04382_XLOC_087442	582642	656063	73422	0.506	2705	0.412	2685	0.628	22	0.628	22	0.411	2663			FBgn0261436	entap,|blast,FBgn0261436,FBtr0078986,CG18143,DhpD,Dihydropterin	245	144	1.5921	0.8782	607664,intron,0.8782,0.174713	0.814	623150,synonymous,0.8144,0.0528915
135	seq_s_2410	REF_STRG_1_15734_XLOC_050073	393414	395250	1837	0.443	4000	0.626	108	0.626	108	0.604	47			0.64	61	FBgn0020309	entap,|blast,FBgn0020309,FBtr0080263,CG14938,crol,crooked	33	3	0.3678	0.7398	393882,synonymous,0.7398,-0.3872	0.74	393882,synonymous,0.7398,-0.3872
136	seq_s_1179	REF_TRIN_5_01072_XLOC_019959	613368	669867	56500	0.161	3225	0.193	881	0.625	17	0.625	17	0.184	864			FBgn0265574	entap,XP_042208933.1 cell division cycle 5-like protein [Homarus americanus]|blast,FBgn0265574,FBtr0300727,CG6905,Cdc5,Cell	42	17	0.1014	0.8782	613533,synonymous,0.8782,0.499705	0.878	613533,synonymous,0.8782,0.499705
137	seq_s_24749	REF_STRG_1_66540_XLOC_051199	92823	184571	91749	0.105	655	0.453	2074	0.625	57	0.677	24	0.449	2017	0.584	33	FBgn0021760	entap,maker-scaffold5745-snap-gene-0.0-mRNA-1 protein AED:0.08 eAED:0.08 QI:0,0.8,0.80,0.95,0.8,0.95,21,3031,1263 NA [procambarus virginalis]|blast,FBgn0021760,FBtr0089462,CG32435,chb,chromosome	194	95	1.32	0.9243	107543,intron,0.9243,2.27412	0.838	181396,3_prime_UTR,0.8382,1.4404
138	seq_s_5261	COM_SPAL_1_025933_XLOC_087293	268986	457404	188419	0.224	1570	0.661	5504	0.624	45	0.624	45	0.661	5459			FBgn0259878	entap,XP_042232601.1 follistatin-like [Homarus americanus]|blast,FBgn0259878,FBtr0087398,CG33466,Fs,Follistatin	1213	815	0.4674	0.943	318003,intron,0.9430,0.122579	0.863	457382,missense,0.8628,2.02075
139	seq_s_67730	REF_STRG_1_95540_XLOC_098957	22571	73039	50469			0.304	2251	0.623	76	0.606	67	0.288	2175	0.754	9	FBgn0028525	entap,|blast,FBgn0028525,FBtr0080830,CG4249,c(2)M,crossover	71	2	2.0775	0.7449	57154,intron,0.7449,1.95568	0.573	22920,synonymous,0.5728,3.80316
140	seq_s_17511	REF_STRG_1_56120_XLOC_036470	172425	216509	44085	0.105	3264	0.409	1350	0.623	36	0.623	36	0.401	1314			FBgn0038742	entap,XP_027206740.1 probable acyl-CoA dehydrogenase 6 [Penaeus vannamei]|blast,FBgn0038742,FBtr0083817,CG4703,Arc42,Arc42	84	0	2.8911	0.5121	174618,intron,0.5121,3.2424	0.469	179710,synonymous,0.4687,1.85179
141	seq_s_95569	REF_STRG_1_102904_XLOC_113849	3000	14448	11449			0.531	323	0.622	14	0.622	14	0.525	309			FBgn0000541	entap,|blast,FBgn0000541,FBtr0072523,CG32346,E(bx),Enhancer	43	0	3.1054	0.6892	6251,intron,0.6892,3.57132	0.671	14354,missense,0.6708,2.4554
142	seq_s_75775	REF_STRG_1_98121_XLOC_103834	58487	60407	1921	0.065	357	0.68	112	0.622	103	0.681	10	0.925	9	0.618	93	FBgn0041100	entap,|blast,FBgn0041100,FBtr0078319,CG10523,park,parkin	20	15	2.6768	0.795	60272,intron,0.7950,2.398	0.776	58699,3_prime_UTR,0.7758,4.2353
143	seq_s_19620	REF_STRG_1_59405_XLOC_041043	10343	23818	13476	0.03	1076	0.524	389	0.622	53	0.629	28	0.513	336	0.617	25	FBgn0031454	entap,XP_027210984.1 methyltransferase N6AMT1-like [Penaeus vannamei]|blast,FBgn0031454,FBtr0100383,CG9960,HemK2,HemK	95	6	1.8762	0.7916	10703,intron,0.7916,0.477853	0.77	22806,5_prime_UTR,0.7696,2.65056
144	seq_s_5760	REF_STRG_1_28953_XLOC_091607	199197	417501	218305	0.12	627	0.463	8153	0.621	146	0.545	49	0.459	8007	0.65	97	FBgn0039213	entap,XP_027236027.1 atlastin-like [Penaeus vannamei]|blast,FBgn0039213,FBtr0345218,CG6668,atl,atlastin	612	207	0.887	0.9009	264084,intron,0.9009,0.976676	0.579	229437,missense,0.5790,1.14792
145	seq_s_41726	REF_STRG_1_82546_XLOC_075946	81031	96609	15579	0.06	931	0.48	1006	0.62	70	0.561	51	0.464	936	0.736	19	FBgn0038652	entap,|blast,FBgn0038652,FBtr0339167,CG7720,CG7720,	178	36	-0.3786	0.8148	86580,intron,0.8148,-0.934831	0.776	96600,5_prime_UTR_premature_start_codon_gain,0.7758,-2.56353
146	seq_s_2242	REF_STRG_1_14917_XLOC_046797	400844	451772	50929	0.554	1665	0.517	773	0.62	13	0.599	10	0.516	760	0.658	3	FBgn0034958	entap,|blast,FBgn0034958,FBtr0072196,CG3907,CG3907,	181	11	0.7118	0.7484	412550,intron,0.7484,1.52326	0.676	427696,missense,0.6758,-0.833895
147	seq_s_15452	REF_TRIN_16_02808_XLOC_031251	91725	162098	70374	0.28	3341	0.309	2736	0.619	5	0.65	4	0.308	2731	0.042	1	FBgn0026620	entap,|blast,FBgn0026620,FBtr0089953,CG9765,tacc,transforming	168	34	0.8741	0.9009	147806,intron,0.9009,1.68941	0.691	162087,splice,0.6908,-0.154611
148	seq_s_3772	REF_STRG_1_21499_XLOC_070998	224398	469017	244620	0.348	4241	0.208	18347	0.619	158	0.647	100	0.203	18189	0.558	58	FBgn0000568	entap,|blast,FBgn0000568,FBtr0306814,CG8127,Eip75B,Ecdysone-induced	609	160	0.2631	0.9486	349073,intron,0.9486,1.37755	0.863	224473,3_prime_UTR,0.8628,-1.08515
149	seq_c_45122	REF_STRG_1_84972_XLOC_008903	55248	78778	23531	0.809	147	0.695	840	0.618	153	0.599	125	0.713	687	0.677	28	FBgn0264695	entap,XP_037786990.1 myosin heavy chain muscle-like [Penaeus monodon]|blast,FBgn0264695,FBtr0080907,CG17927,Mhc,Myosin	242	178	0.3138	0.9009	55817,intron,0.9009,-0.323815	0.889	71216,missense,0.8885,0.0952696
150	seq_s_9851	REF_STRG_1_40656_XLOC_115242	132466	212152	79687	0.036	3016	0.578	2894	0.616	65	0.626	57	0.577	2829	0.54	8	FBgn0031473	entap,|blast,FBgn0031473,FBtr0335132,CG3104,CG3104,	536	316	-0.3965	0.9243	177431,intron,0.9243,0.0156557	0.889	157802,synonymous,0.8885,0.313861
151	seq_s_1051	REF_TRIN_1_02720_XLOC_015048	82525	317968	235444	0.354	2441	0.374	6685	0.615	33	0.615	33	0.372	6652			FBgn0030992	entap,XP_037799632.1 stomatin-like protein 1 [Penaeus monodon]|blast,FBgn0030992,FBtr0074668,CG33253,CG33253,	479	0	1.2505	0.6666	128565,intron,0.6666,-2.71984	0.599	317909,synonymous,0.5994,0.177483
152	seq_s_3250	REF_STRG_1_19354_XLOC_063892	137846	205082	67237	0.053	4421	0.237	1625	0.614	18	0.587	17	0.229	1607	0.843	1	FBgn0001253	entap,|blast,FBgn0001253,FBtr0333057,CG32356,ImpE1,Ecdysone-inducible	66	1	-2.8041	0.728	205082,5_prime_UTR,0.7280,-4.00282	0.728	205082,5_prime_UTR,0.7280,-4.00282
153	seq_s_23994	REF_STRG_1_65582_XLOC_049875	51074	54295	3222			0.614	64	0.614	64	0.7	1			0.611	63	FBgn0027780	entap,|blast,FBgn0027780,FBtr0340243,CG13401,Aasdh,Aminoadipate-semialdehyde	16	14	1.8871	0.8207	51903,3_prime_UTR,0.8207,1.7313	0.821	51903,3_prime_UTR,0.8207,1.7313
154	seq_c_133643	REF_STRG_1_109315_XLOC_003162	16022	27721	11700			0.53	295	0.614	47	0.614	47	0.512	248			FBgn0037742	entap,CQUAD_00021523-RA protein AED:0.01 eAED:0.02 QI:0,0.66,0.57,1,0.66,0.85,7,1946,1020 NA [cherax quadricarinatus]|blast,FBgn0037742,FBtr0332172,CG9475,Rpt3R,Regulatory	105	0	0.3739	0.6155	23738,intron,0.6155,0.49212	0.572	26831,missense,0.5721,-0.745738
155	seq_s_5010	REF_TRIN_6_03099_XLOC_084969	275927	350510	74584	0.07	2507	0.183	3549	0.614	52	0.614	52	0.175	3497			FBgn0029948	entap,XP_037790550.1 beta-1 3-glucan-binding protein-like [Penaeus monodon]|blast,FBgn0029948,FBtr0071055,CG15033,CheA7a,Chemosensory	67	11	-0.2635	0.7573	330034,intron,0.7573,0.356262	0.722	347368,missense,0.7219,-0.191841
156	seq_s_5753	REF_TRIN_10_02456_XLOC_091555	38702	453566	414865			0.47	15764	0.613	22	0.613	22	0.47	15742			FBgn0261555	entap,phaw_30_tra_m.019373 NA [parhyale hawaiensis]|blast,FBgn0261555,FBtr0302711,CG42673,CG42673,	1850	558	0.2362	0.9243	406250,intron,0.9243,-0.528346	0.776	196186,synonymous,0.7758,1.76786
157	seq_s_6512	REF_STRG_1_31373_XLOC_097289	19111	41754	22644			0.532	445	0.612	10	0.612	10	0.53	435			FBgn0014033	entap,|blast,FBgn0014033,FBtr0346582,CG4099,Sr-CI,Scavenger	89	0	0.0363	0.5859	31447,intron,0.5859,-2.51817	0.439	26272,splice_synonymous,0.4387,0.906173
158	seq_s_1874	COM_SPAL_1_010673_XLOC_039085	245940	337815	91876			0.612	39	0.612	39	0.612	39					FBgn0033996	entap,snap-scaffold16694-processed-gene-0.23-mRNA-1 protein AED:0.11 eAED:0.11 QI:0,0.5,0.28,0.57,1,1,7,0,548 NA [procambarus virginalis]|blast,FBgn0033996,FBtr0310140,CG11807,CG11807,	5	3	2.3135	0.8564	337312,synonymous,0.8564,3.57108	0.856	337312,synonymous,0.8564,3.57108
159	seq_s_11190	REF_TRIN_14_00873_XLOC_017733	102822	104997	2176	0.338	2385	0.611	28	0.611	28	0.611	28					FBgn0020309	entap,|blast,FBgn0020309,FBtr0080263,CG14938,crol,crooked	7	6	-0.8005	0.8782	103066,missense,0.8782,-1.22009	0.878	103066,missense,0.8782,-1.22009
160	seq_s_27482	REF_STRG_1_69821_XLOC_056040	24013	31651	7639	0.028	1585	0.349	123	0.611	13	0.082	8	0.268	110	0.674	5	FBgn0259878	entap,|blast,FBgn0259878,FBtr0339996,CG33466,Fs,Follistatin	6	5	1.5744	0.9075	24236,intron,0.9075,0.907687	0.878	31563,3_prime_UTR,0.8782,0.170084
161	seq_s_28490	REF_STRG_1_70919_XLOC_057689	70187	161802	91616	0.512	701	0.523	3544	0.61	51	0.645	18	0.521	3493	0.575	33	FBgn0031005	entap,XP_037785315.1 heparan sulfate glucosamine 3-O-sulfotransferase 1-like isoform X2 [Penaeus monodon]|blast,FBgn0031005,FBtr0332533,CG7890,Hs3st-B,Heparan	559	0	1.8601	0.705	151846,intron,0.7050,3.4607	0.628	100088,5_prime_UTR,0.6275,1.92692
162	seq_s_3603	REF_STRG_1_20817_XLOC_068819	251359	488277	236919	0.349	1321	0.493	6793	0.61	82	0.503	49	0.491	6711	0.679	33	FBgn0020497	entap,XP_027222350.1 exportin-T-like isoform X1 [Penaeus vannamei]|blast,FBgn0020497,FBtr0346708,CG13387,emb,embargoed	679	434	1.7058	0.9009	475018,synonymous,0.9009,2.07365	0.901	475018,synonymous,0.9009,2.07365
163	seq_s_4111	COM_SPAL_1_022224_XLOC_075262	138703	223957	85255	0.205	5803	0.452	2769	0.609	65	0.609	65	0.448	2704			FBgn0037857	entap,XP_027222152.1 venom phosphodiesterase 2-like [Penaeus vannamei]|blast,FBgn0037857,FBtr0082326,CG4683,Tengl4,Testis	283	189	1.1072	0.9009	140857,intron,0.9009,0.0683824	0.856	145609,missense,0.8564,0.0236976
164	seq_s_5438	COM_SPAL_1_026391_XLOC_088815	13197	460767	447571			0.181	15516	0.609	21	0.609	21	0.18	15495			FBgn0039938	entap,XP_037791179.1 xylose isomerase-like isoform X2 [Penaeus monodon]|blast,FBgn0039938,FBtr0100600,CG11153,Sox102F,Sox102F	524	265	0.7943	0.9486	380574,intron,0.9486,2.87046	0.856	460394,splice_synonymous,0.8564,2.40237
165	seq_s_61376	REF_STRG_1_93283_XLOC_094497	67599	80817	13219	0.037	211	0.607	608	0.608	431	0.613	5	0.604	177	0.608	426	FBgn0028341	entap,|blast,FBgn0028341,FBtr0303559,CG32697,Ptpmeg2,Protein	117	60	1.3343	0.8885	69571,3_prime_UTR,0.8885,1.27388	0.889	69571,3_prime_UTR,0.8885,1.27388
166	seq_s_47070	REF_STRG_1_86180_XLOC_081847	14446	15056	611	0.072	1730	0.444	11	0.607	5	0.607	5	0.055	6			FBgn0265045	entap,|blast,FBgn0265045,FBtr0336652,CG44162,Strn-Mlck,Stretchin-Mlck	1	0	3.304	0.6708	14613,missense,0.6708,3.46546	0.671	14613,missense,0.6708,3.46546
167	seq_s_22599	REF_TRIN_11_02631_XLOC_047141	133078	198665	65588			0.592	1610	0.606	28	0.606	28	0.591	1582			FBgn0036515	entap,XP_042219429.1 uncharacterized protein LOC121864473 isoform X1 [Homarus americanus]|blast,FBgn0036515,FBtr0075566,CG12304,AIMP2,aaRS-interacting	348	8	2.8817	0.795	171603,intron,0.7950,3.38894	0.586	198324,missense,0.5859,2.41789
168	seq_s_5890	REF_STRG_1_29339_XLOC_092541	365296	366303	1008	0.092	160	0.606	23	0.606	23					0.606	23	FBgn0262870	entap,|blast,FBgn0262870,FBtr0306207,CG43225,axo,axotactin	2	0	0.032	0.4292	366040,5_prime_UTR,0.4292,-0.084611	0.429	366040,5_prime_UTR,0.4292,-0.084611
169	seq_c_52554	REF_STRG_1_89266_XLOC_009256	54171	84826	30656	0.373	150	0.405	1232	0.606	18	0.657	16	0.402	1214	0.262	2	FBgn0263076	entap,|blast,FBgn0263076,FBtr0392908,CG43323,Klp54D,Kinesin-like	99	0	2.5733	0.6275	83388,intron,0.6275,2.23942	0.619	54266,synonymous,0.6191,3.50605
170	seq_s_7234	REF_STRG_1_33495_XLOC_101841	337853	398524	60672	0.37	1239	0.48	2246	0.605	35	0.605	35	0.478	2211			FBgn0030798	entap,|blast,FBgn0030798,FBtr0074349,CG13003,CG13003,	367	20	-1.4544	0.8148	353791,intron,0.8148,0.468022	0.628	338057,synonymous,0.6275,-0.349546
171	seq_s_8093	REF_STRG_1_35918_XLOC_106647	398971	400539	1569			0.605	106	0.605	106	0.474	17			0.62	89		entap,|blast,	28	0	-4.2378	0.7083	399907,3_prime_UTR,0.7083,-4.92466	0.708	399907,3_prime_UTR,0.7083,-4.92466
172	seq_s_88443	REF_STRG_1_101327_XLOC_110544	7954	40853	32900			0.476	897	0.604	17	0.604	17	0.473	880			FBgn0038295	entap,|blast,FBgn0038295,FBtr0306245,CG4154,Gyc88E,Guanylyl	136	77	0.671	0.8628	31488,intron,0.8628,1.5045	0.794	12336,missense,0.7939,-1.31194
173	seq_s_29944	REF_STRG_1_72523_XLOC_060062	114084	116234	2151	0.342	2597	0.603	100	0.603	100	0.638	21			0.591	79		entap,|blast,	13	0	3.2638	0.6421	114814,missense,0.6421,3.10632	0.642	114814,missense,0.6421,3.10632
174	seq_s_20796	REF_STRG_1_61115_XLOC_043450	22961	49304	26344	0.285	331	0.522	894	0.603	81	0.546	46	0.514	813	0.654	35	FBgn0002937	entap,XP_027214519.1 beta beta-carotene 9' 10'-oxygenase-like [Penaeus vannamei]|blast,FBgn0002937,FBtr0082820,CG9347,ninaB,neither	149	60	2.9703	0.9152	37120,intron,0.9152,3.67537	0.889	23000,5_prime_UTR,0.8885,3.77993
175	seq_s_22163	REF_STRG_1_63080_XLOC_046286	166097	205029	38933	0.118	1506	0.287	1268	0.602	14	0.557	10	0.282	1254	0.671	4	FBgn0052451	entap,|blast,FBgn0052451,FBtr0078531,CG32451,SPoCk,Secretory	70	32	0.4289	0.8782	188729,intron,0.8782,-0.0132978	0.768	202779,synonymous,0.7682,1.15443
176	seq_s_9179	REF_STRG_1_38948_XLOC_112129	25938	107574	81637	0.215	451	0.192	4230	0.602	57	0.353	42	0.181	4173	0.835	15	FBgn0053512	entap,phaw_30_tra_m.026494 NA [parhyale hawaiensis]|blast,FBgn0053512,FBtr0300491,CG33512,dpr4,defective	148	9	0.3753	0.8352	107552,5_prime_UTR,0.8352,-0.240643	0.835	107552,5_prime_UTR,0.8352,-0.240643
177	seq_s_8769	REF_STRG_1_37870_XLOC_110172	364192	376830	12639	0.096	1198	0.36	197	0.601	6	0.671	3	0.353	191	0.052	3	FBgn0261089	entap,|blast,FBgn0261089,FBtr0303254,CG5559,Syta,Synaptotagmin	13	5	2.2528	0.7682	365687,intron,0.7682,0.877362	0.516	364266,missense,0.5159,2.50791
178	seq_s_6752	REF_STRG_1_32066_XLOC_098800	93797	104489	10693	0.259	2099	0.548	334	0.601	32	0.619	11	0.542	302	0.594	21	FBgn0037465	entap,CQUAD_00007279-RA protein AED:0.00 eAED:0.00 QI:10,1,0.75,1,1,0.75,4,0,218 NA [cherax quadricarinatus]|blast,FBgn0037465,FBtr0081645,CG1105,CG1105,	74	0	1.897	0.6155	96411,intron,0.6155,2.75176	0.49	103916,3_prime_UTR,0.4899,2.59926
179	seq_s_18555	REF_STRG_1_57713_XLOC_038719	18285	30566	12282			0.323	431	0.6	25	0.6	25	0.294	406			FBgn0036727	entap,|blast,FBgn0036727,FBtr0333690,CG7589,SecCl,Secretory	18	0	1.0712	0.6326	20239,intron,0.6326,-0.337819	0.536	30510,missense,0.5355,2.16329
180	seq_s_7483	REF_STRG_1_34206_XLOC_103303	104673	118086	13414	0.206	3513	0.6	12	0.6	12	0.6	12					FBgn0261554	entap,|blast,FBgn0261554,FBtr0479847,CG42672,CG42672,	6	1	1.112	0.7484	117922,synonymous,0.7484,1.25195	0.748	117922,synonymous,0.7484,1.25195
181	seq_s_9501	REF_STRG_1_39782_XLOC_113583	85423	94224	8802	0.05	3204	0.572	164	0.598	34	0.599	33	0.562	130	0.004	1	FBgn0265356	entap,|blast,FBgn0265356,FBtr0340448,CG15105,tn,thin	22	16	1.7515	0.9152	86555,intron,0.9152,2.10971	0.863	94105,missense,0.8628,0.466565
182	seq_s_2656	REF_STRG_1_16766_XLOC_054414	374154	480681	106528	0.103	503	0.581	1150	0.598	94	0.036	2	0.58	1056	0.603	92	FBgn0026181	entap,|blast,FBgn0026181,FBtr0074286,CG9774,Rok,Rho	151	76	0.929	0.8782	375349,3_prime_UTR,0.8782,0.918794	0.878	375349,3_prime_UTR,0.8782,0.918794
183	seq_s_685	REF_STRG_1_5992_XLOC_099442	232901	347965	115065	0.088	2373	0.461	1268	0.598	10	0.47	7	0.459	1258	0.696	3	FBgn0050036	entap,VN_GLEAN_10003662 [mRNA] locus=scaffold6370:128820:136463:+ [translate_table: standard] NA [eriocheir sinensis]|blast,FBgn0050036,FBtr0088050,CG30036,CG30036,	328	50	-1.7914	0.8699	339616,intron,0.8699,-2.64971	0.781	347590,3_prime_UTR,0.7808,-2.97165
184	seq_s_5531	REF_TRIN_2_04073_XLOC_089666	257393	398820	141428	0.072	4302	0.387	4704	0.598	49	0.598	49	0.385	4655			FBgn0028474	entap,XP_027234590.1 RNA-binding protein 25-like isoform X3 [Penaeus vannamei]|blast,FBgn0028474,FBtr0340463,CG4119,CG4119,	184	0	0.4185	0.56	327282,intron,0.5600,2.60037	0.479	379921,missense,0.4792,2.20012
185	seq_s_21175	REF_STRG_1_61642_XLOC_044259	156283	235554	79272	0.045	1002	0.358	1967	0.597	16	0.597	16	0.356	1951			FBgn0020377	entap,|blast,FBgn0020377,FBtr0303037,CG8856,Sr-CII,Scavenger	183	0	-1.2635	0.6726	193183,intron,0.6726,-1.0718	0.613	225227,synonymous,0.6132,-1.55489
186	seq_s_7641	REF_STRG_1_34699_XLOC_104195	377501	401542	24042	0.074	591	0.637	727	0.597	9	0.597	9	0.637	718			FBgn0000464	entap,|blast,FBgn0000464,FBtr0305950,CG10443,Lar,Leukocyte-antigen-related-like	212	0	-1.5438	0.7083	395021,intron,0.7083,-1.86605	0.603	379349,synonymous,0.6029,-2.25044
187	seq_s_20811	REF_STRG_1_61141_XLOC_043506	79790	81730	1941	0.184	1011	0.597	272	0.597	272	0.595	159			0.599	113	FBgn0038047	entap,|blast,FBgn0038047,FBtr0082589,CG5245,CG5245,	31	0	3.0047	0.6885	80086,3_prime_UTR,0.6885,2.22944	0.689	80086,3_prime_UTR,0.6885,2.22944
188	seq_s_119289	REF_STRG_1_107245_XLOC_020420	15284	29417	14134			0.432	407	0.597	48	0.639	22	0.404	359	0.531	26	FBgn0285954	entap,|blast,FBgn0285954,FBtr0334991,CG3606,caz,cabeza	35	12	2.4409	0.7758	27737,intron,0.7758,4.09761	0.722	15850,synonymous,0.7219,1.31771
189	seq_s_88163	REF_TRIN_2_01194_XLOC_110425	2993	16126	13134			0.398	153	0.596	18	0.596	18	0.373	135			FBgn0025874	entap,|blast,FBgn0025874,FBtr0075791,CG8474,Meics,Meiotic	15	8	0.806	0.8488	5426,intron,0.8488,-0.0883808	0.74	16109,synonymous,0.7398,-1.51518
190	seq_s_15628	REF_TRIN_13_03133_XLOC_031710	153139	155942	2804	0.241	1474	0.577	97	0.596	36	0.596	36	0.564	61			FBgn0038742	entap,XP_027238556.1 delta(24)-sterol reductase-like [Penaeus vannamei]|blast,FBgn0038742,FBtr0083817,CG4703,Arc42,Arc42	14	9	-1.3356	0.7939	154545,synonymous,0.7939,0.225733	0.794	154545,synonymous,0.7939,0.225733
191	seq_s_49506	REF_STRG_1_87684_XLOC_084378	13536	14008	473	0.03	1412	0.592	2	0.596	1	0.596	1	0.588	1			FBgn0032467	entap,|blast,FBgn0032467,FBtr0301247,CG9934,Ube4B,Ubiquitination	0	0	2.1154	0.2881	13665,synonymous,0.2881,1.83925	0.288	13665,synonymous,0.2881,1.83925
192	seq_s_6130	REF_STRG_1_30066_XLOC_094441	279648	357820	78173	0.077	1933	0.578	2248	0.596	278	0.45	18	0.575	1970	0.605	260	FBgn0003310	entap,CQUAD_00012823-RA protein AED:0.02 eAED:0.02 QI:399,1,1,1,0.57,0.5,8,168,292 NA [cherax quadricarinatus]|blast,FBgn0003310,FBtr0077994,CG4385,S,Star	641	336	-3.8832	0.9486	301943,intron,0.9486,-2.03297	0.901	354387,3_prime_UTR,0.9009,-6.43456
193	seq_c_72797	REF_STRG_1_97194_XLOC_010544	34746	64068	29323			0.607	990	0.594	112	0.56	44	0.608	878	0.621	68	FBgn0025455	entap,XP_042217557.1 cyclin-T2-like isoform X1 [Homarus americanus]|blast,FBgn0025455,FBtr0333124,CG6292,CycT,Cyclin	138	3	2.8359	0.8148	35183,3_prime_UTR,0.8148,3.47704	0.815	35183,3_prime_UTR,0.8148,3.47704
194	seq_s_15447	REF_STRG_1_52463_XLOC_031237	213321	274970	61650	0.43	2612	0.394	5871	0.592	83	0.63	42	0.392	5788	0.536	41	FBgn0015396	entap,XP_037772792.1 forkhead box protein P1-like [Penaeus monodon]|blast,FBgn0015396,FBtr0082237,CG4029,jumu,jumeau	357	167	1.7463	0.9152	246465,intron,0.9152,1.55313	0.856	258535,synonymous,0.8564,0.497909
195	seq_s_1169	REF_STRG_1_9014_XLOC_019609	587673	686580	98908	0.135	1012	0.42	2530	0.592	28	0.592	28	0.418	2502			FBgn0264695	entap,XP_042212119.1 myosin heavy chain muscle-like isoform X1 [Homarus americanus]|blast,FBgn0264695,FBtr0301829,CG17927,Mhc,Myosin	224	116	1.8809	0.9009	601620,intron,0.9009,2.21678	0.878	598873,synonymous,0.8782,2.78647
196	seq_s_19065	COM_SPAL_1_010917_XLOC_039853	130736	254541	123806	0.065	2345	0.534	3175	0.592	23	0.592	23	0.534	3152			FBgn0015929	entap,XP_027221939.1 DNA replication licensing factor MCM4-like [Penaeus vannamei]|blast,FBgn0015929,FBtr0345797,CG1616,dpa,disc	490	52	1.6598	0.795	163371,intron,0.7950,1.21485	0.748	181063,synonymous,0.7484,0.840229
197	seq_s_1402	REF_TRIN_4_00986_XLOC_027207	423111	607023	183913	0.098	3772	0.541	6705	0.591	68	0.573	48	0.541	6637	0.627	20	FBgn0036279	entap,XP_037801409.1 LOW QUALITY PROTEIN: bumetanide-sensitive sodium-(potassium)-chloride cotransporter-like [Penaeus monodon]|blast,FBgn0036279,FBtr0333842,CG4357,Ncc69,sodium	1978	881	-0.6995	0.9152	496234,intron,0.9152,-1.97235	0.837	523138,synonymous,0.8371,-0.873204
198	seq_s_30421	REF_STRG_1_73076_XLOC_060855	55894	153160	97267	0.061	100	0.196	12933	0.59	30	0.627	22	0.195	12903	0.059	8	FBgn0000667	entap,XP_037791046.1 alpha-actinin sarcomeric-like [Penaeus monodon]|blast,FBgn0000667,FBtr0333801,CG4376,Actn,a	423	47	0.6291	0.9152	78977,intron,0.9152,2.8542	0.835	144623,missense,0.8352,0.253791
199	seq_s_10262	REF_TRIN_15_02618_XLOC_014089	105812	313332	207521	0.117	2140	0.358	5985	0.589	41	0.589	41	0.356	5944			FBgn0002973	entap,XP_037776197.1 protein numb-like isoform X4 [Penaeus monodon]|blast,FBgn0002973,FBtr0339526,CG3779,numb,numb	701	51	-1.3474	0.8371	217238,intron,0.8371,-1.29175	0.728	313325,missense,0.7280,0.888338
200	seq_s_1181	REF_STRG_1_9095_XLOC_020039	783425	787595	4171			0.589	49	0.589	49	0.614	32			0.56	17	FBgn0035370	entap,maker-scaffold8056-snap-gene-0.15-mRNA-1 protein AED:0.09 eAED:0.09 QI:100,0.66,0.57,0.71,1,1,7,293,643 NA [procambarus virginalis]|blast,FBgn0035370,FBtr0072969,CG1240,Non2,Novel	5	3	3.2219	0.7696	784370,missense,0.7696,2.56783	0.77	784370,missense,0.7696,2.56783
201	seq_s_20721	REF_STRG_1_61026_XLOC_043324	780	221420	220641			0.396	6697	0.588	30	0.531	26	0.395	6667	0.84	4	FBgn0000395	entap,|blast,FBgn0000395,FBtr0071610,CG15671,cv-2,crossveinless	537	392	1.0711	0.9738	63181,intron,0.9738,0.39873	0.943	21513,synonymous,0.9430,1.73345
202	seq_s_25395	REF_STRG_1_67383_XLOC_052372	29221	201718	172498			0.217	4345	0.588	38	0.588	38	0.214	4307			FBgn0263980	entap,|blast,FBgn0263980,FBtr0344208,CG43729,Stacl,Stac-like	135	0	0.7444	0.6549	92055,intron,0.6549,0.65506	0.603	128349,missense,0.6029,1.55257
203	seq_s_18363	COM_SPAL_1_010415_XLOC_038300	86831	119818	32988	0.069	2538	0.353	2896	0.588	54	0.588	54	0.346	2842			FBgn0266450	entap,|blast,FBgn0266450,FBtr0344438,CG45074,Kr-h1,Kruppel	283	103	-1.2728	0.9414	89957,intron,0.9414,-0.548577	0.794	87634,synonymous,0.7939,1.9982
204	seq_s_4072	REF_STRG_1_22745_XLOC_074826	354169	397433	43265	0.074	1947	0.289	822	0.588	69	0.588	69	0.251	753			FBgn0004395	entap,|blast,FBgn0004395,FBtr0347570,CG4620,unk,unkempt	30	12	0.3139	0.8564	354393,missense,0.8564,-2.08292	0.856	354393,missense,0.8564,-2.08292
205	seq_s_11587	REF_STRG_1_44709_XLOC_019261	58032	77781	19750	0.043	2139	0.295	388	0.587	14	0.587	14	0.286	374				entap,|blast,	27	12	0.8163	0.8207	74684,intron,0.8207,0.851987	0.794	59803,missense,0.7939,1.13228
206	seq_s_20884	REF_STRG_1_61270_XLOC_043685	70614	72071	1458	0.053	3775	0.586	81	0.586	81	0.608	56			0.531	25	FBgn0038047	entap,|blast,FBgn0038047,FBtr0082589,CG5245,CG5245,	14	11	1.1869	0.8782	71416,synonymous,0.8782,1.00137	0.878	71416,synonymous,0.8782,1.00137
207	seq_s_19460	REF_STRG_1_59155_XLOC_040707	146238	200515	54278	0.055	3600	0.125	5059	0.585	37	0.458	17	0.122	5022	0.648	20	FBgn0037913	entap,CQUAD_00014462-RA protein AED:0.05 eAED:0.05 QI:91,1,1,1,1,1,4,1098,136 NA [cherax quadricarinatus]|blast,FBgn0037913,FBtr0100321,CG6783,fabp,fatty	33	0	0.0244	0.6358	199309,intron,0.6358,-1.65219	0.586	199821,synonymous,0.5859,-0.00342807
208	seq_s_296	REF_STRG_1_3156_XLOC_059525	770195	770927	733			0.585	21	0.585	21	0.588	17			0.574	4	FBgn0264695	entap,|blast,FBgn0264695,FBtr0307493,CG17927,Mhc,Myosin	7	0	1.46	0.541	770343,synonymous,0.5410,0.249415	0.541	770343,synonymous,0.5410,0.249415
209	seq_s_5844	REF_STRG_1_29190_XLOC_092220	147443	248319	100877	0.167	2449	0.448	2401	0.583	103	0.327	30	0.442	2298	0.611	73	FBgn0030269	entap,|blast,FBgn0030269,FBtr0073437,CG18292,CDK2AP1,CDK2-associated	161	120	1.3038	0.943	167155,intron,0.9430,1.24171	0.941	247784,3_prime_UTR,0.9414,0.260908
210	seq_s_33976	REF_STRG_1_76459_XLOC_065963	109575	138925	29351	0.094	921	0.445	113	0.582	66	0.584	64	0.035	47	0.043	2	FBgn0003870	entap,|blast,FBgn0003870,FBtr0303227,CG1856,ttk,tramtrack	9	0	0.3451	0.4585	138406,missense,0.4585,1.37215	0.459	138406,missense,0.4585,1.37215
211	seq_s_139	REF_TRIN_1_00301_XLOC_026802	818218	882192	63975	0.171	1976	0.451	2800	0.582	79	0.582	79	0.447	2721			FBgn0261554	entap,|blast,FBgn0261554,FBtr0479849,CG42672,CG42672,	312	155	2.4332	0.8885	826070,intron,0.8885,2.25877	0.838	833254,missense,0.8382,2.82341
212	seq_c_105083	REF_STRG_1_104736_XLOC_000463	2980	36214	33235			0.406	999	0.582	18	0.582	18	0.403	981			FBgn0031547	entap,CQUAD_00007304-RA protein AED:0.04 eAED:0.04 QI:0,0,0,1,1,1,3,0,204 NA [cherax quadricarinatus]|blast,FBgn0031547,FBtr0077560,CG3212,Sr-CIV,Scavenger	93	0	-1.5005	0.6191	2993,missense,0.6191,-2.38166	0.619	2993,missense,0.6191,-2.38166
213	seq_s_957	REF_STRG_1_7699_XLOC_113898	522059	730508	208450	0.105	4816	0.309	6210	0.582	24	0.582	24	0.307	6186			FBgn0000299	entap,|blast,FBgn0000299,FBtr0079003,CG4145,Col4a1,Collagen	391	169	2.0929	0.8713	644677,intron,0.8713,0.878071	0.77	572629,missense,0.7696,3.15581
214	seq_s_73670	COM_SPAL_1_030612_XLOC_102603	26943	37191	10249			0.58	35	0.58	35	0.58	35					FBgn0033524	entap,XP_042206720.1 probable cytochrome P450 CYP44 [Homarus americanus]|blast,FBgn0033524,FBtr0304592,CG18377,Cyp49a1,Cyp49a1	5	4	2.0811	0.8144	35632,synonymous,0.8144,2.391	0.814	35632,synonymous,0.8144,2.391
215	seq_s_2861	REF_STRG_1_17730_XLOC_057889	585485	588256	2772	0.052	1183	0.59	111	0.58	39	0.572	27	0.594	72	0.593	12	FBgn0030027	entap,|blast,FBgn0030027,FBtr0307282,CG1632,CG1632,	69	40	-4.3269	0.8293	585756,intron,0.8293,-3.65327	0.805	587776,synonymous,0.8047,-4.64838
216	seq_s_5431	REF_TRIN_1_01139_XLOC_088767	97231	132014	34784	0.091	567	0.61	886	0.577	56	0.577	56	0.612	830			FBgn0037470	entap,XP_042217822.1 OTU domain-containing protein 3-like [Homarus americanus]|blast,FBgn0037470,FBtr0333326,CG1091,Tailor,Tailor	165	57	-0.5542	0.8144	112148,intron,0.8144,-0.700461	0.744	109887,missense,0.7436,-0.34333
217	seq_s_2569	COM_SPAL_1_015174_XLOC_052938	136723	454383	317661	0.222	4685	0.234	13742	0.577	12	0.577	12	0.234	13730			FBgn0004889	entap,XP_037780529.1 serine/threonine-protein phosphatase 2A 55 kDa regulatory subunit B alpha isoform isoform X2 [Penaeus monodon]|blast,FBgn0004889,FBtr0345177,CG6235,tws,twins	510	229	0.5919	0.9009	219790,intron,0.9009,1.99806	0.821	454306,synonymous,0.8207,3.33864
218	seq_s_486	REF_TRIN_12_01941_XLOC_083417	794298	848202	53905	0.051	1914	0.324	1941	0.575	29	0.575	29	0.319	1912			FBgn0052369	entap,XP_027228766.1 LON peptidase N-terminal domain and RING finger protein 3-like [Penaeus vannamei]|blast,FBgn0052369,FBtr0304992,CG32369,CG32369,	207	1	-0.1975	0.7172	796591,intron,0.7172,-0.628045	0.635	794669,synonymous,0.6348,0.42817
219	seq_s_10533	REF_STRG_1_42323_XLOC_015169	301604	337792	36189	0.044	1443	0.469	648	0.575	4	0.575	4	0.467	644			FBgn0038309	entap,|blast,FBgn0038309,FBtr0113238,CG6499,Amt,Ammonium	148	0	-0.9735	0.7005	305979,intron,0.7005,-1.71583	0.537	337646,synonymous,0.5368,-2.13045
220	seq_s_118391	REF_STRG_1_107103_XLOC_020147	325	14907	14583			0.472	281	0.575	18	0.588	17	0.465	263	0.131	1	FBgn0029974	entap,|blast,FBgn0029974,FBtr0307270,CG10946,dpr14,defective	22	2	3.7666	0.728	14605,intron,0.7280,2.01017	0.613	14829,synonymous,0.6132,1.55601
221	seq_s_55562	REF_STRG_1_90768_XLOC_089927	32176	67202	35027			0.281	1353	0.574	31	0.552	25	0.271	1322	0.635	6	FBgn0043470	entap,XP_042228028.1 trypsin-1-like partial [Homarus americanus]|blast,FBgn0043470,FBtr0088121,CG12350,lTry,lTry	94	10	-0.3213	0.7682	32389,intron,0.7682,-0.201076	0.745	32287,missense,0.7449,-0.874466
222	seq_s_1869	REF_STRG_1_13047_XLOC_038991	220148	221586	1439			0.574	28	0.574	28	0.575	27			0.004	1	FBgn0053196	entap,|blast,FBgn0053196,FBtr0332344,CG33196,dpy,dumpy	0	0	3.0359	0.3931	220536,missense,0.3931,2.87231	0.393	220536,missense,0.3931,2.87231
223	seq_s_18411	REF_STRG_1_57494_XLOC_038421	44338	160161	115824	0.053	54	0.371	3366	0.574	68	0.56	16	0.366	3298	0.577	52	FBgn0003256	entap,XP_027207805.1 mitogen-activated protein kinase 1-like [Penaeus vannamei]|blast,FBgn0003256,FBtr0345337,CG12559,rl,rolled	197	101	1.523	0.8628	52992,intron,0.8628,1.82552	0.815	54960,splice_synonymous,0.8148,2.0171
224	seq_s_13685	REF_STRG_1_49040_XLOC_026146	69750	76920	7171	0.051	3391	0.481	295	0.573	26	0.57	25	0.47	269	0.618	1	FBgn0024230	entap,XP_027237050.1 heparan sulfate 2-O-sulfotransferase 1-like isoform X2 [Penaeus vannamei]|blast,FBgn0024230,FBtr0081288,CG10234,Hs2st,Heparan	16	0	2.4159	0.5293	74521,intron,0.5293,2.60441	0.529	70064,missense,0.5290,0.285194
225	seq_s_4814	REF_STRG_1_25549_XLOC_082981	128755	423895	295141	0.28	3134	0.429	19801	0.573	56	0.594	26	0.429	19745	0.551	30	FBgn0013348	entap,XP_027232651.1 troponin C isotype gamma-like [Penaeus vannamei]|blast,FBgn0013348,FBtr0310003,CG2981,TpnC41C,Troponin	1589	922	2.2265	0.9009	129668,intron,0.9009,4.41342	0.815	128758,5_prime_UTR,0.8148,3.66645
226	seq_s_7846	REF_STRG_1_35265_XLOC_105366	372767	374429	1663			0.572	19	0.572	19	0.59	14			0.388	5	FBgn0263108	entap,XP_027210914.1 broad-complex core protein isoforms 1/2/3/4/5-like [Penaeus vannamei]|blast,FBgn0263108,FBtr0307306,CG43365,BtbVII,BTB-protein-VII	0	0	3.676	0.3803	373496,synonymous,0.3803,3.75015	0.38	373496,synonymous,0.3803,3.75015
227	seq_s_16593	REF_STRG_1_54509_XLOC_034237	217137	217648	512	0.054	2546	0.571	29	0.571	29	0.571	29					FBgn0005536	entap,|blast,FBgn0005536,FBtr0475266,CG32156,Mbs,Myosin	4	3	1.1857	0.7484	217279,synonymous,0.7484,0.640092	0.748	217279,synonymous,0.7484,0.640092
228	seq_s_66694	REF_STRG_1_95212_XLOC_098223	60574	73511	12938	0.318	330	0.242	1127	0.571	122	0.456	18	0.168	1005	0.587	104	FBgn0032338	entap,|blast,FBgn0032338,FBtr0307171,CG16854,CG16854,	51	16	1.6537	0.8564	61243,3_prime_UTR,0.8564,1.99528	0.856	61243,3_prime_UTR,0.8564,1.99528
229	seq_s_47261	REF_STRG_1_86312_XLOC_082047	63400	102596	39197	0.329	888	0.516	1605	0.569	56	0.555	53	0.514	1549	0.697	3	FBgn0027348	entap,XP_037796713.1 long-chain-fatty-acid--CoA ligase ACSBG2-like [Penaeus monodon]|blast,FBgn0027348,FBtr0346624,CG4501,bgm,bubblegum	497	169	-5.6201	0.9152	84027,intron,0.9152,-4.00834	0.814	63513,3_prime_UTR,0.8144,-5.25567
230	seq_s_34275	REF_TRIN_15_02160_XLOC_066389	124984	153334	28351	0.046	831	0.372	857	0.569	43	0.569	43	0.36	814			FBgn0033047	entap,XP_037778400.1 solute carrier family 2 facilitated glucose transporter member 1-like [Penaeus monodon]|blast,FBgn0033047,FBtr0335266,CG7882,CG7882,	18	0	-0.1958	0.5355	149616,intron,0.5355,-0.0494783	0.512	126554,synonymous,0.5121,0.213965
231	seq_s_2365	REF_STRG_1_15566_XLOC_049297	34552	319767	285216	0.082	891	0.169	10570	0.569	67	0.635	5	0.165	10503	0.56	62	FBgn0028480	entap,|blast,FBgn0028480,FBtr0473369,CG17841,CG17841,	359	18	0.2976	0.9721	306579,intron,0.9721,0.910053	0.543	34993,3_prime_UTR,0.5432,2.49433
232	seq_c_83928	REF_STRG_1_100253_XLOC_011485	10150	42410	32261			0.514	209	0.568	18	0.568	18	0.508	191			FBgn0034286	entap,XP_027217990.1 Down syndrome cell adhesion molecule-like protein 1 homolog [Penaeus vannamei]|blast,FBgn0034286,FBtr0300215,CG33996,dpr13,defective	22	0	2.2859	0.5183	10290,synonymous,0.5183,1.10107	0.518	10290,synonymous,0.5183,1.10107
233	seq_s_30818	REF_STRG_1_73444_XLOC_061442	102070	130226	28157	0.255	1247	0.524	2151	0.568	139	0.613	88	0.521	2012	0.475	51	FBgn0259246	entap,XP_037791177.1 xylose isomerase-like [Penaeus monodon]|blast,FBgn0259246,FBtr0305060,CG42344,brp,bruchpilot	390	0	2.2724	0.6885	115350,intron,0.6885,0.270583	0.642	124855,synonymous,0.6421,0.576463
234	seq_s_4493	REF_STRG_1_24299_XLOC_079576	411537	484885	73349	0.225	749	0.455	2029	0.567	72	0.544	67	0.451	1957	0.84	5	FBgn0032986	entap,XP_037799665.1 iron-sulfur protein NUBPL-like [Penaeus monodon]|blast,FBgn0032986,FBtr0334168,CG3262,CG3262,	190	144	2.4318	0.9243	411923,synonymous,0.9243,4.47967	0.924	411923,synonymous,0.9243,4.47967
235	seq_s_39346	COM_SPAL_1_021548_XLOC_072990	37465	144688	107224			0.34	1809	0.566	1	0.566	1	0.339	1808			FBgn0267977	entap,|blast,FBgn0267977,FBtr0074074,CG9203,mh,maternal	34	0	-0.9408	0.6666	49193,intron,0.6666,-1.65823	0.263	71748,synonymous,0.2629,-0.683819
236	seq_s_9621	COM_SPAL_1_034057_XLOC_114156	242070	379440	137371	0.045	2851	0.376	3257	0.566	31	0.566	31	0.373	3226			FBgn0000541	entap,XP_027238905.1 nucleosome-remodeling factor subunit NURF301-like [Penaeus vannamei]|blast,FBgn0000541,FBtr0332104,CG32346,E(bx),Enhancer	246	1	2.4713	0.7484	254449,intron,0.7484,1.73299	0.619	324763,missense,0.6191,3.42455
237	seq_s_82607	REF_STRG_1_99947_XLOC_107534	44178	45386	1209			0.543	21	0.565	4	0.565	4	0.538	17			FBgn0052732	entap,|blast,FBgn0052732,FBtr0071039,CG32732,Setd3,SET	0	0	2.249	0.36	44685,intron,0.3600,2.4272	0.335	45200,synonymous,0.3349,1.6327
238	seq_s_27309	REF_TRIN_16_02115_XLOC_055709	115995	193407	77413	0.034	1370	0.293	2078	0.564	14	0.564	14	0.291	2064			FBgn0038166	entap,XP_042229839.1 26S proteasome non-ATPase regulatory subunit 9-like [Homarus americanus]|blast,FBgn0038166,FBtr0082849,CG9588,CG9588,	94	23	1.4368	0.9009	138791,intron,0.9009,1.82859	0.536	176281,missense,0.5355,2.39066
239	seq_s_40012	COM_SPAL_1_021801_XLOC_073861	92444	140209	47766	0.496	233	0.443	3376	0.564	33	0.564	33	0.442	3343			FBgn0036359	entap,XP_027222888.1 tetratricopeptide repeat protein 36 homolog [Penaeus vannamei]|blast,FBgn0036359,FBtr0075857,CG14105,CG14105,	335	147	1.1436	0.8782	111329,intron,0.8782,0.621494	0.72	105546,synonymous,0.7201,0.545225
240	seq_s_19050	REF_STRG_1_58480_XLOC_039825	2805	39803	36999	0.109	1756	0.479	1575	0.563	66	0.527	36	0.475	1509	0.595	30	FBgn0053196	entap,|blast,FBgn0053196,FBtr0332347,CG33196,dpy,dumpy	194	93	0.9069	0.9243	32193,intron,0.9243,3.07786	0.878	19672,missense,0.8782,0.499861
241	seq_s_6087	REF_STRG_1_29964_XLOC_094118	49013	205173	156161	0.034	1477	0.352	11486	0.563	95	0.539	14	0.35	11391	0.567	81	FBgn0026620	entap,CQUAD_00007634-RA protein AED:0.04 eAED:0.04 QI:0,0.6,0.83,0.83,1,1,6,3023,416 NA [cherax quadricarinatus]|blast,FBgn0026620,FBtr0089953,CG9765,tacc,transforming	548	310	2.8571	1	201234,intron,1.0000,2.71657	0.863	49781,3_prime_UTR,0.8628,3.07962
242	seq_s_16838	REF_STRG_1_54926_XLOC_034846	48273	50471	2199	0.097	337	0.562	38	0.562	38	0.579	26			0.505	12	FBgn0032979	entap,|blast,FBgn0032979,FBtr0085964,CG1832,Clamp,Chromatin-linked	6	0	2.8194	0.5476	49764,synonymous,0.5476,2.95289	0.548	49764,synonymous,0.5476,2.95289
243	seq_s_3056	REF_STRG_1_18548_XLOC_061021	472517	576959	104443	0.279	1855	0.423	3266	0.562	856	0.556	12	0.378	2410	0.562	844	FBgn0039136	entap,XP_037786809.1 AMME syndrome candidate gene 1 protein homolog isoform X2 [Penaeus monodon]|blast,FBgn0039136,FBtr0301165,CG5902,CG5902,	207	1	2.8787	0.7219	542368,intron,0.7219,3.12447	0.657	574021,3_prime_UTR,0.6571,4.61602
244	seq_s_527	REF_STRG_1_4892_XLOC_087367	941592	959544	17953	0.025	754	0.509	551	0.561	68	0.531	42	0.504	483	0.592	26	FBgn0003977	entap,|blast,FBgn0003977,FBtr0072037,CG3496,vir,virilizer	56	0	0.4494	0.5721	952923,intron,0.5721,0.901283	0.572	959183,missense,0.5721,1.8592
245	seq_s_39887	REF_STRG_1_81166_XLOC_073658	139990	142649	2660	0.048	453	0.561	122	0.561	122	0.555	98			0.585	24	FBgn0031309	entap,|blast,FBgn0031309,FBtr0077985,CG5041,Tfb4,Transcription	19	0	4.1933	0.5994	141334,synonymous,0.5994,4.84584	0.599	141334,synonymous,0.5994,4.84584
246	seq_s_8491	REF_STRG_1_37101_XLOC_108772	218115	243867	25753	0.126	8659	0.667	2036	0.561	88	0.59	65	0.67	1948	0.448	23	FBgn0267001	entap,|blast,FBgn0267001,FBtr0346129,CG42338,Ten-a,Tenascin	511	234	-0.7317	0.9738	228925,intron,0.9738,0.522093	0.835	218184,missense,0.8352,2.52486
247	seq_s_28657	REF_STRG_1_71126_XLOC_057972	58711	191105	132395	0.112	206	0.3	3987	0.56	35	0.562	30	0.297	3952	0.55	5	FBgn0032919	entap,XP_027213263.1 probable ATP-dependent RNA helicase DDX47 [Penaeus vannamei]|blast,FBgn0032919,FBtr0081468,CG9253,CG9253,	34	0	1.3596	0.5236	125792,intron,0.5236,2.81197	0.478	98659,synonymous,0.4777,1.7851
248	seq_s_23706	REF_STRG_1_65254_XLOC_049401	4044	38617	34574	0.04	3498	0.421	721	0.56	61	0.558	17	0.402	660	0.562	44	FBgn0027529	entap,|blast,FBgn0027529,FBtr0309253,CG8920,tapas,tapas	34	1	1.4295	0.7289	13390,intron,0.7289,0.69189	0.545	36868,3_prime_UTR,0.5451,2.96878
249	seq_s_5579	REF_STRG_1_28297_XLOC_090087	465107	466814	1708	0.088	388	0.558	91	0.558	91	0.585	14			0.549	77	FBgn0038183	entap,XP_042239369.1 protein BCCIP homolog [Homarus americanus]|blast,FBgn0038183,FBtr0082830,CG9286,CG9286,	10	4	3.276	0.8628	465902,3_prime_UTR,0.8628,4.02567	0.863	465902,3_prime_UTR,0.8628,4.02567
250	seq_s_17602	REF_TRIN_3_03209_XLOC_036667	231560	261283	29724	0.048	2106	0.374	760	0.558	27	0.558	27	0.369	733			FBgn0036889	entap,XP_042208989.1 rRNA methyltransferase 3 mitochondrial-like [Homarus americanus]|blast,FBgn0036889,FBtr0074971,CG14100,CG14100,	33	22	2.1782	0.8564	246646,intron,0.8564,3.78865	0.411	231646,synonymous,0.4108,2.49299
251	seq_s_60525	REF_TRIN_16_03203_XLOC_093850	59159	76046	16888	0.032	190	0.511	721	0.557	9	0.557	9	0.511	712			FBgn0038436	entap,|blast,FBgn0038436,FBtr0083294,CG14886,Gyc89Db,Guanylyl	128	66	0.9108	0.9009	65467,intron,0.9009,1.75714	0.097	72100,synonymous,0.0967,-1.03805
252	seq_s_1232	REF_STRG_1_9383_XLOC_021750	569238	570181	944	0.229	2064	0.557	38	0.557	38	0.527	15			0.577	23	FBgn0002773	entap,XP_037801780.1 myosin regulatory light chain 2-like [Penaeus monodon]|blast,FBgn0002773,FBtr0089747,CG2184,Mlc2,Myosin	5	0	1.1915	0.5873	570061,3_prime_UTR,0.5873,0.887651	0.587	570061,3_prime_UTR,0.5873,0.887651
253	seq_s_7428	REF_STRG_1_34053_XLOC_102986	12494	341843	329350	0.058	844	0.313	9141	0.557	106	0.557	106	0.31	9035			FBgn0085303	entap,XP_042217959.1 uncharacterized protein LOC121863400 isoform X1 [Homarus americanus]|blast,FBgn0085303,FBtr0112469,CG34274,CG34274,	568	59	-0.3883	0.8352	96654,intron,0.8352,-1.83902	0.757	183924,synonymous,0.7573,-0.460218
254	seq_s_403	REF_STRG_1_4043_XLOC_074246	720477	728874	8398	0.299	3710	0.343	1067	0.557	32	0.53	27	0.328	1035	0.631	5	FBgn0025595	entap,|blast,FBgn0025595,FBtr0332331,CG11325,AkhR,Adipokinetic	101	62	1.4499	0.9738	722780,intron,0.9738,3.2787	0.837	728806,synonymous,0.8371,1.2862
255	seq_s_3169	REF_STRG_1_19027_XLOC_062761	121420	127662	6243	0.067	5191	0.588	127	0.556	88	0.677	37	0.657	39	0.403	51	FBgn0024807	entap,XP_027226449.1 double-stranded RNA-specific editase 1-like [Penaeus vannamei]|blast,FBgn0024807,FBtr0301293,CG17686,DIP1,DISCO	13	8	-1.4094	0.795	125177,synonymous,0.7950,-2.36095	0.795	125177,synonymous,0.7950,-2.36095
256	seq_s_72899	REF_STRG_1_97232_XLOC_102150	47144	60066	12923			0.183	354	0.556	6	0.556	6	0.172	348			FBgn0000464	entap,|blast,FBgn0000464,FBtr0112800,CG10443,Lar,Leukocyte-antigen-related-like	5	0	1.3712	0.5984	54099,intron,0.5984,-0.0211596	0.556	47337,splice_synonymous,0.5560,1.66675
257	seq_s_40495	REF_STRG_1_81596_XLOC_074475	96627	128340	31714	0.031	74	0.539	841	0.554	123	0.544	28	0.536	718	0.559	95	FBgn0032979	entap,|blast,FBgn0032979,FBtr0085964,CG1832,Clamp,Chromatin-linked	113	0	1.7427	0.6191	107133,intron,0.6191,0.701547	0.562	98899,3_prime_UTR,0.5617,2.17735
258	seq_s_8553	COM_SPAL_1_032525_XLOC_109113	14708	30930	16223	0.126	1813	0.512	635	0.554	41	0.554	41	0.511	594			FBgn0027548	entap,CQUAD_00018782-RA protein AED:0.06 eAED:0.07 QI:0,-1,0,1,-1,1,1,0,741 NA [cherax quadricarinatus]|blast,FBgn0027548,FBtr0339122,CG2910,nito,spenito	107	0	-1.2062	0.705	27204,intron,0.7050,-1.17877	0.524	29202,synonymous,0.5236,1.26456
259	seq_s_6442	REF_STRG_1_31123_XLOC_096764	129026	166916	37891	0.25	1467	0.479	580	0.552	61	0.655	3	0.469	519	0.547	58	FBgn0285925	entap,|blast,FBgn0285925,FBtr0083334,CG6588,Fas1,Fasciclin	154	22	-1.2778	0.828	153382,intron,0.8280,-1.09073	0.781	130748,3_prime_UTR,0.7808,-2.10058
260	seq_s_1547	COM_SPAL_1_008034_XLOC_031297	325854	394377	68524	0.032	1060	0.378	1323	0.552	27	0.483	17	0.374	1296	0.644	10	FBgn0031876	entap,XP_027207794.1 ZZ-type zinc finger-containing protein 3-like isoform X1 [Penaeus vannamei]|blast,FBgn0031876,FBtr0079362,CG9200,Atac1,Ada2a-containing	71	10	1.8173	0.8371	342756,intron,0.8371,1.10223	0.586	325941,5_prime_UTR,0.5859,3.20406
261	seq_s_51454	REF_STRG_1_88680_XLOC_086211	28899	31937	3039	0.252	1069	0.552	289	0.552	289	0.564	205			0.517	84	FBgn0020309	entap,|blast,FBgn0020309,FBtr0335476,CG14938,crol,crooked	66	49	-0.2416	0.9243	30786,missense,0.9243,2.45089	0.924	30786,missense,0.9243,2.45089
262	seq_s_1169	REF_TRIN_16_02907_XLOC_019614	638380	745063	106684	0.322	1885	0.339	1297	0.552	22	0.552	22	0.336	1275			FBgn0264695	entap,XP_037786992.1 myosin heavy chain muscle-like [Penaeus monodon]|blast,FBgn0264695,FBtr0080906,CG17927,Mhc,Myosin	55	36	2.0384	0.9243	735789,intron,0.9243,3.37091	0.901	744800,synonymous,0.9009,1.87179
263	seq_s_73273	REF_STRG_1_97357_XLOC_102404	11909	60714	48806			0.171	2876	0.551	21	0.57	15	0.167	2855	0.488	6	FBgn0010280	entap,|blast,FBgn0010280,FBtr0075451,CG5444,Taf4,TBP-associated	77	10	0.8786	0.7758	58415,intron,0.7758,2.85861	0.748	60652,synonymous,0.7484,3.42443
264	seq_s_92806	REF_STRG_1_102334_XLOC_112623	24029	39953	15925			0.455	764	0.551	17	0.551	17	0.453	747			FBgn0051100	entap,|blast,FBgn0051100,FBtr0082011,CG31100,CG31100,	77	0	1.2224	0.5617	38507,intron,0.5617,0.509115	0.459	24488,synonymous,0.4585,1.57408
265	seq_s_528	REF_STRG_1_4903_XLOC_087443	647910	669357	21448	0.536	1753	0.389	347	0.55	24	0.552	23	0.381	323	0.004	1	FBgn0261436	entap,sp,Q5RAV9,GUAD_PONAB Guanine deaminase OS=Pongo abelii OX=9601 GN=GDA PE=2 SV=1|blast,FBgn0261436,FBtr0078986,CG18143,DhpD,Dihydropterin	25	13	2.3521	0.8628	647950,synonymous,0.8628,0.673149	0.863	647950,synonymous,0.8628,0.673149
266	seq_s_13734	REF_STRG_1_49118_XLOC_026279	97305	204654	107350	0.058	558	0.55	49	0.55	49	0.551	14			0.549	35	FBgn0085371	entap,CQUAD_00010844-RA protein AED:0.07 eAED:0.07 QI:0,0.75,0.8,0.8,1,1,5,1568,236 NA [cherax quadricarinatus]|blast,FBgn0085371,FBtr0344835,CG34342,CG34342,	3	3	2.5901	0.8382	203731,splice_intron,0.8382,2.63729	0.838	204315,3_prime_UTR,0.8382,2.93775
267	seq_s_10187	REF_STRG_1_41488_XLOC_013727	280282	282491	2210	0.087	2026	0.55	211	0.55	211	0.578	118			0.521	93	FBgn0020309	entap,|blast,FBgn0020309,FBtr0335476,CG14938,crol,crooked	31	5	-0.0076	0.8382	280397,3_prime_UTR,0.8382,-0.912481	0.838	280397,3_prime_UTR,0.8382,-0.912481
268	seq_s_43993	REF_STRG_1_84191_XLOC_078547	1040	21536	20497	0.34	2164	0.506	717	0.55	70	0.58	18	0.501	647	0.536	52	FBgn0025631	entap,|blast,FBgn0025631,FBtr0310289,CG4322,moody,moody	164	65	0.1268	0.8488	10509,intron,0.8488,1.42442	0.757	21245,3_prime_UTR,0.7573,-3.09255
269	seq_s_946	REF_STRG_1_7622_XLOC_113397	152152	279693	127542	0.038	1974	0.406	3593	0.549	168	0.481	68	0.399	3425	0.583	100	FBgn0259170	entap,XP_027207053.1 mannosyl-oligosaccharide 1 2-alpha-mannosidase IA-like [Penaeus vannamei]|blast,FBgn0259170,FBtr0300516,CG42275,a-Man-Ia,a-Mannosidase	561	174	-0.8577	0.9152	173177,intron,0.9152,-0.467264	0.849	279051,3_prime_UTR,0.8488,-0.658526
270	seq_s_4194	REF_STRG_1_23221_XLOC_076232	100448	102077	1630	0.142	219	0.549	18	0.549	18	0.549	18						entap,|blast,	2	0	3.256	0.5028	100473,synonymous,0.5028,3.13588	0.503	100473,synonymous,0.5028,3.13588
271	seq_s_583	REF_STRG_1_5280_XLOC_092139	134480	375857	241378	0.138	3646	0.136	9254	0.548	21	0.044	10	0.135	9233	0.623	11	FBgn0032646	entap,XP_027219871.1 elongation factor Ts mitochondrial-like isoform X1 [Penaeus vannamei]|blast,FBgn0032646,FBtr0080994,CG6412,mEFTs,mitochondrial	240	2	0.431	0.7939	281599,intron,0.7939,1.96868	0.545	375785,3_prime_UTR,0.5451,2.74438
272	seq_s_35932	REF_STRG_1_78148_XLOC_068693	33779	153206	119428			0.475	2659	0.548	7	0.555	6	0.475	2652	0.004	1	FBgn0031257	entap,|blast,FBgn0031257,FBtr0331230,CG4133,CG4133,	322	9	0.3879	0.7696	64381,intron,0.7696,1.26072	0.288	140114,missense,0.2881,1.13705
273	seq_s_4631	REF_TRIN_7_01759_XLOC_081056	248485	249429	945	0.165	6382	0.548	33	0.548	33	0.548	33					FBgn0032946	entap,XP_037784867.1 sodium/potassium-transporting ATPase subunit beta-like isoform X2 [Penaeus monodon]|blast,FBgn0032946,FBtr0333355,CG8663,nrv3,nervana	6	0	3.215	0.5859	249128,missense,0.5859,4.98628	0.586	249128,missense,0.5859,4.98628
274	seq_s_3366	REF_TRIN_1_00512_XLOC_065545	218864	219277	414	0.179	1374	0.548	21	0.548	21	0.548	21					FBgn0025874	entap,|blast,FBgn0025874,FBtr0075791,CG8474,Meics,Meiotic	2	0	1.2803	0.6908	219184,synonymous,0.6908,0.991447	0.691	219184,synonymous,0.6908,0.991447
275	seq_s_29825	REF_TRIN_5_01320_XLOC_059845	4307	15780	11474	0.055	1259	0.357	648	0.547	15	0.547	15	0.353	633			FBgn0011746	entap,|blast,FBgn0011746,FBtr0339284,CG8084,ana,anachronism	48	5	1.8216	0.8047	5974,intron,0.8047,0.24103	0.666	15672,missense,0.6657,1.63355
276	seq_s_7439	REF_TRIN_8_00335_XLOC_103042	6820	222326	215507	0.145	783	0.26	2557	0.546	29	0.547	28	0.254	2528	0.004	1	FBgn0284408	entap,|blast,FBgn0284408,FBtr0342813,CG33950,trol,terribly	58	0	-0.302	0.5994	73278,missense,0.5994,-1.5755	0.599	73278,missense,0.5994,-1.5755
277	seq_s_4987	REF_STRG_1_26184_XLOC_084694	11409	92814	81406	0.05	752	0.33	2109	0.546	18	0.614	11	0.327	2091	0.187	7	FBgn0031275	entap,|blast,FBgn0031275,FBtr0343786,CG3022,GABA-B-R3,metabotropic	91	0	1.2396	0.6726	50559,intron,0.6726,1.30593	0.56	11636,synonymous,0.5600,2.3601
278	seq_s_9430	REF_STRG_1_39600_XLOC_113288	306277	307769	1493	0.086	965	0.546	122	0.546	122	0.512	63			0.573	59	FBgn0032295	entap,|blast,FBgn0032295,FBtr0080113,CG12299,CG12299,	43	6	-3.5098	0.774	306718,5_prime_UTR_premature_start_codon_gain,0.7740,-4.23705	0.774	306718,5_prime_UTR_premature_start_codon_gain,0.7740,-4.23705
279	seq_s_92031	REF_STRG_1_102156_XLOC_112243	4602	27746	23145			0.282	470	0.545	4	0.545	4	0.279	466			FBgn0031069	entap,|blast,FBgn0031069,FBtr0335156,CG12703,Abcd3,ATP	1	0	1.608	0.4429	13081,intron,0.4429,2.34846	0.352	25082,synonymous,0.3521,3.3937
280	seq_s_296	REF_STRG_1_3157_XLOC_059514	911484	919673	8190	0.083	89	0.545	8	0.545	8	0.545	8					FBgn0050493	entap,XP_042236954.1 uncharacterized protein LOC121876093 [Homarus americanus]|blast,FBgn0050493,FBtr0088925,CG30493,Coq9,Coenzyme	4	0	-0.0895	0.6905	911667,synonymous,0.6905,-0.0794294	0.691	911667,synonymous,0.6905,-0.0794294
281	seq_s_3892	REF_STRG_1_21963_XLOC_072488	286070	315450	29381	0.139	129	0.52	1002	0.545	75	0.514	60	0.517	927	0.651	15	FBgn0264695	entap,XP_042212119.1 myosin heavy chain muscle-like isoform X1 [Homarus americanus]|blast,FBgn0264695,FBtr0301829,CG17927,Mhc,Myosin	164	1	2.0104	0.7821	287530,synonymous,0.7821,1.14654	0.782	287530,synonymous,0.7821,1.14654
282	seq_s_11266	REF_STRG_1_43963_XLOC_018082	45829	49390	3562	0.003	2	0.544	173	0.544	173	0.557	54			0.537	119	FBgn0030756	entap,|blast,FBgn0030756,FBtr0074297,CG9903,CG9903,	44	0	0.9456	0.6908	46776,3_prime_UTR,0.6908,0.649289	0.691	46776,3_prime_UTR,0.6908,0.649289
283	seq_s_10341	REF_STRG_1_41853_XLOC_014417	231473	236809	5337	0.041	5043	0.372	288	0.543	9	0.546	8	0.36	279	0.012	1	FBgn0040823	entap,|blast,FBgn0040823,FBtr0331536,CG14162,dpr6,defective	25	12	0.575	0.7939	234629,intron,0.7939,1.18637	0.744	236774,missense,0.7436,1.55068
284	seq_s_11266	REF_STRG_1_43962_XLOC_018081	43450	45663	2214			0.543	124	0.543	124	0.465	29			0.559	95	FBgn0034240	entap,|blast,FBgn0034240,FBtr0340220,CG4903,MESR4,Misexpression	22	0	1.5066	0.6191	45575,5_prime_UTR_premature_start_codon_gain,0.6191,1.41368	0.619	45575,5_prime_UTR_premature_start_codon_gain,0.6191,1.41368
285	seq_s_6918	REF_TRIN_16_00089_XLOC_099870	333035	333613	579	0.286	4683	0.542	12	0.542	12	0.542	12					FBgn0032295	entap,|blast,FBgn0032295,FBtr0080113,CG12299,CG12299,	2	2	-1.3297	0.7821	333466,missense,0.7821,-1.75766	0.782	333466,missense,0.7821,-1.75766
286	seq_s_9851	REF_STRG_1_40657_XLOC_115241	194202	196007	1806	0.256	3731	0.542	4	0.542	4	0.05	1			0.695	3	FBgn0039326	entap,|blast,FBgn0039326,FBtr0084851,CG10562,CG10562,	1	1	0.3783	0.8782	194208,5_prime_UTR,0.8782,0.0869175	0.878	194208,5_prime_UTR,0.8782,0.0869175
287	seq_s_9025	REF_TRIN_6_03267_XLOC_111378	11507	30432	18926	0.036	1804	0.364	259	0.542	3	0.542	3	0.362	256			FBgn0030053	entap,XP_027218937.1 uncharacterized protein LOC113811407 [Penaeus vannamei]|blast,FBgn0030053,FBtr0332626,CG12081,CG12081,	16	0	1.8288	0.6758	15042,intron,0.6758,2.6116
288	seq_s_1547	REF_TRIN_1_00562_XLOC_031301	388636	431919	43284	0.283	700	0.433	1146	0.541	15	0.541	15	0.431	1131			FBgn0022338	entap,XP_042224951.1 deoxynucleoside kinase-like [Homarus americanus]|blast,FBgn0022338,FBtr0321263,CG5452,dnk,deoxyribonucleoside	121	16	1.4718	0.8713	422024,intron,0.8713,-1.20441	0.516	418057,synonymous,0.5159,2.72514
289	seq_s_151	REF_TRIN_7_00834_XLOC_030246	183739	883213	699475	0.104	4632	0.285	25701	0.541	45	0.541	45	0.284	25656			FBgn0261550	entap,XP_037785309.1 oxysterol-binding protein-related protein 8-like isoform X1 [Penaeus monodon]|blast,FBgn0261550,FBtr0302668,CG42668,CG42668,	970	2	0.2933	0.7808	755230,intron,0.7808,-2.11587	0.586	645480,synonymous,0.5859,0.731004
290	seq_s_124	COM_SPAL_1_005156_XLOC_022016	1421	51804	50384	0.033	741	0.285	1035	0.539	14	0.539	14	0.281	1021			FBgn0259741	entap,XP_037786805.1 transmembrane protein 256 homolog isoform X2 [Penaeus monodon]|blast,FBgn0259741,FBtr0344967,CG42395,CG42395,	45	17	1.9664	0.8628	51339,intron,0.8628,2.3516	0.717	1453,synonymous,0.7172,2.13419
291	seq_s_7488	REF_TRIN_1_03937_XLOC_103328	586	194182	193597	0.061	948	0.384	5341	0.539	26	0.539	26	0.384	5315			FBgn0031540	entap,XP_037800811.1 ATP-dependent DNA helicase PIF1-like [Penaeus monodon]|blast,FBgn0031540,FBtr0343239,CG3238,Pif1,Pif1	534	4	0.6833	0.7556	185568,intron,0.7556,-1.73991	0.543	120154,synonymous,0.5432,1.49005
292	seq_s_8263	REF_STRG_1_36392_XLOC_107553	117264	122635	5372	0.116	4669	0.539	305	0.539	305	0.551	146			0.529	159	FBgn0029834	entap,|blast,FBgn0029834,FBtr0305346,CG5937,CG5937,	22	16	2.5776	0.8148	121587,3_prime_UTR,0.8148,3.05901	0.815	121587,3_prime_UTR,0.8148,3.05901
293	seq_s_58299	REF_STRG_1_92016_XLOC_092138	882	36228	35347	0.023	19	0.454	1082	0.539	22	0.529	17	0.452	1060	0.571	5	FBgn0261575	entap,phaw_30_tra_m.013300 NA [parhyale hawaiensis]|blast,FBgn0261575,FBtr0084847,CG11909,tobi,target	365	45	-0.9874	0.8207	11160,intron,0.8207,-1.97653	0.701	36181,3_prime_UTR,0.7005,-1.18139
294	seq_s_35292	REF_STRG_1_77601_XLOC_067804	138612	162175	23564	0.05	1049	0.268	878	0.539	8	0.539	8	0.266	870				entap,|blast,	15	0	-1.0282	0.6657	139843,intron,0.6657,-1.08774	0.371	156414,synonymous,0.3708,-0.268007
295	seq_s_25767	REF_STRG_1_67871_XLOC_053079	166021	171257	5237	0.498	1415	0.57	220	0.537	80	0.446	48	0.588	140	0.659	32	FBgn0031080	entap,|blast,FBgn0031080,FBtr0070036,CG12655,CG12655,	75	12	-0.6081	0.9152	168232,intron,0.9152,0.233793	0.878	171173,3_prime_UTR,0.8782,0.226188
296	seq_s_26177	REF_STRG_1_68318_XLOC_053724	37611	137398	99788			0.257	1879	0.537	99	0.499	23	0.237	1780	0.546	76	FBgn0016970	entap,maker-scaffold24861-snap-gene-0.2-mRNA-1 protein AED:0.02 eAED:0.02 QI:1,1,0.66,1,1,1,3,1347,278 NA [procambarus virginalis]|blast,FBgn0016970,FBtr0088505,CG13951,l(2)k10201,lethal	47	7	1.2707	0.8148	84827,intron,0.8148,1.95999	0.739	38340,3_prime_UTR,0.7393,1.37555
297	seq_s_245	REF_STRG_1_2683_XLOC_050772	271965	667282	395318	0.363	1230	0.43	23537	0.537	101	0.537	101	0.429	23436			FBgn0259246	entap,|blast,FBgn0259246,FBtr0300245,CG42344,brp,bruchpilot	1474	800	1.9343	0.9009	507043,intron,0.9009,1.60633	0.835	608182,synonymous,0.8352,1.70643
298	seq_s_53577	COM_SPAL_1_026194_XLOC_088132	10176	59334	49159			0.378	1286	0.536	49	0.536	49	0.372	1237			FBgn0261823	entap,XP_042203584.1 polycomb protein Asx-like isoform X4 [Homarus americanus]|blast,FBgn0261823,FBtr0332930,CG8787,Asx,Additional	59	5	2.5015	0.8352	28179,intron,0.8352,3.3048	0.524	40978,synonymous,0.5236,2.89697
299	seq_s_4512	REF_STRG_1_24384_XLOC_079807	135446	235419	99974	0.046	1763	0.498	1839	0.536	72	0.556	49	0.496	1767	0.506	23	FBgn0034924	entap,|blast,FBgn0034924,FBtr0072133,CG17658,CG17658,	220	19	0.0874	0.8144	194242,intron,0.8144,1.17034	0.628	221715,missense,0.6275,1.00603
300	seq_s_11854	REF_STRG_1_45234_XLOC_020206	121723	217026	95304	0.081	1932	0.531	2298	0.535	23	0.555	17	0.531	2275	0.505	6	FBgn0039656	entap,|blast,FBgn0039656,FBtr0473405,CG11951,CG11951,	469	65	0.6737	0.8488	174113,intron,0.8488,1.3309	0.619	204962,missense,0.6191,1.53341
301	seq_s_40184	REF_STRG_1_81380_XLOC_074107	136478	141145	4668	0.081	3620	0.4	122	0.535	4	0.535	4	0.395	118			FBgn0054005	entap,|blast,FBgn0054005,FBtr0344762,CG34005,CG34005,	14	7	0.8183	0.8047	139931,intron,0.8047,1.06371	0.38	136588,missense,0.3803,1.10305
302	seq_s_3999	REF_STRG_1_22393_XLOC_073797	15650	23425	7776	0.047	3086	0.487	17	0.535	3	0.535	3	0.473	14			FBgn0034728	entap,|blast,FBgn0034728,FBtr0305323,CG6339,rad50,rad50	1	0	0.5771	0.4657	16049,synonymous,0.4657,0.305111	0.466	16049,synonymous,0.4657,0.305111
303	seq_s_17351	COM_SPAL_1_009651_XLOC_036091	111099	171330	60232	0.305	8363	0.353	3761	0.534	191	0.534	191	0.347	3570			FBgn0031955	entap,XP_042204837.1 kinesin-like protein KIF26B isoform X1 [Homarus americanus]|blast,FBgn0031955,FBtr0343421,CG14535,CG14535,	200	95	1.41	0.8564	112458,intron,0.8564,2.41418	0.838	141528,synonymous,0.8382,0.694469
304	seq_s_4665	REF_STRG_1_24998_XLOC_081429	476582	510279	33698	0.178	2206	0.421	984	0.534	7	0.534	7	0.42	977			FBgn0033916	entap,|blast,FBgn0033916,FBtr0087535,CG8494,Usp20-33,Ubiquitin	133	71	-0.3274	0.909	478780,intron,0.9090,1.49331	0.701	489705,synonymous,0.7005,0.0522332
305	seq_s_4612	REF_STRG_1_24769_XLOC_080857	54791	305442	250652	0.151	1860	0.466	7902	0.533	19	0.546	18	0.466	7883	0.426	1	FBgn0000464	entap,XP_042222700.1 tyrosine-protein phosphatase Lar-like [Homarus americanus]|blast,FBgn0000464,FBtr0081260,CG10443,Lar,Leukocyte-antigen-related-like	535	4	-0.711	0.7393	55619,intron,0.7393,2.29459	0.616	77590,synonymous,0.6155,-1.31336
306	seq_s_9430	REF_STRG_1_39599_XLOC_113290	266018	267883	1866	0.092	1563	0.533	55	0.533	55	0.522	25			0.538	30	FBgn0038047	entap,|blast,FBgn0038047,FBtr0082589,CG5245,CG5245,	12	9	-1.8364	0.8371	266161,3_prime_UTR,0.8371,-1.69301	0.837	266161,3_prime_UTR,0.8371,-1.69301
307	seq_s_4949	COM_SPAL_1_025012_XLOC_084349	351997	465115	113119	0.055	1479	0.116	4654	0.533	20	0.533	20	0.115	4634			FBgn0030634	entap,CQUAD_00018867-RA protein AED:0.01 eAED:0.01 QI:0,0.75,0.6,0.8,1,1,5,2287,276 NA [cherax quadricarinatus]|blast,FBgn0030634,FBtr0343351,CG9164,CG9164,	34	0	0.0852	0.6758	352696,intron,0.6758,0.903429	0.597	352053,missense,0.5969,1.05878
308	seq_s_26283	REF_TRIN_16_04361_XLOC_053895	72538	76731	4194	0.128	5387	0.413	385	0.533	16	0.533	16	0.407	369				entap,|blast,	21	0	3.7177	0.5994	75891,intron,0.5994,3.64302	0.56	72553,synonymous,0.5600,3.60699
309	seq_c_45320	REF_STRG_1_85099_XLOC_008919	30074	31462	1389	0.218	699	0.532	17	0.532	17	0.556	8			0.515	9	FBgn0263108	entap,|blast,FBgn0263108,FBtr0330148,CG43365,BtbVII,BTB-protein-VII	1	0	2.843	0.4208	30203,3_prime_UTR,0.4208,2.67569	0.421	30203,3_prime_UTR,0.4208,2.67569
310	seq_s_5350	REF_STRG_1_27475_XLOC_088073	374965	386295	11331	0.056	4171	0.48	475	0.532	16	0.532	16	0.478	459			FBgn0037962	entap,XP_037785060.1 33 kDa inner dynein arm light chain axonemal-like isoform X1 [Penaeus monodon]|blast,FBgn0037962,FBtr0082514,CG6971,Dnali1,Dynein	14	0	0.9915	0.6666	375946,intron,0.6666,-0.36712	0.527	376354,synonymous,0.5268,-0.181296
311	seq_s_46574	REF_STRG_1_85880_XLOC_081330	37455	119286	81832			0.459	3689	0.532	58	0.541	53	0.458	3631	0.407	5	FBgn0038653	entap,sp,Q28691,PE2R4_RABIT Prostaglandin E2 receptor EP4 subtype OS=Oryctolagus cuniculus OX=9986 GN=PTGER4 PE=2 SV=1|blast,FBgn0038653,FBtr0330029,CG18208,Octa2R,a2-adrenergic-like	456	167	1.1931	0.8628	108490,intron,0.8628,1.33089	0.748	110949,splice_synonymous,0.7484,0.18151
312	seq_s_2407	COM_SPAL_1_014251_XLOC_050020	23364	57360	33997	0.251	1399	0.541	742	0.532	14	0.532	14	0.542	728			FBgn0053208	entap,CQUAD_00020396-RA protein AED:0.20 eAED:0.20 QI:0,0,0,0.93,1,1,16,0,858 NA [cherax quadricarinatus]|blast,FBgn0053208,FBtr0273185,CG33208,Mical,Molecule	166	0	1.2618	0.6726	47025,intron,0.6726,1.54842	0.135	32844,synonymous,0.1354,2.95054
313	seq_s_10929	REF_TRIN_1_00275_XLOC_016636	57649	59070	1422	0.146	578	0.531	20	0.531	20	0.531	20					FBgn0035207	entap,XP_012283902.1 probable E3 ubiquitin-protein ligase HERC4 isoform X5 [Orussus abietinus]|blast,FBgn0035207,FBtr0072671,CG9153,Herc4,HECT	1	0	2.9955	0.4698	58962,synonymous,0.4698,3.11539	0.47	58962,synonymous,0.4698,3.11539
314	seq_s_49435	REF_STRG_1_87645_XLOC_084303	15883	25090	9208	0.043	3686	0.235	308	0.531	73	0.531	73	0.149	235			FBgn0002938	entap,|blast,FBgn0002938,FBtr0079436,CG5125,ninaC,neither	14	0	1.6559	0.6975	16173,missense,0.6975,2.48171	0.698	16173,missense,0.6975,2.48171
315	seq_s_3700	REF_STRG_1_21231_XLOC_070185	62821	460123	397303	0.081	3774	0.193	27852	0.531	125	0.595	78	0.191	27727	0.237	47	FBgn0260003	entap,XP_027238837.1 dystrophin-like isoform X2 [Penaeus vannamei]|blast,FBgn0260003,FBtr0110918,CG34157,Dys,Dystrophin	898	195	0.5205	0.8782	114701,intron,0.8782,1.09821	0.795	137069,synonymous,0.7950,1.46302
316	seq_s_15632	COM_SPAL_1_008165_XLOC_031725	6347	276866	270520			0.38	8942	0.531	75	0.531	75	0.379	8867			FBgn0032723	entap,XP_042206935.1 S phase cyclin A-associated protein in the endoplasmic reticulum-like isoform X6 [Homarus americanus]|blast,FBgn0032723,FBtr0342929,CG18397,ssp3,short	526	0	2.3369	0.6885	49303,intron,0.6885,3.2862	0.613	68289,synonymous,0.6132,3.22248
317	seq_s_12614	REF_TRIN_5_03847_XLOC_022750	27533	92290	64758	0.031	76	0.265	2879	0.53	39	0.53	39	0.255	2840			FBgn0036774	entap,XP_042241230.1 probable 28S ribosomal protein S26 mitochondrial [Homarus americanus]|blast,FBgn0036774,FBtr0075121,CG7354,mRpS26,mitochondrial	260	71	-0.3704	0.8371	38928,intron,0.8371,0.497028	0.756	50876,synonymous,0.7556,-2.31085
318	seq_s_18193	REF_STRG_1_57164_XLOC_037941	13799	254283	240485			0.313	5088	0.53	80	0.447	46	0.309	5008	0.614	34	FBgn0000464	entap,|blast,FBgn0000464,FBtr0331240,CG10443,Lar,Leukocyte-antigen-related-like	289	26	1.6507	0.8782	252080,intron,0.8782,1.76059	0.774	13904,missense,0.7740,2.2
319	seq_s_18461	REF_STRG_1_57570_XLOC_038534	155159	158015	2857	0.114	2368	0.53	144	0.53	144	0.628	97			0.3	47	FBgn0020309	entap,|blast,FBgn0020309,FBtr0080262,CG14938,crol,crooked	15	6	3.2203	0.7573	155720,synonymous,0.7573,2.37597	0.757	155720,synonymous,0.7573,2.37597
320	seq_s_2692	REF_STRG_1_16955_XLOC_055053	130616	162904	32289	0.073	4238	0.52	759	0.529	33	0.481	20	0.519	726	0.571	13	FBgn0026409	entap,evm-scaffold7740-processed-gene-0.0-mRNA-1 protein AED:0.05 eAED:0.05 QI:8,1,1,1,0.75,0.8,5,378,351 NA [procambarus virginalis]|blast,FBgn0026409,FBtr0308595,CG4994,Mpcp2,Mitochondrial	233	6	1.3483	0.7682	135958,intron,0.7682,0.859445	0.529	130835,3_prime_UTR,0.5290,0.32821
321	seq_s_14373	REF_STRG_1_50439_XLOC_028228	66419	141635	75217	0.168	1235	0.255	3587	0.529	45	0.575	38	0.253	3542	0.292	7	FBgn0025741	entap,XP_037790716.1 plexin A3-like [Penaeus monodon]|blast,FBgn0025741,FBtr0089223,CG11081,PlexA,Plexin	140	28	1.0429	0.9009	81322,intron,0.9009,2.53863	0.814	104343,synonymous,0.8144,2.27977
322	seq_s_7525	REF_STRG_1_34341_XLOC_103557	401572	411610	10039	0.04	1694	0.501	480	0.529	12	0.529	12	0.501	468			FBgn0264449	entap,|blast,FBgn0264449,FBtr0343360,CG43867,CG43867,	49	0	-0.4544	0.7005	405435,intron,0.7005,-0.485016	0.599	411573,synonymous,0.5992,-1.37451
323	seq_s_1789	REF_TRIN_1_02242_XLOC_037295	465934	515995	50062	0.127	5097	0.544	1557	0.528	47	0.528	47	0.544	1510			FBgn0033205	entap,XP_037784364.1 dehydrogenase/reductase SDR family member 12-like [Penaeus monodon]|blast,FBgn0033205,FBtr0088923,CG2064,CG2064,	388	66	-0.4042	0.8207	485045,intron,0.8207,0.116472	0.744	514744,splice_synonymous,0.7436,-1.72335
324	seq_s_10301	REF_STRG_1_41749_XLOC_014255	230167	342182	112016	0.29	563	0.319	2879	0.527	31	0.45	16	0.316	2848	0.565	15	FBgn0052085	entap,XP_042230448.1 protein AMN1 homolog [Homarus americanus]|blast,FBgn0052085,FBtr0076133,CG32085,CG32085,	230	20	-1.8035	0.909	258444,intron,0.9090,-0.171468	0.717	230190,3_prime_UTR,0.7172,-2.57785
325	seq_s_44420	REF_STRG_1_84482_XLOC_079014	6752	8517	1766	0.099	1532	0.527	10	0.527	10	0.527	10					FBgn0259677	entap,XP_027215240.1 leucine-rich repeat-containing protein 14-like isoform X1 [Penaeus vannamei]|blast,FBgn0259677,FBtr0333178,CG42346,CG42346,	2	0	3.102	0.4364	7872,missense,0.4364,2.56871	0.436	7872,missense,0.4364,2.56871
326	seq_c_115055	REF_STRG_1_106554_XLOC_001362	7109	8214	1106			0.619	90	0.526	13	0.526	13	0.634	77			FBgn0050325	entap,|blast,FBgn0050325,FBtr0086821,CG30325,CG30325,	43	2	0.6132	0.7221	7569,intron,0.7221,0.0303138	0.664	7485,synonymous,0.6640,-0.418923
327	seq_s_6300	REF_STRG_1_30643_XLOC_095692	319876	413446	93571			0.313	3567	0.526	73	0.552	12	0.306	3494	0.52	61	FBgn0031692	entap,XP_027230448.1 troponin C-like [Penaeus vannamei]|blast,FBgn0031692,FBtr0346458,CG6514,TpnC25D,Troponin	238	48	0.5487	0.8564	377089,intron,0.8564,1.54662	0.689	320215,3_prime_UTR,0.6892,-0.86279
328	seq_s_2410	REF_TRIN_7_03036_XLOC_050071	299677	300075	399	0.641	406	0.526	13	0.526	13	0.526	13					FBgn0025874	entap,|blast,FBgn0025874,FBtr0333030,CG8474,Meics,Meiotic	2	0	0.4399	0.5368	300030,synonymous,0.5368,0.195139	0.537	300030,synonymous,0.5368,0.195139
329	seq_s_424	REF_STRG_1_4193_XLOC_076778	294485	423976	129492	0.039	4580	0.213	5905	0.526	175	0.032	21	0.199	5730	0.535	154	FBgn0027620	entap,|blast,FBgn0027620,FBtr0085845,CG1966,Acf,ATP-dependent	209	6	0.8457	0.7436	297103,intron,0.7436,0.178244	0.642	420956,3_prime_UTR,0.6417,0.299336
330	seq_s_107091	REF_STRG_1_105116_XLOC_015820	28851	39626	10776			0.291	123	0.526	7	0.004	1	0.267	116	0.527	6	FBgn0087011	entap,|blast,FBgn0087011,FBtr0114111,CG41520,CG41520,	10	0	-1.1765	0.606	34467,intron,0.6060,-1.50534	0.362	39448,3_prime_UTR,0.3615,1.97561
331	seq_s_22755	REF_STRG_1_63902_XLOC_047450	6504	46083	39580	0.322	2285	0.314	2651	0.526	27	0.526	27	0.311	2624			FBgn0029697	entap,|blast,FBgn0029697,FBtr0070645,CG15570,CG15570,	119	4	2.3791	0.7556	30976,intron,0.7556,1.57161	0.628	45957,missense,0.6275,2.20046
332	seq_c_142546	REF_STRG_1_110392_XLOC_003973	10910	12111	1202			0.525	104	0.525	104	0.511	69			0.553	35	FBgn0032979	entap,|blast,FBgn0032979,FBtr0100407,CG1832,Clamp,Chromatin-linked	49	0	0.0214	0.7005	11139,missense,0.7005,0.687283	0.701	11139,missense,0.7005,0.687283
333	seq_s_99749	COM_SPAL_1_034525_XLOC_115746	25803	29432	3630			0.554	36	0.525	34	0.525	34	0.806	2			FBgn0030858	entap,XP_027231591.1 integrator complex subunit 2-like [Penaeus vannamei]|blast,FBgn0030858,FBtr0074480,CG8211,IntS2,Integrator	2	0	2.9568	0.5728	25989,intron,0.5728,3.23236	0.573	27122,missense,0.5728,2.81452
334	seq_s_1746	REF_STRG_1_12385_XLOC_036314	37787	39677	1891	0.028	19	0.525	95	0.525	95	0.669	30			0.455	65	FBgn0020309	entap,|blast,FBgn0020309,FBtr0335474,CG14938,crol,crooked	16	0	-0.8162	0.6885	39310,5_prime_UTR,0.6885,-2.30904	0.689	39310,5_prime_UTR,0.6885,-2.30904
335	seq_s_60967	REF_STRG_1_93108_XLOC_094176	1367	64795	63429			0.283	907	0.525	61	0.501	25	0.269	846	0.537	36	FBgn0029909	entap,|blast,FBgn0029909,FBtr0070973,CG12796,mAChR-C,muscarinic	58	14	0.2888	0.8144	9791,intron,0.8144,0.651678	0.729	1573,missense,0.7289,-0.435781
336	seq_s_1163	REF_STRG_1_8975_XLOC_019428	748430	757192	8763	0.034	1	0.416	58	0.525	24	0.526	23	0.28	34	0.004	1	FBgn0033061	entap,|blast,FBgn0033061,FBtr0086022,CG14590,SmydA-5,SET	0	0	1.7176	0.3152	748516,missense,0.3152,3.25404	0.315	748516,missense,0.3152,3.25404
337	seq_s_54313	REF_STRG_1_90147_XLOC_088772	95111	97093	1983	0.227	1189	0.525	123	0.525	123	0.117	15			0.551	108	FBgn0085235	entap,|blast,FBgn0085235,FBtr0112399,CG34206,CG34206,	13	1	1.0405	0.7172	96833,5_prime_UTR,0.7172,0.811169	0.717	96833,5_prime_UTR,0.7172,0.811169
338	seq_s_2441	REF_STRG_1_15868_XLOC_050633	322308	350253	27946	0.157	4478	0.159	721	0.525	39	0.648	28	0.1	682	0.027	11	FBgn0038047	entap,|blast,FBgn0038047,FBtr0082589,CG5245,CG5245,	12	0	0.942	0.5991	339617,intron,0.5991,-1.98437	0.469	323150,stop_gained,0.4687,2.39632
339	seq_s_36124	REF_STRG_1_78284_XLOC_068919	29409	103028	73620	0.039	98	0.294	3766	0.524	16	0.524	16	0.293	3750			FBgn0284435	entap,|blast,FBgn0284435,FBtr0345994,CG17131,tyn,trynity	277	153	0.985	0.8782	64854,intron,0.8782,0.900156	0.794	50366,missense,0.7939,2.91525
340	seq_s_7600	REF_TRIN_2_03583_XLOC_103991	57507	58013	507	0.056	1213	0.547	56	0.524	39	0.524	39	0.614	17			FBgn0004618	entap,|blast,FBgn0004618,FBtr0083585,CG7672,gl,glass	15	10	1.1248	0.8144	57832,splice_acceptor_intron,0.8144,2.01909	0.814	57842,missense,0.8144,2.01909
341	seq_s_16972	REF_STRG_1_55155_XLOC_035164	144501	190158	45658	0.2	2551	0.17	2471	0.524	130	0.593	16	0.15	2341	0.516	114	FBgn0032763	entap,XP_037780216.1 uncharacterized protein LOC119576632 [Penaeus monodon]|blast,FBgn0032763,FBtr0081233,CG17568,CG17568,	35	0	1.1145	0.5859	147848,intron,0.5859,4.61414	0.56	146753,3_prime_UTR,0.5600,3.92477
342	seq_c_117368	REF_STRG_1_106955_XLOC_001598	1896	3820	1925			0.524	150	0.524	150	0.515	127			0.572	23	FBgn0038047	entap,|blast,FBgn0038047,FBtr0082589,CG5245,CG5245,	31	2	-2.8471	0.7219	2174,5_prime_UTR,0.7219,-2.37517	0.722	2174,5_prime_UTR,0.7219,-2.37517
343	seq_s_17749	REF_STRG_1_56510_XLOC_036959	35630	37506	1877	0.178	1811	0.523	18	0.523	18	0.121	5			0.56	13	FBgn0265194	entap,|blast,FBgn0265194,FBtr0339075,CG44240,Trpm,Transient	2	0	-0.5672	0.5147	37013,3_prime_UTR,0.5147,-1.88787	0.515	37013,3_prime_UTR,0.5147,-1.88787
344	seq_s_6644	REF_STRG_1_31726_XLOC_098091	39986	64246	24261			0.386	1551	0.523	111	0.536	91	0.374	1440	0.467	20	FBgn0287696	entap,XP_027239637.1 E3 ubiquitin-protein ligase RFWD3-like [Penaeus vannamei]|blast,FBgn0287696,FBtr0333610,CG13025,mus302,mutagen-sensitive	284	20	0.675	0.7939	50075,intron,0.7939,0.963478	0.717	41652,synonymous,0.7172,0.688401
345	seq_s_167635	REF_TRIN_16_03634_XLOC_034639	10456	16129	5674			0.606	199	0.523	36	0.541	31	0.62	163	0.028	5	FBgn0022935	entap,|blast,FBgn0022935,FBtr0077016,CG10269,D19A,D19A	54	47	-1.3241	0.909	12600,intron,0.9090,-1.18728	0.878	12315,synonymous,0.8782,-0.448681
346	seq_s_1843	REF_STRG_1_12913_XLOC_038463	369852	629808	259957	0.311	966	0.463	5084	0.522	48	0.587	36	0.462	5036	0.223	12	FBgn0030704	entap,XP_027235776.1 uncharacterized protein LOC113827081 [Penaeus vannamei]|blast,FBgn0030704,FBtr0074117,CG15916,CG15916,	559	299	0.5565	0.9152	597578,intron,0.9152,1.68672	0.77	421513,missense,0.7696,0.51199
347	seq_s_5890	REF_STRG_1_29338_XLOC_092540	362847	365241	2395	0.283	3887	0.522	36	0.522	36					0.522	36	FBgn0020503	entap,|blast,FBgn0020503,FBtr0301441,CG5020,CLIP-190,Cytoplasmic	0	0	-0.16	0.3846	363378,3_prime_UTR,0.3846,0.400495	0.385	363378,3_prime_UTR,0.3846,0.400495
348	seq_s_21341	COM_SPAL_1_012430_XLOC_044608	201854	236355	34502	0.298	1567	0.342	2996	0.522	137	0.522	137	0.331	2859			FBgn0027108	entap,XP_027207472.1 innexin inx2-like [Penaeus vannamei]|blast,FBgn0027108,FBtr0332314,CG4590,Inx2,Innexin	295	11	0.9473	0.7436	207051,intron,0.7436,-1.17241	0.74	203036,missense,0.7398,-0.752829
349	seq_s_9645	REF_STRG_1_40143_XLOC_114275	26963	70737	43775	0.049	1836	0.323	1941	0.522	25	0.537	19	0.32	1916	0.046	6	FBgn0031692	entap,XP_037780874.1 troponin C isotype gamma-like isoform X1 [Penaeus monodon]|blast,FBgn0031692,FBtr0346458,CG6514,TpnC25D,Troponin	185	23	0.3141	0.8488	59514,intron,0.8488,2.23576	0.794	28703,splice_synonymous,0.7939,0.86009
350	seq_s_1195	REF_STRG_1_9160_XLOC_020492	503591	505756	2166	0.184	5510	0.521	64	0.521	64	0.371	13			0.552	51	FBgn0020309	entap,|blast,FBgn0020309,FBtr0335474,CG14938,crol,crooked	17	0	0.193	0.6417	505058,missense,0.6417,-0.294123	0.642	505058,missense,0.6417,-0.294123
351	seq_s_4515	REF_STRG_1_24399_XLOC_079841	40752	323858	283107	0.27	4888	0.205	20487	0.521	78	0.534	60	0.203	20409	0.489	18	FBgn0025936	entap,XP_037795183.1 ephrin type-B receptor 1-like [Penaeus monodon]|blast,FBgn0025936,FBtr0089084,CG1511,Eph,Eph	636	136	0.7209	0.943	138618,intron,0.9430,0.223869	0.878	99992,synonymous,0.8782,4.0871
352	seq_s_16363	REF_STRG_1_54131_XLOC_033691	158405	181279	22875	0.051	3649	0.55	816	0.52	28	0.532	16	0.551	788	0.505	12	FBgn0263982	entap,|blast,FBgn0263982,FBtr0330018,CG43731,CG43731,	299	58	-4.2124	0.9152	172956,intron,0.9152,-4.51459	0.805	181158,missense,0.8047,-2.55215
353	seq_s_47265	REF_STRG_1_86316_XLOC_082054	48707	52585	3879	0.031	620	0.519	423	0.519	423	0.605	66			0.493	357	FBgn0053196	entap,|blast,FBgn0053196,FBtr0332347,CG33196,dpy,dumpy	49	0	2.9984	0.6885	52429,3_prime_UTR,0.6885,3.73303	0.689	52429,3_prime_UTR,0.6885,3.73303
354	seq_s_21742	REF_TRIN_16_03363_XLOC_045496	54224	54586	363	0.153	1832	0.519	33	0.519	33	0.519	33					FBgn0027508	entap,|blast,FBgn0027508,FBtr0330383,CG4719,Tnks,tankyrase	11	0	-4.5359	0.6726	54455,synonymous,0.6726,-4.2274	0.673	54455,synonymous,0.6726,-4.2274
355	seq_s_73213	REF_STRG_1_97332_XLOC_102352	4536	38786	34251			0.471	1815	0.518	15	0.518	15	0.471	1800			FBgn0262812	entap,XP_042236908.1 uncharacterized protein LOC121876069 [Homarus americanus]|blast,FBgn0262812,FBtr0306056,CG43183,CG43183,	233	0	3.5304	0.6417	37679,intron,0.6417,1.41133	0.478	27539,synonymous,0.4777,2.69218
356	seq_s_3837	REF_STRG_1_21771_XLOC_071826	334664	378362	43699	0.047	1689	0.491	1326	0.518	44	0.518	44	0.49	1282			FBgn0032055	entap,|blast,FBgn0032055,FBtr0333415,CG13091,Sgp,Sgroppino	335	11	-4.8129	0.7916	354770,intron,0.7916,-5.19056	0.557	368363,missense,0.5574,-5.52813
357	seq_c_42614	REF_STRG_1_83226_XLOC_008799	76412	84923	8512	0.328	869	0.432	343	0.518	8	0.457	4	0.43	335	0.55	4	FBgn0033731	entap,CQUAD_00014769-RA protein AED:0.12 eAED:0.14 QI:0,0,0,0.66,1,1,3,0,204 NA [cherax quadricarinatus]|blast,FBgn0033731,FBtr0087924,CG8515,Cpr49Ah,Cuticular	0	0	2.686	0.4188	84274,intron,0.4188,0.215636	0.327	76482,3_prime_UTR,0.3265,3.49411
358	seq_s_50024	REF_TRIN_16_00711_XLOC_084881	35702	40554	4853			0.518	1	0.518	1	0.518	1					FBgn0028647	entap,|blast,FBgn0028647,FBtr0300735,CG11902,CG11902,	1	0	-1.3166	0.4901	40550,missense,0.4901,-1.31659	0.49	40550,missense,0.4901,-1.31659
359	seq_s_11729	REF_STRG_1_44966_XLOC_019748	331562	332308	747			0.518	26	0.518	26	0.611	17			0.391	9	FBgn0032955	entap,|blast,FBgn0032955,FBtr0345685,CG2201,CG2201,	4	0	1.2475	0.6417	332242,stop_gained,0.6417,0.462573	0.642	332242,stop_gained,0.6417,0.462573
360	seq_c_84789	COM_SPAL_1_002193_XLOC_011555	12889	20403	7515			0.367	689	0.517	121	0.517	121	0.332	568			FBgn0028979	entap,XP_037777450.1 protein tiptop-like [Penaeus monodon]|blast,FBgn0028979,FBtr0335391,CG12630,tio,tiptop	23	0	-0.5766	0.5296	17162,intron,0.5296,-0.903666	0.439	13339,synonymous,0.4387,-1.4556
361	seq_s_11194	REF_TRIN_3_03231_XLOC_017749	86228	259452	173225	0.185	1700	0.127	5391	0.517	13	0.517	13	0.126	5378			FBgn0029896	entap,XP_027227324.1 synaptic vesicle glycoprotein 2C-like isoform X8 [Penaeus vannamei]|blast,FBgn0029896,FBtr0340268,CG3168,CG3168,	107	31	0.4929	0.8782	245340,intron,0.8782,1.86029	0.728	86243,synonymous,0.7280,-1.49066
362	seq_s_25688	REF_STRG_1_67757_XLOC_052926	84013	141856	57844	0.039	1631	0.315	1638	0.517	117	0.536	93	0.292	1521	0.454	24	FBgn0013733	entap,XP_042210395.1 microtubule-actin cross-linking factor 1-like isoform X12 [Homarus americanus]|blast,FBgn0013733,FBtr0087621,CG18076,shot,short	86	18	1.3717	0.7939	128860,intron,0.7939,1.51332	0.744	115093,synonymous,0.7436,1.85165
363	seq_s_1181	COM_SPAL_1_004548_XLOC_020036	528616	802044	273429	0.049	142	0.303	5841	0.516	19	0.516	19	0.302	5822			FBgn0032149	entap,XP_027218266.1 alpha-ketoglutarate-dependent dioxygenase alkB homolog 4-like [Penaeus vannamei]|blast,FBgn0032149,FBtr0303447,CG4036,CG4036,	258	66	1.6321	0.8628	558555,intron,0.8628,1.66269	0.792	653121,missense,0.7916,3.67073
364	seq_s_15363	REF_STRG_1_52284_XLOC_030985	60860	133710	72851	0.042	1810	0.43	2208	0.516	22	0.564	15	0.429	2186	0.079	7	FBgn0039055	entap,sp,Q3B7D5,RASF2_RAT Ras association domain-containing protein 2 OS=Rattus norvegicus OX=10116 GN=Rassf2 PE=2 SV=1|blast,FBgn0039055,FBtr0084407,CG4656,Rassf,Ras	163	0	2.2898	0.6885	119246,intron,0.6885,1.313	0.411	102312,missense,0.4108,3.84436
365	seq_s_18814	REF_TRIN_1_02970_XLOC_039278	156743	185870	29128	0.094	3727	0.375	809	0.516	28	0.516	28	0.369	781			FBgn0034032	entap,maker-scaffold12443-snap-gene-0.1-mRNA-1 protein AED:0.00 eAED:0.00 QI:196,0.91,0.92,1,0.5,0.53,13,2170,507 NA [procambarus virginalis]|blast,FBgn0034032,FBtr0087353,CG8195,CG8195,	101	29	-0.0537	0.8293	164248,intron,0.8293,-0.923453	0.756	156839,synonymous,0.7556,0.295602
366	seq_s_29861	REF_STRG_1_72410_XLOC_059920	1341	100880	99540	0.04	612	0.471	5644	0.515	18	0.515	18	0.47	5626			FBgn0051708	entap,|blast,FBgn0051708,FBtr0303881,CG31708,DIP-z,Dpr-interacting	491	225	1.8171	0.8885	49025,intron,0.8885,0.649386	0.599	98733,synonymous,0.5994,4.47371
367	seq_c_183434	REF_STRG_1_113763_XLOC_007092	7832	12136	4305			0.387	130	0.515	10	0.673	6	0.376	120	0.285	4	FBgn0052649	entap,XP_037799304.1 uncharacterized protein LOC119594317 [Penaeus monodon]|blast,FBgn0052649,FBtr0073697,CG32649,Coq8,Coenzyme	1	0	-1.8278	0.4557	11635,intron,0.4557,-3.35304	0.368	12052,synonymous,0.3680,-0.545197
368	seq_s_6042	REF_STRG_1_29831_XLOC_093775	11649	61847	50199	0.042	1120	0.427	1494	0.514	398	0.533	60	0.399	1096	0.512	338	FBgn0053196	entap,|blast,FBgn0053196,FBtr0332353,CG33196,dpy,dumpy	77	0	2.749	0.5476	32970,splice_intron,0.5476,3.39674	0.524	58824,3_prime_UTR,0.5236,3.66256
369	seq_s_21862	REF_STRG_1_62648_XLOC_045715	166932	170003	3072	0.044	1408	0.514	68	0.514	68	0.567	9			0.508	59	FBgn0033479	entap,|blast,FBgn0033479,FBtr0088431,CG2292,PIG-N,Phosphatidylinositol	5	0	3.099	0.6708	167685,3_prime_UTR,0.6708,1.79707	0.671	167685,3_prime_UTR,0.6708,1.79707
370	seq_s_21411	REF_TRIN_5_02824_XLOC_044726	112735	229271	116537	0.029	2318	0.27	1865	0.513	35	0.513	35	0.265	1830			FBgn0033337	entap,XP_027217867.1 dynein regulatory complex subunit 6-like isoform X1 [Penaeus vannamei]|blast,FBgn0033337,FBtr0088686,CG8272,CG8272,	105	25	1.2829	0.8293	122623,intron,0.8293,0.595607	0.597	113628,synonymous,0.5969,2.00514
371	seq_s_20642	REF_STRG_1_60914_XLOC_043145	9283	181771	172489	0.185	563	0.376	4357	0.513	20	0.513	20	0.375	4337			FBgn0032381	entap,XP_037786647.1 neutral and basic amino acid transport protein rBAT-like isoform X4 [Penaeus monodon]|blast,FBgn0032381,FBtr0080275,CG14934,Mal-B1,Maltase	223	0	1.9549	0.6892	148792,intron,0.6892,2.46267	0.586	122947,synonymous,0.5859,1.84703
372	seq_s_4662	REF_TRIN_6_03312_XLOC_081392	20165	51056	30892			0.414	1715	0.513	42	0.513	42	0.411	1673			FBgn0038139	entap,|blast,FBgn0038139,FBtr0082774,CG8795,PK2-R2,Pyrokinin	297	64	0.3767	0.7913	28140,intron,0.7913,-0.0944465	0.691	41698,splice_synonymous,0.6905,1.05804
373	seq_s_13471	REF_STRG_1_48623_XLOC_025533	202630	306625	103996	0.118	1832	0.4	10369	0.513	79	0.428	15	0.399	10290	0.534	64	FBgn0035427	entap,XP_037784322.1 U-scoloptoxin(01)-Er1a-like isoform X1 [Penaeus monodon]|blast,FBgn0035427,FBtr0331458,CG14959,ckd,cracked	843	0	0.8491	0.7083	250004,intron,0.7083,2.29409	0.459	203335,3_prime_UTR,0.4585,2.17747
374	seq_s_8613	REF_STRG_1_37431_XLOC_109432	152291	152676	386			0.512	4	0.512	4	0.512	4					FBgn0040395	entap,XP_037785522.1 fasciculation and elongation protein zeta-1-like isoform X2 [Penaeus monodon]|blast,FBgn0040395,FBtr0333754,CG3981,Unc-76,Uncoordinated	0	0	1.0773	0.3615	152511,synonymous,0.3615,1.0773	0.362	152511,synonymous,0.3615,1.0773
375	seq_s_29373	REF_STRG_1_71871_XLOC_059149	123616	151750	28135	0.043	99	0.302	864	0.511	67	0.32	55	0.279	797	0.846	12	FBgn0052369	entap,|blast,FBgn0052369,FBtr0304992,CG32369,CG32369,	67	8	0.9606	0.8564	123707,3_prime_UTR,0.8564,3.54566	0.856	123707,3_prime_UTR,0.8564,3.54566
376	seq_s_107482	REF_STRG_1_105207_XLOC_015980	5283	6112	830			0.511	143	0.511	143	0.511	143					FBgn0265998	entap,|blast,FBgn0265998,FBtr0299744,CG42320,Doa,Darkener	37	3	-3.6083	0.7556	5311,missense,0.7556,-2.48993	0.756	5311,missense,0.7556,-2.48993
377	seq_c_100690	REF_TRIN_14_01086_XLOC_000050	5546	6532	987			0.511	1	0.511	1	0.511	1					FBgn0032295	entap,|blast,FBgn0032295,FBtr0080113,CG12299,CG12299,	0	0	1.8166	0.4027	6532,missense,0.4027,1.81661	0.403	6532,missense,0.4027,1.81661
378	seq_s_7653	REF_TRIN_15_00027_XLOC_104253	233792	236538	2747	0.052	3233	0.509	49	0.509	49	0.509	49					FBgn0004618	entap,|blast,FBgn0004618,FBtr0083585,CG7672,gl,glass	10	0	0.35	0.4901	236302,synonymous,0.4901,0.680091	0.49	236302,synonymous,0.4901,0.680091
379	seq_s_14543	REF_STRG_1_50733_XLOC_028674	2787	87440	84654	0.07	2889	0.348	2765	0.509	51	0.509	51	0.344	2714			FBgn0032401	entap,|blast,FBgn0032401,FBtr0342594,CG6792,Plzf,Promyelocytic	184	36	0.7979	0.9009	19913,intron,0.9009,0.561028	0.705	21031,synonymous,0.7050,1.08114
380	seq_s_33892	REF_STRG_1_76374_XLOC_065837	23421	24357	937	0.045	404	0.508	71	0.508	71	0.424	6			0.519	65	FBgn0036004	entap,|blast,FBgn0036004,FBtr0076468,CG3654,Jarid2,Jumonji	0	0	2.3687	0.3369	23998,3_prime_UTR,0.3369,3.02366	0.337	23998,3_prime_UTR,0.3369,3.02366
381	seq_s_1164	REF_STRG_1_8991_XLOC_019465	341011	341823	813			0.508	10	0.508	10	0.508	10						entap,|blast,	0	0	1.8769	0.4178	341632,synonymous,0.4178,1.81221	0.418	341632,synonymous,0.4178,1.81221
382	seq_s_14805	REF_STRG_1_51252_XLOC_029397	217010	255534	38525	0.216	543	0.245	956	0.508	54	0.36	22	0.221	902	0.581	32	FBgn0029831	entap,XP_042223406.1 pancreatic lipase-related protein 3-like [Homarus americanus]|blast,FBgn0029831,FBtr0343294,CG5966,CG5966,	26	0	0.4559	0.6159	218670,intron,0.6159,-2.9239	0.557	217514,3_prime_UTR,0.5574,1.25465
383	seq_s_8955	REF_STRG_1_38332_XLOC_111053	189497	210449	20953	0.161	4891	0.466	737	0.507	15	0.507	15	0.465	722			FBgn0011286	entap,|blast,FBgn0011286,FBtr0088639,CG10844,RyR,Ryanodine	116	17	-3.0163	0.8382	191364,intron,0.8382,-2.72697	0.776	189544,missense,0.7758,0.793104
384	seq_s_7971	REF_STRG_1_35611_XLOC_106043	97847	160746	62900	0.341	7231	0.475	6935	0.506	105	0.506	105	0.474	6830			FBgn0085369	entap,|blast,FBgn0085369,FBtr0339572,CG34340,Drgx,Dorsal	956	536	0.7119	0.9486	99172,intron,0.9486,0.20806	0.838	97888,synonymous,0.8382,0.816045
385	seq_s_5497	REF_STRG_1_27973_XLOC_089348	373285	414322	41038	0.062	3654	0.418	1507	0.504	19	0.504	19	0.417	1488			FBgn0038902	entap,XP_042225261.1 cyclin-dependent kinase 20-like isoform X2 [Homarus americanus]|blast,FBgn0038902,FBtr0084132,CG6800,CG6800,	102	27	2.1307	0.8564	386431,intron,0.8564,2.97156	0.599	411029,synonymous,0.5994,3.88848
386	seq_s_18032	COM_SPAL_1_010173_XLOC_037635	168485	230637	62153	0.104	796	0.211	588	0.503	16	0.503	16	0.207	572			FBgn0024191	entap,CQUAD_00018893-RA protein AED:0.06 eAED:0.06 QI:0,0.66,0.75,0.75,1,1,4,482,887 NA [cherax quadricarinatus]|blast,FBgn0024191,FBtr0345545,CG7238,sip1,septin	15	2	0.8459	0.7275	180512,intron,0.7275,-0.684187	0.164	229362,synonymous,0.1639,0.869916
387	seq_c_120302	REF_STRG_1_107379_XLOC_001853	9459	11470	2012			0.503	107	0.503	107	0.542	19			0.497	88	FBgn0051119	entap,XP_042212153.1 histone deacetylase 11-like isoform X1 [Homarus americanus]|blast,FBgn0051119,FBtr0305045,CG31119,HDAC11,Histone	10	0	3.899	0.6132	10923,3_prime_UTR,0.6132,4.1253	0.613	10923,3_prime_UTR,0.6132,4.1253
388	seq_s_3569	REF_TRIN_14_01254_XLOC_068320	35779	327660	291882	0.086	653	0.182	10665	0.502	70	0.502	70	0.18	10595			FBgn0037949	entap,XP_037781821.1 uncharacterized protein LOC119578156 isoform X2 [Penaeus monodon]|blast,FBgn0037949,FBtr0082531,CG17360,prd1,pruning	131	0	-0.3571	0.6549	154817,intron,0.6549,-0.365503	0.516	171089,missense,0.5159,0.76408
389	seq_s_43993	REF_STRG_1_84195_XLOC_078551	35299	36103	805	0.243	397	0.502	13	0.502	13					0.502	13	FBgn0013674	entap,|blast,FBgn0013674,FBtr0100861,CG34067,mt:CoI,mitochondrial	2	0	2.0623	0.4673	35953,5_prime_UTR,0.4673,2.12654	0.467	35953,5_prime_UTR,0.4673,2.12654
390	seq_c_105959	REF_STRG_1_104912_XLOC_000537	8326	9208	883			0.502	188	0.502	188	0.478	162			0.64	26		entap,|blast,	18	2	3.5714	0.7393	8485,missense,0.7393,4.06802	0.739	8485,missense,0.7393,4.06802
391	seq_s_25724	REF_STRG_1_67813_XLOC_053002	125296	127354	2059	0.11	2395	0.475	112	0.502	81	0.481	57	0.37	31	0.558	24	FBgn0031000	entap,|blast,FBgn0031000,FBtr0346019,CG7876,Muc18B,Mucin	28	0	-2.1661	0.6905	125383,3_prime_UTR,0.6905,-2.43441	0.691	125383,3_prime_UTR,0.6905,-2.43441
392	seq_s_3259	REF_STRG_1_19377_XLOC_063993	398212	450312	52101	0.046	674	0.459	2970	0.501	34	0.564	12	0.459	2936	0.419	22	FBgn0036735	entap,|blast,FBgn0036735,FBtr0075208,CG6311,Edc3,Enhancer	222	0	1.8903	0.6549	400367,intron,0.6549,0.494266	0.56	398354,missense,0.5600,1.67425
393	seq_s_394	REF_STRG_1_3955_XLOC_073049	660741	662909	2169	0.055	1127	0.5	100	0.5	100	0.527	66			0.456	34	FBgn0032295	entap,|blast,FBgn0032295,FBtr0080113,CG12299,CG12299,	12	3	0.3341	0.774	661997,missense,0.7740,0.435755	0.774	661997,missense,0.7740,0.435755
394	seq_s_22398	REF_STRG_1_63399_XLOC_046752	28011	53114	25104	0.18	1925	0.485	698	0.5	13	0.168	7	0.485	685	0.613	6	FBgn0085434	entap,|blast,FBgn0085434,FBtr0333815,CG34405,NaCP60E,Na	147	100	-1.5045	0.9152	46017,intron,0.9152,-2.29873	0.878	52791,3_prime_UTR,0.8782,-2.20019
395	seq_s_22375	REF_STRG_1_63379_XLOC_046719	41110	82348	41239	0.04	1013	0.477	2097	0.499	89	0.472	83	0.476	2008	0.679	6	FBgn0002940	entap,XP_042242661.1 compound eye opsin BCRH1-like isoform X1 [Homarus americanus]|blast,FBgn0002940,FBtr0083857,CG4550,ninaE,neither	357	105	-0.7585	0.8564	50867,intron,0.8564,0.732937	0.722	45351,synonymous,0.7221,-1.04841
396	seq_s_5907	REF_STRG_1_29397_XLOC_092677	158383	229989	71607	0.084	5579	0.423	1419	0.499	29	0.397	8	0.422	1390	0.533	21	FBgn0264816	entap,XP_042217307.1 cyclin-Q-like isoform X2 [Homarus americanus]|blast,FBgn0264816,FBtr0334149,CG44010,koko,kokopelli	203	9	-0.1657	0.774	175968,intron,0.7740,0.755564	0.698	158548,3_prime_UTR,0.6975,1.06498
397	seq_s_20921	REF_STRG_1_61312_XLOC_043763	23870	245377	221508			0.446	3829	0.499	67	0.499	67	0.446	3762			FBgn0287725	entap,|blast,FBgn0287725,FBtr0339464,CG14438,sov,small	420	1	1.8712	0.728	43680,intron,0.7280,2.4387	0.599	24359,synonymous,0.5994,2.47784
398	seq_s_76463	REF_TRIN_5_03654_XLOC_104225	9485	10768	1284			0.499	5	0.499	5	0.499	5						entap,|blast,	1	1	1.6745	0.8713	10026,missense,0.8713,0.931271	0.871	10026,missense,0.8713,0.931271
399	seq_s_14159	REF_STRG_1_49984_XLOC_027570	5679	158841	153163	0.035	1971	0.092	3257	0.499	111	0.461	40	0.076	3146	0.517	71	FBgn0025678	entap,CQUAD_00001868-RA protein AED:0.01 eAED:0.01 QI:180,1,1,1,1,1,2,592,432 NA [cherax quadricarinatus]|blast,FBgn0025678,FBtr0345544,CG5809,CaBP1,calcium-binding	51	8	0.2154	0.7436	151888,intron,0.7436,1.2152	0.676	5847,missense_splice,0.6758,-0.725253
400	seq_s_21868	REF_STRG_1_62663_XLOC_045728	1637	2792	1156	0.154	2168	0.499	30	0.499	30	0.53	22			0.386	8	FBgn0259246	entap,XP_037789827.1 ELKS/Rab6-interacting/CAST family member 1-like [Penaeus monodon]|blast,FBgn0259246,FBtr0300542,CG42344,brp,bruchpilot	1	0	1.0273	0.4777	1953,synonymous,0.4777,0.782276	0.478	1953,synonymous,0.4777,0.782276
401	seq_s_18814	REF_TRIN_1_02340_XLOC_039277	82107	130664	48558	0.068	3499	0.326	1305	0.498	19	0.498	19	0.324	1286			FBgn0037359	entap,XP_037780928.1 mediator of RNA polymerase II transcription subunit 27-like [Penaeus monodon]|blast,FBgn0037359,FBtr0078712,CG1245,MED27,Mediator	164	17	-0.6062	0.7913	119015,intron,0.7913,0.0971316	0.518	130640,synonymous,0.5183,0.0886337
402	seq_s_34401	REF_STRG_1_76838_XLOC_066563	103750	153517	49768	0.148	1456	0.426	1852	0.498	41	0.499	25	0.425	1811	0.497	16	FBgn0002921	entap,XP_027223738.1 sodium/potassium-transporting ATPase subunit alpha-like isoform X1 [Penaeus vannamei]|blast,FBgn0002921,FBtr0089510,CG5670,Atpa,Na	87	0	0.7262	0.6908	118977,intron,0.6908,-0.445098	0.498	153040,3_prime_UTR,0.4984,-0.494339
403	seq_s_14746	REF_TRIN_13_01216_XLOC_029246	141337	205230	63894	0.064	4867	0.389	1605	0.498	42	0.498	42	0.386	1563			FBgn0031187	entap,|blast,FBgn0031187,FBtr0339507,CG14619,Usp2,Ubiquitin	176	68	-0.5567	0.909	146276,intron,0.9090,-0.613972	0.791	143414,synonymous,0.7913,-1.61659
404	seq_s_29089	REF_STRG_1_71567_XLOC_058694	43930	48984	5055	0.246	2074	0.498	148	0.498	147	0.569	53	0.004	1	0.44	94	FBgn0038047	entap,|blast,FBgn0038047,FBtr0082589,CG5245,CG5245,	27	19	0.6272	0.8293	46548,3_prime_UTR,0.8293,-0.531713	0.829	46548,3_prime_UTR,0.8293,-0.531713
405	seq_s_11955	REF_TRIN_3_01027_XLOC_020506	284308	288420	4113	0.16	3771	0.556	168	0.498	11	0.498	11	0.558	157			FBgn0034726	entap,CQUAD_00009326-RA protein AED:0.00 eAED:0.00 QI:80,1,1,1,1,1,2,1448,107 NA [cherax quadricarinatus]|blast,FBgn0034726,FBtr0301243,CG11301,PolE4,DNA	34	0	1.4961	0.5355	287015,intron,0.5355,0.516677	0.479	288132,missense_splice,0.4792,2.9339
406	seq_s_1390	REF_STRG_1_10227_XLOC_026813	192339	196655	4317	0.063	3363	0.498	151	0.498	151	0.51	75			0.48	76	FBgn0027339	entap,|blast,FBgn0027339,FBtr0333212,CG11352,jim,jim	10	0	-1.6967	0.5121	196640,3_prime_UTR,0.5121,0.11592	0.512	196640,3_prime_UTR,0.5121,0.11592
407	seq_s_7494	REF_STRG_1_34245_XLOC_103379	264257	320862	56606	0.113	8242	0.301	5129	0.498	85	0.562	23	0.298	5044	0.46	62	FBgn0034012	entap,XP_037789666.1 orphan steroid hormone receptor 2-like [Penaeus monodon]|blast,FBgn0034012,FBtr0114456,CG16801,Hr51,Hormone	264	46	1.7357	0.8148	299153,intron,0.8148,3.21485	0.478	268523,synonymous,0.4777,3.61702
408	seq_s_11194	REF_TRIN_12_01471_XLOC_017748	7755	52744	44990			0.381	1084	0.498	20	0.498	20	0.378	1064			FBgn0026369	entap,maker-scaffold83107-snap-gene-0.34-mRNA-1 protein AED:0.00 eAED:0.00 QI:205,1,1,1,0.57,0.62,8,2735,319 NA [procambarus virginalis]|blast,FBgn0026369,FBtr0071641,CG15667,Sara,Smad	56	22	0.6474	0.8382	43785,intron,0.8382,1.12539	0.689	52692,missense,0.6892,1.83113
409	seq_s_22367	REF_STRG_1_63369_XLOC_046707	22327	152609	130283	0.109	869	0.187	6296	0.497	24	0.499	23	0.185	6272	0.027	1	FBgn0028663	entap,XP_037790944.1 CKLF-like MARVEL transmembrane domain-containing protein 4 [Penaeus monodon]|blast,FBgn0028663,FBtr0333454,CG7625,VhaM9.7-b,Vacuolar	359	98	0.11	0.8885	26087,intron,0.8885,0.653284	0.849	22412,synonymous,0.8488,0.119908
410	seq_s_17772	REF_STRG_1_56547_XLOC_037015	170854	210291	39438	0.038	3619	0.455	1858	0.496	50	0.496	50	0.453	1808			FBgn0029974	entap,XP_037778858.1 lachesin-like [Penaeus monodon]|blast,FBgn0029974,FBtr0307270,CG10946,dpr14,defective	167	5	2.241	0.7393	198479,intron,0.7393,2.10229	0.722	200275,synonymous,0.7219,1.70212
411	seq_s_2092	REF_STRG_1_14188_XLOC_043751	372860	379622	6763	0.036	3108	0.525	794	0.496	106	0.408	78	0.529	688	0.683	28	FBgn0003977	entap,|blast,FBgn0003977,FBtr0072037,CG3496,vir,virilizer	119	6	2.1115	0.8782	377106,intron,0.8782,2.35971	0.691	373550,missense,0.6908,1.24592
412	seq_s_122	REF_STRG_1_1518_XLOC_021308	32874	142548	109675			0.197	3273	0.496	15	0.496	15	0.197	3258			FBgn0035845	entap,XP_027216623.1 uncharacterized protein LOC113809282 [Penaeus vannamei]|blast,FBgn0035845,FBtr0300119,CG13675,CG13675,	70	0	1.2005	0.6348	62295,intron,0.6348,1.53103	0.545	142170,missense,0.5451,2.32597
413	seq_s_12868	REF_STRG_1_47366_XLOC_023551	18074	37329	19256	0.084	2905	0.441	359	0.496	48	0.433	35	0.433	311	0.557	13	FBgn0051510	entap,|blast,FBgn0051510,FBtr0084783,CG31510,CG31510,	21	3	0.9192	0.7201	35687,intron,0.7201,-0.2578	0.689	18084,3_prime_UTR,0.6892,0.813686
414	seq_s_44740	REF_STRG_1_84693_XLOC_079364	35061	44440	9380	0.034	566	0.293	320	0.495	5	0.495	5	0.288	315			FBgn0035227	entap,|blast,FBgn0035227,FBtr0333402,CG12090,Iml1,Increased	26	12	1.5122	0.774	38623,intron,0.7740,-1.3566	0.745	42743,synonymous,0.7449,3.14251
415	seq_s_29373	REF_STRG_1_71869_XLOC_059147	75496	100135	24640			0.617	433	0.495	49	0.556	40	0.631	384	0.064	9	FBgn0051251	entap,|blast,FBgn0051251,FBtr0083484,CG31251,CG31251,	112	50	-1.1038	0.9009	85655,intron,0.9009,-0.00500157	0.708	88336,missense,0.7083,-0.221847
416	seq_s_13083	REF_TRIN_7_02373_XLOC_024290	81416	192456	111041	0.388	694	0.541	1836	0.495	22	0.495	22	0.541	1814			FBgn0015615	entap,XP_042230697.1 structural maintenance of chromosomes protein 3-like isoform X1 [Homarus americanus]|blast,FBgn0015615,FBtr0074290,CG9802,SMC3,Structural	260	141	0.8983	0.943	113536,intron,0.9430,0.91492	0.529	110149,synonymous,0.5293,2.09835
417	seq_s_22496	REF_TRIN_9_01580_XLOC_046922	1044	164576	163533	0.25	799	0.381	4848	0.494	19	0.494	19	0.381	4829			FBgn0034269	entap,VN_GLEAN_10001362 [mRNA] locus=scaffold24727:37416:109243:+ [translate_table: standard] NA [eriocheir sinensis]|blast,FBgn0034269,FBtr0086884,CG6406,Hyccin,Hyccin	258	32	1.9633	0.8488	73373,intron,0.8488,1.99499	0.72	42756,synonymous,0.7201,2.25914
418	seq_c_45320	REF_STRG_1_85100_XLOC_008920	32024	112624	80601			0.467	2661	0.494	35	0.468	20	0.467	2626	0.53	15	FBgn0263108	entap,XP_037788219.1 protein bric-a-brac 2-like isoform X3 [Penaeus monodon]|blast,FBgn0263108,FBtr0330148,CG43365,BtbVII,BTB-protein-VII	154	0	1.9984	0.5355	57224,intron,0.5355,0.946012	0.466	32535,3_prime_UTR,0.4657,3.31909
419	seq_s_22787	REF_STRG_1_63969_XLOC_047533	90791	92343	1553	0.299	1818	0.494	61	0.494	61	0.495	18			0.493	43	FBgn0033529	entap,XP_027226987.1 peflin-like [Penaeus vannamei]|blast,FBgn0033529,FBtr0088274,CG17765,CG17765,	11	0	3.3292	0.5028	90793,5_prime_UTR,0.5028,3.56442	0.503	90793,5_prime_UTR,0.5028,3.56442
420	seq_s_6353	REF_TRIN_5_01924_XLOC_096083	105444	395454	290011	0.156	2959	0.089	16496	0.493	22	0.493	22	0.089	16474			FBgn0026371	entap,|blast,FBgn0026371,FBtr0078387,CG7186,SAK,Sak	15	0	0.0423	0.6358	121277,intron,0.6358,2.48605	0.466	106414,missense,0.4657,1.80086
421	seq_s_6777	REF_TRIN_1_02813_XLOC_098981	165264	187895	22632	0.148	1107	0.493	39	0.493	39	0.493	39					FBgn0031681	entap,XP_037803698.1 polypeptide N-acetylgalactosaminyltransferase 1-like [Penaeus monodon]|blast,FBgn0031681,FBtr0079026,CG31651,Pgant5,Polypeptide	5	3	3.3094	0.8628	168929,synonymous,0.8628,2.13726	0.863	168929,synonymous,0.8628,2.13726
422	seq_s_21214	REF_STRG_1_61683_XLOC_044348	148592	173233	24642	0.179	1541	0.416	1605	0.493	50	0.493	50	0.413	1555			FBgn0261793	entap,|blast,FBgn0261793,FBtr0333750,CG18009,Trf2,TATA	165	0	1.9389	0.6885	157477,synonymous,0.6885,2.19974	0.689	157477,synonymous,0.6885,2.19974
423	seq_s_17368	REF_STRG_1_55867_XLOC_036131	105777	241332	135556	0.051	2631	0.49	6665	0.493	289	0.579	55	0.49	6376	0.458	234	FBgn0030343	entap,|blast,FBgn0030343,FBtr0334454,CG1886,ATP7,ATP7	486	12	2.913	0.7573	106259,intron,0.7573,2.5516	0.701	240015,3_prime_UTR,0.7005,0.893804
424	seq_s_7840	REF_STRG_1_35242_XLOC_105330	95393	296268	200876	0.119	2370	0.302	3779	0.492	63	0.212	32	0.298	3716	0.579	31	FBgn0261802	entap,XP_027227099.1 proteasome activator complex subunit 4-like isoform X5 [Penaeus vannamei]|blast,FBgn0261802,FBtr0303272,CG42748,CG42748,	197	103	0.8127	0.8382	140566,intron,0.8382,2.58944	0.794	295273,3_prime_UTR,0.7939,2.40792
425	seq_s_1975	REF_TRIN_11_01465_XLOC_041340	323261	339693	16433	0.264	2164	0.06	433	0.492	54	0.492	54	0.022	379			FBgn0025874	entap,|blast,FBgn0025874,FBtr0333030,CG8474,Meics,Meiotic	3	2	0.9964	0.8352	339282,missense,0.8352,2.4828	0.835	339282,missense,0.8352,2.4828
426	seq_s_7483	REF_STRG_1_34205_XLOC_103302	65164	133712	68549	0.196	883	0.301	2521	0.492	61	0.465	45	0.294	2460	0.554	16	FBgn0261554	entap,|blast,FBgn0261554,FBtr0344189,CG42672,CG42672,	127	20	1.7417	0.9152	128550,intron,0.9152,1.35451	0.466	133202,synonymous,0.4657,3.54156
427	seq_s_36080	REF_STRG_1_78243_XLOC_068865	129888	130680	793	0.049	1106	0.492	23	0.492	23	0.444	8			0.509	15	FBgn0259927	entap,XP_042230357.1 regulator of G-protein signaling 4-like isoform X3 [Homarus americanus]|blast,FBgn0259927,FBtr0310343,CG42450,CG42450,	1	0	4.0104	0.4226	130076,5_prime_UTR_premature_start_codon_gain,0.4226,1.63552	0.423	130076,5_prime_UTR_premature_start_codon_gain,0.4226,1.63552
428	seq_s_21467	REF_TRIN_4_03370_XLOC_044844	53931	239644	185714	0.016	74	0.388	6109	0.492	39	0.492	39	0.388	6070			FBgn0034068	entap,maker-scaffold14146-snap-gene-1.28-mRNA-1 protein AED:0.02 eAED:0.02 QI:0,0.88,0.89,0.89,0.61,0.63,19,1995,677 NA [procambarus virginalis]|blast,FBgn0034068,FBtr0339756,CG8400,casp,caspar	719	15	-2.295	0.8782	88777,intron,0.8782,-0.727257	0.667	96715,synonymous,0.6666,-3.78439
429	seq_s_26923	REF_STRG_1_69191_XLOC_055057	11377	67728	56352	0.195	2596	0.145	1155	0.491	14	0.491	14	0.138	1141			FBgn0030336	entap,|blast,FBgn0030336,FBtr0339749,CG1578,CG1578,	10	1	1.3214	0.7221	31058,intron,0.7221,-0.444178	0.529	11391,missense,0.5290,2.3206
430	seq_s_44590	REF_TRIN_12_00636_XLOC_079196	49440	50063	624	0.416	117	0.491	2	0.491	2	0.491	2					FBgn0031026	entap,sp,Q6ICB0,DESI1_HUMAN Desumoylating isopeptidase 1 OS=Homo sapiens OX=9606 GN=DESI1 PE=1 SV=1|blast,FBgn0031026,FBtr0074779,CG12231,CG12231,	0	0	1.2174	0.2517	49779,missense,0.2517,1.21737	0.252	49779,missense,0.2517,1.21737
431	seq_s_22204	REF_STRG_1_63140_XLOC_046372	177485	178654	1170	0.038	5149	0.475	32	0.491	22	0.451	9	0.432	10	0.501	13	FBgn0038578	entap,|blast,FBgn0038578,FBtr0083558,CG7957,MED17,Mediator	0	0	1.8007	0.2816	177733,3_prime_UTR,0.2816,2.30582	0.282	177733,3_prime_UTR,0.2816,2.30582
432	seq_s_10595	REF_STRG_1_42449_XLOC_015383	146307	149481	3175	0.311	1413	0.491	110	0.491	110	0.457	20			0.496	90	FBgn0037709	entap,XP_027238093.1 2-oxoisovalerate dehydrogenase subunit alpha mitochondrial-like [Penaeus vannamei]|blast,FBgn0037709,FBtr0082067,CG8199,CG8199,	6	0	3.3375	0.4427	146722,3_prime_UTR,0.4427,3.74741	0.443	146722,3_prime_UTR,0.4427,3.74741
433	seq_s_22726	REF_STRG_1_63867_XLOC_047396	73152	225439	152288	0.056	989	0.324	1936	0.49	45	0.505	25	0.32	1891	0.449	20	FBgn0284408	entap,XP_027212858.1 basement membrane-specific heparan sulfate proteoglycan core protein-like [Penaeus vannamei]|blast,FBgn0284408,FBtr0342811,CG33950,trol,terribly	3	0	-0.2187	0.4687	207504,intron,0.4687,2.11488	0.359	222654,3_prime_UTR,0.3589,-0.920612
434	seq_s_445	REF_STRG_1_4329_XLOC_079097	638374	929515	291142	0.039	2191	0.379	22758	0.49	101	0.403	65	0.379	22657	0.593	36	FBgn0013995	entap,XP_037780909.1 sodium/calcium exchanger 1-like [Penaeus monodon]|blast,FBgn0013995,FBtr0084000,CG5685,Calx,Na/Ca-exchange	1418	491	1.5184	0.9243	859133,intron,0.9243,2.77353	0.835	640515,missense,0.8352,2.93945
435	seq_s_19167	COM_SPAL_1_010995_XLOC_040052	151085	160390	9306	0.087	2332	0.486	198	0.49	191	0.481	188	0.047	7	0.78	3	FBgn0015589	entap,XP_042223526.1 adenomatous polyposis coli protein-like isoform X3 [Homarus americanus]|blast,FBgn0015589,FBtr0445314,CG1451,Apc,APC-like	16	0	2.049	0.6421	153203,missense,0.6421,3.94773	0.642	153203,missense,0.6421,3.94773
436	seq_s_28574	REF_TRIN_6_01933_XLOC_057843	12817	155308	142492			0.211	4860	0.49	30	0.49	30	0.209	4830			FBgn0025716	entap,XP_037780636.1 actin-like protein 6B [Penaeus monodon]|blast,FBgn0025716,FBtr0086960,CG6546,Bap55,Brahma	186	117	1.0976	0.8564	89325,intron,0.8564,2.60665	0.792	73562,synonymous,0.7916,3.48214
437	seq_s_56534	REF_STRG_1_91197_XLOC_090705	33711	83632	49922			0.43	2838	0.49	50	0.461	42	0.429	2788	0.584	8	FBgn0015316	entap,XP_037799654.1 trypsin-1-like [Penaeus monodon]|blast,FBgn0015316,FBtr0345312,CG9564,Try29F,Trypsin	307	64	0.7333	0.943	52195,intron,0.9430,0.380504	0.768	47917,synonymous,0.7682,-0.231352
438	seq_s_19328	REF_STRG_1_58917_XLOC_040425	197375	238327	40953			0.116	2374	0.489	12	0.489	12	0.114	2362			FBgn0001991	entap,|blast,FBgn0001991,FBtr0479788,CG4894,Ca-a1D,Ca<up>2+</up>-channel	31	2	0.7787	0.8713	209971,intron,0.8713,1.27425	0.545	201191,missense,0.5451,0.392659
439	seq_s_26222	REF_TRIN_14_02752_XLOC_053800	11632	87665	76034	0.111	2730	0.404	3534	0.489	78	0.489	78	0.403	3456			FBgn0039156	entap,XP_042224107.1 4-coumarate--CoA ligase 5-like isoform X1 [Homarus americanus]|blast,FBgn0039156,FBtr0084550,CG6178,CG6178,	263	61	1.7904	0.9152	86923,intron,0.9152,0.971627	0.698	72732,synonymous,0.6975,2.61271
440	seq_s_44590	REF_STRG_1_84596_XLOC_079195	49299	118848	69550			0.418	658	0.489	21	0.476	10	0.416	637	0.501	11	FBgn0034418	entap,XP_027227819.1 LOW QUALITY PROTEIN: ankyrin repeat domain-containing protein 13D-like [Penaeus vannamei]|blast,FBgn0034418,FBtr0086591,CG15118,CG15118,	0	0	1.4198	0.3846	96023,intron,0.3846,1.72651	0.295	118729,3_prime_UTR,0.2947,0.875197
441	seq_s_8431	COM_SPAL_1_032351_XLOC_108457	112665	355019	242355	0.222	2178	0.419	7530	0.489	54	0.489	54	0.419	7476			FBgn0001965	entap,XP_027217174.1 ras-specific guanine nucleotide-releasing factor 2-like [Penaeus vannamei]|blast,FBgn0001965,FBtr0080541,CG7793,Sos,Son	372	23	1.6111	0.7913	274882,intron,0.7913,-0.94749	0.708	353807,missense,0.7083,2.01547
442	seq_c_62579	REF_TRIN_2_01911_XLOC_009806	23149	82526	59378			0.305	2878	0.488	25	0.488	25	0.303	2853			FBgn0040823	entap,XP_037790383.1 cell adhesion molecule 2-like [Penaeus monodon]|blast,FBgn0040823,FBtr0076353,CG14162,dpr6,defective	138	0	-1.459	0.6892	24685,intron,0.6892,-4.58577	0.619	23249,missense,0.6191,-5.80794
443	seq_s_31705	REF_TRIN_16_02138_XLOC_062797	34300	65984	31685	0.071	1551	0.452	1174	0.488	45	0.488	45	0.451	1129			FBgn0037818	entap,XP_027217865.1 aminoacylase-1-like isoform X1 [Penaeus vannamei]|blast,FBgn0037818,FBtr0082323,CG6465,CG6465,	66	42	1.8821	0.9152	51740,intron,0.9152,2.52845	0.748	36983,stop_gained_splice,0.7484,2.68673
444	seq_s_2794	REF_STRG_1_17437_XLOC_056761	246548	295516	48969	0.032	2398	0.291	981	0.488	34	0.464	30	0.283	947	0.733	4		entap,VN_GLEAN_10004536 [mRNA] locus=scaffold7289:30927:41768:+ [translate_table: standard] NA [eriocheir sinensis]|blast,	68	52	1.8224	0.9414	285631,intron,0.9414,2.06376	0.871	289094,5_prime_UTR,0.8713,1.64057
445	seq_s_6582	REF_STRG_1_31543_XLOC_097671	6894	62678	55785	0.223	1898	0.289	1702	0.487	29	0.452	24	0.285	1673	0.587	5	FBgn0283652	entap,XP_037804987.1 ribonuclease P protein subunit p30-like [Penaeus monodon]|blast,FBgn0283652,FBtr0336990,CG11606,Rpp30,RNaseP	5	0	-0.1866	0.5859	54777,intron,0.5859,0.188756	0.315	62635,3_prime_UTR,0.3152,0.838563
446	seq_s_23639	REF_STRG_1_65163_XLOC_049271	18463	50341	31879	0.051	601	0.414	1559	0.487	65	0.503	12	0.411	1494	0.483	53	FBgn0003870	entap,|blast,FBgn0003870,FBtr0303227,CG1856,ttk,tramtrack	109	76	2.9436	0.9486	19354,intron,0.9486,3.79882	0.901	34710,3_prime_UTR,0.9009,3.24061
447	seq_s_3874	REF_TRIN_15_01421_XLOC_072274	342184	343632	1449	0.045	1778	0.486	42	0.486	42	0.486	42					FBgn0263025	entap,CQUAD_00005914-RA protein AED:0.21 eAED:0.21 QI:0,-1,0,1,-1,1,1,0,477 NA [cherax quadricarinatus]|blast,FBgn0263025,FBtr0306924,CG43320,HSPBAP1,HSPB1	3	0	1.7672	0.6892	342493,synonymous,0.6892,1.94929	0.689	342493,synonymous,0.6892,1.94929
448	seq_c_164553	REF_STRG_1_112462_XLOC_005802	6788	9248	2461			0.448	75	0.486	25	0.032	3	0.432	50	0.496	22	FBgn0000416	entap,|blast,FBgn0000416,FBtr0085714,CG12070,Sap-r,Saposin-related	13	7	-0.3203	0.7913	7460,3_prime_UTR,0.7913,-1.12166	0.791	7460,3_prime_UTR,0.7913,-1.12166
449	seq_s_531	REF_STRG_1_4930_XLOC_087730	885003	961302	76300	0.088	267	0.376	1757	0.486	8	0.486	8	0.375	1749			FBgn0034032	entap,XP_042235907.1 uncharacterized protein LOC121875417 isoform X2 [Homarus americanus]|blast,FBgn0034032,FBtr0087353,CG8195,CG8195,	194	79	-0.2109	0.9075	889494,intron,0.9075,0.532376	0.164	952490,missense,0.1639,0.257252
450	seq_c_142546	REF_STRG_1_110391_XLOC_003972	8176	9933	1758			0.486	101	0.486	101	0.502	33			0.479	68	FBgn0031610	entap,|blast,FBgn0031610,FBtr0077442,CG15436,Paris,Parkin	41	0	0.2003	0.7005	8423,3_prime_UTR,0.7005,-0.835886	0.701	8423,3_prime_UTR,0.7005,-0.835886
451	seq_c_74967	REF_STRG_1_97893_XLOC_010741	26040	54783	28744			0.425	854	0.485	81	0.35	30	0.419	773	0.525	51	FBgn0003721	entap,XP_042239282.1 uncharacterized protein LOC121877553 [Homarus americanus]|blast,FBgn0003721,FBtr0305654,CG4898,Tm1,Tropomyosin	0	0	2.51	0.3506	27841,intron,0.3506,3.1583	0.304	50208,missense,0.3039,0.0149187
452	seq_c_171188	REF_STRG_1_112948_XLOC_006274	3281	9766	6486			0.202	327	0.485	5	0.485	5	0.197	322			FBgn0037996	entap,|blast,FBgn0037996,FBtr0082625,CG4830,CG4830,	9	3	0.8985	0.7398	3366,synonymous,0.7398,1.28418	0.74	3366,synonymous,0.7398,1.28418
453	seq_s_60821	REF_TRIN_6_00099_XLOC_094077	3749	57378	53630			0.383	2499	0.484	31	0.484	31	0.382	2468			FBgn0013717	entap,VN_GLEAN_10000504 [mRNA] locus=scaffold8990:15563:42078:+ [translate_table: standard] NA [eriocheir sinensis]|blast,FBgn0013717,FBtr0346438,CG4166,not,non-stop	131	0	1.258	0.6975	20034,intron,0.6975,1.77002	0.586	24640,synonymous,0.5859,1.74089
454	seq_s_3966	COM_SPAL_1_021646_XLOC_073341	101756	162207	60452	0.057	6035	0.501	3078	0.484	23	0.484	23	0.501	3055			FBgn0027453	entap,XP_027226775.1 palmitoyltransferase ZDHHC22-like isoform X2 [Penaeus vannamei]|blast,FBgn0027453,FBtr0080181,CG6627,Dnz1,DNZDHHC/NEW1	551	8	0.7142	0.7573	155276,intron,0.7573,-0.826633	0.556	101757,start_lost_splice,0.5560,1.2582
455	seq_s_4665	REF_STRG_1_24994_XLOC_081428	168353	245778	77426	0.082	2441	0.352	2241	0.484	31	0.484	31	0.35	2210			FBgn0036913	entap,|blast,FBgn0036913,FBtr0479919,CG8334,Usp32,Ubiquitin	241	101	-0.9971	0.8371	211520,intron,0.8371,-2.37341	0.791	168807,missense,0.7913,-1.37907
456	seq_c_23164	REF_STRG_1_64511_XLOC_008442	69362	99317	29956	0.332	3706	0.405	1830	0.484	21	0.378	14	0.404	1809	0.575	7	FBgn0000490	entap,XP_037797255.1 bone morphogenetic protein 2-like isoform X2 [Penaeus monodon]|blast,FBgn0000490,FBtr0077771,CG9885,dpp,decapentaplegic	147	94	1.4387	0.9486	72555,intron,0.9486,2.05867	0.856	69430,5_prime_UTR,0.8564,2.16376
457	seq_s_47940	REF_STRG_1_86735_XLOC_082741	54660	81108	26449	0.038	94	0.21	666	0.484	8	0.484	8	0.206	658			FBgn0000464	entap,|blast,FBgn0000464,FBtr0112800,CG10443,Lar,Leukocyte-antigen-related-like	22	2	1.2305	0.7449	71757,intron,0.7449,1.46716	0.661	72706,missense,0.6607,0.821745
458	seq_s_6353	REF_STRG_1_30824_XLOC_096084	105456	107652	2197			0.484	13	0.484	13					0.484	13	FBgn0026371	entap,|blast,FBgn0026371,FBtr0078387,CG7186,SAK,Sak	0	0	2.4265	0.368	107444,5_prime_UTR,0.3680,2.24591	0.368	107444,5_prime_UTR,0.3680,2.24591
459	seq_s_5010	REF_STRG_1_26298_XLOC_084971	351341	486481	135141	0.074	2143	0.431	4827	0.484	135	0.482	88	0.43	4692	0.486	47	FBgn0032136	entap,|blast,FBgn0032136,FBtr0303874,CG15828,Apoltp,Apolipoprotein	632	46	-1.3788	0.8382	395125,intron,0.8382,1.33158	0.671	352234,synonymous,0.6708,-0.741051
460	seq_s_3431	REF_TRIN_4_00044_XLOC_066451	275641	312283	36643			0.483	37	0.483	37	0.488	36			0.14	1	FBgn0004618	entap,|blast,FBgn0004618,FBtr0330042,CG7672,gl,glass	9	2	0.0189	0.7219	312202,missense,0.7219,0.0496912	0.722	312202,missense,0.7219,0.0496912
461	seq_s_47122	REF_STRG_1_86208_XLOC_081896	11139	15011	3873	0.062	1041	0.483	102	0.483	102	0.547	39			0.447	63	FBgn0035720	entap,XP_042241317.1 ATP-dependent RNA helicase dbp2-like isoform X1 [Homarus americanus]|blast,FBgn0035720,FBtr0333083,CG10077,CG10077,	10	9	0.6446	0.7556	13255,missense,0.7556,0.16255	0.756	13255,missense,0.7556,0.16255
462	seq_s_4493	REF_STRG_1_24297_XLOC_079574	203960	220742	16783	0.106	3219	0.606	461	0.483	34	0.483	34	0.612	427			FBgn0263111	entap,|blast,FBgn0263111,FBtr0307315,CG43368,cac,cacophony	85	7	3.4766	0.7758	205044,intron,0.7758,2.72259	0.587	220579,synonymous,0.5873,2.33773
463	seq_s_141	REF_STRG_1_1702_XLOC_027409	507946	517460	9515	0.036	8166	0.477	197	0.482	93	0.479	85	0.471	104	0.543	8	FBgn0010825	entap,|blast,FBgn0010825,FBtr0305699,CG6964,Gug,Grunge	64	17	-4.648	0.8047	517082,intron,0.8047,-3.63901	0.77	507969,missense,0.7696,-6.71989
464	seq_s_37784	REF_STRG_1_79584_XLOC_071065	15751	121249	105499			0.372	2424	0.482	22	0.493	21	0.371	2402	0.014	1	FBgn0016075	entap,XP_013772099.1 collagen alpha-1(IV) chain-like partial [Limulus polyphemus]|blast,FBgn0016075,FBtr0333541,CG16858,vkg,viking	142	88	1.8707	0.8488	24276,intron,0.8488,2.70824	0.821	20869,synonymous,0.8207,1.83797
465	seq_s_5668	REF_STRG_1_28611_XLOC_090843	220324	259700	39377	0.365	3865	0.405	1857	0.482	14	0.364	7	0.404	1843	0.6	7	FBgn0084001	entap,|blast,FBgn0084001,FBtr0332199,CG41434,CG41434,	166	86	2.2104	0.9152	223357,intron,0.9152,2.29302	0.889	220366,5_prime_UTR,0.8885,3.57358
466	seq_s_37399	COM_SPAL_1_020801_XLOC_070635	54481	150178	95698			0.271	4735	0.481	80	0.481	80	0.268	4655			FBgn0040505	entap,XP_042207120.1 ALK tyrosine kinase receptor-like [Homarus americanus]|blast,FBgn0040505,FBtr0331926,CG8250,Alk,Anaplastic	46	0	2.2078	0.5728	119130,intron,0.5728,2.48188	0.449	147043,missense,0.4485,3.28484
467	seq_s_5555	REF_TRIN_6_03269_XLOC_089905	225642	309316	83675	0.053	4264	0.259	1608	0.481	23	0.481	23	0.257	1585			FBgn0039904	entap,maker-scaffold9111-snap-gene-1.33-mRNA-1 protein AED:0.39 eAED:0.39 QI:0,0.5,0.38,0.61,0.75,0.76,13,0,489 NA [procambarus virginalis]|blast,FBgn0039904,FBtr0334479,CG1710,Hcf,Host	14	0	1.1879	0.6348	225701,synonymous,0.6348,2.88639	0.635	225701,synonymous,0.6348,2.88639
468	seq_s_27057	COM_SPAL_1_015975_XLOC_055281	32269	109224	76956	0.091	826	0.481	3291	0.481	108	0.493	104	0.481	3183	0.266	4	FBgn0028888	entap,XP_027209478.1 chaoptin-like [Penaeus vannamei]|blast,FBgn0028888,FBtr0305559,CG4168,CG4168,	430	301	2.2683	0.9738	87472,intron,0.9738,1.09066	0.915	91868,synonymous,0.9152,3.58046
469	seq_c_141750	REF_STRG_1_110309_XLOC_003901	18672	20776	2105			0.48	179	0.48	179	0.434	95			0.52	84	FBgn0260005	entap,CQUAD_00014415-RA protein AED:0.10 eAED:0.10 QI:0,0,0,0.8,0,0.2,5,0,674 NA [cherax quadricarinatus]|blast,FBgn0260005,FBtr0339709,CG31284,wtrw,water	16	3	2.9068	0.795	20309,3_prime_UTR,0.7950,2.86406	0.795	20309,3_prime_UTR,0.7950,2.86406
470	seq_s_58939	REF_TRIN_10_01308_XLOC_092555	26709	27763	1055	0.391	146	0.48	2	0.48	2	0.48	2					FBgn0032208	entap,XP_035441917.1 uncharacterized protein LOC118270433 [Spodoptera frugiperda]|blast,FBgn0032208,FBtr0080074,CG5604,Ufd4,Ubiquitin	2	0	-1.0274	0.569	27421,stop_gained,0.5690,-0.984288	0.569	27421,stop_gained,0.5690,-0.984288
471	seq_s_906	REF_STRG_1_7372_XLOC_111543	4780	22355	17576	0.091	1361	0.319	1359	0.48	135	0.503	50	0.301	1224	0.462	85	FBgn0011278	entap,XP_042237256.1 homeobox protein Nkx-3.1-like [Homarus americanus]|blast,FBgn0011278,FBtr0084091,CG6545,lbe,ladybird	56	8	2.2542	0.7682	21996,3_prime_UTR,0.7682,2.00332	0.768	21996,3_prime_UTR,0.7682,2.00332
472	seq_s_28340	REF_STRG_1_70784_XLOC_057463	38836	186210	147375			0.22	4270	0.479	100	0.652	29	0.211	4170	0.262	71	FBgn0032451	entap,XP_027233618.1 magnesium transporter NIPA2-like isoform X1 [Penaeus vannamei]|blast,FBgn0032451,FBtr0329924,CG12292,spict,spichthyin	93	0	0.9534	0.6301	96458,intron,0.6301,-1.86987	0.548	183302,synonymous,0.5476,2.9793
473	seq_s_4113	REF_STRG_1_22891_XLOC_075289	130164	289755	159592	0.05	3296	0.099	7470	0.479	32	0.479	32	0.094	7438			FBgn0038695	entap,XP_027227048.1 neuropilin-1-like isoform X1 [Penaeus vannamei]|blast,FBgn0038695,FBtr0346143,CG14280,CG14280,	6	0	0.0081	0.5617	272485,intron,0.5617,0.704083	0.38	253587,missense,0.3803,1.41685
474	seq_s_4391	REF_STRG_1_23973_XLOC_078455	79293	345813	266521	0.134	1993	0.347	16974	0.479	41	0.409	9	0.347	16933	0.504	32	FBgn0025382	entap,|blast,FBgn0025382,FBtr0070293,CG14791,Rab27,Rab27	958	509	1.4881	0.9243	192506,intron,0.9243,2.27758	0.757	215623,3_prime_UTR,0.7573,2.06251
475	seq_s_4823	REF_STRG_1_25587_XLOC_083094	136140	430961	294822	0.098	4456	0.323	10445	0.479	73	0.514	60	0.322	10372	0.058	13	FBgn0003719	entap,sp,P98070,BMP1_XENLA Bone morphogenetic protein 1 OS=Xenopus laevis OX=8355 GN=bmp1 PE=1 SV=1|blast,FBgn0003719,FBtr0084691,CG6868,tld,tolloid	835	315	1.1404	0.9486	306694,intron,0.9486,3.2812	0.878	273944,missense,0.8782,3.96127
476	seq_s_28939	REF_STRG_1_71416_XLOC_058416	72753	134764	62012	0.269	1034	0.315	5037	0.478	45	0.478	45	0.314	4992			FBgn0264695	entap,XP_027224359.1 myosin heavy chain muscle-like [Penaeus vannamei]|blast,FBgn0264695,FBtr0301828,CG17927,Mhc,Myosin	354	57	1.7794	0.8144	117231,intron,0.8144,2.28401	0.814	134707,missense,0.8144,0.713582
477	seq_s_6354	REF_STRG_1_30828_XLOC_096088	363265	461806	98542	0.085	3158	0.213	3686	0.478	122	0.28	38	0.188	3564	0.55	84	FBgn0036769	entap,XP_042241841.1 CD151 antigen-like [Homarus americanus]|blast,FBgn0036769,FBtr0075155,CG5492,Tsp74F,Tetraspanin	54	0	-1.5389	0.6975	370286,intron,0.6975,-0.837434	0.536	364827,5_prime_UTR,0.5355,-1.82643
478	seq_s_6530	REF_STRG_1_31422_XLOC_097399	323323	358406	35084	0.137	3939	0.456	1799	0.478	74	0.51	46	0.455	1725	0.374	28	FBgn0265991	entap,XP_042232780.1 uncharacterized protein LOC121873329 [Homarus americanus]|blast,FBgn0265991,FBtr0310087,CG30084,Zasp52,Z	272	120	0.9465	0.8488	352976,intron,0.8488,-0.556232	0.794	357221,synonymous,0.7939,0.600693
479	seq_s_66319	REF_STRG_1_95091_XLOC_097996	17141	20376	3236	0.391	127	0.477	147	0.478	146	0.451	27	0.019	1	0.486	119	FBgn0010774	entap,|blast,FBgn0010774,FBtr0081642,CG1101,Ref1,RNA	18	5	0.6315	0.8144	18234,synonymous,0.8144,0.0808245	0.814	18234,synonymous,0.8144,0.0808245
480	seq_c_56592	REF_TRIN_1_02017_XLOC_009446	3817	23120	19304	0.328	137	0.37	307	0.477	18	0.477	18	0.365	289			FBgn0003308	entap,|blast,FBgn0003308,FBtr0082704,CG7642,ry,rosy	11	0	0.9317	0.5159	22203,intron,0.5159,1.509	0.352	4766,synonymous,0.3521,1.6361
481	seq_s_16826	REF_STRG_1_54909_XLOC_034825	93620	181538	87919	0.285	7790	0.361	4247	0.477	581	0.411	41	0.343	3666	0.483	540	FBgn0031818	entap,XP_027231538.1 transmembrane protein 115-like [Penaeus vannamei]|blast,FBgn0031818,FBtr0303229,CG9536,CG9536,	227	0	1.5799	0.6758	116106,intron,0.6758,0.64894	0.671	95286,3_prime_UTR,0.6708,2.82993
482	seq_s_19963	COM_SPAL_1_011544_XLOC_041836	106725	243859	137135	0.293	563	0.396	5559	0.477	65	0.477	65	0.395	5494			FBgn0066292	entap,XP_027238866.1 protein broad-minded-like [Penaeus vannamei]|blast,FBgn0066292,FBtr0332945,CG33350,CheB42c,Chemosensory	191	0	0.7972	0.6684	114409,intron,0.6684,-1.98607	0.501	121750,synonymous,0.5006,-0.402427
483	seq_s_2766	REF_STRG_1_17312_XLOC_056304	21440	72267	50828	0.103	1890	0.341	2014	0.476	76	0.518	35	0.334	1938	0.441	41	FBgn0032362	entap,|blast,FBgn0032362,FBtr0305261,CG14928,spz4,spatzle	163	14	0.9777	0.8207	31220,intron,0.8207,0.588819	0.666	72211,missense,0.6657,1.69159
484	seq_s_1	REF_STRG_1_4_XLOC_012878	445986	625695	179710	0.069	974	0.166	5125	0.476	24	0.476	24	0.165	5101			FBgn0002526	entap,XP_037775362.1 uncharacterized protein LOC119572362 [Penaeus monodon]|blast,FBgn0002526,FBtr0077014,CG10236,LanA,Laminin	309	5	-1.3637	0.7393	463020,intron,0.7393,-0.635288	0.569	613683,splice_synonymous,0.5690,-5.99632
485	seq_s_25368	COM_SPAL_1_014981_XLOC_052334	7936	15000	7065	0.043	2398	0.398	186	0.476	63	0.476	63	0.315	123			FBgn0034521	entap,XP_037781679.1 protein O-linked-mannose beta-1 2-N-acetylglucosaminyltransferase 1-like [Penaeus monodon]|blast,FBgn0034521,FBtr0086259,CG13431,Mgat1,Mannosyl	28	7	-2.2678	0.8371	13393,intron,0.8371,-2.92474	0.829	13325,missense,0.8293,-3.15503
486	seq_s_5244	REF_STRG_1_27136_XLOC_087125	22981	496265	473285			0.234	14682	0.476	14	0.476	14	0.234	14668			FBgn0025621	entap,CQUAD_00014313-RA protein AED:0.22 eAED:0.22 QI:0,1,0.5,1,1,1,2,413,159 NA [cherax quadricarinatus]|blast,FBgn0025621,FBtr0479790,CG16989,CG16989,	545	237	0.0886	0.909	395901,intron,0.9090,1.30078	0.245	426010,missense,0.2450,-0.181701
487	seq_s_54135	REF_STRG_1_90098_XLOC_088651	37840	39797	1958	0.051	21	0.475	52	0.475	52	0.491	42			0.429	10	FBgn0261534	entap,EFX80589 pep supercontig:V1.0:DAPPUscaffold_25:189214:190179:-1 gene:DAPPUDRAFT_224629 transcript:EFX80589 gene_biotype:protein_coding transcript_biotype:protein_coding NA [daphnia pulex]|blast,FBgn0261534,FBtr0343680,CG7532,l(2)34Fc,lethal	9	0	0.3602	0.7005	38001,missense,0.7005,-0.162885	0.701	38001,missense,0.7005,-0.162885
488	seq_s_13494	REF_STRG_1_48654_XLOC_025581	226934	276536	49603	0.029	214	0.501	1909	0.475	50	0.438	47	0.501	1859	0.691	3	FBgn0032940	entap,XP_027216397.1 uncharacterized protein LOC113809109 [Penaeus vannamei]|blast,FBgn0032940,FBtr0081527,CG18362,Mondo,Mondo	239	190	2.4988	0.8782	256901,intron,0.8782,1.4676	0.863	276386,stop_retained,0.8628,2.18335
489	seq_s_8194	REF_STRG_1_36178_XLOC_107138	71940	132450	60511	0.272	2119	0.367	2624	0.475	157	0.46	54	0.36	2467	0.48	103	FBgn0038695	entap,|blast,FBgn0038695,FBtr0346143,CG14280,CG14280,	165	75	1.6802	0.943	103351,intron,0.9430,2.71185	0.941	114094,missense,0.9414,2.08159
490	seq_c_98762	REF_STRG_1_103594_XLOC_012784	4798	7117	2320			0.475	13	0.475	13	0.475	13					FBgn0041097	entap,|blast,FBgn0041097,FBtr0479835,CG5423,robo3,roundabout	1	0	1.0215	0.4657	4922,synonymous,0.4657,2.58064	0.466	4922,synonymous,0.4657,2.58064
491	seq_s_667	REF_STRG_1_5873_XLOC_098224	96460	535119	438660	0.172	1516	0.366	10594	0.474	104	0.474	104	0.365	10490			FBgn0000299	entap,|blast,FBgn0000299,FBtr0079003,CG4145,Col4a1,Collagen	791	421	1.7655	0.8885	498050,intron,0.8885,0.539174	0.821	411341,synonymous,0.8207,1.77672
492	seq_s_30866	REF_STRG_1_73509_XLOC_061525	120319	127141	6823	0.427	1940	0.49	200	0.474	51	0.474	51	0.495	149			FBgn0002940	entap,|blast,FBgn0002940,FBtr0083857,CG4550,ninaE,neither	43	14	0.7857	0.8148	122075,intron,0.8148,0.884437	0.722	127089,synonymous,0.7219,1.60025
493	seq_s_1181	REF_TRIN_1_01106_XLOC_020038	781167	782408	1242			0.474	27	0.474	27	0.474	27					FBgn0261800	entap,|blast,FBgn0261800,FBtr0079491,CG7123,LanB1,LanB1	1	1	2.9173	0.8144	781284,synonymous,0.8144,2.31166	0.814	781284,synonymous,0.8144,2.31166
494	seq_s_2226	REF_STRG_1_14830_XLOC_046463	123807	205116	81310	0.068	2406	0.278	1733	0.474	60	0.516	40	0.27	1673	0.379	20	FBgn0033339	entap,CQUAD_00016956-RA protein AED:0.26 eAED:0.26 QI:139,1,1,1,1,1,5,816,286 NA [cherax quadricarinatus]|blast,FBgn0033339,FBtr0088643,CG8266,Sec31,Secretory	140	63	-0.2367	0.8207	204439,intron,0.8207,1.40564	0.774	204658,synonymous,0.7740,0.980126
495	seq_s_36397	COM_SPAL_1_020364_XLOC_069272	64479	127340	62862	0.076	1336	0.243	2519	0.473	40	0.473	40	0.239	2479			FBgn0034243	entap,XP_037778914.1 nucleolar GTP-binding protein 2-like [Penaeus monodon]|blast,FBgn0034243,FBtr0086906,CG6501,Ns2,Nucleostemin	113	3	0.5515	0.7436	66441,intron,0.7436,1.67946	0.698	127238,synonymous,0.6975,0.578058
496	seq_s_890	REF_STRG_1_7312_XLOC_110781	679473	764461	84989	0.423	2337	0.535	4877	0.473	208	0.465	203	0.537	4669	0.718	5	FBgn0264695	entap,XP_027238950.1 myosin heavy chain muscle-like isoform X2 [Penaeus vannamei]|blast,FBgn0264695,FBtr0301829,CG17927,Mhc,Myosin	594	336	2.6618	0.9243	723184,intron,0.9243,4.71219	0.835	712956,synonymous,0.8352,2.03713
497	seq_s_11544	REF_STRG_1_44618_XLOC_019096	243242	244300	1059	0.101	5178	0.473	33	0.473	33	0.094	16			0.511	17		entap,|blast,	2	2	2.8896	0.8352	244233,5_prime_UTR,0.8352,2.61828	0.835	244233,5_prime_UTR,0.8352,2.61828
498	seq_s_19420	REF_STRG_1_59059_XLOC_040618	173837	174924	1088	0.317	3509	0.472	87	0.472	87	0.423	47			0.524	40	FBgn0052068	entap,XP_042239440.1 1 2-dihydroxy-3-keto-5-methylthiopentene dioxygenase-like [Homarus americanus]|blast,FBgn0052068,FBtr0113421,CG32068,Adi1,Acireductone	10	7	1.4188	0.8488	174321,synonymous,0.8488,0.738298	0.849	174321,synonymous,0.8488,0.738298
499	seq_s_43226	REF_STRG_1_83649_XLOC_077751	13216	87712	74497			0.07	6256	0.471	71	0.025	26	0.066	6185	0.538	45	FBgn0029514	entap,|blast,FBgn0029514,FBtr0310160,CG9166,CG9166,	34	21	-0.0463	0.8144	85211,intron,0.8144,1.01524	0.814	87638,3_prime_UTR,0.8144,0.959856
500	seq_s_11212	REF_STRG_1_43829_XLOC_017830	17126	330068	312943			0.226	10371	0.471	36	0.41	32	0.226	10335	0.575	4	FBgn0010051	entap,phaw_30_tra_m.014435 NA [parhyale hawaiensis]|blast,FBgn0010051,FBtr0344265,CG1063,Itpr,Inositol	171	0	0.1549	0.6132	41943,intron,0.6132,3.8677	0.501	38609,5_prime_UTR,0.5009,4.1081
501	seq_s_5481	REF_TRIN_1_03354_XLOC_089206	49472	116161	66690	0.244	1484	0.351	3847	0.471	107	0.471	107	0.348	3740			FBgn0038874	entap,XP_037775132.1 growth hormone secretagogue receptor type 1-like [Penaeus monodon]|blast,FBgn0038874,FBtr0339194,CG5911,ETHR,ETHR	260	200	2.2681	0.9243	77927,intron,0.9243,3.39265	0.828	77254,synonymous,0.8280,2.30828
502	seq_s_2337	REF_STRG_1_15410_XLOC_048739	122893	380344	257452	0.062	1285	0.381	5846	0.471	62	0.481	59	0.38	5784	0.102	3	FBgn0022786	entap,XP_037781779.1 protein HIRA-like isoform X2 [Penaeus monodon]|blast,FBgn0022786,FBtr0071070,CG12153,Hira,Hira	468	0	2.4828	0.705	180943,intron,0.7050,2.37723	0.613	186911,missense,0.6132,3.257
503	seq_c_120887	REF_STRG_1_107484_XLOC_001925	2341	29575	27235			0.348	669	0.471	7	0.497	6	0.347	662	0.049	1	FBgn0027794	entap,|blast,FBgn0027794,FBtr0070230,CG14786,Lrpprc2,Leucine-rich	49	0	1.8023	0.6191	5557,intron,0.6191,3.23933	0.443	2422,synonymous,0.4427,2.81902
504	seq_s_2408	REF_STRG_1_15728_XLOC_050036	340171	419171	79001	0.029	3	0.47	205	0.47	205	0.352	42			0.508	163	FBgn0039209	entap,XP_027230578.1 protein CREBRF homolog isoform X2 [Penaeus vannamei]|blast,FBgn0039209,FBtr0110796,CG13624,REPTOR,Repressed	15	0	2.8933	0.6421	417060,3_prime_UTR,0.6421,2.99681	0.642	417060,3_prime_UTR,0.6421,2.99681
505	seq_s_14558	REF_STRG_1_50759_XLOC_028719	284167	284758	592	0.348	3076	0.47	10	0.47	10	0.47	10					FBgn0032773	entap,|blast,FBgn0032773,FBtr0081223,CG15825,fon,fondue	3	0	-4.7388	0.6666	284298,missense,0.6666,-4.62607	0.667	284298,missense,0.6666,-4.62607
506	seq_s_6217	REF_STRG_1_30358_XLOC_095117	163577	274508	110932	0.056	2371	0.315	3023	0.47	92	0.314	18	0.31	2931	0.499	74	FBgn0002524	entap,XP_042225748.1 serine palmitoyltransferase 2-like isoform X2 [Homarus americanus]|blast,FBgn0002524,FBtr0343735,CG4162,lace,lace	178	0	0.3712	0.6571	238551,intron,0.6571,1.02993	0.573	164778,3_prime_UTR,0.5728,0.312494
507	seq_s_20211	REF_STRG_1_60280_XLOC_042273	140561	247130	106570			0.304	2322	0.469	52	0.469	52	0.298	2270			FBgn0027841	entap,|blast,FBgn0027841,FBtr0083660,CG7697,CstF64,Cleavage	127	0	-0.2141	0.6905	173459,intron,0.6905,-0.396345	0.545	141382,synonymous,0.5451,-0.904687
508	seq_s_4378	REF_TRIN_5_03843_XLOC_078300	133150	262776	129627	0.158	4019	0.229	5496	0.468	45	0.468	45	0.226	5451			FBgn0259221	entap,XP_042234195.1 probable phospholipid-transporting ATPase IA isoform X8 [Homarus americanus]|blast,FBgn0259221,FBtr0306698,CG42321,ATP8A,ATPase	218	22	0.6276	0.8148	182170,intron,0.8148,3.39447	0.676	153433,synonymous,0.6758,0.600654
509	seq_s_9309	COM_SPAL_1_033625_XLOC_112741	89435	385993	296559	0.11	3824	0.258	11467	0.468	65	0.468	65	0.257	11402			FBgn0038740	entap,XP_037787155.1 multidrug resistance-associated protein 4-like [Penaeus monodon]|blast,FBgn0038740,FBtr0330034,CG4562,CG4562,	549	19	0.3685	0.7821	186173,intron,0.7821,-0.949609	0.666	249306,missense,0.6657,-0.387269
510	seq_s_5660	REF_STRG_1_28584_XLOC_090773	87587	89047	1461	0.133	2198	0.468	1	0.468	1					0.468	1	FBgn0036566	entap,|blast,FBgn0036566,FBtr0075444,CG5284,ClC-c,Chloride	0	0	4.6453	0.1925	88425,5_prime_UTR,0.1925,4.6453	0.193	88425,5_prime_UTR,0.1925,4.6453
511	seq_s_59364	REF_STRG_1_92410_XLOC_092931	11989	13828	1840	0.216	943	0.468	119	0.468	119	0.484	98			0.371	21	FBgn0038047	entap,|blast,FBgn0038047,FBtr0082589,CG5245,CG5245,	3	0	1.2066	0.4673	12650,missense,0.4673,1.31907	0.467	12650,missense,0.4673,1.31907
512	seq_s_5535	REF_TRIN_3_03430_XLOC_089701	42516	42935	420	0.038	3072	0.468	1	0.468	1	0.468	1					FBgn0004618	entap,|blast,FBgn0004618,FBtr0083584,CG7672,gl,glass	0	0	-0.446	0.3439	42643,splice_donor_intron,0.3439,-0.446011
513	seq_s_31283	REF_TRIN_9_00058_XLOC_062148	16033	81919	65887	0.044	1114	0.428	1766	0.468	107	0.468	107	0.424	1659			FBgn0261571	entap,XP_042240589.1 polyunsaturated fatty acid 5-lipoxygenase-like isoform X1 [Homarus americanus]|blast,FBgn0261571,FBtr0473612,CG42685,CG42685,	95	0	1.402	0.705	33625,intron,0.7050,0.669192	0.545	81907,synonymous,0.5451,1.8863
514	seq_s_6284	REF_TRIN_10_02906_XLOC_095570	68183	249239	181057	0.043	2874	0.155	4895	0.468	9	0.468	9	0.154	4886			FBgn0034728	entap,|blast,FBgn0034728,FBtr0301668,CG6339,rad50,rad50	11	0	-0.355	0.5965	186492,intron,0.5965,-1.79217	0.419	186359,synonymous,0.4188,-1.16439
515	seq_s_1264	REF_STRG_1_9547_XLOC_022811	668367	675878	7512	0.046	3401	0.489	453	0.468	50	0.474	11	0.491	403	0.465	39	FBgn0038830	entap,XP_037799121.1 calmodulin-like protein 4 [Penaeus monodon]|blast,FBgn0038830,FBtr0083992,CG17272,CG17272,	39	3	-0.1948	0.8047	673302,intron,0.8047,-3.26671	0.682	673942,synonymous,0.6817,-1.19959
516	seq_s_1874	REF_STRG_1_13064_XLOC_039081	133399	446013	312615	0.119	5403	0.281	11304	0.467	76	0.336	39	0.279	11228	0.585	37	FBgn0005640	entap,XP_027238289.1 cyclin-dependent kinase 17-like [Penaeus vannamei]|blast,FBgn0005640,FBtr0110922,CG10579,Eip63E,Ecdysone-induced	808	291	0.5073	0.9152	142298,intron,0.9152,1.32678	0.815	151577,5_prime_UTR,0.8148,0.179258
517	seq_s_17695	REF_STRG_1_56408_XLOC_036844	258680	260173	1494			0.467	196	0.467	196	0.501	133			0.401	63	FBgn0020309	entap,|blast,FBgn0020309,FBtr0080262,CG14938,crol,crooked	46	8	0.691	0.7758	259621,missense,0.7758,0.250794	0.776	259621,missense,0.7758,0.250794
518	seq_s_10929	REF_TRIN_2_00201_XLOC_016635	56749	57375	627			0.467	9	0.467	9	0.467	9					FBgn0035207	entap,|blast,FBgn0035207,FBtr0072671,CG9153,Herc4,HECT	0	0	3.1417	0.3803	57357,synonymous,0.3803,3.084	0.38	57357,synonymous,0.3803,3.084
519	seq_s_1577	REF_STRG_1_11393_XLOC_032008	294093	347632	53540	0.158	2871	0.359	3592	0.466	144	0.495	70	0.352	3448	0.443	74	FBgn0038532	entap,|blast,FBgn0038532,FBtr0331347,CG14322,CG14322,	279	93	1.277	0.8782	339494,intron,0.8782,1.83308	0.756	309594,3_prime_UTR,0.7556,2.12523
520	seq_s_5106	REF_STRG_1_26657_XLOC_085824	342342	347403	5062	0.092	1554	0.466	121	0.466	121	0.147	6			0.475	115	FBgn0034113	entap,|blast,FBgn0034113,FBtr0087178,CG8060,CG8060,	12	0	1.4348	0.6191	343515,3_prime_UTR,0.6191,0.442232	0.619	343515,3_prime_UTR,0.6191,0.442232
521	seq_s_43173	REF_STRG_1_83611_XLOC_077690	85795	103509	17715	0.054	356	0.374	1459	0.465	57	0.439	50	0.369	1402	0.579	7	FBgn0037913	entap,XP_027214327.1 fatty acid-binding protein-like [Penaeus vannamei]|blast,FBgn0037913,FBtr0100323,CG6783,fabp,fatty	105	0	2.5696	0.6132	103081,intron,0.6132,5.99019	0.587	103466,missense,0.5873,4.45896
522	seq_s_5844	REF_STRG_1_29189_XLOC_092222	105785	147006	41222	0.045	2347	0.503	793	0.465	79	0.522	21	0.506	714	0.444	58	FBgn0030671	entap,XP_027215692.1 factor VIII intron 22 protein-like [Penaeus vannamei]|blast,FBgn0030671,FBtr0344214,CG8134,CG8134,	60	50	1.6027	0.943	106381,3_prime_UTR,0.9430,1.19848	0.943	106381,3_prime_UTR,0.9430,1.19848
523	seq_s_1451	REF_STRG_1_10583_XLOC_028583	624222	699772	75551	0.12	2472	0.176	4990	0.465	269	0.027	24	0.139	4721	0.501	245	FBgn0020309	entap,|blast,FBgn0020309,FBtr0080262,CG14938,crol,crooked	90	0	0.1494	0.705	698606,3_prime_UTR,0.7050,4.46647	0.705	698606,3_prime_UTR,0.7050,4.46647
524	seq_s_21287	COM_SPAL_1_012393_XLOC_044479	65578	154490	88913	0.166	1179	0.236	2626	0.464	50	0.464	50	0.231	2576			FBgn0000083	entap,XP_037775465.1 annexin-B12-like isoform X2 [Penaeus monodon]|blast,FBgn0000083,FBtr0336798,CG5730,AnxB9,Annexin	112	0	2.0501	0.6726	136529,intron,0.6726,3.93099	0.586	139670,synonymous,0.5859,4.88823
525	seq_s_32244	REF_TRIN_12_01848_XLOC_063529	31122	31502	381	0.043	4622	0.464	12	0.464	12	0.464	12					FBgn0051632	entap,|blast,FBgn0051632,FBtr0345446,CG31632,sens-2,senseless-2	0	0	2.7857	0.2629	31346,synonymous,0.2629,2.3145	0.263	31346,synonymous,0.2629,2.3145
526	seq_s_25767	REF_STRG_1_67870_XLOC_053080	107970	117108	9139	0.452	3485	0.662	518	0.463	68	0.462	47	0.696	450	0.468	21	FBgn0033836	entap,|blast,FBgn0033836,FBtr0087716,CG18278,CG18278,	115	49	0.1481	0.8352	115656,intron,0.8352,-0.42975	0.795	108541,missense,0.7950,-0.116951
527	seq_s_261	REF_STRG_1_2856_XLOC_053587	929133	966520	37388	0.318	484	0.115	1381	0.463	9	0.466	8	0.114	1372	0.004	1	FBgn0031848	entap,XP_037792771.1 non-structural maintenance of chromosomes element 1 homolog isoform X1 [Penaeus monodon]|blast,FBgn0031848,FBtr0333349,CG11329,Nse1,Non-SMC	57	0	-1.6587	0.6726	931247,intron,0.6726,-4.53884	0.513	929749,synonymous,0.5127,-3.26471
528	seq_s_30746	REF_TRIN_4_01442_XLOC_061320	97483	98193	711			0.463	15	0.463	15	0.463	15					FBgn0031610	entap,|blast,FBgn0031610,FBtr0077442,CG15436,Paris,Parkin	3	0	-0.9872	0.5965	97517,missense,0.5965,-1.78522	0.597	97517,missense,0.5965,-1.78522
529	seq_s_18006	REF_STRG_1_56924_XLOC_037577	130437	136649	6213	0.049	6308	0.462	54	0.462	54	0.637	10			0.408	44	FBgn0031693	entap,|blast,FBgn0031693,FBtr0079066,CG14032,Cyp4ac1,Cyp4ac1	9	0	1.3717	0.5028	131160,synonymous,0.5028,1.82159	0.503	131160,synonymous,0.5028,1.82159
530	seq_s_284	REF_STRG_1_3037_XLOC_057563	831409	833599	2191	0.32	6923	0.547	191	0.462	125	0.476	110	0.662	66	0.046	15	FBgn0015773	entap,CQUAD_00011393-RA protein AED:0.03 eAED:0.03 QI:0,0,0,0.5,1,1,2,0,355 NA [cherax quadricarinatus]|blast,FBgn0015773,FBtr0308337,CG18657,NetA,Netrin-A	13	0	3.2239	0.6421	832352,synonymous,0.6421,3.08654	0.642	832352,synonymous,0.6421,3.08654
531	seq_s_13485	REF_STRG_1_48643_XLOC_025561	249658	251428	1771	0.106	3792	0.462	319	0.462	319	0.51	199			0.369	120	FBgn0038047	entap,|blast,FBgn0038047,FBtr0082589,CG5245,CG5245,	65	11	-0.6995	0.8352	250991,synonymous,0.8352,-0.591153	0.835	250991,synonymous,0.8352,-0.591153
532	seq_s_36580	COM_SPAL_1_020454_XLOC_069567	66412	130697	64286	0.316	1198	0.307	1780	0.462	47	0.462	47	0.3	1733			FBgn0033240	entap,XP_042203507.1 protein RRNAD1-like [Homarus americanus]|blast,FBgn0033240,FBtr0305126,CG2906,CG2906,	169	12	-0.1998	0.8885	123966,intron,0.8885,-0.398324	0.664	118596,missense,0.6640,0.137168
533	seq_s_11862	REF_STRG_1_45243_XLOC_020227	239572	314172	74601	0.177	327	0.315	4770	0.462	80	0.541	52	0.312	4690	0.289	28	FBgn0032079	entap,VN_GLEAN_10002980 [mRNA] locus=scaffold22471:91750:104309:+ [translate_table: standard] NA [eriocheir sinensis]|blast,FBgn0032079,FBtr0303885,CG31886,CG31886,	138	1	0.662	0.7393	306545,intron,0.7393,1.96015	0.534	312841,synonymous,0.5343,0.274415
534	seq_s_31450	REF_STRG_1_74086_XLOC_062394	57978	59970	1993	0.063	2206	0.462	309	0.462	309	0.443	131			0.476	178	FBgn0262509	entap,|blast,FBgn0262509,FBtr0304830,CG43079,nrm,neuromusculin	24	8	3.4202	0.7916	59366,3_prime_UTR,0.7916,3.39167	0.792	59366,3_prime_UTR,0.7916,3.39167
535	seq_s_6567	REF_TRIN_5_01254_XLOC_097584	391437	428740	37304	0.862	13	0.462	29	0.462	29	0.478	24			0.236	5	FBgn0264693	entap,|blast,FBgn0264693,FBtr0073268,CG14998,ens,ensconsin	4	3	2.322	0.7221	427954,synonymous,0.7221,1.37729	0.722	427954,synonymous,0.7221,1.37729
536	seq_s_2226	REF_TRIN_9_00936_XLOC_046469	216640	335286	118647	0.146	1922	0.202	4883	0.462	67	0.462	67	0.198	4816			FBgn0036569	entap,|blast,FBgn0036569,FBtr0302328,CG5414,IleRS-m,Isoleucyl-tRNA	318	45	0.1558	0.8371	242634,intron,0.8371,-1.86739	0.701	228511,synonymous,0.7005,-2.85334
537	seq_s_13108	REF_STRG_1_47903_XLOC_024385	13461	156046	142586	0.409	3492	0.391	10377	0.462	316	0.43	171	0.389	10061	0.496	145	FBgn0034842	entap,|blast,FBgn0034842,FBtr0072045,CG9868,Prosb5R1,Proteasome	734	369	1.8811	0.8782	81747,intron,0.8782,1.74335	0.856	71665,synonymous,0.8564,0.0829225
538	seq_s_5711	REF_STRG_1_28809_XLOC_091241	284525	305532	21008	0.148	4716	0.32	692	0.461	29	0.461	29	0.313	663			FBgn0038136	entap,|blast,FBgn0038136,FBtr0082741,CG8774,CG8774,	40	1	1.1026	0.7436	286005,intron,0.7436,0.581696	0.613	305312,missense,0.6132,1.98468
539	seq_s_1431	REF_TRIN_1_00619_XLOC_028021	440380	681077	240698	0.334	3923	0.282	9500	0.461	28	0.461	28	0.282	9472			FBgn0036336	entap,XP_042229063.1 protein-S-isoprenylcysteine O-methyltransferase-like isoform X1 [Homarus americanus]|blast,FBgn0036336,FBtr0332075,CG11268,ste14,isoprenylcysteine	515	213	-0.4145	0.9721	478440,intron,0.9721,-1.73313	0.792	440903,missense_splice,0.7916,0.731512
540	seq_s_15421	REF_STRG_1_52409_XLOC_031177	85054	86796	1743	0.397	2095	0.461	45	0.461	45	0.346	6			0.47	39	FBgn0040253	entap,|blast,FBgn0040253,FBtr0308027,CG17200,Ugt35E1,UDP-glycosyltransferase	0	0	1.9253	0.3182	86574,5_prime_UTR,0.3182,2.1065	0.318	86574,5_prime_UTR,0.3182,2.1065
541	seq_s_6889	COM_SPAL_1_029733_XLOC_099678	217879	401276	183398	0.074	1117	0.267	6126	0.461	41	0.461	41	0.265	6085			FBgn0035484	entap,XP_027231251.1 FGGY carbohydrate kinase domain-containing protein-like [Penaeus vannamei]|blast,FBgn0035484,FBtr0310046,CG11594,CG11594,	182	0	-0.0272	0.5873	274712,intron,0.5873,0.243669	0.443	251531,synonymous,0.4427,2.29503
542	seq_s_43116	REF_STRG_1_83579_XLOC_077644	69941	116159	46219	0.487	421	0.334	1133	0.46	11	0.547	5	0.332	1122	0.264	6	FBgn0028734	entap,|blast,FBgn0028734,FBtr0335048,CG6203,Fmr1,Fmr1	58	26	1.6879	0.8352	112529,intron,0.8352,2.76785	0.717	92303,synonymous,0.7172,0.871752
543	seq_s_10420	REF_TRIN_11_03146_XLOC_014726	20071	61430	41360	0.059	708	0.274	809	0.46	63	0.46	63	0.257	746			FBgn0045852	entap,|blast,FBgn0045852,FBtr0332016,CG31753,ham,hamlet	38	0	0.7134	0.5432	25985,intron,0.5432,1.74055	0.503	44498,synonymous,0.5028,3.86494
544	seq_s_39214	REF_STRG_1_80673_XLOC_072833	53283	55025	1743	0.218	3057	0.46	202	0.46	202	0.516	89			0.413	113	FBgn0013749	entap,XP_027230196.1 ADP-ribosylation factor 4 [Penaeus vannamei]|blast,FBgn0013749,FBtr0333699,CG11027,Arf102F,ADP	18	0	1.8691	0.6758	54626,synonymous,0.6758,1.78481	0.676	54626,synonymous,0.6758,1.78481
545	seq_s_18686	COM_SPAL_1_010641_XLOC_038985	54657	222533	167877	0.032	31	0.178	2155	0.459	12	0.459	12	0.177	2143			FBgn0024996	entap,XP_037774791.1 translation initiation factor eIF-2B subunit beta-like [Penaeus monodon]|blast,FBgn0024996,FBtr0070479,CG2677,eIF2Bb,eukaryotic	11	0	0.3575	0.5293	192248,intron,0.5293,0.786471	0.372	193973,missense,0.3717,1.68747
546	seq_s_32808	REF_STRG_1_75350_XLOC_064287	86634	131449	44816	0.421	897	0.48	1462	0.459	76	0.479	52	0.481	1386	0.389	24	FBgn0010100	entap,XP_037783288.1 aconitate hydratase mitochondrial-like [Penaeus monodon]|blast,FBgn0010100,FBtr0346587,CG9244,mAcon1,Mitochondrial	169	138	2.1262	1	93940,intron,1.0000,2.96626	0.871	106296,synonymous,0.8713,3.33823
547	seq_s_19104	COM_SPAL_1_010946_XLOC_039919	13312	112368	99057	0.133	2646	0.127	11657	0.459	15	0.459	15	0.126	11642			FBgn0014163	entap,XP_037790190.1 failed axon connections-like [Penaeus monodon]|blast,FBgn0014163,FBtr0100477,CG4609,fax,failed	83	0	0.2096	0.6159	51399,intron,0.6159,-1.63871	0.466	17562,synonymous,0.4657,-0.347206
548	seq_s_13345	COM_SPAL_1_006114_XLOC_025094	196172	264044	67873	0.041	1981	0.355	3355	0.459	90	0.459	90	0.351	3265			FBgn0087040	entap,XP_042219647.1 sulfoquinovosidase-like [Homarus americanus]|blast,FBgn0087040,FBtr0076393,CG8308,aTub67C,a-Tubulin	724	183	-0.8576	0.909	211469,intron,0.9090,0.586142	0.74	243420,missense_splice,0.7398,-1.52984
549	seq_s_53608	REF_TRIN_12_00358_XLOC_088163	20130	22231	2102	0.09	1445	0.458	3	0.458	3	0.261	1			0.521	2	FBgn0020278	entap,XP_035212171.1 regulator of G-protein signaling 12-like partial [Stegodyphus dumicola]|blast,FBgn0020278,FBtr0084273,CG5248,loco,locomotion	1	0	-0.5152	0.5028	20483,3_prime_UTR,0.5028,-0.33579	0.503	20483,3_prime_UTR,0.5028,-0.33579
550	seq_c_117819	REF_TRIN_15_01961_XLOC_001633	4811	6865	2055			0.522	20	0.458	5	0.458	5	0.575	15			FBgn0054005	entap,|blast,FBgn0054005,FBtr0344762,CG34005,CG34005,	3	1	0.0346	0.8488	4874,intron,0.8488,-0.351417	0.639	6484,missense,0.6386,-0.745789
551	seq_s_23921	REF_STRG_1_65498_XLOC_049754	185711	191576	5866	0.122	4175	0.256	425	0.458	76	0.46	66	0.157	349	0.43	10	FBgn0042630	entap,XP_037780723.1 transcription factor Sox-3-B-like isoform X2 [Penaeus monodon]|blast,FBgn0042630,FBtr0330115,CG32139,Sox21b,Sox21b	5	1	1.5581	0.7682	188046,intron,0.7682,2.89718	0.436	191485,3_prime_UTR,0.4364,-0.122324
552	seq_s_24329	REF_STRG_1_66015_XLOC_050483	188924	189581	658			0.458	60	0.458	60	0.536	40			0.065	20	FBgn0053864	entap,CQUAD_00013281-RA protein AED:0.06 eAED:0.06 QI:0,-1,0,1,-1,1,1,0,183 NA [cherax quadricarinatus]|blast,FBgn0053864,FBtr0091868,CG33864,His1:CG33864,His1:CG33864	4	1	2.3072	0.728	189269,synonymous,0.7280,2.69266	0.728	189269,synonymous,0.7280,2.69266
553	seq_s_50134	REF_STRG_1_88017_XLOC_084996	9708	10978	1271	0.335	3584	0.457	105	0.457	105	0.449	40			0.462	65	FBgn0032339	entap,|blast,FBgn0032339,FBtr0343622,CG4705,Wdr59,WD	7	0	2.985	0.6549	10573,3_prime_UTR,0.6549,2.57551	0.655	10573,3_prime_UTR,0.6549,2.57551
554	seq_s_17931	REF_STRG_1_56819_XLOC_037401	269184	270975	1792	0.117	28	0.457	102	0.457	102	0.501	80			0.235	22	FBgn0020309	entap,|blast,FBgn0020309,FBtr0335474,CG14938,crol,crooked	18	3	-1.1991	0.7172	269942,missense,0.7172,-0.601548	0.717	269942,missense,0.7172,-0.601548
555	seq_c_100690	REF_STRG_1_103916_XLOC_000051	5400	6729	1330			0.457	80	0.457	80	0.464	48			0.448	32	FBgn0032295	entap,|blast,FBgn0032295,FBtr0080113,CG12299,CG12299,	13	0	1.8507	0.606	6501,missense,0.6060,1.82545	0.606	6501,missense,0.6060,1.82545
556	seq_s_7262	COM_SPAL_1_030429_XLOC_102016	36843	411422	374580			0.321	9193	0.457	23	0.457	23	0.32	9170			FBgn0034854	entap,|blast,FBgn0034854,FBtr0072036,CG3493,Golgin245,Golgin-245	421	0	-0.7427	0.6975	39838,intron,0.6975,-0.483792	0.49	78801,synonymous,0.4899,2.10002
557	seq_s_1232	REF_STRG_1_9381_XLOC_021749	506720	507649	930	0.392	6534	0.457	63	0.457	63	0.443	14			0.46	49	FBgn0002773	entap,XP_037801780.1 myosin regulatory light chain 2-like [Penaeus monodon]|blast,FBgn0002773,FBtr0089747,CG2184,Mlc2,Myosin	8	0	-2.1335	0.5617	506726,5_prime_UTR,0.5617,-0.957467	0.562	506726,5_prime_UTR,0.5617,-0.957467
558	seq_s_9237	COM_SPAL_1_033517_XLOC_112406	19347	209087	189741	0.065	2088	0.418	3738	0.457	30	0.457	30	0.418	3708			FBgn0036892	entap,XP_027219203.1 lon protease homolog 2 peroxisomal-like [Penaeus vannamei]|blast,FBgn0036892,FBtr0074967,CG8798,Lon,Lon	573	3	-0.6386	0.8047	121734,intron,0.8047,-1.13251	0.587	187876,synonymous,0.5873,0.696612
559	seq_s_946	REF_STRG_1_7626_XLOC_113399	254645	255445	801	0.085	958	0.456	43	0.456	43	0.456	43					FBgn0040297	entap,|blast,FBgn0040297,FBtr0334173,CG9256,Nhe2,Na<up>+</up>/H<up>+</up>	6	0	-0.9679	0.6817	254734,missense,0.6817,-1.08775	0.682	254734,missense,0.6817,-1.08775
560	seq_s_6566	REF_TRIN_12_01512_XLOC_097580	113706	301880	188175	0.049	4926	0.331	8664	0.456	49	0.456	49	0.33	8615			FBgn0051690	entap,XP_027207187.1 transmembrane and TPR repeat-containing protein 2-like [Penaeus vannamei]|blast,FBgn0051690,FBtr0301682,CG31690,CG31690,	444	166	1.207	0.8885	191469,intron,0.8885,1.53572	0.821	210714,synonymous,0.8207,3.1412
561	seq_c_157934	REF_STRG_1_111912_XLOC_005279	342	12717	12376			0.449	214	0.456	19	0.456	19	0.448	195			FBgn0034498	entap,|blast,FBgn0034498,FBtr0086302,CG16868,CG16868,	10	0	2.0384	0.5873	651,intron,0.5873,2.76232	0.436	473,synonymous,0.4364,2.13725
562	seq_s_35083	REF_STRG_1_77466_XLOC_067550	16222	129293	113072			0.272	1852	0.456	7	0.456	7	0.271	1845			FBgn0261800	entap,|blast,FBgn0261800,FBtr0079491,CG7123,LanB1,LanB1	10	0	0.3328	0.5134	118578,intron,0.5134,0.578083	0.38	72912,missense,0.3803,0.821812
563	seq_s_7420	REF_TRIN_1_00416_XLOC_102944	195857	196237	381	0.053	653	0.455	4	0.455	4	0.455	4					FBgn0001325	entap,|blast,FBgn0001325,FBtr0333162,CG3340,Kr,Kruppel	0	0	1.2727	0.251	196178,missense,0.2510,1.22884	0.251	196178,missense,0.2510,1.22884
564	seq_s_29223	REF_STRG_1_71710_XLOC_058898	168189	182213	14025	0.1	1072	0.285	481	0.455	17	0.455	17	0.279	464			FBgn0033240	entap,|blast,FBgn0033240,FBtr0113052,CG2906,CG2906,	55	4	-0.6896	0.7821	177928,intron,0.7821,-1.34526	0.569	182105,missense,0.5690,-1.10581
565	seq_s_8601	REF_STRG_1_37402_XLOC_109366	369594	382428	12835	0.198	1179	0.456	1226	0.455	418	0.51	39	0.456	808	0.45	379	FBgn0265607	entap,XP_037783119.1 uncharacterized protein LOC119579397 [Penaeus monodon]|blast,FBgn0265607,FBtr0340178,CG12621,beat-IIIa,beaten	185	18	-1.294	0.8144	374452,intron,0.8144,-1.6129	0.668	381394,3_prime_UTR,0.6684,-3.13621
566	seq_s_5660	COM_SPAL_1_026950_XLOC_090770	41033	66750	25718	0.281	2015	0.255	707	0.454	196	0.454	196	0.185	511			FBgn0032136	entap,CQUAD_00021663-RA protein AED:0.02 eAED:0.02 QI:0,0.87,0.77,1,0.87,0.88,9,345,4814 NA [cherax quadricarinatus]|blast,FBgn0032136,FBtr0303874,CG15828,Apoltp,Apolipoprotein	23	0	1.4956	0.5728	60501,synonymous,0.5728,1.01999	0.573	60501,synonymous,0.5728,1.01999
567	seq_s_172	REF_TRIN_7_01074_XLOC_035723	1058164	1187574	129411	0.064	158	0.23	2615	0.454	22	0.454	22	0.228	2593			FBgn0028863	entap,snap-scaffold3438-processed-gene-1.11-mRNA-1 protein AED:0.22 eAED:0.35 QI:0,0.28,0.12,0.75,1,1,8,0,523 NA [procambarus virginalis]|blast,FBgn0028863,FBtr0344774,CG4587,stol,stolid	20	0	0.4641	0.5991	1098393,intron,0.5991,-1.55651	0.304	1096399,synonymous,0.3039,1.4964
568	seq_s_50418	REF_STRG_1_88144_XLOC_085248	30263	91094	60832			0.503	1984	0.453	28	0.433	18	0.503	1956	0.497	10	FBgn0260855	entap,XP_037787593.1 vesicle-trafficking protein SEC22a-like [Penaeus monodon]|blast,FBgn0260855,FBtr0070141,CG7359,Sec22,Secretory	234	49	1.5287	0.8628	50571,intron,0.8628,1.20082	0.671	31056,missense,0.6708,1.51083
569	seq_s_2042	REF_STRG_1_13849_XLOC_042718	360645	365707	5063	0.101	4560	0.453	340	0.453	340	0.265	27			0.462	313	FBgn0033868	entap,|blast,FBgn0033868,FBtr0332255,CG13340,S-Lap7,Sperm-Leucylaminopeptidase	12	0	3.0348	0.6132	361553,3_prime_UTR,0.6132,4.19333	0.613	361553,3_prime_UTR,0.6132,4.19333
570	seq_s_2776	REF_STRG_1_17352_XLOC_056442	351179	363037	11859			0.335	257	0.453	8	0.438	5	0.331	249	0.489	3	FBgn0086691	entap,XP_027216941.1 2-iminobutanoate/2-iminopropanoate deaminase-like [Penaeus vannamei]|blast,FBgn0086691,FBtr0332376,CG15261,UK114,UK114	32	1	-1.3102	0.7556	352316,intron,0.7556,-1.24776	0.563	351229,3_prime_UTR,0.5630,-2.38485
571	seq_s_13662	REF_STRG_1_48987_XLOC_026093	8696	9740	1045	0.061	1014	0.453	18	0.453	18	0.378	4			0.465	14	FBgn0037238	entap,|blast,FBgn0037238,FBtr0335203,CG1090,CG1090,	2	0	-3.0823	0.4199	9113,3_prime_UTR,0.4199,-2.57468	0.42	9113,3_prime_UTR,0.4199,-2.57468
572	seq_s_3491	REF_STRG_1_20311_XLOC_067325	256975	257977	1003	0.153	5401	0.46	118	0.452	36	0.452	36	0.463	82			FBgn0002573	entap,|blast,FBgn0002573,FBtr0075862,CG32120,sens,senseless	0	0	0.761	0.3445	257618,intron,0.3445,0.644701	0.308	257153,synonymous,0.3082,0.424443
573	seq_s_26725	REF_STRG_1_68966_XLOC_054720	90303	158193	67891	0.074	2646	0.174	3130	0.452	25	0.481	20	0.172	3105	0.074	5	FBgn0028342	entap,XP_037786632.1 ATP synthase subunit delta mitochondrial-like [Penaeus monodon]|blast,FBgn0028342,FBtr0343981,CG2968,ATPsynd,ATP	69	7	1.0202	0.7449	104968,intron,0.7449,2.66783	0.606	90470,missense,0.6060,1.67078
574	seq_s_32337	REF_STRG_1_74869_XLOC_063631	5127	131469	126343			0.365	3634	0.452	24	0.446	18	0.365	3610	0.462	6	FBgn0003656	entap,|blast,FBgn0003656,FBtr0071125,CG2212,sws,swiss	50	0	0.5349	0.6549	110082,intron,0.6549,-0.555072	0.4	46696,3_prime_UTR,0.4000,1.32675
575	seq_s_1495	REF_STRG_1_10847_XLOC_029815	321278	373745	52468	0.231	2305	0.363	1614	0.452	54	0.486	33	0.36	1560	0.378	21	FBgn0001215	entap,|blast,FBgn0001215,FBtr0085298,CG9983,Hrb98DE,Heterogeneous	34	0	2.2761	0.556	363144,intron,0.5560,1.81684	0.436	322528,synonymous,0.4361,2.69975
576	seq_s_27487	REF_TRIN_11_00346_XLOC_056047	31719	109922	78204	0.025	1418	0.159	4008	0.452	20	0.452	20	0.158	3988			FBgn0017577	entap,XP_027217715.1 DNA replication licensing factor Mcm5-like [Penaeus vannamei]|blast,FBgn0017577,FBtr0082279,CG4082,Mcm5,Minichromosome	64	32	0.141	0.8352	48214,intron,0.8352,2.62115	0.698	32218,missense,0.6975,0.896432
577	seq_s_44431	REF_STRG_1_84491_XLOC_079023	34952	37324	2373	0.348	1254	0.452	111	0.452	111	0.462	80			0.435	31	FBgn0038047	entap,|blast,FBgn0038047,FBtr0082589,CG5245,CG5245,	27	7	-0.6159	0.7913	36176,synonymous,0.7913,-1.26351	0.791	36176,synonymous,0.7913,-1.26351
578	seq_s_4657	REF_STRG_1_24944_XLOC_081319	60028	444430	384403	0.093	2179	0.351	12591	0.452	122	0.47	113	0.35	12469	0.102	9	FBgn0012037	entap,EFX86779 pep supercontig:V1.0:DAPPUscaffold_7:806698:813324:-1 gene:DAPPUDRAFT_307838 transcript:EFX86779 gene_biotype:protein_coding transcript_biotype:protein_coding NA [daphnia pulex]|blast,FBgn0012037,FBtr0343667,CG8827,Ance,Angiotensin	1068	319	0.9108	0.9152	66668,intron,0.9152,-0.137069	0.835	224756,missense,0.8352,1.6483
579	seq_s_141	REF_STRG_1_1707_XLOC_027405	1056756	1059483	2728	0.233	2071	0.541	478	0.452	222	0.46	189	0.597	256	0.405	33	FBgn0087011	entap,XP_028412093.1 ryncolin-1-like [Dendronephthya gigantea]|blast,FBgn0087011,FBtr0302582,CG41520,CG41520,	102	2	2.4027	0.7696	1059314,synonymous,0.7696,1.74098	0.77	1059314,synonymous,0.7696,1.74098
580	seq_s_10389	COM_SPAL_1_002997_XLOC_014600	16763	147802	131040			0.376	5123	0.452	41	0.452	41	0.375	5082			FBgn0030634	entap,XP_042209246.1 WSC domain-containing protein 2-like [Homarus americanus]|blast,FBgn0030634,FBtr0343351,CG9164,CG9164,	334	162	0.5861	0.943	100962,intron,0.9430,0.920129	0.419	110697,synonymous,0.4188,1.38316
581	seq_s_33018	REF_STRG_1_75553_XLOC_064604	31434	81912	50479	0.09	2731	0.446	3701	0.451	46	0.519	22	0.446	3655	0.397	24	FBgn0035505	entap,XP_027234911.1 protein tipE-like partial [Penaeus vannamei]|blast,FBgn0035505,FBtr0073258,CG15004,Teh2,tipE	296	175	1.2225	0.9721	58488,intron,0.9721,1.06644	0.908	80683,synonymous,0.9075,-0.652932
582	seq_s_28334	COM_SPAL_1_016627_XLOC_057451	16152	113817	97666	0.258	1333	0.324	2812	0.45	87	0.45	87	0.319	2725			FBgn0036565	entap,XP_037775549.1 DBH-like monooxygenase protein 1 isoform X1 [Penaeus monodon]|blast,FBgn0036565,FBtr0333599,CG5235,CG5235,	322	18	0.5391	0.8293	87501,intron,0.8293,-1.64573	0.56	69464,synonymous,0.5600,-1.33393
583	seq_s_772	REF_TRIN_16_01995_XLOC_104630	340832	502837	162006	0.175	1563	0.331	3624	0.45	9	0.45	9	0.331	3615			FBgn0038453	entap,XP_037793782.1 ADP-ribosylation factor-like protein 6-interacting protein 1 [Penaeus monodon]|blast,FBgn0038453,FBtr0333728,CG10326,Arl6IP1,ADP-ribosylation	292	153	1.1055	0.9414	472655,intron,0.9414,2.43487	0.791	403707,synonymous,0.7913,1.18553
584	seq_s_9179	REF_STRG_1_38949_XLOC_112128	224723	239862	15140	0.186	5666	0.217	1168	0.45	117	0.45	58	0.182	1051	0.451	59	FBgn0058191	entap,|blast,FBgn0058191,FBtr0334735,CG40191,CG40191,	67	23	0.6152	0.9075	224930,5_prime_UTR_premature_start_codon_gain,0.9075,-0.0173492	0.908	224930,5_prime_UTR_premature_start_codon_gain,0.9075,-0.0173492
585	seq_s_8414	COM_SPAL_1_032327_XLOC_108383	132835	222801	89967	0.134	3557	0.218	3049	0.45	29	0.45	29	0.216	3020			FBgn0032191	entap,XP_027214793.1 sorting nexin-17-like [Penaeus vannamei]|blast,FBgn0032191,FBtr0079960,CG5734,Snx17,Sorting	94	0	1.551	0.5992	206823,intron,0.5992,1.142	0.098	198296,synonymous,0.0983,3.64043
586	seq_s_9317	REF_STRG_1_39308_XLOC_112779	34391	124606	90216	0.038	4415	0.334	2523	0.45	31	0.45	31	0.332	2492			FBgn0041182	entap,CQUAD_00006231-RA protein AED:0.21 eAED:0.21 QI:0,0,0,0.7,0.33,0.5,10,0,461 NA [cherax quadricarinatus]|blast,FBgn0041182,FBtr0335487,CG7052,Tep2,Thioester-containing	117	0	0.7155	0.556	47734,intron,0.5560,-0.92965	0.43	35063,missense_splice,0.4302,2.01618
587	seq_s_1874	REF_STRG_1_13074_XLOC_039087	635097	676744	41648	0.269	467	0.196	2501	0.449	125	0.295	39	0.174	2376	0.492	86	FBgn0053126	entap,XP_042212550.1 apolipoprotein D-like [Homarus americanus]|blast,FBgn0053126,FBtr0343844,CG33126,NLaz,Neural	169	9	0.962	0.7821	643222,intron,0.7821,1.12096	0.661	635138,3_prime_UTR,0.6607,0.307183
588	seq_s_45017	REF_STRG_1_84887_XLOC_079678	2873	5496	2624	0.05	24	0.449	267	0.449	267	0.45	82			0.448	185	FBgn0025874	entap,|blast,FBgn0025874,FBtr0075791,CG8474,Meics,Meiotic	6	0	-0.6026	0.5721	4801,synonymous,0.5721,-1.76378	0.572	4801,synonymous,0.5721,-1.76378
589	seq_s_21266	COM_SPAL_1_012381_XLOC_044452	67431	183441	116011	0.128	484	0.269	2771	0.448	7	0.448	7	0.268	2764			FBgn0035993	entap,XP_027232348.1 nuclear transcription factor Y subunit alpha-like isoform X4 [Penaeus vannamei]|blast,FBgn0035993,FBtr0076504,CG3891,Nf-YA,Nuclear	2	0	0.4576	0.4462	136694,intron,0.4462,-1.5991	0.321	68631,missense,0.3212,-0.260229
590	seq_s_22346	REF_STRG_1_63326_XLOC_046656	220698	221522	825	0.042	1371	0.448	39	0.448	39	0.473	29			0.358	10	FBgn0053864	entap,|blast,FBgn0053864,FBtr0091868,CG33864,His1:CG33864,His1:CG33864	0	0	1.1656	0.3524	221180,synonymous,0.3524,1.65737	0.352	221180,synonymous,0.3524,1.65737
591	seq_s_13128	REF_STRG_1_47944_XLOC_024449	207563	212784	5222	0.282	3632	0.137	271	0.448	10	0.448	10	0.12	261			FBgn0286071	entap,|blast,FBgn0286071,FBtr0339398,CG14869,AdamTS-A,ADAM	1	0	-0.308	0.4267	210900,intron,0.4267,-0.98562	0.245	208318,missense,0.2452,2.55948
592	seq_s_5580	REF_TRIN_7_01226_XLOC_090112	353533	354519	987			0.448	20	0.448	20	0.448	20					FBgn0038047	entap,|blast,FBgn0038047,FBtr0082589,CG5245,CG5245,	2	0	2.444	0.576	354513,missense,0.5760,1.92234	0.576	354513,missense,0.5760,1.92234
593	seq_s_16590	REF_STRG_1_54507_XLOC_034235	140436	212227	71792	0.042	1145	0.432	1480	0.447	38	0.454	37	0.431	1442	0.299	1	FBgn0039771	entap,|blast,FBgn0039771,FBtr0330291,CG15538,Osi23,Osiris	119	0	-0.2822	0.6421	205055,intron,0.6421,-1.41903	0.49	147779,missense,0.4899,-2.19744
594	seq_s_35337	REF_STRG_1_77621_XLOC_067850	77599	78667	1069	0.388	2523	0.447	144	0.447	144	0.447	144					FBgn0038047	entap,|blast,FBgn0038047,FBtr0082589,CG5245,CG5245,	24	5	-3.1626	0.8382	77789,missense,0.8382,-1.48775	0.838	77789,missense,0.8382,-1.48775
595	seq_s_23618	REF_STRG_1_65141_XLOC_049240	195141	197415	2275	0.155	602	0.31	207	0.447	40	0.445	34	0.271	167	0.455	6	FBgn0035162	entap,|blast,FBgn0035162,FBtr0072597,CG13900,Sf3b3,Splicing	21	0	-0.0705	0.6657	195417,intron,0.6657,1.25417	0.661	195583,synonymous,0.6607,0.538681
596	seq_s_18367	COM_SPAL_1_010418_XLOC_038309	206130	252149	46020	0.132	2606	0.239	1604	0.447	14	0.447	14	0.236	1590			FBgn0030915	entap,XP_037799173.1 nitric oxide synthase-interacting protein homolog [Penaeus monodon]|blast,FBgn0030915,FBtr0074558,CG6179,CG6179,	32	0	0.2022	0.5134	207435,intron,0.5134,2.06307	0.478	212591,missense,0.4777,2.30398
597	seq_s_2967	REF_STRG_1_18211_XLOC_059624	77053	261614	184562	0.23	3003	0.351	7428	0.447	121	0.479	83	0.35	7307	0.389	38	FBgn0027570	entap,XP_042232176.1 neprilysin-2-like isoform X2 [Homarus americanus]|blast,FBgn0027570,FBtr0333922,CG9761,Nep2,Neprilysin	650	11	0.0319	0.7758	234298,intron,0.7758,-0.547531	0.599	136358,5_prime_UTR,0.5991,-0.544785
598	seq_s_2410	REF_STRG_1_15741_XLOC_050072	335670	337673	2004	0.018	26	0.446	137	0.446	137	0.466	63			0.428	74	FBgn0038047	entap,|blast,FBgn0038047,FBtr0082589,CG5245,CG5245,	27	0	-1.1328	0.6188	335815,5_prime_UTR,0.6188,-0.728899	0.619	335815,5_prime_UTR,0.6188,-0.728899
599	seq_s_35073	REF_TRIN_14_01085_XLOC_067541	51952	56766	4815	0.033	304	0.446	23	0.446	23	0.446	23					FBgn0020309	entap,|blast,FBgn0020309,FBtr0080262,CG14938,crol,crooked	1	0	-0.432	0.4244	52381,synonymous,0.4244,-1.00489	0.424	52381,synonymous,0.4244,-1.00489
600	seq_s_21557	REF_STRG_1_62209_XLOC_045025	105934	143190	37257	0.117	4993	0.457	1447	0.446	34	0.44	26	0.457	1413	0.457	8	FBgn0030305	entap,XP_037772703.1 ubiquitin-like modifier-activating enzyme 5 [Penaeus monodon]|blast,FBgn0030305,FBtr0073505,CG1749,Uba5,Ubiquitin-like	158	0	-0.3265	0.6885	116173,intron,0.6885,-0.147202	0.411	123022,synonymous,0.4108,0.0639048
601	seq_s_54755	REF_STRG_1_90371_XLOC_089157	9096	35272	26177	0.344	539	0.476	1160	0.445	15	0.445	15	0.477	1145			FBgn0001083	entap,|blast,FBgn0001083,FBtr0112806,CG1500,fw,furrowed	136	0	3.1238	0.6758	30062,intron,0.6758,3.77865	0.501	29313,synonymous,0.5009,3.5339
602	seq_s_5244	REF_STRG_1_27142_XLOC_087128	394936	429246	34311	0.048	67	0.445	141	0.445	141	0.421	106			0.509	35	FBgn0259230	entap,|blast,FBgn0259230,FBtr0299675,CG42295,lectin-22C,lectin-22C	13	13	2.9816	0.8782	395165,3_prime_UTR,0.8782,1.95402	0.878	395165,3_prime_UTR,0.8782,1.95402
603	seq_c_127600	REF_STRG_1_108455_XLOC_002552	2727	18145	15419			0.36	714	0.444	41	0.444	41	0.354	673			FBgn0261554	entap,|blast,FBgn0261554,FBtr0342885,CG42672,CG42672,	54	42	1.947	0.9152	9575,intron,0.9152,3.06381	0.878	16873,missense,0.8782,-0.435261
604	seq_s_12719	REF_STRG_1_47064_XLOC_023096	319115	321613	2499			0.444	183	0.444	183	0.317	77			0.519	106	FBgn0016078	entap,XP_023230254.1 putative phosphatidate phosphatase [Centruroides sculpturatus]|blast,FBgn0016078,FBtr0088553,CG8804,wun,wunen	4	0	2.7368	0.4657	321302,missense,0.4657,3.23798	0.466	321302,missense,0.4657,3.23798
605	seq_s_26656	COM_SPAL_1_015754_XLOC_054611	55551	153557	98007	0.19	65	0.387	3003	0.444	40	0.444	40	0.386	2963			FBgn0035763	entap,XP_037789578.1 major facilitator superfamily domain-containing protein 1-like [Penaeus monodon]|blast,FBgn0035763,FBtr0332734,CG8602,mrva,minerva	346	66	1.7447	0.909	103419,intron,0.9090,1.43131	0.498	141058,synonymous,0.4984,3.76754
606	seq_s_29091	REF_TRIN_2_03032_XLOC_058703	167963	192638	24676	0.045	3027	0.472	388	0.444	39	0.444	39	0.475	349			FBgn0032210	entap,|blast,FBgn0032210,FBtr0080072,CG5603,CYLD,Cylindromatosis	32	0	1.7921	0.6421	170548,intron,0.6421,0.839659	0.49	192569,missense,0.4901,-1.2895
607	seq_c_124425	REF_TRIN_16_04406_XLOC_002238	25153	29174	4022			0.675	147	0.443	18	0.443	18	0.692	129			FBgn0001083	entap,|blast,FBgn0001083,FBtr0342733,CG1500,fw,furrowed	72	20	1.1016	0.8144	26504,intron,0.8144,1.82457	0.698	26307,synonymous,0.6975,1.71224
608	seq_s_4154	REF_STRG_1_23035_XLOC_075742	513148	516277	3130	0.421	1049	0.443	365	0.443	365	0.471	125			0.433	240	FBgn0020309	entap,|blast,FBgn0020309,FBtr0080262,CG14938,crol,crooked	32	24	2.223	0.8564	513316,3_prime_UTR,0.8564,2.29485	0.856	513316,3_prime_UTR,0.8564,2.29485
609	seq_s_7349	REF_STRG_1_33843_XLOC_102507	58264	174577	116314	0.074	778	0.319	5965	0.443	94	0.454	86	0.316	5871	0.055	8	FBgn0038156	entap,XP_018019424.1 PREDICTED: nephrin-like [Hyalella azteca]|blast,FBgn0038156,FBtr0303259,CG14372,side-IV,sidestep	180	0	1.5755	0.5994	130413,intron,0.5994,3.57026	0.484	164040,synonymous,0.4836,1.55744
610	seq_s_29645	REF_STRG_1_72182_XLOC_059595	7967	130214	122248	0.052	239	0.225	10545	0.443	112	0.443	111	0.221	10433	0.012	1	FBgn0037565	entap,|blast,FBgn0037565,FBtr0332541,CG9626,CG9626,	90	0	-0.0085	0.6275	13235,intron,0.6275,-0.143696	0.439	25278,missense,0.4387,0.70717
611	seq_s_56913	REF_STRG_1_91364_XLOC_091045	20384	88885	68502			0.421	2503	0.443	50	0.45	47	0.421	2453	0.09	3	FBgn0030764	entap,XP_027226913.1 uncharacterized protein LOC113818903 [Penaeus vannamei]|blast,FBgn0030764,FBtr0074287,CG9777,CG9777,	292	32	-2.9637	0.8382	21123,intron,0.8382,-1.2404	0.657	20809,synonymous,0.6571,-4.81983
612	seq_s_892	REF_STRG_1_7304_XLOC_110872	275662	295998	20337	0.143	2544	0.134	534	0.442	7	0.442	7	0.132	527			FBgn0263697	entap,|blast,FBgn0263697,FBtr0087585,CG13343,Uba3,Ubiquitin-like	19	0	-0.4128	0.653	295773,intron,0.6530,-0.157022	0.639	295798,splice_synonymous,0.6386,-1.28785
613	seq_c_97803	REF_STRG_1_103405_XLOC_012709	34253	36752	2500			0.442	71	0.442	71	0.485	50			0.068	21	FBgn0026160	entap,|blast,FBgn0026160,FBtr0475045,CG7958,tna,tonalli	1	0	0.7735	0.5994	34689,missense,0.5994,0.914634	0.599	34689,missense,0.5994,0.914634
614	seq_s_57425	REF_STRG_1_91606_XLOC_091491	29330	36572	7243	0.066	16	0.361	479	0.442	17	0.442	17	0.358	462			FBgn0028560	entap,|blast,FBgn0028560,FBtr0089674,CG1380,sut4,sugar	15	0	3.2884	0.56	29522,intron,0.5600,4.73372	0.443	34853,synonymous,0.4429,2.7761
615	seq_s_5006	REF_STRG_1_26275_XLOC_084920	151609	198716	47108	0.037	1235	0.452	3392	0.442	68	0.487	46	0.452	3324	0.273	22	FBgn0261357	entap,|blast,FBgn0261357,FBtr0302275,CG42634,CG42634,	184	26	1.9937	0.8382	165645,intron,0.8382,1.50005	0.402	152120,synonymous,0.4018,2.37996
616	seq_c_153220	REF_STRG_1_111513_XLOC_004918	15253	16888	1636			0.442	65	0.442	65	0.453	46			0.406	19	FBgn0031610	entap,|blast,FBgn0031610,FBtr0077442,CG15436,Paris,Parkin	9	0	0.3498	0.4836	16499,missense,0.4836,-0.415594	0.484	16499,missense,0.4836,-0.415594
617	seq_s_274	REF_STRG_1_2962_XLOC_055851	394209	622058	227850	0.037	3187	0.334	11945	0.441	133	0.443	132	0.333	11812	0.116	1	FBgn0259174	entap,XP_042204912.1 cytosolic phospholipase A2-like isoform X2 [Homarus americanus]|blast,FBgn0259174,FBtr0331844,CG42279,Nedd4,Nedd4	740	2	1.9507	0.774	449556,intron,0.7740,1.13975	0.518	534586,missense,0.5183,3.71185
618	seq_s_33882	REF_STRG_1_76366_XLOC_065827	12198	14022	1825	0.064	2642	0.441	237	0.441	237	0.447	157			0.431	80	FBgn0264959	entap,VN_GLEAN_10001876 [mRNA] locus=scaffold22013:34469:49540:+ [translate_table: standard] NA [eriocheir sinensis]|blast,FBgn0264959,FBtr0335275,CG44128,Src42A,Src	39	12	1.4134	0.7939	13268,synonymous,0.7939,1.53583	0.794	13268,synonymous,0.7939,1.53583
619	seq_s_12658	REF_STRG_1_46919_XLOC_022878	56806	322095	265290	0.278	86	0.233	24881	0.441	63	0.46	54	0.233	24818	0.061	9	FBgn0004516	entap,XP_027234308.1 glutamate decarboxylase-like [Penaeus vannamei]|blast,FBgn0004516,FBtr0332980,CG14994,Gad1,Glutamic	1125	232	1.1011	0.9152	75818,intron,0.9152,1.30126	0.849	60110,missense,0.8488,1.57483
620	seq_s_113647	COM_SPAL_1_004083_XLOC_018413	3479	30888	27410			0.349	597	0.44	17	0.44	17	0.345	580			FBgn0250791	entap,XP_037783283.1 alpha-soluble NSF attachment protein-like isoform X2 [Penaeus monodon]|blast,FBgn0250791,FBtr0074840,CG6625,aSnap,a	31	0	1.7292	0.6571	19323,intron,0.6571,3.44349	0.548	10932,missense,0.5476,2.70268
621	seq_s_96781	REF_STRG_1_103168_XLOC_114421	10315	24886	14572			0.348	543	0.44	222	0.049	14	0.288	321	0.446	208	FBgn0031661	entap,XP_042207318.1 GDP-mannose 4 6 dehydratase-like isoform X1 [Homarus americanus]|blast,FBgn0031661,FBtr0079049,CG8890,Gmd,GDP-mannose	34	0	1.427	0.6155	22877,3_prime_UTR,0.6155,2.58107	0.616	22877,3_prime_UTR,0.6155,2.58107
622	seq_s_17162	REF_STRG_1_55501_XLOC_035632	190604	197121	6518	0.239	2025	0.281	590	0.44	37	0.422	30	0.27	553	0.482	7	FBgn0002940	entap,sp,Q25158,OPSC2_HEMSA Compound eye opsin BCRH2 OS=Hemigrapsus sanguineus OX=40176 PE=2 SV=1|blast,FBgn0002940,FBtr0083857,CG4550,ninaE,neither	46	2	-0.1955	0.7289	193287,intron,0.7289,-0.288873	0.664	196114,missense,0.6640,0.672069
623	seq_s_15941	REF_STRG_1_53289_XLOC_032481	181388	183376	1989	0.165	3307	0.44	102	0.44	102	0.526	48			0.318	54	FBgn0039311	entap,CQUAD_00021698-RA protein AED:0.04 eAED:0.04 QI:228,0.66,0.5,0.75,0.33,0.25,4,0,470 NA [cherax quadricarinatus]|blast,FBgn0039311,FBtr0114505,CG10513,CG10513,	18	0	1.8082	0.579	182678,synonymous,0.5790,0.394137	0.579	182678,synonymous,0.5790,0.394137
624	seq_s_14868	REF_TRIN_15_02318_XLOC_029576	91911	145709	53799	0.144	3159	0.269	6334	0.44	14	0.44	14	0.269	6320			FBgn0003721	entap,|blast,FBgn0003721,FBtr0089962,CG4898,Tm1,Tropomyosin	246	3	1.1848	0.7449	113865,intron,0.7449,1.78795	0.556	145593,synonymous,0.5560,0.651498
625	seq_c_79010	REF_STRG_1_98998_XLOC_011074	19297	52583	33287			0.36	1473	0.44	15	0.479	10	0.36	1458	0.061	5	FBgn0028888	entap,XP_027211251.1 uncharacterized protein LOC113804558 [Penaeus vannamei]|blast,FBgn0028888,FBtr0305559,CG4168,CG4168,	76	35	2.0218	0.9414	30193,intron,0.9414,1.36159	0.782	52509,synonymous,0.7821,0.499407
626	seq_s_47476	REF_STRG_1_86436_XLOC_082238	102996	105504	2509	0.042	3320	0.44	247	0.44	247	0.432	139			0.449	108	FBgn0020309	entap,|blast,FBgn0020309,FBtr0335476,CG14938,crol,crooked	83	46	-1.9508	0.8047	103205,5_prime_UTR,0.8047,-1.59646	0.805	103205,5_prime_UTR,0.8047,-1.59646
627	seq_s_407	REF_STRG_1_4130_XLOC_074796	258223	364260	106038	0.028	2528	0.368	4525	0.44	200	0.44	198	0.365	4325	0.022	2	FBgn0032136	entap,XP_037804573.1 LOW QUALITY PROTEIN: vitellogenin-like [Penaeus monodon]|blast,FBgn0032136,FBtr0303874,CG15828,Apoltp,Apolipoprotein	102	0	2.5524	0.5994	341934,intron,0.5994,2.67957	0.56	362251,missense,0.5600,3.16455
628	seq_s_43947	REF_STRG_1_84165_XLOC_078513	44934	128737	83804			0.126	3048	0.439	29	0.439	29	0.123	3019				entap,XP_027226137.1 chromodomain-helicase-DNA-binding protein 1-like partial [Penaeus vannamei]|blast,	38	0	-0.4345	0.6607	49714,intron,0.6607,0.244236	0.562	52384,missense,0.5617,1.8369
629	seq_s_8576	REF_STRG_1_37347_XLOC_109239	225093	293284	68192	0.111	4182	0.33	3980	0.439	66	0.255	53	0.328	3914	0.687	13	FBgn0033644	entap,XP_037773256.1 facilitated trehalose transporter Tret1-like [Penaeus monodon]|blast,FBgn0033644,FBtr0088075,CG8234,Tret1-2,Trehalose	356	5	0.2149	0.828	248140,intron,0.8280,-0.552465	0.666	225194,5_prime_UTR,0.6657,0.074481
630	seq_s_11190	REF_TRIN_1_01029_XLOC_017735	38490	158638	120149	0.038	2500	0.282	4421	0.439	20	0.439	20	0.282	4401			FBgn0037085	entap,|blast,FBgn0037085,FBtr0332718,CG7204,Neu2,Neuroectoderm-expressed	285	180	0.9112	0.9414	119181,intron,0.9414,-0.0011011	0.849	38743,missense,0.8488,2.75472
631	seq_s_27983	REF_STRG_1_70358_XLOC_056825	119995	190824	70830	0.141	1730	0.383	2468	0.439	55	0.395	45	0.382	2413	0.541	10	FBgn0036839	entap,CQUAD_00013205-RA protein AED:0.06 eAED:0.06 QI:0,-1,0,1,-1,1,1,0,380 NA [cherax quadricarinatus]|blast,FBgn0036839,FBtr0075040,CG18136,SmydA-2,SET	148	4	2.4116	0.8293	151452,intron,0.8293,-1.15314	0.524	132123,synonymous,0.5236,3.59755
632	seq_s_21007	REF_STRG_1_61446_XLOC_043980	180825	216820	35996	0.239	1004	0.358	4217	0.439	154	0.408	123	0.355	4063	0.575	31	FBgn0053126	entap,XP_027235668.1 crustacyanin-C1 subunit-like isoform X1 [Penaeus vannamei]|blast,FBgn0053126,FBtr0343844,CG33126,NLaz,Neural	361	171	0.7148	0.9009	190794,intron,0.9009,-1.85666	0.878	181387,synonymous,0.8782,3.8117
633	seq_s_10647	REF_STRG_1_42584_XLOC_015601	68723	144023	75301	0.401	3824	0.394	4964	0.438	236	0.442	122	0.392	4728	0.435	114	FBgn0264695	entap,XP_042212121.1 myosin heavy chain muscle-like isoform X2 [Homarus americanus]|blast,FBgn0264695,FBtr0080907,CG17927,Mhc,Myosin	481	89	1.8839	0.8371	124993,synonymous,0.8371,0.0767135	0.837	124993,synonymous,0.8371,0.0767135
634	seq_s_4428	REF_TRIN_6_00683_XLOC_078864	114560	346403	231844	0.534	3004	0.212	8803	0.438	78	0.438	78	0.21	8725			FBgn0004657	entap,XP_042227149.1 integrin beta-PS-like isoform X1 [Homarus americanus]|blast,FBgn0004657,FBtr0340137,CG1560,mys,myospheroid	225	5	-1.7599	0.8782	141879,intron,0.8782,-0.271419	0.548	345030,synonymous,0.5476,2.31826
635	seq_s_7369	REF_STRG_1_33879_XLOC_102607	113535	308129	194595	0.075	862	0.357	7776	0.438	145	0.424	31	0.356	7631	0.44	114	FBgn0025592	entap,evm-scaffold375722-processed-gene-0.1-mRNA-1 protein AED:0.13 eAED:0.13 QI:422,1,1,1,0.72,0.83,12,594,559 NA [procambarus virginalis]|blast,FBgn0025592,FBtr0072529,CG18374,Gk1,Glycerol	557	55	1.8414	0.8352	209461,intron,0.8352,2.20733	0.717	307759,3_prime_UTR,0.7172,1.04024
636	seq_s_30276	REF_STRG_1_72894_XLOC_060607	14084	87933	73850	0.226	4601	0.329	2388	0.438	50	0.391	41	0.325	2338	0.702	9	FBgn0020377	entap,XP_037775718.1 uncharacterized protein LOC119572850 isoform X1 [Penaeus monodon]|blast,FBgn0020377,FBtr0303037,CG8856,Sr-CII,Scavenger	134	35	1.8814	0.8488	32479,intron,0.8488,1.43734	0.698	69013,missense,0.6975,1.9904
637	seq_s_4651	REF_STRG_1_24924_XLOC_081263	396965	427410	30446	0.315	359	0.437	72	0.437	72	0.416	70			0.768	2	FBgn0037943	entap,|blast,FBgn0037943,FBtr0082431,CG14722,CG14722,	7	1	3.728	0.7556	410828,missense,0.7556,2.72046	0.756	410828,missense,0.7556,2.72046
638	seq_s_28558	REF_STRG_1_71000_XLOC_057815	26440	70159	43720	0.116	1425	0.388	1818	0.437	160	0.44	90	0.383	1658	0.433	70	FBgn0038787	entap,XP_018899574.1 PREDICTED: uncharacterized protein LOC109032085 [Bemisia tabaci]|blast,FBgn0038787,FBtr0083899,CG4360,CG4360,	172	1	3.0207	0.7219	54547,intron,0.7219,2.56974	0.635	49405,missense,0.6348,1.88912
639	seq_s_8798	REF_STRG_1_37946_XLOC_110322	169091	371056	201966			0.213	14071	0.437	145	0.464	116	0.211	13926	0.346	29	FBgn0264894	entap,|blast,FBgn0264894,FBtr0334862,CG44085,CG44085,	400	4	-0.0873	0.7289	308539,intron,0.7289,-2.03937	0.512	184578,synonymous,0.5121,-2.23405
640	seq_s_7951	REF_TRIN_2_01525_XLOC_105916	88618	89016	399	0.32	2803	0.437	27	0.437	27	0.437	27					FBgn0020309	entap,|blast,FBgn0020309,FBtr0080263,CG14938,crol,crooked	0	0	2.3589	0.368	88683,synonymous,0.3680,3.13864	0.368	88683,synonymous,0.3680,3.13864
641	seq_s_40159	REF_TRIN_2_03821_XLOC_074080	11085	11804	720	0.089	4875	0.429	88	0.437	34	0.437	34	0.425	54			FBgn0004618	entap,|blast,FBgn0004618,FBtr0083584,CG7672,gl,glass	5	0	2.657	0.6348	11111,synonymous,0.6348,1.59224	0.635	11111,synonymous,0.6348,1.59224
642	seq_s_19618	REF_STRG_1_59401_XLOC_041034	11023	143343	132321	0.074	839	0.418	2129	0.437	31	0.201	12	0.418	2098	0.504	19	FBgn0030735	entap,XP_037788083.1 myotubularin-related protein 3-like isoform X2 [Penaeus monodon]|blast,FBgn0030735,FBtr0344216,CG3632,CG3632,	215	8	1.0643	0.8293	70752,intron,0.8293,-0.259839	0.657	142678,3_prime_UTR,0.6571,1.63187
643	seq_s_1506	COM_SPAL_1_007682_XLOC_030165	19718	152301	132584			0.255	4191	0.436	31	0.436	31	0.253	4160			FBgn0051869	entap,evm-scaffold70529-processed-gene-0.0-mRNA-1 protein AED:0.03 eAED:0.03 QI:82,1,1,1,0.25,0.44,9,1652,313 NA [procambarus virginalis]|blast,FBgn0051869,FBtr0290245,CG31869,CG31869,	80	0	-0.387	0.5965	107941,intron,0.5965,-1.22408	0.466	36562,synonymous,0.4657,1.98347
644	seq_s_10411	REF_STRG_1_42023_XLOC_014695	366341	369012	2672	0.095	2157	0.436	45	0.436	45					0.436	45	FBgn0034759	entap,|blast,FBgn0034759,FBtr0309800,CG13511,CG13511,	0	0	3.3918	0.2881	367811,3_prime_UTR,0.2881,3.65942	0.288	367811,3_prime_UTR,0.2881,3.65942
645	seq_s_11533	REF_STRG_1_44591_XLOC_019052	30785	97840	67056	0.061	991	0.241	2264	0.436	163	0.458	133	0.222	2101	0.27	30	FBgn0028956	entap,phaw_30_tra_m.020395 NA [parhyale hawaiensis]|blast,FBgn0028956,FBtr0340212,CG6530,mthl3,methuselah-like	126	1	1.11	0.7275	96036,intron,0.7275,-1.05797	0.661	32027,synonymous,0.6607,1.88963
646	seq_s_41464	REF_STRG_1_82386_XLOC_075658	2711	22467	19757			0.411	961	0.436	45	0.452	40	0.41	916	0.125	5		entap,|blast,	14	0	3.6874	0.5009	20417,intron,0.5009,4.36356	0.443	2889,missense,0.4434,1.51516
647	seq_s_8100	REF_STRG_1_35935_XLOC_106692	249488	340760	91273	0.217	201	0.339	3465	0.436	39	0.47	31	0.337	3426	0.25	8	FBgn0015803	entap,CQUAD_00021629-RA protein AED:0.43 eAED:0.43 QI:0,0,0,0.1,1,1,10,0,389 NA [cherax quadricarinatus]|blast,FBgn0015803,FBtr0479856,CG10043,RtGEF,Rho-type	35	0	1.3989	0.606	305119,intron,0.6060,1.18826	0.501	333076,synonymous,0.5006,1.90123
648	seq_s_26746	REF_STRG_1_68997_XLOC_054751	21556	53752	32197	0.138	1104	0.293	1031	0.436	12	0.436	12	0.29	1019			FBgn0003042	entap,|blast,FBgn0003042,FBtr0078405,CG32443,Pc,Polycomb	18	0	3.2617	0.5476	22814,intron,0.5476,4.09492	0.411	53676,missense,0.4108,3.63746
649	seq_s_103	COM_SPAL_1_002897_XLOC_014231	170720	324475	153756	0.092	7202	0.19	14373	0.436	106	0.436	106	0.188	14267			FBgn0052666	entap,XP_042235939.1 serine/arginine repetitive matrix protein 5-like [Homarus americanus]|blast,FBgn0052666,FBtr0301021,CG32666,Drak,Death-associated	324	16	0.1209	0.7696	304386,intron,0.7696,1.5678	0.603	171413,synonymous,0.6029,2.4756
650	seq_s_35891	REF_STRG_1_78112_XLOC_068634	62292	139253	76962	0.041	600	0.265	3043	0.435	17	0.437	9	0.264	3026	0.435	8	FBgn0015270	entap,XP_021913745.1 uncharacterized protein LOC110826920 [Zootermopsis nevadensis]|blast,FBgn0015270,FBtr0082866,CG3041,Orc2,Origin	225	6		0.7808	83186,intron,0.7808,	0.581	121081,synonymous,0.5809,
651	seq_s_26752	REF_STRG_1_69007_XLOC_054768	8270	13600	5331	0.043	1489	0.402	135	0.435	50	0.435	50	0.384	85			FBgn0000287	entap,|blast,FBgn0000287,FBtr0307093,CG4881,salr,spalt-related	8	0	1.5384	0.6191	12360,intron,0.6191,2.79658	0.548	12928,missense,0.5476,1.88574
652	seq_s_6719	COM_SPAL_1_029366_XLOC_098549	18336	183248	164913	0.127	2600	0.237	12521	0.435	16	0.435	16	0.236	12505			FBgn0265598	entap,XP_027217006.1 insulin gene enhancer protein ISL-2B-like [Penaeus vannamei]|blast,FBgn0265598,FBtr0340363,CG44425,Bx,Beadex	449	0	0.9072	0.6885	35997,intron,0.6885,0.995722	0.466	18636,synonymous,0.4657,2.75422
653	seq_s_6873	REF_STRG_1_32401_XLOC_099578	268841	419165	150325	0.049	1680	0.288	7078	0.434	139	0.437	85	0.284	6939	0.427	54	FBgn0016977	entap,XP_027239141.1 uncharacterized protein LOC113830138 [Penaeus vannamei]|blast,FBgn0016977,FBtr0332337,CG18497,spen,split	397	71	0.627	0.8382	408121,intron,0.8382,0.308933	0.744	419087,5_prime_UTR,0.7436,3.4433
654	seq_s_1181	REF_STRG_1_9096_XLOC_020035	788262	791027	2766			0.434	36	0.434	36	0.45	15			0.422	21	FBgn0037686	entap,maker-scaffold107666-snap-gene-0.4-mRNA-1 protein AED:0.04 eAED:0.04 QI:0,1,0.75,1,1,0.75,4,35,149 NA [procambarus virginalis]|blast,FBgn0037686,FBtr0339177,CG9354,RpL34b,Ribosomal	1	1	3.7271	0.8144	788470,splice_intron,0.8144,2.17116	0.411	790989,3_prime_UTR,0.4108,4.50936
655	seq_s_8527	COM_SPAL_1_032482_XLOC_108952	186995	394223	207229			0.351	3626	0.434	60	0.434	60	0.35	3566			FBgn0261260	entap,XP_042228899.1 sortilin-related receptor-like isoform X1 [Homarus americanus]|blast,FBgn0261260,FBtr0343371,CG42611,mgl,Megalin	228	37	1.7245	0.8713	259520,intron,0.8713,1.12497	0.794	187186,missense,0.7939,2.77878
656	seq_s_2124	REF_STRG_1_14305_XLOC_044402	60968	333776	272809	0.342	269	0.195	4199	0.434	68	0.461	53	0.192	4131	0.259	15	FBgn0031698	entap,XP_037775395.1 mucin-17-like isoform X2 [Penaeus monodon]|blast,FBgn0031698,FBtr0307040,CG14023,Ncoa6,Nuclear	133	0	-0.0632	0.6684	219448,intron,0.6684,-2.9923	0.515	61372,3_prime_UTR,0.5149,-1.65002
657	seq_s_5580	REF_TRIN_2_03257_XLOC_090111	353035	353373	339	0.12	41	0.433	11	0.433	11	0.433	11					FBgn0004618	entap,|blast,FBgn0004618,FBtr0083585,CG7672,gl,glass	3	0	1.7393	0.4557	353046,missense,0.4557,0.763846	0.456	353046,missense,0.4557,0.763846
658	seq_s_15002	REF_STRG_1_51632_XLOC_029999	108736	113040	4305	0.247	5241	0.378	133	0.433	110	0.45	61	0.29	23	0.399	49	FBgn0020309	entap,|blast,FBgn0020309,FBtr0335473,CG14938,crol,crooked	5	1	2.6766	0.795	112863,5_prime_UTR,0.7950,2.6717	0.795	112863,5_prime_UTR,0.7950,2.6717
659	seq_s_22787	REF_TRIN_7_03629_XLOC_047535	94953	158734	63782	0.196	757	0.413	1747	0.433	43	0.433	43	0.413	1704			FBgn0031472	entap,XP_037782936.1 bis(5'-adenosyl)-triphosphatase enpp4-like [Penaeus monodon]|blast,FBgn0031472,FBtr0335130,CG2983,CG2983,	143	0	2.4632	0.6758	140810,intron,0.6758,1.54706	0.518	154833,missense,0.5183,2.89522
660	seq_s_672	COM_SPAL_1_029368_XLOC_098552	721039	886586	165548	0.047	3357	0.295	6006	0.433	37	0.433	37	0.294	5969			FBgn0035227	entap,maker-scaffold173673-snap-gene-0.1-mRNA-1 protein AED:0.47 eAED:0.48 QI:0,0,0,0.25,0.82,0.87,24,0,1197 NA [procambarus virginalis]|blast,FBgn0035227,FBtr0333402,CG12090,Iml1,Increased	481	248	1.4445	0.909	766301,intron,0.9090,-0.403264	0.774	814362,synonymous,0.7740,1.36072
661	seq_s_54724	REF_STRG_1_90356_XLOC_089140	7169	13726	6558	0.464	232	0.42	96	0.433	23	0.433	23	0.414	73			FBgn0040007	entap,XP_015110023.1 60S ribosomal protein L38 isoform X2 [Diachasma alloeum]|blast,FBgn0040007,FBtr0111120,CG18001,RpL38,Ribosomal	5	5	2.9328	0.8564	7505,intron,0.8564,2.33111	0.815	13530,missense_splice,0.8148,3.11315
662	seq_c_147480	REF_STRG_1_110918_XLOC_004396	544	5948	5405			0.338	280	0.433	37	0.476	27	0.322	243	0.38	10	FBgn0029768	entap,|blast,FBgn0029768,FBtr0339781,CG16752,SPR,Sex	16	0	2.4805	0.56	2614,intron,0.5600,3.50366	0.49	916,missense,0.4901,2.87724
663	seq_s_822	REF_STRG_1_6861_XLOC_107297	792302	851337	59036	0.261	2158	0.361	2810	0.432	136	0.567	7	0.358	2674	0.424	129	FBgn0037890	entap,XP_027213567.1 HIG1 domain family member 1C-like isoform X2 [Penaeus vannamei]|blast,FBgn0037890,FBtr0082360,CG17734,CG17734,	228	73	1.429	0.9075	795344,intron,0.9075,0.789653	0.838	851207,5_prime_UTR,0.8382,1.29482
664	seq_c_165301	REF_STRG_1_112510_XLOC_005851	1747	2720	974			0.432	35	0.432	35	0.533	17			0.32	18	FBgn0000283	entap,|blast,FBgn0000283,FBtr0083127,CG6384,Cp190,Centrosomal	5	0	1.7965	0.541	2390,5_prime_UTR_premature_start_codon_gain,0.5410,0.753932	0.541	2390,5_prime_UTR_premature_start_codon_gain,0.5410,0.753932
665	seq_s_90728	REF_STRG_1_101862_XLOC_111613	33927	36732	2806			0.432	233	0.432	233	0.451	123			0.398	110	FBgn0038016	entap,|blast,FBgn0038016,FBtr0082611,CG10042,MBD-R2,MBD-R2	10	7	3.0458	0.8564	35043,missense,0.8564,3.42625	0.856	35043,missense,0.8564,3.42625
666	seq_s_3562	COM_SPAL_1_020008_XLOC_068210	383034	517180	134147	0.179	2172	0.314	4117	0.431	38	0.431	38	0.312	4079			FBgn0019952	entap,XP_042208340.1 organic cation transporter protein-like [Homarus americanus]|blast,FBgn0019952,FBtr0334870,CG6331,Orct,Organic	280	138	0.9935	0.9009	470562,intron,0.9009,1.64726	0.815	383106,synonymous,0.8148,2.42128
667	seq_c_165516	REF_STRG_1_112527_XLOC_005867	1930	10133	8204			0.351	400	0.431	125	0.431	125	0.313	275			FBgn0033987	entap,XP_037775674.1 caskin-1-like [Penaeus monodon]|blast,FBgn0033987,FBtr0339987,CG12424,ckn,caskin	48	8	-0.2083	0.8207	3007,synonymous,0.8207,-1.5915	0.821	3007,synonymous,0.8207,-1.5915
668	seq_s_11114	REF_STRG_1_43619_XLOC_017424	10652	12939	2288	0.054	1186	0.431	69	0.431	69	0.549	18			0.374	51	FBgn0004237	entap,XP_023335112.1 CUGBP Elav-like family member 1 [Eurytemora affinis]|blast,FBgn0004237,FBtr0334495,CG12749,Hrb87F,Heterogeneous	4	0	2.7876	0.5451	10973,missense,0.5451,3.2206	0.545	10973,missense,0.5451,3.2206
669	seq_s_9327	REF_STRG_1_39356_XLOC_112844	183822	243638	59817	0.078	3097	0.4	2965	0.431	108	0.459	84	0.399	2857	0.24	24	FBgn0060296	entap,CQUAD_00007532-RA protein AED:0.00 eAED:0.00 QI:0,0.66,0.5,0.75,1,1,4,6892,919 NA [cherax quadricarinatus]|blast,FBgn0060296,FBtr0072417,CG15860,pain,painless	353	8	0.9446	0.774	200297,intron,0.7740,-1.85202	0.698	203137,synonymous,0.6975,0.887011
670	seq_s_25124	COM_SPAL_1_014858_XLOC_051898	35520	143688	108169	0.032	38	0.339	2080	0.43	28	0.43	28	0.337	2052			FBgn0000119	entap,|blast,FBgn0000119,FBtr0087702,CG5912,arr,arrow	165	117	1.1318	0.9152	49522,intron,0.9152,1.80716	0.849	39386,synonymous,0.8488,1.17066
671	seq_s_42366	REF_TRIN_14_01417_XLOC_076726	63201	127008	63808			0.264	1669	0.43	26	0.43	26	0.261	1643			FBgn0010282	entap,|blast,FBgn0010282,FBtr0081719,CG10281,TfIIFa,Transcription	21	0	1.8279	0.5149	82099,intron,0.5149,0.188003	0.411	90019,missense,0.4108,2.76995
672	seq_s_26640	COM_SPAL_1_015749_XLOC_054587	885	135200	134316	0.079	3105	0.407	2577	0.43	32	0.43	32	0.406	2545			FBgn0031868	entap,XP_027213325.1 LOW QUALITY PROTEIN: 5'-3' exoribonuclease 2 homolog [Penaeus vannamei]|blast,FBgn0031868,FBtr0332324,CG10354,Rat1,Rat1	257	12	-0.0371	0.8628	20080,intron,0.8628,-0.388094	0.557	91485,synonymous,0.5574,0.753054
673	seq_s_21523	REF_STRG_1_62175_XLOC_044978	1	10173	10173	0.508	670	0.31	295	0.43	5	0.43	5	0.304	290			FBgn0264695	entap,XP_027227102.1 myosin heavy chain muscle-like partial [Penaeus vannamei]|blast,FBgn0264695,FBtr0307495,CG17927,Mhc,Myosin	13	7	2.0405	0.8885	9557,intron,0.8885,3.316	0.668	181,synonymous,0.6684,-1.7228
674	seq_s_22397	REF_STRG_1_63409_XLOC_046749	86225	92746	6522	0.049	976	0.445	277	0.429	14	0.636	8	0.446	263	0.245	6	FBgn0261597	entap,XP_037799353.1 40S ribosomal protein S26-like [Penaeus monodon]|blast,FBgn0261597,FBtr0331455,CG10305,RpS26,Ribosomal	24	0	-1.4651	0.5009	92205,synonymous,0.5009,-2.70673	0.501	92205,synonymous,0.5009,-2.70673
675	seq_s_5671	REF_STRG_1_28626_XLOC_090871	124662	294626	169965	0.053	4410	0.327	6367	0.428	262	0.422	58	0.323	6105	0.43	204	FBgn0019952	entap,XP_027214288.1 solute carrier family 22 member 15-like isoform X1 [Penaeus vannamei]|blast,FBgn0019952,FBtr0334870,CG6331,Orct,Organic	186	0	-1.1533	0.5992	290837,intron,0.5992,-2.47251	0.503	196290,missense,0.5028,-0.763509
676	seq_s_39214	REF_STRG_1_80674_XLOC_072834	76995	90290	13296	0.14	3004	0.454	967	0.428	255	0.449	206	0.463	712	0.327	49	FBgn0034294	entap,|blast,FBgn0034294,FBtr0340280,CG5765,Muc55B,Mucin	153	5	0.906	0.7916	89517,intron,0.7916,1.94229	0.655	77492,missense,0.6549,0.52008
677	seq_s_5716	REF_STRG_1_28822_XLOC_091278	121723	174483	52761	0.052	4257	0.294	2973	0.428	391	0.455	232	0.272	2582	0.361	159		entap,|blast,	47	1	0.9545	0.7275	157714,intron,0.7275,0.715493	0.424	173736,5_prime_UTR,0.4244,0.21752
678	seq_s_3030	COM_SPAL_1_017651_XLOC_060661	119744	248365	128622	0.137	3454	0.304	3097	0.428	23	0.428	23	0.303	3074			FBgn0035761	entap,XP_027221965.1 ras-specific guanine nucleotide-releasing factor 1-like [Penaeus vannamei]|blast,FBgn0035761,FBtr0076885,CG8606,RhoGEF4,Rho	112	0	1.4596	0.6275	127301,intron,0.6275,1.1157	0.573	190846,synonymous,0.5728,1.36469
679	seq_s_18026	REF_TRIN_16_04072_XLOC_037607	116645	117175	531			0.427	37	0.427	37	0.427	37					FBgn0033633	entap,|blast,FBgn0033633,FBtr0088133,CG7759,Smyd4-3,SET	0	0	2.1643	0.3369	116887,synonymous,0.3369,2.22707	0.337	116887,synonymous,0.3369,2.22707
680	seq_s_1469	REF_STRG_1_10676_XLOC_029109	255530	543628	288099	0.076	5202	0.254	8821	0.427	110	0.452	79	0.252	8711	0.338	31	FBgn0028467	entap,XP_042225391.1 ubiquitin conjugation factor E4 A-like isoform X1 [Homarus americanus]|blast,FBgn0028467,FBtr0079297,CG11070,Ube4A,Ubiquitination	20	0	1.8035	0.541	456285,intron,0.5410,0.305939	0.385	542826,missense,0.3846,2.47038
681	seq_s_16239	REF_STRG_1_53865_XLOC_033309	102593	131795	29203	0.039	5075	0.377	957	0.427	72	0.423	69	0.374	885	0.505	3	FBgn0037623	entap,maker-scaffold9411-snap-gene-1.22-mRNA-1 protein AED:0.27 eAED:0.27 QI:118,0.11,0.2,0.2,1,1,10,0,931 NA [procambarus virginalis]|blast,FBgn0037623,FBtr0081946,CG9801,CG9801,	61	0	-2.6317	0.5451	110804,intron,0.5451,-0.660156	0.515	106481,synonymous,0.5147,-3.29394
682	seq_s_17564	REF_STRG_1_56195_XLOC_036569	228288	253455	25168	0.226	546	0.376	603	0.427	83	0.392	30	0.368	520	0.442	53	FBgn0033187	entap,XP_037778124.1 GPI ethanolamine phosphate transferase 2-like partial [Penaeus monodon]|blast,FBgn0033187,FBtr0088904,CG2144,PIG-G,Phosphatidylinositol	12	0	2.6817	0.6386	229545,intron,0.6386,0.852001	0.537	252772,missense,0.5368,3.2618
683	seq_s_4843	REF_STRG_1_25644_XLOC_083246	301302	326507	25206	0.196	2875	0.199	1728	0.426	41	0.391	17	0.193	1687	0.44	24	FBgn0037913	entap,XP_042215644.1 fatty acid-binding protein-like [Homarus americanus]|blast,FBgn0037913,FBtr0100321,CG6783,fabp,fatty	25	0	-0.2162	0.5965	307145,intron,0.5965,-1.31384	0.573	326488,3_prime_UTR,0.5728,1.81755
684	seq_c_180283	REF_STRG_1_113598_XLOC_006927	12149	12889	741			0.426	32	0.426	32	0.468	21			0.31	11	FBgn0053864	entap,|blast,FBgn0053864,FBtr0091868,CG33864,His1:CG33864,His1:CG33864	3	0	2.2061	0.6191	12446,synonymous,0.6191,2.44068	0.619	12446,synonymous,0.6191,2.44068
685	seq_s_5136	REF_TRIN_11_02750_XLOC_086142	315455	499694	184240	0.108	1145	0.218	5120	0.426	83	0.426	83	0.213	5037			FBgn0011725	entap,|blast,FBgn0011725,FBtr0084571,CG31137,twin,twin	119	0	1.0585	0.6905	362948,intron,0.6905,1.81318	0.557	316171,synonymous,0.5570,2.29668
686	seq_s_8025	REF_STRG_1_35748_XLOC_106319	332563	414124	81562	0.109	1172	0.22	3966	0.426	150	0.418	59	0.21	3816	0.429	91	FBgn0032629	entap,XP_042239847.1 uncharacterized protein LOC121877941 [Homarus americanus]|blast,FBgn0032629,FBtr0080972,CG15138,beat-IIIc,beaten	136	8	0.8114	0.7939	336270,intron,0.7939,1.72309	0.774	332704,3_prime_UTR,0.7740,0.862832
687	seq_s_8263	REF_STRG_1_36394_XLOC_107554	224727	230686	5960	0.346	4461	0.596	411	0.426	230	0.394	104	0.683	181	0.451	126	FBgn0028422	entap,|blast,FBgn0028422,FBtr0083938,CG18039,GluRIID,Glutamate	60	0	2.4617	0.6726	226961,intron,0.6726,1.82572	0.657	229960,3_prime_UTR,0.6571,1.51069
688	seq_s_214	REF_STRG_1_2388_XLOC_044693	384836	387008	2173	0.45	3785	0.426	204	0.426	204	0.316	41			0.457	163	FBgn0035760	entap,|blast,FBgn0035760,FBtr0076837,CG8607,CG8607,	16	3	0.3372	0.7682	385724,5_prime_UTR,0.7682,1.68777	0.768	385724,5_prime_UTR,0.7682,1.68777
689	seq_s_30792	REF_TRIN_7_00633_XLOC_061390	133677	167522	33846	0.177	688	0.129	300	0.426	6	0.426	6	0.124	294			FBgn0030573	entap,XP_037796638.1 nucleoside diphosphate kinase 6-like [Penaeus monodon]|blast,FBgn0030573,FBtr0073933,CG5310,nmdyn-D6,nmdyn-D6	6	0	0.374	0.6666	160584,intron,0.6666,-1.7511	0.223	167382,missense,0.2231,0.678194
690	seq_s_8093	REF_TRIN_7_02331_XLOC_106643	60766	403216	342451			0.258	8696	0.426	88	0.426	88	0.256	8608			FBgn0037895	entap,XP_042218696.1 sodium/glucose cotransporter 5-like isoform X1 [Homarus americanus]|blast,FBgn0037895,FBtr0082405,CG6723,CG6723,	442	26	-1.7137	0.8352	343298,intron,0.8352,-2.80696	0.673	396696,synonymous,0.6726,-5.80243
691	seq_s_8733	REF_STRG_1_37754_XLOC_109985	255088	263454	8367			0.202	388	0.426	6	0.426	6	0.198	382			FBgn0012037	entap,|blast,FBgn0012037,FBtr0343667,CG8827,Ance,Angiotensin	19	2	-0.4434	0.7821	261942,intron,0.7821,-1.04094	0.729	255156,synonymous,0.7289,0.163176
692	seq_s_7020	REF_TRIN_7_03609_XLOC_100475	1790	143060	141271	0.371	86	0.209	3381	0.425	6	0.425	6	0.208	3375			FBgn0283712	entap,|blast,FBgn0283712,FBtr0301830,CG1848,LIMK1,LIM	158	134	0.7534	0.909	111823,intron,0.9090,1.06287	0.103	62909,synonymous,0.1025,2.26007
693	seq_s_44135	REF_STRG_1_84283_XLOC_078702	51828	100577	48750	0.543	197	0.403	2464	0.425	75	0.477	28	0.402	2389	0.345	47	FBgn0031213	entap,|blast,FBgn0031213,FBtr0078101,CG11372,galectin,galectin	151	0	3.2229	0.653	97414,intron,0.6530,1.72525	0.579	78210,synonymous,0.5790,0.742458
694	seq_s_8995	REF_STRG_1_38434_XLOC_111243	154146	198531	44386	0.238	8245	0.237	5456	0.425	245	0.419	119	0.227	5211	0.429	126	FBgn0000479	entap,XP_027236823.1 cAMP-specific 3' 5'-cyclic phosphodiesterase 4C-like [Penaeus vannamei]|blast,FBgn0000479,FBtr0070515,CG32498,dnc,dunce	258	17	0.6548	0.8782	181495,intron,0.8782,2.09619	0.701	197408,synonymous,0.7005,1.34439
695	seq_s_76361	REF_STRG_1_98271_XLOC_104162	26494	28289	1796			0.424	188	0.424	188	0.485	21			0.417	167		entap,|blast,	15	0	2.9677	0.5859	28272,5_prime_UTR,0.5859,2.58439	0.586	28272,5_prime_UTR,0.5859,2.58439
696	seq_s_135308	REF_TRIN_2_04105_XLOC_025709	3465	26396	22932			0.246	481	0.423	7	0.423	7	0.243	474			FBgn0051223	entap,|blast,FBgn0051223,FBtr0475019,CG31223,CG31223,	2	0	1.7192	0.4777	22137,intron,0.4777,2.33226	0.229	26374,missense,0.2285,2.72089
697	seq_s_10965	REF_STRG_1_43234_XLOC_016785	115000	116059	1060	0.294	1738	0.423	98	0.423	98	0.47	84			0.15	14		entap,|blast,	11	8	1.8835	0.8713	115921,synonymous,0.8713,1.45608	0.871	115921,synonymous,0.8713,1.45608
698	seq_s_923	REF_STRG_1_7481_XLOC_112369	347519	458773	111255	0.078	5431	0.399	3921	0.423	222	0.377	45	0.398	3699	0.435	177	FBgn0035916	entap,XP_027237861.1 TBC1 domain family member 13-like [Penaeus vannamei]|blast,FBgn0035916,FBtr0076648,CG5978,GAPsec,GTPase	444	122	1.4483	0.9486	351339,intron,0.9486,2.38771	0.745	348466,3_prime_UTR,0.7449,1.80233
699	seq_s_1894	REF_STRG_1_13183_XLOC_039581	104117	173103	68987	0.097	2167	0.328	1422	0.423	10	0.423	10	0.327	1412			FBgn0032398	entap,XP_027229695.1 protein OS-9-like [Penaeus vannamei]|blast,FBgn0032398,FBtr0080308,CG6766,CG6766,	2	0	2.6592	0.4462	127663,intron,0.4462,0.465578	0.301	118159,synonymous,0.3014,3.40757
700	seq_s_22034	REF_TRIN_8_01190_XLOC_046040	133468	158551	25084	0.147	3560	0.198	1436	0.423	15	0.423	15	0.194	1421			FBgn0033302	entap,|blast,FBgn0033302,FBtr0345575,CG8687,Cyp6a14,Cyp6a14	2	0	-0.4199	0.541	137904,intron,0.5410,0.0166907	0.263	158274,stop_gained,0.2629,0.880622
701	seq_s_9042	REF_STRG_1_38530_XLOC_111451	109320	142130	32811	0.368	4970	0.523	2603	0.423	67	0.341	60	0.525	2536	0.77	7	FBgn0015721	entap,XP_042215493.1 tubby protein homolog [Homarus americanus]|blast,FBgn0015721,FBtr0089600,CG9398,ktub,king	247	0	3.7451	0.6885	131077,intron,0.6885,3.78308	0.573	109353,3_prime_UTR,0.5728,3.75023
702	seq_s_3615	REF_STRG_1_20848_XLOC_068945	177012	195366	18355	0.151	1567	0.202	88	0.422	1	0.422	1	0.198	87			FBgn0032420	entap,CQUAD_00020372-RA protein AED:0.16 eAED:0.16 QI:53,1,1,1,0.33,0,4,2014,151 NA [cherax quadricarinatus]|blast,FBgn0032420,FBtr0080358,CG6583,CG6583,	0	0	-0.0286	0.3212	178900,intron,0.3212,0.669116
703	seq_s_10681	COM_SPAL_1_003334_XLOC_015736	101872	292857	190986	0.06	1698	0.144	2846	0.422	24	0.422	24	0.142	2822			FBgn0014007	entap,XP_037797375.1 tyrosine-protein phosphatase 69D-like isoform X1 [Penaeus monodon]|blast,FBgn0014007,FBtr0075914,CG10975,Ptp69D,Protein	52	0	-0.1128	0.6301	197388,intron,0.6301,-1.12882	0.569	221259,synonymous,0.5687,-2.12996
704	seq_s_42126	COM_SPAL_1_022582_XLOC_076461	7149	44741	37593	0.071	1542	0.264	2677	0.422	91	0.422	91	0.256	2586			FBgn0265140	entap,XP_042206168.1 zinc metalloproteinase-disintegrin-like VLAIP-B partial [Homarus americanus]|blast,FBgn0265140,FBtr0301499,CG7649,Meltrin,Meltrin	561	46	-1.1689	0.7808	25899,missense,0.7808,-2.34265	0.781	25899,missense,0.7808,-2.34265
705	seq_s_550	COM_SPAL_1_026554_XLOC_089383	147882	859827	711946	0.035	2093	0.322	17447	0.422	47	0.423	34	0.321	17400	0.417	13	FBgn0023388	entap,XP_037801439.1 intersectin-2-like isoform X10 [Penaeus monodon]|blast,FBgn0023388,FBtr0081504,CG1099,Dap160,Dynamin	1036	4	1.3452	0.7556	767178,intron,0.7556,0.53649	0.598	368407,synonymous,0.5984,-0.0983261
706	seq_s_11453	REF_STRG_1_44398_XLOC_018737	27761	239931	212171	0.209	4137	0.267	6445	0.421	202	0.201	23	0.261	6243	0.439	179	FBgn0037443	entap,XP_042214801.1 transmembrane and coiled-coil domains protein 1-like isoform X1 [Homarus americanus]|blast,FBgn0037443,FBtr0290327,CG1021,Dmtn,Dementin	51	3	2.1841	0.7758	119390,intron,0.7758,3.24908	0.722	32534,3_prime_UTR,0.7219,1.22861
707	seq_s_35202	REF_TRIN_13_01208_XLOC_067702	54057	54811	755	0.029	1861	0.421	1	0.421	1	0.421	1					FBgn0004618	entap,|blast,FBgn0004618,FBtr0083585,CG7672,gl,glass	0	0	-2.2154	0.2535	54060,splice_acceptor_intron,0.2535,-2.21538
708	seq_s_1874	REF_STRG_1_13073_XLOC_039083	553041	634621	81581	0.099	2215	0.314	3632	0.421	86	0.416	53	0.31	3546	0.43	33	FBgn0038610	entap,XP_037782589.1 LOW QUALITY PROTEIN: retinol dehydrogenase 11-like [Penaeus monodon]|blast,FBgn0038610,FBtr0344550,CG7675,CG7675,	371	24	0.6609	0.8371	609558,intron,0.8371,0.880162	0.633	634436,synonymous,0.6326,1.31963
709	seq_s_18890	REF_STRG_1_58258_XLOC_039490	126310	182969	56660	0.094	589	0.426	3211	0.421	55	0.421	55	0.426	3156			FBgn0027094	entap,maker-scaffold1150-snap-gene-0.0-mRNA-1 protein AED:0.09 eAED:0.09 QI:0,1,0.5,1,0,0,4,0,255 NA [procambarus virginalis]|blast,FBgn0027094,FBtr0079721,CG13391,AlaRS,Alanyl-tRNA	255	150	2.0528	0.9009	163932,intron,0.9009,4.23716	0.838	171297,synonymous,0.8382,2.59617
710	seq_s_4526	REF_STRG_1_24440_XLOC_079957	24340	356966	332627	0.051	409	0.105	10393	0.421	24	0.416	23	0.104	10369	0.458	1	FBgn0034946	entap,|blast,FBgn0034946,FBtr0072155,CG3065,CG3065,	97	0	-0.2804	0.5965	353884,intron,0.5965,-3.3449	0.469	24398,missense,0.4687,-2.21757
711	seq_s_68851	REF_STRG_1_95929_XLOC_099656	44597	60595	15999			0.21	877	0.42	18	0.42	18	0.203	859			FBgn0033629	entap,|blast,FBgn0033629,FBtr0088151,CG9033,Tsp47F,Tetraspanin	36	1	0.9467	0.7398	51911,intron,0.7398,0.710982	0.581	44605,missense,0.5809,0.396619
712	seq_s_1547	REF_STRG_1_11232_XLOC_031298	432576	682649	250074			0.173	9233	0.42	79	0.213	42	0.17	9154	0.521	37	FBgn0286508	entap,XP_037795194.1 lambda-crystallin-like [Penaeus monodon]|blast,FBgn0286508,FBtr0346059,CG9914,Had1,b	270	45	0.6532	0.9075	474724,intron,0.9075,0.786556	0.661	682619,3_prime_UTR,0.6607,1.18411
713	seq_s_2347	REF_STRG_1_15463_XLOC_048953	498468	499717	1250			0.42	34	0.42	34	0.448	17			0.376	17	FBgn0017414	entap,XP_042233135.1 jerky protein homolog [Homarus americanus]|blast,FBgn0017414,FBtr0331937,CG12346,cag,cag	1	0	0.5317	0.4899	499133,missense,0.4899,1.47722	0.49	499133,missense,0.4899,1.47722
714	seq_c_123131	REF_STRG_1_107820_XLOC_002127	7518	8510	993			0.419	26	0.419	26	0.438	24			0.103	2	FBgn0032979	entap,|blast,FBgn0032979,FBtr0085964,CG1832,Clamp,Chromatin-linked	2	0	1.5158	0.6549	7850,missense,0.6549,1.09822	0.655	7850,missense,0.6549,1.09822
715	seq_s_9697	REF_STRG_1_40265_XLOC_114496	29316	192396	163081	0.057	4307	0.284	5073	0.419	146	0.514	39	0.28	4927	0.383	107	FBgn0024236	entap,XP_027231135.1 zinc transporter ZIP14-like [Penaeus vannamei]|blast,FBgn0024236,FBtr0345601,CG6817,foi,fear-of-intimacy	47	0	2.0315	0.5617	146758,intron,0.5617,4.07442	0.439	170905,missense,0.4387,2.94954
716	seq_s_28907	REF_STRG_1_71374_XLOC_058359	143853	169651	25799	0.231	2932	0.45	1716	0.419	32	0.419	32	0.451	1684			FBgn0034583	entap,XP_037803865.1 uncharacterized protein LOC119598278 [Penaeus monodon]|blast,FBgn0034583,FBtr0071541,CG10527,CG10527,	184	3	3.525	0.7758	160055,intron,0.7758,3.17075	0.635	159684,synonymous,0.6348,2.93185
717	seq_s_4319	REF_TRIN_10_01506_XLOC_077711	217658	221458	3801			0.419	46	0.419	46	0.419	46					FBgn0038309	entap,|blast,FBgn0038309,FBtr0113238,CG6499,Amt,Ammonium	0	0	-0.3302	0.3723	221389,missense,0.3723,-0.941059	0.372	221389,missense,0.3723,-0.941059
718	seq_s_108222	REF_STRG_1_105339_XLOC_016277	30256	33250	2995			0.419	3	0.419	3					0.419	3	FBgn0020309	entap,|blast,FBgn0020309,FBtr0080262,CG14938,crol,crooked	1	0	-2.0396	0.569	31120,3_prime_UTR,0.5690,-2.03961	0.569	31120,3_prime_UTR,0.5690,-2.03961
719	seq_s_28334	REF_STRG_1_70779_XLOC_057454	145326	178004	32679			0.305	1293	0.419	75	0.47	57	0.296	1218	0.276	18	FBgn0034479	entap,XP_037777721.1 solute carrier family 22 member 20-like isoform X2 [Penaeus monodon]|blast,FBgn0034479,FBtr0342667,CG8654,CG8654,	207	20	-2.1343	0.8782	174227,intron,0.8782,-1.94198	0.722	177868,missense,0.7221,-1.5311
720	seq_s_2282	REF_STRG_1_15096_XLOC_047604	271413	274095	2683	0.049	1175	0.419	90	0.419	90	0.287	10			0.432	80	FBgn0019890	entap,|blast,FBgn0019890,FBtr0343669,CG8954,Smg5,Smg5	23	0	-0.7454	0.5343	272092,3_prime_UTR,0.5343,-1.41566	0.534	272092,3_prime_UTR,0.5343,-1.41566
721	seq_s_34135	REF_STRG_1_76594_XLOC_066179	108800	109856	1057	0.075	1582	0.418	122	0.418	122	0.339	57			0.468	65	FBgn0053126	entap,XP_037777361.1 apolipoprotein D-like [Penaeus monodon]|blast,FBgn0053126,FBtr0343844,CG33126,NLaz,Neural	7	7	2.6944	0.8144	108807,missense,0.8144,1.3536	0.814	108807,missense,0.8144,1.3536
722	seq_s_16291	REF_STRG_1_53986_XLOC_033477	212275	287686	75412	0.129	379	0.352	1946	0.418	124	0.392	113	0.348	1822	0.598	11	FBgn0032494	entap,XP_027212732.1 PHD finger protein rhinoceros-like [Penaeus vannamei]|blast,FBgn0032494,FBtr0334754,CG5945,CG5945,	90	0	0.0445	0.705	265330,intron,0.7050,0.261331	0.556	287650,5_prime_UTR,0.5560,1.42813
723	seq_s_3926	REF_STRG_1_22082_XLOC_072878	312541	360573	48033	0.119	4131	0.225	2387	0.418	31	0.42	29	0.221	2356	0.398	2	FBgn0029733	entap,|blast,FBgn0029733,FBtr0070721,CG6927,CG6927,	65	3	-0.7931	0.7275	328217,intron,0.7275,-0.89967	0.513	360412,synonymous,0.5127,-2.11453
724	seq_s_12786	COM_SPAL_1_005544_XLOC_023310	96614	163939	67326	0.084	5013	0.351	3125	0.418	32	0.418	32	0.35	3093			FBgn0031829	entap,XP_042232649.1 intraflagellar transport protein 52 homolog [Homarus americanus]|blast,FBgn0031829,FBtr0479839,CG9595,IFT52,Intraflagellar	303	0	2.5955	0.6975	132674,intron,0.6975,1.709	0.47	126085,splice_synonymous,0.4698,3.60293
725	seq_s_4167	COM_SPAL_1_022411_XLOC_075873	115301	315555	200255	0.075	1444	0.306	6520	0.418	31	0.418	31	0.305	6489			FBgn0034542	entap,XP_027211680.1 protein fem-1 homolog B-like [Penaeus vannamei]|blast,FBgn0034542,FBtr0086246,CG9025,Fem-1,Fem-1	128	0	-0.9415	0.5969	285299,intron,0.5969,-0.0647738	0.376	231224,synonymous,0.3762,-0.39632
726	seq_s_43944	REF_STRG_1_84162_XLOC_078510	14644	125827	111184			0.345	3208	0.418	26	0.418	26	0.344	3182			FBgn0039069	entap,XP_042228290.1 blastula protease 10-like partial [Homarus americanus]|blast,FBgn0039069,FBtr0334497,CG6763,CG6763,	267	40	2.07	0.8628	124202,intron,0.8628,2.41531	0.698	71673,missense,0.6975,2.34838
727	seq_s_41018	REF_STRG_1_82050_XLOC_075167	36708	64599	27892	0.242	648	0.334	241	0.418	15	0.466	12	0.331	226	0.088	3	FBgn0037911	entap,XP_027213609.1 7 8-dihydro-8-oxoguanine triphosphatase-like [Penaeus vannamei]|blast,FBgn0037911,FBtr0082410,CG10898,CG10898,	14	5	1.4493	0.8144	63461,intron,0.8144,1.41389	0.164	64592,3_prime_UTR,0.1639,2.05904
728	seq_s_54558	REF_STRG_1_90276_XLOC_088981	60997	63219	2223	0.061	58	0.418	263	0.418	263	0.459	185			0.235	78	FBgn0020309	entap,|blast,FBgn0020309,FBtr0080262,CG14938,crol,crooked	22	0	2.1391	0.5859	62760,missense,0.5859,3.08857	0.586	62760,missense,0.5859,3.08857
729	seq_s_9348	REF_STRG_1_39409_XLOC_112934	239953	379500	139548	0.047	1773	0.248	1888	0.418	12	0.418	12	0.246	1876			FBgn0052354	entap,|blast,FBgn0052354,FBtr0076662,CG32354,CG32354,	24	0	-0.0342	0.5965	275083,intron,0.5965,-2.51093	0.301	379445,synonymous,0.3008,0.711053
730	seq_s_9414	REF_STRG_1_39564_XLOC_113215	291369	360327	68959	0.13	1791	0.245	1915	0.418	6	0.418	6	0.244	1909			FBgn0050043	entap,|blast,FBgn0050043,FBtr0087907,CG30043,CG30043,	80	0	1.1107	0.6892	347103,intron,0.6892,1.81176	0.405	315971,synonymous,0.4048,0.263464
731	seq_c_180468	REF_STRG_1_113614_XLOC_006943	1407	7751	6345			0.332	70	0.417	41	0.417	41	0.165	29			FBgn0033810	entap,|blast,FBgn0033810,FBtr0345470,CG4646,CG4646,	8	0	0.4249	0.6417	7507,missense,0.6417,0.258799	0.642	7507,missense,0.6417,0.258799
732	seq_s_4368	REF_TRIN_14_02058_XLOC_078190	75336	416315	340980	0.047	1776	0.121	6554	0.417	26	0.417	26	0.12	6528			FBgn0036838	entap,XP_042218009.1 tRNA (uracil-5-)-methyltransferase homolog A-like isoform X2 [Homarus americanus]|blast,FBgn0036838,FBtr0075041,CG3808,CG3808,	136	7	0.8476	0.7436	109549,intron,0.7436,0.845534	0.597	75352,missense,0.5969,2.35474
733	seq_s_17928	REF_TRIN_5_00740_XLOC_037383	99525	196289	96765	0.233	1616	0.293	2973	0.417	82	0.417	82	0.289	2891			FBgn0003310	entap,XP_042209539.1 uncharacterized protein LOC121857522 [Homarus americanus]|blast,FBgn0003310,FBtr0077994,CG4385,S,Star	113	0	1.0777	0.6348	123681,intron,0.6348,1.1841	0.562	99725,missense,0.5617,2.10383
734	seq_s_58151	REF_STRG_1_91950_XLOC_092031	38093	88779	50687			0.362	2105	0.417	57	0.417	57	0.36	2048			FBgn0050048	entap,XP_027221748.1 uncharacterized protein LOC113813893 [Penaeus vannamei]|blast,FBgn0050048,FBtr0332424,CG30048,CG30048,	128	80	2.3868	0.8782	59275,intron,0.8782,3.28182	0.77	38617,synonymous,0.7696,3.25908
735	seq_s_16666	REF_STRG_1_54614_XLOC_034399	39303	219979	180677	0.134	692	0.345	3315	0.416	33	0.457	20	0.344	3282	0.346	13	FBgn0263006	entap,XP_027212600.1 calcium-transporting ATPase sarcoplasmic/endoplasmic reticulum type-like isoform X2 [Penaeus vannamei]|blast,FBgn0263006,FBtr0072215,CG3725,SERCA,Sarco/endoplasmic	0	0	1.3501	0.4188	47104,intron,0.4188,1.09786	0.258	39953,3_prime_UTR,0.2584,-0.0260463
736	seq_s_12896	REF_TRIN_1_03417_XLOC_023655	34310	35787	1478	0.038	1299	0.416	48	0.416	48	0.416	48					FBgn0033524	entap,XP_027222240.1 probable cytochrome P450 12a4 mitochondrial [Penaeus vannamei]|blast,FBgn0033524,FBtr0304592,CG18377,Cyp49a1,Cyp49a1	2	2	2.578	0.7219	35141,missense,0.7219,2.94354	0.722	35141,missense,0.7219,2.94354
737	seq_c_45122	REF_STRG_1_84973_XLOC_008902	81589	96173	14585	0.656	906	0.675	622	0.416	43	0.418	41	0.697	579	0.038	2	FBgn0264695	entap,XP_037787467.1 myosin heavy chain muscle-like partial [Penaeus monodon]|blast,FBgn0264695,FBtr0080903,CG17927,Mhc,Myosin	148	89	1.2245	0.9152	88024,intron,0.9152,0.596136	0.878	93158,synonymous,0.8782,2.63262
738	seq_s_3454	REF_STRG_1_20137_XLOC_066752	18420	21854	3435	0.075	1939	0.416	188	0.416	188	0.245	11			0.425	177		entap,|blast,	9	0	-0.9871	0.4922	19976,3_prime_UTR,0.4922,-1.30296	0.492	19976,3_prime_UTR,0.4922,-1.30296
739	seq_s_13492	REF_STRG_1_48649_XLOC_025575	136848	222007	85160	0.059	2148	0.184	3950	0.415	195	0.104	22	0.167	3755	0.44	173	FBgn0261836	entap,|blast,FBgn0261836,FBtr0332404,CG42768,Msp300,Muscle-specific	203	20	-0.588	0.774	161441,intron,0.7740,0.997719	0.756	138332,3_prime_UTR,0.7556,-1.71921
740	seq_s_3328	REF_STRG_1_19617_XLOC_064990	189581	231543	41963	0.173	3546	0.388	2067	0.415	66	0.383	52	0.387	2001	0.555	14	FBgn0266598	entap,|blast,FBgn0266598,FBtr0310464,CG42550,Kmn2,kinetochore	223	0	-1.5471	0.6892	217834,intron,0.6892,-0.662021	0.49	217369,missense,0.4899,-2.67339
741	seq_s_129640	REF_STRG_1_108770_XLOC_023909	5505	19056	13552			0.414	740	0.415	95	0.366	43	0.414	645	0.448	52	FBgn0266557	entap,|blast,FBgn0266557,FBtr0078144,CG3696,kis,kismet	69	3	3.2881	0.7758	6046,intron,0.7758,4.83087	0.676	18546,missense,0.6758,2.80184
742	seq_c_37243	REF_TRIN_14_03138_XLOC_008654	115156	150939	35784	0.057	1790	0.289	544	0.415	19	0.415	19	0.281	525			FBgn0019952	entap,XP_027228174.1 solute carrier family 22 member 6-like [Penaeus vannamei]|blast,FBgn0019952,FBtr0334870,CG6331,Orct,Organic	22	1	2.5477	0.7221	145929,intron,0.7221,2.56283	0.263	143400,synonymous,0.2629,4.5136
743	seq_s_7483	REF_STRG_1_34204_XLOC_103301	20523	55302	34780	0.423	1290	0.32	1284	0.414	29	0.414	29	0.319	1255			FBgn0261554	entap,|blast,FBgn0261554,FBtr0342886,CG42672,CG42672,	65	25	2.26	0.9243	37990,intron,0.9243,1.316	0.889	29374,synonymous,0.8885,1.52019
744	seq_s_21311	REF_TRIN_7_00958_XLOC_044547	17327	228222	210896			0.191	5121	0.414	21	0.414	21	0.19	5100			FBgn0038745	entap,XP_037788872.1 ATP-dependent Clp protease ATP-binding subunit clpX-like mitochondrial isoform X3 [Penaeus monodon]|blast,FBgn0038745,FBtr0344262,CG4538,ClpX,Caseinolytic	1	0	0.6002	0.5149	99804,intron,0.5149,-1.20972	0.229	51043,synonymous,0.2285,1.23562
745	seq_s_7598	REF_STRG_1_34561_XLOC_103963	386393	426738	40346			0.365	1497	0.414	133	0.414	133	0.361	1364			FBgn0053087	entap,XP_042212812.1 dentin sialophosphoprotein-like [Homarus americanus]|blast,FBgn0053087,FBtr0344893,CG33087,LRP1,LDL	77	0	-2.907	0.5994	418972,intron,0.5994,-4.91352	0.42	388233,missense,0.4199,-3.13852
746	seq_s_7700	REF_STRG_1_34849_XLOC_104544	106296	235866	129571	0.085	4558	0.245	5594	0.414	162	0.352	58	0.237	5432	0.467	104	FBgn0051773	entap,|blast,FBgn0051773,FBtr0077509,CG31773,CG31773,	180	0	0.0084	0.6708	107276,intron,0.6708,0.814645	0.53	235216,missense,0.5296,0.0632889
747	seq_s_671	REF_STRG_1_5897_XLOC_098503	658299	806043	147745	0.122	1334	0.179	3612	0.413	22	0.413	22	0.177	3590			FBgn0010051	entap,|blast,FBgn0010051,FBtr0078687,CG1063,Itpr,Inositol	20	0	0.7816	0.606	762121,intron,0.6060,-0.953091	0.443	738233,synonymous,0.4427,1.51075
748	seq_s_114379	REF_STRG_1_106438_XLOC_018671	3076	4818	1743			0.367	80	0.413	12	0.413	12	0.358	68			FBgn0034498	entap,|blast,FBgn0034498,FBtr0086302,CG16868,CG16868,	1	0	-0.5965	0.4657	3349,intron,0.4657,-0.104576	0.344	3492,synonymous,0.3444,-0.088795
749	seq_s_24329	REF_TRIN_5_00488_XLOC_050481	189076	200686	11611			0.34	346	0.413	19	0.413	19	0.335	327			FBgn0053861	entap,|blast,FBgn0053861,FBtr0091865,CG33861,His1:CG33861,His1:CG33861	10	1	2.3274	0.7696	189087,missense,0.7696,2.53211	0.77	189087,missense,0.7696,2.53211
750	seq_s_5134	REF_STRG_1_26764_XLOC_086113	114242	294739	180498	0.083	4576	0.331	4388	0.412	15	0.416	13	0.331	4373	0.004	2	FBgn0041781	entap,XP_027232759.1 wiskott-Aldrich syndrome protein family member 2-like isoform X4 [Penaeus vannamei]|blast,FBgn0041781,FBtr0080148,CG4636,SCAR,SCAR	345	115	0.8633	0.8782	249439,intron,0.8782,1.81301	0.087	114246,missense,0.0865,-0.389419
751	seq_s_11137	REF_STRG_1_43673_XLOC_017528	31035	132392	101358			0.365	6070	0.412	98	0.38	76	0.365	5972	0.477	22	FBgn0031860	entap,XP_027229907.1 D-amino-acid oxidase-like [Penaeus vannamei]|blast,FBgn0031860,FBtr0079339,CG11236,Daao2,D-amino	307	0	2.411	0.6275	128394,intron,0.6275,2.88759	0.479	92876,synonymous,0.4792,2.15371
752	seq_s_284	REF_STRG_1_3038_XLOC_057567	1014586	1016584	1999	0.121	1701	0.412	271	0.412	271	0.455	81			0.398	190	FBgn0025874	entap,|blast,FBgn0025874,FBtr0333030,CG8474,Meics,Meiotic	32	0	1.0802	0.6657	1014861,3_prime_UTR,0.6657,0.881808	0.666	1014861,3_prime_UTR,0.6657,0.881808
753	seq_s_18026	REF_STRG_1_56942_XLOC_037606	108469	111507	3039			0.412	14	0.412	14	0.412	14					FBgn0027495	entap,|blast,FBgn0027495,FBtr0087983,CG8378,Smyd4-4,SET	0	0	1.5317	0.2816	108619,synonymous,0.2816,1.83468	0.282	108619,synonymous,0.2816,1.83468
754	seq_s_3513	REF_TRIN_2_01804_XLOC_067616	203873	205734	1862	0.218	5012	0.43	55	0.412	13	0.412	13	0.435	42			FBgn0002772	entap,XP_037792375.1 myosin light chain 1 isoform X2 [Penaeus monodon]|blast,FBgn0002772,FBtr0085195,CG5596,Mlc1,Myosin	2	0	1.2389	0.5149	205307,intron,0.5149,-0.0825714	0.515	205444,synonymous,0.5149,0.00316848
755	seq_s_39225	REF_STRG_1_80688_XLOC_072848	76658	78744	2087			0.411	179	0.411	179	0.491	31			0.391	148	FBgn0029703	entap,|blast,FBgn0029703,FBtr0345705,CG12692,CG12692,	14	0	-1.9327	0.556	77495,3_prime_UTR,0.5560,-1.60269	0.556	77495,3_prime_UTR,0.5560,-1.60269
756	seq_s_5018	REF_STRG_1_26326_XLOC_085045	334212	336241	2030	0.289	4497	0.411	155	0.411	155	0.471	72			0.357	83	FBgn0038047	entap,|blast,FBgn0038047,FBtr0082589,CG5245,CG5245,	20	13	1.0693	0.8047	334613,5_prime_UTR,0.8047,-0.452119	0.805	334613,5_prime_UTR,0.8047,-0.452119
757	seq_s_3652	REF_STRG_1_21036_XLOC_069485	174390	176049	1660	0.063	2014	0.411	38	0.411	38	0.411	38					FBgn0036415	entap,XP_037779651.1 uncharacterized protein LOC119576156 [Penaeus monodon]|blast,FBgn0036415,FBtr0075736,CG7768,CG7768,	0	0	0.9295	0.2531	175760,missense,0.2531,0.988377	0.253	175760,missense,0.2531,0.988377
758	seq_s_5438	REF_STRG_1_27761_XLOC_088814	11805	12565	761			0.411	1	0.411	1	0.411	1					FBgn0034218	entap,|blast,FBgn0034218,FBtr0086918,CG18467,CG18467,	1	0	-0.5391	0.5991	12250,splice_intron,0.5991,-0.53914
759	seq_s_550	REF_STRG_1_5064_XLOC_089382	128837	130962	2126	0.055	1966	0.411	20	0.411	20					0.411	20	FBgn0083945	entap,|blast,FBgn0083945,FBtr0300423,CG34109,CG34109,	2	0	2.4272	0.5687	130270,3_prime_UTR,0.5687,2.03854	0.569	130270,3_prime_UTR,0.5687,2.03854
760	seq_s_575	REF_STRG_1_5240_XLOC_091538	664060	666384	2325	0.314	4695	0.381	290	0.41	77	0.452	58	0.37	213	0.11	19	FBgn0053126	entap,XP_027233287.1 crustacyanin-A2 subunit-like [Penaeus vannamei]|blast,FBgn0053126,FBtr0343844,CG33126,NLaz,Neural	19	7	2.0803	0.8382	665975,intron,0.8382,2.66828	0.838	666129,synonymous,0.8382,2.18838
761	seq_s_53879	COM_SPAL_1_026282_XLOC_088395	50898	94424	43527	0.096	20	0.171	1373	0.41	15	0.41	15	0.169	1358			FBgn0042094	entap,XP_037774389.1 GTP:AMP phosphotransferase AK3 mitochondrial-like [Penaeus monodon]|blast,FBgn0042094,FBtr0339379,CG6612,Ak3,Adenylate	64	11	-0.52	0.8293	93587,intron,0.8293,0.170183	0.456	58186,synonymous,0.4557,-0.188077
762	seq_s_410	REF_TRIN_15_03180_XLOC_075137	634735	663860	29126	0.065	3713	0.267	1248	0.41	11	0.41	11	0.266	1237			FBgn0051278	entap,VN_GLEAN_10007100 [mRNA] locus=scaffold7179:60183:65526:- [translate_table: standard] NA [eriocheir sinensis]|blast,FBgn0051278,FBtr0082319,CG31278,CG31278,	60	3	1.082	0.7449	663638,intron,0.7449,1.95848	0.717	663753,synonymous,0.7172,1.19123
763	seq_s_833	REF_STRG_1_6936_XLOC_107913	464486	508588	44103	0.095	3745	0.318	1551	0.41	43	0.444	16	0.314	1508	0.386	27	FBgn0003423	entap,XP_037772495.1 proline dehydrogenase 1 mitochondrial-like isoform X2 [Penaeus monodon]|blast,FBgn0003423,FBtr0307528,CG1417,slgA,sluggish	26	0	-0.67	0.6666	499112,intron,0.6666,-1.69512	0.429	464724,3_prime_UTR,0.4292,-0.564059
764	seq_s_6546	REF_STRG_1_31460_XLOC_097477	370015	450333	80319	0.256	1057	0.272	1437	0.41	11	0.243	8	0.271	1426	0.562	3	FBgn0037566	entap,XP_042241223.1 50S ribosomal protein L1-like [Homarus americanus]|blast,FBgn0037566,FBtr0081832,CG7494,mRpL1,mitochondrial	30	0	2.091	0.529	423955,intron,0.5290,2.67861	0.372	450252,3_prime_UTR,0.3717,1.92511
765	seq_s_4978	REF_STRG_1_26157_XLOC_084611	114138	128596	14459	0.214	509	0.41	23	0.41	23	0.417	18			0.004	5	FBgn0030844	entap,|blast,FBgn0030844,FBtr0112998,CG8527,ppk23,pickpocket	3	0	-2.5401	0.5687	127814,splice_intron,0.5687,-2.4615	0.491	128435,missense,0.4905,-2.7838
766	seq_s_45024	REF_TRIN_10_01800_XLOC_079690	93699	113291	19593	0.31	635	0.283	568	0.41	42	0.41	42	0.27	526			FBgn0039655	entap,XP_012338938.2 basic phospholipase A2 homolog 1 [Apis florea]|blast,FBgn0039655,FBtr0113305,CG14507,CG14507,	38	3	1.2717	0.7289	103273,intron,0.7289,1.38575	0.691	110643,synonymous,0.6908,0.653259
767	seq_s_24678	REF_STRG_1_66434_XLOC_051070	69892	72557	2666	0.145	3126	0.41	73	0.41	73	0.457	31			0.369	42	FBgn0020309	entap,|blast,FBgn0020309,FBtr0080262,CG14938,crol,crooked	8	0	0.0518	0.5991	72068,5_prime_UTR_premature_start_codon_gain,0.5991,-1.64661	0.599	72068,5_prime_UTR_premature_start_codon_gain,0.5991,-1.64661
768	seq_s_8638	REF_STRG_1_37489_XLOC_109551	15197	159215	144019	0.053	2686	0.39	4848	0.41	145	0.511	85	0.39	4703	0.101	60		entap,|blast,	432	33	-0.0877	0.8352	130528,intron,0.8352,0.210197	0.722	109111,synonymous,0.7221,-3.39859
769	seq_s_77939	REF_STRG_1_98721_XLOC_105056	21565	55188	33624			0.332	1337	0.409	191	0.42	177	0.317	1146	0.103	14	FBgn0261554	entap,|blast,FBgn0261554,FBtr0302707,CG42672,CG42672,	92	48	1.5401	0.8713	23544,intron,0.8713,0.420986	0.781	26973,synonymous,0.7808,-0.781432
770	seq_s_12008	REF_STRG_1_45540_XLOC_020701	231003	231996	994	0.172	3276	0.368	46	0.409	12	0.409	12	0.35	34			FBgn0016047	entap,|blast,FBgn0016047,FBtr0339483,CG13207,nompA,no	1	0	2.0203	0.4557	231953,missense,0.4557,0.59664	0.456	231953,missense,0.4557,0.59664
771	seq_s_36423	COM_SPAL_1_020379_XLOC_069327	36556	101319	64764	0.295	115	0.426	3379	0.409	121	0.409	121	0.427	3258			FBgn0034494	entap,XP_027221761.1 sodium-dependent multivitamin transporter-like [Penaeus vannamei]|blast,FBgn0034494,FBtr0086305,CG10444,CG10444,	254	162	2.7049	0.8885	66809,intron,0.8885,3.8159	0.814	66451,synonymous,0.8144,2.44646
772	seq_s_9507	REF_STRG_1_39790_XLOC_113594	189276	232730	43455	0.259	2245	0.24	2414	0.409	44	0.253	22	0.236	2370	0.518	22	FBgn0039055	entap,|blast,FBgn0039055,FBtr0084407,CG4656,Rassf,Ras	149	1	-2.2084	0.7275	216512,intron,0.7275,-2.73739	0.573	232721,5_prime_UTR,0.5728,-3.84214
773	seq_s_39225	REF_STRG_1_80689_XLOC_072849	79058	79794	737	0.097	1111	0.409	70	0.409	70	0.351	32			0.453	38	FBgn0031721	entap,|blast,FBgn0031721,FBtr0079104,CG14017,CG14017,	3	0	-2.7037	0.5149	79461,missense,0.5149,-2.86612	0.515	79461,missense,0.5149,-2.86612
774	seq_s_90131	REF_TRIN_3_00900_XLOC_111329	268	44296	44029			0.239	1461	0.408	22	0.408	22	0.238	1439			FBgn0039868	entap,XP_011558173.1 nucleolar protein 16 [Plutella xylostella]|blast,FBgn0039868,FBtr0085831,CG11563,CG11563,	71	0	-0.3421	0.6817	41558,intron,0.6817,-1.58757	0.541	428,missense,0.5410,-1.34516
775	seq_s_4016	COM_SPAL_1_021855_XLOC_074082	241228	266743	25516	0.07	3582	0.301	1425	0.408	30	0.408	30	0.298	1395			FBgn0039525	entap,XP_042228002.1 solute carrier family 25 member 45-like isoform X1 [Homarus americanus]|blast,FBgn0039525,FBtr0085210,CG5646,CG5646,	30	0	-2.0192	0.6275	261039,intron,0.6275,-2.65387	0.411	241438,synonymous,0.4108,3.00298
776	seq_s_59661	REF_STRG_1_92548_XLOC_093179	20755	62567	41813			0.381	800	0.408	4	0.453	3	0.381	796	0.291	1	FBgn0038385	entap,|blast,FBgn0038385,FBtr0083201,CG4221,Fbxl7,F-box	9	0	-1.3049	0.5965	33116,intron,0.5965,-1.93061	0.357	20787,5_prime_UTR_premature_start_codon_gain,0.3574,-2.01234
777	seq_s_24496	COM_SPAL_1_014492_XLOC_050765	91030	91864	835	0.122	3709	0.37	31	0.408	20	0.408	20	0.269	11			FBgn0053517	entap,CQUAD_00009652-RA protein AED:0.38 eAED:0.38 QI:0,-1,0,1,-1,1,1,0,190 NA [cherax quadricarinatus]|blast,FBgn0053517,FBtr0343171,CG33517,Dop2R,Dopamine	2	0	-0.3701	0.56	91484,missense,0.5600,0.443296	0.56	91484,missense,0.5600,0.443296
778	seq_s_14483	REF_STRG_1_50632_XLOC_028518	29599	225227	195629	0.205	1828	0.284	4848	0.408	101	0.325	40	0.282	4747	0.446	61	FBgn0035142	entap,XP_037787050.1 homeodomain-interacting protein kinase 2-like isoform X4 [Penaeus monodon]|blast,FBgn0035142,FBtr0479798,CG17090,Hipk,Homeodomain	133	0	0.8277	0.6326	195227,intron,0.6326,0.0515818	0.484	35139,3_prime_UTR,0.4838,0.86652
779	seq_s_101180	REF_STRG_1_104022_XLOC_013431	18137	19113	977			0.408	82	0.408	82	0.439	60			0.318	22	FBgn0038047	entap,|blast,FBgn0038047,FBtr0082589,CG5245,CG5245,	9	1	0.8206	0.8782	18359,stop_gained,0.8782,1.62764	0.878	18359,stop_gained,0.8782,1.62764
780	seq_s_41018	REF_STRG_1_82051_XLOC_075169	73834	120506	46673	0.3	192	0.331	1686	0.407	195	0.212	5	0.316	1491	0.41	190	FBgn0052939	entap,|blast,FBgn0052939,FBtr0082085,CG32939,CG32939,	76	30	1.9145	0.8628	99181,intron,0.8628,2.25291	0.691	76431,3_prime_UTR,0.6905,1.61494
781	seq_s_40012	REF_TRIN_15_01743_XLOC_073860	4914	89237	84324	0.127	33	0.324	2959	0.406	64	0.406	64	0.322	2895			FBgn0037338	entap,XP_027235481.1 5' exonuclease Apollo-like [Penaeus vannamei]|blast,FBgn0037338,FBtr0078688,CG10018,Snm1,Snm1	204	45	0.5351	0.8144	77666,intron,0.8144,1.29993	0.72	89036,missense,0.7201,0.339862
782	seq_s_53132	REF_STRG_1_89560_XLOC_087768	8956	65894	56939			0.252	3852	0.406	157	0.385	102	0.247	3695	0.426	55	FBgn0000499	entap,VN_GLEAN_10006415 [mRNA] locus=scaffold8213:367963:415524:- [translate_table: standard] NA [eriocheir sinensis]|blast,FBgn0000499,FBtr0073454,CG18361,dsh,dishevelled	179	21	1.3026	0.8047	44132,intron,0.8047,0.846085	0.671	56145,synonymous,0.6708,3.23404
783	seq_s_1549	REF_TRIN_12_01950_XLOC_031349	19469	142953	123485	0.054	1566	0.347	4033	0.406	73	0.406	73	0.346	3960			FBgn0015609	entap,CQUAD_00010524-RA protein AED:0.15 eAED:0.16 QI:0,0,0,0.94,0.72,0.78,19,0,1579 NA [cherax quadricarinatus]|blast,FBgn0015609,FBtr0100313,CG7100,CadN,Cadherin-N	5	0	0.1967	0.454	88419,intron,0.4540,0.42331	0.306	37457,synonymous,0.3064,-0.569938
784	seq_s_7690	REF_STRG_1_34823_XLOC_104484	396278	411548	15271	0.252	2629	0.34	458	0.406	6	0.406	6	0.339	452			FBgn0033312	entap,|blast,FBgn0033312,FBtr0310502,CG8642,CG8642,	14	0	1.3566	0.5965	403723,intron,0.5965,-0.0971807	0.557	411521,missense,0.5570,0.951094
785	seq_s_57986	REF_STRG_1_91863_XLOC_091900	10575	61178	50604			0.273	2702	0.406	58	0.406	58	0.269	2644			FBgn0038902	entap,XP_042234847.1 methyltransferase-like protein 24 isoform X1 [Homarus americanus]|blast,FBgn0038902,FBtr0084132,CG6800,CG6800,	122	45	1.5217	0.9009	20458,intron,0.9009,3.12592	0.821	51419,synonymous,0.8207,2.16039
786	seq_s_11495	REF_TRIN_1_04017_XLOC_018917	22283	115255	92973	0.05	823	0.361	3362	0.405	71	0.405	71	0.36	3291			FBgn0030452	entap,XP_042238886.1 sialin-like [Homarus americanus]|blast,FBgn0030452,FBtr0339677,CG4330,MFS10,Major	388	151	-0.8614	0.8885	53730,intron,0.8885,-2.1574	0.814	54389,synonymous,0.8144,-1.84583
787	seq_s_258	REF_TRIN_5_02772_XLOC_053118	596876	706891	110016	0.091	408	0.358	2028	0.405	16	0.405	16	0.358	2012			FBgn0038462	entap,evm-scaffold4376-processed-gene-0.1-mRNA-1 protein AED:0.02 eAED:0.02 QI:16,1,1,1,0.71,0.75,8,620,290 NA [procambarus virginalis]|blast,FBgn0038462,FBtr0337063,CG17556,EMC2A,ER	78	7	0.4505	0.7916	650165,intron,0.7916,0.598252	0.345	706870,synonymous,0.3445,1.06332
788	seq_s_21710	REF_STRG_1_62448_XLOC_045437	196753	198114	1362	0.033	1354	0.405	143	0.405	143	0.453	38			0.38	105	FBgn0052056	entap,XP_037785673.1 phospholipid scramblase 1-like [Penaeus monodon]|blast,FBgn0052056,FBtr0076302,CG32056,scramb1,scramblase	8	0	0.4481	0.557	197470,missense,0.5570,0.22219	0.557	197470,missense,0.5570,0.22219
789	seq_s_41675	COM_SPAL_1_022413_XLOC_075887	43704	123914	80211			0.291	1355	0.405	50	0.405	50	0.285	1305			FBgn0003277	entap,maker-scaffold14066-snap-gene-0.50-mRNA-1 protein AED:0.10 eAED:0.10 QI:216,0.92,0.86,1,0.71,0.8,15,0,1846 NA [procambarus virginalis]|blast,FBgn0003277,FBtr0073542,CG1554,Polr2A,RNA	0	0	0.8496	0.39	69996,intron,0.3900,-0.365712	0.308	52556,synonymous,0.3082,2.35166
790	seq_s_3143	REF_STRG_1_18916_XLOC_062367	45544	68753	23210			0.489	939	0.405	40	0.416	38	0.491	899	0.078	2	FBgn0036839	entap,XP_037796140.1 uncharacterized protein LOC119591472 [Penaeus monodon]|blast,FBgn0036839,FBtr0075040,CG18136,SmydA-2,SET	90	0	0.8513	0.5574	58312,intron,0.5574,1.74278	0.466	59610,missense,0.4657,1.00686
791	seq_c_43218	REF_STRG_1_83645_XLOC_008839	19313	27883	8571	0.119	1868	0.395	554	0.405	77	0.422	49	0.393	477	0.364	28	FBgn0010226	entap,XP_042219755.1 hematopoietic prostaglandin D synthase-like [Homarus americanus]|blast,FBgn0010226,FBtr0333551,CG8938,GstS1,Glutathione	46	18	1.4707	0.8382	27237,intron,0.8382,1.9651	0.838	27719,missense,0.8382,2.13983
792	seq_c_87167	COM_SPAL_1_002244_XLOC_011758	5096	32814	27719			0.2	1318	0.405	79	0.405	79	0.189	1239			FBgn0001180	entap,XP_037797184.1 protein hunchback-like [Penaeus monodon]|blast,FBgn0001180,FBtr0081951,CG9786,hb,hunchback	23	0	0.6758	0.5355	23916,intron,0.5355,3.1726	0.513	31701,missense,0.5127,0.0607089
793	seq_s_3735	REF_STRG_1_21370_XLOC_070590	35402	37388	1987	0.046	557	0.404	181	0.404	181	0.336	63			0.427	118	FBgn0038047	entap,|blast,FBgn0038047,FBtr0082589,CG5245,CG5245,	20	14	1.7803	0.8885	36659,missense,0.8885,0.987718	0.889	36659,missense,0.8885,0.987718
794	seq_s_2914	COM_SPAL_1_017050_XLOC_058778	200887	523506	322620	0.384	1026	0.422	5931	0.404	15	0.404	15	0.422	5916			FBgn0034110	entap,XP_037788826.1 autophagy-related protein 9A-like [Penaeus monodon]|blast,FBgn0034110,FBtr0087141,CG3615,Atg9,Autophagy-related	578	69	1.3321	0.8782	465955,intron,0.8782,1.25462	0.304	508791,synonymous,0.3039,0.140689
795	seq_s_23009	REF_STRG_1_64293_XLOC_047997	1945	102033	100089	0.053	1042	0.236	3284	0.403	152	0.292	12	0.228	3132	0.41	140	FBgn0035520	entap,XP_042204822.1 zinc finger matrin-type protein 2-like [Homarus americanus]|blast,FBgn0035520,FBtr0333568,CG11586,CG11586,	87	0	-0.4266	0.7005	83506,intron,0.7005,-3.30758	0.516	100140,3_prime_UTR,0.5159,0.330684
796	seq_s_3651	REF_STRG_1_21032_XLOC_069473	332239	334626	2388	0.039	2448	0.398	206	0.403	99	0.311	40	0.392	107	0.437	59	FBgn0040358	entap,|blast,FBgn0040358,FBtr0070202,CG14625,CG14625,	14	0	-0.0507	0.556	332950,intron,0.5560,1.30454	0.518	332292,5_prime_UTR,0.5183,-1.1786
797	seq_s_41727	REF_STRG_1_82548_XLOC_075950	91674	137307	45634	0.263	3094	0.174	1243	0.403	12	0.403	12	0.172	1231			FBgn0027512	entap,|blast,FBgn0027512,FBtr0334770,CG10254,CG10254,	12	0	-1.2259	0.5617	104915,intron,0.5617,-2.62517	0.319	108794,missense,0.3192,-1.82062
798	seq_s_6587	REF_TRIN_1_02750_XLOC_097702	220093	280071	59979	0.057	2611	0.383	3147	0.403	25	0.403	25	0.383	3122			FBgn0038828	entap,phaw_30_tra_m.005144 NA [parhyale hawaiensis]|blast,FBgn0038828,FBtr0334723,CG17270,CG17270,	462	25	-2.4994	0.8782	242198,intron,0.8782,-2.27862	0.56	256250,synonymous,0.5600,-3.50659
799	seq_s_12924	REF_STRG_1_47499_XLOC_023756	190401	218039	27639	0.083	4333	0.283	1839	0.403	125	0.428	108	0.269	1714	0.308	17	FBgn0033633	entap,XP_037780692.1 SET and MYND domain-containing protein 4-like [Penaeus monodon]|blast,FBgn0033633,FBtr0088133,CG7759,Smyd4-3,SET	18	0	0.9667	0.529	217967,3_prime_UTR,0.5290,2.48025	0.529	217967,3_prime_UTR,0.5290,2.48025
800	seq_s_13104	COM_SPAL_1_005891_XLOC_024371	47914	301404	253491			0.271	5542	0.403	23	0.403	23	0.271	5519			FBgn0083969	entap,sp,Q9XSC3,WDR44_BOVIN WD repeat-containing protein 44 OS=Bos taurus OX=9913 GN=WDR44 PE=1 SV=1|blast,FBgn0083969,FBtr0335004,CG34133,CG34133,	180	0	-0.1824	0.6358	95535,intron,0.6358,0.158176	0.479	164845,synonymous,0.4792,1.37189
801	seq_s_64429	COM_SPAL_1_028802_XLOC_096771	49980	79083	29104			0.403	652	0.403	24	0.403	24	0.403	628			FBgn0052732	entap,XP_042242384.1 actin-histidine N-methyltransferase-like isoform X1 [Homarus americanus]|blast,FBgn0052732,FBtr0071039,CG32732,Setd3,SET	0	0	0.6544	0.4188	66575,intron,0.4188,-0.517583	0.315	57896,synonymous,0.3152,-0.418099
802	seq_s_23863	COM_SPAL_1_014138_XLOC_049645	22288	87568	65281	0.167	3112	0.181	1872	0.403	56	0.403	56	0.175	1816			FBgn0037644	entap,XP_027238649.1 beta-catenin-like protein 1 isoform X1 [Penaeus vannamei]|blast,FBgn0037644,FBtr0082015,CG11964,CG11964,	28	0	-0.1494	0.5149	84129,intron,0.5149,-0.39377	0.49	25438,missense,0.4899,1.90063
803	seq_s_7292	REF_TRIN_7_01004_XLOC_102169	132720	207527	74808	0.186	1460	0.403	82	0.403	82	0.403	82					FBgn0029690	entap,VN_GLEAN_10005032 [mRNA] locus=scaffold30507:39397:48329:- [translate_table: standard] NA [eriocheir sinensis]|blast,FBgn0029690,FBtr0445312,CG6414,CG6414,	4	1	1.8857	0.7172	192540,splice_intron,0.7172,0.858038	0.698	194844,synonymous,0.6975,1.99295
804	seq_s_8273	REF_STRG_1_36442_XLOC_107611	297433	299949	2517	0.071	2676	0.402	213	0.402	213	0.357	79			0.432	134	FBgn0038047	entap,|blast,FBgn0038047,FBtr0082589,CG5245,CG5245,	20	15	2.0299	0.909	297673,5_prime_UTR,0.9090,1.76494	0.909	297673,5_prime_UTR,0.9090,1.76494
805	seq_s_14738	REF_TRIN_1_03328_XLOC_029225	34000	100134	66135	0.167	2203	0.305	3180	0.402	105	0.402	105	0.301	3075			FBgn0026060	entap,XP_042206838.1 multiple inositol polyphosphate phosphatase 1-like [Homarus americanus]|blast,FBgn0026060,FBtr0070884,CG4317,Mipp2,Multiple	71	4	0.947	0.7758	76783,intron,0.7758,3.94365	0.628	77047,synonymous,0.6275,1.83194
806	seq_s_29115	REF_STRG_1_71593_XLOC_058746	18462	62046	43585	0.035	1272	0.237	1511	0.402	6	0.402	6	0.236	1505			FBgn0028863	entap,|blast,FBgn0028863,FBtr0344774,CG4587,stol,stolid	11	0	0.8966	0.5193	53543,intron,0.5193,0.201864	0.336	18480,synonymous,0.3360,2.10256
807	seq_s_318	REF_STRG_1_3346_XLOC_062917	593252	989899	396648	0.039	2575	0.105	8103	0.402	53	0.423	30	0.102	8050	0.372	23	FBgn0040096	entap,|blast,FBgn0040096,FBtr0113317,CG16834,lectin-33A,lectin-33A	26	0	0.4638	0.606	931492,intron,0.6060,0.376446	0.352	960441,synonymous,0.3521,3.33754
808	seq_s_3967	REF_STRG_1_22236_XLOC_073357	129639	185165	55527	0.092	2688	0.373	2160	0.402	68	0.567	19	0.372	2092	0.27	49	FBgn0040493	entap,XP_042240197.1 probable aminopeptidase NPEPL1 isoform X1 [Homarus americanus]|blast,FBgn0040493,FBtr0082730,CG7340,grsm,granny	67	0	0.4461	0.6421	154039,intron,0.6421,0.094551	0.603	167573,synonymous,0.6029,-0.55844
809	seq_s_5984	REF_STRG_1_29657_XLOC_093295	182790	202189	19400	0.124	670	0.305	468	0.402	18	0.355	15	0.301	450	0.466	3	FBgn0039159	entap,XP_042236269.1 28S ribosomal protein S24 mitochondrial-like [Homarus americanus]|blast,FBgn0039159,FBtr0084577,CG13608,mRpS24,mitochondrial	41	0	0.0654	0.6817	196391,intron,0.6817,0.0476021	0.541	202144,3_prime_UTR,0.5409,1.10175
810	seq_s_5378	REF_TRIN_14_00310_XLOC_088304	118846	125160	6315	0.1	986	0.167	464	0.401	10	0.401	10	0.155	454			FBgn0263289	entap,|blast,FBgn0263289,FBtr0308626,CG43398,scrib,scribble	19	1	-1.3295	0.7275	123874,intron,0.7275,-2.96237	0.639	124446,missense,0.6386,-0.862188
811	seq_s_27136	REF_STRG_1_69453_XLOC_055414	12951	67160	54210	0.037	2677	0.254	2199	0.401	61	0.39	15	0.25	2138	0.405	46	FBgn0028884	entap,XP_027218761.1 protein CDV3 homolog [Penaeus vannamei]|blast,FBgn0028884,FBtr0479868,CG4892,CG4892,	157	6	-0.2088	0.7221	51642,intron,0.7221,-0.389178	0.635	13933,3_prime_UTR,0.6348,-0.993446
812	seq_s_45497	REF_STRG_1_85205_XLOC_080196	1257	53258	52002	0.185	561	0.301	4089	0.401	47	0.468	28	0.3	4042	0.165	19	FBgn0039130	entap,CQUAD_00010844-RA protein AED:0.07 eAED:0.07 QI:0,0.75,0.8,0.8,1,1,5,1568,236 NA [cherax quadricarinatus]|blast,FBgn0039130,FBtr0084494,CG5854,CG5854,	274	117	0.9599	0.9486	46220,intron,0.9486,1.73618	0.889	53194,synonymous,0.8885,2.05031
813	seq_s_44011	REF_STRG_1_84209_XLOC_078598	29297	45528	16232	0.107	1447	0.203	460	0.401	45	0.405	35	0.179	415	0.37	10	FBgn0263974	entap,XP_042217605.1 uncharacterized RING finger protein ZK945.4-like isoform X2 [Homarus americanus]|blast,FBgn0263974,FBtr0329922,CG43726,qin,qin	27	0	0.7221	0.6417	37256,intron,0.6417,1.7148	0.501	29371,missense,0.5006,1.07647
814	seq_c_120632	COM_SPAL_1_000394_XLOC_001891	8724	24994	16271			0.279	583	0.401	28	0.401	28	0.271	555			FBgn0263027	entap,XP_042221850.1 dnaJ homolog subfamily C member 28-like [Homarus americanus]|blast,FBgn0263027,FBtr0306926,CG43322,CG43322,	5	0	-0.9446	0.5293	15390,intron,0.5293,-2.99948	0.395	15545,missense,0.3954,-3.86812
815	seq_s_4992	REF_STRG_1_26202_XLOC_084734	36847	383848	347002	0.199	4833	0.222	9961	0.4	215	0.23	56	0.216	9746	0.441	159	FBgn0032940	entap,XP_042226773.1 MLX-interacting protein-like [Homarus americanus]|blast,FBgn0032940,FBtr0301464,CG18362,Mondo,Mondo	500	67	-0.2413	0.9414	382127,3_prime_UTR,0.9414,0.0464059	0.941	382127,3_prime_UTR,0.9414,0.0464059
816	seq_s_14059	REF_STRG_1_49789_XLOC_027288	244754	285217	40464	0.027	2313	0.34	3067	0.4	71	0.417	30	0.339	2996	0.388	41	FBgn0263782	entap,XP_042224285.1 uncharacterized protein LOC121868076 [Homarus americanus]|blast,FBgn0263782,FBtr0084450,CG10367,Hmgcr,HMG	56	0	2.8061	0.5293	254661,intron,0.5293,5.6512	0.383	246106,synonymous,0.3827,4.72573
817	seq_s_23110	REF_TRIN_5_03156_XLOC_048219	8427	68777	60351	0.585	1962	0.169	2063	0.4	23	0.4	23	0.164	2040			FBgn0029525	entap,XP_027239141.1 uncharacterized protein LOC113830138 [Penaeus vannamei]|blast,FBgn0029525,FBtr0070094,CG18273,CG18273,	47	0	1.2026	0.6657	61215,intron,0.6657,1.76513	0.569	8430,synonymous,0.5687,1.80787
818	seq_s_10069	REF_STRG_1_41184_XLOC_013208	186193	345017	158825	0.151	3347	0.219	6929	0.4	24	0.4	24	0.218	6905			FBgn0035134	entap,CQUAD_00019267-RA protein AED:0.07 eAED:0.07 QI:0,0.71,0.75,0.87,0.71,0.62,8,3415,378 NA [cherax quadricarinatus]|blast,FBgn0035134,FBtr0072546,CG1231,CG1231,	194	0	0.8771	0.6908	344560,intron,0.6908,0.912434	0.545	320332,missense,0.5451,0.891617
819	seq_s_6634	REF_STRG_1_31704_XLOC_098020	17749	56719	38971			0.254	740	0.399	31	0.491	11	0.25	709	0.318	20	FBgn0032815	entap,|blast,FBgn0032815,FBtr0331244,CG10462,CG10462,	21	0	-0.6116	0.579	22758,intron,0.5790,0.144519	0.454	18236,3_prime_UTR,0.4539,-1.59475
820	seq_s_7854	REF_STRG_1_35293_XLOC_105410	48210	413532	365323			0.141	13535	0.399	58	0.413	52	0.14	13477	0.233	6	FBgn0035371	entap,XP_037775988.1 LOW QUALITY PROTEIN: uncharacterized protein LOC119573063 [Penaeus monodon]|blast,FBgn0035371,FBtr0073016,CG9977,AhcyL1,Adenosylhomocysteinase	278	32	0.6681	0.774	329114,intron,0.7740,0.784735	0.72	315296,synonymous,0.7201,1.94352
821	seq_c_149261	COM_SPAL_1_000840_XLOC_004576	3410	10492	7083			0.3	123	0.399	20	0.399	20	0.268	103			FBgn0020306	entap,|blast,FBgn0020306,FBtr0071604,CG9696,dom,domino	4	0	1.3238	0.4364	7964,intron,0.4364,1.81911	0.436	9434,missense,0.4364,1.79248
822	seq_s_73538	REF_STRG_1_97432_XLOC_102535	28260	29158	899			0.399	70	0.399	70	0.351	45			0.441	25	FBgn0011286	entap,|blast,FBgn0011286,FBtr0304572,CG10844,RyR,Ryanodine	9	0	-1.0443	0.6817	28519,missense,0.6817,-2.05008	0.682	28519,missense,0.6817,-2.05008
823	seq_c_71299	REF_STRG_1_96703_XLOC_010421	1605	54806	53202			0.399	1958	0.399	130	0.467	83	0.399	1828	0.177	47	FBgn0042085	entap,XP_042232788.1 AT-rich interactive domain-containing protein 2-like isoform X3 [Homarus americanus]|blast,FBgn0042085,FBtr0086107,CG3274,Bap170,Brahma	119	82	2.6982	0.8782	17806,intron,0.8782,1.87329	0.821	45754,synonymous,0.8207,1.67499
824	seq_s_14153	REF_STRG_1_49962_XLOC_027548	198758	288693	89936	0.056	3142	0.271	2984	0.398	35	0.412	28	0.27	2949	0.059	7	FBgn0261842	entap,|blast,FBgn0261842,FBtr0433511,CG42774,pre-mod(mdg4)-AE,	176	65	1.2985	0.8148	285925,intron,0.8148,3.55885	0.691	198792,synonymous,0.6908,0.880275
825	seq_s_58733	REF_STRG_1_92148_XLOC_092398	49081	50537	1457			0.398	68	0.398	68	0.422	53			0.319	15	FBgn0028573	entap,XP_027220979.1 uncharacterized protein LOC113813219 [Penaeus vannamei]|blast,FBgn0028573,FBtr0076064,CG5700,prc,pericardin	8	0	-0.9167	0.569	50410,5_prime_UTR,0.5690,-2.94814	0.569	50410,5_prime_UTR,0.5690,-2.94814
826	seq_s_7493	REF_STRG_1_34267_XLOC_103366	131618	223196	91579	0.038	1963	0.323	1500	0.398	12	0.415	11	0.322	1488	0.277	1	FBgn0001083	entap,CQUAD_00019068-RA protein AED:0.00 eAED:0.00 QI:55,1,1,1,0.66,0.5,4,1653,589 NA [cherax quadricarinatus]|blast,FBgn0001083,FBtr0342733,CG1500,fw,furrowed	0	0	1.1689	0.4188	206599,intron,0.4188,-0.528618	0.272	132126,missense,0.2724,2.03333
827	seq_s_27293	REF_STRG_1_69615_XLOC_055665	191721	199399	7679	0.298	1931	0.386	340	0.398	7	0.398	7	0.385	333			FBgn0037465	entap,|blast,FBgn0037465,FBtr0081645,CG1105,CG1105,	6	0	2.8252	0.664	198271,intron,0.6640,0.393733	0.239	194153,missense,0.2385,2.44586
828	seq_s_6512	REF_STRG_1_31377_XLOC_097292	230282	260757	30476	0.454	367	0.398	11	0.398	11	0.398	11					FBgn0035266	entap,|blast,FBgn0035266,FBtr0345817,CG7995,Gk2,Glycerol	0	0	-0.9062	0.4027	260701,synonymous,0.4027,-1.49538	0.403	260701,synonymous,0.4027,-1.49538
829	seq_s_529	REF_STRG_1_4931_XLOC_087517	15390	232367	216978	0.038	2254	0.34	8083	0.397	74	0.423	52	0.339	8009	0.214	22	FBgn0017581	entap,XP_037779033.1 MAP kinase-interacting serine/threonine-protein kinase 1-like [Penaeus monodon]|blast,FBgn0017581,FBtr0082535,CG17342,Lk6,Lk6	699	194	-0.1301	0.8782	59672,intron,0.8782,-0.0525562	0.698	43819,missense,0.6975,1.5342
830	seq_s_19703	REF_STRG_1_59537_XLOC_041225	3626	39066	35441	0.161	889	0.096	1239	0.397	15	0.412	13	0.087	1224	0.234	2	FBgn0010350	entap,|blast,FBgn0010350,FBtr0346546,CG7962,Cds,CDP-diacylglycerol	1	0	-0.3914	0.4462	14777,intron,0.4462,-1.67504	0.318	12037,missense,0.3182,-0.152547
831	seq_s_39541	REF_STRG_1_80912_XLOC_073228	51894	61239	9346	0.039	639	0.433	278	0.397	34	0.391	29	0.439	244	0.435	5	FBgn0032368	entap,|blast,FBgn0032368,FBtr0340563,CG6589,spag4,sperm-associated	34	2	1.8383	0.7449	56480,intron,0.7449,-0.240257	0.671	58298,missense_splice,0.6708,1.09538
832	seq_s_1232	REF_STRG_1_9382_XLOC_021760	530545	531487	943	0.084	1707	0.397	38	0.397	38	0.309	18			0.437	20	FBgn0024806	entap,|blast,FBgn0024806,FBtr0332110,CG7020,DIP2,DISCO	2	0	1.1255	0.4361	531309,5_prime_UTR,0.4361,0.289711	0.436	531309,5_prime_UTR,0.4361,0.289711
833	seq_s_3143	REF_STRG_1_18920_XLOC_062370	100142	214715	114574	0.129	1761	0.334	3257	0.397	90	0.539	21	0.332	3167	0.351	69	FBgn0035444	entap,|blast,FBgn0035444,FBtr0300749,CG12012,CG12012,	138	0	1.5435	0.6132	140147,intron,0.6132,0.672704	0.524	100486,3_prime_UTR,0.5236,-1.44371
834	seq_s_30425	REF_STRG_1_73075_XLOC_060858	28433	48626	20194	0.144	2837	0.222	1884	0.396	315	0.205	160	0.17	1569	0.491	155	FBgn0033645	entap,XP_037778468.1 uncharacterized protein LOC119575116 isoform X2 [Penaeus monodon]|blast,FBgn0033645,FBtr0088084,CG13196,CG13196,	20	0	-0.3634	0.5992	32013,intron,0.5992,-1.00043	0.581	48584,missense,0.5809,1.17711
835	seq_s_139503	COM_SPAL_1_006690_XLOC_026971	17726	24097	6372			0.41	102	0.396	30	0.396	30	0.415	72			FBgn0030240	entap,XP_027226467.1 myoneurin-like [Penaeus vannamei]|blast,FBgn0030240,FBtr0073380,CG2202,CG2202,	0	0	1.5303	0.2717	23790,intron,0.2717,0.938807	0.218	17879,synonymous,0.2177,2.35038
836	seq_s_6042	REF_STRG_1_29834_XLOC_093778	70180	71036	857	0.167	254	0.396	35	0.396	35	0.279	23			0.594	12	FBgn0038818	entap,|blast,FBgn0038818,FBtr0334642,CG4058,Nep4,Neprilysin	1	0	3.8392	0.4899	70854,5_prime_UTR,0.4899,4.2102	0.49	70854,5_prime_UTR,0.4899,4.2102
837	seq_c_132228	REF_STRG_1_109144_XLOC_003048	16926	18689	1764			0.52	44	0.396	24	0.084	5	0.617	20	0.419	19	FBgn0026190	entap,|blast,FBgn0026190,FBtr0085689,CG9726,PH4aMP,prolyl-4-hydroxylase-alpha	8	0	-0.9374	0.5728	17664,intron,0.5728,0.414102	0.512	18338,3_prime_UTR,0.5121,-1.44691
838	seq_s_3124	COM_SPAL_1_018084_XLOC_062094	59571	576300	516730			0.081	23809	0.396	9	0.396	9	0.081	23800			FBgn0015791	entap,XP_037786063.1 ras-related protein Rab-14 [Penaeus monodon]|blast,FBgn0015791,FBtr0343678,CG4212,Rab14,Rab14	230	90	-0.0646	0.8782	101828,intron,0.8782,-1.36871	0.53	65538,synonymous,0.5296,-0.695704
839	seq_s_11637	REF_STRG_1_44798_XLOC_019455	124849	130917	6069	0.069	2665	0.396	742	0.396	742	0.423	87			0.392	655	FBgn0263120	entap,snap-scaffold44956-processed-gene-0.0-mRNA-1 protein AED:0.03 eAED:0.03 QI:0,-1,0,1,-1,1,1,0,674 NA [procambarus virginalis]|blast,FBgn0263120,FBtr0088701,CG8732,Acsl,Acyl-CoA	102	0	-0.1697	0.6758	125623,3_prime_UTR,0.6758,-0.580809	0.676	125623,3_prime_UTR,0.6758,-0.580809
840	seq_s_2254	REF_TRIN_12_00495_XLOC_047024	280510	377861	97352	0.183	968	0.313	2543	0.396	30	0.396	30	0.311	2513			FBgn0262871	entap,XP_042218263.1 BTB/POZ domain-containing protein 6-A-like [Homarus americanus]|blast,FBgn0262871,FBtr0083435,CG43226,lute,lute	143	51	1.8035	0.8885	290267,intron,0.8885,1.30624	0.516	369947,synonymous,0.5159,3.4788
841	seq_s_12121	REF_STRG_1_45765_XLOC_021066	80853	133064	52212	0.336	1569	0.396	1982	0.395	64	0.395	64	0.396	1918			FBgn0030823	entap,|blast,FBgn0030823,FBtr0074403,CG8918,TTLL1A,Tubulin	219	0	-3.3294	0.6708	113647,intron,0.6708,-5.0728	0.422	97142,synonymous,0.4218,-2.19423
842	seq_c_145245	REF_STRG_1_110693_XLOC_004207	2711	18214	15504			0.382	521	0.395	22	0.395	22	0.382	499			FBgn0002778	entap,XP_042221948.1 Y+L amino acid transporter 2-like [Homarus americanus]|blast,FBgn0002778,FBtr0114529,CG3297,mnd,minidiscs	28	4	2.4576	0.774	6834,intron,0.7740,1.74388	0.569	14524,missense,0.5690,1.20274
843	seq_s_12121	REF_STRG_1_45766_XLOC_021067	175185	209451	34267	0.182	2202	0.401	1386	0.395	33	0.395	33	0.402	1353				entap,maker-scaffold94170-snap-gene-0.0-mRNA-1 protein AED:0.36 eAED:0.36 QI:48,0.62,0.88,0.88,0.25,0.44,9,0,316 NA [procambarus virginalis]|blast,	188	0	-2.9845	0.5984	209179,intron,0.5984,-4.16744	0.489	209429,missense,0.4887,-3.93445
844	seq_s_29046	REF_STRG_1_71524_XLOC_058615	116656	122616	5961	0.185	3099	0.334	448	0.395	283	0.251	63	0.214	165	0.45	220	FBgn0042118	entap,XP_027230141.1 cuticle protein CP575-like [Penaeus vannamei]|blast,FBgn0042118,FBtr0333582,CG18777,Cpr65Ax2,Cuticular	26	1	0.3654	0.7201	116719,3_prime_UTR,0.7201,-0.582033	0.72	116719,3_prime_UTR,0.7201,-0.582033
845	seq_s_17429	REF_STRG_1_55956_XLOC_036243	25849	78323	52475	0.242	2964	0.331	2196	0.395	39	0.318	21	0.33	2157	0.42	18	FBgn0035199	entap,XP_037787307.1 C-type mannose receptor 2-like [Penaeus monodon]|blast,FBgn0035199,FBtr0072661,CG9134,tfc,triforce	31	0	1.5199	0.6666	56650,intron,0.6666,0.501354	0.597	75389,missense,0.5965,1.03192
846	seq_s_211	REF_TRIN_6_00522_XLOC_044112	277281	827312	550032	0.065	4288	0.191	26742	0.394	53	0.394	53	0.191	26689			FBgn0285925	entap,maker-scaffold45362-snap-gene-0.0-mRNA-1 protein AED:0.04 eAED:0.11 QI:0,0.75,0.61,1,0.75,0.76,13,357,645 NA [procambarus virginalis]|blast,FBgn0285925,FBtr0083332,CG6588,Fas1,Fasciclin	263	0	0.4033	0.6358	771183,intron,0.6358,-0.592098	0.419	750211,missense,0.4186,0.948206
847	seq_s_25186	REF_STRG_1_67132_XLOC_052004	13304	49295	35992	0.306	3816	0.3	2436	0.394	139	0.379	128	0.294	2297	0.52	11	FBgn0039272	entap,phaw_30_tra_m.022387 NA [parhyale hawaiensis]|blast,FBgn0039272,FBtr0309271,CG11836,CG11836,	208	30	-0.3351	0.8488	18571,intron,0.8488,1.07038	0.781	48774,synonymous,0.7808,0.402778
848	seq_s_9809	REF_TRIN_3_01810_XLOC_115058	64166	109407	45242	0.04	772	0.387	1943	0.394	15	0.394	15	0.387	1928			FBgn0032618	entap,XP_042216043.1 carbohydrate sulfotransferase 11-like [Homarus americanus]|blast,FBgn0032618,FBtr0340171,CG31743,CG31743,	127	10	2.2543	0.795	76231,intron,0.7950,2.33847	0.304	104640,synonymous,0.3039,-0.47112
849	seq_s_27450	REF_STRG_1_69787_XLOC_055986	24784	59468	34685	0.063	2731	0.369	284	0.394	80	0.364	59	0.36	204	0.486	21	FBgn0036570	entap,|blast,FBgn0036570,FBtr0075495,CG5222,IntS9,Integrator	36	0	-4.042	0.606	59331,missense,0.6060,-4.71225	0.606	59331,missense,0.6060,-4.71225
850	seq_c_71044	REF_STRG_1_96632_XLOC_010400	52039	52498	460	0.01	12	0.393	49	0.393	49	0.393	49					FBgn0036621	entap,|blast,FBgn0036621,FBtr0331173,CG16807,roq,roquin	0	0	2.4478	0.281	52108,synonymous,0.2810,2.4922	0.281	52108,synonymous,0.2810,2.4922
851	seq_s_34333	REF_STRG_1_76788_XLOC_066487	76269	97717	21449			0.355	370	0.393	37	0.393	37	0.351	333			FBgn0032723	entap,|blast,FBgn0032723,FBtr0342929,CG18397,ssp3,short	14	0	0.9309	0.653	80339,synonymous,0.6530,0.355729	0.653	80339,synonymous,0.6530,0.355729
852	seq_s_82937	REF_STRG_1_100044_XLOC_107737	11967	22733	10767			0.377	161	0.393	102	0.393	102	0.358	59			FBgn0033866	entap,|blast,FBgn0033866,FBtr0087628,CG6280,CG6280,	21	0	0.7339	0.5147	14080,missense,0.5147,-0.104522	0.515	14080,missense,0.5147,-0.104522
853	seq_s_49351	REF_STRG_1_87606_XLOC_084213	77310	88347	11038	0.036	847	0.391	608	0.393	11	0.393	11	0.391	597			FBgn0030174	entap,|blast,FBgn0030174,FBtr0309221,CG15312,CG15312,	47	12	0.1776	0.8371	78298,intron,0.8371,-0.960498	0.661	77367,synonymous,0.6607,1.11611
854	seq_s_55130	REF_STRG_1_90552_XLOC_089504	42908	75721	32814			0.417	772	0.393	14	0.419	9	0.418	758	0.364	5	FBgn0051663	entap,|blast,FBgn0051663,FBtr0304597,CG31663,CG31663,	1	0	2.7268	0.4244	65358,intron,0.4244,1.29077	0.419	75701,5_prime_UTR_premature_start_codon_gain,0.4188,2.4867
855	seq_s_11424	REF_STRG_1_44334_XLOC_018635	160830	162633	1804	0.177	4512	0.401	96	0.393	30	0.379	27	0.405	66	0.499	3	FBgn0033869	entap,XP_037775358.1 cuticle protein 7-like [Penaeus monodon]|blast,FBgn0033869,FBtr0087630,CG6305,Cpr50Cb,Cuticular	4	0	0.6155	0.5617	162245,intron,0.5617,0.654864	0.436	160845,3_prime_UTR,0.4364,0.36835
856	seq_s_8263	REF_STRG_1_36396_XLOC_107555	246007	251041	5035	0.042	1778	0.393	609	0.393	609	0.502	89			0.377	520	FBgn0020309	entap,|blast,FBgn0020309,FBtr0080263,CG14938,crol,crooked	26	0	3.3572	0.56	251006,5_prime_UTR,0.5600,2.12637	0.56	251006,5_prime_UTR,0.5600,2.12637
857	seq_s_11063	COM_SPAL_1_003760_XLOC_017212	89342	315151	225810	0.223	375	0.235	8874	0.393	17	0.393	17	0.235	8857			FBgn0034802	entap,|blast,FBgn0034802,FBtr0303464,CG3800,CNBP,CCHC-type	309	99	0.6488	0.9075	97954,intron,0.9075,1.24433	0.387	272299,synonymous,0.3871,1.54023
858	seq_s_3817	REF_STRG_1_21692_XLOC_071579	231336	391956	160621	0.14	7191	0.316	4933	0.393	111	0.421	47	0.314	4822	0.369	64	FBgn0000629	entap,VN_GLEAN_10005308 [mRNA] locus=scaffold21661:288635:304499:+ [translate_table: standard] NA [eriocheir sinensis]|blast,FBgn0000629,FBtr0273338,CG6502,E(z),Enhancer	463	19	1.3262	0.8713	306283,intron,0.8713,1.47682	0.597	391860,5_prime_UTR,0.5969,1.67287
859	seq_s_52485	REF_STRG_1_89234_XLOC_087172	10220	52003	41784			0.492	2019	0.393	30	0.393	30	0.493	1989			FBgn0284256	entap,XP_037781202.1 WD repeat-containing protein 17-like isoform X2 [Penaeus monodon]|blast,FBgn0284256,FBtr0081087,CG10302,bsf,bicoid	382	69	-0.1355	0.8382	31511,intron,0.8382,0.602865	0.563	35246,synonymous,0.5630,-1.76574
860	seq_s_9821	REF_TRIN_1_02453_XLOC_115104	74562	129249	54688	0.18	1598	0.369	3202	0.393	92	0.42	61	0.368	3110	0.351	31	FBgn0052512	entap,XP_037780587.1 transmembrane protein 205-like [Penaeus monodon]|blast,FBgn0052512,FBtr0332847,CG32512,CG32512,	197	55	1.9306	1	75877,intron,1.0000,1.05523	0.795	128784,missense,0.7950,1.6203
861	seq_s_10805	REF_STRG_1_42940_XLOC_016202	129067	254447	125381	0.069	4274	0.325	2307	0.392	106	0.395	103	0.322	2201	0.041	3	FBgn0052772	entap,CQUAD_00016617-RA protein AED:0.10 eAED:0.14 QI:831,0,0,0.5,1,1,4,0,2915 NA [cherax quadricarinatus]|blast,FBgn0052772,FBtr0343533,CG32772,CG32772,	123	0	1.9311	0.6726	130298,intron,0.6726,3.29007	0.557	190697,synonymous,0.5574,4.09455
862	seq_s_7733	REF_STRG_1_34915_XLOC_104708	349497	351415	1919	0.048	854	0.392	135	0.392	135	0.413	30			0.384	105	FBgn0031610	entap,|blast,FBgn0031610,FBtr0077442,CG15436,Paris,Parkin	28	1	-0.28	0.7682	351083,5_prime_UTR,0.7682,-0.383337	0.768	351083,5_prime_UTR,0.7682,-0.383337
863	seq_s_31332	REF_STRG_1_73967_XLOC_062216	46476	168275	121800			0.157	4527	0.392	11	0.392	11	0.156	4516			FBgn0003719	entap,|blast,FBgn0003719,FBtr0084691,CG6868,tld,tolloid	132	4	-0.1184	0.8371	69842,intron,0.8371,-0.567642	0.519	63747,synonymous,0.5193,-2.65191
864	seq_s_84804	REF_STRG_1_100456_XLOC_108729	1	2482	2482			0.392	276	0.392	276	0.349	71			0.406	205	FBgn0020309	entap,|blast,FBgn0020309,FBtr0080262,CG14938,crol,crooked	30	0	-2.264	0.541	400,3_prime_UTR,0.5410,-2.75437	0.541	400,3_prime_UTR,0.5410,-2.75437
865	seq_c_102945	REF_STRG_1_104372_XLOC_000271	23688	24639	952			0.391	17	0.391	17	0.481	3			0.336	14	FBgn0250850	entap,XP_042222294.1 uncharacterized protein LOC121866592 [Homarus americanus]|blast,FBgn0250850,FBtr0086252,CG30149,rig,rigor	1	0	1.651	0.556	24075,3_prime_UTR,0.5560,2.07729	0.556	24075,3_prime_UTR,0.5560,2.07729
866	seq_c_186279	REF_STRG_1_113918_XLOC_007250	3527	4636	1110			0.391	5	0.391	5	0.391	5					FBgn0065035	entap,|blast,FBgn0065035,FBtr0445838,CG33250,AlkB,AlkB	0	0	1.3048	0.3008	3615,missense,0.3008,1.0857	0.301	3615,missense,0.3008,1.0857
867	seq_c_130175	REF_STRG_1_108861_XLOC_002832	19570	20949	1380			0.391	20	0.391	20	0.393	19			0.019	1	FBgn0034997	entap,CQUAD_00000397-RA protein AED:0.16 eAED:0.16 QI:0,0,0,0.33,1,1,3,0,574 NA [cherax quadricarinatus]|blast,FBgn0034997,FBtr0343442,CG3376,CG3376,	0	0	1.4802	0.3307	20650,missense,0.3307,1.0064	0.331	20650,missense,0.3307,1.0064
868	seq_s_96846	REF_STRG_1_103186_XLOC_114455	30577	31329	753			0.391	68	0.391	68	0.379	29			0.401	39	FBgn0033726	entap,|blast,FBgn0033726,FBtr0087955,CG8836,Cpr49Ad,Cuticular	2	0	-0.5243	0.4427	31130,missense,0.4427,-0.699503	0.443	31130,missense,0.4427,-0.699503
869	seq_s_38514	REF_TRIN_1_03510_XLOC_071992	2373	13242	10870	0.096	2960	0.335	650	0.39	27	0.39	27	0.333	623			FBgn0036769	entap,XP_042241841.1 CD151 antigen-like [Homarus americanus]|blast,FBgn0036769,FBtr0075155,CG5492,Tsp74F,Tetraspanin	53	0	-2.729	0.6301	11598,intron,0.6301,-3.3714	0.515	11197,synonymous,0.5147,-4.12036
870	seq_s_2073	REF_STRG_1_14029_XLOC_043339	11142	259736	248595	0.073	3721	0.186	16160	0.39	204	0.327	82	0.183	15956	0.433	122	FBgn0262473	entap,XP_027232905.1 protein toll-like [Penaeus vannamei]|blast,FBgn0262473,FBtr0330155,CG5490,Tl,Toll	638	278	0.8565	0.9414	97502,intron,0.9414,2.58573	0.782	11818,3_prime_UTR,0.7821,0.455774
871	seq_s_4558	REF_STRG_1_24561_XLOC_080269	424226	425279	1054	0.268	487	0.39	21	0.39	21	0.361	18			0.495	3	FBgn0003091	entap,|blast,FBgn0003091,FBtr0331960,CG6622,Pkc53E,Protein	2	0	1.4411	0.419	424269,5_prime_UTR,0.4190,1.27532	0.419	424269,5_prime_UTR,0.4190,1.27532
872	seq_s_6198	REF_STRG_1_30299_XLOC_094950	220628	429964	209337	0.067	2589	0.366	6505	0.39	131	0.362	114	0.365	6374	0.525	17	FBgn0033633	entap,XP_037780692.1 SET and MYND domain-containing protein 4-like [Penaeus monodon]|blast,FBgn0033633,FBtr0088133,CG7759,Smyd4-3,SET	489	129	1.8709	0.9486	398251,intron,0.9486,1.91576	0.745	221229,missense,0.7449,2.14005
873	seq_c_34941	REF_STRG_1_77343_XLOC_008605	8063	53878	45816	0.246	1000	0.244	3239	0.389	58	0.358	23	0.24	3181	0.407	35	FBgn0259184	entap,|blast,FBgn0259184,FBtr0299668,CG42288,CG42288,	224	63	-0.4232	0.8699	35185,intron,0.8699,1.80454	0.782	8578,synonymous,0.7821,-0.552903
874	seq_s_37204	REF_TRIN_11_00917_XLOC_070398	73103	146527	73425	0.113	1674	0.354	3230	0.389	49	0.389	48	0.353	3181	0.004	1	FBgn0036942	entap,XP_037775087.1 ketohexokinase-like isoform X2 [Penaeus monodon]|blast,FBgn0036942,FBtr0074864,CG7328,CG7328,	616	104	-2.4205	0.8488	77189,intron,0.8488,-5.96047	0.745	146394,synonymous,0.7449,-3.51794
875	seq_s_5438	REF_STRG_1_27760_XLOC_088813	488081	490971	2891			0.314	254	0.389	40	0.395	38	0.302	214	0.023	2	FBgn0034605	entap,XP_037791179.1 xylose isomerase-like isoform X2 [Penaeus monodon]|blast,FBgn0034605,FBtr0110814,CG15661,Ugt49C1,UDP-glycosyltransferase	9	6	1.5831	0.8047	489702,intron,0.8047,-0.175747	0.805	490124,synonymous,0.8047,-0.215109
876	seq_s_54054	REF_STRG_1_90054_XLOC_088567	21739	56258	34520			0.239	1056	0.389	9	0.389	9	0.237	1047			FBgn0039094	entap,|blast,FBgn0039094,FBtr0084481,CG10184,CG10184,	67	13	0.9142	0.7821	46573,intron,0.7821,0.226881	0.599	56180,synonymous,0.5992,0.134152
877	seq_s_10613	REF_STRG_1_42508_XLOC_015468	269337	301353	32017	0.147	820	0.188	1013	0.388	42	0.388	42	0.177	971			FBgn0034168	entap,XP_012273214.1 uncharacterized protein LOC105695828 [Orussus abietinus]|blast,FBgn0034168,FBtr0087050,CG15614,CG15614,	22	3	1.2319	0.774	271043,intron,0.7740,1.06726	0.717	269380,synonymous,0.7172,2.01929
878	seq_s_6008	COM_SPAL_1_027820_XLOC_093502	363898	470050	106153	0.064	1308	0.379	2895	0.388	32	0.388	32	0.378	2863			FBgn0262519	entap,XP_042243348.1 chromodomain-helicase-DNA-binding protein Mi-2 homolog partial [Homarus americanus]|blast,FBgn0262519,FBtr0100394,CG8103,Mi-2,Mi-2	270	0	-0.7269	0.705	436790,intron,0.7050,-2.09051	0.666	467914,synonymous,0.6657,-0.886326
879	seq_s_45805	REF_STRG_1_85393_XLOC_080541	112352	116238	3887			0.39	539	0.388	156	0.385	136	0.391	383	0.412	20	FBgn0039044	entap,XP_037787953.1 tumor protein 63-like isoform X1 [Penaeus monodon]|blast,FBgn0039044,FBtr0301765,CG33336,p53,p53	20	0	1.3615	0.5343	114605,intron,0.5343,1.42012	0.518	113978,missense_splice,0.5183,1.70823
880	seq_s_11372	REF_TRIN_12_00241_XLOC_018430	30238	214797	184560	0.022	1033	0.256	6459	0.388	41	0.388	41	0.256	6418			FBgn0002044	entap,maker-scaffold46475-snap-gene-0.0-mRNA-1 protein AED:0.13 eAED:0.13 QI:5,0.76,0.61,0.83,0.76,0.88,18,414,1149 NA [procambarus virginalis]|blast,FBgn0002044,FBtr0081245,CG10084,swm,second	265	1	1.1367	0.7682	44865,intron,0.7682,0.562141	0.636	187578,missense,0.6358,0.9796
881	seq_s_484	REF_TRIN_1_00870_XLOC_083220	120482	128554	8073	0.139	3716	0.259	196	0.387	17	0.387	17	0.233	179			FBgn0027508	entap,|blast,FBgn0027508,FBtr0330383,CG4719,Tnks,tankyrase	2	0	-1.9459	0.4726	128210,missense,0.4726,-2.23393	0.473	128210,missense,0.4726,-2.23393
882	seq_s_1177	REF_STRG_1_9055_XLOC_019875	50857	563265	512409	0.104	2019	0.157	20498	0.387	80	0.395	69	0.157	20418	0.354	11	FBgn0034491	entap,XP_042209454.1 hormone-sensitive lipase-like isoform X1 [Homarus americanus]|blast,FBgn0034491,FBtr0086272,CG11055,Hsl,Hormone-sensitive	455	7	-0.3445	0.8488	75381,intron,0.8488,-3.01861	0.597	117973,synonymous,0.5969,0.0973479
883	seq_s_10411	REF_STRG_1_42022_XLOC_014694	10903	14291	3389	0.222	2505	0.343	163	0.387	113	0.376	9	0.23	50	0.388	104	FBgn0001330	entap,|blast,FBgn0001330,FBtr0342769,CG3228,kz,kurz	0	0	1.2879	0.3445	13891,3_prime_UTR,0.3445,2.39193	0.345	13891,3_prime_UTR,0.3445,2.39193
884	seq_s_1044	REF_STRG_1_8272_XLOC_014799	372470	378160	5691	0.068	2679	0.069	90	0.387	3	0.004	2	0.06	87	0.401	1	FBgn0016047	entap,|blast,FBgn0016047,FBtr0339483,CG13207,nompA,no	0	0	-0.5217	0.3039	376084,intron,0.3039,-0.794478	0.152	378072,3_prime_UTR,0.1517,0.467866
885	seq_s_5902	REF_STRG_1_29369_XLOC_092636	210972	331544	120573	0.039	2322	0.426	3871	0.387	76	0.357	68	0.427	3795	0.55	8	FBgn0053196	entap,|blast,FBgn0053196,FBtr0332343,CG33196,dpy,dumpy	348	1	-1.4331	0.728	259790,intron,0.7280,-0.423192	0.479	217305,5_prime_UTR,0.4792,0.70702
886	seq_s_11086	REF_TRIN_9_01042_XLOC_017313	23625	295741	272117	0.116	363	0.268	7968	0.387	19	0.387	19	0.268	7949			FBgn0000533	entap,CQUAD_00014347-RA protein AED:0.01 eAED:0.01 QI:59,1,1,1,0.66,0.7,10,1389,400 NA [cherax quadricarinatus]|blast,FBgn0000533,FBtr0083083,CG4920,ea,easter	367	8	0.2122	0.8699	279512,intron,0.8699,0.521214	0.557	138251,missense,0.5570,0.389509
887	seq_s_25999	COM_SPAL_1_015342_XLOC_053427	179479	198526	19048			0.428	301	0.386	12	0.386	12	0.429	289			FBgn0005616	entap,XP_037789537.1 E3 ubiquitin-protein ligase MSL2-like [Penaeus monodon]|blast,FBgn0005616,FBtr0077571,CG3241,msl-2,male-specific	3	0	0.5381	0.5149	189697,intron,0.5149,-0.50826	0.295	181647,synonymous,0.2947,-0.476257
888	seq_s_1056	REF_STRG_1_8336_XLOC_015286	704447	762536	58090	0.209	1904	0.249	4041	0.386	573	0.312	75	0.221	3468	0.395	498	FBgn0085414	entap,XP_037790758.1 zwei Ig domain protein zig-8-like [Penaeus monodon]|blast,FBgn0085414,FBtr0335272,CG34385,dpr12,defective	230	25	-0.535	0.8699	709025,intron,0.8699,-0.145697	0.829	761874,3_prime_UTR,0.8293,-1.51559
889	seq_s_2423	REF_STRG_1_15805_XLOC_050322	327093	357947	30855	0.167	3456	0.238	3192	0.386	200	0.44	136	0.229	2992	0.217	64	FBgn0259938	entap,XP_042207359.1 transcription factor cwo-like isoform X1 [Homarus americanus]|blast,FBgn0259938,FBtr0082246,CG17100,cwo,clockwork	118	24	0.7019	0.7939	345524,intron,0.7939,1.34937	0.757	356924,missense,0.7573,3.33514
890	seq_s_139	REF_STRG_1_1694_XLOC_026803	884189	893895	9707	0.089	77	0.366	408	0.386	21	0.386	21	0.364	387			FBgn0261554	entap,|blast,FBgn0261554,FBtr0344188,CG42672,CG42672,	31	5	1.9498	0.7916	888828,intron,0.7916,1.1418	0.748	884319,missense,0.7484,0.461377
891	seq_s_26195	REF_STRG_1_68335_XLOC_053744	113493	136990	23498	0.057	3135	0.593	723	0.385	26	0.385	26	0.601	697			FBgn0000464	entap,|blast,FBgn0000464,FBtr0331242,CG10443,Lar,Leukocyte-antigen-related-like	153	1	-1.0416	0.7393	120753,intron,0.7393,-1.77412	0.383	119629,missense,0.3827,1.18677
892	seq_s_152	REF_TRIN_1_04410_XLOC_030512	926599	1170269	243671	0.18	1158	0.271	6532	0.385	70	0.385	70	0.27	6462			FBgn0027582	entap,XP_027220686.1 manganese-transporting ATPase 13A1-like [Penaeus vannamei]|blast,FBgn0027582,FBtr0080228,CG6230,CG6230,	378	85	1.5263	0.8782	964969,intron,0.8782,4.01188	0.748	1008364,synonymous,0.7484,1.09099
893	seq_s_108200	COM_SPAL_1_003469_XLOC_016273	3328	38476	35149			0.455	1995	0.385	103	0.385	103	0.458	1892			FBgn0000352	entap,XP_037802661.1 kinesin-like protein KIF27 [Penaeus monodon]|blast,FBgn0000352,FBtr0336916,CG1708,cos,costa	384	24	-4.0365	0.828	19409,intron,0.8280,-3.81327	0.534	38033,synonymous,0.5343,-3.52353
894	seq_s_533	REF_STRG_1_4909_XLOC_087892	153484	156416	2933	0.026	231	0.385	15	0.385	15	0.385	15					FBgn0004618	entap,|blast,FBgn0004618,FBtr0083584,CG7672,gl,glass	2	0	-1.4151	0.47	153686,missense,0.4700,-1.90045	0.47	153686,missense,0.4700,-1.90045
895	seq_s_5171	COM_SPAL_1_025670_XLOC_086452	173156	439431	266276	0.552	766	0.401	17005	0.385	131	0.385	131	0.401	16874			FBgn0263933	entap,XP_042232869.1 WD repeat-containing protein 17-like isoform X2 [Homarus americanus]|blast,FBgn0263933,FBtr0078055,CG4063,ebi,ebi	2068	379	-0.0602	0.8885	189843,intron,0.8885,-0.539438	0.795	379233,synonymous,0.7950,0.231969
896	seq_s_18496	COM_SPAL_1_010513_XLOC_038608	17589	204686	187098	0.218	7	0.301	6638	0.385	108	0.385	108	0.3	6530			FBgn0003977	entap,XP_042220162.1 protein virilizer-like isoform X1 [Homarus americanus]|blast,FBgn0003977,FBtr0072037,CG3496,vir,virilizer	536	44	0.8024	0.828	100806,intron,0.8280,-0.736237	0.676	61979,synonymous,0.6758,1.53966
897	seq_s_15044	REF_STRG_1_51729_XLOC_030134	107111	188894	81784	0.098	3823	0.308	4537	0.385	291	0.466	20	0.303	4246	0.375	271	FBgn0030992	entap,XP_042211541.1 band 7 protein AGAP004871-like isoform X4 [Homarus americanus]|blast,FBgn0030992,FBtr0074668,CG33253,CG33253,	279	181	0.8853	0.9721	168155,intron,0.9721,1.96885	0.909	108338,3_prime_UTR,0.9090,1.11594
898	seq_s_6462	REF_TRIN_1_00885_XLOC_096909	138477	173875	35399	0.23	3984	0.256	2029	0.385	9	0.385	9	0.255	2020			FBgn0053513	entap,|blast,FBgn0053513,FBtr0339592,CG33513,Nmdar2,NMDA	82	1	1.702	0.7275	145775,intron,0.7275,-0.898567	0.501	169724,synonymous,0.5006,2.49529
899	seq_s_11326	REF_STRG_1_44110_XLOC_018271	253760	255530	1771	0.059	4583	0.25	115	0.384	26	0.434	24	0.199	89	-0.003	2	FBgn0034710	entap,XP_027229494.1 uncharacterized protein LOC113821215 [Penaeus vannamei]|blast,FBgn0034710,FBtr0071783,CG3292,Alp7,Alkaline	6	0	0.2624	0.6191	254798,synonymous,0.6191,0.197893	0.619	254798,synonymous,0.6191,0.197893
900	seq_s_9493	REF_STRG_1_39753_XLOC_113537	159932	161991	2060	0.356	4295	0.384	106	0.384	106	0.412	43			0.366	63		entap,|blast,	1	0	2.3787	0.5183	161869,5_prime_UTR,0.5183,1.65086	0.518	161869,5_prime_UTR,0.5183,1.65086
901	seq_s_60412	REF_STRG_1_92886_XLOC_093771	35418	77516	42099			0.458	814	0.384	16	0.384	16	0.46	798			FBgn0034451	entap,|blast,FBgn0034451,FBtr0086502,CG11242,TBCB,tubulin-binding	84	1	0.6854	0.7201	71710,intron,0.7201,0.71361	0.599	77351,missense,0.5994,1.46476
902	seq_s_20634	REF_STRG_1_60904_XLOC_043134	37853	243787	205935			0.292	9837	0.383	170	0.357	129	0.291	9667	0.444	41	FBgn0032120	entap,XP_037775838.1 probable phospholipid-transporting ATPase VA isoform X1 [Penaeus monodon]|blast,FBgn0032120,FBtr0089853,CG33298,CG33298,	470	215	1.2426	0.909	83920,intron,0.9090,0.203198	0.901	40656,synonymous,0.9009,3.35388
903	seq_s_66878	COM_SPAL_1_029291_XLOC_098333	16803	56720	39918			0.327	2743	0.383	42	0.383	42	0.326	2701			FBgn0038397	entap,|blast,FBgn0038397,FBtr0083235,CG10185,CG10185,	143	42	2.0484	0.8885	18172,intron,0.8885,3.30984	0.814	16838,synonymous,0.8144,3.52199
904	seq_s_9145	COM_SPAL_1_033405_XLOC_111968	136739	352911	216173	0.046	547	0.254	6202	0.383	21	0.383	21	0.253	6181			FBgn0011692	entap,XP_027230182.1 kinesin-like protein KIF23 isoform X1 [Penaeus vannamei]|blast,FBgn0011692,FBtr0073227,CG1258,pav,pavarotti	158	5	1.1878	0.7821	175529,intron,0.7821,-0.215113	0.282	321297,synonymous,0.2816,2.09036
905	seq_s_48351	REF_STRG_1_86999_XLOC_083188	39608	42443	2836	0.105	1974	0.383	176	0.383	176	0.347	104			0.415	72	FBgn0053196	entap,|blast,FBgn0053196,FBtr0332343,CG33196,dpy,dumpy	5	0	1.0255	0.5149	42133,5_prime_UTR,0.5149,-0.460516	0.515	42133,5_prime_UTR,0.5149,-0.460516
906	seq_s_3651	REF_STRG_1_21033_XLOC_069474	356494	550314	193821	0.065	1051	0.366	8883	0.383	97	0.389	69	0.366	8786	0.364	28	FBgn0003189	entap,XP_037784601.1 CAD protein-like [Penaeus monodon]|blast,FBgn0003189,FBtr0340156,CG18572,r,rudimentary	418	0	2.5373	0.6726	503363,intron,0.6726,4.15663	0.49	452646,synonymous,0.4899,4.23721
907	seq_s_13626	REF_STRG_1_48919_XLOC_025983	150576	307133	156558	0.215	1727	0.245	6145	0.383	305	0.274	159	0.237	5840	0.434	146	FBgn0261800	entap,|blast,FBgn0261800,FBtr0079491,CG7123,LanB1,LanB1	262	43	0.8308	0.8352	151052,5_prime_UTR,0.8352,0.776266	0.835	151052,5_prime_UTR,0.8352,0.776266
908	seq_s_6928	REF_STRG_1_32591_XLOC_099921	320932	328195	7264	0.259	2618	0.375	518	0.382	84	0.368	67	0.374	434	0.429	17	FBgn0039742	entap,XP_027238137.1 dual specificity protein phosphatase 14-like [Penaeus vannamei]|blast,FBgn0039742,FBtr0303240,CG15528,CG15528,	43	0	-2.8253	0.7083	326156,intron,0.7083,-1.76094	0.49	327153,synonymous,0.4899,-3.54872
909	seq_s_365	REF_STRG_1_3703_XLOC_069442	139954	181978	42025	0.14	62	0.382	21	0.382	21	0.382	20			0.004	1	FBgn0033352	entap,|blast,FBgn0033352,FBtr0088654,CG8232,PAN2,Poly(A)-binding	3	1	0.6801	0.7221	140366,synonymous,0.7221,1.41515	0.722	140366,synonymous,0.7221,1.41515
910	seq_c_101980	REF_STRG_1_104188_XLOC_000189	3770	41378	37609			0.291	1625	0.382	33	0.382	33	0.289	1592			FBgn0039872	entap,phaw_30_tra_m.025098 NA [parhyale hawaiensis]|blast,FBgn0039872,FBtr0300915,CG2196,salt,salty	84	0	-4.0662	0.6666	32671,intron,0.6666,-4.95239	0.667	32703,synonymous,0.6666,-5.40858
911	seq_s_268	REF_STRG_1_2926_XLOC_054840	627231	643644	16414	0.066	2835	0.35	142	0.382	6	0.45	5	0.348	136	0.094	1	FBgn0037121	entap,XP_027225208.1 DNA-directed RNA polymerases I II and III subunit RPABC3-like [Penaeus vannamei]|blast,FBgn0037121,FBtr0078432,CG11246,Polr2H,RNA	14	4	0.242	0.8382	629375,intron,0.8382,0.184528	0.616	627329,synonymous,0.6155,0.511709
912	seq_s_25730	REF_STRG_1_67821_XLOC_053016	171654	172797	1144	0.034	1061	0.315	64	0.382	31	0.428	13	0.24	33	0.318	18		entap,|blast,	2	0	1.3019	0.5268	171974,intron,0.5268,-0.0581361	0.419	172682,3_prime_UTR,0.4188,-0.320435
913	seq_s_2589	COM_SPAL_1_015288_XLOC_053257	261973	335650	73678	0.038	2974	0.308	1811	0.382	7	0.382	7	0.307	1804			FBgn0086917	entap,XP_042230608.1 cytochrome P450 307a1-like [Homarus americanus]|blast,FBgn0086917,FBtr0300207,CG41624,spok,spookier	189	28	-0.437	0.8047	304672,intron,0.8047,-0.421169	0.597	331498,synonymous,0.5965,-3.65006
914	seq_s_3575	COM_SPAL_1_020075_XLOC_068446	249124	498501	249378	0.145	2944	0.152	9513	0.382	61	0.382	61	0.15	9452			FBgn0002937	entap,XP_027214519.1 beta beta-carotene 9' 10'-oxygenase-like [Penaeus vannamei]|blast,FBgn0002937,FBtr0082820,CG9347,ninaB,neither	162	48	-0.2354	0.9009	489523,intron,0.9009,2.57398	0.748	485521,synonymous,0.7484,2.84946
915	seq_s_18776	REF_STRG_1_58055_XLOC_039187	129889	132122	2234	0.046	1872	0.381	166	0.381	166	0.423	88			0.324	78	FBgn0038047	entap,|blast,FBgn0038047,FBtr0082589,CG5245,CG5245,	12	0	0.3859	0.5355	131607,missense,0.5355,0.937035	0.536	131607,missense,0.5355,0.937035
916	seq_c_196324	REF_TRIN_16_03144_XLOC_007777	3038	5299	2262			0.381	61	0.381	61	0.381	61					FBgn0002526	entap,XP_027221174.1 LOW QUALITY PROTEIN: uncharacterized protein LOC113813404 [Penaeus vannamei]|blast,FBgn0002526,FBtr0077014,CG10236,LanA,Laminin	4	0	0.4165	0.5368	3342,missense,0.5368,0.609036	0.537	3342,missense,0.5368,0.609036
917	seq_s_3705	REF_STRG_1_21246_XLOC_070235	377126	467938	90813	0.073	5235	0.28	2535	0.381	73	0.345	35	0.277	2462	0.41	38	FBgn0266717	entap,XP_037790243.1 ubiquitin-conjugating enzyme E2 Z-like isoform X1 [Penaeus monodon]|blast,FBgn0266717,FBtr0331683,CG6303,Bruce,BIR	137	0	-2.3989	0.664	445700,intron,0.6640,-3.61699	0.587	467302,3_prime_UTR,0.5873,-1.27247
918	seq_s_79957	REF_STRG_1_99271_XLOC_106146	11536	13246	1711			0.381	57	0.381	57	0.413	30			0.347	27	FBgn0038047	entap,|blast,FBgn0038047,FBtr0082589,CG5245,CG5245,	3	3	2.9416	0.9414	11914,missense,0.9414,2.81776	0.941	11914,missense,0.9414,2.81776
919	seq_s_23427	COM_SPAL_1_013854_XLOC_048874	85479	150712	65234	0.124	1143	0.135	1630	0.381	42	0.381	42	0.126	1588			FBgn0050338	entap,XP_027223618.1 RWD domain-containing protein 2A-like [Penaeus vannamei]|blast,FBgn0050338,FBtr0088533,CG30338,CG30338,	8	0	-0.6799	0.6159	128781,intron,0.6159,-1.24516	0.359	85802,synonymous,0.3589,-1.5948
920	seq_s_7265	REF_STRG_1_33600_XLOC_102036	26733	28969	2237	0.028	2601	0.381	95	0.381	95	0.321	47			0.436	48	FBgn0051694	entap,XP_042233249.1 interferon-related developmental regulator 1-like [Homarus americanus]|blast,FBgn0051694,FBtr0077685,CG31694,Ifrd1,Interferon-related	7	7	2.7703	0.7913	28711,3_prime_UTR,0.7913,2.70704	0.791	28711,3_prime_UTR,0.7913,2.70704
921	seq_s_7290	REF_TRIN_4_02142_XLOC_102153	256211	264865	8655	0.054	910	0.38	117	0.38	117	0.38	117					FBgn0263108	entap,XP_027215446.1 protein tramtrack alpha isoform-like isoform X2 [Penaeus vannamei]|blast,FBgn0263108,FBtr0307306,CG43365,BtbVII,BTB-protein-VII	11	0	-1.9872	0.563	264336,missense,0.5630,-2.76756	0.563	264336,missense,0.5630,-2.76756
922	seq_s_2153	REF_STRG_1_14418_XLOC_044985	510867	539545	28679	0.235	330	0.38	23	0.38	23	0.38	23					FBgn0003502	entap,|blast,FBgn0003502,FBtr0330693,CG8049,Btk29A,Btk	0	0	-1.7279	0.368	511096,missense,0.3680,-1.33858	0.368	511096,missense,0.3680,-1.33858
923	seq_s_2469	REF_STRG_1_15989_XLOC_051090	476775	485641	8867	0.045	2973	0.332	580	0.38	31	0.38	31	0.33	549			FBgn0051637	entap,|blast,FBgn0051637,FBtr0343155,CG31637,CG31637,	39	0	2.8163	0.6155	477889,intron,0.6155,2.48341	0.47	476866,synonymous,0.4698,2.80599
924	seq_s_1679	REF_TRIN_13_01907_XLOC_034716	500840	637069	136230	0.112	4509	0.26	7111	0.379	187	0.379	187	0.257	6924			FBgn0053196	entap,XP_042216062.1 uncharacterized protein LOC121862125 [Homarus americanus]|blast,FBgn0053196,FBtr0332353,CG33196,dpy,dumpy	390	184	0.8618	1	514961,intron,1.0000,2.85532	0.837	515712,synonymous,0.8371,0.333046
925	seq_s_2300	COM_SPAL_1_013539_XLOC_047974	103459	203326	99868	0.042	5068	0.194	2485	0.379	7	0.379	7	0.193	2478			FBgn0039751	entap,XP_037777150.1 pyridoxal phosphate homeostasis protein-like isoform X1 [Penaeus monodon]|blast,FBgn0039751,FBtr0339185,CG1983,CG1983,	0	0	1.5507	0.3737	138084,intron,0.3737,0.217263	0.197	141210,synonymous,0.1973,2.08294
926	seq_s_568	REF_STRG_1_5260_XLOC_090938	265113	269373	4261	0.296	581	0.379	30	0.379	30	0.403	19			0.308	11	FBgn0029807	entap,|blast,FBgn0029807,FBtr0070833,CG3108,CG3108,	0	0	-1.727	0.3803	265405,missense,0.3803,-1.55125	0.38	265405,missense,0.3803,-1.55125
927	seq_s_17564	COM_SPAL_1_009804_XLOC_036562	95782	156297	60516	0.27	972	0.259	1957	0.379	18	0.379	18	0.258	1939			FBgn0040344	entap,XP_042208372.1 leucine-zipper-like transcriptional regulator 1 partial [Homarus americanus]|blast,FBgn0040344,FBtr0331303,CG3711,Lztr1,Leucine	41	2	2.143	0.7398	103221,intron,0.7398,0.61008	0.275	155158,synonymous,0.2753,1.98758
928	seq_s_23067	REF_STRG_1_64385_XLOC_048113	150935	214002	63068	0.282	284	0.418	1932	0.379	13			0.418	1919	0.379	13	FBgn0005694	entap,|blast,FBgn0005694,FBtr0078350,CG5683,Aef1,Adult	205	0	0.3146	0.6358	170760,intron,0.6358,1.57823	0.572	213804,3_prime_UTR,0.5721,0.810399
929	seq_s_9156	REF_TRIN_1_04287_XLOC_112020	80771	296977	216207	0.265	7104	0.205	10413	0.378	76	0.378	76	0.203	10337			FBgn0023525	entap,maker-scaffold18924-snap-gene-0.20-mRNA-1 protein AED:0.12 eAED:0.12 QI:0,0.66,0.57,0.85,0.16,0.28,7,517,424 NA [procambarus virginalis]|blast,FBgn0023525,FBtr0342768,CG3191,CG3191,	376	264	0.0599	0.9721	278280,intron,0.9721,2.40693	0.837	296917,synonymous,0.8371,2.82883
930	seq_s_1241	REF_TRIN_15_03165_XLOC_022064	6451	402436	395986			0.126	13309	0.378	34	0.378	34	0.125	13275			FBgn0035113	entap,XP_037784784.1 uncharacterized protein LOC119580755 [Penaeus monodon]|blast,FBgn0035113,FBtr0072524,CG17142,pyx,pyrexia	132	20	0.2548	0.8564	389960,intron,0.8564,2.19215	0.47	402418,synonymous,0.4698,2.99804
931	seq_s_2355	REF_STRG_1_15499_XLOC_049097	591996	642634	50639	0.023	274	0.273	1983	0.378	58	0.425	22	0.268	1925	0.343	36	FBgn0052547	entap,|blast,FBgn0052547,FBtr0332378,CG32547,CG32547,	25	0	2.1688	0.5617	598004,intron,0.5617,3.85694	0.529	641747,missense,0.5293,2.71124
932	seq_s_50014	REF_STRG_1_87940_XLOC_084862	52082	54849	2768	0.048	137	0.378	154	0.378	154	0.362	122			0.419	32	FBgn0020309	entap,|blast,FBgn0020309,FBtr0335476,CG14938,crol,crooked	8	0	2.2401	0.6666	52289,5_prime_UTR,0.6666,1.90393	0.667	52289,5_prime_UTR,0.6666,1.90393
933	seq_s_2685	REF_STRG_1_16914_XLOC_054935	341609	348254	6646	0.267	2761	0.377	249	0.377	249	0.456	57			0.353	192		entap,|blast,	36	2	1.1823	0.7221	344805,3_prime_UTR,0.7221,0.178479	0.722	344805,3_prime_UTR,0.7221,0.178479
934	seq_s_16085	REF_STRG_1_53556_XLOC_032882	279142	281311	2170	0.084	2488	0.377	14	0.377	14	0.316	10			0.5	4	FBgn0020309	entap,|blast,FBgn0020309,FBtr0080262,CG14938,crol,crooked	0	0	3.8215	0.3762	280459,3_prime_UTR,0.3762,4.529	0.376	280459,3_prime_UTR,0.3762,4.529
935	seq_s_5460	REF_STRG_1_27857_XLOC_089049	312091	315328	3238	0.12	1857	0.245	202	0.377	15	0.377	15	0.232	187			FBgn0051201	entap,|blast,FBgn0051201,FBtr0110837,CG31201,GluRIIE,Glutamate	0	0	2.7632	0.3039	314356,intron,0.3039,-0.551647	0.229	312160,synonymous,0.2285,4.20995
936	seq_s_4892	REF_TRIN_3_03472_XLOC_083732	347475	371542	24068	0.303	6219	0.332	1193	0.377	122	0.377	122	0.325	1071			FBgn0034988	entap,XP_042218548.1 cytosolic 5'-nucleotidase 3-like isoform X2 [Homarus americanus]|blast,FBgn0034988,FBtr0072261,CG3362,cN-IIIB,cytosolic	86	49	1.3342	0.8488	370137,intron,0.8488,-0.0458848	0.792	347481,missense,0.7916,2.89144
937	seq_s_1319	REF_TRIN_10_02398_XLOC_024608	191560	396534	204975	0.274	1375	0.285	5373	0.376	52	0.376	52	0.284	5321			FBgn0002891	entap,|blast,FBgn0002891,FBtr0088831,CG1925,PolZ1,DNA	323	2	0.7457	0.728	234027,intron,0.7280,0.882949	0.56	396226,synonymous,0.5600,2.07662
938	seq_s_100172	REF_TRIN_1_03585_XLOC_013009	2621	9752	7132			0.376	28	0.376	28	0.376	28					FBgn0031488	entap,|blast,FBgn0031488,FBtr0077646,CG17265,Ccdc85,	4	0	1.3476	0.664	9417,synonymous,0.6640,0.88866	0.664	9417,synonymous,0.6640,0.88866
939	seq_s_42005	REF_STRG_1_82777_XLOC_076339	42850	65326	22477	0.182	613	0.117	458	0.376	31	0.205	24	0.097	427	0.614	7	FBgn0040510	entap,|blast,FBgn0040510,FBtr0305490,CG17176,ACXA,Adenylyl	19	0	-0.4884	0.6155	42913,3_prime_UTR,0.6155,-0.854031	0.616	42913,3_prime_UTR,0.6155,-0.854031
940	seq_s_37507	REF_STRG_1_79390_XLOC_070743	77777	113647	35871	0.036	889	0.296	2465	0.376	474	0.386	166	0.271	1991	0.37	308	FBgn0085443	entap,XP_042221537.1 protein sprint-like isoform X4 [Homarus americanus]|blast,FBgn0085443,FBtr0310293,CG34414,spri,sprint	87	0	-1.4139	0.6817	101542,intron,0.6817,-4.63893	0.545	110387,3_prime_UTR,0.5451,-2.2022
941	seq_s_78378	REF_STRG_1_98839_XLOC_105307	6654	35187	28534			0.159	80	0.376	8	0.376	8	0.125	72			FBgn0261260	entap,XP_029212430.1 uncharacterized protein LOC114976185 [Acropora millepora]|blast,FBgn0261260,FBtr0343371,CG42611,mgl,Megalin	4	0	-1.4386	0.556	9145,missense,0.5560,-3.14102	0.556	9145,missense,0.5560,-3.14102
942	seq_s_3616	REF_STRG_1_20863_XLOC_068969	333517	524877	191361	0.118	2266	0.174	21320	0.376	58	0.272	20	0.174	21262	0.431	38	FBgn0003345	entap,XP_037795453.1 transcriptional enhancer factor TEF-1-like isoform X2 [Penaeus monodon]|blast,FBgn0003345,FBtr0340115,CG8544,sd,scalloped	142	1	-0.6538	0.8371	396657,intron,0.8371,-2.76639	0.36	336337,3_prime_UTR,0.3600,-0.931457
943	seq_s_22849	COM_SPAL_1_013431_XLOC_047657	377	51796	51420	0.25	2914	0.349	1447	0.376	11	0.376	11	0.349	1436			FBgn0035028	entap,XP_042217422.1 steroidogenic acute regulatory protein-like [Homarus americanus]|blast,FBgn0035028,FBtr0089867,CG3522,Start1,Start1	137	67	0.9692	0.8371	32920,intron,0.8371,0.974697	0.661	20446,synonymous,0.6607,1.11844
944	seq_s_9993	REF_STRG_1_41001_XLOC_115811	313074	343501	30428	0.053	2603	0.357	690	0.375	45	0.373	11	0.356	645	0.376	34		entap,|blast,	1	0	2.2481	0.4726	314725,intron,0.4726,2.40532	0.394	343324,3_prime_UTR,0.3942,0.0265453
945	seq_s_5743	REF_STRG_1_28897_XLOC_091493	167333	287735	120403	0.102	4157	0.186	12428	0.375	265	0.354	238	0.181	12163	0.593	27	FBgn0025740	entap,XP_042222500.1 plexin-B-like isoform X7 [Homarus americanus]|blast,FBgn0025740,FBtr0308297,CG17245,PlexB,Plexin	182	0	0.7933	0.6885	174518,intron,0.6885,1.49657	0.573	171731,missense,0.5728,2.30523
946	seq_s_38698	REF_STRG_1_80311_XLOC_072208	138813	141313	2501			0.375	190	0.375	190	0.374	119			0.377	71	FBgn0020309	entap,|blast,FBgn0020309,FBtr0335476,CG14938,crol,crooked	46	0	-0.9623	0.5992	139211,synonymous,0.5992,-1.67986	0.599	139211,synonymous,0.5992,-1.67986
947	seq_s_24609	REF_STRG_1_66352_XLOC_050952	113729	125339	11611	0.479	1339	0.511	349	0.375	19	0.161	9	0.516	330	0.528	10		entap,|blast,	61	44	-0.561	0.9075	118367,intron,0.9075,-1.58479	0.829	125123,3_prime_UTR,0.8293,-0.999465
948	seq_s_9129	REF_STRG_1_38787_XLOC_111883	155049	179687	24639	0.05	844	0.29	687	0.375	5	0.375	5	0.289	682			FBgn0052220	entap,XP_042206804.1 N-acylneuraminate cytidylyltransferase-like isoform X1 [Homarus americanus]|blast,FBgn0052220,FBtr0475016,CG32220,Csas,CMP-sialic	27	0	-0.6318	0.5992	172352,intron,0.5992,-0.102826	0.473	179297,synonymous,0.4726,-2.31673
949	seq_s_17795	REF_STRG_1_56601_XLOC_037072	121579	130033	8455	0.072	4027	0.211	559	0.375	90	0.375	90	0.166	469			FBgn0039733	entap,|blast,FBgn0039733,FBtr0085549,CG11504,CG11504,	6	0	-1.7477	0.56	129052,intron,0.5600,-4.31657	0.436	129603,missense,0.4361,-2.70001
950	seq_s_29240	REF_STRG_1_71718_XLOC_058912	11287	127520	116234	0.233	447	0.132	8857	0.375	23	0.577	4	0.132	8834	0.014	19	FBgn0013995	entap,|blast,FBgn0013995,FBtr0084000,CG5685,Calx,Na/Ca-exchange	65	1	0.2714	0.728	15984,intron,0.7280,0.0928208	0.536	18578,synonymous,0.5355,1.48535
951	seq_s_7375	REF_TRIN_12_01417_XLOC_102654	427269	432021	4753	0.061	2445	0.336	87	0.375	21	0.375	21	0.318	66			FBgn0003719	entap,|blast,FBgn0003719,FBtr0084691,CG6868,tld,tolloid	1	0	1.9404	0.4218	427274,missense,0.4218,2.82222	0.422	427274,missense,0.4218,2.82222
952	seq_s_328	REF_STRG_1_3413_XLOC_064264	122077	215729	93653	0.052	1712	0.22	4840	0.375	122	0.439	79	0.215	4718	0.204	43	FBgn0028717	entap,|blast,FBgn0028717,FBtr0084937,CG17367,Lnk,Lnk	118	0	1.1892	0.6549	147334,intron,0.6549,1.86936	0.515	149243,synonymous,0.5149,-0.127223
953	seq_s_13873	REF_STRG_1_49419_XLOC_026716	126225	127522	1298	0.14	2523	0.375	138	0.375	138	0.288	40			0.406	98		entap,|blast,	16	0	0.5884	0.6817	127244,5_prime_UTR,0.6817,-0.305244	0.682	127244,5_prime_UTR,0.6817,-0.305244
954	seq_s_262	REF_TRIN_12_03264_XLOC_053755	499479	522697	23219	0.022	1983	0.324	642	0.374	40	0.381	38	0.321	602	0.007	2		entap,|blast,	40	0	-0.0768	0.6666	519459,intron,0.6666,-0.841341	0.406	500109,splice_synonymous,0.4057,1.13873
955	seq_c_106234	REF_STRG_1_104956_XLOC_000564	1025	30787	29763			0.272	2709	0.374	214	0.348	114	0.261	2495	0.406	100	FBgn0283479	entap,maker-scaffold69447-snap-gene-0.43-mRNA-1 protein AED:0.17 eAED:0.22 QI:31,0.75,0.69,0.84,0.66,0.76,13,0,656 NA [procambarus virginalis]|blast,FBgn0283479,FBtr0078396,CG5656,Alp1,Alkaline	87	15	-0.4359	0.943	30016,3_prime_UTR,0.9430,-0.599112	0.943	30016,3_prime_UTR,0.9430,-0.599112
956	seq_s_8746	REF_STRG_1_37802_XLOC_110059	12871	43824	30954	0.229	1431	0.525	1545	0.374	88	0.072	32	0.53	1457	0.428	56	FBgn0038859	entap,|blast,FBgn0038859,FBtr0084030,CG17284,Obp93a,Odorant-binding	170	1	1.8687	0.7219	24282,intron,0.7219,2.788	0.586	12917,5_prime_UTR,0.5859,2.30113
957	seq_s_589	REF_TRIN_2_02734_XLOC_092528	909505	921354	11850	0.097	4	0.374	28	0.374	28	0.374	28					FBgn0035060	entap,XP_042239084.1 uncharacterized protein LOC121877402 [Homarus americanus]|blast,FBgn0035060,FBtr0072434,CG16932,Eps-15,Epidermal	2	0	1.5425	0.4777	909790,missense,0.4777,2.11586	0.478	909790,missense,0.4777,2.11586
958	seq_c_77379	REF_STRG_1_98577_XLOC_010936	1783	13598	11816			0.427	430	0.374	158	0.514	34	0.461	272	0.329	124	FBgn0050421	entap,CQUAD_00016362-RA protein AED:0.06 eAED:0.07 QI:0,0,0,0.71,1,1,7,0,813 NA [cherax quadricarinatus]|blast,FBgn0050421,FBtr0343495,CG30421,Usp15-31,Ubiquitin	33	0	0.2327	0.5721	4998,intron,0.5721,2.5529	0.524	1797,synonymous,0.5236,-0.262341
959	seq_s_10120	REF_STRG_1_41315_XLOC_013437	19151	177402	158252	0.129	2273	0.212	9782	0.374	46	0.374	46	0.21	9736			FBgn0040092	entap,|blast,FBgn0040092,FBtr0301706,CG1652,lectin-46Cb,lectin-46Cb	264	0	1.1142	0.6908	94259,missense,0.6908,0.569454	0.691	94259,missense,0.6908,0.569454
960	seq_s_5984	COM_SPAL_1_027748_XLOC_093296	89454	182521	93068	0.049	5702	0.262	3036	0.374	62	0.374	62	0.26	2974			FBgn0036569	entap,XP_042224773.1 isoleucine--tRNA ligase mitochondrial-like isoform X1 [Homarus americanus]|blast,FBgn0036569,FBtr0302328,CG5414,IleRS-m,Isoleucyl-tRNA	175	15	-0.4705	0.7821	133386,intron,0.7821,-0.753856	0.682	94788,missense,0.6817,-0.538734
961	seq_s_41734	REF_STRG_1_82557_XLOC_075956	43843	121559	77717			0.284	1942	0.374	46	0.392	9	0.281	1896	0.37	37	FBgn0029666	entap,|blast,FBgn0029666,FBtr0331612,CG10803,CG10803,	124	14	1.1069	0.8148	119568,intron,0.8148,3.01347	0.619	43919,3_prime_UTR,0.6191,2.4506
962	seq_s_23347	REF_STRG_1_64773_XLOC_048699	179414	210337	30924	0.156	1346	0.424	1667	0.374	49	0.3	43	0.426	1618	0.577	6	FBgn0038531	entap,XP_037793985.1 uncharacterized protein LOC119589451 [Penaeus monodon]|blast,FBgn0038531,FBtr0289974,CG14325,CG14325,	224	31	1.4787	0.8207	184410,intron,0.8207,1.89153	0.768	179424,3_prime_UTR,0.7682,2.94009
963	seq_s_3149	REF_TRIN_15_00505_XLOC_062451	349192	424099	74908	0.057	1396	0.312	2120	0.373	87	0.373	87	0.31	2033			FBgn0023507	entap,XP_042232278.1 D-2-hydroxyglutarate dehydrogenase mitochondrial-like isoform X2 [Homarus americanus]|blast,FBgn0023507,FBtr0070383,CG3835,D2hgdh,D-2-hydroxyglutaric	107	14	0.6341	0.7484	415780,intron,0.7484,1.89001	0.708	423846,missense,0.7083,0.844621
964	seq_s_6110	REF_STRG_1_30021_XLOC_094291	238522	241370	2849	0.159	2025	0.373	153	0.373	153	0.135	6			0.378	147	FBgn0038047	entap,|blast,FBgn0038047,FBtr0082589,CG5245,CG5245,	4	2	3.1368	0.728	239035,5_prime_UTR,0.7280,3.29722	0.728	239035,5_prime_UTR,0.7280,3.29722
965	seq_s_5886	REF_STRG_1_29325_XLOC_092499	185893	212357	26465	0.055	151	0.373	6	0.373	6	0.373	6					FBgn0030634	entap,|blast,FBgn0030634,FBtr0343351,CG9164,CG9164,	0	0	-1.7143	0.2907	212348,synonymous,0.2907,-4.71793	0.291	212348,synonymous,0.2907,-4.71793
966	seq_s_56627	REF_STRG_1_91247_XLOC_090804	54449	73351	18903	0.076	10	0.352	638	0.373	19	0.42	15	0.352	619	0.143	4	FBgn0050069	entap,|blast,FBgn0050069,FBtr0087530,CG30069,CG30069,	38	0	2.2875	0.5476	72270,intron,0.5476,3.95626	0.479	73294,missense,0.4792,3.66256
967	seq_c_49147	REF_STRG_1_87485_XLOC_009109	89790	96397	6608	0.234	2245	0.172	354	0.372	38	0.372	38	0.14	316				entap,|blast,	7	0	-2.39	0.5159	89998,synonymous,0.5159,-2.0181	0.516	89998,synonymous,0.5159,-2.0181
968	seq_s_2009	REF_STRG_1_13702_XLOC_042065	392098	470405	78308	0.052	2001	0.292	662	0.372	6	0.423	2	0.292	656	0.329	4	FBgn0038666	entap,|blast,FBgn0038666,FBtr0304690,CG5451,Smu1,Smu1	4	0	0.0384	0.5149	435343,intron,0.5149,-2.98198	0.197	413958,synonymous,0.1973,0.383162
969	seq_s_3174	REF_STRG_1_19037_XLOC_062847	334394	393808	59415	0.139	3572	0.219	3433	0.372	323	0.278	34	0.2	3110	0.378	289	FBgn0033669	entap,XP_042233245.1 uncharacterized protein LOC121873659 isoform X3 [Homarus americanus]|blast,FBgn0033669,FBtr0310159,CG8979,PI31,Proteasome	31	0	0.3046	0.579	360652,intron,0.5790,1.03596	0.47	391853,3_prime_UTR,0.4698,1.11275
970	seq_c_106606	REF_STRG_1_105032_XLOC_000596	17001	19523	2523			0.372	197	0.372	197	0.103	31			0.403	166	FBgn0038814	entap,|blast,FBgn0038814,FBtr0113254,CG15923,CG15923,	16	0	1.5999	0.6421	19367,5_prime_UTR,0.6421,1.29369	0.642	19367,5_prime_UTR,0.6421,1.29369
971	seq_c_186931	REF_TRIN_3_01955_XLOC_007290	704	5877	5174			0.372	2	0.372	2	0.372	2					FBgn0026252	entap,|blast,FBgn0026252,FBtr0076685,CG7935,msk,moleskin	0	0	2.8105	0.1434	5630,missense,0.1434,2.81046	0.143	5630,missense,0.1434,2.81046
972	seq_c_102672	COM_SPAL_1_000055_XLOC_000252	4169	13188	9020			0.364	509	0.372	175	0.37	174	0.362	334	0.447	1	FBgn0052579	entap,VN_GLEAN_10005701 [mRNA] locus=scaffold17688:196934:210608:+ [translate_table: standard] NA [eriocheir sinensis]|blast,FBgn0052579,FBtr0074225,CG32579,CG32579,	8	0	3.1198	0.529	5200,intron,0.5290,2.48191	0.427	10475,missense,0.4267,1.32308
973	seq_s_497	COM_SPAL_1_025080_XLOC_084547	605121	650325	45205	0.095	4384	0.207	2312	0.371	49	0.371	49	0.202	2263			FBgn0263102	entap,XP_042231438.1 protein bric-a-brac 2-like isoform X2 [Homarus americanus]|blast,FBgn0263102,FBtr0088279,CG2368,psq,pipsqueak	145	2	-0.4073	0.7398	630410,intron,0.7398,-2.04008	0.597	608851,synonymous,0.5965,-1.17292
974	seq_s_5910	COM_SPAL_1_027578_XLOC_092708	6657	206821	200165	0.418	304	0.266	8640	0.371	31	0.371	31	0.266	8609			FBgn0041225	entap,XP_037791177.1 xylose isomerase-like [Penaeus monodon]|blast,FBgn0041225,FBtr0084346,CG31280,Gr94a,Gustatory	498	33	0.1189	0.8047	97491,intron,0.8047,0.163071	0.419	40074,synonymous,0.4190,0.916793
975	seq_s_6221	REF_TRIN_6_00684_XLOC_095159	38023	149278	111256	0.152	1404	0.126	4664	0.371	25	0.371	25	0.125	4639			FBgn0032172	entap,XP_042221392.1 organic solute transporter subunit alpha-like isoform X1 [Homarus americanus]|blast,FBgn0032172,FBtr0309210,CG5850,CG5850,	16	0	0.3201	0.5991	138292,intron,0.5991,-1.69363	0.345	149144,synonymous,0.3445,2.32544
976	seq_s_52200	REF_TRIN_11_01639_XLOC_086887	47689	104975	57287			0.142	1306	0.371	2	0.371	2	0.141	1304			FBgn0040022	entap,|blast,FBgn0040022,FBtr0302248,CG40351,Set1,SET	0	0	1.3586	0.2946	93891,intron,0.2946,2.93704	0.184	80304,missense,0.1839,2.40345
977	seq_s_10351	REF_STRG_1_41876_XLOC_014457	181651	350387	168737			0.246	3731	0.371	11	0.371	11	0.245	3720			FBgn0025802	entap,|blast,FBgn0025802,FBtr0082530,CG6939,Sbf,SET	217	0	-1.8276	0.606	258657,intron,0.6060,-1.61488	0.272	350361,synonymous,0.2717,-1.73583
978	seq_s_7310	REF_STRG_1_33706_XLOC_102273	187269	399193	211925			0.3	2005	0.369	154	0.33	67	0.295	1851	0.394	87	FBgn0011660	entap,XP_042217130.1 PMS1 protein homolog 1-like [Homarus americanus]|blast,FBgn0011660,FBtr0087388,CG8169,Pms2,Pms2	6	0	-0.5493	0.6188	383249,intron,0.6188,0.848237	0.311	398062,3_prime_UTR,0.3112,-0.570813
979	seq_s_34706	REF_STRG_1_77097_XLOC_066996	7966	157011	149046			0.324	3266	0.369	10	0.228	6	0.324	3256	0.548	4	FBgn0263111	entap,XP_042210657.1 FK506-binding protein 5-like [Homarus americanus]|blast,FBgn0263111,FBtr0307324,CG43368,cac,cacophony	32	10	2.2769	0.8885	60000,intron,0.8885,1.06779	0.282	7998,5_prime_UTR_premature_start_codon_gain,0.2816,2.84569
980	seq_s_9551	REF_STRG_1_39914_XLOC_113824	186427	206565	20139	0.066	2142	0.283	684	0.369	6	0.369	6	0.282	678			FBgn0038506	entap,|blast,FBgn0038506,FBtr0083438,CG5860,CG5860,	27	0	0.5093	0.6684	204714,intron,0.6684,-1.93373
981	seq_s_4040	REF_STRG_1_22597_XLOC_074371	475353	502293	26941	0.102	2324	0.25	582	0.369	32	0.463	13	0.244	550	0.102	19	FBgn0033872	entap,|blast,FBgn0033872,FBtr0339951,CG6329,CG6329,	24	3	-1.5449	0.7221	495082,intron,0.7221,-1.95405	0.513	495282,missense,0.5127,-2.00451
982	seq_s_16472	REF_STRG_1_54314_XLOC_033950	109812	114835	5024	0.069	4640	0.297	325	0.369	33	0.402	25	0.289	292	0.039	8	FBgn0261554	entap,|blast,FBgn0261554,FBtr0342885,CG42672,CG42672,	13	2	1.376	0.774	114561,intron,0.7740,0.757673	0.642	110276,missense,0.6417,1.68256
983	seq_s_9044	REF_STRG_1_38538_XLOC_111463	356671	376977	20307	0.079	603	0.337	993	0.368	12	0.368	12	0.337	981			FBgn0036814	entap,|blast,FBgn0036814,FBtr0332801,CG14073,CG14073,	32	12	2.8347	0.9009	369378,intron,0.9009,1.06696	0.698	365400,missense,0.6975,1.54818
984	seq_s_1517	REF_STRG_1_11005_XLOC_030459	3296	475616	472321	0.051	1137	0.115	23394	0.368	84	0.346	37	0.114	23310	0.389	47	FBgn0054012	entap,|blast,FBgn0054012,FBtr0100067,CG34012,CG34012,	330	5	-0.0962	0.7758	452624,intron,0.7758,-1.4769	0.668	475357,5_prime_UTR,0.6684,-2.53449
985	seq_s_15324	REF_STRG_1_52213_XLOC_030867	237425	240167	2743	0.06	1475	0.422	30	0.368	13	0.37	12	0.476	17	0.012	1		entap,|blast,	2	0	0.8159	0.4267	238795,intron,0.4267,-0.0977813	0.42	240100,missense,0.4199,3.10216
986	seq_s_19132	REF_STRG_1_58574_XLOC_039968	24957	29550	4594	0.312	1161	0.476	215	0.368	166	0.519	21	0.654	49	0.344	145	FBgn0011768	entap,XP_042231037.1 L-threonine 3-dehydrogenase-like [Homarus americanus]|blast,FBgn0011768,FBtr0082290,CG6598,Fdh,Formaldehyde	22	5	-2.271	0.7393	25179,intron,0.7393,0.340586	0.581	26746,synonymous,0.5809,-3.42498
987	seq_s_47333	REF_TRIN_7_03431_XLOC_082115	79755	109507	29753	0.341	1045	0.368	27	0.368	27	0.368	27						entap,|blast,	2	0	2.7195	0.5687	109331,missense,0.5687,1.21132	0.569	109331,missense,0.5687,1.21132
988	seq_s_23105	REF_STRG_1_64435_XLOC_048203	201637	218426	16790	0.116	1390	0.368	348	0.368	16	0.368	16	0.368	332			FBgn0012037	entap,|blast,FBgn0012037,FBtr0343667,CG8827,Ance,Angiotensin	17	0	0.43	0.6386	209730,intron,0.6386,0.905949	0.47	211307,missense,0.4700,-0.924094
989	seq_s_7176	REF_STRG_1_33295_XLOC_101446	97353	100557	3205	0.176	1624	0.367	193	0.367	193	0.274	90			0.413	103	FBgn0020309	entap,|blast,FBgn0020309,FBtr0335474,CG14938,crol,crooked	35	0	-2.9513	0.6684	97688,3_prime_UTR,0.6684,-3.07222	0.668	97688,3_prime_UTR,0.6684,-3.07222
990	seq_s_1630	REF_STRG_1_11738_XLOC_033517	137940	549167	411228	0.102	1722	0.146	10992	0.367	53	0.375	26	0.144	10939	0.354	27	FBgn0261803	entap,phaw_30_tra_m.017896 NA [parhyale hawaiensis]|blast,FBgn0261803,FBtr0303279,CG42749,CG42749,	237	12	0.1147	0.7939	270813,intron,0.7939,-3.44426	0.722	291074,missense,0.7221,-0.934705
991	seq_s_296	REF_TRIN_16_04452_XLOC_059516	770232	1064492	294261	0.047	458	0.083	7219	0.367	1	0.367	1	0.082	7218			FBgn0264695	entap,|blast,FBgn0264695,FBtr0307493,CG17927,Mhc,Myosin	6	0	0.4182	0.5965	1030478,intron,0.5965,-1.11536
992	seq_s_80019	REF_STRG_1_99288_XLOC_106204	218	51616	51399			0.244	728	0.367	62	0.367	62	0.234	666			FBgn0085446	entap,XP_037778797.1 putative uncharacterized protein DDB_G0271606 [Penaeus monodon]|blast,FBgn0085446,FBtr0336675,CG34417,CG34417,	24	0	1.3774	0.5149	47597,intron,0.5149,0.548259	0.499	50451,missense,0.4987,1.30151
993	seq_s_10613	REF_TRIN_4_02924_XLOC_015464	88661	244954	156294	0.131	3160	0.189	6937	0.367	95	0.367	95	0.187	6842			FBgn0259164	entap,XP_037795888.1 organic cation transporter protein-like isoform X3 [Penaeus monodon]|blast,FBgn0259164,FBtr0299610,CG42269,CG42269,	142	10	-0.8078	0.7201	235341,intron,0.7201,0.791203	0.635	244939,synonymous,0.6348,3.00721
994	seq_s_81952	COM_SPAL_1_031962_XLOC_107148	129	24912	24784			0.24	1142	0.367	21	0.367	21	0.237	1121			FBgn0035600	entap,CQUAD_00013142-RA protein AED:0.09 eAED:0.09 QI:12,1,1,1,1,1,7,451,308 NA [cherax quadricarinatus]|blast,FBgn0035600,FBtr0306086,CG4769,Cyt-c1,Cytochrome	59	0	-0.1324	0.6758	9503,intron,0.6758,-0.764695	0.516	10335,missense,0.5159,-1.0025
995	seq_c_100059	REF_STRG_1_103815_XLOC_000010	8760	12000	3241			0.295	29	0.367	7	0.049	1	0.268	22	0.384	6	FBgn0263846	entap,|blast,FBgn0263846,FBtr0330223,CG43707,CG43707,	1	0	-0.4955	0.4539	11893,intron,0.4539,-0.920676	0.386	11933,3_prime_UTR,0.3863,-1.10293
996	seq_s_12829	REF_STRG_1_47280_XLOC_023424	4557	31131	26575	0.037	4344	0.233	1000	0.367	23	0.367	23	0.229	977			FBgn0026181	entap,|blast,FBgn0026181,FBtr0340153,CG9774,Rok,Rho	32	0	-2.4656	0.606	13046,intron,0.6060,-2.46408	0.501	17165,missense,0.5006,-4.23134
997	seq_s_10889	REF_STRG_1_43079_XLOC_016485	107533	150839	43307	0.063	4100	0.232	1728	0.367	106	0.374	90	0.218	1622	0.271	16	FBgn0002940	entap,sp,Q25158,OPSC2_HEMSA Compound eye opsin BCRH2 OS=Hemigrapsus sanguineus OX=40176 PE=2 SV=1|blast,FBgn0002940,FBtr0083857,CG4550,ninaE,neither	88	0	-0.4024	0.7005	134117,intron,0.7005,-0.501975	0.557	126865,synonymous,0.5570,-1.91122
998	seq_s_5668	REF_STRG_1_28613_XLOC_090844	286050	307496	21447	0.27	4788	0.37	886	0.367	75	0.413	19	0.371	811	0.353	56	FBgn0029994	entap,XP_037800876.1 epidermal retinol dehydrogenase 2-like [Penaeus monodon]|blast,FBgn0029994,FBtr0071116,CG2254,Ldsdh1,Lipid	53	35	2.1192	0.8782	297525,intron,0.8782,2.14767	0.837	307383,5_prime_UTR_premature_start_codon_gain,0.8371,1.91087
999	seq_s_8803	REF_STRG_1_37971_XLOC_110363	380110	383233	3124	0.03	2269	0.366	159	0.366	159	0.391	102			0.328	57	FBgn0039644	entap,|blast,FBgn0039644,FBtr0085386,CG11897,rdog,red	11	0	3.5209	0.579	381446,synonymous,0.5790,3.00102	0.579	381446,synonymous,0.5790,3.00102
1000	seq_s_188	COM_SPAL_1_010723_XLOC_039256	899601	948948	49348	0.094	276	0.366	59	0.366	59	0.366	59					FBgn0030706	entap,|blast,FBgn0030706,FBtr0301666,CG8909,Lrp4,LDL	4	0	-0.4761	0.5969	904223,synonymous,0.5969,1.37005	0.597	904223,synonymous,0.5969,1.37005
1001	seq_s_63659	REF_TRIN_13_02854_XLOC_096171	20870	73648	52779			0.276	3006	0.366	71	0.366	71	0.273	2935			FBgn0004646	entap,XP_037790676.1 innexin inx1-like [Penaeus monodon]|blast,FBgn0004646,FBtr0334881,CG3039,ogre,optic	97	42	0.9584	0.795	21976,intron,0.7950,3.18423	0.642	25806,synonymous,0.6421,3.47093
1002	seq_c_50275	REF_TRIN_4_02753_XLOC_009167	45121	99937	54817			0.485	1388	0.366	26	0.366	26	0.486	1362			FBgn0029911	entap,|blast,FBgn0029911,FBtr0343323,CG14435,CG14435,	151	0	2.8343	0.6892	97769,intron,0.6892,3.53248	0.572	45150,missense,0.5721,3.88597
1003	seq_s_2113	REF_STRG_1_14255_XLOC_044182	367502	389512	22011	0.18	1461	0.289	730	0.366	33	0.366	33	0.284	697			FBgn0035550	entap,|blast,FBgn0035550,FBtr0303005,CG11349,CG11349,	16	4	2.9199	0.774	367864,missense,0.7740,2.24316	0.774	367864,missense,0.7740,2.24316
1004	seq_s_1781	REF_STRG_1_12515_XLOC_037118	108802	226166	117365	0.044	4343	0.295	7514	0.366	140	0.239	86	0.292	7374	0.482	54	FBgn0030093	entap,|blast,FBgn0030093,FBtr0071300,CG7055,Bap111,Brahma	311	28	1.2279	0.8885	223118,intron,0.8885,1.53699	0.536	108858,3_prime_UTR,0.5355,2.70124
1005	seq_s_7369	REF_STRG_1_33885_XLOC_102611	313465	320746	7282	0.298	433	0.36	713	0.366	684	0.299	50	0.159	29	0.372	634	FBgn0014018	entap,|blast,FBgn0014018,FBtr0089341,CG11992,Rel,Relish	59	5	2.2992	0.7682	317178,3_prime_UTR,0.7682,1.45393	0.768	317178,3_prime_UTR,0.7682,1.45393
1006	seq_s_21897	REF_STRG_1_62699_XLOC_045774	225443	227382	1940	0.101	285	0.366	25	0.366	25	0.407	14			0.268	11	FBgn0020309	entap,|blast,FBgn0020309,FBtr0335476,CG14938,crol,crooked	2	0	1.8955	0.5149	225798,synonymous,0.5149,1.07496	0.515	225798,synonymous,0.5149,1.07496
1007	seq_s_23288	REF_STRG_1_64676_XLOC_048558	1031	10989	9959	0.252	2512	0.453	1022	0.366	366	0.667	27	0.508	656	0.34	339	FBgn0015623	entap,|blast,FBgn0015623,FBtr0331224,CG11567,Cpr,Cytochrome	88	24	2.4009	0.8782	2237,intron,0.8782,1.91052	0.792	10001,3_prime_UTR,0.7916,2.35074
1008	seq_s_19721	REF_STRG_1_59575_XLOC_041271	98151	192972	94822	0.13	1326	0.21	6005	0.365	269	0.363	78	0.203	5736	0.366	191	FBgn0027865	entap,XP_027045255.1 CD151 antigen-like [Pocillopora damicornis]|blast,FBgn0027865,FBtr0330163,CG6120,Tsp96F,Tetraspanin	211	5	0.7747	0.7449	100241,intron,0.7449,-0.673678	0.676	192406,5_prime_UTR,0.6758,3.3854
1009	seq_s_10420	REF_TRIN_12_02977_XLOC_014725	19676	20050	375	0.071	819	0.365	41	0.365	41	0.365	41					FBgn0031610	entap,|blast,FBgn0031610,FBtr0077442,CG15436,Paris,Parkin	1	0	2.4178	0.4657	19999,synonymous,0.4657,3.09338	0.466	19999,synonymous,0.4657,3.09338
1010	seq_s_2846	COM_SPAL_1_016686_XLOC_057626	57461	266428	208968	0.173	667	0.178	3101	0.365	23	0.365	23	0.175	3078			FBgn0029969	entap,XP_027235042.1 acetyl-CoA acetyltransferase mitochondrial-like [Penaeus vannamei]|blast,FBgn0029969,FBtr0345982,CG10932,CG10932,	88	4	-0.034	0.7556	264085,intron,0.7556,-0.256891	0.456	265842,synonymous,0.4557,0.140184
1011	seq_s_6666	REF_STRG_1_31784_XLOC_098204	265614	329923	64310	0.207	1480	0.247	2506	0.365	54	0.349	37	0.244	2452	0.394	17	FBgn0031538	entap,XP_042241199.1 uncharacterized protein LOC121878847 [Homarus americanus]|blast,FBgn0031538,FBtr0077572,CG3246,CG3246,	2	0	2.0482	0.4922	267760,intron,0.4922,3.99333	0.269	268016,missense,0.2690,4.52606
1012	seq_c_37235	REF_TRIN_9_00299_XLOC_008653	15219	78467	63249	0.047	751	0.305	2642	0.365	85	0.365	85	0.303	2557			FBgn0267390	entap,XP_042224338.1 microtubule-associated serine/threonine-protein kinase 3-like isoform X5 [Homarus americanus]|blast,FBgn0267390,FBtr0332091,CG6498,dop,drop	133	0	1.841	0.6417	60221,intron,0.6417,1.58056	0.513	45478,synonymous,0.5127,1.15629
1013	seq_s_25971	COM_SPAL_1_015331_XLOC_053387	3763	103525	99763	0.044	656	0.225	2147	0.365	37	0.365	37	0.222	2110			FBgn0031813	entap,XP_027226423.1 acyl-coenzyme A oxidase 3 peroxisomal-like isoform X1 [Penaeus vannamei]|blast,FBgn0031813,FBtr0345720,CG9527,Acox3,Acyl-CoA	47	0	1.4523	0.6708	95105,intron,0.6708,2.60555	0.606	102910,synonymous,0.6060,1.43146
1014	seq_s_2777	REF_STRG_1_17365_XLOC_056471	592309	597495	5187			0.365	54	0.365	54	-0.003	3			0.374	51	FBgn0016977	entap,|blast,FBgn0016977,FBtr0332337,CG18497,spen,split	0	0	3.1618	0.3223	594995,3_prime_UTR,0.3223,3.66125	0.322	594995,3_prime_UTR,0.3223,3.66125
1015	seq_s_112623	REF_STRG_1_106164_XLOC_018062	26303	36211	9909			0.231	349	0.365	33	0.383	10	0.206	316	0.352	23		entap,|blast,	6	0	-1.3242	0.563	26640,3_prime_UTR,0.5630,-1.33029	0.563	26640,3_prime_UTR,0.5630,-1.33029
1016	seq_s_7347	COM_SPAL_1_030589_XLOC_102491	223697	433607	209911	0.098	1208	0.165	3073	0.365	5	0.365	5	0.165	3068			FBgn0032252	entap,XP_027212628.1 ADAMTS-like protein 4 isoform X2 [Penaeus vannamei]|blast,FBgn0032252,FBtr0080029,CG6232,loh,lonely	0	0	0.922	0.4188	261211,intron,0.4188,-0.585229	0.17	429721,missense,0.1697,1.91664
1017	seq_s_12737	COM_SPAL_1_005499_XLOC_023148	5813	279924	274112	0.382	170	0.286	8474	0.364	45	0.364	45	0.285	8429			FBgn0003656	entap,XP_042227101.1 neuropathy target esterase sws-like isoform X1 [Homarus americanus]|blast,FBgn0003656,FBtr0071125,CG2212,sws,swiss	144	0	0.8415	0.6417	249192,intron,0.6417,0.628442	0.31	75841,synonymous,0.3102,0.829876
1018	seq_s_31738	REF_STRG_1_74380_XLOC_062845	60767	85409	24643	0.036	2695	0.189	1250	0.364	7	0.364	7	0.187	1243			FBgn0003719	entap,|blast,FBgn0003719,FBtr0084691,CG6868,tld,tolloid	2	0	0.4365	0.4557	66947,intron,0.4557,-0.268202	0.223	60968,synonymous,0.2231,1.81804
1019	seq_s_14189	REF_STRG_1_50048_XLOC_027669	242772	280791	38020			0.253	1061	0.364	11	0.364	11	0.252	1050			FBgn0267001	entap,XP_037797165.1 MAM and LDL-receptor class A domain-containing protein 2-like partial [Penaeus monodon]|blast,FBgn0267001,FBtr0308223,CG42338,Ten-a,Tenascin	57	0	-1.2532	0.5728	252850,intron,0.5728,-1.70496	0.164	256782,missense,0.1639,-2.00967
1020	seq_c_63186	REF_STRG_1_93987_XLOC_009837	19301	32180	12880			0.365	436	0.364	29	0.43	20	0.365	407	0.113	9	FBgn0265297	entap,XP_027216919.1 polyadenylate-binding protein 4-like [Penaeus vannamei]|blast,FBgn0265297,FBtr0086738,CG5119,pAbp,poly(A)	50	0	2.1471	0.6975	24337,intron,0.6975,2.51863	0.534	20531,synonymous,0.5343,-0.845184
1021	seq_c_141230	REF_STRG_1_110243_XLOC_003854	11256	21328	10073			0.164	466	0.364	17	0.364	17	0.155	449			FBgn0037934	entap,XP_042234228.1 methyltransferase-like protein 24 [Homarus americanus]|blast,FBgn0037934,FBtr0082439,CG6830,CG6830,	7	0	1.2018	0.5992	18070,intron,0.5992,-0.0655152	0.383	11303,synonymous,0.3827,3.44508
1022	seq_s_6964	REF_STRG_1_32692_XLOC_100137	190460	197301	6842	0.043	5429	0.254	64	0.364	18	0.096	3	0.223	46	0.383	15	FBgn0019972	entap,XP_042239952.1 caspase-1-like isoform X1 [Homarus americanus]|blast,FBgn0019972,FBtr0085482,CG7788,Drice,Death	0	0	2.8101	0.4077	190597,5_prime_UTR,0.4077,2.78838	0.408	190597,5_prime_UTR,0.4077,2.78838
1023	seq_s_546	REF_STRG_1_5023_XLOC_089040	602308	766464	164157	0.247	1259	0.183	5721	0.363	8	0.318	3	0.183	5713	0.387	5	FBgn0263398	entap,XP_027208768.1 uridine-cytidine kinase 2-like [Penaeus vannamei]|blast,FBgn0263398,FBtr0299530,CG6364,Uck,Uridine-cytidine	31	0	-0.0699	0.5965	698434,intron,0.5965,-0.103097	0.419	766445,3_prime_UTR,0.4190,0.744042
1024	seq_s_19963	REF_STRG_1_59979_XLOC_041837	17446	74168	56723			0.272	1941	0.363	33	0.399	21	0.27	1908	0.302	12	FBgn0037017	entap,XP_027236580.1 Down syndrome critical region protein 3 homolog [Penaeus vannamei]|blast,FBgn0037017,FBtr0479914,CG4074,CG4074,	26	0	-0.0682	0.56	50029,intron,0.5600,1.79099	0.424	37355,synonymous,0.4244,-0.971153
1025	seq_s_787	COM_SPAL_1_031457_XLOC_105490	245535	519655	274121	0.127	1327	0.241	4706	0.363	119	0.363	119	0.238	4587			FBgn0001987	entap,VN_GLEAN_10006987 [mRNA] locus=scaffold7507:248772:272869:+ [translate_table: standard] NA [eriocheir sinensis]|blast,FBgn0001987,FBtr0343721,CG3903,Gli,Gliotactin	162	24	0.9587	0.9243	357527,intron,0.9243,3.14142	0.795	363652,synonymous,0.7950,3.58262
1026	seq_s_37695	REF_TRIN_13_00079_XLOC_070954	103759	151901	48143	0.252	85	0.303	1278	0.363	57	0.363	57	0.3	1221			FBgn0051954	entap,XP_037799654.1 trypsin-1-like [Penaeus monodon]|blast,FBgn0051954,FBtr0077563,CG31954,CG31954,	96	61	1.0715	0.909	106882,intron,0.9090,-0.531694	0.837	106539,missense,0.8371,1.67651
1027	seq_s_1469	REF_STRG_1_10680_XLOC_029110	571010	574828	3819	0.041	1553	0.311	204	0.363	96	0.392	50	0.256	108	0.335	46	FBgn0085384	entap,|blast,FBgn0085384,FBtr0345324,CG34355,CG34355,	0	0	2.3709	0.4025	572997,intron,0.4025,0.788181	0.352	571248,3_prime_UTR,0.3521,3.33624
1028	seq_s_13494	REF_STRG_1_48657_XLOC_025582	293181	321775	28595	0.456	919	0.476	962	0.363	127	0.132	23	0.487	835	0.392	104	FBgn0025615	entap,XP_037784062.1 torsin-1A-like [Penaeus monodon]|blast,FBgn0025615,FBtr0345715,CG3024,Torsin,Torsin	99	79	1.9468	0.8885	293384,3_prime_UTR,0.8885,2.75492	0.889	293384,3_prime_UTR,0.8885,2.75492
1029	seq_s_24316	REF_STRG_1_66000_XLOC_050458	26512	76778	50267	0.05	584	0.104	1337	0.362	4	0.383	3	0.102	1333	0.317	1	FBgn0039713	entap,VN_GLEAN_10005101 [mRNA] locus=scaffold7077:124286:132215:+ [translate_table: standard] NA [eriocheir sinensis]|blast,FBgn0039713,FBtr0346159,CG7808,RpS8,Ribosomal	10	0	-0.333	0.5149	74803,intron,0.5149,-0.28733	0.164	76131,synonymous,0.1639,0.272704
1030	seq_s_22185	REF_TRIN_8_03526_XLOC_046338	121535	126700	5166	0.219	11079	0.327	474	0.362	92	0.362	92	0.317	382			FBgn0263606	entap,|blast,FBgn0263606,FBtr0112440,CG34246,Hsc20,Heat	24	13	2.0985	0.9243	123241,intron,0.9243,1.21191	0.792	122978,missense,0.7916,1.62672
1031	seq_s_3065	COM_SPAL_1_017812_XLOC_061169	26871	134066	107196	0.041	572	0.274	2528	0.362	25	0.362	25	0.274	2503			FBgn0003716	entap,XP_037773077.1 bone morphogenetic protein receptor type-1B-like [Penaeus monodon]|blast,FBgn0003716,FBtr0079089,CG14026,tkv,thickveins	96	0	-1.421	0.606	27085,intron,0.6060,-3.4448	0.479	26994,splice_synonymous,0.4792,-2.70419
1032	seq_s_37912	REF_STRG_1_79679_XLOC_071209	81869	83622	1754	0.138	1811	0.354	74	0.362	37	0.363	35	0.346	37	0.336	2	FBgn0003137	entap,XP_037772705.1 LOW QUALITY PROTEIN: uncharacterized protein LOC119568322 [Penaeus monodon]|blast,FBgn0003137,FBtr0301839,CG33103,Ppn,Papilin	2	0	-0.8448	0.4451	83548,synonymous,0.4451,-1.79674	0.445	83548,synonymous,0.4451,-1.79674
1033	seq_s_7538	COM_SPAL_1_030927_XLOC_103621	377504	407326	29823	0.199	1260	0.274	1134	0.362	49	0.362	49	0.269	1085			FBgn0042135	entap,XP_042231590.1 ADP-ribose glycohydrolase MACROD1-like [Homarus americanus]|blast,FBgn0042135,FBtr0088935,CG18812,Gdap2,Gdap2	153	1	-0.5332	0.7221	407326,splice_synonymous,0.7221,0.503495	0.722	407326,splice_synonymous,0.7221,0.503495
1034	seq_s_5715	REF_STRG_1_28818_XLOC_091271	98	100342	100245	0.061	666	0.222	2717	0.361	72	0.439	51	0.219	2645	0.069	21	FBgn0053126	entap,CQUAD_00007705-RA protein AED:0.30 eAED:0.30 QI:0,0,0,0.66,0.2,0.5,6,0,344 NA [cherax quadricarinatus]|blast,FBgn0053126,FBtr0343844,CG33126,NLaz,Neural	103	35	1.3182	0.8488	7538,intron,0.8488,-0.114618	0.792	68716,missense,0.7916,2.66476
1035	seq_s_7653	REF_STRG_1_34718_XLOC_104256	234218	236810	2593	0.047	10	0.361	179	0.361	179	0.361	173			0.043	6	FBgn0020309	entap,|blast,FBgn0020309,FBtr0335476,CG14938,crol,crooked	4	0	-0.967	0.541	234981,missense,0.5410,-1.84953	0.541	234981,missense,0.5410,-1.84953
1036	seq_s_4481	REF_TRIN_14_03407_XLOC_079443	309153	509466	200314	0.031	1298	0.208	8934	0.36	68	0.36	68	0.207	8866			FBgn0003210	entap,XP_027227316.1 AP-3 complex subunit beta-2-like isoform X2 [Penaeus vannamei]|blast,FBgn0003210,FBtr0332290,CG11427,rb,ruby	304	4	0.6936	0.7808	424384,intron,0.7808,-0.385976	0.515	469653,synonymous,0.5147,1.46814
1037	seq_s_41053	REF_STRG_1_82073_XLOC_075205	42784	132855	90072			0.183	7279	0.36	30	0.36	30	0.182	7249			FBgn0023520	entap,|blast,FBgn0023520,FBtr0070349,CG3857,CG3857,	256	15	0.8492	0.7808	120388,intron,0.7808,0.322193	0.376	132769,missense,0.3762,3.47431
1038	seq_s_9542	REF_TRIN_1_04123_XLOC_113796	8855	84196	75342	0.089	1142	0.19	1091	0.36	37	0.36	37	0.185	1054			FBgn0029819	entap,XP_042221381.1 ubiquitin carboxyl-terminal hydrolase 30-like isoform X1 [Homarus americanus]|blast,FBgn0029819,FBtr0343537,CG3016,Usp30,Ubiquitin	31	0	0.2701	0.664	26208,intron,0.6640,-0.50734	0.492	14251,missense,0.4922,-0.484699
1039	seq_s_37791	REF_STRG_1_79590_XLOC_071073	38337	40668	2332	0.173	728	0.36	9	0.36	9					0.36	9	FBgn0039637	entap,|blast,FBgn0039637,FBtr0085373,CG11880,Ctl2,Choline	1	0	1.212	0.4208	38391,5_prime_UTR,0.4208,1.57317	0.421	38391,5_prime_UTR,0.4208,1.57317
1040	seq_s_48991	REF_STRG_1_87383_XLOC_083809	75144	76803	1660	0.036	761	0.36	76	0.36	76	0.358	64			0.375	12	FBgn0029095	entap,|blast,FBgn0029095,FBtr0078032,CG4276,aru,arouser	2	0	1.7765	0.4777	75561,missense,0.4777,0.864743	0.478	75561,missense,0.4777,0.864743
1041	seq_s_6234	COM_SPAL_1_028361_XLOC_095238	323131	335027	11897	0.088	4679	0.289	455	0.36	43	0.36	43	0.282	412			FBgn0021847	entap,XP_037776220.1 tetratricopeptide repeat protein 7B-like isoform X5 [Penaeus monodon]|blast,FBgn0021847,FBtr0086000,CG8325,Ttc7,Tetratricopeptide	0	0	2.2037	0.4057	328274,intron,0.4057,2.5781	0.368	323856,missense,0.3684,2.38888
1042	seq_s_18620	REF_TRIN_2_01096_XLOC_038881	11211	204064	192854	0.327	705	0.247	6112	0.36	54	0.36	54	0.246	6058			FBgn0026015	entap,XP_027223888.1 DNA topoisomerase 3-beta-1-like [Penaeus vannamei]|blast,FBgn0026015,FBtr0340028,CG3458,Top3b,Topoisomerase	157	54	1.0586	0.8488	93050,intron,0.8488,0.42487	0.821	174254,missense,0.8207,1.03965
1043	seq_s_27583	REF_STRG_1_69922_XLOC_056197	90712	125250	34539	0.037	1871	0.364	1754	0.36	146	0.325	17	0.364	1608	0.366	129	FBgn0033883	entap,|blast,FBgn0033883,FBtr0339954,CG16935,CG16935,	275	64	-0.3371	0.909	96317,intron,0.9090,0.289292	0.828	90804,3_prime_UTR,0.8280,-1.34274
1044	seq_s_67926	REF_TRIN_6_02383_XLOC_099071	38264	63649	25386			0.25	499	0.36	17	0.36	17	0.245	482			FBgn0010263	entap,XP_022920454.1 sex-lethal homolog isoform X2 [Onthophagus taurus]|blast,FBgn0010263,FBtr0290237,CG3151,Rbp9,RNA-binding	7	0	-0.7715	0.47	62892,intron,0.4700,-1.26001	0.467	61716,missense,0.4670,-1.3409
1045	seq_s_71845	REF_STRG_1_96872_XLOC_101496	30234	36438	6205			0.404	132	0.359	88	0.022	10	0.528	44	0.366	78	FBgn0266557	entap,|blast,FBgn0266557,FBtr0308253,CG3696,kis,kismet	10	0	-0.6339	0.5617	34084,5_prime_UTR_premature_start_codon_gain,0.5617,-0.390999	0.562	34084,5_prime_UTR_premature_start_codon_gain,0.5617,-0.390999
1046	seq_s_25027	REF_TRIN_3_00788_XLOC_051695	140502	164538	24037	0.042	1071	0.269	1462	0.359	26	0.359	26	0.267	1436			FBgn0053126	entap,XP_042239148.1 apolipoprotein D-like [Homarus americanus]|blast,FBgn0053126,FBtr0343844,CG33126,NLaz,Neural	13	0	2.1724	0.569	155092,intron,0.5690,1.1677	0.541	164464,missense,0.5410,1.36199
1047	seq_s_11282	REF_STRG_1_44012_XLOC_018143	24975	69962	44988	0.178	1488	0.269	1534	0.359	14	0.34	10	0.268	1520	0.408	4	FBgn0002873	entap,|blast,FBgn0002873,FBtr0332622,CG12047,mud,mushroom	255	0	-0.4635	0.7005	47601,intron,0.7005,-1.32252	0.527	53597,missense,0.5268,0.158965
1048	seq_s_16690	REF_STRG_1_54644_XLOC_034449	230778	284217	53440	0.043	979	0.336	1079	0.359	25	0.36	24	0.336	1054	0.004	1	FBgn0083969	entap,|blast,FBgn0083969,FBtr0335004,CG34133,CG34133,	63	0	-0.26	0.6571	260215,intron,0.6571,0.57209	0.427	264839,synonymous,0.4267,-2.42484
1049	seq_s_105208	REF_STRG_1_104771_XLOC_015116	37007	37829	823			0.359	4	0.359	4	0.359	4					FBgn0034662	entap,|blast,FBgn0034662,FBtr0302446,CG13492,CG13492,	0	0	-0.7419	0.3412	37724,missense,0.3412,-1.0246	0.341	37724,missense,0.3412,-1.0246
1050	seq_s_11374	REF_STRG_1_44223_XLOC_018442	226878	327188	100311	0.046	832	0.173	5509	0.359	76	0.447	45	0.17	5433	0.09	31	FBgn0028645	entap,phaw_30_tra_m.020241 NA [parhyale hawaiensis]|blast,FBgn0028645,FBtr0300615,CG7644,beat-Ib,beaten	74	0	0.9105	0.6726	289174,intron,0.6726,4.48305	0.619	289619,synonymous,0.6191,3.73776
1051	seq_s_3169	COM_SPAL_1_018315_XLOC_062764	126039	199403	73365	0.113	1784	0.45	2423	0.359	23	0.359	23	0.45	2400			FBgn0031143	entap,CQUAD_00012433-RA protein AED:0.34 eAED:0.34 QI:0,0,0,0.71,0.66,0.85,7,0,301 NA [cherax quadricarinatus]|blast,FBgn0031143,FBtr0339633,CG1532,CG1532,	313	92	-1.8571	0.909	191599,intron,0.9090,-2.10529	0.682	187343,synonymous,0.6817,-3.74686
1052	seq_s_740	REF_STRG_1_6355_XLOC_102822	756506	758596	2091	0.256	6467	0.339	182	0.359	122	0.329	40	0.29	60	0.373	82	FBgn0025355	entap,|blast,FBgn0025355,FBtr0076203,CG7869,SuUR,Suppressor	3	0	1.4597	0.4987	758531,3_prime_UTR,0.4987,0.830159	0.499	758531,3_prime_UTR,0.4987,0.830159
1053	seq_s_9971	REF_STRG_1_40951_XLOC_115732	219091	241681	22591	0.05	4276	0.209	572	0.358	6	0.37	4	0.209	566	0.009	2	FBgn0029971	entap,CQUAD_00010564-RA protein AED:0.22 eAED:0.26 QI:0,0.5,0.66,1,0,0.33,3,123,70 NA [cherax quadricarinatus]|blast,FBgn0029971,FBtr0300900,CG18624,ND-MNLL,NADH	13	0	0.2784	0.5296	222645,intron,0.5296,-0.558021	0.306	227516,synonymous,0.3064,0.124742
1054	seq_s_49315	REF_TRIN_6_02424_XLOC_084177	14471	108774	94304			0.119	2055	0.358	16	0.358	16	0.118	2039			FBgn0015269	entap,|blast,FBgn0015269,FBtr0100113,CG8318,Nf1,Neurofibromin	6	0	0.8311	0.606	15184,missense,0.6060,0.612544	0.606	15184,missense,0.6060,0.612544
1055	seq_s_1635	REF_TRIN_6_01750_XLOC_033665	43813	59918	16106	0.082	3200	0.385	587	0.358	49	0.506	18	0.387	538	0.229	31	FBgn0028527	entap,|blast,FBgn0028527,FBtr0080527,CG18507,CG18507,	21	15	2.8479	0.8371	44482,intron,0.8371,1.85398	0.633	43957,synonymous,0.6326,2.36983
1056	seq_s_5580	REF_STRG_1_28302_XLOC_090106	352510	354701	2192	0.037	2963	0.358	24	0.358	24	0.019	1			0.361	23	FBgn0002948	entap,|blast,FBgn0002948,FBtr0340297,CG1763,nod,no	2	0	1.7569	0.5127	352674,5_prime_UTR,0.5127,1.31433	0.513	352674,5_prime_UTR,0.5127,1.31433
1057	seq_s_49861	REF_STRG_1_87865_XLOC_084687	1	93699	93699			0.397	3473	0.358	228	0.35	208	0.399	3245	0.42	20	FBgn0035918	entap,|blast,FBgn0035918,FBtr0076647,CG5971,Cdc6,Cdc6	321	62	1.6201	0.8782	81375,intron,0.8782,0.987756	0.791	4332,missense,0.7913,0.80596
1058	seq_s_37720	REF_STRG_1_79543_XLOC_071002	39230	111187	71958			0.193	5963	0.357	207	0.232	69	0.185	5756	0.406	138	FBgn0032192	entap,XP_042228162.1 alpha-N-acetylgalactosaminidase-like isoform X1 [Homarus americanus]|blast,FBgn0032192,FBtr0079959,CG5731,CG5731,	96	0	0.7384	0.6892	108914,intron,0.6892,0.709933	0.516	110009,3_prime_UTR,0.5159,0.2517
1059	seq_s_5105	COM_SPAL_1_025475_XLOC_085815	361504	499483	137980			0.156	6125	0.357	37	0.328	35	0.155	6088	0.607	2	FBgn0086130	entap,CQUAD_00002416-RA protein AED:0.36 eAED:0.36 QI:0,0,0,0.61,0.83,0.84,13,0,566 NA [cherax quadricarinatus]|blast,FBgn0086130,FBtr0078009,CG3561,Dbp21E2,DEAD	52	0	0.6233	0.6708	366532,intron,0.6708,1.9116	0.362	361510,3_prime_UTR,0.3615,2.88213
1060	seq_s_6652	COM_SPAL_1_029212_XLOC_098138	247050	341992	94943	0.091	3737	0.304	6578	0.357	199	0.357	199	0.302	6379			FBgn0085428	entap,XP_037799877.1 NADPH oxidase 4-like [Penaeus monodon]|blast,FBgn0085428,FBtr0345379,CG34399,Nox,NADPH	160	0	-2.2083	0.6326	309004,intron,0.6326,-3.94072	0.597	284287,synonymous,0.5965,-3.48994
1061	seq_s_12043	REF_STRG_1_45616_XLOC_020826	1	2118	2118			0.357	94	0.357	94	0.253	14			0.372	80	FBgn0013811	entap,|blast,FBgn0013811,FBtr0303106,CG15804,Dhc62B,Dynein	0	0	2.2685	0.3051	716,3_prime_UTR,0.3051,1.41164	0.305	716,3_prime_UTR,0.3051,1.41164
1062	seq_s_18026	REF_TRIN_16_04542_XLOC_037605	107822	108382	561	0.289	1057	0.357	49	0.357	49	0.357	49					FBgn0033633	entap,|blast,FBgn0033633,FBtr0088133,CG7759,Smyd4-3,SET	0	0	1.4333	0.3039	107895,missense,0.3039,0.952633	0.304	107895,missense,0.3039,0.952633
1063	seq_s_22750	REF_TRIN_8_02570_XLOC_047444	68047	81302	13256	0.085	1194	0.357	50	0.357	50	0.357	50					FBgn0003310	entap,CQUAD_00008843-RA protein AED:0.08 eAED:0.08 QI:0,0,0,0.5,1,1,2,0,354 NA [cherax quadricarinatus]|blast,FBgn0003310,FBtr0077994,CG4385,S,Star	0	0	2.9852	0.2395	80897,synonymous,0.2395,3.01446	0.24	80897,synonymous,0.2395,3.01446
1064	seq_s_29498	COM_SPAL_1_017216_XLOC_059316	127507	187767	60261	0.423	2708	0.401	2394	0.357	45	0.357	45	0.402	2349			FBgn0033886	entap,XP_027230428.1 proteasomal ubiquitin receptor ADRM1-like isoform X2 [Penaeus vannamei]|blast,FBgn0033886,FBtr0114495,CG13349,Rpn13,Regulatory	149	96	1.4589	0.9243	143805,intron,0.9243,2.68035	0.768	154449,synonymous,0.7682,-0.28355
1065	seq_s_5229	REF_STRG_1_27091_XLOC_086972	65478	77673	12196	0.307	1287	0.318	372	0.357	2	0.357	2	0.318	370			FBgn0032629	entap,|blast,FBgn0032629,FBtr0080971,CG15138,beat-IIIc,beaten	20	0	-1.4753	0.5268	72046,intron,0.5268,-2.03187
1066	seq_s_6832	REF_STRG_1_32299_XLOC_099328	275078	278048	2971	0.111	7596	0.357	265	0.357	265	0.386	125			0.321	140	FBgn0020309	entap,|blast,FBgn0020309,FBtr0335476,CG14938,crol,crooked	1	0	0.7013	0.4657	276535,missense,0.4657,0.0256377	0.466	276535,missense,0.4657,0.0256377
1067	seq_c_64156	REF_STRG_1_94376_XLOC_009918	24438	65443	41006			0.46	1662	0.356	31	0.413	9	0.462	1631	0.327	22		entap,|blast,	102	0	1.4534	0.6549	28890,intron,0.6549,1.65514	0.33	24528,3_prime_UTR,0.3295,1.41485
1068	seq_s_44590	REF_TRIN_16_01018_XLOC_079197	57562	121111	63550	0.386	90	0.356	2	0.356	2	0.356	2					FBgn0263025	entap,phaw_30_tra_m.022915 NA [parhyale hawaiensis]|blast,FBgn0263025,FBtr0306924,CG43320,HSPBAP1,HSPB1	0	0	-2.247	0.2669	57573,splice_acceptor_intron,0.2669,-2.27313	0.232	57570,missense_splice,0.2323,-2.22088
1069	seq_s_29696	REF_STRG_1_72236_XLOC_059667	10407	12418	2012	0.074	180	0.356	162	0.356	162	0.357	148			0.341	14	FBgn0019972	entap,XP_042239952.1 caspase-1-like isoform X1 [Homarus americanus]|blast,FBgn0019972,FBtr0085482,CG7788,Drice,Death	0	0	-0.8088	0.3942	11943,missense,0.3942,-0.360727	0.394	11943,missense,0.3942,-0.360727
1070	seq_c_79324	REF_STRG_1_99099_XLOC_011117	2616	46610	43995			0.291	2067	0.356	147	0.443	105	0.287	1920	0.042	42	FBgn0060296	entap,XP_037783063.1 transient receptor potential channel pyrexia-like [Penaeus monodon]|blast,FBgn0060296,FBtr0072417,CG15860,pain,painless	10	0	1.2721	0.5991	44921,intron,0.5991,-1.88443	0.352	9536,synonymous,0.3521,1.23402
1071	seq_s_2431	REF_STRG_1_15818_XLOC_050443	29843	219069	189227	0.11	2102	0.39	6350	0.356	77	0.427	29	0.391	6273	0.311	48	FBgn0014380	entap,XP_042207709.1 ras-related C3 botulinum toxin substrate 1-like [Homarus americanus]|blast,FBgn0014380,FBtr0082124,CG9366,RhoL,Rho-like	1070	244	-0.6643	0.909	115968,intron,0.9090,-0.376354	0.701	218694,synonymous,0.7005,-3.87591
1072	seq_s_7653	REF_TRIN_4_01089_XLOC_104254	235213	236131	919	0.094	1675	0.356	7	0.356	7	0.356	7					FBgn0038047	entap,|blast,FBgn0038047,FBtr0082589,CG5245,CG5245,	1	0	-0.555	0.4302	236020,splice_intron,0.4302,0.309979	0.167	235480,splice_synonymous,0.1667,-1.8237
1073	seq_s_67498	REF_TRIN_1_02700_XLOC_098787	22444	46678	24235			0.23	573	0.355	6	0.355	6	0.229	567			FBgn0035270	entap,maker-scaffold68133-snap-gene-0.0-mRNA-1 protein AED:0.01 eAED:0.01 QI:217,0.85,0.75,0.87,0.71,0.62,8,0,314 NA [procambarus virginalis]|blast,FBgn0035270,FBtr0332881,CG13933,CG13933,	20	0	0.5459	0.5992	26636,intron,0.5992,-0.603869	0.527	22474,synonymous,0.5268,-0.0420871
1074	seq_s_2990	REF_STRG_1_18299_XLOC_059969	510759	587360	76602			0.206	1133	0.355	30	0.357	25	0.203	1103	0.35	5	FBgn0036479	entap,phaw_30_tra_m.017903 NA [parhyale hawaiensis]|blast,FBgn0036479,FBtr0075637,CG13458,CG13458,	0	0	0.7554	0.3589	556902,intron,0.3589,-1.97149	0.197	510765,5_prime_UTR,0.1972,2.92077
1075	seq_s_23962	REF_STRG_1_65532_XLOC_049806	31145	93429	62285	0.04	3967	0.277	2879	0.355	73	0.375	62	0.275	2806	0.053	11	FBgn0015561	entap,XP_042242616.1 homeobox protein GBX-2-like [Homarus americanus]|blast,FBgn0015561,FBtr0088586,CG1650,unpg,unplugged	115	0	-1.2124	0.6758	84081,intron,0.6758,-2.00131	0.548	33495,synonymous,0.5476,-1.40013
1076	seq_s_2678	REF_STRG_1_16877_XLOC_054809	226183	292453	66271	0.04	6580	0.342	3858	0.355	26	0.323	18	0.342	3832	0.407	8	FBgn0052113	entap,CQUAD_00007114-RA protein AED:0.00 eAED:0.00 QI:4,1,1,1,0.25,0.6,5,1904,373 NA [cherax quadricarinatus]|blast,FBgn0052113,FBtr0273390,CG32113,Vps13D,Vacuolar	206	0	3.2122	0.6358	244046,intron,0.6358,2.84508	0.587	243924,synonymous,0.5873,2.79927
1077	seq_s_17560	REF_STRG_1_56179_XLOC_036558	192624	207988	15365	0.139	1016	0.127	813	0.355	38	0.355	38	0.105	775			FBgn0037240	entap,|blast,FBgn0037240,FBtr0078917,CG1084,Cont,Contactin	2	0	-1.6311	0.467	207835,missense,0.4670,-2.47723	0.467	207835,missense,0.4670,-2.47723
1078	seq_s_20995	REF_STRG_1_61409_XLOC_043911	42357	48268	5912	0.157	681	0.279	800	0.355	58	0.355	58	0.275	742			FBgn0034473	entap,|blast,FBgn0034473,FBtr0086344,CG12501,Or56a,Odorant	28	0	1.7457	0.6549	45911,intron,0.6549,2.37399	0.411	42426,synonymous,0.4108,3.83221
1079	seq_s_7020	REF_STRG_1_32838_XLOC_100473	143365	378286	234922			0.181	6995	0.355	14	0.231	4	0.18	6981	0.384	10	FBgn0261269	entap,XP_042211361.1 uncharacterized protein LOC121858791 [Homarus americanus]|blast,FBgn0261269,FBtr0087540,CG8561,conv,convoluted	196	104	0.1071	0.909	281424,intron,0.9090,0.990508	0.871	378001,3_prime_UTR,0.8713,2.19392
1080	seq_s_284	REF_STRG_1_3036_XLOC_057562	523149	558907	35759	0.239	7505	0.298	2754	0.355	294	0.227	56	0.292	2460	0.371	238	FBgn0015774	entap,XP_037786807.1 netrin-1-like [Penaeus monodon]|blast,FBgn0015774,FBtr0331596,CG10521,NetB,Netrin-B	113	0	0.8851	0.6885	523262,3_prime_UTR,0.6885,2.55672	0.689	523262,3_prime_UTR,0.6885,2.55672
1081	seq_s_41975	COM_SPAL_1_022527_XLOC_076293	9497	74680	65184	0.062	112	0.356	1786	0.354	25	0.354	25	0.356	1761			FBgn0036618	entap,XP_037796972.1 cuticle protein CP1499-like isoform X1 [Penaeus monodon]|blast,FBgn0036618,FBtr0075383,CG12255,Cpr72Eb,Cuticular	409	5	-3.1769	0.7821	30254,intron,0.7821,-1.06931	0.603	9502,missense,0.6029,-1.77612
1082	seq_s_20868	REF_STRG_1_61228_XLOC_043625	115960	138923	22964	0.195	2777	0.282	1337	0.354	14	0.354	14	0.281	1323			FBgn0038837	entap,|blast,FBgn0038837,FBtr0083987,CG3822,KaiR1D,Kainate-type	2	0	-1.1434	0.47	134317,intron,0.4700,0.316687	0.423	116004,missense,0.4226,-2.78763
1083	seq_s_16402	REF_STRG_1_54199_XLOC_033791	135335	137882	2548	0.129	7970	0.354	136	0.354	136	0.242	14			0.375	122		entap,|blast,	10	0	1.664	0.5009	137731,5_prime_UTR,0.5009,2.84566	0.501	137731,5_prime_UTR,0.5009,2.84566
1084	seq_s_5096	REF_TRIN_3_02389_XLOC_085702	325238	478412	153175	0.087	3486	0.332	2382	0.354	25	0.354	25	0.332	2357			FBgn0260799	entap,XP_042215993.1 catenin delta-2-like isoform X11 [Homarus americanus]|blast,FBgn0260799,FBtr0111114,CG17484,p120ctn,Adherens	160	130	1.3715	0.909	353155,intron,0.9090,2.19722	0.164	325347,synonymous,0.1639,2.50291
1085	seq_s_8100	REF_STRG_1_35933_XLOC_106690	122793	228159	105367	0.239	781	0.216	3194	0.354	259	0.362	119	0.205	2935	0.346	140	FBgn0286075	entap,|blast,FBgn0286075,FBtr0082600,CG17227,DNAlig3,DNA	27	0	0.2684	0.6666	160581,intron,0.6666,0.384476	0.341	218283,missense,0.3412,-1.24402
1086	seq_s_34693	REF_STRG_1_77088_XLOC_066976	37466	143020	105555			0.295	6325	0.354	265	0.28	118	0.293	6060	0.402	147	FBgn0016131	entap,phaw_30_tra_m.007251 NA [parhyale hawaiensis]|blast,FBgn0016131,FBtr0345340,CG5072,Cdk4,Cyclin-dependent	441	57	-1.0203	0.909	40921,intron,0.9090,0.349064	0.791	38121,3_prime_UTR,0.7913,0.301839
1087	seq_s_44666	REF_STRG_1_84641_XLOC_079284	44877	69829	24953	0.291	239	0.236	473	0.353	9	0.004	1	0.234	464	0.356	8	FBgn0038196	entap,XP_037782310.1 huntingtin-interacting protein K-like [Penaeus monodon]|blast,FBgn0038196,FBtr0334297,CG9922,CG9922,	5	0	0.9457	0.4905	48818,intron,0.4905,-0.408211	0.169	69676,5_prime_UTR,0.1691,1.26646
1088	seq_s_26703	COM_SPAL_1_015779_XLOC_054680	17221	162736	145516			0.208	4015	0.353	37	0.353	37	0.206	3978			FBgn0003969	entap,XP_042233634.1 ras GTPase-activating protein 1-like isoform X2 [Homarus americanus]|blast,FBgn0003969,FBtr0340416,CG9209,vap,vacuolar	121	0	0.2011	0.6326	72341,intron,0.6326,0.0923014	0.467	34140,synonymous,0.4670,-0.0751947
1089	seq_s_18063	REF_STRG_1_56990_XLOC_037680	185657	260840	75184	0.435	1113	0.347	2900	0.353	16	0.353	16	0.347	2884			FBgn0259219	entap,|blast,FBgn0259219,FBtr0299739,CG42319,CG42319,	123	2	0.5938	0.7219	204522,intron,0.7219,1.97186	0.269	185680,missense,0.2690,1.97088
1090	seq_s_3705	REF_STRG_1_21244_XLOC_070234	328449	359982	31534	0.052	1129	0.225	2271	0.353	242	0.388	184	0.208	2029	0.242	58	FBgn0035498	entap,|blast,FBgn0035498,FBtr0073210,CG14991,Fit1,Fermitin	33	0	-0.902	0.664	359946,3_prime_UTR,0.6640,-4.33869	0.664	359946,3_prime_UTR,0.6640,-4.33869
1091	seq_s_15450	REF_STRG_1_52467_XLOC_031247	105571	194119	88549	0.058	3088	0.311	4022	0.353	217	0.384	41	0.307	3805	0.347	176	FBgn0039655	entap,sp,Q9PUH5,PA2B9_AUSSU Basic phospholipase A2 S11-61 OS=Austrelaps superbus OX=29156 PE=2 SV=1|blast,FBgn0039655,FBtr0113305,CG14507,CG14507,	390	28	1.4356	0.7556	193236,intron,0.7556,1.3265	0.664	168815,3_prime_UTR,0.6640,2.06096
1092	seq_s_17819	REF_STRG_1_56647_XLOC_037139	20532	218341	197810	0.09	115	0.178	2886	0.352	5	0.352	5	0.177	2881			FBgn0016034	entap,CQUAD_00006326-RA protein AED:0.20 eAED:0.20 QI:0,1,0.75,1,0.85,0.87,8,0,346 NA [cherax quadricarinatus]|blast,FBgn0016034,FBtr0089631,CG11254,mael,maelstrom	12	0	0.0075	0.5965	205139,intron,0.5965,-1.92381	0.261	177777,synonymous,0.2611,0.551183
1093	seq_s_506	COM_SPAL_1_025351_XLOC_085411	494780	602160	107381	0.154	2788	0.224	1983	0.352	28	0.352	28	0.223	1955			FBgn0001961	entap,XP_037793231.1 actin-related protein 2/3 complex subunit 1A-B-like [Penaeus monodon]|blast,FBgn0001961,FBtr0080570,CG8978,Arpc1,Actin-related	111	18	1.1219	0.8488	586057,intron,0.8488,2.79068	0.642	602127,splice_synonymous,0.6417,-0.684681
1094	seq_s_5195	REF_STRG_1_26992_XLOC_086650	332677	496076	163400	0.041	2476	0.174	13801	0.352	9	0.363	8	0.174	13792	0.086	1	FBgn0039640	entap,|blast,FBgn0039640,FBtr0335406,CG14516,superdeath,Suppressor	231	13	1.635	0.7913	349082,intron,0.7913,1.27865	0.234	494420,missense,0.2340,2.9751
1095	seq_s_4116	COM_SPAL_1_022233_XLOC_075306	349	329239	328891	0.041	3013	0.046	8950	0.352	36	0.352	36	0.045	8914			FBgn0052350	entap,XP_042231244.1 vacuolar protein sorting-associated protein 11 homolog isoform X3 [Homarus americanus]|blast,FBgn0052350,FBtr0070046,CG32350,Vps11,Vacuolar	24	8	0.0169	0.7939	5755,intron,0.7939,-0.710799	0.794	6214,splice_synonymous,0.7939,1.48237
1096	seq_s_62572	REF_STRG_1_93736_XLOC_095389	30338	30985	648	0.101	13	0.352	15	0.352	15	0.352	15					FBgn0031461	entap,|blast,FBgn0031461,FBtr0335151,CG16987,daw,dawdle	0	0	3.7584	0.1737	30348,synonymous,0.1737,3.5968	0.174	30348,synonymous,0.1737,3.5968
1097	seq_s_1869	REF_STRG_1_13045_XLOC_038989	145110	471828	326719	0.056	4997	0.133	29424	0.352	569	0.355	537	0.128	28855	0.3	32	FBgn0053196	entap,XP_037787282.1 uncharacterized protein LOC119582862 isoform X13 [Penaeus monodon]|blast,FBgn0053196,FBtr0332354,CG33196,dpy,dumpy	193	0	-0.022	0.6326	262090,intron,0.6326,-0.634096	0.557	198145,synonymous,0.5570,1.00955
1098	seq_s_2063	REF_STRG_1_13962_XLOC_043123	92631	94810	2180	0.087	3720	0.351	149	0.351	149	0.31	43			0.368	106	FBgn0038047	entap,|blast,FBgn0038047,FBtr0082589,CG5245,CG5245,	0	0	2.1501	0.4025	94336,missense,0.4025,0.544672	0.403	94336,missense,0.4025,0.544672
1099	seq_s_5096	REF_STRG_1_26600_XLOC_085706	463558	467264	3707			0.351	79	0.351	79	0.353	13			0.351	66		entap,|blast,	6	5	1.7851	0.8293	466015,5_prime_UTR,0.8293,1.10835	0.829	466015,5_prime_UTR,0.8293,1.10835
1100	seq_s_14849	REF_STRG_1_51334_XLOC_029523	39999	52606	12608	0.043	1209	0.194	350	0.351	7	0.351	7	0.192	343			FBgn0040009	entap,|blast,FBgn0040009,FBtr0344794,CG17490,CG17490,	0	0	1.5025	0.3208	41721,intron,0.3208,1.4195	0.265	40812,synonymous,0.2654,2.67125
1101	seq_c_119769	REF_STRG_1_107307_XLOC_001799	6813	27101	20289			0.261	672	0.351	21	0.367	15	0.257	651	0.314	6	FBgn0087002	entap,CQUAD_00000551-RA protein AED:0.41 eAED:0.41 QI:0,0,0,0.6,1,1,5,0,231 NA [cherax quadricarinatus]|blast,FBgn0087002,FBtr0345297,CG11064,apolpp,apolipophorin	14	0	-1.1354	0.5296	17392,intron,0.5296,-1.57857	0.344	22601,5_prime_UTR,0.3439,-3.03322
1102	seq_s_336	REF_STRG_1_3474_XLOC_065463	902073	904974	2902	0.072	1284	0.351	236	0.351	236	0.168	29			0.373	207	FBgn0039667	entap,|blast,FBgn0039667,FBtr0333187,CG2010,FipoQ,F-box	5	0	-0.2629	0.4364	904838,5_prime_UTR,0.4364,0.577047	0.436	904838,5_prime_UTR,0.4364,0.577047
1103	seq_s_37027	REF_STRG_1_79064_XLOC_070202	80684	100968	20285	0.221	928	0.315	2387	0.351	87	0.406	26	0.314	2300	0.319	61	FBgn0035023	entap,XP_021963722.1 ion transport peptide isoform X2 [Folsomia candida]|blast,FBgn0035023,FBtr0343483,CG13586,ITP,Ion	72	0	-3.0399	0.6417	93553,intron,0.6417,-4.41551	0.469	95353,missense,0.4687,-3.45745
1104	seq_s_99774	REF_TRIN_9_02399_XLOC_115764	947	40790	39844			0.342	1018	0.351	15	0.351	15	0.342	1003			FBgn0250906	entap,XP_037783150.1 phosphoglycerate kinase-like [Penaeus monodon]|blast,FBgn0250906,FBtr0334162,CG3127,Pgk,Phosphoglycerate	49	9	1.5815	0.8207	23714,intron,0.8207,1.67237	0.164	10224,missense,0.1639,1.82689
1105	seq_s_29410	REF_STRG_1_71902_XLOC_059203	37767	41272	3506	0.156	1095	0.35	328	0.35	328	0.308	43			0.356	285	FBgn0038047	entap,|blast,FBgn0038047,FBtr0082589,CG5245,CG5245,	8	1	1.3215	0.774	39655,3_prime_UTR,0.7740,1.13751	0.774	39655,3_prime_UTR,0.7740,1.13751
1106	seq_s_822	REF_STRG_1_6860_XLOC_107295	114123	182961	68839	0.229	5931	0.178	3285	0.35	101	0.415	74	0.174	3184	0.155	27	FBgn0028983	entap,XP_042220915.1 leukocyte elastase inhibitor-like [Homarus americanus]|blast,FBgn0028983,FBtr0086733,CG10913,Spn55B,Serpin	110	20	0.4513	0.909	181672,intron,0.9090,0.962526	0.871	182876,synonymous,0.8713,1.67565
1107	seq_s_10445	COM_SPAL_1_003048_XLOC_014810	109768	142072	32305	0.096	6503	0.256	1101	0.35	136	0.35	136	0.238	965			FBgn0263038	entap,XP_027225409.1 transforming growth factor-beta-induced protein ig-h3-like isoform X1 [Penaeus vannamei]|blast,FBgn0263038,FBtr0306927,CG43333,CG43333,	35	0	1.9466	0.6905	139443,intron,0.6905,0.231483	0.597	113479,synonymous,0.5969,2.17553
1108	seq_s_2233	REF_STRG_1_14883_XLOC_046634	293772	392129	98358	0.136	4903	0.378	5935	0.35	222	0.47	52	0.38	5713	0.309	170	FBgn0262812	entap,XP_042204673.1 uncharacterized protein LOC121854229 [Homarus americanus]|blast,FBgn0262812,FBtr0306056,CG43183,CG43183,	398	23	0.0519	0.8564	329686,intron,0.8564,2.05446	0.676	294379,3_prime_UTR,0.6758,-3.91136
1109	seq_s_46057	REF_STRG_1_85541_XLOC_080798	49393	51816	2424	0.112	394	0.309	57	0.35	41	0.351	30	0.065	16	0.343	11	FBgn0039670	entap,|blast,FBgn0039670,FBtr0085472,CG7567,CG7567,	0	0	1.9253	0.1925	51587,missense,0.1925,2.79661	0.193	51587,missense,0.1925,2.79661
1110	seq_s_3679	REF_TRIN_5_00202_XLOC_069852	148700	209260	60561	0.221	1505	0.35	11	0.35	11	0.35	11					FBgn0053100	entap,XP_037782941.1 eukaryotic translation initiation factor 4E type 2-like isoform X1 [Penaeus monodon]|blast,FBgn0053100,FBtr0084587,CG33100,eIF4EHP,eukaryotic	1	0	0.2463	0.5574	171626,synonymous,0.5574,2.82293	0.557	171626,synonymous,0.5574,2.82293
1111	seq_s_54724	COM_SPAL_1_026487_XLOC_089138	14167	90967	76801			0.373	1140	0.349	76	0.349	76	0.375	1064			FBgn0034310	entap,maker-scaffold99104-snap-gene-0.21-mRNA-1 protein AED:0.06 eAED:0.06 QI:22,1,1,1,0.64,0.8,15,203,651 NA [procambarus virginalis]|blast,FBgn0034310,FBtr0086775,CG5733,Nup75,Nucleoporin	72	21	2.5451	0.9009	73241,intron,0.9009,3.38815	0.795	49358,missense,0.7950,4.34576
1112	seq_s_21855	COM_SPAL_1_012784_XLOC_045699	38267	225736	187470			0.398	5644	0.349	43	0.349	43	0.399	5601			FBgn0037536	entap,XP_042215862.1 transmembrane protein 245-like [Homarus americanus]|blast,FBgn0037536,FBtr0335227,CG2698,CG2698,	472	1	1.8965	0.7172	137904,intron,0.7172,0.728953	0.573	187366,synonymous,0.5728,3.96478
1113	seq_s_3734	REF_STRG_1_21364_XLOC_070580	115374	427290	311917	0.228	4270	0.25	12454	0.349	63	0.336	40	0.249	12391	0.374	23	FBgn0034662	entap,|blast,FBgn0034662,FBtr0302446,CG13492,CG13492,	510	5	0.3445	0.7821	140588,intron,0.7821,1.04116	0.41	385177,missense,0.4103,-1.14144
1114	seq_c_76148	REF_STRG_1_98222_XLOC_010828	35949	41055	5107			0.359	697	0.349	73	0.251	59	0.36	624	0.606	14	FBgn0002772	entap,XP_027231018.1 myosin light chain alkali-like isoform X3 [Penaeus vannamei]|blast,FBgn0002772,FBtr0085195,CG5596,Mlc1,Myosin	76	8	-1.2988	0.795	36146,intron,0.7950,-3.39396	0.757	36061,3_prime_UTR,0.7573,-2.59978
1115	seq_s_24843	REF_STRG_1_66658_XLOC_051361	36359	74829	38471	0.23	3061	0.294	470	0.349	162	0.379	124	0.261	308	0.208	38	FBgn0015376	entap,XP_027215243.1 leucine-rich repeat-containing protein 14-like isoform X1 [Penaeus vannamei]|blast,FBgn0015376,FBtr0077541,CG33122,cutlet,cutlet	33	2	-1.215	0.7275	74230,missense,0.7275,-1.84181	0.728	74230,missense,0.7275,-1.84181
1116	seq_s_826	COM_SPAL_1_032071_XLOC_107527	3189	108780	105592	0.04	3681	0.198	3051	0.349	41	0.349	41	0.197	3010			FBgn0027329	entap,XP_027226487.1 4-hydroxy-2-oxoglutarate aldolase mitochondrial-like [Penaeus vannamei]|blast,FBgn0027329,FBtr0074086,CG8231,CCT6,Chaperonin	34	0	1.6199	0.5574	9907,intron,0.5574,1.9504	0.454	6294,missense,0.4540,2.12006
1117	seq_s_22790	REF_TRIN_14_00585_XLOC_047546	24318	72766	48449	0.038	1296	0.416	1998	0.349	25	0.349	25	0.417	1973			FBgn0027508	entap,XP_037802123.1 LOW QUALITY PROTEIN: protein mono-ADP-ribosyltransferase PARP12-like [Penaeus monodon]|blast,FBgn0027508,FBtr0330383,CG4719,Tnks,tankyrase	222	7	0.6161	0.8382	29625,intron,0.8382,0.510188	0.291	72636,missense,0.2907,2.98233
1118	seq_s_41817	REF_TRIN_10_03547_XLOC_076055	72221	121898	49678	0.151	558	0.164	2167	0.348	28	0.348	28	0.162	2139			FBgn0030752	entap,XP_042241887.1 cell cycle control protein 50A-like [Homarus americanus]|blast,FBgn0030752,FBtr0074301,CG9947,CDC50,	10	0	1.1135	0.4984	90373,intron,0.4984,1.5811	0.291	90539,synonymous,0.2907,1.81391
1119	seq_s_17063	REF_STRG_1_55325_XLOC_035394	58590	114150	55561	0.145	2119	0.325	1662	0.348	33	0.364	18	0.325	1629	0.333	15	FBgn0035028	entap,|blast,FBgn0035028,FBtr0089867,CG3522,Start1,Start1	174	93	-0.0296	0.8885	65759,intron,0.8885,-0.870515	0.791	59060,missense,0.7913,-0.0213404
1120	seq_s_39873	REF_STRG_1_81155_XLOC_073639	72954	103554	30601	0.053	152	0.293	1450	0.348	9	0.348	9	0.293	1441			FBgn0031690	entap,|blast,FBgn0031690,FBtr0342941,CG7742,CG7742,	21	0	-3.4979	0.5965	88202,intron,0.5965,-4.37875	0.345	74256,synonymous,0.3445,-1.76906
1121	seq_s_2167	COM_SPAL_1_012642_XLOC_045331	392074	434215	42142	0.032	3099	0.348	26	0.348	26	0.348	26					FBgn0010350	entap,XP_037790518.1 phosphatidate cytidylyltransferase photoreceptor-specific-like [Penaeus monodon]|blast,FBgn0010350,FBtr0346546,CG7962,Cds,CDP-diacylglycerol	5	0	-1.1032	0.4984	392851,synonymous,0.4984,-1.31438	0.498	392851,synonymous,0.4984,-1.31438
1122	seq_s_159	REF_TRIN_3_02036_XLOC_032374	809771	1065870	256100	0.222	2413	0.069	3521	0.348	15	0.348	15	0.068	3506			FBgn0052137	entap,phaw_30_tra_m.012295 NA [parhyale hawaiensis]|blast,FBgn0052137,FBtr0075758,CG32137,CG32137,	3	0	-0.1645	0.5149	955746,intron,0.5149,-1.10785	0.308	1064508,missense,0.3082,1.14474
1123	seq_s_1163	REF_STRG_1_8978_XLOC_019431	776240	789377	13138			0.214	614	0.347	217	0.076	53	0.076	397	0.366	164	FBgn0036479	entap,phaw_30_tra_m.017903 NA [parhyale hawaiensis]|blast,FBgn0036479,FBtr0075637,CG13458,CG13458,	0	0	0.1479	0.3863	787961,3_prime_UTR,0.3863,-0.731531	0.386	787961,3_prime_UTR,0.3863,-0.731531
1124	seq_s_62503	REF_STRG_1_93703_XLOC_095350	43650	51841	8192			0.33	242	0.347	17	0.347	17	0.329	225			FBgn0020307	entap,|blast,FBgn0020307,FBtr0071775,CG5799,dve,defective	13	0	1.5236	0.5721	49167,intron,0.5721,0.418311	0.358	51687,missense,0.3577,0.502613
1125	seq_s_35275	REF_STRG_1_77588_XLOC_067782	60049	103209	43161	0.037	1092	0.287	3667	0.347	21	0.347	21	0.287	3646			FBgn0053208	entap,|blast,FBgn0053208,FBtr0082209,CG33208,Mical,Molecule	85	1	1.4011	0.7201	72433,intron,0.7201,1.442	0.422	60149,missense,0.4218,1.21589
1126	seq_s_39053	REF_STRG_1_80564_XLOC_072662	16724	17461	738	0.259	1597	0.347	2	0.347	2					0.347	2	FBgn0031099	entap,|blast,FBgn0031099,FBtr0345924,CG17065,CG17065,	0	0	2.3154	0.1548	16793,3_prime_UTR,0.1548,2.3154	0.155	16793,3_prime_UTR,0.1548,2.3154
1127	seq_s_23233	REF_STRG_1_64590_XLOC_048450	19612	222242	202631			0.192	8869	0.347	70	0.364	59	0.191	8799	0.129	11	FBgn0265726	entap,XP_027233247.1 cytosolic carboxypeptidase-like protein 5 [Penaeus vannamei]|blast,FBgn0265726,FBtr0340672,CG44533,Nna1,Nna1	10	0	0.4551	0.4836	218052,intron,0.4836,0.66922	0.351	95946,synonymous,0.3506,1.45157
1128	seq_s_5348	REF_STRG_1_27461_XLOC_088028	49310	121826	72517	0.117	2484	0.269	2189	0.346	163	0.401	31	0.262	2026	0.331	132	FBgn0025373	entap,XP_042232104.1 farnesyl pyrophosphate synthase-like isoform X1 [Homarus americanus]|blast,FBgn0025373,FBtr0088170,CG12389,Fpps,Farnesyl	4	0	2.1065	0.4557	97936,intron,0.4557,1.09405	0.456	120458,3_prime_UTR,0.4557,0.25844
1129	seq_s_2373	REF_STRG_1_15593_XLOC_049449	219739	269162	49424	0.142	5160	0.189	4803	0.346	228	0.356	80	0.183	4575	0.34	148	FBgn0033782	entap,XP_042205443.1 zinc finger protein GLIS2-like [Homarus americanus]|blast,FBgn0033782,FBtr0331985,CG3850,sug,sugarbabe	118	15	0.5943	0.8564	221618,intron,0.8564,0.757797	0.835	220702,missense,0.8352,3.08466
1130	seq_s_15370	REF_STRG_1_52311_XLOC_031023	50311	163967	113657	0.077	1693	0.34	2968	0.346	262	0.136	46	0.34	2706	0.368	216	FBgn0041171	entap,XP_042234205.1 F-box/WD repeat-containing protein 7-like [Homarus americanus]|blast,FBgn0041171,FBtr0073247,CG15010,ago,archipelago	246	1	-3.0626	0.7484	153545,intron,0.7484,-2.5515	0.673	158480,3_prime_UTR,0.6726,-1.10553
1131	seq_s_9236	REF_STRG_1_39096_XLOC_112394	249411	284898	35488	0.043	3236	0.258	1333	0.346	16	0.346	16	0.256	1317			FBgn0016031	entap,|blast,FBgn0016031,FBtr0333595,CG10645,lama,lamina	58	12	1.4775	0.8293	273230,intron,0.8293,1.21804	0.639	284721,synonymous,0.6386,0.00702074
1132	seq_s_19083	REF_STRG_1_58520_XLOC_039888	232833	233945	1113	0.036	3689	0.345	43	0.346	35	0.318	15	0.341	8	0.365	20	FBgn0051922	entap,XP_027232033.1 zinc finger matrin-type protein 5-like isoform X2 [Penaeus vannamei]|blast,FBgn0051922,FBtr0077965,CG31922,CG31922,	0	0	2.5273	0.3265	233819,5_prime_UTR,0.3265,2.40704	0.327	233819,5_prime_UTR,0.3265,2.40704
1133	seq_s_21706	REF_STRG_1_62439_XLOC_045418	51570	68487	16918			0.359	260	0.346	149	0.353	44	0.379	111	0.343	105	FBgn0034091	entap,|blast,FBgn0034091,FBtr0087196,CG8448,mrj,mrj	11	0	2.5263	0.5721	53578,intron,0.5721,3.32319	0.47	68091,3_prime_UTR,0.4700,-1.28546
1134	seq_s_89163	COM_SPAL_1_033046_XLOC_110863	5672	49102	43431			0.208	707	0.346	13	0.346	13	0.205	694			FBgn0036118	entap,VN_GLEAN_10002094 [mRNA] locus=scaffold33969:65295:67093:+ [translate_table: standard] NA [eriocheir sinensis]|blast,FBgn0036118,FBtr0076202,CG14145,Blos2,Biogenesis	11	1	1.9968	0.7289	32642,intron,0.7289,0.0197045	0.666	5674,start_lost,0.6657,1.94239
1135	seq_s_10591	REF_STRG_1_42436_XLOC_015364	25250	140916	115667	0.047	279	0.314	2535	0.345	193	0.638	12	0.312	2342	0.293	181	FBgn0013765	entap,|blast,FBgn0013765,FBtr0100656,CG4832,cnn,centrosomin	131	58	1.7377	0.9009	33784,intron,0.9009,1.6358	0.739	140713,3_prime_UTR,0.7393,2.74624
1136	seq_s_30658	REF_TRIN_15_01599_XLOC_061186	18056	184460	166405			0.209	4428	0.345	47	0.345	47	0.208	4381			FBgn0030228	entap,XP_042219609.1 putative bifunctional UDP-N-acetylglucosamine transferase and deubiquitinase ALG13 isoform X8 [Homarus americanus]|blast,FBgn0030228,FBtr0334456,CG1826,BTBD9,BTB	37	0	0.4638	0.6684	183784,synonymous,0.6684,0.718703	0.668	183784,synonymous,0.6684,0.718703
1137	seq_s_5711	REF_STRG_1_28804_XLOC_091244	82535	86653	4119	0.085	1136	0.345	62	0.345	62	0.362	47			0.274	15	FBgn0011740	entap,XP_027208173.1 alpha-mannosidase 2C1-like [Penaeus vannamei]|blast,FBgn0011740,FBtr0082031,CG18802,a-Man-IIa,a-Mannosidase	1	0	1.6439	0.579	86000,missense,0.5790,1.58609	0.579	86000,missense,0.5790,1.58609
1138	seq_s_28228	REF_STRG_1_70646_XLOC_057257	164570	167138	2569	0.207	1075	0.345	137	0.345	137	0.178	15			0.353	122	FBgn0052152	entap,|blast,FBgn0052152,FBtr0479927,CG32152,CG32152,	7	0	1.7767	0.6417	165247,3_prime_UTR,0.6417,0.551601	0.642	165247,3_prime_UTR,0.6417,0.551601
1139	seq_s_15133	REF_TRIN_3_02383_XLOC_030355	108495	284689	176195	0.352	1207	0.289	3842	0.345	37	0.345	37	0.288	3805			FBgn0260799	entap,|blast,FBgn0260799,FBtr0111114,CG17484,p120ctn,Adherens	191	143	1.642	0.943	274047,intron,0.9430,1.31359	0.829	222056,synonymous,0.8293,1.07179
1140	seq_s_12480	REF_STRG_1_46498_XLOC_022277	271162	301564	30403	0.108	513	0.273	1286	0.345	53	0.297	38	0.269	1233	0.442	15	FBgn0052432	entap,CQUAD_00008440-RA protein AED:0.02 eAED:0.02 QI:0,0,0,0.5,1,1,2,0,911 NA [cherax quadricarinatus]|blast,FBgn0052432,FBtr0333372,CG32432,CG32432,	36	0	-0.0078	0.5992	293851,intron,0.5992,-2.74006	0.369	298888,5_prime_UTR,0.3686,-0.734062
1141	seq_s_26883	REF_TRIN_12_02281_XLOC_054983	104503	181872	77370	0.11	3929	0.15	4116	0.344	150	0.344	150	0.138	3966			FBgn0262357	entap,|blast,FBgn0262357,FBtr0304637,CG43055,CG43055,	6	0	0.2414	0.541	143070,intron,0.5410,-1.67598	0.427	163769,synonymous,0.4267,-1.80008
1142	seq_s_1839	REF_STRG_1_12879_XLOC_038380	227817	242577	14761	0.147	1174	0.327	503	0.344	34	0.346	31	0.325	469	0.323	3		entap,|blast,	23	0	-0.0674	0.5343	242139,intron,0.5343,-0.759	0.47	227965,synonymous,0.4700,0.229979
1143	seq_s_2830	REF_TRIN_4_02182_XLOC_057404	129808	131766	1959	0.24	3287	0.344	66	0.344	66	0.344	66					FBgn0003091	entap,XP_027219816.1 protein kinase C brain isozyme-like isoform X1 [Penaeus vannamei]|blast,FBgn0003091,FBtr0331960,CG6622,Pkc53E,Protein	2	0	2.3813	0.4698	130465,synonymous,0.4698,3.00889	0.47	130465,synonymous,0.4698,3.00889
1144	seq_s_1101	REF_STRG_1_8574_XLOC_017015	431814	617529	185716	0.066	3079	0.277	5255	0.344	76	0.344	76	0.276	5179			FBgn0266801	entap,CQUAD_00017452-RA protein AED:0.32 eAED:0.32 QI:0,0,0,0.66,1,1,9,0,475 NA [cherax quadricarinatus]|blast,FBgn0266801,FBtr0346729,CG45263,CG45263,	68	0	-0.2177	0.5617	501484,intron,0.5617,-1.32894	0.341	431930,missense,0.3405,0.229781
1145	seq_s_64170	REF_STRG_1_94380_XLOC_096607	21890	41623	19734			0.181	431	0.344	7	0.248	3	0.178	424	0.386	4	FBgn0030884	entap,|blast,FBgn0030884,FBtr0344233,CG6847,CG6847,	0	0	0.0205	0.3589	35484,intron,0.3589,-1.3195	0.293	21959,5_prime_UTR,0.2926,-0.0422215
1146	seq_s_93672	REF_STRG_1_102530_XLOC_113022	21584	35701	14118			0.343	587	0.344	32	0.344	32	0.343	555			FBgn0039102	entap,|blast,FBgn0039102,FBtr0084440,CG16705,SPE,Spatzle-Processing	7	0	0.5458	0.5574	26460,intron,0.5574,0.105635	0.288	30983,missense,0.2881,0.887461
1147	seq_s_7951	REF_TRIN_2_01524_XLOC_105917	122206	122646	441	0.305	3181	0.344	19	0.344	19	0.344	19					FBgn0038047	entap,|blast,FBgn0038047,FBtr0082589,CG5245,CG5245,	0	0	1.4817	0.2753	122616,synonymous,0.2753,1.12106	0.275	122616,synonymous,0.2753,1.12106
1148	seq_s_17283	REF_STRG_1_55708_XLOC_035914	108376	159810	51435	0.214	4614	0.326	1575	0.344	283	0.336	196	0.322	1292	0.358	87	FBgn0032295	entap,|blast,FBgn0032295,FBtr0080113,CG12299,CG12299,	130	19	-1.6789	0.7939	140615,intron,0.7939,-1.93135	0.667	159232,3_prime_UTR,0.6666,-3.74809
1149	seq_s_18753	REF_STRG_1_58006_XLOC_039122	31411	31904	494	0.109	1243	0.344	84	0.344	84	0.25	59			0.479	25	FBgn0036116	entap,|blast,FBgn0036116,FBtr0076200,CG7888,CG7888,	5	0	1.9673	0.6905	31789,synonymous,0.6905,2.22155	0.691	31789,synonymous,0.6905,2.22155
1150	seq_s_43168	REF_STRG_1_83606_XLOC_077678	11434	80168	68735			0.302	2624	0.343	370	0.331	294	0.296	2254	0.39	76	FBgn0034606	entap,CQUAD_00010628-RA protein AED:0.08 eAED:0.08 QI:0,0.5,0.2,1,1,1,5,0,957 NA [cherax quadricarinatus]|blast,FBgn0034606,FBtr0071623,CG18375,ASPP,Ankyrin-repeat	61	0	0.7956	0.653	71968,missense,0.6530,3.32363	0.653	71968,missense,0.6530,3.32363
1151	seq_s_7444	REF_TRIN_10_03489_XLOC_103064	45877	78123	32247			0.161	630	0.343	4	0.343	4	0.159	626			FBgn0034791	entap,XP_027209735.1 ER membrane protein complex subunit 8-like [Penaeus vannamei]|blast,FBgn0034791,FBtr0071907,CG3501,EMC8-9,ER	29	0	0.071	0.5965	56580,intron,0.5965,-1.68871	0.386	45936,synonymous,0.3863,0.294269
1152	seq_s_24941	REF_STRG_1_66774_XLOC_051502	205228	207378	2151			0.343	172	0.343	172	0.439	17			0.324	155	FBgn0031635	entap,|blast,FBgn0031635,FBtr0077412,CG15626,tank,tank	14	6	1.4128	0.7939	206779,3_prime_UTR,0.7939,1.42257	0.794	206779,3_prime_UTR,0.7939,1.42257
1153	seq_s_31328	REF_STRG_1_73962_XLOC_062210	71236	161118	89883	0.08	1140	0.174	602	0.343	77	0.328	66	0.131	525	0.449	11	FBgn0016047	entap,|blast,FBgn0016047,FBtr0089382,CG13207,nompA,no	18	17	1.0566	0.8488	72706,intron,0.8488,1.7196	0.794	72577,3_prime_UTR,0.7939,0.454584
1154	seq_s_49977	REF_STRG_1_87917_XLOC_084789	74939	76968	2030			0.343	220	0.343	220	0.313	164			0.392	56	FBgn0020309	entap,|blast,FBgn0020309,FBtr0335476,CG14938,crol,crooked	0	0	2.8176	0.3369	76841,5_prime_UTR,0.3369,4.06591	0.337	76841,5_prime_UTR,0.3369,4.06591
1155	seq_c_72988	REF_STRG_1_97258_XLOC_010564	18579	44895	26317			0.302	763	0.343	420	0.027	4	0.141	343	0.343	416	FBgn0034389	entap,|blast,FBgn0034389,FBtr0330004,CG15078,Mctp,Multiple	0	0	2.1817	0.3039	18840,3_prime_UTR,0.3039,1.02413	0.304	18840,3_prime_UTR,0.3039,1.02413
1156	seq_s_21143	COM_SPAL_1_012322_XLOC_044203	4487	152852	148366	0.051	1034	0.248	4546	0.343	27	0.343	27	0.247	4519			FBgn0033615	entap,XP_037790413.1 CWF19-like protein 1 [Penaeus monodon]|blast,FBgn0033615,FBtr0088118,CG7741,CG7741,	257	0	0.2461	0.6817	41104,intron,0.6817,-1.5032	0.597	7659,synonymous,0.5969,1.40649
1157	seq_s_840	COM_SPAL_1_032304_XLOC_108296	179216	384045	204830	0.104	6591	0.435	9082	0.343	169	0.343	169	0.436	8913			FBgn0259221	entap,XP_027221133.1 LOW QUALITY PROTEIN: probable phospholipid-transporting ATPase IF [Penaeus vannamei]|blast,FBgn0259221,FBtr0299761,CG42321,ATP8A,ATPase	1086	241	0.4747	0.8782	202518,intron,0.8782,2.12306	0.794	296629,splice_synonymous,0.7939,1.48798
1158	seq_s_4697	REF_STRG_1_25117_XLOC_081755	295767	297300	1534	0.156	1867	0.343	65	0.343	65	0.361	45			0.316	20	FBgn0000533	entap,XP_037789182.1 CLIP domain-containing serine protease 2-like [Penaeus monodon]|blast,FBgn0000533,FBtr0083083,CG4920,ea,easter	0	0	2.9965	0.2569	297047,synonymous,0.2569,3.06897	0.257	297047,synonymous,0.2569,3.06897
1159	seq_s_6546	COM_SPAL_1_029001_XLOC_097478	318695	375817	57123	0.349	1948	0.286	948	0.342	54	0.342	54	0.283	894			FBgn0002774	entap,XP_042242232.1 ATP-dependent RNA helicase A protein-like isoform X2 [Homarus americanus]|blast,FBgn0002774,FBtr0086031,CG11680,mle,maleless	33	0	1.9547	0.6684	373956,intron,0.6684,-1.77747	0.39	319258,missense,0.3900,2.79294
1160	seq_s_5820	REF_STRG_1_29127_XLOC_092075	176811	207853	31043	0.05	5505	0.298	1566	0.342	75	0.339	60	0.295	1491	0.356	15	FBgn0262739	entap,|blast,FBgn0262739,FBtr0087614,CG6671,AGO1,Argonaute-1	58	0	-0.0784	0.5984	178956,intron,0.5984,-0.224962	0.422	207784,synonymous,0.4218,-0.564319
1161	seq_s_720	REF_STRG_1_6212_XLOC_101594	468668	745378	276711	0.363	2189	0.261	12156	0.342	125	0.399	61	0.26	12031	0.266	64	FBgn0040505	entap,|blast,FBgn0040505,FBtr0331926,CG8250,Alk,Anaplastic	56	0	2.5798	0.6029	479430,intron,0.6029,2.49296	0.536	470916,missense,0.5355,3.77281
1162	seq_s_12666	COM_SPAL_1_005426_XLOC_022904	247341	257302	9962	0.093	60	0.342	45	0.342	45	0.342	45					FBgn0034817	entap,XP_027216177.1 protein arginine N-methyltransferase 7-like [Penaeus vannamei]|blast,FBgn0034817,FBtr0114564,CG9882,Art7,Arginine	0	0	-1.7884	0.343	256124,missense,0.3430,-2.27064	0.343	256124,missense,0.3430,-2.27064
1163	seq_s_1400	REF_STRG_1_10304_XLOC_027134	598330	599456	1127			0.342	77	0.342	77	0.283	24			0.364	53	FBgn0264472	entap,|blast,FBgn0264472,FBtr0332786,CG43880,CG43880,	0	0	-0.5392	0.3039	599112,5_prime_UTR_premature_start_codon_gain,0.3039,-0.287808	0.304	599112,5_prime_UTR_premature_start_codon_gain,0.3039,-0.287808
1164	seq_s_21702	REF_STRG_1_62445_XLOC_045414	49893	51913	2021	0.046	2042	0.362	135	0.342	15	0.355	11	0.364	120	0.287	4	FBgn0261836	entap,|blast,FBgn0261836,FBtr0332406,CG42768,Msp300,Muscle-specific	10	10	2.6622	0.8782	51405,intron,0.8782,3.19967	0.722	50022,synonymous,0.7221,0.662999
1165	seq_s_1862	REF_STRG_1_13018_XLOC_038880	549752	599921	50170	0.174	2894	0.164	4942	0.342	333	0.337	239	0.15	4609	0.351	94	FBgn0031745	entap,|blast,FBgn0031745,FBtr0342620,CG8965,rau,rau	69	0	0.6712	0.563	579754,intron,0.5630,-1.34266	0.518	599573,5_prime_UTR,0.5183,1.64031
1166	seq_s_21587	REF_TRIN_4_00606_XLOC_045102	12792	17473	4682	0.07	532	0.294	172	0.342	100	0.342	100	0.23	72			FBgn0026439	entap,XP_027223226.1 excitatory amino acid transporter 3-like isoform X2 [Penaeus vannamei]|blast,FBgn0026439,FBtr0479804,CG3747,Eaat1,Excitatory	6	0	1.8342	0.4905	13613,missense,0.4905,-0.0799577	0.491	13613,missense,0.4905,-0.0799577
1167	seq_s_4651	REF_STRG_1_24918_XLOC_081262	328744	348973	20230	0.163	380	0.342	56	0.342	56	0.267	22			0.396	34	FBgn0266756	entap,|blast,FBgn0266756,FBtr0334291,CG44012,btsz,bitesize	1	1	2.3218	0.8382	348844,3_prime_UTR,0.8382,1.96491	0.838	348844,3_prime_UTR,0.8382,1.96491
1168	seq_s_14075	REF_STRG_1_49817_XLOC_027326	306285	308059	1775	0.034	834	0.302	184	0.341	38	0.341	38	0.292	146			FBgn0039749	entap,|blast,FBgn0039749,FBtr0452163,CG11498,CG11498,	14	0	1.8265	0.6908	306304,missense,0.6908,1.56307	0.691	306304,missense,0.6908,1.56307
1169	seq_s_5171	REF_STRG_1_26877_XLOC_086450	49660	110929	61270	0.319	358	0.44	1896	0.341	110	0.543	40	0.443	1786	0.174	70	FBgn0033609	entap,CQUAD_00011672-RA protein AED:0.05 eAED:0.05 QI:0,0.5,0.6,0.6,0.5,0.8,5,2031,645 NA [cherax quadricarinatus]|blast,FBgn0033609,FBtr0088180,CG13213,Fbl6,F-box	224	114	-0.0694	0.9243	102949,intron,0.9243,2.1304	0.901	109809,missense,0.9009,0.114934
1170	seq_s_19489	REF_STRG_1_59181_XLOC_040745	113142	189621	76480	0.111	2903	0.22	1677	0.341	123	0.468	55	0.21	1554	0.229	68	FBgn0266557	entap,|blast,FBgn0266557,FBtr0308253,CG3696,kis,kismet	71	1	1.3792	0.7556	159895,intron,0.7556,0.274488	0.635	189198,missense,0.6348,2.09558
1171	seq_s_34790	REF_TRIN_3_00414_XLOC_067134	132761	141530	8770			0.197	27	0.341	1	0.341	1	0.189	26			FBgn0004618	entap,|blast,FBgn0004618,FBtr0083585,CG7672,gl,glass	0	0	0.093	0.3039	141246,intron,0.3039,0.173557
1172	seq_s_2094	REF_TRIN_4_01397_XLOC_043824	576853	650304	73452	0.14	825	0.038	1047	0.341	1	0.341	1	0.037	1046			FBgn0032202	entap,XP_042204881.1 cAMP-responsive element-binding protein-like 2 isoform X3 [Homarus americanus]|blast,FBgn0032202,FBtr0089736,CG18619,REPTOR-BP,REPTOR-binding	2	0	0.0014	0.4267	629396,intron,0.4267,-0.342703	0.145	576853,splice,0.1453,0.728637
1173	seq_s_34073	REF_STRG_1_76548_XLOC_066101	104678	105885	1208	0.146	1282	0.321	93	0.341	16	0.341	16	0.315	77			FBgn0039229	entap,XP_027217871.1 heme-binding protein 2-like [Penaeus vannamei]|blast,FBgn0039229,FBtr0084700,CG6995,Saf-B,Scaffold	3	0	0.8277	0.6386	105684,intron,0.6386,0.492924	0.333	104947,missense,0.3329,0.891545
1174	seq_s_3184	REF_STRG_1_19084_XLOC_062978	79281	89301	10021	0.055	2642	0.299	513	0.341	27	0.341	27	0.297	486			FBgn0033727	entap,|blast,FBgn0033727,FBtr0087918,CG13158,Or49a,Odorant	20	0	1.9699	0.6159	81932,intron,0.6159,-0.436954	0.443	86924,synonymous,0.4427,2.03686
1175	seq_s_6595	REF_TRIN_10_01549_XLOC_097769	157205	176776	19572	0.244	5509	0.37	1707	0.341	101	0.341	101	0.372	1606			FBgn0028979	entap,XP_042211628.1 protein tiptop-like [Homarus americanus]|blast,FBgn0028979,FBtr0335391,CG12630,tio,tiptop	72	0	-2.3654	0.6975	161844,intron,0.6975,-2.72761	0.403	175462,missense,0.4025,-2.09531
1176	seq_s_71339	REF_STRG_1_96711_XLOC_101148	12055	65118	53064			0.191	767	0.341	24	0.284	6	0.188	743	0.365	18	FBgn0284255	entap,XP_037777159.1 actin-related protein 2/3 complex subunit 4 isoform X2 [Penaeus monodon]|blast,FBgn0284255,FBtr0079200,CG5972,Arpc4,Actin-related	24	9	2.0114	0.9152	50275,intron,0.9152,2.30781	0.774	12212,3_prime_UTR,0.7740,2.18305
1177	seq_s_73027	REF_STRG_1_97274_XLOC_102229	27867	29451	1585			0.397	128	0.34	28	0.34	28	0.406	100			FBgn0262581	entap,|blast,FBgn0262581,FBtr0304960,CG43121,CG43121,	3	0	1.5528	0.4698	28708,intron,0.4698,0.716087	0.282	27896,synonymous,0.2816,2.46065
1178	seq_s_22578	REF_STRG_1_63640_XLOC_047096	5328	54378	49051	0.042	3320	0.315	1347	0.34	6	0.34	6	0.315	1341				entap,|blast,	0	0	1.3371	0.39	12895,intron,0.3900,3.76772	0.197	9749,synonymous,0.1973,3.62421
1179	seq_s_1709	REF_STRG_1_12203_XLOC_035454	404187	436391	32205	0.101	6374	0.231	1821	0.34	103	0.429	61	0.222	1718	0.134	42	FBgn0261836	entap,XP_027221686.1 nesprin-1-like isoform X2 [Penaeus vannamei]|blast,FBgn0261836,FBtr0303383,CG42768,Msp300,Muscle-specific	45	0	0.8205	0.6358	414620,intron,0.6358,2.65216	0.603	414324,missense,0.6029,1.75564
1180	seq_s_9117	REF_STRG_1_38756_XLOC_111828	172944	342408	169465	0.054	1443	0.357	3175	0.34	37	0.45	22	0.357	3138	0.19	15	FBgn0022069	entap,XP_037776092.1 ribosomal RNA processing protein 1 homolog isoform X1 [Penaeus monodon]|blast,FBgn0022069,FBtr0080473,CG12396,Nnp-1,Nnp-1	182	1	1.5255	0.7219	335971,intron,0.7219,2.64653	0.529	309766,missense,0.5290,0.664973
1181	seq_s_6666	REF_STRG_1_31783_XLOC_098203	169937	257867	87931	0.117	2883	0.161	3596	0.34	39	0.309	22	0.159	3557	0.379	17	FBgn0031538	entap,XP_042241199.1 uncharacterized protein LOC121878847 [Homarus americanus]|blast,FBgn0031538,FBtr0077572,CG3246,CG3246,	7	0	1.7404	0.5193	202520,intron,0.5193,0.0195676	0.315	169948,5_prime_UTR,0.3152,5.4441
1182	seq_s_5056	REF_STRG_1_26466_XLOC_085375	426327	475091	48765	0.166	2579	0.172	3290	0.34	191	0.208	109	0.163	3099	0.519	82	FBgn0038881	entap,phaw_30_tra_m.000967 NA [parhyale hawaiensis]|blast,FBgn0038881,FBtr0343805,CG16791,CG16791,	29	0	0.087	0.6159	470410,intron,0.6159,-0.60475	0.573	474920,3_prime_UTR,0.5728,2.68197
1183	seq_s_5703	REF_STRG_1_28754_XLOC_091158	237891	281271	43381	0.054	1993	0.34	213	0.34	213	0.123	54			0.38	159	FBgn0266429	entap,XP_042204459.1 cysteinyl leukotriene receptor 2-like [Homarus americanus]|blast,FBgn0266429,FBtr0333798,CG2872,AstA-R1,Allatostatin	0	0	2.3502	0.4188	240217,synonymous,0.4188,1.37735	0.419	240217,synonymous,0.4188,1.37735
1184	seq_s_5776	REF_STRG_1_28987_XLOC_091688	227184	248137	20954	0.108	5439	0.31	1273	0.34	77	0.391	34	0.308	1196	0.286	43	FBgn0014133	entap,|blast,FBgn0014133,FBtr0334464,CG1822,bif,bifocal	31	4	1.5586	0.8207	236262,missense,0.8207,1.45773	0.821	236262,missense,0.8207,1.45773
1185	seq_s_14014	COM_SPAL_1_006763_XLOC_027192	232432	315102	82671	0.283	943	0.337	3358	0.34	40	0.34	40	0.337	3318			FBgn0031690	entap,XP_037773689.1 TBC1 domain family member 19-like [Penaeus monodon]|blast,FBgn0031690,FBtr0342940,CG7742,CG7742,	118	0	-3.385	0.5991	260342,intron,0.5991,-5.85643	0.33	273016,synonymous,0.3295,-2.58059
1186	seq_s_6708	REF_STRG_1_31921_XLOC_098488	341139	388894	47756	0.493	643	0.255	1718	0.34	31	0.292	25	0.254	1687	0.441	6	FBgn0035044	entap,XP_042217257.1 isochorismatase domain-containing protein 2-like [Homarus americanus]|blast,FBgn0035044,FBtr0072323,CG3663,CG3663,	7	0	0.8601	0.569	348198,intron,0.5690,-1.01885	0.352	341263,3_prime_UTR,0.3521,1.65731
1187	seq_s_7733	REF_TRIN_3_03342_XLOC_104706	349762	350523	762			0.34	40	0.34	40	0.34	40					FBgn0032295	entap,|blast,FBgn0032295,FBtr0080113,CG12299,CG12299,	5	0	-1.8109	0.467	349934,missense,0.4670,-2.0519	0.467	349934,missense,0.4670,-2.0519
1188	seq_s_42741	REF_TRIN_1_02271_XLOC_077199	9102	28498	19397	0.228	4006	0.274	714	0.34	16	0.34	16	0.273	698			FBgn0001291	entap,XP_027207362.1 transcription factor AP-1-like [Penaeus vannamei]|blast,FBgn0001291,FBtr0088411,CG2275,Jra,Jun-related	6	0	-4.243	0.4905	16925,intron,0.4905,-4.8103	0.285	27728,synonymous,0.2854,-2.69134
1189	seq_s_14823	COM_SPAL_1_007484_XLOC_029439	45616	189784	144169	0.037	3720	0.313	3085	0.34	57	0.34	57	0.313	3028			FBgn0284220	entap,XP_027211202.1 DNA topoisomerase 2-like isoform X1 [Penaeus vannamei]|blast,FBgn0284220,FBtr0332320,CG10223,Top2,Topoisomerase	0	0	1.6156	0.3871	117576,intron,0.3871,0.637976	0.223	159383,synonymous,0.2231,2.67211
1190	seq_s_11184	REF_STRG_1_43772_XLOC_017701	317701	337546	19846	0.043	2585	0.228	1108	0.339	84	0.34	83	0.222	1024	0.004	1	FBgn0035432	entap,XP_037791701.1 zinc/cadmium resistance protein-like [Penaeus monodon]|blast,FBgn0035432,FBtr0330104,CG17723,ZnT63C,Zinc	3	0	2.677	0.5121	332547,intron,0.5121,4.48299	0.371	335795,missense,0.3708,3.14022
1191	seq_s_10595	REF_STRG_1_42451_XLOC_015389	170919	171556	638	0.428	429	0.339	28	0.339	28					0.339	28	FBgn0010173	entap,|blast,FBgn0010173,FBtr0081867,CG9633,RpA-70,Replication	0	0	0.1886	0.3708	171370,5_prime_UTR_premature_start_codon_gain,0.3708,0.795756	0.371	171370,5_prime_UTR_premature_start_codon_gain,0.3708,0.795756
1192	seq_s_38983	REF_STRG_1_80512_XLOC_072567	41686	143074	101389			0.255	1645	0.339	25	0.33	17	0.254	1620	0.36	8		entap,|blast,	2	0	-1.7717	0.4541	83713,intron,0.4541,-2.49686	0.294	41993,3_prime_UTR,0.2939,-1.92446
1193	seq_s_34640	REF_STRG_1_77044_XLOC_066917	145338	146624	1287	0.141	2532	0.339	6	0.339	6					0.339	6	FBgn0001983	entap,|blast,FBgn0001983,FBtr0080740,CG4158,wor,worniu	0	0	-1.2584	0.2835	146522,5_prime_UTR,0.2835,-0.942626	0.284	146522,5_prime_UTR,0.2835,-0.942626
1194	seq_s_17560	REF_STRG_1_56180_XLOC_036559	221789	253346	31558	0.108	689	0.406	1874	0.339	363	0.42	198	0.42	1511	0.218	165	FBgn0040391	entap,CQUAD_00019811-RA protein AED:0.00 eAED:0.00 QI:162,1,1,1,0.5,0.66,3,48,1138 NA [cherax quadricarinatus]|blast,FBgn0040391,FBtr0070399,CG2854,CG2854,	244	0	-2.0488	0.6421	236236,intron,0.6421,-0.973677	0.642	224985,synonymous,0.6417,0.627394
1195	seq_s_19229	COM_SPAL_1_011048_XLOC_040193	62569	135856	73288	0.069	361	0.361	2364	0.339	49	0.339	49	0.361	2315			FBgn0038013	entap,XP_037772761.1 cotranscriptional regulator FAM172A-like partial [Penaeus monodon]|blast,FBgn0038013,FBtr0082614,CG10038,CG10038,	202	58	1.3169	0.7916	67624,intron,0.7916,3.16891	0.619	93383,missense,0.6188,1.69252
1196	seq_s_439	REF_STRG_1_4297_XLOC_078433	159641	293002	133362	0.104	1427	0.245	4265	0.339	93	0.342	87	0.243	4172	0.321	6	FBgn0284408	entap,XP_042222631.1 alanine racemase-like [Homarus americanus]|blast,FBgn0284408,FBtr0342822,CG33950,trol,terribly	122	0	1.4614	0.653	246254,intron,0.6530,3.93908	0.562	250565,missense,0.5617,2.84853
1197	seq_s_496	REF_TRIN_15_00087_XLOC_084455	413836	465141	51306	0.049	2612	0.339	11	0.339	11	0.339	11					FBgn0037922	entap,|blast,FBgn0037922,FBtr0082416,CG14711,CG14711,	0	0	-0.6083	0.3506	465059,missense,0.3506,-0.308222	0.351	465059,missense,0.3506,-0.308222
1198	seq_c_144770	REF_STRG_1_110649_XLOC_004180	4813	19548	14736			0.196	543	0.338	16	0.338	16	0.192	527			FBgn0038439	entap,|blast,FBgn0038439,FBtr0301702,CG14900,Cad89D,Cadherin	2	0	3.0051	0.4561	18266,intron,0.4561,3.73526	0.432	4855,missense,0.4316,4.60613
1199	seq_s_49544	REF_STRG_1_87711_XLOC_084414	14555	70254	55700			0.212	1619	0.338	28	0.246	10	0.209	1591	0.388	18	FBgn0262736	entap,XP_042235557.1 V-type proton ATPase 16 kDa proteolipid subunit [Homarus americanus]|blast,FBgn0262736,FBtr0086151,CG3161,Vha16-1,Vacuolar	19	0	1.5144	0.56	44841,intron,0.5600,2.89076	0.427	15039,3_prime_UTR,0.4267,-0.32034
1200	seq_s_1477	REF_TRIN_8_03228_XLOC_029311	129912	502634	372723	0.1	667	0.218	19860	0.338	52	0.338	52	0.218	19808			FBgn0265607	entap,XP_037780768.1 AF4/FMR2 family member lilli-like [Penaeus monodon]|blast,FBgn0265607,FBtr0340178,CG12621,beat-IIIa,beaten	661	93	0.3923	0.8564	206738,intron,0.8564,2.66891	0.305	137068,missense,0.3051,2.44921
1201	seq_s_23618	REF_STRG_1_65140_XLOC_049239	156837	171826	14990	0.184	577	0.264	1334	0.338	53	0.399	35	0.261	1281	0.066	18	FBgn0030638	entap,XP_018008628.1 PREDICTED: ileal sodium/bile acid cotransporter-like [Hyalella azteca]|blast,FBgn0030638,FBtr0074031,CG11655,CG11655,	82	60	1.0826	0.909	159532,intron,0.9090,0.316528	0.745	157091,missense,0.7449,2.26955
1202	seq_c_89657	REF_STRG_1_101620_XLOC_011970	39998	43253	3256			0.225	23	0.338	4	0.049	2	0.2	19	0.409	2	FBgn0085442	entap,|blast,FBgn0085442,FBtr0301851,CG34413,NKAIN,Na K-ATPase	0	0	1.4576	0.4188	40542,intron,0.4188,0.303645	0.16	40109,3_prime_UTR,0.1603,1.92227
1203	seq_s_8193	REF_STRG_1_36175_XLOC_107134	259435	286640	27206	0.111	6282	0.352	1730	0.338	517	0.288	286	0.356	1213	0.387	231	FBgn0259677	entap,CQUAD_00013059-RA protein AED:0.01 eAED:0.01 QI:293,0.8,0.83,1,0.8,0.83,6,3824,1330 NA [cherax quadricarinatus]|blast,FBgn0259677,FBtr0333178,CG42346,CG42346,	79	0	2.8267	0.6421	276805,intron,0.6421,3.15651	0.586	283981,synonymous,0.5859,2.32819
1204	seq_s_12315	REF_STRG_1_46186_XLOC_021737	126949	127459	511	0.139	2775	0.338	17	0.338	17	0.338	17					FBgn0265048	entap,|blast,FBgn0265048,FBtr0083189,CG31150,cv-d,crossveinless	2	0	-0.0763	0.6666	126974,synonymous,0.6666,-2.32212	0.667	126974,synonymous,0.6666,-2.32212
1205	seq_s_32612	REF_STRG_1_75148_XLOC_064016	87559	89135	1577	0.071	1587	0.337	22	0.337	22	0.364	16			0.237	6	FBgn0030418	entap,VN_GLEAN_10000519 [mRNA] locus=scaffold19194:36808:38114:+ [translate_table: standard] NA [eriocheir sinensis]|blast,FBgn0030418,FBtr0479748,CG4004,CG4004,	2	0	-4.0833	0.6666	87866,missense,0.6666,-3.55164	0.667	87866,missense,0.6666,-3.55164
1206	seq_s_15031	REF_STRG_1_51700_XLOC_030103	46420	207228	160809	0.045	2103	0.235	8540	0.337	161	0.344	137	0.233	8379	0.314	24	FBgn0039900	entap,XP_042231818.1 copine-8-like isoform X4 [Homarus americanus]|blast,FBgn0039900,FBtr0089139,CG2381,Syt7,Synaptotagmin	285	2	1.0872	0.8047	99743,intron,0.8047,-0.454998	0.616	61780,synonymous,0.6155,0.309034
1207	seq_s_27061	REF_STRG_1_69367_XLOC_055290	27367	28296	930	0.077	2024	0.337	117	0.337	117	0.337	117					FBgn0052703	entap,CQUAD_00021550-RA protein AED:0.20 eAED:0.20 QI:0,0,0,0.25,1,1,4,0,264 NA [cherax quadricarinatus]|blast,FBgn0052703,FBtr0302965,CG32703,Erk7,Extracellularly	2	0	-3.4838	0.4541	28126,missense,0.4541,-3.48488	0.454	28126,missense,0.4541,-3.48488
1208	seq_s_7785	REF_TRIN_15_01603_XLOC_105000	3131	318662	315532	0.038	2718	0.249	9492	0.337	33	0.337	33	0.249	9459			FBgn0003023	entap,XP_037794142.1 protein ovarian tumor locus-like [Penaeus monodon]|blast,FBgn0003023,FBtr0071238,CG12743,otu,ovarian	328	16	1.0788	0.8148	304485,intron,0.8148,1.29907	0.385	272178,synonymous,0.3846,-0.104756
1209	seq_s_46837	COM_SPAL_1_024207_XLOC_081628	11452	101236	89785			0.38	2825	0.337	23	0.337	23	0.38	2802			FBgn0023507	entap,evm-scaffold72742-processed-gene-0.17-mRNA-1 protein AED:0.07 eAED:0.07 QI:91,0.87,0.66,1,0.75,0.77,9,0,529 NA [procambarus virginalis]|blast,FBgn0023507,FBtr0070383,CG3835,D2hgdh,D-2-hydroxyglutaric	238	2	0.9306	0.7696	29500,intron,0.7696,0.92269	0.636	40113,synonymous,0.6358,2.00381
1210	seq_s_12952	REF_STRG_1_47578_XLOC_023866	60727	294047	233321	0.022	269	0.256	10287	0.337	188	0.342	60	0.254	10099	0.334	128	FBgn0031726	entap,XP_037786003.1 cytochrome P450 9e2-like [Penaeus monodon]|blast,FBgn0031726,FBtr0343244,CG7249,Cyp6a16,Cyp6a16	611	17	-1.6143	0.795	136171,intron,0.7950,-2.88536	0.653	141593,missense,0.6530,-5.1007
1211	seq_c_91385	REF_TRIN_14_02770_XLOC_012151	22819	38689	15871			0.375	1876	0.337	20	0.337	20	0.375	1856			FBgn0024320	entap,XP_037782359.1 anti-lipopolysaccharide factor-like [Penaeus monodon]|blast,FBgn0024320,FBtr0343610,CG5722,Npc1a,Niemann-Pick	109	36	1.2789	0.8628	33842,intron,0.8628,0.951682	0.597	22870,missense,0.5969,2.68159
1212	seq_s_12043	REF_STRG_1_45617_XLOC_020822	20206	21793	1588	0.118	478	0.337	59	0.337	59	0.365	43			0.271	16	FBgn0025874	entap,|blast,FBgn0025874,FBtr0333030,CG8474,Meics,Meiotic	3	0	-0.1952	0.4361	21054,missense,0.4361,0.254996	0.436	21054,missense,0.4361,0.254996
1213	seq_s_22397	REF_STRG_1_63410_XLOC_046750	136012	147956	11945	0.122	3109	0.236	194	0.337	41	0.31	31	0.203	153	0.379	10	FBgn0030968	entap,maker-scaffold7360-exonerate_est2genome-gene-1.45-mRNA-1 protein AED:0.00 eAED:0.00 QI:395,-1,1,1,-1,0,1,92,243 NA [procambarus virginalis]|blast,FBgn0030968,FBtr0346018,CG7322,CG7322,	0	0	0.2767	0.4057	136229,intron,0.4057,1.48471	0.405	138836,synonymous,0.4048,0.0921632
1214	seq_s_15502	REF_STRG_1_52548_XLOC_031388	171641	176369	4729	0.128	5061	0.219	263	0.336	59	0.341	57	0.164	204	0.067	2	FBgn0011747	entap,|blast,FBgn0011747,FBtr0300497,CG1651,Ank,Ankyrin	20	0	-2.6174	0.569	172879,missense,0.5690,-2.23733	0.569	172879,missense,0.5690,-2.23733
1215	seq_s_29408	REF_STRG_1_71900_XLOC_059195	50713	87974	37262	0.046	983	0.146	821	0.336	23	0.336	23	0.139	798			FBgn0052499	entap,XP_042206510.1 uncharacterized protein LOC121855571 [Homarus americanus]|blast,FBgn0052499,FBtr0077362,CG32499,Cda4,Chitin	33	0	0.7069	0.6684	70118,intron,0.6684,-0.935237	0.427	74080,missense,0.4267,-0.343261
1216	seq_s_10035	REF_STRG_1_41112_XLOC_013096	164765	169464	4700	0.088	7512	0.266	174	0.336	25	0.337	15	0.256	149	0.335	10	FBgn0051229	entap,XP_037777319.1 mitochondrial import inner membrane translocase subunit Tim22-like [Penaeus monodon]|blast,FBgn0051229,FBtr0083663,CG31229,CG31229,	2	0	-1.212	0.419	168270,intron,0.4190,-1.18367	0.294	164957,3_prime_UTR,0.2940,0.365322
1217	seq_s_37077	REF_STRG_1_79096_XLOC_070264	98375	102296	3922	0.467	2582	0.336	1	0.336	1					0.336	1	FBgn0003891	entap,phaw_30_tra_m.016995 NA [parhyale hawaiensis]|blast,FBgn0003891,FBtr0342870,CG9450,tud,tudor	0	0	-1.2675	0.3723	98490,5_prime_UTR,0.3723,-1.2675	0.372	98490,5_prime_UTR,0.3723,-1.2675
1218	seq_s_33203	REF_STRG_1_75712_XLOC_064871	63353	72710	9358	0.072	1239	0.287	75	0.336	25	0.249	20	0.27	50	0.498	5	FBgn0039816	entap,|blast,FBgn0039816,FBtr0085741,CG11317,CG11317,	0	0	1.5803	0.4188	72340,intron,0.4188,-0.498804	0.263	63470,3_prime_UTR,0.2629,3.3223
1219	seq_s_92204	REF_STRG_1_102194_XLOC_112334	18792	39613	20822			0.402	427	0.336	4	0.336	4	0.402	423			FBgn0025807	entap,XP_037783590.1 cell cycle checkpoint control protein RAD9A-like [Penaeus monodon]|blast,FBgn0025807,FBtr0075080,CG3945,Rad9,Rad9	53	0	-1.3399	0.576	36411,intron,0.5760,-2.69475	0.183	18856,synonymous,0.1829,0.864998
1220	seq_s_16164	REF_STRG_1_53729_XLOC_033112	214379	285260	70882	0.033	2604	0.144	1779	0.335	37	0.335	37	0.138	1742			FBgn0029137	entap,|blast,FBgn0029137,FBtr0474167,CG6618,Patsas,Patsas	68	0	0.9367	0.6817	218713,intron,0.6817,0.566015	0.491	285150,missense,0.4905,1.93781
1221	seq_s_20588	REF_STRG_1_60851_XLOC_043050	95936	203023	107088	0.044	2193	0.128	3510	0.335	7	0.335	7	0.127	3503			FBgn0000711	entap,XP_037790842.1 serine/threonine-protein phosphatase PP1-beta catalytic subunit [Penaeus monodon]|blast,FBgn0000711,FBtr0333305,CG2096,flw,flapwing	57	14	-1.1778	0.8047	169271,intron,0.8047,1.70046	0.402	136789,synonymous,0.4018,-0.531041
1222	seq_s_988	REF_TRIN_1_01639_XLOC_115367	765065	817878	52814	0.043	1069	0.263	2512	0.335	66	0.335	66	0.261	2446			FBgn0053519	entap,CQUAD_00015721-RA protein AED:0.00 eAED:0.00 QI:172,1,1,1,0.5,0.66,3,411,1031 NA [cherax quadricarinatus]|blast,FBgn0053519,FBtr0343283,CG33519,Unc-89,Unc-89	42	0	-1.3975	0.5992	803761,intron,0.5992,-4.70328	0.403	765854,missense,0.4025,-2.42546
1223	seq_s_5378	COM_SPAL_1_026260_XLOC_088305	178170	264011	85842	0.099	4804	0.204	4060	0.335	69	0.335	69	0.202	3991			FBgn0033778	entap,XP_037792008.1 LOW QUALITY PROTEIN: organic cation transporter 1-like [Penaeus monodon]|blast,FBgn0033778,FBtr0087815,CG3790,Balat,Beta-alanine	149	28	0.1409	0.8713	184495,intron,0.8713,1.23465	0.639	224417,missense,0.6386,-1.46605
1224	seq_s_93622	REF_STRG_1_102521_XLOC_113004	33327	35976	2650			0.334	13	0.334	13	0.404	6			0.289	7	FBgn0033720	entap,|blast,FBgn0033720,FBtr0087911,CG13160,CG13160,	0	0	-2.1704	0.2715	35229,missense,0.2715,-1.37124	0.272	35229,missense,0.2715,-1.37124
1225	seq_s_17066	REF_TRIN_12_03225_XLOC_035398	160035	168546	8512	0.056	4428	0.11	254	0.334	5	0.334	5	0.107	249			FBgn0013469	entap,|blast,FBgn0013469,FBtr0345346,CG12296,klu,klumpfuss	0	0	0.7436	0.3192	163099,intron,0.3192,-0.349089	0.16	168510,synonymous,0.1603,1.88587
1226	seq_s_7234	REF_STRG_1_33490_XLOC_101839	310177	314930	4754	0.454	2737	0.314	160	0.334	71	0.069	6	0.299	89	0.343	65	FBgn0041180	entap,XP_037801246.1 uncharacterized protein LOC119596149 [Penaeus monodon]|blast,FBgn0041180,FBtr0331328,CG10363,Tep4,Thioester-containing	15	1	-2.767	0.7289	314267,3_prime_UTR,0.7289,-4.28474	0.729	314267,3_prime_UTR,0.7289,-4.28474
1227	seq_c_143961	REF_TRIN_1_00722_XLOC_004110	249	18294	18046			0.194	206	0.334	5	0.334	5	0.189	201			FBgn0038953	entap,CQUAD_00010755-RA protein AED:0.03 eAED:0.03 QI:0,0,0,1,1,1,5,0,226 NA [cherax quadricarinatus]|blast,FBgn0038953,FBtr0084216,CG18596,CG18596,	5	1	-0.1809	0.7201	12693,intron,0.7201,1.05926	0.394	14671,missense,0.3938,-0.855154
1228	seq_s_38200	REF_STRG_1_79924_XLOC_071613	20258	110652	90395			0.309	1935	0.334	35	0.366	15	0.308	1900	0.316	20	FBgn0032456	entap,|blast,FBgn0032456,FBtr0090027,CG6214,MRP,Multidrug-Resistance	2	0	1.4682	0.4901	100060,intron,0.4901,0.300945	0.327	97041,5_prime_UTR,0.3265,1.1823
1229	seq_s_49216	REF_STRG_1_87522_XLOC_084075	34313	37078	2766	0.667	576	0.334	208	0.334	208	0.379	41			0.316	167	FBgn0085447	entap,|blast,FBgn0085447,FBtr0112709,CG34418,sif,still	0	0	2.719	0.3265	34317,5_prime_UTR,0.3265,2.59496	0.327	34317,5_prime_UTR,0.3265,2.59496
1230	seq_s_153	REF_STRG_1_1804_XLOC_030804	372794	396436	23643	0.128	656	0.282	942	0.334	33	0.347	26	0.28	909	0.043	7	FBgn0033869	entap,XP_027227147.1 cuticle protein 7-like [Penaeus vannamei]|blast,FBgn0033869,FBtr0087630,CG6305,Cpr50Cb,Cuticular	13	0	1.0183	0.5193	389447,intron,0.5193,-0.275062	0.383	394991,missense,0.3827,1.36945
1231	seq_c_127642	REF_STRG_1_108466_XLOC_002559	447	7935	7489			0.333	588	0.333	588	0.347	26			0.332	562	FBgn0051721	entap,|blast,FBgn0051721,FBtr0304114,CG31721,Trim9,Tripartite	29	0	1.2738	0.5451	2207,3_prime_UTR,0.5451,2.15762	0.545	2207,3_prime_UTR,0.5451,2.15762
1232	seq_s_2139	COM_SPAL_1_012454_XLOC_044673	189969	412961	222993	0.043	420	0.214	4151	0.333	24	0.333	24	0.213	4127			FBgn0028475	entap,XP_042233031.1 protein sel-1 homolog 1-like isoform X1 [Homarus americanus]|blast,FBgn0028475,FBtr0321255,CG10221,Hrd3,HMG-coA	6	0	0.0854	0.4557	240659,intron,0.4557,-1.2493	0.305	269369,synonymous,0.3051,-0.130597
1233	seq_s_74419	REF_STRG_1_97720_XLOC_103059	35323	61683	26361			0.396	715	0.333	81	0.337	74	0.402	634	0.282	7	FBgn0033610	entap,|blast,FBgn0033610,FBtr0088177,CG18335,CG18335,	2	0	0.3452	0.454	39034,intron,0.4540,1.35116	0.352	35401,missense,0.3521,1.42531
1234	seq_s_19253	REF_STRG_1_58784_XLOC_040242	130794	132081	1288	0.083	687	0.333	219	0.333	219	0.297	113			0.369	106	FBgn0036686	entap,|blast,FBgn0036686,FBtr0075274,CG7728,CG7728,	2	0	1.2131	0.454	131880,5_prime_UTR,0.4540,2.2809	0.454	131880,5_prime_UTR,0.4540,2.2809
1235	seq_s_9916	REF_STRG_1_40831_XLOC_115520	257230	259925	2696	0.37	5076	0.333	83	0.333	83	0.381	26			0.317	57	FBgn0003710	entap,XP_037775145.1 protein tipE-like isoform X1 [Penaeus monodon]|blast,FBgn0003710,FBtr0073220,CG1232,tipE,temperature-induced	3	3	2.3124	0.9152	259464,3_prime_UTR,0.9152,2.46031	0.915	259464,3_prime_UTR,0.9152,2.46031
1236	seq_s_6512	REF_STRG_1_31376_XLOC_097291	173533	218176	44644	0.563	599	0.333	15	0.333	15	0.333	15					FBgn0014033	entap,XP_042228845.1 MAM and LDL-receptor class A domain-containing protein 1-like [Homarus americanus]|blast,FBgn0014033,FBtr0346582,CG4099,Sr-CI,Scavenger	0	0	-0.4419	0.3343	187921,synonymous,0.3343,-0.871187	0.334	187921,synonymous,0.3343,-0.871187
1237	seq_s_14248	COM_SPAL_1_006971_XLOC_027846	148633	179114	30482	0.302	2223	0.336	1080	0.333	88	0.333	88	0.337	992			FBgn0033447	entap,XP_042234115.1 centrosomal protein of 131 kDa-like [Homarus americanus]|blast,FBgn0033447,FBtr0309880,CG1625,dila,dilatory	122	57	-0.5078	0.9414	158926,intron,0.9414,-1.82512	0.837	175783,missense,0.8371,-0.403436
1238	seq_s_129311	REF_STRG_1_108720_XLOC_023776	12094	12955	862			0.333	15	0.333	15	0.345	14			0.035	1	FBgn0029893	entap,|blast,FBgn0029893,FBtr0070988,CG14442,CG14442,	0	0	2.04	0.3329	12681,synonymous,0.3329,2.32739	0.333	12681,synonymous,0.3329,2.32739
1239	seq_s_18060	COM_SPAL_1_010189_XLOC_037672	175044	267503	92460	0.331	2004	0.216	3034	0.332	18	0.332	18	0.215	3016			FBgn0039736	entap,|blast,FBgn0039736,FBtr0085605,CG7912,CG7912,	18	0	1.2152	0.541	218721,intron,0.5410,-0.152202	0.165	267076,missense,0.1647,2.6453
1240	seq_s_6165	REF_STRG_1_30191_XLOC_094707	66858	69510	2653	0.047	748	0.339	52	0.332	15	0.332	15	0.343	37			FBgn0034346	entap,|blast,FBgn0034346,FBtr0086691,CG12263,PIG-O,Phosphatidylinositol	3	0	-0.6415	0.4226	67362,intron,0.4226,-1.37209	0.42	67682,missense,0.4199,-0.400835
1241	seq_s_652	REF_STRG_1_5777_XLOC_097334	356610	360718	4109	0.271	128	0.332	422	0.332	422	0.25	50			0.343	372	FBgn0038047	entap,|blast,FBgn0038047,FBtr0082589,CG5245,CG5245,	15	0	-1.7491	0.5859	360289,3_prime_UTR,0.5859,-1.33509	0.586	360289,3_prime_UTR,0.5859,-1.33509
1242	seq_s_317	REF_STRG_1_3326_XLOC_062779	53288	713819	660532			0.091	35524	0.332	35	0.271	9	0.091	35489	0.346	26	FBgn0031600	entap,XP_037782988.1 protein YIPF6-like isoform X3 [Penaeus monodon]|blast,FBgn0031600,FBtr0077460,CG3652,CG3652,	291	25	0.0254	0.7821	333312,intron,0.7821,0.632452	0.489	713549,3_prime_UTR,0.4887,-1.33647
1243	seq_s_7660	REF_STRG_1_34744_XLOC_104315	260536	262302	1767	0.098	1835	0.332	62	0.332	62	0.332	62					FBgn0030537	entap,|blast,FBgn0030537,FBtr0073868,CG12480,CG12480,	0	0	0.8979	0.3039	261613,missense,0.3039,0.0102413	0.304	261613,missense,0.3039,0.0102413
1244	seq_s_29376	REF_STRG_1_71872_XLOC_059153	93613	171152	77540	0.197	1112	0.232	2253	0.332	80	0.327	39	0.228	2173	0.338	41	FBgn0040068	entap,XP_027231626.1 uncharacterized protein LOC113823205 [Penaeus vannamei]|blast,FBgn0040068,FBtr0113316,CG7893,Vav,Vav	22	0	0.1242	0.5965	109295,intron,0.5965,-0.977293	0.445	171109,5_prime_UTR,0.4451,-0.0317372
1245	seq_s_40824	REF_STRG_1_81907_XLOC_074938	35627	37588	1962	0.036	57	0.332	26	0.332	26	0.368	21			0.214	5	FBgn0038047	entap,|blast,FBgn0038047,FBtr0082589,CG5245,CG5245,	0	0	2.7854	0.1829	36626,missense,0.1829,2.93026	0.183	36626,missense,0.1829,2.93026
1246	seq_s_46183	REF_STRG_1_85615_XLOC_080925	63772	91096	27325	0.076	275	0.279	1009	0.332	134	0.199	15	0.269	875	0.346	119	FBgn0034655	entap,XP_027215243.1 leucine-rich repeat-containing protein 14-like isoform X1 [Penaeus vannamei]|blast,FBgn0034655,FBtr0345486,CG10307,CG10307,	90	7	0.637	0.7398	67695,intron,0.7398,-0.791859	0.728	64340,3_prime_UTR,0.7280,1.43446
1247	seq_s_37219	REF_STRG_1_79181_XLOC_070412	148917	152592	3676	0.047	2101	0.438	200	0.332	67	0.285	57	0.461	133	0.466	10	FBgn0000567	entap,XP_037790865.1 ETS homologous factor-like [Penaeus monodon]|blast,FBgn0000567,FBtr0305796,CG32180,Eip74EF,Ecdysone-induced	0	0	0.8127	0.3931	149631,intron,0.3931,1.847	0.31	148973,3_prime_UTR,0.3102,1.62684
1248	seq_s_43352	REF_STRG_1_83713_XLOC_077853	73704	117455	43752	0.301	158	0.235	2701	0.332	85	0.406	52	0.232	2616	0.174	33	FBgn0035941	entap,XP_027221628.1 uncharacterized protein LOC113813768 [Penaeus vannamei]|blast,FBgn0035941,FBtr0076512,CG13313,CG13313,	58	0	-0.0756	0.6358	112650,intron,0.6358,1.47058	0.579	111273,synonymous,0.5790,-0.290407
1249	seq_s_10115	REF_STRG_1_41301_XLOC_013417	284348	320617	36270	0.047	855	0.281	3060	0.332	62	0.332	62	0.28	2998			FBgn0003071	entap,evm-scaffold308506-processed-gene-0.1-mRNA-1 protein AED:0.11 eAED:0.11 QI:497,1,1,1,0.94,0.95,20,315,789 NA [procambarus virginalis]|blast,FBgn0003071,FBtr0088422,CG4001,Pfk,Phosphofructokinase	18	0	1.1917	0.5268	320522,synonymous,0.5268,-1.48738	0.527	320522,synonymous,0.5268,-1.48738
1250	seq_s_68399	REF_STRG_1_95799_XLOC_099372	671	7509	6839	0.067	96	0.384	175	0.331	17	0.331	17	0.388	158			FBgn0031681	entap,|blast,FBgn0031681,FBtr0079026,CG31651,Pgant5,Polypeptide	15	8	2.3413	0.9009	6832,intron,0.9009,3.89801	0.197	988,synonymous,0.1965,3.66216
[truncated: 40,550 more rows]

## Sheet: SD8. East vs West N Atlantic
Supplementary Data 8. Divergence across genes
[truncated: 41,803 more rows]

## Sheet: SD8. Haplotype distribution (at
Supplementary Data 8. Divergence across genes
[truncated: 663 more rows]

## Sheet: SD8. Haplotype distribution (ea
Supplementary Data 8. Divergence across genes
[truncated: 37 more rows]
