# Supplementary material for: Ecological genomics in the Northern krill uncovers loci for local adaptation across ocean basins
Source: Nat Commun. 2024 Aug 1;15:6297. doi: 10.1038/s41467-024-50239-7 (PMC11294593; doi:10.1038/s41467-024-50239-7)
Supplement: Supplementary file 13 — Supplementary Data 9 [file 41467_2024_50239_MOESM13_ESM.xlsx]

## Sheet: SD9. nrf-6 variants
Supplementary Data 9. High FST variants (FST>0.5) in the coding region of nrf-6
EnTAP annotation	XP_037799167.1 LOW QUALITY PROTEIN: nose resistant to fluoxetine protein 6-like [Penaeus monodon]|blast
Drosophila homolog	FBgn0259229, FBtr0299796, CG42329
Sequence	Position	FST	Substitution	Reference	Alternative	Exon	SnpEff severity	Topology	cDNA substitution	Protein substitution	cDNA pos / cDNA length	CDS pos / CDS length	AA pos / AA length	at Ref	at Alt	me Ref	me Alt
seq_s_32934	166705	0.7758	missense	C	T	17/17	MODERATE	intracellular	c.2125G>A	p.Asp709Asn	2125 / 3082	2125 / 2163	709 / 720	124	10	0	14
seq_s_32934	166711	0.8352	missense	C	T	17/17	MODERATE	intracellular	c.2119G>A	p.Val707Ile	2119 / 3082	2119 / 2163	707 / 720	127	7	0	14
seq_s_32934	167029	0.8148	missense	A	T	16/17	MODERATE	membrane	c.2003T>A	p.Phe668Tyr	2003 / 3082	2003 / 2163	668 / 720	126	8	0	14
seq_s_32934	167200	0.8148	synonymous	G	A	15/17	LOW	extracellular	c.1950C>T	p.His650His	1950 / 3082	1950 / 2163	650 / 720	126	8	0	14
seq_s_32934	167239	0.795	synonymous	C	T	15/17	LOW	membrane	c.1911G>A	p.Pro637Pro	1911 / 3082	1911 / 2163	637 / 720	125	9	0	14
seq_s_32934	167275	0.8148	synonymous	A	G	15/17	LOW	membrane	c.1875T>C	p.Cys625Cys	1875 / 3082	1875 / 2163	625 / 720	126	8	0	14
seq_s_32934	167468	0.8148	synonymous	G	A	14/17	LOW	membrane	c.1788C>T	p.Ser596Ser	1788 / 3082	1788 / 2163	596 / 720	126	8	0	14
seq_s_32934	168298	0.7573	missense&splice	T	C	12/17	MODERATE	membrane	c.1425A>G	p.Ile475Met	1425 / 3082	1425 / 2163	475 / 720	123	11	0	14
seq_s_32934	168300	0.7758	missense&splice	T	C	12/17	MODERATE	membrane	c.1423A>G	p.Ile475Val	1423 / 3082	1423 / 2163	475 / 720	124	10	0	14
seq_s_32934	168444	0.795	synonymous	A	C	11/17	LOW	membrane	c.1395T>G	p.Leu465Leu	1395 / 3082	1395 / 2163	465 / 720	125	9	0	14
seq_s_32934	168479	0.7758	synonymous	A	G	11/17	LOW	membrane	c.1360T>C	p.Leu454Leu	1360 / 3082	1360 / 2163	454 / 720	124	10	0	14
seq_s_32934	168663	0.795	synonymous	T	C	10/17	LOW	extracellular	c.1284A>G	p.Leu428Leu	1284 / 3082	1284 / 2163	428 / 720	125	9	0	14
seq_s_32934	168734	0.795	missense	C	T	10/17	MODERATE	extracellular	c.1213G>A	p.Gly405Ser	1213 / 3082	1213 / 2163	405 / 720	125	9	0	14
seq_s_32934	168755	0.795	missense	T	C	10/17	MODERATE	membrane	c.1192A>G	p.Ile398Val	1192 / 3082	1192 / 2163	398 / 720	125	9	0	14
seq_s_32934	168953	0.7484	synonymous	T	G	9/17	LOW	intracellular	c.1104A>C	p.Ile368Ile	1104 / 3082	1104 / 2163	368 / 720	125	9	1	13
seq_s_32934	169054	0.8148	missense	T	C	9/17	MODERATE	extracellular	c.1003A>G	p.Asn335Asp	1003 / 3082	1003 / 2163	335 / 720	126	8	0	14
seq_s_32934	169478	0.8148	synonymous	G	T	7/17	LOW	intracellular	c.831C>A	p.Ser277Ser	831 / 3082	831 / 2163	277 / 720	126	8	0	14
seq_s_32934	169711	0.795	synonymous	C	T	6/17	LOW	intracellular	c.774G>A	p.Thr258Thr	774 / 3082	774 / 2163	258 / 720	125	9	0	14
seq_s_32934	169990	0.8148	missense	T	G	5/17	MODERATE	extracellular	c.679A>C	p.Asn227His	679 / 3082	679 / 2163	227 / 720	126	8	0	14
seq_s_32934	170010	0.8148	missense	G	A	5/17	MODERATE	extracellular	c.659C>T	p.Ala220Val	659 / 3082	659 / 2163	220 / 720	126	8	0	14
seq_s_32934	170016	0.8148	missense	T	C	5/17	MODERATE	extracellular	c.653A>G	p.Glu218Gly	653 / 3082	653 / 2163	218 / 720	126	8	0	14
seq_s_32934	170046	0.8148	missense	A	G	5/17	MODERATE	extracellular	c.623T>C	p.Ile208Thr	623 / 3082	623 / 2163	208 / 720	126	8	0	14
seq_s_32934	170206	0.8564	synonymous	C	A	4/17	LOW	extracellular	c.570G>T	p.Pro190Pro	570 / 3082	570 / 2163	190 / 720	128	6	0	14
seq_s_32934	170277	0.8564	missense	C	A	4/17	MODERATE	extracellular	c.499G>T	p.Ala167Ser	499 / 3082	499 / 2163	167 / 720	128	6	0	14
seq_s_32934	170283	0.8564	missense	G	T	4/17	MODERATE	extracellular	c.493C>A	p.Pro165Thr	493 / 3082	493 / 2163	165 / 720	128	6	0	14
seq_s_32934	170538	0.795	missense	A	G	3/17	MODERATE	extracellular	c.376T>C	p.Ser126Pro	376 / 3082	376 / 2163	126 / 720	9	125	14	0
seq_s_32934	170545	0.8148	synonymous	G	A	3/17	LOW	extracellular	c.369C>T	p.Asn123Asn	369 / 3082	369 / 2163	123 / 720	126	8	0	14
seq_s_32934	171098	0.5121	synonymous	T	C	2/17	LOW	extracellular	c.174A>G	p.Val58Val	174 / 3082	174 / 2163	58 / 720	28	106	14	0
seq_s_32934	172826	0.7758	synonymous	A	G	1/17	LOW	signal	c.48T>C	p.Thr16Thr	48 / 3082	48 / 2163	16 / 720	124	10	0	14
seq_s_32934	172838	0.7758	synonymous	C	T	1/17	LOW	signal	c.36G>A	p.Val12Val	36 / 3082	36 / 2163	12 / 720	124	10	0	14
seq_s_32934	172867	0.7573	missense	A	G	1/17	MODERATE	signal	c.7T>C	p.Tyr3His	7 / 3082	7 / 2163	3 / 720	123	11	0	14
at = Northern krill from Atlantic Ocean (67 samples)
me = Northern krill from the Mediterranean Sea (7 samples)
