# Supplementary material for: Ecological genomics in the Northern krill uncovers loci for local adaptation across ocean basins
Source: Nat Commun. 2024 Aug 1;15:6297. doi: 10.1038/s41467-024-50239-7 (PMC11294593; doi:10.1038/s41467-024-50239-7)
Supplement: Supplementary file 14 — Supplementary Data 10 [file 41467_2024_50239_MOESM14_ESM.xlsx]

## Sheet: SD10. GO enrichment Atl vs Med
Supplementary Data 10. Enriched Gene Ontology terms and associated genes
Gene ontology enrichment for genes ranked by FST comparing Atlantic vs. Mediterranean krill
Output from GOrilla.
Columns (descriptions edited after information provided by GOrilla):
P-value	The enrichment p-value. It is not corrected for multiple testing.
FDR q-value	The correction of the p-value for multiple testing using the Benjamini and Hochberg method
Enrichment columns
N	The total number of genes
B	The total number of genes associated with a specific GO term
n	The number of genes in the top of input list
b	The number of genes in the intersection
Enrichment = (b/n) / (B/N)
Enriched GO terms associated with vision: GO:0009589, GO:0007603, GO:0009584, GO:0042067, GO:0022400, GO:0016059, GO:0045494, GO:0007602, GO:0009583, GO:0042051
GO Term	Description	P-value	FDR q-value	Enrichment	N	B	n	b	Drosophila homologs used in test (as reported by GOrilla)
GO:0030210	heparin biosynthetic process	0.00096	0.0667	2060.5	8242	2	2	1	[Ext2 - cg8433 gene product from transcript cg8433-ra]
GO:0016320	endoplasmic reticulum membrane fusion	0.000366	0.0398	73.59	8242	2	112	2	[atl - atlastin, CG2023 - cg2023 gene product from transcript cg2023-ra]
GO:0060269	centripetally migrating follicle cell migration	4.29e-05	0.00976	56.2	8242	5	88	3	[Sra-1 - specifically rac1-associated protein 1, Lar - leukocyte-antigen-related-like, kug - kugelei]
GO:0009589	detection of UV	0.000436	0.0437	21.92	8242	4	282	3	[ninaE - neither inactivation nor afterpotential e, ninaC - neither inactivation nor afterpotential c, ninaB - neither inactivation nor afterpotential b]
GO:0007603	phototransduction, visible light	0.000413	0.0419	16.21	8242	9	226	4	[PIP5K59B - cg3682 gene product from transcript cg3682-rg, rdgB - retinal degeneration b, ninaC - neither inactivation nor afterpotential c, ninaB - neither inactivation nor afterpotential b]
GO:0031114	regulation of microtubule depolymerization	0.00036	0.0397	11.08	8242	12	310	5	[atl - atlastin, CG3326 - cg3326 gene product from transcript cg3326-rb, shot - short stop, tacc - transforming acidic coiled-coil protein, Apc - apc-like]
GO:0009584	detection of visible light	1.28e-05	0.0048	10.96	8242	16	329	7	[ninaE - neither inactivation nor afterpotential e, PIP5K59B - cg3682 gene product from transcript cg3682-rg, rdgB - retinal degeneration b, cac - cacophony, trpgamma - cg5996 gene product from transcript cg5996-rd, ninaC - neither inactivation nor afterpotential c, ninaB - neither inactivation nor afterpotential b]
GO:0003012	muscle system process	0.00086	0.0659	7.46	8242	19	349	6	[Tm1 - tropomyosin 1, Ca-alpha1D - ca[2+]-channel protein alpha[[1]] subunit d, Mlc2 - myosin light chain 2, Mhc - myosin heavy chain, Rya-r44F - ryanodine receptor 44f, robo3 - cg5423 gene product from transcript cg5423-rb]
GO:0044089	positive regulation of cellular component biogenesis	0.000786	0.0671	7.33	8242	127	62	7	[CG10083 - cg10083 gene product from transcript cg10083-ra, rok - rho-kinase, Sra-1 - specifically rac1-associated protein 1, Ssrp - structure specific recognition protein, Lar - leukocyte-antigen-related-like, Flo-1 - flotillin-1, chb - chromosome bows]
GO:0006936	muscle contraction	0.000895	0.0653	6.85	8242	14	516	6	[Tm1 - tropomyosin 1, Ca-alpha1D - ca[2+]-channel protein alpha[[1]] subunit d, Mhc - myosin heavy chain, Rya-r44F - ryanodine receptor 44f, Mlc1 - myosin alkali light chain 1, robo3 - cg5423 gene product from transcript cg5423-rb]
GO:0070588	calcium ion transmembrane transport	2.94e-05	0.00736	6.02	8242	27	507	10	[Ca-alpha1D - ca[2+]-channel protein alpha[[1]] subunit d, Itp-r83A - inositol 1,4,5,-tris-phosphate receptor, SPoCk - secretory pathway calcium atpase, trpgamma - cg5996 gene product from transcript cg5996-rd, cac - cacophony, Ca-P60A - calcium atpase at 60a, Prestin - cg5485 gene product from transcript cg5485-ra, CG1090 - cg1090 gene product from transcript cg1090-ri, pain - painless, Rya-r44F…
GO:0006816	calcium ion transport	2.36e-06	0.00161	5.71	8242	37	507	13	[wtrw - water witch, Ca-alpha1D - ca[2+]-channel protein alpha[[1]] subunit d, KaiRIA - cg18039 gene product from transcript cg18039-ra, SPoCk - secretory pathway calcium atpase, trpgamma - cg5996 gene product from transcript cg5996-rd, cac - cacophony, Ca-P60A - calcium atpase at 60a, Prestin - cg5485 gene product from transcript cg5485-ra, pyx - pyrexia, Rya-r44F - ryanodine receptor 44f, pain …
GO:0040034	regulation of development, heterochronic	0.000305	0.0342	5.55	8242	10	1040	7	[Kr - kruppel, EcR - ecdysone receptor, ftz-f1 - ftz transcription factor 1, cas - castor, usp - ultraspiracle, hb - hunchback, Eip74EF - ecdysone-induced protein 74ef]
GO:0042752	regulation of circadian rhythm	0.000587	0.0551	5.43	8242	78	175	9	[Acer - angiotensin-converting enzyme-related, bgm - bubblegum, S - star, CG7589 - cg7589 gene product from transcript cg7589-rb, park - parkin, Mbs - myosin binding subunit, gl - glass, Adar - adenosine deaminase acting on rna, na - narrow abdomen]
GO:0070838	divalent metal ion transport	3.1e-06	0.00194	4.88	8242	50	507	15	[spict - spichthyin, wtrw - water witch, Ca-alpha1D - ca[2+]-channel protein alpha[[1]] subunit d, KaiRIA - cg18039 gene product from transcript cg18039-ra, Ca-P60A - calcium atpase at 60a, cac - cacophony, trpgamma - cg5996 gene product from transcript cg5996-rd, SPoCk - secretory pathway calcium atpase, Prestin - cg5485 gene product from transcript cg5485-ra, CG1090 - cg1090 gene product from t…
GO:0072511	divalent inorganic cation transport	3.1e-06	0.00179	4.88	8242	50	507	15	[spict - spichthyin, wtrw - water witch, Ca-alpha1D - ca[2+]-channel protein alpha[[1]] subunit d, KaiRIA - cg18039 gene product from transcript cg18039-ra, Ca-P60A - calcium atpase at 60a, cac - cacophony, trpgamma - cg5996 gene product from transcript cg5996-rd, SPoCk - secretory pathway calcium atpase, Prestin - cg5485 gene product from transcript cg5485-ra, CG1090 - cg1090 gene product from t…
GO:0032886	regulation of microtubule-based process	0.000888	0.066	4.51	8242	59	310	10	[tws - twins, atl - atlastin, CG11802 - cg11802 gene product from transcript cg11802-ra, CG3326 - cg3326 gene product from transcript cg3326-rb, shot - short stop, cnn - centrosomin, tacc - transforming acidic coiled-coil protein, SAK - sak kinase, Apc - apc-like, chb - chromosome bows]
GO:0045773	positive regulation of axon extension	0.000968	0.0667	4.47	8242	15	983	8	[spict - spichthyin, Hr51 - hormone receptor 51, atl - atlastin, pk - prickle, CG10083 - cg10083 gene product from transcript cg10083-ra, dsh - dishevelled, shot - short stop, Wnt5 - wnt oncogene analog 5]
GO:0051255	spindle midzone assembly	0.000635	0.0588	4.37	8242	6	1886	6	[polo - cg12306 gene product from transcript cg12306-ra, pav - pavarotti, sofe - sister of feo, Gl - glued, feo - fascetto, Incenp - inner centromere protein]
GO:0006935	chemotaxis	6.78e-05	0.0127	4.25	8242	26	896	12	[wun - wunen, beat-IIIc - cg15138 gene product from transcript cg15138-ra, Ten-m - tenascin major, dsh - dishevelled, Ptp69D - protein tyrosine phosphatase 69d, Wnt5 - wnt oncogene analog 5, NetB - netrin-b, bif - bifocal, dpp - decapentaplegic, Tl - toll, robo3 - cg5423 gene product from transcript cg5423-rb, Hmgcr - hmg coenzyme a reductase]
GO:0050772	positive regulation of axonogenesis	2.36e-05	0.00682	4.19	8242	25	1024	13	[spict - spichthyin, atl - atlastin, Tor - target of rapamycin, plexB - plexin b, pk - prickle, CG10083 - cg10083 gene product from transcript cg10083-ra, dsh - dishevelled, raptor - cg4320 gene product from transcript cg4320-rb, Hr51 - hormone receptor 51, shot - short stop, sif - still life, Wnt5 - wnt oncogene analog 5, plexA - plexin a]
GO:0030516	regulation of axon extension	0.000256	0.03	4.01	8242	23	983	11	[spict - spichthyin, Hr51 - hormone receptor 51, atl - atlastin, pk - prickle, CG10083 - cg10083 gene product from transcript cg10083-ra, dsh - dishevelled, shot - short stop, Wnt5 - wnt oncogene analog 5, CadN - cadherin-n, Lar - leukocyte-antigen-related-like, bif - bifocal]
GO:0061387	regulation of extent of cell growth	0.000256	0.0295	4.01	8242	23	983	11	[spict - spichthyin, Hr51 - hormone receptor 51, atl - atlastin, pk - prickle, CG10083 - cg10083 gene product from transcript cg10083-ra, dsh - dishevelled, shot - short stop, Lar - leukocyte-antigen-related-like, CadN - cadherin-n, Wnt5 - wnt oncogene analog 5, bif - bifocal]
GO:0033120	positive regulation of RNA splicing	0.000556	0.0535	3.69	8242	7	2232	7	[ps - pasilla, Hrb27C - heterogeneous nuclear ribonucleoprotein at 27c, barc - barricade, Hrb87F - heterogeneous nuclear ribonucleoprotein at 87f, Hrb98DE - heterogeneous nuclear ribonucleoprotein at 98de, Sxl - sex lethal, tra2 - transformer 2]
GO:0007095	mitotic G2 DNA damage checkpoint	0.000387	0.041	3.34	8242	8	2469	8	[tefu - telomere fusion, Dsor1 - downstream of raf1, nbs - cg6754 gene product from transcript cg6754-rd, Claspin - cg32251 gene product from transcript cg32251-ra, cdc2 - cg5363 gene product from transcript cg5363-ra, mre11 - meiotic recombination 11, Tctp - translationally controlled tumor protein, mus101 - mutagen-sensitive 101]
GO:0031572	G2 DNA damage checkpoint	0.000387	0.0404	3.34	8242	8	2469	8	[tefu - telomere fusion, nbs - cg6754 gene product from transcript cg6754-rd, Dsor1 - downstream of raf1, Claspin - cg32251 gene product from transcript cg32251-ra, cdc2 - cg5363 gene product from transcript cg5363-ra, mre11 - meiotic recombination 11, Tctp - translationally controlled tumor protein, mus101 - mutagen-sensitive 101]
GO:0050770	regulation of axonogenesis	1.84e-06	0.00138	3.25	8242	57	1024	23	[spict - spichthyin, atl - atlastin, Tor - target of rapamycin, plexB - plexin b, pk - prickle, rok - rho-kinase, CG10083 - cg10083 gene product from transcript cg10083-ra, dsh - dishevelled, raptor - cg4320 gene product from transcript cg4320-rb, bif - bifocal, CG34401 - cg34401 gene product from transcript cg34401-rb, CG8184 - cg8184 gene product from transcript cg8184-rb, Hr51 - hormone recept…
GO:0042067	establishment of ommatidial planar polarity	0.000818	0.0675	3.23	8242	18	1560	11	[d - dachs, fw - furrowed, pk - prickle, rok - rho-kinase, scrib - scribbled, dsh - dishevelled, hop - hopscotch, stan - starry night, ft - fat, Mtl - mig-2-like, dgo - diego]
GO:0016325	oocyte microtubule cytoskeleton organization	0.000857	0.0663	2.96	8242	15	2043	11	[sqd - squid, baz - bazooka, Dmn - dynamitin, egh - egghead, lkb1 - cg9374 gene product from transcript cg9374-re, l(2)gl - lethal (2) giant larvae, mael - maelstrom, jvl - javelin-like, egl - egalitarian, chb - chromosome bows, spn-F - cg12114 gene product from transcript cg12114-ra]
GO:0022400	regulation of rhodopsin mediated signaling pathway	7.83e-05	0.0137	2.92	8242	13	2602	12	[Arr1 - arrestin 1, CG14786 - cg14786 gene product from transcript cg14786-ra, stops - slow termination of phototransduction, Arr2 - arrestin 2, rdgA - retinal degeneration a, rdgB - retinal degeneration b, norpA - no receptor potential a, inaC - inactivation no afterpotential c, Gbeta76C - g protein beta-subunit 76c, ninaC - neither inactivation nor afterpotential c, Cam - calmodulin, king-tubby…
GO:0016059	deactivation of rhodopsin mediated signaling	0.000204	0.026	2.9	8242	12	2602	11	[Arr1 - arrestin 1, stops - slow termination of phototransduction, Arr2 - arrestin 2, rdgA - retinal degeneration a, rdgB - retinal degeneration b, norpA - no receptor potential a, inaC - inactivation no afterpotential c, Gbeta76C - g protein beta-subunit 76c, ninaC - neither inactivation nor afterpotential c, Cam - calmodulin, king-tubby - king tubby]
GO:0033627	cell adhesion mediated by integrin	0.000946	0.067	2.87	8242	18	1915	12	[LanB1 - cg7123 gene product from transcript cg7123-ra, plx - pollux, betaInt-nu - beta[nu] integrin, tx - taxi, if - inflated, Abi - abelson interacting protein, Sra-1 - specifically rac1-associated protein 1, Arpc1 - actin-related protein 2/3 complex, subunit 1, alphaPS4 - cg16827 gene product from transcript cg16827-ra, mys - myospheroid, LanA - laminin a, SCAR - cg4636 gene product from trans…
GO:0030001	metal ion transport	2.76e-05	0.0074	2.64	8242	154	527	26	[wtrw - water witch, SPoCk - secretory pathway calcium atpase, Ca-P60A - calcium atpase at 60a, trpgamma - cg5996 gene product from transcript cg5996-rd, cac - cacophony, Atpalpha - na pump alpha subunit, CG7720 - cg7720 gene product from transcript cg7720-rb, pyx - pyrexia, CG10444 - cg10444 gene product from transcript cg10444-ra, ppk23 - pickpocket 23, ATP7 - cg1886 gene product from transcrip…
GO:0045494	photoreceptor cell maintenance	0.000925	0.0668	2.62	8242	15	2521	12	[Nmnat - nicotinamide mononucleotide adenylyltransferase, Arr1 - arrestin 1, PIP82 - cg11219 gene product from transcript cg11219-ra, sws - swiss cheese, Arr2 - arrestin 2, rdgA - retinal degeneration a, tefu - telomere fusion, norpA - no receptor potential a, CDase - ceramidase, ninaC - neither inactivation nor afterpotential c, crb - crumbs, Patj - cg12021 gene product from transcript cg12021-r…
GO:0007602	phototransduction	2.13e-05	0.00727	2.56	8242	44	1757	24	[ninaE - neither inactivation nor afterpotential e, Gycalpha99B - guanylyl cyclase alpha-subunit at 99b, inaE - inactivation no afterpotential e, laza - lazaro, Inx6 - innexin 6, PIP5K59B - cg3682 gene product from transcript cg3682-rg, Inx2 - innexin 2, Dmn - dynamitin, rdgB - retinal degeneration b, inaC - inactivation no afterpotential c, cac - cacophony, ogre - optic ganglion reduced, Gprk1 -…
GO:0008277	regulation of G protein-coupled receptor signaling pathway	4.84e-05	0.00982	2.56	8242	21	2602	17	[stops - slow termination of phototransduction, CG14786 - cg14786 gene product from transcript cg14786-ra, Arr2 - arrestin 2, Oct-TyrR - octopamine-tyramine receptor, rdgB - retinal degeneration b, inaC - inactivation no afterpotential c, norpA - no receptor potential a, Gbeta76C - g protein beta-subunit 76c, foxo - forkhead box, sub-group o, loco - locomotion defects, Arr1 - arrestin 1, TyrR - t…
GO:0022407	regulation of cell-cell adhesion	0.000884	0.0664	2.52	8242	28	1866	16	[wech - cg42396 gene product from transcript cg42396-rc, Ten-m - tenascin major, lkb1 - cg9374 gene product from transcript cg9374-re, Flo-1 - flotillin-1, R - roughened, POSH - plenty of sh3s, tkv - thickveins, baz - bazooka, sli - slit, RhoL - rho-like, Lar - leukocyte-antigen-related-like, robo - roundabout, aop - anterior open, N - notch, mbt - mushroom bodies tiny, rk - rickets]
GO:0030951	establishment or maintenance of microtubule cytoskeleton polarity	0.000837	0.0661	2.47	8242	22	2273	15	[sqd - squid, pk - prickle, Dmn - dynamitin, lkb1 - cg9374 gene product from transcript cg9374-re, l(2)gl - lethal (2) giant larvae, Eb1 - cg3265 gene product from transcript cg3265-rf, egl - egalitarian, jvl - javelin-like, chb - chromosome bows, spn-F - cg12114 gene product from transcript cg12114-ra, baz - bazooka, egh - egghead, mael - maelstrom, Klp68D - kinesin-like protein at 68d, Apc - ap…
GO:0009582	detection of abiotic stimulus	3.89e-06	0.00209	2.45	8242	63	1654	31	[inaE - inactivation no afterpotential e, Inx6 - innexin 6, CG42685 - cg42685 gene product from transcript cg42685-ra, PIP5K59B - cg3682 gene product from transcript cg3682-rg, Inx2 - innexin 2, rdgB - retinal degeneration b, inaC - inactivation no afterpotential c, ogre - optic ganglion reduced, trpgamma - cg5996 gene product from transcript cg5996-rd, cac - cacophony, trpl - trp-like, CdsA - cd…
GO:0009581	detection of external stimulus	3.89e-06	0.00195	2.45	8242	63	1654	31	[inaE - inactivation no afterpotential e, Inx6 - innexin 6, CG42685 - cg42685 gene product from transcript cg42685-ra, PIP5K59B - cg3682 gene product from transcript cg3682-rg, Inx2 - innexin 2, rdgB - retinal degeneration b, inaC - inactivation no afterpotential c, ogre - optic ganglion reduced, trpgamma - cg5996 gene product from transcript cg5996-rd, cac - cacophony, trpl - trp-like, CdsA - cd…
GO:0010769	regulation of cell morphogenesis involved in differentiation	0.000252	0.0306	2.42	8242	83	1024	25	[plexB - plexin b, Tor - target of rapamycin, CG10083 - cg10083 gene product from transcript cg10083-ra, dsh - dishevelled, raptor - cg4320 gene product from transcript cg4320-rb, Nedd4 - cg42279 gene product from transcript cg42279-rj, CG8184 - cg8184 gene product from transcript cg8184-rb, shot - short stop, sif - still life, CadN - cadherin-n, trio - cg18214 gene product from transcript cg1821…
GO:0009583	detection of light stimulus	6.57e-05	0.0126	2.39	8242	49	1757	25	[inaE - inactivation no afterpotential e, Gycalpha99B - guanylyl cyclase alpha-subunit at 99b, Inx6 - innexin 6, Inx2 - innexin 2, PIP5K59B - cg3682 gene product from transcript cg3682-rg, rdgB - retinal degeneration b, trpgamma - cg5996 gene product from transcript cg5996-rd, cac - cacophony, ogre - optic ganglion reduced, inaC - inactivation no afterpotential c, trpl - trp-like, ninaB - neither…
GO:0098660	inorganic ion transmembrane transport	0.000369	0.0396	2.31	8242	170	524	25	[CG7589 - cg7589 gene product from transcript cg7589-rb, SPoCk - secretory pathway calcium atpase, trpgamma - cg5996 gene product from transcript cg5996-rd, Ca-P60A - calcium atpase at 60a, cac - cacophony, Atpalpha - na pump alpha subunit, ppk23 - pickpocket 23, ATP7 - cg1886 gene product from transcript cg1886-rc, nrv3 - nervana 3, NaCP60E - na channel protein 60e, Itp-r83A - inositol 1,4,5,-tr…
GO:0045927	positive regulation of growth	0.000202	0.027	2.26	8242	107	1024	30	[Rassf - ras association family member, Ank2 - ankyrin 2, Tor - target of rapamycin, CG10083 - cg10083 gene product from transcript cg10083-ra, dsh - dishevelled, cac - cacophony, raptor - cg4320 gene product from transcript cg4320-rb, Nf1 - neurofibromin 1, pcm - pacman, JhI-1 - juvenile hormone-inducible protein 1, tkv - thickveins, Lnk - cg17367 gene product from transcript cg17367-rc, shot - …
GO:0042330	taxis	0.000145	0.0209	2.24	8242	76	1401	29	[dsh - dishevelled, Ptp69D - protein tyrosine phosphatase 69d, pyx - pyrexia, CdsA - cdp diglyceride synthetase, Tl - toll, robo3 - cg5423 gene product from transcript cg5423-rb, tim - timeless, rdgA - retinal degeneration a, sli - slit, Pdfr - pigment-dispersing factor receptor, ninaE - neither inactivation nor afterpotential e, laza - lazaro, beat-IIIc - cg15138 gene product from transcript cg1…
GO:0042051	compound eye photoreceptor development	0.000932	0.0667	2.22	8242	35	2123	20	[Atx2 - ataxin-2, AP-1sigma - cg5864 gene product from transcript cg5864-ra, rno - rhinoceros, Liprin-alpha - cg11199 gene product from transcript cg11199-rc, Ten-m - tenascin major, tutl - turtle, CG8965 - cg8965 gene product from transcript cg8965-ra, stan - starry night, CG7759 - cg7759 gene product from transcript cg7759-ra, CG8378 - cg8378 gene product from transcript cg8378-ra, Alk - cg8250…
GO:0010975	regulation of neuron projection development	0.000787	0.0664	2.17	8242	104	1024	28	[ham - hamlet, plexB - plexin b, Tor - target of rapamycin, CG10083 - cg10083 gene product from transcript cg10083-ra, dsh - dishevelled, raptor - cg4320 gene product from transcript cg4320-rb, Nedd4 - cg42279 gene product from transcript cg42279-rj, CG8184 - cg8184 gene product from transcript cg8184-rb, sif - still life, shot - short stop, CadN - cadherin-n, trio - cg18214 gene product from tra…
GO:0016579	protein deubiquitination	0.00019	0.026	2.09	8242	42	2442	26	[CG30421 - cg30421 gene product from transcript cg30421-ra, CG32479 - cg32479 gene product from transcript cg32479-ra, Uch - ubiquitin carboxy-terminal hydrolase, Ubpy - ubpy ortholog, not - non-stop, CG4165 - cg4165 gene product from transcript cg4165-rd, Uch-L3 - ubiquitin c-terminal hydrolase, CG8334 - cg8334 gene product from transcript cg8334-rb, Asx - additional sex combs, CG6091 - cg6091 g…
GO:0022604	regulation of cell morphogenesis	0.000202	0.0262	2.07	8242	129	1109	36	[plexB - plexin b, Tor - target of rapamycin, CG10083 - cg10083 gene product from transcript cg10083-ra, dsh - dishevelled, raptor - cg4320 gene product from transcript cg4320-rb, Nedd4 - cg42279 gene product from transcript cg42279-rj, CG8184 - cg8184 gene product from transcript cg8184-rb, ttk - tramtrack, sif - still life, shot - short stop, CadN - cadherin-n, mys - myospheroid, trio - cg18214…
GO:0006812	cation transport	0.000879	0.0667	2.04	8242	229	529	30	[wtrw - water witch, CG6499 - cg6499 gene product from transcript cg6499-rb, Ca-P60A - calcium atpase at 60a, trpgamma - cg5996 gene product from transcript cg5996-rd, SPoCk - secretory pathway calcium atpase, cac - cacophony, Atpalpha - na pump alpha subunit, pyx - pyrexia, CG7720 - cg7720 gene product from transcript cg7720-rb, ppk23 - pickpocket 23, CG10444 - cg10444 gene product from transcri…
GO:0032101	regulation of response to external stimulus	0.000446	0.0441	2.02	8242	143	1029	36	[Rel - relish, Tor - target of rapamycin, dsh - dishevelled, rdgB - retinal degeneration b, inaC - inactivation no afterpotential c, raptor - cg4320 gene product from transcript cg4320-rb, Tl - toll, Spt6 - cg12225 gene product from transcript cg12225-ra, rdgA - retinal degeneration a, grass - gram-positive specific serine protease, CadN - cadherin-n, king-tubby - king tubby, spict - spichthyin, …
GO:0045732	positive regulation of protein catabolic process	0.000991	0.0676	2.01	8242	64	1795	28	[CG3295 - cg3295 gene product from transcript cg3295-ra, CG11984 - cg11984 gene product from transcript cg11984-rd, Nedd4 - cg42279 gene product from transcript cg42279-rj, CG8786 - cg8786 gene product from transcript cg8786-rb, ari-2 - ariadne 2, Axn - axin, POSH - plenty of sh3s, trbl - tribbles, CG8184 - cg8184 gene product from transcript cg8184-rb, CkIalpha - casein kinase ialpha, park - par…
GO:0120035	regulation of plasma membrane bounded cell projection organization	0.000673	0.0616	2	8242	141	1024	35	[ham - hamlet, plexB - plexin b, Tor - target of rapamycin, CG10083 - cg10083 gene product from transcript cg10083-ra, dsh - dishevelled, raptor - cg4320 gene product from transcript cg4320-rb, Nedd4 - cg42279 gene product from transcript cg42279-rj, Flo-2 - flotillin-2, CG8184 - cg8184 gene product from transcript cg8184-rb, Tm1 - tropomyosin 1, sif - still life, shot - short stop, CadN - cadher…
GO:0045664	regulation of neuron differentiation	2.15e-05	0.00702	1.98	8242	168	1116	45	[ham - hamlet, EcR - ecdysone receptor, rl - rolled, Tor - target of rapamycin, plexB - plexin b, CG10083 - cg10083 gene product from transcript cg10083-ra, dsh - dishevelled, omd - oocyte maintenance defects, raptor - cg4320 gene product from transcript cg4320-rb, tinc - tincar, Nedd4 - cg42279 gene product from transcript cg42279-rj, spn-F - cg12114 gene product from transcript cg12114-ra, CG81…
GO:0031344	regulation of cell projection organization	0.000788	0.0658	1.98	8242	142	1024	35	[ham - hamlet, plexB - plexin b, Tor - target of rapamycin, CG10083 - cg10083 gene product from transcript cg10083-ra, dsh - dishevelled, raptor - cg4320 gene product from transcript cg4320-rb, Nedd4 - cg42279 gene product from transcript cg42279-rj, Flo-2 - flotillin-2, CG8184 - cg8184 gene product from transcript cg8184-rb, Tm1 - tropomyosin 1, sif - still life, shot - short stop, CadN - cadher…
GO:0050767	regulation of neurogenesis	5.19e-06	0.00229	1.87	8242	237	1116	60	[EcR - ecdysone receptor, ham - hamlet, plexB - plexin b, Tor - target of rapamycin, daw - dawdle, omd - oocyte maintenance defects, cwo - clockwork orange, tinc - tincar, CG8184 - cg8184 gene product from transcript cg8184-rb, ttk - tramtrack, shot - short stop, trio - cg18214 gene product from transcript cg18214-ra, alph - alphabet, hb - hunchback, p53 - cg33336 gene product from transcript cg3…
GO:0003008	system process	0.000182	0.0258	1.84	8242	397	553	49	[Inx6 - innexin 6, scrib - scribbled, rdgB - retinal degeneration b, trpgamma - cg5996 gene product from transcript cg5996-rd, Ca-P60A - calcium atpase at 60a, dnc - dunce, robo3 - cg5423 gene product from transcript cg5423-rb, loco - locomotion defects, Tm1 - tropomyosin 1, D2R - dopamine 2-like receptor, Atg9 - autophagy-specific gene 9, CheA7a - chemosensory protein a 7a, mys - myospheroid, ki…
GO:0007411	axon guidance	1.3e-07	0.000196	1.83	8242	189	1764	74	[AP-1sigma - cg5864 gene product from transcript cg5864-ra, en - engrailed, plexB - plexin b, if - inflated, daw - dawdle, Ptp69D - protein tyrosine phosphatase 69d, LanA - laminin a, robo3 - cg5423 gene product from transcript cg5423-rb, wb - wing blister, DIP2 - disco interacting protein 2, jbug - jitterbug, tup - tailup, Ptp99A - protein tyrosine phosphatase 99a, ckn - caskin, mys - myospheroi…
GO:0050954	sensory perception of mechanical stimulus	0.000124	0.019	1.83	8242	64	2667	38	[nompC - no mechanoreceptor potential c, Dhc36C - dynein heavy chain at 36c, stops - slow termination of phototransduction, wtrw - water witch, Ank2 - ankyrin 2, CG10426 - cg10426 gene product from transcript cg10426-ra, Atpalpha - na pump alpha subunit, trpl - trp-like, Cdc42 - cg12530 gene product from transcript cg12530-rc, salr - spalt-related, CG9313 - cg9313 gene product from transcript cg9…
GO:0009314	response to radiation	0.00069	0.0616	1.83	8242	140	1348	42	[Inx6 - innexin 6, Inx2 - innexin 2, PIP5K59B - cg3682 gene product from transcript cg3682-rg, tefu - telomere fusion, rdgB - retinal degeneration b, inaC - inactivation no afterpotential c, trpgamma - cg5996 gene product from transcript cg5996-rd, ogre - optic ganglion reduced, cac - cacophony, Irbp - inverted repeat-binding protein, trpl - trp-like, CdsA - cdp diglyceride synthetase, ninaB - ne…
GO:0007605	sensory perception of sound	0.000527	0.0514	1.82	8242	56	2667	33	[Dhc36C - dynein heavy chain at 36c, nompC - no mechanoreceptor potential c, stops - slow termination of phototransduction, wtrw - water witch, Ank2 - ankyrin 2, CG10426 - cg10426 gene product from transcript cg10426-ra, Atpalpha - na pump alpha subunit, trpl - trp-like, salr - spalt-related, CG9313 - cg9313 gene product from transcript cg9313-ra, nompB - no mechanoreceptor potential b, dysc - dy…
GO:0097485	neuron projection guidance	1.46e-07	0.000183	1.81	8242	196	1764	76	[AP-1sigma - cg5864 gene product from transcript cg5864-ra, plexB - plexin b, en - engrailed, daw - dawdle, if - inflated, Ptp69D - protein tyrosine phosphatase 69d, LanA - laminin a, wb - wing blister, robo3 - cg5423 gene product from transcript cg5423-rb, DIP2 - disco interacting protein 2, tup - tailup, Ptp99A - protein tyrosine phosphatase 99a, jbug - jitterbug, mys - myospheroid, ckn - caski…
GO:0007626	locomotory behavior	0.000226	0.0282	1.8	8242	153	1315	44	[EcR - ecdysone receptor, BTBD9 - btb (poz) domain containing 9 ortholog, drpr - draper, Syt1 - synaptotagmin 1, Cirl - cg8639 gene product from transcript cg8639-rg, Ca-P60A - calcium atpase at 60a, trpgamma - cg5996 gene product from transcript cg5996-rd, cac - cacophony, Atpalpha - na pump alpha subunit, Nf1 - neurofibromin 1, Adar - adenosine deaminase acting on rna, dysc - dyschronic, dila -…
GO:0008037	cell recognition	0.000189	0.0263	1.77	8242	87	2350	44	[plexB - plexin b, if - inflated, p130CAS - cg1212 gene product from transcript cg1212-rd, gek - genghis khan, Ptp69D - protein tyrosine phosphatase 69d, bchs - blue cheese, Nedd4 - cg42279 gene product from transcript cg42279-rj, Gli - gliotactin, galectin - cg11372 gene product from transcript cg11372-rd, Mmp1 - matrix metalloproteinase 1, robo3 - cg5423 gene product from transcript cg5423-rb, …
GO:0008038	neuron recognition	0.000254	0.0303	1.77	8242	86	2324	43	[plexB - plexin b, if - inflated, p130CAS - cg1212 gene product from transcript cg1212-rd, gek - genghis khan, Ptp69D - protein tyrosine phosphatase 69d, bchs - blue cheese, Nedd4 - cg42279 gene product from transcript cg42279-rj, Gli - gliotactin, galectin - cg11372 gene product from transcript cg11372-rd, Mmp1 - matrix metalloproteinase 1, robo3 - cg5423 gene product from transcript cg5423-rb, …
GO:0051240	positive regulation of multicellular organismal process	0.00014	0.0206	1.73	8242	260	1047	57	[EcR - ecdysone receptor, BTBD9 - btb (poz) domain containing 9 ortholog, Ank2 - ankyrin 2, Tor - target of rapamycin, plexB - plexin b, daw - dawdle, omd - oocyte maintenance defects, cac - cacophony, Nf1 - neurofibromin 1, ttk - tramtrack, shot - short stop, mys - myospheroid, trio - cg18214 gene product from transcript cg18214-ra, p53 - cg33336 gene product from transcript cg33336-rb, spri - s…
GO:0051960	regulation of nervous system development	3.36e-05	0.00815	1.72	8242	319	1024	68	[EcR - ecdysone receptor, ham - hamlet, Ank2 - ankyrin 2, plexB - plexin b, Tor - target of rapamycin, Eps-15 - epidermal growth factor receptor pathway substrate clone 15, daw - dawdle, cac - cacophony, tinc - tincar, cwo - clockwork orange, Nf1 - neurofibromin 1, LanA - laminin a, CG8184 - cg8184 gene product from transcript cg8184-rb, ttk - tramtrack, shot - short stop, mys - myospheroid, trio…
GO:0060284	regulation of cell development	3.64e-05	0.00854	1.69	8242	311	1116	71	[EcR - ecdysone receptor, ham - hamlet, Syt1 - synaptotagmin 1, plexB - plexin b, Tor - target of rapamycin, daw - dawdle, omd - oocyte maintenance defects, cwo - clockwork orange, tinc - tincar, CG8184 - cg8184 gene product from transcript cg8184-rb, ttk - tramtrack, shot - short stop, trio - cg18214 gene product from transcript cg18214-ra, alph - alphabet, hb - hunchback, p53 - cg33336 gene pro…
GO:0048878	chemical homeostasis	0.000959	0.0673	1.69	8242	224	1048	48	[EcR - ecdysone receptor, Pfk - phosphofructokinase, PP2A-B' - cg7913 gene product from transcript cg7913-rk, daw - dawdle, cac - cacophony, SPoCk - secretory pathway calcium atpase, CG4586 - cg4586 gene product from transcript cg4586-ra, trpgamma - cg5996 gene product from transcript cg5996-rd, Ca-P60A - calcium atpase at 60a, NLaz - neural lazarillo, Atpalpha - na pump alpha subunit, Rab14 - cg…
GO:0007154	cell communication	0.000701	0.062	1.67	8242	269	974	53	[Inx2 - innexin 2, Dys - dystrophin, Syt1 - synaptotagmin 1, daw - dawdle, PP2A-B' - cg7913 gene product from transcript cg7913-rk, Ca-P60A - calcium atpase at 60a, cac - cacophony, dnc - dunce, not - non-stop, GluClalpha - cg7535 gene product from transcript cg7535-rk, Atg6 - autophagy-specific gene 6, CDase - ceramidase, Atg9 - autophagy-specific gene 9, Pgk - phosphoglycerate kinase, trio - cg…
GO:0022603	regulation of anatomical structure morphogenesis	0.000559	0.0531	1.61	8242	232	1302	59	[plexB - plexin b, Tor - target of rapamycin, tinc - tincar, CG8184 - cg8184 gene product from transcript cg8184-rb, CG17282 - cg17282 gene product from transcript cg17282-ra, ttk - tramtrack, shot - short stop, mys - myospheroid, trio - cg18214 gene product from transcript cg18214-ra, alph - alphabet, N - notch, mbt - mushroom bodies tiny, ninaE - neither inactivation nor afterpotential e, atl -…
GO:0060249	anatomical structure homeostasis	5.49e-05	0.0109	1.59	8242	120	2898	67	[Dys - dystrophin, Ank2 - ankyrin 2, if - inflated, tefu - telomere fusion, Vps25 - vacuolar protein sorting 25, nbs - cg6754 gene product from transcript cg6754-rd, cac - cacophony, wdp - windpipe, Mt2 - methyltransferase 2, sqa - spaghetti-squash activator, wb - wing blister, uif - uninflatable, Manf - mesencephalic astrocyte-derived neurotrophic factor, Mtor - megator, Spargel - cg9809 gene pr…
GO:0045595	regulation of cell differentiation	0.000202	0.0266	1.56	8242	373	1116	79	[ham - hamlet, EcR - ecdysone receptor, plexB - plexin b, Tor - target of rapamycin, Syt1 - synaptotagmin 1, daw - dawdle, omd - oocyte maintenance defects, tinc - tincar, cwo - clockwork orange, CG8184 - cg8184 gene product from transcript cg8184-rb, ttk - tramtrack, usp - ultraspiracle, shot - short stop, lid - little imaginal discs, trio - cg18214 gene product from transcript cg18214-ra, alph …
GO:0040011	locomotion	6.74e-06	0.00266	1.53	8242	329	1789	109	[sqd - squid, if - inflated, Hdc - histidine decarboxylase, CdsA - cdp diglyceride synthetase, not - non-stop, shd - shade, robo3 - cg5423 gene product from transcript cg5423-rb, CG17387 - cg17387 gene product from transcript cg17387-ra, Pkd2 - polycystic kidney disease gene-2, Sin3A - cg8815 gene product from transcript cg8815-rc, N - notch, beat-IIIc - cg15138 gene product from transcript cg151…
GO:0002009	morphogenesis of an epithelium	0.000723	0.0631	1.52	8242	203	1761	66	[EcR - ecdysone receptor, Tor - target of rapamycin, en - engrailed, Inx2 - innexin 2, scrib - scribbled, TSG101 - tumor suppressor protein 101, bab1 - bric a brac 1, CdsA - cdp diglyceride synthetase, shd - shade, POSH - plenty of sh3s, Eip63E - ecdysone-induced protein 63e, tnc - tenectin, hyd - hyperplastic discs, ttk - tramtrack, tup - tailup, shot - short stop, mys - myospheroid, alph - alph…
GO:0048729	tissue morphogenesis	0.00089	0.0655	1.51	8242	208	1761	67	[EcR - ecdysone receptor, Tor - target of rapamycin, en - engrailed, Inx2 - innexin 2, scrib - scribbled, TSG101 - tumor suppressor protein 101, bab1 - bric a brac 1, CdsA - cdp diglyceride synthetase, shd - shade, POSH - plenty of sh3s, Eip63E - ecdysone-induced protein 63e, tnc - tenectin, hyd - hyperplastic discs, ttk - tramtrack, tup - tailup, shot - short stop, mys - myospheroid, alph - alph…
GO:0009888	tissue development	0.00082	0.0669	1.5	8242	238	1665	72	[EcR - ecdysone receptor, d - dachs, en - engrailed, scrib - scribbled, CG43897 - cg43897 gene product from transcript cg43897-rl, LanA - laminin a, sog - short gastrulation, wb - wing blister, Dll - distal-less, hyd - hyperplastic discs, tup - tailup, Sin3A - cg8815 gene product from transcript cg8815-rc, CG13366 - cg13366 gene product from transcript cg13366-ra, Sxl - sex lethal, Awh - arrowhea…
GO:0007186	G protein-coupled receptor signaling pathway	7.36e-05	0.0135	1.49	8242	170	2674	82	[CG31760 - cg31760 gene product from transcript cg31760-rc, inaE - inactivation no afterpotential e, Gycalpha99B - guanylyl cyclase alpha-subunit at 99b, CG31140 - cg31140 gene product from transcript cg31140-rb, CG33639 - cg33639 gene product from transcript cg33639-rd, SPR - sex peptide receptor, Cirl - cg8639 gene product from transcript cg8639-rg, rdgB - retinal degeneration b, Gbeta76C - g p…
GO:0051239	regulation of multicellular organismal process	4.59e-05	0.00958	1.48	8242	648	1024	119	[BTBD9 - btb (poz) domain containing 9 ortholog, scrib - scribbled, Eps-15 - epidermal growth factor receptor pathway substrate clone 15, Nf1 - neurofibromin 1, LanA - laminin a, trio - cg18214 gene product from transcript cg18214-ra, rtGEF - rho-type guanine exchange factor, hb - hunchback, spri - sprint, mbt - mushroom bodies tiny, S - star, pk - prickle, cas - castor, sls - sallimus, Eip75B - …
GO:0051247	positive regulation of protein metabolic process	0.000391	0.0402	1.48	8242	254	1795	82	[Tor - target of rapamycin, daw - dawdle, Dph5 - diphthamide methyltransferase, CG3295 - cg3295 gene product from transcript cg3295-ra, CG8786 - cg8786 gene product from transcript cg8786-rb, atms - antimeros, bora - aurora borealis, ari-2 - ariadne 2, Lk6 - cg17342 gene product from transcript cg17342-ra, POSH - plenty of sh3s, CG2010 - cg2010 gene product from transcript cg2010-rb, JhI-1 - juve…
GO:0048513	animal organ development	1.33e-06	0.00111	1.47	8242	501	1665	149	[scrib - scribbled, MED17 - mediator complex subunit 17, LanA - laminin a, wb - wing blister, robo3 - cg5423 gene product from transcript cg5423-rb, Dll - distal-less, JhI-1 - juvenile hormone-inducible protein 1, Atg6 - autophagy-specific gene 6, Sin3A - cg8815 gene product from transcript cg8815-rc, CG13366 - cg13366 gene product from transcript cg13366-ra, hb - hunchback, N - notch, mbt - mush…
GO:0000226	microtubule cytoskeleton organization	0.000827	0.0667	1.47	8242	199	2058	73	[sqd - squid, Ank2 - ankyrin 2, lkb1 - cg9374 gene product from transcript cg9374-re, Patronin - cg33130 gene product from transcript cg33130-rn, bchs - blue cheese, l(2)gl - lethal (2) giant larvae, tacc - transforming acidic coiled-coil protein, feo - fascetto, dila - dilatory, CG32232 - cg32232 gene product from transcript cg32232-ra, Mtor - megator, dpa - disc proliferation abnormal, shot - s…
GO:0032879	regulation of localization	0.00076	0.0656	1.42	8242	448	1307	101	[CG6583 - cg6583 gene product from transcript cg6583-ra, scrib - scribbled, Ca-P60A - calcium atpase at 60a, LanA - laminin a, CdsA - cdp diglyceride synthetase, CaBP1 - calcium-binding protein 1, NKAIN - na,k-atpase interacting, Lnk - cg17367 gene product from transcript cg17367-rc, ClC-b - chloride channel-b, Sin3A - cg8815 gene product from transcript cg8815-rc, spri - sprint, rdx - roadkill, …
GO:0050793	regulation of developmental process	0.000673	0.0609	1.39	8242	644	1116	121	[scrib - scribbled, Eps-15 - epidermal growth factor receptor pathway substrate clone 15, omd - oocyte maintenance defects, Nf1 - neurofibromin 1, LanA - laminin a, trio - cg18214 gene product from transcript cg18214-ra, rtGEF - rho-type guanine exchange factor, hb - hunchback, spri - sprint, mbt - mushroom bodies tiny, pk - prickle, cas - castor, sls - sallimus, Eip75B - ecdysone-induced protein…
GO:0006928	movement of cell or subcellular component	2.74e-08	0.000103	1.38	8242	524	2602	228	[sqd - squid, AP-1sigma - cg5864 gene product from transcript cg5864-ra, sas - stranded at second, Cdc42 - cg12530 gene product from transcript cg12530-rc, shd - shade, DIP2 - disco interacting protein 2, csw - corkscrew, Sin3A - cg8815 gene product from transcript cg8815-rc, Miro - mitochondrial rho, Dscam - down syndrome cell adhesion molecule, cos - costa, beat-IIIc - cg15138 gene product from…
GO:0009886	post-embryonic animal morphogenesis	4.8e-06	0.00225	1.38	8242	304	2968	151	[scrib - scribbled, if - inflated, parvin - cg32528 gene product from transcript cg32528-ra, dome - domeless, MYPT-75D - cg6896 gene product from transcript cg6896-rb, sqa - spaghetti-squash activator, Mmp1 - matrix metalloproteinase 1, Cdc42 - cg12530 gene product from transcript cg12530-rc, Ubpy - ubpy ortholog, Dll - distal-less, Rab30 - cg9100 gene product from transcript cg9100-rb, Cyp301a1 …
GO:0007010	cytoskeleton organization	7.54e-05	0.0135	1.38	8242	349	2293	134	[sqd - squid, if - inflated, mask - multiple ankyrin repeats single kh domain, parvin - cg32528 gene product from transcript cg32528-ra, lkb1 - cg9374 gene product from transcript cg9374-re, Patronin - cg33130 gene product from transcript cg33130-rn, feo - fascetto, tacc - transforming acidic coiled-coil protein, Cdc42 - cg12530 gene product from transcript cg12530-rc, dila - dilatory, dpa - disc…
GO:2000026	regulation of multicellular organismal development	0.000122	0.0191	1.38	8242	506	1665	141	[scrib - scribbled, Eps-15 - epidermal growth factor receptor pathway substrate clone 15, omd - oocyte maintenance defects, Nf1 - neurofibromin 1, LanA - laminin a, CG17282 - cg17282 gene product from transcript cg17282-ra, vfl - vielfaltig, trio - cg18214 gene product from transcript cg18214-ra, hb - hunchback, spri - sprint, mbt - mushroom bodies tiny, N - notch, Dscam - down syndrome cell adhe…
GO:0009628	response to abiotic stimulus	0.0001	0.0164	1.37	8242	317	2464	130	[MESR4 - misexpression suppressor of ras 4, inaE - inactivation no afterpotential e, Inx6 - innexin 6, Inx2 - innexin 2, Gyc-89Db - guanylyl cyclase at 89db, rdgB - retinal degeneration b, Ir25a - ionotropic receptor 25a, trpgamma - cg5996 gene product from transcript cg5996-rd, lap - like-ap180, eys - eyes shut, Hdc - histidine decarboxylase, Mt2 - methyltransferase 2, Nf1 - neurofibromin 1, trp…
GO:0065008	regulation of biological quality	5.87e-06	0.00245	1.36	8242	965	1319	210	[scrib - scribbled, CG4586 - cg4586 gene product from transcript cg4586-ra, trpgamma - cg5996 gene product from transcript cg5996-rd, tmod - tropomodulin, shd - shade, CaBP1 - calcium-binding protein 1, Sin3A - cg8815 gene product from transcript cg8815-rc, rdx - roadkill, cos - costa, pk - prickle, gl - glass, Sap-r - saposin-related, CG9836 - cg9836 gene product from transcript cg9836-ra, CG332…
GO:0048856	anatomical structure development	9.79e-08	0.000184	1.32	8242	1173	1667	313	[sqd - squid, scrib - scribbled, MED17 - mediator complex subunit 17, shd - shade, Hs2st - heparan sulfate 2-o-sulfotransferase, unc-119 - cg1659 gene product from transcript cg1659-ra, yl - yolkless, Gld - glucose dehydrogenase, Atg6 - autophagy-specific gene 6, Sin3A - cg8815 gene product from transcript cg8815-rc, CG13366 - cg13366 gene product from transcript cg13366-ra, Osi23 - osiris 23, hb…
GO:0009653	anatomical structure morphogenesis	2.25e-05	0.00703	1.3	8242	722	1988	227	[Inx2 - innexin 2, scrib - scribbled, parvin - cg32528 gene product from transcript cg32528-ra, lkb1 - cg9374 gene product from transcript cg9374-re, eys - eyes shut, Cdc42 - cg12530 gene product from transcript cg12530-rc, ns2 - nucleostemin 2, shd - shade, POSH - plenty of sh3s, Cyp301a1 - cg8587 gene product from transcript cg8587-ra, cv-2 - crossveinless 2, CG13366 - cg13366 gene product from…
GO:0042592	homeostatic process	0.000137	0.0205	1.29	8242	384	2912	175	[Pfk - phosphofructokinase, if - inflated, lkb1 - cg9374 gene product from transcript cg9374-re, CG4586 - cg4586 gene product from transcript cg4586-ra, trpgamma - cg5996 gene product from transcript cg5996-rd, NLaz - neural lazarillo, Ca-P60A - calcium atpase at 60a, Mt2 - methyltransferase 2, trpl - trp-like, sqa - spaghetti-squash activator, wb - wing blister, trbl - tribbles, CaBP1 - calcium-…
GO:0051246	regulation of protein metabolic process	2.3e-05	0.0069	1.28	8242	505	2916	228	[G9a - cg2995 gene product from transcript cg2995-rb, sqd - squid, lkb1 - cg9374 gene product from transcript cg9374-re, Cdc42 - cg12530 gene product from transcript cg12530-rc, POSH - plenty of sh3s, Mer - merlin, CG9286 - cg9286 gene product from transcript cg9286-ra, elav - embryonic lethal abnormal vision, poe - purity of essence, ben - bendless, muskelin - cg8811 gene product from transcript…
GO:0032268	regulation of cellular protein metabolic process	2.65e-05	0.00736	1.28	8242	479	2916	217	[G9a - cg2995 gene product from transcript cg2995-rb, sqd - squid, lkb1 - cg9374 gene product from transcript cg9374-re, Cdc42 - cg12530 gene product from transcript cg12530-rc, Mer - merlin, POSH - plenty of sh3s, CG9286 - cg9286 gene product from transcript cg9286-ra, elav - embryonic lethal abnormal vision, poe - purity of essence, ben - bendless, muskelin - cg8811 gene product from transcript…
GO:0023057	negative regulation of signaling	0.000827	0.0661	1.28	8242	315	2961	145	[Spred - sprouty-related protein with evh-1 domain, Eps-15 - epidermal growth factor receptor pathway substrate clone 15, CG10158 - cg10158 gene product from transcript cg10158-rb, dnc - dunce, Pli - pellino, CG9940 - cg9940 gene product from transcript cg9940-rb, POSH - plenty of sh3s, trbl - tribbles, Rdl - resistant to dieldrin, uif - uninflatable, PPP4R2r - protein phosphatase 4 regulatory su…
GO:0048869	cellular developmental process	0.000273	0.0311	1.27	8242	857	1654	219	[MESR4 - misexpression suppressor of ras 4, inaE - inactivation no afterpotential e, sqd - squid, scrib - scribbled, parvin - cg32528 gene product from transcript cg32528-ra, eys - eyes shut, yl - yolkless, Atg6 - autophagy-specific gene 6, hb - hunchback, Dscam - down syndrome cell adhesion molecule, cos - costa, Gmd - gdp-mannose 4,6-dehydratase, gl - glass, tll - tailless, Mhc - myosin heavy c…
GO:0007165	signal transduction	1.34e-05	0.0048	1.23	8242	745	2968	329	[inaE - inactivation no afterpotential e, G9a - cg2995 gene product from transcript cg2995-rb, CG31140 - cg31140 gene product from transcript cg31140-rb, Inx6 - innexin 6, Inx2 - innexin 2, rdgB - retinal degeneration b, mask - multiple ankyrin repeats single kh domain, lkb1 - cg9374 gene product from transcript cg9374-re, dome - domeless, sas - stranded at second, CG42796 - cg42796 gene product …
GO:0048583	regulation of response to stimulus	2.76e-05	0.00714	1.21	8242	822	2916	352	[G9a - cg2995 gene product from transcript cg2995-rb, mask - multiple ankyrin repeats single kh domain, rdgB - retinal degeneration b, CG15626 - cg15626 gene product from transcript cg15626-rb, lkb1 - cg9374 gene product from transcript cg9374-re, Pli - pellino, Cdc42 - cg12530 gene product from transcript cg12530-rc, Mer - merlin, POSH - plenty of sh3s, Rdl - resistant to dieldrin, Syt4 - synapt…
GO:0010646	regulation of cell communication	4.41e-05	0.00974	1.21	8242	769	2916	330	[rdgB - retinal degeneration b, mask - multiple ankyrin repeats single kh domain, lkb1 - cg9374 gene product from transcript cg9374-re, Pli - pellino, Cdc42 - cg12530 gene product from transcript cg12530-rc, CG9940 - cg9940 gene product from transcript cg9940-rb, Mer - merlin, POSH - plenty of sh3s, Rdl - resistant to dieldrin, Syt4 - synaptotagmin 4, CG9650 - cg9650 gene product from transcript …
GO:0023051	regulation of signaling	4.41e-05	0.00947	1.21	8242	769	2916	330	[rdgB - retinal degeneration b, mask - multiple ankyrin repeats single kh domain, lkb1 - cg9374 gene product from transcript cg9374-re, Pli - pellino, Cdc42 - cg12530 gene product from transcript cg12530-rc, CG9940 - cg9940 gene product from transcript cg9940-rb, Mer - merlin, POSH - plenty of sh3s, Rdl - resistant to dieldrin, Syt4 - synaptotagmin 4, CG9650 - cg9650 gene product from transcript …
GO:0032501	multicellular organismal process	8.58e-05	0.0146	1.17	8242	1308	2632	487	[l(3)neo18 - lethal (3) neo18, sqd - squid, scrib - scribbled, Ir25a - ionotropic receptor 25a, rdgB - retinal degeneration b, lkb1 - cg9374 gene product from transcript cg9374-re, trpgamma - cg5996 gene product from transcript cg5996-rd, VhaSFD - vacuolar h[+]-atpase sfd subunit, Rdl - resistant to dieldrin, ine - inebriated, ClC-b - chloride channel-b, elav - embryonic lethal abnormal vision, S…
GO:0048523	negative regulation of cellular process	8.87e-05	0.0148	1.17	8242	1022	2961	431	[sqd - squid, scrib - scribbled, mask - multiple ankyrin repeats single kh domain, lkb1 - cg9374 gene product from transcript cg9374-re, CG5026 - cg5026 gene product from transcript cg5026-rb, Pli - pellino, CG9940 - cg9940 gene product from transcript cg9940-rb, Rdl - resistant to dieldrin, CG15436 - cg15436 gene product from transcript cg15436-ra, elav - embryonic lethal abnormal vision, poe - …
GO:0032502	developmental process	2.69e-07	0.000288	1.16	8242	1768	2968	738	[her - hermaphrodite, inaE - inactivation no afterpotential e, AP-1sigma - cg5864 gene product from transcript cg5864-ra, G9a - cg2995 gene product from transcript cg2995-rb, sqd - squid, scrib - scribbled, mask - multiple ankyrin repeats single kh domain, lkb1 - cg9374 gene product from transcript cg9374-re, eys - eyes shut, Hs2st - heparan sulfate 2-o-sulfotransferase, yl - yolkless, ine - ineb…
GO:0048519	negative regulation of biological process	0.000117	0.0187	1.16	8242	1190	2963	495	[sqd - squid, scrib - scribbled, mask - multiple ankyrin repeats single kh domain, lkb1 - cg9374 gene product from transcript cg9374-re, CG5026 - cg5026 gene product from transcript cg5026-rb, Pli - pellino, CG9940 - cg9940 gene product from transcript cg9940-rb, Rdl - resistant to dieldrin, CG15436 - cg15436 gene product from transcript cg15436-ra, elav - embryonic lethal abnormal vision, Atg6 -…
GO:0048518	positive regulation of biological process	0.000249	0.0307	1.14	8242	1427	2916	574	[her - hermaphrodite, G9a - cg2995 gene product from transcript cg2995-rb, mask - multiple ankyrin repeats single kh domain, lkb1 - cg9374 gene product from transcript cg9374-re, CG15626 - cg15626 gene product from transcript cg15626-rb, omd - oocyte maintenance defects, Pli - pellino, CaBP1 - calcium-binding protein 1, CG1368 - cg1368 gene product from transcript cg1368-ra, ClC-b - chloride chan…
GO:0048522	positive regulation of cellular process	0.000849	0.0664	1.14	8242	1277	2916	513	[her - hermaphrodite, G9a - cg2995 gene product from transcript cg2995-rb, mask - multiple ankyrin repeats single kh domain, lkb1 - cg9374 gene product from transcript cg9374-re, omd - oocyte maintenance defects, Pli - pellino, CaBP1 - calcium-binding protein 1, CG1368 - cg1368 gene product from transcript cg1368-ra, ClC-b - chloride channel-b, poe - purity of essence, Sin3A - cg8815 gene product…
GO:0065007	biological regulation	1.65e-09	1.24e-05	1.12	8242	3521	2612	1252	[sqd - squid, scrib - scribbled, Ir25a - ionotropic receptor 25a, lkb1 - cg9374 gene product from transcript cg9374-re, CG15626 - cg15626 gene product from transcript cg15626-rb, omd - oocyte maintenance defects, ninaB - neither inactivation nor afterpotential b, CG5026 - cg5026 gene product from transcript cg5026-rb, Hs2st - heparan sulfate 2-o-sulfotransferase, Rdl - resistant to dieldrin, CG92…
GO:0050789	regulation of biological process	4.17e-08	0.000104	1.12	8242	3195	2612	1136	[sqd - squid, scrib - scribbled, Ir25a - ionotropic receptor 25a, lkb1 - cg9374 gene product from transcript cg9374-re, CG15626 - cg15626 gene product from transcript cg15626-rb, omd - oocyte maintenance defects, ninaB - neither inactivation nor afterpotential b, CG5026 - cg5026 gene product from transcript cg5026-rb, Hs2st - heparan sulfate 2-o-sulfotransferase, Rdl - resistant to dieldrin, CG92…
GO:0050794	regulation of cellular process	5.37e-07	0.000504	1.12	8242	2968	2582	1042	[sqd - squid, scrib - scribbled, lkb1 - cg9374 gene product from transcript cg9374-re, omd - oocyte maintenance defects, ninaB - neither inactivation nor afterpotential b, CG5026 - cg5026 gene product from transcript cg5026-rb, Hs2st - heparan sulfate 2-o-sulfotransferase, CG9286 - cg9286 gene product from transcript cg9286-ra, Rdl - resistant to dieldrin, CG15436 - cg15436 gene product from tran…

## Sheet: SD10. Krill genes Atl vs Med
Supplementary Data 10. Enriched Gene Ontology terms and associated genes
Atlantic vs. Mediterranean krill
Genes associated with Enriched Gene Ontology terms, ranked by FST
Gene	Drosophilia homolog Flybase ID	Drosophila homolog name	GO term(s)	GO name(s)	Exon-wide FST	RANK
REF_TRIN_1_02776_XLOC_089804	FBgn0029175	sotv	GO:0030210	heparin biosynthetic process	0.883085	2
COM_SPAL_1_014337_XLOC_050273	FBgn0035385	FMRFaR	GO:0007186	G protein-coupled receptor signaling pathway	0.834985	6
REF_STRG_1_17346_XLOC_056430	FBgn0264959	Src42A	GO:0007411	axon guidance	0.81952	7
REF_STRG_1_4508_XLOC_081790	FBgn0085419	Rgk2	GO:0007165	signal transduction	0.815633	9
REF_STRG_1_37230_XLOC_109039	FBgn0021760	chb	GO:0000226,GO:0007411,GO:0016325	microtubule cytoskeleton organization,axon guidance,oocyte microtubule cytoskeleton organization	0.778435	20
REF_STRG_1_67158_XLOC_052059	FBgn0002917	na	GO:0042752	regulation of circadian rhythm	0.760385	26
REF_STRG_1_12914_XLOC_038461	FBgn0003714	tko	GO:0007605	sensory perception of sound	0.755431	28
REF_STRG_1_11929_XLOC_034267	FBgn0038320	Cyfip	GO:0007411,GO:0033627,GO:0060269	axon guidance,cell adhesion mediated by integrin,centripetally migrating follicle cell migration	0.750141	32
COM_SPAL_1_002660_XLOC_013388	FBgn0032593	Trpgamma	GO:0006812,GO:0006816,GO:0070588	cation transport,calcium ion transport,calcium ion transmembrane transport	0.748459	35
COM_SPAL_1_009040_XLOC_034332	FBgn0000479	dnc	GO:0007165	signal transduction	0.733525	42
REF_STRG_1_34530_XLOC_103916	FBgn0264493	rdx	GO:0045732	positive regulation of protein catabolic process	0.732489	44
COM_SPAL_1_013733_XLOC_048553	FBgn0003218	rdgB	GO:0007602,GO:0007603,GO:0016059	phototransduction,phototransduction, visible light,deactivation of rhodopsin mediated signaling	0.724358	51
REF_TRIN_13_00160_XLOC_024307	FBgn0026181	Rok	GO:0042067,GO:0050770	establishment of ommatidial planar polarity,regulation of axonogenesis	0.72191	52
REF_STRG_1_97336_XLOC_010573	FBgn0035385	FMRFaR	GO:0007186	G protein-coupled receptor signaling pathway	0.717892	56
COM_SPAL_1_016784_XLOC_057964	FBgn0029175	sotv	GO:0030210	heparin biosynthetic process	0.715236	57
REF_STRG_1_41901_XLOC_014471	FBgn0027109	NPF	GO:0007186	G protein-coupled receptor signaling pathway	0.707471	60
REF_STRG_1_63222_XLOC_046506	FBgn0036372	Abp1	GO:0045773	positive regulation of axon extension	0.696219	70
REF_STRG_1_89337_XLOC_087359	FBgn0000464	Lar	GO:0007411,GO:0060269	axon guidance,centripetally migrating follicle cell migration	0.694216	73
REF_STRG_1_22081_XLOC_072877	FBgn0039354	Lgr3	GO:0007186	G protein-coupled receptor signaling pathway	0.692105	76
REF_STRG_1_14916_XLOC_046796	FBgn0001083	fw	GO:0042067	establishment of ommatidial planar polarity	0.690387	77
COM_SPAL_1_018246_XLOC_062571	FBgn0260446	GABA-B-R1	GO:0007186	G protein-coupled receptor signaling pathway	0.688892	80
REF_STRG_1_31375_XLOC_097290	FBgn0040505	Alk	GO:0007411,GO:0042051,GO:0045664	axon guidance,compound eye photoreceptor development,regulation of neuron differentiation	0.684238	81
REF_TRIN_16_01574_XLOC_076234	FBgn0035113	pyx	GO:0006812,GO:0006816	cation transport,calcium ion transport	0.677126	88
REF_STRG_1_59061_XLOC_040619	FBgn0284243	betaTub56D	GO:0000226	microtubule cytoskeleton organization	0.67675	90
COM_SPAL_1_006567_XLOC_026545	FBgn0037383	Sec20	GO:0016320	endoplasmic reticulum membrane fusion	0.674112	93
REF_STRG_1_9576_XLOC_023099	FBgn0036770	Prestin	GO:0070588	calcium ion transmembrane transport	0.667043	97
REF_TRIN_10_02277_XLOC_021748	FBgn0002773	Mlc2	GO:0003012	muscle system process	0.659368	106
REF_TRIN_10_00434_XLOC_092539	FBgn0001083	fw	GO:0042067	establishment of ommatidial planar polarity	0.656478	108
REF_TRIN_3_01759_XLOC_089799	FBgn0026086	Adar	GO:0007626,GO:0042752	locomotory behavior,regulation of circadian rhythm	0.655163	110
REF_STRG_1_33694_XLOC_102235	FBgn0261574	kug	GO:0060269	centripetally migrating follicle cell migration	0.651437	111
COM_SPAL_1_013059_XLOC_046545	FBgn0036180	Duba	GO:0016579	protein deubiquitination	0.647381	114
REF_STRG_1_25997_XLOC_084210	FBgn0027107	Inx6	GO:0007602	phototransduction	0.64627	115
REF_STRG_1_3062_XLOC_057873	FBgn0031519	Fign	GO:0031114	regulation of microtubule depolymerization	0.644256	119
REF_TRIN_5_01180_XLOC_083723	FBgn0004618	gl	GO:0007605	sensory perception of sound	0.643932	120
REF_STRG_1_104596_XLOC_014741	FBgn0025632	CG4313	GO:0007186	G protein-coupled receptor signaling pathway	0.637887	124
REF_STRG_1_85308_XLOC_080385	FBgn0021760	chb	GO:0000226,GO:0007411,GO:0016325	microtubule cytoskeleton organization,axon guidance,oocyte microtubule cytoskeleton organization	0.637466	126
REF_STRG_1_36089_XLOC_106982	FBgn0034789	PIP5K59B	GO:0007603	phototransduction, visible light	0.636107	128
REF_STRG_1_66540_XLOC_051199	FBgn0021760	chb	GO:0000226,GO:0007411,GO:0016325	microtubule cytoskeleton organization,axon guidance,oocyte microtubule cytoskeleton organization	0.624645	137
REF_STRG_1_28953_XLOC_091607	FBgn0039213	atl	GO:0016320,GO:0031114	endoplasmic reticulum membrane fusion,regulation of microtubule depolymerization	0.621491	144
REF_TRIN_16_02808_XLOC_031251	FBgn0026620	tacc	GO:0000226	microtubule cytoskeleton organization	0.619094	147
REF_STRG_1_84972_XLOC_008903	FBgn0264695	Mhc	GO:0006936,GO:0040011	muscle contraction,locomotion	0.618281	149
REF_STRG_1_61115_XLOC_043450	FBgn0002937	ninaB	GO:0007602,GO:0007603	phototransduction,phototransduction, visible light	0.602797	174
REF_STRG_1_63080_XLOC_046286	FBgn0052451	SPoCk	GO:0006816,GO:0070588	calcium ion transport,calcium ion transmembrane transport	0.602364	175
REF_STRG_1_57713_XLOC_038719	FBgn0036727	SecCl	GO:0007165,GO:0042752	signal transduction,regulation of circadian rhythm	0.600178	179
REF_STRG_1_16766_XLOC_054414	FBgn0026181	Rok	GO:0042067,GO:0050770	establishment of ommatidial planar polarity,regulation of axonogenesis	0.598391	182
REF_STRG_1_34699_XLOC_104195	FBgn0000464	Lar	GO:0007411,GO:0060269	axon guidance,centripetally migrating follicle cell migration	0.59711	186
REF_STRG_1_9014_XLOC_019609	FBgn0264695	Mhc	GO:0006936,GO:0040011	muscle contraction,locomotion	0.591814	195
REF_TRIN_15_02618_XLOC_014089	FBgn0002973	numb	GO:0050767,GO:0051960	regulation of neurogenesis,regulation of nervous system development	0.589248	199
REF_STRG_1_22745_XLOC_074826	FBgn0004395	unk	GO:0050767	regulation of neurogenesis	0.58774	204
REF_STRG_1_3156_XLOC_059525	FBgn0264695	Mhc	GO:0006936,GO:0040011	muscle contraction,locomotion	0.584677	208
REF_STRG_1_49040_XLOC_026146	FBgn0024230	Hs2st	GO:0007165	signal transduction	0.572989	224
REF_STRG_1_29964_XLOC_094118	FBgn0026620	tacc	GO:0000226	microtubule cytoskeleton organization	0.563189	241
REF_STRG_1_9383_XLOC_021750	FBgn0002773	Mlc2	GO:0003012	muscle system process	0.557268	252
REF_STRG_1_4043_XLOC_074246	FBgn0025595	AkhR	GO:0007186	G protein-coupled receptor signaling pathway	0.556542	254
REF_STRG_1_97232_XLOC_102150	FBgn0000464	Lar	GO:0007411,GO:0060269	axon guidance,centripetally migrating follicle cell migration	0.556206	256
REF_STRG_1_31123_XLOC_096764	FBgn0285925	Fas1	GO:0007411,GO:0008038	axon guidance,neuron recognition	0.551994	259
REF_TRIN_16_02907_XLOC_019614	FBgn0264695	Mhc	GO:0006936,GO:0040011	muscle contraction,locomotion	0.551571	262
REF_STRG_1_84191_XLOC_078547	FBgn0025631	moody	GO:0007186	G protein-coupled receptor signaling pathway	0.549616	268
REF_TRIN_7_01759_XLOC_081056	FBgn0032946	nrv3	GO:0007605	sensory perception of sound	0.548182	273
REF_TRIN_8_00335_XLOC_103042	FBgn0284408	trol	GO:0009888	tissue development	0.546475	276
REF_STRG_1_26184_XLOC_084694	FBgn0031275	GABA-B-R3	GO:0007186	G protein-coupled receptor signaling pathway	0.546252	277
REF_STRG_1_21963_XLOC_072488	FBgn0264695	Mhc	GO:0006936,GO:0040011	muscle contraction,locomotion	0.545155	281
REF_STRG_1_24998_XLOC_081429	FBgn0033916	Usp20-33	GO:0016579	protein deubiquitination	0.534434	304
REF_STRG_1_24769_XLOC_080857	FBgn0000464	Lar	GO:0007411,GO:0060269	axon guidance,centripetally migrating follicle cell migration	0.533097	305
REF_STRG_1_85880_XLOC_081330	FBgn0038653	Octalpha2R	GO:0007186	G protein-coupled receptor signaling pathway	0.532026	311
COM_SPAL_1_014251_XLOC_050020	FBgn0053208	Mical	GO:0007411	axon guidance	0.531544	312
REF_STRG_1_87645_XLOC_084303	FBgn0002938	ninaC	GO:0007010,GO:0007602,GO:0007603,GO:0016059,GO:0045494	cytoskeleton organization,phototransduction,phototransduction, visible light,deactivation of rhodopsin mediated signaling,photoreceptor cell maintenance	0.531286	314
REF_STRG_1_57164_XLOC_037941	FBgn0000464	Lar	GO:0007411,GO:0060269	axon guidance,centripetally migrating follicle cell migration	0.530004	318
REF_STRG_1_50439_XLOC_028228	FBgn0025741	PlexA	GO:0007411,GO:0050772	axon guidance,positive regulation of axonogenesis	0.52935	321
REF_STRG_1_93108_XLOC_094176	FBgn0029909	mAChR-C	GO:0007186	G protein-coupled receptor signaling pathway	0.525083	335
REF_TRIN_2_03583_XLOC_103991	FBgn0004618	gl	GO:0007605	sensory perception of sound	0.524087	340
REF_STRG_1_56510_XLOC_036959	FBgn0265194	Trpm	GO:0030001	metal ion transport	0.523315	343
COM_SPAL_1_012430_XLOC_044608	FBgn0027108	Inx2	GO:0007154,GO:0007602	cell communication,phototransduction	0.521809	348
REF_STRG_1_24399_XLOC_079841	FBgn0025936	Eph	GO:0007411	axon guidance	0.52059	351
REF_TRIN_16_03363_XLOC_045496	FBgn0027508	Tnks	GO:0045732	positive regulation of protein catabolic process	0.519034	354
REF_STRG_1_67757_XLOC_052926	FBgn0013733	shot	GO:0000226,GO:0030516,GO:0045773	microtubule cytoskeleton organization,regulation of axon extension,positive regulation of axon extension	0.516859	362
REF_STRG_1_52284_XLOC_030985	FBgn0039055	Rassf	GO:0007165	signal transduction	0.515825	364
REF_TRIN_6_03312_XLOC_081392	FBgn0038139	PK2-R2	GO:0007186	G protein-coupled receptor signaling pathway	0.512682	372
REF_STRG_1_105207_XLOC_015980	FBgn0265998	Doa	GO:0042051	compound eye photoreceptor development	0.510618	376
REF_TRIN_15_00027_XLOC_104253	FBgn0004618	gl	GO:0007605	sensory perception of sound	0.509014	378
REF_STRG_1_38332_XLOC_111053	FBgn0011286	RyR	GO:0006816,GO:0006936	calcium ion transport,muscle contraction	0.507026	383
REF_STRG_1_63379_XLOC_046719	FBgn0002940	ninaE	GO:0007186,GO:0007602,GO:0009584,GO:0009589	G protein-coupled receptor signaling pathway,phototransduction,detection of visible light,detection of UV	0.499285	395
REF_STRG_1_76838_XLOC_066563	FBgn0002921	Atpalpha	GO:0006812,GO:0007605,GO:0007626	cation transport,sensory perception of sound,locomotory behavior	0.498331	402
REF_TRIN_13_01216_XLOC_029246	FBgn0031187	Usp2	GO:0016579	protein deubiquitination	0.498198	403
REF_STRG_1_34245_XLOC_103379	FBgn0034012	Hr51	GO:0007411,GO:0042752,GO:0048856	axon guidance,regulation of circadian rhythm,anatomical structure development	0.497712	407
REF_TRIN_5_01924_XLOC_096083	FBgn0026371	SAK	GO:0045732	positive regulation of protein catabolic process	0.493386	420
REF_STRG_1_78243_XLOC_068865	FBgn0259927	CG42450	GO:0007186	G protein-coupled receptor signaling pathway	0.492057	427
REF_TRIN_12_00636_XLOC_079196	FBgn0031026	CG12231	GO:0016579	protein deubiquitination	0.490782	430
REF_STRG_1_63867_XLOC_047396	FBgn0284408	trol	GO:0009888	tissue development	0.490349	433
REF_STRG_1_4329_XLOC_079097	FBgn0013995	Calx	GO:0007602,GO:0030001	phototransduction,metal ion transport	0.490262	434
COM_SPAL_1_010995_XLOC_040052	FBgn0015589	Apc	GO:0030951,GO:0045595,GO:0045732	establishment or maintenance of microtubule cytoskeleton polarity,regulation of cell differentiation,positive regulation of protein catabolic process	0.490231	435
REF_STRG_1_58917_XLOC_040425	FBgn0001991	Ca-alpha1D	GO:0006816,GO:0006936,GO:0070588	calcium ion transport,muscle contraction,calcium ion transmembrane transport	0.48939	438
REF_STRG_1_97893_XLOC_010741	FBgn0003721	Tm1	GO:0006936	muscle contraction	0.485299	451
REF_TRIN_6_00099_XLOC_094077	FBgn0013717	not	GO:0016579	protein deubiquitination	0.48434	453
REF_STRG_1_24994_XLOC_081428	FBgn0036913	Usp32	GO:0016579	protein deubiquitination	0.484175	455
REF_STRG_1_64511_XLOC_008442	FBgn0000490	dpp	GO:0045595	regulation of cell differentiation	0.484091	456
REF_STRG_1_86735_XLOC_082741	FBgn0000464	Lar	GO:0007411,GO:0060269	axon guidance,centripetally migrating follicle cell migration	0.484074	457
REF_STRG_1_30824_XLOC_096084	FBgn0026371	SAK	GO:0045732	positive regulation of protein catabolic process	0.483982	458
REF_TRIN_4_00044_XLOC_066451	FBgn0004618	gl	GO:0007605	sensory perception of sound	0.483235	460
REF_STRG_1_24297_XLOC_079574	FBgn0263111	cac	GO:0006816,GO:0007602,GO:0070588	calcium ion transport,phototransduction,calcium ion transmembrane transport	0.48262	462
COM_SPAL_1_020801_XLOC_070635	FBgn0040505	Alk	GO:0007411,GO:0042051,GO:0045664	axon guidance,compound eye photoreceptor development,regulation of neuron differentiation	0.48132	466
REF_TRIN_6_03269_XLOC_089905	FBgn0039904	Hcf	GO:0045927	positive regulation of growth	0.480951	467
REF_STRG_1_110309_XLOC_003901	FBgn0260005	wtrw	GO:0006812,GO:0006816,GO:0007605	cation transport,calcium ion transport,sensory perception of sound	0.480001	469
REF_TRIN_10_01308_XLOC_092555	FBgn0032208	Ufd4	GO:0048856	anatomical structure development	0.479804	470
REF_STRG_1_7372_XLOC_111543	FBgn0011278	lbe	GO:0045664	regulation of neuron differentiation	0.479786	471
REF_STRG_1_71416_XLOC_058416	FBgn0264695	Mhc	GO:0006936,GO:0040011	muscle contraction,locomotion	0.478079	476
REF_STRG_1_4_XLOC_012878	FBgn0002526	LanA	GO:0007411,GO:0009888,GO:0033627	axon guidance,tissue development,cell adhesion mediated by integrin	0.475973	484
REF_STRG_1_103594_XLOC_012784	FBgn0041097	robo3	GO:0006936,GO:0007411,GO:0008038	muscle contraction,axon guidance,neuron recognition	0.47468	490
REF_STRG_1_73509_XLOC_061525	FBgn0002940	ninaE	GO:0007186,GO:0007602,GO:0009584,GO:0009589	G protein-coupled receptor signaling pathway,phototransduction,detection of visible light,detection of UV	0.474301	492
REF_TRIN_1_01106_XLOC_020038	FBgn0261800	LanB1	GO:0009888,GO:0033627,GO:0048513	tissue development,cell adhesion mediated by integrin,animal organ development	0.474297	493
REF_STRG_1_7312_XLOC_110781	FBgn0264695	Mhc	GO:0006936,GO:0040011	muscle contraction,locomotion	0.472788	496
REF_STRG_1_43829_XLOC_017830	FBgn0010051	Itpr	GO:0006816,GO:0007602,GO:0070588	calcium ion transport,phototransduction,calcium ion transmembrane transport	0.471319	500
REF_TRIN_1_03354_XLOC_089206	FBgn0038874	ETHR	GO:0007186	G protein-coupled receptor signaling pathway	0.470988	501
REF_STRG_1_107484_XLOC_001925	FBgn0027794	Lrpprc2	GO:0022400	regulation of rhodopsin mediated signaling pathway	0.470558	503
REF_TRIN_3_03430_XLOC_089701	FBgn0004618	gl	GO:0007605	sensory perception of sound	0.468162	512
REF_STRG_1_13064_XLOC_039081	FBgn0005640	Eip63E	GO:0002009	morphogenesis of an epithelium	0.467013	516
REF_STRG_1_3037_XLOC_057563	FBgn0015773	NetA	GO:0007411,GO:0009888	axon guidance,tissue development	0.462223	530
REF_TRIN_5_01254_XLOC_097584	FBgn0264693	ens	GO:0000226	microtubule cytoskeleton organization	0.461646	535
REF_STRG_1_83579_XLOC_077644	FBgn0028734	Fmr1	GO:0006935,GO:0007411,GO:0040011	chemotaxis,axon guidance,locomotion	0.460395	542
COM_SPAL_1_006114_XLOC_025094	FBgn0087040	alphaTub67C	GO:0000226	microtubule cytoskeleton organization	0.458794	548
REF_TRIN_12_00358_XLOC_088163	FBgn0020278	loco	GO:0007186,GO:0008277	G protein-coupled receptor signaling pathway,regulation of G protein-coupled receptor signaling pathway	0.458355	549
REF_STRG_1_65498_XLOC_049754	FBgn0042630	Sox21b	GO:0009653	anatomical structure morphogenesis	0.458089	551
REF_STRG_1_9381_XLOC_021749	FBgn0002773	Mlc2	GO:0003012	muscle system process	0.456897	557
COM_SPAL_1_033517_XLOC_112406	FBgn0036892	Lon	GO:0045732	positive regulation of protein catabolic process	0.456646	558
REF_STRG_1_77466_XLOC_067550	FBgn0261800	LanB1	GO:0009888,GO:0033627,GO:0048513	tissue development,cell adhesion mediated by integrin,animal organ development	0.455636	562
REF_TRIN_1_00416_XLOC_102944	FBgn0001325	Kr	GO:0007411,GO:0040034,GO:0050767	axon guidance,regulation of development, heterochronic,regulation of neurogenesis	0.455332	563
REF_STRG_1_48987_XLOC_026093	FBgn0037238	CG1090	GO:0006816,GO:0070588	calcium ion transport,calcium ion transmembrane transport	0.452744	571
REF_STRG_1_20311_XLOC_067325	FBgn0002573	sens	GO:0007411,GO:0042051	axon guidance,compound eye photoreceptor development	0.452414	572
REF_STRG_1_74869_XLOC_063631	FBgn0003656	sws	GO:0045494	photoreceptor cell maintenance	0.45208	574
REF_STRG_1_90371_XLOC_089157	FBgn0001083	fw	GO:0042067	establishment of ommatidial planar polarity	0.445377	601
REF_STRG_1_47064_XLOC_023096	FBgn0016078	wun	GO:0007165	signal transduction	0.444146	604
REF_TRIN_2_03032_XLOC_058703	FBgn0032210	CYLD	GO:0016579	protein deubiquitination	0.44364	606
REF_TRIN_16_04406_XLOC_002238	FBgn0001083	fw	GO:0042067	establishment of ommatidial planar polarity	0.443467	607
REF_STRG_1_2962_XLOC_055851	FBgn0259174	Nedd4	GO:0007411,GO:0045732	axon guidance,positive regulation of protein catabolic process	0.44139	617
REF_STRG_1_76366_XLOC_065827	FBgn0264959	Src42A	GO:0007411	axon guidance	0.441317	618
REF_STRG_1_55501_XLOC_035632	FBgn0002940	ninaE	GO:0007186,GO:0007602,GO:0009584,GO:0009589	G protein-coupled receptor signaling pathway,phototransduction,detection of visible light,detection of UV	0.440245	622
REF_TRIN_15_02318_XLOC_029576	FBgn0003721	Tm1	GO:0006936	muscle contraction	0.439914	624
REF_STRG_1_42584_XLOC_015601	FBgn0264695	Mhc	GO:0006936,GO:0040011	muscle contraction,locomotion	0.437981	633
REF_TRIN_6_00683_XLOC_078864	FBgn0004657	mys	GO:0007411,GO:0033627	axon guidance,cell adhesion mediated by integrin	0.43782	634
REF_TRIN_2_03821_XLOC_074080	FBgn0004618	gl	GO:0007605	sensory perception of sound	0.436944	641
REF_STRG_1_44591_XLOC_019052	FBgn0028956	mthl3	GO:0007186	G protein-coupled receptor signaling pathway	0.436017	645
COM_SPAL_1_002897_XLOC_014231	FBgn0052666	Drak	GO:0002009	morphogenesis of an epithelium	0.435703	649
REF_STRG_1_69007_XLOC_054768	FBgn0000287	salr	GO:0007605	sensory perception of sound	0.434753	651
REF_STRG_1_32401_XLOC_099578	FBgn0016977	spen	GO:0007411	axon guidance	0.43397	653
REF_TRIN_2_03257_XLOC_090111	FBgn0004618	gl	GO:0007605	sensory perception of sound	0.433496	657
REF_STRG_1_110918_XLOC_004396	FBgn0029768	SPR	GO:0007186	G protein-coupled receptor signaling pathway	0.432829	662
REF_STRG_1_112527_XLOC_005867	FBgn0033987	ckn	GO:0007165,GO:0007411	signal transduction,axon guidance	0.431176	667
REF_STRG_1_39356_XLOC_112844	FBgn0060296	pain	GO:0006816,GO:0070588	calcium ion transport,calcium ion transmembrane transport	0.430762	669
REF_STRG_1_62175_XLOC_044978	FBgn0264695	Mhc	GO:0006936,GO:0040011	muscle contraction,locomotion	0.429672	673
REF_TRIN_16_04072_XLOC_037607	FBgn0033633	Smyd4-3	GO:0042051	compound eye photoreceptor development	0.427455	679
REF_STRG_1_36394_XLOC_107554	FBgn0028422	GluRIID	GO:0006816	calcium ion transport	0.426103	687
REF_TRIN_7_03609_XLOC_100475	FBgn0283712	LIMK1	GO:0050770	regulation of axonogenesis	0.424813	692
REF_STRG_1_38434_XLOC_111243	FBgn0000479	dnc	GO:0007165	signal transduction	0.424639	694
REF_STRG_1_38530_XLOC_111451	FBgn0015721	ktub	GO:0007605,GO:0016059	sensory perception of sound,deactivation of rhodopsin mediated signaling	0.42257	701
COM_SPAL_1_003334_XLOC_015736	FBgn0014007	Ptp69D	GO:0007411	axon guidance	0.422221	703
REF_TRIN_13_01208_XLOC_067702	FBgn0004618	gl	GO:0007605	sensory perception of sound	0.420932	707
REF_STRG_1_22082_XLOC_072878	FBgn0029733	CG6927	GO:0007165	signal transduction	0.418404	723
REF_STRG_1_54614_XLOC_034399	FBgn0263006	SERCA	GO:0070588	calcium ion transmembrane transport	0.416463	735
REF_STRG_1_84973_XLOC_008902	FBgn0264695	Mhc	GO:0006936,GO:0040011	muscle contraction,locomotion	0.416038	737
REF_STRG_1_48649_XLOC_025575	FBgn0261836	Msp300	GO:0040011	locomotion	0.415345	739
REF_STRG_1_108770_XLOC_023909	FBgn0266557	kis	GO:0007411,GO:0040011	axon guidance,locomotion	0.415003	741
REF_STRG_1_5897_XLOC_098503	FBgn0010051	Itpr	GO:0006816,GO:0007602,GO:0070588	calcium ion transport,phototransduction,calcium ion transmembrane transport	0.413471	747
REF_STRG_1_26764_XLOC_086113	FBgn0041781	SCAR	GO:0033627	cell adhesion mediated by integrin	0.412408	750
REF_STRG_1_56942_XLOC_037606	FBgn0027495	Smyd4-4	GO:0042051	compound eye photoreceptor development	0.411675	753
REF_TRIN_2_01804_XLOC_067616	FBgn0002772	Mlc1	GO:0006936	muscle contraction	0.41158	754
REF_STRG_1_6936_XLOC_107913	FBgn0003423	slgA	GO:0007626	locomotory behavior	0.409774	763
REF_STRG_1_45540_XLOC_020701	FBgn0016047	nompA	GO:0007605,GO:0050954	sensory perception of sound,sensory perception of mechanical stimulus	0.409248	770
REF_STRG_1_39790_XLOC_113594	FBgn0039055	Rassf	GO:0007165	signal transduction	0.409038	772
COM_SPAL_1_014492_XLOC_050765	FBgn0053517	Dop2R	GO:0007186	G protein-coupled receptor signaling pathway	0.408145	777
REF_STRG_1_89560_XLOC_087768	FBgn0000499	dsh	GO:0042067,GO:0045773,GO:0050770	establishment of ommatidial planar polarity,positive regulation of axon extension,regulation of axonogenesis	0.405923	782
REF_TRIN_12_01950_XLOC_031349	FBgn0015609	CadN	GO:0007411	axon guidance	0.405872	783
REF_STRG_1_34823_XLOC_104484	FBgn0033312	CG8642	GO:0007186	G protein-coupled receptor signaling pathway	0.405864	784
COM_SPAL_1_002244_XLOC_011758	FBgn0001180	hb	GO:0040034,GO:0050767	regulation of development, heterochronic,regulation of neurogenesis	0.404501	792
REF_STRG_1_47499_XLOC_023756	FBgn0033633	Smyd4-3	GO:0042051	compound eye photoreceptor development	0.402796	799
REF_TRIN_14_00310_XLOC_088304	FBgn0263289	scrib	GO:0042067	establishment of ommatidial planar polarity	0.401402	810
REF_STRG_1_49789_XLOC_027288	FBgn0263782	Hmgcr	GO:0007626	locomotory behavior	0.399762	816
REF_STRG_1_97432_XLOC_102535	FBgn0011286	RyR	GO:0006816,GO:0006936	calcium ion transport,muscle contraction	0.398645	822
REF_STRG_1_34267_XLOC_103366	FBgn0001083	fw	GO:0042067	establishment of ommatidial planar polarity	0.398231	826
REF_STRG_1_59537_XLOC_041225	FBgn0010350	Cds	GO:0007602	phototransduction	0.39703	830
REF_STRG_1_9382_XLOC_021760	FBgn0024806	DIP2	GO:0007411	axon guidance	0.396786	832
REF_STRG_1_44798_XLOC_019455	FBgn0263120	Acsl	GO:0007411	axon guidance	0.395699	839
REF_STRG_1_45765_XLOC_021066	FBgn0030823	TTLL1A	GO:0000226	microtubule cytoskeleton organization	0.395036	841
REF_TRIN_6_00522_XLOC_044112	FBgn0285925	Fas1	GO:0007411,GO:0008038	axon guidance,neuron recognition	0.394434	846
REF_STRG_1_21692_XLOC_071579	FBgn0000629	E(z)	GO:0007411	axon guidance	0.392792	858
REF_STRG_1_30299_XLOC_094950	FBgn0033633	Smyd4-3	GO:0042051	compound eye photoreceptor development	0.389613	872
REF_STRG_1_42508_XLOC_015468	FBgn0034168	CG15614	GO:0007186	G protein-coupled receptor signaling pathway	0.388439	877
REF_STRG_1_85393_XLOC_080541	FBgn0039044	p53	GO:0009314	response to radiation	0.388146	879
REF_TRIN_1_00870_XLOC_083220	FBgn0027508	Tnks	GO:0045732	positive regulation of protein catabolic process	0.387155	881
REF_STRG_1_8272_XLOC_014799	FBgn0016047	nompA	GO:0007605,GO:0050954	sensory perception of sound,sensory perception of mechanical stimulus	0.386788	884
REF_STRG_1_15805_XLOC_050322	FBgn0259938	cwo	GO:0042752,GO:0050767	regulation of circadian rhythm,regulation of neurogenesis	0.385831	889
REF_STRG_1_68335_XLOC_053744	FBgn0000464	Lar	GO:0007411,GO:0060269	axon guidance,centripetally migrating follicle cell migration	0.385463	891
REF_TRIN_1_04410_XLOC_030512	FBgn0027582	CG6230	GO:0006812	cation transport	0.385409	892
REF_STRG_1_4909_XLOC_087892	FBgn0004618	gl	GO:0007605	sensory perception of sound	0.38519	894
REF_STRG_1_48919_XLOC_025983	FBgn0261800	LanB1	GO:0009888,GO:0033627,GO:0048513	tissue development,cell adhesion mediated by integrin,animal organ development	0.382524	907
COM_SPAL_1_020075_XLOC_068446	FBgn0002937	ninaB	GO:0007602,GO:0007603	phototransduction,phototransduction, visible light	0.381629	914
REF_TRIN_16_03144_XLOC_007777	FBgn0002526	LanA	GO:0007411,GO:0009888,GO:0033627	axon guidance,tissue development,cell adhesion mediated by integrin	0.381292	916
REF_TRIN_15_03165_XLOC_022064	FBgn0035113	pyx	GO:0006812,GO:0006816	cation transport,calcium ion transport	0.378065	930
REF_STRG_1_15499_XLOC_049097	FBgn0052547	CG32547	GO:0007186	G protein-coupled receptor signaling pathway	0.378002	931
REF_STRG_1_27857_XLOC_089049	FBgn0051201	GluRIIE	GO:0006816	calcium ion transport	0.37658	935
REF_STRG_1_79390_XLOC_070743	FBgn0085443	spri	GO:0007165	signal transduction	0.3759	940
REF_STRG_1_28897_XLOC_091493	FBgn0025740	PlexB	GO:0007411,GO:0050772	axon guidance,positive regulation of axonogenesis	0.375036	945
REF_STRG_1_71718_XLOC_058912	FBgn0013995	Calx	GO:0007602,GO:0030001	phototransduction,metal ion transport	0.37464	950
REF_STRG_1_98577_XLOC_010936	FBgn0050421	Usp15-31	GO:0016579	protein deubiquitination	0.373897	958
REF_STRG_1_77097_XLOC_066996	FBgn0263111	cac	GO:0006816,GO:0007602,GO:0070588	calcium ion transport,phototransduction,calcium ion transmembrane transport	0.369163	979
REF_TRIN_16_04452_XLOC_059516	FBgn0264695	Mhc	GO:0006936,GO:0040011	muscle contraction,locomotion	0.367312	991
REF_STRG_1_47280_XLOC_023424	FBgn0026181	Rok	GO:0042067,GO:0050770	establishment of ommatidial planar polarity,regulation of axonogenesis	0.36689	996
REF_STRG_1_43079_XLOC_016485	FBgn0002940	ninaE	GO:0007186,GO:0007602,GO:0009584,GO:0009589	G protein-coupled receptor signaling pathway,phototransduction,detection of visible light,detection of UV	0.366858	997
REF_TRIN_13_02854_XLOC_096171	FBgn0004646	ogre	GO:0007602,GO:0007603	phototransduction,phototransduction, visible light	0.366303	1001
REF_STRG_1_17365_XLOC_056471	FBgn0016977	spen	GO:0007411	axon guidance	0.364825	1014
COM_SPAL_1_005499_XLOC_023148	FBgn0003656	sws	GO:0045494	photoreceptor cell maintenance	0.364308	1017
REF_STRG_1_48657_XLOC_025582	FBgn0025615	Torsin	GO:0040011	locomotion	0.362701	1028
COM_SPAL_1_017812_XLOC_061169	FBgn0003716	tkv	GO:0022407,GO:0045595,GO:0045927	regulation of cell-cell adhesion,regulation of cell differentiation,positive regulation of growth	0.361805	1031
REF_TRIN_1_04123_XLOC_113796	FBgn0029819	Usp30	GO:0016579	protein deubiquitination	0.360146	1038
REF_STRG_1_96872_XLOC_101496	FBgn0266557	kis	GO:0007411,GO:0040011	axon guidance,locomotion	0.359383	1045
REF_STRG_1_44012_XLOC_018143	FBgn0002873	mud	GO:0007411	axon guidance	0.359271	1047
REF_TRIN_6_02424_XLOC_084177	FBgn0015269	Nf1	GO:0042752	regulation of circadian rhythm	0.358315	1054
REF_TRIN_16_04542_XLOC_037605	FBgn0033633	Smyd4-3	GO:0042051	compound eye photoreceptor development	0.356913	1062
REF_STRG_1_99099_XLOC_011117	FBgn0060296	pain	GO:0006816,GO:0070588	calcium ion transport,calcium ion transmembrane transport	0.355813	1070
REF_STRG_1_65532_XLOC_049806	FBgn0015561	unpg	GO:0051960	regulation of nervous system development	0.354998	1075
REF_STRG_1_56179_XLOC_036558	FBgn0037240	Cont	GO:0007411	axon guidance	0.354923	1077
REF_STRG_1_3036_XLOC_057562	FBgn0015774	NetB	GO:0007411,GO:0009888	axon guidance,tissue development	0.35475	1080
REF_STRG_1_56647_XLOC_037139	FBgn0016034	mael	GO:0007010,GO:0016325	cytoskeleton organization,oocyte microtubule cytoskeleton organization	0.35231	1092
COM_SPAL_1_025351_XLOC_085411	FBgn0001961	Arpc1	GO:0033627	cell adhesion mediated by integrin	0.352086	1093
REF_STRG_1_93736_XLOC_095389	FBgn0031461	daw	GO:0007411	axon guidance	0.351715	1096
REF_STRG_1_98222_XLOC_010828	FBgn0002772	Mlc1	GO:0006936	muscle contraction	0.348948	1114
REF_TRIN_14_00585_XLOC_047546	FBgn0027508	Tnks	GO:0045732	positive regulation of protein catabolic process	0.348672	1117
COM_SPAL_1_012642_XLOC_045331	FBgn0010350	Cds	GO:0007602	phototransduction	0.347738	1121
REF_STRG_1_77588_XLOC_067782	FBgn0053208	Mical	GO:0007411	axon guidance	0.346955	1125
REF_STRG_1_73962_XLOC_062210	FBgn0016047	nompA	GO:0007605,GO:0050954	sensory perception of sound,sensory perception of mechanical stimulus	0.343131	1153
REF_STRG_1_6212_XLOC_101594	FBgn0040505	Alk	GO:0007411,GO:0042051,GO:0045664	axon guidance,compound eye photoreceptor development,regulation of neuron differentiation	0.342024	1161
REF_STRG_1_62445_XLOC_045414	FBgn0261836	Msp300	GO:0040011	locomotion	0.341698	1164
REF_STRG_1_59181_XLOC_040745	FBgn0266557	kis	GO:0007411,GO:0040011	axon guidance,locomotion	0.341148	1170
REF_TRIN_3_00414_XLOC_067134	FBgn0004618	gl	GO:0007605	sensory perception of sound	0.341057	1171
REF_STRG_1_96711_XLOC_101148	FBgn0284255	Arpc4	GO:0033627	cell adhesion mediated by integrin	0.34062	1176
REF_STRG_1_12203_XLOC_035454	FBgn0261836	Msp300	GO:0040011	locomotion	0.340333	1179
REF_STRG_1_28754_XLOC_091158	FBgn0266429	AstA-R1	GO:0007186	G protein-coupled receptor signaling pathway	0.339812	1183
REF_STRG_1_28987_XLOC_091688	FBgn0014133	bif	GO:0006935,GO:0007411	chemotaxis,axon guidance	0.339788	1184
REF_STRG_1_77044_XLOC_066917	FBgn0001983	wor	GO:0050767	regulation of neurogenesis	0.339267	1193
REF_STRG_1_4297_XLOC_078433	FBgn0284408	trol	GO:0009888	tissue development	0.338857	1196
REF_TRIN_15_01603_XLOC_105000	FBgn0003023	otu	GO:0016579	protein deubiquitination	0.33712	1208
REF_STRG_1_52548_XLOC_031388	FBgn0011747	Ank	GO:0007165	signal transduction	0.33647	1214
REF_TRIN_1_01639_XLOC_115367	FBgn0053519	Unc-89	GO:0006936	muscle contraction	0.334916	1222
REF_STRG_1_87522_XLOC_084075	FBgn0085447	sif	GO:0050770,GO:0050772	regulation of axonogenesis,positive regulation of axonogenesis	0.333687	1229
REF_STRG_1_108466_XLOC_002559	FBgn0051721	Trim9	GO:0007411,GO:0050770	axon guidance,regulation of axonogenesis	0.332941	1231
REF_STRG_1_71872_XLOC_059153	FBgn0040068	Vav	GO:0007411	axon guidance	0.331892	1244
REF_STRG_1_85615_XLOC_080925	FBgn0034655	CG10307	GO:0007165	signal transduction	0.33172	1246
REF_STRG_1_79181_XLOC_070412	FBgn0000567	Eip74EF	GO:0040034	regulation of development, heterochronic	0.331639	1247
REF_STRG_1_3425_XLOC_064576	FBgn0005636	nvy	GO:0007411	axon guidance	0.330944	1252
COM_SPAL_1_013992_XLOC_049257	FBgn0032216	Usp14	GO:0016579	protein deubiquitination	0.330256	1256
REF_TRIN_1_00317_XLOC_012617	FBgn0031461	daw	GO:0007411	axon guidance	0.330171	1258
REF_STRG_1_8252_XLOC_014563	FBgn0005614	trpl	GO:0006812,GO:0006816,GO:0007603,GO:0007605,GO:0070588	cation transport,calcium ion transport,phototransduction, visible light,sensory perception of sound,calcium ion transmembrane transport	0.329264	1266
REF_TRIN_14_00172_XLOC_004591	FBgn0004618	gl	GO:0007605	sensory perception of sound	0.328205	1279
REF_STRG_1_49930_XLOC_027479	FBgn0029733	CG6927	GO:0007165	signal transduction	0.327684	1283
REF_STRG_1_72551_XLOC_060099	FBgn0015609	CadN	GO:0007411	axon guidance	0.326831	1290
COM_SPAL_1_010875_XLOC_039716	FBgn0023096	btv	GO:0007605	sensory perception of sound	0.326446	1293
REF_STRG_1_21668_XLOC_071524	FBgn0023096	btv	GO:0007605	sensory perception of sound	0.325658	1298
REF_STRG_1_81865_XLOC_008724	FBgn0039774	CDase	GO:0045494	photoreceptor cell maintenance	0.324997	1303
REF_STRG_1_19771_XLOC_065546	FBgn0264695	Mhc	GO:0006936,GO:0040011	muscle contraction,locomotion	0.324865	1305
REF_STRG_1_18673_XLOC_061476	FBgn0034005	ItgaPS4	GO:0033627	cell adhesion mediated by integrin	0.324323	1314
COM_SPAL_1_003241_XLOC_015432	FBgn0001404	egh	GO:0007411,GO:0016325	axon guidance,oocyte microtubule cytoskeleton organization	0.323985	1319
COM_SPAL_1_026197_XLOC_088145	FBgn0260753	Pdfr	GO:0007186,GO:0042752	G protein-coupled receptor signaling pathway,regulation of circadian rhythm	0.323443	1323
COM_SPAL_1_029422_XLOC_098730	FBgn0037546	mAChR-B	GO:0007186	G protein-coupled receptor signaling pathway	0.323355	1324
REF_STRG_1_58071_XLOC_039191	FBgn0003435	sm	GO:0007411	axon guidance	0.323124	1327
REF_STRG_1_44220_XLOC_018439	FBgn0259231	CCKLR-17D1	GO:0007186	G protein-coupled receptor signaling pathway	0.322409	1331
REF_TRIN_5_00575_XLOC_106641	FBgn0010194	Wnt5	GO:0007411,GO:0045773	axon guidance,positive regulation of axon extension	0.322334	1332
COM_SPAL_1_016857_XLOC_058181	FBgn0086906	sls	GO:0040011	locomotion	0.32221	1333
REF_STRG_1_53877_XLOC_033326	FBgn0287775	18w	GO:0007165,GO:0009653	signal transduction,anatomical structure morphogenesis	0.321878	1337
REF_STRG_1_92473_XLOC_093039	FBgn0086906	sls	GO:0040011	locomotion	0.321323	1346
REF_STRG_1_21962_XLOC_072487	FBgn0264695	Mhc	GO:0006936,GO:0040011	muscle contraction,locomotion	0.320812	1351
REF_STRG_1_8347_XLOC_015341	FBgn0004449	Ten-m	GO:0042051	compound eye photoreceptor development	0.320788	1352
REF_STRG_1_20533_XLOC_067908	FBgn0052227	gogo	GO:0007411	axon guidance	0.320203	1357
REF_STRG_1_74036_XLOC_062318	FBgn0037163	laza	GO:0007165,GO:0007602	signal transduction,phototransduction	0.319833	1360
REF_TRIN_1_00751_XLOC_013500	FBgn0261929	5-HT2B	GO:0007186	G protein-coupled receptor signaling pathway	0.319798	1362
REF_STRG_1_12659_XLOC_037569	FBgn0002878	mus101	GO:0007095	mitotic G2 DNA damage checkpoint	0.319609	1363
REF_TRIN_5_00817_XLOC_114363	FBgn0036282	Smyd4-2	GO:0042051	compound eye photoreceptor development	0.318228	1368
COM_SPAL_1_032358_XLOC_108497	FBgn0030465	CG15743	GO:0007165	signal transduction	0.317928	1371
REF_TRIN_1_01246_XLOC_030770	FBgn0041097	robo3	GO:0006936,GO:0007411,GO:0008038	muscle contraction,axon guidance,neuron recognition	0.316804	1378
REF_STRG_1_3562_XLOC_067309	FBgn0085440	Lgr4	GO:0007186	G protein-coupled receptor signaling pathway	0.316728	1379
COM_SPAL_1_022248_XLOC_075341	FBgn0020618	Rack1	GO:0007626	locomotory behavior	0.31651	1381
REF_STRG_1_2214_XLOC_040985	FBgn0035113	pyx	GO:0006812,GO:0006816	cation transport,calcium ion transport	0.316319	1384
REF_STRG_1_51727_XLOC_030133	FBgn0060296	pain	GO:0006816,GO:0070588	calcium ion transport,calcium ion transmembrane transport	0.316232	1385
REF_TRIN_11_01010_XLOC_086826	FBgn0031375	erm	GO:0050767	regulation of neurogenesis	0.315162	1389
COM_SPAL_1_016325_XLOC_056439	FBgn0003964	usp	GO:0040034,GO:0048856	regulation of development, heterochronic,anatomical structure development	0.314911	1394
REF_STRG_1_76243_XLOC_065654	FBgn0266557	kis	GO:0007411,GO:0040011	axon guidance,locomotion	0.314785	1396
REF_STRG_1_11559_XLOC_032768	FBgn0261563	wb	GO:0007411,GO:0009888	axon guidance,tissue development	0.313986	1401
COM_SPAL_1_034426_XLOC_115494	FBgn0263257	Cngl	GO:0006812	cation transport	0.313517	1404
COM_SPAL_1_029705_XLOC_099588	FBgn0001961	Arpc1	GO:0033627	cell adhesion mediated by integrin	0.313138	1410
REF_STRG_1_101512_XLOC_110882	FBgn0030674	HUWE1	GO:0045732,GO:0050770	positive regulation of protein catabolic process,regulation of axonogenesis	0.312474	1415
REF_STRG_1_24607_XLOC_080362	FBgn0024963	GluClalpha	GO:0007165	signal transduction	0.312058	1418
REF_TRIN_5_02674_XLOC_060737	FBgn0284408	trol	GO:0009888	tissue development	0.310734	1428
COM_SPAL_1_014269_XLOC_050075	FBgn0031952	cdc14	GO:0000226	microtubule cytoskeleton organization	0.30967	1437
REF_TRIN_15_01360_XLOC_009259	FBgn0033633	Smyd4-3	GO:0042051	compound eye photoreceptor development	0.309611	1438
REF_TRIN_6_00855_XLOC_068028	FBgn0004841	TkR86C	GO:0007186	G protein-coupled receptor signaling pathway	0.308966	1444
REF_STRG_1_26997_XLOC_086671	FBgn0033313	Cirl	GO:0007186	G protein-coupled receptor signaling pathway	0.308586	1445
REF_STRG_1_7309_XLOC_110780	FBgn0264695	Mhc	GO:0006936,GO:0040011	muscle contraction,locomotion	0.307428	1455
REF_STRG_1_61119_XLOC_043454	FBgn0011747	Ank	GO:0007165	signal transduction	0.306652	1459
REF_TRIN_10_02325_XLOC_055311	FBgn0000546	EcR	GO:0040034	regulation of development, heterochronic	0.305684	1467
REF_STRG_1_54442_XLOC_034142	FBgn0264695	Mhc	GO:0006936,GO:0040011	muscle contraction,locomotion	0.305164	1472
REF_STRG_1_65531_XLOC_049808	FBgn0024277	trio	GO:0007411,GO:0050770	axon guidance,regulation of axonogenesis	0.303927	1480
COM_SPAL_1_022468_XLOC_076054	FBgn0023096	btv	GO:0007605	sensory perception of sound	0.30383	1482
REF_STRG_1_34106_XLOC_103077	FBgn0261549	rdgA	GO:0007602,GO:0007605,GO:0016059,GO:0045494	phototransduction,sensory perception of sound,deactivation of rhodopsin mediated signaling,photoreceptor cell maintenance	0.303608	1483
REF_STRG_1_17002_XLOC_055335	FBgn0004784	inaC	GO:0007602,GO:0016059	phototransduction,deactivation of rhodopsin mediated signaling	0.302801	1491
REF_TRIN_12_03203_XLOC_016729	FBgn0003090	pk	GO:0030951,GO:0042067,GO:0045773	establishment or maintenance of microtubule cytoskeleton polarity,establishment of ommatidial planar polarity,positive regulation of axon extension	0.302791	1492
REF_STRG_1_101053_XLOC_011764	FBgn0261788	Ank2	GO:0000226,GO:0007165,GO:0007605	microtubule cytoskeleton organization,signal transduction,sensory perception of sound	0.302308	1494
COM_SPAL_1_009472_XLOC_035589	FBgn0004878	cas	GO:0040034,GO:0045664	regulation of development, heterochronic,regulation of neuron differentiation	0.30181	1503
REF_STRG_1_77000_XLOC_066831	FBgn0004395	unk	GO:0050767	regulation of neurogenesis	0.301539	1505
REF_STRG_1_104526_XLOC_000360	FBgn0264695	Mhc	GO:0006936,GO:0040011	muscle contraction,locomotion	0.301177	1511
REF_TRIN_15_01046_XLOC_073084	FBgn0025743	mbt	GO:0007010	cytoskeleton organization	0.301141	1513
REF_TRIN_13_02119_XLOC_005161	FBgn0261836	Msp300	GO:0040011	locomotion	0.300345	1520
REF_TRIN_2_01806_XLOC_101023	FBgn0004618	gl	GO:0007605	sensory perception of sound	0.300125	1527
REF_STRG_1_34425_XLOC_103757	FBgn0051721	Trim9	GO:0007411,GO:0050770	axon guidance,regulation of axonogenesis	0.299437	1531
REF_STRG_1_70670_XLOC_057293	FBgn0051721	Trim9	GO:0007411,GO:0050770	axon guidance,regulation of axonogenesis	0.299253	1533
REF_TRIN_5_03826_XLOC_113541	FBgn0011655	Med	GO:0009653	anatomical structure morphogenesis	0.299112	1534
REF_STRG_1_16519_XLOC_053558	FBgn0000464	Lar	GO:0007411,GO:0060269	axon guidance,centripetally migrating follicle cell migration	0.298435	1536
REF_STRG_1_8529_XLOC_016730	FBgn0037475	Fer1	GO:0032502	developmental process	0.297587	1546
REF_STRG_1_43237_XLOC_016782	FBgn0041092	tai	GO:0045927	positive regulation of growth	0.297495	1547
REF_STRG_1_32402_XLOC_099581	FBgn0002772	Mlc1	GO:0006936	muscle contraction	0.297346	1553
REF_TRIN_13_00379_XLOC_012374	FBgn0039254	Nmnat	GO:0045494	photoreceptor cell maintenance	0.297245	1556
REF_STRG_1_32420_XLOC_099603	FBgn0011202	dia	GO:0007605	sensory perception of sound	0.297185	1557
REF_STRG_1_46575_XLOC_022418	FBgn0031359	Rim2	GO:0040011	locomotion	0.296935	1558
REF_STRG_1_54016_XLOC_033528	FBgn0000121	Arr2	GO:0007605,GO:0016059,GO:0045494	sensory perception of sound,deactivation of rhodopsin mediated signaling,photoreceptor cell maintenance	0.296235	1569
COM_SPAL_1_021090_XLOC_071523	FBgn0023096	btv	GO:0007605	sensory perception of sound	0.295826	1576
REF_STRG_1_9590_XLOC_023159	FBgn0003721	Tm1	GO:0006936	muscle contraction	0.29495	1586
COM_SPAL_1_034315_XLOC_115150	FBgn0001078	ftz-f1	GO:0009888,GO:0040034	tissue development,regulation of development, heterochronic	0.294923	1587
REF_STRG_1_76583_XLOC_066163	FBgn0261788	Ank2	GO:0000226,GO:0007165,GO:0007605	microtubule cytoskeleton organization,signal transduction,sensory perception of sound	0.294117	1596
REF_STRG_1_49309_XLOC_026559	FBgn0029723	Proc-R	GO:0007186	G protein-coupled receptor signaling pathway	0.293978	1597
COM_SPAL_1_031907_XLOC_106974	FBgn0034558	Cib2	GO:0007602	phototransduction	0.293284	1601
REF_STRG_1_6213_XLOC_101595	FBgn0040505	Alk	GO:0007411,GO:0042051,GO:0045664	axon guidance,compound eye photoreceptor development,regulation of neuron differentiation	0.292518	1610
REF_STRG_1_26925_XLOC_086533	FBgn0261836	Msp300	GO:0040011	locomotion	0.292379	1612
REF_STRG_1_1760_XLOC_029374	FBgn0261788	Ank2	GO:0000226,GO:0007165,GO:0007605	microtubule cytoskeleton organization,signal transduction,sensory perception of sound	0.291111	1622
COM_SPAL_1_010403_XLOC_038270	FBgn0051320	HEATR2	GO:0007605	sensory perception of sound	0.291061	1623
REF_STRG_1_18152_XLOC_059357	FBgn0264695	Mhc	GO:0006936,GO:0040011	muscle contraction,locomotion	0.291016	1624
COM_SPAL_1_019441_XLOC_066279	FBgn0283499	InR	GO:0007411,GO:0007626	axon guidance,locomotory behavior	0.290943	1626
REF_TRIN_6_01360_XLOC_055801	FBgn0004618	gl	GO:0007605	sensory perception of sound	0.290902	1627
REF_STRG_1_32570_XLOC_099868	FBgn0284408	trol	GO:0009888	tissue development	0.289294	1649
COM_SPAL_1_019919_XLOC_067931	FBgn0039396	CCAP-R	GO:0007186	G protein-coupled receptor signaling pathway	0.288947	1656
REF_TRIN_14_01163_XLOC_013664	FBgn0021825	DCTN2-p50	GO:0007602,GO:0016325	phototransduction,oocyte microtubule cytoskeleton organization	0.288586	1662
REF_STRG_1_35009_XLOC_104881	FBgn0000320	eya	GO:0007411,GO:0042051,GO:0048856	axon guidance,compound eye photoreceptor development,anatomical structure development	0.288545	1665
REF_STRG_1_49018_XLOC_026122	FBgn0038201	PK1-R	GO:0007186	G protein-coupled receptor signaling pathway	0.288538	1666
REF_STRG_1_51576_XLOC_029883	FBgn0001075	ft	GO:0009888,GO:0042067	tissue development,establishment of ommatidial planar polarity	0.287511	1680
REF_STRG_1_60284_XLOC_042278	FBgn0015773	NetA	GO:0007411,GO:0009888	axon guidance,tissue development	0.287498	1682
COM_SPAL_1_020311_XLOC_069110	FBgn0029905	Nf-YC	GO:0007411	axon guidance	0.287446	1684
REF_TRIN_14_02256_XLOC_081468	FBgn0086362	spn-F	GO:0016325	oocyte microtubule cytoskeleton organization	0.285405	1709
REF_STRG_1_40471_XLOC_114898	FBgn0261800	LanB1	GO:0009888,GO:0033627,GO:0048513	tissue development,cell adhesion mediated by integrin,animal organ development	0.285255	1713
REF_STRG_1_72914_XLOC_060633	FBgn0035113	pyx	GO:0006812,GO:0006816	cation transport,calcium ion transport	0.284609	1718
REF_STRG_1_4246_XLOC_077613	FBgn0033987	ckn	GO:0007165,GO:0007411	signal transduction,axon guidance	0.283953	1728
REF_TRIN_4_03100_XLOC_030318	FBgn0261041	stj	GO:0006816	calcium ion transport	0.283911	1729
COM_SPAL_1_024414_XLOC_082325	FBgn0287844	Dhc1	GO:0007605	sensory perception of sound	0.283491	1738
REF_STRG_1_83219_XLOC_077034	FBgn0003720	tll	GO:0048856	anatomical structure development	0.283322	1740
REF_TRIN_3_01653_XLOC_026827	FBgn0045035	tefu	GO:0007095,GO:0045494	mitotic G2 DNA damage checkpoint,photoreceptor cell maintenance	0.283118	1742
COM_SPAL_1_005185_XLOC_022095	FBgn0040505	Alk	GO:0007411,GO:0042051,GO:0045664	axon guidance,compound eye photoreceptor development,regulation of neuron differentiation	0.282641	1750
REF_STRG_1_6125_XLOC_100782	FBgn0053208	Mical	GO:0007411	axon guidance	0.281899	1757
REF_STRG_1_38593_XLOC_111533	FBgn0260005	wtrw	GO:0006812,GO:0006816,GO:0007605	cation transport,calcium ion transport,sensory perception of sound	0.281456	1766
REF_TRIN_16_04367_XLOC_005582	FBgn0004618	gl	GO:0007605	sensory perception of sound	0.280336	1780
REF_TRIN_13_03193_XLOC_108931	FBgn0287873	zip	GO:0006936	muscle contraction	0.279994	1783
REF_STRG_1_54916_XLOC_034835	FBgn0003218	rdgB	GO:0007602,GO:0007603,GO:0016059	phototransduction,phototransduction, visible light,deactivation of rhodopsin mediated signaling	0.279461	1792
REF_STRG_1_16819_XLOC_054582	FBgn0003218	rdgB	GO:0007602,GO:0007603,GO:0016059	phototransduction,phototransduction, visible light,deactivation of rhodopsin mediated signaling	0.279197	1795
COM_SPAL_1_003130_XLOC_015106	FBgn0037546	mAChR-B	GO:0007186	G protein-coupled receptor signaling pathway	0.278732	1803
COM_SPAL_1_002954_XLOC_014465	FBgn0035995	CG3529	GO:0007165	signal transduction	0.277825	1812
REF_STRG_1_106824_XLOC_001524	FBgn0002938	ninaC	GO:0007010,GO:0007602,GO:0007603,GO:0016059,GO:0045494	cytoskeleton organization,phototransduction,phototransduction, visible light,deactivation of rhodopsin mediated signaling,photoreceptor cell maintenance	0.277787	1813
REF_STRG_1_82977_XLOC_076656	FBgn0261530	nbs	GO:0007095	mitotic G2 DNA damage checkpoint	0.277021	1818
REF_STRG_1_86686_XLOC_082655	FBgn0013733	shot	GO:0000226,GO:0030516,GO:0045773	microtubule cytoskeleton organization,regulation of axon extension,positive regulation of axon extension	0.276459	1824
COM_SPAL_1_010123_XLOC_037508	FBgn0004370	Ptp10D	GO:0007411	axon guidance	0.276112	1832
REF_STRG_1_12977_XLOC_038750	FBgn0040294	POSH	GO:0022407	regulation of cell-cell adhesion	0.275923	1836
REF_STRG_1_42507_XLOC_015467	FBgn0034168	CG15614	GO:0007186	G protein-coupled receptor signaling pathway	0.275836	1838
REF_TRIN_8_02870_XLOC_085165	FBgn0031375	erm	GO:0050767	regulation of neurogenesis	0.27583	1840
REF_STRG_1_21866_XLOC_072182	FBgn0051320	HEATR2	GO:0007605	sensory perception of sound	0.275717	1844
REF_STRG_1_25450_XLOC_082720	FBgn0001325	Kr	GO:0007411,GO:0040034,GO:0050767	axon guidance,regulation of development, heterochronic,regulation of neurogenesis	0.275575	1847
REF_STRG_1_2735_XLOC_051642	FBgn0024943	PIP82	GO:0045494	photoreceptor cell maintenance	0.274984	1856
REF_STRG_1_36185_XLOC_107139	FBgn0001961	Arpc1	GO:0033627	cell adhesion mediated by integrin	0.274272	1862
REF_TRIN_8_00914_XLOC_051113	FBgn0041188	Atx2	GO:0042051	compound eye photoreceptor development	0.273919	1866
COM_SPAL_1_014424_XLOC_050543	FBgn0001083	fw	GO:0042067	establishment of ommatidial planar polarity	0.27364	1871
REF_STRG_1_73116_XLOC_060913	FBgn0265194	Trpm	GO:0030001	metal ion transport	0.273231	1880
REF_STRG_1_36827_XLOC_108301	FBgn0264908	pHCl-1	GO:0007165	signal transduction	0.27284	1887
REF_STRG_1_45225_XLOC_020197	FBgn0010441	pll	GO:0045732	positive regulation of protein catabolic process	0.272577	1889
REF_STRG_1_44157_XLOC_018348	FBgn0001075	ft	GO:0009888,GO:0042067	tissue development,establishment of ommatidial planar polarity	0.272532	1890
REF_TRIN_8_01672_XLOC_104084	FBgn0004618	gl	GO:0007605	sensory perception of sound	0.271732	1900
COM_SPAL_1_030842_XLOC_103390	FBgn0024963	GluClalpha	GO:0007165	signal transduction	0.271722	1901
COM_SPAL_1_002748_XLOC_013673	FBgn0015402	ksr	GO:0007165	signal transduction	0.271179	1910
REF_STRG_1_5817_XLOC_097724	FBgn0013433	beat-Ia	GO:0007411	axon guidance	0.271033	1913
REF_STRG_1_39544_XLOC_113176	FBgn0287844	Dhc1	GO:0007605	sensory perception of sound	0.270941	1915
REF_STRG_1_23057_XLOC_075798	FBgn0266557	kis	GO:0007411,GO:0040011	axon guidance,locomotion	0.270356	1919
REF_STRG_1_45041_XLOC_019874	FBgn0265274	Inx3	GO:0007602,GO:0007603	phototransduction,phototransduction, visible light	0.269695	1931
REF_STRG_1_45328_XLOC_020377	FBgn0261016	clos	GO:0007165	signal transduction	0.269634	1933
REF_TRIN_1_00591_XLOC_025471	FBgn0037875	ZnT86D	GO:0006812	cation transport	0.269456	1937
REF_STRG_1_91325_XLOC_090962	FBgn0002772	Mlc1	GO:0006936	muscle contraction	0.267478	1960
COM_SPAL_1_024302_XLOC_081924	FBgn0041097	robo3	GO:0006936,GO:0007411,GO:0008038	muscle contraction,axon guidance,neuron recognition	0.26744	1961
REF_STRG_1_104704_XLOC_000448	FBgn0003896	tup	GO:0007411	axon guidance	0.267012	1965
REF_STRG_1_66655_XLOC_051354	FBgn0041195	Pkd2	GO:0006812	cation transport	0.266794	1968
REF_STRG_1_44072_XLOC_018221	FBgn0015773	NetA	GO:0007411,GO:0009888	axon guidance,tissue development	0.266662	1971
REF_STRG_1_16759_XLOC_054446	FBgn0013733	shot	GO:0000226,GO:0030516,GO:0045773	microtubule cytoskeleton organization,regulation of axon extension,positive regulation of axon extension	0.266651	1973
REF_STRG_1_31811_XLOC_098259	FBgn0034566	CG9313	GO:0007605	sensory perception of sound	0.266167	1980
REF_STRG_1_89525_XLOC_087691	FBgn0032208	Ufd4	GO:0048856	anatomical structure development	0.265611	1986
REF_TRIN_15_01128_XLOC_087276	FBgn0039532	Mtl	GO:0042067	establishment of ommatidial planar polarity	0.265503	1989
REF_STRG_1_23279_XLOC_076455	FBgn0259099	DCX-EMAP	GO:0000226,GO:0007605	microtubule cytoskeleton organization,sensory perception of sound	0.26514	1993
COM_SPAL_1_013335_XLOC_047332	FBgn0264006	dysc	GO:0007605	sensory perception of sound	0.265126	1994
REF_STRG_1_2386_XLOC_044690	FBgn0028999	nerfin-1	GO:0007411	axon guidance	0.264731	2006
REF_STRG_1_61118_XLOC_043453	FBgn0002937	ninaB	GO:0007602,GO:0007603	phototransduction,phototransduction, visible light	0.264711	2007
REF_STRG_1_76695_XLOC_066336	FBgn0004647	N	GO:0007411,GO:0045595,GO:0050767	axon guidance,regulation of cell differentiation,regulation of neurogenesis	0.262298	2040
REF_TRIN_14_00943_XLOC_024337	FBgn0004618	gl	GO:0007605	sensory perception of sound	0.261963	2045
REF_STRG_1_35518_XLOC_105886	FBgn0004552	Akh	GO:0007186	G protein-coupled receptor signaling pathway	0.261334	2052
REF_TRIN_1_00044_XLOC_054255	FBgn0261788	Ank2	GO:0000226,GO:0007165,GO:0007605	microtubule cytoskeleton organization,signal transduction,sensory perception of sound	0.261064	2056
REF_TRIN_2_04119_XLOC_000747	FBgn0025697	santa-maria	GO:0007602	phototransduction	0.260836	2061
REF_STRG_1_99991_XLOC_107631	FBgn0266084	Fhos	GO:0003012	muscle system process	0.260793	2063
REF_TRIN_1_00569_XLOC_030252	FBgn0016078	wun	GO:0007165	signal transduction	0.260367	2072
REF_TRIN_12_01290_XLOC_101031	FBgn0086784	stmA	GO:0007602	phototransduction	0.259754	2080
REF_STRG_1_6882_XLOC_107528	FBgn0038874	ETHR	GO:0007186	G protein-coupled receptor signaling pathway	0.259173	2090
REF_STRG_1_18528_XLOC_060988	FBgn0053519	Unc-89	GO:0006936	muscle contraction	0.258629	2096
REF_STRG_1_19717_XLOC_065323	FBgn0003701	thr	GO:0002009	morphogenesis of an epithelium	0.258627	2097
REF_STRG_1_63426_XLOC_046792	FBgn0030357	Sclp	GO:0003012	muscle system process	0.258548	2098
REF_TRIN_15_00787_XLOC_036733	FBgn0004618	gl	GO:0007605	sensory perception of sound	0.257591	2112
REF_TRIN_1_03665_XLOC_063531	FBgn0263118	tx	GO:0033627	cell adhesion mediated by integrin	0.25664	2119
REF_STRG_1_67536_XLOC_052619	FBgn0035934	TrpA1	GO:0006812,GO:0006816,GO:0007602	cation transport,calcium ion transport,phototransduction	0.256115	2125
REF_STRG_1_56941_XLOC_037604	FBgn0033633	Smyd4-3	GO:0042051	compound eye photoreceptor development	0.255858	2132
COM_SPAL_1_024552_XLOC_082772	FBgn0266347	nAChRalpha4	GO:0007165	signal transduction	0.255776	2134
REF_STRG_1_47832_XLOC_024257	FBgn0086898	dgo	GO:0042067	establishment of ommatidial planar polarity	0.254478	2150
COM_SPAL_1_033378_XLOC_111885	FBgn0050421	Usp15-31	GO:0016579	protein deubiquitination	0.254441	2153
REF_TRIN_7_01011_XLOC_040444	FBgn0260972	alc	GO:0007165	signal transduction	0.254107	2155
REF_TRIN_1_04181_XLOC_096435	FBgn0035533	Cip4	GO:0007165	signal transduction	0.253613	2167
REF_STRG_1_23912_XLOC_078227	FBgn0034911	GlyT	GO:0042752	regulation of circadian rhythm	0.253558	2169
REF_TRIN_5_01542_XLOC_113616	FBgn0024277	trio	GO:0007411,GO:0050770	axon guidance,regulation of axonogenesis	0.252969	2178
REF_STRG_1_42461_XLOC_015401	FBgn0086906	sls	GO:0040011	locomotion	0.252751	2180
REF_TRIN_6_01495_XLOC_045644	FBgn0031375	erm	GO:0050767	regulation of neurogenesis	0.252308	2192
REF_TRIN_8_01164_XLOC_067199	FBgn0052666	Drak	GO:0002009	morphogenesis of an epithelium	0.251991	2198
REF_STRG_1_53203_XLOC_032342	FBgn0000121	Arr2	GO:0007605,GO:0016059,GO:0045494	sensory perception of sound,deactivation of rhodopsin mediated signaling,photoreceptor cell maintenance	0.25167	2202
REF_STRG_1_67163_XLOC_052057	FBgn0263396	sqd	GO:0016325	oocyte microtubule cytoskeleton organization	0.250177	2220
REF_STRG_1_97595_XLOC_102840	FBgn0033633	Smyd4-3	GO:0042051	compound eye photoreceptor development	0.25009	2221
REF_STRG_1_52072_XLOC_030648	FBgn0053519	Unc-89	GO:0006936	muscle contraction	0.250058	2222
REF_STRG_1_56349_XLOC_036777	FBgn0035113	pyx	GO:0006812,GO:0006816	cation transport,calcium ion transport	0.249974	2224
REF_STRG_1_54718_XLOC_034545	FBgn0264089	sli	GO:0007411	axon guidance	0.249004	2241
REF_TRIN_10_02372_XLOC_060198	FBgn0003255	rk	GO:0007186	G protein-coupled receptor signaling pathway	0.248882	2242
REF_STRG_1_14560_XLOC_045368	FBgn0264270	Sxl	GO:0033120	positive regulation of RNA splicing	0.248772	2246
REF_STRG_1_76266_XLOC_065682	FBgn0020510	Abi	GO:0033627,GO:0060269	cell adhesion mediated by integrin,centripetally migrating follicle cell migration	0.24864	2248
COM_SPAL_1_027959_XLOC_093979	FBgn0001108	DCTN1-p150	GO:0042051,GO:0050772	compound eye photoreceptor development,positive regulation of axonogenesis	0.248201	2255
REF_STRG_1_38420_XLOC_111217	FBgn0010288	Uch	GO:0016579	protein deubiquitination	0.248064	2258
REF_TRIN_5_00859_XLOC_088233	FBgn0261788	Ank2	GO:0000226,GO:0007165,GO:0007605	microtubule cytoskeleton organization,signal transduction,sensory perception of sound	0.247715	2265
REF_STRG_1_72923_XLOC_060645	FBgn0033504	CAP	GO:0007605,GO:0050954	sensory perception of sound,sensory perception of mechanical stimulus	0.246947	2280
REF_TRIN_3_03651_XLOC_114630	FBgn0261552	ps	GO:0033120	positive regulation of RNA splicing	0.246819	2283
REF_TRIN_10_03268_XLOC_066915	FBgn0001983	wor	GO:0050767	regulation of neurogenesis	0.246767	2284
REF_STRG_1_42772_XLOC_015928	FBgn0041195	Pkd2	GO:0006812	cation transport	0.246731	2286
REF_STRG_1_30712_XLOC_095871	FBgn0025740	PlexB	GO:0007411,GO:0050772	axon guidance,positive regulation of axonogenesis	0.246605	2290
REF_TRIN_8_01070_XLOC_045041	FBgn0261046	Dscam3	GO:0007411	axon guidance	0.246257	2297
REF_TRIN_16_04483_XLOC_000335	FBgn0278608	Dsp1	GO:0032502	developmental process	0.245756	2304
COM_SPAL_1_003021_XLOC_014706	FBgn0034070	SP2353	GO:0009888	tissue development	0.245318	2309
REF_STRG_1_12206_XLOC_035590	FBgn0004878	cas	GO:0040034,GO:0045664	regulation of development, heterochronic,regulation of neuron differentiation	0.245142	2312
REF_STRG_1_37984_XLOC_110388	FBgn0261836	Msp300	GO:0040011	locomotion	0.244908	2320
REF_TRIN_10_00032_XLOC_101685	FBgn0004618	gl	GO:0007605	sensory perception of sound	0.244742	2323
COM_SPAL_1_010559_XLOC_038739	FBgn0267431	Myo81F	GO:0007165	signal transduction	0.243276	2339
REF_STRG_1_64661_XLOC_048546	FBgn0013810	Dhc36C	GO:0007605	sensory perception of sound	0.24311	2343
REF_STRG_1_41570_XLOC_013893	FBgn0002873	mud	GO:0007411	axon guidance	0.242154	2361
REF_STRG_1_4038_XLOC_073850	FBgn0042630	Sox21b	GO:0009653	anatomical structure morphogenesis	0.242114	2365
REF_STRG_1_81119_XLOC_073596	FBgn0033633	Smyd4-3	GO:0042051	compound eye photoreceptor development	0.24168	2370
REF_STRG_1_85575_XLOC_080849	FBgn0267376	SelR	GO:0007411	axon guidance	0.241451	2374
REF_TRIN_7_02268_XLOC_022065	FBgn0000163	baz	GO:0000226,GO:0016325	microtubule cytoskeleton organization,oocyte microtubule cytoskeleton organization	0.240695	2387
REF_STRG_1_79308_XLOC_008660	FBgn0261574	kug	GO:0060269	centripetally migrating follicle cell migration	0.240619	2389
REF_STRG_1_67957_XLOC_053190	FBgn0264000	GluRIB	GO:0006812	cation transport	0.240568	2390
COM_SPAL_1_013966_XLOC_049197	FBgn0259108	futsch	GO:0000226,GO:0031114	microtubule cytoskeleton organization,regulation of microtubule depolymerization	0.240519	2391
REF_STRG_1_71458_XLOC_058492	FBgn0086906	sls	GO:0040011	locomotion	0.240146	2397
REF_STRG_1_85474_XLOC_080670	FBgn0024836	stan	GO:0007186,GO:0007411,GO:0042067,GO:0045773,GO:0050770	G protein-coupled receptor signaling pathway,axon guidance,establishment of ommatidial planar polarity,positive regulation of axon extension,regulation of axonogenesis	0.239302	2409
REF_STRG_1_88034_XLOC_009155	FBgn0033633	Smyd4-3	GO:0042051	compound eye photoreceptor development	0.23918	2413
REF_STRG_1_4563_XLOC_082937	FBgn0052758	Snx27	GO:0007165	signal transduction	0.238763	2423
REF_STRG_1_97715_XLOC_103057	FBgn0013733	shot	GO:0000226,GO:0030516,GO:0045773	microtubule cytoskeleton organization,regulation of axon extension,positive regulation of axon extension	0.238569	2424
REF_STRG_1_95705_XLOC_099207	FBgn0014269	prod	GO:0042752	regulation of circadian rhythm	0.237947	2437
REF_TRIN_16_00192_XLOC_023319	FBgn0041775	tral	GO:0000226	microtubule cytoskeleton organization	0.237897	2439
REF_STRG_1_64304_XLOC_048011	FBgn0261261	plx	GO:0033627	cell adhesion mediated by integrin	0.237837	2440
REF_STRG_1_87361_XLOC_083774	FBgn0265274	Inx3	GO:0007602,GO:0007603	phototransduction,phototransduction, visible light	0.237792	2441
COM_SPAL_1_013755_XLOC_048615	FBgn0053639	CG33639	GO:0007186	G protein-coupled receptor signaling pathway	0.23747	2442
REF_STRG_1_72044_XLOC_059405	FBgn0051201	GluRIIE	GO:0006816	calcium ion transport	0.237121	2448
REF_TRIN_7_02019_XLOC_031086	FBgn0004618	gl	GO:0007605	sensory perception of sound	0.236823	2451
REF_STRG_1_18214_XLOC_059647	FBgn0016919	nompB	GO:0007605	sensory perception of sound	0.236684	2460
REF_TRIN_1_00998_XLOC_008261	FBgn0004842	RYa-R	GO:0007186	G protein-coupled receptor signaling pathway	0.236267	2464
REF_TRIN_15_02440_XLOC_023927	FBgn0003129	Poxm	GO:0048856	anatomical structure development	0.236226	2465
REF_TRIN_10_03137_XLOC_058747	FBgn0051720	mthl15	GO:0007186	G protein-coupled receptor signaling pathway	0.236143	2469
REF_STRG_1_40178_XLOC_114344	FBgn0052475	mthl8	GO:0007186	G protein-coupled receptor signaling pathway	0.235982	2470
REF_STRG_1_77783_XLOC_068116	FBgn0263120	Acsl	GO:0007411	axon guidance	0.235402	2476
REF_STRG_1_110268_XLOC_003873	FBgn0024963	GluClalpha	GO:0007165	signal transduction	0.235244	2479
REF_STRG_1_54005_XLOC_033501	FBgn0261788	Ank2	GO:0000226,GO:0007165,GO:0007605	microtubule cytoskeleton organization,signal transduction,sensory perception of sound	0.234684	2487
REF_STRG_1_9989_XLOC_025421	FBgn0011747	Ank	GO:0007165	signal transduction	0.234606	2490
REF_STRG_1_84223_XLOC_078619	FBgn0287844	Dhc1	GO:0007605	sensory perception of sound	0.234434	2497
REF_STRG_1_99184_XLOC_011141	FBgn0051720	mthl15	GO:0007186	G protein-coupled receptor signaling pathway	0.23404	2500
REF_STRG_1_101337_XLOC_011852	FBgn0262029	d	GO:0042067,GO:0045927	establishment of ommatidial planar polarity,positive regulation of growth	0.233325	2515
REF_TRIN_5_03556_XLOC_100154	FBgn0039214	puf	GO:0016579	protein deubiquitination	0.233092	2519
COM_SPAL_1_025532_XLOC_086048	FBgn0000577	en	GO:0007411	axon guidance	0.233061	2520
COM_SPAL_1_027116_XLOC_091292	FBgn0285917	sbb	GO:0007411	axon guidance	0.232995	2522
REF_TRIN_13_01417_XLOC_113108	FBgn0266557	kis	GO:0007411,GO:0040011	axon guidance,locomotion	0.232639	2531
REF_TRIN_4_01517_XLOC_096928	FBgn0004618	gl	GO:0007605	sensory perception of sound	0.232333	2537
REF_STRG_1_54709_XLOC_034534	FBgn0261931	CG42797	GO:0045732	positive regulation of protein catabolic process	0.232213	2538
REF_STRG_1_6891_XLOC_107710	FBgn0010473	tutl	GO:0007411	axon guidance	0.231924	2548
REF_STRG_1_80834_XLOC_073105	FBgn0029147	NtR	GO:0007165	signal transduction	0.231243	2558
REF_STRG_1_29254_XLOC_092359	FBgn0004864	hop	GO:0042067	establishment of ommatidial planar polarity	0.231038	2560
COM_SPAL_1_005157_XLOC_022019	FBgn0261244	inaE	GO:0007602	phototransduction	0.230679	2566
REF_STRG_1_22479_XLOC_074014	FBgn0016977	spen	GO:0007411	axon guidance	0.230479	2571
REF_STRG_1_83922_XLOC_078164	FBgn0015609	CadN	GO:0007411	axon guidance	0.23033	2576
REF_STRG_1_23834_XLOC_077993	FBgn0085512	RYa	GO:0007186	G protein-coupled receptor signaling pathway	0.229914	2588
REF_STRG_1_82762_XLOC_076307	FBgn0037408	NPFR	GO:0007186	G protein-coupled receptor signaling pathway	0.229057	2600
REF_STRG_1_74923_XLOC_063721	FBgn0001075	ft	GO:0009888,GO:0042067	tissue development,establishment of ommatidial planar polarity	0.22841	2613
REF_STRG_1_77719_XLOC_068027	FBgn0004841	TkR86C	GO:0007186	G protein-coupled receptor signaling pathway	0.228193	2621
REF_STRG_1_12471_XLOC_036872	FBgn0035113	pyx	GO:0006812,GO:0006816	cation transport,calcium ion transport	0.227792	2628
REF_STRG_1_103595_XLOC_012785	FBgn0005631	robo1	GO:0007411,GO:0008038	axon guidance,neuron recognition	0.227523	2636
REF_STRG_1_55087_XLOC_035083	FBgn0027108	Inx2	GO:0007154,GO:0007602	cell communication,phototransduction	0.227057	2640
REF_STRG_1_69119_XLOC_054944	FBgn0001083	fw	GO:0042067	establishment of ommatidial planar polarity	0.226989	2643
REF_STRG_1_92829_XLOC_093671	FBgn0260798	Gprk1	GO:0007603	phototransduction, visible light	0.226901	2646
REF_STRG_1_53678_XLOC_033047	FBgn0005558	ey	GO:0048856	anatomical structure development	0.226618	2653
REF_TRIN_6_03255_XLOC_039612	FBgn0040333	brv3	GO:0006816	calcium ion transport	0.226133	2659
REF_STRG_1_110933_XLOC_004410	FBgn0030242	sofe	GO:0000226,GO:0007186	microtubule cytoskeleton organization,G protein-coupled receptor signaling pathway	0.225806	2666
REF_STRG_1_40555_XLOC_115083	FBgn0002526	LanA	GO:0007411,GO:0009888,GO:0033627	axon guidance,tissue development,cell adhesion mediated by integrin	0.224797	2685
REF_STRG_1_102865_XLOC_012495	FBgn0004839	otk	GO:0007411	axon guidance	0.224772	2686
REF_STRG_1_67747_XLOC_052923	FBgn0086655	jing	GO:0007411	axon guidance	0.224711	2689
COM_SPAL_1_019881_XLOC_067805	FBgn0267698	Pak	GO:0007411,GO:0050770	axon guidance,regulation of axonogenesis	0.224466	2692
REF_TRIN_16_03702_XLOC_063061	FBgn0035001	Slik	GO:0032879	regulation of localization	0.224287	2695
COM_SPAL_1_006280_XLOC_025604	FBgn0024963	GluClalpha	GO:0007165	signal transduction	0.224271	2697
REF_STRG_1_56424_XLOC_036861	FBgn0004885	tok	GO:0007411	axon guidance	0.223926	2703
REF_STRG_1_106455_XLOC_001316	FBgn0263111	cac	GO:0006816,GO:0007602,GO:0070588	calcium ion transport,phototransduction,calcium ion transmembrane transport	0.223811	2708
REF_TRIN_10_01354_XLOC_104951	FBgn0005636	nvy	GO:0007411	axon guidance	0.223511	2713
REF_STRG_1_8425_XLOC_016132	FBgn0262029	d	GO:0042067,GO:0045927	establishment of ommatidial planar polarity,positive regulation of growth	0.223335	2718
REF_STRG_1_100029_XLOC_107720	FBgn0000562	egl	GO:0016325	oocyte microtubule cytoskeleton organization	0.223143	2723
REF_STRG_1_43755_XLOC_017672	FBgn0004841	TkR86C	GO:0007186	G protein-coupled receptor signaling pathway	0.22314	2724
REF_STRG_1_56347_XLOC_036775	FBgn0004106	Cdk1	GO:0007095	mitotic G2 DNA damage checkpoint	0.222914	2729
REF_STRG_1_92913_XLOC_009673	FBgn0035539	slow	GO:0048856	anatomical structure development	0.22275	2735
REF_STRG_1_98294_XLOC_010845	FBgn0263391	hts	GO:0007411	axon guidance	0.222483	2743
REF_STRG_1_70839_XLOC_057539	FBgn0025740	PlexB	GO:0007411,GO:0050772	axon guidance,positive regulation of axonogenesis	0.222366	2747
COM_SPAL_1_009488_XLOC_035633	FBgn0003249	Rh3	GO:0007186,GO:0007602,GO:0009589	G protein-coupled receptor signaling pathway,phototransduction,detection of UV	0.221842	2758
REF_STRG_1_106838_XLOC_019548	FBgn0033159	Dscam1	GO:0007411,GO:0050770	axon guidance,regulation of axonogenesis	0.22146	2762
COM_SPAL_1_011076_XLOC_040277	FBgn0031519	Fign	GO:0031114	regulation of microtubule depolymerization	0.221333	2768
REF_STRG_1_5613_XLOC_095282	FBgn0036995	atk	GO:0040011	locomotion	0.22125	2769
REF_STRG_1_76730_XLOC_066391	FBgn0060296	pain	GO:0006816,GO:0070588	calcium ion transport,calcium ion transmembrane transport	0.221136	2771
REF_STRG_1_3832_XLOC_071348	FBgn0261563	wb	GO:0007411,GO:0009888	axon guidance,tissue development	0.220987	2773
REF_TRIN_5_03277_XLOC_104595	FBgn0040324	Ephrin	GO:0007411	axon guidance	0.220478	2781
REF_STRG_1_97985_XLOC_103556	FBgn0024277	trio	GO:0007411,GO:0050770	axon guidance,regulation of axonogenesis	0.220038	2789
REF_TRIN_5_03186_XLOC_083412	FBgn0003721	Tm1	GO:0006936	muscle contraction	0.219724	2791
REF_TRIN_8_00692_XLOC_063096	FBgn0004618	gl	GO:0007605	sensory perception of sound	0.219635	2793
REF_STRG_1_3799_XLOC_070966	FBgn0050281	CG30281	GO:0007186	G protein-coupled receptor signaling pathway	0.218951	2804
COM_SPAL_1_009041_XLOC_034334	FBgn0036494	Toll-6	GO:0007165,GO:0007411	signal transduction,axon guidance	0.21887	2806
COM_SPAL_1_002983_XLOC_014548	FBgn0000464	Lar	GO:0007411,GO:0060269	axon guidance,centripetally migrating follicle cell migration	0.218467	2809
REF_STRG_1_41376_XLOC_013535	FBgn0033159	Dscam1	GO:0007411,GO:0050770	axon guidance,regulation of axonogenesis	0.218219	2810
REF_STRG_1_66259_XLOC_050823	FBgn0051760	CG31760	GO:0007186	G protein-coupled receptor signaling pathway	0.218152	2811
COM_SPAL_1_002297_XLOC_012004	FBgn0037081	barc	GO:0033120,GO:0050767	positive regulation of RNA splicing,regulation of neurogenesis	0.217712	2819
REF_STRG_1_76198_XLOC_065591	FBgn0001250	if	GO:0007411,GO:0033627	axon guidance,cell adhesion mediated by integrin	0.21732	2824
COM_SPAL_1_011543_XLOC_041829	FBgn0037875	ZnT86D	GO:0006812	cation transport	0.217116	2827
REF_STRG_1_80798_XLOC_073022	FBgn0250910	Octbeta3R	GO:0007186	G protein-coupled receptor signaling pathway	0.216421	2843
REF_STRG_1_84955_XLOC_079787	FBgn0002773	Mlc2	GO:0003012	muscle system process	0.216405	2844
REF_STRG_1_91943_XLOC_092018	FBgn0284408	trol	GO:0009888	tissue development	0.216095	2848
REF_TRIN_9_02892_XLOC_009847	FBgn0004618	gl	GO:0007605	sensory perception of sound	0.215958	2853
REF_STRG_1_38818_XLOC_111926	FBgn0027108	Inx2	GO:0007154,GO:0007602	cell communication,phototransduction	0.215429	2867
REF_STRG_1_4711_XLOC_084716	FBgn0028476	Usp1	GO:0016579	protein deubiquitination	0.215095	2872
COM_SPAL_1_020871_XLOC_070790	FBgn0034012	Hr51	GO:0007411,GO:0042752,GO:0048856	axon guidance,regulation of circadian rhythm,anatomical structure development	0.214958	2876
REF_STRG_1_10523_XLOC_028265	FBgn0024963	GluClalpha	GO:0007165	signal transduction	0.214941	2878
COM_SPAL_1_034450_XLOC_115549	FBgn0061469	Ube3a	GO:0040011	locomotion	0.214804	2881
REF_STRG_1_111408_XLOC_030509	FBgn0287724	Ca-beta	GO:0070588	calcium ion transmembrane transport	0.21462	2886
REF_STRG_1_79802_XLOC_071409	FBgn0283521	lola	GO:0007411	axon guidance	0.214292	2892
REF_TRIN_6_02515_XLOC_059359	FBgn0264695	Mhc	GO:0006936,GO:0040011	muscle contraction,locomotion	0.213293	2915
REF_STRG_1_35900_XLOC_106618	FBgn0026086	Adar	GO:0007626,GO:0042752	locomotory behavior,regulation of circadian rhythm	0.212612	2925
COM_SPAL_1_015610_XLOC_054184	FBgn0263289	scrib	GO:0042067	establishment of ommatidial planar polarity	0.212599	2927
REF_TRIN_2_02762_XLOC_038176	FBgn0011747	Ank	GO:0007165	signal transduction	0.212596	2928
REF_TRIN_14_00480_XLOC_054014	FBgn0038504	Sur-8	GO:0007165	signal transduction	0.212582	2929
REF_STRG_1_33977_XLOC_102845	FBgn0011327	Uch-L5	GO:0016579	protein deubiquitination	0.21227	2934
REF_TRIN_16_02990_XLOC_036008	FBgn0026086	Adar	GO:0007626,GO:0042752	locomotory behavior,regulation of circadian rhythm	0.212262	2935
REF_STRG_1_74361_XLOC_062824	FBgn0040294	POSH	GO:0022407	regulation of cell-cell adhesion	0.211324	2963
REF_STRG_1_66007_XLOC_050472	FBgn0021742	C901	GO:0007154	cell communication	0.210706	2974
REF_STRG_1_104516_XLOC_000353	FBgn0264695	Mhc	GO:0006936,GO:0040011	muscle contraction,locomotion	0.210544	2977
REF_STRG_1_82975_XLOC_076649	FBgn0014184	Oda	GO:0045732	positive regulation of protein catabolic process	0.210512	2980
REF_STRG_1_13110_XLOC_039363	FBgn0000097	aop	GO:0050767	regulation of neurogenesis	0.2104	2981
REF_TRIN_2_00919_XLOC_018058	FBgn0261788	Ank2	GO:0000226,GO:0007165,GO:0007605	microtubule cytoskeleton organization,signal transduction,sensory perception of sound	0.210254	2984
COM_SPAL_1_031331_XLOC_105081	FBgn0286784	TER94	GO:0000226,GO:0016320	microtubule cytoskeleton organization,endoplasmic reticulum membrane fusion	0.21007	2987
REF_STRG_1_75418_XLOC_064388	FBgn0266557	kis	GO:0007411,GO:0040011	axon guidance,locomotion	0.209726	2997
COM_SPAL_1_003072_XLOC_014878	FBgn0033159	Dscam1	GO:0007411,GO:0050770	axon guidance,regulation of axonogenesis	0.209239	3008
REF_STRG_1_11448_XLOC_032193	FBgn0023096	btv	GO:0007605	sensory perception of sound	0.209004	3016
REF_TRIN_13_01168_XLOC_075638	FBgn0039132	AP-1sigma	GO:0007411,GO:0042051	axon guidance,compound eye photoreceptor development	0.208411	3024
COM_SPAL_1_018905_XLOC_064539	FBgn0052238	TTLL1B	GO:0000226	microtubule cytoskeleton organization	0.207493	3037
REF_STRG_1_72670_XLOC_060302	FBgn0261041	stj	GO:0006816	calcium ion transport	0.206855	3048
REF_TRIN_14_01582_XLOC_075669	FBgn0004618	gl	GO:0007605	sensory perception of sound	0.206751	3052
REF_STRG_1_66073_XLOC_050552	FBgn0030241	feo	GO:0000226	microtubule cytoskeleton organization	0.206747	3053
REF_TRIN_5_03272_XLOC_099693	FBgn0040324	Ephrin	GO:0007411	axon guidance	0.206684	3054
REF_STRG_1_44846_XLOC_019540	FBgn0039354	Lgr3	GO:0007186	G protein-coupled receptor signaling pathway	0.206605	3057
REF_STRG_1_33088_XLOC_101021	FBgn0003884	alphaTub84B	GO:0000226	microtubule cytoskeleton organization	0.206361	3062
REF_TRIN_5_02899_XLOC_041147	FBgn0004618	gl	GO:0007605	sensory perception of sound	0.206106	3072
REF_STRG_1_69401_XLOC_055326	FBgn0050263	stum	GO:0042330,GO:0050954	taxis,sensory perception of mechanical stimulus	0.205836	3080
REF_STRG_1_86684_XLOC_082653	FBgn0001991	Ca-alpha1D	GO:0006816,GO:0006936,GO:0070588	calcium ion transport,muscle contraction,calcium ion transmembrane transport	0.205541	3087
REF_STRG_1_67587_XLOC_052702	FBgn0260794	ctrip	GO:0045732	positive regulation of protein catabolic process	0.205132	3095
REF_TRIN_14_00096_XLOC_112272	FBgn0261800	LanB1	GO:0009888,GO:0033627,GO:0048513	tissue development,cell adhesion mediated by integrin,animal organ development	0.204615	3105
COM_SPAL_1_011722_XLOC_042382	FBgn0003353	sei	GO:0007605	sensory perception of sound	0.203335	3126
REF_TRIN_14_01410_XLOC_082733	FBgn0038167	Lkb1	GO:0016325	oocyte microtubule cytoskeleton organization	0.203331	3127
REF_STRG_1_84954_XLOC_079786	FBgn0002773	Mlc2	GO:0003012	muscle system process	0.203248	3129
REF_STRG_1_13598_XLOC_041631	FBgn0266084	Fhos	GO:0003012	muscle system process	0.203227	3130
REF_TRIN_2_01800_XLOC_079743	FBgn0002772	Mlc1	GO:0006936	muscle contraction	0.202529	3142
REF_TRIN_12_02313_XLOC_009848	FBgn0261722	fwe	GO:0006816,GO:0070588	calcium ion transport,calcium ion transmembrane transport	0.202209	3148
REF_STRG_1_65085_XLOC_049139	FBgn0004381	Klp68D	GO:0030951	establishment or maintenance of microtubule cytoskeleton polarity	0.201802	3160
REF_STRG_1_21448_XLOC_070807	FBgn0261788	Ank2	GO:0000226,GO:0007165,GO:0007605	microtubule cytoskeleton organization,signal transduction,sensory perception of sound	0.201531	3169
REF_STRG_1_24026_XLOC_078628	FBgn0053519	Unc-89	GO:0006936	muscle contraction	0.201521	3170
REF_STRG_1_69475_XLOC_055454	FBgn0053519	Unc-89	GO:0006936	muscle contraction	0.201092	3179
REF_STRG_1_22053_XLOC_072749	FBgn0284247	ds	GO:0042067	establishment of ommatidial planar polarity	0.201078	3180
REF_STRG_1_45539_XLOC_020700	FBgn0030808	RhoGAP15B	GO:0007165	signal transduction	0.200619	3191
REF_TRIN_3_01950_XLOC_070263	FBgn0002917	na	GO:0042752	regulation of circadian rhythm	0.200475	3194
REF_STRG_1_33530_XLOC_101906	FBgn0039213	atl	GO:0016320,GO:0031114	endoplasmic reticulum membrane fusion,regulation of microtubule depolymerization	0.200269	3204
REF_TRIN_14_02865_XLOC_026950	FBgn0266674	Sec15	GO:0007411	axon guidance	0.2001	3211
REF_STRG_1_108799_XLOC_023959	FBgn0261800	LanB1	GO:0009888,GO:0033627,GO:0048513	tissue development,cell adhesion mediated by integrin,animal organ development	0.199572	3227
REF_STRG_1_22665_XLOC_074581	FBgn0053696	CNMaR	GO:0007186	G protein-coupled receptor signaling pathway	0.199328	3234
REF_STRG_1_6161_XLOC_101121	FBgn0005631	robo1	GO:0007411,GO:0008038	axon guidance,neuron recognition	0.198859	3242
REF_TRIN_7_00442_XLOC_060098	FBgn0000463	Dl	GO:0042051	compound eye photoreceptor development	0.198527	3245
REF_TRIN_5_02261_XLOC_054653	FBgn0046704	Liprin-alpha	GO:0007411	axon guidance	0.198153	3253
REF_STRG_1_21670_XLOC_071522	FBgn0002772	Mlc1	GO:0006936	muscle contraction	0.198085	3255
REF_STRG_1_84483_XLOC_079013	FBgn0038874	ETHR	GO:0007186	G protein-coupled receptor signaling pathway	0.197812	3261
REF_TRIN_9_01969_XLOC_098244	FBgn0085370	Pde11	GO:0007165	signal transduction	0.197682	3263
REF_STRG_1_1459_XLOC_020992	FBgn0261788	Ank2	GO:0000226,GO:0007165,GO:0007605	microtubule cytoskeleton organization,signal transduction,sensory perception of sound	0.19715	3280
REF_STRG_1_45872_XLOC_021220	FBgn0086704	stops	GO:0007605,GO:0016059	sensory perception of sound,deactivation of rhodopsin mediated signaling	0.19614	3305
REF_STRG_1_13203_XLOC_039644	FBgn0016047	nompA	GO:0007605,GO:0050954	sensory perception of sound,sensory perception of mechanical stimulus	0.19527	3322
REF_STRG_1_87277_XLOC_083616	FBgn0052251	Claspin	GO:0007095	mitotic G2 DNA damage checkpoint	0.195219	3323
REF_TRIN_14_00413_XLOC_052348	FBgn0086906	sls	GO:0040011	locomotion	0.19505	3328
REF_STRG_1_80231_XLOC_072098	FBgn0004055	uzip	GO:0007411	axon guidance	0.195031	3330
REF_STRG_1_73795_XLOC_061964	FBgn0051720	mthl15	GO:0007186	G protein-coupled receptor signaling pathway	0.194743	3338
REF_STRG_1_89009_XLOC_086790	FBgn0030893	RhoGAP16F	GO:0007165	signal transduction	0.194711	3340
REF_STRG_1_79477_XLOC_070882	FBgn0036913	Usp32	GO:0016579	protein deubiquitination	0.194538	3343
REF_TRIN_8_01569_XLOC_071097	FBgn0010395	Itgbn	GO:0033627	cell adhesion mediated by integrin	0.194422	3346
REF_TRIN_7_00939_XLOC_021494	FBgn0004618	gl	GO:0007605	sensory perception of sound	0.193927	3357
REF_TRIN_11_00807_XLOC_091081	FBgn0004618	gl	GO:0007605	sensory perception of sound	0.193833	3359
REF_STRG_1_7804_XLOC_114719	FBgn0266557	kis	GO:0007411,GO:0040011	axon guidance,locomotion	0.193558	3366
REF_TRIN_13_00762_XLOC_101155	FBgn0060296	pain	GO:0006816,GO:0070588	calcium ion transport,calcium ion transmembrane transport	0.193359	3370
REF_STRG_1_84507_XLOC_079054	FBgn0041195	Pkd2	GO:0006812	cation transport	0.193009	3375
COM_SPAL_1_003357_XLOC_015806	FBgn0283712	LIMK1	GO:0050770	regulation of axonogenesis	0.192138	3393
REF_STRG_1_40935_XLOC_115701	FBgn0004841	TkR86C	GO:0007186	G protein-coupled receptor signaling pathway	0.192082	3396
REF_TRIN_11_00907_XLOC_098469	FBgn0039140	Miro	GO:0000226	microtubule cytoskeleton organization	0.191997	3399
REF_STRG_1_51247_XLOC_029391	FBgn0013433	beat-Ia	GO:0007411	axon guidance	0.191898	3404
COM_SPAL_1_034376_XLOC_115347	FBgn0036995	atk	GO:0040011	locomotion	0.191785	3410
COM_SPAL_1_013796_XLOC_048708	FBgn0287844	Dhc1	GO:0007605	sensory perception of sound	0.191642	3414
REF_TRIN_5_02301_XLOC_041750	FBgn0000635	Fas2	GO:0007411,GO:0008038	axon guidance,neuron recognition	0.191508	3419
REF_TRIN_16_01005_XLOC_099490	FBgn0010341	Cdc42	GO:0007411,GO:0050770	axon guidance,regulation of axonogenesis	0.191407	3420
REF_STRG_1_59802_XLOC_041596	FBgn0002121	l(2)gl	GO:0016325	oocyte microtubule cytoskeleton organization	0.190945	3432
REF_STRG_1_18540_XLOC_061009	FBgn0261800	LanB1	GO:0009888,GO:0033627,GO:0048513	tissue development,cell adhesion mediated by integrin,animal organ development	0.1909	3434
REF_STRG_1_9376_XLOC_021756	FBgn0002773	Mlc2	GO:0003012	muscle system process	0.190472	3443
REF_STRG_1_60041_XLOC_041945	FBgn0039532	Mtl	GO:0042067	establishment of ommatidial planar polarity	0.19033	3445
REF_TRIN_4_02887_XLOC_102426	FBgn0004618	gl	GO:0007605	sensory perception of sound	0.18961	3464
COM_SPAL_1_032629_XLOC_109423	FBgn0000448	Hr3	GO:0040034	regulation of development, heterochronic	0.188996	3479
REF_TRIN_6_02814_XLOC_043121	FBgn0004618	gl	GO:0007605	sensory perception of sound	0.188862	3483
REF_STRG_1_73225_XLOC_061099	FBgn0033159	Dscam1	GO:0007411,GO:0050770	axon guidance,regulation of axonogenesis	0.188845	3485
REF_STRG_1_90550_XLOC_089502	FBgn0000567	Eip74EF	GO:0040034	regulation of development, heterochronic	0.188396	3493
COM_SPAL_1_029083_XLOC_097684	FBgn0010269	Dsor1	GO:0007095	mitotic G2 DNA damage checkpoint	0.188244	3497
REF_STRG_1_64130_XLOC_047760	FBgn0000636	Fas3	GO:0007411	axon guidance	0.188169	3501
REF_STRG_1_25747_XLOC_083500	FBgn0264695	Mhc	GO:0006936,GO:0040011	muscle contraction,locomotion	0.187922	3506
REF_STRG_1_114825_XLOC_008230	FBgn0029768	SPR	GO:0007186	G protein-coupled receptor signaling pathway	0.187621	3513
REF_STRG_1_41313_XLOC_013433	FBgn0037408	NPFR	GO:0007186	G protein-coupled receptor signaling pathway	0.187225	3526
REF_STRG_1_72255_XLOC_059702	FBgn0033633	Smyd4-3	GO:0042051	compound eye photoreceptor development	0.187124	3530
REF_STRG_1_101748_XLOC_012012	FBgn0002878	mus101	GO:0007095	mitotic G2 DNA damage checkpoint	0.187046	3535
REF_STRG_1_43172_XLOC_016687	FBgn0000121	Arr2	GO:0007605,GO:0016059,GO:0045494	sensory perception of sound,deactivation of rhodopsin mediated signaling,photoreceptor cell maintenance	0.186837	3542
REF_STRG_1_60973_XLOC_043240	FBgn0004841	TkR86C	GO:0007186	G protein-coupled receptor signaling pathway	0.186713	3545
REF_STRG_1_21489_XLOC_070975	FBgn0267698	Pak	GO:0007411,GO:0050770	axon guidance,regulation of axonogenesis	0.186229	3562
REF_STRG_1_34217_XLOC_103317	FBgn0010288	Uch	GO:0016579	protein deubiquitination	0.186131	3568
REF_TRIN_8_00290_XLOC_037873	FBgn0004618	gl	GO:0007605	sensory perception of sound	0.186131	3569
REF_STRG_1_31198_XLOC_096930	FBgn0086906	sls	GO:0040011	locomotion	0.185842	3578
REF_STRG_1_30840_XLOC_096115	FBgn0261788	Ank2	GO:0000226,GO:0007165,GO:0007605	microtubule cytoskeleton organization,signal transduction,sensory perception of sound	0.185327	3588
COM_SPAL_1_014406_XLOC_050485	FBgn0036368	CG10738	GO:0007165	signal transduction	0.185323	3589
REF_STRG_1_65487_XLOC_049744	FBgn0003423	slgA	GO:0007626	locomotory behavior	0.184679	3606
REF_STRG_1_107149_XLOC_020236	FBgn0263929	jvl	GO:0016325	oocyte microtubule cytoskeleton organization	0.184162	3629
REF_TRIN_5_01365_XLOC_026590	FBgn0000464	Lar	GO:0007411,GO:0060269	axon guidance,centripetally migrating follicle cell migration	0.184143	3630
REF_STRG_1_99028_XLOC_011091	FBgn0284408	trol	GO:0009888	tissue development	0.184129	3631
COM_SPAL_1_004988_XLOC_021461	FBgn0085370	Pde11	GO:0007165	signal transduction	0.184062	3633
REF_STRG_1_30817_XLOC_096072	FBgn0265296	Dscam2	GO:0007411	axon guidance	0.184056	3634
REF_STRG_1_100030_XLOC_107722	FBgn0053696	CNMaR	GO:0007186	G protein-coupled receptor signaling pathway	0.183901	3642
REF_STRG_1_98626_XLOC_010953	FBgn0261788	Ank2	GO:0000226,GO:0007165,GO:0007605	microtubule cytoskeleton organization,signal transduction,sensory perception of sound	0.183901	3643
REF_STRG_1_71393_XLOC_058391	FBgn0283521	lola	GO:0007411	axon guidance	0.183802	3645
REF_STRG_1_73796_XLOC_061965	FBgn0000414	Dab	GO:0042051	compound eye photoreceptor development	0.183769	3646
REF_STRG_1_104125_XLOC_000155	FBgn0027109	NPF	GO:0007186	G protein-coupled receptor signaling pathway	0.183732	3648
REF_STRG_1_33384_XLOC_101627	FBgn0004618	gl	GO:0007605	sensory perception of sound	0.183298	3662
REF_TRIN_5_00576_XLOC_029536	FBgn0000182	BicC	GO:0000226	microtubule cytoskeleton organization	0.183258	3664
REF_STRG_1_79761_XLOC_071315	FBgn0004244	Rdl	GO:0007165	signal transduction	0.183219	3665
REF_STRG_1_103982_XLOC_000085	FBgn0001083	fw	GO:0042067	establishment of ommatidial planar polarity	0.182563	3687
REF_STRG_1_89589_XLOC_087803	FBgn0035586	Fitm	GO:0007605	sensory perception of sound	0.182489	3691
REF_STRG_1_20733_XLOC_068565	FBgn0001325	Kr	GO:0007411,GO:0040034,GO:0050767	axon guidance,regulation of development, heterochronic,regulation of neurogenesis	0.18228	3698
REF_STRG_1_51966_XLOC_030490	FBgn0287873	zip	GO:0006936	muscle contraction	0.182001	3702
REF_STRG_1_47919_XLOC_024409	FBgn0046687	Tre1	GO:0007186	G protein-coupled receptor signaling pathway	0.181914	3706
REF_STRG_1_30867_XLOC_096162	FBgn0061469	Ube3a	GO:0040011	locomotion	0.181556	3716
REF_TRIN_14_01893_XLOC_029832	FBgn0250820	meigo	GO:0007411	axon guidance	0.181491	3719
REF_TRIN_14_03338_XLOC_085225	FBgn0004618	gl	GO:0007605	sensory perception of sound	0.181275	3730
COM_SPAL_1_005677_XLOC_023736	FBgn0029763	Usp16-45	GO:0016579	protein deubiquitination	0.180706	3745
REF_STRG_1_16129_XLOC_051813	FBgn0003950	unc	GO:0007605,GO:0007626	sensory perception of sound,locomotory behavior	0.180533	3752
REF_STRG_1_82430_XLOC_075732	FBgn0261574	kug	GO:0060269	centripetally migrating follicle cell migration	0.180525	3753
REF_STRG_1_15601_XLOC_049429	FBgn0004623	Gbeta76C	GO:0007186,GO:0007602,GO:0016059	G protein-coupled receptor signaling pathway,phototransduction,deactivation of rhodopsin mediated signaling	0.180343	3762
REF_STRG_1_9402_XLOC_022029	FBgn0039152	Root	GO:0007605	sensory perception of sound	0.180277	3765
REF_STRG_1_31953_XLOC_098576	FBgn0016756	Usp47	GO:0016579	protein deubiquitination	0.180003	3772
REF_STRG_1_17888_XLOC_058434	FBgn0026086	Adar	GO:0007626,GO:0042752	locomotory behavior,regulation of circadian rhythm	0.179513	3785
REF_STRG_1_104916_XLOC_000541	FBgn0035106	rno	GO:0042051	compound eye photoreceptor development	0.179504	3786
REF_STRG_1_83237_XLOC_077065	FBgn0002573	sens	GO:0007411,GO:0042051	axon guidance,compound eye photoreceptor development	0.17894	3794
REF_TRIN_11_02708_XLOC_068852	FBgn0004618	gl	GO:0007605	sensory perception of sound	0.178895	3797
REF_STRG_1_84930_XLOC_079744	FBgn0002772	Mlc1	GO:0006936	muscle contraction	0.178889	3798
REF_STRG_1_72796_XLOC_060467	FBgn0261046	Dscam3	GO:0007411	axon guidance	0.178348	3823
REF_STRG_1_20403_XLOC_067618	FBgn0263396	sqd	GO:0016325	oocyte microtubule cytoskeleton organization	0.178167	3825
REF_STRG_1_1812_XLOC_030809	FBgn0015609	CadN	GO:0007411	axon guidance	0.177986	3832
REF_TRIN_15_02282_XLOC_094174	FBgn0001325	Kr	GO:0007411,GO:0040034,GO:0050767	axon guidance,regulation of development, heterochronic,regulation of neurogenesis	0.177804	3838
REF_STRG_1_42069_XLOC_014756	FBgn0001991	Ca-alpha1D	GO:0006816,GO:0006936,GO:0070588	calcium ion transport,muscle contraction,calcium ion transmembrane transport	0.177618	3850
REF_STRG_1_48927_XLOC_025993	FBgn0053519	Unc-89	GO:0006936	muscle contraction	0.177442	3856
COM_SPAL_1_025920_XLOC_087243	FBgn0052479	Usp10	GO:0016579	protein deubiquitination	0.177192	3862
REF_TRIN_4_03500_XLOC_092428	FBgn0037100	CapaR	GO:0007186	G protein-coupled receptor signaling pathway	0.17706	3866
REF_STRG_1_2302_XLOC_042233	FBgn0003701	thr	GO:0002009	morphogenesis of an epithelium	0.176849	3871
REF_STRG_1_50580_XLOC_028440	FBgn0035711	CG8519	GO:0007165	signal transduction	0.176784	3874
REF_STRG_1_61181_XLOC_043554	FBgn0004885	tok	GO:0007411	axon guidance	0.176617	3875
REF_STRG_1_43173_XLOC_016688	FBgn0000120	Arr1	GO:0016059,GO:0045494	deactivation of rhodopsin mediated signaling,photoreceptor cell maintenance	0.176557	3877
REF_TRIN_4_00538_XLOC_017716	FBgn0027108	Inx2	GO:0007154,GO:0007602	cell communication,phototransduction	0.176542	3880
REF_STRG_1_90072_XLOC_088601	FBgn0038862	Usp8	GO:0016579	protein deubiquitination	0.176508	3881
REF_STRG_1_90757_XLOC_089896	FBgn0035497	CG14995	GO:0007010	cytoskeleton organization	0.176409	3884
COM_SPAL_1_025879_XLOC_087135	FBgn0025615	Torsin	GO:0040011	locomotion	0.176201	3890
REF_TRIN_12_00025_XLOC_115500	FBgn0263219	Dscam4	GO:0007411	axon guidance	0.175749	3904
REF_TRIN_4_02488_XLOC_089880	FBgn0011747	Ank	GO:0007165	signal transduction	0.175667	3909
REF_STRG_1_49432_XLOC_026732	FBgn0085447	sif	GO:0050770,GO:0050772	regulation of axonogenesis,positive regulation of axonogenesis	0.17559	3914
COM_SPAL_1_013912_XLOC_049018	FBgn0013733	shot	GO:0000226,GO:0030516,GO:0045773	microtubule cytoskeleton organization,regulation of axon extension,positive regulation of axon extension	0.175478	3922
REF_TRIN_3_00716_XLOC_008976	FBgn0003319	Sb	GO:0007010	cytoskeleton organization	0.175217	3925
REF_STRG_1_71498_XLOC_058573	FBgn0010473	tutl	GO:0007411	axon guidance	0.175114	3931
REF_STRG_1_111294_XLOC_030208	FBgn0261953	TfAP-2	GO:0048856	anatomical structure development	0.174905	3940
REF_STRG_1_46935_XLOC_022903	FBgn0263120	Acsl	GO:0007411	axon guidance	0.174703	3950
REF_STRG_1_14751_XLOC_046119	FBgn0264695	Mhc	GO:0006936,GO:0040011	muscle contraction,locomotion	0.174485	3954
REF_STRG_1_23853_XLOC_078051	FBgn0013733	shot	GO:0000226,GO:0030516,GO:0045773	microtubule cytoskeleton organization,regulation of axon extension,positive regulation of axon extension	0.174454	3955
REF_STRG_1_54210_XLOC_033811	FBgn0053639	CG33639	GO:0007186	G protein-coupled receptor signaling pathway	0.174361	3957
REF_TRIN_2_02410_XLOC_042616	FBgn0263219	Dscam4	GO:0007411	axon guidance	0.173864	3972
REF_STRG_1_14598_XLOC_045469	FBgn0053519	Unc-89	GO:0006936	muscle contraction	0.1737	3980
REF_STRG_1_21550_XLOC_071164	FBgn0004449	Ten-m	GO:0042051	compound eye photoreceptor development	0.173626	3985
REF_TRIN_1_02739_XLOC_023699	FBgn0086906	sls	GO:0040011	locomotion	0.173591	3986
COM_SPAL_1_022920_XLOC_077619	FBgn0030530	jub	GO:0007010	cytoskeleton organization	0.173271	3996
REF_STRG_1_97872_XLOC_103314	FBgn0004618	gl	GO:0007605	sensory perception of sound	0.173027	4005
REF_STRG_1_46760_XLOC_022658	FBgn0000567	Eip74EF	GO:0040034	regulation of development, heterochronic	0.172975	4011
REF_STRG_1_52690_XLOC_031587	FBgn0033633	Smyd4-3	GO:0042051	compound eye photoreceptor development	0.172479	4024
REF_STRG_1_54179_XLOC_033755	FBgn0005614	trpl	GO:0006812,GO:0006816,GO:0007603,GO:0007605,GO:0070588	cation transport,calcium ion transport,phototransduction, visible light,sensory perception of sound,calcium ion transmembrane transport	0.172473	4025
REF_STRG_1_5804_XLOC_097605	FBgn0261836	Msp300	GO:0040011	locomotion	0.172396	4027
REF_STRG_1_64887_XLOC_048853	FBgn0003744	trc	GO:0007165	signal transduction	0.17229	4031
REF_STRG_1_51171_XLOC_029293	FBgn0039213	atl	GO:0016320,GO:0031114	endoplasmic reticulum membrane fusion,regulation of microtubule depolymerization	0.171736	4051
REF_TRIN_13_00153_XLOC_019421	FBgn0004618	gl	GO:0007605	sensory perception of sound	0.17162	4056
REF_STRG_1_16637_XLOC_054004	FBgn0003319	Sb	GO:0007010	cytoskeleton organization	0.171617	4057
REF_STRG_1_31870_XLOC_098384	FBgn0265416	Neto	GO:0040011	locomotion	0.171571	4060
REF_STRG_1_24076_XLOC_078836	FBgn0033504	CAP	GO:0007605,GO:0050954	sensory perception of sound,sensory perception of mechanical stimulus	0.171466	4061
REF_STRG_1_53949_XLOC_033428	FBgn0003654	sw	GO:0000226	microtubule cytoskeleton organization	0.171271	4068
REF_TRIN_16_02039_XLOC_041081	FBgn0004618	gl	GO:0007605	sensory perception of sound	0.171144	4075
REF_TRIN_16_03208_XLOC_008520	FBgn0005613	Sox15	GO:0009653	anatomical structure morphogenesis	0.171139	4076
REF_STRG_1_15492_XLOC_049075	FBgn0010194	Wnt5	GO:0007411,GO:0045773	axon guidance,positive regulation of axon extension	0.170197	4105
REF_TRIN_13_00170_XLOC_076082	FBgn0004618	gl	GO:0007605	sensory perception of sound	0.170111	4111
REF_TRIN_1_01263_XLOC_049605	FBgn0287844	Dhc1	GO:0007605	sensory perception of sound	0.170032	4119
REF_STRG_1_21630_XLOC_071426	FBgn0005613	Sox15	GO:0009653	anatomical structure morphogenesis	0.169615	4137
REF_STRG_1_80772_XLOC_072965	FBgn0011747	Ank	GO:0007165	signal transduction	0.169555	4141
REF_STRG_1_43525_XLOC_017262	FBgn0004583	ex	GO:0045595	regulation of cell differentiation	0.169268	4147
REF_TRIN_12_01921_XLOC_078168	FBgn0004618	gl	GO:0007605	sensory perception of sound	0.168756	4165
REF_STRG_1_68023_XLOC_053280	FBgn0027066	Eb1	GO:0000226,GO:0007605,GO:0007626,GO:0030951	microtubule cytoskeleton organization,sensory perception of sound,locomotory behavior,establishment or maintenance of microtubule cytoskeleton polarity	0.168524	4172
COM_SPAL_1_024643_XLOC_083108	FBgn0033738	DUBAI	GO:0016579	protein deubiquitination	0.168436	4175
REF_STRG_1_21241_XLOC_070218	FBgn0051720	mthl15	GO:0007186	G protein-coupled receptor signaling pathway	0.168376	4176
REF_STRG_1_51586_XLOC_029909	FBgn0004449	Ten-m	GO:0042051	compound eye photoreceptor development	0.168299	4179
REF_STRG_1_44221_XLOC_018440	FBgn0033058	CCHa2-R	GO:0007186	G protein-coupled receptor signaling pathway	0.168133	4187
REF_STRG_1_41562_XLOC_013880	FBgn0036273	INPP5E	GO:0007605	sensory perception of sound	0.16802	4190
REF_TRIN_12_02496_XLOC_098931	FBgn0039025	Usp12-46	GO:0016579	protein deubiquitination	0.167978	4191
REF_STRG_1_11844_XLOC_034021	FBgn0035010	CG13579	GO:0007186	G protein-coupled receptor signaling pathway	0.167963	4193
REF_TRIN_3_00525_XLOC_064015	FBgn0004618	gl	GO:0007605	sensory perception of sound	0.167871	4197
REF_STRG_1_33322_XLOC_101476	FBgn0050340	CG30340	GO:0007186	G protein-coupled receptor signaling pathway	0.167839	4199
REF_STRG_1_103350_XLOC_114824	FBgn0030969	Usp39	GO:0016579	protein deubiquitination	0.167419	4210
REF_STRG_1_83739_XLOC_077885	FBgn0031604	Elp3	GO:0007626	locomotory behavior	0.167229	4216
REF_TRIN_3_00216_XLOC_056206	FBgn0005632	faf	GO:0016579	protein deubiquitination	0.167168	4222
REF_STRG_1_13091_XLOC_039285	FBgn0004449	Ten-m	GO:0042051	compound eye photoreceptor development	0.166619	4237
COM_SPAL_1_031466_XLOC_105524	FBgn0262166	calypso	GO:0016579	protein deubiquitination	0.166593	4239
REF_STRG_1_33066_XLOC_100980	FBgn0004618	gl	GO:0007605	sensory perception of sound	0.166278	4250
COM_SPAL_1_024051_XLOC_081068	FBgn0287844	Dhc1	GO:0007605	sensory perception of sound	0.166202	4255
REF_STRG_1_42037_XLOC_014718	FBgn0015269	Nf1	GO:0042752	regulation of circadian rhythm	0.165978	4265
REF_STRG_1_104246_XLOC_000214	FBgn0028956	mthl3	GO:0007186	G protein-coupled receptor signaling pathway	0.165827	4270
REF_STRG_1_33905_XLOC_102665	FBgn0041188	Atx2	GO:0042051	compound eye photoreceptor development	0.165456	4289
REF_STRG_1_111838_XLOC_005216	FBgn0261574	kug	GO:0060269	centripetally migrating follicle cell migration	0.165444	4290
REF_TRIN_3_02188_XLOC_014215	FBgn0002573	sens	GO:0007411,GO:0042051	axon guidance,compound eye photoreceptor development	0.165436	4292
COM_SPAL_1_017113_XLOC_058994	FBgn0027108	Inx2	GO:0007154,GO:0007602	cell communication,phototransduction	0.165176	4300
REF_STRG_1_46404_XLOC_022114	FBgn0004618	gl	GO:0007605	sensory perception of sound	0.164774	4313
REF_TRIN_10_01407_XLOC_035313	FBgn0004618	gl	GO:0007605	sensory perception of sound	0.164658	4317
REF_STRG_1_68490_XLOC_053987	FBgn0010300	brat	GO:0050767	regulation of neurogenesis	0.164502	4321
COM_SPAL_1_027714_XLOC_093178	FBgn0050106	CCHa1-R	GO:0007186	G protein-coupled receptor signaling pathway	0.163886	4339
REF_STRG_1_78761_XLOC_069692	FBgn0004618	gl	GO:0007605	sensory perception of sound	0.163868	4340
REF_TRIN_5_00632_XLOC_074143	FBgn0060296	pain	GO:0006816,GO:0070588	calcium ion transport,calcium ion transmembrane transport	0.163659	4349
COM_SPAL_1_033390_XLOC_111923	FBgn0265274	Inx3	GO:0007602,GO:0007603	phototransduction,phototransduction, visible light	0.163596	4353
REF_TRIN_7_00437_XLOC_020885	FBgn0001325	Kr	GO:0007411,GO:0040034,GO:0050767	axon guidance,regulation of development, heterochronic,regulation of neurogenesis	0.163473	4355
REF_STRG_1_91731_XLOC_091710	FBgn0266418	wake	GO:0007165	signal transduction	0.163028	4372
REF_STRG_1_16394_XLOC_052982	FBgn0039937	fd102C	GO:0009653	anatomical structure morphogenesis	0.162152	4407
REF_STRG_1_75225_XLOC_064114	FBgn0003068	per	GO:0042752	regulation of circadian rhythm	0.162147	4408
REF_STRG_1_82993_XLOC_008782	FBgn0023095	caps	GO:0007411	axon guidance	0.161966	4415
REF_STRG_1_88026_XLOC_085015	FBgn0261836	Msp300	GO:0040011	locomotion	0.161866	4421
REF_STRG_1_31435_XLOC_097426	FBgn0016920	nompC	GO:0006812,GO:0006816,GO:0007605,GO:0040011,GO:0050954,GO:0070588	cation transport,calcium ion transport,sensory perception of sound,locomotion,sensory perception of mechanical stimulus,calcium ion transmembrane transport	0.16179	4424
REF_STRG_1_13712_XLOC_042117	FBgn0284408	trol	GO:0009888	tissue development	0.161533	4430
REF_STRG_1_99025_XLOC_011090	FBgn0261931	CG42797	GO:0045732	positive regulation of protein catabolic process	0.161417	4434
REF_STRG_1_14912_XLOC_046783	FBgn0035574	RhoGEF64C	GO:0007411	axon guidance	0.1614	4436
REF_STRG_1_107817_XLOC_021727	FBgn0037240	Cont	GO:0007411	axon guidance	0.16071	4463
REF_STRG_1_4761_XLOC_085758	FBgn0265296	Dscam2	GO:0007411	axon guidance	0.160517	4472
COM_SPAL_1_021994_XLOC_074560	FBgn0053958	CG33958	GO:0007165	signal transduction	0.160292	4478
REF_TRIN_2_03410_XLOC_006179	FBgn0004618	gl	GO:0007605	sensory perception of sound	0.160078	4489
REF_STRG_1_26549_XLOC_085592	FBgn0284247	ds	GO:0042067	establishment of ommatidial planar polarity	0.159932	4497
COM_SPAL_1_013327_XLOC_047314	FBgn0004370	Ptp10D	GO:0007411	axon guidance	0.159785	4500
REF_STRG_1_41206_XLOC_013240	FBgn0037100	CapaR	GO:0007186	G protein-coupled receptor signaling pathway	0.159608	4505
REF_STRG_1_18938_XLOC_062444	FBgn0261836	Msp300	GO:0040011	locomotion	0.159565	4510
REF_TRIN_6_00618_XLOC_045720	FBgn0038542	TyrR	GO:0007186	G protein-coupled receptor signaling pathway	0.159438	4518
REF_TRIN_1_00489_XLOC_067657	FBgn0036414	nan	GO:0006812,GO:0006816,GO:0007605	cation transport,calcium ion transport,sensory perception of sound	0.159412	4521
REF_TRIN_12_01800_XLOC_044892	FBgn0032048	Dh31	GO:0007186	G protein-coupled receptor signaling pathway	0.159338	4525
REF_STRG_1_68331_XLOC_053739	FBgn0026317	Tsc1	GO:0007165	signal transduction	0.159314	4528
REF_STRG_1_12795_XLOC_038055	FBgn0278608	Dsp1	GO:0032502	developmental process	0.159274	4529
REF_STRG_1_90299_XLOC_089055	FBgn0284408	trol	GO:0009888	tissue development	0.159258	4530
REF_TRIN_16_00564_XLOC_029499	FBgn0039930	CG11077	GO:0042592	homeostatic process	0.159247	4531
REF_TRIN_7_01909_XLOC_076943	FBgn0004618	gl	GO:0007605	sensory perception of sound	0.159118	4538
REF_STRG_1_61586_XLOC_044177	FBgn0259685	crb	GO:0042051,GO:0045494	compound eye photoreceptor development,photoreceptor cell maintenance	0.159117	4539
REF_STRG_1_100250_XLOC_108253	FBgn0266347	nAChRalpha4	GO:0007165	signal transduction	0.159112	4540
REF_STRG_1_104604_XLOC_000394	FBgn0037240	Cont	GO:0007411	axon guidance	0.158932	4548
REF_STRG_1_50745_XLOC_028701	FBgn0087005	rtp	GO:0007602	phototransduction	0.15886	4553
REF_STRG_1_12086_XLOC_034937	FBgn0011747	Ank	GO:0007165	signal transduction	0.158779	4558
REF_STRG_1_61830_XLOC_044550	FBgn0033069	eIF3f2	GO:0016579	protein deubiquitination	0.158602	4563
REF_STRG_1_20444_XLOC_067728	FBgn0011747	Ank	GO:0007165	signal transduction	0.158599	4564
REF_STRG_1_34456_XLOC_103800	FBgn0005631	robo1	GO:0007411,GO:0008038	axon guidance,neuron recognition	0.158309	4574
REF_STRG_1_5314_XLOC_092523	FBgn0004885	tok	GO:0007411	axon guidance	0.158308	4575
REF_STRG_1_41589_XLOC_013933	FBgn0051201	GluRIIE	GO:0006816	calcium ion transport	0.158299	4576
REF_STRG_1_22171_XLOC_073149	FBgn0035113	pyx	GO:0006812,GO:0006816	cation transport,calcium ion transport	0.158133	4582
REF_STRG_1_27273_XLOC_087434	FBgn0036340	Srrm1	GO:0042752	regulation of circadian rhythm	0.158054	4587
REF_STRG_1_2453_XLOC_045142	FBgn0262738	norpA	GO:0007602,GO:0016059,GO:0045494	phototransduction,deactivation of rhodopsin mediated signaling,photoreceptor cell maintenance	0.157892	4593
REF_STRG_1_15650_XLOC_049621	FBgn0002937	ninaB	GO:0007602,GO:0007603	phototransduction,phototransduction, visible light	0.157864	4595
REF_TRIN_2_02827_XLOC_003007	FBgn0004618	gl	GO:0007605	sensory perception of sound	0.157667	4603
REF_STRG_1_69639_XLOC_055713	FBgn0260442	rhea	GO:0033627	cell adhesion mediated by integrin	0.157662	4604
REF_STRG_1_98247_XLOC_010835	FBgn0037874	Tctp	GO:0007095	mitotic G2 DNA damage checkpoint	0.157565	4608
REF_STRG_1_22898_XLOC_075298	FBgn0013733	shot	GO:0000226,GO:0030516,GO:0045773	microtubule cytoskeleton organization,regulation of axon extension,positive regulation of axon extension	0.157315	4614
REF_STRG_1_88091_XLOC_085143	FBgn0086906	sls	GO:0040011	locomotion	0.157281	4617
REF_TRIN_4_02324_XLOC_057149	FBgn0004618	gl	GO:0007605	sensory perception of sound	0.157214	4621
REF_STRG_1_47332_XLOC_023506	FBgn0026371	SAK	GO:0045732	positive regulation of protein catabolic process	0.15716	4624
COM_SPAL_1_017114_XLOC_058996	FBgn0020270	mre11	GO:0007095	mitotic G2 DNA damage checkpoint	0.157026	4628
REF_TRIN_11_02782_XLOC_102754	FBgn0041342	Pcyt1	GO:0042067	establishment of ommatidial planar polarity	0.156707	4644
COM_SPAL_1_004802_XLOC_020908	FBgn0086898	dgo	GO:0042067	establishment of ommatidial planar polarity	0.156515	4651
REF_TRIN_9_00641_XLOC_026233	FBgn0029723	Proc-R	GO:0007186	G protein-coupled receptor signaling pathway	0.156505	4652
REF_TRIN_11_03060_XLOC_036774	FBgn0035113	pyx	GO:0006812,GO:0006816	cation transport,calcium ion transport	0.156497	4653
REF_STRG_1_19577_XLOC_064875	FBgn0023095	caps	GO:0007411	axon guidance	0.155772	4679
REF_TRIN_11_02071_XLOC_078395	FBgn0283521	lola	GO:0007411	axon guidance	0.155716	4682
REF_STRG_1_43577_XLOC_017360	FBgn0261788	Ank2	GO:0000226,GO:0007165,GO:0007605	microtubule cytoskeleton organization,signal transduction,sensory perception of sound	0.155674	4684
REF_STRG_1_109519_XLOC_003295	FBgn0026064	KP78a	GO:0000226	microtubule cytoskeleton organization	0.155619	4688
REF_TRIN_16_01631_XLOC_087575	FBgn0051720	mthl15	GO:0007186	G protein-coupled receptor signaling pathway	0.15543	4701
REF_STRG_1_90810_XLOC_089988	FBgn0033159	Dscam1	GO:0007411,GO:0050770	axon guidance,regulation of axonogenesis	0.155363	4702
REF_STRG_1_32814_XLOC_100415	FBgn0035113	pyx	GO:0006812,GO:0006816	cation transport,calcium ion transport	0.155282	4708
REF_STRG_1_19713_XLOC_065281	FBgn0010051	Itpr	GO:0006816,GO:0007602,GO:0070588	calcium ion transport,phototransduction,calcium ion transmembrane transport	0.155142	4717
REF_STRG_1_29155_XLOC_092148	FBgn0034200	Gbp2	GO:0007165	signal transduction	0.154664	4737
REF_STRG_1_90732_XLOC_089830	FBgn0013717	not	GO:0016579	protein deubiquitination	0.15456	4740
REF_STRG_1_97716_XLOC_010691	FBgn0027108	Inx2	GO:0007154,GO:0007602	cell communication,phototransduction	0.1545	4742
REF_TRIN_4_01051_XLOC_086860	FBgn0004885	tok	GO:0007411	axon guidance	0.154401	4751
REF_TRIN_5_02211_XLOC_069279	FBgn0067864	Patj	GO:0002009,GO:0045494	morphogenesis of an epithelium,photoreceptor cell maintenance	0.154275	4756
REF_TRIN_6_01432_XLOC_047349	FBgn0004618	gl	GO:0007605	sensory perception of sound	0.154213	4759
REF_STRG_1_104270_XLOC_000229	FBgn0264695	Mhc	GO:0006936,GO:0040011	muscle contraction,locomotion	0.15414	4762
REF_STRG_1_85306_XLOC_080383	FBgn0052666	Drak	GO:0002009	morphogenesis of an epithelium	0.154082	4764
REF_TRIN_11_03452_XLOC_043700	FBgn0025741	PlexA	GO:0007411,GO:0050772	axon guidance,positive regulation of axonogenesis	0.153998	4768
REF_STRG_1_38809_XLOC_111922	FBgn0265274	Inx3	GO:0007602,GO:0007603	phototransduction,phototransduction, visible light	0.153795	4775
REF_STRG_1_26583_XLOC_085691	FBgn0046113	GluRIIC	GO:0006816	calcium ion transport	0.153707	4778
REF_TRIN_3_00019_XLOC_088368	FBgn0004618	gl	GO:0007605	sensory perception of sound	0.153627	4782
REF_TRIN_15_01368_XLOC_070939	FBgn0033633	Smyd4-3	GO:0042051	compound eye photoreceptor development	0.153599	4784
REF_STRG_1_101303_XLOC_110482	FBgn0260005	wtrw	GO:0006812,GO:0006816,GO:0007605	cation transport,calcium ion transport,sensory perception of sound	0.153214	4798
REF_STRG_1_46455_XLOC_022197	FBgn0004842	RYa-R	GO:0007186	G protein-coupled receptor signaling pathway	0.153133	4801
REF_TRIN_7_00305_XLOC_063002	FBgn0004618	gl	GO:0007605	sensory perception of sound	0.153005	4806
REF_STRG_1_51500_XLOC_029762	FBgn0261574	kug	GO:0060269	centripetally migrating follicle cell migration	0.152985	4808
REF_STRG_1_78007_XLOC_068473	FBgn0261574	kug	GO:0060269	centripetally migrating follicle cell migration	0.152661	4815
REF_STRG_1_16738_XLOC_054350	FBgn0037326	CG14669	GO:0007165	signal transduction	0.152641	4817
REF_STRG_1_8394_XLOC_015791	FBgn0053639	CG33639	GO:0007186	G protein-coupled receptor signaling pathway	0.152596	4819
COM_SPAL_1_002772_XLOC_013776	FBgn0014395	tilB	GO:0007605	sensory perception of sound	0.152566	4820
REF_TRIN_1_00316_XLOC_051138	FBgn0000036	nAChRalpha1	GO:0007165	signal transduction	0.152543	4821
REF_TRIN_14_01018_XLOC_084545	FBgn0283521	lola	GO:0007411	axon guidance	0.15251	4823
REF_TRIN_4_00002_XLOC_018864	FBgn0004618	gl	GO:0007605	sensory perception of sound	0.152088	4846
REF_STRG_1_90361_XLOC_089144	FBgn0024941	RSG7	GO:0008277	regulation of G protein-coupled receptor signaling pathway	0.152084	4847
REF_TRIN_7_00032_XLOC_028765	FBgn0086906	sls	GO:0040011	locomotion	0.152017	4849
REF_STRG_1_105945_XLOC_001072	FBgn0030674	HUWE1	GO:0045732,GO:0050770	positive regulation of protein catabolic process,regulation of axonogenesis	0.152016	4850
REF_STRG_1_60350_XLOC_042377	FBgn0033260	Cul4	GO:0045732	positive regulation of protein catabolic process	0.151727	4861
REF_STRG_1_91985_XLOC_092095	FBgn0011300	babo	GO:0007411	axon guidance	0.15167	4869
REF_STRG_1_24334_XLOC_079680	FBgn0000140	asp	GO:0000226	microtubule cytoskeleton organization	0.151645	4872
REF_STRG_1_102980_XLOC_114029	FBgn0001083	fw	GO:0042067	establishment of ommatidial planar polarity	0.151563	4877
REF_STRG_1_9622_XLOC_023266	FBgn0261788	Ank2	GO:0000226,GO:0007165,GO:0007605	microtubule cytoskeleton organization,signal transduction,sensory perception of sound	0.151131	4895
REF_STRG_1_25078_XLOC_081650	FBgn0038975	Nrx-1	GO:0040011	locomotion	0.151046	4899
REF_STRG_1_86510_XLOC_082354	FBgn0002306	sas	GO:0007165,GO:0007411	signal transduction,axon guidance	0.150915	4902
REF_STRG_1_61491_XLOC_044038	FBgn0033633	Smyd4-3	GO:0042051	compound eye photoreceptor development	0.150667	4909
REF_STRG_1_87584_XLOC_009124	FBgn0259938	cwo	GO:0042752,GO:0050767	regulation of circadian rhythm,regulation of neurogenesis	0.15065	4910
REF_STRG_1_13948_XLOC_043087	FBgn0003896	tup	GO:0007411	axon guidance	0.150642	4911
REF_STRG_1_35681_XLOC_106150	FBgn0002573	sens	GO:0007411,GO:0042051	axon guidance,compound eye photoreceptor development	0.15055	4919
REF_STRG_1_9588_XLOC_023157	FBgn0003721	Tm1	GO:0006936	muscle contraction	0.150523	4920
COM_SPAL_1_026208_XLOC_088180	FBgn0036411	Sox21a	GO:0009653	anatomical structure morphogenesis	0.150519	4921
REF_STRG_1_19951_XLOC_066174	FBgn0261526	NT1	GO:0007411	axon guidance	0.150412	4925
REF_STRG_1_33975_XLOC_102844	FBgn0011327	Uch-L5	GO:0016579	protein deubiquitination	0.150382	4926
REF_STRG_1_66850_XLOC_051612	FBgn0025741	PlexA	GO:0007411,GO:0050772	axon guidance,positive regulation of axonogenesis	0.150185	4936
REF_STRG_1_38808_XLOC_111925	FBgn0265274	Inx3	GO:0007602,GO:0007603	phototransduction,phototransduction, visible light	0.150162	4938
REF_STRG_1_41354_XLOC_013501	FBgn0038140	PK2-R1	GO:0007186	G protein-coupled receptor signaling pathway	0.149934	4947
REF_STRG_1_28607_XLOC_090835	FBgn0287873	zip	GO:0006936	muscle contraction	0.149877	4949
REF_STRG_1_44468_XLOC_018834	FBgn0034911	GlyT	GO:0042752	regulation of circadian rhythm	0.149868	4951
REF_STRG_1_97049_XLOC_101834	FBgn0000253	Cam	GO:0007605,GO:0016059	sensory perception of sound,deactivation of rhodopsin mediated signaling	0.149545	4965
REF_STRG_1_82013_XLOC_075104	FBgn0011829	Ret	GO:0007165	signal transduction	0.149511	4967
REF_STRG_1_105317_XLOC_000742	FBgn0260005	wtrw	GO:0006812,GO:0006816,GO:0007605	cation transport,calcium ion transport,sensory perception of sound	0.14951	4968
REF_STRG_1_96574_XLOC_010384	FBgn0261788	Ank2	GO:0000226,GO:0007165,GO:0007605	microtubule cytoskeleton organization,signal transduction,sensory perception of sound	0.149385	4974
REF_STRG_1_46715_XLOC_022596	FBgn0030600	hiw	GO:0040011	locomotion	0.149372	4977
REF_STRG_1_111277_XLOC_004708	FBgn0030357	Sclp	GO:0003012	muscle system process	0.149238	4985
REF_STRG_1_75993_XLOC_065301	FBgn0033312	CG8642	GO:0007186	G protein-coupled receptor signaling pathway	0.148816	4993
COM_SPAL_1_009235_XLOC_034949	FBgn0015402	ksr	GO:0007165	signal transduction	0.148434	5007
REF_STRG_1_57973_XLOC_039070	FBgn0085424	nub	GO:0050767	regulation of neurogenesis	0.148309	5015
REF_STRG_1_42733_XLOC_015869	FBgn0035437	Strip	GO:0000226,GO:0007010	microtubule cytoskeleton organization,cytoskeleton organization	0.148133	5023
COM_SPAL_1_022887_XLOC_077547	FBgn0037875	ZnT86D	GO:0006812	cation transport	0.148132	5024
REF_STRG_1_62064_XLOC_044841	FBgn0000464	Lar	GO:0007411,GO:0060269	axon guidance,centripetally migrating follicle cell migration	0.148095	5025
REF_STRG_1_4215_XLOC_077277	FBgn0053517	Dop2R	GO:0007186	G protein-coupled receptor signaling pathway	0.147923	5033
REF_STRG_1_24808_XLOC_080969	FBgn0021760	chb	GO:0000226,GO:0007411,GO:0016325	microtubule cytoskeleton organization,axon guidance,oocyte microtubule cytoskeleton organization	0.147442	5048
REF_STRG_1_45350_XLOC_020403	FBgn0050446	Tdc2	GO:0007626	locomotory behavior	0.147427	5051
REF_TRIN_7_03029_XLOC_107369	FBgn0004618	gl	GO:0007605	sensory perception of sound	0.147246	5059
REF_STRG_1_56966_XLOC_037650	FBgn0261788	Ank2	GO:0000226,GO:0007165,GO:0007605	microtubule cytoskeleton organization,signal transduction,sensory perception of sound	0.147085	5069
REF_STRG_1_28035_XLOC_089533	FBgn0051108	TTLL5	GO:0000226	microtubule cytoskeleton organization	0.147082	5070
REF_STRG_1_57002_XLOC_037702	FBgn0053696	CNMaR	GO:0007186	G protein-coupled receptor signaling pathway	0.146938	5080
REF_STRG_1_76291_XLOC_065718	FBgn0053519	Unc-89	GO:0006936	muscle contraction	0.146781	5087
REF_STRG_1_114737_XLOC_008137	FBgn0016756	Usp47	GO:0016579	protein deubiquitination	0.146736	5091
REF_STRG_1_68497_XLOC_053993	FBgn0264959	Src42A	GO:0007411	axon guidance	0.146718	5092
COM_SPAL_1_012023_XLOC_043350	FBgn0266599	Hsc70-4	GO:0007411	axon guidance	0.146635	5093
REF_STRG_1_47748_XLOC_024121	FBgn0031981	Megf8	GO:0009888	tissue development	0.146191	5114
REF_STRG_1_94148_XLOC_096175	FBgn0004618	gl	GO:0007605	sensory perception of sound	0.146155	5117
REF_STRG_1_96898_XLOC_101538	FBgn0262114	RanBPM	GO:0007010	cytoskeleton organization	0.145981	5126
REF_STRG_1_77326_XLOC_067335	FBgn0284408	trol	GO:0009888	tissue development	0.145913	5134
REF_STRG_1_25241_XLOC_082147	FBgn0035132	mthl10	GO:0007186	G protein-coupled receptor signaling pathway	0.145818	5136
REF_TRIN_4_02054_XLOC_077652	FBgn0004618	gl	GO:0007605	sensory perception of sound	0.145781	5138
REF_STRG_1_14918_XLOC_046807	FBgn0032010	CG8086	GO:0007605	sensory perception of sound	0.145725	5139
REF_STRG_1_48342_XLOC_025090	FBgn0024836	stan	GO:0007186,GO:0007411,GO:0042067,GO:0045773,GO:0050770	G protein-coupled receptor signaling pathway,axon guidance,establishment of ommatidial planar polarity,positive regulation of axon extension,regulation of axonogenesis	0.145694	5141
REF_STRG_1_43788_XLOC_017725	FBgn0039396	CCAP-R	GO:0007186	G protein-coupled receptor signaling pathway	0.145516	5148
REF_STRG_1_46454_XLOC_022196	FBgn0051140	CG31140	GO:0007186	G protein-coupled receptor signaling pathway	0.145384	5155
REF_STRG_1_11252_XLOC_031419	FBgn0000287	salr	GO:0007605	sensory perception of sound	0.145293	5160
REF_STRG_1_50777_XLOC_028741	FBgn0000606	eve	GO:0050770	regulation of axonogenesis	0.145262	5163
REF_TRIN_1_03906_XLOC_080791	FBgn0010441	pll	GO:0045732	positive regulation of protein catabolic process	0.145043	5175
REF_STRG_1_80651_XLOC_072804	FBgn0027535	botv	GO:0030210	heparin biosynthetic process	0.144934	5184
REF_STRG_1_104955_XLOC_000563	FBgn0004618	gl	GO:0007605	sensory perception of sound	0.144676	5198
COM_SPAL_1_032790_XLOC_109953	FBgn0051140	CG31140	GO:0007186	G protein-coupled receptor signaling pathway	0.144671	5200
COM_SPAL_1_001642_XLOC_009535	FBgn0086784	stmA	GO:0007602	phototransduction	0.14439	5213
REF_TRIN_14_01837_XLOC_108703	FBgn0004618	gl	GO:0007605	sensory perception of sound	0.144204	5221
REF_STRG_1_110969_XLOC_004442	FBgn0284221	Sema5c	GO:0007411	axon guidance	0.144162	5225
REF_STRG_1_91558_XLOC_091411	FBgn0287775	18w	GO:0007165,GO:0009653	signal transduction,anatomical structure morphogenesis	0.144147	5228
REF_STRG_1_31553_XLOC_097683	FBgn0003884	alphaTub84B	GO:0000226	microtubule cytoskeleton organization	0.144131	5230
REF_TRIN_4_01109_XLOC_099312	FBgn0000499	dsh	GO:0042067,GO:0045773,GO:0050770	establishment of ommatidial planar polarity,positive regulation of axon extension,regulation of axonogenesis	0.143964	5234
REF_TRIN_14_01708_XLOC_039397	FBgn0002921	Atpalpha	GO:0006812,GO:0007605,GO:0007626	cation transport,sensory perception of sound,locomotory behavior	0.143949	5235
REF_STRG_1_11189_XLOC_031144	FBgn0002921	Atpalpha	GO:0006812,GO:0007605,GO:0007626	cation transport,sensory perception of sound,locomotory behavior	0.143855	5238
REF_STRG_1_28764_XLOC_091163	FBgn0002873	mud	GO:0007411	axon guidance	0.143804	5242
COM_SPAL_1_023415_XLOC_079114	FBgn0003130	Poxn	GO:0048856	anatomical structure development	0.143665	5247
REF_STRG_1_62893_XLOC_046052	FBgn0040505	Alk	GO:0007411,GO:0042051,GO:0045664	axon guidance,compound eye photoreceptor development,regulation of neuron differentiation	0.143641	5249
REF_STRG_1_54331_XLOC_033984	FBgn0038874	ETHR	GO:0007186	G protein-coupled receptor signaling pathway	0.14346	5256
REF_STRG_1_94677_XLOC_097166	FBgn0039722	Capa	GO:0006812	cation transport	0.142921	5273
REF_STRG_1_9656_XLOC_023399	FBgn0040505	Alk	GO:0007411,GO:0042051,GO:0045664	axon guidance,compound eye photoreceptor development,regulation of neuron differentiation	0.142692	5283
REF_STRG_1_40556_XLOC_115082	FBgn0261563	wb	GO:0007411,GO:0009888	axon guidance,tissue development	0.14244	5289
REF_STRG_1_32813_XLOC_100414	FBgn0060296	pain	GO:0006816,GO:0070588	calcium ion transport,calcium ion transmembrane transport	0.142387	5294
REF_STRG_1_27539_XLOC_088255	FBgn0034590	Magi	GO:0007165	signal transduction	0.142254	5299
REF_STRG_1_30122_XLOC_094563	FBgn0259685	crb	GO:0042051,GO:0045494	compound eye photoreceptor development,photoreceptor cell maintenance	0.142199	5301
REF_TRIN_9_02591_XLOC_081098	FBgn0037240	Cont	GO:0007411	axon guidance	0.141912	5311
REF_TRIN_15_00021_XLOC_111224	FBgn0004618	gl	GO:0007605	sensory perception of sound	0.141856	5314
REF_STRG_1_58239_XLOC_039457	FBgn0267348	LanB2	GO:0009888,GO:0033627	tissue development,cell adhesion mediated by integrin	0.141809	5318
REF_STRG_1_67596_XLOC_052710	FBgn0260794	ctrip	GO:0045732	positive regulation of protein catabolic process	0.141765	5321
REF_STRG_1_66639_XLOC_051325	FBgn0031850	Tsp	GO:0033627	cell adhesion mediated by integrin	0.141696	5329
REF_STRG_1_29249_XLOC_092333	FBgn0002940	ninaE	GO:0007186,GO:0007602,GO:0009584,GO:0009589	G protein-coupled receptor signaling pathway,phototransduction,detection of visible light,detection of UV	0.141682	5331
COM_SPAL_1_011127_XLOC_040476	FBgn0031906	CG5160	GO:0007165	signal transduction	0.141575	5337
REF_STRG_1_103517_XLOC_115162	FBgn0011747	Ank	GO:0007165	signal transduction	0.141355	5345
REF_STRG_1_94560_XLOC_096911	FBgn0027108	Inx2	GO:0007154,GO:0007602	cell communication,phototransduction	0.141107	5360
REF_STRG_1_61487_XLOC_044035	FBgn0033312	CG8642	GO:0007186	G protein-coupled receptor signaling pathway	0.140808	5372
REF_TRIN_5_01919_XLOC_041146	FBgn0004618	gl	GO:0007605	sensory perception of sound	0.140771	5374
COM_SPAL_1_017162_XLOC_059155	FBgn0052666	Drak	GO:0002009	morphogenesis of an epithelium	0.140451	5386
REF_TRIN_8_01809_XLOC_103338	FBgn0033312	CG8642	GO:0007186	G protein-coupled receptor signaling pathway	0.140432	5388
REF_STRG_1_76192_XLOC_065588	FBgn0050281	CG30281	GO:0007186	G protein-coupled receptor signaling pathway	0.140237	5404
REF_STRG_1_9905_XLOC_024957	FBgn0261788	Ank2	GO:0000226,GO:0007165,GO:0007605	microtubule cytoskeleton organization,signal transduction,sensory perception of sound	0.140104	5407
REF_STRG_1_8106_XLOC_013703	FBgn0015519	nAChRalpha3	GO:0006812,GO:0007165	cation transport,signal transduction	0.140048	5411
REF_STRG_1_30400_XLOC_095200	FBgn0027508	Tnks	GO:0045732	positive regulation of protein catabolic process	0.139981	5415
REF_STRG_1_29924_XLOC_093999	FBgn0261873	sdt	GO:0002009	morphogenesis of an epithelium	0.139908	5423
REF_STRG_1_72321_XLOC_059791	FBgn0001325	Kr	GO:0007411,GO:0040034,GO:0050767	axon guidance,regulation of development, heterochronic,regulation of neurogenesis	0.13986	5425
COM_SPAL_1_015468_XLOC_053743	FBgn0053517	Dop2R	GO:0007186	G protein-coupled receptor signaling pathway	0.139782	5430
REF_STRG_1_69531_XLOC_055548	FBgn0261788	Ank2	GO:0000226,GO:0007165,GO:0007605	microtubule cytoskeleton organization,signal transduction,sensory perception of sound	0.139668	5438
REF_STRG_1_44529_XLOC_018930	FBgn0014127	barr	GO:0002009	morphogenesis of an epithelium	0.13962	5441
REF_STRG_1_95716_XLOC_010174	FBgn0002638	Rcc1	GO:0050767	regulation of neurogenesis	0.139595	5442
REF_STRG_1_22631_XLOC_074450	FBgn0266557	kis	GO:0007411,GO:0040011	axon guidance,locomotion	0.13945	5451
REF_STRG_1_70508_XLOC_057077	FBgn0037950	HisCl1	GO:0007165	signal transduction	0.139434	5452
REF_STRG_1_26100_XLOC_084449	FBgn0023096	btv	GO:0007605	sensory perception of sound	0.13933	5456
COM_SPAL_1_004212_XLOC_018876	FBgn0267698	Pak	GO:0007411,GO:0050770	axon guidance,regulation of axonogenesis	0.139198	5458
REF_TRIN_1_04340_XLOC_026438	FBgn0024963	GluClalpha	GO:0007165	signal transduction	0.139127	5461
REF_STRG_1_68801_XLOC_054460	FBgn0261788	Ank2	GO:0000226,GO:0007165,GO:0007605	microtubule cytoskeleton organization,signal transduction,sensory perception of sound	0.139008	5465
REF_TRIN_9_03367_XLOC_104176	FBgn0004618	gl	GO:0007605	sensory perception of sound	0.138882	5471
REF_TRIN_4_01167_XLOC_040436	FBgn0004618	gl	GO:0007605	sensory perception of sound	0.138882	5472
REF_STRG_1_32388_XLOC_099538	FBgn0024963	GluClalpha	GO:0007165	signal transduction	0.138776	5482
REF_STRG_1_76044_XLOC_065376	FBgn0000636	Fas3	GO:0007411	axon guidance	0.138774	5483
REF_TRIN_15_02071_XLOC_039261	FBgn0004370	Ptp10D	GO:0007411	axon guidance	0.138615	5487
REF_STRG_1_56141_XLOC_036503	FBgn0263120	Acsl	GO:0007411	axon guidance	0.138417	5501
REF_STRG_1_25768_XLOC_083651	FBgn0027066	Eb1	GO:0000226,GO:0007605,GO:0007626,GO:0030951	microtubule cytoskeleton organization,sensory perception of sound,locomotory behavior,establishment or maintenance of microtubule cytoskeleton polarity	0.138167	5513
REF_STRG_1_82667_XLOC_076121	FBgn0261788	Ank2	GO:0000226,GO:0007165,GO:0007605	microtubule cytoskeleton organization,signal transduction,sensory perception of sound	0.138115	5515
REF_STRG_1_57264_XLOC_038085	FBgn0024806	DIP2	GO:0007411	axon guidance	0.137993	5523
REF_STRG_1_88163_XLOC_085275	FBgn0261788	Ank2	GO:0000226,GO:0007165,GO:0007605	microtubule cytoskeleton organization,signal transduction,sensory perception of sound	0.137688	5536
REF_STRG_1_23545_XLOC_077194	FBgn0038140	PK2-R1	GO:0007186	G protein-coupled receptor signaling pathway	0.137632	5540
REF_STRG_1_4400_XLOC_080523	FBgn0053696	CNMaR	GO:0007186	G protein-coupled receptor signaling pathway	0.137501	5551
COM_SPAL_1_009817_XLOC_036614	FBgn0004106	Cdk1	GO:0007095	mitotic G2 DNA damage checkpoint	0.137259	5560
REF_TRIN_16_00726_XLOC_026265	FBgn0038139	PK2-R2	GO:0007186	G protein-coupled receptor signaling pathway	0.137201	5563
REF_STRG_1_21474_XLOC_070885	FBgn0004618	gl	GO:0007605	sensory perception of sound	0.137084	5569
COM_SPAL_1_034020_XLOC_114038	FBgn0037408	NPFR	GO:0007186	G protein-coupled receptor signaling pathway	0.136859	5584
REF_TRIN_2_02636_XLOC_023949	FBgn0086384	Mer	GO:0045595	regulation of cell differentiation	0.136716	5594
REF_TRIN_1_00104_XLOC_074671	FBgn0283451	br	GO:0040034	regulation of development, heterochronic	0.136638	5600
REF_STRG_1_17718_XLOC_057801	FBgn0002773	Mlc2	GO:0003012	muscle system process	0.136618	5601
REF_STRG_1_49627_XLOC_027039	FBgn0027108	Inx2	GO:0007154,GO:0007602	cell communication,phototransduction	0.136557	5605
REF_STRG_1_80570_XLOC_072668	FBgn0261574	kug	GO:0060269	centripetally migrating follicle cell migration	0.136542	5606
REF_STRG_1_45193_XLOC_020134	FBgn0086906	sls	GO:0040011	locomotion	0.136217	5621
REF_STRG_1_21200_XLOC_070062	FBgn0003892	ptc	GO:0007411	axon guidance	0.13579	5641
REF_STRG_1_86431_XLOC_082231	FBgn0264908	pHCl-1	GO:0007165	signal transduction	0.13567	5646
REF_TRIN_5_02381_XLOC_087316	FBgn0004618	gl	GO:0007605	sensory perception of sound	0.135478	5656
REF_TRIN_2_01810_XLOC_077150	FBgn0004618	gl	GO:0007605	sensory perception of sound	0.135447	5658
REF_STRG_1_30273_XLOC_094881	FBgn0004863	C15	GO:0048513	animal organ development	0.135421	5660
COM_SPAL_1_030687_XLOC_102870	FBgn0010109	dpn	GO:0050767	regulation of neurogenesis	0.13528	5666
REF_STRG_1_103151_XLOC_114383	FBgn0020391	Nrk	GO:0007165	signal transduction	0.135183	5671
COM_SPAL_1_017152_XLOC_059127	FBgn0266418	wake	GO:0007165	signal transduction	0.134659	5696
REF_TRIN_2_00260_XLOC_068348	FBgn0002937	ninaB	GO:0007602,GO:0007603	phototransduction,phototransduction, visible light	0.134475	5704
REF_TRIN_14_03170_XLOC_020458	FBgn0001075	ft	GO:0009888,GO:0042067	tissue development,establishment of ommatidial planar polarity	0.134241	5714
REF_STRG_1_83422_XLOC_077387	FBgn0263118	tx	GO:0033627	cell adhesion mediated by integrin	0.1342	5716
REF_STRG_1_40818_XLOC_115507	FBgn0030366	Usp7	GO:0016579	protein deubiquitination	0.134163	5717
REF_STRG_1_3292_XLOC_062326	FBgn0261788	Ank2	GO:0000226,GO:0007165,GO:0007605	microtubule cytoskeleton organization,signal transduction,sensory perception of sound	0.13406	5724
REF_STRG_1_38364_XLOC_111122	FBgn0261648	salm	GO:0007605	sensory perception of sound	0.133771	5739
REF_STRG_1_94939_XLOC_097675	FBgn0264270	Sxl	GO:0033120	positive regulation of RNA splicing	0.133177	5768
REF_STRG_1_31314_XLOC_097157	FBgn0085440	Lgr4	GO:0007186	G protein-coupled receptor signaling pathway	0.133172	5769
REF_STRG_1_58900_XLOC_040405	FBgn0011747	Ank	GO:0007165	signal transduction	0.13308	5772
REF_STRG_1_111603_XLOC_005000	FBgn0000140	asp	GO:0000226	microtubule cytoskeleton organization	0.133054	5774
REF_STRG_1_98748_XLOC_010991	FBgn0263396	sqd	GO:0016325	oocyte microtubule cytoskeleton organization	0.133013	5777
REF_STRG_1_47063_XLOC_023094	FBgn0261526	NT1	GO:0007411	axon guidance	0.132964	5778
REF_STRG_1_63341_XLOC_046671	FBgn0027575	GABA-B-R2	GO:0007186	G protein-coupled receptor signaling pathway	0.132803	5784
REF_STRG_1_40997_XLOC_115812	FBgn0003896	tup	GO:0007411	axon guidance	0.132718	5786
REF_STRG_1_103868_XLOC_000028	FBgn0025740	PlexB	GO:0007411,GO:0050772	axon guidance,positive regulation of axonogenesis	0.132711	5787
COM_SPAL_1_007498_XLOC_029505	FBgn0015754	Lis-1	GO:0050772	positive regulation of axonogenesis	0.132608	5792
REF_STRG_1_27119_XLOC_087061	FBgn0025631	moody	GO:0007186	G protein-coupled receptor signaling pathway	0.132515	5794
REF_STRG_1_101661_XLOC_111180	FBgn0263396	sqd	GO:0016325	oocyte microtubule cytoskeleton organization	0.132488	5795
COM_SPAL_1_011459_XLOC_041546	FBgn0005198	gig	GO:0007165	signal transduction	0.132466	5797
REF_STRG_1_8214_XLOC_014244	FBgn0284408	trol	GO:0009888	tissue development	0.132449	5798
REF_STRG_1_3456_XLOC_065046	FBgn0000636	Fas3	GO:0007411	axon guidance	0.132347	5804
REF_STRG_1_76873_XLOC_066618	FBgn0027509	TBCD	GO:0000226	microtubule cytoskeleton organization	0.132337	5805
REF_TRIN_15_01485_XLOC_048090	FBgn0024836	stan	GO:0007186,GO:0007411,GO:0042067,GO:0045773,GO:0050770	G protein-coupled receptor signaling pathway,axon guidance,establishment of ommatidial planar polarity,positive regulation of axon extension,regulation of axonogenesis	0.132212	5814
REF_STRG_1_28810_XLOC_091250	FBgn0033159	Dscam1	GO:0007411,GO:0050770	axon guidance,regulation of axonogenesis	0.132102	5822
REF_STRG_1_58358_XLOC_039635	FBgn0013733	shot	GO:0000226,GO:0030516,GO:0045773	microtubule cytoskeleton organization,regulation of axon extension,positive regulation of axon extension	0.131968	5827
REF_STRG_1_34723_XLOC_104267	FBgn0015805	HDAC1	GO:0045664	regulation of neuron differentiation	0.131943	5829
REF_STRG_1_48344_XLOC_025093	FBgn0021742	C901	GO:0007154	cell communication	0.131608	5847
REF_STRG_1_31184_XLOC_096910	FBgn0265296	Dscam2	GO:0007411	axon guidance	0.131496	5854
COM_SPAL_1_030967_XLOC_103779	FBgn0040068	Vav	GO:0007411	axon guidance	0.131321	5869
REF_STRG_1_80568_XLOC_072667	FBgn0261574	kug	GO:0060269	centripetally migrating follicle cell migration	0.131022	5888
REF_STRG_1_69021_XLOC_054784	FBgn0004618	gl	GO:0007605	sensory perception of sound	0.130992	5891
REF_STRG_1_16344_XLOC_052761	FBgn0004618	gl	GO:0007605	sensory perception of sound	0.130959	5895
REF_STRG_1_89874_XLOC_088274	FBgn0002773	Mlc2	GO:0003012	muscle system process	0.130796	5907
REF_STRG_1_60391_XLOC_042429	FBgn0039214	puf	GO:0016579	protein deubiquitination	0.130702	5915
REF_TRIN_1_02095_XLOC_084504	FBgn0263219	Dscam4	GO:0007411	axon guidance	0.130561	5921
REF_TRIN_16_01077_XLOC_072301	FBgn0264959	Src42A	GO:0007411	axon guidance	0.130336	5937
REF_STRG_1_49512_XLOC_026855	FBgn0259927	CG42450	GO:0007186	G protein-coupled receptor signaling pathway	0.130242	5944
REF_STRG_1_15271_XLOC_048342	FBgn0053639	CG33639	GO:0007186	G protein-coupled receptor signaling pathway	0.130064	5956
REF_STRG_1_22590_XLOC_074328	FBgn0259099	DCX-EMAP	GO:0000226,GO:0007605	microtubule cytoskeleton organization,sensory perception of sound	0.130046	5957
REF_STRG_1_88773_XLOC_086372	FBgn0027508	Tnks	GO:0045732	positive regulation of protein catabolic process	0.12985	5964
REF_STRG_1_87291_XLOC_083649	FBgn0015774	NetB	GO:0007411,GO:0009888	axon guidance,tissue development	0.129822	5967
REF_STRG_1_31215_XLOC_096966	FBgn0265194	Trpm	GO:0030001	metal ion transport	0.129793	5970
REF_TRIN_8_02907_XLOC_017380	FBgn0036494	Toll-6	GO:0007165,GO:0007411	signal transduction,axon guidance	0.129714	5979
REF_STRG_1_42046_XLOC_014729	FBgn0004618	gl	GO:0007605	sensory perception of sound	0.129665	5983
REF_STRG_1_74756_XLOC_063456	FBgn0031850	Tsp	GO:0033627	cell adhesion mediated by integrin	0.129414	5993
REF_STRG_1_8202_XLOC_014285	FBgn0259108	futsch	GO:0000226,GO:0031114	microtubule cytoskeleton organization,regulation of microtubule depolymerization	0.129144	6003
REF_STRG_1_64176_XLOC_047818	FBgn0051721	Trim9	GO:0007411,GO:0050770	axon guidance,regulation of axonogenesis	0.129001	6012
REF_STRG_1_82486_XLOC_075838	FBgn0000567	Eip74EF	GO:0040034	regulation of development, heterochronic	0.128818	6025
REF_STRG_1_42813_XLOC_016004	FBgn0011747	Ank	GO:0007165	signal transduction	0.128655	6033
REF_STRG_1_4011_XLOC_073678	FBgn0001123	Galphas	GO:0007186	G protein-coupled receptor signaling pathway	0.12862	6036
REF_STRG_1_110068_XLOC_003718	FBgn0016047	nompA	GO:0007605,GO:0050954	sensory perception of sound,sensory perception of mechanical stimulus	0.128425	6047
REF_STRG_1_17947_XLOC_058595	FBgn0004618	gl	GO:0007605	sensory perception of sound	0.12834	6051
REF_STRG_1_69532_XLOC_055549	FBgn0261788	Ank2	GO:0000226,GO:0007165,GO:0007605	microtubule cytoskeleton organization,signal transduction,sensory perception of sound	0.128135	6064
REF_STRG_1_9719_XLOC_023853	FBgn0261788	Ank2	GO:0000226,GO:0007165,GO:0007605	microtubule cytoskeleton organization,signal transduction,sensory perception of sound	0.128066	6069
REF_STRG_1_43531_XLOC_017267	FBgn0025631	moody	GO:0007186	G protein-coupled receptor signaling pathway	0.128065	6070
COM_SPAL_1_000125_XLOC_000524	FBgn0031375	erm	GO:0050767	regulation of neurogenesis	0.12805	6071
REF_TRIN_4_01373_XLOC_090470	FBgn0037063	CG9391	GO:0007165	signal transduction	0.127809	6080
REF_TRIN_15_02486_XLOC_022709	FBgn0035533	Cip4	GO:0007165	signal transduction	0.127629	6092
REF_STRG_1_33358_XLOC_101582	FBgn0011747	Ank	GO:0007165	signal transduction	0.127586	6096
COM_SPAL_1_003354_XLOC_015790	FBgn0034246	Dcr-2	GO:0007626	locomotory behavior	0.127531	6099
REF_TRIN_4_02060_XLOC_078868	FBgn0004618	gl	GO:0007605	sensory perception of sound	0.127352	6104
REF_STRG_1_52315_XLOC_031030	FBgn0013810	Dhc36C	GO:0007605	sensory perception of sound	0.12722	6107
COM_SPAL_1_029141_XLOC_097901	FBgn0011672	Mvl	GO:0030001	metal ion transport	0.127128	6109
REF_TRIN_3_02162_XLOC_020691	FBgn0004618	gl	GO:0007605	sensory perception of sound	0.12705	6116
REF_STRG_1_83382_XLOC_077319	FBgn0024836	stan	GO:0007186,GO:0007411,GO:0042067,GO:0045773,GO:0050770	G protein-coupled receptor signaling pathway,axon guidance,establishment of ommatidial planar polarity,positive regulation of axon extension,regulation of axonogenesis	0.127043	6120
REF_TRIN_1_01496_XLOC_000531	FBgn0013812	Dhc93AB	GO:0007605	sensory perception of sound	0.126995	6124
REF_STRG_1_104884_XLOC_015348	FBgn0259108	futsch	GO:0000226,GO:0031114	microtubule cytoskeleton organization,regulation of microtubule depolymerization	0.126813	6139
REF_STRG_1_83062_XLOC_076775	FBgn0030530	jub	GO:0007010	cytoskeleton organization	0.126732	6143
REF_STRG_1_11117_XLOC_030889	FBgn0033633	Smyd4-3	GO:0042051	compound eye photoreceptor development	0.126636	6147
REF_STRG_1_23459_XLOC_076948	FBgn0004618	gl	GO:0007605	sensory perception of sound	0.126584	6154
REF_TRIN_16_03120_XLOC_030031	FBgn0015513	mbc	GO:0007010	cytoskeleton organization	0.12658	6155
REF_TRIN_8_02068_XLOC_015650	FBgn0004784	inaC	GO:0007602,GO:0016059	phototransduction,deactivation of rhodopsin mediated signaling	0.12633	6171
REF_TRIN_1_01375_XLOC_087388	FBgn0036278	CrzR	GO:0007186	G protein-coupled receptor signaling pathway	0.126182	6187
REF_TRIN_4_00930_XLOC_105883	FBgn0034072	Dg	GO:0002009,GO:0007411	morphogenesis of an epithelium,axon guidance	0.126125	6188
REF_TRIN_12_01979_XLOC_096022	FBgn0030286	Gapvd1	GO:0007165	signal transduction	0.126109	6191
COM_SPAL_1_004560_XLOC_020081	FBgn0027509	TBCD	GO:0000226	microtubule cytoskeleton organization	0.126084	6196
REF_STRG_1_61531_XLOC_044090	FBgn0034072	Dg	GO:0002009,GO:0007411	morphogenesis of an epithelium,axon guidance	0.126014	6200
REF_STRG_1_9726_XLOC_023856	FBgn0024277	trio	GO:0007411,GO:0050770	axon guidance,regulation of axonogenesis	0.126008	6201
REF_STRG_1_39056_XLOC_112318	FBgn0020391	Nrk	GO:0007165	signal transduction	0.125955	6207
REF_STRG_1_88531_XLOC_085919	FBgn0004618	gl	GO:0007605	sensory perception of sound	0.125708	6222
COM_SPAL_1_011151_XLOC_040544	FBgn0023095	caps	GO:0007411	axon guidance	0.125593	6232
REF_TRIN_7_01616_XLOC_057027	FBgn0004618	gl	GO:0007605	sensory perception of sound	0.125579	6233
REF_STRG_1_13950_XLOC_043096	FBgn0031981	Megf8	GO:0009888	tissue development	0.125418	6245
REF_STRG_1_99057_XLOC_105760	FBgn0000636	Fas3	GO:0007411	axon guidance	0.125379	6246
REF_TRIN_1_01685_XLOC_094907	FBgn0040294	POSH	GO:0022407	regulation of cell-cell adhesion	0.125303	6248
REF_STRG_1_38340_XLOC_111075	FBgn0031086	fd19B	GO:0009653	anatomical structure morphogenesis	0.125152	6255
REF_STRG_1_1593_XLOC_024944	FBgn0261788	Ank2	GO:0000226,GO:0007165,GO:0007605	microtubule cytoskeleton organization,signal transduction,sensory perception of sound	0.125073	6256
COM_SPAL_1_024113_XLOC_081298	FBgn0026317	Tsc1	GO:0007165	signal transduction	0.124956	6262
REF_STRG_1_46118_XLOC_021612	FBgn0034246	Dcr-2	GO:0007626	locomotory behavior	0.124863	6270
REF_STRG_1_37177_XLOC_108923	FBgn0263289	scrib	GO:0042067	establishment of ommatidial planar polarity	0.124821	6272
REF_STRG_1_110610_XLOC_004151	FBgn0000459	disco	GO:0045494	photoreceptor cell maintenance	0.124791	6275
REF_TRIN_14_02491_XLOC_079719	FBgn0011747	Ank	GO:0007165	signal transduction	0.12471	6283
REF_STRG_1_97748_XLOC_103107	FBgn0033633	Smyd4-3	GO:0042051	compound eye photoreceptor development	0.124677	6285
REF_STRG_1_49035_XLOC_026143	FBgn0052547	CG32547	GO:0007186	G protein-coupled receptor signaling pathway	0.124529	6293
REF_TRIN_5_01033_XLOC_057292	FBgn0051721	Trim9	GO:0007411,GO:0050770	axon guidance,regulation of axonogenesis	0.124528	6294
REF_TRIN_5_01227_XLOC_010359	FBgn0004618	gl	GO:0007605	sensory perception of sound	0.124499	6297
REF_STRG_1_70205_XLOC_056605	FBgn0086906	sls	GO:0040011	locomotion	0.124495	6298
REF_STRG_1_68910_XLOC_054627	FBgn0035385	FMRFaR	GO:0007186	G protein-coupled receptor signaling pathway	0.124153	6315
REF_STRG_1_87041_XLOC_083265	FBgn0004363	porin	GO:0007602	phototransduction	0.124145	6316
REF_TRIN_1_01657_XLOC_003891	FBgn0003204	ras	GO:0007411	axon guidance	0.124094	6319
COM_SPAL_1_012690_XLOC_045463	FBgn0036273	INPP5E	GO:0007605	sensory perception of sound	0.124004	6324
REF_STRG_1_76464_XLOC_008580	FBgn0038862	Usp8	GO:0016579	protein deubiquitination	0.12397	6329
REF_STRG_1_34789_XLOC_104406	FBgn0033159	Dscam1	GO:0007411,GO:0050770	axon guidance,regulation of axonogenesis	0.123906	6336
REF_STRG_1_101420_XLOC_110706	FBgn0036742	CG7497	GO:0007186	G protein-coupled receptor signaling pathway	0.123663	6352
REF_STRG_1_58390_XLOC_039684	FBgn0261461	RhoGAP18B	GO:0007165	signal transduction	0.123575	6357
REF_STRG_1_63067_XLOC_046269	FBgn0265974	ttv	GO:0007411	axon guidance	0.123425	6369
COM_SPAL_1_010721_XLOC_039249	FBgn0002526	LanA	GO:0007411,GO:0009888,GO:0033627	axon guidance,tissue development,cell adhesion mediated by integrin	0.123403	6372
REF_TRIN_8_00003_XLOC_057935	FBgn0004618	gl	GO:0007605	sensory perception of sound	0.123213	6379
COM_SPAL_1_004252_XLOC_018997	FBgn0262114	RanBPM	GO:0007010	cytoskeleton organization	0.123187	6380
REF_TRIN_1_04120_XLOC_099896	FBgn0029819	Usp30	GO:0016579	protein deubiquitination	0.123124	6389
REF_TRIN_4_03286_XLOC_058145	FBgn0028292	ric8a	GO:0007186	G protein-coupled receptor signaling pathway	0.123044	6393
REF_STRG_1_26414_XLOC_085222	FBgn0034070	SP2353	GO:0009888	tissue development	0.123038	6394
COM_SPAL_1_005285_XLOC_022417	FBgn0031359	Rim2	GO:0040011	locomotion	0.123015	6397
COM_SPAL_1_019283_XLOC_065742	FBgn0265194	Trpm	GO:0030001	metal ion transport	0.122979	6399
REF_STRG_1_72686_XLOC_060336	FBgn0037240	Cont	GO:0007411	axon guidance	0.122812	6405
COM_SPAL_1_015881_XLOC_054960	FBgn0283451	br	GO:0040034	regulation of development, heterochronic	0.122674	6415
REF_STRG_1_46958_XLOC_022942	FBgn0053639	CG33639	GO:0007186	G protein-coupled receptor signaling pathway	0.122608	6421
REF_TRIN_1_01703_XLOC_052700	FBgn0260794	ctrip	GO:0045732	positive regulation of protein catabolic process	0.122568	6424
REF_STRG_1_89476_XLOC_087581	FBgn0261574	kug	GO:0060269	centripetally migrating follicle cell migration	0.122557	6426
REF_STRG_1_32217_XLOC_099106	FBgn0003319	Sb	GO:0007010	cytoskeleton organization	0.122511	6429
REF_TRIN_5_03275_XLOC_110414	FBgn0040324	Ephrin	GO:0007411	axon guidance	0.122511	6430
REF_STRG_1_33716_XLOC_102287	FBgn0025741	PlexA	GO:0007411,GO:0050772	axon guidance,positive regulation of axonogenesis	0.122458	6434
REF_TRIN_16_00844_XLOC_035634	FBgn0028875	nAChRalpha5	GO:0006812,GO:0007165	cation transport,signal transduction	0.12234	6441
REF_STRG_1_86816_XLOC_082877	FBgn0038880	SIFaR	GO:0007186	G protein-coupled receptor signaling pathway	0.12225	6447
REF_STRG_1_31334_XLOC_097214	FBgn0263391	hts	GO:0007411	axon guidance	0.12215	6451
REF_STRG_1_9976_XLOC_025359	FBgn0005198	gig	GO:0007165	signal transduction	0.122101	6457
REF_STRG_1_32576_XLOC_099876	FBgn0261836	Msp300	GO:0040011	locomotion	0.122035	6461
REF_STRG_1_8115_XLOC_013791	FBgn0260659	CG42542	GO:0070588	calcium ion transmembrane transport	0.121976	6466
REF_TRIN_12_00023_XLOC_084503	FBgn0033159	Dscam1	GO:0007411,GO:0050770	axon guidance,regulation of axonogenesis	0.121852	6472
REF_STRG_1_64615_XLOC_048478	FBgn0003423	slgA	GO:0007626	locomotory behavior	0.121748	6478
REF_STRG_1_2321_XLOC_042900	FBgn0262516	Trpml	GO:0006812,GO:0006816	cation transport,calcium ion transport	0.121688	6485
REF_STRG_1_72798_XLOC_060470	FBgn0283471	wupA	GO:0006936	muscle contraction	0.121357	6494
REF_TRIN_6_02014_XLOC_010647	FBgn0011640	lark	GO:0040011,GO:0042752	locomotion,regulation of circadian rhythm	0.121096	6508
REF_STRG_1_50041_XLOC_027660	FBgn0020278	loco	GO:0007186,GO:0008277	G protein-coupled receptor signaling pathway,regulation of G protein-coupled receptor signaling pathway	0.12098	6515
REF_STRG_1_25998_XLOC_084222	FBgn0003380	Sh	GO:0009584	detection of visible light	0.120921	6520
REF_STRG_1_51347_XLOC_029537	FBgn0264959	Src42A	GO:0007411	axon guidance	0.120879	6525
REF_STRG_1_72806_XLOC_060474	FBgn0261788	Ank2	GO:0000226,GO:0007165,GO:0007605	microtubule cytoskeleton organization,signal transduction,sensory perception of sound	0.120855	6526
COM_SPAL_1_023431_XLOC_079151	FBgn0034070	SP2353	GO:0009888	tissue development	0.120641	6544
REF_STRG_1_6610_XLOC_105108	FBgn0001250	if	GO:0007411,GO:0033627	axon guidance,cell adhesion mediated by integrin	0.120335	6556
COM_SPAL_1_016622_XLOC_057437	FBgn0284243	betaTub56D	GO:0000226	microtubule cytoskeleton organization	0.120316	6560
REF_STRG_1_20579_XLOC_068089	FBgn0267431	Myo81F	GO:0007165	signal transduction	0.120262	6562
REF_STRG_1_25729_XLOC_083515	FBgn0024963	GluClalpha	GO:0007165	signal transduction	0.12023	6564
REF_STRG_1_10772_XLOC_029563	FBgn0283521	lola	GO:0007411	axon guidance	0.120087	6575
REF_STRG_1_74428_XLOC_062947	FBgn0261788	Ank2	GO:0000226,GO:0007165,GO:0007605	microtubule cytoskeleton organization,signal transduction,sensory perception of sound	0.120008	6580
REF_STRG_1_33546_XLOC_101961	FBgn0038063	Octbeta2R	GO:0007186	G protein-coupled receptor signaling pathway	0.119678	6600
REF_TRIN_16_02936_XLOC_016691	FBgn0004370	Ptp10D	GO:0007411	axon guidance	0.119659	6601
REF_STRG_1_21403_XLOC_070693	FBgn0036995	atk	GO:0040011	locomotion	0.119532	6613
REF_TRIN_16_00094_XLOC_091822	FBgn0004618	gl	GO:0007605	sensory perception of sound	0.119436	6617
REF_STRG_1_21239_XLOC_070217	FBgn0051720	mthl15	GO:0007186	G protein-coupled receptor signaling pathway	0.119425	6618
REF_STRG_1_15879_XLOC_050702	FBgn0015609	CadN	GO:0007411	axon guidance	0.119376	6622
REF_STRG_1_50871_XLOC_028871	FBgn0010473	tutl	GO:0007411	axon guidance	0.119341	6626
REF_STRG_1_24081_XLOC_078865	FBgn0030808	RhoGAP15B	GO:0007165	signal transduction	0.119321	6628
REF_STRG_1_34813_XLOC_104463	FBgn0038320	Cyfip	GO:0007411,GO:0033627,GO:0060269	axon guidance,cell adhesion mediated by integrin,centripetally migrating follicle cell migration	0.119207	6634
REF_TRIN_16_03483_XLOC_087917	FBgn0263118	tx	GO:0033627	cell adhesion mediated by integrin	0.118885	6651
REF_STRG_1_12104_XLOC_034998	FBgn0053639	CG33639	GO:0007186	G protein-coupled receptor signaling pathway	0.1188	6659
REF_STRG_1_97123_XLOC_010521	FBgn0035010	CG13579	GO:0007186	G protein-coupled receptor signaling pathway	0.1187	6667
REF_TRIN_6_02612_XLOC_087585	FBgn0011747	Ank	GO:0007165	signal transduction	0.118668	6673
REF_STRG_1_44540_XLOC_018962	FBgn0050263	stum	GO:0042330,GO:0050954	taxis,sensory perception of mechanical stimulus	0.118636	6677
REF_STRG_1_76588_XLOC_066171	FBgn0005198	gig	GO:0007165	signal transduction	0.118628	6679
COM_SPAL_1_018799_XLOC_064195	FBgn0260049	flr	GO:0040011	locomotion	0.118467	6692
REF_STRG_1_40163_XLOC_114315	FBgn0283451	br	GO:0040034	regulation of development, heterochronic	0.118434	6695
REF_STRG_1_103738_XLOC_012844	FBgn0287844	Dhc1	GO:0007605	sensory perception of sound	0.118398	6700
REF_STRG_1_12843_XLOC_038230	FBgn0284408	trol	GO:0009888	tissue development	0.118363	6701
REF_TRIN_2_00640_XLOC_008673	FBgn0036789	AstC-R2	GO:0007186	G protein-coupled receptor signaling pathway	0.118155	6717
REF_STRG_1_24570_XLOC_080292	FBgn0053208	Mical	GO:0007411	axon guidance	0.118152	6718
REF_STRG_1_4970_XLOC_088425	FBgn0010300	brat	GO:0050767	regulation of neurogenesis	0.118108	6721
REF_STRG_1_6501_XLOC_104538	FBgn0264815	Pde1c	GO:0007165	signal transduction	0.118093	6725
COM_SPAL_1_026753_XLOC_090062	FBgn0013812	Dhc93AB	GO:0007605	sensory perception of sound	0.117941	6737
REF_STRG_1_61677_XLOC_044343	FBgn0032210	CYLD	GO:0016579	protein deubiquitination	0.117811	6743
REF_STRG_1_106599_XLOC_001392	FBgn0011640	lark	GO:0040011,GO:0042752	locomotion,regulation of circadian rhythm	0.117689	6752
REF_STRG_1_75982_XLOC_065288	FBgn0027508	Tnks	GO:0045732	positive regulation of protein catabolic process	0.117612	6761
REF_STRG_1_103873_XLOC_000031	FBgn0000636	Fas3	GO:0007411	axon guidance	0.117566	6766
REF_STRG_1_33303_XLOC_101451	FBgn0030808	RhoGAP15B	GO:0007165	signal transduction	0.117535	6768
COM_SPAL_1_023559_XLOC_079538	FBgn0038300	Mau2	GO:0007411	axon guidance	0.117528	6769
REF_STRG_1_86102_XLOC_081716	FBgn0029114	Tollo	GO:0007165	signal transduction	0.117478	6772
COM_SPAL_1_014583_XLOC_051077	FBgn0000039	nAChRalpha2	GO:0007165	signal transduction	0.117404	6780
REF_STRG_1_66638_XLOC_051324	FBgn0284221	Sema5c	GO:0007411	axon guidance	0.117376	6783
REF_STRG_1_72562_XLOC_060114	FBgn0003319	Sb	GO:0007010	cytoskeleton organization	0.117376	6784
REF_STRG_1_15030_XLOC_047326	FBgn0266137	Dop1R2	GO:0007186	G protein-coupled receptor signaling pathway	0.117274	6790
REF_STRG_1_69212_XLOC_055080	FBgn0033312	CG8642	GO:0007186	G protein-coupled receptor signaling pathway	0.117138	6800
REF_STRG_1_6636_XLOC_105486	FBgn0031375	erm	GO:0050767	regulation of neurogenesis	0.117109	6801
REF_STRG_1_61801_XLOC_044496	FBgn0263111	cac	GO:0006816,GO:0007602,GO:0070588	calcium ion transport,phototransduction,calcium ion transmembrane transport	0.117039	6805
REF_STRG_1_111044_XLOC_004503	FBgn0052476	mthl14	GO:0007186	G protein-coupled receptor signaling pathway	0.116969	6813
COM_SPAL_1_017137_XLOC_059084	FBgn0264959	Src42A	GO:0007411	axon guidance	0.11693	6815
COM_SPAL_1_033146_XLOC_111185	FBgn0260798	Gprk1	GO:0007603	phototransduction, visible light	0.116706	6828
REF_STRG_1_106616_XLOC_001406	FBgn0015774	NetB	GO:0007411,GO:0009888	axon guidance,tissue development	0.1166	6832
REF_STRG_1_24958_XLOC_081367	FBgn0261574	kug	GO:0060269	centripetally migrating follicle cell migration	0.116584	6833
REF_STRG_1_98412_XLOC_104421	FBgn0264493	rdx	GO:0045732	positive regulation of protein catabolic process	0.116305	6862
REF_TRIN_4_02410_XLOC_039906	FBgn0002121	l(2)gl	GO:0016325	oocyte microtubule cytoskeleton organization	0.116272	6867
REF_TRIN_5_02036_XLOC_048189	FBgn0001308	Khc	GO:0007411	axon guidance	0.116096	6877
REF_STRG_1_97333_XLOC_102353	FBgn0085387	shakB	GO:0007602	phototransduction	0.116038	6882
REF_STRG_1_77170_XLOC_067093	FBgn0035001	Slik	GO:0032879	regulation of localization	0.116011	6884
REF_STRG_1_73794_XLOC_061963	FBgn0035132	mthl10	GO:0007186	G protein-coupled receptor signaling pathway	0.115955	6887
REF_TRIN_10_00293_XLOC_080540	FBgn0039044	p53	GO:0009314	response to radiation	0.11587	6893
REF_STRG_1_47098_XLOC_023147	FBgn0266347	nAChRalpha4	GO:0007165	signal transduction	0.115865	6895
REF_STRG_1_97241_XLOC_102175	FBgn0031375	erm	GO:0050767	regulation of neurogenesis	0.115767	6901
REF_TRIN_2_03223_XLOC_099064	FBgn0004618	gl	GO:0007605	sensory perception of sound	0.115754	6903
REF_STRG_1_101060_XLOC_109960	FBgn0038201	PK1-R	GO:0007186	G protein-coupled receptor signaling pathway	0.115706	6908
REF_STRG_1_6124_XLOC_100779	FBgn0000567	Eip74EF	GO:0040034	regulation of development, heterochronic	0.115697	6909
REF_STRG_1_57334_XLOC_038195	FBgn0035132	mthl10	GO:0007186	G protein-coupled receptor signaling pathway	0.11567	6912
REF_STRG_1_9007_XLOC_019612	FBgn0264695	Mhc	GO:0006936,GO:0040011	muscle contraction,locomotion	0.115458	6928
REF_STRG_1_39879_XLOC_113749	FBgn0010433	ato	GO:0007605,GO:0008038	sensory perception of sound,neuron recognition	0.115433	6929
REF_TRIN_7_00095_XLOC_068851	FBgn0004618	gl	GO:0007605	sensory perception of sound	0.115416	6931
REF_TRIN_10_01941_XLOC_067706	FBgn0036978	Toll-9	GO:0007165	signal transduction	0.115339	6938
REF_STRG_1_21421_XLOC_070723	FBgn0035132	mthl10	GO:0007186	G protein-coupled receptor signaling pathway	0.114814	6981
REF_STRG_1_59210_XLOC_040790	FBgn0005612	Sox14	GO:0009653	anatomical structure morphogenesis	0.114533	7003
REF_STRG_1_71561_XLOC_058688	FBgn0004618	gl	GO:0007605	sensory perception of sound	0.1145	7005
REF_STRG_1_104525_XLOC_000359	FBgn0264695	Mhc	GO:0006936,GO:0040011	muscle contraction,locomotion	0.114466	7006
REF_TRIN_5_02549_XLOC_100547	FBgn0004618	gl	GO:0007605	sensory perception of sound	0.114429	7009
REF_STRG_1_20892_XLOC_069097	FBgn0026374	Rhp	GO:0007165	signal transduction	0.114149	7029
REF_STRG_1_46565_XLOC_022384	FBgn0039883	RhoGAP100F	GO:0007165	signal transduction	0.114019	7039
REF_STRG_1_23732_XLOC_077706	FBgn0004896	fd59A	GO:0009653	anatomical structure morphogenesis	0.113927	7046
REF_STRG_1_64050_XLOC_047646	FBgn0263111	cac	GO:0006816,GO:0007602,GO:0070588	calcium ion transport,phototransduction,calcium ion transmembrane transport	0.113823	7052
REF_TRIN_15_00129_XLOC_063952	FBgn0004618	gl	GO:0007605	sensory perception of sound	0.113817	7053
REF_TRIN_10_01952_XLOC_096599	FBgn0033504	CAP	GO:0007605,GO:0050954	sensory perception of sound,sensory perception of mechanical stimulus	0.113684	7062
COM_SPAL_1_025180_XLOC_084888	FBgn0026064	KP78a	GO:0000226	microtubule cytoskeleton organization	0.113663	7064
REF_STRG_1_91181_XLOC_090649	FBgn0266599	Hsc70-4	GO:0007411	axon guidance	0.113586	7073
REF_STRG_1_11437_XLOC_032186	FBgn0259214	PMCA	GO:0070588	calcium ion transmembrane transport	0.113572	7078
REF_TRIN_1_00481_XLOC_024630	FBgn0029733	CG6927	GO:0007165	signal transduction	0.11351	7084
REF_STRG_1_40478_XLOC_114916	FBgn0002633	E(spl)m7-HLH	GO:0050767	regulation of neurogenesis	0.113295	7095
COM_SPAL_1_034345_XLOC_115250	FBgn0085419	Rgk2	GO:0007165	signal transduction	0.11328	7096
REF_STRG_1_64348_XLOC_048066	FBgn0041097	robo3	GO:0006936,GO:0007411,GO:0008038	muscle contraction,axon guidance,neuron recognition	0.113115	7111
REF_STRG_1_43770_XLOC_017694	FBgn0016919	nompB	GO:0007605	sensory perception of sound	0.113015	7115
REF_TRIN_5_00636_XLOC_044385	FBgn0261788	Ank2	GO:0000226,GO:0007165,GO:0007605	microtubule cytoskeleton organization,signal transduction,sensory perception of sound	0.112865	7128
REF_TRIN_4_03614_XLOC_034786	FBgn0040294	POSH	GO:0022407	regulation of cell-cell adhesion	0.112819	7131
REF_STRG_1_25048_XLOC_081581	FBgn0036978	Toll-9	GO:0007165	signal transduction	0.112651	7144
REF_STRG_1_52526_XLOC_031346	FBgn0005631	robo1	GO:0007411,GO:0008038	axon guidance,neuron recognition	0.112641	7145
REF_STRG_1_12726_XLOC_037842	FBgn0030674	HUWE1	GO:0045732,GO:0050770	positive regulation of protein catabolic process,regulation of axonogenesis	0.112628	7146
REF_STRG_1_73292_XLOC_061183	FBgn0003090	pk	GO:0030951,GO:0042067,GO:0045773	establishment or maintenance of microtubule cytoskeleton polarity,establishment of ommatidial planar polarity,positive regulation of axon extension	0.112622	7148
REF_STRG_1_33274_XLOC_101388	FBgn0004618	gl	GO:0007605	sensory perception of sound	0.112509	7152
REF_STRG_1_11114_XLOC_030887	FBgn0033633	Smyd4-3	GO:0042051	compound eye photoreceptor development	0.112465	7154
REF_STRG_1_73944_XLOC_062188	FBgn0004895	FoxL1	GO:0009653	anatomical structure morphogenesis	0.112432	7159
COM_SPAL_1_012870_XLOC_045980	FBgn0011278	lbe	GO:0045664	regulation of neuron differentiation	0.112394	7166
REF_TRIN_10_02862_XLOC_057830	FBgn0004618	gl	GO:0007605	sensory perception of sound	0.112267	7172
REF_STRG_1_46677_XLOC_022540	FBgn0263111	cac	GO:0006816,GO:0007602,GO:0070588	calcium ion transport,phototransduction,calcium ion transmembrane transport	0.112238	7175
REF_STRG_1_66794_XLOC_051526	FBgn0014007	Ptp69D	GO:0007411	axon guidance	0.112229	7176
REF_STRG_1_62487_XLOC_045484	FBgn0001085	fz	GO:0007186,GO:0042067,GO:0045773	G protein-coupled receptor signaling pathway,establishment of ommatidial planar polarity,positive regulation of axon extension	0.112161	7181
REF_STRG_1_103165_XLOC_114412	FBgn0051140	CG31140	GO:0007186	G protein-coupled receptor signaling pathway	0.111875	7199
REF_STRG_1_49402_XLOC_026692	FBgn0010240	Lcch3	GO:0007165	signal transduction	0.111854	7201
REF_STRG_1_78071_XLOC_068576	FBgn0033159	Dscam1	GO:0007411,GO:0050770	axon guidance,regulation of axonogenesis	0.111796	7206
REF_STRG_1_22915_XLOC_075356	FBgn0264089	sli	GO:0007411	axon guidance	0.111717	7208
REF_STRG_1_24726_XLOC_080685	FBgn0262516	Trpml	GO:0006812,GO:0006816	cation transport,calcium ion transport	0.111655	7209
COM_SPAL_1_016004_XLOC_055367	FBgn0039141	spas	GO:0000226,GO:0007626	microtubule cytoskeleton organization,locomotory behavior	0.111596	7213
REF_STRG_1_71055_XLOC_057884	FBgn0027509	TBCD	GO:0000226	microtubule cytoskeleton organization	0.11155	7218
REF_TRIN_15_01361_XLOC_020324	FBgn0033633	Smyd4-3	GO:0042051	compound eye photoreceptor development	0.1115	7220
REF_STRG_1_32334_XLOC_099419	FBgn0085447	sif	GO:0050770,GO:0050772	regulation of axonogenesis,positive regulation of axonogenesis	0.111494	7222
REF_STRG_1_19622_XLOC_065049	FBgn0261526	NT1	GO:0007411	axon guidance	0.111461	7225
REF_TRIN_12_03427_XLOC_078818	FBgn0002526	LanA	GO:0007411,GO:0009888,GO:0033627	axon guidance,tissue development,cell adhesion mediated by integrin	0.111405	7230
REF_STRG_1_31839_XLOC_098322	FBgn0011747	Ank	GO:0007165	signal transduction	0.111291	7238
REF_TRIN_2_02909_XLOC_115257	FBgn0004618	gl	GO:0007605	sensory perception of sound	0.111274	7240
REF_STRG_1_65746_XLOC_050111	FBgn0033633	Smyd4-3	GO:0042051	compound eye photoreceptor development	0.111068	7249
REF_STRG_1_112228_XLOC_005575	FBgn0016920	nompC	GO:0006812,GO:0006816,GO:0007605,GO:0040011,GO:0050954,GO:0070588	cation transport,calcium ion transport,sensory perception of sound,locomotion,sensory perception of mechanical stimulus,calcium ion transmembrane transport	0.111062	7250
REF_TRIN_14_02492_XLOC_016234	FBgn0261788	Ank2	GO:0000226,GO:0007165,GO:0007605	microtubule cytoskeleton organization,signal transduction,sensory perception of sound	0.110948	7257
REF_STRG_1_65539_XLOC_049818	FBgn0035934	TrpA1	GO:0006812,GO:0006816,GO:0007602	cation transport,calcium ion transport,phototransduction	0.11091	7260
REF_STRG_1_29443_XLOC_092784	FBgn0033159	Dscam1	GO:0007411,GO:0050770	axon guidance,regulation of axonogenesis	0.110847	7265
REF_STRG_1_47241_XLOC_023364	FBgn0000464	Lar	GO:0007411,GO:0060269	axon guidance,centripetally migrating follicle cell migration	0.110726	7273
REF_STRG_1_77398_XLOC_008608	FBgn0013733	shot	GO:0000226,GO:0030516,GO:0045773	microtubule cytoskeleton organization,regulation of axon extension,positive regulation of axon extension	0.110661	7279
REF_STRG_1_79481_XLOC_070892	FBgn0265296	Dscam2	GO:0007411	axon guidance	0.110534	7285
REF_TRIN_8_01181_XLOC_053029	FBgn0001325	Kr	GO:0007411,GO:0040034,GO:0050767	axon guidance,regulation of development, heterochronic,regulation of neurogenesis	0.110517	7287
REF_STRG_1_83708_XLOC_077839	FBgn0287844	Dhc1	GO:0007605	sensory perception of sound	0.110237	7310
REF_STRG_1_47331_XLOC_023499	FBgn0035437	Strip	GO:0000226,GO:0007010	microtubule cytoskeleton organization,cytoskeleton organization	0.109946	7333
REF_TRIN_1_03409_XLOC_028452	FBgn0000567	Eip74EF	GO:0040034	regulation of development, heterochronic	0.109933	7336
REF_STRG_1_20412_XLOC_067643	FBgn0263353	CG11000	GO:0045595	regulation of cell differentiation	0.109904	7339
REF_TRIN_7_03278_XLOC_048116	FBgn0004618	gl	GO:0007605	sensory perception of sound	0.109809	7344
REF_STRG_1_10299_XLOC_027064	FBgn0004618	gl	GO:0007605	sensory perception of sound	0.1097	7349
REF_STRG_1_63178_XLOC_046439	FBgn0261836	Msp300	GO:0040011	locomotion	0.109624	7357
REF_STRG_1_47262_XLOC_023392	FBgn0259108	futsch	GO:0000226,GO:0031114	microtubule cytoskeleton organization,regulation of microtubule depolymerization	0.109577	7361
REF_STRG_1_48913_XLOC_025977	FBgn0001250	if	GO:0007411,GO:0033627	axon guidance,cell adhesion mediated by integrin	0.109452	7371
REF_STRG_1_43187_XLOC_016706	FBgn0286511	Pld	GO:0007602	phototransduction	0.109447	7373
REF_TRIN_1_01204_XLOC_107143	FBgn0028500	Rich	GO:0007411	axon guidance	0.109431	7377
REF_STRG_1_95860_XLOC_099482	FBgn0002773	Mlc2	GO:0003012	muscle system process	0.109409	7380
REF_STRG_1_99141_XLOC_105872	FBgn0039902	Zip102B	GO:0030001	metal ion transport	0.109326	7385
REF_TRIN_10_01236_XLOC_043463	FBgn0027108	Inx2	GO:0007154,GO:0007602	cell communication,phototransduction	0.109326	7386
REF_STRG_1_15339_XLOC_048485	FBgn0037950	HisCl1	GO:0007165	signal transduction	0.109287	7390
REF_TRIN_16_02914_XLOC_022602	FBgn0264695	Mhc	GO:0006936,GO:0040011	muscle contraction,locomotion	0.109236	7397
REF_STRG_1_93232_XLOC_094426	FBgn0033312	CG8642	GO:0007186	G protein-coupled receptor signaling pathway	0.10915	7404
REF_TRIN_15_02711_XLOC_084073	FBgn0266579	tau	GO:0000226	microtubule cytoskeleton organization	0.10914	7406
REF_STRG_1_15152_XLOC_047843	FBgn0039396	CCAP-R	GO:0007186	G protein-coupled receptor signaling pathway	0.109004	7414
REF_STRG_1_85657_XLOC_080991	FBgn0020391	Nrk	GO:0007165	signal transduction	0.108961	7418
REF_TRIN_15_03299_XLOC_057605	FBgn0284221	Sema5c	GO:0007411	axon guidance	0.10893	7422
REF_STRG_1_16202_XLOC_052149	FBgn0021742	C901	GO:0007154	cell communication	0.108925	7426
REF_STRG_1_73756_XLOC_061893	FBgn0004244	Rdl	GO:0007165	signal transduction	0.108899	7430
REF_STRG_1_107789_XLOC_002111	FBgn0264089	sli	GO:0007411	axon guidance	0.108801	7439
REF_STRG_1_84445_XLOC_078945	FBgn0261574	kug	GO:0060269	centripetally migrating follicle cell migration	0.1088	7440
REF_STRG_1_19662_XLOC_065136	FBgn0016047	nompA	GO:0007605,GO:0050954	sensory perception of sound,sensory perception of mechanical stimulus	0.108762	7445
REF_STRG_1_77966_XLOC_068422	FBgn0263120	Acsl	GO:0007411	axon guidance	0.108739	7447
REF_STRG_1_48406_XLOC_025180	FBgn0024963	GluClalpha	GO:0007165	signal transduction	0.108652	7454
REF_STRG_1_7056_XLOC_109024	FBgn0283521	lola	GO:0007411	axon guidance	0.108424	7471
REF_TRIN_11_02295_XLOC_067341	FBgn0004618	gl	GO:0007605	sensory perception of sound	0.108157	7485
REF_STRG_1_22603_XLOC_074389	FBgn0085386	CG34357	GO:0007165	signal transduction	0.108139	7488
REF_STRG_1_113335_XLOC_006663	FBgn0004618	gl	GO:0007605	sensory perception of sound	0.108032	7493
REF_STRG_1_49401_XLOC_026691	FBgn0010240	Lcch3	GO:0007165	signal transduction	0.107983	7498
REF_STRG_1_50391_XLOC_028168	FBgn0029114	Tollo	GO:0007165	signal transduction	0.107911	7503
REF_STRG_1_36901_XLOC_108430	FBgn0261574	kug	GO:0060269	centripetally migrating follicle cell migration	0.107817	7510
REF_STRG_1_81226_XLOC_073762	FBgn0013812	Dhc93AB	GO:0007605	sensory perception of sound	0.107711	7517
REF_STRG_1_79549_XLOC_071008	FBgn0039818	CG11318	GO:0007186	G protein-coupled receptor signaling pathway	0.107596	7533
REF_TRIN_8_02554_XLOC_108947	FBgn0016047	nompA	GO:0007605,GO:0050954	sensory perception of sound,sensory perception of mechanical stimulus	0.10755	7539
REF_TRIN_2_01528_XLOC_096791	FBgn0004618	gl	GO:0007605	sensory perception of sound	0.107505	7542
REF_STRG_1_94224_XLOC_009873	FBgn0263396	sqd	GO:0016325	oocyte microtubule cytoskeleton organization	0.107472	7548
REF_STRG_1_72624_XLOC_060240	FBgn0001250	if	GO:0007411,GO:0033627	axon guidance,cell adhesion mediated by integrin	0.107448	7550
REF_STRG_1_13444_XLOC_040920	FBgn0004619	GluRIA	GO:0006812	cation transport	0.10744	7551
REF_STRG_1_70584_XLOC_057172	FBgn0250788	beta-Spec	GO:0007411	axon guidance	0.107407	7553
REF_TRIN_15_02326_XLOC_023158	FBgn0004117	Tm2	GO:0006936	muscle contraction	0.1074	7554
REF_TRIN_2_02920_XLOC_040656	FBgn0004618	gl	GO:0007605	sensory perception of sound	0.107291	7558
REF_STRG_1_8080_XLOC_013623	FBgn0004106	Cdk1	GO:0007095	mitotic G2 DNA damage checkpoint	0.10728	7561
COM_SPAL_1_020037_XLOC_068288	FBgn0052479	Usp10	GO:0016579	protein deubiquitination	0.107279	7562
REF_TRIN_2_03331_XLOC_030046	FBgn0000567	Eip74EF	GO:0040034	regulation of development, heterochronic	0.107201	7567
REF_TRIN_1_01322_XLOC_076060	FBgn0286785	scb	GO:0007411,GO:0033627	axon guidance,cell adhesion mediated by integrin	0.107184	7568
REF_STRG_1_24615_XLOC_080387	FBgn0003884	alphaTub84B	GO:0000226	microtubule cytoskeleton organization	0.107114	7575
REF_STRG_1_23280_XLOC_076454	FBgn0034168	CG15614	GO:0007186	G protein-coupled receptor signaling pathway	0.106945	7582
REF_STRG_1_26592_XLOC_085721	FBgn0015770	MstProx	GO:0007165	signal transduction	0.10683	7589
COM_SPAL_1_026934_XLOC_090698	FBgn0033159	Dscam1	GO:0007411,GO:0050770	axon guidance,regulation of axonogenesis	0.106807	7590
REF_STRG_1_6664_XLOC_105565	FBgn0033859	fand	GO:0002009	morphogenesis of an epithelium	0.106797	7591
REF_TRIN_8_01694_XLOC_001488	FBgn0261788	Ank2	GO:0000226,GO:0007165,GO:0007605	microtubule cytoskeleton organization,signal transduction,sensory perception of sound	0.106699	7597
REF_TRIN_9_01184_XLOC_000680	FBgn0004618	gl	GO:0007605	sensory perception of sound	0.106672	7600
COM_SPAL_1_020053_XLOC_068362	FBgn0266347	nAChRalpha4	GO:0007165	signal transduction	0.106494	7613
COM_SPAL_1_003925_XLOC_017811	FBgn0011747	Ank	GO:0007165	signal transduction	0.106449	7616
REF_STRG_1_72980_XLOC_060720	FBgn0278608	Dsp1	GO:0032502	developmental process	0.106396	7619
COM_SPAL_1_004923_XLOC_021250	FBgn0023489	Pph13	GO:0042051	compound eye photoreceptor development	0.106318	7623
REF_STRG_1_65863_XLOC_050290	FBgn0037100	CapaR	GO:0007186	G protein-coupled receptor signaling pathway	0.106297	7625
REF_STRG_1_26724_XLOC_086031	FBgn0262114	RanBPM	GO:0007010	cytoskeleton organization	0.106152	7633
REF_TRIN_16_03200_XLOC_076410	FBgn0015609	CadN	GO:0007411	axon guidance	0.106075	7640
REF_STRG_1_54451_XLOC_034160	FBgn0037408	NPFR	GO:0007186	G protein-coupled receptor signaling pathway	0.106059	7642
REF_STRG_1_54062_XLOC_033591	FBgn0004895	FoxL1	GO:0009653	anatomical structure morphogenesis	0.106036	7643
REF_STRG_1_24831_XLOC_081041	FBgn0016977	spen	GO:0007411	axon guidance	0.105896	7653
REF_STRG_1_58216_XLOC_039405	FBgn0264493	rdx	GO:0045732	positive regulation of protein catabolic process	0.10589	7655
REF_STRG_1_101427_XLOC_110710	FBgn0034911	GlyT	GO:0042752	regulation of circadian rhythm	0.105816	7660
REF_STRG_1_96337_XLOC_100431	FBgn0001108	DCTN1-p150	GO:0042051,GO:0050772	compound eye photoreceptor development,positive regulation of axonogenesis	0.105696	7674
REF_STRG_1_99958_XLOC_107543	FBgn0003118	pnt	GO:0045664,GO:0050767	regulation of neuron differentiation,regulation of neurogenesis	0.105628	7679
COM_SPAL_1_019879_XLOC_067791	FBgn0002937	ninaB	GO:0007602,GO:0007603	phototransduction,phototransduction, visible light	0.105341	7697
REF_STRG_1_67767_XLOC_052946	FBgn0053639	CG33639	GO:0007186	G protein-coupled receptor signaling pathway	0.105293	7699
REF_STRG_1_54108_XLOC_033654	FBgn0013733	shot	GO:0000226,GO:0030516,GO:0045773	microtubule cytoskeleton organization,regulation of axon extension,positive regulation of axon extension	0.105221	7709
REF_STRG_1_23059_XLOC_075799	FBgn0004795	retn	GO:0007411	axon guidance	0.105162	7714
REF_TRIN_9_00923_XLOC_011240	FBgn0086898	dgo	GO:0042067	establishment of ommatidial planar polarity	0.105062	7723
REF_STRG_1_43481_XLOC_017204	FBgn0004618	gl	GO:0007605	sensory perception of sound	0.104988	7731
REF_TRIN_8_02357_XLOC_075670	FBgn0004618	gl	GO:0007605	sensory perception of sound	0.104986	7732
REF_STRG_1_105953_XLOC_001076	FBgn0264959	Src42A	GO:0007411	axon guidance	0.104953	7734
REF_TRIN_1_02502_XLOC_010038	FBgn0265416	Neto	GO:0040011	locomotion	0.10483	7743
REF_TRIN_3_00949_XLOC_020868	FBgn0261788	Ank2	GO:0000226,GO:0007165,GO:0007605	microtubule cytoskeleton organization,signal transduction,sensory perception of sound	0.104764	7749
REF_STRG_1_105617_XLOC_000899	FBgn0003721	Tm1	GO:0006936	muscle contraction	0.104635	7755
REF_STRG_1_48506_XLOC_025354	FBgn0261788	Ank2	GO:0000226,GO:0007165,GO:0007605	microtubule cytoskeleton organization,signal transduction,sensory perception of sound	0.104563	7763
REF_STRG_1_41577_XLOC_013912	FBgn0011300	babo	GO:0007411	axon guidance	0.104477	7771
REF_STRG_1_29909_XLOC_093952	FBgn0035934	TrpA1	GO:0006812,GO:0006816,GO:0007602	cation transport,calcium ion transport,phototransduction	0.104278	7790
COM_SPAL_1_011494_XLOC_041673	FBgn0051108	TTLL5	GO:0000226	microtubule cytoskeleton organization	0.104277	7791
REF_STRG_1_96522_XLOC_100765	FBgn0023096	btv	GO:0007605	sensory perception of sound	0.104248	7793
REF_STRG_1_92204_XLOC_092507	FBgn0027508	Tnks	GO:0045732	positive regulation of protein catabolic process	0.104149	7803
REF_STRG_1_42330_XLOC_015193	FBgn0263219	Dscam4	GO:0007411	axon guidance	0.104078	7810
REF_TRIN_4_00689_XLOC_099631	FBgn0004618	gl	GO:0007605	sensory perception of sound	0.104072	7811
REF_STRG_1_54689_XLOC_034509	FBgn0003209	raw	GO:0002009	morphogenesis of an epithelium	0.104025	7812
REF_STRG_1_6288_XLOC_102265	FBgn0040505	Alk	GO:0007411,GO:0042051,GO:0045664	axon guidance,compound eye photoreceptor development,regulation of neuron differentiation	0.103929	7822
REF_STRG_1_33028_XLOC_100891	FBgn0003169	put	GO:0007411	axon guidance	0.103752	7835
REF_STRG_1_42426_XLOC_015352	FBgn0029955	CG15478	GO:0007165	signal transduction	0.103652	7846
REF_STRG_1_94602_XLOC_009957	FBgn0040294	POSH	GO:0022407	regulation of cell-cell adhesion	0.103645	7847
REF_STRG_1_41355_XLOC_013499	FBgn0038874	ETHR	GO:0007186	G protein-coupled receptor signaling pathway	0.103581	7853
REF_TRIN_13_01204_XLOC_070539	FBgn0004618	gl	GO:0007605	sensory perception of sound	0.103521	7857
REF_STRG_1_108061_XLOC_002279	FBgn0261261	plx	GO:0033627	cell adhesion mediated by integrin	0.103458	7863
REF_STRG_1_48145_XLOC_024761	FBgn0261574	kug	GO:0060269	centripetally migrating follicle cell migration	0.1033	7872
REF_STRG_1_107479_XLOC_001920	FBgn0001325	Kr	GO:0007411,GO:0040034,GO:0050767	axon guidance,regulation of development, heterochronic,regulation of neurogenesis	0.103117	7894
REF_STRG_1_44113_XLOC_018287	FBgn0025936	Eph	GO:0007411	axon guidance	0.103101	7896
REF_STRG_1_24243_XLOC_079387	FBgn0267348	LanB2	GO:0009888,GO:0033627	tissue development,cell adhesion mediated by integrin	0.103063	7898
REF_TRIN_6_01359_XLOC_046106	FBgn0261574	kug	GO:0060269	centripetally migrating follicle cell migration	0.103063	7900
COM_SPAL_1_034254_XLOC_114942	FBgn0010109	dpn	GO:0050767	regulation of neurogenesis	0.102921	7923
REF_STRG_1_76652_XLOC_066274	FBgn0004842	RYa-R	GO:0007186	G protein-coupled receptor signaling pathway	0.102834	7931
REF_STRG_1_60657_XLOC_042798	FBgn0031375	erm	GO:0050767	regulation of neurogenesis	0.102742	7939
REF_TRIN_16_04205_XLOC_014157	FBgn0029114	Tollo	GO:0007165	signal transduction	0.102672	7947
REF_STRG_1_64764_XLOC_048685	FBgn0003169	put	GO:0007411	axon guidance	0.102533	7958
REF_TRIN_11_01472_XLOC_006403	FBgn0004618	gl	GO:0007605	sensory perception of sound	0.102479	7967
REF_STRG_1_46453_XLOC_022199	FBgn0004841	TkR86C	GO:0007186	G protein-coupled receptor signaling pathway	0.102317	7983
REF_STRG_1_1632_XLOC_025275	FBgn0000464	Lar	GO:0007411,GO:0060269	axon guidance,centripetally migrating follicle cell migration	0.102185	7993
REF_TRIN_11_03065_XLOC_059241	FBgn0004618	gl	GO:0007605	sensory perception of sound	0.102155	7996
REF_TRIN_12_00092_XLOC_019179	FBgn0003896	tup	GO:0007411	axon guidance	0.102144	7998
REF_STRG_1_20661_XLOC_068361	FBgn0001250	if	GO:0007411,GO:0033627	axon guidance,cell adhesion mediated by integrin	0.102108	8008
REF_STRG_1_60546_XLOC_042629	FBgn0021742	C901	GO:0007154	cell communication	0.1021	8010
REF_STRG_1_94574_XLOC_009947	FBgn0002937	ninaB	GO:0007602,GO:0007603	phototransduction,phototransduction, visible light	0.102077	8013
REF_STRG_1_68049_XLOC_053309	FBgn0263120	Acsl	GO:0007411	axon guidance	0.102039	8020
REF_STRG_1_56443_XLOC_036885	FBgn0263782	Hmgcr	GO:0007626	locomotory behavior	0.102019	8022
REF_STRG_1_78823_XLOC_069786	FBgn0003254	rib	GO:0007010	cytoskeleton organization	0.101965	8026
REF_TRIN_14_01344_XLOC_043633	FBgn0265974	ttv	GO:0007411	axon guidance	0.1019	8032
REF_STRG_1_18234_XLOC_059733	FBgn0002940	ninaE	GO:0007186,GO:0007602,GO:0009584,GO:0009589	G protein-coupled receptor signaling pathway,phototransduction,detection of visible light,detection of UV	0.101615	8051
REF_TRIN_15_01378_XLOC_015840	FBgn0033859	fand	GO:0002009	morphogenesis of an epithelium	0.101568	8060
REF_STRG_1_1552_XLOC_024035	FBgn0023169	AMPKalpha	GO:0007165	signal transduction	0.101546	8063
REF_TRIN_1_00566_XLOC_061850	FBgn0016078	wun	GO:0007165	signal transduction	0.10153	8064
REF_STRG_1_27425_XLOC_087919	FBgn0263118	tx	GO:0033627	cell adhesion mediated by integrin	0.101495	8069
REF_STRG_1_78173_XLOC_068735	FBgn0266557	kis	GO:0007411,GO:0040011	axon guidance,locomotion	0.10146	8072
REF_STRG_1_33545_XLOC_101958	FBgn0032208	Ufd4	GO:0048856	anatomical structure development	0.101327	8091
COM_SPAL_1_029978_XLOC_100447	FBgn0265998	Doa	GO:0042051	compound eye photoreceptor development	0.101315	8095
REF_STRG_1_13226_XLOC_039804	FBgn0261016	clos	GO:0007165	signal transduction	0.101259	8101
REF_STRG_1_71443_XLOC_058475	FBgn0011747	Ank	GO:0007165	signal transduction	0.101173	8111
REF_STRG_1_54735_XLOC_034562	FBgn0035113	pyx	GO:0006812,GO:0006816	cation transport,calcium ion transport	0.101168	8112
REF_STRG_1_18871_XLOC_062229	FBgn0086906	sls	GO:0040011	locomotion	0.10113	8114
REF_STRG_1_34934_XLOC_104742	FBgn0000567	Eip74EF	GO:0040034	regulation of development, heterochronic	0.101108	8116
REF_TRIN_7_00309_XLOC_062465	FBgn0004618	gl	GO:0007605	sensory perception of sound	0.101077	8119
REF_STRG_1_51501_XLOC_029763	FBgn0261574	kug	GO:0060269	centripetally migrating follicle cell migration	0.10095	8126
REF_STRG_1_73505_XLOC_008507	FBgn0004618	gl	GO:0007605	sensory perception of sound	0.100927	8127
REF_STRG_1_66583_XLOC_051250	FBgn0259211	grh	GO:0050767	regulation of neurogenesis	0.100705	8144
COM_SPAL_1_015392_XLOC_053527	FBgn0039254	Nmnat	GO:0045494	photoreceptor cell maintenance	0.100607	8153
REF_STRG_1_94498_XLOC_096793	FBgn0024963	GluClalpha	GO:0007165	signal transduction	0.100535	8157
REF_STRG_1_23747_XLOC_077744	FBgn0002940	ninaE	GO:0007186,GO:0007602,GO:0009584,GO:0009589	G protein-coupled receptor signaling pathway,phototransduction,detection of visible light,detection of UV	0.100526	8158
REF_STRG_1_106568_XLOC_001373	FBgn0004618	gl	GO:0007605	sensory perception of sound	0.100443	8167
REF_STRG_1_39265_XLOC_112674	FBgn0026086	Adar	GO:0007626,GO:0042752	locomotory behavior,regulation of circadian rhythm	0.100347	8174
REF_STRG_1_49519_XLOC_026867	FBgn0030366	Usp7	GO:0016579	protein deubiquitination	0.100162	8184
REF_STRG_1_45837_XLOC_021160	FBgn0001083	fw	GO:0042067	establishment of ommatidial planar polarity	0.100156	8185
REF_TRIN_10_00186_XLOC_010746	FBgn0004618	gl	GO:0007605	sensory perception of sound	0.0997825	8210
REF_STRG_1_58724_XLOC_040154	FBgn0052446	Atox1	GO:0030001	metal ion transport	0.0997481	8211
REF_TRIN_2_02500_XLOC_071359	FBgn0039773	CG2224	GO:0016579	protein deubiquitination	0.0996941	8214
REF_STRG_1_24114_XLOC_078998	FBgn0284221	Sema5c	GO:0007411	axon guidance	0.0996509	8220
REF_STRG_1_32056_XLOC_098780	FBgn0004657	mys	GO:0007411,GO:0033627	axon guidance,cell adhesion mediated by integrin	0.0996326	8223
REF_STRG_1_50303_XLOC_028049	FBgn0284408	trol	GO:0009888	tissue development	0.0996291	8224
REF_STRG_1_79952_XLOC_071656	FBgn0025641	DAAM	GO:0007411,GO:0050770	axon guidance,regulation of axonogenesis	0.0995798	8228
REF_STRG_1_58011_XLOC_039126	FBgn0037240	Cont	GO:0007411	axon guidance	0.0995598	8230
REF_STRG_1_62009_XLOC_044776	FBgn0263118	tx	GO:0033627	cell adhesion mediated by integrin	0.0995356	8233
REF_STRG_1_112895_XLOC_035331	FBgn0259174	Nedd4	GO:0007411,GO:0045732	axon guidance,positive regulation of protein catabolic process	0.0995074	8235
REF_STRG_1_29734_XLOC_093501	FBgn0029733	CG6927	GO:0007165	signal transduction	0.0994748	8237
REF_STRG_1_70738_XLOC_057387	FBgn0027508	Tnks	GO:0045732	positive regulation of protein catabolic process	0.0993815	8243
REF_STRG_1_16621_XLOC_053954	FBgn0286511	Pld	GO:0007602	phototransduction	0.0993787	8244
REF_TRIN_1_00399_XLOC_058400	FBgn0029114	Tollo	GO:0007165	signal transduction	0.0993284	8249
REF_STRG_1_66002_XLOC_050460	FBgn0031773	Fbw5	GO:0045732	positive regulation of protein catabolic process	0.0993028	8253
REF_TRIN_1_01891_XLOC_044755	FBgn0024963	GluClalpha	GO:0007165	signal transduction	0.0992701	8256
REF_STRG_1_44625_XLOC_019099	FBgn0002921	Atpalpha	GO:0006812,GO:0007605,GO:0007626	cation transport,sensory perception of sound,locomotory behavior	0.0992344	8262
REF_STRG_1_94522_XLOC_096826	FBgn0004618	gl	GO:0007605	sensory perception of sound	0.0992121	8264
REF_STRG_1_5387_XLOC_093255	FBgn0261648	salm	GO:0007605	sensory perception of sound	0.0991833	8265
REF_TRIN_4_01154_XLOC_007475	FBgn0004618	gl	GO:0007605	sensory perception of sound	0.099127	8268
COM_SPAL_1_028943_XLOC_097275	FBgn0036273	INPP5E	GO:0007605	sensory perception of sound	0.09906	8275
REF_TRIN_12_01652_XLOC_100926	FBgn0027872	rdgBbeta	GO:0007165	signal transduction	0.0990468	8276
REF_STRG_1_75340_XLOC_064284	FBgn0261788	Ank2	GO:0000226,GO:0007165,GO:0007605	microtubule cytoskeleton organization,signal transduction,sensory perception of sound	0.0990409	8277
REF_STRG_1_101574_XLOC_011950	FBgn0024836	stan	GO:0007186,GO:0007411,GO:0042067,GO:0045773,GO:0050770	G protein-coupled receptor signaling pathway,axon guidance,establishment of ommatidial planar polarity,positive regulation of axon extension,regulation of axonogenesis	0.0989696	8284
COM_SPAL_1_029766_XLOC_099752	FBgn0033607	CG9062	GO:0016579	protein deubiquitination	0.0989653	8285
REF_TRIN_15_02895_XLOC_053927	FBgn0025631	moody	GO:0007186	G protein-coupled receptor signaling pathway	0.0989373	8287
REF_STRG_1_45968_XLOC_021394	FBgn0030555	Fbxl4	GO:0016059	deactivation of rhodopsin mediated signaling	0.098856	8297
REF_STRG_1_54031_XLOC_033543	FBgn0037164	CG11438	GO:0007165	signal transduction	0.0985277	8330
REF_TRIN_9_01757_XLOC_062323	FBgn0261788	Ank2	GO:0000226,GO:0007165,GO:0007605	microtubule cytoskeleton organization,signal transduction,sensory perception of sound	0.0985048	8335
REF_STRG_1_86834_XLOC_082895	FBgn0030766	mthl1	GO:0007186	G protein-coupled receptor signaling pathway	0.0984845	8338
REF_TRIN_4_00920_XLOC_061688	FBgn0004618	gl	GO:0007605	sensory perception of sound	0.0984842	8339
REF_TRIN_12_03195_XLOC_090327	FBgn0000635	Fas2	GO:0007411,GO:0008038	axon guidance,neuron recognition	0.0984489	8343
REF_STRG_1_10486_XLOC_028116	FBgn0033633	Smyd4-3	GO:0042051	compound eye photoreceptor development	0.0984478	8344
REF_STRG_1_92565_XLOC_093195	FBgn0003731	Egfr	GO:0002009	morphogenesis of an epithelium	0.098326	8357
REF_STRG_1_3067_XLOC_058029	FBgn0052177	Ndfip	GO:0030001	metal ion transport	0.0982408	8364
REF_STRG_1_91614_XLOC_091508	FBgn0010051	Itpr	GO:0006816,GO:0007602,GO:0070588	calcium ion transport,phototransduction,calcium ion transmembrane transport	0.098166	8376
COM_SPAL_1_005965_XLOC_024614	FBgn0001138	grn	GO:0009888	tissue development	0.0981635	8377
REF_STRG_1_20429_XLOC_067697	FBgn0261929	5-HT2B	GO:0007186	G protein-coupled receptor signaling pathway	0.0981458	8378
COM_SPAL_1_028605_XLOC_096033	FBgn0001085	fz	GO:0007186,GO:0042067,GO:0045773	G protein-coupled receptor signaling pathway,establishment of ommatidial planar polarity,positive regulation of axon extension	0.0980989	8388
REF_STRG_1_64175_XLOC_047817	FBgn0004885	tok	GO:0007411	axon guidance	0.0980545	8391
COM_SPAL_1_005417_XLOC_022874	FBgn0039338	XNP	GO:0007411	axon guidance	0.0980522	8392
REF_STRG_1_108429_XLOC_002528	FBgn0261574	kug	GO:0060269	centripetally migrating follicle cell migration	0.0980394	8393
COM_SPAL_1_004611_XLOC_020258	FBgn0000017	Abl	GO:0007411	axon guidance	0.0980371	8394
REF_STRG_1_59363_XLOC_040976	FBgn0027066	Eb1	GO:0000226,GO:0007605,GO:0007626,GO:0030951	microtubule cytoskeleton organization,sensory perception of sound,locomotory behavior,establishment or maintenance of microtubule cytoskeleton polarity	0.0979902	8398
REF_STRG_1_23488_XLOC_077029	FBgn0004108	Nrt	GO:0007411	axon guidance	0.097975	8399
REF_STRG_1_6623_XLOC_105268	FBgn0038874	ETHR	GO:0007186	G protein-coupled receptor signaling pathway	0.0979624	8400
REF_STRG_1_30323_XLOC_095025	FBgn0265274	Inx3	GO:0007602,GO:0007603	phototransduction,phototransduction, visible light	0.0979332	8403
REF_STRG_1_101643_XLOC_111126	FBgn0261574	kug	GO:0060269	centripetally migrating follicle cell migration	0.0978146	8418
REF_TRIN_1_00721_XLOC_033592	FBgn0086676	spin	GO:0040011	locomotion	0.0977433	8425
REF_TRIN_2_01485_XLOC_065052	FBgn0261526	NT1	GO:0007411	axon guidance	0.0977379	8427
REF_STRG_1_40680_XLOC_115276	FBgn0015589	Apc	GO:0030951,GO:0045595,GO:0045732	establishment or maintenance of microtubule cytoskeleton polarity,regulation of cell differentiation,positive regulation of protein catabolic process	0.0977235	8429
REF_STRG_1_9075_XLOC_019955	FBgn0283521	lola	GO:0007411	axon guidance	0.0976398	8440
REF_TRIN_16_03351_XLOC_018540	FBgn0037950	HisCl1	GO:0007165	signal transduction	0.0975416	8449
REF_STRG_1_53216_XLOC_032366	FBgn0033159	Dscam1	GO:0007411,GO:0050770	axon guidance,regulation of axonogenesis	0.0974595	8457
REF_STRG_1_78324_XLOC_068989	FBgn0050281	CG30281	GO:0007186	G protein-coupled receptor signaling pathway	0.0973924	8464
REF_STRG_1_95206_XLOC_010072	FBgn0261046	Dscam3	GO:0007411	axon guidance	0.0972833	8485
REF_STRG_1_7242_XLOC_110404	FBgn0004395	unk	GO:0050767	regulation of neurogenesis	0.097017	8506
COM_SPAL_1_021794_XLOC_073847	FBgn0042630	Sox21b	GO:0009653	anatomical structure morphogenesis	0.0967898	8519
REF_STRG_1_72196_XLOC_059610	FBgn0052475	mthl8	GO:0007186	G protein-coupled receptor signaling pathway	0.0967099	8532
REF_STRG_1_64563_XLOC_048418	FBgn0003884	alphaTub84B	GO:0000226	microtubule cytoskeleton organization	0.096639	8538
REF_STRG_1_106134_XLOC_017970	FBgn0031026	CG12231	GO:0016579	protein deubiquitination	0.0966046	8545
REF_STRG_1_95706_XLOC_099208	FBgn0014269	prod	GO:0042752	regulation of circadian rhythm	0.0965454	8551
REF_STRG_1_92006_XLOC_092126	FBgn0027107	Inx6	GO:0007602	phototransduction	0.0964956	8558
REF_TRIN_11_01594_XLOC_003027	FBgn0004618	gl	GO:0007605	sensory perception of sound	0.0964582	8563
REF_TRIN_4_03736_XLOC_040252	FBgn0001325	Kr	GO:0007411,GO:0040034,GO:0050767	axon guidance,regulation of development, heterochronic,regulation of neurogenesis	0.0963758	8573
REF_STRG_1_31546_XLOC_097672	FBgn0261788	Ank2	GO:0000226,GO:0007165,GO:0007605	microtubule cytoskeleton organization,signal transduction,sensory perception of sound	0.0963271	8576
REF_TRIN_2_02986_XLOC_056654	FBgn0004618	gl	GO:0007605	sensory perception of sound	0.0963222	8578
REF_STRG_1_19367_XLOC_063932	FBgn0019650	toy	GO:0048856	anatomical structure development	0.0963058	8580
REF_TRIN_15_03310_XLOC_056914	FBgn0003884	alphaTub84B	GO:0000226	microtubule cytoskeleton organization	0.0962854	8582
REF_STRG_1_111333_XLOC_004751	FBgn0267348	LanB2	GO:0009888,GO:0033627	tissue development,cell adhesion mediated by integrin	0.0962441	8587
COM_SPAL_1_014942_XLOC_052233	FBgn0036494	Toll-6	GO:0007165,GO:0007411	signal transduction,axon guidance	0.0962409	8588
REF_STRG_1_106689_XLOC_001457	FBgn0025631	moody	GO:0007186	G protein-coupled receptor signaling pathway	0.0960789	8596
COM_SPAL_1_007199_XLOC_028619	FBgn0032010	CG8086	GO:0007605	sensory perception of sound	0.0959838	8602
REF_STRG_1_37164_XLOC_108903	FBgn0037950	HisCl1	GO:0007165	signal transduction	0.0959325	8606
REF_TRIN_16_00943_XLOC_022805	FBgn0286784	TER94	GO:0000226,GO:0016320	microtubule cytoskeleton organization,endoplasmic reticulum membrane fusion	0.0958937	8608
REF_TRIN_12_02071_XLOC_088168	FBgn0004618	gl	GO:0007605	sensory perception of sound	0.0958658	8615
REF_STRG_1_93123_XLOC_009695	FBgn0015239	Hr78	GO:0048856	anatomical structure development	0.0958146	8617
REF_STRG_1_81368_XLOC_074088	FBgn0264695	Mhc	GO:0006936,GO:0040011	muscle contraction,locomotion	0.0956987	8625
REF_STRG_1_66743_XLOC_051459	FBgn0086655	jing	GO:0007411	axon guidance	0.0956484	8629
REF_STRG_1_74905_XLOC_063696	FBgn0005636	nvy	GO:0007411	axon guidance	0.0955491	8638
REF_STRG_1_84774_XLOC_079488	FBgn0000233	btd	GO:0045664	regulation of neuron differentiation	0.0954131	8644
REF_STRG_1_54812_XLOC_034686	FBgn0086906	sls	GO:0040011	locomotion	0.095376	8645
REF_STRG_1_16516_XLOC_053555	FBgn0000464	Lar	GO:0007411,GO:0060269	axon guidance,centripetally migrating follicle cell migration	0.0953609	8648
REF_STRG_1_110404_XLOC_027885	FBgn0003053	peb	GO:0042067	establishment of ommatidial planar polarity	0.0953221	8649
REF_STRG_1_20592_XLOC_068134	FBgn0002940	ninaE	GO:0007186,GO:0007602,GO:0009584,GO:0009589	G protein-coupled receptor signaling pathway,phototransduction,detection of visible light,detection of UV	0.0953033	8651
REF_STRG_1_17613_XLOC_057443	FBgn0003435	sm	GO:0007411	axon guidance	0.0952637	8660
COM_SPAL_1_002162_XLOC_011453	FBgn0039396	CCAP-R	GO:0007186	G protein-coupled receptor signaling pathway	0.0952596	8662
REF_STRG_1_2704_XLOC_051111	FBgn0263219	Dscam4	GO:0007411	axon guidance	0.0951754	8673
REF_STRG_1_104799_XLOC_015177	FBgn0287844	Dhc1	GO:0007605	sensory perception of sound	0.0950367	8684
REF_STRG_1_100831_XLOC_011673	FBgn0000567	Eip74EF	GO:0040034	regulation of development, heterochronic	0.094995	8688
REF_STRG_1_14449_XLOC_045117	FBgn0283521	lola	GO:0007411	axon guidance	0.0948977	8705
REF_STRG_1_17710_XLOC_057800	FBgn0002773	Mlc2	GO:0003012	muscle system process	0.0948598	8710
REF_TRIN_6_01849_XLOC_085598	FBgn0027508	Tnks	GO:0045732	positive regulation of protein catabolic process	0.0947888	8718
REF_STRG_1_28782_XLOC_091190	FBgn0030766	mthl1	GO:0007186	G protein-coupled receptor signaling pathway	0.0947598	8723
REF_STRG_1_69871_XLOC_056116	FBgn0005612	Sox14	GO:0009653	anatomical structure morphogenesis	0.0947445	8726
REF_STRG_1_56582_XLOC_037053	FBgn0284408	trol	GO:0009888	tissue development	0.0947437	8727
REF_STRG_1_62808_XLOC_045918	FBgn0024245	dnt	GO:0007165,GO:0007411	signal transduction,axon guidance	0.0947341	8729
REF_STRG_1_33881_XLOC_102609	FBgn0015269	Nf1	GO:0042752	regulation of circadian rhythm	0.09469	8734
REF_STRG_1_40083_XLOC_114144	FBgn0015770	MstProx	GO:0007165	signal transduction	0.0946792	8736
REF_STRG_1_16265_XLOC_052405	FBgn0053696	CNMaR	GO:0007186	G protein-coupled receptor signaling pathway	0.094568	8747
COM_SPAL_1_033141_XLOC_111150	FBgn0011771	Hem	GO:0007010,GO:0033627	cytoskeleton organization,cell adhesion mediated by integrin	0.0945593	8751
REF_STRG_1_83929_XLOC_078174	FBgn0264695	Mhc	GO:0006936,GO:0040011	muscle contraction,locomotion	0.0945453	8752
REF_TRIN_7_01725_XLOC_112738	FBgn0004618	gl	GO:0007605	sensory perception of sound	0.0944897	8758
REF_STRG_1_19616_XLOC_064976	FBgn0003300	run	GO:0007411	axon guidance	0.0944645	8764
COM_SPAL_1_006499_XLOC_026272	FBgn0035610	Lkr	GO:0007186	G protein-coupled receptor signaling pathway	0.0944487	8767
REF_STRG_1_94374_XLOC_096586	FBgn0038816	Lrrk	GO:0040011	locomotion	0.0944369	8769
REF_TRIN_3_03936_XLOC_078175	FBgn0264695	Mhc	GO:0006936,GO:0040011	muscle contraction,locomotion	0.0944109	8772
REF_STRG_1_70419_XLOC_056942	FBgn0040294	POSH	GO:0022407	regulation of cell-cell adhesion	0.0943553	8777
REF_TRIN_11_03677_XLOC_095724	FBgn0004618	gl	GO:0007605	sensory perception of sound	0.0943455	8779
REF_STRG_1_74554_XLOC_063118	FBgn0287844	Dhc1	GO:0007605	sensory perception of sound	0.0943013	8782
REF_STRG_1_94550_XLOC_096884	FBgn0004618	gl	GO:0007605	sensory perception of sound	0.0942982	8783
REF_STRG_1_14011_XLOC_043258	FBgn0015609	CadN	GO:0007411	axon guidance	0.0942049	8794
REF_STRG_1_33508_XLOC_101857	FBgn0264695	Mhc	GO:0006936,GO:0040011	muscle contraction,locomotion	0.0940794	8809
REF_STRG_1_74411_XLOC_062902	FBgn0011259	Sema1a	GO:0007411	axon guidance	0.0940696	8811
REF_TRIN_16_04047_XLOC_079931	FBgn0052758	Snx27	GO:0007165	signal transduction	0.0940334	8817
REF_TRIN_7_01212_XLOC_012019	FBgn0030670	Pis	GO:0007602	phototransduction	0.0939997	8821
REF_TRIN_9_02452_XLOC_018988	FBgn0004618	gl	GO:0007605	sensory perception of sound	0.0939968	8823
REF_TRIN_7_02867_XLOC_011189	FBgn0001325	Kr	GO:0007411,GO:0040034,GO:0050767	axon guidance,regulation of development, heterochronic,regulation of neurogenesis	0.0939848	8824
REF_STRG_1_37959_XLOC_110349	FBgn0034590	Magi	GO:0007165	signal transduction	0.0939816	8825
REF_STRG_1_15693_XLOC_049848	FBgn0037546	mAChR-B	GO:0007186	G protein-coupled receptor signaling pathway	0.0939472	8839
REF_TRIN_3_02913_XLOC_069434	FBgn0261800	LanB1	GO:0009888,GO:0033627,GO:0048513	tissue development,cell adhesion mediated by integrin,animal organ development	0.0939428	8840
REF_STRG_1_49065_XLOC_026201	FBgn0086704	stops	GO:0007605,GO:0016059	sensory perception of sound,deactivation of rhodopsin mediated signaling	0.0938884	8847
REF_STRG_1_7953_XLOC_115695	FBgn0013810	Dhc36C	GO:0007605	sensory perception of sound	0.0938355	8853
REF_STRG_1_40167_XLOC_114329	FBgn0034568	CG3216	GO:0007165	signal transduction	0.0937954	8863
REF_STRG_1_80924_XLOC_073243	FBgn0034200	Gbp2	GO:0007165	signal transduction	0.0937748	8865
REF_STRG_1_46450_XLOC_022195	FBgn0038880	SIFaR	GO:0007186	G protein-coupled receptor signaling pathway	0.0937632	8867
REF_STRG_1_18455_XLOC_060697	FBgn0004842	RYa-R	GO:0007186	G protein-coupled receptor signaling pathway	0.093726	8872
REF_TRIN_3_02335_XLOC_087278	FBgn0052475	mthl8	GO:0007186	G protein-coupled receptor signaling pathway	0.0937067	8874
REF_STRG_1_67183_XLOC_052092	FBgn0038223	Afti	GO:0042051	compound eye photoreceptor development	0.0936987	8876
REF_TRIN_2_03406_XLOC_079788	FBgn0002773	Mlc2	GO:0003012	muscle system process	0.0935584	8883
REF_STRG_1_114127_XLOC_007471	FBgn0010300	brat	GO:0050767	regulation of neurogenesis	0.0935488	8885
REF_STRG_1_114510_XLOC_007898	FBgn0039937	fd102C	GO:0009653	anatomical structure morphogenesis	0.0934528	8890
REF_STRG_1_110456_XLOC_004018	FBgn0004102	oc	GO:0042051	compound eye photoreceptor development	0.0934481	8891
REF_STRG_1_46334_XLOC_021980	FBgn0266557	kis	GO:0007411,GO:0040011	axon guidance,locomotion	0.0933823	8898
REF_STRG_1_64187_XLOC_047830	FBgn0011747	Ank	GO:0007165	signal transduction	0.0931596	8917
REF_STRG_1_45906_XLOC_021271	FBgn0038542	TyrR	GO:0007186	G protein-coupled receptor signaling pathway	0.0930174	8931
COM_SPAL_1_031260_XLOC_104834	FBgn0003249	Rh3	GO:0007186,GO:0007602,GO:0009589	G protein-coupled receptor signaling pathway,phototransduction,detection of UV	0.0929792	8933
REF_STRG_1_33251_XLOC_101356	FBgn0004618	gl	GO:0007605	sensory perception of sound	0.0929135	8939
REF_STRG_1_52262_XLOC_030959	FBgn0000028	acj6	GO:0007411	axon guidance	0.092862	8945
REF_STRG_1_53178_XLOC_032314	FBgn0029114	Tollo	GO:0007165	signal transduction	0.0928532	8948
REF_STRG_1_41914_XLOC_014491	FBgn0000239	bur	GO:0007411	axon guidance	0.092851	8949
REF_TRIN_14_01716_XLOC_062101	FBgn0004638	drk	GO:0007605	sensory perception of sound	0.0927438	8958
REF_STRG_1_22240_XLOC_073361	FBgn0029723	Proc-R	GO:0007186	G protein-coupled receptor signaling pathway	0.0925438	8974
REF_STRG_1_4176_XLOC_076430	FBgn0016078	wun	GO:0007165	signal transduction	0.0925149	8976
REF_TRIN_1_04038_XLOC_093055	FBgn0002609	E(spl)m3-HLH	GO:0050767	regulation of neurogenesis	0.0924382	8986
REF_STRG_1_69697_XLOC_055808	FBgn0034789	PIP5K59B	GO:0007603	phototransduction, visible light	0.0924163	8988
REF_TRIN_11_02394_XLOC_050981	FBgn0030674	HUWE1	GO:0045732,GO:0050770	positive regulation of protein catabolic process,regulation of axonogenesis	0.0921753	9018
REF_STRG_1_100678_XLOC_109145	FBgn0287844	Dhc1	GO:0007605	sensory perception of sound	0.0921506	9022
REF_STRG_1_71875_XLOC_059162	FBgn0004118	nAChRbeta2	GO:0007165	signal transduction	0.0919671	9039
REF_STRG_1_20335_XLOC_067386	FBgn0036913	Usp32	GO:0016579	protein deubiquitination	0.0919428	9042
REF_STRG_1_35557_XLOC_105950	FBgn0030242	sofe	GO:0000226,GO:0007186	microtubule cytoskeleton organization,G protein-coupled receptor signaling pathway	0.0919262	9045
REF_STRG_1_74757_XLOC_063457	FBgn0031850	Tsp	GO:0033627	cell adhesion mediated by integrin	0.0918252	9055
REF_STRG_1_46070_XLOC_021557	FBgn0010197	Gyc32E	GO:0007165	signal transduction	0.0918192	9057
REF_TRIN_7_00424_XLOC_073486	FBgn0004618	gl	GO:0007605	sensory perception of sound	0.0917427	9070
REF_TRIN_10_01983_XLOC_086347	FBgn0033313	Cirl	GO:0007186	G protein-coupled receptor signaling pathway	0.0916702	9076
REF_STRG_1_86742_XLOC_082748	FBgn0264959	Src42A	GO:0007411	axon guidance	0.0915435	9089
REF_TRIN_6_03189_XLOC_021086	FBgn0026323	Tak1	GO:0007165	signal transduction	0.0915297	9092
REF_STRG_1_49243_XLOC_026456	FBgn0053519	Unc-89	GO:0006936	muscle contraction	0.0914432	9103
REF_STRG_1_110544_XLOC_004097	FBgn0001075	ft	GO:0009888,GO:0042067	tissue development,establishment of ommatidial planar polarity	0.0913282	9112
REF_STRG_1_104785_XLOC_000476	FBgn0001180	hb	GO:0040034,GO:0050767	regulation of development, heterochronic,regulation of neurogenesis	0.0912599	9114
REF_STRG_1_34331_XLOC_103540	FBgn0002638	Rcc1	GO:0050767	regulation of neurogenesis	0.0911869	9124
COM_SPAL_1_011103_XLOC_040383	FBgn0039396	CCAP-R	GO:0007186	G protein-coupled receptor signaling pathway	0.091131	9132
REF_STRG_1_56139_XLOC_036501	FBgn0263111	cac	GO:0006816,GO:0007602,GO:0070588	calcium ion transport,phototransduction,calcium ion transmembrane transport	0.0910517	9145
REF_TRIN_13_02812_XLOC_073546	FBgn0004618	gl	GO:0007605	sensory perception of sound	0.0910483	9146
REF_STRG_1_6928_XLOC_107912	FBgn0011592	fra	GO:0007411,GO:0050770	axon guidance,regulation of axonogenesis	0.0910317	9147
REF_STRG_1_89052_XLOC_086854	FBgn0261788	Ank2	GO:0000226,GO:0007165,GO:0007605	microtubule cytoskeleton organization,signal transduction,sensory perception of sound	0.0909706	9159
REF_STRG_1_38520_XLOC_111427	FBgn0052687	CG32687	GO:0007165	signal transduction	0.0909222	9165
REF_STRG_1_54686_XLOC_034505	FBgn0024963	GluClalpha	GO:0007165	signal transduction	0.0907581	9188
REF_TRIN_5_00171_XLOC_078603	FBgn0000464	Lar	GO:0007411,GO:0060269	axon guidance,centripetally migrating follicle cell migration	0.0907407	9191
REF_STRG_1_9833_XLOC_024544	FBgn0029723	Proc-R	GO:0007186	G protein-coupled receptor signaling pathway	0.0907394	9192
REF_STRG_1_72992_XLOC_060740	FBgn0263289	scrib	GO:0042067	establishment of ommatidial planar polarity	0.0906229	9206
REF_STRG_1_66809_XLOC_051554	FBgn0005631	robo1	GO:0007411,GO:0008038	axon guidance,neuron recognition	0.0905429	9218
REF_TRIN_13_01793_XLOC_028669	FBgn0261788	Ank2	GO:0000226,GO:0007165,GO:0007605	microtubule cytoskeleton organization,signal transduction,sensory perception of sound	0.0905193	9222
REF_TRIN_15_00816_XLOC_106711	FBgn0086906	sls	GO:0040011	locomotion	0.0904732	9226
REF_STRG_1_60984_XLOC_043248	FBgn0027108	Inx2	GO:0007154,GO:0007602	cell communication,phototransduction	0.0904152	9233
REF_TRIN_1_00470_XLOC_106310	FBgn0033762	ZnT49B	GO:0006812	cation transport	0.0903916	9236
REF_TRIN_16_04211_XLOC_088358	FBgn0266557	kis	GO:0007411,GO:0040011	axon guidance,locomotion	0.0903893	9237
REF_STRG_1_72564_XLOC_060116	FBgn0004647	N	GO:0007411,GO:0045595,GO:0050767	axon guidance,regulation of cell differentiation,regulation of neurogenesis	0.0903341	9247
REF_STRG_1_41847_XLOC_014403	FBgn0050281	CG30281	GO:0007186	G protein-coupled receptor signaling pathway	0.0903175	9250
REF_STRG_1_89129_XLOC_086999	FBgn0037475	Fer1	GO:0032502	developmental process	0.0902758	9253
REF_STRG_1_6009_XLOC_099507	FBgn0036727	SecCl	GO:0007165,GO:0042752	signal transduction,regulation of circadian rhythm	0.0902706	9256
COM_SPAL_1_027015_XLOC_090948	FBgn0027575	GABA-B-R2	GO:0007186	G protein-coupled receptor signaling pathway	0.0902054	9263
REF_STRG_1_111465_XLOC_004873	FBgn0259685	crb	GO:0042051,GO:0045494	compound eye photoreceptor development,photoreceptor cell maintenance	0.0901282	9272
REF_TRIN_12_01739_XLOC_033842	FBgn0284408	trol	GO:0009888	tissue development	0.090094	9277
REF_STRG_1_60047_XLOC_041951	FBgn0013812	Dhc93AB	GO:0007605	sensory perception of sound	0.0900497	9279
COM_SPAL_1_004344_XLOC_019318	FBgn0035586	Fitm	GO:0007605	sensory perception of sound	0.0900228	9284
REF_STRG_1_11491_XLOC_032444	FBgn0004839	otk	GO:0007411	axon guidance	0.089912	9293
REF_STRG_1_102586_XLOC_113142	FBgn0003319	Sb	GO:0007010	cytoskeleton organization	0.0897232	9318
REF_STRG_1_47457_XLOC_023692	FBgn0287775	18w	GO:0007165,GO:0009653	signal transduction,anatomical structure morphogenesis	0.0896941	9321
REF_STRG_1_89093_XLOC_086936	FBgn0011747	Ank	GO:0007165	signal transduction	0.0896707	9329
REF_STRG_1_38994_XLOC_112226	FBgn0000163	baz	GO:0000226,GO:0016325	microtubule cytoskeleton organization,oocyte microtubule cytoskeleton organization	0.0895867	9343
REF_TRIN_7_03031_XLOC_033672	FBgn0267978	ap	GO:0007411	axon guidance	0.0895698	9347
REF_TRIN_16_00113_XLOC_071723	FBgn0261986	RASSF8	GO:0007165	signal transduction	0.0895479	9349
REF_STRG_1_33605_XLOC_102064	FBgn0025635	CG17829	GO:0048856	anatomical structure development	0.0895473	9350
REF_STRG_1_74389_XLOC_062864	FBgn0010415	Sdc	GO:0007411	axon guidance	0.0895117	9353
COM_SPAL_1_004644_XLOC_020397	FBgn0001075	ft	GO:0009888,GO:0042067	tissue development,establishment of ommatidial planar polarity	0.0894212	9364
REF_STRG_1_46133_XLOC_021642	FBgn0259685	crb	GO:0042051,GO:0045494	compound eye photoreceptor development,photoreceptor cell maintenance	0.0893838	9370
REF_STRG_1_93511_XLOC_094975	FBgn0013812	Dhc93AB	GO:0007605	sensory perception of sound	0.0893411	9375
REF_STRG_1_84420_XLOC_078910	FBgn0000121	Arr2	GO:0007605,GO:0016059,GO:0045494	sensory perception of sound,deactivation of rhodopsin mediated signaling,photoreceptor cell maintenance	0.0893161	9380
REF_STRG_1_54802_XLOC_034659	FBgn0029114	Tollo	GO:0007165	signal transduction	0.0892375	9388
REF_TRIN_11_03229_XLOC_061381	FBgn0004618	gl	GO:0007605	sensory perception of sound	0.0891951	9394
REF_STRG_1_93313_XLOC_094570	FBgn0031384	CG4238	GO:0045732	positive regulation of protein catabolic process	0.0891407	9402
REF_STRG_1_46806_XLOC_022742	FBgn0002526	LanA	GO:0007411,GO:0009888,GO:0033627	axon guidance,tissue development,cell adhesion mediated by integrin	0.0891321	9404
REF_STRG_1_95222_XLOC_010076	FBgn0002526	LanA	GO:0007411,GO:0009888,GO:0033627	axon guidance,tissue development,cell adhesion mediated by integrin	0.0891015	9405
REF_STRG_1_72096_XLOC_059462	FBgn0261836	Msp300	GO:0040011	locomotion	0.0890334	9413
REF_STRG_1_79521_XLOC_070946	FBgn0001085	fz	GO:0007186,GO:0042067,GO:0045773	G protein-coupled receptor signaling pathway,establishment of ommatidial planar polarity,positive regulation of axon extension	0.0889194	9423
REF_TRIN_11_02806_XLOC_106088	FBgn0040294	POSH	GO:0022407	regulation of cell-cell adhesion	0.088912	9425
REF_TRIN_2_01529_XLOC_039228	FBgn0004618	gl	GO:0007605	sensory perception of sound	0.088889	9429
REF_TRIN_8_03522_XLOC_092005	FBgn0040505	Alk	GO:0007411,GO:0042051,GO:0045664	axon guidance,compound eye photoreceptor development,regulation of neuron differentiation	0.0888556	9434
REF_STRG_1_71822_XLOC_059085	FBgn0264959	Src42A	GO:0007411	axon guidance	0.0888021	9440
COM_SPAL_1_004575_XLOC_020150	FBgn0283521	lola	GO:0007411	axon guidance	0.0887576	9445
REF_STRG_1_59885_XLOC_041704	FBgn0283471	wupA	GO:0006936	muscle contraction	0.0887478	9447
REF_STRG_1_63804_XLOC_047308	FBgn0063368	Gpb5	GO:0007186	G protein-coupled receptor signaling pathway	0.0886937	9455
REF_STRG_1_32131_XLOC_098918	FBgn0000253	Cam	GO:0007605,GO:0016059	sensory perception of sound,deactivation of rhodopsin mediated signaling	0.0886526	9458
REF_STRG_1_27012_XLOC_086730	FBgn0004842	RYa-R	GO:0007186	G protein-coupled receptor signaling pathway	0.0886254	9462
REF_TRIN_16_01805_XLOC_040253	FBgn0004618	gl	GO:0007605	sensory perception of sound	0.088571	9471
REF_STRG_1_59263_XLOC_040860	FBgn0004435	Galphaq	GO:0007602	phototransduction	0.0885335	9475
REF_STRG_1_80069_XLOC_071842	FBgn0030286	Gapvd1	GO:0007165	signal transduction	0.0885229	9478
REF_STRG_1_98455_XLOC_104486	FBgn0000317	ck	GO:0007605	sensory perception of sound	0.0884934	9482
REF_TRIN_1_01282_XLOC_020959	FBgn0015805	HDAC1	GO:0045664	regulation of neuron differentiation	0.0884713	9486
REF_STRG_1_70023_XLOC_056324	FBgn0004618	gl	GO:0007605	sensory perception of sound	0.0883771	9494
REF_STRG_1_23965_XLOC_078394	FBgn0051720	mthl15	GO:0007186	G protein-coupled receptor signaling pathway	0.088359	9497
REF_STRG_1_97329_XLOC_102344	FBgn0033738	DUBAI	GO:0016579	protein deubiquitination	0.0883515	9498
REF_STRG_1_71001_XLOC_057816	FBgn0285917	sbb	GO:0007411	axon guidance	0.0882823	9516
REF_TRIN_8_03538_XLOC_061363	FBgn0004618	gl	GO:0007605	sensory perception of sound	0.0882762	9522
REF_TRIN_14_00975_XLOC_024181	FBgn0004618	gl	GO:0007605	sensory perception of sound	0.0882632	9524
REF_STRG_1_71409_XLOC_058408	FBgn0037240	Cont	GO:0007411	axon guidance	0.0881897	9529
REF_STRG_1_67377_XLOC_052359	FBgn0000464	Lar	GO:0007411,GO:0060269	axon guidance,centripetally migrating follicle cell migration	0.0880808	9541
REF_STRG_1_3544_XLOC_066852	FBgn0053519	Unc-89	GO:0006936	muscle contraction	0.0879536	9554
REF_STRG_1_33719_XLOC_102289	FBgn0035113	pyx	GO:0006812,GO:0006816	cation transport,calcium ion transport	0.0879517	9555
REF_STRG_1_84745_XLOC_079447	FBgn0261788	Ank2	GO:0000226,GO:0007165,GO:0007605	microtubule cytoskeleton organization,signal transduction,sensory perception of sound	0.0878826	9566
COM_SPAL_1_006955_XLOC_027806	FBgn0000489	Pka-C3	GO:0007165	signal transduction	0.0878592	9567
REF_STRG_1_43997_XLOC_018121	FBgn0002723	Met	GO:0050793	regulation of developmental process	0.0878384	9572
REF_STRG_1_59510_XLOC_041176	FBgn0004841	TkR86C	GO:0007186	G protein-coupled receptor signaling pathway	0.0876928	9587
REF_STRG_1_112867_XLOC_006202	FBgn0034219	mthl4	GO:0007186	G protein-coupled receptor signaling pathway	0.087687	9588
REF_STRG_1_31056_XLOC_096590	FBgn0004885	tok	GO:0007411	axon guidance	0.0876744	9591
REF_STRG_1_63355_XLOC_046692	FBgn0001083	fw	GO:0042067	establishment of ommatidial planar polarity	0.0876669	9592
REF_STRG_1_27090_XLOC_086949	FBgn0284408	trol	GO:0009888	tissue development	0.0876064	9601
REF_STRG_1_6041_XLOC_099808	FBgn0016920	nompC	GO:0006812,GO:0006816,GO:0007605,GO:0040011,GO:0050954,GO:0070588	cation transport,calcium ion transport,sensory perception of sound,locomotion,sensory perception of mechanical stimulus,calcium ion transmembrane transport	0.0875451	9607
REF_STRG_1_59501_XLOC_041159	FBgn0086784	stmA	GO:0007602	phototransduction	0.0875357	9610
REF_STRG_1_52963_XLOC_031987	FBgn0250910	Octbeta3R	GO:0007186	G protein-coupled receptor signaling pathway	0.0874773	9618
REF_STRG_1_68825_XLOC_054523	FBgn0010333	Rac1	GO:0007411,GO:0045773,GO:0050770	axon guidance,positive regulation of axon extension,regulation of axonogenesis	0.0874459	9621
COM_SPAL_1_033762_XLOC_113168	FBgn0031850	Tsp	GO:0033627	cell adhesion mediated by integrin	0.0873751	9635
REF_TRIN_6_00324_XLOC_050105	FBgn0004618	gl	GO:0007605	sensory perception of sound	0.0873511	9639
REF_STRG_1_14090_XLOC_043571	FBgn0027495	Smyd4-4	GO:0042051	compound eye photoreceptor development	0.0873267	9642
REF_STRG_1_89990_XLOC_009304	FBgn0250910	Octbeta3R	GO:0007186	G protein-coupled receptor signaling pathway	0.0873039	9649
REF_STRG_1_61022_XLOC_043318	FBgn0034013	unc-5	GO:0007411	axon guidance	0.0872926	9650
REF_STRG_1_4358_XLOC_079429	FBgn0013733	shot	GO:0000226,GO:0030516,GO:0045773	microtubule cytoskeleton organization,regulation of axon extension,positive regulation of axon extension	0.0872502	9655
REF_STRG_1_47907_XLOC_024380	FBgn0010109	dpn	GO:0050767	regulation of neurogenesis	0.0872186	9659
REF_STRG_1_19288_XLOC_063633	FBgn0011747	Ank	GO:0007165	signal transduction	0.0872135	9661
REF_STRG_1_96366_XLOC_100479	FBgn0037240	Cont	GO:0007411	axon guidance	0.0870181	9684
REF_STRG_1_29720_XLOC_093470	FBgn0035385	FMRFaR	GO:0007186	G protein-coupled receptor signaling pathway	0.0869976	9688
REF_STRG_1_68247_XLOC_053645	FBgn0284408	trol	GO:0009888	tissue development	0.0869871	9689
REF_STRG_1_62467_XLOC_045455	FBgn0004456	mew	GO:0007411,GO:0033627	axon guidance,cell adhesion mediated by integrin	0.0869541	9694
REF_TRIN_7_01447_XLOC_005720	FBgn0013759	CASK	GO:0040011	locomotion	0.0869488	9696
REF_STRG_1_15363_XLOC_048588	FBgn0004177	mts	GO:0000226	microtubule cytoskeleton organization	0.0869157	9698
REF_STRG_1_47193_XLOC_023283	FBgn0265296	Dscam2	GO:0007411	axon guidance	0.0869022	9703
REF_STRG_1_6211_XLOC_101593	FBgn0040505	Alk	GO:0007411,GO:0042051,GO:0045664	axon guidance,compound eye photoreceptor development,regulation of neuron differentiation	0.0868697	9706
REF_TRIN_9_01779_XLOC_067716	FBgn0004107	Cdk2	GO:0007165	signal transduction	0.0868257	9712
REF_STRG_1_95119_XLOC_098051	FBgn0011747	Ank	GO:0007165	signal transduction	0.0867456	9728
REF_STRG_1_61307_XLOC_043757	FBgn0031261	nAChRbeta3	GO:0007165	signal transduction	0.0866893	9735
REF_STRG_1_7097_XLOC_109362	FBgn0278608	Dsp1	GO:0032502	developmental process	0.0866842	9737
REF_STRG_1_16763_XLOC_054411	FBgn0261836	Msp300	GO:0040011	locomotion	0.0866533	9743
REF_STRG_1_63923_XLOC_047489	FBgn0016977	spen	GO:0007411	axon guidance	0.0865881	9758
REF_STRG_1_93580_XLOC_009760	FBgn0265296	Dscam2	GO:0007411	axon guidance	0.0865511	9763
COM_SPAL_1_028304_XLOC_095024	FBgn0265274	Inx3	GO:0007602,GO:0007603	phototransduction,phototransduction, visible light	0.0865045	9770
REF_STRG_1_43827_XLOC_017829	FBgn0086784	stmA	GO:0007602	phototransduction	0.086466	9778
REF_STRG_1_87494_XLOC_084000	FBgn0005631	robo1	GO:0007411,GO:0008038	axon guidance,neuron recognition	0.086406	9793
REF_STRG_1_51502_XLOC_029764	FBgn0261574	kug	GO:0060269	centripetally migrating follicle cell migration	0.086404	9794
REF_TRIN_12_00163_XLOC_082457	FBgn0036195	Dnai2	GO:0007605	sensory perception of sound	0.0863315	9801
REF_STRG_1_35838_XLOC_106491	FBgn0036368	CG10738	GO:0007165	signal transduction	0.0862966	9808
REF_TRIN_14_02063_XLOC_102939	FBgn0261873	sdt	GO:0002009	morphogenesis of an epithelium	0.0862522	9815
REF_STRG_1_57302_XLOC_038135	FBgn0037447	Neurochondrin	GO:0003012	muscle system process	0.0861688	9827
REF_TRIN_11_00397_XLOC_101557	FBgn0035001	Slik	GO:0032879	regulation of localization	0.0861558	9829
REF_STRG_1_41695_XLOC_014145	FBgn0001983	wor	GO:0050767	regulation of neurogenesis	0.0861167	9831
REF_STRG_1_17073_XLOC_055558	FBgn0037141	PolH	GO:0009314	response to radiation	0.0861146	9832
REF_STRG_1_92368_XLOC_092855	FBgn0011747	Ank	GO:0007165	signal transduction	0.086095	9836
REF_TRIN_10_00363_XLOC_013123	FBgn0016078	wun	GO:0007165	signal transduction	0.0859939	9850
REF_STRG_1_23845_XLOC_078063	FBgn0011661	Moe	GO:0002009,GO:0007010	morphogenesis of an epithelium,cytoskeleton organization	0.0859794	9852
REF_STRG_1_71189_XLOC_058069	FBgn0261563	wb	GO:0007411,GO:0009888	axon guidance,tissue development	0.0859597	9855
REF_STRG_1_54457_XLOC_034168	FBgn0024177	zpg	GO:0007602	phototransduction	0.0859413	9858
REF_STRG_1_26442_XLOC_085306	FBgn0039140	Miro	GO:0000226	microtubule cytoskeleton organization	0.0858669	9865
REF_STRG_1_48612_XLOC_025520	FBgn0029823	Shmt	GO:0042752	regulation of circadian rhythm	0.0858598	9866
REF_STRG_1_38235_XLOC_110886	FBgn0002735	E(spl)mgamma-HLH	GO:0050767	regulation of neurogenesis	0.0858379	9870
REF_STRG_1_77006_XLOC_066837	FBgn0002937	ninaB	GO:0007602,GO:0007603	phototransduction,phototransduction, visible light	0.0857752	9879
REF_STRG_1_108532_XLOC_002613	FBgn0250910	Octbeta3R	GO:0007186	G protein-coupled receptor signaling pathway	0.085751	9885
REF_STRG_1_59596_XLOC_041306	FBgn0003380	Sh	GO:0009584	detection of visible light	0.0855908	9902
REF_STRG_1_104234_XLOC_013899	FBgn0004618	gl	GO:0007605	sensory perception of sound	0.085551	9911
REF_TRIN_2_03926_XLOC_085139	FBgn0050340	CG30340	GO:0007186	G protein-coupled receptor signaling pathway	0.0854457	9931
REF_STRG_1_80044_XLOC_071792	FBgn0013812	Dhc93AB	GO:0007605	sensory perception of sound	0.0854353	9935
REF_STRG_1_37252_XLOC_109079	FBgn0004885	tok	GO:0007411	axon guidance	0.0854237	9938
REF_STRG_1_18560_XLOC_061053	FBgn0261526	NT1	GO:0007411	axon guidance	0.085402	9941
COM_SPAL_1_022835_XLOC_077358	FBgn0028875	nAChRalpha5	GO:0006812,GO:0007165	cation transport,signal transduction	0.0853492	9949
REF_TRIN_7_00722_XLOC_097182	FBgn0085447	sif	GO:0050770,GO:0050772	regulation of axonogenesis,positive regulation of axonogenesis	0.0853006	9956
REF_STRG_1_60869_XLOC_043081	FBgn0004618	gl	GO:0007605	sensory perception of sound	0.085234	9965
REF_STRG_1_17828_XLOC_058196	FBgn0039152	Root	GO:0007605	sensory perception of sound	0.085198	9968
REF_STRG_1_96519_XLOC_100761	FBgn0029733	CG6927	GO:0007165	signal transduction	0.0851925	9969
REF_TRIN_4_02358_XLOC_102480	FBgn0013733	shot	GO:0000226,GO:0030516,GO:0045773	microtubule cytoskeleton organization,regulation of axon extension,positive regulation of axon extension	0.0851738	9972
REF_STRG_1_31195_XLOC_096926	FBgn0038063	Octbeta2R	GO:0007186	G protein-coupled receptor signaling pathway	0.0851731	9973
COM_SPAL_1_005740_XLOC_023919	FBgn0001075	ft	GO:0009888,GO:0042067	tissue development,establishment of ommatidial planar polarity	0.0851163	9980
REF_STRG_1_34847_XLOC_104521	FBgn0000547	ed	GO:0002009	morphogenesis of an epithelium	0.0851112	9981
REF_TRIN_10_01913_XLOC_084544	FBgn0000147	aurA	GO:0050767	regulation of neurogenesis	0.0850627	9994
REF_STRG_1_80195_XLOC_072028	FBgn0000567	Eip74EF	GO:0040034	regulation of development, heterochronic	0.0850623	9995
REF_STRG_1_75888_XLOC_065141	FBgn0028422	GluRIID	GO:0006816	calcium ion transport	0.0849713	10004
REF_STRG_1_109551_XLOC_003319	FBgn0000464	Lar	GO:0007411,GO:0060269	axon guidance,centripetally migrating follicle cell migration	0.0848721	10014
REF_STRG_1_50269_XLOC_028005	FBgn0002937	ninaB	GO:0007602,GO:0007603	phototransduction,phototransduction, visible light	0.0848274	10023
REF_STRG_1_17012_XLOC_055369	FBgn0024245	dnt	GO:0007165,GO:0007411	signal transduction,axon guidance	0.084778	10030
REF_STRG_1_59828_XLOC_041632	FBgn0031850	Tsp	GO:0033627	cell adhesion mediated by integrin	0.0847276	10037
REF_TRIN_2_00477_XLOC_114079	FBgn0023169	AMPKalpha	GO:0007165	signal transduction	0.0846392	10052
REF_STRG_1_87429_XLOC_083888	FBgn0016977	spen	GO:0007411	axon guidance	0.0845827	10058
REF_STRG_1_9385_XLOC_021865	FBgn0287775	18w	GO:0007165,GO:0009653	signal transduction,anatomical structure morphogenesis	0.0844966	10071
REF_TRIN_1_00789_XLOC_057853	FBgn0001316	klar	GO:0040011,GO:0042051	locomotion,compound eye photoreceptor development	0.0843976	10082
REF_TRIN_5_01596_XLOC_051690	FBgn0001104	Galphai	GO:0007186	G protein-coupled receptor signaling pathway	0.0843946	10083
REF_STRG_1_100711_XLOC_109232	FBgn0010300	brat	GO:0050767	regulation of neurogenesis	0.0842709	10098
REF_STRG_1_104458_XLOC_000318	FBgn0266674	Sec15	GO:0007411	axon guidance	0.0842661	10100
REF_TRIN_5_00025_XLOC_106914	FBgn0031773	Fbw5	GO:0045732	positive regulation of protein catabolic process	0.0842529	10101
REF_STRG_1_17334_XLOC_056364	FBgn0004618	gl	GO:0007605	sensory perception of sound	0.0842348	10102
COM_SPAL_1_028712_XLOC_096391	FBgn0039902	Zip102B	GO:0030001	metal ion transport	0.0842089	10106
REF_STRG_1_1974_XLOC_035243	FBgn0025631	moody	GO:0007186	G protein-coupled receptor signaling pathway	0.0841687	10116
REF_STRG_1_56238_XLOC_036625	FBgn0039141	spas	GO:0000226,GO:0007626	microtubule cytoskeleton organization,locomotory behavior	0.0841257	10122
REF_STRG_1_65687_XLOC_050023	FBgn0034911	GlyT	GO:0042752	regulation of circadian rhythm	0.0841132	10125
REF_STRG_1_58226_XLOC_039441	FBgn0032151	nAChRalpha6	GO:0006812,GO:0007165	cation transport,signal transduction	0.0841084	10126
REF_STRG_1_56005_XLOC_036308	FBgn0266084	Fhos	GO:0003012	muscle system process	0.0840505	10133
REF_STRG_1_4592_XLOC_083055	FBgn0039528	dsd	GO:0009888	tissue development	0.0840183	10140
REF_STRG_1_36823_XLOC_108298	FBgn0284221	Sema5c	GO:0007411	axon guidance	0.0839931	10144
COM_SPAL_1_024569_XLOC_082812	FBgn0028704	Nckx30C	GO:0006816,GO:0070588	calcium ion transport,calcium ion transmembrane transport	0.0838862	10157
REF_STRG_1_96614_XLOC_100899	FBgn0004842	RYa-R	GO:0007186	G protein-coupled receptor signaling pathway	0.0838625	10164
REF_STRG_1_44985_XLOC_019781	FBgn0010194	Wnt5	GO:0007411,GO:0045773	axon guidance,positive regulation of axon extension	0.0838556	10166
REF_STRG_1_38999_XLOC_112232	FBgn0000022	ac	GO:0050767	regulation of neurogenesis	0.0837977	10173
REF_STRG_1_36508_XLOC_107749	FBgn0004885	tok	GO:0007411	axon guidance	0.0837867	10176
REF_STRG_1_55194_XLOC_035208	FBgn0005631	robo1	GO:0007411,GO:0008038	axon guidance,neuron recognition	0.0835782	10206
REF_STRG_1_45856_XLOC_021194	FBgn0284247	ds	GO:0042067	establishment of ommatidial planar polarity	0.0835745	10208
REF_STRG_1_49226_XLOC_026433	FBgn0052843	Dh31-R	GO:0007186	G protein-coupled receptor signaling pathway	0.083557	10211
REF_STRG_1_41710_XLOC_014183	FBgn0004622	TkR99D	GO:0007186	G protein-coupled receptor signaling pathway	0.0834449	10229
REF_TRIN_16_02706_XLOC_048145	FBgn0034476	Toll-7	GO:0007411	axon guidance	0.0834341	10230
COM_SPAL_1_014916_XLOC_052117	FBgn0052183	Ccn	GO:0007165	signal transduction	0.083362	10240
REF_STRG_1_91017_XLOC_009414	FBgn0034246	Dcr-2	GO:0007626	locomotory behavior	0.0833389	10243
REF_STRG_1_67762_XLOC_052928	FBgn0286511	Pld	GO:0007602	phototransduction	0.0831891	10266
COM_SPAL_1_005203_XLOC_022158	FBgn0013995	Calx	GO:0007602,GO:0030001	phototransduction,metal ion transport	0.0831884	10267
REF_TRIN_4_00541_XLOC_062378	FBgn0024177	zpg	GO:0007602	phototransduction	0.0831467	10271
REF_TRIN_11_03130_XLOC_040245	FBgn0004618	gl	GO:0007605	sensory perception of sound	0.0829976	10290
REF_TRIN_11_02873_XLOC_082682	FBgn0004618	gl	GO:0007605	sensory perception of sound	0.0828478	10312
REF_STRG_1_108186_XLOC_002355	FBgn0004618	gl	GO:0007605	sensory perception of sound	0.0826164	10331
REF_STRG_1_79229_XLOC_070481	FBgn0264386	Ca-alpha1T	GO:0070588	calcium ion transmembrane transport	0.0825356	10346
REF_STRG_1_52277_XLOC_030975	FBgn0052475	mthl8	GO:0007186	G protein-coupled receptor signaling pathway	0.0825217	10348
REF_STRG_1_59595_XLOC_041305	FBgn0003380	Sh	GO:0009584	detection of visible light	0.0824958	10353
REF_STRG_1_75966_XLOC_065262	FBgn0000636	Fas3	GO:0007411	axon guidance	0.0824767	10359
REF_STRG_1_110851_XLOC_004343	FBgn0046113	GluRIIC	GO:0006816	calcium ion transport	0.0824003	10367
REF_STRG_1_32575_XLOC_099875	FBgn0261836	Msp300	GO:0040011	locomotion	0.0822116	10387
REF_TRIN_11_01421_XLOC_113028	FBgn0031952	cdc14	GO:0000226	microtubule cytoskeleton organization	0.082182	10392
REF_TRIN_13_00763_XLOC_089477	FBgn0035113	pyx	GO:0006812,GO:0006816	cation transport,calcium ion transport	0.0821765	10393
REF_STRG_1_55210_XLOC_035221	FBgn0261963	mid	GO:0007411,GO:0051960	axon guidance,regulation of nervous system development	0.0821241	10403
REF_STRG_1_70221_XLOC_056620	FBgn0261574	kug	GO:0060269	centripetally migrating follicle cell migration	0.0821234	10404
REF_STRG_1_9707_XLOC_023745	FBgn0034408	sano	GO:0042067	establishment of ommatidial planar polarity	0.082009	10424
REF_STRG_1_51941_XLOC_030452	FBgn0261574	kug	GO:0060269	centripetally migrating follicle cell migration	0.0819198	10435
REF_STRG_1_94840_XLOC_097458	FBgn0033159	Dscam1	GO:0007411,GO:0050770	axon guidance,regulation of axonogenesis	0.0819082	10437
REF_TRIN_10_00587_XLOC_002980	FBgn0033312	CG8642	GO:0007186	G protein-coupled receptor signaling pathway	0.0819039	10439
REF_STRG_1_38206_XLOC_110823	FBgn0033744	Dh44-R2	GO:0007186	G protein-coupled receptor signaling pathway	0.0818925	10444
REF_TRIN_7_00879_XLOC_003456	FBgn0004618	gl	GO:0007605	sensory perception of sound	0.081851	10449
REF_TRIN_6_00682_XLOC_095674	FBgn0004657	mys	GO:0007411,GO:0033627	axon guidance,cell adhesion mediated by integrin	0.0817618	10463
REF_TRIN_1_03178_XLOC_066429	FBgn0004618	gl	GO:0007605	sensory perception of sound	0.0817006	10471
REF_STRG_1_7019_XLOC_108660	FBgn0039396	CCAP-R	GO:0007186	G protein-coupled receptor signaling pathway	0.081624	10480
REF_TRIN_3_03534_XLOC_025658	FBgn0036790	AstC-R1	GO:0007186	G protein-coupled receptor signaling pathway	0.0816014	10486
REF_STRG_1_49795_XLOC_027296	FBgn0004370	Ptp10D	GO:0007411	axon guidance	0.081576	10489
REF_STRG_1_27097_XLOC_086992	FBgn0260005	wtrw	GO:0006812,GO:0006816,GO:0007605	cation transport,calcium ion transport,sensory perception of sound	0.0815616	10490
REF_STRG_1_67618_XLOC_052733	FBgn0283499	InR	GO:0007411,GO:0007626	axon guidance,locomotory behavior	0.0814728	10507
REF_STRG_1_55163_XLOC_035171	FBgn0261788	Ank2	GO:0000226,GO:0007165,GO:0007605	microtubule cytoskeleton organization,signal transduction,sensory perception of sound	0.0814521	10510
COM_SPAL_1_016488_XLOC_056977	FBgn0260446	GABA-B-R1	GO:0007186	G protein-coupled receptor signaling pathway	0.0814389	10512
COM_SPAL_1_002509_XLOC_012946	FBgn0263219	Dscam4	GO:0007411	axon guidance	0.081437	10513
REF_STRG_1_22650_XLOC_074545	FBgn0020379	Rfx	GO:0007605	sensory perception of sound	0.0814305	10515
REF_STRG_1_84206_XLOC_078595	FBgn0261800	LanB1	GO:0009888,GO:0033627,GO:0048513	tissue development,cell adhesion mediated by integrin,animal organ development	0.0813898	10525
REF_STRG_1_19576_XLOC_064900	FBgn0263111	cac	GO:0006816,GO:0007602,GO:0070588	calcium ion transport,phototransduction,calcium ion transmembrane transport	0.0813588	10533
REF_TRIN_11_00028_XLOC_043986	FBgn0004618	gl	GO:0007605	sensory perception of sound	0.081352	10534
REF_STRG_1_77815_XLOC_068160	FBgn0037240	Cont	GO:0007411	axon guidance	0.0813159	10540
COM_SPAL_1_004753_XLOC_020751	FBgn0000036	nAChRalpha1	GO:0007165	signal transduction	0.0812977	10541
REF_STRG_1_71212_XLOC_058102	FBgn0025741	PlexA	GO:0007411,GO:0050772	axon guidance,positive regulation of axonogenesis	0.0812816	10543
REF_TRIN_3_01611_XLOC_057722	FBgn0002878	mus101	GO:0007095	mitotic G2 DNA damage checkpoint	0.0812324	10553
REF_STRG_1_93273_XLOC_009722	FBgn0020278	loco	GO:0007186,GO:0008277	G protein-coupled receptor signaling pathway,regulation of G protein-coupled receptor signaling pathway	0.0812168	10555
REF_STRG_1_37381_XLOC_109315	FBgn0263219	Dscam4	GO:0007411	axon guidance	0.0812133	10556
REF_TRIN_16_02575_XLOC_041183	FBgn0261788	Ank2	GO:0000226,GO:0007165,GO:0007605	microtubule cytoskeleton organization,signal transduction,sensory perception of sound	0.081122	10565
REF_STRG_1_60240_XLOC_042210	FBgn0015609	CadN	GO:0007411	axon guidance	0.081117	10567
REF_STRG_1_16217_XLOC_052267	FBgn0040294	POSH	GO:0022407	regulation of cell-cell adhesion	0.0811119	10569
REF_STRG_1_62269_XLOC_045130	FBgn0261788	Ank2	GO:0000226,GO:0007165,GO:0007605	microtubule cytoskeleton organization,signal transduction,sensory perception of sound	0.0808778	10585
REF_STRG_1_84848_XLOC_079598	FBgn0262111	f	GO:0007605	sensory perception of sound	0.0808527	10590
REF_STRG_1_22244_XLOC_073365	FBgn0026620	tacc	GO:0000226	microtubule cytoskeleton organization	0.0808279	10593
REF_TRIN_3_02106_XLOC_091609	FBgn0261788	Ank2	GO:0000226,GO:0007165,GO:0007605	microtubule cytoskeleton organization,signal transduction,sensory perception of sound	0.0808194	10594
REF_STRG_1_28230_XLOC_089943	FBgn0040294	POSH	GO:0022407	regulation of cell-cell adhesion	0.0807535	10607
REF_STRG_1_68488_XLOC_053985	FBgn0263782	Hmgcr	GO:0007626	locomotory behavior	0.0807228	10610
REF_STRG_1_61947_XLOC_044688	FBgn0033633	Smyd4-3	GO:0042051	compound eye photoreceptor development	0.0806438	10623
REF_STRG_1_109212_XLOC_024871	FBgn0004618	gl	GO:0007605	sensory perception of sound	0.0806316	10625
REF_STRG_1_93260_XLOC_009718	FBgn0053208	Mical	GO:0007411	axon guidance	0.0805304	10645
REF_STRG_1_94068_XLOC_096006	FBgn0003218	rdgB	GO:0007602,GO:0007603,GO:0016059	phototransduction,phototransduction, visible light,deactivation of rhodopsin mediated signaling	0.0805087	10647
REF_STRG_1_19458_XLOC_064411	FBgn0021742	C901	GO:0007154	cell communication	0.0805003	10650
REF_STRG_1_16672_XLOC_054155	FBgn0036273	INPP5E	GO:0007605	sensory perception of sound	0.080487	10654
REF_TRIN_9_02251_XLOC_098827	FBgn0004618	gl	GO:0007605	sensory perception of sound	0.0804074	10664
COM_SPAL_1_025352_XLOC_085415	FBgn0284243	betaTub56D	GO:0000226	microtubule cytoskeleton organization	0.0804058	10667
REF_TRIN_6_00083_XLOC_096234	FBgn0051352	Unc-115a	GO:0007010,GO:0007411	cytoskeleton organization,axon guidance	0.0803928	10669
REF_STRG_1_49240_XLOC_026451	FBgn0265296	Dscam2	GO:0007411	axon guidance	0.0803242	10678
REF_TRIN_1_01748_XLOC_012917	FBgn0025595	AkhR	GO:0007186	G protein-coupled receptor signaling pathway	0.0802762	10688
REF_STRG_1_111448_XLOC_004859	FBgn0030691	Efhc1.1	GO:0010975	regulation of neuron projection development	0.0802039	10701
REF_STRG_1_86725_XLOC_082715	FBgn0052476	mthl14	GO:0007186	G protein-coupled receptor signaling pathway	0.080196	10704
REF_STRG_1_67139_XLOC_052014	FBgn0261800	LanB1	GO:0009888,GO:0033627,GO:0048513	tissue development,cell adhesion mediated by integrin,animal organ development	0.0801036	10712
REF_TRIN_10_00818_XLOC_098967	FBgn0035713	velo	GO:0007411	axon guidance	0.0800881	10717
REF_TRIN_11_00095_XLOC_001322	FBgn0264089	sli	GO:0007411	axon guidance	0.080077	10719
REF_STRG_1_22172_XLOC_073150	FBgn0032208	Ufd4	GO:0048856	anatomical structure development	0.0799128	10740
REF_STRG_1_8059_XLOC_013522	FBgn0261788	Ank2	GO:0000226,GO:0007165,GO:0007605	microtubule cytoskeleton organization,signal transduction,sensory perception of sound	0.0798953	10741
REF_STRG_1_49021_XLOC_026125	FBgn0284221	Sema5c	GO:0007411	axon guidance	0.0796483	10777
REF_STRG_1_29598_XLOC_093157	FBgn0020278	loco	GO:0007186,GO:0008277	G protein-coupled receptor signaling pathway,regulation of G protein-coupled receptor signaling pathway	0.0795954	10789
REF_TRIN_14_00781_XLOC_035369	FBgn0004618	gl	GO:0007605	sensory perception of sound	0.0795435	10797
REF_STRG_1_10131_XLOC_026134	FBgn0034476	Toll-7	GO:0007411	axon guidance	0.0794208	10808
REF_STRG_1_87923_XLOC_084794	FBgn0019940	Rh6	GO:0007186,GO:0007602,GO:0007605	G protein-coupled receptor signaling pathway,phototransduction,sensory perception of sound	0.0794077	10811
REF_STRG_1_66928_XLOC_051726	FBgn0002921	Atpalpha	GO:0006812,GO:0007605,GO:0007626	cation transport,sensory perception of sound,locomotory behavior	0.0793711	10814
REF_STRG_1_8604_XLOC_017233	FBgn0060296	pain	GO:0006816,GO:0070588	calcium ion transport,calcium ion transmembrane transport	0.0793616	10815
REF_STRG_1_70357_XLOC_056824	FBgn0259174	Nedd4	GO:0007411,GO:0045732	axon guidance,positive regulation of protein catabolic process	0.0791782	10842
REF_STRG_1_70220_XLOC_056619	FBgn0261574	kug	GO:0060269	centripetally migrating follicle cell migration	0.0791698	10843
REF_TRIN_8_01805_XLOC_001113	FBgn0030164	CG1889	GO:0007186	G protein-coupled receptor signaling pathway	0.0790923	10855
REF_STRG_1_70129_XLOC_056484	FBgn0013733	shot	GO:0000226,GO:0030516,GO:0045773	microtubule cytoskeleton organization,regulation of axon extension,positive regulation of axon extension	0.0790255	10863
REF_STRG_1_47677_XLOC_024008	FBgn0004198	ct	GO:0007605	sensory perception of sound	0.0790158	10866
REF_TRIN_16_02120_XLOC_003074	FBgn0004618	gl	GO:0007605	sensory perception of sound	0.078978	10879
REF_STRG_1_43427_XLOC_017115	FBgn0003721	Tm1	GO:0006936	muscle contraction	0.0789512	10883
REF_TRIN_6_02951_XLOC_006678	FBgn0000140	asp	GO:0000226	microtubule cytoskeleton organization	0.078803	10904
REF_STRG_1_85429_XLOC_080588	FBgn0015513	mbc	GO:0007010	cytoskeleton organization	0.0787796	10907
REF_TRIN_5_01657_XLOC_028326	FBgn0004618	gl	GO:0007605	sensory perception of sound	0.0787072	10916
REF_STRG_1_88333_XLOC_085531	FBgn0030674	HUWE1	GO:0045732,GO:0050770	positive regulation of protein catabolic process,regulation of axonogenesis	0.0786766	10921
REF_STRG_1_102432_XLOC_112843	FBgn0264959	Src42A	GO:0007411	axon guidance	0.0786226	10928
REF_STRG_1_21166_XLOC_069934	FBgn0261574	kug	GO:0060269	centripetally migrating follicle cell migration	0.0786138	10930
REF_TRIN_3_01547_XLOC_047690	FBgn0004618	gl	GO:0007605	sensory perception of sound	0.0785951	10933
REF_STRG_1_82349_XLOC_075610	FBgn0024836	stan	GO:0007186,GO:0007411,GO:0042067,GO:0045773,GO:0050770	G protein-coupled receptor signaling pathway,axon guidance,establishment of ommatidial planar polarity,positive regulation of axon extension,regulation of axonogenesis	0.0785852	10934
REF_STRG_1_3459_XLOC_064850	FBgn0013733	shot	GO:0000226,GO:0030516,GO:0045773	microtubule cytoskeleton organization,regulation of axon extension,positive regulation of axon extension	0.0785643	10936
REF_STRG_1_93941_XLOC_009829	FBgn0035539	slow	GO:0048856	anatomical structure development	0.0785618	10938
REF_STRG_1_95699_XLOC_099203	FBgn0004618	gl	GO:0007605	sensory perception of sound	0.0785616	10939
REF_STRG_1_42762_XLOC_015904	FBgn0260005	wtrw	GO:0006812,GO:0006816,GO:0007605	cation transport,calcium ion transport,sensory perception of sound	0.0785449	10940
REF_TRIN_12_01924_XLOC_035983	FBgn0004618	gl	GO:0007605	sensory perception of sound	0.078506	10947
REF_TRIN_13_02936_XLOC_106994	FBgn0001308	Khc	GO:0007411	axon guidance	0.0784963	10949
REF_STRG_1_32121_XLOC_098919	FBgn0000253	Cam	GO:0007605,GO:0016059	sensory perception of sound,deactivation of rhodopsin mediated signaling	0.0784935	10950
REF_STRG_1_106579_XLOC_001383	FBgn0015770	MstProx	GO:0007165	signal transduction	0.0784526	10955
REF_STRG_1_99280_XLOC_106159	FBgn0003744	trc	GO:0007165	signal transduction	0.0784421	10959
REF_TRIN_16_03726_XLOC_100093	FBgn0014019	Rh5	GO:0007186,GO:0007602,GO:0007605	G protein-coupled receptor signaling pathway,phototransduction,sensory perception of sound	0.0784369	10960
REF_STRG_1_21045_XLOC_069543	FBgn0261788	Ank2	GO:0000226,GO:0007165,GO:0007605	microtubule cytoskeleton organization,signal transduction,sensory perception of sound	0.0783978	10970
REF_STRG_1_63377_XLOC_046714	FBgn0002773	Mlc2	GO:0003012	muscle system process	0.0783687	10975
REF_STRG_1_8350_XLOC_015410	FBgn0284408	trol	GO:0009888	tissue development	0.07836	10977
REF_TRIN_15_03490_XLOC_054312	FBgn0287873	zip	GO:0006936	muscle contraction	0.0783549	10979
REF_STRG_1_93082_XLOC_094130	FBgn0261788	Ank2	GO:0000226,GO:0007165,GO:0007605	microtubule cytoskeleton organization,signal transduction,sensory perception of sound	0.0783199	10987
REF_STRG_1_50956_XLOC_028990	FBgn0259216	RhoGAP102A	GO:0007165	signal transduction	0.0783075	10990
REF_STRG_1_91704_XLOC_009496	FBgn0004647	N	GO:0007411,GO:0045595,GO:0050767	axon guidance,regulation of cell differentiation,regulation of neurogenesis	0.0782857	10995
REF_STRG_1_32291_XLOC_099293	FBgn0003651	svp	GO:0048856	anatomical structure development	0.0782835	10996
REF_STRG_1_46226_XLOC_021812	FBgn0025635	CG17829	GO:0048856	anatomical structure development	0.0782811	10997
REF_STRG_1_87049_XLOC_009075	FBgn0004618	gl	GO:0007605	sensory perception of sound	0.0782596	10999
COM_SPAL_1_008721_XLOC_033444	FBgn0025595	AkhR	GO:0007186	G protein-coupled receptor signaling pathway	0.0781878	11010
REF_STRG_1_71510_XLOC_058583	FBgn0037240	Cont	GO:0007411	axon guidance	0.0781473	11013
REF_STRG_1_93602_XLOC_009762	FBgn0261574	kug	GO:0060269	centripetally migrating follicle cell migration	0.0781264	11014
REF_STRG_1_80572_XLOC_072670	FBgn0261574	kug	GO:0060269	centripetally migrating follicle cell migration	0.0781157	11018
REF_TRIN_8_03412_XLOC_034650	FBgn0004618	gl	GO:0007605	sensory perception of sound	0.0780784	11020
REF_STRG_1_52828_XLOC_031806	FBgn0034911	GlyT	GO:0042752	regulation of circadian rhythm	0.0780446	11023
REF_TRIN_3_03871_XLOC_028818	FBgn0025631	moody	GO:0007186	G protein-coupled receptor signaling pathway	0.0779853	11030
REF_STRG_1_16679_XLOC_054186	FBgn0053519	Unc-89	GO:0006936	muscle contraction	0.0779582	11032
REF_TRIN_16_03998_XLOC_041084	FBgn0013812	Dhc93AB	GO:0007605	sensory perception of sound	0.0779548	11034
REF_STRG_1_90203_XLOC_088864	FBgn0283521	lola	GO:0007411	axon guidance	0.0778789	11040
REF_TRIN_10_00910_XLOC_032616	FBgn0261788	Ank2	GO:0000226,GO:0007165,GO:0007605	microtubule cytoskeleton organization,signal transduction,sensory perception of sound	0.0778325	11045
REF_STRG_1_51080_XLOC_029154	FBgn0016650	Lgr1	GO:0007186	G protein-coupled receptor signaling pathway	0.0777992	11049
COM_SPAL_1_001965_XLOC_010752	FBgn0261612	CngA	GO:0006812	cation transport	0.0777598	11052
REF_TRIN_15_01308_XLOC_084604	FBgn0004618	gl	GO:0007605	sensory perception of sound	0.0777225	11061
REF_STRG_1_8489_XLOC_016411	FBgn0002526	LanA	GO:0007411,GO:0009888,GO:0033627	axon guidance,tissue development,cell adhesion mediated by integrin	0.0776816	11064
REF_STRG_1_40697_XLOC_115295	FBgn0000567	Eip74EF	GO:0040034	regulation of development, heterochronic	0.0776815	11065
REF_STRG_1_21282_XLOC_070313	FBgn0002773	Mlc2	GO:0003012	muscle system process	0.0776654	11066
REF_TRIN_1_01093_XLOC_055948	FBgn0053639	CG33639	GO:0007186	G protein-coupled receptor signaling pathway	0.0776401	11071
REF_TRIN_10_02517_XLOC_032909	FBgn0051720	mthl15	GO:0007186	G protein-coupled receptor signaling pathway	0.0775913	11073
REF_STRG_1_18863_XLOC_062169	FBgn0034200	Gbp2	GO:0007165	signal transduction	0.0775834	11076
REF_TRIN_15_03364_XLOC_062439	FBgn0004618	gl	GO:0007605	sensory perception of sound	0.0775648	11080
REF_TRIN_11_02205_XLOC_074509	FBgn0004618	gl	GO:0007605	sensory perception of sound	0.0775606	11081
REF_STRG_1_53028_XLOC_032087	FBgn0037950	HisCl1	GO:0007165	signal transduction	0.0775155	11086
COM_SPAL_1_026486_XLOC_089136	FBgn0085440	Lgr4	GO:0007186	G protein-coupled receptor signaling pathway	0.0774884	11092
REF_STRG_1_55757_XLOC_035993	FBgn0286511	Pld	GO:0007602	phototransduction	0.0773508	11110
REF_STRG_1_41623_XLOC_013987	FBgn0053958	CG33958	GO:0007165	signal transduction	0.0773217	11114
REF_STRG_1_29447_XLOC_092810	FBgn0001991	Ca-alpha1D	GO:0006816,GO:0006936,GO:0070588	calcium ion transport,muscle contraction,calcium ion transmembrane transport	0.077321	11115
REF_STRG_1_49007_XLOC_026109	FBgn0027108	Inx2	GO:0007154,GO:0007602	cell communication,phototransduction	0.0773036	11120
COM_SPAL_1_010960_XLOC_039956	FBgn0085419	Rgk2	GO:0007165	signal transduction	0.0773034	11121
REF_STRG_1_88398_XLOC_085622	FBgn0037382	Hpr1	GO:0007165	signal transduction	0.0773022	11123
REF_STRG_1_80658_XLOC_072808	FBgn0032946	nrv3	GO:0007605	sensory perception of sound	0.0772955	11124
REF_STRG_1_52096_XLOC_030690	FBgn0261574	kug	GO:0060269	centripetally migrating follicle cell migration	0.0772169	11133
REF_STRG_1_29284_XLOC_092427	FBgn0025631	moody	GO:0007186	G protein-coupled receptor signaling pathway	0.0771619	11146
COM_SPAL_1_022241_XLOC_075324	FBgn0000464	Lar	GO:0007411,GO:0060269	axon guidance,centripetally migrating follicle cell migration	0.0768416	11196
REF_STRG_1_100183_XLOC_108093	FBgn0004618	gl	GO:0007605	sensory perception of sound	0.0767373	11209
REF_STRG_1_71916_XLOC_059217	FBgn0259927	CG42450	GO:0007186	G protein-coupled receptor signaling pathway	0.0767053	11212
REF_STRG_1_28753_XLOC_091155	FBgn0267376	SelR	GO:0007411	axon guidance	0.0766507	11219
REF_STRG_1_46803_XLOC_022740	FBgn0005561	sv	GO:0048856	anatomical structure development	0.0766376	11221
REF_STRG_1_12528_XLOC_037160	FBgn0261788	Ank2	GO:0000226,GO:0007165,GO:0007605	microtubule cytoskeleton organization,signal transduction,sensory perception of sound	0.0766148	11226
REF_STRG_1_58821_XLOC_040291	FBgn0033159	Dscam1	GO:0007411,GO:0050770	axon guidance,regulation of axonogenesis	0.0765794	11230
REF_STRG_1_16846_XLOC_054672	FBgn0016920	nompC	GO:0006812,GO:0006816,GO:0007605,GO:0040011,GO:0050954,GO:0070588	cation transport,calcium ion transport,sensory perception of sound,locomotion,sensory perception of mechanical stimulus,calcium ion transmembrane transport	0.0765527	11236
REF_TRIN_16_00598_XLOC_077362	FBgn0032248	Bug22	GO:0040011	locomotion	0.0765377	11242
REF_STRG_1_58637_XLOC_040043	FBgn0004618	gl	GO:0007605	sensory perception of sound	0.0765374	11243
REF_TRIN_2_00691_XLOC_098436	FBgn0261788	Ank2	GO:0000226,GO:0007165,GO:0007605	microtubule cytoskeleton organization,signal transduction,sensory perception of sound	0.0765364	11244
REF_STRG_1_40463_XLOC_114879	FBgn0265974	ttv	GO:0007411	axon guidance	0.0765338	11245
COM_SPAL_1_024449_XLOC_082437	FBgn0027108	Inx2	GO:0007154,GO:0007602	cell communication,phototransduction	0.0765001	11250
COM_SPAL_1_026590_XLOC_089471	FBgn0263219	Dscam4	GO:0007411	axon guidance	0.076484	11253
REF_STRG_1_106713_XLOC_001468	FBgn0024836	stan	GO:0007186,GO:0007411,GO:0042067,GO:0045773,GO:0050770	G protein-coupled receptor signaling pathway,axon guidance,establishment of ommatidial planar polarity,positive regulation of axon extension,regulation of axonogenesis	0.0764428	11259
REF_STRG_1_27575_XLOC_088330	FBgn0005631	robo1	GO:0007411,GO:0008038	axon guidance,neuron recognition	0.0764105	11261
REF_STRG_1_42443_XLOC_015390	FBgn0261046	Dscam3	GO:0007411	axon guidance	0.0763769	11266
REF_STRG_1_16632_XLOC_054024	FBgn0000636	Fas3	GO:0007411	axon guidance	0.0763354	11274
REF_STRG_1_73598_XLOC_061653	FBgn0263289	scrib	GO:0042067	establishment of ommatidial planar polarity	0.0762376	11295
REF_TRIN_16_04354_XLOC_115323	FBgn0029733	CG6927	GO:0007165	signal transduction	0.0762155	11302
REF_STRG_1_29266_XLOC_092395	FBgn0039354	Lgr3	GO:0007186	G protein-coupled receptor signaling pathway	0.0761971	11304
COM_SPAL_1_020231_XLOC_068891	FBgn0038880	SIFaR	GO:0007186	G protein-coupled receptor signaling pathway	0.0761793	11308
REF_STRG_1_72756_XLOC_060423	FBgn0035113	pyx	GO:0006812,GO:0006816	cation transport,calcium ion transport	0.0761625	11314
REF_STRG_1_25828_XLOC_083781	FBgn0027495	Smyd4-4	GO:0042051	compound eye photoreceptor development	0.0761485	11317
REF_STRG_1_101606_XLOC_011961	FBgn0004839	otk	GO:0007411	axon guidance	0.0761484	11318
REF_STRG_1_49528_XLOC_026877	FBgn0014020	Rho1	GO:0007411,GO:0050770	axon guidance,regulation of axonogenesis	0.0760902	11324
REF_STRG_1_112818_XLOC_006153	FBgn0261788	Ank2	GO:0000226,GO:0007165,GO:0007605	microtubule cytoskeleton organization,signal transduction,sensory perception of sound	0.0760866	11325
REF_STRG_1_101376_XLOC_011859	FBgn0016797	fz2	GO:0050770	regulation of axonogenesis	0.0760737	11327
COM_SPAL_1_008368_XLOC_032315	FBgn0263120	Acsl	GO:0007411	axon guidance	0.0760148	11333
REF_STRG_1_58507_XLOC_007493	FBgn0004198	ct	GO:0007605	sensory perception of sound	0.0759828	11340
REF_STRG_1_26089_XLOC_084427	FBgn0011604	Iswi	GO:0042752	regulation of circadian rhythm	0.0759724	11341
REF_STRG_1_87512_XLOC_084030	FBgn0024963	GluClalpha	GO:0007165	signal transduction	0.0759127	11349
COM_SPAL_1_013397_XLOC_047553	FBgn0004381	Klp68D	GO:0030951	establishment or maintenance of microtubule cytoskeleton polarity	0.0758984	11350
REF_TRIN_1_01261_XLOC_100011	FBgn0011286	RyR	GO:0006816,GO:0006936	calcium ion transport,muscle contraction	0.0757991	11357
REF_TRIN_1_04162_XLOC_001456	FBgn0025631	moody	GO:0007186	G protein-coupled receptor signaling pathway	0.0757546	11363
REF_STRG_1_3180_XLOC_059799	FBgn0020391	Nrk	GO:0007165	signal transduction	0.0757363	11366
REF_STRG_1_68432_XLOC_053901	FBgn0025936	Eph	GO:0007411	axon guidance	0.0756745	11376
REF_STRG_1_22922_XLOC_075390	FBgn0003884	alphaTub84B	GO:0000226	microtubule cytoskeleton organization	0.0756447	11383
REF_TRIN_10_03332_XLOC_054160	FBgn0000182	BicC	GO:0000226	microtubule cytoskeleton organization	0.0756289	11384
REF_STRG_1_58542_XLOC_039927	FBgn0053696	CNMaR	GO:0007186	G protein-coupled receptor signaling pathway	0.0755781	11395
REF_TRIN_11_00588_XLOC_046730	FBgn0030707	CG8916	GO:0007165	signal transduction	0.0755595	11398
REF_STRG_1_70446_XLOC_056970	FBgn0013433	beat-Ia	GO:0007411	axon guidance	0.075489	11415
REF_TRIN_5_02529_XLOC_057581	FBgn0024963	GluClalpha	GO:0007165	signal transduction	0.075465	11421
REF_TRIN_5_01939_XLOC_017584	FBgn0001325	Kr	GO:0007411,GO:0040034,GO:0050767	axon guidance,regulation of development, heterochronic,regulation of neurogenesis	0.0754335	11426
REF_STRG_1_27405_XLOC_087822	FBgn0003884	alphaTub84B	GO:0000226	microtubule cytoskeleton organization	0.0754087	11429
REF_STRG_1_109724_XLOC_003459	FBgn0039152	Root	GO:0007605	sensory perception of sound	0.0753231	11441
REF_STRG_1_11347_XLOC_031789	FBgn0259986	nab	GO:0007626	locomotory behavior	0.0752579	11455
REF_TRIN_6_03093_XLOC_058945	FBgn0024963	GluClalpha	GO:0007165	signal transduction	0.0752434	11460
REF_STRG_1_48272_XLOC_024981	FBgn0004595	pros	GO:0007411,GO:0045664	axon guidance,regulation of neuron differentiation	0.0752374	11462
REF_STRG_1_8108_XLOC_013705	FBgn0000036	nAChRalpha1	GO:0007165	signal transduction	0.0752277	11464
REF_TRIN_15_01652_XLOC_040465	FBgn0004618	gl	GO:0007605	sensory perception of sound	0.0751746	11479
REF_STRG_1_28793_XLOC_091207	FBgn0005636	nvy	GO:0007411	axon guidance	0.0751675	11480
REF_STRG_1_42072_XLOC_014757	FBgn0002543	robo2	GO:0007411	axon guidance	0.0750911	11490
REF_STRG_1_57386_XLOC_038273	FBgn0284408	trol	GO:0009888	tissue development	0.0749983	11504
REF_TRIN_10_00911_XLOC_096921	FBgn0261788	Ank2	GO:0000226,GO:0007165,GO:0007605	microtubule cytoskeleton organization,signal transduction,sensory perception of sound	0.0749675	11509
REF_STRG_1_9591_XLOC_023160	FBgn0011300	babo	GO:0007411	axon guidance	0.0749529	11510
REF_STRG_1_26141_XLOC_084551	FBgn0266557	kis	GO:0007411,GO:0040011	axon guidance,locomotion	0.074904	11514
REF_STRG_1_39637_XLOC_113346	FBgn0035934	TrpA1	GO:0006812,GO:0006816,GO:0007602	cation transport,calcium ion transport,phototransduction	0.0748817	11516
REF_TRIN_16_03145_XLOC_085371	FBgn0033159	Dscam1	GO:0007411,GO:0050770	axon guidance,regulation of axonogenesis	0.074856	11520
REF_TRIN_1_01969_XLOC_079065	FBgn0035934	TrpA1	GO:0006812,GO:0006816,GO:0007602	cation transport,calcium ion transport,phototransduction	0.0748542	11522
REF_STRG_1_94189_XLOC_096265	FBgn0000317	ck	GO:0007605	sensory perception of sound	0.0748324	11525
REF_STRG_1_98576_XLOC_104722	FBgn0034246	Dcr-2	GO:0007626	locomotory behavior	0.0748159	11529
REF_STRG_1_84100_XLOC_008861	FBgn0002573	sens	GO:0007411,GO:0042051	axon guidance,compound eye photoreceptor development	0.0747475	11538
REF_STRG_1_37557_XLOC_109656	FBgn0039214	puf	GO:0016579	protein deubiquitination	0.0747249	11543
REF_TRIN_5_01626_XLOC_092367	FBgn0024963	GluClalpha	GO:0007165	signal transduction	0.0746638	11550
REF_STRG_1_73719_XLOC_061839	FBgn0263257	Cngl	GO:0006812	cation transport	0.0745947	11561
REF_STRG_1_26045_XLOC_084311	FBgn0025741	PlexA	GO:0007411,GO:0050772	axon guidance,positive regulation of axonogenesis	0.0745872	11562
REF_TRIN_2_01772_XLOC_033737	FBgn0028694	Rpn11	GO:0016579	protein deubiquitination	0.0745853	11563
REF_STRG_1_14628_XLOC_045555	FBgn0052479	Usp10	GO:0016579	protein deubiquitination	0.0745061	11576
REF_STRG_1_92079_XLOC_092244	FBgn0003731	Egfr	GO:0002009	morphogenesis of an epithelium	0.0744486	11585
REF_STRG_1_20641_XLOC_068255	FBgn0003028	ovo	GO:0007010	cytoskeleton organization	0.0744414	11586
REF_STRG_1_52802_XLOC_031776	FBgn0005614	trpl	GO:0006812,GO:0006816,GO:0007603,GO:0007605,GO:0070588	cation transport,calcium ion transport,phototransduction, visible light,sensory perception of sound,calcium ion transmembrane transport	0.074402	11592
REF_STRG_1_70218_XLOC_056617	FBgn0261574	kug	GO:0060269	centripetally migrating follicle cell migration	0.0743778	11598
REF_TRIN_2_00881_XLOC_056554	FBgn0261574	kug	GO:0060269	centripetally migrating follicle cell migration	0.07437	11602
REF_STRG_1_53275_XLOC_032455	FBgn0260933	rempA	GO:0007605	sensory perception of sound	0.0742851	11617
COM_SPAL_1_006523_XLOC_026391	FBgn0052547	CG32547	GO:0007186	G protein-coupled receptor signaling pathway	0.0742777	11618
REF_STRG_1_22777_XLOC_074956	FBgn0004657	mys	GO:0007411,GO:0033627	axon guidance,cell adhesion mediated by integrin	0.0742751	11619
REF_STRG_1_41931_XLOC_014524	FBgn0001075	ft	GO:0009888,GO:0042067	tissue development,establishment of ommatidial planar polarity	0.0742748	11620
REF_STRG_1_39481_XLOC_113065	FBgn0261788	Ank2	GO:0000226,GO:0007165,GO:0007605	microtubule cytoskeleton organization,signal transduction,sensory perception of sound	0.0742504	11622
REF_STRG_1_59902_XLOC_041718	FBgn0051201	GluRIIE	GO:0006816	calcium ion transport	0.0740156	11661
REF_TRIN_9_01767_XLOC_021716	FBgn0004618	gl	GO:0007605	sensory perception of sound	0.0740077	11664
REF_STRG_1_95006_XLOC_010039	FBgn0030357	Sclp	GO:0003012	muscle system process	0.0740016	11667
REF_TRIN_5_00464_XLOC_057764	FBgn0287873	zip	GO:0006936	muscle contraction	0.0739335	11677
REF_TRIN_7_02873_XLOC_111328	FBgn0004618	gl	GO:0007605	sensory perception of sound	0.0739059	11683
REF_STRG_1_90749_XLOC_089867	FBgn0036789	AstC-R2	GO:0007186	G protein-coupled receptor signaling pathway	0.0738764	11690
REF_STRG_1_72755_XLOC_060422	FBgn0259927	CG42450	GO:0007186	G protein-coupled receptor signaling pathway	0.0737924	11708
REF_STRG_1_7201_XLOC_110224	FBgn0027948	msps	GO:0007411,GO:0016325,GO:0030951	axon guidance,oocyte microtubule cytoskeleton organization,establishment or maintenance of microtubule cytoskeleton polarity	0.073751	11713
COM_SPAL_1_034117_XLOC_114377	FBgn0003068	per	GO:0042752	regulation of circadian rhythm	0.0736755	11727
COM_SPAL_1_010487_XLOC_038536	FBgn0037141	PolH	GO:0009314	response to radiation	0.0736607	11733
REF_STRG_1_15171_XLOC_047938	FBgn0261788	Ank2	GO:0000226,GO:0007165,GO:0007605	microtubule cytoskeleton organization,signal transduction,sensory perception of sound	0.0736439	11736
REF_STRG_1_69487_XLOC_055478	FBgn0004456	mew	GO:0007411,GO:0033627	axon guidance,cell adhesion mediated by integrin	0.073626	11741
REF_STRG_1_32606_XLOC_099963	FBgn0004169	up	GO:0006936	muscle contraction	0.073597	11744
REF_STRG_1_101361_XLOC_110617	FBgn0034566	CG9313	GO:0007605	sensory perception of sound	0.0735228	11753
REF_STRG_1_26068_XLOC_084365	FBgn0001404	egh	GO:0007411,GO:0016325	axon guidance,oocyte microtubule cytoskeleton organization	0.0735144	11756
REF_TRIN_11_03162_XLOC_040852	FBgn0261929	5-HT2B	GO:0007186	G protein-coupled receptor signaling pathway	0.0735144	11757
REF_STRG_1_54806_XLOC_034661	FBgn0053519	Unc-89	GO:0006936	muscle contraction	0.0735113	11758
REF_STRG_1_85520_XLOC_080769	FBgn0033633	Smyd4-3	GO:0042051	compound eye photoreceptor development	0.0734843	11765
REF_STRG_1_72150_XLOC_059554	FBgn0284408	trol	GO:0009888	tissue development	0.0734806	11767
COM_SPAL_1_008552_XLOC_032878	FBgn0032593	Trpgamma	GO:0006812,GO:0006816,GO:0070588	cation transport,calcium ion transport,calcium ion transmembrane transport	0.0734182	11777
COM_SPAL_1_024907_XLOC_083972	FBgn0085386	CG34357	GO:0007165	signal transduction	0.0733381	11789
REF_STRG_1_43835_XLOC_017842	FBgn0262477	FoxP	GO:0040011	locomotion	0.0733198	11792
REF_STRG_1_25415_XLOC_082566	FBgn0260642	Antp	GO:0050767	regulation of neurogenesis	0.0733181	11793
REF_STRG_1_5618_XLOC_095405	FBgn0025697	santa-maria	GO:0007602	phototransduction	0.0733095	11795
REF_STRG_1_8396_XLOC_015828	FBgn0264695	Mhc	GO:0006936,GO:0040011	muscle contraction,locomotion	0.0732861	11800
REF_STRG_1_79426_XLOC_070809	FBgn0032208	Ufd4	GO:0048856	anatomical structure development	0.0732511	11807
COM_SPAL_1_004479_XLOC_019798	FBgn0002940	ninaE	GO:0007186,GO:0007602,GO:0009584,GO:0009589	G protein-coupled receptor signaling pathway,phototransduction,detection of visible light,detection of UV	0.0732403	11809
REF_STRG_1_7038_XLOC_108829	FBgn0051720	mthl15	GO:0007186	G protein-coupled receptor signaling pathway	0.0732188	11814
REF_STRG_1_95878_XLOC_099542	FBgn0000636	Fas3	GO:0007411	axon guidance	0.0732042	11816
REF_STRG_1_56032_XLOC_036346	FBgn0003651	svp	GO:0048856	anatomical structure development	0.07313	11832
REF_STRG_1_80004_XLOC_071733	FBgn0035593	CG4603	GO:0016579	protein deubiquitination	0.0730793	11841
REF_TRIN_4_02708_XLOC_062865	FBgn0004618	gl	GO:0007605	sensory perception of sound	0.0729524	11866
REF_STRG_1_63313_XLOC_046631	FBgn0003884	alphaTub84B	GO:0000226	microtubule cytoskeleton organization	0.0729347	11869
REF_STRG_1_52123_XLOC_030725	FBgn0004618	gl	GO:0007605	sensory perception of sound	0.0729139	11879
REF_TRIN_10_00012_XLOC_028431	FBgn0004618	gl	GO:0007605	sensory perception of sound	0.0727957	11899
REF_STRG_1_12930_XLOC_038582	FBgn0011661	Moe	GO:0002009,GO:0007010	morphogenesis of an epithelium,cytoskeleton organization	0.0727849	11901
REF_TRIN_10_02603_XLOC_069777	FBgn0004618	gl	GO:0007605	sensory perception of sound	0.0727817	11906
REF_TRIN_7_02190_XLOC_072603	FBgn0027508	Tnks	GO:0045732	positive regulation of protein catabolic process	0.0726826	11927
REF_STRG_1_8712_XLOC_017775	FBgn0034566	CG9313	GO:0007605	sensory perception of sound	0.0726604	11935
REF_TRIN_3_01331_XLOC_071056	FBgn0038816	Lrrk	GO:0040011	locomotion	0.0726404	11939
REF_STRG_1_54375_XLOC_034057	FBgn0036494	Toll-6	GO:0007165,GO:0007411	signal transduction,axon guidance	0.0726198	11942
REF_TRIN_13_01035_XLOC_002103	FBgn0001325	Kr	GO:0007411,GO:0040034,GO:0050767	axon guidance,regulation of development, heterochronic,regulation of neurogenesis	0.0725815	11948
REF_STRG_1_2598_XLOC_049198	FBgn0284221	Sema5c	GO:0007411	axon guidance	0.0725321	11956
COM_SPAL_1_020083_XLOC_068472	FBgn0261574	kug	GO:0060269	centripetally migrating follicle cell migration	0.0724649	11972
REF_STRG_1_33305_XLOC_101455	FBgn0031375	erm	GO:0050767	regulation of neurogenesis	0.0723852	11982
[truncated: 3,749 more rows]

## Sheet: SD10. GO enrichment SW vs NE At
Supplementary Data 10. Enriched Gene Ontology terms and associated genes
Gene ontology enrichment for genes ranked by FST comparing SW vs. NE North Atlantic krill
Output from GOrilla.
GO Term	Description	P-value	FDR q-value	Enrichment	N	B	n	b	Drosophila homologs used in test (as reported by GOrilla)
GO:0006858	extracellular transport	0.000728	0.114	1374	8244	1	6	1	[CG13830 - cg13830 gene product from transcript cg13830-rd]
GO:0045053	protein retention in Golgi apparatus	0.000435	0.0883	76.33	8244	3	72	2	[CG32113 - cg32113 gene product from transcript cg32113-rb, Vps13 - vacuolar protein sorting 13]
GO:0045185	maintenance of protein location	0.000629	0.103	11.68	8244	28	126	5	[cos - costa, CG32113 - cg32113 gene product from transcript cg32113-rb, twf - twinfilin, Vps13 - vacuolar protein sorting 13, Parg - poly(adp-ribose) glycohydrolase]
GO:0048730	epidermis morphogenesis	0.000237	0.0635	10.45	8244	4	789	4	[dsh - dishevelled, cno - canoe, l(2)gl - lethal (2) giant larvae, tio - tiptop]
GO:0045467	R7 cell development	0.000301	0.0664	5.03	8244	13	1008	8	[Liprin-alpha - cg11199 gene product from transcript cg11199-rc, Ten-m - tenascin major, ttk - tramtrack, tutl - turtle, Lar - leukocyte-antigen-related-like, CadN - cadherin-n, Rab6 - cg6601 gene product from transcript cg6601-ra, CadN2 - cadherin-n2]
GO:0007300	ovarian nurse cell to oocyte transport	0.000543	0.0926	4.23	8244	11	1418	8	[flw - flapwing, mi - minus, rok - rho-kinase, kel - kelch, chic - chickadee, Btk29A - btk family kinase at 29a, Dcp-1 - death caspase-1, qua - quail]
GO:0048523	negative regulation of cellular process	5.14e-05	0.0214	4.04	8244	1021	26	13	[ash2 - absent, small, or homeotic discs 2, Rassf - ras association family member, Ank2 - ankyrin 2, CG13830 - cg13830 gene product from transcript cg13830-rd, dve - defective proventriculus, Hr46 - hormone receptor-like in 46, Hsp83 - heat shock protein 83, dysc - dyschronic, Sos - son of sevenless, CG7372 - cg7372 gene product from transcript cg7372-ra, BHD - birt-hogg-dube homolog, poe - purit…
GO:0032507	maintenance of protein location in cell	0.000263	0.0617	3.98	8244	16	1294	10	[mbo - members only, pav - pavarotti, CG32113 - cg32113 gene product from transcript cg32113-rb, twf - twinfilin, rok - rho-kinase, Parp - poly-(adp-ribose) polymerase, Vps13 - vacuolar protein sorting 13, Parg - poly(adp-ribose) glycohydrolase, chic - chickadee, CG15523 - cg15523 gene product from transcript cg15523-ra]
GO:0048519	negative regulation of biological process	0.000264	0.06	3.46	8244	1190	26	13	[ash2 - absent, small, or homeotic discs 2, Rassf - ras association family member, Ank2 - ankyrin 2, CG13830 - cg13830 gene product from transcript cg13830-rd, dve - defective proventriculus, Hr46 - hormone receptor-like in 46, Hsp83 - heat shock protein 83, dysc - dyschronic, Sos - son of sevenless, CG7372 - cg7372 gene product from transcript cg7372-ra, BHD - birt-hogg-dube homolog, poe - purit…
GO:0010648	negative regulation of cell communication	4.56e-05	0.0244	3.26	8244	314	153	19	[Rassf - ras association family member, cos - costa, Ank2 - ankyrin 2, Spred - sprouty-related protein with evh-1 domain, E(bx) - enhancer of bithorax, CG13830 - cg13830 gene product from transcript cg13830-rd, Snoo - sno oncogene, crol - crooked legs, chrb - charybde, dysc - dyschronic, vap - vacuolar peduncle, opa1-like - optic atrophy 1-like, Alk - cg8250 gene product from transcript cg8250-rb…
GO:0023057	negative regulation of signaling	4.68e-05	0.0234	3.25	8244	315	153	19	[Rassf - ras association family member, cos - costa, Ank2 - ankyrin 2, Spred - sprouty-related protein with evh-1 domain, E(bx) - enhancer of bithorax, CG13830 - cg13830 gene product from transcript cg13830-rd, Snoo - sno oncogene, crol - crooked legs, chrb - charybde, dysc - dyschronic, vap - vacuolar peduncle, opa1-like - optic atrophy 1-like, Alk - cg8250 gene product from transcript cg8250-rb…
GO:0009968	negative regulation of signal transduction	0.000544	0.0906	3.18	8244	292	133	15	[Rassf - ras association family member, cos - costa, Spred - sprouty-related protein with evh-1 domain, E(bx) - enhancer of bithorax, CG13830 - cg13830 gene product from transcript cg13830-rd, Snoo - sno oncogene, crol - crooked legs, chrb - charybde, vap - vacuolar peduncle, opa1-like - optic atrophy 1-like, poe - purity of essence, l(2)gd1 - lethal (2) giant discs 1, CG42684 - cg42684 gene prod…
GO:0072499	photoreceptor cell axon guidance	0.000246	0.0638	2.92	8244	26	1629	15	[peb - pebbled, Nrk - neurospecific receptor kinase, erm - earmuff, caps - capricious, Abl - abl tyrosine kinase, Tig - tiggrin, dysc - dyschronic, hts - hu li tai shao, beta-Spec - beta spectrin, dpr11 - cg33202 gene product from transcript cg33202-rc, jbug - jitterbug, Moe - moesin, robo - roundabout, Unc-115a - cg31352 gene product from transcript cg31352-ra, otk - off-track]
GO:0043933	protein-containing complex subunit organization	0.0009	0.123	2.9	8244	413	110	16	[twf - twinfilin, E(bx) - enhancer of bithorax, cac - cacophony, Edc3 - enhancer of decapping 3, Hsp83 - heat shock protein 83, CG6971 - cg6971 gene product from transcript cg6971-ra, tomosyn - cg17762 gene product from transcript cg17762-ri, Snap - soluble nsf attachment protein, opa1-like - optic atrophy 1-like, Prp19 - cg5519 gene product from transcript cg5519-ra, mle - maleless, KH1 - cg3561…
GO:0036098	male germ-line stem cell population maintenance	0.000745	0.112	2.88	8244	14	2248	11	[dom - domino, ball - ballchen, Nup98-96 - nucleoporin 98-96, Inx2 - innexin 2, pelo - pelota, stet - stem cell tumor, lid - little imaginal discs, zpg - zero population growth, chic - chickadee, dpp - decapentaplegic, CG4164 - cg4164 gene product from transcript cg4164-ra]
GO:0006936	muscle contraction	0.000426	0.0889	2.67	8244	14	2642	12	[Tm1 - tropomyosin 1, Ca-alpha1D - ca[2+]-channel protein alpha[[1]] subunit d, Tm2 - tropomyosin 2, Unc-89 - cg33519 gene product from transcript cg33519-rc, Mhc - myosin heavy chain, KCNQ - kcnq potassium channel, fln - flightin, Pkd2 - polycystic kidney disease gene-2, Rya-r44F - ryanodine receptor 44f, Mlc1 - myosin alkali light chain 1, Chd64 - cg14996 gene product from transcript cg14996-rb…
GO:0048522	positive regulation of cellular process	0.000829	0.117	2.59	8244	1275	45	18	[ash2 - absent, small, or homeotic discs 2, CG6583 - cg6583 gene product from transcript cg6583-ra, Ank2 - ankyrin 2, twf - twinfilin, ps - pasilla, CG13830 - cg13830 gene product from transcript cg13830-rd, lark - cg8597 gene product from transcript cg8597-rd, cac - cacophony, gl - glass, Hr46 - hormone receptor-like in 46, Hsp83 - heat shock protein 83, bora - aurora borealis, RhoGEF4 - cg8606 …
GO:0048518	positive regulation of biological process	0.000174	0.0545	2.58	8244	1425	47	21	[Rassf - ras association family member, ash2 - absent, small, or homeotic discs 2, CG6583 - cg6583 gene product from transcript cg6583-ra, Ank2 - ankyrin 2, twf - twinfilin, ps - pasilla, CG13830 - cg13830 gene product from transcript cg13830-rd, lark - cg8597 gene product from transcript cg8597-rd, cac - cacophony, gl - glass, Hr46 - hormone receptor-like in 46, Hsp83 - heat shock protein 83, bo…
GO:0010646	regulation of cell communication	0.000102	0.0348	2.51	8244	769	111	26	[Rassf - ras association family member, CG6583 - cg6583 gene product from transcript cg6583-ra, Spred - sprouty-related protein with evh-1 domain, Ank2 - ankyrin 2, Frq2 - frequenin 2, CG13830 - cg13830 gene product from transcript cg13830-rd, cac - cacophony, Snoo - sno oncogene, RhoGEF4 - cg8606 gene product from transcript cg8606-ra, Hsp83 - heat shock protein 83, tomosyn - cg17762 gene produc…
GO:0023051	regulation of signaling	0.000102	0.0332	2.51	8244	769	111	26	[Rassf - ras association family member, CG6583 - cg6583 gene product from transcript cg6583-ra, Spred - sprouty-related protein with evh-1 domain, Ank2 - ankyrin 2, Frq2 - frequenin 2, CG13830 - cg13830 gene product from transcript cg13830-rd, cac - cacophony, Snoo - sno oncogene, RhoGEF4 - cg8606 gene product from transcript cg8606-ra, Hsp83 - heat shock protein 83, tomosyn - cg17762 gene produc…
GO:0016198	axon choice point recognition	0.000252	0.0629	2.27	8244	23	2848	18	[Rac1 - cg2248 gene product from transcript cg2248-rb, fru - fruitless, exba - extra bases, tutl - turtle, ab - abrupt, dsx - doublesex, Nedd4 - cg42279 gene product from transcript cg42279-rj, Abl - abl tyrosine kinase, eIF-2beta - eukaryotic initiation factor 2beta, Sos - son of sevenless, Sema-1a - cg18405 gene product from transcript cg18405-rd, Trim9 - cg31721 gene product from transcript cg…
GO:0045214	sarcomere organization	0.000256	0.0619	2.19	8244	30	2634	21	[ball - ballchen, if - inflated, Unc-89 - cg33519 gene product from transcript cg33519-rc, mask - multiple ankyrin repeats single kh domain, l(2)efl - lethal (2) essential for life, fln - flightin, sls - sallimus, Scgdelta - sarcoglycan delta, bt - bent, tw - protein o-mannosyltransferase 2, Dg - dystroglycan, hts - hu li tai shao, Mical - molecule interacting with casl, cher - cheerio, Mhc - myo…
GO:0007156	homophilic cell adhesion via plasma membrane adhesion molecules	0.000877	0.122	2.14	8244	35	2310	21	[fw - furrowed, Fas3 - fasciclin 3, shg - shotgun, tutl - turtle, Cad89D - cadherin 89d, Cont - contactin, Lac - lachesin, fz - frizzled, Dscam4 - down syndrome cell adhesion molecule 4, caps - capricious, klg - klingon, Cad86C - cadherin 86c, kug - kugelei, Dscam3 - down syndrome cell adhesion molecule 3, Cad88C - cadherin 88c, Cad96Cb - cadherin 96cb, CadN - cadherin-n, rst - roughest, ft - fat…
GO:0009888	tissue development	5.22e-05	0.0206	1.92	8244	238	848	47	[EcR - ecdysone receptor, gbb - glass bottom boat, G9a - cg2995 gene product from transcript cg2995-rb, dome - domeless, bowl - brother of odd with entrails limited, dsx - doublesex, LanA - laminin a, Ipk2 - cg13688 gene product from transcript cg13688-ra, wb - wing blister, LanB1 - cg7123 gene product from transcript cg7123-ra, LamC - lamin c, Nos - nitric oxide synthase, Ser - serrate, hyd - hy…
GO:0070838	divalent metal ion transport	0.000534	0.0954	1.88	8244	50	2625	30	[wtrw - water witch, Ca-P60A - calcium atpase at 60a, cac - cacophony, Ca-alpha1T - ca[2+]-channel protein alpha[[1]] subunit t, trpl - trp-like, pyx - pyrexia, GluRIIE - glutamate receptor iie, Zip3 - zinc/iron regulated transporter-related protein 3, CG42542 - cg42542 gene product from transcript cg42542-re, CG10006 - cg10006 gene product from transcript cg10006-rb, CG3476 - cg3476 gene product…
GO:0072511	divalent inorganic cation transport	0.000534	0.0932	1.88	8244	50	2625	30	[wtrw - water witch, Ca-P60A - calcium atpase at 60a, cac - cacophony, Ca-alpha1T - ca[2+]-channel protein alpha[[1]] subunit t, trpl - trp-like, pyx - pyrexia, GluRIIE - glutamate receptor iie, Zip3 - zinc/iron regulated transporter-related protein 3, CG42542 - cg42542 gene product from transcript cg42542-re, CG10006 - cg10006 gene product from transcript cg10006-rb, CG3476 - cg3476 gene product…
GO:0031032	actomyosin structure organization	0.000794	0.117	1.77	8244	62	2634	35	[ball - ballchen, if - inflated, mask - multiple ankyrin repeats single kh domain, gek - genghis khan, Scgdelta - sarcoglycan delta, cora - coracle, polo - cg12306 gene product from transcript cg12306-ra, Tm1 - tropomyosin 1, cher - cheerio, CG14168 - cg14168 gene product from transcript cg14168-re, CG13366 - cg13366 gene product from transcript cg13366-ra, rols - rolling pebbles, chic - chickade…
GO:0008037	cell recognition	0.000302	0.0648	1.63	8244	87	2905	50	[if - inflated, Ptp69D - protein tyrosine phosphatase 69d, gek - genghis khan, bchs - blue cheese, Mmp1 - matrix metalloproteinase 1, robo3 - cg5423 gene product from transcript cg5423-rb, tey - teyrha-meyrha, shot - short stop, Dscam - down syndrome cell adhesion molecule, Rac1 - cg2248 gene product from transcript cg2248-rb, Ten-m - tenascin major, fru - fruitless, tok - tolkin, eater - cg6124 …
GO:0008038	neuron recognition	0.000484	0.0931	1.62	8244	86	2905	49	[if - inflated, Ptp69D - protein tyrosine phosphatase 69d, gek - genghis khan, bchs - blue cheese, Mmp1 - matrix metalloproteinase 1, robo3 - cg5423 gene product from transcript cg5423-rb, tey - teyrha-meyrha, shot - short stop, Dscam - down syndrome cell adhesion molecule, Rac1 - cg2248 gene product from transcript cg2248-rb, Ten-m - tenascin major, fru - fruitless, tok - tolkin, Trim9 - cg31721…
GO:0097485	neuron projection guidance	2.11e-06	0.00264	1.53	8244	196	2729	99	[AP-1sigma - cg5864 gene product from transcript cg5864-ra, if - inflated, Rab6 - cg6601 gene product from transcript cg6601-ra, sas - stranded at second, LanA - laminin a, CG5802 - cg5802 gene product from transcript cg5802-rb, dlp - dally-like, wb - wing blister, robo3 - cg5423 gene product from transcript cg5423-rb, DIP2 - disco interacting protein 2, jbug - jitterbug, trio - cg18214 gene prod…
GO:0007411	axon guidance	4.59e-06	0.00345	1.52	8244	189	2729	95	[AP-1sigma - cg5864 gene product from transcript cg5864-ra, if - inflated, daw - dawdle, Gef64C - guanine nucleotide exchange factor gef64c, Ptp69D - protein tyrosine phosphatase 69d, Khc - kinesin heavy chain, sas - stranded at second, Rab6 - cg6601 gene product from transcript cg6601-ra, LanA - laminin a, CG5802 - cg5802 gene product from transcript cg5802-rb, dlp - dally-like, robo3 - cg5423 g…
GO:0007626	locomotory behavior	0.000508	0.0954	1.47	8244	154	2552	70	[EcR - ecdysone receptor, G9a - cg2995 gene product from transcript cg2995-rb, BTBD9 - btb (poz) domain containing 9 ortholog, S6kII - ribosomal protein s6 kinase ii, cu - curled, Syt1 - synaptotagmin 1, Cirl - cg8639 gene product from transcript cg8639-rg, Ca-P60A - calcium atpase at 60a, cac - cacophony, dome - domeless, Dcr-2 - dicer-2, Nf1 - neurofibromin 1, Adar - adenosine deaminase acting …
GO:0006820	anion transport	0.000667	0.106	1.42	8244	166	2731	78	[CG12531 - cg12531 gene product from transcript cg12531-ra, CG13907 - cg13907 gene product from transcript cg13907-ra, CG9717 - cg9717 gene product from transcript cg9717-ra, CG2316 - cg2316 gene product from transcript cg2316-rd, CG9702 - cg9702 gene product from transcript cg9702-ra, CG16718 - cg16718 gene product from transcript cg16718-ra, CG5802 - cg5802 gene product from transcript cg5802-r…
GO:0006812	cation transport	0.000193	0.0579	1.39	8244	230	2701	105	[Glu-RI - glutamate receptor i, KCNQ - kcnq potassium channel, Ca-P60A - calcium atpase at 60a, trpl - trp-like, VhaSFD - vacuolar h[+]-atpase sfd subunit, Nha1 - na[+]/h[+] hydrogen antiporter 1, CG6672 - cg6672 gene product from transcript cg6672-ra, CG42542 - cg42542 gene product from transcript cg42542-re, Zip3 - zinc/iron regulated transporter-related protein 3, CG10006 - cg10006 gene produc…
GO:0006811	ion transport	2.27e-06	0.00243	1.37	8244	377	2778	174	[CG12531 - cg12531 gene product from transcript cg12531-ra, Glu-RI - glutamate receptor i, KCNQ - kcnq potassium channel, Ca-P60A - calcium atpase at 60a, CG9717 - cg9717 gene product from transcript cg9717-ra, CG9702 - cg9702 gene product from transcript cg9702-ra, trpl - trp-like, VhaSFD - vacuolar h[+]-atpase sfd subunit, CG5802 - cg5802 gene product from transcript cg5802-rb, Nha1 - na[+]/h[+…
GO:0034220	ion transmembrane transport	0.000745	0.114	1.36	8244	229	2701	102	[CG12531 - cg12531 gene product from transcript cg12531-ra, KCNQ - kcnq potassium channel, Ca-P60A - calcium atpase at 60a, trpl - trp-like, VhaSFD - vacuolar h[+]-atpase sfd subunit, CG5802 - cg5802 gene product from transcript cg5802-rb, Zip3 - zinc/iron regulated transporter-related protein 3, CG42542 - cg42542 gene product from transcript cg42542-re, CG10006 - cg10006 gene product from transc…
GO:0007610	behavior	4.81e-05	0.0226	1.32	8244	412	2620	173	[Gr33a - gustatory receptor 33a, BTBD9 - btb (poz) domain containing 9 ortholog, G9a - cg2995 gene product from transcript cg2995-rb, cu - curled, 14-3-3zeta - cg17870 gene product from transcript cg17870-re, cin - cinnamon, Ca-P60A - calcium atpase at 60a, dome - domeless, Nf1 - neurofibromin 1, Dcr-2 - dicer-2, dnc - dunce, neuroligin - cg13772 gene product from transcript cg13772-rb, dila - di…
GO:0006928	movement of cell or subcellular component	2.57e-06	0.00241	1.31	8244	524	2777	231	[AP-1sigma - cg5864 gene product from transcript cg5864-ra, sqd - squid, dome - domeless, sas - stranded at second, fz - frizzled, dlp - dally-like, shd - shade, DIP2 - disco interacting protein 2, osm-1 - cg13809 gene product from transcript cg13809-rb, csw - corkscrew, Gprk2 - g protein-coupled receptor kinase 2, Sin3A - cg8815 gene product from transcript cg8815-rc, spas - spastin, Abd-B - abd…
GO:0048609	multicellular organismal reproductive process	0.000465	0.0918	1.29	8244	326	2895	148	[sqd - squid, Gr33a - gustatory receptor 33a, Inx2 - innexin 2, shg - shotgun, egg - eggless, Hrb27C - heterogeneous nuclear ribonucleoprotein at 27c, dnc - dunce, Nep2 - neprilysin 2, neuroligin - cg13772 gene product from transcript cg13772-rb, dila - dilatory, yl - yolkless, snRNP-U1-70K - small ribonucleoprotein particle u1 subunit 70k, neb - nebbish, EDTP - egg-derived tyrosine phosphatase, …
GO:0003008	system process	0.000198	0.0572	1.27	8244	399	2970	183	[Gr33a - gustatory receptor 33a, G9a - cg2995 gene product from transcript cg2995-rb, 14-3-3zeta - cg17870 gene product from transcript cg17870-re, if - inflated, KCNQ - kcnq potassium channel, Ca-P60A - calcium atpase at 60a, Obp93a - odorant-binding protein 93a, dome - domeless, trpl - trp-like, Nf1 - neurofibromin 1, dnc - dunce, robo3 - cg5423 gene product from transcript cg5423-rb, Nha1 - na…
GO:2000026	regulation of multicellular organismal development	0.000228	0.0633	1.25	8244	506	2905	222	[mop - myopic, G9a - cg2995 gene product from transcript cg2995-rb, mask - multiple ankyrin repeats single kh domain, fz - frizzled, dlp - dally-like, csw - corkscrew, morgue - modifier of rpr and grim, ubiquitously expressed, spas - spastin, Abd-B - abdominal b, hb - hunchback, Dscam - down syndrome cell adhesion molecule, Tao - cg14217 gene product from transcript cg14217-rf, Snx16 - sorting ne…
GO:0048856	anatomical structure development	7.71e-10	5.79e-06	1.24	8244	1174	2896	513	[sec13 - cg6773 gene product from transcript cg6773-ra, sqd - squid, G9a - cg2995 gene product from transcript cg2995-rb, AP-1sigma - cg5864 gene product from transcript cg5864-ra, SMC1 - cg6057 gene product from transcript cg6057-ra, yl - yolkless, Doc1 - dorsocross1, Sin3A - cg8815 gene product from transcript cg8815-rc, CG13366 - cg13366 gene product from transcript cg13366-ra, vnd - ventral n…
GO:0048513	animal organ development	0.000525	0.0961	1.23	8244	501	2880	216	[mop - myopic, G9a - cg2995 gene product from transcript cg2995-rb, AP-1sigma - cg5864 gene product from transcript cg5864-ra, MED17 - mediator complex subunit 17, dlp - dally-like, csw - corkscrew, CG32301 - cg32301 gene product from transcript cg32301-rb, Doc1 - dorsocross1, Sin3A - cg8815 gene product from transcript cg8815-rc, CG13366 - cg13366 gene product from transcript cg13366-ra, vnd - v…
GO:0032501	multicellular organismal process	2.03e-08	5.08e-05	1.22	8244	1308	2672	519	[sec13 - cg6773 gene product from transcript cg6773-ra, G9a - cg2995 gene product from transcript cg2995-rb, sqd - squid, VhaSFD - vacuolar h[+]-atpase sfd subunit, CG17331 - cg17331 gene product from transcript cg17331-rb, ClC-b - chloride channel-b, svr - silver, Doc1 - dorsocross1, Sin3A - cg8815 gene product from transcript cg8815-rc, rdx - roadkill, Arr2 - arrestin 2, dpr8 - cg32600 gene pro…
GO:0048869	cellular developmental process	6.77e-06	0.00462	1.22	8244	857	2930	371	[inaE - inactivation no afterpotential e, mop - myopic, AP-1sigma - cg5864 gene product from transcript cg5864-ra, sqd - squid, pgc - polar granule component, mask - multiple ankyrin repeats single kh domain, flfl - falafel, fz - frizzled, SMC1 - cg6057 gene product from transcript cg6057-ra, csw - corkscrew, yl - yolkless, CG9288 - cg9288 gene product from transcript cg9288-ra, EDTP - egg-derive…
GO:0009653	anatomical structure morphogenesis	4.94e-05	0.0218	1.22	8244	722	2888	309	[Inx2 - innexin 2, dome - domeless, fz - frizzled, dlp - dally-like, shd - shade, POSH - plenty of sh3s, SMC1 - cg6057 gene product from transcript cg6057-ra, CG9288 - cg9288 gene product from transcript cg9288-ra, Cyp301a1 - cg8587 gene product from transcript cg8587-ra, CG11584 - cg11584 gene product from transcript cg11584-rc, Gprk2 - g protein-coupled receptor kinase 2, svr - silver, cv-2 - c…
GO:0051239	regulation of multicellular organismal process	0.000943	0.126	1.2	8244	648	2905	273	[mop - myopic, G9a - cg2995 gene product from transcript cg2995-rb, mask - multiple ankyrin repeats single kh domain, fz - frizzled, dlp - dally-like, csw - corkscrew, morgue - modifier of rpr and grim, ubiquitously expressed, Sin3A - cg8815 gene product from transcript cg8815-rc, spas - spastin, Abd-B - abdominal b, hb - hunchback, Dscam - down syndrome cell adhesion molecule, Tao - cg14217 gene…
GO:0048583	regulation of response to stimulus	0.000954	0.126	1.19	8244	822	2601	308	[mop - myopic, sec13 - cg6773 gene product from transcript cg6773-ra, G9a - cg2995 gene product from transcript cg2995-rb, Pitslre - cg4268 gene product from transcript cg4268-ra, mask - multiple ankyrin repeats single kh domain, cmpy - crimpy, fz - frizzled, Dcr-2 - dicer-2, dlp - dally-like, POSH - plenty of sh3s, CG7369 - cg7369 gene product from transcript cg7369-ra, Gprk2 - g protein-coupled…
GO:0032502	developmental process	3.63e-09	1.36e-05	1.18	8244	1768	2897	735	[sec13 - cg6773 gene product from transcript cg6773-ra, inaE - inactivation no afterpotential e, sqd - squid, G9a - cg2995 gene product from transcript cg2995-rb, AP-1sigma - cg5864 gene product from transcript cg5864-ra, mask - multiple ankyrin repeats single kh domain, flfl - falafel, SMC1 - cg6057 gene product from transcript cg6057-ra, yl - yolkless, CG9288 - cg9288 gene product from transcri…
GO:0051234	establishment of localization	4.46e-06	0.00372	1.18	8244	1288	2860	527	[sec13 - cg6773 gene product from transcript cg6773-ra, sqd - squid, AP-1sigma - cg5864 gene product from transcript cg5864-ra, VhaSFD - vacuolar h[+]-atpase sfd subunit, CG9297 - cg9297 gene product from transcript cg9297-rc, CG32792 - cg32792 gene product from transcript cg32792-rg, ine - inebriated, ClC-b - chloride channel-b, Caps - calcium activated protein for secretion, mod(r) - modifier o…
GO:0065008	regulation of biological quality	9.84e-05	0.0352	1.18	8244	966	2905	402	[inaE - inactivation no afterpotential e, cin - cinnamon, CG9288 - cg9288 gene product from transcript cg9288-ra, ine - inebriated, svr - silver, Sin3A - cg8815 gene product from transcript cg8815-rc, Caps - calcium activated protein for secretion, fbl - fumble, CG13604 - cg13604 gene product from transcript cg13604-rd, CG11092 - cg11092 gene product from transcript cg11092-ra, bol - boule, Tequi…
GO:0007165	signal transduction	0.000796	0.115	1.18	8244	745	2970	317	[inaE - inactivation no afterpotential e, G9a - cg2995 gene product from transcript cg2995-rb, CG31140 - cg31140 gene product from transcript cg31140-rb, Inx2 - innexin 2, mask - multiple ankyrin repeats single kh domain, dome - domeless, sas - stranded at second, fz - frizzled, CG42796 - cg42796 gene product from transcript cg42796-re, ninaB - neither inactivation nor afterpotential b, RYamide -…
GO:0006810	transport	1.61e-05	0.00931	1.17	8244	1243	2860	506	[sec13 - cg6773 gene product from transcript cg6773-ra, sqd - squid, AP-1sigma - cg5864 gene product from transcript cg5864-ra, VhaSFD - vacuolar h[+]-atpase sfd subunit, CG9297 - cg9297 gene product from transcript cg9297-rc, CG32792 - cg32792 gene product from transcript cg32792-rg, ine - inebriated, ClC-b - chloride channel-b, Caps - calcium activated protein for secretion, mod(r) - modifier o…
GO:0051179	localization	5.68e-05	0.0213	1.15	8244	1492	2862	594	[sec13 - cg6773 gene product from transcript cg6773-ra, sqd - squid, AP-1sigma - cg5864 gene product from transcript cg5864-ra, cin - cinnamon, flfl - falafel, VhaSFD - vacuolar h[+]-atpase sfd subunit, CG9297 - cg9297 gene product from transcript cg9297-rc, CG32792 - cg32792 gene product from transcript cg32792-rg, ine - inebriated, ClC-b - chloride channel-b, Caps - calcium activated protein fo…
GO:0065007	biological regulation	3.57e-08	6.7e-05	1.1	8244	3521	2949	1389	[sec13 - cg6773 gene product from transcript cg6773-ra, sqd - squid, G9a - cg2995 gene product from transcript cg2995-rb, cin - cinnamon, B52 - cg10851 gene product from transcript cg10851-rn, ninaB - neither inactivation nor afterpotential b, CG9286 - cg9286 gene product from transcript cg9286-ra, CG9288 - cg9288 gene product from transcript cg9288-ra, CG15436 - cg15436 gene product from transcr…
GO:0050789	regulation of biological process	1.85e-06	0.00278	1.1	8244	3194	2954	1257	[sec13 - cg6773 gene product from transcript cg6773-ra, sqd - squid, G9a - cg2995 gene product from transcript cg2995-rb, B52 - cg10851 gene product from transcript cg10851-rn, ninaB - neither inactivation nor afterpotential b, CG9286 - cg9286 gene product from transcript cg9286-ra, CG9288 - cg9288 gene product from transcript cg9288-ra, CG15436 - cg15436 gene product from transcript cg15436-ra, …
GO:0050794	regulation of cellular process	1.24e-05	0.00776	1.1	8244	2967	2954	1166	[sec13 - cg6773 gene product from transcript cg6773-ra, sqd - squid, G9a - cg2995 gene product from transcript cg2995-rb, B52 - cg10851 gene product from transcript cg10851-rn, ninaB - neither inactivation nor afterpotential b, CG9286 - cg9286 gene product from transcript cg9286-ra, CG9288 - cg9288 gene product from transcript cg9288-ra, CG15436 - cg15436 gene product from transcript cg15436-ra, …

## Sheet: SD10. Krill genes SW vs NE Atl
Supplementary Data 10. Enriched Gene Ontology terms and associated genes
SW vs. NE North Atlantic krill
Genes associated with Enriched Gene Ontology terms, ranked by FST
Gene	Drosophilia homolog Flybase ID	Drosophila homolog name	GO term(s)	GO name(s)	Exon-wide FST	RANK
REF_TRIN_5_00859_XLOC_088233	FBgn0261788	Ank2	GO:0007165	signal transduction	0.606151	2
REF_STRG_1_12909_XLOC_038459	FBgn0039054	Cow	GO:0006858	extracellular transport	0.554655	6
COM_SPAL_1_013335_XLOC_047332	FBgn0264006	dysc	GO:0072499	photoreceptor cell axon guidance	0.456843	16
REF_STRG_1_39790_XLOC_113594	FBgn0039055	Rassf	GO:0007165	signal transduction	0.448309	20
REF_TRIN_14_02917_XLOC_099677	FBgn0000114	bru1	GO:0045214	sarcomere organization	0.410906	31
REF_TRIN_1_04410_XLOC_030512	FBgn0027582	CG6230	GO:0006812	cation transport	0.402418	37
REF_STRG_1_8924_XLOC_019269	FBgn0052113	Vps13D	GO:0045053	protein retention in Golgi apparatus	0.34696	76
REF_TRIN_9_01969_XLOC_098244	FBgn0085370	Pde11	GO:0007165	signal transduction	0.345388	78
REF_STRG_1_60665_XLOC_042818	FBgn0036165	chrb	GO:0009968	negative regulation of signal transduction	0.343437	80
REF_STRG_1_64727_XLOC_048645	FBgn0033194	Vps13	GO:0045053	protein retention in Golgi apparatus	0.333751	88
REF_STRG_1_72796_XLOC_060467	FBgn0261046	Dscam3	GO:0007156,GO:0007411	homophilic cell adhesion via plasma membrane adhesion molecules,axon guidance	0.332751	89
COM_SPAL_1_027312_XLOC_091844	FBgn0039927	CG11155	GO:0006811	ion transport	0.331309	90
REF_STRG_1_8925_XLOC_019266	FBgn0052113	Vps13D	GO:0045053	protein retention in Golgi apparatus	0.32739	94
COM_SPAL_1_005417_XLOC_022874	FBgn0039338	XNP	GO:0007411	axon guidance	0.315529	101
REF_STRG_1_90810_XLOC_089988	FBgn0033159	Dscam1	GO:0007156,GO:0007411	homophilic cell adhesion via plasma membrane adhesion molecules,axon guidance	0.314006	104
REF_TRIN_2_02410_XLOC_042616	FBgn0263219	Dscam4	GO:0007156,GO:0007411	homophilic cell adhesion via plasma membrane adhesion molecules,axon guidance	0.296691	117
COM_SPAL_1_019645_XLOC_067011	FBgn0052113	Vps13D	GO:0045053	protein retention in Golgi apparatus	0.289866	131
REF_STRG_1_84745_XLOC_079447	FBgn0261788	Ank2	GO:0007165	signal transduction	0.285642	138
REF_STRG_1_71458_XLOC_058492	FBgn0086906	sls	GO:0045214	sarcomere organization	0.273807	155
COM_SPAL_1_004988_XLOC_021461	FBgn0085370	Pde11	GO:0007165	signal transduction	0.270099	164
REF_TRIN_5_03186_XLOC_083412	FBgn0003721	Tm1	GO:0006936	muscle contraction	0.268583	166
COM_SPAL_1_020801_XLOC_070635	FBgn0040505	Alk	GO:0007411	axon guidance	0.25423	178
REF_STRG_1_6212_XLOC_101594	FBgn0040505	Alk	GO:0007411	axon guidance	0.249904	183
REF_STRG_1_104205_XLOC_013841	FBgn0052113	Vps13D	GO:0045053	protein retention in Golgi apparatus	0.240251	198
COM_SPAL_1_014424_XLOC_050543	FBgn0001083	fw	GO:0007156	homophilic cell adhesion via plasma membrane adhesion molecules	0.239575	201
REF_STRG_1_9590_XLOC_023159	FBgn0003721	Tm1	GO:0006936	muscle contraction	0.236253	209
REF_TRIN_4_01109_XLOC_099312	FBgn0000499	dsh	GO:0048730	epidermis morphogenesis	0.234916	212
REF_STRG_1_38680_XLOC_111677	FBgn0052113	Vps13D	GO:0045053	protein retention in Golgi apparatus	0.232722	213
REF_STRG_1_103796_XLOC_115824	FBgn0052113	Vps13D	GO:0045053	protein retention in Golgi apparatus	0.215782	245
REF_STRG_1_66794_XLOC_051526	FBgn0014007	Ptp69D	GO:0007411	axon guidance	0.211703	255
COM_SPAL_1_014583_XLOC_051077	FBgn0000039	nAChRalpha2	GO:0007165,GO:0034220	signal transduction,ion transmembrane transport	0.201205	275
REF_STRG_1_26414_XLOC_085222	FBgn0034070	SP2353	GO:0009888	tissue development	0.201115	276
REF_TRIN_6_02612_XLOC_087585	FBgn0011747	Ank	GO:0007165	signal transduction	0.199517	280
REF_STRG_1_5817_XLOC_097724	FBgn0013433	beat-Ia	GO:0007411,GO:0016198	axon guidance,axon choice point recognition	0.197429	288
REF_STRG_1_16877_XLOC_054809	FBgn0052113	Vps13D	GO:0045053	protein retention in Golgi apparatus	0.196662	292
REF_TRIN_11_03498_XLOC_062214	FBgn0259212	cno	GO:0048730	epidermis morphogenesis	0.190828	295
REF_STRG_1_65641_XLOC_049960	FBgn0041094	scyl	GO:0009968	negative regulation of signal transduction	0.185844	305
REF_STRG_1_38340_XLOC_111075	FBgn0031086	fd19B	GO:0009653	anatomical structure morphogenesis	0.185364	307
REF_STRG_1_49789_XLOC_027288	FBgn0263782	Hmgcr	GO:0007626	locomotory behavior	0.184381	311
REF_STRG_1_28538_XLOC_090699	FBgn0000464	Lar	GO:0007411,GO:0045467	axon guidance,R7 cell development	0.183212	312
REF_STRG_1_34219_XLOC_103320	FBgn0025633	CG13366	GO:0045214	sarcomere organization	0.182464	316
REF_STRG_1_25450_XLOC_082720	FBgn0001325	Kr	GO:0007411	axon guidance	0.179627	321
REF_STRG_1_82993_XLOC_008782	FBgn0023095	caps	GO:0007156,GO:0007411,GO:0072499	homophilic cell adhesion via plasma membrane adhesion molecules,axon guidance,photoreceptor cell axon guidance	0.177697	326
COM_SPAL_1_025989_XLOC_087444	FBgn0001301	kel	GO:0007300	ovarian nurse cell to oocyte transport	0.177612	327
REF_STRG_1_9959_XLOC_025232	FBgn0041094	scyl	GO:0009968	negative regulation of signal transduction	0.17411	338
REF_STRG_1_6213_XLOC_101595	FBgn0040505	Alk	GO:0007411	axon guidance	0.170985	350
REF_TRIN_16_03872_XLOC_076269	FBgn0264975	Nrg	GO:0072499	photoreceptor cell axon guidance	0.169334	359
REF_STRG_1_80990_XLOC_073355	FBgn0030452	MFS10	GO:0006820	anion transport	0.16726	364
REF_STRG_1_76459_XLOC_065963	FBgn0003870	ttk	GO:0045467	R7 cell development	0.164875	370
REF_STRG_1_74036_XLOC_062318	FBgn0037163	laza	GO:0007165	signal transduction	0.161287	387
REF_STRG_1_85615_XLOC_080925	FBgn0034655	CG10307	GO:0007165	signal transduction	0.160051	390
REF_STRG_1_6936_XLOC_107913	FBgn0003423	slgA	GO:0007626	locomotory behavior	0.157099	397
REF_STRG_1_30498_XLOC_095409	FBgn0052113	Vps13D	GO:0045053	protein retention in Golgi apparatus	0.157024	398
COM_SPAL_1_004753_XLOC_020751	FBgn0000036	nAChRalpha1	GO:0007165,GO:0034220	signal transduction,ion transmembrane transport	0.154427	407
REF_STRG_1_82862_XLOC_076459	FBgn0052113	Vps13D	GO:0045053	protein retention in Golgi apparatus	0.153616	409
REF_TRIN_16_01720_XLOC_094802	FBgn0052113	Vps13D	GO:0045053	protein retention in Golgi apparatus	0.152707	412
REF_STRG_1_19222_XLOC_063447	FBgn0039294	Cad96Cb	GO:0007156	homophilic cell adhesion via plasma membrane adhesion molecules	0.152219	415
REF_STRG_1_2214_XLOC_040985	FBgn0035113	pyx	GO:0006812	cation transport	0.150382	428
REF_STRG_1_44523_XLOC_018925	FBgn0039294	Cad96Cb	GO:0007156	homophilic cell adhesion via plasma membrane adhesion molecules	0.149235	431
REF_STRG_1_43284_XLOC_016850	FBgn0263120	Acsl	GO:0007411	axon guidance	0.148595	433
REF_TRIN_1_02257_XLOC_072263	FBgn0053202	dpr11	GO:0072499	photoreceptor cell axon guidance	0.148244	435
REF_STRG_1_25449_XLOC_082719	FBgn0010501	Dcp-1	GO:0007300	ovarian nurse cell to oocyte transport	0.147054	440
REF_TRIN_7_03031_XLOC_033672	FBgn0267978	ap	GO:0007411	axon guidance	0.146879	441
REF_STRG_1_66591_XLOC_051261	FBgn0036165	chrb	GO:0009968	negative regulation of signal transduction	0.145008	450
REF_STRG_1_6421_XLOC_103583	FBgn0041096	rols	GO:0045214	sarcomere organization	0.142298	463
REF_STRG_1_9588_XLOC_023157	FBgn0003721	Tm1	GO:0006936	muscle contraction	0.140872	467
REF_STRG_1_29328_XLOC_092509	FBgn0039294	Cad96Cb	GO:0007156	homophilic cell adhesion via plasma membrane adhesion molecules	0.139619	476
REF_STRG_1_65942_XLOC_050380	FBgn0052113	Vps13D	GO:0045053	protein retention in Golgi apparatus	0.139215	478
REF_STRG_1_71875_XLOC_059162	FBgn0004118	nAChRbeta2	GO:0007165,GO:0034220	signal transduction,ion transmembrane transport	0.135742	495
REF_STRG_1_102865_XLOC_012495	FBgn0004839	otk	GO:0007411,GO:0072499	axon guidance,photoreceptor cell axon guidance	0.131866	516
REF_STRG_1_95206_XLOC_010072	FBgn0261046	Dscam3	GO:0007156,GO:0007411	homophilic cell adhesion via plasma membrane adhesion molecules,axon guidance	0.129179	535
REF_STRG_1_29443_XLOC_092784	FBgn0033159	Dscam1	GO:0007156,GO:0007411	homophilic cell adhesion via plasma membrane adhesion molecules,axon guidance	0.128476	541
REF_STRG_1_33973_XLOC_102841	FBgn0039294	Cad96Cb	GO:0007156	homophilic cell adhesion via plasma membrane adhesion molecules	0.126085	550
REF_STRG_1_94560_XLOC_096911	FBgn0027108	Inx2	GO:0036098	male germ-line stem cell population maintenance	0.123381	564
REF_STRG_1_105617_XLOC_000899	FBgn0003721	Tm1	GO:0006936	muscle contraction	0.122854	569
REF_STRG_1_78480_XLOC_069236	FBgn0265296	Dscam2	GO:0007156,GO:0007411	homophilic cell adhesion via plasma membrane adhesion molecules,axon guidance	0.122373	572
REF_STRG_1_67358_XLOC_052333	FBgn0001991	Ca-alpha1D	GO:0006936	muscle contraction	0.120341	581
REF_STRG_1_60170_XLOC_042123	FBgn0261046	Dscam3	GO:0007156,GO:0007411	homophilic cell adhesion via plasma membrane adhesion molecules,axon guidance	0.117667	590
REF_STRG_1_80265_XLOC_072144	FBgn0035711	CG8519	GO:0007165	signal transduction	0.116304	600
REF_TRIN_8_01269_XLOC_021158	FBgn0001083	fw	GO:0007156	homophilic cell adhesion via plasma membrane adhesion molecules	0.115096	607
REF_STRG_1_18513_XLOC_060929	FBgn0086368	tw	GO:0045214	sarcomere organization	0.113472	615
COM_SPAL_1_011543_XLOC_041829	FBgn0037875	ZnT86D	GO:0006812	cation transport	0.110026	640
REF_STRG_1_5314_XLOC_092523	FBgn0004885	tok	GO:0007411	axon guidance	0.109323	647
REF_STRG_1_74905_XLOC_063696	FBgn0005636	nvy	GO:0007411	axon guidance	0.108076	659
REF_STRG_1_97327_XLOC_102333	FBgn0261046	Dscam3	GO:0007156,GO:0007411	homophilic cell adhesion via plasma membrane adhesion molecules,axon guidance	0.105927	670
REF_STRG_1_40555_XLOC_115083	FBgn0002526	LanA	GO:0007411,GO:0009888	axon guidance,tissue development	0.1049	676
REF_STRG_1_64366_XLOC_048089	FBgn0010501	Dcp-1	GO:0007300	ovarian nurse cell to oocyte transport	0.104626	679
REF_STRG_1_60851_XLOC_043050	FBgn0000711	flw	GO:0007300	ovarian nurse cell to oocyte transport	0.103038	696
REF_STRG_1_58371_XLOC_039659	FBgn0033159	Dscam1	GO:0007156,GO:0007411	homophilic cell adhesion via plasma membrane adhesion molecules,axon guidance	0.103032	698
REF_STRG_1_110404_XLOC_027885	FBgn0003053	peb	GO:0072499	photoreceptor cell axon guidance	0.102976	699
REF_STRG_1_26584_XLOC_085692	FBgn0039927	CG11155	GO:0006811	ion transport	0.102945	701
REF_TRIN_10_01354_XLOC_104951	FBgn0005636	nvy	GO:0007411	axon guidance	0.102593	704
REF_STRG_1_98626_XLOC_010953	FBgn0261788	Ank2	GO:0007165	signal transduction	0.101587	708
REF_STRG_1_58758_XLOC_040203	FBgn0002772	Mlc1	GO:0006936	muscle contraction	0.101519	709
COM_SPAL_1_003334_XLOC_015736	FBgn0014007	Ptp69D	GO:0007411	axon guidance	0.100044	723
REF_TRIN_5_03182_XLOC_096502	FBgn0003721	Tm1	GO:0006936	muscle contraction	0.0985988	745
REF_TRIN_4_00538_XLOC_017716	FBgn0027108	Inx2	GO:0036098	male germ-line stem cell population maintenance	0.0939793	783
REF_STRG_1_14263_XLOC_044211	FBgn0030452	MFS10	GO:0006820	anion transport	0.0935147	789
REF_STRG_1_18288_XLOC_059938	FBgn0086368	tw	GO:0045214	sarcomere organization	0.0922239	800
REF_STRG_1_74237_XLOC_062657	FBgn0024963	GluClalpha	GO:0007165,GO:0034220	signal transduction,ion transmembrane transport	0.0913035	810
REF_STRG_1_49402_XLOC_026692	FBgn0010240	Lcch3	GO:0007165,GO:0034220	signal transduction,ion transmembrane transport	0.0909941	814
REF_STRG_1_47063_XLOC_023094	FBgn0261526	NT1	GO:0007411	axon guidance	0.0903483	820
REF_STRG_1_42069_XLOC_014756	FBgn0001991	Ca-alpha1D	GO:0006936	muscle contraction	0.0897875	825
REF_STRG_1_2215_XLOC_040986	FBgn0043884	mask	GO:0045214	sarcomere organization	0.0892196	833
REF_STRG_1_32919_XLOC_100664	FBgn0004885	tok	GO:0007411	axon guidance	0.0888269	841
REF_TRIN_7_00556_XLOC_062015	FBgn0023081	gek	GO:0031032	actomyosin structure organization	0.087437	856
REF_STRG_1_40471_XLOC_114898	FBgn0261800	LanB1	GO:0009888,GO:0048513	tissue development,animal organ development	0.0866455	863
REF_STRG_1_37663_XLOC_109808	FBgn0264975	Nrg	GO:0072499	photoreceptor cell axon guidance	0.0865816	865
REF_STRG_1_102170_XLOC_112284	FBgn0003187	qua	GO:0007300	ovarian nurse cell to oocyte transport	0.0862166	869
REF_TRIN_2_02408_XLOC_068137	FBgn0263219	Dscam4	GO:0007156,GO:0007411	homophilic cell adhesion via plasma membrane adhesion molecules,axon guidance	0.0858387	873
REF_STRG_1_53216_XLOC_032366	FBgn0033159	Dscam1	GO:0007156,GO:0007411	homophilic cell adhesion via plasma membrane adhesion molecules,axon guidance	0.0856515	877
REF_TRIN_1_01144_XLOC_100474	FBgn0052113	Vps13D	GO:0045053	protein retention in Golgi apparatus	0.0855015	878
REF_TRIN_9_00325_XLOC_044119	FBgn0011259	Sema1a	GO:0007411	axon guidance	0.0850348	883
REF_STRG_1_68432_XLOC_053901	FBgn0025936	Eph	GO:0007411	axon guidance	0.084989	884
REF_TRIN_6_00083_XLOC_096234	FBgn0051352	Unc-115a	GO:0007411,GO:0072499	axon guidance,photoreceptor cell axon guidance	0.0848095	887
REF_STRG_1_85252_XLOC_080266	FBgn0030286	Gapvd1	GO:0007165	signal transduction	0.0828933	916
COM_SPAL_1_026157_XLOC_087992	FBgn0001301	kel	GO:0007300	ovarian nurse cell to oocyte transport	0.0828248	917
REF_STRG_1_93082_XLOC_094130	FBgn0261788	Ank2	GO:0007165	signal transduction	0.0825371	927
COM_SPAL_1_004349_XLOC_019335	FBgn0267978	ap	GO:0007411	axon guidance	0.0816292	942
REF_STRG_1_55504_XLOC_035638	FBgn0262018	CadN2	GO:0007156,GO:0045467	homophilic cell adhesion via plasma membrane adhesion molecules,R7 cell development	0.079201	974
REF_STRG_1_35479_XLOC_105775	FBgn0000464	Lar	GO:0007411,GO:0045467	axon guidance,R7 cell development	0.0787356	982
REF_STRG_1_40556_XLOC_115082	FBgn0261563	wb	GO:0007411,GO:0009888	axon guidance,tissue development	0.0783069	991
REF_STRG_1_65487_XLOC_049744	FBgn0003423	slgA	GO:0007626	locomotory behavior	0.0771822	1008
REF_STRG_1_15981_XLOC_051035	FBgn0031759	Kdm5	GO:0036098	male germ-line stem cell population maintenance	0.0768969	1015
REF_STRG_1_55935_XLOC_036220	FBgn0027948	msps	GO:0007411	axon guidance	0.0768623	1016
REF_STRG_1_55328_XLOC_035397	FBgn0033159	Dscam1	GO:0007156,GO:0007411	homophilic cell adhesion via plasma membrane adhesion molecules,axon guidance	0.0762303	1030
REF_STRG_1_61921_XLOC_044650	FBgn0039916	Ekar	GO:0006811	ion transport	0.0757833	1039
REF_STRG_1_89427_XLOC_087499	FBgn0035711	CG8519	GO:0007165	signal transduction	0.075683	1041
REF_STRG_1_103517_XLOC_115162	FBgn0011747	Ank	GO:0007165	signal transduction	0.0753623	1046
REF_TRIN_16_04452_XLOC_059516	FBgn0264695	Mhc	GO:0006936,GO:0045214	muscle contraction,sarcomere organization	0.0738589	1068
REF_STRG_1_2642_XLOC_049901	FBgn0011722	Tig	GO:0007411,GO:0072499	axon guidance,photoreceptor cell axon guidance	0.0731647	1081
REF_STRG_1_27578_XLOC_088329	FBgn0005631	robo1	GO:0007411,GO:0008038,GO:0072499	axon guidance,neuron recognition,photoreceptor cell axon guidance	0.0729789	1086
REF_TRIN_10_01549_XLOC_097769	FBgn0028979	tio	GO:0048730	epidermis morphogenesis	0.072638	1094
REF_STRG_1_27097_XLOC_086992	FBgn0260005	wtrw	GO:0006812	cation transport	0.0722338	1101
REF_STRG_1_62467_XLOC_045455	FBgn0004456	mew	GO:0007411	axon guidance	0.0722155	1102
REF_STRG_1_12795_XLOC_038055	FBgn0278608	Dsp1	GO:0032502	developmental process	0.0719977	1108
REF_STRG_1_21550_XLOC_071164	FBgn0004449	Ten-m	GO:0045467	R7 cell development	0.0714554	1122
REF_STRG_1_6891_XLOC_107710	FBgn0010473	tutl	GO:0007156,GO:0007411,GO:0045467	homophilic cell adhesion via plasma membrane adhesion molecules,axon guidance,R7 cell development	0.0705622	1144
REF_TRIN_10_03540_XLOC_051795	FBgn0000490	dpp	GO:0036098	male germ-line stem cell population maintenance	0.0699558	1160
REF_STRG_1_10858_XLOC_029858	FBgn0264695	Mhc	GO:0006936,GO:0045214	muscle contraction,sarcomere organization	0.0695767	1164
REF_TRIN_15_02486_XLOC_022709	FBgn0035533	Cip4	GO:0007165	signal transduction	0.0692558	1168
REF_STRG_1_50347_XLOC_028104	FBgn0263219	Dscam4	GO:0007156,GO:0007411	homophilic cell adhesion via plasma membrane adhesion molecules,axon guidance	0.0685729	1186
REF_STRG_1_59802_XLOC_041596	FBgn0002121	l(2)gl	GO:0048730	epidermis morphogenesis	0.0684937	1191
REF_TRIN_4_00541_XLOC_062378	FBgn0024177	zpg	GO:0036098	male germ-line stem cell population maintenance	0.0684487	1192
REF_STRG_1_86510_XLOC_082354	FBgn0002306	sas	GO:0007165,GO:0007411	signal transduction,axon guidance	0.0683521	1196
REF_TRIN_3_03546_XLOC_060572	FBgn0036727	SecCl	GO:0007165,GO:0034220	signal transduction,ion transmembrane transport	0.0682806	1200
REF_TRIN_1_00569_XLOC_030252	FBgn0016078	wun	GO:0007165	signal transduction	0.0681271	1204
REF_STRG_1_53653_XLOC_033020	FBgn0086690	Plp	GO:0007165	signal transduction	0.0673399	1223
REF_STRG_1_91704_XLOC_009496	FBgn0004647	N	GO:0007411	axon guidance	0.0671987	1227
REF_STRG_1_90571_XLOC_089530	FBgn0031759	Kdm5	GO:0036098	male germ-line stem cell population maintenance	0.0670012	1232
REF_STRG_1_15879_XLOC_050702	FBgn0015609	CadN	GO:0007156,GO:0007411,GO:0045467	homophilic cell adhesion via plasma membrane adhesion molecules,axon guidance,R7 cell development	0.0664825	1248
REF_STRG_1_17957_XLOC_058619	FBgn0026181	Rok	GO:0007300,GO:0031032	ovarian nurse cell to oocyte transport,actomyosin structure organization	0.0654863	1278
REF_TRIN_1_04295_XLOC_092783	FBgn0265296	Dscam2	GO:0007156,GO:0007411	homophilic cell adhesion via plasma membrane adhesion molecules,axon guidance	0.0645356	1312
REF_TRIN_2_02659_XLOC_053806	FBgn0003964	usp	GO:0048856	anatomical structure development	0.0642726	1328
REF_STRG_1_14598_XLOC_045469	FBgn0053519	Unc-89	GO:0006936,GO:0045214	muscle contraction,sarcomere organization	0.0632988	1358
REF_STRG_1_80214_XLOC_072053	FBgn0023095	caps	GO:0007156,GO:0007411,GO:0072499	homophilic cell adhesion via plasma membrane adhesion molecules,axon guidance,photoreceptor cell axon guidance	0.0629851	1368
REF_STRG_1_95912_XLOC_099601	FBgn0263219	Dscam4	GO:0007156,GO:0007411	homophilic cell adhesion via plasma membrane adhesion molecules,axon guidance	0.062974	1369
REF_STRG_1_28607_XLOC_090835	FBgn0287873	zip	GO:0006936,GO:0032507,GO:0045214	muscle contraction,maintenance of protein location in cell,sarcomere organization	0.0627126	1385
REF_STRG_1_1459_XLOC_020992	FBgn0261788	Ank2	GO:0007165	signal transduction	0.0624209	1397
REF_STRG_1_55652_XLOC_035832	FBgn0261788	Ank2	GO:0007165	signal transduction	0.0619286	1414
REF_STRG_1_58820_XLOC_040290	FBgn0263219	Dscam4	GO:0007156,GO:0007411	homophilic cell adhesion via plasma membrane adhesion molecules,axon guidance	0.0616514	1428
REF_STRG_1_5227_XLOC_091367	FBgn0003502	Btk29A	GO:0007300	ovarian nurse cell to oocyte transport	0.0612772	1438
COM_SPAL_1_027526_XLOC_092542	FBgn0041195	Pkd2	GO:0006812	cation transport	0.0612428	1440
REF_STRG_1_37950_XLOC_110327	FBgn0286785	scb	GO:0007411	axon guidance	0.0611505	1446
REF_TRIN_16_04354_XLOC_115323	FBgn0029733	CG6927	GO:0007165,GO:0034220	signal transduction,ion transmembrane transport	0.0611164	1449
REF_STRG_1_74985_XLOC_063805	FBgn0046704	Liprin-alpha	GO:0007411,GO:0045467	axon guidance,R7 cell development	0.0610898	1452
REF_STRG_1_47280_XLOC_023424	FBgn0026181	Rok	GO:0007300,GO:0031032	ovarian nurse cell to oocyte transport,actomyosin structure organization	0.0610772	1453
REF_STRG_1_44985_XLOC_019781	FBgn0010194	Wnt5	GO:0007411	axon guidance	0.0604515	1477
COM_SPAL_1_022863_XLOC_077440	FBgn0032151	nAChRalpha6	GO:0006812,GO:0007165,GO:0034220	cation transport,signal transduction,ion transmembrane transport	0.0601756	1489
REF_TRIN_4_02488_XLOC_089880	FBgn0011747	Ank	GO:0007165	signal transduction	0.0601016	1493
COM_SPAL_1_017851_XLOC_061329	FBgn0035113	pyx	GO:0006812	cation transport	0.0597471	1513
REF_TRIN_12_02778_XLOC_068456	FBgn0030452	MFS10	GO:0006820	anion transport	0.0597439	1515
REF_STRG_1_66655_XLOC_051354	FBgn0041195	Pkd2	GO:0006812	cation transport	0.0596227	1520
REF_STRG_1_26262_XLOC_084886	FBgn0005666	bt	GO:0045214	sarcomere organization	0.0594405	1528
COM_SPAL_1_030433_XLOC_102024	FBgn0266377	Pde8	GO:0007165	signal transduction	0.0593165	1533
REF_STRG_1_65794_XLOC_050170	FBgn0000017	Abl	GO:0007411,GO:0072499	axon guidance,photoreceptor cell axon guidance	0.059248	1538
REF_STRG_1_69871_XLOC_056116	FBgn0005612	Sox14	GO:0009653	anatomical structure morphogenesis	0.0591902	1540
COM_SPAL_1_030842_XLOC_103390	FBgn0024963	GluClalpha	GO:0007165,GO:0034220	signal transduction,ion transmembrane transport	0.0591789	1541
REF_STRG_1_6339_XLOC_102684	FBgn0015797	Rab6	GO:0007411,GO:0045467	axon guidance,R7 cell development	0.0588086	1559
REF_TRIN_1_01969_XLOC_079065	FBgn0035934	TrpA1	GO:0006812	cation transport	0.0587639	1562
REF_TRIN_1_03958_XLOC_075293	FBgn0085382	CG34353	GO:0007156	homophilic cell adhesion via plasma membrane adhesion molecules	0.0586361	1570
COM_SPAL_1_015531_XLOC_053936	FBgn0250820	meigo	GO:0007411	axon guidance	0.0583823	1580
REF_TRIN_13_00188_XLOC_071628	FBgn0014141	cher	GO:0045214	sarcomere organization	0.0583537	1581
REF_STRG_1_13444_XLOC_040920	FBgn0004619	GluRIA	GO:0006812	cation transport	0.0580575	1607
REF_TRIN_2_02762_XLOC_038176	FBgn0011747	Ank	GO:0007165	signal transduction	0.0574823	1643
REF_TRIN_4_02410_XLOC_039906	FBgn0002121	l(2)gl	GO:0048730	epidermis morphogenesis	0.0573826	1647
REF_TRIN_1_01639_XLOC_115367	FBgn0053519	Unc-89	GO:0006936,GO:0045214	muscle contraction,sarcomere organization	0.0573209	1651
REF_TRIN_2_03068_XLOC_009229	FBgn0039338	XNP	GO:0007411	axon guidance	0.0572602	1653
REF_STRG_1_100192_XLOC_011465	FBgn0039727	Vps13B	GO:0045053	protein retention in Golgi apparatus	0.0570538	1659
REF_STRG_1_54096_XLOC_033642	FBgn0263391	hts	GO:0007411,GO:0045214,GO:0072499	axon guidance,sarcomere organization,photoreceptor cell axon guidance	0.0569006	1667
COM_SPAL_1_005740_XLOC_023919	FBgn0001075	ft	GO:0007156,GO:0009888	homophilic cell adhesion via plasma membrane adhesion molecules,tissue development	0.056737	1676
REF_TRIN_12_01318_XLOC_026002	FBgn0010501	Dcp-1	GO:0007300	ovarian nurse cell to oocyte transport	0.0567125	1677
REF_STRG_1_93648_XLOC_095236	FBgn0041096	rols	GO:0045214	sarcomere organization	0.0566367	1680
COM_SPAL_1_019881_XLOC_067805	FBgn0267698	Pak	GO:0007411	axon guidance	0.0565763	1687
REF_STRG_1_87266_XLOC_083604	FBgn0041195	Pkd2	GO:0006812	cation transport	0.0564024	1698
REF_STRG_1_43427_XLOC_017115	FBgn0003721	Tm1	GO:0006936	muscle contraction	0.0562265	1710
COM_SPAL_1_007800_XLOC_030534	FBgn0051721	Trim9	GO:0007411	axon guidance	0.0561679	1712
REF_STRG_1_65765_XLOC_050132	FBgn0005631	robo1	GO:0007411,GO:0008038,GO:0072499	axon guidance,neuron recognition,photoreceptor cell axon guidance	0.0557066	1733
REF_STRG_1_40638_XLOC_115206	FBgn0001075	ft	GO:0007156,GO:0009888	homophilic cell adhesion via plasma membrane adhesion molecules,tissue development	0.0555936	1739
REF_STRG_1_41931_XLOC_014524	FBgn0001075	ft	GO:0007156,GO:0009888	homophilic cell adhesion via plasma membrane adhesion molecules,tissue development	0.0553296	1753
REF_STRG_1_56582_XLOC_037053	FBgn0284408	trol	GO:0009888	tissue development	0.0553036	1756
REF_STRG_1_45837_XLOC_021160	FBgn0001083	fw	GO:0007156	homophilic cell adhesion via plasma membrane adhesion molecules	0.0551226	1768
REF_STRG_1_63854_XLOC_047383	FBgn0011747	Ank	GO:0007165	signal transduction	0.0550173	1775
REF_STRG_1_51567_XLOC_029872	FBgn0003720	tll	GO:0048856	anatomical structure development	0.0547315	1788
REF_STRG_1_17425_XLOC_056734	FBgn0000017	Abl	GO:0007411,GO:0072499	axon guidance,photoreceptor cell axon guidance	0.0547313	1789
REF_STRG_1_60072_XLOC_041982	FBgn0261788	Ank2	GO:0007165	signal transduction	0.054337	1812
REF_STRG_1_79521_XLOC_070946	FBgn0001085	fz	GO:0007156	homophilic cell adhesion via plasma membrane adhesion molecules	0.0542878	1816
REF_STRG_1_58071_XLOC_039191	FBgn0003435	sm	GO:0007411	axon guidance	0.0539843	1835
REF_STRG_1_70584_XLOC_057172	FBgn0250788	beta-Spec	GO:0007411,GO:0072499	axon guidance,photoreceptor cell axon guidance	0.0539197	1840
REF_TRIN_1_00317_XLOC_012617	FBgn0031461	daw	GO:0007411	axon guidance	0.0536691	1852
COM_SPAL_1_010217_XLOC_037730	FBgn0004118	nAChRbeta2	GO:0007165,GO:0034220	signal transduction,ion transmembrane transport	0.0536647	1854
REF_STRG_1_83039_XLOC_076740	FBgn0000464	Lar	GO:0007411,GO:0045467	axon guidance,R7 cell development	0.0536473	1856
COM_SPAL_1_033405_XLOC_111968	FBgn0011692	pav	GO:0032507	maintenance of protein location in cell	0.0531403	1892
REF_STRG_1_29447_XLOC_092810	FBgn0001991	Ca-alpha1D	GO:0006936	muscle contraction	0.0528355	1913
REF_STRG_1_85405_XLOC_080555	FBgn0261788	Ank2	GO:0007165	signal transduction	0.0525153	1931
REF_STRG_1_79390_XLOC_070743	FBgn0085443	spri	GO:0007165	signal transduction	0.0524656	1938
REF_STRG_1_59181_XLOC_040745	FBgn0266557	kis	GO:0007411	axon guidance	0.052236	1955
REF_STRG_1_49401_XLOC_026691	FBgn0010240	Lcch3	GO:0007165,GO:0034220	signal transduction,ion transmembrane transport	0.0521479	1959
REF_TRIN_16_04483_XLOC_000335	FBgn0278608	Dsp1	GO:0032502	developmental process	0.0520838	1962
REF_STRG_1_23344_XLOC_076621	FBgn0004449	Ten-m	GO:0045467	R7 cell development	0.0520394	1965
REF_TRIN_12_01558_XLOC_100679	FBgn0020912	Ptx1	GO:0009653	anatomical structure morphogenesis	0.0520148	1967
COM_SPAL_1_003241_XLOC_015432	FBgn0001404	egh	GO:0007411	axon guidance	0.0519814	1968
REF_STRG_1_51804_XLOC_030275	FBgn0011259	Sema1a	GO:0007411	axon guidance	0.0517976	1978
REF_STRG_1_65397_XLOC_049627	FBgn0010238	Lac	GO:0007156	homophilic cell adhesion via plasma membrane adhesion molecules	0.0515245	1992
REF_STRG_1_56163_XLOC_036535	FBgn0043884	mask	GO:0045214	sarcomere organization	0.0512681	2013
REF_STRG_1_38775_XLOC_111860	FBgn0041096	rols	GO:0045214	sarcomere organization	0.0509103	2048
REF_TRIN_16_04406_XLOC_002238	FBgn0001083	fw	GO:0007156	homophilic cell adhesion via plasma membrane adhesion molecules	0.0507747	2056
REF_STRG_1_30445_XLOC_095289	FBgn0005631	robo1	GO:0007411,GO:0008038,GO:0072499	axon guidance,neuron recognition,photoreceptor cell axon guidance	0.0506342	2069
REF_STRG_1_34278_XLOC_103403	FBgn0000308	chic	GO:0007300,GO:0032507,GO:0036098	ovarian nurse cell to oocyte transport,maintenance of protein location in cell,male germ-line stem cell population maintenance	0.0505958	2070
REF_STRG_1_8108_XLOC_013705	FBgn0000036	nAChRalpha1	GO:0007165,GO:0034220	signal transduction,ion transmembrane transport	0.0505392	2077
REF_STRG_1_71822_XLOC_059085	FBgn0264959	Src42A	GO:0007411	axon guidance	0.0504623	2084
REF_STRG_1_110414_XLOC_003984	FBgn0283521	lola	GO:0007411,GO:0045467	axon guidance,R7 cell development	0.0502806	2103
REF_STRG_1_97432_XLOC_102535	FBgn0011286	RyR	GO:0006936	muscle contraction	0.05025	2105
REF_STRG_1_36937_XLOC_108480	FBgn0033159	Dscam1	GO:0007156,GO:0007411	homophilic cell adhesion via plasma membrane adhesion molecules,axon guidance	0.0502049	2109
REF_STRG_1_9622_XLOC_023266	FBgn0261788	Ank2	GO:0007165	signal transduction	0.050061	2123
COM_SPAL_1_026920_XLOC_090657	FBgn0004370	Ptp10D	GO:0007411	axon guidance	0.0500317	2125
REF_STRG_1_111343_XLOC_004761	FBgn0037950	HisCl1	GO:0007165,GO:0034220	signal transduction,ion transmembrane transport	0.0496953	2144
REF_TRIN_4_01880_XLOC_100946	FBgn0039927	CG11155	GO:0006811	ion transport	0.0496215	2161
REF_STRG_1_109551_XLOC_003319	FBgn0000464	Lar	GO:0007411,GO:0045467	axon guidance,R7 cell development	0.0491955	2190
REF_STRG_1_36492_XLOC_107703	FBgn0020248	stet	GO:0036098	male germ-line stem cell population maintenance	0.0490015	2201
REF_STRG_1_110162_XLOC_003791	FBgn0020391	Nrk	GO:0007165,GO:0072499	signal transduction,photoreceptor cell axon guidance	0.0489962	2202
REF_STRG_1_67635_XLOC_052751	FBgn0039141	spas	GO:0007626	locomotory behavior	0.0489287	2207
REF_STRG_1_84304_XLOC_078737	FBgn0002873	mud	GO:0007411	axon guidance	0.048834	2216
REF_STRG_1_74034_XLOC_062316	FBgn0011296	l(2)efl	GO:0045214	sarcomere organization	0.0486363	2235
REF_TRIN_3_03802_XLOC_005325	FBgn0028371	jbug	GO:0072499	photoreceptor cell axon guidance	0.0485299	2245
REF_STRG_1_93894_XLOC_095698	FBgn0261788	Ank2	GO:0007165	signal transduction	0.0482384	2263
REF_STRG_1_93123_XLOC_009695	FBgn0015239	Hr78	GO:0048856	anatomical structure development	0.0482008	2265
REF_STRG_1_39057_XLOC_112319	FBgn0020391	Nrk	GO:0007165,GO:0072499	signal transduction,photoreceptor cell axon guidance	0.0480765	2279
REF_STRG_1_72062_XLOC_059423	FBgn0024277	trio	GO:0007411	axon guidance	0.0480644	2281
COM_SPAL_1_019637_XLOC_066981	FBgn0035934	TrpA1	GO:0006812	cation transport	0.0480541	2283
REF_STRG_1_35686_XLOC_106210	FBgn0052113	Vps13D	GO:0045053	protein retention in Golgi apparatus	0.0478881	2299
REF_TRIN_3_02669_XLOC_042291	FBgn0261786	mi	GO:0007300	ovarian nurse cell to oocyte transport	0.0478836	2300
REF_TRIN_15_02836_XLOC_077003	FBgn0261788	Ank2	GO:0007165	signal transduction	0.0478614	2302
REF_TRIN_11_00353_XLOC_038716	FBgn0024315	Picot	GO:0006820	anion transport	0.0476338	2319
COM_SPAL_1_008382_XLOC_032359	FBgn0000464	Lar	GO:0007411,GO:0045467	axon guidance,R7 cell development	0.0475147	2328
COM_SPAL_1_029598_XLOC_099319	FBgn0035113	pyx	GO:0006812	cation transport	0.0474941	2331
REF_STRG_1_48913_XLOC_025977	FBgn0001250	if	GO:0007411,GO:0045185,GO:0045214	axon guidance,maintenance of protein location,sarcomere organization	0.0474466	2334
REF_STRG_1_106785_XLOC_019460	FBgn0283521	lola	GO:0007411,GO:0045467	axon guidance,R7 cell development	0.0468391	2396
REF_STRG_1_49021_XLOC_026125	FBgn0284221	Sema5c	GO:0007411	axon guidance	0.0465705	2420
REF_STRG_1_33957_XLOC_102783	FBgn0264695	Mhc	GO:0006936,GO:0045214	muscle contraction,sarcomere organization	0.0464419	2431
REF_STRG_1_28121_XLOC_089700	FBgn0023095	caps	GO:0007156,GO:0007411,GO:0072499	homophilic cell adhesion via plasma membrane adhesion molecules,axon guidance,photoreceptor cell axon guidance	0.0464353	2438
REF_STRG_1_35900_XLOC_106618	FBgn0026086	Adar	GO:0007626	locomotory behavior	0.0463645	2442
REF_STRG_1_33622_XLOC_102086	FBgn0037164	CG11438	GO:0007165	signal transduction	0.0460747	2465
REF_STRG_1_64176_XLOC_047818	FBgn0051721	Trim9	GO:0007411	axon guidance	0.04604	2468
REF_STRG_1_84015_XLOC_078311	FBgn0020306	dom	GO:0036098	male germ-line stem cell population maintenance	0.0459936	2471
REF_TRIN_2_00792_XLOC_111704	FBgn0020248	stet	GO:0036098	male germ-line stem cell population maintenance	0.0459138	2480
REF_STRG_1_34801_XLOC_104449	FBgn0024806	DIP2	GO:0007411	axon guidance	0.0458857	2484
REF_STRG_1_2386_XLOC_044690	FBgn0028999	nerfin-1	GO:0007411	axon guidance	0.0458391	2490
REF_STRG_1_7415_XLOC_111700	FBgn0003502	Btk29A	GO:0007300	ovarian nurse cell to oocyte transport	0.0457859	2495
COM_SPAL_1_026080_XLOC_087710	FBgn0028879	CG15270	GO:0006812	cation transport	0.0457821	2496
REF_STRG_1_14301_XLOC_044463	FBgn0001138	grn	GO:0009888	tissue development	0.0457289	2504
REF_STRG_1_58011_XLOC_039126	FBgn0037240	Cont	GO:0007156,GO:0007411	homophilic cell adhesion via plasma membrane adhesion molecules,axon guidance	0.0457273	2506
REF_STRG_1_52688_XLOC_031585	FBgn0283499	InR	GO:0007411,GO:0007626	axon guidance,locomotory behavior	0.0454977	2532
REF_STRG_1_59210_XLOC_040790	FBgn0005612	Sox14	GO:0009653	anatomical structure morphogenesis	0.0452894	2552
REF_STRG_1_28117_XLOC_089693	FBgn0001147	gsb-n	GO:0048856	anatomical structure development	0.0452004	2561
REF_STRG_1_68114_XLOC_053399	FBgn0005631	robo1	GO:0007411,GO:0008038,GO:0072499	axon guidance,neuron recognition,photoreceptor cell axon guidance	0.0451902	2563
REF_STRG_1_45639_XLOC_020852	FBgn0261800	LanB1	GO:0009888,GO:0048513	tissue development,animal organ development	0.0451376	2567
REF_STRG_1_71443_XLOC_058475	FBgn0011747	Ank	GO:0007165	signal transduction	0.0450666	2574
REF_STRG_1_5649_XLOC_096198	FBgn0004647	N	GO:0007411	axon guidance	0.0450466	2575
REF_STRG_1_33305_XLOC_101455	FBgn0031375	erm	GO:0072499	photoreceptor cell axon guidance	0.044956	2584
REF_TRIN_16_03757_XLOC_056138	FBgn0024963	GluClalpha	GO:0007165,GO:0034220	signal transduction,ion transmembrane transport	0.0448978	2596
REF_STRG_1_11150_XLOC_031020	FBgn0042126	CG18788	GO:0006820	anion transport	0.0444893	2639
REF_STRG_1_90375_XLOC_089165	FBgn0003721	Tm1	GO:0006936	muscle contraction	0.0443826	2645
REF_STRG_1_28296_XLOC_090082	FBgn0033159	Dscam1	GO:0007156,GO:0007411	homophilic cell adhesion via plasma membrane adhesion molecules,axon guidance	0.0441848	2665
COM_SPAL_1_030065_XLOC_100704	FBgn0004449	Ten-m	GO:0045467	R7 cell development	0.0441799	2666
REF_STRG_1_13741_XLOC_042267	FBgn0027889	ball	GO:0036098,GO:0045214	male germ-line stem cell population maintenance,sarcomere organization	0.04412	2672
REF_STRG_1_32814_XLOC_100415	FBgn0035113	pyx	GO:0006812	cation transport	0.0440816	2679
REF_STRG_1_83308_XLOC_077183	FBgn0261574	kug	GO:0007156	homophilic cell adhesion via plasma membrane adhesion molecules	0.0440228	2686
REF_STRG_1_3862_XLOC_071975	FBgn0034156	CG5348	GO:0006812	cation transport	0.0440039	2687
REF_STRG_1_72953_XLOC_060687	FBgn0261788	Ank2	GO:0007165	signal transduction	0.0439559	2692
REF_TRIN_8_02061_XLOC_073756	FBgn0011661	Moe	GO:0072499	photoreceptor cell axon guidance	0.0438917	2699
REF_TRIN_13_01035_XLOC_002103	FBgn0001325	Kr	GO:0007411	axon guidance	0.0438742	2702
REF_TRIN_8_01169_XLOC_095284	FBgn0038247	Cad88C	GO:0007156	homophilic cell adhesion via plasma membrane adhesion molecules	0.0438127	2707
REF_STRG_1_60984_XLOC_043248	FBgn0027108	Inx2	GO:0036098	male germ-line stem cell population maintenance	0.0436275	2726
REF_STRG_1_97716_XLOC_010691	FBgn0027108	Inx2	GO:0036098	male germ-line stem cell population maintenance	0.0436071	2731
REF_STRG_1_87429_XLOC_083888	FBgn0016977	spen	GO:0007411	axon guidance	0.0436061	2732
REF_STRG_1_87663_XLOC_084331	FBgn0010434	cora	GO:0031032	actomyosin structure organization	0.0435357	2739
REF_STRG_1_45495_XLOC_020620	FBgn0035113	pyx	GO:0006812	cation transport	0.0435118	2743
REF_STRG_1_27276_XLOC_087449	FBgn0053181	CG33181	GO:0006812	cation transport	0.0434422	2749
REF_TRIN_16_04170_XLOC_112842	FBgn0264959	Src42A	GO:0007411	axon guidance	0.0432903	2765
REF_STRG_1_61954_XLOC_044708	FBgn0011286	RyR	GO:0006936	muscle contraction	0.0432505	2772
REF_TRIN_15_02326_XLOC_023158	FBgn0004117	Tm2	GO:0006936	muscle contraction	0.0432217	2776
REF_TRIN_12_00023_XLOC_084503	FBgn0033159	Dscam1	GO:0007156,GO:0007411	homophilic cell adhesion via plasma membrane adhesion molecules,axon guidance	0.0431327	2793
REF_STRG_1_44564_XLOC_019001	FBgn0000464	Lar	GO:0007411,GO:0045467	axon guidance,R7 cell development	0.0430768	2798
REF_TRIN_6_03189_XLOC_021086	FBgn0026323	Tak1	GO:0007165	signal transduction	0.043061	2801
REF_STRG_1_92793_XLOC_093602	FBgn0264908	pHCl-1	GO:0007165,GO:0034220	signal transduction,ion transmembrane transport	0.043059	2802
COM_SPAL_1_008143_XLOC_031639	FBgn0002573	sens	GO:0007411	axon guidance	0.0427862	2845
COM_SPAL_1_009040_XLOC_034332	FBgn0000479	dnc	GO:0007165	signal transduction	0.0427566	2848
REF_STRG_1_36161_XLOC_107102	FBgn0265296	Dscam2	GO:0007156,GO:0007411	homophilic cell adhesion via plasma membrane adhesion molecules,axon guidance	0.0425634	2876
REF_STRG_1_76081_XLOC_065428	FBgn0001075	ft	GO:0007156,GO:0009888	homophilic cell adhesion via plasma membrane adhesion molecules,tissue development	0.0424759	2885
REF_STRG_1_76741_XLOC_066406	FBgn0052113	Vps13D	GO:0045053	protein retention in Golgi apparatus	0.0422765	2913
REF_TRIN_7_00437_XLOC_020885	FBgn0001325	Kr	GO:0007411	axon guidance	0.0422685	2915
REF_TRIN_5_01688_XLOC_111474	FBgn0000636	Fas3	GO:0007156,GO:0007411	homophilic cell adhesion via plasma membrane adhesion molecules,axon guidance	0.0422353	2921
REF_TRIN_12_01062_XLOC_016851	FBgn0263120	Acsl	GO:0007411	axon guidance	0.0422226	2924
REF_STRG_1_36935_XLOC_108481	FBgn0033159	Dscam1	GO:0007156,GO:0007411	homophilic cell adhesion via plasma membrane adhesion molecules,axon guidance	0.0420945	2935
REF_STRG_1_40524_XLOC_115008	FBgn0034490	CG9864	GO:0006820	anion transport	0.0420459	2944
REF_STRG_1_60489_XLOC_042552	FBgn0028369	kirre	GO:0007156	homophilic cell adhesion via plasma membrane adhesion molecules	0.041913	2965
REF_STRG_1_36901_XLOC_108430	FBgn0261574	kug	GO:0007156	homophilic cell adhesion via plasma membrane adhesion molecules	0.04188	2969
REF_STRG_1_89832_XLOC_088205	FBgn0011655	Med	GO:0009653	anatomical structure morphogenesis	0.0418179	2974
REF_STRG_1_28427_XLOC_090445	FBgn0284247	ds	GO:0007156	homophilic cell adhesion via plasma membrane adhesion molecules	0.0416407	3002
REF_TRIN_7_01105_XLOC_071939	FBgn0264089	sli	GO:0007411	axon guidance	0.0411406	3077
REF_STRG_1_25235_XLOC_082113	FBgn0261859	CG42788	GO:0007165	signal transduction	0.0411102	3089
REF_STRG_1_66466_XLOC_051104	FBgn0052758	Snx27	GO:0007165	signal transduction	0.0410408	3102
REF_STRG_1_106073_XLOC_017831	FBgn0003011	ort	GO:0007165,GO:0034220	signal transduction,ion transmembrane transport	0.0409809	3109
REF_TRIN_2_02285_XLOC_066590	FBgn0025633	CG13366	GO:0045214	sarcomere organization	0.0409247	3117
REF_TRIN_16_04461_XLOC_069166	FBgn0003011	ort	GO:0007165,GO:0034220	signal transduction,ion transmembrane transport	0.0408302	3132
REF_STRG_1_98294_XLOC_010845	FBgn0263391	hts	GO:0007411,GO:0045214,GO:0072499	axon guidance,sarcomere organization,photoreceptor cell axon guidance	0.0407071	3145
REF_TRIN_5_01626_XLOC_092367	FBgn0024963	GluClalpha	GO:0007165,GO:0034220	signal transduction,ion transmembrane transport	0.0406621	3152
REF_TRIN_15_02939_XLOC_096207	FBgn0038965	mats	GO:0007165	signal transduction	0.0404692	3174
REF_STRG_1_13694_XLOC_042033	FBgn0031759	Kdm5	GO:0036098	male germ-line stem cell population maintenance	0.040381	3183
REF_STRG_1_46615_XLOC_022451	FBgn0011207	pelo	GO:0036098	male germ-line stem cell population maintenance	0.0403488	3187
REF_STRG_1_29703_XLOC_093436	FBgn0005666	bt	GO:0045214	sarcomere organization	0.0403329	3189
REF_STRG_1_21742_XLOC_071763	FBgn0283471	wupA	GO:0006936,GO:0045214	muscle contraction,sarcomere organization	0.0402636	3195
REF_STRG_1_63213_XLOC_046490	FBgn0039916	Ekar	GO:0006811	ion transport	0.0401441	3212
REF_STRG_1_33605_XLOC_102064	FBgn0025635	CG17829	GO:0048856	anatomical structure development	0.0401035	3218
COM_SPAL_1_016639_XLOC_057490	FBgn0032151	nAChRalpha6	GO:0006812,GO:0007165,GO:0034220	cation transport,signal transduction,ion transmembrane transport	0.0400569	3226
REF_STRG_1_107479_XLOC_001920	FBgn0001325	Kr	GO:0007411	axon guidance	0.0398892	3248
REF_STRG_1_48065_XLOC_024659	FBgn0001250	if	GO:0007411,GO:0045185,GO:0045214	axon guidance,maintenance of protein location,sarcomere organization	0.0397955	3261
REF_STRG_1_85480_XLOC_080688	FBgn0261526	NT1	GO:0007411	axon guidance	0.0397104	3275
REF_STRG_1_42222_XLOC_015016	FBgn0031256	shv	GO:0036098	male germ-line stem cell population maintenance	0.0394891	3310
REF_STRG_1_39180_XLOC_112528	FBgn0017590	klg	GO:0007156	homophilic cell adhesion via plasma membrane adhesion molecules	0.0394734	3315
REF_STRG_1_8341_XLOC_015321	FBgn0000320	eya	GO:0007411,GO:0048856,GO:0072499	axon guidance,anatomical structure development,photoreceptor cell axon guidance	0.0394524	3320
REF_STRG_1_30817_XLOC_096072	FBgn0265296	Dscam2	GO:0007156,GO:0007411	homophilic cell adhesion via plasma membrane adhesion molecules,axon guidance	0.0393924	3335
REF_STRG_1_68497_XLOC_053993	FBgn0264959	Src42A	GO:0007411	axon guidance	0.0393749	3340
REF_TRIN_5_01939_XLOC_017584	FBgn0001325	Kr	GO:0007411	axon guidance	0.0391007	3382
REF_STRG_1_77067_XLOC_066948	FBgn0265296	Dscam2	GO:0007156,GO:0007411	homophilic cell adhesion via plasma membrane adhesion molecules,axon guidance	0.0390315	3393
REF_TRIN_15_02071_XLOC_039261	FBgn0004370	Ptp10D	GO:0007411	axon guidance	0.0390189	3399
REF_STRG_1_35148_XLOC_105172	FBgn0002526	LanA	GO:0007411,GO:0009888	axon guidance,tissue development	0.0389672	3410
REF_STRG_1_108799_XLOC_023959	FBgn0261800	LanB1	GO:0009888,GO:0048513	tissue development,animal organ development	0.0389672	3419
REF_STRG_1_52072_XLOC_030648	FBgn0053519	Unc-89	GO:0006936,GO:0045214	muscle contraction,sarcomere organization	0.0388814	3439
REF_STRG_1_28073_XLOC_089615	FBgn0002917	na	GO:0006811	ion transport	0.0388172	3443
REF_STRG_1_36936_XLOC_108479	FBgn0265296	Dscam2	GO:0007156,GO:0007411	homophilic cell adhesion via plasma membrane adhesion molecules,axon guidance	0.0387157	3456
REF_TRIN_1_02021_XLOC_104369	FBgn0010240	Lcch3	GO:0007165,GO:0034220	signal transduction,ion transmembrane transport	0.0386297	3470
REF_STRG_1_70205_XLOC_056605	FBgn0086906	sls	GO:0045214	sarcomere organization	0.0386229	3473
REF_STRG_1_56966_XLOC_037650	FBgn0261788	Ank2	GO:0007165	signal transduction	0.0386086	3476
REF_STRG_1_97271_XLOC_102226	FBgn0053519	Unc-89	GO:0006936,GO:0045214	muscle contraction,sarcomere organization	0.038575	3480
REF_TRIN_11_01010_XLOC_086826	FBgn0031375	erm	GO:0072499	photoreceptor cell axon guidance	0.0385425	3492
REF_STRG_1_46935_XLOC_022903	FBgn0263120	Acsl	GO:0007411	axon guidance	0.0381471	3548
REF_STRG_1_32244_XLOC_099184	FBgn0014141	cher	GO:0045214	sarcomere organization	0.0381317	3551
REF_STRG_1_48406_XLOC_025180	FBgn0024963	GluClalpha	GO:0007165,GO:0034220	signal transduction,ion transmembrane transport	0.0381096	3553
REF_STRG_1_50673_XLOC_028587	FBgn0020306	dom	GO:0036098	male germ-line stem cell population maintenance	0.0380977	3556
REF_TRIN_8_01070_XLOC_045041	FBgn0261046	Dscam3	GO:0007156,GO:0007411	homophilic cell adhesion via plasma membrane adhesion molecules,axon guidance	0.0378283	3608
REF_STRG_1_9923_XLOC_025081	FBgn0033326	CG14743	GO:0006812	cation transport	0.0377127	3625
REF_STRG_1_76038_XLOC_065369	FBgn0037950	HisCl1	GO:0007165,GO:0034220	signal transduction,ion transmembrane transport	0.0376224	3640
REF_STRG_1_50197_XLOC_027888	FBgn0261053	Cad86C	GO:0007156	homophilic cell adhesion via plasma membrane adhesion molecules	0.0376088	3642
REF_STRG_1_44012_XLOC_018143	FBgn0002873	mud	GO:0007411	axon guidance	0.0375535	3645
REF_TRIN_16_01511_XLOC_031553	FBgn0003285	rst	GO:0007156	homophilic cell adhesion via plasma membrane adhesion molecules	0.0373719	3676
REF_TRIN_4_01211_XLOC_024566	FBgn0283521	lola	GO:0007411,GO:0045467	axon guidance,R7 cell development	0.0373584	3680
REF_STRG_1_103392_XLOC_114900	FBgn0029114	Tollo	GO:0007165	signal transduction	0.037309	3690
COM_SPAL_1_020311_XLOC_069110	FBgn0029905	Nf-YC	GO:0007411	axon guidance	0.0372917	3693
REF_STRG_1_55391_XLOC_035485	FBgn0261788	Ank2	GO:0007165	signal transduction	0.0372613	3700
REF_STRG_1_70917_XLOC_057683	FBgn0039927	CG11155	GO:0006811	ion transport	0.0372386	3703
COM_SPAL_1_022248_XLOC_075341	FBgn0020618	Rack1	GO:0007626	locomotory behavior	0.0370919	3735
REF_STRG_1_47748_XLOC_024121	FBgn0031981	Megf8	GO:0009888	tissue development	0.0370102	3748
REF_STRG_1_61531_XLOC_044090	FBgn0034072	Dg	GO:0007411,GO:0045214	axon guidance,sarcomere organization	0.0367539	3781
REF_STRG_1_70221_XLOC_056620	FBgn0261574	kug	GO:0007156	homophilic cell adhesion via plasma membrane adhesion molecules	0.036749	3783
REF_STRG_1_108446_XLOC_002544	FBgn0011692	pav	GO:0032507	maintenance of protein location in cell	0.0366991	3795
REF_STRG_1_85308_XLOC_080385	FBgn0021760	chb	GO:0007411	axon guidance	0.036675	3800
REF_STRG_1_18810_XLOC_062005	FBgn0024963	GluClalpha	GO:0007165,GO:0034220	signal transduction,ion transmembrane transport	0.0366371	3806
REF_STRG_1_18293_XLOC_059949	FBgn0004449	Ten-m	GO:0045467	R7 cell development	0.0365076	3829
REF_STRG_1_2962_XLOC_055851	FBgn0259174	Nedd4	GO:0007411	axon guidance	0.0364633	3838
REF_TRIN_2_01804_XLOC_067616	FBgn0002772	Mlc1	GO:0006936	muscle contraction	0.0364441	3841
COM_SPAL_1_024302_XLOC_081924	FBgn0041097	robo3	GO:0006936,GO:0007411,GO:0008038	muscle contraction,axon guidance,neuron recognition	0.0364156	3848
REF_STRG_1_48146_XLOC_024762	FBgn0261574	kug	GO:0007156	homophilic cell adhesion via plasma membrane adhesion molecules	0.0363905	3854
COM_SPAL_1_013723_XLOC_048533	FBgn0014863	Mlp84B	GO:0045214	sarcomere organization	0.0363205	3864
REF_STRG_1_52802_XLOC_031776	FBgn0005614	trpl	GO:0006811,GO:0006812	ion transport,cation transport	0.0363175	3866
REF_STRG_1_24769_XLOC_080857	FBgn0000464	Lar	GO:0007411,GO:0045467	axon guidance,R7 cell development	0.0362885	3872
REF_STRG_1_97050_XLOC_101835	FBgn0000253	Cam	GO:0072499	photoreceptor cell axon guidance	0.0362746	3878
REF_STRG_1_85641_XLOC_080963	FBgn0000636	Fas3	GO:0007156,GO:0007411	homophilic cell adhesion via plasma membrane adhesion molecules,axon guidance	0.0362627	3880
REF_TRIN_15_00957_XLOC_034814	FBgn0266347	nAChRalpha4	GO:0007165,GO:0034220	signal transduction,ion transmembrane transport	0.0362598	3881
REF_TRIN_12_03310_XLOC_039912	FBgn0264975	Nrg	GO:0072499	photoreceptor cell axon guidance	0.0362546	3883
REF_STRG_1_38854_XLOC_111987	FBgn0003149	Prm	GO:0031032	actomyosin structure organization	0.0362455	3884
REF_STRG_1_12547_XLOC_037252	FBgn0030452	MFS10	GO:0006820	anion transport	0.0360352	3911
REF_TRIN_12_02880_XLOC_077298	FBgn0050446	Tdc2	GO:0007626	locomotory behavior	0.0359747	3924
REF_STRG_1_58328_XLOC_039601	FBgn0016977	spen	GO:0007411	axon guidance	0.0359311	3941
REF_STRG_1_45350_XLOC_020403	FBgn0050446	Tdc2	GO:0007626	locomotory behavior	0.0359239	3942
REF_STRG_1_45328_XLOC_020377	FBgn0261016	clos	GO:0007165	signal transduction	0.0358613	3951
REF_STRG_1_106579_XLOC_001383	FBgn0015770	MstProx	GO:0007165	signal transduction	0.0358228	3958
REF_STRG_1_40974_XLOC_115760	FBgn0005666	bt	GO:0045214	sarcomere organization	0.0358129	3960
REF_STRG_1_65498_XLOC_049754	FBgn0042630	Sox21b	GO:0009653	anatomical structure morphogenesis	0.0357916	3963
REF_STRG_1_15339_XLOC_048485	FBgn0037950	HisCl1	GO:0007165,GO:0034220	signal transduction,ion transmembrane transport	0.0357695	3966
REF_STRG_1_84140_XLOC_078477	FBgn0035574	RhoGEF64C	GO:0007411	axon guidance	0.0357012	3978
REF_STRG_1_72624_XLOC_060240	FBgn0001250	if	GO:0007411,GO:0045185,GO:0045214	axon guidance,maintenance of protein location,sarcomere organization	0.0356145	4005
REF_STRG_1_51501_XLOC_029763	FBgn0261574	kug	GO:0007156	homophilic cell adhesion via plasma membrane adhesion molecules	0.0355539	4021
REF_STRG_1_6717_XLOC_106108	FBgn0031981	Megf8	GO:0009888	tissue development	0.0355508	4023
REF_TRIN_13_00767_XLOC_058498	FBgn0035113	pyx	GO:0006812	cation transport	0.0355121	4029
REF_STRG_1_65539_XLOC_049818	FBgn0035934	TrpA1	GO:0006812	cation transport	0.0354752	4045
REF_STRG_1_33449_XLOC_101735	FBgn0086690	Plp	GO:0007165	signal transduction	0.0354477	4049
REF_STRG_1_109199_XLOC_003089	FBgn0038439	Cad89D	GO:0007156	homophilic cell adhesion via plasma membrane adhesion molecules	0.0353838	4057
REF_STRG_1_57161_XLOC_037938	FBgn0285963	CG46339	GO:0036098	male germ-line stem cell population maintenance	0.0353167	4071
REF_TRIN_5_00152_XLOC_079732	FBgn0043884	mask	GO:0045214	sarcomere organization	0.0353047	4074
COM_SPAL_1_022478_XLOC_076117	FBgn0039120	Nup98-96	GO:0036098	male germ-line stem cell population maintenance	0.0353047	4075
REF_STRG_1_54870_XLOC_034769	FBgn0005612	Sox14	GO:0009653	anatomical structure morphogenesis	0.0352847	4084
REF_STRG_1_5762_XLOC_097269	FBgn0032683	kon	GO:0045214	sarcomere organization	0.0352751	4087
REF_STRG_1_87041_XLOC_083265	FBgn0004363	porin	GO:0006811	ion transport	0.0352325	4100
REF_STRG_1_55087_XLOC_035083	FBgn0027108	Inx2	GO:0036098	male germ-line stem cell population maintenance	0.0352212	4106
REF_STRG_1_104526_XLOC_000360	FBgn0264695	Mhc	GO:0006936,GO:0045214	muscle contraction,sarcomere organization	0.0352128	4107
REF_TRIN_16_03432_XLOC_094610	FBgn0039916	Ekar	GO:0006811	ion transport	0.0349933	4148
COM_SPAL_1_016004_XLOC_055367	FBgn0039141	spas	GO:0007626	locomotory behavior	0.0349029	4166
REF_TRIN_5_03272_XLOC_099693	FBgn0040324	Ephrin	GO:0007411	axon guidance	0.0348514	4173
REF_TRIN_12_03253_XLOC_041986	FBgn0001325	Kr	GO:0007411	axon guidance	0.0345994	4209
REF_STRG_1_26603_XLOC_085727	FBgn0033159	Dscam1	GO:0007156,GO:0007411	homophilic cell adhesion via plasma membrane adhesion molecules,axon guidance	0.0345263	4225
REF_TRIN_16_03264_XLOC_021569	FBgn0037950	HisCl1	GO:0007165,GO:0034220	signal transduction,ion transmembrane transport	0.0345197	4227
REF_STRG_1_52181_XLOC_030829	FBgn0041096	rols	GO:0045214	sarcomere organization	0.0345044	4230
REF_STRG_1_96910_XLOC_101566	FBgn0036494	Toll-6	GO:0007165,GO:0007411	signal transduction,axon guidance	0.0345011	4231
REF_TRIN_7_03567_XLOC_021054	FBgn0003391	shg	GO:0007156	homophilic cell adhesion via plasma membrane adhesion molecules	0.034497	4232
REF_STRG_1_19771_XLOC_065546	FBgn0264695	Mhc	GO:0006936,GO:0045214	muscle contraction,sarcomere organization	0.0343432	4268
REF_TRIN_7_02606_XLOC_052516	FBgn0264089	sli	GO:0007411	axon guidance	0.0342849	4288
REF_STRG_1_11559_XLOC_032768	FBgn0261563	wb	GO:0007411,GO:0009888	axon guidance,tissue development	0.0342106	4305
COM_SPAL_1_014352_XLOC_050317	FBgn0262516	Trpml	GO:0006812	cation transport	0.0340374	4329
REF_STRG_1_18983_XLOC_062582	FBgn0015239	Hr78	GO:0048856	anatomical structure development	0.0340356	4330
REF_STRG_1_21962_XLOC_072487	FBgn0264695	Mhc	GO:0006936,GO:0045214	muscle contraction,sarcomere organization	0.0340328	4331
REF_TRIN_11_03165_XLOC_079177	FBgn0261563	wb	GO:0007411,GO:0009888	axon guidance,tissue development	0.034004	4345
REF_TRIN_10_01062_XLOC_027020	FBgn0041604	dlp	GO:0007411	axon guidance	0.0339712	4355
REF_STRG_1_42443_XLOC_015390	FBgn0261046	Dscam3	GO:0007156,GO:0007411	homophilic cell adhesion via plasma membrane adhesion molecules,axon guidance	0.0339653	4356
REF_STRG_1_8059_XLOC_013522	FBgn0261788	Ank2	GO:0007165	signal transduction	0.0339541	4358
REF_STRG_1_22175_XLOC_073158	FBgn0261526	NT1	GO:0007411	axon guidance	0.0339457	4361
REF_STRG_1_54447_XLOC_034147	FBgn0003423	slgA	GO:0007626	locomotory behavior	0.033912	4368
REF_STRG_1_17982_XLOC_058672	FBgn0032683	kon	GO:0045214	sarcomere organization	0.0337997	4388
REF_TRIN_13_02672_XLOC_102647	FBgn0264975	Nrg	GO:0072499	photoreceptor cell axon guidance	0.0337442	4409
REF_TRIN_6_01337_XLOC_102200	FBgn0041096	rols	GO:0045214	sarcomere organization	0.0336873	4423
REF_TRIN_1_02953_XLOC_031330	FBgn0041096	rols	GO:0045214	sarcomere organization	0.0336636	4434
COM_SPAL_1_034345_XLOC_115250	FBgn0085419	Rgk2	GO:0007165	signal transduction	0.0336322	4445
REF_TRIN_4_01499_XLOC_080359	FBgn0261788	Ank2	GO:0007165	signal transduction	0.0335597	4459
REF_STRG_1_71933_XLOC_059238	FBgn0036896	wnd	GO:0007165	signal transduction	0.033527	4463
REF_TRIN_8_00701_XLOC_033127	FBgn0035934	TrpA1	GO:0006812	cation transport	0.0335168	4464
REF_TRIN_14_02491_XLOC_079719	FBgn0011747	Ank	GO:0007165	signal transduction	0.0334546	4483
REF_STRG_1_24726_XLOC_080685	FBgn0262516	Trpml	GO:0006812	cation transport	0.0334443	4486
REF_STRG_1_27577_XLOC_088328	FBgn0041097	robo3	GO:0006936,GO:0007411,GO:0008038	muscle contraction,axon guidance,neuron recognition	0.0334413	4487
REF_STRG_1_6161_XLOC_101121	FBgn0005631	robo1	GO:0007411,GO:0008038,GO:0072499	axon guidance,neuron recognition,photoreceptor cell axon guidance	0.0334403	4488
REF_STRG_1_75966_XLOC_065262	FBgn0000636	Fas3	GO:0007156,GO:0007411	homophilic cell adhesion via plasma membrane adhesion molecules,axon guidance	0.0334214	4494
REF_TRIN_15_02215_XLOC_114241	FBgn0020306	dom	GO:0036098	male germ-line stem cell population maintenance	0.0334133	4499
REF_TRIN_2_00166_XLOC_027652	FBgn0259228	C3G	GO:0045214	sarcomere organization	0.0334079	4500
COM_SPAL_1_005328_XLOC_022559	FBgn0038439	Cad89D	GO:0007156	homophilic cell adhesion via plasma membrane adhesion molecules	0.0333955	4503
REF_STRG_1_18963_XLOC_062517	FBgn0259212	cno	GO:0048730	epidermis morphogenesis	0.0333712	4509
COM_SPAL_1_026934_XLOC_090698	FBgn0033159	Dscam1	GO:0007156,GO:0007411	homophilic cell adhesion via plasma membrane adhesion molecules,axon guidance	0.0333377	4517
REF_TRIN_15_03297_XLOC_057604	FBgn0284221	Sema5c	GO:0007411	axon guidance	0.0333017	4525
REF_STRG_1_15216_XLOC_048072	FBgn0028371	jbug	GO:0072499	photoreceptor cell axon guidance	0.0332231	4543
REF_TRIN_5_03827_XLOC_081857	FBgn0011655	Med	GO:0009653	anatomical structure morphogenesis	0.033169	4555
REF_STRG_1_25430_XLOC_082669	FBgn0005631	robo1	GO:0007411,GO:0008038,GO:0072499	axon guidance,neuron recognition,photoreceptor cell axon guidance	0.0331384	4561
REF_STRG_1_71299_XLOC_058250	FBgn0003892	ptc	GO:0007411	axon guidance	0.0331081	4567
REF_STRG_1_42180_XLOC_014924	FBgn0027582	CG6230	GO:0006812	cation transport	0.0330376	4589
REF_TRIN_16_04533_XLOC_040048	FBgn0021764	sdk	GO:0007156	homophilic cell adhesion via plasma membrane adhesion molecules	0.0330355	4590
REF_STRG_1_57164_XLOC_037941	FBgn0000464	Lar	GO:0007411,GO:0045467	axon guidance,R7 cell development	0.0330101	4593
REF_STRG_1_86235_XLOC_081945	FBgn0263219	Dscam4	GO:0007156,GO:0007411	homophilic cell adhesion via plasma membrane adhesion molecules,axon guidance	0.0329924	4599
REF_STRG_1_15083_XLOC_047563	FBgn0024963	GluClalpha	GO:0007165,GO:0034220	signal transduction,ion transmembrane transport	0.0329774	4604
REF_STRG_1_52104_XLOC_030697	FBgn0001075	ft	GO:0007156,GO:0009888	homophilic cell adhesion via plasma membrane adhesion molecules,tissue development	0.0329544	4617
REF_STRG_1_6985_XLOC_108404	FBgn0264695	Mhc	GO:0006936,GO:0045214	muscle contraction,sarcomere organization	0.0329442	4619
REF_STRG_1_47905_XLOC_024381	FBgn0039727	Vps13B	GO:0045053	protein retention in Golgi apparatus	0.0328421	4642
REF_STRG_1_108632_XLOC_023564	FBgn0264000	GluRIB	GO:0006812	cation transport	0.0327333	4665
REF_STRG_1_33218_XLOC_101294	FBgn0005666	bt	GO:0045214	sarcomere organization	0.0327328	4666
REF_STRG_1_70067_XLOC_056395	FBgn0265296	Dscam2	GO:0007156,GO:0007411	homophilic cell adhesion via plasma membrane adhesion molecules,axon guidance	0.0327083	4674
REF_STRG_1_57583_XLOC_038542	FBgn0014007	Ptp69D	GO:0007411	axon guidance	0.032629	4693
REF_TRIN_7_01102_XLOC_060893	FBgn0004449	Ten-m	GO:0045467	R7 cell development	0.0325984	4708
REF_STRG_1_83663_XLOC_077770	FBgn0005633	fln	GO:0045214	sarcomere organization	0.0325288	4725
REF_STRG_1_20733_XLOC_068565	FBgn0001325	Kr	GO:0007411	axon guidance	0.0325281	4726
REF_STRG_1_86535_XLOC_082421	FBgn0001325	Kr	GO:0007411	axon guidance	0.0325226	4727
REF_STRG_1_52262_XLOC_030959	FBgn0000028	acj6	GO:0007411	axon guidance	0.0324631	4740
REF_STRG_1_57803_XLOC_038838	FBgn0039927	CG11155	GO:0006811	ion transport	0.0324237	4751
REF_STRG_1_36010_XLOC_106837	FBgn0003285	rst	GO:0007156	homophilic cell adhesion via plasma membrane adhesion molecules	0.0324078	4756
REF_TRIN_11_01431_XLOC_051466	FBgn0017590	klg	GO:0007156	homophilic cell adhesion via plasma membrane adhesion molecules	0.0323898	4764
COM_SPAL_1_011127_XLOC_040476	FBgn0031906	CG5160	GO:0007165	signal transduction	0.0323813	4768
REF_STRG_1_31839_XLOC_098322	FBgn0011747	Ank	GO:0007165	signal transduction	0.0323554	4773
REF_STRG_1_13078_XLOC_039206	FBgn0025391	Scgdelta	GO:0045214	sarcomere organization	0.0323548	4774
REF_TRIN_2_01800_XLOC_079743	FBgn0002772	Mlc1	GO:0006936	muscle contraction	0.0323366	4779
COM_SPAL_1_003354_XLOC_015790	FBgn0034246	Dcr-2	GO:0007626	locomotory behavior	0.0322752	4803
COM_SPAL_1_031184_XLOC_104586	FBgn0002466	sti	GO:0031032	actomyosin structure organization	0.0322496	4810
COM_SPAL_1_023840_XLOC_080374	FBgn0259174	Nedd4	GO:0007411	axon guidance	0.0322388	4816
REF_TRIN_15_01613_XLOC_016649	FBgn0032208	Ufd4	GO:0048856	anatomical structure development	0.0321659	4834
REF_STRG_1_6217_XLOC_101659	FBgn0024315	Picot	GO:0006820	anion transport	0.0321141	4851
COM_SPAL_1_004212_XLOC_018876	FBgn0267698	Pak	GO:0007411	axon guidance	0.0320889	4861
REF_TRIN_3_01642_XLOC_038705	FBgn0264442	ab	GO:0016198	axon choice point recognition	0.0320883	4862
REF_STRG_1_49243_XLOC_026456	FBgn0053519	Unc-89	GO:0006936,GO:0045214	muscle contraction,sarcomere organization	0.0320664	4868
REF_TRIN_5_01988_XLOC_099660	FBgn0001325	Kr	GO:0007411	axon guidance	0.0319786	4900
REF_TRIN_14_00413_XLOC_052348	FBgn0086906	sls	GO:0045214	sarcomere organization	0.0319107	4924
REF_TRIN_7_03317_XLOC_101925	FBgn0017590	klg	GO:0007156	homophilic cell adhesion via plasma membrane adhesion molecules	0.0318892	4929
REF_STRG_1_94871_XLOC_097534	FBgn0285963	CG46339	GO:0036098	male germ-line stem cell population maintenance	0.0318758	4935
REF_TRIN_15_03504_XLOC_073729	FBgn0284221	Sema5c	GO:0007411	axon guidance	0.0317836	4961
REF_STRG_1_68247_XLOC_053645	FBgn0284408	trol	GO:0009888	tissue development	0.0317793	4963
REF_STRG_1_95645_XLOC_099109	FBgn0039528	dsd	GO:0009888	tissue development	0.0317747	4964
COM_SPAL_1_012395_XLOC_044487	FBgn0001085	fz	GO:0007156	homophilic cell adhesion via plasma membrane adhesion molecules	0.0317144	4978
REF_STRG_1_36368_XLOC_107479	FBgn0005631	robo1	GO:0007411,GO:0008038,GO:0072499	axon guidance,neuron recognition,photoreceptor cell axon guidance	0.0316909	4983
REF_STRG_1_75223_XLOC_064112	FBgn0261788	Ank2	GO:0007165	signal transduction	0.0316605	4990
REF_STRG_1_61307_XLOC_043757	FBgn0031261	nAChRbeta3	GO:0007165,GO:0034220	signal transduction,ion transmembrane transport	0.031655	4992
REF_STRG_1_63483_XLOC_046869	FBgn0014133	bif	GO:0007411	axon guidance	0.0316497	4994
REF_STRG_1_48441_XLOC_025231	FBgn0261788	Ank2	GO:0007165	signal transduction	0.0316179	5000
REF_STRG_1_22496_XLOC_074042	FBgn0261574	kug	GO:0007156	homophilic cell adhesion via plasma membrane adhesion molecules	0.0315874	5007
REF_STRG_1_9014_XLOC_019609	FBgn0264695	Mhc	GO:0006936,GO:0045214	muscle contraction,sarcomere organization	0.0315853	5009
REF_STRG_1_11780_XLOC_033690	FBgn0028371	jbug	GO:0072499	photoreceptor cell axon guidance	0.0315746	5015
REF_STRG_1_15682_XLOC_049777	FBgn0039338	XNP	GO:0007411	axon guidance	0.0315689	5017
REF_STRG_1_64648_XLOC_048523	FBgn0034013	unc-5	GO:0007411	axon guidance	0.0314946	5040
REF_STRG_1_53725_XLOC_033105	FBgn0284221	Sema5c	GO:0007411	axon guidance	0.0314919	5041
REF_STRG_1_80231_XLOC_072098	FBgn0004055	uzip	GO:0007411	axon guidance	0.0314899	5044
REF_STRG_1_84215_XLOC_078606	FBgn0053208	Mical	GO:0007411,GO:0045214	axon guidance,sarcomere organization	0.0314716	5051
REF_STRG_1_30207_XLOC_094760	FBgn0261788	Ank2	GO:0007165	signal transduction	0.0314408	5065
REF_TRIN_3_03382_XLOC_092738	FBgn0037107	CG7166	GO:0007156	homophilic cell adhesion via plasma membrane adhesion molecules	0.0314391	5067
REF_STRG_1_37252_XLOC_109079	FBgn0004885	tok	GO:0007411	axon guidance	0.0314043	5077
REF_STRG_1_32401_XLOC_099578	FBgn0016977	spen	GO:0007411	axon guidance	0.0313888	5081
COM_SPAL_1_012023_XLOC_043350	FBgn0266599	Hsc70-4	GO:0007411	axon guidance	0.0313737	5087
REF_TRIN_2_03524_XLOC_093138	FBgn0264959	Src42A	GO:0007411	axon guidance	0.0313203	5097
REF_STRG_1_54375_XLOC_034057	FBgn0036494	Toll-6	GO:0007165,GO:0007411	signal transduction,axon guidance	0.0313109	5102
REF_TRIN_6_00966_XLOC_064349	FBgn0038247	Cad88C	GO:0007156	homophilic cell adhesion via plasma membrane adhesion molecules	0.0313054	5104
REF_STRG_1_3832_XLOC_071348	FBgn0261563	wb	GO:0007411,GO:0009888	axon guidance,tissue development	0.0312843	5113
REF_STRG_1_109076_XLOC_002993	FBgn0259216	RhoGAP102A	GO:0007165	signal transduction	0.031274	5119
REF_STRG_1_69606_XLOC_055659	FBgn0086356	tum	GO:0032507	maintenance of protein location in cell	0.0312676	5121
REF_STRG_1_24241_XLOC_079386	FBgn0261788	Ank2	GO:0007165	signal transduction	0.0312658	5124
REF_STRG_1_27866_XLOC_089081	FBgn0266599	Hsc70-4	GO:0007411	axon guidance	0.031212	5144
REF_TRIN_9_01113_XLOC_038928	FBgn0001325	Kr	GO:0007411	axon guidance	0.0312021	5145
REF_STRG_1_8106_XLOC_013703	FBgn0015519	nAChRalpha3	GO:0006812,GO:0007165,GO:0034220	cation transport,signal transduction,ion transmembrane transport	0.0311729	5158
REF_STRG_1_32957_XLOC_100733	FBgn0035711	CG8519	GO:0007165	signal transduction	0.0311689	5160
REF_TRIN_16_03731_XLOC_004905	FBgn0261788	Ank2	GO:0007165	signal transduction	0.031151	5164
REF_TRIN_13_02936_XLOC_106994	FBgn0001308	Khc	GO:0007411	axon guidance	0.0311347	5168
REF_STRG_1_87464_XLOC_083956	FBgn0039120	Nup98-96	GO:0036098	male germ-line stem cell population maintenance	0.0310723	5183
REF_STRG_1_95963_XLOC_099735	FBgn0033194	Vps13	GO:0045053	protein retention in Golgi apparatus	0.0310384	5196
REF_STRG_1_38604_XLOC_111564	FBgn0003391	shg	GO:0007156	homophilic cell adhesion via plasma membrane adhesion molecules	0.0310202	5200
REF_STRG_1_33545_XLOC_101958	FBgn0032208	Ufd4	GO:0048856	anatomical structure development	0.0310114	5202
REF_STRG_1_40997_XLOC_115812	FBgn0003896	tup	GO:0007411	axon guidance	0.03098	5210
REF_STRG_1_19167_XLOC_063247	FBgn0039883	RhoGAP100F	GO:0007165,GO:0045467	signal transduction,R7 cell development	0.0309646	5220
COM_SPAL_1_024342_XLOC_082071	FBgn0038840	Grik	GO:0006811	ion transport	0.030946	5224
REF_STRG_1_36365_XLOC_107467	FBgn0039132	AP-1sigma	GO:0007411	axon guidance	0.0308588	5249
REF_TRIN_11_01396_XLOC_079253	FBgn0000253	Cam	GO:0072499	photoreceptor cell axon guidance	0.0308401	5254
REF_TRIN_16_04048_XLOC_039447	FBgn0003129	Poxm	GO:0048856	anatomical structure development	0.0307943	5275
REF_STRG_1_112854_XLOC_006190	FBgn0010333	Rac1	GO:0007411	axon guidance	0.0307675	5282
REF_STRG_1_70541_XLOC_057129	FBgn0024963	GluClalpha	GO:0007165,GO:0034220	signal transduction,ion transmembrane transport	0.030729	5295
REF_STRG_1_71212_XLOC_058102	FBgn0025741	PlexA	GO:0007411	axon guidance	0.0307229	5299
REF_STRG_1_57336_XLOC_038197	FBgn0025633	CG13366	GO:0045214	sarcomere organization	0.030709	5303
REF_STRG_1_64168_XLOC_047811	FBgn0264006	dysc	GO:0072499	photoreceptor cell axon guidance	0.0306915	5309
REF_TRIN_11_00095_XLOC_001322	FBgn0264089	sli	GO:0007411	axon guidance	0.0306906	5310
REF_STRG_1_20441_XLOC_067720	FBgn0037166	CG11426	GO:0007165	signal transduction	0.0305923	5336
COM_SPAL_1_008918_XLOC_034011	FBgn0031256	shv	GO:0036098	male germ-line stem cell population maintenance	0.0305266	5359
REF_STRG_1_13018_XLOC_038880	FBgn0031745	rau	GO:0045467	R7 cell development	0.0304712	5374
REF_TRIN_7_02526_XLOC_073978	FBgn0264695	Mhc	GO:0006936,GO:0045214	muscle contraction,sarcomere organization	0.0304538	5377
REF_STRG_1_68249_XLOC_053646	FBgn0020306	dom	GO:0036098	male germ-line stem cell population maintenance	0.0304216	5388
REF_STRG_1_108177_XLOC_002346	FBgn0000038	nAChRbeta1	GO:0007165,GO:0034220	signal transduction,ion transmembrane transport	0.0304191	5389
REF_STRG_1_63205_XLOC_046481	FBgn0261458	capt	GO:0072499	photoreceptor cell axon guidance	0.0304035	5392
REF_STRG_1_109726_XLOC_003462	FBgn0004897	fd96Ca	GO:0009653	anatomical structure morphogenesis	0.0303419	5413
REF_STRG_1_97179_XLOC_010539	FBgn0267348	LanB2	GO:0009888	tissue development	0.0303383	5419
REF_TRIN_12_02739_XLOC_041494	FBgn0000464	Lar	GO:0007411,GO:0045467	axon guidance,R7 cell development	0.0302623	5442
REF_STRG_1_42013_XLOC_014659	FBgn0035113	pyx	GO:0006812	cation transport	0.0302592	5443
REF_STRG_1_37686_XLOC_109850	FBgn0261574	kug	GO:0007156	homophilic cell adhesion via plasma membrane adhesion molecules	0.0302301	5455
COM_SPAL_1_004166_XLOC_018717	FBgn0261563	wb	GO:0007411,GO:0009888	axon guidance,tissue development	0.0302194	5462
REF_STRG_1_29734_XLOC_093501	FBgn0029733	CG6927	GO:0007165,GO:0034220	signal transduction,ion transmembrane transport	0.0302182	5463
REF_TRIN_10_03386_XLOC_038425	FBgn0010240	Lcch3	GO:0007165,GO:0034220	signal transduction,ion transmembrane transport	0.0302108	5466
REF_STRG_1_28039_XLOC_089538	FBgn0034013	unc-5	GO:0007411	axon guidance	0.0301843	5474
REF_STRG_1_6599_XLOC_105103	FBgn0020224	Cbl	GO:0007165	signal transduction	0.030165	5481
REF_STRG_1_80048_XLOC_071801	FBgn0041096	rols	GO:0045214	sarcomere organization	0.0301606	5482
REF_STRG_1_9868_XLOC_024725	FBgn0010240	Lcch3	GO:0007165,GO:0034220	signal transduction,ion transmembrane transport	0.0301002	5499
REF_STRG_1_79426_XLOC_070809	FBgn0032208	Ufd4	GO:0048856	anatomical structure development	0.030042	5522
REF_STRG_1_15186_XLOC_047943	FBgn0024963	GluClalpha	GO:0007165,GO:0034220	signal transduction,ion transmembrane transport	0.0299302	5557
REF_STRG_1_74186_XLOC_062568	FBgn0020306	dom	GO:0036098	male germ-line stem cell population maintenance	0.0299107	5568
REF_STRG_1_68907_XLOC_054624	FBgn0261574	kug	GO:0007156	homophilic cell adhesion via plasma membrane adhesion molecules	0.0298905	5578
REF_STRG_1_1542_XLOC_024037	FBgn0014141	cher	GO:0045214	sarcomere organization	0.0298299	5594
COM_SPAL_1_009405_XLOC_035401	FBgn0001991	Ca-alpha1D	GO:0006936	muscle contraction	0.0297883	5610
REF_STRG_1_85654_XLOC_080989	FBgn0264908	pHCl-1	GO:0007165,GO:0034220	signal transduction,ion transmembrane transport	0.0296833	5638
REF_STRG_1_90299_XLOC_089055	FBgn0284408	trol	GO:0009888	tissue development	0.0296772	5640
REF_TRIN_12_00872_XLOC_062197	FBgn0034246	Dcr-2	GO:0007626	locomotory behavior	0.0296758	5641
COM_SPAL_1_003058_XLOC_014844	FBgn0028369	kirre	GO:0007156	homophilic cell adhesion via plasma membrane adhesion molecules	0.0296147	5657
REF_STRG_1_111294_XLOC_030208	FBgn0261953	TfAP-2	GO:0048856	anatomical structure development	0.0295778	5668
REF_STRG_1_38318_XLOC_111031	FBgn0000464	Lar	GO:0007411,GO:0045467	axon guidance,R7 cell development	0.0295741	5671
REF_STRG_1_81692_XLOC_074616	FBgn0283471	wupA	GO:0006936,GO:0045214	muscle contraction,sarcomere organization	0.0295728	5672
REF_TRIN_5_02529_XLOC_057581	FBgn0024963	GluClalpha	GO:0007165,GO:0034220	signal transduction,ion transmembrane transport	0.0295725	5673
REF_STRG_1_99640_XLOC_011287	FBgn0011722	Tig	GO:0007411,GO:0072499	axon guidance,photoreceptor cell axon guidance	0.029539	5683
REF_TRIN_13_00300_XLOC_018236	FBgn0263219	Dscam4	GO:0007156,GO:0007411	homophilic cell adhesion via plasma membrane adhesion molecules,axon guidance	0.0294749	5702
REF_STRG_1_21560_XLOC_071186	FBgn0264753	Rgk1	GO:0007165	signal transduction	0.029449	5712
REF_TRIN_1_00399_XLOC_058400	FBgn0029114	Tollo	GO:0007165	signal transduction	0.0294281	5725
REF_STRG_1_70497_XLOC_057060	FBgn0264442	ab	GO:0016198	axon choice point recognition	0.0293884	5735
REF_STRG_1_112563_XLOC_005903	FBgn0036494	Toll-6	GO:0007165,GO:0007411	signal transduction,axon guidance	0.0293639	5746
REF_STRG_1_39998_XLOC_113966	FBgn0028371	jbug	GO:0072499	photoreceptor cell axon guidance	0.0293469	5749
REF_STRG_1_53682_XLOC_033051	FBgn0261016	clos	GO:0007165	signal transduction	0.0293452	5750
REF_STRG_1_14266_XLOC_044209	FBgn0263219	Dscam4	GO:0007156,GO:0007411	homophilic cell adhesion via plasma membrane adhesion molecules,axon guidance	0.0293266	5757
REF_STRG_1_27719_XLOC_088717	FBgn0086368	tw	GO:0045214	sarcomere organization	0.029223	5796
REF_STRG_1_45717_XLOC_020963	FBgn0001325	Kr	GO:0007411	axon guidance	0.0292221	5797
REF_STRG_1_69753_XLOC_055930	FBgn0260005	wtrw	GO:0006812	cation transport	0.0291973	5806
REF_STRG_1_19452_XLOC_064404	FBgn0024836	stan	GO:0007156,GO:0007411	homophilic cell adhesion via plasma membrane adhesion molecules,axon guidance	0.029151	5823
REF_STRG_1_42187_XLOC_014933	FBgn0050446	Tdc2	GO:0007626	locomotory behavior	0.0290995	5849
REF_TRIN_5_03219_XLOC_110915	FBgn0030452	MFS10	GO:0006820	anion transport	0.0290938	5854
REF_TRIN_16_04211_XLOC_088358	FBgn0266557	kis	GO:0007411	axon guidance	0.0289884	5895
REF_TRIN_16_02575_XLOC_041183	FBgn0261788	Ank2	GO:0007165	signal transduction	0.0289806	5902
REF_TRIN_1_04017_XLOC_018917	FBgn0030452	MFS10	GO:0006820	anion transport	0.0289533	5913
REF_TRIN_14_00480_XLOC_054014	FBgn0038504	Sur-8	GO:0007165	signal transduction	0.0289358	5920
REF_STRG_1_61119_XLOC_043454	FBgn0011747	Ank	GO:0007165	signal transduction	0.0289326	5921
REF_TRIN_1_03834_XLOC_018088	FBgn0036727	SecCl	GO:0007165,GO:0034220	signal transduction,ion transmembrane transport	0.0288759	5939
REF_STRG_1_64296_XLOC_048004	FBgn0003892	ptc	GO:0007411	axon guidance	0.0288281	5951
REF_STRG_1_29485_XLOC_092906	FBgn0013433	beat-Ia	GO:0007411,GO:0016198	axon guidance,axon choice point recognition	0.0288177	5952
REF_STRG_1_53139_XLOC_032270	FBgn0016977	spen	GO:0007411	axon guidance	0.0286932	5994
REF_STRG_1_79761_XLOC_071315	FBgn0004244	Rdl	GO:0006811,GO:0007165,GO:0034220	ion transport,signal transduction,ion transmembrane transport	0.0286805	5997
REF_STRG_1_4389_XLOC_080100	FBgn0037240	Cont	GO:0007156,GO:0007411	homophilic cell adhesion via plasma membrane adhesion molecules,axon guidance	0.0286691	6001
REF_TRIN_1_01255_XLOC_096357	FBgn0002526	LanA	GO:0007411,GO:0009888	axon guidance,tissue development	0.0286671	6003
COM_SPAL_1_000840_XLOC_004576	FBgn0020306	dom	GO:0036098	male germ-line stem cell population maintenance	0.0286631	6005
REF_TRIN_1_03047_XLOC_079179	FBgn0000464	Lar	GO:0007411,GO:0045467	axon guidance,R7 cell development	0.0286232	6018
REF_STRG_1_42349_XLOC_015230	FBgn0086906	sls	GO:0045214	sarcomere organization	0.0285934	6027
REF_STRG_1_104604_XLOC_000394	FBgn0037240	Cont	GO:0007156,GO:0007411	homophilic cell adhesion via plasma membrane adhesion molecules,axon guidance	0.0285803	6032
REF_STRG_1_73366_XLOC_061312	FBgn0085382	CG34353	GO:0007156	homophilic cell adhesion via plasma membrane adhesion molecules	0.0285591	6038
REF_STRG_1_84973_XLOC_008902	FBgn0264695	Mhc	GO:0006936,GO:0045214	muscle contraction,sarcomere organization	0.0285343	6046
REF_TRIN_14_01860_XLOC_025306	FBgn0002772	Mlc1	GO:0006936	muscle contraction	0.0285244	6048
REF_STRG_1_32929_XLOC_100691	FBgn0261822	Bsg	GO:0007156,GO:0007411,GO:0045214	homophilic cell adhesion via plasma membrane adhesion molecules,axon guidance,sarcomere organization	0.0285082	6054
REF_STRG_1_7201_XLOC_110224	FBgn0027948	msps	GO:0007411	axon guidance	0.0285026	6057
REF_STRG_1_20892_XLOC_069097	FBgn0026374	Rhp	GO:0007165	signal transduction	0.028445	6081
REF_STRG_1_21963_XLOC_072488	FBgn0264695	Mhc	GO:0006936,GO:0045214	muscle contraction,sarcomere organization	0.0284407	6084
REF_STRG_1_83723_XLOC_077867	FBgn0001083	fw	GO:0007156	homophilic cell adhesion via plasma membrane adhesion molecules	0.028372	6116
REF_STRG_1_84100_XLOC_008861	FBgn0002573	sens	GO:0007411	axon guidance	0.0283598	6122
REF_STRG_1_64511_XLOC_008442	FBgn0000490	dpp	GO:0036098	male germ-line stem cell population maintenance	0.0283577	6124
REF_TRIN_15_03490_XLOC_054312	FBgn0287873	zip	GO:0006936,GO:0032507,GO:0045214	muscle contraction,maintenance of protein location in cell,sarcomere organization	0.02833	6135
REF_STRG_1_7444_XLOC_111992	FBgn0261046	Dscam3	GO:0007156,GO:0007411	homophilic cell adhesion via plasma membrane adhesion molecules,axon guidance	0.0283164	6145
REF_STRG_1_79808_XLOC_008680	FBgn0051183	CG31183	GO:0007165	signal transduction	0.0283139	6147
REF_STRG_1_48718_XLOC_025689	FBgn0001250	if	GO:0007411,GO:0045185,GO:0045214	axon guidance,maintenance of protein location,sarcomere organization	0.0282891	6156
REF_STRG_1_9193_XLOC_020669	FBgn0285963	CG46339	GO:0036098	male germ-line stem cell population maintenance	0.0282891	6159
REF_STRG_1_71001_XLOC_057816	FBgn0285917	sbb	GO:0007411	axon guidance	0.0282891	6167
REF_STRG_1_48775_XLOC_025784	FBgn0043884	mask	GO:0045214	sarcomere organization	0.0282698	6183
REF_STRG_1_78684_XLOC_069591	FBgn0031307	MFS3	GO:0006820	anion transport	0.0282344	6194
REF_STRG_1_8982_XLOC_019496	FBgn0015609	CadN	GO:0007156,GO:0007411,GO:0045467	homophilic cell adhesion via plasma membrane adhesion molecules,axon guidance,R7 cell development	0.0282244	6198
REF_STRG_1_37930_XLOC_110292	FBgn0000479	dnc	GO:0007165	signal transduction	0.0281719	6214
COM_SPAL_1_021794_XLOC_073847	FBgn0042630	Sox21b	GO:0009653	anatomical structure morphogenesis	0.0281459	6227
REF_STRG_1_48145_XLOC_024761	FBgn0261574	kug	GO:0007156	homophilic cell adhesion via plasma membrane adhesion molecules	0.0280727	6258
REF_STRG_1_85781_XLOC_081162	FBgn0261788	Ank2	GO:0007165	signal transduction	0.0280541	6265
REF_STRG_1_88163_XLOC_085275	FBgn0261788	Ank2	GO:0007165	signal transduction	0.0280497	6268
REF_STRG_1_23024_XLOC_075717	FBgn0040505	Alk	GO:0007411	axon guidance	0.0280166	6273
REF_STRG_1_82427_XLOC_075729	FBgn0020248	stet	GO:0036098	male germ-line stem cell population maintenance	0.0279343	6303
REF_TRIN_5_00171_XLOC_078603	FBgn0000464	Lar	GO:0007411,GO:0045467	axon guidance,R7 cell development	0.0279185	6309
REF_STRG_1_18291_XLOC_059947	FBgn0004449	Ten-m	GO:0045467	R7 cell development	0.0279146	6311
REF_STRG_1_93935_XLOC_095776	FBgn0001083	fw	GO:0007156	homophilic cell adhesion via plasma membrane adhesion molecules	0.027909	6315
COM_SPAL_1_004644_XLOC_020397	FBgn0001075	ft	GO:0007156,GO:0009888	homophilic cell adhesion via plasma membrane adhesion molecules,tissue development	0.0278976	6317
REF_TRIN_16_01682_XLOC_029943	FBgn0025790	TBPH	GO:0007626	locomotory behavior	0.027884	6319
REF_STRG_1_17497_XLOC_057039	FBgn0283521	lola	GO:0007411,GO:0045467	axon guidance,R7 cell development	0.0278703	6325
REF_TRIN_15_01485_XLOC_048090	FBgn0024836	stan	GO:0007156,GO:0007411	homophilic cell adhesion via plasma membrane adhesion molecules,axon guidance	0.0278055	6354
REF_STRG_1_74249_XLOC_062670	FBgn0264695	Mhc	GO:0006936,GO:0045214	muscle contraction,sarcomere organization	0.0277674	6366
REF_STRG_1_34447_XLOC_103786	FBgn0024963	GluClalpha	GO:0007165,GO:0034220	signal transduction,ion transmembrane transport	0.0277514	6375
REF_STRG_1_78604_XLOC_069471	FBgn0033159	Dscam1	GO:0007156,GO:0007411	homophilic cell adhesion via plasma membrane adhesion molecules,axon guidance	0.0277375	6383
REF_STRG_1_93240_XLOC_009714	FBgn0020224	Cbl	GO:0007165	signal transduction	0.0276989	6394
REF_STRG_1_72799_XLOC_060469	FBgn0283471	wupA	GO:0006936,GO:0045214	muscle contraction,sarcomere organization	0.0276514	6410
REF_STRG_1_112933_XLOC_006263	FBgn0285963	CG46339	GO:0036098	male germ-line stem cell population maintenance	0.0276433	6418
REF_STRG_1_50014_XLOC_027625	FBgn0025740	PlexB	GO:0007411	axon guidance	0.0275778	6458
REF_TRIN_11_03292_XLOC_030220	FBgn0264908	pHCl-1	GO:0007165,GO:0034220	signal transduction,ion transmembrane transport	0.0275236	6480
REF_TRIN_12_03123_XLOC_008620	FBgn0033159	Dscam1	GO:0007156,GO:0007411	homophilic cell adhesion via plasma membrane adhesion molecules,axon guidance	0.0274702	6499
REF_TRIN_8_01318_XLOC_111649	FBgn0043884	mask	GO:0045214	sarcomere organization	0.0274614	6501
REF_TRIN_1_04068_XLOC_044943	FBgn0033194	Vps13	GO:0045053	protein retention in Golgi apparatus	0.0273267	6566
REF_STRG_1_34703_XLOC_104215	FBgn0038439	Cad89D	GO:0007156	homophilic cell adhesion via plasma membrane adhesion molecules	0.0273262	6567
REF_STRG_1_77241_XLOC_067208	FBgn0052000	anne	GO:0006812	cation transport	0.0272778	6588
REF_STRG_1_51500_XLOC_029762	FBgn0261574	kug	GO:0007156	homophilic cell adhesion via plasma membrane adhesion molecules	0.0272686	6593
REF_STRG_1_76328_XLOC_065762	FBgn0086356	tum	GO:0032507	maintenance of protein location in cell	0.0271392	6651
REF_STRG_1_33749_XLOC_102359	FBgn0004370	Ptp10D	GO:0007411	axon guidance	0.0271348	6653
REF_TRIN_2_00277_XLOC_061546	FBgn0003300	run	GO:0007411	axon guidance	0.0270923	6667
REF_STRG_1_81765_XLOC_074739	FBgn0043884	mask	GO:0045214	sarcomere organization	0.0270802	6672
REF_STRG_1_58534_XLOC_039921	FBgn0031375	erm	GO:0072499	photoreceptor cell axon guidance	0.0270406	6687
REF_STRG_1_20270_XLOC_067171	FBgn0024315	Picot	GO:0006820	anion transport	0.0269947	6709
REF_STRG_1_76583_XLOC_066163	FBgn0261788	Ank2	GO:0007165	signal transduction	0.0269034	6735
REF_STRG_1_87971_XLOC_084915	FBgn0015609	CadN	GO:0007156,GO:0007411,GO:0045467	homophilic cell adhesion via plasma membrane adhesion molecules,axon guidance,R7 cell development	0.0268845	6745
REF_STRG_1_28715_XLOC_091058	FBgn0053519	Unc-89	GO:0006936,GO:0045214	muscle contraction,sarcomere organization	0.0268789	6749
REF_STRG_1_20311_XLOC_067325	FBgn0002573	sens	GO:0007411	axon guidance	0.0268028	6774
REF_STRG_1_47064_XLOC_023096	FBgn0016078	wun	GO:0007165	signal transduction	0.0267823	6787
REF_STRG_1_42124_XLOC_014833	FBgn0038840	Grik	GO:0006811	ion transport	0.0267817	6788
REF_STRG_1_23948_XLOC_078322	FBgn0053958	CG33958	GO:0007165	signal transduction	0.0267736	6790
REF_STRG_1_32800_XLOC_100386	FBgn0033159	Dscam1	GO:0007156,GO:0007411	homophilic cell adhesion via plasma membrane adhesion molecules,axon guidance	0.0267462	6802
COM_SPAL_1_015811_XLOC_054780	FBgn0259216	RhoGAP102A	GO:0007165	signal transduction	0.0267403	6805
REF_STRG_1_34610_XLOC_104049	FBgn0053519	Unc-89	GO:0006936,GO:0045214	muscle contraction,sarcomere organization	0.0266812	6825
COM_SPAL_1_026590_XLOC_089471	FBgn0263219	Dscam4	GO:0007156,GO:0007411	homophilic cell adhesion via plasma membrane adhesion molecules,axon guidance	0.0266598	6830
COM_SPAL_1_000540_XLOC_002773	FBgn0015550	tap	GO:0007411	axon guidance	0.0266579	6831
REF_STRG_1_41384_XLOC_013547	FBgn0002306	sas	GO:0007165,GO:0007411	signal transduction,axon guidance	0.0266541	6834
REF_STRG_1_92717_XLOC_093491	FBgn0016920	nompC	GO:0006812	cation transport	0.0266432	6842
REF_STRG_1_77548_XLOC_067690	FBgn0264975	Nrg	GO:0072499	photoreceptor cell axon guidance	0.0265634	6878
COM_SPAL_1_018959_XLOC_064718	FBgn0033159	Dscam1	GO:0007156,GO:0007411	homophilic cell adhesion via plasma membrane adhesion molecules,axon guidance	0.0265227	6892
REF_STRG_1_78173_XLOC_068735	FBgn0266557	kis	GO:0007411	axon guidance	0.0264903	6908
REF_STRG_1_70670_XLOC_057293	FBgn0051721	Trim9	GO:0007411	axon guidance	0.0264641	6922
REF_STRG_1_1998_XLOC_035955	FBgn0038247	Cad88C	GO:0007156	homophilic cell adhesion via plasma membrane adhesion molecules	0.0264406	6935
COM_SPAL_1_005965_XLOC_024614	FBgn0001138	grn	GO:0009888	tissue development	0.0264205	6943
COM_SPAL_1_004636_XLOC_020370	FBgn0030452	MFS10	GO:0006820	anion transport	0.0263619	6962
REF_STRG_1_56663_XLOC_037171	FBgn0264491	how	GO:0045214	sarcomere organization	0.0263537	6966
REF_STRG_1_62893_XLOC_046052	FBgn0040505	Alk	GO:0007411	axon guidance	0.0263503	6968
REF_TRIN_1_01984_XLOC_024416	FBgn0000464	Lar	GO:0007411,GO:0045467	axon guidance,R7 cell development	0.0263203	6986
COM_SPAL_1_010094_XLOC_037387	FBgn0027948	msps	GO:0007411	axon guidance	0.0262886	6999
REF_STRG_1_46096_XLOC_021583	FBgn0039722	Capa	GO:0006812	cation transport	0.0262496	7015
REF_STRG_1_67529_XLOC_052609	FBgn0266557	kis	GO:0007411	axon guidance	0.0262218	7027
COM_SPAL_1_016434_XLOC_056802	FBgn0021764	sdk	GO:0007156	homophilic cell adhesion via plasma membrane adhesion molecules	0.0262113	7033
REF_STRG_1_77530_XLOC_067654	FBgn0264815	Pde1c	GO:0007165	signal transduction	0.0262061	7035
REF_STRG_1_85033_XLOC_079924	FBgn0024963	GluClalpha	GO:0007165,GO:0034220	signal transduction,ion transmembrane transport	0.0261966	7042
REF_STRG_1_27219_XLOC_087317	FBgn0035713	velo	GO:0007411	axon guidance	0.0261958	7043
REF_STRG_1_83929_XLOC_078174	FBgn0264695	Mhc	GO:0006936,GO:0045214	muscle contraction,sarcomere organization	0.0261916	7044
REF_STRG_1_43137_XLOC_016614	FBgn0264089	sli	GO:0007411	axon guidance	0.0261546	7057
REF_TRIN_6_02039_XLOC_076939	FBgn0086906	sls	GO:0045214	sarcomere organization	0.0261366	7063
REF_STRG_1_15585_XLOC_049411	FBgn0005775	Con	GO:0007156	homophilic cell adhesion via plasma membrane adhesion molecules	0.0261273	7070
REF_TRIN_5_00145_XLOC_016081	FBgn0011747	Ank	GO:0007165	signal transduction	0.0261136	7076
REF_STRG_1_49167_XLOC_026342	FBgn0037875	ZnT86D	GO:0006812	cation transport	0.0261014	7089
REF_STRG_1_75907_XLOC_065167	FBgn0000036	nAChRalpha1	GO:0007165,GO:0034220	signal transduction,ion transmembrane transport	0.0261007	7091
REF_TRIN_11_03531_XLOC_100563	FBgn0004169	up	GO:0006936,GO:0045214	muscle contraction,sarcomere organization	0.0260816	7095
REF_TRIN_1_02893_XLOC_030389	FBgn0000464	Lar	GO:0007411,GO:0045467	axon guidance,R7 cell development	0.0260397	7106
REF_STRG_1_89337_XLOC_087359	FBgn0000464	Lar	GO:0007411,GO:0045467	axon guidance,R7 cell development	0.0260279	7110
REF_STRG_1_111120_XLOC_004569	FBgn0283521	lola	GO:0007411,GO:0045467	axon guidance,R7 cell development	0.0260152	7118
REF_STRG_1_29459_XLOC_092837	FBgn0039120	Nup98-96	GO:0036098	male germ-line stem cell population maintenance	0.0259975	7124
REF_STRG_1_16716_XLOC_054264	FBgn0034476	Toll-7	GO:0007411	axon guidance	0.0259641	7140
REF_STRG_1_112482_XLOC_005822	FBgn0023081	gek	GO:0031032	actomyosin structure organization	0.0259334	7154
REF_STRG_1_44163_XLOC_018330	FBgn0002772	Mlc1	GO:0006936	muscle contraction	0.0259255	7157
REF_STRG_1_66329_XLOC_050925	FBgn0261788	Ank2	GO:0007165	signal transduction	0.0258979	7174
REF_STRG_1_13948_XLOC_043087	FBgn0003896	tup	GO:0007411	axon guidance	0.0258965	7175
COM_SPAL_1_031717_XLOC_106415	FBgn0053557	CG33557	GO:0032502	developmental process	0.0258826	7185
REF_STRG_1_87628_XLOC_084273	FBgn0002917	na	GO:0006811	ion transport	0.0258203	7211
REF_STRG_1_6355_XLOC_102822	FBgn0025355	SuUR	GO:0045185	maintenance of protein location	0.0257921	7229
REF_STRG_1_42822_XLOC_016003	FBgn0052227	gogo	GO:0007411,GO:0072499	axon guidance,photoreceptor cell axon guidance	0.0257835	7234
REF_STRG_1_29084_XLOC_091952	FBgn0043884	mask	GO:0045214	sarcomere organization	0.0257781	7238
REF_STRG_1_70839_XLOC_057539	FBgn0025740	PlexB	GO:0007411	axon guidance	0.0257411	7253
REF_STRG_1_20661_XLOC_068361	FBgn0001250	if	GO:0007411,GO:0045185,GO:0045214	axon guidance,maintenance of protein location,sarcomere organization	0.0257331	7255
REF_STRG_1_72914_XLOC_060633	FBgn0035113	pyx	GO:0006812	cation transport	0.0256952	7277
REF_STRG_1_68502_XLOC_054013	FBgn0034490	CG9864	GO:0006820	anion transport	0.0256763	7285
REF_STRG_1_14642_XLOC_045631	FBgn0003870	ttk	GO:0045467	R7 cell development	0.0256574	7293
REF_TRIN_5_01976_XLOC_088760	FBgn0020306	dom	GO:0036098	male germ-line stem cell population maintenance	0.0256426	7299
REF_STRG_1_17723_XLOC_057835	FBgn0034246	Dcr-2	GO:0007626	locomotory behavior	0.0256232	7312
REF_TRIN_8_02907_XLOC_017380	FBgn0036494	Toll-6	GO:0007165,GO:0007411	signal transduction,axon guidance	0.0256209	7315
REF_STRG_1_32093_XLOC_098862	FBgn0005636	nvy	GO:0007411	axon guidance	0.0256144	7318
REF_STRG_1_34105_XLOC_103076	FBgn0011296	l(2)efl	GO:0045214	sarcomere organization	0.0255839	7328
REF_STRG_1_81682_XLOC_074599	FBgn0036494	Toll-6	GO:0007165,GO:0007411	signal transduction,axon guidance	0.0255386	7355
REF_STRG_1_10131_XLOC_026134	FBgn0034476	Toll-7	GO:0007411	axon guidance	0.0255239	7362
REF_TRIN_4_03645_XLOC_014144	FBgn0015609	CadN	GO:0007156,GO:0007411,GO:0045467	homophilic cell adhesion via plasma membrane adhesion molecules,axon guidance,R7 cell development	0.0255121	7365
REF_STRG_1_77126_XLOC_067032	FBgn0004896	fd59A	GO:0009653	anatomical structure morphogenesis	0.0254944	7370
REF_STRG_1_28793_XLOC_091207	FBgn0005636	nvy	GO:0007411	axon guidance	0.0254938	7372
REF_TRIN_5_00464_XLOC_057764	FBgn0287873	zip	GO:0006936,GO:0032507,GO:0045214	muscle contraction,maintenance of protein location in cell,sarcomere organization	0.0254536	7388
REF_STRG_1_71393_XLOC_058391	FBgn0283521	lola	GO:0007411,GO:0045467	axon guidance,R7 cell development	0.0254304	7398
REF_STRG_1_36163_XLOC_107107	FBgn0053202	dpr11	GO:0072499	photoreceptor cell axon guidance	0.0254187	7412
COM_SPAL_1_016768_XLOC_057880	FBgn0000547	ed	GO:0007156	homophilic cell adhesion via plasma membrane adhesion molecules	0.0254184	7413
REF_STRG_1_63897_XLOC_047445	FBgn0031634	Ir25a	GO:0006811	ion transport	0.0253982	7428
REF_TRIN_4_01891_XLOC_065223	FBgn0001301	kel	GO:0007300	ovarian nurse cell to oocyte transport	0.0253729	7441
REF_STRG_1_52857_XLOC_031845	FBgn0264975	Nrg	GO:0072499	photoreceptor cell axon guidance	0.0253442	7462
REF_STRG_1_112554_XLOC_005891	FBgn0013764	Chi	GO:0007411	axon guidance	0.0253414	7465
REF_STRG_1_32122_XLOC_098927	FBgn0000253	Cam	GO:0072499	photoreceptor cell axon guidance	0.0253402	7467
REF_STRG_1_15979_XLOC_051034	FBgn0001085	fz	GO:0007156	homophilic cell adhesion via plasma membrane adhesion molecules	0.0253172	7479
REF_TRIN_16_00844_XLOC_035634	FBgn0028875	nAChRalpha5	GO:0006812,GO:0007165,GO:0034220	cation transport,signal transduction,ion transmembrane transport	0.0252964	7491
REF_STRG_1_103187_XLOC_012620	FBgn0000253	Cam	GO:0072499	photoreceptor cell axon guidance	0.025296	7492
REF_STRG_1_51502_XLOC_029764	FBgn0261574	kug	GO:0007156	homophilic cell adhesion via plasma membrane adhesion molecules	0.0252712	7504
REF_STRG_1_54747_XLOC_034573	FBgn0037064	CG9389	GO:0007165	signal transduction	0.0252553	7518
REF_STRG_1_14241_XLOC_044160	FBgn0016977	spen	GO:0007411	axon guidance	0.025246	7523
REF_STRG_1_30840_XLOC_096115	FBgn0261788	Ank2	GO:0007165	signal transduction	0.025235	7531
REF_STRG_1_30199_XLOC_094732	FBgn0011747	Ank	GO:0007165	signal transduction	0.0252149	7536
REF_STRG_1_43281_XLOC_016841	FBgn0261526	NT1	GO:0007411	axon guidance	0.0252022	7544
REF_STRG_1_108143_XLOC_022491	FBgn0034085	Ptp52F	GO:0007411	axon guidance	0.0251914	7547
REF_STRG_1_111838_XLOC_005216	FBgn0261574	kug	GO:0007156	homophilic cell adhesion via plasma membrane adhesion molecules	0.025184	7553
REF_TRIN_1_00470_XLOC_106310	FBgn0033762	ZnT49B	GO:0006812	cation transport	0.0251754	7560
REF_STRG_1_112527_XLOC_005867	FBgn0033987	ckn	GO:0007165,GO:0007411	signal transduction,axon guidance	0.0251752	7561
REF_TRIN_3_02000_XLOC_056490	FBgn0022382	Pka-R2	GO:0007411	axon guidance	0.0251665	7568
REF_STRG_1_42813_XLOC_016004	FBgn0011747	Ank	GO:0007165	signal transduction	0.0251258	7591
REF_STRG_1_56209_XLOC_036589	FBgn0000464	Lar	GO:0007411,GO:0045467	axon guidance,R7 cell development	0.0251114	7597
REF_STRG_1_3366_XLOC_063726	FBgn0264959	Src42A	GO:0007411	axon guidance	0.0250987	7603
REF_STRG_1_38971_XLOC_112175	FBgn0040068	Vav	GO:0007411,GO:0072499	axon guidance,photoreceptor cell axon guidance	0.0250642	7622
REF_STRG_1_45551_XLOC_020721	FBgn0011592	fra	GO:0007411	axon guidance	0.0250402	7636
REF_STRG_1_34715_XLOC_104241	FBgn0053519	Unc-89	GO:0006936,GO:0045214	muscle contraction,sarcomere organization	0.0249796	7668
REF_STRG_1_17938_XLOC_058606	FBgn0010501	Dcp-1	GO:0007300	ovarian nurse cell to oocyte transport	0.0249674	7677
REF_STRG_1_55449_XLOC_035573	FBgn0037240	Cont	GO:0007156,GO:0007411	homophilic cell adhesion via plasma membrane adhesion molecules,axon guidance	0.0249358	7696
REF_STRG_1_100022_XLOC_107708	FBgn0267487	Ptp61F	GO:0007411	axon guidance	0.0249096	7711
REF_STRG_1_11655_XLOC_033210	FBgn0039709	Cad99C	GO:0007156	homophilic cell adhesion via plasma membrane adhesion molecules	0.0249018	7718
REF_STRG_1_77454_XLOC_067532	FBgn0002466	sti	GO:0031032	actomyosin structure organization	0.0248825	7730
REF_STRG_1_81492_XLOC_074309	FBgn0259212	cno	GO:0048730	epidermis morphogenesis	0.0248608	7748
REF_STRG_1_108770_XLOC_023909	FBgn0266557	kis	GO:0007411	axon guidance	0.0248527	7754
REF_STRG_1_56995_XLOC_037697	FBgn0287775	18w	GO:0007165,GO:0009653	signal transduction,anatomical structure morphogenesis	0.0248402	7765
REF_TRIN_13_01163_XLOC_051210	FBgn0261788	Ank2	GO:0007165	signal transduction	0.0247875	7794
REF_STRG_1_108562_XLOC_002639	FBgn0011259	Sema1a	GO:0007411	axon guidance	0.0247819	7800
REF_STRG_1_93390_XLOC_094721	FBgn0002526	LanA	GO:0007411,GO:0009888	axon guidance,tissue development	0.0247616	7815
REF_STRG_1_99028_XLOC_011091	FBgn0284408	trol	GO:0009888	tissue development	0.024735	7826
REF_STRG_1_6125_XLOC_100782	FBgn0053208	Mical	GO:0007411,GO:0045214	axon guidance,sarcomere organization	0.0247113	7836
REF_STRG_1_16846_XLOC_054672	FBgn0016920	nompC	GO:0006812	cation transport	0.0246907	7849
REF_STRG_1_9304_XLOC_021456	FBgn0052227	gogo	GO:0007411,GO:0072499	axon guidance,photoreceptor cell axon guidance	0.0246873	7850
REF_STRG_1_36938_XLOC_108482	FBgn0033159	Dscam1	GO:0007156,GO:0007411	homophilic cell adhesion via plasma membrane adhesion molecules,axon guidance	0.0246411	7878
REF_STRG_1_12843_XLOC_038230	FBgn0284408	trol	GO:0009888	tissue development	0.0246145	7887
REF_STRG_1_72415_XLOC_059925	FBgn0284408	trol	GO:0009888	tissue development	0.0246073	7889
COM_SPAL_1_013248_XLOC_047109	FBgn0030707	CG8916	GO:0007165,GO:0034220	signal transduction,ion transmembrane transport	0.0245865	7896
COM_SPAL_1_003925_XLOC_017811	FBgn0011747	Ank	GO:0007165	signal transduction	0.0245718	7907
REF_TRIN_14_02454_XLOC_038119	FBgn0264959	Src42A	GO:0007411	axon guidance	0.0245676	7910
REF_STRG_1_38593_XLOC_111533	FBgn0260005	wtrw	GO:0006812	cation transport	0.0245376	7921
REF_STRG_1_77215_XLOC_067176	FBgn0000464	Lar	GO:0007411,GO:0045467	axon guidance,R7 cell development	0.02452	7930
COM_SPAL_1_033278_XLOC_111565	FBgn0001083	fw	GO:0007156	homophilic cell adhesion via plasma membrane adhesion molecules	0.0245166	7931
COM_SPAL_1_016840_XLOC_058124	FBgn0039617	DIP-gamma	GO:0072499	photoreceptor cell axon guidance	0.0244777	7951
REF_STRG_1_8119_XLOC_013831	FBgn0005636	nvy	GO:0007411	axon guidance	0.0244626	7959
REF_STRG_1_64866_XLOC_048827	FBgn0031981	Megf8	GO:0009888	tissue development	0.024456	7965
REF_STRG_1_103663_XLOC_012821	FBgn0005633	fln	GO:0045214	sarcomere organization	0.0244169	7984
REF_STRG_1_80282_XLOC_072164	FBgn0043884	mask	GO:0045214	sarcomere organization	0.0244107	7989
REF_STRG_1_13091_XLOC_039285	FBgn0004449	Ten-m	GO:0045467	R7 cell development	0.0243882	8000
COM_SPAL_1_031748_XLOC_106533	FBgn0264975	Nrg	GO:0072499	photoreceptor cell axon guidance	0.0243795	8004
REF_STRG_1_54040_XLOC_033563	FBgn0038439	Cad89D	GO:0007156	homophilic cell adhesion via plasma membrane adhesion molecules	0.0243762	8007
REF_STRG_1_14441_XLOC_045116	FBgn0261963	mid	GO:0007411	axon guidance	0.0243553	8020
REF_STRG_1_19476_XLOC_064524	FBgn0003435	sm	GO:0007411	axon guidance	0.0243498	8023
REF_STRG_1_111346_XLOC_030366	FBgn0267431	Myo81F	GO:0007165	signal transduction	0.0243424	8030
REF_TRIN_4_00722_XLOC_094894	FBgn0052000	anne	GO:0006812	cation transport	0.0243401	8032
REF_STRG_1_97871_XLOC_103307	FBgn0016920	nompC	GO:0006812	cation transport	0.024339	8034
REF_STRG_1_26303_XLOC_084989	FBgn0010197	Gyc32E	GO:0007165	signal transduction	0.0243367	8040
REF_STRG_1_56293_XLOC_036700	FBgn0261788	Ank2	GO:0007165	signal transduction	0.024333	8044
REF_TRIN_4_02164_XLOC_051578	FBgn0041096	rols	GO:0045214	sarcomere organization	0.024307	8059
REF_STRG_1_50516_XLOC_028350	FBgn0053519	Unc-89	GO:0006936,GO:0045214	muscle contraction,sarcomere organization	0.0242653	8096
REF_STRG_1_3560_XLOC_067307	FBgn0036715	Cad74A	GO:0007156	homophilic cell adhesion via plasma membrane adhesion molecules	0.024238	8119
REF_STRG_1_22425_XLOC_073886	FBgn0031759	Kdm5	GO:0036098	male germ-line stem cell population maintenance	0.0242138	8128
REF_STRG_1_103303_XLOC_114686	FBgn0000625	eyg	GO:0048856	anatomical structure development	0.0242099	8130
COM_SPAL_1_015896_XLOC_055008	FBgn0038799	MFS9	GO:0006820	anion transport	0.0242098	8131
REF_STRG_1_19706_XLOC_065282	FBgn0267348	LanB2	GO:0009888	tissue development	0.024186	8143
[truncated: 2,716 more rows]

## Sheet: SD10. Genes for eye function
Supplementary Data 10. Enriched Gene Ontology terms and associated genes
[truncated: 406 more rows]

[truncated: 2 more sheets: SD10. Genes for eye function 2, SD10. FST in gene families]
