# Supplementary material for: Ecological genomics in the Northern krill uncovers loci for local adaptation across ocean basins
Source: Nat Commun. 2024 Aug 1;15:6297. doi: 10.1038/s41467-024-50239-7 (PMC11294593; doi:10.1038/s41467-024-50239-7)
Supplement: Supplementary file 15 — Source Data [file 41467_2024_50239_MOESM15_ESM.zip]

Archive with 235 entries (172 files):
- Source_data/
- Source_data/Source_data.Fig_S19/
- Source_data/Source_data.Fig_S19/Source_data.Fig_S19D/
- Source_data/Source_data.Fig_S19/Source_data.Fig_S19D/Source_data.Fig_S19D.tsv
- Source_data/Source_data.Fig_S19/Source_data.Fig_S19B/
- Source_data/Source_data.Fig_S19/Source_data.Fig_S19B/Source_data.Fig_S19B.NJ_tree.tre
- Source_data/Source_data.Fig_S19/Source_data.Fig_S19B/Source_data.Fig_S19B.pairwise_distance_matrix.tsv
- Source_data/Source_data.Fig_S19/Source_data.Fig_S19A/
- Source_data/Source_data.Fig_S19/Source_data.Fig_S19A/Source_data.Fig_S19A.diversity.tsv
- Source_data/Source_data.Fig_S19/Source_data.Fig_S19C/
- Source_data/Source_data.Fig_S19/Source_data.Fig_S19C/Source_data.Fig_S19C.tsv
- Source_data/Source_data.Fig_S22/
- Source_data/Source_data.Fig_S22/Source_data.Fig_S22.tsv
- Source_data/Source_data.Fig_S16/
- Source_data/Source_data.Fig_S16/Source_data.Fig_S16.tet2_genes.tre
- Source_data/Source_data.Fig_S8/
- Source_data/Source_data.Fig_S8/Source_data.Fig_S8Cb.homarus.tsv.tsv
- Source_data/Source_data.Fig_S8/Source_data.Fig_S8Cf.daphina.tsv
- Source_data/Source_data.Fig_S8/Source_data.Fig_S8.tsv
- Source_data/Source_data.Fig_S8/Source_data.Fig_S8Ca.meganyctiphanes.tsv
- Source_data/Source_data.Fig_S8/Source_data.Fig_S8Cf.eurytemora.tsv
- Source_data/Source_data.Fig_S8/Source_data.Fig_S8Cc.penaeus.tsv
- Source_data/Source_data.Fig_S8/Source_data.Fig_S8Cd.hyalella.tsv
- Source_data/Source_data.Fig_2/
- Source_data/Source_data.Fig_2/Source_data.Fig_2A/
- Source_data/Source_data.Fig_2/Source_data.Fig_2A/Source_data.Fig_2Aiii.tsv
- Source_data/Source_data.Fig_2/Source_data.Fig_2A/Source_data.Fig_2A.tsv
- Source_data/Source_data.Fig_2/Source_data.Fig_2C/
- Source_data/Source_data.Fig_2/Source_data.Fig_2C/Source_data.Fig_2C.admixture.tsv
- Source_data/Source_data.Fig_2/Source_data.Fig_2C/Source_data.Fig_2C.pca.tsv
- Source_data/Source_data.Fig_2/Source_data.Fig_2C/Source_data.Fig_2C.tree.tsv
- Source_data/Source_data.Fig_2/Source_data.Fig_2B/
- Source_data/Source_data.Fig_2/Source_data.Fig_2B/Source_data.Fig_2B.msmc.tsv
- Source_data/Source_data.Fig_2/Source_data.Fig_2B/Source_data.Fig_2B.isotope.tsv
- Source_data/Source_data.Fig_2/Source_data.Fig_2B/Source_data.Fig_2B.psmc.tsv
- Source_data/Source_data.Fig_S7/
- Source_data/Source_data.Fig_S7/Source_data.Fig_S7B.tsv
- Source_data/Source_data.Fig_S7/Source_data.Fig_S7A.tsv
- Source_data/Source_data.Fig_S7/Source_data.Fig_S7C.tsv
- Source_data/Source_data.Fig_S7/Source_data.Fig_S7D.tsv
- Source_data/Source_data.Fig_S17/
- Source_data/Source_data.Fig_S17/Source_data.Fig_S17B/
- Source_data/Source_data.Fig_S17/Source_data.Fig_S17B/Source_data.Fig_S17B.repeats.intergenic.tsv
- Source_data/Source_data.Fig_S17/Source_data.Fig_S17B/Source_data.Fig_S17B.non-repeats.5_UTR.tsv
- Source_data/Source_data.Fig_S17/Source_data.Fig_S17B/Source_data.Fig_S17B.non-repeats.cds.tsv
- Source_data/Source_data.Fig_S17/Source_data.Fig_S17B/Source_data.Fig_S17B.non-repeats.3_UTR.tsv
- Source_data/Source_data.Fig_S17/Source_data.Fig_S17B/Source_data.Fig_S17B.repeats.3_UTR.tsv
- Source_data/Source_data.Fig_S17/Source_data.Fig_S17B/Source_data.Fig_S17B.repeats.intron.tsv
- Source_data/Source_data.Fig_S17/Source_data.Fig_S17B/Source_data.Fig_S17B.repeats.cds.tsv
- Source_data/Source_data.Fig_S17/Source_data.Fig_S17B/Source_data.Fig_S17B.repeats.5_UTR.tsv
- Source_data/Source_data.Fig_S17/Source_data.Fig_S17B/Source_data.Fig_S17B.non-repeats.intron.tsv
- Source_data/Source_data.Fig_S17/Source_data.Fig_S17B/Source_data.Fig_S17B.non-repeats.intergenic.tsv
- Source_data/Source_data.Fig_S17/Source_data.Fig_S17C/
- Source_data/Source_data.Fig_S17/Source_data.Fig_S17C/Source_Data.Fig_S17C.repeats.screened.cds.tsv
- Source_data/Source_data.Fig_S17/Source_data.Fig_S17C/Source_Data.Fig_S17C.repeats.screened.3_UTR.tsv
- Source_data/Source_data.Fig_S17/Source_data.Fig_S17C/Source_data.Fig_S17C.tsv
- Source_data/Source_data.Fig_S17/Source_data.Fig_S17C/Source_Data.Fig_S17C.non-repeats.screened.intergenic.tsv
- Source_data/Source_data.Fig_S17/Source_data.Fig_S17C/Source_Data.Fig_S17C.non-repeats.screened.3_UTR.tsv
- Source_data/Source_data.Fig_S17/Source_data.Fig_S17C/Source_Data.Fig_S17C.non-repeats.screened.intron.tsv
- Source_data/Source_data.Fig_S17/Source_data.Fig_S17C/Source_Data.Fig_S17C.non-repeats.screened.5_UTR.tsv
- Source_data/Source_data.Fig_S17/Source_data.Fig_S17C/Source_Data.Fig_S17C.repeats.screened.intergenic.tsv
- Source_data/Source_data.Fig_S17/Source_data.Fig_S17C/Source_Data.Fig_S17C.repeats.screened.5_UTR.tsv
- Source_data/Source_data.Fig_S17/Source_data.Fig_S17C/Source_Data.Fig_S17C.repeats.screened.intron.tsv
- Source_data/Source_data.Fig_S17/Source_data.Fig_S17C/Source_Data.Fig_S17C.non-repeats.screened.cds.tsv
- Source_data/Source_data.Fig_S17/Source_data.Fig_S17F/
- Source_data/Source_data.Fig_S17/Source_data.Fig_S17F/Source_data.Fig_S17F.data.tsv
- Source_data/Source_data.Fig_S17/Source_data.Fig_S17F/Source_data.Fig_S17F.stats.tsv
- Source_data/Source_data.Fig_S17/Source_data.Fig_S17E/
- Source_data/Source_data.Fig_S17/Source_data.Fig_S17E/Source_data.Fig_S17E.stats.tsv
- Source_data/Source_data.Fig_S17/Source_data.Fig_S17E/Source_data.Fig_S17E.gene_data.tsv
- Source_data/Source_data.Fig_S17/Source_data.Fig_S17D/
- Source_data/Source_data.Fig_S17/Source_data.Fig_S17D/Source_data.Fig_S17D.tsv
- Source_data/Source_data.Fig_S17/Source_data.Fig_S17A/
- Source_data/Source_data.Fig_S17/Source_data.Fig_S17A/Source_data.Fig_S17A.tsv
- Source_data/Source_data.Fig_S14/
- Source_data/Source_data.Fig_S14/Source_data.Fig_S14.dnmt3_genes.tre
- Source_data/Source_data.Fig_S12/
- Source_data/Source_data.Fig_S12/Source_data.Fig_S12.dnmt1_genes.tre
- Source_data/Source_data.Fig_S23/
- Source_data/Source_data.Fig_S23/Source_data.Fig_S23.tsv
- Source_data/Source_data.Fig_S6/
- Source_data/Source_data.Fig_S6/Source_data.Fig_S6C.tsv
- Source_data/Source_data.Fig_S6/Source_data.Fig_S6B.tsv
- Source_data/Source_data.Fig_S9/
- Source_data/Source_data.Fig_S9/Source_data.Fig_S9.opsin_tree.tre
- Source_data/Source_data.Fig_S15/
- Source_data/Source_data.Fig_S15/Source_data.Fig_S15.alkbh2_genes.tre
- Source_data/Source_data.Fig_S10/
- Source_data/Source_data.Fig_S10/Source_data.Fig_S10.opsin_tree_only_krill.tre
- Source_data/Source_data.Fig_1/
- Source_data/Source_data.Fig_1/Source_data.Fig_1D/
- Source_data/Source_data.Fig_1/Source_data.Fig_1D/Source_data.Fig_1D.tsv
- Source_data/Source_data.Fig_1/Source_data.Fig_1E/
- Source_data/Source_data.Fig_1/Source_data.Fig_1E/Source_data.Fig_1E.time_tree.tre
- Source_data/Source_data.Fig_1/Source_data.Fig_1F/
- Source_data/Source_data.Fig_1/Source_data.Fig_1F/Source_Data.Fig_1F.3_UTR.tsv
- Source_data/Source_data.Fig_1/Source_data.Fig_1F/Source_Data.Fig_1F.cds.tsv
- Source_data/Source_data.Fig_1/Source_data.Fig_1F/Source_Data.Fig_1F.all.tsv
- Source_data/Source_data.Fig_1/Source_data.Fig_1F/Source_Data.Fig_1F.5_UTR.tsv
- Source_data/Source_data.Fig_1/Source_data.Fig_1F/Source_Data.Fig_1F.repeats.tsv
- Source_data/Source_data.Fig_1/Source_data.Fig_1F/Source_Data.Fig_1F.genic.tsv
- Source_data/Source_data.Fig_1/Source_data.Fig_1F/Source_Data.Fig_1F.intron.tsv
- Source_data/Source_data.Fig_1/Source_data.Fig_1F/Source_Data.Fig_1F.non-repeats.tsv
- Source_data/Source_data.Fig_1/Source_data.Fig_1F/Source_Data.Fig_1F.intergenic.tsv
- Source_data/Source_data.Fig_1/Source_data.Fig_1C/
- Source_data/Source_data.Fig_1/Source_data.Fig_1C/Source_data.Fig_1C.tsv
- Source_data/Source_data.Fig_1/Source_data.Fig_1B/
- Source_data/Source_data.Fig_1/Source_data.Fig_1B/Source_data.Fig_1B.tsv
- Source_data/Source_data.Fig_S18/
- Source_data/Source_data.Fig_S18/Source_data.Fig_S19C.tsv
- Source_data/Source_data.Fig_S18/Source_data.Fig_S19B.tsv
- Source_data/Source_data.Fig_S18/Source_data.Fig_S18A.tsv
- Source_data/Source_data.Fig_S5/
- Source_data/Source_data.Fig_S5/Source_data.Fig_S5D.tsv
- Source_data/Source_data.Fig_S5/Source_data.Fig_S5A.tsv
- Source_data/Source_data.Fig_S5/Source_data.Fig_S5E.tsv
- Source_data/Source_data.Fig_S5/Source_data.Fig_S5B.tsv
- Source_data/Source_data.Fig_S5/Source_data.Fig_S5C.tsv
- Source_data/Source_data.Fig_3/
- Source_data/Source_data.Fig_3/Source_data.Fig_3E/
- Source_data/Source_data.Fig_3/Source_data.Fig_3E/Source_data.Fig_3E.tsv
- Source_data/Source_data.Fig_3/Source_data.Fig_3C/
- Source_data/Source_data.Fig_3/Source_data.Fig_3C/Source_data.Fig_3C.tsv
- Source_data/Source_data.Fig_3/Source_data.Fig_3F/
- Source_data/Source_data.Fig_3/Source_data.Fig_3F/Source_data.Fig_3F.tsv
- Source_data/Source_data.Fig_3/Source_data.Fig_3D/
- Source_data/Source_data.Fig_3/Source_data.Fig_3D/Source_data.Fig_3D.tsv
- Source_data/Source_data.Fig_3/Source_data.Fig_3B/
- Source_data/Source_data.Fig_3/Source_data.Fig_3B/Source_data.Fig_3B.tsv
- Source_data/Source_data.Fig_S13/
- Source_data/Source_data.Fig_S13/Source_data.Fig_S13.dnmt2_genes.tre
- Source_data/Source_data.Fig_S24/
- Source_data/Source_data.Fig_S24/Source_data.Fig_S24A.4_way_tree.tre
- Source_data/Source_data.Fig_S24/Source_data.Fig_S24B.3_way_tree.tre
- Source_data/Source_data.Fig_S24/Source_data.Fig_S24A.4_way_tree_PAML.txt
- Source_data/Source_data.Fig_S24/Source_data.Fig_S24B.3_way_tree_PAML.txt
- Source_data/Source_data.Fig_S1/
- Source_data/Source_data.Fig_S1/Source_data.Fig_S1D.tsv
- Source_data/Source_data.Fig_4/
- Source_data/Source_data.Fig_4/Source_data.Fig_4ci/
- Source_data/Source_data.Fig_4/Source_data.Fig_4ci/1.Cuticular.REF_STRG_1_18759_XLOC_061857.fst.windows.tsv
- Source_data/Source_data.Fig_4/Source_data.Fig_4ci/1.Cuticular.REF_STRG_1_18759_XLOC_061857.xpnsl.snps.tsv
- Source_data/Source_data.Fig_4/Source_data.Fig_4ci/1.Cuticular.REF_STRG_1_18759_XLOC_061857.fst.snps.tsv
- Source_data/Source_data.Fig_4/Source_data.Fig_4ci/1.Cuticular.REF_STRG_1_18759_XLOC_061857.xpnsl.windows.tsv
- Source_data/Source_data.Fig_4/Source_data.Fig_4biii/
- Source_data/Source_data.Fig_4/Source_data.Fig_4biii/1.Star.REF_STRG_1_30066_XLOC_094441.fst.snps.tsv
- Source_data/Source_data.Fig_4/Source_data.Fig_4biii/1.Star.REF_STRG_1_30066_XLOC_094441.xpnsl.windows.tsv
- Source_data/Source_data.Fig_4/Source_data.Fig_4biii/4.narrow.REF_STRG_1_67158_XLOC_052059.fst.windows.tsv
- Source_data/Source_data.Fig_4/Source_data.Fig_4biii/2.clockwork.REF_STRG_1_15805_XLOC_050322.xpnsl.snps.tsv
- Source_data/Source_data.Fig_4/Source_data.Fig_4biii/3.Angiotensin_converting.REF_STRG_1_74190_XLOC_062572.fst.snps.tsv
- Source_data/Source_data.Fig_4/Source_data.Fig_4biii/4.narrow.REF_STRG_1_67158_XLOC_052059.xpnsl.snps.tsv
- Source_data/Source_data.Fig_4/Source_data.Fig_4biii/2.clockwork.REF_STRG_1_15805_XLOC_050322.xpnsl.windows.tsv
- Source_data/Source_data.Fig_4/Source_data.Fig_4biii/2.clockwork.REF_STRG_1_15805_XLOC_050322.fst.snps.tsv
- Source_data/Source_data.Fig_4/Source_data.Fig_4biii/1.Star.REF_STRG_1_30066_XLOC_094441.fst.windows.tsv
- Source_data/Source_data.Fig_4/Source_data.Fig_4biii/1.Star.REF_STRG_1_30066_XLOC_094441.xpnsl.snps.tsv
- Source_data/Source_data.Fig_4/Source_data.Fig_4biii/3.Angiotensin_converting.REF_STRG_1_74190_XLOC_062572.xpnsl.windows.tsv
- Source_data/Source_data.Fig_4/Source_data.Fig_4biii/4.narrow.REF_STRG_1_67158_XLOC_052059.fst.snps.tsv
- Source_data/Source_data.Fig_4/Source_data.Fig_4biii/3.Angiotensin_converting.REF_STRG_1_74190_XLOC_062572.xpnsl.snps.tsv
- Source_data/Source_data.Fig_4/Source_data.Fig_4biii/2.clockwork.REF_STRG_1_15805_XLOC_050322.fst.windows.tsv
- Source_data/Source_data.Fig_4/Source_data.Fig_4biii/3.Angiotensin_converting.REF_STRG_1_74190_XLOC_062572.fst.windows.tsv
- Source_data/Source_data.Fig_4/Source_data.Fig_4biii/4.narrow.REF_STRG_1_67158_XLOC_052059.xpnsl.windows.tsv
- Source_data/Source_data.Fig_4/Source_data.Fig_4bii/
- Source_data/Source_data.Fig_4/Source_data.Fig_4bii/1.Kruppel.COM_SPAL_1_010415_XLOC_038300.xpnsl.snps.tsv
- Source_data/Source_data.Fig_4/Source_data.Fig_4bii/1.Kruppel.COM_SPAL_1_010415_XLOC_038300.fst.windows.tsv
- Source_data/Source_data.Fig_4/Source_data.Fig_4bii/1.Kruppel.COM_SPAL_1_010415_XLOC_038300.fst.snps.tsv
- Source_data/Source_data.Fig_4/Source_data.Fig_4bii/1.Kruppel.COM_SPAL_1_010415_XLOC_038300.xpnsl.windows.tsv
- Source_data/Source_data.Fig_4/Source_data.Fig_4a/
- Source_data/Source_data.Fig_4/Source_data.Fig_4a/1.nrf6.REF_TRIN_8_02779_XLOC_064461.xpnsl.snps.tsv
- Source_data/Source_data.Fig_4/Source_data.Fig_4a/1.nrf6.REF_TRIN_8_02779_XLOC_064461.fst.snps.tsv
- Source_data/Source_data.Fig_4/Source_data.Fig_4a/1.nrf6.REF_TRIN_8_02779_XLOC_064461.fst.windows.tsv
- Source_data/Source_data.Fig_4/Source_data.Fig_4a/1.nrf6.REF_TRIN_8_02779_XLOC_064461.xpnsl.windows.tsv
- Source_data/Source_data.Fig_4/Source_data.Fig_4cii/
- Source_data/Source_data.Fig_4/Source_data.Fig_4cii/3.Hsp83.REF_STRG_1_14935_XLOC_046683.xpnsl.windows.tsv
- Source_data/Source_data.Fig_4/Source_data.Fig_4cii/2.Hsp70-interacting.REF_STRG_1_12829_XLOC_038178.xpnsl.snps.tsv
- Source_data/Source_data.Fig_4/Source_data.Fig_4cii/3.Hsp83.REF_STRG_1_14935_XLOC_046683.fst.windows.tsv
- Source_data/Source_data.Fig_4/Source_data.Fig_4cii/1.Chaperonin.REF_STRG_1_67524_XLOC_052569.xpnsl.snps.tsv
- Source_data/Source_data.Fig_4/Source_data.Fig_4cii/1.Chaperonin.REF_STRG_1_67524_XLOC_052569.xpnsl.windows.tsv
- Source_data/Source_data.Fig_4/Source_data.Fig_4cii/1.Chaperonin.REF_STRG_1_67524_XLOC_052569.fst.windows.tsv
- Source_data/Source_data.Fig_4/Source_data.Fig_4cii/2.Hsp70-interacting.REF_STRG_1_12829_XLOC_038178.fst.windows.tsv
- Source_data/Source_data.Fig_4/Source_data.Fig_4cii/3.Hsp83.REF_STRG_1_14935_XLOC_046683.fst.snps.tsv
- Source_data/Source_data.Fig_4/Source_data.Fig_4cii/2.Hsp70-interacting.REF_STRG_1_12829_XLOC_038178.xpnsl.windows.tsv
- Source_data/Source_data.Fig_4/Source_data.Fig_4cii/2.Hsp70-interacting.REF_STRG_1_12829_XLOC_038178.fst.snps.tsv
- Source_data/Source_data.Fig_4/Source_data.Fig_4cii/1.Chaperonin.REF_STRG_1_67524_XLOC_052569.fst.snps.tsv
- Source_data/Source_data.Fig_4/Source_data.Fig_4cii/3.Hsp83.REF_STRG_1_14935_XLOC_046683.xpnsl.snps.tsv
- Source_data/Source_data.Fig_4/Source_data.Fig_4.README.txt
- Source_data/Source_data.Fig_4/Source_data.Fig_4bi/
- Source_data/Source_data.Fig_4/Source_data.Fig_4bi/1.retinal.COM_SPAL_1_013733_XLOC_048553.fst.snps.tsv
- Source_data/Source_data.Fig_4/Source_data.Fig_4bi/1.retinal.COM_SPAL_1_013733_XLOC_048553.fst.windows.tsv
- Source_data/Source_data.Fig_4/Source_data.Fig_4bi/2.neither.REF_STRG_1_61115_XLOC_043450.fst.windows.tsv
- Source_data/Source_data.Fig_4/Source_data.Fig_4bi/1.retinal.COM_SPAL_1_013733_XLOC_048553.xpnsl.windows.tsv
- Source_data/Source_data.Fig_4/Source_data.Fig_4bi/2.neither.REF_STRG_1_61115_XLOC_043450.xpnsl.snps.tsv
- Source_data/Source_data.Fig_4/Source_data.Fig_4bi/1.retinal.COM_SPAL_1_013733_XLOC_048553.xpnsl.snps.tsv
- Source_data/Source_data.Fig_4/Source_data.Fig_4bi/3.cacophony.REF_STRG_1_24297_XLOC_079574.xpnsl.windows.tsv
- Source_data/Source_data.Fig_4/Source_data.Fig_4bi/2.neither.REF_STRG_1_61115_XLOC_043450.fst.snps.tsv
- Source_data/Source_data.Fig_4/Source_data.Fig_4bi/3.cacophony.REF_STRG_1_24297_XLOC_079574.fst.snps.tsv
- Source_data/Source_data.Fig_4/Source_data.Fig_4bi/3.cacophony.REF_STRG_1_24297_XLOC_079574.fst.windows.tsv
- Source_data/Source_data.Fig_4/Source_data.Fig_4bi/3.cacophony.REF_STRG_1_24297_XLOC_079574.xpnsl.snps.tsv
- Source_data/Source_data.Fig_4/Source_data.Fig_4bi/2.neither.REF_STRG_1_61115_XLOC_043450.xpnsl.windows.tsv
- Source_data/Source_data.Fig_S11/
- Source_data/Source_data.Fig_S11/Source_data.Fig_S11.hox_genes.tre
- Source_data/Source_data.Fig_S20/
- Source_data/Source_data.Fig_S20/Source_data.Fig_S20B/
- Source_data/Source_data.Fig_S20/Source_data.Fig_S20B/Source_data.Fig_S20B.admixture.tsv
- Source_data/Source_data.Fig_S20/Source_data.Fig_S20A/
- Source_data/Source_data.Fig_S20/Source_data.Fig_S20A/Source_data.Fig_S20A.tsv
- Source_data/Source_data.Fig_S20/Source_data.Fig_S20D/
- Source_data/Source_data.Fig_S20/Source_data.Fig_S20D/Source_data.Fig_S20D.admixture.tsv
- Source_data/Source_data.Fig_S20/Source_data.Fig_S20C/
- Source_data/Source_data.Fig_S20/Source_data.Fig_S20C/Source_data.Fig_S20C.tsv
- Source_data/Source_data.Fig_S26/
- Source_data/Source_data.Fig_S26/Source_data.Fig_S26.tsv
- Source_data/Source_data.Fig_S4/
- Source_data/Source_data.Fig_S4/Source_data.Fig_S4B.tsv
- Source_data/Source_data.Fig_S4/Source_data.Fig_S4A.tsv
- Source_data/Source_data.Fig_S25/
- Source_data/Source_data.Fig_S25/Source_data.Fig_S25B/
- Source_data/Source_data.Fig_S25/Source_data.Fig_S25B/ii.defective.REF_STRG_1_25643_XLOC_083247.fst.snps.tsv
- Source_data/Source_data.Fig_S25/Source_data.Fig_S25B/iii.Frequenin.COM_SPAL_1_020600_XLOC_069996.fst.snps.tsv
- Source_data/Source_data.Fig_S25/Source_data.Fig_S25B/ii.defective.REF_STRG_1_25643_XLOC_083247.fst.windows.tsv
- Source_data/Source_data.Fig_S25/Source_data.Fig_S25B/ii.defective.REF_STRG_1_25643_XLOC_083247.xpnsl.snps.tsv
- Source_data/Source_data.Fig_S25/Source_data.Fig_S25B/i.Ankyrin.REF_TRIN_5_00859_XLOC_088233.fst.windows.tsv
- Source_data/Source_data.Fig_S25/Source_data.Fig_S25B/i.Ankyrin.REF_TRIN_5_00859_XLOC_088233.fst.snps.tsv
- Source_data/Source_data.Fig_S25/Source_data.Fig_S25B/iii.Frequenin.COM_SPAL_1_020600_XLOC_069996.fst.windows.tsv
- Source_data/Source_data.Fig_S25/Source_data.Fig_S25B/iv.purity.REF_STRG_1_31883_XLOC_098404.xpnsl.snps.tsv
- Source_data/Source_data.Fig_S25/Source_data.Fig_S25B/iii.Frequenin.COM_SPAL_1_020600_XLOC_069996.xpnsl.snps.tsv
- Source_data/Source_data.Fig_S25/Source_data.Fig_S25B/iii.Frequenin.COM_SPAL_1_020600_XLOC_069996.xpnsl.windows.tsv
- Source_data/Source_data.Fig_S25/Source_data.Fig_S25B/iv.purity.REF_STRG_1_31883_XLOC_098404.xpnsl.windows.tsv
- Source_data/Source_data.Fig_S25/Source_data.Fig_S25B/Source_data.Fig_S25B.README.txt
- Source_data/Source_data.Fig_S25/Source_data.Fig_S25B/i.Ankyrin.REF_TRIN_5_00859_XLOC_088233.xpnsl.windows.tsv
- Source_data/Source_data.Fig_S25/Source_data.Fig_S25B/iv.purity.REF_STRG_1_31883_XLOC_098404.fst.snps.tsv
- Source_data/Source_data.Fig_S25/Source_data.Fig_S25B/ii.defective.REF_STRG_1_25643_XLOC_083247.xpnsl.windows.tsv
- Source_data/Source_data.Fig_S25/Source_data.Fig_S25B/iv.purity.REF_STRG_1_31883_XLOC_098404.fst.windows.tsv
- Source_data/Source_data.Fig_S25/Source_data.Fig_S25B/i.Ankyrin.REF_TRIN_5_00859_XLOC_088233.xpnsl.snps.tsv
- Source_data/Source_data.Fig_S25/Source_data.Fig_S25A/
- Source_data/Source_data.Fig_S25/Source_data.Fig_S25A/Source_data.Fig_S25A.tsv
