# Supplementary material for: Ecological genomics in the Northern krill uncovers loci for local adaptation across ocean basins
Source: Nat Commun. 2024 Aug 1;15:6297. doi: 10.1038/s41467-024-50239-7 (PMC11294593; doi:10.1038/s41467-024-50239-7)
Supplement: Supplementary file 15 — Source Data [file 41467_2024_50239_MOESM15_ESM.zip › Source_data/Source_data.Fig_S19/Source_data.Fig_S19D/Source_data.Fig_S19D.tsv]

# Results of an isolation-by-distance test correlating physical distance and relative genetic distance (Linearized FST)
Dataset	Nr	Comparison	Physical distance (km)	Linearized FST
Atlantic-Mediterranean	1	brc-bar	3826.727	0.1172
Atlantic-Mediterranean	2	brc-can	5340.848	0.1155
Atlantic-Mediterranean	3	brc-ice	3018.062	0.1122
Atlantic-Mediterranean	4	brc-mai	5775.909	0.1160
Atlantic-Mediterranean	5	brc-nor	2246.148	0.1012
Atlantic-Mediterranean	6	brc-sva	4467.702	0.1135
Atlantic-Mediterranean	7	brc-swe	2067.088	0.1112
Atlantic-Atlantic	1	bar-can	4879.775	0.0755
Atlantic-Atlantic	2	bar-ice	1775.894	0.0714
Atlantic-Atlantic	3	bar-mai	5666.505	0.0755
Atlantic-Atlantic	4	bar-nor	1609.115	0.0725
Atlantic-Atlantic	5	bar-sva	775.19	0.0701
Atlantic-Atlantic	6	bar-swe	1779.895	0.0727
Atlantic-Atlantic	7	can-ice	3398.903	0.0779
Atlantic-Atlantic	8	can-mai	804.5	0.0711
Atlantic-Atlantic	9	can-nor	4556.78	0.0762
Atlantic-Atlantic	10	can-sva	4648.018	0.0768
Atlantic-Atlantic	11	can-swe	4980.95	0.0759
Atlantic-Atlantic	12	ice-mai	4131.665	0.0760
Atlantic-Atlantic	13	ice-nor	1245.209	0.0737
Atlantic-Atlantic	14	ice-sva	1998.072	0.0716
Atlantic-Atlantic	15	ice-swe	1687.863	0.0740
Atlantic-Atlantic	16	mai-nor	5247.13	0.0762
Atlantic-Atlantic	17	mai-sva	5448.815	0.0768
Atlantic-Atlantic	18	mai-swe	5656.89	0.0763
Atlantic-Atlantic	19	nor-sva	2223.705	0.0729
Atlantic-Atlantic	20	nor-swe	445.99	0.0733
Atlantic-Atlantic	21	sva-swe	2462.935	0.0732
