# Supplementary material for: Ecological genomics in the Northern krill uncovers loci for local adaptation across ocean basins
Source: Nat Commun. 2024 Aug 1;15:6297. doi: 10.1038/s41467-024-50239-7 (PMC11294593; doi:10.1038/s41467-024-50239-7)
Supplement: Supplementary file 15 — Source Data [file 41467_2024_50239_MOESM15_ESM.zip › Source_data/Source_data.Fig_S19/Source_data.Fig_S19B/Source_data.Fig_S19B.NJ_tree.tre]

(brc_2:0.0070805554,brc_3:0.0067194444,(brc_6:0.0069304346,(brc_1:0.00646011,(((brc_4:0.006695775,brc_7:0.007004225):1.6428572E-5,brc_5:0.0065835714):2.6772388E-5,(nor_2:0.0060207387,(nor_10:0.0064691827,(nor_1:0.0057158326,(swe_5:0.005786938,(((bar_9:0.0054703997,swe_7:0.0056296):3.1354168E-5,(can_2:0.0064453045,can_6:0.005954696):4.3645832E-5):1.2963645E-5,(((bar_5:0.0057315608,sva_9:0.0057684393):3.690491E-5,ice_6:0.005913095):1.3296398E-5,(((((((bar_1:0.0063113477,swe_1:0.010588652):2.9509627E-5,ice_7:0.0061704903):1.4643479E-5,(((((bar_10:0.0066095977,sva_3:0.006890402):8.986816E-6,(sva_4:0.0065876534,sva_8:0.0070123468):1.6013184E-5):9.734031E-6,((bar_2:0.0071046967,bar_3:0.0072953035):2.3668495E-5,sva_6:0.0070763314):2.1515969E-5):1.0144806E-5,((((ice_5:0.007742811,sva_5:0.007357189):2.9098412E-5,(nor_8:0.0067709098,nor_9:0.00702909):4.5901586E-5):1.3086842E-5,nor_3:0.007024413):1.2107447E-5,nor_6:0.0065753926):1.3292694E-5):5.969377E-6,(((ice_1:0.0056305793,nor_5:0.005669421):2.5881958E-5,(ice_4:0.0066760764,ice_8:0.0065239235):2.4118042E-5):1.7276001E-5,(ice_10:0.0059317844,sva_2:0.005968216):2.0223999E-5):2.7233747E-5):3.911209E-6):5.87071E-6,((((((can_1:0.006211159,mai_4:0.0057888413):1.4055927E-5,(((can_10:0.0066202474,can_5:0.0067797527):1.6971628E-5,(((can_7:0.007048698,can_9:0.008051302):2.8729839E-5,(can_8:0.0074340696,mai_6:0.00776593):4.627016E-5):4.9244363E-6,mai_9:0.0069575757):2.0528372E-5):2.2813585E-5,(can_3:0.0062430105,can_4:0.0060569895):8.436415E-6):1.4069073E-5):9.745606E-6,((mai_10:0.006256899,mai_7:0.005843101):3.297585E-5,mai_3:0.0059170243):2.4238769E-5):3.3916454E-5,((mai_2:0.0056666774,nor_7:0.0063333227):2.5957032E-5,mai_5:0.006024043):3.7788586E-6):2.0729118E-5,ice_3:0.0064077866):1.9248551E-5,(ice_2:0.0063459366,swe_8:0.0065540634):3.123973E-5):1.39420645E-5):3.5373498E-6,mai_8:0.006612606):7.939994E-6,(nor_4:0.005980581,swe_3:0.0054194187):3.743354E-5):3.1151653E-6,((((bar_4:0.0061390935,sva_10:0.0063609066):6.5294053E-6,sva_7:0.0065434705):2.0992025E-5,(swe_2:0.005787119,(swe_4:0.005759914,swe_6:0.005740086):6.288132E-5):4.1507974E-5):7.802581E-6,(((bar_6:0.005975318,ice_9:0.006224682):1.899414E-5,bar_7:0.0054310057):2.2142029E-5,(bar_8:0.0058741234,mai_1:0.0060258764):4.0357972E-5):7.822418E-6):6.366646E-6):4.3084024E-6):6.918446E-6):1.5454325E-5):1.6968237E-5):1.7635514E-4):4.3317308E-5):3.1051136E-4):1.0727612E-5):1.4889706E-5):1.9565217E-5);
