# Supplementary material for: Ecological genomics in the Northern krill uncovers loci for local adaptation across ocean basins
Source: Nat Commun. 2024 Aug 1;15:6297. doi: 10.1038/s41467-024-50239-7 (PMC11294593; doi:10.1038/s41467-024-50239-7)
Supplement: Supplementary file 15 — Source Data [file 41467_2024_50239_MOESM15_ESM.zip › Source_data/Source_data.Fig_S19/Source_data.Fig_S19B/Source_data.Fig_S19B.pairwise_distance_matrix.tsv]

# Inference of genetic structure from pairwise distances among all sequenced samples of the Northern krill
# Pairwise genome-wide genetic distance (d) per-base matrix in Phylip format
74
bar_1	0.0000	0.0130	0.0135	0.0137	0.0125	0.0122	0.0124	0.0118	0.0123	0.0119	0.0135	0.0141	0.0138	0.0137	0.0136	0.0140	0.0141	0.0127	0.0131	0.0129	0.0128	0.0126	0.0133	0.0124	0.0136	0.0140	0.0147	0.0121	0.0123	0.0127	0.0128	0.0131	0.0142	0.0123	0.0125	0.0130	0.0126	0.0125	0.0128	0.0122	0.0125	0.0123	0.0125	0.0144	0.0124	0.0130	0.0135	0.0121	0.0131
bar_10	0.0130	0.0000	0.0138	0.0140	0.0128	0.0124	0.0126	0.0121	0.0126	0.0122	0.0138	0.0144	0.0141	0.0141	0.0140	0.0143	0.0144	0.0130	0.0135	0.0132	0.0131	0.0129	0.0136	0.0127	0.0139	0.0143	0.0149	0.0123	0.0126	0.0131	0.0131	0.0134	0.0145	0.0126	0.0128	0.0132	0.0129	0.0128	0.0131	0.0125	0.0127	0.0126	0.0128	0.0146	0.0127	0.0132	0.0138	0.0125	0.0134
bar_2	0.0135	0.0138	0.0000	0.0144	0.0133	0.0130	0.0133	0.0127	0.0131	0.0127	0.0143	0.0150	0.0146	0.0146	0.0144	0.0148	0.0149	0.0135	0.0139	0.0137	0.0136	0.0134	0.0141	0.0132	0.0144	0.0148	0.0154	0.0130	0.0131	0.0136	0.0136	0.0139	0.0150	0.0131	0.0134	0.0137	0.0135	0.0133	0.0136	0.0129	0.0133	0.0131	0.0133	0.0151	0.0132	0.0138	0.0143	0.0129	0.0139
bar_3	0.0137	0.0140	0.0144	0.0000	0.0135	0.0132	0.0134	0.0129	0.0133	0.0129	0.0143	0.0150	0.0146	0.0146	0.0145	0.0148	0.0149	0.0137	0.0141	0.0139	0.0137	0.0136	0.0143	0.0134	0.0146	0.0150	0.0155	0.0131	0.0133	0.0138	0.0139	0.0141	0.0152	0.0133	0.0136	0.0139	0.0137	0.0135	0.0138	0.0131	0.0134	0.0133	0.0135	0.0153	0.0134	0.0140	0.0144	0.0130	0.0140
bar_4	0.0125	0.0128	0.0133	0.0135	0.0000	0.0120	0.0122	0.0116	0.0121	0.0117	0.0133	0.0140	0.0136	0.0136	0.0134	0.0138	0.0139	0.0124	0.0129	0.0127	0.0124	0.0123	0.0130	0.0122	0.0134	0.0138	0.0143	0.0119	0.0122	0.0126	0.0126	0.0130	0.0140	0.0121	0.0124	0.0128	0.0125	0.0122	0.0125	0.0119	0.0121	0.0120	0.0123	0.0141	0.0121	0.0128	0.0132	0.0120	0.0129
bar_5	0.0122	0.0124	0.0130	0.0132	0.0120	0.0000	0.0118	0.0112	0.0117	0.0113	0.0129	0.0136	0.0132	0.0132	0.0130	0.0134	0.0135	0.0122	0.0126	0.0123	0.0122	0.0120	0.0128	0.0118	0.0131	0.0135	0.0141	0.0115	0.0118	0.0122	0.0123	0.0125	0.0137	0.0117	0.0120	0.0124	0.0121	0.0119	0.0122	0.0116	0.0119	0.0118	0.0119	0.0139	0.0119	0.0124	0.0130	0.0115	0.0125
bar_6	0.0124	0.0126	0.0133	0.0134	0.0122	0.0118	0.0000	0.0114	0.0119	0.0115	0.0131	0.0138	0.0134	0.0134	0.0133	0.0136	0.0137	0.0124	0.0128	0.0126	0.0125	0.0122	0.0130	0.0121	0.0133	0.0137	0.0143	0.0117	0.0120	0.0124	0.0125	0.0128	0.0139	0.0119	0.0122	0.0126	0.0122	0.0121	0.0125	0.0118	0.0121	0.0120	0.0121	0.0141	0.0121	0.0127	0.0132	0.0118	0.0127
bar_7	0.0118	0.0121	0.0127	0.0129	0.0116	0.0112	0.0114	0.0000	0.0114	0.0109	0.0126	0.0133	0.0129	0.0129	0.0128	0.0131	0.0132	0.0118	0.0123	0.0120	0.0119	0.0116	0.0125	0.0115	0.0128	0.0132	0.0138	0.0111	0.0115	0.0119	0.0119	0.0123	0.0134	0.0114	0.0116	0.0121	0.0117	0.0115	0.0119	0.0112	0.0115	0.0114	0.0115	0.0135	0.0115	0.0121	0.0127	0.0112	0.0122
bar_8	0.0123	0.0126	0.0131	0.0133	0.0121	0.0117	0.0119	0.0114	0.0000	0.0115	0.0131	0.0138	0.0134	0.0134	0.0132	0.0136	0.0137	0.0122	0.0126	0.0124	0.0122	0.0120	0.0128	0.0119	0.0131	0.0135	0.0141	0.0116	0.0120	0.0123	0.0124	0.0127	0.0138	0.0119	0.0121	0.0126	0.0122	0.0119	0.0123	0.0116	0.0119	0.0118	0.0120	0.0138	0.0119	0.0125	0.0130	0.0117	0.0127
bar_9	0.0119	0.0122	0.0127	0.0129	0.0117	0.0113	0.0115	0.0109	0.0115	0.0000	0.0126	0.0132	0.0128	0.0128	0.0127	0.0131	0.0132	0.0119	0.0124	0.0120	0.0119	0.0117	0.0125	0.0115	0.0128	0.0132	0.0139	0.0112	0.0115	0.0119	0.0120	0.0123	0.0134	0.0114	0.0117	0.0121	0.0118	0.0116	0.0119	0.0113	0.0116	0.0114	0.0116	0.0136	0.0115	0.0122	0.0126	0.0112	0.0121
brc_1	0.0135	0.0138	0.0143	0.0143	0.0133	0.0129	0.0131	0.0126	0.0131	0.0126	0.0000	0.0136	0.0132	0.0132	0.0131	0.0134	0.0135	0.0134	0.0139	0.0135	0.0133	0.0133	0.0140	0.0131	0.0142	0.0147	0.0153	0.0127	0.0130	0.0135	0.0134	0.0137	0.0148	0.0129	0.0134	0.0136	0.0133	0.0132	0.0134	0.0128	0.0130	0.0129	0.0131	0.0151	0.0130	0.0137	0.0141	0.0127	0.0133
brc_2	0.0141	0.0144	0.0150	0.0150	0.0140	0.0136	0.0138	0.0133	0.0138	0.0132	0.0136	0.0000	0.0138	0.0138	0.0137	0.0140	0.0141	0.0140	0.0145	0.0142	0.0140	0.0139	0.0146	0.0137	0.0148	0.0153	0.0159	0.0134	0.0137	0.0141	0.0141	0.0144	0.0154	0.0136	0.0140	0.0143	0.0139	0.0139	0.0141	0.0134	0.0137	0.0136	0.0138	0.0157	0.0136	0.0143	0.0147	0.0133	0.0140
brc_3	0.0138	0.0141	0.0146	0.0146	0.0136	0.0132	0.0134	0.0129	0.0134	0.0128	0.0132	0.0138	0.0000	0.0135	0.0134	0.0137	0.0138	0.0137	0.0142	0.0138	0.0136	0.0136	0.0142	0.0134	0.0145	0.0150	0.0155	0.0130	0.0134	0.0138	0.0137	0.0140	0.0151	0.0132	0.0137	0.0139	0.0136	0.0135	0.0137	0.0131	0.0133	0.0132	0.0134	0.0153	0.0133	0.0140	0.0144	0.0130	0.0136
brc_4	0.0137	0.0141	0.0146	0.0146	0.0136	0.0132	0.0134	0.0129	0.0134	0.0128	0.0132	0.0138	0.0135	0.0000	0.0133	0.0137	0.0137	0.0136	0.0141	0.0138	0.0136	0.0135	0.0142	0.0134	0.0145	0.0150	0.0155	0.0130	0.0133	0.0137	0.0137	0.0140	0.0150	0.0132	0.0136	0.0139	0.0136	0.0134	0.0137	0.0130	0.0133	0.0132	0.0134	0.0153	0.0133	0.0140	0.0144	0.0130	0.0136
brc_5	0.0136	0.0140	0.0144	0.0145	0.0134	0.0130	0.0133	0.0128	0.0132	0.0127	0.0131	0.0137	0.0134	0.0133	0.0000	0.0136	0.0136	0.0135	0.0140	0.0137	0.0135	0.0134	0.0141	0.0132	0.0143	0.0148	0.0154	0.0129	0.0132	0.0136	0.0135	0.0138	0.0149	0.0131	0.0135	0.0138	0.0134	0.0133	0.0135	0.0129	0.0132	0.0131	0.0133	0.0152	0.0131	0.0138	0.0142	0.0128	0.0135
brc_6	0.0140	0.0143	0.0148	0.0148	0.0138	0.0134	0.0136	0.0131	0.0136	0.0131	0.0134	0.0140	0.0137	0.0137	0.0136	0.0000	0.0140	0.0138	0.0144	0.0140	0.0138	0.0137	0.0144	0.0136	0.0147	0.0152	0.0157	0.0132	0.0135	0.0140	0.0139	0.0142	0.0153	0.0134	0.0138	0.0141	0.0138	0.0137	0.0139	0.0133	0.0135	0.0134	0.0136	0.0155	0.0135	0.0142	0.0146	0.0132	0.0138
brc_7	0.0141	0.0144	0.0149	0.0149	0.0139	0.0135	0.0137	0.0132	0.0137	0.0132	0.0135	0.0141	0.0138	0.0137	0.0136	0.0140	0.0000	0.0139	0.0144	0.0141	0.0139	0.0138	0.0145	0.0137	0.0148	0.0153	0.0158	0.0133	0.0136	0.0140	0.0140	0.0143	0.0153	0.0135	0.0139	0.0142	0.0139	0.0138	0.0140	0.0133	0.0136	0.0135	0.0137	0.0156	0.0136	0.0143	0.0147	0.0133	0.0139
can_1	0.0127	0.0130	0.0135	0.0137	0.0124	0.0122	0.0124	0.0118	0.0122	0.0119	0.0134	0.0140	0.0137	0.0136	0.0135	0.0138	0.0139	0.0000	0.0128	0.0127	0.0125	0.0123	0.0131	0.0123	0.0134	0.0137	0.0144	0.0121	0.0124	0.0127	0.0127	0.0131	0.0141	0.0123	0.0126	0.0130	0.0126	0.0123	0.0125	0.0120	0.0122	0.0120	0.0123	0.0141	0.0121	0.0129	0.0132	0.0121	0.0130
can_10	0.0131	0.0135	0.0139	0.0141	0.0129	0.0126	0.0128	0.0123	0.0126	0.0124	0.0139	0.0145	0.0142	0.0141	0.0140	0.0144	0.0144	0.0128	0.0000	0.0132	0.0129	0.0127	0.0134	0.0128	0.0138	0.0141	0.0147	0.0126	0.0128	0.0131	0.0132	0.0136	0.0145	0.0127	0.0130	0.0134	0.0131	0.0127	0.0130	0.0125	0.0126	0.0125	0.0128	0.0145	0.0126	0.0133	0.0136	0.0126	0.0134
can_2	0.0129	0.0132	0.0137	0.0139	0.0127	0.0123	0.0126	0.0120	0.0124	0.0120	0.0135	0.0142	0.0138	0.0138	0.0137	0.0140	0.0141	0.0127	0.0132	0.0000	0.0128	0.0126	0.0134	0.0124	0.0136	0.0140	0.0146	0.0123	0.0125	0.0129	0.0129	0.0133	0.0143	0.0125	0.0127	0.0132	0.0128	0.0126	0.0128	0.0122	0.0125	0.0124	0.0126	0.0144	0.0125	0.0131	0.0135	0.0123	0.0132
can_3	0.0128	0.0131	0.0136	0.0137	0.0124	0.0122	0.0125	0.0119	0.0122	0.0119	0.0133	0.0140	0.0136	0.0136	0.0135	0.0138	0.0139	0.0125	0.0129	0.0128	0.0000	0.0123	0.0131	0.0123	0.0134	0.0138	0.0144	0.0121	0.0124	0.0127	0.0128	0.0132	0.0141	0.0123	0.0126	0.0130	0.0127	0.0123	0.0126	0.0121	0.0122	0.0121	0.0124	0.0141	0.0122	0.0129	0.0132	0.0121	0.0130
can_4	0.0126	0.0129	0.0134	0.0136	0.0123	0.0120	0.0122	0.0116	0.0120	0.0117	0.0133	0.0139	0.0136	0.0135	0.0134	0.0137	0.0138	0.0123	0.0127	0.0126	0.0123	0.0000	0.0129	0.0121	0.0132	0.0136	0.0142	0.0119	0.0122	0.0125	0.0126	0.0130	0.0140	0.0122	0.0124	0.0128	0.0125	0.0121	0.0124	0.0119	0.0120	0.0119	0.0122	0.0139	0.0120	0.0127	0.0131	0.0119	0.0129
can_5	0.0133	0.0136	0.0141	0.0143	0.0130	0.0128	0.0130	0.0125	0.0128	0.0125	0.0140	0.0146	0.0142	0.0142	0.0141	0.0144	0.0145	0.0131	0.0134	0.0134	0.0131	0.0129	0.0000	0.0129	0.0139	0.0143	0.0149	0.0127	0.0130	0.0132	0.0133	0.0137	0.0146	0.0129	0.0132	0.0136	0.0133	0.0129	0.0132	0.0126	0.0128	0.0126	0.0130	0.0146	0.0127	0.0135	0.0138	0.0127	0.0135
can_6	0.0124	0.0127	0.0132	0.0134	0.0122	0.0118	0.0121	0.0115	0.0119	0.0115	0.0131	0.0137	0.0134	0.0134	0.0132	0.0136	0.0137	0.0123	0.0128	0.0124	0.0123	0.0121	0.0129	0.0000	0.0132	0.0136	0.0141	0.0118	0.0120	0.0124	0.0125	0.0128	0.0139	0.0119	0.0122	0.0127	0.0123	0.0121	0.0124	0.0117	0.0120	0.0119	0.0121	0.0140	0.0120	0.0126	0.0131	0.0118	0.0127
can_7	0.0136	0.0139	0.0144	0.0146	0.0134	0.0131	0.0133	0.0128	0.0131	0.0128	0.0142	0.0148	0.0145	0.0145	0.0143	0.0147	0.0148	0.0134	0.0138	0.0136	0.0134	0.0132	0.0139	0.0132	0.0000	0.0146	0.0151	0.0130	0.0133	0.0136	0.0136	0.0140	0.0149	0.0132	0.0135	0.0139	0.0136	0.0132	0.0135	0.0129	0.0131	0.0129	0.0132	0.0149	0.0130	0.0138	0.0141	0.0130	0.0139
can_8	0.0140	0.0143	0.0148	0.0150	0.0138	0.0135	0.0137	0.0132	0.0135	0.0132	0.0147	0.0153	0.0150	0.0150	0.0148	0.0152	0.0153	0.0137	0.0141	0.0140	0.0138	0.0136	0.0143	0.0136	0.0146	0.0000	0.0155	0.0135	0.0137	0.0139	0.0141	0.0144	0.0153	0.0136	0.0139	0.0143	0.0139	0.0136	0.0139	0.0133	0.0135	0.0134	0.0137	0.0152	0.0135	0.0142	0.0144	0.0135	0.0143
can_9	0.0147	0.0149	0.0154	0.0155	0.0143	0.0141	0.0143	0.0138	0.0141	0.0139	0.0153	0.0159	0.0155	0.0155	0.0154	0.0157	0.0158	0.0144	0.0147	0.0146	0.0144	0.0142	0.0149	0.0141	0.0151	0.0155	0.0000	0.0141	0.0143	0.0146	0.0146	0.0150	0.0159	0.0142	0.0145	0.0149	0.0145	0.0142	0.0145	0.0139	0.0141	0.0140	0.0142	0.0159	0.0141	0.0148	0.0150	0.0141	0.0149
ice_1	0.0121	0.0123	0.0130	0.0131	0.0119	0.0115	0.0117	0.0111	0.0116	0.0112	0.0127	0.0134	0.0130	0.0130	0.0129	0.0132	0.0133	0.0121	0.0126	0.0123	0.0121	0.0119	0.0127	0.0118	0.0130	0.0135	0.0141	0.0000	0.0116	0.0121	0.0121	0.0124	0.0135	0.0116	0.0119	0.0122	0.0119	0.0118	0.0121	0.0114	0.0117	0.0116	0.0117	0.0138	0.0117	0.0123	0.0129	0.0115	0.0124
ice_10	0.0123	0.0126	0.0131	0.0133	0.0122	0.0118	0.0120	0.0115	0.0120	0.0115	0.0130	0.0137	0.0134	0.0133	0.0132	0.0135	0.0136	0.0124	0.0128	0.0125	0.0124	0.0122	0.0130	0.0120	0.0133	0.0137	0.0143	0.0116	0.0000	0.0124	0.0124	0.0127	0.0138	0.0119	0.0122	0.0125	0.0122	0.0121	0.0124	0.0117	0.0120	0.0119	0.0120	0.0140	0.0120	0.0126	0.0132	0.0118	0.0127
ice_2	0.0127	0.0131	0.0136	0.0138	0.0126	0.0122	0.0124	0.0119	0.0123	0.0119	0.0135	0.0141	0.0138	0.0137	0.0136	0.0140	0.0140	0.0127	0.0131	0.0129	0.0127	0.0125	0.0132	0.0124	0.0136	0.0139	0.0146	0.0121	0.0124	0.0000	0.0128	0.0132	0.0141	0.0124	0.0125	0.0130	0.0127	0.0125	0.0128	0.0121	0.0124	0.0122	0.0125	0.0143	0.0123	0.0130	0.0135	0.0122	0.0131
ice_3	0.0128	0.0131	0.0136	0.0139	0.0126	0.0123	0.0125	0.0119	0.0124	0.0120	0.0134	0.0141	0.0137	0.0137	0.0135	0.0139	0.0140	0.0127	0.0132	0.0129	0.0128	0.0126	0.0133	0.0125	0.0136	0.0141	0.0146	0.0121	0.0124	0.0128	0.0000	0.0132	0.0142	0.0124	0.0126	0.0130	0.0127	0.0125	0.0128	0.0121	0.0123	0.0123	0.0125	0.0144	0.0123	0.0131	0.0135	0.0123	0.0131
ice_4	0.0131	0.0134	0.0139	0.0141	0.0130	0.0125	0.0128	0.0123	0.0127	0.0123	0.0137	0.0144	0.0140	0.0140	0.0138	0.0142	0.0143	0.0131	0.0136	0.0133	0.0132	0.0130	0.0137	0.0128	0.0140	0.0144	0.0150	0.0124	0.0127	0.0132	0.0132	0.0000	0.0145	0.0127	0.0129	0.0132	0.0130	0.0129	0.0131	0.0125	0.0128	0.0127	0.0128	0.0147	0.0127	0.0134	0.0139	0.0125	0.0135
ice_5	0.0142	0.0145	0.0150	0.0152	0.0140	0.0137	0.0139	0.0134	0.0138	0.0134	0.0148	0.0154	0.0151	0.0150	0.0149	0.0153	0.0153	0.0141	0.0145	0.0143	0.0141	0.0140	0.0146	0.0139	0.0149	0.0153	0.0159	0.0135	0.0138	0.0141	0.0142	0.0145	0.0000	0.0138	0.0140	0.0144	0.0141	0.0139	0.0141	0.0136	0.0138	0.0136	0.0138	0.0157	0.0137	0.0144	0.0148	0.0137	0.0145
ice_6	0.0123	0.0126	0.0131	0.0133	0.0121	0.0117	0.0119	0.0114	0.0119	0.0114	0.0129	0.0136	0.0132	0.0132	0.0131	0.0134	0.0135	0.0123	0.0127	0.0125	0.0123	0.0122	0.0129	0.0119	0.0132	0.0136	0.0142	0.0116	0.0119	0.0124	0.0124	0.0127	0.0138	0.0000	0.0121	0.0126	0.0122	0.0120	0.0124	0.0117	0.0120	0.0118	0.0120	0.0140	0.0119	0.0126	0.0131	0.0117	0.0126
ice_7	0.0125	0.0128	0.0134	0.0136	0.0124	0.0120	0.0122	0.0116	0.0121	0.0117	0.0134	0.0140	0.0137	0.0136	0.0135	0.0138	0.0139	0.0126	0.0130	0.0127	0.0126	0.0124	0.0132	0.0122	0.0135	0.0139	0.0145	0.0119	0.0122	0.0125	0.0126	0.0129	0.0140	0.0121	0.0000	0.0128	0.0125	0.0123	0.0127	0.0120	0.0123	0.0121	0.0123	0.0142	0.0122	0.0128	0.0133	0.0120	0.0130
ice_8	0.0130	0.0132	0.0137	0.0139	0.0128	0.0124	0.0126	0.0121	0.0126	0.0121	0.0136	0.0143	0.0139	0.0139	0.0138	0.0141	0.0142	0.0130	0.0134	0.0132	0.0130	0.0128	0.0136	0.0127	0.0139	0.0143	0.0149	0.0122	0.0125	0.0130	0.0130	0.0132	0.0144	0.0126	0.0128	0.0000	0.0129	0.0127	0.0130	0.0123	0.0126	0.0125	0.0126	0.0146	0.0126	0.0133	0.0138	0.0124	0.0134
ice_9	0.0126	0.0129	0.0135	0.0137	0.0125	0.0121	0.0122	0.0117	0.0122	0.0118	0.0133	0.0139	0.0136	0.0136	0.0134	0.0138	0.0139	0.0126	0.0131	0.0128	0.0127	0.0125	0.0133	0.0123	0.0136	0.0139	0.0145	0.0119	0.0122	0.0127	0.0127	0.0130	0.0141	0.0122	0.0125	0.0129	0.0000	0.0123	0.0126	0.0120	0.0123	0.0122	0.0123	0.0143	0.0122	0.0129	0.0134	0.0120	0.0129
mai_1	0.0125	0.0128	0.0133	0.0135	0.0122	0.0119	0.0121	0.0115	0.0119	0.0116	0.0132	0.0139	0.0135	0.0134	0.0133	0.0137	0.0138	0.0123	0.0127	0.0126	0.0123	0.0121	0.0129	0.0121	0.0132	0.0136	0.0142	0.0118	0.0121	0.0125	0.0125	0.0129	0.0139	0.0120	0.0123	0.0127	0.0123	0.0000	0.0124	0.0118	0.0120	0.0119	0.0121	0.0139	0.0120	0.0127	0.0131	0.0118	0.0127
mai_10	0.0128	0.0131	0.0136	0.0138	0.0125	0.0122	0.0125	0.0119	0.0123	0.0119	0.0134	0.0141	0.0137	0.0137	0.0135	0.0139	0.0140	0.0125	0.0130	0.0128	0.0126	0.0124	0.0132	0.0124	0.0135	0.0139	0.0145	0.0121	0.0124	0.0128	0.0128	0.0131	0.0141	0.0124	0.0127	0.0130	0.0126	0.0124	0.0000	0.0120	0.0122	0.0121	0.0124	0.0142	0.0121	0.0130	0.0133	0.0122	0.0131
mai_2	0.0122	0.0125	0.0129	0.0131	0.0119	0.0116	0.0118	0.0112	0.0116	0.0113	0.0128	0.0134	0.0131	0.0130	0.0129	0.0133	0.0133	0.0120	0.0125	0.0122	0.0121	0.0119	0.0126	0.0117	0.0129	0.0133	0.0139	0.0114	0.0117	0.0121	0.0121	0.0125	0.0136	0.0117	0.0120	0.0123	0.0120	0.0118	0.0120	0.0000	0.0116	0.0116	0.0117	0.0136	0.0116	0.0124	0.0128	0.0115	0.0124
mai_3	0.0125	0.0127	0.0133	0.0134	0.0121	0.0119	0.0121	0.0115	0.0119	0.0116	0.0130	0.0137	0.0133	0.0133	0.0132	0.0135	0.0136	0.0122	0.0126	0.0125	0.0122	0.0120	0.0128	0.0120	0.0131	0.0135	0.0141	0.0117	0.0120	0.0124	0.0123	0.0128	0.0138	0.0120	0.0123	0.0126	0.0123	0.0120	0.0122	0.0116	0.0000	0.0118	0.0119	0.0138	0.0118	0.0126	0.0130	0.0118	0.0127
mai_4	0.0123	0.0126	0.0131	0.0133	0.0120	0.0118	0.0120	0.0114	0.0118	0.0114	0.0129	0.0136	0.0132	0.0132	0.0131	0.0134	0.0135	0.0120	0.0125	0.0124	0.0121	0.0119	0.0126	0.0119	0.0129	0.0134	0.0140	0.0116	0.0119	0.0122	0.0123	0.0127	0.0136	0.0118	0.0121	0.0125	0.0122	0.0119	0.0121	0.0116	0.0118	0.0000	0.0119	0.0137	0.0117	0.0124	0.0128	0.0117	0.0125
mai_5	0.0125	0.0128	0.0133	0.0135	0.0123	0.0119	0.0121	0.0115	0.0120	0.0116	0.0131	0.0138	0.0134	0.0134	0.0133	0.0136	0.0137	0.0123	0.0128	0.0126	0.0124	0.0122	0.0130	0.0121	0.0132	0.0137	0.0142	0.0117	0.0120	0.0125	0.0125	0.0128	0.0138	0.0120	0.0123	0.0126	0.0123	0.0121	0.0124	0.0117	0.0119	0.0119	0.0000	0.0140	0.0120	0.0127	0.0131	0.0119	0.0128
mai_6	0.0144	0.0146	0.0151	0.0153	0.0141	0.0139	0.0141	0.0135	0.0138	0.0136	0.0151	0.0157	0.0153	0.0153	0.0152	0.0155	0.0156	0.0141	0.0145	0.0144	0.0141	0.0139	0.0146	0.0140	0.0149	0.0152	0.0159	0.0138	0.0140	0.0143	0.0144	0.0147	0.0157	0.0140	0.0142	0.0146	0.0143	0.0139	0.0142	0.0136	0.0138	0.0137	0.0140	0.0000	0.0138	0.0145	0.0148	0.0138	0.0146
mai_7	0.0124	0.0127	0.0132	0.0134	0.0121	0.0119	0.0121	0.0115	0.0119	0.0115	0.0130	0.0136	0.0133	0.0133	0.0131	0.0135	0.0136	0.0121	0.0126	0.0125	0.0122	0.0120	0.0127	0.0120	0.0130	0.0135	0.0141	0.0117	0.0120	0.0123	0.0123	0.0127	0.0137	0.0119	0.0122	0.0126	0.0122	0.0120	0.0121	0.0116	0.0118	0.0117	0.0120	0.0138	0.0000	0.0125	0.0129	0.0118	0.0126
mai_8	0.0130	0.0132	0.0138	0.0140	0.0128	0.0124	0.0127	0.0121	0.0125	0.0122	0.0137	0.0143	0.0140	0.0140	0.0138	0.0142	0.0143	0.0129	0.0133	0.0131	0.0129	0.0127	0.0135	0.0126	0.0138	0.0142	0.0148	0.0123	0.0126	0.0130	0.0131	0.0134	0.0144	0.0126	0.0128	0.0133	0.0129	0.0127	0.0130	0.0124	0.0126	0.0124	0.0127	0.0145	0.0125	0.0000	0.0136	0.0124	0.0133
mai_9	0.0135	0.0138	0.0143	0.0144	0.0132	0.0130	0.0132	0.0127	0.0130	0.0126	0.0141	0.0147	0.0144	0.0144	0.0142	0.0146	0.0147	0.0132	0.0136	0.0135	0.0132	0.0131	0.0138	0.0131	0.0141	0.0144	0.0150	0.0129	0.0132	0.0135	0.0135	0.0139	0.0148	0.0131	0.0133	0.0138	0.0134	0.0131	0.0133	0.0128	0.0130	0.0128	0.0131	0.0148	0.0129	0.0136	0.0000	0.0129	0.0138
nor_1	0.0121	0.0125	0.0129	0.0130	0.0120	0.0115	0.0118	0.0112	0.0117	0.0112	0.0127	0.0133	0.0130	0.0130	0.0128	0.0132	0.0133	0.0121	0.0126	0.0123	0.0121	0.0119	0.0127	0.0118	0.0130	0.0135	0.0141	0.0115	0.0118	0.0122	0.0123	0.0125	0.0137	0.0117	0.0120	0.0124	0.0120	0.0118	0.0122	0.0115	0.0118	0.0117	0.0119	0.0138	0.0118	0.0124	0.0129	0.0000	0.0124
nor_10	0.0131	0.0134	0.0139	0.0140	0.0129	0.0125	0.0127	0.0122	0.0127	0.0121	0.0133	0.0140	0.0136	0.0136	0.0135	0.0138	0.0139	0.0130	0.0134	0.0132	0.0130	0.0129	0.0135	0.0127	0.0139	0.0143	0.0149	0.0124	0.0127	0.0131	0.0131	0.0135	0.0145	0.0126	0.0130	0.0134	0.0129	0.0127	0.0131	0.0124	0.0127	0.0125	0.0128	0.0146	0.0126	0.0133	0.0138	0.0124	0.0000
nor_2	0.0126	0.0130	0.0135	0.0136	0.0125	0.0121	0.0123	0.0118	0.0123	0.0118	0.0128	0.0135	0.0131	0.0131	0.0129	0.0133	0.0134	0.0126	0.0131	0.0128	0.0126	0.0125	0.0132	0.0123	0.0135	0.0139	0.0145	0.0120	0.0123	0.0127	0.0128	0.0131	0.0141	0.0122	0.0125	0.0130	0.0125	0.0123	0.0127	0.0120	0.0123	0.0121	0.0124	0.0143	0.0123	0.0129	0.0133	0.0119	0.0125
nor_3	0.0134	0.0137	0.0142	0.0144	0.0132	0.0129	0.0131	0.0126	0.0130	0.0126	0.0140	0.0147	0.0143	0.0143	0.0141	0.0145	0.0146	0.0134	0.0139	0.0136	0.0134	0.0133	0.0139	0.0131	0.0142	0.0147	0.0153	0.0127	0.0131	0.0135	0.0135	0.0138	0.0148	0.0130	0.0133	0.0136	0.0134	0.0132	0.0135	0.0129	0.0131	0.0129	0.0132	0.0150	0.0131	0.0137	0.0142	0.0128	0.0137
nor_4	0.0124	0.0127	0.0132	0.0134	0.0122	0.0118	0.0121	0.0115	0.0120	0.0115	0.0131	0.0138	0.0134	0.0134	0.0132	0.0136	0.0137	0.0123	0.0128	0.0126	0.0124	0.0122	0.0130	0.0121	0.0132	0.0136	0.0143	0.0118	0.0120	0.0124	0.0125	0.0128	0.0139	0.0119	0.0122	0.0126	0.0123	0.0121	0.0125	0.0118	0.0121	0.0119	0.0121	0.0140	0.0120	0.0126	0.0131	0.0118	0.0127
nor_5	0.0121	0.0124	0.0129	0.0132	0.0119	0.0115	0.0118	0.0112	0.0116	0.0113	0.0128	0.0135	0.0131	0.0131	0.0130	0.0133	0.0134	0.0121	0.0126	0.0123	0.0121	0.0119	0.0127	0.0118	0.0130	0.0134	0.0141	0.0113	0.0117	0.0122	0.0122	0.0124	0.0135	0.0117	0.0119	0.0122	0.0120	0.0118	0.0121	0.0115	0.0118	0.0117	0.0118	0.0138	0.0117	0.0124	0.0129	0.0115	0.0125
nor_6	0.0130	0.0132	0.0137	0.0139	0.0128	0.0124	0.0126	0.0121	0.0125	0.0122	0.0136	0.0143	0.0139	0.0139	0.0138	0.0141	0.0142	0.0130	0.0134	0.0131	0.0130	0.0128	0.0136	0.0126	0.0139	0.0143	0.0148	0.0123	0.0126	0.0130	0.0131	0.0133	0.0144	0.0126	0.0128	0.0132	0.0129	0.0127	0.0131	0.0124	0.0127	0.0126	0.0128	0.0146	0.0127	0.0132	0.0138	0.0123	0.0133
nor_7	0.0128	0.0131	0.0136	0.0138	0.0126	0.0123	0.0125	0.0119	0.0123	0.0120	0.0135	0.0141	0.0138	0.0137	0.0136	0.0139	0.0140	0.0126	0.0131	0.0129	0.0127	0.0125	0.0133	0.0125	0.0136	0.0140	0.0146	0.0122	0.0124	0.0128	0.0128	0.0131	0.0142	0.0124	0.0126	0.0130	0.0126	0.0124	0.0127	0.0120	0.0123	0.0123	0.0124	0.0143	0.0123	0.0130	0.0134	0.0122	0.0131
nor_8	0.0132	0.0135	0.0140	0.0142	0.0131	0.0127	0.0129	0.0124	0.0129	0.0124	0.0138	0.0145	0.0141	0.0141	0.0140	0.0143	0.0144	0.0132	0.0137	0.0134	0.0132	0.0131	0.0138	0.0129	0.0141	0.0145	0.0151	0.0125	0.0128	0.0133	0.0133	0.0135	0.0146	0.0128	0.0131	0.0134	0.0131	0.0130	0.0133	0.0126	0.0129	0.0128	0.0129	0.0148	0.0129	0.0135	0.0140	0.0127	0.0136
nor_9	0.0135	0.0138	0.0143	0.0144	0.0133	0.0130	0.0132	0.0126	0.0131	0.0127	0.0140	0.0146	0.0143	0.0143	0.0142	0.0145	0.0146	0.0134	0.0138	0.0137	0.0134	0.0133	0.0140	0.0132	0.0143	0.0147	0.0153	0.0128	0.0131	0.0136	0.0135	0.0138	0.0149	0.0130	0.0134	0.0136	0.0134	0.0132	0.0135	0.0128	0.0131	0.0130	0.0131	0.0150	0.0130	0.0138	0.0142	0.0129	0.0137
sva_10	0.0128	0.0131	0.0135	0.0137	0.0125	0.0122	0.0124	0.0118	0.0123	0.0119	0.0135	0.0141	0.0137	0.0137	0.0136	0.0139	0.0140	0.0127	0.0132	0.0129	0.0128	0.0126	0.0133	0.0125	0.0137	0.0141	0.0147	0.0122	0.0124	0.0128	0.0129	0.0132	0.0143	0.0123	0.0126	0.0130	0.0127	0.0125	0.0128	0.0122	0.0125	0.0123	0.0125	0.0144	0.0124	0.0131	0.0135	0.0121	0.0131
sva_2	0.0124	0.0127	0.0132	0.0134	0.0122	0.0118	0.0120	0.0115	0.0120	0.0116	0.0131	0.0138	0.0134	0.0133	0.0132	0.0136	0.0137	0.0124	0.0128	0.0126	0.0124	0.0122	0.0130	0.0121	0.0133	0.0137	0.0143	0.0117	0.0119	0.0124	0.0125	0.0127	0.0138	0.0120	0.0122	0.0125	0.0122	0.0122	0.0124	0.0118	0.0120	0.0120	0.0121	0.0141	0.0120	0.0126	0.0132	0.0118	0.0128
sva_3	0.0133	0.0135	0.0140	0.0143	0.0131	0.0128	0.0129	0.0124	0.0129	0.0125	0.0141	0.0147	0.0143	0.0143	0.0142	0.0146	0.0146	0.0133	0.0137	0.0135	0.0133	0.0131	0.0139	0.0130	0.0142	0.0146	0.0152	0.0127	0.0129	0.0133	0.0134	0.0136	0.0148	0.0129	0.0131	0.0135	0.0132	0.0130	0.0134	0.0127	0.0130	0.0129	0.0130	0.0148	0.0130	0.0135	0.0141	0.0127	0.0137
sva_4	0.0130	0.0132	0.0138	0.0140	0.0128	0.0124	0.0126	0.0121	0.0126	0.0122	0.0138	0.0145	0.0141	0.0141	0.0140	0.0143	0.0144	0.0130	0.0134	0.0132	0.0131	0.0129	0.0136	0.0127	0.0139	0.0143	0.0149	0.0123	0.0126	0.0130	0.0131	0.0134	0.0144	0.0126	0.0128	0.0132	0.0129	0.0128	0.0131	0.0125	0.0127	0.0126	0.0127	0.0146	0.0127	0.0132	0.0138	0.0124	0.0134
sva_5	0.0139	0.0141	0.0146	0.0148	0.0136	0.0133	0.0135	0.0130	0.0134	0.0130	0.0144	0.0151	0.0147	0.0147	0.0146	0.0149	0.0150	0.0137	0.0142	0.0140	0.0137	0.0136	0.0143	0.0135	0.0146	0.0150	0.0156	0.0131	0.0134	0.0138	0.0138	0.0141	0.0151	0.0134	0.0137	0.0140	0.0137	0.0135	0.0138	0.0131	0.0134	0.0133	0.0135	0.0153	0.0133	0.0140	0.0145	0.0133	0.0141
sva_6	0.0134	0.0137	0.0142	0.0144	0.0133	0.0129	0.0131	0.0126	0.0131	0.0127	0.0142	0.0148	0.0145	0.0144	0.0143	0.0146	0.0147	0.0135	0.0139	0.0136	0.0135	0.0133	0.0141	0.0131	0.0144	0.0148	0.0154	0.0129	0.0131	0.0135	0.0136	0.0139	0.0149	0.0131	0.0133	0.0137	0.0134	0.0133	0.0136	0.0129	0.0133	0.0131	0.0133	0.0151	0.0132	0.0137	0.0143	0.0129	0.0139
sva_7	0.0129	0.0132	0.0137	0.0139	0.0127	0.0124	0.0126	0.0120	0.0125	0.0121	0.0136	0.0143	0.0139	0.0139	0.0138	0.0141	0.0142	0.0129	0.0133	0.0131	0.0129	0.0127	0.0135	0.0126	0.0138	0.0142	0.0148	0.0123	0.0126	0.0130	0.0130	0.0133	0.0144	0.0125	0.0128	0.0132	0.0129	0.0126	0.0130	0.0123	0.0126	0.0124	0.0127	0.0145	0.0126	0.0132	0.0137	0.0124	0.0132
sva_8	0.0134	0.0137	0.0142	0.0144	0.0132	0.0128	0.0131	0.0125	0.0130	0.0127	0.0142	0.0149	0.0145	0.0145	0.0143	0.0147	0.0148	0.0134	0.0139	0.0136	0.0135	0.0133	0.0140	0.0131	0.0143	0.0147	0.0153	0.0128	0.0130	0.0135	0.0135	0.0138	0.0149	0.0130	0.0132	0.0136	0.0134	0.0132	0.0135	0.0129	0.0132	0.0130	0.0132	0.0150	0.0131	0.0137	0.0142	0.0129	0.0138
sva_9	0.0122	0.0125	0.0131	0.0132	0.0120	0.0115	0.0119	0.0113	0.0117	0.0113	0.0128	0.0134	0.0131	0.0130	0.0129	0.0132	0.0133	0.0121	0.0126	0.0123	0.0122	0.0120	0.0128	0.0119	0.0131	0.0135	0.0141	0.0115	0.0119	0.0123	0.0123	0.0126	0.0137	0.0117	0.0120	0.0125	0.0121	0.0119	0.0122	0.0116	0.0119	0.0117	0.0119	0.0138	0.0118	0.0124	0.0129	0.0115	0.0125
swe_1	0.0169	0.0173	0.0178	0.0180	0.0169	0.0165	0.0167	0.0161	0.0166	0.0161	0.0176	0.0183	0.0179	0.0179	0.0178	0.0181	0.0182	0.0170	0.0175	0.0171	0.0171	0.0169	0.0176	0.0167	0.0179	0.0183	0.0189	0.0163	0.0166	0.0170	0.0170	0.0173	0.0184	0.0166	0.0168	0.0172	0.0169	0.0168	0.0170	0.0163	0.0167	0.0166	0.0167	0.0187	0.0166	0.0173	0.0178	0.0164	0.0173
swe_2	0.0122	0.0125	0.0130	0.0132	0.0120	0.0116	0.0119	0.0113	0.0118	0.0114	0.0129	0.0136	0.0132	0.0132	0.0131	0.0134	0.0135	0.0122	0.0126	0.0124	0.0122	0.0120	0.0128	0.0119	0.0131	0.0135	0.0141	0.0115	0.0118	0.0122	0.0123	0.0126	0.0137	0.0118	0.0120	0.0125	0.0121	0.0119	0.0123	0.0116	0.0119	0.0118	0.0120	0.0139	0.0119	0.0125	0.0130	0.0116	0.0125
swe_3	0.0118	0.0121	0.0127	0.0128	0.0116	0.0112	0.0114	0.0109	0.0114	0.0110	0.0125	0.0132	0.0128	0.0128	0.0126	0.0130	0.0131	0.0118	0.0123	0.0120	0.0119	0.0117	0.0124	0.0115	0.0128	0.0131	0.0138	0.0111	0.0114	0.0119	0.0120	0.0122	0.0133	0.0114	0.0117	0.0121	0.0117	0.0116	0.0119	0.0113	0.0115	0.0114	0.0115	0.0135	0.0115	0.0121	0.0127	0.0112	0.0122
swe_4	0.0123	0.0126	0.0131	0.0133	0.0120	0.0117	0.0120	0.0114	0.0118	0.0114	0.0129	0.0135	0.0132	0.0131	0.0130	0.0134	0.0135	0.0121	0.0125	0.0123	0.0121	0.0119	0.0127	0.0119	0.0130	0.0134	0.0140	0.0117	0.0119	0.0123	0.0123	0.0127	0.0137	0.0118	0.0121	0.0126	0.0122	0.0119	0.0122	0.0116	0.0118	0.0117	0.0120	0.0137	0.0118	0.0125	0.0129	0.0116	0.0125
swe_5	0.0122	0.0125	0.0130	0.0131	0.0120	0.0116	0.0119	0.0113	0.0117	0.0113	0.0128	0.0135	0.0131	0.0131	0.0130	0.0133	0.0134	0.0120	0.0125	0.0123	0.0121	0.0119	0.0127	0.0118	0.0130	0.0134	0.0140	0.0116	0.0118	0.0122	0.0123	0.0126	0.0136	0.0118	0.0121	0.0124	0.0121	0.0119	0.0122	0.0115	0.0118	0.0116	0.0119	0.0137	0.0118	0.0124	0.0128	0.0115	0.0125
swe_6	0.0122	0.0126	0.0131	0.0132	0.0120	0.0116	0.0119	0.0113	0.0118	0.0114	0.0128	0.0134	0.0131	0.0130	0.0129	0.0133	0.0134	0.0121	0.0126	0.0124	0.0121	0.0120	0.0127	0.0119	0.0131	0.0135	0.0141	0.0116	0.0119	0.0123	0.0123	0.0126	0.0137	0.0118	0.0121	0.0125	0.0121	0.0119	0.0122	0.0116	0.0119	0.0117	0.0120	0.0138	0.0118	0.0125	0.0129	0.0116	0.0125
swe_7	0.0120	0.0123	0.0128	0.0131	0.0119	0.0114	0.0117	0.0112	0.0117	0.0111	0.0127	0.0134	0.0130	0.0130	0.0129	0.0132	0.0133	0.0121	0.0125	0.0122	0.0121	0.0119	0.0127	0.0116	0.0130	0.0134	0.0140	0.0114	0.0117	0.0121	0.0121	0.0124	0.0136	0.0116	0.0119	0.0123	0.0120	0.0118	0.0122	0.0115	0.0118	0.0116	0.0118	0.0138	0.0118	0.0123	0.0129	0.0114	0.0124
swe_8	0.0130	0.0133	0.0138	0.0140	0.0128	0.0124	0.0127	0.0121	0.0125	0.0122	0.0136	0.0143	0.0139	0.0139	0.0138	0.0141	0.0142	0.0129	0.0133	0.0131	0.0129	0.0127	0.0134	0.0126	0.0137	0.0142	0.0147	0.0123	0.0126	0.0129	0.0130	0.0134	0.0143	0.0125	0.0128	0.0132	0.0129	0.0127	0.0130	0.0124	0.0126	0.0124	0.0127	0.0145	0.0125	0.0132	0.0136	0.0124	0.0133
[truncated: 25 more columns]
