# Supplementary material for: Ecological genomics in the Northern krill uncovers loci for local adaptation across ocean basins
Source: Nat Commun. 2024 Aug 1;15:6297. doi: 10.1038/s41467-024-50239-7 (PMC11294593; doi:10.1038/s41467-024-50239-7)
Supplement: Supplementary file 15 — Source Data [file 41467_2024_50239_MOESM15_ESM.zip › Source_data/Source_data.Fig_S19/Source_data.Fig_S19A/Source_data.Fig_S19A.diversity.tsv]

# Levels of variation in each of the eight sampled populations of the Northern krill
# Genome assembly length = 19,715,406,189 bp; Number of accessible sites = 8,425,433,713
Nr	Population	Sample size (n) (2*number of diploid individuals)	Variable positions	Population mutation rate (θW) per base	Nucleotide diversity (π) per base	Tajima’s D
1	can	20	445976195	1.492	1.335	-0.43923
2	sva	18	422109886	1.457	1.32	-0.39909
3	brc	14	388933227	1.452	1.347	-0.32481
4	swe	16	395507526	1.415	1.276	-0.42740
5	nor	20	421899127	1.411	1.278	-0.39451
6	ice	20	420187914	1.406	1.269	-0.40601
7	mai	20	414871561	1.388	1.255	-0.39998
8	bar	20	409408726	1.37	1.239	-0.39817
