# Supplementary material for: Ecological genomics in the Northern krill uncovers loci for local adaptation across ocean basins
Source: Nat Commun. 2024 Aug 1;15:6297. doi: 10.1038/s41467-024-50239-7 (PMC11294593; doi:10.1038/s41467-024-50239-7)
Supplement: Supplementary file 15 — Source Data [file 41467_2024_50239_MOESM15_ESM.zip › Source_data/Source_data.Fig_S22/Source_data.Fig_S22.tsv]

# Allele frequency divergence between groups of the Northern krill
# Additional information about each SNP is available in the SciLifeLab Data Repository: 10.17044/scilifelab.22817410
		Atlantic vs. Mediterranean	North-East North Atlantic vs. South-West North Atlantic
A	FST	All SNPs (n)	All SNPs (n)
	0.05	696102699	723851272
	0.15	44675804	11451360
	0.25	7687166	1528839
	0.35	7003216	634505
	0.45	2455144	318172
	0.55	1278199	199565
	0.65	587070	101283
	0.75	432421	22100
	0.85	185292	657
	0.95	29436	0
	1	218	0
	Atlantic vs. Mediterranean
B	FST	All SNPs (n)	Proportion (p)	LD-pruned SNPs (n)	Proportion (p)	Simulated (n)	Proportion (p)
	0.05	696102699	0.915398653219858	6902979	0.942200472698624	6512810	0.888945578509847
	0.15	44675804	0.0587501971646777	311994	0.0425846426997872	648582	0.088526166309331
	0.25	7687166	0.0101088839528799	52743	0.0071989903969784	46910	0.00640283335271518
	0.35	7003216	0.00920946651092895	40062	0.00546813706622203	91597	0.0125022452911672
	0.45	2455144	0.00322859761108442	11395	0.00155532479331037	20691	0.00282415316352654
	0.55	1278199	0.00168087502724504	4392	0.000599472267856002	5472	0.000746883481263216
	0.65	587070	0.000772016956862542	1564	0.000213473275711928	315	4.29949372437706E-05
	0.75	432421	0.000568648277894386	944	0.000128848319867046	66	9.00846304155195E-06
	0.85	185292	0.000243665263036732	321	4.38138884293663E-05	1	1.3649186426594E-07
	0.95	29436	3.87093381406064E-05	50	6.82459321329693E-06	0	0
	1	218	2.8667739212706E-07	0	0	0	0
	North-East North Atlantic vs. South-West North Atlantic
C	FST	All SNPs (n)	Proportion (p)	LD-pruned SNPs (n)	Proportion (p)	Simulated (n)	Proportion (p)
	0.05	723851272	0.980685095174715	7107507	0.985544438061349	6920869	0.959664752985992
	0.15	11451360	0.0155144827478868	93793	0.0130055685459175	263833	0.0365837340331905
	0.25	1528839	0.00207129513785232	7448	0.00103275803663379	24467	0.00339265452233069
	0.35	634505	0.000859637359750101	1894	0.000262626708026907	2462	0.000341386987942051
	0.45	318172	0.000431064432946012	645	8.94372896923732E-05	120	1.66394957567206E-05
	0.55	199565	0.000270373802725793	324	4.49266385431456E-05	5	6.9331232319669E-07
	0.65	101283	0.000137219802377553	120	1.66394957567206E-05	1	1.3866246463934E-07
	0.75	22100	2.99414278066796E-05	25	3.46656161598346E-06	0	0
	0.85	657	8.9011393977324E-07	1	1.3866246463934E-07	0	0
	0.95	0	0	0	0	0	0
	1	0	0	0	0	0	0
