# Supplementary material for: Ecological genomics in the Northern krill uncovers loci for local adaptation across ocean basins
Source: Nat Commun. 2024 Aug 1;15:6297. doi: 10.1038/s41467-024-50239-7 (PMC11294593; doi:10.1038/s41467-024-50239-7)
Supplement: Supplementary file 15 — Source Data [file 41467_2024_50239_MOESM15_ESM.zip › Source_data/Source_data.Fig_S16/Source_data.Fig_S16.tet2_genes.tre]

(((9685_ENSFCAP00000025215:0.0,9694_XP_007081007_1:0.0):0.002830278,((9612_ENSCAFP00000015986:0.0,9646_ENSAMEP00000007258:0.0,9668_ENSMPUP00000009085:0.0,9707_XP_004401931_1:0.0,9713_XP_006727228_1:0.0):0.000000005,29073_XP_008687609_1:0.002830522)0.794:0.002835585)0.093:0.002842587,(((43179_ENSSTOP00000016020:0.070535954,((((51337_XP_004663050_1:0.037639963,1026970_XP_008839497_1:0.048288673)0.002:0.006468844,(9365_XP_007537427_1:0.131086690,(((79684_XP_005357369_1:0.019469238,(10036_XP_005082038_1:0.004717347,10029_XP_007611996_1:0.039958547)0.677:0.014715248)0.976:0.043372858,(10042_XP_006970413_1:0.108880265,(10090_ENSMUSP00000096203:0.085866617,10116_ENSRNOP00000064018:0.049874484)1.000:0.101902607)0.797:0.031019723)0.982:0.047875172,(28737_XP_006881180_1:0.131422536,(7897_ENSLACP00000008576:0.089821157,((7918_ENSLOCP00000015512:0.066128503,(7955_ENSDARP00000101295:0.106353103,(((106582_XP_004549491_1:0.002897620,((8153_XP_005940083_1:0.0,303518_XP_005726897_1:0.0):0.000000005,32507_XP_006787172_1:0.003087024)0.392:0.000000005)0.983:0.032398195,(31033_ENSTRUP00000010604:0.062612089,((69293_ENSGACP00000023189:0.055587423,215358_XP_010739237_1:0.039770118)0.842:0.009369891,((8090_ENSORLP00000008154:0.025871504,(8081_XP_008410280_1:0.003172896,(8083_ENSXMAP00000005447:0.011499241,(48698_ENSPFOP00000012090:0.000000005,48698_ENSPFOP00000022727:0.000000005)0.877:0.005752071)0.656:0.002721109)0.982:0.029354205)0.818:0.009620620,(144197_XP_008285377_1:0.026618852,244447_XP_008314896_1:0.041783095)0.748:0.011614230)0.882:0.010352107)0.741:0.003989865)0.803:0.013317842)0.985:0.035327224,(8010_XP_010886825_1:0.060188140,8049_ENSGMOP00000019149:0.058583317)0.465:0.016785019)0.934:0.024220614)0.966:0.036350848)0.993:0.061527350,(((((((((((((10090_ENSMUSP00000133279:0.038345627,10116_ENSRNOP00000000302:0.017876252)0.996:0.069690051,(10042_XP_006972819_1:0.078122599,((10029_XP_007611813_1:0.075041356,10036_XP_005070961_1:0.046272318)0.999:0.108635162,79684_XP_005360172_1:0.118465325)0.920:0.035107184)0.994:0.068027349)1.000:0.087953832,51337_XP_004657850_1:0.052978239)0.920:0.031242433,43179_ENSSTOP00000001366:0.140612293)0.794:0.014773475,482537_XP_008565331_1:0.019744550)0.722:0.005874982,(28737_XP_006889111_1:0.244779737,(32264_tetur24g01220_1:1.088158363,9978_XP_004583643_1:0.065430833)0.613:0.033086878)0.784:0.014236694)0.741:0.004086316,246437_XP_006148998_1:0.035127946)0.000:0.000000005,(32264_tetur24g01210_1:0.0,32264_0_0023c8_107367910_Tetranychus_urticae:0.0):0.891214346)0.862:0.010646469,((((9544_ENSMMUP00000036163:0.000000005,132113_XP_003491076_1:0.068952088)1.000:0.343143225,(42254_XP_004617165_1:0.061053497,(1026970_XP_008830868_1:0.000000005,1026970_XP_008831205_1:0.149701457)0.999:0.095945171)0.789:0.010653289)0.737:0.005779266,(((29078_XP_008143730_1:0.020232727,(109478_XP_005876869_1:0.000000005,225400_XP_006761062_1:0.003082464)0.934:0.015635285)0.999:0.052477233,((((((((9733_XP_004280859_1:0.0,9767_XP_007167848_1:0.0):0.000000005,9739_XP_004314037_1:0.002809243)0.000:0.000000005,118797_XP_007454650_1:0.000000005)0.414:0.000000005,118797_XP_007456517_1:0.000000005)0.936:0.008510558,(((9258_ENSOANP00000016460:2.174095932,9668_ENSMPUP00000012108:0.000000010)0.454:0.065411528,(9913_ENSBTAP00000010614:0.079979687,9823_ENSSSCP00000021976:0.000000005)0.742:0.000000005)1.000:0.000000005,72004_XP_005907378_1:0.000000005)0.914:0.002821599)0.000:0.000000005,59538_XP_005978751_1:0.002814596)0.000:0.000000006,(89462_XP_006070347_1:0.014390660,9940_ENSOARP00000005514:0.000000005)0.670:0.002818564)0.975:0.018740073,(((9593_ENSGGOP00000011536:0.000000005,(9544_ENSMMUP00000030536:0.159676266,30611_ENSOGAP00000020046:0.160241796)0.869:0.024860694)0.000:0.000000005,(9823_ENSSSCP00000024928:0.000000005,((((9668_ENSMPUP00000004694:0.018224409,9483_ENSCJAP00000035341:0.000000005)0.909:0.002842135,27679_XP_003928828_1:0.000000005)0.929:0.002840492,(9541_XP_005565748_1:0.0,9555_ENSPANP00000020444:0.0,9597_XP_003846089_1:0.0,9598_ENSPTRP00000004424:0.0,9601_ENSPPYP00000002779:0.0,9606_ENSP00000362748:0.0,60711_ENSCSAP00000003899:0.0,61622_XP_010373514_1:0.0,61853_ENSNLEP00000014341:0.0):0.000000005)0.832:0.000000005,9483_ENSCJAP00000044727:0.224403187)0.000:0.002839161)0.579:0.000000516)0.000:0.000000005,(((9402_XP_006915632_1:0.009794032,132908_ENSPVAP00000003397:0.002950712)0.945:0.013064999,(9478_XP_008072862_1:0.005712270,(9612_ENSCAFP00000020243:0.000000005,((9685_ENSFCAP00000011752:0.0,9694_XP_007095818_1:0.0):0.005704778,(9713_XP_006728961_1:0.000000005,(9707_XP_004393752_1:0.000000005,(9646_ENSAMEP00000019023:0.002841108,29073_XP_008694176_1:0.002926063)0.798:0.002843300)0.871:0.002845850)0.885:0.005704292)0.782:0.002865383)0.937:0.005707483)0.000:0.000000005)0.000:0.000000006,(((9778_XP_004386452_1:0.008588945,9785_ENSLAFP00000005179:0.000000005)0.000:0.000000005,(9818_XP_007938914_1:0.063921663,(185453_XP_006835895_1:0.016511083,9371_XP_004701440_1:0.080050222)0.760:0.003671806)0.747:0.002902877)0.719:0.000000005,9361_ENSDNOP00000014565:0.017313147)0.816:0.005691347)0.855:0.002849873)0.463:0.008281418)0.892:0.013781948)0.863:0.009749981,9365_XP_007524247_1:0.071839533)0.829:0.008686177)0.772:0.010699565,(((10181_XP_004846227_1:0.010445142,(34839_XP_005386156_1:0.097167990,10160_XP_004632149_1:0.042586458)0.298:0.013180856)0.750:0.003811744,885580_XP_010606255_1:0.002829338)0.750:0.003374276,10141_ENSCPOP00000008354:0.052819908)0.954:0.018634769)0.810:0.007959309)0.990:0.147537178,9258_ENSOANP00000024737:0.312329096)0.663:0.031905779,(7897_ENSLACP00000016889:0.041174884,(((((8469_XP_007054709_1:0.008617198,13735_ENSPSIP00000006704:0.002864500)0.000:0.000000005,(8479_XP_005297359_1:0.000000005,(176946_XP_007423222_1:0.011539065,28377_ENSACAP00000021206:0.016822504)0.894:0.023402179)0.450:0.002859541)0.952:0.008639220,((8932_XP_005512819_1:0.0,52644_XP_010578263_1:0.0,59894_ENSFALP00000013583:0.0,128390_XP_009464268_1:0.0,181119_XP_005530562_1:0.0):0.000000005,((8496_XP_006259134_1:0.0,38654_XP_006036920_1:0.0):0.011511594,9031_ENSGALP00000006468:0.002868155)0.000:0.000000005)0.000:0.000000005)0.912:0.015458794,(9258_ENSOANP00000023687:0.005981255,(13616_ENSMODP00000021603:0.006956545,(9305_ENSSHAP00000009639:0.003425353,9315_ENSMEUP00000007015:0.000000005)0.850:0.007579399)0.945:0.029946156)0.041:0.011856151)0.985:0.041609048,(7918_ENSLOCP00000011399:0.047592707,((7955_ENSDARP00000104252:0.064632036,((244447_XP_008320128_1:0.059836353,(69293_ENSGACP00000010330:0.039688645,((215358_XP_010743151_1:0.019655189,31033_ENSTRUP00000034779:0.039411847)0.794:0.005107413,(((8081_XP_008427821_1:0.0,48698_ENSPFOP00000002704:0.0,48698_ENSPFOP00000023189:0.0):0.005850357,8083_ENSXMAP00000002722:0.005986621)0.999:0.048505748,((144197_XP_008302734_1:0.000000005,144197_XP_008304713_1:0.000000010)0.427:0.006033836,((8153_XP_005913996_1:0.0,32507_XP_006783931_1:0.0,303518_XP_005743859_1:0.0):0.000000005,106582_XP_004551793_1:0.002897695)1.000:0.055409677)0.220:0.007675220)0.912:0.011774438)0.764:0.003170986)0.163:0.000000005)0.998:0.047135903,(8010_XP_010868316_1:0.064158461,8049_ENSGMOP00000007149:0.060800218)0.668:0.016319723)0.877:0.017688240)0.710:0.014119408,7994_ENSAMXP00000001475:0.059065315)0.949:0.032165502)0.998:0.059405989)0.000:0.012415436)0.856:0.020633208)0.850:0.035626492,(7897_ENSLACP00000009535:0.036817151,((((((9258_ENSOANP00000006509:0.039427838,(28737_XP_006880913_1:0.035112741,30611_ENSOGAP00000003116:0.000000005)0.239:0.000014124)0.000:0.002861180,((((((9986_ENSOCUP00000021250:0.006601492,29078_XP_008145655_1:0.001972241)0.000:0.000000026,(9940_ENSOARP00000013138:0.017741383,61853_ENSNLEP00000000384:0.020750296)0.822:0.015179157)0.680:0.000903401,((((10160_XP_004634158_1:0.0,34839_XP_005385585_1:0.0):0.000000005,(10141_ENSCPOP00000006180:0.000000005,((79684_XP_005364714_1:0.000000005,(10029_XP_007623750_1:0.020887668,(10036_XP_005071110_1:0.002863124,10042_XP_006994411_1:0.005711940)0.765:0.002838842)0.000:0.000000006)0.782:0.002852796,(10090_ENSMUSP00000087049:0.0,10116_ENSRNOP00000015296:0.0):0.002835719)0.881:0.005735225)0.000:0.000000005)0.912:0.002866701,(((9739_XP_004320192_1:0.000000005,((9646_ENSAMEP00000018345:0.0,9668_ENSMPUP00000007748:0.0,9707_XP_004398764_1:0.0,9713_XP_006735366_1:0.0,29073_XP_008698229_1:0.0):0.000000005,(9612_ENSCAFP00000012834:0.002870275,118797_XP_007459493_1:0.000000005)0.003:0.000001119)0.014:0.002873600)0.651:0.000000027,(9818_XP_007950862_1:0.000000005,9785_ENSLAFP00000014615:0.000000005)0.913:0.087885209)0.000:0.000000005,(43179_ENSSTOP00000020933:0.000000005,132908_ENSPVAP00000009714:0.000000005)1.000:0.000000005)0.000:0.000000006)0.000:0.000000005,(((((((10181_XP_004844767_1:0.0,885580_XP_010629839_1:0.0):0.005728611,51337_XP_004668332_1:0.002871234)0.000:0.000000006,(9361_ENSDNOP00000021516:0.011514588,9978_XP_004590732_1:0.002866768)0.777:0.002879567)0.000:0.000000005,1026970_XP_008851078_1:0.008624357)0.853:0.002873296,225400_XP_006760087_1:0.002882176)0.000:0.000000005,(9685_ENSFCAP00000016876:0.0,9694_XP_007083509_1:0.0):0.002869381)0.000:0.000000005,(9365_XP_007519001_1:0.0,9402_XP_006905251_1:0.0,9733_XP_004277135_1:0.0,9767_XP_007189073_1:0.0,9823_ENSSSCP00000008852:0.0,9913_ENSBTAP00000044564:0.0,42254_XP_004620045_1:0.0,59463_ENSMLUP00000003978:0.0,59538_XP_005962706_1:0.0,72004_XP_005897706_1:0.0,89462_XP_006046016_1:0.0,109478_XP_005869484_1:0.0,118797_XP_007459454_1:0.0,246437_XP_006151298_1:0.0,482537_XP_008578103_1:0.0):0.000000005)0.000:0.000000005)0.000:0.000000005)0.845:0.002874208,(9478_XP_008062570_1:0.0,9483_ENSCJAP00000032958:0.0,9541_XP_005575627_1:0.0,9555_ENSPANP00000011729:0.0,9593_ENSGGOP00000012108:0.0,9597_XP_008960972_1:0.0,9598_ENSPTRP00000020724:0.0,9601_ENSPPYP00000024321:0.0,9606_ENSP00000386869:0.0,9778_XP_004369246_1:0.0,27679_XP_003922646_1:0.0,60711_ENSCSAP00000011605:0.0,61622_XP_010380032_1:0.0,185453_XP_006872466_1:0.0):0.000000005)0.803:0.000000006,9371_XP_004696155_1:0.005787817)0.000:0.000000005,9544_ENSMMUP00000027063:0.000000005)0.000:0.000000005)0.945:0.016155763,(((9031_ENSGALP00000020656:0.0,52644_XP_010561330_1:0.0):0.000000005,(8932_XP_005516039_1:0.012345489,(181119_XP_005533040_1:0.000000005,59894_ENSFALP00000000283:0.015006938)0.850:0.002835471)0.943:0.000000005)0.000:0.000000005,((176946_XP_007439171_1:0.017767048,(8496_XP_006278803_1:0.000000005,38654_XP_006031273_1:0.017377692)0.880:0.005705590)0.711:0.000000005,((8469_XP_007067519_1:0.002830691,(13735_ENSPSIP00000006512:0.017204711,8479_XP_005286563_1:0.000000005)0.737:0.000000005)0.901:0.005645965,28377_ENSACAP00000001548:0.033612676)0.661:0.002888810)0.815:0.002844847)0.791:0.007323398)0.527:0.027804001,(9315_ENSMEUP00000015320:0.000000005,(9305_ENSSHAP00000008137:0.011724882,13616_ENSMODP00000027954:0.003053698)0.748:0.000000005)1.000:0.071512407)0.905:0.019899257,(8364_ENSXETP00000054061:0.081988275,9739_XP_004327032_1:0.000000005)0.000:0.000000019)0.813:0.016899503,(7918_ENSLOCP00000019811:0.029966312,(8010_XP_010874912_1:0.066518661,((7955_ENSDARP00000115297:0.111854076,7994_ENSAMXP00000015689:0.031984079)0.912:0.019312569,(31033_ENSTRUP00000036865:0.087645285,((((8090_ENSORLP00000019236:0.040058857,((48698_ENSPFOP00000002125:0.000000005,(8081_XP_008415885_1:0.000000005,8083_ENSXMAP00000000130:0.005673999)0.883:0.002833743)0.971:0.025869320,(8128_ENSONIP00000019943:0.002213077,(32507_XP_006797537_1:0.005744739,((8153_XP_005936956_1:0.0,303518_XP_005747816_1:0.0):0.000000005,106582_XP_004567332_1:0.005746614)0.756:0.002858774)0.972:0.018664321)0.988:0.033624957)0.565:0.014812325)0.961:0.027349300,144197_XP_008295947_1:0.021047847)0.933:0.016794254,(69293_ENSGACP00000017329:0.056179548,(215358_XP_010738058_1:0.026585622,(8049_ENSGMOP00000008653:0.088917811,244447_XP_008336005_1:0.048037870)0.244:0.000000014)0.760:0.009076243)0.750:0.004702851)0.772:0.006453065,(244447_XP_008333529_1:0.049717014,244447_XP_008333954_1:0.023899965)0.999:0.056504082)0.501:0.012940412)0.944:0.021520043)0.552:0.011270979)0.968:0.034303472)0.995:0.065262832)0.696:0.003202762)1.000:0.076195789)0.828:0.035824591,((10224_XP_006816862_1:0.261559175,((((7719_XP_002125458_2:0.453484182,((7234_FBpp0188828:0.0,8496_XP_006259535_1:0.0,9361_ENSDNOP00000029710:0.0,9478_XP_008047884_1:0.0,9823_ENSSSCP00000010918:0.0,12957_ACEP16588_PA:0.0,59463_ENSMLUP00000020543:0.0,103372_F4WJB0:0.0):0.000000014,(72004_XP_005890541_1:0.617354189,7739_XP_002585984_1:0.000000010)0.745:0.085509712)0.001:0.049409312)0.327:0.036145472,7668_SPU_022151_tr:0.258210130)0.554:0.033759300,(((7425_NV14212_PA:0.477868852,6500_XP_005092662_1:0.000000014)0.915:0.276228383,6412_HelroP66924:0.380563230)0.852:0.073258036,(((218467_0_004f5a_putative_uncharacterized_protein_DDB_G0282133_Centruroides_sculpturatus:0.085890266,((9544_ENSMMUP00000023440:1.170940931,6945_0_004b1b_uncharacterized_protein_Ixodes_scapularis:0.000000005)0.948:0.370083532,(114398_0_0045c0_uncharacterized_protein_LOC107446842_Parasteatoda_tepidariorum:0.092726950,407821_0_005d6d_Methylcytosine_dioxygenase_TET3_Stegodyphus_mimosarum:0.034394517)0.709:0.076839197)0.107:0.033244257)0.965:0.061980269,(6850_0_00123e_LOW_QUALITY_PROTEIN_uncharacterized_protein_LOC106458609_Limulus_polyphemus:0.093810007,6850_0_00150f_uncharacterized_protein_LOC106459439_Limulus_polyphemus:0.272893256)0.948:0.056899406)0.961:0.062908372,((6832_0_003089_2OGFeDO_oxygenase_domain_Tigriopus_californicus:0.298808254,(88015_0_0024ba_methylcytosine_dioxygenase_tet3_like_Eurytemora_affinis:0.471142194,(88015_0_004640_methylcytosine_dioxygenase_tet3_like_Eurytemora_affinis:0.090863385,(88015_0_00346e_methylcytosine_dioxygenase_TET2_like_Eurytemora_affinis:0.000000014,9785_ENSLAFP00000025355:0.000000005)0.588:0.023899983)0.978:0.211453009)1.000:0.707499335)0.968:0.198345065,(438503_0_001f0f_2OGFeDO_oxygenase_domain_Catajapyx_aquilonaris:0.562107902,(((7994_ENSAMXP00000026337:2.119635975,1026970_XP_008851094_1:2.309455237)0.763:0.670895003,438502_0_002ae5_2OGFeDO_oxygenase_domain_Campodea_augens:0.257913694)0.721:0.045120713,(438503_0_00161f_2OGFeDO_oxygenase_domain_Catajapyx_aquilonaris:0.276635180,(((56086_0_000ca4_2OGFeDO_oxygenase_domain_Gerris_buenoi:0.164207407,(((((((KRT84335_1_hypothetical_protein_AMK59_2101_partial_Oryctes_borbonicus:0.0,1629725_0_000a2b_A0A0T6BAL9_9SCAR_Oryctes_borbonicus:0.0):0.251886836,(110193_0_0023ca_DNA_N6_methyl_adenine_demethylase_like_Nicrophorus_vespilloides:0.118611018,166361_0_00352d_DNA_N6_methyl_adenine_demethylase_isoform_X1_Onthophagus_taurus:0.155194399)0.555:0.003606862)0.965:0.055134754,(((XP_025834609_1_DNA_N6_methyl_adenine_demethylase_like_Agrilus_planipennis:0.025857108,224129_0_000e60_methylcytosine_dioxygenase_TET1_like_isoform_X1_Agrilus_planipennis:0.000000005)1.000:0.208966486,((7070_TC013798_PA:0.0,7070_0_00169e_A0A139WHW1_TRICA_Tribolium_castaneum:0.0):0.200343705,(116153_0_0010ee_LOW_QUALITY_PROTEIN_DNA_N6_methyl_adenine_demethylase_Aethina_tumida:0.119342924,(77166_0_0011c4_DNA_N6_methyl_adenine_demethylase_isoform_X1_Dendroctonus_ponderosae:0.269917996,(217634_0_00286b_DNA_N6_methyl_adenine_demethylase_isoform_X1_Anoplophora_glabripennis:0.092514411,7539_0_001d4d_methylcytosine_dioxygenase_TET2_isoform_X1_Leptinotarsa_decemlineata:0.076426343)0.891:0.042877734)0.633:0.040373184)0.585:0.025599641)0.917:0.059587563)0.082:0.024139098,(KAF2882203_1_hypothetical_protein_ILUMI_23970_Ignelater_luminosus:0.089110388,(((XP_031342581_1_DNA_N6_methyl_adenine_demethylase_isoform_X4_Photinus_pyralis:0.0,XP_031342580_1_DNA_N6_methyl_adenine_demethylase_isoform_X3_Photinus_pyralis:0.0):0.000000005,(XP_031342579_1_DNA_N6_methyl_adenine_demethylase_isoform_X2_Photinus_pyralis:0.0,XP_031342578_1_DNA_N6_methyl_adenine_demethylase_isoform_X1_Photinus_pyralis:0.0):0.000000005)1.000:0.058151640,(KAF5269188_1_hypothetical_protein_FQR65_LT02489_Abscondita_terminalis:0.013587020,KAF5296821_1_hypothetical_protein_FQA39_LY12339_Lamprigera_yunnana:0.041451347)0.864:0.022481524)0.966:0.053584071)0.960:0.044242975)0.793:0.018287568)1.000:0.096427571,(((7159_AAEL001921_PA:0.005318665,(7165_AGAP007180_PA:0.030146047,7176_CPIJ009910_PA:0.006862116)0.360:0.024127071)0.999:0.126907345,(7370_XP_005190111_1:0.065781080,((7230_FBpp0163122:0.015904234,7244_FBpp0226179:0.005326408)0.371:0.007204547,(7222_FBpp0148485:0.009103284,((7260_FBpp0246772:0.002971206,(7217_FBpp0113428:0.007005393,(7220_FBpp0133044:0.002959878,(7227_FBpp0306013:0.0,7245_FBpp0266699:0.0):0.000000006)0.960:0.014388099)0.883:0.008467493)0.779:0.002863791,(7234_FBpp0186541:0.000000005,7237_FBpp0286292:0.000000005)0.785:0.003011708)0.859:0.006047240)0.630:0.001713091)0.994:0.072462274)1.000:0.134995148)1.000:0.159751233,(1218281_0_000b15_2OGFeDO_oxygenase_domain_Limnephilus_lunatus:0.107266634,(((CAF4904296_1_unnamed_protein_product_Pieris_macdunnoughi:0.0,CAF4904286_1_unnamed_protein_product_Pieris_macdunnoughi:0.0,64459_0_001058_DNA_N6_methyl_adenine_demethylase_isoform_X1_Pieris_rapae:0.0):0.022336846,(((680683_0_000987_DNA_N6_methyl_adenine_demethylase_like_isoform_X1_Amyelois_transitella:0.015382394,((29058_0_00184e_DNA_N6_methyl_adenine_demethylase_Helicoverpa_armigera:0.005962512,(69820_0_000ee0_DNA_N6_methyl_adenine_demethylase_isoform_X1_Spodoptera_litura:0.013600553,168631_0_000222_pub_gene_id__CSUOGS109595__pub_og_id__24396at6656__og_name__2OGFeDO_oxygenase_domain__level_6656Chilo_suppressalis:0.091863028)0.615:0.001511410)0.817:0.000000006,((7091_BGIBMGA012699_TA:0.0,7091_0_000d80_DNA_N6_methyl_adenine_demethylase_isoform_X1_Bombyx_mori:0.0):0.028683262,(7130_0_00393e_2OGFeDO_oxygenase_domain_Manduca_sexta:0.010218710,7130_0_0032a3_2OGFeDO_oxygenase_domain_Manduca_sexta:0.000000005)0.972:0.022747761)0.943:0.018513668)0.960:0.015866311)0.637:0.007864453,(XP_031769570_1_DNA_N6_methyl_adenine_demethylase_Galleria_mellonella:0.019027212,168631_0_000c5b_2OGFeDO_oxygenase_domain_Chilo_suppressalis:0.031576967)0.591:0.000000005)0.948:0.017843770,(((XP_023940188_1_DNA_N6_methyl_adenine_demethylase_like_Bicyclus_anynana:0.030192660,(246812_0_000981_2OGFeDO_oxygenase_domain_Heliconius_erato_lativitta:0.007556536,(34740_HMEL013358_PA:0.000000005,34740_0_003487_2OGFeDO_oxygenase_domain_Heliconius_melpomene:0.000000006)0.926:0.010916011)0.983:0.017128146)0.449:0.000000005,(113334_0_0034c7_2OGFeDO_oxygenase_domain_Melitaea_cinxia:0.000000005,113334_0_003605_pub_gene_id__MCINX013837__pub_og_id__24396at6656__og_name__2OGFeDO_oxygenase_domain__level_6656Melitaea_cinxia:0.019967021)0.990:0.045883246)0.760:0.005661008,((104452_0_000c72_Protein_TET2_Operophtera_brumata:0.022184521,(51655_0_001d61_methylcytosine_dioxygenase_TET2_like_Plutella_xylostella:0.000000005,51655_0_0025bf_methylcytosine_dioxygenase_TET2_like_Plutella_xylostella:0.000000005)0.944:0.027335891)0.838:0.005925104,(XP_041975981_1_DNA_N6_methyl_adenine_demethylase_isoform_X3_Aricia_agestis:0.038882188,(13037_EHJ75511:0.0,13037_0_000938_2OGFeDO_oxygenase_domain_Danaus_plexippus:0.0):0.013015956)0.844:0.007515218)0.904:0.008933764)0.886:0.008616022)0.872:0.006070958)0.256:0.000000005,(CAG4966785_1_unnamed_protein_product_Parnassius_apollo:0.013099458,(45779_0_000c5c_2OGFeDO_oxygenase_domain_Papilio_glaucus:0.002976235,(76194_0_0001d6_uncharacterized_protein_LOC106101320_isoform_X1_Papilio_polytes:0.005937904,66420_0_0032fb_DNA_N6_methyl_adenine_demethylase_isoform_X1_Papilio_xuthus:0.000000005)0.921:0.008942811)0.881:0.012703421)0.988:0.034924841)0.931:0.051811027)0.297:0.041508908)0.954:0.062846988)0.960:0.035535624,(79782_0_001517_DNA_N6_methyl_adenine_demethylase_Cimex_lectularius:0.248070558,((13249_RPRC001840_PA:0.0,13249_0_000325_T1HCS6_RHOPR_Rhodnius_prolixus:0.0):0.080320753,(286706_0_0022ae_2OGFeDO_oxygenase_domain_Halyomorpha_halys:0.093002171,7536_0_001dd8_2OGFeDO_oxygenase_domain_Oncopeltus_fasciatus:0.068057411)0.943:0.042923985)0.680:0.035897581)0.937:0.038652438)0.263:0.008951656,(((XP_002423436_1_hypothetical_protein_Phum_PHUM059340_Pediculus_humanus_corporis:0.0,121225_PHUM059340_PA:0.0,121225_0_000378_2OGFeDO_oxygenase_domain_Pediculus_humanus:0.0):0.111073612,((108931_0_003910_uncharacterized_protein_LOC111058182_Nilaparvata_lugens:0.000000005,(108931_0_001bd6_basic_salivary_proline_rich_protein_1_like_Nilaparvata_lugens:0.067836897,108931_0_002d03_transcription_factor_SPT20_homolog_Nilaparvata_lugens:0.000000005)0.898:0.000000005)0.999:0.101106946,(((133901_0_002af9_2OGFeDO_oxygenase_domain_Frankliniella_occidentalis:0.106346775,((326594_0_001739_methylcytosine_dioxygenase_TET2_Ceratosolen_solmsi_marchali:0.064190204,(7493_0_002144_DNA_N6_methyl_adenine_demethylase_Trichogramma_pretiosum:0.034282776,29053_0_000ed2_uncharacterized_protein_LOC106646894_Copidosoma_floridanum:0.027609991)0.906:0.014777749)0.620:0.010104801,(((((XP_026673527_1_methylcytosine_dioxygenase_TET2_isoform_X3_Ceratina_calcarata:0.0,XP_017888439_1_DNA_N6_methyl_adenine_demethylase_isoform_X4_Ceratina_calcarata:0.0,XP_017888438_1_DNA_N6_methyl_adenine_demethylase_isoform_X2_Ceratina_calcarata:0.0,156304_0_0022c3_DNA_N6_methyl_adenine_demethylase_like_isoform_X1_Ceratina_calcarata:0.0):0.039000022,597456_0_00209b_DNA_N6_methyl_adenine_demethylase_Habropoda_laboriosa:0.000000005)0.540:0.002946051,(166423_0_0034bb_Methylcytosine_dioxygenase_TET2_Melipona_quadrifasciata:0.011872877,((((XP_012348741_1_methylcytosine_dioxygenase_TET2_like_isoform_X2_Apis_florea:0.0,7460_GB52555_PA:0.0,7460_0_001e3f_methylcytosine_dioxygenase_TET2_isoform_X2_Apis_mellifera:0.0,7460_0_001de4_DNA_N6_methyl_adenine_demethylase_isoform_X1_Apis_mellifera:0.0):0.005910632,(132113_XP_003491069_1:0.0,132113_0_003a36_2OGFeDO_oxygenase_domain_Bombus_impatiens:0.0):0.002957067)0.742:0.000000005,(143995_0_00150d_uncharacterized_protein_LOC100883443_isoform_X2_Megachile_rotundata:0.005952337,(516756_0_001d19_DNA_N6_methyl_adenine_demethylase_Eufriesea_mexicana:0.0,1507135_0_0004f0_2OGFeDO_oxygenase_domain_Euglossa_dilemma:0.0):0.008900496)0.363:0.002958517)0.874:0.005909319,(178035_0_000b07_DNA_N6_methyl_adenine_demethylase_like_isoform_X1_Dufourea_novaeangliae:0.014534754,88501_0_000e18_2OGFeDO_oxygenase_domain_Lasioglossum_albipes:0.014227528)0.769:0.007008842)0.754:0.000000005)0.000:0.000000006)0.991:0.026801057,(((KAH0955684_1_hypothetical_protein_HN011_001923_Eciton_burchellii:0.011866188,(((XP_012219638_1_PREDICTED_methylcytosine_dioxygenase_TET2_like_isoform_X3_Linepithema_humile:0.0,XP_012219637_1_PREDICTED_methylcytosine_dioxygenase_TET2_like_isoform_X2_Linepithema_humile:0.0,XP_012219635_1_PREDICTED_methylcytosine_dioxygenase_TET2_like_isoform_X1_Linepithema_humile:0.0,83485_0_0011a5_methylcytosine_dioxygenase_TET2_like_isoform_X1_Linepithema_humile:0.0):0.005895853,(((EFN73124_1_Protein_TET2_Camponotus_floridanus:0.0,XP_019885437_2_LOW_QUALITY_PROTEIN_DNA_N6_methyl_adenine_demethylase_Camponotus_floridanus:0.0,104421_0_000591_methylcytosine_dioxygenase_TET2_Camponotus_floridanus:0.0):0.008937352,(XP_029174803_1_methylcytosine_dioxygenase_TET2_like_isoform_X2_Nylanderia_fulva:0.0,XP_029174802_1_DNA_N6_methyl_adenine_demethylase_like_isoform_X1_Nylanderia_fulva:0.0):0.006012524)0.773:0.002883599,XP_029664665_1_LOW_QUALITY_PROTEIN_uncharacterized_protein_LOC115236392_Formica_exsecta:0.000000005)0.829:0.002946613)0.447:0.000000005,(64793_0_001b0f_methylcytosine_dioxygenase_TET2_isoform_X1_Wasmannia_auropunctata:0.008891386,((((TGZ50763_1_Methylcytosine_dioxygenase_TET2_Temnothorax_longispinosus:0.002968015,(XP_011883247_1_PREDICTED_methylcytosine_dioxygenase_TET2_isoform_X3_Vollenhovia_emeryi:0.0,XP_011883246_1_PREDICTED_methylcytosine_dioxygenase_TET2_isoform_X2_Vollenhovia_emeryi:0.0,XP_011883243_1_PREDICTED_methylcytosine_dioxygenase_TET2_isoform_X1_Vollenhovia_emeryi:0.0,411798_0_0038f7_methylcytosine_dioxygenase_TET2_isoform_X1_Vollenhovia_emeryi:0.0):0.011882345)0.723:0.000000006,(((XP_025993709_2_methylcytosine_dioxygenase_tet3_A_isoform_X3_Solenopsis_invicta:0.0,XP_025993708_2_DNA_N6_methyl_adenine_demethylase_isoform_X2_Solenopsis_invicta:0.0,XP_011167298_3_methylcytosine_dioxygenase_tet3_A_isoform_X1_Solenopsis_invicta:0.0,13686_0_002436_E9J1I8_SOLIN_Solenopsis_invicta:0.0):0.007361564,286306_0_002f0d_2OGFeDO_oxygenase_domain_Cardiocondyla_obscurior:0.008218996)0.289:0.005204970,((KYM97898_1_Methylcytosine_dioxygenase_TET2_Cyphomyrmex_costatus:0.0,XP_018400420_1_PREDICTED_DNA_N6_methyl_adenine_demethylase_like_Cyphomyrmex_costatus:0.0,456900_0_002021_DNA_N6_methyl_adenine_demethylase_like_Cyphomyrmex_costatus:0.0):0.002980928,((KYQ50832_1_Methylcytosine_dioxygenase_TET2_Trachymyrmex_zeteki:0.0,XP_018309964_1_PREDICTED_DNA_N6_methyl_adenine_demethylase_isoform_X3_Trachymyrmex_zeteki:0.0,XP_018309963_1_PREDICTED_DNA_N6_methyl_adenine_demethylase_isoform_X2_Trachymyrmex_zeteki:0.0,XP_018309957_1_PREDICTED_DNA_N6_methyl_adenine_demethylase_isoform_X1_Trachymyrmex_zeteki:0.0):0.000000006,((XP_011054025_1_PREDICTED_uncharacterized_protein_LOC105145855_isoform_X2_Acromyrmex_echinatior:0.0,XP_011054024_1_PREDICTED_uncharacterized_protein_LOC105145855_isoform_X1_Acromyrmex_echinatior:0.0,103372_0_0010a7_uncharacterized_protein_LOC105145855_isoform_X1_Acromyrmex_echinatior:0.0):0.009023155,((KYN18820_1_Methylcytosine_dioxygenase_TET2_Trachymyrmex_cornetzi:0.0,XP_018364364_1_PREDICTED_LOW_QUALITY_PROTEIN_DNA_N6_methyl_adenine_demethylase_like_Trachymyrmex_cornetzi:0.0):0.002948165,(KYM92550_1_Methylcytosine_dioxygenase_TET2_Atta_colombica:0.0,KYN41048_1_Methylcytosine_dioxygenase_TET2_partial_Trachymyrmex_septentrionalis:0.0,XP_018339463_1_PREDICTED_DNA_N6_methyl_adenine_demethylase_like_isoform_X5_Trachymyrmex_septentrionalis:0.0,XP_012055865_1_PREDICTED_methylcytosine_dioxygenase_TET2_Atta_cephalotes:0.0,XP_018339462_1_PREDICTED_DNA_N6_methyl_adenine_demethylase_like_isoform_X4_Trachymyrmex_septentrionalis:0.0,XP_018054119_1_PREDICTED_DNA_N6_methyl_adenine_demethylase_Atta_colombica:0.0,XP_018339461_1_PREDICTED_DNA_N6_methyl_adenine_demethylase_like_isoform_X3_Trachymyrmex_septentrionalis:0.0,XP_018339459_1_PREDICTED_DNA_N6_methyl_adenine_demethylase_like_isoform_X1_Trachymyrmex_septentrionalis:0.0,XP_018339460_1_PREDICTED_DNA_N6_methyl_adenine_demethylase_like_isoform_X2_Trachymyrmex_septentrionalis:0.0,12957_ACEP16589_PA:0.0,520822_0_00029d_DNA_N6_methyl_adenine_demethylase_Atta_colombica:0.0,34720_0_000c2d_DNA_N6_methyl_adenine_demethylase_like_isoform_X1_Trachymyrmex_septentrionalis:0.0):0.000000005)0.000:0.000000005)0.913:0.002960727)0.781:0.002957661)0.881:0.005940629)0.728:0.000000005)0.000:0.000000005,144034_0_0006f6_uncharacterized_protein_LOC105434147_Pogonomyrmex_barbatus:0.011977459)0.450:0.002962314,307658_0_001794_methylcytosine_dioxygenase_TET2_Monomorium_pharaonis:0.002968381)0.000:0.000000005)0.997:0.017890023)0.519:0.002969502)0.742:0.002883677,((610380_0_00040f_DNA_N6_methyl_adenine_demethylase_Harpegnathos_saltator:0.008853119,((XP_014486705_1_PREDICTED_DNA_N6_methyl_adenine_demethylase_Dinoponera_quadriceps:0.0,609295_0_00047d_DNA_N6_methyl_adenine_demethylase_Dinoponera_quadriceps:0.0):0.002951258,(XP_032688630_1_uncharacterized_protein_LOC116852409_isoform_X3_Odontomachus_brunneus:0.0,XP_032688629_1_uncharacterized_protein_LOC116852409_isoform_X2_Odontomachus_brunneus:0.0,XP_032688625_1_DNA_N6_methyl_adenine_demethylase_like_isoform_X1_Odontomachus_brunneus:0.0):0.005930077)0.779:0.003001293)0.775:0.002955307,(EZA50421_1_Methylcytosine_dioxygenase_TET2_Ooceraea_biroi:0.0,XP_026829195_1_uncharacterized_protein_LOC105283671_isoform_X3_Ooceraea_biroi:0.0,XP_026829186_1_DNA_N6_methyl_adenine_demethylase_isoform_X1_Ooceraea_biroi:0.0,XP_026829194_1_uncharacterized_protein_LOC105283671_isoform_X2_Ooceraea_biroi:0.0,2015173_0_002221_DNA_N6_methyl_adenine_demethylase_isoform_X2_Ooceraea_biroi:0.0):0.005987656)0.753:0.002980039)0.966:0.011895702,((((KAF7389008_1_hypothetical_protein_Vespula_vulgaris:0.0,XP_015177936_1_PREDICTED_DNA_N6_methyl_adenine_demethylase_Polistes_dominula:0.0,XP_043676265_1_uncharacterized_protein_LOC122632980_Vespula_pensylvanica:0.0,XP_043505185_1_uncharacterized_protein_LOC122526086_Polistes_fuscatus:0.0,XP_014615630_1_PREDICTED_DNA_N6_methyl_adenine_demethylase_like_Polistes_canadensis:0.0,91411_0_00007a_DNA_N6_methyl_adenine_demethylase_like_Polistes_canadensis:0.0):0.000000005,(XP_046828109_1_DNA_N6_methyl_adenine_demethylase_like_Vespa_crabro:0.0,XP_035721118_1_DNA_N6_methyl_adenine_demethylase_like_Vespa_mandarinia:0.0):0.002891191)0.940:0.011657063,(441921_0_0019bc_DNA_N6_methyl_adenine_demethylase_Neodiprion_lecontei:0.023591436,(37344_0_001e57_methylcytosine_dioxygenase_TET2_Athalia_rosae:0.024679321,(XP_012273023_1_methylcytosine_dioxygenase_TET2_isoform_X3_Orussus_abietinus:0.0,222816_0_002468_DNA_N6_methyl_adenine_demethylase_isoform_X1_Orussus_abietinus:0.0):0.035505581)0.766:0.020231237)0.756:0.007712143)0.787:0.002905935,(((7425_NV14211_PA:0.0,7425_0_001b87_DNA_N6_methyl_adenine_demethylase_isoform_X1_Nasonia_vitripennis:0.0):0.023166591,(535359_0_001974_2OGFeDO_oxygenase_domain_Macrocentrus_cingulum:0.033253928,((69319_XP_008553155_1:0.0,69319_0_001a1c_DNA_N6_methyl_adenine_demethylase_Microplitis_demolitor:0.0):0.038913907,(307491_0_003970_2OGFeDO_oxygenase_domain_Aphis_glycines:0.042198918,(454923_0_0018cf_DNA_N6_methyl_adenine_demethylase_like_Diachasma_alloeum:0.002917562,64838_0_00156c_uncharacterized_protein_LOC105266688_Fopius_arisanus:0.005913097)0.910:0.013959426)0.869:0.016030374)0.849:0.011094078)0.913:0.012321306)0.457:0.005276740,(XP_015609183_1_uncharacterized_protein_LOC107274493_isoform_X3_Cephus_cinctus:0.0,XP_015609179_1_DNA_N6_methyl_adenine_demethylase_isoform_X1_Cephus_cinctus:0.0,XP_024947509_1_DNA_N6_methyl_adenine_demethylase_isoform_X2_Cephus_cinctus:0.0,211228_0_002b1e_DNA_N6_methyl_adenine_demethylase_like_isoform_X1_Cephus_cinctus:0.0):0.025727772)0.930:0.013518768)0.786:0.003006303)0.744:0.000000005)0.148:0.009125747,219809_0_0012b9_DNA_N6_methyl_adenine_demethylase_like_isoform_X1_Pseudomyrmex_gracilis:0.078425665)0.843:0.012017642)0.994:0.059143327)0.730:0.017391618,(((XP_046980585_1_uncharacterized_protein_LOC124545682_Schistocerca_americana:0.000000005,(7004_0_00064a_2OGFeDO_oxygenase_domain_Locusta_migratoria:0.011892567,XP_047097828_1_methylcytosine_dioxygenase_TET2_Schistocerca_piceifrons:0.000000005)0.665:0.002954292)0.975:0.037388529,((123851_0_00300a_2OGFeDO_oxygenase_domain_Ladona_fulva:0.020458299,52612_0_00319e_2OGFeDO_oxygenase_domain_Calopteryx_splendens:0.016267302)1.000:0.118513687,1049336_0_0042cf_2OGFeDO_oxygenase_domain_Ephemera_danica:0.095500255)0.215:0.029555283)0.890:0.021857473,(((KDR09818_1_putative_methylcytosine_dioxygenase_TET2_Zootermopsis_nevadensis:0.0,136037_KDR09818:0.0,136037_0_002838_DNA_N6_methyl_adenine_demethylase_Zootermopsis_nevadensis:0.0):0.024058562,6973_0_003add_2OGFeDO_oxygenase_domain_Blattella_germanica:0.032381656)0.799:0.008857212,(378494_0_0028a4_2OGFeDO_oxygenase_domain_Galloisiana_yuasai:0.000000005,378494_0_002620_2OGFeDO_oxygenase_domain_Galloisiana_yuasai:0.000000005)0.982:0.028222852)0.922:0.018777485)0.803:0.009039383)0.948:0.028603967,(38123_0_001967_2OGFeDO_oxygenase_domain_Pachypsylla_venusta:0.053155774,(121845_0_003bc0_DNA_N6_methyl_adenine_demethylase_like_Diaphorina_citri:0.010254380,121845_0_003bbf_DNA_N6_methyl_adenine_demethylase_like_Diaphorina_citri:0.052518129)0.981:0.037159879)0.996:0.060141921)0.238:0.018212793)0.611:0.006516319)0.968:0.032013858,(((307491_0_00221f_2OGFeDO_oxygenase_domain_Aphis_glycines:0.005696161,(143948_0_00081b_DNA_N6_methyl_adenine_demethylase_Diuraphis_noxia:0.000000005,((7029_ACYPI001044_PA:0.0,7029_0_004960_J9JLH0_ACYPI_Acyrthosiphon_pisum:0.0):0.011640035,(93721_0_000579_2OGFeDO_oxygenase_domain_Myzus_cerasi:0.000000005,13164_0_0020cb_DNA_N6_methyl_adenine_demethylase_Myzus_persicae:0.011410663)0.790:0.005719649)0.895:0.008591841)0.124:0.005704846)0.591:0.002874099,40932_0_0005e4_2OGFeDO_oxygenase_domain_Rhopalosiphum_padi:0.000000006)1.000:0.186254175,((XP_046664901_1_DNA_N6_methyl_adenine_demethylase_like_isoform_X5_Homalodisca_vitripennis:0.0,XP_046664899_1_DNA_N6_methyl_adenine_demethylase_like_isoform_X3_Homalodisca_vitripennis:0.0,XP_046664897_1_DNA_N6_methyl_adenine_demethylase_like_isoform_X1_Homalodisca_vitripennis:0.0,XP_046664900_1_DNA_N6_methyl_adenine_demethylase_like_isoform_X4_Homalodisca_vitripennis:0.0,XP_046664898_1_DNA_N6_methyl_adenine_demethylase_like_isoform_X2_Homalodisca_vitripennis:0.0):0.000000005,197043_0_001ade_2OGFeDO_oxygenase_domain_Homalodisca_vitripennis:0.000000005)0.986:0.083618600)0.858:0.035640435)0.911:0.026336270)0.370:0.010072630,7038_0_0008d4_DNA_N6_methyl_adenine_demethylase_Bemisia_tabaci:0.133599529)0.797:0.046376823)0.956:0.068601983,((126957_SMAR014123_PA:0.0,126957_0_000349_T1JJU3_STRMM_Strigamia_maritima:0.0):0.237084530,(KAF6212543_1_hypothetical_protein_GE061_013068_Apolygus_lucorum:0.242017792,((REF_STRG_1_37441_XLOC_109451_1_p1:0.435060467,(((XP_018010062_1_PREDICTED_uncharacterized_protein_LOC108667539_Hyalella_azteca:0.0,294128_0_001639_uncharacterized_protein_LOC108667539_Hyalella_azteca:0.0):0.082701171,KAF2357062_1_2OGFeDO_oxygenase_domain_Trinorchestia_longiramus:0.015744421)1.000:0.302280970,((KAB7506133_1_Methylcytosine_dioxygenase_TET3_partial_Armadillidium_nasatum:0.000000005,RXG70840_1_Methylcytosine_dioxygenase_TET3_Armadillidium_vulgare:0.000000005)1.000:0.234851565,(((XP_042856321_1_uncharacterized_protein_LOC122242937_isoform_X3_Penaeus_japonicus:0.0,XP_042856312_1_uncharacterized_protein_LOC122242937_isoform_X2_Penaeus_japonicus:0.0,XP_042856305_1_uncharacterized_protein_LOC122242937_isoform_X1_Penaeus_japonicus:0.0):0.002548720,((XP_037784079_1_DNA_N6_methyl_adenine_demethylase_like_isoform_X1_Penaeus_monodon:0.0,XP_037784080_1_methylcytosine_dioxygenase_TET3_like_isoform_X2_Penaeus_monodon:0.0):0.002954653,(XP_027232596_1_uncharacterized_protein_LOC113824054_Penaeus_vannamei:0.000000005,ROT63073_1_putative_methylcytosine_dioxygenase_TET2_isoform_X3_Penaeus_vannamei:0.029940351)0.000:0.000000006)0.791:0.006306698)1.000:0.095588301,(((XP_045611651_1_DNA_N6_methyl_adenine_demethylase_like_isoform_X2_Procambarus_clarkii:0.0,XP_045611650_1_uncharacterized_protein_LOC123766499_isoform_X1_Procambarus_clarkii:0.0):0.004385288,AKK75092_1_tet_methylcytosine_dioxygenase_Procambarus_virginalis:0.000000005)0.866:0.018070633,((XP_042211737_1_uncharacterized_protein_LOC121859110_Homarus_americanus:0.0,KAG7174618_1_methylcytosine_dioxygenase_TET2_like_partial_Homarus_americanus:0.0):0.024067571,XP_045128511_1_uncharacterized_protein_LOC123514607_Portunus_trituberculatus:0.149720176)0.958:0.032260286)0.937:0.040903320)0.731:0.061650764)0.283:0.032582420)0.905:0.054859759)0.522:0.089550016,67767_0_0005a0_Protein_tet1_Lasius_niger:0.267445065)0.461:0.017183308)0.784:0.023874045)0.812:0.026812128)0.894:0.046946445,((158441_0_004c7f_DNA_N6_methyl_adenine_demethylase_like_Folsomia_candida:0.092573532,48709_0_002c46_DNA_N6_methyl_adenine_demethylase_Orchesella_cincta:0.051074229)1.000:0.263165193,((6669_EFX73671:0.0,6669_0_00411d_E9H3N0_DAPPU_Daphnia_pulex:0.0):0.005227106,(35525_0_002617_Methylcytosine_dioxygenase_TET2_Daphnia_magna:0.000000005,35525_0_00687e_Methylcytosine_dioxygenase_TET2_Daphnia_magna:0.000000005)0.968:0.042811733)1.000:0.285041541)0.884:0.057130039)0.767:0.034112219)0.000:0.000000005)0.835:0.026414191)0.829:0.030216370)0.605:0.023916559)0.982:0.063751785)0.882:0.037608797)0.000:0.000076282,7234_FBpp0186539:0.000000005)0.162:0.048911002)0.713:0.044083739,(9483_ENSCJAP00000045538:2.596809881,7739_XP_002585985_1:0.262604903)0.000:0.000000008)0.981:0.100103372)0.976:0.056154240)0.747:0.009575924)0.597:0.012062796)0.292:0.012686683)0.897:0.018195682)0.245:0.009702995)0.861:0.010390443,(((10181_XP_004866310_1:0.054665063,885580_XP_010639911_1:0.043010510)0.780:0.019575976,42254_XP_004612794_1:0.142280684)0.761:0.009178966,(10160_XP_004626764_1:0.052994003,34839_XP_005406284_1:0.008582913)0.954:0.022638374)0.759:0.017765641)0.243:0.004801719,((9978_XP_004594339_1:0.063864238,9986_ENSOCUP00000006138:0.015356483)0.993:0.038578693,(482537_XP_008563449_1:0.000000005,482537_XP_008589177_1:0.000000005)0.929:0.018796913)0.820:0.008150725)0.774:0.003980433)0.755:0.002730290,((9785_ENSLAFP00000028358:0.000000005,9371_XP_004703349_1:0.060804308)0.856:0.028051194,(10141_ENSCPOP00000005216:0.178315995,8364_ENSXETP00000030770:0.137751038)0.873:0.021413743)0.641:0.001799442)0.852:0.004747705,9544_ENSMMUP00000023441:0.000000005)0.858:0.004634219,((((9402_XP_006918948_1:0.008669872,(9767_XP_007191041_1:0.000000005,246437_XP_006151219_1:0.008651844)0.876:0.002835817)0.083:0.000000005,((9739_XP_004319841_1:0.000000005,((((185453_XP_006874619_1:0.022434868,(9778_XP_004380259_1:0.009093130,9818_XP_007946491_1:0.008210574)0.326:0.003279500)0.679:0.006148845,(9305_ENSSHAP00000010125:0.000000005,13616_ENSMODP00000037282:0.002831221)0.859:0.005275435)0.790:0.003247613,((9031_ENSGALP00000017216:0.002842190,((52644_XP_010584509_1:0.0,128390_XP_009472950_1:0.0):0.000000005,((59894_ENSFALP00000008585:0.0,181119_XP_005517551_1:0.0):0.002837424,8932_XP_005515289_1:0.002841870)0.000:0.000000005)0.000:0.000000005)0.881:0.014630443,((13735_ENSPSIP00000011691:0.005669459,(8469_XP_007054451_1:0.000000005,8479_XP_005287931_1:0.002813201)0.887:0.005689384)0.935:0.008623235,((8496_XP_006264080_1:0.0,38654_XP_006027623_1:0.0):0.003456274,(28377_ENSACAP00000008438:0.024151298,176946_XP_007442556_1:0.022809058)0.989:0.029843471)0.886:0.007995076)0.731:0.000000006)0.995:0.023266058)0.731:0.000000005,9478_XP_008055450_1:0.002841973)0.846:0.002838834)0.000:0.000000006,(30611_ENSOGAP00000020717:0.005716483,((9913_ENSBTAP00000023517:0.0,89462_XP_006076443_1:0.0):0.000000005,(9940_ENSOARP00000011407:0.0,59538_XP_005978931_1:0.0):0.002856106)0.884:0.005717942)0.781:0.002817607)0.000:0.000000005)0.000:0.000000005,(118797_XP_007465950_1:0.000000005,((9823_ENSSSCP00000009765:0.005673403,((61622_XP_010369845_1:0.005660028,((9555_ENSPANP00000011440:0.0,61853_ENSNLEP00000016104:0.0):0.002825664,((9541_XP_005555651_1:0.0,9593_ENSGGOP00000017464:0.0,9597_XP_003830015_1:0.0,9598_ENSPTRP00000028061:0.0,9606_ENSP00000442788:0.0,27679_XP_003929543_1:0.0,60711_ENSCSAP00000000367:0.0):0.000000005,(9483_ENSCJAP00000028985:0.005650601,9601_ENSPPYP00000016723:0.000000005)0.867:0.002822975)0.000:0.000000005)0.000:0.000000005)0.867:0.002827355,((29078_XP_008148460_1:0.0,59463_ENSMLUP00000011988:0.0,109478_XP_005872495_1:0.0):0.000000026,225400_XP_006778974_1:0.006056101)0.149:0.002826888)0.732:0.000000005)0.042:0.002832055,72004_XP_005907783_1:0.000000005)0.732:0.000000026)0.000:0.000000005)0.000:0.000000005,9733_XP_004269665_1:0.002835297)0.719:0.000000005);
