# Supplementary material for: Ecological genomics in the Northern krill uncovers loci for local adaptation across ocean basins
Source: Nat Commun. 2024 Aug 1;15:6297. doi: 10.1038/s41467-024-50239-7 (PMC11294593; doi:10.1038/s41467-024-50239-7)
Supplement: Supplementary file 15 — Source Data [file 41467_2024_50239_MOESM15_ESM.zip › Source_data/Source_data.Fig_S8/Source_data.Fig_S8Cb.homarus.tsv.tsv]

	AlignmentCoverage	AlignmentIdentity	AlignmentLength	AlignmentLengthStripped	Distance	Family	Ka	Ks	Node	Omega	PairwiseAlignmentLength	Paralog1	Paralog2	WeightOutliersIncluded	WeightOutliersExcluded
hame_13635__hame_13636	0.52475	0.57862	1515.0	789.0	0.95676	GF_000738	0.4483	79.8484	4.0	0.0056	795.0	hame_13635	hame_13636	1.0	0.0
hame_13627__hame_13633	0.9604	0.58351	1515.0	789.0	1.08627	GF_000738	0.5588	1.1437	5.0	0.4885	1455.0	hame_13627	hame_13633	1.0	1.0
hame_13627__hame_13635	0.90297	0.55848	1515.0	789.0	1.30466	GF_000738	0.583	1.773	6.0	0.3289	1368.0	hame_13635	hame_13627	0.25	0.33333
hame_13633__hame_13635	0.90495	0.58425	1515.0	789.0	1.01558	GF_000738	0.4379	1.6958	6.0	0.2582	1371.0	hame_13635	hame_13633	0.25	0.33333
hame_13627__hame_13636	0.52079	0.50824	1515.0	789.0	1.47712	GF_000738	0.6555	8.8618	6.0	0.074	789.0	hame_13636	hame_13627	0.25	0.0
hame_13633__hame_13636	0.52475	0.53962	1515.0	789.0	1.18804	GF_000738	0.5903	3.0478	6.0	0.1937	795.0	hame_13636	hame_13633	0.25	0.33333
hame_20632__hame_5726	0.36296	0.56044	5265.0	1875.0	0.88771	GF_000953	0.4741	5.3584	3.0	0.0885	1911.0	hame_20632	hame_5726	1.0	0.0
hame_20632__hame_5687	0.38291	0.52579	5265.0	1875.0	1.00373	GF_000953	0.5101	32.7706	4.0	0.0156	2016.0	hame_5687	hame_20632	0.5	0.0
hame_5687__hame_5726	0.37094	0.53712	5265.0	1875.0	0.9656	GF_000953	0.4854	14.9244	4.0	0.0325	1953.0	hame_5687	hame_5726	0.5	0.0
hame_20175__hame_20228	0.09419	0.66667	3663.0	138.0	0.67755	GF_001057	0.3999	0.6751	3.0	0.5924	345.0	hame_20228	hame_20175	1.0	1.0
hame_12409__hame_20228	0.7846	0.40536	3663.0	138.0	1.75984	GF_001057	0.8339	56.0744	4.0	0.0149	2874.0	hame_12409	hame_20228	0.5	0.0
hame_12409__hame_20175	0.04177	0.4183	3663.0	138.0	1.69353	GF_001057	0.9069	56.7614	4.0	0.016	153.0	hame_12409	hame_20175	0.5	0.0
hame_10096__hame_10099	0.27865	0.70072	4005.0	990.0	0.43212	GF_000693	0.2058	1.7185	4.0	0.1198	1116.0	hame_10099	hame_10096	1.0	1.0
hame_10099__hame_12520	0.30037	0.42893	4005.0	990.0	1.51362	GF_000693	0.7928	67.6774	5.0	0.0117	1203.0	hame_12520	hame_10099	0.5	0.0
hame_10096__hame_12520	0.27341	0.42648	4005.0	990.0	1.52845	GF_000693	0.7529	68.8407	5.0	0.0109	1095.0	hame_12520	hame_10096	0.5	0.0
hame_12520__hame_6555	0.25693	0.41108	4005.0	990.0	1.57791	GF_000693	0.9003	65.3442	6.0	0.0138	1029.0	hame_6555	hame_12520	0.33333	0.0
hame_10099__hame_6555	0.25468	0.40392	4005.0	990.0	1.88733	GF_000693	0.8827	69.663	6.0	0.0127	1020.0	hame_6555	hame_10099	0.33333	0.0
hame_10096__hame_6555	0.25543	0.40274	4005.0	990.0	1.90215	GF_000693	0.9338	72.4295	6.0	0.0129	1023.0	hame_6555	hame_10096	0.33333	0.0
hame_15842__hame_8630	0.42243	0.49853	4815.0	1071.0	1.144	GF_000416	0.7246	3.0239	6.0	0.2396	2034.0	hame_15842	hame_8630	1.0	1.0
hame_21444__hame_7181	0.26916	0.39892	4815.0	1071.0	1.44264	GF_000416	0.9296	3.9143	7.0	0.2375	1296.0	hame_21444	hame_7181	1.0	1.0
hame_12489__hame_12511	0.82305	0.65077	4815.0	1071.0	0.42674	GF_000416	0.2243	8.3364	8.0	0.0269	3963.0	hame_12489	hame_12511	1.0	0.0
hame_12489__hame_21444	0.42305	0.42023	4815.0	1071.0	1.62156	GF_000416	1.1689	56.9703	9.0	0.0205	2037.0	hame_21444	hame_12489	0.25	0.0
hame_12511__hame_21444	0.39315	0.45008	4815.0	1071.0	1.63183	GF_000416	1.2524	2.6612	9.0	0.4706	1893.0	hame_21444	hame_12511	0.25	1.0
hame_12489__hame_7181	0.25421	0.35866	4815.0	1071.0	1.98572	GF_000416	1.1169	63.5134	9.0	0.0176	1224.0	hame_7181	hame_12489	0.25	0.0
hame_12511__hame_7181	0.23178	0.37276	4815.0	1071.0	1.99599	GF_000416	1.141	59.0656	9.0	0.0193	1116.0	hame_7181	hame_12511	0.25	0.0
hame_15842__hame_21444	0.42555	0.39776	4815.0	1071.0	2.12696	GF_000416	1.5776	56.1902	10.0	0.0281	2049.0	hame_15842	hame_21444	0.125	0.0
hame_15842__hame_7181	0.25919	0.31571	4815.0	1071.0	2.49111	GF_000416	1.5399	58.0783	10.0	0.0265	1248.0	hame_15842	hame_7181	0.125	0.0
hame_12489__hame_15842	0.42928	0.39913	4815.0	1071.0	2.32993	GF_000416	1.9735	22.4829	10.0	0.0878	2067.0	hame_15842	hame_12489	0.125	0.0
hame_12511__hame_15842	0.40872	0.39533	4815.0	1071.0	2.34019	GF_000416	1.7683	24.5535	10.0	0.072	1968.0	hame_15842	hame_12511	0.125	0.0
hame_21444__hame_8630	0.40312	0.39773	4815.0	1071.0	2.12693	GF_000416	1.3996	6.7042	10.0	0.2088	1941.0	hame_8630	hame_21444	0.125	0.0
hame_7181__hame_8630	0.25421	0.34722	4815.0	1071.0	2.49109	GF_000416	1.4242	6.5915	10.0	0.2161	1224.0	hame_8630	hame_7181	0.125	0.0
hame_12489__hame_8630	0.40312	0.38382	4815.0	1071.0	2.3299	GF_000416	1.5954	4.2146	10.0	0.3785	1941.0	hame_8630	hame_12489	0.125	1.0
hame_12511__hame_8630	0.38255	0.40717	4815.0	1071.0	2.34016	GF_000416	1.3909	32.3302	10.0	0.043	1842.0	hame_8630	hame_12511	0.125	0.0
hame_14890__hame_3494	0.52432	0.98797	2220.0	651.0	0.02536	GF_000887	0.0088	0.0053	3.0	1.6785	1164.0	hame_3494	hame_14890	1.0	1.0
hame_15671__hame_3494	0.37838	0.94405	2220.0	651.0	0.08461	GF_000887	0.0703	0.0556	4.0	1.2644	840.0	hame_15671	hame_3494	0.5	0.5
hame_14890__hame_15671	0.29324	0.9447	2220.0	651.0	0.05925	GF_000887	0.0604	0.0507	4.0	1.191	651.0	hame_15671	hame_14890	0.5	0.5
hame_20275__hame_9425	0.52597	0.48765	924.0	486.0	1.32462	GF_001676	0.6746	8.4922	2.0	0.0794	486.0	hame_9425	hame_20275	1.0	0.0
hame_10962__hame_429	1.0	1.0	249.0	249.0	0.0	GF_001132	0.0	0.0	2.0	0.001	249.0	hame_429	hame_10962	1.0	0.0
hame_10734__hame_15625	0.66197	0.43688	1065.0	705.0	1.58279	GF_001251	0.7735	71.5407	2.0	0.0108	705.0	hame_15625	hame_10734	1.0	0.0
hame_18734__hame_18887	0.45722	0.63938	1122.0	513.0	0.66355	GF_001812	0.3751	90.2581	2.0	0.0042	513.0	hame_18734	hame_18887	1.0	0.0
hame_85__hame_93	0.8811	0.63695	1413.0	1245.0	0.68769	GF_001103	0.3523	2.6038	2.0	0.1353	1245.0	hame_85	hame_93	1.0	1.0
hame_1358__hame_13835	0.26758	0.38767	7635.0	2043.0	1.81395	GF_001208	1.0468	58.1541	2.0	0.018	2043.0	hame_1358	hame_13835	1.0	0.0
hame_11809__hame_4211	0.67419	0.50595	3987.0	2688.0	1.44403	GF_001426	0.7298	2.3314	2.0	0.313	2688.0	hame_4211	hame_11809	1.0	1.0
hame_10981__hame_17909	0.83666	0.46398	2406.0	2013.0	1.44134	GF_001737	0.6833	64.3182	2.0	0.0106	2013.0	hame_10981	hame_17909	1.0	0.0
hame_6279__hame_6294	0.5113	0.74717	1725.0	702.0	0.3789	GF_000965	0.1755	1.0626	3.0	0.1651	882.0	hame_6279	hame_6294	1.0	1.0
hame_6279__hame_6296	0.42087	0.74105	1725.0	702.0	0.39574	GF_000965	0.1972	0.9565	4.0	0.2062	726.0	hame_6296	hame_6279	0.5	0.5
hame_6294__hame_6296	0.74087	0.66667	1725.0	702.0	0.67523	GF_000965	0.3	1.0575	4.0	0.2837	1278.0	hame_6296	hame_6294	0.5	0.5
hame_16330__hame_19845	0.92047	0.57306	2565.0	2361.0	0.87943	GF_001120	0.4206	10.1672	2.0	0.0414	2361.0	hame_16330	hame_19845	1.0	0.0
hame_17015__hame_6829	0.77455	0.44601	1650.0	1278.0	1.65584	GF_001570	0.7831	8.026	2.0	0.0976	1278.0	hame_6829	hame_17015	1.0	0.0
hame_17947__hame_17951	0.91584	0.43423	606.0	555.0	1.65138	GF_001942	0.8461	8.8814	2.0	0.0953	555.0	hame_17947	hame_17951	1.0	0.0
hame_16933__hame_1896	0.11443	0.42105	11955.0	717.0	1.52098	GF_000821	0.6988	67.0803	3.0	0.0104	1368.0	hame_1896	hame_16933	1.0	0.0
hame_1686__hame_1896	0.16888	0.40466	11955.0	717.0	1.56366	GF_000821	0.9	66.4249	4.0	0.0135	2019.0	hame_1686	hame_1896	0.5	0.0
hame_1686__hame_16933	0.05997	0.39331	11955.0	717.0	2.20276	GF_000821	1.2131	45.0696	4.0	0.0269	717.0	hame_1686	hame_16933	0.5	0.0
hame_2769__hame_8875	0.19728	0.45764	6402.0	564.0	1.59576	GF_000819	0.7759	31.2132	3.0	0.0249	1263.0	hame_2769	hame_8875	1.0	0.0
hame_1635__hame_2769	0.0881	0.40071	6402.0	564.0	2.26253	GF_000819	1.0831	4.0118	4.0	0.27	564.0	hame_1635	hame_2769	0.5	1.0
hame_1635__hame_8875	0.52062	0.38674	6402.0	564.0	2.28095	GF_000819	1.1413	65.2162	4.0	0.0175	3333.0	hame_1635	hame_8875	0.5	0.0
hame_19457__hame_19458	1.0	1.0	450.0	450.0	0.0	GF_000427	0.0	0.0	6.0	99.0	450.0	hame_19457	hame_19458	1.0	0.0
hame_7811__hame_7812	1.0	0.99778	450.0	450.0	0.0	GF_000427	0.0	0.0048	7.0	0.001	450.0	hame_7811	hame_7812	1.0	0.0
hame_19456__hame_7811	1.0	0.99556	450.0	450.0	0.00702	GF_000427	0.0035	0.0065	8.0	0.5382	450.0	hame_7811	hame_19456	0.5	0.5
hame_19456__hame_7812	1.0	0.99333	450.0	450.0	0.00702	GF_000427	0.0036	0.0119	8.0	0.3048	450.0	hame_7812	hame_19456	0.5	0.5
hame_19457__hame_7811	1.0	0.99556	450.0	450.0	0.00703	GF_000427	0.0035	0.0064	9.0	0.5433	450.0	hame_19457	hame_7811	0.16667	0.25
hame_19457__hame_7812	1.0	0.99333	450.0	450.0	0.00703	GF_000427	0.0036	0.0118	9.0	0.3078	450.0	hame_19457	hame_7812	0.16667	0.25
hame_19456__hame_19457	1.0	0.99556	450.0	450.0	0.01404	GF_000427	0.0064	0.0001	9.0	99.0	450.0	hame_19457	hame_19456	0.16667	0.0
hame_19458__hame_7811	1.0	0.99556	450.0	450.0	0.00703	GF_000427	0.0035	0.0064	9.0	0.5433	450.0	hame_19458	hame_7811	0.16667	0.25
hame_19458__hame_7812	1.0	0.99333	450.0	450.0	0.00703	GF_000427	0.0036	0.0118	9.0	0.3078	450.0	hame_19458	hame_7812	0.16667	0.25
hame_19456__hame_19458	1.0	0.99556	450.0	450.0	0.01404	GF_000427	0.0064	0.0001	9.0	99.0	450.0	hame_19458	hame_19456	0.16667	0.0
hame_126__hame_1946	0.29086	0.45842	5250.0	1527.0	1.41076	GF_001105	0.7797	10.8124	2.0	0.0721	1527.0	hame_126	hame_1946	1.0	0.0
hame_15941__hame_17932	0.9619	0.82838	315.0	303.0	0.39832	GF_001891	0.1917	0.2172	2.0	0.8826	303.0	hame_15941	hame_17932	1.0	1.0
hame_12597__hame_7368	0.55936	0.68844	1314.0	471.0	0.6361	GF_000315	0.317	0.89	7.0	0.3562	735.0	hame_12597	hame_7368	1.0	1.0
hame_12597__hame_21045	0.50228	0.54848	1314.0	471.0	1.17513	GF_000315	0.4856	1.1963	8.0	0.4059	660.0	hame_21045	hame_12597	0.5	0.5
hame_21045__hame_7368	0.36073	0.57595	1314.0	471.0	1.22743	GF_000315	0.5858	1.0768	8.0	0.5441	474.0	hame_21045	hame_7368	0.5	0.5
hame_12485__hame_12486	0.71918	0.95979	1314.0	471.0	0.05343	GF_000315	0.0279	0.0734	9.0	0.3804	945.0	hame_12486	hame_12485	1.0	1.0
hame_12484__hame_12486	0.71918	0.91111	1314.0	471.0	0.1517	GF_000315	0.1038	0.1972	10.0	0.5265	945.0	hame_12484	hame_12486	0.5	0.5
hame_12484__hame_12485	0.71918	0.91534	1314.0	471.0	0.13897	GF_000315	0.0906	0.2053	10.0	0.4411	945.0	hame_12484	hame_12485	0.5	0.5
hame_12484__hame_4489	0.72603	0.61635	1314.0	471.0	0.71827	GF_000315	0.2767	36.0167	11.0	0.0077	954.0	hame_4489	hame_12484	0.33333	0.0
hame_12486__hame_4489	0.71005	0.63237	1314.0	471.0	0.69085	GF_000315	0.2451	9.0543	11.0	0.0271	933.0	hame_4489	hame_12486	0.33333	0.0
hame_12485__hame_4489	0.71005	0.62487	1314.0	471.0	0.67812	GF_000315	0.2624	5.5441	11.0	0.0473	933.0	hame_4489	hame_12485	0.33333	0.0
hame_21045__hame_4489	0.50457	0.44344	1314.0	471.0	1.83118	GF_000315	0.7012	13.113	12.0	0.0535	663.0	hame_21045	hame_4489	0.08333	0.0
hame_12484__hame_21045	0.54566	0.48954	1314.0	471.0	1.45181	GF_000315	0.5941	5.9424	12.0	0.1	717.0	hame_21045	hame_12484	0.08333	0.0
hame_12486__hame_21045	0.49772	0.49388	1314.0	471.0	1.4244	GF_000315	0.6217	3.8499	12.0	0.1615	654.0	hame_21045	hame_12486	0.08333	0.14286
hame_12485__hame_21045	0.49772	0.50306	1314.0	471.0	1.41167	GF_000315	0.5802	3.8783	12.0	0.1496	654.0	hame_21045	hame_12485	0.08333	0.14286
hame_12597__hame_4489	0.7032	0.53463	1314.0	471.0	1.40107	GF_000315	0.534	18.3115	12.0	0.0292	924.0	hame_12597	hame_4489	0.08333	0.0
hame_12484__hame_12597	0.71918	0.57354	1314.0	471.0	1.0217	GF_000315	0.4703	3.2438	12.0	0.145	945.0	hame_12597	hame_12484	0.08333	0.14286
hame_12486__hame_12597	0.70776	0.57312	1314.0	471.0	0.99429	GF_000315	0.4527	12.2688	12.0	0.0369	930.0	hame_12597	hame_12486	0.08333	0.0
hame_12485__hame_12597	0.70776	0.58495	1314.0	471.0	0.98156	GF_000315	0.4434	2.0646	12.0	0.2147	930.0	hame_12597	hame_12485	0.08333	0.14286
hame_4489__hame_7368	0.56164	0.50678	1314.0	471.0	1.45338	GF_000315	0.5183	39.3749	12.0	0.0132	738.0	hame_7368	hame_4489	0.08333	0.0
hame_12484__hame_7368	0.56164	0.57182	1314.0	471.0	1.07401	GF_000315	0.4721	2.1619	12.0	0.2184	738.0	hame_7368	hame_12484	0.08333	0.14286
hame_12486__hame_7368	0.56164	0.57859	1314.0	471.0	1.0466	GF_000315	0.4296	1.962	12.0	0.219	738.0	hame_7368	hame_12486	0.08333	0.14286
hame_12485__hame_7368	0.56164	0.58266	1314.0	471.0	1.03387	GF_000315	0.4451	1.8258	12.0	0.2438	738.0	hame_7368	hame_12485	0.08333	0.14286
hame_7369__hame_9443	0.91837	0.50185	588.0	540.0	1.22053	GF_000990	0.5393	80.6063	3.0	0.0067	540.0	hame_7369	hame_9443	1.0	0.0
hame_18715__hame_7369	0.93367	0.48452	588.0	540.0	1.32588	GF_000990	0.5962	28.9701	4.0	0.0206	549.0	hame_18715	hame_7369	0.5	0.0
hame_18715__hame_9443	0.92347	0.45488	588.0	540.0	1.34234	GF_000990	0.6736	44.9665	4.0	0.015	543.0	hame_18715	hame_9443	0.5	0.0
hame_17553__hame_17555	0.5776	0.63318	2223.0	1284.0	0.82254	GF_001932	0.4152	1.4701	2.0	0.2824	1284.0	hame_17553	hame_17555	1.0	1.0
hame_16697__hame_17919	0.85809	0.51667	1818.0	1443.0	1.22806	GF_000679	0.5088	9.2818	4.0	0.0548	1560.0	hame_16697	hame_17919	1.0	0.0
hame_16697__hame_19818	0.83003	0.56262	1818.0	1443.0	0.88492	GF_000679	0.4042	13.9751	5.0	0.0289	1509.0	hame_19818	hame_16697	0.5	0.0
hame_17919__hame_19818	0.83168	0.46825	1818.0	1443.0	1.41186	GF_000679	0.5724	67.7509	5.0	0.0084	1512.0	hame_19818	hame_17919	0.5	0.0
hame_19818__hame_5591	0.80198	0.40398	1818.0	1443.0	2.11518	GF_000679	0.933	8.8523	6.0	0.1054	1458.0	hame_5591	hame_19818	0.33333	0.0
hame_16697__hame_5591	0.83828	0.37992	1818.0	1443.0	2.51827	GF_000679	0.9795	68.6876	6.0	0.0143	1524.0	hame_5591	hame_16697	0.33333	0.0
hame_17919__hame_5591	0.83993	0.37852	1818.0	1443.0	3.04521	GF_000679	1.0215	11.5172	6.0	0.0887	1527.0	hame_5591	hame_17919	0.33333	0.0
hame_2884__hame_2894	0.83524	0.59062	2094.0	1749.0	0.72728	GF_001335	0.389	3.5189	2.0	0.1105	1749.0	hame_2884	hame_2894	1.0	1.0
hame_13641__hame_17766	0.78273	0.48043	1077.0	843.0	1.28093	GF_001829	0.6698	64.2854	2.0	0.0104	843.0	hame_13641	hame_17766	1.0	0.0
hame_18788__hame_18820	0.81936	0.61199	2076.0	1614.0	0.83375	GF_000879	0.4298	1.6723	3.0	0.257	1701.0	hame_18788	hame_18820	1.0	1.0
hame_18788__hame_3230	0.78179	0.5342	2076.0	1614.0	0.95351	GF_000879	0.4879	51.2535	4.0	0.0095	1623.0	hame_3230	hame_18788	0.5	0.0
hame_18820__hame_3230	0.78179	0.47874	2076.0	1614.0	1.36594	GF_000879	0.6524	5.9318	4.0	0.11	1623.0	hame_3230	hame_18820	0.5	0.0
hame_18441__hame_18464	0.09116	0.48657	11025.0	1005.0	1.25399	GF_001953	0.8594	68.0256	2.0	0.0126	1005.0	hame_18441	hame_18464	1.0	0.0
hame_15317__hame_4753	0.44089	1.0	939.0	414.0	0.0	GF_001460	0.0	0.0	2.0	0.4148	414.0	hame_4753	hame_15317	1.0	0.0
hame_12096__hame_12184	0.5	0.57067	4500.0	1908.0	0.82714	GF_000542	0.3784	55.3221	5.0	0.0068	2250.0	hame_12096	hame_12184	1.0	0.0
hame_12096__hame_16650	0.54467	0.52305	4500.0	1908.0	1.04206	GF_000542	0.4168	67.63	6.0	0.0062	2451.0	hame_16650	hame_12096	0.5	0.0
hame_12184__hame_16650	0.50133	0.51551	4500.0	1908.0	1.07264	GF_000542	0.467	65.3374	6.0	0.0071	2256.0	hame_16650	hame_12184	0.5	0.0
hame_11380__hame_16650	0.49	0.49297	4500.0	1908.0	1.23212	GF_000542	0.5606	63.7724	7.0	0.0088	2205.0	hame_11380	hame_16650	0.33333	0.0
hame_11380__hame_12096	0.49067	0.47962	4500.0	1908.0	1.32548	GF_000542	0.5906	64.4962	7.0	0.0092	2208.0	hame_11380	hame_12096	0.33333	0.0
hame_11380__hame_12184	0.49067	0.50045	4500.0	1908.0	1.35606	GF_000542	0.5119	63.6595	7.0	0.008	2208.0	hame_11380	hame_12184	0.33333	0.0
hame_11380__hame_6544	0.43	0.42274	4500.0	1908.0	1.91633	GF_000542	0.8633	65.0307	8.0	0.0133	1935.0	hame_6544	hame_11380	0.25	0.0
hame_16650__hame_6544	0.54267	0.42465	4500.0	1908.0	1.92284	GF_000542	0.7815	68.0993	8.0	0.0115	2442.0	hame_6544	hame_16650	0.25	0.0
hame_12096__hame_6544	0.46067	0.4081	4500.0	1908.0	2.0162	GF_000542	0.9007	66.3724	8.0	0.0136	2073.0	hame_6544	hame_12096	0.25	0.0
hame_12184__hame_6544	0.43267	0.41962	4500.0	1908.0	2.04678	GF_000542	0.8664	66.9028	8.0	0.013	1947.0	hame_6544	hame_12184	0.25	0.0
hame_14302__hame_14303	0.56587	0.6145	1389.0	786.0	0.70838	GF_001850	0.347	13.5255	2.0	0.0257	786.0	hame_14302	hame_14303	1.0	0.0
hame_2890__hame_9931	0.78982	0.60084	3597.0	2841.0	0.75067	GF_001336	0.4056	7.9258	2.0	0.0512	2841.0	hame_2890	hame_9931	1.0	0.0
hame_6957__hame_6959	1.0	1.0	378.0	378.0	0.0	GF_001577	0.0	0.0	2.0	0.519	378.0	hame_6957	hame_6959	1.0	0.0
hame_12608__hame_17165	0.77554	0.50622	3729.0	1710.0	1.10398	GF_001039	0.5368	10.5649	3.0	0.0508	2892.0	hame_17165	hame_12608	1.0	0.0
hame_10494__hame_17165	0.46581	0.42142	3729.0	1710.0	1.8564	GF_001039	0.8459	21.1508	4.0	0.04	1737.0	hame_10494	hame_17165	0.5	0.0
hame_10494__hame_12608	0.47466	0.44802	3729.0	1710.0	1.64876	GF_001039	0.7506	72.4974	4.0	0.0104	1770.0	hame_10494	hame_12608	0.5	0.0
hame_9273__hame_9302	0.35614	0.71757	1710.0	606.0	0.4809	GF_000598	0.2527	1.5519	4.0	0.1628	609.0	hame_9302	hame_9273	1.0	1.0
hame_9302__hame_953	0.35614	0.52381	1710.0	606.0	1.24509	GF_000598	0.5852	76.0649	5.0	0.0077	609.0	hame_953	hame_9302	0.5	0.0
hame_9273__hame_953	0.35614	0.53695	1710.0	606.0	1.17345	GF_000598	0.5362	75.0344	5.0	0.0071	609.0	hame_953	hame_9273	0.5	0.0
hame_17444__hame_953	0.35614	0.47783	1710.0	606.0	1.29958	GF_000598	0.684	64.6035	6.0	0.0106	609.0	hame_17444	hame_953	0.33333	0.0
hame_17444__hame_9302	0.35439	0.46865	1710.0	606.0	1.84349	GF_000598	0.7826	77.5164	6.0	0.0101	606.0	hame_17444	hame_9302	0.33333	0.0
hame_17444__hame_9273	0.35439	0.4571	1710.0	606.0	1.77185	GF_000598	0.7534	73.657	6.0	0.0102	606.0	hame_17444	hame_9273	0.33333	0.0
hame_18540__hame_21431	0.03906	1.0	2304.0	90.0	0.0	GF_001956	0.0	0.0	2.0	0.001	90.0	hame_18540	hame_21431	1.0	0.0
hame_11503__hame_11919	0.78431	0.53	765.0	600.0	1.10564	GF_001756	0.5069	5.0201	2.0	0.101	600.0	hame_11503	hame_11919	1.0	0.0
hame_2605__hame_8307	0.6539	0.4198	2193.0	1434.0	1.70824	GF_001318	0.9078	67.2898	2.0	0.0135	1434.0	hame_2605	hame_8307	1.0	0.0
hame_10107__hame_225	0.96907	1.0	873.0	846.0	0.0	GF_000763	0.0	0.0	3.0	0.4738	846.0	hame_225	hame_10107	1.0	0.0
hame_18273__hame_225	0.96907	1.0	873.0	846.0	0.0	GF_000763	0.0	0.0	4.0	0.4374	846.0	hame_225	hame_18273	0.5	0.0
hame_10107__hame_18273	0.96907	1.0	873.0	846.0	0.0	GF_000763	0.0	0.0	4.0	0.3571	846.0	hame_10107	hame_18273	0.5	0.0
hame_6691__hame_9546	0.29614	0.43865	3495.0	372.0	1.69165	GF_000244	0.7074	20.6861	9.0	0.0342	1035.0	hame_6691	hame_9546	1.0	0.0
hame_21940__hame_6691	0.31845	0.46541	3495.0	372.0	1.70613	GF_000244	0.7156	28.0181	10.0	0.0255	1113.0	hame_21940	hame_6691	0.5	0.0
hame_21940__hame_9546	0.48927	0.40468	3495.0	372.0	2.13578	GF_000244	0.711	68.9463	10.0	0.0103	1710.0	hame_21940	hame_9546	0.5	0.0
hame_11423__hame_20364	0.39313	0.52111	3495.0	372.0	1.1045	GF_000244	0.4399	16.8228	11.0	0.0261	1374.0	hame_11423	hame_20364	1.0	0.0
hame_11423__hame_863	0.40343	0.47305	3495.0	372.0	1.4735	GF_000244	0.516	61.4308	12.0	0.0084	1410.0	hame_863	hame_11423	0.5	0.0
hame_20364__hame_863	0.40086	0.46681	3495.0	372.0	1.58344	GF_000244	0.4663	6.7084	12.0	0.0695	1401.0	hame_863	hame_20364	0.5	0.0
hame_12343__hame_863	0.33219	0.41258	3495.0	372.0	2.1612	GF_000244	0.8427	3.3168	13.0	0.2541	1161.0	hame_12343	hame_863	0.33333	1.0
hame_11423__hame_12343	0.32618	0.38772	3495.0	372.0	2.37934	GF_000244	0.8443	63.8488	13.0	0.0132	1140.0	hame_12343	hame_11423	0.33333	0.0
hame_12343__hame_20364	0.32704	0.38583	3495.0	372.0	2.48928	GF_000244	0.9909	59.3298	13.0	0.0167	1143.0	hame_12343	hame_20364	0.33333	0.0
hame_10805__hame_12343	0.16395	0.41187	3495.0	372.0	2.40096	GF_000244	0.9547	63.9934	14.0	0.0149	573.0	hame_10805	hame_12343	0.25	0.0
hame_10805__hame_863	0.23605	0.4897	3495.0	372.0	1.63888	GF_000244	0.6058	12.2863	14.0	0.0493	825.0	hame_10805	hame_863	0.25	0.0
hame_10805__hame_11423	0.23004	0.46517	3495.0	372.0	1.85702	GF_000244	0.6394	30.8777	14.0	0.0207	804.0	hame_10805	hame_11423	0.25	0.0
hame_10805__hame_20364	0.22318	0.46923	3495.0	372.0	1.96696	GF_000244	0.6133	20.942	14.0	0.0293	780.0	hame_10805	hame_20364	0.25	0.0
hame_10805__hame_21940	0.21459	0.46267	3495.0	372.0	1.78156	GF_000244	0.736	6.3765	15.0	0.1154	750.0	hame_21940	hame_10805	0.06667	0.0
hame_12343__hame_21940	0.24292	0.40047	3495.0	372.0	2.61299	GF_000244	0.7605	63.1271	15.0	0.012	849.0	hame_21940	hame_12343	0.06667	0.0
hame_21940__hame_863	0.3073	0.46276	3495.0	372.0	1.85091	GF_000244	0.6355	2.9383	15.0	0.2163	1074.0	hame_21940	hame_863	0.06667	0.33333
hame_11423__hame_21940	0.29957	0.43362	3495.0	372.0	2.06905	GF_000244	0.7175	4.2973	15.0	0.167	1047.0	hame_21940	hame_11423	0.06667	0.33333
hame_20364__hame_21940	0.41288	0.42412	3495.0	372.0	2.17899	GF_000244	0.6647	61.5854	15.0	0.0108	1443.0	hame_21940	hame_20364	0.06667	0.0
hame_10805__hame_6691	0.20858	0.44856	3495.0	372.0	1.93265	GF_000244	0.8857	17.3788	15.0	0.051	729.0	hame_6691	hame_10805	0.06667	0.0
hame_12343__hame_6691	0.24034	0.3881	3495.0	372.0	2.76409	GF_000244	0.961	15.1418	15.0	0.0635	840.0	hame_6691	hame_12343	0.06667	0.0
hame_6691__hame_863	0.30386	0.44068	3495.0	372.0	2.00201	GF_000244	0.7626	14.8098	15.0	0.0515	1062.0	hame_6691	hame_863	0.06667	0.0
hame_11423__hame_6691	0.29957	0.42789	3495.0	372.0	2.22015	GF_000244	0.7614	20.1803	15.0	0.0377	1047.0	hame_6691	hame_11423	0.06667	0.0
hame_20364__hame_6691	0.29614	0.4058	3495.0	372.0	2.33009	GF_000244	0.6922	74.8194	15.0	0.0093	1035.0	hame_6691	hame_20364	0.06667	0.0
hame_10805__hame_9546	0.22318	0.45769	3495.0	372.0	2.36231	GF_000244	0.7973	4.0814	15.0	0.1953	780.0	hame_9546	hame_10805	0.06667	0.33333
hame_12343__hame_9546	0.23348	0.36887	3495.0	372.0	3.19374	GF_000244	0.9244	63.5712	15.0	0.0145	816.0	hame_9546	hame_12343	0.06667	0.0
hame_863__hame_9546	0.29185	0.40392	3495.0	372.0	2.43166	GF_000244	0.9411	7.226	15.0	0.1302	1020.0	hame_9546	hame_863	0.06667	0.0
hame_11423__hame_9546	0.27983	0.40491	3495.0	372.0	2.6498	GF_000244	0.8653	5.5974	15.0	0.1546	978.0	hame_9546	hame_11423	0.06667	0.0
hame_20364__hame_9546	0.39828	0.39583	3495.0	372.0	2.75974	GF_000244	0.8373	75.1293	15.0	0.0111	1392.0	hame_9546	hame_20364	0.06667	0.0
hame_20696__hame_21940	0.20343	0.35865	3495.0	372.0	2.63293	GF_000244	1.3532	69.9888	16.0	0.0193	711.0	hame_20696	hame_21940	0.125	0.0
hame_20696__hame_6691	0.16481	0.3316	3495.0	372.0	2.78403	GF_000244	1.5861	76.8762	16.0	0.0206	576.0	hame_20696	hame_6691	0.125	0.0
hame_20696__hame_9546	0.21545	0.37849	3495.0	372.0	3.21368	GF_000244	1.599	9.9019	16.0	0.1615	753.0	hame_20696	hame_9546	0.125	0.0
hame_10805__hame_20696	0.19657	0.35953	3495.0	372.0	2.63824	GF_000244	1.3287	68.4266	16.0	0.0194	687.0	hame_20696	hame_10805	0.125	0.0
hame_12343__hame_20696	0.12275	0.31935	3495.0	372.0	3.46967	GF_000244	1.6408	71.7183	16.0	0.0229	429.0	hame_20696	hame_12343	0.125	0.0
hame_20696__hame_863	0.18455	0.36124	3495.0	372.0	2.70759	GF_000244	1.2805	63.1281	16.0	0.0203	645.0	hame_20696	hame_863	0.125	0.0
hame_11423__hame_20696	0.17511	0.35784	3495.0	372.0	2.92573	GF_000244	1.5944	44.41	16.0	0.0359	612.0	hame_20696	hame_11423	0.125	0.0
hame_20364__hame_20696	0.19142	0.34081	3495.0	372.0	3.03567	GF_000244	1.6231	68.5306	16.0	0.0237	669.0	hame_20696	hame_20364	0.125	0.0
hame_2203__hame_22178	0.08377	0.94035	3402.0	114.0	0.2206	GF_000218	0.024	0.1603	10.0	0.1497	285.0	hame_22178	hame_2203	1.0	1.0
hame_12054__hame_15424	0.08995	0.95098	3402.0	114.0	0.06697	GF_000218	0.0396	0.0285	11.0	1.3885	306.0	hame_15424	hame_12054	1.0	1.0
hame_11378__hame_2037	0.31217	0.96328	3402.0	114.0	0.22313	GF_000218	0.0443	0.0004	12.0	99.0	1062.0	hame_11378	hame_2037	1.0	0.0
hame_3263__hame_4091	0.1649	0.95009	3402.0	114.0	0.07301	GF_000218	0.078	0.1935	13.0	0.4032	561.0	hame_3263	hame_4091	1.0	1.0
hame_11378__hame_3263	0.15608	0.96234	3402.0	114.0	0.08068	GF_000218	0.0001	0.1379	14.0	0.001	531.0	hame_11378	hame_3263	0.25	0.25
hame_11378__hame_4091	0.30952	0.95442	3402.0	114.0	0.10901	GF_000218	0.076	0.2657	14.0	0.2859	1053.0	hame_11378	hame_4091	0.25	0.25
hame_2037__hame_3263	0.1746	0.95623	3402.0	114.0	0.24651	GF_000218	0.0523	0.0627	14.0	0.8341	594.0	hame_2037	hame_3263	0.25	0.25
hame_2037__hame_4091	0.32099	0.94505	3402.0	114.0	0.27484	GF_000218	0.1386	0.1703	14.0	0.8138	1092.0	hame_2037	hame_4091	0.25	0.25
hame_11378__hame_18022	0.27337	0.95914	3402.0	114.0	0.10743	GF_000218	0.023	0.085	15.0	0.2704	930.0	hame_18022	hame_11378	0.25	0.25
hame_18022__hame_2037	0.27249	0.95469	3402.0	114.0	0.27326	GF_000218	0.0488	0.0375	15.0	1.299	927.0	hame_18022	hame_2037	0.25	0.25
hame_18022__hame_3263	0.12522	0.9554	3402.0	114.0	0.07882	GF_000218	0.0257	0.0981	15.0	0.2617	426.0	hame_18022	hame_3263	0.25	0.25
hame_18022__hame_4091	0.26984	0.94336	3402.0	114.0	0.10715	GF_000218	0.1057	0.237	15.0	0.4461	918.0	hame_18022	hame_4091	0.25	0.25
hame_15424__hame_18022	0.08995	0.93791	3402.0	114.0	0.12884	GF_000218	0.0507	0.0328	16.0	1.5457	306.0	hame_15424	hame_18022	0.1	0.125
hame_11378__hame_15424	0.12081	0.94891	3402.0	114.0	0.1307	GF_000218	0.0349	0.0004	16.0	99.0	411.0	hame_15424	hame_11378	0.1	0.0
hame_15424__hame_2037	0.18871	0.84112	3402.0	114.0	0.29653	GF_000218	0.0497	0.0005	16.0	99.0	642.0	hame_15424	hame_2037	0.1	0.0
hame_15424__hame_3263	0.14021	0.94969	3402.0	114.0	0.10209	GF_000218	0.0253	0.0632	16.0	0.4003	477.0	hame_15424	hame_3263	0.1	0.125
hame_15424__hame_4091	0.12963	0.92063	3402.0	114.0	0.13043	GF_000218	0.1061	0.1857	16.0	0.5715	441.0	hame_15424	hame_4091	0.1	0.125
hame_12054__hame_18022	0.24868	0.96454	3402.0	114.0	0.09134	GF_000218	0.0399	0.0602	16.0	0.6629	846.0	hame_12054	hame_18022	0.1	0.125
hame_11378__hame_12054	0.2575	0.96575	3402.0	114.0	0.0932	GF_000218	0.0118	0.0743	16.0	0.1591	876.0	hame_12054	hame_11378	0.1	0.125
hame_12054__hame_2037	0.25661	0.95876	3402.0	114.0	0.25903	GF_000218	0.0703	0.0283	16.0	2.4865	873.0	hame_12054	hame_2037	0.1	0.125
hame_12054__hame_3263	0.12522	0.98122	3402.0	114.0	0.06459	GF_000218	0.014	0.0246	16.0	0.5689	426.0	hame_12054	hame_3263	0.1	0.125
hame_12054__hame_4091	0.25397	0.95602	3402.0	114.0	0.09293	GF_000218	0.0935	0.1379	16.0	0.6777	864.0	hame_12054	hame_4091	0.1	0.125
hame_15424__hame_22048	0.18871	0.9595	3402.0	114.0	0.08003	GF_000218	0.0478	0.0797	17.0	0.6001	642.0	hame_22048	hame_15424	0.14286	0.14286
hame_12054__hame_22048	0.2522	0.98368	3402.0	114.0	0.04253	GF_000218	0.0359	0.0375	17.0	0.9579	858.0	hame_22048	hame_12054	0.14286	0.14286
hame_18022__hame_22048	0.26808	0.96491	3402.0	114.0	0.09442	GF_000218	0.0487	0.1194	17.0	0.4077	912.0	hame_22048	hame_18022	0.14286	0.14286
hame_11378__hame_22048	0.30776	0.96753	3402.0	114.0	0.09628	GF_000218	0.022	0.1676	17.0	0.1315	1047.0	hame_22048	hame_11378	0.14286	0.14286
hame_2037__hame_22048	0.40212	0.85819	3402.0	114.0	0.26211	GF_000218	0.0762	0.0716	17.0	1.0649	1368.0	hame_22048	hame_2037	0.14286	0.14286
hame_22048__hame_3263	0.17549	0.9732	3402.0	114.0	0.06767	GF_000218	0.0231	0.086	17.0	0.2689	597.0	hame_22048	hame_3263	0.14286	0.14286
hame_22048__hame_4091	0.31658	0.96007	3402.0	114.0	0.09601	GF_000218	0.0909	0.212	17.0	0.4286	1077.0	hame_22048	hame_4091	0.14286	0.14286
hame_22048__hame_22178	0.37743	0.82788	3402.0	114.0	0.32552	GF_000218	0.0329	0.0548	18.0	0.6007	1284.0	hame_22178	hame_22048	0.0625	0.06667
hame_15424__hame_22178	0.17284	0.95748	3402.0	114.0	0.36742	GF_000218	0.0358	0.0374	18.0	0.957	588.0	hame_22178	hame_15424	0.0625	0.06667
hame_12054__hame_22178	0.23104	0.7888	3402.0	114.0	0.32992	GF_000218	0.0243	0.0002	18.0	99.0	786.0	hame_22178	hame_12054	0.0625	0.0
hame_18022__hame_22178	0.24691	0.75	3402.0	114.0	0.38181	GF_000218	0.0364	0.0742	18.0	0.491	840.0	hame_22178	hame_18022	0.0625	0.06667
hame_11378__hame_22178	0.2866	0.77231	3402.0	114.0	0.38367	GF_000218	0.0106	0.1258	18.0	0.0844	975.0	hame_22178	hame_11378	0.0625	0.06667
hame_2037__hame_22178	0.44356	0.66534	3402.0	114.0	0.5495	GF_000218	0.065	0.0326	18.0	1.9963	1509.0	hame_22178	hame_2037	0.0625	0.06667
hame_22178__hame_3263	0.15961	0.96869	3402.0	114.0	0.35507	GF_000218	0.0113	0.0433	18.0	0.2613	543.0	hame_22178	hame_3263	0.0625	0.06667
hame_22178__hame_4091	0.29894	0.76991	3402.0	114.0	0.3834	GF_000218	0.0903	0.1604	18.0	0.5633	1017.0	hame_22178	hame_4091	0.0625	0.06667
hame_2203__hame_22048	0.09965	0.9115	3402.0	114.0	0.22676	GF_000218	0.0371	0.2064	18.0	0.1797	339.0	hame_2203	hame_22048	0.0625	0.06667
hame_15424__hame_2203	0.09965	0.9174	3402.0	114.0	0.26866	GF_000218	0.0375	0.1054	18.0	0.3553	339.0	hame_2203	hame_15424	0.0625	0.06667
hame_12054__hame_2203	0.04938	0.91667	3402.0	114.0	0.23116	GF_000218	0.0264	0.1267	18.0	0.2082	168.0	hame_2203	hame_12054	0.0625	0.06667
hame_18022__hame_2203	0.04938	0.91071	3402.0	114.0	0.28305	GF_000218	0.0381	0.1424	18.0	0.2679	168.0	hame_2203	hame_18022	0.0625	0.06667
hame_11378__hame_2203	0.08025	0.92308	3402.0	114.0	0.28491	GF_000218	0.0114	0.1839	18.0	0.0618	273.0	hame_2203	hame_11378	0.0625	0.06667
hame_2037__hame_2203	0.09965	0.9056	3402.0	114.0	0.45074	GF_000218	0.0643	0.1019	18.0	0.631	339.0	hame_2203	hame_2037	0.0625	0.06667
hame_2203__hame_3263	0.09965	0.90855	3402.0	114.0	0.2563	GF_000218	0.0127	0.1723	18.0	0.0739	339.0	hame_2203	hame_3263	0.0625	0.06667
hame_2203__hame_4091	0.08907	0.86139	3402.0	114.0	0.28464	GF_000218	0.0914	0.3387	18.0	0.2698	303.0	hame_2203	hame_4091	0.0625	0.06667
hame_13288__hame_427	0.39917	0.4316	5787.0	2118.0	1.71218	GF_000770	0.8586	64.1946	3.0	0.0134	2310.0	hame_427	hame_13288	1.0	0.0
hame_1914__hame_427	0.41317	0.39481	5787.0	2118.0	1.88487	GF_000770	0.9488	67.5189	4.0	0.0141	2391.0	hame_1914	hame_427	0.5	0.0
hame_13288__hame_1914	0.3945	0.40736	5787.0	2118.0	1.83697	GF_000770	0.9117	67.0225	4.0	0.0136	2283.0	hame_1914	hame_13288	0.5	0.0
hame_15993__hame_17552	0.38106	0.51775	2661.0	237.0	1.02312	GF_000010	0.6848	70.8983	60.0	0.0097	1014.0	hame_15993	hame_17552	1.0	0.0
hame_14172__hame_14173	0.4239	0.99379	2661.0	237.0	0.0043	GF_000010	0.0057	0.0586	61.0	0.0966	1128.0	hame_14172	hame_14173	1.0	1.0
hame_14044__hame_14124	0.42277	0.82667	2661.0	237.0	0.21565	GF_000010	0.1252	0.3508	62.0	0.3569	1125.0	hame_14044	hame_14124	1.0	1.0
hame_14044__hame_14172	0.42277	0.77689	2661.0	237.0	0.24012	GF_000010	0.1272	0.6324	63.0	0.2011	1125.0	hame_14172	hame_14044	0.25	0.25
hame_14124__hame_14172	0.4239	0.87323	2661.0	237.0	0.02447	GF_000010	0.0056	0.3618	63.0	0.0156	1128.0	hame_14172	hame_14124	0.25	0.25
hame_14044__hame_14173	0.42277	0.77956	2661.0	237.0	0.24016	GF_000010	0.1195	0.6101	63.0	0.1958	1125.0	hame_14173	hame_14044	0.25	0.25
hame_14124__hame_14173	0.4239	0.875	2661.0	237.0	0.02451	GF_000010	0.0003	0.3344	63.0	0.001	1128.0	hame_14173	hame_14124	0.25	0.25
hame_382__hame_412	0.4239	0.89894	2661.0	237.0	0.03305	GF_000010	0.0284	0.521	64.0	0.0545	1128.0	hame_412	hame_382	1.0	1.0
hame_369__hame_412	0.4239	0.92642	2661.0	237.0	0.02937	GF_000010	0.0292	0.4888	65.0	0.0598	1128.0	hame_369	hame_412	0.5	0.5
hame_369__hame_382	0.4239	0.91046	2661.0	237.0	0.03216	GF_000010	0.0054	0.0447	65.0	0.12	1128.0	hame_369	hame_382	0.5	0.5
hame_380__hame_402	0.4239	0.91312	2661.0	237.0	0.03414	GF_000010	0.032	0.3668	66.0	0.0871	1128.0	hame_402	hame_380	1.0	1.0
hame_384__hame_402	0.4239	0.90869	2661.0	237.0	0.05171	GF_000010	0.0441	0.3547	67.0	0.1243	1128.0	hame_402	hame_384	0.5	0.5
hame_380__hame_384	0.4239	0.9273	2661.0	237.0	0.0333	GF_000010	0.0394	0.6031	67.0	0.0654	1128.0	hame_380	hame_384	0.5	0.5
hame_369__hame_402	0.4239	0.90603	2661.0	237.0	0.04668	GF_000010	0.0157	0.1996	68.0	0.0784	1128.0	hame_369	hame_402	0.11111	0.11111
hame_369__hame_380	0.4239	0.9273	2661.0	237.0	0.02827	GF_000010	0.0167	0.2697	68.0	0.062	1128.0	hame_369	hame_380	0.11111	0.11111
hame_369__hame_384	0.4239	0.92465	2661.0	237.0	0.03541	GF_000010	0.0331	0.4232	68.0	0.0783	1128.0	hame_369	hame_384	0.11111	0.11111
hame_402__hame_412	0.4239	0.90957	2661.0	237.0	0.05614	GF_000010	0.0415	0.4681	68.0	0.0886	1128.0	hame_412	hame_402	0.11111	0.11111
hame_380__hame_412	0.4239	0.93174	2661.0	237.0	0.03774	GF_000010	0.0332	0.731	68.0	0.0455	1128.0	hame_412	hame_380	0.11111	0.11111
hame_384__hame_412	0.4239	0.92553	2661.0	237.0	0.04488	GF_000010	0.0398	0.7091	68.0	0.0562	1128.0	hame_412	hame_384	0.11111	0.11111
hame_382__hame_402	0.4239	0.88918	2661.0	237.0	0.05894	GF_000010	0.0207	0.2095	68.0	0.099	1128.0	hame_382	hame_402	0.11111	0.11111
hame_380__hame_382	0.4239	0.90514	2661.0	237.0	0.04053	GF_000010	0.0163	0.2909	68.0	0.056	1128.0	hame_382	hame_380	0.11111	0.11111
hame_382__hame_384	0.4239	0.90071	2661.0	237.0	0.04767	GF_000010	0.0327	0.4377	68.0	0.0746	1128.0	hame_382	hame_384	0.11111	0.11111
hame_369__hame_419	0.4239	0.90869	2661.0	237.0	0.04077	GF_000010	0.0114	0.1998	69.0	0.0569	1128.0	hame_419	hame_369	0.16667	0.16667
hame_412__hame_419	0.4239	0.91046	2661.0	237.0	0.05024	GF_000010	0.028	0.582	69.0	0.0482	1128.0	hame_419	hame_412	0.16667	0.16667
hame_382__hame_419	0.4239	0.90248	2661.0	237.0	0.05303	GF_000010	0.0058	0.1882	69.0	0.0308	1128.0	hame_419	hame_382	0.16667	0.16667
hame_402__hame_419	0.4239	0.91312	2661.0	237.0	0.06189	GF_000010	0.0263	0.2349	69.0	0.112	1128.0	hame_419	hame_402	0.16667	0.16667
hame_380__hame_419	0.4239	0.92021	2661.0	237.0	0.04348	GF_000010	0.022	0.3145	69.0	0.0701	1128.0	hame_419	hame_380	0.16667	0.16667
hame_384__hame_419	0.4239	0.91489	2661.0	237.0	0.05063	GF_000010	0.0394	0.4017	69.0	0.0982	1128.0	hame_419	hame_384	0.16667	0.16667
hame_307__hame_450	0.4239	0.81738	2661.0	237.0	0.13786	GF_000010	0.0729	0.3736	70.0	0.1951	1128.0	hame_307	hame_450	1.0	1.0
hame_307__hame_499	0.08906	0.88186	2661.0	237.0	0.17603	GF_000010	0.0704	0.4265	71.0	0.1652	237.0	hame_499	hame_307	0.5	0.5
hame_450__hame_499	0.08906	0.86076	2661.0	237.0	0.15077	GF_000010	0.0972	0.4633	71.0	0.2097	237.0	hame_499	hame_450	0.5	0.5
hame_452__hame_499	0.08906	0.8903	2661.0	237.0	0.20581	GF_000010	0.0774	0.36	72.0	0.215	237.0	hame_452	hame_499	0.33333	0.33333
hame_307__hame_452	0.4239	0.77216	2661.0	237.0	0.21407	GF_000010	0.0794	0.3668	72.0	0.2164	1128.0	hame_452	hame_307	0.33333	0.33333
hame_450__hame_452	0.4239	0.77837	2661.0	237.0	0.1888	GF_000010	0.106	0.3731	72.0	0.2843	1128.0	hame_452	hame_450	0.33333	0.33333
hame_407__hame_452	0.4239	0.82535	2661.0	237.0	0.1281	GF_000010	0.0428	0.3992	73.0	0.1072	1128.0	hame_452	hame_407	0.25	0.25
hame_407__hame_499	0.08906	0.89451	2661.0	237.0	0.11259	GF_000010	0.0603	0.4108	73.0	0.1467	237.0	hame_499	hame_407	0.25	0.25
hame_307__hame_407	0.4239	0.83245	2661.0	237.0	0.12085	GF_000010	0.0464	0.4045	73.0	0.1148	1128.0	hame_307	hame_407	0.25	0.25
hame_407__hame_450	0.4239	0.84397	2661.0	237.0	0.09559	GF_000010	0.0798	0.4323	73.0	0.1847	1128.0	hame_450	hame_407	0.25	0.25
hame_302__hame_517	0.42503	0.87268	2661.0	237.0	0.05065	GF_000010	0.0394	0.737	74.0	0.0534	1131.0	hame_517	hame_302	1.0	1.0
hame_518__hame_519	0.42503	0.8771	2661.0	237.0	0.06243	GF_000010	0.0343	0.8169	75.0	0.042	1131.0	hame_518	hame_519	1.0	1.0
hame_391__hame_395	0.42503	0.97347	2661.0	237.0	0.00636	GF_000010	0.0001	0.1218	76.0	0.001	1131.0	hame_395	hame_391	1.0	1.0
hame_392__hame_395	0.42503	0.96375	2661.0	237.0	0.01054	GF_000010	0.0054	0.2266	77.0	0.024	1131.0	hame_392	hame_395	0.5	0.5
hame_391__hame_392	0.42503	0.9779	2661.0	237.0	0.00418	GF_000010	0.0057	0.1743	77.0	0.0326	1131.0	hame_392	hame_391	0.5	0.5
hame_276__hame_392	0.42503	0.94607	2661.0	237.0	0.02588	GF_000010	0.0168	0.2712	78.0	0.062	1131.0	hame_276	hame_392	0.33333	0.33333
hame_276__hame_395	0.42503	0.94076	2661.0	237.0	0.03225	GF_000010	0.0114	0.1231	78.0	0.0925	1131.0	hame_276	hame_395	0.33333	0.33333
hame_276__hame_391	0.42503	0.95225	2661.0	237.0	0.02589	GF_000010	0.011	0.1626	78.0	0.0677	1131.0	hame_276	hame_391	0.33333	0.33333
hame_276__hame_393	0.42503	0.94341	2661.0	237.0	0.04315	GF_000010	0.0206	0.2535	79.0	0.0812	1131.0	hame_393	hame_276	0.25	0.25
hame_392__hame_393	0.42503	0.95933	2661.0	237.0	0.02569	GF_000010	0.0211	0.1899	79.0	0.1113	1131.0	hame_393	hame_392	0.25	0.25
hame_393__hame_395	0.42503	0.9496	2661.0	237.0	0.03206	GF_000010	0.0151	0.2028	79.0	0.0744	1131.0	hame_393	hame_395	0.25	0.25
hame_391__hame_393	0.42503	0.96198	2661.0	237.0	0.0257	GF_000010	0.0155	0.1435	79.0	0.1078	1131.0	hame_393	hame_391	0.25	0.25
hame_393__hame_516	0.42503	0.94695	2661.0	237.0	0.03872	GF_000010	0.0383	0.4842	80.0	0.0792	1131.0	hame_393	hame_516	0.2	0.2
hame_276__hame_516	0.42503	0.93811	2661.0	237.0	0.04729	GF_000010	0.0342	0.3522	80.0	0.0972	1131.0	hame_276	hame_516	0.2	0.2
hame_392__hame_516	0.42503	0.94607	2661.0	237.0	0.02984	GF_000010	0.0283	0.5632	80.0	0.0502	1131.0	hame_392	hame_516	0.2	0.2
hame_395__hame_516	0.42503	0.94607	2661.0	237.0	0.03621	GF_000010	0.0222	0.304	80.0	0.0729	1131.0	hame_395	hame_516	0.2	0.2
hame_391__hame_516	0.42503	0.95844	2661.0	237.0	0.02985	GF_000010	0.022	0.3453	80.0	0.0636	1131.0	hame_391	hame_516	0.2	0.2
hame_367__hame_393	0.11161	0.93266	2661.0	237.0	0.06397	GF_000010	0.0317	0.2297	81.0	0.138	297.0	hame_393	hame_367	0.16667	0.16667
hame_276__hame_367	0.11161	0.92593	2661.0	237.0	0.07254	GF_000010	0.0271	0.2657	81.0	0.1021	297.0	hame_276	hame_367	0.16667	0.16667
hame_367__hame_392	0.11161	0.93266	2661.0	237.0	0.05509	GF_000010	0.0219	0.2545	81.0	0.0861	297.0	hame_392	hame_367	0.16667	0.16667
hame_367__hame_395	0.11161	0.94276	2661.0	237.0	0.06145	GF_000010	0.0157	0.2275	81.0	0.0691	297.0	hame_395	hame_367	0.16667	0.16667
hame_367__hame_391	0.11161	0.94949	2661.0	237.0	0.05509	GF_000010	0.0159	0.1538	81.0	0.1036	297.0	hame_391	hame_367	0.16667	0.16667
hame_367__hame_516	0.11161	0.90236	2661.0	237.0	0.06401	GF_000010	0.0274	0.5295	81.0	0.0518	297.0	hame_516	hame_367	0.16667	0.16667
hame_393__hame_394	0.42503	0.93722	2661.0	237.0	0.04331	GF_000010	0.0214	0.21	82.0	0.1018	1131.0	hame_394	hame_393	0.14286	0.14286
hame_276__hame_394	0.42503	0.92308	2661.0	237.0	0.05188	GF_000010	0.0289	0.2781	82.0	0.1041	1131.0	hame_394	hame_276	0.14286	0.14286
hame_392__hame_394	0.42503	0.94341	2661.0	237.0	0.03442	GF_000010	0.0108	0.2865	82.0	0.0377	1131.0	hame_394	hame_392	0.14286	0.14286
hame_394__hame_395	0.42503	0.9496	2661.0	237.0	0.04079	GF_000010	0.0167	0.1808	82.0	0.0926	1131.0	hame_394	hame_395	0.14286	0.14286
hame_391__hame_394	0.42503	0.94518	2661.0	237.0	0.03443	GF_000010	0.0167	0.2733	82.0	0.061	1131.0	hame_394	hame_391	0.14286	0.14286
hame_394__hame_516	0.42503	0.9328	2661.0	237.0	0.04335	GF_000010	0.0402	0.4132	82.0	0.0972	1131.0	hame_394	hame_516	0.14286	0.14286
hame_367__hame_394	0.11161	0.91582	2661.0	237.0	0.06342	GF_000010	0.0217	0.3923	82.0	0.0553	297.0	hame_394	hame_367	0.14286	0.14286
hame_394__hame_518	0.42503	0.91866	2661.0	237.0	0.05588	GF_000010	0.0227	0.4877	83.0	0.0465	1131.0	hame_518	hame_394	0.0625	0.0625
hame_393__hame_518	0.42503	0.93103	2661.0	237.0	0.05643	GF_000010	0.0219	0.4325	83.0	0.0506	1131.0	hame_518	hame_393	0.0625	0.0625
hame_276__hame_518	0.42503	0.91954	2661.0	237.0	0.065	GF_000010	0.0225	0.3221	83.0	0.0699	1131.0	hame_518	hame_276	0.0625	0.0625
hame_392__hame_518	0.42503	0.93369	2661.0	237.0	0.04754	GF_000010	0.0227	0.5135	83.0	0.0442	1131.0	hame_518	hame_392	0.0625	0.0625
hame_395__hame_518	0.42503	0.93546	2661.0	237.0	0.05391	GF_000010	0.0167	0.24	83.0	0.0694	1131.0	hame_518	hame_395	0.0625	0.0625
hame_391__hame_518	0.42503	0.9443	2661.0	237.0	0.04755	GF_000010	0.0165	0.3111	83.0	0.0532	1131.0	hame_518	hame_391	0.0625	0.0625
hame_516__hame_518	0.42503	0.92838	2661.0	237.0	0.05647	GF_000010	0.0403	0.4738	83.0	0.085	1131.0	hame_518	hame_516	0.0625	0.0625
hame_367__hame_518	0.11161	0.90909	2661.0	237.0	0.07654	GF_000010	0.0218	0.502	83.0	0.0435	297.0	hame_518	hame_367	0.0625	0.0625
hame_394__hame_519	0.42503	0.87268	2661.0	237.0	0.08843	GF_000010	0.034	0.5451	83.0	0.0624	1131.0	hame_519	hame_394	0.0625	0.0625
hame_393__hame_519	0.42503	0.87445	2661.0	237.0	0.08898	GF_000010	0.0443	0.535	83.0	0.0829	1131.0	hame_519	hame_393	0.0625	0.0625
hame_276__hame_519	0.42503	0.86914	2661.0	237.0	0.09754	GF_000010	0.0398	0.3964	83.0	0.1005	1131.0	hame_519	hame_276	0.0625	0.0625
hame_392__hame_519	0.42503	0.8771	2661.0	237.0	0.08009	GF_000010	0.0342	0.6131	83.0	0.0557	1131.0	hame_519	hame_392	0.0625	0.0625
hame_395__hame_519	0.42503	0.87798	2661.0	237.0	0.08646	GF_000010	0.0281	0.4474	83.0	0.0629	1131.0	hame_519	hame_395	0.0625	0.0625
hame_391__hame_519	0.42503	0.88064	2661.0	237.0	0.0801	GF_000010	0.028	0.4974	83.0	0.0563	1131.0	hame_519	hame_391	0.0625	0.0625
hame_516__hame_519	0.42503	0.87533	2661.0	237.0	0.08901	GF_000010	0.0458	0.6661	83.0	0.0688	1131.0	hame_519	hame_516	0.0625	0.0625
hame_367__hame_519	0.11161	0.87205	2661.0	237.0	0.10909	GF_000010	0.0274	0.5968	83.0	0.0459	297.0	hame_519	hame_367	0.0625	0.0625
hame_518__hame_520	0.4239	0.92465	2661.0	237.0	0.03471	GF_000010	0.0227	0.5492	84.0	0.0413	1128.0	hame_520	hame_518	0.1	0.1
hame_519__hame_520	0.4239	0.88209	2661.0	237.0	0.06726	GF_000010	0.0459	0.7021	84.0	0.0654	1128.0	hame_520	hame_519	0.1	0.1
hame_394__hame_520	0.4239	0.91401	2661.0	237.0	0.04494	GF_000010	0.0345	0.6659	84.0	0.0517	1128.0	hame_520	hame_394	0.1	0.1
hame_393__hame_520	0.4239	0.93883	2661.0	237.0	0.04549	GF_000010	0.022	0.3916	84.0	0.0562	1128.0	hame_520	hame_393	0.1	0.1
hame_276__hame_520	0.4239	0.92199	2661.0	237.0	0.05406	GF_000010	0.0169	0.4044	84.0	0.0419	1128.0	hame_520	hame_276	0.1	0.1
hame_392__hame_520	0.4239	0.94415	2661.0	237.0	0.0366	GF_000010	0.0227	0.4494	84.0	0.0506	1128.0	hame_520	hame_392	0.1	0.1
hame_395__hame_520	0.4239	0.93617	2661.0	237.0	0.04297	GF_000010	0.0165	0.4429	84.0	0.0372	1128.0	hame_520	hame_395	0.1	0.1
hame_391__hame_520	0.4239	0.94504	2661.0	237.0	0.03661	GF_000010	0.0168	0.3406	84.0	0.0493	1128.0	hame_520	hame_391	0.1	0.1
hame_516__hame_520	0.4239	0.9273	2661.0	237.0	0.04553	GF_000010	0.0409	0.549	84.0	0.0744	1128.0	hame_520	hame_516	0.1	0.1
hame_367__hame_520	0.11161	0.89562	2661.0	237.0	0.0656	GF_000010	0.0337	0.4481	84.0	0.0753	297.0	hame_520	hame_367	0.1	0.1
hame_396__hame_397	0.42503	0.87533	2661.0	237.0	0.03571	GF_000010	0.0293	1.0785	85.0	0.0272	1131.0	hame_397	hame_396	1.0	1.0
hame_397__hame_520	0.4239	0.89096	2661.0	237.0	0.04032	GF_000010	0.023	0.7532	86.0	0.0305	1128.0	hame_520	hame_397	0.04545	0.04545
hame_396__hame_520	0.4239	0.875	2661.0	237.0	0.06038	GF_000010	0.0362	0.6703	86.0	0.054	1128.0	hame_520	hame_396	0.04545	0.04545
hame_397__hame_518	0.42503	0.8824	2661.0	237.0	0.05574	GF_000010	0.0234	0.6866	86.0	0.0341	1131.0	hame_518	hame_397	0.04545	0.04545
hame_396__hame_518	0.42503	0.87003	2661.0	237.0	0.0758	GF_000010	0.035	0.8061	86.0	0.0435	1131.0	hame_518	hame_396	0.04545	0.04545
hame_397__hame_519	0.42503	0.84173	2661.0	237.0	0.08828	GF_000010	0.0351	0.956	86.0	0.0367	1131.0	hame_519	hame_397	0.04545	0.04545
hame_396__hame_519	0.42503	0.83908	2661.0	237.0	0.10835	GF_000010	0.0426	0.6901	86.0	0.0617	1131.0	hame_519	hame_396	0.04545	0.04545
hame_394__hame_397	0.42503	0.88683	2661.0	237.0	0.06596	GF_000010	0.0236	0.5457	86.0	0.0433	1131.0	hame_394	hame_397	0.04545	0.04545
hame_394__hame_396	0.42503	0.88064	2661.0	237.0	0.08603	GF_000010	0.029	0.8215	86.0	0.0353	1131.0	hame_394	hame_396	0.04545	0.04545
hame_393__hame_397	0.42503	0.88064	2661.0	237.0	0.06651	GF_000010	0.0347	0.3925	86.0	0.0885	1131.0	hame_393	hame_397	0.04545	0.04545
hame_393__hame_396	0.42503	0.87356	2661.0	237.0	0.08658	GF_000010	0.0344	0.598	86.0	0.0576	1131.0	hame_393	hame_396	0.04545	0.04545
hame_276__hame_397	0.42503	0.86914	2661.0	237.0	0.07508	GF_000010	0.0306	0.4151	86.0	0.0737	1131.0	hame_276	hame_397	0.04545	0.04545
hame_276__hame_396	0.42503	0.86649	2661.0	237.0	0.09515	GF_000010	0.0351	0.4928	86.0	0.0713	1131.0	hame_276	hame_396	0.04545	0.04545
hame_392__hame_397	0.42503	0.89125	2661.0	237.0	0.05763	GF_000010	0.024	0.4475	86.0	0.0536	1131.0	hame_392	hame_397	0.04545	0.04545
hame_392__hame_396	0.42503	0.8771	2661.0	237.0	0.0777	GF_000010	0.0428	0.7878	86.0	0.0543	1131.0	hame_392	hame_396	0.04545	0.04545
hame_395__hame_397	0.42503	0.89478	2661.0	237.0	0.064	GF_000010	0.0191	0.3089	86.0	0.0617	1131.0	hame_395	hame_397	0.04545	0.04545
hame_395__hame_396	0.42503	0.8824	2661.0	237.0	0.08406	GF_000010	0.0353	0.5077	86.0	0.0695	1131.0	hame_395	hame_396	0.04545	0.04545
hame_391__hame_397	0.42503	0.89744	2661.0	237.0	0.05764	GF_000010	0.0182	0.4461	86.0	0.0408	1131.0	hame_391	hame_397	0.04545	0.04545
hame_391__hame_396	0.42503	0.88329	2661.0	237.0	0.0777	GF_000010	0.0362	0.4304	86.0	0.0842	1131.0	hame_391	hame_396	0.04545	0.04545
hame_397__hame_516	0.42503	0.8824	2661.0	237.0	0.06655	GF_000010	0.0421	0.5962	86.0	0.0706	1131.0	hame_516	hame_397	0.04545	0.04545
hame_396__hame_516	0.42503	0.87091	2661.0	237.0	0.08662	GF_000010	0.0565	0.6321	86.0	0.0893	1131.0	hame_516	hame_396	0.04545	0.04545
hame_367__hame_397	0.11161	0.86532	2661.0	237.0	0.08663	GF_000010	0.0227	0.544	86.0	0.0418	297.0	hame_367	hame_397	0.04545	0.04545
hame_367__hame_396	0.11161	0.86869	2661.0	237.0	0.10669	GF_000010	0.0346	0.4722	86.0	0.0733	297.0	hame_367	hame_396	0.04545	0.04545
hame_517__hame_520	0.4239	0.87589	2661.0	237.0	0.06996	GF_000010	0.0335	0.7253	87.0	0.0462	1128.0	hame_517	hame_520	0.03846	0.03846
hame_517__hame_518	0.42503	0.86649	2661.0	237.0	0.08538	GF_000010	0.0449	0.5638	87.0	0.0796	1131.0	hame_517	hame_518	0.03846	0.03846
hame_517__hame_519	0.42503	0.83908	2661.0	237.0	0.11793	GF_000010	0.0528	0.8712	87.0	0.0606	1131.0	hame_517	hame_519	0.03846	0.03846
hame_394__hame_517	0.42503	0.8771	2661.0	237.0	0.09561	GF_000010	0.0527	0.4795	87.0	0.11	1131.0	hame_517	hame_394	0.03846	0.03846
hame_393__hame_517	0.42503	0.87887	2661.0	237.0	0.09616	GF_000010	0.0495	0.4081	87.0	0.1214	1131.0	hame_517	hame_393	0.03846	0.03846
hame_276__hame_517	0.42503	0.88506	2661.0	237.0	0.10473	GF_000010	0.0276	0.4225	87.0	0.0653	1131.0	hame_517	hame_276	0.03846	0.03846
hame_392__hame_517	0.42503	0.88594	2661.0	237.0	0.08727	GF_000010	0.0452	0.5903	87.0	0.0765	1131.0	hame_517	hame_392	0.03846	0.03846
hame_395__hame_517	0.42503	0.88594	2661.0	237.0	0.09364	GF_000010	0.0386	0.3998	87.0	0.0966	1131.0	hame_517	hame_395	0.03846	0.03846
hame_391__hame_517	0.42503	0.89036	2661.0	237.0	0.08728	GF_000010	0.0382	0.3749	87.0	0.1018	1131.0	hame_517	hame_391	0.03846	0.03846
hame_516__hame_517	0.42503	0.88152	2661.0	237.0	0.0962	GF_000010	0.0503	0.4288	87.0	0.1172	1131.0	hame_517	hame_516	0.03846	0.03846
hame_367__hame_517	0.11161	0.87542	2661.0	237.0	0.11627	GF_000010	0.0502	0.5428	87.0	0.0925	297.0	hame_517	hame_367	0.03846	0.03846
hame_397__hame_517	0.42503	0.86472	2661.0	237.0	0.06666	GF_000010	0.0401	0.7735	87.0	0.0519	1131.0	hame_517	hame_397	0.03846	0.03846
hame_396__hame_517	0.42503	0.855	2661.0	237.0	0.08672	GF_000010	0.0339	0.7418	87.0	0.0457	1131.0	hame_517	hame_396	0.03846	0.03846
hame_302__hame_520	0.4239	0.85638	2661.0	237.0	0.08306	GF_000010	0.0393	0.8751	87.0	0.0449	1128.0	hame_302	hame_520	0.03846	0.03846
hame_302__hame_518	0.42503	0.85234	2661.0	237.0	0.09847	GF_000010	0.0401	0.9586	87.0	0.0419	1131.0	hame_302	hame_518	0.03846	0.03846
hame_302__hame_519	0.42503	0.82582	2661.0	237.0	0.13102	GF_000010	0.0414	0.8834	87.0	0.0469	1131.0	hame_302	hame_519	0.03846	0.03846
hame_302__hame_394	0.42503	0.86384	2661.0	237.0	0.1087	GF_000010	0.034	0.7978	87.0	0.0426	1131.0	hame_302	hame_394	0.03846	0.03846
hame_302__hame_393	0.42503	0.85588	2661.0	237.0	0.10925	GF_000010	0.0458	0.6729	87.0	0.068	1131.0	hame_302	hame_393	0.03846	0.03846
hame_276__hame_302	0.42503	0.85676	2661.0	237.0	0.11782	GF_000010	0.0466	0.7124	87.0	0.0653	1131.0	hame_302	hame_276	0.03846	0.03846
hame_302__hame_392	0.42503	0.86472	2661.0	237.0	0.10037	GF_000010	0.0405	0.9196	87.0	0.044	1131.0	hame_302	hame_392	0.03846	0.03846
hame_302__hame_395	0.42503	0.85765	2661.0	237.0	0.10673	GF_000010	0.0343	0.7326	87.0	0.0469	1131.0	hame_302	hame_395	0.03846	0.03846
hame_302__hame_391	0.42503	0.86649	2661.0	237.0	0.10037	GF_000010	0.034	0.6874	87.0	0.0495	1131.0	hame_302	hame_391	0.03846	0.03846
hame_302__hame_516	0.42503	0.85588	2661.0	237.0	0.10929	GF_000010	0.0395	0.7309	87.0	0.0541	1131.0	hame_302	hame_516	0.03846	0.03846
hame_302__hame_367	0.11161	0.84848	2661.0	237.0	0.12937	GF_000010	0.0339	0.9242	87.0	0.0366	297.0	hame_302	hame_367	0.03846	0.03846
hame_302__hame_397	0.42503	0.85411	2661.0	237.0	0.07975	GF_000010	0.0283	1.0207	87.0	0.0277	1131.0	hame_302	hame_397	0.03846	0.03846
hame_302__hame_396	0.42503	0.84615	2661.0	237.0	0.09982	GF_000010	0.0233	1.068	87.0	0.0218	1131.0	hame_302	hame_396	0.03846	0.03846
hame_285__hame_288	0.28523	0.94598	2661.0	237.0	0.01523	GF_000010	0.0105	0.1884	88.0	0.0558	759.0	hame_285	hame_288	1.0	1.0
hame_285__hame_286	0.4239	0.96454	2661.0	237.0	0.01489	GF_000010	0.0104	0.2628	89.0	0.0396	1128.0	hame_286	hame_285	0.5	0.5
hame_286__hame_288	0.28523	0.9473	2661.0	237.0	0.02496	GF_000010	0.0101	0.2722	89.0	0.037	759.0	hame_286	hame_288	0.5	0.5
hame_277__hame_424	0.4239	0.9867	2661.0	237.0	0.01073	GF_000010	0.0258	0.2555	90.0	0.1011	1128.0	hame_277	hame_424	1.0	1.0
hame_449__hame_491	0.4239	0.97163	2661.0	237.0	0.00434	GF_000010	0.0002	0.1602	91.0	0.001	1128.0	hame_449	hame_491	1.0	1.0
hame_277__hame_449	0.4239	0.97252	2661.0	237.0	0.01496	GF_000010	0.0104	0.1983	92.0	0.0523	1128.0	hame_277	hame_449	0.25	0.25
hame_277__hame_491	0.4239	0.96365	2661.0	237.0	0.0193	GF_000010	0.01	0.0942	92.0	0.1064	1128.0	hame_277	hame_491	0.25	0.25
hame_424__hame_449	0.4239	0.97074	2661.0	237.0	0.0187	GF_000010	0.016	0.2045	92.0	0.0784	1128.0	hame_424	hame_449	0.25	0.25
hame_424__hame_491	0.4239	0.95922	2661.0	237.0	0.02304	GF_000010	0.0152	0.2286	92.0	0.0666	1128.0	hame_424	hame_491	0.25	0.25
hame_488__hame_490	0.42503	0.98497	2661.0	237.0	0.00423	GF_000010	0.0	0.032	93.0	0.001	1131.0	hame_488	hame_490	1.0	1.0
hame_488__hame_489	0.42503	0.97613	2661.0	237.0	0.00844	GF_000010	0.005	0.2068	94.0	0.024	1131.0	hame_489	hame_488	0.5	0.5
hame_489__hame_490	0.42503	0.97878	2661.0	237.0	0.00422	GF_000010	0.0049	0.172	94.0	0.0288	1131.0	hame_489	hame_490	0.5	0.5
hame_284__hame_489	0.42503	0.97436	2661.0	237.0	0.00846	GF_000010	0.0001	0.0635	95.0	0.001	1131.0	hame_284	hame_489	0.33333	0.33333
hame_284__hame_488	0.42503	0.97878	2661.0	237.0	0.01269	GF_000010	0.005	0.1326	95.0	0.0374	1131.0	hame_284	hame_488	0.33333	0.33333
hame_284__hame_490	0.42503	0.97436	2661.0	237.0	0.00847	GF_000010	0.0051	0.0871	95.0	0.058	1131.0	hame_284	hame_490	0.33333	0.33333
hame_309__hame_422	0.42503	1.0	2661.0	237.0	0.0	GF_000010	0.0	0.0	96.0	0.001	1131.0	hame_309	hame_422	1.0	0.0
hame_420__hame_421	0.42503	1.0	2661.0	237.0	0.0	GF_000010	0.0	0.0	97.0	0.1711	1131.0	hame_420	hame_421	1.0	0.0
hame_309__hame_420	0.42503	0.98939	2661.0	237.0	0.00211	GF_000010	0.0001	0.0665	98.0	0.001	1131.0	hame_309	hame_420	0.25	0.25
hame_309__hame_421	0.42503	0.98939	2661.0	237.0	0.00211	GF_000010	0.0001	0.0665	98.0	0.001	1131.0	hame_309	hame_421	0.25	0.25
hame_420__hame_422	0.42503	0.98939	2661.0	237.0	0.00211	GF_000010	0.0001	0.0665	98.0	0.001	1131.0	hame_422	hame_420	0.25	0.25
hame_421__hame_422	0.42503	0.98939	2661.0	237.0	0.00211	GF_000010	0.0001	0.0665	98.0	0.001	1131.0	hame_422	hame_421	0.25	0.25
hame_308__hame_309	0.4239	0.97518	2661.0	237.0	0.01062	GF_000010	0.0049	0.1356	99.0	0.0364	1128.0	hame_309	hame_308	0.25	0.25
hame_308__hame_422	0.4239	0.97518	2661.0	237.0	0.01062	GF_000010	0.0049	0.1356	99.0	0.0364	1128.0	hame_422	hame_308	0.25	0.25
hame_308__hame_420	0.4239	0.98227	2661.0	237.0	0.00852	GF_000010	0.0054	0.0433	99.0	0.1246	1128.0	hame_420	hame_308	0.25	0.25
hame_308__hame_421	0.4239	0.98227	2661.0	237.0	0.00852	GF_000010	0.0054	0.0433	99.0	0.1246	1128.0	hame_421	hame_308	0.25	0.25
hame_309__hame_423	0.4239	0.96897	2661.0	237.0	0.0085	GF_000010	0.0049	0.2563	100.0	0.0193	1128.0	hame_423	hame_309	0.2	0.2
hame_422__hame_423	0.4239	0.96897	2661.0	237.0	0.0085	GF_000010	0.0049	0.2563	100.0	0.0193	1128.0	hame_423	hame_422	0.2	0.2
hame_420__hame_423	0.4239	0.97606	2661.0	237.0	0.00639	GF_000010	0.0051	0.1411	100.0	0.0362	1128.0	hame_423	hame_420	0.2	0.2
hame_421__hame_423	0.4239	0.97606	2661.0	237.0	0.00639	GF_000010	0.0051	0.1411	100.0	0.0362	1128.0	hame_423	hame_421	0.2	0.2
hame_308__hame_423	0.4239	0.98138	2661.0	237.0	0.00639	GF_000010	0.01	0.0962	100.0	0.1034	1128.0	hame_423	hame_308	0.2	0.2
hame_284__hame_423	0.4239	0.9672	2661.0	237.0	0.01288	GF_000010	0.0049	0.1706	101.0	0.029	1128.0	hame_284	hame_423	0.04167	0.04167
hame_284__hame_309	0.42503	0.96994	2661.0	237.0	0.01711	GF_000010	0.0001	0.096	101.0	0.001	1131.0	hame_284	hame_309	0.04167	0.04167
hame_284__hame_422	0.42503	0.96994	2661.0	237.0	0.01711	GF_000010	0.0001	0.0958	101.0	0.001	1131.0	hame_284	hame_422	0.04167	0.04167
hame_284__hame_420	0.42503	0.96994	2661.0	237.0	0.01501	GF_000010	0.0001	0.0921	101.0	0.001	1131.0	hame_284	hame_420	0.04167	0.04167
hame_284__hame_421	0.42503	0.96994	2661.0	237.0	0.01501	GF_000010	0.0001	0.0921	101.0	0.001	1131.0	hame_284	hame_421	0.04167	0.04167
hame_284__hame_308	0.4239	0.9734	2661.0	237.0	0.01501	GF_000010	0.0049	0.0652	101.0	0.0757	1128.0	hame_284	hame_308	0.04167	0.04167
hame_423__hame_489	0.4239	0.96188	2661.0	237.0	0.01286	GF_000010	0.005	0.1613	101.0	0.0309	1128.0	hame_489	hame_423	0.04167	0.04167
hame_309__hame_489	0.42503	0.96729	2661.0	237.0	0.01709	GF_000010	0.0002	0.1917	101.0	0.001	1131.0	hame_489	hame_309	0.04167	0.04167
hame_422__hame_489	0.42503	0.96729	2661.0	237.0	0.01709	GF_000010	0.0002	0.1917	101.0	0.001	1131.0	hame_489	hame_422	0.04167	0.04167
hame_420__hame_489	0.42503	0.96817	2661.0	237.0	0.01499	GF_000010	0.0001	0.0893	101.0	0.001	1131.0	hame_489	hame_420	0.04167	0.04167
hame_421__hame_489	0.42503	0.96817	2661.0	237.0	0.01499	GF_000010	0.0001	0.0877	101.0	0.001	1131.0	hame_489	hame_421	0.04167	0.04167
hame_308__hame_489	0.4239	0.96809	2661.0	237.0	0.01499	GF_000010	0.005	0.061	101.0	0.0818	1128.0	hame_489	hame_308	0.04167	0.04167
hame_423__hame_488	0.4239	0.96986	2661.0	237.0	0.01709	GF_000010	0.0001	0.094	101.0	0.001	1128.0	hame_488	hame_423	0.04167	0.04167
hame_309__hame_488	0.42503	0.9664	2661.0	237.0	0.02132	GF_000010	0.0049	0.2132	101.0	0.0232	1131.0	hame_488	hame_309	0.04167	0.04167
hame_422__hame_488	0.42503	0.9664	2661.0	237.0	0.02132	GF_000010	0.0049	0.2132	101.0	0.0232	1131.0	hame_488	hame_422	0.04167	0.04167
hame_420__hame_488	0.42503	0.96729	2661.0	237.0	0.01921	GF_000010	0.005	0.1991	101.0	0.0251	1131.0	hame_488	hame_420	0.04167	0.04167
hame_421__hame_488	0.42503	0.96729	2661.0	237.0	0.01921	GF_000010	0.005	0.1991	101.0	0.0251	1131.0	hame_488	hame_421	0.04167	0.04167
hame_308__hame_488	0.4239	0.96897	2661.0	237.0	0.01922	GF_000010	0.0099	0.1369	101.0	0.0723	1128.0	hame_488	hame_308	0.04167	0.04167
hame_423__hame_490	0.4239	0.96897	2661.0	237.0	0.01286	GF_000010	0.0001	0.0626	101.0	0.001	1128.0	hame_490	hame_423	0.04167	0.04167
hame_309__hame_490	0.42503	0.96729	2661.0	237.0	0.0171	GF_000010	0.005	0.1607	101.0	0.0311	1131.0	hame_490	hame_309	0.04167	0.04167
hame_422__hame_490	0.42503	0.96729	2661.0	237.0	0.0171	GF_000010	0.005	0.1607	101.0	0.0311	1131.0	hame_490	hame_422	0.04167	0.04167
hame_420__hame_490	0.42503	0.96817	2661.0	237.0	0.01499	GF_000010	0.0051	0.1514	101.0	0.0334	1131.0	hame_490	hame_420	0.04167	0.04167
hame_421__hame_490	0.42503	0.96817	2661.0	237.0	0.01499	GF_000010	0.0051	0.1514	101.0	0.0334	1131.0	hame_490	hame_421	0.04167	0.04167
hame_308__hame_490	0.4239	0.96986	2661.0	237.0	0.01499	GF_000010	0.0099	0.1027	101.0	0.0961	1128.0	hame_490	hame_308	0.04167	0.04167
hame_277__hame_284	0.4239	0.9734	2661.0	237.0	0.02897	GF_000010	0.0049	0.1706	102.0	0.029	1128.0	hame_277	hame_284	0.025	0.02564
hame_277__hame_489	0.4239	0.96986	2661.0	237.0	0.02894	GF_000010	0.0053	0.1597	102.0	0.0332	1128.0	hame_277	hame_489	0.025	0.02564
hame_277__hame_488	0.4239	0.97518	2661.0	237.0	0.03317	GF_000010	0.0001	0.094	102.0	0.001	1128.0	hame_277	hame_488	0.025	0.02564
hame_277__hame_490	0.4239	0.9734	2661.0	237.0	0.02895	GF_000010	0.0001	0.0626	102.0	0.001	1128.0	hame_277	hame_490	0.025	0.02564
hame_277__hame_423	0.4239	0.96631	2661.0	237.0	0.02909	GF_000010	0.0	0.0	102.0	0.001	1128.0	hame_277	hame_423	0.025	0.0
hame_277__hame_309	0.4239	0.96011	2661.0	237.0	0.03332	GF_000010	0.0049	0.2563	102.0	0.0193	1128.0	hame_277	hame_309	0.025	0.02564
hame_277__hame_422	0.4239	0.96011	2661.0	237.0	0.03332	GF_000010	0.0049	0.2563	102.0	0.0193	1128.0	hame_277	hame_422	0.025	0.02564
hame_277__hame_420	0.4239	0.96277	2661.0	237.0	0.03122	GF_000010	0.0051	0.1411	102.0	0.0362	1128.0	hame_277	hame_420	0.025	0.02564
hame_277__hame_421	0.4239	0.96277	2661.0	237.0	0.03122	GF_000010	0.0051	0.1411	102.0	0.0362	1128.0	hame_277	hame_421	0.025	0.02564
hame_277__hame_308	0.4239	0.96631	2661.0	237.0	0.03122	GF_000010	0.01	0.0962	102.0	0.1034	1128.0	hame_277	hame_308	0.025	0.02564
hame_284__hame_424	0.4239	0.96897	2661.0	237.0	0.03271	GF_000010	0.026	0.1764	102.0	0.1473	1128.0	hame_424	hame_284	0.025	0.02564
hame_424__hame_489	0.4239	0.96365	2661.0	237.0	0.03269	GF_000010	0.0257	0.2686	102.0	0.0956	1128.0	hame_424	hame_489	0.025	0.02564
hame_424__hame_488	0.4239	0.9672	2661.0	237.0	0.03692	GF_000010	0.0259	0.2162	102.0	0.1196	1128.0	hame_424	hame_488	0.025	0.02564
hame_424__hame_490	0.4239	0.96543	2661.0	237.0	0.03269	GF_000010	0.026	0.174	102.0	0.1496	1128.0	hame_424	hame_490	0.025	0.02564
hame_423__hame_424	0.4239	0.95301	2661.0	237.0	0.03283	GF_000010	0.0258	0.2555	102.0	0.1011	1128.0	hame_424	hame_423	0.025	0.02564
hame_309__hame_424	0.4239	0.9539	2661.0	237.0	0.03707	GF_000010	0.0262	0.3077	102.0	0.0851	1128.0	hame_424	hame_309	0.025	0.02564
hame_422__hame_424	0.4239	0.9539	2661.0	237.0	0.03707	GF_000010	0.0262	0.3077	102.0	0.0851	1128.0	hame_424	hame_422	0.025	0.02564
hame_420__hame_424	0.4239	0.95479	2661.0	237.0	0.03496	GF_000010	0.0265	0.2924	102.0	0.0905	1128.0	hame_424	hame_420	0.025	0.02564
hame_421__hame_424	0.4239	0.95479	2661.0	237.0	0.03496	GF_000010	0.0265	0.2924	102.0	0.0905	1128.0	hame_424	hame_421	0.025	0.02564
hame_308__hame_424	0.4239	0.96011	2661.0	237.0	0.03496	GF_000010	0.0208	0.2371	102.0	0.0878	1128.0	hame_424	hame_308	0.025	0.02564
hame_284__hame_449	0.4239	0.96986	2661.0	237.0	0.01973	GF_000010	0.0111	0.152	102.0	0.0732	1128.0	hame_449	hame_284	0.025	0.02564
hame_449__hame_489	0.4239	0.96543	2661.0	237.0	0.01971	GF_000010	0.0106	0.2437	102.0	0.0434	1128.0	hame_449	hame_489	0.025	0.02564
hame_449__hame_488	0.4239	0.97074	2661.0	237.0	0.02393	GF_000010	0.0105	0.155	102.0	0.068	1128.0	hame_449	hame_488	0.025	0.02564
hame_449__hame_490	0.4239	0.97074	2661.0	237.0	0.01971	GF_000010	0.0109	0.1129	102.0	0.0962	1128.0	hame_449	hame_490	0.025	0.02564
hame_423__hame_449	0.4239	0.96631	2661.0	237.0	0.01985	GF_000010	0.0104	0.1983	102.0	0.0523	1128.0	hame_449	hame_423	0.025	0.02564
hame_309__hame_449	0.4239	0.96365	2661.0	237.0	0.02408	GF_000010	0.0108	0.2264	102.0	0.0476	1128.0	hame_449	hame_309	0.025	0.02564
hame_422__hame_449	0.4239	0.96365	2661.0	237.0	0.02408	GF_000010	0.0108	0.2264	102.0	0.0476	1128.0	hame_449	hame_422	0.025	0.02564
hame_420__hame_449	0.4239	0.96631	2661.0	237.0	0.02198	GF_000010	0.0109	0.2179	102.0	0.0501	1128.0	hame_449	hame_420	0.025	0.02564
hame_421__hame_449	0.4239	0.96631	2661.0	237.0	0.02198	GF_000010	0.0109	0.2179	102.0	0.0501	1128.0	hame_449	hame_421	0.025	0.02564
hame_308__hame_449	0.4239	0.9734	2661.0	237.0	0.02198	GF_000010	0.0054	0.1638	102.0	0.0331	1128.0	hame_449	hame_308	0.025	0.02564
hame_284__hame_491	0.4239	0.96365	2661.0	237.0	0.02407	GF_000010	0.0101	0.1594	102.0	0.0631	1128.0	hame_491	hame_284	0.025	0.02564
hame_489__hame_491	0.4239	0.96277	2661.0	237.0	0.02405	GF_000010	0.0102	0.1491	102.0	0.0682	1128.0	hame_491	hame_489	0.025	0.02564
hame_488__hame_491	0.4239	0.9672	2661.0	237.0	0.02827	GF_000010	0.01	0.1337	102.0	0.0746	1128.0	hame_491	hame_488	0.025	0.02564
hame_490__hame_491	0.4239	0.96809	2661.0	237.0	0.02405	GF_000010	0.0099	0.1002	102.0	0.0992	1128.0	hame_491	hame_490	0.025	0.02564
hame_423__hame_491	0.4239	0.96986	2661.0	237.0	0.02419	GF_000010	0.01	0.0942	102.0	0.1064	1128.0	hame_491	hame_423	0.025	0.02564
hame_309__hame_491	0.4239	0.96897	2661.0	237.0	0.02842	GF_000010	0.01	0.2428	102.0	0.0412	1128.0	hame_491	hame_309	0.025	0.02564
hame_422__hame_491	0.4239	0.96897	2661.0	237.0	0.02842	GF_000010	0.01	0.2428	102.0	0.0412	1128.0	hame_491	hame_422	0.025	0.02564
hame_420__hame_491	0.4239	0.97074	2661.0	237.0	0.02632	GF_000010	0.0105	0.1284	102.0	0.0818	1128.0	hame_491	hame_420	0.025	0.02564
hame_421__hame_491	0.4239	0.97074	2661.0	237.0	0.02632	GF_000010	0.0105	0.1284	102.0	0.0818	1128.0	hame_491	hame_421	0.025	0.02564
hame_308__hame_491	0.4239	0.97784	2661.0	237.0	0.02632	GF_000010	0.0051	0.083	102.0	0.0615	1128.0	hame_491	hame_308	0.025	0.02564
hame_277__hame_283	0.4239	0.96365	2661.0	237.0	0.02977	GF_000010	0.0161	0.1793	103.0	0.09	1128.0	hame_283	hame_277	0.07143	0.07143
hame_283__hame_424	0.4239	0.96365	2661.0	237.0	0.03351	GF_000010	0.0157	0.1821	103.0	0.0861	1128.0	hame_283	hame_424	0.07143	0.07143
hame_283__hame_449	0.4239	0.96543	2661.0	237.0	0.02053	GF_000010	0.0113	0.1796	103.0	0.0627	1128.0	hame_283	hame_449	0.07143	0.07143
hame_283__hame_491	0.4239	0.95745	2661.0	237.0	0.02487	GF_000010	0.0104	0.1782	103.0	0.0584	1128.0	hame_283	hame_491	0.07143	0.07143
hame_283__hame_284	0.42503	0.96994	2661.0	237.0	0.02634	GF_000010	0.0173	0.1426	103.0	0.1211	1131.0	hame_283	hame_284	0.07143	0.07143
hame_283__hame_489	0.42503	0.95844	2661.0	237.0	0.02631	GF_000010	0.0163	0.2311	103.0	0.0707	1131.0	hame_283	hame_489	0.07143	0.07143
hame_283__hame_488	0.42503	0.9664	2661.0	237.0	0.03054	GF_000010	0.0164	0.1395	103.0	0.1177	1131.0	hame_283	hame_488	0.07143	0.07143
hame_283__hame_490	0.42503	0.96198	2661.0	237.0	0.02632	GF_000010	0.0171	0.0974	103.0	0.1755	1131.0	hame_283	hame_490	0.07143	0.07143
hame_283__hame_423	0.4239	0.9539	2661.0	237.0	0.02646	GF_000010	0.0161	0.1793	103.0	0.09	1128.0	hame_283	hame_423	0.07143	0.07143
hame_283__hame_309	0.42503	0.95491	2661.0	237.0	0.03069	GF_000010	0.0166	0.2203	103.0	0.0752	1131.0	hame_283	hame_309	0.07143	0.07143
hame_283__hame_422	0.42503	0.95491	2661.0	237.0	0.03069	GF_000010	0.0166	0.2203	103.0	0.0752	1131.0	hame_283	hame_422	0.07143	0.07143
hame_283__hame_420	0.42503	0.95491	2661.0	237.0	0.02859	GF_000010	0.0168	0.2109	103.0	0.0795	1131.0	hame_283	hame_420	0.07143	0.07143
hame_283__hame_421	0.42503	0.95491	2661.0	237.0	0.02859	GF_000010	0.0168	0.2109	103.0	0.0795	1131.0	hame_283	hame_421	0.07143	0.07143
hame_283__hame_308	0.4239	0.95745	2661.0	237.0	0.02859	GF_000010	0.016	0.1915	103.0	0.0834	1128.0	hame_283	hame_308	0.07143	0.07143
hame_283__hame_287	0.4239	0.95922	2661.0	237.0	0.02499	GF_000010	0.0056	0.1319	104.0	0.0428	1128.0	hame_287	hame_283	0.06667	0.06667
hame_277__hame_287	0.4239	0.95479	2661.0	237.0	0.03582	GF_000010	0.0104	0.1329	104.0	0.0783	1128.0	hame_287	hame_277	0.06667	0.06667
hame_287__hame_424	0.4239	0.95124	2661.0	237.0	0.03956	GF_000010	0.021	0.1969	104.0	0.1065	1128.0	hame_287	hame_424	0.06667	0.06667
hame_287__hame_449	0.4239	0.96188	2661.0	237.0	0.02658	GF_000010	0.0057	0.1216	104.0	0.0465	1128.0	hame_287	hame_449	0.06667	0.06667
hame_287__hame_491	0.4239	0.95567	2661.0	237.0	0.03092	GF_000010	0.0049	0.1355	104.0	0.0364	1128.0	hame_287	hame_491	0.06667	0.06667
hame_284__hame_287	0.4239	0.96099	2661.0	237.0	0.03239	GF_000010	0.0114	0.0981	104.0	0.1163	1128.0	hame_287	hame_284	0.06667	0.06667
hame_287__hame_489	0.4239	0.95124	2661.0	237.0	0.03237	GF_000010	0.0107	0.1775	104.0	0.0601	1128.0	hame_287	hame_489	0.06667	0.06667
hame_287__hame_488	0.4239	0.9539	2661.0	237.0	0.03659	GF_000010	0.0106	0.0959	104.0	0.1108	1128.0	hame_287	hame_488	0.06667	0.06667
hame_287__hame_490	0.4239	0.95301	2661.0	237.0	0.03237	GF_000010	0.0111	0.0605	104.0	0.1838	1128.0	hame_287	hame_490	0.06667	0.06667
hame_287__hame_423	0.4239	0.95213	2661.0	237.0	0.03251	GF_000010	0.0104	0.1329	104.0	0.0783	1128.0	hame_287	hame_423	0.06667	0.06667
hame_287__hame_309	0.4239	0.94858	2661.0	237.0	0.03674	GF_000010	0.0109	0.1631	104.0	0.067	1128.0	hame_287	hame_309	0.06667	0.06667
hame_287__hame_422	0.4239	0.94858	2661.0	237.0	0.03674	GF_000010	0.0109	0.1631	104.0	0.067	1128.0	hame_287	hame_422	0.06667	0.06667
hame_287__hame_420	0.4239	0.95124	2661.0	237.0	0.03464	GF_000010	0.0111	0.1586	104.0	0.0697	1128.0	hame_287	hame_420	0.06667	0.06667
hame_287__hame_421	0.4239	0.95124	2661.0	237.0	0.03464	GF_000010	0.0111	0.1586	104.0	0.0697	1128.0	hame_287	hame_421	0.06667	0.06667
hame_287__hame_308	0.4239	0.95567	2661.0	237.0	0.03464	GF_000010	0.0104	0.1385	104.0	0.0748	1128.0	hame_287	hame_308	0.06667	0.06667
hame_286__hame_287	0.4239	0.95035	2661.0	237.0	0.02994	GF_000010	0.0053	0.2928	105.0	0.0181	1128.0	hame_286	hame_287	0.02083	0.02083
hame_283__hame_286	0.4239	0.9539	2661.0	237.0	0.03907	GF_000010	0.0002	0.1724	105.0	0.001	1128.0	hame_286	hame_283	0.02083	0.02083
hame_277__hame_286	0.4239	0.94681	2661.0	237.0	0.0499	GF_000010	0.0164	0.2229	105.0	0.0736	1128.0	hame_286	hame_277	0.02083	0.02083
hame_286__hame_424	0.4239	0.94504	2661.0	237.0	0.05364	GF_000010	0.0156	0.3369	105.0	0.0462	1128.0	hame_286	hame_424	0.02083	0.02083
hame_286__hame_449	0.4239	0.95833	2661.0	237.0	0.04066	GF_000010	0.0106	0.2897	105.0	0.0367	1128.0	hame_286	hame_449	0.02083	0.02083
hame_286__hame_491	0.4239	0.94592	2661.0	237.0	0.045	GF_000010	0.0105	0.234	105.0	0.0449	1128.0	hame_286	hame_491	0.02083	0.02083
hame_284__hame_286	0.4239	0.94947	2661.0	237.0	0.04647	GF_000010	0.0164	0.2898	105.0	0.0566	1128.0	hame_286	hame_284	0.02083	0.02083
hame_286__hame_489	0.4239	0.94326	2661.0	237.0	0.04645	GF_000010	0.0166	0.2726	105.0	0.061	1128.0	hame_286	hame_489	0.02083	0.02083
hame_286__hame_488	0.4239	0.94681	2661.0	237.0	0.05068	GF_000010	0.0159	0.2911	105.0	0.0547	1128.0	hame_286	hame_488	0.02083	0.02083
hame_286__hame_490	0.4239	0.94326	2661.0	237.0	0.04645	GF_000010	0.0162	0.2393	105.0	0.0676	1128.0	hame_286	hame_490	0.02083	0.02083
hame_286__hame_423	0.4239	0.94326	2661.0	237.0	0.04659	GF_000010	0.0164	0.2229	105.0	0.0736	1128.0	hame_286	hame_423	0.02083	0.02083
hame_286__hame_309	0.4239	0.93706	2661.0	237.0	0.05082	GF_000010	0.016	0.3938	105.0	0.0407	1128.0	hame_286	hame_309	0.02083	0.02083
hame_286__hame_422	0.4239	0.93706	2661.0	237.0	0.05082	GF_000010	0.016	0.3938	105.0	0.0407	1128.0	hame_286	hame_422	0.02083	0.02083
hame_286__hame_420	0.4239	0.94326	2661.0	237.0	0.04872	GF_000010	0.0171	0.2523	105.0	0.0677	1128.0	hame_286	hame_420	0.02083	0.02083
hame_286__hame_421	0.4239	0.94326	2661.0	237.0	0.04872	GF_000010	0.0171	0.2523	105.0	0.0677	1128.0	hame_286	hame_421	0.02083	0.02083
hame_286__hame_308	0.4239	0.94947	2661.0	237.0	0.04872	GF_000010	0.0163	0.2333	105.0	0.0699	1128.0	hame_286	hame_308	0.02083	0.02083
hame_285__hame_287	0.4239	0.94326	2661.0	237.0	0.03626	GF_000010	0.0166	0.2219	105.0	0.0748	1128.0	hame_285	hame_287	0.02083	0.02083
hame_283__hame_285	0.4239	0.94504	2661.0	237.0	0.04539	GF_000010	0.0109	0.1649	105.0	0.0661	1128.0	hame_285	hame_283	0.02083	0.02083
hame_277__hame_285	0.4239	0.93883	2661.0	237.0	0.05622	GF_000010	0.0273	0.3263	105.0	0.0837	1128.0	hame_285	hame_277	0.02083	0.02083
hame_285__hame_424	0.4239	0.93883	2661.0	237.0	0.05997	GF_000010	0.0265	0.2767	105.0	0.0959	1128.0	hame_285	hame_424	0.02083	0.02083
hame_285__hame_449	0.4239	0.94681	2661.0	237.0	0.04698	GF_000010	0.0224	0.2693	105.0	0.0831	1128.0	hame_285	hame_449	0.02083	0.02083
hame_285__hame_491	0.4239	0.93794	2661.0	237.0	0.05132	GF_000010	0.0212	0.3376	105.0	0.0627	1128.0	hame_285	hame_491	0.02083	0.02083
hame_284__hame_285	0.4239	0.94504	2661.0	237.0	0.05279	GF_000010	0.0283	0.2321	105.0	0.1221	1128.0	hame_285	hame_284	0.02083	0.02083
hame_285__hame_489	0.4239	0.93262	2661.0	237.0	0.05277	GF_000010	0.0273	0.3334	105.0	0.082	1128.0	hame_285	hame_489	0.02083	0.02083
hame_285__hame_488	0.4239	0.9406	2661.0	237.0	0.057	GF_000010	0.0276	0.2822	105.0	0.0978	1128.0	hame_285	hame_488	0.02083	0.02083
hame_285__hame_490	0.4239	0.93617	2661.0	237.0	0.05277	GF_000010	0.0282	0.2339	105.0	0.1204	1128.0	hame_285	hame_490	0.02083	0.02083
hame_285__hame_423	0.4239	0.93528	2661.0	237.0	0.05291	GF_000010	0.0273	0.3263	105.0	0.0837	1128.0	hame_285	hame_423	0.02083	0.02083
hame_285__hame_309	0.4239	0.92908	2661.0	237.0	0.05715	GF_000010	0.0279	0.3778	105.0	0.074	1128.0	hame_285	hame_309	0.02083	0.02083
hame_285__hame_422	0.4239	0.92908	2661.0	237.0	0.05715	GF_000010	0.0279	0.3778	105.0	0.074	1128.0	hame_285	hame_422	0.02083	0.02083
hame_285__hame_420	0.4239	0.93351	2661.0	237.0	0.05504	GF_000010	0.0281	0.3642	105.0	0.0772	1128.0	hame_285	hame_420	0.02083	0.02083
hame_285__hame_421	0.4239	0.93351	2661.0	237.0	0.05504	GF_000010	0.0281	0.3642	105.0	0.0772	1128.0	hame_285	hame_421	0.02083	0.02083
hame_285__hame_308	0.4239	0.93972	2661.0	237.0	0.05504	GF_000010	0.0271	0.3431	105.0	0.079	1128.0	hame_285	hame_308	0.02083	0.02083
hame_287__hame_288	0.28523	0.94071	2661.0	237.0	0.04632	GF_000010	0.0159	0.2218	105.0	0.0719	759.0	hame_288	hame_287	0.02083	0.02083
hame_283__hame_288	0.28523	0.9473	2661.0	237.0	0.05545	GF_000010	0.0101	0.1197	105.0	0.0846	759.0	hame_288	hame_283	0.02083	0.02083
hame_277__hame_288	0.28523	0.93149	2661.0	237.0	0.06629	GF_000010	0.0265	0.2626	105.0	0.1009	759.0	hame_288	hame_277	0.02083	0.02083
hame_288__hame_424	0.28523	0.93412	2661.0	237.0	0.07003	GF_000010	0.0268	0.1673	105.0	0.1601	759.0	hame_288	hame_424	0.02083	0.02083
hame_288__hame_449	0.28523	0.93281	2661.0	237.0	0.05705	GF_000010	0.0215	0.2764	105.0	0.0778	759.0	hame_288	hame_449	0.02083	0.02083
hame_288__hame_491	0.28523	0.92095	2661.0	237.0	0.06139	GF_000010	0.0206	0.258	105.0	0.08	759.0	hame_288	hame_491	0.02083	0.02083
hame_284__hame_288	0.28523	0.93808	2661.0	237.0	0.06285	GF_000010	0.0272	0.1718	105.0	0.1585	759.0	hame_288	hame_284	0.02083	0.02083
hame_288__hame_489	0.28523	0.92622	2661.0	237.0	0.06283	GF_000010	0.0265	0.2654	105.0	0.0998	759.0	hame_288	hame_489	0.02083	0.02083
hame_288__hame_488	0.28523	0.92885	2661.0	237.0	0.06706	GF_000010	0.0266	0.2205	105.0	0.1208	759.0	hame_288	hame_488	0.02083	0.02083
hame_288__hame_490	0.28523	0.92754	2661.0	237.0	0.06284	GF_000010	0.0271	0.1742	105.0	0.1554	759.0	hame_288	hame_490	0.02083	0.02083
hame_288__hame_423	0.28523	0.92227	2661.0	237.0	0.06298	GF_000010	0.0265	0.2626	105.0	0.1009	759.0	hame_288	hame_423	0.02083	0.02083
hame_288__hame_309	0.28523	0.92095	2661.0	237.0	0.06721	GF_000010	0.0266	0.2581	105.0	0.1031	759.0	hame_288	hame_309	0.02083	0.02083
hame_288__hame_422	0.28523	0.92095	2661.0	237.0	0.06721	GF_000010	0.0266	0.2581	105.0	0.1031	759.0	hame_288	hame_422	0.02083	0.02083
hame_288__hame_420	0.28523	0.9249	2661.0	237.0	0.0651	GF_000010	0.0269	0.2438	105.0	0.1104	759.0	hame_288	hame_420	0.02083	0.02083
hame_288__hame_421	0.28523	0.9249	2661.0	237.0	0.0651	GF_000010	0.0269	0.2438	105.0	0.1104	759.0	hame_288	hame_421	0.02083	0.02083
hame_288__hame_308	0.28523	0.9249	2661.0	237.0	0.0651	GF_000010	0.026	0.2151	105.0	0.121	759.0	hame_288	hame_308	0.02083	0.02083
hame_286__hame_506	0.4239	0.93174	2661.0	237.0	0.04288	GF_000010	0.0208	0.4151	106.0	0.0501	1128.0	hame_506	hame_286	0.05263	0.05263
hame_285__hame_506	0.4239	0.91135	2661.0	237.0	0.0492	GF_000010	0.0314	0.5588	106.0	0.0562	1128.0	hame_506	hame_285	0.05263	0.05263
hame_288__hame_506	0.28523	0.91436	2661.0	237.0	0.05926	GF_000010	0.0203	0.6209	106.0	0.0327	759.0	hame_506	hame_288	0.05263	0.05263
hame_287__hame_506	0.4239	0.92908	2661.0	237.0	0.0339	GF_000010	0.0153	0.3471	106.0	0.0439	1128.0	hame_506	hame_287	0.05263	0.05263
hame_283__hame_506	0.4239	0.92465	2661.0	237.0	0.04303	GF_000010	0.0204	0.4758	106.0	0.0429	1128.0	hame_506	hame_283	0.05263	0.05263
hame_277__hame_506	0.4239	0.9211	2661.0	237.0	0.05387	GF_000010	0.0205	0.298	106.0	0.0689	1128.0	hame_506	hame_277	0.05263	0.05263
hame_424__hame_506	0.4239	0.91755	2661.0	237.0	0.05761	GF_000010	0.0257	0.4451	106.0	0.0577	1128.0	hame_506	hame_424	0.05263	0.05263
hame_449__hame_506	0.4239	0.92642	2661.0	237.0	0.04463	GF_000010	0.0101	0.2726	106.0	0.0369	1128.0	hame_506	hame_449	0.05263	0.05263
hame_491__hame_506	0.4239	0.92199	2661.0	237.0	0.04897	GF_000010	0.0101	0.2675	106.0	0.0378	1128.0	hame_506	hame_491	0.05263	0.05263
hame_284__hame_506	0.4239	0.92642	2661.0	237.0	0.05043	GF_000010	0.0205	0.3894	106.0	0.0526	1128.0	hame_506	hame_284	0.05263	0.05263
hame_489__hame_506	0.4239	0.91755	2661.0	237.0	0.05041	GF_000010	0.0208	0.3543	106.0	0.0587	1128.0	hame_506	hame_489	0.05263	0.05263
hame_488__hame_506	0.4239	0.92199	2661.0	237.0	0.05464	GF_000010	0.0207	0.2491	106.0	0.083	1128.0	hame_506	hame_488	0.05263	0.05263
hame_490__hame_506	0.4239	0.91933	2661.0	237.0	0.05042	GF_000010	0.0203	0.3274	106.0	0.0619	1128.0	hame_506	hame_490	0.05263	0.05263
hame_423__hame_506	0.4239	0.92199	2661.0	237.0	0.05056	GF_000010	0.0205	0.298	106.0	0.0689	1128.0	hame_506	hame_423	0.05263	0.05263
hame_309__hame_506	0.4239	0.91667	2661.0	237.0	0.05479	GF_000010	0.0201	0.5588	106.0	0.036	1128.0	hame_506	hame_309	0.05263	0.05263
hame_422__hame_506	0.4239	0.91667	2661.0	237.0	0.05479	GF_000010	0.0201	0.5588	106.0	0.036	1128.0	hame_506	hame_422	0.05263	0.05263
hame_420__hame_506	0.4239	0.92021	2661.0	237.0	0.05268	GF_000010	0.0212	0.3204	106.0	0.0662	1128.0	hame_506	hame_420	0.05263	0.05263
hame_421__hame_506	0.4239	0.92021	2661.0	237.0	0.05268	GF_000010	0.0212	0.3204	106.0	0.0662	1128.0	hame_506	hame_421	0.05263	0.05263
hame_308__hame_506	0.4239	0.92553	2661.0	237.0	0.05268	GF_000010	0.0157	0.2629	106.0	0.0596	1128.0	hame_506	hame_308	0.05263	0.05263
hame_504__hame_506	0.4239	0.93262	2661.0	237.0	0.02755	GF_000010	0.0051	0.3624	107.0	0.0141	1128.0	hame_504	hame_506	0.05	0.05
hame_286__hame_504	0.4239	0.93794	2661.0	237.0	0.03941	GF_000010	0.0157	0.3511	107.0	0.0446	1128.0	hame_504	hame_286	0.05	0.05
hame_285__hame_504	0.4239	0.9273	2661.0	237.0	0.04573	GF_000010	0.0269	0.2807	107.0	0.096	1128.0	hame_504	hame_285	0.05	0.05
hame_288__hame_504	0.28523	0.91831	2661.0	237.0	0.05579	GF_000010	0.0155	0.2135	107.0	0.0728	759.0	hame_504	hame_288	0.05	0.05
hame_287__hame_504	0.4239	0.93528	2661.0	237.0	0.03043	GF_000010	0.0104	0.1364	107.0	0.0762	1128.0	hame_504	hame_287	0.05	0.05
hame_283__hame_504	0.4239	0.93972	2661.0	237.0	0.03956	GF_000010	0.016	0.1854	107.0	0.0865	1128.0	hame_504	hame_283	0.05	0.05
hame_277__hame_504	0.4239	0.9344	2661.0	237.0	0.05039	GF_000010	0.0152	0.194	107.0	0.0782	1128.0	hame_504	hame_277	0.05	0.05
hame_424__hame_504	0.4239	0.93174	2661.0	237.0	0.05414	GF_000010	0.0209	0.2313	107.0	0.0903	1128.0	hame_504	hame_424	0.05	0.05
hame_449__hame_504	0.4239	0.93972	2661.0	237.0	0.04116	GF_000010	0.0054	0.1624	107.0	0.0335	1128.0	hame_504	hame_449	0.05	0.05
hame_491__hame_504	0.4239	0.93883	2661.0	237.0	0.0455	GF_000010	0.0049	0.1698	107.0	0.0291	1128.0	hame_504	hame_491	0.05	0.05
hame_284__hame_504	0.4239	0.93617	2661.0	237.0	0.04696	GF_000010	0.0157	0.1616	107.0	0.0973	1128.0	hame_504	hame_284	0.05	0.05
hame_489__hame_504	0.4239	0.93085	2661.0	237.0	0.04694	GF_000010	0.0154	0.2477	107.0	0.0621	1128.0	hame_504	hame_489	0.05	0.05
hame_488__hame_504	0.4239	0.9344	2661.0	237.0	0.05117	GF_000010	0.0152	0.1565	107.0	0.0972	1128.0	hame_504	hame_488	0.05	0.05
hame_490__hame_504	0.4239	0.93351	2661.0	237.0	0.04694	GF_000010	0.0154	0.1163	107.0	0.132	1128.0	hame_504	hame_490	0.05	0.05
hame_423__hame_504	0.4239	0.93351	2661.0	237.0	0.04709	GF_000010	0.0152	0.194	107.0	0.0782	1128.0	hame_504	hame_423	0.05	0.05
hame_309__hame_504	0.4239	0.93794	2661.0	237.0	0.05132	GF_000010	0.0155	0.2388	107.0	0.065	1128.0	hame_504	hame_309	0.05	0.05
hame_422__hame_504	0.4239	0.93794	2661.0	237.0	0.05132	GF_000010	0.0155	0.2388	107.0	0.065	1128.0	hame_504	hame_422	0.05	0.05
hame_420__hame_504	0.4239	0.93972	2661.0	237.0	0.04921	GF_000010	0.0157	0.2271	107.0	0.0691	1128.0	hame_504	hame_420	0.05	0.05
hame_421__hame_504	0.4239	0.93972	2661.0	237.0	0.04921	GF_000010	0.0157	0.2271	107.0	0.0691	1128.0	hame_504	hame_421	0.05	0.05
hame_308__hame_504	0.4239	0.93972	2661.0	237.0	0.04921	GF_000010	0.0102	0.1762	107.0	0.0581	1128.0	hame_504	hame_308	0.05	0.05
hame_306__hame_504	0.4239	0.94947	2661.0	237.0	0.01885	GF_000010	0.0104	0.1339	108.0	0.0779	1128.0	hame_306	hame_504	0.04762	0.04762
hame_306__hame_506	0.4239	0.9406	2661.0	237.0	0.02703	GF_000010	0.0153	0.3421	108.0	0.0447	1128.0	hame_306	hame_506	0.04762	0.04762
hame_286__hame_306	0.4239	0.9344	2661.0	237.0	0.03889	GF_000010	0.016	0.359	108.0	0.0444	1128.0	hame_306	hame_286	0.04762	0.04762
hame_285__hame_306	0.4239	0.92376	2661.0	237.0	0.04521	GF_000010	0.0273	0.2324	108.0	0.1175	1128.0	hame_306	hame_285	0.04762	0.04762
hame_288__hame_306	0.28523	0.91173	2661.0	237.0	0.05527	GF_000010	0.016	0.2185	108.0	0.0731	759.0	hame_306	hame_288	0.04762	0.04762
hame_287__hame_306	0.4239	0.93528	2661.0	237.0	0.02991	GF_000010	0.0109	0.1384	108.0	0.0788	1128.0	hame_306	hame_287	0.04762	0.04762
hame_283__hame_306	0.4239	0.93085	2661.0	237.0	0.03904	GF_000010	0.0165	0.1916	108.0	0.0863	1128.0	hame_306	hame_283	0.04762	0.04762
hame_277__hame_306	0.4239	0.9273	2661.0	237.0	0.04988	GF_000010	0.0211	0.1896	108.0	0.1113	1128.0	hame_306	hame_277	0.04762	0.04762
hame_306__hame_424	0.4239	0.92376	2661.0	237.0	0.05362	GF_000010	0.0319	0.2573	108.0	0.1239	1128.0	hame_306	hame_424	0.04762	0.04762
hame_306__hame_449	0.4239	0.93528	2661.0	237.0	0.04064	GF_000010	0.0166	0.186	108.0	0.089	1128.0	hame_306	hame_449	0.04762	0.04762
hame_306__hame_491	0.4239	0.9344	2661.0	237.0	0.04498	GF_000010	0.0152	0.1887	108.0	0.0807	1128.0	hame_306	hame_491	0.04762	0.04762
hame_284__hame_306	0.4239	0.93351	2661.0	237.0	0.04644	GF_000010	0.0223	0.1576	108.0	0.1415	1128.0	hame_306	hame_284	0.04762	0.04762
hame_306__hame_489	0.4239	0.92553	2661.0	237.0	0.04642	GF_000010	0.0215	0.2389	108.0	0.0899	1128.0	hame_306	hame_489	0.04762	0.04762
hame_306__hame_488	0.4239	0.93085	2661.0	237.0	0.05065	GF_000010	0.0213	0.153	108.0	0.1395	1128.0	hame_306	hame_488	0.04762	0.04762
hame_306__hame_490	0.4239	0.92996	2661.0	237.0	0.04643	GF_000010	0.0218	0.1156	108.0	0.1888	1128.0	hame_306	hame_490	0.04762	0.04762
hame_306__hame_423	0.4239	0.92819	2661.0	237.0	0.04657	GF_000010	0.0211	0.1896	108.0	0.1113	1128.0	hame_306	hame_423	0.04762	0.04762
hame_306__hame_309	0.4239	0.92996	2661.0	237.0	0.0508	GF_000010	0.0218	0.2293	108.0	0.0949	1128.0	hame_306	hame_309	0.04762	0.04762
hame_306__hame_422	0.4239	0.92996	2661.0	237.0	0.0508	GF_000010	0.0218	0.2293	108.0	0.0949	1128.0	hame_306	hame_422	0.04762	0.04762
hame_306__hame_420	0.4239	0.93351	2661.0	237.0	0.04869	GF_000010	0.022	0.2216	108.0	0.0993	1128.0	hame_306	hame_420	0.04762	0.04762
hame_306__hame_421	0.4239	0.93351	2661.0	237.0	0.04869	GF_000010	0.022	0.2216	108.0	0.0993	1128.0	hame_306	hame_421	0.04762	0.04762
hame_306__hame_308	0.4239	0.93085	2661.0	237.0	0.0487	GF_000010	0.021	0.1972	108.0	0.1064	1128.0	hame_306	hame_308	0.04762	0.04762
hame_306__hame_505	0.4239	0.96011	2661.0	237.0	0.01274	GF_000010	0.0169	0.262	109.0	0.0646	1128.0	hame_505	hame_306	0.04545	0.04545
hame_504__hame_505	0.4239	0.94326	2661.0	237.0	0.01964	GF_000010	0.0165	0.2558	109.0	0.0644	1128.0	hame_505	hame_504	0.04545	0.04545
hame_505__hame_506	0.4239	0.92996	2661.0	237.0	0.02782	GF_000010	0.0212	0.5084	109.0	0.0417	1128.0	hame_505	hame_506	0.04545	0.04545
hame_286__hame_505	0.4239	0.93883	2661.0	237.0	0.03968	GF_000010	0.0002	0.2332	109.0	0.001	1128.0	hame_505	hame_286	0.04545	0.04545
hame_285__hame_505	0.4239	0.93085	2661.0	237.0	0.046	GF_000010	0.0111	0.1838	109.0	0.0602	1128.0	hame_505	hame_285	0.04545	0.04545
hame_288__hame_505	0.28523	0.91173	2661.0	237.0	0.05607	GF_000010	0.0106	0.1853	109.0	0.057	759.0	hame_505	hame_288	0.04545	0.04545
hame_287__hame_505	0.4239	0.92996	2661.0	237.0	0.0307	GF_000010	0.0057	0.1507	109.0	0.0381	1128.0	hame_505	hame_287	0.04545	0.04545
hame_283__hame_505	0.4239	0.93528	2661.0	237.0	0.03984	GF_000010	0.0001	0.0908	109.0	0.001	1128.0	hame_505	hame_283	0.04545	0.04545
hame_277__hame_505	0.4239	0.92465	2661.0	237.0	0.05067	GF_000010	0.0165	0.2491	109.0	0.0663	1128.0	hame_505	hame_277	0.04545	0.04545
hame_424__hame_505	0.4239	0.92465	2661.0	237.0	0.05441	GF_000010	0.0161	0.251	109.0	0.0643	1128.0	hame_505	hame_424	0.04545	0.04545
hame_449__hame_505	0.4239	0.92996	2661.0	237.0	0.04143	GF_000010	0.0116	0.2444	109.0	0.0473	1128.0	hame_505	hame_449	0.04545	0.04545
hame_491__hame_505	0.4239	0.92819	2661.0	237.0	0.04577	GF_000010	0.0107	0.2524	109.0	0.0422	1128.0	hame_505	hame_491	0.04545	0.04545
hame_284__hame_505	0.4239	0.93085	2661.0	237.0	0.04724	GF_000010	0.0176	0.2109	109.0	0.0832	1128.0	hame_505	hame_284	0.04545	0.04545
hame_489__hame_505	0.4239	0.91844	2661.0	237.0	0.04721	GF_000010	0.0167	0.3025	109.0	0.0553	1128.0	hame_505	hame_489	0.04545	0.04545
hame_488__hame_505	0.4239	0.92642	2661.0	237.0	0.05144	GF_000010	0.0167	0.2103	109.0	0.0797	1128.0	hame_505	hame_488	0.04545	0.04545
hame_490__hame_505	0.4239	0.92376	2661.0	237.0	0.04722	GF_000010	0.0173	0.1667	109.0	0.1036	1128.0	hame_505	hame_490	0.04545	0.04545
hame_423__hame_505	0.4239	0.9211	2661.0	237.0	0.04736	GF_000010	0.0165	0.2491	109.0	0.0663	1128.0	hame_505	hame_423	0.04545	0.04545
hame_309__hame_505	0.4239	0.92376	2661.0	237.0	0.05159	GF_000010	0.0169	0.2951	109.0	0.0574	1128.0	hame_505	hame_309	0.04545	0.04545
hame_422__hame_505	0.4239	0.92376	2661.0	237.0	0.05159	GF_000010	0.0169	0.2951	109.0	0.0574	1128.0	hame_505	hame_422	0.04545	0.04545
hame_420__hame_505	0.4239	0.92553	2661.0	237.0	0.04948	GF_000010	0.0171	0.2836	109.0	0.0605	1128.0	hame_505	hame_420	0.04545	0.04545
hame_421__hame_505	0.4239	0.92553	2661.0	237.0	0.04948	GF_000010	0.0171	0.2836	109.0	0.0605	1128.0	hame_505	hame_421	0.04545	0.04545
hame_308__hame_505	0.4239	0.92642	2661.0	237.0	0.04949	GF_000010	0.0164	0.2588	109.0	0.0636	1128.0	hame_505	hame_308	0.04545	0.04545
hame_505__hame_517	0.4239	0.875	2661.0	237.0	0.07528	GF_000010	0.0389	0.4694	110.0	0.0829	1128.0	hame_517	hame_505	0.0029	0.0029
hame_306__hame_517	0.4239	0.87145	2661.0	237.0	0.08583	GF_000010	0.0497	0.5717	110.0	0.087	1128.0	hame_517	hame_306	0.0029	0.0029
hame_504__hame_517	0.4239	0.875	2661.0	237.0	0.09272	GF_000010	0.0379	0.465	110.0	0.0815	1128.0	hame_517	hame_504	0.0029	0.0029
hame_506__hame_517	0.4239	0.85904	2661.0	237.0	0.10091	GF_000010	0.043	1.0085	110.0	0.0426	1128.0	hame_517	hame_506	0.0029	0.0029
hame_286__hame_517	0.4239	0.86082	2661.0	237.0	0.11277	GF_000010	0.0379	0.5536	110.0	0.0685	1128.0	hame_517	hame_286	0.0029	0.0029
hame_285__hame_517	0.4239	0.85904	2661.0	237.0	0.11909	GF_000010	0.0493	0.5047	110.0	0.0976	1128.0	hame_517	hame_285	0.0029	0.0029
hame_288__hame_517	0.28523	0.85771	2661.0	237.0	0.12915	GF_000010	0.0427	0.2924	110.0	0.1461	759.0	hame_517	hame_288	0.0029	0.0029
hame_287__hame_517	0.4239	0.85638	2661.0	237.0	0.10379	GF_000010	0.0447	0.5028	110.0	0.0889	1128.0	hame_517	hame_287	0.0029	0.0029
hame_283__hame_517	0.42503	0.86207	2661.0	237.0	0.11292	GF_000010	0.038	0.3803	110.0	0.1	1131.0	hame_517	hame_283	0.0029	0.0029
hame_277__hame_517	0.4239	0.85904	2661.0	237.0	0.12375	GF_000010	0.0437	0.5395	110.0	0.0811	1128.0	hame_517	hame_277	0.0029	0.0029
hame_424__hame_517	0.4239	0.8617	2661.0	237.0	0.1275	GF_000010	0.0339	0.3999	110.0	0.0848	1128.0	hame_517	hame_424	0.0029	0.0029
hame_449__hame_517	0.4239	0.85727	2661.0	237.0	0.11451	GF_000010	0.0396	0.5075	110.0	0.078	1128.0	hame_517	hame_449	0.0029	0.0029
hame_491__hame_517	0.4239	0.86436	2661.0	237.0	0.11886	GF_000010	0.0384	0.5199	110.0	0.0738	1128.0	hame_517	hame_491	0.0029	0.0029
hame_284__hame_517	0.42503	0.86472	2661.0	237.0	0.12032	GF_000010	0.0453	0.361	110.0	0.1254	1131.0	hame_517	hame_284	0.0029	0.0029
hame_489__hame_517	0.42503	0.86118	2661.0	237.0	0.1203	GF_000010	0.0448	0.4476	110.0	0.1001	1131.0	hame_517	hame_489	0.0029	0.0029
hame_488__hame_517	0.42503	0.85853	2661.0	237.0	0.12453	GF_000010	0.0437	0.4991	110.0	0.0876	1131.0	hame_517	hame_488	0.0029	0.0029
hame_490__hame_517	0.42503	0.85853	2661.0	237.0	0.1203	GF_000010	0.044	0.4463	110.0	0.0985	1131.0	hame_517	hame_490	0.0029	0.0029
hame_423__hame_517	0.4239	0.85993	2661.0	237.0	0.12045	GF_000010	0.0437	0.5395	110.0	0.0811	1128.0	hame_517	hame_423	0.0029	0.0029
hame_309__hame_517	0.42503	0.86384	2661.0	237.0	0.12468	GF_000010	0.0447	0.4566	110.0	0.0979	1131.0	hame_517	hame_309	0.0029	0.0029
hame_422__hame_517	0.42503	0.86384	2661.0	237.0	0.12468	GF_000010	0.0447	0.4566	110.0	0.0979	1131.0	hame_517	hame_422	0.0029	0.0029
hame_420__hame_517	0.42503	0.86472	2661.0	237.0	0.12257	GF_000010	0.0452	0.4361	110.0	0.1036	1131.0	hame_517	hame_420	0.0029	0.0029
hame_421__hame_517	0.42503	0.86472	2661.0	237.0	0.12257	GF_000010	0.0452	0.4361	110.0	0.1036	1131.0	hame_517	hame_421	0.0029	0.0029
hame_308__hame_517	0.4239	0.86348	2661.0	237.0	0.12257	GF_000010	0.0391	0.3712	110.0	0.1054	1128.0	hame_517	hame_308	0.0029	0.0029
hame_302__hame_505	0.4239	0.84752	2661.0	237.0	0.08837	GF_000010	0.028	0.7453	110.0	0.0375	1128.0	hame_302	hame_505	0.0029	0.0029
hame_302__hame_306	0.4239	0.8484	2661.0	237.0	0.09892	GF_000010	0.0226	0.99	110.0	0.0228	1128.0	hame_302	hame_306	0.0029	0.0029
hame_302__hame_504	0.4239	0.84397	2661.0	237.0	0.10582	GF_000010	0.0337	1.0049	110.0	0.0336	1128.0	hame_302	hame_504	0.0029	0.0029
hame_302__hame_506	0.4239	0.83954	2661.0	237.0	0.114	GF_000010	0.0395	1.3278	110.0	0.0297	1128.0	hame_302	hame_506	0.0029	0.0029
hame_286__hame_302	0.4239	0.84486	2661.0	237.0	0.12586	GF_000010	0.0277	1.1049	110.0	0.0251	1128.0	hame_302	hame_286	0.0029	0.0029
hame_285__hame_302	0.4239	0.8422	2661.0	237.0	0.13218	GF_000010	0.0393	0.9847	110.0	0.0399	1128.0	hame_302	hame_285	0.0029	0.0029
hame_288__hame_302	0.28523	0.8195	2661.0	237.0	0.14224	GF_000010	0.0388	0.8474	110.0	0.0458	759.0	hame_302	hame_288	0.0029	0.0029
hame_287__hame_302	0.4239	0.84397	2661.0	237.0	0.11688	GF_000010	0.0225	0.9878	110.0	0.0227	1128.0	hame_302	hame_287	0.0029	0.0029
hame_283__hame_302	0.42503	0.84173	2661.0	237.0	0.12601	GF_000010	0.0277	0.705	110.0	0.0392	1131.0	hame_302	hame_283	0.0029	0.0029
hame_277__hame_302	0.4239	0.84043	2661.0	237.0	0.13685	GF_000010	0.0279	0.9757	110.0	0.0286	1128.0	hame_302	hame_277	0.0029	0.0029
hame_302__hame_424	0.4239	0.83954	2661.0	237.0	0.14059	GF_000010	0.0339	0.9764	110.0	0.0347	1128.0	hame_302	hame_424	0.0029	0.0029
hame_302__hame_449	0.4239	0.83865	2661.0	237.0	0.12761	GF_000010	0.0282	0.9917	110.0	0.0284	1128.0	hame_302	hame_449	0.0029	0.0029
hame_302__hame_491	0.4239	0.83777	2661.0	237.0	0.13195	GF_000010	0.0277	0.994	110.0	0.0278	1128.0	hame_302	hame_491	0.0029	0.0029
hame_284__hame_302	0.42503	0.84439	2661.0	237.0	0.13341	GF_000010	0.0225	0.7104	110.0	0.0317	1131.0	hame_302	hame_284	0.0029	0.0029
hame_302__hame_489	0.42503	0.83466	2661.0	237.0	0.13339	GF_000010	0.0224	0.8475	110.0	0.0264	1131.0	hame_302	hame_489	0.0029	0.0029
hame_302__hame_488	0.42503	0.83466	2661.0	237.0	0.13762	GF_000010	0.0279	0.9109	110.0	0.0306	1131.0	hame_302	hame_488	0.0029	0.0029
hame_302__hame_490	0.42503	0.83466	2661.0	237.0	0.1334	GF_000010	0.028	0.8225	110.0	0.034	1131.0	hame_302	hame_490	0.0029	0.0029
hame_302__hame_423	0.4239	0.83777	2661.0	237.0	0.13354	GF_000010	0.0279	0.9757	110.0	0.0286	1128.0	hame_302	hame_423	0.0029	0.0029
hame_302__hame_309	0.42503	0.84173	2661.0	237.0	0.13777	GF_000010	0.0221	0.7215	110.0	0.0306	1131.0	hame_302	hame_309	0.0029	0.0029
hame_302__hame_422	0.42503	0.84173	2661.0	237.0	0.13777	GF_000010	0.0221	0.7215	110.0	0.0306	1131.0	hame_302	hame_422	0.0029	0.0029
hame_302__hame_420	0.42503	0.84173	2661.0	237.0	0.13566	GF_000010	0.0224	0.7428	110.0	0.0302	1131.0	hame_302	hame_420	0.0029	0.0029
hame_302__hame_421	0.42503	0.84173	2661.0	237.0	0.13566	GF_000010	0.0224	0.7428	110.0	0.0302	1131.0	hame_302	hame_421	0.0029	0.0029
hame_302__hame_308	0.4239	0.84309	2661.0	237.0	0.13566	GF_000010	0.022	0.7567	110.0	0.0291	1128.0	hame_302	hame_308	0.0029	0.0029
hame_505__hame_520	0.4239	0.87855	2661.0	237.0	0.08231	GF_000010	0.0219	0.3937	110.0	0.0556	1128.0	hame_520	hame_505	0.0029	0.0029
hame_306__hame_520	0.4239	0.87766	2661.0	237.0	0.09286	GF_000010	0.0281	0.5639	110.0	0.0499	1128.0	hame_520	hame_306	0.0029	0.0029
hame_504__hame_520	0.4239	0.88032	2661.0	237.0	0.09975	GF_000010	0.0218	0.562	110.0	0.0389	1128.0	hame_520	hame_504	0.0029	0.0029
hame_506__hame_520	0.4239	0.875	2661.0	237.0	0.10794	GF_000010	0.0274	0.5938	110.0	0.0461	1128.0	hame_520	hame_506	0.0029	0.0029
hame_286__hame_520	0.4239	0.87943	2661.0	237.0	0.11979	GF_000010	0.0223	0.4826	110.0	0.0462	1128.0	hame_520	hame_286	0.0029	0.0029
hame_285__hame_520	0.4239	0.87234	2661.0	237.0	0.12612	GF_000010	0.0332	0.5583	110.0	0.0595	1128.0	hame_520	hame_285	0.0029	0.0029
hame_288__hame_520	0.28523	0.87352	2661.0	237.0	0.13618	GF_000010	0.0215	0.4222	110.0	0.0508	759.0	hame_520	hame_288	0.0029	0.0029
hame_287__hame_520	0.4239	0.88121	2661.0	237.0	0.11082	GF_000010	0.028	0.5733	110.0	0.0489	1128.0	hame_520	hame_287	0.0029	0.0029
hame_283__hame_520	0.4239	0.88387	2661.0	237.0	0.11995	GF_000010	0.0219	0.4381	110.0	0.05	1128.0	hame_520	hame_283	0.0029	0.0029
hame_277__hame_520	0.4239	0.87677	2661.0	237.0	0.13078	GF_000010	0.0279	0.5141	110.0	0.0543	1128.0	hame_520	hame_277	0.0029	0.0029
hame_424__hame_520	0.4239	0.87766	2661.0	237.0	0.13453	GF_000010	0.0218	0.5433	110.0	0.04	1128.0	hame_520	hame_424	0.0029	0.0029
hame_449__hame_520	0.4239	0.87766	2661.0	237.0	0.12154	GF_000010	0.0277	0.5721	110.0	0.0484	1128.0	hame_520	hame_449	0.0029	0.0029
hame_491__hame_520	0.4239	0.87589	2661.0	237.0	0.12588	GF_000010	0.0276	0.4913	110.0	0.0563	1128.0	hame_520	hame_491	0.0029	0.0029
hame_284__hame_520	0.4239	0.87411	2661.0	237.0	0.12735	GF_000010	0.0277	0.5897	110.0	0.0469	1128.0	hame_520	hame_284	0.0029	0.0029
hame_489__hame_520	0.4239	0.86968	2661.0	237.0	0.12733	GF_000010	0.0281	0.5493	110.0	0.0511	1128.0	hame_520	hame_489	0.0029	0.0029
hame_488__hame_520	0.4239	0.87589	2661.0	237.0	0.13156	GF_000010	0.0273	0.626	110.0	0.0436	1128.0	hame_520	hame_488	0.0029	0.0029
hame_490__hame_520	0.4239	0.87145	2661.0	237.0	0.12733	GF_000010	0.0275	0.5562	110.0	0.0495	1128.0	hame_520	hame_490	0.0029	0.0029
hame_423__hame_520	0.4239	0.86968	2661.0	237.0	0.12747	GF_000010	0.0279	0.5141	110.0	0.0543	1128.0	hame_520	hame_423	0.0029	0.0029
hame_309__hame_520	0.4239	0.87057	2661.0	237.0	0.13171	GF_000010	0.0272	0.7572	110.0	0.036	1128.0	hame_520	hame_309	0.0029	0.0029
hame_422__hame_520	0.4239	0.87057	2661.0	237.0	0.13171	GF_000010	0.0272	0.7572	110.0	0.036	1128.0	hame_520	hame_422	0.0029	0.0029
hame_420__hame_520	0.4239	0.87323	2661.0	237.0	0.1296	GF_000010	0.0285	0.5292	110.0	0.0538	1128.0	hame_520	hame_420	0.0029	0.0029
hame_421__hame_520	0.4239	0.87323	2661.0	237.0	0.1296	GF_000010	0.0285	0.5292	110.0	0.0538	1128.0	hame_520	hame_421	0.0029	0.0029
hame_308__hame_520	0.4239	0.87057	2661.0	237.0	0.1296	GF_000010	0.0337	0.4743	110.0	0.071	1128.0	hame_520	hame_308	0.0029	0.0029
hame_505__hame_518	0.4239	0.88918	2661.0	237.0	0.09772	GF_000010	0.0168	0.3971	110.0	0.0422	1128.0	hame_518	hame_505	0.0029	0.0029
hame_306__hame_518	0.4239	0.88652	2661.0	237.0	0.10828	GF_000010	0.0223	0.4325	110.0	0.0515	1128.0	hame_518	hame_306	0.0029	0.0029
hame_504__hame_518	0.4239	0.88121	2661.0	237.0	0.11517	GF_000010	0.022	0.4164	110.0	0.0527	1128.0	hame_518	hame_504	0.0029	0.0029
hame_506__hame_518	0.4239	0.88298	2661.0	237.0	0.12335	GF_000010	0.0266	0.8788	110.0	0.0303	1128.0	hame_518	hame_506	0.0029	0.0029
hame_286__hame_518	0.4239	0.88475	2661.0	237.0	0.13521	GF_000010	0.0161	0.4921	110.0	0.0327	1128.0	hame_518	hame_286	0.0029	0.0029
hame_285__hame_518	0.4239	0.87855	2661.0	237.0	0.14153	GF_000010	0.0275	0.3991	110.0	0.0689	1128.0	hame_518	hame_285	0.0029	0.0029
hame_288__hame_518	0.28523	0.8722	2661.0	237.0	0.1516	GF_000010	0.0159	0.2828	110.0	0.0562	759.0	hame_518	hame_288	0.0029	0.0029
hame_287__hame_518	0.4239	0.88652	2661.0	237.0	0.12623	GF_000010	0.0222	0.4416	110.0	0.0503	1128.0	hame_518	hame_287	0.0029	0.0029
hame_283__hame_518	0.42503	0.88506	2661.0	237.0	0.13537	GF_000010	0.0164	0.3161	110.0	0.0518	1131.0	hame_518	hame_283	0.0029	0.0029
hame_277__hame_518	0.4239	0.87855	2661.0	237.0	0.1462	GF_000010	0.0333	0.4824	110.0	0.069	1128.0	hame_518	hame_277	0.0029	0.0029
hame_424__hame_518	0.4239	0.88209	2661.0	237.0	0.14994	GF_000010	0.028	0.3581	110.0	0.0781	1128.0	hame_518	hame_424	0.0029	0.0029
hame_449__hame_518	0.4239	0.88298	2661.0	237.0	0.13696	GF_000010	0.0277	0.3723	110.0	0.0744	1128.0	hame_518	hame_449	0.0029	0.0029
hame_491__hame_518	0.4239	0.87855	2661.0	237.0	0.1413	GF_000010	0.027	0.4964	110.0	0.0543	1128.0	hame_518	hame_491	0.0029	0.0029
hame_284__hame_518	0.42503	0.88152	2661.0	237.0	0.14277	GF_000010	0.0342	0.3511	110.0	0.0973	1131.0	hame_518	hame_284	0.0029	0.0029
hame_489__hame_518	0.42503	0.87179	2661.0	237.0	0.14274	GF_000010	0.0334	0.4549	110.0	0.0735	1131.0	hame_518	hame_489	0.0029	0.0029
hame_488__hame_518	0.42503	0.88064	2661.0	237.0	0.14697	GF_000010	0.0334	0.4396	110.0	0.076	1131.0	hame_518	hame_488	0.0029	0.0029
hame_490__hame_518	0.42503	0.87533	2661.0	237.0	0.14275	GF_000010	0.0338	0.3855	110.0	0.0877	1131.0	hame_518	hame_490	0.0029	0.0029
hame_423__hame_518	0.4239	0.87411	2661.0	237.0	0.14289	GF_000010	0.0333	0.4824	110.0	0.069	1128.0	hame_518	hame_423	0.0029	0.0029
hame_309__hame_518	0.42503	0.8771	2661.0	237.0	0.14712	GF_000010	0.0333	0.4885	110.0	0.0681	1131.0	hame_518	hame_309	0.0029	0.0029
hame_422__hame_518	0.42503	0.8771	2661.0	237.0	0.14712	GF_000010	0.0333	0.4885	110.0	0.0681	1131.0	hame_518	hame_422	0.0029	0.0029
hame_420__hame_518	0.42503	0.87975	2661.0	237.0	0.14502	GF_000010	0.0338	0.4622	110.0	0.073	1131.0	hame_518	hame_420	0.0029	0.0029
hame_421__hame_518	0.42503	0.87975	2661.0	237.0	0.14502	GF_000010	0.0338	0.4622	110.0	0.073	1131.0	hame_518	hame_421	0.0029	0.0029
hame_308__hame_518	0.4239	0.87677	2661.0	237.0	0.14502	GF_000010	0.0327	0.4392	110.0	0.0745	1128.0	hame_518	hame_308	0.0029	0.0029
hame_505__hame_519	0.4239	0.84309	2661.0	237.0	0.13027	GF_000010	0.0276	0.389	110.0	0.0709	1128.0	hame_519	hame_505	0.0029	0.0029
hame_306__hame_519	0.4239	0.8422	2661.0	237.0	0.14082	GF_000010	0.0334	0.6218	110.0	0.0536	1128.0	hame_519	hame_306	0.0029	0.0029
hame_504__hame_519	0.4239	0.83599	2661.0	237.0	0.14772	GF_000010	0.0332	0.6274	110.0	0.053	1128.0	hame_519	hame_504	0.0029	0.0029
hame_506__hame_519	0.4239	0.83599	2661.0	237.0	0.1559	GF_000010	0.0382	0.9413	110.0	0.0406	1128.0	hame_519	hame_506	0.0029	0.0029
hame_286__hame_519	0.4239	0.83865	2661.0	237.0	0.16776	GF_000010	0.0276	0.6859	110.0	0.0402	1128.0	hame_519	hame_286	0.0029	0.0029
hame_285__hame_519	0.4239	0.83777	2661.0	237.0	0.17408	GF_000010	0.039	0.5799	110.0	0.0673	1128.0	hame_519	hame_285	0.0029	0.0029
hame_288__hame_519	0.28523	0.80764	2661.0	237.0	0.18414	GF_000010	0.0388	0.6007	110.0	0.0646	759.0	hame_519	hame_288	0.0029	0.0029
hame_287__hame_519	0.4239	0.83777	2661.0	237.0	0.15878	GF_000010	0.0219	0.5079	110.0	0.0431	1128.0	hame_519	hame_287	0.0029	0.0029
hame_283__hame_519	0.42503	0.84085	2661.0	237.0	0.16791	GF_000010	0.0279	0.4939	110.0	0.0564	1131.0	hame_519	hame_283	0.0029	0.0029
hame_277__hame_519	0.4239	0.83777	2661.0	237.0	0.17875	GF_000010	0.0333	0.6288	110.0	0.053	1128.0	hame_519	hame_277	0.0029	0.0029
hame_424__hame_519	0.4239	0.83954	2661.0	237.0	0.18249	GF_000010	0.0402	0.4645	110.0	0.0866	1128.0	hame_519	hame_424	0.0029	0.0029
hame_449__hame_519	0.4239	0.83954	2661.0	237.0	0.16951	GF_000010	0.0279	0.5956	110.0	0.0469	1128.0	hame_519	hame_449	0.0029	0.0029
hame_491__hame_519	0.4239	0.84043	2661.0	237.0	0.17385	GF_000010	0.0272	0.6139	110.0	0.0442	1128.0	hame_519	hame_491	0.0029	0.0029
hame_284__hame_519	0.42503	0.83643	2661.0	237.0	0.17531	GF_000010	0.0339	0.5978	110.0	0.0567	1131.0	hame_519	hame_284	0.0029	0.0029
hame_489__hame_519	0.42503	0.83996	2661.0	237.0	0.17529	GF_000010	0.0336	0.7145	110.0	0.047	1131.0	hame_519	hame_489	0.0029	0.0029
hame_488__hame_519	0.42503	0.84262	2661.0	237.0	0.17952	GF_000010	0.0333	0.5874	110.0	0.0568	1131.0	hame_519	hame_488	0.0029	0.0029
hame_490__hame_519	0.42503	0.83996	2661.0	237.0	0.1753	GF_000010	0.0336	0.5313	110.0	0.0632	1131.0	hame_519	hame_490	0.0029	0.0029
hame_423__hame_519	0.4239	0.8422	2661.0	237.0	0.17544	GF_000010	0.0333	0.6288	110.0	0.053	1128.0	hame_519	hame_423	0.0029	0.0029
hame_309__hame_519	0.42503	0.8382	2661.0	237.0	0.17967	GF_000010	0.0336	0.7401	110.0	0.0454	1131.0	hame_519	hame_309	0.0029	0.0029
hame_422__hame_519	0.42503	0.8382	2661.0	237.0	0.17967	GF_000010	0.0336	0.7401	110.0	0.0454	1131.0	hame_519	hame_422	0.0029	0.0029
hame_420__hame_519	0.42503	0.83908	2661.0	237.0	0.17756	GF_000010	0.0339	0.7035	110.0	0.0483	1131.0	hame_519	hame_420	0.0029	0.0029
hame_421__hame_519	0.42503	0.83908	2661.0	237.0	0.17756	GF_000010	0.0339	0.7035	110.0	0.0483	1131.0	hame_519	hame_421	0.0029	0.0029
hame_308__hame_519	0.4239	0.83954	2661.0	237.0	0.17756	GF_000010	0.0331	0.6437	110.0	0.0514	1128.0	hame_519	hame_308	0.0029	0.0029
hame_394__hame_505	0.4239	0.88475	2661.0	237.0	0.10795	GF_000010	0.017	0.3546	110.0	0.0478	1128.0	hame_394	hame_505	0.0029	0.0029
hame_306__hame_394	0.4239	0.88121	2661.0	237.0	0.11851	GF_000010	0.0278	0.4022	110.0	0.069	1128.0	hame_394	hame_306	0.0029	0.0029
hame_394__hame_504	0.4239	0.87589	2661.0	237.0	0.1254	GF_000010	0.0336	0.4351	110.0	0.0773	1128.0	hame_394	hame_504	0.0029	0.0029
hame_394__hame_506	0.4239	0.88121	2661.0	237.0	0.13358	GF_000010	0.0383	0.751	110.0	0.051	1128.0	hame_394	hame_506	0.0029	0.0029
hame_286__hame_394	0.4239	0.89007	2661.0	237.0	0.14544	GF_000010	0.0161	0.3646	110.0	0.0442	1128.0	hame_394	hame_286	0.0029	0.0029
hame_285__hame_394	0.4239	0.88298	2661.0	237.0	0.15176	GF_000010	0.0279	0.3675	110.0	0.0758	1128.0	hame_394	hame_285	0.0029	0.0029
hame_288__hame_394	0.28523	0.87615	2661.0	237.0	0.16183	GF_000010	0.0281	0.2642	110.0	0.1063	759.0	hame_394	hame_288	0.0029	0.0029
hame_287__hame_394	0.4239	0.89362	2661.0	237.0	0.13646	GF_000010	0.0227	0.3815	110.0	0.0595	1128.0	hame_394	hame_287	0.0029	0.0029
hame_283__hame_394	0.42503	0.89125	2661.0	237.0	0.1456	GF_000010	0.0166	0.2721	110.0	0.0609	1131.0	hame_394	hame_283	0.0029	0.0029
hame_277__hame_394	0.4239	0.88475	2661.0	237.0	0.15643	GF_000010	0.0346	0.3297	110.0	0.105	1128.0	hame_394	hame_277	0.0029	0.0029
hame_394__hame_424	0.4239	0.88741	2661.0	237.0	0.16017	GF_000010	0.0289	0.2547	110.0	0.1134	1128.0	hame_394	hame_424	0.0029	0.0029
hame_394__hame_449	0.4239	0.88209	2661.0	237.0	0.14719	GF_000010	0.0287	0.4289	110.0	0.067	1128.0	hame_394	hame_449	0.0029	0.0029
hame_394__hame_491	0.4239	0.88475	2661.0	237.0	0.15153	GF_000010	0.0275	0.4225	110.0	0.065	1128.0	hame_394	hame_491	0.0029	0.0029
hame_284__hame_394	0.42503	0.88329	2661.0	237.0	0.153	GF_000010	0.0347	0.3975	110.0	0.0872	1131.0	hame_394	hame_284	0.0029	0.0029
hame_394__hame_489	0.42503	0.87445	2661.0	237.0	0.15297	GF_000010	0.034	0.4983	110.0	0.0682	1131.0	hame_394	hame_489	0.0029	0.0029
hame_394__hame_488	0.42503	0.88417	2661.0	237.0	0.1572	GF_000010	0.0338	0.3929	110.0	0.0859	1131.0	hame_394	hame_488	0.0029	0.0029
hame_394__hame_490	0.42503	0.87887	2661.0	237.0	0.15298	GF_000010	0.0342	0.3442	110.0	0.0993	1131.0	hame_394	hame_490	0.0029	0.0029
hame_394__hame_423	0.4239	0.87766	2661.0	237.0	0.15312	GF_000010	0.0346	0.3297	110.0	0.105	1128.0	hame_394	hame_423	0.0029	0.0029
hame_309__hame_394	0.42503	0.87622	2661.0	237.0	0.15735	GF_000010	0.0338	0.4381	110.0	0.0772	1131.0	hame_394	hame_309	0.0029	0.0029
hame_394__hame_422	0.42503	0.87622	2661.0	237.0	0.15735	GF_000010	0.0338	0.4381	110.0	0.0772	1131.0	hame_394	hame_422	0.0029	0.0029
hame_394__hame_420	0.42503	0.87622	2661.0	237.0	0.15525	GF_000010	0.0342	0.42	110.0	0.0815	1131.0	hame_394	hame_420	0.0029	0.0029
hame_394__hame_421	0.42503	0.87622	2661.0	237.0	0.15525	GF_000010	0.0342	0.42	110.0	0.0815	1131.0	hame_394	hame_421	0.0029	0.0029
hame_308__hame_394	0.4239	0.87855	2661.0	237.0	0.15525	GF_000010	0.0336	0.4404	110.0	0.0762	1128.0	hame_394	hame_308	0.0029	0.0029
hame_393__hame_505	0.4239	0.89007	2661.0	237.0	0.1085	GF_000010	0.0267	0.2888	110.0	0.0925	1128.0	hame_393	hame_505	0.0029	0.0029
hame_306__hame_393	0.4239	0.8945	2661.0	237.0	0.11905	GF_000010	0.0267	0.3236	110.0	0.0824	1128.0	hame_393	hame_306	0.0029	0.0029
hame_393__hame_504	0.4239	0.89007	2661.0	237.0	0.12595	GF_000010	0.0265	0.3719	110.0	0.0713	1128.0	hame_393	hame_504	0.0029	0.0029
hame_393__hame_506	0.4239	0.88298	2661.0	237.0	0.13413	GF_000010	0.0319	0.5154	110.0	0.0618	1128.0	hame_393	hame_506	0.0029	0.0029
hame_286__hame_393	0.4239	0.89539	2661.0	237.0	0.14599	GF_000010	0.0265	0.2578	110.0	0.1029	1128.0	hame_393	hame_286	0.0029	0.0029
hame_285__hame_393	0.4239	0.88741	2661.0	237.0	0.15231	GF_000010	0.0372	0.303	110.0	0.1228	1128.0	hame_393	hame_285	0.0029	0.0029
hame_288__hame_393	0.28523	0.88011	2661.0	237.0	0.16238	GF_000010	0.0267	0.1873	110.0	0.1426	759.0	hame_393	hame_288	0.0029	0.0029
hame_287__hame_393	0.4239	0.89716	2661.0	237.0	0.13701	GF_000010	0.0324	0.3174	110.0	0.102	1128.0	hame_393	hame_287	0.0029	0.0029
hame_283__hame_393	0.42503	0.89567	2661.0	237.0	0.14615	GF_000010	0.026	0.2112	110.0	0.123	1131.0	hame_393	hame_283	0.0029	0.0029
hame_277__hame_393	0.4239	0.8945	2661.0	237.0	0.15698	GF_000010	0.0322	0.2822	110.0	0.114	1128.0	hame_393	hame_277	0.0029	0.0029
hame_393__hame_424	0.4239	0.89628	2661.0	237.0	0.16072	GF_000010	0.0324	0.1934	110.0	0.1677	1128.0	hame_393	hame_424	0.0029	0.0029
hame_393__hame_449	0.4239	0.89362	2661.0	237.0	0.14774	GF_000010	0.0322	0.4024	110.0	0.08	1128.0	hame_393	hame_449	0.0029	0.0029
hame_393__hame_491	0.4239	0.89273	2661.0	237.0	0.15208	GF_000010	0.0318	0.2645	110.0	0.1202	1128.0	hame_393	hame_491	0.0029	0.0029
hame_284__hame_393	0.42503	0.89125	2661.0	237.0	0.15355	GF_000010	0.0321	0.368	110.0	0.0872	1131.0	hame_393	hame_284	0.0029	0.0029
hame_393__hame_489	0.42503	0.88771	2661.0	237.0	0.15352	GF_000010	0.0325	0.3434	110.0	0.0946	1131.0	hame_393	hame_489	0.0029	0.0029
hame_393__hame_488	0.42503	0.89302	2661.0	237.0	0.15775	GF_000010	0.0316	0.3588	110.0	0.088	1131.0	hame_393	hame_488	0.0029	0.0029
hame_393__hame_490	0.42503	0.89036	2661.0	237.0	0.15353	GF_000010	0.0318	0.3047	110.0	0.1043	1131.0	hame_393	hame_490	0.0029	0.0029
hame_393__hame_423	0.4239	0.8883	2661.0	237.0	0.15367	GF_000010	0.0322	0.2822	110.0	0.114	1128.0	hame_393	hame_423	0.0029	0.0029
hame_309__hame_393	0.42503	0.88771	2661.0	237.0	0.1579	GF_000010	0.0316	0.4903	110.0	0.0645	1131.0	hame_393	hame_309	0.0029	0.0029
hame_393__hame_422	0.42503	0.88771	2661.0	237.0	0.1579	GF_000010	0.0316	0.4903	110.0	0.0645	1131.0	hame_393	hame_422	0.0029	0.0029
hame_393__hame_420	0.42503	0.89125	2661.0	237.0	0.15579	GF_000010	0.033	0.3236	110.0	0.1019	1131.0	hame_393	hame_420	0.0029	0.0029
hame_393__hame_421	0.42503	0.89125	2661.0	237.0	0.15579	GF_000010	0.033	0.3236	110.0	0.1019	1131.0	hame_393	hame_421	0.0029	0.0029
hame_308__hame_393	0.4239	0.88918	2661.0	237.0	0.1558	GF_000010	0.0379	0.2766	110.0	0.137	1128.0	hame_393	hame_308	0.0029	0.0029
hame_276__hame_505	0.4239	0.89184	2661.0	237.0	0.11707	GF_000010	0.0231	0.1697	110.0	0.1363	1128.0	hame_276	hame_505	0.0029	0.0029
hame_276__hame_306	0.4239	0.89007	2661.0	237.0	0.12762	GF_000010	0.0338	0.2081	110.0	0.1623	1128.0	hame_276	hame_306	0.0029	0.0029
hame_276__hame_504	0.4239	0.88918	2661.0	237.0	0.13452	GF_000010	0.0269	0.2127	110.0	0.1265	1128.0	hame_276	hame_504	0.0029	0.0029
hame_276__hame_506	0.4239	0.87943	2661.0	237.0	0.1427	GF_000010	0.0313	0.4789	110.0	0.0653	1128.0	hame_276	hame_506	0.0029	0.0029
hame_276__hame_286	0.4239	0.8883	2661.0	237.0	0.15456	GF_000010	0.022	0.2853	110.0	0.0773	1128.0	hame_276	hame_286	0.0029	0.0029
hame_276__hame_285	0.4239	0.88387	2661.0	237.0	0.16088	GF_000010	0.0341	0.2383	110.0	0.1429	1128.0	hame_276	hame_285	0.0029	0.0029
hame_276__hame_288	0.28523	0.88274	2661.0	237.0	0.17094	GF_000010	0.0266	0.1896	110.0	0.14	759.0	hame_276	hame_288	0.0029	0.0029
hame_276__hame_287	0.4239	0.89539	2661.0	237.0	0.14558	GF_000010	0.0292	0.1874	110.0	0.1558	1128.0	hame_276	hame_287	0.0029	0.0029
hame_276__hame_283	0.42503	0.89036	2661.0	237.0	0.15471	GF_000010	0.0228	0.1514	110.0	0.1505	1131.0	hame_276	hame_283	0.0029	0.0029
hame_276__hame_277	0.4239	0.88121	2661.0	237.0	0.16555	GF_000010	0.0273	0.2597	110.0	0.1052	1128.0	hame_276	hame_277	0.0029	0.0029
hame_276__hame_424	0.4239	0.88121	2661.0	237.0	0.16929	GF_000010	0.0279	0.2263	110.0	0.1231	1128.0	hame_276	hame_424	0.0029	0.0029
hame_276__hame_449	0.4239	0.88475	2661.0	237.0	0.15631	GF_000010	0.0287	0.2469	110.0	0.1165	1128.0	hame_276	hame_449	0.0029	0.0029
hame_276__hame_491	0.4239	0.89007	2661.0	237.0	0.16065	GF_000010	0.027	0.2392	110.0	0.113	1128.0	hame_276	hame_491	0.0029	0.0029
hame_276__hame_284	0.42503	0.88064	2661.0	237.0	0.16211	GF_000010	0.0286	0.2245	110.0	0.1274	1131.0	hame_276	hame_284	0.0029	0.0029
hame_276__hame_489	0.42503	0.87622	2661.0	237.0	0.16209	GF_000010	0.0276	0.3167	110.0	0.0872	1131.0	hame_276	hame_489	0.0029	0.0029
hame_276__hame_488	0.42503	0.8824	2661.0	237.0	0.16632	GF_000010	0.0276	0.2201	110.0	0.1254	1131.0	hame_276	hame_488	0.0029	0.0029
hame_276__hame_490	0.42503	0.87887	2661.0	237.0	0.1621	GF_000010	0.0282	0.1766	110.0	0.1598	1131.0	hame_276	hame_490	0.0029	0.0029
hame_276__hame_423	0.4239	0.88475	2661.0	237.0	0.16224	GF_000010	0.0273	0.2597	110.0	0.1052	1128.0	hame_276	hame_423	0.0029	0.0029
hame_276__hame_309	0.42503	0.8824	2661.0	237.0	0.16647	GF_000010	0.0278	0.311	110.0	0.0895	1131.0	hame_276	hame_309	0.0029	0.0029
hame_276__hame_422	0.42503	0.8824	2661.0	237.0	0.16647	GF_000010	0.0278	0.311	110.0	0.0895	1131.0	hame_276	hame_422	0.0029	0.0029
hame_276__hame_420	0.42503	0.88417	2661.0	237.0	0.16436	GF_000010	0.0282	0.2975	110.0	0.0947	1131.0	hame_276	hame_420	0.0029	0.0029
hame_276__hame_421	0.42503	0.88417	2661.0	237.0	0.16436	GF_000010	0.0282	0.2975	110.0	0.0947	1131.0	hame_276	hame_421	0.0029	0.0029
hame_276__hame_308	0.4239	0.88121	2661.0	237.0	0.16436	GF_000010	0.0332	0.2519	110.0	0.1318	1128.0	hame_276	hame_308	0.0029	0.0029
hame_392__hame_505	0.4239	0.89184	2661.0	237.0	0.09962	GF_000010	0.0169	0.3381	110.0	0.0501	1128.0	hame_392	hame_505	0.0029	0.0029
hame_306__hame_392	0.4239	0.89096	2661.0	237.0	0.11017	GF_000010	0.0336	0.368	110.0	0.0914	1128.0	hame_392	hame_306	0.0029	0.0029
hame_392__hame_504	0.4239	0.8883	2661.0	237.0	0.11706	GF_000010	0.0274	0.431	110.0	0.0636	1128.0	hame_392	hame_504	0.0029	0.0029
hame_392__hame_506	0.4239	0.8883	2661.0	237.0	0.12525	GF_000010	0.0331	0.5566	110.0	0.0594	1128.0	hame_392	hame_506	0.0029	0.0029
hame_286__hame_392	0.4239	0.89628	2661.0	237.0	0.1371	GF_000010	0.0168	0.2979	110.0	0.0565	1128.0	hame_392	hame_286	0.0029	0.0029
hame_285__hame_392	0.4239	0.88918	2661.0	237.0	0.14343	GF_000010	0.0277	0.35	110.0	0.0792	1128.0	hame_392	hame_285	0.0029	0.0029
hame_288__hame_392	0.28523	0.88406	2661.0	237.0	0.15349	GF_000010	0.027	0.3442	110.0	0.0786	759.0	hame_392	hame_288	0.0029	0.0029
hame_287__hame_392	0.4239	0.89539	2661.0	237.0	0.12813	GF_000010	0.0226	0.3638	110.0	0.0621	1128.0	hame_392	hame_287	0.0029	0.0029
hame_283__hame_392	0.42503	0.89655	2661.0	237.0	0.13726	GF_000010	0.0165	0.2547	110.0	0.0648	1131.0	hame_392	hame_283	0.0029	0.0029
hame_277__hame_392	0.4239	0.88918	2661.0	237.0	0.14809	GF_000010	0.0223	0.3253	110.0	0.0686	1128.0	hame_392	hame_277	0.0029	0.0029
hame_392__hame_424	0.4239	0.88918	2661.0	237.0	0.15184	GF_000010	0.0219	0.3369	110.0	0.0649	1128.0	hame_392	hame_424	0.0029	0.0029
hame_392__hame_449	0.4239	0.89184	2661.0	237.0	0.13885	GF_000010	0.0225	0.4273	110.0	0.0526	1128.0	hame_392	hame_449	0.0029	0.0029
hame_392__hame_491	0.4239	0.89273	2661.0	237.0	0.14319	GF_000010	0.0222	0.303	110.0	0.0731	1128.0	hame_392	hame_491	0.0029	0.0029
hame_284__hame_392	0.42503	0.88771	2661.0	237.0	0.14466	GF_000010	0.0223	0.4048	110.0	0.0552	1131.0	hame_392	hame_284	0.0029	0.0029
hame_392__hame_489	0.42503	0.88152	2661.0	237.0	0.14464	GF_000010	0.0226	0.3816	110.0	0.0593	1131.0	hame_392	hame_489	0.0029	0.0029
hame_392__hame_488	0.42503	0.88771	2661.0	237.0	0.14887	GF_000010	0.0218	0.4006	110.0	0.0543	1131.0	hame_392	hame_488	0.0029	0.0029
hame_392__hame_490	0.42503	0.88329	2661.0	237.0	0.14464	GF_000010	0.022	0.3484	110.0	0.0632	1131.0	hame_392	hame_490	0.0029	0.0029
hame_392__hame_423	0.4239	0.88564	2661.0	237.0	0.14479	GF_000010	0.0223	0.3253	110.0	0.0686	1128.0	hame_392	hame_423	0.0029	0.0029
hame_309__hame_392	0.42503	0.88683	2661.0	237.0	0.14902	GF_000010	0.0219	0.5198	110.0	0.0422	1131.0	hame_392	hame_309	0.0029	0.0029
hame_392__hame_422	0.42503	0.88683	2661.0	237.0	0.14902	GF_000010	0.0219	0.5198	110.0	0.0422	1131.0	hame_392	hame_422	0.0029	0.0029
hame_392__hame_420	0.42503	0.89036	2661.0	237.0	0.14691	GF_000010	0.023	0.3671	110.0	0.0628	1131.0	hame_392	hame_420	0.0029	0.0029
hame_392__hame_421	0.42503	0.89036	2661.0	237.0	0.14691	GF_000010	0.023	0.3671	110.0	0.0628	1131.0	hame_392	hame_421	0.0029	0.0029
hame_308__hame_392	0.4239	0.88741	2661.0	237.0	0.14691	GF_000010	0.0283	0.3179	110.0	0.0891	1128.0	hame_392	hame_308	0.0029	0.0029
hame_395__hame_505	0.4239	0.88564	2661.0	237.0	0.10599	GF_000010	0.0113	0.127	110.0	0.0889	1128.0	hame_395	hame_505	0.0029	0.0029
hame_306__hame_395	0.4239	0.88652	2661.0	237.0	0.11654	GF_000010	0.0279	0.2128	110.0	0.1313	1128.0	hame_395	hame_306	0.0029	0.0029
hame_395__hame_504	0.4239	0.8883	2661.0	237.0	0.12343	GF_000010	0.0213	0.2228	110.0	0.0955	1128.0	hame_395	hame_504	0.0029	0.0029
hame_395__hame_506	0.4239	0.89007	2661.0	237.0	0.13161	GF_000010	0.0254	0.5842	110.0	0.0435	1128.0	hame_395	hame_506	0.0029	0.0029
hame_286__hame_395	0.4239	0.89539	2661.0	237.0	0.14347	GF_000010	0.0105	0.1939	110.0	0.054	1128.0	hame_395	hame_286	0.0029	0.0029
hame_285__hame_395	0.4239	0.88564	2661.0	237.0	0.14979	GF_000010	0.022	0.1933	110.0	0.114	1128.0	hame_395	hame_285	0.0029	0.0029
hame_288__hame_395	0.28523	0.89065	2661.0	237.0	0.15986	GF_000010	0.0208	0.1401	110.0	0.1488	759.0	hame_395	hame_288	0.0029	0.0029
hame_287__hame_395	0.4239	0.89805	2661.0	237.0	0.13449	GF_000010	0.017	0.1505	110.0	0.1132	1128.0	hame_395	hame_287	0.0029	0.0029
hame_283__hame_395	0.42503	0.89744	2661.0	237.0	0.14363	GF_000010	0.011	0.0647	110.0	0.1694	1131.0	hame_395	hame_283	0.0029	0.0029
hame_277__hame_395	0.4239	0.89273	2661.0	237.0	0.15446	GF_000010	0.0157	0.2441	110.0	0.0643	1128.0	hame_395	hame_277	0.0029	0.0029
hame_395__hame_424	0.4239	0.8945	2661.0	237.0	0.1582	GF_000010	0.0159	0.1407	110.0	0.1133	1128.0	hame_395	hame_424	0.0029	0.0029
hame_395__hame_449	0.4239	0.89007	2661.0	237.0	0.14522	GF_000010	0.0166	0.217	110.0	0.0767	1128.0	hame_395	hame_449	0.0029	0.0029
hame_395__hame_491	0.4239	0.89273	2661.0	237.0	0.14956	GF_000010	0.0155	0.2271	110.0	0.0681	1128.0	hame_395	hame_491	0.0029	0.0029
hame_284__hame_395	0.42503	0.89213	2661.0	237.0	0.15103	GF_000010	0.0165	0.1932	110.0	0.0856	1131.0	hame_395	hame_284	0.0029	0.0029
hame_395__hame_489	0.42503	0.88859	2661.0	237.0	0.15101	GF_000010	0.0159	0.3007	110.0	0.0527	1131.0	hame_395	hame_489	0.0029	0.0029
hame_395__hame_488	0.42503	0.89302	2661.0	237.0	0.15523	GF_000010	0.0159	0.1958	110.0	0.0811	1131.0	hame_395	hame_488	0.0029	0.0029
hame_395__hame_490	0.42503	0.89036	2661.0	237.0	0.15101	GF_000010	0.0163	0.1453	110.0	0.1121	1131.0	hame_395	hame_490	0.0029	0.0029
hame_395__hame_423	0.4239	0.88741	2661.0	237.0	0.15115	GF_000010	0.0157	0.2441	110.0	0.0643	1128.0	hame_395	hame_423	0.0029	0.0029
hame_309__hame_395	0.42503	0.88329	2661.0	237.0	0.15538	GF_000010	0.016	0.2861	110.0	0.056	1131.0	hame_395	hame_309	0.0029	0.0029
hame_395__hame_422	0.42503	0.88329	2661.0	237.0	0.15538	GF_000010	0.016	0.2861	110.0	0.056	1131.0	hame_395	hame_422	0.0029	0.0029
hame_395__hame_420	0.42503	0.88329	2661.0	237.0	0.15328	GF_000010	0.0162	0.2696	110.0	0.0603	1131.0	hame_395	hame_420	0.0029	0.0029
hame_395__hame_421	0.42503	0.88329	2661.0	237.0	0.15328	GF_000010	0.0162	0.2696	110.0	0.0603	1131.0	hame_395	hame_421	0.0029	0.0029
hame_308__hame_395	0.4239	0.88564	2661.0	237.0	0.15328	GF_000010	0.0212	0.2315	110.0	0.0915	1128.0	hame_395	hame_308	0.0029	0.0029
hame_391__hame_505	0.4239	0.8945	2661.0	237.0	0.09963	GF_000010	0.0111	0.2164	110.0	0.0514	1128.0	hame_391	hame_505	0.0029	0.0029
hame_306__hame_391	0.4239	0.89362	2661.0	237.0	0.11018	GF_000010	0.0278	0.3117	110.0	0.0892	1128.0	hame_391	hame_306	0.0029	0.0029
hame_391__hame_504	0.4239	0.89184	2661.0	237.0	0.11707	GF_000010	0.0214	0.3174	110.0	0.0674	1128.0	hame_391	hame_504	0.0029	0.0029
hame_391__hame_506	0.4239	0.89273	2661.0	237.0	0.12525	GF_000010	0.0268	0.4367	110.0	0.0614	1128.0	hame_391	hame_506	0.0029	0.0029
hame_286__hame_391	0.4239	0.89805	2661.0	237.0	0.13711	GF_000010	0.0111	0.1877	110.0	0.0589	1128.0	hame_391	hame_286	0.0029	0.0029
hame_285__hame_391	0.4239	0.88918	2661.0	237.0	0.14343	GF_000010	0.022	0.2896	110.0	0.0759	1128.0	hame_391	hame_285	0.0029	0.0029
hame_288__hame_391	0.28523	0.89065	2661.0	237.0	0.1535	GF_000010	0.0207	0.177	110.0	0.1169	759.0	hame_391	hame_288	0.0029	0.0029
hame_287__hame_391	0.4239	0.9016	2661.0	237.0	0.12814	GF_000010	0.0167	0.2454	110.0	0.0681	1128.0	hame_391	hame_287	0.0029	0.0029
hame_283__hame_391	0.42503	0.90009	2661.0	237.0	0.13727	GF_000010	0.0108	0.1464	110.0	0.0737	1131.0	hame_391	hame_283	0.0029	0.0029
hame_277__hame_391	0.4239	0.89362	2661.0	237.0	0.1481	GF_000010	0.0164	0.2217	110.0	0.074	1128.0	hame_391	hame_277	0.0029	0.0029
hame_391__hame_424	0.4239	0.89362	2661.0	237.0	0.15184	GF_000010	0.016	0.2271	110.0	0.0705	1128.0	hame_391	hame_424	0.0029	0.0029
hame_391__hame_449	0.4239	0.89628	2661.0	237.0	0.13886	GF_000010	0.0165	0.314	110.0	0.0526	1128.0	hame_391	hame_449	0.0029	0.0029
hame_391__hame_491	0.4239	0.89539	2661.0	237.0	0.1432	GF_000010	0.0162	0.2033	110.0	0.0799	1128.0	hame_391	hame_491	0.0029	0.0029
hame_284__hame_391	0.42503	0.8939	2661.0	237.0	0.14467	GF_000010	0.0163	0.2354	110.0	0.0691	1131.0	hame_391	hame_284	0.0029	0.0029
hame_391__hame_489	0.42503	0.88859	2661.0	237.0	0.14465	GF_000010	0.0165	0.2212	110.0	0.0746	1131.0	hame_391	hame_489	0.0029	0.0029
hame_391__hame_488	0.42503	0.8939	2661.0	237.0	0.14888	GF_000010	0.0159	0.2885	110.0	0.0552	1131.0	hame_391	hame_488	0.0029	0.0029
hame_391__hame_490	0.42503	0.88948	2661.0	237.0	0.14465	GF_000010	0.0162	0.238	110.0	0.068	1131.0	hame_391	hame_490	0.0029	0.0029
hame_391__hame_423	0.4239	0.89096	2661.0	237.0	0.14479	GF_000010	0.0164	0.2217	110.0	0.074	1128.0	hame_391	hame_423	0.0029	0.0029
hame_309__hame_391	0.42503	0.8939	2661.0	237.0	0.14902	GF_000010	0.0157	0.2769	110.0	0.0567	1131.0	hame_391	hame_309	0.0029	0.0029
hame_391__hame_422	0.42503	0.8939	2661.0	237.0	0.14902	GF_000010	0.0157	0.2769	110.0	0.0567	1131.0	hame_391	hame_422	0.0029	0.0029
hame_391__hame_420	0.42503	0.89744	2661.0	237.0	0.14692	GF_000010	0.0168	0.1549	110.0	0.1086	1131.0	hame_391	hame_420	0.0029	0.0029
hame_391__hame_421	0.42503	0.89744	2661.0	237.0	0.14692	GF_000010	0.0168	0.1549	110.0	0.1086	1131.0	hame_391	hame_421	0.0029	0.0029
hame_308__hame_391	0.4239	0.89273	2661.0	237.0	0.14692	GF_000010	0.0221	0.1619	110.0	0.1367	1128.0	hame_391	hame_308	0.0029	0.0029
hame_505__hame_516	0.4239	0.88475	2661.0	237.0	0.10854	GF_000010	0.0345	0.4523	110.0	0.0763	1128.0	hame_516	hame_505	0.0029	0.0029
hame_306__hame_516	0.4239	0.88209	2661.0	237.0	0.11909	GF_000010	0.044	0.5114	110.0	0.0861	1128.0	hame_516	hame_306	0.0029	0.0029
hame_504__hame_516	0.4239	0.88121	2661.0	237.0	0.12599	GF_000010	0.0376	0.502	110.0	0.075	1128.0	hame_516	hame_504	0.0029	0.0029
hame_506__hame_516	0.4239	0.87855	2661.0	237.0	0.13417	GF_000010	0.0428	0.9498	110.0	0.0451	1128.0	hame_516	hame_506	0.0029	0.0029
hame_286__hame_516	0.4239	0.88387	2661.0	237.0	0.14603	GF_000010	0.0334	0.526	110.0	0.0635	1128.0	hame_516	hame_286	0.0029	0.0029
hame_285__hame_516	0.4239	0.88209	2661.0	237.0	0.15235	GF_000010	0.045	0.4023	110.0	0.1117	1128.0	hame_516	hame_285	0.0029	0.0029
hame_288__hame_516	0.28523	0.87352	2661.0	237.0	0.16241	GF_000010	0.0439	0.3216	110.0	0.1366	759.0	hame_516	hame_288	0.0029	0.0029
hame_287__hame_516	0.4239	0.88652	2661.0	237.0	0.13705	GF_000010	0.0331	0.5008	110.0	0.066	1128.0	hame_516	hame_287	0.0029	0.0029
hame_283__hame_516	0.42503	0.88594	2661.0	237.0	0.14618	GF_000010	0.0338	0.3592	110.0	0.0941	1131.0	hame_516	hame_283	0.0029	0.0029
hame_277__hame_516	0.4239	0.87677	2661.0	237.0	0.15702	GF_000010	0.0323	0.5805	110.0	0.0557	1128.0	hame_516	hame_277	0.0029	0.0029
hame_424__hame_516	0.4239	0.87677	2661.0	237.0	0.16076	GF_000010	0.0393	0.4879	110.0	0.0805	1128.0	hame_516	hame_424	0.0029	0.0029
hame_449__hame_516	0.4239	0.88121	2661.0	237.0	0.14778	GF_000010	0.033	0.5715	110.0	0.0578	1128.0	hame_516	hame_449	0.0029	0.0029
hame_491__hame_516	0.4239	0.88298	2661.0	237.0	0.15212	GF_000010	0.0319	0.5588	110.0	0.0572	1128.0	hame_516	hame_491	0.0029	0.0029
hame_284__hame_516	0.42503	0.88152	2661.0	237.0	0.15358	GF_000010	0.0325	0.4741	110.0	0.0686	1131.0	hame_516	hame_284	0.0029	0.0029
hame_489__hame_516	0.42503	0.87356	2661.0	237.0	0.15356	GF_000010	0.0323	0.5825	110.0	0.0554	1131.0	hame_516	hame_489	0.0029	0.0029
hame_488__hame_516	0.42503	0.88064	2661.0	237.0	0.15779	GF_000010	0.0324	0.537	110.0	0.0603	1131.0	hame_516	hame_488	0.0029	0.0029
hame_490__hame_516	0.42503	0.87622	2661.0	237.0	0.15356	GF_000010	0.0326	0.4799	110.0	0.0678	1131.0	hame_516	hame_490	0.0029	0.0029
hame_423__hame_516	0.4239	0.87943	2661.0	237.0	0.15371	GF_000010	0.0323	0.5805	110.0	0.0557	1128.0	hame_516	hame_423	0.0029	0.0029
hame_309__hame_516	0.42503	0.88329	2661.0	237.0	0.15794	GF_000010	0.0323	0.5899	110.0	0.0547	1131.0	hame_516	hame_309	0.0029	0.0029
hame_422__hame_516	0.42503	0.88329	2661.0	237.0	0.15794	GF_000010	0.0323	0.5899	110.0	0.0547	1131.0	hame_516	hame_422	0.0029	0.0029
hame_420__hame_516	0.42503	0.88506	2661.0	237.0	0.15583	GF_000010	0.0326	0.562	110.0	0.0579	1131.0	hame_516	hame_420	0.0029	0.0029
hame_421__hame_516	0.42503	0.88506	2661.0	237.0	0.15583	GF_000010	0.0326	0.562	110.0	0.0579	1131.0	hame_516	hame_421	0.0029	0.0029
hame_308__hame_516	0.4239	0.87943	2661.0	237.0	0.15583	GF_000010	0.0375	0.5062	110.0	0.0741	1128.0	hame_516	hame_308	0.0029	0.0029
hame_367__hame_505	0.11161	0.92929	2661.0	237.0	0.12862	GF_000010	0.016	0.3408	110.0	0.047	297.0	hame_367	hame_505	0.0029	0.0029
hame_306__hame_367	0.11161	0.91246	2661.0	237.0	0.13917	GF_000010	0.0257	0.4303	110.0	0.0596	297.0	hame_367	hame_306	0.0029	0.0029
hame_367__hame_504	0.11161	0.91582	2661.0	237.0	0.14606	GF_000010	0.0259	0.4487	110.0	0.0576	297.0	hame_367	hame_504	0.0029	0.0029
hame_367__hame_506	0.11161	0.90236	2661.0	237.0	0.15425	GF_000010	0.0312	0.6172	110.0	0.0505	297.0	hame_367	hame_506	0.0029	0.0029
hame_286__hame_367	0.11161	0.92929	2661.0	237.0	0.1661	GF_000010	0.0159	0.3096	110.0	0.0514	297.0	hame_367	hame_286	0.0029	0.0029
hame_285__hame_367	0.11161	0.90909	2661.0	237.0	0.17243	GF_000010	0.0268	0.4217	110.0	0.0635	297.0	hame_367	hame_285	0.0029	0.0029
hame_288__hame_367	0.11161	0.91246	2661.0	237.0	0.18249	GF_000010	0.0261	0.3501	110.0	0.0744	297.0	hame_367	hame_288	0.0029	0.0029
hame_287__hame_367	0.11161	0.92593	2661.0	237.0	0.15713	GF_000010	0.0154	0.4078	110.0	0.0377	297.0	hame_367	hame_287	0.0029	0.0029
hame_283__hame_367	0.11161	0.93266	2661.0	237.0	0.16626	GF_000010	0.0156	0.2663	110.0	0.0586	297.0	hame_367	hame_283	0.0029	0.0029
hame_277__hame_367	0.11161	0.91246	2661.0	237.0	0.17709	GF_000010	0.0264	0.3255	110.0	0.0811	297.0	hame_367	hame_277	0.0029	0.0029
hame_367__hame_424	0.11161	0.91246	2661.0	237.0	0.18084	GF_000010	0.0265	0.33	110.0	0.0804	297.0	hame_367	hame_424	0.0029	0.0029
hame_367__hame_449	0.11161	0.90909	2661.0	237.0	0.16785	GF_000010	0.0208	0.4718	110.0	0.0442	297.0	hame_367	hame_449	0.0029	0.0029
hame_367__hame_491	0.11161	0.92256	2661.0	237.0	0.17219	GF_000010	0.0205	0.331	110.0	0.0619	297.0	hame_367	hame_491	0.0029	0.0029
hame_284__hame_367	0.11161	0.91582	2661.0	237.0	0.17366	GF_000010	0.0264	0.4086	110.0	0.0646	297.0	hame_367	hame_284	0.0029	0.0029
hame_367__hame_489	0.11161	0.91246	2661.0	237.0	0.17364	GF_000010	0.0265	0.3543	110.0	0.0749	297.0	hame_367	hame_489	0.0029	0.0029
hame_367__hame_488	0.11161	0.91246	2661.0	237.0	0.17787	GF_000010	0.0261	0.3952	110.0	0.066	297.0	hame_367	hame_488	0.0029	0.0029
hame_367__hame_490	0.11161	0.91582	2661.0	237.0	0.17364	GF_000010	0.0261	0.3486	110.0	0.075	297.0	hame_367	hame_490	0.0029	0.0029
hame_367__hame_423	0.11161	0.90909	2661.0	237.0	0.17378	GF_000010	0.0264	0.3255	110.0	0.0811	297.0	hame_367	hame_423	0.0029	0.0029
hame_309__hame_367	0.11161	0.90236	2661.0	237.0	0.17802	GF_000010	0.0261	0.4827	110.0	0.054	297.0	hame_367	hame_309	0.0029	0.0029
hame_367__hame_422	0.11161	0.90236	2661.0	237.0	0.17802	GF_000010	0.0261	0.4827	110.0	0.054	297.0	hame_367	hame_422	0.0029	0.0029
hame_367__hame_420	0.11161	0.91246	2661.0	237.0	0.17591	GF_000010	0.0268	0.3409	110.0	0.0786	297.0	hame_367	hame_420	0.0029	0.0029
hame_367__hame_421	0.11161	0.91246	2661.0	237.0	0.17591	GF_000010	0.0268	0.3409	110.0	0.0786	297.0	hame_367	hame_421	0.0029	0.0029
hame_308__hame_367	0.11161	0.91582	2661.0	237.0	0.17591	GF_000010	0.0261	0.344	110.0	0.076	297.0	hame_367	hame_308	0.0029	0.0029
hame_397__hame_505	0.4239	0.86082	2661.0	237.0	0.079	GF_000010	0.0119	0.4706	110.0	0.0252	1128.0	hame_397	hame_505	0.0029	0.0029
hame_306__hame_397	0.4239	0.86436	2661.0	237.0	0.08955	GF_000010	0.0292	0.4503	110.0	0.0649	1128.0	hame_397	hame_306	0.0029	0.0029
hame_397__hame_504	0.4239	0.85816	2661.0	237.0	0.09645	GF_000010	0.029	0.5873	110.0	0.0494	1128.0	hame_397	hame_504	0.0029	0.0029
hame_397__hame_506	0.4239	0.85461	2661.0	237.0	0.10463	GF_000010	0.0286	0.8125	110.0	0.0352	1128.0	hame_397	hame_506	0.0029	0.0029
hame_286__hame_397	0.4239	0.85372	2661.0	237.0	0.11649	GF_000010	0.0112	0.5863	110.0	0.0191	1128.0	hame_397	hame_286	0.0029	0.0029
hame_285__hame_397	0.4239	0.85638	2661.0	237.0	0.12281	GF_000010	0.0233	0.4909	110.0	0.0475	1128.0	hame_397	hame_285	0.0029	0.0029
hame_288__hame_397	0.28523	0.85112	2661.0	237.0	0.13287	GF_000010	0.0226	0.4937	110.0	0.0459	759.0	hame_397	hame_288	0.0029	0.0029
hame_287__hame_397	0.4239	0.8484	2661.0	237.0	0.10751	GF_000010	0.0177	0.5291	110.0	0.0335	1128.0	hame_397	hame_287	0.0029	0.0029
hame_283__hame_397	0.42503	0.8603	2661.0	237.0	0.11664	GF_000010	0.0119	0.3731	110.0	0.0319	1131.0	hame_397	hame_283	0.0029	0.0029
hame_277__hame_397	0.4239	0.85284	2661.0	237.0	0.12748	GF_000010	0.0289	0.5818	110.0	0.0498	1128.0	hame_397	hame_277	0.0029	0.0029
hame_397__hame_424	0.4239	0.85461	2661.0	237.0	0.13122	GF_000010	0.0176	0.476	110.0	0.0369	1128.0	hame_397	hame_424	0.0029	0.0029
hame_397__hame_449	0.4239	0.85106	2661.0	237.0	0.11824	GF_000010	0.0238	0.5828	110.0	0.0408	1128.0	hame_397	hame_449	0.0029	0.0029
hame_397__hame_491	0.4239	0.85195	2661.0	237.0	0.12258	GF_000010	0.0227	0.6084	110.0	0.0373	1128.0	hame_397	hame_491	0.0029	0.0029
hame_284__hame_397	0.42503	0.84881	2661.0	237.0	0.12404	GF_000010	0.0301	0.5326	110.0	0.0566	1131.0	hame_397	hame_284	0.0029	0.0029
hame_397__hame_489	0.42503	0.84439	2661.0	237.0	0.12402	GF_000010	0.029	0.6819	110.0	0.0425	1131.0	hame_397	hame_489	0.0029	0.0029
hame_397__hame_488	0.42503	0.85146	2661.0	237.0	0.12825	GF_000010	0.0294	0.5257	110.0	0.0559	1131.0	hame_397	hame_488	0.0029	0.0029
hame_397__hame_490	0.42503	0.85057	2661.0	237.0	0.12403	GF_000010	0.0301	0.4576	110.0	0.0657	1131.0	hame_397	hame_490	0.0029	0.0029
hame_397__hame_423	0.4239	0.8484	2661.0	237.0	0.12417	GF_000010	0.0289	0.5818	110.0	0.0498	1128.0	hame_397	hame_423	0.0029	0.0029
hame_309__hame_397	0.42503	0.84615	2661.0	237.0	0.1284	GF_000010	0.0309	0.5115	110.0	0.0604	1131.0	hame_397	hame_309	0.0029	0.0029
hame_397__hame_422	0.42503	0.84615	2661.0	237.0	0.1284	GF_000010	0.0309	0.5115	110.0	0.0604	1131.0	hame_397	hame_422	0.0029	0.0029
hame_397__hame_420	0.42503	0.84704	2661.0	237.0	0.12629	GF_000010	0.0295	0.653	110.0	0.0452	1131.0	hame_397	hame_420	0.0029	0.0029
hame_397__hame_421	0.42503	0.84704	2661.0	237.0	0.12629	GF_000010	0.0295	0.653	110.0	0.0452	1131.0	hame_397	hame_421	0.0029	0.0029
hame_308__hame_397	0.4239	0.85018	2661.0	237.0	0.12629	GF_000010	0.0288	0.6154	110.0	0.0468	1128.0	hame_397	hame_308	0.0029	0.0029
hame_396__hame_505	0.4239	0.85106	2661.0	237.0	0.09907	GF_000010	0.0288	0.5334	110.0	0.054	1128.0	hame_396	hame_505	0.0029	0.0029
hame_306__hame_396	0.4239	0.8484	2661.0	237.0	0.10962	GF_000010	0.0219	0.6349	110.0	0.0345	1128.0	hame_396	hame_306	0.0029	0.0029
hame_396__hame_504	0.4239	0.85018	2661.0	237.0	0.11651	GF_000010	0.0276	0.567	110.0	0.0486	1128.0	hame_396	hame_504	0.0029	0.0029
hame_396__hame_506	0.4239	0.84486	2661.0	237.0	0.1247	GF_000010	0.033	0.579	110.0	0.057	1128.0	hame_396	hame_506	0.0029	0.0029
hame_286__hame_396	0.4239	0.85816	2661.0	237.0	0.13655	GF_000010	0.0289	0.5551	110.0	0.0521	1128.0	hame_396	hame_286	0.0029	0.0029
hame_285__hame_396	0.4239	0.85727	2661.0	237.0	0.14288	GF_000010	0.0395	0.546	110.0	0.0723	1128.0	hame_396	hame_285	0.0029	0.0029
hame_288__hame_396	0.28523	0.83926	2661.0	237.0	0.15294	GF_000010	0.033	0.54	110.0	0.0611	759.0	hame_396	hame_288	0.0029	0.0029
hame_287__hame_396	0.4239	0.85461	2661.0	237.0	0.12758	GF_000010	0.0225	0.5061	110.0	0.0445	1128.0	hame_396	hame_287	0.0029	0.0029
hame_283__hame_396	0.42503	0.85323	2661.0	237.0	0.13671	GF_000010	0.0284	0.5072	110.0	0.0561	1131.0	hame_396	hame_283	0.0029	0.0029
hame_277__hame_396	0.4239	0.85993	2661.0	237.0	0.14754	GF_000010	0.0286	0.4798	110.0	0.0595	1128.0	hame_396	hame_277	0.0029	0.0029
hame_396__hame_424	0.4239	0.85638	2661.0	237.0	0.15129	GF_000010	0.0348	0.5282	110.0	0.0658	1128.0	hame_396	hame_424	0.0029	0.0029
hame_396__hame_449	0.4239	0.85727	2661.0	237.0	0.1383	GF_000010	0.0287	0.6162	110.0	0.0466	1128.0	hame_396	hame_449	0.0029	0.0029
hame_396__hame_491	0.4239	0.85372	2661.0	237.0	0.14264	GF_000010	0.0285	0.4777	110.0	0.0596	1128.0	hame_396	hame_491	0.0029	0.0029
hame_284__hame_396	0.42503	0.85323	2661.0	237.0	0.14411	GF_000010	0.0291	0.4312	110.0	0.0675	1131.0	hame_396	hame_284	0.0029	0.0029
hame_396__hame_489	0.42503	0.85588	2661.0	237.0	0.14409	GF_000010	0.0293	0.3709	110.0	0.0791	1131.0	hame_396	hame_489	0.0029	0.0029
hame_396__hame_488	0.42503	0.855	2661.0	237.0	0.14832	GF_000010	0.028	0.5779	110.0	0.0485	1131.0	hame_396	hame_488	0.0029	0.0029
hame_396__hame_490	0.42503	0.85146	2661.0	237.0	0.14409	GF_000010	0.0282	0.5186	110.0	0.0545	1131.0	hame_396	hame_490	0.0029	0.0029
hame_396__hame_423	0.4239	0.85018	2661.0	237.0	0.14423	GF_000010	0.0286	0.4798	110.0	0.0595	1128.0	hame_396	hame_423	0.0029	0.0029
hame_309__hame_396	0.42503	0.85057	2661.0	237.0	0.14847	GF_000010	0.0288	0.5492	110.0	0.0525	1131.0	hame_396	hame_309	0.0029	0.0029
hame_396__hame_422	0.42503	0.85057	2661.0	237.0	0.14847	GF_000010	0.0288	0.5492	110.0	0.0525	1131.0	hame_396	hame_422	0.0029	0.0029
hame_396__hame_420	0.42503	0.85411	2661.0	237.0	0.14636	GF_000010	0.03	0.4047	110.0	0.074	1131.0	hame_396	hame_420	0.0029	0.0029
hame_396__hame_421	0.42503	0.85411	2661.0	237.0	0.14636	GF_000010	0.03	0.4047	110.0	0.074	1131.0	hame_396	hame_421	0.0029	0.0029
hame_308__hame_396	0.4239	0.8555	2661.0	237.0	0.14636	GF_000010	0.0292	0.3446	110.0	0.0847	1128.0	hame_396	hame_308	0.0029	0.0029
hame_452__hame_517	0.4239	0.81206	2661.0	237.0	0.19659	GF_000010	0.0659	0.4189	111.0	0.1574	1128.0	hame_452	hame_517	0.00526	0.00526
hame_302__hame_452	0.4239	0.79078	2661.0	237.0	0.20969	GF_000010	0.067	0.8565	111.0	0.0783	1128.0	hame_452	hame_302	0.00526	0.00526
hame_452__hame_520	0.4239	0.80762	2661.0	237.0	0.20362	GF_000010	0.043	0.3932	111.0	0.1093	1128.0	hame_452	hame_520	0.00526	0.00526
hame_452__hame_518	0.4239	0.80585	2661.0	237.0	0.21904	GF_000010	0.0363	0.4412	111.0	0.0823	1128.0	hame_452	hame_518	0.00526	0.00526
hame_452__hame_519	0.4239	0.78546	2661.0	237.0	0.25159	GF_000010	0.0615	0.4955	111.0	0.1242	1128.0	hame_452	hame_519	0.00526	0.00526
hame_394__hame_452	0.4239	0.81028	2661.0	237.0	0.22927	GF_000010	0.0477	0.3489	111.0	0.1368	1128.0	hame_452	hame_394	0.00526	0.00526
hame_393__hame_452	0.4239	0.81826	2661.0	237.0	0.22982	GF_000010	0.0412	0.1786	111.0	0.2309	1128.0	hame_452	hame_393	0.00526	0.00526
hame_276__hame_452	0.4239	0.81028	2661.0	237.0	0.23839	GF_000010	0.0411	0.1816	111.0	0.2264	1128.0	hame_452	hame_276	0.00526	0.00526
hame_392__hame_452	0.4239	0.81649	2661.0	237.0	0.22093	GF_000010	0.0425	0.2414	111.0	0.1762	1128.0	hame_452	hame_392	0.00526	0.00526
hame_395__hame_452	0.4239	0.82092	2661.0	237.0	0.2273	GF_000010	0.0353	0.1882	111.0	0.1877	1128.0	hame_452	hame_395	0.00526	0.00526
hame_391__hame_452	0.4239	0.81649	2661.0	237.0	0.22094	GF_000010	0.0364	0.1373	111.0	0.2651	1128.0	hame_452	hame_391	0.00526	0.00526
hame_452__hame_516	0.4239	0.81117	2661.0	237.0	0.22986	GF_000010	0.0597	0.4725	111.0	0.1263	1128.0	hame_452	hame_516	0.00526	0.00526
hame_367__hame_452	0.11161	0.88889	2661.0	237.0	0.24993	GF_000010	0.0467	0.1815	111.0	0.2573	297.0	hame_452	hame_367	0.00526	0.00526
hame_397__hame_452	0.4239	0.79699	2661.0	237.0	0.20032	GF_000010	0.0493	0.4867	111.0	0.1012	1128.0	hame_452	hame_397	0.00526	0.00526
hame_396__hame_452	0.4239	0.79078	2661.0	237.0	0.22038	GF_000010	0.0644	0.3255	111.0	0.1977	1128.0	hame_452	hame_396	0.00526	0.00526
hame_452__hame_505	0.4239	0.82713	2661.0	237.0	0.14246	GF_000010	0.0417	0.2962	111.0	0.1408	1128.0	hame_452	hame_505	0.00526	0.00526
hame_306__hame_452	0.4239	0.8289	2661.0	237.0	0.15301	GF_000010	0.0479	0.3119	111.0	0.1537	1128.0	hame_452	hame_306	0.00526	0.00526
hame_452__hame_504	0.4239	0.82535	2661.0	237.0	0.15991	GF_000010	0.0428	0.2955	111.0	0.1449	1128.0	hame_452	hame_504	0.00526	0.00526
hame_452__hame_506	0.4239	0.83156	2661.0	237.0	0.16809	GF_000010	0.0482	0.3348	111.0	0.144	1128.0	hame_452	hame_506	0.00526	0.00526
hame_286__hame_452	0.4239	0.82979	2661.0	237.0	0.17995	GF_000010	0.0416	0.2637	111.0	0.1576	1128.0	hame_452	hame_286	0.00526	0.00526
hame_285__hame_452	0.4239	0.82979	2661.0	237.0	0.18627	GF_000010	0.0441	0.3701	111.0	0.1191	1128.0	hame_452	hame_285	0.00526	0.00526
hame_288__hame_452	0.28523	0.81686	2661.0	237.0	0.19633	GF_000010	0.0407	0.2863	111.0	0.1423	759.0	hame_452	hame_288	0.00526	0.00526
hame_287__hame_452	0.4239	0.82801	2661.0	237.0	0.17097	GF_000010	0.0477	0.3187	111.0	0.1496	1128.0	hame_452	hame_287	0.00526	0.00526
hame_283__hame_452	0.4239	0.82979	2661.0	237.0	0.1801	GF_000010	0.041	0.215	111.0	0.1906	1128.0	hame_452	hame_283	0.00526	0.00526
hame_277__hame_452	0.4239	0.82447	2661.0	237.0	0.19094	GF_000010	0.0541	0.2626	111.0	0.2062	1128.0	hame_452	hame_277	0.00526	0.00526
hame_424__hame_452	0.4239	0.82624	2661.0	237.0	0.19468	GF_000010	0.05	0.1997	111.0	0.2505	1128.0	hame_452	hame_424	0.00526	0.00526
hame_449__hame_452	0.4239	0.82447	2661.0	237.0	0.1817	GF_000010	0.0492	0.3122	111.0	0.1576	1128.0	hame_452	hame_449	0.00526	0.00526
hame_452__hame_491	0.4239	0.82713	2661.0	237.0	0.18604	GF_000010	0.0492	0.2198	111.0	0.2238	1128.0	hame_452	hame_491	0.00526	0.00526
hame_284__hame_452	0.4239	0.82713	2661.0	237.0	0.1875	GF_000010	0.0537	0.3444	111.0	0.1558	1128.0	hame_452	hame_284	0.00526	0.00526
hame_452__hame_489	0.4239	0.81915	2661.0	237.0	0.18748	GF_000010	0.0544	0.3233	111.0	0.1682	1128.0	hame_452	hame_489	0.00526	0.00526
hame_452__hame_488	0.4239	0.81826	2661.0	237.0	0.19171	GF_000010	0.0529	0.3305	111.0	0.1602	1128.0	hame_452	hame_488	0.00526	0.00526
hame_452__hame_490	0.4239	0.82092	2661.0	237.0	0.18749	GF_000010	0.0534	0.2821	111.0	0.1894	1128.0	hame_452	hame_490	0.00526	0.00526
hame_423__hame_452	0.4239	0.82713	2661.0	237.0	0.18763	GF_000010	0.0541	0.2626	111.0	0.2062	1128.0	hame_452	hame_423	0.00526	0.00526
hame_309__hame_452	0.4239	0.82092	2661.0	237.0	0.19186	GF_000010	0.0527	0.4545	111.0	0.1159	1128.0	hame_452	hame_309	0.00526	0.00526
hame_422__hame_452	0.4239	0.82092	2661.0	237.0	0.19186	GF_000010	0.0527	0.4545	111.0	0.1159	1128.0	hame_452	hame_422	0.00526	0.00526
hame_420__hame_452	0.4239	0.8227	2661.0	237.0	0.18975	GF_000010	0.0551	0.3094	111.0	0.178	1128.0	hame_452	hame_420	0.00526	0.00526
hame_421__hame_452	0.4239	0.8227	2661.0	237.0	0.18975	GF_000010	0.0551	0.3094	111.0	0.178	1128.0	hame_452	hame_421	0.00526	0.00526
hame_308__hame_452	0.4239	0.82801	2661.0	237.0	0.18975	GF_000010	0.0558	0.2375	111.0	0.2351	1128.0	hame_452	hame_308	0.00526	0.00526
hame_499__hame_517	0.08906	0.87342	2661.0	237.0	0.18109	GF_000010	0.0788	0.4775	111.0	0.165	237.0	hame_499	hame_517	0.00526	0.00526
hame_302__hame_499	0.08906	0.85232	2661.0	237.0	0.19418	GF_000010	0.0603	0.8709	111.0	0.0692	237.0	hame_499	hame_302	0.00526	0.00526
hame_499__hame_520	0.08906	0.88186	2661.0	237.0	0.18811	GF_000010	0.0533	0.5334	111.0	0.0999	237.0	hame_499	hame_520	0.00526	0.00526
hame_499__hame_518	0.08906	0.89873	2661.0	237.0	0.20353	GF_000010	0.0611	0.3706	111.0	0.1649	237.0	hame_499	hame_518	0.00526	0.00526
hame_499__hame_519	0.08906	0.8692	2661.0	237.0	0.23608	GF_000010	0.0611	0.6079	111.0	0.1006	237.0	hame_499	hame_519	0.00526	0.00526
hame_394__hame_499	0.08906	0.8903	2661.0	237.0	0.21376	GF_000010	0.062	0.4192	111.0	0.1479	237.0	hame_499	hame_394	0.00526	0.00526
hame_393__hame_499	0.08906	0.90717	2661.0	237.0	0.21431	GF_000010	0.059	0.3389	111.0	0.1739	237.0	hame_499	hame_393	0.00526	0.00526
hame_276__hame_499	0.08906	0.91983	2661.0	237.0	0.22288	GF_000010	0.0572	0.2197	111.0	0.2601	237.0	hame_499	hame_276	0.00526	0.00526
hame_392__hame_499	0.08906	0.90295	2661.0	237.0	0.20543	GF_000010	0.0487	0.4164	111.0	0.117	237.0	hame_499	hame_392	0.00526	0.00526
hame_395__hame_499	0.08906	0.93671	2661.0	237.0	0.21179	GF_000010	0.044	0.181	111.0	0.243	237.0	hame_499	hame_395	0.00526	0.00526
hame_391__hame_499	0.08906	0.93249	2661.0	237.0	0.20543	GF_000010	0.043	0.2191	111.0	0.1964	237.0	hame_499	hame_391	0.00526	0.00526
hame_499__hame_516	0.08906	0.89873	2661.0	237.0	0.21435	GF_000010	0.0578	0.3716	111.0	0.1556	237.0	hame_499	hame_516	0.00526	0.00526
hame_367__hame_499	0.08906	0.90717	2661.0	237.0	0.23443	GF_000010	0.0518	0.3627	111.0	0.1428	237.0	hame_499	hame_367	0.00526	0.00526
hame_397__hame_499	0.08906	0.89451	2661.0	237.0	0.18481	GF_000010	0.0574	0.4425	111.0	0.1296	237.0	hame_499	hame_397	0.00526	0.00526
hame_396__hame_499	0.08906	0.8692	2661.0	237.0	0.20488	GF_000010	0.0614	0.6803	111.0	0.0902	237.0	hame_499	hame_396	0.00526	0.00526
hame_499__hame_505	0.08906	0.92405	2661.0	237.0	0.12696	GF_000010	0.0479	0.2288	111.0	0.2093	237.0	hame_499	hame_505	0.00526	0.00526
hame_306__hame_499	0.08906	0.92827	2661.0	237.0	0.13751	GF_000010	0.0522	0.1767	111.0	0.2956	237.0	hame_499	hame_306	0.00526	0.00526
hame_499__hame_504	0.08906	0.93671	2661.0	237.0	0.1444	GF_000010	0.0446	0.1682	111.0	0.2653	237.0	hame_499	hame_504	0.00526	0.00526
hame_499__hame_506	0.08906	0.91139	2661.0	237.0	0.15258	GF_000010	0.0501	0.3374	111.0	0.1484	237.0	hame_499	hame_506	0.00526	0.00526
hame_286__hame_499	0.08906	0.91983	2661.0	237.0	0.16444	GF_000010	0.0459	0.2863	111.0	0.1603	237.0	hame_499	hame_286	0.00526	0.00526
hame_285__hame_499	0.08906	0.90717	2661.0	237.0	0.17076	GF_000010	0.0593	0.294	111.0	0.2015	237.0	hame_499	hame_285	0.00526	0.00526
hame_288__hame_499	0.08906	0.91983	2661.0	237.0	0.18083	GF_000010	0.0576	0.2255	111.0	0.2552	237.0	hame_499	hame_288	0.00526	0.00526
hame_287__hame_499	0.08906	0.94515	2661.0	237.0	0.15546	GF_000010	0.0406	0.1242	111.0	0.3273	237.0	hame_499	hame_287	0.00526	0.00526
hame_283__hame_499	0.08906	0.93671	2661.0	237.0	0.1646	GF_000010	0.0472	0.155	111.0	0.3044	237.0	hame_499	hame_283	0.00526	0.00526
hame_277__hame_499	0.08906	0.94093	2661.0	237.0	0.17543	GF_000010	0.0384	0.1713	111.0	0.2242	237.0	hame_499	hame_277	0.00526	0.00526
hame_424__hame_499	0.08906	0.92405	2661.0	237.0	0.17917	GF_000010	0.0529	0.2194	111.0	0.2412	237.0	hame_499	hame_424	0.00526	0.00526
hame_449__hame_499	0.08906	0.93671	2661.0	237.0	0.16619	GF_000010	0.0405	0.1704	111.0	0.2377	237.0	hame_499	hame_449	0.00526	0.00526
hame_491__hame_499	0.08906	0.94515	2661.0	237.0	0.17053	GF_000010	0.0381	0.1499	111.0	0.2545	237.0	hame_499	hame_491	0.00526	0.00526
hame_284__hame_499	0.08906	0.94093	2661.0	237.0	0.172	GF_000010	0.0401	0.1513	111.0	0.2647	237.0	hame_499	hame_284	0.00526	0.00526
hame_489__hame_499	0.08906	0.93249	2661.0	237.0	0.17198	GF_000010	0.039	0.2199	111.0	0.1773	237.0	hame_499	hame_489	0.00526	0.00526
hame_488__hame_499	0.08906	0.94515	2661.0	237.0	0.1762	GF_000010	0.0387	0.1412	111.0	0.274	237.0	hame_499	hame_488	0.00526	0.00526
hame_490__hame_499	0.08906	0.94937	2661.0	237.0	0.17198	GF_000010	0.0393	0.1095	111.0	0.3593	237.0	hame_499	hame_490	0.00526	0.00526
hame_423__hame_499	0.08906	0.94093	2661.0	237.0	0.17212	GF_000010	0.0384	0.1713	111.0	0.2242	237.0	hame_499	hame_423	0.00526	0.00526
hame_309__hame_499	0.08906	0.94093	2661.0	237.0	0.17635	GF_000010	0.0389	0.1654	111.0	0.2352	237.0	hame_499	hame_309	0.00526	0.00526
hame_422__hame_499	0.08906	0.94093	2661.0	237.0	0.17635	GF_000010	0.0389	0.1654	111.0	0.2352	237.0	hame_499	hame_422	0.00526	0.00526
hame_420__hame_499	0.08906	0.94093	2661.0	237.0	0.17425	GF_000010	0.0393	0.1608	111.0	0.2443	237.0	hame_499	hame_420	0.00526	0.00526
hame_421__hame_499	0.08906	0.94093	2661.0	237.0	0.17425	GF_000010	0.0393	0.1608	111.0	0.2443	237.0	hame_499	hame_421	0.00526	0.00526
hame_308__hame_499	0.08906	0.93671	2661.0	237.0	0.17425	GF_000010	0.0446	0.1673	111.0	0.2669	237.0	hame_499	hame_308	0.00526	0.00526
hame_307__hame_517	0.4239	0.80408	2661.0	237.0	0.18935	GF_000010	0.082	0.4652	111.0	0.1762	1128.0	hame_307	hame_517	0.00526	0.00526
hame_302__hame_307	0.4239	0.78546	2661.0	237.0	0.20244	GF_000010	0.0716	0.754	111.0	0.095	1128.0	hame_307	hame_302	0.00526	0.00526
hame_307__hame_520	0.4239	0.8156	2661.0	237.0	0.19638	GF_000010	0.0495	0.4108	111.0	0.1204	1128.0	hame_307	hame_520	0.00526	0.00526
hame_307__hame_518	0.4239	0.80408	2661.0	237.0	0.21179	GF_000010	0.0599	0.5648	111.0	0.106	1128.0	hame_307	hame_518	0.00526	0.00526
hame_307__hame_519	0.4239	0.78457	2661.0	237.0	0.24434	GF_000010	0.0586	0.5969	111.0	0.0982	1128.0	hame_307	hame_519	0.00526	0.00526
hame_307__hame_394	0.4239	0.80496	2661.0	237.0	0.22202	GF_000010	0.057	0.5323	111.0	0.107	1128.0	hame_307	hame_394	0.00526	0.00526
hame_307__hame_393	0.4239	0.81472	2661.0	237.0	0.22257	GF_000010	0.0565	0.422	111.0	0.134	1128.0	hame_307	hame_393	0.00526	0.00526
hame_276__hame_307	0.4239	0.82092	2661.0	237.0	0.23114	GF_000010	0.0574	0.2934	111.0	0.1957	1128.0	hame_307	hame_276	0.00526	0.00526
hame_307__hame_392	0.4239	0.81028	2661.0	237.0	0.21369	GF_000010	0.044	0.4913	111.0	0.0895	1128.0	hame_307	hame_392	0.00526	0.00526
hame_307__hame_395	0.4239	0.80674	2661.0	237.0	0.22005	GF_000010	0.0521	0.3232	111.0	0.1612	1128.0	hame_307	hame_395	0.00526	0.00526
hame_307__hame_391	0.4239	0.8094	2661.0	237.0	0.21369	GF_000010	0.0516	0.3675	111.0	0.1405	1128.0	hame_307	hame_391	0.00526	0.00526
hame_307__hame_516	0.4239	0.80053	2661.0	237.0	0.22261	GF_000010	0.0678	0.4557	111.0	0.1487	1128.0	hame_307	hame_516	0.00526	0.00526
hame_307__hame_367	0.11161	0.87205	2661.0	237.0	0.24269	GF_000010	0.0629	0.4695	111.0	0.1339	297.0	hame_307	hame_367	0.00526	0.00526
hame_307__hame_397	0.4239	0.79078	2661.0	237.0	0.19307	GF_000010	0.0654	0.7832	111.0	0.0835	1128.0	hame_307	hame_397	0.00526	0.00526
hame_307__hame_396	0.4239	0.79167	2661.0	237.0	0.21314	GF_000010	0.0655	0.6704	111.0	0.0977	1128.0	hame_307	hame_396	0.00526	0.00526
hame_307__hame_505	0.4239	0.83511	2661.0	237.0	0.13522	GF_000010	0.0557	0.2418	111.0	0.2305	1128.0	hame_307	hame_505	0.00526	0.00526
hame_306__hame_307	0.4239	0.82447	2661.0	237.0	0.14577	GF_000010	0.0505	0.4369	111.0	0.1156	1128.0	hame_307	hame_306	0.00526	0.00526
hame_307__hame_504	0.4239	0.82801	2661.0	237.0	0.15266	GF_000010	0.0437	0.4274	111.0	0.1022	1128.0	hame_307	hame_504	0.00526	0.00526
hame_307__hame_506	0.4239	0.81117	2661.0	237.0	0.16084	GF_000010	0.0482	0.6202	111.0	0.0777	1128.0	hame_307	hame_506	0.00526	0.00526
hame_286__hame_307	0.4239	0.82181	2661.0	237.0	0.1727	GF_000010	0.0545	0.4409	111.0	0.1236	1128.0	hame_307	hame_286	0.00526	0.00526
hame_285__hame_307	0.4239	0.81826	2661.0	237.0	0.17902	GF_000010	0.0563	0.3979	111.0	0.1414	1128.0	hame_307	hame_285	0.00526	0.00526
hame_288__hame_307	0.28523	0.77997	2661.0	237.0	0.18909	GF_000010	0.0437	0.3095	111.0	0.1412	759.0	hame_307	hame_288	0.00526	0.00526
hame_287__hame_307	0.4239	0.82004	2661.0	237.0	0.16372	GF_000010	0.0503	0.4073	111.0	0.1236	1128.0	hame_307	hame_287	0.00526	0.00526
hame_283__hame_307	0.4239	0.82181	2661.0	237.0	0.17286	GF_000010	0.0549	0.2809	111.0	0.1953	1128.0	hame_307	hame_283	0.00526	0.00526
hame_277__hame_307	0.4239	0.82535	2661.0	237.0	0.18369	GF_000010	0.0487	0.4482	111.0	0.1087	1128.0	hame_307	hame_277	0.00526	0.00526
hame_307__hame_424	0.4239	0.82358	2661.0	237.0	0.18743	GF_000010	0.063	0.4065	111.0	0.1549	1128.0	hame_307	hame_424	0.00526	0.00526
hame_307__hame_449	0.4239	0.82181	2661.0	237.0	0.17445	GF_000010	0.0495	0.4129	111.0	0.1199	1128.0	hame_307	hame_449	0.00526	0.00526
hame_307__hame_491	0.4239	0.82092	2661.0	237.0	0.17879	GF_000010	0.0484	0.4598	111.0	0.1053	1128.0	hame_307	hame_491	0.00526	0.00526
hame_284__hame_307	0.4239	0.82181	2661.0	237.0	0.18026	GF_000010	0.0493	0.3877	111.0	0.127	1128.0	hame_307	hame_284	0.00526	0.00526
hame_307__hame_489	0.4239	0.82092	2661.0	237.0	0.18024	GF_000010	0.0488	0.4856	111.0	0.1006	1128.0	hame_307	hame_489	0.00526	0.00526
hame_307__hame_488	0.4239	0.82092	2661.0	237.0	0.18446	GF_000010	0.0488	0.4085	111.0	0.1193	1128.0	hame_307	hame_488	0.00526	0.00526
hame_307__hame_490	0.4239	0.8227	2661.0	237.0	0.18024	GF_000010	0.049	0.3601	111.0	0.1362	1128.0	hame_307	hame_490	0.00526	0.00526
hame_307__hame_423	0.4239	0.81649	2661.0	237.0	0.18038	GF_000010	0.0487	0.4482	111.0	0.1087	1128.0	hame_307	hame_423	0.00526	0.00526
hame_307__hame_309	0.4239	0.81826	2661.0	237.0	0.18461	GF_000010	0.0487	0.4974	111.0	0.0979	1128.0	hame_307	hame_309	0.00526	0.00526
hame_307__hame_422	0.4239	0.81826	2661.0	237.0	0.18461	GF_000010	0.0487	0.4974	111.0	0.0979	1128.0	hame_307	hame_422	0.00526	0.00526
hame_307__hame_420	0.4239	0.8156	2661.0	237.0	0.18251	GF_000010	0.0493	0.4703	111.0	0.1047	1128.0	hame_307	hame_420	0.00526	0.00526
hame_307__hame_421	0.4239	0.8156	2661.0	237.0	0.18251	GF_000010	0.0493	0.4703	111.0	0.1047	1128.0	hame_307	hame_421	0.00526	0.00526
hame_307__hame_308	0.4239	0.82004	2661.0	237.0	0.18251	GF_000010	0.0542	0.4121	111.0	0.1315	1128.0	hame_307	hame_308	0.00526	0.00526
hame_450__hame_517	0.42503	0.80371	2661.0	237.0	0.16408	GF_000010	0.1057	0.6792	111.0	0.1557	1131.0	hame_450	hame_517	0.00526	0.00526
hame_302__hame_450	0.42503	0.80371	2661.0	237.0	0.17718	GF_000010	0.0884	0.6986	111.0	0.1266	1131.0	hame_450	hame_302	0.00526	0.00526
hame_450__hame_520	0.4239	0.80762	2661.0	237.0	0.17111	GF_000010	0.0859	0.5313	111.0	0.1617	1128.0	hame_450	hame_520	0.00526	0.00526
hame_450__hame_518	0.42503	0.80902	2661.0	237.0	0.18653	GF_000010	0.0958	0.6636	111.0	0.1443	1131.0	hame_450	hame_518	0.00526	0.00526
hame_450__hame_519	0.42503	0.78426	2661.0	237.0	0.21908	GF_000010	0.0834	0.5449	111.0	0.1531	1131.0	hame_450	hame_519	0.00526	0.00526
hame_394__hame_450	0.42503	0.81167	2661.0	237.0	0.19676	GF_000010	0.096	0.6378	111.0	0.1505	1131.0	hame_450	hame_394	0.00526	0.00526
hame_393__hame_450	0.42503	0.81256	2661.0	237.0	0.19731	GF_000010	0.0916	0.5433	111.0	0.1686	1131.0	hame_450	hame_393	0.00526	0.00526
hame_276__hame_450	0.42503	0.81432	2661.0	237.0	0.20588	GF_000010	0.0863	0.2908	111.0	0.2967	1131.0	hame_450	hame_276	0.00526	0.00526
hame_392__hame_450	0.42503	0.81344	2661.0	237.0	0.18842	GF_000010	0.0803	0.477	111.0	0.1684	1131.0	hame_450	hame_392	0.00526	0.00526
hame_395__hame_450	0.42503	0.81874	2661.0	237.0	0.19479	GF_000010	0.0746	0.4345	111.0	0.1717	1131.0	hame_450	hame_395	0.00526	0.00526
hame_391__hame_450	0.42503	0.81963	2661.0	237.0	0.18843	GF_000010	0.0744	0.4803	111.0	0.1548	1131.0	hame_450	hame_391	0.00526	0.00526
hame_450__hame_516	0.42503	0.80902	2661.0	237.0	0.19735	GF_000010	0.094	0.5892	111.0	0.1595	1131.0	hame_450	hame_516	0.00526	0.00526
hame_367__hame_450	0.11161	0.84512	2661.0	237.0	0.21742	GF_000010	0.0859	0.4781	111.0	0.1797	297.0	hame_450	hame_367	0.00526	0.00526
hame_397__hame_450	0.42503	0.79399	2661.0	237.0	0.16781	GF_000010	0.0903	0.6934	111.0	0.1303	1131.0	hame_450	hame_397	0.00526	0.00526
hame_396__hame_450	0.42503	0.8099	2661.0	237.0	0.18787	GF_000010	0.0923	0.6233	111.0	0.1481	1131.0	hame_450	hame_396	0.00526	0.00526
hame_450__hame_505	0.4239	0.84131	2661.0	237.0	0.10995	GF_000010	0.0748	0.3153	111.0	0.2374	1128.0	hame_450	hame_505	0.00526	0.00526
hame_306__hame_450	0.4239	0.84043	2661.0	237.0	0.1205	GF_000010	0.0813	0.3846	111.0	0.2114	1128.0	hame_450	hame_306	0.00526	0.00526
hame_450__hame_504	0.4239	0.84309	2661.0	237.0	0.1274	GF_000010	0.0757	0.3049	111.0	0.2483	1128.0	hame_450	hame_504	0.00526	0.00526
hame_450__hame_506	0.4239	0.82801	2661.0	237.0	0.13558	GF_000010	0.0802	0.7292	111.0	0.11	1128.0	hame_450	hame_506	0.00526	0.00526
hame_286__hame_450	0.4239	0.82979	2661.0	237.0	0.14744	GF_000010	0.0747	0.5509	111.0	0.1356	1128.0	hame_450	hame_286	0.00526	0.00526
hame_285__hame_450	0.4239	0.8227	2661.0	237.0	0.15376	GF_000010	0.076	0.4822	111.0	0.1575	1128.0	hame_450	hame_285	0.00526	0.00526
hame_288__hame_450	0.28523	0.78788	2661.0	237.0	0.16382	GF_000010	0.0744	0.3933	111.0	0.1891	759.0	hame_450	hame_288	0.00526	0.00526
hame_287__hame_450	0.4239	0.82979	2661.0	237.0	0.13846	GF_000010	0.0697	0.4532	111.0	0.1539	1128.0	hame_450	hame_287	0.00526	0.00526
hame_283__hame_450	0.42503	0.8382	2661.0	237.0	0.14759	GF_000010	0.0744	0.3211	111.0	0.2316	1131.0	hame_450	hame_283	0.00526	0.00526
hame_277__hame_450	0.4239	0.83245	2661.0	237.0	0.15843	GF_000010	0.0556	0.5228	111.0	0.1064	1128.0	hame_450	hame_277	0.00526	0.00526
hame_424__hame_450	0.4239	0.82801	2661.0	237.0	0.16217	GF_000010	0.0889	0.4763	111.0	0.1866	1128.0	hame_450	hame_424	0.00526	0.00526
hame_449__hame_450	0.4239	0.82713	2661.0	237.0	0.14919	GF_000010	0.0697	0.4722	111.0	0.1476	1128.0	hame_450	hame_449	0.00526	0.00526
hame_450__hame_491	0.4239	0.82979	2661.0	237.0	0.15353	GF_000010	0.068	0.4739	111.0	0.1434	1128.0	hame_450	hame_491	0.00526	0.00526
hame_284__hame_450	0.42503	0.83024	2661.0	237.0	0.15499	GF_000010	0.0628	0.4942	111.0	0.1271	1131.0	hame_450	hame_284	0.00526	0.00526
hame_450__hame_489	0.42503	0.82759	2661.0	237.0	0.15497	GF_000010	0.0624	0.5932	111.0	0.1052	1131.0	hame_450	hame_489	0.00526	0.00526
hame_450__hame_488	0.42503	0.8267	2661.0	237.0	0.1592	GF_000010	0.0556	0.4871	111.0	0.1142	1131.0	hame_450	hame_488	0.00526	0.00526
hame_450__hame_490	0.42503	0.8267	2661.0	237.0	0.15498	GF_000010	0.0559	0.4387	111.0	0.1274	1131.0	hame_450	hame_490	0.00526	0.00526
hame_423__hame_450	0.4239	0.82535	2661.0	237.0	0.15512	GF_000010	0.0556	0.5228	111.0	0.1064	1128.0	hame_450	hame_423	0.00526	0.00526
hame_309__hame_450	0.42503	0.82847	2661.0	237.0	0.15935	GF_000010	0.0622	0.6157	111.0	0.101	1131.0	hame_450	hame_309	0.00526	0.00526
hame_422__hame_450	0.42503	0.82847	2661.0	237.0	0.15935	GF_000010	0.0622	0.6157	111.0	0.101	1131.0	hame_450	hame_422	0.00526	0.00526
hame_420__hame_450	0.42503	0.82759	2661.0	237.0	0.15724	GF_000010	0.0629	0.5863	111.0	0.1072	1131.0	hame_450	hame_420	0.00526	0.00526
hame_421__hame_450	0.42503	0.82759	2661.0	237.0	0.15724	GF_000010	0.0629	0.5863	111.0	0.1072	1131.0	hame_450	hame_421	0.00526	0.00526
hame_308__hame_450	0.4239	0.82801	2661.0	237.0	0.15725	GF_000010	0.0681	0.5131	111.0	0.1327	1128.0	hame_450	hame_308	0.00526	0.00526
hame_407__hame_517	0.4239	0.85993	2661.0	237.0	0.08458	GF_000010	0.0328	0.5541	111.0	0.0592	1128.0	hame_407	hame_517	0.00526	0.00526
hame_302__hame_407	0.4239	0.83156	2661.0	237.0	0.09767	GF_000010	0.0385	0.7552	111.0	0.051	1128.0	hame_407	hame_302	0.00526	0.00526
hame_407__hame_520	0.4239	0.86702	2661.0	237.0	0.09161	GF_000010	0.0161	0.5272	111.0	0.0306	1128.0	hame_407	hame_520	0.00526	0.00526
hame_407__hame_518	0.4239	0.8555	2661.0	237.0	0.10703	GF_000010	0.0226	0.5345	111.0	0.0422	1128.0	hame_407	hame_518	0.00526	0.00526
hame_407__hame_519	0.4239	0.83156	2661.0	237.0	0.13957	GF_000010	0.0442	0.4713	111.0	0.0938	1128.0	hame_407	hame_519	0.00526	0.00526
hame_394__hame_407	0.4239	0.85638	2661.0	237.0	0.11726	GF_000010	0.0339	0.5149	111.0	0.0658	1128.0	hame_407	hame_394	0.00526	0.00526
hame_393__hame_407	0.4239	0.87145	2661.0	237.0	0.11781	GF_000010	0.0269	0.4241	111.0	0.0634	1128.0	hame_407	hame_393	0.00526	0.00526
hame_276__hame_407	0.4239	0.86613	2661.0	237.0	0.12637	GF_000010	0.0276	0.3812	111.0	0.0723	1128.0	hame_407	hame_276	0.00526	0.00526
hame_392__hame_407	0.4239	0.86613	2661.0	237.0	0.10892	GF_000010	0.0276	0.474	111.0	0.0583	1128.0	hame_407	hame_392	0.00526	0.00526
hame_395__hame_407	0.4239	0.86879	2661.0	237.0	0.11529	GF_000010	0.0215	0.2711	111.0	0.0793	1128.0	hame_407	hame_395	0.00526	0.00526
hame_391__hame_407	0.4239	0.86791	2661.0	237.0	0.10893	GF_000010	0.0217	0.3701	111.0	0.0586	1128.0	hame_407	hame_391	0.00526	0.00526
hame_407__hame_516	0.4239	0.85284	2661.0	237.0	0.11784	GF_000010	0.0457	0.6245	111.0	0.0732	1128.0	hame_407	hame_516	0.00526	0.00526
hame_367__hame_407	0.11161	0.90572	2661.0	237.0	0.13792	GF_000010	0.0333	0.3765	111.0	0.0884	297.0	hame_407	hame_367	0.00526	0.00526
hame_397__hame_407	0.4239	0.83954	2661.0	237.0	0.0883	GF_000010	0.0228	0.6562	111.0	0.0348	1128.0	hame_407	hame_397	0.00526	0.00526
hame_396__hame_407	0.4239	0.84663	2661.0	237.0	0.10837	GF_000010	0.0331	0.5621	111.0	0.0588	1128.0	hame_407	hame_396	0.00526	0.00526
hame_407__hame_505	0.4239	0.92819	2661.0	237.0	0.03045	GF_000010	0.0204	0.188	111.0	0.1087	1128.0	hame_407	hame_505	0.00526	0.00526
hame_306__hame_407	0.4239	0.91667	2661.0	237.0	0.041	GF_000010	0.0276	0.4226	111.0	0.0652	1128.0	hame_407	hame_306	0.00526	0.00526
hame_407__hame_504	0.4239	0.91933	2661.0	237.0	0.04789	GF_000010	0.0164	0.3886	111.0	0.0421	1128.0	hame_407	hame_504	0.00526	0.00526
hame_407__hame_506	0.4239	0.90957	2661.0	237.0	0.05608	GF_000010	0.0213	0.6911	111.0	0.0308	1128.0	hame_407	hame_506	0.00526	0.00526
hame_286__hame_407	0.4239	0.90426	2661.0	237.0	0.06794	GF_000010	0.0209	0.4237	111.0	0.0494	1128.0	hame_407	hame_286	0.00526	0.00526
hame_285__hame_407	0.4239	0.89539	2661.0	237.0	0.07426	GF_000010	0.0319	0.3644	111.0	0.0877	1128.0	hame_407	hame_285	0.00526	0.00526
hame_288__hame_407	0.28523	0.87088	2661.0	237.0	0.08432	GF_000010	0.021	0.3324	111.0	0.0632	759.0	hame_407	hame_288	0.00526	0.00526
hame_287__hame_407	0.4239	0.89894	2661.0	237.0	0.05896	GF_000010	0.0268	0.3202	111.0	0.0838	1128.0	hame_407	hame_287	0.00526	0.00526
hame_283__hame_407	0.4239	0.89716	2661.0	237.0	0.06809	GF_000010	0.021	0.2612	111.0	0.0805	1128.0	hame_407	hame_283	0.00526	0.00526
hame_277__hame_407	0.4239	0.89539	2661.0	237.0	0.07892	GF_000010	0.0322	0.3943	111.0	0.0817	1128.0	hame_407	hame_277	0.00526	0.00526
hame_407__hame_424	0.4239	0.89716	2661.0	237.0	0.08267	GF_000010	0.0161	0.3834	111.0	0.042	1128.0	hame_407	hame_424	0.00526	0.00526
hame_407__hame_449	0.4239	0.89716	2661.0	237.0	0.06968	GF_000010	0.0221	0.4091	111.0	0.0541	1128.0	hame_407	hame_449	0.00526	0.00526
hame_407__hame_491	0.4239	0.89894	2661.0	237.0	0.07403	GF_000010	0.0212	0.4018	111.0	0.0528	1128.0	hame_407	hame_491	0.00526	0.00526
hame_284__hame_407	0.4239	0.89894	2661.0	237.0	0.07549	GF_000010	0.0327	0.3359	111.0	0.0973	1128.0	hame_407	hame_284	0.00526	0.00526
hame_407__hame_489	0.4239	0.89007	2661.0	237.0	0.07547	GF_000010	0.0323	0.4323	111.0	0.0747	1128.0	hame_407	hame_489	0.00526	0.00526
hame_407__hame_488	0.4239	0.89362	2661.0	237.0	0.0797	GF_000010	0.0323	0.3557	111.0	0.0907	1128.0	hame_407	hame_488	0.00526	0.00526
hame_407__hame_490	0.4239	0.89273	2661.0	237.0	0.07547	GF_000010	0.0325	0.308	111.0	0.1055	1128.0	hame_407	hame_490	0.00526	0.00526
hame_407__hame_423	0.4239	0.89539	2661.0	237.0	0.07562	GF_000010	0.0322	0.3943	111.0	0.0817	1128.0	hame_407	hame_423	0.00526	0.00526
hame_309__hame_407	0.4239	0.89362	2661.0	237.0	0.07985	GF_000010	0.0322	0.4416	111.0	0.0729	1128.0	hame_407	hame_309	0.00526	0.00526
hame_407__hame_422	0.4239	0.89362	2661.0	237.0	0.07985	GF_000010	0.0322	0.4416	111.0	0.0729	1128.0	hame_407	hame_422	0.00526	0.00526
hame_407__hame_420	0.4239	0.89273	2661.0	237.0	0.07774	GF_000010	0.0326	0.414	111.0	0.0787	1128.0	hame_407	hame_420	0.00526	0.00526
hame_407__hame_421	0.4239	0.89273	2661.0	237.0	0.07774	GF_000010	0.0326	0.414	111.0	0.0787	1128.0	hame_407	hame_421	0.00526	0.00526
hame_308__hame_407	0.4239	0.89894	2661.0	237.0	0.07774	GF_000010	0.0268	0.3519	111.0	0.0762	1128.0	hame_407	hame_308	0.00526	0.00526
hame_445__hame_452	0.4239	0.79433	2661.0	237.0	0.17268	GF_000010	0.0963	0.5026	112.0	0.1916	1128.0	hame_445	hame_452	0.02326	0.02326
hame_445__hame_499	0.08906	0.83966	2661.0	237.0	0.15718	GF_000010	0.0864	0.7299	112.0	0.1184	237.0	hame_445	hame_499	0.02326	0.02326
hame_307__hame_445	0.4239	0.80674	2661.0	237.0	0.16544	GF_000010	0.0717	0.5756	112.0	0.1246	1128.0	hame_445	hame_307	0.02326	0.02326
hame_445__hame_450	0.4239	0.81915	2661.0	237.0	0.14017	GF_000010	0.09	0.5162	112.0	0.1744	1128.0	hame_445	hame_450	0.02326	0.02326
hame_407__hame_445	0.4239	0.87943	2661.0	237.0	0.06067	GF_000010	0.0453	0.5136	112.0	0.0882	1128.0	hame_445	hame_407	0.02326	0.02326
hame_445__hame_517	0.4239	0.84752	2661.0	237.0	0.11912	GF_000010	0.0477	0.7922	112.0	0.0602	1128.0	hame_445	hame_517	0.02326	0.02326
hame_302__hame_445	0.4239	0.83333	2661.0	237.0	0.13221	GF_000010	0.0603	1.2469	112.0	0.0484	1128.0	hame_445	hame_302	0.02326	0.02326
hame_445__hame_520	0.4239	0.85816	2661.0	237.0	0.12614	GF_000010	0.0598	0.765	112.0	0.0781	1128.0	hame_445	hame_520	0.02326	0.02326
hame_445__hame_518	0.4239	0.85461	2661.0	237.0	0.14156	GF_000010	0.0734	0.6502	112.0	0.1129	1128.0	hame_445	hame_518	0.02326	0.02326
hame_445__hame_519	0.4239	0.82801	2661.0	237.0	0.17411	GF_000010	0.067	0.6701	112.0	0.0999	1128.0	hame_445	hame_519	0.02326	0.02326
hame_394__hame_445	0.4239	0.8484	2661.0	237.0	0.15179	GF_000010	0.0797	0.5906	112.0	0.135	1128.0	hame_445	hame_394	0.02326	0.02326
hame_393__hame_445	0.4239	0.85106	2661.0	237.0	0.15234	GF_000010	0.0764	0.7378	112.0	0.1036	1128.0	hame_445	hame_393	0.02326	0.02326
hame_276__hame_445	0.4239	0.8555	2661.0	237.0	0.16091	GF_000010	0.0531	0.5471	112.0	0.097	1128.0	hame_445	hame_276	0.02326	0.02326
hame_392__hame_445	0.4239	0.85993	2661.0	237.0	0.14345	GF_000010	0.0716	0.7729	112.0	0.0927	1128.0	hame_445	hame_392	0.02326	0.02326
hame_395__hame_445	0.4239	0.85284	2661.0	237.0	0.14982	GF_000010	0.0648	0.4887	112.0	0.1326	1128.0	hame_445	hame_395	0.02326	0.02326
hame_391__hame_445	0.4239	0.85904	2661.0	237.0	0.14346	GF_000010	0.0654	0.6737	112.0	0.097	1128.0	hame_445	hame_391	0.02326	0.02326
hame_445__hame_516	0.4239	0.85372	2661.0	237.0	0.15238	GF_000010	0.0746	0.7327	112.0	0.1018	1128.0	hame_445	hame_516	0.02326	0.02326
hame_367__hame_445	0.11161	0.83165	2661.0	237.0	0.17245	GF_000010	0.0707	0.6485	112.0	0.1091	297.0	hame_445	hame_367	0.02326	0.02326
hame_397__hame_445	0.4239	0.84131	2661.0	237.0	0.12284	GF_000010	0.0661	0.9942	112.0	0.0665	1128.0	hame_445	hame_397	0.02326	0.02326
hame_396__hame_445	0.4239	0.83511	2661.0	237.0	0.1429	GF_000010	0.0619	0.706	112.0	0.0877	1128.0	hame_445	hame_396	0.02326	0.02326
hame_445__hame_505	0.4239	0.8883	2661.0	237.0	0.06498	GF_000010	0.0641	0.4762	112.0	0.1347	1128.0	hame_445	hame_505	0.02326	0.02326
hame_306__hame_445	0.4239	0.88475	2661.0	237.0	0.07553	GF_000010	0.0639	0.6595	112.0	0.0969	1128.0	hame_445	hame_306	0.02326	0.02326
hame_445__hame_504	0.4239	0.87589	2661.0	237.0	0.08243	GF_000010	0.0521	0.6923	112.0	0.0753	1128.0	hame_445	hame_504	0.02326	0.02326
hame_445__hame_506	0.4239	0.87323	2661.0	237.0	0.09061	GF_000010	0.0577	1.0435	112.0	0.0553	1128.0	hame_445	hame_506	0.02326	0.02326
hame_286__hame_445	0.4239	0.86348	2661.0	237.0	0.10247	GF_000010	0.0632	0.6202	112.0	0.102	1128.0	hame_445	hame_286	0.02326	0.02326
hame_285__hame_445	0.4239	0.85993	2661.0	237.0	0.10879	GF_000010	0.0759	0.6075	112.0	0.125	1128.0	hame_445	hame_285	0.02326	0.02326
hame_288__hame_445	0.28523	0.84453	2661.0	237.0	0.11885	GF_000010	0.0688	0.5942	112.0	0.1158	759.0	hame_445	hame_288	0.02326	0.02326
hame_287__hame_445	0.4239	0.86968	2661.0	237.0	0.09349	GF_000010	0.0582	0.6055	112.0	0.0962	1128.0	hame_445	hame_287	0.02326	0.02326
hame_283__hame_445	0.4239	0.87234	2661.0	237.0	0.10262	GF_000010	0.064	0.527	112.0	0.1215	1128.0	hame_445	hame_283	0.02326	0.02326
hame_277__hame_445	0.4239	0.86879	2661.0	237.0	0.11346	GF_000010	0.0654	0.6153	112.0	0.1062	1128.0	hame_445	hame_277	0.02326	0.02326
hame_424__hame_445	0.4239	0.87057	2661.0	237.0	0.1172	GF_000010	0.0594	0.5726	112.0	0.1037	1128.0	hame_445	hame_424	0.02326	0.02326
hame_445__hame_449	0.4239	0.86525	2661.0	237.0	0.10422	GF_000010	0.0533	0.6885	112.0	0.0775	1128.0	hame_445	hame_449	0.02326	0.02326
hame_445__hame_491	0.4239	0.85904	2661.0	237.0	0.10856	GF_000010	0.0521	0.6909	112.0	0.0754	1128.0	hame_445	hame_491	0.02326	0.02326
hame_284__hame_445	0.4239	0.86525	2661.0	237.0	0.11002	GF_000010	0.0651	0.7211	112.0	0.0903	1128.0	hame_445	hame_284	0.02326	0.02326
hame_445__hame_489	0.4239	0.85372	2661.0	237.0	0.11	GF_000010	0.0648	0.8366	112.0	0.0775	1128.0	hame_445	hame_489	0.02326	0.02326
hame_445__hame_488	0.4239	0.85727	2661.0	237.0	0.11423	GF_000010	0.0643	0.7057	112.0	0.0911	1128.0	hame_445	hame_488	0.02326	0.02326
hame_445__hame_490	0.4239	0.85461	2661.0	237.0	0.11001	GF_000010	0.0646	0.6472	112.0	0.0998	1128.0	hame_445	hame_490	0.02326	0.02326
hame_423__hame_445	0.4239	0.85638	2661.0	237.0	0.11015	GF_000010	0.0654	0.6153	112.0	0.1062	1128.0	hame_445	hame_423	0.02326	0.02326
hame_309__hame_445	0.4239	0.85284	2661.0	237.0	0.11438	GF_000010	0.0645	0.8843	112.0	0.073	1128.0	hame_445	hame_309	0.02326	0.02326
hame_422__hame_445	0.4239	0.85284	2661.0	237.0	0.11438	GF_000010	0.0645	0.8843	112.0	0.073	1128.0	hame_445	hame_422	0.02326	0.02326
hame_420__hame_445	0.4239	0.8555	2661.0	237.0	0.11227	GF_000010	0.0653	0.8367	112.0	0.078	1128.0	hame_445	hame_420	0.02326	0.02326
hame_421__hame_445	0.4239	0.8555	2661.0	237.0	0.11227	GF_000010	0.0653	0.8367	112.0	0.078	1128.0	hame_445	hame_421	0.02326	0.02326
hame_308__hame_445	0.4239	0.85993	2661.0	237.0	0.11228	GF_000010	0.0587	0.7315	112.0	0.0803	1128.0	hame_445	hame_308	0.02326	0.02326
hame_419__hame_445	0.4239	0.88652	2661.0	237.0	0.0722	GF_000010	0.0339	0.5847	113.0	0.0579	1128.0	hame_419	hame_445	0.00325	0.00325
hame_419__hame_452	0.4239	0.8156	2661.0	237.0	0.17178	GF_000010	0.0551	0.2983	113.0	0.1845	1128.0	hame_419	hame_452	0.00325	0.00325
hame_419__hame_499	0.08906	0.88608	2661.0	237.0	0.15627	GF_000010	0.0735	0.4171	113.0	0.1762	237.0	hame_419	hame_499	0.00325	0.00325
hame_307__hame_419	0.4239	0.83422	2661.0	237.0	0.16453	GF_000010	0.0519	0.3477	113.0	0.1493	1128.0	hame_419	hame_307	0.00325	0.00325
hame_419__hame_450	0.4239	0.83333	2661.0	237.0	0.13927	GF_000010	0.0675	0.5797	113.0	0.1164	1128.0	hame_419	hame_450	0.00325	0.00325
hame_407__hame_419	0.4239	0.89362	2661.0	237.0	0.05977	GF_000010	0.0218	0.3574	113.0	0.0611	1128.0	hame_419	hame_407	0.00325	0.00325
hame_419__hame_517	0.4239	0.84486	2661.0	237.0	0.11821	GF_000010	0.045	0.6047	113.0	0.0745	1128.0	hame_419	hame_517	0.00325	0.00325
hame_302__hame_419	0.4239	0.83865	2661.0	237.0	0.13131	GF_000010	0.0584	0.6458	113.0	0.0904	1128.0	hame_419	hame_302	0.00325	0.00325
hame_419__hame_520	0.4239	0.86348	2661.0	237.0	0.12524	GF_000010	0.0399	0.5293	113.0	0.0753	1128.0	hame_419	hame_520	0.00325	0.00325
hame_419__hame_518	0.4239	0.87057	2661.0	237.0	0.14066	GF_000010	0.033	0.4689	113.0	0.0705	1128.0	hame_419	hame_518	0.00325	0.00325
hame_419__hame_519	0.4239	0.83333	2661.0	237.0	0.17321	GF_000010	0.0383	0.5502	113.0	0.0696	1128.0	hame_419	hame_519	0.00325	0.00325
hame_394__hame_419	0.4239	0.87323	2661.0	237.0	0.15089	GF_000010	0.039	0.3609	113.0	0.108	1128.0	hame_419	hame_394	0.00325	0.00325
hame_393__hame_419	0.4239	0.88121	2661.0	237.0	0.15144	GF_000010	0.0378	0.3221	113.0	0.1175	1128.0	hame_419	hame_393	0.00325	0.00325
hame_276__hame_419	0.4239	0.87411	2661.0	237.0	0.16001	GF_000010	0.0271	0.3139	113.0	0.0862	1128.0	hame_419	hame_276	0.00325	0.00325
hame_392__hame_419	0.4239	0.87589	2661.0	237.0	0.14255	GF_000010	0.0344	0.3792	113.0	0.0907	1128.0	hame_419	hame_392	0.00325	0.00325
hame_395__hame_419	0.4239	0.87677	2661.0	237.0	0.14892	GF_000010	0.0267	0.1937	113.0	0.1377	1128.0	hame_419	hame_395	0.00325	0.00325
hame_391__hame_419	0.4239	0.87677	2661.0	237.0	0.14256	GF_000010	0.0281	0.2532	113.0	0.111	1128.0	hame_419	hame_391	0.00325	0.00325
hame_419__hame_516	0.4239	0.86879	2661.0	237.0	0.15147	GF_000010	0.0511	0.4943	113.0	0.1035	1128.0	hame_419	hame_516	0.00325	0.00325
hame_367__hame_419	0.11161	0.90236	2661.0	237.0	0.17155	GF_000010	0.0389	0.3585	113.0	0.1086	297.0	hame_419	hame_367	0.00325	0.00325
hame_397__hame_419	0.4239	0.83865	2661.0	237.0	0.12194	GF_000010	0.0413	0.6564	113.0	0.0629	1128.0	hame_419	hame_397	0.00325	0.00325
hame_396__hame_419	0.4239	0.83777	2661.0	237.0	0.142	GF_000010	0.0476	0.4028	113.0	0.1182	1128.0	hame_419	hame_396	0.00325	0.00325
hame_419__hame_505	0.4239	0.90603	2661.0	237.0	0.06408	GF_000010	0.0332	0.3022	113.0	0.1098	1128.0	hame_419	hame_505	0.00325	0.00325
hame_306__hame_419	0.4239	0.90514	2661.0	237.0	0.07463	GF_000010	0.0444	0.4834	113.0	0.0918	1128.0	hame_419	hame_306	0.00325	0.00325
hame_419__hame_504	0.4239	0.90426	2661.0	237.0	0.08153	GF_000010	0.033	0.4427	113.0	0.0745	1128.0	hame_419	hame_504	0.00325	0.00325
hame_419__hame_506	0.4239	0.89982	2661.0	237.0	0.08971	GF_000010	0.0386	0.5303	113.0	0.0728	1128.0	hame_419	hame_506	0.00325	0.00325
hame_286__hame_419	0.4239	0.8945	2661.0	237.0	0.10157	GF_000010	0.0332	0.3299	113.0	0.1006	1128.0	hame_419	hame_286	0.00325	0.00325
hame_285__hame_419	0.4239	0.88209	2661.0	237.0	0.10789	GF_000010	0.0447	0.449	113.0	0.0995	1128.0	hame_419	hame_285	0.00325	0.00325
hame_288__hame_419	0.28523	0.86298	2661.0	237.0	0.11795	GF_000010	0.0372	0.385	113.0	0.0967	759.0	hame_419	hame_288	0.00325	0.00325
hame_287__hame_419	0.4239	0.89184	2661.0	237.0	0.09259	GF_000010	0.0394	0.3906	113.0	0.1008	1128.0	hame_419	hame_287	0.00325	0.00325
hame_283__hame_419	0.4239	0.89982	2661.0	237.0	0.10172	GF_000010	0.0326	0.2835	113.0	0.1149	1128.0	hame_419	hame_283	0.00325	0.00325
hame_277__hame_419	0.4239	0.89716	2661.0	237.0	0.11256	GF_000010	0.045	0.3056	113.0	0.1472	1128.0	hame_419	hame_277	0.00325	0.00325
hame_419__hame_424	0.4239	0.89805	2661.0	237.0	0.1163	GF_000010	0.0333	0.3376	113.0	0.0987	1128.0	hame_419	hame_424	0.00325	0.00325
hame_419__hame_449	0.4239	0.88918	2661.0	237.0	0.10332	GF_000010	0.0342	0.4284	113.0	0.0799	1128.0	hame_419	hame_449	0.00325	0.00325
hame_419__hame_491	0.4239	0.88652	2661.0	237.0	0.10766	GF_000010	0.0338	0.2997	113.0	0.1129	1128.0	hame_419	hame_491	0.00325	0.00325
hame_284__hame_419	0.4239	0.8945	2661.0	237.0	0.10912	GF_000010	0.0448	0.3514	113.0	0.1274	1128.0	hame_419	hame_284	0.00325	0.00325
hame_419__hame_489	0.4239	0.88741	2661.0	237.0	0.1091	GF_000010	0.0453	0.3316	113.0	0.1367	1128.0	hame_419	hame_489	0.00325	0.00325
hame_419__hame_488	0.4239	0.88918	2661.0	237.0	0.11333	GF_000010	0.0441	0.3768	113.0	0.1169	1128.0	hame_419	hame_488	0.00325	0.00325
hame_419__hame_490	0.4239	0.88564	2661.0	237.0	0.1091	GF_000010	0.0444	0.3279	113.0	0.1355	1128.0	hame_419	hame_490	0.00325	0.00325
hame_419__hame_423	0.4239	0.88032	2661.0	237.0	0.10925	GF_000010	0.045	0.3056	113.0	0.1472	1128.0	hame_419	hame_423	0.00325	0.00325
hame_309__hame_419	0.4239	0.88475	2661.0	237.0	0.11348	GF_000010	0.0441	0.4579	113.0	0.0964	1128.0	hame_419	hame_309	0.00325	0.00325
hame_419__hame_422	0.4239	0.88475	2661.0	237.0	0.11348	GF_000010	0.0441	0.4579	113.0	0.0964	1128.0	hame_419	hame_422	0.00325	0.00325
hame_419__hame_420	0.4239	0.88652	2661.0	237.0	0.11137	GF_000010	0.046	0.3199	113.0	0.1437	1128.0	hame_419	hame_420	0.00325	0.00325
hame_419__hame_421	0.4239	0.88652	2661.0	237.0	0.11137	GF_000010	0.046	0.3199	113.0	0.1437	1128.0	hame_419	hame_421	0.00325	0.00325
hame_308__hame_419	0.4239	0.88387	2661.0	237.0	0.11137	GF_000010	0.04	0.2586	113.0	0.1546	1128.0	hame_419	hame_308	0.00325	0.00325
hame_369__hame_445	0.4239	0.85993	2661.0	237.0	0.08683	GF_000010	0.0338	0.7202	113.0	0.0469	1128.0	hame_369	hame_445	0.00325	0.00325
hame_369__hame_452	0.4239	0.81028	2661.0	237.0	0.1864	GF_000010	0.0595	0.3632	113.0	0.1638	1128.0	hame_369	hame_452	0.00325	0.00325
hame_369__hame_499	0.08906	0.8903	2661.0	237.0	0.1709	GF_000010	0.068	0.4174	113.0	0.1628	237.0	hame_369	hame_499	0.00325	0.00325
hame_307__hame_369	0.4239	0.8227	2661.0	237.0	0.17916	GF_000010	0.0471	0.3316	113.0	0.142	1128.0	hame_369	hame_307	0.00325	0.00325
hame_369__hame_450	0.4239	0.81383	2661.0	237.0	0.1539	GF_000010	0.0607	0.3943	113.0	0.1539	1128.0	hame_369	hame_450	0.00325	0.00325
hame_369__hame_407	0.4239	0.88032	2661.0	237.0	0.07439	GF_000010	0.0217	0.3343	113.0	0.0648	1128.0	hame_369	hame_407	0.00325	0.00325
hame_369__hame_517	0.4239	0.84663	2661.0	237.0	0.13284	GF_000010	0.0446	0.5839	113.0	0.0763	1128.0	hame_369	hame_517	0.00325	0.00325
hame_302__hame_369	0.4239	0.83865	2661.0	237.0	0.14593	GF_000010	0.0526	0.5914	113.0	0.089	1128.0	hame_369	hame_302	0.00325	0.00325
hame_369__hame_520	0.4239	0.86613	2661.0	237.0	0.13987	GF_000010	0.0272	0.4949	113.0	0.055	1128.0	hame_369	hame_520	0.00325	0.00325
hame_369__hame_518	0.4239	0.86259	2661.0	237.0	0.15528	GF_000010	0.0402	0.5158	113.0	0.078	1128.0	hame_369	hame_518	0.00325	0.00325
hame_369__hame_519	0.4239	0.82713	2661.0	237.0	0.18783	GF_000010	0.0453	0.4566	113.0	0.0993	1128.0	hame_369	hame_519	0.00325	0.00325
hame_369__hame_394	0.4239	0.87057	2661.0	237.0	0.16551	GF_000010	0.0462	0.3763	113.0	0.1227	1128.0	hame_369	hame_394	0.00325	0.00325
hame_369__hame_393	0.4239	0.86436	2661.0	237.0	0.16606	GF_000010	0.0378	0.3708	113.0	0.1019	1128.0	hame_369	hame_393	0.00325	0.00325
hame_276__hame_369	0.4239	0.8617	2661.0	237.0	0.17463	GF_000010	0.0283	0.3114	113.0	0.0909	1128.0	hame_369	hame_276	0.00325	0.00325
hame_369__hame_392	0.4239	0.87057	2661.0	237.0	0.15718	GF_000010	0.0338	0.3674	113.0	0.0919	1128.0	hame_369	hame_392	0.00325	0.00325
hame_369__hame_395	0.4239	0.86879	2661.0	237.0	0.16354	GF_000010	0.0281	0.2583	113.0	0.1089	1128.0	hame_369	hame_395	0.00325	0.00325
hame_369__hame_391	0.4239	0.875	2661.0	237.0	0.15718	GF_000010	0.0279	0.3005	113.0	0.0928	1128.0	hame_369	hame_391	0.00325	0.00325
hame_369__hame_516	0.4239	0.86259	2661.0	237.0	0.1661	GF_000010	0.052	0.4819	113.0	0.108	1128.0	hame_369	hame_516	0.00325	0.00325
hame_367__hame_369	0.11161	0.89899	2661.0	237.0	0.18618	GF_000010	0.0448	0.4077	113.0	0.1098	297.0	hame_369	hame_367	0.00325	0.00325
hame_369__hame_397	0.4239	0.84131	2661.0	237.0	0.13656	GF_000010	0.0359	0.7604	113.0	0.0472	1128.0	hame_369	hame_397	0.00325	0.00325
hame_369__hame_396	0.4239	0.82447	2661.0	237.0	0.15663	GF_000010	0.0406	0.6255	113.0	0.0649	1128.0	hame_369	hame_396	0.00325	0.00325
hame_369__hame_505	0.4239	0.89894	2661.0	237.0	0.07871	GF_000010	0.0343	0.25	113.0	0.1372	1128.0	hame_369	hame_505	0.00325	0.00325
hame_306__hame_369	0.4239	0.89273	2661.0	237.0	0.08926	GF_000010	0.0456	0.4101	113.0	0.1112	1128.0	hame_369	hame_306	0.00325	0.00325
hame_369__hame_504	0.4239	0.89007	2661.0	237.0	0.09615	GF_000010	0.0388	0.4008	113.0	0.0969	1128.0	hame_369	hame_504	0.00325	0.00325
hame_369__hame_506	0.4239	0.89539	2661.0	237.0	0.10433	GF_000010	0.0435	0.6523	113.0	0.0667	1128.0	hame_369	hame_506	0.00325	0.00325
hame_286__hame_369	0.4239	0.89007	2661.0	237.0	0.11619	GF_000010	0.0332	0.3806	113.0	0.0873	1128.0	hame_369	hame_286	0.00325	0.00325
hame_285__hame_369	0.4239	0.87943	2661.0	237.0	0.12251	GF_000010	0.0459	0.3892	113.0	0.1179	1128.0	hame_369	hame_285	0.00325	0.00325
hame_288__hame_369	0.28523	0.8643	2661.0	237.0	0.13258	GF_000010	0.0381	0.3195	113.0	0.1191	759.0	hame_369	hame_288	0.00325	0.00325
hame_287__hame_369	0.4239	0.8883	2661.0	237.0	0.10721	GF_000010	0.0406	0.3288	113.0	0.1236	1128.0	hame_369	hame_287	0.00325	0.00325
hame_283__hame_369	0.4239	0.88741	2661.0	237.0	0.11635	GF_000010	0.0335	0.2319	113.0	0.1446	1128.0	hame_369	hame_283	0.00325	0.00325
hame_277__hame_369	0.4239	0.88032	2661.0	237.0	0.12718	GF_000010	0.0389	0.396	113.0	0.0983	1128.0	hame_369	hame_277	0.00325	0.00325
hame_369__hame_424	0.4239	0.88121	2661.0	237.0	0.13092	GF_000010	0.0333	0.3758	113.0	0.0886	1128.0	hame_369	hame_424	0.00325	0.00325
hame_369__hame_449	0.4239	0.87943	2661.0	237.0	0.11794	GF_000010	0.0403	0.3903	113.0	0.1033	1128.0	hame_369	hame_449	0.00325	0.00325
hame_369__hame_491	0.4239	0.88209	2661.0	237.0	0.12228	GF_000010	0.0387	0.3688	113.0	0.1049	1128.0	hame_369	hame_491	0.00325	0.00325
hame_284__hame_369	0.4239	0.88387	2661.0	237.0	0.12375	GF_000010	0.04	0.3673	113.0	0.109	1128.0	hame_369	hame_284	0.00325	0.00325
hame_369__hame_489	0.4239	0.87411	2661.0	237.0	0.12373	GF_000010	0.0394	0.4685	113.0	0.084	1128.0	hame_369	hame_489	0.00325	0.00325
hame_369__hame_488	0.4239	0.88298	2661.0	237.0	0.12795	GF_000010	0.039	0.3588	113.0	0.1088	1128.0	hame_369	hame_488	0.00325	0.00325
hame_369__hame_490	0.4239	0.87855	2661.0	237.0	0.12373	GF_000010	0.0395	0.3104	113.0	0.1272	1128.0	hame_369	hame_490	0.00325	0.00325
hame_369__hame_423	0.4239	0.88032	2661.0	237.0	0.12387	GF_000010	0.0389	0.396	113.0	0.0983	1128.0	hame_369	hame_423	0.00325	0.00325
hame_309__hame_369	0.4239	0.875	2661.0	237.0	0.1281	GF_000010	0.0394	0.4813	113.0	0.0818	1128.0	hame_369	hame_309	0.00325	0.00325
hame_369__hame_422	0.4239	0.875	2661.0	237.0	0.1281	GF_000010	0.0394	0.4813	113.0	0.0818	1128.0	hame_369	hame_422	0.00325	0.00325
hame_369__hame_420	0.4239	0.87855	2661.0	237.0	0.126	GF_000010	0.0398	0.4577	113.0	0.087	1128.0	hame_369	hame_420	0.00325	0.00325
hame_369__hame_421	0.4239	0.87855	2661.0	237.0	0.126	GF_000010	0.0398	0.4577	113.0	0.087	1128.0	hame_369	hame_421	0.00325	0.00325
hame_308__hame_369	0.4239	0.88121	2661.0	237.0	0.126	GF_000010	0.045	0.3917	113.0	0.1149	1128.0	hame_369	hame_308	0.00325	0.00325
hame_412__hame_445	0.4239	0.87057	2661.0	237.0	0.09629	GF_000010	0.0343	0.9122	113.0	0.0376	1128.0	hame_412	hame_445	0.00325	0.00325
hame_412__hame_452	0.4239	0.81472	2661.0	237.0	0.19587	GF_000010	0.0788	0.6098	113.0	0.1292	1128.0	hame_412	hame_452	0.00325	0.00325
hame_412__hame_499	0.08906	0.87342	2661.0	237.0	0.18036	GF_000010	0.0798	0.443	113.0	0.1801	237.0	hame_412	hame_499	0.00325	0.00325
hame_307__hame_412	0.4239	0.82535	2661.0	237.0	0.18863	GF_000010	0.0573	0.4093	113.0	0.14	1128.0	hame_412	hame_307	0.00325	0.00325
hame_412__hame_450	0.4239	0.82979	2661.0	237.0	0.16336	GF_000010	0.0626	0.6029	113.0	0.1038	1128.0	hame_412	hame_450	0.00325	0.00325
hame_407__hame_412	0.4239	0.8883	2661.0	237.0	0.08386	GF_000010	0.0449	0.4251	113.0	0.1056	1128.0	hame_412	hame_407	0.00325	0.00325
hame_412__hame_517	0.4239	0.85904	2661.0	237.0	0.1423	GF_000010	0.0523	0.6155	113.0	0.085	1128.0	hame_412	hame_517	0.00325	0.00325
hame_302__hame_412	0.4239	0.85372	2661.0	237.0	0.1554	GF_000010	0.0462	0.5444	113.0	0.0849	1128.0	hame_412	hame_302	0.00325	0.00325
hame_412__hame_520	0.4239	0.87234	2661.0	237.0	0.14933	GF_000010	0.0524	0.5856	113.0	0.0895	1128.0	hame_412	hame_520	0.00325	0.00325
hame_412__hame_518	0.4239	0.86968	2661.0	237.0	0.16475	GF_000010	0.0521	0.8013	113.0	0.065	1128.0	hame_412	hame_518	0.00325	0.00325
hame_412__hame_519	0.4239	0.82092	2661.0	237.0	0.1973	GF_000010	0.045	0.7796	113.0	0.0577	1128.0	hame_412	hame_519	0.00325	0.00325
hame_394__hame_412	0.4239	0.87411	2661.0	237.0	0.17498	GF_000010	0.0596	0.7	113.0	0.0851	1128.0	hame_412	hame_394	0.00325	0.00325
hame_393__hame_412	0.4239	0.86968	2661.0	237.0	0.17553	GF_000010	0.0625	0.6036	113.0	0.1035	1128.0	hame_412	hame_393	0.00325	0.00325
hame_276__hame_412	0.4239	0.87057	2661.0	237.0	0.1841	GF_000010	0.0416	0.4643	113.0	0.0897	1128.0	hame_412	hame_276	0.00325	0.00325
hame_392__hame_412	0.4239	0.875	2661.0	237.0	0.16664	GF_000010	0.0592	0.6555	113.0	0.0904	1128.0	hame_412	hame_392	0.00325	0.00325
hame_395__hame_412	0.4239	0.86968	2661.0	237.0	0.17301	GF_000010	0.0532	0.4891	113.0	0.1088	1128.0	hame_412	hame_395	0.00325	0.00325
hame_391__hame_412	0.4239	0.87855	2661.0	237.0	0.16665	GF_000010	0.0525	0.4608	113.0	0.114	1128.0	hame_412	hame_391	0.00325	0.00325
hame_412__hame_516	0.4239	0.87145	2661.0	237.0	0.17557	GF_000010	0.0701	0.8059	113.0	0.087	1128.0	hame_412	hame_516	0.00325	0.00325
hame_367__hame_412	0.11161	0.86532	2661.0	237.0	0.19564	GF_000010	0.0499	0.6906	113.0	0.0723	297.0	hame_412	hame_367	0.00325	0.00325
hame_397__hame_412	0.4239	0.8422	2661.0	237.0	0.14603	GF_000010	0.0538	1.0365	113.0	0.0519	1128.0	hame_412	hame_397	0.00325	0.00325
hame_396__hame_412	0.4239	0.84752	2661.0	237.0	0.16609	GF_000010	0.0415	0.7822	113.0	0.053	1128.0	hame_412	hame_396	0.00325	0.00325
hame_412__hame_505	0.4239	0.9078	2661.0	237.0	0.08817	GF_000010	0.0417	0.474	113.0	0.0881	1128.0	hame_412	hame_505	0.00325	0.00325
hame_306__hame_412	0.4239	0.90337	2661.0	237.0	0.09872	GF_000010	0.0403	0.4645	113.0	0.0867	1128.0	hame_412	hame_306	0.00325	0.00325
hame_412__hame_504	0.4239	0.90426	2661.0	237.0	0.10562	GF_000010	0.0396	0.445	113.0	0.089	1128.0	hame_412	hame_504	0.00325	0.00325
hame_412__hame_506	0.4239	0.90514	2661.0	237.0	0.1138	GF_000010	0.0434	0.5295	113.0	0.082	1128.0	hame_412	hame_506	0.00325	0.00325
hame_286__hame_412	0.4239	0.9016	2661.0	237.0	0.12566	GF_000010	0.0399	0.5241	113.0	0.0761	1128.0	hame_412	hame_286	0.00325	0.00325
hame_285__hame_412	0.4239	0.88741	2661.0	237.0	0.13198	GF_000010	0.0531	0.5783	113.0	0.0918	1128.0	hame_412	hame_285	0.00325	0.00325
hame_288__hame_412	0.28523	0.8722	2661.0	237.0	0.14204	GF_000010	0.0448	0.4556	113.0	0.0982	759.0	hame_412	hame_288	0.00325	0.00325
hame_287__hame_412	0.4239	0.89539	2661.0	237.0	0.11668	GF_000010	0.0352	0.3807	113.0	0.0926	1128.0	hame_412	hame_287	0.00325	0.00325
hame_283__hame_412	0.4239	0.89362	2661.0	237.0	0.12581	GF_000010	0.041	0.448	113.0	0.0916	1128.0	hame_412	hame_283	0.00325	0.00325
hame_277__hame_412	0.4239	0.8945	2661.0	237.0	0.13665	GF_000010	0.0393	0.4139	113.0	0.0951	1128.0	hame_412	hame_277	0.00325	0.00325
hame_412__hame_424	0.4239	0.89096	2661.0	237.0	0.14039	GF_000010	0.0569	0.4522	113.0	0.1259	1128.0	hame_412	hame_424	0.00325	0.00325
hame_412__hame_449	0.4239	0.89539	2661.0	237.0	0.12741	GF_000010	0.0407	0.3097	113.0	0.1313	1128.0	hame_412	hame_449	0.00325	0.00325
hame_412__hame_491	0.4239	0.89096	2661.0	237.0	0.13175	GF_000010	0.0394	0.4168	113.0	0.0944	1128.0	hame_412	hame_491	0.00325	0.00325
hame_284__hame_412	0.4239	0.89716	2661.0	237.0	0.13321	GF_000010	0.0355	0.263	113.0	0.1351	1128.0	hame_412	hame_284	0.00325	0.00325
hame_412__hame_489	0.4239	0.88918	2661.0	237.0	0.13319	GF_000010	0.0344	0.3477	113.0	0.0989	1128.0	hame_412	hame_489	0.00325	0.00325
hame_412__hame_488	0.4239	0.89096	2661.0	237.0	0.13742	GF_000010	0.0397	0.3736	113.0	0.1061	1128.0	hame_412	hame_488	0.00325	0.00325
hame_412__hame_490	0.4239	0.89007	2661.0	237.0	0.1332	GF_000010	0.0402	0.3264	113.0	0.1232	1128.0	hame_412	hame_490	0.00325	0.00325
hame_412__hame_423	0.4239	0.88475	2661.0	237.0	0.13334	GF_000010	0.0393	0.4139	113.0	0.0951	1128.0	hame_412	hame_423	0.00325	0.00325
hame_309__hame_412	0.4239	0.8945	2661.0	237.0	0.13757	GF_000010	0.0346	0.3136	113.0	0.1104	1128.0	hame_412	hame_309	0.00325	0.00325
hame_412__hame_422	0.4239	0.8945	2661.0	237.0	0.13757	GF_000010	0.0346	0.3136	113.0	0.1104	1128.0	hame_412	hame_422	0.00325	0.00325
hame_412__hame_420	0.4239	0.8945	2661.0	237.0	0.13546	GF_000010	0.0351	0.337	113.0	0.1042	1128.0	hame_412	hame_420	0.00325	0.00325
hame_412__hame_421	0.4239	0.8945	2661.0	237.0	0.13546	GF_000010	0.0351	0.337	113.0	0.1042	1128.0	hame_412	hame_421	0.00325	0.00325
hame_308__hame_412	0.4239	0.89184	2661.0	237.0	0.13546	GF_000010	0.034	0.294	113.0	0.1157	1128.0	hame_412	hame_308	0.00325	0.00325
hame_382__hame_445	0.4239	0.87411	2661.0	237.0	0.09909	GF_000010	0.0281	0.7119	113.0	0.0394	1128.0	hame_382	hame_445	0.00325	0.00325
hame_382__hame_452	0.4239	0.81117	2661.0	237.0	0.19867	GF_000010	0.0601	0.3513	113.0	0.1712	1128.0	hame_382	hame_452	0.00325	0.00325
hame_382__hame_499	0.08906	0.88608	2661.0	237.0	0.18316	GF_000010	0.0739	0.4174	113.0	0.177	237.0	hame_382	hame_499	0.00325	0.00325
hame_307__hame_382	0.4239	0.81826	2661.0	237.0	0.19142	GF_000010	0.0526	0.3387	113.0	0.1553	1128.0	hame_382	hame_307	0.00325	0.00325
hame_382__hame_450	0.4239	0.82713	2661.0	237.0	0.16616	GF_000010	0.0668	0.468	113.0	0.1428	1128.0	hame_382	hame_450	0.00325	0.00325
hame_382__hame_407	0.4239	0.89628	2661.0	237.0	0.08665	GF_000010	0.0165	0.3898	113.0	0.0422	1128.0	hame_382	hame_407	0.00325	0.00325
hame_382__hame_517	0.4239	0.83245	2661.0	237.0	0.1451	GF_000010	0.0388	0.5754	113.0	0.0675	1128.0	hame_382	hame_517	0.00325	0.00325
hame_302__hame_382	0.4239	0.82713	2661.0	237.0	0.15819	GF_000010	0.0523	0.7033	113.0	0.0743	1128.0	hame_382	hame_302	0.00325	0.00325
hame_382__hame_520	0.4239	0.84131	2661.0	237.0	0.15213	GF_000010	0.0329	0.5814	113.0	0.0566	1128.0	hame_382	hame_520	0.00325	0.00325
hame_382__hame_518	0.4239	0.84397	2661.0	237.0	0.16754	GF_000010	0.0398	0.4934	113.0	0.0806	1128.0	hame_382	hame_518	0.00325	0.00325
hame_382__hame_519	0.4239	0.81826	2661.0	237.0	0.20009	GF_000010	0.045	0.5498	113.0	0.0818	1128.0	hame_382	hame_519	0.00325	0.00325
hame_382__hame_394	0.4239	0.85461	2661.0	237.0	0.17777	GF_000010	0.0455	0.3807	113.0	0.1196	1128.0	hame_382	hame_394	0.00325	0.00325
hame_382__hame_393	0.4239	0.84929	2661.0	237.0	0.17832	GF_000010	0.0431	0.3766	113.0	0.1145	1128.0	hame_382	hame_393	0.00325	0.00325
hame_276__hame_382	0.4239	0.8484	2661.0	237.0	0.18689	GF_000010	0.0337	0.3199	113.0	0.1052	1128.0	hame_382	hame_276	0.00325	0.00325
hame_382__hame_392	0.4239	0.85106	2661.0	237.0	0.16944	GF_000010	0.0392	0.3701	113.0	0.1059	1128.0	hame_382	hame_392	0.00325	0.00325
hame_382__hame_395	0.4239	0.85284	2661.0	237.0	0.1758	GF_000010	0.0335	0.2632	113.0	0.1274	1128.0	hame_382	hame_395	0.00325	0.00325
hame_382__hame_391	0.4239	0.85372	2661.0	237.0	0.16945	GF_000010	0.0333	0.3048	113.0	0.1092	1128.0	hame_382	hame_391	0.00325	0.00325
hame_382__hame_516	0.4239	0.84397	2661.0	237.0	0.17836	GF_000010	0.0576	0.4828	113.0	0.1193	1128.0	hame_382	hame_516	0.00325	0.00325
hame_367__hame_382	0.11161	0.89226	2661.0	237.0	0.19844	GF_000010	0.0443	0.4151	113.0	0.1066	297.0	hame_382	hame_367	0.00325	0.00325
hame_382__hame_397	0.4239	0.82358	2661.0	237.0	0.14882	GF_000010	0.0354	0.7202	113.0	0.0492	1128.0	hame_382	hame_397	0.00325	0.00325
hame_382__hame_396	0.4239	0.83777	2661.0	237.0	0.16889	GF_000010	0.0399	0.6368	113.0	0.0627	1128.0	hame_382	hame_396	0.00325	0.00325
hame_382__hame_505	0.4239	0.89362	2661.0	237.0	0.09097	GF_000010	0.0339	0.325	113.0	0.1044	1128.0	hame_382	hame_505	0.00325	0.00325
hame_306__hame_382	0.4239	0.88475	2661.0	237.0	0.10152	GF_000010	0.0447	0.4315	113.0	0.1036	1128.0	hame_382	hame_306	0.00325	0.00325
hame_382__hame_504	0.4239	0.88209	2661.0	237.0	0.10841	GF_000010	0.0332	0.3944	113.0	0.0842	1128.0	hame_382	hame_504	0.00325	0.00325
hame_382__hame_506	0.4239	0.88564	2661.0	237.0	0.1166	GF_000010	0.0379	0.6415	113.0	0.0591	1128.0	hame_382	hame_506	0.00325	0.00325
hame_286__hame_382	0.4239	0.88121	2661.0	237.0	0.12845	GF_000010	0.0327	0.3955	113.0	0.0826	1128.0	hame_382	hame_286	0.00325	0.00325
hame_285__hame_382	0.4239	0.87057	2661.0	237.0	0.13478	GF_000010	0.0447	0.3392	113.0	0.1317	1128.0	hame_382	hame_285	0.00325	0.00325
hame_288__hame_382	0.28523	0.84058	2661.0	237.0	0.14484	GF_000010	0.0374	0.3373	113.0	0.111	759.0	hame_382	hame_288	0.00325	0.00325
hame_287__hame_382	0.4239	0.875	2661.0	237.0	0.11948	GF_000010	0.0398	0.3443	113.0	0.1156	1128.0	hame_382	hame_287	0.00325	0.00325
hame_283__hame_382	0.4239	0.87234	2661.0	237.0	0.12861	GF_000010	0.0329	0.2433	113.0	0.1352	1128.0	hame_382	hame_283	0.00325	0.00325
hame_277__hame_382	0.4239	0.87145	2661.0	237.0	0.13944	GF_000010	0.0443	0.4025	113.0	0.1101	1128.0	hame_382	hame_277	0.00325	0.00325
hame_382__hame_424	0.4239	0.87589	2661.0	237.0	0.14319	GF_000010	0.0275	0.3077	113.0	0.0893	1128.0	hame_382	hame_424	0.00325	0.00325
hame_382__hame_449	0.4239	0.86968	2661.0	237.0	0.1302	GF_000010	0.0346	0.3822	113.0	0.0906	1128.0	hame_382	hame_449	0.00325	0.00325
hame_382__hame_491	0.4239	0.86348	2661.0	237.0	0.13454	GF_000010	0.0331	0.3642	113.0	0.0909	1128.0	hame_382	hame_491	0.00325	0.00325
hame_284__hame_382	0.4239	0.87234	2661.0	237.0	0.13601	GF_000010	0.0451	0.3117	113.0	0.1448	1128.0	hame_382	hame_284	0.00325	0.00325
hame_382__hame_489	0.4239	0.86791	2661.0	237.0	0.13599	GF_000010	0.0444	0.4066	113.0	0.1092	1128.0	hame_382	hame_489	0.00325	0.00325
hame_382__hame_488	0.4239	0.86525	2661.0	237.0	0.14022	GF_000010	0.0444	0.3646	113.0	0.1219	1128.0	hame_382	hame_488	0.00325	0.00325
hame_382__hame_490	0.4239	0.86436	2661.0	237.0	0.13599	GF_000010	0.0449	0.3163	113.0	0.142	1128.0	hame_382	hame_490	0.00325	0.00325
hame_382__hame_423	0.4239	0.86259	2661.0	237.0	0.13613	GF_000010	0.0443	0.4025	113.0	0.1101	1128.0	hame_382	hame_423	0.00325	0.00325
hame_309__hame_382	0.4239	0.86348	2661.0	237.0	0.14037	GF_000010	0.0447	0.4878	113.0	0.0917	1128.0	hame_382	hame_309	0.00325	0.00325
hame_382__hame_422	0.4239	0.86348	2661.0	237.0	0.14037	GF_000010	0.0447	0.4878	113.0	0.0917	1128.0	hame_382	hame_422	0.00325	0.00325
hame_382__hame_420	0.4239	0.86348	2661.0	237.0	0.13826	GF_000010	0.0453	0.4635	113.0	0.0977	1128.0	hame_382	hame_420	0.00325	0.00325
hame_382__hame_421	0.4239	0.86348	2661.0	237.0	0.13826	GF_000010	0.0453	0.4635	113.0	0.0977	1128.0	hame_382	hame_421	0.00325	0.00325
hame_308__hame_382	0.4239	0.86968	2661.0	237.0	0.13826	GF_000010	0.0393	0.3863	113.0	0.1018	1128.0	hame_382	hame_308	0.00325	0.00325
hame_402__hame_445	0.4239	0.87943	2661.0	237.0	0.10794	GF_000010	0.0446	0.5213	113.0	0.0855	1128.0	hame_402	hame_445	0.00325	0.00325
hame_402__hame_452	0.4239	0.80674	2661.0	237.0	0.20752	GF_000010	0.0652	0.3653	113.0	0.1785	1128.0	hame_402	hame_452	0.00325	0.00325
hame_402__hame_499	0.08906	0.88186	2661.0	237.0	0.19201	GF_000010	0.0794	0.4262	113.0	0.1863	237.0	hame_402	hame_499	0.00325	0.00325
hame_307__hame_402	0.4239	0.82535	2661.0	237.0	0.20028	GF_000010	0.0534	0.3663	113.0	0.1457	1128.0	hame_402	hame_307	0.00325	0.00325
hame_402__hame_450	0.4239	0.82801	2661.0	237.0	0.17501	GF_000010	0.0721	0.4898	113.0	0.1472	1128.0	hame_402	hame_450	0.00325	0.00325
hame_402__hame_407	0.4239	0.88387	2661.0	237.0	0.09551	GF_000010	0.0276	0.3976	113.0	0.0693	1128.0	hame_402	hame_407	0.00325	0.00325
hame_402__hame_517	0.4239	0.84663	2661.0	237.0	0.15395	GF_000010	0.0557	0.5382	113.0	0.1034	1128.0	hame_402	hame_517	0.00325	0.00325
hame_302__hame_402	0.4239	0.84043	2661.0	237.0	0.16705	GF_000010	0.0641	0.6965	113.0	0.092	1128.0	hame_402	hame_302	0.00325	0.00325
hame_402__hame_520	0.4239	0.89007	2661.0	237.0	0.16098	GF_000010	0.0219	0.4503	113.0	0.0486	1128.0	hame_402	hame_520	0.00325	0.00325
hame_402__hame_518	0.4239	0.89096	2661.0	237.0	0.1764	GF_000010	0.0456	0.3663	113.0	0.1245	1128.0	hame_402	hame_518	0.00325	0.00325
hame_402__hame_519	0.4239	0.84043	2661.0	237.0	0.20895	GF_000010	0.0564	0.5556	113.0	0.1015	1128.0	hame_402	hame_519	0.00325	0.00325
hame_394__hame_402	0.4239	0.87943	2661.0	237.0	0.18663	GF_000010	0.0567	0.3214	113.0	0.1764	1128.0	hame_402	hame_394	0.00325	0.00325
hame_393__hame_402	0.4239	0.88298	2661.0	237.0	0.18718	GF_000010	0.0433	0.3747	113.0	0.1156	1128.0	hame_402	hame_393	0.00325	0.00325
hame_276__hame_402	0.4239	0.87677	2661.0	237.0	0.19575	GF_000010	0.04	0.2448	113.0	0.1634	1128.0	hame_402	hame_276	0.00325	0.00325
hame_392__hame_402	0.4239	0.88564	2661.0	237.0	0.17829	GF_000010	0.0449	0.4559	113.0	0.0984	1128.0	hame_402	hame_392	0.00325	0.00325
hame_395__hame_402	0.4239	0.88564	2661.0	237.0	0.18466	GF_000010	0.0383	0.216	113.0	0.1774	1128.0	hame_402	hame_395	0.00325	0.00325
hame_391__hame_402	0.4239	0.89007	2661.0	237.0	0.1783	GF_000010	0.0384	0.3186	113.0	0.1205	1128.0	hame_402	hame_391	0.00325	0.00325
hame_402__hame_516	0.4239	0.88209	2661.0	237.0	0.18722	GF_000010	0.0621	0.3526	113.0	0.176	1128.0	hame_402	hame_516	0.00325	0.00325
hame_367__hame_402	0.11161	0.88215	2661.0	237.0	0.20729	GF_000010	0.0555	0.4232	113.0	0.1311	297.0	hame_402	hame_367	0.00325	0.00325
hame_397__hame_402	0.4239	0.8484	2661.0	237.0	0.15768	GF_000010	0.0472	0.7052	113.0	0.067	1128.0	hame_402	hame_397	0.00325	0.00325
hame_396__hame_402	0.4239	0.84131	2661.0	237.0	0.17774	GF_000010	0.0579	0.6164	113.0	0.0939	1128.0	hame_402	hame_396	0.00325	0.00325
hame_402__hame_505	0.4239	0.89982	2661.0	237.0	0.09982	GF_000010	0.0454	0.3306	113.0	0.1372	1128.0	hame_402	hame_505	0.00325	0.00325
hame_306__hame_402	0.4239	0.89894	2661.0	237.0	0.11037	GF_000010	0.0511	0.344	113.0	0.1486	1128.0	hame_402	hame_306	0.00325	0.00325
hame_402__hame_504	0.4239	0.90248	2661.0	237.0	0.11727	GF_000010	0.0441	0.3406	113.0	0.1293	1128.0	hame_402	hame_504	0.00325	0.00325
hame_402__hame_506	0.4239	0.89894	2661.0	237.0	0.12545	GF_000010	0.0488	0.6591	113.0	0.0741	1128.0	hame_402	hame_506	0.00325	0.00325
hame_286__hame_402	0.4239	0.90248	2661.0	237.0	0.13731	GF_000010	0.0435	0.4091	113.0	0.1064	1128.0	hame_402	hame_286	0.00325	0.00325
hame_285__hame_402	0.4239	0.88918	2661.0	237.0	0.14363	GF_000010	0.0561	0.3431	113.0	0.1636	1128.0	hame_402	hame_285	0.00325	0.00325
hame_288__hame_402	0.28523	0.8643	2661.0	237.0	0.15369	GF_000010	0.0432	0.2612	113.0	0.1656	759.0	hame_402	hame_288	0.00325	0.00325
hame_287__hame_402	0.4239	0.89007	2661.0	237.0	0.12833	GF_000010	0.0513	0.3493	113.0	0.1468	1128.0	hame_402	hame_287	0.00325	0.00325
hame_283__hame_402	0.4239	0.89362	2661.0	237.0	0.13746	GF_000010	0.044	0.2494	113.0	0.1763	1128.0	hame_402	hame_283	0.00325	0.00325
hame_277__hame_402	0.4239	0.89273	2661.0	237.0	0.1483	GF_000010	0.0493	0.4298	113.0	0.1146	1128.0	hame_402	hame_277	0.00325	0.00325
hame_402__hame_424	0.4239	0.89362	2661.0	237.0	0.15204	GF_000010	0.0438	0.4025	113.0	0.1088	1128.0	hame_402	hame_424	0.00325	0.00325
hame_402__hame_449	0.4239	0.88652	2661.0	237.0	0.13906	GF_000010	0.0508	0.4192	113.0	0.1212	1128.0	hame_402	hame_449	0.00325	0.00325
hame_402__hame_491	0.4239	0.88298	2661.0	237.0	0.1434	GF_000010	0.0489	0.4048	113.0	0.1207	1128.0	hame_402	hame_491	0.00325	0.00325
hame_284__hame_402	0.4239	0.89007	2661.0	237.0	0.14486	GF_000010	0.0505	0.3946	113.0	0.128	1128.0	hame_402	hame_284	0.00325	0.00325
hame_402__hame_489	0.4239	0.88121	2661.0	237.0	0.14484	GF_000010	0.0497	0.5051	113.0	0.0984	1128.0	hame_402	hame_489	0.00325	0.00325
hame_402__hame_488	0.4239	0.88564	2661.0	237.0	0.14907	GF_000010	0.0494	0.3887	113.0	0.127	1128.0	hame_402	hame_488	0.00325	0.00325
hame_402__hame_490	0.4239	0.88387	2661.0	237.0	0.14485	GF_000010	0.0499	0.3352	113.0	0.1488	1128.0	hame_402	hame_490	0.00325	0.00325
hame_402__hame_423	0.4239	0.87943	2661.0	237.0	0.14499	GF_000010	0.0493	0.4298	113.0	0.1146	1128.0	hame_402	hame_423	0.00325	0.00325
hame_309__hame_402	0.4239	0.88121	2661.0	237.0	0.14922	GF_000010	0.0497	0.5175	113.0	0.0959	1128.0	hame_402	hame_309	0.00325	0.00325
hame_402__hame_422	0.4239	0.88121	2661.0	237.0	0.14922	GF_000010	0.0497	0.5175	113.0	0.0959	1128.0	hame_402	hame_422	0.00325	0.00325
hame_402__hame_420	0.4239	0.88298	2661.0	237.0	0.14711	GF_000010	0.0503	0.4871	113.0	0.1032	1128.0	hame_402	hame_420	0.00325	0.00325
hame_402__hame_421	0.4239	0.88298	2661.0	237.0	0.14711	GF_000010	0.0503	0.4871	113.0	0.1032	1128.0	hame_402	hame_421	0.00325	0.00325
hame_308__hame_402	0.4239	0.88121	2661.0	237.0	0.14711	GF_000010	0.0552	0.4249	113.0	0.13	1128.0	hame_402	hame_308	0.00325	0.00325
hame_380__hame_445	0.4239	0.87589	2661.0	237.0	0.08954	GF_000010	0.0459	0.7655	113.0	0.06	1128.0	hame_380	hame_445	0.00325	0.00325
hame_380__hame_452	0.4239	0.81383	2661.0	237.0	0.18912	GF_000010	0.0734	0.4931	113.0	0.1488	1128.0	hame_380	hame_452	0.00325	0.00325
hame_380__hame_499	0.08906	0.85654	2661.0	237.0	0.17361	GF_000010	0.0884	0.6057	113.0	0.146	237.0	hame_380	hame_499	0.00325	0.00325
hame_307__hame_380	0.4239	0.81472	2661.0	237.0	0.18187	GF_000010	0.0642	0.4435	113.0	0.1449	1128.0	hame_380	hame_307	0.00325	0.00325
hame_380__hame_450	0.4239	0.8227	2661.0	237.0	0.15661	GF_000010	0.0816	0.5821	113.0	0.1402	1128.0	hame_380	hame_450	0.00325	0.00325
hame_380__hame_407	0.4239	0.8945	2661.0	237.0	0.0771	GF_000010	0.0329	0.3608	113.0	0.0911	1128.0	hame_380	hame_407	0.00325	0.00325
hame_380__hame_517	0.4239	0.85461	2661.0	237.0	0.13555	GF_000010	0.0463	0.4565	113.0	0.1014	1128.0	hame_380	hame_517	0.00325	0.00325
hame_302__hame_380	0.4239	0.84752	2661.0	237.0	0.14864	GF_000010	0.0459	0.6877	113.0	0.0668	1128.0	hame_380	hame_302	0.00325	0.00325
hame_380__hame_520	0.4239	0.86968	2661.0	237.0	0.14258	GF_000010	0.0459	0.7165	113.0	0.064	1128.0	hame_380	hame_520	0.00325	0.00325
hame_380__hame_518	0.4239	0.875	2661.0	237.0	0.15799	GF_000010	0.0465	0.6385	113.0	0.0729	1128.0	hame_380	hame_518	0.00325	0.00325
hame_380__hame_519	0.4239	0.83599	2661.0	237.0	0.19054	GF_000010	0.0401	0.5845	113.0	0.0686	1128.0	hame_380	hame_519	0.00325	0.00325
hame_380__hame_394	0.4239	0.875	2661.0	237.0	0.16822	GF_000010	0.0457	0.4075	113.0	0.1122	1128.0	hame_380	hame_394	0.00325	0.00325
hame_380__hame_393	0.4239	0.87589	2661.0	237.0	0.16877	GF_000010	0.0499	0.464	113.0	0.1075	1128.0	hame_380	hame_393	0.00325	0.00325
hame_276__hame_380	0.4239	0.86791	2661.0	237.0	0.17734	GF_000010	0.0471	0.4764	113.0	0.0989	1128.0	hame_380	hame_276	0.00325	0.00325
hame_380__hame_392	0.4239	0.88121	2661.0	237.0	0.15989	GF_000010	0.0522	0.461	113.0	0.1133	1128.0	hame_380	hame_392	0.00325	0.00325
hame_380__hame_395	0.4239	0.87677	2661.0	237.0	0.16625	GF_000010	0.0464	0.3512	113.0	0.132	1128.0	hame_380	hame_395	0.00325	0.00325
hame_380__hame_391	0.4239	0.88298	2661.0	237.0	0.15989	GF_000010	0.0465	0.4741	113.0	0.0982	1128.0	hame_380	hame_391	0.00325	0.00325
hame_380__hame_516	0.4239	0.87411	2661.0	237.0	0.16881	GF_000010	0.0717	0.5866	113.0	0.1222	1128.0	hame_380	hame_516	0.00325	0.00325
hame_367__hame_380	0.11161	0.88552	2661.0	237.0	0.18889	GF_000010	0.0516	0.5896	113.0	0.0875	297.0	hame_380	hame_367	0.00325	0.00325
hame_380__hame_397	0.4239	0.83156	2661.0	237.0	0.13927	GF_000010	0.0415	0.8619	113.0	0.0482	1128.0	hame_380	hame_397	0.00325	0.00325
hame_380__hame_396	0.4239	0.84309	2661.0	237.0	0.15934	GF_000010	0.0397	0.6787	113.0	0.0585	1128.0	hame_380	hame_396	0.00325	0.00325
hame_380__hame_505	0.4239	0.90691	2661.0	237.0	0.08142	GF_000010	0.0398	0.3471	113.0	0.1146	1128.0	hame_380	hame_505	0.00325	0.00325
hame_306__hame_380	0.4239	0.90248	2661.0	237.0	0.09197	GF_000010	0.0402	0.4986	113.0	0.0807	1128.0	hame_380	hame_306	0.00325	0.00325
hame_380__hame_504	0.4239	0.89982	2661.0	237.0	0.09886	GF_000010	0.0514	0.5683	113.0	0.0905	1128.0	hame_380	hame_504	0.00325	0.00325
hame_380__hame_506	0.4239	0.89716	2661.0	237.0	0.10704	GF_000010	0.0563	0.9373	113.0	0.0601	1128.0	hame_380	hame_506	0.00325	0.00325
hame_286__hame_380	0.4239	0.9016	2661.0	237.0	0.1189	GF_000010	0.0394	0.5699	113.0	0.0691	1128.0	hame_380	hame_286	0.00325	0.00325
hame_285__hame_380	0.4239	0.89362	2661.0	237.0	0.12522	GF_000010	0.0508	0.3913	113.0	0.1298	1128.0	hame_380	hame_285	0.00325	0.00325
hame_288__hame_380	0.28523	0.86825	2661.0	237.0	0.13529	GF_000010	0.0445	0.4928	113.0	0.0902	759.0	hame_380	hame_288	0.00325	0.00325
hame_287__hame_380	0.4239	0.89273	2661.0	237.0	0.10993	GF_000010	0.0461	0.4347	113.0	0.1061	1128.0	hame_380	hame_287	0.00325	0.00325
hame_283__hame_380	0.4239	0.89716	2661.0	237.0	0.11906	GF_000010	0.0397	0.3932	113.0	0.101	1128.0	hame_380	hame_283	0.00325	0.00325
hame_277__hame_380	0.4239	0.88741	2661.0	237.0	0.12989	GF_000010	0.0578	0.5207	113.0	0.111	1128.0	hame_380	hame_277	0.00325	0.00325
hame_380__hame_424	0.4239	0.8883	2661.0	237.0	0.13363	GF_000010	0.0458	0.5463	113.0	0.0839	1128.0	hame_380	hame_424	0.00325	0.00325
hame_380__hame_449	0.4239	0.88741	2661.0	237.0	0.12065	GF_000010	0.053	0.5275	113.0	0.1004	1128.0	hame_380	hame_449	0.00325	0.00325
hame_380__hame_491	0.4239	0.88387	2661.0	237.0	0.12499	GF_000010	0.0513	0.535	113.0	0.0958	1128.0	hame_380	hame_491	0.00325	0.00325
hame_284__hame_380	0.4239	0.88918	2661.0	237.0	0.12646	GF_000010	0.0589	0.4497	113.0	0.1311	1128.0	hame_380	hame_284	0.00325	0.00325
hame_380__hame_489	0.4239	0.88121	2661.0	237.0	0.12644	GF_000010	0.0582	0.5506	113.0	0.1056	1128.0	hame_380	hame_489	0.00325	0.00325
hame_380__hame_488	0.4239	0.88652	2661.0	237.0	0.13067	GF_000010	0.0579	0.4846	113.0	0.1195	1128.0	hame_380	hame_488	0.00325	0.00325
hame_380__hame_490	0.4239	0.88298	2661.0	237.0	0.12644	GF_000010	0.0584	0.4322	113.0	0.1352	1128.0	hame_380	hame_490	0.00325	0.00325
hame_380__hame_423	0.4239	0.87766	2661.0	237.0	0.12658	GF_000010	0.0578	0.5207	113.0	0.111	1128.0	hame_380	hame_423	0.00325	0.00325
hame_309__hame_380	0.4239	0.88564	2661.0	237.0	0.13081	GF_000010	0.0581	0.5697	113.0	0.102	1128.0	hame_380	hame_309	0.00325	0.00325
hame_380__hame_422	0.4239	0.88564	2661.0	237.0	0.13081	GF_000010	0.0581	0.5697	113.0	0.102	1128.0	hame_380	hame_422	0.00325	0.00325
hame_380__hame_420	0.4239	0.88564	2661.0	237.0	0.12871	GF_000010	0.0588	0.5438	113.0	0.1081	1128.0	hame_380	hame_420	0.00325	0.00325
hame_380__hame_421	0.4239	0.88564	2661.0	237.0	0.12871	GF_000010	0.0588	0.5438	113.0	0.1081	1128.0	hame_380	hame_421	0.00325	0.00325
hame_308__hame_380	0.4239	0.88121	2661.0	237.0	0.12871	GF_000010	0.0575	0.4815	113.0	0.1193	1128.0	hame_380	hame_308	0.00325	0.00325
hame_384__hame_445	0.4239	0.87323	2661.0	237.0	0.09668	GF_000010	0.0401	0.6072	113.0	0.066	1128.0	hame_384	hame_445	0.00325	0.00325
hame_384__hame_452	0.4239	0.82535	2661.0	237.0	0.19626	GF_000010	0.0541	0.2546	113.0	0.2127	1128.0	hame_384	hame_452	0.00325	0.00325
hame_384__hame_499	0.08906	0.90295	2661.0	237.0	0.18075	GF_000010	0.0654	0.2966	113.0	0.2205	237.0	hame_384	hame_499	0.00325	0.00325
hame_307__hame_384	0.4239	0.82004	2661.0	237.0	0.18901	GF_000010	0.0671	0.3806	113.0	0.1764	1128.0	hame_384	hame_307	0.00325	0.00325
hame_384__hame_450	0.4239	0.81826	2661.0	237.0	0.16375	GF_000010	0.0994	0.4274	113.0	0.2326	1128.0	hame_384	hame_450	0.00325	0.00325
hame_384__hame_407	0.4239	0.88652	2661.0	237.0	0.08425	GF_000010	0.027	0.4978	113.0	0.0543	1128.0	hame_384	hame_407	0.00325	0.00325
hame_384__hame_517	0.4239	0.86702	2661.0	237.0	0.14269	GF_000010	0.0157	0.4825	113.0	0.0326	1128.0	hame_384	hame_517	0.00325	0.00325
hame_302__hame_384	0.4239	0.85372	2661.0	237.0	0.15578	GF_000010	0.0275	0.7313	113.0	0.0375	1128.0	hame_384	hame_302	0.00325	0.00325
hame_384__hame_520	0.4239	0.88209	2661.0	237.0	0.14972	GF_000010	0.0231	0.3415	113.0	0.0676	1128.0	hame_384	hame_520	0.00325	0.00325
hame_384__hame_518	0.4239	0.88209	2661.0	237.0	0.16514	GF_000010	0.0277	0.4682	113.0	0.0591	1128.0	hame_384	hame_518	0.00325	0.00325
hame_384__hame_519	0.4239	0.82979	2661.0	237.0	0.19768	GF_000010	0.0457	0.6561	113.0	0.0696	1128.0	hame_384	hame_519	0.00325	0.00325
hame_384__hame_394	0.4239	0.88475	2661.0	237.0	0.17537	GF_000010	0.0334	0.4029	113.0	0.0828	1128.0	hame_384	hame_394	0.00325	0.00325
hame_384__hame_393	0.4239	0.88564	2661.0	237.0	0.17592	GF_000010	0.0382	0.2546	113.0	0.1499	1128.0	hame_384	hame_393	0.00325	0.00325
hame_276__hame_384	0.4239	0.88564	2661.0	237.0	0.18448	GF_000010	0.0164	0.2447	113.0	0.067	1128.0	hame_384	hame_276	0.00325	0.00325
hame_384__hame_392	0.4239	0.89362	2661.0	237.0	0.16703	GF_000010	0.0342	0.316	113.0	0.1081	1128.0	hame_384	hame_392	0.00325	0.00325
hame_384__hame_395	0.4239	0.89007	2661.0	237.0	0.1734	GF_000010	0.0274	0.2496	113.0	0.1097	1128.0	hame_384	hame_395	0.00325	0.00325
hame_384__hame_391	0.4239	0.89805	2661.0	237.0	0.16704	GF_000010	0.0281	0.2006	113.0	0.1402	1128.0	hame_384	hame_391	0.00325	0.00325
hame_384__hame_516	0.4239	0.89096	2661.0	237.0	0.17595	GF_000010	0.0407	0.2596	113.0	0.1569	1128.0	hame_384	hame_516	0.00325	0.00325
hame_367__hame_384	0.11161	0.91246	2661.0	237.0	0.19603	GF_000010	0.0331	0.2965	113.0	0.1117	297.0	hame_384	hame_367	0.00325	0.00325
hame_384__hame_397	0.4239	0.85195	2661.0	237.0	0.14641	GF_000010	0.0227	0.6431	113.0	0.0354	1128.0	hame_384	hame_397	0.00325	0.00325
hame_384__hame_396	0.4239	0.84397	2661.0	237.0	0.16648	GF_000010	0.0295	0.6245	113.0	0.0473	1128.0	hame_384	hame_396	0.00325	0.00325
hame_384__hame_505	0.4239	0.91223	2661.0	237.0	0.08856	GF_000010	0.0217	0.3441	113.0	0.0632	1128.0	hame_384	hame_505	0.00325	0.00325
hame_306__hame_384	0.4239	0.91135	2661.0	237.0	0.09911	GF_000010	0.0324	0.3998	113.0	0.081	1128.0	hame_384	hame_306	0.00325	0.00325
hame_384__hame_504	0.4239	0.90426	2661.0	237.0	0.106	GF_000010	0.0323	0.3669	113.0	0.0879	1128.0	hame_384	hame_504	0.00325	0.00325
hame_384__hame_506	0.4239	0.91046	2661.0	237.0	0.11419	GF_000010	0.0379	0.5754	113.0	0.0658	1128.0	hame_384	hame_506	0.00325	0.00325
hame_286__hame_384	0.4239	0.90603	2661.0	237.0	0.12605	GF_000010	0.0216	0.3121	113.0	0.0692	1128.0	hame_384	hame_286	0.00325	0.00325
hame_285__hame_384	0.4239	0.89539	2661.0	237.0	0.13237	GF_000010	0.0323	0.3654	113.0	0.0884	1128.0	hame_384	hame_285	0.00325	0.00325
hame_288__hame_384	0.28523	0.88406	2661.0	237.0	0.14243	GF_000010	0.0259	0.3054	113.0	0.0849	759.0	hame_384	hame_288	0.00325	0.00325
hame_287__hame_384	0.4239	0.89805	2661.0	237.0	0.11707	GF_000010	0.0274	0.3717	113.0	0.0737	1128.0	hame_384	hame_287	0.00325	0.00325
hame_283__hame_384	0.4239	0.9016	2661.0	237.0	0.1262	GF_000010	0.021	0.2141	113.0	0.0981	1128.0	hame_384	hame_283	0.00325	0.00325
hame_277__hame_384	0.4239	0.8883	2661.0	237.0	0.13703	GF_000010	0.0396	0.3008	113.0	0.1316	1128.0	hame_384	hame_277	0.00325	0.00325
hame_384__hame_424	0.4239	0.88918	2661.0	237.0	0.14078	GF_000010	0.0272	0.361	113.0	0.0752	1128.0	hame_384	hame_424	0.00325	0.00325
hame_384__hame_449	0.4239	0.8883	2661.0	237.0	0.12779	GF_000010	0.0333	0.4273	113.0	0.078	1128.0	hame_384	hame_449	0.00325	0.00325
hame_384__hame_491	0.4239	0.89007	2661.0	237.0	0.13213	GF_000010	0.0331	0.2939	113.0	0.1127	1128.0	hame_384	hame_491	0.00325	0.00325
hame_284__hame_384	0.4239	0.89096	2661.0	237.0	0.1336	GF_000010	0.0393	0.38	113.0	0.1035	1128.0	hame_384	hame_284	0.00325	0.00325
hame_384__hame_489	0.4239	0.88298	2661.0	237.0	0.13358	GF_000010	0.0398	0.36	113.0	0.1107	1128.0	hame_384	hame_489	0.00325	0.00325
hame_384__hame_488	0.4239	0.88564	2661.0	237.0	0.13781	GF_000010	0.0388	0.3633	113.0	0.1067	1128.0	hame_384	hame_488	0.00325	0.00325
hame_384__hame_490	0.4239	0.88387	2661.0	237.0	0.13358	GF_000010	0.039	0.3204	113.0	0.1219	1128.0	hame_384	hame_490	0.00325	0.00325
hame_384__hame_423	0.4239	0.88387	2661.0	237.0	0.13373	GF_000010	0.0396	0.3008	113.0	0.1316	1128.0	hame_384	hame_423	0.00325	0.00325
hame_309__hame_384	0.4239	0.88475	2661.0	237.0	0.13796	GF_000010	0.0387	0.4486	113.0	0.0862	1128.0	hame_384	hame_309	0.00325	0.00325
hame_384__hame_422	0.4239	0.88475	2661.0	237.0	0.13796	GF_000010	0.0387	0.4486	113.0	0.0862	1128.0	hame_384	hame_422	0.00325	0.00325
hame_384__hame_420	0.4239	0.8883	2661.0	237.0	0.13585	GF_000010	0.0401	0.3234	113.0	0.1241	1128.0	hame_384	hame_420	0.00325	0.00325
hame_384__hame_421	0.4239	0.8883	2661.0	237.0	0.13585	GF_000010	0.0401	0.3234	113.0	0.1241	1128.0	hame_384	hame_421	0.00325	0.00325
hame_308__hame_384	0.4239	0.88475	2661.0	237.0	0.13585	GF_000010	0.0393	0.3117	113.0	0.126	1128.0	hame_384	hame_308	0.00325	0.00325
hame_14172__hame_419	0.4239	0.82624	2661.0	237.0	0.06942	GF_000010	0.0454	45.4481	114.0	0.001	1128.0	hame_14172	hame_419	0.0049	0.0
hame_14172__hame_369	0.4239	0.80674	2661.0	237.0	0.08404	GF_000010	0.0377	10.1201	114.0	0.0037	1128.0	hame_14172	hame_369	0.0049	0.0
hame_14172__hame_412	0.4239	0.82358	2661.0	237.0	0.09351	GF_000010	0.0488	11.0036	114.0	0.0044	1128.0	hame_14172	hame_412	0.0049	0.0
hame_14172__hame_382	0.4239	0.81383	2661.0	237.0	0.0963	GF_000010	0.0387	38.6627	114.0	0.001	1128.0	hame_14172	hame_382	0.0049	0.0
hame_14172__hame_402	0.4239	0.81915	2661.0	237.0	0.10516	GF_000010	0.037	7.3628	114.0	0.005	1128.0	hame_14172	hame_402	0.0049	0.0
hame_14172__hame_380	0.4239	0.82447	2661.0	237.0	0.08675	GF_000010	0.049	7.0495	114.0	0.007	1128.0	hame_14172	hame_380	0.0049	0.0
hame_14172__hame_384	0.4239	0.81294	2661.0	237.0	0.0939	GF_000010	0.0682	20.5138	114.0	0.0033	1128.0	hame_14172	hame_384	0.0049	0.0
hame_14172__hame_445	0.4239	0.80319	2661.0	237.0	0.09467	GF_000010	0.0586	18.1092	114.0	0.0032	1128.0	hame_14172	hame_445	0.0049	0.0
hame_14172__hame_452	0.4239	0.77394	2661.0	237.0	0.19425	GF_000010	0.075	43.2917	114.0	0.0017	1128.0	hame_14172	hame_452	0.0049	0.0
hame_14172__hame_499	0.08906	0.78481	2661.0	237.0	0.17874	GF_000010	0.0762	21.3755	114.0	0.0036	237.0	hame_14172	hame_499	0.0049	0.0
hame_14172__hame_307	0.4239	0.76241	2661.0	237.0	0.187	GF_000010	0.0668	66.6845	114.0	0.001	1128.0	hame_14172	hame_307	0.0049	0.0
hame_14172__hame_450	0.4239	0.78014	2661.0	237.0	0.16174	GF_000010	0.0788	34.2923	114.0	0.0023	1128.0	hame_14172	hame_450	0.0049	0.0
hame_14172__hame_407	0.4239	0.82447	2661.0	237.0	0.08224	GF_000010	0.051	9.4164	114.0	0.0054	1128.0	hame_14172	hame_407	0.0049	0.0
hame_14172__hame_517	0.4239	0.78635	2661.0	237.0	0.14068	GF_000010	0.0818	25.1582	114.0	0.0033	1128.0	hame_14172	hame_517	0.0049	0.0
hame_14172__hame_302	0.4239	0.78103	2661.0	237.0	0.15377	GF_000010	0.064	24.8351	114.0	0.0026	1128.0	hame_14172	hame_302	0.0049	0.0
hame_14172__hame_520	0.4239	0.80851	2661.0	237.0	0.14771	GF_000010	0.061	12.7513	114.0	0.0048	1128.0	hame_14172	hame_520	0.0049	0.0
hame_14172__hame_518	0.4239	0.81028	2661.0	237.0	0.16313	GF_000010	0.0613	19.9956	114.0	0.0031	1128.0	hame_14172	hame_518	0.0049	0.0
hame_14172__hame_519	0.4239	0.77216	2661.0	237.0	0.19567	GF_000010	0.0554	50.3507	114.0	0.0011	1128.0	hame_14172	hame_519	0.0049	0.0
hame_14172__hame_394	0.4239	0.80851	2661.0	237.0	0.17335	GF_000010	0.0696	21.8767	114.0	0.0032	1128.0	hame_14172	hame_394	0.0049	0.0
hame_14172__hame_393	0.4239	0.81649	2661.0	237.0	0.1739	GF_000010	0.0738	24.4681	114.0	0.003	1128.0	hame_14172	hame_393	0.0049	0.0
hame_14172__hame_276	0.4239	0.80851	2661.0	237.0	0.18247	GF_000010	0.0682	26.631	114.0	0.0026	1128.0	hame_14172	hame_276	0.0049	0.0
hame_14172__hame_392	0.4239	0.81649	2661.0	237.0	0.16502	GF_000010	0.0622	25.9582	114.0	0.0024	1128.0	hame_14172	hame_392	0.0049	0.0
hame_14172__hame_395	0.4239	0.81206	2661.0	237.0	0.17139	GF_000010	0.0555	25.4361	114.0	0.0022	1128.0	hame_14172	hame_395	0.0049	0.0
hame_14172__hame_391	0.4239	0.81206	2661.0	237.0	0.16503	GF_000010	0.0557	24.5101	114.0	0.0023	1128.0	hame_14172	hame_391	0.0049	0.0
hame_14172__hame_516	0.4239	0.8023	2661.0	237.0	0.17394	GF_000010	0.0741	23.7214	114.0	0.0031	1128.0	hame_14172	hame_516	0.0049	0.0
hame_14172__hame_367	0.11161	0.79461	2661.0	237.0	0.19402	GF_000010	0.0618	31.5475	114.0	0.002	297.0	hame_14172	hame_367	0.0049	0.0
hame_14172__hame_397	0.4239	0.78812	2661.0	237.0	0.1444	GF_000010	0.0441	28.3662	114.0	0.0016	1128.0	hame_14172	hame_397	0.0049	0.0
hame_14172__hame_396	0.4239	0.79255	2661.0	237.0	0.16447	GF_000010	0.0615	5.6365	114.0	0.0109	1128.0	hame_14172	hame_396	0.0049	0.0
hame_14172__hame_505	0.4239	0.82979	2661.0	237.0	0.08655	GF_000010	0.055	27.4372	114.0	0.002	1128.0	hame_14172	hame_505	0.0049	0.0
hame_14172__hame_306	0.4239	0.83156	2661.0	237.0	0.0971	GF_000010	0.0602	23.0052	114.0	0.0026	1128.0	hame_14172	hame_306	0.0049	0.0
hame_14172__hame_504	0.4239	0.82713	2661.0	237.0	0.10399	GF_000010	0.0563	24.3917	114.0	0.0023	1128.0	hame_14172	hame_504	0.0049	0.0
hame_14172__hame_506	0.4239	0.82979	2661.0	237.0	0.11218	GF_000010	0.0582	34.273	114.0	0.0017	1128.0	hame_14172	hame_506	0.0049	0.0
hame_14172__hame_286	0.4239	0.8289	2661.0	237.0	0.12403	GF_000010	0.0549	21.2136	114.0	0.0026	1128.0	hame_14172	hame_286	0.0049	0.0
hame_14172__hame_285	0.4239	0.82092	2661.0	237.0	0.13036	GF_000010	0.0653	8.2505	114.0	0.0079	1128.0	hame_14172	hame_285	0.0049	0.0
hame_14172__hame_288	0.28523	0.80764	2661.0	237.0	0.14042	GF_000010	0.0658	16.0375	114.0	0.0041	759.0	hame_14172	hame_288	0.0049	0.0
hame_14172__hame_287	0.4239	0.8289	2661.0	237.0	0.11506	GF_000010	0.0492	25.1683	114.0	0.002	1128.0	hame_14172	hame_287	0.0049	0.0
hame_14172__hame_283	0.4239	0.82358	2661.0	237.0	0.12419	GF_000010	0.0547	25.3802	114.0	0.0022	1128.0	hame_14172	hame_283	0.0049	0.0
hame_14172__hame_277	0.4239	0.82801	2661.0	237.0	0.13502	GF_000010	0.0563	19.5118	114.0	0.0029	1128.0	hame_14172	hame_277	0.0049	0.0
hame_14172__hame_424	0.4239	0.82713	2661.0	237.0	0.13877	GF_000010	0.057	28.2276	114.0	0.002	1128.0	hame_14172	hame_424	0.0049	0.0
hame_14172__hame_449	0.4239	0.82624	2661.0	237.0	0.12578	GF_000010	0.0508	26.7769	114.0	0.0019	1128.0	hame_14172	hame_449	0.0049	0.0
hame_14172__hame_491	0.4239	0.8289	2661.0	237.0	0.13012	GF_000010	0.0506	24.9861	114.0	0.002	1128.0	hame_14172	hame_491	0.0049	0.0
hame_14172__hame_284	0.4239	0.83067	2661.0	237.0	0.13159	GF_000010	0.0549	22.8395	114.0	0.0024	1128.0	hame_14172	hame_284	0.0049	0.0
hame_14172__hame_489	0.4239	0.82801	2661.0	237.0	0.13157	GF_000010	0.0552	21.0634	114.0	0.0026	1128.0	hame_14172	hame_489	0.0049	0.0
hame_14172__hame_488	0.4239	0.82713	2661.0	237.0	0.1358	GF_000010	0.0561	25.2473	114.0	0.0022	1128.0	hame_14172	hame_488	0.0049	0.0
hame_14172__hame_490	0.4239	0.82713	2661.0	237.0	0.13157	GF_000010	0.056	26.0366	114.0	0.0022	1128.0	hame_14172	hame_490	0.0049	0.0
hame_14172__hame_423	0.4239	0.82535	2661.0	237.0	0.13171	GF_000010	0.0563	19.4754	114.0	0.0029	1128.0	hame_14172	hame_423	0.0049	0.0
hame_14172__hame_309	0.4239	0.82535	2661.0	237.0	0.13595	GF_000010	0.0549	25.7063	114.0	0.0021	1128.0	hame_14172	hame_309	0.0049	0.0
hame_14172__hame_422	0.4239	0.82535	2661.0	237.0	0.13595	GF_000010	0.0549	25.7566	114.0	0.0021	1128.0	hame_14172	hame_422	0.0049	0.0
hame_14172__hame_420	0.4239	0.82447	2661.0	237.0	0.13384	GF_000010	0.055	21.9206	114.0	0.0025	1128.0	hame_14172	hame_420	0.0049	0.0
hame_14172__hame_421	0.4239	0.82447	2661.0	237.0	0.13384	GF_000010	0.055	22.0246	114.0	0.0025	1128.0	hame_14172	hame_421	0.0049	0.0
hame_14172__hame_308	0.4239	0.82358	2661.0	237.0	0.13384	GF_000010	0.0562	23.9218	114.0	0.0023	1128.0	hame_14172	hame_308	0.0049	0.0
hame_14173__hame_419	0.4239	0.82801	2661.0	237.0	0.06946	GF_000010	0.0437	7.4669	114.0	0.0058	1128.0	hame_14173	hame_419	0.0049	0.0
hame_14173__hame_369	0.4239	0.80851	2661.0	237.0	0.08409	GF_000010	0.0374	10.2386	114.0	0.0036	1128.0	hame_14173	hame_369	0.0049	0.0
hame_14173__hame_412	0.4239	0.82358	2661.0	237.0	0.09355	GF_000010	0.0485	10.6352	114.0	0.0046	1128.0	hame_14173	hame_412	0.0049	0.0
hame_14173__hame_382	0.4239	0.8156	2661.0	237.0	0.09635	GF_000010	0.0376	9.8409	114.0	0.0038	1128.0	hame_14173	hame_382	0.0049	0.0
hame_14173__hame_402	0.4239	0.82181	2661.0	237.0	0.1052	GF_000010	0.0314	7.1709	114.0	0.0044	1128.0	hame_14173	hame_402	0.0049	0.0
hame_14173__hame_380	0.4239	0.82624	2661.0	237.0	0.0868	GF_000010	0.0486	6.9116	114.0	0.007	1128.0	hame_14173	hame_380	0.0049	0.0
hame_14173__hame_384	0.4239	0.81472	2661.0	237.0	0.09394	GF_000010	0.067	20.0246	114.0	0.0033	1128.0	hame_14173	hame_384	0.0049	0.0
hame_14173__hame_445	0.4239	0.80319	2661.0	237.0	0.09471	GF_000010	0.0572	14.3099	114.0	0.004	1128.0	hame_14173	hame_445	0.0049	0.0
hame_14173__hame_452	0.4239	0.7766	2661.0	237.0	0.19429	GF_000010	0.0689	42.3308	114.0	0.0016	1128.0	hame_14173	hame_452	0.0049	0.0
hame_14173__hame_499	0.08906	0.78903	2661.0	237.0	0.17878	GF_000010	0.0817	20.9785	114.0	0.0039	237.0	hame_14173	hame_499	0.0049	0.0
hame_14173__hame_307	0.4239	0.76507	2661.0	237.0	0.18705	GF_000010	0.0609	60.3348	114.0	0.001	1128.0	hame_14173	hame_307	0.0049	0.0
hame_14173__hame_450	0.4239	0.77926	2661.0	237.0	0.16178	GF_000010	0.0844	34.8182	114.0	0.0024	1128.0	hame_14173	hame_450	0.0049	0.0
hame_14173__hame_407	0.4239	0.82624	2661.0	237.0	0.08228	GF_000010	0.0454	11.5966	114.0	0.0039	1128.0	hame_14173	hame_407	0.0049	0.0
hame_14173__hame_517	0.4239	0.78812	2661.0	237.0	0.14072	GF_000010	0.0805	24.1982	114.0	0.0033	1128.0	hame_14173	hame_517	0.0049	0.0
hame_14173__hame_302	0.4239	0.77926	2661.0	237.0	0.15382	GF_000010	0.0684	8.3422	114.0	0.0082	1128.0	hame_14173	hame_302	0.0049	0.0
hame_14173__hame_520	0.4239	0.8094	2661.0	237.0	0.14775	GF_000010	0.0551	12.9478	114.0	0.0043	1128.0	hame_14173	hame_520	0.0049	0.0
hame_14173__hame_518	0.4239	0.81294	2661.0	237.0	0.16317	GF_000010	0.0555	21.2316	114.0	0.0026	1128.0	hame_14173	hame_518	0.0049	0.0
hame_14173__hame_519	0.4239	0.77305	2661.0	237.0	0.19572	GF_000010	0.0608	54.3433	114.0	0.0011	1128.0	hame_14173	hame_519	0.0049	0.0
hame_14173__hame_394	0.4239	0.8094	2661.0	237.0	0.1734	GF_000010	0.075	21.3368	114.0	0.0035	1128.0	hame_14173	hame_394	0.0049	0.0
hame_14173__hame_393	0.4239	0.81915	2661.0	237.0	0.17395	GF_000010	0.0678	24.6862	114.0	0.0027	1128.0	hame_14173	hame_393	0.0049	0.0
hame_14173__hame_276	0.4239	0.81028	2661.0	237.0	0.18252	GF_000010	0.0668	25.9743	114.0	0.0026	1128.0	hame_14173	hame_276	0.0049	0.0
hame_14173__hame_392	0.4239	0.8156	2661.0	237.0	0.16506	GF_000010	0.0675	25.0668	114.0	0.0027	1128.0	hame_14173	hame_392	0.0049	0.0
hame_14173__hame_395	0.4239	0.81294	2661.0	237.0	0.17143	GF_000010	0.0608	25.3011	114.0	0.0024	1128.0	hame_14173	hame_395	0.0049	0.0
hame_14173__hame_391	0.4239	0.81294	2661.0	237.0	0.16507	GF_000010	0.061	24.4299	114.0	0.0025	1128.0	hame_14173	hame_391	0.0049	0.0
hame_14173__hame_516	0.4239	0.80319	2661.0	237.0	0.17399	GF_000010	0.0795	23.1674	114.0	0.0034	1128.0	hame_14173	hame_516	0.0049	0.0
hame_14173__hame_367	0.11161	0.78788	2661.0	237.0	0.19406	GF_000010	0.0672	31.0954	114.0	0.0022	297.0	hame_14173	hame_367	0.0049	0.0
hame_14173__hame_397	0.4239	0.78723	2661.0	237.0	0.14445	GF_000010	0.0494	30.4562	114.0	0.0016	1128.0	hame_14173	hame_397	0.0049	0.0
hame_14173__hame_396	0.4239	0.79255	2661.0	237.0	0.16451	GF_000010	0.0608	5.9934	114.0	0.0101	1128.0	hame_14173	hame_396	0.0049	0.0
hame_14173__hame_505	0.4239	0.83067	2661.0	237.0	0.08659	GF_000010	0.0603	28.9081	114.0	0.0021	1128.0	hame_14173	hame_505	0.0049	0.0
hame_14173__hame_306	0.4239	0.83422	2661.0	237.0	0.09714	GF_000010	0.0545	23.6283	114.0	0.0023	1128.0	hame_14173	hame_306	0.0049	0.0
hame_14173__hame_504	0.4239	0.82979	2661.0	237.0	0.10404	GF_000010	0.0505	25.4786	114.0	0.002	1128.0	hame_14173	hame_504	0.0049	0.0
hame_14173__hame_506	0.4239	0.83245	2661.0	237.0	0.11222	GF_000010	0.0525	36.9185	114.0	0.0014	1128.0	hame_14173	hame_506	0.0049	0.0
hame_14173__hame_286	0.4239	0.82979	2661.0	237.0	0.12408	GF_000010	0.0602	20.8103	114.0	0.0029	1128.0	hame_14173	hame_286	0.0049	0.0
hame_14173__hame_285	0.4239	0.82181	2661.0	237.0	0.1304	GF_000010	0.0707	8.165	114.0	0.0087	1128.0	hame_14173	hame_285	0.0049	0.0
hame_14173__hame_288	0.28523	0.81159	2661.0	237.0	0.14046	GF_000010	0.06	15.8899	114.0	0.0038	759.0	hame_14173	hame_288	0.0049	0.0
hame_14173__hame_287	0.4239	0.82979	2661.0	237.0	0.1151	GF_000010	0.0545	25.4719	114.0	0.0021	1128.0	hame_14173	hame_287	0.0049	0.0
hame_14173__hame_283	0.4239	0.82447	2661.0	237.0	0.12423	GF_000010	0.06	26.842	114.0	0.0022	1128.0	hame_14173	hame_283	0.0049	0.0
hame_14173__hame_277	0.4239	0.8289	2661.0	237.0	0.13507	GF_000010	0.0617	19.1526	114.0	0.0032	1128.0	hame_14173	hame_277	0.0049	0.0
hame_14173__hame_424	0.4239	0.82801	2661.0	237.0	0.13881	GF_000010	0.0623	26.3852	114.0	0.0024	1128.0	hame_14173	hame_424	0.0049	0.0
hame_14173__hame_449	0.4239	0.82713	2661.0	237.0	0.12583	GF_000010	0.0561	25.4504	114.0	0.0022	1128.0	hame_14173	hame_449	0.0049	0.0
hame_14173__hame_491	0.4239	0.82979	2661.0	237.0	0.13017	GF_000010	0.0559	23.686	114.0	0.0024	1128.0	hame_14173	hame_491	0.0049	0.0
hame_14173__hame_284	0.4239	0.83156	2661.0	237.0	0.13163	GF_000010	0.0601	21.9364	114.0	0.0027	1128.0	hame_14173	hame_284	0.0049	0.0
hame_14173__hame_489	0.4239	0.82801	2661.0	237.0	0.13161	GF_000010	0.0604	19.9224	114.0	0.003	1128.0	hame_14173	hame_489	0.0049	0.0
hame_14173__hame_488	0.4239	0.82801	2661.0	237.0	0.13584	GF_000010	0.0614	24.3632	114.0	0.0025	1128.0	hame_14173	hame_488	0.0049	0.0
hame_14173__hame_490	0.4239	0.82801	2661.0	237.0	0.13162	GF_000010	0.0613	25.1409	114.0	0.0024	1128.0	hame_14173	hame_490	0.0049	0.0
hame_14173__hame_423	0.4239	0.82624	2661.0	237.0	0.13176	GF_000010	0.0617	19.1698	114.0	0.0032	1128.0	hame_14173	hame_423	0.0049	0.0
hame_14173__hame_309	0.4239	0.82624	2661.0	237.0	0.13599	GF_000010	0.0601	25.8069	114.0	0.0023	1128.0	hame_14173	hame_309	0.0049	0.0
hame_14173__hame_422	0.4239	0.82624	2661.0	237.0	0.13599	GF_000010	0.0601	25.703	114.0	0.0023	1128.0	hame_14173	hame_422	0.0049	0.0
hame_14173__hame_420	0.4239	0.82535	2661.0	237.0	0.13388	GF_000010	0.0597	10.0218	114.0	0.006	1128.0	hame_14173	hame_420	0.0049	0.0
hame_14173__hame_421	0.4239	0.82535	2661.0	237.0	0.13388	GF_000010	0.0597	10.0178	114.0	0.006	1128.0	hame_14173	hame_421	0.0049	0.0
hame_14173__hame_308	0.4239	0.82447	2661.0	237.0	0.13388	GF_000010	0.0615	23.2354	114.0	0.0026	1128.0	hame_14173	hame_308	0.0049	0.0
hame_14044__hame_419	0.42277	0.73956	2661.0	237.0	0.30528	GF_000010	0.1286	1.6898	114.0	0.0761	1125.0	hame_14044	hame_419	0.0049	0.01333
hame_14044__hame_369	0.42277	0.73422	2661.0	237.0	0.3199	GF_000010	0.1336	2.3683	114.0	0.0564	1125.0	hame_14044	hame_369	0.0049	0.01333
hame_14044__hame_412	0.42277	0.74044	2661.0	237.0	0.32937	GF_000010	0.1396	5.2983	114.0	0.0264	1125.0	hame_14044	hame_412	0.0049	0.0
hame_14044__hame_382	0.42277	0.73867	2661.0	237.0	0.33216	GF_000010	0.1338	2.1208	114.0	0.0631	1125.0	hame_14044	hame_382	0.0049	0.01333
hame_14044__hame_402	0.42277	0.74133	2661.0	237.0	0.34102	GF_000010	0.1388	2.0926	114.0	0.0663	1125.0	hame_14044	hame_402	0.0049	0.01333
hame_14044__hame_380	0.42277	0.73689	2661.0	237.0	0.32261	GF_000010	0.1476	2.6935	114.0	0.0548	1125.0	hame_14044	hame_380	0.0049	0.01333
hame_14044__hame_384	0.42277	0.73244	2661.0	237.0	0.32975	GF_000010	0.1544	2.2657	114.0	0.0681	1125.0	hame_14044	hame_384	0.0049	0.01333
hame_14044__hame_445	0.42277	0.72978	2661.0	237.0	0.33053	GF_000010	0.1519	2.0732	114.0	0.0733	1125.0	hame_14044	hame_445	0.0049	0.01333
hame_14044__hame_452	0.42277	0.72356	2661.0	237.0	0.43011	GF_000010	0.1383	1.6366	114.0	0.0845	1125.0	hame_14044	hame_452	0.0049	0.01333
hame_14044__hame_499	0.08906	0.75527	2661.0	237.0	0.4146	GF_000010	0.1505	1.8375	114.0	0.0819	237.0	hame_14044	hame_499	0.0049	0.01333
hame_14044__hame_307	0.42277	0.69867	2661.0	237.0	0.42286	GF_000010	0.1397	3.5291	114.0	0.0396	1125.0	hame_14044	hame_307	0.0049	0.01333
hame_14044__hame_450	0.4239	0.70567	2661.0	237.0	0.3976	GF_000010	0.1845	2.832	114.0	0.0651	1128.0	hame_14044	hame_450	0.0049	0.01333
hame_14044__hame_407	0.42277	0.74311	2661.0	237.0	0.3181	GF_000010	0.1288	2.2575	114.0	0.0571	1125.0	hame_14044	hame_407	0.0049	0.01333
hame_14044__hame_517	0.4239	0.7305	2661.0	237.0	0.37654	GF_000010	0.1706	2.7169	114.0	0.0628	1128.0	hame_14044	hame_517	0.0049	0.01333
hame_14044__hame_302	0.4239	0.71365	2661.0	237.0	0.38963	GF_000010	0.1585	3.4106	114.0	0.0465	1128.0	hame_14044	hame_302	0.0049	0.01333
hame_14044__hame_520	0.42277	0.72533	2661.0	237.0	0.38357	GF_000010	0.1427	1.6636	114.0	0.0858	1125.0	hame_14044	hame_520	0.0049	0.01333
hame_14044__hame_518	0.4239	0.72518	2661.0	237.0	0.39899	GF_000010	0.1255	2.1541	114.0	0.0583	1128.0	hame_14044	hame_518	0.0049	0.01333
hame_14044__hame_519	0.4239	0.70745	2661.0	237.0	0.43153	GF_000010	0.1494	15.4746	114.0	0.0097	1128.0	hame_14044	hame_519	0.0049	0.0
hame_14044__hame_394	0.4239	0.74113	2661.0	237.0	0.40921	GF_000010	0.1325	3.6434	114.0	0.0364	1128.0	hame_14044	hame_394	0.0049	0.01333
hame_14044__hame_393	0.4239	0.73138	2661.0	237.0	0.40976	GF_000010	0.1323	2.141	114.0	0.0618	1128.0	hame_14044	hame_393	0.0049	0.01333
hame_14044__hame_276	0.4239	0.73316	2661.0	237.0	0.41833	GF_000010	0.138	2.7602	114.0	0.05	1128.0	hame_14044	hame_276	0.0049	0.01333
hame_14044__hame_392	0.4239	0.73227	2661.0	237.0	0.40088	GF_000010	0.124	3.1562	114.0	0.0393	1128.0	hame_14044	hame_392	0.0049	0.01333
hame_14044__hame_395	0.4239	0.7367	2661.0	237.0	0.40725	GF_000010	0.1309	2.6015	114.0	0.0503	1128.0	hame_14044	hame_395	0.0049	0.01333
hame_14044__hame_391	0.4239	0.73404	2661.0	237.0	0.40089	GF_000010	0.1321	1.7781	114.0	0.0743	1128.0	hame_14044	hame_391	0.0049	0.01333
hame_14044__hame_516	0.4239	0.71986	2661.0	237.0	0.4098	GF_000010	0.1408	11.7621	114.0	0.012	1128.0	hame_14044	hame_516	0.0049	0.0
hame_14044__hame_367	0.11161	0.74411	2661.0	237.0	0.42988	GF_000010	0.1404	2.4226	114.0	0.0579	297.0	hame_14044	hame_367	0.0049	0.01333
hame_14044__hame_397	0.4239	0.71986	2661.0	237.0	0.38026	GF_000010	0.1336	11.5413	114.0	0.0116	1128.0	hame_14044	hame_397	0.0049	0.0
hame_14044__hame_396	0.4239	0.71897	2661.0	237.0	0.40033	GF_000010	0.1487	3.2894	114.0	0.0452	1128.0	hame_14044	hame_396	0.0049	0.01333
hame_14044__hame_505	0.42277	0.74489	2661.0	237.0	0.32241	GF_000010	0.1383	4.8731	114.0	0.0284	1125.0	hame_14044	hame_505	0.0049	0.01333
hame_14044__hame_306	0.42277	0.74756	2661.0	237.0	0.33296	GF_000010	0.1313	2.7351	114.0	0.048	1125.0	hame_14044	hame_306	0.0049	0.01333
hame_14044__hame_504	0.42277	0.74578	2661.0	237.0	0.33985	GF_000010	0.1268	3.1065	114.0	0.0408	1125.0	hame_14044	hame_504	0.0049	0.01333
hame_14044__hame_506	0.42277	0.752	2661.0	237.0	0.34804	GF_000010	0.1309	12.1996	114.0	0.0107	1125.0	hame_14044	hame_506	0.0049	0.0
hame_14044__hame_286	0.42277	0.75289	2661.0	237.0	0.35989	GF_000010	0.1383	2.773	114.0	0.0499	1125.0	hame_14044	hame_286	0.0049	0.01333
hame_14044__hame_285	0.42277	0.74844	2661.0	237.0	0.36622	GF_000010	0.1505	2.8052	114.0	0.0536	1125.0	hame_14044	hame_285	0.0049	0.01333
hame_14044__hame_288	0.28523	0.73913	2661.0	237.0	0.37628	GF_000010	0.1377	2.9422	114.0	0.0468	759.0	hame_14044	hame_288	0.0049	0.01333
hame_14044__hame_287	0.42277	0.74844	2661.0	237.0	0.35092	GF_000010	0.1315	2.5279	114.0	0.052	1125.0	hame_14044	hame_287	0.0049	0.01333
hame_14044__hame_283	0.4239	0.75089	2661.0	237.0	0.36005	GF_000010	0.1378	2.6607	114.0	0.0518	1128.0	hame_14044	hame_283	0.0049	0.01333
hame_14044__hame_277	0.42277	0.75378	2661.0	237.0	0.37088	GF_000010	0.1411	1.8808	114.0	0.075	1125.0	hame_14044	hame_277	0.0049	0.01333
hame_14044__hame_424	0.42277	0.74933	2661.0	237.0	0.37463	GF_000010	0.1474	2.5363	114.0	0.0581	1125.0	hame_14044	hame_424	0.0049	0.01333
hame_14044__hame_449	0.42277	0.74844	2661.0	237.0	0.36164	GF_000010	0.1334	2.3059	114.0	0.0578	1125.0	hame_14044	hame_449	0.0049	0.01333
hame_14044__hame_491	0.42277	0.752	2661.0	237.0	0.36598	GF_000010	0.1353	1.4187	114.0	0.0954	1125.0	hame_14044	hame_491	0.0049	0.01333
hame_14044__hame_284	0.4239	0.74645	2661.0	237.0	0.36745	GF_000010	0.1382	3.1745	114.0	0.0435	1128.0	hame_14044	hame_284	0.0049	0.01333
hame_14044__hame_489	0.4239	0.74734	2661.0	237.0	0.36743	GF_000010	0.1392	3.2018	114.0	0.0435	1128.0	hame_14044	hame_489	0.0049	0.01333
hame_14044__hame_488	0.4239	0.74379	2661.0	237.0	0.37166	GF_000010	0.1395	3.1572	114.0	0.0442	1128.0	hame_14044	hame_488	0.0049	0.01333
hame_14044__hame_490	0.4239	0.74645	2661.0	237.0	0.36743	GF_000010	0.1392	2.6683	114.0	0.0522	1128.0	hame_14044	hame_490	0.0049	0.01333
hame_14044__hame_423	0.42277	0.74578	2661.0	237.0	0.36757	GF_000010	0.1411	1.8808	114.0	0.075	1125.0	hame_14044	hame_423	0.0049	0.01333
hame_14044__hame_309	0.4239	0.74468	2661.0	237.0	0.37181	GF_000010	0.1379	2.9892	114.0	0.0461	1128.0	hame_14044	hame_309	0.0049	0.01333
hame_14044__hame_422	0.4239	0.74468	2661.0	237.0	0.37181	GF_000010	0.1379	2.9892	114.0	0.0461	1128.0	hame_14044	hame_422	0.0049	0.01333
hame_14044__hame_420	0.4239	0.74202	2661.0	237.0	0.3697	GF_000010	0.1391	2.1271	114.0	0.0654	1128.0	hame_14044	hame_420	0.0049	0.01333
hame_14044__hame_421	0.4239	0.74202	2661.0	237.0	0.3697	GF_000010	0.1391	2.1271	114.0	0.0654	1128.0	hame_14044	hame_421	0.0049	0.01333
hame_14044__hame_308	0.42277	0.74667	2661.0	237.0	0.3697	GF_000010	0.1405	2.14	114.0	0.0656	1125.0	hame_14044	hame_308	0.0049	0.01333
hame_14124__hame_419	0.4239	0.8094	2661.0	237.0	0.08963	GF_000010	0.045	44.9644	114.0	0.001	1128.0	hame_14124	hame_419	0.0049	0.0
hame_14124__hame_369	0.4239	0.78989	2661.0	237.0	0.10425	GF_000010	0.0379	37.8797	114.0	0.001	1128.0	hame_14124	hame_369	0.0049	0.0
hame_14124__hame_412	0.4239	0.79876	2661.0	237.0	0.11372	GF_000010	0.049	15.4875	114.0	0.0032	1128.0	hame_14124	hame_412	0.0049	0.0
hame_14124__hame_382	0.4239	0.8023	2661.0	237.0	0.11651	GF_000010	0.0383	38.3109	114.0	0.001	1128.0	hame_14124	hame_382	0.0049	0.0
hame_14124__hame_402	0.4239	0.80319	2661.0	237.0	0.12537	GF_000010	0.0318	14.1875	114.0	0.0022	1128.0	hame_14124	hame_402	0.0049	0.0
hame_14124__hame_380	0.4239	0.79876	2661.0	237.0	0.10696	GF_000010	0.0497	49.7353	114.0	0.001	1128.0	hame_14124	hame_380	0.0049	0.0
hame_14124__hame_384	0.4239	0.79699	2661.0	237.0	0.1141	GF_000010	0.0673	9.7432	114.0	0.0069	1128.0	hame_14124	hame_384	0.0049	0.0
hame_14124__hame_445	0.4239	0.77926	2661.0	237.0	0.11488	GF_000010	0.058	18.9779	114.0	0.0031	1128.0	hame_14124	hame_445	0.0049	0.0
hame_14124__hame_452	0.4239	0.7766	2661.0	237.0	0.21446	GF_000010	0.0697	2.1864	114.0	0.0319	1128.0	hame_14124	hame_452	0.0049	0.01333
hame_14124__hame_499	0.08906	0.82278	2661.0	237.0	0.19895	GF_000010	0.0804	1.5292	114.0	0.0526	237.0	hame_14124	hame_499	0.0049	0.01333
hame_14124__hame_307	0.4239	0.75266	2661.0	237.0	0.20721	GF_000010	0.0612	60.3672	114.0	0.001	1128.0	hame_14124	hame_307	0.0049	0.0
hame_14124__hame_450	0.4239	0.76507	2661.0	237.0	0.18195	GF_000010	0.0853	32.9118	114.0	0.0026	1128.0	hame_14124	hame_450	0.0049	0.0
hame_14124__hame_407	0.4239	0.80496	2661.0	237.0	0.10244	GF_000010	0.0462	14.6537	114.0	0.0032	1128.0	hame_14124	hame_407	0.0049	0.0
hame_14124__hame_517	0.4239	0.77039	2661.0	237.0	0.16089	GF_000010	0.0801	3.8777	114.0	0.0207	1128.0	hame_14124	hame_517	0.0049	0.01333
hame_14124__hame_302	0.4239	0.76684	2661.0	237.0	0.17398	GF_000010	0.0703	20.481	114.0	0.0034	1128.0	hame_14124	hame_302	0.0049	0.0
hame_14124__hame_520	0.4239	0.79344	2661.0	237.0	0.16792	GF_000010	0.0562	1.7024	114.0	0.033	1128.0	hame_14124	hame_520	0.0049	0.01333
hame_14124__hame_518	0.4239	0.79078	2661.0	237.0	0.18333	GF_000010	0.0549	3.0103	114.0	0.0182	1128.0	hame_14124	hame_518	0.0049	0.01333
hame_14124__hame_519	0.4239	0.75798	2661.0	237.0	0.21588	GF_000010	0.0616	43.6408	114.0	0.0014	1128.0	hame_14124	hame_519	0.0049	0.0
hame_14124__hame_394	0.4239	0.80319	2661.0	237.0	0.19356	GF_000010	0.0762	18.3333	114.0	0.0042	1128.0	hame_14124	hame_394	0.0049	0.0
hame_14124__hame_393	0.4239	0.80142	2661.0	237.0	0.19411	GF_000010	0.0689	22.1188	114.0	0.0031	1128.0	hame_14124	hame_393	0.0049	0.0
hame_14124__hame_276	0.4239	0.79787	2661.0	237.0	0.20268	GF_000010	0.0664	7.7024	114.0	0.0086	1128.0	hame_14124	hame_276	0.0049	0.0
hame_14124__hame_392	0.4239	0.8023	2661.0	237.0	0.18523	GF_000010	0.0686	21.5292	114.0	0.0032	1128.0	hame_14124	hame_392	0.0049	0.0
hame_14124__hame_395	0.4239	0.80142	2661.0	237.0	0.19159	GF_000010	0.0601	3.0723	114.0	0.0196	1128.0	hame_14124	hame_395	0.0049	0.01333
hame_14124__hame_391	0.4239	0.80053	2661.0	237.0	0.18524	GF_000010	0.0604	1.8986	114.0	0.0318	1128.0	hame_14124	hame_391	0.0049	0.01333
hame_14124__hame_516	0.4239	0.7828	2661.0	237.0	0.19415	GF_000010	0.0806	21.8169	114.0	0.0037	1128.0	hame_14124	hame_516	0.0049	0.0
hame_14124__hame_367	0.11161	0.78788	2661.0	237.0	0.21423	GF_000010	0.0669	6.8759	114.0	0.0097	297.0	hame_14124	hame_367	0.0049	0.0
hame_14124__hame_397	0.4239	0.78103	2661.0	237.0	0.16461	GF_000010	0.05	22.9665	114.0	0.0022	1128.0	hame_14124	hame_397	0.0049	0.0
hame_14124__hame_396	0.4239	0.78635	2661.0	237.0	0.18468	GF_000010	0.0631	23.7362	114.0	0.0027	1128.0	hame_14124	hame_396	0.0049	0.0
hame_14124__hame_505	0.4239	0.80142	2661.0	237.0	0.10676	GF_000010	0.0606	13.5184	114.0	0.0045	1128.0	hame_14124	hame_505	0.0049	0.0
hame_14124__hame_306	0.4239	0.80674	2661.0	237.0	0.11731	GF_000010	0.0541	2.0587	114.0	0.0263	1128.0	hame_14124	hame_306	0.0049	0.01333
hame_14124__hame_504	0.4239	0.80585	2661.0	237.0	0.1242	GF_000010	0.0494	2.2745	114.0	0.0217	1128.0	hame_14124	hame_504	0.0049	0.01333
hame_14124__hame_506	0.4239	0.81915	2661.0	237.0	0.13239	GF_000010	0.0512	1.2079	114.0	0.0423	1128.0	hame_14124	hame_506	0.0049	0.01333
hame_14124__hame_286	0.4239	0.80408	2661.0	237.0	0.14424	GF_000010	0.0602	3.8956	114.0	0.0154	1128.0	hame_14124	hame_286	0.0049	0.01333
hame_14124__hame_285	0.4239	0.79521	2661.0	237.0	0.15056	GF_000010	0.0713	4.4048	114.0	0.0162	1128.0	hame_14124	hame_285	0.0049	0.01333
hame_14124__hame_288	0.28523	0.78788	2661.0	237.0	0.16063	GF_000010	0.06	3.9358	114.0	0.0152	759.0	hame_14124	hame_288	0.0049	0.01333
hame_14124__hame_287	0.4239	0.8023	2661.0	237.0	0.13527	GF_000010	0.0541	2.2852	114.0	0.0237	1128.0	hame_14124	hame_287	0.0049	0.01333
hame_14124__hame_283	0.4239	0.80053	2661.0	237.0	0.1444	GF_000010	0.06	3.6476	114.0	0.0164	1128.0	hame_14124	hame_283	0.0049	0.01333
hame_14124__hame_277	0.4239	0.79787	2661.0	237.0	0.15523	GF_000010	0.0609	1.8839	114.0	0.0323	1128.0	hame_14124	hame_277	0.0049	0.01333
hame_14124__hame_424	0.4239	0.79344	2661.0	237.0	0.15897	GF_000010	0.0614	4.7425	114.0	0.0129	1128.0	hame_14124	hame_424	0.0049	0.01333
hame_14124__hame_449	0.4239	0.79787	2661.0	237.0	0.14599	GF_000010	0.0552	4.4916	114.0	0.0123	1128.0	hame_14124	hame_449	0.0049	0.01333
hame_14124__hame_491	0.4239	0.79965	2661.0	237.0	0.15033	GF_000010	0.0554	1.388	114.0	0.0399	1128.0	hame_14124	hame_491	0.0049	0.01333
hame_14124__hame_284	0.4239	0.79699	2661.0	237.0	0.1518	GF_000010	0.0601	2.8482	114.0	0.0211	1128.0	hame_14124	hame_284	0.0049	0.01333
hame_14124__hame_489	0.4239	0.79521	2661.0	237.0	0.15178	GF_000010	0.0605	2.7054	114.0	0.0224	1128.0	hame_14124	hame_489	0.0049	0.01333
hame_14124__hame_488	0.4239	0.80053	2661.0	237.0	0.15601	GF_000010	0.0606	1.9722	114.0	0.0308	1128.0	hame_14124	hame_488	0.0049	0.01333
hame_14124__hame_490	0.4239	0.79787	2661.0	237.0	0.15178	GF_000010	0.0604	2.6367	114.0	0.0229	1128.0	hame_14124	hame_490	0.0049	0.01333
hame_14124__hame_423	0.4239	0.79699	2661.0	237.0	0.15192	GF_000010	0.0609	1.8839	114.0	0.0323	1128.0	hame_14124	hame_423	0.0049	0.01333
hame_14124__hame_309	0.4239	0.79344	2661.0	237.0	0.15616	GF_000010	0.06	2.7522	114.0	0.0218	1128.0	hame_14124	hame_309	0.0049	0.01333
hame_14124__hame_422	0.4239	0.79344	2661.0	237.0	0.15616	GF_000010	0.06	2.7522	114.0	0.0218	1128.0	hame_14124	hame_422	0.0049	0.01333
hame_14124__hame_420	0.4239	0.79167	2661.0	237.0	0.15405	GF_000010	0.0603	1.942	114.0	0.031	1128.0	hame_14124	hame_420	0.0049	0.01333
hame_14124__hame_421	0.4239	0.79167	2661.0	237.0	0.15405	GF_000010	0.0603	1.942	114.0	0.031	1128.0	hame_14124	hame_421	0.0049	0.01333
hame_14124__hame_308	0.4239	0.79521	2661.0	237.0	0.15405	GF_000010	0.061	2.1378	114.0	0.0285	1128.0	hame_14124	hame_308	0.0049	0.01333
hame_14172__hame_15993	0.38444	0.53079	2661.0	237.0	0.99551	GF_000010	0.4869	6.8281	115.0	0.0713	1023.0	hame_15993	hame_14172	0.00909	0.0
hame_14173__hame_15993	0.38444	0.53079	2661.0	237.0	0.99555	GF_000010	0.4903	5.904	115.0	0.083	1023.0	hame_15993	hame_14173	0.00909	0.0
hame_14044__hame_15993	0.38331	0.52255	2661.0	237.0	1.23137	GF_000010	0.544	6.3755	115.0	0.0853	1020.0	hame_15993	hame_14044	0.00909	0.0
hame_14124__hame_15993	0.38444	0.53275	2661.0	237.0	1.01572	GF_000010	0.4844	27.1753	115.0	0.0178	1023.0	hame_15993	hame_14124	0.00909	0.0
hame_15993__hame_419	0.38444	0.53568	2661.0	237.0	1.03692	GF_000010	0.462	21.8595	115.0	0.0211	1023.0	hame_15993	hame_419	0.00909	0.0
hame_15993__hame_369	0.38444	0.54252	2661.0	237.0	1.05154	GF_000010	0.4617	76.6402	115.0	0.006	1023.0	hame_15993	hame_369	0.00909	0.0
hame_15993__hame_412	0.38444	0.54448	2661.0	237.0	1.06101	GF_000010	0.4722	76.1003	115.0	0.0062	1023.0	hame_15993	hame_412	0.00909	0.0
hame_15993__hame_382	0.38444	0.54545	2661.0	237.0	1.06381	GF_000010	0.4701	53.2206	115.0	0.0088	1023.0	hame_15993	hame_382	0.00909	0.0
hame_15993__hame_402	0.38444	0.53177	2661.0	237.0	1.07266	GF_000010	0.4802	19.272	115.0	0.0249	1023.0	hame_15993	hame_402	0.00909	0.0
hame_15993__hame_380	0.38444	0.54448	2661.0	237.0	1.05425	GF_000010	0.4819	5.2068	115.0	0.0925	1023.0	hame_15993	hame_380	0.00909	0.0
hame_15993__hame_384	0.38444	0.54154	2661.0	237.0	1.0614	GF_000010	0.4685	14.8278	115.0	0.0316	1023.0	hame_15993	hame_384	0.00909	0.0
hame_15993__hame_445	0.38444	0.5435	2661.0	237.0	1.06217	GF_000010	0.4922	4.3903	115.0	0.1121	1023.0	hame_15993	hame_445	0.00909	0.16667
hame_15993__hame_452	0.38444	0.52688	2661.0	237.0	1.16175	GF_000010	0.4812	21.5599	115.0	0.0223	1023.0	hame_15993	hame_452	0.00909	0.0
hame_15993__hame_499	0.08906	0.52743	2661.0	237.0	1.14624	GF_000010	0.4792	10.4679	115.0	0.0458	237.0	hame_15993	hame_499	0.00909	0.0
hame_15993__hame_307	0.38444	0.53079	2661.0	237.0	1.1545	GF_000010	0.45	77.0934	115.0	0.0058	1023.0	hame_15993	hame_307	0.00909	0.0
hame_15993__hame_450	0.38444	0.53177	2661.0	237.0	1.12924	GF_000010	0.4575	71.6682	115.0	0.0064	1023.0	hame_15993	hame_450	0.00909	0.0
hame_15993__hame_407	0.38444	0.54741	2661.0	237.0	1.04974	GF_000010	0.4583	4.8285	115.0	0.0949	1023.0	hame_15993	hame_407	0.00909	0.16667
hame_15993__hame_517	0.38444	0.5347	2661.0	237.0	1.10818	GF_000010	0.4704	12.5356	115.0	0.0375	1023.0	hame_15993	hame_517	0.00909	0.0
hame_15993__hame_302	0.38444	0.54057	2661.0	237.0	1.12128	GF_000010	0.4888	72.5478	115.0	0.0067	1023.0	hame_15993	hame_302	0.00909	0.0
hame_15993__hame_520	0.38444	0.5347	2661.0	237.0	1.11521	GF_000010	0.4575	13.5863	115.0	0.0337	1023.0	hame_15993	hame_520	0.00909	0.0
hame_15993__hame_518	0.38444	0.53568	2661.0	237.0	1.13063	GF_000010	0.4347	14.3499	115.0	0.0303	1023.0	hame_15993	hame_518	0.00909	0.0
hame_15993__hame_519	0.38444	0.52981	2661.0	237.0	1.16318	GF_000010	0.4474	75.4015	115.0	0.0059	1023.0	hame_15993	hame_519	0.00909	0.0
hame_15993__hame_394	0.38444	0.5347	2661.0	237.0	1.14086	GF_000010	0.4736	15.2062	115.0	0.0311	1023.0	hame_15993	hame_394	0.00909	0.0
hame_15993__hame_393	0.38444	0.53959	2661.0	237.0	1.14141	GF_000010	0.4633	16.1263	115.0	0.0287	1023.0	hame_15993	hame_393	0.00909	0.0
hame_15993__hame_276	0.38444	0.53763	2661.0	237.0	1.14998	GF_000010	0.4335	18.8361	115.0	0.023	1023.0	hame_15993	hame_276	0.00909	0.0
hame_15993__hame_392	0.38444	0.5435	2661.0	237.0	1.13252	GF_000010	0.4471	17.8718	115.0	0.025	1023.0	hame_15993	hame_392	0.00909	0.0
hame_15993__hame_395	0.38444	0.53372	2661.0	237.0	1.13889	GF_000010	0.4352	16.8563	115.0	0.0258	1023.0	hame_15993	hame_395	0.00909	0.0
hame_15993__hame_391	0.38444	0.54057	2661.0	237.0	1.13253	GF_000010	0.4353	18.1727	115.0	0.024	1023.0	hame_15993	hame_391	0.00909	0.0
hame_15993__hame_516	0.38444	0.53568	2661.0	237.0	1.14144	GF_000010	0.4556	11.697	115.0	0.0389	1023.0	hame_15993	hame_516	0.00909	0.0
hame_15993__hame_367	0.11725	0.50641	2661.0	237.0	1.16152	GF_000010	0.4607	15.1004	115.0	0.0305	312.0	hame_15993	hame_367	0.00909	0.0
hame_15993__hame_397	0.38444	0.53079	2661.0	237.0	1.11191	GF_000010	0.4566	20.5521	115.0	0.0222	1023.0	hame_15993	hame_397	0.00909	0.0
hame_15993__hame_396	0.38444	0.54057	2661.0	237.0	1.13197	GF_000010	0.4775	6.1587	115.0	0.0775	1023.0	hame_15993	hame_396	0.00909	0.0
hame_15993__hame_505	0.38444	0.53959	2661.0	237.0	1.05405	GF_000010	0.459	11.2086	115.0	0.0409	1023.0	hame_15993	hame_505	0.00909	0.0
hame_15993__hame_306	0.38444	0.53763	2661.0	237.0	1.0646	GF_000010	0.4588	18.2921	115.0	0.0251	1023.0	hame_15993	hame_306	0.00909	0.0
hame_15993__hame_504	0.38444	0.53959	2661.0	237.0	1.07149	GF_000010	0.4487	16.0632	115.0	0.0279	1023.0	hame_15993	hame_504	0.00909	0.0
hame_15993__hame_506	0.38444	0.54057	2661.0	237.0	1.07968	GF_000010	0.4495	19.7346	115.0	0.0228	1023.0	hame_15993	hame_506	0.00909	0.0
hame_15993__hame_286	0.38444	0.53763	2661.0	237.0	1.09154	GF_000010	0.4577	15.0706	115.0	0.0304	1023.0	hame_15993	hame_286	0.00909	0.0
hame_15993__hame_285	0.38444	0.53959	2661.0	237.0	1.09786	GF_000010	0.4569	5.8474	115.0	0.0781	1023.0	hame_15993	hame_285	0.00909	0.0
hame_15993__hame_288	0.2841	0.53704	2661.0	237.0	1.10792	GF_000010	0.4457	14.3001	115.0	0.0312	756.0	hame_15993	hame_288	0.00909	0.0
hame_15993__hame_287	0.38444	0.53275	2661.0	237.0	1.08256	GF_000010	0.4458	14.2267	115.0	0.0313	1023.0	hame_15993	hame_287	0.00909	0.0
hame_15993__hame_283	0.38444	0.52884	2661.0	237.0	1.09169	GF_000010	0.4564	16.1315	115.0	0.0283	1023.0	hame_15993	hame_283	0.00909	0.0
hame_15993__hame_277	0.38444	0.5259	2661.0	237.0	1.10253	GF_000010	0.4492	17.2824	115.0	0.026	1023.0	hame_15993	hame_277	0.00909	0.0
hame_15993__hame_424	0.38444	0.52395	2661.0	237.0	1.10627	GF_000010	0.4692	15.6818	115.0	0.0299	1023.0	hame_15993	hame_424	0.00909	0.0
hame_15993__hame_449	0.38444	0.52688	2661.0	237.0	1.09329	GF_000010	0.4456	20.7617	115.0	0.0215	1023.0	hame_15993	hame_449	0.00909	0.0
hame_15993__hame_491	0.38444	0.53275	2661.0	237.0	1.09763	GF_000010	0.4452	17.3614	115.0	0.0256	1023.0	hame_15993	hame_491	0.00909	0.0
hame_15993__hame_284	0.38444	0.53177	2661.0	237.0	1.09909	GF_000010	0.4463	24.6555	115.0	0.0181	1023.0	hame_15993	hame_284	0.00909	0.0
hame_15993__hame_489	0.38444	0.52688	2661.0	237.0	1.09907	GF_000010	0.4476	21.4739	115.0	0.0208	1023.0	hame_15993	hame_489	0.00909	0.0
hame_15993__hame_488	0.38444	0.52884	2661.0	237.0	1.1033	GF_000010	0.4486	16.9262	115.0	0.0265	1023.0	hame_15993	hame_488	0.00909	0.0
hame_15993__hame_490	0.38444	0.52688	2661.0	237.0	1.09907	GF_000010	0.4481	18.2871	115.0	0.0245	1023.0	hame_15993	hame_490	0.00909	0.0
hame_15993__hame_423	0.38444	0.5259	2661.0	237.0	1.09922	GF_000010	0.4492	17.28	115.0	0.026	1023.0	hame_15993	hame_423	0.00909	0.0
hame_15993__hame_309	0.38444	0.53079	2661.0	237.0	1.10345	GF_000010	0.4469	24.8464	115.0	0.018	1023.0	hame_15993	hame_309	0.00909	0.0
hame_15993__hame_422	0.38444	0.53079	2661.0	237.0	1.10345	GF_000010	0.4469	24.8446	115.0	0.018	1023.0	hame_15993	hame_422	0.00909	0.0
hame_15993__hame_420	0.38444	0.53079	2661.0	237.0	1.10134	GF_000010	0.4468	22.7897	115.0	0.0196	1023.0	hame_15993	hame_420	0.00909	0.0
hame_15993__hame_421	0.38444	0.53079	2661.0	237.0	1.10134	GF_000010	0.4468	22.7955	115.0	0.0196	1023.0	hame_15993	hame_421	0.00909	0.0
hame_15993__hame_308	0.38444	0.52884	2661.0	237.0	1.10134	GF_000010	0.4562	21.7499	115.0	0.021	1023.0	hame_15993	hame_308	0.00909	0.0
hame_14172__hame_17552	0.41939	0.54839	2661.0	237.0	0.69398	GF_000010	0.3698	4.3811	115.0	0.0844	1116.0	hame_17552	hame_14172	0.00909	0.16667
hame_14173__hame_17552	0.41939	0.54749	2661.0	237.0	0.69403	GF_000010	0.3699	3.7776	115.0	0.0979	1116.0	hame_17552	hame_14173	0.00909	0.16667
hame_14044__hame_17552	0.42165	0.52941	2661.0	237.0	0.92984	GF_000010	0.4018	5.7136	115.0	0.0703	1122.0	hame_17552	hame_14044	0.00909	0.0
hame_14124__hame_17552	0.41939	0.55824	2661.0	237.0	0.71419	GF_000010	0.3748	2.9405	115.0	0.1275	1116.0	hame_17552	hame_14124	0.00909	0.16667
hame_17552__hame_419	0.41939	0.54301	2661.0	237.0	0.7354	GF_000010	0.367	6.6545	115.0	0.0552	1116.0	hame_17552	hame_419	0.00909	0.0
hame_17552__hame_369	0.41939	0.53943	2661.0	237.0	0.75002	GF_000010	0.3662	21.3794	115.0	0.0171	1116.0	hame_17552	hame_369	0.00909	0.0
hame_17552__hame_412	0.41939	0.53853	2661.0	237.0	0.75949	GF_000010	0.3761	6.3897	115.0	0.0589	1116.0	hame_17552	hame_412	0.00909	0.0
hame_17552__hame_382	0.41939	0.54211	2661.0	237.0	0.76228	GF_000010	0.3744	8.5864	115.0	0.0436	1116.0	hame_17552	hame_382	0.00909	0.0
hame_17552__hame_402	0.41939	0.53405	2661.0	237.0	0.77114	GF_000010	0.3749	7.4538	115.0	0.0503	1116.0	hame_17552	hame_402	0.00909	0.0
hame_17552__hame_380	0.41939	0.52778	2661.0	237.0	0.75273	GF_000010	0.3843	8.7998	115.0	0.0437	1116.0	hame_17552	hame_380	0.00909	0.0
hame_17552__hame_384	0.41939	0.53943	2661.0	237.0	0.75987	GF_000010	0.356	8.469	115.0	0.042	1116.0	hame_17552	hame_384	0.00909	0.0
hame_17552__hame_445	0.41939	0.5457	2661.0	237.0	0.76065	GF_000010	0.3726	29.6197	115.0	0.0126	1116.0	hame_17552	hame_445	0.00909	0.0
hame_17552__hame_452	0.41939	0.53853	2661.0	237.0	0.86023	GF_000010	0.3691	6.6513	115.0	0.0555	1116.0	hame_17552	hame_452	0.00909	0.0
hame_17552__hame_499	0.08906	0.54008	2661.0	237.0	0.84472	GF_000010	0.3826	28.2547	115.0	0.0135	237.0	hame_17552	hame_499	0.00909	0.0
hame_17552__hame_307	0.41939	0.54659	2661.0	237.0	0.85298	GF_000010	0.3672	11.7143	115.0	0.0313	1116.0	hame_17552	hame_307	0.00909	0.0
hame_17552__hame_450	0.42052	0.54155	2661.0	237.0	0.82772	GF_000010	0.4262	16.7313	115.0	0.0255	1119.0	hame_17552	hame_450	0.00909	0.0
hame_17552__hame_407	0.41939	0.54301	2661.0	237.0	0.74821	GF_000010	0.3955	4.3298	115.0	0.0913	1116.0	hame_17552	hame_407	0.00909	0.16667
hame_17552__hame_517	0.42052	0.54334	2661.0	237.0	0.80666	GF_000010	0.35	6.7874	115.0	0.0516	1119.0	hame_17552	hame_517	0.00909	0.0
hame_17552__hame_302	0.42052	0.54066	2661.0	237.0	0.81975	GF_000010	0.3892	9.1027	115.0	0.0428	1119.0	hame_17552	hame_302	0.00909	0.0
hame_17552__hame_520	0.41939	0.54032	2661.0	237.0	0.81369	GF_000010	0.3765	68.6324	115.0	0.0055	1116.0	hame_17552	hame_520	0.00909	0.0
hame_17552__hame_518	0.42052	0.53262	2661.0	237.0	0.8291	GF_000010	0.3805	7.0673	115.0	0.0538	1119.0	hame_17552	hame_518	0.00909	0.0
hame_17552__hame_519	0.42052	0.53262	2661.0	237.0	0.86165	GF_000010	0.3748	6.5822	115.0	0.0569	1119.0	hame_17552	hame_519	0.00909	0.0
hame_17552__hame_394	0.42052	0.53172	2661.0	237.0	0.83933	GF_000010	0.373	6.85	115.0	0.0545	1119.0	hame_17552	hame_394	0.00909	0.0
hame_17552__hame_393	0.42052	0.53262	2661.0	237.0	0.83988	GF_000010	0.3658	8.8553	115.0	0.0413	1119.0	hame_17552	hame_393	0.00909	0.0
hame_17552__hame_276	0.42052	0.53887	2661.0	237.0	0.84845	GF_000010	0.3519	9.8448	115.0	0.0357	1119.0	hame_17552	hame_276	0.00909	0.0
hame_17552__hame_392	0.42052	0.5353	2661.0	237.0	0.831	GF_000010	0.3521	10.4772	115.0	0.0336	1119.0	hame_17552	hame_392	0.00909	0.0
hame_17552__hame_395	0.42052	0.53619	2661.0	237.0	0.83737	GF_000010	0.3648	8.5403	115.0	0.0427	1119.0	hame_17552	hame_395	0.00909	0.0
hame_17552__hame_391	0.42052	0.53172	2661.0	237.0	0.83101	GF_000010	0.3643	9.635	115.0	0.0378	1119.0	hame_17552	hame_391	0.00909	0.0
hame_17552__hame_516	0.42052	0.53083	2661.0	237.0	0.83992	GF_000010	0.3617	43.5963	115.0	0.0083	1119.0	hame_17552	hame_516	0.00909	0.0
hame_17552__hame_367	0.11161	0.54209	2661.0	237.0	0.86	GF_000010	0.3674	6.7899	115.0	0.0541	297.0	hame_17552	hame_367	0.00909	0.0
hame_17552__hame_397	0.42052	0.55228	2661.0	237.0	0.81038	GF_000010	0.3847	9.8131	115.0	0.0392	1119.0	hame_17552	hame_397	0.00909	0.0
hame_17552__hame_396	0.42052	0.54602	2661.0	237.0	0.83045	GF_000010	0.3757	11.2933	115.0	0.0333	1119.0	hame_17552	hame_396	0.00909	0.0
hame_17552__hame_505	0.41939	0.54032	2661.0	237.0	0.75253	GF_000010	0.3816	7.0853	115.0	0.0539	1116.0	hame_17552	hame_505	0.00909	0.0
hame_17552__hame_306	0.41939	0.53943	2661.0	237.0	0.76308	GF_000010	0.3928	6.0812	115.0	0.0646	1116.0	hame_17552	hame_306	0.00909	0.0
hame_17552__hame_504	0.41939	0.53136	2661.0	237.0	0.76997	GF_000010	0.386	5.6441	115.0	0.0684	1116.0	hame_17552	hame_504	0.00909	0.0
hame_17552__hame_506	0.41939	0.53495	2661.0	237.0	0.77816	GF_000010	0.3752	6.0209	115.0	0.0623	1116.0	hame_17552	hame_506	0.00909	0.0
hame_17552__hame_286	0.41939	0.53315	2661.0	237.0	0.79001	GF_000010	0.3807	7.4641	115.0	0.051	1116.0	hame_17552	hame_286	0.00909	0.0
hame_17552__hame_285	0.41939	0.53405	2661.0	237.0	0.79634	GF_000010	0.3757	8.8267	115.0	0.0426	1116.0	hame_17552	hame_285	0.00909	0.0
hame_17552__hame_288	0.28072	0.53949	2661.0	237.0	0.8064	GF_000010	0.3778	6.7311	115.0	0.0561	747.0	hame_17552	hame_288	0.00909	0.0
hame_17552__hame_287	0.41939	0.52957	2661.0	237.0	0.78104	GF_000010	0.3822	7.5658	115.0	0.0505	1116.0	hame_17552	hame_287	0.00909	0.0
hame_17552__hame_283	0.42052	0.53172	2661.0	237.0	0.79017	GF_000010	0.3801	7.5096	115.0	0.0506	1119.0	hame_17552	hame_283	0.00909	0.0
hame_17552__hame_277	0.41939	0.53495	2661.0	237.0	0.801	GF_000010	0.3764	9.0774	115.0	0.0415	1116.0	hame_17552	hame_277	0.00909	0.0
hame_17552__hame_424	0.41939	0.53495	2661.0	237.0	0.80475	GF_000010	0.3855	6.4466	115.0	0.0598	1116.0	hame_17552	hame_424	0.00909	0.0
hame_17552__hame_449	0.41939	0.53495	2661.0	237.0	0.79176	GF_000010	0.3854	5.8079	115.0	0.0664	1116.0	hame_17552	hame_449	0.00909	0.0
hame_17552__hame_491	0.41939	0.53315	2661.0	237.0	0.7961	GF_000010	0.3839	6.8046	115.0	0.0564	1116.0	hame_17552	hame_491	0.00909	0.0
hame_17552__hame_284	0.42052	0.53172	2661.0	237.0	0.79757	GF_000010	0.3765	10.2789	115.0	0.0366	1119.0	hame_17552	hame_284	0.00909	0.0
hame_17552__hame_489	0.42052	0.53351	2661.0	237.0	0.79755	GF_000010	0.3769	11.0612	115.0	0.0341	1119.0	hame_17552	hame_489	0.00909	0.0
hame_17552__hame_488	0.42052	0.53441	2661.0	237.0	0.80178	GF_000010	0.3767	8.2182	115.0	0.0458	1119.0	hame_17552	hame_488	0.00909	0.0
hame_17552__hame_490	0.42052	0.52904	2661.0	237.0	0.79755	GF_000010	0.376	8.6297	115.0	0.0436	1119.0	hame_17552	hame_490	0.00909	0.0
hame_17552__hame_423	0.41939	0.53226	2661.0	237.0	0.79769	GF_000010	0.3764	9.0772	115.0	0.0415	1116.0	hame_17552	hame_423	0.00909	0.0
hame_17552__hame_309	0.42052	0.53083	2661.0	237.0	0.80193	GF_000010	0.378	9.154	115.0	0.0413	1119.0	hame_17552	hame_309	0.00909	0.0
hame_17552__hame_422	0.42052	0.53083	2661.0	237.0	0.80193	GF_000010	0.378	9.154	115.0	0.0413	1119.0	hame_17552	hame_422	0.00909	0.0
hame_17552__hame_420	0.42052	0.52994	2661.0	237.0	0.79982	GF_000010	0.3766	10.9402	115.0	0.0344	1119.0	hame_17552	hame_420	0.00909	0.0
hame_17552__hame_421	0.42052	0.52994	2661.0	237.0	0.79982	GF_000010	0.3766	10.9409	115.0	0.0344	1119.0	hame_17552	hame_421	0.00909	0.0
hame_17552__hame_308	0.41939	0.52957	2661.0	237.0	0.79982	GF_000010	0.384	7.4376	115.0	0.0516	1116.0	hame_17552	hame_308	0.00909	0.0
hame_15993__hame_18340	0.37542	0.41642	2661.0	237.0	1.91746	GF_000010	0.9259	2.4274	116.0	0.3814	999.0	hame_18340	hame_15993	0.01754	0.33333
hame_17552__hame_18340	0.41375	0.45322	2661.0	237.0	1.61593	GF_000010	0.5262	4.2232	116.0	0.1246	1101.0	hame_18340	hame_17552	0.01754	0.33333
hame_14172__hame_18340	0.41488	0.46196	2661.0	237.0	1.36012	GF_000010	0.4388	13.3723	116.0	0.0328	1104.0	hame_18340	hame_14172	0.01754	0.0
hame_14173__hame_18340	0.41488	0.46377	2661.0	237.0	1.36016	GF_000010	0.4365	12.7172	116.0	0.0343	1104.0	hame_18340	hame_14173	0.01754	0.0
hame_14044__hame_18340	0.42052	0.46202	2661.0	237.0	1.59598	GF_000010	0.4525	6.1121	116.0	0.074	1119.0	hame_18340	hame_14044	0.01754	0.0
hame_14124__hame_18340	0.41488	0.46467	2661.0	237.0	1.38033	GF_000010	0.4393	11.5937	116.0	0.0379	1104.0	hame_18340	hame_14124	0.01754	0.0
hame_18340__hame_419	0.41488	0.46286	2661.0	237.0	1.40153	GF_000010	0.4823	8.4595	116.0	0.057	1104.0	hame_18340	hame_419	0.01754	0.0
hame_18340__hame_369	0.41488	0.4692	2661.0	237.0	1.41615	GF_000010	0.4911	11.1703	116.0	0.044	1104.0	hame_18340	hame_369	0.01754	0.0
hame_18340__hame_412	0.41488	0.4692	2661.0	237.0	1.42562	GF_000010	0.4863	9.929	116.0	0.049	1104.0	hame_18340	hame_412	0.01754	0.0
hame_18340__hame_382	0.41488	0.47101	2661.0	237.0	1.42841	GF_000010	0.4919	10.1053	116.0	0.0487	1104.0	hame_18340	hame_382	0.01754	0.0
hame_18340__hame_402	0.41488	0.46377	2661.0	237.0	1.43727	GF_000010	0.4714	7.3099	116.0	0.0645	1104.0	hame_18340	hame_402	0.01754	0.0
hame_18340__hame_380	0.41488	0.4538	2661.0	237.0	1.41886	GF_000010	0.5137	11.6295	116.0	0.0442	1104.0	hame_18340	hame_380	0.01754	0.0
hame_18340__hame_384	0.41488	0.4692	2661.0	237.0	1.42601	GF_000010	0.4964	6.9969	116.0	0.071	1104.0	hame_18340	hame_384	0.01754	0.0
hame_18340__hame_445	0.41488	0.48279	2661.0	237.0	1.42678	GF_000010	0.5031	9.9538	116.0	0.0505	1104.0	hame_18340	hame_445	0.01754	0.0
hame_18340__hame_452	0.41488	0.4692	2661.0	237.0	1.52636	GF_000010	0.5118	16.7755	116.0	0.0305	1104.0	hame_18340	hame_452	0.01754	0.0
hame_18340__hame_499	0.08906	0.53165	2661.0	237.0	1.51085	GF_000010	0.4926	6.9346	116.0	0.071	237.0	hame_18340	hame_499	0.01754	0.0
hame_18340__hame_307	0.41488	0.46649	2661.0	237.0	1.51911	GF_000010	0.4585	8.8497	116.0	0.0518	1104.0	hame_18340	hame_307	0.01754	0.0
hame_18340__hame_450	0.41601	0.47064	2661.0	237.0	1.49385	GF_000010	0.4973	3.848	116.0	0.1292	1107.0	hame_18340	hame_450	0.01754	0.33333
hame_18340__hame_407	0.41488	0.47645	2661.0	237.0	1.41435	GF_000010	0.484	14.6984	116.0	0.0329	1104.0	hame_18340	hame_407	0.01754	0.0
hame_18340__hame_517	0.41601	0.47425	2661.0	237.0	1.47279	GF_000010	0.5105	10.2728	116.0	0.0497	1107.0	hame_18340	hame_517	0.01754	0.0
hame_18340__hame_302	0.41601	0.47425	2661.0	237.0	1.48588	GF_000010	0.5252	9.7811	116.0	0.0537	1107.0	hame_18340	hame_302	0.01754	0.0
hame_18340__hame_520	0.41488	0.47011	2661.0	237.0	1.47982	GF_000010	0.4803	19.9681	116.0	0.0241	1104.0	hame_18340	hame_520	0.01754	0.0
hame_18340__hame_518	0.41601	0.46974	2661.0	237.0	1.49524	GF_000010	0.483	9.9724	116.0	0.0484	1107.0	hame_18340	hame_518	0.01754	0.0
hame_18340__hame_519	0.41601	0.47245	2661.0	237.0	1.52778	GF_000010	0.5006	13.2607	116.0	0.0378	1107.0	hame_18340	hame_519	0.01754	0.0
hame_18340__hame_394	0.41601	0.46883	2661.0	237.0	1.50547	GF_000010	0.485	10.5861	116.0	0.0458	1107.0	hame_18340	hame_394	0.01754	0.0
hame_18340__hame_393	0.41601	0.46612	2661.0	237.0	1.50602	GF_000010	0.4954	10.9409	116.0	0.0453	1107.0	hame_18340	hame_393	0.01754	0.0
hame_18340__hame_276	0.41601	0.47245	2661.0	237.0	1.51458	GF_000010	0.471	11.3011	116.0	0.0417	1107.0	hame_18340	hame_276	0.01754	0.0
hame_18340__hame_392	0.41601	0.46703	2661.0	237.0	1.49713	GF_000010	0.4692	10.4992	116.0	0.0447	1107.0	hame_18340	hame_392	0.01754	0.0
hame_18340__hame_395	0.41601	0.46703	2661.0	237.0	1.5035	GF_000010	0.4815	10.9107	116.0	0.0441	1107.0	hame_18340	hame_395	0.01754	0.0
hame_18340__hame_391	0.41601	0.47245	2661.0	237.0	1.49714	GF_000010	0.4816	11.8692	116.0	0.0406	1107.0	hame_18340	hame_391	0.01754	0.0
hame_18340__hame_516	0.41601	0.46612	2661.0	237.0	1.50605	GF_000010	0.4937	9.5164	116.0	0.0519	1107.0	hame_18340	hame_516	0.01754	0.0
hame_18340__hame_367	0.11161	0.52862	2661.0	237.0	1.52613	GF_000010	0.4613	8.0069	116.0	0.0576	297.0	hame_18340	hame_367	0.01754	0.0
hame_18340__hame_397	0.41601	0.48509	2661.0	237.0	1.47651	GF_000010	0.4825	8.1937	116.0	0.0589	1107.0	hame_18340	hame_397	0.01754	0.0
hame_18340__hame_396	0.41601	0.47516	2661.0	237.0	1.49658	GF_000010	0.4975	13.0044	116.0	0.0383	1107.0	hame_18340	hame_396	0.01754	0.0
hame_18340__hame_505	0.41488	0.47011	2661.0	237.0	1.41866	GF_000010	0.4917	15.8512	116.0	0.031	1104.0	hame_18340	hame_505	0.01754	0.0
hame_18340__hame_306	0.41488	0.47373	2661.0	237.0	1.42921	GF_000010	0.4992	12.1649	116.0	0.041	1104.0	hame_18340	hame_306	0.01754	0.0
hame_18340__hame_504	0.41488	0.47101	2661.0	237.0	1.4361	GF_000010	0.4932	9.8115	116.0	0.0503	1104.0	hame_18340	hame_504	0.01754	0.0
hame_18340__hame_506	0.41488	0.47101	2661.0	237.0	1.44429	GF_000010	0.4951	14.6935	116.0	0.0337	1104.0	hame_18340	hame_506	0.01754	0.0
hame_18340__hame_286	0.41488	0.46739	2661.0	237.0	1.45615	GF_000010	0.4929	10.6724	116.0	0.0462	1104.0	hame_18340	hame_286	0.01754	0.0
hame_18340__hame_285	0.41488	0.46377	2661.0	237.0	1.46247	GF_000010	0.4875	15.2351	116.0	0.032	1104.0	hame_18340	hame_285	0.01754	0.0
hame_18340__hame_288	0.28185	0.46133	2661.0	237.0	1.47253	GF_000010	0.4775	9.1591	116.0	0.0521	750.0	hame_18340	hame_288	0.01754	0.0
hame_18340__hame_287	0.41488	0.46649	2661.0	237.0	1.44717	GF_000010	0.4879	13.4411	116.0	0.0363	1104.0	hame_18340	hame_287	0.01754	0.0
hame_18340__hame_283	0.41601	0.47064	2661.0	237.0	1.4563	GF_000010	0.4945	7.3276	116.0	0.0675	1107.0	hame_18340	hame_283	0.01754	0.0
hame_18340__hame_277	0.41488	0.4692	2661.0	237.0	1.46713	GF_000010	0.4783	12.8358	116.0	0.0373	1104.0	hame_18340	hame_277	0.01754	0.0
hame_18340__hame_424	0.41488	0.46377	2661.0	237.0	1.47088	GF_000010	0.5079	9.4856	116.0	0.0535	1104.0	hame_18340	hame_424	0.01754	0.0
hame_18340__hame_449	0.41488	0.47101	2661.0	237.0	1.45789	GF_000010	0.4934	10.7104	116.0	0.0461	1104.0	hame_18340	hame_449	0.01754	0.0
hame_18340__hame_491	0.41488	0.47373	2661.0	237.0	1.46224	GF_000010	0.4925	11.302	116.0	0.0436	1104.0	hame_18340	hame_491	0.01754	0.0
hame_18340__hame_284	0.41601	0.47154	2661.0	237.0	1.4637	GF_000010	0.4888	11.4493	116.0	0.0427	1107.0	hame_18340	hame_284	0.01754	0.0
hame_18340__hame_489	0.41601	0.47245	2661.0	237.0	1.46368	GF_000010	0.4905	11.7345	116.0	0.0418	1107.0	hame_18340	hame_489	0.01754	0.0
hame_18340__hame_488	0.41601	0.47606	2661.0	237.0	1.46791	GF_000010	0.4773	11.6944	116.0	0.0408	1107.0	hame_18340	hame_488	0.01754	0.0
hame_18340__hame_490	0.41601	0.47335	2661.0	237.0	1.46368	GF_000010	0.4766	11.9374	116.0	0.0399	1107.0	hame_18340	hame_490	0.01754	0.0
hame_18340__hame_423	0.41488	0.47917	2661.0	237.0	1.46383	GF_000010	0.4783	12.8358	116.0	0.0373	1104.0	hame_18340	hame_423	0.01754	0.0
hame_18340__hame_309	0.41601	0.47154	2661.0	237.0	1.46806	GF_000010	0.4884	12.2856	116.0	0.0398	1107.0	hame_18340	hame_309	0.01754	0.0
hame_18340__hame_422	0.41601	0.47154	2661.0	237.0	1.46806	GF_000010	0.4884	12.2855	116.0	0.0398	1107.0	hame_18340	hame_422	0.01754	0.0
hame_18340__hame_420	0.41601	0.47245	2661.0	237.0	1.46595	GF_000010	0.4891	12.5755	116.0	0.0389	1107.0	hame_18340	hame_420	0.01754	0.0
hame_18340__hame_421	0.41601	0.47245	2661.0	237.0	1.46595	GF_000010	0.4891	12.5754	116.0	0.0389	1107.0	hame_18340	hame_421	0.01754	0.0
hame_18340__hame_308	0.41488	0.47464	2661.0	237.0	1.46595	GF_000010	0.4912	11.3293	116.0	0.0434	1104.0	hame_18340	hame_308	0.01754	0.0
hame_18340__hame_6373	0.41263	0.43716	2661.0	237.0	2.04195	GF_000010	0.6758	79.2783	117.0	0.0085	1098.0	hame_6373	hame_18340	0.01724	0.0
hame_15993__hame_6373	0.40135	0.44663	2661.0	237.0	1.74952	GF_000010	0.5982	74.7742	117.0	0.008	1068.0	hame_6373	hame_15993	0.01724	0.0
hame_17552__hame_6373	0.41714	0.49369	2661.0	237.0	1.448	GF_000010	0.5441	68.1358	117.0	0.008	1110.0	hame_6373	hame_17552	0.01724	0.0
hame_14172__hame_6373	0.42165	0.5	2661.0	237.0	1.19218	GF_000010	0.5282	72.302	117.0	0.0073	1122.0	hame_6373	hame_14172	0.01724	0.0
hame_14173__hame_6373	0.42165	0.50178	2661.0	237.0	1.19223	GF_000010	0.5258	72.6902	117.0	0.0072	1122.0	hame_6373	hame_14173	0.01724	0.0
hame_14044__hame_6373	0.42052	0.49687	2661.0	237.0	1.42804	GF_000010	0.5686	26.7855	117.0	0.0212	1119.0	hame_6373	hame_14044	0.01724	0.0
hame_14124__hame_6373	0.42165	0.49822	2661.0	237.0	1.21239	GF_000010	0.5338	71.124	117.0	0.0075	1122.0	hame_6373	hame_14124	0.01724	0.0
hame_419__hame_6373	0.42165	0.50535	2661.0	237.0	1.2336	GF_000010	0.5095	78.1281	117.0	0.0065	1122.0	hame_6373	hame_419	0.01724	0.0
hame_369__hame_6373	0.42165	0.50267	2661.0	237.0	1.24822	GF_000010	0.5185	79.0926	117.0	0.0066	1122.0	hame_6373	hame_369	0.01724	0.0
hame_412__hame_6373	0.42165	0.50089	2661.0	237.0	1.25769	GF_000010	0.5194	77.3172	117.0	0.0067	1122.0	hame_6373	hame_412	0.01724	0.0
hame_382__hame_6373	0.42165	0.49822	2661.0	237.0	1.26048	GF_000010	0.5172	78.6415	117.0	0.0066	1122.0	hame_6373	hame_382	0.01724	0.0
hame_402__hame_6373	0.42165	0.4902	2661.0	237.0	1.26934	GF_000010	0.5239	79.322	117.0	0.0066	1122.0	hame_6373	hame_402	0.01724	0.0
hame_380__hame_6373	0.42165	0.48752	2661.0	237.0	1.25093	GF_000010	0.5425	78.4876	117.0	0.0069	1122.0	hame_6373	hame_380	0.01724	0.0
hame_384__hame_6373	0.42165	0.49109	2661.0	237.0	1.25807	GF_000010	0.5345	77.019	117.0	0.0069	1122.0	hame_6373	hame_384	0.01724	0.0
hame_445__hame_6373	0.42165	0.49465	2661.0	237.0	1.25885	GF_000010	0.5369	73.0576	117.0	0.0073	1122.0	hame_6373	hame_445	0.01724	0.0
hame_452__hame_6373	0.42165	0.49287	2661.0	237.0	1.35843	GF_000010	0.5326	47.6584	117.0	0.0112	1122.0	hame_6373	hame_452	0.01724	0.0
hame_499__hame_6373	0.08906	0.50211	2661.0	237.0	1.34292	GF_000010	0.5401	76.4194	117.0	0.0071	237.0	hame_6373	hame_499	0.01724	0.0
hame_307__hame_6373	0.42165	0.51248	2661.0	237.0	1.35118	GF_000010	0.5167	80.8053	117.0	0.0064	1122.0	hame_6373	hame_307	0.01724	0.0
hame_450__hame_6373	0.42165	0.49376	2661.0	237.0	1.32592	GF_000010	0.5387	54.2499	117.0	0.0099	1122.0	hame_6373	hame_450	0.01724	0.0
hame_407__hame_6373	0.42165	0.50357	2661.0	237.0	1.24641	GF_000010	0.5298	76.1451	117.0	0.007	1122.0	hame_6373	hame_407	0.01724	0.0
hame_517__hame_6373	0.42165	0.49822	2661.0	237.0	1.30486	GF_000010	0.5436	74.6812	117.0	0.0073	1122.0	hame_6373	hame_517	0.01724	0.0
hame_302__hame_6373	0.42165	0.50446	2661.0	237.0	1.31795	GF_000010	0.5547	74.4057	117.0	0.0075	1122.0	hame_6373	hame_302	0.01724	0.0
hame_520__hame_6373	0.42165	0.50446	2661.0	237.0	1.31189	GF_000010	0.5313	42.8166	117.0	0.0124	1122.0	hame_6373	hame_520	0.01724	0.0
hame_518__hame_6373	0.42165	0.50624	2661.0	237.0	1.3273	GF_000010	0.5312	80.504	117.0	0.0066	1122.0	hame_6373	hame_518	0.01724	0.0
hame_519__hame_6373	0.42165	0.48752	2661.0	237.0	1.35985	GF_000010	0.5241	79.9454	117.0	0.0066	1122.0	hame_6373	hame_519	0.01724	0.0
hame_394__hame_6373	0.42165	0.50357	2661.0	237.0	1.33753	GF_000010	0.5537	51.5635	117.0	0.0107	1122.0	hame_6373	hame_394	0.01724	0.0
hame_393__hame_6373	0.42165	0.49911	2661.0	237.0	1.33808	GF_000010	0.5396	71.9331	117.0	0.0075	1122.0	hame_6373	hame_393	0.01724	0.0
hame_276__hame_6373	0.42165	0.50624	2661.0	237.0	1.34665	GF_000010	0.5212	80.8943	117.0	0.0064	1122.0	hame_6373	hame_276	0.01724	0.0
hame_392__hame_6373	0.42165	0.50089	2661.0	237.0	1.3292	GF_000010	0.5323	79.4213	117.0	0.0067	1122.0	hame_6373	hame_392	0.01724	0.0
hame_395__hame_6373	0.42165	0.50624	2661.0	237.0	1.33556	GF_000010	0.5191	60.6742	117.0	0.0086	1122.0	hame_6373	hame_395	0.01724	0.0
hame_391__hame_6373	0.42165	0.50089	2661.0	237.0	1.32921	GF_000010	0.5209	52.7736	117.0	0.0099	1122.0	hame_6373	hame_391	0.01724	0.0
hame_516__hame_6373	0.42165	0.4893	2661.0	237.0	1.33812	GF_000010	0.5442	81.4545	117.0	0.0067	1122.0	hame_6373	hame_516	0.01724	0.0
hame_367__hame_6373	0.11725	0.5	2661.0	237.0	1.3582	GF_000010	0.5156	30.3023	117.0	0.017	312.0	hame_6373	hame_367	0.01724	0.0
hame_397__hame_6373	0.42165	0.50357	2661.0	237.0	1.30858	GF_000010	0.5242	78.5465	117.0	0.0067	1122.0	hame_6373	hame_397	0.01724	0.0
hame_396__hame_6373	0.42165	0.50624	2661.0	237.0	1.32865	GF_000010	0.5183	77.7648	117.0	0.0067	1122.0	hame_6373	hame_396	0.01724	0.0
hame_505__hame_6373	0.42165	0.49554	2661.0	237.0	1.25073	GF_000010	0.5359	52.9124	117.0	0.0101	1122.0	hame_6373	hame_505	0.01724	0.0
hame_306__hame_6373	0.42165	0.49733	2661.0	237.0	1.26128	GF_000010	0.5308	74.3884	117.0	0.0071	1122.0	hame_6373	hame_306	0.01724	0.0
hame_504__hame_6373	0.42165	0.49554	2661.0	237.0	1.26817	GF_000010	0.5272	57.9813	117.0	0.0091	1122.0	hame_6373	hame_504	0.01724	0.0
hame_506__hame_6373	0.42165	0.49109	2661.0	237.0	1.27636	GF_000010	0.5345	57.2156	117.0	0.0093	1122.0	hame_6373	hame_506	0.01724	0.0
hame_286__hame_6373	0.42165	0.49287	2661.0	237.0	1.28821	GF_000010	0.5356	32.9132	117.0	0.0163	1122.0	hame_6373	hame_286	0.01724	0.0
hame_285__hame_6373	0.42165	0.49554	2661.0	237.0	1.29454	GF_000010	0.5262	38.8804	117.0	0.0135	1122.0	hame_6373	hame_285	0.01724	0.0
hame_288__hame_6373	0.28523	0.48748	2661.0	237.0	1.3046	GF_000010	0.5285	40.1313	117.0	0.0132	759.0	hame_6373	hame_288	0.01724	0.0
hame_287__hame_6373	0.42165	0.5	2661.0	237.0	1.27924	GF_000010	0.5189	51.8697	117.0	0.01	1122.0	hame_6373	hame_287	0.01724	0.0
hame_283__hame_6373	0.42165	0.49554	2661.0	237.0	1.28837	GF_000010	0.5321	46.4115	117.0	0.0115	1122.0	hame_6373	hame_283	0.01724	0.0
hame_277__hame_6373	0.42165	0.50089	2661.0	237.0	1.2992	GF_000010	0.5229	78.5662	117.0	0.0067	1122.0	hame_6373	hame_277	0.01724	0.0
hame_424__hame_6373	0.42165	0.49643	2661.0	237.0	1.30295	GF_000010	0.5487	55.4384	117.0	0.0099	1122.0	hame_6373	hame_424	0.01724	0.0
hame_449__hame_6373	0.42165	0.49109	2661.0	237.0	1.28996	GF_000010	0.5254	79.4113	117.0	0.0066	1122.0	hame_6373	hame_449	0.01724	0.0
hame_491__hame_6373	0.42165	0.49287	2661.0	237.0	1.2943	GF_000010	0.5251	78.446	117.0	0.0067	1122.0	hame_6373	hame_491	0.01724	0.0
hame_284__hame_6373	0.42165	0.49643	2661.0	237.0	1.29577	GF_000010	0.5206	79.6354	117.0	0.0065	1122.0	hame_6373	hame_284	0.01724	0.0
hame_489__hame_6373	0.42165	0.49911	2661.0	237.0	1.29575	GF_000010	0.5239	63.1741	117.0	0.0083	1122.0	hame_6373	hame_489	0.01724	0.0
hame_488__hame_6373	0.42165	0.49911	2661.0	237.0	1.29998	GF_000010	0.5214	79.3828	117.0	0.0066	1122.0	hame_6373	hame_488	0.01724	0.0
hame_490__hame_6373	0.42165	0.49643	2661.0	237.0	1.29575	GF_000010	0.5197	80.216	117.0	0.0065	1122.0	hame_6373	hame_490	0.01724	0.0
hame_423__hame_6373	0.42165	0.49733	2661.0	237.0	1.29589	GF_000010	0.5229	78.5664	117.0	0.0067	1122.0	hame_6373	hame_423	0.01724	0.0
hame_309__hame_6373	0.42165	0.49643	2661.0	237.0	1.30013	GF_000010	0.5227	79.4855	117.0	0.0066	1122.0	hame_6373	hame_309	0.01724	0.0
hame_422__hame_6373	0.42165	0.49643	2661.0	237.0	1.30013	GF_000010	0.5227	79.4854	117.0	0.0066	1122.0	hame_6373	hame_422	0.01724	0.0
hame_420__hame_6373	0.42165	0.49376	2661.0	237.0	1.29802	GF_000010	0.5223	78.7478	117.0	0.0066	1122.0	hame_6373	hame_420	0.01724	0.0
hame_421__hame_6373	0.42165	0.49376	2661.0	237.0	1.29802	GF_000010	0.5223	78.7372	117.0	0.0066	1122.0	hame_6373	hame_421	0.01724	0.0
hame_308__hame_6373	0.42165	0.49465	2661.0	237.0	1.29802	GF_000010	0.5247	77.4532	117.0	0.0068	1122.0	hame_6373	hame_308	0.01724	0.0
hame_13916__hame_6373	0.41714	0.40721	2661.0	237.0	2.25134	GF_000010	0.7342	18.9342	118.0	0.0388	1110.0	hame_13916	hame_6373	0.01695	0.0
hame_13916__hame_18340	0.40361	0.40689	2661.0	237.0	2.60303	GF_000010	0.9196	2.0996	118.0	0.438	1074.0	hame_13916	hame_18340	0.01695	0.33333
hame_13916__hame_15993	0.37542	0.42042	2661.0	237.0	2.3106	GF_000010	1.2283	2.6627	118.0	0.4613	999.0	hame_13916	hame_15993	0.01695	0.33333
hame_13916__hame_17552	0.40474	0.43825	2661.0	237.0	2.00908	GF_000010	0.835	72.8575	118.0	0.0115	1077.0	hame_13916	hame_17552	0.01695	0.0
hame_13916__hame_14172	0.40812	0.44199	2661.0	237.0	1.75326	GF_000010	0.7344	71.599	118.0	0.0103	1086.0	hame_13916	hame_14172	0.01695	0.0
hame_13916__hame_14173	0.40812	0.44199	2661.0	237.0	1.75331	GF_000010	0.7155	71.8267	118.0	0.01	1086.0	hame_13916	hame_14173	0.01695	0.0
hame_13916__hame_14044	0.40812	0.43923	2661.0	237.0	1.98912	GF_000010	0.6874	14.8533	118.0	0.0463	1086.0	hame_13916	hame_14044	0.01695	0.0
hame_13916__hame_14124	0.40812	0.44659	2661.0	237.0	1.77347	GF_000010	0.7215	71.1547	118.0	0.0101	1086.0	hame_13916	hame_14124	0.01695	0.0
hame_13916__hame_419	0.40812	0.44751	2661.0	237.0	1.79468	GF_000010	0.75	9.2992	118.0	0.0807	1086.0	hame_13916	hame_419	0.01695	0.0
hame_13916__hame_369	0.40812	0.44291	2661.0	237.0	1.8093	GF_000010	0.767	8.2893	118.0	0.0925	1086.0	hame_13916	hame_369	0.01695	0.0
hame_13916__hame_412	0.40812	0.44567	2661.0	237.0	1.81877	GF_000010	0.7339	76.9873	118.0	0.0095	1086.0	hame_13916	hame_412	0.01695	0.0
hame_13916__hame_382	0.40812	0.44015	2661.0	237.0	1.82156	GF_000010	0.7619	8.1043	118.0	0.094	1086.0	hame_13916	hame_382	0.01695	0.0
hame_13916__hame_402	0.40812	0.43738	2661.0	237.0	1.83042	GF_000010	0.7786	7.8569	118.0	0.0991	1086.0	hame_13916	hame_402	0.01695	0.0
hame_13916__hame_380	0.40812	0.44383	2661.0	237.0	1.81201	GF_000010	0.7543	74.9561	118.0	0.0101	1086.0	hame_13916	hame_380	0.01695	0.0
hame_13916__hame_384	0.40812	0.44291	2661.0	237.0	1.81915	GF_000010	0.7999	10.1452	118.0	0.0788	1086.0	hame_13916	hame_384	0.01695	0.0
hame_13916__hame_445	0.40812	0.44843	2661.0	237.0	1.81993	GF_000010	0.7316	6.7804	118.0	0.1079	1086.0	hame_13916	hame_445	0.01695	0.0
hame_13916__hame_452	0.40812	0.45304	2661.0	237.0	1.91951	GF_000010	0.7964	7.9046	118.0	0.1007	1086.0	hame_13916	hame_452	0.01695	0.0
hame_13916__hame_499	0.08906	0.4346	2661.0	237.0	1.904	GF_000010	0.832	6.9587	118.0	0.1196	237.0	hame_13916	hame_499	0.01695	0.0
hame_13916__hame_307	0.40812	0.44383	2661.0	237.0	1.91226	GF_000010	0.7668	7.8294	118.0	0.0979	1086.0	hame_13916	hame_307	0.01695	0.0
hame_13916__hame_450	0.40812	0.44936	2661.0	237.0	1.887	GF_000010	0.7503	6.0284	118.0	0.1245	1086.0	hame_13916	hame_450	0.01695	0.0
hame_13916__hame_407	0.40812	0.44843	2661.0	237.0	1.80749	GF_000010	0.7852	18.435	118.0	0.0426	1086.0	hame_13916	hame_407	0.01695	0.0
hame_13916__hame_517	0.40812	0.43923	2661.0	237.0	1.86594	GF_000010	0.8493	3.631	118.0	0.2339	1086.0	hame_13916	hame_517	0.01695	0.33333
hame_13916__hame_302	0.40812	0.44567	2661.0	237.0	1.87903	GF_000010	0.7628	7.3199	118.0	0.1042	1086.0	hame_13916	hame_302	0.01695	0.0
hame_13916__hame_520	0.40812	0.44843	2661.0	237.0	1.87297	GF_000010	0.828	7.4886	118.0	0.1106	1086.0	hame_13916	hame_520	0.01695	0.0
hame_13916__hame_518	0.40812	0.44751	2661.0	237.0	1.88838	GF_000010	0.764	9.8676	118.0	0.0774	1086.0	hame_13916	hame_518	0.01695	0.0
hame_13916__hame_519	0.40812	0.43186	2661.0	237.0	1.92093	GF_000010	0.7406	33.2745	118.0	0.0223	1086.0	hame_13916	hame_519	0.01695	0.0
hame_13916__hame_394	0.40812	0.44383	2661.0	237.0	1.89861	GF_000010	0.797	5.5452	118.0	0.1437	1086.0	hame_13916	hame_394	0.01695	0.0
hame_13916__hame_393	0.40812	0.43738	2661.0	237.0	1.89916	GF_000010	0.7734	9.1631	118.0	0.0844	1086.0	hame_13916	hame_393	0.01695	0.0
hame_13916__hame_276	0.40812	0.44015	2661.0	237.0	1.90773	GF_000010	0.8259	8.6878	118.0	0.0951	1086.0	hame_13916	hame_276	0.01695	0.0
hame_13916__hame_392	0.40812	0.43646	2661.0	237.0	1.89028	GF_000010	0.8199	9.0315	118.0	0.0908	1086.0	hame_13916	hame_392	0.01695	0.0
hame_13916__hame_395	0.40812	0.43831	2661.0	237.0	1.89664	GF_000010	0.8044	8.9365	118.0	0.09	1086.0	hame_13916	hame_395	0.01695	0.0
hame_13916__hame_391	0.40812	0.43923	2661.0	237.0	1.89028	GF_000010	0.8051	8.8122	118.0	0.0914	1086.0	hame_13916	hame_391	0.01695	0.0
hame_13916__hame_516	0.40812	0.44291	2661.0	237.0	1.8992	GF_000010	0.7618	6.7664	118.0	0.1126	1086.0	hame_13916	hame_516	0.01695	0.0
hame_13916__hame_367	0.11274	0.43667	2661.0	237.0	1.91928	GF_000010	0.8107	9.6736	118.0	0.0838	300.0	hame_13916	hame_367	0.01695	0.0
hame_13916__hame_397	0.40812	0.45028	2661.0	237.0	1.86966	GF_000010	0.7795	9.0094	118.0	0.0865	1086.0	hame_13916	hame_397	0.01695	0.0
hame_13916__hame_396	0.40812	0.45396	2661.0	237.0	1.88973	GF_000010	0.7711	9.2704	118.0	0.0832	1086.0	hame_13916	hame_396	0.01695	0.0
hame_13916__hame_505	0.40812	0.4337	2661.0	237.0	1.81181	GF_000010	0.8021	14.6856	118.0	0.0546	1086.0	hame_13916	hame_505	0.01695	0.0
hame_13916__hame_306	0.40812	0.44107	2661.0	237.0	1.82236	GF_000010	0.7592	15.6262	118.0	0.0486	1086.0	hame_13916	hame_306	0.01695	0.0
hame_13916__hame_504	0.40812	0.44199	2661.0	237.0	1.82925	GF_000010	0.7855	12.3082	118.0	0.0638	1086.0	hame_13916	hame_504	0.01695	0.0
hame_13916__hame_506	0.40812	0.44199	2661.0	237.0	1.83743	GF_000010	0.7939	11.9278	118.0	0.0666	1086.0	hame_13916	hame_506	0.01695	0.0
hame_13916__hame_286	0.40812	0.43554	2661.0	237.0	1.84929	GF_000010	0.8046	11.5808	118.0	0.0695	1086.0	hame_13916	hame_286	0.01695	0.0
hame_13916__hame_285	0.40812	0.43923	2661.0	237.0	1.85561	GF_000010	0.7927	17.3062	118.0	0.0458	1086.0	hame_13916	hame_285	0.01695	0.0
hame_13916__hame_288	0.28298	0.43293	2661.0	237.0	1.86568	GF_000010	0.7766	9.1625	118.0	0.0848	753.0	hame_13916	hame_288	0.01695	0.0
hame_13916__hame_287	0.40812	0.43462	2661.0	237.0	1.84032	GF_000010	0.7803	20.4994	118.0	0.0381	1086.0	hame_13916	hame_287	0.01695	0.0
hame_13916__hame_283	0.40812	0.4337	2661.0	237.0	1.84945	GF_000010	0.8017	10.3033	118.0	0.0778	1086.0	hame_13916	hame_283	0.01695	0.0
hame_13916__hame_277	0.40812	0.43186	2661.0	237.0	1.86028	GF_000010	0.8062	13.7109	118.0	0.0588	1086.0	hame_13916	hame_277	0.01695	0.0
hame_13916__hame_424	0.40812	0.42726	2661.0	237.0	1.86402	GF_000010	0.8441	8.4078	118.0	0.1004	1086.0	hame_13916	hame_424	0.01695	0.0
hame_13916__hame_449	0.40812	0.43002	2661.0	237.0	1.85104	GF_000010	0.8027	13.7748	118.0	0.0583	1086.0	hame_13916	hame_449	0.01695	0.0
hame_13916__hame_491	0.40812	0.43554	2661.0	237.0	1.85538	GF_000010	0.8008	14.2132	118.0	0.0563	1086.0	hame_13916	hame_491	0.01695	0.0
hame_13916__hame_284	0.40812	0.43554	2661.0	237.0	1.85685	GF_000010	0.7875	14.3028	118.0	0.0551	1086.0	hame_13916	hame_284	0.01695	0.0
hame_13916__hame_489	0.40812	0.4337	2661.0	237.0	1.85683	GF_000010	0.7887	14.1123	118.0	0.0559	1086.0	hame_13916	hame_489	0.01695	0.0
hame_13916__hame_488	0.40812	0.4337	2661.0	237.0	1.86106	GF_000010	0.8062	12.8538	118.0	0.0627	1086.0	hame_13916	hame_488	0.01695	0.0
hame_13916__hame_490	0.40812	0.42818	2661.0	237.0	1.85683	GF_000010	0.8045	14.4432	118.0	0.0557	1086.0	hame_13916	hame_490	0.01695	0.0
hame_13916__hame_423	0.40812	0.43923	2661.0	237.0	1.85697	GF_000010	0.8062	13.711	118.0	0.0588	1086.0	hame_13916	hame_423	0.01695	0.0
hame_13916__hame_309	0.40812	0.43462	2661.0	237.0	1.8612	GF_000010	0.7906	17.4638	118.0	0.0453	1086.0	hame_13916	hame_309	0.01695	0.0
hame_13916__hame_422	0.40812	0.43462	2661.0	237.0	1.8612	GF_000010	0.7906	17.4652	118.0	0.0453	1086.0	hame_13916	hame_422	0.01695	0.0
hame_13916__hame_420	0.40812	0.43923	2661.0	237.0	1.8591	GF_000010	0.7882	14.3027	118.0	0.0551	1086.0	hame_13916	hame_420	0.01695	0.0
hame_13916__hame_421	0.40812	0.43923	2661.0	237.0	1.8591	GF_000010	0.7882	14.3025	118.0	0.0551	1086.0	hame_13916	hame_421	0.01695	0.0
hame_13916__hame_308	0.40812	0.43738	2661.0	237.0	1.8591	GF_000010	0.7852	15.0756	118.0	0.0521	1086.0	hame_13916	hame_308	0.01695	0.0
hame_13126__hame_13619	0.83904	0.55388	2367.0	1986.0	0.85817	GF_001264	0.4304	68.0575	2.0	0.0063	1986.0	hame_13126	hame_13619	1.0	0.0
hame_13169__hame_13247	0.34923	0.62485	2328.0	798.0	0.74315	GF_000560	0.3306	2.9661	5.0	0.1115	813.0	hame_13169	hame_13247	1.0	1.0
hame_13169__hame_22345	0.36985	0.50058	2328.0	798.0	1.67261	GF_000560	0.567	18.6308	6.0	0.0304	861.0	hame_22345	hame_13169	0.5	0.0
hame_13247__hame_22345	0.57474	0.48954	2328.0	798.0	1.62389	GF_000560	0.5766	3.9334	6.0	0.1466	1338.0	hame_22345	hame_13247	0.5	1.0
hame_18556__hame_19583	0.63015	0.50443	2328.0	798.0	1.33595	GF_000560	0.5002	64.8172	7.0	0.0077	1467.0	hame_19583	hame_18556	1.0	0.0
hame_19583__hame_22345	0.66881	0.43224	2328.0	798.0	1.99079	GF_000560	0.6932	65.7142	8.0	0.0105	1557.0	hame_22345	hame_19583	0.16667	0.0
hame_18556__hame_22345	0.61727	0.51009	2328.0	798.0	1.43405	GF_000560	0.5511	70.8847	8.0	0.0078	1437.0	hame_22345	hame_18556	0.16667	0.0
hame_13169__hame_19583	0.40464	0.45011	2328.0	798.0	2.2797	GF_000560	0.6719	66.0213	8.0	0.0102	942.0	hame_13169	hame_19583	0.16667	0.0
hame_13169__hame_18556	0.42784	0.47088	2328.0	798.0	1.72296	GF_000560	0.5978	70.2444	8.0	0.0085	996.0	hame_13169	hame_18556	0.16667	0.0
hame_13247__hame_19583	0.52835	0.45203	2328.0	798.0	2.23097	GF_000560	0.6608	5.6707	8.0	0.1165	1230.0	hame_13247	hame_19583	0.16667	0.0
hame_13247__hame_18556	0.55026	0.47931	2328.0	798.0	1.67423	GF_000560	0.5599	72.2615	8.0	0.0077	1281.0	hame_13247	hame_18556	0.16667	0.0
[truncated: 43,076 more rows]
