# Supplementary material for: Ecological genomics in the Northern krill uncovers loci for local adaptation across ocean basins
Source: Nat Commun. 2024 Aug 1;15:6297. doi: 10.1038/s41467-024-50239-7 (PMC11294593; doi:10.1038/s41467-024-50239-7)
Supplement: Supplementary file 15 — Source Data [file 41467_2024_50239_MOESM15_ESM.zip › Source_data/Source_data.Fig_S8/Source_data.Fig_S8Cf.daphina.tsv]

	AlignmentCoverage	AlignmentIdentity	AlignmentLength	AlignmentLengthStripped	Distance	Family	Ka	Ks	Node	Omega	PairwiseAlignmentLength	Paralog1	Paralog2	WeightOutliersIncluded	WeightOutliersExcluded
dmag_14828__dmag_5749	0.83262	0.53608	699.0	561.0	1.1008	GF_000738	0.5284	3.5179	4.0	0.1502	582.0	dmag_5749	dmag_14828	1.0	1.0
dmag_14827__dmag_5841	0.88841	0.57327	699.0	561.0	0.99215	GF_000738	0.4798	1.9039	5.0	0.252	621.0	dmag_5841	dmag_14827	1.0	1.0
dmag_5749__dmag_5841	0.84979	0.4798	699.0	561.0	1.78179	GF_000738	0.7446	2.955	6.0	0.252	594.0	dmag_5749	dmag_5841	0.25	0.25
dmag_14827__dmag_5749	0.85837	0.45167	699.0	561.0	2.03412	GF_000738	0.9355	2.1643	6.0	0.4323	600.0	dmag_5749	dmag_14827	0.25	0.25
dmag_14828__dmag_5841	0.84549	0.50085	699.0	561.0	1.48018	GF_000738	0.6378	2.7026	6.0	0.236	591.0	dmag_14828	dmag_5841	0.25	0.25
dmag_14827__dmag_14828	0.86266	0.49088	699.0	561.0	1.73251	GF_000738	0.8284	1.5814	6.0	0.5238	603.0	dmag_14828	dmag_14827	0.25	0.25
dmag_2739__dmag_2741	0.96914	0.68365	486.0	417.0	0.49787	GF_000953	0.1995	1.4588	3.0	0.1367	471.0	dmag_2739	dmag_2741	1.0	1.0
dmag_2739__dmag_2794	0.85802	0.61391	486.0	417.0	0.64777	GF_000953	0.3341	2.5763	4.0	0.1297	417.0	dmag_2794	dmag_2739	0.5	0.5
dmag_2741__dmag_2794	0.85802	0.59472	486.0	417.0	0.75305	GF_000953	0.3443	4.4015	4.0	0.0782	417.0	dmag_2794	dmag_2741	0.5	0.5
dmag_10475__dmag_10477	0.31763	0.97881	2229.0	681.0	0.04102	GF_001057	0.0222	0.0237	3.0	0.9383	708.0	dmag_10475	dmag_10477	1.0	1.0
dmag_10473__dmag_10475	0.33109	0.90379	2229.0	681.0	0.11482	GF_001057	0.0553	0.0688	4.0	0.8034	738.0	dmag_10473	dmag_10475	0.5	0.5
dmag_10473__dmag_10477	0.37954	0.95154	2229.0	681.0	0.11305	GF_001057	0.0622	0.0673	4.0	0.9244	846.0	dmag_10473	dmag_10477	0.5	0.5
dmag_15399__dmag_15404	0.57941	0.9488	1719.0	915.0	0.07673	GF_000693	0.0527	0.0802	4.0	0.6571	996.0	dmag_15399	dmag_15404	1.0	1.0
dmag_15399__dmag_2920	0.89703	0.64462	1719.0	915.0	0.51325	GF_000693	0.2055	5.8531	5.0	0.0351	1542.0	dmag_2920	dmag_15399	0.5	0.0
dmag_15404__dmag_2920	0.53229	0.66667	1719.0	915.0	0.54575	GF_000693	0.2396	4.9233	5.0	0.0487	915.0	dmag_2920	dmag_15404	0.5	1.0
dmag_2919__dmag_2920	0.89529	0.64522	1719.0	915.0	0.55716	GF_000693	0.2335	2.8448	6.0	0.0821	1539.0	dmag_2919	dmag_2920	0.33333	1.0
dmag_15399__dmag_2919	0.89878	0.62718	1719.0	915.0	0.63111	GF_000693	0.2485	6.8567	6.0	0.0362	1545.0	dmag_2919	dmag_15399	0.33333	0.0
dmag_15404__dmag_2919	0.53403	0.62418	1719.0	915.0	0.66362	GF_000693	0.2885	6.5892	6.0	0.0438	918.0	dmag_2919	dmag_15404	0.33333	0.0
dmag_1393__dmag_5557	0.42944	0.43522	3954.0	1407.0	1.62873	GF_000416	0.7318	61.4391	6.0	0.0119	1698.0	dmag_1393	dmag_5557	1.0	0.0
dmag_16291__dmag_8444	0.51442	0.60128	3954.0	1407.0	0.64459	GF_000416	0.2086	17.5835	7.0	0.0119	2034.0	dmag_16291	dmag_8444	1.0	0.0
dmag_11440__dmag_8810	0.66616	0.69476	3954.0	1407.0	0.44522	GF_000416	0.0776	1.1001	8.0	0.0705	2634.0	dmag_8810	dmag_11440	1.0	1.0
dmag_16291__dmag_8810	0.49621	0.4633	3954.0	1407.0	1.56963	GF_000416	0.5495	59.9535	9.0	0.0092	1962.0	dmag_16291	dmag_8810	0.25	0.0
dmag_11440__dmag_16291	0.4651	0.49048	3954.0	1407.0	1.72849	GF_000416	0.5393	60.3667	9.0	0.0089	1839.0	dmag_16291	dmag_11440	0.25	0.0
dmag_8444__dmag_8810	0.67678	0.4645	3954.0	1407.0	1.54186	GF_000416	0.4862	63.903	9.0	0.0076	2676.0	dmag_8444	dmag_8810	0.25	0.0
dmag_11440__dmag_8444	0.61153	0.47022	3954.0	1407.0	1.70072	GF_000416	0.5019	62.0823	9.0	0.0081	2418.0	dmag_8444	dmag_11440	0.25	0.0
dmag_1393__dmag_16291	0.40137	0.42029	3954.0	1407.0	2.44366	GF_000416	0.9299	12.2822	10.0	0.0757	1587.0	dmag_1393	dmag_16291	0.125	0.0
dmag_1393__dmag_8444	0.4522	0.4094	3954.0	1407.0	2.41588	GF_000416	0.8826	56.6013	10.0	0.0156	1788.0	dmag_1393	dmag_8444	0.125	0.0
dmag_1393__dmag_8810	0.46434	0.42429	3954.0	1407.0	2.22865	GF_000416	0.9115	60.5273	10.0	0.0151	1836.0	dmag_1393	dmag_8810	0.125	0.0
dmag_11440__dmag_1393	0.44537	0.41681	3954.0	1407.0	2.3875	GF_000416	0.9071	59.6005	10.0	0.0152	1761.0	dmag_1393	dmag_11440	0.125	0.0
dmag_16291__dmag_5557	0.38316	0.44818	3954.0	1407.0	2.17982	GF_000416	0.819	60.1047	10.0	0.0136	1515.0	dmag_5557	dmag_16291	0.125	0.0
dmag_5557__dmag_8444	0.43854	0.44348	3954.0	1407.0	2.15205	GF_000416	0.7635	61.1113	10.0	0.0125	1734.0	dmag_5557	dmag_8444	0.125	0.0
dmag_5557__dmag_8810	0.44082	0.43029	3954.0	1407.0	1.96482	GF_000416	0.8317	57.4894	10.0	0.0145	1743.0	dmag_5557	dmag_8810	0.125	0.0
dmag_11440__dmag_5557	0.42185	0.42866	3954.0	1407.0	2.12367	GF_000416	0.8544	57.7884	10.0	0.0148	1668.0	dmag_5557	dmag_11440	0.125	0.0
dmag_7780__dmag_9044	0.39086	0.56855	2034.0	399.0	0.75635	GF_000120	0.1992	3.2243	16.0	0.0618	795.0	dmag_9044	dmag_7780	1.0	1.0
dmag_14069__dmag_9044	0.37021	0.41567	2034.0	399.0	2.2194	GF_000120	0.6747	71.5197	17.0	0.0094	753.0	dmag_14069	dmag_9044	0.5	0.0
dmag_14069__dmag_7780	0.34513	0.43305	2034.0	399.0	1.99183	GF_000120	0.7345	5.4203	17.0	0.1355	702.0	dmag_14069	dmag_7780	0.5	0.0
dmag_15016__dmag_15017	0.31268	0.59906	2034.0	399.0	0.7543	GF_000120	0.3046	2.0339	18.0	0.1498	636.0	dmag_15017	dmag_15016	1.0	1.0
dmag_15017__dmag_5466	0.32448	0.59848	2034.0	399.0	0.84869	GF_000120	0.305	1.7263	19.0	0.1767	660.0	dmag_5466	dmag_15017	0.5	0.5
dmag_15016__dmag_5466	0.43215	0.62685	2034.0	399.0	0.63789	GF_000120	0.2428	1.4682	19.0	0.1654	879.0	dmag_5466	dmag_15016	0.5	0.5
dmag_15020__dmag_8784	0.49263	0.62176	2034.0	399.0	0.68521	GF_000120	0.1748	1.4988	20.0	0.1166	1002.0	dmag_8784	dmag_15020	1.0	1.0
dmag_5466__dmag_8784	0.5295	0.59517	2034.0	399.0	0.84583	GF_000120	0.3035	1.5915	21.0	0.1907	1077.0	dmag_5466	dmag_8784	0.16667	0.16667
dmag_15020__dmag_5466	0.5059	0.60544	2034.0	399.0	0.83051	GF_000120	0.2463	1.3802	21.0	0.1784	1029.0	dmag_5466	dmag_15020	0.16667	0.16667
dmag_15017__dmag_8784	0.30678	0.57051	2034.0	399.0	1.20926	GF_000120	0.3973	2.0057	21.0	0.1981	624.0	dmag_15017	dmag_8784	0.16667	0.16667
dmag_15017__dmag_15020	0.30236	0.56748	2034.0	399.0	1.19394	GF_000120	0.3516	2.5059	21.0	0.1403	615.0	dmag_15017	dmag_15020	0.16667	0.16667
dmag_15016__dmag_8784	0.42183	0.55828	2034.0	399.0	0.99846	GF_000120	0.346	2.5152	21.0	0.1376	858.0	dmag_15016	dmag_8784	0.16667	0.16667
dmag_15016__dmag_15020	0.41888	0.58568	2034.0	399.0	0.98314	GF_000120	0.3088	2.4247	21.0	0.1273	852.0	dmag_15016	dmag_15020	0.16667	0.16667
dmag_15021__dmag_5466	0.51475	0.53582	2034.0	399.0	1.18433	GF_000120	0.3221	2.6978	22.0	0.1194	1047.0	dmag_15021	dmag_5466	0.2	0.33333
dmag_15017__dmag_15021	0.30531	0.49436	2034.0	399.0	1.54776	GF_000120	0.4488	64.4873	22.0	0.007	621.0	dmag_15021	dmag_15017	0.2	0.0
dmag_15016__dmag_15021	0.42183	0.52564	2034.0	399.0	1.33696	GF_000120	0.3751	8.7331	22.0	0.0429	858.0	dmag_15021	dmag_15016	0.2	0.0
dmag_15021__dmag_8784	0.5059	0.54616	2034.0	399.0	1.2208	GF_000120	0.3118	1.7924	22.0	0.174	1029.0	dmag_15021	dmag_8784	0.2	0.33333
dmag_15020__dmag_15021	0.48673	0.52828	2034.0	399.0	1.20548	GF_000120	0.3046	2.1703	22.0	0.1403	990.0	dmag_15021	dmag_15020	0.2	0.33333
dmag_5585__dmag_8776	0.43215	0.57679	2034.0	399.0	0.83718	GF_000120	0.4095	2.4575	23.0	0.1666	879.0	dmag_8776	dmag_5585	1.0	1.0
dmag_14237__dmag_5580	0.50885	0.97295	2034.0	399.0	0.06663	GF_000120	0.0419	0.0211	24.0	1.9883	1035.0	dmag_14237	dmag_5580	1.0	1.0
dmag_14237__dmag_5586	0.42478	0.56829	2034.0	399.0	1.09367	GF_000120	0.3763	1.5723	25.0	0.2394	864.0	dmag_5586	dmag_14237	0.5	0.5
dmag_5580__dmag_5586	0.42478	0.56134	2034.0	399.0	1.11596	GF_000120	0.3874	1.6855	25.0	0.2298	864.0	dmag_5586	dmag_5580	0.5	0.5
dmag_5586__dmag_8776	0.42773	0.56207	2034.0	399.0	1.03812	GF_000120	0.3551	3.6598	26.0	0.097	870.0	dmag_8776	dmag_5586	0.16667	0.25
dmag_14237__dmag_8776	0.4351	0.52994	2034.0	399.0	1.37065	GF_000120	0.4418	2.1319	26.0	0.2072	885.0	dmag_8776	dmag_14237	0.16667	0.25
dmag_5580__dmag_8776	0.4351	0.52881	2034.0	399.0	1.39295	GF_000120	0.4569	2.2254	26.0	0.2053	885.0	dmag_8776	dmag_5580	0.16667	0.25
dmag_5585__dmag_5586	0.42478	0.56829	2034.0	399.0	1.01769	GF_000120	0.3805	2.6359	26.0	0.1444	864.0	dmag_5585	dmag_5586	0.16667	0.25
dmag_14237__dmag_5585	0.42478	0.51505	2034.0	399.0	1.35022	GF_000120	0.5086	8.3649	26.0	0.0608	864.0	dmag_5585	dmag_14237	0.16667	0.0
dmag_5580__dmag_5585	0.42478	0.50694	2034.0	399.0	1.37252	GF_000120	0.549	13.0237	26.0	0.0422	864.0	dmag_5585	dmag_5580	0.16667	0.0
dmag_14494__dmag_8776	0.43658	0.54054	2034.0	399.0	1.15527	GF_000120	0.4155	66.2204	27.0	0.0063	888.0	dmag_14494	dmag_8776	0.2	0.0
dmag_14494__dmag_5585	0.4292	0.54868	2034.0	399.0	1.13484	GF_000120	0.4531	1.7385	27.0	0.2606	873.0	dmag_14494	dmag_5585	0.2	1.0
dmag_14494__dmag_5586	0.4292	0.53723	2034.0	399.0	1.16359	GF_000120	0.4335	71.0445	27.0	0.0061	873.0	dmag_14494	dmag_5586	0.2	0.0
dmag_14237__dmag_14494	0.46903	0.50105	2034.0	399.0	1.49613	GF_000120	0.4087	77.843	27.0	0.0053	954.0	dmag_14494	dmag_14237	0.2	0.0
dmag_14494__dmag_5580	0.46903	0.49686	2034.0	399.0	1.51842	GF_000120	0.4269	77.395	27.0	0.0055	954.0	dmag_14494	dmag_5580	0.2	0.0
dmag_14494__dmag_15021	0.49558	0.48512	2034.0	399.0	1.59136	GF_000120	0.3655	11.479	28.0	0.0318	1008.0	dmag_15021	dmag_14494	0.02778	0.0
dmag_15021__dmag_8776	0.42625	0.50865	2034.0	399.0	1.73687	GF_000120	0.4038	3.0479	28.0	0.1325	867.0	dmag_15021	dmag_8776	0.02778	0.0625
dmag_15021__dmag_5585	0.41445	0.50059	2034.0	399.0	1.71644	GF_000120	0.4191	71.8955	28.0	0.0058	843.0	dmag_15021	dmag_5585	0.02778	0.0
dmag_15021__dmag_5586	0.41593	0.50946	2034.0	399.0	1.74519	GF_000120	0.3768	7.8583	28.0	0.0479	846.0	dmag_15021	dmag_5586	0.02778	0.0
dmag_14237__dmag_15021	0.4587	0.43944	2034.0	399.0	2.07773	GF_000120	0.5914	13.7627	28.0	0.043	933.0	dmag_15021	dmag_14237	0.02778	0.0
dmag_15021__dmag_5580	0.4587	0.44159	2034.0	399.0	2.10002	GF_000120	0.5883	4.2903	28.0	0.1371	933.0	dmag_15021	dmag_5580	0.02778	0.0625
dmag_14494__dmag_5466	0.51475	0.49284	2034.0	399.0	1.46935	GF_000120	0.4227	15.242	28.0	0.0277	1047.0	dmag_5466	dmag_14494	0.02778	0.0
dmag_5466__dmag_8776	0.43805	0.48934	2034.0	399.0	1.61486	GF_000120	0.4963	65.2896	28.0	0.0076	891.0	dmag_5466	dmag_8776	0.02778	0.0
dmag_5466__dmag_5585	0.42773	0.51494	2034.0	399.0	1.59443	GF_000120	0.4412	3.5187	28.0	0.1254	870.0	dmag_5466	dmag_5585	0.02778	0.0625
dmag_5466__dmag_5586	0.42625	0.52595	2034.0	399.0	1.62318	GF_000120	0.4774	1.8203	28.0	0.2623	867.0	dmag_5466	dmag_5586	0.02778	0.0625
dmag_14237__dmag_5466	0.46903	0.46541	2034.0	399.0	1.95572	GF_000120	0.6274	2.9157	28.0	0.2152	954.0	dmag_5466	dmag_14237	0.02778	0.0625
dmag_5466__dmag_5580	0.46903	0.46436	2034.0	399.0	1.97801	GF_000120	0.6472	3.0879	28.0	0.2096	954.0	dmag_5466	dmag_5580	0.02778	0.0625
dmag_14494__dmag_15017	0.30383	0.45955	2034.0	399.0	1.83278	GF_000120	0.5841	63.4651	28.0	0.0092	618.0	dmag_15017	dmag_14494	0.02778	0.0
dmag_15017__dmag_8776	0.27876	0.45503	2034.0	399.0	1.97829	GF_000120	0.5847	26.4846	28.0	0.0221	567.0	dmag_15017	dmag_8776	0.02778	0.0
dmag_15017__dmag_5585	0.27581	0.47237	2034.0	399.0	1.95786	GF_000120	0.6104	4.8437	28.0	0.126	561.0	dmag_15017	dmag_5585	0.02778	0.0625
dmag_15017__dmag_5586	0.26696	0.48619	2034.0	399.0	1.98661	GF_000120	0.5434	7.6844	28.0	0.0707	543.0	dmag_15017	dmag_5586	0.02778	0.0
dmag_14237__dmag_15017	0.28761	0.43248	2034.0	399.0	2.31915	GF_000120	0.7542	73.1946	28.0	0.0103	585.0	dmag_15017	dmag_14237	0.02778	0.0
dmag_15017__dmag_5580	0.28761	0.4359	2034.0	399.0	2.34144	GF_000120	0.7288	76.0411	28.0	0.0096	585.0	dmag_15017	dmag_5580	0.02778	0.0
dmag_14494__dmag_15016	0.41593	0.47281	2034.0	399.0	1.62198	GF_000120	0.5075	67.0384	28.0	0.0076	846.0	dmag_15016	dmag_14494	0.02778	0.0
dmag_15016__dmag_8776	0.38791	0.49683	2034.0	399.0	1.76749	GF_000120	0.5295	65.8874	28.0	0.008	789.0	dmag_15016	dmag_8776	0.02778	0.0
dmag_15016__dmag_5585	0.38496	0.49425	2034.0	399.0	1.74706	GF_000120	0.4502	17.3333	28.0	0.026	783.0	dmag_15016	dmag_5585	0.02778	0.0
dmag_15016__dmag_5586	0.37758	0.49089	2034.0	399.0	1.77581	GF_000120	0.5404	4.342	28.0	0.1245	768.0	dmag_15016	dmag_5586	0.02778	0.0625
dmag_14237__dmag_15016	0.39971	0.46617	2034.0	399.0	2.10835	GF_000120	0.7491	2.1706	28.0	0.3451	813.0	dmag_15016	dmag_14237	0.02778	0.0625
dmag_15016__dmag_5580	0.39971	0.46371	2034.0	399.0	2.13064	GF_000120	0.7375	2.7146	28.0	0.2717	813.0	dmag_15016	dmag_5580	0.02778	0.0625
dmag_14494__dmag_8784	0.49558	0.48413	2034.0	399.0	1.50582	GF_000120	0.4108	68.9557	28.0	0.006	1008.0	dmag_8784	dmag_14494	0.02778	0.0
dmag_8776__dmag_8784	0.4351	0.50508	2034.0	399.0	1.65133	GF_000120	0.4562	64.7545	28.0	0.007	885.0	dmag_8784	dmag_8776	0.02778	0.0
dmag_5585__dmag_8784	0.4233	0.51103	2034.0	399.0	1.6309	GF_000120	0.4952	1.824	28.0	0.2715	861.0	dmag_8784	dmag_5585	0.02778	0.0625
dmag_5586__dmag_8784	0.42183	0.54545	2034.0	399.0	1.65965	GF_000120	0.4061	1.5915	28.0	0.2552	858.0	dmag_8784	dmag_5586	0.02778	0.0625
dmag_14237__dmag_8784	0.4646	0.45714	2034.0	399.0	1.99219	GF_000120	0.6547	3.5898	28.0	0.1824	945.0	dmag_8784	dmag_14237	0.02778	0.0625
dmag_5580__dmag_8784	0.4646	0.46243	2034.0	399.0	2.01448	GF_000120	0.6318	3.0396	28.0	0.2079	945.0	dmag_8784	dmag_5580	0.02778	0.0625
dmag_14494__dmag_15020	0.48968	0.48695	2034.0	399.0	1.4905	GF_000120	0.3846	72.3992	28.0	0.0053	996.0	dmag_15020	dmag_14494	0.02778	0.0
dmag_15020__dmag_8776	0.43363	0.50454	2034.0	399.0	1.63601	GF_000120	0.4842	55.6382	28.0	0.0087	882.0	dmag_15020	dmag_8776	0.02778	0.0
dmag_15020__dmag_5585	0.42183	0.51515	2034.0	399.0	1.61558	GF_000120	0.4551	3.9247	28.0	0.116	858.0	dmag_15020	dmag_5585	0.02778	0.0625
dmag_15020__dmag_5586	0.42478	0.54514	2034.0	399.0	1.64434	GF_000120	0.409	2.5539	28.0	0.1602	864.0	dmag_15020	dmag_5586	0.02778	0.0625
dmag_14237__dmag_15020	0.46313	0.44798	2034.0	399.0	1.97687	GF_000120	0.6056	7.7253	28.0	0.0784	942.0	dmag_15020	dmag_14237	0.02778	0.0
dmag_15020__dmag_5580	0.46313	0.45011	2034.0	399.0	1.99916	GF_000120	0.5837	11.8249	28.0	0.0494	942.0	dmag_15020	dmag_5580	0.02778	0.0
dmag_15021__dmag_15129	0.43068	0.48402	2034.0	399.0	1.5892	GF_000120	0.4362	66.0647	29.0	0.0066	876.0	dmag_15129	dmag_15021	0.08333	0.0
dmag_15129__dmag_5466	0.44248	0.49222	2034.0	399.0	1.46719	GF_000120	0.5475	20.607	29.0	0.0266	900.0	dmag_15129	dmag_5466	0.08333	0.0
dmag_15017__dmag_15129	0.27729	0.47872	2034.0	399.0	1.83062	GF_000120	0.582	64.2407	29.0	0.0091	564.0	dmag_15129	dmag_15017	0.08333	0.0
dmag_15016__dmag_15129	0.38938	0.47601	2034.0	399.0	1.61982	GF_000120	0.5424	66.4969	29.0	0.0082	792.0	dmag_15129	dmag_15016	0.08333	0.0
dmag_15129__dmag_8784	0.44395	0.50609	2034.0	399.0	1.50366	GF_000120	0.4249	2.4022	29.0	0.1769	903.0	dmag_15129	dmag_8784	0.08333	0.2
dmag_15020__dmag_15129	0.44543	0.51766	2034.0	399.0	1.48834	GF_000120	0.4306	61.8179	29.0	0.007	906.0	dmag_15129	dmag_15020	0.08333	0.0
dmag_14494__dmag_15129	0.4351	0.51299	2034.0	399.0	1.5322	GF_000120	0.3775	74.4488	29.0	0.0051	885.0	dmag_15129	dmag_14494	0.08333	0.0
dmag_15129__dmag_8776	0.4174	0.48528	2034.0	399.0	1.67771	GF_000120	0.5411	62.9136	29.0	0.0086	849.0	dmag_15129	dmag_8776	0.08333	0.0
dmag_15129__dmag_5585	0.40855	0.50421	2034.0	399.0	1.65727	GF_000120	0.4736	2.9303	29.0	0.1616	831.0	dmag_15129	dmag_5585	0.08333	0.2
dmag_15129__dmag_5586	0.41003	0.53597	2034.0	399.0	1.68603	GF_000120	0.4192	4.9146	29.0	0.0853	834.0	dmag_15129	dmag_5586	0.08333	0.2
dmag_14237__dmag_15129	0.43068	0.47831	2034.0	399.0	2.01856	GF_000120	0.57	3.4914	29.0	0.1633	876.0	dmag_15129	dmag_14237	0.08333	0.2
dmag_15129__dmag_5580	0.43068	0.47603	2034.0	399.0	2.04086	GF_000120	0.5558	3.2949	29.0	0.1687	876.0	dmag_15129	dmag_5580	0.08333	0.2
dmag_14069__dmag_15129	0.42183	0.41841	2034.0	399.0	1.84261	GF_000120	0.7395	5.2103	30.0	0.1419	858.0	dmag_14069	dmag_15129	0.02564	0.0
dmag_14069__dmag_15021	0.46313	0.42781	2034.0	399.0	2.24775	GF_000120	0.6023	2.7201	30.0	0.2214	942.0	dmag_14069	dmag_15021	0.02564	0.06667
dmag_14069__dmag_5466	0.51327	0.41762	2034.0	399.0	2.12574	GF_000120	0.6173	15.0138	30.0	0.0411	1044.0	dmag_14069	dmag_5466	0.02564	0.0
dmag_14069__dmag_15017	0.30826	0.39872	2034.0	399.0	2.48917	GF_000120	0.7621	24.7364	30.0	0.0308	627.0	dmag_14069	dmag_15017	0.02564	0.0
dmag_14069__dmag_15016	0.4174	0.42403	2034.0	399.0	2.27837	GF_000120	0.6831	22.1729	30.0	0.0308	849.0	dmag_14069	dmag_15016	0.02564	0.0
dmag_14069__dmag_8784	0.47198	0.42812	2034.0	399.0	2.16221	GF_000120	0.6057	65.0151	30.0	0.0093	960.0	dmag_14069	dmag_8784	0.02564	0.0
dmag_14069__dmag_15020	0.46165	0.45048	2034.0	399.0	2.14689	GF_000120	0.6483	3.2338	30.0	0.2005	939.0	dmag_14069	dmag_15020	0.02564	0.06667
dmag_14069__dmag_14494	0.44985	0.42404	2034.0	399.0	2.19075	GF_000120	0.6557	68.6919	30.0	0.0095	915.0	dmag_14069	dmag_14494	0.02564	0.0
dmag_14069__dmag_8776	0.4233	0.47967	2034.0	399.0	2.33626	GF_000120	0.6043	4.7488	30.0	0.1273	861.0	dmag_14069	dmag_8776	0.02564	0.06667
dmag_14069__dmag_5585	0.41298	0.44167	2034.0	399.0	2.31582	GF_000120	0.7502	6.6317	30.0	0.1131	840.0	dmag_14069	dmag_5585	0.02564	0.0
dmag_14069__dmag_5586	0.4056	0.47152	2034.0	399.0	2.34458	GF_000120	0.5545	4.3947	30.0	0.1262	825.0	dmag_14069	dmag_5586	0.02564	0.06667
dmag_14069__dmag_14237	0.45575	0.44984	2034.0	399.0	2.67711	GF_000120	0.5941	8.508	30.0	0.0698	927.0	dmag_14069	dmag_14237	0.02564	0.0
dmag_14069__dmag_5580	0.46608	0.45042	2034.0	399.0	2.69941	GF_000120	0.5836	3.4326	30.0	0.17	948.0	dmag_14069	dmag_5580	0.02564	0.06667
dmag_15129__dmag_9044	0.36726	0.4498	2034.0	399.0	2.05133	GF_000120	0.6252	72.1205	30.0	0.0087	747.0	dmag_9044	dmag_15129	0.02564	0.0
dmag_15021__dmag_9044	0.37168	0.46825	2034.0	399.0	2.45648	GF_000120	0.5467	77.6714	30.0	0.007	756.0	dmag_9044	dmag_15021	0.02564	0.0
dmag_5466__dmag_9044	0.38496	0.47254	2034.0	399.0	2.33447	GF_000120	0.5528	6.0483	30.0	0.0914	783.0	dmag_9044	dmag_5466	0.02564	0.0
dmag_15017__dmag_9044	0.24779	0.44643	2034.0	399.0	2.6979	GF_000120	0.6801	6.5312	30.0	0.1041	504.0	dmag_9044	dmag_15017	0.02564	0.0
dmag_15016__dmag_9044	0.35398	0.4625	2034.0	399.0	2.4871	GF_000120	0.5765	3.5642	30.0	0.1617	720.0	dmag_9044	dmag_15016	0.02564	0.06667
dmag_8784__dmag_9044	0.38201	0.45302	2034.0	399.0	2.37094	GF_000120	0.6085	2.2554	30.0	0.2698	777.0	dmag_9044	dmag_8784	0.02564	0.06667
dmag_15020__dmag_9044	0.37316	0.45455	2034.0	399.0	2.35562	GF_000120	0.609	5.9323	30.0	0.1027	759.0	dmag_9044	dmag_15020	0.02564	0.0
dmag_14494__dmag_9044	0.37906	0.44877	2034.0	399.0	2.39947	GF_000120	0.744	2.7299	30.0	0.2725	771.0	dmag_9044	dmag_14494	0.02564	0.06667
dmag_8776__dmag_9044	0.37463	0.43832	2034.0	399.0	2.54498	GF_000120	0.7179	70.467	30.0	0.0102	762.0	dmag_9044	dmag_8776	0.02564	0.0
dmag_5585__dmag_9044	0.37168	0.42593	2034.0	399.0	2.52455	GF_000120	0.7634	4.3602	30.0	0.1751	756.0	dmag_9044	dmag_5585	0.02564	0.06667
dmag_5586__dmag_9044	0.36578	0.45565	2034.0	399.0	2.5533	GF_000120	0.6282	5.6975	30.0	0.1103	744.0	dmag_9044	dmag_5586	0.02564	0.0
dmag_14237__dmag_9044	0.38201	0.43243	2034.0	399.0	2.88584	GF_000120	0.7099	70.8724	30.0	0.01	777.0	dmag_9044	dmag_14237	0.02564	0.0
dmag_5580__dmag_9044	0.38201	0.43758	2034.0	399.0	2.90813	GF_000120	0.6749	73.0032	30.0	0.0092	777.0	dmag_9044	dmag_5580	0.02564	0.0
dmag_15129__dmag_7780	0.36431	0.46154	2034.0	399.0	1.82376	GF_000120	0.5856	75.5343	30.0	0.0078	741.0	dmag_7780	dmag_15129	0.02564	0.0
dmag_15021__dmag_7780	0.35251	0.46025	2034.0	399.0	2.2289	GF_000120	0.5566	75.5569	30.0	0.0074	717.0	dmag_7780	dmag_15021	0.02564	0.0
dmag_5466__dmag_7780	0.35988	0.46858	2034.0	399.0	2.10689	GF_000120	0.6243	3.7826	30.0	0.165	732.0	dmag_7780	dmag_5466	0.02564	0.06667
dmag_15017__dmag_7780	0.22124	0.46444	2034.0	399.0	2.47032	GF_000120	0.6666	11.1346	30.0	0.0599	450.0	dmag_7780	dmag_15017	0.02564	0.0
dmag_15016__dmag_7780	0.33333	0.46165	2034.0	399.0	2.25952	GF_000120	0.6357	2.6344	30.0	0.2413	678.0	dmag_7780	dmag_15016	0.02564	0.06667
dmag_7780__dmag_8784	0.35988	0.47541	2034.0	399.0	2.14336	GF_000120	0.5585	7.5696	30.0	0.0738	732.0	dmag_7780	dmag_8784	0.02564	0.0
dmag_15020__dmag_7780	0.35841	0.47188	2034.0	399.0	2.12805	GF_000120	0.5957	4.7346	30.0	0.1258	729.0	dmag_7780	dmag_15020	0.02564	0.06667
dmag_14494__dmag_7780	0.35988	0.46311	2034.0	399.0	2.1719	GF_000120	0.6663	2.383	30.0	0.2796	732.0	dmag_7780	dmag_14494	0.02564	0.06667
dmag_7780__dmag_8776	0.35841	0.45953	2034.0	399.0	2.31741	GF_000120	0.6213	4.0744	30.0	0.1525	729.0	dmag_7780	dmag_8776	0.02564	0.06667
dmag_5585__dmag_7780	0.35841	0.45542	2034.0	399.0	2.29697	GF_000120	0.6936	2.6382	30.0	0.2629	729.0	dmag_7780	dmag_5585	0.02564	0.06667
dmag_5586__dmag_7780	0.35841	0.47462	2034.0	399.0	2.32573	GF_000120	0.5491	20.8495	30.0	0.0263	729.0	dmag_7780	dmag_5586	0.02564	0.0
dmag_14237__dmag_7780	0.36136	0.42313	2034.0	399.0	2.65826	GF_000120	0.7828	68.3088	30.0	0.0115	735.0	dmag_7780	dmag_14237	0.02564	0.0
dmag_5580__dmag_7780	0.36136	0.42313	2034.0	399.0	2.68056	GF_000120	0.7749	66.4309	30.0	0.0117	735.0	dmag_7780	dmag_5580	0.02564	0.0
dmag_1496__dmag_1542	0.5431	0.59127	2784.0	1485.0	0.63799	GF_000887	0.3539	57.8336	3.0	0.0061	1512.0	dmag_1496	dmag_1542	1.0	0.0
dmag_1496__dmag_3723	0.62716	0.52806	2784.0	1485.0	0.95152	GF_000887	0.466	57.7757	4.0	0.0081	1746.0	dmag_3723	dmag_1496	0.5	0.0
dmag_1542__dmag_3723	0.53556	0.51442	2784.0	1485.0	1.08451	GF_000887	0.5298	38.5829	4.0	0.0137	1491.0	dmag_3723	dmag_1542	0.5	0.0
dmag_6145__dmag_9784	1.0	0.99806	516.0	516.0	0.00568	GF_001676	0.003	0.0	2.0	99.0	516.0	dmag_6145	dmag_9784	1.0	0.0
dmag_10799__dmag_16218	0.53497	0.98693	858.0	459.0	0.00684	GF_001132	0.0032	0.0374	3.0	0.0849	459.0	dmag_16218	dmag_10799	1.0	1.0
dmag_16218__dmag_9645	1.0	0.98951	858.0	459.0	0.02762	GF_001132	0.0117	0.0091	4.0	1.2949	858.0	dmag_9645	dmag_16218	0.5	0.5
dmag_10799__dmag_9645	0.53497	0.98475	858.0	459.0	0.02078	GF_001132	0.0094	0.0312	4.0	0.3011	459.0	dmag_9645	dmag_10799	0.5	0.5
dmag_13670__dmag_9983	1.0	0.98986	1479.0	1479.0	0.00803	GF_001251	0.0047	0.0321	2.0	0.1465	1479.0	dmag_9983	dmag_13670	1.0	1.0
dmag_16156__dmag_8244	1.0	1.0	396.0	396.0	0.0	GF_001812	0.0	0.0	2.0	0.4849	396.0	dmag_8244	dmag_16156	1.0	0.0
dmag_8265__dmag_8266	0.60345	0.64354	1218.0	726.0	0.6214	GF_001103	0.2974	1.7109	3.0	0.1738	735.0	dmag_8265	dmag_8266	1.0	1.0
dmag_15867__dmag_8265	0.60837	0.4332	1218.0	726.0	1.65464	GF_001103	0.8065	63.6168	4.0	0.0127	741.0	dmag_15867	dmag_8265	0.5	0.0
dmag_15867__dmag_8266	0.59606	0.41736	1218.0	726.0	1.8369	GF_001103	0.8331	30.3529	4.0	0.0274	726.0	dmag_15867	dmag_8266	0.5	0.0
dmag_10543__dmag_8777	0.68577	0.52381	1623.0	1113.0	0.97944	GF_001208	0.5446	75.3611	2.0	0.0072	1113.0	dmag_10543	dmag_8777	1.0	0.0
dmag_12302__dmag_2724	1.0	0.99634	546.0	546.0	0.00541	GF_001426	0.0024	0.009	2.0	0.2609	546.0	dmag_2724	dmag_12302	1.0	1.0
dmag_15254__dmag_8485	0.9329	0.65768	3219.0	3003.0	0.56093	GF_001737	0.277	2.5554	2.0	0.1084	3003.0	dmag_15254	dmag_8485	1.0	1.0
dmag_14604__dmag_6630	0.832	0.99519	750.0	570.0	0.0	GF_000965	0.0	0.026	3.0	0.001	624.0	dmag_6630	dmag_14604	1.0	1.0
dmag_3159__dmag_6630	0.76	0.47018	750.0	570.0	1.55197	GF_000965	0.7686	56.0165	4.0	0.0137	570.0	dmag_3159	dmag_6630	0.5	0.0
dmag_14604__dmag_3159	0.76	0.46842	750.0	570.0	1.55197	GF_000965	0.7694	54.943	4.0	0.014	570.0	dmag_3159	dmag_14604	0.5	0.0
dmag_13157__dmag_16277	0.70117	0.98413	1797.0	930.0	0.02513	GF_001120	0.01	0.0191	3.0	0.5228	1260.0	dmag_13157	dmag_16277	1.0	1.0
dmag_13157__dmag_9099	0.51753	0.5957	1797.0	930.0	0.59137	GF_001120	0.3225	8.4176	4.0	0.0383	930.0	dmag_9099	dmag_13157	0.5	0.0
dmag_16277__dmag_9099	0.51753	0.59677	1797.0	930.0	0.59171	GF_001120	0.3237	7.2444	4.0	0.0447	930.0	dmag_9099	dmag_16277	0.5	0.0
dmag_11829__dmag_4794	1.0	0.76957	447.0	447.0	0.2508	GF_001570	0.1282	1.3746	2.0	0.0933	447.0	dmag_4794	dmag_11829	1.0	1.0
dmag_10984__dmag_3126	0.12273	0.48966	7089.0	870.0	1.20523	GF_001942	0.7346	8.1742	2.0	0.0899	870.0	dmag_10984	dmag_3126	1.0	0.0
dmag_12007__dmag_7476	0.59223	0.35289	5871.0	2292.0	1.96102	GF_000821	1.1046	64.2476	3.0	0.0172	3477.0	dmag_7476	dmag_12007	1.0	0.0
dmag_379__dmag_7476	0.39857	0.3359	5871.0	2292.0	3.41445	GF_000821	1.6573	69.0082	4.0	0.024	2340.0	dmag_379	dmag_7476	0.5	0.0
dmag_12007__dmag_379	0.56362	0.35902	5871.0	2292.0	2.03849	GF_000821	1.2201	59.9788	4.0	0.0203	3309.0	dmag_379	dmag_12007	0.5	0.0
dmag_13783__dmag_5172	0.33333	0.52063	945.0	312.0	1.07287	GF_000819	0.6242	6.1925	3.0	0.1008	315.0	dmag_13783	dmag_5172	1.0	0.0
dmag_13783__dmag_365	0.33016	0.48718	945.0	312.0	1.17288	GF_000819	0.6954	8.9889	4.0	0.0774	312.0	dmag_365	dmag_13783	0.5	0.0
dmag_365__dmag_5172	0.33651	0.44654	945.0	312.0	1.82779	GF_000819	0.8531	67.8871	4.0	0.0126	318.0	dmag_365	dmag_5172	0.5	0.0
dmag_14668__dmag_2177	0.69627	0.79592	1689.0	189.0	0.36496	GF_000427	0.0215	0.071	6.0	0.3032	1176.0	dmag_2177	dmag_14668	1.0	1.0
dmag_13986__dmag_2177	0.26643	0.90444	1689.0	189.0	0.4514	GF_000427	0.2519	0.3929	7.0	0.6412	450.0	dmag_13986	dmag_2177	0.5	0.5
dmag_13986__dmag_14668	0.26643	0.89333	1689.0	189.0	0.27373	GF_000427	0.2597	0.5126	7.0	0.5066	450.0	dmag_13986	dmag_14668	0.5	0.5
dmag_13973__dmag_13986	0.23268	0.88041	1689.0	189.0	0.16302	GF_000427	0.2723	0.5021	8.0	0.5423	393.0	dmag_13973	dmag_13986	0.33333	0.33333
dmag_13973__dmag_2177	0.30728	0.96724	1689.0	189.0	0.30084	GF_000427	0.0232	0.0356	8.0	0.6501	519.0	dmag_13973	dmag_2177	0.33333	0.33333
dmag_13973__dmag_14668	0.30728	0.96532	1689.0	189.0	0.12318	GF_000427	0.0161	0.0154	8.0	1.0457	519.0	dmag_13973	dmag_14668	0.33333	0.33333
dmag_13973__dmag_16101	0.1865	0.96508	1689.0	189.0	0.07379	GF_000427	0.0581	0.0697	9.0	0.8333	315.0	dmag_16101	dmag_13973	0.25	0.25
dmag_13986__dmag_16101	0.14565	0.78455	1689.0	189.0	0.22434	GF_000427	0.3419	0.7379	9.0	0.4634	246.0	dmag_16101	dmag_13986	0.25	0.25
dmag_16101__dmag_2177	0.38544	0.80952	1689.0	189.0	0.36217	GF_000427	0.0628	0.1308	9.0	0.4801	651.0	dmag_16101	dmag_2177	0.25	0.25
dmag_14668__dmag_16101	0.38899	0.88737	1689.0	189.0	0.1845	GF_000427	0.0553	0.1042	9.0	0.5303	657.0	dmag_16101	dmag_14668	0.25	0.25
dmag_16101__dmag_16763	0.26998	0.38596	1689.0	189.0	2.06158	GF_000427	2.3658	1.4271	10.0	1.6578	456.0	dmag_16763	dmag_16101	0.2	0.25
dmag_13973__dmag_16763	0.24867	0.37619	1689.0	189.0	2.08797	GF_000427	1.7995	1.5283	10.0	1.1775	420.0	dmag_16763	dmag_13973	0.2	0.25
dmag_13986__dmag_16763	0.24334	0.37226	1689.0	189.0	2.23853	GF_000427	1.4421	68.0531	10.0	0.0212	411.0	dmag_16763	dmag_13986	0.2	0.0
dmag_16763__dmag_2177	0.47425	0.33333	1689.0	189.0	2.37635	GF_000427	1.6223	1.2271	10.0	1.322	801.0	dmag_16763	dmag_2177	0.2	0.25
dmag_14668__dmag_16763	0.54529	0.3355	1689.0	189.0	2.19868	GF_000427	1.8574	1.4522	10.0	1.279	921.0	dmag_16763	dmag_14668	0.2	0.25
dmag_8296__dmag_8297	0.90328	0.70937	1737.0	1530.0	0.36285	GF_001105	0.1871	1.7843	3.0	0.1049	1569.0	dmag_8296	dmag_8297	1.0	1.0
dmag_10510__dmag_8296	0.91883	0.5119	1737.0	1530.0	1.1166	GF_001105	0.5237	65.0865	4.0	0.008	1596.0	dmag_10510	dmag_8296	0.5	0.0
dmag_10510__dmag_8297	0.88083	0.52026	1737.0	1530.0	1.08389	GF_001105	0.5155	65.636	4.0	0.0079	1530.0	dmag_10510	dmag_8297	0.5	0.0
dmag_11876__dmag_9620	0.66102	0.98974	885.0	585.0	0.02608	GF_001891	0.0122	0.0001	2.0	99.0	585.0	dmag_9620	dmag_11876	1.0	0.0
dmag_6022__dmag_9540	0.50926	0.97071	1944.0	105.0	0.05509	GF_000315	0.0	0.0	8.0	99.0	990.0	dmag_6022	dmag_9540	1.0	0.0
dmag_10701__dmag_9473	0.46759	0.9582	1944.0	105.0	0.04603	GF_000315	0.0	0.0	9.0	2.0977	909.0	dmag_10701	dmag_9473	1.0	0.0
dmag_13409__dmag_16654	0.35185	0.8231	1944.0	105.0	0.31703	GF_000315	0.8251	12.605	10.0	0.0655	684.0	dmag_16654	dmag_13409	1.0	0.0
dmag_13681__dmag_16654	0.37809	0.85034	1944.0	105.0	0.24534	GF_000315	0.3465	0.2475	11.0	1.3999	735.0	dmag_13681	dmag_16654	0.5	0.5
dmag_13409__dmag_13681	0.3858	0.90267	1944.0	105.0	0.15809	GF_000315	1.1158	2.7301	11.0	0.4087	750.0	dmag_13681	dmag_13409	0.5	0.5
dmag_10701__dmag_13681	0.44907	0.95762	1944.0	105.0	0.05949	GF_000315	0.0135	0.0001	12.0	99.0	873.0	dmag_10701	dmag_13681	0.16667	0.0
dmag_10701__dmag_16654	0.24846	0.86749	1944.0	105.0	0.27698	GF_000315	0.3198	0.254	12.0	1.2592	483.0	dmag_10701	dmag_16654	0.16667	0.5
dmag_10701__dmag_13409	0.22222	0.81713	1944.0	105.0	0.18972	GF_000315	0.867	66.1715	12.0	0.0131	432.0	dmag_10701	dmag_13409	0.16667	0.0
dmag_13681__dmag_9473	0.3858	0.93867	1944.0	105.0	0.08055	GF_000315	0.0135	0.0001	12.0	99.0	750.0	dmag_9473	dmag_13681	0.16667	0.0
dmag_16654__dmag_9473	0.18519	0.8	1944.0	105.0	0.29804	GF_000315	0.3198	0.254	12.0	1.2592	360.0	dmag_9473	dmag_16654	0.16667	0.5
dmag_13409__dmag_9473	0.15895	0.71845	1944.0	105.0	0.21078	GF_000315	0.867	66.1715	12.0	0.0131	309.0	dmag_9473	dmag_13409	0.16667	0.0
dmag_10701__dmag_6022	0.33951	0.75606	1944.0	105.0	0.46645	GF_000315	0.1844	0.8074	13.0	0.2284	660.0	dmag_6022	dmag_10701	0.1	0.125
dmag_6022__dmag_9473	0.33951	0.75606	1944.0	105.0	0.48751	GF_000315	0.1844	0.8074	13.0	0.2284	660.0	dmag_6022	dmag_9473	0.1	0.125
dmag_13681__dmag_6022	0.28549	0.73514	1944.0	105.0	0.4816	GF_000315	0.2082	0.7811	13.0	0.2666	555.0	dmag_6022	dmag_13681	0.1	0.125
dmag_16654__dmag_6022	0.08796	0.54386	1944.0	105.0	0.69909	GF_000315	0.568	1.2191	13.0	0.4659	171.0	dmag_6022	dmag_16654	0.1	0.125
dmag_13409__dmag_6022	0.06173	0.375	1944.0	105.0	0.61183	GF_000315	0.9769	67.4477	13.0	0.0145	120.0	dmag_6022	dmag_13409	0.1	0.0
dmag_10701__dmag_9540	0.5	0.73868	1944.0	105.0	0.44066	GF_000315	0.1844	0.8074	13.0	0.2284	972.0	dmag_9540	dmag_10701	0.1	0.125
dmag_9473__dmag_9540	0.43673	0.73734	1944.0	105.0	0.46172	GF_000315	0.1844	0.8074	13.0	0.2284	849.0	dmag_9540	dmag_9473	0.1	0.125
dmag_13681__dmag_9540	0.60802	0.75042	1944.0	105.0	0.45581	GF_000315	0.2082	0.7811	13.0	0.2666	1182.0	dmag_9540	dmag_13681	0.1	0.125
dmag_16654__dmag_9540	0.37654	0.64208	1944.0	105.0	0.6733	GF_000315	0.568	1.2191	13.0	0.4659	732.0	dmag_9540	dmag_16654	0.1	0.125
dmag_13409__dmag_9540	0.38426	0.70013	1944.0	105.0	0.58604	GF_000315	0.9769	67.4477	13.0	0.0145	747.0	dmag_9540	dmag_13409	0.1	0.0
dmag_13099__dmag_6022	0.32562	0.44234	1944.0	105.0	1.7385	GF_000315	1.0068	63.812	14.0	0.0158	633.0	dmag_13099	dmag_6022	0.14286	0.0
dmag_13099__dmag_9540	0.36265	0.41986	1944.0	105.0	1.71271	GF_000315	1.0068	63.8119	14.0	0.0158	705.0	dmag_13099	dmag_9540	0.14286	0.0
dmag_10701__dmag_13099	0.35957	0.42775	1944.0	105.0	1.81796	GF_000315	1.1925	65.9234	14.0	0.0181	699.0	dmag_13099	dmag_10701	0.14286	0.0
dmag_13099__dmag_9473	0.35957	0.42918	1944.0	105.0	1.83902	GF_000315	1.1925	65.9233	14.0	0.0181	699.0	dmag_13099	dmag_9473	0.14286	0.0
dmag_13099__dmag_13681	0.3071	0.42379	1944.0	105.0	1.8331	GF_000315	1.1206	65.6613	14.0	0.0171	597.0	dmag_13099	dmag_13681	0.14286	0.0
dmag_13099__dmag_16654	0.1142	0.35586	1944.0	105.0	2.05059	GF_000315	1.4747	60.9595	14.0	0.0242	222.0	dmag_13099	dmag_16654	0.14286	0.0
dmag_13099__dmag_13409	0.08951	0.33333	1944.0	105.0	1.96334	GF_000315	12.6345	33.4427	14.0	0.3778	174.0	dmag_13099	dmag_13409	0.14286	0.0
dmag_15471__dmag_6746	0.99659	0.97831	879.0	849.0	0.02725	GF_000990	0.0143	0.0523	3.0	0.2727	876.0	dmag_15471	dmag_6746	1.0	1.0
dmag_15471__dmag_3914	0.96587	0.89635	879.0	849.0	0.14773	GF_000990	0.0739	0.2461	4.0	0.3004	849.0	dmag_3914	dmag_15471	0.5	0.5
dmag_3914__dmag_6746	0.96587	0.8881	879.0	849.0	0.1526	GF_000990	0.078	0.2746	4.0	0.284	849.0	dmag_3914	dmag_6746	0.5	0.5
dmag_10627__dmag_13340	0.30281	0.99228	7272.0	2202.0	0.00963	GF_001932	0.0044	0.0176	2.0	0.2503	2202.0	dmag_10627	dmag_13340	1.0	1.0
dmag_13674__dmag_7603	0.66928	0.42044	2676.0	1713.0	1.84083	GF_000679	0.817	66.9065	4.0	0.0122	1791.0	dmag_13674	dmag_7603	1.0	0.0
dmag_16502__dmag_2197	0.68834	0.45277	2676.0	1713.0	1.38354	GF_000679	0.7011	65.3089	5.0	0.0107	1842.0	dmag_2197	dmag_16502	1.0	0.0
dmag_13674__dmag_2197	0.67713	0.43433	2676.0	1713.0	1.74148	GF_000679	0.7943	65.0188	6.0	0.0122	1812.0	dmag_13674	dmag_2197	0.25	0.0
dmag_13674__dmag_16502	0.69619	0.44391	2676.0	1713.0	1.91095	GF_000679	0.8126	67.0807	6.0	0.0121	1863.0	dmag_13674	dmag_16502	0.25	0.0
dmag_2197__dmag_7603	0.66143	0.4452	2676.0	1713.0	1.74829	GF_000679	0.7912	64.7176	6.0	0.0122	1770.0	dmag_7603	dmag_2197	0.25	0.0
dmag_16502__dmag_7603	0.69955	0.4188	2676.0	1713.0	1.91776	GF_000679	0.8831	67.0327	6.0	0.0132	1872.0	dmag_7603	dmag_16502	0.25	0.0
dmag_11758__dmag_1753	1.0	0.99103	669.0	669.0	0.02206	GF_001335	0.0102	0.006	2.0	1.704	669.0	dmag_1753	dmag_11758	1.0	1.0
dmag_8556__dmag_9778	1.0	1.0	663.0	663.0	0.0	GF_001829	0.0	0.0	2.0	0.4724	663.0	dmag_8556	dmag_9778	1.0	0.0
dmag_1261__dmag_5113	0.79046	0.5783	1446.0	870.0	0.75278	GF_000879	0.2901	65.283	3.0	0.0044	1143.0	dmag_1261	dmag_5113	1.0	0.0
dmag_1261__dmag_15243	0.63485	0.42702	1446.0	870.0	1.91572	GF_000879	0.8118	74.7019	4.0	0.0109	918.0	dmag_15243	dmag_1261	0.5	0.0
dmag_15243__dmag_5113	0.60166	0.4	1446.0	870.0	2.20475	GF_000879	0.9191	65.6184	4.0	0.014	870.0	dmag_15243	dmag_5113	0.5	0.0
dmag_11273__dmag_11863	0.15625	0.91111	1440.0	225.0	0.15021	GF_001953	0.0756	0.19	2.0	0.3976	225.0	dmag_11273	dmag_11863	1.0	1.0
dmag_16064__dmag_16067	0.8906	1.0	1755.0	1563.0	0.0	GF_001460	0.0	0.0	2.0	0.4815	1563.0	dmag_16064	dmag_16067	1.0	0.0
dmag_14728__dmag_2541	0.109	0.80204	6303.0	636.0	0.22165	GF_000542	0.1197	0.7026	5.0	0.1703	687.0	dmag_2541	dmag_14728	1.0	1.0
dmag_2541__dmag_5898	0.10376	0.61621	6303.0	636.0	0.64657	GF_000542	0.3787	4.412	6.0	0.0858	654.0	dmag_5898	dmag_2541	0.5	0.5
dmag_14728__dmag_5898	0.10376	0.62385	6303.0	636.0	0.64908	GF_000542	0.38	2.1438	6.0	0.1773	654.0	dmag_5898	dmag_14728	0.5	0.5
dmag_5898__dmag_5963	0.10281	0.57099	6303.0	636.0	0.82166	GF_000542	0.4886	2.0776	7.0	0.2352	648.0	dmag_5963	dmag_5898	0.33333	0.33333
dmag_2541__dmag_5963	0.10757	0.58997	6303.0	636.0	0.76658	GF_000542	0.4253	1.9775	7.0	0.2151	678.0	dmag_5963	dmag_2541	0.33333	0.33333
dmag_14728__dmag_5963	0.10757	0.58702	6303.0	636.0	0.76909	GF_000542	0.4372	2.0946	7.0	0.2087	678.0	dmag_5963	dmag_14728	0.33333	0.33333
dmag_11974__dmag_5963	0.10995	0.3925	6303.0	636.0	1.87735	GF_000542	0.9939	42.3387	8.0	0.0235	693.0	dmag_11974	dmag_5963	0.25	0.0
dmag_11974__dmag_5898	0.10281	0.37963	6303.0	636.0	1.98874	GF_000542	1.2171	59.9881	8.0	0.0203	648.0	dmag_11974	dmag_5898	0.25	0.0
dmag_11974__dmag_2541	0.10709	0.41185	6303.0	636.0	1.93366	GF_000542	0.9715	70.6296	8.0	0.0138	675.0	dmag_11974	dmag_2541	0.25	0.0
dmag_11974__dmag_14728	0.26844	0.38239	6303.0	636.0	1.93617	GF_000542	0.9526	66.1417	8.0	0.0144	1692.0	dmag_11974	dmag_14728	0.25	0.0
dmag_15121__dmag_8782	1.0	0.99294	708.0	708.0	0.00827	GF_001850	0.0041	0.0142	2.0	0.2895	708.0	dmag_8782	dmag_15121	1.0	1.0
dmag_15213__dmag_15614	0.96632	0.99258	3207.0	3099.0	0.00481	GF_001336	0.0027	0.0208	2.0	0.1292	3099.0	dmag_15213	dmag_15614	1.0	1.0
dmag_2360__dmag_607	0.23103	0.49758	2688.0	222.0	0.97352	GF_000029	0.6122	14.4534	31.0	0.0424	621.0	dmag_2360	dmag_607	1.0	0.0
dmag_10635__dmag_8311	0.20871	0.41355	2688.0	222.0	1.90808	GF_000029	1.2744	72.6488	32.0	0.0175	561.0	dmag_10635	dmag_8311	1.0	0.0
dmag_1961__dmag_655	0.24777	0.51051	2688.0	222.0	0.87695	GF_000029	0.6373	61.1347	33.0	0.0104	666.0	dmag_1961	dmag_655	1.0	0.0
dmag_11338__dmag_1961	0.23103	0.41546	2688.0	222.0	1.82582	GF_000029	1.1552	3.9316	34.0	0.2938	621.0	dmag_1961	dmag_11338	0.5	1.0
dmag_11338__dmag_655	0.22879	0.41626	2688.0	222.0	1.79741	GF_000029	1.4379	77.2846	34.0	0.0186	615.0	dmag_655	dmag_11338	0.5	0.0
dmag_10635__dmag_1961	0.22098	0.46296	2688.0	222.0	2.05889	GF_000029	1.6781	56.7832	35.0	0.0296	594.0	dmag_10635	dmag_1961	0.16667	0.0
dmag_10635__dmag_655	0.2154	0.44041	2688.0	222.0	2.03048	GF_000029	1.4973	7.8274	35.0	0.1913	579.0	dmag_10635	dmag_655	0.16667	0.0
dmag_10635__dmag_11338	0.23772	0.42879	2688.0	222.0	2.13193	GF_000029	1.2525	62.2108	35.0	0.0201	639.0	dmag_10635	dmag_11338	0.16667	0.0
dmag_1961__dmag_8311	0.21205	0.42456	2688.0	222.0	2.38999	GF_000029	1.1926	76.3263	35.0	0.0156	570.0	dmag_8311	dmag_1961	0.16667	0.0
dmag_655__dmag_8311	0.22656	0.40887	2688.0	222.0	2.36159	GF_000029	1.3762	4.5018	35.0	0.3057	609.0	dmag_8311	dmag_655	0.16667	0.5
dmag_11338__dmag_8311	0.21763	0.3812	2688.0	222.0	2.46304	GF_000029	1.5909	4.9392	35.0	0.3221	585.0	dmag_8311	dmag_11338	0.16667	0.5
dmag_10635__dmag_2360	0.2154	0.42142	2688.0	222.0	2.17875	GF_000029	1.086	3.1205	36.0	0.348	579.0	dmag_2360	dmag_10635	0.1	0.2
dmag_2360__dmag_8311	0.21205	0.3807	2688.0	222.0	2.50985	GF_000029	1.2831	28.6611	36.0	0.0448	570.0	dmag_2360	dmag_8311	0.1	0.0
dmag_1961__dmag_2360	0.22991	0.42233	2688.0	222.0	1.87263	GF_000029	1.1704	94.9284	36.0	0.0123	618.0	dmag_2360	dmag_1961	0.1	0.0
dmag_2360__dmag_655	0.23996	0.40465	2688.0	222.0	1.84423	GF_000029	1.1872	81.2254	36.0	0.0146	645.0	dmag_2360	dmag_655	0.1	0.0
dmag_11338__dmag_2360	0.22768	0.44118	2688.0	222.0	1.94568	GF_000029	1.1167	2.6966	36.0	0.4141	612.0	dmag_2360	dmag_11338	0.1	0.2
dmag_10635__dmag_607	0.21205	0.48596	2688.0	222.0	1.92968	GF_000029	0.8873	94.9091	36.0	0.0093	570.0	dmag_607	dmag_10635	0.1	0.0
dmag_607__dmag_8311	0.20982	0.41312	2688.0	222.0	2.26078	GF_000029	1.3427	19.6388	36.0	0.0684	564.0	dmag_607	dmag_8311	0.1	0.0
dmag_1961__dmag_607	0.22768	0.45425	2688.0	222.0	1.62356	GF_000029	7.4148	0.0749	36.0	99.0	612.0	dmag_607	dmag_1961	0.1	0.2
dmag_607__dmag_655	0.23103	0.44444	2688.0	222.0	1.59515	GF_000029	19.9764	0.7953	36.0	25.1193	621.0	dmag_607	dmag_655	0.1	0.2
dmag_11338__dmag_607	0.22321	0.42667	2688.0	222.0	1.69661	GF_000029	1.1819	4.0373	36.0	0.2927	600.0	dmag_607	dmag_11338	0.1	0.2
dmag_6374__dmag_8360	0.23214	0.46314	2688.0	222.0	1.38516	GF_000029	0.7725	71.3994	37.0	0.0108	624.0	dmag_8360	dmag_6374	1.0	0.0
dmag_2658__dmag_8360	0.23103	0.50242	2688.0	222.0	1.01624	GF_000029	0.8369	63.0171	38.0	0.0133	621.0	dmag_2658	dmag_8360	0.5	0.0
dmag_2658__dmag_6374	0.22656	0.47619	2688.0	222.0	1.27856	GF_000029	0.7691	2.1387	38.0	0.3596	609.0	dmag_2658	dmag_6374	0.5	1.0
dmag_2658__dmag_5842	0.2221	0.47739	2688.0	222.0	1.10689	GF_000029	0.991	58.2834	39.0	0.017	597.0	dmag_5842	dmag_2658	0.33333	0.0
dmag_5842__dmag_8360	0.22879	0.46992	2688.0	222.0	1.33497	GF_000029	1.5701	11.3841	39.0	0.1379	615.0	dmag_5842	dmag_8360	0.33333	0.0
dmag_5842__dmag_6374	0.22991	0.45631	2688.0	222.0	1.59729	GF_000029	1.0837	3.6199	39.0	0.2994	618.0	dmag_5842	dmag_6374	0.33333	1.0
dmag_15154__dmag_15216	0.12277	1.0	2688.0	222.0	0.0	GF_000029	0.0	0.0	40.0	0.001	330.0	dmag_15154	dmag_15216	1.0	0.0
dmag_15154__dmag_15792	0.12277	0.99091	2688.0	222.0	0.0	GF_000029	0.0	0.0309	41.0	0.001	330.0	dmag_15792	dmag_15154	0.5	0.5
dmag_15216__dmag_15792	0.12277	0.99091	2688.0	222.0	0.0	GF_000029	0.0	0.0305	41.0	0.001	330.0	dmag_15792	dmag_15216	0.5	0.5
dmag_11170__dmag_195	0.23661	0.6022	2688.0	222.0	0.54907	GF_000029	0.398	3.0244	42.0	0.1316	636.0	dmag_195	dmag_11170	1.0	1.0
dmag_1308__dmag_195	0.23214	0.58974	2688.0	222.0	0.53831	GF_000029	0.3693	74.3403	43.0	0.005	624.0	dmag_1308	dmag_195	0.5	0.0
dmag_11170__dmag_1308	0.23438	0.51905	2688.0	222.0	0.76685	GF_000029	0.5762	76.7108	43.0	0.0075	630.0	dmag_1308	dmag_11170	0.5	0.0
dmag_1308__dmag_15792	0.23214	0.51442	2688.0	222.0	0.95133	GF_000029	0.5882	72.5444	44.0	0.0081	624.0	dmag_15792	dmag_1308	0.11111	0.0
dmag_15792__dmag_195	0.23214	0.50641	2688.0	222.0	1.04617	GF_000029	0.6626	38.3333	44.0	0.0173	624.0	dmag_15792	dmag_195	0.11111	0.0
dmag_11170__dmag_15792	0.23326	0.4992	2688.0	222.0	1.27471	GF_000029	0.6913	87.7536	44.0	0.0079	627.0	dmag_15792	dmag_11170	0.11111	0.0
dmag_1308__dmag_15154	0.12054	0.49074	2688.0	222.0	0.95133	GF_000029	0.5883	72.1571	44.0	0.0082	324.0	dmag_15154	dmag_1308	0.11111	0.0
dmag_15154__dmag_195	0.11719	0.47937	2688.0	222.0	1.04617	GF_000029	0.663	36.0801	44.0	0.0184	315.0	dmag_15154	dmag_195	0.11111	0.0
dmag_11170__dmag_15154	0.11942	0.46106	2688.0	222.0	1.27471	GF_000029	0.6937	87.3974	44.0	0.0079	321.0	dmag_15154	dmag_11170	0.11111	0.0
dmag_1308__dmag_15216	0.12054	0.49074	2688.0	222.0	0.95133	GF_000029	0.5883	72.1574	44.0	0.0082	324.0	dmag_15216	dmag_1308	0.11111	0.0
dmag_15216__dmag_195	0.11719	0.47937	2688.0	222.0	1.04617	GF_000029	0.663	36.083	44.0	0.0184	315.0	dmag_15216	dmag_195	0.11111	0.0
dmag_11170__dmag_15216	0.11942	0.46106	2688.0	222.0	1.27471	GF_000029	0.6937	87.3973	44.0	0.0079	321.0	dmag_15216	dmag_11170	0.11111	0.0
dmag_15792__dmag_3928	0.22656	0.48933	2688.0	222.0	1.03186	GF_000029	0.8726	62.8752	45.0	0.0139	609.0	dmag_3928	dmag_15792	0.16667	0.0
dmag_15154__dmag_3928	0.11161	0.42667	2688.0	222.0	1.03186	GF_000029	0.8727	62.5392	45.0	0.014	300.0	dmag_3928	dmag_15154	0.16667	0.0
dmag_15216__dmag_3928	0.11161	0.42667	2688.0	222.0	1.03186	GF_000029	0.8727	62.5392	45.0	0.014	300.0	dmag_3928	dmag_15216	0.16667	0.0
dmag_1308__dmag_3928	0.22321	0.53	2688.0	222.0	0.90464	GF_000029	0.5843	17.1322	45.0	0.0341	600.0	dmag_3928	dmag_1308	0.16667	0.0
dmag_195__dmag_3928	0.22768	0.51797	2688.0	222.0	0.99948	GF_000029	0.6866	65.0728	45.0	0.0106	612.0	dmag_3928	dmag_195	0.16667	0.0
dmag_11170__dmag_3928	0.22768	0.4902	2688.0	222.0	1.22802	GF_000029	0.8306	69.0084	45.0	0.012	612.0	dmag_3928	dmag_11170	0.16667	0.0
dmag_6833__dmag_7984	0.22321	0.55833	2688.0	222.0	0.61317	GF_000029	0.776	70.0326	46.0	0.0111	600.0	dmag_7984	dmag_6833	1.0	0.0
dmag_1584__dmag_4644	0.2221	0.65159	2688.0	222.0	0.34759	GF_000029	0.3512	70.1321	47.0	0.005	597.0	dmag_4644	dmag_1584	1.0	0.0
dmag_1092__dmag_7049	0.23438	0.49841	2688.0	222.0	0.98847	GF_000029	0.9158	4.5826	48.0	0.1998	630.0	dmag_1092	dmag_7049	1.0	1.0
dmag_1092__dmag_4644	0.22656	0.54351	2688.0	222.0	0.81239	GF_000029	0.6823	74.3571	49.0	0.0092	609.0	dmag_4644	dmag_1092	0.25	0.0
dmag_4644__dmag_7049	0.22768	0.5049	2688.0	222.0	1.31936	GF_000029	1.3227	2.8821	49.0	0.4589	612.0	dmag_4644	dmag_7049	0.25	1.0
dmag_1092__dmag_1584	0.22433	0.53897	2688.0	222.0	0.87398	GF_000029	0.742	65.3719	49.0	0.0114	603.0	dmag_1584	dmag_1092	0.25	0.0
dmag_1584__dmag_7049	0.22321	0.49167	2688.0	222.0	1.38095	GF_000029	1.397	63.417	49.0	0.022	600.0	dmag_1584	dmag_7049	0.25	0.0
dmag_2362__dmag_4644	0.22433	0.54561	2688.0	222.0	1.04078	GF_000029	0.5789	69.2199	50.0	0.0084	603.0	dmag_2362	dmag_4644	0.25	0.0
dmag_1584__dmag_2362	0.21763	0.51282	2688.0	222.0	1.10236	GF_000029	0.6053	65.4093	50.0	0.0093	585.0	dmag_2362	dmag_1584	0.25	0.0
dmag_1092__dmag_2362	0.23214	0.48077	2688.0	222.0	1.32646	GF_000029	0.994	57.6318	50.0	0.0172	624.0	dmag_2362	dmag_1092	0.25	0.0
dmag_2362__dmag_7049	0.22656	0.44663	2688.0	222.0	1.83343	GF_000029	1.2251	3.8199	50.0	0.3207	609.0	dmag_2362	dmag_7049	0.25	1.0
dmag_2362__dmag_7984	0.21875	0.47959	2688.0	222.0	1.10147	GF_000029	0.785	60.6929	51.0	0.0129	588.0	dmag_7984	dmag_2362	0.1	0.0
dmag_4644__dmag_7984	0.22656	0.5665	2688.0	222.0	0.79698	GF_000029	0.6498	76.567	51.0	0.0085	609.0	dmag_7984	dmag_4644	0.1	0.0
dmag_1584__dmag_7984	0.2221	0.52261	2688.0	222.0	0.85857	GF_000029	0.7908	74.9671	51.0	0.0105	597.0	dmag_7984	dmag_1584	0.1	0.0
dmag_1092__dmag_7984	0.22433	0.4942	2688.0	222.0	1.08266	GF_000029	0.7188	79.1394	51.0	0.0091	603.0	dmag_7984	dmag_1092	0.1	0.0
dmag_7049__dmag_7984	0.22433	0.47098	2688.0	222.0	1.58963	GF_000029	0.9071	5.4362	51.0	0.1669	603.0	dmag_7984	dmag_7049	0.1	0.0
dmag_2362__dmag_6833	0.2154	0.48705	2688.0	222.0	1.22077	GF_000029	1.0109	77.0299	51.0	0.0131	579.0	dmag_6833	dmag_2362	0.1	0.0
dmag_4644__dmag_6833	0.22433	0.5257	2688.0	222.0	0.91628	GF_000029	0.9742	1.4975	51.0	0.6505	603.0	dmag_6833	dmag_4644	0.1	0.5
dmag_1584__dmag_6833	0.22098	0.5303	2688.0	222.0	0.97787	GF_000029	0.7446	76.5161	51.0	0.0097	594.0	dmag_6833	dmag_1584	0.1	0.0
dmag_1092__dmag_6833	0.22433	0.50912	2688.0	222.0	1.20196	GF_000029	0.9839	4.9348	51.0	0.1994	603.0	dmag_6833	dmag_1092	0.1	0.5
dmag_6833__dmag_7049	0.22433	0.46103	2688.0	222.0	1.70893	GF_000029	1.3703	7.7067	51.0	0.1778	603.0	dmag_6833	dmag_7049	0.1	0.0
dmag_13950__dmag_6290	0.22768	0.51961	2688.0	222.0	1.05906	GF_000029	0.7103	5.0696	52.0	0.1401	612.0	dmag_13950	dmag_6290	1.0	0.0
dmag_13950__dmag_9316	0.23772	0.49765	2688.0	222.0	1.31203	GF_000029	0.7731	70.1582	53.0	0.011	639.0	dmag_9316	dmag_13950	0.5	0.0
dmag_6290__dmag_9316	0.22545	0.52145	2688.0	222.0	1.07389	GF_000029	0.8561	75.8281	53.0	0.0113	606.0	dmag_9316	dmag_6290	0.5	0.0
dmag_3081__dmag_9316	0.22879	0.47317	2688.0	222.0	1.39578	GF_000029	0.9534	76.7757	54.0	0.0124	615.0	dmag_3081	dmag_9316	0.33333	0.0
dmag_13950__dmag_3081	0.23326	0.44338	2688.0	222.0	1.7052	GF_000029	17.0828	0.5847	54.0	29.2183	627.0	dmag_3081	dmag_13950	0.33333	1.0
dmag_3081__dmag_6290	0.21652	0.46564	2688.0	222.0	1.46705	GF_000029	1.0196	8.2479	54.0	0.1236	582.0	dmag_3081	dmag_6290	0.33333	0.0
dmag_3081__dmag_7984	0.21652	0.44674	2688.0	222.0	1.44536	GF_000029	1.2556	61.529	55.0	0.0204	582.0	dmag_7984	dmag_3081	0.03571	0.0
dmag_7984__dmag_9316	0.22433	0.51907	2688.0	222.0	1.16895	GF_000029	0.6761	67.4509	55.0	0.01	603.0	dmag_7984	dmag_9316	0.03571	0.0
dmag_13950__dmag_7984	0.22656	0.46798	2688.0	222.0	1.47836	GF_000029	0.7783	5.6236	55.0	0.1384	609.0	dmag_7984	dmag_13950	0.03571	0.0
dmag_6290__dmag_7984	0.22433	0.50249	2688.0	222.0	1.24022	GF_000029	0.7892	71.2399	55.0	0.0111	603.0	dmag_7984	dmag_6290	0.03571	0.0
dmag_3081__dmag_6833	0.2154	0.46978	2688.0	222.0	1.56466	GF_000029	0.9786	5.6309	55.0	0.1738	579.0	dmag_6833	dmag_3081	0.03571	0.0
dmag_6833__dmag_9316	0.22433	0.52239	2688.0	222.0	1.28825	GF_000029	1.0719	7.0037	55.0	0.153	603.0	dmag_6833	dmag_9316	0.03571	0.0
dmag_13950__dmag_6833	0.22433	0.48259	2688.0	222.0	1.59766	GF_000029	0.875	72.4656	55.0	0.0121	603.0	dmag_6833	dmag_13950	0.03571	0.0
dmag_6290__dmag_6833	0.2221	0.51759	2688.0	222.0	1.35952	GF_000029	0.6151	3.399	55.0	0.181	597.0	dmag_6833	dmag_6290	0.03571	0.16667
dmag_2362__dmag_3081	0.34375	0.42749	2688.0	222.0	1.85774	GF_000029	0.9312	7.305	55.0	0.1275	924.0	dmag_2362	dmag_3081	0.03571	0.0
dmag_2362__dmag_9316	0.23103	0.46538	2688.0	222.0	1.58133	GF_000029	0.8127	65.611	55.0	0.0124	621.0	dmag_2362	dmag_9316	0.03571	0.0
dmag_13950__dmag_2362	0.23661	0.46384	2688.0	222.0	1.89074	GF_000029	0.9524	68.6547	55.0	0.0139	636.0	dmag_2362	dmag_13950	0.03571	0.0
dmag_2362__dmag_6290	0.21987	0.50592	2688.0	222.0	1.6526	GF_000029	0.6401	34.7386	55.0	0.0184	591.0	dmag_2362	dmag_6290	0.03571	0.0
dmag_3081__dmag_4644	0.21987	0.47377	2688.0	222.0	1.55325	GF_000029	1.1786	3.3709	55.0	0.3496	591.0	dmag_4644	dmag_3081	0.03571	0.16667
dmag_4644__dmag_9316	0.22991	0.49191	2688.0	222.0	1.27684	GF_000029	1.1946	75.49	55.0	0.0158	618.0	dmag_4644	dmag_9316	0.03571	0.0
dmag_13950__dmag_4644	0.23214	0.50641	2688.0	222.0	1.58625	GF_000029	0.9188	78.0661	55.0	0.0118	624.0	dmag_4644	dmag_13950	0.03571	0.0
dmag_4644__dmag_6290	0.22991	0.50809	2688.0	222.0	1.34811	GF_000029	0.8186	2.1745	55.0	0.3765	618.0	dmag_4644	dmag_6290	0.03571	0.16667
dmag_1584__dmag_3081	0.21763	0.44786	2688.0	222.0	1.61483	GF_000029	1.6057	58.89	55.0	0.0273	585.0	dmag_1584	dmag_3081	0.03571	0.0
dmag_1584__dmag_9316	0.22321	0.50833	2688.0	222.0	1.33843	GF_000029	0.8895	77.5226	55.0	0.0115	600.0	dmag_1584	dmag_9316	0.03571	0.0
dmag_13950__dmag_1584	0.22321	0.46833	2688.0	222.0	1.64784	GF_000029	0.8971	77.3262	55.0	0.0116	600.0	dmag_1584	dmag_13950	0.03571	0.0
dmag_1584__dmag_6290	0.21987	0.50761	2688.0	222.0	1.40969	GF_000029	0.8052	69.9791	55.0	0.0115	591.0	dmag_1584	dmag_6290	0.03571	0.0
dmag_1092__dmag_3081	0.23103	0.42512	2688.0	222.0	1.83893	GF_000029	1.2108	4.4982	55.0	0.2692	621.0	dmag_1092	dmag_3081	0.03571	0.16667
dmag_1092__dmag_9316	0.23438	0.47143	2688.0	222.0	1.56252	GF_000029	0.8304	70.2202	55.0	0.0118	630.0	dmag_1092	dmag_9316	0.03571	0.0
dmag_1092__dmag_13950	0.23438	0.44762	2688.0	222.0	1.87193	GF_000029	0.8847	3.5349	55.0	0.2503	630.0	dmag_1092	dmag_13950	0.03571	0.16667
dmag_1092__dmag_6290	0.22321	0.49167	2688.0	222.0	1.63379	GF_000029	1.0535	5.269	55.0	0.2	600.0	dmag_1092	dmag_6290	0.03571	0.0
dmag_3081__dmag_7049	0.22879	0.4439	2688.0	222.0	2.3459	GF_000029	0.9401	73.1707	55.0	0.0128	615.0	dmag_7049	dmag_3081	0.03571	0.0
dmag_7049__dmag_9316	0.23549	0.46761	2688.0	222.0	2.06949	GF_000029	1.2686	3.5636	55.0	0.356	633.0	dmag_7049	dmag_9316	0.03571	0.16667
dmag_13950__dmag_7049	0.23772	0.44757	2688.0	222.0	2.3789	GF_000029	1.5455	12.4466	55.0	0.1242	639.0	dmag_7049	dmag_13950	0.03571	0.0
dmag_6290__dmag_7049	0.22433	0.47264	2688.0	222.0	2.14076	GF_000029	1.2078	5.9281	55.0	0.2037	603.0	dmag_7049	dmag_6290	0.03571	0.0
dmag_1521__dmag_7984	0.2221	0.49079	2688.0	222.0	1.04793	GF_000029	0.939	71.0331	56.0	0.0132	597.0	dmag_1521	dmag_7984	0.09091	0.0
dmag_1521__dmag_6833	0.22098	0.51515	2688.0	222.0	1.16723	GF_000029	1.0216	2.1633	56.0	0.4723	594.0	dmag_1521	dmag_6833	0.09091	0.33333
dmag_1521__dmag_2362	0.2221	0.50251	2688.0	222.0	1.46031	GF_000029	0.8701	66.5858	56.0	0.0131	597.0	dmag_1521	dmag_2362	0.09091	0.0
dmag_1521__dmag_4644	0.22768	0.48203	2688.0	222.0	1.15582	GF_000029	0.9649	68.538	56.0	0.0141	612.0	dmag_1521	dmag_4644	0.09091	0.0
dmag_1521__dmag_1584	0.22098	0.51684	2688.0	222.0	1.21741	GF_000029	0.7255	4.3458	56.0	0.1669	594.0	dmag_1521	dmag_1584	0.09091	0.33333
dmag_1092__dmag_1521	0.22433	0.47761	2688.0	222.0	1.4415	GF_000029	0.9271	18.9208	56.0	0.049	603.0	dmag_1521	dmag_1092	0.09091	0.0
dmag_1521__dmag_7049	0.22545	0.4604	2688.0	222.0	1.94847	GF_000029	1.1288	9.7189	56.0	0.1161	606.0	dmag_1521	dmag_7049	0.09091	0.0
dmag_1521__dmag_3081	0.21987	0.45347	2688.0	222.0	1.53472	GF_000029	1.1009	62.3756	56.0	0.0176	591.0	dmag_1521	dmag_3081	0.09091	0.0
dmag_1521__dmag_9316	0.22768	0.5098	2688.0	222.0	1.25831	GF_000029	0.664	38.5652	56.0	0.0172	612.0	dmag_1521	dmag_9316	0.09091	0.0
dmag_13950__dmag_1521	0.22656	0.50411	2688.0	222.0	1.56772	GF_000029	0.8663	2.8387	56.0	0.3052	609.0	dmag_1521	dmag_13950	0.09091	0.33333
dmag_1521__dmag_6290	0.22433	0.50249	2688.0	222.0	1.32958	GF_000029	0.7735	67.7497	56.0	0.0114	603.0	dmag_1521	dmag_6290	0.09091	0.0
dmag_1521__dmag_3928	0.22545	0.43894	2688.0	222.0	1.11349	GF_000029	0.7875	63.5201	57.0	0.0124	606.0	dmag_3928	dmag_1521	0.0119	0.0
dmag_3928__dmag_7984	0.22433	0.52073	2688.0	222.0	1.08324	GF_000029	0.6402	2.975	57.0	0.2152	603.0	dmag_3928	dmag_7984	0.0119	0.08333
dmag_3928__dmag_6833	0.22433	0.50249	2688.0	222.0	1.20254	GF_000029	1.0126	67.6872	57.0	0.015	603.0	dmag_3928	dmag_6833	0.0119	0.0
dmag_2362__dmag_3928	0.2221	0.46064	2688.0	222.0	1.49562	GF_000029	0.9849	61.1503	57.0	0.0161	597.0	dmag_3928	dmag_2362	0.0119	0.0
dmag_3928__dmag_4644	0.22991	0.53722	2688.0	222.0	1.19113	GF_000029	0.9814	2.6533	57.0	0.3699	618.0	dmag_3928	dmag_4644	0.0119	0.08333
dmag_1584__dmag_3928	0.22433	0.51741	2688.0	222.0	1.25271	GF_000029	0.8083	67.9588	57.0	0.0119	603.0	dmag_3928	dmag_1584	0.0119	0.0
dmag_1092__dmag_3928	0.23214	0.47917	2688.0	222.0	1.47681	GF_000029	0.8368	65.9653	57.0	0.0127	624.0	dmag_3928	dmag_1092	0.0119	0.0
dmag_3928__dmag_7049	0.22879	0.42927	2688.0	222.0	1.98378	GF_000029	0.8324	13.4806	57.0	0.0617	615.0	dmag_3928	dmag_7049	0.0119	0.0
dmag_3081__dmag_3928	0.2221	0.43886	2688.0	222.0	1.57003	GF_000029	1.3861	40.9062	57.0	0.0339	597.0	dmag_3928	dmag_3081	0.0119	0.0
dmag_3928__dmag_9316	0.22991	0.51294	2688.0	222.0	1.29362	GF_000029	0.7308	6.713	57.0	0.1089	618.0	dmag_3928	dmag_9316	0.0119	0.0
dmag_13950__dmag_3928	0.22991	0.48706	2688.0	222.0	1.60303	GF_000029	0.837	1.592	57.0	0.5257	618.0	dmag_3928	dmag_13950	0.0119	0.08333
dmag_3928__dmag_6290	0.22768	0.51797	2688.0	222.0	1.36489	GF_000029	0.6325	7.1919	57.0	0.088	612.0	dmag_3928	dmag_6290	0.0119	0.0
dmag_1521__dmag_15792	0.22433	0.5058	2688.0	222.0	1.31544	GF_000029	0.9392	1.7448	57.0	0.5383	603.0	dmag_15792	dmag_1521	0.0119	0.08333
dmag_15792__dmag_7984	0.22656	0.45977	2688.0	222.0	1.28519	GF_000029	0.9339	62.82	57.0	0.0149	609.0	dmag_15792	dmag_7984	0.0119	0.0
dmag_15792__dmag_6833	0.22433	0.52073	2688.0	222.0	1.40449	GF_000029	1.0118	63.9082	57.0	0.0158	603.0	dmag_15792	dmag_6833	0.0119	0.0
dmag_15792__dmag_2362	0.21987	0.46362	2688.0	222.0	1.69757	GF_000029	0.9159	64.5997	57.0	0.0142	591.0	dmag_15792	dmag_2362	0.0119	0.0
dmag_15792__dmag_4644	0.22768	0.47712	2688.0	222.0	1.39308	GF_000029	1.1183	65.8307	57.0	0.017	612.0	dmag_15792	dmag_4644	0.0119	0.0
dmag_15792__dmag_1584	0.22321	0.49167	2688.0	222.0	1.45466	GF_000029	1.0692	62.1779	57.0	0.0172	600.0	dmag_15792	dmag_1584	0.0119	0.0
dmag_1092__dmag_15792	0.22656	0.49589	2688.0	222.0	1.67876	GF_000029	1.089	63.0448	57.0	0.0173	609.0	dmag_15792	dmag_1092	0.0119	0.0
dmag_15792__dmag_7049	0.22879	0.47154	2688.0	222.0	2.18573	GF_000029	1.0698	72.8519	57.0	0.0147	615.0	dmag_15792	dmag_7049	0.0119	0.0
dmag_15792__dmag_3081	0.21875	0.45068	2688.0	222.0	1.77198	GF_000029	1.1823	71.2373	57.0	0.0166	588.0	dmag_15792	dmag_3081	0.0119	0.0
dmag_15792__dmag_9316	0.22656	0.48933	2688.0	222.0	1.49557	GF_000029	1.13	71.5854	57.0	0.0158	609.0	dmag_15792	dmag_9316	0.0119	0.0
dmag_13950__dmag_15792	0.22991	0.49515	2688.0	222.0	1.80498	GF_000029	0.9262	77.7324	57.0	0.0119	618.0	dmag_15792	dmag_13950	0.0119	0.0
dmag_15792__dmag_6290	0.23326	0.49601	2688.0	222.0	1.56684	GF_000029	0.9462	9.0216	57.0	0.1049	627.0	dmag_15792	dmag_6290	0.0119	0.0
dmag_15154__dmag_1521	0.11049	0.47475	2688.0	222.0	1.31544	GF_000029	0.9359	1.7262	57.0	0.5422	297.0	dmag_15154	dmag_1521	0.0119	0.08333
dmag_15154__dmag_7984	0.11272	0.38944	2688.0	222.0	1.28519	GF_000029	0.9337	61.3723	57.0	0.0152	303.0	dmag_15154	dmag_7984	0.0119	0.0
dmag_15154__dmag_6833	0.11049	0.46801	2688.0	222.0	1.40449	GF_000029	1.0137	63.9719	57.0	0.0158	297.0	dmag_15154	dmag_6833	0.0119	0.0
dmag_15154__dmag_2362	0.10491	0.4078	2688.0	222.0	1.69757	GF_000029	0.9158	64.4706	57.0	0.0142	282.0	dmag_15154	dmag_2362	0.0119	0.0
dmag_15154__dmag_4644	0.11384	0.41503	2688.0	222.0	1.39308	GF_000029	1.1172	65.888	57.0	0.017	306.0	dmag_15154	dmag_4644	0.0119	0.0
dmag_15154__dmag_1584	0.10826	0.45017	2688.0	222.0	1.45466	GF_000029	1.0726	58.7645	57.0	0.0183	291.0	dmag_15154	dmag_1584	0.0119	0.0
dmag_1092__dmag_15154	0.11161	0.43333	2688.0	222.0	1.67876	GF_000029	1.0885	62.8028	57.0	0.0173	300.0	dmag_15154	dmag_1092	0.0119	0.0
dmag_15154__dmag_7049	0.11272	0.43234	2688.0	222.0	2.18573	GF_000029	1.0719	72.6967	57.0	0.0147	303.0	dmag_15154	dmag_7049	0.0119	0.0
dmag_15154__dmag_3081	0.10379	0.4086	2688.0	222.0	1.77198	GF_000029	1.1842	70.8848	57.0	0.0167	279.0	dmag_15154	dmag_3081	0.0119	0.0
dmag_15154__dmag_9316	0.11161	0.43	2688.0	222.0	1.49557	GF_000029	1.1337	71.3967	57.0	0.0159	300.0	dmag_15154	dmag_9316	0.0119	0.0
dmag_13950__dmag_15154	0.11496	0.42395	2688.0	222.0	1.80498	GF_000029	0.926	77.3025	57.0	0.012	309.0	dmag_15154	dmag_13950	0.0119	0.0
dmag_15154__dmag_6290	0.12054	0.43827	2688.0	222.0	1.56684	GF_000029	0.9434	9.0326	57.0	0.1044	324.0	dmag_15154	dmag_6290	0.0119	0.0
dmag_1521__dmag_15216	0.11049	0.47475	2688.0	222.0	1.31544	GF_000029	0.9359	1.7262	57.0	0.5422	297.0	dmag_15216	dmag_1521	0.0119	0.08333
dmag_15216__dmag_7984	0.11272	0.38944	2688.0	222.0	1.28519	GF_000029	0.9337	61.4209	57.0	0.0152	303.0	dmag_15216	dmag_7984	0.0119	0.0
dmag_15216__dmag_6833	0.11049	0.46801	2688.0	222.0	1.40449	GF_000029	1.0137	63.9717	57.0	0.0158	297.0	dmag_15216	dmag_6833	0.0119	0.0
dmag_15216__dmag_2362	0.10491	0.4078	2688.0	222.0	1.69757	GF_000029	0.9158	64.4706	57.0	0.0142	282.0	dmag_15216	dmag_2362	0.0119	0.0
dmag_15216__dmag_4644	0.11384	0.41503	2688.0	222.0	1.39308	GF_000029	1.1172	65.8878	57.0	0.017	306.0	dmag_15216	dmag_4644	0.0119	0.0
dmag_15216__dmag_1584	0.10826	0.45017	2688.0	222.0	1.45466	GF_000029	1.0726	58.7416	57.0	0.0183	291.0	dmag_15216	dmag_1584	0.0119	0.0
dmag_1092__dmag_15216	0.11161	0.43333	2688.0	222.0	1.67876	GF_000029	1.0855	62.9533	57.0	0.0172	300.0	dmag_15216	dmag_1092	0.0119	0.0
dmag_15216__dmag_7049	0.11272	0.43234	2688.0	222.0	2.18573	GF_000029	1.0722	72.6554	57.0	0.0148	303.0	dmag_15216	dmag_7049	0.0119	0.0
dmag_15216__dmag_3081	0.10379	0.4086	2688.0	222.0	1.77198	GF_000029	1.1842	70.8848	57.0	0.0167	279.0	dmag_15216	dmag_3081	0.0119	0.0
dmag_15216__dmag_9316	0.11161	0.43	2688.0	222.0	1.49557	GF_000029	1.1337	71.3966	57.0	0.0159	300.0	dmag_15216	dmag_9316	0.0119	0.0
dmag_13950__dmag_15216	0.11496	0.42395	2688.0	222.0	1.80498	GF_000029	0.9269	77.2916	57.0	0.012	309.0	dmag_15216	dmag_13950	0.0119	0.0
dmag_15216__dmag_6290	0.12054	0.43827	2688.0	222.0	1.56684	GF_000029	0.9434	9.0326	57.0	0.1044	324.0	dmag_15216	dmag_6290	0.0119	0.0
dmag_1308__dmag_1521	0.22098	0.5202	2688.0	222.0	1.18823	GF_000029	0.7011	14.7917	57.0	0.0474	594.0	dmag_1308	dmag_1521	0.0119	0.0
dmag_1308__dmag_7984	0.22433	0.50746	2688.0	222.0	1.15797	GF_000029	0.7529	28.3343	57.0	0.0266	603.0	dmag_1308	dmag_7984	0.0119	0.0
dmag_1308__dmag_6833	0.2221	0.50921	2688.0	222.0	1.27727	GF_000029	0.9872	67.0975	57.0	0.0147	597.0	dmag_1308	dmag_6833	0.0119	0.0
dmag_1308__dmag_2362	0.21652	0.48282	2688.0	222.0	1.57035	GF_000029	0.6654	64.1297	57.0	0.0104	582.0	dmag_1308	dmag_2362	0.0119	0.0
dmag_1308__dmag_4644	0.22545	0.55116	2688.0	222.0	1.26586	GF_000029	0.5723	70.1224	57.0	0.0082	606.0	dmag_1308	dmag_4644	0.0119	0.0
dmag_1308__dmag_1584	0.21987	0.55499	2688.0	222.0	1.32745	GF_000029	0.6599	65.4332	57.0	0.0101	591.0	dmag_1308	dmag_1584	0.0119	0.0
dmag_1092__dmag_1308	0.22321	0.47333	2688.0	222.0	1.55154	GF_000029	0.9533	57.4182	57.0	0.0166	600.0	dmag_1308	dmag_1092	0.0119	0.0
dmag_1308__dmag_7049	0.22321	0.45667	2688.0	222.0	2.05851	GF_000029	1.0186	68.6511	57.0	0.0148	600.0	dmag_1308	dmag_7049	0.0119	0.0
dmag_1308__dmag_3081	0.21429	0.44271	2688.0	222.0	1.64476	GF_000029	1.3851	11.8065	57.0	0.1173	576.0	dmag_1308	dmag_3081	0.0119	0.0
dmag_1308__dmag_9316	0.22321	0.51667	2688.0	222.0	1.36835	GF_000029	0.7677	4.6996	57.0	0.1634	600.0	dmag_1308	dmag_9316	0.0119	0.08333
dmag_1308__dmag_13950	0.22545	0.49175	2688.0	222.0	1.67776	GF_000029	0.9247	73.9915	57.0	0.0125	606.0	dmag_1308	dmag_13950	0.0119	0.0
dmag_1308__dmag_6290	0.23103	0.49436	2688.0	222.0	1.43962	GF_000029	0.6764	68.7929	57.0	0.0098	621.0	dmag_1308	dmag_6290	0.0119	0.0
dmag_1521__dmag_195	0.22433	0.47595	2688.0	222.0	1.28306	GF_000029	0.7738	70.6769	57.0	0.0109	603.0	dmag_195	dmag_1521	0.0119	0.0
dmag_195__dmag_7984	0.22433	0.49254	2688.0	222.0	1.25281	GF_000029	0.9443	4.3116	57.0	0.219	603.0	dmag_195	dmag_7984	0.0119	0.08333
dmag_195__dmag_6833	0.22433	0.49751	2688.0	222.0	1.37211	GF_000029	1.2078	62.9287	57.0	0.0192	603.0	dmag_195	dmag_6833	0.0119	0.0
dmag_195__dmag_2362	0.22098	0.4798	2688.0	222.0	1.66519	GF_000029	0.9234	5.9465	57.0	0.1553	594.0	dmag_195	dmag_2362	0.0119	0.0
dmag_195__dmag_4644	0.22656	0.50411	2688.0	222.0	1.3607	GF_000029	0.9045	68.5243	57.0	0.0132	609.0	dmag_195	dmag_4644	0.0119	0.0
dmag_1584__dmag_195	0.22321	0.52333	2688.0	222.0	1.42228	GF_000029	1.2973	2.2097	57.0	0.5871	600.0	dmag_195	dmag_1584	0.0119	0.08333
dmag_1092__dmag_195	0.22991	0.44984	2688.0	222.0	1.64638	GF_000029	0.9877	66.5258	57.0	0.0148	618.0	dmag_195	dmag_1092	0.0119	0.0
dmag_195__dmag_7049	0.22991	0.47087	2688.0	222.0	2.15335	GF_000029	1.0485	31.621	57.0	0.0332	618.0	dmag_195	dmag_7049	0.0119	0.0
dmag_195__dmag_3081	0.21987	0.44501	2688.0	222.0	1.7396	GF_000029	1.0766	6.7628	57.0	0.1592	591.0	dmag_195	dmag_3081	0.0119	0.0
dmag_195__dmag_9316	0.22991	0.5	2688.0	222.0	1.46319	GF_000029	0.8888	85.686	57.0	0.0104	618.0	dmag_195	dmag_9316	0.0119	0.0
dmag_13950__dmag_195	0.22991	0.43366	2688.0	222.0	1.7726	GF_000029	1.1525	39.3237	57.0	0.0293	618.0	dmag_195	dmag_13950	0.0119	0.0
dmag_195__dmag_6290	0.22879	0.48455	2688.0	222.0	1.53446	GF_000029	0.9113	59.9321	57.0	0.0152	615.0	dmag_195	dmag_6290	0.0119	0.0
dmag_11170__dmag_1521	0.22656	0.48276	2688.0	222.0	1.5116	GF_000029	0.7336	77.919	57.0	0.0094	609.0	dmag_11170	dmag_1521	0.0119	0.0
dmag_11170__dmag_7984	0.22656	0.44828	2688.0	222.0	1.48135	GF_000029	1.0344	69.3569	57.0	0.0149	609.0	dmag_11170	dmag_7984	0.0119	0.0
dmag_11170__dmag_6833	0.22433	0.47927	2688.0	222.0	1.60065	GF_000029	1.239	63.6596	57.0	0.0195	603.0	dmag_11170	dmag_6833	0.0119	0.0
dmag_11170__dmag_2362	0.22321	0.465	2688.0	222.0	1.89373	GF_000029	0.9673	10.9921	57.0	0.088	600.0	dmag_11170	dmag_2362	0.0119	0.0
dmag_11170__dmag_4644	0.23214	0.48718	2688.0	222.0	1.58924	GF_000029	0.9169	73.6024	57.0	0.0125	624.0	dmag_11170	dmag_4644	0.0119	0.0
dmag_11170__dmag_1584	0.2221	0.50586	2688.0	222.0	1.65083	GF_000029	1.0244	9.1599	57.0	0.1118	597.0	dmag_11170	dmag_1584	0.0119	0.0
dmag_1092__dmag_11170	0.22656	0.49425	2688.0	222.0	1.87492	GF_000029	1.2442	3.0305	57.0	0.4106	609.0	dmag_11170	dmag_1092	0.0119	0.08333
dmag_11170__dmag_7049	0.22656	0.46305	2688.0	222.0	2.38189	GF_000029	1.6604	1.9034	57.0	0.8723	609.0	dmag_11170	dmag_7049	0.0119	0.08333
dmag_11170__dmag_3081	0.21875	0.45408	2688.0	222.0	1.96814	GF_000029	1.1427	64.9256	57.0	0.0176	588.0	dmag_11170	dmag_3081	0.0119	0.0
dmag_11170__dmag_9316	0.22991	0.49191	2688.0	222.0	1.69173	GF_000029	1.0463	73.2361	57.0	0.0143	618.0	dmag_11170	dmag_9316	0.0119	0.0
dmag_11170__dmag_13950	0.22991	0.43689	2688.0	222.0	2.00114	GF_000029	22.9081	1.1749	57.0	19.4971	618.0	dmag_11170	dmag_13950	0.0119	0.08333
dmag_11170__dmag_6290	0.23326	0.47209	2688.0	222.0	1.763	GF_000029	0.9223	70.3293	57.0	0.0131	627.0	dmag_11170	dmag_6290	0.0119	0.0
dmag_3928__dmag_5842	0.22879	0.45691	2688.0	222.0	1.42396	GF_000029	0.8954	62.7545	58.0	0.0143	615.0	dmag_5842	dmag_3928	0.01316	0.0
dmag_15792__dmag_5842	0.2221	0.46566	2688.0	222.0	1.62591	GF_000029	0.9741	66.5257	58.0	0.0146	597.0	dmag_5842	dmag_15792	0.01316	0.0
dmag_15154__dmag_5842	0.10714	0.38889	2688.0	222.0	1.62591	GF_000029	0.9756	66.3836	58.0	0.0147	288.0	dmag_5842	dmag_15154	0.01316	0.0
dmag_15216__dmag_5842	0.10714	0.38889	2688.0	222.0	1.62591	GF_000029	0.9756	66.3837	58.0	0.0147	288.0	dmag_5842	dmag_15216	0.01316	0.0
dmag_1308__dmag_5842	0.21875	0.46769	2688.0	222.0	1.49869	GF_000029	0.8058	65.0947	58.0	0.0124	588.0	dmag_5842	dmag_1308	0.01316	0.0
dmag_195__dmag_5842	0.22433	0.45605	2688.0	222.0	1.59353	GF_000029	0.9654	6.625	58.0	0.1457	603.0	dmag_5842	dmag_195	0.01316	0.0
dmag_11170__dmag_5842	0.2221	0.44556	2688.0	222.0	1.82207	GF_000029	1.102	4.4054	58.0	0.2502	597.0	dmag_5842	dmag_11170	0.01316	0.08333
dmag_1521__dmag_5842	0.21987	0.50085	2688.0	222.0	1.5539	GF_000029	0.9171	63.129	58.0	0.0145	591.0	dmag_5842	dmag_1521	0.01316	0.0
dmag_5842__dmag_7984	0.21987	0.44501	2688.0	222.0	1.52364	GF_000029	0.9398	68.1721	58.0	0.0138	591.0	dmag_5842	dmag_7984	0.01316	0.0
dmag_5842__dmag_6833	0.21987	0.48393	2688.0	222.0	1.64295	GF_000029	0.8551	68.5321	58.0	0.0125	591.0	dmag_5842	dmag_6833	0.01316	0.0
dmag_2362__dmag_5842	0.21875	0.48129	2688.0	222.0	1.93602	GF_000029	0.6726	71.4653	58.0	0.0094	588.0	dmag_5842	dmag_2362	0.01316	0.0
dmag_4644__dmag_5842	0.22433	0.48756	2688.0	222.0	1.63154	GF_000029	0.9298	73.6264	58.0	0.0126	603.0	dmag_5842	dmag_4644	0.01316	0.0
dmag_1584__dmag_5842	0.21987	0.47039	2688.0	222.0	1.69312	GF_000029	0.9063	65.0505	58.0	0.0139	591.0	dmag_5842	dmag_1584	0.01316	0.0
dmag_1092__dmag_5842	0.22768	0.47222	2688.0	222.0	1.91721	GF_000029	1.0051	2.3516	58.0	0.4274	612.0	dmag_5842	dmag_1092	0.01316	0.08333
dmag_5842__dmag_7049	0.22545	0.44719	2688.0	222.0	2.42419	GF_000029	12.4113	32.633	58.0	0.3803	606.0	dmag_5842	dmag_7049	0.01316	0.0
dmag_3081__dmag_5842	0.22098	0.43434	2688.0	222.0	2.01043	GF_000029	0.9343	68.5331	58.0	0.0136	594.0	dmag_5842	dmag_3081	0.01316	0.0
dmag_5842__dmag_9316	0.22433	0.46766	2688.0	222.0	1.73402	GF_000029	1.0458	38.8218	58.0	0.0269	603.0	dmag_5842	dmag_9316	0.01316	0.0
dmag_13950__dmag_5842	0.22656	0.47455	2688.0	222.0	2.04344	GF_000029	1.1225	70.8394	58.0	0.0158	609.0	dmag_5842	dmag_13950	0.01316	0.0
dmag_5842__dmag_6290	0.22098	0.45623	2688.0	222.0	1.80529	GF_000029	0.9751	63.5667	58.0	0.0153	594.0	dmag_5842	dmag_6290	0.01316	0.0
dmag_2658__dmag_3928	0.22768	0.48693	2688.0	222.0	1.32539	GF_000029	0.6689	59.1003	58.0	0.0113	612.0	dmag_2658	dmag_3928	0.01316	0.0
dmag_15792__dmag_2658	0.22545	0.45875	2688.0	222.0	1.52734	GF_000029	1.0425	25.9832	58.0	0.0401	606.0	dmag_2658	dmag_15792	0.01316	0.0
dmag_15154__dmag_2658	0.11049	0.44781	2688.0	222.0	1.52734	GF_000029	1.0429	24.372	58.0	0.0428	297.0	dmag_2658	dmag_15154	0.01316	0.0
dmag_15216__dmag_2658	0.11049	0.44781	2688.0	222.0	1.52734	GF_000029	1.0429	24.3707	58.0	0.0428	297.0	dmag_2658	dmag_15216	0.01316	0.0
dmag_1308__dmag_2658	0.2221	0.49414	2688.0	222.0	1.40012	GF_000029	0.66	20.5527	58.0	0.0321	597.0	dmag_2658	dmag_1308	0.01316	0.0
dmag_195__dmag_2658	0.22768	0.48366	2688.0	222.0	1.49496	GF_000029	0.5732	62.3428	58.0	0.0092	612.0	dmag_2658	dmag_195	0.01316	0.0
dmag_11170__dmag_2658	0.22545	0.4934	2688.0	222.0	1.7235	GF_000029	0.6139	67.061	58.0	0.0092	606.0	dmag_2658	dmag_11170	0.01316	0.0
dmag_1521__dmag_2658	0.22433	0.49254	2688.0	222.0	1.45533	GF_000029	0.8644	4.8546	58.0	0.1781	603.0	dmag_2658	dmag_1521	0.01316	0.08333
dmag_2658__dmag_7984	0.22433	0.51575	2688.0	222.0	1.42508	GF_000029	0.716	6.413	58.0	0.1116	603.0	dmag_2658	dmag_7984	0.01316	0.0
dmag_2658__dmag_6833	0.22321	0.46333	2688.0	222.0	1.54438	GF_000029	0.8833	71.5483	58.0	0.0123	600.0	dmag_2658	dmag_6833	0.01316	0.0
dmag_2362__dmag_2658	0.2433	0.45413	2688.0	222.0	1.83745	GF_000029	0.8356	28.777	58.0	0.029	654.0	dmag_2658	dmag_2362	0.01316	0.0
dmag_2658__dmag_4644	0.22545	0.4934	2688.0	222.0	1.53297	GF_000029	0.9399	64.4102	58.0	0.0146	606.0	dmag_2658	dmag_4644	0.01316	0.0
dmag_1584__dmag_2658	0.22321	0.46667	2688.0	222.0	1.59455	GF_000029	0.8412	66.9163	58.0	0.0126	600.0	dmag_2658	dmag_1584	0.01316	0.0
dmag_1092__dmag_2658	0.23661	0.45283	2688.0	222.0	1.81864	GF_000029	1.0389	73.6642	58.0	0.0141	636.0	dmag_2658	dmag_1092	0.01316	0.0
dmag_2658__dmag_7049	0.23326	0.41148	2688.0	222.0	2.32562	GF_000029	0.9929	71.0879	58.0	0.014	627.0	dmag_2658	dmag_7049	0.01316	0.0
dmag_2658__dmag_3081	0.2433	0.43272	2688.0	222.0	1.91187	GF_000029	1.2116	14.3363	58.0	0.0845	654.0	dmag_2658	dmag_3081	0.01316	0.0
dmag_2658__dmag_9316	0.23549	0.48025	2688.0	222.0	1.63546	GF_000029	0.8397	19.0822	58.0	0.044	633.0	dmag_2658	dmag_9316	0.01316	0.0
dmag_13950__dmag_2658	0.23996	0.45271	2688.0	222.0	1.94487	GF_000029	0.9399	14.1742	58.0	0.0663	645.0	dmag_2658	dmag_13950	0.01316	0.0
dmag_2658__dmag_6290	0.22321	0.49667	2688.0	222.0	1.70673	GF_000029	0.7414	62.7255	58.0	0.0118	600.0	dmag_2658	dmag_6290	0.01316	0.0
dmag_3928__dmag_8360	0.23438	0.43968	2688.0	222.0	1.55347	GF_000029	1.1004	59.9982	58.0	0.0183	630.0	dmag_8360	dmag_3928	0.01316	0.0
dmag_15792__dmag_8360	0.22656	0.46798	2688.0	222.0	1.75542	GF_000029	1.4478	59.7213	58.0	0.0242	609.0	dmag_8360	dmag_15792	0.01316	0.0
dmag_15154__dmag_8360	0.11161	0.44667	2688.0	222.0	1.75542	GF_000029	1.4654	59.5824	58.0	0.0246	300.0	dmag_8360	dmag_15154	0.01316	0.0
dmag_15216__dmag_8360	0.11161	0.44667	2688.0	222.0	1.75542	GF_000029	1.4654	59.5824	58.0	0.0246	300.0	dmag_8360	dmag_15216	0.01316	0.0
dmag_1308__dmag_8360	0.22321	0.45833	2688.0	222.0	1.6282	GF_000029	2.3628	1.1929	58.0	1.9807	600.0	dmag_8360	dmag_1308	0.01316	0.08333
dmag_195__dmag_8360	0.22879	0.42602	2688.0	222.0	1.72304	GF_000029	12.7529	33.9051	58.0	0.3761	615.0	dmag_8360	dmag_195	0.01316	0.0
dmag_11170__dmag_8360	0.22656	0.44499	2688.0	222.0	1.95158	GF_000029	17.2771	0.3835	58.0	45.0474	609.0	dmag_8360	dmag_11170	0.01316	0.08333
dmag_1521__dmag_8360	0.22433	0.47595	2688.0	222.0	1.68341	GF_000029	1.5064	9.2511	58.0	0.1628	603.0	dmag_8360	dmag_1521	0.01316	0.0
dmag_7984__dmag_8360	0.22433	0.49254	2688.0	222.0	1.65316	GF_000029	1.1645	71.4612	58.0	0.0163	603.0	dmag_8360	dmag_7984	0.01316	0.0
dmag_6833__dmag_8360	0.22433	0.48756	2688.0	222.0	1.77246	GF_000029	0.8275	63.0283	58.0	0.0131	603.0	dmag_8360	dmag_6833	0.01316	0.0
dmag_2362__dmag_8360	0.22321	0.41333	2688.0	222.0	2.06554	GF_000029	1.4157	61.8151	58.0	0.0229	600.0	dmag_8360	dmag_2362	0.01316	0.0
dmag_4644__dmag_8360	0.22879	0.4439	2688.0	222.0	1.76105	GF_000029	23.1171	3.4424	58.0	6.7153	615.0	dmag_8360	dmag_4644	0.01316	0.08333
dmag_1584__dmag_8360	0.22433	0.47264	2688.0	222.0	1.82263	GF_000029	1.206	68.0977	58.0	0.0177	603.0	dmag_8360	dmag_1584	0.01316	0.0
dmag_1092__dmag_8360	0.23438	0.42381	2688.0	222.0	2.04673	GF_000029	1.552	73.7103	58.0	0.0211	630.0	dmag_8360	dmag_1092	0.01316	0.0
dmag_7049__dmag_8360	0.23214	0.41667	2688.0	222.0	2.5537	GF_000029	1.3533	73.9343	58.0	0.0183	624.0	dmag_8360	dmag_7049	0.01316	0.0
dmag_3081__dmag_8360	0.22321	0.43667	2688.0	222.0	2.13995	GF_000029	1.4514	5.4898	58.0	0.2644	600.0	dmag_8360	dmag_3081	0.01316	0.0
dmag_8360__dmag_9316	0.23214	0.49038	2688.0	222.0	1.86354	GF_000029	1.1441	67.8954	58.0	0.0169	624.0	dmag_8360	dmag_9316	0.01316	0.0
dmag_13950__dmag_8360	0.23326	0.46093	2688.0	222.0	2.17295	GF_000029	1.3477	2.8606	58.0	0.4711	627.0	dmag_8360	dmag_13950	0.01316	0.08333
dmag_6290__dmag_8360	0.22656	0.49097	2688.0	222.0	1.93481	GF_000029	1.2707	3.9627	58.0	0.3207	609.0	dmag_8360	dmag_6290	0.01316	0.08333
dmag_3928__dmag_6374	0.23214	0.42628	2688.0	222.0	1.81579	GF_000029	1.1203	3.9001	58.0	0.2872	624.0	dmag_6374	dmag_3928	0.01316	0.08333
dmag_15792__dmag_6374	0.22879	0.45041	2688.0	222.0	2.01774	GF_000029	1.1816	32.9446	58.0	0.0359	615.0	dmag_6374	dmag_15792	0.01316	0.0
dmag_15154__dmag_6374	0.11384	0.4183	2688.0	222.0	2.01774	GF_000029	1.1901	27.254	58.0	0.0437	306.0	dmag_6374	dmag_15154	0.01316	0.0
dmag_15216__dmag_6374	0.11384	0.4183	2688.0	222.0	2.01774	GF_000029	1.1901	27.2551	58.0	0.0437	306.0	dmag_6374	dmag_15216	0.01316	0.0
dmag_1308__dmag_6374	0.22545	0.43234	2688.0	222.0	1.89053	GF_000029	1.0894	8.9687	58.0	0.1215	606.0	dmag_6374	dmag_1308	0.01316	0.0
dmag_195__dmag_6374	0.22768	0.4183	2688.0	222.0	1.98536	GF_000029	1.0759	69.0882	58.0	0.0156	612.0	dmag_6374	dmag_195	0.01316	0.0
dmag_11170__dmag_6374	0.22768	0.44281	2688.0	222.0	2.21391	GF_000029	1.0692	7.5095	58.0	0.1424	612.0	dmag_6374	dmag_11170	0.01316	0.0
dmag_1521__dmag_6374	0.22321	0.43167	2688.0	222.0	1.94573	GF_000029	0.9988	79.408	58.0	0.0126	600.0	dmag_6374	dmag_1521	0.01316	0.0
dmag_6374__dmag_7984	0.22656	0.44992	2688.0	222.0	1.91548	GF_000029	0.7904	67.7351	58.0	0.0117	609.0	dmag_6374	dmag_7984	0.01316	0.0
dmag_6374__dmag_6833	0.22433	0.42786	2688.0	222.0	2.03478	GF_000029	6.1854	0.0625	58.0	99.0	603.0	dmag_6374	dmag_6833	0.01316	0.08333
dmag_2362__dmag_6374	0.22433	0.42786	2688.0	222.0	2.32786	GF_000029	1.1484	67.9012	58.0	0.0169	603.0	dmag_6374	dmag_2362	0.01316	0.0
dmag_4644__dmag_6374	0.22991	0.44013	2688.0	222.0	2.02337	GF_000029	1.1587	7.5533	58.0	0.1534	618.0	dmag_6374	dmag_4644	0.01316	0.0
dmag_1584__dmag_6374	0.22433	0.44776	2688.0	222.0	2.08496	GF_000029	1.1388	71.6716	58.0	0.0159	603.0	dmag_6374	dmag_1584	0.01316	0.0
dmag_1092__dmag_6374	0.22991	0.45469	2688.0	222.0	2.30905	GF_000029	0.9097	78.2356	58.0	0.0116	618.0	dmag_6374	dmag_1092	0.01316	0.0
dmag_6374__dmag_7049	0.22879	0.43902	2688.0	222.0	2.81602	GF_000029	0.9855	36.8139	58.0	0.0268	615.0	dmag_6374	dmag_7049	0.01316	0.0
dmag_3081__dmag_6374	0.22098	0.41414	2688.0	222.0	2.40227	GF_000029	1.3231	1.096	58.0	1.2073	594.0	dmag_6374	dmag_3081	0.01316	0.08333
dmag_6374__dmag_9316	0.22768	0.48366	2688.0	222.0	2.12586	GF_000029	0.9712	42.331	58.0	0.0229	612.0	dmag_6374	dmag_9316	0.01316	0.0
dmag_13950__dmag_6374	0.23214	0.46314	2688.0	222.0	2.43527	GF_000029	1.137	3.296	58.0	0.345	624.0	dmag_6374	dmag_13950	0.01316	0.08333
dmag_6290__dmag_6374	0.22768	0.46895	2688.0	222.0	2.19713	GF_000029	1.0263	64.4393	58.0	0.0159	612.0	dmag_6374	dmag_6290	0.01316	0.0
dmag_2360__dmag_5842	0.22656	0.41215	2688.0	222.0	1.79768	GF_000029	1.3638	63.4145	59.0	0.0215	609.0	dmag_2360	dmag_5842	0.00621	0.0
dmag_2360__dmag_2658	0.22656	0.44663	2688.0	222.0	1.69911	GF_000029	1.0912	30.9111	59.0	0.0353	609.0	dmag_2360	dmag_2658	0.00621	0.0
dmag_2360__dmag_8360	0.22768	0.44118	2688.0	222.0	1.92719	GF_000029	1.1519	64.1953	59.0	0.0179	612.0	dmag_2360	dmag_8360	0.00621	0.0
dmag_2360__dmag_6374	0.23214	0.40705	2688.0	222.0	2.18952	GF_000029	1.1568	69.1665	59.0	0.0167	624.0	dmag_2360	dmag_6374	0.00621	0.0
dmag_2360__dmag_3928	0.22768	0.45261	2688.0	222.0	1.63162	GF_000029	0.994	11.0317	59.0	0.0901	612.0	dmag_2360	dmag_3928	0.00621	0.0
dmag_15792__dmag_2360	0.22991	0.43204	2688.0	222.0	1.83358	GF_000029	1.0764	75.9006	59.0	0.0142	618.0	dmag_2360	dmag_15792	0.00621	0.0
dmag_15154__dmag_2360	0.11496	0.3754	2688.0	222.0	1.83358	GF_000029	1.0782	75.4188	59.0	0.0143	309.0	dmag_2360	dmag_15154	0.00621	0.0
dmag_15216__dmag_2360	0.11496	0.3754	2688.0	222.0	1.83358	GF_000029	1.0779	75.4575	59.0	0.0143	309.0	dmag_2360	dmag_15216	0.00621	0.0
dmag_1308__dmag_2360	0.22545	0.47855	2688.0	222.0	1.70636	GF_000029	1.0327	4.0049	59.0	0.2578	606.0	dmag_2360	dmag_1308	0.00621	0.02941
dmag_195__dmag_2360	0.22768	0.43954	2688.0	222.0	1.8012	GF_000029	1.0515	5.0073	59.0	0.21	612.0	dmag_2360	dmag_195	0.00621	0.0
dmag_11170__dmag_2360	0.22768	0.45261	2688.0	222.0	2.02974	GF_000029	1.2786	13.5851	59.0	0.0941	612.0	dmag_2360	dmag_11170	0.00621	0.0
dmag_1521__dmag_2360	0.22433	0.44444	2688.0	222.0	1.76157	GF_000029	0.9045	44.1703	59.0	0.0205	603.0	dmag_2360	dmag_1521	0.00621	0.0
dmag_2360__dmag_7984	0.22656	0.4532	2688.0	222.0	1.73131	GF_000029	0.9912	76.4882	59.0	0.013	609.0	dmag_2360	dmag_7984	0.00621	0.0
dmag_2360__dmag_6833	0.22433	0.46766	2688.0	222.0	1.85061	GF_000029	1.0589	5.1087	59.0	0.2073	603.0	dmag_2360	dmag_6833	0.00621	0.0
dmag_2360__dmag_2362	0.22433	0.4262	2688.0	222.0	2.14369	GF_000029	1.0074	8.5839	59.0	0.1174	603.0	dmag_2360	dmag_2362	0.00621	0.0
dmag_2360__dmag_4644	0.22768	0.42974	2688.0	222.0	1.8392	GF_000029	1.3924	76.321	59.0	0.0182	612.0	dmag_2360	dmag_4644	0.00621	0.0
dmag_1584__dmag_2360	0.22321	0.45	2688.0	222.0	1.90079	GF_000029	1.144	83.1721	59.0	0.0138	600.0	dmag_2360	dmag_1584	0.00621	0.0
dmag_1092__dmag_2360	0.22768	0.42484	2688.0	222.0	2.12488	GF_000029	1.057	13.8101	59.0	0.0765	612.0	dmag_2360	dmag_1092	0.00621	0.0
dmag_2360__dmag_7049	0.23214	0.44712	2688.0	222.0	2.63185	GF_000029	1.312	4.1295	59.0	0.3177	624.0	dmag_2360	dmag_7049	0.00621	0.02941
dmag_2360__dmag_3081	0.22656	0.42857	2688.0	222.0	2.2181	GF_000029	0.9992	7.2808	59.0	0.1372	609.0	dmag_2360	dmag_3081	0.00621	0.0
dmag_2360__dmag_9316	0.22879	0.45854	2688.0	222.0	1.94169	GF_000029	1.1606	18.7184	59.0	0.062	615.0	dmag_2360	dmag_9316	0.00621	0.0
dmag_13950__dmag_2360	0.23103	0.43317	2688.0	222.0	2.25111	GF_000029	1.1667	18.4681	59.0	0.0632	621.0	dmag_2360	dmag_13950	0.00621	0.0
dmag_2360__dmag_6290	0.22545	0.45215	2688.0	222.0	2.01296	GF_000029	0.9626	73.0982	59.0	0.0132	606.0	dmag_2360	dmag_6290	0.00621	0.0
dmag_5842__dmag_607	0.21987	0.49069	2688.0	222.0	1.54861	GF_000029	0.9135	58.3852	59.0	0.0156	591.0	dmag_607	dmag_5842	0.00621	0.0
dmag_2658__dmag_607	0.22321	0.465	2688.0	222.0	1.45004	GF_000029	1.0939	61.079	59.0	0.0179	600.0	dmag_607	dmag_2658	0.00621	0.0
dmag_607__dmag_8360	0.22321	0.46	2688.0	222.0	1.67812	GF_000029	9.0096	32.9731	59.0	0.2732	600.0	dmag_607	dmag_8360	0.00621	0.0
dmag_607__dmag_6374	0.22545	0.43894	2688.0	222.0	1.94045	GF_000029	1.4362	3.6157	59.0	0.3972	606.0	dmag_607	dmag_6374	0.00621	0.02941
dmag_3928__dmag_607	0.22321	0.46667	2688.0	222.0	1.38255	GF_000029	0.8878	49.5479	59.0	0.0179	600.0	dmag_607	dmag_3928	0.00621	0.0
dmag_15792__dmag_607	0.22656	0.47126	2688.0	222.0	1.58451	GF_000029	1.0489	23.1777	59.0	0.0453	609.0	dmag_607	dmag_15792	0.00621	0.0
dmag_15154__dmag_607	0.11272	0.43564	2688.0	222.0	1.58451	GF_000029	1.0489	21.6268	59.0	0.0485	303.0	dmag_607	dmag_15154	0.00621	0.0
dmag_15216__dmag_607	0.11272	0.43564	2688.0	222.0	1.58451	GF_000029	1.0489	21.6274	59.0	0.0485	303.0	dmag_607	dmag_15216	0.00621	0.0
dmag_1308__dmag_607	0.22321	0.46333	2688.0	222.0	1.45729	GF_000029	1.107	3.9785	59.0	0.2783	600.0	dmag_607	dmag_1308	0.00621	0.02941
dmag_195__dmag_607	0.22433	0.48259	2688.0	222.0	1.55213	GF_000029	0.9388	76.3467	59.0	0.0123	603.0	dmag_607	dmag_195	0.00621	0.0
dmag_11170__dmag_607	0.22545	0.46205	2688.0	222.0	1.78067	GF_000029	0.9271	24.3114	59.0	0.0381	606.0	dmag_607	dmag_11170	0.00621	0.0
dmag_1521__dmag_607	0.22433	0.44942	2688.0	222.0	1.5125	GF_000029	1.3362	2.2411	59.0	0.5962	603.0	dmag_607	dmag_1521	0.00621	0.02941
dmag_607__dmag_7984	0.22433	0.44279	2688.0	222.0	1.48224	GF_000029	1.0826	79.7876	59.0	0.0136	603.0	dmag_607	dmag_7984	0.00621	0.0
dmag_607__dmag_6833	0.22098	0.46465	2688.0	222.0	1.60154	GF_000029	1.0366	7.6924	59.0	0.1348	594.0	dmag_607	dmag_6833	0.00621	0.0
dmag_2362__dmag_607	0.21875	0.4881	2688.0	222.0	1.89462	GF_000029	0.9788	74.0279	59.0	0.0132	588.0	dmag_607	dmag_2362	0.00621	0.0
dmag_4644__dmag_607	0.22545	0.4571	2688.0	222.0	1.59013	GF_000029	0.8936	84.8275	59.0	0.0105	606.0	dmag_607	dmag_4644	0.00621	0.0
dmag_1584__dmag_607	0.22098	0.44444	2688.0	222.0	1.65172	GF_000029	1.1852	11.7242	59.0	0.1011	594.0	dmag_607	dmag_1584	0.00621	0.0
dmag_1092__dmag_607	0.22433	0.43449	2688.0	222.0	1.87581	GF_000029	1.0494	9.7741	59.0	0.1074	603.0	dmag_607	dmag_1092	0.00621	0.0
dmag_607__dmag_7049	0.22879	0.43252	2688.0	222.0	2.38278	GF_000029	1.5458	3.7603	59.0	0.4111	615.0	dmag_607	dmag_7049	0.00621	0.02941
dmag_3081__dmag_607	0.21875	0.45408	2688.0	222.0	1.96903	GF_000029	0.854	9.3372	59.0	0.0915	588.0	dmag_607	dmag_3081	0.00621	0.0
dmag_607__dmag_9316	0.22545	0.4571	2688.0	222.0	1.69262	GF_000029	1.0859	6.3569	59.0	0.1708	606.0	dmag_607	dmag_9316	0.00621	0.0
dmag_13950__dmag_607	0.22768	0.48856	2688.0	222.0	2.00203	GF_000029	19.9795	1.1611	59.0	17.2078	612.0	dmag_607	dmag_13950	0.00621	0.02941
dmag_607__dmag_6290	0.22321	0.46333	2688.0	222.0	1.76389	GF_000029	0.9924	83.3592	59.0	0.0119	600.0	dmag_607	dmag_6290	0.00621	0.0
dmag_10635__dmag_5842	0.21205	0.43158	2688.0	222.0	2.16349	GF_000029	1.2051	67.1209	59.0	0.018	570.0	dmag_10635	dmag_5842	0.00621	0.0
dmag_10635__dmag_2658	0.21652	0.39863	2688.0	222.0	2.06492	GF_000029	1.1436	27.5963	59.0	0.0414	582.0	dmag_10635	dmag_2658	0.00621	0.0
dmag_10635__dmag_8360	0.21652	0.42096	2688.0	222.0	2.293	GF_000029	1.356	24.3317	59.0	0.0557	582.0	dmag_10635	dmag_8360	0.00621	0.0
dmag_10635__dmag_6374	0.21652	0.40722	2688.0	222.0	2.55532	GF_000029	1.3925	2.0697	59.0	0.6728	582.0	dmag_10635	dmag_6374	0.00621	0.02941
dmag_10635__dmag_3928	0.21763	0.41709	2688.0	222.0	1.99743	GF_000029	1.2727	76.4667	59.0	0.0166	585.0	dmag_10635	dmag_3928	0.00621	0.0
dmag_10635__dmag_15792	0.21987	0.42132	2688.0	222.0	2.19939	GF_000029	1.4843	10.2451	59.0	0.1449	591.0	dmag_10635	dmag_15792	0.00621	0.0
dmag_10635__dmag_15154	0.10603	0.37544	2688.0	222.0	2.19939	GF_000029	1.4833	8.6266	59.0	0.1719	285.0	dmag_10635	dmag_15154	0.00621	0.0
dmag_10635__dmag_15216	0.10603	0.37544	2688.0	222.0	2.19939	GF_000029	1.4833	8.6266	59.0	0.1719	285.0	dmag_10635	dmag_15216	0.00621	0.0
dmag_10635__dmag_1308	0.21763	0.41026	2688.0	222.0	2.07217	GF_000029	1.0039	77.5397	59.0	0.0129	585.0	dmag_10635	dmag_1308	0.00621	0.0
dmag_10635__dmag_195	0.21763	0.4359	2688.0	222.0	2.16701	GF_000029	1.1901	1.9111	59.0	0.6227	585.0	dmag_10635	dmag_195	0.00621	0.02941
dmag_10635__dmag_11170	0.21763	0.42564	2688.0	222.0	2.39555	GF_000029	1.4967	3.4325	59.0	0.436	585.0	dmag_10635	dmag_11170	0.00621	0.02941
dmag_10635__dmag_1521	0.21205	0.45088	2688.0	222.0	2.12737	GF_000029	1.0631	3.0636	59.0	0.347	570.0	dmag_10635	dmag_1521	0.00621	0.02941
dmag_10635__dmag_7984	0.21429	0.42882	2688.0	222.0	2.09712	GF_000029	1.1856	19.5806	59.0	0.0605	576.0	dmag_10635	dmag_7984	0.00621	0.0
dmag_10635__dmag_6833	0.2154	0.45078	2688.0	222.0	2.21642	GF_000029	1.1767	86.1291	59.0	0.0137	579.0	dmag_10635	dmag_6833	0.00621	0.0
dmag_10635__dmag_2362	0.20647	0.41441	2688.0	222.0	2.5095	GF_000029	1.3893	7.7557	59.0	0.1791	555.0	dmag_10635	dmag_2362	0.00621	0.0
dmag_10635__dmag_4644	0.21652	0.41753	2688.0	222.0	2.20501	GF_000029	1.0513	62.0887	59.0	0.0169	582.0	dmag_10635	dmag_4644	0.00621	0.0
dmag_10635__dmag_1584	0.21205	0.44386	2688.0	222.0	2.2666	GF_000029	1.1697	3.2289	59.0	0.3623	570.0	dmag_10635	dmag_1584	0.00621	0.02941
dmag_10635__dmag_1092	0.2154	0.39724	2688.0	222.0	2.49069	GF_000029	1.4867	27.9092	59.0	0.0533	579.0	dmag_10635	dmag_1092	0.00621	0.0
dmag_10635__dmag_7049	0.21652	0.4055	2688.0	222.0	2.99766	GF_000029	1.4722	59.2393	59.0	0.0249	582.0	dmag_10635	dmag_7049	0.00621	0.0
dmag_10635__dmag_3081	0.20647	0.41622	2688.0	222.0	2.58391	GF_000029	1.0655	20.4617	59.0	0.0521	555.0	dmag_10635	dmag_3081	0.00621	0.0
dmag_10635__dmag_9316	0.2154	0.43523	2688.0	222.0	2.3075	GF_000029	1.6766	1.5746	59.0	1.0648	579.0	dmag_10635	dmag_9316	0.00621	0.02941
dmag_10635__dmag_13950	0.22879	0.41789	2688.0	222.0	2.61691	GF_000029	1.1789	7.0591	59.0	0.167	615.0	dmag_10635	dmag_13950	0.00621	0.0
dmag_10635__dmag_6290	0.21875	0.44558	2688.0	222.0	2.37877	GF_000029	0.9362	88.9658	59.0	0.0105	588.0	dmag_10635	dmag_6290	0.00621	0.0
dmag_5842__dmag_8311	0.20759	0.41039	2688.0	222.0	2.49459	GF_000029	1.2704	5.5976	59.0	0.227	558.0	dmag_8311	dmag_5842	0.00621	0.0
dmag_2658__dmag_8311	0.21763	0.43248	2688.0	222.0	2.39603	GF_000029	1.3189	3.0896	59.0	0.4269	585.0	dmag_8311	dmag_2658	0.00621	0.02941
dmag_8311__dmag_8360	0.21205	0.39649	2688.0	222.0	2.62411	GF_000029	2.1535	2.4161	59.0	0.8913	570.0	dmag_8311	dmag_8360	0.00621	0.02941
dmag_6374__dmag_8311	0.21205	0.39298	2688.0	222.0	2.88643	GF_000029	1.2854	60.8076	59.0	0.0211	570.0	dmag_8311	dmag_6374	0.00621	0.0
dmag_3928__dmag_8311	0.21205	0.4386	2688.0	222.0	2.32854	GF_000029	0.9867	69.0688	59.0	0.0143	570.0	dmag_8311	dmag_3928	0.00621	0.0
dmag_15792__dmag_8311	0.21094	0.38624	2688.0	222.0	2.53049	GF_000029	13.8245	22.9447	59.0	0.6025	567.0	dmag_8311	dmag_15792	0.00621	0.0
dmag_15154__dmag_8311	0.09598	0.34884	2688.0	222.0	2.53049	GF_000029	1.5502	63.5743	59.0	0.0244	258.0	dmag_8311	dmag_15154	0.00621	0.0
dmag_15216__dmag_8311	0.09598	0.34884	2688.0	222.0	2.53049	GF_000029	1.5502	63.5742	59.0	0.0244	258.0	dmag_8311	dmag_15216	0.00621	0.0
dmag_1308__dmag_8311	0.20759	0.41577	2688.0	222.0	2.40327	GF_000029	1.3281	8.4376	59.0	0.1574	558.0	dmag_8311	dmag_1308	0.00621	0.0
dmag_195__dmag_8311	0.21205	0.38947	2688.0	222.0	2.49811	GF_000029	1.6539	52.9016	59.0	0.0313	570.0	dmag_8311	dmag_195	0.00621	0.0
dmag_11170__dmag_8311	0.20982	0.40603	2688.0	222.0	2.72665	GF_000029	1.3246	61.753	59.0	0.0214	564.0	dmag_8311	dmag_11170	0.00621	0.0
dmag_1521__dmag_8311	0.20871	0.42424	2688.0	222.0	2.45848	GF_000029	1.4744	2.541	59.0	0.5802	561.0	dmag_8311	dmag_1521	0.00621	0.02941
dmag_7984__dmag_8311	0.20982	0.39362	2688.0	222.0	2.42823	GF_000029	13.2153	8.9266	59.0	1.4804	564.0	dmag_8311	dmag_7984	0.00621	0.0
dmag_6833__dmag_8311	0.20982	0.41489	2688.0	222.0	2.54753	GF_000029	1.3084	71.1771	59.0	0.0184	564.0	dmag_8311	dmag_6833	0.00621	0.0
dmag_2362__dmag_8311	0.2221	0.36683	2688.0	222.0	2.84061	GF_000029	24.3555	1.6034	59.0	15.1895	597.0	dmag_8311	dmag_2362	0.00621	0.02941
dmag_4644__dmag_8311	0.20982	0.39539	2688.0	222.0	2.53612	GF_000029	2.4571	69.5479	59.0	0.0353	564.0	dmag_8311	dmag_4644	0.00621	0.0
dmag_1584__dmag_8311	0.21094	0.40917	2688.0	222.0	2.5977	GF_000029	2.3397	2.9577	59.0	0.7911	567.0	dmag_8311	dmag_1584	0.00621	0.02941
dmag_1092__dmag_8311	0.21652	0.40378	2688.0	222.0	2.8218	GF_000029	1.7363	2.084	59.0	0.8332	582.0	dmag_8311	dmag_1092	0.00621	0.02941
dmag_7049__dmag_8311	0.21205	0.34737	2688.0	222.0	3.32877	GF_000029	1.5	72.1024	59.0	0.0208	570.0	dmag_8311	dmag_7049	0.00621	0.0
dmag_3081__dmag_8311	0.22545	0.41584	2688.0	222.0	2.91502	GF_000029	1.4128	76.3073	59.0	0.0185	606.0	dmag_8311	dmag_3081	0.00621	0.0
dmag_8311__dmag_9316	0.21205	0.40351	2688.0	222.0	2.63861	GF_000029	1.4112	5.0682	59.0	0.2784	570.0	dmag_8311	dmag_9316	0.00621	0.0
dmag_13950__dmag_8311	0.2154	0.39724	2688.0	222.0	2.94802	GF_000029	1.1704	81.825	59.0	0.0143	579.0	dmag_8311	dmag_13950	0.00621	0.0
dmag_6290__dmag_8311	0.20759	0.42652	2688.0	222.0	2.70988	GF_000029	1.3335	2.982	59.0	0.4472	558.0	dmag_8311	dmag_6290	0.00621	0.02941
dmag_1961__dmag_5842	0.22098	0.42088	2688.0	222.0	1.85737	GF_000029	1.8439	3.5607	59.0	0.5178	594.0	dmag_1961	dmag_5842	0.00621	0.02941
dmag_1961__dmag_2658	0.24219	0.45929	2688.0	222.0	1.75881	GF_000029	21.2758	0.2149	59.0	99.0	651.0	dmag_1961	dmag_2658	0.00621	0.02941
dmag_1961__dmag_8360	0.22768	0.41013	2688.0	222.0	1.98689	GF_000029	23.7115	0.2395	59.0	99.0	612.0	dmag_1961	dmag_8360	0.00621	0.02941
dmag_1961__dmag_6374	0.22433	0.41957	2688.0	222.0	2.24921	GF_000029	1.1959	70.9618	59.0	0.0169	603.0	dmag_1961	dmag_6374	0.00621	0.0
dmag_1961__dmag_3928	0.22433	0.42952	2688.0	222.0	1.69132	GF_000029	1.7726	78.1434	59.0	0.0227	603.0	dmag_1961	dmag_3928	0.00621	0.0
dmag_15792__dmag_1961	0.22545	0.4505	2688.0	222.0	1.89327	GF_000029	1.1767	83.3276	59.0	0.0141	606.0	dmag_1961	dmag_15792	0.00621	0.0
dmag_15154__dmag_1961	0.10938	0.40816	2688.0	222.0	1.89327	GF_000029	1.1848	83.2384	59.0	0.0142	294.0	dmag_1961	dmag_15154	0.00621	0.0
dmag_15216__dmag_1961	0.10938	0.40816	2688.0	222.0	1.89327	GF_000029	1.1848	83.2384	59.0	0.0142	294.0	dmag_1961	dmag_15216	0.00621	0.0
dmag_1308__dmag_1961	0.21987	0.4687	2688.0	222.0	1.76605	GF_000029	1.0774	2.6185	59.0	0.4115	591.0	dmag_1961	dmag_1308	0.00621	0.02941
dmag_195__dmag_1961	0.22656	0.43186	2688.0	222.0	1.86089	GF_000029	2.1372	7.1049	59.0	0.3008	609.0	dmag_1961	dmag_195	0.00621	0.0
dmag_11170__dmag_1961	0.22321	0.44	2688.0	222.0	2.08943	GF_000029	2.0689	19.1215	59.0	0.1082	600.0	dmag_1961	dmag_11170	0.00621	0.0
dmag_1521__dmag_1961	0.22321	0.43167	2688.0	222.0	1.82126	GF_000029	10.4569	30.2733	59.0	0.3454	600.0	dmag_1961	dmag_1521	0.00621	0.0
dmag_1961__dmag_7984	0.2221	0.46064	2688.0	222.0	1.79101	GF_000029	1.4579	5.982	59.0	0.2437	597.0	dmag_1961	dmag_7984	0.00621	0.0
dmag_1961__dmag_6833	0.22098	0.49495	2688.0	222.0	1.91031	GF_000029	1.1613	89.9462	59.0	0.0129	594.0	dmag_1961	dmag_6833	0.00621	0.0
dmag_1961__dmag_2362	0.23549	0.47393	2688.0	222.0	2.20339	GF_000029	1.2615	1.547	59.0	0.8154	633.0	dmag_1961	dmag_2362	0.00621	0.02941
dmag_1961__dmag_4644	0.22321	0.45333	2688.0	222.0	1.8989	GF_000029	14.0779	27.8803	59.0	0.5049	600.0	dmag_1961	dmag_4644	0.00621	0.0
dmag_1584__dmag_1961	0.2221	0.47069	2688.0	222.0	1.96048	GF_000029	0.9925	17.0209	59.0	0.0583	597.0	dmag_1961	dmag_1584	0.00621	0.0
dmag_1092__dmag_1961	0.23103	0.43961	2688.0	222.0	2.18458	GF_000029	1.3553	10.8742	59.0	0.1246	621.0	dmag_1961	dmag_1092	0.00621	0.0
dmag_1961__dmag_7049	0.23772	0.41471	2688.0	222.0	2.69155	GF_000029	11.4949	27.7921	59.0	0.4136	639.0	dmag_1961	dmag_7049	0.00621	0.0
dmag_1961__dmag_3081	0.23772	0.41315	2688.0	222.0	2.2778	GF_000029	1.8829	9.5326	59.0	0.1975	639.0	dmag_1961	dmag_3081	0.00621	0.0
dmag_1961__dmag_9316	0.23438	0.43651	2688.0	222.0	2.00139	GF_000029	1.3848	71.1485	59.0	0.0195	630.0	dmag_1961	dmag_9316	0.00621	0.0
dmag_13950__dmag_1961	0.24777	0.44144	2688.0	222.0	2.3108	GF_000029	1.1397	68.5771	59.0	0.0166	666.0	dmag_1961	dmag_13950	0.00621	0.0
dmag_1961__dmag_6290	0.21987	0.48054	2688.0	222.0	2.07266	GF_000029	1.0214	79.278	59.0	0.0129	591.0	dmag_1961	dmag_6290	0.00621	0.0
dmag_5842__dmag_655	0.22656	0.44007	2688.0	222.0	1.82897	GF_000029	20.5758	0.2852	59.0	72.1432	609.0	dmag_655	dmag_5842	0.00621	0.02941
dmag_2658__dmag_655	0.25	0.4003	2688.0	222.0	1.7304	GF_000029	1.6039	56.4361	59.0	0.0284	672.0	dmag_655	dmag_2658	0.00621	0.0
dmag_655__dmag_8360	0.23103	0.42512	2688.0	222.0	1.95848	GF_000029	1.3381	75.4553	59.0	0.0177	621.0	dmag_655	dmag_8360	0.00621	0.0
dmag_6374__dmag_655	0.23214	0.44872	2688.0	222.0	2.2208	GF_000029	0.8659	73.6396	59.0	0.0118	624.0	dmag_655	dmag_6374	0.00621	0.0
dmag_3928__dmag_655	0.22879	0.44228	2688.0	222.0	1.66291	GF_000029	1.4721	71.8697	59.0	0.0205	615.0	dmag_655	dmag_3928	0.00621	0.0
dmag_15792__dmag_655	0.23214	0.4359	2688.0	222.0	1.86486	GF_000029	1.631	61.9082	59.0	0.0263	624.0	dmag_655	dmag_15792	0.00621	0.0
dmag_15154__dmag_655	0.11607	0.35577	2688.0	222.0	1.86486	GF_000029	1.6157	62.3635	59.0	0.0259	312.0	dmag_655	dmag_15154	0.00621	0.0
dmag_15216__dmag_655	0.11607	0.35577	2688.0	222.0	1.86486	GF_000029	1.6157	62.3634	59.0	0.0259	312.0	dmag_655	dmag_15216	0.00621	0.0
dmag_1308__dmag_655	0.22545	0.42574	2688.0	222.0	1.73765	GF_000029	1.4485	3.9845	59.0	0.3635	606.0	dmag_655	dmag_1308	0.00621	0.02941
dmag_195__dmag_655	0.22991	0.41586	2688.0	222.0	1.83248	GF_000029	2.4468	40.8341	59.0	0.0599	618.0	dmag_655	dmag_195	0.00621	0.0
dmag_11170__dmag_655	0.22879	0.41789	2688.0	222.0	2.06103	GF_000029	2.3003	80.7333	59.0	0.0285	615.0	dmag_655	dmag_11170	0.00621	0.0
dmag_1521__dmag_655	0.22433	0.42454	2688.0	222.0	1.79285	GF_000029	1.5475	71.4705	59.0	0.0217	603.0	dmag_655	dmag_1521	0.00621	0.0
dmag_655__dmag_7984	0.22656	0.45813	2688.0	222.0	1.7626	GF_000029	1.2168	75.6493	59.0	0.0161	609.0	dmag_655	dmag_7984	0.00621	0.0
dmag_655__dmag_6833	0.22433	0.43781	2688.0	222.0	1.8819	GF_000029	2.3132	52.9719	59.0	0.0437	603.0	dmag_655	dmag_6833	0.00621	0.0
dmag_2362__dmag_655	0.33817	0.39824	2688.0	222.0	2.17498	GF_000029	1.3453	73.5119	59.0	0.0183	909.0	dmag_655	dmag_2362	0.00621	0.0
dmag_4644__dmag_655	0.22768	0.42647	2688.0	222.0	1.87049	GF_000029	14.9994	0.9255	59.0	16.2074	612.0	dmag_655	dmag_4644	0.00621	0.02941
dmag_1584__dmag_655	0.22321	0.47167	2688.0	222.0	1.93207	GF_000029	1.1447	4.175	59.0	0.2742	600.0	dmag_655	dmag_1584	0.00621	0.02941
dmag_1092__dmag_655	0.23884	0.47975	2688.0	222.0	2.15617	GF_000029	1.0474	21.5952	59.0	0.0485	642.0	dmag_655	dmag_1092	0.00621	0.0
dmag_655__dmag_7049	0.23996	0.39535	2688.0	222.0	2.66314	GF_000029	8.1669	34.6595	59.0	0.2356	645.0	dmag_655	dmag_7049	0.00621	0.0
dmag_3081__dmag_655	0.59263	0.371	2688.0	222.0	2.24939	GF_000029	1.7784	58.8411	59.0	0.0302	1593.0	dmag_655	dmag_3081	0.00621	0.0
dmag_655__dmag_9316	0.23661	0.45126	2688.0	222.0	1.97298	GF_000029	1.1118	77.2374	59.0	0.0144	636.0	dmag_655	dmag_9316	0.00621	0.0
dmag_13950__dmag_655	0.24442	0.42009	2688.0	222.0	2.28239	GF_000029	1.191	73.6246	59.0	0.0162	657.0	dmag_655	dmag_13950	0.00621	0.0
dmag_6290__dmag_655	0.22656	0.4335	2688.0	222.0	2.04425	GF_000029	1.456	61.1732	59.0	0.0238	609.0	dmag_655	dmag_6290	0.00621	0.0
dmag_11338__dmag_5842	0.22098	0.42088	2688.0	222.0	1.93042	GF_000029	1.1282	61.1087	59.0	0.0185	594.0	dmag_11338	dmag_5842	0.00621	0.0
dmag_11338__dmag_2658	0.22656	0.43514	2688.0	222.0	1.83185	GF_000029	1.3284	4.3121	59.0	0.3081	609.0	dmag_11338	dmag_2658	0.00621	0.02941
dmag_11338__dmag_8360	0.22656	0.41544	2688.0	222.0	2.05993	GF_000029	1.2742	53.9751	59.0	0.0236	609.0	dmag_11338	dmag_8360	0.00621	0.0
dmag_11338__dmag_6374	0.22768	0.39869	2688.0	222.0	2.32226	GF_000029	1.6403	51.2907	59.0	0.032	612.0	dmag_11338	dmag_6374	0.00621	0.0
dmag_11338__dmag_3928	0.22879	0.42276	2688.0	222.0	1.76436	GF_000029	14.2214	21.1384	59.0	0.6728	615.0	dmag_11338	dmag_3928	0.00621	0.0
dmag_11338__dmag_15792	0.23438	0.40794	2688.0	222.0	1.96632	GF_000029	1.5669	59.4877	59.0	0.0263	630.0	dmag_11338	dmag_15792	0.00621	0.0
dmag_11338__dmag_15154	0.12054	0.36728	2688.0	222.0	1.96632	GF_000029	1.5406	11.4581	59.0	0.1345	324.0	dmag_11338	dmag_15154	0.00621	0.0
dmag_11338__dmag_15216	0.12054	0.36728	2688.0	222.0	1.96632	GF_000029	1.5406	11.458	59.0	0.1345	324.0	dmag_11338	dmag_15216	0.00621	0.0
dmag_11338__dmag_1308	0.23549	0.41232	2688.0	222.0	1.8391	GF_000029	1.3697	4.9132	59.0	0.2788	633.0	dmag_11338	dmag_1308	0.00621	0.02941
dmag_11338__dmag_195	0.23549	0.39968	2688.0	222.0	1.93394	GF_000029	6.0648	36.5743	59.0	0.1658	633.0	dmag_11338	dmag_195	0.00621	0.0
dmag_11170__dmag_11338	0.23884	0.39252	2688.0	222.0	2.16248	GF_000029	20.6575	0.2298	59.0	89.907	642.0	dmag_11338	dmag_11170	0.00621	0.02941
dmag_11338__dmag_1521	0.22321	0.43667	2688.0	222.0	1.89431	GF_000029	11.0378	0.1115	59.0	99.0	600.0	dmag_11338	dmag_1521	0.00621	0.02941
dmag_11338__dmag_7984	0.22545	0.43564	2688.0	222.0	1.86405	GF_000029	1.1851	6.5847	59.0	0.18	606.0	dmag_11338	dmag_7984	0.00621	0.0
dmag_11338__dmag_6833	0.22433	0.43947	2688.0	222.0	1.98335	GF_000029	1.1239	69.5712	59.0	0.0162	603.0	dmag_11338	dmag_6833	0.00621	0.0
dmag_11338__dmag_2362	0.22098	0.44949	2688.0	222.0	2.27643	GF_000029	1.2218	59.8627	59.0	0.0204	594.0	dmag_11338	dmag_2362	0.00621	0.0
dmag_11338__dmag_4644	0.22879	0.43577	2688.0	222.0	1.97194	GF_000029	1.3673	87.7607	59.0	0.0156	615.0	dmag_11338	dmag_4644	0.00621	0.0
dmag_11338__dmag_1584	0.22098	0.44781	2688.0	222.0	2.03353	GF_000029	0.9577	22.4931	59.0	0.0426	594.0	dmag_11338	dmag_1584	0.00621	0.0
dmag_1092__dmag_11338	0.22545	0.43894	2688.0	222.0	2.25762	GF_000029	1.385	5.8792	59.0	0.2356	606.0	dmag_11338	dmag_1092	0.00621	0.0
dmag_11338__dmag_7049	0.22545	0.40924	2688.0	222.0	2.76459	GF_000029	2.4273	75.1816	59.0	0.0323	606.0	dmag_11338	dmag_7049	0.00621	0.0
dmag_11338__dmag_3081	0.21875	0.41497	2688.0	222.0	2.35084	GF_000029	1.6091	8.6732	59.0	0.1855	588.0	dmag_11338	dmag_3081	0.00621	0.0
dmag_11338__dmag_9316	0.22768	0.43791	2688.0	222.0	2.07443	GF_000029	1.2653	57.8687	59.0	0.0219	612.0	dmag_11338	dmag_9316	0.00621	0.0
dmag_11338__dmag_13950	0.23996	0.42016	2688.0	222.0	2.38384	GF_000029	1.1978	4.6816	59.0	0.2559	645.0	dmag_11338	dmag_13950	0.00621	0.02941
dmag_11338__dmag_6290	0.23438	0.42063	2688.0	222.0	2.1457	GF_000029	1.2493	5.4236	59.0	0.2304	630.0	dmag_11338	dmag_6290	0.00621	0.0
dmag_4865__dmag_5217	0.8129	0.43043	2838.0	2307.0	1.38041	GF_001577	0.7646	59.8071	2.0	0.0128	2307.0	dmag_4865	dmag_5217	1.0	0.0
dmag_12407__dmag_8765	0.99644	0.97381	843.0	813.0	0.05183	GF_001039	0.0251	0.036	3.0	0.697	840.0	dmag_8765	dmag_12407	1.0	1.0
dmag_5597__dmag_8765	0.96441	0.60148	843.0	813.0	0.75265	GF_001039	0.3588	7.0142	4.0	0.0512	813.0	dmag_5597	dmag_8765	0.5	0.0
dmag_12407__dmag_5597	0.96441	0.5941	843.0	813.0	0.77544	GF_001039	0.3733	6.3423	4.0	0.0589	813.0	dmag_5597	dmag_12407	0.5	0.0
dmag_16146__dmag_16605	0.7284	0.91638	1215.0	885.0	0.11926	GF_002041	0.0999	0.0844	2.0	1.1835	885.0	dmag_16146	dmag_16605	1.0	1.0
dmag_11437__dmag_15777	0.69139	0.58016	1254.0	867.0	0.73068	GF_001956	0.4069	5.4005	2.0	0.0753	867.0	dmag_11437	dmag_15777	1.0	0.0
dmag_15944__dmag_7371	1.0	0.99427	1572.0	1572.0	0.00375	GF_001756	0.0018	0.0154	2.0	0.1188	1572.0	dmag_7371	dmag_15944	1.0	1.0
dmag_14224__dmag_6052	0.79504	0.99361	3147.0	2502.0	0.01457	GF_001318	0.0067	0.0056	2.0	1.1948	2502.0	dmag_14224	dmag_6052	1.0	1.0
dmag_16029__dmag_9713	0.57471	0.908	1305.0	726.0	0.14895	GF_000205	0.0866	0.1716	10.0	0.5049	750.0	dmag_16029	dmag_9713	1.0	1.0
dmag_16029__dmag_7395	0.81839	0.61704	1305.0	726.0	0.89325	GF_000205	0.3135	84.011	11.0	0.0037	1068.0	dmag_7395	dmag_16029	0.5	0.0
dmag_7395__dmag_9713	0.57471	0.62933	1305.0	726.0	0.99066	GF_000205	0.3385	86.0883	11.0	0.0039	750.0	dmag_7395	dmag_9713	0.5	0.0
dmag_7394__dmag_7395	0.89885	0.65132	1305.0	726.0	0.67604	GF_000205	0.2404	4.6498	12.0	0.0517	1173.0	dmag_7394	dmag_7395	0.33333	1.0
dmag_16029__dmag_7394	0.82069	0.5957	1305.0	726.0	1.12115	GF_000205	0.3203	79.6574	12.0	0.004	1071.0	dmag_7394	dmag_16029	0.33333	0.0
dmag_7394__dmag_9713	0.57471	0.61333	1305.0	726.0	1.21857	GF_000205	0.3728	79.6603	12.0	0.0047	750.0	dmag_7394	dmag_9713	0.33333	0.0
dmag_389__dmag_8055	0.82759	0.56481	1305.0	726.0	0.96374	GF_000205	0.3949	81.4164	13.0	0.0049	1080.0	dmag_389	dmag_8055	1.0	0.0
dmag_1424__dmag_1425	0.82299	0.74395	1305.0	726.0	0.34743	GF_000205	0.1514	3.6168	14.0	0.0419	1074.0	dmag_1424	dmag_1425	1.0	1.0
dmag_1424__dmag_390	0.82069	0.60317	1305.0	726.0	0.98632	GF_000205	0.3443	62.2653	15.0	0.0055	1071.0	dmag_390	dmag_1424	0.5	0.0
dmag_1425__dmag_390	0.81149	0.59207	1305.0	726.0	0.90504	GF_000205	0.3383	62.3888	15.0	0.0054	1059.0	dmag_390	dmag_1425	0.5	0.0
dmag_389__dmag_390	0.82299	0.56704	1305.0	726.0	1.1086	GF_000205	0.4677	64.0881	16.0	0.0073	1074.0	dmag_389	dmag_390	0.16667	0.0
dmag_1424__dmag_389	0.82069	0.51541	1305.0	726.0	1.55342	GF_000205	0.5522	62.3188	16.0	0.0089	1071.0	dmag_389	dmag_1424	0.16667	0.0
dmag_1425__dmag_389	0.81149	0.5203	1305.0	726.0	1.47214	GF_000205	0.5786	61.8859	16.0	0.0093	1059.0	dmag_389	dmag_1425	0.16667	0.0
dmag_390__dmag_8055	0.82299	0.57356	1305.0	726.0	1.01711	GF_000205	0.3917	73.5591	16.0	0.0053	1074.0	dmag_8055	dmag_390	0.16667	0.0
dmag_1424__dmag_8055	0.82069	0.54248	1305.0	726.0	1.46194	GF_000205	0.436	65.2126	16.0	0.0067	1071.0	dmag_8055	dmag_1424	0.16667	0.0
dmag_1425__dmag_8055	0.81149	0.52125	1305.0	726.0	1.38066	GF_000205	0.434	75.4335	16.0	0.0058	1059.0	dmag_8055	dmag_1425	0.16667	0.0
dmag_11253__dmag_389	0.82759	0.50741	1305.0	726.0	1.36454	GF_000205	0.5083	65.0259	17.0	0.0078	1080.0	dmag_11253	dmag_389	0.2	0.0
dmag_11253__dmag_8055	0.82529	0.52646	1305.0	726.0	1.27305	GF_000205	0.4296	72.365	17.0	0.0059	1077.0	dmag_11253	dmag_8055	0.2	0.0
dmag_11253__dmag_390	0.82069	0.54248	1305.0	726.0	1.15144	GF_000205	0.4137	63.4287	17.0	0.0065	1071.0	dmag_11253	dmag_390	0.2	0.0
dmag_11253__dmag_1424	0.82299	0.49814	1305.0	726.0	1.59627	GF_000205	0.5445	58.3757	17.0	0.0093	1074.0	dmag_11253	dmag_1424	0.2	0.0
dmag_11253__dmag_1425	0.81379	0.50471	1305.0	726.0	1.51499	GF_000205	0.474	59.4448	17.0	0.008	1062.0	dmag_11253	dmag_1425	0.2	0.0
dmag_11253__dmag_7394	0.86897	0.48589	1305.0	726.0	1.38598	GF_000205	0.5646	67.9059	18.0	0.0083	1134.0	dmag_7394	dmag_11253	0.04167	0.0
dmag_389__dmag_7394	0.82759	0.48611	1305.0	726.0	1.59484	GF_000205	0.6219	68.6719	18.0	0.0091	1080.0	dmag_7394	dmag_389	0.04167	0.0
dmag_7394__dmag_8055	0.83218	0.55525	1305.0	726.0	1.50335	GF_000205	0.4869	98.2433	18.0	0.005	1086.0	dmag_7394	dmag_8055	0.04167	0.0
dmag_390__dmag_7394	0.82069	0.51541	1305.0	726.0	1.38174	GF_000205	0.4901	70.5918	18.0	0.0069	1071.0	dmag_7394	dmag_390	0.04167	0.0
dmag_1424__dmag_7394	0.82069	0.50047	1305.0	726.0	1.82657	GF_000205	0.6002	63.7638	18.0	0.0094	1071.0	dmag_7394	dmag_1424	0.04167	0.0
dmag_1425__dmag_7394	0.81149	0.49481	1305.0	726.0	1.74529	GF_000205	0.5538	66.604	18.0	0.0083	1059.0	dmag_7394	dmag_1425	0.04167	0.0
dmag_11253__dmag_7395	0.86667	0.49425	1305.0	726.0	1.49869	GF_000205	0.567	36.4411	18.0	0.0156	1131.0	dmag_7395	dmag_11253	0.04167	0.0
dmag_389__dmag_7395	0.82759	0.49352	1305.0	726.0	1.70754	GF_000205	0.5876	75.5445	18.0	0.0078	1080.0	dmag_7395	dmag_389	0.04167	0.0
dmag_7395__dmag_8055	0.82299	0.5419	1305.0	726.0	1.61606	GF_000205	0.4867	105.3237	18.0	0.0046	1074.0	dmag_7395	dmag_8055	0.04167	0.0
dmag_390__dmag_7395	0.82069	0.51074	1305.0	726.0	1.49444	GF_000205	0.4914	79.9274	18.0	0.0061	1071.0	dmag_7395	dmag_390	0.04167	0.0
dmag_1424__dmag_7395	0.82069	0.50327	1305.0	726.0	1.93927	GF_000205	0.568	71.6271	18.0	0.0079	1071.0	dmag_7395	dmag_1424	0.04167	0.0
dmag_1425__dmag_7395	0.81149	0.49858	1305.0	726.0	1.85799	GF_000205	0.5345	71.5926	18.0	0.0075	1059.0	dmag_7395	dmag_1425	0.04167	0.0
dmag_11253__dmag_16029	0.81379	0.47928	1305.0	726.0	1.9438	GF_000205	0.6396	67.0823	18.0	0.0095	1062.0	dmag_16029	dmag_11253	0.04167	0.0
dmag_16029__dmag_389	0.8092	0.4678	1305.0	726.0	2.15265	GF_000205	0.6914	69.1713	18.0	0.01	1056.0	dmag_16029	dmag_389	0.04167	0.0
dmag_16029__dmag_8055	0.8069	0.51092	1305.0	726.0	2.06117	GF_000205	0.5524	92.7623	18.0	0.006	1053.0	dmag_16029	dmag_8055	0.04167	0.0
dmag_16029__dmag_390	0.8046	0.49714	1305.0	726.0	1.93955	GF_000205	0.5713	70.342	18.0	0.0081	1050.0	dmag_16029	dmag_390	0.04167	0.0
dmag_1424__dmag_16029	0.8069	0.47578	1305.0	726.0	2.38438	GF_000205	0.6551	63.0536	18.0	0.0104	1053.0	dmag_16029	dmag_1424	0.04167	0.0
dmag_1425__dmag_16029	0.8046	0.46	1305.0	726.0	2.3031	GF_000205	0.6148	40.1186	18.0	0.0153	1050.0	dmag_16029	dmag_1425	0.04167	0.0
dmag_11253__dmag_9713	0.56552	0.4878	1305.0	726.0	2.04121	GF_000205	0.6742	65.4936	18.0	0.0103	738.0	dmag_9713	dmag_11253	0.04167	0.0
dmag_389__dmag_9713	0.56092	0.47131	1305.0	726.0	2.25007	GF_000205	0.7151	69.9834	18.0	0.0102	732.0	dmag_9713	dmag_389	0.04167	0.0
dmag_8055__dmag_9713	0.56092	0.53142	1305.0	726.0	2.15858	GF_000205	0.5884	30.5171	18.0	0.0193	732.0	dmag_9713	dmag_8055	0.04167	0.0
dmag_390__dmag_9713	0.55862	0.52538	1305.0	726.0	2.03697	GF_000205	0.5854	73.4352	18.0	0.008	729.0	dmag_9713	dmag_390	0.04167	0.0
dmag_1424__dmag_9713	0.56092	0.4959	1305.0	726.0	2.4818	GF_000205	0.6871	64.2759	18.0	0.0107	732.0	dmag_9713	dmag_1424	0.04167	0.0
dmag_1425__dmag_9713	0.55862	0.47599	1305.0	726.0	2.40052	GF_000205	0.6567	65.9672	18.0	0.01	729.0	dmag_9713	dmag_1425	0.04167	0.0
dmag_10382__dmag_9432	0.31681	0.95903	1695.0	465.0	0.05324	GF_000763	0.0412	0.0908	4.0	0.4544	537.0	dmag_9432	dmag_10382	1.0	1.0
dmag_8890__dmag_9415	0.49204	0.97602	1695.0	465.0	0.03153	GF_000763	0.0261	0.0823	5.0	0.3166	834.0	dmag_8890	dmag_9415	1.0	1.0
dmag_8890__dmag_9432	0.37345	0.9842	1695.0	465.0	0.03521	GF_000763	0.0213	0.0002	6.0	99.0	633.0	dmag_9432	dmag_8890	0.25	0.0
dmag_9415__dmag_9432	0.3292	0.96057	1695.0	465.0	0.05983	GF_000763	0.044	0.0746	6.0	0.5893	558.0	dmag_9432	dmag_9415	0.25	0.33333
dmag_10382__dmag_8890	0.31681	0.94972	1695.0	465.0	0.07079	GF_000763	0.0521	0.0963	6.0	0.5407	537.0	dmag_10382	dmag_8890	0.25	0.33333
dmag_10382__dmag_9415	0.27434	0.91398	1695.0	465.0	0.09541	GF_000763	0.0746	0.1889	6.0	0.3947	465.0	dmag_10382	dmag_9415	0.25	0.33333
dmag_8430__dmag_9428	0.3604	0.48748	5652.0	1524.0	1.15262	GF_000244	0.5181	62.9255	9.0	0.0082	2037.0	dmag_9428	dmag_8430	1.0	0.0
dmag_9344__dmag_9373	0.6672	0.52135	5652.0	1524.0	1.02744	GF_000244	0.4755	59.7624	10.0	0.008	3771.0	dmag_9373	dmag_9344	1.0	0.0
dmag_15348__dmag_9373	0.31157	0.41681	5652.0	1524.0	1.81947	GF_000244	0.8183	59.5674	11.0	0.0137	1761.0	dmag_15348	dmag_9373	0.5	0.0
dmag_15348__dmag_9344	0.31688	0.44109	5652.0	1524.0	1.54008	GF_000244	0.7609	59.183	11.0	0.0129	1791.0	dmag_15348	dmag_9344	0.5	0.0
dmag_15348__dmag_9428	0.33758	0.40042	5652.0	1524.0	1.964	GF_000244	0.9243	9.0089	12.0	0.1026	1908.0	dmag_9428	dmag_15348	0.16667	0.0
dmag_9373__dmag_9428	0.319	0.4132	5652.0	1524.0	2.3082	GF_000244	0.8518	61.7576	12.0	0.0138	1803.0	dmag_9428	dmag_9373	0.16667	0.0
dmag_9344__dmag_9428	0.33015	0.42872	5652.0	1524.0	2.0288	GF_000244	0.8901	60.5851	12.0	0.0147	1866.0	dmag_9428	dmag_9344	0.16667	0.0
dmag_15348__dmag_8430	0.32749	0.3987	5652.0	1524.0	2.08841	GF_000244	0.9584	61.2032	12.0	0.0157	1851.0	dmag_8430	dmag_15348	0.16667	0.0
dmag_8430__dmag_9373	0.3052	0.40754	5652.0	1524.0	2.4326	GF_000244	0.9305	61.864	12.0	0.015	1725.0	dmag_8430	dmag_9373	0.16667	0.0
dmag_8430__dmag_9344	0.31423	0.40935	5652.0	1524.0	2.1532	GF_000244	0.8855	62.9406	12.0	0.0141	1776.0	dmag_8430	dmag_9344	0.16667	0.0
dmag_4316__dmag_4323	0.69745	0.67073	5652.0	1524.0	0.45112	GF_000244	0.2052	3.8617	13.0	0.0531	3942.0	dmag_4323	dmag_4316	1.0	1.0
dmag_11981__dmag_3524	0.74098	0.45654	5652.0	1524.0	1.44449	GF_000244	0.6454	60.3327	14.0	0.0107	4188.0	dmag_11981	dmag_3524	1.0	0.0
dmag_11981__dmag_4323	0.67357	0.46467	5652.0	1524.0	1.55546	GF_000244	0.6828	60.8766	15.0	0.0112	3807.0	dmag_4323	dmag_11981	0.25	0.0
dmag_3524__dmag_4323	0.63747	0.44768	5652.0	1524.0	1.76407	GF_000244	0.8288	62.029	15.0	0.0134	3603.0	dmag_4323	dmag_3524	0.25	0.0
dmag_11981__dmag_4316	0.7017	0.4589	5652.0	1524.0	1.55847	GF_000244	0.6761	5.5645	15.0	0.1215	3966.0	dmag_4316	dmag_11981	0.25	0.0
dmag_3524__dmag_4316	0.66507	0.44693	5652.0	1524.0	1.76709	GF_000244	0.8401	10.8633	15.0	0.0773	3759.0	dmag_4316	dmag_3524	0.25	0.0
dmag_4323__dmag_9428	0.3121	0.37018	5652.0	1524.0	2.70242	GF_000244	1.2221	59.8359	16.0	0.0204	1764.0	dmag_9428	dmag_4323	0.05	0.0
dmag_4316__dmag_9428	0.34342	0.37816	5652.0	1524.0	2.70543	GF_000244	1.1462	59.4416	16.0	0.0193	1941.0	dmag_9428	dmag_4316	0.05	0.0
dmag_11981__dmag_9428	0.4018	0.38353	5652.0	1524.0	2.71283	GF_000244	1.1498	60.9979	16.0	0.0189	2271.0	dmag_9428	dmag_11981	0.05	0.0
dmag_3524__dmag_9428	0.39384	0.3513	5652.0	1524.0	2.92144	GF_000244	1.3154	59.1813	16.0	0.0222	2226.0	dmag_9428	dmag_3524	0.05	0.0
dmag_4323__dmag_8430	0.29299	0.37198	5652.0	1524.0	2.82682	GF_000244	1.1941	59.6521	16.0	0.02	1656.0	dmag_8430	dmag_4323	0.05	0.0
dmag_4316__dmag_8430	0.30945	0.36078	5652.0	1524.0	2.82983	GF_000244	1.2226	59.4279	16.0	0.0206	1749.0	dmag_8430	dmag_4316	0.05	0.0
dmag_11981__dmag_8430	0.32378	0.35082	5652.0	1524.0	2.83723	GF_000244	1.3026	60.787	16.0	0.0214	1830.0	dmag_8430	dmag_11981	0.05	0.0
dmag_3524__dmag_8430	0.32006	0.35876	5652.0	1524.0	3.04584	GF_000244	1.2589	60.9507	16.0	0.0207	1809.0	dmag_8430	dmag_3524	0.05	0.0
dmag_15348__dmag_4323	0.29512	0.3759	5652.0	1524.0	2.73631	GF_000244	1.1684	58.1482	16.0	0.0201	1668.0	dmag_15348	dmag_4323	0.05	0.0
dmag_15348__dmag_4316	0.30042	0.36867	5652.0	1524.0	2.73933	GF_000244	1.1839	57.3399	16.0	0.0206	1698.0	dmag_15348	dmag_4316	0.05	0.0
dmag_11981__dmag_15348	0.31423	0.35755	5652.0	1524.0	2.74673	GF_000244	1.3032	57.8683	16.0	0.0225	1776.0	dmag_15348	dmag_11981	0.05	0.0
dmag_15348__dmag_3524	0.31369	0.34743	5652.0	1524.0	2.95534	GF_000244	1.2858	5.3019	16.0	0.2425	1773.0	dmag_15348	dmag_3524	0.05	0.0
dmag_4323__dmag_9373	0.62049	0.36128	5652.0	1524.0	3.08051	GF_000244	1.273	57.6809	16.0	0.0221	3507.0	dmag_9373	dmag_4323	0.05	0.0
dmag_4316__dmag_9373	0.61624	0.37037	5652.0	1524.0	3.08352	GF_000244	1.2868	57.1751	16.0	0.0225	3483.0	dmag_9373	dmag_4316	0.05	0.0
dmag_11981__dmag_9373	0.62367	0.36284	5652.0	1524.0	3.09092	GF_000244	1.3348	58.3087	16.0	0.0229	3525.0	dmag_9373	dmag_11981	0.05	0.0
dmag_3524__dmag_9373	0.60138	0.36805	5652.0	1524.0	3.29953	GF_000244	1.3209	16.083	16.0	0.0821	3399.0	dmag_9373	dmag_3524	0.05	0.0
dmag_4323__dmag_9344	0.6242	0.37613	5652.0	1524.0	2.80111	GF_000244	1.2711	61.1719	16.0	0.0208	3528.0	dmag_9344	dmag_4323	0.05	0.0
dmag_4316__dmag_9344	0.61996	0.38099	5652.0	1524.0	2.80412	GF_000244	1.2651	59.1863	16.0	0.0214	3504.0	dmag_9344	dmag_4316	0.05	0.0
dmag_11981__dmag_9344	0.62633	0.37768	5652.0	1524.0	2.81152	GF_000244	1.2868	59.8713	16.0	0.0215	3540.0	dmag_9344	dmag_11981	0.05	0.0
dmag_3524__dmag_9344	0.60297	0.36121	5652.0	1524.0	3.02014	GF_000244	1.3514	60.8528	16.0	0.0222	3408.0	dmag_9344	dmag_3524	0.05	0.0
dmag_11799__dmag_4833	0.54968	0.38063	3231.0	1557.0	2.23906	GF_000218	1.0725	60.2176	10.0	0.0178	1776.0	dmag_4833	dmag_11799	1.0	0.0
dmag_12755__dmag_3501	0.64253	0.99952	3231.0	1557.0	0.0	GF_000218	0.0	0.0031	11.0	0.001	2076.0	dmag_3501	dmag_12755	1.0	0.0
dmag_12981__dmag_12983	0.57753	0.73151	3231.0	1557.0	0.34275	GF_000218	0.1341	1.1879	12.0	0.1129	1866.0	dmag_12981	dmag_12983	1.0	1.0
dmag_12981__dmag_12982	0.57753	0.65113	3231.0	1557.0	0.51039	GF_000218	0.2013	2.1534	13.0	0.0935	1866.0	dmag_12982	dmag_12981	0.5	0.5
dmag_12982__dmag_12983	0.56825	0.67593	3231.0	1557.0	0.46677	GF_000218	0.1789	2.0125	13.0	0.0889	1836.0	dmag_12982	dmag_12983	0.5	0.5
dmag_12984__dmag_4358	0.56546	0.69732	3231.0	1557.0	0.45768	GF_000218	0.1895	1.3461	14.0	0.1408	1827.0	dmag_4358	dmag_12984	1.0	1.0
dmag_12982__dmag_4358	0.56267	0.66282	3231.0	1557.0	0.5668	GF_000218	0.2177	1.9029	15.0	0.1144	1818.0	dmag_12982	dmag_4358	0.16667	0.16667
dmag_12982__dmag_12984	0.56546	0.65244	3231.0	1557.0	0.56576	GF_000218	0.2114	1.8733	15.0	0.1128	1827.0	dmag_12982	dmag_12984	0.16667	0.16667
dmag_12981__dmag_4358	0.56917	0.62806	3231.0	1557.0	0.72438	GF_000218	0.2623	2.3766	15.0	0.1104	1839.0	dmag_12981	dmag_4358	0.16667	0.16667
dmag_12981__dmag_12984	0.57474	0.61551	3231.0	1557.0	0.72334	GF_000218	0.2724	2.3093	15.0	0.1179	1857.0	dmag_12981	dmag_12984	0.16667	0.16667
dmag_12983__dmag_4358	0.56732	0.64812	3231.0	1557.0	0.68076	GF_000218	0.2536	1.8572	15.0	0.1366	1833.0	dmag_12983	dmag_4358	0.16667	0.16667
dmag_12983__dmag_12984	0.56917	0.63785	3231.0	1557.0	0.67972	GF_000218	0.2523	2.2574	15.0	0.1118	1839.0	dmag_12983	dmag_12984	0.16667	0.16667
dmag_12982__dmag_3501	0.57103	0.5393	3231.0	1557.0	1.00287	GF_000218	0.3975	61.8711	16.0	0.0064	1845.0	dmag_3501	dmag_12982	0.1	0.0
dmag_12981__dmag_3501	0.59796	0.53002	3231.0	1557.0	1.16045	GF_000218	0.4274	62.1482	16.0	0.0069	1932.0	dmag_3501	dmag_12981	0.1	0.0
dmag_12983__dmag_3501	0.56732	0.5281	3231.0	1557.0	1.11683	GF_000218	0.422	62.3566	16.0	0.0068	1833.0	dmag_3501	dmag_12983	0.1	0.0
dmag_3501__dmag_4358	0.56082	0.52428	3231.0	1557.0	1.06324	GF_000218	0.4425	61.7145	16.0	0.0072	1812.0	dmag_3501	dmag_4358	0.1	0.0
dmag_12984__dmag_3501	0.56546	0.53202	3231.0	1557.0	1.0622	GF_000218	0.4163	60.7133	16.0	0.0069	1827.0	dmag_3501	dmag_12984	0.1	0.0
dmag_12755__dmag_12982	0.57103	0.5393	3231.0	1557.0	1.00287	GF_000218	0.3974	61.8663	16.0	0.0064	1845.0	dmag_12755	dmag_12982	0.1	0.0
dmag_12755__dmag_12981	0.59796	0.5295	3231.0	1557.0	1.16045	GF_000218	0.4274	62.1166	16.0	0.0069	1932.0	dmag_12755	dmag_12981	0.1	0.0
dmag_12755__dmag_12983	0.56732	0.52755	3231.0	1557.0	1.11683	GF_000218	0.422	62.3367	16.0	0.0068	1833.0	dmag_12755	dmag_12983	0.1	0.0
dmag_12755__dmag_4358	0.56082	0.52373	3231.0	1557.0	1.06324	GF_000218	0.4425	61.687	16.0	0.0072	1812.0	dmag_12755	dmag_4358	0.1	0.0
dmag_12755__dmag_12984	0.56546	0.53147	3231.0	1557.0	1.0622	GF_000218	0.4163	60.7094	16.0	0.0069	1827.0	dmag_12755	dmag_12984	0.1	0.0
dmag_15197__dmag_3501	0.61281	0.43788	3231.0	1557.0	1.67138	GF_000218	0.6851	61.5859	17.0	0.0111	1980.0	dmag_15197	dmag_3501	0.14286	0.0
dmag_12755__dmag_15197	0.61281	0.43838	3231.0	1557.0	1.67138	GF_000218	0.685	61.5916	17.0	0.0111	1980.0	dmag_15197	dmag_12755	0.14286	0.0
dmag_12982__dmag_15197	0.56082	0.40949	3231.0	1557.0	1.89417	GF_000218	0.8373	60.4803	17.0	0.0138	1812.0	dmag_15197	dmag_12982	0.14286	0.0
dmag_12981__dmag_15197	0.60631	0.39816	3231.0	1557.0	2.05175	GF_000218	0.8601	62.7385	17.0	0.0137	1959.0	dmag_15197	dmag_12981	0.14286	0.0
dmag_12983__dmag_15197	0.55803	0.40322	3231.0	1557.0	2.00813	GF_000218	0.8263	63.0565	17.0	0.0131	1803.0	dmag_15197	dmag_12983	0.14286	0.0
dmag_15197__dmag_4358	0.5506	0.41709	3231.0	1557.0	1.95454	GF_000218	0.8338	59.9483	17.0	0.0139	1779.0	dmag_15197	dmag_4358	0.14286	0.0
dmag_12984__dmag_15197	0.5571	0.41556	3231.0	1557.0	1.9535	GF_000218	0.8198	61.2464	17.0	0.0134	1800.0	dmag_15197	dmag_12984	0.14286	0.0
dmag_15197__dmag_4833	0.59703	0.38984	3231.0	1557.0	2.37428	GF_000218	1.0399	59.446	18.0	0.0175	1929.0	dmag_4833	dmag_15197	0.0625	0.0
dmag_3501__dmag_4833	0.58496	0.36667	3231.0	1557.0	2.48015	GF_000218	1.1244	59.4034	18.0	0.0189	1890.0	dmag_4833	dmag_3501	0.0625	0.0
dmag_12755__dmag_4833	0.58496	0.36667	3231.0	1557.0	2.48015	GF_000218	1.1241	59.415	18.0	0.0189	1890.0	dmag_4833	dmag_12755	0.0625	0.0
dmag_12982__dmag_4833	0.53575	0.37262	3231.0	1557.0	2.70294	GF_000218	1.0721	59.1975	18.0	0.0181	1731.0	dmag_4833	dmag_12982	0.0625	0.0
dmag_12981__dmag_4833	0.57382	0.3808	3231.0	1557.0	2.86052	GF_000218	1.0971	33.0016	18.0	0.0332	1854.0	dmag_4833	dmag_12981	0.0625	0.0
dmag_12983__dmag_4833	0.5376	0.37075	3231.0	1557.0	2.8169	GF_000218	1.1148	60.7087	18.0	0.0184	1737.0	dmag_4833	dmag_12983	0.0625	0.0
dmag_4358__dmag_4833	0.53482	0.37326	3231.0	1557.0	2.76331	GF_000218	1.1276	13.2662	18.0	0.085	1728.0	dmag_4833	dmag_4358	0.0625	0.0
dmag_12984__dmag_4833	0.53946	0.36776	3231.0	1557.0	2.76227	GF_000218	1.2019	10.3671	18.0	0.1159	1743.0	dmag_4833	dmag_12984	0.0625	0.0
dmag_11799__dmag_15197	0.54318	0.38917	3231.0	1557.0	2.43031	GF_000218	1.0414	66.2096	18.0	0.0157	1755.0	dmag_11799	dmag_15197	0.0625	0.0
dmag_11799__dmag_3501	0.52739	0.36737	3231.0	1557.0	2.53618	GF_000218	1.1204	63.3997	18.0	0.0177	1704.0	dmag_11799	dmag_3501	0.0625	0.0
dmag_11799__dmag_12755	0.52739	0.36796	3231.0	1557.0	2.53618	GF_000218	1.1201	63.4097	18.0	0.0177	1704.0	dmag_11799	dmag_12755	0.0625	0.0
dmag_11799__dmag_12982	0.51718	0.38659	3231.0	1557.0	2.75898	GF_000218	1.0358	61.7654	18.0	0.0168	1671.0	dmag_11799	dmag_12982	0.0625	0.0
dmag_11799__dmag_12981	0.53946	0.37522	3231.0	1557.0	2.91655	GF_000218	1.0986	62.0794	18.0	0.0177	1743.0	dmag_11799	dmag_12981	0.0625	0.0
dmag_11799__dmag_12983	0.51718	0.38241	3231.0	1557.0	2.87293	GF_000218	1.0577	17.8371	18.0	0.0593	1671.0	dmag_11799	dmag_12983	0.0625	0.0
dmag_11799__dmag_4358	0.51439	0.38087	3231.0	1557.0	2.81934	GF_000218	1.0695	60.0395	18.0	0.0178	1662.0	dmag_11799	dmag_4358	0.0625	0.0
dmag_11799__dmag_12984	0.51625	0.3759	3231.0	1557.0	2.8183	GF_000218	1.0386	62.0432	18.0	0.0167	1668.0	dmag_11799	dmag_12984	0.0625	0.0
dmag_15909__dmag_16514	0.81395	0.99881	1032.0	357.0	0.00346	GF_000770	0.0041	0.0	4.0	99.0	840.0	dmag_16514	dmag_15909	1.0	0.0
dmag_12011__dmag_16514	0.34593	1.0	1032.0	357.0	0.0	GF_000770	0.0	0.0	5.0	1.6488	357.0	dmag_12011	dmag_16514	0.5	0.0
dmag_12011__dmag_15909	0.34593	0.9972	1032.0	357.0	0.00346	GF_000770	0.0041	0.0	5.0	99.0	357.0	dmag_12011	dmag_15909	0.5	0.0
dmag_12011__dmag_9108	0.34593	1.0	1032.0	357.0	0.01056	GF_000770	0.0	0.0	6.0	2.0001	357.0	dmag_9108	dmag_12011	0.33333	0.0
dmag_16514__dmag_9108	0.82558	0.99178	1032.0	357.0	0.01056	GF_000770	0.0	0.0	6.0	0.4988	852.0	dmag_9108	dmag_16514	0.33333	0.0
dmag_15909__dmag_9108	0.63953	0.98939	1032.0	357.0	0.01401	GF_000770	0.0041	0.0	6.0	99.0	660.0	dmag_9108	dmag_15909	0.33333	0.0
dmag_1117__dmag_11332	0.97067	0.81923	5625.0	5460.0	0.27281	GF_001264	0.14	0.4534	2.0	0.3088	5460.0	dmag_1117	dmag_11332	1.0	1.0
dmag_11583__dmag_8975	0.64286	0.57344	1218.0	606.0	0.8762	GF_000560	0.4245	3.8423	5.0	0.1105	783.0	dmag_11583	dmag_8975	1.0	1.0
dmag_11568__dmag_9433	0.65025	0.70076	1218.0	606.0	0.47444	GF_000560	0.1829	81.2484	6.0	0.0023	792.0	dmag_11568	dmag_9433	1.0	0.0
dmag_11568__dmag_4497	0.75123	0.67541	1218.0	606.0	0.48953	GF_000560	0.1752	7.3228	7.0	0.0239	915.0	dmag_4497	dmag_11568	0.5	0.0
dmag_4497__dmag_9433	0.84483	0.68319	1218.0	606.0	0.40363	GF_000560	0.1613	5.3799	7.0	0.03	1029.0	dmag_4497	dmag_9433	0.5	0.0
dmag_11583__dmag_4497	0.89163	0.56262	1218.0	606.0	0.89478	GF_000560	0.3363	74.4092	8.0	0.0045	1086.0	dmag_11583	dmag_4497	0.16667	0.0
dmag_11568__dmag_11583	0.75123	0.56284	1218.0	606.0	1.06486	GF_000560	0.4015	13.1866	8.0	0.0304	915.0	dmag_11583	dmag_11568	0.16667	0.0
dmag_11583__dmag_9433	0.79557	0.60888	1218.0	606.0	0.97896	GF_000560	0.3489	71.7385	8.0	0.0049	969.0	dmag_11583	dmag_9433	0.16667	0.0
dmag_4497__dmag_8975	0.69951	0.55047	1218.0	606.0	1.12025	GF_000560	0.4452	12.4543	8.0	0.0357	852.0	dmag_8975	dmag_4497	0.16667	0.0
dmag_11568__dmag_8975	0.49754	0.5495	1218.0	606.0	1.29032	GF_000560	0.4714	71.9245	8.0	0.0066	606.0	dmag_8975	dmag_11568	0.16667	0.0
dmag_8975__dmag_9433	0.68719	0.52808	1218.0	606.0	1.20443	GF_000560	0.4922	5.266	8.0	0.0935	837.0	dmag_8975	dmag_9433	0.16667	0.0
dmag_10726__dmag_11444	0.20709	0.42338	8634.0	1071.0	1.70452	GF_000400	0.7616	66.1298	6.0	0.0115	1788.0	dmag_11444	dmag_10726	1.0	0.0
dmag_11444__dmag_15514	0.28874	0.42318	8634.0	1071.0	1.79308	GF_000400	0.7269	70.9621	7.0	0.0102	2493.0	dmag_11444	dmag_15514	0.5	0.0
dmag_10726__dmag_15514	0.21786	0.39979	8634.0	1071.0	1.98726	GF_000400	0.87	70.9478	7.0	0.0123	1881.0	dmag_10726	dmag_15514	0.5	0.0
dmag_10016__dmag_391	0.19562	0.3878	8634.0	1071.0	2.02882	GF_000400	0.8427	66.6141	8.0	0.0127	1689.0	dmag_391	dmag_10016	1.0	0.0
dmag_2008__dmag_391	0.39298	0.41615	8634.0	1071.0	1.82949	GF_000400	0.6828	64.6432	9.0	0.0106	3393.0	dmag_2008	dmag_391	0.5	0.0
dmag_10016__dmag_2008	0.26442	0.42795	8634.0	1071.0	1.68719	GF_000400	0.7867	10.4603	9.0	0.0752	2283.0	dmag_2008	dmag_10016	0.5	0.0
dmag_11444__dmag_2008	0.28075	0.41914	8634.0	1071.0	1.71266	GF_000400	0.8085	61.151	10.0	0.0132	2424.0	dmag_11444	dmag_2008	0.11111	0.0
dmag_11444__dmag_391	0.22516	0.3786	8634.0	1071.0	2.31672	GF_000400	0.883	63.5573	10.0	0.0139	1944.0	dmag_11444	dmag_391	0.11111	0.0
dmag_10016__dmag_11444	0.25087	0.39289	8634.0	1071.0	2.17443	GF_000400	0.8893	68.1154	10.0	0.0131	2166.0	dmag_11444	dmag_10016	0.11111	0.0
dmag_10726__dmag_2008	0.19354	0.41113	8634.0	1071.0	1.90685	GF_000400	0.8564	64.8733	10.0	0.0132	1671.0	dmag_10726	dmag_2008	0.11111	0.0
dmag_10726__dmag_391	0.19006	0.39244	8634.0	1071.0	2.51091	GF_000400	0.9435	64.8245	10.0	0.0146	1641.0	dmag_10726	dmag_391	0.11111	0.0
dmag_10016__dmag_10726	0.1501	0.40509	8634.0	1071.0	2.36861	GF_000400	0.9341	73.5242	10.0	0.0127	1296.0	dmag_10726	dmag_10016	0.11111	0.0
dmag_15514__dmag_2008	0.44684	0.45568	8634.0	1071.0	1.53087	GF_000400	0.7014	67.5988	10.0	0.0104	3858.0	dmag_15514	dmag_2008	0.11111	0.0
dmag_15514__dmag_391	0.3763	0.39397	8634.0	1071.0	2.13493	GF_000400	0.8543	64.4002	10.0	0.0133	3249.0	dmag_15514	dmag_391	0.11111	0.0
dmag_10016__dmag_15514	0.35476	0.42703	8634.0	1071.0	1.99264	GF_000400	0.7798	76.0384	10.0	0.0103	3063.0	dmag_15514	dmag_10016	0.11111	0.0
dmag_2157__dmag_2159	0.70979	0.51478	1716.0	1218.0	1.00124	GF_001372	0.5332	67.778	2.0	0.0079	1218.0	dmag_2157	dmag_2159	1.0	0.0
dmag_15432__dmag_6354	0.72886	1.0	2235.0	1629.0	0.0	GF_001687	0.0	0.0	2.0	0.4387	1629.0	dmag_6354	dmag_15432	1.0	0.0
dmag_15501__dmag_15502	0.80788	1.0	609.0	492.0	0.0	GF_002032	0.0	0.0	2.0	0.2779	492.0	dmag_15501	dmag_15502	1.0	0.0
dmag_12884__dmag_5495	0.54042	0.42818	3414.0	1845.0	1.4158	GF_001627	0.8873	56.7839	2.0	0.0156	1845.0	dmag_5495	dmag_12884	1.0	0.0
dmag_11806__dmag_16438	0.47948	0.43493	5994.0	2874.0	1.52444	GF_001938	0.8469	9.1084	2.0	0.093	2874.0	dmag_11806	dmag_16438	1.0	0.0
dmag_11984__dmag_5576	0.49462	0.46014	1116.0	525.0	1.72097	GF_000480	0.6605	70.7723	5.0	0.0093	552.0	dmag_5576	dmag_11984	1.0	0.0
dmag_2506__dmag_2507	0.88978	0.68781	1116.0	525.0	0.55076	GF_000480	0.2824	1.2673	6.0	0.2229	993.0	dmag_2506	dmag_2507	1.0	1.0
dmag_2329__dmag_2506	0.89247	0.60442	1116.0	525.0	0.70179	GF_000480	0.3568	10.3525	7.0	0.0345	996.0	dmag_2329	dmag_2506	0.5	0.0
dmag_2329__dmag_2507	0.88978	0.54783	1116.0	525.0	0.91295	GF_000480	0.4376	67.2127	7.0	0.0065	993.0	dmag_2329	dmag_2507	0.5	0.0
dmag_2329__dmag_5576	0.84946	0.41561	1116.0	525.0	1.87168	GF_000480	0.7632	11.957	8.0	0.0638	948.0	dmag_5576	dmag_2329	0.16667	0.0
dmag_2506__dmag_5576	0.8629	0.42991	1116.0	525.0	1.93714	GF_000480	0.6976	58.1126	8.0	0.012	963.0	dmag_5576	dmag_2506	0.16667	0.0
dmag_2507__dmag_5576	0.84946	0.40823	1116.0	525.0	2.1483	GF_000480	0.7557	68.775	8.0	0.011	948.0	dmag_5576	dmag_2507	0.16667	0.0
dmag_11984__dmag_2329	0.49194	0.45537	1116.0	525.0	1.68803	GF_000480	0.6571	78.9176	8.0	0.0083	549.0	dmag_11984	dmag_2329	0.16667	0.0
dmag_11984__dmag_2506	0.49194	0.45902	1116.0	525.0	1.7535	GF_000480	0.6862	79.4528	8.0	0.0086	549.0	dmag_11984	dmag_2506	0.16667	0.0
dmag_11984__dmag_2507	0.49194	0.4408	1116.0	525.0	1.96465	GF_000480	0.6707	73.0983	8.0	0.0092	549.0	dmag_11984	dmag_2507	0.16667	0.0
dmag_10816__dmag_15749	0.41235	0.98603	1215.0	501.0	0.0297	GF_001937	0.0157	0.0087	2.0	1.7895	501.0	dmag_10816	dmag_15749	1.0	1.0
dmag_16581__dmag_9777	0.08556	0.97995	9327.0	462.0	0.02381	GF_000499	0.0185	0.0144	5.0	1.2823	798.0	dmag_9777	dmag_16581	1.0	1.0
dmag_14578__dmag_9777	0.38533	0.39566	9327.0	462.0	1.58999	GF_000499	0.4307	68.503	6.0	0.0063	3594.0	dmag_14578	dmag_9777	0.5	0.0
dmag_14578__dmag_16581	0.08266	0.48638	9327.0	462.0	1.56683	GF_000499	0.4352	66.7268	6.0	0.0065	771.0	dmag_14578	dmag_16581	0.5	0.0
dmag_14578__dmag_2413	0.26375	0.38862	9327.0	462.0	1.60922	GF_000499	0.5338	66.0727	7.0	0.0081	2460.0	dmag_2413	dmag_14578	0.33333	0.0
dmag_2413__dmag_9777	0.30492	0.36814	9327.0	462.0	2.01633	GF_000499	0.511	71.2238	7.0	0.0072	2844.0	dmag_2413	dmag_9777	0.33333	0.0
dmag_16581__dmag_2413	0.05114	0.50734	9327.0	462.0	1.99317	GF_000499	0.5056	70.2185	7.0	0.0072	477.0	dmag_2413	dmag_16581	0.33333	0.0
dmag_2413__dmag_559	0.18334	0.36316	9327.0	462.0	2.0478	GF_000499	0.6299	30.3319	8.0	0.0208	1710.0	dmag_559	dmag_2413	0.25	0.0
dmag_14578__dmag_559	0.24059	0.38904	9327.0	462.0	2.02333	GF_000499	0.6211	2.013	8.0	0.3085	2244.0	dmag_559	dmag_14578	0.25	1.0
dmag_559__dmag_9777	0.23319	0.3646	9327.0	462.0	2.43043	GF_000499	0.5688	62.9609	8.0	0.009	2175.0	dmag_559	dmag_9777	0.25	0.0
dmag_16581__dmag_559	0.08202	0.44314	9327.0	462.0	2.40727	GF_000499	0.5771	61.7943	8.0	0.0093	765.0	dmag_559	dmag_16581	0.25	0.0
dmag_12862__dmag_15077	0.45553	0.45069	2226.0	450.0	1.06692	GF_000862	0.5739	49.0252	3.0	0.0117	1014.0	dmag_12862	dmag_15077	1.0	0.0
dmag_12862__dmag_983	0.24663	0.42987	2226.0	450.0	1.66788	GF_000862	0.9081	13.0895	4.0	0.0694	549.0	dmag_983	dmag_12862	0.5	0.0
dmag_15077__dmag_983	0.22237	0.45455	2226.0	450.0	1.25965	GF_000862	0.7132	23.4212	4.0	0.0305	495.0	dmag_983	dmag_15077	0.5	0.0
dmag_1108__dmag_1109	0.62617	0.58209	1284.0	777.0	0.92709	GF_000237	0.3919	4.3503	9.0	0.0901	804.0	dmag_1108	dmag_1109	1.0	1.0
dmag_11401__dmag_562	0.73598	0.99788	1284.0	777.0	0.00325	GF_000237	0.0018	0.0049	10.0	0.3667	945.0	dmag_562	dmag_11401	1.0	0.0
dmag_12128__dmag_12735	0.75234	0.80538	1284.0	777.0	0.22764	GF_000237	0.0929	0.6654	11.0	0.1397	966.0	dmag_12128	dmag_12735	1.0	1.0
dmag_12128__dmag_1361	0.73832	0.70042	1284.0	777.0	0.49359	GF_000237	0.1488	1.2148	12.0	0.1225	948.0	dmag_1361	dmag_12128	0.5	0.5
dmag_12735__dmag_1361	0.73832	0.70886	1284.0	777.0	0.45022	GF_000237	0.1263	1.4003	12.0	0.0902	948.0	dmag_1361	dmag_12735	0.5	0.5
dmag_1360__dmag_1361	0.73131	0.67519	1284.0	777.0	0.58924	GF_000237	0.1581	1.7282	13.0	0.0915	939.0	dmag_1360	dmag_1361	0.33333	0.33333
dmag_12128__dmag_1360	0.73598	0.66561	1284.0	777.0	0.62195	GF_000237	0.1844	1.4065	13.0	0.1311	945.0	dmag_1360	dmag_12128	0.33333	0.33333
dmag_12735__dmag_1360	0.76402	0.67686	1284.0	777.0	0.57858	GF_000237	0.1574	1.3139	13.0	0.1198	981.0	dmag_1360	dmag_12735	0.33333	0.33333
dmag_1360__dmag_481	0.75467	0.62023	1284.0	777.0	0.65167	GF_000237	0.172	57.8729	14.0	0.003	969.0	dmag_481	dmag_1360	0.25	0.0
dmag_1361__dmag_481	0.72664	0.63558	1284.0	777.0	0.75555	GF_000237	0.1812	1.9191	14.0	0.0944	933.0	dmag_481	dmag_1361	0.25	0.33333
dmag_12128__dmag_481	0.73364	0.6465	1284.0	777.0	0.78825	GF_000237	0.1934	2.0931	14.0	0.0924	942.0	dmag_481	dmag_12128	0.25	0.33333
dmag_12735__dmag_481	0.74533	0.63532	1284.0	777.0	0.74488	GF_000237	0.1867	3.1467	14.0	0.0593	957.0	dmag_481	dmag_12735	0.25	0.33333
dmag_481__dmag_562	0.72897	0.63462	1284.0	777.0	0.62659	GF_000237	0.1788	3.2668	15.0	0.0547	936.0	dmag_562	dmag_481	0.1	0.2
dmag_1360__dmag_562	0.73131	0.60916	1284.0	777.0	0.71655	GF_000237	0.2198	54.4868	15.0	0.004	939.0	dmag_562	dmag_1360	0.1	0.0
dmag_1361__dmag_562	0.71963	0.62013	1284.0	777.0	0.82043	GF_000237	0.2311	1.9794	15.0	0.1167	924.0	dmag_562	dmag_1361	0.1	0.2
dmag_12128__dmag_562	0.71729	0.63844	1284.0	777.0	0.85313	GF_000237	0.2314	10.0672	15.0	0.023	921.0	dmag_562	dmag_12128	0.1	0.0
dmag_12735__dmag_562	0.71729	0.63518	1284.0	777.0	0.80976	GF_000237	0.226	21.7949	15.0	0.0104	921.0	dmag_562	dmag_12735	0.1	0.0
dmag_11401__dmag_481	0.72897	0.63462	1284.0	777.0	0.62984	GF_000237	0.181	3.1976	15.0	0.0566	936.0	dmag_11401	dmag_481	0.1	0.2
dmag_11401__dmag_1360	0.73131	0.60809	1284.0	777.0	0.7198	GF_000237	0.221	54.5094	15.0	0.0041	939.0	dmag_11401	dmag_1360	0.1	0.0
dmag_11401__dmag_1361	0.71963	0.62013	1284.0	777.0	0.82368	GF_000237	0.2311	2.0091	15.0	0.115	924.0	dmag_11401	dmag_1361	0.1	0.2
dmag_11401__dmag_12128	0.71729	0.63844	1284.0	777.0	0.85638	GF_000237	0.2307	3.2537	15.0	0.0709	921.0	dmag_11401	dmag_12128	0.1	0.2
dmag_11401__dmag_12735	0.71729	0.63626	1284.0	777.0	0.81301	GF_000237	0.2237	21.2786	15.0	0.0105	921.0	dmag_11401	dmag_12735	0.1	0.0
dmag_1108__dmag_562	0.67056	0.52149	1284.0	777.0	1.18602	GF_000237	0.4186	61.388	16.0	0.0068	861.0	dmag_1108	dmag_562	0.07143	0.0
dmag_1108__dmag_11401	0.67056	0.52381	1284.0	777.0	1.18926	GF_000237	0.4162	61.3448	16.0	0.0068	861.0	dmag_1108	dmag_11401	0.07143	0.0
dmag_1108__dmag_481	0.70561	0.51545	1284.0	777.0	1.32588	GF_000237	0.4224	19.6314	16.0	0.0215	906.0	dmag_1108	dmag_481	0.07143	0.0
dmag_1108__dmag_1360	0.73131	0.52609	1284.0	777.0	1.41584	GF_000237	0.4491	3.3732	16.0	0.1331	939.0	dmag_1108	dmag_1360	0.07143	0.5
dmag_1108__dmag_1361	0.68692	0.53741	1284.0	777.0	1.51972	GF_000237	0.4703	3.3448	16.0	0.1406	882.0	dmag_1108	dmag_1361	0.07143	0.5
dmag_1108__dmag_12128	0.69159	0.53378	1284.0	777.0	1.55242	GF_000237	0.4175	6.278	16.0	0.0665	888.0	dmag_1108	dmag_12128	0.07143	0.0
dmag_1108__dmag_12735	0.76869	0.51469	1284.0	777.0	1.50905	GF_000237	0.4493	9.696	16.0	0.0463	987.0	dmag_1108	dmag_12735	0.07143	0.0
dmag_1109__dmag_562	0.60981	0.53001	1284.0	777.0	1.51234	GF_000237	0.5306	58.2266	16.0	0.0091	783.0	dmag_1109	dmag_562	0.07143	0.0
dmag_1109__dmag_11401	0.60981	0.53129	1284.0	777.0	1.51559	GF_000237	0.5278	58.1746	16.0	0.0091	783.0	dmag_1109	dmag_11401	0.07143	0.0
dmag_1109__dmag_481	0.61215	0.48219	1284.0	777.0	1.6522	GF_000237	0.6058	57.5028	16.0	0.0105	786.0	dmag_1109	dmag_481	0.07143	0.0
dmag_1109__dmag_1360	0.61215	0.5	1284.0	777.0	1.74216	GF_000237	0.5896	56.7743	16.0	0.0104	786.0	dmag_1109	dmag_1360	0.07143	0.0
dmag_1109__dmag_1361	0.61215	0.50382	1284.0	777.0	1.84605	GF_000237	0.5888	43.8119	16.0	0.0134	786.0	dmag_1109	dmag_1361	0.07143	0.0
dmag_1109__dmag_12128	0.61682	0.52146	1284.0	777.0	1.87875	GF_000237	0.532	57.2602	16.0	0.0093	792.0	dmag_1109	dmag_12128	0.07143	0.0
dmag_1109__dmag_12735	0.62617	0.5	1284.0	777.0	1.83538	GF_000237	0.5844	57.3614	16.0	0.0102	804.0	dmag_1109	dmag_12735	0.07143	0.0
dmag_12828__dmag_2975	0.61252	0.99681	3066.0	1266.0	0.0029	GF_000253	0.0	0.0084	9.0	0.001	1878.0	dmag_2975	dmag_12828	1.0	1.0
dmag_12947__dmag_3803	0.60078	0.64984	3066.0	1266.0	0.52075	GF_000253	0.1759	3.0808	10.0	0.0571	1842.0	dmag_3803	dmag_12947	1.0	1.0
dmag_2975__dmag_3803	0.56849	0.52209	3066.0	1266.0	1.05457	GF_000253	0.3761	58.9269	11.0	0.0064	1743.0	dmag_2975	dmag_3803	0.25	0.0
dmag_12947__dmag_2975	0.58121	0.53479	3066.0	1266.0	1.03357	GF_000253	0.3795	26.438	11.0	0.0144	1782.0	dmag_2975	dmag_12947	0.25	0.0
dmag_12828__dmag_3803	0.56849	0.52151	3066.0	1266.0	1.05175	GF_000253	0.3761	58.8869	11.0	0.0064	1743.0	dmag_12828	dmag_3803	0.25	0.0
dmag_12828__dmag_12947	0.58121	0.53479	3066.0	1266.0	1.03075	GF_000253	0.3795	26.0917	11.0	0.0145	1782.0	dmag_12828	dmag_12947	0.25	0.0
dmag_2975__dmag_7067	0.44912	0.43573	3066.0	1266.0	2.0383	GF_000253	0.8739	57.3751	12.0	0.0152	1377.0	dmag_7067	dmag_2975	0.25	0.0
dmag_12828__dmag_7067	0.44912	0.43573	3066.0	1266.0	2.03548	GF_000253	0.8739	57.3352	12.0	0.0152	1377.0	dmag_7067	dmag_12828	0.25	0.0
dmag_3803__dmag_7067	0.44129	0.44937	3066.0	1266.0	2.17753	GF_000253	0.7935	6.957	12.0	0.1141	1353.0	dmag_7067	dmag_3803	0.25	0.0
dmag_12947__dmag_7067	0.44912	0.42629	3066.0	1266.0	2.15654	GF_000253	0.8051	59.0773	12.0	0.0136	1377.0	dmag_7067	dmag_12947	0.25	0.0
dmag_4224__dmag_7067	0.45401	0.37284	3066.0	1266.0	2.86527	GF_000253	1.1849	60.4056	13.0	0.0196	1392.0	dmag_4224	dmag_7067	0.2	0.0
dmag_2975__dmag_4224	0.53131	0.38367	3066.0	1266.0	2.39665	GF_000253	1.0628	58.1734	13.0	0.0183	1629.0	dmag_4224	dmag_2975	0.2	0.0
dmag_12828__dmag_4224	0.53131	0.38306	3066.0	1266.0	2.39383	GF_000253	1.0628	58.1186	13.0	0.0183	1629.0	dmag_4224	dmag_12828	0.2	0.0
dmag_3803__dmag_4224	0.53425	0.38339	3066.0	1266.0	2.53588	GF_000253	1.0791	60.6017	13.0	0.0178	1638.0	dmag_4224	dmag_3803	0.2	0.0
dmag_12947__dmag_4224	0.55773	0.38772	3066.0	1266.0	2.51489	GF_000253	1.0	63.3076	13.0	0.0158	1710.0	dmag_4224	dmag_12947	0.2	0.0
dmag_6164__dmag_6165	0.63992	0.59021	3066.0	1266.0	0.8259	GF_000253	0.3356	1.9563	14.0	0.1716	1962.0	dmag_6165	dmag_6164	1.0	1.0
dmag_14559__dmag_6165	0.63894	0.52374	3066.0	1266.0	1.11188	GF_000253	0.3954	17.0988	15.0	0.0231	1959.0	dmag_14559	dmag_6165	0.5	0.0
dmag_14559__dmag_6164	0.63503	0.54083	3066.0	1266.0	1.02789	GF_000253	0.3937	5.4884	15.0	0.0717	1947.0	dmag_14559	dmag_6164	0.5	0.0
dmag_14559__dmag_4224	0.61252	0.38232	3066.0	1266.0	2.52922	GF_000253	0.9495	20.2488	16.0	0.0469	1878.0	dmag_4224	dmag_14559	0.05556	0.0
dmag_4224__dmag_6165	0.56654	0.37248	3066.0	1266.0	2.99498	GF_000253	1.0814	28.0392	16.0	0.0386	1737.0	dmag_4224	dmag_6165	0.05556	0.0
dmag_4224__dmag_6164	0.5636	0.37963	3066.0	1266.0	2.911	GF_000253	1.1174	11.3805	16.0	0.0982	1728.0	dmag_4224	dmag_6164	0.05556	0.0
dmag_14559__dmag_7067	0.45499	0.41864	3066.0	1266.0	2.45416	GF_000253	0.9825	5.5744	16.0	0.1763	1395.0	dmag_7067	dmag_14559	0.05556	0.0
dmag_6165__dmag_7067	0.43249	0.41026	3066.0	1266.0	2.91993	GF_000253	1.0429	11.9848	16.0	0.087	1326.0	dmag_7067	dmag_6165	0.05556	0.0
dmag_6164__dmag_7067	0.43444	0.42492	3066.0	1266.0	2.83595	GF_000253	1.0313	3.1358	16.0	0.3289	1332.0	dmag_7067	dmag_6164	0.05556	0.5
dmag_14559__dmag_2975	0.56654	0.42775	3066.0	1266.0	1.98555	GF_000253	0.7408	22.1149	16.0	0.0335	1737.0	dmag_2975	dmag_14559	0.05556	0.0
dmag_2975__dmag_6165	0.5362	0.4191	3066.0	1266.0	2.45131	GF_000253	0.8776	17.0679	16.0	0.0514	1644.0	dmag_2975	dmag_6165	0.05556	0.0
dmag_2975__dmag_6164	0.54697	0.4198	3066.0	1266.0	2.36733	GF_000253	0.8853	55.7847	16.0	0.0159	1677.0	dmag_2975	dmag_6164	0.05556	0.0
dmag_12828__dmag_14559	0.56654	0.42717	3066.0	1266.0	1.98273	GF_000253	0.7412	19.2839	16.0	0.0384	1737.0	dmag_12828	dmag_14559	0.05556	0.0
dmag_12828__dmag_6165	0.5362	0.41788	3066.0	1266.0	2.44849	GF_000253	0.8778	16.6352	16.0	0.0528	1644.0	dmag_12828	dmag_6165	0.05556	0.0
dmag_12828__dmag_6164	0.54697	0.4192	3066.0	1266.0	2.36451	GF_000253	0.8835	55.8758	16.0	0.0158	1677.0	dmag_12828	dmag_6164	0.05556	0.0
dmag_14559__dmag_3803	0.55186	0.43617	3066.0	1266.0	2.12478	GF_000253	0.798	58.7507	16.0	0.0136	1692.0	dmag_3803	dmag_14559	0.05556	0.0
dmag_3803__dmag_6165	0.53033	0.4059	3066.0	1266.0	2.59054	GF_000253	0.8973	57.6789	16.0	0.0156	1626.0	dmag_3803	dmag_6165	0.05556	0.0
dmag_3803__dmag_6164	0.54501	0.41113	3066.0	1266.0	2.50656	GF_000253	0.9981	4.1508	16.0	0.2405	1671.0	dmag_3803	dmag_6164	0.05556	0.5
dmag_12947__dmag_14559	0.57534	0.44048	3066.0	1266.0	2.10378	GF_000253	0.7548	21.7564	16.0	0.0347	1764.0	dmag_12947	dmag_14559	0.05556	0.0
dmag_12947__dmag_6165	0.53229	0.41728	3066.0	1266.0	2.56955	GF_000253	0.8646	59.2936	16.0	0.0146	1632.0	dmag_12947	dmag_6165	0.05556	0.0
dmag_12947__dmag_6164	0.54795	0.41845	3066.0	1266.0	2.48556	GF_000253	0.8332	24.2176	16.0	0.0344	1680.0	dmag_12947	dmag_6164	0.05556	0.0
dmag_6066__dmag_9934	1.0	0.99121	1251.0	1251.0	0.02005	GF_001660	0.0101	0.006	2.0	1.7001	1251.0	dmag_6066	dmag_9934	1.0	1.0
dmag_16200__dmag_3288	0.4465	0.5105	4374.0	1623.0	1.03676	GF_000269	0.4417	63.7074	8.0	0.0069	1953.0	dmag_16200	dmag_3288	1.0	0.0
dmag_12865__dmag_30	0.45336	0.46747	4374.0	1623.0	1.48368	GF_000269	0.661	6.7146	9.0	0.0984	1983.0	dmag_30	dmag_12865	1.0	0.0
dmag_14244__dmag_14468	0.48903	0.98971	4374.0	1623.0	0.01425	GF_000269	0.007	0.0204	10.0	0.3425	2139.0	dmag_14468	dmag_14244	1.0	1.0
dmag_14468__dmag_16510	0.49314	0.50904	4374.0	1623.0	1.08498	GF_000269	0.4674	61.0024	11.0	0.0077	2157.0	dmag_16510	dmag_14468	0.5	0.0
dmag_14244__dmag_16510	0.48011	0.51	4374.0	1623.0	1.08538	GF_000269	0.47	61.0961	11.0	0.0077	2100.0	dmag_16510	dmag_14244	0.5	0.0
dmag_13940__dmag_16510	0.60151	0.51235	4374.0	1623.0	1.18111	GF_000269	0.4405	7.6785	12.0	0.0574	2631.0	dmag_13940	dmag_16510	0.33333	0.0
dmag_13940__dmag_14468	0.49177	0.49651	4374.0	1623.0	1.3965	GF_000269	0.5554	60.2341	12.0	0.0092	2151.0	dmag_13940	dmag_14468	0.33333	0.0
dmag_13940__dmag_14244	0.47874	0.50239	4374.0	1623.0	1.3969	GF_000269	0.5476	60.4125	12.0	0.0091	2094.0	dmag_13940	dmag_14244	0.33333	0.0
dmag_13940__dmag_30	0.48628	0.45181	4374.0	1623.0	1.70046	GF_000269	0.6789	64.5611	13.0	0.0105	2127.0	dmag_30	dmag_13940	0.125	0.0
dmag_16510__dmag_30	0.48011	0.4781	4374.0	1623.0	1.69062	GF_000269	0.6004	22.2903	13.0	0.0269	2100.0	dmag_30	dmag_16510	0.125	0.0
dmag_14468__dmag_30	0.45267	0.43687	4374.0	1623.0	1.90601	GF_000269	0.7655	60.6324	13.0	0.0126	1980.0	dmag_30	dmag_14468	0.125	0.0
dmag_14244__dmag_30	0.44719	0.43098	4374.0	1623.0	1.90641	GF_000269	0.7665	60.9138	13.0	0.0126	1956.0	dmag_30	dmag_14244	0.125	0.0
dmag_12865__dmag_13940	0.46845	0.43631	4374.0	1623.0	1.74069	GF_000269	0.7304	62.2392	13.0	0.0117	2049.0	dmag_12865	dmag_13940	0.125	0.0
dmag_12865__dmag_16510	0.46571	0.45115	4374.0	1623.0	1.73085	GF_000269	0.7046	63.9039	13.0	0.011	2037.0	dmag_12865	dmag_16510	0.125	0.0
dmag_12865__dmag_14468	0.44856	0.42915	4374.0	1623.0	1.94624	GF_000269	0.7382	32.3091	13.0	0.0228	1962.0	dmag_12865	dmag_14468	0.125	0.0
dmag_12865__dmag_14244	0.44719	0.43252	4374.0	1623.0	1.94664	GF_000269	0.7336	23.6938	13.0	0.031	1956.0	dmag_12865	dmag_14244	0.125	0.0
dmag_16200__dmag_30	0.4369	0.44165	4374.0	1623.0	1.93664	GF_000269	0.7318	12.1623	14.0	0.0602	1911.0	dmag_16200	dmag_30	0.08333	0.0
dmag_12865__dmag_16200	0.43759	0.42581	4374.0	1623.0	1.97687	GF_000269	0.7681	61.6367	14.0	0.0125	1914.0	dmag_16200	dmag_12865	0.08333	0.0
dmag_13940__dmag_16200	0.45336	0.43419	4374.0	1623.0	1.92357	GF_000269	0.7551	14.6379	14.0	0.0516	1983.0	dmag_16200	dmag_13940	0.08333	0.0
dmag_16200__dmag_16510	0.44444	0.43107	4374.0	1623.0	1.91373	GF_000269	0.7073	25.7466	14.0	0.0275	1944.0	dmag_16200	dmag_16510	0.08333	0.0
dmag_14468__dmag_16200	0.41152	0.41944	4374.0	1623.0	2.12912	GF_000269	0.8101	20.3782	14.0	0.0398	1800.0	dmag_16200	dmag_14468	0.08333	0.0
dmag_14244__dmag_16200	0.41152	0.41833	4374.0	1623.0	2.12952	GF_000269	0.8176	20.7145	14.0	0.0395	1800.0	dmag_16200	dmag_14244	0.08333	0.0
dmag_30__dmag_3288	0.39781	0.42816	4374.0	1623.0	1.97451	GF_000269	0.7949	35.8625	14.0	0.0222	1740.0	dmag_3288	dmag_30	0.08333	0.0
dmag_12865__dmag_3288	0.393	0.43455	4374.0	1623.0	2.01475	GF_000269	0.787	62.1337	14.0	0.0127	1719.0	dmag_3288	dmag_12865	0.08333	0.0
dmag_13940__dmag_3288	0.40329	0.43141	4374.0	1623.0	1.96145	GF_000269	0.7577	63.4226	14.0	0.0119	1764.0	dmag_3288	dmag_13940	0.08333	0.0
dmag_16510__dmag_3288	0.40604	0.43919	4374.0	1623.0	1.95161	GF_000269	0.7139	31.712	14.0	0.0225	1776.0	dmag_3288	dmag_16510	0.08333	0.0
dmag_14468__dmag_3288	0.3882	0.43227	4374.0	1623.0	2.167	GF_000269	0.7917	60.0292	14.0	0.0132	1698.0	dmag_3288	dmag_14468	0.08333	0.0
dmag_14244__dmag_3288	0.3882	0.4311	4374.0	1623.0	2.1674	GF_000269	0.7989	59.9181	14.0	0.0133	1698.0	dmag_3288	dmag_14244	0.08333	0.0
dmag_7376__dmag_7452	0.96405	0.57401	918.0	858.0	0.8353	GF_000927	0.422	5.0322	3.0	0.0839	885.0	dmag_7376	dmag_7452	1.0	0.0
dmag_2067__dmag_7376	0.93464	0.45688	918.0	858.0	1.5902	GF_000927	0.8522	24.2168	4.0	0.0352	858.0	dmag_2067	dmag_7376	0.5	0.0
dmag_2067__dmag_7452	0.93791	0.43322	918.0	858.0	1.93063	GF_000927	0.9501	9.8724	4.0	0.0962	861.0	dmag_2067	dmag_7452	0.5	0.0
dmag_11886__dmag_15267	0.40278	0.99672	1512.0	3.0	0.0	GF_000319	0.0	0.0	8.0		609.0	dmag_11886	dmag_15267	1.0	0.0
dmag_11886__dmag_9398	0.40278	0.99179	1512.0	3.0	0.0092	GF_000319	0.0	0.0	9.0		609.0	dmag_9398	dmag_11886	0.5	0.0
dmag_15267__dmag_9398	0.40278	0.99507	1512.0	3.0	0.0092	GF_000319	0.0	0.0	9.0		609.0	dmag_9398	dmag_15267	0.5	0.0
dmag_12490__dmag_15211	0.42063	0.91195	1512.0	3.0	0.17922	GF_000319	0.0	0.0	10.0		636.0	dmag_15211	dmag_12490	1.0	0.0
dmag_11887__dmag_15211	0.41071	0.91465	1512.0	3.0	0.13253	GF_000319	0.0	0.0	11.0		621.0	dmag_11887	dmag_15211	0.5	0.0
dmag_11887__dmag_12490	0.54563	0.98061	1512.0	3.0	0.09791	GF_000319	0.0	0.0	11.0		825.0	dmag_11887	dmag_12490	0.5	0.0
dmag_11887__dmag_9395	0.54563	0.98788	1512.0	3.0	0.02921	GF_000319	0.0	0.0	12.0		825.0	dmag_9395	dmag_11887	0.33333	0.0
dmag_15211__dmag_9395	0.41071	0.92271	1512.0	3.0	0.11052	GF_000319	0.0	0.0	12.0		621.0	dmag_9395	dmag_15211	0.33333	0.0
dmag_12490__dmag_9395	0.54563	0.98545	1512.0	3.0	0.0759	GF_000319	0.0	0.0	12.0		825.0	dmag_9395	dmag_12490	0.33333	0.0
dmag_13754__dmag_9395	0.54563	0.99515	1512.0	3.0	0.01316	GF_000319	0.0	0.0	13.0		825.0	dmag_13754	dmag_9395	0.25	0.0
dmag_11887__dmag_13754	0.54563	0.9903	1512.0	3.0	0.03518	GF_000319	0.0	0.0	13.0		825.0	dmag_13754	dmag_11887	0.25	0.0
dmag_13754__dmag_15211	0.42063	0.91667	1512.0	3.0	0.11648	GF_000319	0.0	0.0	13.0		636.0	dmag_13754	dmag_15211	0.25	0.0
dmag_12490__dmag_13754	0.88889	0.95387	1512.0	3.0	0.08187	GF_000319	0.0	0.0	13.0		1344.0	dmag_13754	dmag_12490	0.25	0.0
dmag_13754__dmag_9398	0.29762	0.93111	1512.0	3.0	0.12052	GF_000319	0.0	0.0	14.0		450.0	dmag_9398	dmag_13754	0.06667	0.0
dmag_9395__dmag_9398	0.00198	1.0	1512.0	3.0	0.12678	GF_000319	0.0	0.0	14.0		3.0	dmag_9398	dmag_9395	0.06667	0.0
dmag_11887__dmag_9398	0.00198	1.0	1512.0	3.0	0.1488	GF_000319	0.0	0.0	14.0		3.0	dmag_9398	dmag_11887	0.06667	0.0
dmag_15211__dmag_9398	0.00992	0.66667	1512.0	3.0	0.23011	GF_000319	0.0	0.0	14.0		15.0	dmag_9398	dmag_15211	0.06667	0.0
dmag_12490__dmag_9398	0.30952	0.8312	1512.0	3.0	0.19549	GF_000319	0.0	0.0	14.0		468.0	dmag_9398	dmag_12490	0.06667	0.0
dmag_11886__dmag_13754	0.29762	0.93556	1512.0	3.0	0.11132	GF_000319	0.0	0.0	14.0		450.0	dmag_11886	dmag_13754	0.06667	0.0
dmag_11886__dmag_9395	0.00198	1.0	1512.0	3.0	0.11759	GF_000319	0.0	0.0	14.0		3.0	dmag_11886	dmag_9395	0.06667	0.0
dmag_11886__dmag_11887	0.00198	1.0	1512.0	3.0	0.13961	GF_000319	0.0	0.0	14.0		3.0	dmag_11886	dmag_11887	0.06667	0.0
dmag_11886__dmag_15211	0.00992	0.66667	1512.0	3.0	0.22092	GF_000319	0.0	0.0	14.0		15.0	dmag_11886	dmag_15211	0.06667	0.0
dmag_11886__dmag_12490	0.30952	0.83547	1512.0	3.0	0.1863	GF_000319	0.0	0.0	14.0		468.0	dmag_11886	dmag_12490	0.06667	0.0
dmag_13754__dmag_15267	0.29762	0.93778	1512.0	3.0	0.11132	GF_000319	0.0	0.0	14.0		450.0	dmag_15267	dmag_13754	0.06667	0.0
dmag_15267__dmag_9395	0.00198	1.0	1512.0	3.0	0.11759	GF_000319	0.0	0.0	14.0		3.0	dmag_15267	dmag_9395	0.06667	0.0
dmag_11887__dmag_15267	0.00198	1.0	1512.0	3.0	0.13961	GF_000319	0.0	0.0	14.0		3.0	dmag_15267	dmag_11887	0.06667	0.0
dmag_15211__dmag_15267	0.00992	0.66667	1512.0	3.0	0.22092	GF_000319	0.0	0.0	14.0		15.0	dmag_15267	dmag_15211	0.06667	0.0
dmag_12490__dmag_15267	0.30952	0.83761	1512.0	3.0	0.1863	GF_000319	0.0	0.0	14.0		468.0	dmag_15267	dmag_12490	0.06667	0.0
dmag_10376__dmag_8637	1.0	0.99638	1656.0	1656.0	0.00183	GF_001839	0.0009	0.0102	2.0	0.0869	1656.0	dmag_8637	dmag_10376	1.0	1.0
dmag_10567__dmag_1317	0.55598	0.98843	777.0	432.0	0.01484	GF_000415	0.0058	0.0394	6.0	0.1474	432.0	dmag_1317	dmag_10567	1.0	1.0
dmag_12317__dmag_1317	0.55598	0.98611	777.0	432.0	0.02194	GF_000415	0.0091	0.0332	7.0	0.2739	432.0	dmag_12317	dmag_1317	0.5	0.5
dmag_10567__dmag_12317	0.55598	0.98843	777.0	432.0	0.02144	GF_000415	0.0088	0.0257	7.0	0.3406	432.0	dmag_12317	dmag_10567	0.5	0.5
dmag_15831__dmag_2733	0.74517	0.72366	777.0	432.0	0.44956	GF_000415	0.1405	1.0282	8.0	0.1366	579.0	dmag_15831	dmag_2733	1.0	1.0
dmag_15831__dmag_7791	0.85714	0.69219	777.0	432.0	0.40466	GF_000415	0.2165	3.915	9.0	0.0553	666.0	dmag_7791	dmag_15831	0.5	0.5
dmag_2733__dmag_7791	0.74517	0.6494	777.0	432.0	0.66225	GF_000415	0.2323	2.6748	9.0	0.0869	579.0	dmag_7791	dmag_2733	0.5	0.5
dmag_12317__dmag_7791	0.55598	0.60648	777.0	432.0	0.77139	GF_000415	0.3323	3.4614	10.0	0.096	432.0	dmag_12317	dmag_7791	0.11111	0.33333
dmag_12317__dmag_15831	0.55598	0.61806	777.0	432.0	0.80364	GF_000415	0.3051	15.3685	10.0	0.0199	432.0	dmag_12317	dmag_15831	0.11111	0.0
dmag_12317__dmag_2733	0.55598	0.58102	777.0	432.0	1.06123	GF_000415	0.4094	5.2474	10.0	0.078	432.0	dmag_12317	dmag_2733	0.11111	0.0
dmag_1317__dmag_7791	0.7722	0.59167	777.0	432.0	0.76479	GF_000415	0.3289	3.6016	10.0	0.0913	600.0	dmag_1317	dmag_7791	0.11111	0.33333
dmag_1317__dmag_15831	0.7722	0.605	777.0	432.0	0.79705	GF_000415	0.3009	64.7218	10.0	0.0046	600.0	dmag_1317	dmag_15831	0.11111	0.0
dmag_1317__dmag_2733	0.74131	0.51736	777.0	432.0	1.05463	GF_000415	0.4053	6.896	10.0	0.0588	576.0	dmag_1317	dmag_2733	0.11111	0.0
dmag_10567__dmag_7791	0.55598	0.6088	777.0	432.0	0.7643	GF_000415	0.3223	3.7362	10.0	0.0863	432.0	dmag_10567	dmag_7791	0.11111	0.33333
dmag_10567__dmag_15831	0.55598	0.61806	777.0	432.0	0.79655	GF_000415	0.3012	16.1488	10.0	0.0187	432.0	dmag_10567	dmag_15831	0.11111	0.0
dmag_10567__dmag_2733	0.55598	0.5787	777.0	432.0	1.05413	GF_000415	0.4038	5.878	10.0	0.0687	432.0	dmag_10567	dmag_2733	0.11111	0.0
dmag_3740__dmag_5366	0.70571	0.42837	1998.0	1350.0	1.74296	GF_000632	0.8752	39.9903	4.0	0.0219	1410.0	dmag_5366	dmag_3740	1.0	0.0
dmag_719__dmag_720	0.92042	0.98641	1998.0	1350.0	0.01872	GF_000632	0.0032	0.0212	5.0	0.1495	1839.0	dmag_719	dmag_720	1.0	1.0
dmag_5366__dmag_719	0.6982	0.40502	1998.0	1350.0	2.01356	GF_000632	0.9703	63.2978	6.0	0.0153	1395.0	dmag_5366	dmag_719	0.25	0.0
dmag_5366__dmag_720	0.6982	0.40717	1998.0	1350.0	1.99826	GF_000632	0.9685	63.4931	6.0	0.0153	1395.0	dmag_5366	dmag_720	0.25	0.0
dmag_3740__dmag_719	0.71321	0.4014	1998.0	1350.0	2.0773	GF_000632	1.0195	29.6416	6.0	0.0344	1425.0	dmag_3740	dmag_719	0.25	0.0
dmag_3740__dmag_720	0.71321	0.40351	1998.0	1350.0	2.062	GF_000632	1.0139	39.0987	6.0	0.0259	1425.0	dmag_3740	dmag_720	0.25	0.0
dmag_1470__dmag_178	0.85531	0.49964	1638.0	1401.0	1.23677	GF_001179	0.6603	58.3609	2.0	0.0113	1401.0	dmag_178	dmag_1470	1.0	0.0
dmag_13735__dmag_4715	0.89513	0.68008	2832.0	2520.0	0.53556	GF_000709	0.27	1.2971	4.0	0.2081	2535.0	dmag_4715	dmag_13735	1.0	1.0
dmag_11310__dmag_3781	0.96292	0.71507	2832.0	2520.0	0.27312	GF_000709	0.1289	2.323	5.0	0.0555	2727.0	dmag_3781	dmag_11310	1.0	1.0
dmag_3781__dmag_4715	0.90148	0.61535	2832.0	2520.0	0.66843	GF_000709	0.3173	3.0007	6.0	0.1057	2553.0	dmag_4715	dmag_3781	0.25	0.5
dmag_11310__dmag_4715	0.90042	0.59216	2832.0	2520.0	0.72956	GF_000709	0.3305	6.5319	6.0	0.0506	2550.0	dmag_4715	dmag_11310	0.25	0.0
dmag_13735__dmag_3781	0.90678	0.581	2832.0	2520.0	0.81317	GF_000709	0.3543	6.4079	6.0	0.0553	2568.0	dmag_13735	dmag_3781	0.25	0.0
dmag_11310__dmag_13735	0.90254	0.57942	2832.0	2520.0	0.8743	GF_000709	0.3632	4.5263	6.0	0.0802	2556.0	dmag_13735	dmag_11310	0.25	0.5
dmag_12384__dmag_3313	0.8523	1.0	1239.0	1002.0	0.0	GF_000969	0.0	0.0	3.0	0.299	1056.0	dmag_3313	dmag_12384	1.0	0.0
dmag_3313__dmag_5263	0.80872	0.42814	1239.0	1002.0	1.67964	GF_000969	0.801	68.8317	4.0	0.0116	1002.0	dmag_3313	dmag_5263	0.5	0.0
dmag_12384__dmag_5263	0.80872	0.42814	1239.0	1002.0	1.67964	GF_000969	0.801	68.8317	4.0	0.0116	1002.0	dmag_12384	dmag_5263	0.5	0.0
dmag_14341__dmag_14763	0.48369	0.89541	2115.0	969.0	0.12867	GF_000461	0.0791	0.2363	6.0	0.3349	1023.0	dmag_14341	dmag_14763	1.0	1.0
dmag_10035__dmag_10036	0.68936	0.98971	2115.0	969.0	0.00409	GF_000461	0.0	0.0043	7.0	0.001	1458.0	dmag_10035	dmag_10036	1.0	0.0
dmag_12961__dmag_14756	0.62837	0.97216	2115.0	969.0	0.04168	GF_000461	0.0282	0.0485	8.0	0.5812	1329.0	dmag_12961	dmag_14756	1.0	1.0
dmag_10035__dmag_12961	0.66809	0.94975	2115.0	969.0	0.06553	GF_000461	0.0347	0.0707	9.0	0.4908	1413.0	dmag_10035	dmag_12961	0.25	0.25
dmag_10035__dmag_14756	0.62837	0.9383	2115.0	969.0	0.06577	GF_000461	0.0431	0.1082	9.0	0.3986	1329.0	dmag_10035	dmag_14756	0.25	0.25
dmag_10036__dmag_12961	0.66809	0.95471	2115.0	969.0	0.06446	GF_000461	0.0347	0.0706	9.0	0.4917	1413.0	dmag_10036	dmag_12961	0.25	0.25
dmag_10036__dmag_14756	0.62837	0.94357	2115.0	969.0	0.0647	GF_000461	0.0432	0.1081	9.0	0.3993	1329.0	dmag_10036	dmag_14756	0.25	0.25
dmag_10035__dmag_14341	0.48227	0.88039	2115.0	969.0	0.15248	GF_000461	0.0837	0.2555	10.0	0.3276	1020.0	dmag_14341	dmag_10035	0.125	0.125
dmag_10036__dmag_14341	0.47943	0.88363	2115.0	969.0	0.15141	GF_000461	0.0837	0.2552	10.0	0.3279	1014.0	dmag_14341	dmag_10036	0.125	0.125
dmag_12961__dmag_14341	0.47943	0.88955	2115.0	969.0	0.17501	GF_000461	0.0862	0.2227	10.0	0.387	1014.0	dmag_14341	dmag_12961	0.125	0.125
dmag_14341__dmag_14756	0.45816	0.8999	2115.0	969.0	0.17525	GF_000461	0.0812	0.183	10.0	0.4438	969.0	dmag_14341	dmag_14756	0.125	0.125
dmag_10035__dmag_14763	0.63972	0.81966	2115.0	969.0	0.17904	GF_000461	0.0994	0.3631	10.0	0.2738	1353.0	dmag_14763	dmag_10035	0.125	0.125
dmag_10036__dmag_14763	0.63972	0.82557	2115.0	969.0	0.17797	GF_000461	0.0998	0.3715	10.0	0.2687	1353.0	dmag_14763	dmag_10036	0.125	0.125
dmag_12961__dmag_14763	0.64965	0.82096	2115.0	969.0	0.20157	GF_000461	0.0974	0.3553	10.0	0.274	1374.0	dmag_14763	dmag_12961	0.125	0.125
dmag_14756__dmag_14763	0.6	0.82033	2115.0	969.0	0.20181	GF_000461	0.0924	0.3818	10.0	0.242	1269.0	dmag_14763	dmag_14756	0.125	0.125
dmag_14054__dmag_15359	0.35025	0.5157	2364.0	828.0	1.10504	GF_002010	0.5848	65.4164	2.0	0.0089	828.0	dmag_14054	dmag_15359	1.0	0.0
dmag_4376__dmag_6514	0.38308	0.98701	1809.0	6.0	0.02161	GF_001002	0.0	0.0	3.0	0.4199	693.0	dmag_4376	dmag_6514	1.0	0.0
dmag_4376__dmag_4382	0.1675	0.77228	1809.0	6.0	0.29859	GF_001002	0.0004	0.3859	4.0	0.001	303.0	dmag_4382	dmag_4376	0.5	0.5
dmag_4382__dmag_6514	0.00332	0.83333	1809.0	6.0	0.2772	GF_001002	0.0004	0.3859	4.0	0.001	6.0	dmag_4382	dmag_6514	0.5	0.5
dmag_11470__dmag_11490	0.87054	0.67021	2271.0	1872.0	0.4356	GF_000797	0.2096	3.8659	3.0	0.0542	1977.0	dmag_11470	dmag_11490	1.0	1.0
dmag_11470__dmag_35	0.82431	0.43269	2271.0	1872.0	1.65712	GF_000797	0.8008	66.0646	4.0	0.0121	1872.0	dmag_35	dmag_11470	0.5	0.0
dmag_11490__dmag_35	0.84808	0.43458	2271.0	1872.0	1.70037	GF_000797	0.7924	67.8077	4.0	0.0117	1926.0	dmag_35	dmag_11490	0.5	0.0
dmag_5039__dmag_5226	0.43993	0.43005	6792.0	2712.0	1.6501	GF_000884	0.8737	64.9927	3.0	0.0134	2988.0	dmag_5226	dmag_5039	1.0	0.0
dmag_1459__dmag_5226	0.428	0.40764	6792.0	2712.0	1.79751	GF_000884	0.9241	72.0034	4.0	0.0128	2907.0	dmag_1459	dmag_5226	0.5	0.0
dmag_1459__dmag_5039	0.53092	0.38602	6792.0	2712.0	2.16327	GF_000884	1.1239	62.6658	4.0	0.0179	3606.0	dmag_1459	dmag_5039	0.5	0.0
dmag_12063__dmag_7980	0.23063	0.51417	3213.0	570.0	1.02871	GF_001099	0.4951	2.4906	3.0	0.1988	741.0	dmag_7980	dmag_12063	1.0	1.0
dmag_15320__dmag_7980	0.1774	0.4614	3213.0	570.0	1.39831	GF_001099	0.7388	3.6297	4.0	0.2035	570.0	dmag_15320	dmag_7980	0.5	0.5
dmag_12063__dmag_15320	0.48833	0.46399	3213.0	570.0	1.29722	GF_001099	0.6869	2.6315	4.0	0.261	1569.0	dmag_15320	dmag_12063	0.5	0.5
dmag_7400__dmag_9681	0.10287	0.94186	2508.0	237.0	0.20294	GF_000448	0.0533	0.1127	6.0	0.4735	258.0	dmag_9681	dmag_7400	1.0	1.0
dmag_12930__dmag_9681	0.12799	0.84112	2508.0	237.0	0.30548	GF_000448	0.0637	0.0779	7.0	0.8183	321.0	dmag_12930	dmag_9681	0.5	0.5
dmag_12930__dmag_7400	0.10287	0.97287	2508.0	237.0	0.13458	GF_000448	0.035	0.0175	7.0	1.9953	258.0	dmag_12930	dmag_7400	0.5	0.5
dmag_12930__dmag_5559	0.72847	0.42583	2508.0	237.0	1.75619	GF_000448	0.7856	64.8483	8.0	0.0121	1827.0	dmag_5559	dmag_12930	0.33333	0.0
dmag_5559__dmag_9681	0.11124	0.36559	2508.0	237.0	1.99158	GF_000448	0.8454	66.1186	8.0	0.0128	279.0	dmag_5559	dmag_9681	0.33333	0.0
dmag_5559__dmag_7400	0.0945	0.38397	2508.0	237.0	1.82068	GF_000448	0.814	62.9186	8.0	0.0129	237.0	dmag_5559	dmag_7400	0.33333	0.0
dmag_12653__dmag_7684	0.66866	0.46989	2508.0	237.0	1.388	GF_000448	0.5735	65.1697	9.0	0.0088	1677.0	dmag_7684	dmag_12653	1.0	0.0
dmag_5559__dmag_7684	0.76077	0.46593	2508.0	237.0	1.39165	GF_000448	0.6494	61.8221	10.0	0.0105	1908.0	dmag_5559	dmag_7684	0.125	0.0
dmag_12653__dmag_5559	0.66986	0.4125	2508.0	237.0	2.20935	GF_000448	0.8699	5.1177	10.0	0.17	1680.0	dmag_5559	dmag_12653	0.125	0.0
dmag_12930__dmag_7684	0.74522	0.44783	2508.0	237.0	1.29045	GF_000448	0.9754	14.6793	10.0	0.0664	1869.0	dmag_12930	dmag_7684	0.125	0.0
dmag_12653__dmag_12930	0.65191	0.41407	2508.0	237.0	2.10815	GF_000448	0.8757	61.5329	10.0	0.0142	1635.0	dmag_12930	dmag_12653	0.125	0.0
dmag_7684__dmag_9681	0.11124	0.36559	2508.0	237.0	1.52584	GF_000448	1.0592	27.8307	10.0	0.0381	279.0	dmag_9681	dmag_7684	0.125	0.0
dmag_12653__dmag_9681	0.11603	0.38488	2508.0	237.0	2.34354	GF_000448	0.9068	59.7943	10.0	0.0152	291.0	dmag_9681	dmag_12653	0.125	0.0
dmag_7400__dmag_7684	0.0945	0.37975	2508.0	237.0	1.35495	GF_000448	0.979	64.7831	10.0	0.0151	237.0	dmag_7400	dmag_7684	0.125	0.0
dmag_12653__dmag_7400	0.09689	0.41975	2508.0	237.0	2.17265	GF_000448	0.8574	60.6735	10.0	0.0141	243.0	dmag_7400	dmag_12653	0.125	0.0
dmag_7832__dmag_7834	0.94969	0.72627	477.0	453.0	0.30492	GF_001781	0.1627	2.0807	2.0	0.0782	453.0	dmag_7832	dmag_7834	1.0	1.0
dmag_16068__dmag_7511	1.0	0.99169	1323.0	1323.0	0.01151	GF_001769	0.0065	0.0138	2.0	0.4689	1323.0	dmag_7511	dmag_16068	1.0	1.0
dmag_11801__dmag_3729	0.33725	0.518	2553.0	804.0	0.96209	GF_000967	0.5354	59.6488	3.0	0.009	861.0	dmag_3729	dmag_11801	1.0	0.0
dmag_3729__dmag_9065	0.3255	0.4272	2553.0	804.0	1.50376	GF_000967	0.8591	57.5788	4.0	0.0149	831.0	dmag_9065	dmag_3729	0.5	0.0
dmag_11801__dmag_9065	0.3349	0.40819	2553.0	804.0	1.64751	GF_000967	0.9235	59.727	4.0	0.0155	855.0	dmag_9065	dmag_11801	0.5	0.0
dmag_15633__dmag_6894	0.77428	0.51767	2193.0	1611.0	1.106	GF_000986	0.5379	62.1416	3.0	0.0087	1698.0	dmag_15633	dmag_6894	1.0	0.0
dmag_15633__dmag_3811	0.77291	0.47847	2193.0	1611.0	1.38431	GF_000986	0.6637	65.2998	4.0	0.0102	1695.0	dmag_3811	dmag_15633	0.5	0.0
dmag_3811__dmag_6894	0.80438	0.43424	2193.0	1611.0	1.66921	GF_000986	0.8141	62.8223	4.0	0.013	1764.0	dmag_3811	dmag_6894	0.5	0.0
dmag_5028__dmag_7567	0.76771	0.45141	1059.0	312.0	1.76841	GF_000184	0.7073	66.5239	11.0	0.0106	813.0	dmag_5028	dmag_7567	1.0	0.0
dmag_5644__dmag_9337	0.94051	0.71486	1059.0	312.0	0.3667	GF_000184	0.1754	2.9244	12.0	0.06	996.0	dmag_5644	dmag_9337	1.0	1.0
dmag_224__dmag_5644	0.92351	0.59918	1059.0	312.0	0.75013	GF_000184	0.3616	17.8525	13.0	0.0203	978.0	dmag_224	dmag_5644	0.5	0.0
dmag_224__dmag_9337	0.93484	0.5798	1059.0	312.0	0.84995	GF_000184	0.4168	3.3059	13.0	0.1261	990.0	dmag_224	dmag_9337	0.5	1.0
dmag_16188__dmag_16554	0.3796	0.73383	1059.0	312.0	0.36585	GF_000184	0.2143	1.6728	14.0	0.1281	402.0	dmag_16554	dmag_16188	1.0	1.0
dmag_1601__dmag_1604	0.85269	0.6423	1059.0	312.0	0.53453	GF_000184	0.2712	14.3898	15.0	0.0188	903.0	dmag_1601	dmag_1604	1.0	0.0
dmag_1601__dmag_16555	0.88952	0.52548	1059.0	312.0	0.99128	GF_000184	0.4197	65.868	16.0	0.0064	942.0	dmag_16555	dmag_1601	0.5	0.0
dmag_1604__dmag_16555	0.85552	0.54636	1059.0	312.0	0.9577	GF_000184	0.4301	14.0192	16.0	0.0307	906.0	dmag_16555	dmag_1604	0.5	0.0
dmag_16554__dmag_16555	0.89235	0.61376	1059.0	312.0	0.68476	GF_000184	0.3255	10.8939	17.0	0.0299	945.0	dmag_16554	dmag_16555	0.16667	0.0
dmag_1601__dmag_16554	0.90652	0.53854	1059.0	312.0	1.04069	GF_000184	0.5039	11.8682	17.0	0.0425	960.0	dmag_16554	dmag_1601	0.16667	0.0
dmag_1604__dmag_16554	0.85552	0.56181	1059.0	312.0	1.00712	GF_000184	0.4368	5.8913	17.0	0.0741	906.0	dmag_16554	dmag_1604	0.16667	0.0
dmag_16188__dmag_16555	0.3796	0.5597	1059.0	312.0	0.97641	GF_000184	0.4994	70.0381	17.0	0.0071	402.0	dmag_16188	dmag_16555	0.16667	0.0
dmag_1601__dmag_16188	0.37677	0.49875	1059.0	312.0	1.33234	GF_000184	0.6993	9.9253	17.0	0.0705	399.0	dmag_16188	dmag_1601	0.16667	0.0
dmag_1604__dmag_16188	0.3796	0.51244	1059.0	312.0	1.29877	GF_000184	0.6222	1.9197	17.0	0.3241	402.0	dmag_16188	dmag_1604	0.16667	1.0
dmag_16554__dmag_8315	0.90085	0.59958	1059.0	312.0	0.75409	GF_000184	0.3851	10.5931	18.0	0.0364	954.0	dmag_8315	dmag_16554	0.2	0.0
dmag_16188__dmag_8315	0.3796	0.53234	1059.0	312.0	1.04574	GF_000184	0.5136	5.9262	18.0	0.0867	402.0	dmag_8315	dmag_16188	0.2	0.0
dmag_16555__dmag_8315	0.88952	0.5828	1059.0	312.0	0.80662	GF_000184	0.3527	60.9273	18.0	0.0058	942.0	dmag_8315	dmag_16555	0.2	0.0
dmag_1601__dmag_8315	0.89802	0.52997	1059.0	312.0	1.16255	GF_000184	0.5023	61.7218	18.0	0.0081	951.0	dmag_8315	dmag_1601	0.2	0.0
dmag_1604__dmag_8315	0.85269	0.56478	1059.0	312.0	1.12897	GF_000184	0.4678	7.7519	18.0	0.0604	903.0	dmag_8315	dmag_1604	0.2	0.0
dmag_224__dmag_8315	0.89518	0.52743	1059.0	312.0	1.17078	GF_000184	0.471	65.2005	19.0	0.0072	948.0	dmag_224	dmag_8315	0.05556	0.0
dmag_16554__dmag_224	0.90085	0.54507	1059.0	312.0	1.27328	GF_000184	0.5497	63.9568	19.0	0.0086	954.0	dmag_224	dmag_16554	0.05556	0.0
dmag_16188__dmag_224	0.3796	0.46517	1059.0	312.0	1.56493	GF_000184	0.7634	64.5378	19.0	0.0118	402.0	dmag_224	dmag_16188	0.05556	0.0
dmag_16555__dmag_224	0.88669	0.51118	1059.0	312.0	1.32581	GF_000184	0.6609	62.8587	19.0	0.0105	939.0	dmag_224	dmag_16555	0.05556	0.0
dmag_1601__dmag_224	0.89518	0.50316	1059.0	312.0	1.68174	GF_000184	0.6567	62.6374	19.0	0.0105	948.0	dmag_224	dmag_1601	0.05556	0.0
dmag_1604__dmag_224	0.85552	0.48786	1059.0	312.0	1.64816	GF_000184	0.6298	65.328	19.0	0.0096	906.0	dmag_224	dmag_1604	0.05556	0.0
dmag_5644__dmag_8315	0.88385	0.54274	1059.0	312.0	1.29623	GF_000184	0.473	41.0603	19.0	0.0115	936.0	dmag_5644	dmag_8315	0.05556	0.0
dmag_16554__dmag_5644	0.88952	0.5276	1059.0	312.0	1.39873	GF_000184	0.5709	34.5467	19.0	0.0165	942.0	dmag_5644	dmag_16554	0.05556	0.0
dmag_16188__dmag_5644	0.36827	0.45385	1059.0	312.0	1.69039	GF_000184	0.7492	60.8909	19.0	0.0123	390.0	dmag_5644	dmag_16188	0.05556	0.0
dmag_16555__dmag_5644	0.87535	0.51133	1059.0	312.0	1.45126	GF_000184	0.5849	61.2624	19.0	0.0095	927.0	dmag_5644	dmag_16555	0.05556	0.0
dmag_1601__dmag_5644	0.88385	0.49038	1059.0	312.0	1.80719	GF_000184	0.6098	16.3454	19.0	0.0373	936.0	dmag_5644	dmag_1601	0.05556	0.0
dmag_1604__dmag_5644	0.84419	0.50224	1059.0	312.0	1.77362	GF_000184	0.6296	58.0495	19.0	0.0108	894.0	dmag_5644	dmag_1604	0.05556	0.0
dmag_8315__dmag_9337	0.89518	0.51899	1059.0	312.0	1.39605	GF_000184	0.5409	44.0421	19.0	0.0123	948.0	dmag_9337	dmag_8315	0.05556	0.0
dmag_16554__dmag_9337	0.90085	0.50419	1059.0	312.0	1.49855	GF_000184	0.6045	7.7095	19.0	0.0784	954.0	dmag_9337	dmag_16554	0.05556	0.0
dmag_16188__dmag_9337	0.3796	0.4602	1059.0	312.0	1.7902	GF_000184	0.821	63.8327	19.0	0.0129	402.0	dmag_9337	dmag_16188	0.05556	0.0
dmag_16555__dmag_9337	0.88669	0.49414	1059.0	312.0	1.55108	GF_000184	0.6418	62.9933	19.0	0.0102	939.0	dmag_9337	dmag_16555	0.05556	0.0
dmag_1601__dmag_9337	0.89518	0.49367	1059.0	312.0	1.90701	GF_000184	0.6589	7.4133	19.0	0.0889	948.0	dmag_9337	dmag_1601	0.05556	0.0
dmag_1604__dmag_9337	0.85552	0.49227	1059.0	312.0	1.87343	GF_000184	0.6794	21.233	19.0	0.032	906.0	dmag_9337	dmag_1604	0.05556	0.0
dmag_224__dmag_5028	0.83286	0.45011	1059.0	312.0	2.03414	GF_000184	0.689	65.5389	20.0	0.0105	882.0	dmag_5028	dmag_224	0.05556	0.0
dmag_5028__dmag_5644	0.82436	0.43299	1059.0	312.0	2.15959	GF_000184	0.7195	65.9418	20.0	0.0109	873.0	dmag_5028	dmag_5644	0.05556	0.0
dmag_5028__dmag_9337	0.84136	0.42761	1059.0	312.0	2.25941	GF_000184	0.7637	65.7537	20.0	0.0116	891.0	dmag_5028	dmag_9337	0.05556	0.0
dmag_5028__dmag_8315	0.82153	0.44253	1059.0	312.0	1.80603	GF_000184	0.6487	8.7297	20.0	0.0743	870.0	dmag_5028	dmag_8315	0.05556	0.0
dmag_16554__dmag_5028	0.82436	0.45246	1059.0	312.0	1.90853	GF_000184	0.6042	66.0277	20.0	0.0092	873.0	dmag_5028	dmag_16554	0.05556	0.0
dmag_16188__dmag_5028	0.34278	0.4573	1059.0	312.0	2.20018	GF_000184	0.7189	66.5369	20.0	0.0108	363.0	dmag_5028	dmag_16188	0.05556	0.0
dmag_16555__dmag_5028	0.81303	0.45296	1059.0	312.0	1.96106	GF_000184	0.745	5.8731	20.0	0.1269	861.0	dmag_5028	dmag_16555	0.05556	0.0
dmag_1601__dmag_5028	0.82436	0.45704	1059.0	312.0	2.31699	GF_000184	0.8075	5.4197	20.0	0.149	873.0	dmag_5028	dmag_1601	0.05556	0.0
dmag_1604__dmag_5028	0.78187	0.44928	1059.0	312.0	2.28341	GF_000184	0.8155	2.8261	20.0	0.2886	828.0	dmag_5028	dmag_1604	0.05556	0.5
dmag_224__dmag_7567	0.8102	0.43823	1059.0	312.0	2.05105	GF_000184	0.8391	63.7474	20.0	0.0132	858.0	dmag_7567	dmag_224	0.05556	0.0
dmag_5644__dmag_7567	0.79887	0.45272	1059.0	312.0	2.1765	GF_000184	0.7237	5.529	20.0	0.1309	846.0	dmag_7567	dmag_5644	0.05556	0.0
dmag_7567__dmag_9337	0.81586	0.44907	1059.0	312.0	2.27632	GF_000184	0.7451	4.5169	20.0	0.165	864.0	dmag_7567	dmag_9337	0.05556	0.5
dmag_7567__dmag_8315	0.80453	0.46714	1059.0	312.0	1.82294	GF_000184	0.6382	69.258	20.0	0.0092	852.0	dmag_7567	dmag_8315	0.05556	0.0
dmag_16554__dmag_7567	0.80737	0.46082	1059.0	312.0	1.92544	GF_000184	0.7045	49.0786	20.0	0.0144	855.0	dmag_7567	dmag_16554	0.05556	0.0
dmag_16188__dmag_7567	0.33144	0.37892	1059.0	312.0	2.21709	GF_000184	1.0438	66.7794	20.0	0.0156	351.0	dmag_7567	dmag_16188	0.05556	0.0
dmag_16555__dmag_7567	0.8017	0.45347	1059.0	312.0	1.97797	GF_000184	0.7643	73.0023	20.0	0.0105	849.0	dmag_7567	dmag_16555	0.05556	0.0
dmag_1601__dmag_7567	0.80453	0.44131	1059.0	312.0	2.3339	GF_000184	0.8823	61.709	20.0	0.0143	852.0	dmag_7567	dmag_1601	0.05556	0.0
dmag_1604__dmag_7567	0.77904	0.44	1059.0	312.0	2.30032	GF_000184	0.7871	61.3062	20.0	0.0128	825.0	dmag_7567	dmag_1604	0.05556	0.0
dmag_14967__dmag_14970	0.22742	0.69976	1860.0	405.0	0.48853	GF_001078	0.2437	0.9856	3.0	0.2473	423.0	dmag_14967	dmag_14970	1.0	1.0
dmag_14344__dmag_14967	0.96774	0.59444	1860.0	405.0	0.66068	GF_001078	0.4422	4.9925	4.0	0.0886	1800.0	dmag_14344	dmag_14967	0.5	1.0
dmag_14344__dmag_14970	0.21774	0.51605	1860.0	405.0	0.97889	GF_001078	0.5238	43.683	4.0	0.012	405.0	dmag_14344	dmag_14970	0.5	0.0
dmag_168__dmag_8487	0.89489	0.85291	2112.0	1890.0	0.32671	GF_001177	0.1691	0.1737	2.0	0.9734	1890.0	dmag_168	dmag_8487	1.0	1.0
dmag_2307__dmag_765	0.90074	0.42883	1209.0	1089.0	1.78171	GF_001242	0.8789	66.0414	2.0	0.0133	1089.0	dmag_765	dmag_2307	1.0	0.0
dmag_14233__dmag_1739	0.38128	0.4789	3045.0	660.0	1.38919	GF_000663	0.6862	2.8881	4.0	0.2376	1161.0	dmag_1739	dmag_14233	1.0	1.0
dmag_1733__dmag_2435	0.28276	0.54007	3045.0	660.0	1.10581	GF_000663	0.4534	2.4252	5.0	0.187	861.0	dmag_1733	dmag_2435	1.0	1.0
dmag_1733__dmag_1739	0.66305	0.42793	3045.0	660.0	1.78615	GF_000663	0.6282	2.2658	6.0	0.2772	2019.0	dmag_1739	dmag_1733	0.25	0.25
dmag_1739__dmag_2435	0.25222	0.49479	3045.0	660.0	1.35745	GF_000663	0.5932	3.9979	6.0	0.1484	768.0	dmag_1739	dmag_2435	0.25	0.25
dmag_14233__dmag_1733	0.36256	0.43297	3045.0	660.0	1.88817	GF_000663	0.7358	1.9161	6.0	0.384	1104.0	dmag_14233	dmag_1733	0.25	0.25
dmag_14233__dmag_2435	0.24631	0.51067	3045.0	660.0	1.45947	GF_000663	0.5627	2.4787	6.0	0.227	750.0	dmag_14233	dmag_2435	0.25	0.25
dmag_11094__dmag_12449	0.5069	0.8458	870.0	339.0	0.24376	GF_000839	0.0624	0.1941	3.0	0.3215	441.0	dmag_11094	dmag_12449	1.0	1.0
dmag_11094__dmag_16734	0.57931	0.39087	870.0	339.0	1.96613	GF_000839	0.9349	75.2906	4.0	0.0124	504.0	dmag_16734	dmag_11094	0.5	0.0
dmag_12449__dmag_16734	0.38966	0.39528	870.0	339.0	1.92159	GF_000839	0.915	71.6859	4.0	0.0128	339.0	dmag_16734	dmag_12449	0.5	0.0
dmag_2671__dmag_5257	0.3504	0.49011	1875.0	657.0	1.21909	GF_001417	0.7063	2.7872	2.0	0.2534	657.0	dmag_2671	dmag_5257	1.0	1.0
dmag_16449__dmag_8017	1.0	0.98206	1839.0	1839.0	0.02853	GF_001040	0.0135	0.033	3.0	0.4084	1839.0	dmag_8017	dmag_16449	1.0	1.0
dmag_16448__dmag_8017	1.0	0.9565	1839.0	1839.0	0.07054	GF_001040	0.0349	0.0807	4.0	0.4324	1839.0	dmag_16448	dmag_8017	0.5	0.5
dmag_16448__dmag_16449	1.0	0.95487	1839.0	1839.0	0.07716	GF_001040	0.0381	0.0773	4.0	0.4926	1839.0	dmag_16448	dmag_16449	0.5	0.5
dmag_10451__dmag_8915	0.95148	0.9915	1113.0	768.0	0.00289	GF_000989	0.0	0.0349	3.0	0.001	1059.0	dmag_8915	dmag_10451	1.0	1.0
dmag_3910__dmag_8915	0.69003	0.44401	1113.0	768.0	1.63784	GF_000989	0.7975	69.3633	4.0	0.0115	768.0	dmag_3910	dmag_8915	0.5	0.0
dmag_10451__dmag_3910	0.69003	0.44531	1113.0	768.0	1.63668	GF_000989	0.7966	69.5214	4.0	0.0115	768.0	dmag_3910	dmag_10451	0.5	0.0
dmag_12788__dmag_3072	0.81308	0.61111	1284.0	1044.0	0.70102	GF_001446	0.4021	1.6306	2.0	0.2466	1044.0	dmag_12788	dmag_3072	1.0	1.0
dmag_4124__dmag_4986	0.61067	0.44905	2250.0	1323.0	1.52399	GF_000833	0.7645	63.5078	3.0	0.012	1374.0	dmag_4124	dmag_4986	1.0	0.0
dmag_15600__dmag_4124	0.608	0.40863	2250.0	1323.0	1.81486	GF_000833	0.8619	63.172	4.0	0.0136	1368.0	dmag_15600	dmag_4124	0.5	0.0
dmag_15600__dmag_4986	0.61867	0.42529	2250.0	1323.0	1.62385	GF_000833	0.841	27.0414	4.0	0.0311	1392.0	dmag_15600	dmag_4986	0.5	0.0
dmag_16142__dmag_8208	0.85884	0.96655	2019.0	1734.0	0.04138	GF_001809	0.0314	0.0452	2.0	0.6948	1734.0	dmag_8208	dmag_16142	1.0	1.0
dmag_5538__dmag_6825	0.27954	0.4795	3402.0	555.0	1.49272	GF_000561	0.6428	70.5965	5.0	0.0091	951.0	dmag_5538	dmag_6825	1.0	0.0
dmag_3677__dmag_7782	0.55467	0.43243	3402.0	555.0	1.75685	GF_000561	0.7734	85.9445	6.0	0.009	1887.0	dmag_3677	dmag_7782	1.0	0.0
dmag_3677__dmag_5538	0.61905	0.39981	3402.0	555.0	1.80218	GF_000561	0.796	9.5412	7.0	0.0834	2106.0	dmag_5538	dmag_3677	0.25	0.0
dmag_5538__dmag_7782	0.61817	0.39753	3402.0	555.0	2.32973	GF_000561	1.0138	3.4142	7.0	0.2969	2103.0	dmag_5538	dmag_7782	0.25	1.0
dmag_3677__dmag_6825	0.28748	0.44888	3402.0	555.0	1.56351	GF_000561	0.7785	66.5192	7.0	0.0117	978.0	dmag_6825	dmag_3677	0.25	0.0
dmag_6825__dmag_7782	0.28924	0.44106	3402.0	555.0	2.09107	GF_000561	0.9331	73.4095	7.0	0.0127	984.0	dmag_6825	dmag_7782	0.25	0.0
dmag_5538__dmag_7170	0.36684	0.35256	3402.0	555.0	2.63387	GF_000561	1.1976	69.0327	8.0	0.0173	1248.0	dmag_7170	dmag_5538	0.25	0.0
dmag_6825__dmag_7170	0.19577	0.36787	3402.0	555.0	2.3952	GF_000561	1.2276	8.2495	8.0	0.1488	666.0	dmag_7170	dmag_6825	0.25	0.0
dmag_3677__dmag_7170	0.2866	0.35077	3402.0	555.0	2.57113	GF_000561	1.1031	68.8924	8.0	0.016	975.0	dmag_7170	dmag_3677	0.25	0.0
dmag_7170__dmag_7782	0.31481	0.31373	3402.0	555.0	3.09869	GF_000561	9.8074	31.1173	8.0	0.3152	1071.0	dmag_7170	dmag_7782	0.25	0.0
dmag_2421__dmag_8750	0.88347	0.72699	1107.0	978.0	0.43255	GF_001394	0.2226	1.4256	2.0	0.1562	978.0	dmag_2421	dmag_8750	1.0	1.0
dmag_16168__dmag_6070	0.76887	0.51534	1272.0	738.0	1.07999	GF_001061	0.4827	48.6615	3.0	0.0099	978.0	dmag_6070	dmag_16168	1.0	0.0
dmag_16620__dmag_6070	0.58491	0.48387	1272.0	738.0	1.6031	GF_001061	0.678	6.5677	4.0	0.1032	744.0	dmag_16620	dmag_6070	0.5	0.0
dmag_16168__dmag_16620	0.65094	0.4843	1272.0	738.0	1.26031	GF_001061	0.6029	4.2823	4.0	0.1408	828.0	dmag_16620	dmag_16168	0.5	1.0
dmag_10861__dmag_14171	0.31274	0.99797	3156.0	561.0	0.00274	GF_000229	0.0022	0.01	10.0	0.2192	987.0	dmag_14171	dmag_10861	1.0	1.0
dmag_14171__dmag_9840	0.23954	0.98413	3156.0	561.0	0.01162	GF_000229	0.0049	0.0436	11.0	0.1128	756.0	dmag_9840	dmag_14171	0.5	0.5
dmag_10861__dmag_9840	0.23954	0.98148	3156.0	561.0	0.01437	GF_000229	0.0072	0.055	11.0	0.1305	756.0	dmag_9840	dmag_10861	0.5	0.5
dmag_10822__dmag_9840	0.19297	0.97701	3156.0	561.0	0.09114	GF_000229	0.0116	0.0619	12.0	0.1869	609.0	dmag_10822	dmag_9840	0.33333	0.33333
dmag_10822__dmag_14171	0.23859	0.96282	3156.0	561.0	0.07952	GF_000229	0.0063	0.0124	12.0	0.5106	753.0	dmag_10822	dmag_14171	0.33333	0.33333
dmag_10822__dmag_10861	0.23859	0.96016	3156.0	561.0	0.08227	GF_000229	0.0086	0.0231	12.0	0.3701	753.0	dmag_10822	dmag_10861	0.33333	0.33333
dmag_13748__dmag_9931	0.39449	0.99839	3156.0	561.0	0.00221	GF_000229	0.0	0.0	13.0	0.001	1245.0	dmag_9931	dmag_13748	1.0	0.0
dmag_11893__dmag_15979	0.3327	0.98	3156.0	561.0	0.03112	GF_000229	0.0194	0.0548	14.0	0.353	1050.0	dmag_11893	dmag_15979	1.0	1.0
dmag_11893__dmag_12915	0.39449	0.97349	3156.0	561.0	0.03595	GF_000229	0.0152	0.0726	15.0	0.2088	1245.0	dmag_12915	dmag_11893	0.5	0.5
dmag_12915__dmag_15979	0.3327	0.9819	3156.0	561.0	0.0311	GF_000229	0.0091	0.0559	15.0	0.1623	1050.0	dmag_12915	dmag_15979	0.5	0.5
dmag_12915__dmag_9931	0.39449	0.98876	3156.0	561.0	0.01569	GF_000229	0.0023	0.0175	16.0	0.13	1245.0	dmag_9931	dmag_12915	0.16667	0.16667
dmag_11893__dmag_9931	0.39449	0.97671	3156.0	561.0	0.02909	GF_000229	0.0128	0.0552	16.0	0.231	1245.0	dmag_9931	dmag_11893	0.16667	0.16667
dmag_15979__dmag_9931	0.3327	0.98286	3156.0	561.0	0.02425	GF_000229	0.0067	0.0379	16.0	0.1774	1050.0	dmag_9931	dmag_15979	0.16667	0.16667
dmag_12915__dmag_13748	0.39449	0.99036	3156.0	561.0	0.01347	GF_000229	0.0023	0.0175	16.0	0.13	1245.0	dmag_13748	dmag_12915	0.16667	0.16667
dmag_11893__dmag_13748	0.39449	0.97831	3156.0	561.0	0.02688	GF_000229	0.0128	0.0552	16.0	0.231	1245.0	dmag_13748	dmag_11893	0.16667	0.16667
dmag_13748__dmag_15979	0.3327	0.98476	3156.0	561.0	0.02203	GF_000229	0.0067	0.0379	16.0	0.1774	1050.0	dmag_13748	dmag_15979	0.16667	0.16667
dmag_9394__dmag_9931	0.29943	0.98307	3156.0	561.0	0.0365	GF_000229	0.0	0.0	17.0	0.001	945.0	dmag_9394	dmag_9931	0.2	0.0
dmag_13748__dmag_9394	0.29943	0.98519	3156.0	561.0	0.03428	GF_000229	0.0	0.0	17.0	0.001	945.0	dmag_9394	dmag_13748	0.2	0.0
dmag_12915__dmag_9394	0.29943	0.97778	3156.0	561.0	0.04775	GF_000229	0.0023	0.0175	17.0	0.13	945.0	dmag_9394	dmag_12915	0.2	0.33333
dmag_11893__dmag_9394	0.29943	0.96402	3156.0	561.0	0.06116	GF_000229	0.0128	0.0552	17.0	0.231	945.0	dmag_9394	dmag_11893	0.2	0.33333
dmag_15979__dmag_9394	0.23764	0.96933	3156.0	561.0	0.05632	GF_000229	0.0067	0.0379	17.0	0.1774	750.0	dmag_9394	dmag_15979	0.2	0.33333
dmag_10822__dmag_9394	0.25095	0.93434	3156.0	561.0	0.12339	GF_000229	0.0063	0.0124	18.0	0.5106	792.0	dmag_10822	dmag_9394	0.04167	0.04762
dmag_10822__dmag_9931	0.25285	0.92105	3156.0	561.0	0.15989	GF_000229	0.0063	0.0124	18.0	0.5106	798.0	dmag_10822	dmag_9931	0.04167	0.04762
dmag_10822__dmag_13748	0.25285	0.92105	3156.0	561.0	0.15767	GF_000229	0.0063	0.0124	18.0	0.5106	798.0	dmag_10822	dmag_13748	0.04167	0.04762
dmag_10822__dmag_12915	0.25285	0.91729	3156.0	561.0	0.17114	GF_000229	0.0087	0.0321	18.0	0.2719	798.0	dmag_10822	dmag_12915	0.04167	0.04762
dmag_10822__dmag_11893	0.25285	0.89724	3156.0	561.0	0.18455	GF_000229	0.0194	0.072	18.0	0.2695	798.0	dmag_10822	dmag_11893	0.04167	0.04762
dmag_10822__dmag_15979	0.23764	0.904	3156.0	561.0	0.1797	GF_000229	0.0132	0.0525	18.0	0.2516	750.0	dmag_10822	dmag_15979	0.04167	0.04762
dmag_9394__dmag_9840	0.23954	0.98413	3156.0	561.0	0.11278	GF_000229	0.0049	0.0436	18.0	0.1128	756.0	dmag_9840	dmag_9394	0.04167	0.04762
dmag_9840__dmag_9931	0.23954	0.98413	3156.0	561.0	0.14928	GF_000229	0.0049	0.0436	18.0	0.1128	756.0	dmag_9840	dmag_9931	0.04167	0.04762
dmag_13748__dmag_9840	0.23954	0.98413	3156.0	561.0	0.14707	GF_000229	0.0049	0.0436	18.0	0.1128	756.0	dmag_9840	dmag_13748	0.04167	0.04762
dmag_12915__dmag_9840	0.23954	0.97619	3156.0	561.0	0.16054	GF_000229	0.0073	0.0619	18.0	0.1175	756.0	dmag_9840	dmag_12915	0.04167	0.04762
dmag_11893__dmag_9840	0.23954	0.98677	3156.0	561.0	0.17394	GF_000229	0.0175	0.014	18.0	1.2453	756.0	dmag_9840	dmag_11893	0.04167	0.04762
dmag_15979__dmag_9840	0.17776	0.98217	3156.0	561.0	0.1691	GF_000229	0.0115	0.0448	18.0	0.2557	561.0	dmag_9840	dmag_15979	0.04167	0.04762
dmag_14171__dmag_9394	0.28422	0.9699	3156.0	561.0	0.10116	GF_000229	0.0	0.0	18.0	0.1826	897.0	dmag_14171	dmag_9394	0.04167	0.0
dmag_14171__dmag_9931	0.31084	0.92559	3156.0	561.0	0.13766	GF_000229	0.0	0.0	18.0	0.001	981.0	dmag_14171	dmag_9931	0.04167	0.0
dmag_13748__dmag_14171	0.31084	0.92457	3156.0	561.0	0.13544	GF_000229	0.0	0.0	18.0	0.1632	981.0	dmag_14171	dmag_13748	0.04167	0.0
dmag_12915__dmag_14171	0.31084	0.91947	3156.0	561.0	0.14892	GF_000229	0.0023	0.0175	18.0	0.13	981.0	dmag_14171	dmag_12915	0.04167	0.04762
dmag_11893__dmag_14171	0.31084	0.90418	3156.0	561.0	0.16232	GF_000229	0.0128	0.0552	18.0	0.231	981.0	dmag_14171	dmag_11893	0.04167	0.04762
dmag_14171__dmag_15979	0.24905	0.8944	3156.0	561.0	0.15748	GF_000229	0.0067	0.0379	18.0	0.1774	786.0	dmag_14171	dmag_15979	0.04167	0.04762
dmag_10861__dmag_9394	0.28422	0.96767	3156.0	561.0	0.10391	GF_000229	0.0022	0.01	18.0	0.2192	897.0	dmag_10861	dmag_9394	0.04167	0.04762
dmag_10861__dmag_9931	0.31084	0.92355	3156.0	561.0	0.1404	GF_000229	0.0022	0.01	18.0	0.2192	981.0	dmag_10861	dmag_9931	0.04167	0.04762
dmag_10861__dmag_13748	0.31084	0.92253	3156.0	561.0	0.13819	GF_000229	0.0022	0.01	18.0	0.2192	981.0	dmag_10861	dmag_13748	0.04167	0.04762
dmag_10861__dmag_12915	0.31084	0.91743	3156.0	561.0	0.15166	GF_000229	0.0045	0.0279	18.0	0.161	981.0	dmag_10861	dmag_12915	0.04167	0.04762
dmag_10861__dmag_11893	0.31084	0.90214	3156.0	561.0	0.16506	GF_000229	0.015	0.0658	18.0	0.2276	981.0	dmag_10861	dmag_11893	0.04167	0.04762
dmag_10861__dmag_15979	0.24905	0.89186	3156.0	561.0	0.16022	GF_000229	0.0089	0.0483	18.0	0.1852	786.0	dmag_10861	dmag_15979	0.04167	0.04762
dmag_14975__dmag_3479	0.66612	0.44173	1842.0	1227.0	1.56291	GF_001480	0.8259	66.1329	2.0	0.0125	1227.0	dmag_3479	dmag_14975	1.0	0.0
dmag_15008__dmag_7066	0.39768	0.381	16302.0	3843.0	1.91196	GF_000545	0.9461	61.7076	5.0	0.0153	6483.0	dmag_7066	dmag_15008	1.0	0.0
dmag_11767__dmag_13619	0.35572	0.36627	16302.0	3843.0	2.28092	GF_000545	1.1438	62.0645	6.0	0.0184	5799.0	dmag_11767	dmag_13619	1.0	0.0
dmag_11767__dmag_7066	0.36916	0.38418	16302.0	3843.0	2.03175	GF_000545	0.9838	15.312	7.0	0.0642	6018.0	dmag_7066	dmag_11767	0.25	0.0
dmag_13619__dmag_7066	0.33603	0.37441	16302.0	3843.0	2.35343	GF_000545	1.0903	63.1554	7.0	0.0173	5478.0	dmag_7066	dmag_13619	0.25	0.0
dmag_11767__dmag_15008	0.37689	0.36979	16302.0	3843.0	2.38534	GF_000545	1.1006	60.6579	7.0	0.0181	6144.0	dmag_15008	dmag_11767	0.25	0.0
dmag_13619__dmag_15008	0.32591	0.34933	16302.0	3843.0	2.70702	GF_000545	1.2573	61.0304	7.0	0.0206	5313.0	dmag_15008	dmag_13619	0.25	0.0
dmag_2746__dmag_7066	0.39952	0.35867	16302.0	3843.0	2.37401	GF_000545	1.0867	63.9325	8.0	0.017	6513.0	dmag_2746	dmag_7066	0.25	0.0
dmag_15008__dmag_2746	0.45142	0.35317	16302.0	3843.0	2.7276	GF_000545	1.3495	60.8886	8.0	0.0222	7359.0	dmag_2746	dmag_15008	0.25	0.0
dmag_11767__dmag_2746	0.38756	0.35154	16302.0	3843.0	2.63646	GF_000545	1.2636	59.8899	8.0	0.0211	6318.0	dmag_2746	dmag_11767	0.25	0.0
dmag_13619__dmag_2746	0.34284	0.33351	16302.0	3843.0	2.95814	GF_000545	1.4741	58.8729	8.0	0.025	5589.0	dmag_2746	dmag_13619	0.25	0.0
dmag_13815__dmag_15870	0.88978	0.4854	1116.0	993.0	1.43641	GF_002005	0.6181	11.4781	2.0	0.0539	993.0	dmag_13815	dmag_15870	1.0	0.0
dmag_12439__dmag_3203	0.85486	0.72371	2625.0	2079.0	0.44874	GF_000294	0.1618	1.1725	8.0	0.138	2244.0	dmag_12439	dmag_3203	1.0	1.0
dmag_12959__dmag_3306	0.88229	0.69128	2625.0	2079.0	0.45678	GF_000294	0.1628	1.7093	9.0	0.0953	2316.0	dmag_12959	dmag_3306	1.0	1.0
dmag_12959__dmag_3307	0.872	0.67977	2625.0	2079.0	0.55176	GF_000294	0.1891	1.838	10.0	0.1029	2289.0	dmag_3307	dmag_12959	0.5	0.5
dmag_3306__dmag_3307	0.88457	0.72007	2625.0	2079.0	0.41333	GF_000294	0.1472	1.4284	10.0	0.103	2322.0	dmag_3307	dmag_3306	0.5	0.5
dmag_12439__dmag_3307	0.86514	0.70982	2625.0	2079.0	0.44469	GF_000294	0.1578	1.4065	11.0	0.1122	2271.0	dmag_12439	dmag_3307	0.16667	0.16667
dmag_12439__dmag_12959	0.86743	0.69609	2625.0	2079.0	0.56147	GF_000294	0.1785	1.5246	11.0	0.1171	2277.0	dmag_12439	dmag_12959	0.16667	0.16667
dmag_12439__dmag_3306	0.87543	0.72977	2625.0	2079.0	0.42304	GF_000294	0.1338	1.2795	11.0	0.1046	2298.0	dmag_12439	dmag_3306	0.16667	0.16667
dmag_3203__dmag_3307	0.86971	0.7039	2625.0	2079.0	0.55882	GF_000294	0.1875	1.1957	11.0	0.1568	2283.0	dmag_3203	dmag_3307	0.16667	0.16667
dmag_12959__dmag_3203	0.85943	0.6773	2625.0	2079.0	0.6756	GF_000294	0.2108	1.6816	11.0	0.1253	2256.0	dmag_3203	dmag_12959	0.16667	0.16667
dmag_3203__dmag_3306	0.87314	0.7055	2625.0	2079.0	0.53717	GF_000294	0.1674	1.3265	11.0	0.1262	2292.0	dmag_3203	dmag_3306	0.16667	0.16667
dmag_12274__dmag_12439	0.87771	0.67578	2625.0	2079.0	0.50692	GF_000294	0.1883	1.7843	12.0	0.1055	2304.0	dmag_12274	dmag_12439	0.2	0.2
dmag_12274__dmag_3203	0.88229	0.67098	2625.0	2079.0	0.62105	GF_000294	0.2111	1.5844	12.0	0.1332	2316.0	dmag_12274	dmag_3203	0.2	0.2
dmag_12274__dmag_3307	0.89029	0.68079	2625.0	2079.0	0.55071	GF_000294	0.1973	1.6211	12.0	0.1217	2337.0	dmag_12274	dmag_3307	0.2	0.2
dmag_12274__dmag_12959	0.88229	0.66537	2625.0	2079.0	0.6675	GF_000294	0.2219	1.7573	12.0	0.1263	2316.0	dmag_12274	dmag_12959	0.2	0.2
dmag_12274__dmag_3306	0.89486	0.68242	2625.0	2079.0	0.52907	GF_000294	0.188	1.6306	12.0	0.1153	2349.0	dmag_12274	dmag_3306	0.2	0.2
dmag_12273__dmag_12274	0.86971	0.64345	2625.0	2079.0	0.71203	GF_000294	0.2511	2.1764	13.0	0.1154	2283.0	dmag_12273	dmag_12274	0.16667	0.16667
dmag_12273__dmag_12439	0.848	0.65723	2625.0	2079.0	0.66225	GF_000294	0.2232	2.0309	13.0	0.1099	2226.0	dmag_12273	dmag_12439	0.16667	0.16667
dmag_12273__dmag_3203	0.86171	0.64103	2625.0	2079.0	0.77638	GF_000294	0.2509	1.781	13.0	0.1408	2262.0	dmag_12273	dmag_3203	0.16667	0.16667
dmag_12273__dmag_3307	0.864	0.64859	2625.0	2079.0	0.70604	GF_000294	0.2503	1.6891	13.0	0.1482	2268.0	dmag_12273	dmag_3307	0.16667	0.16667
dmag_12273__dmag_12959	0.86057	0.63214	2625.0	2079.0	0.82283	GF_000294	0.2546	2.4434	13.0	0.1042	2259.0	dmag_12273	dmag_12959	0.16667	0.16667
dmag_12273__dmag_3306	0.86514	0.65918	2625.0	2079.0	0.6844	GF_000294	0.2224	1.8117	13.0	0.1227	2271.0	dmag_12273	dmag_3306	0.16667	0.16667
dmag_12273__dmag_8775	0.82286	0.60972	2625.0	2079.0	0.82782	GF_000294	0.3281	2.5016	14.0	0.1312	2160.0	dmag_8775	dmag_12273	0.14286	0.14286
dmag_12274__dmag_8775	0.83543	0.62973	2625.0	2079.0	0.78581	GF_000294	0.2812	2.547	14.0	0.1104	2193.0	dmag_8775	dmag_12274	0.14286	0.14286
dmag_12439__dmag_8775	0.816	0.64659	2625.0	2079.0	0.73602	GF_000294	0.2718	1.8285	14.0	0.1487	2142.0	dmag_8775	dmag_12439	0.14286	0.14286
dmag_3203__dmag_8775	0.82857	0.63816	2625.0	2079.0	0.85015	GF_000294	0.2778	2.3118	14.0	0.1201	2175.0	dmag_8775	dmag_3203	0.14286	0.14286
dmag_3307__dmag_8775	0.82971	0.64233	2625.0	2079.0	0.77982	GF_000294	0.261	2.4836	14.0	0.1051	2178.0	dmag_8775	dmag_3307	0.14286	0.14286
dmag_12959__dmag_8775	0.83086	0.63824	2625.0	2079.0	0.8966	GF_000294	0.2797	2.4223	14.0	0.1155	2181.0	dmag_8775	dmag_12959	0.14286	0.14286
dmag_3306__dmag_8775	0.83314	0.64243	2625.0	2079.0	0.75817	GF_000294	0.2662	2.1429	14.0	0.1242	2187.0	dmag_8775	dmag_3306	0.14286	0.14286
dmag_16266__dmag_16808	0.51976	0.9922	987.0	435.0	0.01973	GF_000460	0.0119	0.0001	6.0	99.0	513.0	dmag_16808	dmag_16266	1.0	0.0
dmag_16733__dmag_16808	0.46505	0.98911	987.0	435.0	0.01674	GF_000460	0.01	0.0083	7.0	1.199	459.0	dmag_16733	dmag_16808	0.5	0.5
dmag_16266__dmag_16733	0.46505	0.98911	987.0	435.0	0.01511	GF_000460	0.0094	0.0094	7.0	1.0046	459.0	dmag_16733	dmag_16266	0.5	0.5
dmag_11646__dmag_8991	0.67781	0.98057	987.0	435.0	0.03926	GF_000460	0.0124	0.0196	8.0	0.6307	669.0	dmag_8991	dmag_11646	1.0	1.0
dmag_11506__dmag_8991	0.67781	0.97758	987.0	435.0	0.05842	GF_000460	0.0264	0.0003	9.0	99.0	669.0	dmag_11506	dmag_8991	0.5	0.0
dmag_11506__dmag_11646	0.68389	0.9763	987.0	435.0	0.04526	GF_000460	0.0144	0.0245	9.0	0.5848	675.0	dmag_11506	dmag_11646	0.5	1.0
dmag_11506__dmag_16733	0.44073	0.89885	987.0	435.0	0.21686	GF_000460	0.1077	0.1207	10.0	0.8929	435.0	dmag_16733	dmag_11506	0.11111	0.11111
dmag_16733__dmag_8991	0.44073	0.89885	987.0	435.0	0.21551	GF_000460	0.1107	0.1133	10.0	0.9766	435.0	dmag_16733	dmag_8991	0.11111	0.11111
dmag_11646__dmag_16733	0.44073	0.90575	987.0	435.0	0.20236	GF_000460	0.0949	0.1292	10.0	0.7346	435.0	dmag_16733	dmag_11646	0.11111	0.11111
dmag_11506__dmag_16808	0.49544	0.84254	987.0	435.0	0.22148	GF_000460	0.1116	0.106	10.0	1.0524	489.0	dmag_16808	dmag_11506	0.11111	0.11111
dmag_16808__dmag_8991	0.49544	0.84049	987.0	435.0	0.22014	GF_000460	0.1145	0.0996	10.0	1.1503	489.0	dmag_16808	dmag_8991	0.11111	0.11111
dmag_11646__dmag_16808	0.49544	0.84663	987.0	435.0	0.20698	GF_000460	0.0986	0.1158	10.0	0.8516	489.0	dmag_16808	dmag_11646	0.11111	0.11111
dmag_11506__dmag_16266	0.63222	0.86859	987.0	435.0	0.21985	GF_000460	0.1118	0.1058	10.0	1.0566	624.0	dmag_16266	dmag_11506	0.11111	0.11111
dmag_16266__dmag_8991	0.49544	0.84049	987.0	435.0	0.21851	GF_000460	0.1146	0.0996	10.0	1.1497	489.0	dmag_16266	dmag_8991	0.11111	0.11111
dmag_11646__dmag_16266	0.49544	0.84663	987.0	435.0	0.20535	GF_000460	0.0986	0.1158	10.0	0.8518	489.0	dmag_16266	dmag_11646	0.11111	0.11111
dmag_15443__dmag_6307	0.24709	0.6934	2574.0	543.0	0.53758	GF_000197	0.2343	1.1059	11.0	0.2119	636.0	dmag_6307	dmag_15443	1.0	1.0
dmag_6306__dmag_6307	0.81469	0.65856	2574.0	543.0	0.68217	GF_000197	0.2925	1.4933	12.0	0.1959	2097.0	dmag_6306	dmag_6307	0.5	0.5
dmag_15443__dmag_6306	0.25408	0.61927	2574.0	543.0	0.83537	GF_000197	0.3279	1.4349	12.0	0.2285	654.0	dmag_6306	dmag_15443	0.5	0.5
dmag_3793__dmag_6306	0.81585	0.5819	2574.0	543.0	0.97504	GF_000197	0.4176	66.7604	13.0	0.0063	2100.0	dmag_3793	dmag_6306	0.33333	0.0
dmag_3793__dmag_6307	0.81935	0.62731	2574.0	543.0	0.78351	GF_000197	0.317	1.8202	13.0	0.1741	2109.0	dmag_3793	dmag_6307	0.33333	0.5
dmag_15443__dmag_3793	0.24942	0.57944	2574.0	543.0	0.93672	GF_000197	0.3709	2.8428	13.0	0.1305	642.0	dmag_3793	dmag_15443	0.33333	0.5
dmag_10429__dmag_7823	0.87529	0.57878	2574.0	543.0	0.88472	GF_000197	0.4488	5.4027	14.0	0.0831	2253.0	dmag_10429	dmag_7823	1.0	0.0
dmag_10504__dmag_9292	0.87995	0.70817	2574.0	543.0	0.48926	GF_000197	0.1599	1.1249	15.0	0.1422	2265.0	dmag_9292	dmag_10504	1.0	1.0
dmag_15729__dmag_9292	0.87879	0.67418	2574.0	543.0	0.60727	GF_000197	0.2146	2.2067	16.0	0.0972	2262.0	dmag_15729	dmag_9292	0.5	1.0
dmag_10504__dmag_15729	0.87413	0.66356	2574.0	543.0	0.56354	GF_000197	0.2718	64.0107	16.0	0.0042	2250.0	dmag_15729	dmag_10504	0.5	0.0
dmag_15729__dmag_7817	0.87296	0.67735	2574.0	543.0	0.51915	GF_000197	0.225	1.6841	17.0	0.1336	2247.0	dmag_7817	dmag_15729	0.33333	0.5
dmag_7817__dmag_9292	0.87879	0.67197	2574.0	543.0	0.58465	GF_000197	0.1794	2.0825	17.0	0.0862	2262.0	dmag_7817	dmag_9292	0.33333	0.5
dmag_10504__dmag_7817	0.87413	0.67689	2574.0	543.0	0.54092	GF_000197	0.2087	57.4708	17.0	0.0036	2250.0	dmag_7817	dmag_10504	0.33333	0.0
dmag_10429__dmag_7817	0.8683	0.58702	2574.0	543.0	0.95295	GF_000197	0.3792	12.2149	18.0	0.031	2235.0	dmag_10429	dmag_7817	0.125	0.0
dmag_10429__dmag_15729	0.85431	0.56753	2574.0	543.0	1.12724	GF_000197	0.4273	68.9345	18.0	0.0062	2199.0	dmag_10429	dmag_15729	0.125	0.0
dmag_10429__dmag_9292	0.85897	0.56445	2574.0	543.0	1.19273	GF_000197	0.385	4.5371	18.0	0.0849	2211.0	dmag_10429	dmag_9292	0.125	0.33333
dmag_10429__dmag_10504	0.85315	0.56466	2574.0	543.0	1.14901	GF_000197	0.4652	63.5728	18.0	0.0073	2196.0	dmag_10429	dmag_10504	0.125	0.0
dmag_7817__dmag_7823	0.88228	0.62087	2574.0	543.0	0.79103	GF_000197	0.2736	1.4037	18.0	0.1949	2271.0	dmag_7823	dmag_7817	0.125	0.33333
dmag_15729__dmag_7823	0.87413	0.584	2574.0	543.0	0.96532	GF_000197	0.3068	5.8552	18.0	0.0524	2250.0	dmag_7823	dmag_15729	0.125	0.0
dmag_7823__dmag_9292	0.87995	0.58234	2574.0	543.0	1.03081	GF_000197	0.2802	2.0821	18.0	0.1346	2265.0	dmag_7823	dmag_9292	0.125	0.33333
dmag_10504__dmag_7823	0.87413	0.59111	2574.0	543.0	0.98709	GF_000197	0.3127	69.0202	18.0	0.0045	2250.0	dmag_7823	dmag_10504	0.125	0.0
dmag_10429__dmag_5380	0.87646	0.49512	2574.0	543.0	1.61115	GF_000197	0.6366	70.3696	19.0	0.009	2256.0	dmag_5380	dmag_10429	0.16667	0.0
dmag_5380__dmag_7823	0.88695	0.51599	2574.0	543.0	1.44923	GF_000197	0.5236	6.207	19.0	0.0844	2283.0	dmag_5380	dmag_7823	0.16667	0.0
dmag_5380__dmag_7817	0.87529	0.52863	2574.0	543.0	1.37182	GF_000197	0.498	12.3191	19.0	0.0404	2253.0	dmag_5380	dmag_7817	0.16667	0.0
dmag_15729__dmag_5380	0.87063	0.51673	2574.0	543.0	1.54611	GF_000197	0.5546	2.9267	19.0	0.1895	2241.0	dmag_5380	dmag_15729	0.16667	0.5
dmag_5380__dmag_9292	0.87529	0.50732	2574.0	543.0	1.61161	GF_000197	0.5603	2.3916	19.0	0.2343	2253.0	dmag_5380	dmag_9292	0.16667	0.5
dmag_10504__dmag_5380	0.87063	0.50692	2574.0	543.0	1.56789	GF_000197	0.5819	64.7692	19.0	0.009	2241.0	dmag_5380	dmag_10504	0.16667	0.0
dmag_3793__dmag_5380	0.83683	0.51718	2574.0	543.0	1.48176	GF_000197	0.565	68.1797	20.0	0.0083	2154.0	dmag_3793	dmag_5380	0.03571	0.0
dmag_10429__dmag_3793	0.82751	0.48732	2574.0	543.0	1.95707	GF_000197	0.6685	5.6212	20.0	0.1189	2130.0	dmag_3793	dmag_10429	0.03571	0.0
dmag_3793__dmag_7823	0.83333	0.47879	2574.0	543.0	1.79515	GF_000197	0.619	67.4775	20.0	0.0092	2145.0	dmag_3793	dmag_7823	0.03571	0.0
dmag_3793__dmag_7817	0.82867	0.49836	2574.0	543.0	1.71774	GF_000197	0.5654	7.2486	20.0	0.078	2133.0	dmag_3793	dmag_7817	0.03571	0.0
dmag_15729__dmag_3793	0.82517	0.4887	2574.0	543.0	1.89203	GF_000197	0.5819	67.6525	20.0	0.0086	2124.0	dmag_3793	dmag_15729	0.03571	0.0
dmag_3793__dmag_9292	0.82401	0.51202	2574.0	543.0	1.95753	GF_000197	0.5088	6.1532	20.0	0.0827	2121.0	dmag_3793	dmag_9292	0.03571	0.0
dmag_10504__dmag_3793	0.82168	0.48747	2574.0	543.0	1.91381	GF_000197	0.6073	65.8458	20.0	0.0092	2115.0	dmag_3793	dmag_10504	0.03571	0.0
dmag_5380__dmag_6306	0.8345	0.50978	2574.0	543.0	1.65027	GF_000197	0.5933	61.1299	20.0	0.0097	2148.0	dmag_6306	dmag_5380	0.03571	0.0
dmag_10429__dmag_6306	0.82168	0.47565	2574.0	543.0	2.12558	GF_000197	0.8237	64.9242	20.0	0.0127	2115.0	dmag_6306	dmag_10429	0.03571	0.0
dmag_6306__dmag_7823	0.82634	0.48096	2574.0	543.0	1.96365	GF_000197	0.7585	8.4816	20.0	0.0894	2127.0	dmag_6306	dmag_7823	0.03571	0.0
dmag_6306__dmag_7817	0.82051	0.47917	2574.0	543.0	1.88625	GF_000197	0.7249	3.7183	20.0	0.195	2112.0	dmag_6306	dmag_7817	0.03571	0.33333
dmag_15729__dmag_6306	0.81818	0.47293	2574.0	543.0	2.06054	GF_000197	0.8443	2.5309	20.0	0.3336	2106.0	dmag_6306	dmag_15729	0.03571	0.33333
dmag_6306__dmag_9292	0.81935	0.47748	2574.0	543.0	2.12604	GF_000197	0.6787	70.5396	20.0	0.0096	2109.0	dmag_6306	dmag_9292	0.03571	0.0
dmag_10504__dmag_6306	0.81585	0.47905	2574.0	543.0	2.08231	GF_000197	0.7351	2.6639	20.0	0.276	2100.0	dmag_6306	dmag_10504	0.03571	0.33333
dmag_5380__dmag_6307	0.81235	0.52415	2574.0	543.0	1.45874	GF_000197	0.5649	5.8245	20.0	0.097	2091.0	dmag_6307	dmag_5380	0.03571	0.0
dmag_10429__dmag_6307	0.80303	0.48186	2574.0	543.0	1.93405	GF_000197	0.6877	6.2634	20.0	0.1098	2067.0	dmag_6307	dmag_10429	0.03571	0.0
dmag_6307__dmag_7823	0.8042	0.49275	2574.0	543.0	1.77213	GF_000197	0.6476	8.6419	20.0	0.0749	2070.0	dmag_6307	dmag_7823	0.03571	0.0
dmag_6307__dmag_7817	0.80303	0.49444	2574.0	543.0	1.69472	GF_000197	0.5885	11.1938	20.0	0.0526	2067.0	dmag_6307	dmag_7817	0.03571	0.0
dmag_15729__dmag_6307	0.8042	0.48792	2574.0	543.0	1.86901	GF_000197	0.6588	62.3389	20.0	0.0106	2070.0	dmag_6307	dmag_15729	0.03571	0.0
dmag_6307__dmag_9292	0.80303	0.4867	2574.0	543.0	1.93451	GF_000197	0.5492	12.3874	20.0	0.0443	2067.0	dmag_6307	dmag_9292	0.03571	0.0
dmag_10504__dmag_6307	0.79837	0.4837	2574.0	543.0	1.89078	GF_000197	0.6252	25.9023	20.0	0.0241	2055.0	dmag_6307	dmag_10504	0.03571	0.0
dmag_15443__dmag_5380	0.24709	0.46069	2574.0	543.0	1.61195	GF_000197	0.6132	19.5044	20.0	0.0314	636.0	dmag_15443	dmag_5380	0.03571	0.0
dmag_10429__dmag_15443	0.24009	0.4466	2574.0	543.0	2.08726	GF_000197	0.7352	60.4987	20.0	0.0122	618.0	dmag_15443	dmag_10429	0.03571	0.0
dmag_15443__dmag_7823	0.24009	0.46764	2574.0	543.0	1.92533	GF_000197	0.6644	65.8724	20.0	0.0101	618.0	dmag_15443	dmag_7823	0.03571	0.0
dmag_15443__dmag_7817	0.24009	0.49191	2574.0	543.0	1.84793	GF_000197	0.6269	21.3661	20.0	0.0293	618.0	dmag_15443	dmag_7817	0.03571	0.0
dmag_15443__dmag_15729	0.24009	0.44013	2574.0	543.0	2.02222	GF_000197	0.7378	27.0264	20.0	0.0273	618.0	dmag_15443	dmag_15729	0.03571	0.0
dmag_15443__dmag_9292	0.23776	0.47386	2574.0	543.0	2.08772	GF_000197	0.6016	61.3244	20.0	0.0098	612.0	dmag_15443	dmag_9292	0.03571	0.0
dmag_10504__dmag_15443	0.2366	0.46634	2574.0	543.0	2.04399	GF_000197	0.6531	59.6208	20.0	0.011	609.0	dmag_15443	dmag_10504	0.03571	0.0
dmag_13728__dmag_4128	0.55212	0.47242	2331.0	1035.0	1.02504	GF_000997	0.5721	64.8368	3.0	0.0088	1287.0	dmag_4128	dmag_13728	1.0	0.0
dmag_13082__dmag_4128	0.53411	0.3759	2331.0	1035.0	2.14815	GF_000997	1.0756	64.1074	4.0	0.0168	1245.0	dmag_13082	dmag_4128	0.5	0.0
dmag_13082__dmag_13728	0.44788	0.39847	2331.0	1035.0	1.93162	GF_000997	0.9698	61.1318	4.0	0.0159	1044.0	dmag_13082	dmag_13728	0.5	0.0
dmag_10925__dmag_702	0.82667	0.97703	2475.0	2046.0	0.03039	GF_001234	0.0178	0.0433	2.0	0.4113	2046.0	dmag_702	dmag_10925	1.0	1.0
dmag_3915__dmag_3919	0.84912	0.85675	855.0	726.0	0.21401	GF_001509	0.108	0.3891	2.0	0.2775	726.0	dmag_3915	dmag_3919	1.0	1.0
dmag_11434__dmag_64	0.83512	0.64615	1401.0	1164.0	0.48864	GF_000801	0.2351	62.2991	3.0	0.0038	1170.0	dmag_64	dmag_11434	1.0	0.0
dmag_64__dmag_8579	0.83084	0.6134	1401.0	1164.0	0.68916	GF_000801	0.3407	9.5548	4.0	0.0357	1164.0	dmag_8579	dmag_64	0.5	0.0
dmag_11434__dmag_8579	0.8394	0.59864	1401.0	1164.0	0.74619	GF_000801	0.3496	10.797	4.0	0.0324	1176.0	dmag_8579	dmag_11434	0.5	0.0
dmag_15079__dmag_9625	0.44828	1.0	1218.0	429.0	0.0	GF_000766	0.0	0.0	4.0	0.001	546.0	dmag_9625	dmag_15079	1.0	0.0
dmag_16302__dmag_9005	0.53941	0.92846	1218.0	429.0	0.11844	GF_000766	0.0547	0.1144	5.0	0.4785	657.0	dmag_9005	dmag_16302	1.0	1.0
dmag_9005__dmag_9625	0.44335	0.56296	1218.0	429.0	0.84362	GF_000766	0.4129	11.6602	6.0	0.0354	540.0	dmag_9625	dmag_9005	0.25	0.0
dmag_16302__dmag_9625	0.35222	0.57343	1218.0	429.0	0.83928	GF_000766	0.4051	66.0199	6.0	0.0061	429.0	dmag_9625	dmag_16302	0.25	0.0
dmag_15079__dmag_9005	0.44335	0.56296	1218.0	429.0	0.84362	GF_000766	0.4129	11.6607	6.0	0.0354	540.0	dmag_15079	dmag_9005	0.25	0.0
dmag_15079__dmag_16302	0.35222	0.57343	1218.0	429.0	0.83928	GF_000766	0.4051	66.0201	6.0	0.0061	429.0	dmag_15079	dmag_16302	0.25	0.0
dmag_10043__dmag_8985	0.3285	0.99866	2274.0	96.0	0.00408	GF_000388	0.0	0.0	7.0	99.0	747.0	dmag_8985	dmag_10043	1.0	0.0
dmag_8985__dmag_9970	0.21108	0.99375	2274.0	96.0	0.01041	GF_000388	0.0168	0.0002	8.0	99.0	480.0	dmag_9970	dmag_8985	0.5	0.0
dmag_10043__dmag_9970	0.21108	0.99583	2274.0	96.0	0.00633	GF_000388	0.0168	0.0002	8.0	99.0	480.0	dmag_9970	dmag_10043	0.5	0.0
dmag_11707__dmag_9885	0.52375	0.66835	2274.0	96.0	0.42616	GF_000388	0.342	10.0303	9.0	0.0341	1191.0	dmag_9885	dmag_11707	1.0	0.0
dmag_12588__dmag_9885	0.47361	0.94986	2274.0	96.0	0.0792	GF_000388	0.0154	0.0002	10.0	99.0	1077.0	dmag_12588	dmag_9885	0.5	0.0
dmag_11707__dmag_12588	0.24011	0.65385	2274.0	96.0	0.49564	GF_000388	0.3721	10.2841	10.0	0.0362	546.0	dmag_12588	dmag_11707	0.5	0.0
dmag_12588__dmag_9676	0.19261	0.92922	2274.0	96.0	0.09239	GF_000388	0.0964	0.4301	11.0	0.2242	438.0	dmag_9676	dmag_12588	0.33333	0.5
dmag_9676__dmag_9885	0.22296	0.88363	2274.0	96.0	0.13781	GF_000388	0.117	0.4244	11.0	0.2757	507.0	dmag_9676	dmag_9885	0.33333	0.5
dmag_11707__dmag_9676	0.06596	0.49333	2274.0	96.0	0.55425	GF_000388	0.5142	58.7191	11.0	0.0088	150.0	dmag_9676	dmag_11707	0.33333	0.0
dmag_9676__dmag_9970	0.14776	0.60119	2274.0	96.0	0.79461	GF_000388	0.2818	2.5821	12.0	0.1091	336.0	dmag_9970	dmag_9676	0.08333	0.25
dmag_12588__dmag_9970	0.15567	0.58192	2274.0	96.0	0.82148	GF_000388	0.2176	5.4793	12.0	0.0397	354.0	dmag_9970	dmag_12588	0.08333	0.0
dmag_9885__dmag_9970	0.14644	0.57057	2274.0	96.0	0.8669	GF_000388	0.1974	4.8866	12.0	0.0404	333.0	dmag_9970	dmag_9885	0.08333	0.25
dmag_11707__dmag_9970	0.10686	0.51852	2274.0	96.0	1.28334	GF_000388	0.3931	55.9625	12.0	0.007	243.0	dmag_9970	dmag_11707	0.08333	0.0
dmag_8985__dmag_9676	0.26517	0.59701	2274.0	96.0	0.80502	GF_000388	0.2787	2.7296	12.0	0.1021	603.0	dmag_8985	dmag_9676	0.08333	0.25
dmag_12588__dmag_8985	0.20844	0.56751	2274.0	96.0	0.83189	GF_000388	0.2159	5.8613	12.0	0.0368	474.0	dmag_8985	dmag_12588	0.08333	0.0
dmag_8985__dmag_9885	0.26385	0.58167	2274.0	96.0	0.87731	GF_000388	0.1954	5.1965	12.0	0.0376	600.0	dmag_8985	dmag_9885	0.08333	0.0
dmag_11707__dmag_8985	0.1095	0.51807	2274.0	96.0	1.29375	GF_000388	0.4162	57.543	12.0	0.0072	249.0	dmag_8985	dmag_11707	0.08333	0.0
dmag_10043__dmag_9676	0.26517	0.59867	2274.0	96.0	0.80094	GF_000388	0.2787	2.7296	12.0	0.1021	603.0	dmag_10043	dmag_9676	0.08333	0.25
dmag_10043__dmag_12588	0.20844	0.56962	2274.0	96.0	0.82781	GF_000388	0.2159	5.8613	12.0	0.0368	474.0	dmag_10043	dmag_12588	0.08333	0.0
dmag_10043__dmag_9885	0.26385	0.58333	2274.0	96.0	0.87323	GF_000388	0.1954	5.1966	12.0	0.0376	600.0	dmag_10043	dmag_9885	0.08333	0.0
dmag_10043__dmag_11707	0.1095	0.51807	2274.0	96.0	1.28967	GF_000388	0.4162	57.5433	12.0	0.0072	249.0	dmag_10043	dmag_11707	0.08333	0.0
dmag_16332__dmag_16333	0.85311	0.77263	2124.0	1725.0	0.27679	GF_000262	0.1264	1.0606	9.0	0.1192	1812.0	dmag_16332	dmag_16333	1.0	1.0
dmag_16195__dmag_8116	0.86582	0.77705	2124.0	1725.0	0.19746	GF_000262	0.0942	1.2282	10.0	0.0767	1839.0	dmag_16195	dmag_8116	1.0	1.0
dmag_16195__dmag_16624	0.86441	0.73911	2124.0	1725.0	0.35827	GF_000262	0.1531	1.3976	11.0	0.1095	1836.0	dmag_16624	dmag_16195	0.5	0.5
dmag_16624__dmag_8116	0.88418	0.71406	2124.0	1725.0	0.37651	GF_000262	0.1442	2.5094	11.0	0.0575	1878.0	dmag_16624	dmag_8116	0.5	0.5
dmag_16624__dmag_8114	0.89124	0.69995	2124.0	1725.0	0.44614	GF_000262	0.1777	1.8497	12.0	0.0961	1893.0	dmag_8114	dmag_16624	0.33333	0.33333
dmag_16195__dmag_8114	0.86582	0.75476	2124.0	1725.0	0.34718	GF_000262	0.1306	1.1773	12.0	0.111	1839.0	dmag_8114	dmag_16195	0.33333	0.33333
dmag_8114__dmag_8116	0.89831	0.72694	2124.0	1725.0	0.36541	GF_000262	0.1431	1.4072	12.0	0.1017	1908.0	dmag_8114	dmag_8116	0.33333	0.33333
dmag_8114__dmag_8115	0.90254	0.71674	2124.0	1725.0	0.4584	GF_000262	0.167	1.1594	13.0	0.144	1917.0	dmag_8115	dmag_8114	0.25	0.25
dmag_16624__dmag_8115	0.88983	0.68413	2124.0	1725.0	0.54002	GF_000262	0.1932	1.9811	13.0	0.0975	1890.0	dmag_8115	dmag_16624	0.25	0.25
dmag_16195__dmag_8115	0.86441	0.74401	2124.0	1725.0	0.44106	GF_000262	0.1681	0.9958	13.0	0.1688	1836.0	dmag_8115	dmag_16195	0.25	0.25
dmag_8115__dmag_8116	0.88559	0.73578	2124.0	1725.0	0.4593	GF_000262	0.1468	1.146	13.0	0.1281	1881.0	dmag_8115	dmag_8116	0.25	0.25
dmag_16332__dmag_8115	0.84887	0.57349	2124.0	1725.0	0.87193	GF_000262	0.376	66.8206	14.0	0.0056	1803.0	dmag_16332	dmag_8115	0.1	0.0
dmag_16332__dmag_8114	0.85028	0.58583	2124.0	1725.0	0.87183	GF_000262	0.3632	68.6153	14.0	0.0053	1806.0	dmag_16332	dmag_8114	0.1	0.0
dmag_16332__dmag_16624	0.84887	0.58458	2124.0	1725.0	0.95345	GF_000262	0.3639	67.1901	14.0	0.0054	1803.0	dmag_16332	dmag_16624	0.1	0.0
dmag_16195__dmag_16332	0.85028	0.59413	2124.0	1725.0	0.85449	GF_000262	0.3434	68.852	14.0	0.005	1806.0	dmag_16332	dmag_16195	0.1	0.0
dmag_16332__dmag_8116	0.85028	0.57641	2124.0	1725.0	0.87273	GF_000262	0.3436	67.4798	14.0	0.0051	1806.0	dmag_16332	dmag_8116	0.1	0.0
dmag_16333__dmag_8115	0.84887	0.59845	2124.0	1725.0	0.78563	GF_000262	0.333	23.2266	14.0	0.0143	1803.0	dmag_16333	dmag_8115	0.1	0.0
dmag_16333__dmag_8114	0.85028	0.60133	2124.0	1725.0	0.78552	GF_000262	0.3342	22.6304	14.0	0.0148	1806.0	dmag_16333	dmag_8114	0.1	0.0
dmag_16333__dmag_16624	0.84887	0.60344	2124.0	1725.0	0.86715	GF_000262	0.3444	40.7012	14.0	0.0085	1803.0	dmag_16333	dmag_16624	0.1	0.0
dmag_16195__dmag_16333	0.85028	0.60797	2124.0	1725.0	0.76818	GF_000262	0.3179	66.7975	14.0	0.0048	1806.0	dmag_16333	dmag_16195	0.1	0.0
dmag_16333__dmag_8116	0.85028	0.59247	2124.0	1725.0	0.78642	GF_000262	0.3171	65.8936	14.0	0.0048	1806.0	dmag_16333	dmag_8116	0.1	0.0
dmag_13966__dmag_16332	0.83898	0.50954	2124.0	1725.0	1.48644	GF_000262	0.5855	6.8509	15.0	0.0855	1782.0	dmag_13966	dmag_16332	0.14286	0.0
dmag_13966__dmag_16333	0.83898	0.50842	2124.0	1725.0	1.40014	GF_000262	0.58	69.8134	15.0	0.0083	1782.0	dmag_13966	dmag_16333	0.14286	0.0
dmag_13966__dmag_8115	0.86582	0.49538	2124.0	1725.0	1.40642	GF_000262	0.5819	7.5167	15.0	0.0774	1839.0	dmag_13966	dmag_8115	0.14286	0.0
dmag_13966__dmag_8114	0.87994	0.49599	2124.0	1725.0	1.40631	GF_000262	0.5422	48.9109	15.0	0.0111	1869.0	dmag_13966	dmag_8114	0.14286	0.0
dmag_13966__dmag_16624	0.86582	0.4981	2124.0	1725.0	1.48794	GF_000262	0.572	18.9585	15.0	0.0302	1839.0	dmag_13966	dmag_16624	0.14286	0.0
dmag_13966__dmag_16195	0.85028	0.50997	2124.0	1725.0	1.38897	GF_000262	0.5529	67.6611	15.0	0.0082	1806.0	dmag_13966	dmag_16195	0.14286	0.0
dmag_13966__dmag_8116	0.87853	0.48232	2124.0	1725.0	1.40721	GF_000262	0.5914	33.2657	15.0	0.0178	1866.0	dmag_13966	dmag_8116	0.14286	0.0
dmag_13966__dmag_5623	0.8178	0.4479	2124.0	1725.0	1.707	GF_000262	0.7244	67.887	16.0	0.0107	1737.0	dmag_5623	dmag_13966	0.125	0.0
dmag_16332__dmag_5623	0.81638	0.44521	2124.0	1725.0	1.9206	GF_000262	0.7435	67.5732	16.0	0.011	1734.0	dmag_5623	dmag_16332	0.125	0.0
dmag_16333__dmag_5623	0.81638	0.44406	2124.0	1725.0	1.83429	GF_000262	0.7471	68.5246	16.0	0.0109	1734.0	dmag_5623	dmag_16333	0.125	0.0
dmag_5623__dmag_8115	0.82627	0.45527	2124.0	1725.0	1.84057	GF_000262	0.721	66.8302	16.0	0.0108	1755.0	dmag_5623	dmag_8115	0.125	0.0
dmag_5623__dmag_8114	0.82627	0.46553	2124.0	1725.0	1.84046	GF_000262	0.6888	68.3796	16.0	0.0101	1755.0	dmag_5623	dmag_8114	0.125	0.0
dmag_16624__dmag_5623	0.82627	0.46382	2124.0	1725.0	1.92209	GF_000262	0.6794	66.5857	16.0	0.0102	1755.0	dmag_5623	dmag_16624	0.125	0.0
dmag_16195__dmag_5623	0.82627	0.4661	2124.0	1725.0	1.82313	GF_000262	0.6936	9.1426	16.0	0.0759	1755.0	dmag_5623	dmag_16195	0.125	0.0
dmag_5623__dmag_8116	0.82627	0.45812	2124.0	1725.0	1.84136	GF_000262	0.7242	36.1159	16.0	0.0201	1755.0	dmag_5623	dmag_8116	0.125	0.0
dmag_3830__dmag_5904	0.51569	0.60311	2868.0	1338.0	0.63309	GF_000082	0.2772	33.3405	19.0	0.0083	1479.0	dmag_3830	dmag_5904	1.0	0.0
dmag_13026__dmag_3837	0.51464	0.58943	2868.0	1338.0	0.76833	GF_000082	0.3467	3.2277	20.0	0.1074	1476.0	dmag_13026	dmag_3837	1.0	1.0
dmag_13026__dmag_3835	0.52092	0.55087	2868.0	1338.0	0.88357	GF_000082	0.3802	46.9268	21.0	0.0081	1494.0	dmag_3835	dmag_13026	0.5	0.0
dmag_3835__dmag_3837	0.52092	0.56024	2868.0	1338.0	0.92847	GF_000082	0.3739	29.4881	21.0	0.0127	1494.0	dmag_3835	dmag_3837	0.5	0.0
dmag_3830__dmag_3835	0.53243	0.56385	2868.0	1338.0	0.94845	GF_000082	0.4077	3.9634	22.0	0.1029	1527.0	dmag_3830	dmag_3835	0.16667	0.5
dmag_13026__dmag_3830	0.52615	0.54871	2868.0	1338.0	1.01705	GF_000082	0.4042	15.2693	22.0	0.0265	1509.0	dmag_3830	dmag_13026	0.16667	0.0
dmag_3830__dmag_3837	0.52301	0.54467	2868.0	1338.0	1.06195	GF_000082	0.4303	54.5761	22.0	0.0079	1500.0	dmag_3830	dmag_3837	0.16667	0.0
dmag_3835__dmag_5904	0.50837	0.57545	2868.0	1338.0	0.87407	GF_000082	0.3624	3.121	22.0	0.1161	1458.0	dmag_5904	dmag_3835	0.16667	0.5
dmag_13026__dmag_5904	0.51255	0.5551	2868.0	1338.0	0.94266	GF_000082	0.3777	55.8193	22.0	0.0068	1470.0	dmag_5904	dmag_13026	0.16667	0.0
dmag_3837__dmag_5904	0.50941	0.56263	2868.0	1338.0	0.98757	GF_000082	0.3962	43.6579	22.0	0.0091	1461.0	dmag_5904	dmag_3837	0.16667	0.0
dmag_3083__dmag_3830	0.5251	0.41501	2868.0	1338.0	2.19352	GF_000082	0.9113	55.3641	23.0	0.0165	1506.0	dmag_3083	dmag_3830	0.2	0.0
dmag_3083__dmag_5904	0.50314	0.40748	2868.0	1338.0	2.11914	GF_000082	0.8932	55.0848	23.0	0.0162	1443.0	dmag_3083	dmag_5904	0.2	0.0
dmag_3083__dmag_3835	0.51151	0.394	2868.0	1338.0	2.19436	GF_000082	0.9869	56.8263	23.0	0.0174	1467.0	dmag_3083	dmag_3835	0.2	0.0
dmag_13026__dmag_3083	0.51151	0.41309	2868.0	1338.0	2.26295	GF_000082	0.9147	55.1141	23.0	0.0166	1467.0	dmag_3083	dmag_13026	0.2	0.0
dmag_3083__dmag_3837	0.50209	0.40347	2868.0	1338.0	2.30786	GF_000082	0.9631	55.7368	23.0	0.0173	1440.0	dmag_3083	dmag_3837	0.2	0.0
dmag_12413__dmag_13152	0.48849	0.48822	2868.0	1338.0	1.45575	GF_000082	0.6346	54.1095	24.0	0.0117	1401.0	dmag_13152	dmag_12413	1.0	0.0
dmag_4461__dmag_8488	0.53766	0.76913	2868.0	1338.0	0.35496	GF_000082	0.1523	0.6822	25.0	0.2232	1542.0	dmag_4461	dmag_8488	1.0	1.0
dmag_4461__dmag_7755	0.51778	0.76027	2868.0	1338.0	0.33305	GF_000082	0.1452	0.827	26.0	0.1756	1485.0	dmag_7755	dmag_4461	0.5	0.5
dmag_7755__dmag_8488	0.51464	0.76762	2868.0	1338.0	0.31242	GF_000082	0.1338	0.8306	26.0	0.1611	1476.0	dmag_7755	dmag_8488	0.5	0.5
dmag_12154__dmag_12690	0.5387	0.99223	2868.0	1338.0	0.00174	GF_000082	0.0	0.0223	27.0	0.001	1545.0	dmag_12154	dmag_12690	1.0	1.0
dmag_12154__dmag_12691	0.5387	0.87767	2868.0	1338.0	0.15581	GF_000082	0.0581	0.3239	28.0	0.1794	1545.0	dmag_12691	dmag_12154	0.5	0.5
dmag_12690__dmag_12691	0.5387	0.87702	2868.0	1338.0	0.15407	GF_000082	0.058	0.3218	28.0	0.1802	1545.0	dmag_12691	dmag_12690	0.5	0.5
dmag_12153__dmag_12689	0.55858	0.9975	2868.0	1338.0	0.00172	GF_000082	0.0	0.0089	29.0	0.001	1602.0	dmag_12153	dmag_12689	1.0	1.0
dmag_12153__dmag_2599	0.53452	0.7593	2868.0	1338.0	0.29727	GF_000082	0.1193	0.9697	30.0	0.123	1533.0	dmag_2599	dmag_12153	0.5	0.5
dmag_12689__dmag_2599	0.53452	0.76125	2868.0	1338.0	0.299	GF_000082	0.1192	0.9517	30.0	0.1253	1533.0	dmag_2599	dmag_12689	0.5	0.5
dmag_12691__dmag_2599	0.51987	0.64453	2868.0	1338.0	0.62748	GF_000082	0.2529	2.7879	31.0	0.0907	1491.0	dmag_12691	dmag_2599	0.11111	0.11111
dmag_12153__dmag_12691	0.5272	0.62897	2868.0	1338.0	0.74506	GF_000082	0.2792	2.5192	31.0	0.1108	1512.0	dmag_12691	dmag_12153	0.11111	0.11111
dmag_12689__dmag_12691	0.5272	0.62897	2868.0	1338.0	0.74678	GF_000082	0.2795	2.475	31.0	0.1129	1512.0	dmag_12691	dmag_12689	0.11111	0.11111
dmag_12154__dmag_2599	0.51987	0.64252	2868.0	1338.0	0.63374	GF_000082	0.2433	2.6978	31.0	0.0902	1491.0	dmag_12154	dmag_2599	0.11111	0.11111
dmag_12153__dmag_12154	0.5272	0.63029	2868.0	1338.0	0.75132	GF_000082	0.2632	2.973	31.0	0.0885	1512.0	dmag_12154	dmag_12153	0.11111	0.11111
dmag_12154__dmag_12689	0.5272	0.63029	2868.0	1338.0	0.75304	GF_000082	0.2633	2.913	31.0	0.0904	1512.0	dmag_12154	dmag_12689	0.11111	0.11111
dmag_12690__dmag_2599	0.51987	0.64319	2868.0	1338.0	0.632	GF_000082	0.2432	2.7606	31.0	0.0881	1491.0	dmag_12690	dmag_2599	0.11111	0.11111
dmag_12153__dmag_12690	0.5272	0.62831	2868.0	1338.0	0.74958	GF_000082	0.2627	3.3879	31.0	0.0775	1512.0	dmag_12690	dmag_12153	0.11111	0.11111
dmag_12689__dmag_12690	0.5272	0.62831	2868.0	1338.0	0.7513	GF_000082	0.2629	3.2238	31.0	0.0816	1512.0	dmag_12690	dmag_12689	0.11111	0.11111
dmag_12691__dmag_16629	0.53033	0.59829	2868.0	1338.0	0.79916	GF_000082	0.3144	3.0952	32.0	0.1016	1521.0	dmag_16629	dmag_12691	0.16667	0.5
dmag_12154__dmag_16629	0.53033	0.59237	2868.0	1338.0	0.80542	GF_000082	0.3041	15.3076	32.0	0.0199	1521.0	dmag_16629	dmag_12154	0.16667	0.0
dmag_12690__dmag_16629	0.53033	0.595	2868.0	1338.0	0.80368	GF_000082	0.3072	3.4378	32.0	0.0894	1521.0	dmag_16629	dmag_12690	0.16667	0.5
dmag_16629__dmag_2599	0.53138	0.57808	2868.0	1338.0	0.83152	GF_000082	0.3198	62.3312	32.0	0.0051	1524.0	dmag_16629	dmag_2599	0.16667	0.0
dmag_12153__dmag_16629	0.53138	0.56299	2868.0	1338.0	0.9491	GF_000082	0.3584	61.6875	32.0	0.0058	1524.0	dmag_16629	dmag_12153	0.16667	0.0
dmag_12689__dmag_16629	0.53138	0.56365	2868.0	1338.0	0.95083	GF_000082	0.3581	61.7538	32.0	0.0058	1524.0	dmag_16629	dmag_12689	0.16667	0.0
dmag_16629__dmag_7755	0.49686	0.53333	2868.0	1338.0	1.12634	GF_000082	0.448	13.189	33.0	0.034	1425.0	dmag_7755	dmag_16629	0.04762	0.0
dmag_12691__dmag_7755	0.50314	0.51143	2868.0	1338.0	1.38703	GF_000082	0.4958	59.9835	33.0	0.0083	1443.0	dmag_7755	dmag_12691	0.04762	0.0
dmag_12154__dmag_7755	0.50314	0.50589	2868.0	1338.0	1.39328	GF_000082	0.5148	59.515	33.0	0.0086	1443.0	dmag_7755	dmag_12154	0.04762	0.0
dmag_12690__dmag_7755	0.50314	0.50589	2868.0	1338.0	1.39155	GF_000082	0.5148	59.5258	33.0	0.0086	1443.0	dmag_7755	dmag_12690	0.04762	0.0
dmag_2599__dmag_7755	0.49686	0.52491	2868.0	1338.0	1.41939	GF_000082	0.5245	4.1478	33.0	0.1264	1425.0	dmag_7755	dmag_2599	0.04762	0.5
dmag_12153__dmag_7755	0.50418	0.51521	2868.0	1338.0	1.53697	GF_000082	0.5079	60.7809	33.0	0.0084	1446.0	dmag_7755	dmag_12153	0.04762	0.0
dmag_12689__dmag_7755	0.50418	0.51452	2868.0	1338.0	1.5387	GF_000082	0.5078	60.7877	33.0	0.0084	1446.0	dmag_7755	dmag_12689	0.04762	0.0
dmag_16629__dmag_4461	0.5136	0.53157	2868.0	1338.0	1.21714	GF_000082	0.4732	6.6202	33.0	0.0715	1473.0	dmag_4461	dmag_16629	0.04762	0.0
dmag_12691__dmag_4461	0.51778	0.50707	2868.0	1338.0	1.47782	GF_000082	0.5343	59.8432	33.0	0.0089	1485.0	dmag_4461	dmag_12691	0.04762	0.0
dmag_12154__dmag_4461	0.51778	0.50842	2868.0	1338.0	1.48408	GF_000082	0.5326	44.1436	33.0	0.0121	1485.0	dmag_4461	dmag_12154	0.04762	0.0
dmag_12690__dmag_4461	0.51778	0.50572	2868.0	1338.0	1.48234	GF_000082	0.5326	45.9526	33.0	0.0116	1485.0	dmag_4461	dmag_12690	0.04762	0.0
dmag_2599__dmag_4461	0.5136	0.51256	2868.0	1338.0	1.51018	GF_000082	0.5415	4.594	33.0	0.1179	1473.0	dmag_4461	dmag_2599	0.04762	0.5
dmag_12153__dmag_4461	0.51778	0.49966	2868.0	1338.0	1.62776	GF_000082	0.5415	55.7656	33.0	0.0097	1485.0	dmag_4461	dmag_12153	0.04762	0.0
dmag_12689__dmag_4461	0.51778	0.49832	2868.0	1338.0	1.62949	GF_000082	0.5447	10.0877	33.0	0.054	1485.0	dmag_4461	dmag_12689	0.04762	0.0
dmag_16629__dmag_8488	0.51151	0.51057	2868.0	1338.0	1.19651	GF_000082	0.4818	6.3978	33.0	0.0753	1467.0	dmag_8488	dmag_16629	0.04762	0.0
dmag_12691__dmag_8488	0.51569	0.49899	2868.0	1338.0	1.45719	GF_000082	0.5314	60.4848	33.0	0.0088	1479.0	dmag_8488	dmag_12691	0.04762	0.0
dmag_12154__dmag_8488	0.51569	0.49628	2868.0	1338.0	1.46345	GF_000082	0.537	50.1339	33.0	0.0107	1479.0	dmag_8488	dmag_12154	0.04762	0.0
dmag_12690__dmag_8488	0.51569	0.49358	2868.0	1338.0	1.46171	GF_000082	0.5369	52.6804	33.0	0.0102	1479.0	dmag_8488	dmag_12690	0.04762	0.0
dmag_2599__dmag_8488	0.51151	0.51329	2868.0	1338.0	1.48955	GF_000082	0.5244	8.9633	33.0	0.0585	1467.0	dmag_8488	dmag_2599	0.04762	0.0
dmag_12153__dmag_8488	0.51569	0.51521	2868.0	1338.0	1.60713	GF_000082	0.518	61.1542	33.0	0.0085	1479.0	dmag_8488	dmag_12153	0.04762	0.0
dmag_12689__dmag_8488	0.51569	0.51386	2868.0	1338.0	1.60886	GF_000082	0.5179	61.1672	33.0	0.0085	1479.0	dmag_8488	dmag_12689	0.04762	0.0
dmag_1172__dmag_7755	0.49059	0.51883	2868.0	1338.0	1.07007	GF_000082	0.4805	59.3477	34.0	0.0081	1407.0	dmag_1172	dmag_7755	0.1	0.0
dmag_1172__dmag_4461	0.50837	0.50892	2868.0	1338.0	1.16086	GF_000082	0.5141	8.8512	34.0	0.0581	1458.0	dmag_1172	dmag_4461	0.1	0.0
dmag_1172__dmag_8488	0.50628	0.50207	2868.0	1338.0	1.14023	GF_000082	0.5052	59.4838	34.0	0.0085	1452.0	dmag_1172	dmag_8488	0.1	0.0
dmag_1172__dmag_16629	0.54289	0.54464	2868.0	1338.0	0.89083	GF_000082	0.3715	61.8845	34.0	0.006	1557.0	dmag_1172	dmag_16629	0.1	0.0
dmag_1172__dmag_12691	0.52406	0.53693	2868.0	1338.0	1.15151	GF_000082	0.458	5.0337	34.0	0.091	1503.0	dmag_1172	dmag_12691	0.1	0.0
dmag_1172__dmag_12154	0.52406	0.53826	2868.0	1338.0	1.15777	GF_000082	0.4713	3.4799	34.0	0.1354	1503.0	dmag_1172	dmag_12154	0.1	0.5
dmag_1172__dmag_12690	0.52406	0.5356	2868.0	1338.0	1.15603	GF_000082	0.4703	3.8965	34.0	0.1207	1503.0	dmag_1172	dmag_12690	0.1	0.5
dmag_1172__dmag_2599	0.52615	0.52021	2868.0	1338.0	1.18387	GF_000082	0.4719	63.3585	34.0	0.0074	1509.0	dmag_1172	dmag_2599	0.1	0.0
dmag_1172__dmag_12153	0.5272	0.52381	2868.0	1338.0	1.30146	GF_000082	0.481	63.7838	34.0	0.0075	1512.0	dmag_1172	dmag_12153	0.1	0.0
dmag_1172__dmag_12689	0.5272	0.52315	2868.0	1338.0	1.30318	GF_000082	0.4808	63.8116	34.0	0.0075	1512.0	dmag_1172	dmag_12689	0.1	0.0
dmag_1172__dmag_13152	0.48117	0.51087	2868.0	1338.0	1.3243	GF_000082	0.5796	8.7323	35.0	0.0664	1380.0	dmag_13152	dmag_1172	0.04545	0.0
dmag_13152__dmag_7755	0.48849	0.4661	2868.0	1338.0	1.71833	GF_000082	0.7356	58.076	35.0	0.0127	1401.0	dmag_13152	dmag_7755	0.04545	0.0
dmag_13152__dmag_4461	0.49477	0.47851	2868.0	1338.0	1.80912	GF_000082	0.742	2.8723	35.0	0.2583	1419.0	dmag_13152	dmag_4461	0.04545	1.0
dmag_13152__dmag_8488	0.49163	0.46879	2868.0	1338.0	1.78849	GF_000082	0.7233	57.9836	35.0	0.0125	1410.0	dmag_13152	dmag_8488	0.04545	0.0
dmag_13152__dmag_16629	0.48326	0.47908	2868.0	1338.0	1.53908	GF_000082	0.6412	59.9103	35.0	0.0107	1386.0	dmag_13152	dmag_16629	0.04545	0.0
dmag_12691__dmag_13152	0.48536	0.4727	2868.0	1338.0	1.79977	GF_000082	0.6487	65.0796	35.0	0.01	1392.0	dmag_13152	dmag_12691	0.04545	0.0
dmag_12154__dmag_13152	0.48536	0.47342	2868.0	1338.0	1.80602	GF_000082	0.6489	64.3609	35.0	0.0101	1392.0	dmag_13152	dmag_12154	0.04545	0.0
dmag_12690__dmag_13152	0.48536	0.47414	2868.0	1338.0	1.80428	GF_000082	0.6487	64.4527	35.0	0.0101	1392.0	dmag_13152	dmag_12690	0.04545	0.0
dmag_13152__dmag_2599	0.48431	0.4658	2868.0	1338.0	1.83213	GF_000082	0.717	7.1541	35.0	0.1002	1389.0	dmag_13152	dmag_2599	0.04545	0.0
dmag_12153__dmag_13152	0.48745	0.45565	2868.0	1338.0	1.94971	GF_000082	0.7499	63.2064	35.0	0.0119	1398.0	dmag_13152	dmag_12153	0.04545	0.0
dmag_12689__dmag_13152	0.48745	0.45494	2868.0	1338.0	1.95143	GF_000082	0.7492	63.3058	35.0	0.0118	1398.0	dmag_13152	dmag_12689	0.04545	0.0
dmag_1172__dmag_12413	0.4864	0.46237	2868.0	1338.0	1.7231	GF_000082	0.7117	61.9268	35.0	0.0115	1395.0	dmag_12413	dmag_1172	0.04545	0.0
dmag_12413__dmag_7755	0.50209	0.425	2868.0	1338.0	2.11713	GF_000082	0.7346	56.8741	35.0	0.0129	1440.0	dmag_12413	dmag_7755	0.04545	0.0
dmag_12413__dmag_4461	0.50314	0.44491	2868.0	1338.0	2.20792	GF_000082	0.7233	58.8186	35.0	0.0123	1443.0	dmag_12413	dmag_4461	0.04545	0.0
dmag_12413__dmag_8488	0.5	0.42678	2868.0	1338.0	2.18729	GF_000082	0.7495	57.3683	35.0	0.0131	1434.0	dmag_12413	dmag_8488	0.04545	0.0
dmag_12413__dmag_16629	0.48849	0.46253	2868.0	1338.0	1.93789	GF_000082	0.6778	60.916	35.0	0.0111	1401.0	dmag_12413	dmag_16629	0.04545	0.0
dmag_12413__dmag_12691	0.49059	0.45629	2868.0	1338.0	2.19857	GF_000082	0.7252	66.8842	35.0	0.0108	1407.0	dmag_12413	dmag_12691	0.04545	0.0
dmag_12154__dmag_12413	0.49059	0.45131	2868.0	1338.0	2.20483	GF_000082	0.7069	65.9984	35.0	0.0107	1407.0	dmag_12413	dmag_12154	0.04545	0.0
dmag_12413__dmag_12690	0.49059	0.45274	2868.0	1338.0	2.20309	GF_000082	0.7065	66.2016	35.0	0.0107	1407.0	dmag_12413	dmag_12690	0.04545	0.0
dmag_12413__dmag_2599	0.49582	0.44655	2868.0	1338.0	2.23093	GF_000082	0.7554	63.9884	35.0	0.0118	1422.0	dmag_12413	dmag_2599	0.04545	0.0
dmag_12153__dmag_12413	0.49059	0.45558	2868.0	1338.0	2.34851	GF_000082	0.7692	65.0026	35.0	0.0118	1407.0	dmag_12413	dmag_12153	0.04545	0.0
dmag_12413__dmag_12689	0.49059	0.45558	2868.0	1338.0	2.35024	GF_000082	0.7687	65.0765	35.0	0.0118	1407.0	dmag_12413	dmag_12689	0.04545	0.0
dmag_13152__dmag_3083	0.51674	0.41026	2868.0	1338.0	2.32104	GF_000082	0.9477	60.1777	36.0	0.0157	1482.0	dmag_3083	dmag_13152	0.01282	0.0
dmag_12413__dmag_3083	0.51046	0.36475	2868.0	1338.0	2.71984	GF_000082	1.0847	58.7947	36.0	0.0184	1464.0	dmag_3083	dmag_12413	0.01282	0.0
dmag_1172__dmag_3083	0.51046	0.4112	2868.0	1338.0	2.28019	GF_000082	0.9802	58.8406	36.0	0.0167	1464.0	dmag_3083	dmag_1172	0.01282	0.0
dmag_3083__dmag_7755	0.50523	0.37957	2868.0	1338.0	2.67422	GF_000082	1.012	56.6369	36.0	0.0179	1449.0	dmag_3083	dmag_7755	0.01282	0.0
dmag_3083__dmag_4461	0.52197	0.3841	2868.0	1338.0	2.76501	GF_000082	1.0045	56.6043	36.0	0.0177	1497.0	dmag_3083	dmag_4461	0.01282	0.0
dmag_3083__dmag_8488	0.51883	0.39315	2868.0	1338.0	2.74438	GF_000082	0.9614	56.7725	36.0	0.0169	1488.0	dmag_3083	dmag_8488	0.01282	0.0
dmag_16629__dmag_3083	0.5136	0.39986	2868.0	1338.0	2.49497	GF_000082	0.9757	58.173	36.0	0.0168	1473.0	dmag_3083	dmag_16629	0.01282	0.0
dmag_12691__dmag_3083	0.50418	0.40871	2868.0	1338.0	2.75566	GF_000082	0.9268	59.9598	36.0	0.0155	1446.0	dmag_3083	dmag_12691	0.01282	0.0
dmag_12154__dmag_3083	0.50418	0.40802	2868.0	1338.0	2.76191	GF_000082	0.9044	60.4146	36.0	0.015	1446.0	dmag_3083	dmag_12154	0.01282	0.0
dmag_12690__dmag_3083	0.50418	0.40871	2868.0	1338.0	2.76018	GF_000082	0.904	60.5012	36.0	0.0149	1446.0	dmag_3083	dmag_12690	0.01282	0.0
dmag_2599__dmag_3083	0.51151	0.40286	2868.0	1338.0	2.78802	GF_000082	0.9443	59.3506	36.0	0.0159	1467.0	dmag_3083	dmag_2599	0.01282	0.0
dmag_12153__dmag_3083	0.52092	0.40629	2868.0	1338.0	2.9056	GF_000082	0.9535	59.8649	36.0	0.0159	1494.0	dmag_3083	dmag_12153	0.01282	0.0
dmag_12689__dmag_3083	0.52092	0.40696	2868.0	1338.0	2.90733	GF_000082	0.9531	59.886	36.0	0.0159	1494.0	dmag_3083	dmag_12689	0.01282	0.0
dmag_13152__dmag_3830	0.51987	0.45473	2868.0	1338.0	1.72752	GF_000082	0.7025	60.3099	36.0	0.0116	1491.0	dmag_3830	dmag_13152	0.01282	0.0
dmag_12413__dmag_3830	0.51569	0.45166	2868.0	1338.0	2.12632	GF_000082	0.7377	61.8273	36.0	0.0119	1479.0	dmag_3830	dmag_12413	0.01282	0.0
dmag_1172__dmag_3830	0.4864	0.4638	2868.0	1338.0	1.68667	GF_000082	0.7372	59.1457	36.0	0.0125	1395.0	dmag_3830	dmag_1172	0.01282	0.0
dmag_3830__dmag_7755	0.50523	0.43202	2868.0	1338.0	2.0807	GF_000082	0.7661	55.6869	36.0	0.0138	1449.0	dmag_3830	dmag_7755	0.01282	0.0
dmag_3830__dmag_4461	0.51151	0.43695	2868.0	1338.0	2.17149	GF_000082	0.7818	56.4652	36.0	0.0138	1467.0	dmag_3830	dmag_4461	0.01282	0.0
dmag_3830__dmag_8488	0.50837	0.4417	2868.0	1338.0	2.15086	GF_000082	0.7706	54.9509	36.0	0.014	1458.0	dmag_3830	dmag_8488	0.01282	0.0
dmag_16629__dmag_3830	0.48849	0.47752	2868.0	1338.0	1.90145	GF_000082	0.6989	57.5313	36.0	0.0121	1401.0	dmag_3830	dmag_16629	0.01282	0.0
dmag_12691__dmag_3830	0.48954	0.4594	2868.0	1338.0	2.16214	GF_000082	0.7163	7.6525	36.0	0.0936	1404.0	dmag_3830	dmag_12691	0.01282	0.0
dmag_12154__dmag_3830	0.48954	0.45655	2868.0	1338.0	2.16839	GF_000082	0.7508	7.0452	36.0	0.1066	1404.0	dmag_3830	dmag_12154	0.01282	0.0
dmag_12690__dmag_3830	0.48954	0.45584	2868.0	1338.0	2.16665	GF_000082	0.7495	7.5345	36.0	0.0995	1404.0	dmag_3830	dmag_12690	0.01282	0.0
dmag_2599__dmag_3830	0.48849	0.44682	2868.0	1338.0	2.1945	GF_000082	0.7527	12.0732	36.0	0.0623	1401.0	dmag_3830	dmag_2599	0.01282	0.0
dmag_12153__dmag_3830	0.48954	0.43519	2868.0	1338.0	2.31208	GF_000082	0.7906	60.5075	36.0	0.0131	1404.0	dmag_3830	dmag_12153	0.01282	0.0
dmag_12689__dmag_3830	0.48954	0.43519	2868.0	1338.0	2.31381	GF_000082	0.7902	60.5429	36.0	0.0131	1404.0	dmag_3830	dmag_12689	0.01282	0.0
dmag_13152__dmag_5904	0.5	0.48396	2868.0	1338.0	1.65313	GF_000082	0.6357	59.0616	36.0	0.0108	1434.0	dmag_5904	dmag_13152	0.01282	0.0
dmag_12413__dmag_5904	0.49477	0.43199	2868.0	1338.0	2.05193	GF_000082	0.7416	57.4249	36.0	0.0129	1419.0	dmag_5904	dmag_12413	0.01282	0.0
dmag_1172__dmag_5904	0.47699	0.46784	2868.0	1338.0	1.61228	GF_000082	0.6589	58.5994	36.0	0.0112	1368.0	dmag_5904	dmag_1172	0.01282	0.0
dmag_5904__dmag_7755	0.4864	0.45305	2868.0	1338.0	2.00631	GF_000082	0.7325	56.9804	36.0	0.0129	1395.0	dmag_5904	dmag_7755	0.01282	0.0
dmag_4461__dmag_5904	0.49268	0.44444	2868.0	1338.0	2.0971	GF_000082	0.7654	56.5458	36.0	0.0135	1413.0	dmag_5904	dmag_4461	0.01282	0.0
dmag_5904__dmag_8488	0.49268	0.44161	2868.0	1338.0	2.07647	GF_000082	0.7215	56.2555	36.0	0.0128	1413.0	dmag_5904	dmag_8488	0.01282	0.0
dmag_16629__dmag_5904	0.47908	0.46579	2868.0	1338.0	1.82707	GF_000082	0.6711	58.1434	36.0	0.0115	1374.0	dmag_5904	dmag_16629	0.01282	0.0
dmag_12691__dmag_5904	0.48013	0.46768	2868.0	1338.0	2.08775	GF_000082	0.6501	14.4479	36.0	0.045	1377.0	dmag_5904	dmag_12691	0.01282	0.0
dmag_12154__dmag_5904	0.48013	0.46405	2868.0	1338.0	2.09401	GF_000082	0.6808	9.3382	36.0	0.0729	1377.0	dmag_5904	dmag_12154	0.01282	0.0
dmag_12690__dmag_5904	0.48013	0.4626	2868.0	1338.0	2.09227	GF_000082	0.6809	9.7176	36.0	0.0701	1377.0	dmag_5904	dmag_12690	0.01282	0.0
dmag_2599__dmag_5904	0.47908	0.45852	2868.0	1338.0	2.12011	GF_000082	0.7296	4.3104	36.0	0.1693	1374.0	dmag_5904	dmag_2599	0.01282	0.5
dmag_12153__dmag_5904	0.48013	0.43646	2868.0	1338.0	2.2377	GF_000082	0.7602	59.0009	36.0	0.0129	1377.0	dmag_5904	dmag_12153	0.01282	0.0
dmag_12689__dmag_5904	0.48013	0.43573	2868.0	1338.0	2.23942	GF_000082	0.76	59.0013	36.0	0.0129	1377.0	dmag_5904	dmag_12689	0.01282	0.0
dmag_13152__dmag_3835	0.5136	0.45078	2868.0	1338.0	1.72835	GF_000082	0.7197	59.9123	36.0	0.012	1473.0	dmag_3835	dmag_13152	0.01282	0.0
dmag_12413__dmag_3835	0.50418	0.45228	2868.0	1338.0	2.12716	GF_000082	0.7718	61.5446	36.0	0.0125	1446.0	dmag_3835	dmag_12413	0.01282	0.0
dmag_1172__dmag_3835	0.49268	0.45223	2868.0	1338.0	1.6875	GF_000082	0.7194	59.9773	36.0	0.012	1413.0	dmag_3835	dmag_1172	0.01282	0.0
dmag_3835__dmag_7755	0.49686	0.42526	2868.0	1338.0	2.08153	GF_000082	0.8309	7.7884	36.0	0.1067	1425.0	dmag_3835	dmag_7755	0.01282	0.0
dmag_3835__dmag_4461	0.50628	0.42631	2868.0	1338.0	2.17233	GF_000082	0.8691	4.2501	36.0	0.2045	1452.0	dmag_3835	dmag_4461	0.01282	0.5
dmag_3835__dmag_8488	0.50314	0.43105	2868.0	1338.0	2.15169	GF_000082	0.8577	54.6006	36.0	0.0157	1443.0	dmag_3835	dmag_8488	0.01282	0.0
dmag_16629__dmag_3835	0.49372	0.45127	2868.0	1338.0	1.90229	GF_000082	0.7351	57.9708	36.0	0.0127	1416.0	dmag_3835	dmag_16629	0.01282	0.0
dmag_12691__dmag_3835	0.49477	0.47216	2868.0	1338.0	2.16297	GF_000082	0.6947	6.8747	36.0	0.1011	1419.0	dmag_3835	dmag_12691	0.01282	0.0
dmag_12154__dmag_3835	0.49477	0.46371	2868.0	1338.0	2.16923	GF_000082	0.7154	6.8652	36.0	0.1042	1419.0	dmag_3835	dmag_12154	0.01282	0.0
dmag_12690__dmag_3835	0.49477	0.46371	2868.0	1338.0	2.16749	GF_000082	0.7165	5.9859	36.0	0.1197	1419.0	dmag_3835	dmag_12690	0.01282	0.0
dmag_2599__dmag_3835	0.49372	0.44915	2868.0	1338.0	2.19534	GF_000082	0.7831	5.3844	36.0	0.1454	1416.0	dmag_3835	dmag_2599	0.01282	0.0
dmag_12153__dmag_3835	0.49477	0.43693	2868.0	1338.0	2.31292	GF_000082	0.7929	62.3718	36.0	0.0127	1419.0	dmag_3835	dmag_12153	0.01282	0.0
dmag_12689__dmag_3835	0.49477	0.43622	2868.0	1338.0	2.31464	GF_000082	0.7926	62.4071	36.0	0.0127	1419.0	dmag_3835	dmag_12689	0.01282	0.0
dmag_13026__dmag_13152	0.50941	0.45654	2868.0	1338.0	1.79695	GF_000082	0.7349	57.4361	36.0	0.0128	1461.0	dmag_13026	dmag_13152	0.01282	0.0
dmag_12413__dmag_13026	0.50105	0.43772	2868.0	1338.0	2.19575	GF_000082	0.7766	58.8241	36.0	0.0132	1437.0	dmag_13026	dmag_12413	0.01282	0.0
dmag_1172__dmag_13026	0.48431	0.46076	2868.0	1338.0	1.7561	GF_000082	0.7463	10.3399	36.0	0.0722	1389.0	dmag_13026	dmag_1172	0.01282	0.0
dmag_13026__dmag_7755	0.49163	0.42411	2868.0	1338.0	2.15013	GF_000082	0.831	11.1839	36.0	0.0743	1410.0	dmag_13026	dmag_7755	0.01282	0.0
dmag_13026__dmag_4461	0.49791	0.42507	2868.0	1338.0	2.24092	GF_000082	0.8406	10.8142	36.0	0.0777	1428.0	dmag_13026	dmag_4461	0.01282	0.0
dmag_13026__dmag_8488	0.49477	0.43129	2868.0	1338.0	2.22029	GF_000082	0.8275	54.8932	36.0	0.0151	1419.0	dmag_13026	dmag_8488	0.01282	0.0
dmag_13026__dmag_16629	0.48536	0.46695	2868.0	1338.0	1.97089	GF_000082	0.6915	58.0866	36.0	0.0119	1392.0	dmag_13026	dmag_16629	0.01282	0.0
dmag_12691__dmag_13026	0.4864	0.44731	2868.0	1338.0	2.23157	GF_000082	0.725	61.1297	36.0	0.0119	1395.0	dmag_13026	dmag_12691	0.01282	0.0
dmag_12154__dmag_13026	0.4864	0.44373	2868.0	1338.0	2.23782	GF_000082	0.732	60.8253	36.0	0.012	1395.0	dmag_13026	dmag_12154	0.01282	0.0
dmag_12690__dmag_13026	0.4864	0.44373	2868.0	1338.0	2.23609	GF_000082	0.7317	60.9112	36.0	0.012	1395.0	dmag_13026	dmag_12690	0.01282	0.0
dmag_13026__dmag_2599	0.48536	0.44037	2868.0	1338.0	2.26393	GF_000082	0.7807	58.6067	36.0	0.0133	1392.0	dmag_13026	dmag_2599	0.01282	0.0
dmag_12153__dmag_13026	0.4864	0.44731	2868.0	1338.0	2.38151	GF_000082	0.809	60.1186	36.0	0.0135	1395.0	dmag_13026	dmag_12153	0.01282	0.0
dmag_12689__dmag_13026	0.4864	0.44803	2868.0	1338.0	2.38324	GF_000082	0.8087	60.1394	36.0	0.0134	1395.0	dmag_13026	dmag_12689	0.01282	0.0
dmag_13152__dmag_3837	0.52092	0.45181	2868.0	1338.0	1.84185	GF_000082	0.7823	59.6105	36.0	0.0131	1494.0	dmag_3837	dmag_13152	0.01282	0.0
dmag_12413__dmag_3837	0.49477	0.43411	2868.0	1338.0	2.24066	GF_000082	0.7952	57.5643	36.0	0.0138	1419.0	dmag_3837	dmag_12413	0.01282	0.0
dmag_1172__dmag_3837	0.47908	0.44614	2868.0	1338.0	1.801	GF_000082	0.8078	11.0457	36.0	0.0731	1374.0	dmag_3837	dmag_1172	0.01282	0.0
dmag_3837__dmag_7755	0.4864	0.44373	2868.0	1338.0	2.19503	GF_000082	0.8614	5.6095	36.0	0.1536	1395.0	dmag_3837	dmag_7755	0.01282	0.0
dmag_3837__dmag_4461	0.49268	0.43454	2868.0	1338.0	2.28583	GF_000082	0.8939	10.1713	36.0	0.0879	1413.0	dmag_3837	dmag_4461	0.01282	0.0
dmag_3837__dmag_8488	0.49163	0.42837	2868.0	1338.0	2.2652	GF_000082	0.8497	55.669	36.0	0.0153	1410.0	dmag_3837	dmag_8488	0.01282	0.0
dmag_16629__dmag_3837	0.48013	0.44517	2868.0	1338.0	2.01579	GF_000082	0.7445	57.4428	36.0	0.013	1377.0	dmag_3837	dmag_16629	0.01282	0.0
dmag_12691__dmag_3837	0.48117	0.4442	2868.0	1338.0	2.27647	GF_000082	0.7449	59.8312	36.0	0.0124	1380.0	dmag_3837	dmag_12691	0.01282	0.0
dmag_12154__dmag_3837	0.48117	0.43913	2868.0	1338.0	2.28273	GF_000082	0.7718	59.6678	36.0	0.0129	1380.0	dmag_3837	dmag_12154	0.01282	0.0
dmag_12690__dmag_3837	0.48117	0.44058	2868.0	1338.0	2.28099	GF_000082	0.7718	59.6742	36.0	0.0129	1380.0	dmag_3837	dmag_12690	0.01282	0.0
dmag_2599__dmag_3837	0.48013	0.42919	2868.0	1338.0	2.30884	GF_000082	0.7966	58.5531	36.0	0.0136	1377.0	dmag_3837	dmag_2599	0.01282	0.0
dmag_12153__dmag_3837	0.48117	0.42101	2868.0	1338.0	2.42642	GF_000082	0.8393	59.7583	36.0	0.014	1380.0	dmag_3837	dmag_12153	0.01282	0.0
dmag_12689__dmag_3837	0.48117	0.42101	2868.0	1338.0	2.42814	GF_000082	0.8392	59.7623	36.0	0.014	1380.0	dmag_3837	dmag_12689	0.01282	0.0
dmag_1698__dmag_3690	0.50927	0.48457	3882.0	558.0	1.20309	GF_000060	0.3891	65.8191	22.0	0.0059	1977.0	dmag_1698	dmag_3690	1.0	0.0
dmag_11238__dmag_24	0.47372	0.4236	3882.0	558.0	2.02984	GF_000060	0.6876	59.2423	23.0	0.0116	1839.0	dmag_24	dmag_11238	1.0	0.0
dmag_16217__dmag_8711	0.45827	0.7819	3882.0	558.0	0.19457	GF_000060	0.0641	0.9299	24.0	0.0689	1779.0	dmag_8711	dmag_16217	1.0	1.0
dmag_16237__dmag_8711	0.1847	0.78382	3882.0	558.0	0.20162	GF_000060	0.0843	1.4296	25.0	0.059	717.0	dmag_16237	dmag_8711	0.5	0.5
dmag_16217__dmag_16237	0.1847	0.80335	3882.0	558.0	0.19472	GF_000060	0.057	1.1534	25.0	0.0495	717.0	dmag_16237	dmag_16217	0.5	0.5
dmag_6414__dmag_6415	0.43586	0.94917	3882.0	558.0	0.04924	GF_000060	0.0259	0.1339	26.0	0.1931	1692.0	dmag_6415	dmag_6414	1.0	1.0
dmag_15123__dmag_15461	0.24961	0.99174	3882.0	558.0	0.00902	GF_000060	0.0052	0.0183	27.0	0.2859	969.0	dmag_15461	dmag_15123	1.0	1.0
dmag_10018__dmag_15461	0.31453	0.98362	3882.0	558.0	0.01357	GF_000060	0.0	0.0165	28.0	0.001	1221.0	dmag_10018	dmag_15461	0.5	0.5
dmag_10018__dmag_15123	0.24961	0.99484	3882.0	558.0	0.02259	GF_000060	0.0056	0.0052	28.0	1.0723	969.0	dmag_10018	dmag_15123	0.5	0.5
dmag_10018__dmag_6415	0.31298	0.85103	3882.0	558.0	0.18311	GF_000060	0.0444	0.5096	29.0	0.0872	1215.0	dmag_6415	dmag_10018	0.16667	0.16667
dmag_15461__dmag_6415	0.43586	0.85343	3882.0	558.0	0.17125	GF_000060	0.0442	0.5143	29.0	0.086	1692.0	dmag_6415	dmag_15461	0.16667	0.16667
dmag_15123__dmag_6415	0.24807	0.85774	3882.0	558.0	0.18027	GF_000060	0.05	0.4949	29.0	0.1011	963.0	dmag_6415	dmag_15123	0.16667	0.16667
dmag_10018__dmag_6414	0.31298	0.85679	3882.0	558.0	0.16371	GF_000060	0.0513	0.4101	29.0	0.1252	1215.0	dmag_6414	dmag_10018	0.16667	0.16667
dmag_15461__dmag_6414	0.43586	0.85934	3882.0	558.0	0.15185	GF_000060	0.0512	0.4359	29.0	0.1174	1692.0	dmag_6414	dmag_15461	0.16667	0.16667
dmag_15123__dmag_6414	0.24807	0.86085	3882.0	558.0	0.16087	GF_000060	0.0571	0.3971	29.0	0.1439	963.0	dmag_6414	dmag_15123	0.16667	0.16667
dmag_15460__dmag_6415	0.22875	0.78041	3882.0	558.0	0.28597	GF_000060	0.0879	0.8546	30.0	0.1029	888.0	dmag_15460	dmag_6415	0.2	0.2
dmag_15460__dmag_6414	0.22875	0.79392	3882.0	558.0	0.26657	GF_000060	0.064	0.79	30.0	0.081	888.0	dmag_15460	dmag_6414	0.2	0.2
dmag_10018__dmag_15460	0.22566	0.78311	3882.0	558.0	0.33858	GF_000060	0.0939	0.6374	30.0	0.1474	876.0	dmag_15460	dmag_10018	0.2	0.2
dmag_15460__dmag_15461	0.23338	0.77704	3882.0	558.0	0.32673	GF_000060	0.0944	0.629	30.0	0.15	906.0	dmag_15460	dmag_15461	0.2	0.2
dmag_15123__dmag_15460	0.22025	0.7848	3882.0	558.0	0.33574	GF_000060	0.1004	0.6528	30.0	0.1538	855.0	dmag_15460	dmag_15123	0.2	0.2
dmag_15460__dmag_6879	0.22875	0.62275	3882.0	558.0	0.63573	GF_000060	0.235	6.1111	31.0	0.0385	888.0	dmag_6879	dmag_15460	0.16667	0.0
dmag_6415__dmag_6879	0.43431	0.63108	3882.0	558.0	0.59076	GF_000060	0.227	2.9744	31.0	0.0763	1686.0	dmag_6879	dmag_6415	0.16667	0.5
dmag_6414__dmag_6879	0.43431	0.63582	3882.0	558.0	0.57136	GF_000060	0.2266	3.4901	31.0	0.0649	1686.0	dmag_6879	dmag_6414	0.16667	0.5
dmag_10018__dmag_6879	0.31298	0.61893	3882.0	558.0	0.64337	GF_000060	0.2223	5.7065	31.0	0.039	1215.0	dmag_6879	dmag_10018	0.16667	0.0
dmag_15461__dmag_6879	0.43431	0.62396	3882.0	558.0	0.63151	GF_000060	0.2223	5.4965	31.0	0.0404	1686.0	dmag_6879	dmag_15461	0.16667	0.0
dmag_15123__dmag_6879	0.24807	0.63759	3882.0	558.0	0.64053	GF_000060	0.2222	6.0464	31.0	0.0367	963.0	dmag_6879	dmag_15123	0.16667	0.0
dmag_16237__dmag_6879	0.17311	0.57143	3882.0	558.0	0.83663	GF_000060	0.3179	9.0251	32.0	0.0352	672.0	dmag_16237	dmag_6879	0.04762	0.0
dmag_15460__dmag_16237	0.17079	0.57919	3882.0	558.0	0.97579	GF_000060	0.3404	3.7222	32.0	0.0915	663.0	dmag_16237	dmag_15460	0.04762	0.08333
dmag_16237__dmag_6415	0.16847	0.58716	3882.0	558.0	0.93081	GF_000060	0.3627	3.1679	32.0	0.1145	654.0	dmag_16237	dmag_6415	0.04762	0.08333
dmag_16237__dmag_6414	0.16847	0.58257	3882.0	558.0	0.91142	GF_000060	0.3636	3.1934	32.0	0.1139	654.0	dmag_16237	dmag_6414	0.04762	0.08333
dmag_10018__dmag_16237	0.16847	0.59939	3882.0	558.0	0.98342	GF_000060	0.3662	2.2007	32.0	0.1664	654.0	dmag_16237	dmag_10018	0.04762	0.08333
dmag_15461__dmag_16237	0.17079	0.59578	3882.0	558.0	0.97157	GF_000060	0.3659	2.2162	32.0	0.1651	663.0	dmag_16237	dmag_15461	0.04762	0.08333
dmag_15123__dmag_16237	0.16847	0.60245	3882.0	558.0	0.98059	GF_000060	0.3616	2.1394	32.0	0.169	654.0	dmag_16237	dmag_15123	0.04762	0.08333
dmag_6879__dmag_8711	0.43277	0.55893	3882.0	558.0	0.90852	GF_000060	0.3246	64.3295	32.0	0.005	1680.0	dmag_8711	dmag_6879	0.04762	0.0
dmag_15460__dmag_8711	0.2272	0.57823	3882.0	558.0	1.04769	GF_000060	0.3274	3.9276	32.0	0.0834	882.0	dmag_8711	dmag_15460	0.04762	0.08333
dmag_6415__dmag_8711	0.42349	0.53467	3882.0	558.0	1.00271	GF_000060	0.3442	63.0916	32.0	0.0055	1644.0	dmag_8711	dmag_6415	0.04762	0.0
dmag_6414__dmag_8711	0.42349	0.53771	3882.0	558.0	0.98331	GF_000060	0.3492	63.1744	32.0	0.0055	1644.0	dmag_8711	dmag_6414	0.04762	0.0
dmag_10018__dmag_8711	0.30835	0.5447	3882.0	558.0	1.05532	GF_000060	0.3409	39.0554	32.0	0.0087	1197.0	dmag_8711	dmag_10018	0.04762	0.0
dmag_15461__dmag_8711	0.43045	0.5368	3882.0	558.0	1.04346	GF_000060	0.3426	4.916	32.0	0.0697	1671.0	dmag_8711	dmag_15461	0.04762	0.08333
dmag_15123__dmag_8711	0.24343	0.57249	3882.0	558.0	1.05248	GF_000060	0.3363	54.887	32.0	0.0061	945.0	dmag_8711	dmag_15123	0.04762	0.0
dmag_16217__dmag_6879	0.43277	0.55774	3882.0	558.0	0.90162	GF_000060	0.3167	65.5381	32.0	0.0048	1680.0	dmag_16217	dmag_6879	0.04762	0.0
dmag_15460__dmag_16217	0.22643	0.56428	3882.0	558.0	1.04079	GF_000060	0.3347	4.9683	32.0	0.0674	879.0	dmag_16217	dmag_15460	0.04762	0.08333
dmag_16217__dmag_6415	0.42349	0.54866	3882.0	558.0	0.99581	GF_000060	0.3406	65.6809	32.0	0.0052	1644.0	dmag_16217	dmag_6415	0.04762	0.0
dmag_16217__dmag_6414	0.42349	0.54988	3882.0	558.0	0.97641	GF_000060	0.3462	37.0935	32.0	0.0093	1644.0	dmag_16217	dmag_6414	0.04762	0.0
dmag_10018__dmag_16217	0.30835	0.55054	3882.0	558.0	1.04842	GF_000060	0.3443	3.8916	32.0	0.0885	1197.0	dmag_16217	dmag_10018	0.04762	0.08333
dmag_15461__dmag_16217	0.42813	0.54513	3882.0	558.0	1.03656	GF_000060	0.345	3.3846	32.0	0.1019	1662.0	dmag_16217	dmag_15461	0.04762	0.08333
dmag_15123__dmag_16217	0.24343	0.57672	3882.0	558.0	1.04558	GF_000060	0.3397	4.4354	32.0	0.0766	945.0	dmag_16217	dmag_15123	0.04762	0.08333
dmag_4349__dmag_4375	0.42117	0.67951	3882.0	558.0	0.4776	GF_000060	0.1789	3.7287	33.0	0.048	1635.0	dmag_4349	dmag_4375	1.0	1.0
dmag_3808__dmag_4349	0.42427	0.6606	3882.0	558.0	0.55479	GF_000060	0.1604	2.0943	34.0	0.0766	1647.0	dmag_3808	dmag_4349	0.5	0.5
dmag_3808__dmag_4375	0.42195	0.63004	3882.0	558.0	0.71637	GF_000060	0.206	2.1831	34.0	0.0943	1638.0	dmag_3808	dmag_4375	0.5	0.5
dmag_3621__dmag_3622	0.42736	0.60096	3882.0	558.0	0.68986	GF_000060	0.2049	2.8512	35.0	0.0719	1659.0	dmag_3621	dmag_3622	1.0	1.0
dmag_3621__dmag_3808	0.42813	0.5704	3882.0	558.0	0.90783	GF_000060	0.2315	2.2163	36.0	0.1045	1662.0	dmag_3808	dmag_3621	0.16667	1.0
dmag_3622__dmag_3808	0.42658	0.55435	3882.0	558.0	0.92758	GF_000060	0.264	60.6605	36.0	0.0044	1656.0	dmag_3808	dmag_3622	0.16667	0.0
dmag_3621__dmag_4349	0.42427	0.55009	3882.0	558.0	0.8803	GF_000060	0.2402	62.3383	36.0	0.0039	1647.0	dmag_4349	dmag_3621	0.16667	0.0
dmag_3622__dmag_4349	0.42117	0.5578	3882.0	558.0	0.90006	GF_000060	0.254	61.0762	36.0	0.0042	1635.0	dmag_4349	dmag_3622	0.16667	0.0
dmag_3621__dmag_4375	0.42117	0.54557	3882.0	558.0	1.04189	GF_000060	0.3094	5.1662	36.0	0.0599	1635.0	dmag_4375	dmag_3621	0.16667	0.0
dmag_3622__dmag_4375	0.42195	0.54579	3882.0	558.0	1.06164	GF_000060	0.3051	15.4827	36.0	0.0197	1638.0	dmag_4375	dmag_3622	0.16667	0.0
dmag_11095__dmag_8060	0.41963	0.46225	3882.0	558.0	1.49631	GF_000060	0.4414	43.2396	37.0	0.0102	1629.0	dmag_8060	dmag_11095	1.0	0.0
dmag_3808__dmag_8060	0.42272	0.44729	3882.0	558.0	1.73641	GF_000060	0.4409	64.1247	38.0	0.0069	1641.0	dmag_3808	dmag_8060	0.1	0.0
dmag_11095__dmag_3808	0.4119	0.45403	3882.0	558.0	1.95999	GF_000060	0.4801	63.7376	38.0	0.0075	1599.0	dmag_3808	dmag_11095	0.1	0.0
dmag_4349__dmag_8060	0.41345	0.45296	3882.0	558.0	1.70888	GF_000060	0.4272	63.0939	38.0	0.0068	1605.0	dmag_4349	dmag_8060	0.1	0.0
dmag_11095__dmag_4349	0.41267	0.45069	3882.0	558.0	1.93247	GF_000060	0.4712	61.9743	38.0	0.0076	1602.0	dmag_4349	dmag_11095	0.1	0.0
dmag_4375__dmag_8060	0.41808	0.44424	3882.0	558.0	1.87047	GF_000060	0.4673	62.8907	38.0	0.0074	1623.0	dmag_4375	dmag_8060	0.1	0.0
dmag_11095__dmag_4375	0.40804	0.44003	3882.0	558.0	2.09405	GF_000060	0.5204	15.6513	38.0	0.0333	1584.0	dmag_4375	dmag_11095	0.1	0.0
dmag_3621__dmag_8060	0.42117	0.45688	3882.0	558.0	1.72703	GF_000060	0.4545	61.6939	38.0	0.0074	1635.0	dmag_3621	dmag_8060	0.1	0.0
dmag_11095__dmag_3621	0.41577	0.43928	3882.0	558.0	1.95061	GF_000060	0.5358	57.5476	38.0	0.0093	1614.0	dmag_3621	dmag_11095	0.1	0.0
dmag_3622__dmag_8060	0.42195	0.45543	3882.0	558.0	1.74678	GF_000060	0.45	60.0444	38.0	0.0075	1638.0	dmag_3622	dmag_8060	0.1	0.0
dmag_11095__dmag_3622	0.4119	0.44903	3882.0	558.0	1.97037	GF_000060	0.4966	59.4777	38.0	0.0083	1599.0	dmag_3622	dmag_11095	0.1	0.0
dmag_16237__dmag_3808	0.16615	0.50233	3882.0	558.0	2.20295	GF_000060	0.5384	66.7432	39.0	0.0081	645.0	dmag_16237	dmag_3808	0.01429	0.0
dmag_16237__dmag_4349	0.16615	0.48992	3882.0	558.0	2.17542	GF_000060	0.5456	64.45	39.0	0.0085	645.0	dmag_16237	dmag_4349	0.01429	0.0
dmag_16237__dmag_4375	0.16538	0.47975	3882.0	558.0	2.337	GF_000060	0.5777	63.1934	39.0	0.0091	642.0	dmag_16237	dmag_4375	0.01429	0.0
dmag_16237__dmag_3621	0.16847	0.49847	3882.0	558.0	2.19357	GF_000060	0.557	13.8949	39.0	0.0401	654.0	dmag_16237	dmag_3621	0.01429	0.0
dmag_16237__dmag_3622	0.16847	0.49694	3882.0	558.0	2.21332	GF_000060	0.574	61.5678	39.0	0.0093	654.0	dmag_16237	dmag_3622	0.01429	0.0
dmag_16237__dmag_8060	0.17697	0.47453	3882.0	558.0	2.08838	GF_000060	0.6607	2.2212	39.0	0.2975	687.0	dmag_16237	dmag_8060	0.01429	0.5
dmag_11095__dmag_16237	0.16692	0.4784	3882.0	558.0	2.31196	GF_000060	0.6474	4.9979	39.0	0.1295	648.0	dmag_16237	dmag_11095	0.01429	0.5
dmag_3808__dmag_8711	0.39645	0.45094	3882.0	558.0	2.27484	GF_000060	0.5407	64.3795	39.0	0.0084	1539.0	dmag_8711	dmag_3808	0.01429	0.0
dmag_4349__dmag_8711	0.39258	0.44029	3882.0	558.0	2.24732	GF_000060	0.525	62.1593	39.0	0.0084	1524.0	dmag_8711	dmag_4349	0.01429	0.0
dmag_4375__dmag_8711	0.39413	0.42549	3882.0	558.0	2.4089	GF_000060	0.5666	61.4763	39.0	0.0092	1530.0	dmag_8711	dmag_4375	0.01429	0.0
dmag_3621__dmag_8711	0.40185	0.43654	3882.0	558.0	2.26546	GF_000060	0.542	63.5343	39.0	0.0085	1560.0	dmag_8711	dmag_3621	0.01429	0.0
dmag_3622__dmag_8711	0.39876	0.45543	3882.0	558.0	2.28522	GF_000060	0.5454	61.1939	39.0	0.0089	1548.0	dmag_8711	dmag_3622	0.01429	0.0
dmag_8060__dmag_8711	0.42658	0.42452	3882.0	558.0	2.16027	GF_000060	0.6239	59.2407	39.0	0.0105	1656.0	dmag_8711	dmag_8060	0.01429	0.0
dmag_11095__dmag_8711	0.4034	0.41507	3882.0	558.0	2.38386	GF_000060	0.6103	9.9499	39.0	0.0613	1566.0	dmag_8711	dmag_11095	0.01429	0.0
dmag_16217__dmag_3808	0.39645	0.45029	3882.0	558.0	2.26794	GF_000060	0.5493	65.3135	39.0	0.0084	1539.0	dmag_16217	dmag_3808	0.01429	0.0
dmag_16217__dmag_4349	0.39258	0.44094	3882.0	558.0	2.24042	GF_000060	0.5317	64.3558	39.0	0.0083	1524.0	dmag_16217	dmag_4349	0.01429	0.0
dmag_16217__dmag_4375	0.39413	0.43987	3882.0	558.0	2.402	GF_000060	0.5827	63.0961	39.0	0.0092	1530.0	dmag_16217	dmag_4375	0.01429	0.0
dmag_16217__dmag_3621	0.40108	0.42582	3882.0	558.0	2.25856	GF_000060	0.5607	65.0318	39.0	0.0086	1557.0	dmag_16217	dmag_3621	0.01429	0.0
dmag_16217__dmag_3622	0.39799	0.44725	3882.0	558.0	2.27832	GF_000060	0.5736	62.9229	39.0	0.0091	1545.0	dmag_16217	dmag_3622	0.01429	0.0
dmag_16217__dmag_8060	0.42504	0.42121	3882.0	558.0	2.15337	GF_000060	0.6621	59.984	39.0	0.011	1650.0	dmag_16217	dmag_8060	0.01429	0.0
dmag_11095__dmag_16217	0.40263	0.42354	3882.0	558.0	2.37696	GF_000060	0.6447	53.6638	39.0	0.012	1563.0	dmag_16217	dmag_11095	0.01429	0.0
dmag_3808__dmag_6879	0.40572	0.43937	3882.0	558.0	2.22878	GF_000060	0.5386	59.8104	39.0	0.009	1575.0	dmag_6879	dmag_3808	0.01429	0.0
dmag_4349__dmag_6879	0.39954	0.42102	3882.0	558.0	2.20126	GF_000060	0.5742	60.2384	39.0	0.0095	1551.0	dmag_6879	dmag_4349	0.01429	0.0
dmag_4375__dmag_6879	0.4034	0.4106	3882.0	558.0	2.36284	GF_000060	0.6399	59.6438	39.0	0.0107	1566.0	dmag_6879	dmag_4375	0.01429	0.0
dmag_3621__dmag_6879	0.40572	0.43683	3882.0	558.0	2.2194	GF_000060	0.579	58.2332	39.0	0.0099	1575.0	dmag_6879	dmag_3621	0.01429	0.0
dmag_3622__dmag_6879	0.40263	0.4421	3882.0	558.0	2.23916	GF_000060	0.5762	61.2582	39.0	0.0094	1563.0	dmag_6879	dmag_3622	0.01429	0.0
dmag_6879__dmag_8060	0.42658	0.41486	3882.0	558.0	2.11421	GF_000060	0.7013	57.7944	39.0	0.0121	1656.0	dmag_6879	dmag_8060	0.01429	0.0
dmag_11095__dmag_6879	0.4119	0.40901	3882.0	558.0	2.3378	GF_000060	0.6405	7.0823	39.0	0.0904	1599.0	dmag_6879	dmag_11095	0.01429	0.0
dmag_15460__dmag_3808	0.22334	0.49135	3882.0	558.0	2.36794	GF_000060	0.4793	62.8827	39.0	0.0076	867.0	dmag_15460	dmag_3808	0.01429	0.0
dmag_15460__dmag_4349	0.22179	0.48316	3882.0	558.0	2.34042	GF_000060	0.5375	60.7036	39.0	0.0089	861.0	dmag_15460	dmag_4349	0.01429	0.0
dmag_15460__dmag_4375	0.22102	0.47203	3882.0	558.0	2.502	GF_000060	0.5678	62.4678	39.0	0.0091	858.0	dmag_15460	dmag_4375	0.01429	0.0
dmag_15460__dmag_3621	0.22488	0.48225	3882.0	558.0	2.35856	GF_000060	0.5464	60.3523	39.0	0.0091	873.0	dmag_15460	dmag_3621	0.01429	0.0
dmag_15460__dmag_3622	0.22566	0.47603	3882.0	558.0	2.37832	GF_000060	0.5705	59.5046	39.0	0.0096	876.0	dmag_15460	dmag_3622	0.01429	0.0
dmag_15460__dmag_8060	0.22798	0.44407	3882.0	558.0	2.25337	GF_000060	0.5386	60.5745	39.0	0.0089	885.0	dmag_15460	dmag_8060	0.01429	0.0
dmag_11095__dmag_15460	0.22334	0.45675	3882.0	558.0	2.47696	GF_000060	0.5692	59.5494	39.0	0.0096	867.0	dmag_15460	dmag_11095	0.01429	0.0
dmag_3808__dmag_6415	0.40417	0.43467	3882.0	558.0	2.32297	GF_000060	0.4996	64.3591	39.0	0.0078	1569.0	dmag_6415	dmag_3808	0.01429	0.0
dmag_4349__dmag_6415	0.39876	0.4186	3882.0	558.0	2.29544	GF_000060	0.58	60.5085	39.0	0.0096	1548.0	dmag_6415	dmag_4349	0.01429	0.0
dmag_4375__dmag_6415	0.40031	0.41956	3882.0	558.0	2.45703	GF_000060	0.6097	37.3866	39.0	0.0163	1554.0	dmag_6415	dmag_4375	0.01429	0.0
dmag_3621__dmag_6415	0.40495	0.42494	3882.0	558.0	2.31359	GF_000060	0.5794	61.2948	39.0	0.0095	1572.0	dmag_6415	dmag_3621	0.01429	0.0
dmag_3622__dmag_6415	0.40185	0.42821	3882.0	558.0	2.33334	GF_000060	0.576	60.6241	39.0	0.0095	1560.0	dmag_6415	dmag_3622	0.01429	0.0
dmag_6415__dmag_8060	0.41422	0.40672	3882.0	558.0	2.2084	GF_000060	0.5842	59.2295	39.0	0.0099	1608.0	dmag_6415	dmag_8060	0.01429	0.0
dmag_11095__dmag_6415	0.40649	0.41381	3882.0	558.0	2.43198	GF_000060	0.5869	60.2864	39.0	0.0097	1578.0	dmag_6415	dmag_11095	0.01429	0.0
dmag_3808__dmag_6414	0.40417	0.43658	3882.0	558.0	2.30357	GF_000060	0.5024	63.6292	39.0	0.0079	1569.0	dmag_6414	dmag_3808	0.01429	0.0
dmag_4349__dmag_6414	0.39876	0.42248	3882.0	558.0	2.27605	GF_000060	0.5745	60.6338	39.0	0.0095	1548.0	dmag_6414	dmag_4349	0.01429	0.0
dmag_4375__dmag_6414	0.40031	0.42149	3882.0	558.0	2.43763	GF_000060	0.6184	63.4181	39.0	0.0098	1554.0	dmag_6414	dmag_4375	0.01429	0.0
dmag_3621__dmag_6414	0.40495	0.43003	3882.0	558.0	2.29419	GF_000060	0.5684	61.4522	39.0	0.0092	1572.0	dmag_6414	dmag_3621	0.01429	0.0
dmag_3622__dmag_6414	0.40185	0.42692	3882.0	558.0	2.31395	GF_000060	0.5715	60.6008	39.0	0.0094	1560.0	dmag_6414	dmag_3622	0.01429	0.0
dmag_6414__dmag_8060	0.41422	0.41604	3882.0	558.0	2.189	GF_000060	0.5596	59.5173	39.0	0.0094	1608.0	dmag_6414	dmag_8060	0.01429	0.0
dmag_11095__dmag_6414	0.40649	0.41318	3882.0	558.0	2.41258	GF_000060	0.5821	60.2385	39.0	0.0097	1578.0	dmag_6414	dmag_11095	0.01429	0.0
dmag_10018__dmag_3808	0.29753	0.45022	3882.0	558.0	2.37558	GF_000060	0.4883	63.5396	39.0	0.0077	1155.0	dmag_10018	dmag_3808	0.01429	0.0
dmag_10018__dmag_4349	0.29521	0.43717	3882.0	558.0	2.34805	GF_000060	0.5651	61.0573	39.0	0.0093	1146.0	dmag_10018	dmag_4349	0.01429	0.0
dmag_10018__dmag_4375	0.29598	0.42907	3882.0	558.0	2.50963	GF_000060	0.6117	63.3393	39.0	0.0097	1149.0	dmag_10018	dmag_4375	0.01429	0.0
dmag_10018__dmag_3621	0.29753	0.44502	3882.0	558.0	2.3662	GF_000060	0.5554	61.2383	39.0	0.0091	1155.0	dmag_10018	dmag_3621	0.01429	0.0
dmag_10018__dmag_3622	0.2983	0.44646	3882.0	558.0	2.38595	GF_000060	0.5556	61.6113	39.0	0.009	1158.0	dmag_10018	dmag_3622	0.01429	0.0
dmag_10018__dmag_8060	0.30062	0.41902	3882.0	558.0	2.26101	GF_000060	0.5497	60.2874	39.0	0.0091	1167.0	dmag_10018	dmag_8060	0.01429	0.0
dmag_10018__dmag_11095	0.29366	0.43772	3882.0	558.0	2.48459	GF_000060	0.5778	61.0899	39.0	0.0095	1140.0	dmag_10018	dmag_11095	0.01429	0.0
dmag_15461__dmag_3808	0.40417	0.42511	3882.0	558.0	2.36372	GF_000060	0.4886	63.3197	39.0	0.0077	1569.0	dmag_15461	dmag_3808	0.01429	0.0
dmag_15461__dmag_4349	0.39876	0.42248	3882.0	558.0	2.3362	GF_000060	0.5656	60.797	39.0	0.0093	1548.0	dmag_15461	dmag_4349	0.01429	0.0
dmag_15461__dmag_4375	0.40031	0.41699	3882.0	558.0	2.49778	GF_000060	0.6123	63.0079	39.0	0.0097	1554.0	dmag_15461	dmag_4375	0.01429	0.0
dmag_15461__dmag_3621	0.40804	0.42866	3882.0	558.0	2.35434	GF_000060	0.5553	61.1424	39.0	0.0091	1584.0	dmag_15461	dmag_3621	0.01429	0.0
dmag_15461__dmag_3622	0.40495	0.43066	3882.0	558.0	2.3741	GF_000060	0.5555	61.5119	39.0	0.009	1572.0	dmag_15461	dmag_3622	0.01429	0.0
dmag_15461__dmag_8060	0.42272	0.41012	3882.0	558.0	2.24915	GF_000060	0.5498	60.1428	39.0	0.0091	1641.0	dmag_15461	dmag_8060	0.01429	0.0
dmag_11095__dmag_15461	0.40958	0.41006	3882.0	558.0	2.47274	GF_000060	0.5783	60.8209	39.0	0.0095	1590.0	dmag_15461	dmag_11095	0.01429	0.0
dmag_15123__dmag_3808	0.23879	0.46602	3882.0	558.0	2.37274	GF_000060	0.4888	63.4254	39.0	0.0077	927.0	dmag_15123	dmag_3808	0.01429	0.0
dmag_15123__dmag_4349	0.23725	0.45603	3882.0	558.0	2.34522	GF_000060	0.5657	60.8863	39.0	0.0093	921.0	dmag_15123	dmag_4349	0.01429	0.0
dmag_15123__dmag_4375	0.23648	0.43682	3882.0	558.0	2.5068	GF_000060	0.6129	58.8816	39.0	0.0104	918.0	dmag_15123	dmag_4375	0.01429	0.0
dmag_15123__dmag_3621	0.23879	0.45847	3882.0	558.0	2.36336	GF_000060	0.5494	61.4479	39.0	0.0089	927.0	dmag_15123	dmag_3621	0.01429	0.0
dmag_15123__dmag_3622	0.23957	0.46237	3882.0	558.0	2.38312	GF_000060	0.5564	61.5394	39.0	0.009	930.0	dmag_15123	dmag_3622	0.01429	0.0
dmag_15123__dmag_8060	0.23879	0.43042	3882.0	558.0	2.25817	GF_000060	0.5502	60.1904	39.0	0.0091	927.0	dmag_15123	dmag_8060	0.01429	0.0
dmag_11095__dmag_15123	0.23261	0.44518	3882.0	558.0	2.48176	GF_000060	0.5794	60.9083	39.0	0.0095	903.0	dmag_15123	dmag_11095	0.01429	0.0
dmag_16237__dmag_24	0.16229	0.4619	3882.0	558.0	2.52948	GF_000060	0.6446	4.0077	40.0	0.1608	630.0	dmag_24	dmag_16237	0.02941	0.125
dmag_24__dmag_8711	0.40263	0.40051	3882.0	558.0	2.60138	GF_000060	0.6536	64.0993	40.0	0.0102	1563.0	dmag_24	dmag_8711	0.02941	0.0
dmag_16217__dmag_24	0.40031	0.41313	3882.0	558.0	2.59448	GF_000060	0.6492	3.7123	40.0	0.1749	1554.0	dmag_24	dmag_16217	0.02941	0.125
dmag_24__dmag_6879	0.41886	0.39729	3882.0	558.0	2.55532	GF_000060	0.7185	2.6399	40.0	0.2722	1626.0	dmag_24	dmag_6879	0.02941	0.125
dmag_15460__dmag_24	0.2187	0.46643	3882.0	558.0	2.69448	GF_000060	0.6779	63.4605	40.0	0.0107	849.0	dmag_24	dmag_15460	0.02941	0.0
dmag_24__dmag_6415	0.39876	0.40439	3882.0	558.0	2.6495	GF_000060	0.694	2.6583	40.0	0.2611	1548.0	dmag_24	dmag_6415	0.02941	0.125
dmag_24__dmag_6414	0.39876	0.39083	3882.0	558.0	2.63011	GF_000060	0.7277	3.5171	40.0	0.2069	1548.0	dmag_24	dmag_6414	0.02941	0.125
dmag_10018__dmag_24	0.29057	0.41844	3882.0	558.0	2.70211	GF_000060	0.6826	3.5098	40.0	0.1945	1128.0	dmag_24	dmag_10018	0.02941	0.125
dmag_15461__dmag_24	0.41422	0.39552	3882.0	558.0	2.69026	GF_000060	0.681	3.8272	40.0	0.1779	1608.0	dmag_24	dmag_15461	0.02941	0.125
dmag_15123__dmag_24	0.22875	0.44257	3882.0	558.0	2.69928	GF_000060	0.6836	3.5411	40.0	0.1931	888.0	dmag_24	dmag_15123	0.02941	0.125
dmag_24__dmag_3808	0.40649	0.41698	3882.0	558.0	2.35034	GF_000060	0.5183	64.0089	40.0	0.0081	1578.0	dmag_24	dmag_3808	0.02941	0.0
dmag_24__dmag_4349	0.42968	0.40528	3882.0	558.0	2.32282	GF_000060	0.5462	64.6191	40.0	0.0085	1668.0	dmag_24	dmag_4349	0.02941	0.0
dmag_24__dmag_4375	0.39645	0.41066	3882.0	558.0	2.4844	GF_000060	0.5666	64.2658	40.0	0.0088	1539.0	dmag_24	dmag_4375	0.02941	0.0
dmag_24__dmag_3621	0.40726	0.42441	3882.0	558.0	2.34096	GF_000060	0.4952	29.7116	40.0	0.0167	1581.0	dmag_24	dmag_3621	0.02941	0.0
dmag_24__dmag_3622	0.40572	0.42222	3882.0	558.0	2.36072	GF_000060	0.4775	63.5964	40.0	0.0075	1575.0	dmag_24	dmag_3622	0.02941	0.0
dmag_24__dmag_8060	0.45363	0.42533	3882.0	558.0	2.23577	GF_000060	0.5119	10.8154	40.0	0.0473	1761.0	dmag_24	dmag_8060	0.02941	0.0
dmag_11095__dmag_24	0.41808	0.42329	3882.0	558.0	2.45936	GF_000060	0.5448	8.4942	40.0	0.0641	1623.0	dmag_24	dmag_11095	0.02941	0.0
dmag_11238__dmag_16237	0.1677	0.47005	3882.0	558.0	2.52286	GF_000060	0.6723	60.2506	40.0	0.0112	651.0	dmag_11238	dmag_16237	0.02941	0.0
dmag_11238__dmag_8711	0.42504	0.42848	3882.0	558.0	2.59475	GF_000060	0.6686	59.9422	40.0	0.0112	1650.0	dmag_11238	dmag_8711	0.02941	0.0
dmag_11238__dmag_16217	0.42272	0.41316	3882.0	558.0	2.58785	GF_000060	0.6821	60.2821	40.0	0.0113	1641.0	dmag_11238	dmag_16217	0.02941	0.0
dmag_11238__dmag_6879	0.42427	0.41105	3882.0	558.0	2.54869	GF_000060	0.74	56.5729	40.0	0.0131	1647.0	dmag_11238	dmag_6879	0.02941	0.0
dmag_11238__dmag_15460	0.22566	0.4589	3882.0	558.0	2.68786	GF_000060	0.7025	59.2904	40.0	0.0118	876.0	dmag_11238	dmag_15460	0.02941	0.0
dmag_11238__dmag_6415	0.41267	0.42509	3882.0	558.0	2.64288	GF_000060	0.6749	49.3044	40.0	0.0137	1602.0	dmag_11238	dmag_6415	0.02941	0.0
dmag_11238__dmag_6414	0.41267	0.42447	3882.0	558.0	2.62348	GF_000060	0.6756	59.5753	40.0	0.0113	1602.0	dmag_11238	dmag_6414	0.02941	0.0
dmag_10018__dmag_11238	0.29985	0.44072	3882.0	558.0	2.69549	GF_000060	0.6771	61.0942	40.0	0.0111	1164.0	dmag_11238	dmag_10018	0.02941	0.0
dmag_11238__dmag_15461	0.43199	0.42099	3882.0	558.0	2.68364	GF_000060	0.677	60.9778	40.0	0.0111	1677.0	dmag_11238	dmag_15461	0.02941	0.0
dmag_11238__dmag_15123	0.23648	0.45861	3882.0	558.0	2.69265	GF_000060	0.6784	61.0752	40.0	0.0111	918.0	dmag_11238	dmag_15123	0.02941	0.0
dmag_11238__dmag_3808	0.41036	0.40427	3882.0	558.0	2.34372	GF_000060	0.5602	9.8178	40.0	0.0571	1593.0	dmag_11238	dmag_3808	0.02941	0.0
dmag_11238__dmag_4349	0.40804	0.4154	3882.0	558.0	2.3162	GF_000060	0.5726	59.0009	40.0	0.0097	1584.0	dmag_11238	dmag_4349	0.02941	0.0
dmag_11238__dmag_4375	0.40572	0.41651	3882.0	558.0	2.47778	GF_000060	0.5632	9.4685	40.0	0.0595	1575.0	dmag_11238	dmag_4375	0.02941	0.0
dmag_11238__dmag_3621	0.41422	0.41667	3882.0	558.0	2.33434	GF_000060	0.5791	6.6419	40.0	0.0872	1608.0	dmag_11238	dmag_3621	0.02941	0.0
dmag_11238__dmag_3622	0.41113	0.42356	3882.0	558.0	2.35409	GF_000060	0.6208	58.8174	40.0	0.0106	1596.0	dmag_11238	dmag_3622	0.02941	0.0
dmag_11238__dmag_8060	0.45518	0.39332	3882.0	558.0	2.22915	GF_000060	0.6671	58.7442	40.0	0.0114	1767.0	dmag_11238	dmag_8060	0.02941	0.0
dmag_11095__dmag_11238	0.41963	0.41743	3882.0	558.0	2.45273	GF_000060	0.716	57.1386	40.0	0.0125	1629.0	dmag_11238	dmag_11095	0.02941	0.0
dmag_1698__dmag_24	0.53323	0.41643	3882.0	558.0	2.25352	GF_000060	0.6013	66.5684	41.0	0.009	2070.0	dmag_1698	dmag_24	0.02632	0.0
dmag_11238__dmag_1698	0.43354	0.43197	3882.0	558.0	2.2469	GF_000060	0.6463	2.2792	41.0	0.2835	1683.0	dmag_1698	dmag_11238	0.02632	0.16667
dmag_16237__dmag_1698	0.16538	0.43614	3882.0	558.0	2.49872	GF_000060	0.7341	59.1963	41.0	0.0124	642.0	dmag_1698	dmag_16237	0.02632	0.0
dmag_1698__dmag_8711	0.39799	0.42136	3882.0	558.0	2.57062	GF_000060	0.6844	60.367	41.0	0.0113	1545.0	dmag_1698	dmag_8711	0.02632	0.0
dmag_16217__dmag_1698	0.39799	0.4123	3882.0	558.0	2.56372	GF_000060	0.7374	60.8205	41.0	0.0121	1545.0	dmag_1698	dmag_16217	0.02632	0.0
dmag_1698__dmag_6879	0.42195	0.41209	3882.0	558.0	2.52456	GF_000060	0.7173	61.0167	41.0	0.0118	1638.0	dmag_1698	dmag_6879	0.02632	0.0
dmag_15460__dmag_1698	0.22334	0.44291	3882.0	558.0	2.66372	GF_000060	0.6634	60.2754	41.0	0.011	867.0	dmag_1698	dmag_15460	0.02632	0.0
dmag_1698__dmag_6415	0.40031	0.41313	3882.0	558.0	2.61874	GF_000060	0.6422	61.3835	41.0	0.0105	1554.0	dmag_1698	dmag_6415	0.02632	0.0
dmag_1698__dmag_6414	0.40031	0.40991	3882.0	558.0	2.59935	GF_000060	0.6599	61.4251	41.0	0.0107	1554.0	dmag_1698	dmag_6414	0.02632	0.0
dmag_10018__dmag_1698	0.29366	0.41579	3882.0	558.0	2.67135	GF_000060	0.661	61.7941	41.0	0.0107	1140.0	dmag_1698	dmag_10018	0.02632	0.0
dmag_15461__dmag_1698	0.40108	0.41169	3882.0	558.0	2.6595	GF_000060	0.661	61.6985	41.0	0.0107	1557.0	dmag_1698	dmag_15461	0.02632	0.0
dmag_15123__dmag_1698	0.2357	0.43825	3882.0	558.0	2.66852	GF_000060	0.6754	61.2991	41.0	0.011	915.0	dmag_1698	dmag_15123	0.02632	0.0
dmag_1698__dmag_3808	0.4119	0.4015	3882.0	558.0	2.31958	GF_000060	0.5974	59.7738	41.0	0.01	1599.0	dmag_1698	dmag_3808	0.02632	0.0
dmag_1698__dmag_4349	0.42581	0.40895	3882.0	558.0	2.29206	GF_000060	0.629	58.7122	41.0	0.0107	1653.0	dmag_1698	dmag_4349	0.02632	0.0
dmag_1698__dmag_4375	0.40031	0.40991	3882.0	558.0	2.45364	GF_000060	0.6064	61.4164	41.0	0.0099	1554.0	dmag_1698	dmag_4375	0.02632	0.0
dmag_1698__dmag_3621	0.41036	0.42059	3882.0	558.0	2.3102	GF_000060	0.5793	60.7834	41.0	0.0095	1593.0	dmag_1698	dmag_3621	0.02632	0.0
dmag_1698__dmag_3622	0.40495	0.4313	3882.0	558.0	2.32996	GF_000060	0.5505	61.4678	41.0	0.009	1572.0	dmag_1698	dmag_3622	0.02632	0.0
dmag_1698__dmag_8060	0.43354	0.41414	3882.0	558.0	2.20501	GF_000060	0.6194	58.4068	41.0	0.0106	1683.0	dmag_1698	dmag_8060	0.02632	0.0
dmag_11095__dmag_1698	0.41499	0.39603	3882.0	558.0	2.4286	GF_000060	0.5764	60.0372	41.0	0.0096	1611.0	dmag_1698	dmag_11095	0.02632	0.0
dmag_24__dmag_3690	0.48764	0.39831	3882.0	558.0	2.42743	GF_000060	0.6444	63.3763	41.0	0.0102	1893.0	dmag_3690	dmag_24	0.02632	0.0
dmag_11238__dmag_3690	0.43199	0.40787	3882.0	558.0	2.42081	GF_000060	0.6025	3.385	41.0	0.178	1677.0	dmag_3690	dmag_11238	0.02632	0.16667
dmag_16237__dmag_3690	0.17079	0.43741	3882.0	558.0	2.67264	GF_000060	0.7798	62.7319	41.0	0.0124	663.0	dmag_3690	dmag_16237	0.02632	0.0
dmag_3690__dmag_8711	0.40108	0.40527	3882.0	558.0	2.74453	GF_000060	0.7454	62.2471	41.0	0.012	1557.0	dmag_3690	dmag_8711	0.02632	0.0
dmag_16217__dmag_3690	0.40108	0.40912	3882.0	558.0	2.73763	GF_000060	0.8037	60.8013	41.0	0.0132	1557.0	dmag_3690	dmag_16217	0.02632	0.0
dmag_3690__dmag_6879	0.42427	0.3898	3882.0	558.0	2.69847	GF_000060	0.872	64.5885	41.0	0.0135	1647.0	dmag_3690	dmag_6879	0.02632	0.0
dmag_15460__dmag_3690	0.22334	0.4406	3882.0	558.0	2.83764	GF_000060	0.7122	66.1793	41.0	0.0108	867.0	dmag_3690	dmag_15460	0.02632	0.0
dmag_3690__dmag_6415	0.39722	0.39494	3882.0	558.0	2.79266	GF_000060	0.7065	69.1085	41.0	0.0102	1542.0	dmag_3690	dmag_6415	0.02632	0.0
dmag_3690__dmag_6414	0.39722	0.393	3882.0	558.0	2.77326	GF_000060	0.7172	69.1472	41.0	0.0104	1542.0	dmag_3690	dmag_6414	0.02632	0.0
dmag_10018__dmag_3690	0.29289	0.40281	3882.0	558.0	2.84527	GF_000060	0.7266	4.6048	41.0	0.1578	1137.0	dmag_3690	dmag_10018	0.02632	0.16667
dmag_15461__dmag_3690	0.39722	0.39105	3882.0	558.0	2.83341	GF_000060	0.7256	4.797	41.0	0.1513	1542.0	dmag_3690	dmag_15461	0.02632	0.16667
dmag_15123__dmag_3690	0.23493	0.41996	3882.0	558.0	2.84243	GF_000060	0.7285	4.4403	41.0	0.1641	912.0	dmag_3690	dmag_15123	0.02632	0.16667
dmag_3690__dmag_3808	0.40263	0.41971	3882.0	558.0	2.4935	GF_000060	0.584	4.3193	41.0	0.1352	1563.0	dmag_3690	dmag_3808	0.02632	0.16667
dmag_3690__dmag_4349	0.41113	0.41416	3882.0	558.0	2.46597	GF_000060	0.5927	63.4112	41.0	0.0093	1596.0	dmag_3690	dmag_4349	0.02632	0.0
dmag_3690__dmag_4375	0.39722	0.41829	3882.0	558.0	2.62755	GF_000060	0.5871	64.8123	41.0	0.0091	1542.0	dmag_3690	dmag_4375	0.02632	0.0
dmag_3621__dmag_3690	0.40495	0.41476	3882.0	558.0	2.48412	GF_000060	0.6539	62.5494	41.0	0.0105	1572.0	dmag_3690	dmag_3621	0.02632	0.0
dmag_3622__dmag_3690	0.39876	0.41667	3882.0	558.0	2.50387	GF_000060	0.5624	64.6095	41.0	0.0087	1548.0	dmag_3690	dmag_3622	0.02632	0.0
dmag_3690__dmag_8060	0.42736	0.40325	3882.0	558.0	2.37893	GF_000060	0.5967	61.9163	41.0	0.0096	1659.0	dmag_3690	dmag_8060	0.02632	0.0
dmag_11095__dmag_3690	0.41577	0.40768	3882.0	558.0	2.60251	GF_000060	0.6093	62.123	41.0	0.0098	1614.0	dmag_3690	dmag_11095	0.02632	0.0
dmag_1698__dmag_3807	0.39799	0.38252	3882.0	558.0	2.86885	GF_000060	0.7247	63.0142	42.0	0.0115	1545.0	dmag_3807	dmag_1698	0.04762	0.0
dmag_3690__dmag_3807	0.37558	0.37723	3882.0	558.0	3.04277	GF_000060	0.7874	63.5348	42.0	0.0124	1458.0	dmag_3807	dmag_3690	0.04762	0.0
dmag_24__dmag_3807	0.39876	0.3624	3882.0	558.0	3.32858	GF_000060	0.7193	63.9641	42.0	0.0112	1548.0	dmag_3807	dmag_24	0.04762	0.0
dmag_11238__dmag_3807	0.36399	0.3673	3882.0	558.0	3.32195	GF_000060	0.8312	58.1958	42.0	0.0143	1413.0	dmag_3807	dmag_11238	0.04762	0.0
dmag_16237__dmag_3807	0.16461	0.41628	3882.0	558.0	3.57378	GF_000060	0.7712	65.2662	42.0	0.0118	639.0	dmag_3807	dmag_16237	0.04762	0.0
dmag_3807__dmag_8711	0.36399	0.36093	3882.0	558.0	3.64568	GF_000060	0.7892	62.6936	42.0	0.0126	1413.0	dmag_3807	dmag_8711	0.04762	0.0
dmag_16217__dmag_3807	0.36399	0.3673	3882.0	558.0	3.63878	GF_000060	0.7763	63.6821	42.0	0.0122	1413.0	dmag_3807	dmag_16217	0.04762	0.0
dmag_3807__dmag_6879	0.37172	0.37076	3882.0	558.0	3.59962	GF_000060	0.8	59.9058	42.0	0.0134	1443.0	dmag_3807	dmag_6879	0.04762	0.0
dmag_15460__dmag_3807	0.2187	0.39223	3882.0	558.0	3.73878	GF_000060	0.793	65.9892	42.0	0.012	849.0	dmag_3807	dmag_15460	0.04762	0.0
dmag_3807__dmag_6415	0.36321	0.36738	3882.0	558.0	3.6938	GF_000060	0.8053	66.462	42.0	0.0121	1410.0	dmag_3807	dmag_6415	0.04762	0.0
dmag_3807__dmag_6414	0.36321	0.37021	3882.0	558.0	3.67441	GF_000060	0.8	65.4666	42.0	0.0122	1410.0	dmag_3807	dmag_6414	0.04762	0.0
dmag_10018__dmag_3807	0.28362	0.36785	3882.0	558.0	3.74641	GF_000060	0.8019	66.1262	42.0	0.0121	1101.0	dmag_3807	dmag_10018	0.04762	0.0
dmag_15461__dmag_3807	0.36399	0.35669	3882.0	558.0	3.73456	GF_000060	0.802	65.7654	42.0	0.0122	1413.0	dmag_3807	dmag_15461	0.04762	0.0
dmag_15123__dmag_3807	0.23029	0.37248	3882.0	558.0	3.74358	GF_000060	0.8125	65.6529	42.0	0.0124	894.0	dmag_3807	dmag_15123	0.04762	0.0
dmag_3807__dmag_3808	0.36476	0.36723	3882.0	558.0	3.39464	GF_000060	0.7104	62.8177	42.0	0.0113	1416.0	dmag_3807	dmag_3808	0.04762	0.0
dmag_3807__dmag_4349	0.35703	0.3658	3882.0	558.0	3.36712	GF_000060	0.7132	62.5487	42.0	0.0114	1386.0	dmag_3807	dmag_4349	0.04762	0.0
dmag_3807__dmag_4375	0.35781	0.38805	3882.0	558.0	3.5287	GF_000060	0.6605	66.4606	42.0	0.0099	1389.0	dmag_3807	dmag_4375	0.04762	0.0
dmag_3621__dmag_3807	0.35858	0.39009	3882.0	558.0	3.38526	GF_000060	0.7576	57.1875	42.0	0.0132	1392.0	dmag_3807	dmag_3621	0.04762	0.0
dmag_3622__dmag_3807	0.35781	0.39957	3882.0	558.0	3.40502	GF_000060	0.6742	59.3203	42.0	0.0114	1389.0	dmag_3807	dmag_3622	0.04762	0.0
dmag_3807__dmag_8060	0.37867	0.35442	3882.0	558.0	3.28007	GF_000060	0.8041	2.7203	42.0	0.2956	1470.0	dmag_3807	dmag_8060	0.04762	1.0
dmag_11095__dmag_3807	0.35858	0.36638	3882.0	558.0	3.50366	GF_000060	0.7263	62.1891	42.0	0.0117	1392.0	dmag_3807	dmag_11095	0.04762	0.0
dmag_10841__dmag_6380	0.44886	0.39321	2493.0	339.0	1.94666	GF_000391	0.6807	4.8158	7.0	0.1414	1119.0	dmag_10841	dmag_6380	1.0	1.0
dmag_14662__dmag_14850	0.3225	0.97139	2493.0	339.0	0.07821	GF_000391	0.0129	0.01	8.0	1.2937	804.0	dmag_14662	dmag_14850	1.0	1.0
dmag_12609__dmag_14662	0.34176	0.94014	2493.0	339.0	0.14957	GF_000391	0.0706	0.0564	9.0	1.2524	852.0	dmag_12609	dmag_14662	0.5	0.5
dmag_12609__dmag_14850	0.36342	0.85541	2493.0	339.0	0.22778	GF_000391	0.0884	0.0369	9.0	2.3941	906.0	dmag_12609	dmag_14850	0.5	0.5
dmag_12609__dmag_13407	0.50421	0.47653	2493.0	339.0	1.24908	GF_000391	0.8799	62.7837	10.0	0.014	1257.0	dmag_13407	dmag_12609	0.33333	0.0
dmag_13407__dmag_14662	0.33935	0.46572	2493.0	339.0	1.23555	GF_000391	0.8748	62.5512	10.0	0.014	846.0	dmag_13407	dmag_14662	0.33333	0.0
dmag_13407__dmag_14850	0.38026	0.46835	2493.0	339.0	1.31376	GF_000391	0.9144	61.5217	10.0	0.0149	948.0	dmag_13407	dmag_14850	0.33333	0.0
dmag_13407__dmag_13543	0.30686	0.44314	2493.0	339.0	1.54031	GF_000391	1.14	71.0688	11.0	0.016	765.0	dmag_13543	dmag_13407	0.25	0.0
dmag_12609__dmag_13543	0.27196	0.40118	2493.0	339.0	2.04187	GF_000391	1.7241	7.2045	11.0	0.2393	678.0	dmag_13543	dmag_12609	0.25	0.0
dmag_13543__dmag_14662	0.26354	0.40639	2493.0	339.0	2.02834	GF_000391	1.704	11.2752	11.0	0.1511	657.0	dmag_13543	dmag_14662	0.25	0.0
dmag_13543__dmag_14850	0.26715	0.41892	2493.0	339.0	2.10655	GF_000391	8.4269	35.4222	11.0	0.2379	666.0	dmag_13543	dmag_14850	0.25	0.0
dmag_10841__dmag_13543	0.30566	0.40026	2493.0	339.0	2.18043	GF_000391	2.4428	2.2006	12.0	1.1101	762.0	dmag_10841	dmag_13543	0.1	0.5
dmag_10841__dmag_13407	0.54031	0.39198	2493.0	339.0	1.82405	GF_000391	1.0289	25.5498	12.0	0.0403	1347.0	dmag_10841	dmag_13407	0.1	0.0
dmag_10841__dmag_12609	0.51865	0.35112	2493.0	339.0	2.32561	GF_000391	1.4123	67.6779	12.0	0.0209	1293.0	dmag_10841	dmag_12609	0.1	0.0
dmag_10841__dmag_14662	0.32371	0.37423	2493.0	339.0	2.31209	GF_000391	1.4182	70.559	12.0	0.0201	807.0	dmag_10841	dmag_14662	0.1	0.0
dmag_10841__dmag_14850	0.36582	0.37281	2493.0	339.0	2.3903	GF_000391	1.4941	70.0429	12.0	0.0213	912.0	dmag_10841	dmag_14850	0.1	0.0
dmag_13543__dmag_6380	0.16125	0.33831	2493.0	339.0	2.1131	GF_000391	1.7523	2.8999	12.0	0.6043	402.0	dmag_6380	dmag_13543	0.1	0.5
dmag_13407__dmag_6380	0.41998	0.41452	2493.0	339.0	1.75672	GF_000391	0.9763	68.6338	12.0	0.0142	1047.0	dmag_6380	dmag_13407	0.1	0.0
dmag_12609__dmag_6380	0.41757	0.37272	2493.0	339.0	2.25828	GF_000391	1.1336	66.9341	12.0	0.0169	1041.0	dmag_6380	dmag_12609	0.1	0.0
dmag_14662__dmag_6380	0.2154	0.35196	2493.0	339.0	2.24475	GF_000391	1.1579	68.1178	12.0	0.017	537.0	dmag_6380	dmag_14662	0.1	0.0
dmag_14850__dmag_6380	0.25632	0.35211	2493.0	339.0	2.32296	GF_000391	1.1894	67.7416	12.0	0.0176	639.0	dmag_6380	dmag_14850	0.1	0.0
dmag_1926__dmag_8904	0.83628	0.93298	678.0	567.0	0.10131	GF_001354	0.0624	0.1042	2.0	0.5991	567.0	dmag_1926	dmag_8904	1.0	1.0
dmag_10534__dmag_8607	1.0	0.99456	1470.0	1470.0	0.006	GF_001836	0.0029	0.0121	2.0	0.2396	1470.0	dmag_8607	dmag_10534	1.0	1.0
dmag_13890__dmag_13894	0.64865	0.99392	1776.0	432.0	0.00257	GF_000352	0.0034	0.031	7.0	0.1105	1152.0	dmag_13890	dmag_13894	1.0	1.0
dmag_13890__dmag_13990	0.24324	0.98611	1776.0	432.0	0.00339	GF_000352	0.0001	0.0502	8.0	0.001	432.0	dmag_13990	dmag_13890	0.5	0.5
dmag_13894__dmag_13990	0.24324	0.99306	1776.0	432.0	0.00596	GF_000352	0.0033	0.0161	8.0	0.2076	432.0	dmag_13990	dmag_13894	0.5	0.5
dmag_13841__dmag_14669	0.86993	0.99029	1776.0	432.0	0.01885	GF_000352	0.0036	0.0139	9.0	0.2575	1545.0	dmag_13841	dmag_14669	1.0	1.0
dmag_13841__dmag_13955	0.41385	0.99184	1776.0	432.0	0.02289	GF_000352	0.0101	0.0239	10.0	0.4246	735.0	dmag_13955	dmag_13841	0.5	0.5
dmag_13955__dmag_14669	0.41385	0.98776	1776.0	432.0	0.01982	GF_000352	0.0068	0.0399	10.0	0.1695	735.0	dmag_13955	dmag_14669	0.5	0.5
dmag_13955__dmag_13990	0.24324	0.98148	1776.0	432.0	0.02721	GF_000352	0.0066	0.0502	11.0	0.1324	432.0	dmag_13990	dmag_13955	0.11111	0.11111
dmag_13841__dmag_13990	0.25169	0.9821	1776.0	432.0	0.0338	GF_000352	0.0034	0.0235	11.0	0.1443	447.0	dmag_13990	dmag_13841	0.11111	0.11111
dmag_13990__dmag_14669	0.25169	0.97987	1776.0	432.0	0.03073	GF_000352	0.0	0.0392	11.0	0.001	447.0	dmag_13990	dmag_14669	0.11111	0.11111
dmag_13890__dmag_13955	0.41385	0.98912	1776.0	432.0	0.02382	GF_000352	0.0066	0.0503	11.0	0.132	735.0	dmag_13890	dmag_13955	0.11111	0.11111
dmag_13841__dmag_13890	0.64865	0.98958	1776.0	432.0	0.03041	GF_000352	0.0034	0.0235	11.0	0.144	1152.0	dmag_13890	dmag_13841	0.11111	0.11111
dmag_13890__dmag_14669	0.64865	0.99045	1776.0	432.0	0.02734	GF_000352	0.0	0.0247	11.0	0.001	1152.0	dmag_13890	dmag_14669	0.11111	0.11111
dmag_13894__dmag_13955	0.41385	0.99048	1776.0	432.0	0.02639	GF_000352	0.0102	0.0315	11.0	0.3245	735.0	dmag_13894	dmag_13955	0.11111	0.11111
dmag_13841__dmag_13894	0.64865	0.99219	1776.0	432.0	0.03298	GF_000352	0.0072	0.0069	11.0	1.0461	1152.0	dmag_13894	dmag_13841	0.11111	0.11111
dmag_13894__dmag_14669	0.64865	0.99132	1776.0	432.0	0.02991	GF_000352	0.0036	0.0211	11.0	0.1698	1152.0	dmag_13894	dmag_14669	0.11111	0.11111
dmag_13990__dmag_1909	0.25169	0.97539	1776.0	432.0	0.04624	GF_000352	0.0034	0.0385	12.0	0.0894	447.0	dmag_1909	dmag_13990	0.16667	0.16667
dmag_13890__dmag_1909	0.64865	0.99392	1776.0	432.0	0.04285	GF_000352	0.0032	0.0085	12.0	0.3814	1152.0	dmag_1909	dmag_13890	0.16667	0.16667
dmag_13894__dmag_1909	0.64865	0.99306	1776.0	432.0	0.04542	GF_000352	0.0072	0.0211	12.0	0.3412	1152.0	dmag_1909	dmag_13894	0.16667	0.16667
dmag_13955__dmag_1909	0.41385	0.98776	1776.0	432.0	0.05835	GF_000352	0.0103	0.0393	12.0	0.2617	735.0	dmag_1909	dmag_13955	0.16667	0.16667
dmag_13841__dmag_1909	0.86824	0.94942	1776.0	432.0	0.06494	GF_000352	0.0072	0.0139	12.0	0.5172	1542.0	dmag_1909	dmag_13841	0.16667	0.16667
dmag_14669__dmag_1909	0.86824	0.94877	1776.0	432.0	0.06187	GF_000352	0.0036	0.014	12.0	0.2556	1542.0	dmag_1909	dmag_14669	0.16667	0.16667
dmag_13909__dmag_13910	0.95956	0.98382	2448.0	2349.0	0.02827	GF_002008	0.0126	0.0277	2.0	0.4557	2349.0	dmag_13909	dmag_13910	1.0	1.0
dmag_11383__dmag_945	1.0	0.99916	1194.0	1194.0	0.00245	GF_001253	0.0012	0.0	2.0	99.0	1194.0	dmag_945	dmag_11383	1.0	0.0
dmag_10100__dmag_13202	0.6082	0.88265	1317.0	573.0	0.16527	GF_000627	0.011	0.0179	4.0	0.6137	801.0	dmag_10100	dmag_13202	1.0	1.0
dmag_13118__dmag_16832	0.77221	0.98525	1317.0	573.0	0.0328	GF_000627	0.0233	0.0157	5.0	1.4848	1017.0	dmag_13118	dmag_16832	1.0	1.0
dmag_10100__dmag_13118	0.89294	0.73384	1317.0	573.0	0.45032	GF_000627	0.2472	0.856	6.0	0.2888	1176.0	dmag_10100	dmag_13118	0.25	0.25
dmag_10100__dmag_16832	0.74943	0.7305	1317.0	573.0	0.47681	GF_000627	0.2594	0.9145	6.0	0.2836	987.0	dmag_10100	dmag_16832	0.25	0.25
dmag_13118__dmag_13202	0.55581	0.69536	1317.0	573.0	0.55738	GF_000627	0.2464	0.8951	6.0	0.2753	732.0	dmag_13202	dmag_13118	0.25	0.25
dmag_13202__dmag_16832	0.43508	0.71728	1317.0	573.0	0.58387	GF_000627	0.2586	0.9568	6.0	0.2703	573.0	dmag_13202	dmag_16832	0.25	0.25
dmag_1581__dmag_2076	0.9129	0.61955	930.0	849.0	0.62025	GF_001308	0.3377	2.554	2.0	0.1322	849.0	dmag_1581	dmag_2076	1.0	1.0
dmag_10625__dmag_16677	0.67857	0.5636	672.0	456.0	1.03824	GF_001931	0.5527	4.7678	2.0	0.1159	456.0	dmag_10625	dmag_16677	1.0	1.0
dmag_13246__dmag_8871	0.33859	0.62007	2472.0	792.0	0.58806	GF_000612	0.3347	3.5646	4.0	0.0939	837.0	dmag_8871	dmag_13246	1.0	1.0
dmag_11650__dmag_9159	0.97937	0.99876	2472.0	792.0	0.0037	GF_000612	0.0018	0.0	5.0	99.0	2421.0	dmag_9159	dmag_11650	1.0	0.0
dmag_8871__dmag_9159	0.62621	0.51486	2472.0	792.0	0.99982	GF_000612	0.6219	73.3666	6.0	0.0085	1548.0	dmag_8871	dmag_9159	0.25	0.0
dmag_11650__dmag_8871	0.62621	0.51486	2472.0	792.0	1.00352	GF_000612	0.6277	73.1593	6.0	0.0086	1548.0	dmag_8871	dmag_11650	0.25	0.0
dmag_13246__dmag_9159	0.32403	0.48689	2472.0	792.0	1.11514	GF_000612	0.6574	77.464	6.0	0.0085	801.0	dmag_13246	dmag_9159	0.25	0.0
dmag_11650__dmag_13246	0.32403	0.48564	2472.0	792.0	1.11883	GF_000612	0.6638	77.2158	6.0	0.0086	801.0	dmag_13246	dmag_11650	0.25	0.0
dmag_10760__dmag_988	0.8959	0.99178	951.0	438.0	0.01017	GF_000863	0.0067	0.0001	3.0	99.0	852.0	dmag_988	dmag_10760	1.0	0.0
dmag_7470__dmag_988	0.46057	0.55479	951.0	438.0	0.9711	GF_000863	0.5082	4.381	4.0	0.116	438.0	dmag_7470	dmag_988	0.5	0.5
dmag_10760__dmag_7470	0.46057	0.55251	951.0	438.0	0.98127	GF_000863	0.5194	4.3585	4.0	0.1192	438.0	dmag_7470	dmag_10760	0.5	0.5
dmag_14693__dmag_4532	0.88588	0.67249	1551.0	1326.0	0.47286	GF_000723	0.2168	2.4578	4.0	0.0882	1374.0	dmag_4532	dmag_14693	1.0	1.0
dmag_14663__dmag_14671	0.90716	0.66667	1551.0	1326.0	0.48672	GF_000723	0.1979	8.3578	5.0	0.0237	1407.0	dmag_14663	dmag_14671	1.0	0.0
dmag_14663__dmag_4532	0.92263	0.64151	1551.0	1326.0	0.5357	GF_000723	0.207	5.7593	6.0	0.0359	1431.0	dmag_4532	dmag_14663	0.25	0.0
dmag_14671__dmag_4532	0.88201	0.66082	1551.0	1326.0	0.57006	GF_000723	0.2281	3.575	6.0	0.0638	1368.0	dmag_4532	dmag_14671	0.25	0.33333
dmag_14663__dmag_14693	0.90329	0.65382	1551.0	1326.0	0.59616	GF_000723	0.2337	3.3256	6.0	0.0703	1401.0	dmag_14693	dmag_14663	0.25	0.33333
dmag_14671__dmag_14693	0.88395	0.64916	1551.0	1326.0	0.63052	GF_000723	0.2512	3.1538	6.0	0.0796	1371.0	dmag_14693	dmag_14671	0.25	0.33333
dmag_7730__dmag_8804	0.9505	0.96875	303.0	252.0	0.01084	GF_001095	0.0001	0.0983	3.0	0.001	288.0	dmag_7730	dmag_8804	1.0	1.0
dmag_7730__dmag_8616	0.88119	0.74532	303.0	252.0	0.3623	GF_001095	0.1785	1.1618	4.0	0.1536	267.0	dmag_8616	dmag_7730	0.5	0.5
dmag_8616__dmag_8804	0.83168	0.7619	303.0	252.0	0.35147	GF_001095	0.174	1.0569	4.0	0.1646	252.0	dmag_8616	dmag_8804	0.5	0.5
dmag_16025__dmag_7345	0.68399	0.61928	3579.0	2448.0	0.6006	GF_001752	0.3696	1.6426	2.0	0.225	2448.0	dmag_7345	dmag_16025	1.0	1.0
dmag_10419__dmag_8752	0.87379	0.61019	2472.0	2100.0	0.71165	GF_000758	0.3313	3.1182	4.0	0.1062	2160.0	dmag_8752	dmag_10419	1.0	1.0
dmag_8470__dmag_8752	0.86893	0.59637	2472.0	2100.0	0.80836	GF_000758	0.3541	7.4734	5.0	0.0474	2148.0	dmag_8470	dmag_8752	0.5	0.0
dmag_10419__dmag_8470	0.875	0.64817	2472.0	2100.0	0.48923	GF_000758	0.2335	62.5679	5.0	0.0037	2163.0	dmag_8470	dmag_10419	0.5	0.0
dmag_8070__dmag_8470	0.86772	0.44242	2472.0	2100.0	1.62065	GF_000758	0.741	62.815	6.0	0.0118	2145.0	dmag_8070	dmag_8470	0.33333	0.0
dmag_8070__dmag_8752	0.87015	0.44491	2472.0	2100.0	1.96797	GF_000758	0.8007	11.4494	6.0	0.0699	2151.0	dmag_8070	dmag_8752	0.33333	0.0
dmag_10419__dmag_8070	0.87257	0.46175	2472.0	2100.0	1.64883	GF_000758	0.7327	14.5692	6.0	0.0503	2157.0	dmag_8070	dmag_10419	0.33333	0.0
dmag_11100__dmag_9313	1.0	0.99681	939.0	939.0	0.00317	GF_001879	0.0013	0.0135	2.0	0.0952	939.0	dmag_9313	dmag_11100	1.0	1.0
dmag_12805__dmag_12942	0.78027	1.0	669.0	453.0	0.0	GF_000680	0.0	0.0	4.0	0.001	522.0	dmag_12805	dmag_12942	1.0	0.0
dmag_12805__dmag_7053	0.68161	0.5636	669.0	453.0	0.83985	GF_000680	0.4095	73.6664	5.0	0.0056	456.0	dmag_12805	dmag_7053	0.5	0.0
dmag_12942__dmag_7053	0.68161	0.5636	669.0	453.0	0.83985	GF_000680	0.4094	73.6666	5.0	0.0056	456.0	dmag_12942	dmag_7053	0.5	0.0
dmag_12805__dmag_2287	0.75785	0.50099	669.0	453.0	1.23967	GF_000680	0.6053	66.8069	6.0	0.0091	507.0	dmag_2287	dmag_12805	0.33333	0.0
dmag_12942__dmag_2287	0.75785	0.50099	669.0	453.0	1.23967	GF_000680	0.6053	66.8069	6.0	0.0091	507.0	dmag_2287	dmag_12942	0.33333	0.0
dmag_2287__dmag_7053	0.67713	0.49448	669.0	453.0	1.36821	GF_000680	0.6253	70.1393	6.0	0.0089	453.0	dmag_2287	dmag_7053	0.33333	0.0
dmag_13675__dmag_15956	1.0	1.0	300.0	300.0	0.0	GF_001139	0.0	0.0	3.0	0.0189	300.0	dmag_13675	dmag_15956	1.0	0.0
dmag_10066__dmag_13675	1.0	1.0	300.0	300.0	0.0	GF_001139	0.0	0.0	4.0	0.001	300.0	dmag_10066	dmag_13675	0.5	0.0
dmag_10066__dmag_15956	1.0	1.0	300.0	300.0	0.0	GF_001139	0.0	0.0	4.0	0.0196	300.0	dmag_10066	dmag_15956	0.5	0.0
dmag_15409__dmag_6727	1.0	0.99749	399.0	399.0	0.0	GF_001712	0.0	0.0083	2.0	0.001	399.0	dmag_6727	dmag_15409	1.0	1.0
dmag_16459__dmag_16526	1.0	0.99558	678.0	678.0	0.00447	GF_002048	0.0018	0.0189	2.0	0.0938	678.0	dmag_16459	dmag_16526	1.0	1.0
dmag_12201__dmag_8932	0.40146	0.60848	2055.0	648.0	0.7346	GF_000360	0.3982	1.8069	7.0	0.2204	825.0	dmag_12201	dmag_8932	1.0	1.0
dmag_2907__dmag_2908	0.35328	0.84298	2055.0	648.0	0.28466	GF_000360	0.128	0.322	8.0	0.3975	726.0	dmag_2907	dmag_2908	1.0	1.0
dmag_12761__dmag_2899	0.50803	0.76341	2055.0	648.0	0.46845	GF_000360	0.1756	0.2518	9.0	0.6973	1044.0	dmag_2899	dmag_12761	1.0	1.0
dmag_12764__dmag_2899	0.4438	0.75768	2055.0	648.0	0.45292	GF_000360	0.21	0.4791	10.0	0.4384	912.0	dmag_12764	dmag_2899	0.5	0.5
dmag_12761__dmag_12764	0.45255	0.69462	2055.0	648.0	0.73339	GF_000360	0.337	0.4928	10.0	0.6839	930.0	dmag_12764	dmag_12761	0.5	0.5
dmag_12764__dmag_2907	0.38248	0.57379	2055.0	648.0	1.07102	GF_000360	0.4273	1.906	11.0	0.2242	786.0	dmag_2907	dmag_12764	0.16667	0.16667
dmag_2899__dmag_2907	0.39562	0.56581	2055.0	648.0	0.97954	GF_000360	0.4426	1.7568	11.0	0.252	813.0	dmag_2907	dmag_2899	0.16667	0.16667
dmag_12761__dmag_2907	0.39708	0.52941	2055.0	648.0	1.26001	GF_000360	0.5943	1.4571	11.0	0.4079	816.0	dmag_2907	dmag_12761	0.16667	0.16667
dmag_12764__dmag_2908	0.34599	0.55274	2055.0	648.0	1.17671	GF_000360	0.4775	1.8549	11.0	0.2574	711.0	dmag_2908	dmag_12764	0.16667	0.16667
dmag_2899__dmag_2908	0.35474	0.55556	2055.0	648.0	1.08524	GF_000360	0.4758	1.7844	11.0	0.2667	729.0	dmag_2908	dmag_2899	0.16667	0.16667
dmag_12761__dmag_2908	0.35474	0.50892	2055.0	648.0	1.36571	GF_000360	0.6461	1.6919	11.0	0.3819	729.0	dmag_2908	dmag_12761	0.16667	0.16667
dmag_12201__dmag_2907	0.37518	0.49157	2055.0	648.0	1.42572	GF_000360	0.7604	2.5271	12.0	0.3009	771.0	dmag_12201	dmag_2907	0.1	0.2
dmag_12201__dmag_2908	0.33285	0.45906	2055.0	648.0	1.53141	GF_000360	0.791	2.7367	12.0	0.289	684.0	dmag_12201	dmag_2908	0.1	0.2
dmag_12201__dmag_12764	0.40876	0.47738	2055.0	648.0	1.31053	GF_000360	0.6817	57.4467	12.0	0.0119	840.0	dmag_12201	dmag_12764	0.1	0.0
dmag_12201__dmag_2899	0.41606	0.49942	2055.0	648.0	1.21906	GF_000360	0.5971	57.8671	12.0	0.0103	855.0	dmag_12201	dmag_2899	0.1	0.0
dmag_12201__dmag_12761	0.42336	0.47011	2055.0	648.0	1.49953	GF_000360	0.7075	58.0298	12.0	0.0122	870.0	dmag_12201	dmag_12761	0.1	0.0
dmag_2907__dmag_8932	0.36788	0.4881	2055.0	648.0	1.45129	GF_000360	0.7711	2.5388	12.0	0.3037	756.0	dmag_8932	dmag_2907	0.1	0.2
dmag_2908__dmag_8932	0.33723	0.45022	2055.0	648.0	1.55699	GF_000360	0.7779	3.277	12.0	0.2374	693.0	dmag_8932	dmag_2908	0.1	0.2
dmag_12764__dmag_8932	0.40438	0.48977	2055.0	648.0	1.33611	GF_000360	0.768	2.4493	12.0	0.3136	831.0	dmag_8932	dmag_12764	0.1	0.2
dmag_2899__dmag_8932	0.41168	0.52246	2055.0	648.0	1.24463	GF_000360	0.5996	58.0386	12.0	0.0103	846.0	dmag_8932	dmag_2899	0.1	0.0
dmag_12761__dmag_8932	0.41168	0.48936	2055.0	648.0	1.5251	GF_000360	0.6882	59.8321	12.0	0.0115	846.0	dmag_8932	dmag_12761	0.1	0.0
dmag_12974__dmag_769	0.89169	0.63183	1191.0	1056.0	0.47418	GF_000509	0.2519	71.1754	5.0	0.0035	1062.0	dmag_769	dmag_12974	1.0	0.0
dmag_5572__dmag_769	0.88665	0.5142	1191.0	1056.0	1.43545	GF_000509	0.5641	82.4138	6.0	0.0068	1056.0	dmag_5572	dmag_769	0.5	0.0
dmag_12974__dmag_5572	0.89169	0.48964	1191.0	1056.0	1.47857	GF_000509	0.594	68.7005	6.0	0.0086	1062.0	dmag_5572	dmag_12974	0.5	0.0
dmag_13400__dmag_2186	0.90932	0.5097	1191.0	1056.0	1.19269	GF_000509	0.5313	26.1506	7.0	0.0203	1083.0	dmag_13400	dmag_2186	1.0	0.0
dmag_13400__dmag_5572	0.9068	0.5	1191.0	1056.0	1.38129	GF_000509	0.5741	71.4964	8.0	0.008	1080.0	dmag_5572	dmag_13400	0.16667	0.0
dmag_2186__dmag_5572	0.90176	0.46182	1191.0	1056.0	1.69699	GF_000509	0.654	68.2105	8.0	0.0096	1074.0	dmag_5572	dmag_2186	0.16667	0.0
dmag_13400__dmag_769	0.88665	0.52462	1191.0	1056.0	1.23227	GF_000509	0.5205	24.2263	8.0	0.0215	1056.0	dmag_769	dmag_13400	0.16667	0.0
dmag_2186__dmag_769	0.89169	0.48117	1191.0	1056.0	1.54797	GF_000509	0.6488	35.3086	8.0	0.0184	1062.0	dmag_769	dmag_2186	0.16667	0.0
dmag_12974__dmag_13400	0.88917	0.50331	1191.0	1056.0	1.2754	GF_000509	0.5125	67.3372	8.0	0.0076	1059.0	dmag_12974	dmag_13400	0.16667	0.0
dmag_12974__dmag_2186	0.89421	0.48075	1191.0	1056.0	1.59109	GF_000509	0.6567	44.4333	8.0	0.0148	1065.0	dmag_12974	dmag_2186	0.16667	0.0
dmag_13174__dmag_3637	0.30392	0.98925	1836.0	483.0	0.01405	GF_000559	0.006	0.0221	5.0	0.27	558.0	dmag_3637	dmag_13174	1.0	1.0
dmag_13436__dmag_3637	0.89052	0.6055	1836.0	483.0	0.83358	GF_000559	0.4439	29.285	6.0	0.0152	1635.0	dmag_3637	dmag_13436	0.5	0.0
dmag_13174__dmag_13436	0.30065	0.57246	1836.0	483.0	0.81954	GF_000559	0.4329	31.0718	6.0	0.0139	552.0	dmag_13174	dmag_13436	0.5	0.0
dmag_3635__dmag_3637	0.87092	0.60725	1836.0	483.0	0.87933	GF_000559	0.4347	2.2364	7.0	0.1944	1599.0	dmag_3635	dmag_3637	0.33333	0.33333
dmag_13174__dmag_3635	0.28431	0.58812	1836.0	483.0	0.86528	GF_000559	0.4302	2.3454	7.0	0.1834	522.0	dmag_3635	dmag_13174	0.33333	0.33333
dmag_13436__dmag_3635	0.90523	0.62696	1836.0	483.0	0.73031	GF_000559	0.2745	1.7732	7.0	0.1548	1662.0	dmag_3635	dmag_13436	0.33333	0.33333
dmag_3574__dmag_3635	0.83824	0.50747	1836.0	483.0	1.38012	GF_000559	0.5502	3.152	8.0	0.1746	1539.0	dmag_3574	dmag_3635	0.25	0.25
dmag_3574__dmag_3637	0.81373	0.50201	1836.0	483.0	1.63781	GF_000559	0.7555	1.9911	8.0	0.3794	1494.0	dmag_3574	dmag_3637	0.25	0.25
dmag_13174__dmag_3574	0.28105	0.4845	1836.0	483.0	1.62376	GF_000559	0.7491	2.1309	8.0	0.3515	516.0	dmag_3574	dmag_13174	0.25	0.25
dmag_13436__dmag_3574	0.83497	0.51402	1836.0	483.0	1.48879	GF_000559	0.6318	2.9931	8.0	0.2111	1533.0	dmag_3574	dmag_13436	0.25	0.25
dmag_12934__dmag_9023	0.74926	0.99606	1017.0	762.0	0.00774	GF_001863	0.0031	0.0087	2.0	0.3602	762.0	dmag_9023	dmag_12934	1.0	1.0
dmag_16334__dmag_8575	0.92081	0.62957	1932.0	1767.0	0.59012	GF_000450	0.2724	5.8247	6.0	0.0468	1779.0	dmag_8575	dmag_16334	1.0	0.0
dmag_16350__dmag_8105	0.96118	0.76737	1932.0	1767.0	0.18221	GF_000450	0.0841	1.6953	7.0	0.0496	1857.0	dmag_16350	dmag_8105	1.0	1.0
dmag_15142__dmag_15143	0.95031	0.69771	1932.0	1767.0	0.36776	GF_000450	0.1644	2.161	8.0	0.0761	1836.0	dmag_15143	dmag_15142	1.0	1.0
dmag_15143__dmag_16350	0.94876	0.60775	1932.0	1767.0	0.71337	GF_000450	0.2966	18.2064	9.0	0.0163	1833.0	dmag_16350	dmag_15143	0.25	0.0
dmag_15142__dmag_16350	0.95497	0.61355	1932.0	1767.0	0.68952	GF_000450	0.2555	67.9699	9.0	0.0038	1845.0	dmag_16350	dmag_15142	0.25	0.0
dmag_15143__dmag_8105	0.94876	0.61157	1932.0	1767.0	0.69595	GF_000450	0.2808	67.6453	9.0	0.0042	1833.0	dmag_8105	dmag_15143	0.25	0.0
dmag_15142__dmag_8105	0.95497	0.61572	1932.0	1767.0	0.6721	GF_000450	0.2612	70.4772	9.0	0.0037	1845.0	dmag_8105	dmag_15142	0.25	0.0
dmag_16350__dmag_8575	0.92236	0.61111	1932.0	1767.0	0.7698	GF_000450	0.3131	66.1113	10.0	0.0047	1782.0	dmag_8575	dmag_16350	0.125	0.0
dmag_8105__dmag_8575	0.92236	0.61504	1932.0	1767.0	0.75238	GF_000450	0.3066	72.4898	10.0	0.0042	1782.0	dmag_8575	dmag_8105	0.125	0.0
dmag_15143__dmag_8575	0.91925	0.57883	1932.0	1767.0	0.86981	GF_000450	0.35	65.7486	10.0	0.0053	1776.0	dmag_8575	dmag_15143	0.125	0.0
dmag_15142__dmag_8575	0.93478	0.58029	1932.0	1767.0	0.84596	GF_000450	0.3333	66.7739	10.0	0.005	1806.0	dmag_8575	dmag_15142	0.125	0.0
dmag_16334__dmag_16350	0.92702	0.6019	1932.0	1767.0	0.8051	GF_000450	0.328	13.4987	10.0	0.0243	1791.0	dmag_16334	dmag_16350	0.125	0.0
dmag_16334__dmag_8105	0.92702	0.58291	1932.0	1767.0	0.78768	GF_000450	0.3218	68.4825	10.0	0.0047	1791.0	dmag_16334	dmag_8105	0.125	0.0
dmag_15143__dmag_16334	0.92547	0.58613	1932.0	1767.0	0.90511	GF_000450	0.3383	66.2327	10.0	0.0051	1788.0	dmag_16334	dmag_15143	0.125	0.0
dmag_15142__dmag_16334	0.93012	0.56427	1932.0	1767.0	0.88125	GF_000450	0.3435	67.0244	10.0	0.0051	1797.0	dmag_16334	dmag_15142	0.125	0.0
dmag_13923__dmag_5007	0.81933	0.46496	714.0	567.0	1.45944	GF_001016	0.6194	67.281	3.0	0.0092	585.0	dmag_13923	dmag_5007	1.0	0.0
dmag_13923__dmag_4779	0.83613	0.46399	714.0	567.0	1.48501	GF_001016	0.6395	27.0154	4.0	0.0237	597.0	dmag_4779	dmag_13923	0.5	0.0
dmag_4779__dmag_5007	0.87815	0.44338	714.0	567.0	1.7907	GF_001016	0.7918	66.7383	4.0	0.0119	627.0	dmag_4779	dmag_5007	0.5	0.0
dmag_3499__dmag_6360	0.33033	0.7567	5985.0	1764.0	0.17593	GF_000371	0.07	1.6887	7.0	0.0414	1977.0	dmag_3499	dmag_6360	1.0	1.0
dmag_15257__dmag_3499	0.30476	0.59704	5985.0	1764.0	0.60553	GF_000371	0.3361	61.5645	8.0	0.0055	1824.0	dmag_15257	dmag_3499	0.5	0.0
dmag_15257__dmag_6360	0.30376	0.59791	5985.0	1764.0	0.61489	GF_000371	0.3152	62.2448	8.0	0.0051	1818.0	dmag_15257	dmag_6360	0.5	0.0
dmag_13567__dmag_4214	0.34236	0.60761	5985.0	1764.0	0.60255	GF_000371	0.2805	67.2498	9.0	0.0042	2049.0	dmag_4214	dmag_13567	1.0	0.0
dmag_4214__dmag_5709	0.31729	0.55977	5985.0	1764.0	0.85266	GF_000371	0.4347	63.5265	10.0	0.0068	1899.0	dmag_5709	dmag_4214	0.5	0.0
dmag_13567__dmag_5709	0.3193	0.54736	5985.0	1764.0	0.85825	GF_000371	0.4103	64.101	10.0	0.0064	1911.0	dmag_5709	dmag_13567	0.5	0.0
dmag_15257__dmag_5709	0.30075	0.51778	5985.0	1764.0	1.10345	GF_000371	0.5397	64.388	11.0	0.0084	1800.0	dmag_15257	dmag_5709	0.11111	0.0
dmag_15257__dmag_4214	0.30526	0.48714	5985.0	1764.0	1.41679	GF_000371	0.6239	66.1963	11.0	0.0094	1827.0	dmag_15257	dmag_4214	0.11111	0.0
dmag_13567__dmag_15257	0.30627	0.48936	5985.0	1764.0	1.42238	GF_000371	0.6337	57.8537	11.0	0.011	1833.0	dmag_15257	dmag_13567	0.11111	0.0
dmag_3499__dmag_5709	0.31328	0.52267	5985.0	1764.0	1.18018	GF_000371	0.5125	63.7597	11.0	0.008	1875.0	dmag_3499	dmag_5709	0.11111	0.0
dmag_3499__dmag_4214	0.3183	0.49869	5985.0	1764.0	1.49352	GF_000371	0.6031	65.2532	11.0	0.0092	1905.0	dmag_3499	dmag_4214	0.11111	0.0
dmag_13567__dmag_3499	0.33033	0.48204	5985.0	1764.0	1.49911	GF_000371	0.6106	66.5615	11.0	0.0092	1977.0	dmag_3499	dmag_13567	0.11111	0.0
dmag_5709__dmag_6360	0.31228	0.51204	5985.0	1764.0	1.18954	GF_000371	0.5355	64.5583	11.0	0.0083	1869.0	dmag_6360	dmag_5709	0.11111	0.0
dmag_4214__dmag_6360	0.31729	0.49447	5985.0	1764.0	1.50288	GF_000371	0.6245	64.7977	11.0	0.0096	1899.0	dmag_6360	dmag_4214	0.11111	0.0
dmag_13567__dmag_6360	0.32782	0.47961	5985.0	1764.0	1.50846	GF_000371	0.6424	65.7925	11.0	0.0098	1962.0	dmag_6360	dmag_13567	0.11111	0.0
dmag_15257__dmag_3810	0.29825	0.44762	5985.0	1764.0	1.64188	GF_000371	0.7793	63.9783	12.0	0.0122	1785.0	dmag_3810	dmag_15257	0.16667	0.0
[truncated: 31,654 more rows]
