# Supplementary material for: Ecological genomics in the Northern krill uncovers loci for local adaptation across ocean basins
Source: Nat Commun. 2024 Aug 1;15:6297. doi: 10.1038/s41467-024-50239-7 (PMC11294593; doi:10.1038/s41467-024-50239-7)
Supplement: Supplementary file 15 — Source Data [file 41467_2024_50239_MOESM15_ESM.zip › Source_data/Source_data.Fig_S8/Source_data.Fig_S8.tsv]

# Gene duplication and gene family expansion in crustaceans
# Additional information on gene family evolution and whole-genome duplication (wgd) assessments are available in the SciLifeLab Data Repository: 10.17044/scilifelab.22792943
B
#Taxon_ID	Increase	Decrease	Present Dmag	Proportion of expanded gene families (CAFE) (p)	Uniquely duplicated orthologs (ProteinOrtho) (p)
D. magna – dmag<16>	874	217	6814	0.0188	0.0611975344878192
H. americanus – hame<4>	496	278	6415	0.0081	0.0173031956352299
M. norvegica – mnor<10>	909	602	6139	0.0169	0.050659716566216
E. affinis – eaff<14>	562	1490	5574	0.0034	0.0407247936849659
H. azteca – hazt<9>	254	847	5186	0.0083	0.0146548399537216
P. hawaiensis – phaw<8>	223	925	5137	0.0076	0.0107066381156317
P. monodon – pmon<3>	351	1254	5055	0.0263	0.0217606330365974
P. vannamei – pvan<2>	465	1398	4916	0.0252	0.0390561432058584
C. quadricarinatus – cqua<1>	263	818	4876	0.0111	0.0151763740771124
P. virginalis – pvir<0>	86	2076	3711	0.0046	0.00808407437348424
C-D
The bar plots are drawn by the wgd tool by reading the Ks column estimates between selected pairs of genes. See the SciLifeLab Data Repository for a comprehensive copy of all wgd output: 10.17044/scilifelab.22792943
D uses the same underlying data as C for the Northern krill.
