# Supplementary material for: Ecological genomics in the Northern krill uncovers loci for local adaptation across ocean basins
Source: Nat Commun. 2024 Aug 1;15:6297. doi: 10.1038/s41467-024-50239-7 (PMC11294593; doi:10.1038/s41467-024-50239-7)
Supplement: Supplementary file 15 — Source Data [file 41467_2024_50239_MOESM15_ESM.zip › Source_data/Source_data.Fig_S8/Source_data.Fig_S8Ca.meganyctiphanes.tsv]

	AlignmentCoverage	AlignmentIdentity	AlignmentLength	AlignmentLengthStripped	Distance	Family	Ka	Ks	Node	Omega	PairwiseAlignmentLength	Paralog1	Paralog2	WeightOutliersIncluded	WeightOutliersExcluded
REF_STRG_1_15526_XLOC_049158__REF_TRIN_10_03209_XLOC_098743	0.23578	0.76471	2163.0	501.0	0.51282	GF_000953	0.1909	0.8356	5.0	0.2285	510.0	REF_STRG_1_15526_XLOC_049158	REF_TRIN_10_03209_XLOC_098743	1.0	1.0
REF_STRG_1_15526_XLOC_049158__REF_TRIN_7_02460_XLOC_104978	0.26907	0.75601	2163.0	501.0	0.60182	GF_000953	0.2447	0.6077	6.0	0.4028	582.0	REF_TRIN_7_02460_XLOC_104978	REF_STRG_1_15526_XLOC_049158	0.5	0.5
REF_TRIN_10_03209_XLOC_098743__REF_TRIN_7_02460_XLOC_104978	0.24411	0.79545	2163.0	501.0	0.45852	GF_000953	0.1696	0.4817	6.0	0.3521	528.0	REF_TRIN_7_02460_XLOC_104978	REF_TRIN_10_03209_XLOC_098743	0.5	0.5
REF_TRIN_7_02455_XLOC_086842__REF_TRIN_7_02460_XLOC_104978	0.26352	0.78246	2163.0	501.0	0.45936	GF_000953	0.1939	0.5869	7.0	0.3303	570.0	REF_TRIN_7_02455_XLOC_086842	REF_TRIN_7_02460_XLOC_104978	0.33333	0.33333
REF_STRG_1_15526_XLOC_049158__REF_TRIN_7_02455_XLOC_086842	0.4147	0.73133	2163.0	501.0	0.64538	GF_000953	0.2612	0.8936	7.0	0.2923	897.0	REF_TRIN_7_02455_XLOC_086842	REF_STRG_1_15526_XLOC_049158	0.33333	0.33333
REF_TRIN_10_03209_XLOC_098743__REF_TRIN_7_02455_XLOC_086842	0.41331	0.7472	2163.0	501.0	0.50207	GF_000953	0.1993	0.8343	7.0	0.2389	894.0	REF_TRIN_7_02455_XLOC_086842	REF_TRIN_10_03209_XLOC_098743	0.33333	0.33333
REF_STRG_1_85761_XLOC_081133__REF_TRIN_7_02455_XLOC_086842	0.59639	0.59147	2163.0	501.0	0.7767	GF_000953	0.252	93.4327	8.0	0.0027	1290.0	REF_STRG_1_85761_XLOC_081133	REF_TRIN_7_02455_XLOC_086842	0.25	0.0
REF_STRG_1_85761_XLOC_081133__REF_TRIN_7_02460_XLOC_104978	0.26352	0.64561	2163.0	501.0	0.88862	GF_000953	0.262	83.171	8.0	0.0032	570.0	REF_STRG_1_85761_XLOC_081133	REF_TRIN_7_02460_XLOC_104978	0.25	0.0
REF_STRG_1_15526_XLOC_049158__REF_STRG_1_85761_XLOC_081133	0.42441	0.53813	2163.0	501.0	1.07464	GF_000953	0.2834	5.916	8.0	0.0479	918.0	REF_STRG_1_85761_XLOC_081133	REF_STRG_1_15526_XLOC_049158	0.25	0.0
REF_STRG_1_85761_XLOC_081133__REF_TRIN_10_03209_XLOC_098743	0.5423	0.64194	2163.0	501.0	0.93133	GF_000953	0.2688	95.5391	8.0	0.0028	1173.0	REF_STRG_1_85761_XLOC_081133	REF_TRIN_10_03209_XLOC_098743	0.25	0.0
REF_STRG_1_52992_XLOC_032040__REF_STRG_1_80187_XLOC_072016	0.41234	0.86352	924.0	381.0	0.20203	GF_002719	0.0918	0.4447	2.0	0.2063	381.0	REF_STRG_1_52992_XLOC_032040	REF_STRG_1_80187_XLOC_072016	1.0	1.0
REF_STRG_1_20459_XLOC_067758__REF_STRG_1_22425_XLOC_073886	0.39703	0.4547	3030.0	1203.0	1.53672	GF_002436	0.8357	18.4336	2.0	0.0453	1203.0	REF_STRG_1_20459_XLOC_067758	REF_STRG_1_22425_XLOC_073886	1.0	0.0
REF_STRG_1_109013_XLOC_002939__REF_STRG_1_72970_XLOC_060713	0.29004	0.93781	1386.0	378.0	0.18024	GF_001057	0.0574	0.1194	4.0	0.4811	402.0	REF_STRG_1_72970_XLOC_060713	REF_STRG_1_109013_XLOC_002939	1.0	1.0
REF_STRG_1_72970_XLOC_060713__REF_TRIN_10_01501_XLOC_017010	0.29004	0.97015	1386.0	378.0	0.07686	GF_001057	0.0335	0.0308	5.0	1.0878	402.0	REF_TRIN_10_01501_XLOC_017010	REF_STRG_1_72970_XLOC_060713	0.5	0.5
REF_STRG_1_109013_XLOC_002939__REF_TRIN_10_01501_XLOC_017010	0.62338	0.88657	1386.0	378.0	0.22746	GF_001057	0.0741	0.1557	5.0	0.4762	864.0	REF_TRIN_10_01501_XLOC_017010	REF_STRG_1_109013_XLOC_002939	0.5	0.5
REF_TRIN_10_01501_XLOC_017010__REF_TRIN_3_01719_XLOC_018967	0.72944	0.42433	1386.0	378.0	1.70914	GF_001057	0.7331	67.8994	6.0	0.0108	1011.0	REF_TRIN_3_01719_XLOC_018967	REF_TRIN_10_01501_XLOC_017010	0.33333	0.0
REF_STRG_1_72970_XLOC_060713__REF_TRIN_3_01719_XLOC_018967	0.27273	0.43122	1386.0	378.0	1.78601	GF_001057	0.7579	67.3146	6.0	0.0113	378.0	REF_TRIN_3_01719_XLOC_018967	REF_STRG_1_72970_XLOC_060713	0.33333	0.0
REF_STRG_1_109013_XLOC_002939__REF_TRIN_3_01719_XLOC_018967	0.54113	0.40267	1386.0	378.0	1.9366	GF_001057	0.8287	71.0601	6.0	0.0117	750.0	REF_TRIN_3_01719_XLOC_018967	REF_STRG_1_109013_XLOC_002939	0.33333	0.0
REF_STRG_1_29821_XLOC_093732__REF_TRIN_9_02250_XLOC_093731	0.41014	0.81835	1302.0	534.0	0.28797	GF_002524	0.1964	0.2875	2.0	0.6831	534.0	REF_STRG_1_29821_XLOC_093732	REF_TRIN_9_02250_XLOC_093731	1.0	1.0
COM_SPAL_1_032227_XLOC_108058__REF_TRIN_16_04412_XLOC_037835	0.65344	0.40788	1437.0	939.0	1.83257	GF_002133	0.9726	11.3832	2.0	0.0854	939.0	COM_SPAL_1_032227_XLOC_108058	REF_TRIN_16_04412_XLOC_037835	1.0	0.0
REF_STRG_1_43768_XLOC_017692__REF_STRG_1_90377_XLOC_089167	0.36	0.87654	1350.0	312.0	0.13348	GF_000416	0.0963	0.3503	10.0	0.2751	486.0	REF_STRG_1_43768_XLOC_017692	REF_STRG_1_90377_XLOC_089167	1.0	1.0
REF_STRG_1_31766_XLOC_098151__REF_STRG_1_68444_XLOC_053934	0.25333	0.90351	1350.0	312.0	0.08042	GF_000416	0.0419	0.3586	11.0	0.117	342.0	REF_STRG_1_31766_XLOC_098151	REF_STRG_1_68444_XLOC_053934	1.0	1.0
REF_STRG_1_100805_XLOC_011668__REF_STRG_1_47213_XLOC_023312	0.30222	0.98039	1350.0	312.0	0.01976	GF_000416	0.0134	0.025	12.0	0.5375	408.0	REF_STRG_1_100805_XLOC_011668	REF_STRG_1_47213_XLOC_023312	1.0	1.0
REF_STRG_1_100805_XLOC_011668__REF_STRG_1_31766_XLOC_098151	0.30222	0.51471	1350.0	312.0	1.28341	GF_000416	0.5542	61.6583	13.0	0.009	408.0	REF_STRG_1_31766_XLOC_098151	REF_STRG_1_100805_XLOC_011668	0.25	0.0
REF_STRG_1_31766_XLOC_098151__REF_STRG_1_47213_XLOC_023312	0.38	0.53216	1350.0	312.0	1.26365	GF_000416	0.5551	61.1836	13.0	0.0091	513.0	REF_STRG_1_31766_XLOC_098151	REF_STRG_1_47213_XLOC_023312	0.25	0.0
REF_STRG_1_100805_XLOC_011668__REF_STRG_1_68444_XLOC_053934	0.25333	0.49123	1350.0	312.0	1.30499	GF_000416	0.5509	64.8095	13.0	0.0085	342.0	REF_STRG_1_68444_XLOC_053934	REF_STRG_1_100805_XLOC_011668	0.25	0.0
REF_STRG_1_47213_XLOC_023312__REF_STRG_1_68444_XLOC_053934	0.25333	0.49708	1350.0	312.0	1.28523	GF_000416	0.5513	64.3374	13.0	0.0086	342.0	REF_STRG_1_68444_XLOC_053934	REF_STRG_1_47213_XLOC_023312	0.25	0.0
REF_STRG_1_31766_XLOC_098151__REF_STRG_1_43768_XLOC_017692	0.36	0.52058	1350.0	312.0	1.23311	GF_000416	0.6118	65.2117	14.0	0.0094	486.0	REF_STRG_1_43768_XLOC_017692	REF_STRG_1_31766_XLOC_098151	0.125	0.0
REF_STRG_1_43768_XLOC_017692__REF_STRG_1_68444_XLOC_053934	0.25333	0.5	1350.0	312.0	1.25469	GF_000416	0.6045	67.1302	14.0	0.009	342.0	REF_STRG_1_43768_XLOC_017692	REF_STRG_1_68444_XLOC_053934	0.125	0.0
REF_STRG_1_100805_XLOC_011668__REF_STRG_1_43768_XLOC_017692	0.30222	0.51961	1350.0	312.0	1.1235	GF_000416	0.5377	65.3932	14.0	0.0082	408.0	REF_STRG_1_43768_XLOC_017692	REF_STRG_1_100805_XLOC_011668	0.125	0.0
REF_STRG_1_43768_XLOC_017692__REF_STRG_1_47213_XLOC_023312	0.36	0.53086	1350.0	312.0	1.10374	GF_000416	0.5438	64.0639	14.0	0.0085	486.0	REF_STRG_1_43768_XLOC_017692	REF_STRG_1_47213_XLOC_023312	0.125	0.0
REF_STRG_1_31766_XLOC_098151__REF_STRG_1_90377_XLOC_089167	0.38	0.51462	1350.0	312.0	1.32617	GF_000416	0.6255	11.5616	14.0	0.0541	513.0	REF_STRG_1_90377_XLOC_089167	REF_STRG_1_31766_XLOC_098151	0.125	0.0
REF_STRG_1_68444_XLOC_053934__REF_STRG_1_90377_XLOC_089167	0.25333	0.50877	1350.0	312.0	1.34775	GF_000416	0.6305	10.9599	14.0	0.0575	342.0	REF_STRG_1_90377_XLOC_089167	REF_STRG_1_68444_XLOC_053934	0.125	0.0
REF_STRG_1_100805_XLOC_011668__REF_STRG_1_90377_XLOC_089167	0.30222	0.4902	1350.0	312.0	1.21656	GF_000416	0.6154	34.4029	14.0	0.0179	408.0	REF_STRG_1_90377_XLOC_089167	REF_STRG_1_100805_XLOC_011668	0.125	0.0
REF_STRG_1_47213_XLOC_023312__REF_STRG_1_90377_XLOC_089167	0.38667	0.50766	1350.0	312.0	1.1968	GF_000416	0.6221	60.2951	14.0	0.0103	522.0	REF_STRG_1_90377_XLOC_089167	REF_STRG_1_47213_XLOC_023312	0.125	0.0
REF_STRG_1_31765_XLOC_098153__REF_STRG_1_43767_XLOC_017691	0.47333	0.55243	1350.0	312.0	1.10024	GF_000416	0.4643	64.6733	15.0	0.0072	639.0	REF_STRG_1_31765_XLOC_098153	REF_STRG_1_43767_XLOC_017691	1.0	0.0
REF_STRG_1_33557_XLOC_101974__REF_STRG_1_56616_XLOC_037100	0.52889	0.53922	1350.0	312.0	1.20286	GF_000416	0.6457	6.9255	16.0	0.0932	714.0	REF_STRG_1_33557_XLOC_101974	REF_STRG_1_56616_XLOC_037100	1.0	0.0
REF_STRG_1_31765_XLOC_098153__REF_STRG_1_33557_XLOC_101974	0.45333	0.50327	1350.0	312.0	1.39497	GF_000416	0.6573	70.7681	17.0	0.0093	612.0	REF_STRG_1_31765_XLOC_098153	REF_STRG_1_33557_XLOC_101974	0.25	0.0
REF_STRG_1_31765_XLOC_098153__REF_STRG_1_56616_XLOC_037100	0.52	0.52707	1350.0	312.0	1.10299	GF_000416	0.447	64.4371	17.0	0.0069	702.0	REF_STRG_1_31765_XLOC_098153	REF_STRG_1_56616_XLOC_037100	0.25	0.0
REF_STRG_1_33557_XLOC_101974__REF_STRG_1_43767_XLOC_017691	0.46667	0.4873	1350.0	312.0	1.67298	GF_000416	0.6515	3.5638	17.0	0.1828	630.0	REF_STRG_1_43767_XLOC_017691	REF_STRG_1_33557_XLOC_101974	0.25	1.0
REF_STRG_1_43767_XLOC_017691__REF_STRG_1_56616_XLOC_037100	0.49556	0.52167	1350.0	312.0	1.381	GF_000416	0.5147	69.0075	17.0	0.0075	669.0	REF_STRG_1_43767_XLOC_017691	REF_STRG_1_56616_XLOC_037100	0.25	0.0
REF_STRG_1_31765_XLOC_098153__REF_STRG_1_43768_XLOC_017692	0.30222	0.4902	1350.0	312.0	1.42713	GF_000416	0.5901	63.9598	18.0	0.0092	408.0	REF_STRG_1_43768_XLOC_017692	REF_STRG_1_31765_XLOC_098153	0.04167	0.0
REF_STRG_1_43767_XLOC_017691__REF_STRG_1_43768_XLOC_017692	0.34222	0.48052	1350.0	312.0	1.70514	GF_000416	0.5661	64.6697	18.0	0.0088	462.0	REF_STRG_1_43768_XLOC_017692	REF_STRG_1_43767_XLOC_017691	0.04167	0.0
REF_STRG_1_33557_XLOC_101974__REF_STRG_1_43768_XLOC_017692	0.29333	0.43939	1350.0	312.0	1.61613	GF_000416	0.8208	65.6563	18.0	0.0125	396.0	REF_STRG_1_43768_XLOC_017692	REF_STRG_1_33557_XLOC_101974	0.04167	0.0
REF_STRG_1_43768_XLOC_017692__REF_STRG_1_56616_XLOC_037100	0.30222	0.48284	1350.0	312.0	1.32415	GF_000416	0.5765	61.162	18.0	0.0094	408.0	REF_STRG_1_43768_XLOC_017692	REF_STRG_1_56616_XLOC_037100	0.04167	0.0
REF_STRG_1_31765_XLOC_098153__REF_STRG_1_90377_XLOC_089167	0.30222	0.47059	1350.0	312.0	1.52019	GF_000416	0.6486	60.4523	18.0	0.0107	408.0	REF_STRG_1_90377_XLOC_089167	REF_STRG_1_31765_XLOC_098153	0.04167	0.0
REF_STRG_1_43767_XLOC_017691__REF_STRG_1_90377_XLOC_089167	0.34222	0.47619	1350.0	312.0	1.7982	GF_000416	0.6006	8.0331	18.0	0.0748	462.0	REF_STRG_1_90377_XLOC_089167	REF_STRG_1_43767_XLOC_017691	0.04167	0.0
REF_STRG_1_33557_XLOC_101974__REF_STRG_1_90377_XLOC_089167	0.32	0.43981	1350.0	312.0	1.70919	GF_000416	0.8975	63.3554	18.0	0.0142	432.0	REF_STRG_1_90377_XLOC_089167	REF_STRG_1_33557_XLOC_101974	0.04167	0.0
REF_STRG_1_56616_XLOC_037100__REF_STRG_1_90377_XLOC_089167	0.30222	0.46078	1350.0	312.0	1.41721	GF_000416	0.635	60.2771	18.0	0.0105	408.0	REF_STRG_1_90377_XLOC_089167	REF_STRG_1_56616_XLOC_037100	0.04167	0.0
REF_STRG_1_31765_XLOC_098153__REF_STRG_1_31766_XLOC_098151	0.30222	0.48039	1350.0	312.0	1.82757	GF_000416	0.8506	3.7763	18.0	0.2252	408.0	REF_STRG_1_31766_XLOC_098151	REF_STRG_1_31765_XLOC_098153	0.04167	0.25
REF_STRG_1_31766_XLOC_098151__REF_STRG_1_43767_XLOC_017691	0.34222	0.45022	1350.0	312.0	2.10558	GF_000416	0.7318	4.6216	18.0	0.1583	462.0	REF_STRG_1_31766_XLOC_098151	REF_STRG_1_43767_XLOC_017691	0.04167	0.25
REF_STRG_1_31766_XLOC_098151__REF_STRG_1_33557_XLOC_101974	0.31333	0.45863	1350.0	312.0	2.01656	GF_000416	0.7931	63.731	18.0	0.0124	423.0	REF_STRG_1_31766_XLOC_098151	REF_STRG_1_33557_XLOC_101974	0.04167	0.0
REF_STRG_1_31766_XLOC_098151__REF_STRG_1_56616_XLOC_037100	0.30222	0.43627	1350.0	312.0	1.72459	GF_000416	0.768	59.5553	18.0	0.0129	408.0	REF_STRG_1_31766_XLOC_098151	REF_STRG_1_56616_XLOC_037100	0.04167	0.0
REF_STRG_1_31765_XLOC_098153__REF_STRG_1_68444_XLOC_053934	0.25333	0.46784	1350.0	312.0	1.84915	GF_000416	0.8312	6.2908	18.0	0.1321	342.0	REF_STRG_1_68444_XLOC_053934	REF_STRG_1_31765_XLOC_098153	0.04167	0.0
REF_STRG_1_43767_XLOC_017691__REF_STRG_1_68444_XLOC_053934	0.25333	0.47368	1350.0	312.0	2.12715	GF_000416	0.7555	6.6642	18.0	0.1134	342.0	REF_STRG_1_68444_XLOC_053934	REF_STRG_1_43767_XLOC_017691	0.04167	0.0
REF_STRG_1_33557_XLOC_101974__REF_STRG_1_68444_XLOC_053934	0.23111	0.42949	1350.0	312.0	2.03814	GF_000416	0.8561	63.3163	18.0	0.0135	312.0	REF_STRG_1_68444_XLOC_053934	REF_STRG_1_33557_XLOC_101974	0.04167	0.0
REF_STRG_1_56616_XLOC_037100__REF_STRG_1_68444_XLOC_053934	0.25333	0.44737	1350.0	312.0	1.74616	GF_000416	0.7446	61.0497	18.0	0.0122	342.0	REF_STRG_1_68444_XLOC_053934	REF_STRG_1_56616_XLOC_037100	0.04167	0.0
REF_STRG_1_100805_XLOC_011668__REF_STRG_1_31765_XLOC_098153	0.30222	0.5049	1350.0	312.0	1.71796	GF_000416	0.6942	8.6938	18.0	0.0799	408.0	REF_STRG_1_100805_XLOC_011668	REF_STRG_1_31765_XLOC_098153	0.04167	0.0
REF_STRG_1_100805_XLOC_011668__REF_STRG_1_43767_XLOC_017691	0.30222	0.46078	1350.0	312.0	1.99597	GF_000416	0.7143	67.8801	18.0	0.0105	408.0	REF_STRG_1_100805_XLOC_011668	REF_STRG_1_43767_XLOC_017691	0.04167	0.0
REF_STRG_1_100805_XLOC_011668__REF_STRG_1_33557_XLOC_101974	0.23556	0.49057	1350.0	312.0	1.90695	GF_000416	0.7449	2.0454	18.0	0.3642	318.0	REF_STRG_1_100805_XLOC_011668	REF_STRG_1_33557_XLOC_101974	0.04167	0.25
REF_STRG_1_100805_XLOC_011668__REF_STRG_1_56616_XLOC_037100	0.30222	0.46814	1350.0	312.0	1.61498	GF_000416	0.6718	60.8694	18.0	0.011	408.0	REF_STRG_1_100805_XLOC_011668	REF_STRG_1_56616_XLOC_037100	0.04167	0.0
REF_STRG_1_31765_XLOC_098153__REF_STRG_1_47213_XLOC_023312	0.30444	0.50122	1350.0	312.0	1.6982	GF_000416	0.7418	7.0284	18.0	0.1056	411.0	REF_STRG_1_47213_XLOC_023312	REF_STRG_1_31765_XLOC_098153	0.04167	0.0
REF_STRG_1_43767_XLOC_017691__REF_STRG_1_47213_XLOC_023312	0.34444	0.45376	1350.0	312.0	1.97621	GF_000416	0.7377	66.9995	18.0	0.011	465.0	REF_STRG_1_47213_XLOC_023312	REF_STRG_1_43767_XLOC_017691	0.04167	0.0
REF_STRG_1_33557_XLOC_101974__REF_STRG_1_47213_XLOC_023312	0.32444	0.48858	1350.0	312.0	1.88719	GF_000416	0.7299	2.3491	18.0	0.3107	438.0	REF_STRG_1_47213_XLOC_023312	REF_STRG_1_33557_XLOC_101974	0.04167	0.25
REF_STRG_1_47213_XLOC_023312__REF_STRG_1_56616_XLOC_037100	0.30444	0.46959	1350.0	312.0	1.59522	GF_000416	0.6703	60.3037	18.0	0.0111	411.0	REF_STRG_1_47213_XLOC_023312	REF_STRG_1_56616_XLOC_037100	0.04167	0.0
REF_STRG_1_72798_XLOC_060470__REF_STRG_1_72799_XLOC_060469	0.28348	0.78215	1344.0	351.0	0.33615	GF_000120	0.1632	0.782	23.0	0.2087	381.0	REF_STRG_1_72798_XLOC_060470	REF_STRG_1_72799_XLOC_060469	1.0	1.0
REF_STRG_1_109497_XLOC_003281__REF_STRG_1_72798_XLOC_060470	0.27232	0.53005	1344.0	351.0	1.04105	GF_000120	0.5318	96.992	24.0	0.0055	366.0	REF_STRG_1_109497_XLOC_003281	REF_STRG_1_72798_XLOC_060470	0.5	0.0
REF_STRG_1_109497_XLOC_003281__REF_STRG_1_72799_XLOC_060469	0.27232	0.53825	1344.0	351.0	1.09597	GF_000120	0.558	100.3023	24.0	0.0056	366.0	REF_STRG_1_109497_XLOC_003281	REF_STRG_1_72799_XLOC_060469	0.5	0.0
REF_STRG_1_21742_XLOC_071763__REF_STRG_1_21743_XLOC_071764	0.38839	0.70881	1344.0	351.0	0.40362	GF_000120	0.2067	2.2156	25.0	0.0933	522.0	REF_STRG_1_21742_XLOC_071763	REF_STRG_1_21743_XLOC_071764	1.0	1.0
REF_STRG_1_21742_XLOC_071763__REF_TRIN_5_02748_XLOC_071765	0.33482	0.70222	1344.0	351.0	0.38721	GF_000120	0.2107	6.0636	26.0	0.0347	450.0	REF_TRIN_5_02748_XLOC_071765	REF_STRG_1_21742_XLOC_071763	0.5	0.0
REF_STRG_1_21743_XLOC_071764__REF_TRIN_5_02748_XLOC_071765	0.33482	0.72	1344.0	351.0	0.40246	GF_000120	0.2437	83.3029	26.0	0.0029	450.0	REF_TRIN_5_02748_XLOC_071765	REF_STRG_1_21743_XLOC_071764	0.5	0.0
REF_STRG_1_109497_XLOC_003281__REF_TRIN_5_02748_XLOC_071765	0.29018	0.48718	1344.0	351.0	1.25999	GF_000120	0.695	79.4394	27.0	0.0087	390.0	REF_STRG_1_109497_XLOC_003281	REF_TRIN_5_02748_XLOC_071765	0.11111	0.0
REF_STRG_1_109497_XLOC_003281__REF_STRG_1_21742_XLOC_071763	0.30357	0.50735	1344.0	351.0	1.4501	GF_000120	0.7179	20.4726	27.0	0.0351	408.0	REF_STRG_1_109497_XLOC_003281	REF_STRG_1_21742_XLOC_071763	0.11111	0.0
REF_STRG_1_109497_XLOC_003281__REF_STRG_1_21743_XLOC_071764	0.30357	0.49755	1344.0	351.0	1.46535	GF_000120	0.7103	8.8685	27.0	0.0801	408.0	REF_STRG_1_109497_XLOC_003281	REF_STRG_1_21743_XLOC_071764	0.11111	0.0
REF_STRG_1_72798_XLOC_060470__REF_TRIN_5_02748_XLOC_071765	0.28348	0.49081	1344.0	351.0	1.15897	GF_000120	0.6497	84.6279	27.0	0.0077	381.0	REF_STRG_1_72798_XLOC_060470	REF_TRIN_5_02748_XLOC_071765	0.11111	0.0
REF_STRG_1_21742_XLOC_071763__REF_STRG_1_72798_XLOC_060470	0.28348	0.51706	1344.0	351.0	1.34908	GF_000120	0.6673	75.343	27.0	0.0089	381.0	REF_STRG_1_72798_XLOC_060470	REF_STRG_1_21742_XLOC_071763	0.11111	0.0
REF_STRG_1_21743_XLOC_071764__REF_STRG_1_72798_XLOC_060470	0.28348	0.50131	1344.0	351.0	1.36432	GF_000120	0.7229	78.5913	27.0	0.0092	381.0	REF_STRG_1_72798_XLOC_060470	REF_STRG_1_21743_XLOC_071764	0.11111	0.0
REF_STRG_1_72799_XLOC_060469__REF_TRIN_5_02748_XLOC_071765	0.28348	0.51706	1344.0	351.0	1.21389	GF_000120	0.5805	81.9212	27.0	0.0071	381.0	REF_STRG_1_72799_XLOC_060469	REF_TRIN_5_02748_XLOC_071765	0.11111	0.0
REF_STRG_1_21742_XLOC_071763__REF_STRG_1_72799_XLOC_060469	0.28348	0.51181	1344.0	351.0	1.40399	GF_000120	0.6957	5.8092	27.0	0.1198	381.0	REF_STRG_1_72799_XLOC_060469	REF_STRG_1_21742_XLOC_071763	0.11111	0.0
REF_STRG_1_21743_XLOC_071764__REF_STRG_1_72799_XLOC_060469	0.28348	0.50656	1344.0	351.0	1.41924	GF_000120	0.7091	80.7721	27.0	0.0088	381.0	REF_STRG_1_72799_XLOC_060469	REF_STRG_1_21743_XLOC_071764	0.11111	0.0
REF_STRG_1_109497_XLOC_003281__REF_STRG_1_59884_XLOC_041702	0.30134	0.51358	1344.0	351.0	1.25309	GF_000120	0.6048	86.3702	28.0	0.007	405.0	REF_STRG_1_59884_XLOC_041702	REF_STRG_1_109497_XLOC_003281	0.16667	0.0
REF_STRG_1_59884_XLOC_041702__REF_STRG_1_72798_XLOC_060470	0.28348	0.54331	1344.0	351.0	1.15207	GF_000120	0.5236	44.8761	28.0	0.0117	381.0	REF_STRG_1_59884_XLOC_041702	REF_STRG_1_72798_XLOC_060470	0.16667	0.0
REF_STRG_1_59884_XLOC_041702__REF_STRG_1_72799_XLOC_060469	0.28348	0.56168	1344.0	351.0	1.20699	GF_000120	0.5359	5.3246	28.0	0.1006	381.0	REF_STRG_1_59884_XLOC_041702	REF_STRG_1_72799_XLOC_060469	0.16667	0.0
REF_STRG_1_59884_XLOC_041702__REF_TRIN_5_02748_XLOC_071765	0.33705	0.63135	1344.0	351.0	0.57404	GF_000120	0.2639	85.3764	28.0	0.0031	453.0	REF_STRG_1_59884_XLOC_041702	REF_TRIN_5_02748_XLOC_071765	0.16667	0.0
REF_STRG_1_21742_XLOC_071763__REF_STRG_1_59884_XLOC_041702	0.36607	0.64431	1344.0	351.0	0.76414	GF_000120	0.259	7.6793	28.0	0.0337	492.0	REF_STRG_1_59884_XLOC_041702	REF_STRG_1_21742_XLOC_071763	0.16667	0.0
REF_STRG_1_21743_XLOC_071764__REF_STRG_1_59884_XLOC_041702	0.36607	0.61992	1344.0	351.0	0.77939	GF_000120	0.3204	8.8648	28.0	0.0361	492.0	REF_STRG_1_59884_XLOC_041702	REF_STRG_1_21743_XLOC_071764	0.16667	0.0
REF_STRG_1_59885_XLOC_041704__REF_TRIN_11_01996_XLOC_041703	0.3683	1.0	1344.0	351.0	0.0	GF_000120	0.0	0.0	29.0	0.1747	495.0	REF_STRG_1_59885_XLOC_041704	REF_TRIN_11_01996_XLOC_041703	1.0	0.0
REF_STRG_1_81697_XLOC_074620__REF_TRIN_1_01859_XLOC_074615	0.37946	1.0	1344.0	351.0	0.0	GF_000120	0.0	0.0	30.0	0.1156	510.0	REF_STRG_1_81697_XLOC_074620	REF_TRIN_1_01859_XLOC_074615	1.0	0.0
REF_STRG_1_81692_XLOC_074616__REF_TRIN_9_03462_XLOC_074612	0.32366	1.0	1344.0	351.0	0.0	GF_000120	0.0	0.0	31.0	0.3912	435.0	REF_STRG_1_81692_XLOC_074616	REF_TRIN_9_03462_XLOC_074612	1.0	0.0
REF_STRG_1_81695_XLOC_074619__REF_TRIN_9_03463_XLOC_074614	0.32366	1.0	1344.0	351.0	0.0	GF_000120	0.0	0.0	32.0	0.001	435.0	REF_STRG_1_81695_XLOC_074619	REF_TRIN_9_03463_XLOC_074614	1.0	0.0
REF_STRG_1_81693_XLOC_074617__REF_TRIN_9_03464_XLOC_074613	0.3192	1.0	1344.0	351.0	0.0	GF_000120	0.0	0.0	33.0	0.0435	429.0	REF_STRG_1_81693_XLOC_074617	REF_TRIN_9_03464_XLOC_074613	1.0	0.0
REF_STRG_1_81693_XLOC_074617__REF_STRG_1_81695_XLOC_074619	0.3192	0.85781	1344.0	351.0	0.23261	GF_000120	0.1081	0.3364	34.0	0.3213	429.0	REF_STRG_1_81695_XLOC_074619	REF_STRG_1_81693_XLOC_074617	0.25	0.25
REF_STRG_1_81695_XLOC_074619__REF_TRIN_9_03464_XLOC_074613	0.32143	0.85417	1344.0	351.0	0.23261	GF_000120	0.1081	0.3364	34.0	0.3213	432.0	REF_STRG_1_81695_XLOC_074619	REF_TRIN_9_03464_XLOC_074613	0.25	0.25
REF_STRG_1_81693_XLOC_074617__REF_TRIN_9_03463_XLOC_074614	0.3192	0.85781	1344.0	351.0	0.23261	GF_000120	0.1081	0.3364	34.0	0.3213	429.0	REF_TRIN_9_03463_XLOC_074614	REF_STRG_1_81693_XLOC_074617	0.25	0.25
REF_TRIN_9_03463_XLOC_074614__REF_TRIN_9_03464_XLOC_074613	0.32143	0.85417	1344.0	351.0	0.23261	GF_000120	0.1081	0.3364	34.0	0.3213	432.0	REF_TRIN_9_03463_XLOC_074614	REF_TRIN_9_03464_XLOC_074613	0.25	0.25
REF_STRG_1_81692_XLOC_074616__REF_STRG_1_81695_XLOC_074619	0.3192	0.81352	1344.0	351.0	0.31307	GF_000120	0.2008	0.4849	35.0	0.4141	429.0	REF_STRG_1_81692_XLOC_074616	REF_STRG_1_81695_XLOC_074619	0.125	0.125
REF_STRG_1_81692_XLOC_074616__REF_TRIN_9_03463_XLOC_074614	0.3192	0.81352	1344.0	351.0	0.31307	GF_000120	0.2008	0.4849	35.0	0.4141	429.0	REF_STRG_1_81692_XLOC_074616	REF_TRIN_9_03463_XLOC_074614	0.125	0.125
REF_STRG_1_81692_XLOC_074616__REF_STRG_1_81693_XLOC_074617	0.3192	0.79487	1344.0	351.0	0.47041	GF_000120	0.233	0.4792	35.0	0.4863	429.0	REF_STRG_1_81692_XLOC_074616	REF_STRG_1_81693_XLOC_074617	0.125	0.125
REF_STRG_1_81692_XLOC_074616__REF_TRIN_9_03464_XLOC_074613	0.3192	0.79487	1344.0	351.0	0.47041	GF_000120	0.233	0.4792	35.0	0.4863	429.0	REF_STRG_1_81692_XLOC_074616	REF_TRIN_9_03464_XLOC_074613	0.125	0.125
REF_STRG_1_81695_XLOC_074619__REF_TRIN_9_03462_XLOC_074612	0.3192	0.81352	1344.0	351.0	0.31307	GF_000120	0.2008	0.4849	35.0	0.4141	429.0	REF_TRIN_9_03462_XLOC_074612	REF_STRG_1_81695_XLOC_074619	0.125	0.125
REF_TRIN_9_03462_XLOC_074612__REF_TRIN_9_03463_XLOC_074614	0.3192	0.81352	1344.0	351.0	0.31307	GF_000120	0.2008	0.4849	35.0	0.4141	429.0	REF_TRIN_9_03462_XLOC_074612	REF_TRIN_9_03463_XLOC_074614	0.125	0.125
REF_STRG_1_81693_XLOC_074617__REF_TRIN_9_03462_XLOC_074612	0.3192	0.79487	1344.0	351.0	0.47041	GF_000120	0.233	0.4792	35.0	0.4863	429.0	REF_TRIN_9_03462_XLOC_074612	REF_STRG_1_81693_XLOC_074617	0.125	0.125
REF_TRIN_9_03462_XLOC_074612__REF_TRIN_9_03464_XLOC_074613	0.3192	0.79487	1344.0	351.0	0.47041	GF_000120	0.233	0.4792	35.0	0.4863	429.0	REF_TRIN_9_03462_XLOC_074612	REF_TRIN_9_03464_XLOC_074613	0.125	0.125
REF_STRG_1_81692_XLOC_074616__REF_STRG_1_81697_XLOC_074620	0.3192	0.55944	1344.0	351.0	1.0193	GF_000120	0.4775	13.3067	36.0	0.0359	429.0	REF_STRG_1_81697_XLOC_074620	REF_STRG_1_81692_XLOC_074616	0.08333	0.0
REF_STRG_1_81697_XLOC_074620__REF_TRIN_9_03462_XLOC_074612	0.3192	0.55944	1344.0	351.0	1.0193	GF_000120	0.4775	13.3072	36.0	0.0359	429.0	REF_STRG_1_81697_XLOC_074620	REF_TRIN_9_03462_XLOC_074612	0.08333	0.0
REF_STRG_1_81695_XLOC_074619__REF_STRG_1_81697_XLOC_074620	0.32143	0.54167	1344.0	351.0	0.92771	GF_000120	0.5192	19.645	36.0	0.0264	432.0	REF_STRG_1_81697_XLOC_074620	REF_STRG_1_81695_XLOC_074619	0.08333	0.0
REF_STRG_1_81697_XLOC_074620__REF_TRIN_9_03463_XLOC_074614	0.32143	0.54167	1344.0	351.0	0.92771	GF_000120	0.5192	19.6485	36.0	0.0264	432.0	REF_STRG_1_81697_XLOC_074620	REF_TRIN_9_03463_XLOC_074614	0.08333	0.0
REF_STRG_1_81693_XLOC_074617__REF_STRG_1_81697_XLOC_074620	0.3192	0.51282	1344.0	351.0	1.08505	GF_000120	0.646	15.3251	36.0	0.0422	429.0	REF_STRG_1_81697_XLOC_074620	REF_STRG_1_81693_XLOC_074617	0.08333	0.0
REF_STRG_1_81697_XLOC_074620__REF_TRIN_9_03464_XLOC_074613	0.32143	0.50926	1344.0	351.0	1.08505	GF_000120	0.646	15.3259	36.0	0.0421	432.0	REF_STRG_1_81697_XLOC_074620	REF_TRIN_9_03464_XLOC_074613	0.08333	0.0
REF_STRG_1_81692_XLOC_074616__REF_TRIN_1_01859_XLOC_074615	0.3192	0.55944	1344.0	351.0	1.0193	GF_000120	0.4775	13.3068	36.0	0.0359	429.0	REF_TRIN_1_01859_XLOC_074615	REF_STRG_1_81692_XLOC_074616	0.08333	0.0
REF_TRIN_1_01859_XLOC_074615__REF_TRIN_9_03462_XLOC_074612	0.3192	0.55944	1344.0	351.0	1.0193	GF_000120	0.4775	13.3067	36.0	0.0359	429.0	REF_TRIN_1_01859_XLOC_074615	REF_TRIN_9_03462_XLOC_074612	0.08333	0.0
REF_STRG_1_81695_XLOC_074619__REF_TRIN_1_01859_XLOC_074615	0.32143	0.54167	1344.0	351.0	0.92771	GF_000120	0.5192	19.6449	36.0	0.0264	432.0	REF_TRIN_1_01859_XLOC_074615	REF_STRG_1_81695_XLOC_074619	0.08333	0.0
REF_TRIN_1_01859_XLOC_074615__REF_TRIN_9_03463_XLOC_074614	0.32143	0.54167	1344.0	351.0	0.92771	GF_000120	0.5192	19.6467	36.0	0.0264	432.0	REF_TRIN_1_01859_XLOC_074615	REF_TRIN_9_03463_XLOC_074614	0.08333	0.0
REF_STRG_1_81693_XLOC_074617__REF_TRIN_1_01859_XLOC_074615	0.3192	0.51282	1344.0	351.0	1.08505	GF_000120	0.646	15.3251	36.0	0.0422	429.0	REF_TRIN_1_01859_XLOC_074615	REF_STRG_1_81693_XLOC_074617	0.08333	0.0
REF_TRIN_1_01859_XLOC_074615__REF_TRIN_9_03464_XLOC_074613	0.32143	0.50926	1344.0	351.0	1.08505	GF_000120	0.646	15.3256	36.0	0.0421	432.0	REF_TRIN_1_01859_XLOC_074615	REF_TRIN_9_03464_XLOC_074613	0.08333	0.0
REF_STRG_1_35809_XLOC_106419__REF_TRIN_6_02649_XLOC_106418	0.43973	1.0	1344.0	351.0	0.0	GF_000120	0.0	0.0	37.0	99.0	591.0	REF_STRG_1_35809_XLOC_106419	REF_TRIN_6_02649_XLOC_106418	1.0	0.0
REF_STRG_1_64336_XLOC_048046__REF_TRIN_15_02290_XLOC_098765	0.5	0.69048	1344.0	351.0	0.36103	GF_000120	0.1561	4.1734	38.0	0.0374	672.0	REF_STRG_1_64336_XLOC_048046	REF_TRIN_15_02290_XLOC_098765	1.0	1.0
REF_STRG_1_35809_XLOC_106419__REF_STRG_1_64336_XLOC_048046	0.4375	0.69388	1344.0	351.0	0.36354	GF_000120	0.1801	8.697	39.0	0.0207	588.0	REF_STRG_1_35809_XLOC_106419	REF_STRG_1_64336_XLOC_048046	0.25	0.0
REF_STRG_1_35809_XLOC_106419__REF_TRIN_15_02290_XLOC_098765	0.41741	0.6738	1344.0	351.0	0.3508	GF_000120	0.1385	97.3001	39.0	0.0014	561.0	REF_STRG_1_35809_XLOC_106419	REF_TRIN_15_02290_XLOC_098765	0.25	0.0
REF_STRG_1_64336_XLOC_048046__REF_TRIN_6_02649_XLOC_106418	0.4375	0.69388	1344.0	351.0	0.36354	GF_000120	0.1801	8.6968	39.0	0.0207	588.0	REF_TRIN_6_02649_XLOC_106418	REF_STRG_1_64336_XLOC_048046	0.25	0.0
REF_TRIN_15_02290_XLOC_098765__REF_TRIN_6_02649_XLOC_106418	0.41741	0.6738	1344.0	351.0	0.3508	GF_000120	0.1384	96.7895	39.0	0.0014	561.0	REF_TRIN_6_02649_XLOC_106418	REF_TRIN_15_02290_XLOC_098765	0.25	0.0
REF_STRG_1_18483_XLOC_060838__REF_STRG_1_35809_XLOC_106419	0.43527	0.64957	1344.0	351.0	0.45252	GF_000120	0.1655	72.2165	40.0	0.0023	585.0	REF_STRG_1_18483_XLOC_060838	REF_STRG_1_35809_XLOC_106419	0.25	0.0
REF_STRG_1_18483_XLOC_060838__REF_TRIN_6_02649_XLOC_106418	0.43527	0.64957	1344.0	351.0	0.45252	GF_000120	0.1653	72.4883	40.0	0.0023	585.0	REF_STRG_1_18483_XLOC_060838	REF_TRIN_6_02649_XLOC_106418	0.25	0.0
REF_STRG_1_18483_XLOC_060838__REF_STRG_1_64336_XLOC_048046	0.47098	0.62875	1344.0	351.0	0.58576	GF_000120	0.1918	8.1715	40.0	0.0235	633.0	REF_STRG_1_18483_XLOC_060838	REF_STRG_1_64336_XLOC_048046	0.25	0.0
REF_STRG_1_18483_XLOC_060838__REF_TRIN_15_02290_XLOC_098765	0.41295	0.62883	1344.0	351.0	0.57301	GF_000120	0.2144	7.6274	40.0	0.0281	555.0	REF_STRG_1_18483_XLOC_060838	REF_TRIN_15_02290_XLOC_098765	0.25	0.0
REF_STRG_1_18483_XLOC_060838__REF_STRG_1_81697_XLOC_074620	0.375	0.58929	1344.0	351.0	0.80895	GF_000120	0.4026	82.1647	41.0	0.0049	504.0	REF_STRG_1_81697_XLOC_074620	REF_STRG_1_18483_XLOC_060838	0.025	0.0
REF_STRG_1_35809_XLOC_106419__REF_STRG_1_81697_XLOC_074620	0.37723	0.61144	1344.0	351.0	0.6699	GF_000120	0.3059	12.515	41.0	0.0244	507.0	REF_STRG_1_81697_XLOC_074620	REF_STRG_1_35809_XLOC_106419	0.025	0.0
REF_STRG_1_81697_XLOC_074620__REF_TRIN_6_02649_XLOC_106418	0.37723	0.61144	1344.0	351.0	0.6699	GF_000120	0.3059	12.5157	41.0	0.0244	507.0	REF_STRG_1_81697_XLOC_074620	REF_TRIN_6_02649_XLOC_106418	0.025	0.0
REF_STRG_1_64336_XLOC_048046__REF_STRG_1_81697_XLOC_074620	0.37723	0.58185	1344.0	351.0	0.80314	GF_000120	0.4446	5.0365	41.0	0.0883	507.0	REF_STRG_1_81697_XLOC_074620	REF_STRG_1_64336_XLOC_048046	0.025	0.0
REF_STRG_1_81697_XLOC_074620__REF_TRIN_15_02290_XLOC_098765	0.37723	0.59172	1344.0	351.0	0.79039	GF_000120	0.3486	85.5826	41.0	0.0041	507.0	REF_STRG_1_81697_XLOC_074620	REF_TRIN_15_02290_XLOC_098765	0.025	0.0
REF_STRG_1_18483_XLOC_060838__REF_TRIN_1_01859_XLOC_074615	0.375	0.58929	1344.0	351.0	0.80895	GF_000120	0.4026	82.1884	41.0	0.0049	504.0	REF_TRIN_1_01859_XLOC_074615	REF_STRG_1_18483_XLOC_060838	0.025	0.0
REF_STRG_1_35809_XLOC_106419__REF_TRIN_1_01859_XLOC_074615	0.37723	0.61144	1344.0	351.0	0.6699	GF_000120	0.3059	12.5144	41.0	0.0244	507.0	REF_TRIN_1_01859_XLOC_074615	REF_STRG_1_35809_XLOC_106419	0.025	0.0
REF_TRIN_1_01859_XLOC_074615__REF_TRIN_6_02649_XLOC_106418	0.37723	0.61144	1344.0	351.0	0.6699	GF_000120	0.3059	12.5151	41.0	0.0244	507.0	REF_TRIN_1_01859_XLOC_074615	REF_TRIN_6_02649_XLOC_106418	0.025	0.0
REF_STRG_1_64336_XLOC_048046__REF_TRIN_1_01859_XLOC_074615	0.37723	0.58185	1344.0	351.0	0.80314	GF_000120	0.4446	5.0365	41.0	0.0883	507.0	REF_TRIN_1_01859_XLOC_074615	REF_STRG_1_64336_XLOC_048046	0.025	0.0
REF_TRIN_15_02290_XLOC_098765__REF_TRIN_1_01859_XLOC_074615	0.37723	0.59172	1344.0	351.0	0.79039	GF_000120	0.3487	85.583	41.0	0.0041	507.0	REF_TRIN_1_01859_XLOC_074615	REF_TRIN_15_02290_XLOC_098765	0.025	0.0
REF_STRG_1_18483_XLOC_060838__REF_STRG_1_81692_XLOC_074616	0.3192	0.54545	1344.0	351.0	1.13807	GF_000120	0.4377	76.3657	41.0	0.0057	429.0	REF_STRG_1_81692_XLOC_074616	REF_STRG_1_18483_XLOC_060838	0.025	0.0
REF_STRG_1_35809_XLOC_106419__REF_STRG_1_81692_XLOC_074616	0.3192	0.5711	1344.0	351.0	0.99902	GF_000120	0.4761	5.4747	41.0	0.087	429.0	REF_STRG_1_81692_XLOC_074616	REF_STRG_1_35809_XLOC_106419	0.025	0.0
REF_STRG_1_81692_XLOC_074616__REF_TRIN_6_02649_XLOC_106418	0.3192	0.5711	1344.0	351.0	0.99902	GF_000120	0.4761	5.4747	41.0	0.087	429.0	REF_STRG_1_81692_XLOC_074616	REF_TRIN_6_02649_XLOC_106418	0.025	0.0
REF_STRG_1_64336_XLOC_048046__REF_STRG_1_81692_XLOC_074616	0.3192	0.56177	1344.0	351.0	1.13226	GF_000120	0.6253	2.662	41.0	0.2349	429.0	REF_STRG_1_81692_XLOC_074616	REF_STRG_1_64336_XLOC_048046	0.025	0.08333
REF_STRG_1_81692_XLOC_074616__REF_TRIN_15_02290_XLOC_098765	0.3192	0.56177	1344.0	351.0	1.11952	GF_000120	0.5474	2.1458	41.0	0.2551	429.0	REF_STRG_1_81692_XLOC_074616	REF_TRIN_15_02290_XLOC_098765	0.025	0.08333
REF_STRG_1_18483_XLOC_060838__REF_TRIN_9_03462_XLOC_074612	0.3192	0.54545	1344.0	351.0	1.13807	GF_000120	0.4377	76.3648	41.0	0.0057	429.0	REF_TRIN_9_03462_XLOC_074612	REF_STRG_1_18483_XLOC_060838	0.025	0.0
REF_STRG_1_35809_XLOC_106419__REF_TRIN_9_03462_XLOC_074612	0.3192	0.5711	1344.0	351.0	0.99902	GF_000120	0.4761	5.4747	41.0	0.087	429.0	REF_TRIN_9_03462_XLOC_074612	REF_STRG_1_35809_XLOC_106419	0.025	0.0
REF_TRIN_6_02649_XLOC_106418__REF_TRIN_9_03462_XLOC_074612	0.3192	0.5711	1344.0	351.0	0.99902	GF_000120	0.4761	5.4747	41.0	0.087	429.0	REF_TRIN_9_03462_XLOC_074612	REF_TRIN_6_02649_XLOC_106418	0.025	0.0
REF_STRG_1_64336_XLOC_048046__REF_TRIN_9_03462_XLOC_074612	0.3192	0.56177	1344.0	351.0	1.13226	GF_000120	0.6253	2.662	41.0	0.2349	429.0	REF_TRIN_9_03462_XLOC_074612	REF_STRG_1_64336_XLOC_048046	0.025	0.08333
REF_TRIN_15_02290_XLOC_098765__REF_TRIN_9_03462_XLOC_074612	0.3192	0.56177	1344.0	351.0	1.11952	GF_000120	0.5474	2.1458	41.0	0.2551	429.0	REF_TRIN_9_03462_XLOC_074612	REF_TRIN_15_02290_XLOC_098765	0.025	0.08333
REF_STRG_1_18483_XLOC_060838__REF_STRG_1_81695_XLOC_074619	0.3192	0.55711	1344.0	351.0	1.04649	GF_000120	0.4104	96.6401	41.0	0.0042	429.0	REF_STRG_1_81695_XLOC_074619	REF_STRG_1_18483_XLOC_060838	0.025	0.0
REF_STRG_1_35809_XLOC_106419__REF_STRG_1_81695_XLOC_074619	0.32366	0.5908	1344.0	351.0	0.90743	GF_000120	0.3654	14.9093	41.0	0.0245	435.0	REF_STRG_1_81695_XLOC_074619	REF_STRG_1_35809_XLOC_106419	0.025	0.0
REF_STRG_1_81695_XLOC_074619__REF_TRIN_6_02649_XLOC_106418	0.32366	0.5908	1344.0	351.0	0.90743	GF_000120	0.3654	14.9083	41.0	0.0245	435.0	REF_STRG_1_81695_XLOC_074619	REF_TRIN_6_02649_XLOC_106418	0.025	0.0
REF_STRG_1_64336_XLOC_048046__REF_STRG_1_81695_XLOC_074619	0.32366	0.56322	1344.0	351.0	1.04068	GF_000120	0.4938	4.8539	41.0	0.1017	435.0	REF_STRG_1_81695_XLOC_074619	REF_STRG_1_64336_XLOC_048046	0.025	0.08333
REF_STRG_1_81695_XLOC_074619__REF_TRIN_15_02290_XLOC_098765	0.32366	0.57241	1344.0	351.0	1.02793	GF_000120	0.4329	4.0485	41.0	0.1069	435.0	REF_STRG_1_81695_XLOC_074619	REF_TRIN_15_02290_XLOC_098765	0.025	0.08333
REF_STRG_1_18483_XLOC_060838__REF_TRIN_9_03463_XLOC_074614	0.3192	0.55711	1344.0	351.0	1.04649	GF_000120	0.4104	96.6485	41.0	0.0042	429.0	REF_TRIN_9_03463_XLOC_074614	REF_STRG_1_18483_XLOC_060838	0.025	0.0
REF_STRG_1_35809_XLOC_106419__REF_TRIN_9_03463_XLOC_074614	0.32366	0.5908	1344.0	351.0	0.90743	GF_000120	0.3654	14.9085	41.0	0.0245	435.0	REF_TRIN_9_03463_XLOC_074614	REF_STRG_1_35809_XLOC_106419	0.025	0.0
REF_TRIN_6_02649_XLOC_106418__REF_TRIN_9_03463_XLOC_074614	0.32366	0.5908	1344.0	351.0	0.90743	GF_000120	0.3654	14.9087	41.0	0.0245	435.0	REF_TRIN_9_03463_XLOC_074614	REF_TRIN_6_02649_XLOC_106418	0.025	0.0
REF_STRG_1_64336_XLOC_048046__REF_TRIN_9_03463_XLOC_074614	0.32366	0.56322	1344.0	351.0	1.04068	GF_000120	0.4938	4.8539	41.0	0.1017	435.0	REF_TRIN_9_03463_XLOC_074614	REF_STRG_1_64336_XLOC_048046	0.025	0.08333
REF_TRIN_15_02290_XLOC_098765__REF_TRIN_9_03463_XLOC_074614	0.32366	0.57241	1344.0	351.0	1.02793	GF_000120	0.4329	4.0485	41.0	0.1069	435.0	REF_TRIN_9_03463_XLOC_074614	REF_TRIN_15_02290_XLOC_098765	0.025	0.08333
REF_STRG_1_18483_XLOC_060838__REF_STRG_1_81693_XLOC_074617	0.3192	0.52448	1344.0	351.0	1.20383	GF_000120	0.4732	90.3292	41.0	0.0052	429.0	REF_STRG_1_81693_XLOC_074617	REF_STRG_1_18483_XLOC_060838	0.025	0.0
REF_STRG_1_35809_XLOC_106419__REF_STRG_1_81693_XLOC_074617	0.3192	0.55245	1344.0	351.0	1.06477	GF_000120	0.4796	76.8458	41.0	0.0062	429.0	REF_STRG_1_81693_XLOC_074617	REF_STRG_1_35809_XLOC_106419	0.025	0.0
REF_STRG_1_81693_XLOC_074617__REF_TRIN_6_02649_XLOC_106418	0.3192	0.55245	1344.0	351.0	1.06477	GF_000120	0.4796	76.8427	41.0	0.0062	429.0	REF_STRG_1_81693_XLOC_074617	REF_TRIN_6_02649_XLOC_106418	0.025	0.0
REF_STRG_1_64336_XLOC_048046__REF_STRG_1_81693_XLOC_074617	0.3192	0.54545	1344.0	351.0	1.19802	GF_000120	0.5784	4.7771	41.0	0.1211	429.0	REF_STRG_1_81693_XLOC_074617	REF_STRG_1_64336_XLOC_048046	0.025	0.08333
REF_STRG_1_81693_XLOC_074617__REF_TRIN_15_02290_XLOC_098765	0.3192	0.5641	1344.0	351.0	1.18527	GF_000120	0.5104	3.4786	41.0	0.1467	429.0	REF_STRG_1_81693_XLOC_074617	REF_TRIN_15_02290_XLOC_098765	0.025	0.08333
REF_STRG_1_18483_XLOC_060838__REF_TRIN_9_03464_XLOC_074613	0.3192	0.52448	1344.0	351.0	1.20383	GF_000120	0.4732	90.3277	41.0	0.0052	429.0	REF_TRIN_9_03464_XLOC_074613	REF_STRG_1_18483_XLOC_060838	0.025	0.0
REF_STRG_1_35809_XLOC_106419__REF_TRIN_9_03464_XLOC_074613	0.32143	0.55324	1344.0	351.0	1.06477	GF_000120	0.4796	76.8429	41.0	0.0062	432.0	REF_TRIN_9_03464_XLOC_074613	REF_STRG_1_35809_XLOC_106419	0.025	0.0
REF_TRIN_6_02649_XLOC_106418__REF_TRIN_9_03464_XLOC_074613	0.32143	0.55324	1344.0	351.0	1.06477	GF_000120	0.4796	76.8456	41.0	0.0062	432.0	REF_TRIN_9_03464_XLOC_074613	REF_TRIN_6_02649_XLOC_106418	0.025	0.0
REF_STRG_1_64336_XLOC_048046__REF_TRIN_9_03464_XLOC_074613	0.32143	0.54167	1344.0	351.0	1.19802	GF_000120	0.5784	4.7771	41.0	0.1211	432.0	REF_TRIN_9_03464_XLOC_074613	REF_STRG_1_64336_XLOC_048046	0.025	0.08333
REF_TRIN_15_02290_XLOC_098765__REF_TRIN_9_03464_XLOC_074613	0.32143	0.56019	1344.0	351.0	1.18527	GF_000120	0.5104	3.4786	41.0	0.1467	432.0	REF_TRIN_9_03464_XLOC_074613	REF_TRIN_15_02290_XLOC_098765	0.025	0.08333
REF_STRG_1_41890_XLOC_014447__REF_STRG_1_81697_XLOC_074620	0.36607	0.61382	1344.0	351.0	0.62687	GF_000120	0.3128	5.8745	42.0	0.0532	492.0	REF_STRG_1_41890_XLOC_014447	REF_STRG_1_81697_XLOC_074620	0.07692	0.0
REF_STRG_1_41890_XLOC_014447__REF_TRIN_1_01859_XLOC_074615	0.36607	0.61382	1344.0	351.0	0.62687	GF_000120	0.3128	5.8745	42.0	0.0532	492.0	REF_STRG_1_41890_XLOC_014447	REF_TRIN_1_01859_XLOC_074615	0.07692	0.0
REF_STRG_1_41890_XLOC_014447__REF_STRG_1_81692_XLOC_074616	0.3192	0.59207	1344.0	351.0	0.95599	GF_000120	0.3974	81.6698	42.0	0.0049	429.0	REF_STRG_1_41890_XLOC_014447	REF_STRG_1_81692_XLOC_074616	0.07692	0.0
REF_STRG_1_41890_XLOC_014447__REF_TRIN_9_03462_XLOC_074612	0.3192	0.59207	1344.0	351.0	0.95599	GF_000120	0.3974	81.6699	42.0	0.0049	429.0	REF_STRG_1_41890_XLOC_014447	REF_TRIN_9_03462_XLOC_074612	0.07692	0.0
REF_STRG_1_41890_XLOC_014447__REF_STRG_1_81695_XLOC_074619	0.32366	0.5908	1344.0	351.0	0.8644	GF_000120	0.3525	76.6035	42.0	0.0046	435.0	REF_STRG_1_41890_XLOC_014447	REF_STRG_1_81695_XLOC_074619	0.07692	0.0
REF_STRG_1_41890_XLOC_014447__REF_TRIN_9_03463_XLOC_074614	0.32366	0.5908	1344.0	351.0	0.8644	GF_000120	0.3525	76.6031	42.0	0.0046	435.0	REF_STRG_1_41890_XLOC_014447	REF_TRIN_9_03463_XLOC_074614	0.07692	0.0
REF_STRG_1_41890_XLOC_014447__REF_STRG_1_81693_XLOC_074617	0.3192	0.58275	1344.0	351.0	1.02174	GF_000120	0.4363	72.0764	42.0	0.0061	429.0	REF_STRG_1_41890_XLOC_014447	REF_STRG_1_81693_XLOC_074617	0.07692	0.0
REF_STRG_1_41890_XLOC_014447__REF_TRIN_9_03464_XLOC_074613	0.32143	0.5787	1344.0	351.0	1.02174	GF_000120	0.4363	72.0746	42.0	0.0061	432.0	REF_STRG_1_41890_XLOC_014447	REF_TRIN_9_03464_XLOC_074613	0.07692	0.0
REF_STRG_1_18483_XLOC_060838__REF_STRG_1_41890_XLOC_014447	0.36607	0.6626	1344.0	351.0	0.582	GF_000120	0.1817	71.571	42.0	0.0025	492.0	REF_STRG_1_41890_XLOC_014447	REF_STRG_1_18483_XLOC_060838	0.07692	0.0
REF_STRG_1_35809_XLOC_106419__REF_STRG_1_41890_XLOC_014447	0.37054	0.71084	1344.0	351.0	0.44295	GF_000120	0.0899	24.1626	42.0	0.0037	498.0	REF_STRG_1_41890_XLOC_014447	REF_STRG_1_35809_XLOC_106419	0.07692	0.0
REF_STRG_1_41890_XLOC_014447__REF_TRIN_6_02649_XLOC_106418	0.37054	0.71084	1344.0	351.0	0.44295	GF_000120	0.0899	24.1421	42.0	0.0037	498.0	REF_STRG_1_41890_XLOC_014447	REF_TRIN_6_02649_XLOC_106418	0.07692	0.0
REF_STRG_1_41890_XLOC_014447__REF_STRG_1_64336_XLOC_048046	0.37723	0.63708	1344.0	351.0	0.57619	GF_000120	0.2005	8.2162	42.0	0.0244	507.0	REF_STRG_1_41890_XLOC_014447	REF_STRG_1_64336_XLOC_048046	0.07692	0.0
REF_STRG_1_41890_XLOC_014447__REF_TRIN_15_02290_XLOC_098765	0.53348	0.62762	1344.0	351.0	0.56345	GF_000120	0.1495	7.7707	42.0	0.0192	717.0	REF_STRG_1_41890_XLOC_014447	REF_TRIN_15_02290_XLOC_098765	0.07692	0.0
REF_STRG_1_41890_XLOC_014447__REF_STRG_1_59885_XLOC_041704	0.3683	0.65051	1344.0	351.0	0.59118	GF_000120	0.2697	21.1086	43.0	0.0128	495.0	REF_STRG_1_59885_XLOC_041704	REF_STRG_1_41890_XLOC_014447	0.03571	0.0
REF_STRG_1_59885_XLOC_041704__REF_STRG_1_81697_XLOC_074620	0.36607	0.55894	1344.0	351.0	0.86845	GF_000120	0.4307	84.1797	43.0	0.0051	492.0	REF_STRG_1_59885_XLOC_041704	REF_STRG_1_81697_XLOC_074620	0.03571	0.0
REF_STRG_1_59885_XLOC_041704__REF_TRIN_1_01859_XLOC_074615	0.36607	0.55894	1344.0	351.0	0.86845	GF_000120	0.4307	84.1799	43.0	0.0051	492.0	REF_STRG_1_59885_XLOC_041704	REF_TRIN_1_01859_XLOC_074615	0.03571	0.0
REF_STRG_1_59885_XLOC_041704__REF_STRG_1_81692_XLOC_074616	0.3192	0.53147	1344.0	351.0	1.19757	GF_000120	0.6411	6.2096	43.0	0.1032	429.0	REF_STRG_1_59885_XLOC_041704	REF_STRG_1_81692_XLOC_074616	0.03571	0.0
REF_STRG_1_59885_XLOC_041704__REF_TRIN_9_03462_XLOC_074612	0.3192	0.53147	1344.0	351.0	1.19757	GF_000120	0.6411	6.2096	43.0	0.1032	429.0	REF_STRG_1_59885_XLOC_041704	REF_TRIN_9_03462_XLOC_074612	0.03571	0.0
REF_STRG_1_59885_XLOC_041704__REF_STRG_1_81695_XLOC_074619	0.32143	0.52546	1344.0	351.0	1.10599	GF_000120	0.5453	95.0354	43.0	0.0057	432.0	REF_STRG_1_59885_XLOC_041704	REF_STRG_1_81695_XLOC_074619	0.03571	0.0
REF_STRG_1_59885_XLOC_041704__REF_TRIN_9_03463_XLOC_074614	0.32143	0.52546	1344.0	351.0	1.10599	GF_000120	0.5453	95.0332	43.0	0.0057	432.0	REF_STRG_1_59885_XLOC_041704	REF_TRIN_9_03463_XLOC_074614	0.03571	0.0
REF_STRG_1_59885_XLOC_041704__REF_STRG_1_81693_XLOC_074617	0.3192	0.49417	1344.0	351.0	1.26332	GF_000120	0.6468	25.4615	43.0	0.0254	429.0	REF_STRG_1_59885_XLOC_041704	REF_STRG_1_81693_XLOC_074617	0.03571	0.0
REF_STRG_1_59885_XLOC_041704__REF_TRIN_9_03464_XLOC_074613	0.32143	0.49074	1344.0	351.0	1.26332	GF_000120	0.6468	25.4532	43.0	0.0254	432.0	REF_STRG_1_59885_XLOC_041704	REF_TRIN_9_03464_XLOC_074613	0.03571	0.0
REF_STRG_1_18483_XLOC_060838__REF_STRG_1_59885_XLOC_041704	0.36607	0.60569	1344.0	351.0	0.82359	GF_000120	0.2945	54.9339	43.0	0.0054	492.0	REF_STRG_1_59885_XLOC_041704	REF_STRG_1_18483_XLOC_060838	0.03571	0.0
REF_STRG_1_35809_XLOC_106419__REF_STRG_1_59885_XLOC_041704	0.3683	0.6202	1344.0	351.0	0.68453	GF_000120	0.3069	81.7381	43.0	0.0038	495.0	REF_STRG_1_59885_XLOC_041704	REF_STRG_1_35809_XLOC_106419	0.03571	0.0
REF_STRG_1_59885_XLOC_041704__REF_TRIN_6_02649_XLOC_106418	0.3683	0.6202	1344.0	351.0	0.68453	GF_000120	0.3069	81.7385	43.0	0.0038	495.0	REF_STRG_1_59885_XLOC_041704	REF_TRIN_6_02649_XLOC_106418	0.03571	0.0
REF_STRG_1_59885_XLOC_041704__REF_STRG_1_64336_XLOC_048046	0.36607	0.60772	1344.0	351.0	0.81777	GF_000120	0.3379	5.5246	43.0	0.0612	492.0	REF_STRG_1_59885_XLOC_041704	REF_STRG_1_64336_XLOC_048046	0.03571	0.0
REF_STRG_1_59885_XLOC_041704__REF_TRIN_15_02290_XLOC_098765	0.36607	0.56301	1344.0	351.0	0.80503	GF_000120	0.3458	85.2183	43.0	0.0041	492.0	REF_STRG_1_59885_XLOC_041704	REF_TRIN_15_02290_XLOC_098765	0.03571	0.0
REF_STRG_1_41890_XLOC_014447__REF_TRIN_11_01996_XLOC_041703	0.3683	0.65051	1344.0	351.0	0.59118	GF_000120	0.2697	21.1055	43.0	0.0128	495.0	REF_TRIN_11_01996_XLOC_041703	REF_STRG_1_41890_XLOC_014447	0.03571	0.0
REF_STRG_1_81697_XLOC_074620__REF_TRIN_11_01996_XLOC_041703	0.36607	0.55894	1344.0	351.0	0.86845	GF_000120	0.4307	84.1794	43.0	0.0051	492.0	REF_TRIN_11_01996_XLOC_041703	REF_STRG_1_81697_XLOC_074620	0.03571	0.0
REF_TRIN_11_01996_XLOC_041703__REF_TRIN_1_01859_XLOC_074615	0.36607	0.55894	1344.0	351.0	0.86845	GF_000120	0.4307	84.175	43.0	0.0051	492.0	REF_TRIN_11_01996_XLOC_041703	REF_TRIN_1_01859_XLOC_074615	0.03571	0.0
REF_STRG_1_81692_XLOC_074616__REF_TRIN_11_01996_XLOC_041703	0.3192	0.53147	1344.0	351.0	1.19757	GF_000120	0.6411	6.2096	43.0	0.1032	429.0	REF_TRIN_11_01996_XLOC_041703	REF_STRG_1_81692_XLOC_074616	0.03571	0.0
REF_TRIN_11_01996_XLOC_041703__REF_TRIN_9_03462_XLOC_074612	0.3192	0.53147	1344.0	351.0	1.19757	GF_000120	0.6411	6.2096	43.0	0.1032	429.0	REF_TRIN_11_01996_XLOC_041703	REF_TRIN_9_03462_XLOC_074612	0.03571	0.0
REF_STRG_1_81695_XLOC_074619__REF_TRIN_11_01996_XLOC_041703	0.32143	0.52546	1344.0	351.0	1.10599	GF_000120	0.5453	95.0343	43.0	0.0057	432.0	REF_TRIN_11_01996_XLOC_041703	REF_STRG_1_81695_XLOC_074619	0.03571	0.0
REF_TRIN_11_01996_XLOC_041703__REF_TRIN_9_03463_XLOC_074614	0.32143	0.52546	1344.0	351.0	1.10599	GF_000120	0.5453	95.0354	43.0	0.0057	432.0	REF_TRIN_11_01996_XLOC_041703	REF_TRIN_9_03463_XLOC_074614	0.03571	0.0
REF_STRG_1_81693_XLOC_074617__REF_TRIN_11_01996_XLOC_041703	0.3192	0.49417	1344.0	351.0	1.26332	GF_000120	0.6468	25.453	43.0	0.0254	429.0	REF_TRIN_11_01996_XLOC_041703	REF_STRG_1_81693_XLOC_074617	0.03571	0.0
REF_TRIN_11_01996_XLOC_041703__REF_TRIN_9_03464_XLOC_074613	0.32143	0.49074	1344.0	351.0	1.26332	GF_000120	0.6468	25.4615	43.0	0.0254	432.0	REF_TRIN_11_01996_XLOC_041703	REF_TRIN_9_03464_XLOC_074613	0.03571	0.0
REF_STRG_1_18483_XLOC_060838__REF_TRIN_11_01996_XLOC_041703	0.36607	0.60569	1344.0	351.0	0.82359	GF_000120	0.2945	55.2824	43.0	0.0053	492.0	REF_TRIN_11_01996_XLOC_041703	REF_STRG_1_18483_XLOC_060838	0.03571	0.0
REF_STRG_1_35809_XLOC_106419__REF_TRIN_11_01996_XLOC_041703	0.3683	0.6202	1344.0	351.0	0.68453	GF_000120	0.307	81.5165	43.0	0.0038	495.0	REF_TRIN_11_01996_XLOC_041703	REF_STRG_1_35809_XLOC_106419	0.03571	0.0
REF_TRIN_11_01996_XLOC_041703__REF_TRIN_6_02649_XLOC_106418	0.3683	0.6202	1344.0	351.0	0.68453	GF_000120	0.3069	81.7374	43.0	0.0038	495.0	REF_TRIN_11_01996_XLOC_041703	REF_TRIN_6_02649_XLOC_106418	0.03571	0.0
REF_STRG_1_64336_XLOC_048046__REF_TRIN_11_01996_XLOC_041703	0.36607	0.60772	1344.0	351.0	0.81777	GF_000120	0.3379	5.5246	43.0	0.0612	492.0	REF_TRIN_11_01996_XLOC_041703	REF_STRG_1_64336_XLOC_048046	0.03571	0.0
REF_TRIN_11_01996_XLOC_041703__REF_TRIN_15_02290_XLOC_098765	0.36607	0.56301	1344.0	351.0	0.80503	GF_000120	0.3458	85.226	43.0	0.0041	492.0	REF_TRIN_11_01996_XLOC_041703	REF_TRIN_15_02290_XLOC_098765	0.03571	0.0
REF_STRG_1_59884_XLOC_041702__REF_STRG_1_59885_XLOC_041704	0.3683	0.65253	1344.0	351.0	0.57542	GF_000120	0.2512	14.5466	44.0	0.0173	495.0	REF_STRG_1_59884_XLOC_041702	REF_STRG_1_59885_XLOC_041704	0.00893	0.0
REF_STRG_1_59884_XLOC_041702__REF_TRIN_11_01996_XLOC_041703	0.3683	0.65253	1344.0	351.0	0.57542	GF_000120	0.2512	14.547	44.0	0.0173	495.0	REF_STRG_1_59884_XLOC_041702	REF_TRIN_11_01996_XLOC_041703	0.00893	0.0
REF_STRG_1_41890_XLOC_014447__REF_STRG_1_59884_XLOC_041702	0.37277	0.60279	1344.0	351.0	0.71167	GF_000120	0.2992	10.0591	44.0	0.0297	501.0	REF_STRG_1_59884_XLOC_041702	REF_STRG_1_41890_XLOC_014447	0.00893	0.0
REF_STRG_1_59884_XLOC_041702__REF_STRG_1_81697_XLOC_074620	0.36607	0.58333	1344.0	351.0	0.98894	GF_000120	0.4249	8.4268	44.0	0.0504	492.0	REF_STRG_1_59884_XLOC_041702	REF_STRG_1_81697_XLOC_074620	0.00893	0.0
REF_STRG_1_59884_XLOC_041702__REF_TRIN_1_01859_XLOC_074615	0.36607	0.58333	1344.0	351.0	0.98894	GF_000120	0.4249	8.4268	44.0	0.0504	492.0	REF_STRG_1_59884_XLOC_041702	REF_TRIN_1_01859_XLOC_074615	0.00893	0.0
REF_STRG_1_59884_XLOC_041702__REF_STRG_1_81692_XLOC_074616	0.3192	0.51282	1344.0	351.0	1.31806	GF_000120	0.6987	75.0072	44.0	0.0093	429.0	REF_STRG_1_59884_XLOC_041702	REF_STRG_1_81692_XLOC_074616	0.00893	0.0
REF_STRG_1_59884_XLOC_041702__REF_TRIN_9_03462_XLOC_074612	0.3192	0.51282	1344.0	351.0	1.31806	GF_000120	0.6996	74.6317	44.0	0.0094	429.0	REF_STRG_1_59884_XLOC_041702	REF_TRIN_9_03462_XLOC_074612	0.00893	0.0
REF_STRG_1_59884_XLOC_041702__REF_STRG_1_81695_XLOC_074619	0.32366	0.50805	1344.0	351.0	1.22648	GF_000120	0.6467	78.7735	44.0	0.0082	435.0	REF_STRG_1_59884_XLOC_041702	REF_STRG_1_81695_XLOC_074619	0.00893	0.0
REF_STRG_1_59884_XLOC_041702__REF_TRIN_9_03463_XLOC_074614	0.32366	0.50805	1344.0	351.0	1.22648	GF_000120	0.6467	78.7731	44.0	0.0082	435.0	REF_STRG_1_59884_XLOC_041702	REF_TRIN_9_03463_XLOC_074614	0.00893	0.0
REF_STRG_1_59884_XLOC_041702__REF_STRG_1_81693_XLOC_074617	0.3192	0.48485	1344.0	351.0	1.38382	GF_000120	0.7598	67.1357	44.0	0.0113	429.0	REF_STRG_1_59884_XLOC_041702	REF_STRG_1_81693_XLOC_074617	0.00893	0.0
REF_STRG_1_59884_XLOC_041702__REF_TRIN_9_03464_XLOC_074613	0.32143	0.4838	1344.0	351.0	1.38382	GF_000120	0.7598	67.1344	44.0	0.0113	432.0	REF_STRG_1_59884_XLOC_041702	REF_TRIN_9_03464_XLOC_074613	0.00893	0.0
REF_STRG_1_18483_XLOC_060838__REF_STRG_1_59884_XLOC_041702	0.36607	0.59553	1344.0	351.0	0.94408	GF_000120	0.3128	71.4876	44.0	0.0044	492.0	REF_STRG_1_59884_XLOC_041702	REF_STRG_1_18483_XLOC_060838	0.00893	0.0
REF_STRG_1_35809_XLOC_106419__REF_STRG_1_59884_XLOC_041702	0.37054	0.60643	1344.0	351.0	0.80502	GF_000120	0.2938	74.9897	44.0	0.0039	498.0	REF_STRG_1_59884_XLOC_041702	REF_STRG_1_35809_XLOC_106419	0.00893	0.0
REF_STRG_1_59884_XLOC_041702__REF_TRIN_6_02649_XLOC_106418	0.37054	0.60643	1344.0	351.0	0.80502	GF_000120	0.2938	74.9907	44.0	0.0039	498.0	REF_STRG_1_59884_XLOC_041702	REF_TRIN_6_02649_XLOC_106418	0.00893	0.0
REF_STRG_1_59884_XLOC_041702__REF_STRG_1_64336_XLOC_048046	0.37277	0.5988	1344.0	351.0	0.93827	GF_000120	0.3374	3.9988	44.0	0.0844	501.0	REF_STRG_1_59884_XLOC_041702	REF_STRG_1_64336_XLOC_048046	0.00893	0.07692
REF_STRG_1_59884_XLOC_041702__REF_TRIN_15_02290_XLOC_098765	0.375	0.57937	1344.0	351.0	0.92552	GF_000120	0.3545	78.0983	44.0	0.0045	504.0	REF_STRG_1_59884_XLOC_041702	REF_TRIN_15_02290_XLOC_098765	0.00893	0.0
REF_STRG_1_109497_XLOC_003281__REF_STRG_1_59885_XLOC_041704	0.30134	0.51605	1344.0	351.0	1.29332	GF_000120	0.5846	83.8254	44.0	0.007	405.0	REF_STRG_1_109497_XLOC_003281	REF_STRG_1_59885_XLOC_041704	0.00893	0.0
REF_STRG_1_109497_XLOC_003281__REF_TRIN_11_01996_XLOC_041703	0.30134	0.51605	1344.0	351.0	1.29332	GF_000120	0.5868	83.6328	44.0	0.007	405.0	REF_STRG_1_109497_XLOC_003281	REF_TRIN_11_01996_XLOC_041703	0.00893	0.0
REF_STRG_1_109497_XLOC_003281__REF_STRG_1_41890_XLOC_014447	0.30134	0.50864	1344.0	351.0	1.42957	GF_000120	0.6509	96.674	44.0	0.0067	405.0	REF_STRG_1_109497_XLOC_003281	REF_STRG_1_41890_XLOC_014447	0.00893	0.0
REF_STRG_1_109497_XLOC_003281__REF_STRG_1_81697_XLOC_074620	0.30134	0.42963	1344.0	351.0	1.70684	GF_000120	0.8794	92.5347	44.0	0.0095	405.0	REF_STRG_1_109497_XLOC_003281	REF_STRG_1_81697_XLOC_074620	0.00893	0.0
REF_STRG_1_109497_XLOC_003281__REF_TRIN_1_01859_XLOC_074615	0.30134	0.42963	1344.0	351.0	1.70684	GF_000120	0.8794	92.5342	44.0	0.0095	405.0	REF_STRG_1_109497_XLOC_003281	REF_TRIN_1_01859_XLOC_074615	0.00893	0.0
REF_STRG_1_109497_XLOC_003281__REF_STRG_1_81692_XLOC_074616	0.27455	0.4878	1344.0	351.0	2.03596	GF_000120	0.8264	4.0147	44.0	0.2058	369.0	REF_STRG_1_109497_XLOC_003281	REF_STRG_1_81692_XLOC_074616	0.00893	0.07692
REF_STRG_1_109497_XLOC_003281__REF_TRIN_9_03462_XLOC_074612	0.27455	0.4878	1344.0	351.0	2.03596	GF_000120	0.8264	4.0147	44.0	0.2058	369.0	REF_STRG_1_109497_XLOC_003281	REF_TRIN_9_03462_XLOC_074612	0.00893	0.07692
REF_STRG_1_109497_XLOC_003281__REF_STRG_1_81695_XLOC_074619	0.27455	0.49864	1344.0	351.0	1.94438	GF_000120	0.8539	2.268	44.0	0.3765	369.0	REF_STRG_1_109497_XLOC_003281	REF_STRG_1_81695_XLOC_074619	0.00893	0.07692
REF_STRG_1_109497_XLOC_003281__REF_TRIN_9_03463_XLOC_074614	0.27455	0.49864	1344.0	351.0	1.94438	GF_000120	0.8539	2.268	44.0	0.3765	369.0	REF_STRG_1_109497_XLOC_003281	REF_TRIN_9_03463_XLOC_074614	0.00893	0.07692
REF_STRG_1_109497_XLOC_003281__REF_STRG_1_81693_XLOC_074617	0.27455	0.46341	1344.0	351.0	2.10172	GF_000120	0.9717	4.3286	44.0	0.2245	369.0	REF_STRG_1_109497_XLOC_003281	REF_STRG_1_81693_XLOC_074617	0.00893	0.07692
REF_STRG_1_109497_XLOC_003281__REF_TRIN_9_03464_XLOC_074613	0.27455	0.46341	1344.0	351.0	2.10172	GF_000120	0.9717	4.3286	44.0	0.2245	369.0	REF_STRG_1_109497_XLOC_003281	REF_TRIN_9_03464_XLOC_074613	0.00893	0.07692
REF_STRG_1_109497_XLOC_003281__REF_STRG_1_18483_XLOC_060838	0.30357	0.51961	1344.0	351.0	1.66198	GF_000120	0.6385	3.0499	44.0	0.2094	408.0	REF_STRG_1_109497_XLOC_003281	REF_STRG_1_18483_XLOC_060838	0.00893	0.07692
REF_STRG_1_109497_XLOC_003281__REF_STRG_1_35809_XLOC_106419	0.30357	0.52451	1344.0	351.0	1.52292	GF_000120	0.5877	89.2057	44.0	0.0066	408.0	REF_STRG_1_109497_XLOC_003281	REF_STRG_1_35809_XLOC_106419	0.00893	0.0
REF_STRG_1_109497_XLOC_003281__REF_TRIN_6_02649_XLOC_106418	0.30357	0.52451	1344.0	351.0	1.52292	GF_000120	0.5877	89.2034	44.0	0.0066	408.0	REF_STRG_1_109497_XLOC_003281	REF_TRIN_6_02649_XLOC_106418	0.00893	0.0
REF_STRG_1_109497_XLOC_003281__REF_STRG_1_64336_XLOC_048046	0.30134	0.47901	1344.0	351.0	1.65617	GF_000120	0.6617	7.6455	44.0	0.0865	405.0	REF_STRG_1_109497_XLOC_003281	REF_STRG_1_64336_XLOC_048046	0.00893	0.0
REF_STRG_1_109497_XLOC_003281__REF_TRIN_15_02290_XLOC_098765	0.30134	0.47407	1344.0	351.0	1.64342	GF_000120	0.7838	4.3089	44.0	0.1819	405.0	REF_STRG_1_109497_XLOC_003281	REF_TRIN_15_02290_XLOC_098765	0.00893	0.07692
REF_STRG_1_59885_XLOC_041704__REF_STRG_1_72798_XLOC_060470	0.28348	0.53018	1344.0	351.0	1.1923	GF_000120	0.546	7.189	44.0	0.076	381.0	REF_STRG_1_72798_XLOC_060470	REF_STRG_1_59885_XLOC_041704	0.00893	0.0
REF_STRG_1_72798_XLOC_060470__REF_TRIN_11_01996_XLOC_041703	0.28348	0.53018	1344.0	351.0	1.1923	GF_000120	0.546	7.189	44.0	0.076	381.0	REF_STRG_1_72798_XLOC_060470	REF_TRIN_11_01996_XLOC_041703	0.00893	0.0
REF_STRG_1_41890_XLOC_014447__REF_STRG_1_72798_XLOC_060470	0.28348	0.53543	1344.0	351.0	1.32855	GF_000120	0.4453	85.617	44.0	0.0052	381.0	REF_STRG_1_72798_XLOC_060470	REF_STRG_1_41890_XLOC_014447	0.00893	0.0
REF_STRG_1_72798_XLOC_060470__REF_STRG_1_81697_XLOC_074620	0.28348	0.49869	1344.0	351.0	1.60582	GF_000120	0.6169	79.2067	44.0	0.0078	381.0	REF_STRG_1_72798_XLOC_060470	REF_STRG_1_81697_XLOC_074620	0.00893	0.0
REF_STRG_1_72798_XLOC_060470__REF_TRIN_1_01859_XLOC_074615	0.28348	0.49869	1344.0	351.0	1.60582	GF_000120	0.6169	79.2064	44.0	0.0078	381.0	REF_STRG_1_72798_XLOC_060470	REF_TRIN_1_01859_XLOC_074615	0.00893	0.0
REF_STRG_1_72798_XLOC_060470__REF_STRG_1_81692_XLOC_074616	0.27232	0.48907	1344.0	351.0	1.93494	GF_000120	0.7539	72.6038	44.0	0.0104	366.0	REF_STRG_1_72798_XLOC_060470	REF_STRG_1_81692_XLOC_074616	0.00893	0.0
REF_STRG_1_72798_XLOC_060470__REF_TRIN_9_03462_XLOC_074612	0.27232	0.48907	1344.0	351.0	1.93494	GF_000120	0.7539	72.604	44.0	0.0104	366.0	REF_STRG_1_72798_XLOC_060470	REF_TRIN_9_03462_XLOC_074612	0.00893	0.0
REF_STRG_1_72798_XLOC_060470__REF_STRG_1_81695_XLOC_074619	0.27232	0.5	1344.0	351.0	1.84335	GF_000120	0.6411	74.826	44.0	0.0086	366.0	REF_STRG_1_72798_XLOC_060470	REF_STRG_1_81695_XLOC_074619	0.00893	0.0
REF_STRG_1_72798_XLOC_060470__REF_TRIN_9_03463_XLOC_074614	0.27232	0.5	1344.0	351.0	1.84335	GF_000120	0.6411	74.8239	44.0	0.0086	366.0	REF_STRG_1_72798_XLOC_060470	REF_TRIN_9_03463_XLOC_074614	0.00893	0.0
REF_STRG_1_72798_XLOC_060470__REF_STRG_1_81693_XLOC_074617	0.27232	0.49727	1344.0	351.0	2.00069	GF_000120	0.711	67.5151	44.0	0.0105	366.0	REF_STRG_1_72798_XLOC_060470	REF_STRG_1_81693_XLOC_074617	0.00893	0.0
REF_STRG_1_72798_XLOC_060470__REF_TRIN_9_03464_XLOC_074613	0.27232	0.49727	1344.0	351.0	2.00069	GF_000120	0.7101	67.7069	44.0	0.0105	366.0	REF_STRG_1_72798_XLOC_060470	REF_TRIN_9_03464_XLOC_074613	0.00893	0.0
REF_STRG_1_18483_XLOC_060838__REF_STRG_1_72798_XLOC_060470	0.28348	0.47507	1344.0	351.0	1.56095	GF_000120	0.632	77.1529	44.0	0.0082	381.0	REF_STRG_1_72798_XLOC_060470	REF_STRG_1_18483_XLOC_060838	0.00893	0.0
REF_STRG_1_35809_XLOC_106419__REF_STRG_1_72798_XLOC_060470	0.28348	0.53018	1344.0	351.0	1.4219	GF_000120	0.4706	85.6573	44.0	0.0055	381.0	REF_STRG_1_72798_XLOC_060470	REF_STRG_1_35809_XLOC_106419	0.00893	0.0
REF_STRG_1_72798_XLOC_060470__REF_TRIN_6_02649_XLOC_106418	0.28348	0.53018	1344.0	351.0	1.4219	GF_000120	0.4705	85.656	44.0	0.0055	381.0	REF_STRG_1_72798_XLOC_060470	REF_TRIN_6_02649_XLOC_106418	0.00893	0.0
REF_STRG_1_64336_XLOC_048046__REF_STRG_1_72798_XLOC_060470	0.28348	0.51444	1344.0	351.0	1.55514	GF_000120	0.6625	12.1364	44.0	0.0546	381.0	REF_STRG_1_72798_XLOC_060470	REF_STRG_1_64336_XLOC_048046	0.00893	0.0
REF_STRG_1_72798_XLOC_060470__REF_TRIN_15_02290_XLOC_098765	0.28348	0.53281	1344.0	351.0	1.5424	GF_000120	0.6013	4.4405	44.0	0.1354	381.0	REF_STRG_1_72798_XLOC_060470	REF_TRIN_15_02290_XLOC_098765	0.00893	0.07692
REF_STRG_1_59885_XLOC_041704__REF_STRG_1_72799_XLOC_060469	0.28348	0.55381	1344.0	351.0	1.24722	GF_000120	0.5269	5.035	44.0	0.1046	381.0	REF_STRG_1_72799_XLOC_060469	REF_STRG_1_59885_XLOC_041704	0.00893	0.0
REF_STRG_1_72799_XLOC_060469__REF_TRIN_11_01996_XLOC_041703	0.28348	0.55381	1344.0	351.0	1.24722	GF_000120	0.5269	5.035	44.0	0.1046	381.0	REF_STRG_1_72799_XLOC_060469	REF_TRIN_11_01996_XLOC_041703	0.00893	0.0
REF_STRG_1_41890_XLOC_014447__REF_STRG_1_72799_XLOC_060469	0.28348	0.52756	1344.0	351.0	1.38347	GF_000120	0.4867	94.0854	44.0	0.0052	381.0	REF_STRG_1_72799_XLOC_060469	REF_STRG_1_41890_XLOC_014447	0.00893	0.0
REF_STRG_1_72799_XLOC_060469__REF_STRG_1_81697_XLOC_074620	0.28348	0.50919	1344.0	351.0	1.66074	GF_000120	0.6027	84.0381	44.0	0.0072	381.0	REF_STRG_1_72799_XLOC_060469	REF_STRG_1_81697_XLOC_074620	0.00893	0.0
REF_STRG_1_72799_XLOC_060469__REF_TRIN_1_01859_XLOC_074615	0.28348	0.50919	1344.0	351.0	1.66074	GF_000120	0.6027	84.0381	44.0	0.0072	381.0	REF_STRG_1_72799_XLOC_060469	REF_TRIN_1_01859_XLOC_074615	0.00893	0.0
REF_STRG_1_72799_XLOC_060469__REF_STRG_1_81692_XLOC_074616	0.27232	0.51093	1344.0	351.0	1.98986	GF_000120	0.7852	2.9041	44.0	0.2704	366.0	REF_STRG_1_72799_XLOC_060469	REF_STRG_1_81692_XLOC_074616	0.00893	0.07692
REF_STRG_1_72799_XLOC_060469__REF_TRIN_9_03462_XLOC_074612	0.27232	0.51093	1344.0	351.0	1.98986	GF_000120	0.7852	2.9041	44.0	0.2704	366.0	REF_STRG_1_72799_XLOC_060469	REF_TRIN_9_03462_XLOC_074612	0.00893	0.07692
REF_STRG_1_72799_XLOC_060469__REF_STRG_1_81695_XLOC_074619	0.27232	0.51093	1344.0	351.0	1.89827	GF_000120	0.6559	33.8922	44.0	0.0194	366.0	REF_STRG_1_72799_XLOC_060469	REF_STRG_1_81695_XLOC_074619	0.00893	0.0
REF_STRG_1_72799_XLOC_060469__REF_TRIN_9_03463_XLOC_074614	0.27232	0.51093	1344.0	351.0	1.89827	GF_000120	0.6559	33.8988	44.0	0.0194	366.0	REF_STRG_1_72799_XLOC_060469	REF_TRIN_9_03463_XLOC_074614	0.00893	0.0
REF_STRG_1_72799_XLOC_060469__REF_STRG_1_81693_XLOC_074617	0.27232	0.51366	1344.0	351.0	2.05561	GF_000120	0.7254	16.9407	44.0	0.0428	366.0	REF_STRG_1_72799_XLOC_060469	REF_STRG_1_81693_XLOC_074617	0.00893	0.0
REF_STRG_1_72799_XLOC_060469__REF_TRIN_9_03464_XLOC_074613	0.27232	0.51366	1344.0	351.0	2.05561	GF_000120	0.7254	16.9399	44.0	0.0428	366.0	REF_STRG_1_72799_XLOC_060469	REF_TRIN_9_03464_XLOC_074613	0.00893	0.0
REF_STRG_1_18483_XLOC_060838__REF_STRG_1_72799_XLOC_060469	0.28348	0.47244	1344.0	351.0	1.61587	GF_000120	0.6767	82.9421	44.0	0.0082	381.0	REF_STRG_1_72799_XLOC_060469	REF_STRG_1_18483_XLOC_060838	0.00893	0.0
REF_STRG_1_35809_XLOC_106419__REF_STRG_1_72799_XLOC_060469	0.28348	0.53806	1344.0	351.0	1.47682	GF_000120	0.4904	92.0799	44.0	0.0053	381.0	REF_STRG_1_72799_XLOC_060469	REF_STRG_1_35809_XLOC_106419	0.00893	0.0
REF_STRG_1_72799_XLOC_060469__REF_TRIN_6_02649_XLOC_106418	0.28348	0.53806	1344.0	351.0	1.47682	GF_000120	0.4904	92.0851	44.0	0.0053	381.0	REF_STRG_1_72799_XLOC_060469	REF_TRIN_6_02649_XLOC_106418	0.00893	0.0
REF_STRG_1_64336_XLOC_048046__REF_STRG_1_72799_XLOC_060469	0.28348	0.51969	1344.0	351.0	1.61006	GF_000120	0.671	5.3666	44.0	0.125	381.0	REF_STRG_1_72799_XLOC_060469	REF_STRG_1_64336_XLOC_048046	0.00893	0.0
REF_STRG_1_72799_XLOC_060469__REF_TRIN_15_02290_XLOC_098765	0.28348	0.53281	1344.0	351.0	1.59732	GF_000120	0.689	2.9116	44.0	0.2367	381.0	REF_STRG_1_72799_XLOC_060469	REF_TRIN_15_02290_XLOC_098765	0.00893	0.07692
REF_STRG_1_59885_XLOC_041704__REF_TRIN_5_02748_XLOC_071765	0.33705	0.62914	1344.0	351.0	0.61427	GF_000120	0.2936	83.3231	44.0	0.0035	453.0	REF_TRIN_5_02748_XLOC_071765	REF_STRG_1_59885_XLOC_041704	0.00893	0.0
REF_TRIN_11_01996_XLOC_041703__REF_TRIN_5_02748_XLOC_071765	0.33705	0.62914	1344.0	351.0	0.61427	GF_000120	0.2936	83.3218	44.0	0.0035	453.0	REF_TRIN_5_02748_XLOC_071765	REF_TRIN_11_01996_XLOC_041703	0.00893	0.0
REF_STRG_1_41890_XLOC_014447__REF_TRIN_5_02748_XLOC_071765	0.33705	0.62472	1344.0	351.0	0.75052	GF_000120	0.3086	78.4134	44.0	0.0039	453.0	REF_TRIN_5_02748_XLOC_071765	REF_STRG_1_41890_XLOC_014447	0.00893	0.0
REF_STRG_1_81697_XLOC_074620__REF_TRIN_5_02748_XLOC_071765	0.33482	0.54444	1344.0	351.0	1.02779	GF_000120	0.4987	22.6263	44.0	0.022	450.0	REF_TRIN_5_02748_XLOC_071765	REF_STRG_1_81697_XLOC_074620	0.00893	0.0
REF_TRIN_1_01859_XLOC_074615__REF_TRIN_5_02748_XLOC_071765	0.33482	0.54444	1344.0	351.0	1.02779	GF_000120	0.4987	22.6272	44.0	0.022	450.0	REF_TRIN_5_02748_XLOC_071765	REF_TRIN_1_01859_XLOC_074615	0.00893	0.0
REF_STRG_1_81692_XLOC_074616__REF_TRIN_5_02748_XLOC_071765	0.3192	0.51282	1344.0	351.0	1.35691	GF_000120	0.6475	83.1395	44.0	0.0078	429.0	REF_TRIN_5_02748_XLOC_071765	REF_STRG_1_81692_XLOC_074616	0.00893	0.0
REF_TRIN_5_02748_XLOC_071765__REF_TRIN_9_03462_XLOC_074612	0.3192	0.51282	1344.0	351.0	1.35691	GF_000120	0.6474	83.1414	44.0	0.0078	429.0	REF_TRIN_5_02748_XLOC_071765	REF_TRIN_9_03462_XLOC_074612	0.00893	0.0
REF_STRG_1_81695_XLOC_074619__REF_TRIN_5_02748_XLOC_071765	0.32143	0.50463	1344.0	351.0	1.26532	GF_000120	0.6023	83.3583	44.0	0.0072	432.0	REF_TRIN_5_02748_XLOC_071765	REF_STRG_1_81695_XLOC_074619	0.00893	0.0
REF_TRIN_5_02748_XLOC_071765__REF_TRIN_9_03463_XLOC_074614	0.32143	0.50463	1344.0	351.0	1.26532	GF_000120	0.6023	83.3569	44.0	0.0072	432.0	REF_TRIN_5_02748_XLOC_071765	REF_TRIN_9_03463_XLOC_074614	0.00893	0.0
REF_STRG_1_81693_XLOC_074617__REF_TRIN_5_02748_XLOC_071765	0.3192	0.49417	1344.0	351.0	1.42266	GF_000120	0.7111	80.4548	44.0	0.0088	429.0	REF_TRIN_5_02748_XLOC_071765	REF_STRG_1_81693_XLOC_074617	0.00893	0.0
REF_TRIN_5_02748_XLOC_071765__REF_TRIN_9_03464_XLOC_074613	0.32143	0.49074	1344.0	351.0	1.42266	GF_000120	0.7111	80.4541	44.0	0.0088	432.0	REF_TRIN_5_02748_XLOC_071765	REF_TRIN_9_03464_XLOC_074613	0.00893	0.0
REF_STRG_1_18483_XLOC_060838__REF_TRIN_5_02748_XLOC_071765	0.33482	0.58	1344.0	351.0	0.98292	GF_000120	0.3001	77.4807	44.0	0.0039	450.0	REF_TRIN_5_02748_XLOC_071765	REF_STRG_1_18483_XLOC_060838	0.00893	0.0
REF_STRG_1_35809_XLOC_106419__REF_TRIN_5_02748_XLOC_071765	0.33705	0.60927	1344.0	351.0	0.84387	GF_000120	0.318	81.7063	44.0	0.0039	453.0	REF_TRIN_5_02748_XLOC_071765	REF_STRG_1_35809_XLOC_106419	0.00893	0.0
REF_TRIN_5_02748_XLOC_071765__REF_TRIN_6_02649_XLOC_106418	0.33705	0.60927	1344.0	351.0	0.84387	GF_000120	0.3179	81.7923	44.0	0.0039	453.0	REF_TRIN_5_02748_XLOC_071765	REF_TRIN_6_02649_XLOC_106418	0.00893	0.0
REF_STRG_1_64336_XLOC_048046__REF_TRIN_5_02748_XLOC_071765	0.33482	0.61111	1344.0	351.0	0.97711	GF_000120	0.2891	17.1816	44.0	0.0168	450.0	REF_TRIN_5_02748_XLOC_071765	REF_STRG_1_64336_XLOC_048046	0.00893	0.0
REF_TRIN_15_02290_XLOC_098765__REF_TRIN_5_02748_XLOC_071765	0.33482	0.58444	1344.0	351.0	0.96437	GF_000120	0.3675	72.3236	44.0	0.0051	450.0	REF_TRIN_5_02748_XLOC_071765	REF_TRIN_15_02290_XLOC_098765	0.00893	0.0
REF_STRG_1_21742_XLOC_071763__REF_STRG_1_59885_XLOC_041704	0.36607	0.62602	1344.0	351.0	0.80437	GF_000120	0.3157	9.0901	44.0	0.0347	492.0	REF_STRG_1_21742_XLOC_071763	REF_STRG_1_59885_XLOC_041704	0.00893	0.0
REF_STRG_1_21742_XLOC_071763__REF_TRIN_11_01996_XLOC_041703	0.36607	0.62602	1344.0	351.0	0.80437	GF_000120	0.3157	9.0899	44.0	0.0347	492.0	REF_STRG_1_21742_XLOC_071763	REF_TRIN_11_01996_XLOC_041703	0.00893	0.0
REF_STRG_1_21742_XLOC_071763__REF_STRG_1_41890_XLOC_014447	0.36607	0.57927	1344.0	351.0	0.94062	GF_000120	0.4339	7.0457	44.0	0.0616	492.0	REF_STRG_1_21742_XLOC_071763	REF_STRG_1_41890_XLOC_014447	0.00893	0.0
REF_STRG_1_21742_XLOC_071763__REF_STRG_1_81697_XLOC_074620	0.375	0.51389	1344.0	351.0	1.21789	GF_000120	0.5731	8.7176	44.0	0.0657	504.0	REF_STRG_1_21742_XLOC_071763	REF_STRG_1_81697_XLOC_074620	0.00893	0.0
REF_STRG_1_21742_XLOC_071763__REF_TRIN_1_01859_XLOC_074615	0.375	0.51389	1344.0	351.0	1.21789	GF_000120	0.5731	8.7176	44.0	0.0657	504.0	REF_STRG_1_21742_XLOC_071763	REF_TRIN_1_01859_XLOC_074615	0.00893	0.0
REF_STRG_1_21742_XLOC_071763__REF_STRG_1_81692_XLOC_074616	0.3192	0.50816	1344.0	351.0	1.54701	GF_000120	0.691	5.5619	44.0	0.1242	429.0	REF_STRG_1_21742_XLOC_071763	REF_STRG_1_81692_XLOC_074616	0.00893	0.0
REF_STRG_1_21742_XLOC_071763__REF_TRIN_9_03462_XLOC_074612	0.3192	0.50816	1344.0	351.0	1.54701	GF_000120	0.691	5.5619	44.0	0.1242	429.0	REF_STRG_1_21742_XLOC_071763	REF_TRIN_9_03462_XLOC_074612	0.00893	0.0
REF_STRG_1_21742_XLOC_071763__REF_STRG_1_81695_XLOC_074619	0.3192	0.49883	1344.0	351.0	1.45543	GF_000120	0.59	17.1264	44.0	0.0344	429.0	REF_STRG_1_21742_XLOC_071763	REF_STRG_1_81695_XLOC_074619	0.00893	0.0
REF_STRG_1_21742_XLOC_071763__REF_TRIN_9_03463_XLOC_074614	0.3192	0.49883	1344.0	351.0	1.45543	GF_000120	0.59	17.1268	44.0	0.0344	429.0	REF_STRG_1_21742_XLOC_071763	REF_TRIN_9_03463_XLOC_074614	0.00893	0.0
REF_STRG_1_21742_XLOC_071763__REF_STRG_1_81693_XLOC_074617	0.3192	0.51049	1344.0	351.0	1.61277	GF_000120	0.6172	80.5572	44.0	0.0077	429.0	REF_STRG_1_21742_XLOC_071763	REF_STRG_1_81693_XLOC_074617	0.00893	0.0
REF_STRG_1_21742_XLOC_071763__REF_TRIN_9_03464_XLOC_074613	0.3192	0.51049	1344.0	351.0	1.61277	GF_000120	0.6172	80.5567	44.0	0.0077	429.0	REF_STRG_1_21742_XLOC_071763	REF_TRIN_9_03464_XLOC_074613	0.00893	0.0
REF_STRG_1_18483_XLOC_060838__REF_STRG_1_21742_XLOC_071763	0.39062	0.5581	1344.0	351.0	1.17303	GF_000120	0.3495	71.278	44.0	0.0049	525.0	REF_STRG_1_21742_XLOC_071763	REF_STRG_1_18483_XLOC_060838	0.00893	0.0
REF_STRG_1_21742_XLOC_071763__REF_STRG_1_35809_XLOC_106419	0.39062	0.55619	1344.0	351.0	1.03397	GF_000120	0.4091	5.5229	44.0	0.0741	525.0	REF_STRG_1_21742_XLOC_071763	REF_STRG_1_35809_XLOC_106419	0.00893	0.0
REF_STRG_1_21742_XLOC_071763__REF_TRIN_6_02649_XLOC_106418	0.39062	0.55619	1344.0	351.0	1.03397	GF_000120	0.4091	5.5229	44.0	0.0741	525.0	REF_STRG_1_21742_XLOC_071763	REF_TRIN_6_02649_XLOC_106418	0.00893	0.0
REF_STRG_1_21742_XLOC_071763__REF_STRG_1_64336_XLOC_048046	0.38839	0.55939	1344.0	351.0	1.16722	GF_000120	0.36	10.0255	44.0	0.0359	522.0	REF_STRG_1_21742_XLOC_071763	REF_STRG_1_64336_XLOC_048046	0.00893	0.0
REF_STRG_1_21742_XLOC_071763__REF_TRIN_15_02290_XLOC_098765	0.38839	0.54598	1344.0	351.0	1.15447	GF_000120	0.4004	88.0128	44.0	0.0045	522.0	REF_STRG_1_21742_XLOC_071763	REF_TRIN_15_02290_XLOC_098765	0.00893	0.0
REF_STRG_1_21743_XLOC_071764__REF_STRG_1_59885_XLOC_041704	0.36607	0.61789	1344.0	351.0	0.81962	GF_000120	0.3133	6.9441	44.0	0.0451	492.0	REF_STRG_1_21743_XLOC_071764	REF_STRG_1_59885_XLOC_041704	0.00893	0.0
REF_STRG_1_21743_XLOC_071764__REF_TRIN_11_01996_XLOC_041703	0.36607	0.61789	1344.0	351.0	0.81962	GF_000120	0.3133	6.944	44.0	0.0451	492.0	REF_STRG_1_21743_XLOC_071764	REF_TRIN_11_01996_XLOC_041703	0.00893	0.0
REF_STRG_1_21743_XLOC_071764__REF_STRG_1_41890_XLOC_014447	0.3683	0.58384	1344.0	351.0	0.95587	GF_000120	0.3882	10.6548	44.0	0.0364	495.0	REF_STRG_1_21743_XLOC_071764	REF_STRG_1_41890_XLOC_014447	0.00893	0.0
REF_STRG_1_21743_XLOC_071764__REF_STRG_1_81697_XLOC_074620	0.375	0.54563	1344.0	351.0	1.23314	GF_000120	0.4817	22.0029	44.0	0.0219	504.0	REF_STRG_1_21743_XLOC_071764	REF_STRG_1_81697_XLOC_074620	0.00893	0.0
REF_STRG_1_21743_XLOC_071764__REF_TRIN_1_01859_XLOC_074615	0.375	0.54563	1344.0	351.0	1.23314	GF_000120	0.4817	22.0161	44.0	0.0219	504.0	REF_STRG_1_21743_XLOC_071764	REF_TRIN_1_01859_XLOC_074615	0.00893	0.0
REF_STRG_1_21743_XLOC_071764__REF_STRG_1_81692_XLOC_074616	0.3192	0.51981	1344.0	351.0	1.56226	GF_000120	0.6011	75.8814	44.0	0.0079	429.0	REF_STRG_1_21743_XLOC_071764	REF_STRG_1_81692_XLOC_074616	0.00893	0.0
REF_STRG_1_21743_XLOC_071764__REF_TRIN_9_03462_XLOC_074612	0.3192	0.51981	1344.0	351.0	1.56226	GF_000120	0.6011	75.8802	44.0	0.0079	429.0	REF_STRG_1_21743_XLOC_071764	REF_TRIN_9_03462_XLOC_074612	0.00893	0.0
REF_STRG_1_21743_XLOC_071764__REF_STRG_1_81695_XLOC_074619	0.3192	0.52681	1344.0	351.0	1.47067	GF_000120	0.5527	102.0213	44.0	0.0054	429.0	REF_STRG_1_21743_XLOC_071764	REF_STRG_1_81695_XLOC_074619	0.00893	0.0
REF_STRG_1_21743_XLOC_071764__REF_TRIN_9_03463_XLOC_074614	0.3192	0.52681	1344.0	351.0	1.47067	GF_000120	0.5527	102.0177	44.0	0.0054	429.0	REF_STRG_1_21743_XLOC_071764	REF_TRIN_9_03463_XLOC_074614	0.00893	0.0
REF_STRG_1_21743_XLOC_071764__REF_STRG_1_81693_XLOC_074617	0.3192	0.5035	1344.0	351.0	1.62801	GF_000120	0.6209	92.292	44.0	0.0067	429.0	REF_STRG_1_21743_XLOC_071764	REF_STRG_1_81693_XLOC_074617	0.00893	0.0
REF_STRG_1_21743_XLOC_071764__REF_TRIN_9_03464_XLOC_074613	0.3192	0.5035	1344.0	351.0	1.62801	GF_000120	0.6209	92.2915	44.0	0.0067	429.0	REF_STRG_1_21743_XLOC_071764	REF_TRIN_9_03464_XLOC_074613	0.00893	0.0
REF_STRG_1_18483_XLOC_060838__REF_STRG_1_21743_XLOC_071764	0.38839	0.56513	1344.0	351.0	1.18827	GF_000120	0.3393	11.618	44.0	0.0292	522.0	REF_STRG_1_21743_XLOC_071764	REF_STRG_1_18483_XLOC_060838	0.00893	0.0
REF_STRG_1_21743_XLOC_071764__REF_STRG_1_35809_XLOC_106419	0.38839	0.58621	1344.0	351.0	1.04922	GF_000120	0.3446	76.4636	44.0	0.0045	522.0	REF_STRG_1_21743_XLOC_071764	REF_STRG_1_35809_XLOC_106419	0.00893	0.0
REF_STRG_1_21743_XLOC_071764__REF_TRIN_6_02649_XLOC_106418	0.38839	0.58621	1344.0	351.0	1.04922	GF_000120	0.3445	76.4636	44.0	0.0045	522.0	REF_STRG_1_21743_XLOC_071764	REF_TRIN_6_02649_XLOC_106418	0.00893	0.0
REF_STRG_1_21743_XLOC_071764__REF_STRG_1_64336_XLOC_048046	0.38616	0.58574	1344.0	351.0	1.18246	GF_000120	0.3371	8.0089	44.0	0.0421	519.0	REF_STRG_1_21743_XLOC_071764	REF_STRG_1_64336_XLOC_048046	0.00893	0.0
REF_STRG_1_21743_XLOC_071764__REF_TRIN_15_02290_XLOC_098765	0.38616	0.54913	1344.0	351.0	1.16972	GF_000120	0.3617	85.0801	44.0	0.0043	519.0	REF_STRG_1_21743_XLOC_071764	REF_TRIN_15_02290_XLOC_098765	0.00893	0.0
REF_STRG_1_49353_XLOC_026632__REF_STRG_1_51657_XLOC_030017	0.67045	0.95857	792.0	474.0	0.04609	GF_000887	0.0226	0.1422	5.0	0.1592	531.0	REF_STRG_1_49353_XLOC_026632	REF_STRG_1_51657_XLOC_030017	1.0	1.0
REF_STRG_1_15340_XLOC_048486__REF_STRG_1_49353_XLOC_026632	0.65909	0.55172	792.0	474.0	1.20237	GF_000887	0.6062	3.1081	6.0	0.195	522.0	REF_STRG_1_15340_XLOC_048486	REF_STRG_1_49353_XLOC_026632	0.5	0.5
REF_STRG_1_15340_XLOC_048486__REF_STRG_1_51657_XLOC_030017	0.7197	0.53684	792.0	474.0	1.24846	GF_000887	0.6246	3.3948	6.0	0.184	570.0	REF_STRG_1_15340_XLOC_048486	REF_STRG_1_51657_XLOC_030017	0.5	0.5
COM_SPAL_1_026282_XLOC_088395__COM_SPAL_1_032328_XLOC_108385	0.78788	0.46795	792.0	474.0	1.57036	GF_000887	0.7016	76.3933	7.0	0.0092	624.0	COM_SPAL_1_026282_XLOC_088395	COM_SPAL_1_032328_XLOC_108385	1.0	0.0
COM_SPAL_1_026282_XLOC_088395__REF_STRG_1_15340_XLOC_048486	0.69697	0.42391	792.0	474.0	2.18259	GF_000887	0.8465	75.8519	8.0	0.0112	552.0	REF_STRG_1_15340_XLOC_048486	COM_SPAL_1_026282_XLOC_088395	0.16667	0.0
COM_SPAL_1_032328_XLOC_108385__REF_STRG_1_15340_XLOC_048486	0.74621	0.43993	792.0	474.0	1.66761	GF_000887	0.7807	10.1604	8.0	0.0768	591.0	REF_STRG_1_15340_XLOC_048486	COM_SPAL_1_032328_XLOC_108385	0.16667	0.0
COM_SPAL_1_026282_XLOC_088395__REF_STRG_1_49353_XLOC_026632	0.61742	0.45808	792.0	474.0	1.84753	GF_000887	0.7687	78.4416	8.0	0.0098	489.0	REF_STRG_1_49353_XLOC_026632	COM_SPAL_1_026282_XLOC_088395	0.16667	0.0
COM_SPAL_1_032328_XLOC_108385__REF_STRG_1_49353_XLOC_026632	0.67424	0.50749	792.0	474.0	1.33255	GF_000887	0.6016	6.7729	8.0	0.0888	534.0	REF_STRG_1_49353_XLOC_026632	COM_SPAL_1_032328_XLOC_108385	0.16667	0.0
COM_SPAL_1_026282_XLOC_088395__REF_STRG_1_51657_XLOC_030017	0.65152	0.4438	792.0	474.0	1.89362	GF_000887	0.7749	74.4897	8.0	0.0104	516.0	REF_STRG_1_51657_XLOC_030017	COM_SPAL_1_026282_XLOC_088395	0.16667	0.0
COM_SPAL_1_032328_XLOC_108385__REF_STRG_1_51657_XLOC_030017	0.76515	0.47855	792.0	474.0	1.37864	GF_000887	0.6239	6.3217	8.0	0.0987	606.0	REF_STRG_1_51657_XLOC_030017	COM_SPAL_1_032328_XLOC_108385	0.16667	0.0
REF_STRG_1_32067_XLOC_098807__REF_STRG_1_32069_XLOC_098808	0.92458	0.86808	1074.0	870.0	0.30431	GF_001676	0.1381	0.1393	3.0	0.9914	993.0	REF_STRG_1_32067_XLOC_098807	REF_STRG_1_32069_XLOC_098808	1.0	1.0
REF_STRG_1_32067_XLOC_098807__REF_STRG_1_93633_XLOC_095208	0.82402	0.56836	1074.0	870.0	1.34349	GF_001676	0.6318	1.0631	4.0	0.5943	885.0	REF_STRG_1_93633_XLOC_095208	REF_STRG_1_32067_XLOC_098807	0.5	0.5
REF_STRG_1_32069_XLOC_098808__REF_STRG_1_93633_XLOC_095208	0.81006	0.56437	1074.0	870.0	1.29449	GF_001676	0.6372	0.977	4.0	0.6522	870.0	REF_STRG_1_93633_XLOC_095208	REF_STRG_1_32069_XLOC_098808	0.5	0.5
REF_TRIN_10_01800_XLOC_079690__REF_TRIN_16_03364_XLOC_041360	0.48507	0.47436	804.0	390.0	1.28409	GF_002984	0.6414	8.9196	2.0	0.0719	390.0	REF_TRIN_10_01800_XLOC_079690	REF_TRIN_16_03364_XLOC_041360	1.0	0.0
COM_SPAL_1_029802_XLOC_099834__REF_STRG_1_98491_XLOC_104572	0.45509	0.99825	2505.0	1140.0	0.0	GF_002117	0.0	0.0062	2.0	0.001	1140.0	COM_SPAL_1_029802_XLOC_099834	REF_STRG_1_98491_XLOC_104572	1.0	1.0
REF_STRG_1_104336_XLOC_000257__REF_STRG_1_25449_XLOC_082719	0.83906	0.98707	1659.0	1374.0	0.00455	GF_001132	0.0019	0.058	4.0	0.0321	1392.0	REF_STRG_1_104336_XLOC_000257	REF_STRG_1_25449_XLOC_082719	1.0	1.0
REF_STRG_1_104336_XLOC_000257__REF_STRG_1_29969_XLOC_094140	0.83544	0.75685	1659.0	1374.0	0.45719	GF_001132	0.1937	1.0079	5.0	0.1922	1386.0	REF_STRG_1_29969_XLOC_094140	REF_STRG_1_104336_XLOC_000257	0.5	0.5
REF_STRG_1_25449_XLOC_082719__REF_STRG_1_29969_XLOC_094140	0.92948	0.74903	1659.0	1374.0	0.46174	GF_001132	0.1937	1.0114	5.0	0.1915	1542.0	REF_STRG_1_29969_XLOC_094140	REF_STRG_1_25449_XLOC_082719	0.5	0.5
REF_STRG_1_29969_XLOC_094140__REF_STRG_1_32245_XLOC_099197	0.92043	0.60642	1659.0	1374.0	0.80995	GF_001132	0.3474	6.9258	6.0	0.0502	1527.0	REF_STRG_1_32245_XLOC_099197	REF_STRG_1_29969_XLOC_094140	0.33333	0.0
REF_STRG_1_104336_XLOC_000257__REF_STRG_1_32245_XLOC_099197	0.83183	0.64928	1659.0	1374.0	0.56714	GF_001132	0.2603	5.9258	6.0	0.0439	1380.0	REF_STRG_1_32245_XLOC_099197	REF_STRG_1_104336_XLOC_000257	0.33333	0.0
REF_STRG_1_25449_XLOC_082719__REF_STRG_1_32245_XLOC_099197	0.92224	0.6451	1659.0	1374.0	0.57169	GF_001132	0.2608	5.5632	6.0	0.0469	1530.0	REF_STRG_1_32245_XLOC_099197	REF_STRG_1_25449_XLOC_082719	0.33333	0.0
REF_STRG_1_68672_XLOC_054271__REF_TRIN_5_02905_XLOC_055878	0.18182	0.82667	1650.0	300.0	0.27829	GF_001251	0.1087	0.5253	4.0	0.207	300.0	REF_STRG_1_68672_XLOC_054271	REF_TRIN_5_02905_XLOC_055878	1.0	1.0
REF_STRG_1_68672_XLOC_054271__REF_STRG_1_86517_XLOC_082390	0.89455	0.78659	1650.0	300.0	0.31405	GF_001251	0.0722	0.5599	5.0	0.129	1476.0	REF_STRG_1_86517_XLOC_082390	REF_STRG_1_68672_XLOC_054271	0.5	0.5
REF_STRG_1_86517_XLOC_082390__REF_TRIN_5_02905_XLOC_055878	0.18182	0.84667	1650.0	300.0	0.33877	GF_001251	0.1064	0.4132	5.0	0.2576	300.0	REF_STRG_1_86517_XLOC_082390	REF_TRIN_5_02905_XLOC_055878	0.5	0.5
REF_STRG_1_33992_XLOC_102882__REF_STRG_1_86517_XLOC_082390	0.88182	0.76289	1650.0	300.0	0.34642	GF_001251	0.1026	0.4192	6.0	0.2447	1455.0	REF_STRG_1_33992_XLOC_102882	REF_STRG_1_86517_XLOC_082390	0.33333	0.33333
REF_STRG_1_33992_XLOC_102882__REF_STRG_1_68672_XLOC_054271	0.92364	0.80184	1650.0	300.0	0.35395	GF_001251	0.1195	0.33	6.0	0.3621	1524.0	REF_STRG_1_33992_XLOC_102882	REF_STRG_1_68672_XLOC_054271	0.33333	0.33333
REF_STRG_1_33992_XLOC_102882__REF_TRIN_5_02905_XLOC_055878	0.18182	0.80667	1650.0	300.0	0.37867	GF_001251	0.1625	0.4562	6.0	0.3562	300.0	REF_STRG_1_33992_XLOC_102882	REF_TRIN_5_02905_XLOC_055878	0.33333	0.33333
COM_SPAL_1_001034_XLOC_006197__REF_STRG_1_111404_XLOC_004816	0.73431	0.99335	1434.0	1053.0	0.00576	GF_001812	0.0037	0.017	2.0	0.2197	1053.0	COM_SPAL_1_001034_XLOC_006197	REF_STRG_1_111404_XLOC_004816	1.0	1.0
REF_STRG_1_69649_XLOC_055740__REF_STRG_1_76518_XLOC_066067	0.43034	0.80576	969.0	417.0	0.36582	GF_002830	0.1907	0.3713	2.0	0.5136	417.0	REF_STRG_1_69649_XLOC_055740	REF_STRG_1_76518_XLOC_066067	1.0	1.0
REF_STRG_1_103821_XLOC_000012__REF_TRIN_1_01303_XLOC_000011	1.0	1.0	1914.0	1914.0	0.0	GF_002202	0.0	0.0	2.0	0.4514	1914.0	REF_STRG_1_103821_XLOC_000012	REF_TRIN_1_01303_XLOC_000011	1.0	0.0
REF_STRG_1_30283_XLOC_094906__REF_STRG_1_43777_XLOC_017706	0.54821	0.53963	1680.0	735.0	0.96059	GF_001103	0.4915	10.9534	4.0	0.0449	921.0	REF_STRG_1_43777_XLOC_017706	REF_STRG_1_30283_XLOC_094906	1.0	0.0
REF_STRG_1_22366_XLOC_073737__REF_STRG_1_43777_XLOC_017706	0.45714	0.50651	1680.0	735.0	1.08405	GF_001103	0.5133	69.236	5.0	0.0074	768.0	REF_STRG_1_22366_XLOC_073737	REF_STRG_1_43777_XLOC_017706	0.5	0.0
REF_STRG_1_22366_XLOC_073737__REF_STRG_1_30283_XLOC_094906	0.48393	0.52645	1680.0	735.0	1.16598	GF_001103	0.5074	69.4557	5.0	0.0073	813.0	REF_STRG_1_22366_XLOC_073737	REF_STRG_1_30283_XLOC_094906	0.5	0.0
COM_SPAL_1_030554_XLOC_102376__REF_STRG_1_22366_XLOC_073737	0.57321	0.50156	1680.0	735.0	1.19214	GF_001103	0.5305	3.4229	6.0	0.155	963.0	COM_SPAL_1_030554_XLOC_102376	REF_STRG_1_22366_XLOC_073737	0.33333	1.0
COM_SPAL_1_030554_XLOC_102376__REF_STRG_1_43777_XLOC_017706	0.48036	0.48823	1680.0	735.0	1.50562	GF_001103	0.5719	10.5409	6.0	0.0543	807.0	COM_SPAL_1_030554_XLOC_102376	REF_STRG_1_43777_XLOC_017706	0.33333	0.0
COM_SPAL_1_030554_XLOC_102376__REF_STRG_1_30283_XLOC_094906	0.51964	0.48339	1680.0	735.0	1.58754	GF_001103	0.6016	6.1981	6.0	0.0971	873.0	COM_SPAL_1_030554_XLOC_102376	REF_STRG_1_30283_XLOC_094906	0.33333	0.0
REF_STRG_1_54010_XLOC_033503__REF_STRG_1_54011_XLOC_033504	0.78414	0.72659	681.0	471.0	0.47348	GF_001208	0.1988	0.6787	4.0	0.2929	534.0	REF_STRG_1_54010_XLOC_033503	REF_STRG_1_54011_XLOC_033504	1.0	1.0
REF_STRG_1_24928_XLOC_081284__REF_STRG_1_97868_XLOC_103305	0.80617	0.62659	681.0	471.0	0.61015	GF_001208	0.2372	5.912	5.0	0.0401	549.0	REF_STRG_1_97868_XLOC_103305	REF_STRG_1_24928_XLOC_081284	1.0	0.0
REF_STRG_1_54010_XLOC_033503__REF_STRG_1_97868_XLOC_103305	0.76211	0.61464	681.0	471.0	0.89526	GF_001208	0.3278	25.4197	6.0	0.0129	519.0	REF_STRG_1_54010_XLOC_033503	REF_STRG_1_97868_XLOC_103305	0.25	0.0
REF_STRG_1_24928_XLOC_081284__REF_STRG_1_54010_XLOC_033503	0.71366	0.63992	681.0	471.0	0.61026	GF_001208	0.277	31.4311	6.0	0.0088	486.0	REF_STRG_1_54010_XLOC_033503	REF_STRG_1_24928_XLOC_081284	0.25	0.0
REF_STRG_1_54011_XLOC_033504__REF_STRG_1_97868_XLOC_103305	0.81498	0.59279	681.0	471.0	0.90474	GF_001208	0.3406	1.8257	6.0	0.1866	555.0	REF_STRG_1_54011_XLOC_033504	REF_STRG_1_97868_XLOC_103305	0.25	0.5
REF_STRG_1_24928_XLOC_081284__REF_STRG_1_54011_XLOC_033504	0.76211	0.67052	681.0	471.0	0.61974	GF_001208	0.2547	4.8012	6.0	0.053	519.0	REF_STRG_1_54011_XLOC_033504	REF_STRG_1_24928_XLOC_081284	0.25	0.5
COM_SPAL_1_023017_XLOC_077913__REF_STRG_1_90867_XLOC_009403	0.72598	0.96095	1905.0	1194.0	0.03619	GF_001426	0.0131	0.1444	3.0	0.0908	1383.0	COM_SPAL_1_023017_XLOC_077913	REF_STRG_1_90867_XLOC_009403	1.0	1.0
COM_SPAL_1_023017_XLOC_077913__REF_TRIN_13_02016_XLOC_058736	0.72126	0.76856	1905.0	1194.0	0.33964	GF_001426	0.1041	0.7326	4.0	0.1422	1374.0	REF_TRIN_13_02016_XLOC_058736	COM_SPAL_1_023017_XLOC_077913	0.5	0.5
REF_STRG_1_90867_XLOC_009403__REF_TRIN_13_02016_XLOC_058736	0.62677	0.83668	1905.0	1194.0	0.32494	GF_001426	0.1018	0.688	4.0	0.1479	1194.0	REF_TRIN_13_02016_XLOC_058736	REF_STRG_1_90867_XLOC_009403	0.5	0.5
REF_STRG_1_109467_XLOC_003265__REF_STRG_1_45460_XLOC_020560	0.14447	0.94805	1599.0	231.0	0.04068	GF_002231	0.0226	0.1824	2.0	0.1238	231.0	REF_STRG_1_109467_XLOC_003265	REF_STRG_1_45460_XLOC_020560	1.0	1.0
REF_STRG_1_61946_XLOC_044685__REF_STRG_1_82686_XLOC_076198	0.82308	0.93769	390.0	321.0	0.07868	GF_001737	0.0395	0.1314	3.0	0.3005	321.0	REF_STRG_1_82686_XLOC_076198	REF_STRG_1_61946_XLOC_044685	1.0	1.0
REF_STRG_1_49089_XLOC_026230__REF_STRG_1_82686_XLOC_076198	0.82308	0.92523	390.0	321.0	0.09728	GF_001737	0.0467	0.1676	4.0	0.2785	321.0	REF_STRG_1_49089_XLOC_026230	REF_STRG_1_82686_XLOC_076198	0.5	0.5
REF_STRG_1_49089_XLOC_026230__REF_STRG_1_61946_XLOC_044685	0.82308	0.91277	390.0	321.0	0.1356	GF_001737	0.0644	0.1694	4.0	0.3801	321.0	REF_STRG_1_49089_XLOC_026230	REF_STRG_1_61946_XLOC_044685	0.5	0.5
REF_STRG_1_24050_XLOC_078727__REF_STRG_1_54447_XLOC_034147	0.29298	0.86028	1710.0	408.0	0.21267	GF_000965	0.1219	0.1602	5.0	0.7607	501.0	REF_STRG_1_54447_XLOC_034147	REF_STRG_1_24050_XLOC_078727	1.0	1.0
REF_STRG_1_54447_XLOC_034147__REF_STRG_1_80706_XLOC_072869	0.29123	0.75502	1710.0	408.0	0.3204	GF_000965	0.1888	0.7446	6.0	0.2536	498.0	REF_STRG_1_80706_XLOC_072869	REF_STRG_1_54447_XLOC_034147	0.5	0.5
REF_STRG_1_24050_XLOC_078727__REF_STRG_1_80706_XLOC_072869	0.4614	0.86185	1710.0	408.0	0.16609	GF_000965	0.113	0.5099	6.0	0.2216	789.0	REF_STRG_1_80706_XLOC_072869	REF_STRG_1_24050_XLOC_078727	0.5	0.5
REF_STRG_1_64615_XLOC_048478__REF_STRG_1_80706_XLOC_072869	0.54386	0.57097	1710.0	408.0	0.69155	GF_000965	0.4307	58.3249	7.0	0.0074	930.0	REF_STRG_1_64615_XLOC_048478	REF_STRG_1_80706_XLOC_072869	0.33333	0.0
REF_STRG_1_54447_XLOC_034147__REF_STRG_1_64615_XLOC_048478	0.3	0.51267	1710.0	408.0	0.8373	GF_000965	0.5259	63.5695	7.0	0.0083	513.0	REF_STRG_1_64615_XLOC_048478	REF_STRG_1_54447_XLOC_034147	0.33333	0.0
REF_STRG_1_24050_XLOC_078727__REF_STRG_1_64615_XLOC_048478	0.77018	0.60516	1710.0	408.0	0.683	GF_000965	0.4553	61.3853	7.0	0.0074	1317.0	REF_STRG_1_64615_XLOC_048478	REF_STRG_1_24050_XLOC_078727	0.33333	0.0
REF_STRG_1_64615_XLOC_048478__REF_STRG_1_6936_XLOC_107913	0.71754	0.45558	1710.0	408.0	1.76111	GF_000965	1.4003	3.4489	8.0	0.406	1227.0	REF_STRG_1_6936_XLOC_107913	REF_STRG_1_64615_XLOC_048478	0.25	0.5
REF_STRG_1_6936_XLOC_107913__REF_STRG_1_80706_XLOC_072869	0.40702	0.42816	1710.0	408.0	1.64297	GF_000965	1.1725	66.6799	8.0	0.0176	696.0	REF_STRG_1_6936_XLOC_107913	REF_STRG_1_80706_XLOC_072869	0.25	0.0
REF_STRG_1_54447_XLOC_034147__REF_STRG_1_6936_XLOC_107913	0.25263	0.37037	1710.0	408.0	1.78873	GF_000965	1.3994	4.8848	8.0	0.2865	432.0	REF_STRG_1_6936_XLOC_107913	REF_STRG_1_54447_XLOC_034147	0.25	0.5
REF_STRG_1_24050_XLOC_078727__REF_STRG_1_6936_XLOC_107913	0.71579	0.4469	1710.0	408.0	1.63442	GF_000965	1.3049	7.1405	8.0	0.1828	1224.0	REF_STRG_1_6936_XLOC_107913	REF_STRG_1_24050_XLOC_078727	0.25	0.0
REF_STRG_1_12471_XLOC_036872__REF_STRG_1_5267_XLOC_092063	0.28534	0.54051	3417.0	753.0	0.95592	GF_001570	0.4917	10.5475	3.0	0.0466	975.0	REF_STRG_1_12471_XLOC_036872	REF_STRG_1_5267_XLOC_092063	1.0	0.0
REF_STRG_1_12471_XLOC_036872__REF_STRG_1_73010_XLOC_060759	0.22564	0.47082	3417.0	753.0	1.55398	GF_001570	0.8449	8.0537	4.0	0.1049	771.0	REF_STRG_1_73010_XLOC_060759	REF_STRG_1_12471_XLOC_036872	0.5	0.0
REF_STRG_1_5267_XLOC_092063__REF_STRG_1_73010_XLOC_060759	0.22125	0.46825	3417.0	753.0	1.34676	GF_001570	0.7594	64.8063	4.0	0.0117	756.0	REF_STRG_1_73010_XLOC_060759	REF_STRG_1_5267_XLOC_092063	0.5	0.0
COM_SPAL_1_013428_XLOC_047652__REF_STRG_1_26330_XLOC_085048	0.98011	0.6	1056.0	1035.0	0.682	GF_001942	0.3572	63.6872	2.0	0.0056	1035.0	COM_SPAL_1_013428_XLOC_047652	REF_STRG_1_26330_XLOC_085048	1.0	0.0
REF_STRG_1_13578_XLOC_041523__REF_STRG_1_32794_XLOC_100340	0.5671	0.43003	693.0	393.0	1.62795	GF_002355	0.7483	62.6161	2.0	0.012	393.0	REF_STRG_1_13578_XLOC_041523	REF_STRG_1_32794_XLOC_100340	1.0	0.0
COM_SPAL_1_001965_XLOC_010752__COM_SPAL_1_009136_XLOC_034645	0.38876	0.5512	2562.0	354.0	0.88577	GF_000821	0.2318	59.02	5.0	0.0039	996.0	COM_SPAL_1_001965_XLOC_010752	COM_SPAL_1_009136_XLOC_034645	1.0	0.0
COM_SPAL_1_001965_XLOC_010752__COM_SPAL_1_034426_XLOC_115494	0.37471	0.54375	2562.0	354.0	1.20583	GF_000821	0.3733	58.2461	6.0	0.0064	960.0	COM_SPAL_1_034426_XLOC_115494	COM_SPAL_1_001965_XLOC_010752	0.5	0.0
COM_SPAL_1_009136_XLOC_034645__COM_SPAL_1_034426_XLOC_115494	0.59602	0.45776	2562.0	354.0	1.34065	GF_000821	0.3541	18.1634	6.0	0.0195	1527.0	COM_SPAL_1_034426_XLOC_115494	COM_SPAL_1_009136_XLOC_034645	0.5	0.0
COM_SPAL_1_003078_XLOC_014906__COM_SPAL_1_034426_XLOC_115494	0.34895	0.45973	2562.0	354.0	1.44088	GF_000821	0.4755	66.4427	7.0	0.0072	894.0	COM_SPAL_1_003078_XLOC_014906	COM_SPAL_1_034426_XLOC_115494	0.33333	0.0
COM_SPAL_1_001965_XLOC_010752__COM_SPAL_1_003078_XLOC_014906	0.36066	0.49242	2562.0	354.0	1.29111	GF_000821	0.3818	61.0844	7.0	0.0063	924.0	COM_SPAL_1_003078_XLOC_014906	COM_SPAL_1_001965_XLOC_010752	0.33333	0.0
COM_SPAL_1_003078_XLOC_014906__COM_SPAL_1_009136_XLOC_034645	0.45902	0.4966	2562.0	354.0	1.42593	GF_000821	0.4119	60.5731	7.0	0.0068	1176.0	COM_SPAL_1_003078_XLOC_014906	COM_SPAL_1_009136_XLOC_034645	0.33333	0.0
COM_SPAL_1_003078_XLOC_014906__COM_SPAL_1_029712_XLOC_099604	0.13817	0.45763	2562.0	354.0	1.69344	GF_000821	0.7657	9.2428	8.0	0.0828	354.0	COM_SPAL_1_029712_XLOC_099604	COM_SPAL_1_003078_XLOC_014906	0.25	0.0
COM_SPAL_1_029712_XLOC_099604__COM_SPAL_1_034426_XLOC_115494	0.2904	0.4086	2562.0	354.0	1.919	GF_000821	0.7183	65.0204	8.0	0.011	744.0	COM_SPAL_1_029712_XLOC_099604	COM_SPAL_1_034426_XLOC_115494	0.25	0.0
COM_SPAL_1_001965_XLOC_010752__COM_SPAL_1_029712_XLOC_099604	0.15925	0.44608	2562.0	354.0	1.76924	GF_000821	0.7648	61.4603	8.0	0.0124	408.0	COM_SPAL_1_029712_XLOC_099604	COM_SPAL_1_001965_XLOC_010752	0.25	0.0
COM_SPAL_1_009136_XLOC_034645__COM_SPAL_1_029712_XLOC_099604	0.29859	0.40784	2562.0	354.0	1.90406	GF_000821	0.6884	58.7179	8.0	0.0117	765.0	COM_SPAL_1_029712_XLOC_099604	COM_SPAL_1_009136_XLOC_034645	0.25	0.0
REF_STRG_1_70944_XLOC_057739__REF_STRG_1_90172_XLOC_009327	0.92174	0.94654	345.0	318.0	0.08195	GF_002848	0.0377	0.1019	2.0	0.3697	318.0	REF_STRG_1_70944_XLOC_057739	REF_STRG_1_90172_XLOC_009327	1.0	1.0
REF_STRG_1_103847_XLOC_013028__REF_TRIN_3_01550_XLOC_013027	0.68249	1.0	1011.0	690.0	0.0	GF_002204	0.0	0.0	2.0	0.376	690.0	REF_STRG_1_103847_XLOC_013028	REF_TRIN_3_01550_XLOC_013027	1.0	0.0
REF_STRG_1_44591_XLOC_019052__REF_TRIN_16_01631_XLOC_087575	0.34066	0.49534	4095.0	1137.0	1.44264	GF_000819	0.6962	17.4123	5.0	0.04	1395.0	REF_STRG_1_44591_XLOC_019052	REF_TRIN_16_01631_XLOC_087575	1.0	0.0
REF_STRG_1_21239_XLOC_070217__REF_STRG_1_99184_XLOC_011141	0.46813	0.53417	4095.0	1137.0	1.10224	GF_000819	0.4678	6.3294	6.0	0.0739	1917.0	REF_STRG_1_99184_XLOC_011141	REF_STRG_1_21239_XLOC_070217	1.0	0.0
REF_STRG_1_73794_XLOC_061963__REF_STRG_1_99184_XLOC_011141	0.38608	0.4864	4095.0	1137.0	1.54409	GF_000819	0.6223	77.3972	7.0	0.008	1581.0	REF_STRG_1_73794_XLOC_061963	REF_STRG_1_99184_XLOC_011141	0.5	0.0
REF_STRG_1_21239_XLOC_070217__REF_STRG_1_73794_XLOC_061963	0.50037	0.48951	4095.0	1137.0	1.38482	GF_000819	0.4919	68.0854	7.0	0.0072	2049.0	REF_STRG_1_73794_XLOC_061963	REF_STRG_1_21239_XLOC_070217	0.5	0.0
REF_STRG_1_44591_XLOC_019052__REF_STRG_1_73794_XLOC_061963	0.48132	0.43531	4095.0	1137.0	1.87953	GF_000819	0.961	73.8515	8.0	0.013	1971.0	REF_STRG_1_44591_XLOC_019052	REF_STRG_1_73794_XLOC_061963	0.16667	0.0
REF_STRG_1_44591_XLOC_019052__REF_STRG_1_99184_XLOC_011141	0.34945	0.46191	4095.0	1137.0	2.03647	GF_000819	0.8821	13.9859	8.0	0.0631	1431.0	REF_STRG_1_44591_XLOC_019052	REF_STRG_1_99184_XLOC_011141	0.16667	0.0
REF_STRG_1_21239_XLOC_070217__REF_STRG_1_44591_XLOC_019052	0.41245	0.43991	4095.0	1137.0	1.8772	GF_000819	0.9742	4.0214	8.0	0.2422	1689.0	REF_STRG_1_44591_XLOC_019052	REF_STRG_1_21239_XLOC_070217	0.16667	1.0
REF_STRG_1_73794_XLOC_061963__REF_TRIN_16_01631_XLOC_087575	0.31795	0.40783	4095.0	1137.0	2.29935	GF_000819	1.0721	43.7153	8.0	0.0245	1302.0	REF_TRIN_16_01631_XLOC_087575	REF_STRG_1_73794_XLOC_061963	0.16667	0.0
REF_STRG_1_99184_XLOC_011141__REF_TRIN_16_01631_XLOC_087575	0.29451	0.43284	4095.0	1137.0	2.45629	GF_000819	1.0225	60.1352	8.0	0.017	1206.0	REF_TRIN_16_01631_XLOC_087575	REF_STRG_1_99184_XLOC_011141	0.16667	0.0
REF_STRG_1_21239_XLOC_070217__REF_TRIN_16_01631_XLOC_087575	0.32454	0.40557	4095.0	1137.0	2.29702	GF_000819	1.0218	69.6028	8.0	0.0147	1329.0	REF_TRIN_16_01631_XLOC_087575	REF_STRG_1_21239_XLOC_070217	0.16667	0.0
REF_STRG_1_86123_XLOC_081727__REF_TRIN_12_02796_XLOC_097934	0.39835	0.71954	1092.0	435.0	0.69913	GF_002729	0.3603	0.4269	2.0	0.8442	435.0	REF_STRG_1_86123_XLOC_081727	REF_TRIN_12_02796_XLOC_097934	1.0	1.0
REF_STRG_1_104653_XLOC_014866__REF_TRIN_1_03510_XLOC_071992	0.54333	0.71984	900.0	411.0	0.47279	GF_000427	0.236	1.1317	10.0	0.2085	489.0	REF_STRG_1_104653_XLOC_014866	REF_TRIN_1_03510_XLOC_071992	1.0	1.0
REF_STRG_1_104653_XLOC_014866__REF_STRG_1_69016_XLOC_054777	0.54333	0.4908	900.0	411.0	2.03213	GF_000427	0.7779	59.7307	11.0	0.013	489.0	REF_STRG_1_69016_XLOC_054777	REF_STRG_1_104653_XLOC_014866	0.5	0.0
REF_STRG_1_69016_XLOC_054777__REF_TRIN_1_03510_XLOC_071992	0.84	0.4709	900.0	411.0	1.93622	GF_000427	0.7425	58.9828	11.0	0.0126	756.0	REF_STRG_1_69016_XLOC_054777	REF_TRIN_1_03510_XLOC_071992	0.5	0.0
REF_STRG_1_30828_XLOC_096088__REF_STRG_1_60048_XLOC_041954	0.82667	0.98253	900.0	411.0	0.00397	GF_000427	0.0001	0.0847	12.0	0.001	744.0	REF_STRG_1_30828_XLOC_096088	REF_STRG_1_60048_XLOC_041954	1.0	1.0
REF_STRG_1_20656_XLOC_068298__REF_STRG_1_30828_XLOC_096088	0.79667	0.4742	900.0	411.0	1.86811	GF_000427	0.7747	4.6564	13.0	0.1664	717.0	REF_STRG_1_30828_XLOC_096088	REF_STRG_1_20656_XLOC_068298	0.5	1.0
REF_STRG_1_20656_XLOC_068298__REF_STRG_1_60048_XLOC_041954	0.74	0.46246	900.0	411.0	1.87208	GF_000427	0.773	5.6749	13.0	0.1362	666.0	REF_STRG_1_60048_XLOC_041954	REF_STRG_1_20656_XLOC_068298	0.5	0.0
REF_STRG_1_110237_XLOC_003850__REF_STRG_1_4456_XLOC_081035	0.9	0.97901	900.0	411.0	0.01104	GF_000427	0.0001	0.0565	14.0	0.001	810.0	REF_STRG_1_110237_XLOC_003850	REF_STRG_1_4456_XLOC_081035	1.0	1.0
REF_STRG_1_7668_XLOC_113711__REF_STRG_1_98413_XLOC_104422	0.84	0.86111	900.0	411.0	0.27195	GF_000427	0.1197	0.24	15.0	0.4987	756.0	REF_STRG_1_7668_XLOC_113711	REF_STRG_1_98413_XLOC_104422	1.0	1.0
REF_STRG_1_110237_XLOC_003850__REF_STRG_1_7668_XLOC_113711	0.85	0.56601	900.0	411.0	0.99778	GF_000427	0.329	6.0985	16.0	0.0539	765.0	REF_STRG_1_110237_XLOC_003850	REF_STRG_1_7668_XLOC_113711	0.25	0.0
REF_STRG_1_110237_XLOC_003850__REF_STRG_1_98413_XLOC_104422	0.86667	0.56795	900.0	411.0	1.02361	GF_000427	0.3304	6.1025	16.0	0.0541	780.0	REF_STRG_1_110237_XLOC_003850	REF_STRG_1_98413_XLOC_104422	0.25	0.0
REF_STRG_1_4456_XLOC_081035__REF_STRG_1_7668_XLOC_113711	0.85	0.56732	900.0	411.0	0.98725	GF_000427	0.3293	6.0633	16.0	0.0543	765.0	REF_STRG_1_4456_XLOC_081035	REF_STRG_1_7668_XLOC_113711	0.25	0.0
REF_STRG_1_4456_XLOC_081035__REF_STRG_1_98413_XLOC_104422	0.86667	0.57051	900.0	411.0	1.01308	GF_000427	0.3304	5.7602	16.0	0.0574	780.0	REF_STRG_1_4456_XLOC_081035	REF_STRG_1_98413_XLOC_104422	0.25	0.0
REF_STRG_1_110237_XLOC_003850__REF_STRG_1_30828_XLOC_096088	0.86333	0.47362	900.0	411.0	1.84218	GF_000427	0.8529	3.8733	17.0	0.2202	777.0	REF_STRG_1_30828_XLOC_096088	REF_STRG_1_110237_XLOC_003850	0.08333	0.1
REF_STRG_1_30828_XLOC_096088__REF_STRG_1_4456_XLOC_081035	0.86333	0.47233	900.0	411.0	1.83164	GF_000427	0.8428	4.2243	17.0	0.1995	777.0	REF_STRG_1_30828_XLOC_096088	REF_STRG_1_4456_XLOC_081035	0.08333	0.1
REF_STRG_1_30828_XLOC_096088__REF_STRG_1_7668_XLOC_113711	0.83	0.47523	900.0	411.0	2.11171	GF_000427	0.7869	12.5372	17.0	0.0628	747.0	REF_STRG_1_30828_XLOC_096088	REF_STRG_1_7668_XLOC_113711	0.08333	0.0
REF_STRG_1_30828_XLOC_096088__REF_STRG_1_98413_XLOC_104422	0.87	0.46743	900.0	411.0	2.13755	GF_000427	0.8722	3.6637	17.0	0.2381	783.0	REF_STRG_1_30828_XLOC_096088	REF_STRG_1_98413_XLOC_104422	0.08333	0.1
REF_STRG_1_110237_XLOC_003850__REF_STRG_1_60048_XLOC_041954	0.80333	0.46335	900.0	411.0	1.84614	GF_000427	0.871	3.374	17.0	0.2581	723.0	REF_STRG_1_60048_XLOC_041954	REF_STRG_1_110237_XLOC_003850	0.08333	0.1
REF_STRG_1_4456_XLOC_081035__REF_STRG_1_60048_XLOC_041954	0.80333	0.46196	900.0	411.0	1.83561	GF_000427	0.8588	3.5768	17.0	0.2401	723.0	REF_STRG_1_60048_XLOC_041954	REF_STRG_1_4456_XLOC_081035	0.08333	0.1
REF_STRG_1_60048_XLOC_041954__REF_STRG_1_7668_XLOC_113711	0.77333	0.46839	900.0	411.0	2.11568	GF_000427	0.7876	9.5879	17.0	0.0821	696.0	REF_STRG_1_60048_XLOC_041954	REF_STRG_1_7668_XLOC_113711	0.08333	0.0
REF_STRG_1_60048_XLOC_041954__REF_STRG_1_98413_XLOC_104422	0.8	0.45972	900.0	411.0	2.14152	GF_000427	0.8697	2.488	17.0	0.3496	720.0	REF_STRG_1_60048_XLOC_041954	REF_STRG_1_98413_XLOC_104422	0.08333	0.1
REF_STRG_1_110237_XLOC_003850__REF_STRG_1_20656_XLOC_068298	0.81333	0.52322	900.0	411.0	1.42858	GF_000427	0.5833	3.0329	17.0	0.1923	732.0	REF_STRG_1_20656_XLOC_068298	REF_STRG_1_110237_XLOC_003850	0.08333	0.1
REF_STRG_1_20656_XLOC_068298__REF_STRG_1_4456_XLOC_081035	0.81333	0.52459	900.0	411.0	1.41805	GF_000427	0.5768	4.5564	17.0	0.1266	732.0	REF_STRG_1_20656_XLOC_068298	REF_STRG_1_4456_XLOC_081035	0.08333	0.1
REF_STRG_1_20656_XLOC_068298__REF_STRG_1_7668_XLOC_113711	0.81	0.50343	900.0	411.0	1.69812	GF_000427	0.6636	3.4712	17.0	0.1912	729.0	REF_STRG_1_20656_XLOC_068298	REF_STRG_1_7668_XLOC_113711	0.08333	0.1
REF_STRG_1_20656_XLOC_068298__REF_STRG_1_98413_XLOC_104422	0.79667	0.52999	900.0	411.0	1.72395	GF_000427	0.6302	2.4599	17.0	0.2562	717.0	REF_STRG_1_20656_XLOC_068298	REF_STRG_1_98413_XLOC_104422	0.08333	0.1
REF_STRG_1_30828_XLOC_096088__REF_STRG_1_69016_XLOC_054777	0.87333	0.46565	900.0	411.0	2.10897	GF_000427	0.9019	53.9012	18.0	0.0167	786.0	REF_STRG_1_69016_XLOC_054777	REF_STRG_1_30828_XLOC_096088	0.04762	0.0
REF_STRG_1_60048_XLOC_041954__REF_STRG_1_69016_XLOC_054777	0.80333	0.45505	900.0	411.0	2.11294	GF_000427	0.9002	53.8667	18.0	0.0167	723.0	REF_STRG_1_69016_XLOC_054777	REF_STRG_1_60048_XLOC_041954	0.04762	0.0
REF_STRG_1_20656_XLOC_068298__REF_STRG_1_69016_XLOC_054777	0.81333	0.50137	900.0	411.0	1.69537	GF_000427	0.6955	63.8724	18.0	0.0109	732.0	REF_STRG_1_69016_XLOC_054777	REF_STRG_1_20656_XLOC_068298	0.04762	0.0
REF_STRG_1_110237_XLOC_003850__REF_STRG_1_69016_XLOC_054777	0.88	0.54419	900.0	411.0	1.26926	GF_000427	0.3631	14.5834	18.0	0.0249	792.0	REF_STRG_1_69016_XLOC_054777	REF_STRG_1_110237_XLOC_003850	0.04762	0.0
REF_STRG_1_4456_XLOC_081035__REF_STRG_1_69016_XLOC_054777	0.88	0.5404	900.0	411.0	1.25873	GF_000427	0.3638	13.5758	18.0	0.0268	792.0	REF_STRG_1_69016_XLOC_054777	REF_STRG_1_4456_XLOC_081035	0.04762	0.0
REF_STRG_1_69016_XLOC_054777__REF_STRG_1_7668_XLOC_113711	0.85	0.51895	900.0	411.0	1.5388	GF_000427	0.4423	57.9731	18.0	0.0076	765.0	REF_STRG_1_69016_XLOC_054777	REF_STRG_1_7668_XLOC_113711	0.04762	0.0
REF_STRG_1_69016_XLOC_054777__REF_STRG_1_98413_XLOC_104422	0.89333	0.50498	900.0	411.0	1.56463	GF_000427	0.429	15.6139	18.0	0.0275	804.0	REF_STRG_1_69016_XLOC_054777	REF_STRG_1_98413_XLOC_104422	0.04762	0.0
REF_STRG_1_104653_XLOC_014866__REF_STRG_1_30828_XLOC_096088	0.51667	0.44731	900.0	411.0	2.87004	GF_000427	1.1373	2.1433	18.0	0.5306	465.0	REF_STRG_1_104653_XLOC_014866	REF_STRG_1_30828_XLOC_096088	0.04762	0.11111
REF_STRG_1_104653_XLOC_014866__REF_STRG_1_60048_XLOC_041954	0.45667	0.43309	900.0	411.0	2.87401	GF_000427	1.1532	3.9692	18.0	0.2905	411.0	REF_STRG_1_104653_XLOC_014866	REF_STRG_1_60048_XLOC_041954	0.04762	0.11111
REF_STRG_1_104653_XLOC_014866__REF_STRG_1_20656_XLOC_068298	0.53	0.44025	900.0	411.0	2.45645	GF_000427	0.9859	61.0498	18.0	0.0161	477.0	REF_STRG_1_104653_XLOC_014866	REF_STRG_1_20656_XLOC_068298	0.04762	0.0
REF_STRG_1_104653_XLOC_014866__REF_STRG_1_110237_XLOC_003850	0.54	0.49794	900.0	411.0	2.03034	GF_000427	0.6729	22.6228	18.0	0.0297	486.0	REF_STRG_1_104653_XLOC_014866	REF_STRG_1_110237_XLOC_003850	0.04762	0.0
REF_STRG_1_104653_XLOC_014866__REF_STRG_1_4456_XLOC_081035	0.54	0.49794	900.0	411.0	2.01981	GF_000427	0.6736	22.4945	18.0	0.0299	486.0	REF_STRG_1_104653_XLOC_014866	REF_STRG_1_4456_XLOC_081035	0.04762	0.0
REF_STRG_1_104653_XLOC_014866__REF_STRG_1_7668_XLOC_113711	0.53333	0.4625	900.0	411.0	2.29988	GF_000427	0.7774	62.9668	18.0	0.0123	480.0	REF_STRG_1_104653_XLOC_014866	REF_STRG_1_7668_XLOC_113711	0.04762	0.0
REF_STRG_1_104653_XLOC_014866__REF_STRG_1_98413_XLOC_104422	0.54333	0.46012	900.0	411.0	2.32571	GF_000427	0.8437	63.7791	18.0	0.0132	489.0	REF_STRG_1_104653_XLOC_014866	REF_STRG_1_98413_XLOC_104422	0.04762	0.0
REF_STRG_1_30828_XLOC_096088__REF_TRIN_1_03510_XLOC_071992	0.81	0.43073	900.0	411.0	2.77413	GF_000427	1.0011	3.9256	18.0	0.255	729.0	REF_TRIN_1_03510_XLOC_071992	REF_STRG_1_30828_XLOC_096088	0.04762	0.11111
REF_STRG_1_60048_XLOC_041954__REF_TRIN_1_03510_XLOC_071992	0.75	0.42963	900.0	411.0	2.7781	GF_000427	0.9953	3.1098	18.0	0.32	675.0	REF_TRIN_1_03510_XLOC_071992	REF_STRG_1_60048_XLOC_041954	0.04762	0.11111
REF_STRG_1_20656_XLOC_068298__REF_TRIN_1_03510_XLOC_071992	0.81333	0.46721	900.0	411.0	2.36054	GF_000427	0.8445	1.5253	18.0	0.5537	732.0	REF_TRIN_1_03510_XLOC_071992	REF_STRG_1_20656_XLOC_068298	0.04762	0.11111
REF_STRG_1_110237_XLOC_003850__REF_TRIN_1_03510_XLOC_071992	0.83333	0.49467	900.0	411.0	1.93443	GF_000427	0.6238	3.3055	18.0	0.1887	750.0	REF_TRIN_1_03510_XLOC_071992	REF_STRG_1_110237_XLOC_003850	0.04762	0.11111
REF_STRG_1_4456_XLOC_081035__REF_TRIN_1_03510_XLOC_071992	0.83333	0.49467	900.0	411.0	1.9239	GF_000427	0.6299	2.4258	18.0	0.2597	750.0	REF_TRIN_1_03510_XLOC_071992	REF_STRG_1_4456_XLOC_081035	0.04762	0.11111
REF_STRG_1_7668_XLOC_113711__REF_TRIN_1_03510_XLOC_071992	0.82333	0.4413	900.0	411.0	2.20397	GF_000427	0.7706	4.8734	18.0	0.1581	741.0	REF_TRIN_1_03510_XLOC_071992	REF_STRG_1_7668_XLOC_113711	0.04762	0.11111
REF_STRG_1_98413_XLOC_104422__REF_TRIN_1_03510_XLOC_071992	0.82	0.45799	900.0	411.0	2.2298	GF_000427	0.7858	2.5867	18.0	0.3038	738.0	REF_TRIN_1_03510_XLOC_071992	REF_STRG_1_98413_XLOC_104422	0.04762	0.11111
COM_SPAL_1_032397_XLOC_108615__REF_STRG_1_98378_XLOC_010866	0.41635	0.47945	1578.0	645.0	1.50012	GF_001105	0.6926	67.623	4.0	0.0102	657.0	COM_SPAL_1_032397_XLOC_108615	REF_STRG_1_98378_XLOC_010866	1.0	0.0
COM_SPAL_1_032397_XLOC_108615__REF_STRG_1_30389_XLOC_095177	0.73574	0.44186	1578.0	645.0	1.74691	GF_001105	0.7807	9.1594	5.0	0.0852	1161.0	REF_STRG_1_30389_XLOC_095177	COM_SPAL_1_032397_XLOC_108615	0.5	0.0
REF_STRG_1_30389_XLOC_095177__REF_STRG_1_98378_XLOC_010866	0.42395	0.46338	1578.0	645.0	1.61211	GF_001105	0.7046	66.6797	5.0	0.0106	669.0	REF_STRG_1_30389_XLOC_095177	REF_STRG_1_98378_XLOC_010866	0.5	0.0
REF_STRG_1_30389_XLOC_095177__REF_TRIN_7_02368_XLOC_060502	0.58555	0.42208	1578.0	645.0	2.07677	GF_001105	0.7895	64.6948	6.0	0.0122	924.0	REF_TRIN_7_02368_XLOC_060502	REF_STRG_1_30389_XLOC_095177	0.33333	0.0
COM_SPAL_1_032397_XLOC_108615__REF_TRIN_7_02368_XLOC_060502	0.55703	0.40387	1578.0	645.0	2.28755	GF_001105	0.9616	61.247	6.0	0.0157	879.0	REF_TRIN_7_02368_XLOC_060502	COM_SPAL_1_032397_XLOC_108615	0.33333	0.0
REF_STRG_1_98378_XLOC_010866__REF_TRIN_7_02368_XLOC_060502	0.41635	0.45358	1578.0	645.0	2.15275	GF_001105	0.8721	2.2122	6.0	0.3942	657.0	REF_TRIN_7_02368_XLOC_060502	REF_STRG_1_98378_XLOC_010866	0.33333	1.0
COM_SPAL_1_009002_XLOC_034202__REF_STRG_1_69138_XLOC_054970	0.6383	0.96889	705.0	450.0	0.02697	GF_001891	0.0231	0.059	2.0	0.3924	450.0	COM_SPAL_1_009002_XLOC_034202	REF_STRG_1_69138_XLOC_054970	1.0	1.0
REF_STRG_1_15415_XLOC_048793__REF_STRG_1_80275_XLOC_072156	0.82979	0.5235	1128.0	936.0	1.09808	GF_002375	0.5218	9.7909	2.0	0.0533	936.0	REF_STRG_1_15415_XLOC_048793	REF_STRG_1_80275_XLOC_072156	1.0	0.0
REF_STRG_1_84149_XLOC_078488__REF_TRIN_7_01859_XLOC_021017	0.21505	0.81944	1674.0	3.0	0.33681	GF_000315	0.0	0.0	12.0		360.0	REF_TRIN_7_01859_XLOC_021017	REF_STRG_1_84149_XLOC_078488	1.0	0.0
REF_STRG_1_105288_XLOC_016165__REF_TRIN_1_00507_XLOC_012062	0.13262	0.95045	1674.0	3.0	0.14235	GF_000315	0.0	0.0	13.0		222.0	REF_STRG_1_105288_XLOC_016165	REF_TRIN_1_00507_XLOC_012062	1.0	0.0
REF_STRG_1_105288_XLOC_016165__REF_STRG_1_86056_XLOC_081658	0.19713	0.70303	1674.0	3.0	0.74442	GF_000315	0.0	0.0	14.0		330.0	REF_STRG_1_105288_XLOC_016165	REF_STRG_1_86056_XLOC_081658	0.5	0.0
REF_STRG_1_86056_XLOC_081658__REF_TRIN_1_00507_XLOC_012062	0.22581	0.69841	1674.0	3.0	0.81919	GF_000315	0.0	0.0	14.0		378.0	REF_TRIN_1_00507_XLOC_012062	REF_STRG_1_86056_XLOC_081658	0.5	0.0
REF_STRG_1_105288_XLOC_016165__REF_STRG_1_9856_XLOC_024654	0.19713	0.67879	1674.0	3.0	1.04521	GF_000315	0.0	0.0	15.0		330.0	REF_STRG_1_105288_XLOC_016165	REF_STRG_1_9856_XLOC_024654	0.33333	0.0
REF_STRG_1_9856_XLOC_024654__REF_TRIN_1_00507_XLOC_012062	0.24731	0.61836	1674.0	3.0	1.11998	GF_000315	0.0	0.0	15.0		414.0	REF_TRIN_1_00507_XLOC_012062	REF_STRG_1_9856_XLOC_024654	0.33333	0.0
REF_STRG_1_86056_XLOC_081658__REF_STRG_1_9856_XLOC_024654	0.4086	0.66228	1674.0	3.0	0.79947	GF_000315	0.0	0.0	15.0		684.0	REF_STRG_1_86056_XLOC_081658	REF_STRG_1_9856_XLOC_024654	0.33333	0.0
COM_SPAL_1_011569_XLOC_041893__REF_STRG_1_105288_XLOC_016165	0.19892	0.51952	1674.0	3.0	1.63218	GF_000315	0.0	0.0	16.0		333.0	COM_SPAL_1_011569_XLOC_041893	REF_STRG_1_105288_XLOC_016165	0.25	0.0
COM_SPAL_1_011569_XLOC_041893__REF_TRIN_1_00507_XLOC_012062	0.25448	0.48122	1674.0	3.0	1.70695	GF_000315	0.0	0.0	16.0		426.0	COM_SPAL_1_011569_XLOC_041893	REF_TRIN_1_00507_XLOC_012062	0.25	0.0
COM_SPAL_1_011569_XLOC_041893__REF_STRG_1_86056_XLOC_081658	0.40681	0.5301	1674.0	3.0	1.38645	GF_000315	0.0	0.0	16.0		681.0	COM_SPAL_1_011569_XLOC_041893	REF_STRG_1_86056_XLOC_081658	0.25	0.0
COM_SPAL_1_011569_XLOC_041893__REF_STRG_1_9856_XLOC_024654	0.64875	0.51473	1674.0	3.0	1.20538	GF_000315	0.0	0.0	16.0		1086.0	COM_SPAL_1_011569_XLOC_041893	REF_STRG_1_9856_XLOC_024654	0.25	0.0
COM_SPAL_1_011569_XLOC_041893__REF_TRIN_7_01859_XLOC_021017	0.65054	0.47475	1674.0	3.0	1.60264	GF_000315	0.0	0.0	17.0		1089.0	REF_TRIN_7_01859_XLOC_021017	COM_SPAL_1_011569_XLOC_041893	0.1	0.0
REF_STRG_1_105288_XLOC_016165__REF_TRIN_7_01859_XLOC_021017	0.18817	0.46349	1674.0	3.0	2.29649	GF_000315	0.0	0.0	17.0		315.0	REF_TRIN_7_01859_XLOC_021017	REF_STRG_1_105288_XLOC_016165	0.1	0.0
REF_TRIN_1_00507_XLOC_012062__REF_TRIN_7_01859_XLOC_021017	0.24552	0.382	1674.0	3.0	2.37126	GF_000315	0.0	0.0	17.0		411.0	REF_TRIN_7_01859_XLOC_021017	REF_TRIN_1_00507_XLOC_012062	0.1	0.0
REF_STRG_1_86056_XLOC_081658__REF_TRIN_7_01859_XLOC_021017	0.3853	0.43566	1674.0	3.0	2.05076	GF_000315	0.0	0.0	17.0		645.0	REF_TRIN_7_01859_XLOC_021017	REF_STRG_1_86056_XLOC_081658	0.1	0.0
REF_STRG_1_9856_XLOC_024654__REF_TRIN_7_01859_XLOC_021017	0.62007	0.43738	1674.0	3.0	1.86969	GF_000315	0.0	0.0	17.0		1038.0	REF_TRIN_7_01859_XLOC_021017	REF_STRG_1_9856_XLOC_024654	0.1	0.0
COM_SPAL_1_011569_XLOC_041893__REF_STRG_1_84149_XLOC_078488	0.21505	0.56111	1674.0	3.0	1.64528	GF_000315	0.0	0.0	17.0		360.0	REF_STRG_1_84149_XLOC_078488	COM_SPAL_1_011569_XLOC_041893	0.1	0.0
REF_STRG_1_105288_XLOC_016165__REF_STRG_1_84149_XLOC_078488	0.07527	0.56349	1674.0	3.0	2.33913	GF_000315	0.0	0.0	17.0		126.0	REF_STRG_1_84149_XLOC_078488	REF_STRG_1_105288_XLOC_016165	0.1	0.0
REF_STRG_1_84149_XLOC_078488__REF_TRIN_1_00507_XLOC_012062	0.01971	0.60606	1674.0	3.0	2.4139	GF_000315	0.0	0.0	17.0		33.0	REF_STRG_1_84149_XLOC_078488	REF_TRIN_1_00507_XLOC_012062	0.1	0.0
REF_STRG_1_84149_XLOC_078488__REF_STRG_1_86056_XLOC_081658	0.17384	0.53265	1674.0	3.0	2.09339	GF_000315	0.0	0.0	17.0		291.0	REF_STRG_1_84149_XLOC_078488	REF_STRG_1_86056_XLOC_081658	0.1	0.0
REF_STRG_1_84149_XLOC_078488__REF_STRG_1_9856_XLOC_024654	0.21326	0.4902	1674.0	3.0	1.91232	GF_000315	0.0	0.0	17.0		357.0	REF_STRG_1_84149_XLOC_078488	REF_STRG_1_9856_XLOC_024654	0.1	0.0
REF_TRIN_4_03254_XLOC_045486__REF_TRIN_7_01859_XLOC_021017	0.52688	0.45011	1674.0	3.0	1.77709	GF_000315	0.0	0.0	18.0		882.0	REF_TRIN_7_01859_XLOC_021017	REF_TRIN_4_03254_XLOC_045486	0.14286	0.0
REF_STRG_1_84149_XLOC_078488__REF_TRIN_4_03254_XLOC_045486	0.21326	0.51821	1674.0	3.0	1.81972	GF_000315	0.0	0.0	18.0		357.0	REF_STRG_1_84149_XLOC_078488	REF_TRIN_4_03254_XLOC_045486	0.14286	0.0
COM_SPAL_1_011569_XLOC_041893__REF_TRIN_4_03254_XLOC_045486	0.56989	0.51468	1674.0	3.0	1.28472	GF_000315	0.0	0.0	18.0		954.0	COM_SPAL_1_011569_XLOC_041893	REF_TRIN_4_03254_XLOC_045486	0.14286	0.0
REF_STRG_1_105288_XLOC_016165__REF_TRIN_4_03254_XLOC_045486	0.19892	0.4985	1674.0	3.0	1.97857	GF_000315	0.0	0.0	18.0		333.0	REF_STRG_1_105288_XLOC_016165	REF_TRIN_4_03254_XLOC_045486	0.14286	0.0
REF_TRIN_1_00507_XLOC_012062__REF_TRIN_4_03254_XLOC_045486	0.24373	0.46569	1674.0	3.0	2.05334	GF_000315	0.0	0.0	18.0		408.0	REF_TRIN_1_00507_XLOC_012062	REF_TRIN_4_03254_XLOC_045486	0.14286	0.0
REF_STRG_1_86056_XLOC_081658__REF_TRIN_4_03254_XLOC_045486	0.40681	0.5022	1674.0	3.0	1.73284	GF_000315	0.0	0.0	18.0		681.0	REF_STRG_1_86056_XLOC_081658	REF_TRIN_4_03254_XLOC_045486	0.14286	0.0
REF_STRG_1_9856_XLOC_024654__REF_TRIN_4_03254_XLOC_045486	0.54301	0.47525	1674.0	3.0	1.55177	GF_000315	0.0	0.0	18.0		909.0	REF_STRG_1_9856_XLOC_024654	REF_TRIN_4_03254_XLOC_045486	0.14286	0.0
REF_STRG_1_64736_XLOC_048654__REF_STRG_1_78811_XLOC_069769	0.30645	0.61598	1674.0	3.0	0.84445	GF_000315	0.0	0.0	19.0		513.0	REF_STRG_1_78811_XLOC_069769	REF_STRG_1_64736_XLOC_048654	1.0	0.0
REF_STRG_1_78811_XLOC_069769__REF_STRG_1_80331_XLOC_072268	0.41935	0.46011	1674.0	3.0	1.58838	GF_000315	0.0	0.0	20.0		702.0	REF_STRG_1_80331_XLOC_072268	REF_STRG_1_78811_XLOC_069769	0.5	0.0
REF_STRG_1_64736_XLOC_048654__REF_STRG_1_80331_XLOC_072268	0.30108	0.43651	1674.0	3.0	1.82216	GF_000315	0.0	0.0	20.0		504.0	REF_STRG_1_80331_XLOC_072268	REF_STRG_1_64736_XLOC_048654	0.5	0.0
REF_STRG_1_80331_XLOC_072268__REF_TRIN_2_01579_XLOC_096023	0.62903	0.39031	1674.0	3.0	2.43892	GF_000315	0.0	0.0	21.0		1053.0	REF_TRIN_2_01579_XLOC_096023	REF_STRG_1_80331_XLOC_072268	0.33333	0.0
REF_STRG_1_78811_XLOC_069769__REF_TRIN_2_01579_XLOC_096023	0.42832	0.40865	1674.0	3.0	2.13028	GF_000315	0.0	0.0	21.0		717.0	REF_TRIN_2_01579_XLOC_096023	REF_STRG_1_78811_XLOC_069769	0.33333	0.0
REF_STRG_1_64736_XLOC_048654__REF_TRIN_2_01579_XLOC_096023	0.31004	0.41233	1674.0	3.0	2.36405	GF_000315	0.0	0.0	21.0		519.0	REF_TRIN_2_01579_XLOC_096023	REF_STRG_1_64736_XLOC_048654	0.33333	0.0
REF_TRIN_2_01579_XLOC_096023__REF_TRIN_7_01859_XLOC_021017	0.62366	0.4205	1674.0	3.0	2.5006	GF_000315	0.0	0.0	22.0		1044.0	REF_TRIN_7_01859_XLOC_021017	REF_TRIN_2_01579_XLOC_096023	0.03125	0.0
REF_STRG_1_80331_XLOC_072268__REF_TRIN_7_01859_XLOC_021017	0.62545	0.3916	1674.0	3.0	2.24878	GF_000315	0.0	0.0	22.0		1047.0	REF_TRIN_7_01859_XLOC_021017	REF_STRG_1_80331_XLOC_072268	0.03125	0.0
REF_STRG_1_78811_XLOC_069769__REF_TRIN_7_01859_XLOC_021017	0.41935	0.47863	1674.0	3.0	1.94013	GF_000315	0.0	0.0	22.0		702.0	REF_TRIN_7_01859_XLOC_021017	REF_STRG_1_78811_XLOC_069769	0.03125	0.0
REF_STRG_1_64736_XLOC_048654__REF_TRIN_7_01859_XLOC_021017	0.30466	0.4451	1674.0	3.0	2.1739	GF_000315	0.0	0.0	22.0		510.0	REF_TRIN_7_01859_XLOC_021017	REF_STRG_1_64736_XLOC_048654	0.03125	0.0
REF_STRG_1_84149_XLOC_078488__REF_TRIN_2_01579_XLOC_096023	0.21505	0.48056	1674.0	3.0	2.54324	GF_000315	0.0	0.0	22.0		360.0	REF_STRG_1_84149_XLOC_078488	REF_TRIN_2_01579_XLOC_096023	0.03125	0.0
REF_STRG_1_80331_XLOC_072268__REF_STRG_1_84149_XLOC_078488	0.20968	0.45584	1674.0	3.0	2.29141	GF_000315	0.0	0.0	22.0		351.0	REF_STRG_1_84149_XLOC_078488	REF_STRG_1_80331_XLOC_072268	0.03125	0.0
REF_STRG_1_78811_XLOC_069769__REF_STRG_1_84149_XLOC_078488	0.21505	0.51389	1674.0	3.0	1.98276	GF_000315	0.0	0.0	22.0		360.0	REF_STRG_1_84149_XLOC_078488	REF_STRG_1_78811_XLOC_069769	0.03125	0.0
REF_STRG_1_64736_XLOC_048654__REF_STRG_1_84149_XLOC_078488	0.15412	0.50775	1674.0	3.0	2.21654	GF_000315	0.0	0.0	22.0		258.0	REF_STRG_1_84149_XLOC_078488	REF_STRG_1_64736_XLOC_048654	0.03125	0.0
COM_SPAL_1_011569_XLOC_041893__REF_TRIN_2_01579_XLOC_096023	0.67563	0.43501	1674.0	3.0	2.00824	GF_000315	0.0	0.0	22.0		1131.0	COM_SPAL_1_011569_XLOC_041893	REF_TRIN_2_01579_XLOC_096023	0.03125	0.0
COM_SPAL_1_011569_XLOC_041893__REF_STRG_1_80331_XLOC_072268	0.64158	0.46369	1674.0	3.0	1.75641	GF_000315	0.0	0.0	22.0		1074.0	COM_SPAL_1_011569_XLOC_041893	REF_STRG_1_80331_XLOC_072268	0.03125	0.0
COM_SPAL_1_011569_XLOC_041893__REF_STRG_1_78811_XLOC_069769	0.4319	0.54633	1674.0	3.0	1.44777	GF_000315	0.0	0.0	22.0		723.0	COM_SPAL_1_011569_XLOC_041893	REF_STRG_1_78811_XLOC_069769	0.03125	0.0
COM_SPAL_1_011569_XLOC_041893__REF_STRG_1_64736_XLOC_048654	0.31004	0.49133	1674.0	3.0	1.68154	GF_000315	0.0	0.0	22.0		519.0	COM_SPAL_1_011569_XLOC_041893	REF_STRG_1_64736_XLOC_048654	0.03125	0.0
REF_STRG_1_105288_XLOC_016165__REF_TRIN_2_01579_XLOC_096023	0.19534	0.40979	1674.0	3.0	2.70209	GF_000315	0.0	0.0	22.0		327.0	REF_STRG_1_105288_XLOC_016165	REF_TRIN_2_01579_XLOC_096023	0.03125	0.0
REF_STRG_1_105288_XLOC_016165__REF_STRG_1_80331_XLOC_072268	0.19355	0.43519	1674.0	3.0	2.45026	GF_000315	0.0	0.0	22.0		324.0	REF_STRG_1_105288_XLOC_016165	REF_STRG_1_80331_XLOC_072268	0.03125	0.0
REF_STRG_1_105288_XLOC_016165__REF_STRG_1_78811_XLOC_069769	0.13082	0.55251	1674.0	3.0	2.14162	GF_000315	0.0	0.0	22.0		219.0	REF_STRG_1_105288_XLOC_016165	REF_STRG_1_78811_XLOC_069769	0.03125	0.0
REF_STRG_1_105288_XLOC_016165__REF_STRG_1_64736_XLOC_048654	0.01613	0.55556	1674.0	3.0	2.37539	GF_000315	0.0	0.0	22.0		27.0	REF_STRG_1_105288_XLOC_016165	REF_STRG_1_64736_XLOC_048654	0.03125	0.0
REF_TRIN_1_00507_XLOC_012062__REF_TRIN_2_01579_XLOC_096023	0.22043	0.3794	1674.0	3.0	2.77686	GF_000315	0.0	0.0	22.0		369.0	REF_TRIN_1_00507_XLOC_012062	REF_TRIN_2_01579_XLOC_096023	0.03125	0.0
REF_STRG_1_80331_XLOC_072268__REF_TRIN_1_00507_XLOC_012062	0.23297	0.47436	1674.0	3.0	2.52503	GF_000315	0.0	0.0	22.0		390.0	REF_TRIN_1_00507_XLOC_012062	REF_STRG_1_80331_XLOC_072268	0.03125	0.0
REF_STRG_1_78811_XLOC_069769__REF_TRIN_1_00507_XLOC_012062	0.06452	0.60185	1674.0	3.0	2.21639	GF_000315	0.0	0.0	22.0		108.0	REF_TRIN_1_00507_XLOC_012062	REF_STRG_1_78811_XLOC_069769	0.03125	0.0
REF_STRG_1_64736_XLOC_048654__REF_TRIN_1_00507_XLOC_012062	0.00358	1.0	1674.0	3.0	2.45016	GF_000315	0.0	0.0	22.0		6.0	REF_TRIN_1_00507_XLOC_012062	REF_STRG_1_64736_XLOC_048654	0.03125	0.0
REF_STRG_1_86056_XLOC_081658__REF_TRIN_2_01579_XLOC_096023	0.3871	0.3966	1674.0	3.0	2.45636	GF_000315	0.0	0.0	22.0		648.0	REF_STRG_1_86056_XLOC_081658	REF_TRIN_2_01579_XLOC_096023	0.03125	0.0
REF_STRG_1_80331_XLOC_072268__REF_STRG_1_86056_XLOC_081658	0.38351	0.47664	1674.0	3.0	2.20453	GF_000315	0.0	0.0	22.0		642.0	REF_STRG_1_86056_XLOC_081658	REF_STRG_1_80331_XLOC_072268	0.03125	0.0
REF_STRG_1_78811_XLOC_069769__REF_STRG_1_86056_XLOC_081658	0.23656	0.5101	1674.0	3.0	1.89588	GF_000315	0.0	0.0	22.0		396.0	REF_STRG_1_86056_XLOC_081658	REF_STRG_1_78811_XLOC_069769	0.03125	0.0
REF_STRG_1_64736_XLOC_048654__REF_STRG_1_86056_XLOC_081658	0.12186	0.5049	1674.0	3.0	2.12966	GF_000315	0.0	0.0	22.0		204.0	REF_STRG_1_86056_XLOC_081658	REF_STRG_1_64736_XLOC_048654	0.03125	0.0
REF_STRG_1_9856_XLOC_024654__REF_TRIN_2_01579_XLOC_096023	0.62007	0.40462	1674.0	3.0	2.27529	GF_000315	0.0	0.0	22.0		1038.0	REF_STRG_1_9856_XLOC_024654	REF_TRIN_2_01579_XLOC_096023	0.03125	0.0
REF_STRG_1_80331_XLOC_072268__REF_STRG_1_9856_XLOC_024654	0.60932	0.44706	1674.0	3.0	2.02346	GF_000315	0.0	0.0	22.0		1020.0	REF_STRG_1_9856_XLOC_024654	REF_STRG_1_80331_XLOC_072268	0.03125	0.0
REF_STRG_1_78811_XLOC_069769__REF_STRG_1_9856_XLOC_024654	0.42832	0.50767	1674.0	3.0	1.71481	GF_000315	0.0	0.0	22.0		717.0	REF_STRG_1_9856_XLOC_024654	REF_STRG_1_78811_XLOC_069769	0.03125	0.0
REF_STRG_1_64736_XLOC_048654__REF_STRG_1_9856_XLOC_024654	0.30645	0.44834	1674.0	3.0	1.94859	GF_000315	0.0	0.0	22.0		513.0	REF_STRG_1_9856_XLOC_024654	REF_STRG_1_64736_XLOC_048654	0.03125	0.0
REF_TRIN_2_01579_XLOC_096023__REF_TRIN_4_03254_XLOC_045486	0.52867	0.40678	1674.0	3.0	2.18269	GF_000315	0.0	0.0	22.0		885.0	REF_TRIN_4_03254_XLOC_045486	REF_TRIN_2_01579_XLOC_096023	0.03125	0.0
REF_STRG_1_80331_XLOC_072268__REF_TRIN_4_03254_XLOC_045486	0.53405	0.43624	1674.0	3.0	1.93086	GF_000315	0.0	0.0	22.0		894.0	REF_TRIN_4_03254_XLOC_045486	REF_STRG_1_80331_XLOC_072268	0.03125	0.0
REF_STRG_1_78811_XLOC_069769__REF_TRIN_4_03254_XLOC_045486	0.32079	0.50093	1674.0	3.0	1.62221	GF_000315	0.0	0.0	22.0		537.0	REF_TRIN_4_03254_XLOC_045486	REF_STRG_1_78811_XLOC_069769	0.03125	0.0
REF_STRG_1_64736_XLOC_048654__REF_TRIN_4_03254_XLOC_045486	0.2043	0.4883	1674.0	3.0	1.85599	GF_000315	0.0	0.0	22.0		342.0	REF_TRIN_4_03254_XLOC_045486	REF_STRG_1_64736_XLOC_048654	0.03125	0.0
REF_STRG_1_45309_XLOC_020340__REF_STRG_1_72620_XLOC_060236	0.63913	0.61224	690.0	417.0	0.84602	GF_000990	0.4584	0.9259	5.0	0.495	441.0	REF_STRG_1_45309_XLOC_020340	REF_STRG_1_72620_XLOC_060236	1.0	1.0
REF_STRG_1_69705_XLOC_055818__REF_STRG_1_76801_XLOC_066513	0.69565	0.53958	690.0	417.0	0.81499	GF_000990	0.4952	4.9077	6.0	0.1009	480.0	REF_STRG_1_76801_XLOC_066513	REF_STRG_1_69705_XLOC_055818	1.0	1.0
REF_STRG_1_45309_XLOC_020340__REF_STRG_1_76801_XLOC_066513	0.67826	0.52137	690.0	417.0	0.87748	GF_000990	0.4978	58.9716	7.0	0.0084	468.0	REF_STRG_1_45309_XLOC_020340	REF_STRG_1_76801_XLOC_066513	0.25	0.0
REF_STRG_1_45309_XLOC_020340__REF_STRG_1_69705_XLOC_055818	0.66522	0.52505	690.0	417.0	0.85257	GF_000990	0.4923	4.2069	7.0	0.117	459.0	REF_STRG_1_45309_XLOC_020340	REF_STRG_1_69705_XLOC_055818	0.25	1.0
REF_STRG_1_72620_XLOC_060236__REF_STRG_1_76801_XLOC_066513	0.64783	0.46309	690.0	417.0	1.38408	GF_000990	0.7839	63.21	7.0	0.0124	447.0	REF_STRG_1_72620_XLOC_060236	REF_STRG_1_76801_XLOC_066513	0.25	0.0
REF_STRG_1_69705_XLOC_055818__REF_STRG_1_72620_XLOC_060236	0.65652	0.47461	690.0	417.0	1.35917	GF_000990	0.6186	38.9588	7.0	0.0159	453.0	REF_STRG_1_72620_XLOC_060236	REF_STRG_1_69705_XLOC_055818	0.25	0.0
REF_STRG_1_45309_XLOC_020340__REF_STRG_1_69706_XLOC_055819	0.64348	0.49775	690.0	417.0	1.14324	GF_000990	0.6508	10.6374	8.0	0.0612	444.0	REF_STRG_1_69706_XLOC_055819	REF_STRG_1_45309_XLOC_020340	0.25	0.0
REF_STRG_1_69706_XLOC_055819__REF_STRG_1_72620_XLOC_060236	0.63043	0.44368	690.0	417.0	1.64985	GF_000990	0.8461	11.0675	8.0	0.0765	435.0	REF_STRG_1_69706_XLOC_055819	REF_STRG_1_72620_XLOC_060236	0.25	0.0
REF_STRG_1_69706_XLOC_055819__REF_STRG_1_76801_XLOC_066513	0.69565	0.47083	690.0	417.0	1.47699	GF_000990	0.7041	7.1583	8.0	0.0984	480.0	REF_STRG_1_69706_XLOC_055819	REF_STRG_1_76801_XLOC_066513	0.25	0.0
REF_STRG_1_69705_XLOC_055818__REF_STRG_1_69706_XLOC_055819	0.66087	0.47588	690.0	417.0	1.45208	GF_000990	0.6436	11.427	8.0	0.0563	456.0	REF_STRG_1_69706_XLOC_055819	REF_STRG_1_69705_XLOC_055818	0.25	0.0
COM_SPAL_1_012870_XLOC_045980__REF_STRG_1_7372_XLOC_111543	0.53046	0.52472	1182.0	627.0	0.8319	GF_001932	0.563	6.4145	2.0	0.0878	627.0	COM_SPAL_1_012870_XLOC_045980	REF_STRG_1_7372_XLOC_111543	1.0	0.0
REF_STRG_1_64432_XLOC_048200__REF_TRIN_8_03338_XLOC_083428	0.79231	0.94498	390.0	309.0	0.1233	GF_002804	0.0569	0.0617	2.0	0.9226	309.0	REF_STRG_1_64432_XLOC_048200	REF_TRIN_8_03338_XLOC_083428	1.0	1.0
REF_STRG_1_90354_XLOC_089141__REF_TRIN_1_01579_XLOC_033310	0.79577	0.76991	426.0	339.0	0.61261	GF_002948	0.2825	0.3426	2.0	0.8244	339.0	REF_STRG_1_90354_XLOC_089141	REF_TRIN_1_01579_XLOC_033310	1.0	1.0
REF_STRG_1_64511_XLOC_008442__REF_TRIN_10_03540_XLOC_051795	0.32188	0.48315	1659.0	471.0	1.46284	GF_000679	0.6635	76.1388	6.0	0.0087	534.0	REF_TRIN_10_03540_XLOC_051795	REF_STRG_1_64511_XLOC_008442	1.0	0.0
COM_SPAL_1_022044_XLOC_074729__REF_TRIN_10_03540_XLOC_051795	0.30561	0.41223	1659.0	471.0	2.09405	GF_000679	0.836	76.2508	7.0	0.011	507.0	COM_SPAL_1_022044_XLOC_074729	REF_TRIN_10_03540_XLOC_051795	0.5	0.0
COM_SPAL_1_022044_XLOC_074729__REF_STRG_1_64511_XLOC_008442	0.37975	0.47778	1659.0	471.0	1.40424	GF_000679	0.6776	20.5263	7.0	0.033	630.0	COM_SPAL_1_022044_XLOC_074729	REF_STRG_1_64511_XLOC_008442	0.5	0.0
COM_SPAL_1_008730_XLOC_033485__REF_STRG_1_910_XLOC_100363	0.46655	0.40827	1659.0	471.0	1.94162	GF_000679	0.7463	7.6082	8.0	0.0981	774.0	REF_STRG_1_910_XLOC_100363	COM_SPAL_1_008730_XLOC_033485	1.0	0.0
REF_STRG_1_6413_XLOC_103522__REF_STRG_1_910_XLOC_100363	0.41953	0.42241	1659.0	471.0	1.91404	GF_000679	0.7129	72.971	9.0	0.0098	696.0	REF_STRG_1_6413_XLOC_103522	REF_STRG_1_910_XLOC_100363	0.5	0.0
COM_SPAL_1_008730_XLOC_033485__REF_STRG_1_6413_XLOC_103522	0.64195	0.39343	1659.0	471.0	2.40427	GF_000679	0.8837	7.6163	9.0	0.116	1065.0	REF_STRG_1_6413_XLOC_103522	COM_SPAL_1_008730_XLOC_033485	0.5	0.0
COM_SPAL_1_022044_XLOC_074729__REF_STRG_1_6413_XLOC_103522	0.37071	0.45691	1659.0	471.0	1.81836	GF_000679	0.6763	74.8429	10.0	0.009	615.0	COM_SPAL_1_022044_XLOC_074729	REF_STRG_1_6413_XLOC_103522	0.11111	0.0
COM_SPAL_1_022044_XLOC_074729__REF_STRG_1_910_XLOC_100363	0.37071	0.38211	1659.0	471.0	2.08054	GF_000679	0.86	73.9893	10.0	0.0116	615.0	COM_SPAL_1_022044_XLOC_074729	REF_STRG_1_910_XLOC_100363	0.11111	0.0
COM_SPAL_1_008730_XLOC_033485__COM_SPAL_1_022044_XLOC_074729	0.36528	0.39604	1659.0	471.0	2.57077	GF_000679	0.9653	73.8723	10.0	0.0131	606.0	COM_SPAL_1_022044_XLOC_074729	COM_SPAL_1_008730_XLOC_033485	0.11111	0.0
REF_STRG_1_6413_XLOC_103522__REF_TRIN_10_03540_XLOC_051795	0.31646	0.42095	1659.0	471.0	2.47269	GF_000679	0.8441	79.0466	10.0	0.0107	525.0	REF_TRIN_10_03540_XLOC_051795	REF_STRG_1_6413_XLOC_103522	0.11111	0.0
REF_STRG_1_910_XLOC_100363__REF_TRIN_10_03540_XLOC_051795	0.31103	0.41085	1659.0	471.0	2.73486	GF_000679	0.8476	73.1165	10.0	0.0116	516.0	REF_TRIN_10_03540_XLOC_051795	REF_STRG_1_910_XLOC_100363	0.11111	0.0
COM_SPAL_1_008730_XLOC_033485__REF_TRIN_10_03540_XLOC_051795	0.29656	0.39024	1659.0	471.0	3.22509	GF_000679	0.9182	77.9766	10.0	0.0118	492.0	REF_TRIN_10_03540_XLOC_051795	COM_SPAL_1_008730_XLOC_033485	0.11111	0.0
REF_STRG_1_6413_XLOC_103522__REF_STRG_1_64511_XLOC_008442	0.65099	0.45833	1659.0	471.0	1.78288	GF_000679	0.5966	75.3748	10.0	0.0079	1080.0	REF_STRG_1_64511_XLOC_008442	REF_STRG_1_6413_XLOC_103522	0.11111	0.0
REF_STRG_1_64511_XLOC_008442__REF_STRG_1_910_XLOC_100363	0.48463	0.40796	1659.0	471.0	2.04505	GF_000679	0.7553	20.7121	10.0	0.0365	804.0	REF_STRG_1_64511_XLOC_008442	REF_STRG_1_910_XLOC_100363	0.11111	0.0
COM_SPAL_1_008730_XLOC_033485__REF_STRG_1_64511_XLOC_008442	0.68354	0.39418	1659.0	471.0	2.53528	GF_000679	0.7285	75.3898	10.0	0.0097	1134.0	REF_STRG_1_64511_XLOC_008442	COM_SPAL_1_008730_XLOC_033485	0.11111	0.0
COM_SPAL_1_010096_XLOC_037402__COM_SPAL_1_020605_XLOC_070048	0.34497	0.44048	1461.0	501.0	1.48704	GF_001335	0.7779	8.2618	3.0	0.0942	504.0	COM_SPAL_1_010096_XLOC_037402	COM_SPAL_1_020605_XLOC_070048	1.0	0.0
COM_SPAL_1_008383_XLOC_032363__COM_SPAL_1_010096_XLOC_037402	0.71458	0.41284	1461.0	501.0	1.63877	GF_001335	0.9198	4.0814	4.0	0.2254	1044.0	COM_SPAL_1_008383_XLOC_032363	COM_SPAL_1_010096_XLOC_037402	0.5	1.0
COM_SPAL_1_008383_XLOC_032363__COM_SPAL_1_020605_XLOC_070048	0.35113	0.35478	1461.0	501.0	2.51875	GF_001335	15.7785	20.1623	4.0	0.7826	513.0	COM_SPAL_1_008383_XLOC_032363	COM_SPAL_1_020605_XLOC_070048	0.5	0.0
COM_SPAL_1_003100_XLOC_014970__REF_STRG_1_97334_XLOC_102354	0.19792	0.90643	2592.0	513.0	0.12072	GF_001829	0.0783	0.1825	2.0	0.4292	513.0	COM_SPAL_1_003100_XLOC_014970	REF_STRG_1_97334_XLOC_102354	1.0	1.0
COM_SPAL_1_019919_XLOC_067931__REF_STRG_1_7019_XLOC_108660	0.21724	0.68871	1671.0	234.0	0.28354	GF_000879	0.0978	3.921	5.0	0.0249	363.0	COM_SPAL_1_019919_XLOC_067931	REF_STRG_1_7019_XLOC_108660	1.0	1.0
COM_SPAL_1_019919_XLOC_067931__REF_TRIN_6_02102_XLOC_013163	0.5781	0.45963	1671.0	234.0	1.52152	GF_000879	0.8217	59.6752	6.0	0.0138	966.0	REF_TRIN_6_02102_XLOC_013163	COM_SPAL_1_019919_XLOC_067931	0.5	0.0
REF_STRG_1_7019_XLOC_108660__REF_TRIN_6_02102_XLOC_013163	0.28725	0.43125	1671.0	234.0	1.31813	GF_000879	0.8847	60.6652	6.0	0.0146	480.0	REF_TRIN_6_02102_XLOC_013163	REF_STRG_1_7019_XLOC_108660	0.5	0.0
COM_SPAL_1_024369_XLOC_082164__REF_STRG_1_57689_XLOC_038682	0.62298	0.53602	1671.0	234.0	0.8938	GF_000879	1.2908	4.4456	7.0	0.2904	1041.0	COM_SPAL_1_024369_XLOC_082164	REF_STRG_1_57689_XLOC_038682	1.0	1.0
COM_SPAL_1_024369_XLOC_082164__REF_TRIN_6_02102_XLOC_013163	0.63196	0.44223	1671.0	234.0	1.55897	GF_000879	0.8624	9.6835	8.0	0.0891	1056.0	REF_TRIN_6_02102_XLOC_013163	COM_SPAL_1_024369_XLOC_082164	0.16667	0.0
REF_STRG_1_57689_XLOC_038682__REF_TRIN_6_02102_XLOC_013163	0.62478	0.3908	1671.0	234.0	1.93367	GF_000879	2.1822	60.3386	8.0	0.0362	1044.0	REF_TRIN_6_02102_XLOC_013163	REF_STRG_1_57689_XLOC_038682	0.16667	0.0
COM_SPAL_1_019919_XLOC_067931__COM_SPAL_1_024369_XLOC_082164	0.53142	0.43581	1671.0	234.0	1.8753	GF_000879	0.8534	2.4502	8.0	0.3483	888.0	COM_SPAL_1_019919_XLOC_067931	COM_SPAL_1_024369_XLOC_082164	0.16667	0.5
COM_SPAL_1_019919_XLOC_067931__REF_STRG_1_57689_XLOC_038682	0.51167	0.39649	1671.0	234.0	2.25	GF_000879	1.9305	63.0195	8.0	0.0306	855.0	COM_SPAL_1_019919_XLOC_067931	REF_STRG_1_57689_XLOC_038682	0.16667	0.0
COM_SPAL_1_024369_XLOC_082164__REF_STRG_1_7019_XLOC_108660	0.19569	0.39755	1671.0	234.0	1.67191	GF_000879	0.8021	60.4825	8.0	0.0133	327.0	REF_STRG_1_7019_XLOC_108660	COM_SPAL_1_024369_XLOC_082164	0.16667	0.0
REF_STRG_1_57689_XLOC_038682__REF_STRG_1_7019_XLOC_108660	0.19928	0.28228	1671.0	234.0	2.04661	GF_000879	20.6855	1.4599	8.0	14.1687	333.0	REF_STRG_1_7019_XLOC_108660	REF_STRG_1_57689_XLOC_038682	0.16667	0.5
COM_SPAL_1_014163_XLOC_049730__REF_STRG_1_12362_XLOC_036145	0.79228	0.56767	1632.0	1293.0	0.75761	GF_001953	0.3942	68.3625	2.0	0.0058	1293.0	COM_SPAL_1_014163_XLOC_049730	REF_STRG_1_12362_XLOC_036145	1.0	0.0
COM_SPAL_1_025026_XLOC_084397__REF_STRG_1_82907_XLOC_076537	0.30702	0.99762	1368.0	420.0	0.0	GF_002076	0.0	0.0074	2.0	0.001	420.0	COM_SPAL_1_025026_XLOC_084397	REF_STRG_1_82907_XLOC_076537	1.0	1.0
COM_SPAL_1_030065_XLOC_100704__REF_STRG_1_8347_XLOC_015341	0.73996	0.49545	12321.0	6837.0	1.19762	GF_001460	0.4842	72.2217	3.0	0.0067	9117.0	COM_SPAL_1_030065_XLOC_100704	REF_STRG_1_8347_XLOC_015341	1.0	0.0
COM_SPAL_1_030065_XLOC_100704__REF_STRG_1_21550_XLOC_071164	0.56465	0.46371	12321.0	6837.0	1.54612	GF_001460	0.673	68.3305	4.0	0.0098	6957.0	REF_STRG_1_21550_XLOC_071164	COM_SPAL_1_030065_XLOC_100704	0.5	0.0
REF_STRG_1_21550_XLOC_071164__REF_STRG_1_8347_XLOC_015341	0.56099	0.48553	12321.0	6837.0	1.35711	GF_001460	0.6219	65.1354	4.0	0.0095	6912.0	REF_STRG_1_21550_XLOC_071164	REF_STRG_1_8347_XLOC_015341	0.5	0.0
REF_STRG_1_18837_XLOC_062071__REF_STRG_1_98024_XLOC_103656	0.20207	0.68561	2613.0	444.0	0.4825	GF_000542	0.2341	2.3269	8.0	0.1006	528.0	REF_STRG_1_18837_XLOC_062071	REF_STRG_1_98024_XLOC_103656	1.0	1.0
REF_STRG_1_18837_XLOC_062071__REF_STRG_1_4633_XLOC_083718	0.43858	0.46073	2613.0	444.0	1.69364	GF_000542	0.6779	12.7071	9.0	0.0534	1146.0	REF_STRG_1_4633_XLOC_083718	REF_STRG_1_18837_XLOC_062071	0.5	0.0
REF_STRG_1_4633_XLOC_083718__REF_STRG_1_98024_XLOC_103656	0.17107	0.44966	2613.0	444.0	1.88496	GF_000542	0.8171	3.004	9.0	0.272	447.0	REF_STRG_1_4633_XLOC_083718	REF_STRG_1_98024_XLOC_103656	0.5	1.0
COM_SPAL_1_025015_XLOC_084357__REF_STRG_1_10225_XLOC_026738	0.62801	0.94637	2613.0	444.0	0.05942	GF_000542	0.0089	0.0852	10.0	0.1045	1641.0	COM_SPAL_1_025015_XLOC_084357	REF_STRG_1_10225_XLOC_026738	1.0	1.0
COM_SPAL_1_025015_XLOC_084357__REF_STRG_1_65506_XLOC_049761	0.59701	0.52821	2613.0	444.0	1.15473	GF_000542	0.4896	80.0739	11.0	0.0061	1560.0	REF_STRG_1_65506_XLOC_049761	COM_SPAL_1_025015_XLOC_084357	0.5	0.0
REF_STRG_1_10225_XLOC_026738__REF_STRG_1_65506_XLOC_049761	0.6085	0.52642	2613.0	444.0	1.15365	GF_000542	0.4964	79.7403	11.0	0.0062	1590.0	REF_STRG_1_65506_XLOC_049761	REF_STRG_1_10225_XLOC_026738	0.5	0.0
REF_STRG_1_40111_XLOC_114218__REF_STRG_1_65506_XLOC_049761	0.57176	0.51606	2613.0	444.0	1.24218	GF_000542	0.5502	79.3128	12.0	0.0069	1494.0	REF_STRG_1_40111_XLOC_114218	REF_STRG_1_65506_XLOC_049761	0.33333	0.0
COM_SPAL_1_025015_XLOC_084357__REF_STRG_1_40111_XLOC_114218	0.57405	0.49933	2613.0	444.0	1.46238	GF_000542	0.599	68.9167	12.0	0.0087	1500.0	REF_STRG_1_40111_XLOC_114218	COM_SPAL_1_025015_XLOC_084357	0.33333	0.0
REF_STRG_1_10225_XLOC_026738__REF_STRG_1_40111_XLOC_114218	0.5775	0.49503	2613.0	444.0	1.4613	GF_000542	0.5979	69.3733	12.0	0.0086	1509.0	REF_STRG_1_40111_XLOC_114218	REF_STRG_1_10225_XLOC_026738	0.33333	0.0
REF_STRG_1_40111_XLOC_114218__REF_STRG_1_47569_XLOC_023847	0.50172	0.48741	2613.0	444.0	1.5127	GF_000542	0.561	80.3773	13.0	0.007	1311.0	REF_STRG_1_47569_XLOC_023847	REF_STRG_1_40111_XLOC_114218	0.25	0.0
REF_STRG_1_47569_XLOC_023847__REF_STRG_1_65506_XLOC_049761	0.52354	0.4788	2613.0	444.0	1.65554	GF_000542	0.5728	68.5716	13.0	0.0084	1368.0	REF_STRG_1_47569_XLOC_023847	REF_STRG_1_65506_XLOC_049761	0.25	0.0
COM_SPAL_1_025015_XLOC_084357__REF_STRG_1_47569_XLOC_023847	0.51665	0.47259	2613.0	444.0	1.87574	GF_000542	0.7334	2.8032	13.0	0.2616	1350.0	REF_STRG_1_47569_XLOC_023847	COM_SPAL_1_025015_XLOC_084357	0.25	0.5
REF_STRG_1_10225_XLOC_026738__REF_STRG_1_47569_XLOC_023847	0.52468	0.47119	2613.0	444.0	1.87466	GF_000542	0.7203	2.4977	13.0	0.2884	1371.0	REF_STRG_1_47569_XLOC_023847	REF_STRG_1_10225_XLOC_026738	0.25	0.5
REF_STRG_1_4633_XLOC_083718__REF_STRG_1_47569_XLOC_023847	0.50976	0.47072	2613.0	444.0	1.57025	GF_000542	0.6464	27.7771	14.0	0.0233	1332.0	REF_STRG_1_4633_XLOC_083718	REF_STRG_1_47569_XLOC_023847	0.06667	0.0
REF_STRG_1_40111_XLOC_114218__REF_STRG_1_4633_XLOC_083718	0.55224	0.48787	2613.0	444.0	1.63673	GF_000542	0.5871	4.1751	14.0	0.1406	1443.0	REF_STRG_1_4633_XLOC_083718	REF_STRG_1_40111_XLOC_114218	0.06667	1.0
REF_STRG_1_4633_XLOC_083718__REF_STRG_1_65506_XLOC_049761	0.5729	0.47428	2613.0	444.0	1.77957	GF_000542	0.5992	74.529	14.0	0.008	1497.0	REF_STRG_1_4633_XLOC_083718	REF_STRG_1_65506_XLOC_049761	0.06667	0.0
COM_SPAL_1_025015_XLOC_084357__REF_STRG_1_4633_XLOC_083718	0.56831	0.42694	2613.0	444.0	1.99977	GF_000542	0.8178	22.7433	14.0	0.036	1485.0	REF_STRG_1_4633_XLOC_083718	COM_SPAL_1_025015_XLOC_084357	0.06667	0.0
REF_STRG_1_10225_XLOC_026738__REF_STRG_1_4633_XLOC_083718	0.5752	0.4318	2613.0	444.0	1.99869	GF_000542	0.8187	15.6774	14.0	0.0522	1503.0	REF_STRG_1_4633_XLOC_083718	REF_STRG_1_10225_XLOC_026738	0.06667	0.0
REF_STRG_1_18837_XLOC_062071__REF_STRG_1_47569_XLOC_023847	0.45006	0.43793	2613.0	444.0	2.05776	GF_000542	0.7789	75.544	14.0	0.0103	1176.0	REF_STRG_1_18837_XLOC_062071	REF_STRG_1_47569_XLOC_023847	0.06667	0.0
REF_STRG_1_18837_XLOC_062071__REF_STRG_1_40111_XLOC_114218	0.43628	0.45614	2613.0	444.0	2.12424	GF_000542	0.6983	13.3818	14.0	0.0522	1140.0	REF_STRG_1_18837_XLOC_062071	REF_STRG_1_40111_XLOC_114218	0.06667	0.0
REF_STRG_1_18837_XLOC_062071__REF_STRG_1_65506_XLOC_049761	0.46498	0.44362	2613.0	444.0	2.26708	GF_000542	0.7635	78.1385	14.0	0.0098	1215.0	REF_STRG_1_18837_XLOC_062071	REF_STRG_1_65506_XLOC_049761	0.06667	0.0
COM_SPAL_1_025015_XLOC_084357__REF_STRG_1_18837_XLOC_062071	0.4535	0.42869	2613.0	444.0	2.48728	GF_000542	0.8214	11.1702	14.0	0.0735	1185.0	REF_STRG_1_18837_XLOC_062071	COM_SPAL_1_025015_XLOC_084357	0.06667	0.0
REF_STRG_1_10225_XLOC_026738__REF_STRG_1_18837_XLOC_062071	0.46498	0.42551	2613.0	444.0	2.4862	GF_000542	0.8158	10.5548	14.0	0.0773	1215.0	REF_STRG_1_18837_XLOC_062071	REF_STRG_1_10225_XLOC_026738	0.06667	0.0
REF_STRG_1_47569_XLOC_023847__REF_STRG_1_98024_XLOC_103656	0.17796	0.4172	2613.0	444.0	2.24908	GF_000542	0.8909	64.957	14.0	0.0137	465.0	REF_STRG_1_98024_XLOC_103656	REF_STRG_1_47569_XLOC_023847	0.06667	0.0
REF_STRG_1_40111_XLOC_114218__REF_STRG_1_98024_XLOC_103656	0.18025	0.41826	2613.0	444.0	2.31555	GF_000542	0.808	68.6748	14.0	0.0118	471.0	REF_STRG_1_98024_XLOC_103656	REF_STRG_1_40111_XLOC_114218	0.06667	0.0
REF_STRG_1_65506_XLOC_049761__REF_STRG_1_98024_XLOC_103656	0.18025	0.45648	2613.0	444.0	2.4584	GF_000542	0.7881	18.7845	14.0	0.042	471.0	REF_STRG_1_98024_XLOC_103656	REF_STRG_1_65506_XLOC_049761	0.06667	0.0
COM_SPAL_1_025015_XLOC_084357__REF_STRG_1_98024_XLOC_103656	0.17566	0.44227	2613.0	444.0	2.6786	GF_000542	0.8606	73.4009	14.0	0.0117	459.0	REF_STRG_1_98024_XLOC_103656	COM_SPAL_1_025015_XLOC_084357	0.06667	0.0
REF_STRG_1_10225_XLOC_026738__REF_STRG_1_98024_XLOC_103656	0.1791	0.44231	2613.0	444.0	2.67752	GF_000542	0.8433	73.6091	14.0	0.0115	468.0	REF_STRG_1_98024_XLOC_103656	REF_STRG_1_10225_XLOC_026738	0.06667	0.0
COM_SPAL_1_005158_XLOC_022018__REF_STRG_1_70917_XLOC_057683	0.56182	0.79288	1650.0	927.0	0.26382	GF_001850	0.1333	0.732	2.0	0.1821	927.0	COM_SPAL_1_005158_XLOC_022018	REF_STRG_1_70917_XLOC_057683	1.0	1.0
COM_SPAL_1_008594_XLOC_032993__REF_TRIN_11_02471_XLOC_010473	0.98792	0.93476	1986.0	1962.0	0.08845	GF_001336	0.0444	0.1591	3.0	0.2791	1962.0	COM_SPAL_1_008594_XLOC_032993	REF_TRIN_11_02471_XLOC_010473	1.0	1.0
COM_SPAL_1_008594_XLOC_032993__REF_STRG_1_53345_XLOC_032539	0.98943	0.73232	1986.0	1962.0	0.28662	GF_001336	0.1437	3.0641	4.0	0.0469	1965.0	REF_STRG_1_53345_XLOC_032539	COM_SPAL_1_008594_XLOC_032993	0.5	0.5
REF_STRG_1_53345_XLOC_032539__REF_TRIN_11_02471_XLOC_010473	0.98943	0.73486	1986.0	1962.0	0.27966	GF_001336	0.1389	2.9401	4.0	0.0473	1965.0	REF_STRG_1_53345_XLOC_032539	REF_TRIN_11_02471_XLOC_010473	0.5	0.5
COM_SPAL_1_030927_XLOC_103621__REF_STRG_1_78516_XLOC_069313	0.61515	0.41051	990.0	609.0	1.72264	GF_002891	0.8773	70.8553	2.0	0.0124	609.0	REF_STRG_1_78516_XLOC_069313	COM_SPAL_1_030927_XLOC_103621	1.0	0.0
REF_TRIN_5_00647_XLOC_027876__REF_TRIN_5_00651_XLOC_094762	0.92683	0.68092	984.0	879.0	0.73547	GF_001577	0.3387	1.0403	3.0	0.3256	912.0	REF_TRIN_5_00651_XLOC_094762	REF_TRIN_5_00647_XLOC_027876	1.0	1.0
REF_TRIN_5_00645_XLOC_099321__REF_TRIN_5_00651_XLOC_094762	0.89329	0.65757	984.0	879.0	0.79494	GF_001577	0.3599	1.3456	4.0	0.2675	879.0	REF_TRIN_5_00645_XLOC_099321	REF_TRIN_5_00651_XLOC_094762	0.5	0.5
REF_TRIN_5_00645_XLOC_099321__REF_TRIN_5_00647_XLOC_027876	0.92988	0.64262	984.0	879.0	0.81064	GF_001577	0.3447	2.0969	4.0	0.1644	915.0	REF_TRIN_5_00645_XLOC_099321	REF_TRIN_5_00647_XLOC_027876	0.5	0.5
REF_STRG_1_100048_XLOC_107748__REF_TRIN_1_02244_XLOC_033724	0.06723	0.94231	4641.0	57.0	0.07568	GF_001039	0.0401	0.1545	4.0	0.2595	312.0	REF_TRIN_1_02244_XLOC_033724	REF_STRG_1_100048_XLOC_107748	1.0	1.0
COM_SPAL_1_009400_XLOC_035390__REF_TRIN_1_02244_XLOC_033724	0.04977	0.65368	4641.0	57.0	0.90072	GF_001039	1.2329	118.8337	5.0	0.0104	231.0	COM_SPAL_1_009400_XLOC_035390	REF_TRIN_1_02244_XLOC_033724	0.5	0.0
COM_SPAL_1_009400_XLOC_035390__REF_STRG_1_100048_XLOC_107748	0.01681	0.37179	4641.0	57.0	0.9764	GF_001039	9.5616	1.4329	5.0	6.6731	78.0	COM_SPAL_1_009400_XLOC_035390	REF_STRG_1_100048_XLOC_107748	0.5	1.0
COM_SPAL_1_009325_XLOC_035196__COM_SPAL_1_009400_XLOC_035390	0.08209	0.6063	4641.0	57.0	1.07099	GF_001039	1.8523	0.6547	6.0	2.8294	381.0	COM_SPAL_1_009325_XLOC_035196	COM_SPAL_1_009400_XLOC_035390	0.33333	1.0
COM_SPAL_1_009325_XLOC_035196__REF_TRIN_1_02244_XLOC_033724	0.09632	0.55481	4641.0	57.0	1.01609	GF_001039	0.8138	64.4673	6.0	0.0126	447.0	COM_SPAL_1_009325_XLOC_035196	REF_TRIN_1_02244_XLOC_033724	0.33333	0.0
COM_SPAL_1_009325_XLOC_035196__REF_STRG_1_100048_XLOC_107748	0.0627	0.42612	4641.0	57.0	1.09177	GF_001039	0.9437	63.131	6.0	0.0149	291.0	COM_SPAL_1_009325_XLOC_035196	REF_STRG_1_100048_XLOC_107748	0.33333	0.0
COM_SPAL_1_021836_XLOC_073988__REF_STRG_1_111792_XLOC_005173	0.26575	1.0	1524.0	405.0	0.0	GF_002041	0.0	0.0	2.0	0.4079	405.0	COM_SPAL_1_021836_XLOC_073988	REF_STRG_1_111792_XLOC_005173	1.0	0.0
COM_SPAL_1_008119_XLOC_031565__REF_STRG_1_96193_XLOC_100162	0.08719	0.85417	3303.0	6.0	0.22455	GF_000598	0.0	0.0	7.0	0.001	288.0	COM_SPAL_1_008119_XLOC_031565	REF_STRG_1_96193_XLOC_100162	1.0	0.0
COM_SPAL_1_008119_XLOC_031565__REF_STRG_1_94957_XLOC_097713	0.60127	0.44461	3303.0	6.0	1.6071	GF_000598	13.061	30.872	8.0	0.4231	1986.0	COM_SPAL_1_008119_XLOC_031565	REF_STRG_1_94957_XLOC_097713	0.5	0.0
REF_STRG_1_94957_XLOC_097713__REF_STRG_1_96193_XLOC_100162	0.05904	0.28718	3303.0	6.0	1.59435	GF_000598	13.5572	24.7694	8.0	0.5473	195.0	REF_STRG_1_96193_XLOC_100162	REF_STRG_1_94957_XLOC_097713	0.5	0.0
COM_SPAL_1_008119_XLOC_031565__COM_SPAL_1_010917_XLOC_039853	0.62035	0.45193	3303.0	6.0	1.71072	GF_000598	0.4346	102.336	9.0	0.0042	2049.0	COM_SPAL_1_010917_XLOC_039853	COM_SPAL_1_008119_XLOC_031565	0.33333	0.0
COM_SPAL_1_010917_XLOC_039853__REF_STRG_1_96193_XLOC_100162	0.07629	0.44841	3303.0	6.0	1.69798	GF_000598	0.4346	102.336	9.0	0.0042	252.0	COM_SPAL_1_010917_XLOC_039853	REF_STRG_1_96193_XLOC_100162	0.33333	0.0
COM_SPAL_1_010917_XLOC_039853__REF_STRG_1_94957_XLOC_097713	0.59946	0.46566	3303.0	6.0	1.49624	GF_000598	3.4828	8.2186	9.0	0.4238	1980.0	COM_SPAL_1_010917_XLOC_039853	REF_STRG_1_94957_XLOC_097713	0.33333	0.0
COM_SPAL_1_010917_XLOC_039853__COM_SPAL_1_015453_XLOC_053713	0.59855	0.4264	3303.0	6.0	1.87269	GF_000598	0.8086	25.563	10.0	0.0316	1977.0	COM_SPAL_1_015453_XLOC_053713	COM_SPAL_1_010917_XLOC_039853	0.25	0.0
COM_SPAL_1_008119_XLOC_031565__COM_SPAL_1_015453_XLOC_053713	0.60127	0.4144	3303.0	6.0	2.16399	GF_000598	0.603	3.8268	10.0	0.1576	1986.0	COM_SPAL_1_015453_XLOC_053713	COM_SPAL_1_008119_XLOC_031565	0.25	0.33333
COM_SPAL_1_015453_XLOC_053713__REF_STRG_1_96193_XLOC_100162	0.07811	0.32946	3303.0	6.0	2.15125	GF_000598	0.603	3.8268	10.0	0.1576	258.0	COM_SPAL_1_015453_XLOC_053713	REF_STRG_1_96193_XLOC_100162	0.25	0.33333
COM_SPAL_1_015453_XLOC_053713__REF_STRG_1_94957_XLOC_097713	0.58765	0.41886	3303.0	6.0	1.94951	GF_000598	5.1037	0.0516	10.0	99.0	1941.0	COM_SPAL_1_015453_XLOC_053713	REF_STRG_1_94957_XLOC_097713	0.25	0.33333
COM_SPAL_1_015453_XLOC_053713__REF_STRG_1_74822_XLOC_063547	0.58038	0.42879	3303.0	6.0	1.90063	GF_000598	1.356	448.0221	11.0	0.003	1917.0	REF_STRG_1_74822_XLOC_063547	COM_SPAL_1_015453_XLOC_053713	0.2	0.0
COM_SPAL_1_010917_XLOC_039853__REF_STRG_1_74822_XLOC_063547	0.62852	0.43931	3303.0	6.0	1.77698	GF_000598	88.1272	0.8902	11.0	99.0	2076.0	REF_STRG_1_74822_XLOC_063547	COM_SPAL_1_010917_XLOC_039853	0.2	0.33333
COM_SPAL_1_008119_XLOC_031565__REF_STRG_1_74822_XLOC_063547	0.66485	0.44763	3303.0	6.0	2.06828	GF_000598	0.654	0.0066	11.0	99.0	2196.0	REF_STRG_1_74822_XLOC_063547	COM_SPAL_1_008119_XLOC_031565	0.2	0.33333
REF_STRG_1_74822_XLOC_063547__REF_STRG_1_96193_XLOC_100162	0.07266	0.45833	3303.0	6.0	2.05553	GF_000598	0.654	0.0066	11.0	99.0	240.0	REF_STRG_1_74822_XLOC_063547	REF_STRG_1_96193_XLOC_100162	0.2	0.33333
REF_STRG_1_74822_XLOC_063547__REF_STRG_1_94957_XLOC_097713	0.59855	0.45574	3303.0	6.0	1.8538	GF_000598	35.9626	5.1479	11.0	6.9859	1977.0	REF_STRG_1_74822_XLOC_063547	REF_STRG_1_94957_XLOC_097713	0.2	0.0
REF_STRG_1_74822_XLOC_063547__REF_TRIN_11_00346_XLOC_056047	0.07266	0.41667	3303.0	6.0	2.18638	GF_000598	20.5008	1.3301	12.0	15.413	240.0	REF_TRIN_11_00346_XLOC_056047	REF_STRG_1_74822_XLOC_063547	0.16667	0.33333
COM_SPAL_1_015453_XLOC_053713__REF_TRIN_11_00346_XLOC_056047	0.07357	0.40741	3303.0	6.0	2.52862	GF_000598	52.0079	0.8286	12.0	62.7655	243.0	REF_TRIN_11_00346_XLOC_056047	COM_SPAL_1_015453_XLOC_053713	0.16667	0.33333
COM_SPAL_1_010917_XLOC_039853__REF_TRIN_11_00346_XLOC_056047	0.07266	0.375	3303.0	6.0	2.40497	GF_000598	1.9493	0.2747	12.0	7.095	240.0	REF_TRIN_11_00346_XLOC_056047	COM_SPAL_1_010917_XLOC_039853	0.16667	0.33333
COM_SPAL_1_008119_XLOC_031565__REF_TRIN_11_00346_XLOC_056047	0.06449	0.38967	3303.0	6.0	2.69627	GF_000598	0.0139	13.9258	12.0	0.001	213.0	REF_TRIN_11_00346_XLOC_056047	COM_SPAL_1_008119_XLOC_031565	0.16667	0.0
REF_STRG_1_96193_XLOC_100162__REF_TRIN_11_00346_XLOC_056047	0.01362	0.4	3303.0	6.0	2.68353	GF_000598	0.0139	13.9258	12.0	0.001	45.0	REF_TRIN_11_00346_XLOC_056047	REF_STRG_1_96193_XLOC_100162	0.16667	0.0
REF_STRG_1_94957_XLOC_097713__REF_TRIN_11_00346_XLOC_056047	0.05722	0.37566	3303.0	6.0	2.48179	GF_000598	7.8204	11.7362	12.0	0.6663	189.0	REF_TRIN_11_00346_XLOC_056047	REF_STRG_1_94957_XLOC_097713	0.16667	0.0
REF_STRG_1_80613_XLOC_072745__REF_TRIN_3_00733_XLOC_040881	0.11248	0.92188	3414.0	384.0	0.11875	GF_002901	0.0759	0.1229	2.0	0.6176	384.0	REF_STRG_1_80613_XLOC_072745	REF_TRIN_3_00733_XLOC_040881	1.0	1.0
REF_STRG_1_71863_XLOC_059142__REF_STRG_1_97907_XLOC_103432	0.80117	0.79075	513.0	411.0	0.43848	GF_002852	0.2234	0.4665	2.0	0.4788	411.0	REF_STRG_1_71863_XLOC_059142	REF_STRG_1_97907_XLOC_103432	1.0	1.0
REF_STRG_1_47796_XLOC_024204__REF_STRG_1_71310_XLOC_058262	0.37597	0.60137	774.0	291.0	0.48252	GF_002682	0.2982	16.5037	2.0	0.0181	291.0	REF_STRG_1_47796_XLOC_024204	REF_STRG_1_71310_XLOC_058262	1.0	0.0
REF_STRG_1_65606_XLOC_049925__REF_TRIN_1_02515_XLOC_069509	0.42152	0.74468	669.0	282.0	0.41635	GF_002401	0.2224	0.7364	2.0	0.302	282.0	REF_TRIN_1_02515_XLOC_069509	REF_STRG_1_65606_XLOC_049925	1.0	1.0
COM_SPAL_1_014352_XLOC_050317__REF_TRIN_7_00356_XLOC_012818	0.45161	0.49107	744.0	336.0	1.32671	GF_001956	0.7997	2.2869	2.0	0.3497	336.0	COM_SPAL_1_014352_XLOC_050317	REF_TRIN_7_00356_XLOC_012818	1.0	1.0
REF_STRG_1_54090_XLOC_033636__REF_STRG_1_76455_XLOC_065959	0.72778	0.63189	1620.0	1014.0	0.55485	GF_001756	0.2582	2.9645	3.0	0.0871	1179.0	REF_STRG_1_54090_XLOC_033636	REF_STRG_1_76455_XLOC_065959	1.0	1.0
REF_STRG_1_54090_XLOC_033636__REF_TRIN_3_01660_XLOC_025476	0.64259	0.48127	1620.0	1014.0	1.39573	GF_001756	0.6672	6.5787	4.0	0.1014	1041.0	REF_TRIN_3_01660_XLOC_025476	REF_STRG_1_54090_XLOC_033636	0.5	0.0
REF_STRG_1_76455_XLOC_065959__REF_TRIN_3_01660_XLOC_025476	0.64074	0.43931	1620.0	1014.0	1.48474	GF_001756	0.7438	25.8067	4.0	0.0288	1038.0	REF_TRIN_3_01660_XLOC_025476	REF_STRG_1_76455_XLOC_065959	0.5	0.0
COM_SPAL_1_023883_XLOC_080501__REF_STRG_1_14608_XLOC_045514	0.19024	0.95428	3564.0	561.0	0.05156	GF_001318	0.0247	0.0915	3.0	0.2703	678.0	COM_SPAL_1_023883_XLOC_080501	REF_STRG_1_14608_XLOC_045514	1.0	1.0
COM_SPAL_1_004864_XLOC_021079__COM_SPAL_1_023883_XLOC_080501	0.31818	0.42063	3564.0	561.0	1.49348	GF_001318	0.8243	65.913	4.0	0.0125	1134.0	COM_SPAL_1_004864_XLOC_021079	COM_SPAL_1_023883_XLOC_080501	0.5	0.0
COM_SPAL_1_004864_XLOC_021079__REF_STRG_1_14608_XLOC_045514	0.15909	0.41446	3564.0	561.0	1.48639	GF_001318	0.8357	66.5328	4.0	0.0126	567.0	COM_SPAL_1_004864_XLOC_021079	REF_STRG_1_14608_XLOC_045514	0.5	0.0
REF_STRG_1_72654_XLOC_060284__REF_STRG_1_74408_XLOC_062897	0.97619	0.66667	630.0	615.0	0.29933	GF_002861	0.1631	16.6594	2.0	0.0098	615.0	REF_STRG_1_72654_XLOC_060284	REF_STRG_1_74408_XLOC_062897	1.0	0.0
REF_STRG_1_26940_XLOC_086561__REF_STRG_1_66435_XLOC_051071	0.80719	0.88259	918.0	741.0	0.15916	GF_002394	0.085	0.2857	2.0	0.2975	741.0	REF_STRG_1_66435_XLOC_051071	REF_STRG_1_26940_XLOC_086561	1.0	1.0
REF_STRG_1_76603_XLOC_066202__REF_STRG_1_84248_XLOC_078654	0.7861	0.99546	561.0	237.0	0.0077	GF_000763	0.0	0.0	6.0	1.9949	441.0	REF_STRG_1_76603_XLOC_066202	REF_STRG_1_84248_XLOC_078654	1.0	0.0
REF_STRG_1_76603_XLOC_066202__REF_STRG_1_87201_XLOC_083508	0.57219	0.98754	561.0	237.0	0.02576	GF_000763	0.0113	0.0001	7.0	99.0	321.0	REF_STRG_1_87201_XLOC_083508	REF_STRG_1_76603_XLOC_066202	0.5	0.0
REF_STRG_1_84248_XLOC_078654__REF_STRG_1_87201_XLOC_083508	0.57219	0.99377	561.0	237.0	0.01806	GF_000763	0.0113	0.0001	7.0	99.0	321.0	REF_STRG_1_87201_XLOC_083508	REF_STRG_1_84248_XLOC_078654	0.5	0.0
REF_STRG_1_112934_XLOC_035481__REF_STRG_1_87201_XLOC_083508	0.57219	0.99065	561.0	237.0	0.02574	GF_000763	0.0183	0.0002	8.0	99.0	321.0	REF_STRG_1_112934_XLOC_035481	REF_STRG_1_87201_XLOC_083508	0.33333	0.0
REF_STRG_1_112934_XLOC_035481__REF_STRG_1_76603_XLOC_066202	0.7861	0.9932	561.0	237.0	0.01538	GF_000763	0.0068	0.0001	8.0	99.0	441.0	REF_STRG_1_112934_XLOC_035481	REF_STRG_1_76603_XLOC_066202	0.33333	0.0
REF_STRG_1_112934_XLOC_035481__REF_STRG_1_84248_XLOC_078654	0.7861	0.99773	561.0	237.0	0.00767	GF_000763	0.0068	0.0001	8.0	99.0	441.0	REF_STRG_1_112934_XLOC_035481	REF_STRG_1_84248_XLOC_078654	0.33333	0.0
REF_STRG_1_112934_XLOC_035481__REF_STRG_1_7617_XLOC_113282	0.7861	0.95465	561.0	237.0	0.1263	GF_000763	0.0289	0.0003	9.0	99.0	441.0	REF_STRG_1_7617_XLOC_113282	REF_STRG_1_112934_XLOC_035481	0.25	0.0
REF_STRG_1_7617_XLOC_113282__REF_STRG_1_87201_XLOC_083508	0.57219	0.94081	561.0	237.0	0.15204	GF_000763	0.0466	0.0005	9.0	99.0	321.0	REF_STRG_1_7617_XLOC_113282	REF_STRG_1_87201_XLOC_083508	0.25	0.0
REF_STRG_1_7617_XLOC_113282__REF_STRG_1_76603_XLOC_066202	0.80214	0.92889	561.0	237.0	0.14168	GF_000763	0.0346	0.0003	9.0	99.0	450.0	REF_STRG_1_7617_XLOC_113282	REF_STRG_1_76603_XLOC_066202	0.25	0.0
REF_STRG_1_7617_XLOC_113282__REF_STRG_1_84248_XLOC_078654	0.7861	0.95238	561.0	237.0	0.13398	GF_000763	0.0346	0.0003	9.0	99.0	441.0	REF_STRG_1_7617_XLOC_113282	REF_STRG_1_84248_XLOC_078654	0.25	0.0
REF_STRG_1_110387_XLOC_027860__REF_STRG_1_7617_XLOC_113282	0.63636	0.84314	561.0	237.0	0.3248	GF_000763	0.1278	0.4407	10.0	0.2901	357.0	REF_STRG_1_110387_XLOC_027860	REF_STRG_1_7617_XLOC_113282	0.2	0.2
REF_STRG_1_110387_XLOC_027860__REF_STRG_1_112934_XLOC_035481	0.63636	0.84034	561.0	237.0	0.3741	GF_000763	0.137	0.3454	10.0	0.3964	357.0	REF_STRG_1_110387_XLOC_027860	REF_STRG_1_112934_XLOC_035481	0.2	0.2
REF_STRG_1_110387_XLOC_027860__REF_STRG_1_87201_XLOC_083508	0.42246	0.85232	561.0	237.0	0.39984	GF_000763	0.1481	0.314	10.0	0.4717	237.0	REF_STRG_1_110387_XLOC_027860	REF_STRG_1_87201_XLOC_083508	0.2	0.2
REF_STRG_1_110387_XLOC_027860__REF_STRG_1_76603_XLOC_066202	0.63636	0.83754	561.0	237.0	0.38947	GF_000763	0.1453	0.33	10.0	0.4402	357.0	REF_STRG_1_110387_XLOC_027860	REF_STRG_1_76603_XLOC_066202	0.2	0.2
REF_STRG_1_110387_XLOC_027860__REF_STRG_1_84248_XLOC_078654	0.63636	0.83754	561.0	237.0	0.38177	GF_000763	0.1453	0.33	10.0	0.4402	357.0	REF_STRG_1_110387_XLOC_027860	REF_STRG_1_84248_XLOC_078654	0.2	0.2
REF_STRG_1_13248_XLOC_039862__REF_STRG_1_47935_XLOC_024420	0.194	0.43986	3000.0	102.0	1.62651	GF_000244	0.825	23.5712	15.0	0.035	582.0	REF_STRG_1_47935_XLOC_024420	REF_STRG_1_13248_XLOC_039862	1.0	0.0
REF_STRG_1_59708_XLOC_041480__REF_TRIN_16_01257_XLOC_041479	0.382	0.92932	3000.0	102.0	0.08375	GF_000244	0.015	0.1751	16.0	0.0854	1146.0	REF_STRG_1_59708_XLOC_041480	REF_TRIN_16_01257_XLOC_041479	1.0	1.0
REF_STRG_1_37355_XLOC_109248__REF_TRIN_16_01264_XLOC_012035	0.147	0.91156	3000.0	102.0	0.07805	GF_000244	0.0299	0.2275	17.0	0.1313	441.0	REF_STRG_1_37355_XLOC_109248	REF_TRIN_16_01264_XLOC_012035	1.0	1.0
REF_STRG_1_101959_XLOC_111789__REF_STRG_1_37355_XLOC_109248	0.418	0.92185	3000.0	102.0	0.09994	GF_000244	0.0293	0.1893	18.0	0.1547	1254.0	REF_STRG_1_37355_XLOC_109248	REF_STRG_1_101959_XLOC_111789	0.5	0.5
REF_STRG_1_101959_XLOC_111789__REF_TRIN_16_01264_XLOC_012035	0.147	0.92517	3000.0	102.0	0.0973	GF_000244	0.0289	0.1093	18.0	0.2644	441.0	REF_TRIN_16_01264_XLOC_012035	REF_STRG_1_101959_XLOC_111789	0.5	0.5
REF_STRG_1_37355_XLOC_109248__REF_STRG_1_59708_XLOC_041480	0.442	0.85596	3000.0	102.0	0.18079	GF_000244	0.117	0.2612	19.0	0.4479	1326.0	REF_STRG_1_59708_XLOC_041480	REF_STRG_1_37355_XLOC_109248	0.16667	0.16667
REF_STRG_1_59708_XLOC_041480__REF_TRIN_16_01264_XLOC_012035	0.147	0.84354	3000.0	102.0	0.17815	GF_000244	0.1206	0.3046	19.0	0.3958	441.0	REF_STRG_1_59708_XLOC_041480	REF_TRIN_16_01264_XLOC_012035	0.16667	0.16667
REF_STRG_1_101959_XLOC_111789__REF_STRG_1_59708_XLOC_041480	0.418	0.85486	3000.0	102.0	0.17323	GF_000244	0.0847	0.2542	19.0	0.3333	1254.0	REF_STRG_1_59708_XLOC_041480	REF_STRG_1_101959_XLOC_111789	0.16667	0.16667
REF_STRG_1_37355_XLOC_109248__REF_TRIN_16_01257_XLOC_041479	0.382	0.84904	3000.0	102.0	0.19545	GF_000244	0.129	0.3295	19.0	0.3914	1146.0	REF_TRIN_16_01257_XLOC_041479	REF_STRG_1_37355_XLOC_109248	0.16667	0.16667
REF_TRIN_16_01257_XLOC_041479__REF_TRIN_16_01264_XLOC_012035	0.087	0.85824	3000.0	102.0	0.19281	GF_000244	0.1299	0.3253	19.0	0.3995	261.0	REF_TRIN_16_01257_XLOC_041479	REF_TRIN_16_01264_XLOC_012035	0.16667	0.16667
REF_STRG_1_101959_XLOC_111789__REF_TRIN_16_01257_XLOC_041479	0.358	0.84078	3000.0	102.0	0.18789	GF_000244	0.0965	0.2667	19.0	0.3619	1074.0	REF_TRIN_16_01257_XLOC_041479	REF_STRG_1_101959_XLOC_111789	0.16667	0.16667
REF_STRG_1_59708_XLOC_041480__REF_TRIN_1_04135_XLOC_083263	0.162	0.88272	3000.0	102.0	0.16112	GF_000244	0.1012	0.3116	20.0	0.3248	486.0	REF_TRIN_1_04135_XLOC_083263	REF_STRG_1_59708_XLOC_041480	0.2	0.2
REF_TRIN_16_01257_XLOC_041479__REF_TRIN_1_04135_XLOC_083263	0.162	0.86008	3000.0	102.0	0.17577	GF_000244	0.1183	0.3675	20.0	0.3218	486.0	REF_TRIN_1_04135_XLOC_083263	REF_TRIN_16_01257_XLOC_041479	0.2	0.2
REF_STRG_1_37355_XLOC_109248__REF_TRIN_1_04135_XLOC_083263	0.162	0.9177	3000.0	102.0	0.10652	GF_000244	0.015	0.2647	20.0	0.0567	486.0	REF_TRIN_1_04135_XLOC_083263	REF_STRG_1_37355_XLOC_109248	0.2	0.2
REF_TRIN_16_01264_XLOC_012035__REF_TRIN_1_04135_XLOC_083263	0.059	0.9096	3000.0	102.0	0.10388	GF_000244	0.048	0.2662	20.0	0.1804	177.0	REF_TRIN_1_04135_XLOC_083263	REF_TRIN_16_01264_XLOC_012035	0.2	0.2
REF_STRG_1_101959_XLOC_111789__REF_TRIN_1_04135_XLOC_083263	0.161	0.92547	3000.0	102.0	0.09896	GF_000244	0.0149	0.2236	20.0	0.0665	483.0	REF_TRIN_1_04135_XLOC_083263	REF_STRG_1_101959_XLOC_111789	0.2	0.2
REF_TRIN_1_04134_XLOC_083262__REF_TRIN_1_04135_XLOC_083263	0.126	0.96825	3000.0	102.0	0.0162	GF_000244	0.014	0.0753	21.0	0.1852	378.0	REF_TRIN_1_04134_XLOC_083262	REF_TRIN_1_04135_XLOC_083263	0.16667	0.16667
REF_STRG_1_59708_XLOC_041480__REF_TRIN_1_04134_XLOC_083262	0.126	0.8836	3000.0	102.0	0.17732	GF_000244	0.1227	0.3037	21.0	0.404	378.0	REF_TRIN_1_04134_XLOC_083262	REF_STRG_1_59708_XLOC_041480	0.16667	0.16667
REF_TRIN_16_01257_XLOC_041479__REF_TRIN_1_04134_XLOC_083262	0.126	0.86508	3000.0	102.0	0.19198	GF_000244	0.1412	0.3517	21.0	0.4016	378.0	REF_TRIN_1_04134_XLOC_083262	REF_TRIN_16_01257_XLOC_041479	0.16667	0.16667
REF_STRG_1_37355_XLOC_109248__REF_TRIN_1_04134_XLOC_083262	0.126	0.92063	3000.0	102.0	0.12272	GF_000244	0.0311	0.2537	21.0	0.1225	378.0	REF_TRIN_1_04134_XLOC_083262	REF_STRG_1_37355_XLOC_109248	0.16667	0.16667
REF_TRIN_16_01264_XLOC_012035__REF_TRIN_1_04134_XLOC_083262	0.059	0.91525	3000.0	102.0	0.12008	GF_000244	0.0612	0.1814	21.0	0.3376	177.0	REF_TRIN_1_04134_XLOC_083262	REF_TRIN_16_01264_XLOC_012035	0.16667	0.16667
REF_STRG_1_101959_XLOC_111789__REF_TRIN_1_04134_XLOC_083262	0.126	0.93122	3000.0	102.0	0.11516	GF_000244	0.0298	0.1396	21.0	0.2135	378.0	REF_TRIN_1_04134_XLOC_083262	REF_STRG_1_101959_XLOC_111789	0.16667	0.16667
REF_TRIN_1_01449_XLOC_098218__REF_TRIN_1_04134_XLOC_083262	0.119	0.42577	3000.0	102.0	2.00692	GF_000244	0.7011	57.8019	22.0	0.0121	357.0	REF_TRIN_1_04134_XLOC_083262	REF_TRIN_1_01449_XLOC_098218	0.14286	0.0
REF_TRIN_1_01449_XLOC_098218__REF_TRIN_1_04135_XLOC_083263	0.148	0.41892	3000.0	102.0	2.02313	GF_000244	0.7463	57.7814	22.0	0.0129	444.0	REF_TRIN_1_04135_XLOC_083263	REF_TRIN_1_01449_XLOC_098218	0.14286	0.0
REF_STRG_1_59708_XLOC_041480__REF_TRIN_1_01449_XLOC_098218	0.319	0.37409	3000.0	102.0	2.18424	GF_000244	0.811	5.1118	22.0	0.1586	957.0	REF_STRG_1_59708_XLOC_041480	REF_TRIN_1_01449_XLOC_098218	0.14286	0.0
REF_TRIN_16_01257_XLOC_041479__REF_TRIN_1_01449_XLOC_098218	0.262	0.37659	3000.0	102.0	2.1989	GF_000244	0.8084	5.845	22.0	0.1383	786.0	REF_TRIN_16_01257_XLOC_041479	REF_TRIN_1_01449_XLOC_098218	0.14286	0.0
REF_STRG_1_37355_XLOC_109248__REF_TRIN_1_01449_XLOC_098218	0.319	0.38349	3000.0	102.0	2.12965	GF_000244	0.7708	3.7073	22.0	0.2079	957.0	REF_STRG_1_37355_XLOC_109248	REF_TRIN_1_01449_XLOC_098218	0.14286	1.0
REF_TRIN_16_01264_XLOC_012035__REF_TRIN_1_01449_XLOC_098218	0.139	0.40767	3000.0	102.0	2.12701	GF_000244	0.8116	5.2456	22.0	0.1547	417.0	REF_TRIN_16_01264_XLOC_012035	REF_TRIN_1_01449_XLOC_098218	0.14286	0.0
REF_STRG_1_101959_XLOC_111789__REF_TRIN_1_01449_XLOC_098218	0.309	0.37001	3000.0	102.0	2.12208	GF_000244	0.7727	5.7632	22.0	0.1341	927.0	REF_STRG_1_101959_XLOC_111789	REF_TRIN_1_01449_XLOC_098218	0.14286	0.0
REF_STRG_1_47935_XLOC_024420__REF_TRIN_1_04134_XLOC_083262	0.121	0.52617	3000.0	102.0	1.8691	GF_000244	0.7133	4.8411	23.0	0.1473	363.0	REF_STRG_1_47935_XLOC_024420	REF_TRIN_1_04134_XLOC_083262	0.0625	0.25
REF_STRG_1_47935_XLOC_024420__REF_TRIN_1_04135_XLOC_083263	0.156	0.49145	3000.0	102.0	1.8853	GF_000244	0.764	5.6436	23.0	0.1354	468.0	REF_STRG_1_47935_XLOC_024420	REF_TRIN_1_04135_XLOC_083263	0.0625	0.0
REF_STRG_1_47935_XLOC_024420__REF_STRG_1_59708_XLOC_041480	0.376	0.4016	3000.0	102.0	2.04642	GF_000244	0.8096	5.9153	23.0	0.1369	1128.0	REF_STRG_1_47935_XLOC_024420	REF_STRG_1_59708_XLOC_041480	0.0625	0.0
REF_STRG_1_47935_XLOC_024420__REF_TRIN_16_01257_XLOC_041479	0.322	0.41718	3000.0	102.0	2.06107	GF_000244	0.8372	6.3861	23.0	0.1311	966.0	REF_STRG_1_47935_XLOC_024420	REF_TRIN_16_01257_XLOC_041479	0.0625	0.0
REF_STRG_1_37355_XLOC_109248__REF_STRG_1_47935_XLOC_024420	0.376	0.40337	3000.0	102.0	1.99182	GF_000244	0.8028	4.6129	23.0	0.174	1128.0	REF_STRG_1_47935_XLOC_024420	REF_STRG_1_37355_XLOC_109248	0.0625	0.25
REF_STRG_1_47935_XLOC_024420__REF_TRIN_16_01264_XLOC_012035	0.137	0.44282	3000.0	102.0	1.98918	GF_000244	0.7947	4.6053	23.0	0.1726	411.0	REF_STRG_1_47935_XLOC_024420	REF_TRIN_16_01264_XLOC_012035	0.0625	0.25
REF_STRG_1_101959_XLOC_111789__REF_STRG_1_47935_XLOC_024420	0.375	0.40889	3000.0	102.0	1.98426	GF_000244	0.7677	5.4981	23.0	0.1396	1125.0	REF_STRG_1_47935_XLOC_024420	REF_STRG_1_101959_XLOC_111789	0.0625	0.0
REF_STRG_1_47935_XLOC_024420__REF_TRIN_1_01449_XLOC_098218	0.318	0.34801	3000.0	102.0	2.82621	GF_000244	0.9372	17.9576	23.0	0.0522	954.0	REF_STRG_1_47935_XLOC_024420	REF_TRIN_1_01449_XLOC_098218	0.0625	0.0
REF_STRG_1_13248_XLOC_039862__REF_TRIN_1_04134_XLOC_083262	0.093	0.41219	3000.0	102.0	2.01102	GF_000244	1.2369	9.8044	23.0	0.1262	279.0	REF_STRG_1_13248_XLOC_039862	REF_TRIN_1_04134_XLOC_083262	0.0625	0.0
REF_STRG_1_13248_XLOC_039862__REF_TRIN_1_04135_XLOC_083263	0.093	0.41577	3000.0	102.0	2.02722	GF_000244	1.2239	10.2655	23.0	0.1192	279.0	REF_STRG_1_13248_XLOC_039862	REF_TRIN_1_04135_XLOC_083263	0.0625	0.0
REF_STRG_1_13248_XLOC_039862__REF_STRG_1_59708_XLOC_041480	0.173	0.4104	3000.0	102.0	2.18834	GF_000244	1.241	7.4392	23.0	0.1668	519.0	REF_STRG_1_13248_XLOC_039862	REF_STRG_1_59708_XLOC_041480	0.0625	0.0
REF_STRG_1_13248_XLOC_039862__REF_TRIN_16_01257_XLOC_041479	0.121	0.43526	3000.0	102.0	2.203	GF_000244	1.1953	8.7797	23.0	0.1361	363.0	REF_STRG_1_13248_XLOC_039862	REF_TRIN_16_01257_XLOC_041479	0.0625	0.0
REF_STRG_1_13248_XLOC_039862__REF_STRG_1_37355_XLOC_109248	0.173	0.41426	3000.0	102.0	2.13374	GF_000244	1.2079	6.3578	23.0	0.19	519.0	REF_STRG_1_13248_XLOC_039862	REF_STRG_1_37355_XLOC_109248	0.0625	0.0
REF_STRG_1_13248_XLOC_039862__REF_TRIN_16_01264_XLOC_012035	0.132	0.37121	3000.0	102.0	2.1311	GF_000244	1.3418	6.6687	23.0	0.2012	396.0	REF_STRG_1_13248_XLOC_039862	REF_TRIN_16_01264_XLOC_012035	0.0625	0.0
REF_STRG_1_101959_XLOC_111789__REF_STRG_1_13248_XLOC_039862	0.173	0.39884	3000.0	102.0	2.12618	GF_000244	1.2574	7.3608	23.0	0.1708	519.0	REF_STRG_1_13248_XLOC_039862	REF_STRG_1_101959_XLOC_111789	0.0625	0.0
REF_STRG_1_13248_XLOC_039862__REF_TRIN_1_01449_XLOC_098218	0.184	0.37681	3000.0	102.0	2.96813	GF_000244	1.3961	2.8518	23.0	0.4896	552.0	REF_STRG_1_13248_XLOC_039862	REF_TRIN_1_01449_XLOC_098218	0.0625	0.25
REF_STRG_1_40886_XLOC_115607__REF_TRIN_11_02033_XLOC_027572	0.361	0.61034	3000.0	102.0	0.64205	GF_000244	0.3356	4.5729	24.0	0.0734	1083.0	REF_STRG_1_40886_XLOC_115607	REF_TRIN_11_02033_XLOC_027572	1.0	1.0
REF_STRG_1_58729_XLOC_040164__REF_STRG_1_5992_XLOC_099442	0.293	0.45506	3000.0	102.0	1.39036	GF_000244	0.561	14.4173	25.0	0.0389	879.0	REF_STRG_1_5992_XLOC_099442	REF_STRG_1_58729_XLOC_040164	1.0	0.0
REF_STRG_1_55957_XLOC_036252__REF_STRG_1_5992_XLOC_099442	0.331	0.39174	3000.0	102.0	2.15722	GF_000244	0.7556	29.7632	26.0	0.0254	993.0	REF_STRG_1_55957_XLOC_036252	REF_STRG_1_5992_XLOC_099442	0.5	0.0
REF_STRG_1_55957_XLOC_036252__REF_STRG_1_58729_XLOC_040164	0.29	0.36552	3000.0	102.0	2.35636	GF_000244	0.7903	61.8269	26.0	0.0128	870.0	REF_STRG_1_55957_XLOC_036252	REF_STRG_1_58729_XLOC_040164	0.5	0.0
REF_STRG_1_40886_XLOC_115607__REF_STRG_1_55957_XLOC_036252	0.382	0.41274	3000.0	102.0	2.37831	GF_000244	0.9651	99.471	27.0	0.0097	1146.0	REF_STRG_1_40886_XLOC_115607	REF_STRG_1_55957_XLOC_036252	0.16667	0.0
REF_STRG_1_40886_XLOC_115607__REF_STRG_1_5992_XLOC_099442	0.337	0.4451	3000.0	102.0	1.86685	GF_000244	0.6579	15.4617	27.0	0.0426	1011.0	REF_STRG_1_40886_XLOC_115607	REF_STRG_1_5992_XLOC_099442	0.16667	0.0
REF_STRG_1_40886_XLOC_115607__REF_STRG_1_58729_XLOC_040164	0.313	0.3983	3000.0	102.0	2.06598	GF_000244	0.6514	6.8569	27.0	0.095	939.0	REF_STRG_1_40886_XLOC_115607	REF_STRG_1_58729_XLOC_040164	0.16667	0.0
REF_STRG_1_55957_XLOC_036252__REF_TRIN_11_02033_XLOC_027572	0.307	0.38219	3000.0	102.0	2.51185	GF_000244	0.9907	4.2957	27.0	0.2306	921.0	REF_TRIN_11_02033_XLOC_027572	REF_STRG_1_55957_XLOC_036252	0.16667	0.5
REF_STRG_1_5992_XLOC_099442__REF_TRIN_11_02033_XLOC_027572	0.304	0.42544	3000.0	102.0	2.00039	GF_000244	0.7069	2.3108	27.0	0.3059	912.0	REF_TRIN_11_02033_XLOC_027572	REF_STRG_1_5992_XLOC_099442	0.16667	0.5
REF_STRG_1_58729_XLOC_040164__REF_TRIN_11_02033_XLOC_027572	0.298	0.39262	3000.0	102.0	2.19953	GF_000244	0.7863	66.0236	27.0	0.0119	894.0	REF_TRIN_11_02033_XLOC_027572	REF_STRG_1_58729_XLOC_040164	0.16667	0.0
REF_STRG_1_40886_XLOC_115607__REF_STRG_1_47935_XLOC_024420	0.362	0.35635	3000.0	102.0	2.60533	GF_000244	0.7394	22.8913	28.0	0.0323	1086.0	REF_STRG_1_47935_XLOC_024420	REF_STRG_1_40886_XLOC_115607	0.02	0.0
REF_STRG_1_47935_XLOC_024420__REF_TRIN_11_02033_XLOC_027572	0.328	0.33841	3000.0	102.0	2.73888	GF_000244	0.9947	5.4643	28.0	0.182	984.0	REF_STRG_1_47935_XLOC_024420	REF_TRIN_11_02033_XLOC_027572	0.02	0.0
REF_STRG_1_47935_XLOC_024420__REF_STRG_1_55957_XLOC_036252	0.34	0.36078	3000.0	102.0	3.01726	GF_000244	1.3739	12.6188	28.0	0.1089	1020.0	REF_STRG_1_47935_XLOC_024420	REF_STRG_1_55957_XLOC_036252	0.02	0.0
REF_STRG_1_47935_XLOC_024420__REF_STRG_1_5992_XLOC_099442	0.344	0.34884	3000.0	102.0	2.5058	GF_000244	1.2075	2.906	28.0	0.4155	1032.0	REF_STRG_1_47935_XLOC_024420	REF_STRG_1_5992_XLOC_099442	0.02	0.2
REF_STRG_1_47935_XLOC_024420__REF_STRG_1_58729_XLOC_040164	0.315	0.37884	3000.0	102.0	2.70494	GF_000244	1.3625	50.6071	28.0	0.0269	945.0	REF_STRG_1_47935_XLOC_024420	REF_STRG_1_58729_XLOC_040164	0.02	0.0
REF_STRG_1_13248_XLOC_039862__REF_STRG_1_40886_XLOC_115607	0.166	0.45582	3000.0	102.0	2.74725	GF_000244	0.9398	5.348	28.0	0.1757	498.0	REF_STRG_1_13248_XLOC_039862	REF_STRG_1_40886_XLOC_115607	0.02	0.0
REF_STRG_1_13248_XLOC_039862__REF_TRIN_11_02033_XLOC_027572	0.181	0.44015	3000.0	102.0	2.8808	GF_000244	0.7609	91.804	28.0	0.0083	543.0	REF_STRG_1_13248_XLOC_039862	REF_TRIN_11_02033_XLOC_027572	0.02	0.0
REF_STRG_1_13248_XLOC_039862__REF_STRG_1_55957_XLOC_036252	0.184	0.37138	3000.0	102.0	3.15918	GF_000244	1.3388	70.8016	28.0	0.0189	552.0	REF_STRG_1_13248_XLOC_039862	REF_STRG_1_55957_XLOC_036252	0.02	0.0
REF_STRG_1_13248_XLOC_039862__REF_STRG_1_5992_XLOC_099442	0.18	0.3963	3000.0	102.0	2.64772	GF_000244	1.091	4.315	28.0	0.2528	540.0	REF_STRG_1_13248_XLOC_039862	REF_STRG_1_5992_XLOC_099442	0.02	0.2
REF_STRG_1_13248_XLOC_039862__REF_STRG_1_58729_XLOC_040164	0.151	0.36865	3000.0	102.0	2.84686	GF_000244	1.2368	54.1252	28.0	0.0229	453.0	REF_STRG_1_13248_XLOC_039862	REF_STRG_1_58729_XLOC_040164	0.02	0.0
REF_STRG_1_40886_XLOC_115607__REF_TRIN_1_04134_XLOC_083262	0.117	0.4416	3000.0	102.0	1.89328	GF_000244	0.6681	74.1625	28.0	0.009	351.0	REF_TRIN_1_04134_XLOC_083262	REF_STRG_1_40886_XLOC_115607	0.02	0.0
REF_TRIN_11_02033_XLOC_027572__REF_TRIN_1_04134_XLOC_083262	0.117	0.4359	3000.0	102.0	2.02682	GF_000244	0.8527	4.6267	28.0	0.1843	351.0	REF_TRIN_1_04134_XLOC_083262	REF_TRIN_11_02033_XLOC_027572	0.02	0.2
REF_STRG_1_55957_XLOC_036252__REF_TRIN_1_04134_XLOC_083262	0.113	0.42183	3000.0	102.0	2.30521	GF_000244	0.9316	67.3071	28.0	0.0138	339.0	REF_TRIN_1_04134_XLOC_083262	REF_STRG_1_55957_XLOC_036252	0.02	0.0
REF_STRG_1_5992_XLOC_099442__REF_TRIN_1_04134_XLOC_083262	0.117	0.4416	3000.0	102.0	1.79375	GF_000244	0.792	10.101	28.0	0.0784	351.0	REF_TRIN_1_04134_XLOC_083262	REF_STRG_1_5992_XLOC_099442	0.02	0.0
REF_STRG_1_58729_XLOC_040164__REF_TRIN_1_04134_XLOC_083262	0.101	0.43894	3000.0	102.0	1.99288	GF_000244	0.8918	13.2296	28.0	0.0674	303.0	REF_TRIN_1_04134_XLOC_083262	REF_STRG_1_58729_XLOC_040164	0.02	0.0
REF_STRG_1_40886_XLOC_115607__REF_TRIN_1_04135_XLOC_083263	0.146	0.45434	3000.0	102.0	1.90948	GF_000244	0.6801	76.2586	28.0	0.0089	438.0	REF_TRIN_1_04135_XLOC_083263	REF_STRG_1_40886_XLOC_115607	0.02	0.0
REF_TRIN_11_02033_XLOC_027572__REF_TRIN_1_04135_XLOC_083263	0.144	0.44444	3000.0	102.0	2.04303	GF_000244	0.8137	4.9583	28.0	0.1641	432.0	REF_TRIN_1_04135_XLOC_083263	REF_TRIN_11_02033_XLOC_027572	0.02	0.2
REF_STRG_1_55957_XLOC_036252__REF_TRIN_1_04135_XLOC_083263	0.143	0.41958	3000.0	102.0	2.32141	GF_000244	0.8944	66.6397	28.0	0.0134	429.0	REF_TRIN_1_04135_XLOC_083263	REF_STRG_1_55957_XLOC_036252	0.02	0.0
REF_STRG_1_5992_XLOC_099442__REF_TRIN_1_04135_XLOC_083263	0.147	0.46032	3000.0	102.0	1.80995	GF_000244	0.79	11.5135	28.0	0.0686	441.0	REF_TRIN_1_04135_XLOC_083263	REF_STRG_1_5992_XLOC_099442	0.02	0.0
REF_STRG_1_58729_XLOC_040164__REF_TRIN_1_04135_XLOC_083263	0.129	0.43928	3000.0	102.0	2.00908	GF_000244	0.9196	15.0617	28.0	0.0611	387.0	REF_TRIN_1_04135_XLOC_083263	REF_STRG_1_58729_XLOC_040164	0.02	0.0
REF_STRG_1_40886_XLOC_115607__REF_STRG_1_59708_XLOC_041480	0.392	0.3801	3000.0	102.0	2.0706	GF_000244	0.8477	70.0246	28.0	0.0121	1176.0	REF_STRG_1_59708_XLOC_041480	REF_STRG_1_40886_XLOC_115607	0.02	0.0
REF_STRG_1_59708_XLOC_041480__REF_TRIN_11_02033_XLOC_027572	0.314	0.41083	3000.0	102.0	2.20414	GF_000244	0.9526	5.561	28.0	0.1713	942.0	REF_STRG_1_59708_XLOC_041480	REF_TRIN_11_02033_XLOC_027572	0.02	0.0
REF_STRG_1_55957_XLOC_036252__REF_STRG_1_59708_XLOC_041480	0.354	0.40113	3000.0	102.0	2.48252	GF_000244	0.9262	10.2808	28.0	0.0901	1062.0	REF_STRG_1_59708_XLOC_041480	REF_STRG_1_55957_XLOC_036252	0.02	0.0
REF_STRG_1_59708_XLOC_041480__REF_STRG_1_5992_XLOC_099442	0.339	0.43461	3000.0	102.0	1.97106	GF_000244	0.8923	7.3769	28.0	0.121	1017.0	REF_STRG_1_59708_XLOC_041480	REF_STRG_1_5992_XLOC_099442	0.02	0.0
REF_STRG_1_58729_XLOC_040164__REF_STRG_1_59708_XLOC_041480	0.306	0.39869	3000.0	102.0	2.1702	GF_000244	1.0239	52.0414	28.0	0.0197	918.0	REF_STRG_1_59708_XLOC_041480	REF_STRG_1_58729_XLOC_040164	0.02	0.0
REF_STRG_1_40886_XLOC_115607__REF_TRIN_16_01257_XLOC_041479	0.348	0.38889	3000.0	102.0	2.08525	GF_000244	0.9002	68.0139	28.0	0.0132	1044.0	REF_TRIN_16_01257_XLOC_041479	REF_STRG_1_40886_XLOC_115607	0.02	0.0
REF_TRIN_11_02033_XLOC_027572__REF_TRIN_16_01257_XLOC_041479	0.27	0.4358	3000.0	102.0	2.2188	GF_000244	0.937	7.4025	28.0	0.1266	810.0	REF_TRIN_16_01257_XLOC_041479	REF_TRIN_11_02033_XLOC_027572	0.02	0.0
REF_STRG_1_55957_XLOC_036252__REF_TRIN_16_01257_XLOC_041479	0.308	0.42532	3000.0	102.0	2.49718	GF_000244	0.8778	15.0763	28.0	0.0582	924.0	REF_TRIN_16_01257_XLOC_041479	REF_STRG_1_55957_XLOC_036252	0.02	0.0
REF_STRG_1_5992_XLOC_099442__REF_TRIN_16_01257_XLOC_041479	0.286	0.44755	3000.0	102.0	1.98572	GF_000244	0.9128	8.5166	28.0	0.1072	858.0	REF_TRIN_16_01257_XLOC_041479	REF_STRG_1_5992_XLOC_099442	0.02	0.0
REF_STRG_1_58729_XLOC_040164__REF_TRIN_16_01257_XLOC_041479	0.26	0.41538	3000.0	102.0	2.18486	GF_000244	0.9464	53.4018	28.0	0.0177	780.0	REF_TRIN_16_01257_XLOC_041479	REF_STRG_1_58729_XLOC_040164	0.02	0.0
REF_STRG_1_37355_XLOC_109248__REF_STRG_1_40886_XLOC_115607	0.392	0.3852	3000.0	102.0	2.016	GF_000244	0.6721	76.8944	28.0	0.0087	1176.0	REF_STRG_1_37355_XLOC_109248	REF_STRG_1_40886_XLOC_115607	0.02	0.0
REF_STRG_1_37355_XLOC_109248__REF_TRIN_11_02033_XLOC_027572	0.314	0.41189	3000.0	102.0	2.14955	GF_000244	0.8076	4.1298	28.0	0.1956	942.0	REF_STRG_1_37355_XLOC_109248	REF_TRIN_11_02033_XLOC_027572	0.02	0.2
REF_STRG_1_37355_XLOC_109248__REF_STRG_1_55957_XLOC_036252	0.354	0.4096	3000.0	102.0	2.42793	GF_000244	0.88	23.7246	28.0	0.0371	1062.0	REF_STRG_1_37355_XLOC_109248	REF_STRG_1_55957_XLOC_036252	0.02	0.0
REF_STRG_1_37355_XLOC_109248__REF_STRG_1_5992_XLOC_099442	0.339	0.42773	3000.0	102.0	1.91647	GF_000244	0.7824	6.757	28.0	0.1158	1017.0	REF_STRG_1_37355_XLOC_109248	REF_STRG_1_5992_XLOC_099442	0.02	0.0
REF_STRG_1_37355_XLOC_109248__REF_STRG_1_58729_XLOC_040164	0.306	0.39869	3000.0	102.0	2.1156	GF_000244	0.9175	55.6484	28.0	0.0165	918.0	REF_STRG_1_37355_XLOC_109248	REF_STRG_1_58729_XLOC_040164	0.02	0.0
REF_STRG_1_40886_XLOC_115607__REF_TRIN_16_01264_XLOC_012035	0.124	0.36559	3000.0	102.0	2.01336	GF_000244	0.6205	76.6249	28.0	0.0081	372.0	REF_TRIN_16_01264_XLOC_012035	REF_STRG_1_40886_XLOC_115607	0.02	0.0
REF_TRIN_11_02033_XLOC_027572__REF_TRIN_16_01264_XLOC_012035	0.124	0.36828	3000.0	102.0	2.14691	GF_000244	0.7868	9.253	28.0	0.085	372.0	REF_TRIN_16_01264_XLOC_012035	REF_TRIN_11_02033_XLOC_027572	0.02	0.0
REF_STRG_1_55957_XLOC_036252__REF_TRIN_16_01264_XLOC_012035	0.122	0.34153	3000.0	102.0	2.42529	GF_000244	0.9104	17.2963	28.0	0.0526	366.0	REF_TRIN_16_01264_XLOC_012035	REF_STRG_1_55957_XLOC_036252	0.02	0.0
REF_STRG_1_5992_XLOC_099442__REF_TRIN_16_01264_XLOC_012035	0.131	0.40712	3000.0	102.0	1.91383	GF_000244	0.7672	6.9246	28.0	0.1108	393.0	REF_TRIN_16_01264_XLOC_012035	REF_STRG_1_5992_XLOC_099442	0.02	0.0
REF_STRG_1_58729_XLOC_040164__REF_TRIN_16_01264_XLOC_012035	0.108	0.37654	3000.0	102.0	2.11296	GF_000244	0.8852	57.4986	28.0	0.0154	324.0	REF_TRIN_16_01264_XLOC_012035	REF_STRG_1_58729_XLOC_040164	0.02	0.0
REF_STRG_1_101959_XLOC_111789__REF_STRG_1_40886_XLOC_115607	0.368	0.37862	3000.0	102.0	2.00844	GF_000244	0.6453	74.6208	28.0	0.0086	1104.0	REF_STRG_1_101959_XLOC_111789	REF_STRG_1_40886_XLOC_115607	0.02	0.0
REF_STRG_1_101959_XLOC_111789__REF_TRIN_11_02033_XLOC_027572	0.311	0.40836	3000.0	102.0	2.14198	GF_000244	0.8226	6.653	28.0	0.1236	933.0	REF_STRG_1_101959_XLOC_111789	REF_TRIN_11_02033_XLOC_027572	0.02	0.0
REF_STRG_1_101959_XLOC_111789__REF_STRG_1_55957_XLOC_036252	0.331	0.39174	3000.0	102.0	2.42037	GF_000244	0.8747	20.0733	28.0	0.0436	993.0	REF_STRG_1_101959_XLOC_111789	REF_STRG_1_55957_XLOC_036252	0.02	0.0
REF_STRG_1_101959_XLOC_111789__REF_STRG_1_5992_XLOC_099442	0.335	0.4209	3000.0	102.0	1.90891	GF_000244	0.793	7.8979	28.0	0.1004	1005.0	REF_STRG_1_101959_XLOC_111789	REF_STRG_1_5992_XLOC_099442	0.02	0.0
REF_STRG_1_101959_XLOC_111789__REF_STRG_1_58729_XLOC_040164	0.306	0.39216	3000.0	102.0	2.10804	GF_000244	0.915	54.3006	28.0	0.0169	918.0	REF_STRG_1_101959_XLOC_111789	REF_STRG_1_58729_XLOC_040164	0.02	0.0
REF_STRG_1_40886_XLOC_115607__REF_TRIN_1_01449_XLOC_098218	0.297	0.37037	3000.0	102.0	2.85039	GF_000244	7.5989	44.6869	28.0	0.17	891.0	REF_TRIN_1_01449_XLOC_098218	REF_STRG_1_40886_XLOC_115607	0.02	0.0
REF_TRIN_11_02033_XLOC_027572__REF_TRIN_1_01449_XLOC_098218	0.272	0.38358	3000.0	102.0	2.98393	GF_000244	0.9177	6.8219	28.0	0.1345	816.0	REF_TRIN_1_01449_XLOC_098218	REF_TRIN_11_02033_XLOC_027572	0.02	0.0
REF_STRG_1_55957_XLOC_036252__REF_TRIN_1_01449_XLOC_098218	0.287	0.33217	3000.0	102.0	3.26232	GF_000244	1.2906	8.0152	28.0	0.161	861.0	REF_TRIN_1_01449_XLOC_098218	REF_STRG_1_55957_XLOC_036252	0.02	0.0
REF_STRG_1_5992_XLOC_099442__REF_TRIN_1_01449_XLOC_098218	0.295	0.35932	3000.0	102.0	2.75086	GF_000244	0.8532	9.8989	28.0	0.0862	885.0	REF_TRIN_1_01449_XLOC_098218	REF_STRG_1_5992_XLOC_099442	0.02	0.0
REF_STRG_1_58729_XLOC_040164__REF_TRIN_1_01449_XLOC_098218	0.267	0.34457	3000.0	102.0	2.94999	GF_000244	1.6343	51.6854	28.0	0.0316	801.0	REF_TRIN_1_01449_XLOC_098218	REF_STRG_1_58729_XLOC_040164	0.02	0.0
REF_STRG_1_48506_XLOC_025354__REF_STRG_1_66653_XLOC_051352	0.76615	0.82865	975.0	747.0	0.34096	GF_002454	0.1765	0.2728	2.0	0.647	747.0	REF_STRG_1_66653_XLOC_051352	REF_STRG_1_48506_XLOC_025354	1.0	1.0
REF_STRG_1_83837_XLOC_078025__REF_TRIN_16_01682_XLOC_029943	0.18477	0.58423	4530.0	261.0	0.98362	GF_001264	0.4899	0.9786	4.0	0.5007	837.0	REF_STRG_1_83837_XLOC_078025	REF_TRIN_16_01682_XLOC_029943	1.0	1.0
REF_STRG_1_46708_XLOC_022588__REF_TRIN_8_01546_XLOC_043212	0.2649	0.71333	4530.0	261.0	0.66763	GF_001264	0.2277	1.2876	5.0	0.1769	1200.0	REF_STRG_1_46708_XLOC_022588	REF_TRIN_8_01546_XLOC_043212	1.0	1.0
REF_STRG_1_46708_XLOC_022588__REF_STRG_1_83837_XLOC_078025	0.05762	0.57088	4530.0	261.0	1.72326	GF_001264	0.534	85.9766	6.0	0.0062	261.0	REF_STRG_1_83837_XLOC_078025	REF_STRG_1_46708_XLOC_022588	0.25	0.0
REF_STRG_1_83837_XLOC_078025__REF_TRIN_8_01546_XLOC_043212	0.15364	0.46408	4530.0	261.0	1.55003	GF_001264	0.4767	9.5295	6.0	0.05	696.0	REF_STRG_1_83837_XLOC_078025	REF_TRIN_8_01546_XLOC_043212	0.25	0.0
REF_STRG_1_46708_XLOC_022588__REF_TRIN_16_01682_XLOC_029943	0.14967	0.55752	4530.0	261.0	1.46376	GF_001264	0.6116	81.7902	6.0	0.0075	678.0	REF_TRIN_16_01682_XLOC_029943	REF_STRG_1_46708_XLOC_022588	0.25	0.0
REF_TRIN_16_01682_XLOC_029943__REF_TRIN_8_01546_XLOC_043212	0.2457	0.53998	4530.0	261.0	1.29054	GF_001264	0.6044	2.0079	6.0	0.301	1113.0	REF_TRIN_16_01682_XLOC_029943	REF_TRIN_8_01546_XLOC_043212	0.25	1.0
REF_STRG_1_80773_XLOC_072966__REF_STRG_1_81514_XLOC_074342	0.86833	0.99727	843.0	546.0	0.00792	GF_000560	0.0027	0.0	8.0	99.0	732.0	REF_STRG_1_81514_XLOC_074342	REF_STRG_1_80773_XLOC_072966	1.0	0.0
REF_STRG_1_15751_XLOC_050130__REF_STRG_1_81514_XLOC_074342	0.81851	0.99855	843.0	546.0	0.0	GF_000560	0.0	0.0055	9.0	0.001	690.0	REF_STRG_1_15751_XLOC_050130	REF_STRG_1_81514_XLOC_074342	0.5	0.5
REF_STRG_1_15751_XLOC_050130__REF_STRG_1_80773_XLOC_072966	0.78292	0.99545	843.0	546.0	0.00792	GF_000560	0.0027	0.0056	9.0	0.4917	660.0	REF_STRG_1_15751_XLOC_050130	REF_STRG_1_80773_XLOC_072966	0.5	0.5
REF_STRG_1_15751_XLOC_050130__REF_STRG_1_82896_XLOC_076509	0.86833	0.99863	843.0	546.0	0.0	GF_000560	0.0	0.0055	10.0	0.001	732.0	REF_STRG_1_82896_XLOC_076509	REF_STRG_1_15751_XLOC_050130	0.33333	1.0
REF_STRG_1_81514_XLOC_074342__REF_STRG_1_82896_XLOC_076509	0.90391	1.0	843.0	546.0	0.0	GF_000560	0.0	0.0	10.0	2.0	762.0	REF_STRG_1_82896_XLOC_076509	REF_STRG_1_81514_XLOC_074342	0.33333	0.0
REF_STRG_1_80773_XLOC_072966__REF_STRG_1_82896_XLOC_076509	0.86833	0.99727	843.0	546.0	0.00792	GF_000560	0.0027	0.0	10.0	99.0	732.0	REF_STRG_1_82896_XLOC_076509	REF_STRG_1_80773_XLOC_072966	0.33333	0.0
REF_STRG_1_25326_XLOC_082363__REF_STRG_1_82896_XLOC_076509	1.0	0.9917	843.0	546.0	0.01829	GF_000560	0.0027	0.0	11.0	99.0	843.0	REF_STRG_1_25326_XLOC_082363	REF_STRG_1_82896_XLOC_076509	0.25	0.0
REF_STRG_1_15751_XLOC_050130__REF_STRG_1_25326_XLOC_082363	0.86833	0.99044	843.0	546.0	0.01829	GF_000560	0.0027	0.0055	11.0	0.4996	732.0	REF_STRG_1_25326_XLOC_082363	REF_STRG_1_15751_XLOC_050130	0.25	1.0
REF_STRG_1_25326_XLOC_082363__REF_STRG_1_81514_XLOC_074342	0.90391	0.99213	843.0	546.0	0.01829	GF_000560	0.0027	0.0	11.0	99.0	762.0	REF_STRG_1_25326_XLOC_082363	REF_STRG_1_81514_XLOC_074342	0.25	0.0
REF_STRG_1_25326_XLOC_082363__REF_STRG_1_80773_XLOC_072966	0.86833	0.98907	843.0	546.0	0.02622	GF_000560	0.0055	0.0001	11.0	99.0	732.0	REF_STRG_1_25326_XLOC_082363	REF_STRG_1_80773_XLOC_072966	0.25	0.0
REF_STRG_1_109851_XLOC_003556__REF_STRG_1_25326_XLOC_082363	0.64769	1.0	843.0	546.0	0.01211	GF_000560	0.0	0.0	12.0	2.0	546.0	REF_STRG_1_109851_XLOC_003556	REF_STRG_1_25326_XLOC_082363	0.2	0.0
REF_STRG_1_109851_XLOC_003556__REF_STRG_1_82896_XLOC_076509	0.64769	0.99817	843.0	546.0	0.00618	GF_000560	0.0027	0.0	12.0	99.0	546.0	REF_STRG_1_109851_XLOC_003556	REF_STRG_1_82896_XLOC_076509	0.2	0.0
REF_STRG_1_109851_XLOC_003556__REF_STRG_1_15751_XLOC_050130	0.64769	0.99634	843.0	546.0	0.00618	GF_000560	0.0027	0.0055	12.0	0.4996	546.0	REF_STRG_1_109851_XLOC_003556	REF_STRG_1_15751_XLOC_050130	0.2	1.0
REF_STRG_1_109851_XLOC_003556__REF_STRG_1_81514_XLOC_074342	0.64769	0.99817	843.0	546.0	0.00618	GF_000560	0.0027	0.0	12.0	99.0	546.0	REF_STRG_1_109851_XLOC_003556	REF_STRG_1_81514_XLOC_074342	0.2	0.0
REF_STRG_1_109851_XLOC_003556__REF_STRG_1_80773_XLOC_072966	0.64769	0.99634	843.0	546.0	0.0141	GF_000560	0.0055	0.0001	12.0	99.0	546.0	REF_STRG_1_109851_XLOC_003556	REF_STRG_1_80773_XLOC_072966	0.2	0.0
REF_STRG_1_107652_XLOC_021307__REF_STRG_1_109851_XLOC_003556	0.64769	0.99817	843.0	546.0	0.01401	GF_000560	0.0022	0.0	13.0	99.0	546.0	REF_STRG_1_107652_XLOC_021307	REF_STRG_1_109851_XLOC_003556	0.16667	0.0
REF_STRG_1_107652_XLOC_021307__REF_STRG_1_25326_XLOC_082363	1.0	0.99051	843.0	546.0	0.02612	GF_000560	0.0022	0.0	13.0	99.0	843.0	REF_STRG_1_107652_XLOC_021307	REF_STRG_1_25326_XLOC_082363	0.16667	0.0
REF_STRG_1_107652_XLOC_021307__REF_STRG_1_82896_XLOC_076509	1.0	0.9917	843.0	546.0	0.02019	GF_000560	0.0048	0.0	13.0	99.0	843.0	REF_STRG_1_107652_XLOC_021307	REF_STRG_1_82896_XLOC_076509	0.16667	0.0
REF_STRG_1_107652_XLOC_021307__REF_STRG_1_15751_XLOC_050130	0.86833	0.98907	843.0	546.0	0.02019	GF_000560	0.005	0.0073	13.0	0.6796	732.0	REF_STRG_1_107652_XLOC_021307	REF_STRG_1_15751_XLOC_050130	0.16667	1.0
REF_STRG_1_107652_XLOC_021307__REF_STRG_1_81514_XLOC_074342	0.90391	0.99213	843.0	546.0	0.02019	GF_000560	0.0048	0.0	13.0	99.0	762.0	REF_STRG_1_107652_XLOC_021307	REF_STRG_1_81514_XLOC_074342	0.16667	0.0
REF_STRG_1_107652_XLOC_021307__REF_STRG_1_80773_XLOC_072966	0.86833	0.98907	843.0	546.0	0.02812	GF_000560	0.0076	0.0001	13.0	99.0	732.0	REF_STRG_1_107652_XLOC_021307	REF_STRG_1_80773_XLOC_072966	0.16667	0.0
REF_STRG_1_107652_XLOC_021307__REF_STRG_1_27800_XLOC_088918	0.87544	0.98509	843.0	546.0	0.03026	GF_000560	0.0092	0.0301	14.0	0.3054	738.0	REF_STRG_1_27800_XLOC_088918	REF_STRG_1_107652_XLOC_021307	0.14286	0.14286
REF_STRG_1_109851_XLOC_003556__REF_STRG_1_27800_XLOC_088918	0.64769	0.98901	843.0	546.0	0.0226	GF_000560	0.007	0.0284	14.0	0.245	546.0	REF_STRG_1_27800_XLOC_088918	REF_STRG_1_109851_XLOC_003556	0.14286	0.14286
REF_STRG_1_25326_XLOC_082363__REF_STRG_1_27800_XLOC_088918	0.87544	0.98374	843.0	546.0	0.03471	GF_000560	0.007	0.0284	14.0	0.245	738.0	REF_STRG_1_27800_XLOC_088918	REF_STRG_1_25326_XLOC_082363	0.14286	0.14286
REF_STRG_1_27800_XLOC_088918__REF_STRG_1_82896_XLOC_076509	0.87544	0.98374	843.0	546.0	0.02878	GF_000560	0.0095	0.0254	14.0	0.3751	738.0	REF_STRG_1_27800_XLOC_088918	REF_STRG_1_82896_XLOC_076509	0.14286	0.14286
REF_STRG_1_15751_XLOC_050130__REF_STRG_1_27800_XLOC_088918	0.82918	0.9814	843.0	546.0	0.02878	GF_000560	0.0096	0.033	14.0	0.2924	699.0	REF_STRG_1_27800_XLOC_088918	REF_STRG_1_15751_XLOC_050130	0.14286	0.14286
REF_STRG_1_27800_XLOC_088918__REF_STRG_1_81514_XLOC_074342	0.77936	0.98326	843.0	546.0	0.02878	GF_000560	0.0095	0.0254	14.0	0.3751	657.0	REF_STRG_1_27800_XLOC_088918	REF_STRG_1_81514_XLOC_074342	0.14286	0.14286
REF_STRG_1_27800_XLOC_088918__REF_STRG_1_80773_XLOC_072966	0.74377	0.97927	843.0	546.0	0.0367	GF_000560	0.0122	0.0235	14.0	0.5191	627.0	REF_STRG_1_27800_XLOC_088918	REF_STRG_1_80773_XLOC_072966	0.14286	0.14286
REF_STRG_1_31131_XLOC_096794__REF_STRG_1_71197_XLOC_058077	0.81579	0.8172	456.0	372.0	0.15893	GF_002540	0.0686	0.9967	2.0	0.0688	372.0	REF_STRG_1_31131_XLOC_096794	REF_STRG_1_71197_XLOC_058077	1.0	1.0
REF_STRG_1_53354_XLOC_032565__REF_STRG_1_56302_XLOC_036713	0.99758	0.88458	2484.0	2478.0	0.20584	GF_002723	0.0996	0.2454	2.0	0.4059	2478.0	REF_STRG_1_53354_XLOC_032565	REF_STRG_1_56302_XLOC_036713	1.0	1.0
COM_SPAL_1_015379_XLOC_053500__REF_TRIN_6_01129_XLOC_013402	0.39711	0.58939	1662.0	660.0	0.67858	GF_001372	0.3643	7.4325	3.0	0.049	660.0	COM_SPAL_1_015379_XLOC_053500	REF_TRIN_6_01129_XLOC_013402	1.0	0.0
COM_SPAL_1_013715_XLOC_048504__COM_SPAL_1_015379_XLOC_053500	0.46931	0.49615	1662.0	660.0	1.0818	GF_001372	0.5599	60.4409	4.0	0.0093	780.0	COM_SPAL_1_013715_XLOC_048504	COM_SPAL_1_015379_XLOC_053500	0.5	0.0
COM_SPAL_1_013715_XLOC_048504__REF_TRIN_6_01129_XLOC_013402	0.40072	0.46396	1662.0	660.0	1.36532	GF_001372	0.6533	68.161	4.0	0.0096	666.0	COM_SPAL_1_013715_XLOC_048504	REF_TRIN_6_01129_XLOC_013402	0.5	0.0
REF_TRIN_9_01713_XLOC_026518__REF_TRIN_9_01716_XLOC_026517	0.85532	0.95357	705.0	363.0	0.05547	GF_001687	0.0407	0.1388	3.0	0.2931	603.0	REF_TRIN_9_01713_XLOC_026518	REF_TRIN_9_01716_XLOC_026517	1.0	1.0
REF_TRIN_16_03363_XLOC_045496__REF_TRIN_9_01713_XLOC_026518	0.51489	0.53719	705.0	363.0	1.05987	GF_001687	0.6732	2.0372	4.0	0.3304	363.0	REF_TRIN_16_03363_XLOC_045496	REF_TRIN_9_01713_XLOC_026518	0.5	0.5
REF_TRIN_16_03363_XLOC_045496__REF_TRIN_9_01716_XLOC_026517	0.51489	0.51791	705.0	363.0	1.11281	GF_001687	0.6941	2.8362	4.0	0.2447	363.0	REF_TRIN_16_03363_XLOC_045496	REF_TRIN_9_01716_XLOC_026517	0.5	0.5
COM_SPAL_1_020378_XLOC_069322__REF_STRG_1_13114_XLOC_039423	0.16389	0.98588	2160.0	354.0	0.00837	GF_002032	0.0041	0.0397	2.0	0.1029	354.0	COM_SPAL_1_020378_XLOC_069322	REF_STRG_1_13114_XLOC_039423	1.0	1.0
REF_STRG_1_66036_XLOC_050506__REF_TRIN_4_00386_XLOC_078927	0.29478	0.99487	1323.0	390.0	0.01548	GF_002811	0.0067	0.0001	2.0	99.0	390.0	REF_STRG_1_66036_XLOC_050506	REF_TRIN_4_00386_XLOC_078927	1.0	0.0
REF_STRG_1_2254_XLOC_041458__REF_STRG_1_58867_XLOC_040349	0.94868	0.70109	1929.0	825.0	0.31976	GF_001627	0.1724	3.7794	3.0	0.0456	1830.0	REF_STRG_1_2254_XLOC_041458	REF_STRG_1_58867_XLOC_040349	1.0	1.0
REF_STRG_1_2254_XLOC_041458__REF_TRIN_2_00805_XLOC_012564	0.43235	0.50719	1929.0	825.0	1.15818	GF_001627	0.5368	66.242	4.0	0.0081	834.0	REF_TRIN_2_00805_XLOC_012564	REF_STRG_1_2254_XLOC_041458	0.5	0.0
REF_STRG_1_58867_XLOC_040349__REF_TRIN_2_00805_XLOC_012564	0.42768	0.52606	1929.0	825.0	1.02516	GF_001627	0.4983	5.1419	4.0	0.0969	825.0	REF_TRIN_2_00805_XLOC_012564	REF_STRG_1_58867_XLOC_040349	0.5	0.0
REF_STRG_1_42719_XLOC_015849__REF_TRIN_1_01874_XLOC_030105	0.4157	0.97037	1299.0	540.0	0.01065	GF_002640	0.0051	0.1077	2.0	0.047	540.0	REF_STRG_1_42719_XLOC_015849	REF_TRIN_1_01874_XLOC_030105	1.0	1.0
REF_STRG_1_104799_XLOC_015177__REF_STRG_1_38348_XLOC_111083	0.63158	0.43056	1368.0	864.0	1.75658	GF_002216	0.9218	2.9989	2.0	0.3074	864.0	REF_STRG_1_104799_XLOC_015177	REF_STRG_1_38348_XLOC_111083	1.0	1.0
COM_SPAL_1_013156_XLOC_046842__REF_STRG_1_63466_XLOC_046843	0.80847	0.98113	1770.0	1431.0	0.02576	GF_001938	0.013	0.0533	2.0	0.2437	1431.0	COM_SPAL_1_013156_XLOC_046842	REF_STRG_1_63466_XLOC_046843	1.0	1.0
REF_STRG_1_43419_XLOC_017084__REF_STRG_1_69318_XLOC_055227	0.52913	0.68196	618.0	327.0	0.51344	GF_002650	0.3239	0.8967	2.0	0.3612	327.0	REF_STRG_1_43419_XLOC_017084	REF_STRG_1_69318_XLOC_055227	1.0	1.0
COM_SPAL_1_013133_XLOC_046748__COM_SPAL_1_014507_XLOC_050828	0.91111	0.58653	945.0	861.0	0.68795	GF_001937	0.3339	64.0938	2.0	0.0052	861.0	COM_SPAL_1_013133_XLOC_046748	COM_SPAL_1_014507_XLOC_050828	1.0	0.0
REF_STRG_1_16899_XLOC_054905__REF_STRG_1_16900_XLOC_054904	1.0	0.96741	675.0	675.0	0.03369	GF_002395	0.0207	0.0712	2.0	0.291	675.0	REF_STRG_1_16899_XLOC_054905	REF_STRG_1_16900_XLOC_054904	1.0	1.0
REF_STRG_1_62967_XLOC_046133__REF_STRG_1_87990_XLOC_084949	0.87586	0.93963	435.0	324.0	0.04345	GF_000499	0.0261	0.1019	9.0	0.2563	381.0	REF_STRG_1_62967_XLOC_046133	REF_STRG_1_87990_XLOC_084949	1.0	1.0
REF_STRG_1_36727_XLOC_108122__REF_STRG_1_62968_XLOC_046134	0.93793	0.97059	435.0	324.0	0.0425	GF_000499	0.0178	0.0676	10.0	0.2632	408.0	REF_STRG_1_62968_XLOC_046134	REF_STRG_1_36727_XLOC_108122	1.0	1.0
REF_STRG_1_36728_XLOC_108123__REF_STRG_1_62968_XLOC_046134	0.93793	0.9902	435.0	324.0	0.02112	GF_000499	0.0153	0.0081	11.0	1.8843	408.0	REF_STRG_1_36728_XLOC_108123	REF_STRG_1_62968_XLOC_046134	0.5	0.5
REF_STRG_1_36727_XLOC_108122__REF_STRG_1_36728_XLOC_108123	0.93793	0.96814	435.0	324.0	0.04945	GF_000499	0.0274	0.0539	11.0	0.5075	408.0	REF_STRG_1_36728_XLOC_108123	REF_STRG_1_36727_XLOC_108122	0.5	0.5
REF_STRG_1_62970_XLOC_046135__REF_STRG_1_62971_XLOC_046136	0.90345	0.97201	435.0	324.0	0.02182	GF_000499	0.0051	0.0523	12.0	0.0965	393.0	REF_STRG_1_62970_XLOC_046135	REF_STRG_1_62971_XLOC_046136	1.0	1.0
REF_STRG_1_36728_XLOC_108123__REF_STRG_1_62970_XLOC_046135	0.93793	0.94363	435.0	324.0	0.06716	GF_000499	0.0362	0.0927	13.0	0.391	408.0	REF_STRG_1_36728_XLOC_108123	REF_STRG_1_62970_XLOC_046135	0.16667	0.16667
REF_STRG_1_36728_XLOC_108123__REF_STRG_1_62971_XLOC_046136	0.90345	0.93893	435.0	324.0	0.07287	GF_000499	0.0414	0.0913	13.0	0.4531	393.0	REF_STRG_1_36728_XLOC_108123	REF_STRG_1_62971_XLOC_046136	0.16667	0.16667
REF_STRG_1_62968_XLOC_046134__REF_STRG_1_62970_XLOC_046135	0.93793	0.94363	435.0	324.0	0.06021	GF_000499	0.0316	0.1052	13.0	0.3007	408.0	REF_STRG_1_62968_XLOC_046134	REF_STRG_1_62970_XLOC_046135	0.16667	0.16667
REF_STRG_1_62968_XLOC_046134__REF_STRG_1_62971_XLOC_046136	0.90345	0.93893	435.0	324.0	0.06592	GF_000499	0.0367	0.1034	13.0	0.3545	393.0	REF_STRG_1_62968_XLOC_046134	REF_STRG_1_62971_XLOC_046136	0.16667	0.16667
REF_STRG_1_36727_XLOC_108122__REF_STRG_1_62970_XLOC_046135	0.93793	0.93627	435.0	324.0	0.08854	GF_000499	0.0457	0.1049	13.0	0.4357	408.0	REF_STRG_1_36727_XLOC_108122	REF_STRG_1_62970_XLOC_046135	0.16667	0.16667
REF_STRG_1_36727_XLOC_108122__REF_STRG_1_62971_XLOC_046136	0.91034	0.93182	435.0	324.0	0.09425	GF_000499	0.0509	0.1037	13.0	0.4911	396.0	REF_STRG_1_36727_XLOC_108122	REF_STRG_1_62971_XLOC_046136	0.16667	0.16667
REF_STRG_1_36728_XLOC_108123__REF_STRG_1_62967_XLOC_046133	0.91034	0.88889	435.0	324.0	0.18055	GF_000499	0.0767	0.1958	14.0	0.3917	396.0	REF_STRG_1_62967_XLOC_046133	REF_STRG_1_36728_XLOC_108123	0.1	0.1
REF_STRG_1_62967_XLOC_046133__REF_STRG_1_62968_XLOC_046134	0.91034	0.89141	435.0	324.0	0.1736	GF_000499	0.0667	0.2141	14.0	0.3114	396.0	REF_STRG_1_62967_XLOC_046133	REF_STRG_1_62968_XLOC_046134	0.1	0.1
REF_STRG_1_36727_XLOC_108122__REF_STRG_1_62967_XLOC_046133	0.91034	0.89646	435.0	324.0	0.20193	GF_000499	0.0668	0.1813	14.0	0.3684	396.0	REF_STRG_1_62967_XLOC_046133	REF_STRG_1_36727_XLOC_108122	0.1	0.1
REF_STRG_1_62967_XLOC_046133__REF_STRG_1_62970_XLOC_046135	0.91034	0.88889	435.0	324.0	0.16094	GF_000499	0.0643	0.1811	14.0	0.3551	396.0	REF_STRG_1_62967_XLOC_046133	REF_STRG_1_62970_XLOC_046135	0.1	0.1
REF_STRG_1_62967_XLOC_046133__REF_STRG_1_62971_XLOC_046136	0.87586	0.90026	435.0	324.0	0.16664	GF_000499	0.0691	0.1528	14.0	0.4521	381.0	REF_STRG_1_62967_XLOC_046133	REF_STRG_1_62971_XLOC_046136	0.1	0.1
REF_STRG_1_36728_XLOC_108123__REF_STRG_1_87990_XLOC_084949	0.84828	0.90244	435.0	324.0	0.16655	GF_000499	0.0682	0.1799	14.0	0.3793	369.0	REF_STRG_1_87990_XLOC_084949	REF_STRG_1_36728_XLOC_108123	0.1	0.1
REF_STRG_1_62968_XLOC_046134__REF_STRG_1_87990_XLOC_084949	0.84828	0.89973	435.0	324.0	0.1596	GF_000499	0.0688	0.1909	14.0	0.3602	369.0	REF_STRG_1_87990_XLOC_084949	REF_STRG_1_62968_XLOC_046134	0.1	0.1
REF_STRG_1_36727_XLOC_108122__REF_STRG_1_87990_XLOC_084949	0.84828	0.89973	435.0	324.0	0.18792	GF_000499	0.0695	0.1859	14.0	0.3741	369.0	REF_STRG_1_87990_XLOC_084949	REF_STRG_1_36727_XLOC_108122	0.1	0.1
REF_STRG_1_62970_XLOC_046135__REF_STRG_1_87990_XLOC_084949	0.84828	0.91328	435.0	324.0	0.14693	GF_000499	0.0608	0.1355	14.0	0.4486	369.0	REF_STRG_1_87990_XLOC_084949	REF_STRG_1_62970_XLOC_046135	0.1	0.1
REF_STRG_1_62971_XLOC_046136__REF_STRG_1_87990_XLOC_084949	0.84828	0.91599	435.0	324.0	0.15264	GF_000499	0.0661	0.1336	14.0	0.4947	369.0	REF_STRG_1_87990_XLOC_084949	REF_STRG_1_62971_XLOC_046136	0.1	0.1
REF_STRG_1_62967_XLOC_046133__REF_STRG_1_64868_XLOC_048830	0.84828	0.82114	435.0	324.0	0.2789	GF_000499	0.1554	0.4746	15.0	0.3275	369.0	REF_STRG_1_64868_XLOC_048830	REF_STRG_1_62967_XLOC_046133	0.14286	0.14286
REF_STRG_1_64868_XLOC_048830__REF_STRG_1_87990_XLOC_084949	0.78621	0.82456	435.0	324.0	0.26489	GF_000499	0.1503	0.4391	15.0	0.3424	342.0	REF_STRG_1_64868_XLOC_048830	REF_STRG_1_87990_XLOC_084949	0.14286	0.14286
REF_STRG_1_36728_XLOC_108123__REF_STRG_1_64868_XLOC_048830	0.86207	0.88	435.0	324.0	0.20834	GF_000499	0.0832	0.3297	15.0	0.2522	375.0	REF_STRG_1_64868_XLOC_048830	REF_STRG_1_36728_XLOC_108123	0.14286	0.14286
REF_STRG_1_62968_XLOC_046134__REF_STRG_1_64868_XLOC_048830	0.86207	0.86933	435.0	324.0	0.20139	GF_000499	0.1007	0.3328	15.0	0.3025	375.0	REF_STRG_1_64868_XLOC_048830	REF_STRG_1_62968_XLOC_046134	0.14286	0.14286
REF_STRG_1_36727_XLOC_108122__REF_STRG_1_64868_XLOC_048830	0.86897	0.87302	435.0	324.0	0.22972	GF_000499	0.105	0.2954	15.0	0.3553	378.0	REF_STRG_1_64868_XLOC_048830	REF_STRG_1_36727_XLOC_108122	0.14286	0.14286
REF_STRG_1_62970_XLOC_046135__REF_STRG_1_64868_XLOC_048830	0.86207	0.86133	435.0	324.0	0.18872	GF_000499	0.1048	0.3805	15.0	0.2755	375.0	REF_STRG_1_64868_XLOC_048830	REF_STRG_1_62970_XLOC_046135	0.14286	0.14286
REF_STRG_1_62971_XLOC_046136__REF_STRG_1_64868_XLOC_048830	0.83448	0.86777	435.0	324.0	0.19443	GF_000499	0.1095	0.3234	15.0	0.3386	363.0	REF_STRG_1_64868_XLOC_048830	REF_STRG_1_62971_XLOC_046136	0.14286	0.14286
REF_STRG_1_64868_XLOC_048830__REF_STRG_1_64871_XLOC_048831	0.82759	0.85278	435.0	324.0	0.28126	GF_000499	0.1436	0.3257	16.0	0.4408	360.0	REF_STRG_1_64871_XLOC_048831	REF_STRG_1_64868_XLOC_048830	0.125	0.125
REF_STRG_1_62967_XLOC_046133__REF_STRG_1_64871_XLOC_048831	0.8069	0.84046	435.0	324.0	0.30516	GF_000499	0.1368	0.3661	16.0	0.3736	351.0	REF_STRG_1_64871_XLOC_048831	REF_STRG_1_62967_XLOC_046133	0.125	0.125
REF_STRG_1_64871_XLOC_048831__REF_STRG_1_87990_XLOC_084949	0.74483	0.84877	435.0	324.0	0.29115	GF_000499	0.1274	0.3673	16.0	0.3469	324.0	REF_STRG_1_64871_XLOC_048831	REF_STRG_1_87990_XLOC_084949	0.125	0.125
REF_STRG_1_36728_XLOC_108123__REF_STRG_1_64871_XLOC_048831	0.82069	0.87395	435.0	324.0	0.2346	GF_000499	0.1006	0.3035	16.0	0.3316	357.0	REF_STRG_1_64871_XLOC_048831	REF_STRG_1_36728_XLOC_108123	0.125	0.125
REF_STRG_1_62968_XLOC_046134__REF_STRG_1_64871_XLOC_048831	0.82069	0.86835	435.0	324.0	0.22765	GF_000499	0.1077	0.3101	16.0	0.3474	357.0	REF_STRG_1_64871_XLOC_048831	REF_STRG_1_62968_XLOC_046134	0.125	0.125
REF_STRG_1_36727_XLOC_108122__REF_STRG_1_64871_XLOC_048831	0.82759	0.88333	435.0	324.0	0.25598	GF_000499	0.1007	0.2402	16.0	0.4194	360.0	REF_STRG_1_64871_XLOC_048831	REF_STRG_1_36727_XLOC_108122	0.125	0.125
REF_STRG_1_62970_XLOC_046135__REF_STRG_1_64871_XLOC_048831	0.82069	0.88235	435.0	324.0	0.21498	GF_000499	0.0979	0.2432	16.0	0.4026	357.0	REF_STRG_1_64871_XLOC_048831	REF_STRG_1_62970_XLOC_046135	0.125	0.125
REF_STRG_1_62971_XLOC_046136__REF_STRG_1_64871_XLOC_048831	0.7931	0.88696	435.0	324.0	0.22069	GF_000499	0.1029	0.2099	16.0	0.4904	345.0	REF_STRG_1_64871_XLOC_048831	REF_STRG_1_62971_XLOC_046136	0.125	0.125
REF_STRG_1_35402_XLOC_105599__REF_STRG_1_51099_XLOC_029192	0.43654	0.59638	2151.0	930.0	0.63979	GF_000862	0.3316	65.2107	5.0	0.0051	939.0	REF_STRG_1_35402_XLOC_105599	REF_STRG_1_51099_XLOC_029192	1.0	0.0
REF_STRG_1_35402_XLOC_105599__REF_STRG_1_75877_XLOC_065125	0.55927	0.62344	2151.0	930.0	0.62338	GF_000862	0.3111	7.9549	6.0	0.0391	1203.0	REF_STRG_1_75877_XLOC_065125	REF_STRG_1_35402_XLOC_105599	0.5	0.0
REF_STRG_1_51099_XLOC_029192__REF_STRG_1_75877_XLOC_065125	0.81172	0.6134	2151.0	930.0	0.66815	GF_000862	0.3614	9.1876	6.0	0.0393	1746.0	REF_STRG_1_75877_XLOC_065125	REF_STRG_1_51099_XLOC_029192	0.5	0.0
COM_SPAL_1_031920_XLOC_107024__REF_STRG_1_75877_XLOC_065125	0.93445	0.60746	2151.0	930.0	0.69263	GF_000862	0.3289	67.4742	7.0	0.0049	2010.0	COM_SPAL_1_031920_XLOC_107024	REF_STRG_1_75877_XLOC_065125	0.33333	0.0
COM_SPAL_1_031920_XLOC_107024__REF_STRG_1_35402_XLOC_105599	0.55927	0.63092	2151.0	930.0	0.76886	GF_000862	0.3066	71.1356	7.0	0.0043	1203.0	COM_SPAL_1_031920_XLOC_107024	REF_STRG_1_35402_XLOC_105599	0.33333	0.0
COM_SPAL_1_031920_XLOC_107024__REF_STRG_1_51099_XLOC_029192	0.81172	0.57789	2151.0	930.0	0.81363	GF_000862	0.3551	66.1741	7.0	0.0054	1746.0	COM_SPAL_1_031920_XLOC_107024	REF_STRG_1_51099_XLOC_029192	0.33333	0.0
COM_SPAL_1_031920_XLOC_107024__REF_TRIN_9_00926_XLOC_077020	0.91632	0.43886	2151.0	930.0	1.94491	GF_000862	0.8662	14.0233	8.0	0.0618	1971.0	REF_TRIN_9_00926_XLOC_077020	COM_SPAL_1_031920_XLOC_107024	0.25	0.0
REF_STRG_1_75877_XLOC_065125__REF_TRIN_9_00926_XLOC_077020	0.9219	0.42209	2151.0	930.0	2.11356	GF_000862	0.8892	65.2594	8.0	0.0136	1983.0	REF_TRIN_9_00926_XLOC_077020	REF_STRG_1_75877_XLOC_065125	0.25	0.0
REF_STRG_1_35402_XLOC_105599__REF_TRIN_9_00926_XLOC_077020	0.5523	0.43266	2151.0	930.0	2.18979	GF_000862	0.863	68.7176	8.0	0.0126	1188.0	REF_TRIN_9_00926_XLOC_077020	REF_STRG_1_35402_XLOC_105599	0.25	0.0
REF_STRG_1_51099_XLOC_029192__REF_TRIN_9_00926_XLOC_077020	0.79637	0.40806	2151.0	930.0	2.23456	GF_000862	0.8944	66.8879	8.0	0.0134	1713.0	REF_TRIN_9_00926_XLOC_077020	REF_STRG_1_51099_XLOC_029192	0.25	0.0
REF_STRG_1_2815_XLOC_052774__REF_TRIN_1_01580_XLOC_052770	0.83732	1.0	2508.0	1935.0	0.0	GF_001660	0.0	0.0	3.0	0.3832	2100.0	REF_STRG_1_2815_XLOC_052774	REF_TRIN_1_01580_XLOC_052770	1.0	0.0
REF_STRG_1_2815_XLOC_052774__REF_TRIN_5_03004_XLOC_039413	0.77153	0.56176	2508.0	1935.0	0.8058	GF_001660	0.4082	69.3147	4.0	0.0059	1935.0	REF_TRIN_5_03004_XLOC_039413	REF_STRG_1_2815_XLOC_052774	0.5	0.0
REF_TRIN_1_01580_XLOC_052770__REF_TRIN_5_03004_XLOC_039413	0.77153	0.56176	2508.0	1935.0	0.8058	GF_001660	0.4082	69.3152	4.0	0.0059	1935.0	REF_TRIN_5_03004_XLOC_039413	REF_TRIN_1_01580_XLOC_052770	0.5	0.0
REF_STRG_1_2683_XLOC_050772__REF_STRG_1_62663_XLOC_045728	0.12537	0.97156	7011.0	879.0	0.02744	GF_002495	0.0173	0.0667	2.0	0.2589	879.0	REF_STRG_1_2683_XLOC_050772	REF_STRG_1_62663_XLOC_045728	1.0	1.0
REF_STRG_1_32010_XLOC_098692__REF_TRIN_3_01797_XLOC_036846	0.89381	0.59406	339.0	303.0	0.95166	GF_002548	0.4543	2.0055	2.0	0.2265	303.0	REF_STRG_1_32010_XLOC_098692	REF_TRIN_3_01797_XLOC_036846	1.0	1.0
REF_STRG_1_68740_XLOC_054382__REF_TRIN_9_02442_XLOC_054381	0.96	1.0	1200.0	1104.0	0.0	GF_000927	0.0	0.0	5.0	0.1452	1152.0	REF_STRG_1_68740_XLOC_054382	REF_TRIN_9_02442_XLOC_054381	1.0	0.0
REF_STRG_1_108311_XLOC_002444__REF_STRG_1_89824_XLOC_088193	0.925	0.7045	1200.0	1104.0	0.38706	GF_000927	0.1862	3.7124	6.0	0.0502	1110.0	REF_STRG_1_108311_XLOC_002444	REF_STRG_1_89824_XLOC_088193	1.0	1.0
REF_STRG_1_108311_XLOC_002444__REF_STRG_1_30846_XLOC_096141	0.92	0.68931	1200.0	1104.0	0.43952	GF_000927	0.1988	3.6397	7.0	0.0546	1104.0	REF_STRG_1_30846_XLOC_096141	REF_STRG_1_108311_XLOC_002444	0.5	0.5
REF_STRG_1_30846_XLOC_096141__REF_STRG_1_89824_XLOC_088193	0.9225	0.68383	1200.0	1104.0	0.46473	GF_000927	0.1957	4.6895	7.0	0.0417	1107.0	REF_STRG_1_30846_XLOC_096141	REF_STRG_1_89824_XLOC_088193	0.5	0.5
REF_STRG_1_30846_XLOC_096141__REF_STRG_1_68740_XLOC_054382	0.9375	0.63289	1200.0	1104.0	0.60184	GF_000927	0.2589	7.5249	8.0	0.0344	1125.0	REF_STRG_1_68740_XLOC_054382	REF_STRG_1_30846_XLOC_096141	0.16667	0.0
REF_STRG_1_108311_XLOC_002444__REF_STRG_1_68740_XLOC_054382	0.9275	0.63881	1200.0	1104.0	0.61404	GF_000927	0.2585	6.2058	8.0	0.0417	1113.0	REF_STRG_1_68740_XLOC_054382	REF_STRG_1_108311_XLOC_002444	0.16667	0.0
REF_STRG_1_68740_XLOC_054382__REF_STRG_1_89824_XLOC_088193	0.93	0.65054	1200.0	1104.0	0.63925	GF_000927	0.2555	7.3552	8.0	0.0347	1116.0	REF_STRG_1_68740_XLOC_054382	REF_STRG_1_89824_XLOC_088193	0.16667	0.0
REF_STRG_1_30846_XLOC_096141__REF_TRIN_9_02442_XLOC_054381	0.925	0.63514	1200.0	1104.0	0.60184	GF_000927	0.2589	7.525	8.0	0.0344	1110.0	REF_TRIN_9_02442_XLOC_054381	REF_STRG_1_30846_XLOC_096141	0.16667	0.0
REF_STRG_1_108311_XLOC_002444__REF_TRIN_9_02442_XLOC_054381	0.9275	0.63881	1200.0	1104.0	0.61404	GF_000927	0.2585	6.2058	8.0	0.0417	1113.0	REF_TRIN_9_02442_XLOC_054381	REF_STRG_1_108311_XLOC_002444	0.16667	0.0
REF_STRG_1_89824_XLOC_088193__REF_TRIN_9_02442_XLOC_054381	0.93	0.65054	1200.0	1104.0	0.63925	GF_000927	0.2555	7.3548	8.0	0.0347	1116.0	REF_TRIN_9_02442_XLOC_054381	REF_STRG_1_89824_XLOC_088193	0.16667	0.0
REF_STRG_1_34150_XLOC_103172__REF_TRIN_7_00532_XLOC_103171	1.0	1.0	957.0	957.0	0.0	GF_002549	0.0	0.0	2.0	0.4608	957.0	REF_STRG_1_34150_XLOC_103172	REF_TRIN_7_00532_XLOC_103171	1.0	0.0
REF_TRIN_11_01334_XLOC_097262__REF_TRIN_2_00303_XLOC_101992	0.55228	0.57282	1119.0	279.0	0.79868	GF_000319	0.3583	64.863	12.0	0.0055	618.0	REF_TRIN_2_00303_XLOC_101992	REF_TRIN_11_01334_XLOC_097262	1.0	0.0
COM_SPAL_1_019388_XLOC_066097__REF_STRG_1_76548_XLOC_066101	0.35389	0.90657	1119.0	279.0	0.16926	GF_000319	0.0768	0.1263	13.0	0.6085	396.0	COM_SPAL_1_019388_XLOC_066097	REF_STRG_1_76548_XLOC_066101	1.0	1.0
COM_SPAL_1_019388_XLOC_066097__REF_STRG_1_76545_XLOC_066100	0.27346	0.88562	1119.0	279.0	0.22551	GF_000319	0.1182	0.1772	14.0	0.667	306.0	REF_STRG_1_76545_XLOC_066100	COM_SPAL_1_019388_XLOC_066097	0.5	0.5
REF_STRG_1_76545_XLOC_066100__REF_STRG_1_76548_XLOC_066101	0.26542	0.86195	1119.0	279.0	0.28152	GF_000319	0.1423	0.1768	14.0	0.8051	297.0	REF_STRG_1_76545_XLOC_066100	REF_STRG_1_76548_XLOC_066101	0.5	0.5
REF_STRG_1_74123_XLOC_062458__REF_STRG_1_76442_XLOC_065943	0.42895	0.97292	1119.0	279.0	0.03548	GF_000319	0.04	0.0849	15.0	0.4716	480.0	REF_STRG_1_76442_XLOC_065943	REF_STRG_1_74123_XLOC_062458	1.0	1.0
REF_STRG_1_76442_XLOC_065943__REF_STRG_1_82535_XLOC_075934	0.46649	0.84674	1119.0	279.0	0.19714	GF_000319	0.1097	0.7801	16.0	0.1406	522.0	REF_STRG_1_82535_XLOC_075934	REF_STRG_1_76442_XLOC_065943	0.5	0.5
REF_STRG_1_74123_XLOC_062458__REF_STRG_1_82535_XLOC_075934	0.42895	0.81458	1119.0	279.0	0.23262	GF_000319	0.1583	0.9273	16.0	0.1708	480.0	REF_STRG_1_82535_XLOC_075934	REF_STRG_1_74123_XLOC_062458	0.5	0.5
REF_STRG_1_76545_XLOC_066100__REF_STRG_1_82535_XLOC_075934	0.27346	0.64706	1119.0	279.0	0.58455	GF_000319	0.2453	3.5721	17.0	0.0687	306.0	REF_STRG_1_76545_XLOC_066100	REF_STRG_1_82535_XLOC_075934	0.11111	0.33333
REF_STRG_1_76442_XLOC_065943__REF_STRG_1_76545_XLOC_066100	0.27346	0.64706	1119.0	279.0	0.61018	GF_000319	0.2692	12.6988	17.0	0.0212	306.0	REF_STRG_1_76545_XLOC_066100	REF_STRG_1_76442_XLOC_065943	0.11111	0.0
REF_STRG_1_74123_XLOC_062458__REF_STRG_1_76545_XLOC_066100	0.26542	0.62963	1119.0	279.0	0.64565	GF_000319	0.331	10.5137	17.0	0.0315	297.0	REF_STRG_1_76545_XLOC_066100	REF_STRG_1_74123_XLOC_062458	0.11111	0.0
COM_SPAL_1_019388_XLOC_066097__REF_STRG_1_82535_XLOC_075934	0.46649	0.68391	1119.0	279.0	0.56966	GF_000319	0.2542	3.225	17.0	0.0788	522.0	COM_SPAL_1_019388_XLOC_066097	REF_STRG_1_82535_XLOC_075934	0.11111	0.33333
COM_SPAL_1_019388_XLOC_066097__REF_STRG_1_76442_XLOC_065943	0.52279	0.65299	1119.0	279.0	0.59528	GF_000319	0.2567	13.2286	17.0	0.0194	585.0	COM_SPAL_1_019388_XLOC_066097	REF_STRG_1_76442_XLOC_065943	0.11111	0.0
COM_SPAL_1_019388_XLOC_066097__REF_STRG_1_74123_XLOC_062458	0.42895	0.67708	1119.0	279.0	0.63076	GF_000319	0.3091	10.7266	17.0	0.0288	480.0	COM_SPAL_1_019388_XLOC_066097	REF_STRG_1_74123_XLOC_062458	0.11111	0.0
REF_STRG_1_76548_XLOC_066101__REF_STRG_1_82535_XLOC_075934	0.35389	0.68939	1119.0	279.0	0.62568	GF_000319	0.2622	3.9911	17.0	0.0657	396.0	REF_STRG_1_76548_XLOC_066101	REF_STRG_1_82535_XLOC_075934	0.11111	0.33333
REF_STRG_1_76442_XLOC_065943__REF_STRG_1_76548_XLOC_066101	0.35389	0.66919	1119.0	279.0	0.6513	GF_000319	0.2673	16.4522	17.0	0.0162	396.0	REF_STRG_1_76548_XLOC_066101	REF_STRG_1_76442_XLOC_065943	0.11111	0.0
REF_STRG_1_74123_XLOC_062458__REF_STRG_1_76548_XLOC_066101	0.35389	0.64899	1119.0	279.0	0.68678	GF_000319	0.3315	11.2668	17.0	0.0294	396.0	REF_STRG_1_76548_XLOC_066101	REF_STRG_1_74123_XLOC_062458	0.11111	0.0
REF_STRG_1_23412_XLOC_076818__REF_STRG_1_76545_XLOC_066100	0.2681	0.55667	1119.0	279.0	1.04461	GF_000319	0.5041	2.0691	18.0	0.2436	300.0	REF_STRG_1_23412_XLOC_076818	REF_STRG_1_76545_XLOC_066100	0.16667	0.25
COM_SPAL_1_019388_XLOC_066097__REF_STRG_1_23412_XLOC_076818	0.52279	0.53846	1119.0	279.0	1.02972	GF_000319	0.4732	2.5313	18.0	0.1869	585.0	REF_STRG_1_23412_XLOC_076818	COM_SPAL_1_019388_XLOC_066097	0.16667	0.25
REF_STRG_1_23412_XLOC_076818__REF_STRG_1_76548_XLOC_066101	0.34853	0.55128	1119.0	279.0	1.08574	GF_000319	0.5433	2.879	18.0	0.1887	390.0	REF_STRG_1_23412_XLOC_076818	REF_STRG_1_76548_XLOC_066101	0.16667	0.25
REF_STRG_1_23412_XLOC_076818__REF_STRG_1_82535_XLOC_075934	0.46113	0.56008	1119.0	279.0	0.94971	GF_000319	0.4817	2.7856	18.0	0.1729	516.0	REF_STRG_1_23412_XLOC_076818	REF_STRG_1_82535_XLOC_075934	0.16667	0.25
REF_STRG_1_23412_XLOC_076818__REF_STRG_1_76442_XLOC_065943	0.52011	0.5567	1119.0	279.0	0.97533	GF_000319	0.4551	10.1058	18.0	0.045	582.0	REF_STRG_1_23412_XLOC_076818	REF_STRG_1_76442_XLOC_065943	0.16667	0.0
REF_STRG_1_23412_XLOC_076818__REF_STRG_1_74123_XLOC_062458	0.42359	0.57384	1119.0	279.0	1.01081	GF_000319	0.528	5.1371	18.0	0.1028	474.0	REF_STRG_1_23412_XLOC_076818	REF_STRG_1_74123_XLOC_062458	0.16667	0.0
REF_STRG_1_89525_XLOC_087691__REF_STRG_1_94186_XLOC_096262	0.30027	0.86905	1119.0	279.0	0.14285	GF_000319	0.0772	0.5007	19.0	0.1542	336.0	REF_STRG_1_89525_XLOC_087691	REF_STRG_1_94186_XLOC_096262	1.0	1.0
REF_STRG_1_59196_XLOC_040775__REF_STRG_1_89525_XLOC_087691	0.5496	0.56098	1119.0	279.0	0.88031	GF_000319	0.4411	1.4803	20.0	0.298	615.0	REF_STRG_1_59196_XLOC_040775	REF_STRG_1_89525_XLOC_087691	0.5	0.5
REF_STRG_1_59196_XLOC_040775__REF_STRG_1_94186_XLOC_096262	0.29223	0.61774	1119.0	279.0	0.8068	GF_000319	0.3911	2.0673	20.0	0.1892	327.0	REF_STRG_1_59196_XLOC_040775	REF_STRG_1_94186_XLOC_096262	0.5	0.5
REF_STRG_1_23412_XLOC_076818__REF_STRG_1_59196_XLOC_040775	0.54424	0.50739	1119.0	279.0	1.39872	GF_000319	0.7331	2.8267	21.0	0.2594	609.0	REF_STRG_1_23412_XLOC_076818	REF_STRG_1_59196_XLOC_040775	0.04762	1.0
REF_STRG_1_23412_XLOC_076818__REF_STRG_1_89525_XLOC_087691	0.54692	0.48366	1119.0	279.0	1.49068	GF_000319	0.6695	74.4214	21.0	0.009	612.0	REF_STRG_1_23412_XLOC_076818	REF_STRG_1_89525_XLOC_087691	0.04762	0.0
REF_STRG_1_23412_XLOC_076818__REF_STRG_1_94186_XLOC_096262	0.28954	0.50617	1119.0	279.0	1.41717	GF_000319	0.6754	73.2855	21.0	0.0092	324.0	REF_STRG_1_23412_XLOC_076818	REF_STRG_1_94186_XLOC_096262	0.04762	0.0
REF_STRG_1_59196_XLOC_040775__REF_STRG_1_76545_XLOC_066100	0.26542	0.50842	1119.0	279.0	1.46223	GF_000319	0.6011	65.6989	21.0	0.0091	297.0	REF_STRG_1_76545_XLOC_066100	REF_STRG_1_59196_XLOC_040775	0.04762	0.0
REF_STRG_1_76545_XLOC_066100__REF_STRG_1_89525_XLOC_087691	0.26542	0.45455	1119.0	279.0	1.5542	GF_000319	0.7409	7.6462	21.0	0.0969	297.0	REF_STRG_1_76545_XLOC_066100	REF_STRG_1_89525_XLOC_087691	0.04762	0.0
REF_STRG_1_76545_XLOC_066100__REF_STRG_1_94186_XLOC_096262	0.26542	0.45455	1119.0	279.0	1.48068	GF_000319	0.7185	6.2209	21.0	0.1155	297.0	REF_STRG_1_76545_XLOC_066100	REF_STRG_1_94186_XLOC_096262	0.04762	0.0
COM_SPAL_1_019388_XLOC_066097__REF_STRG_1_59196_XLOC_040775	0.50134	0.50446	1119.0	279.0	1.44734	GF_000319	0.5858	67.0377	21.0	0.0087	561.0	COM_SPAL_1_019388_XLOC_066097	REF_STRG_1_59196_XLOC_040775	0.04762	0.0
COM_SPAL_1_019388_XLOC_066097__REF_STRG_1_89525_XLOC_087691	0.50938	0.47895	1119.0	279.0	1.5393	GF_000319	0.7304	10.6621	21.0	0.0685	570.0	COM_SPAL_1_019388_XLOC_066097	REF_STRG_1_89525_XLOC_087691	0.04762	0.0
COM_SPAL_1_019388_XLOC_066097__REF_STRG_1_94186_XLOC_096262	0.29223	0.46483	1119.0	279.0	1.46579	GF_000319	0.6925	6.4657	21.0	0.1071	327.0	COM_SPAL_1_019388_XLOC_066097	REF_STRG_1_94186_XLOC_096262	0.04762	0.0
REF_STRG_1_59196_XLOC_040775__REF_STRG_1_76548_XLOC_066101	0.34584	0.49612	1119.0	279.0	1.50336	GF_000319	0.6524	65.7446	21.0	0.0099	387.0	REF_STRG_1_76548_XLOC_066101	REF_STRG_1_59196_XLOC_040775	0.04762	0.0
REF_STRG_1_76548_XLOC_066101__REF_STRG_1_89525_XLOC_087691	0.34584	0.47545	1119.0	279.0	1.59532	GF_000319	0.7806	7.5698	21.0	0.1031	387.0	REF_STRG_1_76548_XLOC_066101	REF_STRG_1_89525_XLOC_087691	0.04762	0.0
REF_STRG_1_76548_XLOC_066101__REF_STRG_1_94186_XLOC_096262	0.28418	0.45597	1119.0	279.0	1.52181	GF_000319	0.737	7.0112	21.0	0.1051	318.0	REF_STRG_1_76548_XLOC_066101	REF_STRG_1_94186_XLOC_096262	0.04762	0.0
REF_STRG_1_59196_XLOC_040775__REF_STRG_1_82535_XLOC_075934	0.45845	0.51657	1119.0	279.0	1.36733	GF_000319	0.6265	69.9595	21.0	0.009	513.0	REF_STRG_1_82535_XLOC_075934	REF_STRG_1_59196_XLOC_040775	0.04762	0.0
REF_STRG_1_82535_XLOC_075934__REF_STRG_1_89525_XLOC_087691	0.45845	0.48733	1119.0	279.0	1.45929	GF_000319	0.7041	12.0823	21.0	0.0583	513.0	REF_STRG_1_82535_XLOC_075934	REF_STRG_1_89525_XLOC_087691	0.04762	0.0
REF_STRG_1_82535_XLOC_075934__REF_STRG_1_94186_XLOC_096262	0.29223	0.48318	1119.0	279.0	1.38578	GF_000319	0.6644	5.6474	21.0	0.1176	327.0	REF_STRG_1_82535_XLOC_075934	REF_STRG_1_94186_XLOC_096262	0.04762	0.0
REF_STRG_1_59196_XLOC_040775__REF_STRG_1_76442_XLOC_065943	0.50938	0.4807	1119.0	279.0	1.39295	GF_000319	0.6707	70.18	21.0	0.0096	570.0	REF_STRG_1_76442_XLOC_065943	REF_STRG_1_59196_XLOC_040775	0.04762	0.0
REF_STRG_1_76442_XLOC_065943__REF_STRG_1_89525_XLOC_087691	0.51743	0.47323	1119.0	279.0	1.48492	GF_000319	0.7436	37.0357	21.0	0.0201	579.0	REF_STRG_1_76442_XLOC_065943	REF_STRG_1_89525_XLOC_087691	0.04762	0.0
REF_STRG_1_76442_XLOC_065943__REF_STRG_1_94186_XLOC_096262	0.29223	0.45872	1119.0	279.0	1.4114	GF_000319	0.7178	19.7801	21.0	0.0363	327.0	REF_STRG_1_76442_XLOC_065943	REF_STRG_1_94186_XLOC_096262	0.04762	0.0
REF_STRG_1_59196_XLOC_040775__REF_STRG_1_74123_XLOC_062458	0.42091	0.47558	1119.0	279.0	1.42843	GF_000319	0.7857	15.3972	21.0	0.051	471.0	REF_STRG_1_74123_XLOC_062458	REF_STRG_1_59196_XLOC_040775	0.04762	0.0
REF_STRG_1_74123_XLOC_062458__REF_STRG_1_89525_XLOC_087691	0.42091	0.46709	1119.0	279.0	1.52039	GF_000319	0.8584	13.1544	21.0	0.0653	471.0	REF_STRG_1_74123_XLOC_062458	REF_STRG_1_89525_XLOC_087691	0.04762	0.0
REF_STRG_1_74123_XLOC_062458__REF_STRG_1_94186_XLOC_096262	0.28418	0.44025	1119.0	279.0	1.44688	GF_000319	0.8466	9.2723	21.0	0.0913	318.0	REF_STRG_1_74123_XLOC_062458	REF_STRG_1_94186_XLOC_096262	0.04762	0.0
REF_STRG_1_23412_XLOC_076818__REF_TRIN_2_00303_XLOC_101992	0.53887	0.46766	1119.0	279.0	1.66077	GF_000319	0.7643	1.9952	22.0	0.3831	603.0	REF_TRIN_2_00303_XLOC_101992	REF_STRG_1_23412_XLOC_076818	0.05	0.125
REF_STRG_1_76545_XLOC_066100__REF_TRIN_2_00303_XLOC_101992	0.26005	0.48797	1119.0	279.0	1.72428	GF_000319	0.7407	1.9887	22.0	0.3725	291.0	REF_TRIN_2_00303_XLOC_101992	REF_STRG_1_76545_XLOC_066100	0.05	0.125
COM_SPAL_1_019388_XLOC_066097__REF_TRIN_2_00303_XLOC_101992	0.51206	0.48691	1119.0	279.0	1.70939	GF_000319	0.721	1.4821	22.0	0.4865	573.0	REF_TRIN_2_00303_XLOC_101992	COM_SPAL_1_019388_XLOC_066097	0.05	0.125
REF_STRG_1_76548_XLOC_066101__REF_TRIN_2_00303_XLOC_101992	0.34048	0.51969	1119.0	279.0	1.76541	GF_000319	0.7583	1.8939	22.0	0.4004	381.0	REF_TRIN_2_00303_XLOC_101992	REF_STRG_1_76548_XLOC_066101	0.05	0.125
REF_STRG_1_82535_XLOC_075934__REF_TRIN_2_00303_XLOC_101992	0.45308	0.48915	1119.0	279.0	1.62938	GF_000319	0.6836	2.239	22.0	0.3053	507.0	REF_TRIN_2_00303_XLOC_101992	REF_STRG_1_82535_XLOC_075934	0.05	0.125
REF_STRG_1_76442_XLOC_065943__REF_TRIN_2_00303_XLOC_101992	0.51475	0.48958	1119.0	279.0	1.655	GF_000319	0.7148	2.1055	22.0	0.3395	576.0	REF_TRIN_2_00303_XLOC_101992	REF_STRG_1_76442_XLOC_065943	0.05	0.125
REF_STRG_1_74123_XLOC_062458__REF_TRIN_2_00303_XLOC_101992	0.41555	0.47527	1119.0	279.0	1.69048	GF_000319	0.8452	1.8189	22.0	0.4647	465.0	REF_TRIN_2_00303_XLOC_101992	REF_STRG_1_74123_XLOC_062458	0.05	0.125
REF_STRG_1_59196_XLOC_040775__REF_TRIN_2_00303_XLOC_101992	0.53619	0.46	1119.0	279.0	1.4589	GF_000319	0.663	66.6615	22.0	0.0099	600.0	REF_TRIN_2_00303_XLOC_101992	REF_STRG_1_59196_XLOC_040775	0.05	0.0
REF_STRG_1_89525_XLOC_087691__REF_TRIN_2_00303_XLOC_101992	0.53351	0.46901	1119.0	279.0	1.55086	GF_000319	0.5936	14.5845	22.0	0.0407	597.0	REF_TRIN_2_00303_XLOC_101992	REF_STRG_1_89525_XLOC_087691	0.05	0.0
REF_STRG_1_94186_XLOC_096262__REF_TRIN_2_00303_XLOC_101992	0.28954	0.5	1119.0	279.0	1.47735	GF_000319	0.5592	7.7256	22.0	0.0724	324.0	REF_TRIN_2_00303_XLOC_101992	REF_STRG_1_94186_XLOC_096262	0.05	0.0
REF_STRG_1_23412_XLOC_076818__REF_TRIN_11_01334_XLOC_097262	0.55496	0.43478	1119.0	279.0	1.75134	GF_000319	0.6563	67.275	22.0	0.0098	621.0	REF_TRIN_11_01334_XLOC_097262	REF_STRG_1_23412_XLOC_076818	0.05	0.0
REF_STRG_1_76545_XLOC_066100__REF_TRIN_11_01334_XLOC_097262	0.26005	0.41581	1119.0	279.0	1.81485	GF_000319	0.8427	33.4581	22.0	0.0252	291.0	REF_TRIN_11_01334_XLOC_097262	REF_STRG_1_76545_XLOC_066100	0.05	0.0
COM_SPAL_1_019388_XLOC_066097__REF_TRIN_11_01334_XLOC_097262	0.50938	0.44912	1119.0	279.0	1.79996	GF_000319	0.7862	22.3212	22.0	0.0352	570.0	REF_TRIN_11_01334_XLOC_097262	COM_SPAL_1_019388_XLOC_066097	0.05	0.0
REF_STRG_1_76548_XLOC_066101__REF_TRIN_11_01334_XLOC_097262	0.34048	0.45144	1119.0	279.0	1.85598	GF_000319	0.8696	19.8863	22.0	0.0437	381.0	REF_TRIN_11_01334_XLOC_097262	REF_STRG_1_76548_XLOC_066101	0.05	0.0
REF_STRG_1_82535_XLOC_075934__REF_TRIN_11_01334_XLOC_097262	0.45308	0.44379	1119.0	279.0	1.71995	GF_000319	0.7121	7.6888	22.0	0.0926	507.0	REF_TRIN_11_01334_XLOC_097262	REF_STRG_1_82535_XLOC_075934	0.05	0.0
REF_STRG_1_76442_XLOC_065943__REF_TRIN_11_01334_XLOC_097262	0.51206	0.41361	1119.0	279.0	1.74557	GF_000319	0.7808	11.4662	22.0	0.0681	573.0	REF_TRIN_11_01334_XLOC_097262	REF_STRG_1_76442_XLOC_065943	0.05	0.0
REF_STRG_1_74123_XLOC_062458__REF_TRIN_11_01334_XLOC_097262	0.41555	0.42581	1119.0	279.0	1.78105	GF_000319	0.912	7.7183	22.0	0.1182	465.0	REF_TRIN_11_01334_XLOC_097262	REF_STRG_1_74123_XLOC_062458	0.05	0.0
REF_STRG_1_59196_XLOC_040775__REF_TRIN_11_01334_XLOC_097262	0.53083	0.4596	1119.0	279.0	1.54947	GF_000319	0.6521	2.9825	22.0	0.2186	594.0	REF_TRIN_11_01334_XLOC_097262	REF_STRG_1_59196_XLOC_040775	0.05	0.125
REF_STRG_1_89525_XLOC_087691__REF_TRIN_11_01334_XLOC_097262	0.53083	0.48653	1119.0	279.0	1.64143	GF_000319	0.6521	64.4954	22.0	0.0101	594.0	REF_TRIN_11_01334_XLOC_097262	REF_STRG_1_89525_XLOC_087691	0.05	0.0
REF_STRG_1_94186_XLOC_096262__REF_TRIN_11_01334_XLOC_097262	0.28954	0.49691	1119.0	279.0	1.56792	GF_000319	0.5849	64.2931	22.0	0.0091	324.0	REF_TRIN_11_01334_XLOC_097262	REF_STRG_1_94186_XLOC_096262	0.05	0.0
COM_SPAL_1_027593_XLOC_092755__REF_STRG_1_11437_XLOC_032186	0.90713	0.59659	3618.0	3282.0	0.66632	GF_001839	0.3456	65.474	2.0	0.0053	3282.0	COM_SPAL_1_027593_XLOC_092755	REF_STRG_1_11437_XLOC_032186	1.0	0.0
REF_STRG_1_17695_XLOC_057730__REF_STRG_1_22560_XLOC_074213	0.21095	0.58494	2958.0	111.0	1.11514	GF_000415	0.6543	1.3857	10.0	0.4722	624.0	REF_STRG_1_17695_XLOC_057730	REF_STRG_1_22560_XLOC_074213	1.0	1.0
REF_STRG_1_17695_XLOC_057730__REF_STRG_1_57433_XLOC_038333	0.48783	0.49203	2958.0	111.0	1.55046	GF_000415	0.639	6.1723	11.0	0.1035	1443.0	REF_STRG_1_17695_XLOC_057730	REF_STRG_1_57433_XLOC_038333	0.5	0.0
REF_STRG_1_22560_XLOC_074213__REF_STRG_1_57433_XLOC_038333	0.20892	0.49515	2958.0	111.0	1.92995	GF_000415	0.779	53.678	11.0	0.0145	618.0	REF_STRG_1_22560_XLOC_074213	REF_STRG_1_57433_XLOC_038333	0.5	0.0
REF_STRG_1_12697_XLOC_037686__REF_STRG_1_17695_XLOC_057730	0.51927	0.48047	2958.0	111.0	1.37901	GF_000415	0.5807	29.9929	12.0	0.0194	1536.0	REF_STRG_1_12697_XLOC_037686	REF_STRG_1_17695_XLOC_057730	0.33333	0.0
REF_STRG_1_12697_XLOC_037686__REF_STRG_1_22560_XLOC_074213	0.20994	0.4686	2958.0	111.0	1.7585	GF_000415	0.6778	23.2834	12.0	0.0291	621.0	REF_STRG_1_12697_XLOC_037686	REF_STRG_1_22560_XLOC_074213	0.33333	0.0
REF_STRG_1_12697_XLOC_037686__REF_STRG_1_57433_XLOC_038333	0.56288	0.48769	2958.0	111.0	1.48965	GF_000415	0.6455	83.2292	12.0	0.0078	1665.0	REF_STRG_1_12697_XLOC_037686	REF_STRG_1_57433_XLOC_038333	0.33333	0.0
REF_STRG_1_97620_XLOC_102918__REF_TRIN_6_03165_XLOC_102917	0.23631	1.0	2958.0	111.0	0.0	GF_000415	0.0	0.0	13.0	0.3292	699.0	REF_STRG_1_97620_XLOC_102918	REF_TRIN_6_03165_XLOC_102917	1.0	0.0
REF_STRG_1_100764_XLOC_109317__REF_TRIN_4_00328_XLOC_109316	0.34483	0.99608	2958.0	111.0	0.00263	GF_000415	0.0	0.0	14.0	0.2997	1020.0	REF_STRG_1_100764_XLOC_109317	REF_TRIN_4_00328_XLOC_109316	1.0	0.0
REF_STRG_1_95653_XLOC_099135__REF_TRIN_4_00327_XLOC_099132	0.31846	1.0	2958.0	111.0	0.0	GF_000415	0.0	0.0	15.0	0.001	942.0	REF_TRIN_4_00327_XLOC_099132	REF_STRG_1_95653_XLOC_099135	1.0	0.0
REF_STRG_1_100764_XLOC_109317__REF_TRIN_4_00327_XLOC_099132	0.30527	0.85161	2958.0	111.0	0.30951	GF_000415	0.0555	0.1556	16.0	0.3566	903.0	REF_STRG_1_100764_XLOC_109317	REF_TRIN_4_00327_XLOC_099132	0.25	0.25
REF_STRG_1_100764_XLOC_109317__REF_STRG_1_95653_XLOC_099135	0.3783	0.8168	2958.0	111.0	0.30951	GF_000415	0.0555	0.1556	16.0	0.3566	1119.0	REF_STRG_1_100764_XLOC_109317	REF_STRG_1_95653_XLOC_099135	0.25	0.25
REF_TRIN_4_00327_XLOC_099132__REF_TRIN_4_00328_XLOC_109316	0.30527	0.85161	2958.0	111.0	0.31214	GF_000415	0.0555	0.1556	16.0	0.3566	903.0	REF_TRIN_4_00328_XLOC_109316	REF_TRIN_4_00327_XLOC_099132	0.25	0.25
REF_STRG_1_95653_XLOC_099135__REF_TRIN_4_00328_XLOC_109316	0.31643	0.84829	2958.0	111.0	0.31214	GF_000415	0.0555	0.1556	16.0	0.3566	936.0	REF_TRIN_4_00328_XLOC_109316	REF_STRG_1_95653_XLOC_099135	0.25	0.25
REF_STRG_1_100764_XLOC_109317__REF_STRG_1_97620_XLOC_102918	0.52941	0.92656	2958.0	111.0	0.13041	GF_000415	0.0212	0.0747	17.0	0.2843	1566.0	REF_STRG_1_97620_XLOC_102918	REF_STRG_1_100764_XLOC_109317	0.125	0.125
REF_STRG_1_97620_XLOC_102918__REF_TRIN_4_00328_XLOC_109316	0.29209	0.92361	2958.0	111.0	0.13304	GF_000415	0.0212	0.0747	17.0	0.2843	864.0	REF_STRG_1_97620_XLOC_102918	REF_TRIN_4_00328_XLOC_109316	0.125	0.125
REF_STRG_1_97620_XLOC_102918__REF_TRIN_4_00327_XLOC_099132	0.28803	0.84977	2958.0	111.0	0.37954	GF_000415	0.0793	0.1537	17.0	0.5164	852.0	REF_STRG_1_97620_XLOC_102918	REF_TRIN_4_00327_XLOC_099132	0.125	0.125
REF_STRG_1_95653_XLOC_099135__REF_STRG_1_97620_XLOC_102918	0.3144	0.80968	2958.0	111.0	0.37954	GF_000415	0.0793	0.1537	17.0	0.5164	930.0	REF_STRG_1_97620_XLOC_102918	REF_STRG_1_95653_XLOC_099135	0.125	0.125
REF_STRG_1_100764_XLOC_109317__REF_TRIN_6_03165_XLOC_102917	0.23428	0.90332	2958.0	111.0	0.13041	GF_000415	0.0212	0.0747	17.0	0.2843	693.0	REF_TRIN_6_03165_XLOC_102917	REF_STRG_1_100764_XLOC_109317	0.125	0.125
REF_TRIN_4_00328_XLOC_109316__REF_TRIN_6_03165_XLOC_102917	0.08215	0.893	2958.0	111.0	0.13304	GF_000415	0.0212	0.0747	17.0	0.2843	243.0	REF_TRIN_6_03165_XLOC_102917	REF_TRIN_4_00328_XLOC_109316	0.125	0.125
REF_TRIN_4_00327_XLOC_099132__REF_TRIN_6_03165_XLOC_102917	0.08215	0.85185	2958.0	111.0	0.37954	GF_000415	0.0793	0.1537	17.0	0.5164	243.0	REF_TRIN_6_03165_XLOC_102917	REF_TRIN_4_00327_XLOC_099132	0.125	0.125
REF_STRG_1_95653_XLOC_099135__REF_TRIN_6_03165_XLOC_102917	0.10852	0.7352	2958.0	111.0	0.37954	GF_000415	0.0793	0.1537	17.0	0.5164	321.0	REF_TRIN_6_03165_XLOC_102917	REF_STRG_1_95653_XLOC_099135	0.125	0.125
REF_STRG_1_12697_XLOC_037686__REF_STRG_1_97620_XLOC_102918	0.50304	0.48656	2958.0	111.0	1.63863	GF_000415	0.5414	10.9316	18.0	0.0495	1488.0	REF_STRG_1_12697_XLOC_037686	REF_STRG_1_97620_XLOC_102918	0.04167	0.0
REF_STRG_1_12697_XLOC_037686__REF_TRIN_6_03165_XLOC_102917	0.20791	0.50244	2958.0	111.0	1.63863	GF_000415	0.5414	10.9314	18.0	0.0495	615.0	REF_STRG_1_12697_XLOC_037686	REF_TRIN_6_03165_XLOC_102917	0.04167	0.0
REF_STRG_1_100764_XLOC_109317__REF_STRG_1_12697_XLOC_037686	0.52941	0.47063	2958.0	111.0	1.66111	GF_000415	0.5193	8.2679	18.0	0.0628	1566.0	REF_STRG_1_12697_XLOC_037686	REF_STRG_1_100764_XLOC_109317	0.04167	0.0
REF_STRG_1_12697_XLOC_037686__REF_TRIN_4_00328_XLOC_109316	0.31339	0.44444	2958.0	111.0	1.66375	GF_000415	0.5193	8.2679	18.0	0.0628	927.0	REF_STRG_1_12697_XLOC_037686	REF_TRIN_4_00328_XLOC_109316	0.04167	0.0
REF_STRG_1_12697_XLOC_037686__REF_TRIN_4_00327_XLOC_099132	0.30325	0.44928	2958.0	111.0	1.91024	GF_000415	0.6437	9.9698	18.0	0.0646	897.0	REF_STRG_1_12697_XLOC_037686	REF_TRIN_4_00327_XLOC_099132	0.04167	0.0
REF_STRG_1_12697_XLOC_037686__REF_STRG_1_95653_XLOC_099135	0.32049	0.4462	2958.0	111.0	1.91024	GF_000415	0.6437	9.9697	18.0	0.0646	948.0	REF_STRG_1_12697_XLOC_037686	REF_STRG_1_95653_XLOC_099135	0.04167	0.0
REF_STRG_1_17695_XLOC_057730__REF_STRG_1_97620_XLOC_102918	0.47363	0.4611	2958.0	111.0	2.19025	GF_000415	0.3956	87.2725	18.0	0.0045	1401.0	REF_STRG_1_17695_XLOC_057730	REF_STRG_1_97620_XLOC_102918	0.04167	0.0
REF_STRG_1_17695_XLOC_057730__REF_TRIN_6_03165_XLOC_102917	0.18763	0.45766	2958.0	111.0	2.19025	GF_000415	0.395	87.2907	18.0	0.0045	555.0	REF_STRG_1_17695_XLOC_057730	REF_TRIN_6_03165_XLOC_102917	0.04167	0.0
REF_STRG_1_100764_XLOC_109317__REF_STRG_1_17695_XLOC_057730	0.49899	0.44377	2958.0	111.0	2.21274	GF_000415	0.3752	85.5544	18.0	0.0044	1476.0	REF_STRG_1_17695_XLOC_057730	REF_STRG_1_100764_XLOC_109317	0.04167	0.0
REF_STRG_1_17695_XLOC_057730__REF_TRIN_4_00328_XLOC_109316	0.286	0.44917	2958.0	111.0	2.21537	GF_000415	0.3752	85.5553	18.0	0.0044	846.0	REF_STRG_1_17695_XLOC_057730	REF_TRIN_4_00328_XLOC_109316	0.04167	0.0
REF_STRG_1_17695_XLOC_057730__REF_TRIN_4_00327_XLOC_099132	0.27688	0.45543	2958.0	111.0	2.46186	GF_000415	0.3817	86.1908	18.0	0.0044	819.0	REF_STRG_1_17695_XLOC_057730	REF_TRIN_4_00327_XLOC_099132	0.04167	0.0
REF_STRG_1_17695_XLOC_057730__REF_STRG_1_95653_XLOC_099135	0.29513	0.44101	2958.0	111.0	2.46186	GF_000415	0.3816	86.1895	18.0	0.0044	873.0	REF_STRG_1_17695_XLOC_057730	REF_STRG_1_95653_XLOC_099135	0.04167	0.0
REF_STRG_1_22560_XLOC_074213__REF_STRG_1_97620_XLOC_102918	0.20892	0.47896	2958.0	111.0	2.56974	GF_000415	0.688	93.1879	18.0	0.0074	618.0	REF_STRG_1_22560_XLOC_074213	REF_STRG_1_97620_XLOC_102918	0.04167	0.0
REF_STRG_1_22560_XLOC_074213__REF_TRIN_6_03165_XLOC_102917	0.06288	0.50538	2958.0	111.0	2.56974	GF_000415	0.688	93.1878	18.0	0.0074	186.0	REF_STRG_1_22560_XLOC_074213	REF_TRIN_6_03165_XLOC_102917	0.04167	0.0
REF_STRG_1_100764_XLOC_109317__REF_STRG_1_22560_XLOC_074213	0.19878	0.46429	2958.0	111.0	2.59223	GF_000415	0.6625	90.74	18.0	0.0073	588.0	REF_STRG_1_22560_XLOC_074213	REF_STRG_1_100764_XLOC_109317	0.04167	0.0
REF_STRG_1_22560_XLOC_074213__REF_TRIN_4_00328_XLOC_109316	0.17444	0.46124	2958.0	111.0	2.59486	GF_000415	0.6625	90.7391	18.0	0.0073	516.0	REF_STRG_1_22560_XLOC_074213	REF_TRIN_4_00328_XLOC_109316	0.04167	0.0
REF_STRG_1_22560_XLOC_074213__REF_TRIN_4_00327_XLOC_099132	0.18458	0.4652	2958.0	111.0	2.84135	GF_000415	0.7394	78.455	18.0	0.0094	546.0	REF_STRG_1_22560_XLOC_074213	REF_TRIN_4_00327_XLOC_099132	0.04167	0.0
REF_STRG_1_22560_XLOC_074213__REF_STRG_1_95653_XLOC_099135	0.18864	0.46595	2958.0	111.0	2.84135	GF_000415	0.7393	78.4556	18.0	0.0094	558.0	REF_STRG_1_22560_XLOC_074213	REF_STRG_1_95653_XLOC_099135	0.04167	0.0
REF_STRG_1_57433_XLOC_038333__REF_STRG_1_97620_XLOC_102918	0.49189	0.45911	2958.0	111.0	2.3009	GF_000415	0.9705	2.3925	18.0	0.4056	1455.0	REF_STRG_1_57433_XLOC_038333	REF_STRG_1_97620_XLOC_102918	0.04167	0.16667
REF_STRG_1_57433_XLOC_038333__REF_TRIN_6_03165_XLOC_102917	0.2211	0.45566	2958.0	111.0	2.3009	GF_000415	0.9705	2.3925	18.0	0.4056	654.0	REF_STRG_1_57433_XLOC_038333	REF_TRIN_6_03165_XLOC_102917	0.04167	0.16667
REF_STRG_1_100764_XLOC_109317__REF_STRG_1_57433_XLOC_038333	0.57708	0.42238	2958.0	111.0	2.32338	GF_000415	0.9505	1.6997	18.0	0.5593	1707.0	REF_STRG_1_57433_XLOC_038333	REF_STRG_1_100764_XLOC_109317	0.04167	0.16667
REF_STRG_1_57433_XLOC_038333__REF_TRIN_4_00328_XLOC_109316	0.31339	0.41208	2958.0	111.0	2.32602	GF_000415	0.9505	1.6997	18.0	0.5593	927.0	REF_STRG_1_57433_XLOC_038333	REF_TRIN_4_00328_XLOC_109316	0.04167	0.16667
REF_STRG_1_57433_XLOC_038333__REF_TRIN_4_00327_XLOC_099132	0.28702	0.42285	2958.0	111.0	2.57251	GF_000415	0.9112	2.8639	18.0	0.3182	849.0	REF_STRG_1_57433_XLOC_038333	REF_TRIN_4_00327_XLOC_099132	0.04167	0.16667
REF_STRG_1_57433_XLOC_038333__REF_STRG_1_95653_XLOC_099135	0.37018	0.39178	2958.0	111.0	2.57251	GF_000415	0.9112	2.8639	18.0	0.3182	1095.0	REF_STRG_1_57433_XLOC_038333	REF_STRG_1_95653_XLOC_099135	0.04167	0.16667
REF_STRG_1_78813_XLOC_069772__REF_STRG_1_81192_XLOC_073698	0.2953	0.9798	1341.0	396.0	0.00805	GF_002895	0.0033	0.0852	2.0	0.0385	396.0	REF_STRG_1_78813_XLOC_069772	REF_STRG_1_81192_XLOC_073698	1.0	1.0
REF_STRG_1_22034_XLOC_072681__REF_STRG_1_24264_XLOC_079463	0.55597	0.6085	804.0	417.0	0.72421	GF_001179	0.3535	2.8462	4.0	0.1242	447.0	REF_STRG_1_22034_XLOC_072681	REF_STRG_1_24264_XLOC_079463	1.0	1.0
REF_STRG_1_22034_XLOC_072681__REF_STRG_1_82716_XLOC_076245	0.52612	0.513	804.0	417.0	1.30748	GF_001179	0.5739	58.3069	5.0	0.0098	423.0	REF_STRG_1_82716_XLOC_076245	REF_STRG_1_22034_XLOC_072681	0.5	0.0
REF_STRG_1_24264_XLOC_079463__REF_STRG_1_82716_XLOC_076245	0.66791	0.51024	804.0	417.0	1.14613	GF_001179	0.4317	60.7369	5.0	0.0071	537.0	REF_STRG_1_82716_XLOC_076245	REF_STRG_1_24264_XLOC_079463	0.5	0.0
REF_STRG_1_59955_XLOC_041804__REF_STRG_1_82716_XLOC_076245	0.80597	0.4213	804.0	417.0	1.85213	GF_001179	0.736	56.6528	6.0	0.013	648.0	REF_STRG_1_59955_XLOC_041804	REF_STRG_1_82716_XLOC_076245	0.33333	0.0
REF_STRG_1_22034_XLOC_072681__REF_STRG_1_59955_XLOC_041804	0.54478	0.45662	804.0	417.0	2.0762	GF_001179	0.7471	66.2532	6.0	0.0113	438.0	REF_STRG_1_59955_XLOC_041804	REF_STRG_1_22034_XLOC_072681	0.33333	0.0
REF_STRG_1_24264_XLOC_079463__REF_STRG_1_59955_XLOC_041804	0.6791	0.42125	804.0	417.0	1.91485	GF_001179	0.7304	64.5941	6.0	0.0113	546.0	REF_STRG_1_59955_XLOC_041804	REF_STRG_1_24264_XLOC_079463	0.33333	0.0
COM_SPAL_1_010656_XLOC_039029__REF_TRIN_12_02110_XLOC_114627	0.54058	0.83283	1848.0	648.0	0.35108	GF_000709	0.0708	0.0671	6.0	1.0542	999.0	COM_SPAL_1_010656_XLOC_039029	REF_TRIN_12_02110_XLOC_114627	1.0	1.0
COM_SPAL_1_010656_XLOC_039029__REF_STRG_1_78421_XLOC_069157	0.80682	0.57679	1848.0	648.0	0.8645	GF_000709	0.2456	2.6041	7.0	0.0943	1491.0	REF_STRG_1_78421_XLOC_069157	COM_SPAL_1_010656_XLOC_039029	0.5	0.5
REF_STRG_1_78421_XLOC_069157__REF_TRIN_12_02110_XLOC_114627	0.55519	0.58772	1848.0	648.0	0.87113	GF_000709	0.2334	2.608	7.0	0.0895	1026.0	REF_STRG_1_78421_XLOC_069157	REF_TRIN_12_02110_XLOC_114627	0.5	0.5
REF_STRG_1_5371_XLOC_092968__REF_STRG_1_88266_XLOC_085410	0.35227	0.63134	1848.0	648.0	0.63079	GF_000709	0.2867	39.3237	8.0	0.0073	651.0	REF_STRG_1_5371_XLOC_092968	REF_STRG_1_88266_XLOC_085410	1.0	0.0
REF_STRG_1_5371_XLOC_092968__REF_STRG_1_70146_XLOC_056512	0.79221	0.57923	1848.0	648.0	0.82372	GF_000709	0.355	56.4173	9.0	0.0063	1464.0	REF_STRG_1_70146_XLOC_056512	REF_STRG_1_5371_XLOC_092968	0.5	0.0
REF_STRG_1_70146_XLOC_056512__REF_STRG_1_88266_XLOC_085410	0.35065	0.625	1848.0	648.0	0.70501	GF_000709	0.3259	3.2911	9.0	0.099	648.0	REF_STRG_1_70146_XLOC_056512	REF_STRG_1_88266_XLOC_085410	0.5	1.0
REF_STRG_1_70146_XLOC_056512__REF_STRG_1_78421_XLOC_069157	0.81006	0.53975	1848.0	648.0	0.99975	GF_000709	0.4218	52.6166	10.0	0.008	1497.0	REF_STRG_1_78421_XLOC_069157	REF_STRG_1_70146_XLOC_056512	0.11111	0.0
REF_STRG_1_5371_XLOC_092968__REF_STRG_1_78421_XLOC_069157	0.79708	0.5465	1848.0	648.0	1.15296	GF_000709	0.4409	8.2632	10.0	0.0534	1473.0	REF_STRG_1_78421_XLOC_069157	REF_STRG_1_5371_XLOC_092968	0.11111	0.0
REF_STRG_1_78421_XLOC_069157__REF_STRG_1_88266_XLOC_085410	0.35065	0.56944	1848.0	648.0	1.03425	GF_000709	0.4381	6.7267	10.0	0.0651	648.0	REF_STRG_1_78421_XLOC_069157	REF_STRG_1_88266_XLOC_085410	0.11111	0.0
COM_SPAL_1_010656_XLOC_039029__REF_STRG_1_70146_XLOC_056512	0.75162	0.50684	1848.0	648.0	1.383	GF_000709	0.4697	51.2109	10.0	0.0092	1389.0	COM_SPAL_1_010656_XLOC_039029	REF_STRG_1_70146_XLOC_056512	0.11111	0.0
COM_SPAL_1_010656_XLOC_039029__REF_STRG_1_5371_XLOC_092968	0.74351	0.47525	1848.0	648.0	1.53621	GF_000709	0.5774	43.1749	10.0	0.0134	1374.0	COM_SPAL_1_010656_XLOC_039029	REF_STRG_1_5371_XLOC_092968	0.11111	0.0
COM_SPAL_1_010656_XLOC_039029__REF_STRG_1_88266_XLOC_085410	0.35065	0.53704	1848.0	648.0	1.4175	GF_000709	0.5014	5.985	10.0	0.0838	648.0	COM_SPAL_1_010656_XLOC_039029	REF_STRG_1_88266_XLOC_085410	0.11111	0.0
REF_STRG_1_70146_XLOC_056512__REF_TRIN_12_02110_XLOC_114627	0.48377	0.53244	1848.0	648.0	1.38963	GF_000709	0.4358	50.8638	10.0	0.0086	894.0	REF_TRIN_12_02110_XLOC_114627	REF_STRG_1_70146_XLOC_056512	0.11111	0.0
REF_STRG_1_5371_XLOC_092968__REF_TRIN_12_02110_XLOC_114627	0.49026	0.5	1848.0	648.0	1.54284	GF_000709	0.4975	55.6987	10.0	0.0089	906.0	REF_TRIN_12_02110_XLOC_114627	REF_STRG_1_5371_XLOC_092968	0.11111	0.0
REF_STRG_1_88266_XLOC_085410__REF_TRIN_12_02110_XLOC_114627	0.35065	0.55247	1848.0	648.0	1.42413	GF_000709	0.4299	5.5236	10.0	0.0778	648.0	REF_TRIN_12_02110_XLOC_114627	REF_STRG_1_88266_XLOC_085410	0.11111	0.0
REF_STRG_1_2824_XLOC_052963__REF_STRG_1_36619_XLOC_107965	0.22269	0.57233	3570.0	795.0	1.06936	GF_002460	0.7038	2.7359	2.0	0.2572	795.0	REF_STRG_1_2824_XLOC_052963	REF_STRG_1_36619_XLOC_107965	1.0	1.0
REF_STRG_1_30979_XLOC_096407__REF_STRG_1_30986_XLOC_096411	0.46062	0.76332	1752.0	276.0	0.59893	GF_000969	0.1577	0.4262	5.0	0.37	807.0	REF_STRG_1_30979_XLOC_096407	REF_STRG_1_30986_XLOC_096411	1.0	1.0
REF_STRG_1_30979_XLOC_096407__REF_STRG_1_30989_XLOC_096405	0.39555	0.65079	1752.0	276.0	1.00285	GF_000969	0.207	0.3976	6.0	0.5207	693.0	REF_STRG_1_30989_XLOC_096405	REF_STRG_1_30979_XLOC_096407	0.5	0.5
REF_STRG_1_30986_XLOC_096411__REF_STRG_1_30989_XLOC_096405	0.41781	0.65027	1752.0	276.0	0.89256	GF_000969	0.1747	0.4675	6.0	0.3736	732.0	REF_STRG_1_30989_XLOC_096405	REF_STRG_1_30986_XLOC_096411	0.5	0.5
REF_STRG_1_30989_XLOC_096405__REF_STRG_1_34676_XLOC_104172	0.38356	0.50149	1752.0	276.0	1.50208	GF_000969	0.3446	0.6123	7.0	0.5627	672.0	REF_STRG_1_34676_XLOC_104172	REF_STRG_1_30989_XLOC_096405	0.33333	0.33333
REF_STRG_1_30979_XLOC_096407__REF_STRG_1_34676_XLOC_104172	0.37842	0.5083	1752.0	276.0	1.55026	GF_000969	0.3309	0.7909	7.0	0.4183	663.0	REF_STRG_1_34676_XLOC_104172	REF_STRG_1_30979_XLOC_096407	0.33333	0.33333
REF_STRG_1_30986_XLOC_096411__REF_STRG_1_34676_XLOC_104172	0.41781	0.5041	1752.0	276.0	1.43998	GF_000969	0.2803	1.365	7.0	0.2054	732.0	REF_STRG_1_34676_XLOC_104172	REF_STRG_1_30986_XLOC_096411	0.33333	0.33333
REF_STRG_1_27117_XLOC_087046__REF_STRG_1_34676_XLOC_104172	0.1661	0.58076	1752.0	276.0	2.11829	GF_000969	0.5468	0.9662	8.0	0.566	291.0	REF_STRG_1_27117_XLOC_087046	REF_STRG_1_34676_XLOC_104172	0.25	0.25
REF_STRG_1_27117_XLOC_087046__REF_STRG_1_30989_XLOC_096405	0.20548	0.54722	1752.0	276.0	2.26328	GF_000969	0.5151	0.7978	8.0	0.6456	360.0	REF_STRG_1_27117_XLOC_087046	REF_STRG_1_30989_XLOC_096405	0.25	0.25
REF_STRG_1_27117_XLOC_087046__REF_STRG_1_30979_XLOC_096407	0.21575	0.55026	1752.0	276.0	2.31146	GF_000969	0.485	0.8517	8.0	0.5695	378.0	REF_STRG_1_27117_XLOC_087046	REF_STRG_1_30979_XLOC_096407	0.25	0.25
REF_STRG_1_27117_XLOC_087046__REF_STRG_1_30986_XLOC_096411	0.27911	0.49284	1752.0	276.0	2.20117	GF_000969	0.4589	1.2334	8.0	0.3721	489.0	REF_STRG_1_27117_XLOC_087046	REF_STRG_1_30986_XLOC_096411	0.25	0.25
COM_SPAL_1_011339_XLOC_041128__COM_SPAL_1_022411_XLOC_075873	0.31224	0.48246	3651.0	30.0	1.23544	GF_000461	1.2024	48.5877	9.0	0.0247	1140.0	COM_SPAL_1_011339_XLOC_041128	COM_SPAL_1_022411_XLOC_075873	1.0	0.0
COM_SPAL_1_011339_XLOC_041128__COM_SPAL_1_029628_XLOC_099405	0.09285	0.38643	3651.0	30.0	1.63832	GF_000461	3.7113	8.9021	10.0	0.4169	339.0	COM_SPAL_1_011339_XLOC_041128	COM_SPAL_1_029628_XLOC_099405	0.5	0.0
COM_SPAL_1_022411_XLOC_075873__COM_SPAL_1_029628_XLOC_099405	0.20049	0.37568	3651.0	30.0	2.56674	GF_000461	2.6858	37.6866	10.0	0.0713	732.0	COM_SPAL_1_022411_XLOC_075873	COM_SPAL_1_029628_XLOC_099405	0.5	0.0
REF_TRIN_1_01357_XLOC_029807__REF_TRIN_9_01911_XLOC_029389	0.12654	0.49351	3651.0	30.0	1.3065	GF_000461	14.2627	31.2241	11.0	0.4568	462.0	REF_TRIN_9_01911_XLOC_029389	REF_TRIN_1_01357_XLOC_029807	1.0	0.0
COM_SPAL_1_007359_XLOC_029107__REF_TRIN_9_01911_XLOC_029389	0.17749	0.40432	3651.0	30.0	1.80735	GF_000461	3.0274	44.7867	12.0	0.0676	648.0	COM_SPAL_1_007359_XLOC_029107	REF_TRIN_9_01911_XLOC_029389	0.5	0.0
COM_SPAL_1_007359_XLOC_029107__REF_TRIN_1_01357_XLOC_029807	0.17749	0.38117	3651.0	30.0	2.46129	GF_000461	9.675	0.0977	12.0	99.0	648.0	COM_SPAL_1_007359_XLOC_029107	REF_TRIN_1_01357_XLOC_029807	0.5	1.0
REF_STRG_1_11264_XLOC_031492__REF_STRG_1_21693_XLOC_071584	0.13311	0.98354	3651.0	30.0	0.01649	GF_000461	0.0	0.0	13.0	0.001	486.0	REF_STRG_1_11264_XLOC_031492	REF_STRG_1_21693_XLOC_071584	1.0	0.0
COM_SPAL_1_007359_XLOC_029107__REF_STRG_1_11264_XLOC_031492	0.10435	0.49344	3651.0	30.0	1.63693	GF_000461	0.2156	0.9248	14.0	0.2331	381.0	COM_SPAL_1_007359_XLOC_029107	REF_STRG_1_11264_XLOC_031492	0.16667	0.5
COM_SPAL_1_007359_XLOC_029107__REF_STRG_1_21693_XLOC_071584	0.10435	0.48294	3651.0	30.0	1.62045	GF_000461	0.2156	0.9248	14.0	0.2331	381.0	COM_SPAL_1_007359_XLOC_029107	REF_STRG_1_21693_XLOC_071584	0.16667	0.5
REF_STRG_1_11264_XLOC_031492__REF_TRIN_9_01911_XLOC_029389	0.03862	0.51773	3651.0	30.0	1.05915	GF_000461	2.6028	57.3992	14.0	0.0453	141.0	REF_TRIN_9_01911_XLOC_029389	REF_STRG_1_11264_XLOC_031492	0.16667	0.0
REF_STRG_1_21693_XLOC_071584__REF_TRIN_9_01911_XLOC_029389	0.03862	0.51773	3651.0	30.0	1.04266	GF_000461	2.6028	57.3992	14.0	0.0453	141.0	REF_TRIN_9_01911_XLOC_029389	REF_STRG_1_21693_XLOC_071584	0.16667	0.0
REF_STRG_1_11264_XLOC_031492__REF_TRIN_1_01357_XLOC_029807	0.05916	0.37963	3651.0	30.0	1.71309	GF_000461	2.0005	30.3044	14.0	0.066	216.0	REF_TRIN_1_01357_XLOC_029807	REF_STRG_1_11264_XLOC_031492	0.16667	0.0
REF_STRG_1_21693_XLOC_071584__REF_TRIN_1_01357_XLOC_029807	0.0567	0.37681	3651.0	30.0	1.6966	GF_000461	2.0005	30.3043	14.0	0.066	207.0	REF_TRIN_1_01357_XLOC_029807	REF_STRG_1_21693_XLOC_071584	0.16667	0.0
COM_SPAL_1_007359_XLOC_029107__REF_STRG_1_48789_XLOC_025811	0.21611	0.44867	3651.0	30.0	1.64629	GF_000461	0.368	1.23	15.0	0.2992	789.0	REF_STRG_1_48789_XLOC_025811	COM_SPAL_1_007359_XLOC_029107	0.2	0.33333
REF_STRG_1_48789_XLOC_025811__REF_TRIN_9_01911_XLOC_029389	0.14873	0.49908	3651.0	30.0	1.06851	GF_000461	2.9221	51.0265	15.0	0.0573	543.0	REF_STRG_1_48789_XLOC_025811	REF_TRIN_9_01911_XLOC_029389	0.2	0.0
REF_STRG_1_48789_XLOC_025811__REF_TRIN_1_01357_XLOC_029807	0.14133	0.38953	3651.0	30.0	1.72245	GF_000461	16.5725	16.9142	15.0	0.9798	516.0	REF_STRG_1_48789_XLOC_025811	REF_TRIN_1_01357_XLOC_029807	0.2	0.0
REF_STRG_1_11264_XLOC_031492__REF_STRG_1_48789_XLOC_025811	0.14051	0.69396	3651.0	30.0	0.34891	GF_000461	0.2612	4.1393	15.0	0.0631	513.0	REF_STRG_1_48789_XLOC_025811	REF_STRG_1_11264_XLOC_031492	0.2	0.33333
REF_STRG_1_21693_XLOC_071584__REF_STRG_1_48789_XLOC_025811	0.13311	0.69342	3651.0	30.0	0.33242	GF_000461	0.2612	4.1394	15.0	0.0631	486.0	REF_STRG_1_48789_XLOC_025811	REF_STRG_1_21693_XLOC_071584	0.2	0.33333
COM_SPAL_1_011339_XLOC_041128__REF_STRG_1_48789_XLOC_025811	0.12243	0.56376	3651.0	30.0	0.83241	GF_000461	4.4885	43.653	16.0	0.1028	447.0	COM_SPAL_1_011339_XLOC_041128	REF_STRG_1_48789_XLOC_025811	0.05556	0.0
COM_SPAL_1_007359_XLOC_029107__COM_SPAL_1_011339_XLOC_041128	0.31635	0.3697	3651.0	30.0	2.19736	GF_000461	20.1334	0.2034	16.0	99.0	1155.0	COM_SPAL_1_011339_XLOC_041128	COM_SPAL_1_007359_XLOC_029107	0.05556	0.16667
COM_SPAL_1_011339_XLOC_041128__REF_TRIN_9_01911_XLOC_029389	0.1627	0.43098	3651.0	30.0	1.61957	GF_000461	5.4233	0.0548	16.0	99.0	594.0	COM_SPAL_1_011339_XLOC_041128	REF_TRIN_9_01911_XLOC_029389	0.05556	0.16667
COM_SPAL_1_011339_XLOC_041128__REF_TRIN_1_01357_XLOC_029807	0.13969	0.40784	3651.0	30.0	2.27352	GF_000461	8.7742	7.5109	16.0	1.1682	510.0	COM_SPAL_1_011339_XLOC_041128	REF_TRIN_1_01357_XLOC_029807	0.05556	0.0
COM_SPAL_1_011339_XLOC_041128__REF_STRG_1_11264_XLOC_031492	0.01479	0.35185	3651.0	30.0	0.89997	GF_000461	10.2494	0.1035	16.0	99.0	54.0	COM_SPAL_1_011339_XLOC_041128	REF_STRG_1_11264_XLOC_031492	0.05556	0.16667
COM_SPAL_1_011339_XLOC_041128__REF_STRG_1_21693_XLOC_071584	0.01479	0.37037	3651.0	30.0	0.88349	GF_000461	4.1135	5.6518	16.0	0.7278	54.0	COM_SPAL_1_011339_XLOC_041128	REF_STRG_1_21693_XLOC_071584	0.05556	0.0
COM_SPAL_1_022411_XLOC_075873__REF_STRG_1_48789_XLOC_025811	0.20378	0.36828	3651.0	30.0	1.76083	GF_000461	2.4521	36.6233	16.0	0.067	744.0	COM_SPAL_1_022411_XLOC_075873	REF_STRG_1_48789_XLOC_025811	0.05556	0.0
COM_SPAL_1_007359_XLOC_029107__COM_SPAL_1_022411_XLOC_075873	0.40838	0.37357	3651.0	30.0	3.12578	GF_000461	4.5135	0.0456	16.0	99.0	1491.0	COM_SPAL_1_022411_XLOC_075873	COM_SPAL_1_007359_XLOC_029107	0.05556	0.16667
COM_SPAL_1_022411_XLOC_075873__REF_TRIN_9_01911_XLOC_029389	0.17338	0.35545	3651.0	30.0	2.54799	GF_000461	2.1555	45.8869	16.0	0.047	633.0	COM_SPAL_1_022411_XLOC_075873	REF_TRIN_9_01911_XLOC_029389	0.05556	0.0
COM_SPAL_1_022411_XLOC_075873__REF_TRIN_1_01357_XLOC_029807	0.19145	0.34621	3651.0	30.0	3.20194	GF_000461	3.4924	34.1318	16.0	0.1023	699.0	COM_SPAL_1_022411_XLOC_075873	REF_TRIN_1_01357_XLOC_029807	0.05556	0.0
COM_SPAL_1_022411_XLOC_075873__REF_STRG_1_11264_XLOC_031492	0.11422	0.34532	3651.0	30.0	1.82839	GF_000461	5.3893	0.0544	16.0	99.0	417.0	COM_SPAL_1_022411_XLOC_075873	REF_STRG_1_11264_XLOC_031492	0.05556	0.16667
COM_SPAL_1_022411_XLOC_075873__REF_STRG_1_21693_XLOC_071584	0.10764	0.35115	3651.0	30.0	1.81191	GF_000461	2.7555	45.4638	16.0	0.0606	393.0	COM_SPAL_1_022411_XLOC_075873	REF_STRG_1_21693_XLOC_071584	0.05556	0.0
COM_SPAL_1_029628_XLOC_099405__REF_STRG_1_48789_XLOC_025811	0.18981	0.46176	3651.0	30.0	1.50256	GF_000461	14.7395	0.1489	16.0	99.0	693.0	COM_SPAL_1_029628_XLOC_099405	REF_STRG_1_48789_XLOC_025811	0.05556	0.16667
COM_SPAL_1_007359_XLOC_029107__COM_SPAL_1_029628_XLOC_099405	0.23254	0.38516	3651.0	30.0	2.8675	GF_000461	6.4755	33.0235	16.0	0.1961	849.0	COM_SPAL_1_029628_XLOC_099405	COM_SPAL_1_007359_XLOC_029107	0.05556	0.0
COM_SPAL_1_029628_XLOC_099405__REF_TRIN_9_01911_XLOC_029389	0.10846	0.33838	3651.0	30.0	2.28972	GF_000461	1.2112	67.6469	16.0	0.0179	396.0	COM_SPAL_1_029628_XLOC_099405	REF_TRIN_9_01911_XLOC_029389	0.05556	0.0
COM_SPAL_1_029628_XLOC_099405__REF_TRIN_1_01357_XLOC_029807	0.11915	0.38391	3651.0	30.0	2.94366	GF_000461	1.2524	9.2602	16.0	0.1352	435.0	COM_SPAL_1_029628_XLOC_099405	REF_TRIN_1_01357_XLOC_029807	0.05556	0.0
COM_SPAL_1_029628_XLOC_099405__REF_STRG_1_11264_XLOC_031492	0.12818	0.4765	3651.0	30.0	1.57012	GF_000461	3.3488	9.5185	16.0	0.3518	468.0	COM_SPAL_1_029628_XLOC_099405	REF_STRG_1_11264_XLOC_031492	0.05556	0.0
COM_SPAL_1_029628_XLOC_099405__REF_STRG_1_21693_XLOC_071584	0.12079	0.48753	3651.0	30.0	1.55363	GF_000461	17.752	12.527	16.0	1.4171	441.0	COM_SPAL_1_029628_XLOC_099405	REF_STRG_1_21693_XLOC_071584	0.05556	0.0
REF_STRG_1_33139_XLOC_101103__REF_STRG_1_63969_XLOC_047533	0.80095	0.62722	633.0	507.0	0.57383	GF_002559	0.2922	70.4678	2.0	0.0041	507.0	REF_STRG_1_33139_XLOC_101103	REF_STRG_1_63969_XLOC_047533	1.0	0.0
REF_STRG_1_25617_XLOC_083174__REF_STRG_1_27192_XLOC_087229	1.0	1.0	378.0	378.0	0.0	GF_002485	0.0	0.0	2.0	0.3823	378.0	REF_STRG_1_25617_XLOC_083174	REF_STRG_1_27192_XLOC_087229	1.0	0.0
COM_SPAL_1_018208_XLOC_062446__REF_STRG_1_79688_XLOC_071219	0.31933	0.55263	2142.0	684.0	0.99406	GF_002010	0.6349	1.0236	2.0	0.6202	684.0	COM_SPAL_1_018208_XLOC_062446	REF_STRG_1_79688_XLOC_071219	1.0	1.0
COM_SPAL_1_000701_XLOC_003677__REF_STRG_1_24216_XLOC_079288	0.88702	0.62611	1779.0	1524.0	0.65788	GF_001002	0.2937	6.4564	4.0	0.0455	1578.0	COM_SPAL_1_000701_XLOC_003677	REF_STRG_1_24216_XLOC_079288	1.0	0.0
REF_STRG_1_58530_XLOC_039915__REF_TRIN_2_00463_XLOC_039914	0.91568	0.99632	1779.0	1524.0	0.00715	GF_001002	0.0	0.0	5.0	0.001	1629.0	REF_STRG_1_58530_XLOC_039915	REF_TRIN_2_00463_XLOC_039914	1.0	0.0
COM_SPAL_1_000701_XLOC_003677__REF_STRG_1_58530_XLOC_039915	0.85666	0.50853	1779.0	1524.0	1.17471	GF_001002	0.5407	42.2262	6.0	0.0128	1524.0	COM_SPAL_1_000701_XLOC_003677	REF_STRG_1_58530_XLOC_039915	0.25	0.0
COM_SPAL_1_000701_XLOC_003677__REF_TRIN_2_00463_XLOC_039914	0.85666	0.50853	1779.0	1524.0	1.18187	GF_001002	0.5407	42.2578	6.0	0.0128	1524.0	COM_SPAL_1_000701_XLOC_003677	REF_TRIN_2_00463_XLOC_039914	0.25	0.0
REF_STRG_1_24216_XLOC_079288__REF_STRG_1_58530_XLOC_039915	0.88702	0.52662	1779.0	1524.0	1.21691	GF_001002	0.5061	12.9798	6.0	0.039	1578.0	REF_STRG_1_24216_XLOC_079288	REF_STRG_1_58530_XLOC_039915	0.25	0.0
REF_STRG_1_24216_XLOC_079288__REF_TRIN_2_00463_XLOC_039914	0.88702	0.52598	1779.0	1524.0	1.22407	GF_001002	0.5061	12.9797	6.0	0.039	1578.0	REF_STRG_1_24216_XLOC_079288	REF_TRIN_2_00463_XLOC_039914	0.25	0.0
REF_STRG_1_26104_XLOC_084457__REF_STRG_1_93404_XLOC_094757	0.8038	0.99213	474.0	324.0	0.0	GF_000797	0.0	0.0446	6.0	0.001	381.0	REF_STRG_1_26104_XLOC_084457	REF_STRG_1_93404_XLOC_094757	1.0	1.0
REF_STRG_1_26105_XLOC_084458__REF_STRG_1_26106_XLOC_084459	0.68987	0.94495	474.0	324.0	0.01898	GF_000797	0.0088	0.2245	7.0	0.0392	327.0	REF_STRG_1_26105_XLOC_084458	REF_STRG_1_26106_XLOC_084459	1.0	1.0
REF_STRG_1_26104_XLOC_084457__REF_STRG_1_26105_XLOC_084458	0.8038	0.92651	474.0	324.0	0.06851	GF_000797	0.0211	0.2914	8.0	0.0723	381.0	REF_STRG_1_26104_XLOC_084457	REF_STRG_1_26105_XLOC_084458	0.25	0.25
REF_STRG_1_26104_XLOC_084457__REF_STRG_1_26106_XLOC_084459	0.68354	0.92593	474.0	324.0	0.08749	GF_000797	0.031	0.242	8.0	0.1281	324.0	REF_STRG_1_26104_XLOC_084457	REF_STRG_1_26106_XLOC_084459	0.25	0.25
REF_STRG_1_26105_XLOC_084458__REF_STRG_1_93404_XLOC_094757	0.8038	0.91864	474.0	324.0	0.06851	GF_000797	0.0211	0.3471	8.0	0.0607	381.0	REF_STRG_1_93404_XLOC_094757	REF_STRG_1_26105_XLOC_084458	0.25	0.25
REF_STRG_1_26106_XLOC_084459__REF_STRG_1_93404_XLOC_094757	0.68354	0.91667	474.0	324.0	0.08749	GF_000797	0.0309	0.2933	8.0	0.1053	324.0	REF_STRG_1_93404_XLOC_094757	REF_STRG_1_26106_XLOC_084459	0.25	0.25
REF_STRG_1_26103_XLOC_084456__REF_STRG_1_26104_XLOC_084457	0.8038	0.89501	474.0	324.0	0.07746	GF_000797	0.0312	0.4141	9.0	0.0754	381.0	REF_STRG_1_26103_XLOC_084456	REF_STRG_1_26104_XLOC_084457	0.25	0.25
REF_STRG_1_26103_XLOC_084456__REF_STRG_1_93404_XLOC_094757	0.8038	0.88714	474.0	324.0	0.07746	GF_000797	0.0312	0.4768	9.0	0.0654	381.0	REF_STRG_1_26103_XLOC_084456	REF_STRG_1_93404_XLOC_094757	0.25	0.25
REF_STRG_1_26103_XLOC_084456__REF_STRG_1_26105_XLOC_084458	0.8038	0.88976	474.0	324.0	0.09606	GF_000797	0.0278	0.4103	9.0	0.0677	381.0	REF_STRG_1_26103_XLOC_084456	REF_STRG_1_26105_XLOC_084458	0.25	0.25
REF_STRG_1_26103_XLOC_084456__REF_STRG_1_26106_XLOC_084459	0.68354	0.8858	474.0	324.0	0.11505	GF_000797	0.0377	0.4691	9.0	0.0804	324.0	REF_STRG_1_26103_XLOC_084456	REF_STRG_1_26106_XLOC_084459	0.25	0.25
REF_STRG_1_26103_XLOC_084456__REF_STRG_1_43881_XLOC_017916	0.8038	0.67454	474.0	324.0	0.53677	GF_000797	0.2438	1.5201	10.0	0.1604	381.0	REF_STRG_1_43881_XLOC_017916	REF_STRG_1_26103_XLOC_084456	0.2	0.2
REF_STRG_1_26104_XLOC_084457__REF_STRG_1_43881_XLOC_017916	0.8038	0.66929	474.0	324.0	0.56465	GF_000797	0.24	1.8996	10.0	0.1263	381.0	REF_STRG_1_43881_XLOC_017916	REF_STRG_1_26104_XLOC_084457	0.2	0.2
REF_STRG_1_43881_XLOC_017916__REF_STRG_1_93404_XLOC_094757	0.8038	0.67192	474.0	324.0	0.56465	GF_000797	0.2391	1.7651	10.0	0.1355	381.0	REF_STRG_1_43881_XLOC_017916	REF_STRG_1_93404_XLOC_094757	0.2	0.2
REF_STRG_1_26105_XLOC_084458__REF_STRG_1_43881_XLOC_017916	0.81013	0.66927	474.0	324.0	0.58325	GF_000797	0.2457	2.055	10.0	0.1195	384.0	REF_STRG_1_43881_XLOC_017916	REF_STRG_1_26105_XLOC_084458	0.2	0.2
REF_STRG_1_26106_XLOC_084459__REF_STRG_1_43881_XLOC_017916	0.68987	0.69113	474.0	324.0	0.60224	GF_000797	0.2435	1.7193	10.0	0.1416	327.0	REF_STRG_1_43881_XLOC_017916	REF_STRG_1_26106_XLOC_084459	0.2	0.2
COM_SPAL_1_024438_XLOC_082386__REF_STRG_1_41411_XLOC_013601	0.90382	0.85584	2433.0	21.0	0.20965	GF_000884	0.2338	0.0024	5.0	99.0	2199.0	COM_SPAL_1_024438_XLOC_082386	REF_STRG_1_41411_XLOC_013601	1.0	0.0
COM_SPAL_1_024438_XLOC_082386__REF_STRG_1_66581_XLOC_051249	0.39457	0.48229	2433.0	21.0	1.45273	GF_000884	1.2213	12.4792	6.0	0.0979	960.0	REF_STRG_1_66581_XLOC_051249	COM_SPAL_1_024438_XLOC_082386	0.5	0.0
REF_STRG_1_41411_XLOC_013601__REF_STRG_1_66581_XLOC_051249	0.39457	0.48021	2433.0	21.0	1.46375	GF_000884	1.2394	11.1491	6.0	0.1112	960.0	REF_STRG_1_66581_XLOC_051249	REF_STRG_1_41411_XLOC_013601	0.5	0.0
COM_SPAL_1_022224_XLOC_075262__REF_STRG_1_66581_XLOC_051249	0.39334	0.45664	2433.0	21.0	1.69328	GF_000884	0.6862	43.2501	7.0	0.0159	957.0	COM_SPAL_1_022224_XLOC_075262	REF_STRG_1_66581_XLOC_051249	0.33333	0.0
COM_SPAL_1_022224_XLOC_075262__COM_SPAL_1_024438_XLOC_082386	0.88163	0.52214	2433.0	21.0	1.21834	GF_000884	0.3964	56.3155	7.0	0.007	2145.0	COM_SPAL_1_022224_XLOC_075262	COM_SPAL_1_024438_XLOC_082386	0.33333	0.0
COM_SPAL_1_022224_XLOC_075262__REF_STRG_1_41411_XLOC_013601	0.88163	0.51562	2433.0	21.0	1.22936	GF_000884	0.2567	14.3954	7.0	0.0178	2145.0	COM_SPAL_1_022224_XLOC_075262	REF_STRG_1_41411_XLOC_013601	0.33333	0.0
COM_SPAL_1_022224_XLOC_075262__REF_STRG_1_4696_XLOC_084627	0.33909	0.41091	2433.0	21.0	1.98982	GF_000884	0.7233	36.323	8.0	0.0199	825.0	REF_STRG_1_4696_XLOC_084627	COM_SPAL_1_022224_XLOC_075262	0.25	0.0
REF_STRG_1_4696_XLOC_084627__REF_STRG_1_66581_XLOC_051249	0.00863	0.38095	2433.0	21.0	2.3549	GF_000884	1.2874	11.5961	8.0	0.111	21.0	REF_STRG_1_4696_XLOC_084627	REF_STRG_1_66581_XLOC_051249	0.25	0.0
COM_SPAL_1_024438_XLOC_082386__REF_STRG_1_4696_XLOC_084627	0.33169	0.39901	2433.0	21.0	1.87996	GF_000884	0.6008	7.8324	8.0	0.0767	807.0	REF_STRG_1_4696_XLOC_084627	COM_SPAL_1_024438_XLOC_082386	0.25	0.0
REF_STRG_1_41411_XLOC_013601__REF_STRG_1_4696_XLOC_084627	0.33169	0.40644	2433.0	21.0	1.89098	GF_000884	0.612	9.033	8.0	0.0678	807.0	REF_STRG_1_4696_XLOC_084627	REF_STRG_1_41411_XLOC_013601	0.25	0.0
REF_STRG_1_50065_XLOC_027691__REF_TRIN_16_02808_XLOC_031251	0.57895	0.98701	798.0	462.0	0.02562	GF_002699	0.0106	0.0255	2.0	0.4181	462.0	REF_STRG_1_50065_XLOC_027691	REF_TRIN_16_02808_XLOC_031251	1.0	1.0
COM_SPAL_1_029072_XLOC_097658__REF_STRG_1_84038_XLOC_078345	0.22139	0.67514	1599.0	3.0	0.45132	GF_001099	0.0	0.0	4.0		354.0	REF_STRG_1_84038_XLOC_078345	COM_SPAL_1_029072_XLOC_097658	1.0	0.0
COM_SPAL_1_029961_XLOC_100388__REF_STRG_1_84038_XLOC_078345	0.00188	1.0	1599.0	3.0	0.96924	GF_001099	0.0	0.0	5.0		3.0	COM_SPAL_1_029961_XLOC_100388	REF_STRG_1_84038_XLOC_078345	0.5	0.0
COM_SPAL_1_029072_XLOC_097658__COM_SPAL_1_029961_XLOC_100388	0.54409	0.45632	1599.0	3.0	1.42056	GF_001099	0.0	0.0	5.0		870.0	COM_SPAL_1_029961_XLOC_100388	COM_SPAL_1_029072_XLOC_097658	0.5	0.0
COM_SPAL_1_029961_XLOC_100388__REF_TRIN_15_00647_XLOC_053227	0.55159	0.47052	1599.0	3.0	1.51754	GF_001099	0.0	0.0	6.0		882.0	REF_TRIN_15_00647_XLOC_053227	COM_SPAL_1_029961_XLOC_100388	0.33333	0.0
REF_STRG_1_84038_XLOC_078345__REF_TRIN_15_00647_XLOC_053227	0.00188	1.0	1599.0	3.0	1.0074	GF_001099	0.0	0.0	6.0		3.0	REF_TRIN_15_00647_XLOC_053227	REF_STRG_1_84038_XLOC_078345	0.33333	0.0
COM_SPAL_1_029072_XLOC_097658__REF_TRIN_15_00647_XLOC_053227	0.5272	0.46619	1599.0	3.0	1.45872	GF_001099	0.0	0.0	6.0		843.0	REF_TRIN_15_00647_XLOC_053227	COM_SPAL_1_029072_XLOC_097658	0.33333	0.0
COM_SPAL_1_022679_XLOC_076781__REF_STRG_1_29375_XLOC_092651	0.117	0.46311	12513.0	294.0	1.22433	GF_000448	0.4567	73.6755	9.0	0.0062	1464.0	REF_STRG_1_29375_XLOC_092651	COM_SPAL_1_022679_XLOC_076781	1.0	0.0
COM_SPAL_1_025857_XLOC_087071__REF_STRG_1_29375_XLOC_092651	0.14936	0.45104	12513.0	294.0	1.45769	GF_000448	0.5119	3.5634	10.0	0.1437	1869.0	REF_STRG_1_29375_XLOC_092651	COM_SPAL_1_025857_XLOC_087071	0.5	1.0
COM_SPAL_1_022679_XLOC_076781__COM_SPAL_1_025857_XLOC_087071	0.08008	0.501	12513.0	294.0	1.17834	GF_000448	0.5024	68.2205	10.0	0.0074	1002.0	COM_SPAL_1_022679_XLOC_076781	COM_SPAL_1_025857_XLOC_087071	0.5	0.0
COM_SPAL_1_027563_XLOC_092655__REF_TRIN_16_04308_XLOC_016634	0.04076	0.47451	12513.0	294.0	1.27875	GF_000448	0.8565	1.8316	11.0	0.4676	510.0	COM_SPAL_1_027563_XLOC_092655	REF_TRIN_16_04308_XLOC_016634	1.0	1.0
COM_SPAL_1_027563_XLOC_092655__REF_TRIN_3_00741_XLOC_066410	0.05586	0.44778	12513.0	294.0	1.54843	GF_000448	0.8938	13.8639	12.0	0.0645	699.0	REF_TRIN_3_00741_XLOC_066410	COM_SPAL_1_027563_XLOC_092655	0.5	0.0
REF_TRIN_16_04308_XLOC_016634__REF_TRIN_3_00741_XLOC_066410	0.03932	0.44919	12513.0	294.0	1.40289	GF_000448	0.601	10.4596	12.0	0.0575	492.0	REF_TRIN_3_00741_XLOC_066410	REF_TRIN_16_04308_XLOC_016634	0.5	0.0
REF_STRG_1_42473_XLOC_015428__REF_STRG_1_47853_XLOC_024292	0.04507	0.46099	12513.0	294.0	1.60532	GF_000448	0.6392	34.2084	13.0	0.0187	564.0	REF_STRG_1_42473_XLOC_015428	REF_STRG_1_47853_XLOC_024292	1.0	0.0
REF_STRG_1_42473_XLOC_015428__REF_TRIN_3_00741_XLOC_066410	0.07121	0.41863	12513.0	294.0	1.68987	GF_000448	0.7811	65.6271	14.0	0.0119	891.0	REF_TRIN_3_00741_XLOC_066410	REF_STRG_1_42473_XLOC_015428	0.16667	0.0
REF_STRG_1_47853_XLOC_024292__REF_TRIN_3_00741_XLOC_066410	0.04148	0.43353	12513.0	294.0	1.72151	GF_000448	0.7328	64.4048	14.0	0.0114	519.0	REF_TRIN_3_00741_XLOC_066410	REF_STRG_1_47853_XLOC_024292	0.16667	0.0
COM_SPAL_1_027563_XLOC_092655__REF_STRG_1_42473_XLOC_015428	0.05754	0.45	12513.0	294.0	1.74759	GF_000448	0.8017	2.3154	14.0	0.3463	720.0	COM_SPAL_1_027563_XLOC_092655	REF_STRG_1_42473_XLOC_015428	0.16667	0.5
COM_SPAL_1_027563_XLOC_092655__REF_STRG_1_47853_XLOC_024292	0.03333	0.45324	12513.0	294.0	1.77923	GF_000448	0.682	64.3065	14.0	0.0106	417.0	COM_SPAL_1_027563_XLOC_092655	REF_STRG_1_47853_XLOC_024292	0.16667	0.0
REF_STRG_1_42473_XLOC_015428__REF_TRIN_16_04308_XLOC_016634	0.04028	0.47222	12513.0	294.0	1.60206	GF_000448	0.7521	60.7948	14.0	0.0124	504.0	REF_TRIN_16_04308_XLOC_016634	REF_STRG_1_42473_XLOC_015428	0.16667	0.0
REF_STRG_1_47853_XLOC_024292__REF_TRIN_16_04308_XLOC_016634	0.02374	0.47811	12513.0	294.0	1.6337	GF_000448	0.8185	3.3043	14.0	0.2477	297.0	REF_TRIN_16_04308_XLOC_016634	REF_STRG_1_47853_XLOC_024292	0.16667	0.5
COM_SPAL_1_016383_XLOC_056648__REF_TRIN_3_00741_XLOC_066410	0.07169	0.41026	12513.0	294.0	1.93458	GF_000448	1.1719	21.0659	15.0	0.0556	897.0	COM_SPAL_1_016383_XLOC_056648	REF_TRIN_3_00741_XLOC_066410	0.2	0.0
COM_SPAL_1_016383_XLOC_056648__COM_SPAL_1_027563_XLOC_092655	0.06449	0.40397	12513.0	294.0	1.9923	GF_000448	1.0393	3.9129	15.0	0.2656	807.0	COM_SPAL_1_016383_XLOC_056648	COM_SPAL_1_027563_XLOC_092655	0.2	1.0
COM_SPAL_1_016383_XLOC_056648__REF_TRIN_16_04308_XLOC_016634	0.04268	0.41948	12513.0	294.0	1.84677	GF_000448	1.1234	52.479	15.0	0.0214	534.0	COM_SPAL_1_016383_XLOC_056648	REF_TRIN_16_04308_XLOC_016634	0.2	0.0
COM_SPAL_1_016383_XLOC_056648__REF_STRG_1_42473_XLOC_015428	0.08247	0.39244	12513.0	294.0	1.92514	GF_000448	1.828	52.3366	15.0	0.0349	1032.0	COM_SPAL_1_016383_XLOC_056648	REF_STRG_1_42473_XLOC_015428	0.2	0.0
COM_SPAL_1_016383_XLOC_056648__REF_STRG_1_47853_XLOC_024292	0.12707	0.41258	12513.0	294.0	1.95678	GF_000448	1.1596	33.46	15.0	0.0347	1590.0	COM_SPAL_1_016383_XLOC_056648	REF_STRG_1_47853_XLOC_024292	0.2	0.0
COM_SPAL_1_016383_XLOC_056648__REF_STRG_1_29375_XLOC_092651	0.12611	0.38973	12513.0	294.0	2.05023	GF_000448	0.8353	61.7703	16.0	0.0135	1578.0	REF_STRG_1_29375_XLOC_092651	COM_SPAL_1_016383_XLOC_056648	0.05556	0.0
REF_STRG_1_29375_XLOC_092651__REF_TRIN_3_00741_XLOC_066410	0.07216	0.42857	12513.0	294.0	2.06991	GF_000448	0.6626	72.2736	16.0	0.0092	903.0	REF_STRG_1_29375_XLOC_092651	REF_TRIN_3_00741_XLOC_066410	0.05556	0.0
COM_SPAL_1_027563_XLOC_092655__REF_STRG_1_29375_XLOC_092651	0.06305	0.44106	12513.0	294.0	2.12763	GF_000448	0.9657	3.1898	16.0	0.3028	789.0	REF_STRG_1_29375_XLOC_092651	COM_SPAL_1_027563_XLOC_092655	0.05556	1.0
REF_STRG_1_29375_XLOC_092651__REF_TRIN_16_04308_XLOC_016634	0.04052	0.41617	12513.0	294.0	1.9821	GF_000448	0.7834	60.2664	16.0	0.013	507.0	REF_STRG_1_29375_XLOC_092651	REF_TRIN_16_04308_XLOC_016634	0.05556	0.0
REF_STRG_1_29375_XLOC_092651__REF_STRG_1_42473_XLOC_015428	0.08391	0.38857	12513.0	294.0	2.06047	GF_000448	0.696	61.9359	16.0	0.0112	1050.0	REF_STRG_1_29375_XLOC_092651	REF_STRG_1_42473_XLOC_015428	0.05556	0.0
REF_STRG_1_29375_XLOC_092651__REF_STRG_1_47853_XLOC_024292	0.08751	0.40639	12513.0	294.0	2.09211	GF_000448	0.7762	10.156	16.0	0.0764	1095.0	REF_STRG_1_29375_XLOC_092651	REF_STRG_1_47853_XLOC_024292	0.05556	0.0
COM_SPAL_1_016383_XLOC_056648__COM_SPAL_1_022679_XLOC_076781	0.14721	0.41477	12513.0	294.0	1.77089	GF_000448	0.8729	61.7874	16.0	0.0141	1842.0	COM_SPAL_1_022679_XLOC_076781	COM_SPAL_1_016383_XLOC_056648	0.05556	0.0
COM_SPAL_1_022679_XLOC_076781__REF_TRIN_3_00741_XLOC_066410	0.07672	0.4375	12513.0	294.0	1.79057	GF_000448	0.6662	71.7529	16.0	0.0093	960.0	COM_SPAL_1_022679_XLOC_076781	REF_TRIN_3_00741_XLOC_066410	0.05556	0.0
COM_SPAL_1_022679_XLOC_076781__COM_SPAL_1_027563_XLOC_092655	0.06353	0.40377	12513.0	294.0	1.84829	GF_000448	0.969	14.4464	16.0	0.0671	795.0	COM_SPAL_1_022679_XLOC_076781	COM_SPAL_1_027563_XLOC_092655	0.05556	0.0
COM_SPAL_1_022679_XLOC_076781__REF_TRIN_16_04308_XLOC_016634	0.041	0.42885	12513.0	294.0	1.70275	GF_000448	0.7914	21.0498	16.0	0.0376	513.0	COM_SPAL_1_022679_XLOC_076781	REF_TRIN_16_04308_XLOC_016634	0.05556	0.0
COM_SPAL_1_022679_XLOC_076781__REF_STRG_1_42473_XLOC_015428	0.08439	0.40436	12513.0	294.0	1.78113	GF_000448	0.8627	65.9966	16.0	0.0131	1056.0	COM_SPAL_1_022679_XLOC_076781	REF_STRG_1_42473_XLOC_015428	0.05556	0.0
COM_SPAL_1_022679_XLOC_076781__REF_STRG_1_47853_XLOC_024292	0.04747	0.40572	12513.0	294.0	1.81277	GF_000448	0.6573	66.5865	16.0	0.0099	594.0	COM_SPAL_1_022679_XLOC_076781	REF_STRG_1_47853_XLOC_024292	0.05556	0.0
COM_SPAL_1_016383_XLOC_056648__COM_SPAL_1_025857_XLOC_087071	0.19012	0.43085	12513.0	294.0	1.64558	GF_000448	0.7605	59.8149	16.0	0.0127	2379.0	COM_SPAL_1_025857_XLOC_087071	COM_SPAL_1_016383_XLOC_056648	0.05556	0.0
COM_SPAL_1_025857_XLOC_087071__REF_TRIN_3_00741_XLOC_066410	0.0724	0.43267	12513.0	294.0	1.66526	GF_000448	0.7336	23.7648	16.0	0.0309	906.0	COM_SPAL_1_025857_XLOC_087071	REF_TRIN_3_00741_XLOC_066410	0.05556	0.0
COM_SPAL_1_025857_XLOC_087071__COM_SPAL_1_027563_XLOC_092655	0.06114	0.45229	12513.0	294.0	1.72299	GF_000448	0.7977	7.1432	16.0	0.1117	765.0	COM_SPAL_1_025857_XLOC_087071	COM_SPAL_1_027563_XLOC_092655	0.05556	0.0
COM_SPAL_1_025857_XLOC_087071__REF_TRIN_16_04308_XLOC_016634	0.03932	0.45122	12513.0	294.0	1.57745	GF_000448	0.6792	5.3159	16.0	0.1278	492.0	COM_SPAL_1_025857_XLOC_087071	REF_TRIN_16_04308_XLOC_016634	0.05556	0.0
COM_SPAL_1_025857_XLOC_087071__REF_STRG_1_42473_XLOC_015428	0.07624	0.42662	12513.0	294.0	1.65582	GF_000448	0.9355	38.2827	16.0	0.0244	954.0	COM_SPAL_1_025857_XLOC_087071	REF_STRG_1_42473_XLOC_015428	0.05556	0.0
COM_SPAL_1_025857_XLOC_087071__REF_STRG_1_47853_XLOC_024292	0.22992	0.41606	12513.0	294.0	1.68747	GF_000448	0.6187	61.1595	16.0	0.0101	2877.0	COM_SPAL_1_025857_XLOC_087071	REF_STRG_1_47853_XLOC_024292	0.05556	0.0
REF_STRG_1_13870_XLOC_042746__REF_STRG_1_47182_XLOC_023262	0.816	0.73203	750.0	612.0	0.47758	GF_002358	0.2285	1.0789	2.0	0.2118	612.0	REF_STRG_1_13870_XLOC_042746	REF_STRG_1_47182_XLOC_023262	1.0	1.0
REF_STRG_1_75138_XLOC_064005__REF_STRG_1_84713_XLOC_079398	0.83673	0.93496	588.0	492.0	0.1032	GF_001781	0.0527	0.1332	3.0	0.3959	492.0	REF_STRG_1_75138_XLOC_064005	REF_STRG_1_84713_XLOC_079398	1.0	1.0
REF_STRG_1_74918_XLOC_063709__REF_STRG_1_75138_XLOC_064005	0.91327	0.92924	588.0	492.0	0.10615	GF_001781	0.0495	0.1472	4.0	0.3362	537.0	REF_STRG_1_74918_XLOC_063709	REF_STRG_1_75138_XLOC_064005	0.5	0.5
REF_STRG_1_74918_XLOC_063709__REF_STRG_1_84713_XLOC_079398	0.83673	0.89024	588.0	492.0	0.20834	GF_001781	0.095	0.2211	4.0	0.4298	492.0	REF_STRG_1_74918_XLOC_063709	REF_STRG_1_84713_XLOC_079398	0.5	0.5
REF_STRG_1_88834_XLOC_086466__REF_STRG_1_88835_XLOC_086467	0.38942	0.80453	1248.0	474.0	0.39662	GF_001769	0.1915	0.3188	3.0	0.6008	486.0	REF_STRG_1_88835_XLOC_086467	REF_STRG_1_88834_XLOC_086466	1.0	1.0
REF_STRG_1_59851_XLOC_041660__REF_STRG_1_88835_XLOC_086467	0.37981	0.62236	1248.0	474.0	1.04864	GF_001769	0.4731	0.903	4.0	0.5239	474.0	REF_STRG_1_59851_XLOC_041660	REF_STRG_1_88835_XLOC_086467	0.5	0.5
REF_STRG_1_59851_XLOC_041660__REF_STRG_1_88834_XLOC_086466	0.55529	0.54401	1248.0	474.0	1.113	GF_001769	0.4524	1.2238	4.0	0.3697	693.0	REF_STRG_1_59851_XLOC_041660	REF_STRG_1_88834_XLOC_086466	0.5	0.5
REF_STRG_1_68507_XLOC_054016__REF_TRIN_14_01711_XLOC_040196	0.39881	0.54478	1008.0	402.0	0.85877	GF_002821	0.4202	9.3192	2.0	0.0451	402.0	REF_STRG_1_68507_XLOC_054016	REF_TRIN_14_01711_XLOC_040196	1.0	0.0
REF_STRG_1_25108_XLOC_081737__REF_STRG_1_37722_XLOC_109936	0.45844	0.89194	1191.0	246.0	0.14591	GF_000967	0.1045	0.2849	5.0	0.3669	546.0	REF_STRG_1_25108_XLOC_081737	REF_STRG_1_37722_XLOC_109936	1.0	1.0
REF_STRG_1_25108_XLOC_081737__REF_STRG_1_95721_XLOC_099236	0.2267	0.6037	1191.0	246.0	0.78222	GF_000967	0.5109	0.851	6.0	0.6004	270.0	REF_STRG_1_95721_XLOC_099236	REF_STRG_1_25108_XLOC_081737	0.5	0.5
REF_STRG_1_37722_XLOC_109936__REF_STRG_1_95721_XLOC_099236	0.24937	0.65993	1191.0	246.0	0.69092	GF_000967	0.418	0.8714	6.0	0.4797	297.0	REF_STRG_1_95721_XLOC_099236	REF_STRG_1_37722_XLOC_109936	0.5	0.5
REF_STRG_1_66377_XLOC_050986__REF_STRG_1_95721_XLOC_099236	0.23678	0.55319	1191.0	246.0	1.14766	GF_000967	0.6385	1.6269	7.0	0.3925	282.0	REF_STRG_1_66377_XLOC_050986	REF_STRG_1_95721_XLOC_099236	0.33333	0.33333
REF_STRG_1_25108_XLOC_081737__REF_STRG_1_66377_XLOC_050986	0.43073	0.67446	1191.0	246.0	0.66862	GF_000967	0.348	0.4553	7.0	0.7644	513.0	REF_STRG_1_66377_XLOC_050986	REF_STRG_1_25108_XLOC_081737	0.33333	0.33333
REF_STRG_1_37722_XLOC_109936__REF_STRG_1_66377_XLOC_050986	0.64736	0.67445	1191.0	246.0	0.57732	GF_000967	0.2795	0.6525	7.0	0.4283	771.0	REF_STRG_1_66377_XLOC_050986	REF_STRG_1_37722_XLOC_109936	0.33333	0.33333
REF_STRG_1_64440_XLOC_048209__REF_STRG_1_66377_XLOC_050986	0.59194	0.41277	1191.0	246.0	1.63403	GF_000967	0.825	3.8352	8.0	0.2151	705.0	REF_STRG_1_64440_XLOC_048209	REF_STRG_1_66377_XLOC_050986	0.25	0.25
REF_STRG_1_64440_XLOC_048209__REF_STRG_1_95721_XLOC_099236	0.22418	0.43446	1191.0	246.0	2.46867	GF_000967	0.992	2.3593	8.0	0.4205	267.0	REF_STRG_1_64440_XLOC_048209	REF_STRG_1_95721_XLOC_099236	0.25	0.25
REF_STRG_1_25108_XLOC_081737__REF_STRG_1_64440_XLOC_048209	0.34257	0.44608	1191.0	246.0	1.98963	GF_000967	0.9746	3.5327	8.0	0.2759	408.0	REF_STRG_1_64440_XLOC_048209	REF_STRG_1_25108_XLOC_081737	0.25	0.25
REF_STRG_1_37722_XLOC_109936__REF_STRG_1_64440_XLOC_048209	0.60202	0.39749	1191.0	246.0	1.89833	GF_000967	0.9514	1.8664	8.0	0.5098	717.0	REF_STRG_1_64440_XLOC_048209	REF_STRG_1_37722_XLOC_109936	0.25	0.25
COM_SPAL_1_027694_XLOC_093085__REF_STRG_1_72368_XLOC_059865	0.72588	0.46928	1368.0	993.0	1.52366	GF_002101	0.707	83.6834	2.0	0.0084	993.0	COM_SPAL_1_027694_XLOC_093085	REF_STRG_1_72368_XLOC_059865	1.0	0.0
COM_SPAL_1_019945_XLOC_068007__REF_STRG_1_77704_XLOC_068009	0.8851	0.99382	2376.0	537.0	0.00674	GF_001078	0.0	0.0	4.0	0.001	2103.0	COM_SPAL_1_019945_XLOC_068007	REF_STRG_1_77704_XLOC_068009	1.0	0.0
COM_SPAL_1_019945_XLOC_068007__REF_STRG_1_49383_XLOC_026668	0.25505	0.71452	2376.0	537.0	0.18243	GF_001078	0.1037	12.3714	5.0	0.0084	606.0	REF_STRG_1_49383_XLOC_026668	COM_SPAL_1_019945_XLOC_068007	0.5	0.0
REF_STRG_1_49383_XLOC_026668__REF_STRG_1_77704_XLOC_068009	0.25505	0.71452	2376.0	537.0	0.17569	GF_001078	0.1037	12.372	5.0	0.0084	606.0	REF_STRG_1_49383_XLOC_026668	REF_STRG_1_77704_XLOC_068009	0.5	0.0
REF_STRG_1_49383_XLOC_026668__REF_TRIN_7_00056_XLOC_048299	0.22601	0.44507	2376.0	537.0	1.26747	GF_001078	0.8462	64.5383	6.0	0.0131	537.0	REF_TRIN_7_00056_XLOC_048299	REF_STRG_1_49383_XLOC_026668	0.33333	0.0
COM_SPAL_1_019945_XLOC_068007__REF_TRIN_7_00056_XLOC_048299	0.71338	0.46608	2376.0	537.0	1.35945	GF_001078	0.812	74.889	6.0	0.0108	1695.0	REF_TRIN_7_00056_XLOC_048299	COM_SPAL_1_019945_XLOC_068007	0.33333	0.0
REF_STRG_1_77704_XLOC_068009__REF_TRIN_7_00056_XLOC_048299	0.71338	0.46903	2376.0	537.0	1.35272	GF_001078	0.8119	74.8894	6.0	0.0108	1695.0	REF_TRIN_7_00056_XLOC_048299	REF_STRG_1_77704_XLOC_068009	0.33333	0.0
REF_STRG_1_24277_XLOC_079516__REF_STRG_1_64641_XLOC_048515	0.55926	0.52208	3240.0	1200.0	0.79423	GF_001177	0.3972	4.0225	4.0	0.0988	1812.0	REF_STRG_1_24277_XLOC_079516	REF_STRG_1_64641_XLOC_048515	1.0	1.0
REF_STRG_1_24277_XLOC_079516__REF_STRG_1_44695_XLOC_019239	0.40741	0.44621	3240.0	1200.0	1.40423	GF_001177	0.7375	12.1039	5.0	0.0609	1320.0	REF_STRG_1_44695_XLOC_019239	REF_STRG_1_24277_XLOC_079516	0.5	0.0
REF_STRG_1_44695_XLOC_019239__REF_STRG_1_64641_XLOC_048515	0.40926	0.43967	3240.0	1200.0	1.54509	GF_001177	0.7429	27.0109	5.0	0.0275	1326.0	REF_STRG_1_44695_XLOC_019239	REF_STRG_1_64641_XLOC_048515	0.5	0.0
REF_STRG_1_13018_XLOC_038880__REF_STRG_1_44695_XLOC_019239	0.43241	0.42113	3240.0	1200.0	1.77803	GF_001177	0.8343	9.9655	6.0	0.0837	1401.0	REF_STRG_1_13018_XLOC_038880	REF_STRG_1_44695_XLOC_019239	0.33333	0.0
REF_STRG_1_13018_XLOC_038880__REF_STRG_1_24277_XLOC_079516	0.60278	0.45469	3240.0	1200.0	1.44948	GF_001177	0.6218	6.349	6.0	0.0979	1953.0	REF_STRG_1_13018_XLOC_038880	REF_STRG_1_24277_XLOC_079516	0.33333	0.0
REF_STRG_1_13018_XLOC_038880__REF_STRG_1_64641_XLOC_048515	0.60833	0.42516	3240.0	1200.0	1.59034	GF_001177	0.6994	7.2764	6.0	0.0961	1971.0	REF_STRG_1_13018_XLOC_038880	REF_STRG_1_64641_XLOC_048515	0.33333	0.0
REF_STRG_1_42803_XLOC_015978__REF_STRG_1_76076_XLOC_065425	0.11425	0.51155	2652.0	63.0	1.08545	GF_000663	0.3061	21.9656	7.0	0.0139	303.0	REF_STRG_1_42803_XLOC_015978	REF_STRG_1_76076_XLOC_065425	1.0	0.0
REF_STRG_1_42803_XLOC_015978__REF_STRG_1_50654_XLOC_028553	0.43439	0.50955	2652.0	63.0	1.28583	GF_000663	1.0128	57.3369	8.0	0.0177	1152.0	REF_STRG_1_50654_XLOC_028553	REF_STRG_1_42803_XLOC_015978	0.5	0.0
REF_STRG_1_50654_XLOC_028553__REF_STRG_1_76076_XLOC_065425	0.02715	0.36111	2652.0	63.0	1.65464	GF_000663	1.7894	3.4214	8.0	0.523	72.0	REF_STRG_1_50654_XLOC_028553	REF_STRG_1_76076_XLOC_065425	0.5	1.0
REF_STRG_1_22609_XLOC_074387__REF_STRG_1_31483_XLOC_097524	0.53281	0.46992	2652.0	63.0	1.63123	GF_000663	0.5407	3.3756	9.0	0.1602	1413.0	REF_STRG_1_22609_XLOC_074387	REF_STRG_1_31483_XLOC_097524	1.0	1.0
REF_STRG_1_22609_XLOC_074387__REF_STRG_1_97461_XLOC_102567	0.40385	0.40616	2652.0	63.0	2.25014	GF_000663	0.5584	1.5153	10.0	0.3685	1071.0	REF_STRG_1_97461_XLOC_102567	REF_STRG_1_22609_XLOC_074387	0.5	1.0
REF_STRG_1_31483_XLOC_097524__REF_STRG_1_97461_XLOC_102567	0.51357	0.442	2652.0	63.0	1.5879	GF_000663	0.4988	73.4617	10.0	0.0068	1362.0	REF_STRG_1_97461_XLOC_102567	REF_STRG_1_31483_XLOC_097524	0.5	0.0
REF_STRG_1_97461_XLOC_102567__REF_TRIN_1_01443_XLOC_043610	0.13122	0.60057	2652.0	63.0	0.58785	GF_000663	0.241	70.8596	11.0	0.0034	348.0	REF_TRIN_1_01443_XLOC_043610	REF_STRG_1_97461_XLOC_102567	0.33333	0.0
REF_STRG_1_22609_XLOC_074387__REF_TRIN_1_01443_XLOC_043610	0.13009	0.48116	2652.0	63.0	1.89238	GF_000663	0.6534	8.9543	11.0	0.073	345.0	REF_TRIN_1_01443_XLOC_043610	REF_STRG_1_22609_XLOC_074387	0.33333	0.0
REF_STRG_1_31483_XLOC_097524__REF_TRIN_1_01443_XLOC_043610	0.13009	0.51884	2652.0	63.0	1.23014	GF_000663	0.265	60.9316	11.0	0.0043	345.0	REF_TRIN_1_01443_XLOC_043610	REF_STRG_1_31483_XLOC_097524	0.33333	0.0
REF_STRG_1_50654_XLOC_028553__REF_TRIN_1_01443_XLOC_043610	0.1086	0.35069	2652.0	63.0	1.97673	GF_000663	2.8684	45.4699	12.0	0.0631	288.0	REF_STRG_1_50654_XLOC_028553	REF_TRIN_1_01443_XLOC_043610	0.08333	0.0
REF_STRG_1_50654_XLOC_028553__REF_STRG_1_97461_XLOC_102567	0.40045	0.37665	2652.0	63.0	2.49077	GF_000663	19.3772	0.2052	12.0	94.4258	1062.0	REF_STRG_1_50654_XLOC_028553	REF_STRG_1_97461_XLOC_102567	0.08333	0.16667
REF_STRG_1_22609_XLOC_074387__REF_STRG_1_50654_XLOC_028553	0.33597	0.31987	2652.0	63.0	3.79531	GF_000663	9.1532	30.1623	12.0	0.3035	891.0	REF_STRG_1_50654_XLOC_028553	REF_STRG_1_22609_XLOC_074387	0.08333	0.0
REF_STRG_1_31483_XLOC_097524__REF_STRG_1_50654_XLOC_028553	0.43439	0.34549	2652.0	63.0	3.13306	GF_000663	23.5462	1.4967	12.0	15.7325	1152.0	REF_STRG_1_50654_XLOC_028553	REF_STRG_1_31483_XLOC_097524	0.08333	0.16667
REF_STRG_1_42803_XLOC_015978__REF_TRIN_1_01443_XLOC_043610	0.11765	0.33654	2652.0	63.0	2.0378	GF_000663	1.1376	31.5454	12.0	0.0361	312.0	REF_STRG_1_42803_XLOC_015978	REF_TRIN_1_01443_XLOC_043610	0.08333	0.0
REF_STRG_1_42803_XLOC_015978__REF_STRG_1_97461_XLOC_102567	0.43665	0.37306	2652.0	63.0	2.55184	GF_000663	1.7402	1.6814	12.0	1.035	1158.0	REF_STRG_1_42803_XLOC_015978	REF_STRG_1_97461_XLOC_102567	0.08333	0.16667
REF_STRG_1_22609_XLOC_074387__REF_STRG_1_42803_XLOC_015978	0.38688	0.33138	2652.0	63.0	3.85638	GF_000663	1.2724	3.175	12.0	0.4008	1026.0	REF_STRG_1_42803_XLOC_015978	REF_STRG_1_22609_XLOC_074387	0.08333	0.16667
REF_STRG_1_31483_XLOC_097524__REF_STRG_1_42803_XLOC_015978	0.46041	0.33907	2652.0	63.0	3.19413	GF_000663	1.1897	14.6872	12.0	0.081	1221.0	REF_STRG_1_42803_XLOC_015978	REF_STRG_1_31483_XLOC_097524	0.08333	0.0
REF_STRG_1_76076_XLOC_065425__REF_TRIN_1_01443_XLOC_043610	0.0362	0.35417	2652.0	63.0	2.4066	GF_000663	1.174	9.9768	12.0	0.1177	96.0	REF_STRG_1_76076_XLOC_065425	REF_TRIN_1_01443_XLOC_043610	0.08333	0.0
REF_STRG_1_76076_XLOC_065425__REF_STRG_1_97461_XLOC_102567	0.1086	0.36458	2652.0	63.0	2.92065	GF_000663	1.4174	5.9483	12.0	0.2383	288.0	REF_STRG_1_76076_XLOC_065425	REF_STRG_1_97461_XLOC_102567	0.08333	0.0
REF_STRG_1_22609_XLOC_074387__REF_STRG_1_76076_XLOC_065425	0.10407	0.37681	2652.0	63.0	4.22518	GF_000663	1.7998	3.5715	12.0	0.5039	276.0	REF_STRG_1_76076_XLOC_065425	REF_STRG_1_22609_XLOC_074387	0.08333	0.16667
REF_STRG_1_31483_XLOC_097524__REF_STRG_1_76076_XLOC_065425	0.1086	0.34722	2652.0	63.0	3.56294	GF_000663	1.2634	2.1817	12.0	0.5791	288.0	REF_STRG_1_76076_XLOC_065425	REF_STRG_1_31483_XLOC_097524	0.08333	0.16667
REF_STRG_1_33879_XLOC_102607__REF_STRG_1_58423_XLOC_039772	0.66395	0.47011	1839.0	1221.0	1.35657	GF_002571	0.6652	30.7266	2.0	0.0216	1221.0	REF_STRG_1_33879_XLOC_102607	REF_STRG_1_58423_XLOC_039772	1.0	0.0
COM_SPAL_1_005016_XLOC_021551__COM_SPAL_1_006354_XLOC_025859	0.46436	0.41959	2946.0	183.0	1.88536	GF_000839	1.0123	21.99	5.0	0.046	1368.0	COM_SPAL_1_005016_XLOC_021551	COM_SPAL_1_006354_XLOC_025859	1.0	0.0
COM_SPAL_1_005039_XLOC_021626__REF_STRG_1_106223_XLOC_001203	0.31466	0.44876	2946.0	183.0	1.64644	GF_000839	0.7054	67.9137	6.0	0.0104	927.0	COM_SPAL_1_005039_XLOC_021626	REF_STRG_1_106223_XLOC_001203	1.0	0.0
COM_SPAL_1_005039_XLOC_021626__REF_TRIN_4_00757_XLOC_059537	0.71792	0.44965	2946.0	183.0	1.68733	GF_000839	0.6241	62.5491	7.0	0.01	2115.0	REF_TRIN_4_00757_XLOC_059537	COM_SPAL_1_005039_XLOC_021626	0.5	0.0
REF_STRG_1_106223_XLOC_001203__REF_TRIN_4_00757_XLOC_059537	0.3167	0.49518	2946.0	183.0	1.38235	GF_000839	0.445	20.563	7.0	0.0216	933.0	REF_TRIN_4_00757_XLOC_059537	REF_STRG_1_106223_XLOC_001203	0.5	0.0
COM_SPAL_1_005016_XLOC_021551__REF_TRIN_4_00757_XLOC_059537	0.73625	0.46888	2946.0	183.0	1.26222	GF_000839	0.2922	5.144	8.0	0.0568	2169.0	COM_SPAL_1_005016_XLOC_021551	REF_TRIN_4_00757_XLOC_059537	0.16667	0.0
COM_SPAL_1_005016_XLOC_021551__COM_SPAL_1_005039_XLOC_021626	0.71181	0.42203	2946.0	183.0	1.94052	GF_000839	0.7876	7.0184	8.0	0.1122	2097.0	COM_SPAL_1_005016_XLOC_021551	COM_SPAL_1_005039_XLOC_021626	0.16667	0.0
COM_SPAL_1_005016_XLOC_021551__REF_STRG_1_106223_XLOC_001203	0.31568	0.46452	2946.0	183.0	1.63554	GF_000839	0.5535	11.2698	8.0	0.0491	930.0	COM_SPAL_1_005016_XLOC_021551	REF_STRG_1_106223_XLOC_001203	0.16667	0.0
COM_SPAL_1_006354_XLOC_025859__REF_TRIN_4_00757_XLOC_059537	0.48473	0.43768	2946.0	183.0	1.78066	GF_000839	1.0614	79.2896	8.0	0.0134	1428.0	COM_SPAL_1_006354_XLOC_025859	REF_TRIN_4_00757_XLOC_059537	0.16667	0.0
COM_SPAL_1_005039_XLOC_021626__COM_SPAL_1_006354_XLOC_025859	0.45519	0.42878	2946.0	183.0	2.45896	GF_000839	1.0354	75.5628	8.0	0.0137	1341.0	COM_SPAL_1_006354_XLOC_025859	COM_SPAL_1_005039_XLOC_021626	0.16667	0.0
COM_SPAL_1_006354_XLOC_025859__REF_STRG_1_106223_XLOC_001203	0.06212	0.42623	2946.0	183.0	2.15398	GF_000839	1.4822	2.7693	8.0	0.5352	183.0	COM_SPAL_1_006354_XLOC_025859	REF_STRG_1_106223_XLOC_001203	0.16667	1.0
COM_SPAL_1_020417_XLOC_069437__REF_STRG_1_63977_XLOC_047550	0.60718	0.51218	3177.0	117.0	1.04281	GF_001417	0.4332	60.8728	3.0	0.0071	1929.0	COM_SPAL_1_020417_XLOC_069437	REF_STRG_1_63977_XLOC_047550	1.0	0.0
COM_SPAL_1_020417_XLOC_069437__REF_TRIN_9_00750_XLOC_077907	0.03683	0.49573	3177.0	117.0	1.62259	GF_001417	0.6865	70.8852	4.0	0.0097	117.0	REF_TRIN_9_00750_XLOC_077907	COM_SPAL_1_020417_XLOC_069437	0.5	0.0
REF_STRG_1_63977_XLOC_047550__REF_TRIN_9_00750_XLOC_077907	0.2644	0.44286	3177.0	117.0	1.67626	GF_001417	0.5745	71.6628	4.0	0.008	840.0	REF_TRIN_9_00750_XLOC_077907	REF_STRG_1_63977_XLOC_047550	0.5	0.0
REF_STRG_1_54189_XLOC_033766__REF_STRG_1_55354_XLOC_035420	0.99765	0.89937	1275.0	468.0	0.0254	GF_001040	0.0007	0.7379	4.0	0.001	1272.0	REF_STRG_1_55354_XLOC_035420	REF_STRG_1_54189_XLOC_033766	1.0	1.0
REF_STRG_1_55354_XLOC_035420__REF_STRG_1_82003_XLOC_075076	0.99765	0.82154	1275.0	468.0	0.06337	GF_001040	0.0269	2.1384	5.0	0.0126	1272.0	REF_STRG_1_82003_XLOC_075076	REF_STRG_1_55354_XLOC_035420	0.5	0.5
REF_STRG_1_54189_XLOC_033766__REF_STRG_1_82003_XLOC_075076	1.0	0.82118	1275.0	468.0	0.06945	GF_001040	0.0267	2.1599	5.0	0.0124	1275.0	REF_STRG_1_82003_XLOC_075076	REF_STRG_1_54189_XLOC_033766	0.5	0.5
REF_STRG_1_82003_XLOC_075076__REF_TRIN_12_00769_XLOC_034302	0.36706	0.77564	1275.0	468.0	0.11803	GF_001040	0.0513	4.6379	6.0	0.0111	468.0	REF_TRIN_12_00769_XLOC_034302	REF_STRG_1_82003_XLOC_075076	0.33333	1.0
REF_STRG_1_55354_XLOC_035420__REF_TRIN_12_00769_XLOC_034302	0.36706	0.7735	1275.0	468.0	0.10265	GF_001040	0.0443	5.5383	6.0	0.008	468.0	REF_TRIN_12_00769_XLOC_034302	REF_STRG_1_55354_XLOC_035420	0.33333	0.0
REF_STRG_1_54189_XLOC_033766__REF_TRIN_12_00769_XLOC_034302	0.36706	0.76496	1275.0	468.0	0.10873	GF_001040	0.0441	15.4779	6.0	0.0028	468.0	REF_TRIN_12_00769_XLOC_034302	REF_STRG_1_54189_XLOC_033766	0.33333	0.0
REF_STRG_1_41756_XLOC_014264__REF_STRG_1_66718_XLOC_051426	0.64511	0.44077	4083.0	2634.0	1.74266	GF_002815	1.0249	78.8615	2.0	0.013	2634.0	REF_STRG_1_66718_XLOC_051426	REF_STRG_1_41756_XLOC_014264	1.0	0.0
COM_SPAL_1_025180_XLOC_084888__REF_STRG_1_26260_XLOC_084893	0.18742	0.99315	2337.0	438.0	0.01351	GF_002077	0.0077	0.0049	2.0	1.5672	438.0	COM_SPAL_1_025180_XLOC_084888	REF_STRG_1_26260_XLOC_084893	1.0	0.0
REF_STRG_1_100191_XLOC_011464__REF_STRG_1_16061_XLOC_051494	0.46581	0.99388	702.0	327.0	0.00889	GF_002149	0.0041	0.0132	2.0	0.3073	327.0	REF_STRG_1_100191_XLOC_011464	REF_STRG_1_16061_XLOC_051494	1.0	1.0
REF_STRG_1_45034_XLOC_019867__REF_STRG_1_59505_XLOC_041162	0.45499	0.91979	1233.0	156.0	0.10143	GF_000989	0.076	0.2978	5.0	0.2551	561.0	REF_STRG_1_45034_XLOC_019867	REF_STRG_1_59505_XLOC_041162	1.0	1.0
REF_STRG_1_91632_XLOC_009489__REF_TRIN_11_00560_XLOC_114037	0.75182	0.9644	1233.0	156.0	0.03847	GF_000989	0.0285	0.2309	6.0	0.1235	927.0	REF_TRIN_11_00560_XLOC_114037	REF_STRG_1_91632_XLOC_009489	1.0	1.0
REF_STRG_1_83793_XLOC_077965__REF_TRIN_11_00560_XLOC_114037	0.382	0.92357	1233.0	156.0	0.10316	GF_000989	0.0475	0.1195	7.0	0.3975	471.0	REF_STRG_1_83793_XLOC_077965	REF_TRIN_11_00560_XLOC_114037	0.5	0.5
REF_STRG_1_83793_XLOC_077965__REF_STRG_1_91632_XLOC_009489	0.3601	0.91441	1233.0	156.0	0.11311	GF_000989	0.0773	0.3587	7.0	0.2154	444.0	REF_STRG_1_83793_XLOC_077965	REF_STRG_1_91632_XLOC_009489	0.5	0.5
REF_STRG_1_45034_XLOC_019867__REF_STRG_1_83793_XLOC_077965	0.12652	0.82692	1233.0	156.0	0.1434	GF_000989	0.1417	0.4316	8.0	0.3283	156.0	REF_STRG_1_45034_XLOC_019867	REF_STRG_1_83793_XLOC_077965	0.16667	0.16667
REF_STRG_1_45034_XLOC_019867__REF_TRIN_11_00560_XLOC_114037	0.45499	0.8877	1233.0	156.0	0.15351	GF_000989	0.1194	0.4324	8.0	0.2761	561.0	REF_STRG_1_45034_XLOC_019867	REF_TRIN_11_00560_XLOC_114037	0.16667	0.16667
REF_STRG_1_45034_XLOC_019867__REF_STRG_1_91632_XLOC_009489	0.45499	0.87166	1233.0	156.0	0.16346	GF_000989	0.1549	0.8462	8.0	0.183	561.0	REF_STRG_1_45034_XLOC_019867	REF_STRG_1_91632_XLOC_009489	0.16667	0.16667
REF_STRG_1_59505_XLOC_041162__REF_STRG_1_83793_XLOC_077965	0.47689	0.86395	1233.0	156.0	0.12494	GF_000989	0.1112	0.5024	8.0	0.2214	588.0	REF_STRG_1_59505_XLOC_041162	REF_STRG_1_83793_XLOC_077965	0.16667	0.16667
REF_STRG_1_59505_XLOC_041162__REF_TRIN_11_00560_XLOC_114037	0.77372	0.89518	1233.0	156.0	0.13506	GF_000989	0.102	0.385	8.0	0.265	954.0	REF_STRG_1_59505_XLOC_041162	REF_TRIN_11_00560_XLOC_114037	0.16667	0.16667
REF_STRG_1_59505_XLOC_041162__REF_STRG_1_91632_XLOC_009489	0.75182	0.8932	1233.0	156.0	0.14501	GF_000989	0.1186	0.7	8.0	0.1695	927.0	REF_STRG_1_59505_XLOC_041162	REF_STRG_1_91632_XLOC_009489	0.16667	0.16667
REF_TRIN_15_02278_XLOC_049159__REF_TRIN_15_02282_XLOC_094174	0.52174	0.81389	690.0	360.0	0.25007	GF_002937	0.1215	0.9097	2.0	0.1335	360.0	REF_TRIN_15_02282_XLOC_094174	REF_TRIN_15_02278_XLOC_049159	1.0	1.0
REF_TRIN_15_02939_XLOC_096207__REF_TRIN_8_01481_XLOC_034350	0.32925	0.54965	1713.0	501.0	0.99485	GF_001446	0.3967	3.4419	3.0	0.1153	564.0	REF_TRIN_15_02939_XLOC_096207	REF_TRIN_8_01481_XLOC_034350	1.0	1.0
COM_SPAL_1_026888_XLOC_090540__REF_TRIN_15_02939_XLOC_096207	0.29247	0.53094	1713.0	501.0	1.20021	GF_001446	0.5583	3.704	4.0	0.1507	501.0	COM_SPAL_1_026888_XLOC_090540	REF_TRIN_15_02939_XLOC_096207	0.5	1.0
COM_SPAL_1_026888_XLOC_090540__REF_TRIN_8_01481_XLOC_034350	0.37653	0.47907	1713.0	501.0	1.40713	GF_001446	0.6264	70.1949	4.0	0.0089	645.0	COM_SPAL_1_026888_XLOC_090540	REF_TRIN_8_01481_XLOC_034350	0.5	0.0
COM_SPAL_1_004250_XLOC_018994__REF_STRG_1_1140_XLOC_111732	0.32143	0.62069	2436.0	9.0	0.47867	GF_000833	18.8188	9.9605	5.0	1.8893	783.0	COM_SPAL_1_004250_XLOC_018994	REF_STRG_1_1140_XLOC_111732	1.0	0.0
COM_SPAL_1_026214_XLOC_088204__REF_STRG_1_89832_XLOC_088205	0.85222	0.97206	2436.0	9.0	0.04063	GF_000833	0.0	0.0	6.0	2.0218	2076.0	COM_SPAL_1_026214_XLOC_088204	REF_STRG_1_89832_XLOC_088205	1.0	0.0
COM_SPAL_1_026214_XLOC_088204__REF_TRIN_5_03826_XLOC_113541	0.2266	0.60507	2436.0	9.0	0.53609	GF_000833	0.0	0.0	7.0	6.3685	552.0	REF_TRIN_5_03826_XLOC_113541	COM_SPAL_1_026214_XLOC_088204	0.5	0.0
REF_STRG_1_89832_XLOC_088205__REF_TRIN_5_03826_XLOC_113541	0.18473	0.8	2436.0	9.0	0.49582	GF_000833	0.0	0.0	7.0	99.0	450.0	REF_TRIN_5_03826_XLOC_113541	REF_STRG_1_89832_XLOC_088205	0.5	0.0
COM_SPAL_1_004250_XLOC_018994__REF_TRIN_5_03826_XLOC_113541	0.13547	0.40303	2436.0	9.0	1.40667	GF_000833	17.3516	15.7371	8.0	1.1026	330.0	COM_SPAL_1_004250_XLOC_018994	REF_TRIN_5_03826_XLOC_113541	0.16667	0.0
COM_SPAL_1_004250_XLOC_018994__COM_SPAL_1_026214_XLOC_088204	0.59729	0.46186	2436.0	9.0	1.17636	GF_000833	20.0788	12.036	8.0	1.6682	1455.0	COM_SPAL_1_004250_XLOC_018994	COM_SPAL_1_026214_XLOC_088204	0.16667	0.0
COM_SPAL_1_004250_XLOC_018994__REF_STRG_1_89832_XLOC_088205	0.58744	0.46681	2436.0	9.0	1.13609	GF_000833	20.0792	12.0353	8.0	1.6684	1431.0	COM_SPAL_1_004250_XLOC_018994	REF_STRG_1_89832_XLOC_088205	0.16667	0.0
REF_STRG_1_1140_XLOC_111732__REF_TRIN_5_03826_XLOC_113541	0.00369	0.22222	2436.0	9.0	1.59552	GF_000833	26.1255	3.0505	8.0	8.5643	9.0	REF_STRG_1_1140_XLOC_111732	REF_TRIN_5_03826_XLOC_113541	0.16667	0.33333
COM_SPAL_1_026214_XLOC_088204__REF_STRG_1_1140_XLOC_111732	0.30788	0.44667	2436.0	9.0	1.36521	GF_000833	26.1255	3.0505	8.0	8.5643	750.0	REF_STRG_1_1140_XLOC_111732	COM_SPAL_1_026214_XLOC_088204	0.16667	0.33333
REF_STRG_1_1140_XLOC_111732__REF_STRG_1_89832_XLOC_088205	0.30788	0.44667	2436.0	9.0	1.32494	GF_000833	26.1255	3.0505	8.0	8.5643	750.0	REF_STRG_1_1140_XLOC_111732	REF_STRG_1_89832_XLOC_088205	0.16667	0.33333
COM_SPAL_1_000586_XLOC_003034__REF_TRIN_2_02543_XLOC_040096	0.39479	0.82075	1611.0	636.0	0.26814	GF_001809	0.1691	0.3945	2.0	0.4288	636.0	COM_SPAL_1_000586_XLOC_003034	REF_TRIN_2_02543_XLOC_040096	1.0	1.0
COM_SPAL_1_031962_XLOC_107148__REF_STRG_1_42484_XLOC_015440	0.87539	0.98458	963.0	843.0	0.01069	GF_002131	0.0049	0.0473	2.0	0.1038	843.0	COM_SPAL_1_031962_XLOC_107148	REF_STRG_1_42484_XLOC_015440	1.0	1.0
REF_STRG_1_28473_XLOC_090531__REF_STRG_1_5492_XLOC_094212	0.19836	0.57749	4749.0	462.0	1.05337	GF_000561	0.6539	1.5968	8.0	0.4095	942.0	REF_STRG_1_28473_XLOC_090531	REF_STRG_1_5492_XLOC_094212	1.0	1.0
REF_STRG_1_108643_XLOC_002694__REF_STRG_1_5685_XLOC_096361	0.27543	0.5237	4749.0	462.0	0.96007	GF_000561	0.4456	5.9281	9.0	0.0752	1308.0	REF_STRG_1_5685_XLOC_096361	REF_STRG_1_108643_XLOC_002694	1.0	0.0
REF_STRG_1_40178_XLOC_114344__REF_STRG_1_76234_XLOC_065643	0.18004	0.71228	4749.0	462.0	0.50883	GF_000561	0.2713	0.814	10.0	0.3332	855.0	REF_STRG_1_40178_XLOC_114344	REF_STRG_1_76234_XLOC_065643	1.0	1.0
REF_STRG_1_40178_XLOC_114344__REF_STRG_1_72196_XLOC_059610	0.2729	0.62963	4749.0	462.0	0.73	GF_000561	0.3155	0.9718	11.0	0.3247	1296.0	REF_STRG_1_72196_XLOC_059610	REF_STRG_1_40178_XLOC_114344	0.5	0.5
REF_STRG_1_72196_XLOC_059610__REF_STRG_1_76234_XLOC_065643	0.17562	0.6271	4749.0	462.0	0.74938	GF_000561	0.3198	1.1947	11.0	0.2677	834.0	REF_STRG_1_72196_XLOC_059610	REF_STRG_1_76234_XLOC_065643	0.5	0.5
REF_STRG_1_5685_XLOC_096361__REF_STRG_1_72196_XLOC_059610	0.28174	0.47384	4749.0	462.0	1.20759	GF_000561	0.6018	30.3853	12.0	0.0198	1338.0	REF_STRG_1_5685_XLOC_096361	REF_STRG_1_72196_XLOC_059610	0.16667	0.0
REF_STRG_1_40178_XLOC_114344__REF_STRG_1_5685_XLOC_096361	0.35123	0.5036	4749.0	462.0	1.06174	GF_000561	0.5529	61.513	12.0	0.009	1668.0	REF_STRG_1_5685_XLOC_096361	REF_STRG_1_40178_XLOC_114344	0.16667	0.0
REF_STRG_1_5685_XLOC_096361__REF_STRG_1_76234_XLOC_065643	0.18572	0.61791	4749.0	462.0	1.08112	GF_000561	0.4448	2.323	12.0	0.1915	882.0	REF_STRG_1_5685_XLOC_096361	REF_STRG_1_76234_XLOC_065643	0.16667	1.0
REF_STRG_1_108643_XLOC_002694__REF_STRG_1_72196_XLOC_059610	0.25142	0.51173	4749.0	462.0	1.12981	GF_000561	0.4176	79.0186	12.0	0.0053	1194.0	REF_STRG_1_108643_XLOC_002694	REF_STRG_1_72196_XLOC_059610	0.16667	0.0
REF_STRG_1_108643_XLOC_002694__REF_STRG_1_40178_XLOC_114344	0.26595	0.52969	4749.0	462.0	0.98396	GF_000561	0.3824	75.6922	12.0	0.0051	1263.0	REF_STRG_1_108643_XLOC_002694	REF_STRG_1_40178_XLOC_114344	0.16667	0.0
REF_STRG_1_108643_XLOC_002694__REF_STRG_1_76234_XLOC_065643	0.16993	0.53903	4749.0	462.0	1.00334	GF_000561	0.3934	75.6673	12.0	0.0052	807.0	REF_STRG_1_108643_XLOC_002694	REF_STRG_1_76234_XLOC_065643	0.16667	0.0
REF_STRG_1_11119_XLOC_030890__REF_STRG_1_5685_XLOC_096361	0.2451	0.44072	4749.0	462.0	1.87637	GF_000561	0.6564	70.1424	13.0	0.0094	1164.0	REF_STRG_1_11119_XLOC_030890	REF_STRG_1_5685_XLOC_096361	0.2	0.0
REF_STRG_1_108643_XLOC_002694__REF_STRG_1_11119_XLOC_030890	0.17498	0.43081	4749.0	462.0	1.7986	GF_000561	0.6181	7.509	13.0	0.0823	831.0	REF_STRG_1_11119_XLOC_030890	REF_STRG_1_108643_XLOC_002694	0.2	0.0
REF_STRG_1_11119_XLOC_030890__REF_STRG_1_72196_XLOC_059610	0.18762	0.42985	4749.0	462.0	1.75018	GF_000561	0.6457	5.7962	13.0	0.1114	891.0	REF_STRG_1_11119_XLOC_030890	REF_STRG_1_72196_XLOC_059610	0.2	0.0
REF_STRG_1_11119_XLOC_030890__REF_STRG_1_40178_XLOC_114344	0.18762	0.42088	4749.0	462.0	1.60433	GF_000561	0.6846	71.7382	13.0	0.0095	891.0	REF_STRG_1_11119_XLOC_030890	REF_STRG_1_40178_XLOC_114344	0.2	0.0
REF_STRG_1_11119_XLOC_030890__REF_STRG_1_76234_XLOC_065643	0.14719	0.45351	4749.0	462.0	1.62371	GF_000561	0.6469	7.5039	13.0	0.0862	699.0	REF_STRG_1_11119_XLOC_030890	REF_STRG_1_76234_XLOC_065643	0.2	0.0
REF_STRG_1_11119_XLOC_030890__REF_STRG_1_28473_XLOC_090531	0.17309	0.42457	4749.0	462.0	2.41643	GF_000561	1.0718	4.1882	14.0	0.2559	822.0	REF_STRG_1_28473_XLOC_090531	REF_STRG_1_11119_XLOC_030890	0.08333	0.2
REF_STRG_1_28473_XLOC_090531__REF_STRG_1_5685_XLOC_096361	0.21415	0.41101	4749.0	462.0	2.22325	GF_000561	1.2766	31.9092	14.0	0.04	1017.0	REF_STRG_1_28473_XLOC_090531	REF_STRG_1_5685_XLOC_096361	0.08333	0.0
REF_STRG_1_108643_XLOC_002694__REF_STRG_1_28473_XLOC_090531	0.1693	0.41294	4749.0	462.0	2.14547	GF_000561	0.9515	70.4003	14.0	0.0135	804.0	REF_STRG_1_28473_XLOC_090531	REF_STRG_1_108643_XLOC_002694	0.08333	0.0
REF_STRG_1_28473_XLOC_090531__REF_STRG_1_72196_XLOC_059610	0.17877	0.37809	4749.0	462.0	2.09705	GF_000561	1.1378	11.5615	14.0	0.0984	849.0	REF_STRG_1_28473_XLOC_090531	REF_STRG_1_72196_XLOC_059610	0.08333	0.0
REF_STRG_1_28473_XLOC_090531__REF_STRG_1_40178_XLOC_114344	0.17877	0.3722	4749.0	462.0	1.9512	GF_000561	0.975	76.1831	14.0	0.0128	849.0	REF_STRG_1_28473_XLOC_090531	REF_STRG_1_40178_XLOC_114344	0.08333	0.0
REF_STRG_1_28473_XLOC_090531__REF_STRG_1_76234_XLOC_065643	0.12508	0.40404	4749.0	462.0	1.97058	GF_000561	1.0147	20.3046	14.0	0.05	594.0	REF_STRG_1_28473_XLOC_090531	REF_STRG_1_76234_XLOC_065643	0.08333	0.0
REF_STRG_1_11119_XLOC_030890__REF_STRG_1_5492_XLOC_094212	0.19457	0.42208	4749.0	462.0	1.9612	GF_000561	1.0768	4.6485	14.0	0.2316	924.0	REF_STRG_1_5492_XLOC_094212	REF_STRG_1_11119_XLOC_030890	0.08333	0.2
REF_STRG_1_5492_XLOC_094212__REF_STRG_1_5685_XLOC_096361	0.26974	0.43638	4749.0	462.0	1.76801	GF_000561	0.9579	3.8181	14.0	0.2509	1281.0	REF_STRG_1_5492_XLOC_094212	REF_STRG_1_5685_XLOC_096361	0.08333	0.2
REF_STRG_1_108643_XLOC_002694__REF_STRG_1_5492_XLOC_094212	0.15351	0.43896	4749.0	462.0	1.69024	GF_000561	0.8482	73.605	14.0	0.0115	729.0	REF_STRG_1_5492_XLOC_094212	REF_STRG_1_108643_XLOC_002694	0.08333	0.0
REF_STRG_1_5492_XLOC_094212__REF_STRG_1_72196_XLOC_059610	0.1674	0.48931	4749.0	462.0	1.64182	GF_000561	1.0648	3.8198	14.0	0.2788	795.0	REF_STRG_1_5492_XLOC_094212	REF_STRG_1_72196_XLOC_059610	0.08333	0.2
REF_STRG_1_40178_XLOC_114344__REF_STRG_1_5492_XLOC_094212	0.24005	0.47368	4749.0	462.0	1.49597	GF_000561	1.018	3.0722	14.0	0.3314	1140.0	REF_STRG_1_5492_XLOC_094212	REF_STRG_1_40178_XLOC_114344	0.08333	0.2
REF_STRG_1_5492_XLOC_094212__REF_STRG_1_76234_XLOC_065643	0.1156	0.39891	4749.0	462.0	1.51535	GF_000561	0.9277	6.9077	14.0	0.1343	549.0	REF_STRG_1_5492_XLOC_094212	REF_STRG_1_76234_XLOC_065643	0.08333	0.0
REF_STRG_1_33283_XLOC_101406__REF_STRG_1_74250_XLOC_062671	0.29081	0.57233	2187.0	636.0	0.93252	GF_002565	0.4891	7.0887	2.0	0.069	636.0	REF_STRG_1_33283_XLOC_101406	REF_STRG_1_74250_XLOC_062671	1.0	0.0
REF_STRG_1_101102_XLOC_011783__REF_STRG_1_16096_XLOC_051674	0.26992	0.46296	6402.0	1728.0	1.17297	GF_002169	0.7872	44.3812	2.0	0.0177	1728.0	REF_STRG_1_101102_XLOC_011783	REF_STRG_1_16096_XLOC_051674	1.0	0.0
REF_STRG_1_33566_XLOC_101987__REF_TRIN_6_02951_XLOC_006678	0.18684	0.92606	4560.0	852.0	0.08553	GF_002568	0.0636	0.1337	2.0	0.4756	852.0	REF_STRG_1_33566_XLOC_101987	REF_TRIN_6_02951_XLOC_006678	1.0	1.0
REF_STRG_1_114426_XLOC_007810__REF_STRG_1_4082_XLOC_075016	0.39857	1.0	1257.0	501.0	0.0	GF_002314	0.0	0.0	2.0	0.3925	501.0	REF_STRG_1_114426_XLOC_007810	REF_STRG_1_4082_XLOC_075016	1.0	0.0
REF_STRG_1_7573_XLOC_113032__REF_TRIN_12_01487_XLOC_027723	0.27394	0.53236	2256.0	618.0	0.94344	GF_002874	0.5537	3.8746	2.0	0.1429	618.0	REF_STRG_1_7573_XLOC_113032	REF_TRIN_12_01487_XLOC_027723	1.0	1.0
REF_STRG_1_68866_XLOC_054571__REF_TRIN_10_00461_XLOC_053234	0.89619	0.48263	1734.0	1554.0	1.36745	GF_002825	0.6687	67.4426	2.0	0.0099	1554.0	REF_STRG_1_68866_XLOC_054571	REF_TRIN_10_00461_XLOC_053234	1.0	0.0
REF_STRG_1_73968_XLOC_062217__REF_STRG_1_81139_XLOC_073617	0.35283	0.96685	1539.0	525.0	0.02001	GF_001394	0.0095	0.1468	3.0	0.0647	543.0	REF_STRG_1_81139_XLOC_073617	REF_STRG_1_73968_XLOC_062217	1.0	1.0
REF_STRG_1_81139_XLOC_073617__REF_TRIN_7_00064_XLOC_100725	0.34113	0.5581	1539.0	525.0	0.91832	GF_001394	0.4488	71.8192	4.0	0.0062	525.0	REF_TRIN_7_00064_XLOC_100725	REF_STRG_1_81139_XLOC_073617	0.5	0.0
REF_STRG_1_73968_XLOC_062217__REF_TRIN_7_00064_XLOC_100725	0.34113	0.56381	1539.0	525.0	0.91577	GF_001394	0.4544	12.4206	4.0	0.0366	525.0	REF_TRIN_7_00064_XLOC_100725	REF_STRG_1_73968_XLOC_062217	0.5	0.0
REF_STRG_1_42427_XLOC_015353__REF_TRIN_2_01735_XLOC_096875	0.73181	0.46402	1443.0	1056.0	1.38374	GF_002639	0.6638	21.3562	2.0	0.0311	1056.0	REF_STRG_1_42427_XLOC_015353	REF_TRIN_2_01735_XLOC_096875	1.0	0.0
REF_STRG_1_11632_XLOC_033067__REF_TRIN_1_01794_XLOC_045405	0.88158	0.86667	1140.0	795.0	0.21739	GF_001061	0.1067	0.4041	4.0	0.2641	1005.0	REF_STRG_1_11632_XLOC_033067	REF_TRIN_1_01794_XLOC_045405	1.0	1.0
REF_STRG_1_11632_XLOC_033067__REF_STRG_1_9791_XLOC_024254	0.87632	0.57758	1140.0	795.0	0.8826	GF_001061	0.4965	8.9692	5.0	0.0554	999.0	REF_STRG_1_9791_XLOC_024254	REF_STRG_1_11632_XLOC_033067	0.5	0.0
REF_STRG_1_9791_XLOC_024254__REF_TRIN_1_01794_XLOC_045405	0.87632	0.56356	1140.0	795.0	0.89743	GF_001061	0.4936	5.9258	5.0	0.0833	999.0	REF_STRG_1_9791_XLOC_024254	REF_TRIN_1_01794_XLOC_045405	0.5	0.0
REF_STRG_1_94156_XLOC_096183__REF_STRG_1_9791_XLOC_024254	0.70263	0.39825	1140.0	795.0	2.1014	GF_001061	0.9756	9.1925	6.0	0.1061	801.0	REF_STRG_1_94156_XLOC_096183	REF_STRG_1_9791_XLOC_024254	0.33333	0.0
REF_STRG_1_11632_XLOC_033067__REF_STRG_1_94156_XLOC_096183	0.7	0.42857	1140.0	795.0	1.87082	GF_001061	0.8428	5.1312	6.0	0.1643	798.0	REF_STRG_1_94156_XLOC_096183	REF_STRG_1_11632_XLOC_033067	0.33333	0.0
REF_STRG_1_94156_XLOC_096183__REF_TRIN_1_01794_XLOC_045405	0.7	0.42105	1140.0	795.0	1.88565	GF_001061	0.8532	4.7452	6.0	0.1798	798.0	REF_STRG_1_94156_XLOC_096183	REF_TRIN_1_01794_XLOC_045405	0.33333	1.0
REF_STRG_1_47893_XLOC_024368__REF_TRIN_13_00584_XLOC_058276	0.14758	0.95977	2358.0	348.0	0.07604	GF_002684	0.0368	0.0892	2.0	0.4123	348.0	REF_STRG_1_47893_XLOC_024368	REF_TRIN_13_00584_XLOC_058276	1.0	1.0
REF_STRG_1_101380_XLOC_110654__REF_STRG_1_29901_XLOC_093927	0.58739	0.96911	1047.0	588.0	0.04874	GF_001480	0.0206	0.0695	3.0	0.2957	615.0	REF_STRG_1_101380_XLOC_110654	REF_STRG_1_29901_XLOC_093927	1.0	1.0
REF_STRG_1_101380_XLOC_110654__REF_STRG_1_44877_XLOC_019578	0.5616	0.53061	1047.0	588.0	1.3392	GF_001480	0.655	2.4661	4.0	0.2656	588.0	REF_STRG_1_44877_XLOC_019578	REF_STRG_1_101380_XLOC_110654	0.5	1.0
REF_STRG_1_29901_XLOC_093927__REF_STRG_1_44877_XLOC_019578	0.73352	0.52214	1047.0	588.0	1.32197	GF_001480	0.6148	73.3592	4.0	0.0084	768.0	REF_STRG_1_44877_XLOC_019578	REF_STRG_1_29901_XLOC_093927	0.5	0.0
COM_SPAL_1_017814_XLOC_061179__REF_STRG_1_74678_XLOC_063345	0.14756	0.44327	13500.0	1992.0	1.55507	GF_002005	0.8378	73.9964	2.0	0.0113	1992.0	COM_SPAL_1_017814_XLOC_061179	REF_STRG_1_74678_XLOC_063345	1.0	0.0
REF_STRG_1_46009_XLOC_021445__REF_STRG_1_55428_XLOC_035537	0.51768	0.80124	1866.0	135.0	0.54657	GF_000294	0.1453	0.1468	13.0	0.9902	966.0	REF_STRG_1_46009_XLOC_021445	REF_STRG_1_55428_XLOC_035537	1.0	1.0
REF_STRG_1_48339_XLOC_025088__REF_TRIN_1_01624_XLOC_054761	0.21865	0.77206	1866.0	135.0	0.56786	GF_000294	0.1976	0.4234	14.0	0.4667	408.0	REF_STRG_1_48339_XLOC_025088	REF_TRIN_1_01624_XLOC_054761	1.0	1.0
REF_STRG_1_46009_XLOC_021445__REF_STRG_1_48339_XLOC_025088	0.82476	0.7271	1866.0	135.0	0.77894	GF_000294	0.2268	0.3033	15.0	0.7477	1539.0	REF_STRG_1_46009_XLOC_021445	REF_STRG_1_48339_XLOC_025088	0.25	0.25
REF_STRG_1_46009_XLOC_021445__REF_TRIN_1_01624_XLOC_054761	0.21704	0.79259	1866.0	135.0	0.64482	GF_000294	0.2128	0.1875	15.0	1.1351	405.0	REF_STRG_1_46009_XLOC_021445	REF_TRIN_1_01624_XLOC_054761	0.25	0.25
REF_STRG_1_48339_XLOC_025088__REF_STRG_1_55428_XLOC_035537	0.49357	0.74593	1866.0	135.0	0.83333	GF_000294	0.2831	0.3091	15.0	0.9157	921.0	REF_STRG_1_55428_XLOC_035537	REF_STRG_1_48339_XLOC_025088	0.25	0.25
REF_STRG_1_55428_XLOC_035537__REF_TRIN_1_01624_XLOC_054761	0.21543	0.79851	1866.0	135.0	0.69922	GF_000294	0.232	0.1317	15.0	1.7611	402.0	REF_STRG_1_55428_XLOC_035537	REF_TRIN_1_01624_XLOC_054761	0.25	0.25
REF_STRG_1_46009_XLOC_021445__REF_STRG_1_66658_XLOC_051361	0.66399	0.636	1866.0	135.0	1.10379	GF_000294	0.2262	1.4819	16.0	0.1526	1239.0	REF_STRG_1_66658_XLOC_051361	REF_STRG_1_46009_XLOC_021445	0.25	0.25
REF_STRG_1_55428_XLOC_035537__REF_STRG_1_66658_XLOC_051361	0.34244	0.64319	1866.0	135.0	1.15818	GF_000294	0.3175	1.525	16.0	0.2082	639.0	REF_STRG_1_66658_XLOC_051361	REF_STRG_1_55428_XLOC_035537	0.25	0.25
REF_STRG_1_48339_XLOC_025088__REF_STRG_1_66658_XLOC_051361	0.64469	0.64007	1866.0	135.0	1.11435	GF_000294	0.1898	1.2605	16.0	0.1506	1203.0	REF_STRG_1_66658_XLOC_051361	REF_STRG_1_48339_XLOC_025088	0.25	0.25
REF_STRG_1_66658_XLOC_051361__REF_TRIN_1_01624_XLOC_054761	0.2074	0.69767	1866.0	135.0	0.98024	GF_000294	0.269	0.8644	16.0	0.3112	387.0	REF_STRG_1_66658_XLOC_051361	REF_TRIN_1_01624_XLOC_054761	0.25	0.25
REF_STRG_1_57828_XLOC_038887__REF_STRG_1_93151_XLOC_094278	0.46785	0.62658	1866.0	135.0	0.9086	GF_000294	0.3791	1.6553	17.0	0.229	873.0	REF_STRG_1_57828_XLOC_038887	REF_STRG_1_93151_XLOC_094278	1.0	1.0
REF_STRG_1_52171_XLOC_030821__REF_STRG_1_9923_XLOC_025081	0.73633	0.88646	1866.0	135.0	0.22458	GF_000294	0.1035	0.3065	18.0	0.3376	1374.0	REF_STRG_1_9923_XLOC_025081	REF_STRG_1_52171_XLOC_030821	1.0	1.0
REF_STRG_1_85615_XLOC_080925__REF_STRG_1_9923_XLOC_025081	0.83601	0.71603	1866.0	135.0	0.80999	GF_000294	0.2643	1.0182	19.0	0.2596	1560.0	REF_STRG_1_85615_XLOC_080925	REF_STRG_1_9923_XLOC_025081	0.5	0.5
REF_STRG_1_52171_XLOC_030821__REF_STRG_1_85615_XLOC_080925	0.72186	0.70156	1866.0	135.0	0.78407	GF_000294	0.2902	0.637	19.0	0.4556	1347.0	REF_STRG_1_85615_XLOC_080925	REF_STRG_1_52171_XLOC_030821	0.5	0.5
REF_STRG_1_84482_XLOC_079014__REF_STRG_1_85615_XLOC_080925	0.8328	0.72587	1866.0	135.0	0.80895	GF_000294	0.2146	0.4656	20.0	0.4609	1554.0	REF_STRG_1_84482_XLOC_079014	REF_STRG_1_85615_XLOC_080925	0.33333	0.33333
REF_STRG_1_84482_XLOC_079014__REF_STRG_1_9923_XLOC_025081	0.83762	0.73448	1866.0	135.0	0.70236	GF_000294	0.2578	0.6863	20.0	0.3757	1563.0	REF_STRG_1_84482_XLOC_079014	REF_STRG_1_9923_XLOC_025081	0.33333	0.33333
REF_STRG_1_52171_XLOC_030821__REF_STRG_1_84482_XLOC_079014	0.72186	0.73942	1866.0	135.0	0.67644	GF_000294	0.3537	0.3037	20.0	1.1644	1347.0	REF_STRG_1_84482_XLOC_079014	REF_STRG_1_52171_XLOC_030821	0.33333	0.33333
REF_STRG_1_57828_XLOC_038887__REF_STRG_1_84482_XLOC_079014	0.60289	0.664	1866.0	135.0	0.99996	GF_000294	0.3766	0.3515	21.0	1.0712	1125.0	REF_STRG_1_57828_XLOC_038887	REF_STRG_1_84482_XLOC_079014	0.125	0.125
REF_STRG_1_57828_XLOC_038887__REF_STRG_1_85615_XLOC_080925	0.60289	0.65333	1866.0	135.0	1.19479	GF_000294	0.4489	0.7416	21.0	0.6053	1125.0	REF_STRG_1_57828_XLOC_038887	REF_STRG_1_85615_XLOC_080925	0.125	0.125
REF_STRG_1_57828_XLOC_038887__REF_STRG_1_9923_XLOC_025081	0.60129	0.64973	1866.0	135.0	1.0882	GF_000294	0.4967	1.3423	21.0	0.37	1122.0	REF_STRG_1_57828_XLOC_038887	REF_STRG_1_9923_XLOC_025081	0.125	0.125
REF_STRG_1_52171_XLOC_030821__REF_STRG_1_57828_XLOC_038887	0.49035	0.63279	1866.0	135.0	1.06228	GF_000294	0.491	0.7621	21.0	0.6442	915.0	REF_STRG_1_57828_XLOC_038887	REF_STRG_1_52171_XLOC_030821	0.125	0.125
REF_STRG_1_84482_XLOC_079014__REF_STRG_1_93151_XLOC_094278	0.66399	0.62147	1866.0	135.0	1.18633	GF_000294	0.3734	0.9912	21.0	0.3767	1239.0	REF_STRG_1_93151_XLOC_094278	REF_STRG_1_84482_XLOC_079014	0.125	0.125
REF_STRG_1_85615_XLOC_080925__REF_STRG_1_93151_XLOC_094278	0.66559	0.59018	1866.0	135.0	1.38116	GF_000294	0.5979	1.43	21.0	0.4181	1242.0	REF_STRG_1_93151_XLOC_094278	REF_STRG_1_85615_XLOC_080925	0.125	0.125
REF_STRG_1_93151_XLOC_094278__REF_STRG_1_9923_XLOC_025081	0.66238	0.61327	1866.0	135.0	1.27457	GF_000294	0.5336	2.5783	21.0	0.2069	1236.0	REF_STRG_1_93151_XLOC_094278	REF_STRG_1_9923_XLOC_025081	0.125	0.125
REF_STRG_1_52171_XLOC_030821__REF_STRG_1_93151_XLOC_094278	0.65595	0.62827	1866.0	135.0	1.24865	GF_000294	0.5412	1.3769	21.0	0.3931	1224.0	REF_STRG_1_93151_XLOC_094278	REF_STRG_1_52171_XLOC_030821	0.125	0.125
REF_STRG_1_57828_XLOC_038887__REF_STRG_1_66658_XLOC_051361	0.61093	0.64737	1866.0	135.0	1.18766	GF_000294	0.3539	1.5311	22.0	0.2312	1140.0	REF_STRG_1_66658_XLOC_051361	REF_STRG_1_57828_XLOC_038887	0.03333	0.03333
REF_STRG_1_66658_XLOC_051361__REF_STRG_1_93151_XLOC_094278	0.50322	0.60596	1866.0	135.0	1.37403	GF_000294	0.4455	1.381	22.0	0.3226	939.0	REF_STRG_1_66658_XLOC_051361	REF_STRG_1_93151_XLOC_094278	0.03333	0.03333
REF_STRG_1_66658_XLOC_051361__REF_STRG_1_84482_XLOC_079014	0.64309	0.635	1866.0	135.0	1.18476	GF_000294	0.2315	1.1488	22.0	0.2015	1200.0	REF_STRG_1_66658_XLOC_051361	REF_STRG_1_84482_XLOC_079014	0.03333	0.03333
REF_STRG_1_66658_XLOC_051361__REF_STRG_1_85615_XLOC_080925	0.63666	0.62795	1866.0	135.0	1.37959	GF_000294	0.2258	1.6237	22.0	0.1391	1188.0	REF_STRG_1_66658_XLOC_051361	REF_STRG_1_85615_XLOC_080925	0.03333	0.03333
REF_STRG_1_66658_XLOC_051361__REF_STRG_1_9923_XLOC_025081	0.64148	0.63074	1866.0	135.0	1.273	GF_000294	0.3281	1.0041	22.0	0.3268	1197.0	REF_STRG_1_66658_XLOC_051361	REF_STRG_1_9923_XLOC_025081	0.03333	0.03333
REF_STRG_1_52171_XLOC_030821__REF_STRG_1_66658_XLOC_051361	0.53215	0.60524	1866.0	135.0	1.24708	GF_000294	0.3724	0.8016	22.0	0.4646	993.0	REF_STRG_1_66658_XLOC_051361	REF_STRG_1_52171_XLOC_030821	0.03333	0.03333
REF_STRG_1_46009_XLOC_021445__REF_STRG_1_57828_XLOC_038887	0.62058	0.6114	1866.0	135.0	1.31197	GF_000294	0.4246	1.0292	22.0	0.4126	1158.0	REF_STRG_1_46009_XLOC_021445	REF_STRG_1_57828_XLOC_038887	0.03333	0.03333
REF_STRG_1_46009_XLOC_021445__REF_STRG_1_93151_XLOC_094278	0.65756	0.58109	1866.0	135.0	1.49834	GF_000294	0.5378	2.0047	22.0	0.2683	1227.0	REF_STRG_1_46009_XLOC_021445	REF_STRG_1_93151_XLOC_094278	0.03333	0.03333
REF_STRG_1_46009_XLOC_021445__REF_STRG_1_84482_XLOC_079014	0.81833	0.62541	1866.0	135.0	1.30907	GF_000294	0.2401	0.7304	22.0	0.3288	1527.0	REF_STRG_1_46009_XLOC_021445	REF_STRG_1_84482_XLOC_079014	0.03333	0.03333
REF_STRG_1_46009_XLOC_021445__REF_STRG_1_85615_XLOC_080925	0.81672	0.6332	1866.0	135.0	1.5039	GF_000294	0.2848	0.9907	22.0	0.2875	1524.0	REF_STRG_1_46009_XLOC_021445	REF_STRG_1_85615_XLOC_080925	0.03333	0.03333
REF_STRG_1_46009_XLOC_021445__REF_STRG_1_9923_XLOC_025081	0.81833	0.61821	1866.0	135.0	1.39731	GF_000294	0.3283	1.6206	22.0	0.2026	1527.0	REF_STRG_1_46009_XLOC_021445	REF_STRG_1_9923_XLOC_025081	0.03333	0.03333
REF_STRG_1_46009_XLOC_021445__REF_STRG_1_52171_XLOC_030821	0.70579	0.61276	1866.0	135.0	1.37139	GF_000294	0.3536	0.8873	22.0	0.3985	1317.0	REF_STRG_1_46009_XLOC_021445	REF_STRG_1_52171_XLOC_030821	0.03333	0.03333
REF_STRG_1_55428_XLOC_035537__REF_STRG_1_57828_XLOC_038887	0.30707	0.64223	1866.0	135.0	1.36636	GF_000294	0.4464	0.5365	22.0	0.8322	573.0	REF_STRG_1_55428_XLOC_035537	REF_STRG_1_57828_XLOC_038887	0.03333	0.03333
REF_STRG_1_55428_XLOC_035537__REF_STRG_1_93151_XLOC_094278	0.49518	0.58333	1866.0	135.0	1.55273	GF_000294	0.5008	2.3993	22.0	0.2087	924.0	REF_STRG_1_55428_XLOC_035537	REF_STRG_1_93151_XLOC_094278	0.03333	0.03333
REF_STRG_1_55428_XLOC_035537__REF_STRG_1_84482_XLOC_079014	0.50965	0.63617	1866.0	135.0	1.36346	GF_000294	0.3101	0.5543	22.0	0.5595	951.0	REF_STRG_1_55428_XLOC_035537	REF_STRG_1_84482_XLOC_079014	0.03333	0.03333
REF_STRG_1_55428_XLOC_035537__REF_STRG_1_85615_XLOC_080925	0.51929	0.62745	1866.0	135.0	1.55829	GF_000294	0.343	0.9727	22.0	0.3526	969.0	REF_STRG_1_55428_XLOC_035537	REF_STRG_1_85615_XLOC_080925	0.03333	0.03333
REF_STRG_1_55428_XLOC_035537__REF_STRG_1_9923_XLOC_025081	0.50965	0.60988	1866.0	135.0	1.4517	GF_000294	0.399	1.5223	22.0	0.2621	951.0	REF_STRG_1_55428_XLOC_035537	REF_STRG_1_9923_XLOC_025081	0.03333	0.03333
REF_STRG_1_52171_XLOC_030821__REF_STRG_1_55428_XLOC_035537	0.50643	0.61693	1866.0	135.0	1.42578	GF_000294	0.4014	0.7387	22.0	0.5433	945.0	REF_STRG_1_55428_XLOC_035537	REF_STRG_1_52171_XLOC_030821	0.03333	0.03333
REF_STRG_1_48339_XLOC_025088__REF_STRG_1_57828_XLOC_038887	0.6045	0.62234	1866.0	135.0	1.32252	GF_000294	0.3857	0.6914	22.0	0.5578	1128.0	REF_STRG_1_48339_XLOC_025088	REF_STRG_1_57828_XLOC_038887	0.03333	0.03333
REF_STRG_1_48339_XLOC_025088__REF_STRG_1_93151_XLOC_094278	0.65113	0.59342	1866.0	135.0	1.5089	GF_000294	0.3847	1.44	22.0	0.2671	1215.0	REF_STRG_1_48339_XLOC_025088	REF_STRG_1_93151_XLOC_094278	0.03333	0.03333
REF_STRG_1_48339_XLOC_025088__REF_STRG_1_84482_XLOC_079014	0.8119	0.6165	1866.0	135.0	1.31963	GF_000294	0.1792	1.2037	22.0	0.1489	1515.0	REF_STRG_1_48339_XLOC_025088	REF_STRG_1_84482_XLOC_079014	0.03333	0.03333
REF_STRG_1_48339_XLOC_025088__REF_STRG_1_85615_XLOC_080925	0.82154	0.62035	1866.0	135.0	1.51446	GF_000294	0.2952	1.7127	22.0	0.1724	1533.0	REF_STRG_1_48339_XLOC_025088	REF_STRG_1_85615_XLOC_080925	0.03333	0.03333
REF_STRG_1_48339_XLOC_025088__REF_STRG_1_9923_XLOC_025081	0.81994	0.60588	1866.0	135.0	1.40787	GF_000294	0.3278	1.7073	22.0	0.192	1530.0	REF_STRG_1_48339_XLOC_025088	REF_STRG_1_9923_XLOC_025081	0.03333	0.03333
REF_STRG_1_48339_XLOC_025088__REF_STRG_1_52171_XLOC_030821	0.7074	0.59242	1866.0	135.0	1.38194	GF_000294	0.3891	0.935	22.0	0.4162	1320.0	REF_STRG_1_48339_XLOC_025088	REF_STRG_1_52171_XLOC_030821	0.03333	0.03333
REF_STRG_1_57828_XLOC_038887__REF_TRIN_1_01624_XLOC_054761	0.17203	0.69159	1866.0	135.0	1.18841	GF_000294	0.3655	1.0681	22.0	0.3422	321.0	REF_TRIN_1_01624_XLOC_054761	REF_STRG_1_57828_XLOC_038887	0.03333	0.03333
REF_STRG_1_93151_XLOC_094278__REF_TRIN_1_01624_XLOC_054761	0.21383	0.64662	1866.0	135.0	1.37478	GF_000294	0.439	1.4174	22.0	0.3097	399.0	REF_TRIN_1_01624_XLOC_054761	REF_STRG_1_93151_XLOC_094278	0.03333	0.03333
REF_STRG_1_84482_XLOC_079014__REF_TRIN_1_01624_XLOC_054761	0.21704	0.68889	1866.0	135.0	1.18551	GF_000294	0.2371	0.533	22.0	0.4449	405.0	REF_TRIN_1_01624_XLOC_054761	REF_STRG_1_84482_XLOC_079014	0.03333	0.03333
REF_STRG_1_85615_XLOC_080925__REF_TRIN_1_01624_XLOC_054761	0.21704	0.65432	1866.0	135.0	1.38035	GF_000294	0.3158	1.2623	22.0	0.2502	405.0	REF_TRIN_1_01624_XLOC_054761	REF_STRG_1_85615_XLOC_080925	0.03333	0.03333
REF_STRG_1_9923_XLOC_025081__REF_TRIN_1_01624_XLOC_054761	0.21704	0.66173	1866.0	135.0	1.27375	GF_000294	0.2991	1.2784	22.0	0.234	405.0	REF_TRIN_1_01624_XLOC_054761	REF_STRG_1_9923_XLOC_025081	0.03333	0.03333
REF_STRG_1_52171_XLOC_030821__REF_TRIN_1_01624_XLOC_054761	0.21383	0.64912	1866.0	135.0	1.24783	GF_000294	0.3988	0.795	22.0	0.5017	399.0	REF_TRIN_1_01624_XLOC_054761	REF_STRG_1_52171_XLOC_030821	0.03333	0.03333
REF_STRG_1_58782_XLOC_040241__REF_STRG_1_66658_XLOC_051361	0.11093	0.74396	1866.0	135.0	1.07099	GF_000294	0.2338	1.354	23.0	0.1727	207.0	REF_STRG_1_58782_XLOC_040241	REF_STRG_1_66658_XLOC_051361	0.09091	0.09091
REF_STRG_1_46009_XLOC_021445__REF_STRG_1_58782_XLOC_040241	0.25884	0.706	1866.0	135.0	1.1953	GF_000294	0.267	0.6921	23.0	0.3858	483.0	REF_STRG_1_58782_XLOC_040241	REF_STRG_1_46009_XLOC_021445	0.09091	0.09091
REF_STRG_1_55428_XLOC_035537__REF_STRG_1_58782_XLOC_040241	0.25884	0.69151	1866.0	135.0	1.24969	GF_000294	0.3117	0.663	23.0	0.4701	483.0	REF_STRG_1_58782_XLOC_040241	REF_STRG_1_55428_XLOC_035537	0.09091	0.09091
REF_STRG_1_48339_XLOC_025088__REF_STRG_1_58782_XLOC_040241	0.26045	0.68519	1866.0	135.0	1.20586	GF_000294	0.318	0.6048	23.0	0.5258	486.0	REF_STRG_1_58782_XLOC_040241	REF_STRG_1_48339_XLOC_025088	0.09091	0.09091
REF_STRG_1_58782_XLOC_040241__REF_TRIN_1_01624_XLOC_054761	0.11736	0.7032	1866.0	135.0	1.07175	GF_000294	0.2996	1.1056	23.0	0.271	219.0	REF_STRG_1_58782_XLOC_040241	REF_TRIN_1_01624_XLOC_054761	0.09091	0.09091
REF_STRG_1_57828_XLOC_038887__REF_STRG_1_58782_XLOC_040241	0.07235	0.66667	1866.0	135.0	1.13972	GF_000294	0.4481	0.9354	23.0	0.479	135.0	REF_STRG_1_58782_XLOC_040241	REF_STRG_1_57828_XLOC_038887	0.09091	0.09091
REF_STRG_1_58782_XLOC_040241__REF_STRG_1_93151_XLOC_094278	0.25402	0.6308	1866.0	135.0	1.32609	GF_000294	0.3817	2.841	23.0	0.1343	474.0	REF_STRG_1_58782_XLOC_040241	REF_STRG_1_93151_XLOC_094278	0.09091	0.09091
REF_STRG_1_58782_XLOC_040241__REF_STRG_1_84482_XLOC_079014	0.25723	0.70417	1866.0	135.0	1.13682	GF_000294	0.2689	0.6716	23.0	0.4003	480.0	REF_STRG_1_58782_XLOC_040241	REF_STRG_1_84482_XLOC_079014	0.09091	0.09091
REF_STRG_1_58782_XLOC_040241__REF_STRG_1_85615_XLOC_080925	0.25563	0.69182	1866.0	135.0	1.33166	GF_000294	0.3254	1.3264	23.0	0.2453	477.0	REF_STRG_1_58782_XLOC_040241	REF_STRG_1_85615_XLOC_080925	0.09091	0.09091
REF_STRG_1_58782_XLOC_040241__REF_STRG_1_9923_XLOC_025081	0.26206	0.6544	1866.0	135.0	1.22506	GF_000294	0.355	2.142	23.0	0.1657	489.0	REF_STRG_1_58782_XLOC_040241	REF_STRG_1_9923_XLOC_025081	0.09091	0.09091
REF_STRG_1_52171_XLOC_030821__REF_STRG_1_58782_XLOC_040241	0.26206	0.67894	1866.0	135.0	1.19914	GF_000294	0.48	0.7244	23.0	0.6626	489.0	REF_STRG_1_58782_XLOC_040241	REF_STRG_1_52171_XLOC_030821	0.09091	0.09091
REF_STRG_1_3510_XLOC_066412__REF_STRG_1_58782_XLOC_040241	0.21865	0.47059	1866.0	135.0	2.03734	GF_000294	0.6589	3.2018	24.0	0.2058	408.0	REF_STRG_1_3510_XLOC_066412	REF_STRG_1_58782_XLOC_040241	0.08333	0.1
REF_STRG_1_3510_XLOC_066412__REF_STRG_1_66658_XLOC_051361	0.56109	0.44508	1866.0	135.0	2.39686	GF_000294	0.6788	3.3733	24.0	0.2012	1047.0	REF_STRG_1_3510_XLOC_066412	REF_STRG_1_66658_XLOC_051361	0.08333	0.1
REF_STRG_1_3510_XLOC_066412__REF_STRG_1_46009_XLOC_021445	0.68489	0.44914	1866.0	135.0	2.52117	GF_000294	0.6362	3.4212	24.0	0.1859	1278.0	REF_STRG_1_3510_XLOC_066412	REF_STRG_1_46009_XLOC_021445	0.08333	0.1
REF_STRG_1_3510_XLOC_066412__REF_STRG_1_55428_XLOC_035537	0.43569	0.44157	1866.0	135.0	2.57556	GF_000294	0.6048	2.3639	24.0	0.2559	813.0	REF_STRG_1_3510_XLOC_066412	REF_STRG_1_55428_XLOC_035537	0.08333	0.1
REF_STRG_1_3510_XLOC_066412__REF_STRG_1_48339_XLOC_025088	0.67524	0.46111	1866.0	135.0	2.53173	GF_000294	0.6167	3.2106	24.0	0.1921	1260.0	REF_STRG_1_3510_XLOC_066412	REF_STRG_1_48339_XLOC_025088	0.08333	0.1
REF_STRG_1_3510_XLOC_066412__REF_TRIN_1_01624_XLOC_054761	0.21222	0.45707	1866.0	135.0	2.39762	GF_000294	0.622	2.9003	24.0	0.2145	396.0	REF_STRG_1_3510_XLOC_066412	REF_TRIN_1_01624_XLOC_054761	0.08333	0.1
REF_STRG_1_3510_XLOC_066412__REF_STRG_1_57828_XLOC_038887	0.52412	0.4274	1866.0	135.0	2.46559	GF_000294	0.6658	1.7893	24.0	0.3721	978.0	REF_STRG_1_3510_XLOC_066412	REF_STRG_1_57828_XLOC_038887	0.08333	0.1
REF_STRG_1_3510_XLOC_066412__REF_STRG_1_93151_XLOC_094278	0.57878	0.41481	1866.0	135.0	2.65197	GF_000294	0.6012	3.0886	24.0	0.1947	1080.0	REF_STRG_1_3510_XLOC_066412	REF_STRG_1_93151_XLOC_094278	0.08333	0.1
REF_STRG_1_3510_XLOC_066412__REF_STRG_1_84482_XLOC_079014	0.6865	0.44575	1866.0	135.0	2.4627	GF_000294	0.7831	1.995	24.0	0.3925	1281.0	REF_STRG_1_3510_XLOC_066412	REF_STRG_1_84482_XLOC_079014	0.08333	0.1
REF_STRG_1_3510_XLOC_066412__REF_STRG_1_85615_XLOC_080925	0.68489	0.44679	1866.0	135.0	2.65753	GF_000294	0.6267	20.1792	24.0	0.0311	1278.0	REF_STRG_1_3510_XLOC_066412	REF_STRG_1_85615_XLOC_080925	0.08333	0.0
REF_STRG_1_3510_XLOC_066412__REF_STRG_1_9923_XLOC_025081	0.68489	0.43505	1866.0	135.0	2.55094	GF_000294	0.6083	5.0912	24.0	0.1195	1278.0	REF_STRG_1_3510_XLOC_066412	REF_STRG_1_9923_XLOC_025081	0.08333	0.0
REF_STRG_1_3510_XLOC_066412__REF_STRG_1_52171_XLOC_030821	0.59968	0.4513	1866.0	135.0	2.52501	GF_000294	0.6208	3.8366	24.0	0.1618	1119.0	REF_STRG_1_3510_XLOC_066412	REF_STRG_1_52171_XLOC_030821	0.08333	0.1
REF_STRG_1_46384_XLOC_022079__REF_STRG_1_67888_XLOC_053107	0.68249	0.64928	1011.0	333.0	0.53436	GF_000197	0.1447	74.5074	17.0	0.0019	690.0	REF_STRG_1_46384_XLOC_022079	REF_STRG_1_67888_XLOC_053107	1.0	0.0
REF_STRG_1_85480_XLOC_080688__REF_TRIN_5_00516_XLOC_045807	0.51039	0.91279	1011.0	333.0	0.11157	GF_000197	0.0619	0.218	18.0	0.2837	516.0	REF_TRIN_5_00516_XLOC_045807	REF_STRG_1_85480_XLOC_080688	1.0	1.0
REF_STRG_1_62718_XLOC_045806__REF_TRIN_5_00516_XLOC_045807	0.51039	0.9438	1011.0	333.0	0.07751	GF_000197	0.0125	0.2034	19.0	0.0615	516.0	REF_STRG_1_62718_XLOC_045806	REF_TRIN_5_00516_XLOC_045807	0.5	0.5
REF_STRG_1_62718_XLOC_045806__REF_STRG_1_85480_XLOC_080688	0.75371	0.90289	1011.0	333.0	0.11308	GF_000197	0.0584	0.1771	19.0	0.3296	762.0	REF_STRG_1_62718_XLOC_045806	REF_STRG_1_85480_XLOC_080688	0.5	0.5
REF_STRG_1_58861_XLOC_040343__REF_TRIN_15_03007_XLOC_024225	0.34718	0.92877	1011.0	333.0	0.05333	GF_000197	0.0122	0.2085	20.0	0.0587	351.0	REF_STRG_1_58861_XLOC_040343	REF_TRIN_15_03007_XLOC_024225	1.0	1.0
REF_STRG_1_43281_XLOC_016841__REF_STRG_1_58861_XLOC_040343	0.7003	0.83475	1011.0	333.0	0.18543	GF_000197	0.0598	0.6816	21.0	0.0877	708.0	REF_STRG_1_43281_XLOC_016841	REF_STRG_1_58861_XLOC_040343	0.5	0.5
REF_STRG_1_43281_XLOC_016841__REF_TRIN_15_03007_XLOC_024225	0.34718	0.84046	1011.0	333.0	0.23876	GF_000197	0.0676	0.6544	21.0	0.1032	351.0	REF_STRG_1_43281_XLOC_016841	REF_TRIN_15_03007_XLOC_024225	0.5	0.5
REF_STRG_1_19622_XLOC_065049__REF_TRIN_2_01485_XLOC_065052	0.37982	0.97917	1011.0	333.0	0.0	GF_000197	0.0001	0.1004	22.0	0.001	384.0	REF_TRIN_2_01485_XLOC_065052	REF_STRG_1_19622_XLOC_065049	1.0	1.0
REF_STRG_1_46037_XLOC_021497__REF_TRIN_2_01485_XLOC_065052	0.37982	0.97135	1011.0	333.0	0.01786	GF_000197	0.004	0.1301	23.0	0.0307	384.0	REF_STRG_1_46037_XLOC_021497	REF_TRIN_2_01485_XLOC_065052	0.5	0.5
REF_STRG_1_19622_XLOC_065049__REF_STRG_1_46037_XLOC_021497	0.65579	0.97134	1011.0	333.0	0.01786	GF_000197	0.0039	0.1206	23.0	0.0326	663.0	REF_STRG_1_46037_XLOC_021497	REF_STRG_1_19622_XLOC_065049	0.5	0.5
REF_STRG_1_19623_XLOC_065051__REF_STRG_1_46037_XLOC_021497	0.65579	0.95928	1011.0	333.0	0.02696	GF_000197	0.0039	0.2122	24.0	0.0183	663.0	REF_STRG_1_19623_XLOC_065051	REF_STRG_1_46037_XLOC_021497	0.33333	0.33333
REF_STRG_1_19623_XLOC_065051__REF_TRIN_2_01485_XLOC_065052	0.37982	0.94531	1011.0	333.0	0.02844	GF_000197	0.0078	0.2281	24.0	0.0344	384.0	REF_STRG_1_19623_XLOC_065051	REF_TRIN_2_01485_XLOC_065052	0.33333	0.33333
REF_STRG_1_19622_XLOC_065049__REF_STRG_1_19623_XLOC_065051	0.65579	0.96682	1011.0	333.0	0.02844	GF_000197	0.0079	0.1342	24.0	0.0591	663.0	REF_STRG_1_19623_XLOC_065051	REF_STRG_1_19622_XLOC_065049	0.33333	0.33333
REF_STRG_1_12075_XLOC_034901__REF_STRG_1_19623_XLOC_065051	0.65579	0.94721	1011.0	333.0	0.0568	GF_000197	0.0119	0.2049	25.0	0.058	663.0	REF_STRG_1_12075_XLOC_034901	REF_STRG_1_19623_XLOC_065051	0.25	0.25
REF_STRG_1_12075_XLOC_034901__REF_STRG_1_46037_XLOC_021497	0.65579	0.95475	1011.0	333.0	0.06439	GF_000197	0.0073	0.1956	25.0	0.0371	663.0	REF_STRG_1_12075_XLOC_034901	REF_STRG_1_46037_XLOC_021497	0.25	0.25
REF_STRG_1_12075_XLOC_034901__REF_TRIN_2_01485_XLOC_065052	0.37982	0.94792	1011.0	333.0	0.06588	GF_000197	0.0115	0.2557	25.0	0.0449	384.0	REF_STRG_1_12075_XLOC_034901	REF_TRIN_2_01485_XLOC_065052	0.25	0.25
REF_STRG_1_12075_XLOC_034901__REF_STRG_1_19622_XLOC_065049	0.65579	0.94268	1011.0	333.0	0.06588	GF_000197	0.0113	0.25	25.0	0.0453	663.0	REF_STRG_1_12075_XLOC_034901	REF_STRG_1_19622_XLOC_065049	0.25	0.25
REF_STRG_1_12075_XLOC_034901__REF_STRG_1_19625_XLOC_065054	0.66766	0.90222	1011.0	333.0	0.1481	GF_000197	0.0036	0.0826	26.0	0.0438	675.0	REF_STRG_1_19625_XLOC_065054	REF_STRG_1_12075_XLOC_034901	0.2	0.2
REF_STRG_1_19623_XLOC_065051__REF_STRG_1_19625_XLOC_065054	0.65579	0.89442	1011.0	333.0	0.12719	GF_000197	0.0159	0.171	26.0	0.0929	663.0	REF_STRG_1_19625_XLOC_065054	REF_STRG_1_19623_XLOC_065051	0.2	0.2
REF_STRG_1_19625_XLOC_065054__REF_STRG_1_46037_XLOC_021497	0.65579	0.90045	1011.0	333.0	0.13479	GF_000197	0.0111	0.0962	26.0	0.1153	663.0	REF_STRG_1_19625_XLOC_065054	REF_STRG_1_46037_XLOC_021497	0.2	0.2
REF_STRG_1_19625_XLOC_065054__REF_TRIN_2_01485_XLOC_065052	0.37982	0.94271	1011.0	333.0	0.13627	GF_000197	0.0158	0.1591	26.0	0.099	384.0	REF_STRG_1_19625_XLOC_065054	REF_TRIN_2_01485_XLOC_065052	0.2	0.2
REF_STRG_1_19622_XLOC_065049__REF_STRG_1_19625_XLOC_065054	0.65579	0.89744	1011.0	333.0	0.13627	GF_000197	0.0156	0.1489	26.0	0.1045	663.0	REF_STRG_1_19625_XLOC_065054	REF_STRG_1_19622_XLOC_065049	0.2	0.2
REF_STRG_1_19625_XLOC_065054__REF_STRG_1_43281_XLOC_016841	0.7092	0.77685	1011.0	333.0	0.31728	GF_000197	0.0696	0.9177	27.0	0.0759	717.0	REF_STRG_1_43281_XLOC_016841	REF_STRG_1_19625_XLOC_065054	0.05556	0.05556
REF_STRG_1_12075_XLOC_034901__REF_STRG_1_43281_XLOC_016841	0.64095	0.7963	1011.0	333.0	0.3401	GF_000197	0.0736	0.9981	27.0	0.0737	648.0	REF_STRG_1_43281_XLOC_016841	REF_STRG_1_12075_XLOC_034901	0.05556	0.05556
REF_STRG_1_19623_XLOC_065051__REF_STRG_1_43281_XLOC_016841	0.64095	0.79321	1011.0	333.0	0.31919	GF_000197	0.0721	1.2564	27.0	0.0574	648.0	REF_STRG_1_43281_XLOC_016841	REF_STRG_1_19623_XLOC_065051	0.05556	0.05556
REF_STRG_1_43281_XLOC_016841__REF_STRG_1_46037_XLOC_021497	0.64095	0.8071	1011.0	333.0	0.32678	GF_000197	0.066	0.9814	27.0	0.0673	648.0	REF_STRG_1_43281_XLOC_016841	REF_STRG_1_46037_XLOC_021497	0.05556	0.05556
REF_STRG_1_43281_XLOC_016841__REF_TRIN_2_01485_XLOC_065052	0.37982	0.82031	1011.0	333.0	0.32827	GF_000197	0.0722	0.9983	27.0	0.0723	384.0	REF_STRG_1_43281_XLOC_016841	REF_TRIN_2_01485_XLOC_065052	0.05556	0.05556
REF_STRG_1_19622_XLOC_065049__REF_STRG_1_43281_XLOC_016841	0.64095	0.79784	1011.0	333.0	0.32827	GF_000197	0.0705	1.0309	27.0	0.0684	648.0	REF_STRG_1_43281_XLOC_016841	REF_STRG_1_19622_XLOC_065049	0.05556	0.05556
REF_STRG_1_19625_XLOC_065054__REF_STRG_1_58861_XLOC_040343	0.73294	0.76113	1011.0	333.0	0.28756	GF_000197	0.0395	0.9476	27.0	0.0417	741.0	REF_STRG_1_58861_XLOC_040343	REF_STRG_1_19625_XLOC_065054	0.05556	0.05556
REF_STRG_1_12075_XLOC_034901__REF_STRG_1_58861_XLOC_040343	0.65579	0.78733	1011.0	333.0	0.31037	GF_000197	0.0427	1.0913	27.0	0.0391	663.0	REF_STRG_1_58861_XLOC_040343	REF_STRG_1_12075_XLOC_034901	0.05556	0.05556
REF_STRG_1_19623_XLOC_065051__REF_STRG_1_58861_XLOC_040343	0.64985	0.79452	1011.0	333.0	0.28946	GF_000197	0.0409	0.9119	27.0	0.0449	657.0	REF_STRG_1_58861_XLOC_040343	REF_STRG_1_19623_XLOC_065051	0.05556	0.05556
REF_STRG_1_46037_XLOC_021497__REF_STRG_1_58861_XLOC_040343	0.64985	0.80061	1011.0	333.0	0.29706	GF_000197	0.0347	1.0493	27.0	0.0331	657.0	REF_STRG_1_58861_XLOC_040343	REF_STRG_1_46037_XLOC_021497	0.05556	0.05556
REF_STRG_1_58861_XLOC_040343__REF_TRIN_2_01485_XLOC_065052	0.37982	0.84115	1011.0	333.0	0.29854	GF_000197	0.0397	1.1063	27.0	0.0359	384.0	REF_STRG_1_58861_XLOC_040343	REF_TRIN_2_01485_XLOC_065052	0.05556	0.05556
REF_STRG_1_19622_XLOC_065049__REF_STRG_1_58861_XLOC_040343	0.64985	0.79604	1011.0	333.0	0.29854	GF_000197	0.0398	0.9452	27.0	0.0421	657.0	REF_STRG_1_58861_XLOC_040343	REF_STRG_1_19622_XLOC_065049	0.05556	0.05556
REF_STRG_1_19625_XLOC_065054__REF_TRIN_15_03007_XLOC_024225	0.34718	0.83476	1011.0	333.0	0.34089	GF_000197	0.0467	1.0396	27.0	0.0449	351.0	REF_TRIN_15_03007_XLOC_024225	REF_STRG_1_19625_XLOC_065054	0.05556	0.05556
REF_STRG_1_12075_XLOC_034901__REF_TRIN_15_03007_XLOC_024225	0.34718	0.83191	1011.0	333.0	0.3637	GF_000197	0.0502	1.1781	27.0	0.0426	351.0	REF_TRIN_15_03007_XLOC_024225	REF_STRG_1_12075_XLOC_034901	0.05556	0.05556
REF_STRG_1_19623_XLOC_065051__REF_TRIN_15_03007_XLOC_024225	0.34718	0.84046	1011.0	333.0	0.34279	GF_000197	0.0479	0.9188	27.0	0.0521	351.0	REF_TRIN_15_03007_XLOC_024225	REF_STRG_1_19623_XLOC_065051	0.05556	0.05556
REF_STRG_1_46037_XLOC_021497__REF_TRIN_15_03007_XLOC_024225	0.34718	0.849	1011.0	333.0	0.35039	GF_000197	0.0424	0.9836	27.0	0.0431	351.0	REF_TRIN_15_03007_XLOC_024225	REF_STRG_1_46037_XLOC_021497	0.05556	0.05556
REF_TRIN_15_03007_XLOC_024225__REF_TRIN_2_01485_XLOC_065052	0.34718	0.83476	1011.0	333.0	0.35187	GF_000197	0.0474	1.0176	27.0	0.0466	351.0	REF_TRIN_15_03007_XLOC_024225	REF_TRIN_2_01485_XLOC_065052	0.05556	0.05556
REF_STRG_1_19622_XLOC_065049__REF_TRIN_15_03007_XLOC_024225	0.34718	0.8433	1011.0	333.0	0.35187	GF_000197	0.0475	0.8809	27.0	0.0539	351.0	REF_TRIN_15_03007_XLOC_024225	REF_STRG_1_19622_XLOC_065049	0.05556	0.05556
REF_STRG_1_43281_XLOC_016841__REF_STRG_1_62718_XLOC_045806	0.66172	0.71599	1011.0	333.0	0.37151	GF_000197	0.0768	1.4257	28.0	0.0538	669.0	REF_STRG_1_62718_XLOC_045806	REF_STRG_1_43281_XLOC_016841	0.03704	0.03704
REF_STRG_1_58861_XLOC_040343__REF_STRG_1_62718_XLOC_045806	0.69436	0.74501	1011.0	333.0	0.34178	GF_000197	0.0543	1.4297	28.0	0.038	702.0	REF_STRG_1_62718_XLOC_045806	REF_STRG_1_58861_XLOC_040343	0.03704	0.03704
REF_STRG_1_62718_XLOC_045806__REF_TRIN_15_03007_XLOC_024225	0.34718	0.80342	1011.0	333.0	0.39511	GF_000197	0.0625	1.4208	28.0	0.044	351.0	REF_STRG_1_62718_XLOC_045806	REF_TRIN_15_03007_XLOC_024225	0.03704	0.03704
REF_STRG_1_19625_XLOC_065054__REF_STRG_1_62718_XLOC_045806	0.7092	0.73919	1011.0	333.0	0.30659	GF_000197	0.0417	1.4031	28.0	0.0297	717.0	REF_STRG_1_62718_XLOC_045806	REF_STRG_1_19625_XLOC_065054	0.03704	0.03704
REF_STRG_1_12075_XLOC_034901__REF_STRG_1_62718_XLOC_045806	0.65282	0.74697	1011.0	333.0	0.3294	GF_000197	0.0453	1.3496	28.0	0.0335	660.0	REF_STRG_1_62718_XLOC_045806	REF_STRG_1_12075_XLOC_034901	0.03704	0.03704
REF_STRG_1_19623_XLOC_065051__REF_STRG_1_62718_XLOC_045806	0.64095	0.7392	1011.0	333.0	0.30849	GF_000197	0.0421	1.5214	28.0	0.0277	648.0	REF_STRG_1_62718_XLOC_045806	REF_STRG_1_19623_XLOC_065051	0.03704	0.03704
REF_STRG_1_46037_XLOC_021497__REF_STRG_1_62718_XLOC_045806	0.64095	0.75	1011.0	333.0	0.31609	GF_000197	0.0368	1.1698	28.0	0.0314	648.0	REF_STRG_1_62718_XLOC_045806	REF_STRG_1_46037_XLOC_021497	0.03704	0.03704
REF_STRG_1_62718_XLOC_045806__REF_TRIN_2_01485_XLOC_065052	0.37982	0.84115	1011.0	333.0	0.31757	GF_000197	0.0329	1.3591	28.0	0.0242	384.0	REF_STRG_1_62718_XLOC_045806	REF_TRIN_2_01485_XLOC_065052	0.03704	0.03704
REF_STRG_1_19622_XLOC_065049__REF_STRG_1_62718_XLOC_045806	0.64095	0.74846	1011.0	333.0	0.31757	GF_000197	0.0323	1.3508	28.0	0.0239	648.0	REF_STRG_1_62718_XLOC_045806	REF_STRG_1_19622_XLOC_065049	0.03704	0.03704
REF_STRG_1_43281_XLOC_016841__REF_TRIN_5_00516_XLOC_045807	0.51039	0.75194	1011.0	333.0	0.40626	GF_000197	0.0808	0.9899	28.0	0.0816	516.0	REF_TRIN_5_00516_XLOC_045807	REF_STRG_1_43281_XLOC_016841	0.03704	0.03704
REF_STRG_1_58861_XLOC_040343__REF_TRIN_5_00516_XLOC_045807	0.50742	0.75244	1011.0	333.0	0.37653	GF_000197	0.0648	1.4406	28.0	0.0449	513.0	REF_TRIN_5_00516_XLOC_045807	REF_STRG_1_58861_XLOC_040343	0.03704	0.03704
REF_TRIN_15_03007_XLOC_024225__REF_TRIN_5_00516_XLOC_045807	0.34718	0.80057	1011.0	333.0	0.42986	GF_000197	0.0723	1.1242	28.0	0.0643	351.0	REF_TRIN_5_00516_XLOC_045807	REF_TRIN_15_03007_XLOC_024225	0.03704	0.03704
REF_STRG_1_19625_XLOC_065054__REF_TRIN_5_00516_XLOC_045807	0.51039	0.75388	1011.0	333.0	0.34133	GF_000197	0.0459	1.2258	28.0	0.0374	516.0	REF_TRIN_5_00516_XLOC_045807	REF_STRG_1_19625_XLOC_065054	0.03704	0.03704
REF_STRG_1_12075_XLOC_034901__REF_TRIN_5_00516_XLOC_045807	0.49852	0.77579	1011.0	333.0	0.36415	GF_000197	0.0496	1.2389	28.0	0.04	504.0	REF_TRIN_5_00516_XLOC_045807	REF_STRG_1_12075_XLOC_034901	0.03704	0.03704
REF_STRG_1_19623_XLOC_065051__REF_TRIN_5_00516_XLOC_045807	0.49852	0.76984	1011.0	333.0	0.34324	GF_000197	0.0469	1.4689	28.0	0.0319	504.0	REF_TRIN_5_00516_XLOC_045807	REF_STRG_1_19623_XLOC_065051	0.03704	0.03704
REF_STRG_1_46037_XLOC_021497__REF_TRIN_5_00516_XLOC_045807	0.49852	0.77579	1011.0	333.0	0.35083	GF_000197	0.0418	1.2338	28.0	0.0339	504.0	REF_TRIN_5_00516_XLOC_045807	REF_STRG_1_46037_XLOC_021497	0.03704	0.03704
REF_TRIN_2_01485_XLOC_065052__REF_TRIN_5_00516_XLOC_045807	0.37982	0.82812	1011.0	333.0	0.35231	GF_000197	0.0378	1.1316	28.0	0.0334	384.0	REF_TRIN_5_00516_XLOC_045807	REF_TRIN_2_01485_XLOC_065052	0.03704	0.03704
REF_STRG_1_19622_XLOC_065049__REF_TRIN_5_00516_XLOC_045807	0.49852	0.77381	1011.0	333.0	0.35231	GF_000197	0.0369	1.2781	28.0	0.0289	504.0	REF_TRIN_5_00516_XLOC_045807	REF_STRG_1_19622_XLOC_065049	0.03704	0.03704
REF_STRG_1_43281_XLOC_016841__REF_STRG_1_85480_XLOC_080688	0.7092	0.69317	1011.0	333.0	0.44182	GF_000197	0.1381	1.1523	28.0	0.1199	717.0	REF_STRG_1_85480_XLOC_080688	REF_STRG_1_43281_XLOC_016841	0.03704	0.03704
REF_STRG_1_58861_XLOC_040343__REF_STRG_1_85480_XLOC_080688	0.74777	0.71958	1011.0	333.0	0.4121	GF_000197	0.1113	1.339	28.0	0.0831	756.0	REF_STRG_1_85480_XLOC_080688	REF_STRG_1_58861_XLOC_040343	0.03704	0.03704
REF_STRG_1_85480_XLOC_080688__REF_TRIN_15_03007_XLOC_024225	0.34718	0.76638	1011.0	333.0	0.46543	GF_000197	0.1206	1.3217	28.0	0.0912	351.0	REF_STRG_1_85480_XLOC_080688	REF_TRIN_15_03007_XLOC_024225	0.03704	0.03704
REF_STRG_1_19625_XLOC_065054__REF_STRG_1_85480_XLOC_080688	0.75371	0.70735	1011.0	333.0	0.3769	GF_000197	0.104	1.2056	28.0	0.0862	762.0	REF_STRG_1_85480_XLOC_080688	REF_STRG_1_19625_XLOC_065054	0.03704	0.03704
REF_STRG_1_12075_XLOC_034901__REF_STRG_1_85480_XLOC_080688	0.66766	0.72444	1011.0	333.0	0.39971	GF_000197	0.1026	1.2473	28.0	0.0823	675.0	REF_STRG_1_85480_XLOC_080688	REF_STRG_1_12075_XLOC_034901	0.03704	0.03704
REF_STRG_1_19623_XLOC_065051__REF_STRG_1_85480_XLOC_080688	0.65579	0.71946	1011.0	333.0	0.3788	GF_000197	0.0997	1.2764	28.0	0.0781	663.0	REF_STRG_1_85480_XLOC_080688	REF_STRG_1_19623_XLOC_065051	0.03704	0.03704
REF_STRG_1_46037_XLOC_021497__REF_STRG_1_85480_XLOC_080688	0.65579	0.72549	1011.0	333.0	0.3864	GF_000197	0.0943	1.1526	28.0	0.0818	663.0	REF_STRG_1_85480_XLOC_080688	REF_STRG_1_46037_XLOC_021497	0.03704	0.03704
REF_STRG_1_85480_XLOC_080688__REF_TRIN_2_01485_XLOC_065052	0.37982	0.80729	1011.0	333.0	0.38788	GF_000197	0.0896	1.1686	28.0	0.0766	384.0	REF_STRG_1_85480_XLOC_080688	REF_TRIN_2_01485_XLOC_065052	0.03704	0.03704
REF_STRG_1_19622_XLOC_065049__REF_STRG_1_85480_XLOC_080688	0.65579	0.72398	1011.0	333.0	0.38788	GF_000197	0.0886	1.2295	28.0	0.072	663.0	REF_STRG_1_85480_XLOC_080688	REF_STRG_1_19622_XLOC_065049	0.03704	0.03704
REF_STRG_1_46384_XLOC_022079__REF_STRG_1_62718_XLOC_045806	0.70623	0.68067	1011.0	333.0	0.52219	GF_000197	0.0873	77.0845	29.0	0.0011	714.0	REF_STRG_1_46384_XLOC_022079	REF_STRG_1_62718_XLOC_045806	0.04167	0.0
REF_STRG_1_46384_XLOC_022079__REF_TRIN_5_00516_XLOC_045807	0.51039	0.72287	1011.0	333.0	0.55693	GF_000197	0.0997	2.3731	29.0	0.042	516.0	REF_STRG_1_46384_XLOC_022079	REF_TRIN_5_00516_XLOC_045807	0.04167	0.07143
REF_STRG_1_46384_XLOC_022079__REF_STRG_1_85480_XLOC_080688	0.76855	0.64994	1011.0	333.0	0.5925	GF_000197	0.1416	2.2585	29.0	0.0627	777.0	REF_STRG_1_46384_XLOC_022079	REF_STRG_1_85480_XLOC_080688	0.04167	0.07143
REF_STRG_1_43281_XLOC_016841__REF_STRG_1_46384_XLOC_022079	0.71217	0.66944	1011.0	333.0	0.65238	GF_000197	0.1151	1.6992	29.0	0.0677	720.0	REF_STRG_1_46384_XLOC_022079	REF_STRG_1_43281_XLOC_016841	0.04167	0.07143
REF_STRG_1_46384_XLOC_022079__REF_STRG_1_58861_XLOC_040343	0.73294	0.66127	1011.0	333.0	0.62265	GF_000197	0.1051	2.0112	29.0	0.0522	741.0	REF_STRG_1_46384_XLOC_022079	REF_STRG_1_58861_XLOC_040343	0.04167	0.07143
REF_STRG_1_46384_XLOC_022079__REF_TRIN_15_03007_XLOC_024225	0.34718	0.76068	1011.0	333.0	0.67598	GF_000197	0.1139	2.2213	29.0	0.0513	351.0	REF_STRG_1_46384_XLOC_022079	REF_TRIN_15_03007_XLOC_024225	0.04167	0.07143
REF_STRG_1_19625_XLOC_065054__REF_STRG_1_46384_XLOC_022079	0.73887	0.66131	1011.0	333.0	0.58745	GF_000197	0.0937	86.5708	29.0	0.0011	747.0	REF_STRG_1_46384_XLOC_022079	REF_STRG_1_19625_XLOC_065054	0.04167	0.0
REF_STRG_1_12075_XLOC_034901__REF_STRG_1_46384_XLOC_022079	0.64985	0.67428	1011.0	333.0	0.61027	GF_000197	0.0868	4.7782	29.0	0.0182	657.0	REF_STRG_1_46384_XLOC_022079	REF_STRG_1_12075_XLOC_034901	0.04167	0.07143
REF_STRG_1_19623_XLOC_065051__REF_STRG_1_46384_XLOC_022079	0.64985	0.6758	1011.0	333.0	0.58936	GF_000197	0.0872	77.0266	29.0	0.0011	657.0	REF_STRG_1_46384_XLOC_022079	REF_STRG_1_19623_XLOC_065051	0.04167	0.0
REF_STRG_1_46037_XLOC_021497__REF_STRG_1_46384_XLOC_022079	0.64985	0.67884	1011.0	333.0	0.59695	GF_000197	0.0815	81.4889	29.0	0.001	657.0	REF_STRG_1_46384_XLOC_022079	REF_STRG_1_46037_XLOC_021497	0.04167	0.0
REF_STRG_1_46384_XLOC_022079__REF_TRIN_2_01485_XLOC_065052	0.37982	0.76302	1011.0	333.0	0.59843	GF_000197	0.0873	76.7581	29.0	0.0011	384.0	REF_STRG_1_46384_XLOC_022079	REF_TRIN_2_01485_XLOC_065052	0.04167	0.0
REF_STRG_1_19622_XLOC_065049__REF_STRG_1_46384_XLOC_022079	0.64985	0.67884	1011.0	333.0	0.59843	GF_000197	0.0871	77.7279	29.0	0.0011	657.0	REF_STRG_1_46384_XLOC_022079	REF_STRG_1_19622_XLOC_065049	0.04167	0.0
REF_STRG_1_62718_XLOC_045806__REF_STRG_1_67888_XLOC_053107	0.68546	0.65368	1011.0	333.0	0.48856	GF_000197	0.1348	64.5728	29.0	0.0021	693.0	REF_STRG_1_67888_XLOC_053107	REF_STRG_1_62718_XLOC_045806	0.04167	0.0
REF_STRG_1_67888_XLOC_053107__REF_TRIN_5_00516_XLOC_045807	0.51039	0.69574	1011.0	333.0	0.5233	GF_000197	0.1446	11.347	29.0	0.0127	516.0	REF_STRG_1_67888_XLOC_053107	REF_TRIN_5_00516_XLOC_045807	0.04167	0.0
REF_STRG_1_67888_XLOC_053107__REF_STRG_1_85480_XLOC_080688	0.7003	0.64266	1011.0	333.0	0.55887	GF_000197	0.194	68.1339	29.0	0.0028	708.0	REF_STRG_1_67888_XLOC_053107	REF_STRG_1_85480_XLOC_080688	0.04167	0.0
REF_STRG_1_43281_XLOC_016841__REF_STRG_1_67888_XLOC_053107	0.67359	0.70044	1011.0	333.0	0.61874	GF_000197	0.1369	2.5904	29.0	0.0528	681.0	REF_STRG_1_67888_XLOC_053107	REF_STRG_1_43281_XLOC_016841	0.04167	0.07143
REF_STRG_1_58861_XLOC_040343__REF_STRG_1_67888_XLOC_053107	0.68249	0.68116	1011.0	333.0	0.58902	GF_000197	0.1294	2.6082	29.0	0.0496	690.0	REF_STRG_1_67888_XLOC_053107	REF_STRG_1_58861_XLOC_040343	0.04167	0.07143
REF_STRG_1_67888_XLOC_053107__REF_TRIN_15_03007_XLOC_024225	0.34718	0.71225	1011.0	333.0	0.64234	GF_000197	0.1411	3.224	29.0	0.0438	351.0	REF_STRG_1_67888_XLOC_053107	REF_TRIN_15_03007_XLOC_024225	0.04167	0.07143
REF_STRG_1_19625_XLOC_065054__REF_STRG_1_67888_XLOC_053107	0.7003	0.6709	1011.0	333.0	0.55382	GF_000197	0.1347	4.5489	29.0	0.0296	708.0	REF_STRG_1_67888_XLOC_053107	REF_STRG_1_19625_XLOC_065054	0.04167	0.07143
REF_STRG_1_12075_XLOC_034901__REF_STRG_1_67888_XLOC_053107	0.65282	0.69091	1011.0	333.0	0.57663	GF_000197	0.1304	6.2802	29.0	0.0208	660.0	REF_STRG_1_67888_XLOC_053107	REF_STRG_1_12075_XLOC_034901	0.04167	0.0
REF_STRG_1_19623_XLOC_065051__REF_STRG_1_67888_XLOC_053107	0.64095	0.69753	1011.0	333.0	0.55572	GF_000197	0.1237	2.0296	29.0	0.0609	648.0	REF_STRG_1_67888_XLOC_053107	REF_STRG_1_19623_XLOC_065051	0.04167	0.07143
REF_STRG_1_46037_XLOC_021497__REF_STRG_1_67888_XLOC_053107	0.64095	0.69136	1011.0	333.0	0.56332	GF_000197	0.1214	3.5944	29.0	0.0338	648.0	REF_STRG_1_67888_XLOC_053107	REF_STRG_1_46037_XLOC_021497	0.04167	0.07143
REF_STRG_1_67888_XLOC_053107__REF_TRIN_2_01485_XLOC_065052	0.37982	0.7526	1011.0	333.0	0.5648	GF_000197	0.1143	1.6209	29.0	0.0705	384.0	REF_STRG_1_67888_XLOC_053107	REF_TRIN_2_01485_XLOC_065052	0.04167	0.07143
REF_STRG_1_19622_XLOC_065049__REF_STRG_1_67888_XLOC_053107	0.64095	0.70062	1011.0	333.0	0.5648	GF_000197	0.1151	1.7047	29.0	0.0675	648.0	REF_STRG_1_67888_XLOC_053107	REF_STRG_1_19622_XLOC_065049	0.04167	0.07143
REF_STRG_1_46384_XLOC_022079__REF_STRG_1_63793_XLOC_047297	0.62908	0.64465	1011.0	333.0	0.73268	GF_000197	0.174	2.1548	30.0	0.0807	636.0	REF_STRG_1_63793_XLOC_047297	REF_STRG_1_46384_XLOC_022079	0.07143	0.1
REF_STRG_1_63793_XLOC_047297__REF_STRG_1_67888_XLOC_053107	0.61721	0.61859	1011.0	333.0	0.69905	GF_000197	0.1911	2.7426	30.0	0.0697	624.0	REF_STRG_1_63793_XLOC_047297	REF_STRG_1_67888_XLOC_053107	0.07143	0.1
REF_STRG_1_62718_XLOC_045806__REF_STRG_1_63793_XLOC_047297	0.62018	0.66986	1011.0	333.0	0.53744	GF_000197	0.1441	42.007	30.0	0.0034	627.0	REF_STRG_1_63793_XLOC_047297	REF_STRG_1_62718_XLOC_045806	0.07143	0.0
REF_STRG_1_63793_XLOC_047297__REF_TRIN_5_00516_XLOC_045807	0.51039	0.70349	1011.0	333.0	0.57219	GF_000197	0.1381	31.2685	30.0	0.0044	516.0	REF_STRG_1_63793_XLOC_047297	REF_TRIN_5_00516_XLOC_045807	0.07143	0.0
REF_STRG_1_63793_XLOC_047297__REF_STRG_1_85480_XLOC_080688	0.62315	0.65714	1011.0	333.0	0.60775	GF_000197	0.1872	43.8315	30.0	0.0043	630.0	REF_STRG_1_63793_XLOC_047297	REF_STRG_1_85480_XLOC_080688	0.07143	0.0
REF_STRG_1_43281_XLOC_016841__REF_STRG_1_63793_XLOC_047297	0.61424	0.64251	1011.0	333.0	0.66763	GF_000197	0.1786	2.0319	30.0	0.0879	621.0	REF_STRG_1_63793_XLOC_047297	REF_STRG_1_43281_XLOC_016841	0.07143	0.1
REF_STRG_1_58861_XLOC_040343__REF_STRG_1_63793_XLOC_047297	0.61424	0.65539	1011.0	333.0	0.6379	GF_000197	0.1465	1.2309	30.0	0.119	621.0	REF_STRG_1_63793_XLOC_047297	REF_STRG_1_58861_XLOC_040343	0.07143	0.1
REF_STRG_1_63793_XLOC_047297__REF_TRIN_15_03007_XLOC_024225	0.34718	0.73219	1011.0	333.0	0.69123	GF_000197	0.1468	1.2909	30.0	0.1138	351.0	REF_STRG_1_63793_XLOC_047297	REF_TRIN_15_03007_XLOC_024225	0.07143	0.1
REF_STRG_1_19625_XLOC_065054__REF_STRG_1_63793_XLOC_047297	0.61721	0.65705	1011.0	333.0	0.60271	GF_000197	0.1395	2.4451	30.0	0.057	624.0	REF_STRG_1_63793_XLOC_047297	REF_STRG_1_19625_XLOC_065054	0.07143	0.1
REF_STRG_1_12075_XLOC_034901__REF_STRG_1_63793_XLOC_047297	0.60534	0.6683	1011.0	333.0	0.62552	GF_000197	0.1346	2.9162	30.0	0.0462	612.0	REF_STRG_1_63793_XLOC_047297	REF_STRG_1_12075_XLOC_034901	0.07143	0.1
REF_STRG_1_19623_XLOC_065051__REF_STRG_1_63793_XLOC_047297	0.60237	0.6798	1011.0	333.0	0.60461	GF_000197	0.1311	2.4853	30.0	0.0527	609.0	REF_STRG_1_63793_XLOC_047297	REF_STRG_1_19623_XLOC_065051	0.07143	0.1
REF_STRG_1_46037_XLOC_021497__REF_STRG_1_63793_XLOC_047297	0.60237	0.66995	1011.0	333.0	0.6122	GF_000197	0.132	56.1175	30.0	0.0024	609.0	REF_STRG_1_63793_XLOC_047297	REF_STRG_1_46037_XLOC_021497	0.07143	0.0
REF_STRG_1_63793_XLOC_047297__REF_TRIN_2_01485_XLOC_065052	0.37982	0.74219	1011.0	333.0	0.61369	GF_000197	0.1214	2.6264	30.0	0.0462	384.0	REF_STRG_1_63793_XLOC_047297	REF_TRIN_2_01485_XLOC_065052	0.07143	0.1
REF_STRG_1_19622_XLOC_065049__REF_STRG_1_63793_XLOC_047297	0.60237	0.6798	1011.0	333.0	0.61369	GF_000197	0.1212	2.2921	30.0	0.0529	609.0	REF_STRG_1_63793_XLOC_047297	REF_STRG_1_19622_XLOC_065049	0.07143	0.1
REF_STRG_1_63793_XLOC_047297__REF_TRIN_1_00006_XLOC_047128	0.32938	0.62462	1011.0	333.0	0.79103	GF_000197	0.2554	40.9518	31.0	0.0062	333.0	REF_TRIN_1_00006_XLOC_047128	REF_STRG_1_63793_XLOC_047297	0.06667	0.0
REF_STRG_1_46384_XLOC_022079__REF_TRIN_1_00006_XLOC_047128	0.32938	0.64565	1011.0	333.0	0.87565	GF_000197	0.2699	69.5997	31.0	0.0039	333.0	REF_TRIN_1_00006_XLOC_047128	REF_STRG_1_46384_XLOC_022079	0.06667	0.0
REF_STRG_1_67888_XLOC_053107__REF_TRIN_1_00006_XLOC_047128	0.32938	0.60961	1011.0	333.0	0.84202	GF_000197	0.2776	10.2316	31.0	0.0271	333.0	REF_TRIN_1_00006_XLOC_047128	REF_STRG_1_67888_XLOC_053107	0.06667	0.0
REF_STRG_1_62718_XLOC_045806__REF_TRIN_1_00006_XLOC_047128	0.32938	0.66967	1011.0	333.0	0.68041	GF_000197	0.2182	66.4621	31.0	0.0033	333.0	REF_TRIN_1_00006_XLOC_047128	REF_STRG_1_62718_XLOC_045806	0.06667	0.0
REF_TRIN_1_00006_XLOC_047128__REF_TRIN_5_00516_XLOC_045807	0.32938	0.66967	1011.0	333.0	0.71516	GF_000197	0.2142	64.5085	31.0	0.0033	333.0	REF_TRIN_1_00006_XLOC_047128	REF_TRIN_5_00516_XLOC_045807	0.06667	0.0
REF_STRG_1_85480_XLOC_080688__REF_TRIN_1_00006_XLOC_047128	0.32938	0.64565	1011.0	333.0	0.75073	GF_000197	0.2746	68.2684	31.0	0.004	333.0	REF_TRIN_1_00006_XLOC_047128	REF_STRG_1_85480_XLOC_080688	0.06667	0.0
REF_STRG_1_43281_XLOC_016841__REF_TRIN_1_00006_XLOC_047128	0.32938	0.65465	1011.0	333.0	0.8106	GF_000197	0.2337	3.4018	31.0	0.0687	333.0	REF_TRIN_1_00006_XLOC_047128	REF_STRG_1_43281_XLOC_016841	0.06667	0.5
REF_STRG_1_58861_XLOC_040343__REF_TRIN_1_00006_XLOC_047128	0.32938	0.64264	1011.0	333.0	0.78087	GF_000197	0.2378	5.6246	31.0	0.0423	333.0	REF_TRIN_1_00006_XLOC_047128	REF_STRG_1_58861_XLOC_040343	0.06667	0.0
REF_TRIN_15_03007_XLOC_024225__REF_TRIN_1_00006_XLOC_047128	0.32938	0.65165	1011.0	333.0	0.8342	GF_000197	0.2484	4.5623	31.0	0.0545	333.0	REF_TRIN_1_00006_XLOC_047128	REF_TRIN_15_03007_XLOC_024225	0.06667	0.5
REF_STRG_1_19625_XLOC_065054__REF_TRIN_1_00006_XLOC_047128	0.32938	0.65465	1011.0	333.0	0.74568	GF_000197	0.2305	23.9673	31.0	0.0096	333.0	REF_TRIN_1_00006_XLOC_047128	REF_STRG_1_19625_XLOC_065054	0.06667	0.0
REF_STRG_1_12075_XLOC_034901__REF_TRIN_1_00006_XLOC_047128	0.32938	0.65766	1011.0	333.0	0.76849	GF_000197	0.2353	32.1442	31.0	0.0073	333.0	REF_TRIN_1_00006_XLOC_047128	REF_STRG_1_12075_XLOC_034901	0.06667	0.0
REF_STRG_1_19623_XLOC_065051__REF_TRIN_1_00006_XLOC_047128	0.32938	0.65165	1011.0	333.0	0.74758	GF_000197	0.2308	18.6063	31.0	0.0124	333.0	REF_TRIN_1_00006_XLOC_047128	REF_STRG_1_19623_XLOC_065051	0.06667	0.0
REF_STRG_1_46037_XLOC_021497__REF_TRIN_1_00006_XLOC_047128	0.32938	0.66066	1011.0	333.0	0.75518	GF_000197	0.2258	19.4578	31.0	0.0116	333.0	REF_TRIN_1_00006_XLOC_047128	REF_STRG_1_46037_XLOC_021497	0.06667	0.0
REF_TRIN_1_00006_XLOC_047128__REF_TRIN_2_01485_XLOC_065052	0.32938	0.66066	1011.0	333.0	0.75666	GF_000197	0.2184	19.4085	31.0	0.0113	333.0	REF_TRIN_1_00006_XLOC_047128	REF_TRIN_2_01485_XLOC_065052	0.06667	0.0
REF_STRG_1_19622_XLOC_065049__REF_TRIN_1_00006_XLOC_047128	0.32938	0.65766	1011.0	333.0	0.75666	GF_000197	0.2184	18.2915	31.0	0.0119	333.0	REF_TRIN_1_00006_XLOC_047128	REF_STRG_1_19622_XLOC_065049	0.06667	0.0
REF_STRG_1_19951_XLOC_066174__REF_TRIN_1_00006_XLOC_047128	0.33828	0.61696	1011.0	333.0	0.87855	GF_000197	0.2926	7.3349	32.0	0.0399	342.0	REF_STRG_1_19951_XLOC_066174	REF_TRIN_1_00006_XLOC_047128	0.0625	0.0
REF_STRG_1_19951_XLOC_066174__REF_STRG_1_63793_XLOC_047297	0.62315	0.59048	1011.0	333.0	1.02965	GF_000197	0.2164	42.9446	32.0	0.005	630.0	REF_STRG_1_19951_XLOC_066174	REF_STRG_1_63793_XLOC_047297	0.0625	0.0
REF_STRG_1_19951_XLOC_066174__REF_STRG_1_46384_XLOC_022079	0.67359	0.54772	1011.0	333.0	1.11427	GF_000197	0.2623	3.3108	32.0	0.0792	681.0	REF_STRG_1_19951_XLOC_066174	REF_STRG_1_46384_XLOC_022079	0.0625	0.33333
REF_STRG_1_19951_XLOC_066174__REF_STRG_1_67888_XLOC_053107	0.66766	0.57185	1011.0	333.0	1.08064	GF_000197	0.2685	70.2762	32.0	0.0038	675.0	REF_STRG_1_19951_XLOC_066174	REF_STRG_1_67888_XLOC_053107	0.0625	0.0
REF_STRG_1_19951_XLOC_066174__REF_STRG_1_62718_XLOC_045806	0.65282	0.59091	1011.0	333.0	0.91904	GF_000197	0.2341	8.005	32.0	0.0292	660.0	REF_STRG_1_19951_XLOC_066174	REF_STRG_1_62718_XLOC_045806	0.0625	0.0
REF_STRG_1_19951_XLOC_066174__REF_TRIN_5_00516_XLOC_045807	0.50148	0.63314	1011.0	333.0	0.95378	GF_000197	0.2376	7.0728	32.0	0.0336	507.0	REF_STRG_1_19951_XLOC_066174	REF_TRIN_5_00516_XLOC_045807	0.0625	0.0
REF_STRG_1_19951_XLOC_066174__REF_STRG_1_85480_XLOC_080688	0.66766	0.56444	1011.0	333.0	0.98935	GF_000197	0.2697	69.8181	32.0	0.0039	675.0	REF_STRG_1_19951_XLOC_066174	REF_STRG_1_85480_XLOC_080688	0.0625	0.0
REF_STRG_1_19951_XLOC_066174__REF_STRG_1_43281_XLOC_016841	0.64985	0.57534	1011.0	333.0	1.04922	GF_000197	0.2747	2.3864	32.0	0.1151	657.0	REF_STRG_1_19951_XLOC_066174	REF_STRG_1_43281_XLOC_016841	0.0625	0.33333
REF_STRG_1_19951_XLOC_066174__REF_STRG_1_58861_XLOC_040343	0.65579	0.56259	1011.0	333.0	1.01949	GF_000197	0.2687	5.3717	32.0	0.05	663.0	REF_STRG_1_19951_XLOC_066174	REF_STRG_1_58861_XLOC_040343	0.0625	0.0
REF_STRG_1_19951_XLOC_066174__REF_TRIN_15_03007_XLOC_024225	0.34718	0.63818	1011.0	333.0	1.07282	GF_000197	0.2657	3.5241	32.0	0.0754	351.0	REF_STRG_1_19951_XLOC_066174	REF_TRIN_15_03007_XLOC_024225	0.0625	0.33333
REF_STRG_1_19625_XLOC_065054__REF_STRG_1_19951_XLOC_066174	0.66766	0.57333	1011.0	333.0	0.9843	GF_000197	0.2805	9.7403	32.0	0.0288	675.0	REF_STRG_1_19951_XLOC_066174	REF_STRG_1_19625_XLOC_065054	0.0625	0.0
REF_STRG_1_12075_XLOC_034901__REF_STRG_1_19951_XLOC_066174	0.64392	0.56989	1011.0	333.0	1.00711	GF_000197	0.2749	11.1371	32.0	0.0247	651.0	REF_STRG_1_19951_XLOC_066174	REF_STRG_1_12075_XLOC_034901	0.0625	0.0
REF_STRG_1_19623_XLOC_065051__REF_STRG_1_19951_XLOC_066174	0.63205	0.5759	1011.0	333.0	0.9862	GF_000197	0.2572	7.9543	32.0	0.0323	639.0	REF_STRG_1_19951_XLOC_066174	REF_STRG_1_19623_XLOC_065051	0.0625	0.0
REF_STRG_1_19951_XLOC_066174__REF_STRG_1_46037_XLOC_021497	0.63205	0.57433	1011.0	333.0	0.9938	GF_000197	0.2644	10.4482	32.0	0.0253	639.0	REF_STRG_1_19951_XLOC_066174	REF_STRG_1_46037_XLOC_021497	0.0625	0.0
REF_STRG_1_19951_XLOC_066174__REF_TRIN_2_01485_XLOC_065052	0.37982	0.67188	1011.0	333.0	0.99528	GF_000197	0.256	9.3128	32.0	0.0275	384.0	REF_STRG_1_19951_XLOC_066174	REF_TRIN_2_01485_XLOC_065052	0.0625	0.0
REF_STRG_1_19622_XLOC_065049__REF_STRG_1_19951_XLOC_066174	0.63205	0.57903	1011.0	333.0	0.99528	GF_000197	0.2572	7.8525	32.0	0.0328	639.0	REF_STRG_1_19951_XLOC_066174	REF_STRG_1_19622_XLOC_065049	0.0625	0.0
REF_STRG_1_37227_XLOC_109036__REF_STRG_1_61023_XLOC_043321	0.52097	0.94774	1359.0	708.0	0.07718	GF_002599	0.0342	0.1538	2.0	0.2221	708.0	REF_STRG_1_37227_XLOC_109036	REF_STRG_1_61023_XLOC_043321	1.0	1.0
REF_STRG_1_28865_XLOC_091403__REF_TRIN_9_01340_XLOC_091398	0.32028	1.0	1302.0	306.0	0.0	GF_001234	0.0	0.0	4.0	0.001	417.0	REF_STRG_1_28865_XLOC_091403	REF_TRIN_9_01340_XLOC_091398	1.0	0.0
REF_STRG_1_28865_XLOC_091403__REF_TRIN_9_01341_XLOC_000496	0.23733	0.95793	1302.0	306.0	0.06814	GF_001234	0.0417	0.0525	5.0	0.7945	309.0	REF_TRIN_9_01341_XLOC_000496	REF_STRG_1_28865_XLOC_091403	0.5	0.5
REF_TRIN_9_01340_XLOC_091398__REF_TRIN_9_01341_XLOC_000496	0.23733	0.95793	1302.0	306.0	0.06814	GF_001234	0.0417	0.0525	5.0	0.7945	309.0	REF_TRIN_9_01341_XLOC_000496	REF_TRIN_9_01340_XLOC_091398	0.5	0.5
REF_STRG_1_3624_XLOC_068067__REF_TRIN_9_01341_XLOC_000496	0.23502	0.56209	1302.0	306.0	0.96983	GF_001234	0.6342	1.9733	6.0	0.3214	306.0	REF_STRG_1_3624_XLOC_068067	REF_TRIN_9_01341_XLOC_000496	0.33333	0.33333
REF_STRG_1_28865_XLOC_091403__REF_STRG_1_3624_XLOC_068067	0.60138	0.62708	1302.0	306.0	0.97688	GF_001234	0.6316	2.1449	6.0	0.2945	783.0	REF_STRG_1_3624_XLOC_068067	REF_STRG_1_28865_XLOC_091403	0.33333	0.33333
REF_STRG_1_3624_XLOC_068067__REF_TRIN_9_01340_XLOC_091398	0.29954	0.58462	1302.0	306.0	0.97688	GF_001234	0.6316	2.1449	6.0	0.2945	390.0	REF_STRG_1_3624_XLOC_068067	REF_TRIN_9_01340_XLOC_091398	0.33333	0.33333
REF_STRG_1_62009_XLOC_044776__REF_TRIN_7_02001_XLOC_066415	0.88454	0.61754	1611.0	1260.0	0.71789	GF_001509	0.3327	6.7471	3.0	0.0493	1425.0	REF_STRG_1_62009_XLOC_044776	REF_TRIN_7_02001_XLOC_066415	1.0	0.0
REF_STRG_1_28817_XLOC_091267__REF_STRG_1_62009_XLOC_044776	0.79516	0.49727	1611.0	1260.0	1.31199	GF_001509	0.6655	9.7787	4.0	0.0681	1281.0	REF_STRG_1_28817_XLOC_091267	REF_STRG_1_62009_XLOC_044776	0.5	0.0
REF_STRG_1_28817_XLOC_091267__REF_TRIN_7_02001_XLOC_066415	0.82309	0.50302	1611.0	1260.0	1.299	GF_001509	0.6302	13.2408	4.0	0.0476	1326.0	REF_STRG_1_28817_XLOC_091267	REF_TRIN_7_02001_XLOC_066415	0.5	0.0
REF_STRG_1_49515_XLOC_026863__REF_STRG_1_49516_XLOC_026864	0.68354	0.96914	711.0	237.0	0.02648	GF_000801	0.0121	0.1184	6.0	0.1018	486.0	REF_STRG_1_49516_XLOC_026864	REF_STRG_1_49515_XLOC_026863	1.0	1.0
REF_STRG_1_49513_XLOC_026862__REF_STRG_1_49516_XLOC_026864	0.51899	0.94038	711.0	237.0	0.04696	GF_000801	0.019	0.1315	7.0	0.1443	369.0	REF_STRG_1_49513_XLOC_026862	REF_STRG_1_49516_XLOC_026864	0.5	0.5
REF_STRG_1_49513_XLOC_026862__REF_STRG_1_49515_XLOC_026863	0.34599	0.96748	711.0	237.0	0.02048	GF_000801	0.0063	0.1116	7.0	0.0567	246.0	REF_STRG_1_49513_XLOC_026862	REF_STRG_1_49515_XLOC_026863	0.5	0.5
REF_STRG_1_49513_XLOC_026862__REF_STRG_1_86756_XLOC_082769	0.44726	0.68239	711.0	237.0	0.45344	GF_000801	0.24	14.5982	8.0	0.0164	318.0	REF_STRG_1_86756_XLOC_082769	REF_STRG_1_49513_XLOC_026862	0.33333	0.0
REF_STRG_1_49516_XLOC_026864__REF_STRG_1_86756_XLOC_082769	0.78481	0.66846	711.0	237.0	0.45943	GF_000801	0.2376	9.5591	8.0	0.0249	558.0	REF_STRG_1_86756_XLOC_082769	REF_STRG_1_49516_XLOC_026864	0.33333	0.0
REF_STRG_1_49515_XLOC_026863__REF_STRG_1_86756_XLOC_082769	0.67932	0.67288	711.0	237.0	0.43296	GF_000801	0.2294	9.8756	8.0	0.0232	483.0	REF_STRG_1_86756_XLOC_082769	REF_STRG_1_49515_XLOC_026863	0.33333	0.0
REF_STRG_1_49517_XLOC_026865__REF_STRG_1_52034_XLOC_030605	0.78059	0.65045	711.0	237.0	0.52777	GF_000801	0.3045	3.113	9.0	0.0978	555.0	REF_STRG_1_49517_XLOC_026865	REF_STRG_1_52034_XLOC_030605	1.0	1.0
REF_STRG_1_49517_XLOC_026865__REF_STRG_1_86756_XLOC_082769	0.78481	0.67742	711.0	237.0	0.44064	GF_000801	0.2621	47.4968	10.0	0.0055	558.0	REF_STRG_1_86756_XLOC_082769	REF_STRG_1_49517_XLOC_026865	0.125	0.0
REF_STRG_1_52034_XLOC_030605__REF_STRG_1_86756_XLOC_082769	0.74684	0.61959	711.0	237.0	0.72236	GF_000801	0.3781	47.9677	10.0	0.0079	531.0	REF_STRG_1_86756_XLOC_082769	REF_STRG_1_52034_XLOC_030605	0.125	0.0
REF_STRG_1_49513_XLOC_026862__REF_STRG_1_49517_XLOC_026865	0.50211	0.66947	711.0	237.0	0.54617	GF_000801	0.2603	9.7659	10.0	0.0267	357.0	REF_STRG_1_49513_XLOC_026862	REF_STRG_1_49517_XLOC_026865	0.125	0.0
REF_STRG_1_49513_XLOC_026862__REF_STRG_1_52034_XLOC_030605	0.4135	0.57823	711.0	237.0	0.82789	GF_000801	0.5646	50.5932	10.0	0.0112	294.0	REF_STRG_1_49513_XLOC_026862	REF_STRG_1_52034_XLOC_030605	0.125	0.0
REF_STRG_1_49516_XLOC_026864__REF_STRG_1_49517_XLOC_026865	0.85232	0.68647	711.0	237.0	0.55217	GF_000801	0.2596	3.1429	10.0	0.0826	606.0	REF_STRG_1_49516_XLOC_026864	REF_STRG_1_49517_XLOC_026865	0.125	0.5
REF_STRG_1_49516_XLOC_026864__REF_STRG_1_52034_XLOC_030605	0.75105	0.60861	711.0	237.0	0.83389	GF_000801	0.56	50.7041	10.0	0.011	534.0	REF_STRG_1_49516_XLOC_026864	REF_STRG_1_52034_XLOC_030605	0.125	0.0
REF_STRG_1_49515_XLOC_026863__REF_STRG_1_49517_XLOC_026865	0.68354	0.70782	711.0	237.0	0.52569	GF_000801	0.2519	4.4965	10.0	0.056	486.0	REF_STRG_1_49515_XLOC_026863	REF_STRG_1_49517_XLOC_026865	0.125	0.5
REF_STRG_1_49515_XLOC_026863__REF_STRG_1_52034_XLOC_030605	0.67511	0.60625	711.0	237.0	0.80741	GF_000801	0.5416	50.6805	10.0	0.0107	480.0	REF_STRG_1_49515_XLOC_026863	REF_STRG_1_52034_XLOC_030605	0.125	0.0
REF_STRG_1_53539_XLOC_032858__REF_TRIN_4_00175_XLOC_032856	0.78628	1.0	1137.0	336.0	0.0	GF_000766	0.0	0.0	6.0	0.0983	894.0	REF_TRIN_4_00175_XLOC_032856	REF_STRG_1_53539_XLOC_032858	1.0	0.0
REF_STRG_1_85088_XLOC_080018__REF_TRIN_4_00175_XLOC_032856	0.78892	0.89521	1137.0	336.0	0.1691	GF_000766	0.0381	0.3105	7.0	0.1226	897.0	REF_STRG_1_85088_XLOC_080018	REF_TRIN_4_00175_XLOC_032856	0.5	0.5
REF_STRG_1_53539_XLOC_032858__REF_STRG_1_85088_XLOC_080018	0.75989	0.89352	1137.0	336.0	0.1691	GF_000766	0.0381	0.3105	7.0	0.1226	864.0	REF_STRG_1_85088_XLOC_080018	REF_STRG_1_53539_XLOC_032858	0.5	0.5
REF_STRG_1_85088_XLOC_080018__REF_TRIN_4_00182_XLOC_019031	0.34301	0.81795	1137.0	336.0	0.27655	GF_000766	0.0805	0.7162	8.0	0.1124	390.0	REF_TRIN_4_00182_XLOC_019031	REF_STRG_1_85088_XLOC_080018	0.33333	0.33333
REF_TRIN_4_00175_XLOC_032856__REF_TRIN_4_00182_XLOC_019031	0.34301	0.82051	1137.0	336.0	0.26275	GF_000766	0.0901	0.606	8.0	0.1487	390.0	REF_TRIN_4_00182_XLOC_019031	REF_TRIN_4_00175_XLOC_032856	0.33333	0.33333
REF_STRG_1_53539_XLOC_032858__REF_TRIN_4_00182_XLOC_019031	0.33509	0.82415	1137.0	336.0	0.26275	GF_000766	0.0901	0.606	8.0	0.1487	381.0	REF_TRIN_4_00182_XLOC_019031	REF_STRG_1_53539_XLOC_032858	0.33333	0.33333
REF_STRG_1_11197_XLOC_031199__REF_STRG_1_21504_XLOC_071038	0.78628	0.7953	1137.0	336.0	0.25108	GF_000766	0.1352	0.7057	9.0	0.1916	894.0	REF_STRG_1_11197_XLOC_031199	REF_STRG_1_21504_XLOC_071038	1.0	1.0
REF_STRG_1_11197_XLOC_031199__REF_TRIN_4_00182_XLOC_019031	0.30343	0.74783	1137.0	336.0	0.36549	GF_000766	0.1445	1.38	10.0	0.1047	345.0	REF_TRIN_4_00182_XLOC_019031	REF_STRG_1_11197_XLOC_031199	0.125	0.125
REF_STRG_1_21504_XLOC_071038__REF_TRIN_4_00182_XLOC_019031	0.30343	0.8058	1137.0	336.0	0.25114	GF_000766	0.1086	0.7974	10.0	0.1362	345.0	REF_TRIN_4_00182_XLOC_019031	REF_STRG_1_21504_XLOC_071038	0.125	0.125
REF_STRG_1_11197_XLOC_031199__REF_STRG_1_85088_XLOC_080018	0.74406	0.76359	1137.0	336.0	0.37297	GF_000766	0.1526	0.9983	10.0	0.1528	846.0	REF_STRG_1_85088_XLOC_080018	REF_STRG_1_11197_XLOC_031199	0.125	0.125
REF_STRG_1_21504_XLOC_071038__REF_STRG_1_85088_XLOC_080018	0.74406	0.80496	1137.0	336.0	0.25862	GF_000766	0.0912	0.8953	10.0	0.1018	846.0	REF_STRG_1_85088_XLOC_080018	REF_STRG_1_21504_XLOC_071038	0.125	0.125
REF_STRG_1_11197_XLOC_031199__REF_TRIN_4_00175_XLOC_032856	0.77045	0.77511	1137.0	336.0	0.35918	GF_000766	0.1573	0.8672	10.0	0.1814	876.0	REF_TRIN_4_00175_XLOC_032856	REF_STRG_1_11197_XLOC_031199	0.125	0.125
REF_STRG_1_21504_XLOC_071038__REF_TRIN_4_00175_XLOC_032856	0.77045	0.81507	1137.0	336.0	0.24483	GF_000766	0.0975	0.735	10.0	0.1327	876.0	REF_TRIN_4_00175_XLOC_032856	REF_STRG_1_21504_XLOC_071038	0.125	0.125
REF_STRG_1_11197_XLOC_031199__REF_STRG_1_53539_XLOC_032858	0.74406	0.7766	1137.0	336.0	0.35918	GF_000766	0.1573	0.8672	10.0	0.1814	846.0	REF_STRG_1_53539_XLOC_032858	REF_STRG_1_11197_XLOC_031199	0.125	0.125
REF_STRG_1_21504_XLOC_071038__REF_STRG_1_53539_XLOC_032858	0.74406	0.81915	1137.0	336.0	0.24483	GF_000766	0.0975	0.735	10.0	0.1327	846.0	REF_STRG_1_53539_XLOC_032858	REF_STRG_1_21504_XLOC_071038	0.125	0.125
REF_STRG_1_41914_XLOC_014491__REF_STRG_1_90358_XLOC_089139	0.2098	0.95134	1959.0	411.0	0.05286	GF_002634	0.0253	0.1605	2.0	0.1575	411.0	REF_STRG_1_41914_XLOC_014491	REF_STRG_1_90358_XLOC_089139	1.0	1.0
REF_STRG_1_22406_XLOC_073852__REF_STRG_1_51087_XLOC_029168	0.69518	0.79075	1368.0	951.0	0.29178	GF_002456	0.1529	0.5974	2.0	0.2559	951.0	REF_STRG_1_22406_XLOC_073852	REF_STRG_1_51087_XLOC_029168	1.0	1.0
REF_STRG_1_63041_XLOC_046235__REF_TRIN_4_02741_XLOC_047893	0.31773	0.78296	6279.0	672.0	0.34535	GF_000388	0.1488	0.5383	10.0	0.2763	1995.0	REF_STRG_1_63041_XLOC_046235	REF_TRIN_4_02741_XLOC_047893	1.0	1.0
COM_SPAL_1_011494_XLOC_041673__REF_STRG_1_28035_XLOC_089533	0.32059	0.60705	6279.0	672.0	0.67124	GF_000388	0.182	3.6375	11.0	0.05	2013.0	COM_SPAL_1_011494_XLOC_041673	REF_STRG_1_28035_XLOC_089533	1.0	1.0
COM_SPAL_1_011494_XLOC_041673__REF_STRG_1_63041_XLOC_046235	0.31247	0.58869	6279.0	672.0	0.69575	GF_000388	0.2202	3.5999	12.0	0.0612	1962.0	REF_STRG_1_63041_XLOC_046235	COM_SPAL_1_011494_XLOC_041673	0.25	0.33333
REF_STRG_1_28035_XLOC_089533__REF_STRG_1_63041_XLOC_046235	0.30339	0.55801	6279.0	672.0	0.94922	GF_000388	0.2958	4.8134	12.0	0.0614	1905.0	REF_STRG_1_63041_XLOC_046235	REF_STRG_1_28035_XLOC_089533	0.25	0.33333
COM_SPAL_1_011494_XLOC_041673__REF_TRIN_4_02741_XLOC_047893	0.31964	0.54111	6279.0	672.0	0.90498	GF_000388	0.2953	48.9894	12.0	0.006	2007.0	REF_TRIN_4_02741_XLOC_047893	COM_SPAL_1_011494_XLOC_041673	0.25	0.0
REF_STRG_1_28035_XLOC_089533__REF_TRIN_4_02741_XLOC_047893	0.31247	0.52141	6279.0	672.0	1.15845	GF_000388	0.3829	3.827	12.0	0.1001	1962.0	REF_TRIN_4_02741_XLOC_047893	REF_STRG_1_28035_XLOC_089533	0.25	0.33333
COM_SPAL_1_004182_XLOC_018765__COM_SPAL_1_011040_XLOC_040181	0.21644	0.39735	6279.0	672.0	2.12216	GF_000388	0.8302	71.3965	13.0	0.0116	1359.0	COM_SPAL_1_011040_XLOC_040181	COM_SPAL_1_004182_XLOC_018765	1.0	0.0
COM_SPAL_1_011040_XLOC_040181__REF_STRG_1_63041_XLOC_046235	0.23698	0.46774	6279.0	672.0	1.57196	GF_000388	0.5332	15.7503	14.0	0.0339	1488.0	REF_STRG_1_63041_XLOC_046235	COM_SPAL_1_011040_XLOC_040181	0.125	0.0
COM_SPAL_1_004182_XLOC_018765__REF_STRG_1_63041_XLOC_046235	0.21118	0.40045	6279.0	672.0	2.24103	GF_000388	0.9317	2.363	14.0	0.3943	1326.0	REF_STRG_1_63041_XLOC_046235	COM_SPAL_1_004182_XLOC_018765	0.125	0.33333
COM_SPAL_1_011040_XLOC_040181__REF_TRIN_4_02741_XLOC_047893	0.2451	0.44899	6279.0	672.0	1.78119	GF_000388	0.5793	70.638	14.0	0.0082	1539.0	REF_TRIN_4_02741_XLOC_047893	COM_SPAL_1_011040_XLOC_040181	0.125	0.0
COM_SPAL_1_004182_XLOC_018765__REF_TRIN_4_02741_XLOC_047893	0.21452	0.37936	6279.0	672.0	2.45026	GF_000388	1.002	2.7004	14.0	0.3711	1347.0	REF_TRIN_4_02741_XLOC_047893	COM_SPAL_1_004182_XLOC_018765	0.125	0.33333
COM_SPAL_1_011040_XLOC_040181__COM_SPAL_1_011494_XLOC_041673	0.35069	0.43688	6279.0	672.0	1.67786	GF_000388	0.5273	40.5914	14.0	0.013	2202.0	COM_SPAL_1_011494_XLOC_041673	COM_SPAL_1_011040_XLOC_040181	0.125	0.0
COM_SPAL_1_004182_XLOC_018765__COM_SPAL_1_011494_XLOC_041673	0.22408	0.39161	6279.0	672.0	2.34693	GF_000388	0.9673	2.3954	14.0	0.4038	1407.0	COM_SPAL_1_011494_XLOC_041673	COM_SPAL_1_004182_XLOC_018765	0.125	0.33333
COM_SPAL_1_011040_XLOC_040181__REF_STRG_1_28035_XLOC_089533	0.25323	0.45409	6279.0	672.0	1.93133	GF_000388	0.5916	12.3857	14.0	0.0478	1590.0	REF_STRG_1_28035_XLOC_089533	COM_SPAL_1_011040_XLOC_040181	0.125	0.0
COM_SPAL_1_004182_XLOC_018765__REF_STRG_1_28035_XLOC_089533	0.21309	0.39985	6279.0	672.0	2.60041	GF_000388	0.9053	5.9847	14.0	0.1513	1338.0	REF_STRG_1_28035_XLOC_089533	COM_SPAL_1_004182_XLOC_018765	0.125	0.0
COM_SPAL_1_018905_XLOC_064539__COM_SPAL_1_028182_XLOC_094647	0.15671	0.36179	6279.0	672.0	2.24857	GF_000388	1.0171	66.7178	15.0	0.0152	984.0	COM_SPAL_1_018905_XLOC_064539	COM_SPAL_1_028182_XLOC_094647	1.0	0.0
COM_SPAL_1_006364_XLOC_025876__COM_SPAL_1_018905_XLOC_064539	0.1376	0.43403	6279.0	672.0	1.84646	GF_000388	0.7656	10.5613	16.0	0.0725	864.0	COM_SPAL_1_006364_XLOC_025876	COM_SPAL_1_018905_XLOC_064539	0.5	0.0
COM_SPAL_1_006364_XLOC_025876__COM_SPAL_1_028182_XLOC_094647	0.20927	0.33866	6279.0	672.0	2.60885	GF_000388	1.0733	64.475	16.0	0.0166	1314.0	COM_SPAL_1_006364_XLOC_025876	COM_SPAL_1_028182_XLOC_094647	0.5	0.0
COM_SPAL_1_006364_XLOC_025876__COM_SPAL_1_017339_XLOC_059695	0.1548	0.3714	6279.0	672.0	2.37575	GF_000388	1.0432	72.7491	17.0	0.0143	972.0	COM_SPAL_1_017339_XLOC_059695	COM_SPAL_1_006364_XLOC_025876	0.33333	0.0
COM_SPAL_1_017339_XLOC_059695__COM_SPAL_1_018905_XLOC_064539	0.12709	0.41228	6279.0	672.0	2.15347	GF_000388	0.8072	69.2037	17.0	0.0117	798.0	COM_SPAL_1_017339_XLOC_059695	COM_SPAL_1_018905_XLOC_064539	0.33333	0.0
COM_SPAL_1_017339_XLOC_059695__COM_SPAL_1_028182_XLOC_094647	0.17152	0.3389	6279.0	672.0	2.91585	GF_000388	1.4995	63.0978	17.0	0.0238	1077.0	COM_SPAL_1_017339_XLOC_059695	COM_SPAL_1_028182_XLOC_094647	0.33333	0.0
COM_SPAL_1_017339_XLOC_059695__REF_STRG_1_63041_XLOC_046235	0.15146	0.41115	6279.0	672.0	2.12207	GF_000388	0.9046	66.4419	18.0	0.0136	951.0	REF_STRG_1_63041_XLOC_046235	COM_SPAL_1_017339_XLOC_059695	0.04167	0.0
COM_SPAL_1_006364_XLOC_025876__REF_STRG_1_63041_XLOC_046235	0.172	0.40278	6279.0	672.0	1.85177	GF_000388	0.812	71.3614	18.0	0.0114	1080.0	REF_STRG_1_63041_XLOC_046235	COM_SPAL_1_006364_XLOC_025876	0.04167	0.0
COM_SPAL_1_018905_XLOC_064539__REF_STRG_1_63041_XLOC_046235	0.14668	0.45494	6279.0	672.0	1.62949	GF_000388	0.6767	15.8908	18.0	0.0426	921.0	REF_STRG_1_63041_XLOC_046235	COM_SPAL_1_018905_XLOC_064539	0.04167	0.0
COM_SPAL_1_028182_XLOC_094647__REF_STRG_1_63041_XLOC_046235	0.28476	0.35626	6279.0	672.0	2.39187	GF_000388	1.0314	24.0745	18.0	0.0428	1788.0	REF_STRG_1_63041_XLOC_046235	COM_SPAL_1_028182_XLOC_094647	0.04167	0.0
COM_SPAL_1_017339_XLOC_059695__REF_TRIN_4_02741_XLOC_047893	0.15002	0.39278	6279.0	672.0	2.3313	GF_000388	0.9172	9.9553	18.0	0.0921	942.0	REF_TRIN_4_02741_XLOC_047893	COM_SPAL_1_017339_XLOC_059695	0.04167	0.0
COM_SPAL_1_006364_XLOC_025876__REF_TRIN_4_02741_XLOC_047893	0.18108	0.365	6279.0	672.0	2.061	GF_000388	0.897	68.2608	18.0	0.0131	1137.0	REF_TRIN_4_02741_XLOC_047893	COM_SPAL_1_006364_XLOC_025876	0.04167	0.0
COM_SPAL_1_018905_XLOC_064539__REF_TRIN_4_02741_XLOC_047893	0.1462	0.44227	6279.0	672.0	1.83871	GF_000388	0.7129	12.8388	18.0	0.0555	918.0	REF_TRIN_4_02741_XLOC_047893	COM_SPAL_1_018905_XLOC_064539	0.04167	0.0
COM_SPAL_1_028182_XLOC_094647__REF_TRIN_4_02741_XLOC_047893	0.29527	0.35167	6279.0	672.0	2.6011	GF_000388	1.0827	6.882	18.0	0.1573	1854.0	REF_TRIN_4_02741_XLOC_047893	COM_SPAL_1_028182_XLOC_094647	0.04167	0.0
COM_SPAL_1_011494_XLOC_041673__COM_SPAL_1_017339_XLOC_059695	0.15719	0.41033	6279.0	672.0	2.22797	GF_000388	0.9183	65.3537	18.0	0.0141	987.0	COM_SPAL_1_011494_XLOC_041673	COM_SPAL_1_017339_XLOC_059695	0.04167	0.0
COM_SPAL_1_006364_XLOC_025876__COM_SPAL_1_011494_XLOC_041673	0.19446	0.4136	6279.0	672.0	1.95767	GF_000388	0.7652	69.8284	18.0	0.011	1221.0	COM_SPAL_1_011494_XLOC_041673	COM_SPAL_1_006364_XLOC_025876	0.04167	0.0
COM_SPAL_1_011494_XLOC_041673__COM_SPAL_1_018905_XLOC_064539	0.1591	0.45546	6279.0	672.0	1.73539	GF_000388	0.6787	3.1907	18.0	0.2127	999.0	COM_SPAL_1_011494_XLOC_041673	COM_SPAL_1_018905_XLOC_064539	0.04167	0.5
COM_SPAL_1_011494_XLOC_041673__COM_SPAL_1_028182_XLOC_094647	0.40994	0.36519	6279.0	672.0	2.49777	GF_000388	0.939	36.0594	18.0	0.026	2574.0	COM_SPAL_1_011494_XLOC_041673	COM_SPAL_1_028182_XLOC_094647	0.04167	0.0
COM_SPAL_1_017339_XLOC_059695__REF_STRG_1_28035_XLOC_089533	0.15337	0.41952	6279.0	672.0	2.48144	GF_000388	0.7795	69.3979	18.0	0.0112	963.0	REF_STRG_1_28035_XLOC_089533	COM_SPAL_1_017339_XLOC_059695	0.04167	0.0
COM_SPAL_1_006364_XLOC_025876__REF_STRG_1_28035_XLOC_089533	0.18251	0.40663	6279.0	672.0	2.21114	GF_000388	0.7738	69.9072	18.0	0.0111	1146.0	REF_STRG_1_28035_XLOC_089533	COM_SPAL_1_006364_XLOC_025876	0.04167	0.0
COM_SPAL_1_018905_XLOC_064539__REF_STRG_1_28035_XLOC_089533	0.14477	0.44774	6279.0	672.0	1.98886	GF_000388	0.6505	10.4624	18.0	0.0622	909.0	REF_STRG_1_28035_XLOC_089533	COM_SPAL_1_018905_XLOC_064539	0.04167	0.0
COM_SPAL_1_028182_XLOC_094647__REF_STRG_1_28035_XLOC_089533	0.29909	0.37274	6279.0	672.0	2.75124	GF_000388	1.0843	3.0566	18.0	0.3547	1878.0	REF_STRG_1_28035_XLOC_089533	COM_SPAL_1_028182_XLOC_094647	0.04167	0.5
COM_SPAL_1_011040_XLOC_040181__COM_SPAL_1_017339_XLOC_059695	0.16579	0.42843	6279.0	672.0	2.25079	GF_000388	0.7977	73.1312	18.0	0.0109	1041.0	COM_SPAL_1_011040_XLOC_040181	COM_SPAL_1_017339_XLOC_059695	0.04167	0.0
COM_SPAL_1_006364_XLOC_025876__COM_SPAL_1_011040_XLOC_040181	0.20545	0.4093	6279.0	672.0	1.98049	GF_000388	0.7266	67.9137	18.0	0.0107	1290.0	COM_SPAL_1_011040_XLOC_040181	COM_SPAL_1_006364_XLOC_025876	0.04167	0.0
COM_SPAL_1_011040_XLOC_040181__COM_SPAL_1_018905_XLOC_064539	0.16054	0.43849	6279.0	672.0	1.75821	GF_000388	0.6789	64.3239	18.0	0.0106	1008.0	COM_SPAL_1_011040_XLOC_040181	COM_SPAL_1_018905_XLOC_064539	0.04167	0.0
COM_SPAL_1_011040_XLOC_040181__COM_SPAL_1_028182_XLOC_094647	0.38079	0.34003	6279.0	672.0	2.52059	GF_000388	1.1575	65.5489	18.0	0.0177	2391.0	COM_SPAL_1_011040_XLOC_040181	COM_SPAL_1_028182_XLOC_094647	0.04167	0.0
COM_SPAL_1_004182_XLOC_018765__COM_SPAL_1_017339_XLOC_059695	0.15385	0.36335	6279.0	672.0	2.91986	GF_000388	1.2714	71.3312	18.0	0.0178	966.0	COM_SPAL_1_004182_XLOC_018765	COM_SPAL_1_017339_XLOC_059695	0.04167	0.0
COM_SPAL_1_004182_XLOC_018765__COM_SPAL_1_006364_XLOC_025876	0.17965	0.37943	6279.0	672.0	2.64957	GF_000388	0.8989	11.748	18.0	0.0765	1128.0	COM_SPAL_1_004182_XLOC_018765	COM_SPAL_1_006364_XLOC_025876	0.04167	0.0
COM_SPAL_1_004182_XLOC_018765__COM_SPAL_1_018905_XLOC_064539	0.14907	0.40171	6279.0	672.0	2.42728	GF_000388	0.9415	63.0233	18.0	0.0149	936.0	COM_SPAL_1_004182_XLOC_018765	COM_SPAL_1_018905_XLOC_064539	0.04167	0.0
COM_SPAL_1_004182_XLOC_018765__COM_SPAL_1_028182_XLOC_094647	0.2408	0.34193	6279.0	672.0	3.18967	GF_000388	1.297	62.4877	18.0	0.0208	1512.0	COM_SPAL_1_004182_XLOC_018765	COM_SPAL_1_028182_XLOC_094647	0.04167	0.0
COM_SPAL_1_026587_XLOC_089469__REF_STRG_1_79684_XLOC_071214	0.67105	0.41428	2964.0	1989.0	1.84583	GF_002092	1.0201	73.6856	2.0	0.0138	1989.0	COM_SPAL_1_026587_XLOC_089469	REF_STRG_1_79684_XLOC_071214	1.0	0.0
REF_STRG_1_25549_XLOC_082981__REF_STRG_1_30643_XLOC_095692	0.6682	0.53793	651.0	429.0	1.20843	GF_000262	0.521	69.6642	14.0	0.0075	435.0	REF_STRG_1_25549_XLOC_082981	REF_STRG_1_30643_XLOC_095692	1.0	0.0
REF_STRG_1_21082_XLOC_069654__REF_STRG_1_40143_XLOC_114275	0.68203	0.72297	651.0	429.0	0.3106	GF_000262	0.1681	66.5013	15.0	0.0025	444.0	REF_STRG_1_21082_XLOC_069654	REF_STRG_1_40143_XLOC_114275	1.0	0.0
REF_STRG_1_21082_XLOC_069654__REF_STRG_1_25549_XLOC_082981	0.68203	0.64414	651.0	429.0	0.80645	GF_000262	0.381	3.6156	16.0	0.1054	444.0	REF_STRG_1_25549_XLOC_082981	REF_STRG_1_21082_XLOC_069654	0.25	1.0
REF_STRG_1_25549_XLOC_082981__REF_STRG_1_40143_XLOC_114275	0.68203	0.61712	651.0	429.0	0.82109	GF_000262	0.3633	21.8374	16.0	0.0166	444.0	REF_STRG_1_25549_XLOC_082981	REF_STRG_1_40143_XLOC_114275	0.25	0.0
REF_STRG_1_21082_XLOC_069654__REF_STRG_1_30643_XLOC_095692	0.65899	0.58508	651.0	429.0	1.12805	GF_000262	0.4889	71.9773	16.0	0.0068	429.0	REF_STRG_1_30643_XLOC_095692	REF_STRG_1_21082_XLOC_069654	0.25	0.0
REF_STRG_1_30643_XLOC_095692__REF_STRG_1_40143_XLOC_114275	0.65899	0.55478	651.0	429.0	1.1427	GF_000262	0.5403	11.5175	16.0	0.0469	429.0	REF_STRG_1_30643_XLOC_095692	REF_STRG_1_40143_XLOC_114275	0.25	0.0
REF_STRG_1_25549_XLOC_082981__REF_STRG_1_37330_XLOC_109200	0.69124	0.58444	651.0	429.0	0.89996	GF_000262	0.4114	8.0839	17.0	0.0509	450.0	REF_STRG_1_25549_XLOC_082981	REF_STRG_1_37330_XLOC_109200	0.25	0.0
REF_STRG_1_30643_XLOC_095692__REF_STRG_1_37330_XLOC_109200	0.6682	0.56092	651.0	429.0	1.22157	GF_000262	0.5137	7.2529	17.0	0.0708	435.0	REF_STRG_1_30643_XLOC_095692	REF_STRG_1_37330_XLOC_109200	0.25	0.0
REF_STRG_1_21082_XLOC_069654__REF_STRG_1_37330_XLOC_109200	0.68203	0.66667	651.0	429.0	0.60209	GF_000262	0.2876	8.0245	17.0	0.0358	444.0	REF_STRG_1_21082_XLOC_069654	REF_STRG_1_37330_XLOC_109200	0.25	0.0
REF_STRG_1_37330_XLOC_109200__REF_STRG_1_40143_XLOC_114275	0.68203	0.61486	651.0	429.0	0.61674	GF_000262	0.32	6.808	17.0	0.047	444.0	REF_STRG_1_40143_XLOC_114275	REF_STRG_1_37330_XLOC_109200	0.25	0.0
REF_STRG_1_56140_XLOC_036502__REF_STRG_1_69082_XLOC_054882	0.69124	0.72222	651.0	429.0	0.16049	GF_000262	0.0839	78.6895	18.0	0.0011	450.0	REF_STRG_1_56140_XLOC_036502	REF_STRG_1_69082_XLOC_054882	1.0	0.0
REF_STRG_1_37423_XLOC_109415__REF_STRG_1_56140_XLOC_036502	0.69124	0.74	651.0	429.0	0.18532	GF_000262	0.0945	60.6182	19.0	0.0016	450.0	REF_STRG_1_37423_XLOC_109415	REF_STRG_1_56140_XLOC_036502	0.5	0.0
REF_STRG_1_37423_XLOC_109415__REF_STRG_1_69082_XLOC_054882	0.69124	0.73333	651.0	429.0	0.26042	GF_000262	0.1261	60.9961	19.0	0.0021	450.0	REF_STRG_1_37423_XLOC_109415	REF_STRG_1_69082_XLOC_054882	0.5	0.0
REF_STRG_1_15678_XLOC_049767__REF_STRG_1_43055_XLOC_016439	0.69124	0.89556	651.0	429.0	0.12198	GF_000262	0.0565	0.4533	20.0	0.1245	450.0	REF_STRG_1_15678_XLOC_049767	REF_STRG_1_43055_XLOC_016439	1.0	1.0
REF_STRG_1_15678_XLOC_049767__REF_STRG_1_44081_XLOC_018225	0.69124	0.73111	651.0	429.0	0.374	GF_000262	0.1537	75.3787	21.0	0.002	450.0	REF_STRG_1_15678_XLOC_049767	REF_STRG_1_44081_XLOC_018225	0.5	0.0
REF_STRG_1_43055_XLOC_016439__REF_STRG_1_44081_XLOC_018225	0.69124	0.75778	651.0	429.0	0.29663	GF_000262	0.1355	72.8932	21.0	0.0019	450.0	REF_STRG_1_43055_XLOC_016439	REF_STRG_1_44081_XLOC_018225	0.5	0.0
REF_STRG_1_15678_XLOC_049767__REF_STRG_1_37423_XLOC_109415	0.69124	0.72889	651.0	429.0	0.4602	GF_000262	0.1855	5.0121	22.0	0.037	450.0	REF_STRG_1_37423_XLOC_109415	REF_STRG_1_15678_XLOC_049767	0.11111	0.0
REF_STRG_1_37423_XLOC_109415__REF_STRG_1_43055_XLOC_016439	0.69124	0.73556	651.0	429.0	0.38283	GF_000262	0.1534	7.7782	22.0	0.0197	450.0	REF_STRG_1_37423_XLOC_109415	REF_STRG_1_43055_XLOC_016439	0.11111	0.0
REF_STRG_1_37423_XLOC_109415__REF_STRG_1_44081_XLOC_018225	0.69124	0.75333	651.0	429.0	0.29144	GF_000262	0.1276	70.784	22.0	0.0018	450.0	REF_STRG_1_37423_XLOC_109415	REF_STRG_1_44081_XLOC_018225	0.11111	0.0
REF_STRG_1_15678_XLOC_049767__REF_STRG_1_56140_XLOC_036502	0.69124	0.71111	651.0	429.0	0.45628	GF_000262	0.1776	66.5046	22.0	0.0027	450.0	REF_STRG_1_56140_XLOC_036502	REF_STRG_1_15678_XLOC_049767	0.11111	0.0
REF_STRG_1_43055_XLOC_016439__REF_STRG_1_56140_XLOC_036502	0.69124	0.71556	651.0	429.0	0.37891	GF_000262	0.1414	69.7911	22.0	0.002	450.0	REF_STRG_1_56140_XLOC_036502	REF_STRG_1_43055_XLOC_016439	0.11111	0.0
REF_STRG_1_44081_XLOC_018225__REF_STRG_1_56140_XLOC_036502	0.69124	0.72667	651.0	429.0	0.28752	GF_000262	0.1131	12.4925	22.0	0.0091	450.0	REF_STRG_1_56140_XLOC_036502	REF_STRG_1_44081_XLOC_018225	0.11111	0.0
REF_STRG_1_15678_XLOC_049767__REF_STRG_1_69082_XLOC_054882	0.69124	0.67778	651.0	429.0	0.53137	GF_000262	0.2047	56.8815	22.0	0.0036	450.0	REF_STRG_1_69082_XLOC_054882	REF_STRG_1_15678_XLOC_049767	0.11111	0.0
REF_STRG_1_43055_XLOC_016439__REF_STRG_1_69082_XLOC_054882	0.69124	0.68444	651.0	429.0	0.454	GF_000262	0.1759	59.7568	22.0	0.0029	450.0	REF_STRG_1_69082_XLOC_054882	REF_STRG_1_43055_XLOC_016439	0.11111	0.0
REF_STRG_1_44081_XLOC_018225__REF_STRG_1_69082_XLOC_054882	0.69124	0.68	651.0	429.0	0.36261	GF_000262	0.1552	62.8641	22.0	0.0025	450.0	REF_STRG_1_69082_XLOC_054882	REF_STRG_1_44081_XLOC_018225	0.11111	0.0
REF_STRG_1_37423_XLOC_109415__REF_STRG_1_46249_XLOC_021844	0.69124	0.63556	651.0	429.0	0.61019	GF_000262	0.2752	63.7237	23.0	0.0043	450.0	REF_STRG_1_46249_XLOC_021844	REF_STRG_1_37423_XLOC_109415	0.16667	0.0
REF_STRG_1_46249_XLOC_021844__REF_STRG_1_56140_XLOC_036502	0.69124	0.62889	651.0	429.0	0.60627	GF_000262	0.2818	64.0271	23.0	0.0044	450.0	REF_STRG_1_46249_XLOC_021844	REF_STRG_1_56140_XLOC_036502	0.16667	0.0
REF_STRG_1_46249_XLOC_021844__REF_STRG_1_69082_XLOC_054882	0.69124	0.64	651.0	429.0	0.68136	GF_000262	0.3006	51.3745	23.0	0.0059	450.0	REF_STRG_1_46249_XLOC_021844	REF_STRG_1_69082_XLOC_054882	0.16667	0.0
REF_STRG_1_15678_XLOC_049767__REF_STRG_1_46249_XLOC_021844	0.69124	0.61111	651.0	429.0	0.74609	GF_000262	0.3054	61.0996	23.0	0.005	450.0	REF_STRG_1_46249_XLOC_021844	REF_STRG_1_15678_XLOC_049767	0.16667	0.0
REF_STRG_1_43055_XLOC_016439__REF_STRG_1_46249_XLOC_021844	0.69124	0.63333	651.0	429.0	0.66872	GF_000262	0.3149	59.7758	23.0	0.0053	450.0	REF_STRG_1_46249_XLOC_021844	REF_STRG_1_43055_XLOC_016439	0.16667	0.0
REF_STRG_1_44081_XLOC_018225__REF_STRG_1_46249_XLOC_021844	0.69124	0.66667	651.0	429.0	0.57733	GF_000262	0.2441	68.9696	23.0	0.0035	450.0	REF_STRG_1_46249_XLOC_021844	REF_STRG_1_44081_XLOC_018225	0.16667	0.0
REF_STRG_1_45901_XLOC_021265__REF_STRG_1_46249_XLOC_021844	0.69124	0.6	651.0	429.0	0.71302	GF_000262	0.3778	44.2385	24.0	0.0085	450.0	REF_STRG_1_45901_XLOC_021265	REF_STRG_1_46249_XLOC_021844	0.14286	0.0
REF_STRG_1_37423_XLOC_109415__REF_STRG_1_45901_XLOC_021265	0.69124	0.64	651.0	429.0	0.67787	GF_000262	0.3002	64.1128	24.0	0.0047	450.0	REF_STRG_1_45901_XLOC_021265	REF_STRG_1_37423_XLOC_109415	0.14286	0.0
REF_STRG_1_45901_XLOC_021265__REF_STRG_1_56140_XLOC_036502	0.69124	0.65556	651.0	429.0	0.67395	GF_000262	0.3007	73.7175	24.0	0.0041	450.0	REF_STRG_1_45901_XLOC_021265	REF_STRG_1_56140_XLOC_036502	0.14286	0.0
REF_STRG_1_45901_XLOC_021265__REF_STRG_1_69082_XLOC_054882	0.69124	0.66	651.0	429.0	0.74904	GF_000262	0.2495	25.1676	24.0	0.0099	450.0	REF_STRG_1_45901_XLOC_021265	REF_STRG_1_69082_XLOC_054882	0.14286	0.0
REF_STRG_1_15678_XLOC_049767__REF_STRG_1_45901_XLOC_021265	0.70046	0.58991	651.0	429.0	0.81377	GF_000262	0.3647	21.6199	24.0	0.0169	456.0	REF_STRG_1_45901_XLOC_021265	REF_STRG_1_15678_XLOC_049767	0.14286	0.0
REF_STRG_1_43055_XLOC_016439__REF_STRG_1_45901_XLOC_021265	0.69124	0.60444	651.0	429.0	0.73641	GF_000262	0.3371	58.1978	24.0	0.0058	450.0	REF_STRG_1_45901_XLOC_021265	REF_STRG_1_43055_XLOC_016439	0.14286	0.0
REF_STRG_1_44081_XLOC_018225__REF_STRG_1_45901_XLOC_021265	0.69124	0.60444	651.0	429.0	0.64501	GF_000262	0.2963	61.9682	24.0	0.0048	450.0	REF_STRG_1_45901_XLOC_021265	REF_STRG_1_44081_XLOC_018225	0.14286	0.0
REF_STRG_1_35100_XLOC_105052__REF_STRG_1_45901_XLOC_021265	0.69124	0.58	651.0	429.0	1.09657	GF_000262	0.4782	70.4003	25.0	0.0068	450.0	REF_STRG_1_35100_XLOC_105052	REF_STRG_1_45901_XLOC_021265	0.125	0.0
REF_STRG_1_35100_XLOC_105052__REF_STRG_1_46249_XLOC_021844	0.69124	0.56	651.0	429.0	1.15116	GF_000262	0.4817	34.3515	25.0	0.014	450.0	REF_STRG_1_35100_XLOC_105052	REF_STRG_1_46249_XLOC_021844	0.125	0.0
REF_STRG_1_35100_XLOC_105052__REF_STRG_1_37423_XLOC_109415	0.69124	0.55778	651.0	429.0	1.11601	GF_000262	0.4925	61.5678	25.0	0.008	450.0	REF_STRG_1_35100_XLOC_105052	REF_STRG_1_37423_XLOC_109415	0.125	0.0
REF_STRG_1_35100_XLOC_105052__REF_STRG_1_56140_XLOC_036502	0.69124	0.58444	651.0	429.0	1.11209	GF_000262	0.4651	66.2933	25.0	0.007	450.0	REF_STRG_1_35100_XLOC_105052	REF_STRG_1_56140_XLOC_036502	0.125	0.0
REF_STRG_1_35100_XLOC_105052__REF_STRG_1_69082_XLOC_054882	0.69124	0.57556	651.0	429.0	1.18719	GF_000262	0.4504	62.888	25.0	0.0072	450.0	REF_STRG_1_35100_XLOC_105052	REF_STRG_1_69082_XLOC_054882	0.125	0.0
REF_STRG_1_15678_XLOC_049767__REF_STRG_1_35100_XLOC_105052	0.69124	0.54	651.0	429.0	1.25192	GF_000262	0.5119	62.2665	25.0	0.0082	450.0	REF_STRG_1_35100_XLOC_105052	REF_STRG_1_15678_XLOC_049767	0.125	0.0
REF_STRG_1_35100_XLOC_105052__REF_STRG_1_43055_XLOC_016439	0.69124	0.55778	651.0	429.0	1.17455	GF_000262	0.4771	9.201	25.0	0.0519	450.0	REF_STRG_1_35100_XLOC_105052	REF_STRG_1_43055_XLOC_016439	0.125	0.0
REF_STRG_1_35100_XLOC_105052__REF_STRG_1_44081_XLOC_018225	0.69124	0.54444	651.0	429.0	1.08316	GF_000262	0.483	66.9524	25.0	0.0072	450.0	REF_STRG_1_35100_XLOC_105052	REF_STRG_1_44081_XLOC_018225	0.125	0.0
REF_STRG_1_25549_XLOC_082981__REF_STRG_1_35100_XLOC_105052	0.69585	0.55629	651.0	429.0	1.17777	GF_000262	0.4863	66.5227	26.0	0.0073	453.0	REF_STRG_1_25549_XLOC_082981	REF_STRG_1_35100_XLOC_105052	0.02222	0.0
REF_STRG_1_25549_XLOC_082981__REF_STRG_1_45901_XLOC_021265	0.69124	0.58222	651.0	429.0	1.44329	GF_000262	0.5037	11.5026	26.0	0.0438	450.0	REF_STRG_1_25549_XLOC_082981	REF_STRG_1_45901_XLOC_021265	0.02222	0.0
REF_STRG_1_25549_XLOC_082981__REF_STRG_1_46249_XLOC_021844	0.69124	0.54444	651.0	429.0	1.49788	GF_000262	0.5505	60.397	26.0	0.0091	450.0	REF_STRG_1_25549_XLOC_082981	REF_STRG_1_46249_XLOC_021844	0.02222	0.0
REF_STRG_1_25549_XLOC_082981__REF_STRG_1_37423_XLOC_109415	0.69124	0.53556	651.0	429.0	1.46273	GF_000262	0.6246	59.6215	26.0	0.0105	450.0	REF_STRG_1_25549_XLOC_082981	REF_STRG_1_37423_XLOC_109415	0.02222	0.0
REF_STRG_1_25549_XLOC_082981__REF_STRG_1_56140_XLOC_036502	0.69124	0.53333	651.0	429.0	1.45881	GF_000262	0.5863	10.5194	26.0	0.0557	450.0	REF_STRG_1_25549_XLOC_082981	REF_STRG_1_56140_XLOC_036502	0.02222	0.0
REF_STRG_1_25549_XLOC_082981__REF_STRG_1_69082_XLOC_054882	0.69124	0.55556	651.0	429.0	1.53391	GF_000262	0.5459	27.5521	26.0	0.0198	450.0	REF_STRG_1_25549_XLOC_082981	REF_STRG_1_69082_XLOC_054882	0.02222	0.0
REF_STRG_1_15678_XLOC_049767__REF_STRG_1_25549_XLOC_082981	0.69124	0.51111	651.0	429.0	1.59864	GF_000262	0.645	61.6014	26.0	0.0105	450.0	REF_STRG_1_25549_XLOC_082981	REF_STRG_1_15678_XLOC_049767	0.02222	0.0
REF_STRG_1_25549_XLOC_082981__REF_STRG_1_43055_XLOC_016439	0.69124	0.51333	651.0	429.0	1.52127	GF_000262	0.6124	60.9912	26.0	0.01	450.0	REF_STRG_1_25549_XLOC_082981	REF_STRG_1_43055_XLOC_016439	0.02222	0.0
REF_STRG_1_25549_XLOC_082981__REF_STRG_1_44081_XLOC_018225	0.69124	0.56667	651.0	429.0	1.42988	GF_000262	0.5489	65.8711	26.0	0.0083	450.0	REF_STRG_1_25549_XLOC_082981	REF_STRG_1_44081_XLOC_018225	0.02222	0.0
REF_STRG_1_30643_XLOC_095692__REF_STRG_1_35100_XLOC_105052	0.8341	0.47882	651.0	429.0	1.49937	GF_000262	0.5936	69.1392	26.0	0.0086	543.0	REF_STRG_1_30643_XLOC_095692	REF_STRG_1_35100_XLOC_105052	0.02222	0.0
REF_STRG_1_30643_XLOC_095692__REF_STRG_1_45901_XLOC_021265	0.70046	0.48026	651.0	429.0	1.76489	GF_000262	0.6456	63.4916	26.0	0.0102	456.0	REF_STRG_1_30643_XLOC_095692	REF_STRG_1_45901_XLOC_021265	0.02222	0.0
REF_STRG_1_30643_XLOC_095692__REF_STRG_1_46249_XLOC_021844	0.6682	0.52184	651.0	429.0	1.81949	GF_000262	0.5375	69.3496	26.0	0.0078	435.0	REF_STRG_1_30643_XLOC_095692	REF_STRG_1_46249_XLOC_021844	0.02222	0.0
REF_STRG_1_30643_XLOC_095692__REF_STRG_1_37423_XLOC_109415	0.6682	0.54023	651.0	429.0	1.78434	GF_000262	0.5416	68.5397	26.0	0.0079	435.0	REF_STRG_1_30643_XLOC_095692	REF_STRG_1_37423_XLOC_109415	0.02222	0.0
REF_STRG_1_30643_XLOC_095692__REF_STRG_1_56140_XLOC_036502	0.6682	0.52874	651.0	429.0	1.78042	GF_000262	0.5287	69.1927	26.0	0.0076	435.0	REF_STRG_1_30643_XLOC_095692	REF_STRG_1_56140_XLOC_036502	0.02222	0.0
REF_STRG_1_30643_XLOC_095692__REF_STRG_1_69082_XLOC_054882	0.6682	0.54023	651.0	429.0	1.85551	GF_000262	0.5589	64.7818	26.0	0.0086	435.0	REF_STRG_1_30643_XLOC_095692	REF_STRG_1_69082_XLOC_054882	0.02222	0.0
REF_STRG_1_15678_XLOC_049767__REF_STRG_1_30643_XLOC_095692	0.6682	0.54483	651.0	429.0	1.92024	GF_000262	0.546	65.63	26.0	0.0083	435.0	REF_STRG_1_30643_XLOC_095692	REF_STRG_1_15678_XLOC_049767	0.02222	0.0
REF_STRG_1_30643_XLOC_095692__REF_STRG_1_43055_XLOC_016439	0.6682	0.54483	651.0	429.0	1.84287	GF_000262	0.5043	68.4726	26.0	0.0074	435.0	REF_STRG_1_30643_XLOC_095692	REF_STRG_1_43055_XLOC_016439	0.02222	0.0
REF_STRG_1_30643_XLOC_095692__REF_STRG_1_44081_XLOC_018225	0.6682	0.57471	651.0	429.0	1.75148	GF_000262	0.4748	78.0153	26.0	0.0061	435.0	REF_STRG_1_30643_XLOC_095692	REF_STRG_1_44081_XLOC_018225	0.02222	0.0
REF_STRG_1_21082_XLOC_069654__REF_STRG_1_35100_XLOC_105052	0.68203	0.61937	651.0	429.0	0.8799	GF_000262	0.3335	81.0175	26.0	0.0041	444.0	REF_STRG_1_21082_XLOC_069654	REF_STRG_1_35100_XLOC_105052	0.02222	0.0
REF_STRG_1_21082_XLOC_069654__REF_STRG_1_45901_XLOC_021265	0.68203	0.55631	651.0	429.0	1.14542	GF_000262	0.4892	14.067	26.0	0.0348	444.0	REF_STRG_1_21082_XLOC_069654	REF_STRG_1_45901_XLOC_021265	0.02222	0.0
REF_STRG_1_21082_XLOC_069654__REF_STRG_1_46249_XLOC_021844	0.68203	0.56532	651.0	429.0	1.20001	GF_000262	0.4574	54.3327	26.0	0.0084	444.0	REF_STRG_1_21082_XLOC_069654	REF_STRG_1_46249_XLOC_021844	0.02222	0.0
REF_STRG_1_21082_XLOC_069654__REF_STRG_1_37423_XLOC_109415	0.68203	0.58333	651.0	429.0	1.16486	GF_000262	0.4777	69.133	26.0	0.0069	444.0	REF_STRG_1_21082_XLOC_069654	REF_STRG_1_37423_XLOC_109415	0.02222	0.0
REF_STRG_1_21082_XLOC_069654__REF_STRG_1_56140_XLOC_036502	0.68203	0.55856	651.0	429.0	1.16094	GF_000262	0.4915	67.3475	26.0	0.0073	444.0	REF_STRG_1_21082_XLOC_069654	REF_STRG_1_56140_XLOC_036502	0.02222	0.0
REF_STRG_1_21082_XLOC_069654__REF_STRG_1_69082_XLOC_054882	0.68203	0.57658	651.0	429.0	1.23604	GF_000262	0.4627	66.0127	26.0	0.007	444.0	REF_STRG_1_21082_XLOC_069654	REF_STRG_1_69082_XLOC_054882	0.02222	0.0
REF_STRG_1_15678_XLOC_049767__REF_STRG_1_21082_XLOC_069654	0.68203	0.55631	651.0	429.0	1.30077	GF_000262	0.4781	70.7315	26.0	0.0068	444.0	REF_STRG_1_21082_XLOC_069654	REF_STRG_1_15678_XLOC_049767	0.02222	0.0
REF_STRG_1_21082_XLOC_069654__REF_STRG_1_43055_XLOC_016439	0.68203	0.56081	651.0	429.0	1.2234	GF_000262	0.4814	71.8151	26.0	0.0067	444.0	REF_STRG_1_21082_XLOC_069654	REF_STRG_1_43055_XLOC_016439	0.02222	0.0
REF_STRG_1_21082_XLOC_069654__REF_STRG_1_44081_XLOC_018225	0.68203	0.60586	651.0	429.0	1.13201	GF_000262	0.444	77.8614	26.0	0.0057	444.0	REF_STRG_1_21082_XLOC_069654	REF_STRG_1_44081_XLOC_018225	0.02222	0.0
REF_STRG_1_35100_XLOC_105052__REF_STRG_1_40143_XLOC_114275	0.68203	0.59009	651.0	429.0	0.89454	GF_000262	0.3618	18.0507	26.0	0.02	444.0	REF_STRG_1_40143_XLOC_114275	REF_STRG_1_35100_XLOC_105052	0.02222	0.0
REF_STRG_1_40143_XLOC_114275__REF_STRG_1_45901_XLOC_021265	0.68203	0.56532	651.0	429.0	1.16006	GF_000262	0.4563	62.2973	26.0	0.0073	444.0	REF_STRG_1_40143_XLOC_114275	REF_STRG_1_45901_XLOC_021265	0.02222	0.0
REF_STRG_1_40143_XLOC_114275__REF_STRG_1_46249_XLOC_021844	0.68203	0.58559	651.0	429.0	1.21466	GF_000262	0.4351	64.4952	26.0	0.0067	444.0	REF_STRG_1_40143_XLOC_114275	REF_STRG_1_46249_XLOC_021844	0.02222	0.0
REF_STRG_1_37423_XLOC_109415__REF_STRG_1_40143_XLOC_114275	0.68203	0.56532	651.0	429.0	1.17951	GF_000262	0.4368	66.006	26.0	0.0066	444.0	REF_STRG_1_40143_XLOC_114275	REF_STRG_1_37423_XLOC_109415	0.02222	0.0
REF_STRG_1_40143_XLOC_114275__REF_STRG_1_56140_XLOC_036502	0.68203	0.58559	651.0	429.0	1.17559	GF_000262	0.4082	69.4463	26.0	0.0059	444.0	REF_STRG_1_40143_XLOC_114275	REF_STRG_1_56140_XLOC_036502	0.02222	0.0
REF_STRG_1_40143_XLOC_114275__REF_STRG_1_69082_XLOC_054882	0.68203	0.58108	651.0	429.0	1.25068	GF_000262	0.4028	65.7277	26.0	0.0061	444.0	REF_STRG_1_40143_XLOC_114275	REF_STRG_1_69082_XLOC_054882	0.02222	0.0
REF_STRG_1_15678_XLOC_049767__REF_STRG_1_40143_XLOC_114275	0.68203	0.55631	651.0	429.0	1.31541	GF_000262	0.4351	65.6008	26.0	0.0066	444.0	REF_STRG_1_40143_XLOC_114275	REF_STRG_1_15678_XLOC_049767	0.02222	0.0
REF_STRG_1_40143_XLOC_114275__REF_STRG_1_43055_XLOC_016439	0.68203	0.56306	651.0	429.0	1.23805	GF_000262	0.4064	66.8807	26.0	0.0061	444.0	REF_STRG_1_40143_XLOC_114275	REF_STRG_1_43055_XLOC_016439	0.02222	0.0
REF_STRG_1_40143_XLOC_114275__REF_STRG_1_44081_XLOC_018225	0.68203	0.57432	651.0	429.0	1.14665	GF_000262	0.4219	70.507	26.0	0.006	444.0	REF_STRG_1_40143_XLOC_114275	REF_STRG_1_44081_XLOC_018225	0.02222	0.0
REF_STRG_1_35100_XLOC_105052__REF_STRG_1_37330_XLOC_109200	0.69124	0.58222	651.0	429.0	0.90213	GF_000262	0.3934	7.6557	26.0	0.0514	450.0	REF_STRG_1_37330_XLOC_109200	REF_STRG_1_35100_XLOC_105052	0.02222	0.0
REF_STRG_1_37330_XLOC_109200__REF_STRG_1_45901_XLOC_021265	0.69124	0.54889	651.0	429.0	1.16764	GF_000262	0.5368	21.9948	26.0	0.0244	450.0	REF_STRG_1_37330_XLOC_109200	REF_STRG_1_45901_XLOC_021265	0.02222	0.0
REF_STRG_1_37330_XLOC_109200__REF_STRG_1_46249_XLOC_021844	0.69124	0.56889	651.0	429.0	1.22224	GF_000262	0.5244	37.0845	26.0	0.0141	450.0	REF_STRG_1_37330_XLOC_109200	REF_STRG_1_46249_XLOC_021844	0.02222	0.0
REF_STRG_1_37330_XLOC_109200__REF_STRG_1_37423_XLOC_109415	0.69124	0.54	651.0	429.0	1.18709	GF_000262	0.5487	59.9037	26.0	0.0092	450.0	REF_STRG_1_37330_XLOC_109200	REF_STRG_1_37423_XLOC_109415	0.02222	0.0
REF_STRG_1_37330_XLOC_109200__REF_STRG_1_56140_XLOC_036502	0.69124	0.54222	651.0	429.0	1.18317	GF_000262	0.5766	11.7595	26.0	0.049	450.0	REF_STRG_1_37330_XLOC_109200	REF_STRG_1_56140_XLOC_036502	0.02222	0.0
REF_STRG_1_37330_XLOC_109200__REF_STRG_1_69082_XLOC_054882	0.69124	0.56667	651.0	429.0	1.25827	GF_000262	0.5801	3.563	26.0	0.1628	450.0	REF_STRG_1_37330_XLOC_109200	REF_STRG_1_69082_XLOC_054882	0.02222	0.5
REF_STRG_1_15678_XLOC_049767__REF_STRG_1_37330_XLOC_109200	0.69124	0.54444	651.0	429.0	1.323	GF_000262	0.5617	60.9121	26.0	0.0092	450.0	REF_STRG_1_37330_XLOC_109200	REF_STRG_1_15678_XLOC_049767	0.02222	0.0
REF_STRG_1_37330_XLOC_109200__REF_STRG_1_43055_XLOC_016439	0.69124	0.55111	651.0	429.0	1.24563	GF_000262	0.5485	4.2823	26.0	0.1281	450.0	REF_STRG_1_37330_XLOC_109200	REF_STRG_1_43055_XLOC_016439	0.02222	0.5
REF_STRG_1_37330_XLOC_109200__REF_STRG_1_44081_XLOC_018225	0.69124	0.56889	651.0	429.0	1.15424	GF_000262	0.5302	68.6995	26.0	0.0077	450.0	REF_STRG_1_37330_XLOC_109200	REF_STRG_1_44081_XLOC_018225	0.02222	0.0
REF_STRG_1_6466_XLOC_103901__REF_STRG_1_6469_XLOC_103903	0.23289	0.9096	2280.0	219.0	0.1075	GF_000082	0.0128	0.2134	31.0	0.0601	531.0	REF_STRG_1_6469_XLOC_103903	REF_STRG_1_6466_XLOC_103901	1.0	1.0
REF_STRG_1_5036_XLOC_089272__REF_STRG_1_6469_XLOC_103903	0.37368	0.91432	2280.0	219.0	0.09404	GF_000082	0.012	0.2233	32.0	0.0537	852.0	REF_STRG_1_6469_XLOC_103903	REF_STRG_1_5036_XLOC_089272	0.5	0.5
REF_STRG_1_5036_XLOC_089272__REF_STRG_1_6466_XLOC_103901	0.23421	0.92135	2280.0	219.0	0.09981	GF_000082	0.0123	0.2966	32.0	0.0415	534.0	REF_STRG_1_6466_XLOC_103901	REF_STRG_1_5036_XLOC_089272	0.5	0.5
REF_STRG_1_19819_XLOC_065736__REF_STRG_1_6469_XLOC_103903	0.36974	0.90629	2280.0	219.0	0.10769	GF_000082	0.0181	0.2831	33.0	0.0639	843.0	REF_STRG_1_6469_XLOC_103903	REF_STRG_1_19819_XLOC_065736	0.33333	0.33333
REF_STRG_1_19819_XLOC_065736__REF_STRG_1_6466_XLOC_103901	0.23421	0.90075	2280.0	219.0	0.11347	GF_000082	0.0183	0.3389	33.0	0.054	534.0	REF_STRG_1_6466_XLOC_103901	REF_STRG_1_19819_XLOC_065736	0.33333	0.33333
REF_STRG_1_19819_XLOC_065736__REF_STRG_1_5036_XLOC_089272	0.38421	0.91667	2280.0	219.0	0.06613	GF_000082	0.018	0.4009	33.0	0.0448	876.0	REF_STRG_1_5036_XLOC_089272	REF_STRG_1_19819_XLOC_065736	0.33333	0.33333
REF_STRG_1_6464_XLOC_103906__REF_STRG_1_6469_XLOC_103903	0.36447	0.49458	2280.0	219.0	1.20097	GF_000082	0.4119	3.2424	34.0	0.127	831.0	REF_STRG_1_6464_XLOC_103906	REF_STRG_1_6469_XLOC_103903	0.25	0.33333
REF_STRG_1_6464_XLOC_103906__REF_STRG_1_6466_XLOC_103901	0.23289	0.49529	2280.0	219.0	1.20675	GF_000082	0.4008	4.7485	34.0	0.0844	531.0	REF_STRG_1_6464_XLOC_103906	REF_STRG_1_6466_XLOC_103901	0.25	0.33333
REF_STRG_1_5036_XLOC_089272__REF_STRG_1_6464_XLOC_103906	0.39211	0.51007	2280.0	219.0	1.15941	GF_000082	0.4111	7.2992	34.0	0.0563	894.0	REF_STRG_1_6464_XLOC_103906	REF_STRG_1_5036_XLOC_089272	0.25	0.0
REF_STRG_1_19819_XLOC_065736__REF_STRG_1_6464_XLOC_103906	0.38684	0.5034	2280.0	219.0	1.15062	GF_000082	0.3744	2.0802	34.0	0.18	882.0	REF_STRG_1_6464_XLOC_103906	REF_STRG_1_19819_XLOC_065736	0.25	0.33333
REF_STRG_1_6464_XLOC_103906__REF_TRIN_1_00918_XLOC_081869	0.29342	0.42003	2280.0	219.0	1.99254	GF_000082	0.4601	3.7766	35.0	0.1218	669.0	REF_TRIN_1_00918_XLOC_081869	REF_STRG_1_6464_XLOC_103906	0.2	0.25
REF_STRG_1_6469_XLOC_103903__REF_TRIN_1_00918_XLOC_081869	0.27632	0.46508	2280.0	219.0	1.7074	GF_000082	0.233	4.5094	35.0	0.0517	630.0	REF_TRIN_1_00918_XLOC_081869	REF_STRG_1_6469_XLOC_103903	0.2	0.25
REF_STRG_1_6466_XLOC_103901__REF_TRIN_1_00918_XLOC_081869	0.18947	0.55787	2280.0	219.0	1.71317	GF_000082	0.2145	2.4709	35.0	0.0868	432.0	REF_TRIN_1_00918_XLOC_081869	REF_STRG_1_6466_XLOC_103901	0.2	0.25
REF_STRG_1_5036_XLOC_089272__REF_TRIN_1_00918_XLOC_081869	0.28158	0.47508	2280.0	219.0	1.66584	GF_000082	0.2321	6.1273	35.0	0.0379	642.0	REF_TRIN_1_00918_XLOC_081869	REF_STRG_1_5036_XLOC_089272	0.2	0.0
REF_STRG_1_19819_XLOC_065736__REF_TRIN_1_00918_XLOC_081869	0.28026	0.47887	2280.0	219.0	1.65705	GF_000082	0.2073	2.6019	35.0	0.0797	639.0	REF_TRIN_1_00918_XLOC_081869	REF_STRG_1_19819_XLOC_065736	0.2	0.25
REF_TRIN_11_00276_XLOC_070822__REF_TRIN_13_01688_XLOC_063819	0.28289	0.68062	2280.0	219.0	0.62219	GF_000082	0.1277	0.7886	36.0	0.162	645.0	REF_TRIN_11_00276_XLOC_070822	REF_TRIN_13_01688_XLOC_063819	1.0	1.0
REF_STRG_1_79438_XLOC_070824__REF_TRIN_11_00276_XLOC_070822	0.35921	0.78022	2280.0	219.0	0.33422	GF_000082	0.1597	1.2854	37.0	0.1243	819.0	REF_STRG_1_79438_XLOC_070824	REF_TRIN_11_00276_XLOC_070822	0.5	0.5
REF_STRG_1_79438_XLOC_070824__REF_TRIN_13_01688_XLOC_063819	0.23684	0.66481	2280.0	219.0	0.68434	GF_000082	0.2297	0.9589	37.0	0.2396	540.0	REF_STRG_1_79438_XLOC_070824	REF_TRIN_13_01688_XLOC_063819	0.5	0.5
REF_STRG_1_55539_XLOC_035673__REF_STRG_1_91553_XLOC_091407	0.23421	0.90824	2280.0	219.0	0.14896	GF_000082	0.0625	0.2516	38.0	0.2486	534.0	REF_STRG_1_55539_XLOC_035673	REF_STRG_1_91553_XLOC_091407	1.0	1.0
REF_STRG_1_55539_XLOC_035673__REF_STRG_1_88723_XLOC_086278	0.22632	0.88178	2280.0	219.0	0.16988	GF_000082	0.0963	0.3794	39.0	0.2539	516.0	REF_STRG_1_88723_XLOC_086278	REF_STRG_1_55539_XLOC_035673	0.5	0.5
REF_STRG_1_88723_XLOC_086278__REF_STRG_1_91553_XLOC_091407	0.275	0.92344	2280.0	219.0	0.07581	GF_000082	0.0536	0.2437	39.0	0.2199	627.0	REF_STRG_1_88723_XLOC_086278	REF_STRG_1_91553_XLOC_091407	0.5	0.5
REF_STRG_1_88722_XLOC_086281__REF_STRG_1_88723_XLOC_086278	0.13158	0.94	2280.0	219.0	0.06045	GF_000082	0.0341	0.2117	40.0	0.1613	300.0	REF_STRG_1_88722_XLOC_086281	REF_STRG_1_88723_XLOC_086278	0.33333	0.33333
REF_STRG_1_55539_XLOC_035673__REF_STRG_1_88722_XLOC_086281	0.12105	0.83696	2280.0	219.0	0.23033	GF_000082	0.1382	0.5692	40.0	0.2428	276.0	REF_STRG_1_88722_XLOC_086281	REF_STRG_1_55539_XLOC_035673	0.33333	0.33333
REF_STRG_1_88722_XLOC_086281__REF_STRG_1_91553_XLOC_091407	0.12105	0.86232	2280.0	219.0	0.13626	GF_000082	0.0916	0.4272	40.0	0.2143	276.0	REF_STRG_1_88722_XLOC_086281	REF_STRG_1_91553_XLOC_091407	0.33333	0.33333
REF_STRG_1_79438_XLOC_070824__REF_STRG_1_88722_XLOC_086281	0.11316	0.72093	2280.0	219.0	0.51021	GF_000082	0.2429	1.2971	41.0	0.1873	258.0	REF_STRG_1_79438_XLOC_070824	REF_STRG_1_88722_XLOC_086281	0.08333	0.08333
REF_STRG_1_79438_XLOC_070824__REF_STRG_1_88723_XLOC_086278	0.34079	0.69884	2280.0	219.0	0.45327	GF_000082	0.215	1.1587	41.0	0.1856	777.0	REF_STRG_1_79438_XLOC_070824	REF_STRG_1_88723_XLOC_086278	0.08333	0.08333
REF_STRG_1_55539_XLOC_035673__REF_STRG_1_79438_XLOC_070824	0.21842	0.73896	2280.0	219.0	0.62314	GF_000082	0.2021	1.0328	41.0	0.1957	498.0	REF_STRG_1_79438_XLOC_070824	REF_STRG_1_55539_XLOC_035673	0.08333	0.08333
REF_STRG_1_79438_XLOC_070824__REF_STRG_1_91553_XLOC_091407	0.25658	0.71966	2280.0	219.0	0.52907	GF_000082	0.1696	1.7238	41.0	0.0984	585.0	REF_STRG_1_79438_XLOC_070824	REF_STRG_1_91553_XLOC_091407	0.08333	0.08333
REF_STRG_1_88722_XLOC_086281__REF_TRIN_11_00276_XLOC_070822	0.12368	0.68794	2280.0	219.0	0.62886	GF_000082	0.2974	1.0776	41.0	0.276	282.0	REF_TRIN_11_00276_XLOC_070822	REF_STRG_1_88722_XLOC_086281	0.08333	0.08333
REF_STRG_1_88723_XLOC_086278__REF_TRIN_11_00276_XLOC_070822	0.35789	0.66054	2280.0	219.0	0.57192	GF_000082	0.2679	0.9567	41.0	0.28	816.0	REF_TRIN_11_00276_XLOC_070822	REF_STRG_1_88723_XLOC_086278	0.08333	0.08333
REF_STRG_1_55539_XLOC_035673__REF_TRIN_11_00276_XLOC_070822	0.22632	0.65891	2280.0	219.0	0.74179	GF_000082	0.2714	0.8035	41.0	0.3378	516.0	REF_TRIN_11_00276_XLOC_070822	REF_STRG_1_55539_XLOC_035673	0.08333	0.08333
REF_STRG_1_91553_XLOC_091407__REF_TRIN_11_00276_XLOC_070822	0.26974	0.65691	2280.0	219.0	0.64772	GF_000082	0.2489	0.81	41.0	0.3073	615.0	REF_TRIN_11_00276_XLOC_070822	REF_STRG_1_91553_XLOC_091407	0.08333	0.08333
REF_STRG_1_88722_XLOC_086281__REF_TRIN_13_01688_XLOC_063819	0.12763	0.68385	2280.0	219.0	0.97898	GF_000082	0.3104	0.9283	41.0	0.3344	291.0	REF_TRIN_13_01688_XLOC_063819	REF_STRG_1_88722_XLOC_086281	0.08333	0.08333
REF_STRG_1_88723_XLOC_086278__REF_TRIN_13_01688_XLOC_063819	0.25658	0.63077	2280.0	219.0	0.92204	GF_000082	0.3047	0.8942	41.0	0.3408	585.0	REF_TRIN_13_01688_XLOC_063819	REF_STRG_1_88723_XLOC_086278	0.08333	0.08333
REF_STRG_1_55539_XLOC_035673__REF_TRIN_13_01688_XLOC_063819	0.22632	0.65504	2280.0	219.0	1.09192	GF_000082	0.3168	0.6807	41.0	0.4654	516.0	REF_TRIN_13_01688_XLOC_063819	REF_STRG_1_55539_XLOC_035673	0.08333	0.08333
REF_STRG_1_91553_XLOC_091407__REF_TRIN_13_01688_XLOC_063819	0.25132	0.62827	2280.0	219.0	0.99785	GF_000082	0.2915	0.8092	41.0	0.3602	573.0	REF_TRIN_13_01688_XLOC_063819	REF_STRG_1_91553_XLOC_091407	0.08333	0.08333
REF_STRG_1_91550_XLOC_091406__REF_TRIN_13_01678_XLOC_091408	0.46842	0.93258	2280.0	219.0	0.05281	GF_000082	0.02	0.1955	42.0	0.1025	1068.0	REF_STRG_1_91550_XLOC_091406	REF_TRIN_13_01678_XLOC_091408	1.0	1.0
REF_STRG_1_79438_XLOC_070824__REF_STRG_1_91550_XLOC_091406	0.31711	0.58506	2280.0	219.0	0.79044	GF_000082	0.2283	1.1871	43.0	0.1923	723.0	REF_STRG_1_79438_XLOC_070824	REF_STRG_1_91550_XLOC_091406	0.07143	0.07143
REF_STRG_1_79438_XLOC_070824__REF_TRIN_13_01678_XLOC_091408	0.31447	0.58438	2280.0	219.0	0.82221	GF_000082	0.2319	1.2719	43.0	0.1824	717.0	REF_STRG_1_79438_XLOC_070824	REF_TRIN_13_01678_XLOC_091408	0.07143	0.07143
REF_STRG_1_91550_XLOC_091406__REF_TRIN_11_00276_XLOC_070822	0.37237	0.53946	2280.0	219.0	0.90909	GF_000082	0.2721	0.7505	43.0	0.3626	849.0	REF_TRIN_11_00276_XLOC_070822	REF_STRG_1_91550_XLOC_091406	0.07143	0.07143
REF_TRIN_11_00276_XLOC_070822__REF_TRIN_13_01678_XLOC_091408	0.36447	0.53309	2280.0	219.0	0.94086	GF_000082	0.2805	0.7398	43.0	0.3791	831.0	REF_TRIN_11_00276_XLOC_070822	REF_TRIN_13_01678_XLOC_091408	0.07143	0.07143
REF_STRG_1_91550_XLOC_091406__REF_TRIN_13_01688_XLOC_063819	0.29342	0.5426	2280.0	219.0	1.25921	GF_000082	0.2871	0.8036	43.0	0.3573	669.0	REF_TRIN_13_01688_XLOC_063819	REF_STRG_1_91550_XLOC_091406	0.07143	0.07143
REF_TRIN_13_01678_XLOC_091408__REF_TRIN_13_01688_XLOC_063819	0.28684	0.53823	2280.0	219.0	1.29098	GF_000082	0.2714	1.0444	43.0	0.2599	654.0	REF_TRIN_13_01688_XLOC_063819	REF_TRIN_13_01678_XLOC_091408	0.07143	0.07143
REF_STRG_1_88722_XLOC_086281__REF_STRG_1_91550_XLOC_091406	0.13289	0.86799	2280.0	219.0	0.5772	GF_000082	0.0585	0.3375	43.0	0.1735	303.0	REF_STRG_1_88722_XLOC_086281	REF_STRG_1_91550_XLOC_091406	0.07143	0.07143
REF_STRG_1_88722_XLOC_086281__REF_TRIN_13_01678_XLOC_091408	0.13289	0.85149	2280.0	219.0	0.60897	GF_000082	0.0675	0.4512	43.0	0.1497	303.0	REF_STRG_1_88722_XLOC_086281	REF_TRIN_13_01678_XLOC_091408	0.07143	0.07143
REF_STRG_1_88723_XLOC_086278__REF_STRG_1_91550_XLOC_091406	0.34079	0.71429	2280.0	219.0	0.52026	GF_000082	0.0536	0.2243	43.0	0.2389	777.0	REF_STRG_1_88723_XLOC_086278	REF_STRG_1_91550_XLOC_091406	0.07143	0.07143
REF_STRG_1_88723_XLOC_086278__REF_TRIN_13_01678_XLOC_091408	0.34079	0.7027	2280.0	219.0	0.55203	GF_000082	0.0624	0.3217	43.0	0.1939	777.0	REF_STRG_1_88723_XLOC_086278	REF_TRIN_13_01678_XLOC_091408	0.07143	0.07143
REF_STRG_1_55539_XLOC_035673__REF_STRG_1_91550_XLOC_091406	0.23289	0.74953	2280.0	219.0	0.69014	GF_000082	0.1349	0.3593	43.0	0.3755	531.0	REF_STRG_1_55539_XLOC_035673	REF_STRG_1_91550_XLOC_091406	0.07143	0.07143
REF_STRG_1_55539_XLOC_035673__REF_TRIN_13_01678_XLOC_091408	0.23026	0.74095	2280.0	219.0	0.72191	GF_000082	0.1388	0.653	43.0	0.2126	525.0	REF_STRG_1_55539_XLOC_035673	REF_TRIN_13_01678_XLOC_091408	0.07143	0.07143
REF_STRG_1_91550_XLOC_091406__REF_STRG_1_91553_XLOC_091407	0.27895	0.7327	2280.0	219.0	0.59607	GF_000082	0.1116	0.3436	43.0	0.3249	636.0	REF_STRG_1_91553_XLOC_091407	REF_STRG_1_91550_XLOC_091406	0.07143	0.07143
REF_STRG_1_91553_XLOC_091407__REF_TRIN_13_01678_XLOC_091408	0.27895	0.72013	2280.0	219.0	0.62784	GF_000082	0.124	0.3884	43.0	0.3192	636.0	REF_STRG_1_91553_XLOC_091407	REF_TRIN_13_01678_XLOC_091408	0.07143	0.07143
REF_STRG_1_19813_XLOC_065717__REF_STRG_1_5050_XLOC_089280	0.38947	0.94257	2280.0	219.0	0.0372	GF_000082	0.0247	0.1266	44.0	0.1948	888.0	REF_STRG_1_19813_XLOC_065717	REF_STRG_1_5050_XLOC_089280	1.0	1.0
REF_STRG_1_19813_XLOC_065717__REF_STRG_1_19815_XLOC_065713	0.38553	0.93857	2280.0	219.0	0.04142	GF_000082	0.0247	0.1983	45.0	0.1247	879.0	REF_STRG_1_19815_XLOC_065713	REF_STRG_1_19813_XLOC_065717	0.5	0.5
REF_STRG_1_19815_XLOC_065713__REF_STRG_1_5050_XLOC_089280	0.38158	0.94943	2280.0	219.0	0.02888	GF_000082	0.0002	0.1792	45.0	0.001	870.0	REF_STRG_1_19815_XLOC_065713	REF_STRG_1_5050_XLOC_089280	0.5	0.5
REF_STRG_1_19810_XLOC_065712__REF_STRG_1_19815_XLOC_065713	0.38553	0.90216	2280.0	219.0	0.10192	GF_000082	0.0179	0.2261	46.0	0.0791	879.0	REF_STRG_1_19810_XLOC_065712	REF_STRG_1_19815_XLOC_065713	0.33333	0.33333
REF_STRG_1_19810_XLOC_065712__REF_STRG_1_19813_XLOC_065717	0.39342	0.89744	2280.0	219.0	0.12869	GF_000082	0.0177	0.1454	46.0	0.122	897.0	REF_STRG_1_19810_XLOC_065712	REF_STRG_1_19813_XLOC_065717	0.33333	0.33333
REF_STRG_1_19810_XLOC_065712__REF_STRG_1_5050_XLOC_089280	0.38947	0.90203	2280.0	219.0	0.11615	GF_000082	0.018	0.1669	46.0	0.1076	888.0	REF_STRG_1_19810_XLOC_065712	REF_STRG_1_5050_XLOC_089280	0.33333	0.33333
REF_STRG_1_19810_XLOC_065712__REF_STRG_1_92418_XLOC_092945	0.42105	0.87292	2280.0	219.0	0.12854	GF_000082	0.0367	0.1115	47.0	0.3294	960.0	REF_STRG_1_92418_XLOC_092945	REF_STRG_1_19810_XLOC_065712	0.25	0.25
REF_STRG_1_19815_XLOC_065713__REF_STRG_1_92418_XLOC_092945	0.38158	0.88736	2280.0	219.0	0.15886	GF_000082	0.0188	0.215	47.0	0.0874	870.0	REF_STRG_1_92418_XLOC_092945	REF_STRG_1_19815_XLOC_065713	0.25	0.25
REF_STRG_1_19813_XLOC_065717__REF_STRG_1_92418_XLOC_092945	0.38816	0.86667	2280.0	219.0	0.18562	GF_000082	0.0245	0.2036	47.0	0.1204	885.0	REF_STRG_1_92418_XLOC_092945	REF_STRG_1_19813_XLOC_065717	0.25	0.25
REF_STRG_1_5050_XLOC_089280__REF_STRG_1_92418_XLOC_092945	0.38421	0.86758	2280.0	219.0	0.17308	GF_000082	0.0195	0.2198	47.0	0.0888	876.0	REF_STRG_1_92418_XLOC_092945	REF_STRG_1_5050_XLOC_089280	0.25	0.25
COM_SPAL_1_019275_XLOC_065716__REF_STRG_1_92418_XLOC_092945	0.35921	0.79853	2280.0	219.0	0.21728	GF_000082	0.0123	0.2202	48.0	0.0561	819.0	COM_SPAL_1_019275_XLOC_065716	REF_STRG_1_92418_XLOC_092945	0.2	0.2
COM_SPAL_1_019275_XLOC_065716__REF_STRG_1_19810_XLOC_065712	0.38026	0.82353	2280.0	219.0	0.23127	GF_000082	0.0367	0.2153	48.0	0.1703	867.0	COM_SPAL_1_019275_XLOC_065716	REF_STRG_1_19810_XLOC_065712	0.2	0.2
COM_SPAL_1_019275_XLOC_065716__REF_STRG_1_19815_XLOC_065713	0.325	0.82051	2280.0	219.0	0.2616	GF_000082	0.0197	0.293	48.0	0.0674	741.0	COM_SPAL_1_019275_XLOC_065716	REF_STRG_1_19815_XLOC_065713	0.2	0.2
COM_SPAL_1_019275_XLOC_065716__REF_STRG_1_19813_XLOC_065717	0.33289	0.81159	2280.0	219.0	0.28836	GF_000082	0.0253	0.2101	48.0	0.1203	759.0	COM_SPAL_1_019275_XLOC_065716	REF_STRG_1_19813_XLOC_065717	0.2	0.2
COM_SPAL_1_019275_XLOC_065716__REF_STRG_1_5050_XLOC_089280	0.32895	0.812	2280.0	219.0	0.27582	GF_000082	0.02	0.2323	48.0	0.0859	750.0	COM_SPAL_1_019275_XLOC_065716	REF_STRG_1_5050_XLOC_089280	0.2	0.2
REF_STRG_1_5043_XLOC_089275__REF_STRG_1_5044_XLOC_089276	0.37368	0.98122	2280.0	219.0	0.07075	GF_000082	0.0	0.0133	49.0	0.001	852.0	REF_STRG_1_5044_XLOC_089276	REF_STRG_1_5043_XLOC_089275	1.0	1.0
COM_SPAL_1_026529_XLOC_089277__REF_STRG_1_5047_XLOC_089286	0.24868	0.99647	2280.0	219.0	0.00514	GF_000082	0.0	0.0	50.0	0.0261	567.0	REF_STRG_1_5047_XLOC_089286	COM_SPAL_1_026529_XLOC_089277	1.0	0.0
REF_STRG_1_5047_XLOC_089286__REF_TRIN_14_01375_XLOC_009866	0.22632	0.96512	2280.0	219.0	0.02954	GF_000082	0.0066	0.083	51.0	0.0801	516.0	REF_STRG_1_5047_XLOC_089286	REF_TRIN_14_01375_XLOC_009866	0.5	0.5
COM_SPAL_1_026529_XLOC_089277__REF_TRIN_14_01375_XLOC_009866	0.23158	0.95833	2280.0	219.0	0.03468	GF_000082	0.0066	0.083	51.0	0.0801	528.0	COM_SPAL_1_026529_XLOC_089277	REF_TRIN_14_01375_XLOC_009866	0.5	0.5
REF_STRG_1_100202_XLOC_108135__REF_STRG_1_5042_XLOC_089274	0.43026	0.94292	2280.0	219.0	0.04536	GF_000082	0.0001	0.1214	52.0	0.001	981.0	REF_STRG_1_5042_XLOC_089274	REF_STRG_1_100202_XLOC_108135	1.0	1.0
REF_STRG_1_5042_XLOC_089274__REF_STRG_1_5047_XLOC_089286	0.42105	0.95729	2280.0	219.0	0.03247	GF_000082	0.0201	0.1406	53.0	0.1432	960.0	REF_STRG_1_5047_XLOC_089286	REF_STRG_1_5042_XLOC_089274	0.16667	0.16667
REF_STRG_1_100202_XLOC_108135__REF_STRG_1_5047_XLOC_089286	0.41184	0.92971	2280.0	219.0	0.05524	GF_000082	0.0187	0.194	53.0	0.0965	939.0	REF_STRG_1_5047_XLOC_089286	REF_STRG_1_100202_XLOC_108135	0.16667	0.16667
COM_SPAL_1_026529_XLOC_089277__REF_STRG_1_5042_XLOC_089274	0.25526	0.95876	2280.0	219.0	0.03761	GF_000082	0.0201	0.1406	53.0	0.1432	582.0	COM_SPAL_1_026529_XLOC_089277	REF_STRG_1_5042_XLOC_089274	0.16667	0.16667
COM_SPAL_1_026529_XLOC_089277__REF_STRG_1_100202_XLOC_108135	0.25395	0.93092	2280.0	219.0	0.06037	GF_000082	0.0187	0.194	53.0	0.0965	579.0	COM_SPAL_1_026529_XLOC_089277	REF_STRG_1_100202_XLOC_108135	0.16667	0.16667
REF_STRG_1_5042_XLOC_089274__REF_TRIN_14_01375_XLOC_009866	0.23158	0.95455	2280.0	219.0	0.03807	GF_000082	0.0262	0.129	53.0	0.2034	528.0	REF_TRIN_14_01375_XLOC_009866	REF_STRG_1_5042_XLOC_089274	0.16667	0.16667
REF_STRG_1_100202_XLOC_108135__REF_TRIN_14_01375_XLOC_009866	0.23158	0.92992	2280.0	219.0	0.06083	GF_000082	0.0246	0.1797	53.0	0.1369	528.0	REF_TRIN_14_01375_XLOC_009866	REF_STRG_1_100202_XLOC_108135	0.16667	0.16667
REF_STRG_1_5047_XLOC_089286__REF_TRIN_14_01370_XLOC_089273	0.22632	0.96899	2280.0	219.0	0.01602	GF_000082	0.0126	0.1594	54.0	0.0792	516.0	REF_TRIN_14_01370_XLOC_089273	REF_STRG_1_5047_XLOC_089286	0.2	0.2
COM_SPAL_1_026529_XLOC_089277__REF_TRIN_14_01370_XLOC_089273	0.23289	0.96987	2280.0	219.0	0.02116	GF_000082	0.0126	0.1594	54.0	0.0792	531.0	REF_TRIN_14_01370_XLOC_089273	COM_SPAL_1_026529_XLOC_089277	0.2	0.2
REF_TRIN_14_01370_XLOC_089273__REF_TRIN_14_01375_XLOC_009866	0.23158	0.95833	2280.0	219.0	0.02162	GF_000082	0.0186	0.1474	54.0	0.126	528.0	REF_TRIN_14_01370_XLOC_089273	REF_TRIN_14_01375_XLOC_009866	0.2	0.2
REF_STRG_1_5042_XLOC_089274__REF_TRIN_14_01370_XLOC_089273	0.23289	0.9887	2280.0	219.0	0.01645	GF_000082	0.0062	0.0377	54.0	0.165	531.0	REF_TRIN_14_01370_XLOC_089273	REF_STRG_1_5042_XLOC_089274	0.2	0.2
REF_STRG_1_100202_XLOC_108135__REF_TRIN_14_01370_XLOC_089273	0.23158	0.94697	2280.0	219.0	0.03921	GF_000082	0.006	0.1599	54.0	0.0375	528.0	REF_TRIN_14_01370_XLOC_089273	REF_STRG_1_100202_XLOC_108135	0.2	0.2
REF_STRG_1_5044_XLOC_089276__REF_TRIN_14_01370_XLOC_089273	0.23289	0.98305	2280.0	219.0	0.05955	GF_000082	0.0001	0.0929	55.0	0.001	531.0	REF_STRG_1_5044_XLOC_089276	REF_TRIN_14_01370_XLOC_089273	0.08333	0.08333
REF_STRG_1_5044_XLOC_089276__REF_STRG_1_5047_XLOC_089286	0.36711	0.96894	2280.0	219.0	0.07558	GF_000082	0.0127	0.0942	55.0	0.1348	837.0	REF_STRG_1_5044_XLOC_089276	REF_STRG_1_5047_XLOC_089286	0.08333	0.08333
COM_SPAL_1_026529_XLOC_089277__REF_STRG_1_5044_XLOC_089276	0.25526	0.96907	2280.0	219.0	0.08071	GF_000082	0.0127	0.0942	55.0	0.1348	582.0	REF_STRG_1_5044_XLOC_089276	COM_SPAL_1_026529_XLOC_089277	0.08333	0.08333
REF_STRG_1_5044_XLOC_089276__REF_TRIN_14_01375_XLOC_009866	0.23158	0.95644	2280.0	219.0	0.08117	GF_000082	0.019	0.1171	55.0	0.162	528.0	REF_STRG_1_5044_XLOC_089276	REF_TRIN_14_01375_XLOC_009866	0.08333	0.08333
REF_STRG_1_5042_XLOC_089274__REF_STRG_1_5044_XLOC_089276	0.37368	0.97183	2280.0	219.0	0.076	GF_000082	0.0072	0.0413	55.0	0.1735	852.0	REF_STRG_1_5044_XLOC_089276	REF_STRG_1_5042_XLOC_089274	0.08333	0.08333
REF_STRG_1_100202_XLOC_108135__REF_STRG_1_5044_XLOC_089276	0.36316	0.9529	2280.0	219.0	0.09876	GF_000082	0.0059	0.0908	55.0	0.0654	828.0	REF_STRG_1_5044_XLOC_089276	REF_STRG_1_100202_XLOC_108135	0.08333	0.08333
REF_STRG_1_5043_XLOC_089275__REF_TRIN_14_01370_XLOC_089273	0.23289	0.97175	2280.0	219.0	0.11663	GF_000082	0.0001	0.108	55.0	0.001	531.0	REF_STRG_1_5043_XLOC_089275	REF_TRIN_14_01370_XLOC_089273	0.08333	0.08333
REF_STRG_1_5043_XLOC_089275__REF_STRG_1_5047_XLOC_089286	0.42105	0.90104	2280.0	219.0	0.13265	GF_000082	0.0129	0.1109	55.0	0.116	960.0	REF_STRG_1_5043_XLOC_089275	REF_STRG_1_5047_XLOC_089286	0.08333	0.08333
COM_SPAL_1_026529_XLOC_089277__REF_STRG_1_5043_XLOC_089275	0.25526	0.96392	2280.0	219.0	0.13779	GF_000082	0.0129	0.1109	55.0	0.116	582.0	REF_STRG_1_5043_XLOC_089275	COM_SPAL_1_026529_XLOC_089277	0.08333	0.08333
REF_STRG_1_5043_XLOC_089275__REF_TRIN_14_01375_XLOC_009866	0.23158	0.94886	2280.0	219.0	0.13825	GF_000082	0.0192	0.1346	55.0	0.1426	528.0	REF_STRG_1_5043_XLOC_089275	REF_TRIN_14_01375_XLOC_009866	0.08333	0.08333
REF_STRG_1_5042_XLOC_089274__REF_STRG_1_5043_XLOC_089275	0.42763	0.90974	2280.0	219.0	0.13307	GF_000082	0.0072	0.0559	55.0	0.1286	975.0	REF_STRG_1_5043_XLOC_089275	REF_STRG_1_5042_XLOC_089274	0.08333	0.08333
REF_STRG_1_100202_XLOC_108135__REF_STRG_1_5043_XLOC_089275	0.41711	0.88538	2280.0	219.0	0.15584	GF_000082	0.0061	0.1076	55.0	0.0563	951.0	REF_STRG_1_5043_XLOC_089275	REF_STRG_1_100202_XLOC_108135	0.08333	0.08333
REF_STRG_1_100749_XLOC_109290__REF_STRG_1_5044_XLOC_089276	0.26316	0.87167	2280.0	219.0	0.23642	GF_000082	0.039	0.3318	56.0	0.1176	600.0	REF_STRG_1_100749_XLOC_109290	REF_STRG_1_5044_XLOC_089276	0.125	0.125
REF_STRG_1_100749_XLOC_109290__REF_STRG_1_5043_XLOC_089275	0.26316	0.86333	2280.0	219.0	0.2935	GF_000082	0.0391	0.3564	56.0	0.1098	600.0	REF_STRG_1_100749_XLOC_109290	REF_STRG_1_5043_XLOC_089275	0.125	0.125
REF_STRG_1_100749_XLOC_109290__REF_TRIN_14_01370_XLOC_089273	0.23026	0.87238	2280.0	219.0	0.19213	GF_000082	0.0391	0.4203	56.0	0.0929	525.0	REF_STRG_1_100749_XLOC_109290	REF_TRIN_14_01370_XLOC_089273	0.125	0.125
REF_STRG_1_100749_XLOC_109290__REF_STRG_1_5047_XLOC_089286	0.25789	0.86905	2280.0	219.0	0.20815	GF_000082	0.0524	0.2538	56.0	0.2065	588.0	REF_STRG_1_100749_XLOC_109290	REF_STRG_1_5047_XLOC_089286	0.125	0.125
COM_SPAL_1_026529_XLOC_089277__REF_STRG_1_100749_XLOC_109290	0.25263	0.86632	2280.0	219.0	0.21329	GF_000082	0.0524	0.2538	56.0	0.2065	576.0	REF_STRG_1_100749_XLOC_109290	COM_SPAL_1_026529_XLOC_089277	0.125	0.125
REF_STRG_1_100749_XLOC_109290__REF_TRIN_14_01375_XLOC_009866	0.23026	0.86667	2280.0	219.0	0.21375	GF_000082	0.0589	0.3331	56.0	0.1769	525.0	REF_STRG_1_100749_XLOC_109290	REF_TRIN_14_01375_XLOC_009866	0.125	0.125
REF_STRG_1_100749_XLOC_109290__REF_STRG_1_5042_XLOC_089274	0.26316	0.86667	2280.0	219.0	0.20858	GF_000082	0.0466	0.3418	56.0	0.1362	600.0	REF_STRG_1_100749_XLOC_109290	REF_STRG_1_5042_XLOC_089274	0.125	0.125
REF_STRG_1_100202_XLOC_108135__REF_STRG_1_100749_XLOC_109290	0.26316	0.9	2280.0	219.0	0.23134	GF_000082	0.0486	0.2105	56.0	0.2307	600.0	REF_STRG_1_100749_XLOC_109290	REF_STRG_1_100202_XLOC_108135	0.125	0.125
COM_SPAL_1_019275_XLOC_065716__REF_STRG_1_100749_XLOC_109290	0.23816	0.75875	2280.0	219.0	0.40662	GF_000082	0.0652	0.3464	57.0	0.1882	543.0	COM_SPAL_1_019275_XLOC_065716	REF_STRG_1_100749_XLOC_109290	0.01852	0.01852
COM_SPAL_1_019275_XLOC_065716__REF_STRG_1_5044_XLOC_089276	0.27895	0.77987	2280.0	219.0	0.5122	GF_000082	0.0252	0.2127	57.0	0.1183	636.0	COM_SPAL_1_019275_XLOC_065716	REF_STRG_1_5044_XLOC_089276	0.01852	0.01852
COM_SPAL_1_019275_XLOC_065716__REF_STRG_1_5043_XLOC_089275	0.3	0.74415	2280.0	219.0	0.56928	GF_000082	0.0254	0.2324	57.0	0.1093	684.0	COM_SPAL_1_019275_XLOC_065716	REF_STRG_1_5043_XLOC_089275	0.01852	0.01852
COM_SPAL_1_019275_XLOC_065716__REF_TRIN_14_01370_XLOC_089273	0.20658	0.83227	2280.0	219.0	0.46791	GF_000082	0.0253	0.2877	57.0	0.088	471.0	COM_SPAL_1_019275_XLOC_065716	REF_TRIN_14_01370_XLOC_089273	0.01852	0.01852
COM_SPAL_1_019275_XLOC_065716__REF_STRG_1_5047_XLOC_089286	0.29342	0.75785	2280.0	219.0	0.48394	GF_000082	0.0125	0.1393	57.0	0.09	669.0	COM_SPAL_1_019275_XLOC_065716	REF_STRG_1_5047_XLOC_089286	0.01852	0.01852
COM_SPAL_1_019275_XLOC_065716__COM_SPAL_1_026529_XLOC_089277	0.22895	0.8295	2280.0	219.0	0.48907	GF_000082	0.0125	0.1393	57.0	0.09	522.0	COM_SPAL_1_019275_XLOC_065716	COM_SPAL_1_026529_XLOC_089277	0.01852	0.01852
COM_SPAL_1_019275_XLOC_065716__REF_TRIN_14_01375_XLOC_009866	0.20658	0.83227	2280.0	219.0	0.48953	GF_000082	0.0188	0.1643	57.0	0.1146	471.0	COM_SPAL_1_019275_XLOC_065716	REF_TRIN_14_01375_XLOC_009866	0.01852	0.01852
COM_SPAL_1_019275_XLOC_065716__REF_STRG_1_5042_XLOC_089274	0.30395	0.74892	2280.0	219.0	0.48436	GF_000082	0.0324	0.2256	57.0	0.1434	693.0	COM_SPAL_1_019275_XLOC_065716	REF_STRG_1_5042_XLOC_089274	0.01852	0.01852
COM_SPAL_1_019275_XLOC_065716__REF_STRG_1_100202_XLOC_108135	0.30658	0.73677	2280.0	219.0	0.50712	GF_000082	0.031	0.285	57.0	0.1087	699.0	COM_SPAL_1_019275_XLOC_065716	REF_STRG_1_100202_XLOC_108135	0.01852	0.01852
REF_STRG_1_100749_XLOC_109290__REF_STRG_1_92418_XLOC_092945	0.24211	0.78986	2280.0	219.0	0.35256	GF_000082	0.0638	0.4125	57.0	0.1547	552.0	REF_STRG_1_92418_XLOC_092945	REF_STRG_1_100749_XLOC_109290	0.01852	0.01852
REF_STRG_1_5044_XLOC_089276__REF_STRG_1_92418_XLOC_092945	0.29079	0.78582	2280.0	219.0	0.45814	GF_000082	0.0244	0.2053	57.0	0.1191	663.0	REF_STRG_1_92418_XLOC_092945	REF_STRG_1_5044_XLOC_089276	0.01852	0.01852
REF_STRG_1_5043_XLOC_089275__REF_STRG_1_92418_XLOC_092945	0.32237	0.74694	2280.0	219.0	0.51522	GF_000082	0.0247	0.2251	57.0	0.1096	735.0	REF_STRG_1_92418_XLOC_092945	REF_STRG_1_5043_XLOC_089275	0.01852	0.01852
REF_STRG_1_92418_XLOC_092945__REF_TRIN_14_01370_XLOC_089273	0.21053	0.84583	2280.0	219.0	0.41385	GF_000082	0.0241	0.2434	57.0	0.0992	480.0	REF_STRG_1_92418_XLOC_092945	REF_TRIN_14_01370_XLOC_089273	0.01852	0.01852
REF_STRG_1_5047_XLOC_089286__REF_STRG_1_92418_XLOC_092945	0.31711	0.73859	2280.0	219.0	0.42987	GF_000082	0.0124	0.1659	57.0	0.0749	723.0	REF_STRG_1_92418_XLOC_092945	REF_STRG_1_5047_XLOC_089286	0.01852	0.01852
COM_SPAL_1_026529_XLOC_089277__REF_STRG_1_92418_XLOC_092945	0.23289	0.83239	2280.0	219.0	0.43501	GF_000082	0.0124	0.1659	57.0	0.0749	531.0	REF_STRG_1_92418_XLOC_092945	COM_SPAL_1_026529_XLOC_089277	0.01852	0.01852
REF_STRG_1_92418_XLOC_092945__REF_TRIN_14_01375_XLOC_009866	0.21053	0.83958	2280.0	219.0	0.43547	GF_000082	0.0186	0.1927	57.0	0.0968	480.0	REF_STRG_1_92418_XLOC_092945	REF_TRIN_14_01375_XLOC_009866	0.01852	0.01852
REF_STRG_1_5042_XLOC_089274__REF_STRG_1_92418_XLOC_092945	0.33421	0.73885	2280.0	219.0	0.4303	GF_000082	0.0311	0.1749	57.0	0.1777	762.0	REF_STRG_1_92418_XLOC_092945	REF_STRG_1_5042_XLOC_089274	0.01852	0.01852
REF_STRG_1_100202_XLOC_108135__REF_STRG_1_92418_XLOC_092945	0.34737	0.7298	2280.0	219.0	0.45306	GF_000082	0.0301	0.2828	57.0	0.1064	792.0	REF_STRG_1_92418_XLOC_092945	REF_STRG_1_100202_XLOC_108135	0.01852	0.01852
REF_STRG_1_100749_XLOC_109290__REF_STRG_1_19810_XLOC_065712	0.24211	0.79348	2280.0	219.0	0.36655	GF_000082	0.0589	0.2914	57.0	0.202	552.0	REF_STRG_1_19810_XLOC_065712	REF_STRG_1_100749_XLOC_109290	0.01852	0.01852
REF_STRG_1_19810_XLOC_065712__REF_STRG_1_5044_XLOC_089276	0.29079	0.77526	2280.0	219.0	0.47213	GF_000082	0.0181	0.1866	57.0	0.0968	663.0	REF_STRG_1_19810_XLOC_065712	REF_STRG_1_5044_XLOC_089276	0.01852	0.01852
REF_STRG_1_19810_XLOC_065712__REF_STRG_1_5043_XLOC_089275	0.33158	0.71958	2280.0	219.0	0.52921	GF_000082	0.0183	0.2062	57.0	0.0885	756.0	REF_STRG_1_19810_XLOC_065712	REF_STRG_1_5043_XLOC_089275	0.01852	0.01852
REF_STRG_1_19810_XLOC_065712__REF_TRIN_14_01370_XLOC_089273	0.21053	0.83333	2280.0	219.0	0.42784	GF_000082	0.0182	0.2661	57.0	0.0683	480.0	REF_STRG_1_19810_XLOC_065712	REF_TRIN_14_01370_XLOC_089273	0.01852	0.01852
REF_STRG_1_19810_XLOC_065712__REF_STRG_1_5047_XLOC_089286	0.32632	0.72984	2280.0	219.0	0.44387	GF_000082	0.0298	0.1745	57.0	0.1706	744.0	REF_STRG_1_19810_XLOC_065712	REF_STRG_1_5047_XLOC_089286	0.01852	0.01852
COM_SPAL_1_026529_XLOC_089277__REF_STRG_1_19810_XLOC_065712	0.23289	0.81921	2280.0	219.0	0.449	GF_000082	0.0298	0.1745	57.0	0.1706	531.0	REF_STRG_1_19810_XLOC_065712	COM_SPAL_1_026529_XLOC_089277	0.01852	0.01852
REF_STRG_1_19810_XLOC_065712__REF_TRIN_14_01375_XLOC_009866	0.21053	0.81667	2280.0	219.0	0.44946	GF_000082	0.0365	0.2445	57.0	0.1494	480.0	REF_STRG_1_19810_XLOC_065712	REF_TRIN_14_01375_XLOC_009866	0.01852	0.01852
REF_STRG_1_19810_XLOC_065712__REF_STRG_1_5042_XLOC_089274	0.34342	0.7318	2280.0	219.0	0.44429	GF_000082	0.0249	0.1953	57.0	0.1278	783.0	REF_STRG_1_19810_XLOC_065712	REF_STRG_1_5042_XLOC_089274	0.01852	0.01852
REF_STRG_1_100202_XLOC_108135__REF_STRG_1_19810_XLOC_065712	0.35658	0.72817	2280.0	219.0	0.46705	GF_000082	0.0237	0.2663	57.0	0.089	813.0	REF_STRG_1_19810_XLOC_065712	REF_STRG_1_100202_XLOC_108135	0.01852	0.01852
REF_STRG_1_100749_XLOC_109290__REF_STRG_1_19815_XLOC_065713	0.225	0.80897	2280.0	219.0	0.39688	GF_000082	0.0648	0.4828	57.0	0.1341	513.0	REF_STRG_1_19815_XLOC_065713	REF_STRG_1_100749_XLOC_109290	0.01852	0.01852
REF_STRG_1_19815_XLOC_065713__REF_STRG_1_5044_XLOC_089276	0.27368	0.79006	2280.0	219.0	0.50246	GF_000082	0.0247	0.2	57.0	0.1233	624.0	REF_STRG_1_19815_XLOC_065713	REF_STRG_1_5044_XLOC_089276	0.01852	0.01852
REF_STRG_1_19815_XLOC_065713__REF_STRG_1_5043_XLOC_089275	0.30263	0.74493	2280.0	219.0	0.55953	GF_000082	0.0249	0.2196	57.0	0.1134	690.0	REF_STRG_1_19815_XLOC_065713	REF_STRG_1_5043_XLOC_089275	0.01852	0.01852
REF_STRG_1_19815_XLOC_065713__REF_TRIN_14_01370_XLOC_089273	0.19342	0.85261	2280.0	219.0	0.45817	GF_000082	0.0248	0.2762	57.0	0.0898	441.0	REF_STRG_1_19815_XLOC_065713	REF_TRIN_14_01370_XLOC_089273	0.01852	0.01852
REF_STRG_1_19815_XLOC_065713__REF_STRG_1_5047_XLOC_089286	0.29737	0.74631	2280.0	219.0	0.47419	GF_000082	0.0129	0.2198	57.0	0.0587	678.0	REF_STRG_1_19815_XLOC_065713	REF_STRG_1_5047_XLOC_089286	0.01852	0.01852
COM_SPAL_1_026529_XLOC_089277__REF_STRG_1_19815_XLOC_065713	0.21579	0.84146	2280.0	219.0	0.47933	GF_000082	0.0129	0.2198	57.0	0.0587	492.0	REF_STRG_1_19815_XLOC_065713	COM_SPAL_1_026529_XLOC_089277	0.01852	0.01852
REF_STRG_1_19815_XLOC_065713__REF_TRIN_14_01375_XLOC_009866	0.19342	0.84354	2280.0	219.0	0.47978	GF_000082	0.0192	0.2277	57.0	0.0842	441.0	REF_STRG_1_19815_XLOC_065713	REF_TRIN_14_01375_XLOC_009866	0.01852	0.01852
REF_STRG_1_19815_XLOC_065713__REF_STRG_1_5042_XLOC_089274	0.31316	0.7479	2280.0	219.0	0.47461	GF_000082	0.0318	0.211	57.0	0.1508	714.0	REF_STRG_1_19815_XLOC_065713	REF_STRG_1_5042_XLOC_089274	0.01852	0.01852
REF_STRG_1_100202_XLOC_108135__REF_STRG_1_19815_XLOC_065713	0.32632	0.74731	2280.0	219.0	0.49738	GF_000082	0.0304	0.2741	57.0	0.1107	744.0	REF_STRG_1_19815_XLOC_065713	REF_STRG_1_100202_XLOC_108135	0.01852	0.01852
REF_STRG_1_100749_XLOC_109290__REF_STRG_1_19813_XLOC_065717	0.225	0.81676	2280.0	219.0	0.42364	GF_000082	0.0395	0.3255	57.0	0.1213	513.0	REF_STRG_1_19813_XLOC_065717	REF_STRG_1_100749_XLOC_109290	0.01852	0.01852
REF_STRG_1_19813_XLOC_065717__REF_STRG_1_5044_XLOC_089276	0.27368	0.79808	2280.0	219.0	0.52922	GF_000082	0.0001	0.0866	57.0	0.001	624.0	REF_STRG_1_19813_XLOC_065717	REF_STRG_1_5044_XLOC_089276	0.01852	0.01852
REF_STRG_1_19813_XLOC_065717__REF_STRG_1_5043_XLOC_089275	0.30263	0.75217	2280.0	219.0	0.5863	GF_000082	0.0001	0.1029	57.0	0.001	690.0	REF_STRG_1_19813_XLOC_065717	REF_STRG_1_5043_XLOC_089275	0.01852	0.01852
REF_STRG_1_19813_XLOC_065717__REF_TRIN_14_01370_XLOC_089273	0.19342	0.86621	2280.0	219.0	0.48493	GF_000082	0.0001	0.1233	57.0	0.001	441.0	REF_STRG_1_19813_XLOC_065717	REF_TRIN_14_01370_XLOC_089273	0.01852	0.01852
REF_STRG_1_19813_XLOC_065717__REF_STRG_1_5047_XLOC_089286	0.29737	0.75074	2280.0	219.0	0.50095	GF_000082	0.0131	0.1264	57.0	0.1033	678.0	REF_STRG_1_19813_XLOC_065717	REF_STRG_1_5047_XLOC_089286	0.01852	0.01852
COM_SPAL_1_026529_XLOC_089277__REF_STRG_1_19813_XLOC_065717	0.21579	0.8435	2280.0	219.0	0.50609	GF_000082	0.0131	0.1264	57.0	0.1033	492.0	REF_STRG_1_19813_XLOC_065717	COM_SPAL_1_026529_XLOC_089277	0.01852	0.01852
REF_STRG_1_19813_XLOC_065717__REF_TRIN_14_01375_XLOC_009866	0.19342	0.84354	2280.0	219.0	0.50655	GF_000082	0.0194	0.1517	57.0	0.1282	441.0	REF_STRG_1_19813_XLOC_065717	REF_TRIN_14_01375_XLOC_009866	0.01852	0.01852
REF_STRG_1_19813_XLOC_065717__REF_STRG_1_5042_XLOC_089274	0.31316	0.7577	2280.0	219.0	0.50138	GF_000082	0.0072	0.0707	57.0	0.1022	714.0	REF_STRG_1_19813_XLOC_065717	REF_STRG_1_5042_XLOC_089274	0.01852	0.01852
REF_STRG_1_100202_XLOC_108135__REF_STRG_1_19813_XLOC_065717	0.32632	0.74462	2280.0	219.0	0.52414	GF_000082	0.0063	0.1588	57.0	0.0399	744.0	REF_STRG_1_19813_XLOC_065717	REF_STRG_1_100202_XLOC_108135	0.01852	0.01852
REF_STRG_1_100749_XLOC_109290__REF_STRG_1_5050_XLOC_089280	0.22105	0.82143	2280.0	219.0	0.4111	GF_000082	0.0653	0.374	57.0	0.1746	504.0	REF_STRG_1_5050_XLOC_089280	REF_STRG_1_100749_XLOC_109290	0.01852	0.01852
REF_STRG_1_5044_XLOC_089276__REF_STRG_1_5050_XLOC_089280	0.26974	0.79512	2280.0	219.0	0.51668	GF_000082	0.0251	0.1668	57.0	0.1504	615.0	REF_STRG_1_5050_XLOC_089280	REF_STRG_1_5044_XLOC_089276	0.01852	0.01852
REF_STRG_1_5043_XLOC_089275__REF_STRG_1_5050_XLOC_089280	0.29868	0.74743	2280.0	219.0	0.57376	GF_000082	0.0253	0.1859	57.0	0.1364	681.0	REF_STRG_1_5050_XLOC_089280	REF_STRG_1_5043_XLOC_089275	0.01852	0.01852
REF_STRG_1_5050_XLOC_089280__REF_TRIN_14_01370_XLOC_089273	0.19342	0.8458	2280.0	219.0	0.47239	GF_000082	0.0251	0.2397	57.0	0.1047	441.0	REF_STRG_1_5050_XLOC_089280	REF_TRIN_14_01370_XLOC_089273	0.01852	0.01852
REF_STRG_1_5047_XLOC_089286__REF_STRG_1_5050_XLOC_089280	0.29342	0.75934	2280.0	219.0	0.48841	GF_000082	0.0129	0.1288	57.0	0.1006	669.0	REF_STRG_1_5050_XLOC_089280	REF_STRG_1_5047_XLOC_089286	0.01852	0.01852
COM_SPAL_1_026529_XLOC_089277__REF_STRG_1_5050_XLOC_089280	0.21579	0.84146	2280.0	219.0	0.49355	GF_000082	0.0129	0.1288	57.0	0.1006	492.0	REF_STRG_1_5050_XLOC_089280	COM_SPAL_1_026529_XLOC_089277	0.01852	0.01852
REF_STRG_1_5050_XLOC_089280__REF_TRIN_14_01375_XLOC_009866	0.19342	0.83447	2280.0	219.0	0.49401	GF_000082	0.0199	0.2331	57.0	0.0853	441.0	REF_STRG_1_5050_XLOC_089280	REF_TRIN_14_01375_XLOC_009866	0.01852	0.01852
REF_STRG_1_5042_XLOC_089274__REF_STRG_1_5050_XLOC_089280	0.30921	0.75177	2280.0	219.0	0.48884	GF_000082	0.0324	0.1774	57.0	0.1825	705.0	REF_STRG_1_5050_XLOC_089280	REF_STRG_1_5042_XLOC_089274	0.01852	0.01852
REF_STRG_1_100202_XLOC_108135__REF_STRG_1_5050_XLOC_089280	0.32237	0.74422	2280.0	219.0	0.5116	GF_000082	0.0311	0.2805	57.0	0.111	735.0	REF_STRG_1_5050_XLOC_089280	REF_STRG_1_100202_XLOC_108135	0.01852	0.01852
COM_SPAL_1_019275_XLOC_065716__COM_SPAL_1_030123_XLOC_100931	0.33816	0.85344	2280.0	219.0	0.20403	GF_000082	0.0063	0.2082	58.0	0.0302	771.0	COM_SPAL_1_030123_XLOC_100931	COM_SPAL_1_019275_XLOC_065716	0.06667	0.06667
COM_SPAL_1_030123_XLOC_100931__REF_STRG_1_92418_XLOC_092945	0.37763	0.85366	2280.0	219.0	0.14997	GF_000082	0.0065	0.0863	58.0	0.0757	861.0	COM_SPAL_1_030123_XLOC_100931	REF_STRG_1_92418_XLOC_092945	0.06667	0.06667
COM_SPAL_1_030123_XLOC_100931__REF_STRG_1_19810_XLOC_065712	0.39737	0.86203	2280.0	219.0	0.16396	GF_000082	0.0303	0.0659	58.0	0.46	906.0	COM_SPAL_1_030123_XLOC_100931	REF_STRG_1_19810_XLOC_065712	0.06667	0.06667
COM_SPAL_1_030123_XLOC_100931__REF_STRG_1_19815_XLOC_065713	0.35526	0.85185	2280.0	219.0	0.19428	GF_000082	0.0123	0.1471	58.0	0.0839	810.0	COM_SPAL_1_030123_XLOC_100931	REF_STRG_1_19815_XLOC_065713	0.06667	0.06667
COM_SPAL_1_030123_XLOC_100931__REF_STRG_1_19813_XLOC_065717	0.35526	0.84198	2280.0	219.0	0.22105	GF_000082	0.018	0.1374	58.0	0.131	810.0	COM_SPAL_1_030123_XLOC_100931	REF_STRG_1_19813_XLOC_065717	0.06667	0.06667
COM_SPAL_1_030123_XLOC_100931__REF_STRG_1_5050_XLOC_089280	0.35132	0.8402	2280.0	219.0	0.20851	GF_000082	0.0128	0.1126	58.0	0.1133	801.0	COM_SPAL_1_030123_XLOC_100931	REF_STRG_1_5050_XLOC_089280	0.06667	0.06667
COM_SPAL_1_030123_XLOC_100931__REF_STRG_1_100749_XLOC_109290	0.23947	0.82418	2280.0	219.0	0.29231	GF_000082	0.0579	0.3358	58.0	0.1726	546.0	COM_SPAL_1_030123_XLOC_100931	REF_STRG_1_100749_XLOC_109290	0.06667	0.06667
COM_SPAL_1_030123_XLOC_100931__REF_STRG_1_5044_XLOC_089276	0.28684	0.80275	2280.0	219.0	0.39789	GF_000082	0.018	0.139	58.0	0.1292	654.0	COM_SPAL_1_030123_XLOC_100931	REF_STRG_1_5044_XLOC_089276	0.06667	0.06667
COM_SPAL_1_030123_XLOC_100931__REF_STRG_1_5043_XLOC_089275	0.32763	0.74297	2280.0	219.0	0.45497	GF_000082	0.0182	0.1571	58.0	0.1158	747.0	COM_SPAL_1_030123_XLOC_100931	REF_STRG_1_5043_XLOC_089275	0.06667	0.06667
COM_SPAL_1_030123_XLOC_100931__REF_TRIN_14_01370_XLOC_089273	0.20658	0.87049	2280.0	219.0	0.3536	GF_000082	0.0181	0.2115	58.0	0.0856	471.0	COM_SPAL_1_030123_XLOC_100931	REF_TRIN_14_01370_XLOC_089273	0.06667	0.06667
COM_SPAL_1_030123_XLOC_100931__REF_STRG_1_5047_XLOC_089286	0.32237	0.75374	2280.0	219.0	0.36963	GF_000082	0.0063	0.1368	58.0	0.0459	735.0	COM_SPAL_1_030123_XLOC_100931	REF_STRG_1_5047_XLOC_089286	0.06667	0.06667
COM_SPAL_1_026529_XLOC_089277__COM_SPAL_1_030123_XLOC_100931	0.22895	0.86207	2280.0	219.0	0.37476	GF_000082	0.0063	0.1368	58.0	0.0459	522.0	COM_SPAL_1_030123_XLOC_100931	COM_SPAL_1_026529_XLOC_089277	0.06667	0.06667
COM_SPAL_1_030123_XLOC_100931__REF_TRIN_14_01375_XLOC_009866	0.20658	0.85987	2280.0	219.0	0.37522	GF_000082	0.0125	0.1631	58.0	0.0768	471.0	COM_SPAL_1_030123_XLOC_100931	REF_TRIN_14_01375_XLOC_009866	0.06667	0.06667
COM_SPAL_1_030123_XLOC_100931__REF_STRG_1_5042_XLOC_089274	0.34079	0.74646	2280.0	219.0	0.37005	GF_000082	0.025	0.1465	58.0	0.1703	777.0	COM_SPAL_1_030123_XLOC_100931	REF_STRG_1_5042_XLOC_089274	0.06667	0.06667
COM_SPAL_1_030123_XLOC_100931__REF_STRG_1_100202_XLOC_108135	0.35395	0.74845	2280.0	219.0	0.39281	GF_000082	0.0236	0.2094	58.0	0.1126	807.0	COM_SPAL_1_030123_XLOC_100931	REF_STRG_1_100202_XLOC_108135	0.06667	0.06667
COM_SPAL_1_030123_XLOC_100931__REF_STRG_1_79438_XLOC_070824	0.32105	0.59426	2280.0	219.0	1.00254	GF_000082	0.2994	1.4485	59.0	0.2067	732.0	REF_STRG_1_79438_XLOC_070824	COM_SPAL_1_030123_XLOC_100931	0.00694	0.00694
COM_SPAL_1_019275_XLOC_065716__REF_STRG_1_79438_XLOC_070824	0.31316	0.59244	2280.0	219.0	1.13871	GF_000082	0.3098	1.7739	59.0	0.1747	714.0	REF_STRG_1_79438_XLOC_070824	COM_SPAL_1_019275_XLOC_065716	0.00694	0.00694
REF_STRG_1_79438_XLOC_070824__REF_STRG_1_92418_XLOC_092945	0.325	0.55331	2280.0	219.0	1.08464	GF_000082	0.3059	1.9794	59.0	0.1545	741.0	REF_STRG_1_79438_XLOC_070824	REF_STRG_1_92418_XLOC_092945	0.00694	0.00694
REF_STRG_1_19810_XLOC_065712__REF_STRG_1_79438_XLOC_070824	0.34605	0.57161	2280.0	219.0	1.09864	GF_000082	0.3114	1.8039	59.0	0.1726	789.0	REF_STRG_1_79438_XLOC_070824	REF_STRG_1_19810_XLOC_065712	0.00694	0.00694
REF_STRG_1_19815_XLOC_065713__REF_STRG_1_79438_XLOC_070824	0.29605	0.5763	2280.0	219.0	1.12896	GF_000082	0.2857	1.6885	59.0	0.1692	675.0	REF_STRG_1_79438_XLOC_070824	REF_STRG_1_19815_XLOC_065713	0.00694	0.00694
REF_STRG_1_19813_XLOC_065717__REF_STRG_1_79438_XLOC_070824	0.30395	0.56277	2280.0	219.0	1.15572	GF_000082	0.3125	1.9023	59.0	0.1643	693.0	REF_STRG_1_79438_XLOC_070824	REF_STRG_1_19813_XLOC_065717	0.00694	0.00694
REF_STRG_1_5050_XLOC_089280__REF_STRG_1_79438_XLOC_070824	0.3	0.56725	2280.0	219.0	1.14318	GF_000082	0.284	1.6281	59.0	0.1744	684.0	REF_STRG_1_79438_XLOC_070824	REF_STRG_1_5050_XLOC_089280	0.00694	0.00694
REF_STRG_1_100749_XLOC_109290__REF_STRG_1_79438_XLOC_070824	0.19868	0.56291	2280.0	219.0	1.22699	GF_000082	0.2958	2.9188	59.0	0.1014	453.0	REF_STRG_1_79438_XLOC_070824	REF_STRG_1_100749_XLOC_109290	0.00694	0.00694
REF_STRG_1_5044_XLOC_089276__REF_STRG_1_79438_XLOC_070824	0.23816	0.58195	2280.0	219.0	1.33257	GF_000082	0.3123	1.5293	59.0	0.2042	543.0	REF_STRG_1_79438_XLOC_070824	REF_STRG_1_5044_XLOC_089276	0.00694	0.00694
REF_STRG_1_5043_XLOC_089275__REF_STRG_1_79438_XLOC_070824	0.27763	0.54976	2280.0	219.0	1.38965	GF_000082	0.3125	1.406	59.0	0.2223	633.0	REF_STRG_1_79438_XLOC_070824	REF_STRG_1_5043_XLOC_089275	0.00694	0.00694
REF_STRG_1_79438_XLOC_070824__REF_TRIN_14_01370_XLOC_089273	0.16447	0.608	2280.0	219.0	1.28828	GF_000082	0.3116	1.6241	59.0	0.1918	375.0	REF_STRG_1_79438_XLOC_070824	REF_TRIN_14_01370_XLOC_089273	0.00694	0.00694
REF_STRG_1_5047_XLOC_089286__REF_STRG_1_79438_XLOC_070824	0.27237	0.55556	2280.0	219.0	1.30431	GF_000082	0.2962	2.5181	59.0	0.1176	621.0	REF_STRG_1_79438_XLOC_070824	REF_STRG_1_5047_XLOC_089286	0.00694	0.00694
COM_SPAL_1_026529_XLOC_089277__REF_STRG_1_79438_XLOC_070824	0.18684	0.5939	2280.0	219.0	1.30944	GF_000082	0.2962	2.5181	59.0	0.1176	426.0	REF_STRG_1_79438_XLOC_070824	COM_SPAL_1_026529_XLOC_089277	0.00694	0.00694
REF_STRG_1_79438_XLOC_070824__REF_TRIN_14_01375_XLOC_009866	0.16447	0.584	2280.0	219.0	1.3099	GF_000082	0.3059	2.4391	59.0	0.1254	375.0	REF_STRG_1_79438_XLOC_070824	REF_TRIN_14_01375_XLOC_009866	0.00694	0.00694
REF_STRG_1_5042_XLOC_089274__REF_STRG_1_79438_XLOC_070824	0.28421	0.57253	2280.0	219.0	1.30473	GF_000082	0.3225	1.2947	59.0	0.2491	648.0	REF_STRG_1_79438_XLOC_070824	REF_STRG_1_5042_XLOC_089274	0.00694	0.00694
REF_STRG_1_100202_XLOC_108135__REF_STRG_1_79438_XLOC_070824	0.28816	0.55403	2280.0	219.0	1.32749	GF_000082	0.3224	1.7335	59.0	0.186	657.0	REF_STRG_1_79438_XLOC_070824	REF_STRG_1_100202_XLOC_108135	0.00694	0.00694
COM_SPAL_1_030123_XLOC_100931__REF_TRIN_11_00276_XLOC_070822	0.34737	0.57576	2280.0	219.0	1.12119	GF_000082	0.3027	1.4199	59.0	0.2132	792.0	REF_TRIN_11_00276_XLOC_070822	COM_SPAL_1_030123_XLOC_100931	0.00694	0.00694
COM_SPAL_1_019275_XLOC_065716__REF_TRIN_11_00276_XLOC_070822	0.35	0.56391	2280.0	219.0	1.25736	GF_000082	0.3139	1.3447	59.0	0.2334	798.0	REF_TRIN_11_00276_XLOC_070822	COM_SPAL_1_019275_XLOC_065716	0.00694	0.00694
REF_STRG_1_92418_XLOC_092945__REF_TRIN_11_00276_XLOC_070822	0.35395	0.52045	2280.0	219.0	1.20329	GF_000082	0.3125	1.8074	59.0	0.1729	807.0	REF_TRIN_11_00276_XLOC_070822	REF_STRG_1_92418_XLOC_092945	0.00694	0.00694
REF_STRG_1_19810_XLOC_065712__REF_TRIN_11_00276_XLOC_070822	0.375	0.56374	2280.0	219.0	1.21729	GF_000082	0.3089	1.2816	59.0	0.241	855.0	REF_TRIN_11_00276_XLOC_070822	REF_STRG_1_19810_XLOC_065712	0.00694	0.00694
REF_STRG_1_19815_XLOC_065713__REF_TRIN_11_00276_XLOC_070822	0.32632	0.55376	2280.0	219.0	1.24761	GF_000082	0.2927	1.5958	59.0	0.1834	744.0	REF_TRIN_11_00276_XLOC_070822	REF_STRG_1_19815_XLOC_065713	0.00694	0.00694
REF_STRG_1_19813_XLOC_065717__REF_TRIN_11_00276_XLOC_070822	0.33289	0.54282	2280.0	219.0	1.27437	GF_000082	0.3229	1.5731	59.0	0.2053	759.0	REF_TRIN_11_00276_XLOC_070822	REF_STRG_1_19813_XLOC_065717	0.00694	0.00694
REF_STRG_1_5050_XLOC_089280__REF_TRIN_11_00276_XLOC_070822	0.32895	0.552	2280.0	219.0	1.26183	GF_000082	0.2951	1.1674	59.0	0.2527	750.0	REF_TRIN_11_00276_XLOC_070822	REF_STRG_1_5050_XLOC_089280	0.00694	0.00694
REF_STRG_1_100749_XLOC_109290__REF_TRIN_11_00276_XLOC_070822	0.23421	0.55805	2280.0	219.0	1.34564	GF_000082	0.3189	1.506	59.0	0.2117	534.0	REF_TRIN_11_00276_XLOC_070822	REF_STRG_1_100749_XLOC_109290	0.00694	0.00694
REF_STRG_1_5044_XLOC_089276__REF_TRIN_11_00276_XLOC_070822	0.28289	0.56434	2280.0	219.0	1.45122	GF_000082	0.3188	1.269	59.0	0.2512	645.0	REF_TRIN_11_00276_XLOC_070822	REF_STRG_1_5044_XLOC_089276	0.00694	0.00694
REF_STRG_1_5043_XLOC_089275__REF_TRIN_11_00276_XLOC_070822	0.32237	0.53469	2280.0	219.0	1.5083	GF_000082	0.3192	1.2551	59.0	0.2543	735.0	REF_TRIN_11_00276_XLOC_070822	REF_STRG_1_5043_XLOC_089275	0.00694	0.00694
REF_TRIN_11_00276_XLOC_070822__REF_TRIN_14_01370_XLOC_089273	0.20132	0.57734	2280.0	219.0	1.40693	GF_000082	0.3219	1.6288	59.0	0.1976	459.0	REF_TRIN_11_00276_XLOC_070822	REF_TRIN_14_01370_XLOC_089273	0.00694	0.00694
REF_STRG_1_5047_XLOC_089286__REF_TRIN_11_00276_XLOC_070822	0.31711	0.54495	2280.0	219.0	1.42296	GF_000082	0.3045	1.3552	59.0	0.2247	723.0	REF_TRIN_11_00276_XLOC_070822	REF_STRG_1_5047_XLOC_089286	0.00694	0.00694
COM_SPAL_1_026529_XLOC_089277__REF_TRIN_11_00276_XLOC_070822	0.22368	0.58824	2280.0	219.0	1.42809	GF_000082	0.3045	1.3552	59.0	0.2247	510.0	REF_TRIN_11_00276_XLOC_070822	COM_SPAL_1_026529_XLOC_089277	0.00694	0.00694
REF_TRIN_11_00276_XLOC_070822__REF_TRIN_14_01375_XLOC_009866	0.20132	0.57298	2280.0	219.0	1.42855	GF_000082	0.3138	1.5876	59.0	0.1976	459.0	REF_TRIN_11_00276_XLOC_070822	REF_TRIN_14_01375_XLOC_009866	0.00694	0.00694
REF_STRG_1_5042_XLOC_089274__REF_TRIN_11_00276_XLOC_070822	0.32895	0.544	2280.0	219.0	1.42338	GF_000082	0.3216	1.4085	59.0	0.2283	750.0	REF_TRIN_11_00276_XLOC_070822	REF_STRG_1_5042_XLOC_089274	0.00694	0.00694
REF_STRG_1_100202_XLOC_108135__REF_TRIN_11_00276_XLOC_070822	0.33289	0.54282	2280.0	219.0	1.44614	GF_000082	0.3133	1.4856	59.0	0.2109	759.0	REF_TRIN_11_00276_XLOC_070822	REF_STRG_1_100202_XLOC_108135	0.00694	0.00694
COM_SPAL_1_030123_XLOC_100931__REF_TRIN_13_01688_XLOC_063819	0.24474	0.56272	2280.0	219.0	1.47132	GF_000082	0.3144	0.9902	59.0	0.3176	558.0	REF_TRIN_13_01688_XLOC_063819	COM_SPAL_1_030123_XLOC_100931	0.00694	0.00694
COM_SPAL_1_019275_XLOC_065716__REF_TRIN_13_01688_XLOC_063819	0.25921	0.56007	2280.0	219.0	1.60748	GF_000082	0.3233	0.9114	59.0	0.3548	591.0	REF_TRIN_13_01688_XLOC_063819	COM_SPAL_1_019275_XLOC_065716	0.00694	0.00694
REF_STRG_1_92418_XLOC_092945__REF_TRIN_13_01688_XLOC_063819	0.26711	0.52709	2280.0	219.0	1.55342	GF_000082	0.3267	1.0732	59.0	0.3044	609.0	REF_TRIN_13_01688_XLOC_063819	REF_STRG_1_92418_XLOC_092945	0.00694	0.00694
REF_STRG_1_19810_XLOC_065712__REF_TRIN_13_01688_XLOC_063819	0.26711	0.53695	2280.0	219.0	1.56741	GF_000082	0.3442	0.9656	59.0	0.3565	609.0	REF_TRIN_13_01688_XLOC_063819	REF_STRG_1_19810_XLOC_065712	0.00694	0.00694
REF_STRG_1_19815_XLOC_065713__REF_TRIN_13_01688_XLOC_063819	0.25	0.55439	2280.0	219.0	1.59773	GF_000082	0.3285	1.1464	59.0	0.2865	570.0	REF_TRIN_13_01688_XLOC_063819	REF_STRG_1_19815_XLOC_065713	0.00694	0.00694
REF_STRG_1_19813_XLOC_065717__REF_TRIN_13_01688_XLOC_063819	0.25	0.54561	2280.0	219.0	1.6245	GF_000082	0.3463	1.1285	59.0	0.3068	570.0	REF_TRIN_13_01688_XLOC_063819	REF_STRG_1_19813_XLOC_065717	0.00694	0.00694
REF_STRG_1_5050_XLOC_089280__REF_TRIN_13_01688_XLOC_063819	0.24605	0.55971	2280.0	219.0	1.61196	GF_000082	0.3272	1.1688	59.0	0.28	561.0	REF_TRIN_13_01688_XLOC_063819	REF_STRG_1_5050_XLOC_089280	0.00694	0.00694
REF_STRG_1_100749_XLOC_109290__REF_TRIN_13_01688_XLOC_063819	0.24211	0.53442	2280.0	219.0	1.69576	GF_000082	0.3448	1.2319	59.0	0.2799	552.0	REF_TRIN_13_01688_XLOC_063819	REF_STRG_1_100749_XLOC_109290	0.00694	0.00694
REF_STRG_1_5044_XLOC_089276__REF_TRIN_13_01688_XLOC_063819	0.25263	0.54861	2280.0	219.0	1.80134	GF_000082	0.3423	0.9299	59.0	0.3681	576.0	REF_TRIN_13_01688_XLOC_063819	REF_STRG_1_5044_XLOC_089276	0.00694	0.00694
REF_STRG_1_5043_XLOC_089275__REF_TRIN_13_01688_XLOC_063819	0.25263	0.55035	2280.0	219.0	1.85842	GF_000082	0.3427	0.855	59.0	0.4009	576.0	REF_TRIN_13_01688_XLOC_063819	REF_STRG_1_5043_XLOC_089275	0.00694	0.00694
REF_TRIN_13_01688_XLOC_063819__REF_TRIN_14_01370_XLOC_089273	0.21053	0.54583	2280.0	219.0	1.75705	GF_000082	0.3459	1.2165	59.0	0.2843	480.0	REF_TRIN_13_01688_XLOC_063819	REF_TRIN_14_01370_XLOC_089273	0.00694	0.00694
REF_STRG_1_5047_XLOC_089286__REF_TRIN_13_01688_XLOC_063819	0.24605	0.54902	2280.0	219.0	1.77308	GF_000082	0.3277	0.9467	59.0	0.3461	561.0	REF_TRIN_13_01688_XLOC_063819	REF_STRG_1_5047_XLOC_089286	0.00694	0.00694
COM_SPAL_1_026529_XLOC_089277__REF_TRIN_13_01688_XLOC_063819	0.23289	0.55932	2280.0	219.0	1.77821	GF_000082	0.3277	0.9467	59.0	0.3461	531.0	REF_TRIN_13_01688_XLOC_063819	COM_SPAL_1_026529_XLOC_089277	0.00694	0.00694
REF_TRIN_13_01688_XLOC_063819__REF_TRIN_14_01375_XLOC_009866	0.20921	0.54507	2280.0	219.0	1.77867	GF_000082	0.3385	1.1038	59.0	0.3067	477.0	REF_TRIN_13_01688_XLOC_063819	REF_TRIN_14_01375_XLOC_009866	0.00694	0.00694
REF_STRG_1_5042_XLOC_089274__REF_TRIN_13_01688_XLOC_063819	0.25263	0.54514	2280.0	219.0	1.7735	GF_000082	0.3329	1.0755	59.0	0.3095	576.0	REF_TRIN_13_01688_XLOC_063819	REF_STRG_1_5042_XLOC_089274	0.00694	0.00694
REF_STRG_1_100202_XLOC_108135__REF_TRIN_13_01688_XLOC_063819	0.25132	0.55148	2280.0	219.0	1.79626	GF_000082	0.3299	0.9862	59.0	0.3346	573.0	REF_TRIN_13_01688_XLOC_063819	REF_STRG_1_100202_XLOC_108135	0.00694	0.00694
COM_SPAL_1_030123_XLOC_100931__REF_STRG_1_88722_XLOC_086281	0.11053	0.71032	2280.0	219.0	0.78931	GF_000082	0.2068	1.5668	59.0	0.132	252.0	REF_STRG_1_88722_XLOC_086281	COM_SPAL_1_030123_XLOC_100931	0.00694	0.00694
COM_SPAL_1_019275_XLOC_065716__REF_STRG_1_88722_XLOC_086281	0.11842	0.67037	2280.0	219.0	0.92547	GF_000082	0.1965	1.8956	59.0	0.1037	270.0	REF_STRG_1_88722_XLOC_086281	COM_SPAL_1_019275_XLOC_065716	0.00694	0.00694
REF_STRG_1_88722_XLOC_086281__REF_STRG_1_92418_XLOC_092945	0.11842	0.7	2280.0	219.0	0.87141	GF_000082	0.2115	1.4793	59.0	0.143	270.0	REF_STRG_1_88722_XLOC_086281	REF_STRG_1_92418_XLOC_092945	0.00694	0.00694
REF_STRG_1_19810_XLOC_065712__REF_STRG_1_88722_XLOC_086281	0.11842	0.68148	2280.0	219.0	0.8854	GF_000082	0.2426	1.5019	59.0	0.1615	270.0	REF_STRG_1_88722_XLOC_086281	REF_STRG_1_19810_XLOC_065712	0.00694	0.00694
REF_STRG_1_19815_XLOC_065713__REF_STRG_1_88722_XLOC_086281	0.11842	0.67407	2280.0	219.0	0.91572	GF_000082	0.2201	2.0697	59.0	0.1063	270.0	REF_STRG_1_88722_XLOC_086281	REF_STRG_1_19815_XLOC_065713	0.00694	0.00694
REF_STRG_1_19813_XLOC_065717__REF_STRG_1_88722_XLOC_086281	0.11842	0.68148	2280.0	219.0	0.94249	GF_000082	0.2153	1.7594	59.0	0.1224	270.0	REF_STRG_1_88722_XLOC_086281	REF_STRG_1_19813_XLOC_065717	0.00694	0.00694
REF_STRG_1_5050_XLOC_089280__REF_STRG_1_88722_XLOC_086281	0.11842	0.68148	2280.0	219.0	0.92995	GF_000082	0.2206	1.7185	59.0	0.1284	270.0	REF_STRG_1_88722_XLOC_086281	REF_STRG_1_5050_XLOC_089280	0.00694	0.00694
REF_STRG_1_100749_XLOC_109290__REF_STRG_1_88722_XLOC_086281	0.10526	0.66667	2280.0	219.0	1.01375	GF_000082	0.2406	2.131	59.0	0.1129	240.0	REF_STRG_1_88722_XLOC_086281	REF_STRG_1_100749_XLOC_109290	0.00694	0.00694
REF_STRG_1_5044_XLOC_089276__REF_STRG_1_88722_XLOC_086281	0.10526	0.69583	2280.0	219.0	1.11933	GF_000082	0.2121	1.5349	59.0	0.1382	240.0	REF_STRG_1_88722_XLOC_086281	REF_STRG_1_5044_XLOC_089276	0.00694	0.00694
REF_STRG_1_5043_XLOC_089275__REF_STRG_1_88722_XLOC_086281	0.10526	0.7	2280.0	219.0	1.17641	GF_000082	0.2121	1.4332	59.0	0.148	240.0	REF_STRG_1_88722_XLOC_086281	REF_STRG_1_5043_XLOC_089275	0.00694	0.00694
REF_STRG_1_88722_XLOC_086281__REF_TRIN_14_01370_XLOC_089273	0.10526	0.68333	2280.0	219.0	1.07504	GF_000082	0.2153	1.8792	59.0	0.1146	240.0	REF_STRG_1_88722_XLOC_086281	REF_TRIN_14_01370_XLOC_089273	0.00694	0.00694
[truncated: 42,762 more rows]
