# Supplementary material for: Ecological genomics in the Northern krill uncovers loci for local adaptation across ocean basins
Source: Nat Commun. 2024 Aug 1;15:6297. doi: 10.1038/s41467-024-50239-7 (PMC11294593; doi:10.1038/s41467-024-50239-7)
Supplement: Supplementary file 15 — Source Data [file 41467_2024_50239_MOESM15_ESM.zip › Source_data/Source_data.Fig_S8/Source_data.Fig_S8Cf.eurytemora.tsv]

	AlignmentCoverage	AlignmentIdentity	AlignmentLength	AlignmentLengthStripped	Distance	Family	Ka	Ks	Node	Omega	PairwiseAlignmentLength	Paralog1	Paralog2	WeightOutliersIncluded	WeightOutliersExcluded
eaff_11567__eaff_17903	0.7902	0.55943	1959.0	1329.0	0.92874	GF_000738	0.4408	65.7754	3.0	0.0067	1548.0	eaff_11567	eaff_17903	1.0	0.0
eaff_11567__eaff_2709	0.68147	0.47865	1959.0	1329.0	1.48416	GF_000738	0.6806	63.9376	4.0	0.0106	1335.0	eaff_2709	eaff_11567	0.5	0.0
eaff_17903__eaff_2709	0.69066	0.48633	1959.0	1329.0	1.36261	GF_000738	0.6515	43.8584	4.0	0.0149	1353.0	eaff_2709	eaff_17903	0.5	0.0
eaff_6249__eaff_6252	0.53493	0.63946	2748.0	1200.0	0.85243	GF_000953	0.3652	0.9597	3.0	0.3806	1470.0	eaff_6249	eaff_6252	1.0	1.0
eaff_6249__eaff_6250	0.68122	0.52457	2748.0	1200.0	1.33033	GF_000953	0.5841	3.8127	4.0	0.1532	1872.0	eaff_6250	eaff_6249	0.5	0.5
eaff_6250__eaff_6252	0.43777	0.53367	2748.0	1200.0	1.41576	GF_000953	0.6011	3.1679	4.0	0.1897	1203.0	eaff_6250	eaff_6252	0.5	0.5
eaff_12611__eaff_20216	0.22793	0.59081	6015.0	1239.0	0.65411	GF_001057	0.4175	2.1882	3.0	0.1908	1371.0	eaff_12611	eaff_20216	1.0	1.0
eaff_12611__eaff_18566	0.21147	0.41903	6015.0	1239.0	1.53597	GF_001057	0.9583	62.5316	4.0	0.0153	1272.0	eaff_18566	eaff_12611	0.5	0.0
eaff_18566__eaff_20216	0.24838	0.45716	6015.0	1239.0	1.29729	GF_001057	0.7995	4.2756	4.0	0.187	1494.0	eaff_18566	eaff_20216	0.5	1.0
eaff_124__eaff_6843	0.87607	0.7122	702.0	615.0	0.25588	GF_000693	0.1368	74.1551	3.0	0.0018	615.0	eaff_124	eaff_6843	1.0	0.0
eaff_12007__eaff_124	0.87607	0.4374	702.0	615.0	1.9858	GF_000693	0.9888	61.8676	4.0	0.016	615.0	eaff_12007	eaff_124	0.5	0.0
eaff_12007__eaff_6843	0.88034	0.42557	702.0	615.0	1.919	GF_000693	0.9328	66.0299	4.0	0.0141	618.0	eaff_12007	eaff_6843	0.5	0.0
eaff_2846__eaff_8045	0.45029	0.43723	1026.0	423.0	1.89291	GF_000416	0.9057	33.561	5.0	0.027	462.0	eaff_2846	eaff_8045	1.0	0.0
eaff_2846__eaff_6775	0.73099	0.41733	1026.0	423.0	1.6506	GF_000416	0.8737	64.3722	6.0	0.0136	750.0	eaff_6775	eaff_2846	0.5	0.0
eaff_6775__eaff_8045	0.43567	0.48546	1026.0	423.0	1.70984	GF_000416	0.8238	1.442	6.0	0.5713	447.0	eaff_6775	eaff_8045	0.5	1.0
eaff_12470__eaff_13923	0.75146	0.44228	1026.0	423.0	1.85971	GF_000416	0.6449	3.6504	7.0	0.1767	771.0	eaff_13923	eaff_12470	1.0	1.0
eaff_13923__eaff_6775	0.68129	0.38197	1026.0	423.0	1.98087	GF_000416	0.8214	69.0468	8.0	0.0119	699.0	eaff_6775	eaff_13923	0.16667	0.0
eaff_12470__eaff_6775	0.72515	0.43952	1026.0	423.0	1.65622	GF_000416	0.6072	72.1821	8.0	0.0084	744.0	eaff_6775	eaff_12470	0.16667	0.0
eaff_13923__eaff_2846	0.74269	0.40157	1026.0	423.0	2.49396	GF_000416	0.8125	4.3899	8.0	0.1851	762.0	eaff_2846	eaff_13923	0.16667	1.0
eaff_12470__eaff_2846	0.78363	0.41045	1026.0	423.0	2.16931	GF_000416	0.8142	65.3682	8.0	0.0125	804.0	eaff_2846	eaff_12470	0.16667	0.0
eaff_13923__eaff_8045	0.42398	0.42529	1026.0	423.0	2.5532	GF_000416	0.9474	68.0967	8.0	0.0139	435.0	eaff_8045	eaff_13923	0.16667	0.0
eaff_12470__eaff_8045	0.44737	0.44009	1026.0	423.0	2.22855	GF_000416	0.7661	63.2389	8.0	0.0121	459.0	eaff_8045	eaff_12470	0.16667	0.0
eaff_5464__eaff_7210	0.21684	0.49032	4524.0	747.0	1.23739	GF_000120	0.6462	68.303	12.0	0.0095	981.0	eaff_5464	eaff_7210	1.0	0.0
eaff_12279__eaff_2670	0.21817	0.56434	4524.0	747.0	0.76252	GF_000120	0.427	2.1686	13.0	0.1969	987.0	eaff_2670	eaff_12279	1.0	1.0
eaff_2670__eaff_5277	0.21618	0.47444	4524.0	747.0	1.28714	GF_000120	0.6081	6.7466	14.0	0.0901	978.0	eaff_5277	eaff_2670	0.5	0.0
eaff_12279__eaff_5277	0.21684	0.49134	4524.0	747.0	1.12631	GF_000120	0.5498	7.2835	14.0	0.0755	981.0	eaff_5277	eaff_12279	0.5	0.0
eaff_14237__eaff_3826	0.2374	0.61266	4524.0	747.0	0.55293	GF_000120	0.3018	2.292	15.0	0.1317	1074.0	eaff_3826	eaff_14237	1.0	1.0
eaff_3826__eaff_8435	0.23939	0.59926	4524.0	747.0	0.65124	GF_000120	0.3188	3.0064	16.0	0.106	1083.0	eaff_8435	eaff_3826	0.5	1.0
eaff_14237__eaff_8435	0.23607	0.56086	4524.0	747.0	0.79398	GF_000120	0.3939	71.3994	16.0	0.0055	1068.0	eaff_8435	eaff_14237	0.5	0.0
eaff_3481__eaff_8435	0.23541	0.5831	4524.0	747.0	0.70496	GF_000120	0.3562	73.9478	17.0	0.0048	1065.0	eaff_3481	eaff_8435	0.33333	0.0
eaff_3481__eaff_3826	0.23674	0.60317	4524.0	747.0	0.63876	GF_000120	0.3171	67.3776	17.0	0.0047	1071.0	eaff_3481	eaff_3826	0.33333	0.0
eaff_14237__eaff_3481	0.23342	0.55208	4524.0	747.0	0.7815	GF_000120	0.4112	5.7496	17.0	0.0715	1056.0	eaff_3481	eaff_14237	0.33333	0.0
eaff_3481__eaff_5762	0.23607	0.54494	4524.0	747.0	0.8608	GF_000120	0.4275	69.5687	18.0	0.0061	1068.0	eaff_5762	eaff_3481	0.25	0.0
eaff_5762__eaff_8435	0.23873	0.53519	4524.0	747.0	0.96728	GF_000120	0.4651	8.3823	18.0	0.0555	1080.0	eaff_5762	eaff_8435	0.25	0.0
eaff_3826__eaff_5762	0.24204	0.55342	4524.0	747.0	0.90108	GF_000120	0.4137	5.1196	18.0	0.0808	1095.0	eaff_5762	eaff_3826	0.25	0.0
eaff_14237__eaff_5762	0.23674	0.53875	4524.0	747.0	1.04381	GF_000120	0.4905	3.734	18.0	0.1313	1071.0	eaff_5762	eaff_14237	0.25	1.0
eaff_5277__eaff_5762	0.2069	0.45192	4524.0	747.0	1.73382	GF_000120	0.7427	4.1869	19.0	0.1774	936.0	eaff_5277	eaff_5762	0.06667	0.1
eaff_3481__eaff_5277	0.20225	0.43388	4524.0	747.0	1.74473	GF_000120	0.7448	72.1356	19.0	0.0103	915.0	eaff_5277	eaff_3481	0.06667	0.0
eaff_5277__eaff_8435	0.20491	0.43689	4524.0	747.0	1.85121	GF_000120	0.7472	21.4308	19.0	0.0349	927.0	eaff_5277	eaff_8435	0.06667	0.0
eaff_3826__eaff_5277	0.20955	0.45781	4524.0	747.0	1.78501	GF_000120	0.7146	2.3342	19.0	0.3061	948.0	eaff_5277	eaff_3826	0.06667	0.1
eaff_14237__eaff_5277	0.20623	0.4298	4524.0	747.0	1.92775	GF_000120	0.8224	3.259	19.0	0.2523	933.0	eaff_5277	eaff_14237	0.06667	0.1
eaff_2670__eaff_5762	0.20623	0.47374	4524.0	747.0	1.61153	GF_000120	0.7541	2.2285	19.0	0.3384	933.0	eaff_2670	eaff_5762	0.06667	0.1
eaff_2670__eaff_3481	0.20358	0.4734	4524.0	747.0	1.62244	GF_000120	0.7055	4.6363	19.0	0.1522	921.0	eaff_2670	eaff_3481	0.06667	0.1
eaff_2670__eaff_8435	0.20491	0.47681	4524.0	747.0	1.72892	GF_000120	0.6934	6.3229	19.0	0.1097	927.0	eaff_2670	eaff_8435	0.06667	0.0
eaff_2670__eaff_3826	0.20623	0.46088	4524.0	747.0	1.66272	GF_000120	0.7313	3.1467	19.0	0.2324	933.0	eaff_2670	eaff_3826	0.06667	0.1
eaff_14237__eaff_2670	0.20557	0.46667	4524.0	747.0	1.80546	GF_000120	0.7499	1.9169	19.0	0.3912	930.0	eaff_2670	eaff_14237	0.06667	0.1
eaff_12279__eaff_5762	0.21088	0.46751	4524.0	747.0	1.45069	GF_000120	0.7563	3.1564	19.0	0.2396	954.0	eaff_12279	eaff_5762	0.06667	0.1
eaff_12279__eaff_3481	0.20756	0.46965	4524.0	747.0	1.46161	GF_000120	0.6918	71.9652	19.0	0.0096	939.0	eaff_12279	eaff_3481	0.06667	0.0
eaff_12279__eaff_8435	0.20889	0.44762	4524.0	747.0	1.56809	GF_000120	0.7477	10.7353	19.0	0.0697	945.0	eaff_12279	eaff_8435	0.06667	0.0
eaff_12279__eaff_3826	0.21154	0.46917	4524.0	747.0	1.50189	GF_000120	0.7131	2.0897	19.0	0.3413	957.0	eaff_12279	eaff_3826	0.06667	0.1
eaff_12279__eaff_14237	0.20889	0.47407	4524.0	747.0	1.64462	GF_000120	0.6707	3.8213	19.0	0.1755	945.0	eaff_12279	eaff_14237	0.06667	0.1
eaff_5277__eaff_6486	0.25729	0.45017	4524.0	747.0	1.66341	GF_000120	0.7296	65.7351	20.0	0.0111	1164.0	eaff_6486	eaff_5277	0.125	0.0
eaff_2670__eaff_6486	0.21419	0.46336	4524.0	747.0	1.54113	GF_000120	0.6446	69.7322	20.0	0.0092	969.0	eaff_6486	eaff_2670	0.125	0.0
eaff_12279__eaff_6486	0.21419	0.48504	4524.0	747.0	1.38029	GF_000120	0.6117	68.1398	20.0	0.009	969.0	eaff_6486	eaff_12279	0.125	0.0
eaff_5762__eaff_6486	0.21088	0.43816	4524.0	747.0	1.51478	GF_000120	0.793	10.2756	20.0	0.0772	954.0	eaff_6486	eaff_5762	0.125	0.0
eaff_3481__eaff_6486	0.20225	0.46885	4524.0	747.0	1.52569	GF_000120	0.7155	3.7818	20.0	0.1892	915.0	eaff_6486	eaff_3481	0.125	0.33333
eaff_6486__eaff_8435	0.20491	0.47789	4524.0	747.0	1.63218	GF_000120	0.7025	4.2332	20.0	0.166	927.0	eaff_6486	eaff_8435	0.125	0.33333
eaff_3826__eaff_6486	0.20756	0.44302	4524.0	747.0	1.56597	GF_000120	0.7529	4.7885	20.0	0.1572	939.0	eaff_6486	eaff_3826	0.125	0.33333
eaff_14237__eaff_6486	0.20623	0.44909	4524.0	747.0	1.70871	GF_000120	0.7397	67.0602	20.0	0.011	933.0	eaff_6486	eaff_14237	0.125	0.0
eaff_5464__eaff_6486	0.21751	0.44106	4524.0	747.0	1.61203	GF_000120	0.7518	68.7123	21.0	0.0109	984.0	eaff_5464	eaff_6486	0.05556	0.0
eaff_5277__eaff_5464	0.21684	0.40673	4524.0	747.0	1.95948	GF_000120	0.8591	68.5835	21.0	0.0125	981.0	eaff_5464	eaff_5277	0.05556	0.0
eaff_2670__eaff_5464	0.21286	0.46521	4524.0	747.0	1.8372	GF_000120	0.8031	2.2841	21.0	0.3516	963.0	eaff_5464	eaff_2670	0.05556	0.2
eaff_12279__eaff_5464	0.21552	0.44821	4524.0	747.0	1.67636	GF_000120	0.8005	65.5055	21.0	0.0122	975.0	eaff_5464	eaff_12279	0.05556	0.0
eaff_5464__eaff_5762	0.22944	0.42678	4524.0	747.0	1.81085	GF_000120	0.8062	16.2622	21.0	0.0496	1038.0	eaff_5464	eaff_5762	0.05556	0.0
eaff_3481__eaff_5464	0.22546	0.43922	4524.0	747.0	1.82176	GF_000120	0.8343	8.056	21.0	0.1036	1020.0	eaff_5464	eaff_3481	0.05556	0.0
eaff_5464__eaff_8435	0.22679	0.45029	4524.0	747.0	1.92825	GF_000120	0.7059	73.7008	21.0	0.0096	1026.0	eaff_5464	eaff_8435	0.05556	0.0
eaff_3826__eaff_5464	0.25	0.44562	4524.0	747.0	1.86204	GF_000120	0.7709	10.842	21.0	0.0711	1131.0	eaff_5464	eaff_3826	0.05556	0.0
eaff_14237__eaff_5464	0.22613	0.42717	4524.0	747.0	2.00478	GF_000120	0.857	2.7437	21.0	0.3124	1023.0	eaff_5464	eaff_14237	0.05556	0.2
eaff_6486__eaff_7210	0.20756	0.44089	4524.0	747.0	1.66057	GF_000120	0.8682	11.5367	21.0	0.0753	939.0	eaff_7210	eaff_6486	0.05556	0.0
eaff_5277__eaff_7210	0.21088	0.41824	4524.0	747.0	2.00802	GF_000120	0.8651	5.5768	21.0	0.1551	954.0	eaff_7210	eaff_5277	0.05556	0.0
eaff_2670__eaff_7210	0.21088	0.44025	4524.0	747.0	1.88574	GF_000120	0.8656	3.0765	21.0	0.2814	954.0	eaff_7210	eaff_2670	0.05556	0.2
eaff_12279__eaff_7210	0.21419	0.4386	4524.0	747.0	1.7249	GF_000120	0.7408	71.6993	21.0	0.0103	969.0	eaff_7210	eaff_12279	0.05556	0.0
eaff_5762__eaff_7210	0.21684	0.4526	4524.0	747.0	1.85939	GF_000120	0.8051	5.445	21.0	0.1479	981.0	eaff_7210	eaff_5762	0.05556	0.0
eaff_3481__eaff_7210	0.21353	0.44617	4524.0	747.0	1.8703	GF_000120	0.7882	13.7292	21.0	0.0574	966.0	eaff_7210	eaff_3481	0.05556	0.0
eaff_7210__eaff_8435	0.21419	0.44995	4524.0	747.0	1.97679	GF_000120	0.7549	3.4352	21.0	0.2198	969.0	eaff_7210	eaff_8435	0.05556	0.2
eaff_3826__eaff_7210	0.21751	0.46748	4524.0	747.0	1.91058	GF_000120	0.7438	2.4125	21.0	0.3083	984.0	eaff_7210	eaff_3826	0.05556	0.2
eaff_14237__eaff_7210	0.21353	0.44099	4524.0	747.0	2.05332	GF_000120	0.7453	5.4576	21.0	0.1366	966.0	eaff_7210	eaff_14237	0.05556	0.0
eaff_5464__eaff_8568	0.19231	0.40345	4524.0	747.0	2.03095	GF_000120	0.9082	68.536	22.0	0.0133	870.0	eaff_8568	eaff_5464	0.09091	0.0
eaff_7210__eaff_8568	0.18833	0.40728	4524.0	747.0	2.07949	GF_000120	1.0513	2.8942	22.0	0.3633	852.0	eaff_8568	eaff_7210	0.09091	0.25
eaff_6486__eaff_8568	0.18037	0.4277	4524.0	747.0	2.03777	GF_000120	0.886	2.8225	22.0	0.3139	816.0	eaff_8568	eaff_6486	0.09091	0.25
eaff_5277__eaff_8568	0.187	0.39835	4524.0	747.0	2.38522	GF_000120	1.0116	8.4893	22.0	0.1192	846.0	eaff_8568	eaff_5277	0.09091	0.0
eaff_2670__eaff_8568	0.18369	0.38869	4524.0	747.0	2.26294	GF_000120	0.9491	16.2999	22.0	0.0582	831.0	eaff_8568	eaff_2670	0.09091	0.0
eaff_12279__eaff_8568	0.18435	0.42086	4524.0	747.0	2.1021	GF_000120	0.9	6.5468	22.0	0.1375	834.0	eaff_8568	eaff_12279	0.09091	0.0
eaff_5762__eaff_8568	0.18369	0.42599	4524.0	747.0	2.23659	GF_000120	0.9283	3.88	22.0	0.2392	831.0	eaff_8568	eaff_5762	0.09091	0.25
eaff_3481__eaff_8568	0.18103	0.42247	4524.0	747.0	2.2475	GF_000120	0.9385	65.4722	22.0	0.0143	819.0	eaff_8568	eaff_3481	0.09091	0.0
eaff_8435__eaff_8568	0.18103	0.41514	4524.0	747.0	2.35398	GF_000120	0.9238	67.8341	22.0	0.0136	819.0	eaff_8568	eaff_8435	0.09091	0.0
eaff_3826__eaff_8568	0.18634	0.40214	4524.0	747.0	2.28778	GF_000120	0.9755	8.2119	22.0	0.1188	843.0	eaff_8568	eaff_3826	0.09091	0.0
eaff_14237__eaff_8568	0.18037	0.40809	4524.0	747.0	2.43052	GF_000120	0.9998	2.6988	22.0	0.3705	816.0	eaff_8568	eaff_14237	0.09091	0.25
eaff_16301__eaff_4192	0.56586	0.58033	1617.0	18.0	0.73014	GF_000887	0.0874	0.7819	3.0	0.1117	915.0	eaff_4192	eaff_16301	1.0	1.0
eaff_16296__eaff_4192	0.18924	0.56536	1617.0	18.0	0.95598	GF_000887	11.3189	24.7117	4.0	0.458	306.0	eaff_16296	eaff_4192	0.5	0.0
eaff_16296__eaff_16301	0.01113	0.44444	1617.0	18.0	1.1036	GF_000887	21.6876	7.8537	4.0	2.7615	18.0	eaff_16296	eaff_16301	0.5	0.0
eaff_18414__eaff_7195	0.79714	0.46953	1050.0	837.0	1.40474	GF_001676	0.7177	9.4	2.0	0.0763	837.0	eaff_7195	eaff_18414	1.0	0.0
eaff_347__eaff_3852	0.77162	0.53544	1353.0	1044.0	0.98258	GF_001132	0.5003	9.9033	2.0	0.0505	1044.0	eaff_347	eaff_3852	1.0	0.0
eaff_11492__eaff_1577	0.94118	0.81481	459.0	432.0	0.41436	GF_001251	0.2098	0.2778	2.0	0.7553	432.0	eaff_1577	eaff_11492	1.0	1.0
eaff_15116__eaff_9970	0.73602	0.42452	1341.0	987.0	1.64665	GF_001812	0.8594	15.6573	2.0	0.0549	987.0	eaff_9970	eaff_15116	1.0	0.0
eaff_527__eaff_95	0.57196	0.6086	813.0	465.0	0.62744	GF_001103	0.3399	18.8657	2.0	0.018	465.0	eaff_95	eaff_527	1.0	0.0
eaff_1042__eaff_1378	0.75463	0.43013	1944.0	1467.0	1.6119	GF_001208	0.8362	9.4015	2.0	0.0889	1467.0	eaff_1042	eaff_1378	1.0	0.0
eaff_356__eaff_3561	0.56804	0.37387	2910.0	1653.0	2.07616	GF_001426	1.163	62.9828	2.0	0.0185	1653.0	eaff_3561	eaff_356	1.0	0.0
eaff_12712__eaff_8146	0.5508	0.50971	1122.0	618.0	1.25139	GF_001737	0.6774	2.262	2.0	0.2994	618.0	eaff_8146	eaff_12712	1.0	1.0
eaff_13795__eaff_13796	0.67036	0.52955	1893.0	1158.0	0.96209	GF_000965	0.4964	11.9501	3.0	0.0415	1269.0	eaff_13795	eaff_13796	1.0	0.0
eaff_13795__eaff_6703	0.61331	0.44875	1893.0	1158.0	1.59856	GF_000965	0.7811	64.8132	4.0	0.0121	1161.0	eaff_6703	eaff_13795	0.5	0.0
eaff_13796__eaff_6703	0.6767	0.46995	1893.0	1158.0	1.26549	GF_000965	0.6826	14.5779	4.0	0.0468	1281.0	eaff_6703	eaff_13796	0.5	0.0
eaff_238__eaff_9597	0.26471	0.63426	816.0	216.0	0.44054	GF_001120	0.2635	78.0489	2.0	0.0034	216.0	eaff_238	eaff_9597	1.0	0.0
eaff_16077__eaff_5833	0.33448	0.54296	870.0	291.0	0.91183	GF_001570	0.4177	84.2456	2.0	0.005	291.0	eaff_16077	eaff_5833	1.0	0.0
eaff_13468__eaff_20432	0.37412	0.46491	2133.0	798.0	1.50552	GF_001942	0.7363	67.7931	2.0	0.0109	798.0	eaff_13468	eaff_20432	1.0	0.0
eaff_16895__eaff_5589	0.51398	0.67643	1395.0	570.0	0.52744	GF_000821	0.2629	1.1574	3.0	0.2271	717.0	eaff_16895	eaff_5589	1.0	1.0
eaff_10843__eaff_16895	0.68387	0.56394	1395.0	570.0	0.94065	GF_000821	0.4977	62.451	4.0	0.008	954.0	eaff_10843	eaff_16895	0.5	0.0
eaff_10843__eaff_5589	0.4086	0.51579	1395.0	570.0	1.11065	GF_000821	0.5492	6.273	4.0	0.0875	570.0	eaff_10843	eaff_5589	0.5	0.0
eaff_18619__eaff_5514	0.88593	0.54793	1578.0	1128.0	1.04042	GF_000819	0.4412	54.2799	3.0	0.0081	1398.0	eaff_5514	eaff_18619	1.0	0.0
eaff_2579__eaff_5514	0.72814	0.4195	1578.0	1128.0	1.85049	GF_000819	0.8538	66.2772	4.0	0.0129	1149.0	eaff_2579	eaff_5514	0.5	0.0
eaff_18619__eaff_2579	0.72433	0.42082	1578.0	1128.0	1.97992	GF_000819	0.8619	15.9919	4.0	0.0539	1143.0	eaff_2579	eaff_18619	0.5	0.0
eaff_16302__eaff_3700	0.79351	0.47212	2034.0	504.0	1.60968	GF_000427	0.6226	72.9775	5.0	0.0085	1614.0	eaff_16302	eaff_3700	1.0	0.0
eaff_16302__eaff_5666	0.44543	0.49558	2034.0	504.0	1.55098	GF_000427	0.7579	6.7432	6.0	0.1124	906.0	eaff_5666	eaff_16302	0.5	0.0
eaff_3700__eaff_5666	0.44248	0.49556	2034.0	504.0	1.56883	GF_000427	0.7203	65.4084	6.0	0.011	900.0	eaff_5666	eaff_3700	0.5	0.0
eaff_10972__eaff_5666	0.24926	0.47535	2034.0	504.0	1.50791	GF_000427	0.76	63.5475	7.0	0.012	507.0	eaff_10972	eaff_5666	0.33333	0.0
eaff_10972__eaff_16302	0.33186	0.44	2034.0	504.0	1.79446	GF_000427	0.7915	7.9684	7.0	0.0993	675.0	eaff_10972	eaff_16302	0.33333	0.0
eaff_10972__eaff_3700	0.33481	0.45815	2034.0	504.0	1.81231	GF_000427	0.7295	19.946	7.0	0.0366	681.0	eaff_10972	eaff_3700	0.33333	0.0
eaff_10972__eaff_11119	0.32743	0.41742	2034.0	504.0	1.82728	GF_000427	0.9465	64.297	8.0	0.0147	666.0	eaff_11119	eaff_10972	0.25	0.0
eaff_11119__eaff_5666	0.44248	0.46222	2034.0	504.0	1.76883	GF_000427	0.7049	64.3676	8.0	0.011	900.0	eaff_11119	eaff_5666	0.25	0.0
eaff_11119__eaff_16302	0.75664	0.42365	2034.0	504.0	2.05538	GF_000427	0.8163	67.35	8.0	0.0121	1539.0	eaff_11119	eaff_16302	0.25	0.0
eaff_11119__eaff_3700	0.78909	0.42118	2034.0	504.0	2.07323	GF_000427	0.8057	68.647	8.0	0.0117	1605.0	eaff_11119	eaff_3700	0.25	0.0
eaff_106__eaff_107	0.83692	0.51471	975.0	816.0	1.15463	GF_001105	0.5791	6.6907	2.0	0.0866	816.0	eaff_106	eaff_107	1.0	0.0
eaff_11824__eaff_11830	0.98387	0.84426	372.0	366.0	0.36606	GF_001891	0.1634	0.2554	2.0	0.6401	366.0	eaff_11824	eaff_11830	1.0	1.0
eaff_14545__eaff_15091	0.7848	0.59762	2565.0	330.0	0.78369	GF_000315	0.0842	0.1508	6.0	0.5588	2013.0	eaff_14545	eaff_15091	1.0	1.0
eaff_14542__eaff_14545	0.75205	0.49145	2565.0	330.0	1.33675	GF_000315	0.4531	2.051	7.0	0.2209	1929.0	eaff_14542	eaff_14545	0.5	0.5
eaff_14542__eaff_15091	0.74737	0.45279	2565.0	330.0	1.68221	GF_000315	0.4633	2.0534	7.0	0.2256	1917.0	eaff_14542	eaff_15091	0.5	0.5
eaff_18449__eaff_6347	0.13333	0.57018	2565.0	330.0	1.47945	GF_000315	0.4504	3.0934	8.0	0.1456	342.0	eaff_6347	eaff_18449	1.0	1.0
eaff_1450__eaff_6347	0.7883	0.42285	2565.0	330.0	1.80037	GF_000315	0.6167	67.0578	9.0	0.0092	2022.0	eaff_1450	eaff_6347	0.5	0.0
eaff_1450__eaff_18449	0.1345	0.46087	2565.0	330.0	2.09666	GF_000315	0.6782	73.4043	9.0	0.0092	345.0	eaff_1450	eaff_18449	0.5	0.0
eaff_1450__eaff_14542	0.76491	0.44648	2565.0	330.0	1.93101	GF_000315	0.514	7.0402	10.0	0.073	1962.0	eaff_14542	eaff_1450	0.11111	0.0
eaff_14542__eaff_6347	0.79532	0.44608	2565.0	330.0	1.71846	GF_000315	0.4975	2.4996	10.0	0.199	2040.0	eaff_14542	eaff_6347	0.11111	0.33333
eaff_14542__eaff_18449	0.13216	0.52802	2565.0	330.0	2.01474	GF_000315	0.5419	4.9046	10.0	0.1105	339.0	eaff_14542	eaff_18449	0.11111	0.33333
eaff_1450__eaff_14545	0.74737	0.43088	2565.0	330.0	1.88845	GF_000315	0.5439	6.4329	10.0	0.0846	1917.0	eaff_14545	eaff_1450	0.11111	0.0
eaff_14545__eaff_6347	0.78947	0.46074	2565.0	330.0	1.67591	GF_000315	0.5694	3.0953	10.0	0.184	2025.0	eaff_14545	eaff_6347	0.11111	0.33333
eaff_14545__eaff_18449	0.13099	0.5119	2565.0	330.0	1.97219	GF_000315	0.5602	65.6107	10.0	0.0085	336.0	eaff_14545	eaff_18449	0.11111	0.0
eaff_1450__eaff_15091	0.74971	0.43214	2565.0	330.0	2.23391	GF_000315	0.502	71.7418	10.0	0.007	1923.0	eaff_15091	eaff_1450	0.11111	0.0
eaff_15091__eaff_6347	0.78129	0.42964	2565.0	330.0	2.02136	GF_000315	0.5141	62.2508	10.0	0.0083	2004.0	eaff_15091	eaff_6347	0.11111	0.0
eaff_15091__eaff_18449	0.13099	0.51488	2565.0	330.0	2.31765	GF_000315	0.5839	66.5645	10.0	0.0088	336.0	eaff_15091	eaff_18449	0.11111	0.0
eaff_17100__eaff_7769	0.78647	0.5921	1995.0	1485.0	0.82184	GF_000990	0.4205	1.8264	3.0	0.2302	1569.0	eaff_7769	eaff_17100	1.0	1.0
eaff_17103__eaff_7769	0.76391	0.41929	1995.0	1485.0	1.79334	GF_000990	0.8577	71.7139	4.0	0.012	1524.0	eaff_17103	eaff_7769	0.5	0.0
eaff_17100__eaff_17103	0.75789	0.44577	1995.0	1485.0	1.59001	GF_000990	0.805	3.4049	4.0	0.2364	1512.0	eaff_17103	eaff_17100	0.5	1.0
eaff_12973__eaff_17121	0.07872	0.48148	1029.0	81.0	1.40269	GF_001932	1.0429	1.7631	2.0	0.5915	81.0	eaff_12973	eaff_17121	1.0	1.0
eaff_15923__eaff_16159	0.86321	0.46266	636.0	465.0	1.70151	GF_000679	0.7201	70.3767	4.0	0.0102	549.0	eaff_15923	eaff_16159	1.0	0.0
eaff_16158__eaff_16162	0.83491	0.59322	636.0	465.0	1.21205	GF_000679	0.5136	1.1602	5.0	0.4427	531.0	eaff_16162	eaff_16158	1.0	1.0
eaff_15923__eaff_16162	0.85377	0.45672	636.0	465.0	2.0739	GF_000679	0.763	3.2675	6.0	0.2335	543.0	eaff_15923	eaff_16162	0.25	1.0
eaff_15923__eaff_16158	0.7783	0.4404	636.0	465.0	2.0451	GF_000679	0.7928	68.339	6.0	0.0116	495.0	eaff_15923	eaff_16158	0.25	0.0
eaff_16159__eaff_16162	0.83491	0.45386	636.0	465.0	1.95628	GF_000679	0.732	5.1516	6.0	0.1421	531.0	eaff_16159	eaff_16162	0.25	0.0
eaff_16158__eaff_16159	0.76415	0.48971	636.0	465.0	1.92748	GF_000679	0.7293	71.1793	6.0	0.0102	486.0	eaff_16159	eaff_16158	0.25	0.0
eaff_14505__eaff_2453	0.2786	0.40321	6267.0	1746.0	1.82351	GF_001335	1.1099	3.7074	2.0	0.2994	1746.0	eaff_2453	eaff_14505	1.0	1.0
eaff_10300__eaff_11262	0.37756	0.4316	3369.0	1272.0	1.6591	GF_001829	1.2672	84.6834	2.0	0.015	1272.0	eaff_10300	eaff_11262	1.0	0.0
eaff_19652__eaff_6054	0.26116	0.72574	1815.0	474.0	0.48361	GF_000879	0.2871	0.9839	3.0	0.2918	474.0	eaff_6054	eaff_19652	1.0	1.0
eaff_3982__eaff_6054	0.52231	0.51899	1815.0	474.0	1.1404	GF_000879	0.6803	10.1619	4.0	0.0669	948.0	eaff_3982	eaff_6054	0.5	0.0
eaff_19652__eaff_3982	0.26612	0.48033	1815.0	474.0	1.31479	GF_000879	0.7191	4.6925	4.0	0.1532	483.0	eaff_3982	eaff_19652	0.5	1.0
eaff_15065__eaff_15183	0.68726	0.6581	2379.0	1635.0	0.57854	GF_001953	0.3187	1.5222	2.0	0.2094	1635.0	eaff_15065	eaff_15183	1.0	1.0
eaff_20479__eaff_20489	0.61692	0.55645	603.0	372.0	0.96621	GF_002076	0.4971	2.7237	2.0	0.1825	372.0	eaff_20479	eaff_20489	1.0	1.0
eaff_14183__eaff_3976	0.26517	0.63842	1335.0	354.0	0.71437	GF_001460	0.4197	1.4821	2.0	0.2831	354.0	eaff_3976	eaff_14183	1.0	1.0
eaff_14394__eaff_3101	0.26087	0.42569	5520.0	1059.0	1.87857	GF_000542	0.8977	63.206	4.0	0.0142	1440.0	eaff_14394	eaff_3101	1.0	0.0
eaff_15854__eaff_16403	0.34348	0.41719	5520.0	1059.0	1.86217	GF_000542	0.8259	64.0153	5.0	0.0129	1896.0	eaff_15854	eaff_16403	1.0	0.0
eaff_14394__eaff_15854	0.21685	0.40602	5520.0	1059.0	1.93084	GF_000542	0.8688	62.3357	6.0	0.0139	1197.0	eaff_14394	eaff_15854	0.25	0.0
eaff_14394__eaff_16403	0.24293	0.41462	5520.0	1059.0	2.11854	GF_000542	0.9417	61.4846	6.0	0.0153	1341.0	eaff_14394	eaff_16403	0.25	0.0
eaff_15854__eaff_3101	0.31793	0.41197	5520.0	1059.0	1.82698	GF_000542	0.8192	62.3542	6.0	0.0131	1755.0	eaff_3101	eaff_15854	0.25	0.0
eaff_16403__eaff_3101	0.46685	0.4059	5520.0	1059.0	2.01468	GF_000542	0.896	63.549	6.0	0.0141	2577.0	eaff_3101	eaff_16403	0.25	0.0
eaff_10764__eaff_10896	0.51678	0.56277	447.0	231.0	0.93077	GF_001850	0.4399	6.5926	2.0	0.0667	231.0	eaff_10764	eaff_10896	1.0	0.0
eaff_15908__eaff_16508	0.62249	0.91505	1494.0	930.0	0.15226	GF_001336	0.07	0.196	2.0	0.3573	930.0	eaff_16508	eaff_15908	1.0	1.0
eaff_14136__eaff_5572	0.59312	0.68601	1482.0	879.0	0.74881	GF_001577	0.4	0.5643	2.0	0.7089	879.0	eaff_5572	eaff_14136	1.0	1.0
eaff_10672__eaff_17888	0.87713	0.50454	879.0	726.0	1.21208	GF_001039	0.5598	69.3885	3.0	0.0081	771.0	eaff_10672	eaff_17888	1.0	0.0
eaff_10672__eaff_16481	0.82594	0.40909	879.0	726.0	1.94515	GF_001039	0.9895	8.6743	4.0	0.1141	726.0	eaff_16481	eaff_10672	0.5	0.0
eaff_16481__eaff_17888	0.843	0.39271	879.0	726.0	2.6628	GF_001039	1.1644	63.9687	4.0	0.0182	741.0	eaff_16481	eaff_17888	0.5	0.0
eaff_17824__eaff_17825	0.89612	0.89562	1935.0	1734.0	0.20277	GF_002041	0.0948	0.2006	2.0	0.4723	1734.0	eaff_17824	eaff_17825	1.0	1.0
eaff_15141__eaff_9124	0.955	0.57941	1200.0	1047.0	0.63775	GF_000598	0.3138	65.0524	4.0	0.0048	1146.0	eaff_9124	eaff_15141	1.0	0.0
eaff_3749__eaff_9124	0.9275	0.51842	1200.0	1047.0	1.20131	GF_000598	0.566	63.9941	5.0	0.0088	1113.0	eaff_3749	eaff_9124	0.5	0.0
eaff_15141__eaff_3749	0.9175	0.49955	1200.0	1047.0	1.19995	GF_000598	0.5713	40.2268	5.0	0.0142	1101.0	eaff_3749	eaff_15141	0.5	0.0
eaff_3749__eaff_8300	0.8775	0.50332	1200.0	1047.0	1.27838	GF_000598	0.5885	67.3233	6.0	0.0087	1053.0	eaff_8300	eaff_3749	0.33333	0.0
eaff_8300__eaff_9124	0.8775	0.50617	1200.0	1047.0	1.32923	GF_000598	0.5929	61.5682	6.0	0.0096	1053.0	eaff_8300	eaff_9124	0.33333	0.0
eaff_15141__eaff_8300	0.875	0.51714	1200.0	1047.0	1.32786	GF_000598	0.5598	65.8903	6.0	0.0085	1050.0	eaff_8300	eaff_15141	0.33333	0.0
eaff_13951__eaff_17864	0.61148	0.47813	5907.0	3612.0	1.22977	GF_001956	0.6462	65.9103	2.0	0.0098	3612.0	eaff_13951	eaff_17864	1.0	0.0
eaff_12700__eaff_8595	0.69573	0.43243	1755.0	1221.0	1.61572	GF_001756	0.9052	8.8316	2.0	0.1025	1221.0	eaff_8595	eaff_12700	1.0	0.0
eaff_17365__eaff_2296	0.98276	0.80117	348.0	342.0	0.0174	GF_001318	0.0121	9.9047	2.0	0.0012	342.0	eaff_2296	eaff_17365	1.0	0.0
eaff_8670__eaff_8673	0.15619	0.9387	1671.0	15.0	0.09085	GF_000205	21.083	0.213	8.0	99.0	261.0	eaff_8670	eaff_8673	1.0	1.0
eaff_8670__eaff_8678	0.01257	0.42857	1671.0	15.0	0.32696	GF_000205	21.5282	0.2175	9.0	99.0	21.0	eaff_8670	eaff_8678	0.5	0.5
eaff_8673__eaff_8678	0.06643	0.83784	1671.0	15.0	0.31194	GF_000205	0.0003	0.333	9.0	0.001	111.0	eaff_8673	eaff_8678	0.5	0.5
eaff_8670__eaff_990	0.43627	0.71605	1671.0	15.0	0.578	GF_000205	8.0932	0.0817	10.0	99.0	729.0	eaff_990	eaff_8670	0.33333	0.5
eaff_8673__eaff_990	0.22442	0.73867	1671.0	15.0	0.56298	GF_000205	0.3335	0.5983	10.0	0.5574	375.0	eaff_990	eaff_8673	0.33333	0.5
eaff_8678__eaff_990	0.24417	0.72059	1671.0	15.0	0.4211	GF_000205	0.3427	0.0035	10.0	99.0	408.0	eaff_990	eaff_8678	0.33333	0.0
eaff_10753__eaff_18618	0.41113	0.8559	1671.0	15.0	0.24821	GF_000205	0.0017	1.7073	11.0	0.001	687.0	eaff_18618	eaff_10753	1.0	1.0
eaff_13153__eaff_18618	0.75763	0.57109	1671.0	15.0	0.94046	GF_000205	1.4369	20.8346	12.0	0.069	1266.0	eaff_13153	eaff_18618	0.5	0.0
eaff_10753__eaff_13153	0.42011	0.55128	1671.0	15.0	0.93579	GF_000205	0.1376	42.4088	12.0	0.0032	702.0	eaff_13153	eaff_10753	0.5	0.0
eaff_13153__eaff_16528	0.75224	0.47176	1671.0	15.0	1.72229	GF_000205	3.3022	0.0334	13.0	99.0	1257.0	eaff_16528	eaff_13153	0.33333	0.33333
eaff_16528__eaff_18618	0.75224	0.44869	1671.0	15.0	1.80539	GF_000205	2.9912	0.0302	13.0	99.0	1257.0	eaff_16528	eaff_18618	0.33333	0.33333
eaff_10753__eaff_16528	0.3842	0.44237	1671.0	15.0	1.80072	GF_000205	32.6977	0.3813	13.0	85.7632	642.0	eaff_16528	eaff_10753	0.33333	0.33333
eaff_16528__eaff_990	0.69659	0.46993	1671.0	15.0	1.78618	GF_000205	2.3739	0.024	14.0	99.0	1164.0	eaff_990	eaff_16528	0.0625	0.125
eaff_13153__eaff_990	0.71275	0.47103	1671.0	15.0	1.80737	GF_000205	0.619	0.1126	14.0	5.4982	1191.0	eaff_990	eaff_13153	0.0625	0.125
eaff_18618__eaff_990	0.71454	0.46734	1671.0	15.0	1.89046	GF_000205	3.8681	0.0391	14.0	99.0	1194.0	eaff_990	eaff_18618	0.0625	0.125
eaff_10753__eaff_990	0.41652	0.48563	1671.0	15.0	1.88579	GF_000205	24.4934	2.755	14.0	8.8906	696.0	eaff_990	eaff_10753	0.0625	0.125
eaff_16528__eaff_8670	0.43268	0.49654	1671.0	15.0	1.89258	GF_000205	18.0828	5.424	14.0	3.3339	723.0	eaff_8670	eaff_16528	0.0625	0.0
eaff_13153__eaff_8670	0.41472	0.47042	1671.0	15.0	1.91377	GF_000205	4.4196	0.0446	14.0	99.0	693.0	eaff_8670	eaff_13153	0.0625	0.125
eaff_18618__eaff_8670	0.4219	0.46099	1671.0	15.0	1.99686	GF_000205	15.4615	25.8835	14.0	0.5973	705.0	eaff_8670	eaff_18618	0.0625	0.0
eaff_10753__eaff_8670	0.12388	0.44444	1671.0	15.0	1.99219	GF_000205	2.7983	67.4034	14.0	0.0415	207.0	eaff_8670	eaff_10753	0.0625	0.0
eaff_16528__eaff_8673	0.22442	0.44533	1671.0	15.0	1.87756	GF_000205	2.3461	52.6277	14.0	0.0446	375.0	eaff_8673	eaff_16528	0.0625	0.0
eaff_13153__eaff_8673	0.22442	0.448	1671.0	15.0	1.89875	GF_000205	22.3379	1.4995	14.0	14.8964	375.0	eaff_8673	eaff_13153	0.0625	0.125
eaff_18618__eaff_8673	0.22442	0.46933	1671.0	15.0	1.98184	GF_000205	21.2641	3.588	14.0	5.9264	375.0	eaff_8673	eaff_18618	0.0625	0.125
eaff_10753__eaff_8673	0.18851	0.47619	1671.0	15.0	1.97718	GF_000205	0.5889	145.9548	14.0	0.004	315.0	eaff_8673	eaff_10753	0.0625	0.0
eaff_16528__eaff_8678	0.24237	0.4321	1671.0	15.0	1.73568	GF_000205	2.393	54.335	14.0	0.044	405.0	eaff_8678	eaff_16528	0.0625	0.0
eaff_13153__eaff_8678	0.24237	0.46914	1671.0	15.0	1.75687	GF_000205	21.3563	2.4186	14.0	8.8299	405.0	eaff_8678	eaff_13153	0.0625	0.125
eaff_18618__eaff_8678	0.24237	0.51605	1671.0	15.0	1.83996	GF_000205	18.2939	10.048	14.0	1.8207	405.0	eaff_8678	eaff_18618	0.0625	0.0
eaff_10753__eaff_8678	0.24237	0.52346	1671.0	15.0	1.83529	GF_000205	0.5951	194.657	14.0	0.0031	405.0	eaff_8678	eaff_10753	0.0625	0.0
eaff_1401__eaff_2588	0.78571	0.50689	924.0	462.0	1.26226	GF_000763	0.5855	2.6701	3.0	0.2193	726.0	eaff_1401	eaff_2588	1.0	1.0
eaff_1401__eaff_15468	0.50325	0.42796	924.0	462.0	2.11809	GF_000763	0.9077	3.6859	4.0	0.2463	465.0	eaff_15468	eaff_1401	0.5	0.5
eaff_15468__eaff_2588	0.51299	0.47257	924.0	462.0	1.53485	GF_000763	0.7615	4.3798	4.0	0.1739	474.0	eaff_15468	eaff_2588	0.5	0.5
eaff_10473__eaff_2347	0.28812	0.4496	6060.0	72.0	1.51889	GF_000244	0.8961	3.7672	7.0	0.2379	1746.0	eaff_2347	eaff_10473	1.0	1.0
eaff_17201__eaff_2347	0.26683	0.41126	6060.0	72.0	1.8224	GF_000244	24.3076	2.2674	8.0	10.7206	1617.0	eaff_17201	eaff_2347	0.5	1.0
eaff_10473__eaff_17201	0.37673	0.42707	6060.0	72.0	1.79571	GF_000244	1.4262	67.4416	8.0	0.0211	2283.0	eaff_17201	eaff_10473	0.5	0.0
eaff_17924__eaff_2972	0.23515	0.52	6060.0	72.0	0.88784	GF_000244	3.0295	1.5514	9.0	1.9528	1425.0	eaff_17924	eaff_2972	1.0	1.0
eaff_16759__eaff_17924	0.06386	0.38501	6060.0	72.0	2.25115	GF_000244	18.7584	13.2843	10.0	1.4121	387.0	eaff_16759	eaff_17924	0.5	0.0
eaff_16759__eaff_2972	0.32921	0.48521	6060.0	72.0	1.36331	GF_000244	0.2225	28.2275	10.0	0.0079	1995.0	eaff_16759	eaff_2972	0.5	0.0
eaff_16759__eaff_5779	0.05149	0.65385	6060.0	72.0	1.01747	GF_000244	0.2262	6.5206	11.0	0.0347	312.0	eaff_5779	eaff_16759	0.33333	0.0
eaff_17924__eaff_5779	0.01782	0.38889	6060.0	72.0	1.4267	GF_000244	11.7154	25.7928	11.0	0.4542	108.0	eaff_5779	eaff_17924	0.33333	0.0
eaff_2972__eaff_5779	0.06287	0.73228	6060.0	72.0	0.53886	GF_000244	0.0054	5.4431	11.0	0.001	381.0	eaff_5779	eaff_2972	0.33333	0.0
eaff_17201__eaff_5779	0.06287	0.91076	6060.0	72.0	0.45333	GF_000244	0.0	0.0	12.0	0.001	381.0	eaff_17201	eaff_5779	0.08333	0.0
eaff_16759__eaff_17201	0.32921	0.49223	6060.0	72.0	1.4708	GF_000244	0.2262	6.5206	12.0	0.0347	1995.0	eaff_17201	eaff_16759	0.08333	0.0
eaff_17201__eaff_17924	0.19802	0.36417	6060.0	72.0	1.88003	GF_000244	25.6461	0.2591	12.0	99.0	1200.0	eaff_17201	eaff_17924	0.08333	0.2
eaff_17201__eaff_2972	0.53614	0.51339	6060.0	72.0	0.99219	GF_000244	0.0054	5.4431	12.0	0.001	3249.0	eaff_17201	eaff_2972	0.08333	0.0
eaff_2347__eaff_5779	0.02723	0.34545	6060.0	72.0	2.10334	GF_000244	24.3076	2.2674	12.0	10.7206	165.0	eaff_2347	eaff_5779	0.08333	0.2
eaff_16759__eaff_2347	0.0698	0.37825	6060.0	72.0	3.12081	GF_000244	16.5341	17.2383	12.0	0.9592	423.0	eaff_2347	eaff_16759	0.08333	0.0
eaff_17924__eaff_2347	0.13614	0.29455	6060.0	72.0	3.53004	GF_000244	23.8247	2.2157	12.0	10.7525	825.0	eaff_2347	eaff_17924	0.08333	0.2
eaff_2347__eaff_2972	0.25099	0.3169	6060.0	72.0	2.64221	GF_000244	23.4148	2.5481	12.0	9.1891	1521.0	eaff_2347	eaff_2972	0.08333	0.2
eaff_10473__eaff_5779	0.02723	0.36364	6060.0	72.0	2.07666	GF_000244	1.4262	67.4416	12.0	0.0211	165.0	eaff_10473	eaff_5779	0.08333	0.0
eaff_10473__eaff_16759	0.1604	0.3786	6060.0	72.0	3.09413	GF_000244	1.2488	75.2852	12.0	0.0166	972.0	eaff_10473	eaff_16759	0.08333	0.0
eaff_10473__eaff_17924	0.19802	0.3425	6060.0	72.0	3.50335	GF_000244	4.0288	1.8396	12.0	2.19	1200.0	eaff_10473	eaff_17924	0.08333	0.2
eaff_10473__eaff_2972	0.35099	0.34744	6060.0	72.0	2.61552	GF_000244	1.4402	74.2369	12.0	0.0194	2127.0	eaff_10473	eaff_2972	0.08333	0.0
eaff_10142__eaff_15349	0.4137	0.94812	2190.0	447.0	0.04845	GF_000218	0.0162	0.187	8.0	0.0864	906.0	eaff_10142	eaff_15349	1.0	1.0
eaff_10142__eaff_17145	0.45616	0.6957	2190.0	447.0	0.34465	GF_000218	0.1704	2.0214	9.0	0.0843	999.0	eaff_17145	eaff_10142	0.5	0.5
eaff_15349__eaff_17145	0.40959	0.7291	2190.0	447.0	0.31935	GF_000218	0.1656	1.7331	9.0	0.0955	897.0	eaff_17145	eaff_15349	0.5	0.5
eaff_17254__eaff_19644	0.21096	0.91991	2190.0	447.0	0.13086	GF_000218	0.0622	0.16	10.0	0.3888	462.0	eaff_17254	eaff_19644	1.0	1.0
eaff_17254__eaff_19603	0.45342	0.70091	2190.0	447.0	0.3778	GF_000218	0.1331	11.3057	11.0	0.0118	993.0	eaff_19603	eaff_17254	0.5	0.0
eaff_19603__eaff_19644	0.25342	0.64324	2190.0	447.0	0.47584	GF_000218	0.1691	16.4797	11.0	0.0103	555.0	eaff_19603	eaff_19644	0.5	0.0
eaff_17145__eaff_19603	0.43425	0.56993	2190.0	447.0	0.92239	GF_000218	0.3995	13.5576	12.0	0.0295	951.0	eaff_17145	eaff_19603	0.11111	0.0
eaff_17145__eaff_17254	0.43288	0.58544	2190.0	447.0	0.89952	GF_000218	0.4188	4.5364	12.0	0.0923	948.0	eaff_17145	eaff_17254	0.11111	1.0
eaff_17145__eaff_19644	0.20685	0.53422	2190.0	447.0	0.99757	GF_000218	0.4813	5.2666	12.0	0.0914	453.0	eaff_17145	eaff_19644	0.11111	0.0
eaff_10142__eaff_19603	0.52055	0.53684	2190.0	447.0	1.04049	GF_000218	0.4101	64.219	12.0	0.0064	1140.0	eaff_10142	eaff_19603	0.11111	0.0
eaff_10142__eaff_17254	0.45616	0.54855	2190.0	447.0	1.01763	GF_000218	0.4375	10.7999	12.0	0.0405	999.0	eaff_10142	eaff_17254	0.11111	0.0
eaff_10142__eaff_19644	0.20685	0.53201	2190.0	447.0	1.11567	GF_000218	0.4873	62.6957	12.0	0.0078	453.0	eaff_10142	eaff_19644	0.11111	0.0
eaff_15349__eaff_19603	0.46438	0.56735	2190.0	447.0	1.01519	GF_000218	0.4193	10.2656	12.0	0.0408	1017.0	eaff_15349	eaff_19603	0.11111	0.0
eaff_15349__eaff_17254	0.40959	0.57414	2190.0	447.0	0.99232	GF_000218	0.4485	6.6205	12.0	0.0677	897.0	eaff_15349	eaff_17254	0.11111	0.0
eaff_15349__eaff_19644	0.25616	0.52585	2190.0	447.0	1.09036	GF_000218	0.4973	60.6294	12.0	0.0082	561.0	eaff_15349	eaff_19644	0.11111	0.0
eaff_17145__eaff_3007	0.44795	0.55046	2190.0	447.0	0.97868	GF_000218	0.4385	67.5713	13.0	0.0065	981.0	eaff_3007	eaff_17145	0.16667	0.0
eaff_10142__eaff_3007	0.73288	0.53209	2190.0	447.0	1.09679	GF_000218	0.4803	67.1847	13.0	0.0071	1605.0	eaff_3007	eaff_10142	0.16667	0.0
eaff_15349__eaff_3007	0.40959	0.55295	2190.0	447.0	1.07148	GF_000218	0.4587	66.2341	13.0	0.0069	897.0	eaff_3007	eaff_15349	0.16667	0.0
eaff_19603__eaff_3007	0.48904	0.52101	2190.0	447.0	1.1917	GF_000218	0.446	3.4894	13.0	0.1278	1071.0	eaff_3007	eaff_19603	0.16667	1.0
eaff_17254__eaff_3007	0.43562	0.53878	2190.0	447.0	1.16883	GF_000218	0.406	56.454	13.0	0.0072	954.0	eaff_3007	eaff_17254	0.16667	0.0
eaff_19644__eaff_3007	0.20548	0.53556	2190.0	447.0	1.26688	GF_000218	0.453	62.707	13.0	0.0072	450.0	eaff_3007	eaff_19644	0.16667	0.0
eaff_14357__eaff_3007	0.46712	0.49658	2190.0	447.0	1.31251	GF_000218	0.5462	75.3284	14.0	0.0073	1023.0	eaff_14357	eaff_3007	0.14286	0.0
eaff_14357__eaff_17145	0.43288	0.50211	2190.0	447.0	1.29543	GF_000218	0.6238	2.89	14.0	0.2159	948.0	eaff_14357	eaff_17145	0.14286	1.0
eaff_10142__eaff_14357	0.46986	0.47328	2190.0	447.0	1.41353	GF_000218	0.6528	12.2209	14.0	0.0534	1029.0	eaff_14357	eaff_10142	0.14286	0.0
eaff_14357__eaff_15349	0.40274	0.48753	2190.0	447.0	1.38823	GF_000218	0.6349	9.1922	14.0	0.0691	882.0	eaff_14357	eaff_15349	0.14286	0.0
eaff_14357__eaff_19603	0.44384	0.48457	2190.0	447.0	1.50845	GF_000218	0.5678	75.7716	14.0	0.0075	972.0	eaff_14357	eaff_19603	0.14286	0.0
eaff_14357__eaff_17254	0.43151	0.48995	2190.0	447.0	1.48558	GF_000218	0.5546	47.5068	14.0	0.0117	945.0	eaff_14357	eaff_17254	0.14286	0.0
eaff_14357__eaff_19644	0.20959	0.48802	2190.0	447.0	1.58363	GF_000218	0.5896	71.0119	14.0	0.0083	459.0	eaff_14357	eaff_19644	0.14286	0.0
eaff_1502__eaff_18321	0.54965	0.46165	2538.0	1083.0	1.20197	GF_000770	0.6835	71.471	3.0	0.0096	1395.0	eaff_1502	eaff_18321	1.0	0.0
eaff_14034__eaff_1502	0.45745	0.4031	2538.0	1083.0	1.93856	GF_000770	1.1321	4.0062	4.0	0.2826	1161.0	eaff_14034	eaff_1502	0.5	1.0
eaff_14034__eaff_18321	0.49173	0.37901	2538.0	1083.0	2.28107	GF_000770	1.2849	5.7619	4.0	0.223	1248.0	eaff_14034	eaff_18321	0.5	0.0
eaff_1677__eaff_1678	0.77778	0.6298	837.0	651.0	0.72983	GF_001264	0.3512	2.49	2.0	0.141	651.0	eaff_1677	eaff_1678	1.0	1.0
eaff_11643__eaff_11645	0.36074	0.73477	3867.0	1269.0	0.33657	GF_000560	0.2094	1.313	4.0	0.1595	1395.0	eaff_11645	eaff_11643	1.0	1.0
eaff_11645__eaff_6584	0.35764	0.43529	3867.0	1269.0	1.51139	GF_000560	0.9055	59.826	5.0	0.0151	1383.0	eaff_6584	eaff_11645	0.5	0.0
eaff_11643__eaff_6584	0.36462	0.43901	3867.0	1269.0	1.59024	GF_000560	0.8843	62.2454	5.0	0.0142	1410.0	eaff_6584	eaff_11643	0.5	0.0
eaff_20519__eaff_6584	0.35144	0.43341	3867.0	1269.0	1.68552	GF_000560	0.9975	4.1326	6.0	0.2414	1359.0	eaff_20519	eaff_6584	0.33333	1.0
eaff_11645__eaff_20519	0.33514	0.41358	3867.0	1269.0	1.8273	GF_000560	0.9955	58.9664	6.0	0.0169	1296.0	eaff_20519	eaff_11645	0.33333	0.0
eaff_11643__eaff_20519	0.38712	0.40481	3867.0	1269.0	1.90615	GF_000560	1.0571	61.1174	6.0	0.0173	1497.0	eaff_20519	eaff_11643	0.33333	0.0
eaff_14574__eaff_7053	0.18207	0.57576	2175.0	297.0	0.69554	GF_000400	0.3287	18.2208	5.0	0.018	396.0	eaff_7053	eaff_14574	1.0	0.0
eaff_5809__eaff_7053	0.88552	0.46314	2175.0	297.0	1.56485	GF_000400	0.7694	58.9385	6.0	0.0131	1926.0	eaff_5809	eaff_7053	0.5	0.0
eaff_14574__eaff_5809	0.17793	0.46512	2175.0	297.0	1.35389	GF_000400	0.675	9.3795	6.0	0.072	387.0	eaff_5809	eaff_14574	0.5	0.0
eaff_15472__eaff_5809	0.62207	0.41759	2175.0	297.0	2.19496	GF_000400	0.7672	2.7174	7.0	0.2823	1353.0	eaff_15472	eaff_5809	0.33333	1.0
eaff_15472__eaff_7053	0.62345	0.42773	2175.0	297.0	2.02865	GF_000400	0.694	67.0095	7.0	0.0104	1356.0	eaff_15472	eaff_7053	0.33333	0.0
eaff_14574__eaff_15472	0.14897	0.4784	2175.0	297.0	1.81769	GF_000400	0.6601	11.335	7.0	0.0582	324.0	eaff_15472	eaff_14574	0.33333	0.0
eaff_13429__eaff_15472	0.55862	0.37037	2175.0	297.0	2.69912	GF_000400	1.2357	5.0096	8.0	0.2467	1215.0	eaff_13429	eaff_15472	0.25	0.0
eaff_13429__eaff_5809	0.61379	0.38427	2175.0	297.0	2.45419	GF_000400	1.3126	7.5088	8.0	0.1748	1335.0	eaff_13429	eaff_5809	0.25	0.0
eaff_13429__eaff_7053	0.61241	0.41366	2175.0	297.0	2.28789	GF_000400	0.9613	7.5427	8.0	0.1274	1332.0	eaff_13429	eaff_7053	0.25	0.0
eaff_13429__eaff_14574	0.17517	0.43045	2175.0	297.0	2.07692	GF_000400	0.9016	4.3409	8.0	0.2077	381.0	eaff_13429	eaff_14574	0.25	1.0
eaff_20565__eaff_2897	0.15144	0.44059	14283.0	2163.0	1.5001	GF_001372	0.7808	72.4476	2.0	0.0108	2163.0	eaff_2897	eaff_20565	1.0	0.0
eaff_12299__eaff_7365	0.33065	0.45764	5961.0	1971.0	1.47293	GF_001687	0.991	80.142	2.0	0.0124	1971.0	eaff_7365	eaff_12299	1.0	0.0
eaff_17434__eaff_17783	0.50286	0.4678	1050.0	528.0	1.36341	GF_002032	0.7193	74.3385	2.0	0.0097	528.0	eaff_17434	eaff_17783	1.0	0.0
eaff_6461__eaff_9343	0.30023	0.5641	1299.0	390.0	0.8408	GF_001627	0.4154	67.5578	2.0	0.0061	390.0	eaff_6461	eaff_9343	1.0	0.0
eaff_13170__eaff_20618	0.78755	0.48062	819.0	645.0	1.43716	GF_001938	0.7557	67.2976	2.0	0.0112	645.0	eaff_13170	eaff_20618	1.0	0.0
eaff_10575__eaff_392	0.37469	0.5694	2442.0	801.0	0.74502	GF_000480	0.3878	6.6446	4.0	0.0584	915.0	eaff_392	eaff_10575	1.0	0.0
eaff_17756__eaff_392	0.37346	0.51316	2442.0	801.0	1.14021	GF_000480	0.5412	70.7895	5.0	0.0076	912.0	eaff_17756	eaff_392	0.5	0.0
eaff_10575__eaff_17756	0.457	0.45789	2442.0	801.0	1.24394	GF_000480	0.5763	74.6521	5.0	0.0077	1116.0	eaff_17756	eaff_10575	0.5	0.0
eaff_17756__eaff_6496	0.4226	0.4312	2442.0	801.0	1.70652	GF_000480	0.7394	74.6964	6.0	0.0099	1032.0	eaff_6496	eaff_17756	0.33333	0.0
eaff_392__eaff_6496	0.35381	0.43403	2442.0	801.0	1.55062	GF_000480	0.7437	67.7613	6.0	0.011	864.0	eaff_6496	eaff_392	0.33333	0.0
eaff_10575__eaff_6496	0.44472	0.44015	2442.0	801.0	1.65435	GF_000480	0.7435	69.4229	6.0	0.0107	1086.0	eaff_6496	eaff_10575	0.33333	0.0
eaff_13163__eaff_1871	0.5149	0.39583	2517.0	1296.0	1.83328	GF_001937	0.9716	70.4706	2.0	0.0138	1296.0	eaff_13163	eaff_1871	1.0	0.0
eaff_8237__eaff_9181	0.65032	0.55912	3303.0	1380.0	0.88589	GF_000499	0.332	14.2229	4.0	0.0233	2148.0	eaff_8237	eaff_9181	1.0	0.0
eaff_11327__eaff_8237	0.52498	0.50865	3303.0	1380.0	1.30389	GF_000499	0.5738	25.9984	5.0	0.0221	1734.0	eaff_11327	eaff_8237	0.5	0.0
eaff_11327__eaff_9181	0.4941	0.4951	3303.0	1380.0	1.52552	GF_000499	0.6115	68.3711	5.0	0.0089	1632.0	eaff_11327	eaff_9181	0.5	0.0
eaff_11327__eaff_844	0.4505	0.41196	3303.0	1380.0	2.04755	GF_000499	0.8832	65.8728	6.0	0.0134	1488.0	eaff_844	eaff_11327	0.33333	0.0
eaff_8237__eaff_844	0.58492	0.4177	3303.0	1380.0	1.91147	GF_000499	0.7482	71.2901	6.0	0.0105	1932.0	eaff_844	eaff_8237	0.33333	0.0
eaff_844__eaff_9181	0.67575	0.40457	3303.0	1380.0	2.13309	GF_000499	0.7796	58.4965	6.0	0.0133	2232.0	eaff_844	eaff_9181	0.33333	0.0
eaff_11392__eaff_3495	0.23682	0.54717	3357.0	411.0	0.7266	GF_000862	0.2851	4.1521	3.0	0.0687	795.0	eaff_3495	eaff_11392	1.0	1.0
eaff_3495__eaff_9151	0.12779	0.43823	3357.0	411.0	1.44445	GF_000862	0.7151	36.7947	4.0	0.0194	429.0	eaff_9151	eaff_3495	0.5	0.0
eaff_11392__eaff_9151	0.12511	0.43333	3357.0	411.0	1.54915	GF_000862	0.826	62.716	4.0	0.0132	420.0	eaff_9151	eaff_11392	0.5	0.0
eaff_20586__eaff_8965	0.19295	0.51729	3747.0	12.0	1.14171	GF_000237	2.1783	63.7733	7.0	0.0342	723.0	eaff_20586	eaff_8965	1.0	0.0
eaff_20586__eaff_575	0.51161	0.41993	3747.0	12.0	1.89512	GF_000237	0.8067	9.1774	8.0	0.0879	1917.0	eaff_575	eaff_20586	0.5	0.0
eaff_575__eaff_8965	0.16173	0.44059	3747.0	12.0	1.86161	GF_000237	2.441	58.4922	8.0	0.0417	606.0	eaff_575	eaff_8965	0.5	0.0
eaff_5005__eaff_5023	0.01922	0.93056	3747.0	12.0	0.14752	GF_000237	1.5663	0.0158	9.0	99.0	72.0	eaff_5023	eaff_5005	1.0	1.0
eaff_19796__eaff_5023	0.16653	0.44391	3747.0	12.0	1.55203	GF_000237	13.1349	33.2916	10.0	0.3945	624.0	eaff_19796	eaff_5023	0.5	0.0
eaff_19796__eaff_5005	0.10088	0.53175	3747.0	12.0	1.63109	GF_000237	0.1231	76.0762	10.0	0.0016	378.0	eaff_19796	eaff_5005	0.5	0.0
eaff_19796__eaff_9676	0.21377	0.45818	3747.0	12.0	1.72063	GF_000237	1.0926	96.3794	11.0	0.0113	801.0	eaff_9676	eaff_19796	0.33333	0.0
eaff_5023__eaff_9676	0.28102	0.5698	3747.0	12.0	0.78807	GF_000237	0.0992	6.2558	11.0	0.0158	1053.0	eaff_9676	eaff_5023	0.33333	0.0
eaff_5005__eaff_9676	0.06325	0.60338	3747.0	12.0	0.86714	GF_000237	18.9753	0.8744	11.0	21.7018	237.0	eaff_9676	eaff_5005	0.33333	1.0
eaff_575__eaff_9676	0.31385	0.46003	3747.0	12.0	1.92311	GF_000237	2.0722	0.0209	12.0	99.0	1176.0	eaff_575	eaff_9676	0.08333	0.14286
eaff_19796__eaff_575	0.26181	0.3945	3747.0	12.0	2.89446	GF_000237	5.8223	13.5208	12.0	0.4306	981.0	eaff_575	eaff_19796	0.08333	0.0
eaff_5023__eaff_575	0.27302	0.435	3747.0	12.0	1.96191	GF_000237	1.1918	0.012	12.0	99.0	1023.0	eaff_575	eaff_5023	0.08333	0.14286
eaff_5005__eaff_575	0.11849	0.39865	3747.0	12.0	2.04097	GF_000237	1.1991	0.0121	12.0	99.0	444.0	eaff_575	eaff_5005	0.08333	0.14286
eaff_20586__eaff_9676	0.32346	0.43894	3747.0	12.0	1.84247	GF_000237	12.2568	3.2288	12.0	3.7961	1212.0	eaff_20586	eaff_9676	0.08333	0.14286
eaff_19796__eaff_20586	0.28663	0.38641	3747.0	12.0	2.81382	GF_000237	10.2398	21.3228	12.0	0.4802	1074.0	eaff_20586	eaff_19796	0.08333	0.0
eaff_20586__eaff_5023	0.28983	0.45856	3747.0	12.0	1.88127	GF_000237	9.1358	0.0923	12.0	99.0	1086.0	eaff_20586	eaff_5023	0.08333	0.14286
eaff_20586__eaff_5005	0.11449	0.41958	3747.0	12.0	1.96033	GF_000237	23.7314	1.7504	12.0	13.5577	429.0	eaff_20586	eaff_5005	0.08333	0.14286
eaff_8965__eaff_9676	0.16653	0.46635	3747.0	12.0	1.80895	GF_000237	0.8331	42.059	12.0	0.0198	624.0	eaff_8965	eaff_9676	0.08333	0.0
eaff_19796__eaff_8965	0.06565	0.35772	3747.0	12.0	2.78031	GF_000237	0.7699	0.093	12.0	8.2752	246.0	eaff_8965	eaff_19796	0.08333	0.14286
eaff_5023__eaff_8965	0.18014	0.47407	3747.0	12.0	1.84775	GF_000237	1.5656	41.0369	12.0	0.0382	675.0	eaff_8965	eaff_5023	0.08333	0.0
eaff_5005__eaff_8965	0.0032	0.58333	3747.0	12.0	1.92681	GF_000237	0.4485	5.0951	12.0	0.088	12.0	eaff_8965	eaff_5005	0.08333	0.0
eaff_11498__eaff_19339	0.45756	0.96682	1449.0	573.0	0.03646	GF_000253	0.0203	0.1185	7.0	0.1714	663.0	eaff_19339	eaff_11498	1.0	1.0
eaff_19339__eaff_9801	0.43478	0.73175	1449.0	573.0	0.47735	GF_000253	0.2418	0.7946	8.0	0.3043	630.0	eaff_9801	eaff_19339	0.5	0.5
eaff_11498__eaff_9801	0.43478	0.73175	1449.0	573.0	0.48101	GF_000253	0.2418	0.8071	8.0	0.2995	630.0	eaff_9801	eaff_11498	0.5	0.5
eaff_9801__eaff_9810	0.49068	0.69902	1449.0	573.0	0.65412	GF_000253	0.334	1.4501	9.0	0.2303	711.0	eaff_9810	eaff_9801	0.33333	0.5
eaff_19339__eaff_9810	0.4265	0.63107	1449.0	573.0	0.81828	GF_000253	0.3859	1.9019	9.0	0.2029	618.0	eaff_9810	eaff_19339	0.33333	0.5
eaff_11498__eaff_9810	0.4265	0.62621	1449.0	573.0	0.82194	GF_000253	0.3776	8.1062	9.0	0.0466	618.0	eaff_9810	eaff_11498	0.33333	0.0
eaff_9808__eaff_9810	0.49275	0.68487	1449.0	573.0	0.63274	GF_000253	0.324	1.476	10.0	0.2195	714.0	eaff_9808	eaff_9810	0.25	0.25
eaff_9801__eaff_9808	0.49275	0.7409	1449.0	573.0	0.51268	GF_000253	0.2592	1.1018	10.0	0.2352	714.0	eaff_9808	eaff_9801	0.25	0.25
eaff_19339__eaff_9808	0.4265	0.67961	1449.0	573.0	0.67683	GF_000253	0.2964	1.4211	10.0	0.2086	618.0	eaff_9808	eaff_19339	0.25	0.25
eaff_11498__eaff_9808	0.4265	0.67152	1449.0	573.0	0.68049	GF_000253	0.297	1.6989	10.0	0.1748	618.0	eaff_9808	eaff_11498	0.25	0.25
eaff_3355__eaff_9808	0.49068	0.64838	1449.0	573.0	0.64309	GF_000253	0.3015	5.3461	11.0	0.0564	711.0	eaff_3355	eaff_9808	0.2	0.0
eaff_3355__eaff_9810	0.48861	0.5904	1449.0	573.0	0.95699	GF_000253	0.3704	81.5459	11.0	0.0045	708.0	eaff_3355	eaff_9810	0.2	0.0
eaff_3355__eaff_9801	0.49689	0.61389	1449.0	573.0	0.83693	GF_000253	0.362	3.7291	11.0	0.0971	720.0	eaff_3355	eaff_9801	0.2	0.33333
eaff_19339__eaff_3355	0.42857	0.55878	1449.0	573.0	1.00108	GF_000253	0.515	2.6584	11.0	0.1937	621.0	eaff_3355	eaff_19339	0.2	0.33333
eaff_11498__eaff_3355	0.42857	0.56522	1449.0	573.0	1.00474	GF_000253	0.5006	2.3957	11.0	0.2089	621.0	eaff_3355	eaff_11498	0.2	0.33333
eaff_3355__eaff_6562	0.4824	0.53934	1449.0	573.0	1.19747	GF_000253	0.5709	12.6233	12.0	0.0452	699.0	eaff_6562	eaff_3355	0.16667	0.0
eaff_6562__eaff_9808	0.46584	0.54519	1449.0	573.0	1.20633	GF_000253	0.6514	2.4833	12.0	0.2623	675.0	eaff_6562	eaff_9808	0.16667	0.5
eaff_6562__eaff_9810	0.47205	0.54386	1449.0	573.0	1.52023	GF_000253	0.5954	2.6374	12.0	0.2257	684.0	eaff_6562	eaff_9810	0.16667	0.5
eaff_6562__eaff_9801	0.47412	0.55022	1449.0	573.0	1.40017	GF_000253	0.5663	5.5562	12.0	0.1019	687.0	eaff_6562	eaff_9801	0.16667	0.0
eaff_19339__eaff_6562	0.43271	0.50399	1449.0	573.0	1.56432	GF_000253	0.652	10.7226	12.0	0.0608	627.0	eaff_6562	eaff_19339	0.16667	0.0
eaff_11498__eaff_6562	0.43271	0.50718	1449.0	573.0	1.56798	GF_000253	0.6282	14.3622	12.0	0.0437	627.0	eaff_6562	eaff_11498	0.16667	0.0
eaff_12651__eaff_6971	0.62993	0.5483	1824.0	1149.0	0.86996	GF_001660	0.4477	22.3584	2.0	0.02	1149.0	eaff_6971	eaff_12651	1.0	0.0
eaff_7400__eaff_7410	0.28153	0.99133	3687.0	999.0	0.00532	GF_000269	0.0028	0.0273	7.0	0.1026	1038.0	eaff_7410	eaff_7400	1.0	1.0
eaff_4332__eaff_4333	0.55492	0.75758	3687.0	999.0	0.26723	GF_000269	0.1016	0.992	8.0	0.1024	2046.0	eaff_4332	eaff_4333	1.0	1.0
eaff_7857__eaff_7861	0.90236	0.94199	3687.0	999.0	0.05977	GF_000269	0.0435	0.2557	9.0	0.1701	3327.0	eaff_7861	eaff_7857	1.0	1.0
eaff_11658__eaff_7861	0.90236	0.8924	3687.0	999.0	0.10159	GF_000269	0.0447	0.2995	10.0	0.1493	3327.0	eaff_11658	eaff_7861	0.5	0.5
eaff_11658__eaff_7857	0.90236	0.93207	3687.0	999.0	0.06117	GF_000269	0.0151	0.1537	10.0	0.0982	3327.0	eaff_11658	eaff_7857	0.5	0.5
eaff_11658__eaff_4332	0.48088	0.6035	3687.0	999.0	0.79379	GF_000269	0.3431	3.0095	11.0	0.114	1773.0	eaff_4332	eaff_11658	0.16667	0.2
eaff_4332__eaff_7861	0.48251	0.59134	3687.0	999.0	0.86707	GF_000269	0.3512	11.3413	11.0	0.031	1779.0	eaff_4332	eaff_7861	0.16667	0.0
eaff_4332__eaff_7857	0.48088	0.60293	3687.0	999.0	0.82664	GF_000269	0.3459	2.8523	11.0	0.1213	1773.0	eaff_4332	eaff_7857	0.16667	0.2
eaff_11658__eaff_4333	0.48088	0.60745	3687.0	999.0	0.78094	GF_000269	0.343	3.5241	11.0	0.0973	1773.0	eaff_4333	eaff_11658	0.16667	0.2
eaff_4333__eaff_7861	0.48088	0.59334	3687.0	999.0	0.85422	GF_000269	0.3666	3.7105	11.0	0.0988	1773.0	eaff_4333	eaff_7861	0.16667	0.2
eaff_4333__eaff_7857	0.48088	0.60688	3687.0	999.0	0.8138	GF_000269	0.3447	3.0291	11.0	0.1138	1773.0	eaff_4333	eaff_7857	0.16667	0.2
eaff_4332__eaff_7410	0.45566	0.57202	3687.0	999.0	0.92932	GF_000269	0.4674	20.6051	12.0	0.0227	1680.0	eaff_7410	eaff_4332	0.1	0.0
eaff_4333__eaff_7410	0.45566	0.58571	3687.0	999.0	0.91647	GF_000269	0.4742	7.2026	12.0	0.0658	1680.0	eaff_7410	eaff_4333	0.1	0.0
eaff_11658__eaff_7410	0.44915	0.52717	3687.0	999.0	1.17208	GF_000269	0.5788	16.2112	12.0	0.0357	1656.0	eaff_7410	eaff_11658	0.1	0.0
eaff_7410__eaff_7861	0.44915	0.52415	3687.0	999.0	1.24536	GF_000269	0.6086	12.2484	12.0	0.0497	1656.0	eaff_7410	eaff_7861	0.1	0.0
eaff_7410__eaff_7857	0.44915	0.53321	3687.0	999.0	1.20493	GF_000269	0.573	13.1735	12.0	0.0435	1656.0	eaff_7410	eaff_7857	0.1	0.0
eaff_4332__eaff_7400	0.29618	0.55861	3687.0	999.0	0.93464	GF_000269	0.4723	18.8098	12.0	0.0251	1092.0	eaff_7400	eaff_4332	0.1	0.0
eaff_4333__eaff_7400	0.29618	0.57326	3687.0	999.0	0.92179	GF_000269	0.4791	5.7513	12.0	0.0833	1092.0	eaff_7400	eaff_4333	0.1	0.0
eaff_11658__eaff_7400	0.28723	0.53069	3687.0	999.0	1.1774	GF_000269	0.5754	15.9396	12.0	0.0361	1059.0	eaff_7400	eaff_11658	0.1	0.0
eaff_7400__eaff_7861	0.28723	0.54297	3687.0	999.0	1.25068	GF_000269	0.606	11.6645	12.0	0.052	1059.0	eaff_7400	eaff_7861	0.1	0.0
eaff_7400__eaff_7857	0.28723	0.5373	3687.0	999.0	1.21026	GF_000269	0.5695	13.1071	12.0	0.0434	1059.0	eaff_7400	eaff_7857	0.1	0.0
eaff_10858__eaff_5260	0.69048	0.62452	378.0	261.0	0.72124	GF_000927	0.3635	73.3769	3.0	0.005	261.0	eaff_5260	eaff_10858	1.0	0.0
eaff_20289__eaff_5260	0.86508	0.56575	378.0	261.0	0.92035	GF_000927	0.4704	68.5467	4.0	0.0069	327.0	eaff_20289	eaff_5260	0.5	0.0
eaff_10858__eaff_20289	0.69048	0.54789	378.0	261.0	1.15631	GF_000927	0.5702	17.0043	4.0	0.0335	261.0	eaff_20289	eaff_10858	0.5	0.0
eaff_4212__eaff_5174	0.63185	0.46694	1149.0	657.0	1.18724	GF_000536	0.552	62.509	4.0	0.0088	726.0	eaff_5174	eaff_4212	1.0	0.0
eaff_1872__eaff_9992	0.72063	0.47222	1149.0	657.0	1.43804	GF_000536	0.682	65.9774	5.0	0.0103	828.0	eaff_1872	eaff_9992	1.0	0.0
eaff_1872__eaff_5174	0.75457	0.46597	1149.0	657.0	1.63321	GF_000536	0.6266	63.7762	6.0	0.0098	867.0	eaff_5174	eaff_1872	0.25	0.0
eaff_5174__eaff_9992	0.73107	0.47619	1149.0	657.0	1.33287	GF_000536	0.6139	9.791	6.0	0.0627	840.0	eaff_5174	eaff_9992	0.25	0.0
eaff_1872__eaff_4212	0.6188	0.45429	1149.0	657.0	1.7566	GF_000536	0.752	66.7423	6.0	0.0113	711.0	eaff_4212	eaff_1872	0.25	0.0
eaff_4212__eaff_9992	0.57702	0.4902	1149.0	657.0	1.45626	GF_000536	0.6545	4.7622	6.0	0.1374	663.0	eaff_4212	eaff_9992	0.25	1.0
eaff_10510__eaff_15262	0.72816	0.45185	927.0	675.0	1.42401	GF_001839	0.8502	5.6782	2.0	0.1497	675.0	eaff_10510	eaff_15262	1.0	0.0
eaff_13840__eaff_2820	0.64297	0.6226	1941.0	846.0	0.68681	GF_000415	0.3792	5.9737	5.0	0.0635	1248.0	eaff_13840	eaff_2820	1.0	0.0
eaff_12364__eaff_13840	0.6507	0.58274	1941.0	846.0	0.82714	GF_000415	0.4159	71.8957	6.0	0.0058	1263.0	eaff_12364	eaff_13840	0.5	0.0
eaff_12364__eaff_2820	0.62906	0.64292	1941.0	846.0	0.53846	GF_000415	0.293	63.4602	6.0	0.0046	1221.0	eaff_12364	eaff_2820	0.5	0.0
eaff_12364__eaff_7468	0.57805	0.49733	1941.0	846.0	1.48254	GF_000415	0.6602	69.3114	7.0	0.0095	1122.0	eaff_7468	eaff_12364	0.33333	0.0
eaff_13840__eaff_7468	0.6136	0.46851	1941.0	846.0	1.9013	GF_000415	0.7423	77.4869	7.0	0.0096	1191.0	eaff_7468	eaff_13840	0.33333	0.0
eaff_2820__eaff_7468	0.55796	0.48753	1941.0	846.0	1.61262	GF_000415	0.7033	69.9986	7.0	0.01	1083.0	eaff_7468	eaff_2820	0.33333	0.0
eaff_19267__eaff_7468	0.51005	0.41616	1941.0	846.0	2.01968	GF_000415	0.8846	66.981	8.0	0.0132	990.0	eaff_19267	eaff_7468	0.25	0.0
eaff_12364__eaff_19267	0.48841	0.43249	1941.0	846.0	1.89856	GF_000415	0.8454	67.9368	8.0	0.0124	948.0	eaff_19267	eaff_12364	0.25	0.0
eaff_13840__eaff_19267	0.54405	0.40057	1941.0	846.0	2.31732	GF_000415	0.9902	67.7069	8.0	0.0146	1056.0	eaff_19267	eaff_13840	0.25	0.0
eaff_19267__eaff_2820	0.47141	0.42623	1941.0	846.0	2.02864	GF_000415	0.9125	10.9968	8.0	0.083	915.0	eaff_19267	eaff_2820	0.25	0.0
eaff_15424__eaff_5625	0.2619	0.48307	2142.0	339.0	1.25267	GF_000632	0.4872	63.0872	4.0	0.0077	561.0	eaff_5625	eaff_15424	1.0	0.0
eaff_5625__eaff_8398	0.21289	0.48684	2142.0	339.0	1.21489	GF_000632	0.4774	24.3362	5.0	0.0196	456.0	eaff_8398	eaff_5625	0.5	0.0
eaff_15424__eaff_8398	0.21709	0.53333	2142.0	339.0	0.95495	GF_000632	0.4251	4.1924	5.0	0.1014	465.0	eaff_8398	eaff_15424	0.5	1.0
eaff_18532__eaff_8398	0.5014	0.42086	2142.0	339.0	1.5957	GF_000632	0.5814	21.509	6.0	0.027	1074.0	eaff_18532	eaff_8398	0.33333	0.0
eaff_18532__eaff_5625	0.2521	0.42037	2142.0	339.0	2.24126	GF_000632	0.8325	3.4676	6.0	0.2401	540.0	eaff_18532	eaff_5625	0.33333	1.0
eaff_15424__eaff_18532	0.34314	0.39864	2142.0	339.0	1.98132	GF_000632	0.671	18.2502	6.0	0.0368	735.0	eaff_18532	eaff_15424	0.33333	0.0
eaff_11381__eaff_786	0.90417	0.51459	720.0	651.0	1.14792	GF_001179	0.5399	69.2324	2.0	0.0078	651.0	eaff_786	eaff_11381	1.0	0.0
eaff_273__eaff_283	0.17156	0.97489	2553.0	393.0	0.02744	GF_000709	0.0068	0.0273	3.0	0.2485	438.0	eaff_273	eaff_283	1.0	1.0
eaff_14967__eaff_273	0.15394	0.42239	2553.0	393.0	1.83913	GF_000709	0.9496	3.3179	4.0	0.2862	393.0	eaff_14967	eaff_273	0.5	0.5
eaff_14967__eaff_283	0.66863	0.4048	2553.0	393.0	1.86658	GF_000709	0.9534	2.9246	4.0	0.326	1707.0	eaff_14967	eaff_283	0.5	0.5
eaff_14965__eaff_9568	0.31746	0.88333	2079.0	633.0	0.17695	GF_000969	0.0844	0.1739	3.0	0.4854	660.0	eaff_14965	eaff_9568	1.0	1.0
eaff_14965__eaff_6797	0.71429	0.7138	2079.0	633.0	0.46575	GF_000969	0.2873	0.9228	4.0	0.3113	1485.0	eaff_6797	eaff_14965	0.5	0.5
eaff_6797__eaff_9568	0.30447	0.79305	2079.0	633.0	0.2888	GF_000969	0.1872	0.5973	4.0	0.3134	633.0	eaff_6797	eaff_9568	0.5	0.5
eaff_18015__eaff_8697	0.49541	0.6142	654.0	192.0	0.97338	GF_000461	0.521	1.1433	5.0	0.4557	324.0	eaff_8697	eaff_18015	1.0	1.0
eaff_14101__eaff_14166	0.62844	0.86131	654.0	192.0	0.28288	GF_000461	0.1214	0.0866	6.0	1.4029	411.0	eaff_14101	eaff_14166	1.0	1.0
eaff_12772__eaff_14101	0.47706	0.64423	654.0	192.0	1.13985	GF_000461	0.5094	0.84	7.0	0.6064	312.0	eaff_12772	eaff_14101	0.5	0.5
eaff_12772__eaff_14166	0.39908	0.6705	654.0	192.0	1.11974	GF_000461	0.4493	1.282	7.0	0.3505	261.0	eaff_12772	eaff_14166	0.5	0.5
eaff_12772__eaff_8697	0.34862	0.57895	654.0	192.0	1.80266	GF_000461	0.5579	0.628	8.0	0.8884	228.0	eaff_8697	eaff_12772	0.16667	0.2
eaff_14101__eaff_8697	0.50917	0.6006	654.0	192.0	1.27912	GF_000461	0.4369	0.4422	8.0	0.988	333.0	eaff_8697	eaff_14101	0.16667	0.2
eaff_14166__eaff_8697	0.46789	0.56536	654.0	192.0	1.259	GF_000461	0.5339	0.554	8.0	0.9638	306.0	eaff_8697	eaff_14166	0.16667	0.2
eaff_12772__eaff_18015	0.4633	0.59736	654.0	192.0	1.33343	GF_000461	0.5304	75.5633	8.0	0.007	303.0	eaff_18015	eaff_12772	0.16667	0.0
eaff_14101__eaff_18015	0.73853	0.71429	654.0	192.0	0.80989	GF_000461	0.5038	1.3311	8.0	0.3785	483.0	eaff_18015	eaff_14101	0.16667	0.2
eaff_14166__eaff_18015	0.53211	0.63218	654.0	192.0	0.78977	GF_000461	0.5118	1.2295	8.0	0.4163	348.0	eaff_18015	eaff_14166	0.16667	0.2
eaff_16144__eaff_20442	0.61745	0.46618	1341.0	828.0	1.32372	GF_002010	0.7195	75.9197	2.0	0.0095	828.0	eaff_16144	eaff_20442	1.0	0.0
eaff_15363__eaff_8481	0.62697	0.67598	1713.0	1038.0	0.45172	GF_001002	0.2323	1.8631	3.0	0.1247	1074.0	eaff_8481	eaff_15363	1.0	1.0
eaff_8481__eaff_8502	0.78984	0.50259	1713.0	1038.0	1.27867	GF_001002	0.648	10.8082	4.0	0.06	1353.0	eaff_8502	eaff_8481	0.5	0.0
eaff_15363__eaff_8502	0.61996	0.49153	1713.0	1038.0	1.24366	GF_001002	0.6455	9.1752	4.0	0.0703	1062.0	eaff_8502	eaff_15363	0.5	0.0
eaff_2120__eaff_2130	0.84511	0.65273	2886.0	1482.0	0.64597	GF_000797	0.1927	0.9525	3.0	0.2023	2439.0	eaff_2120	eaff_2130	1.0	1.0
eaff_18089__eaff_2120	0.52911	0.53831	2886.0	1482.0	1.27326	GF_000797	0.4973	11.868	4.0	0.0419	1527.0	eaff_18089	eaff_2120	0.5	0.0
eaff_18089__eaff_2130	0.52495	0.54389	2886.0	1482.0	1.06454	GF_000797	0.4525	42.6046	4.0	0.0106	1515.0	eaff_18089	eaff_2130	0.5	0.0
eaff_14757__eaff_4094	0.59184	0.56486	1029.0	549.0	0.66809	GF_000884	0.4008	8.0073	3.0	0.0501	609.0	eaff_4094	eaff_14757	1.0	0.0
eaff_19085__eaff_4094	0.54519	0.45989	1029.0	549.0	1.47485	GF_000884	0.7742	77.0688	4.0	0.01	561.0	eaff_19085	eaff_4094	0.5	0.0
eaff_14757__eaff_19085	0.60641	0.49199	1029.0	549.0	1.28452	GF_000884	0.6339	33.6588	4.0	0.0188	624.0	eaff_19085	eaff_14757	0.5	0.0
eaff_10348__eaff_52	0.91985	0.4758	786.0	723.0	1.54405	GF_001099	0.7139	4.277	2.0	0.1669	723.0	eaff_52	eaff_10348	1.0	1.0
eaff_12092__eaff_12093	0.91353	0.91038	2394.0	1734.0	0.13258	GF_000448	0.0353	0.2029	5.0	0.1741	2187.0	eaff_12093	eaff_12092	1.0	1.0
eaff_12093__eaff_12095	0.80827	0.9385	2394.0	1734.0	0.11244	GF_000448	0.039	0.1376	6.0	0.2833	1935.0	eaff_12095	eaff_12093	0.5	0.5
eaff_12092__eaff_12095	0.80952	0.93034	2394.0	1734.0	0.11527	GF_000448	0.0388	0.1843	6.0	0.2107	1938.0	eaff_12095	eaff_12092	0.5	0.5
eaff_12095__eaff_6343	0.7619	0.5148	2394.0	1734.0	1.42917	GF_000448	0.5886	3.7928	7.0	0.1552	1824.0	eaff_6343	eaff_12095	0.33333	0.33333
eaff_12093__eaff_6343	0.84586	0.50321	2394.0	1734.0	1.47378	GF_000448	0.599	3.8924	7.0	0.1539	2025.0	eaff_6343	eaff_12093	0.33333	0.33333
eaff_12092__eaff_6343	0.84962	0.50295	2394.0	1734.0	1.47662	GF_000448	0.5895	4.0297	7.0	0.1463	2034.0	eaff_6343	eaff_12092	0.33333	0.33333
eaff_13085__eaff_6343	0.81454	0.47641	2394.0	1734.0	1.52056	GF_000448	0.6504	66.557	8.0	0.0098	1950.0	eaff_13085	eaff_6343	0.25	0.0
eaff_12095__eaff_13085	0.75689	0.50497	2394.0	1734.0	1.46535	GF_000448	0.6104	68.1735	8.0	0.009	1812.0	eaff_13085	eaff_12095	0.25	0.0
eaff_12093__eaff_13085	0.85464	0.48827	2394.0	1734.0	1.50996	GF_000448	0.6234	6.8004	8.0	0.0917	2046.0	eaff_13085	eaff_12093	0.25	0.0
eaff_12092__eaff_13085	0.85965	0.48348	2394.0	1734.0	1.51279	GF_000448	0.6163	5.7498	8.0	0.1072	2058.0	eaff_13085	eaff_12092	0.25	0.0
eaff_12563__eaff_9298	0.6383	0.55	564.0	360.0	0.7307	GF_001781	0.3684	27.0298	2.0	0.0136	360.0	eaff_9298	eaff_12563	1.0	0.0
eaff_18377__eaff_8931	0.7459	0.61722	732.0	546.0	0.59928	GF_001769	0.3197	29.4277	2.0	0.0109	546.0	eaff_8931	eaff_18377	1.0	0.0
eaff_7915__eaff_8562	0.56938	0.4958	1254.0	705.0	1.28193	GF_000967	0.6373	84.5323	3.0	0.0075	714.0	eaff_7915	eaff_8562	1.0	0.0
eaff_6746__eaff_7915	0.57895	0.48485	1254.0	705.0	1.30298	GF_000967	0.6425	73.0037	4.0	0.0088	726.0	eaff_6746	eaff_7915	0.5	0.0
eaff_6746__eaff_8562	0.59091	0.43185	1254.0	705.0	2.0471	GF_000967	0.9241	92.3336	4.0	0.01	741.0	eaff_6746	eaff_8562	0.5	0.0
eaff_13367__eaff_7501	0.18731	0.58884	7752.0	1395.0	0.61632	GF_000986	0.313	10.5185	3.0	0.0298	1452.0	eaff_7501	eaff_13367	1.0	0.0
eaff_19617__eaff_7501	0.65093	0.51744	7752.0	1395.0	1.04594	GF_000986	0.5445	80.8573	4.0	0.0067	5046.0	eaff_19617	eaff_7501	0.5	0.0
eaff_13367__eaff_19617	0.1846	0.49406	7752.0	1395.0	1.28811	GF_000986	0.6458	56.1659	4.0	0.0115	1431.0	eaff_19617	eaff_13367	0.5	0.0
eaff_16050__eaff_16052	0.9375	0.75556	576.0	540.0	0.41533	GF_001078	0.205	0.8934	3.0	0.2294	540.0	eaff_16052	eaff_16050	1.0	1.0
eaff_15506__eaff_16052	0.9375	0.68704	576.0	540.0	0.58574	GF_001078	0.2845	1.551	4.0	0.1834	540.0	eaff_15506	eaff_16052	0.5	0.5
eaff_15506__eaff_16050	0.94271	0.64088	576.0	540.0	0.77771	GF_001078	0.3342	2.3474	4.0	0.1424	543.0	eaff_15506	eaff_16050	0.5	0.5
eaff_14588__eaff_20634	0.21519	0.37691	2133.0	12.0	1.65733	GF_000067	21.3205	7.5051	17.0	2.8408	459.0	eaff_20634	eaff_14588	1.0	0.0
eaff_12374__eaff_15782	0.25598	0.55495	2133.0	12.0	0.87976	GF_000067	0.1674	3.7095	18.0	0.0451	546.0	eaff_12374	eaff_15782	1.0	1.0
eaff_12374__eaff_14252	0.40788	0.48391	2133.0	12.0	1.20647	GF_000067	2.8423	40.6682	19.0	0.0699	870.0	eaff_14252	eaff_12374	0.5	0.0
eaff_14252__eaff_15782	0.2602	0.47568	2133.0	12.0	1.31177	GF_000067	0.5713	162.3943	19.0	0.0035	555.0	eaff_14252	eaff_15782	0.5	0.0
eaff_10695__eaff_8702	0.38537	0.39051	2133.0	12.0	2.22602	GF_000067	1.3256	53.4093	20.0	0.0248	822.0	eaff_8702	eaff_10695	1.0	0.0
eaff_14252__eaff_8702	0.37412	0.42105	2133.0	12.0	1.88487	GF_000067	7.7856	1.4089	21.0	5.5259	798.0	eaff_14252	eaff_8702	0.16667	0.25
eaff_10695__eaff_14252	0.37975	0.35432	2133.0	12.0	2.43372	GF_000067	7.6986	16.4193	21.0	0.4689	810.0	eaff_14252	eaff_10695	0.16667	0.0
eaff_12374__eaff_8702	0.36146	0.42672	2133.0	12.0	1.97728	GF_000067	2.872	0.029	21.0	99.0	771.0	eaff_12374	eaff_8702	0.16667	0.25
eaff_10695__eaff_12374	0.36287	0.36693	2133.0	12.0	2.52613	GF_000067	1.0592	4.0255	21.0	0.2631	774.0	eaff_12374	eaff_10695	0.16667	0.25
eaff_15782__eaff_8702	0.2391	0.43137	2133.0	12.0	2.08257	GF_000067	20.9943	0.7035	21.0	29.8425	510.0	eaff_15782	eaff_8702	0.16667	0.25
eaff_10695__eaff_15782	0.25035	0.40824	2133.0	12.0	2.63143	GF_000067	1.3394	59.6472	21.0	0.0225	534.0	eaff_15782	eaff_10695	0.16667	0.0
eaff_17272__eaff_6767	0.35865	0.47059	2133.0	12.0	1.45119	GF_000067	1.5118	84.5475	22.0	0.0179	765.0	eaff_6767	eaff_17272	1.0	0.0
eaff_6767__eaff_8703	0.3685	0.43384	2133.0	12.0	1.67755	GF_000067	19.8833	3.2984	23.0	6.0281	786.0	eaff_8703	eaff_6767	0.5	0.5
eaff_17272__eaff_8703	0.35865	0.40131	2133.0	12.0	1.93054	GF_000067	22.7675	4.8136	23.0	4.7299	765.0	eaff_8703	eaff_17272	0.5	0.5
eaff_2020__eaff_9612	0.22082	1.0	2133.0	12.0	0.0	GF_000067	0.0	0.0	24.0	99.0	471.0	eaff_2020	eaff_9612	1.0	0.0
eaff_10004__eaff_2020	0.00563	0.25	2133.0	12.0	0.59224	GF_000067	2.3902	2.6176	25.0	0.9132	12.0	eaff_10004	eaff_2020	0.5	0.5
eaff_10004__eaff_9612	0.16596	0.5904	2133.0	12.0	0.59224	GF_000067	2.3902	2.6175	25.0	0.9132	354.0	eaff_10004	eaff_9612	0.5	0.5
eaff_10004__eaff_4423	0.16456	0.52137	2133.0	12.0	1.06691	GF_000067	14.2143	32.812	26.0	0.4332	351.0	eaff_4423	eaff_10004	0.33333	0.0
eaff_2020__eaff_4423	0.19691	0.50952	2133.0	12.0	1.2201	GF_000067	0.4645	13.5011	26.0	0.0344	420.0	eaff_4423	eaff_2020	0.33333	0.0
eaff_4423__eaff_9612	0.35302	0.48871	2133.0	12.0	1.2201	GF_000067	0.4645	13.5004	26.0	0.0344	753.0	eaff_4423	eaff_9612	0.33333	0.0
eaff_3986__eaff_7290	0.38537	0.46229	2133.0	12.0	1.32399	GF_000067	1.0475	19.8095	27.0	0.0529	822.0	eaff_7290	eaff_3986	1.0	0.0
eaff_4423__eaff_7290	0.35021	0.44578	2133.0	12.0	1.55322	GF_000067	1.7329	41.3431	28.0	0.0419	747.0	eaff_4423	eaff_7290	0.125	0.0
eaff_3986__eaff_4423	0.35302	0.51793	2133.0	12.0	1.17377	GF_000067	0.4265	7.5206	28.0	0.0567	753.0	eaff_4423	eaff_3986	0.125	0.0
eaff_10004__eaff_7290	0.16878	0.47222	2133.0	12.0	1.61872	GF_000067	18.1892	11.9556	28.0	1.5214	360.0	eaff_10004	eaff_7290	0.125	0.0
eaff_10004__eaff_3986	0.16878	0.48611	2133.0	12.0	1.23927	GF_000067	1.6929	3.8	28.0	0.4455	360.0	eaff_10004	eaff_3986	0.125	0.33333
eaff_2020__eaff_7290	0.20113	0.45688	2133.0	12.0	1.77191	GF_000067	0.4819	1.6205	28.0	0.2974	429.0	eaff_2020	eaff_7290	0.125	0.33333
eaff_2020__eaff_3986	0.20816	0.5045	2133.0	12.0	1.39247	GF_000067	0.1525	51.1244	28.0	0.003	444.0	eaff_2020	eaff_3986	0.125	0.0
eaff_7290__eaff_9612	0.36006	0.46224	2133.0	12.0	1.77191	GF_000067	0.4819	1.6205	28.0	0.2974	768.0	eaff_9612	eaff_7290	0.125	0.33333
eaff_3986__eaff_9612	0.36568	0.49487	2133.0	12.0	1.39247	GF_000067	0.1525	51.1243	28.0	0.003	780.0	eaff_9612	eaff_3986	0.125	0.0
eaff_4423__eaff_8703	0.3474	0.45209	2133.0	12.0	1.68172	GF_000067	0.7447	119.6753	29.0	0.0062	741.0	eaff_8703	eaff_4423	0.05556	0.0
eaff_10004__eaff_8703	0.17018	0.4573	2133.0	12.0	1.74722	GF_000067	1.4318	0.9517	29.0	1.5045	363.0	eaff_8703	eaff_10004	0.05556	0.2
eaff_2020__eaff_8703	0.19831	0.39953	2133.0	12.0	1.90042	GF_000067	1.1027	44.7025	29.0	0.0247	423.0	eaff_8703	eaff_2020	0.05556	0.0
eaff_8703__eaff_9612	0.36006	0.41667	2133.0	12.0	1.90042	GF_000067	1.1027	44.7025	29.0	0.0247	768.0	eaff_8703	eaff_9612	0.05556	0.0
eaff_7290__eaff_8703	0.36709	0.40102	2133.0	12.0	2.13506	GF_000067	2.7879	0.8229	29.0	3.3878	783.0	eaff_8703	eaff_7290	0.05556	0.2
eaff_3986__eaff_8703	0.37412	0.44486	2133.0	12.0	1.75562	GF_000067	0.8532	11.8542	29.0	0.072	798.0	eaff_8703	eaff_3986	0.05556	0.0
eaff_4423__eaff_6767	0.3699	0.46641	2133.0	12.0	1.52089	GF_000067	1.6696	0.0169	29.0	99.0	789.0	eaff_6767	eaff_4423	0.05556	0.2
eaff_10004__eaff_6767	0.17018	0.52342	2133.0	12.0	1.58639	GF_000067	13.0319	38.8487	29.0	0.3355	363.0	eaff_6767	eaff_10004	0.05556	0.0
eaff_2020__eaff_6767	0.20113	0.44056	2133.0	12.0	1.73959	GF_000067	3.3329	57.399	29.0	0.0581	429.0	eaff_6767	eaff_2020	0.05556	0.0
eaff_6767__eaff_9612	0.36006	0.48568	2133.0	12.0	1.73959	GF_000067	3.3329	57.399	29.0	0.0581	768.0	eaff_6767	eaff_9612	0.05556	0.0
eaff_6767__eaff_7290	0.37834	0.4176	2133.0	12.0	1.97423	GF_000067	16.4029	34.3226	29.0	0.4779	807.0	eaff_6767	eaff_7290	0.05556	0.0
eaff_3986__eaff_6767	0.37975	0.48025	2133.0	12.0	1.59479	GF_000067	0.8062	88.9873	29.0	0.0091	810.0	eaff_6767	eaff_3986	0.05556	0.0
eaff_17272__eaff_4423	0.34459	0.42177	2133.0	12.0	1.77389	GF_000067	0.4697	120.1542	29.0	0.0039	735.0	eaff_17272	eaff_4423	0.05556	0.0
eaff_10004__eaff_17272	0.17159	0.46721	2133.0	12.0	1.83939	GF_000067	5.4869	9.0356	29.0	0.6073	366.0	eaff_17272	eaff_10004	0.05556	0.0
eaff_17272__eaff_2020	0.19691	0.42619	2133.0	12.0	1.99258	GF_000067	11.5839	0.117	29.0	99.0	420.0	eaff_17272	eaff_2020	0.05556	0.2
eaff_17272__eaff_9612	0.35584	0.44664	2133.0	12.0	1.99258	GF_000067	11.8415	0.1196	29.0	99.0	759.0	eaff_17272	eaff_9612	0.05556	0.2
eaff_17272__eaff_7290	0.35865	0.42876	2133.0	12.0	2.22723	GF_000067	24.7078	7.8636	29.0	3.142	765.0	eaff_17272	eaff_7290	0.05556	0.0
eaff_17272__eaff_3986	0.3685	0.43511	2133.0	12.0	1.84779	GF_000067	2.1539	77.3402	29.0	0.0278	786.0	eaff_17272	eaff_3986	0.05556	0.0
eaff_15761__eaff_8703	0.23769	0.44773	2133.0	12.0	2.05447	GF_000067	20.4633	4.0968	30.0	4.995	507.0	eaff_15761	eaff_8703	0.11111	1.0
eaff_15761__eaff_6767	0.24754	0.42045	2133.0	12.0	1.89364	GF_000067	1.0098	163.2285	30.0	0.0062	528.0	eaff_15761	eaff_6767	0.11111	0.0
eaff_15761__eaff_17272	0.23629	0.43056	2133.0	12.0	2.14664	GF_000067	0.3244	18.921	30.0	0.0171	504.0	eaff_15761	eaff_17272	0.11111	0.0
eaff_15761__eaff_4423	0.24895	0.39736	2133.0	12.0	1.8097	GF_000067	0.2206	0.0022	30.0	99.0	531.0	eaff_15761	eaff_4423	0.11111	0.0
eaff_10004__eaff_15761	0.16315	0.43103	2133.0	12.0	1.8752	GF_000067	10.3074	35.7957	30.0	0.2879	348.0	eaff_15761	eaff_10004	0.11111	0.0
eaff_15761__eaff_2020	0.07595	0.40741	2133.0	12.0	2.02839	GF_000067	0.891	78.4435	30.0	0.0114	162.0	eaff_15761	eaff_2020	0.11111	0.0
eaff_15761__eaff_9612	0.23347	0.41968	2133.0	12.0	2.02839	GF_000067	0.891	78.4435	30.0	0.0114	498.0	eaff_15761	eaff_9612	0.11111	0.0
eaff_15761__eaff_7290	0.23347	0.44378	2133.0	12.0	2.26304	GF_000067	3.0628	39.8716	30.0	0.0768	498.0	eaff_15761	eaff_7290	0.11111	0.0
eaff_15761__eaff_3986	0.25316	0.44259	2133.0	12.0	1.88359	GF_000067	0.9891	5.1323	30.0	0.1927	540.0	eaff_15761	eaff_3986	0.11111	0.0
eaff_14252__eaff_15761	0.30661	0.38991	2133.0	12.0	2.05487	GF_000067	16.3362	22.1702	31.0	0.7369	654.0	eaff_14252	eaff_15761	0.02	0.0
eaff_14252__eaff_8703	0.38397	0.38462	2133.0	12.0	2.21176	GF_000067	7.9597	6.099	31.0	1.3051	819.0	eaff_14252	eaff_8703	0.02	0.0
eaff_14252__eaff_6767	0.38819	0.39614	2133.0	12.0	2.05093	GF_000067	9.5601	1082.8151	31.0	0.0088	828.0	eaff_14252	eaff_6767	0.02	0.0
eaff_14252__eaff_17272	0.36006	0.40234	2133.0	12.0	2.30393	GF_000067	3.0683	0.0491	31.0	62.5343	768.0	eaff_14252	eaff_17272	0.02	0.03704
eaff_14252__eaff_4423	0.3699	0.40051	2133.0	12.0	1.96699	GF_000067	1.1743	2.8929	31.0	0.4059	789.0	eaff_14252	eaff_4423	0.02	0.03704
eaff_10004__eaff_14252	0.17159	0.41257	2133.0	12.0	2.03249	GF_000067	19.2572	3.4652	31.0	5.5572	366.0	eaff_14252	eaff_10004	0.02	0.03704
eaff_14252__eaff_2020	0.19831	0.43026	2133.0	12.0	2.18568	GF_000067	3.7026	12.2486	31.0	0.3023	423.0	eaff_14252	eaff_2020	0.02	0.0
eaff_14252__eaff_9612	0.36709	0.41124	2133.0	12.0	2.18568	GF_000067	3.7026	12.2486	31.0	0.3023	783.0	eaff_14252	eaff_9612	0.02	0.0
eaff_14252__eaff_7290	0.37412	0.42982	2133.0	12.0	2.42033	GF_000067	18.4411	13.1004	31.0	1.4077	798.0	eaff_14252	eaff_7290	0.02	0.0
eaff_14252__eaff_3986	0.39662	0.4208	2133.0	12.0	2.04088	GF_000067	13.0309	28.4603	31.0	0.4579	846.0	eaff_14252	eaff_3986	0.02	0.0
eaff_12374__eaff_15761	0.26723	0.42632	2133.0	12.0	2.14728	GF_000067	1.0382	5.0083	31.0	0.2073	570.0	eaff_12374	eaff_15761	0.02	0.0
eaff_12374__eaff_8703	0.35865	0.40784	2133.0	12.0	2.30417	GF_000067	1.6454	8.3515	31.0	0.197	765.0	eaff_12374	eaff_8703	0.02	0.0
eaff_12374__eaff_6767	0.3699	0.43219	2133.0	12.0	2.14334	GF_000067	1.551	48.8714	31.0	0.0317	789.0	eaff_12374	eaff_6767	0.02	0.0
eaff_12374__eaff_17272	0.35865	0.41438	2133.0	12.0	2.39634	GF_000067	1.5396	0.4062	31.0	3.7904	765.0	eaff_12374	eaff_17272	0.02	0.03704
eaff_12374__eaff_4423	0.36146	0.4332	2133.0	12.0	2.0594	GF_000067	0.3664	2.9462	31.0	0.1244	771.0	eaff_12374	eaff_4423	0.02	0.03704
eaff_10004__eaff_12374	0.16456	0.37037	2133.0	12.0	2.1249	GF_000067	21.6687	1.9359	31.0	11.1932	351.0	eaff_12374	eaff_10004	0.02	0.03704
eaff_12374__eaff_2020	0.20253	0.43519	2133.0	12.0	2.27809	GF_000067	25.5024	0.3319	31.0	76.8465	432.0	eaff_12374	eaff_2020	0.02	0.03704
eaff_12374__eaff_9612	0.35584	0.4361	2133.0	12.0	2.27809	GF_000067	25.5024	0.3319	31.0	76.8465	759.0	eaff_12374	eaff_9612	0.02	0.03704
eaff_12374__eaff_7290	0.35302	0.41965	2133.0	12.0	2.51274	GF_000067	16.5757	16.7988	31.0	0.9867	753.0	eaff_12374	eaff_7290	0.02	0.0
eaff_12374__eaff_3986	0.37131	0.44318	2133.0	12.0	2.13329	GF_000067	0.7732	59.8057	31.0	0.0129	792.0	eaff_12374	eaff_3986	0.02	0.0
eaff_15761__eaff_15782	0.24754	0.4375	2133.0	12.0	2.25257	GF_000067	1.1943	5.7235	31.0	0.2087	528.0	eaff_15782	eaff_15761	0.02	0.0
eaff_15782__eaff_8703	0.24332	0.39499	2133.0	12.0	2.40946	GF_000067	9.7146	6.5468	31.0	1.4839	519.0	eaff_15782	eaff_8703	0.02	0.0
eaff_15782__eaff_6767	0.25738	0.43169	2133.0	12.0	2.24863	GF_000067	11.208	369.1025	31.0	0.0304	549.0	eaff_15782	eaff_6767	0.02	0.0
eaff_15782__eaff_17272	0.2391	0.38824	2133.0	12.0	2.50163	GF_000067	1.9713	19.8002	31.0	0.0996	510.0	eaff_15782	eaff_17272	0.02	0.0
eaff_15782__eaff_4423	0.25176	0.40037	2133.0	12.0	2.16469	GF_000067	0.3605	5.8957	31.0	0.0612	537.0	eaff_15782	eaff_4423	0.02	0.0
eaff_10004__eaff_15782	0.17159	0.43716	2133.0	12.0	2.23019	GF_000067	3.8124	0.0385	31.0	99.0	366.0	eaff_15782	eaff_10004	0.02	0.03704
eaff_15782__eaff_2020	0.07595	0.40123	2133.0	12.0	2.38339	GF_000067	0.9542	3.4729	31.0	0.2747	162.0	eaff_15782	eaff_2020	0.02	0.03704
eaff_15782__eaff_9612	0.23488	0.42315	2133.0	12.0	2.38339	GF_000067	0.9542	3.4729	31.0	0.2747	501.0	eaff_15782	eaff_9612	0.02	0.03704
eaff_15782__eaff_7290	0.2391	0.42745	2133.0	12.0	2.61803	GF_000067	19.2831	9.3578	31.0	2.0606	510.0	eaff_15782	eaff_7290	0.02	0.0
eaff_15782__eaff_3986	0.23769	0.42801	2133.0	12.0	2.23859	GF_000067	4.8442	12.2082	31.0	0.3968	507.0	eaff_15782	eaff_3986	0.02	0.0
eaff_15761__eaff_8702	0.26582	0.41799	2133.0	12.0	1.92942	GF_000067	1.5198	52.3098	31.0	0.0291	567.0	eaff_8702	eaff_15761	0.02	0.0
eaff_8702__eaff_8703	0.37271	0.40377	2133.0	12.0	2.08631	GF_000067	22.4632	0.2473	31.0	90.834	795.0	eaff_8702	eaff_8703	0.02	0.03704
eaff_6767__eaff_8702	0.35865	0.4549	2133.0	12.0	1.92548	GF_000067	10.4296	2.1906	31.0	4.7611	765.0	eaff_8702	eaff_6767	0.02	0.03704
eaff_17272__eaff_8702	0.36709	0.41507	2133.0	12.0	2.17848	GF_000067	2.0862	49.8695	31.0	0.0418	783.0	eaff_8702	eaff_17272	0.02	0.0
eaff_4423__eaff_8702	0.35021	0.43641	2133.0	12.0	1.84154	GF_000067	4.0415	58.4057	31.0	0.0692	747.0	eaff_8702	eaff_4423	0.02	0.0
eaff_10004__eaff_8702	0.17159	0.44809	2133.0	12.0	1.90704	GF_000067	2.9606	0.0299	31.0	99.0	366.0	eaff_8702	eaff_10004	0.02	0.03704
eaff_2020__eaff_8702	0.20253	0.41204	2133.0	12.0	2.06023	GF_000067	3.6373	0.3505	31.0	10.3776	432.0	eaff_8702	eaff_2020	0.02	0.03704
eaff_8702__eaff_9612	0.36428	0.41956	2133.0	12.0	2.06023	GF_000067	3.6373	0.3505	31.0	10.3776	777.0	eaff_8702	eaff_9612	0.02	0.03704
eaff_7290__eaff_8702	0.35865	0.41046	2133.0	12.0	2.29488	GF_000067	23.4308	0.2773	31.0	84.4865	765.0	eaff_8702	eaff_7290	0.02	0.03704
eaff_3986__eaff_8702	0.36709	0.4355	2133.0	12.0	1.91544	GF_000067	25.2147	0.267	31.0	94.4284	783.0	eaff_8702	eaff_3986	0.02	0.03704
eaff_10695__eaff_15761	0.25316	0.39815	2133.0	12.0	2.47828	GF_000067	0.0048	4.8265	31.0	0.001	540.0	eaff_10695	eaff_15761	0.02	0.03704
eaff_10695__eaff_8703	0.37975	0.36173	2133.0	12.0	2.63517	GF_000067	0.7018	0.895	31.0	0.7842	810.0	eaff_10695	eaff_8703	0.02	0.03704
eaff_10695__eaff_6767	0.37693	0.40299	2133.0	12.0	2.47434	GF_000067	0.7208	0.7863	31.0	0.9167	804.0	eaff_10695	eaff_6767	0.02	0.03704
eaff_10695__eaff_17272	0.35724	0.39895	2133.0	12.0	2.72733	GF_000067	0.3398	68.0849	31.0	0.005	762.0	eaff_10695	eaff_17272	0.02	0.0
eaff_10695__eaff_4423	0.35302	0.38114	2133.0	12.0	2.39039	GF_000067	0.2507	1.6541	31.0	0.1515	753.0	eaff_10695	eaff_4423	0.02	0.03704
eaff_10004__eaff_10695	0.17159	0.40437	2133.0	12.0	2.4559	GF_000067	19.1622	2.3687	31.0	8.0897	366.0	eaff_10695	eaff_10004	0.02	0.03704
eaff_10695__eaff_2020	0.20816	0.36486	2133.0	12.0	2.60909	GF_000067	1.1415	0.7668	31.0	1.4887	444.0	eaff_10695	eaff_2020	0.02	0.03704
eaff_10695__eaff_9612	0.3699	0.40051	2133.0	12.0	2.60909	GF_000067	1.1415	0.7668	31.0	1.4887	789.0	eaff_10695	eaff_9612	0.02	0.03704
eaff_10695__eaff_7290	0.3699	0.37769	2133.0	12.0	2.84374	GF_000067	20.8679	0.6933	31.0	30.1012	789.0	eaff_10695	eaff_7290	0.02	0.03704
eaff_10695__eaff_3986	0.38115	0.38499	2133.0	12.0	2.46429	GF_000067	0.972	3.7433	31.0	0.2597	813.0	eaff_10695	eaff_3986	0.02	0.03704
eaff_14252__eaff_20634	0.21519	0.3878	2133.0	12.0	2.86559	GF_000067	6.0269	16.0103	32.0	0.3764	459.0	eaff_20634	eaff_14252	0.03333	0.0
eaff_12374__eaff_20634	0.20816	0.38288	2133.0	12.0	2.958	GF_000067	12.2265	0.612	32.0	19.9783	444.0	eaff_20634	eaff_12374	0.03333	0.06667
eaff_15782__eaff_20634	0.08158	0.4023	2133.0	12.0	3.0633	GF_000067	24.7759	1.983	32.0	12.494	174.0	eaff_20634	eaff_15782	0.03333	0.06667
eaff_20634__eaff_8702	0.21097	0.40889	2133.0	12.0	2.74015	GF_000067	3.6334	3.5442	32.0	1.0252	450.0	eaff_20634	eaff_8702	0.03333	0.06667
eaff_10695__eaff_20634	0.22082	0.31635	2133.0	12.0	3.289	GF_000067	15.812	11.4991	32.0	1.3751	471.0	eaff_20634	eaff_10695	0.03333	0.0
eaff_15761__eaff_20634	0.08298	0.42938	2133.0	12.0	2.73535	GF_000067	4.739	0.7705	32.0	6.1504	177.0	eaff_20634	eaff_15761	0.03333	0.06667
eaff_20634__eaff_8703	0.2166	0.33766	2133.0	12.0	2.89224	GF_000067	23.053	2.6957	32.0	8.5518	462.0	eaff_20634	eaff_8703	0.03333	0.06667
eaff_20634__eaff_6767	0.22222	0.37553	2133.0	12.0	2.73141	GF_000067	20.6906	4.0495	32.0	5.1095	474.0	eaff_20634	eaff_6767	0.03333	0.06667
eaff_17272__eaff_20634	0.20394	0.37701	2133.0	12.0	2.98441	GF_000067	2.2787	1.2548	32.0	1.816	435.0	eaff_20634	eaff_17272	0.03333	0.06667
eaff_20634__eaff_4423	0.20253	0.37963	2133.0	12.0	2.64747	GF_000067	8.2402	4.9783	32.0	1.6552	432.0	eaff_20634	eaff_4423	0.03333	0.06667
eaff_10004__eaff_20634	0.03235	0.36232	2133.0	12.0	2.71297	GF_000067	21.6256	0.4542	32.0	47.6139	69.0	eaff_20634	eaff_10004	0.03333	0.06667
eaff_2020__eaff_20634	0.18847	0.4005	2133.0	12.0	2.86617	GF_000067	8.6625	6.0409	32.0	1.434	402.0	eaff_20634	eaff_2020	0.03333	0.0
eaff_20634__eaff_9612	0.21519	0.40087	2133.0	12.0	2.86617	GF_000067	8.6625	6.0409	32.0	1.434	459.0	eaff_20634	eaff_9612	0.03333	0.0
eaff_20634__eaff_7290	0.22222	0.37131	2133.0	12.0	3.10081	GF_000067	6.9636	10.6935	32.0	0.6512	474.0	eaff_20634	eaff_7290	0.03333	0.0
eaff_20634__eaff_3986	0.22504	0.39167	2133.0	12.0	2.72137	GF_000067	15.1697	19.9292	32.0	0.7612	480.0	eaff_20634	eaff_3986	0.03333	0.0
eaff_14252__eaff_14588	0.3699	0.41698	2133.0	12.0	1.9158	GF_000067	2.7527	44.761	32.0	0.0615	789.0	eaff_14588	eaff_14252	0.03333	0.0
eaff_12374__eaff_14588	0.3474	0.4143	2133.0	12.0	2.00821	GF_000067	0.6807	0.8564	32.0	0.7949	741.0	eaff_14588	eaff_12374	0.03333	0.06667
eaff_14588__eaff_15782	0.2391	0.41373	2133.0	12.0	2.1135	GF_000067	0.8488	2.0621	32.0	0.4116	510.0	eaff_14588	eaff_15782	0.03333	0.06667
eaff_14588__eaff_8702	0.35021	0.42972	2133.0	12.0	1.79035	GF_000067	3.8196	47.0176	32.0	0.0812	747.0	eaff_14588	eaff_8702	0.03333	0.0
eaff_10695__eaff_14588	0.3699	0.35361	2133.0	12.0	2.3392	GF_000067	0.1248	8.7207	32.0	0.0143	789.0	eaff_14588	eaff_10695	0.03333	0.0
eaff_14588__eaff_15761	0.23066	0.42886	2133.0	12.0	1.78556	GF_000067	0.1166	11.2949	32.0	0.0103	492.0	eaff_14588	eaff_15761	0.03333	0.0
eaff_14588__eaff_8703	0.36709	0.42273	2133.0	12.0	1.94245	GF_000067	1.048	67.5702	32.0	0.0155	783.0	eaff_14588	eaff_8703	0.03333	0.0
eaff_14588__eaff_6767	0.3699	0.45247	2133.0	12.0	1.78162	GF_000067	1.5501	70.4698	32.0	0.022	789.0	eaff_14588	eaff_6767	0.03333	0.0
eaff_14588__eaff_17272	0.3488	0.45968	2133.0	12.0	2.03461	GF_000067	0.577	54.3743	32.0	0.0106	744.0	eaff_14588	eaff_17272	0.03333	0.0
eaff_14588__eaff_4423	0.3488	0.4543	2133.0	12.0	1.69767	GF_000067	0.1192	89.9771	32.0	0.0013	744.0	eaff_14588	eaff_4423	0.03333	0.0
eaff_10004__eaff_14588	0.16034	0.41813	2133.0	12.0	1.76318	GF_000067	8.5101	0.086	32.0	99.0	342.0	eaff_14588	eaff_10004	0.03333	0.06667
eaff_14588__eaff_2020	0.19831	0.44681	2133.0	12.0	1.91637	GF_000067	0.7726	0.3499	32.0	2.2079	423.0	eaff_14588	eaff_2020	0.03333	0.06667
eaff_14588__eaff_9612	0.3488	0.4543	2133.0	12.0	1.91637	GF_000067	0.7726	0.3499	32.0	2.2079	744.0	eaff_14588	eaff_9612	0.03333	0.06667
eaff_14588__eaff_7290	0.36146	0.41634	2133.0	12.0	2.15102	GF_000067	3.9446	9.6159	32.0	0.4102	771.0	eaff_14588	eaff_7290	0.03333	0.0
eaff_14588__eaff_3986	0.36006	0.48568	2133.0	12.0	1.77157	GF_000067	0.7144	1.2308	32.0	0.5804	768.0	eaff_14588	eaff_3986	0.03333	0.06667
eaff_5554__eaff_777	0.51803	0.51899	915.0	474.0	1.16964	GF_001177	0.6007	13.9034	2.0	0.0432	474.0	eaff_777	eaff_5554	1.0	0.0
eaff_1477__eaff_20030	0.11922	0.98966	3246.0	387.0	0.01553	GF_001242	0.0063	0.0302	2.0	0.2103	387.0	eaff_1477	eaff_20030	1.0	1.0
eaff_10909__eaff_14224	0.30018	0.58156	3288.0	12.0	0.74536	GF_000663	0.347	6.1539	4.0	0.0564	987.0	eaff_14224	eaff_10909	1.0	0.0
eaff_12143__eaff_14224	0.00365	0.5	3288.0	12.0	1.00776	GF_000663	0.6746	64.1679	5.0	0.0105	12.0	eaff_12143	eaff_14224	0.5	0.0
eaff_10909__eaff_12143	0.37226	0.50408	3288.0	12.0	1.14772	GF_000663	0.3802	32.0728	5.0	0.0119	1224.0	eaff_12143	eaff_10909	0.5	0.0
eaff_12143__eaff_9299	0.37226	0.48529	3288.0	12.0	1.2556	GF_000663	0.3243	7.1007	6.0	0.0457	1224.0	eaff_9299	eaff_12143	0.33333	0.0
eaff_14224__eaff_9299	0.00639	0.38095	3288.0	12.0	1.16148	GF_000663	19.3678	0.6313	6.0	30.6787	21.0	eaff_9299	eaff_14224	0.33333	0.5
eaff_10909__eaff_9299	0.5812	0.49294	3288.0	12.0	1.30144	GF_000663	3.8785	0.0392	6.0	99.0	1911.0	eaff_9299	eaff_10909	0.33333	0.5
eaff_14158__eaff_16385	0.10846	0.45781	6666.0	645.0	1.29488	GF_000839	0.7848	18.7119	3.0	0.0419	723.0	eaff_16385	eaff_14158	1.0	0.0
eaff_16385__eaff_2957	0.26643	0.39245	6666.0	645.0	1.87288	GF_000839	1.2513	3.4217	4.0	0.3657	1776.0	eaff_2957	eaff_16385	0.5	1.0
eaff_14158__eaff_2957	0.09676	0.33953	6666.0	645.0	2.72685	GF_000839	1.9325	75.643	4.0	0.0255	645.0	eaff_2957	eaff_14158	0.5	0.0
eaff_3443__eaff_3688	0.74462	0.43682	1116.0	831.0	1.62325	GF_001417	0.8207	40.5559	2.0	0.0202	831.0	eaff_3443	eaff_3688	1.0	0.0
eaff_11184__eaff_15385	0.27284	0.67442	2364.0	564.0	0.59225	GF_001040	0.4292	0.8009	3.0	0.5359	645.0	eaff_15385	eaff_11184	1.0	1.0
eaff_10852__eaff_15385	0.7868	0.56129	2364.0	564.0	0.73491	GF_001040	0.8535	62.1722	4.0	0.0137	1860.0	eaff_10852	eaff_15385	0.5	0.0
eaff_10852__eaff_11184	0.25761	0.36453	2364.0	564.0	1.32716	GF_001040	1.2335	58.7963	4.0	0.021	609.0	eaff_10852	eaff_11184	0.5	0.0
eaff_20500__eaff_20506	0.80952	0.85434	441.0	357.0	0.20514	GF_002077	0.1237	0.3718	2.0	0.3328	357.0	eaff_20500	eaff_20506	1.0	1.0
eaff_7692__eaff_7694	0.8797	0.76638	399.0	351.0	0.56907	GF_000989	0.2878	0.4144	3.0	0.6945	351.0	eaff_7692	eaff_7694	1.0	1.0
eaff_20427__eaff_7692	0.91729	0.56284	399.0	351.0	1.4913	GF_000989	0.6125	1.4968	4.0	0.4092	366.0	eaff_20427	eaff_7692	0.5	0.5
eaff_20427__eaff_7694	0.91729	0.56831	399.0	351.0	1.51594	GF_000989	0.6571	1.9133	4.0	0.3435	366.0	eaff_20427	eaff_7694	0.5	0.5
eaff_12721__eaff_3864	0.75112	0.43262	3339.0	2508.0	1.53524	GF_001446	0.8285	71.2844	2.0	0.0116	2508.0	eaff_3864	eaff_12721	1.0	0.0
eaff_15206__eaff_2835	0.04104	0.96491	1389.0	57.0	0.04812	GF_000833	0.0265	0.0626	3.0	0.4232	57.0	eaff_2835	eaff_15206	1.0	1.0
eaff_15960__eaff_2835	0.32397	0.54889	1389.0	57.0	0.79697	GF_000833	0.5747	54.0142	4.0	0.0106	450.0	eaff_15960	eaff_2835	0.5	0.0
eaff_15206__eaff_15960	0.54212	0.59097	1389.0	57.0	0.74884	GF_000833	0.507	52.463	4.0	0.0097	753.0	eaff_15960	eaff_15206	0.5	0.0
eaff_18812__eaff_9839	0.99227	0.72035	1164.0	1155.0	0.20517	GF_001809	0.1308	69.2659	2.0	0.0019	1155.0	eaff_9839	eaff_18812	1.0	0.0
eaff_15583__eaff_6871	0.01174	0.41667	3066.0	24.0	0.72385	GF_000561	0.662	85.427	4.0	0.0077	36.0	eaff_15583	eaff_6871	1.0	0.0
eaff_11865__eaff_15583	0.24951	0.5281	3066.0	24.0	1.16981	GF_000561	1.3266	78.8641	5.0	0.0168	765.0	eaff_11865	eaff_15583	0.5	0.0
eaff_11865__eaff_6871	0.16145	0.53131	3066.0	24.0	1.01986	GF_000561	0.5101	57.3514	5.0	0.0089	495.0	eaff_11865	eaff_6871	0.5	0.0
eaff_11865__eaff_2621	0.72701	0.50875	3066.0	24.0	1.17682	GF_000561	0.288	58.1438	6.0	0.005	2229.0	eaff_2621	eaff_11865	0.33333	0.0
eaff_15583__eaff_2621	0.23386	0.58159	3066.0	24.0	1.22291	GF_000561	2.0127	130.5342	6.0	0.0154	717.0	eaff_2621	eaff_15583	0.33333	0.0
eaff_2621__eaff_6871	0.15656	0.56458	3066.0	24.0	1.07296	GF_000561	0.5912	2.8817	6.0	0.2052	480.0	eaff_2621	eaff_6871	0.33333	1.0
eaff_15927__eaff_20633	0.09451	0.46622	4698.0	3.0	1.44209	GF_000131	0.0	0.0	11.0		444.0	eaff_15927	eaff_20633	1.0	0.0
eaff_6046__eaff_6048	0.57599	0.61382	4698.0	3.0	0.6874	GF_000131	0.0	0.0	12.0		2706.0	eaff_6046	eaff_6048	1.0	0.0
eaff_5902__eaff_6046	0.43103	0.39309	4698.0	3.0	2.55483	GF_000131	0.0	0.0	13.0		2025.0	eaff_5902	eaff_6046	0.5	0.0
eaff_5902__eaff_6048	0.43487	0.39501	4698.0	3.0	2.54331	GF_000131	0.0	0.0	13.0		2043.0	eaff_5902	eaff_6048	0.5	0.0
eaff_1214__eaff_1463	0.42082	0.47749	4698.0	3.0	1.52202	GF_000131	0.0	0.0	14.0		1977.0	eaff_1214	eaff_1463	1.0	0.0
eaff_11725__eaff_18004	0.42465	0.48722	4698.0	3.0	1.36734	GF_000131	0.0	0.0	15.0		1995.0	eaff_18004	eaff_11725	1.0	0.0
eaff_18004__eaff_8137	0.48978	0.47197	4698.0	3.0	1.56642	GF_000131	0.0	0.0	16.0		2301.0	eaff_8137	eaff_18004	0.5	0.0
eaff_11725__eaff_8137	0.42848	0.45554	4698.0	3.0	1.73619	GF_000131	0.0	0.0	16.0		2013.0	eaff_8137	eaff_11725	0.5	0.0
eaff_11727__eaff_8137	0.16603	0.47179	4698.0	3.0	1.78712	GF_000131	0.0	0.0	17.0		780.0	eaff_11727	eaff_8137	0.33333	0.0
eaff_11727__eaff_18004	0.00128	0.5	4698.0	3.0	1.74991	GF_000131	0.0	0.0	17.0		6.0	eaff_11727	eaff_18004	0.33333	0.0
eaff_11725__eaff_11727	0.0083	0.33333	4698.0	3.0	1.91968	GF_000131	0.0	0.0	17.0		39.0	eaff_11727	eaff_11725	0.33333	0.0
eaff_11727__eaff_1214	0.12516	0.46429	4698.0	3.0	1.9822	GF_000131	0.0	0.0	18.0		588.0	eaff_1214	eaff_11727	0.125	0.0
eaff_1214__eaff_8137	0.42146	0.39949	4698.0	3.0	2.23819	GF_000131	0.0	0.0	18.0		1980.0	eaff_1214	eaff_8137	0.125	0.0
eaff_1214__eaff_18004	0.25862	0.43292	4698.0	3.0	2.20097	GF_000131	0.0	0.0	18.0		1215.0	eaff_1214	eaff_18004	0.125	0.0
eaff_11725__eaff_1214	0.25223	0.38565	4698.0	3.0	2.37075	GF_000131	0.0	0.0	18.0		1185.0	eaff_1214	eaff_11725	0.125	0.0
eaff_11727__eaff_1463	0.16475	0.43798	4698.0	3.0	2.26499	GF_000131	0.0	0.0	18.0		774.0	eaff_1463	eaff_11727	0.125	0.0
eaff_1463__eaff_8137	0.55045	0.39714	4698.0	3.0	2.52098	GF_000131	0.0	0.0	18.0		2586.0	eaff_1463	eaff_8137	0.125	0.0
eaff_1463__eaff_18004	0.31865	0.39479	4698.0	3.0	2.48376	GF_000131	0.0	0.0	18.0		1497.0	eaff_1463	eaff_18004	0.125	0.0
eaff_11725__eaff_1463	0.31098	0.39151	4698.0	3.0	2.65354	GF_000131	0.0	0.0	18.0		1461.0	eaff_1463	eaff_11725	0.125	0.0
eaff_1214__eaff_5902	0.34994	0.39234	4698.0	3.0	2.48852	GF_000131	0.0	0.0	19.0		1644.0	eaff_5902	eaff_1214	0.05556	0.0
eaff_1463__eaff_5902	0.46999	0.3827	4698.0	3.0	2.77131	GF_000131	0.0	0.0	19.0		2208.0	eaff_5902	eaff_1463	0.05556	0.0
eaff_11727__eaff_5902	0.14879	0.44206	4698.0	3.0	2.6707	GF_000131	0.0	0.0	19.0		699.0	eaff_5902	eaff_11727	0.05556	0.0
eaff_5902__eaff_8137	0.47701	0.3842	4698.0	3.0	2.92669	GF_000131	0.0	0.0	19.0		2241.0	eaff_5902	eaff_8137	0.05556	0.0
eaff_18004__eaff_5902	0.28799	0.35181	4698.0	3.0	2.88947	GF_000131	0.0	0.0	19.0		1353.0	eaff_5902	eaff_18004	0.05556	0.0
eaff_11725__eaff_5902	0.27331	0.34813	4698.0	3.0	3.05925	GF_000131	0.0	0.0	19.0		1284.0	eaff_5902	eaff_11725	0.05556	0.0
eaff_1214__eaff_6046	0.37292	0.40525	4698.0	3.0	2.38327	GF_000131	0.0	0.0	19.0		1752.0	eaff_6046	eaff_1214	0.05556	0.0
eaff_1463__eaff_6046	0.51022	0.39925	4698.0	3.0	2.66606	GF_000131	0.0	0.0	19.0		2397.0	eaff_6046	eaff_1463	0.05556	0.0
eaff_11727__eaff_6046	0.16603	0.4359	4698.0	3.0	2.56545	GF_000131	0.0	0.0	19.0		780.0	eaff_6046	eaff_11727	0.05556	0.0
eaff_6046__eaff_8137	0.50511	0.38854	4698.0	3.0	2.82145	GF_000131	0.0	0.0	19.0		2373.0	eaff_6046	eaff_8137	0.05556	0.0
eaff_18004__eaff_6046	0.27331	0.39642	4698.0	3.0	2.78423	GF_000131	0.0	0.0	19.0		1284.0	eaff_6046	eaff_18004	0.05556	0.0
eaff_11725__eaff_6046	0.26437	0.37037	4698.0	3.0	2.954	GF_000131	0.0	0.0	19.0		1242.0	eaff_6046	eaff_11725	0.05556	0.0
eaff_1214__eaff_6048	0.37484	0.40772	4698.0	3.0	2.37175	GF_000131	0.0	0.0	19.0		1761.0	eaff_6048	eaff_1214	0.05556	0.0
eaff_1463__eaff_6048	0.51341	0.39303	4698.0	3.0	2.65454	GF_000131	0.0	0.0	19.0		2412.0	eaff_6048	eaff_1463	0.05556	0.0
eaff_11727__eaff_6048	0.16539	0.41699	4698.0	3.0	2.55394	GF_000131	0.0	0.0	19.0		777.0	eaff_6048	eaff_11727	0.05556	0.0
eaff_6048__eaff_8137	0.52043	0.38732	4698.0	3.0	2.80993	GF_000131	0.0	0.0	19.0		2445.0	eaff_6048	eaff_8137	0.05556	0.0
eaff_18004__eaff_6048	0.28225	0.39517	4698.0	3.0	2.77271	GF_000131	0.0	0.0	19.0		1326.0	eaff_6048	eaff_18004	0.05556	0.0
eaff_11725__eaff_6048	0.26692	0.37002	4698.0	3.0	2.94249	GF_000131	0.0	0.0	19.0		1254.0	eaff_6048	eaff_11725	0.05556	0.0
eaff_15927__eaff_5902	0.21137	0.39577	4698.0	3.0	2.76512	GF_000131	0.0	0.0	20.0		993.0	eaff_15927	eaff_5902	0.05556	0.0
eaff_15927__eaff_6046	0.24457	0.40122	4698.0	3.0	2.65987	GF_000131	0.0	0.0	20.0		1149.0	eaff_15927	eaff_6046	0.05556	0.0
eaff_15927__eaff_6048	0.24393	0.41187	4698.0	3.0	2.64835	GF_000131	0.0	0.0	20.0		1146.0	eaff_15927	eaff_6048	0.05556	0.0
eaff_1214__eaff_15927	0.15326	0.45417	4698.0	3.0	2.39471	GF_000131	0.0	0.0	20.0		720.0	eaff_15927	eaff_1214	0.05556	0.0
eaff_1463__eaff_15927	0.2235	0.43048	4698.0	3.0	2.6775	GF_000131	0.0	0.0	20.0		1050.0	eaff_15927	eaff_1463	0.05556	0.0
eaff_11727__eaff_15927	0.16092	0.40608	4698.0	3.0	2.57689	GF_000131	0.0	0.0	20.0		756.0	eaff_15927	eaff_11727	0.05556	0.0
eaff_15927__eaff_8137	0.2152	0.41147	4698.0	3.0	2.83289	GF_000131	0.0	0.0	20.0		1011.0	eaff_15927	eaff_8137	0.05556	0.0
eaff_15927__eaff_18004	0.0166	0.46154	4698.0	3.0	2.79567	GF_000131	0.0	0.0	20.0		78.0	eaff_15927	eaff_18004	0.05556	0.0
eaff_11725__eaff_15927	0.01213	0.5614	4698.0	3.0	2.96544	GF_000131	0.0	0.0	20.0		57.0	eaff_15927	eaff_11725	0.05556	0.0
eaff_20633__eaff_5902	0.08748	0.39416	4698.0	3.0	3.11848	GF_000131	0.0	0.0	20.0		411.0	eaff_20633	eaff_5902	0.05556	0.0
eaff_20633__eaff_6046	0.09323	0.44064	4698.0	3.0	3.01323	GF_000131	0.0	0.0	20.0		438.0	eaff_20633	eaff_6046	0.05556	0.0
eaff_20633__eaff_6048	0.09323	0.43379	4698.0	3.0	3.00172	GF_000131	0.0	0.0	20.0		438.0	eaff_20633	eaff_6048	0.05556	0.0
eaff_1214__eaff_20633	0.08621	0.41481	4698.0	3.0	2.74807	GF_000131	0.0	0.0	20.0		405.0	eaff_20633	eaff_1214	0.05556	0.0
eaff_1463__eaff_20633	0.09515	0.39597	4698.0	3.0	3.03086	GF_000131	0.0	0.0	20.0		447.0	eaff_20633	eaff_1463	0.05556	0.0
eaff_11727__eaff_20633	0.08748	0.39659	4698.0	3.0	2.93026	GF_000131	0.0	0.0	20.0		411.0	eaff_20633	eaff_11727	0.05556	0.0
eaff_20633__eaff_8137	0.09195	0.42593	4698.0	3.0	3.18625	GF_000131	0.0	0.0	20.0		432.0	eaff_20633	eaff_8137	0.05556	0.0
eaff_18004__eaff_20633	0.00064	1.0	4698.0	3.0	3.14903	GF_000131	0.0	0.0	20.0		3.0	eaff_20633	eaff_18004	0.05556	0.0
eaff_11725__eaff_20633	0.00766	0.33333	4698.0	3.0	3.31881	GF_000131	0.0	0.0	20.0		36.0	eaff_20633	eaff_11725	0.05556	0.0
eaff_17584__eaff_18190	0.90288	0.61886	834.0	753.0	0.78494	GF_001394	0.3759	2.4766	2.0	0.1518	753.0	eaff_17584	eaff_18190	1.0	1.0
eaff_13108__eaff_19697	0.10803	0.48895	9636.0	1023.0	1.12674	GF_001061	0.6361	72.6832	3.0	0.0088	1041.0	eaff_13108	eaff_19697	1.0	0.0
eaff_13108__eaff_17518	0.12111	0.41388	9636.0	1023.0	1.66107	GF_001061	0.8564	5.8618	4.0	0.1461	1167.0	eaff_17518	eaff_13108	0.5	0.0
eaff_17518__eaff_19697	0.38138	0.38422	9636.0	1023.0	2.06849	GF_001061	1.1301	71.3607	4.0	0.0158	3675.0	eaff_17518	eaff_19697	0.5	0.0
eaff_16774__eaff_4261	0.76936	0.53605	1821.0	1401.0	1.00575	GF_001480	0.5254	4.2623	2.0	0.1233	1401.0	eaff_4261	eaff_16774	1.0	1.0
eaff_10792__eaff_2037	0.03888	0.56869	22842.0	18.0	0.74553	GF_000545	0.2965	2.3163	4.0	0.128	888.0	eaff_2037	eaff_10792	1.0	1.0
eaff_14256__eaff_4598	0.0176	0.54975	22842.0	18.0	0.95904	GF_000545	0.3945	1.9819	5.0	0.199	402.0	eaff_14256	eaff_4598	1.0	1.0
eaff_14256__eaff_2037	0.02233	0.55294	22842.0	18.0	0.80751	GF_000545	0.0046	4.6337	6.0	0.001	510.0	eaff_2037	eaff_14256	0.25	0.33333
eaff_2037__eaff_4598	0.0616	0.48685	22842.0	18.0	0.99165	GF_000545	0.4121	2.7686	6.0	0.1489	1407.0	eaff_2037	eaff_4598	0.25	0.33333
eaff_10792__eaff_14256	0.00079	0.72222	22842.0	18.0	1.27444	GF_000545	0.3185	5.781	6.0	0.0551	18.0	eaff_10792	eaff_14256	0.25	0.0
eaff_10792__eaff_4598	0.02443	0.41039	22842.0	18.0	1.45858	GF_000545	17.934	2.8819	6.0	6.2229	558.0	eaff_10792	eaff_4598	0.25	0.33333
eaff_15934__eaff_19850	0.3468	0.47249	891.0	309.0	1.2423	GF_002005	0.7868	3.7475	2.0	0.21	309.0	eaff_15934	eaff_19850	1.0	1.0
eaff_19141__eaff_8413	0.22201	0.51901	3081.0	612.0	1.29572	GF_000294	0.535	83.5643	6.0	0.0064	684.0	eaff_19141	eaff_8413	1.0	0.0
eaff_1924__eaff_19364	0.23661	0.44582	3081.0	612.0	1.51575	GF_000294	0.6566	12.101	7.0	0.0543	729.0	eaff_1924	eaff_19364	1.0	0.0
eaff_1924__eaff_3935	0.3369	0.44509	3081.0	612.0	1.85453	GF_000294	0.7003	12.0519	8.0	0.0581	1038.0	eaff_3935	eaff_1924	0.5	0.0
eaff_19364__eaff_3935	0.24927	0.45833	3081.0	612.0	1.68605	GF_000294	0.6721	12.2834	8.0	0.0547	768.0	eaff_3935	eaff_19364	0.5	0.0
eaff_2010__eaff_3935	0.43135	0.48834	3081.0	612.0	1.46638	GF_000294	0.5555	8.5903	9.0	0.0647	1329.0	eaff_2010	eaff_3935	0.33333	0.0
eaff_1924__eaff_2010	0.35638	0.45537	3081.0	612.0	1.78309	GF_000294	0.6826	73.1835	9.0	0.0093	1098.0	eaff_2010	eaff_1924	0.33333	0.0
eaff_19364__eaff_2010	0.25998	0.4432	3081.0	612.0	1.61461	GF_000294	0.6216	65.4811	9.0	0.0095	801.0	eaff_2010	eaff_19364	0.33333	0.0
eaff_19141__eaff_2010	0.22687	0.50644	3081.0	612.0	1.36909	GF_000294	0.5592	9.7996	10.0	0.0571	699.0	eaff_19141	eaff_2010	0.125	0.0
eaff_19141__eaff_3935	0.21811	0.49702	3081.0	612.0	1.66489	GF_000294	0.659	3.469	10.0	0.19	672.0	eaff_19141	eaff_3935	0.125	0.5
eaff_19141__eaff_1924	0.20935	0.45891	3081.0	612.0	1.9816	GF_000294	0.8061	4.4468	10.0	0.1813	645.0	eaff_19141	eaff_1924	0.125	0.5
eaff_19141__eaff_19364	0.22298	0.43959	3081.0	612.0	1.81312	GF_000294	0.7297	11.4857	10.0	0.0635	687.0	eaff_19141	eaff_19364	0.125	0.0
eaff_2010__eaff_8413	0.6407	0.43617	3081.0	612.0	1.80878	GF_000294	0.5213	74.4005	10.0	0.007	1974.0	eaff_8413	eaff_2010	0.125	0.0
eaff_3935__eaff_8413	0.41383	0.44078	3081.0	612.0	2.10459	GF_000294	0.7006	10.0097	10.0	0.07	1275.0	eaff_8413	eaff_3935	0.125	0.0
eaff_1924__eaff_8413	0.35346	0.44444	3081.0	612.0	2.4213	GF_000294	0.7908	8.7296	10.0	0.0906	1089.0	eaff_8413	eaff_1924	0.125	0.0
eaff_19364__eaff_8413	0.2483	0.42614	3081.0	612.0	2.25282	GF_000294	0.789	44.7699	10.0	0.0176	765.0	eaff_8413	eaff_19364	0.125	0.0
eaff_18497__eaff_8634	0.28349	0.54434	2307.0	66.0	0.90793	GF_000460	0.2009	115.5882	5.0	0.0017	654.0	eaff_18497	eaff_8634	1.0	0.0
eaff_18497__eaff_8643	0.19766	0.51096	2307.0	66.0	0.8764	GF_000460	1.8301	115.9096	6.0	0.0158	456.0	eaff_8643	eaff_18497	0.5	0.0
eaff_8634__eaff_8643	0.02861	0.40909	2307.0	66.0	1.15831	GF_000460	1.3728	22.4368	6.0	0.0612	66.0	eaff_8643	eaff_8634	0.5	0.0
eaff_15681__eaff_18138	0.54226	0.50839	2307.0	66.0	1.28782	GF_000460	0.5915	1.5151	7.0	0.3904	1251.0	eaff_15681	eaff_18138	1.0	1.0
eaff_15681__eaff_8643	0.02861	0.42424	2307.0	66.0	1.6787	GF_000460	18.826	12.5691	8.0	1.4978	66.0	eaff_8643	eaff_15681	0.16667	0.0
eaff_18138__eaff_8643	0.16515	0.3727	2307.0	66.0	1.88977	GF_000460	0.9119	8.8763	8.0	0.1027	381.0	eaff_8643	eaff_18138	0.16667	0.0
eaff_15681__eaff_18497	0.55397	0.43114	2307.0	66.0	1.73213	GF_000460	0.6139	121.0755	8.0	0.0051	1278.0	eaff_18497	eaff_15681	0.16667	0.0
eaff_18138__eaff_18497	0.72302	0.40228	2307.0	66.0	1.9432	GF_000460	0.8709	4.1058	8.0	0.2121	1668.0	eaff_18497	eaff_18138	0.16667	1.0
eaff_15681__eaff_8634	0.28479	0.45358	2307.0	66.0	2.01404	GF_000460	1.2956	7.5326	8.0	0.172	657.0	eaff_8634	eaff_15681	0.16667	0.0
eaff_18138__eaff_8634	0.28479	0.44901	2307.0	66.0	2.2251	GF_000460	1.1275	121.6039	8.0	0.0093	657.0	eaff_8634	eaff_18138	0.16667	0.0
eaff_9093__eaff_9097	0.00835	0.86667	1797.0	3.0	0.0	GF_000197	0.0	0.0	8.0		15.0	eaff_9097	eaff_9093	1.0	0.0
eaff_9094__eaff_9097	0.53589	0.68328	1797.0	3.0	0.47846	GF_000197	0.0	0.0	9.0		963.0	eaff_9094	eaff_9097	0.5	0.0
eaff_9093__eaff_9094	0.17028	0.71895	1797.0	3.0	0.47846	GF_000197	0.0	0.0	9.0		306.0	eaff_9094	eaff_9093	0.5	0.0
eaff_15789__eaff_9094	0.3773	0.56195	1797.0	3.0	1.18776	GF_000197	0.0	0.0	10.0		678.0	eaff_15789	eaff_9094	0.33333	0.0
eaff_15789__eaff_9097	0.14858	0.58427	1797.0	3.0	1.23705	GF_000197	0.0	0.0	10.0		267.0	eaff_15789	eaff_9097	0.33333	0.0
eaff_15789__eaff_9093	0.15693	0.50709	1797.0	3.0	1.23705	GF_000197	0.0	0.0	10.0		282.0	eaff_15789	eaff_9093	0.33333	0.0
eaff_18989__eaff_7615	0.20367	0.6694	1797.0	3.0	0.5604	GF_000197	0.0	0.0	11.0		366.0	eaff_7615	eaff_18989	1.0	0.0
eaff_614__eaff_7615	0.65776	0.71997	1797.0	3.0	0.42375	GF_000197	0.0	0.0	12.0		1182.0	eaff_614	eaff_7615	0.5	0.0
eaff_18989__eaff_614	0.20367	0.65301	1797.0	3.0	0.68578	GF_000197	0.0	0.0	12.0		366.0	eaff_614	eaff_18989	0.5	0.0
eaff_15791__eaff_614	0.58598	0.63438	1797.0	3.0	0.77333	GF_000197	0.0	0.0	13.0		1053.0	eaff_15791	eaff_614	0.33333	0.0
eaff_15791__eaff_7615	0.60935	0.61826	1797.0	3.0	0.71957	GF_000197	0.0	0.0	13.0		1095.0	eaff_15791	eaff_7615	0.33333	0.0
eaff_15791__eaff_18989	0.20701	0.56183	1797.0	3.0	0.9816	GF_000197	0.0	0.0	13.0		372.0	eaff_15791	eaff_18989	0.33333	0.0
eaff_15789__eaff_15791	0.04341	0.39744	1797.0	3.0	1.15099	GF_000197	0.0	0.0	14.0		78.0	eaff_15789	eaff_15791	0.0625	0.0
eaff_15789__eaff_614	0.36227	0.56989	1797.0	3.0	1.19164	GF_000197	0.0	0.0	14.0		651.0	eaff_15789	eaff_614	0.0625	0.0
eaff_15789__eaff_7615	0.11352	0.5049	1797.0	3.0	1.13788	GF_000197	0.0	0.0	14.0		204.0	eaff_15789	eaff_7615	0.0625	0.0
eaff_15789__eaff_18989	0.00668	0.66667	1797.0	3.0	1.39992	GF_000197	0.0	0.0	14.0		12.0	eaff_15789	eaff_18989	0.0625	0.0
eaff_15791__eaff_9094	0.61269	0.58946	1797.0	3.0	1.00346	GF_000197	0.0	0.0	14.0		1101.0	eaff_9094	eaff_15791	0.0625	0.0
eaff_614__eaff_9094	0.92654	0.56997	1797.0	3.0	1.04411	GF_000197	0.0	0.0	14.0		1665.0	eaff_9094	eaff_614	0.0625	0.0
eaff_7615__eaff_9094	0.68114	0.58333	1797.0	3.0	0.99035	GF_000197	0.0	0.0	14.0		1224.0	eaff_9094	eaff_7615	0.0625	0.0
eaff_18989__eaff_9094	0.20701	0.52688	1797.0	3.0	1.25239	GF_000197	0.0	0.0	14.0		372.0	eaff_9094	eaff_18989	0.0625	0.0
eaff_15791__eaff_9097	0.42237	0.5336	1797.0	3.0	1.05275	GF_000197	0.0	0.0	14.0		759.0	eaff_9097	eaff_15791	0.0625	0.0
eaff_614__eaff_9097	0.52755	0.56013	1797.0	3.0	1.0934	GF_000197	0.0	0.0	14.0		948.0	eaff_9097	eaff_614	0.0625	0.0
eaff_7615__eaff_9097	0.48414	0.55402	1797.0	3.0	1.03964	GF_000197	0.0	0.0	14.0		870.0	eaff_9097	eaff_7615	0.0625	0.0
eaff_18989__eaff_9097	0.20534	0.48509	1797.0	3.0	1.30168	GF_000197	0.0	0.0	14.0		369.0	eaff_9097	eaff_18989	0.0625	0.0
eaff_15791__eaff_9093	0.00668	0.75	1797.0	3.0	1.05275	GF_000197	0.0	0.0	14.0		12.0	eaff_9093	eaff_15791	0.0625	0.0
eaff_614__eaff_9093	0.16861	0.53795	1797.0	3.0	1.0934	GF_000197	0.0	0.0	14.0		303.0	eaff_9093	eaff_614	0.0625	0.0
eaff_7615__eaff_9093	0.01336	0.58333	1797.0	3.0	1.03964	GF_000197	0.0	0.0	14.0		24.0	eaff_9093	eaff_7615	0.0625	0.0
eaff_18989__eaff_9093	0.00501	0.44444	1797.0	3.0	1.30168	GF_000197	0.0	0.0	14.0		9.0	eaff_9093	eaff_18989	0.0625	0.0
eaff_10450__eaff_8227	0.86149	0.51242	888.0	513.0	1.20676	GF_000997	0.4882	8.8912	3.0	0.0549	765.0	eaff_8227	eaff_10450	1.0	0.0
eaff_16273__eaff_8227	0.60473	0.48417	888.0	513.0	1.78916	GF_000997	0.7225	3.0171	4.0	0.2395	537.0	eaff_16273	eaff_8227	0.5	0.5
eaff_10450__eaff_16273	0.59122	0.4781	888.0	513.0	1.62766	GF_000997	0.7183	3.1385	4.0	0.2289	525.0	eaff_16273	eaff_10450	0.5	0.5
eaff_1388__eaff_4780	0.53589	0.58333	627.0	336.0	0.87397	GF_001234	0.4534	3.1449	2.0	0.1442	336.0	eaff_1388	eaff_4780	1.0	1.0
eaff_4668__eaff_5476	0.33718	0.5584	1041.0	351.0	0.94357	GF_001509	0.4709	83.8067	2.0	0.0056	351.0	eaff_4668	eaff_5476	1.0	0.0
eaff_2218__eaff_4853	0.66201	0.42443	7296.0	2868.0	1.92584	GF_000801	0.9305	52.3769	3.0	0.0178	4830.0	eaff_2218	eaff_4853	1.0	0.0
eaff_17976__eaff_2218	0.44243	0.42162	7296.0	2868.0	1.99837	GF_000801	0.9836	23.6528	4.0	0.0416	3228.0	eaff_17976	eaff_2218	0.5	0.0
eaff_17976__eaff_4853	0.40666	0.39434	7296.0	2868.0	2.46223	GF_000801	1.1723	10.9238	4.0	0.1073	2967.0	eaff_17976	eaff_4853	0.5	0.0
eaff_15179__eaff_15182	0.69723	0.70306	1734.0	1158.0	0.48092	GF_000766	0.2352	1.1639	3.0	0.2021	1209.0	eaff_15179	eaff_15182	1.0	1.0
eaff_1430__eaff_15179	0.67993	0.45547	1734.0	1158.0	1.59361	GF_000766	0.8218	7.6843	4.0	0.1069	1179.0	eaff_1430	eaff_15179	0.5	0.0
eaff_1430__eaff_15182	0.68339	0.44557	1734.0	1158.0	1.58657	GF_000766	0.8543	8.4409	4.0	0.1012	1185.0	eaff_1430	eaff_15182	0.5	0.0
eaff_1141__eaff_13992	0.41333	0.43441	1125.0	369.0	1.88074	GF_000388	0.7794	70.3595	5.0	0.0111	465.0	eaff_1141	eaff_13992	1.0	0.0
eaff_16921__eaff_16922	0.79467	0.94183	1125.0	369.0	0.08101	GF_000388	0.0074	0.0478	6.0	0.1539	894.0	eaff_16921	eaff_16922	1.0	1.0
eaff_16921__eaff_16970	0.688	0.60207	1125.0	369.0	0.82235	GF_000388	0.2339	2.1411	7.0	0.1092	774.0	eaff_16970	eaff_16921	0.5	0.5
eaff_16922__eaff_16970	0.68533	0.61479	1125.0	369.0	0.77545	GF_000388	0.2375	2.223	7.0	0.1068	771.0	eaff_16970	eaff_16922	0.5	0.5
eaff_1141__eaff_16970	0.33867	0.45932	1125.0	369.0	2.2188	GF_000388	0.8338	78.1697	8.0	0.0107	381.0	eaff_1141	eaff_16970	0.16667	0.0
eaff_1141__eaff_16921	0.424	0.4109	1125.0	369.0	2.36816	GF_000388	0.9912	73.3333	8.0	0.0135	477.0	eaff_1141	eaff_16921	0.16667	0.0
eaff_1141__eaff_16922	0.424	0.4109	1125.0	369.0	2.32127	GF_000388	0.9929	73.823	8.0	0.0134	477.0	eaff_1141	eaff_16922	0.16667	0.0
eaff_13992__eaff_16970	0.34133	0.46875	1125.0	369.0	2.53764	GF_000388	0.9634	1.807	8.0	0.5332	384.0	eaff_13992	eaff_16970	0.16667	1.0
eaff_13992__eaff_16921	0.42933	0.43685	1125.0	369.0	2.687	GF_000388	0.9034	15.9091	8.0	0.0568	483.0	eaff_13992	eaff_16921	0.16667	0.0
eaff_13992__eaff_16922	0.42933	0.43685	1125.0	369.0	2.64011	GF_000388	0.8964	72.4217	8.0	0.0124	483.0	eaff_13992	eaff_16922	0.16667	0.0
eaff_20296__eaff_7051	0.15389	0.70357	5283.0	3.0	0.34403	GF_000262	0.0	0.0	7.0		813.0	eaff_20296	eaff_7051	1.0	0.0
eaff_20296__eaff_7052	0.00681	0.77778	5283.0	3.0	0.34287	GF_000262	0.0	0.0	8.0		36.0	eaff_7052	eaff_20296	0.5	0.0
eaff_7051__eaff_7052	0.00057	1.0	5283.0	3.0	0.1592	GF_000262	0.0	0.0	8.0		3.0	eaff_7052	eaff_7051	0.5	0.0
eaff_18419__eaff_7052	0.17376	0.74401	5283.0	3.0	0.24574	GF_000262	0.0	0.0	9.0		918.0	eaff_18419	eaff_7052	0.33333	0.0
eaff_18419__eaff_20296	0.01533	0.40741	5283.0	3.0	0.58861	GF_000262	0.0	0.0	9.0		81.0	eaff_18419	eaff_20296	0.33333	0.0
eaff_18419__eaff_7051	0.00284	0.4	5283.0	3.0	0.40494	GF_000262	0.0	0.0	9.0		15.0	eaff_18419	eaff_7051	0.33333	0.0
eaff_18417__eaff_18419	0.0017	0.88889	5283.0	3.0	0.3816	GF_000262	0.0	0.0	10.0		9.0	eaff_18419	eaff_18417	0.25	0.0
eaff_18417__eaff_7052	0.12606	0.72973	5283.0	3.0	0.25592	GF_000262	0.0	0.0	10.0		666.0	eaff_7052	eaff_18417	0.25	0.0
eaff_18417__eaff_20296	0.00057	1.0	5283.0	3.0	0.59879	GF_000262	0.0	0.0	10.0		3.0	eaff_20296	eaff_18417	0.25	0.0
eaff_18417__eaff_7051	0.00057	1.0	5283.0	3.0	0.41512	GF_000262	0.0	0.0	10.0		3.0	eaff_7051	eaff_18417	0.25	0.0
eaff_15680__eaff_3023	0.9699	0.68931	5283.0	3.0	0.37563	GF_000262	0.0	0.0	11.0		5124.0	eaff_3023	eaff_15680	1.0	0.0
eaff_18419__eaff_3023	0.18228	0.54725	5283.0	3.0	0.88177	GF_000262	0.0	0.0	12.0		963.0	eaff_18419	eaff_3023	0.1	0.0
eaff_15680__eaff_18419	0.18115	0.52769	5283.0	3.0	1.01004	GF_000262	0.0	0.0	12.0		957.0	eaff_18419	eaff_15680	0.1	0.0
eaff_3023__eaff_7052	0.34412	0.57701	5283.0	3.0	0.7561	GF_000262	0.0	0.0	12.0		1818.0	eaff_7052	eaff_3023	0.1	0.0
eaff_15680__eaff_7052	0.34242	0.57877	5283.0	3.0	0.88437	GF_000262	0.0	0.0	12.0		1809.0	eaff_7052	eaff_15680	0.1	0.0
eaff_20296__eaff_3023	0.22147	0.53504	5283.0	3.0	1.09897	GF_000262	0.0	0.0	12.0		1170.0	eaff_20296	eaff_3023	0.1	0.0
eaff_15680__eaff_20296	0.21408	0.52785	5283.0	3.0	1.22723	GF_000262	0.0	0.0	12.0		1131.0	eaff_20296	eaff_15680	0.1	0.0
eaff_3023__eaff_7051	0.15389	0.57811	5283.0	3.0	0.9153	GF_000262	0.0	0.0	12.0		813.0	eaff_7051	eaff_3023	0.1	0.0
eaff_15680__eaff_7051	0.15275	0.5539	5283.0	3.0	1.04356	GF_000262	0.0	0.0	12.0		807.0	eaff_7051	eaff_15680	0.1	0.0
eaff_18417__eaff_3023	0.53436	0.62132	5283.0	3.0	0.68832	GF_000262	0.0	0.0	12.0		2823.0	eaff_18417	eaff_3023	0.1	0.0
eaff_15680__eaff_18417	0.53208	0.61224	5283.0	3.0	0.81659	GF_000262	0.0	0.0	12.0		2811.0	eaff_18417	eaff_15680	0.1	0.0
eaff_15111__eaff_18576	0.20509	0.51634	2238.0	3.0	1.08639	GF_000060	0.0	0.0	18.0		459.0	eaff_15111	eaff_18576	1.0	0.0
eaff_15111__eaff_7204	0.1689	0.55026	2238.0	3.0	1.18697	GF_000060	0.0	0.0	19.0		378.0	eaff_15111	eaff_7204	0.5	0.0
eaff_18576__eaff_7204	0.23458	0.61333	2238.0	3.0	0.77336	GF_000060	0.0	0.0	19.0		525.0	eaff_18576	eaff_7204	0.5	0.0
eaff_15111__eaff_18682	0.08713	0.3641	2238.0	3.0	1.68232	GF_000060	0.0	0.0	20.0		195.0	eaff_18682	eaff_15111	0.33333	0.0
eaff_18576__eaff_18682	0.58579	0.5225	2238.0	3.0	1.26871	GF_000060	0.0	0.0	20.0		1311.0	eaff_18682	eaff_18576	0.33333	0.0
eaff_18682__eaff_7204	0.08579	0.42188	2238.0	3.0	1.24162	GF_000060	0.0	0.0	20.0		192.0	eaff_18682	eaff_7204	0.33333	0.0
eaff_10891__eaff_18254	0.24531	0.64663	2238.0	3.0	0.76625	GF_000060	0.0	0.0	21.0		549.0	eaff_10891	eaff_18254	1.0	0.0
eaff_10891__eaff_18682	0.44906	0.59701	2238.0	3.0	1.17314	GF_000060	0.0	0.0	22.0		1005.0	eaff_18682	eaff_10891	0.125	0.0
eaff_18254__eaff_18682	0.24799	0.65946	2238.0	3.0	1.12167	GF_000060	0.0	0.0	22.0		555.0	eaff_18682	eaff_18254	0.125	0.0
eaff_10891__eaff_15111	0.01072	0.45833	2238.0	3.0	1.64496	GF_000060	0.0	0.0	22.0		24.0	eaff_15111	eaff_10891	0.125	0.0
eaff_15111__eaff_18254	0.00134	1.0	2238.0	3.0	1.59349	GF_000060	0.0	0.0	22.0		3.0	eaff_15111	eaff_18254	0.125	0.0
eaff_10891__eaff_18576	0.45442	0.53294	2238.0	3.0	1.23136	GF_000060	0.0	0.0	22.0		1017.0	eaff_18576	eaff_10891	0.125	0.0
eaff_18254__eaff_18576	0.24531	0.61566	2238.0	3.0	1.17988	GF_000060	0.0	0.0	22.0		549.0	eaff_18576	eaff_18254	0.125	0.0
eaff_10891__eaff_7204	0.02413	0.59259	2238.0	3.0	1.20426	GF_000060	0.0	0.0	22.0		54.0	eaff_7204	eaff_10891	0.125	0.0
eaff_18254__eaff_7204	0.00536	0.66667	2238.0	3.0	1.15279	GF_000060	0.0	0.0	22.0		12.0	eaff_7204	eaff_18254	0.125	0.0
eaff_15899__eaff_16682	0.41555	0.93333	2238.0	3.0	0.10832	GF_000060	0.0	0.0	23.0		930.0	eaff_16682	eaff_15899	1.0	0.0
eaff_20404__eaff_3507	0.42225	0.78942	2238.0	3.0	0.34627	GF_000060	0.0	0.0	24.0		945.0	eaff_3507	eaff_20404	1.0	0.0
eaff_12785__eaff_3507	0.48123	0.70102	2238.0	3.0	0.60798	GF_000060	0.0	0.0	25.0		1077.0	eaff_12785	eaff_3507	0.5	0.0
eaff_12785__eaff_20404	0.42359	0.69726	2238.0	3.0	0.57356	GF_000060	0.0	0.0	25.0		948.0	eaff_12785	eaff_20404	0.5	0.0
eaff_12785__eaff_16682	0.48794	0.67125	2238.0	3.0	0.6354	GF_000060	0.0	0.0	26.0		1092.0	eaff_16682	eaff_12785	0.16667	0.0
eaff_16682__eaff_3507	0.48257	0.73611	2238.0	3.0	0.4994	GF_000060	0.0	0.0	26.0		1080.0	eaff_16682	eaff_3507	0.16667	0.0
eaff_16682__eaff_20404	0.42493	0.74448	2238.0	3.0	0.46498	GF_000060	0.0	0.0	26.0		951.0	eaff_16682	eaff_20404	0.16667	0.0
eaff_12785__eaff_15899	0.41421	0.67638	2238.0	3.0	0.63678	GF_000060	0.0	0.0	26.0		927.0	eaff_15899	eaff_12785	0.16667	0.0
eaff_15899__eaff_3507	0.40885	0.75082	2238.0	3.0	0.50078	GF_000060	0.0	0.0	26.0		915.0	eaff_15899	eaff_3507	0.16667	0.0
eaff_15899__eaff_20404	0.41153	0.75027	2238.0	3.0	0.46636	GF_000060	0.0	0.0	26.0		921.0	eaff_15899	eaff_20404	0.16667	0.0
eaff_15718__eaff_16461	0.46113	0.87597	2238.0	3.0	0.20969	GF_000060	0.0	0.0	27.0		1032.0	eaff_16461	eaff_15718	1.0	0.0
eaff_13447__eaff_8893	0.43029	0.51298	2238.0	3.0	1.52311	GF_000060	0.0	0.0	28.0		963.0	eaff_13447	eaff_8893	1.0	0.0
eaff_13447__eaff_16461	0.437	0.50102	2238.0	3.0	1.59826	GF_000060	0.0	0.0	29.0		978.0	eaff_16461	eaff_13447	0.25	0.0
eaff_16461__eaff_8893	0.49062	0.52732	2238.0	3.0	1.19416	GF_000060	0.0	0.0	29.0		1098.0	eaff_16461	eaff_8893	0.25	0.0
eaff_13447__eaff_15718	0.40885	0.5082	2238.0	3.0	1.58258	GF_000060	0.0	0.0	29.0		915.0	eaff_15718	eaff_13447	0.25	0.0
eaff_15718__eaff_8893	0.44638	0.52953	2238.0	3.0	1.17848	GF_000060	0.0	0.0	29.0		999.0	eaff_15718	eaff_8893	0.25	0.0
eaff_16461__eaff_5958	0.14075	0.55556	2238.0	3.0	1.49721	GF_000060	0.0	0.0	30.0		315.0	eaff_5958	eaff_16461	0.25	0.0
eaff_15718__eaff_5958	0.13539	0.52805	2238.0	3.0	1.48153	GF_000060	0.0	0.0	30.0		303.0	eaff_5958	eaff_15718	0.25	0.0
eaff_13447__eaff_5958	0.14075	0.48254	2238.0	3.0	1.98735	GF_000060	0.0	0.0	30.0		315.0	eaff_5958	eaff_13447	0.25	0.0
eaff_5958__eaff_8893	0.13673	0.52614	2238.0	3.0	1.58326	GF_000060	0.0	0.0	30.0		306.0	eaff_5958	eaff_8893	0.25	0.0
eaff_19761__eaff_5958	0.09115	0.5049	2238.0	3.0	1.55754	GF_000060	0.0	0.0	31.0		204.0	eaff_19761	eaff_5958	0.2	0.0
eaff_16461__eaff_19761	0.12869	0.53819	2238.0	3.0	1.41006	GF_000060	0.0	0.0	31.0		288.0	eaff_19761	eaff_16461	0.2	0.0
eaff_15718__eaff_19761	0.12735	0.52632	2238.0	3.0	1.39438	GF_000060	0.0	0.0	31.0		285.0	eaff_19761	eaff_15718	0.2	0.0
eaff_13447__eaff_19761	0.12869	0.5	2238.0	3.0	1.90019	GF_000060	0.0	0.0	31.0		288.0	eaff_19761	eaff_13447	0.2	0.0
eaff_19761__eaff_8893	0.12601	0.47872	2238.0	3.0	1.4961	GF_000060	0.0	0.0	31.0		282.0	eaff_19761	eaff_8893	0.2	0.0
eaff_16682__eaff_19761	0.12735	0.51228	2238.0	3.0	1.40453	GF_000060	0.0	0.0	32.0		285.0	eaff_16682	eaff_19761	0.03333	0.0
eaff_16682__eaff_5958	0.13271	0.49495	2238.0	3.0	1.49169	GF_000060	0.0	0.0	32.0		297.0	eaff_16682	eaff_5958	0.03333	0.0
eaff_16461__eaff_16682	0.48525	0.51013	2238.0	3.0	1.34421	GF_000060	0.0	0.0	32.0		1086.0	eaff_16682	eaff_16461	0.03333	0.0
eaff_15718__eaff_16682	0.44638	0.51552	2238.0	3.0	1.32853	GF_000060	0.0	0.0	32.0		999.0	eaff_16682	eaff_15718	0.03333	0.0
eaff_13447__eaff_16682	0.42627	0.49266	2238.0	3.0	1.83435	GF_000060	0.0	0.0	32.0		954.0	eaff_16682	eaff_13447	0.03333	0.0
eaff_16682__eaff_8893	0.48123	0.50975	2238.0	3.0	1.43025	GF_000060	0.0	0.0	32.0		1077.0	eaff_16682	eaff_8893	0.03333	0.0
eaff_15899__eaff_19761	0.12601	0.50709	2238.0	3.0	1.40592	GF_000060	0.0	0.0	32.0		282.0	eaff_15899	eaff_19761	0.03333	0.0
eaff_15899__eaff_5958	0.13271	0.51178	2238.0	3.0	1.49307	GF_000060	0.0	0.0	32.0		297.0	eaff_15899	eaff_5958	0.03333	0.0
eaff_15899__eaff_16461	0.41153	0.52334	2238.0	3.0	1.3456	GF_000060	0.0	0.0	32.0		921.0	eaff_15899	eaff_16461	0.03333	0.0
eaff_15718__eaff_15899	0.40885	0.52896	2238.0	3.0	1.32991	GF_000060	0.0	0.0	32.0		915.0	eaff_15899	eaff_15718	0.03333	0.0
eaff_13447__eaff_15899	0.39812	0.50393	2238.0	3.0	1.83573	GF_000060	0.0	0.0	32.0		891.0	eaff_15899	eaff_13447	0.03333	0.0
eaff_15899__eaff_8893	0.40751	0.52303	2238.0	3.0	1.43164	GF_000060	0.0	0.0	32.0		912.0	eaff_15899	eaff_8893	0.03333	0.0
eaff_12785__eaff_19761	0.13137	0.43537	2238.0	3.0	1.60551	GF_000060	0.0	0.0	32.0		294.0	eaff_12785	eaff_19761	0.03333	0.0
eaff_12785__eaff_5958	0.13405	0.48333	2238.0	3.0	1.69267	GF_000060	0.0	0.0	32.0		300.0	eaff_12785	eaff_5958	0.03333	0.0
eaff_12785__eaff_16461	0.4866	0.50964	2238.0	3.0	1.54519	GF_000060	0.0	0.0	32.0		1089.0	eaff_12785	eaff_16461	0.03333	0.0
eaff_12785__eaff_15718	0.44504	0.51104	2238.0	3.0	1.52951	GF_000060	0.0	0.0	32.0		996.0	eaff_12785	eaff_15718	0.03333	0.0
eaff_12785__eaff_13447	0.42761	0.4629	2238.0	3.0	2.03533	GF_000060	0.0	0.0	32.0		957.0	eaff_12785	eaff_13447	0.03333	0.0
eaff_12785__eaff_8893	0.48257	0.50185	2238.0	3.0	1.63123	GF_000060	0.0	0.0	32.0		1080.0	eaff_12785	eaff_8893	0.03333	0.0
eaff_19761__eaff_3507	0.12332	0.51087	2238.0	3.0	1.46951	GF_000060	0.0	0.0	32.0		276.0	eaff_3507	eaff_19761	0.03333	0.0
eaff_3507__eaff_5958	0.12869	0.52083	2238.0	3.0	1.55666	GF_000060	0.0	0.0	32.0		288.0	eaff_3507	eaff_5958	0.03333	0.0
eaff_16461__eaff_3507	0.47855	0.53035	2238.0	3.0	1.40919	GF_000060	0.0	0.0	32.0		1071.0	eaff_3507	eaff_16461	0.03333	0.0
eaff_15718__eaff_3507	0.44102	0.53698	2238.0	3.0	1.39351	GF_000060	0.0	0.0	32.0		987.0	eaff_3507	eaff_15718	0.03333	0.0
eaff_13447__eaff_3507	0.42225	0.49418	2238.0	3.0	1.89932	GF_000060	0.0	0.0	32.0		945.0	eaff_3507	eaff_13447	0.03333	0.0
eaff_3507__eaff_8893	0.47453	0.52072	2238.0	3.0	1.49523	GF_000060	0.0	0.0	32.0		1062.0	eaff_3507	eaff_8893	0.03333	0.0
eaff_19761__eaff_20404	0.12332	0.52536	2238.0	3.0	1.43509	GF_000060	0.0	0.0	32.0		276.0	eaff_20404	eaff_19761	0.03333	0.0
eaff_20404__eaff_5958	0.13271	0.52862	2238.0	3.0	1.52225	GF_000060	0.0	0.0	32.0		297.0	eaff_20404	eaff_5958	0.03333	0.0
eaff_16461__eaff_20404	0.42627	0.56184	2238.0	3.0	1.37477	GF_000060	0.0	0.0	32.0		954.0	eaff_20404	eaff_16461	0.03333	0.0
eaff_15718__eaff_20404	0.42225	0.55556	2238.0	3.0	1.35909	GF_000060	0.0	0.0	32.0		945.0	eaff_20404	eaff_15718	0.03333	0.0
eaff_13447__eaff_20404	0.40483	0.48786	2238.0	3.0	1.8649	GF_000060	0.0	0.0	32.0		906.0	eaff_20404	eaff_13447	0.03333	0.0
eaff_20404__eaff_8893	0.42359	0.52532	2238.0	3.0	1.46081	GF_000060	0.0	0.0	32.0		948.0	eaff_20404	eaff_8893	0.03333	0.0
eaff_16682__eaff_19759	0.19303	0.47685	2238.0	3.0	1.8833	GF_000060	0.0	0.0	33.0		432.0	eaff_19759	eaff_16682	0.09091	0.0
eaff_15899__eaff_19759	0.19303	0.47917	2238.0	3.0	1.88468	GF_000060	0.0	0.0	33.0		432.0	eaff_19759	eaff_15899	0.09091	0.0
eaff_12785__eaff_19759	0.19303	0.47222	2238.0	3.0	2.08428	GF_000060	0.0	0.0	33.0		432.0	eaff_19759	eaff_12785	0.09091	0.0
eaff_19759__eaff_3507	0.19169	0.50583	2238.0	3.0	1.94828	GF_000060	0.0	0.0	33.0		429.0	eaff_19759	eaff_3507	0.09091	0.0
eaff_19759__eaff_20404	0.19705	0.49887	2238.0	3.0	1.91386	GF_000060	0.0	0.0	33.0		441.0	eaff_19759	eaff_20404	0.09091	0.0
eaff_19759__eaff_19761	0.01743	0.35897	2238.0	3.0	2.0735	GF_000060	0.0	0.0	33.0		39.0	eaff_19759	eaff_19761	0.09091	0.0
eaff_19759__eaff_5958	0.05898	0.4697	2238.0	3.0	2.16066	GF_000060	0.0	0.0	33.0		132.0	eaff_19759	eaff_5958	0.09091	0.0
eaff_16461__eaff_19759	0.19705	0.49887	2238.0	3.0	2.01318	GF_000060	0.0	0.0	33.0		441.0	eaff_19759	eaff_16461	0.09091	0.0
eaff_15718__eaff_19759	0.19303	0.47454	2238.0	3.0	1.9975	GF_000060	0.0	0.0	33.0		432.0	eaff_19759	eaff_15718	0.09091	0.0
eaff_13447__eaff_19759	0.18097	0.4642	2238.0	3.0	2.50332	GF_000060	0.0	0.0	33.0		405.0	eaff_19759	eaff_13447	0.09091	0.0
eaff_19759__eaff_8893	0.19571	0.47489	2238.0	3.0	2.09922	GF_000060	0.0	0.0	33.0		438.0	eaff_19759	eaff_8893	0.09091	0.0
eaff_18682__eaff_19759	0.19303	0.49074	2238.0	3.0	2.07953	GF_000060	0.0	0.0	34.0		432.0	eaff_18682	eaff_19759	0.01389	0.0
eaff_16682__eaff_18682	0.46381	0.49422	2238.0	3.0	1.59022	GF_000060	0.0	0.0	34.0		1038.0	eaff_18682	eaff_16682	0.01389	0.0
eaff_15899__eaff_18682	0.40751	0.51864	2238.0	3.0	1.5916	GF_000060	0.0	0.0	34.0		912.0	eaff_18682	eaff_15899	0.01389	0.0
eaff_12785__eaff_18682	0.46515	0.46782	2238.0	3.0	1.7912	GF_000060	0.0	0.0	34.0		1041.0	eaff_18682	eaff_12785	0.01389	0.0
eaff_18682__eaff_3507	0.4571	0.4956	2238.0	3.0	1.65519	GF_000060	0.0	0.0	34.0		1023.0	eaff_18682	eaff_3507	0.01389	0.0
eaff_18682__eaff_20404	0.41823	0.52457	2238.0	3.0	1.62077	GF_000060	0.0	0.0	34.0		936.0	eaff_18682	eaff_20404	0.01389	0.0
eaff_18682__eaff_19761	0.13003	0.53608	2238.0	3.0	1.78042	GF_000060	0.0	0.0	34.0		291.0	eaff_18682	eaff_19761	0.01389	0.0
eaff_18682__eaff_5958	0.13941	0.52564	2238.0	3.0	1.86758	GF_000060	0.0	0.0	34.0		312.0	eaff_18682	eaff_5958	0.01389	0.0
eaff_16461__eaff_18682	0.47587	0.47981	2238.0	3.0	1.7201	GF_000060	0.0	0.0	34.0		1065.0	eaff_18682	eaff_16461	0.01389	0.0
eaff_15718__eaff_18682	0.45174	0.49951	2238.0	3.0	1.70442	GF_000060	0.0	0.0	34.0		1011.0	eaff_18682	eaff_15718	0.01389	0.0
eaff_13447__eaff_18682	0.42359	0.47363	2238.0	3.0	2.21024	GF_000060	0.0	0.0	34.0		948.0	eaff_18682	eaff_13447	0.01389	0.0
eaff_18682__eaff_8893	0.46649	0.45211	2238.0	3.0	1.80614	GF_000060	0.0	0.0	34.0		1044.0	eaff_18682	eaff_8893	0.01389	0.0
eaff_15111__eaff_19759	0.00134	1.0	2238.0	3.0	2.55135	GF_000060	0.0	0.0	34.0		3.0	eaff_15111	eaff_19759	0.01389	0.0
eaff_15111__eaff_16682	0.07507	0.36905	2238.0	3.0	2.06204	GF_000060	0.0	0.0	34.0		168.0	eaff_15111	eaff_16682	0.01389	0.0
eaff_15111__eaff_15899	0.01072	0.625	2238.0	3.0	2.06342	GF_000060	0.0	0.0	34.0		24.0	eaff_15111	eaff_15899	0.01389	0.0
eaff_12785__eaff_15111	0.07507	0.33333	2238.0	3.0	2.26302	GF_000060	0.0	0.0	34.0		168.0	eaff_15111	eaff_12785	0.01389	0.0
eaff_15111__eaff_3507	0.07507	0.33333	2238.0	3.0	2.12701	GF_000060	0.0	0.0	34.0		168.0	eaff_15111	eaff_3507	0.01389	0.0
eaff_15111__eaff_20404	0.01877	0.5	2238.0	3.0	2.09259	GF_000060	0.0	0.0	34.0		42.0	eaff_15111	eaff_20404	0.01389	0.0
eaff_15111__eaff_19761	0.00134	1.0	2238.0	3.0	2.25224	GF_000060	0.0	0.0	34.0		3.0	eaff_15111	eaff_19761	0.01389	0.0
eaff_15111__eaff_5958	0.00268	0.5	2238.0	3.0	2.3394	GF_000060	0.0	0.0	34.0		6.0	eaff_15111	eaff_5958	0.01389	0.0
eaff_15111__eaff_16461	0.07775	0.32759	2238.0	3.0	2.19192	GF_000060	0.0	0.0	34.0		174.0	eaff_15111	eaff_16461	0.01389	0.0
eaff_15111__eaff_15718	0.04826	0.37963	2238.0	3.0	2.17624	GF_000060	0.0	0.0	34.0		108.0	eaff_15111	eaff_15718	0.01389	0.0
eaff_13447__eaff_15111	0.03887	0.36782	2238.0	3.0	2.68206	GF_000060	0.0	0.0	34.0		87.0	eaff_15111	eaff_13447	0.01389	0.0
eaff_15111__eaff_8893	0.07507	0.35714	2238.0	3.0	2.27796	GF_000060	0.0	0.0	34.0		168.0	eaff_15111	eaff_8893	0.01389	0.0
eaff_18576__eaff_19759	0.19705	0.49206	2238.0	3.0	2.13774	GF_000060	0.0	0.0	34.0		441.0	eaff_18576	eaff_19759	0.01389	0.0
eaff_16682__eaff_18576	0.48794	0.49359	2238.0	3.0	1.64843	GF_000060	0.0	0.0	34.0		1092.0	eaff_18576	eaff_16682	0.01389	0.0
eaff_15899__eaff_18576	0.41555	0.51398	2238.0	3.0	1.64981	GF_000060	0.0	0.0	34.0		930.0	eaff_18576	eaff_15899	0.01389	0.0
eaff_12785__eaff_18576	0.48928	0.49224	2238.0	3.0	1.84941	GF_000060	0.0	0.0	34.0		1095.0	eaff_18576	eaff_12785	0.01389	0.0
eaff_18576__eaff_3507	0.48123	0.50789	2238.0	3.0	1.71341	GF_000060	0.0	0.0	34.0		1077.0	eaff_18576	eaff_3507	0.01389	0.0
eaff_18576__eaff_20404	0.43029	0.51921	2238.0	3.0	1.67899	GF_000060	0.0	0.0	34.0		963.0	eaff_18576	eaff_20404	0.01389	0.0
eaff_18576__eaff_19761	0.12869	0.50347	2238.0	3.0	1.83863	GF_000060	0.0	0.0	34.0		288.0	eaff_18576	eaff_19761	0.01389	0.0
eaff_18576__eaff_5958	0.14075	0.49206	2238.0	3.0	1.92579	GF_000060	0.0	0.0	34.0		315.0	eaff_18576	eaff_5958	0.01389	0.0
eaff_16461__eaff_18576	0.5067	0.47884	2238.0	3.0	1.77831	GF_000060	0.0	0.0	34.0		1134.0	eaff_18576	eaff_16461	0.01389	0.0
eaff_15718__eaff_18576	0.46381	0.48748	2238.0	3.0	1.76263	GF_000060	0.0	0.0	34.0		1038.0	eaff_18576	eaff_15718	0.01389	0.0
eaff_13447__eaff_18576	0.46381	0.44316	2238.0	3.0	2.26845	GF_000060	0.0	0.0	34.0		1038.0	eaff_18576	eaff_13447	0.01389	0.0
eaff_18576__eaff_8893	0.49732	0.45732	2238.0	3.0	1.86435	GF_000060	0.0	0.0	34.0		1113.0	eaff_18576	eaff_8893	0.01389	0.0
eaff_19759__eaff_7204	0.00804	0.83333	2238.0	3.0	2.11064	GF_000060	0.0	0.0	34.0		18.0	eaff_7204	eaff_19759	0.01389	0.0
eaff_16682__eaff_7204	0.08043	0.43333	2238.0	3.0	1.62134	GF_000060	0.0	0.0	34.0		180.0	eaff_7204	eaff_16682	0.01389	0.0
eaff_15899__eaff_7204	0.02413	0.57407	2238.0	3.0	1.62272	GF_000060	0.0	0.0	34.0		54.0	eaff_7204	eaff_15899	0.01389	0.0
eaff_12785__eaff_7204	0.08043	0.43889	2238.0	3.0	1.82231	GF_000060	0.0	0.0	34.0		180.0	eaff_7204	eaff_12785	0.01389	0.0
eaff_3507__eaff_7204	0.08043	0.42778	2238.0	3.0	1.68631	GF_000060	0.0	0.0	34.0		180.0	eaff_7204	eaff_3507	0.01389	0.0
eaff_20404__eaff_7204	0.03619	0.53086	2238.0	3.0	1.65189	GF_000060	0.0	0.0	34.0		81.0	eaff_7204	eaff_20404	0.01389	0.0
eaff_19761__eaff_7204	0.00134	1.0	2238.0	3.0	1.81154	GF_000060	0.0	0.0	34.0		3.0	eaff_7204	eaff_19761	0.01389	0.0
eaff_5958__eaff_7204	0.00938	0.66667	2238.0	3.0	1.89869	GF_000060	0.0	0.0	34.0		21.0	eaff_7204	eaff_5958	0.01389	0.0
eaff_16461__eaff_7204	0.08311	0.40323	2238.0	3.0	1.75122	GF_000060	0.0	0.0	34.0		186.0	eaff_7204	eaff_16461	0.01389	0.0
eaff_15718__eaff_7204	0.06166	0.3913	2238.0	3.0	1.73554	GF_000060	0.0	0.0	34.0		138.0	eaff_7204	eaff_15718	0.01389	0.0
eaff_13447__eaff_7204	0.05228	0.4188	2238.0	3.0	2.24135	GF_000060	0.0	0.0	34.0		117.0	eaff_7204	eaff_13447	0.01389	0.0
eaff_7204__eaff_8893	0.07909	0.36723	2238.0	3.0	1.83726	GF_000060	0.0	0.0	34.0		177.0	eaff_7204	eaff_8893	0.01389	0.0
eaff_10891__eaff_19759	0.19571	0.47717	2238.0	3.0	1.83943	GF_000060	0.0	0.0	34.0		438.0	eaff_10891	eaff_19759	0.01389	0.0
eaff_10891__eaff_16682	0.41689	0.55841	2238.0	3.0	1.35012	GF_000060	0.0	0.0	34.0		933.0	eaff_10891	eaff_16682	0.01389	0.0
eaff_10891__eaff_15899	0.41555	0.54839	2238.0	3.0	1.3515	GF_000060	0.0	0.0	34.0		930.0	eaff_10891	eaff_15899	0.01389	0.0
eaff_10891__eaff_12785	0.41823	0.52991	2238.0	3.0	1.5511	GF_000060	0.0	0.0	34.0		936.0	eaff_10891	eaff_12785	0.01389	0.0
eaff_10891__eaff_3507	0.41019	0.56209	2238.0	3.0	1.41509	GF_000060	0.0	0.0	34.0		918.0	eaff_10891	eaff_3507	0.01389	0.0
eaff_10891__eaff_20404	0.41689	0.5627	2238.0	3.0	1.38068	GF_000060	0.0	0.0	34.0		933.0	eaff_10891	eaff_20404	0.01389	0.0
eaff_10891__eaff_19761	0.13003	0.51546	2238.0	3.0	1.54032	GF_000060	0.0	0.0	34.0		291.0	eaff_10891	eaff_19761	0.01389	0.0
eaff_10891__eaff_5958	0.13807	0.54369	2238.0	3.0	1.62748	GF_000060	0.0	0.0	34.0		309.0	eaff_10891	eaff_5958	0.01389	0.0
eaff_10891__eaff_16461	0.42627	0.52725	2238.0	3.0	1.48	GF_000060	0.0	0.0	34.0		954.0	eaff_10891	eaff_16461	0.01389	0.0
eaff_10891__eaff_15718	0.42091	0.52548	2238.0	3.0	1.46432	GF_000060	0.0	0.0	34.0		942.0	eaff_10891	eaff_15718	0.01389	0.0
eaff_10891__eaff_13447	0.41689	0.46624	2238.0	3.0	1.97014	GF_000060	0.0	0.0	34.0		933.0	eaff_10891	eaff_13447	0.01389	0.0
eaff_10891__eaff_8893	0.41823	0.51816	2238.0	3.0	1.56604	GF_000060	0.0	0.0	34.0		936.0	eaff_10891	eaff_8893	0.01389	0.0
eaff_18254__eaff_19759	0.12735	0.54386	2238.0	3.0	1.78796	GF_000060	0.0	0.0	34.0		285.0	eaff_18254	eaff_19759	0.01389	0.0
eaff_16682__eaff_18254	0.23592	0.55871	2238.0	3.0	1.29865	GF_000060	0.0	0.0	34.0		528.0	eaff_18254	eaff_16682	0.01389	0.0
eaff_15899__eaff_18254	0.23458	0.54667	2238.0	3.0	1.30003	GF_000060	0.0	0.0	34.0		525.0	eaff_18254	eaff_15899	0.01389	0.0
eaff_12785__eaff_18254	0.23727	0.51601	2238.0	3.0	1.49963	GF_000060	0.0	0.0	34.0		531.0	eaff_18254	eaff_12785	0.01389	0.0
eaff_18254__eaff_3507	0.23056	0.55814	2238.0	3.0	1.36362	GF_000060	0.0	0.0	34.0		516.0	eaff_18254	eaff_3507	0.01389	0.0
eaff_18254__eaff_20404	0.23592	0.55682	2238.0	3.0	1.3292	GF_000060	0.0	0.0	34.0		528.0	eaff_18254	eaff_20404	0.01389	0.0
eaff_18254__eaff_19761	0.13003	0.53608	2238.0	3.0	1.48885	GF_000060	0.0	0.0	34.0		291.0	eaff_18254	eaff_19761	0.01389	0.0
eaff_18254__eaff_5958	0.13539	0.50165	2238.0	3.0	1.57601	GF_000060	0.0	0.0	34.0		303.0	eaff_18254	eaff_5958	0.01389	0.0
eaff_16461__eaff_18254	0.24531	0.57013	2238.0	3.0	1.42853	GF_000060	0.0	0.0	34.0		549.0	eaff_18254	eaff_16461	0.01389	0.0
eaff_15718__eaff_18254	0.23995	0.56238	2238.0	3.0	1.41285	GF_000060	0.0	0.0	34.0		537.0	eaff_18254	eaff_15718	0.01389	0.0
eaff_13447__eaff_18254	0.23592	0.57386	2238.0	3.0	1.91867	GF_000060	0.0	0.0	34.0		528.0	eaff_18254	eaff_13447	0.01389	0.0
eaff_18254__eaff_8893	0.23995	0.54935	2238.0	3.0	1.51457	GF_000060	0.0	0.0	34.0		537.0	eaff_18254	eaff_8893	0.01389	0.0
eaff_1203__eaff_2081	0.4774	0.55429	1659.0	369.0	0.97527	GF_000391	0.2234	13.6069	5.0	0.0164	792.0	eaff_1203	eaff_2081	1.0	0.0
eaff_1203__eaff_4868	0.6528	0.51339	1659.0	369.0	1.00688	GF_000391	0.1255	2.0184	6.0	0.0622	1083.0	eaff_4868	eaff_1203	0.5	1.0
eaff_2081__eaff_4868	0.46655	0.53747	1659.0	369.0	1.18512	GF_000391	0.2082	11.6105	6.0	0.0179	774.0	eaff_4868	eaff_2081	0.5	0.0
eaff_13509__eaff_4868	0.22604	0.57333	1659.0	369.0	1.29272	GF_000391	0.3941	8.9084	7.0	0.0442	375.0	eaff_13509	eaff_4868	0.33333	0.0
eaff_1203__eaff_13509	0.22604	0.576	1659.0	369.0	1.33002	GF_000391	0.3935	2.4035	7.0	0.1637	375.0	eaff_13509	eaff_1203	0.33333	1.0
eaff_13509__eaff_2081	0.22604	0.54933	1659.0	369.0	1.50826	GF_000391	0.4495	63.9912	7.0	0.007	375.0	eaff_13509	eaff_2081	0.33333	0.0
eaff_13509__eaff_2546	0.22242	0.45799	1659.0	369.0	1.85963	GF_000391	0.7178	67.4818	8.0	0.0106	369.0	eaff_2546	eaff_13509	0.25	0.0
eaff_2546__eaff_4868	0.50633	0.43452	1659.0	369.0	1.7526	GF_000391	0.5662	23.5642	8.0	0.024	840.0	eaff_2546	eaff_4868	0.25	0.0
eaff_1203__eaff_2546	0.51537	0.42807	1659.0	369.0	1.7899	GF_000391	0.559	9.2061	8.0	0.0607	855.0	eaff_2546	eaff_1203	0.25	0.0
eaff_2081__eaff_2546	0.48644	0.41512	1659.0	369.0	1.96814	GF_000391	0.581	75.5635	8.0	0.0077	807.0	eaff_2546	eaff_2081	0.25	0.0
eaff_13985__eaff_2615	0.7953	0.58509	894.0	711.0	0.78604	GF_001354	0.4047	3.2918	2.0	0.1229	711.0	eaff_2615	eaff_13985	1.0	1.0
eaff_10464__eaff_17752	0.90148	0.47541	1218.0	1098.0	1.48531	GF_001836	0.7239	7.4597	2.0	0.097	1098.0	eaff_10464	eaff_17752	1.0	0.0
eaff_11872__eaff_13124	0.67715	0.5899	2193.0	882.0	0.6227	GF_000352	0.2374	68.0134	6.0	0.0035	1485.0	eaff_13124	eaff_11872	1.0	0.0
eaff_6799__eaff_8984	0.5212	0.50744	2193.0	882.0	1.13779	GF_000352	0.4656	68.0788	7.0	0.0068	1143.0	eaff_8984	eaff_6799	1.0	0.0
eaff_13124__eaff_8984	0.6238	0.5	2193.0	882.0	1.38098	GF_000352	0.5111	67.5521	8.0	0.0076	1368.0	eaff_13124	eaff_8984	0.25	0.0
eaff_13124__eaff_6799	0.53215	0.49614	2193.0	882.0	1.22955	GF_000352	0.5006	69.9268	8.0	0.0072	1167.0	eaff_13124	eaff_6799	0.25	0.0
eaff_11872__eaff_8984	0.59508	0.49502	2193.0	882.0	1.50817	GF_000352	0.4912	65.5908	8.0	0.0075	1305.0	eaff_11872	eaff_8984	0.25	0.0
eaff_11872__eaff_6799	0.50205	0.52679	2193.0	882.0	1.35673	GF_000352	0.4182	69.9963	8.0	0.006	1101.0	eaff_11872	eaff_6799	0.25	0.0
eaff_13124__eaff_20608	0.66211	0.50344	2193.0	882.0	1.17108	GF_000352	0.4825	67.8587	9.0	0.0071	1452.0	eaff_20608	eaff_13124	0.25	0.0
eaff_11872__eaff_20608	0.64706	0.49401	2193.0	882.0	1.29826	GF_000352	0.4641	66.9697	9.0	0.0069	1419.0	eaff_20608	eaff_11872	0.25	0.0
eaff_20608__eaff_8984	0.61012	0.48206	2193.0	882.0	1.42599	GF_000352	0.5602	68.386	9.0	0.0082	1338.0	eaff_20608	eaff_8984	0.25	0.0
eaff_20608__eaff_6799	0.5554	0.50821	2193.0	882.0	1.27456	GF_000352	0.4452	67.8459	9.0	0.0066	1218.0	eaff_20608	eaff_6799	0.25	0.0
eaff_10927__eaff_20608	0.66758	0.46311	2193.0	882.0	1.76739	GF_000352	0.6757	20.9344	10.0	0.0323	1464.0	eaff_10927	eaff_20608	0.2	0.0
eaff_10927__eaff_13124	0.64432	0.45577	2193.0	882.0	1.81152	GF_000352	0.7296	2.9154	10.0	0.2502	1413.0	eaff_10927	eaff_13124	0.2	0.5
eaff_10927__eaff_11872	0.63064	0.44685	2193.0	882.0	1.93871	GF_000352	0.6782	5.8816	10.0	0.1153	1383.0	eaff_10927	eaff_11872	0.2	0.0
eaff_10927__eaff_8984	0.5896	0.43387	2193.0	882.0	2.06644	GF_000352	0.785	7.604	10.0	0.1032	1293.0	eaff_10927	eaff_8984	0.2	0.0
eaff_10927__eaff_6799	0.50752	0.47799	2193.0	882.0	1.915	GF_000352	0.6655	3.7858	10.0	0.1758	1113.0	eaff_10927	eaff_6799	0.2	0.5
eaff_16136__eaff_16138	0.38767	0.67045	1362.0	528.0	0.71162	GF_002008	0.3405	0.9732	2.0	0.3499	528.0	eaff_16136	eaff_16138	1.0	1.0
eaff_1594__eaff_1599	1.0	1.0	495.0	495.0	0.0	GF_001253	0.0	0.0	2.0	0.1553	495.0	eaff_1594	eaff_1599	1.0	0.0
eaff_15578__eaff_20290	0.3668	0.55439	777.0	267.0	1.07023	GF_000627	0.3819	8.752	4.0	0.0436	285.0	eaff_15578	eaff_20290	1.0	0.0
eaff_15578__eaff_6255	0.51737	0.48259	777.0	267.0	1.27887	GF_000627	0.4705	71.3048	5.0	0.0066	402.0	eaff_6255	eaff_15578	0.5	0.0
eaff_20290__eaff_6255	0.35521	0.5471	777.0	267.0	1.31528	GF_000627	0.5028	10.7302	5.0	0.0469	276.0	eaff_6255	eaff_20290	0.5	0.0
eaff_5375__eaff_6255	0.5251	0.5098	777.0	267.0	1.33731	GF_000627	0.6851	1.6366	6.0	0.4186	408.0	eaff_5375	eaff_6255	0.33333	1.0
eaff_15578__eaff_5375	0.5251	0.46324	777.0	267.0	1.63091	GF_000627	0.6566	79.2761	6.0	0.0083	408.0	eaff_5375	eaff_15578	0.33333	0.0
eaff_20290__eaff_5375	0.38224	0.48485	777.0	267.0	1.66732	GF_000627	0.6809	9.6364	6.0	0.0707	297.0	eaff_5375	eaff_20290	0.33333	0.0
eaff_12959__eaff_2153	0.8463	0.47921	1620.0	1371.0	1.42208	GF_001308	0.7141	5.8963	2.0	0.1211	1371.0	eaff_2153	eaff_12959	1.0	0.0
eaff_12944__eaff_14058	0.74266	0.41933	2145.0	1593.0	1.69698	GF_001931	0.9391	14.8342	2.0	0.0633	1593.0	eaff_12944	eaff_14058	1.0	0.0
eaff_4554__eaff_9642	0.52006	0.59979	1869.0	936.0	0.64978	GF_000612	0.3232	23.2128	4.0	0.0139	972.0	eaff_4554	eaff_9642	1.0	0.0
eaff_11814__eaff_4554	0.50883	0.47739	1869.0	936.0	1.54495	GF_000612	0.724	82.0441	5.0	0.0088	951.0	eaff_11814	eaff_4554	0.5	0.0
eaff_11814__eaff_9642	0.687	0.45483	1869.0	936.0	1.78397	GF_000612	0.662	30.6509	5.0	0.0216	1284.0	eaff_11814	eaff_9642	0.5	0.0
eaff_11814__eaff_5130	0.62119	0.43066	1869.0	936.0	1.8578	GF_000612	0.8754	77.7543	6.0	0.0113	1161.0	eaff_5130	eaff_11814	0.33333	0.0
eaff_4554__eaff_5130	0.50883	0.43428	1869.0	936.0	1.87255	GF_000612	0.8855	43.2454	6.0	0.0205	951.0	eaff_5130	eaff_4554	0.33333	0.0
eaff_5130__eaff_9642	0.63724	0.41226	1869.0	936.0	2.11157	GF_000612	0.953	82.1553	6.0	0.0116	1191.0	eaff_5130	eaff_9642	0.33333	0.0
eaff_3525__eaff_3952	0.62971	0.45413	2787.0	1419.0	1.5332	GF_000863	0.7478	69.2584	3.0	0.0108	1755.0	eaff_3525	eaff_3952	1.0	0.0
eaff_3525__eaff_3790	0.52099	0.39256	2787.0	1419.0	2.27981	GF_000863	1.0916	68.5728	4.0	0.0159	1452.0	eaff_3790	eaff_3525	0.5	0.0
eaff_3790__eaff_3952	0.53714	0.42619	2787.0	1419.0	1.67103	GF_000863	0.8673	70.8661	4.0	0.0122	1497.0	eaff_3790	eaff_3952	0.5	0.0
eaff_20593__eaff_8601	0.70675	0.66567	1422.0	987.0	0.65543	GF_000723	0.2942	1.7061	3.0	0.1724	1005.0	eaff_20593	eaff_8601	1.0	1.0
eaff_20593__eaff_598	0.69409	0.62209	1422.0	987.0	0.77565	GF_000723	0.3575	2.3767	4.0	0.1504	987.0	eaff_598	eaff_20593	0.5	1.0
eaff_598__eaff_8601	0.70042	0.59538	1422.0	987.0	0.95762	GF_000723	0.4195	81.494	4.0	0.0051	996.0	eaff_598	eaff_8601	0.5	0.0
eaff_20254__eaff_20256	0.92553	0.96296	846.0	783.0	0.04056	GF_002074	0.0214	0.1405	2.0	0.1521	783.0	eaff_20254	eaff_20256	1.0	1.0
eaff_19519__eaff_19712	0.37959	0.87097	735.0	57.0	0.21344	GF_001095	0.1141	0.1252	3.0	0.9113	279.0	eaff_19519	eaff_19712	1.0	1.0
eaff_19519__eaff_19590	0.12245	0.82222	735.0	57.0	0.28626	GF_001095	0.2018	1.0269	4.0	0.1965	90.0	eaff_19590	eaff_19519	0.5	0.5
eaff_19590__eaff_19712	0.29796	0.86301	735.0	57.0	0.28174	GF_001095	0.2513	0.7995	4.0	0.3143	219.0	eaff_19590	eaff_19712	0.5	0.5
eaff_14922__eaff_8420	0.82192	0.46481	1971.0	1620.0	1.52748	GF_001752	0.6921	79.7211	2.0	0.0087	1620.0	eaff_8420	eaff_14922	1.0	0.0
eaff_1278__eaff_19144	0.4557	0.53395	1422.0	468.0	1.12883	GF_000758	0.6366	21.772	3.0	0.0292	648.0	eaff_1278	eaff_19144	1.0	0.0
eaff_1278__eaff_4642	0.34599	0.45732	1422.0	468.0	1.72055	GF_000758	0.9027	23.0132	4.0	0.0392	492.0	eaff_4642	eaff_1278	0.5	0.0
eaff_19144__eaff_4642	0.36076	0.53606	1422.0	468.0	1.18829	GF_000758	0.6036	3.378	4.0	0.1787	513.0	eaff_4642	eaff_19144	0.5	1.0
eaff_11439__eaff_12132	0.40254	0.51228	708.0	285.0	0.94403	GF_001879	0.5859	4.078	2.0	0.1437	285.0	eaff_11439	eaff_12132	1.0	1.0
eaff_17660__eaff_19780	0.65411	0.71379	876.0	567.0	0.61012	GF_000680	0.3521	0.5388	4.0	0.6535	573.0	eaff_17660	eaff_19780	1.0	1.0
eaff_17660__eaff_18176	0.86986	0.67323	876.0	567.0	0.8285	GF_000680	0.4557	1.0229	5.0	0.4455	762.0	eaff_18176	eaff_17660	0.5	0.5
eaff_18176__eaff_19780	0.65411	0.70332	876.0	567.0	0.71434	GF_000680	0.3353	0.7095	5.0	0.4726	573.0	eaff_18176	eaff_19780	0.5	0.5
eaff_17659__eaff_18176	0.86644	0.56522	876.0	567.0	1.12005	GF_000680	0.5582	3.6822	6.0	0.1516	759.0	eaff_17659	eaff_18176	0.33333	0.33333
eaff_17659__eaff_17660	0.87671	0.58203	876.0	567.0	1.20386	GF_000680	0.5803	2.0814	6.0	0.2788	768.0	eaff_17659	eaff_17660	0.33333	0.33333
eaff_17659__eaff_19780	0.65753	0.5816	876.0	567.0	1.0897	GF_000680	0.492	2.5439	6.0	0.1934	576.0	eaff_17659	eaff_19780	0.33333	0.33333
eaff_19026__eaff_20439	0.45665	0.57103	1557.0	711.0	0.74204	GF_002063	0.4166	69.3373	2.0	0.006	711.0	eaff_19026	eaff_20439	1.0	0.0
eaff_11020__eaff_431	0.31191	0.94545	1587.0	495.0	0.07628	GF_001139	0.0394	0.1365	2.0	0.2888	495.0	eaff_431	eaff_11020	1.0	1.0
eaff_17102__eaff_17429	1.0	1.0	1017.0	1017.0	0.0	GF_001712	0.0	0.0	2.0	0.3652	1017.0	eaff_17102	eaff_17429	1.0	0.0
eaff_18069__eaff_19965	0.43822	0.47368	3642.0	1596.0	1.39667	GF_002048	0.8249	13.6711	2.0	0.0603	1596.0	eaff_18069	eaff_19965	1.0	0.0
eaff_1089__eaff_8791	0.45989	0.5562	1122.0	483.0	1.03551	GF_000509	0.4542	81.3626	4.0	0.0056	516.0	eaff_1089	eaff_8791	1.0	0.0
eaff_20695__eaff_3040	0.53209	0.50251	1122.0	483.0	1.03619	GF_000509	0.4788	76.6527	5.0	0.0062	597.0	eaff_3040	eaff_20695	1.0	0.0
eaff_1089__eaff_3040	0.4385	0.57724	1122.0	483.0	1.10898	GF_000509	0.4867	3.407	6.0	0.1428	492.0	eaff_1089	eaff_3040	0.25	1.0
eaff_1089__eaff_20695	0.45187	0.50888	1122.0	483.0	1.5505	GF_000509	0.5908	12.2303	6.0	0.0483	507.0	eaff_1089	eaff_20695	0.25	0.0
eaff_3040__eaff_8791	0.53476	0.545	1122.0	483.0	1.00912	GF_000509	0.4519	78.432	6.0	0.0058	600.0	eaff_8791	eaff_3040	0.25	0.0
eaff_20695__eaff_8791	0.61497	0.46667	1122.0	483.0	1.45064	GF_000509	0.613	77.1086	6.0	0.0079	690.0	eaff_8791	eaff_20695	0.25	0.0
eaff_16219__eaff_2598	0.40767	0.44065	5166.0	1794.0	1.44583	GF_000559	0.7998	7.5912	4.0	0.1054	2106.0	eaff_2598	eaff_16219	1.0	0.0
eaff_12237__eaff_4386	0.37979	0.55607	5166.0	1794.0	0.77619	GF_000559	0.4369	5.092	5.0	0.0858	1962.0	eaff_4386	eaff_12237	1.0	0.0
eaff_2598__eaff_4386	0.36702	0.42141	5166.0	1794.0	1.8563	GF_000559	0.9071	5.8264	6.0	0.1557	1896.0	eaff_2598	eaff_4386	0.25	0.0
eaff_12237__eaff_2598	0.37805	0.41577	5166.0	1794.0	1.87018	GF_000559	0.9112	65.4197	6.0	0.0139	1953.0	eaff_2598	eaff_12237	0.25	0.0
eaff_16219__eaff_4386	0.3583	0.43382	5166.0	1794.0	1.7118	GF_000559	0.832	66.3542	6.0	0.0125	1851.0	eaff_16219	eaff_4386	0.25	0.0
eaff_12237__eaff_16219	0.36876	0.41942	5166.0	1794.0	1.72569	GF_000559	0.8611	63.3687	6.0	0.0136	1905.0	eaff_16219	eaff_12237	0.25	0.0
eaff_11006__eaff_11015	0.68619	0.5122	717.0	492.0	0.92504	GF_001863	0.5535	5.0987	2.0	0.1086	492.0	eaff_11006	eaff_11015	1.0	0.0
eaff_18048__eaff_19622	0.04926	0.93122	3837.0	114.0	0.11002	GF_000450	0.0264	0.2418	5.0	0.1093	189.0	eaff_19622	eaff_18048	1.0	1.0
eaff_18443__eaff_19622	0.35575	0.91941	3837.0	114.0	0.18765	GF_000450	0.1275	0.3204	6.0	0.3979	1365.0	eaff_18443	eaff_19622	0.5	0.5
eaff_18048__eaff_18443	0.19468	0.94779	3837.0	114.0	0.1162	GF_000450	0.0978	0.2627	6.0	0.3723	747.0	eaff_18443	eaff_18048	0.5	0.5
eaff_6418__eaff_7488	0.82643	0.58657	3837.0	114.0	0.90503	GF_000450	0.4089	1.1863	7.0	0.3447	3171.0	eaff_6418	eaff_7488	1.0	1.0
eaff_18443__eaff_6418	0.59187	0.54337	3837.0	114.0	1.35014	GF_000450	0.4467	3.6368	8.0	0.1228	2271.0	eaff_18443	eaff_6418	0.16667	0.25
eaff_18443__eaff_7488	0.59891	0.54961	3837.0	114.0	1.26909	GF_000450	0.5179	4.4035	8.0	0.1176	2298.0	eaff_18443	eaff_7488	0.16667	0.25
eaff_19622__eaff_6418	0.44488	0.5331	3837.0	114.0	1.41823	GF_000450	0.4577	67.3795	8.0	0.0068	1707.0	eaff_19622	eaff_6418	0.16667	0.0
eaff_19622__eaff_7488	0.45739	0.52308	3837.0	114.0	1.33718	GF_000450	0.5441	2.6147	8.0	0.2081	1755.0	eaff_19622	eaff_7488	0.16667	0.25
eaff_18048__eaff_6418	0.21736	0.53237	3837.0	114.0	1.34678	GF_000450	0.4354	66.212	8.0	0.0066	834.0	eaff_18048	eaff_6418	0.16667	0.0
eaff_18048__eaff_7488	0.22127	0.51355	3837.0	114.0	1.26572	GF_000450	0.5459	1.8874	8.0	0.2892	849.0	eaff_18048	eaff_7488	0.16667	0.25
eaff_13192__eaff_9246	0.95763	0.76696	1062.0	1017.0	0.2277	GF_001016	0.1229	3.1283	3.0	0.0393	1017.0	eaff_9246	eaff_13192	1.0	1.0
eaff_13554__eaff_9246	0.96328	0.71261	1062.0	1017.0	0.35386	GF_001016	0.1765	77.682	4.0	0.0023	1023.0	eaff_13554	eaff_9246	0.5	0.0
eaff_13192__eaff_13554	0.98305	0.69061	1062.0	1017.0	0.38524	GF_001016	0.1964	76.5077	4.0	0.0026	1044.0	eaff_13554	eaff_13192	0.5	0.0
eaff_11675__eaff_1218	0.54211	0.46854	5307.0	546.0	1.35427	GF_000371	0.624	63.2026	5.0	0.0099	2877.0	eaff_1218	eaff_11675	1.0	0.0
eaff_1218__eaff_19821	0.17524	0.42903	5307.0	546.0	2.17337	GF_000371	0.787	5.3823	6.0	0.1462	930.0	eaff_19821	eaff_1218	0.5	0.0
eaff_11675__eaff_19821	0.14528	0.41115	5307.0	546.0	2.35067	GF_000371	0.9696	8.0604	6.0	0.1203	771.0	eaff_19821	eaff_11675	0.5	0.0
eaff_449__eaff_6959	0.47654	0.42112	5307.0	546.0	1.63419	GF_000371	0.8406	1.8818	7.0	0.4467	2529.0	eaff_449	eaff_6959	1.0	1.0
eaff_19821__eaff_449	0.17185	0.41996	5307.0	546.0	1.91655	GF_000371	0.7961	8.2795	8.0	0.0962	912.0	eaff_19821	eaff_449	0.16667	0.0
eaff_19821__eaff_6959	0.11871	0.33333	5307.0	546.0	2.45569	GF_000371	1.5035	5.2855	8.0	0.2845	630.0	eaff_19821	eaff_6959	0.16667	0.0
eaff_1218__eaff_449	0.56586	0.44356	5307.0	546.0	1.72314	GF_000371	0.6732	61.2091	8.0	0.011	3003.0	eaff_1218	eaff_449	0.16667	0.0
eaff_1218__eaff_6959	0.49124	0.38243	5307.0	546.0	2.26228	GF_000371	1.0272	3.0631	8.0	0.3353	2607.0	eaff_1218	eaff_6959	0.16667	1.0
eaff_11675__eaff_449	0.50763	0.40349	5307.0	546.0	1.90044	GF_000371	0.6973	58.7713	8.0	0.0119	2694.0	eaff_11675	eaff_449	0.16667	0.0
eaff_11675__eaff_6959	0.48106	0.39248	5307.0	546.0	2.43958	GF_000371	1.0042	59.5666	8.0	0.0169	2553.0	eaff_11675	eaff_6959	0.16667	0.0
eaff_14064__eaff_4256	0.37995	0.43133	3411.0	600.0	1.23686	GF_000606	0.6865	74.5478	4.0	0.0092	1296.0	eaff_4256	eaff_14064	1.0	0.0
eaff_11976__eaff_20364	0.21724	0.48178	3411.0	600.0	1.41101	GF_000606	0.8749	2.8055	5.0	0.3118	741.0	eaff_11976	eaff_20364	1.0	1.0
eaff_11976__eaff_4256	0.26121	0.42312	3411.0	600.0	1.31658	GF_000606	0.7182	76.1561	6.0	0.0094	891.0	eaff_4256	eaff_11976	0.25	0.0
eaff_20364__eaff_4256	0.25682	0.46918	3411.0	600.0	1.23099	GF_000606	0.7648	70.8326	6.0	0.0108	876.0	eaff_4256	eaff_20364	0.25	0.0
eaff_11976__eaff_14064	0.20229	0.4058	3411.0	600.0	1.7326	GF_000606	0.8337	78.5978	6.0	0.0106	690.0	eaff_14064	eaff_11976	0.25	0.0
eaff_14064__eaff_20364	0.22076	0.45817	3411.0	600.0	1.64701	GF_000606	0.8398	78.0261	6.0	0.0108	753.0	eaff_14064	eaff_20364	0.25	0.0
eaff_11997__eaff_17577	0.69104	0.53811	1272.0	879.0	0.93719	GF_001385	0.5001	62.8113	2.0	0.008	879.0	eaff_11997	eaff_17577	1.0	0.0
eaff_5233__eaff_960	0.44561	0.5678	2565.0	1077.0	0.7278	GF_000744	0.3809	74.8915	3.0	0.0051	1143.0	eaff_960	eaff_5233	1.0	0.0
eaff_3574__eaff_960	0.41988	0.39554	2565.0	1077.0	2.3699	GF_000744	1.0567	75.8096	4.0	0.0139	1077.0	eaff_3574	eaff_960	0.5	0.0
eaff_3574__eaff_5233	0.47719	0.42075	2565.0	1077.0	1.87155	GF_000744	0.8816	75.1135	4.0	0.0117	1224.0	eaff_3574	eaff_5233	0.5	0.0
eaff_11963__eaff_19142	0.38729	0.48438	1983.0	669.0	1.22907	GF_000886	0.6402	64.1671	3.0	0.01	768.0	eaff_11963	eaff_19142	1.0	0.0
eaff_11963__eaff_4188	0.66415	0.43204	1983.0	669.0	1.83672	GF_000886	0.9101	6.0201	4.0	0.1512	1317.0	eaff_4188	eaff_11963	0.5	0.0
eaff_19142__eaff_4188	0.35098	0.47414	1983.0	669.0	1.56095	GF_000886	0.7048	69.871	4.0	0.0101	696.0	eaff_4188	eaff_19142	0.5	0.0
eaff_15028__eaff_9115	0.49436	0.47793	1329.0	540.0	1.32677	GF_000828	0.6824	73.9995	3.0	0.0092	657.0	eaff_15028	eaff_9115	1.0	0.0
eaff_15028__eaff_2689	0.70429	0.38782	1329.0	540.0	1.62374	GF_000828	0.9181	69.0284	4.0	0.0133	936.0	eaff_2689	eaff_15028	0.5	0.0
eaff_2689__eaff_9115	0.42438	0.39184	1329.0	540.0	2.1222	GF_000828	1.0984	5.2554	4.0	0.209	564.0	eaff_2689	eaff_9115	0.5	0.0
eaff_13906__eaff_2805	0.33693	0.48718	4167.0	1179.0	1.51983	GF_000566	0.6497	3.2482	4.0	0.2	1404.0	eaff_2805	eaff_13906	1.0	1.0
eaff_16109__eaff_17846	0.60043	0.55955	4167.0	1179.0	0.75627	GF_000566	0.2443	67.9745	5.0	0.0036	2502.0	eaff_16109	eaff_17846	1.0	0.0
eaff_16109__eaff_2805	0.34917	0.46392	4167.0	1179.0	1.77202	GF_000566	0.6655	14.2071	6.0	0.0468	1455.0	eaff_2805	eaff_16109	0.25	0.0
eaff_17846__eaff_2805	0.40389	0.43197	4167.0	1179.0	1.67315	GF_000566	0.7211	67.7865	6.0	0.0106	1683.0	eaff_2805	eaff_17846	0.25	0.0
eaff_13906__eaff_16109	0.30814	0.45639	4167.0	1179.0	1.91528	GF_000566	0.6817	71.7929	6.0	0.0095	1284.0	eaff_13906	eaff_16109	0.25	0.0
eaff_13906__eaff_17846	0.36645	0.43418	4167.0	1179.0	1.81641	GF_000566	0.7482	67.2986	6.0	0.0111	1527.0	eaff_13906	eaff_17846	0.25	0.0
eaff_18841__eaff_18843	0.71852	0.86254	810.0	582.0	0.16285	GF_002062	0.1108	0.3416	2.0	0.3245	582.0	eaff_18841	eaff_18843	1.0	1.0
eaff_19209__eaff_5053	0.30366	0.64655	1146.0	48.0	0.42778	GF_000916	0.2502	67.4134	3.0	0.0037	348.0	eaff_5053	eaff_19209	1.0	0.0
eaff_19457__eaff_5053	0.3377	0.56072	1146.0	48.0	0.80238	GF_000916	4.6084	8.6939	4.0	0.5301	387.0	eaff_19457	eaff_5053	0.5	0.0
eaff_19209__eaff_19457	0.04188	0.52083	1146.0	48.0	0.9473	GF_000916	0.7046	110.1425	4.0	0.0064	48.0	eaff_19457	eaff_19209	0.5	0.0
eaff_16938__eaff_8451	0.88525	0.55761	549.0	486.0	0.91144	GF_001753	0.4668	9.2662	2.0	0.0504	486.0	eaff_8451	eaff_16938	1.0	0.0
eaff_11059__eaff_11070	0.52212	0.97175	1356.0	594.0	0.02977	GF_000466	0.0155	0.0911	5.0	0.1697	708.0	eaff_11059	eaff_11070	1.0	1.0
eaff_11059__eaff_11069	0.45133	0.57843	1356.0	594.0	0.91851	GF_000466	0.4156	2.896	6.0	0.1435	612.0	eaff_11069	eaff_11059	0.5	0.5
eaff_11069__eaff_11070	0.45133	0.58333	1356.0	594.0	0.91045	GF_000466	0.4126	3.1201	6.0	0.1323	612.0	eaff_11069	eaff_11070	0.5	0.5
eaff_11064__eaff_11069	0.53761	0.62003	1356.0	594.0	0.82194	GF_000466	0.3378	1.6671	7.0	0.2027	729.0	eaff_11064	eaff_11069	0.33333	0.33333
eaff_11059__eaff_11064	0.52212	0.60028	1356.0	594.0	0.99325	GF_000466	0.4034	1.5956	7.0	0.2528	708.0	eaff_11064	eaff_11059	0.33333	0.33333
eaff_11064__eaff_11070	0.52212	0.60452	1356.0	594.0	0.9852	GF_000466	0.3967	1.5514	7.0	0.2557	708.0	eaff_11064	eaff_11070	0.33333	0.33333
eaff_11064__eaff_15975	0.71018	0.4839	1356.0	594.0	1.08425	GF_000466	0.365	76.2802	8.0	0.0048	963.0	eaff_15975	eaff_11064	0.25	0.0
eaff_11069__eaff_15975	0.50885	0.5087	1356.0	594.0	1.40793	GF_000466	0.4861	4.2471	8.0	0.1145	690.0	eaff_15975	eaff_11069	0.25	0.33333
eaff_11059__eaff_15975	0.49115	0.53453	1356.0	594.0	1.57924	GF_000466	0.5014	2.8857	8.0	0.1737	666.0	eaff_15975	eaff_11059	0.25	0.33333
eaff_11070__eaff_15975	0.49115	0.53604	1356.0	594.0	1.57119	GF_000466	0.4874	3.0571	8.0	0.1594	666.0	eaff_15975	eaff_11070	0.25	0.33333
eaff_15164__eaff_845	0.8013	0.4708	1389.0	1113.0	1.40822	GF_001185	0.6956	4.7849	2.0	0.1454	1113.0	eaff_845	eaff_15164	1.0	1.0
eaff_1000__eaff_15708	0.12655	0.63072	2418.0	54.0	0.60403	GF_000746	8.2913	29.524	3.0	0.2808	306.0	eaff_1000	eaff_15708	1.0	0.0
eaff_1000__eaff_14144	0.47643	0.60069	2418.0	54.0	0.7494	GF_000746	0.2894	54.8488	4.0	0.0053	1152.0	eaff_14144	eaff_1000	0.5	0.0
eaff_14144__eaff_15708	0.02233	0.38889	2418.0	54.0	1.24707	GF_000746	21.8661	0.2249	4.0	97.2447	54.0	eaff_14144	eaff_15708	0.5	1.0
eaff_12739__eaff_13079	0.3795	0.58637	1083.0	411.0	0.80808	GF_001925	0.4214	5.1505	2.0	0.0818	411.0	eaff_12739	eaff_13079	1.0	0.0
eaff_13711__eaff_15733	0.61036	0.45283	1563.0	954.0	1.5616	GF_001950	0.7815	67.8759	2.0	0.0115	954.0	eaff_13711	eaff_15733	1.0	0.0
eaff_19038__eaff_19039	0.00931	0.7	3222.0	30.0	0.66343	GF_000742	0.5082	0.5452	3.0	0.9322	30.0	eaff_19038	eaff_19039	1.0	1.0
eaff_14708__eaff_19038	0.60894	0.48012	3222.0	30.0	1.24785	GF_000742	0.2415	1.2501	4.0	0.1932	1962.0	eaff_14708	eaff_19038	0.5	1.0
eaff_14708__eaff_19039	0.08566	0.51087	3222.0	30.0	1.0594	GF_000742	0.2476	7.5575	4.0	0.0328	276.0	eaff_14708	eaff_19039	0.5	0.0
eaff_5547__eaff_5705	0.80874	0.57583	1647.0	1332.0	0.98737	GF_001573	0.466	4.6981	2.0	0.0992	1332.0	eaff_5547	eaff_5705	1.0	1.0
eaff_11761__eaff_3030	0.94387	0.51909	1443.0	1362.0	1.03572	GF_001388	0.5423	64.2078	2.0	0.0084	1362.0	eaff_3030	eaff_11761	1.0	0.0
eaff_14491__eaff_515	0.41745	0.52736	963.0	135.0	1.28294	GF_000292	1.9255	29.9323	6.0	0.0643	402.0	eaff_515	eaff_14491	1.0	0.0
eaff_16329__eaff_3367	0.21495	0.59903	963.0	135.0	1.05323	GF_000292	0.3662	2.0701	7.0	0.1769	207.0	eaff_16329	eaff_3367	1.0	1.0
eaff_16329__eaff_20417	0.42991	0.58454	963.0	135.0	1.09658	GF_000292	0.4209	60.2853	8.0	0.007	414.0	eaff_20417	eaff_16329	0.5	0.0
eaff_20417__eaff_3367	0.33022	0.5283	963.0	135.0	1.16974	GF_000292	0.4303	76.0567	8.0	0.0057	318.0	eaff_20417	eaff_3367	0.5	0.0
eaff_14490__eaff_20417	0.2648	0.72157	963.0	135.0	0.54258	GF_000292	0.2306	40.6905	9.0	0.0057	255.0	eaff_14490	eaff_20417	0.33333	0.0
eaff_14490__eaff_16329	0.2648	0.62353	963.0	135.0	0.94805	GF_000292	0.4046	8.7324	9.0	0.0463	255.0	eaff_14490	eaff_16329	0.33333	0.0
eaff_14490__eaff_3367	0.15265	0.60544	963.0	135.0	1.02121	GF_000292	0.4224	3.9158	9.0	0.1079	147.0	eaff_14490	eaff_3367	0.33333	1.0
eaff_14490__eaff_515	0.2648	0.7098	963.0	135.0	0.73022	GF_000292	0.2705	2.6173	10.0	0.1034	255.0	eaff_515	eaff_14490	0.125	0.5
eaff_20417__eaff_515	0.67913	0.55963	963.0	135.0	1.08607	GF_000292	0.3733	6.6642	10.0	0.056	654.0	eaff_515	eaff_20417	0.125	0.0
eaff_16329__eaff_515	0.49221	0.53797	963.0	135.0	1.49154	GF_000292	0.5388	63.6032	10.0	0.0085	474.0	eaff_515	eaff_16329	0.125	0.0
eaff_3367__eaff_515	0.34268	0.5	963.0	135.0	1.5647	GF_000292	0.5647	64.9361	10.0	0.0087	330.0	eaff_515	eaff_3367	0.125	0.0
eaff_14490__eaff_14491	0.14953	0.39583	963.0	135.0	1.55567	GF_000292	1.4674	74.4807	10.0	0.0197	144.0	eaff_14491	eaff_14490	0.125	0.0
eaff_14491__eaff_20417	0.24922	0.40833	963.0	135.0	1.91152	GF_000292	1.429	88.7055	10.0	0.0161	240.0	eaff_14491	eaff_20417	0.125	0.0
eaff_14491__eaff_16329	0.14953	0.39583	963.0	135.0	2.31699	GF_000292	1.4815	12.2565	10.0	0.1209	144.0	eaff_14491	eaff_16329	0.125	0.0
eaff_14491__eaff_3367	0.23676	0.37281	963.0	135.0	2.39015	GF_000292	21.0904	4.7327	10.0	4.4563	228.0	eaff_14491	eaff_3367	0.125	0.5
eaff_17206__eaff_17207	0.81991	0.79576	633.0	519.0	0.28625	GF_002026	0.1743	0.6507	2.0	0.2679	519.0	eaff_17206	eaff_17207	1.0	1.0
eaff_2893__eaff_9878	0.73672	0.46917	1299.0	777.0	1.63583	GF_000835	0.8645	2.5881	3.0	0.334	957.0	eaff_2893	eaff_9878	1.0	1.0
eaff_14156__eaff_2893	0.59815	0.3861	1299.0	777.0	2.22869	GF_000835	1.1192	6.8771	4.0	0.1627	777.0	eaff_14156	eaff_2893	0.5	0.0
eaff_14156__eaff_9878	0.67898	0.39569	1299.0	777.0	2.2187	GF_000835	1.0202	63.9714	4.0	0.0159	882.0	eaff_14156	eaff_9878	0.5	0.0
eaff_15846__eaff_4802	0.56	0.54524	750.0	354.0	0.80647	GF_000909	0.3619	71.038	3.0	0.0051	420.0	eaff_4802	eaff_15846	1.0	0.0
eaff_4802__eaff_9941	0.58	0.45517	750.0	354.0	1.43678	GF_000909	0.5902	86.8848	4.0	0.0068	435.0	eaff_9941	eaff_4802	0.5	0.0
eaff_15846__eaff_9941	0.596	0.48322	750.0	354.0	1.20892	GF_000909	0.5055	72.8282	4.0	0.0069	447.0	eaff_9941	eaff_15846	0.5	0.0
eaff_11452__eaff_11456	0.68039	0.83274	1239.0	786.0	0.21682	GF_000643	0.118	0.6787	4.0	0.1739	843.0	eaff_11456	eaff_11452	1.0	1.0
eaff_11456__eaff_6062	0.66344	0.50487	1239.0	786.0	1.00297	GF_000643	0.5424	9.08	5.0	0.0597	822.0	eaff_6062	eaff_11456	0.5	0.0
eaff_11452__eaff_6062	0.66344	0.51582	1239.0	786.0	0.9241	GF_000643	0.4929	10.3229	5.0	0.0477	822.0	eaff_6062	eaff_11452	0.5	0.0
eaff_16415__eaff_6062	0.77482	0.4375	1239.0	786.0	1.95931	GF_000643	0.8652	7.4312	6.0	0.1164	960.0	eaff_16415	eaff_6062	0.33333	0.0
eaff_11456__eaff_16415	0.6586	0.45098	1239.0	786.0	1.6004	GF_000643	0.7439	13.3022	6.0	0.0559	816.0	eaff_16415	eaff_11456	0.33333	0.0
eaff_11452__eaff_16415	0.65133	0.4461	1239.0	786.0	1.52153	GF_000643	0.7748	14.8661	6.0	0.0521	807.0	eaff_16415	eaff_11452	0.33333	0.0
eaff_5522__eaff_8819	0.27281	0.42631	9501.0	2409.0	1.68806	GF_000937	0.8738	6.3573	3.0	0.1374	2592.0	eaff_5522	eaff_8819	1.0	0.0
eaff_5522__eaff_6728	0.51658	0.40057	9501.0	2409.0	1.8894	GF_000937	0.8861	67.1624	4.0	0.0132	4908.0	eaff_6728	eaff_5522	0.5	0.0
eaff_6728__eaff_8819	0.26334	0.38169	9501.0	2409.0	2.56799	GF_000937	1.2702	65.4508	4.0	0.0194	2502.0	eaff_6728	eaff_8819	0.5	0.0
eaff_14105__eaff_1971	0.39871	0.44467	3717.0	1038.0	1.8026	GF_000328	0.6812	69.9874	6.0	0.0097	1482.0	eaff_1971	eaff_14105	1.0	0.0
eaff_19399__eaff_2799	0.49395	0.5207	3717.0	1038.0	1.04658	GF_000328	0.4318	69.2692	7.0	0.0062	1836.0	eaff_19399	eaff_2799	1.0	0.0
eaff_19399__eaff_7678	0.4778	0.51802	3717.0	1038.0	1.213	GF_000328	0.4381	69.1428	8.0	0.0063	1776.0	eaff_7678	eaff_19399	0.5	0.0
eaff_2799__eaff_7678	0.53188	0.48558	3717.0	1038.0	1.32273	GF_000328	0.4766	69.3566	8.0	0.0069	1977.0	eaff_7678	eaff_2799	0.5	0.0
eaff_16758__eaff_7678	0.49233	0.48087	3717.0	1038.0	1.4905	GF_000328	0.5543	67.6505	9.0	0.0082	1830.0	eaff_16758	eaff_7678	0.33333	0.0
eaff_16758__eaff_19399	0.44794	0.47988	3717.0	1038.0	1.4985	GF_000328	0.5677	68.1551	9.0	0.0083	1665.0	eaff_16758	eaff_19399	0.33333	0.0
eaff_16758__eaff_2799	0.59241	0.44777	3717.0	1038.0	1.60824	GF_000328	0.5907	69.8791	9.0	0.0085	2202.0	eaff_16758	eaff_2799	0.33333	0.0
eaff_16758__eaff_1971	0.55125	0.4285	3717.0	1038.0	1.95918	GF_000328	0.6837	66.3727	10.0	0.0103	2049.0	eaff_1971	eaff_16758	0.125	0.0
eaff_1971__eaff_7678	0.50767	0.43031	3717.0	1038.0	1.89743	GF_000328	0.6117	69.8346	10.0	0.0088	1887.0	eaff_1971	eaff_7678	0.125	0.0
eaff_19399__eaff_1971	0.47458	0.44558	3717.0	1038.0	1.90544	GF_000328	0.6557	8.2346	10.0	0.0796	1764.0	eaff_1971	eaff_19399	0.125	0.0
eaff_1971__eaff_2799	0.60048	0.41756	3717.0	1038.0	2.01517	GF_000328	0.6292	66.3559	10.0	0.0095	2232.0	eaff_1971	eaff_2799	0.125	0.0
eaff_14105__eaff_16758	0.39952	0.43704	3717.0	1038.0	2.02207	GF_000328	0.7313	67.4926	10.0	0.0108	1485.0	eaff_14105	eaff_16758	0.125	0.0
eaff_14105__eaff_7678	0.39952	0.43704	3717.0	1038.0	1.96033	GF_000328	0.7046	71.0477	10.0	0.0099	1485.0	eaff_14105	eaff_7678	0.125	0.0
eaff_14105__eaff_19399	0.3527	0.43402	3717.0	1038.0	1.96833	GF_000328	0.7091	68.7882	10.0	0.0103	1311.0	eaff_14105	eaff_19399	0.125	0.0
eaff_14105__eaff_2799	0.40355	0.434	3717.0	1038.0	2.07806	GF_000328	0.6938	14.1198	10.0	0.0491	1500.0	eaff_14105	eaff_2799	0.125	0.0
eaff_15270__eaff_4353	0.6222	0.4314	3081.0	393.0	1.9055	GF_000125	0.498	65.9413	11.0	0.0076	1917.0	eaff_15270	eaff_4353	1.0	0.0
eaff_15130__eaff_15270	0.57254	0.40193	3081.0	393.0	2.34149	GF_000125	0.5452	68.164	12.0	0.008	1764.0	eaff_15270	eaff_15130	0.5	0.0
eaff_15130__eaff_4353	0.5813	0.38079	3081.0	393.0	2.56475	GF_000125	0.8278	41.2787	12.0	0.0201	1791.0	eaff_4353	eaff_15130	0.5	0.0
eaff_15270__eaff_414	0.42746	0.41913	3081.0	393.0	2.06251	GF_000125	0.6155	6.6065	13.0	0.0932	1317.0	eaff_15270	eaff_414	0.33333	0.0
eaff_414__eaff_4353	0.42064	0.41204	3081.0	393.0	2.28577	GF_000125	0.7387	66.0097	13.0	0.0112	1296.0	eaff_4353	eaff_414	0.33333	0.0
eaff_15130__eaff_414	0.4372	0.45137	3081.0	393.0	1.61177	GF_000125	0.4264	7.7737	13.0	0.0549	1347.0	eaff_15130	eaff_414	0.33333	0.0
eaff_1996__eaff_4077	0.29893	0.49729	3081.0	393.0	1.2277	GF_000125	0.304	7.7084	14.0	0.0394	921.0	eaff_4077	eaff_1996	1.0	0.0
eaff_10354__eaff_3821	0.32619	0.45771	3081.0	393.0	1.60545	GF_000125	0.5792	67.6847	15.0	0.0086	1005.0	eaff_3821	eaff_10354	1.0	0.0
eaff_11717__eaff_18262	0.13048	0.46517	3081.0	393.0	1.64046	GF_000125	0.7367	69.0413	16.0	0.0107	402.0	eaff_11717	eaff_18262	1.0	0.0
eaff_11717__eaff_3821	0.23564	0.41322	3081.0	393.0	2.15972	GF_000125	0.8971	2.7018	17.0	0.3321	726.0	eaff_3821	eaff_11717	0.25	1.0
eaff_18262__eaff_3821	0.14508	0.49664	3081.0	393.0	1.76294	GF_000125	0.6267	71.922	17.0	0.0087	447.0	eaff_3821	eaff_18262	0.25	0.0
eaff_10354__eaff_11717	0.25219	0.41956	3081.0	393.0	2.40479	GF_000125	0.7854	68.6363	17.0	0.0114	777.0	eaff_10354	eaff_11717	0.25	0.0
eaff_10354__eaff_18262	0.14216	0.46804	3081.0	393.0	2.00801	GF_000125	0.8267	67.1055	17.0	0.0123	438.0	eaff_10354	eaff_18262	0.25	0.0
eaff_3821__eaff_5196	0.2629	0.44568	3081.0	393.0	1.72614	GF_000125	0.5407	19.294	18.0	0.028	810.0	eaff_3821	eaff_5196	0.25	0.0
eaff_10354__eaff_5196	0.23077	0.46414	3081.0	393.0	1.97121	GF_000125	0.7125	72.6049	18.0	0.0098	711.0	eaff_10354	eaff_5196	0.25	0.0
eaff_11717__eaff_5196	0.17137	0.44886	3081.0	393.0	2.14972	GF_000125	0.7583	5.1805	18.0	0.1464	528.0	eaff_11717	eaff_5196	0.25	0.0
eaff_18262__eaff_5196	0.14508	0.51454	3081.0	393.0	1.75294	GF_000125	0.5977	83.1249	18.0	0.0072	447.0	eaff_18262	eaff_5196	0.25	0.0
eaff_3821__eaff_4077	0.36222	0.45341	3081.0	393.0	1.89613	GF_000125	0.6407	69.4305	19.0	0.0092	1116.0	eaff_4077	eaff_3821	0.1	0.0
eaff_10354__eaff_4077	0.34469	0.4162	3081.0	393.0	2.1412	GF_000125	0.7232	64.736	19.0	0.0112	1062.0	eaff_4077	eaff_10354	0.1	0.0
eaff_11717__eaff_4077	0.27167	0.37993	3081.0	393.0	2.31971	GF_000125	1.0113	61.8518	19.0	0.0164	837.0	eaff_4077	eaff_11717	0.1	0.0
eaff_18262__eaff_4077	0.14508	0.52125	3081.0	393.0	1.92293	GF_000125	0.6225	69.2326	19.0	0.009	447.0	eaff_4077	eaff_18262	0.1	0.0
eaff_4077__eaff_5196	0.25803	0.49182	3081.0	393.0	1.5192	GF_000125	0.4761	9.1015	19.0	0.0523	795.0	eaff_4077	eaff_5196	0.1	0.0
eaff_1996__eaff_3821	0.2853	0.42548	3081.0	393.0	2.10099	GF_000125	0.7138	44.8032	19.0	0.0159	879.0	eaff_1996	eaff_3821	0.1	0.0
eaff_10354__eaff_1996	0.2668	0.44161	3081.0	393.0	2.34607	GF_000125	0.6215	71.2236	19.0	0.0087	822.0	eaff_1996	eaff_10354	0.1	0.0
eaff_11717__eaff_1996	0.20058	0.40777	3081.0	393.0	2.52457	GF_000125	0.8673	65.8889	19.0	0.0132	618.0	eaff_1996	eaff_11717	0.1	0.0
eaff_18262__eaff_1996	0.14508	0.51007	3081.0	393.0	2.12779	GF_000125	0.6854	2.8617	19.0	0.2395	447.0	eaff_1996	eaff_18262	0.1	1.0
eaff_1996__eaff_5196	0.26582	0.50672	3081.0	393.0	1.72407	GF_000125	0.3821	8.9257	19.0	0.0428	819.0	eaff_1996	eaff_5196	0.1	0.0
eaff_15270__eaff_4077	0.40798	0.40016	3081.0	393.0	2.36767	GF_000125	0.7356	8.6042	20.0	0.0855	1257.0	eaff_15270	eaff_4077	0.03571	0.0
eaff_15270__eaff_1996	0.24051	0.43185	3081.0	393.0	2.57253	GF_000125	0.7116	63.5421	20.0	0.0112	741.0	eaff_15270	eaff_1996	0.03571	0.0
eaff_15270__eaff_3821	0.32035	0.4154	3081.0	393.0	2.92231	GF_000125	0.6853	64.3388	20.0	0.0107	987.0	eaff_15270	eaff_3821	0.03571	0.0
eaff_10354__eaff_15270	0.30867	0.39748	3081.0	393.0	3.16739	GF_000125	0.923	30.0252	20.0	0.0307	951.0	eaff_15270	eaff_10354	0.03571	0.0
eaff_11717__eaff_15270	0.26095	0.35821	3081.0	393.0	3.34589	GF_000125	1.0936	8.3389	20.0	0.1312	804.0	eaff_15270	eaff_11717	0.03571	0.0
eaff_15270__eaff_18262	0.14508	0.40716	3081.0	393.0	2.94911	GF_000125	0.885	70.2627	20.0	0.0126	447.0	eaff_15270	eaff_18262	0.03571	0.0
eaff_15270__eaff_5196	0.19572	0.45771	3081.0	393.0	2.54539	GF_000125	0.6756	9.3957	20.0	0.0719	603.0	eaff_15270	eaff_5196	0.03571	0.0
eaff_4077__eaff_4353	0.40896	0.39127	3081.0	393.0	2.59093	GF_000125	0.761	63.3428	20.0	0.012	1260.0	eaff_4353	eaff_4077	0.03571	0.0
eaff_1996__eaff_4353	0.23564	0.42149	3081.0	393.0	2.79579	GF_000125	0.9518	11.69	20.0	0.0814	726.0	eaff_4353	eaff_1996	0.03571	0.0
eaff_3821__eaff_4353	0.3038	0.40171	3081.0	393.0	3.14557	GF_000125	0.6732	69.4418	20.0	0.0097	936.0	eaff_4353	eaff_3821	0.03571	0.0
eaff_10354__eaff_4353	0.30769	0.38713	3081.0	393.0	3.39065	GF_000125	0.9702	63.912	20.0	0.0152	948.0	eaff_4353	eaff_10354	0.03571	0.0
eaff_11717__eaff_4353	0.26095	0.37811	3081.0	393.0	3.56915	GF_000125	21.5337	0.2175	20.0	99.0	804.0	eaff_4353	eaff_11717	0.03571	0.33333
eaff_18262__eaff_4353	0.14508	0.44743	3081.0	393.0	3.17237	GF_000125	0.895	3.1703	20.0	0.2823	447.0	eaff_4353	eaff_18262	0.03571	0.33333
eaff_4353__eaff_5196	0.19085	0.41327	3081.0	393.0	2.76865	GF_000125	0.8676	67.3326	20.0	0.0129	588.0	eaff_4353	eaff_5196	0.03571	0.0
eaff_15130__eaff_4077	0.4557	0.43661	3081.0	393.0	1.91692	GF_000125	0.5013	10.4543	20.0	0.0479	1404.0	eaff_15130	eaff_4077	0.03571	0.0
eaff_15130__eaff_1996	0.23759	0.46721	3081.0	393.0	2.12179	GF_000125	0.5378	30.5858	20.0	0.0176	732.0	eaff_15130	eaff_1996	0.03571	0.0
eaff_15130__eaff_3821	0.31159	0.40938	3081.0	393.0	2.47157	GF_000125	0.6084	71.0203	20.0	0.0086	960.0	eaff_15130	eaff_3821	0.03571	0.0
eaff_10354__eaff_15130	0.31646	0.42667	3081.0	393.0	2.71664	GF_000125	0.7967	64.3934	20.0	0.0124	975.0	eaff_15130	eaff_10354	0.03571	0.0
eaff_11717__eaff_15130	0.27361	0.35824	3081.0	393.0	2.89515	GF_000125	1.1012	61.195	20.0	0.018	843.0	eaff_15130	eaff_11717	0.03571	0.0
eaff_15130__eaff_18262	0.14508	0.43177	3081.0	393.0	2.49837	GF_000125	0.7505	74.448	20.0	0.0101	447.0	eaff_15130	eaff_18262	0.03571	0.0
eaff_15130__eaff_5196	0.20156	0.45733	3081.0	393.0	2.09464	GF_000125	0.5986	2.6282	20.0	0.2277	621.0	eaff_15130	eaff_5196	0.03571	0.33333
eaff_4077__eaff_414	0.44206	0.48458	3081.0	393.0	1.40028	GF_000125	0.3498	66.7468	20.0	0.0052	1362.0	eaff_414	eaff_4077	0.03571	0.0
eaff_1996__eaff_414	0.30769	0.47363	3081.0	393.0	1.60514	GF_000125	0.4193	71.5416	20.0	0.0059	948.0	eaff_414	eaff_1996	0.03571	0.0
eaff_3821__eaff_414	0.36027	0.42793	3081.0	393.0	1.95492	GF_000125	0.6419	68.2329	20.0	0.0094	1110.0	eaff_414	eaff_3821	0.03571	0.0
eaff_10354__eaff_414	0.33593	0.44928	3081.0	393.0	2.2	GF_000125	0.5996	68.2062	20.0	0.0088	1035.0	eaff_414	eaff_10354	0.03571	0.0
eaff_11717__eaff_414	0.23661	0.40192	3081.0	393.0	2.3785	GF_000125	0.7636	70.5104	20.0	0.0108	729.0	eaff_414	eaff_11717	0.03571	0.0
eaff_18262__eaff_414	0.14508	0.49441	3081.0	393.0	1.98173	GF_000125	0.6224	69.1243	20.0	0.009	447.0	eaff_414	eaff_18262	0.03571	0.0
eaff_414__eaff_5196	0.26874	0.47585	3081.0	393.0	1.578	GF_000125	0.4365	5.4797	20.0	0.0797	828.0	eaff_414	eaff_5196	0.03571	0.0
eaff_15332__eaff_9511	0.7673	0.53552	477.0	366.0	1.09315	GF_001796	0.4936	70.0627	2.0	0.007	366.0	eaff_9511	eaff_15332	1.0	0.0
eaff_10127__eaff_10133	0.27358	0.72727	2895.0	336.0	0.59651	GF_000817	0.7782	3.2527	3.0	0.2393	792.0	eaff_10127	eaff_10133	1.0	1.0
eaff_10127__eaff_2522	0.55544	0.42351	2895.0	336.0	1.73758	GF_000817	0.6578	78.5752	4.0	0.0084	1608.0	eaff_2522	eaff_10127	0.5	0.0
eaff_10133__eaff_2522	0.13575	0.42748	2895.0	336.0	2.07326	GF_000817	0.9834	16.9288	4.0	0.0581	393.0	eaff_2522	eaff_10133	0.5	0.0
eaff_17424__eaff_5099	0.89418	0.53057	1134.0	1014.0	1.10932	GF_001545	0.5601	5.2332	2.0	0.107	1014.0	eaff_5099	eaff_17424	1.0	0.0
eaff_9661__eaff_9664	0.56236	0.44019	5292.0	2976.0	1.56002	GF_001803	0.8956	70.9517	2.0	0.0126	2976.0	eaff_9661	eaff_9664	1.0	0.0
eaff_1084__eaff_20215	0.85977	0.96246	1797.0	1542.0	0.05335	GF_000736	0.0262	0.0781	3.0	0.3358	1545.0	eaff_1084	eaff_20215	1.0	1.0
eaff_1084__eaff_850	0.8581	0.60376	1797.0	1542.0	0.67837	GF_000736	0.3502	7.4485	4.0	0.047	1542.0	eaff_850	eaff_1084	0.5	0.0
eaff_20215__eaff_850	0.8581	0.6083	1797.0	1542.0	0.68834	GF_000736	0.3527	6.0583	4.0	0.0582	1542.0	eaff_850	eaff_20215	0.5	0.0
eaff_10092__eaff_17439	0.64097	0.53561	2607.0	1671.0	0.99828	GF_001304	0.5239	3.3167	2.0	0.1579	1671.0	eaff_10092	eaff_17439	1.0	1.0
eaff_140__eaff_7372	0.60207	0.43578	5496.0	3309.0	1.57795	GF_001108	0.837	62.9266	2.0	0.0133	3309.0	eaff_140	eaff_7372	1.0	0.0
eaff_15316__eaff_5134	0.80983	0.57828	2808.0	813.0	0.75769	GF_000497	0.1634	68.0814	4.0	0.0024	2274.0	eaff_5134	eaff_15316	1.0	0.0
eaff_5134__eaff_9468	0.80876	0.50418	2808.0	813.0	1.23783	GF_000497	0.4358	64.7759	5.0	0.0067	2271.0	eaff_9468	eaff_5134	0.5	0.0
eaff_15316__eaff_9468	0.76709	0.50696	2808.0	813.0	1.2097	GF_000497	0.432	63.8965	5.0	0.0068	2154.0	eaff_9468	eaff_15316	0.5	0.0
eaff_805__eaff_9468	0.32906	0.43615	2808.0	813.0	2.36469	GF_000497	0.9947	2.5308	6.0	0.393	924.0	eaff_805	eaff_9468	0.33333	1.0
eaff_5134__eaff_805	0.32372	0.43894	2808.0	813.0	2.33273	GF_000497	0.9005	5.0861	6.0	0.1771	909.0	eaff_805	eaff_5134	0.33333	0.0
eaff_15316__eaff_805	0.2938	0.43758	2808.0	813.0	2.3046	GF_000497	0.9234	5.6479	6.0	0.1635	825.0	eaff_805	eaff_15316	0.33333	0.0
eaff_1251__eaff_13068	0.92733	0.72936	1032.0	777.0	0.17992	GF_000756	0.0877	8.1116	3.0	0.0108	957.0	eaff_1251	eaff_13068	1.0	0.0
eaff_1251__eaff_1252	0.77326	0.74185	1032.0	777.0	0.20643	GF_000756	0.1145	2.087	4.0	0.0549	798.0	eaff_1252	eaff_1251	0.5	0.5
eaff_1252__eaff_13068	0.75291	0.69241	1032.0	777.0	0.31998	GF_000756	0.1683	4.9594	4.0	0.0339	777.0	eaff_1252	eaff_13068	0.5	0.5
eaff_12301__eaff_4391	0.63489	0.45906	4059.0	2577.0	1.22739	GF_001486	0.6974	66.6366	2.0	0.0105	2577.0	eaff_4391	eaff_12301	1.0	0.0
eaff_12278__eaff_4541	0.73149	0.47487	2067.0	1512.0	1.40903	GF_001500	0.7245	13.1511	2.0	0.0551	1512.0	eaff_4541	eaff_12278	1.0	0.0
eaff_14243__eaff_7830	0.29949	0.51789	1773.0	531.0	1.09956	GF_001717	0.6368	2.7847	2.0	0.2287	531.0	eaff_7830	eaff_14243	1.0	1.0
eaff_8759__eaff_8770	0.63563	0.76079	2223.0	1053.0	0.25578	GF_000347	0.1369	1.8472	6.0	0.0741	1413.0	eaff_8759	eaff_8770	1.0	1.0
eaff_4724__eaff_8759	0.7139	0.5627	2223.0	1053.0	0.77949	GF_000347	0.3423	58.9936	7.0	0.0058	1587.0	eaff_4724	eaff_8759	0.5	0.0
eaff_4724__eaff_8770	0.65857	0.56079	2223.0	1053.0	0.81022	GF_000347	0.3802	58.9596	7.0	0.0064	1464.0	eaff_4724	eaff_8770	0.5	0.0
eaff_20548__eaff_8284	0.55466	0.57178	2223.0	1053.0	0.81118	GF_000347	0.3983	7.9947	8.0	0.0498	1233.0	eaff_20548	eaff_8284	1.0	0.0
eaff_13573__eaff_20548	0.66532	0.52062	2223.0	1053.0	1.13471	GF_000347	0.4523	55.0304	9.0	0.0082	1479.0	eaff_13573	eaff_20548	0.5	0.0
eaff_13573__eaff_8284	0.55735	0.51574	2223.0	1053.0	1.21071	GF_000347	0.5495	59.0325	9.0	0.0093	1239.0	eaff_13573	eaff_8284	0.5	0.0
eaff_13573__eaff_4724	0.68691	0.51146	2223.0	1053.0	1.21146	GF_000347	0.5681	55.9014	10.0	0.0102	1527.0	eaff_4724	eaff_13573	0.11111	0.0
eaff_20548__eaff_4724	0.67881	0.51292	2223.0	1053.0	1.20216	GF_000347	0.5696	11.1721	10.0	0.051	1509.0	eaff_4724	eaff_20548	0.11111	0.0
eaff_4724__eaff_8284	0.55735	0.49637	2223.0	1053.0	1.27816	GF_000347	0.6066	59.7221	10.0	0.0102	1239.0	eaff_4724	eaff_8284	0.11111	0.0
eaff_13573__eaff_8759	0.65317	0.49518	2223.0	1053.0	1.3844	GF_000347	0.5776	57.9732	10.0	0.01	1452.0	eaff_8759	eaff_13573	0.11111	0.0
eaff_20548__eaff_8759	0.65452	0.4921	2223.0	1053.0	1.3751	GF_000347	0.5575	8.1188	10.0	0.0687	1455.0	eaff_8759	eaff_20548	0.11111	0.0
eaff_8284__eaff_8759	0.53306	0.51814	2223.0	1053.0	1.45111	GF_000347	0.5674	47.7929	10.0	0.0119	1185.0	eaff_8759	eaff_8284	0.11111	0.0
eaff_13573__eaff_8770	0.61134	0.50625	2223.0	1053.0	1.41513	GF_000347	0.5908	56.4093	10.0	0.0105	1359.0	eaff_8770	eaff_13573	0.11111	0.0
eaff_20548__eaff_8770	0.60999	0.51327	2223.0	1053.0	1.40583	GF_000347	0.5671	18.1166	10.0	0.0313	1356.0	eaff_8770	eaff_20548	0.11111	0.0
eaff_8284__eaff_8770	0.49933	0.53604	2223.0	1053.0	1.48183	GF_000347	0.5646	60.5261	10.0	0.0093	1110.0	eaff_8770	eaff_8284	0.11111	0.0
eaff_13203__eaff_7510	0.2916	0.63333	3498.0	180.0	0.75835	GF_000040	0.4009	81.7526	23.0	0.0049	1020.0	eaff_13203	eaff_7510	1.0	0.0
eaff_13203__eaff_3491	0.26672	0.66238	3498.0	180.0	0.71614	GF_000040	0.2348	1.6314	24.0	0.1439	933.0	eaff_3491	eaff_13203	0.5	1.0
eaff_3491__eaff_7510	0.27187	0.61199	3498.0	180.0	0.956	GF_000040	0.4113	14.7124	24.0	0.028	951.0	eaff_3491	eaff_7510	0.5	0.0
eaff_14670__eaff_2720	0.14494	0.81657	3498.0	180.0	0.36019	GF_000040	0.1804	0.4846	25.0	0.3722	507.0	eaff_2720	eaff_14670	1.0	1.0
eaff_2720__eaff_2722	0.10206	0.84314	3498.0	180.0	0.31344	GF_000040	0.1602	0.5521	26.0	0.2902	357.0	eaff_2722	eaff_2720	0.5	0.5
eaff_14670__eaff_2722	0.10206	0.83754	3498.0	180.0	0.33528	GF_000040	0.2434	0.372	26.0	0.6541	357.0	eaff_2722	eaff_14670	0.5	0.5
eaff_2715__eaff_2722	0.10206	0.81793	3498.0	180.0	0.38654	GF_000040	0.1782	0.3312	27.0	0.5382	357.0	eaff_2715	eaff_2722	0.33333	0.33333
eaff_2715__eaff_2720	0.34048	0.78086	3498.0	180.0	0.41874	GF_000040	0.0917	0.5417	27.0	0.1693	1191.0	eaff_2715	eaff_2720	0.33333	0.33333
eaff_14670__eaff_2715	0.14494	0.80079	3498.0	180.0	0.44058	GF_000040	0.2	0.3544	27.0	0.5643	507.0	eaff_2715	eaff_14670	0.33333	0.33333
eaff_16649__eaff_19482	0.22041	0.7808	3498.0	180.0	0.42047	GF_000040	0.234	0.7828	28.0	0.2989	771.0	eaff_16649	eaff_19482	1.0	1.0
eaff_16649__eaff_4331	0.22127	0.75969	3498.0	180.0	0.47814	GF_000040	0.2589	0.8494	29.0	0.3048	774.0	eaff_4331	eaff_16649	0.5	0.5
eaff_19482__eaff_4331	0.24443	0.78246	3498.0	180.0	0.45972	GF_000040	0.2267	0.3427	29.0	0.6615	855.0	eaff_4331	eaff_19482	0.5	0.5
eaff_2715__eaff_4331	0.24528	0.75058	3498.0	180.0	0.5257	GF_000040	0.3293	0.5896	30.0	0.5585	858.0	eaff_2715	eaff_4331	0.08333	0.08333
eaff_16649__eaff_2715	0.22041	0.75097	3498.0	180.0	0.54785	GF_000040	0.206	0.5366	30.0	0.384	771.0	eaff_2715	eaff_16649	0.08333	0.08333
eaff_19482__eaff_2715	0.24443	0.75906	3498.0	180.0	0.52944	GF_000040	0.2477	0.7699	30.0	0.3217	855.0	eaff_2715	eaff_19482	0.08333	0.08333
eaff_2722__eaff_4331	0.10206	0.78711	3498.0	180.0	0.46296	GF_000040	0.2743	0.2862	30.0	0.9586	357.0	eaff_2722	eaff_4331	0.08333	0.08333
eaff_16649__eaff_2722	0.10206	0.77871	3498.0	180.0	0.4851	GF_000040	0.2046	0.6414	30.0	0.3189	357.0	eaff_2722	eaff_16649	0.08333	0.08333
eaff_19482__eaff_2722	0.10206	0.81232	3498.0	180.0	0.46669	GF_000040	0.2426	0.4201	30.0	0.5774	357.0	eaff_2722	eaff_19482	0.08333	0.08333
eaff_2720__eaff_4331	0.24614	0.74564	3498.0	180.0	0.49516	GF_000040	0.2854	1.0509	30.0	0.2715	861.0	eaff_2720	eaff_4331	0.08333	0.08333
eaff_16649__eaff_2720	0.22127	0.76227	3498.0	180.0	0.5173	GF_000040	0.1559	1.691	30.0	0.0922	774.0	eaff_2720	eaff_16649	0.08333	0.08333
eaff_19482__eaff_2720	0.253	0.77966	3498.0	180.0	0.49889	GF_000040	0.2015	1.1169	30.0	0.1804	885.0	eaff_2720	eaff_19482	0.08333	0.08333
eaff_14670__eaff_4331	0.14494	0.77318	3498.0	180.0	0.517	GF_000040	0.3178	0.5695	30.0	0.558	507.0	eaff_14670	eaff_4331	0.08333	0.08333
eaff_14670__eaff_16649	0.14494	0.76726	3498.0	180.0	0.53914	GF_000040	0.2551	0.6223	30.0	0.41	507.0	eaff_14670	eaff_16649	0.08333	0.08333
eaff_14670__eaff_19482	0.14494	0.79093	3498.0	180.0	0.52073	GF_000040	0.2846	0.7128	30.0	0.3993	507.0	eaff_14670	eaff_19482	0.08333	0.08333
eaff_19398__eaff_20037	0.2307	0.83891	3498.0	180.0	0.25741	GF_000040	0.0639	0.1187	31.0	0.5389	807.0	eaff_19398	eaff_20037	1.0	1.0
eaff_19484__eaff_20050	0.20669	0.81051	3498.0	180.0	0.30808	GF_000040	0.1185	0.5388	32.0	0.2199	723.0	eaff_19484	eaff_20050	1.0	1.0
eaff_19484__eaff_2716	0.24443	0.78596	3498.0	180.0	0.40934	GF_000040	0.1105	1.505	33.0	0.0734	855.0	eaff_19484	eaff_2716	0.5	0.5
eaff_20050__eaff_2716	0.2307	0.77695	3498.0	180.0	0.38804	GF_000040	0.1119	0.7906	33.0	0.1415	807.0	eaff_20050	eaff_2716	0.5	0.5
eaff_19398__eaff_19484	0.21441	0.77733	3498.0	180.0	0.40377	GF_000040	0.1925	1.4062	34.0	0.1369	750.0	eaff_19398	eaff_19484	0.16667	0.16667
eaff_19398__eaff_20050	0.2307	0.79926	3498.0	180.0	0.38247	GF_000040	0.2008	0.8213	34.0	0.2445	807.0	eaff_19398	eaff_20050	0.16667	0.16667
eaff_19398__eaff_2716	0.35849	0.76396	3498.0	180.0	0.45103	GF_000040	0.1955	1.2688	34.0	0.1541	1254.0	eaff_19398	eaff_2716	0.16667	0.16667
eaff_19484__eaff_20037	0.20755	0.80441	3498.0	180.0	0.3558	GF_000040	0.1884	1.0462	34.0	0.1801	726.0	eaff_20037	eaff_19484	0.16667	0.16667
eaff_20037__eaff_20050	0.22813	0.8396	3498.0	180.0	0.3345	GF_000040	0.2161	0.617	34.0	0.3502	798.0	eaff_20037	eaff_20050	0.16667	0.16667
eaff_20037__eaff_2716	0.2307	0.77076	3498.0	180.0	0.40306	GF_000040	0.1883	1.1522	34.0	0.1634	807.0	eaff_20037	eaff_2716	0.16667	0.16667
eaff_19905__eaff_19915	0.12864	0.75778	3498.0	180.0	0.61989	GF_000040	0.1228	0.3095	35.0	0.3966	450.0	eaff_19915	eaff_19905	1.0	1.0
eaff_19915__eaff_3490	0.1578	0.75725	3498.0	180.0	0.47796	GF_000040	0.2845	0.3504	36.0	0.8119	552.0	eaff_19915	eaff_3490	0.5	0.5
eaff_19905__eaff_3490	0.26587	0.67312	3498.0	180.0	0.72591	GF_000040	0.2147	0.771	36.0	0.2785	930.0	eaff_19905	eaff_3490	0.5	0.5
eaff_19915__eaff_2721	0.1578	0.76812	3498.0	180.0	0.45944	GF_000040	0.1762	0.8316	37.0	0.2119	552.0	eaff_19915	eaff_2721	0.33333	0.33333
eaff_19905__eaff_2721	0.23585	0.70182	3498.0	180.0	0.7074	GF_000040	0.1677	0.7603	37.0	0.2206	825.0	eaff_19905	eaff_2721	0.33333	0.33333
eaff_2721__eaff_3490	0.27959	0.78016	3498.0	180.0	0.40346	GF_000040	0.2517	0.92	37.0	0.2736	978.0	eaff_3490	eaff_2721	0.33333	0.33333
eaff_19915__eaff_7703	0.15266	0.71536	3498.0	180.0	0.57078	GF_000040	0.2083	1.1857	38.0	0.1757	534.0	eaff_7703	eaff_19915	0.25	0.33333
eaff_19905__eaff_7703	0.27787	0.59465	3498.0	180.0	0.81874	GF_000040	0.2368	6.357	38.0	0.0372	972.0	eaff_7703	eaff_19905	0.25	0.0
eaff_3490__eaff_7703	0.29931	0.71347	3498.0	180.0	0.5148	GF_000040	0.3217	1.5498	38.0	0.2076	1047.0	eaff_7703	eaff_3490	0.25	0.33333
eaff_2721__eaff_7703	0.27444	0.71458	3498.0	180.0	0.45668	GF_000040	0.1902	2.0738	38.0	0.0917	960.0	eaff_7703	eaff_2721	0.25	0.33333
eaff_2705__eaff_7703	0.27873	0.68103	3498.0	180.0	0.5832	GF_000040	0.3642	2.5296	39.0	0.144	975.0	eaff_2705	eaff_7703	0.2	0.25
eaff_19915__eaff_2705	0.10806	0.67725	3498.0	180.0	0.62962	GF_000040	0.3621	1.4645	39.0	0.2473	378.0	eaff_2705	eaff_19915	0.2	0.25
eaff_19905__eaff_2705	0.27358	0.63218	3498.0	180.0	0.87758	GF_000040	0.306	2.0188	39.0	0.1516	957.0	eaff_2705	eaff_19905	0.2	0.25
eaff_2705__eaff_3490	0.2693	0.73461	3498.0	180.0	0.57364	GF_000040	0.424	6.9475	39.0	0.061	942.0	eaff_2705	eaff_3490	0.2	0.0
eaff_2705__eaff_2721	0.22985	0.74751	3498.0	180.0	0.51552	GF_000040	0.2784	0.8781	39.0	0.317	804.0	eaff_2705	eaff_2721	0.2	0.25
eaff_19398__eaff_2705	0.38765	0.73378	3498.0	180.0	0.56647	GF_000040	0.3763	5.7838	40.0	0.0651	1356.0	eaff_19398	eaff_2705	0.03333	0.0
eaff_19398__eaff_7703	0.29588	0.69469	3498.0	180.0	0.53487	GF_000040	0.2931	3.0112	40.0	0.0973	1035.0	eaff_19398	eaff_7703	0.03333	0.04545
eaff_19398__eaff_19915	0.12521	0.70091	3498.0	180.0	0.5813	GF_000040	0.2839	0.738	40.0	0.3847	438.0	eaff_19398	eaff_19915	0.03333	0.04545
eaff_19398__eaff_19905	0.28902	0.62413	3498.0	180.0	0.82925	GF_000040	0.2569	0.9403	40.0	0.2732	1011.0	eaff_19398	eaff_19905	0.03333	0.04545
eaff_19398__eaff_3490	0.28645	0.7515	3498.0	180.0	0.52532	GF_000040	0.3559	1.377	40.0	0.2585	1002.0	eaff_19398	eaff_3490	0.03333	0.04545
eaff_19398__eaff_2721	0.247	0.7581	3498.0	180.0	0.46719	GF_000040	0.2495	1.2558	40.0	0.1987	864.0	eaff_19398	eaff_2721	0.03333	0.04545
eaff_20037__eaff_2705	0.22127	0.74935	3498.0	180.0	0.5185	GF_000040	0.3724	5.6917	40.0	0.0654	774.0	eaff_20037	eaff_2705	0.03333	0.0
eaff_20037__eaff_7703	0.2307	0.7026	3498.0	180.0	0.4869	GF_000040	0.2815	2.9984	40.0	0.0939	807.0	eaff_20037	eaff_7703	0.03333	0.04545
eaff_19915__eaff_20037	0.11835	0.71498	3498.0	180.0	0.53333	GF_000040	0.3047	0.7806	40.0	0.3903	414.0	eaff_20037	eaff_19915	0.03333	0.04545
eaff_19905__eaff_20037	0.21784	0.73885	3498.0	180.0	0.78129	GF_000040	0.2502	1.2186	40.0	0.2053	762.0	eaff_20037	eaff_19905	0.03333	0.04545
eaff_20037__eaff_3490	0.2307	0.7658	3498.0	180.0	0.47735	GF_000040	0.3324	0.8486	40.0	0.3917	807.0	eaff_20037	eaff_3490	0.03333	0.04545
eaff_20037__eaff_2721	0.2307	0.76332	3498.0	180.0	0.41923	GF_000040	0.2626	1.5685	40.0	0.1674	807.0	eaff_20037	eaff_2721	0.03333	0.04545
eaff_19484__eaff_2705	0.19811	0.71429	3498.0	180.0	0.59118	GF_000040	0.3894	6.4696	40.0	0.0602	693.0	eaff_19484	eaff_2705	0.03333	0.0
eaff_19484__eaff_7703	0.24099	0.69751	3498.0	180.0	0.55958	GF_000040	0.3083	8.2568	40.0	0.0373	843.0	eaff_19484	eaff_7703	0.03333	0.0
eaff_19484__eaff_19915	0.15523	0.73112	3498.0	180.0	0.60601	GF_000040	0.3493	2.3536	40.0	0.1484	543.0	eaff_19484	eaff_19915	0.03333	0.04545
eaff_19484__eaff_19905	0.20326	0.71449	3498.0	180.0	0.85397	GF_000040	0.3665	4.4544	40.0	0.0823	711.0	eaff_19484	eaff_19905	0.03333	0.04545
eaff_19484__eaff_3490	0.24443	0.7462	3498.0	180.0	0.55003	GF_000040	0.4305	7.9674	40.0	0.054	855.0	eaff_19484	eaff_3490	0.03333	0.0
eaff_19484__eaff_2721	0.24443	0.75205	3498.0	180.0	0.49191	GF_000040	0.3401	4.0517	40.0	0.0839	855.0	eaff_19484	eaff_2721	0.03333	0.04545
eaff_20050__eaff_2705	0.2187	0.74379	3498.0	180.0	0.56988	GF_000040	0.4076	2.397	40.0	0.17	765.0	eaff_20050	eaff_2705	0.03333	0.04545
eaff_20050__eaff_7703	0.22985	0.68781	3498.0	180.0	0.53828	GF_000040	0.3172	13.506	40.0	0.0235	804.0	eaff_20050	eaff_7703	0.03333	0.0
eaff_19915__eaff_20050	0.1175	0.71776	3498.0	180.0	0.58471	GF_000040	0.3187	0.6637	40.0	0.4802	411.0	eaff_20050	eaff_19915	0.03333	0.04545
eaff_19905__eaff_20050	0.21612	0.71164	3498.0	180.0	0.83267	GF_000040	0.3278	2.0158	40.0	0.1626	756.0	eaff_20050	eaff_19905	0.03333	0.04545
eaff_20050__eaff_3490	0.2307	0.74349	3498.0	180.0	0.52873	GF_000040	0.3708	0.7589	40.0	0.4886	807.0	eaff_20050	eaff_3490	0.03333	0.04545
eaff_20050__eaff_2721	0.22985	0.75249	3498.0	180.0	0.47061	GF_000040	0.3084	1.4814	40.0	0.2081	804.0	eaff_20050	eaff_2721	0.03333	0.04545
eaff_2705__eaff_2716	0.34134	0.72111	3498.0	180.0	0.63845	GF_000040	0.3939	5.0068	40.0	0.0787	1194.0	eaff_2716	eaff_2705	0.03333	0.0
eaff_2716__eaff_7703	0.32333	0.69938	3498.0	180.0	0.60685	GF_000040	0.2797	1.4983	40.0	0.1867	1131.0	eaff_2716	eaff_7703	0.03333	0.04545
eaff_19915__eaff_2716	0.15609	0.74359	3498.0	180.0	0.65327	GF_000040	0.3253	0.3799	40.0	0.8565	546.0	eaff_2716	eaff_19915	0.03333	0.04545
eaff_19905__eaff_2716	0.2916	0.60098	3498.0	180.0	0.90123	GF_000040	0.3482	1.0951	40.0	0.3179	1020.0	eaff_2716	eaff_19905	0.03333	0.04545
eaff_2716__eaff_3490	0.31732	0.75315	3498.0	180.0	0.59729	GF_000040	0.3845	0.4516	40.0	0.8515	1110.0	eaff_2716	eaff_3490	0.03333	0.04545
eaff_2716__eaff_2721	0.27787	0.75206	3498.0	180.0	0.53917	GF_000040	0.3006	13.4745	40.0	0.0223	972.0	eaff_2716	eaff_2721	0.03333	0.0
eaff_17257__eaff_19398	0.23756	0.71119	3498.0	180.0	0.54684	GF_000040	0.3164	1.6463	41.0	0.1922	831.0	eaff_17257	eaff_19398	0.09091	0.09091
eaff_17257__eaff_20037	0.2307	0.72986	3498.0	180.0	0.49888	GF_000040	0.359	1.6059	41.0	0.2235	807.0	eaff_17257	eaff_20037	0.09091	0.09091
eaff_17257__eaff_19484	0.24443	0.72398	3498.0	180.0	0.57156	GF_000040	0.3857	3.2608	41.0	0.1183	855.0	eaff_17257	eaff_19484	0.09091	0.09091
eaff_17257__eaff_20050	0.22985	0.71766	3498.0	180.0	0.55025	GF_000040	0.3877	1.1906	41.0	0.3256	804.0	eaff_17257	eaff_20050	0.09091	0.09091
eaff_17257__eaff_2716	0.26844	0.71778	3498.0	180.0	0.61882	GF_000040	0.3589	1.6	41.0	0.2243	939.0	eaff_17257	eaff_2716	0.09091	0.09091
eaff_17257__eaff_2705	0.22041	0.70428	3498.0	180.0	0.62068	GF_000040	0.3824	1.2251	41.0	0.3121	771.0	eaff_17257	eaff_2705	0.09091	0.09091
eaff_17257__eaff_7703	0.26501	0.70011	3498.0	180.0	0.58908	GF_000040	0.2958	0.8964	41.0	0.33	927.0	eaff_17257	eaff_7703	0.09091	0.09091
eaff_17257__eaff_19915	0.15609	0.72894	3498.0	180.0	0.63551	GF_000040	0.3278	0.7997	41.0	0.4098	546.0	eaff_17257	eaff_19915	0.09091	0.09091
eaff_17257__eaff_19905	0.22556	0.66286	3498.0	180.0	0.88346	GF_000040	0.2935	1.2468	41.0	0.2354	789.0	eaff_17257	eaff_19905	0.09091	0.09091
eaff_17257__eaff_3490	0.26844	0.73269	3498.0	180.0	0.57953	GF_000040	0.3865	0.8827	41.0	0.4379	939.0	eaff_17257	eaff_3490	0.09091	0.09091
eaff_17257__eaff_2721	0.26844	0.72311	3498.0	180.0	0.5214	GF_000040	0.3321	0.8039	41.0	0.4131	939.0	eaff_17257	eaff_2721	0.09091	0.09091
eaff_17257__eaff_2715	0.26758	0.73397	3498.0	180.0	0.57501	GF_000040	0.2683	0.8245	42.0	0.3255	936.0	eaff_2715	eaff_17257	0.0119	0.01266
eaff_19398__eaff_2715	0.38079	0.75375	3498.0	180.0	0.55852	GF_000040	0.3354	1.5627	42.0	0.2146	1332.0	eaff_2715	eaff_19398	0.0119	0.01266
eaff_20037__eaff_2715	0.22985	0.76617	3498.0	180.0	0.51055	GF_000040	0.3406	1.5914	42.0	0.214	804.0	eaff_2715	eaff_20037	0.0119	0.01266
eaff_19484__eaff_2715	0.24357	0.73122	3498.0	180.0	0.58323	GF_000040	0.3545	3.4699	42.0	0.1022	852.0	eaff_2715	eaff_19484	0.0119	0.01266
eaff_20050__eaff_2715	0.22985	0.74627	3498.0	180.0	0.56193	GF_000040	0.3068	1.416	42.0	0.2167	804.0	eaff_2715	eaff_20050	0.0119	0.01266
eaff_2715__eaff_2716	0.38851	0.74908	3498.0	180.0	0.6305	GF_000040	0.3245	1.5743	42.0	0.2061	1359.0	eaff_2715	eaff_2716	0.0119	0.01266
eaff_2705__eaff_2715	0.36364	0.7327	3498.0	180.0	0.63236	GF_000040	0.2773	1.1773	42.0	0.2355	1272.0	eaff_2715	eaff_2705	0.0119	0.01266
eaff_2715__eaff_7703	0.32247	0.69681	3498.0	180.0	0.60076	GF_000040	0.3057	1.4047	42.0	0.2176	1128.0	eaff_2715	eaff_7703	0.0119	0.01266
eaff_19915__eaff_2715	0.15609	0.73443	3498.0	180.0	0.64719	GF_000040	0.256	0.8789	42.0	0.2913	546.0	eaff_2715	eaff_19915	0.0119	0.01266
eaff_19905__eaff_2715	0.29674	0.6079	3498.0	180.0	0.89514	GF_000040	0.2391	1.0253	42.0	0.2332	1038.0	eaff_2715	eaff_19905	0.0119	0.01266
eaff_2715__eaff_3490	0.31732	0.75315	3498.0	180.0	0.59121	GF_000040	0.3456	0.7689	42.0	0.4495	1110.0	eaff_2715	eaff_3490	0.0119	0.01266
eaff_2715__eaff_2721	0.27702	0.76161	3498.0	180.0	0.53308	GF_000040	0.2677	0.8951	42.0	0.2991	969.0	eaff_2715	eaff_2721	0.0119	0.01266
eaff_17257__eaff_2722	0.10206	0.76471	3498.0	180.0	0.51227	GF_000040	0.2897	0.8948	42.0	0.3237	357.0	eaff_2722	eaff_17257	0.0119	0.01266
eaff_19398__eaff_2722	0.07118	0.6506	3498.0	180.0	0.49578	GF_000040	0.3582	1.5566	42.0	0.2301	249.0	eaff_2722	eaff_19398	0.0119	0.01266
eaff_20037__eaff_2722	0.06432	0.65778	3498.0	180.0	0.44781	GF_000040	0.3925	1.3928	42.0	0.2818	225.0	eaff_2722	eaff_20037	0.0119	0.01266
eaff_19484__eaff_2722	0.1012	0.70056	3498.0	180.0	0.52049	GF_000040	0.4628	2.2358	42.0	0.207	354.0	eaff_2722	eaff_19484	0.0119	0.01266
eaff_20050__eaff_2722	0.06346	0.66667	3498.0	180.0	0.49919	GF_000040	0.4273	0.9928	42.0	0.4304	222.0	eaff_2722	eaff_20050	0.0119	0.01266
eaff_2716__eaff_2722	0.10206	0.72829	3498.0	180.0	0.56775	GF_000040	0.4155	0.6221	42.0	0.668	357.0	eaff_2722	eaff_2716	0.0119	0.01266
eaff_2705__eaff_2722	0.05403	0.66667	3498.0	180.0	0.56962	GF_000040	0.3694	1.8269	42.0	0.2022	189.0	eaff_2722	eaff_2705	0.0119	0.01266
eaff_2722__eaff_7703	0.09863	0.71014	3498.0	180.0	0.53802	GF_000040	0.3008	1.1896	42.0	0.2529	345.0	eaff_2722	eaff_7703	0.0119	0.01266
eaff_19915__eaff_2722	0.10206	0.77031	3498.0	180.0	0.58444	GF_000040	0.2816	0.6437	42.0	0.4374	357.0	eaff_2722	eaff_19915	0.0119	0.01266
eaff_19905__eaff_2722	0.0729	0.67843	3498.0	180.0	0.8324	GF_000040	0.2457	1.1991	42.0	0.2049	255.0	eaff_2722	eaff_19905	0.0119	0.01266
eaff_2722__eaff_3490	0.10206	0.71989	3498.0	180.0	0.52846	GF_000040	0.3701	0.7279	42.0	0.5084	357.0	eaff_2722	eaff_3490	0.0119	0.01266
eaff_2721__eaff_2722	0.10206	0.7591	3498.0	180.0	0.47034	GF_000040	0.2902	0.6497	42.0	0.4467	357.0	eaff_2722	eaff_2721	0.0119	0.01266
eaff_17257__eaff_2720	0.26844	0.73908	3498.0	180.0	0.54447	GF_000040	0.2251	3.1127	42.0	0.0723	939.0	eaff_2720	eaff_17257	0.0119	0.01266
eaff_19398__eaff_2720	0.31046	0.76059	3498.0	180.0	0.52798	GF_000040	0.3124	5.0109	42.0	0.0623	1086.0	eaff_2720	eaff_19398	0.0119	0.0
eaff_20037__eaff_2720	0.2307	0.75465	3498.0	180.0	0.48001	GF_000040	0.3456	4.7369	42.0	0.073	807.0	eaff_2720	eaff_20037	0.0119	0.01266
eaff_19484__eaff_2720	0.25386	0.7545	3498.0	180.0	0.55269	GF_000040	0.3369	6.0105	42.0	0.0561	888.0	eaff_2720	eaff_19484	0.0119	0.0
eaff_20050__eaff_2720	0.22985	0.75373	3498.0	180.0	0.53139	GF_000040	0.3329	4.6372	42.0	0.0718	804.0	eaff_2720	eaff_20050	0.0119	0.01266
eaff_2716__eaff_2720	0.34134	0.76047	3498.0	180.0	0.59995	GF_000040	0.3052	5.1005	42.0	0.0598	1194.0	eaff_2720	eaff_2716	0.0119	0.0
eaff_2705__eaff_2720	0.29417	0.75802	3498.0	180.0	0.60182	GF_000040	0.3162	1.8313	42.0	0.1727	1029.0	eaff_2720	eaff_2705	0.0119	0.01266
eaff_2720__eaff_7703	0.31389	0.72769	3498.0	180.0	0.57022	GF_000040	0.2855	2.4349	42.0	0.1172	1098.0	eaff_2720	eaff_7703	0.0119	0.01266
eaff_19915__eaff_2720	0.15609	0.72344	3498.0	180.0	0.61664	GF_000040	0.2553	1.6354	42.0	0.1561	546.0	eaff_2720	eaff_19915	0.0119	0.01266
eaff_19905__eaff_2720	0.26844	0.64111	3498.0	180.0	0.8646	GF_000040	0.2504	3.7269	42.0	0.0672	939.0	eaff_2720	eaff_19905	0.0119	0.01266
eaff_2720__eaff_3490	0.29331	0.75634	3498.0	180.0	0.56066	GF_000040	0.3257	91.4126	42.0	0.0036	1026.0	eaff_2720	eaff_3490	0.0119	0.0
eaff_2720__eaff_2721	0.27787	0.78189	3498.0	180.0	0.50254	GF_000040	0.2662	1.1231	42.0	0.237	972.0	eaff_2720	eaff_2721	0.0119	0.01266
eaff_14670__eaff_17257	0.14494	0.74162	3498.0	180.0	0.56631	GF_000040	0.3476	1.1218	42.0	0.3099	507.0	eaff_14670	eaff_17257	0.0119	0.01266
eaff_14670__eaff_19398	0.11407	0.69674	3498.0	180.0	0.54982	GF_000040	0.3035	1.6368	42.0	0.1854	399.0	eaff_14670	eaff_19398	0.0119	0.01266
eaff_14670__eaff_20037	0.1072	0.71467	3498.0	180.0	0.50185	GF_000040	0.3361	1.8808	42.0	0.1787	375.0	eaff_14670	eaff_20037	0.0119	0.01266
eaff_14670__eaff_19484	0.14408	0.73016	3498.0	180.0	0.57453	GF_000040	0.3803	2.347	42.0	0.1621	504.0	eaff_14670	eaff_19484	0.0119	0.01266
eaff_14670__eaff_20050	0.10635	0.71237	3498.0	180.0	0.55323	GF_000040	0.4027	1.7111	42.0	0.2354	372.0	eaff_14670	eaff_20050	0.0119	0.01266
eaff_14670__eaff_2716	0.14494	0.73373	3498.0	180.0	0.62179	GF_000040	0.333	2.0607	42.0	0.1616	507.0	eaff_14670	eaff_2716	0.0119	0.01266
eaff_14670__eaff_2705	0.09691	0.69027	3498.0	180.0	0.62366	GF_000040	0.3974	1.4035	42.0	0.2832	339.0	eaff_14670	eaff_2705	0.0119	0.01266
eaff_14670__eaff_7703	0.14151	0.70707	3498.0	180.0	0.59206	GF_000040	0.3337	1.6369	42.0	0.2039	495.0	eaff_14670	eaff_7703	0.0119	0.01266
eaff_14670__eaff_19915	0.14322	0.7485	3498.0	180.0	0.63848	GF_000040	0.3527	1.4196	42.0	0.2484	501.0	eaff_14670	eaff_19915	0.0119	0.01266
eaff_14670__eaff_19905	0.11578	0.68148	3498.0	180.0	0.88644	GF_000040	0.2895	2.3228	42.0	0.1246	405.0	eaff_14670	eaff_19905	0.0119	0.01266
eaff_14670__eaff_3490	0.14494	0.75937	3498.0	180.0	0.5825	GF_000040	0.283	1.1843	42.0	0.239	507.0	eaff_14670	eaff_3490	0.0119	0.01266
eaff_14670__eaff_2721	0.14494	0.74951	3498.0	180.0	0.52438	GF_000040	0.3117	0.7206	42.0	0.4325	507.0	eaff_14670	eaff_2721	0.0119	0.01266
eaff_17257__eaff_4331	0.24614	0.73751	3498.0	180.0	0.55794	GF_000040	0.3037	0.831	42.0	0.3655	861.0	eaff_4331	eaff_17257	0.0119	0.01266
eaff_19398__eaff_4331	0.21527	0.72908	3498.0	180.0	0.54145	GF_000040	0.301	1.1865	42.0	0.2537	753.0	eaff_4331	eaff_19398	0.0119	0.01266
eaff_20037__eaff_4331	0.2084	0.74897	3498.0	180.0	0.49348	GF_000040	0.2813	1.1234	42.0	0.2504	729.0	eaff_4331	eaff_20037	0.0119	0.01266
eaff_19484__eaff_4331	0.24443	0.73918	3498.0	180.0	0.56616	GF_000040	0.3869	3.2337	42.0	0.1197	855.0	eaff_4331	eaff_19484	0.0119	0.01266
eaff_20050__eaff_4331	0.20755	0.73003	3498.0	180.0	0.54486	GF_000040	0.383	1.399	42.0	0.2737	726.0	eaff_4331	eaff_20050	0.0119	0.01266
eaff_2716__eaff_4331	0.24614	0.73984	3498.0	180.0	0.61343	GF_000040	0.3873	0.843	42.0	0.4594	861.0	eaff_4331	eaff_2716	0.0119	0.01266
eaff_2705__eaff_4331	0.19811	0.73449	3498.0	180.0	0.61529	GF_000040	0.2953	1.5599	42.0	0.1893	693.0	eaff_4331	eaff_2705	0.0119	0.01266
eaff_4331__eaff_7703	0.24271	0.69494	3498.0	180.0	0.58369	GF_000040	0.2864	1.5111	42.0	0.1895	849.0	eaff_4331	eaff_7703	0.0119	0.01266
eaff_19915__eaff_4331	0.15609	0.75092	3498.0	180.0	0.63012	GF_000040	0.3122	0.563	42.0	0.5546	546.0	eaff_4331	eaff_19915	0.0119	0.01266
eaff_19905__eaff_4331	0.20326	0.73699	3498.0	180.0	0.87807	GF_000040	0.2389	0.6523	42.0	0.3662	711.0	eaff_4331	eaff_19905	0.0119	0.01266
eaff_3490__eaff_4331	0.24614	0.74332	3498.0	180.0	0.57414	GF_000040	0.3685	0.6302	42.0	0.5848	861.0	eaff_4331	eaff_3490	0.0119	0.01266
eaff_2721__eaff_4331	0.24614	0.75726	3498.0	180.0	0.51601	GF_000040	0.273	0.4273	42.0	0.6388	861.0	eaff_4331	eaff_2721	0.0119	0.01266
eaff_16649__eaff_17257	0.22127	0.74419	3498.0	180.0	0.58008	GF_000040	0.2648	0.9852	42.0	0.2687	774.0	eaff_16649	eaff_17257	0.0119	0.01266
eaff_16649__eaff_19398	0.19125	0.70254	3498.0	180.0	0.56359	GF_000040	0.3299	1.3171	42.0	0.2505	669.0	eaff_16649	eaff_19398	0.0119	0.01266
eaff_16649__eaff_20037	0.18353	0.73832	3498.0	180.0	0.51563	GF_000040	0.3531	1.3681	42.0	0.2581	642.0	eaff_16649	eaff_20037	0.0119	0.01266
eaff_16649__eaff_19484	0.22041	0.73022	3498.0	180.0	0.58831	GF_000040	0.3616	3.8723	42.0	0.0934	771.0	eaff_16649	eaff_19484	0.0119	0.01266
eaff_16649__eaff_20050	0.18268	0.723	3498.0	180.0	0.567	GF_000040	0.3152	2.5404	42.0	0.1241	639.0	eaff_16649	eaff_20050	0.0119	0.01266
eaff_16649__eaff_2716	0.22127	0.7416	3498.0	180.0	0.63557	GF_000040	0.3168	1.3225	42.0	0.2396	774.0	eaff_16649	eaff_2716	0.0119	0.01266
eaff_16649__eaff_2705	0.1741	0.711	3498.0	180.0	0.63743	GF_000040	0.3012	1.8978	42.0	0.1587	609.0	eaff_16649	eaff_2705	0.0119	0.01266
eaff_16649__eaff_7703	0.21784	0.72047	3498.0	180.0	0.60583	GF_000040	0.1928	1.8689	42.0	0.1032	762.0	eaff_16649	eaff_7703	0.0119	0.01266
eaff_16649__eaff_19915	0.15609	0.74542	3498.0	180.0	0.65226	GF_000040	0.2039	1.3983	42.0	0.1458	546.0	eaff_16649	eaff_19915	0.0119	0.01266
eaff_16649__eaff_19905	0.18696	0.69878	3498.0	180.0	0.90021	GF_000040	0.2134	1.9942	42.0	0.107	654.0	eaff_16649	eaff_19905	0.0119	0.01266
eaff_16649__eaff_3490	0.22127	0.73127	3498.0	180.0	0.59628	GF_000040	0.3001	0.5977	42.0	0.5021	774.0	eaff_16649	eaff_3490	0.0119	0.01266
eaff_16649__eaff_2721	0.22127	0.7416	3498.0	180.0	0.53815	GF_000040	0.2238	1.9545	42.0	0.1145	774.0	eaff_16649	eaff_2721	0.0119	0.01266
eaff_17257__eaff_19482	0.24443	0.73216	3498.0	180.0	0.56167	GF_000040	0.3404	1.3527	42.0	0.2517	855.0	eaff_19482	eaff_17257	0.0119	0.01266
eaff_19398__eaff_19482	0.21355	0.74163	3498.0	180.0	0.54518	GF_000040	0.308	1.4861	42.0	0.2073	747.0	eaff_19482	eaff_19398	0.0119	0.01266
eaff_19482__eaff_20037	0.20669	0.75657	3498.0	180.0	0.49721	GF_000040	0.3002	2.3548	42.0	0.1275	723.0	eaff_19482	eaff_20037	0.0119	0.01266
eaff_19482__eaff_19484	0.25214	0.72902	3498.0	180.0	0.5699	GF_000040	0.4194	5.26	42.0	0.0797	882.0	eaff_19482	eaff_19484	0.0119	0.0
eaff_19482__eaff_20050	0.20583	0.74722	3498.0	180.0	0.54859	GF_000040	0.4313	2.9133	42.0	0.1481	720.0	eaff_19482	eaff_20050	0.0119	0.01266
eaff_19482__eaff_2716	0.24443	0.75439	3498.0	180.0	0.61716	GF_000040	0.3752	1.1085	42.0	0.3385	855.0	eaff_19482	eaff_2716	0.0119	0.01266
eaff_19482__eaff_2705	0.19726	0.73623	3498.0	180.0	0.61902	GF_000040	0.3866	2.1207	42.0	0.1823	690.0	eaff_19482	eaff_2705	0.0119	0.01266
eaff_19482__eaff_7703	0.24099	0.70937	3498.0	180.0	0.58742	GF_000040	0.3302	1.7845	42.0	0.185	843.0	eaff_19482	eaff_7703	0.0119	0.01266
eaff_19482__eaff_19915	0.15609	0.75092	3498.0	180.0	0.63385	GF_000040	0.3122	0.6796	42.0	0.4594	546.0	eaff_19482	eaff_19915	0.0119	0.01266
eaff_19482__eaff_19905	0.20326	0.73277	3498.0	180.0	0.8818	GF_000040	0.2421	0.8855	42.0	0.2734	711.0	eaff_19482	eaff_19905	0.0119	0.01266
eaff_19482__eaff_3490	0.24443	0.76608	3498.0	180.0	0.57787	GF_000040	0.3904	1.8319	42.0	0.2131	855.0	eaff_19482	eaff_3490	0.0119	0.01266
eaff_19482__eaff_2721	0.24443	0.75205	3498.0	180.0	0.51974	GF_000040	0.2988	0.632	42.0	0.4729	855.0	eaff_19482	eaff_2721	0.0119	0.01266
eaff_18938__eaff_2715	0.31732	0.73964	3498.0	180.0	0.59635	GF_000040	0.2353	0.6206	43.0	0.3791	1110.0	eaff_18938	eaff_2715	0.05263	0.05556
eaff_18938__eaff_2722	0.09863	0.74493	3498.0	180.0	0.53361	GF_000040	0.306	0.8847	43.0	0.3459	345.0	eaff_18938	eaff_2722	0.05263	0.05556
eaff_18938__eaff_2720	0.31389	0.74772	3498.0	180.0	0.56581	GF_000040	0.2469	1.295	43.0	0.1907	1098.0	eaff_18938	eaff_2720	0.05263	0.05556
eaff_14670__eaff_18938	0.14151	0.74545	3498.0	180.0	0.58765	GF_000040	0.3213	1.0304	43.0	0.3118	495.0	eaff_18938	eaff_14670	0.05263	0.05556
eaff_18938__eaff_4331	0.24271	0.74676	3498.0	180.0	0.57928	GF_000040	0.3124	0.7493	43.0	0.4169	849.0	eaff_18938	eaff_4331	0.05263	0.05556
eaff_16649__eaff_18938	0.21784	0.7336	3498.0	180.0	0.60143	GF_000040	0.1936	1.2679	43.0	0.1527	762.0	eaff_18938	eaff_16649	0.05263	0.05556
eaff_18938__eaff_19482	0.24099	0.74614	3498.0	180.0	0.58302	GF_000040	0.316	1.0514	43.0	0.3006	843.0	eaff_18938	eaff_19482	0.05263	0.05556
eaff_17257__eaff_18938	0.26501	0.73679	3498.0	180.0	0.60308	GF_000040	0.315	1.2454	43.0	0.253	927.0	eaff_18938	eaff_17257	0.05263	0.05556
eaff_18938__eaff_19398	0.28731	0.73333	3498.0	180.0	0.58659	GF_000040	0.3672	1.6447	43.0	0.2233	1005.0	eaff_18938	eaff_19398	0.05263	0.05556
eaff_18938__eaff_20037	0.22727	0.74843	3498.0	180.0	0.53863	GF_000040	0.3617	1.7982	43.0	0.2011	795.0	eaff_18938	eaff_20037	0.05263	0.05556
eaff_18938__eaff_19484	0.24099	0.72716	3498.0	180.0	0.61131	GF_000040	0.3898	6.3648	43.0	0.0612	843.0	eaff_18938	eaff_19484	0.05263	0.0
eaff_18938__eaff_20050	0.22642	0.7399	3498.0	180.0	0.59001	GF_000040	0.3722	2.5858	43.0	0.1439	792.0	eaff_18938	eaff_20050	0.05263	0.05556
eaff_18938__eaff_2716	0.31818	0.73046	3498.0	180.0	0.65857	GF_000040	0.3107	2.4214	43.0	0.1283	1113.0	eaff_18938	eaff_2716	0.05263	0.05556
eaff_18938__eaff_2705	0.27358	0.73354	3498.0	180.0	0.66043	GF_000040	0.2982	1.4486	43.0	0.2059	957.0	eaff_18938	eaff_2705	0.05263	0.05556
eaff_18938__eaff_7703	0.31475	0.69664	3498.0	180.0	0.62883	GF_000040	0.2882	2.7545	43.0	0.1046	1101.0	eaff_18938	eaff_7703	0.05263	0.05556
eaff_18938__eaff_19915	0.15266	0.72097	3498.0	180.0	0.67526	GF_000040	0.2911	1.7911	43.0	0.1625	534.0	eaff_18938	eaff_19915	0.05263	0.05556
eaff_18938__eaff_19905	0.2693	0.64437	3498.0	180.0	0.92321	GF_000040	0.2579	2.5242	43.0	0.1022	942.0	eaff_18938	eaff_19905	0.05263	0.05556
eaff_18938__eaff_3490	0.29417	0.75607	3498.0	180.0	0.61928	GF_000040	0.342	1.6737	43.0	0.2043	1029.0	eaff_18938	eaff_3490	0.05263	0.05556
eaff_18938__eaff_2721	0.27444	0.75104	3498.0	180.0	0.56115	GF_000040	0.3193	0.9634	43.0	0.3314	960.0	eaff_18938	eaff_2721	0.05263	0.05556
eaff_18938__eaff_3491	0.26587	0.72258	3498.0	180.0	0.66187	GF_000040	0.3203	1.0318	44.0	0.3105	930.0	eaff_3491	eaff_18938	0.01667	0.02381
eaff_2715__eaff_3491	0.26844	0.71353	3498.0	180.0	0.70004	GF_000040	0.2129	0.8327	44.0	0.2557	939.0	eaff_3491	eaff_2715	0.01667	0.02381
eaff_2722__eaff_3491	0.10206	0.67227	3498.0	180.0	0.6373	GF_000040	0.2328	0.7191	44.0	0.3237	357.0	eaff_3491	eaff_2722	0.01667	0.02381
eaff_2720__eaff_3491	0.27873	0.70256	3498.0	180.0	0.6695	GF_000040	0.1995	1.8582	44.0	0.1074	975.0	eaff_3491	eaff_2720	0.01667	0.02381
eaff_14670__eaff_3491	0.14494	0.68639	3498.0	180.0	0.69134	GF_000040	0.2892	1.0936	44.0	0.2645	507.0	eaff_3491	eaff_14670	0.01667	0.02381
eaff_3491__eaff_4331	0.24614	0.69919	3498.0	180.0	0.68297	GF_000040	0.3189	0.8636	44.0	0.3693	861.0	eaff_3491	eaff_4331	0.01667	0.02381
eaff_16649__eaff_3491	0.22127	0.68605	3498.0	180.0	0.70511	GF_000040	0.2595	1.3226	44.0	0.1962	774.0	eaff_3491	eaff_16649	0.01667	0.02381
eaff_19482__eaff_3491	0.253	0.70056	3498.0	180.0	0.6867	GF_000040	0.3093	0.7311	44.0	0.423	885.0	eaff_3491	eaff_19482	0.01667	0.02381
eaff_17257__eaff_3491	0.26844	0.70607	3498.0	180.0	0.70677	GF_000040	0.2364	0.9777	44.0	0.2418	939.0	eaff_3491	eaff_17257	0.01667	0.02381
eaff_19398__eaff_3491	0.23842	0.71703	3498.0	180.0	0.69028	GF_000040	0.2705	3.2768	44.0	0.0826	834.0	eaff_3491	eaff_19398	0.01667	0.02381
eaff_20037__eaff_3491	0.2307	0.75836	3498.0	180.0	0.64231	GF_000040	0.31	3.1326	44.0	0.099	807.0	eaff_3491	eaff_20037	0.01667	0.02381
eaff_19484__eaff_3491	0.25729	0.67889	3498.0	180.0	0.71499	GF_000040	0.3901	11.0196	44.0	0.0354	900.0	eaff_3491	eaff_19484	0.01667	0.0
eaff_20050__eaff_3491	0.22985	0.76741	3498.0	180.0	0.69369	GF_000040	0.3686	3.1447	44.0	0.1172	804.0	eaff_3491	eaff_20050	0.01667	0.02381
eaff_2716__eaff_3491	0.2693	0.68047	3498.0	180.0	0.76225	GF_000040	0.3641	3.3773	44.0	0.1078	942.0	eaff_3491	eaff_2716	0.01667	0.02381
eaff_2705__eaff_3491	0.22213	0.71429	3498.0	180.0	0.76412	GF_000040	0.328	1.2579	44.0	0.2607	777.0	eaff_3491	eaff_2705	0.01667	0.02381
eaff_3491__eaff_7703	0.26844	0.6656	3498.0	180.0	0.73252	GF_000040	0.2891	1.6669	44.0	0.1734	939.0	eaff_3491	eaff_7703	0.01667	0.02381
eaff_19915__eaff_3491	0.15609	0.69231	3498.0	180.0	0.77894	GF_000040	0.2435	0.7867	44.0	0.3095	546.0	eaff_3491	eaff_19915	0.01667	0.02381
eaff_19905__eaff_3491	0.22642	0.68939	3498.0	180.0	1.0269	GF_000040	0.2083	0.5989	44.0	0.3478	792.0	eaff_3491	eaff_19905	0.01667	0.02381
eaff_3490__eaff_3491	0.2693	0.69533	3498.0	180.0	0.72296	GF_000040	0.3859	1.1866	44.0	0.3252	942.0	eaff_3491	eaff_3490	0.01667	0.02381
eaff_2721__eaff_3491	0.2693	0.70488	3498.0	180.0	0.66484	GF_000040	0.2222	0.9189	44.0	0.2418	942.0	eaff_3491	eaff_2721	0.01667	0.02381
eaff_13203__eaff_18938	0.28559	0.67267	3498.0	180.0	0.70748	GF_000040	0.2965	2.4695	44.0	0.1201	999.0	eaff_13203	eaff_18938	0.01667	0.02381
eaff_13203__eaff_2715	0.28816	0.6756	3498.0	180.0	0.74565	GF_000040	0.3149	1.6978	44.0	0.1855	1008.0	eaff_13203	eaff_2715	0.01667	0.02381
eaff_13203__eaff_2722	0.09691	0.64897	3498.0	180.0	0.68291	GF_000040	0.3143	1.8877	44.0	0.1665	339.0	eaff_13203	eaff_2722	0.01667	0.02381
eaff_13203__eaff_2720	0.28816	0.67758	3498.0	180.0	0.71511	GF_000040	0.2673	2.6278	44.0	0.1017	1008.0	eaff_13203	eaff_2720	0.01667	0.02381
eaff_13203__eaff_14670	0.13979	0.65644	3498.0	180.0	0.73695	GF_000040	0.3544	1.7221	44.0	0.2058	489.0	eaff_13203	eaff_14670	0.01667	0.02381
eaff_13203__eaff_4331	0.24099	0.66785	3498.0	180.0	0.72858	GF_000040	0.3649	2.0177	44.0	0.1808	843.0	eaff_13203	eaff_4331	0.01667	0.02381
eaff_13203__eaff_16649	0.21612	0.6627	3498.0	180.0	0.75072	GF_000040	0.1963	13.81	44.0	0.0142	756.0	eaff_13203	eaff_16649	0.01667	0.0
eaff_13203__eaff_19482	0.23928	0.66906	3498.0	180.0	0.73231	GF_000040	0.3693	3.9387	44.0	0.0938	837.0	eaff_13203	eaff_19482	0.01667	0.02381
eaff_13203__eaff_17257	0.26329	0.66558	3498.0	180.0	0.75238	GF_000040	0.293	1.7734	44.0	0.1652	921.0	eaff_13203	eaff_17257	0.01667	0.02381
eaff_13203__eaff_19398	0.26244	0.67974	3498.0	180.0	0.73589	GF_000040	0.3483	93.6325	44.0	0.0037	918.0	eaff_13203	eaff_19398	0.01667	0.0
eaff_13203__eaff_20037	0.2307	0.69393	3498.0	180.0	0.68792	GF_000040	0.3634	9.8694	44.0	0.0368	807.0	eaff_13203	eaff_20037	0.01667	0.0
eaff_13203__eaff_19484	0.23928	0.67981	3498.0	180.0	0.7606	GF_000040	0.3295	5.7857	44.0	0.0569	837.0	eaff_13203	eaff_19484	0.01667	0.0
eaff_13203__eaff_20050	0.22985	0.68781	3498.0	180.0	0.7393	GF_000040	0.3289	17.0078	44.0	0.0193	804.0	eaff_13203	eaff_20050	0.01667	0.0
eaff_13203__eaff_2716	0.28902	0.65183	3498.0	180.0	0.80786	GF_000040	0.2899	101.2648	44.0	0.0029	1011.0	eaff_13203	eaff_2716	0.01667	0.0
eaff_13203__eaff_2705	0.24614	0.67015	3498.0	180.0	0.80973	GF_000040	0.3469	2.5311	44.0	0.1371	861.0	eaff_13203	eaff_2705	0.01667	0.02381
eaff_13203__eaff_7703	0.28816	0.70337	3498.0	180.0	0.77813	GF_000040	0.2174	1.0118	44.0	0.2148	1008.0	eaff_13203	eaff_7703	0.01667	0.02381
eaff_13203__eaff_19915	0.15094	0.65341	3498.0	180.0	0.82455	GF_000040	0.2963	9.6297	44.0	0.0308	528.0	eaff_13203	eaff_19915	0.01667	0.0
eaff_13203__eaff_19905	0.24786	0.62976	3498.0	180.0	1.07251	GF_000040	0.2829	93.6892	44.0	0.003	867.0	eaff_13203	eaff_19905	0.01667	0.0
eaff_13203__eaff_3490	0.28902	0.66172	3498.0	180.0	0.76857	GF_000040	0.3652	53.698	44.0	0.0068	1011.0	eaff_13203	eaff_3490	0.01667	0.0
eaff_13203__eaff_2721	0.27273	0.67296	3498.0	180.0	0.71045	GF_000040	0.244	2.617	44.0	0.0932	954.0	eaff_13203	eaff_2721	0.01667	0.02381
eaff_18938__eaff_7510	0.31904	0.63172	3498.0	180.0	0.94734	GF_000040	0.5599	78.5854	44.0	0.0071	1116.0	eaff_7510	eaff_18938	0.01667	0.0
eaff_2715__eaff_7510	0.41938	0.62849	3498.0	180.0	0.98551	GF_000040	0.5266	4.9394	44.0	0.1066	1467.0	eaff_7510	eaff_2715	0.01667	0.02381
eaff_2722__eaff_7510	0.10206	0.54342	3498.0	180.0	0.92277	GF_000040	0.489	4.5842	44.0	0.1067	357.0	eaff_7510	eaff_2722	0.01667	0.02381
eaff_2720__eaff_7510	0.34134	0.63568	3498.0	180.0	0.95497	GF_000040	0.4581	4.8163	44.0	0.0951	1194.0	eaff_7510	eaff_2720	0.01667	0.02381
eaff_14670__eaff_7510	0.14494	0.55424	3498.0	180.0	0.97681	GF_000040	0.5994	5.9318	44.0	0.1011	507.0	eaff_7510	eaff_14670	0.01667	0.0
eaff_4331__eaff_7510	0.24614	0.63298	3498.0	180.0	0.96844	GF_000040	0.4972	2.3845	44.0	0.2085	861.0	eaff_7510	eaff_4331	0.01667	0.02381
eaff_16649__eaff_7510	0.22127	0.60078	3498.0	180.0	0.99058	GF_000040	0.4795	92.4826	44.0	0.0052	774.0	eaff_7510	eaff_16649	0.01667	0.0
eaff_19482__eaff_7510	0.24443	0.6152	3498.0	180.0	0.97217	GF_000040	0.4717	3.4528	44.0	0.1366	855.0	eaff_7510	eaff_19482	0.01667	0.02381
eaff_17257__eaff_7510	0.26844	0.62833	3498.0	180.0	0.99224	GF_000040	0.4646	3.2068	44.0	0.1449	939.0	eaff_7510	eaff_17257	0.01667	0.02381
eaff_19398__eaff_7510	0.40137	0.64316	3498.0	180.0	0.97575	GF_000040	0.4092	17.7158	44.0	0.0231	1404.0	eaff_7510	eaff_19398	0.01667	0.0
eaff_20037__eaff_7510	0.2307	0.65304	3498.0	180.0	0.92778	GF_000040	0.464	7.6462	44.0	0.0607	807.0	eaff_7510	eaff_20037	0.01667	0.0
eaff_19484__eaff_7510	0.24443	0.62573	3498.0	180.0	1.00046	GF_000040	0.4873	15.0838	44.0	0.0323	855.0	eaff_7510	eaff_19484	0.01667	0.0
eaff_20050__eaff_7510	0.2307	0.63321	3498.0	180.0	0.97916	GF_000040	0.5876	9.0542	44.0	0.0649	807.0	eaff_7510	eaff_20050	0.01667	0.0
eaff_2716__eaff_7510	0.38937	0.63289	3498.0	180.0	1.04772	GF_000040	0.5266	4.6168	44.0	0.1141	1362.0	eaff_7510	eaff_2716	0.01667	0.02381
eaff_2705__eaff_7510	0.39022	0.62051	3498.0	180.0	1.04959	GF_000040	0.5247	2.8726	44.0	0.1827	1365.0	eaff_7510	eaff_2705	0.01667	0.02381
eaff_7510__eaff_7703	0.3259	0.6386	3498.0	180.0	1.01799	GF_000040	0.3709	2.7729	44.0	0.1338	1140.0	eaff_7510	eaff_7703	0.01667	0.02381
eaff_19915__eaff_7510	0.15609	0.55495	3498.0	180.0	1.06441	GF_000040	0.4798	2.337	44.0	0.2053	546.0	eaff_7510	eaff_19915	0.01667	0.02381
eaff_19905__eaff_7510	0.29674	0.54335	3498.0	180.0	1.31237	GF_000040	0.4889	5.0722	44.0	0.0964	1038.0	eaff_7510	eaff_19905	0.01667	0.0
eaff_3490__eaff_7510	0.31818	0.62534	3498.0	180.0	1.00843	GF_000040	0.7181	3.0636	44.0	0.2344	1113.0	eaff_7510	eaff_3490	0.01667	0.02381
eaff_2721__eaff_7510	0.27787	0.62449	3498.0	180.0	0.95031	GF_000040	0.4381	1.9494	44.0	0.2247	972.0	eaff_7510	eaff_2721	0.01667	0.02381
eaff_12828__eaff_12834	0.3094	0.57274	1755.0	270.0	0.64523	GF_000945	0.3026	58.5109	3.0	0.0052	543.0	eaff_12828	eaff_12834	1.0	0.0
eaff_12828__eaff_5857	0.15385	0.53333	1755.0	270.0	0.7649	GF_000945	0.4761	5.0873	4.0	0.0936	270.0	eaff_5857	eaff_12828	0.5	0.0
eaff_12834__eaff_5857	0.23419	0.50852	1755.0	270.0	1.23784	GF_000945	0.6646	8.0501	4.0	0.0826	411.0	eaff_5857	eaff_12834	0.5	0.0
eaff_12584__eaff_16460	0.43443	0.51069	1830.0	795.0	1.08668	GF_001917	0.5888	9.3465	2.0	0.063	795.0	eaff_12584	eaff_16460	1.0	0.0
eaff_19040__eaff_20123	0.7733	0.58849	1191.0	921.0	0.8208	GF_002064	0.3951	6.4236	2.0	0.0615	921.0	eaff_19040	eaff_20123	1.0	0.0
eaff_17962__eaff_9875	0.4204	0.44379	1206.0	375.0	1.28971	GF_000277	0.6575	12.4342	7.0	0.0529	507.0	eaff_9875	eaff_17962	1.0	0.0
eaff_15159__eaff_15162	0.61194	0.97561	1206.0	375.0	0.03328	GF_000277	0.0071	0.034	8.0	0.2095	738.0	eaff_15162	eaff_15159	1.0	1.0
eaff_15162__eaff_9864	0.57463	0.48341	1206.0	375.0	1.31924	GF_000277	0.4992	3.1221	9.0	0.1599	693.0	eaff_9864	eaff_15162	0.5	0.5
eaff_15159__eaff_9864	0.59701	0.47778	1206.0	375.0	1.35252	GF_000277	0.5014	3.9946	9.0	0.1255	720.0	eaff_9864	eaff_15159	0.5	0.5
eaff_14039__eaff_17566	0.42537	0.49318	1206.0	375.0	1.21309	GF_000277	0.6283	62.1508	10.0	0.0101	513.0	eaff_17566	eaff_14039	1.0	0.0
eaff_17566__eaff_9864	0.47761	0.4375	1206.0	375.0	1.87126	GF_000277	0.6885	67.6981	11.0	0.0102	576.0	eaff_9864	eaff_17566	0.16667	0.0
eaff_14039__eaff_9864	0.47512	0.5096	1206.0	375.0	1.31514	GF_000277	0.4305	65.2565	11.0	0.0066	573.0	eaff_9864	eaff_14039	0.16667	0.0
eaff_15162__eaff_17566	0.48507	0.43077	1206.0	375.0	1.79127	GF_000277	0.6328	73.2173	11.0	0.0086	585.0	eaff_15162	eaff_17566	0.16667	0.0
eaff_14039__eaff_15162	0.49502	0.50251	1206.0	375.0	1.23515	GF_000277	0.4442	9.0502	11.0	0.0491	597.0	eaff_15162	eaff_14039	0.16667	0.0
eaff_15159__eaff_17566	0.48507	0.42906	1206.0	375.0	1.82455	GF_000277	0.6277	73.9572	11.0	0.0085	585.0	eaff_15159	eaff_17566	0.16667	0.0
eaff_14039__eaff_15159	0.49502	0.49916	1206.0	375.0	1.26843	GF_000277	0.4524	10.2787	11.0	0.044	597.0	eaff_15159	eaff_14039	0.16667	0.0
eaff_9864__eaff_9875	0.53234	0.47352	1206.0	375.0	1.52746	GF_000277	0.539	6.2106	12.0	0.0868	642.0	eaff_9875	eaff_9864	0.1	0.0
eaff_15162__eaff_9875	0.48756	0.46599	1206.0	375.0	1.44748	GF_000277	0.544	6.5179	12.0	0.0835	588.0	eaff_9875	eaff_15162	0.1	0.0
eaff_15159__eaff_9875	0.50995	0.44878	1206.0	375.0	1.48076	GF_000277	0.5541	7.6225	12.0	0.0727	615.0	eaff_9875	eaff_15159	0.1	0.0
eaff_17566__eaff_9875	0.39801	0.45833	1206.0	375.0	1.54454	GF_000277	0.7033	61.3052	12.0	0.0115	480.0	eaff_9875	eaff_17566	0.1	0.0
eaff_14039__eaff_9875	0.4602	0.53514	1206.0	375.0	0.98842	GF_000277	0.5093	4.5151	12.0	0.1128	555.0	eaff_9875	eaff_14039	0.1	1.0
eaff_17962__eaff_9864	0.43532	0.40762	1206.0	375.0	2.40213	GF_000277	0.7399	11.2989	12.0	0.0655	525.0	eaff_17962	eaff_9864	0.1	0.0
eaff_15162__eaff_17962	0.38557	0.36989	1206.0	375.0	2.32215	GF_000277	0.8993	64.4103	12.0	0.014	465.0	eaff_17962	eaff_15162	0.1	0.0
eaff_15159__eaff_17962	0.40796	0.35366	1206.0	375.0	2.35542	GF_000277	0.9169	64.3636	12.0	0.0142	492.0	eaff_17962	eaff_15159	0.1	0.0
eaff_17566__eaff_17962	0.41294	0.43173	1206.0	375.0	2.41921	GF_000277	0.8517	59.0252	12.0	0.0144	498.0	eaff_17962	eaff_17566	0.1	0.0
eaff_14039__eaff_17962	0.3806	0.40523	1206.0	375.0	1.86309	GF_000277	0.829	58.6442	12.0	0.0141	459.0	eaff_17962	eaff_14039	0.1	0.0
eaff_15676__eaff_8494	0.08883	0.57187	3681.0	327.0	0.72877	GF_000659	0.407	67.1069	4.0	0.0061	327.0	eaff_8494	eaff_15676	1.0	0.0
eaff_13918__eaff_8494	0.16789	0.56634	3681.0	327.0	0.73858	GF_000659	0.3863	3.4175	5.0	0.113	618.0	eaff_13918	eaff_8494	0.5	0.5
eaff_13918__eaff_15676	0.08883	0.54434	3681.0	327.0	1.02654	GF_000659	0.4985	2.5874	5.0	0.1927	327.0	eaff_13918	eaff_15676	0.5	0.5
eaff_13918__eaff_15706	0.16218	0.48744	3681.0	327.0	1.06509	GF_000659	0.5717	65.1805	6.0	0.0088	597.0	eaff_15706	eaff_13918	0.33333	0.0
eaff_15706__eaff_8494	0.15892	0.45641	3681.0	327.0	1.34478	GF_000659	0.6316	5.9837	6.0	0.1056	585.0	eaff_15706	eaff_8494	0.33333	0.0
eaff_15676__eaff_15706	0.08883	0.41284	3681.0	327.0	1.63274	GF_000659	0.8063	42.9715	6.0	0.0188	327.0	eaff_15706	eaff_15676	0.33333	0.0
eaff_3773__eaff_6235	0.6905	0.49356	2811.0	1941.0	1.22959	GF_001106	0.6332	70.3407	2.0	0.009	1941.0	eaff_3773	eaff_6235	1.0	0.0
eaff_18763__eaff_432	0.66931	0.46647	1515.0	675.0	1.40577	GF_000717	0.727	3.2579	3.0	0.2232	1014.0	eaff_432	eaff_18763	1.0	1.0
eaff_14949__eaff_432	0.50693	0.38802	1515.0	675.0	1.86748	GF_000717	1.0108	12.9449	4.0	0.0781	768.0	eaff_14949	eaff_432	0.5	0.0
eaff_14949__eaff_18763	0.48911	0.41835	1515.0	675.0	2.12594	GF_000717	0.9928	47.232	4.0	0.021	741.0	eaff_14949	eaff_18763	0.5	0.0
eaff_1363__eaff_15040	0.73522	0.46517	1269.0	798.0	1.49568	GF_000521	0.6764	73.2157	4.0	0.0092	933.0	eaff_1363	eaff_15040	1.0	0.0
eaff_2242__eaff_9049	0.6383	0.45679	1269.0	798.0	1.42098	GF_000521	0.6832	69.6206	5.0	0.0098	810.0	eaff_9049	eaff_2242	1.0	0.0
eaff_1363__eaff_9049	0.67612	0.44988	1269.0	798.0	1.67428	GF_000521	0.7846	31.9702	6.0	0.0245	858.0	eaff_1363	eaff_9049	0.25	0.0
eaff_1363__eaff_2242	0.70922	0.48556	1269.0	798.0	1.43378	GF_000521	0.6208	69.1823	6.0	0.009	900.0	eaff_1363	eaff_2242	0.25	0.0
eaff_15040__eaff_9049	0.66903	0.45465	1269.0	798.0	1.77954	GF_000521	0.7422	4.9342	6.0	0.1504	849.0	eaff_15040	eaff_9049	0.25	1.0
eaff_15040__eaff_2242	0.69267	0.44824	1269.0	798.0	1.53904	GF_000521	0.7554	49.8018	6.0	0.0152	879.0	eaff_15040	eaff_2242	0.25	0.0
eaff_11962__eaff_13818	0.74788	0.52408	1416.0	987.0	1.18364	GF_000786	0.5889	2.3434	3.0	0.2513	1059.0	eaff_11962	eaff_13818	1.0	1.0
eaff_10956__eaff_11962	0.70127	0.40886	1416.0	987.0	1.94043	GF_000786	0.8914	72.6397	4.0	0.0123	993.0	eaff_10956	eaff_11962	0.5	0.0
eaff_10956__eaff_13818	0.79237	0.42157	1416.0	987.0	2.12977	GF_000786	0.8941	71.6866	4.0	0.0125	1122.0	eaff_10956	eaff_13818	0.5	0.0
eaff_14452__eaff_9907	0.19562	0.4092	4110.0	573.0	2.07157	GF_000274	1.098	2.386	7.0	0.4602	804.0	eaff_14452	eaff_9907	1.0	1.0
eaff_14359__eaff_15463	0.22701	0.46195	4110.0	573.0	1.35006	GF_000274	0.4862	66.4044	8.0	0.0073	933.0	eaff_14359	eaff_15463	1.0	0.0
eaff_11527__eaff_9393	0.31022	0.52235	4110.0	573.0	0.92988	GF_000274	0.318	4.4834	9.0	0.0709	1275.0	eaff_11527	eaff_9393	1.0	1.0
eaff_11527__eaff_6053	0.34745	0.46779	4110.0	573.0	1.26876	GF_000274	0.3465	1.5857	10.0	0.2185	1428.0	eaff_6053	eaff_11527	0.5	0.5
eaff_6053__eaff_9393	0.3146	0.49343	4110.0	573.0	1.15587	GF_000274	0.2996	2.9784	10.0	0.1006	1293.0	eaff_6053	eaff_9393	0.5	0.5
eaff_14359__eaff_6053	0.27591	0.44444	4110.0	573.0	1.55506	GF_000274	0.4193	10.133	11.0	0.0414	1134.0	eaff_14359	eaff_6053	0.16667	0.0
eaff_11527__eaff_14359	0.29051	0.43719	4110.0	573.0	1.68264	GF_000274	0.4333	72.9765	11.0	0.0059	1194.0	eaff_14359	eaff_11527	0.16667	0.0
eaff_14359__eaff_9393	0.25912	0.46573	4110.0	573.0	1.56976	GF_000274	0.458	82.8709	11.0	0.0055	1065.0	eaff_14359	eaff_9393	0.16667	0.0
eaff_15463__eaff_6053	0.24526	0.42857	4110.0	573.0	1.90025	GF_000274	0.5718	68.5814	11.0	0.0083	1008.0	eaff_15463	eaff_6053	0.16667	0.0
eaff_11527__eaff_15463	0.24526	0.39782	4110.0	573.0	2.02783	GF_000274	0.6298	69.968	11.0	0.009	1008.0	eaff_15463	eaff_11527	0.16667	0.0
eaff_15463__eaff_9393	0.24964	0.4347	4110.0	573.0	1.91494	GF_000274	0.5989	14.0076	11.0	0.0428	1026.0	eaff_15463	eaff_9393	0.16667	0.0
eaff_14359__eaff_14452	0.23212	0.39937	4110.0	573.0	2.02923	GF_000274	0.8421	27.8336	12.0	0.0303	954.0	eaff_14452	eaff_14359	0.1	0.0
eaff_14452__eaff_15463	0.16204	0.37387	4110.0	573.0	2.37442	GF_000274	0.9927	67.0248	12.0	0.0148	666.0	eaff_14452	eaff_15463	0.1	0.0
eaff_14452__eaff_6053	0.20292	0.42926	4110.0	573.0	2.17832	GF_000274	0.7929	30.445	12.0	0.026	834.0	eaff_14452	eaff_6053	0.1	0.0
eaff_11527__eaff_14452	0.28832	0.41941	4110.0	573.0	2.3059	GF_000274	0.76	76.799	12.0	0.0099	1185.0	eaff_14452	eaff_11527	0.1	0.0
eaff_14452__eaff_9393	0.18102	0.41398	4110.0	573.0	2.19302	GF_000274	0.8416	23.6174	12.0	0.0356	744.0	eaff_14452	eaff_9393	0.1	0.0
eaff_14359__eaff_9907	0.26277	0.39167	4110.0	573.0	1.99136	GF_000274	0.845	4.3223	12.0	0.1955	1080.0	eaff_9907	eaff_14359	0.1	0.5
eaff_15463__eaff_9907	0.26642	0.379	4110.0	573.0	2.33655	GF_000274	0.8939	65.3742	12.0	0.0137	1095.0	eaff_9907	eaff_15463	0.1	0.0
eaff_6053__eaff_9907	0.38978	0.37578	4110.0	573.0	2.14045	GF_000274	0.9372	3.0854	12.0	0.3038	1602.0	eaff_9907	eaff_6053	0.1	0.5
eaff_11527__eaff_9907	0.33942	0.38781	4110.0	573.0	2.26803	GF_000274	0.8877	66.9673	12.0	0.0133	1395.0	eaff_9907	eaff_11527	0.1	0.0
eaff_9393__eaff_9907	0.31752	0.36475	4110.0	573.0	2.15515	GF_000274	0.8838	69.0509	12.0	0.0128	1305.0	eaff_9907	eaff_9393	0.1	0.0
eaff_13810__eaff_2036	0.61107	0.46793	4389.0	2682.0	1.34505	GF_001297	0.6966	16.2677	2.0	0.0428	2682.0	eaff_2036	eaff_13810	1.0	0.0
eaff_10826__eaff_9990	0.43235	0.64172	1020.0	441.0	0.70062	GF_001813	0.459	0.9318	2.0	0.4926	441.0	eaff_9990	eaff_10826	1.0	1.0
eaff_10138__eaff_19309	0.15767	0.61862	2112.0	333.0	0.73448	GF_001820	0.4224	1.1488	2.0	0.3677	333.0	eaff_10138	eaff_19309	1.0	1.0
eaff_5262__eaff_9137	0.58395	0.39864	2019.0	1179.0	1.71408	GF_001557	0.9133	13.3436	2.0	0.0684	1179.0	eaff_5262	eaff_9137	1.0	0.0
eaff_12201__eaff_15121	0.94246	0.46456	1512.0	1425.0	1.49865	GF_001907	0.7372	71.5816	2.0	0.0103	1425.0	eaff_12201	eaff_15121	1.0	0.0
eaff_16684__eaff_18913	0.65957	0.54301	564.0	297.0	1.29664	GF_000674	0.5424	2.1445	4.0	0.2529	372.0	eaff_16684	eaff_18913	1.0	1.0
eaff_12788__eaff_16684	0.65957	0.62366	564.0	297.0	1.04632	GF_000674	0.3577	0.89	5.0	0.402	372.0	eaff_12788	eaff_16684	0.5	0.5
eaff_12788__eaff_18913	0.93617	0.57008	564.0	297.0	1.04116	GF_000674	0.4326	1.9785	5.0	0.2187	528.0	eaff_12788	eaff_18913	0.5	0.5
eaff_12788__eaff_19337	0.77128	0.54483	564.0	297.0	1.49754	GF_000674	0.6451	1.0739	6.0	0.6007	435.0	eaff_19337	eaff_12788	0.33333	0.33333
eaff_16684__eaff_19337	0.5266	0.52525	564.0	297.0	1.90383	GF_000674	0.6856	1.6437	6.0	0.4171	297.0	eaff_19337	eaff_16684	0.33333	0.33333
eaff_18913__eaff_19337	0.77128	0.46897	564.0	297.0	1.89867	GF_000674	0.7651	2.7043	6.0	0.2829	435.0	eaff_19337	eaff_18913	0.33333	0.33333
eaff_10747__eaff_4695	0.57363	0.44743	2139.0	1227.0	1.56533	GF_001511	0.8339	8.5435	2.0	0.0976	1227.0	eaff_4695	eaff_10747	1.0	0.0
eaff_19060__eaff_7733	0.61684	0.59841	1425.0	831.0	0.63779	GF_000941	0.3545	3.7306	3.0	0.095	879.0	eaff_19060	eaff_7733	1.0	1.0
eaff_19060__eaff_5743	0.69895	0.49297	1425.0	831.0	1.17386	GF_000941	0.581	72.4902	4.0	0.008	996.0	eaff_5743	eaff_19060	0.5	0.0
eaff_5743__eaff_7733	0.58737	0.48865	1425.0	831.0	1.50251	GF_000941	0.7375	5.367	4.0	0.1374	837.0	eaff_5743	eaff_7733	0.5	0.0
eaff_13672__eaff_2738	0.57456	0.48982	1368.0	36.0	1.3076	GF_000085	0.5573	1.2526	14.0	0.4449	786.0	eaff_2738	eaff_13672	1.0	1.0
eaff_1589__eaff_2738	0.54605	0.42436	1368.0	36.0	1.97904	GF_000085	0.4658	76.0237	15.0	0.0061	747.0	eaff_1589	eaff_2738	0.5	0.0
eaff_13672__eaff_1589	0.52632	0.41389	1368.0	36.0	2.19253	GF_000085	0.3882	18.5415	15.0	0.0209	720.0	eaff_1589	eaff_13672	0.5	0.0
eaff_19167__eaff_9887	0.36623	0.43114	1368.0	36.0	2.41058	GF_000085	0.5514	1.0859	16.0	0.5077	501.0	eaff_19167	eaff_9887	1.0	1.0
eaff_19167__eaff_4914	0.35965	0.45528	1368.0	36.0	2.11319	GF_000085	0.406	0.4836	17.0	0.8395	492.0	eaff_4914	eaff_19167	0.5	0.5
eaff_4914__eaff_9887	0.58333	0.38596	1368.0	36.0	2.45529	GF_000085	0.7473	0.2399	17.0	3.1146	798.0	eaff_4914	eaff_9887	0.5	0.5
eaff_1589__eaff_4914	0.54167	0.41565	1368.0	36.0	2.34356	GF_000085	0.3738	59.4973	18.0	0.0063	741.0	eaff_1589	eaff_4914	0.11111	0.0
eaff_1589__eaff_19167	0.35088	0.40208	1368.0	36.0	2.60239	GF_000085	0.5377	27.2815	18.0	0.0197	480.0	eaff_1589	eaff_19167	0.11111	0.0
eaff_1589__eaff_9887	0.54167	0.40216	1368.0	36.0	2.94449	GF_000085	0.4686	5.6028	18.0	0.0836	741.0	eaff_1589	eaff_9887	0.11111	0.0
eaff_2738__eaff_4914	0.59649	0.45098	1368.0	36.0	1.76352	GF_000085	0.4912	0.2376	18.0	2.0673	816.0	eaff_2738	eaff_4914	0.11111	0.25
eaff_19167__eaff_2738	0.35965	0.43902	1368.0	36.0	2.02235	GF_000085	0.5251	0.6226	18.0	0.8435	492.0	eaff_2738	eaff_19167	0.11111	0.25
eaff_2738__eaff_9887	0.60088	0.40389	1368.0	36.0	2.36445	GF_000085	0.6261	0.8241	18.0	0.7597	822.0	eaff_2738	eaff_9887	0.11111	0.25
eaff_13672__eaff_4914	0.57456	0.43511	1368.0	36.0	1.97701	GF_000085	0.4495	3.1576	18.0	0.1424	786.0	eaff_13672	eaff_4914	0.11111	0.25
eaff_13672__eaff_19167	0.35526	0.42593	1368.0	36.0	2.23584	GF_000085	0.4258	69.8794	18.0	0.0061	486.0	eaff_13672	eaff_19167	0.11111	0.0
eaff_13672__eaff_9887	0.57237	0.41124	1368.0	36.0	2.57794	GF_000085	0.7546	13.956	18.0	0.0541	783.0	eaff_13672	eaff_9887	0.11111	0.0
eaff_11642__eaff_1532	0.34211	0.51282	1368.0	36.0	1.03388	GF_000085	0.7727	1.4142	19.0	0.5464	468.0	eaff_1532	eaff_11642	1.0	1.0
eaff_1532__eaff_16130	0.34868	0.56604	1368.0	36.0	0.85546	GF_000085	0.38	17.499	20.0	0.0217	477.0	eaff_16130	eaff_1532	0.5	0.0
eaff_11642__eaff_16130	0.03947	0.35185	1368.0	36.0	1.24799	GF_000085	20.4064	3.1252	20.0	6.5296	54.0	eaff_16130	eaff_11642	0.5	1.0
eaff_15819__eaff_16130	0.31579	0.47222	1368.0	36.0	1.36614	GF_000085	0.5492	5.6818	21.0	0.0967	432.0	eaff_15819	eaff_16130	0.33333	0.0
eaff_1532__eaff_15819	0.57237	0.48276	1368.0	36.0	1.49632	GF_000085	0.374	65.8113	21.0	0.0057	783.0	eaff_15819	eaff_1532	0.33333	0.0
eaff_11642__eaff_15819	0.2807	0.47135	1368.0	36.0	1.88885	GF_000085	0.4428	13.7283	21.0	0.0323	384.0	eaff_15819	eaff_11642	0.33333	0.0
eaff_15819__eaff_18844	0.5614	0.48568	1368.0	36.0	1.48924	GF_000085	0.4522	1.7996	22.0	0.2513	768.0	eaff_18844	eaff_15819	0.25	1.0
eaff_16130__eaff_18844	0.32675	0.43177	1368.0	36.0	1.7422	GF_000085	0.9238	64.0366	22.0	0.0144	447.0	eaff_18844	eaff_16130	0.25	0.0
eaff_1532__eaff_18844	0.63158	0.44329	1368.0	36.0	1.87238	GF_000085	0.415	5.1256	22.0	0.081	864.0	eaff_18844	eaff_1532	0.25	0.0
eaff_11642__eaff_18844	0.33114	0.41722	1368.0	36.0	2.26492	GF_000085	0.5787	77.2059	22.0	0.0075	453.0	eaff_18844	eaff_11642	0.25	0.0
eaff_18844__eaff_5515	0.58772	0.43532	1368.0	36.0	2.02735	GF_000085	0.7843	2.9257	23.0	0.2681	804.0	eaff_18844	eaff_5515	0.2	0.33333
eaff_15819__eaff_5515	0.57895	0.44444	1368.0	36.0	1.9075	GF_000085	0.3879	69.4286	23.0	0.0056	792.0	eaff_15819	eaff_5515	0.2	0.0
eaff_16130__eaff_5515	0.32895	0.41778	1368.0	36.0	2.16045	GF_000085	1.2387	1.6441	23.0	0.7535	450.0	eaff_16130	eaff_5515	0.2	0.33333
eaff_1532__eaff_5515	0.59649	0.4375	1368.0	36.0	2.29064	GF_000085	0.6518	10.9081	23.0	0.0598	816.0	eaff_1532	eaff_5515	0.2	0.0
eaff_11642__eaff_5515	0.30263	0.38647	1368.0	36.0	2.68317	GF_000085	0.8979	3.9083	23.0	0.2297	414.0	eaff_11642	eaff_5515	0.2	0.33333
eaff_19627__eaff_6555	0.57675	0.43346	1368.0	36.0	1.94578	GF_000085	0.4291	10.8385	24.0	0.0396	789.0	eaff_6555	eaff_19627	1.0	0.0
eaff_18844__eaff_6555	0.57237	0.42273	1368.0	36.0	2.26534	GF_000085	0.6124	8.4649	25.0	0.0723	783.0	eaff_18844	eaff_6555	0.08333	0.0
eaff_18844__eaff_19627	0.58991	0.42007	1368.0	36.0	2.05195	GF_000085	0.5392	1.0153	25.0	0.531	807.0	eaff_18844	eaff_19627	0.08333	0.5
eaff_15819__eaff_6555	0.5636	0.43191	1368.0	36.0	2.14549	GF_000085	0.2822	21.6531	25.0	0.013	771.0	eaff_15819	eaff_6555	0.08333	0.0
eaff_15819__eaff_19627	0.53947	0.45528	1368.0	36.0	1.93209	GF_000085	0.1609	90.1867	25.0	0.0018	738.0	eaff_15819	eaff_19627	0.08333	0.0
eaff_16130__eaff_6555	0.33114	0.37969	1368.0	36.0	2.39845	GF_000085	0.6309	68.5981	25.0	0.0092	453.0	eaff_16130	eaff_6555	0.08333	0.0
eaff_16130__eaff_19627	0.32895	0.44889	1368.0	36.0	2.18505	GF_000085	0.5063	9.454	25.0	0.0536	450.0	eaff_16130	eaff_19627	0.08333	0.0
eaff_1532__eaff_6555	0.58991	0.40149	1368.0	36.0	2.52863	GF_000085	0.8594	59.1041	25.0	0.0145	807.0	eaff_1532	eaff_6555	0.08333	0.0
eaff_1532__eaff_19627	0.57895	0.44066	1368.0	36.0	2.31523	GF_000085	0.4552	76.4699	25.0	0.006	792.0	eaff_1532	eaff_19627	0.08333	0.0
eaff_11642__eaff_6555	0.29605	0.39259	1368.0	36.0	2.92116	GF_000085	1.7333	2.4459	25.0	0.7087	405.0	eaff_11642	eaff_6555	0.08333	0.5
eaff_11642__eaff_19627	0.28509	0.40256	1368.0	36.0	2.70777	GF_000085	0.5665	85.9796	25.0	0.0066	390.0	eaff_11642	eaff_19627	0.08333	0.0
eaff_5515__eaff_6555	0.59211	0.42593	1368.0	36.0	2.51197	GF_000085	0.7311	61.7795	25.0	0.0118	810.0	eaff_5515	eaff_6555	0.08333	0.0
eaff_19627__eaff_5515	0.57237	0.44828	1368.0	36.0	2.29857	GF_000085	0.3857	80.7849	25.0	0.0048	783.0	eaff_5515	eaff_19627	0.08333	0.0
eaff_1589__eaff_18844	0.55044	0.42098	1368.0	36.0	2.3935	GF_000085	0.411	65.8385	26.0	0.0062	753.0	eaff_1589	eaff_18844	0.02083	0.0
eaff_15819__eaff_1589	0.52412	0.45467	1368.0	36.0	2.27364	GF_000085	0.4099	6.6412	26.0	0.0617	717.0	eaff_1589	eaff_15819	0.02083	0.0
eaff_1589__eaff_16130	0.32237	0.39909	1368.0	36.0	2.5266	GF_000085	1.2448	5.3857	26.0	0.2311	441.0	eaff_1589	eaff_16130	0.02083	0.0
eaff_1532__eaff_1589	0.54386	0.41801	1368.0	36.0	2.65679	GF_000085	0.5929	18.964	26.0	0.0313	744.0	eaff_1589	eaff_1532	0.02083	0.0
eaff_11642__eaff_1589	0.26316	0.39444	1368.0	36.0	3.04932	GF_000085	0.9278	79.053	26.0	0.0117	360.0	eaff_1589	eaff_11642	0.02083	0.0
eaff_1589__eaff_5515	0.55044	0.3838	1368.0	36.0	2.64013	GF_000085	0.5937	82.2958	26.0	0.0072	753.0	eaff_1589	eaff_5515	0.02083	0.0
eaff_1589__eaff_6555	0.54825	0.4	1368.0	36.0	2.66453	GF_000085	0.4366	8.1546	26.0	0.0535	750.0	eaff_1589	eaff_6555	0.02083	0.0
eaff_1589__eaff_19627	0.5614	0.39323	1368.0	36.0	2.45113	GF_000085	0.4199	6.0908	26.0	0.0689	768.0	eaff_1589	eaff_19627	0.02083	0.0
eaff_18844__eaff_2738	0.57675	0.46768	1368.0	36.0	1.81346	GF_000085	0.631	7.3474	26.0	0.0859	789.0	eaff_2738	eaff_18844	0.02083	0.0
eaff_15819__eaff_2738	0.57018	0.48718	1368.0	36.0	1.6936	GF_000085	0.3321	2.491	26.0	0.1333	780.0	eaff_2738	eaff_15819	0.02083	0.06667
eaff_16130__eaff_2738	0.33333	0.46711	1368.0	36.0	1.94656	GF_000085	0.3691	2.9545	26.0	0.1249	456.0	eaff_2738	eaff_16130	0.02083	0.06667
eaff_1532__eaff_2738	0.5943	0.43788	1368.0	36.0	2.07675	GF_000085	0.3058	17.3659	26.0	0.0176	813.0	eaff_2738	eaff_1532	0.02083	0.0
eaff_11642__eaff_2738	0.30263	0.44203	1368.0	36.0	2.46928	GF_000085	0.8106	7.7455	26.0	0.1046	414.0	eaff_2738	eaff_11642	0.02083	0.0
eaff_2738__eaff_5515	0.59649	0.41667	1368.0	36.0	2.06009	GF_000085	0.3785	3.2359	26.0	0.117	816.0	eaff_2738	eaff_5515	0.02083	0.06667
eaff_2738__eaff_6555	0.59211	0.43704	1368.0	36.0	2.08449	GF_000085	0.7298	67.3461	26.0	0.0108	810.0	eaff_2738	eaff_6555	0.02083	0.0
eaff_19627__eaff_2738	0.57456	0.44911	1368.0	36.0	1.87109	GF_000085	0.3629	82.4568	26.0	0.0044	786.0	eaff_2738	eaff_19627	0.02083	0.0
eaff_13672__eaff_18844	0.5636	0.41375	1368.0	36.0	2.02695	GF_000085	0.4538	13.8575	26.0	0.0327	771.0	eaff_13672	eaff_18844	0.02083	0.0
eaff_13672__eaff_15819	0.54605	0.41232	1368.0	36.0	1.90709	GF_000085	0.3317	82.7844	26.0	0.004	747.0	eaff_13672	eaff_15819	0.02083	0.0
eaff_13672__eaff_16130	0.32456	0.45495	1368.0	36.0	2.16005	GF_000085	0.7426	78.428	26.0	0.0095	444.0	eaff_13672	eaff_16130	0.02083	0.0
eaff_13672__eaff_1532	0.55702	0.42913	1368.0	36.0	2.29024	GF_000085	0.5271	2.8119	26.0	0.1875	762.0	eaff_13672	eaff_1532	0.02083	0.06667
eaff_11642__eaff_13672	0.28289	0.39276	1368.0	36.0	2.68277	GF_000085	0.5851	1.1408	26.0	0.5129	387.0	eaff_13672	eaff_11642	0.02083	0.06667
eaff_13672__eaff_5515	0.56798	0.4157	1368.0	36.0	2.27358	GF_000085	0.4589	1.8965	26.0	0.242	777.0	eaff_13672	eaff_5515	0.02083	0.06667
eaff_13672__eaff_6555	0.55482	0.39394	1368.0	36.0	2.29798	GF_000085	0.6585	83.4913	26.0	0.0079	759.0	eaff_13672	eaff_6555	0.02083	0.0
eaff_13672__eaff_19627	0.53509	0.43033	1368.0	36.0	2.08458	GF_000085	0.2151	21.2701	26.0	0.0101	732.0	eaff_13672	eaff_19627	0.02083	0.0
eaff_18844__eaff_4914	0.58333	0.42105	1368.0	36.0	2.12102	GF_000085	0.6519	18.9209	26.0	0.0345	798.0	eaff_4914	eaff_18844	0.02083	0.0
eaff_15819__eaff_4914	0.57456	0.45802	1368.0	36.0	2.00116	GF_000085	0.3062	2.8495	26.0	0.1074	786.0	eaff_4914	eaff_15819	0.02083	0.06667
eaff_16130__eaff_4914	0.33114	0.45033	1368.0	36.0	2.25412	GF_000085	1.9818	13.625	26.0	0.1455	453.0	eaff_4914	eaff_16130	0.02083	0.0
eaff_1532__eaff_4914	0.58114	0.41887	1368.0	36.0	2.3843	GF_000085	1.172	3.9937	26.0	0.2935	795.0	eaff_4914	eaff_1532	0.02083	0.06667
eaff_11642__eaff_4914	0.29825	0.40931	1368.0	36.0	2.77684	GF_000085	0.6788	19.9969	26.0	0.0339	408.0	eaff_4914	eaff_11642	0.02083	0.0
eaff_4914__eaff_5515	0.5943	0.43542	1368.0	36.0	2.36764	GF_000085	0.5431	1.4273	26.0	0.3805	813.0	eaff_4914	eaff_5515	0.02083	0.06667
eaff_4914__eaff_6555	0.57895	0.42929	1368.0	36.0	2.39204	GF_000085	0.6547	53.6314	26.0	0.0122	792.0	eaff_4914	eaff_6555	0.02083	0.0
eaff_19627__eaff_4914	0.55702	0.44619	1368.0	36.0	2.17864	GF_000085	0.5507	64.7199	26.0	0.0085	762.0	eaff_4914	eaff_19627	0.02083	0.0
eaff_18844__eaff_19167	0.35746	0.41513	1368.0	36.0	2.37985	GF_000085	0.5994	8.3098	26.0	0.0721	489.0	eaff_19167	eaff_18844	0.02083	0.0
eaff_15819__eaff_19167	0.35965	0.46138	1368.0	36.0	2.25999	GF_000085	0.563	1.2963	26.0	0.4343	492.0	eaff_19167	eaff_15819	0.02083	0.06667
eaff_16130__eaff_19167	0.31579	0.41435	1368.0	36.0	2.51295	GF_000085	0.6483	5.7067	26.0	0.1136	432.0	eaff_19167	eaff_16130	0.02083	0.0
eaff_1532__eaff_19167	0.35746	0.41309	1368.0	36.0	2.64313	GF_000085	0.3744	9.3547	26.0	0.04	489.0	eaff_19167	eaff_1532	0.02083	0.0
eaff_11642__eaff_19167	0.0636	0.48276	1368.0	36.0	3.03567	GF_000085	1.4959	0.7173	26.0	2.0856	87.0	eaff_19167	eaff_11642	0.02083	0.06667
eaff_19167__eaff_5515	0.35746	0.38037	1368.0	36.0	2.62647	GF_000085	0.5702	3.8374	26.0	0.1486	489.0	eaff_19167	eaff_5515	0.02083	0.06667
eaff_19167__eaff_6555	0.37061	0.35897	1368.0	36.0	2.65087	GF_000085	0.7015	1.2222	26.0	0.574	507.0	eaff_19167	eaff_6555	0.02083	0.06667
eaff_19167__eaff_19627	0.35746	0.43149	1368.0	36.0	2.43747	GF_000085	0.5754	83.633	26.0	0.0069	489.0	eaff_19167	eaff_19627	0.02083	0.0
eaff_18844__eaff_9887	0.61184	0.39427	1368.0	36.0	2.72195	GF_000085	0.9388	7.5353	26.0	0.1246	837.0	eaff_9887	eaff_18844	0.02083	0.0
eaff_15819__eaff_9887	0.55921	0.42353	1368.0	36.0	2.60209	GF_000085	0.7598	6.0404	26.0	0.1258	765.0	eaff_9887	eaff_15819	0.02083	0.0
eaff_16130__eaff_9887	0.33991	0.37634	1368.0	36.0	2.85505	GF_000085	4.4573	0.045	26.0	99.0	465.0	eaff_9887	eaff_16130	0.02083	0.06667
eaff_1532__eaff_9887	0.60526	0.40942	1368.0	36.0	2.98524	GF_000085	0.771	5.3137	26.0	0.1451	828.0	eaff_9887	eaff_1532	0.02083	0.0
eaff_11642__eaff_9887	0.29386	0.39303	1368.0	36.0	3.37777	GF_000085	1.0405	6.7703	26.0	0.1537	402.0	eaff_9887	eaff_11642	0.02083	0.0
eaff_5515__eaff_9887	0.58991	0.38786	1368.0	36.0	2.96858	GF_000085	0.6583	2.2298	26.0	0.2952	807.0	eaff_9887	eaff_5515	0.02083	0.06667
eaff_6555__eaff_9887	0.58991	0.3891	1368.0	36.0	2.99298	GF_000085	1.2001	7.7653	26.0	0.1545	807.0	eaff_9887	eaff_6555	0.02083	0.0
eaff_19627__eaff_9887	0.5636	0.40078	1368.0	36.0	2.77958	GF_000085	0.7396	14.3398	26.0	0.0516	771.0	eaff_9887	eaff_19627	0.02083	0.0
eaff_13059__eaff_5520	0.08608	0.43918	19866.0	36.0	1.67712	GF_000038	0.396	30.3952	23.0	0.013	1710.0	eaff_13059	eaff_5520	1.0	0.0
eaff_13059__eaff_6545	0.08804	0.40423	19866.0	36.0	2.14186	GF_000038	0.5279	1.3846	24.0	0.3812	1749.0	eaff_6545	eaff_13059	0.5	1.0
eaff_5520__eaff_6545	0.15267	0.37389	19866.0	36.0	2.3244	GF_000038	0.8117	56.553	24.0	0.0144	3033.0	eaff_6545	eaff_5520	0.5	0.0
eaff_14015__eaff_6545	0.10979	0.34892	19866.0	36.0	2.80705	GF_000038	2.5881	0.316	25.0	8.1912	2181.0	eaff_14015	eaff_6545	0.33333	0.5
eaff_13059__eaff_14015	0.07203	0.37806	19866.0	36.0	2.55509	GF_000038	17.2012	14.9328	25.0	1.1519	1431.0	eaff_14015	eaff_13059	0.33333	0.0
eaff_14015__eaff_5520	0.10193	0.36938	19866.0	36.0	2.73764	GF_000038	7.7456	3.7417	25.0	2.0701	2025.0	eaff_14015	eaff_5520	0.33333	0.5
eaff_6806__eaff_915	0.07973	0.48422	19866.0	36.0	1.24569	GF_000038	0.3117	49.6196	26.0	0.0063	1584.0	eaff_915	eaff_6806	1.0	0.0
eaff_4428__eaff_915	0.09952	0.40567	19866.0	36.0	1.94699	GF_000038	0.7285	5.3597	27.0	0.1359	1977.0	eaff_4428	eaff_915	0.5	0.0
eaff_4428__eaff_6806	0.08955	0.42721	19866.0	36.0	1.82811	GF_000038	0.4919	5.8781	27.0	0.0837	1779.0	eaff_4428	eaff_6806	0.5	0.0
eaff_3677__eaff_4428	0.03337	0.4359	19866.0	36.0	1.88739	GF_000038	0.248	78.5782	28.0	0.0032	663.0	eaff_3677	eaff_4428	0.33333	0.0
eaff_3677__eaff_915	0.03458	0.39738	19866.0	36.0	2.033	GF_000038	0.2872	9.1854	28.0	0.0313	687.0	eaff_3677	eaff_915	0.33333	0.0
eaff_3677__eaff_6806	0.03232	0.44081	19866.0	36.0	1.91412	GF_000038	0.3542	65.6939	28.0	0.0054	642.0	eaff_3677	eaff_6806	0.33333	0.0
eaff_3677__eaff_3698	0.00317	0.34921	19866.0	36.0	1.93951	GF_000038	24.6492	1.9247	29.0	12.8071	63.0	eaff_3698	eaff_3677	0.25	0.25
eaff_3698__eaff_4428	0.07128	0.40395	19866.0	36.0	2.24402	GF_000038	2.5371	3.5467	29.0	0.7154	1416.0	eaff_3698	eaff_4428	0.25	0.25
eaff_3698__eaff_915	0.04742	0.431	19866.0	36.0	2.38963	GF_000038	2.0725	1.0236	29.0	2.0247	942.0	eaff_3698	eaff_915	0.25	0.25
eaff_3698__eaff_6806	0.03383	0.43452	19866.0	36.0	2.27075	GF_000038	1.4233	3.2785	29.0	0.4341	672.0	eaff_3698	eaff_6806	0.25	0.25
eaff_4512__eaff_8452	0.10314	0.42362	19866.0	36.0	1.84528	GF_000038	0.3877	3.1539	30.0	0.1229	2049.0	eaff_8452	eaff_4512	1.0	1.0
eaff_3698__eaff_8452	0.07913	0.3874	19866.0	36.0	2.11494	GF_000038	23.6283	2.6714	31.0	8.8448	1572.0	eaff_3698	eaff_8452	0.1	0.25
eaff_3698__eaff_4512	0.04712	0.43269	19866.0	36.0	2.31794	GF_000038	25.2591	3.1926	31.0	7.9118	936.0	eaff_3698	eaff_4512	0.1	0.25
eaff_3677__eaff_8452	0.03307	0.45053	19866.0	36.0	1.9189	GF_000038	0.9611	11.4071	31.0	0.0843	657.0	eaff_3677	eaff_8452	0.1	0.0
eaff_3677__eaff_4512	0.03368	0.43797	19866.0	36.0	2.1219	GF_000038	3.2766	48.3525	31.0	0.0678	669.0	eaff_3677	eaff_4512	0.1	0.0
eaff_4428__eaff_8452	0.12413	0.41079	19866.0	36.0	2.22341	GF_000038	0.4184	58.4313	31.0	0.0072	2466.0	eaff_4428	eaff_8452	0.1	0.0
eaff_4428__eaff_4512	0.10707	0.38458	19866.0	36.0	2.4264	GF_000038	0.9042	64.3933	31.0	0.014	2127.0	eaff_4428	eaff_4512	0.1	0.0
eaff_8452__eaff_915	0.09484	0.42038	19866.0	36.0	2.36901	GF_000038	0.9756	56.466	31.0	0.0173	1884.0	eaff_915	eaff_8452	0.1	0.0
eaff_4512__eaff_915	0.11598	0.3967	19866.0	36.0	2.57201	GF_000038	0.9502	7.3708	31.0	0.1289	2304.0	eaff_915	eaff_4512	0.1	0.0
eaff_6806__eaff_8452	0.08411	0.44105	19866.0	36.0	2.25013	GF_000038	0.8848	4.6711	31.0	0.1894	1671.0	eaff_6806	eaff_8452	0.1	0.25
eaff_4512__eaff_6806	0.08955	0.40753	19866.0	36.0	2.45313	GF_000038	0.4573	2.7479	31.0	0.1664	1779.0	eaff_6806	eaff_4512	0.1	0.25
eaff_14015__eaff_3698	0.04727	0.3983	19866.0	36.0	2.79717	GF_000038	2.0798	45.0172	32.0	0.0462	939.0	eaff_14015	eaff_3698	0.03571	0.0
eaff_14015__eaff_3677	0.03126	0.4219	19866.0	36.0	2.60113	GF_000038	0.8496	5.382	32.0	0.1579	621.0	eaff_14015	eaff_3677	0.03571	0.0
eaff_14015__eaff_4428	0.09257	0.37466	19866.0	36.0	2.90564	GF_000038	16.0214	0.1618	32.0	99.0	1839.0	eaff_14015	eaff_4428	0.03571	0.125
eaff_14015__eaff_915	0.09227	0.37152	19866.0	36.0	3.05125	GF_000038	0.6823	7.8631	32.0	0.0868	1833.0	eaff_14015	eaff_915	0.03571	0.0
eaff_14015__eaff_6806	0.07535	0.38744	19866.0	36.0	2.93236	GF_000038	1.9897	16.6635	32.0	0.1194	1497.0	eaff_14015	eaff_6806	0.03571	0.0
eaff_14015__eaff_8452	0.09031	0.38071	19866.0	36.0	2.63919	GF_000038	0.818	51.4144	32.0	0.0159	1794.0	eaff_14015	eaff_8452	0.03571	0.0
eaff_14015__eaff_4512	0.11069	0.38563	19866.0	36.0	2.84219	GF_000038	3.0105	38.048	32.0	0.0791	2199.0	eaff_14015	eaff_4512	0.03571	0.0
eaff_3698__eaff_6545	0.05512	0.39817	19866.0	36.0	2.77874	GF_000038	1.2723	3.8391	32.0	0.3314	1095.0	eaff_6545	eaff_3698	0.03571	0.125
eaff_3677__eaff_6545	0.03368	0.40359	19866.0	36.0	2.5827	GF_000038	5.2451	0.053	32.0	99.0	669.0	eaff_6545	eaff_3677	0.03571	0.125
eaff_4428__eaff_6545	0.11824	0.37548	19866.0	36.0	2.88721	GF_000038	3.2245	0.9076	32.0	3.5527	2349.0	eaff_6545	eaff_4428	0.03571	0.125
eaff_6545__eaff_915	0.11477	0.35439	19866.0	36.0	3.03282	GF_000038	0.7957	4.3781	32.0	0.1818	2280.0	eaff_6545	eaff_915	0.03571	0.125
eaff_6545__eaff_6806	0.08744	0.37478	19866.0	36.0	2.91394	GF_000038	14.4448	1.0279	32.0	14.053	1737.0	eaff_6545	eaff_6806	0.03571	0.125
eaff_6545__eaff_8452	0.10526	0.37398	19866.0	36.0	2.62076	GF_000038	1.7999	56.424	32.0	0.0319	2091.0	eaff_6545	eaff_8452	0.03571	0.0
eaff_4512__eaff_6545	0.16974	0.3621	19866.0	36.0	2.82376	GF_000038	1.5509	11.3481	32.0	0.1367	3372.0	eaff_6545	eaff_4512	0.03571	0.0
eaff_13059__eaff_3698	0.04032	0.40325	19866.0	36.0	2.52679	GF_000038	0.548	81.4167	32.0	0.0067	801.0	eaff_13059	eaff_3698	0.03571	0.0
eaff_13059__eaff_3677	0.03413	0.42625	19866.0	36.0	2.33075	GF_000038	1.242	3.3343	32.0	0.3725	678.0	eaff_13059	eaff_3677	0.03571	0.125
eaff_13059__eaff_4428	0.08306	0.39697	19866.0	36.0	2.63526	GF_000038	0.7712	28.4421	32.0	0.0271	1650.0	eaff_13059	eaff_4428	0.03571	0.0
eaff_13059__eaff_915	0.07566	0.40186	19866.0	36.0	2.78086	GF_000038	0.8399	15.8131	32.0	0.0531	1503.0	eaff_13059	eaff_915	0.03571	0.0
eaff_13059__eaff_6806	0.0749	0.37903	19866.0	36.0	2.66198	GF_000038	0.8489	21.1076	32.0	0.0402	1488.0	eaff_13059	eaff_6806	0.03571	0.0
eaff_13059__eaff_8452	0.07973	0.42109	19866.0	36.0	2.36881	GF_000038	1.6431	25.541	32.0	0.0643	1584.0	eaff_13059	eaff_8452	0.03571	0.0
eaff_13059__eaff_4512	0.08351	0.41772	19866.0	36.0	2.57181	GF_000038	1.2423	99.9717	32.0	0.0124	1659.0	eaff_13059	eaff_4512	0.03571	0.0
eaff_3698__eaff_5520	0.04213	0.42294	19866.0	36.0	2.70933	GF_000038	1.709	47.4674	32.0	0.036	837.0	eaff_5520	eaff_3698	0.03571	0.0
eaff_3677__eaff_5520	0.03398	0.38815	19866.0	36.0	2.51329	GF_000038	1.1395	10.4268	32.0	0.1093	675.0	eaff_5520	eaff_3677	0.03571	0.0
eaff_4428__eaff_5520	0.10556	0.3834	19866.0	36.0	2.8178	GF_000038	0.6298	7.0369	32.0	0.0895	2097.0	eaff_5520	eaff_4428	0.03571	0.0
eaff_5520__eaff_915	0.10526	0.36824	19866.0	36.0	2.96341	GF_000038	1.0985	60.5316	32.0	0.0181	2091.0	eaff_5520	eaff_915	0.03571	0.0
eaff_5520__eaff_6806	0.08759	0.38678	19866.0	36.0	2.84453	GF_000038	1.0072	3.0386	32.0	0.3315	1740.0	eaff_5520	eaff_6806	0.03571	0.125
eaff_5520__eaff_8452	0.09619	0.39194	19866.0	36.0	2.55135	GF_000038	10.2112	31.6507	32.0	0.3226	1911.0	eaff_5520	eaff_8452	0.03571	0.0
eaff_4512__eaff_5520	0.14195	0.38333	19866.0	36.0	2.75435	GF_000038	0.9021	6.0244	32.0	0.1497	2820.0	eaff_5520	eaff_4512	0.03571	0.0
eaff_13684__eaff_5444	0.20855	0.38475	19866.0	36.0	2.18097	GF_000038	0.7567	47.5328	33.0	0.0159	4143.0	eaff_5444	eaff_13684	1.0	0.0
eaff_14559__eaff_8423	0.11356	0.49158	19866.0	36.0	1.48768	GF_000038	0.1269	25.0376	34.0	0.0051	2256.0	eaff_8423	eaff_14559	1.0	0.0
eaff_15610__eaff_8423	0.09604	0.47537	19866.0	36.0	1.69788	GF_000038	21.2519	10.8986	35.0	1.95	1908.0	eaff_15610	eaff_8423	0.5	0.0
eaff_14559__eaff_15610	0.16581	0.42775	19866.0	36.0	1.78391	GF_000038	0.9711	56.0075	35.0	0.0173	3294.0	eaff_15610	eaff_14559	0.5	0.0
eaff_11586__eaff_15520	0.21489	0.47013	19866.0	36.0	1.32267	GF_000038	0.275	52.2384	36.0	0.0053	4269.0	eaff_11586	eaff_15520	1.0	0.0
eaff_11586__eaff_17189	0.19752	0.45158	19866.0	36.0	1.62607	GF_000038	0.6691	5.3556	37.0	0.1249	3924.0	eaff_17189	eaff_11586	0.5	0.0
eaff_15520__eaff_17189	0.20885	0.4242	19866.0	36.0	1.91497	GF_000038	2.4577	35.9393	37.0	0.0684	4149.0	eaff_17189	eaff_15520	0.5	0.0
eaff_16530__eaff_17189	0.25959	0.40741	19866.0	36.0	1.9835	GF_000038	2.3797	1.4109	38.0	1.6867	5157.0	eaff_16530	eaff_17189	0.33333	1.0
eaff_11586__eaff_16530	0.22697	0.42936	19866.0	36.0	1.69762	GF_000038	1.4694	46.5794	38.0	0.0315	4509.0	eaff_16530	eaff_11586	0.33333	0.0
eaff_15520__eaff_16530	0.27318	0.41791	19866.0	36.0	1.98652	GF_000038	1.4185	35.2316	38.0	0.0403	5427.0	eaff_16530	eaff_15520	0.33333	0.0
eaff_13293__eaff_16530	0.11492	0.40955	19866.0	36.0	2.02083	GF_000038	24.8861	0.4432	39.0	56.1448	2283.0	eaff_16530	eaff_13293	0.25	1.0
eaff_13293__eaff_17189	0.11296	0.41934	19866.0	36.0	2.21368	GF_000038	2.1174	7.9754	39.0	0.2655	2244.0	eaff_17189	eaff_13293	0.25	0.0
eaff_11586__eaff_13293	0.1122	0.45312	19866.0	36.0	1.9278	GF_000038	0.5385	6.3749	39.0	0.0845	2229.0	eaff_11586	eaff_13293	0.25	0.0
eaff_13293__eaff_15520	0.11039	0.43684	19866.0	36.0	2.2167	GF_000038	0.5971	36.3053	39.0	0.0164	2193.0	eaff_15520	eaff_13293	0.25	0.0
eaff_16530__eaff_17870	0.11719	0.44974	19866.0	36.0	1.90876	GF_000038	0.6546	5.4541	40.0	0.12	2328.0	eaff_16530	eaff_17870	0.2	0.0
eaff_17189__eaff_17870	0.12126	0.45039	19866.0	36.0	2.10161	GF_000038	0.9847	2.7301	40.0	0.3607	2409.0	eaff_17189	eaff_17870	0.2	0.5
eaff_11586__eaff_17870	0.11265	0.4513	19866.0	36.0	1.81573	GF_000038	0.482	12.4747	40.0	0.0386	2238.0	eaff_11586	eaff_17870	0.2	0.0
eaff_15520__eaff_17870	0.11039	0.45508	19866.0	36.0	2.10463	GF_000038	0.4411	50.4103	40.0	0.0088	2193.0	eaff_15520	eaff_17870	0.2	0.0
eaff_13293__eaff_17870	0.10088	0.45609	19866.0	36.0	1.80133	GF_000038	1.2966	3.3553	40.0	0.3864	2004.0	eaff_13293	eaff_17870	0.2	0.5
eaff_15610__eaff_16530	0.22229	0.40331	19866.0	36.0	2.15532	GF_000038	2.1033	18.4077	41.0	0.1143	4416.0	eaff_15610	eaff_16530	0.05556	0.0
eaff_15610__eaff_17189	0.16717	0.38121	19866.0	36.0	2.34817	GF_000038	4.4402	13.5463	41.0	0.3278	3321.0	eaff_15610	eaff_17189	0.05556	0.0
eaff_11586__eaff_15610	0.13697	0.4197	19866.0	36.0	2.06229	GF_000038	3.5367	0.1647	41.0	21.4787	2721.0	eaff_15610	eaff_11586	0.05556	0.25
eaff_15520__eaff_15610	0.14074	0.42489	19866.0	36.0	2.35119	GF_000038	4.3749	29.2601	41.0	0.1495	2796.0	eaff_15610	eaff_15520	0.05556	0.0
eaff_13293__eaff_15610	0.12126	0.44043	19866.0	36.0	2.04789	GF_000038	0.4676	36.9989	41.0	0.0126	2409.0	eaff_15610	eaff_13293	0.05556	0.0
eaff_15610__eaff_17870	0.12066	0.45515	19866.0	36.0	1.87615	GF_000038	0.6287	50.0101	41.0	0.0126	2397.0	eaff_15610	eaff_17870	0.05556	0.0
eaff_16530__eaff_8423	0.13606	0.43618	19866.0	36.0	2.01679	GF_000038	14.9041	18.9322	41.0	0.7872	2703.0	eaff_8423	eaff_16530	0.05556	0.0
eaff_17189__eaff_8423	0.12247	0.46198	19866.0	36.0	2.20964	GF_000038	20.9333	0.2346	41.0	89.2182	2433.0	eaff_8423	eaff_17189	0.05556	0.25
eaff_11586__eaff_8423	0.13485	0.46211	19866.0	36.0	1.92376	GF_000038	0.5166	60.6641	41.0	0.0085	2679.0	eaff_8423	eaff_11586	0.05556	0.0
eaff_15520__eaff_8423	0.12292	0.4439	19866.0	36.0	2.21266	GF_000038	0.3625	11.8438	41.0	0.0306	2442.0	eaff_8423	eaff_15520	0.05556	0.0
eaff_13293__eaff_8423	0.08381	0.46667	19866.0	36.0	1.90936	GF_000038	0.5491	45.167	41.0	0.0122	1665.0	eaff_8423	eaff_13293	0.05556	0.0
eaff_17870__eaff_8423	0.09272	0.47557	19866.0	36.0	1.73763	GF_000038	0.2287	52.1881	41.0	0.0044	1842.0	eaff_8423	eaff_17870	0.05556	0.0
eaff_14559__eaff_16530	0.20145	0.42304	19866.0	36.0	2.10283	GF_000038	21.6036	4.6137	41.0	4.6825	4002.0	eaff_14559	eaff_16530	0.05556	0.25
eaff_14559__eaff_17189	0.17366	0.41304	19866.0	36.0	2.29568	GF_000038	15.5909	18.9168	41.0	0.8242	3450.0	eaff_14559	eaff_17189	0.05556	0.0
eaff_11586__eaff_14559	0.15841	0.42294	19866.0	36.0	2.0098	GF_000038	0.4259	8.4009	41.0	0.0507	3147.0	eaff_14559	eaff_11586	0.05556	0.0
eaff_14559__eaff_15520	0.15645	0.41088	19866.0	36.0	2.2987	GF_000038	0.1901	51.2174	41.0	0.0037	3108.0	eaff_14559	eaff_15520	0.05556	0.0
eaff_13293__eaff_14559	0.11568	0.43386	19866.0	36.0	1.9954	GF_000038	1.9135	40.8568	41.0	0.0468	2298.0	eaff_14559	eaff_13293	0.05556	0.0
eaff_14559__eaff_17870	0.1125	0.46219	19866.0	36.0	1.82366	GF_000038	0.2537	0.814	41.0	0.3117	2235.0	eaff_14559	eaff_17870	0.05556	0.25
eaff_15610__eaff_5444	0.20734	0.41879	19866.0	36.0	2.11119	GF_000038	0.4938	0.136	42.0	3.6316	4119.0	eaff_5444	eaff_15610	0.05556	0.2
eaff_5444__eaff_8423	0.11537	0.45812	19866.0	36.0	1.97266	GF_000038	13.56	22.2555	42.0	0.6093	2292.0	eaff_5444	eaff_8423	0.05556	0.0
eaff_14559__eaff_5444	0.1788	0.42877	19866.0	36.0	2.0587	GF_000038	0.382	50.1643	42.0	0.0076	3552.0	eaff_5444	eaff_14559	0.05556	0.0
eaff_16530__eaff_5444	0.22471	0.39068	19866.0	36.0	2.19505	GF_000038	0.9847	41.9831	42.0	0.0235	4464.0	eaff_5444	eaff_16530	0.05556	0.0
eaff_17189__eaff_5444	0.19178	0.40682	19866.0	36.0	2.3879	GF_000038	14.2203	0.1436	42.0	99.0	3810.0	eaff_5444	eaff_17189	0.05556	0.2
eaff_11586__eaff_5444	0.16717	0.41945	19866.0	36.0	2.10202	GF_000038	0.7129	7.6553	42.0	0.0931	3321.0	eaff_5444	eaff_11586	0.05556	0.0
eaff_15520__eaff_5444	0.17502	0.413	19866.0	36.0	2.39092	GF_000038	0.3135	15.3135	42.0	0.0205	3477.0	eaff_5444	eaff_15520	0.05556	0.0
eaff_13293__eaff_5444	0.12247	0.43033	19866.0	36.0	2.08762	GF_000038	0.4634	53.0454	42.0	0.0087	2433.0	eaff_5444	eaff_13293	0.05556	0.0
eaff_17870__eaff_5444	0.11688	0.46038	19866.0	36.0	1.91588	GF_000038	0.6159	18.9711	42.0	0.0325	2322.0	eaff_5444	eaff_17870	0.05556	0.0
eaff_13684__eaff_15610	0.14618	0.36019	19866.0	36.0	2.74372	GF_000038	18.3798	0.1857	42.0	99.0	2904.0	eaff_13684	eaff_15610	0.05556	0.2
eaff_13684__eaff_8423	0.12579	0.36575	19866.0	36.0	2.60519	GF_000038	25.6346	0.6657	42.0	38.508	2499.0	eaff_13684	eaff_8423	0.05556	0.2
eaff_13684__eaff_14559	0.1566	0.36612	19866.0	36.0	2.69123	GF_000038	3.6523	48.9046	42.0	0.0747	3111.0	eaff_13684	eaff_14559	0.05556	0.0
eaff_13684__eaff_16530	0.24887	0.34142	19866.0	36.0	2.82758	GF_000038	21.3203	0.2154	42.0	99.0	4944.0	eaff_13684	eaff_16530	0.05556	0.2
eaff_13684__eaff_17189	0.19934	0.35556	19866.0	36.0	3.02043	GF_000038	1.9032	38.4474	42.0	0.0495	3960.0	eaff_13684	eaff_17189	0.05556	0.0
eaff_11586__eaff_13684	0.19088	0.35496	19866.0	36.0	2.73455	GF_000038	1.1663	51.354	42.0	0.0227	3792.0	eaff_13684	eaff_11586	0.05556	0.0
eaff_13684__eaff_15520	0.22395	0.34457	19866.0	36.0	3.02345	GF_000038	0.7979	45.0057	42.0	0.0177	4449.0	eaff_13684	eaff_15520	0.05556	0.0
eaff_13293__eaff_13684	0.11069	0.35562	19866.0	36.0	2.72015	GF_000038	2.3301	33.1264	42.0	0.0703	2199.0	eaff_13684	eaff_13293	0.05556	0.0
eaff_13684__eaff_17870	0.11522	0.37353	19866.0	36.0	2.54841	GF_000038	1.0685	47.8078	42.0	0.0223	2289.0	eaff_13684	eaff_17870	0.05556	0.0
eaff_14015__eaff_5444	0.11477	0.37719	19866.0	36.0	2.77937	GF_000038	0.903	2.4981	43.0	0.3615	2280.0	eaff_14015	eaff_5444	0.00826	0.02703
eaff_13684__eaff_14015	0.10208	0.34665	19866.0	36.0	3.4119	GF_000038	8.12	26.6803	43.0	0.3043	2028.0	eaff_14015	eaff_13684	0.00826	0.0
eaff_14015__eaff_15610	0.11039	0.3844	19866.0	36.0	2.92734	GF_000038	3.2952	3.2159	43.0	1.0247	2193.0	eaff_14015	eaff_15610	0.00826	0.02703
eaff_14015__eaff_8423	0.08728	0.38754	19866.0	36.0	2.78881	GF_000038	25.4346	5.6163	43.0	4.5287	1734.0	eaff_14015	eaff_8423	0.00826	0.0
eaff_14015__eaff_14559	0.10903	0.37581	19866.0	36.0	2.87485	GF_000038	11.0359	0.1115	43.0	99.0	2166.0	eaff_14015	eaff_14559	0.00826	0.02703
eaff_14015__eaff_16530	0.11749	0.38046	19866.0	36.0	3.0112	GF_000038	2.8736	7.5941	43.0	0.3784	2334.0	eaff_14015	eaff_16530	0.00826	0.0
eaff_14015__eaff_17189	0.10782	0.38235	19866.0	36.0	3.20405	GF_000038	1.3078	1.7028	43.0	0.768	2142.0	eaff_14015	eaff_17189	0.00826	0.02703
eaff_11586__eaff_14015	0.09997	0.37865	19866.0	36.0	2.91817	GF_000038	1.3138	12.3205	43.0	0.1066	1986.0	eaff_14015	eaff_11586	0.00826	0.0
eaff_14015__eaff_15520	0.09891	0.37913	19866.0	36.0	3.20707	GF_000038	0.9843	40.6446	43.0	0.0242	1965.0	eaff_14015	eaff_15520	0.00826	0.0
eaff_13293__eaff_14015	0.08925	0.37507	19866.0	36.0	2.90377	GF_000038	3.2048	29.4152	43.0	0.109	1773.0	eaff_14015	eaff_13293	0.00826	0.0
eaff_14015__eaff_17870	0.09468	0.37586	19866.0	36.0	2.73203	GF_000038	28.9885	1.1931	43.0	24.2964	1881.0	eaff_14015	eaff_17870	0.00826	0.02703
eaff_5444__eaff_6545	0.22803	0.36225	19866.0	36.0	2.76094	GF_000038	3.9191	0.8834	43.0	4.4362	4530.0	eaff_6545	eaff_5444	0.00826	0.02703
eaff_13684__eaff_6545	0.1646	0.34098	19866.0	36.0	3.39347	GF_000038	7.7148	0.0779	43.0	99.0	3270.0	eaff_6545	eaff_13684	0.00826	0.02703
eaff_15610__eaff_6545	0.18861	0.35735	19866.0	36.0	2.90891	GF_000038	5.0606	42.8502	43.0	0.1181	3747.0	eaff_6545	eaff_15610	0.00826	0.0
eaff_6545__eaff_8423	0.09046	0.3823	19866.0	36.0	2.77039	GF_000038	8.3561	1.7542	43.0	4.7635	1797.0	eaff_6545	eaff_8423	0.00826	0.02703
eaff_14559__eaff_6545	0.14225	0.35987	19866.0	36.0	2.85642	GF_000038	0.9505	1.3092	43.0	0.726	2826.0	eaff_6545	eaff_14559	0.00826	0.02703
eaff_16530__eaff_6545	0.17955	0.35352	19866.0	36.0	2.99277	GF_000038	3.0354	52.4926	43.0	0.0578	3567.0	eaff_6545	eaff_16530	0.00826	0.0
eaff_17189__eaff_6545	0.15071	0.36039	19866.0	36.0	3.18562	GF_000038	10.0124	0.1011	43.0	99.0	2994.0	eaff_6545	eaff_17189	0.00826	0.02703
eaff_11586__eaff_6545	0.13017	0.36118	19866.0	36.0	2.89974	GF_000038	0.6086	97.2294	43.0	0.0063	2586.0	eaff_6545	eaff_11586	0.00826	0.0
eaff_15520__eaff_6545	0.13878	0.35401	19866.0	36.0	3.18864	GF_000038	1.8662	68.6474	43.0	0.0272	2757.0	eaff_6545	eaff_15520	0.00826	0.0
eaff_13293__eaff_6545	0.11749	0.39503	19866.0	36.0	2.88534	GF_000038	0.666	88.5241	43.0	0.0075	2334.0	eaff_6545	eaff_13293	0.00826	0.0
eaff_17870__eaff_6545	0.1119	0.36752	19866.0	36.0	2.71361	GF_000038	0.7361	4.9288	43.0	0.1493	2223.0	eaff_6545	eaff_17870	0.00826	0.02703
eaff_13059__eaff_5444	0.08593	0.42824	19866.0	36.0	2.50899	GF_000038	7.5253	0.076	43.0	99.0	1707.0	eaff_13059	eaff_5444	0.00826	0.02703
eaff_13059__eaff_13684	0.08185	0.3567	19866.0	36.0	3.14152	GF_000038	1.1507	12.5691	43.0	0.0915	1626.0	eaff_13059	eaff_13684	0.00826	0.0
eaff_13059__eaff_15610	0.08185	0.4262	19866.0	36.0	2.65696	GF_000038	0.9386	46.7465	43.0	0.0201	1626.0	eaff_13059	eaff_15610	0.00826	0.0
eaff_13059__eaff_8423	0.07505	0.4326	19866.0	36.0	2.51843	GF_000038	0.4959	97.772	43.0	0.0051	1491.0	eaff_13059	eaff_8423	0.00826	0.0
eaff_13059__eaff_14559	0.08094	0.43159	19866.0	36.0	2.60447	GF_000038	0.5659	90.1783	43.0	0.0063	1608.0	eaff_13059	eaff_14559	0.00826	0.0
eaff_13059__eaff_16530	0.08124	0.43123	19866.0	36.0	2.74082	GF_000038	2.1663	4.7887	43.0	0.4524	1614.0	eaff_13059	eaff_16530	0.00826	0.02703
eaff_13059__eaff_17189	0.07792	0.42829	19866.0	36.0	2.93367	GF_000038	14.8213	26.6528	43.0	0.5561	1548.0	eaff_13059	eaff_17189	0.00826	0.0
eaff_11586__eaff_13059	0.07958	0.42821	19866.0	36.0	2.64779	GF_000038	0.8771	92.5579	43.0	0.0095	1581.0	eaff_13059	eaff_11586	0.00826	0.0
eaff_13059__eaff_15520	0.07611	0.42063	19866.0	36.0	2.93669	GF_000038	3.0772	2.8175	43.0	1.0922	1512.0	eaff_13059	eaff_15520	0.00826	0.02703
eaff_13059__eaff_13293	0.08291	0.42319	19866.0	36.0	2.63339	GF_000038	0.8578	16.4934	43.0	0.052	1647.0	eaff_13059	eaff_13293	0.00826	0.0
eaff_13059__eaff_17870	0.08366	0.42539	19866.0	36.0	2.46165	GF_000038	0.7632	122.8051	43.0	0.0062	1662.0	eaff_13059	eaff_17870	0.00826	0.0
eaff_5444__eaff_5520	0.16098	0.3743	19866.0	36.0	2.69153	GF_000038	0.934	47.3664	43.0	0.0197	3198.0	eaff_5520	eaff_5444	0.00826	0.0
eaff_13684__eaff_5520	0.12655	0.34248	19866.0	36.0	3.32406	GF_000038	0.7597	3.7151	43.0	0.2045	2514.0	eaff_5520	eaff_13684	0.00826	0.02703
eaff_15610__eaff_5520	0.13787	0.37276	19866.0	36.0	2.8395	GF_000038	5.4138	1.3792	43.0	3.9253	2739.0	eaff_5520	eaff_15610	0.00826	0.02703
eaff_5520__eaff_8423	0.08713	0.40959	19866.0	36.0	2.70098	GF_000038	15.614	18.6389	43.0	0.8377	1731.0	eaff_5520	eaff_8423	0.00826	0.0
eaff_14559__eaff_5520	0.11296	0.3672	19866.0	36.0	2.78701	GF_000038	0.7077	12.6369	43.0	0.056	2244.0	eaff_5520	eaff_14559	0.00826	0.0
eaff_16530__eaff_5520	0.13168	0.36927	19866.0	36.0	2.92336	GF_000038	2.5356	42.1049	43.0	0.0602	2616.0	eaff_5520	eaff_16530	0.00826	0.0
eaff_17189__eaff_5520	0.12383	0.36992	19866.0	36.0	3.11621	GF_000038	3.4693	42.03	43.0	0.0825	2460.0	eaff_5520	eaff_17189	0.00826	0.0
eaff_11586__eaff_5520	0.11432	0.37957	19866.0	36.0	2.83033	GF_000038	17.7609	13.8672	43.0	1.2808	2271.0	eaff_5520	eaff_11586	0.00826	0.0
eaff_15520__eaff_5520	0.11628	0.37532	19866.0	36.0	3.11923	GF_000038	0.8855	7.9074	43.0	0.112	2310.0	eaff_5520	eaff_15520	0.00826	0.0
eaff_13293__eaff_5520	0.10752	0.37734	19866.0	36.0	2.81593	GF_000038	0.872	64.7144	43.0	0.0135	2136.0	eaff_5520	eaff_13293	0.00826	0.0
eaff_17870__eaff_5520	0.10208	0.3787	19866.0	36.0	2.6442	GF_000038	0.7	5.582	43.0	0.1254	2028.0	eaff_5520	eaff_17870	0.00826	0.0
eaff_3698__eaff_5444	0.07445	0.40162	19866.0	36.0	2.43799	GF_000038	25.2325	2.2642	43.0	11.1444	1479.0	eaff_3698	eaff_5444	0.00826	0.02703
eaff_13684__eaff_3698	0.09484	0.35722	19866.0	36.0	3.07052	GF_000038	3.182	43.3235	43.0	0.0734	1884.0	eaff_3698	eaff_13684	0.00826	0.0
eaff_15610__eaff_3698	0.05754	0.42432	19866.0	36.0	2.58596	GF_000038	0.8373	49.4832	43.0	0.0169	1143.0	eaff_3698	eaff_15610	0.00826	0.0
eaff_3698__eaff_8423	0.06735	0.40284	19866.0	36.0	2.44744	GF_000038	1.1548	30.1762	43.0	0.0383	1338.0	eaff_3698	eaff_8423	0.00826	0.0
eaff_14559__eaff_3698	0.07611	0.38757	19866.0	36.0	2.53348	GF_000038	3.2805	51.5602	43.0	0.0636	1512.0	eaff_3698	eaff_14559	0.00826	0.0
eaff_16530__eaff_3698	0.10118	0.37164	19866.0	36.0	2.66982	GF_000038	5.9926	34.6722	43.0	0.1728	2010.0	eaff_3698	eaff_16530	0.00826	0.0
eaff_17189__eaff_3698	0.08064	0.39576	19866.0	36.0	2.86268	GF_000038	4.2454	44.841	43.0	0.0947	1602.0	eaff_3698	eaff_17189	0.00826	0.0
eaff_11586__eaff_3698	0.08185	0.39053	19866.0	36.0	2.5768	GF_000038	3.901	44.9243	43.0	0.0868	1626.0	eaff_3698	eaff_11586	0.00826	0.0
eaff_15520__eaff_3698	0.08442	0.3864	19866.0	36.0	2.86569	GF_000038	13.8553	21.6581	43.0	0.6397	1677.0	eaff_3698	eaff_15520	0.00826	0.0
eaff_13293__eaff_3698	0.0441	0.44749	19866.0	36.0	2.5624	GF_000038	2.3135	0.0234	43.0	99.0	876.0	eaff_3698	eaff_13293	0.00826	0.02703
eaff_17870__eaff_3698	0.04772	0.41034	19866.0	36.0	2.39066	GF_000038	23.8916	1.433	43.0	16.6724	948.0	eaff_3698	eaff_17870	0.00826	0.02703
eaff_3677__eaff_5444	0.03458	0.43959	19866.0	36.0	2.24195	GF_000038	5.7972	0.1041	43.0	55.6699	687.0	eaff_3677	eaff_5444	0.00826	0.02703
eaff_13684__eaff_3677	0.03217	0.39124	19866.0	36.0	2.87448	GF_000038	4.8095	0.0486	43.0	99.0	639.0	eaff_3677	eaff_13684	0.00826	0.02703
eaff_15610__eaff_3677	0.03262	0.42901	19866.0	36.0	2.38992	GF_000038	0.4541	50.916	43.0	0.0089	648.0	eaff_3677	eaff_15610	0.00826	0.0
eaff_3677__eaff_8423	0.03217	0.43975	19866.0	36.0	2.2514	GF_000038	1.2771	19.0688	43.0	0.067	639.0	eaff_3677	eaff_8423	0.00826	0.0
eaff_14559__eaff_3677	0.03352	0.44294	19866.0	36.0	2.33744	GF_000038	19.6936	0.1989	43.0	99.0	666.0	eaff_3677	eaff_14559	0.00826	0.02703
eaff_16530__eaff_3677	0.03337	0.4359	19866.0	36.0	2.47379	GF_000038	1.0885	57.1961	43.0	0.019	663.0	eaff_3677	eaff_16530	0.00826	0.0
eaff_17189__eaff_3677	0.03398	0.43852	19866.0	36.0	2.66664	GF_000038	1.6262	4.5204	43.0	0.3597	675.0	eaff_3677	eaff_17189	0.00826	0.02703
eaff_11586__eaff_3677	0.03352	0.45495	19866.0	36.0	2.38076	GF_000038	0.9828	11.6753	43.0	0.0842	666.0	eaff_3677	eaff_11586	0.00826	0.0
eaff_15520__eaff_3677	0.03383	0.44345	19866.0	36.0	2.66966	GF_000038	0.4442	69.2885	43.0	0.0064	672.0	eaff_3677	eaff_15520	0.00826	0.0
eaff_13293__eaff_3677	0.03352	0.41291	19866.0	36.0	2.36636	GF_000038	1.2444	44.5594	43.0	0.0279	666.0	eaff_3677	eaff_13293	0.00826	0.0
eaff_17870__eaff_3677	0.03413	0.45575	19866.0	36.0	2.19462	GF_000038	1.3751	4.9972	43.0	0.2752	678.0	eaff_3677	eaff_17870	0.00826	0.02703
eaff_4428__eaff_5444	0.1344	0.38502	19866.0	36.0	2.54646	GF_000038	0.5578	9.9306	43.0	0.0562	2670.0	eaff_4428	eaff_5444	0.00826	0.0
eaff_13684__eaff_4428	0.14105	0.36188	19866.0	36.0	3.17899	GF_000038	1.3982	2.1824	43.0	0.6407	2802.0	eaff_4428	eaff_13684	0.00826	0.02703
eaff_15610__eaff_4428	0.11719	0.37156	19866.0	36.0	2.69443	GF_000038	0.3386	6.9758	43.0	0.0485	2328.0	eaff_4428	eaff_15610	0.00826	0.0
eaff_4428__eaff_8423	0.10586	0.41322	19866.0	36.0	2.55591	GF_000038	0.3949	7.1136	43.0	0.0555	2103.0	eaff_4428	eaff_8423	0.00826	0.0
eaff_14559__eaff_4428	0.12353	0.38916	19866.0	36.0	2.64194	GF_000038	0.3695	75.0045	43.0	0.0049	2454.0	eaff_4428	eaff_14559	0.00826	0.0
eaff_16530__eaff_4428	0.14165	0.39232	19866.0	36.0	2.77829	GF_000038	3.0377	41.3182	43.0	0.0735	2814.0	eaff_4428	eaff_16530	0.00826	0.0
eaff_17189__eaff_4428	0.13485	0.3897	19866.0	36.0	2.97114	GF_000038	1.4402	1.8265	43.0	0.7885	2679.0	eaff_4428	eaff_17189	0.00826	0.02703
eaff_11586__eaff_4428	0.12851	0.396	19866.0	36.0	2.68526	GF_000038	1.4631	60.3183	43.0	0.0243	2553.0	eaff_4428	eaff_11586	0.00826	0.0
eaff_15520__eaff_4428	0.12912	0.39025	19866.0	36.0	2.97416	GF_000038	2.2056	47.1717	43.0	0.0468	2565.0	eaff_4428	eaff_15520	0.00826	0.0
eaff_13293__eaff_4428	0.09876	0.40775	19866.0	36.0	2.67086	GF_000038	0.7031	47.8838	43.0	0.0147	1962.0	eaff_4428	eaff_13293	0.00826	0.0
eaff_17870__eaff_4428	0.10631	0.4053	19866.0	36.0	2.49913	GF_000038	2.3415	51.2876	43.0	0.0457	2112.0	eaff_4428	eaff_17870	0.00826	0.0
eaff_5444__eaff_915	0.12156	0.37723	19866.0	36.0	2.69207	GF_000038	0.5989	27.5362	43.0	0.0217	2415.0	eaff_915	eaff_5444	0.00826	0.0
eaff_13684__eaff_915	0.11341	0.33866	19866.0	36.0	3.3246	GF_000038	0.9489	52.6731	43.0	0.018	2253.0	eaff_915	eaff_13684	0.00826	0.0
eaff_15610__eaff_915	0.11311	0.37739	19866.0	36.0	2.84004	GF_000038	0.6711	39.0361	43.0	0.0172	2247.0	eaff_915	eaff_15610	0.00826	0.0
eaff_8423__eaff_915	0.08698	0.41204	19866.0	36.0	2.70151	GF_000038	0.5072	8.1834	43.0	0.062	1728.0	eaff_915	eaff_8423	0.00826	0.0
eaff_14559__eaff_915	0.11341	0.38393	19866.0	36.0	2.78755	GF_000038	0.7817	3.0793	43.0	0.2539	2253.0	eaff_915	eaff_14559	0.00826	0.02703
eaff_16530__eaff_915	0.11326	0.38044	19866.0	36.0	2.9239	GF_000038	0.72	21.9769	43.0	0.0328	2250.0	eaff_915	eaff_16530	0.00826	0.0
eaff_17189__eaff_915	0.11537	0.38307	19866.0	36.0	3.11675	GF_000038	0.7447	5.1045	43.0	0.1459	2292.0	eaff_915	eaff_17189	0.00826	0.0
eaff_11586__eaff_915	0.11145	0.40108	19866.0	36.0	2.83087	GF_000038	0.8004	84.4945	43.0	0.0095	2214.0	eaff_915	eaff_11586	0.00826	0.0
eaff_15520__eaff_915	0.11099	0.38821	19866.0	36.0	3.11977	GF_000038	0.4143	63.2463	43.0	0.0066	2205.0	eaff_915	eaff_15520	0.00826	0.0
eaff_13293__eaff_915	0.0965	0.39176	19866.0	36.0	2.81647	GF_000038	0.9682	38.8312	43.0	0.0249	1917.0	eaff_915	eaff_13293	0.00826	0.0
eaff_17870__eaff_915	0.10526	0.40698	19866.0	36.0	2.64473	GF_000038	0.4307	30.2173	43.0	0.0143	2091.0	eaff_915	eaff_17870	0.00826	0.0
eaff_5444__eaff_6806	0.09182	0.41776	19866.0	36.0	2.57319	GF_000038	0.7163	1.5966	43.0	0.4486	1824.0	eaff_6806	eaff_5444	0.00826	0.02703
eaff_13684__eaff_6806	0.08653	0.35486	19866.0	36.0	3.20572	GF_000038	3.043	34.8244	43.0	0.0874	1719.0	eaff_6806	eaff_13684	0.00826	0.0
eaff_15610__eaff_6806	0.09257	0.41707	19866.0	36.0	2.72116	GF_000038	0.3083	42.1928	43.0	0.0073	1839.0	eaff_6806	eaff_15610	0.00826	0.0
eaff_6806__eaff_8423	0.07747	0.4243	19866.0	36.0	2.58263	GF_000038	0.7337	6.3104	43.0	0.1163	1539.0	eaff_6806	eaff_8423	0.00826	0.0
eaff_14559__eaff_6806	0.08653	0.41012	19866.0	36.0	2.66867	GF_000038	0.6226	15.2642	43.0	0.0408	1719.0	eaff_6806	eaff_14559	0.00826	0.0
eaff_16530__eaff_6806	0.08396	0.41067	19866.0	36.0	2.80502	GF_000038	1.2539	39.5544	43.0	0.0317	1668.0	eaff_6806	eaff_16530	0.00826	0.0
eaff_17189__eaff_6806	0.08381	0.42042	19866.0	36.0	2.99787	GF_000038	4.6437	29.6988	43.0	0.1564	1665.0	eaff_6806	eaff_17189	0.00826	0.0
eaff_11586__eaff_6806	0.08577	0.40434	19866.0	36.0	2.71199	GF_000038	1.2395	0.5376	43.0	2.3056	1704.0	eaff_6806	eaff_11586	0.00826	0.02703
eaff_15520__eaff_6806	0.08547	0.41932	19866.0	36.0	3.00089	GF_000038	0.6647	21.6282	43.0	0.0307	1698.0	eaff_6806	eaff_15520	0.00826	0.0
eaff_13293__eaff_6806	0.08683	0.40522	19866.0	36.0	2.69759	GF_000038	0.6181	37.2191	43.0	0.0166	1725.0	eaff_6806	eaff_13293	0.00826	0.0
eaff_17870__eaff_6806	0.08442	0.42218	19866.0	36.0	2.52585	GF_000038	0.5373	2.6566	43.0	0.2023	1677.0	eaff_6806	eaff_17870	0.00826	0.02703
eaff_5444__eaff_8452	0.1338	0.43002	19866.0	36.0	2.28001	GF_000038	0.5623	3.2342	43.0	0.1739	2658.0	eaff_8452	eaff_5444	0.00826	0.02703
eaff_13684__eaff_8452	0.15751	0.36242	19866.0	36.0	2.91254	GF_000038	24.8255	0.2508	43.0	99.0	3129.0	eaff_8452	eaff_13684	0.00826	0.02703
eaff_15610__eaff_8452	0.10918	0.41355	19866.0	36.0	2.42798	GF_000038	0.9701	0.7734	43.0	1.2544	2169.0	eaff_8452	eaff_15610	0.00826	0.02703
eaff_8423__eaff_8452	0.11145	0.42547	19866.0	36.0	2.28946	GF_000038	0.5431	10.8261	43.0	0.0502	2214.0	eaff_8452	eaff_8423	0.00826	0.0
eaff_14559__eaff_8452	0.13455	0.40367	19866.0	36.0	2.3755	GF_000038	0.3668	50.0368	43.0	0.0073	2673.0	eaff_8452	eaff_14559	0.00826	0.0
eaff_16530__eaff_8452	0.1646	0.38012	19866.0	36.0	2.51185	GF_000038	1.0849	5.1095	43.0	0.2123	3270.0	eaff_8452	eaff_16530	0.00826	0.0
eaff_17189__eaff_8452	0.13697	0.37817	19866.0	36.0	2.7047	GF_000038	5.4564	32.8065	43.0	0.1663	2721.0	eaff_8452	eaff_17189	0.00826	0.0
eaff_11586__eaff_8452	0.14376	0.41141	19866.0	36.0	2.41882	GF_000038	0.8241	0.9357	43.0	0.8807	2856.0	eaff_8452	eaff_11586	0.00826	0.02703
eaff_15520__eaff_8452	0.14739	0.38627	19866.0	36.0	2.70772	GF_000038	0.4998	7.1541	43.0	0.0699	2928.0	eaff_8452	eaff_15520	0.00826	0.0
eaff_13293__eaff_8452	0.09393	0.41801	19866.0	36.0	2.40442	GF_000038	23.0923	0.2441	43.0	94.5894	1866.0	eaff_8452	eaff_13293	0.00826	0.02703
eaff_17870__eaff_8452	0.10012	0.42333	19866.0	36.0	2.23268	GF_000038	0.6415	7.5603	43.0	0.0849	1989.0	eaff_8452	eaff_17870	0.00826	0.0
eaff_4512__eaff_5444	0.19994	0.38469	19866.0	36.0	2.48301	GF_000038	0.6186	25.6521	43.0	0.0241	3972.0	eaff_4512	eaff_5444	0.00826	0.0
eaff_13684__eaff_4512	0.1415	0.35112	19866.0	36.0	3.11554	GF_000038	22.6586	0.2398	43.0	94.4737	2811.0	eaff_4512	eaff_13684	0.00826	0.02703
eaff_15610__eaff_4512	0.17819	0.38559	19866.0	36.0	2.63098	GF_000038	0.607	9.8161	43.0	0.0618	3540.0	eaff_4512	eaff_15610	0.00826	0.0
eaff_4512__eaff_8423	0.08849	0.43743	19866.0	36.0	2.49245	GF_000038	0.5242	73.9275	43.0	0.0071	1758.0	eaff_4512	eaff_8423	0.00826	0.0
eaff_14559__eaff_4512	0.15871	0.39328	19866.0	36.0	2.57849	GF_000038	0.2676	77.983	43.0	0.0034	3153.0	eaff_4512	eaff_14559	0.00826	0.0
eaff_16530__eaff_4512	0.19571	0.3732	19866.0	36.0	2.71484	GF_000038	1.2418	39.5221	43.0	0.0314	3888.0	eaff_4512	eaff_16530	0.00826	0.0
eaff_17189__eaff_4512	0.16249	0.38383	19866.0	36.0	2.90769	GF_000038	27.844	5.0688	43.0	5.4932	3228.0	eaff_4512	eaff_17189	0.00826	0.0
eaff_11586__eaff_4512	0.13093	0.39869	19866.0	36.0	2.62181	GF_000038	0.5001	7.9218	43.0	0.0631	2601.0	eaff_4512	eaff_11586	0.00826	0.0
eaff_15520__eaff_4512	0.13802	0.41174	19866.0	36.0	2.91071	GF_000038	0.1487	5.8397	43.0	0.0255	2742.0	eaff_4512	eaff_15520	0.00826	0.0
eaff_13293__eaff_4512	0.11975	0.40942	19866.0	36.0	2.60741	GF_000038	2.4205	36.1857	43.0	0.0669	2379.0	eaff_4512	eaff_13293	0.00826	0.0
eaff_17870__eaff_4512	0.11673	0.42648	19866.0	36.0	2.43567	GF_000038	0.5188	1.7348	43.0	0.299	2319.0	eaff_4512	eaff_17870	0.00826	0.02703
eaff_12962__eaff_14015	0.06947	0.32464	19866.0	36.0	3.46796	GF_000038	1.787	6.6681	44.0	0.268	1380.0	eaff_12962	eaff_14015	0.04545	0.0
eaff_12962__eaff_6545	0.10556	0.34573	19866.0	36.0	3.44953	GF_000038	1.0734	53.2022	44.0	0.0202	2097.0	eaff_12962	eaff_6545	0.04545	0.0
eaff_12962__eaff_13059	0.06388	0.35146	19866.0	36.0	3.19758	GF_000038	0.8693	42.7095	44.0	0.0204	1269.0	eaff_12962	eaff_13059	0.04545	0.0
eaff_12962__eaff_5520	0.08698	0.34028	19866.0	36.0	3.38012	GF_000038	1.5785	48.957	44.0	0.0322	1728.0	eaff_12962	eaff_5520	0.04545	0.0
eaff_12962__eaff_3698	0.03428	0.34949	19866.0	36.0	3.12659	GF_000038	1.9455	11.5818	44.0	0.168	681.0	eaff_12962	eaff_3698	0.04545	0.0
eaff_12962__eaff_3677	0.01903	0.36508	19866.0	36.0	2.93055	GF_000038	18.0193	10.2587	44.0	1.7565	378.0	eaff_12962	eaff_3677	0.04545	0.0
eaff_12962__eaff_4428	0.07596	0.32008	19866.0	36.0	3.23505	GF_000038	0.9621	24.8336	44.0	0.0387	1509.0	eaff_12962	eaff_4428	0.04545	0.0
eaff_12962__eaff_915	0.06886	0.33918	19866.0	36.0	3.38066	GF_000038	0.6256	84.1933	44.0	0.0074	1368.0	eaff_12962	eaff_915	0.04545	0.0
eaff_12962__eaff_6806	0.06448	0.33568	19866.0	36.0	3.26178	GF_000038	1.1659	56.791	44.0	0.0205	1281.0	eaff_12962	eaff_6806	0.04545	0.0
eaff_12962__eaff_8452	0.07249	0.34583	19866.0	36.0	2.96861	GF_000038	0.8724	48.7747	44.0	0.0179	1440.0	eaff_12962	eaff_8452	0.04545	0.0
eaff_12962__eaff_4512	0.09015	0.35064	19866.0	36.0	3.1716	GF_000038	1.1161	79.6195	44.0	0.014	1791.0	eaff_12962	eaff_4512	0.04545	0.0
eaff_12962__eaff_5444	0.09906	0.37297	19866.0	36.0	2.88952	GF_000038	0.5694	57.4464	44.0	0.0099	1968.0	eaff_12962	eaff_5444	0.04545	0.0
eaff_12962__eaff_13684	0.08442	0.32021	19866.0	36.0	3.52205	GF_000038	14.3796	22.4977	44.0	0.6392	1677.0	eaff_12962	eaff_13684	0.04545	0.0
eaff_12962__eaff_15610	0.09438	0.36	19866.0	36.0	3.03749	GF_000038	3.0333	28.3774	44.0	0.1069	1875.0	eaff_12962	eaff_15610	0.04545	0.0
eaff_12962__eaff_8423	0.06191	0.33577	19866.0	36.0	2.89897	GF_000038	0.7401	2.7019	44.0	0.2739	1230.0	eaff_12962	eaff_8423	0.04545	0.25
eaff_12962__eaff_14559	0.08275	0.35706	19866.0	36.0	2.98501	GF_000038	0.6626	82.816	44.0	0.008	1644.0	eaff_12962	eaff_14559	0.04545	0.0
eaff_12962__eaff_16530	0.09348	0.36618	19866.0	36.0	3.12136	GF_000038	5.9327	2.1712	44.0	2.7325	1857.0	eaff_12962	eaff_16530	0.04545	0.25
eaff_12962__eaff_17189	0.0817	0.35736	19866.0	36.0	3.31421	GF_000038	6.4355	0.065	44.0	99.0	1623.0	eaff_12962	eaff_17189	0.04545	0.25
eaff_11586__eaff_12962	0.07989	0.36358	19866.0	36.0	3.02833	GF_000038	0.7919	79.5308	44.0	0.01	1587.0	eaff_12962	eaff_11586	0.04545	0.0
eaff_12962__eaff_15520	0.07883	0.35441	19866.0	36.0	3.31723	GF_000038	0.6461	63.3957	44.0	0.0102	1566.0	eaff_12962	eaff_15520	0.04545	0.0
eaff_12962__eaff_13293	0.07883	0.35632	19866.0	36.0	3.01393	GF_000038	10.1799	0.1028	44.0	99.0	1566.0	eaff_12962	eaff_13293	0.04545	0.25
eaff_12962__eaff_17870	0.07535	0.35471	19866.0	36.0	2.84219	GF_000038	3.1875	68.5982	44.0	0.0465	1497.0	eaff_12962	eaff_17870	0.04545	0.0
eaff_4890__eaff_4892	0.64944	0.47322	2961.0	1923.0	1.2792	GF_001528	0.678	9.8392	2.0	0.0689	1923.0	eaff_4890	eaff_4892	1.0	0.0
eaff_15805__eaff_16458	1.0	0.98958	480.0	480.0	0.00597	GF_002003	0.0029	0.0334	2.0	0.086	480.0	eaff_15805	eaff_16458	1.0	1.0
eaff_15261__eaff_7652	0.21173	0.69231	921.0	99.0	0.47942	GF_000457	0.1296	2.7011	5.0	0.048	195.0	eaff_7652	eaff_15261	1.0	1.0
eaff_16102__eaff_16105	0.32573	0.75667	921.0	99.0	0.2161	GF_000457	0.0148	0.3396	6.0	0.0435	300.0	eaff_16102	eaff_16105	1.0	1.0
eaff_16102__eaff_16103	0.41694	0.58854	921.0	99.0	0.5951	GF_000457	0.2078	60.6948	7.0	0.0034	384.0	eaff_16103	eaff_16102	0.5	0.0
eaff_16103__eaff_16105	0.3127	0.63194	921.0	99.0	0.48255	GF_000457	0.1888	62.5337	7.0	0.003	288.0	eaff_16103	eaff_16105	0.5	0.0
eaff_16103__eaff_7652	0.45928	0.55083	921.0	99.0	0.7314	GF_000457	0.2228	4.5579	8.0	0.0489	423.0	eaff_7652	eaff_16103	0.16667	0.33333
eaff_16102__eaff_7652	0.55375	0.54706	921.0	99.0	0.82361	GF_000457	0.1557	2.0106	8.0	0.0774	510.0	eaff_7652	eaff_16102	0.16667	0.33333
eaff_16105__eaff_7652	0.34528	0.53774	921.0	99.0	0.71106	GF_000457	0.1696	63.6232	8.0	0.0027	318.0	eaff_7652	eaff_16105	0.16667	0.0
eaff_15261__eaff_16103	0.18567	0.5848	921.0	99.0	0.86005	GF_000457	0.297	3.2336	8.0	0.0918	171.0	eaff_15261	eaff_16103	0.16667	0.33333
eaff_15261__eaff_16102	0.19218	0.62712	921.0	99.0	0.95226	GF_000457	0.2575	61.6701	8.0	0.0042	177.0	eaff_15261	eaff_16102	0.16667	0.0
eaff_15261__eaff_16105	0.11726	0.67593	921.0	99.0	0.83971	GF_000457	0.2784	63.0183	8.0	0.0044	108.0	eaff_15261	eaff_16105	0.16667	0.0
eaff_15037__eaff_7045	0.50731	0.46639	1437.0	672.0	1.37929	GF_000975	0.6994	74.9476	3.0	0.0093	729.0	eaff_7045	eaff_15037	1.0	0.0
eaff_13307__eaff_7045	0.46973	0.36889	1437.0	672.0	2.34291	GF_000975	1.2136	67.6569	4.0	0.0179	675.0	eaff_13307	eaff_7045	0.5	0.0
eaff_13307__eaff_15037	0.65344	0.41747	1437.0	672.0	1.67943	GF_000975	0.9329	74.5858	4.0	0.0125	939.0	eaff_13307	eaff_15037	0.5	0.0
eaff_18035__eaff_6610	0.54354	0.83425	999.0	384.0	0.24617	GF_000351	0.1252	0.5252	6.0	0.2384	543.0	eaff_6610	eaff_18035	1.0	1.0
eaff_16795__eaff_6610	0.54354	0.47145	999.0	384.0	1.5872	GF_000351	0.6864	6.6833	7.0	0.1027	543.0	eaff_16795	eaff_6610	0.5	0.0
eaff_16795__eaff_18035	0.58559	0.45983	999.0	384.0	1.66396	GF_000351	0.7364	4.4722	7.0	0.1647	585.0	eaff_16795	eaff_18035	0.5	1.0
eaff_15830__eaff_19745	0.62162	0.60386	999.0	384.0	0.87603	GF_000351	0.3591	3.6666	8.0	0.0979	621.0	eaff_15830	eaff_19745	1.0	1.0
eaff_15830__eaff_8243	0.64264	0.56386	999.0	384.0	1.07855	GF_000351	0.6124	5.2116	9.0	0.1175	642.0	eaff_8243	eaff_15830	0.5	0.0
eaff_19745__eaff_8243	0.56456	0.54787	999.0	384.0	1.36738	GF_000351	0.673	2.1814	9.0	0.3085	564.0	eaff_8243	eaff_19745	0.5	1.0
eaff_16795__eaff_8243	0.42643	0.47183	999.0	384.0	1.44343	GF_000351	0.708	6.1028	10.0	0.116	426.0	eaff_16795	eaff_8243	0.11111	0.0
eaff_15830__eaff_16795	0.58559	0.47863	999.0	384.0	1.48014	GF_000351	0.7448	63.5174	10.0	0.0117	585.0	eaff_16795	eaff_15830	0.11111	0.0
eaff_16795__eaff_19745	0.51051	0.46275	999.0	384.0	1.76897	GF_000351	0.8106	8.8419	10.0	0.0917	510.0	eaff_16795	eaff_19745	0.11111	0.0
eaff_6610__eaff_8243	0.38438	0.46615	999.0	384.0	1.72798	GF_000351	0.7394	7.8178	10.0	0.0946	384.0	eaff_6610	eaff_8243	0.11111	0.0
eaff_15830__eaff_6610	0.54354	0.43646	999.0	384.0	1.76468	GF_000351	0.8731	63.146	10.0	0.0138	543.0	eaff_6610	eaff_15830	0.11111	0.0
eaff_19745__eaff_6610	0.46847	0.41239	999.0	384.0	2.05351	GF_000351	0.9392	60.8803	10.0	0.0154	468.0	eaff_6610	eaff_19745	0.11111	0.0
eaff_18035__eaff_8243	0.57057	0.49825	999.0	384.0	1.80473	GF_000351	0.7368	5.5463	10.0	0.1328	570.0	eaff_18035	eaff_8243	0.11111	0.0
eaff_15830__eaff_18035	0.72973	0.45405	999.0	384.0	1.84144	GF_000351	0.9176	64.4582	10.0	0.0142	729.0	eaff_18035	eaff_15830	0.11111	0.0
eaff_18035__eaff_19745	0.62162	0.43961	999.0	384.0	2.13026	GF_000351	0.953	61.2135	10.0	0.0156	621.0	eaff_18035	eaff_19745	0.11111	0.0
eaff_16231__eaff_17357	0.25046	0.62287	1641.0	411.0	0.58458	GF_002011	0.3262	79.4367	2.0	0.0041	411.0	eaff_16231	eaff_17357	1.0	0.0
eaff_12139__eaff_2406	0.0942	0.59653	14076.0	1326.0	0.72242	GF_001112	0.3765	2.8121	2.0	0.1339	1326.0	eaff_2406	eaff_12139	1.0	1.0
eaff_7357__eaff_7358	0.66667	0.80503	477.0	318.0	0.26173	GF_001685	0.1637	0.5122	2.0	0.3197	318.0	eaff_7357	eaff_7358	1.0	1.0
eaff_2970__eaff_6100	0.92121	0.62719	495.0	456.0	0.55668	GF_001383	0.4225	50.3963	2.0	0.0084	456.0	eaff_2970	eaff_6100	1.0	0.0
eaff_1625__eaff_17346	0.35548	0.57912	5013.0	1758.0	0.90603	GF_000775	0.451	69.6127	3.0	0.0065	1782.0	eaff_1625	eaff_17346	1.0	0.0
eaff_14821__eaff_1625	0.48235	0.43176	5013.0	1758.0	1.62339	GF_000775	0.7147	68.8862	4.0	0.0104	2418.0	eaff_14821	eaff_1625	0.5	0.0
eaff_14821__eaff_17346	0.38899	0.43795	5013.0	1758.0	1.71699	GF_000775	0.811	66.7056	4.0	0.0122	1950.0	eaff_14821	eaff_17346	0.5	0.0
eaff_10001__eaff_2289	0.18378	0.96078	1665.0	285.0	0.05005	GF_000700	0.0139	0.0688	3.0	0.2015	306.0	eaff_10001	eaff_2289	1.0	1.0
eaff_10001__eaff_12503	0.60541	0.60218	1665.0	285.0	0.72639	GF_000700	0.3956	65.7514	4.0	0.006	1008.0	eaff_12503	eaff_10001	0.5	0.0
eaff_12503__eaff_2289	0.17117	0.59298	1665.0	285.0	0.77644	GF_000700	0.3856	65.992	4.0	0.0058	285.0	eaff_12503	eaff_2289	0.5	0.0
eaff_15275__eaff_2648	0.1273	0.38377	10746.0	270.0	2.15688	GF_000128	1.3259	32.1788	11.0	0.0412	1368.0	eaff_2648	eaff_15275	1.0	0.0
eaff_15290__eaff_5404	0.14685	0.39607	10746.0	270.0	1.81311	GF_000128	0.5685	82.171	12.0	0.0069	1578.0	eaff_5404	eaff_15290	1.0	0.0
eaff_12669__eaff_5404	0.14936	0.36262	10746.0	270.0	2.31237	GF_000128	0.8093	24.1526	13.0	0.0335	1605.0	eaff_12669	eaff_5404	0.5	0.0
eaff_12669__eaff_15290	0.12116	0.36713	10746.0	270.0	2.46774	GF_000128	0.9305	84.1168	13.0	0.0111	1302.0	eaff_12669	eaff_15290	0.5	0.0
eaff_12669__eaff_2648	0.12702	0.35531	10746.0	270.0	2.76675	GF_000128	1.2624	103.0576	14.0	0.0122	1365.0	eaff_2648	eaff_12669	0.16667	0.0
eaff_2648__eaff_5404	0.36767	0.37636	10746.0	270.0	2.27887	GF_000128	1.2948	84.2282	14.0	0.0154	3951.0	eaff_2648	eaff_5404	0.16667	0.0
eaff_15290__eaff_2648	0.122	0.38902	10746.0	270.0	2.43424	GF_000128	1.2163	17.4216	14.0	0.0698	1311.0	eaff_2648	eaff_15290	0.16667	0.0
eaff_12669__eaff_15275	0.1072	0.38715	10746.0	270.0	2.46	GF_000128	0.7287	6.2521	14.0	0.1166	1152.0	eaff_15275	eaff_12669	0.16667	0.0
eaff_15275__eaff_5404	0.122	0.418	10746.0	270.0	1.97213	GF_000128	0.732	45.8216	14.0	0.016	1311.0	eaff_15275	eaff_5404	0.16667	0.0
eaff_15275__eaff_15290	0.12032	0.41454	10746.0	270.0	2.1275	GF_000128	0.8982	3.4454	14.0	0.2607	1293.0	eaff_15275	eaff_15290	0.16667	1.0
eaff_537__eaff_9512	0.11474	0.48986	10746.0	270.0	1.17005	GF_000128	0.5237	6.9267	15.0	0.0756	1233.0	eaff_9512	eaff_537	1.0	0.0
eaff_18301__eaff_9512	0.11921	0.48556	10746.0	270.0	1.47498	GF_000128	0.55	2.4888	16.0	0.221	1281.0	eaff_18301	eaff_9512	0.5	0.5
eaff_18301__eaff_537	0.20938	0.52711	10746.0	270.0	1.09344	GF_000128	0.454	2.8761	16.0	0.1579	2250.0	eaff_18301	eaff_537	0.5	0.5
eaff_18301__eaff_19111	0.1555	0.40754	10746.0	270.0	2.12307	GF_000128	0.713	9.2836	17.0	0.0768	1671.0	eaff_18301	eaff_19111	0.33333	0.0
eaff_19111__eaff_9512	0.055	0.44839	10746.0	270.0	2.51738	GF_000128	0.7829	6.6553	17.0	0.1176	591.0	eaff_9512	eaff_19111	0.33333	0.0
eaff_19111__eaff_537	0.11586	0.43775	10746.0	270.0	2.13584	GF_000128	0.7105	10.5059	17.0	0.0676	1245.0	eaff_537	eaff_19111	0.33333	0.0
eaff_13987__eaff_18301	0.07733	0.48135	10746.0	270.0	1.45194	GF_000128	0.6681	4.33	18.0	0.1543	831.0	eaff_18301	eaff_13987	0.25	0.5
eaff_13987__eaff_9512	0.04774	0.44639	10746.0	270.0	1.84625	GF_000128	0.8122	6.5435	18.0	0.1241	513.0	eaff_9512	eaff_13987	0.25	0.0
eaff_13987__eaff_537	0.05835	0.47687	10746.0	270.0	1.46471	GF_000128	0.8199	4.0509	18.0	0.2024	627.0	eaff_537	eaff_13987	0.25	0.5
eaff_13987__eaff_19111	0.06812	0.4194	10746.0	270.0	1.97743	GF_000128	0.8146	35.8607	18.0	0.0227	732.0	eaff_19111	eaff_13987	0.25	0.0
eaff_18301__eaff_18526	0.06393	0.46288	10746.0	270.0	1.92129	GF_000128	0.5997	6.5628	19.0	0.0914	687.0	eaff_18526	eaff_18301	0.2	0.0
eaff_18526__eaff_9512	0.03322	0.46499	10746.0	270.0	2.31559	GF_000128	0.6222	4.3987	19.0	0.1415	357.0	eaff_18526	eaff_9512	0.2	0.33333
eaff_18526__eaff_537	0.04886	0.46286	10746.0	270.0	1.93405	GF_000128	0.6361	3.4086	19.0	0.1866	525.0	eaff_18526	eaff_537	0.2	0.33333
eaff_18526__eaff_19111	0.05444	0.42051	10746.0	270.0	2.44678	GF_000128	0.914	2.8046	19.0	0.3259	585.0	eaff_18526	eaff_19111	0.2	0.33333
eaff_13987__eaff_18526	0.05304	0.45439	10746.0	270.0	1.55782	GF_000128	0.525	76.7685	19.0	0.0068	570.0	eaff_18526	eaff_13987	0.2	0.0
eaff_18526__eaff_2648	0.05416	0.37973	10746.0	270.0	2.33162	GF_000128	0.9636	94.9753	20.0	0.0101	582.0	eaff_2648	eaff_18526	0.03333	0.0
eaff_18301__eaff_2648	0.36237	0.36775	10746.0	270.0	2.49779	GF_000128	0.8943	82.9685	20.0	0.0108	3894.0	eaff_2648	eaff_18301	0.03333	0.0
eaff_2648__eaff_9512	0.09185	0.35461	10746.0	270.0	2.8921	GF_000128	1.4542	94.5349	20.0	0.0154	987.0	eaff_2648	eaff_9512	0.03333	0.0
eaff_2648__eaff_537	0.14573	0.38378	10746.0	270.0	2.51056	GF_000128	1.305	5.4731	20.0	0.2384	1566.0	eaff_2648	eaff_537	0.03333	0.0
eaff_19111__eaff_2648	0.14266	0.35877	10746.0	270.0	3.02328	GF_000128	1.5616	4.8073	20.0	0.3248	1533.0	eaff_2648	eaff_19111	0.03333	0.07692
eaff_13987__eaff_2648	0.06337	0.3627	10746.0	270.0	2.13432	GF_000128	1.0479	70.2585	20.0	0.0149	681.0	eaff_2648	eaff_13987	0.03333	0.0
eaff_15275__eaff_18526	0.04188	0.46667	10746.0	270.0	2.02488	GF_000128	0.7091	4.9571	20.0	0.1431	450.0	eaff_15275	eaff_18526	0.03333	0.07692
eaff_15275__eaff_18301	0.12786	0.39884	10746.0	270.0	2.19105	GF_000128	0.6443	6.1386	20.0	0.105	1374.0	eaff_15275	eaff_18301	0.03333	0.0
eaff_15275__eaff_9512	0.08096	0.43563	10746.0	270.0	2.58535	GF_000128	0.7017	2.4191	20.0	0.2901	870.0	eaff_15275	eaff_9512	0.03333	0.07692
eaff_15275__eaff_537	0.08934	0.42604	10746.0	270.0	2.20382	GF_000128	0.9155	2.6626	20.0	0.3438	960.0	eaff_15275	eaff_537	0.03333	0.07692
eaff_15275__eaff_19111	0.0804	0.39468	10746.0	270.0	2.71654	GF_000128	1.1254	41.9554	20.0	0.0268	864.0	eaff_15275	eaff_19111	0.03333	0.0
eaff_13987__eaff_15275	0.06226	0.45291	10746.0	270.0	1.82758	GF_000128	0.6471	83.6203	20.0	0.0077	669.0	eaff_15275	eaff_13987	0.03333	0.0
eaff_12669__eaff_18526	0.04216	0.42163	10746.0	270.0	2.50052	GF_000128	0.9025	2.014	20.0	0.4481	453.0	eaff_12669	eaff_18526	0.03333	0.07692
eaff_12669__eaff_18301	0.1675	0.37889	10746.0	270.0	2.66669	GF_000128	0.9289	4.0458	20.0	0.2296	1800.0	eaff_12669	eaff_18301	0.03333	0.07692
eaff_12669__eaff_9512	0.11139	0.34169	10746.0	270.0	3.061	GF_000128	1.1596	6.2563	20.0	0.1853	1197.0	eaff_12669	eaff_9512	0.03333	0.0
eaff_12669__eaff_537	0.1139	0.36765	10746.0	270.0	2.67946	GF_000128	0.9589	102.2847	20.0	0.0094	1224.0	eaff_12669	eaff_537	0.03333	0.0
eaff_12669__eaff_19111	0.06784	0.39506	10746.0	270.0	3.19219	GF_000128	1.4514	2.5234	20.0	0.5752	729.0	eaff_12669	eaff_19111	0.03333	0.07692
eaff_12669__eaff_13987	0.06477	0.41236	10746.0	270.0	2.30322	GF_000128	0.8451	29.2933	20.0	0.0288	696.0	eaff_12669	eaff_13987	0.03333	0.0
eaff_18526__eaff_5404	0.05528	0.44276	10746.0	270.0	2.01264	GF_000128	0.5063	6.7352	20.0	0.0752	594.0	eaff_5404	eaff_18526	0.03333	0.0
eaff_18301__eaff_5404	0.40229	0.3988	10746.0	270.0	2.17881	GF_000128	0.6848	3.2236	20.0	0.2124	4323.0	eaff_5404	eaff_18301	0.03333	0.07692
eaff_5404__eaff_9512	0.11167	0.37333	10746.0	270.0	2.57312	GF_000128	0.7282	2.2775	20.0	0.3197	1200.0	eaff_5404	eaff_9512	0.03333	0.07692
eaff_537__eaff_5404	0.15466	0.38508	10746.0	270.0	2.19158	GF_000128	0.6863	10.4349	20.0	0.0658	1662.0	eaff_5404	eaff_537	0.03333	0.0
eaff_19111__eaff_5404	0.13791	0.38866	10746.0	270.0	2.70431	GF_000128	0.8607	24.389	20.0	0.0353	1482.0	eaff_5404	eaff_19111	0.03333	0.0
eaff_13987__eaff_5404	0.06756	0.44215	10746.0	270.0	1.81534	GF_000128	0.7182	2.5059	20.0	0.2866	726.0	eaff_5404	eaff_13987	0.03333	0.07692
eaff_15290__eaff_18526	0.04132	0.44369	10746.0	270.0	2.16801	GF_000128	0.7766	2.8087	20.0	0.2765	444.0	eaff_15290	eaff_18526	0.03333	0.07692
eaff_15290__eaff_18301	0.14322	0.40351	10746.0	270.0	2.33418	GF_000128	0.7176	27.5622	20.0	0.026	1539.0	eaff_15290	eaff_18301	0.03333	0.0
eaff_15290__eaff_9512	0.09101	0.40798	10746.0	270.0	2.72849	GF_000128	0.9913	4.1431	20.0	0.2393	978.0	eaff_15290	eaff_9512	0.03333	0.07692
eaff_15290__eaff_537	0.1086	0.41131	10746.0	270.0	2.34695	GF_000128	0.6265	4.1428	20.0	0.1512	1167.0	eaff_15290	eaff_537	0.03333	0.07692
eaff_15290__eaff_19111	0.08124	0.41352	10746.0	270.0	2.85968	GF_000128	0.8069	23.6336	20.0	0.0341	873.0	eaff_15290	eaff_19111	0.03333	0.0
eaff_13987__eaff_15290	0.05583	0.435	10746.0	270.0	1.97072	GF_000128	0.8281	80.4527	20.0	0.0103	600.0	eaff_15290	eaff_13987	0.03333	0.0
eaff_6465__eaff_6747	0.8254	0.66239	567.0	444.0	0.53442	GF_000647	0.2396	69.8419	4.0	0.0034	468.0	eaff_6465	eaff_6747	1.0	0.0
eaff_19330__eaff_19526	0.85714	0.64609	567.0	444.0	0.62934	GF_000647	0.2723	9.117	5.0	0.0299	486.0	eaff_19526	eaff_19330	1.0	0.0
eaff_19526__eaff_6465	0.82011	0.57204	567.0	444.0	0.93341	GF_000647	0.4216	73.9447	6.0	0.0057	465.0	eaff_6465	eaff_19526	0.25	0.0
eaff_19330__eaff_6465	0.85714	0.58436	567.0	444.0	0.99737	GF_000647	0.4157	76.2816	6.0	0.0054	486.0	eaff_6465	eaff_19330	0.25	0.0
eaff_19526__eaff_6747	0.78307	0.65315	567.0	444.0	0.77355	GF_000647	0.3079	2.7474	6.0	0.1121	444.0	eaff_6747	eaff_19526	0.25	1.0
eaff_19330__eaff_6747	0.83598	0.62236	567.0	444.0	0.83751	GF_000647	0.3343	8.2887	6.0	0.0403	474.0	eaff_6747	eaff_19330	0.25	0.0
eaff_10855__eaff_20369	0.97196	0.67308	321.0	255.0	0.42584	GF_000571	0.0984	3.0832	4.0	0.0319	312.0	eaff_20369	eaff_10855	1.0	1.0
eaff_19633__eaff_20369	0.91589	0.71429	321.0	255.0	0.38537	GF_000571	0.1351	2.4463	5.0	0.0552	294.0	eaff_19633	eaff_20369	0.5	1.0
eaff_10855__eaff_19633	0.91589	0.70748	321.0	255.0	0.31264	GF_000571	0.1186	5.4892	5.0	0.0216	294.0	eaff_19633	eaff_10855	0.5	0.0
eaff_19633__eaff_2928	0.79439	0.68627	321.0	255.0	0.39436	GF_000571	0.1836	84.6144	6.0	0.0022	255.0	eaff_2928	eaff_19633	0.33333	0.0
eaff_20369__eaff_2928	0.79439	0.69412	321.0	255.0	0.63973	GF_000571	0.1944	80.3444	6.0	0.0024	255.0	eaff_2928	eaff_20369	0.33333	0.0
eaff_10855__eaff_2928	0.79439	0.63529	321.0	255.0	0.56699	GF_000571	0.2277	76.476	6.0	0.003	255.0	eaff_2928	eaff_10855	0.33333	0.0
eaff_11641__eaff_4680	0.66766	0.40555	5019.0	3351.0	1.96931	GF_001311	1.0133	69.9876	2.0	0.0145	3351.0	eaff_4680	eaff_11641	1.0	0.0
eaff_17809__eaff_19322	0.4993	0.69081	2157.0	720.0	0.36411	GF_000628	0.1348	4.4897	4.0	0.03	1077.0	eaff_19322	eaff_17809	1.0	1.0
eaff_5379__eaff_9900	0.62587	0.68889	2157.0	720.0	0.38747	GF_000628	0.1503	2.2915	5.0	0.0656	1350.0	eaff_5379	eaff_9900	1.0	1.0
eaff_19322__eaff_5379	0.82615	0.48036	2157.0	720.0	1.37099	GF_000628	0.5664	9.2308	6.0	0.0614	1782.0	eaff_19322	eaff_5379	0.25	0.0
[truncated: 19,415 more rows]
