# Supplementary material for: Ecological genomics in the Northern krill uncovers loci for local adaptation across ocean basins
Source: Nat Commun. 2024 Aug 1;15:6297. doi: 10.1038/s41467-024-50239-7 (PMC11294593; doi:10.1038/s41467-024-50239-7)
Supplement: Supplementary file 15 — Source Data [file 41467_2024_50239_MOESM15_ESM.zip › Source_data/Source_data.Fig_S8/Source_data.Fig_S8Cc.penaeus.tsv]

	AlignmentCoverage	AlignmentIdentity	AlignmentLength	AlignmentLengthStripped	Distance	Family	Ka	Ks	Node	Omega	PairwiseAlignmentLength	Paralog1	Paralog2	WeightOutliersIncluded	WeightOutliersExcluded
pmon_12549__pmon_12598	0.59906	0.51444	636.0	381.0	1.23401	GF_000738	0.5911	72.8319	4.0	0.0081	381.0	pmon_12549	pmon_12598	1.0	0.0
pmon_12599__pmon_12600	0.84906	0.67593	636.0	381.0	0.65582	GF_000738	0.2083	6.6956	5.0	0.0311	540.0	pmon_12600	pmon_12599	1.0	0.0
pmon_12549__pmon_12600	0.64151	0.55392	636.0	381.0	1.15255	GF_000738	0.4457	84.5452	6.0	0.0053	408.0	pmon_12549	pmon_12600	0.25	0.0
pmon_12549__pmon_12599	0.65566	0.51799	636.0	381.0	1.26467	GF_000738	0.5156	93.3403	6.0	0.0055	417.0	pmon_12549	pmon_12599	0.25	0.0
pmon_12598__pmon_12600	0.7217	0.51198	636.0	381.0	1.22455	GF_000738	0.5709	72.71	6.0	0.0079	459.0	pmon_12598	pmon_12600	0.25	0.0
pmon_12598__pmon_12599	0.7217	0.49891	636.0	381.0	1.33667	GF_000738	0.5667	79.4078	6.0	0.0071	459.0	pmon_12598	pmon_12599	0.25	0.0
pmon_21359__pmon_21434	0.30741	0.4664	2469.0	756.0	1.39584	GF_000953	0.6766	64.1421	3.0	0.0105	759.0	pmon_21434	pmon_21359	1.0	0.0
pmon_21434__pmon_6105	0.75942	0.42667	2469.0	756.0	1.75049	GF_000953	0.8056	61.267	4.0	0.0131	1875.0	pmon_6105	pmon_21434	0.5	0.0
pmon_21359__pmon_6105	0.3062	0.47884	2469.0	756.0	1.42439	GF_000953	0.7488	12.4841	4.0	0.06	756.0	pmon_6105	pmon_21359	0.5	0.0
pmon_19167__pmon_19176	1.0	0.89143	525.0	381.0	0.23129	GF_001057	0.1235	0.1676	3.0	0.7369	525.0	pmon_19176	pmon_19167	1.0	1.0
pmon_15112__pmon_19176	0.72571	0.53806	525.0	381.0	1.41065	GF_001057	0.7589	1.0411	4.0	0.7289	381.0	pmon_15112	pmon_19176	0.5	0.5
pmon_15112__pmon_19167	0.72571	0.54593	525.0	381.0	1.40359	GF_001057	0.7827	0.8293	4.0	0.9438	381.0	pmon_15112	pmon_19167	0.5	0.5
pmon_13835__pmon_18292	0.57427	0.50222	1959.0	1020.0	1.20357	GF_000693	0.5659	64.3439	4.0	0.0088	1125.0	pmon_13835	pmon_18292	1.0	0.0
pmon_13835__pmon_7262	0.79173	0.49774	1959.0	1020.0	1.1368	GF_000693	0.5736	64.215	5.0	0.0089	1551.0	pmon_7262	pmon_13835	0.5	0.0
pmon_18292__pmon_7262	0.56049	0.45993	1959.0	1020.0	1.35858	GF_000693	0.6883	42.1013	5.0	0.0163	1098.0	pmon_7262	pmon_18292	0.5	0.0
pmon_12940__pmon_7262	0.73507	0.44861	1959.0	1020.0	1.81868	GF_000693	0.7976	73.0529	6.0	0.0109	1440.0	pmon_12940	pmon_7262	0.33333	0.0
pmon_12940__pmon_13835	0.75191	0.38764	1959.0	1020.0	2.05924	GF_000693	0.8649	62.3158	6.0	0.0139	1473.0	pmon_12940	pmon_13835	0.33333	0.0
pmon_12940__pmon_18292	0.53446	0.36008	1959.0	1020.0	2.28102	GF_000693	1.0775	60.5092	6.0	0.0178	1047.0	pmon_12940	pmon_18292	0.33333	0.0
pmon_18686__pmon_2709	0.62315	0.62023	4458.0	1563.0	0.67865	GF_000416	0.2562	86.0568	6.0	0.003	2778.0	pmon_2709	pmon_18686	1.0	0.0
pmon_22458__pmon_22603	0.63728	0.54382	4458.0	1563.0	0.89398	GF_000416	0.4451	63.5374	7.0	0.007	2841.0	pmon_22603	pmon_22458	1.0	0.0
pmon_12399__pmon_22031	0.43069	0.42917	4458.0	1563.0	1.64353	GF_000416	0.8811	13.1157	8.0	0.0672	1920.0	pmon_12399	pmon_22031	1.0	0.0
pmon_12399__pmon_22603	0.51346	0.4242	4458.0	1563.0	1.96392	GF_000416	0.8938	57.9945	9.0	0.0154	2289.0	pmon_22603	pmon_12399	0.25	0.0
pmon_22031__pmon_22603	0.43136	0.42226	4458.0	1563.0	2.11534	GF_000416	0.958	55.7827	9.0	0.0172	1923.0	pmon_22603	pmon_22031	0.25	0.0
pmon_12399__pmon_22458	0.51346	0.42595	4458.0	1563.0	1.98361	GF_000416	0.8706	67.3921	9.0	0.0129	2289.0	pmon_22458	pmon_12399	0.25	0.0
pmon_22031__pmon_22458	0.44347	0.41426	4458.0	1563.0	2.13503	GF_000416	1.0094	59.5547	9.0	0.0169	1977.0	pmon_22458	pmon_22031	0.25	0.0
pmon_22603__pmon_2709	0.61306	0.43688	4458.0	1563.0	1.94688	GF_000416	0.7626	26.4424	10.0	0.0288	2733.0	pmon_2709	pmon_22603	0.125	0.0
pmon_22458__pmon_2709	0.65007	0.43513	4458.0	1563.0	1.96657	GF_000416	0.7831	15.037	10.0	0.0521	2898.0	pmon_2709	pmon_22458	0.125	0.0
pmon_12399__pmon_2709	0.52692	0.41166	4458.0	1563.0	2.16969	GF_000416	0.9043	70.1182	10.0	0.0129	2349.0	pmon_2709	pmon_12399	0.125	0.0
pmon_22031__pmon_2709	0.44818	0.40741	4458.0	1563.0	2.32111	GF_000416	1.0228	62.3508	10.0	0.0164	1998.0	pmon_2709	pmon_22031	0.125	0.0
pmon_18686__pmon_22603	0.58412	0.41974	4458.0	1563.0	2.19541	GF_000416	0.8174	18.237	10.0	0.0448	2604.0	pmon_18686	pmon_22603	0.125	0.0
pmon_18686__pmon_22458	0.58546	0.42375	4458.0	1563.0	2.21509	GF_000416	0.8176	24.8539	10.0	0.0329	2610.0	pmon_18686	pmon_22458	0.125	0.0
pmon_12399__pmon_18686	0.5175	0.39922	4458.0	1563.0	2.41821	GF_000416	0.8928	67.0218	10.0	0.0133	2307.0	pmon_18686	pmon_12399	0.125	0.0
pmon_18686__pmon_22031	0.45289	0.3898	4458.0	1563.0	2.56963	GF_000416	1.0463	60.2223	10.0	0.0174	2019.0	pmon_18686	pmon_22031	0.125	0.0
pmon_16323__pmon_17961	0.32563	0.45301	4542.0	15.0	1.63257	GF_000120	0.8965	0.0091	17.0	99.0	1479.0	pmon_17961	pmon_16323	1.0	1.0
pmon_13764__pmon_6217	0.39036	0.62267	4542.0	15.0	0.75512	GF_000120	0.1027	67.4039	18.0	0.0015	1773.0	pmon_6217	pmon_13764	1.0	0.0
pmon_12797__pmon_6217	0.30119	0.48319	4542.0	15.0	1.35724	GF_000120	0.8507	51.2881	19.0	0.0166	1368.0	pmon_12797	pmon_6217	0.5	0.0
pmon_12797__pmon_13764	0.29855	0.45575	4542.0	15.0	1.52115	GF_000120	1.0907	40.0853	19.0	0.0272	1356.0	pmon_12797	pmon_13764	0.5	0.0
pmon_12797__pmon_6216	0.29524	0.40418	4542.0	15.0	2.12586	GF_000120	0.6447	0.5735	20.0	1.124	1341.0	pmon_6216	pmon_12797	0.33333	1.0
pmon_6216__pmon_6217	0.36526	0.47619	4542.0	15.0	1.73712	GF_000120	0.3745	81.534	20.0	0.0046	1659.0	pmon_6216	pmon_6217	0.33333	0.0
pmon_13764__pmon_6216	0.36988	0.4631	4542.0	15.0	1.90103	GF_000120	0.3349	0.0034	20.0	99.0	1680.0	pmon_6216	pmon_13764	0.33333	0.0
pmon_17961__pmon_6216	0.35799	0.39053	4542.0	15.0	2.21663	GF_000120	8.9171	0.0901	21.0	99.0	1626.0	pmon_17961	pmon_6216	0.125	0.33333
pmon_12797__pmon_17961	0.29392	0.42022	4542.0	15.0	2.18055	GF_000120	28.5734	0.4223	21.0	67.6563	1335.0	pmon_17961	pmon_12797	0.125	0.33333
pmon_17961__pmon_6217	0.31506	0.45073	4542.0	15.0	1.79181	GF_000120	0.3418	14.2504	21.0	0.024	1431.0	pmon_17961	pmon_6217	0.125	0.0
pmon_13764__pmon_17961	0.29723	0.44519	4542.0	15.0	1.95572	GF_000120	0.7251	5.6672	21.0	0.1279	1350.0	pmon_17961	pmon_13764	0.125	0.0
pmon_16323__pmon_6216	0.39564	0.39789	4542.0	15.0	2.19883	GF_000120	5.8089	0.0587	21.0	99.0	1797.0	pmon_16323	pmon_6216	0.125	0.33333
pmon_12797__pmon_16323	0.29789	0.42942	4542.0	15.0	2.16275	GF_000120	0.5798	33.9069	21.0	0.0171	1353.0	pmon_16323	pmon_12797	0.125	0.0
pmon_16323__pmon_6217	0.39762	0.43522	4542.0	15.0	1.77401	GF_000120	0.923	33.0839	21.0	0.0279	1806.0	pmon_16323	pmon_6217	0.125	0.0
pmon_13764__pmon_16323	0.40621	0.41084	4542.0	15.0	1.93792	GF_000120	1.0727	36.8254	21.0	0.0291	1845.0	pmon_16323	pmon_13764	0.125	0.0
pmon_17961__pmon_7973	0.25429	0.37749	4542.0	15.0	2.67299	GF_000120	0.6325	96.532	22.0	0.0066	1155.0	pmon_7973	pmon_17961	0.16667	0.0
pmon_16323__pmon_7973	0.31506	0.38574	4542.0	15.0	2.65519	GF_000120	0.546	0.9304	22.0	0.5869	1431.0	pmon_7973	pmon_16323	0.16667	0.2
pmon_6216__pmon_7973	0.29458	0.3707	4542.0	15.0	2.87695	GF_000120	0.7087	0.309	22.0	2.2936	1338.0	pmon_7973	pmon_6216	0.16667	0.2
pmon_12797__pmon_7973	0.25561	0.38846	4542.0	15.0	2.84088	GF_000120	24.197	0.2444	22.0	99.0	1161.0	pmon_7973	pmon_12797	0.16667	0.2
pmon_6217__pmon_7973	0.28798	0.38685	4542.0	15.0	2.45214	GF_000120	21.1723	0.2536	22.0	83.4735	1308.0	pmon_7973	pmon_6217	0.16667	0.2
pmon_13764__pmon_7973	0.31638	0.38553	4542.0	15.0	2.61605	GF_000120	6.5593	0.0663	22.0	99.0	1437.0	pmon_7973	pmon_13764	0.16667	0.2
pmon_14198__pmon_17437	0.16909	0.51042	4542.0	15.0	1.04814	GF_000120	14.1578	20.9144	23.0	0.6769	768.0	pmon_17437	pmon_14198	1.0	0.0
pmon_17437__pmon_8699	0.40951	0.42312	4542.0	15.0	1.75247	GF_000120	0.005	5.0241	24.0	0.001	1860.0	pmon_8699	pmon_17437	0.5	0.0
pmon_14198__pmon_8699	0.16909	0.5	4542.0	15.0	1.5489	GF_000120	0.8357	57.6421	24.0	0.0145	768.0	pmon_8699	pmon_14198	0.5	0.0
pmon_11774__pmon_2987	0.26816	0.4335	4542.0	15.0	1.65028	GF_000120	29.3483	4.7288	25.0	6.2063	1218.0	pmon_11774	pmon_2987	1.0	1.0
pmon_2139__pmon_4658	0.09709	0.43084	4542.0	15.0	1.74771	GF_000120	3.2332	6.0576	26.0	0.5337	441.0	pmon_2139	pmon_4658	1.0	0.0
pmon_11774__pmon_2139	0.05878	0.40449	4542.0	15.0	2.02752	GF_000120	118.5163	2.129	27.0	55.6675	267.0	pmon_11774	pmon_2139	0.25	0.5
pmon_11774__pmon_4658	0.25627	0.42096	4542.0	15.0	2.26729	GF_000120	0.6057	7.2911	27.0	0.0831	1164.0	pmon_11774	pmon_4658	0.25	0.0
pmon_2139__pmon_2987	0.05746	0.45977	4542.0	15.0	2.12926	GF_000120	15.6723	22.7722	27.0	0.6882	261.0	pmon_2987	pmon_2139	0.25	0.0
pmon_2987__pmon_4658	0.25297	0.40818	4542.0	15.0	2.36904	GF_000120	0.73	2.0068	27.0	0.3638	1149.0	pmon_2987	pmon_4658	0.25	0.5
pmon_11774__pmon_8699	0.27081	0.43577	4542.0	15.0	2.32526	GF_000120	6.1755	0.0624	28.0	99.0	1230.0	pmon_8699	pmon_11774	0.08333	0.33333
pmon_2987__pmon_8699	0.31836	0.40941	4542.0	15.0	2.42701	GF_000120	5.85	0.0591	28.0	99.0	1446.0	pmon_8699	pmon_2987	0.08333	0.33333
pmon_2139__pmon_8699	0.07199	0.40979	4542.0	15.0	2.30289	GF_000120	29.4772	6.5795	28.0	4.4801	327.0	pmon_8699	pmon_2139	0.08333	0.0
pmon_4658__pmon_8699	0.27147	0.42903	4542.0	15.0	2.54266	GF_000120	0.6896	91.9979	28.0	0.0075	1233.0	pmon_8699	pmon_4658	0.08333	0.0
pmon_11774__pmon_17437	0.27213	0.41424	4542.0	15.0	2.50017	GF_000120	22.2661	0.3065	28.0	72.6427	1236.0	pmon_17437	pmon_11774	0.08333	0.33333
pmon_17437__pmon_2987	0.31638	0.40988	4542.0	15.0	2.60191	GF_000120	3.7215	9.0473	28.0	0.4113	1437.0	pmon_17437	pmon_2987	0.08333	0.0
pmon_17437__pmon_2139	0.07728	0.40741	4542.0	15.0	2.4778	GF_000120	11.3663	136.7225	28.0	0.0831	351.0	pmon_17437	pmon_2139	0.08333	0.0
pmon_17437__pmon_4658	0.29128	0.40287	4542.0	15.0	2.71757	GF_000120	1.2559	7.705	28.0	0.163	1323.0	pmon_17437	pmon_4658	0.08333	0.0
pmon_11774__pmon_14198	0.15588	0.42373	4542.0	15.0	2.29659	GF_000120	20.1679	9.483	28.0	2.1268	708.0	pmon_14198	pmon_11774	0.08333	0.0
pmon_14198__pmon_2987	0.16248	0.4065	4542.0	15.0	2.39834	GF_000120	8.9005	44.3599	28.0	0.2006	738.0	pmon_14198	pmon_2987	0.08333	0.0
pmon_14198__pmon_2139	0.0033	0.4	4542.0	15.0	2.27422	GF_000120	16.6005	16.766	28.0	0.9901	15.0	pmon_14198	pmon_2139	0.08333	0.0
pmon_14198__pmon_4658	0.15786	0.42817	4542.0	15.0	2.51399	GF_000120	0.6458	51.9238	28.0	0.0124	717.0	pmon_14198	pmon_4658	0.08333	0.0
pmon_1901__pmon_23500	0.31902	0.43133	4542.0	15.0	1.82901	GF_000120	1.5526	5.7149	29.0	0.2717	1449.0	pmon_1901	pmon_23500	1.0	0.0
pmon_1901__pmon_9360	0.42867	0.41808	4542.0	15.0	2.15299	GF_000120	0.8548	11.635	30.0	0.0735	1947.0	pmon_9360	pmon_1901	0.5	0.0
pmon_23500__pmon_9360	0.32034	0.45223	4542.0	15.0	1.71992	GF_000120	0.347	42.7323	30.0	0.0081	1455.0	pmon_9360	pmon_23500	0.5	0.0
pmon_8699__pmon_9360	0.38111	0.40728	4542.0	15.0	2.24508	GF_000120	4.3087	5.0368	31.0	0.8554	1731.0	pmon_8699	pmon_9360	0.04762	0.0
pmon_1901__pmon_8699	0.38705	0.38794	4542.0	15.0	2.59009	GF_000120	10.9792	1.1474	31.0	9.5686	1758.0	pmon_8699	pmon_1901	0.04762	0.14286
pmon_23500__pmon_8699	0.2609	0.43122	4542.0	15.0	2.15703	GF_000120	2.1797	25.6725	31.0	0.0849	1185.0	pmon_8699	pmon_23500	0.04762	0.0
pmon_17437__pmon_9360	0.42668	0.41176	4542.0	15.0	2.41999	GF_000120	1.8141	19.0342	31.0	0.0953	1938.0	pmon_17437	pmon_9360	0.04762	0.0
pmon_17437__pmon_1901	0.40489	0.40402	4542.0	15.0	2.765	GF_000120	18.3859	14.1296	31.0	1.3012	1839.0	pmon_17437	pmon_1901	0.04762	0.0
pmon_17437__pmon_23500	0.29921	0.40471	4542.0	15.0	2.33193	GF_000120	1.7822	26.5017	31.0	0.0672	1359.0	pmon_17437	pmon_23500	0.04762	0.0
pmon_14198__pmon_9360	0.16116	0.43852	4542.0	15.0	2.21641	GF_000120	0.7423	42.0885	31.0	0.0176	732.0	pmon_14198	pmon_9360	0.04762	0.0
pmon_14198__pmon_1901	0.1638	0.42473	4542.0	15.0	2.56142	GF_000120	2.8098	9.0826	31.0	0.3094	744.0	pmon_14198	pmon_1901	0.04762	0.0
pmon_14198__pmon_23500	0.15654	0.43882	4542.0	15.0	2.12836	GF_000120	0.1309	1.5017	31.0	0.0872	711.0	pmon_14198	pmon_23500	0.04762	0.14286
pmon_11774__pmon_9360	0.2893	0.40868	4542.0	15.0	2.32458	GF_000120	10.4542	21.3609	31.0	0.4894	1314.0	pmon_11774	pmon_9360	0.04762	0.0
pmon_11774__pmon_1901	0.28203	0.38954	4542.0	15.0	2.66959	GF_000120	21.7515	3.2426	31.0	6.708	1281.0	pmon_11774	pmon_1901	0.04762	0.14286
pmon_11774__pmon_23500	0.2609	0.44557	4542.0	15.0	2.23652	GF_000120	3.754	0.0379	31.0	99.0	1185.0	pmon_11774	pmon_23500	0.04762	0.14286
pmon_2987__pmon_9360	0.32034	0.40962	4542.0	15.0	2.42632	GF_000120	1.0327	79.6057	31.0	0.013	1455.0	pmon_2987	pmon_9360	0.04762	0.0
pmon_1901__pmon_2987	0.31572	0.38285	4542.0	15.0	2.77133	GF_000120	0.3627	362.6881	31.0	0.001	1434.0	pmon_2987	pmon_1901	0.04762	0.0
pmon_23500__pmon_2987	0.25561	0.39966	4542.0	15.0	2.33827	GF_000120	7.0303	12.5	31.0	0.5624	1161.0	pmon_2987	pmon_23500	0.04762	0.0
pmon_2139__pmon_9360	0.09115	0.43478	4542.0	15.0	2.30221	GF_000120	9.9636	0.6153	31.0	16.1938	414.0	pmon_2139	pmon_9360	0.04762	0.14286
pmon_1901__pmon_2139	0.09181	0.43885	4542.0	15.0	2.64722	GF_000120	2.195	32.5493	31.0	0.0674	417.0	pmon_2139	pmon_1901	0.04762	0.0
pmon_2139__pmon_23500	0.09049	0.41606	4542.0	15.0	2.21415	GF_000120	17.9224	0.1812	31.0	98.8951	411.0	pmon_2139	pmon_23500	0.04762	0.14286
pmon_4658__pmon_9360	0.31176	0.41455	4542.0	15.0	2.54198	GF_000120	0.4926	37.0769	31.0	0.0133	1416.0	pmon_4658	pmon_9360	0.04762	0.0
pmon_1901__pmon_4658	0.32629	0.39001	4542.0	15.0	2.88699	GF_000120	0.6054	4.9914	31.0	0.1213	1482.0	pmon_4658	pmon_1901	0.04762	0.14286
pmon_23500__pmon_4658	0.30053	0.39487	4542.0	15.0	2.45393	GF_000120	1.2861	44.1443	31.0	0.0291	1365.0	pmon_4658	pmon_23500	0.04762	0.0
pmon_7973__pmon_8699	0.3428	0.38279	4542.0	15.0	2.68937	GF_000120	32.3716	1.3387	32.0	24.1806	1557.0	pmon_7973	pmon_8699	0.01429	0.02857
pmon_17437__pmon_7973	0.31902	0.38233	4542.0	15.0	2.86428	GF_000120	3.5103	3.8651	32.0	0.9082	1449.0	pmon_7973	pmon_17437	0.01429	0.02857
pmon_14198__pmon_7973	0.16975	0.39948	4542.0	15.0	2.6607	GF_000120	5.0597	31.036	32.0	0.163	771.0	pmon_7973	pmon_14198	0.01429	0.0
pmon_11774__pmon_7973	0.27213	0.40453	4542.0	15.0	2.76887	GF_000120	71.9538	1.5031	32.0	47.8703	1236.0	pmon_7973	pmon_11774	0.01429	0.02857
pmon_2987__pmon_7973	0.30251	0.39665	4542.0	15.0	2.87061	GF_000120	41.2116	5.2733	32.0	7.8151	1374.0	pmon_7973	pmon_2987	0.01429	0.0
pmon_2139__pmon_7973	0.06077	0.42754	4542.0	15.0	2.7465	GF_000120	3.0916	4.4302	32.0	0.6978	276.0	pmon_7973	pmon_2139	0.01429	0.02857
pmon_4658__pmon_7973	0.25826	0.37937	4542.0	15.0	2.98627	GF_000120	7.8609	24.1644	32.0	0.3253	1173.0	pmon_7973	pmon_4658	0.01429	0.0
pmon_7973__pmon_9360	0.32431	0.37882	4542.0	15.0	2.4287	GF_000120	0.8743	1.1061	32.0	0.7904	1473.0	pmon_7973	pmon_9360	0.01429	0.02857
pmon_1901__pmon_7973	0.33355	0.36568	4542.0	15.0	2.77371	GF_000120	29.5076	2.2106	32.0	13.3485	1515.0	pmon_7973	pmon_1901	0.01429	0.02857
pmon_23500__pmon_7973	0.25561	0.43239	4542.0	15.0	2.34065	GF_000120	0.3131	1.7372	32.0	0.1803	1161.0	pmon_7973	pmon_23500	0.01429	0.02857
pmon_17961__pmon_8699	0.26354	0.42439	4542.0	15.0	2.63828	GF_000120	2.4378	1.2165	32.0	2.0039	1197.0	pmon_17961	pmon_8699	0.01429	0.02857
pmon_17437__pmon_17961	0.3177	0.38392	4542.0	15.0	2.81319	GF_000120	37.3662	2.0625	32.0	18.1169	1443.0	pmon_17961	pmon_17437	0.01429	0.02857
pmon_14198__pmon_17961	0.15852	0.40139	4542.0	15.0	2.60961	GF_000120	24.1711	0.6619	32.0	36.5186	720.0	pmon_17961	pmon_14198	0.01429	0.02857
pmon_11774__pmon_17961	0.24835	0.41312	4542.0	15.0	2.71778	GF_000120	7.0899	23.3702	32.0	0.3034	1128.0	pmon_17961	pmon_11774	0.01429	0.0
pmon_17961__pmon_2987	0.24901	0.42794	4542.0	15.0	2.81952	GF_000120	0.3346	274.7977	32.0	0.0012	1131.0	pmon_17961	pmon_2987	0.01429	0.0
pmon_17961__pmon_2139	0.09643	0.3379	4542.0	15.0	2.69541	GF_000120	5.5927	43.1239	32.0	0.1297	438.0	pmon_17961	pmon_2139	0.01429	0.0
pmon_17961__pmon_4658	0.32431	0.38697	4542.0	15.0	2.93518	GF_000120	2.3186	3.3413	32.0	0.6939	1473.0	pmon_17961	pmon_4658	0.01429	0.02857
pmon_17961__pmon_9360	0.33421	0.37286	4542.0	15.0	2.37761	GF_000120	14.903	22.0535	32.0	0.6758	1518.0	pmon_17961	pmon_9360	0.01429	0.0
pmon_17961__pmon_1901	0.33884	0.38921	4542.0	15.0	2.72262	GF_000120	18.4019	0.1859	32.0	99.0	1539.0	pmon_17961	pmon_1901	0.01429	0.02857
pmon_17961__pmon_23500	0.31704	0.38889	4542.0	15.0	2.28956	GF_000120	24.4476	2.7355	32.0	8.9372	1440.0	pmon_17961	pmon_23500	0.01429	0.02857
pmon_16323__pmon_8699	0.42602	0.38346	4542.0	15.0	2.62048	GF_000120	8.8614	28.29	32.0	0.3132	1935.0	pmon_16323	pmon_8699	0.01429	0.0
pmon_16323__pmon_17437	0.4214	0.38871	4542.0	15.0	2.79539	GF_000120	3.158	1.2055	32.0	2.6196	1914.0	pmon_16323	pmon_17437	0.01429	0.02857
pmon_14198__pmon_16323	0.15984	0.4449	4542.0	15.0	2.59181	GF_000120	6.0495	31.4924	32.0	0.1921	726.0	pmon_16323	pmon_14198	0.01429	0.0
pmon_11774__pmon_16323	0.28798	0.42584	4542.0	15.0	2.69998	GF_000120	1.9074	26.2333	32.0	0.0727	1308.0	pmon_16323	pmon_11774	0.01429	0.0
pmon_16323__pmon_2987	0.3144	0.39916	4542.0	15.0	2.80173	GF_000120	36.4784	0.843	32.0	43.2719	1428.0	pmon_16323	pmon_2987	0.01429	0.02857
pmon_16323__pmon_2139	0.09577	0.36552	4542.0	15.0	2.67761	GF_000120	0.4554	50.2175	32.0	0.0091	435.0	pmon_16323	pmon_2139	0.01429	0.0
pmon_16323__pmon_4658	0.32695	0.38451	4542.0	15.0	2.91738	GF_000120	1.0944	36.5345	32.0	0.03	1485.0	pmon_16323	pmon_4658	0.01429	0.0
pmon_16323__pmon_9360	0.43065	0.40133	4542.0	15.0	2.35981	GF_000120	3.8643	0.039	32.0	99.0	1956.0	pmon_16323	pmon_9360	0.01429	0.02857
pmon_16323__pmon_1901	0.42404	0.39304	4542.0	15.0	2.70482	GF_000120	0.6299	58.8858	32.0	0.0107	1926.0	pmon_16323	pmon_1901	0.01429	0.0
pmon_16323__pmon_23500	0.32365	0.39796	4542.0	15.0	2.27176	GF_000120	0.4582	0.6629	32.0	0.6912	1470.0	pmon_16323	pmon_23500	0.01429	0.02857
pmon_6216__pmon_8699	0.3428	0.39178	4542.0	15.0	2.84224	GF_000120	0.5872	6.7078	32.0	0.0875	1557.0	pmon_6216	pmon_8699	0.01429	0.0
pmon_17437__pmon_6216	0.39102	0.36712	4542.0	15.0	3.01715	GF_000120	2.643	36.5259	32.0	0.0724	1776.0	pmon_6216	pmon_17437	0.01429	0.0
pmon_14198__pmon_6216	0.15456	0.40313	4542.0	15.0	2.81358	GF_000120	1.9104	43.9928	32.0	0.0434	702.0	pmon_6216	pmon_14198	0.01429	0.0
pmon_11774__pmon_6216	0.27609	0.38357	4542.0	15.0	2.92174	GF_000120	20.096	2.5599	32.0	7.8502	1254.0	pmon_6216	pmon_11774	0.01429	0.02857
pmon_2987__pmon_6216	0.29789	0.38433	4542.0	15.0	3.02349	GF_000120	23.2955	1.7249	32.0	13.5057	1353.0	pmon_6216	pmon_2987	0.01429	0.02857
pmon_2139__pmon_6216	0.09577	0.4	4542.0	15.0	2.89937	GF_000120	5.8272	3.2704	32.0	1.7818	435.0	pmon_6216	pmon_2139	0.01429	0.02857
pmon_4658__pmon_6216	0.32034	0.38144	4542.0	15.0	3.13915	GF_000120	2.0532	44.6987	32.0	0.0459	1455.0	pmon_6216	pmon_4658	0.01429	0.0
pmon_6216__pmon_9360	0.4214	0.3767	4542.0	15.0	2.58158	GF_000120	1.7296	37.3759	32.0	0.0463	1914.0	pmon_6216	pmon_9360	0.01429	0.0
pmon_1901__pmon_6216	0.42536	0.36439	4542.0	15.0	2.92659	GF_000120	21.7666	0.9007	32.0	24.1667	1932.0	pmon_6216	pmon_1901	0.01429	0.02857
pmon_23500__pmon_6216	0.31902	0.38716	4542.0	15.0	2.49352	GF_000120	0.5282	50.5416	32.0	0.0105	1449.0	pmon_6216	pmon_23500	0.01429	0.0
pmon_12797__pmon_8699	0.26618	0.41274	4542.0	15.0	2.80617	GF_000120	10.8302	28.0239	32.0	0.3865	1209.0	pmon_12797	pmon_8699	0.01429	0.0
pmon_12797__pmon_17437	0.27609	0.39872	4542.0	15.0	2.98108	GF_000120	27.9775	1.6736	32.0	16.7174	1254.0	pmon_12797	pmon_17437	0.01429	0.02857
pmon_12797__pmon_14198	0.15522	0.40993	4542.0	15.0	2.7775	GF_000120	3.6409	37.4424	32.0	0.0972	705.0	pmon_12797	pmon_14198	0.01429	0.0
pmon_11774__pmon_12797	0.24637	0.42091	4542.0	15.0	2.88567	GF_000120	14.8089	18.8466	32.0	0.7858	1119.0	pmon_12797	pmon_11774	0.01429	0.0
pmon_12797__pmon_2987	0.24967	0.403	4542.0	15.0	2.98742	GF_000120	2.1386	1.0719	32.0	1.9952	1134.0	pmon_12797	pmon_2987	0.01429	0.02857
pmon_12797__pmon_2139	0.08653	0.40458	4542.0	15.0	2.8633	GF_000120	23.2538	0.2352	32.0	98.8745	393.0	pmon_12797	pmon_2139	0.01429	0.02857
pmon_12797__pmon_4658	0.2926	0.386	4542.0	15.0	3.10307	GF_000120	0.5187	4.9959	32.0	0.1038	1329.0	pmon_12797	pmon_4658	0.01429	0.02857
pmon_12797__pmon_9360	0.28996	0.40623	4542.0	15.0	2.5455	GF_000120	1.7452	21.8114	32.0	0.08	1317.0	pmon_12797	pmon_9360	0.01429	0.0
pmon_12797__pmon_1901	0.29392	0.39101	4542.0	15.0	2.89051	GF_000120	0.4828	1.0706	32.0	0.451	1335.0	pmon_12797	pmon_1901	0.01429	0.02857
pmon_12797__pmon_23500	0.28468	0.43078	4542.0	15.0	2.45745	GF_000120	24.4389	1.7374	32.0	14.0661	1293.0	pmon_12797	pmon_23500	0.01429	0.02857
pmon_6217__pmon_8699	0.35205	0.42652	4542.0	15.0	2.41743	GF_000120	0.2005	1.0998	32.0	0.1823	1599.0	pmon_6217	pmon_8699	0.01429	0.02857
pmon_17437__pmon_6217	0.35403	0.41418	4542.0	15.0	2.59234	GF_000120	0.2919	63.1786	32.0	0.0046	1608.0	pmon_6217	pmon_17437	0.01429	0.0
pmon_14198__pmon_6217	0.15654	0.41913	4542.0	15.0	2.38876	GF_000120	3.2785	56.0083	32.0	0.0585	711.0	pmon_6217	pmon_14198	0.01429	0.0
pmon_11774__pmon_6217	0.2675	0.42798	4542.0	15.0	2.49693	GF_000120	29.9795	4.4091	32.0	6.7994	1215.0	pmon_6217	pmon_11774	0.01429	0.02857
pmon_2987__pmon_6217	0.2959	0.42336	4542.0	15.0	2.59868	GF_000120	0.5972	0.006	32.0	99.0	1344.0	pmon_6217	pmon_2987	0.01429	0.02857
pmon_2139__pmon_6217	0.09643	0.40868	4542.0	15.0	2.47456	GF_000120	5.6976	42.1677	32.0	0.1351	438.0	pmon_6217	pmon_2139	0.01429	0.0
pmon_4658__pmon_6217	0.31638	0.39527	4542.0	15.0	2.71433	GF_000120	0.921	1.0524	32.0	0.8751	1437.0	pmon_6217	pmon_4658	0.01429	0.02857
pmon_6217__pmon_9360	0.36129	0.43144	4542.0	15.0	2.15676	GF_000120	3.55	34.646	32.0	0.1025	1641.0	pmon_6217	pmon_9360	0.01429	0.0
pmon_1901__pmon_6217	0.37384	0.40518	4542.0	15.0	2.50177	GF_000120	17.2365	0.1741	32.0	99.0	1698.0	pmon_6217	pmon_1901	0.01429	0.02857
pmon_23500__pmon_6217	0.29987	0.44714	4542.0	15.0	2.06871	GF_000120	3.3669	48.8023	32.0	0.069	1362.0	pmon_6217	pmon_23500	0.01429	0.0
pmon_13764__pmon_8699	0.38838	0.38322	4542.0	15.0	2.58134	GF_000120	0.214	10.2185	32.0	0.0209	1764.0	pmon_13764	pmon_8699	0.01429	0.0
pmon_13764__pmon_17437	0.37318	0.40649	4542.0	15.0	2.75625	GF_000120	0.2588	59.3926	32.0	0.0044	1695.0	pmon_13764	pmon_17437	0.01429	0.0
pmon_13764__pmon_14198	0.16248	0.44444	4542.0	15.0	2.55267	GF_000120	7.4548	33.5048	32.0	0.2225	738.0	pmon_13764	pmon_14198	0.01429	0.0
pmon_11774__pmon_13764	0.27477	0.42548	4542.0	15.0	2.66084	GF_000120	28.0541	2.1657	32.0	12.9538	1248.0	pmon_13764	pmon_11774	0.01429	0.02857
pmon_13764__pmon_2987	0.31506	0.43117	4542.0	15.0	2.76258	GF_000120	20.1105	9.4604	32.0	2.1258	1431.0	pmon_13764	pmon_2987	0.01429	0.0
pmon_13764__pmon_2139	0.08983	0.40196	4542.0	15.0	2.63847	GF_000120	4.3378	13.3491	32.0	0.3249	408.0	pmon_13764	pmon_2139	0.01429	0.0
pmon_13764__pmon_4658	0.30251	0.38719	4542.0	15.0	2.87824	GF_000120	1.2001	49.4612	32.0	0.0243	1374.0	pmon_13764	pmon_4658	0.01429	0.0
pmon_13764__pmon_9360	0.37583	0.40422	4542.0	15.0	2.32067	GF_000120	1.9965	35.3682	32.0	0.0564	1707.0	pmon_13764	pmon_9360	0.01429	0.0
pmon_13764__pmon_1901	0.37913	0.40186	4542.0	15.0	2.66568	GF_000120	21.5952	1.7374	32.0	12.4294	1722.0	pmon_13764	pmon_1901	0.01429	0.02857
pmon_13764__pmon_23500	0.28798	0.41437	4542.0	15.0	2.23262	GF_000120	25.2409	0.6547	32.0	38.5517	1308.0	pmon_13764	pmon_23500	0.01429	0.02857
pmon_3182__pmon_3184	0.58957	0.5641	1323.0	717.0	1.20299	GF_000887	0.5259	1.4133	3.0	0.3721	780.0	pmon_3182	pmon_3184	1.0	1.0
pmon_3179__pmon_3182	0.88435	0.51026	1323.0	717.0	1.40153	GF_000887	0.6257	5.4124	4.0	0.1156	1170.0	pmon_3179	pmon_3182	0.5	0.0
pmon_3179__pmon_3184	0.55782	0.4458	1323.0	717.0	1.68775	GF_000887	0.7073	65.0289	4.0	0.0109	738.0	pmon_3179	pmon_3184	0.5	0.0
pmon_10804__pmon_11058	0.6806	0.97515	1005.0	684.0	0.02917	GF_001676	0.013	0.0789	2.0	0.1651	684.0	pmon_10804	pmon_11058	1.0	1.0
pmon_518__pmon_8814	0.23737	0.94326	1782.0	423.0	0.078	GF_001132	0.0453	0.1273	2.0	0.3561	423.0	pmon_518	pmon_8814	1.0	1.0
pmon_10352__pmon_1890	0.78788	0.6978	693.0	546.0	0.64372	GF_001251	0.3243	0.6729	2.0	0.4819	546.0	pmon_1890	pmon_10352	1.0	1.0
pmon_16158__pmon_18382	0.89256	0.99691	363.0	324.0	0.0	GF_001812	0.0	0.0172	2.0	0.001	324.0	pmon_16158	pmon_18382	1.0	1.0
pmon_15813__pmon_44	0.733	0.45819	1191.0	873.0	1.3664	GF_001103	0.7045	74.0247	2.0	0.0095	873.0	pmon_44	pmon_15813	1.0	0.0
pmon_1299__pmon_21868	0.24113	0.95588	1692.0	408.0	0.05565	GF_001208	0.0491	0.0384	2.0	1.2795	408.0	pmon_1299	pmon_21868	1.0	1.0
pmon_5073__pmon_5328	0.76962	0.59364	1797.0	1383.0	0.75132	GF_001426	0.371	78.0732	2.0	0.0048	1383.0	pmon_5073	pmon_5328	1.0	0.0
pmon_12934__pmon_17774	0.35046	0.37242	2628.0	921.0	1.81038	GF_001737	1.0769	59.1848	2.0	0.0182	921.0	pmon_12934	pmon_17774	1.0	0.0
pmon_11397__pmon_11398	0.44643	0.6	1008.0	414.0	0.81443	GF_000965	0.3737	77.9999	3.0	0.0048	450.0	pmon_11398	pmon_11397	1.0	0.0
pmon_11398__pmon_12559	0.5	0.47222	1008.0	414.0	1.64713	GF_000965	0.7708	13.44	4.0	0.0573	504.0	pmon_12559	pmon_11398	0.5	0.0
pmon_11397__pmon_12559	0.45238	0.52193	1008.0	414.0	1.27972	GF_000965	0.6408	86.7955	4.0	0.0074	456.0	pmon_12559	pmon_11397	0.5	0.0
pmon_244__pmon_245	0.40848	0.9326	1344.0	549.0	0.08141	GF_001120	0.0681	0.0931	2.0	0.7321	549.0	pmon_244	pmon_245	1.0	1.0
pmon_8254__pmon_8255	0.45599	0.89575	1704.0	777.0	0.14393	GF_001570	0.1216	0.1163	2.0	1.0448	777.0	pmon_8254	pmon_8255	1.0	1.0
pmon_21533__pmon_22677	0.76509	0.61052	1839.0	1407.0	0.57953	GF_001942	0.3163	23.0603	2.0	0.0137	1407.0	pmon_21533	pmon_22677	1.0	0.0
pmon_11128__pmon_1274	0.28424	0.981	2037.0	579.0	0.02521	GF_000821	0.0194	0.0197	3.0	0.9848	579.0	pmon_1274	pmon_11128	1.0	1.0
pmon_1274__pmon_15671	0.28424	0.47496	2037.0	579.0	1.43351	GF_000821	0.703	5.6917	4.0	0.1235	579.0	pmon_15671	pmon_1274	0.5	0.0
pmon_11128__pmon_15671	0.6377	0.46266	2037.0	579.0	1.4083	GF_000821	0.6955	5.0294	4.0	0.1383	1299.0	pmon_15671	pmon_11128	0.5	0.0
pmon_1198__pmon_23145	1.0	0.99474	570.0	570.0	0.00521	GF_000819	0.0024	0.0129	3.0	0.1904	570.0	pmon_1198	pmon_23145	1.0	1.0
pmon_1198__pmon_20862	1.0	0.99123	570.0	570.0	0.02085	GF_000819	0.0099	0.0063	4.0	1.5685	570.0	pmon_20862	pmon_1198	0.5	0.5
pmon_20862__pmon_23145	1.0	0.99298	570.0	570.0	0.01565	GF_000819	0.0074	0.0064	4.0	1.1613	570.0	pmon_20862	pmon_23145	0.5	0.5
pmon_19366__pmon_23323	0.24455	0.49099	4539.0	594.0	1.28651	GF_000427	0.5282	7.7402	6.0	0.0682	1110.0	pmon_19366	pmon_23323	1.0	0.0
pmon_23041__pmon_23042	0.24917	0.49956	4539.0	594.0	1.04601	GF_000427	0.4587	63.866	7.0	0.0072	1131.0	pmon_23042	pmon_23041	1.0	0.0
pmon_19366__pmon_23042	0.13748	0.48558	4539.0	594.0	1.23782	GF_000427	0.5526	77.1439	8.0	0.0072	624.0	pmon_19366	pmon_23042	0.25	0.0
pmon_19366__pmon_23041	0.20555	0.4866	4539.0	594.0	1.3797	GF_000427	0.566	84.3605	8.0	0.0067	933.0	pmon_19366	pmon_23041	0.25	0.0
pmon_23042__pmon_23323	0.19167	0.43218	4539.0	594.0	1.43466	GF_000427	0.5883	69.1429	8.0	0.0085	870.0	pmon_23323	pmon_23042	0.25	0.0
pmon_23041__pmon_23323	0.28553	0.42824	4539.0	594.0	1.57654	GF_000427	0.6912	12.5605	8.0	0.055	1296.0	pmon_23323	pmon_23041	0.25	0.0
pmon_13280__pmon_3924	0.23728	0.42897	4539.0	594.0	1.75519	GF_000427	0.8462	27.4213	9.0	0.0309	1077.0	pmon_3924	pmon_13280	1.0	0.0
pmon_19366__pmon_3924	0.33179	0.40571	4539.0	594.0	1.94471	GF_000427	0.8218	6.6922	10.0	0.1228	1506.0	pmon_19366	pmon_3924	0.125	0.0
pmon_13280__pmon_19366	0.20357	0.4816	4539.0	594.0	1.56573	GF_000427	0.6555	90.1455	10.0	0.0073	924.0	pmon_19366	pmon_13280	0.125	0.0
pmon_23323__pmon_3924	0.27693	0.40573	4539.0	594.0	2.14156	GF_000427	0.9396	10.1033	10.0	0.093	1257.0	pmon_23323	pmon_3924	0.125	0.0
pmon_13280__pmon_23323	0.2419	0.43169	4539.0	594.0	1.76257	GF_000427	0.7468	11.6744	10.0	0.064	1098.0	pmon_23323	pmon_13280	0.125	0.0
pmon_23042__pmon_3924	0.17052	0.41214	4539.0	594.0	1.82032	GF_000427	0.8607	5.6401	10.0	0.1526	774.0	pmon_23042	pmon_3924	0.125	0.0
pmon_13280__pmon_23042	0.16854	0.45229	4539.0	594.0	1.44134	GF_000427	0.6547	69.858	10.0	0.0094	765.0	pmon_23042	pmon_13280	0.125	0.0
pmon_23041__pmon_3924	0.26504	0.42976	4539.0	594.0	1.9622	GF_000427	0.7354	65.6968	10.0	0.0112	1203.0	pmon_23041	pmon_3924	0.125	0.0
pmon_13280__pmon_23041	0.24455	0.46306	4539.0	594.0	1.58322	GF_000427	0.7756	18.2971	10.0	0.0424	1110.0	pmon_23041	pmon_13280	0.125	0.0
pmon_78__pmon_8958	0.77301	0.57937	978.0	756.0	0.86963	GF_001105	0.4545	3.7023	2.0	0.1228	756.0	pmon_78	pmon_8958	1.0	1.0
pmon_18592__pmon_22921	0.30424	0.48634	2406.0	732.0	1.07492	GF_001891	0.5479	82.4605	2.0	0.0066	732.0	pmon_18592	pmon_22921	1.0	0.0
pmon_20813__pmon_8175	1.0	0.98525	339.0	339.0	0.03582	GF_000990	0.0172	0.0101	3.0	1.708	339.0	pmon_8175	pmon_20813	1.0	1.0
pmon_22691__pmon_8175	1.0	0.9823	339.0	339.0	0.04529	GF_000990	0.0204	0.0117	4.0	1.7383	339.0	pmon_22691	pmon_8175	0.5	0.5
pmon_20813__pmon_22691	1.0	0.97935	339.0	339.0	0.04544	GF_000990	0.0207	0.0227	4.0	0.9102	339.0	pmon_22691	pmon_20813	0.5	0.5
pmon_20901__pmon_20902	0.48585	0.64401	636.0	309.0	0.7683	GF_001932	0.4495	2.0023	2.0	0.2245	309.0	pmon_20901	pmon_20902	1.0	1.0
pmon_21362__pmon_21364	0.87879	0.82088	1188.0	867.0	0.27976	GF_000679	0.1115	0.3665	4.0	0.3043	1044.0	pmon_21364	pmon_21362	1.0	1.0
pmon_21364__pmon_6119	0.73485	0.54181	1188.0	867.0	1.14565	GF_000679	0.5092	17.9587	5.0	0.0284	873.0	pmon_6119	pmon_21364	0.5	0.0
pmon_21362__pmon_6119	0.73485	0.52234	1188.0	867.0	1.21811	GF_000679	0.5373	7.9435	5.0	0.0676	873.0	pmon_6119	pmon_21362	0.5	0.0
pmon_16900__pmon_6119	0.7298	0.47405	1188.0	867.0	1.49739	GF_000679	0.663	72.3335	6.0	0.0092	867.0	pmon_16900	pmon_6119	0.33333	0.0
pmon_16900__pmon_21364	0.73485	0.44444	1188.0	867.0	1.87779	GF_000679	0.8193	15.5831	6.0	0.0526	873.0	pmon_16900	pmon_21364	0.33333	0.0
pmon_16900__pmon_21362	0.73485	0.44788	1188.0	867.0	1.95026	GF_000679	0.8545	11.2348	6.0	0.0761	873.0	pmon_16900	pmon_21362	0.33333	0.0
pmon_11744__pmon_3296	0.77149	0.43988	1326.0	1023.0	1.77439	GF_001335	0.8341	80.4488	2.0	0.0104	1023.0	pmon_3296	pmon_11744	1.0	0.0
pmon_16664__pmon_16817	0.14172	0.94382	1884.0	267.0	0.10753	GF_001829	0.0537	0.0769	2.0	0.6985	267.0	pmon_16664	pmon_16817	1.0	1.0
pmon_2990__pmon_9074	0.42694	0.46521	2895.0	1176.0	1.15853	GF_000879	0.6855	64.5133	3.0	0.0106	1236.0	pmon_2990	pmon_9074	1.0	0.0
pmon_2990__pmon_4201	0.44352	0.38396	2895.0	1176.0	2.12214	GF_000879	1.2169	67.3325	4.0	0.0181	1284.0	pmon_4201	pmon_2990	0.5	0.0
pmon_4201__pmon_9074	0.40829	0.39086	2895.0	1176.0	1.86392	GF_000879	1.1306	63.1247	4.0	0.0179	1182.0	pmon_4201	pmon_9074	0.5	0.0
pmon_21986__pmon_22069	0.56175	0.91726	753.0	423.0	0.15307	GF_001953	0.0774	0.1269	2.0	0.6101	423.0	pmon_21986	pmon_22069	1.0	1.0
pmon_5721__pmon_8903	0.11561	0.62222	3114.0	360.0	0.67507	GF_001460	0.4599	0.9723	2.0	0.473	360.0	pmon_5721	pmon_8903	1.0	1.0
pmon_18602__pmon_6783	0.39394	0.38828	1386.0	516.0	2.20408	GF_000542	0.9276	7.3469	5.0	0.1263	546.0	pmon_18602	pmon_6783	1.0	0.0
pmon_13884__pmon_14400	0.90693	0.54097	1386.0	516.0	1.26177	GF_000542	0.3412	3.8299	6.0	0.0891	1257.0	pmon_13884	pmon_14400	1.0	1.0
pmon_13884__pmon_6094	0.88312	0.48938	1386.0	516.0	1.32811	GF_000542	0.4557	12.5323	7.0	0.0364	1224.0	pmon_6094	pmon_13884	0.5	0.0
pmon_14400__pmon_6094	0.8961	0.47987	1386.0	516.0	1.4128	GF_000542	0.4782	6.7325	7.0	0.071	1242.0	pmon_6094	pmon_14400	0.5	0.0
pmon_18602__pmon_6094	0.37446	0.46628	1386.0	516.0	2.1007	GF_000542	0.6701	75.2502	8.0	0.0089	519.0	pmon_18602	pmon_6094	0.16667	0.0
pmon_13884__pmon_18602	0.39394	0.45604	1386.0	516.0	2.27806	GF_000542	0.6989	73.2333	8.0	0.0095	546.0	pmon_18602	pmon_13884	0.16667	0.0
pmon_14400__pmon_18602	0.3961	0.44991	1386.0	516.0	2.36274	GF_000542	0.7824	34.2056	8.0	0.0229	549.0	pmon_18602	pmon_14400	0.16667	0.0
pmon_6094__pmon_6783	0.87013	0.40216	1386.0	516.0	2.04271	GF_000542	0.7061	20.9117	8.0	0.0338	1206.0	pmon_6783	pmon_6094	0.16667	0.0
pmon_13884__pmon_6783	0.87879	0.42036	1386.0	516.0	2.22007	GF_000542	0.791	51.4418	8.0	0.0154	1218.0	pmon_6783	pmon_13884	0.16667	0.0
pmon_14400__pmon_6783	0.88961	0.44201	1386.0	516.0	2.30476	GF_000542	0.7931	25.9492	8.0	0.0306	1233.0	pmon_6783	pmon_14400	0.16667	0.0
pmon_17237__pmon_17238	0.66415	0.4375	795.0	528.0	1.50323	GF_001850	0.7994	83.7121	2.0	0.0095	528.0	pmon_17237	pmon_17238	1.0	0.0
pmon_3307__pmon_3829	0.53952	0.45223	1746.0	942.0	1.44939	GF_001336	0.7332	66.4197	2.0	0.011	942.0	pmon_3307	pmon_3829	1.0	0.0
pmon_14346__pmon_2273	0.28767	0.85714	2409.0	51.0	0.27724	GF_000029	0.6591	1.0346	36.0	0.6371	693.0	pmon_14346	pmon_2273	1.0	1.0
pmon_14346__pmon_1461	0.35492	0.94269	2409.0	51.0	0.07031	GF_000029	0.0002	0.1799	37.0	0.001	855.0	pmon_14346	pmon_1461	0.5	0.5
pmon_1461__pmon_2273	0.28767	0.83117	2409.0	51.0	0.32333	GF_000029	0.6117	2.9158	37.0	0.2098	693.0	pmon_2273	pmon_1461	0.5	0.5
pmon_14102__pmon_1459	0.0411	1.0	2409.0	51.0	0.0	GF_000029	0.0	0.0	38.0	3.3102	99.0	pmon_14102	pmon_1459	1.0	0.0
pmon_14101__pmon_14102	0.0411	0.94949	2409.0	51.0	0.11154	GF_000029	0.0657	0.062	39.0	1.0586	99.0	pmon_14101	pmon_14102	0.5	0.5
pmon_14101__pmon_1459	0.0411	0.94949	2409.0	51.0	0.11154	GF_000029	0.0657	0.062	39.0	1.0586	99.0	pmon_14101	pmon_1459	0.5	0.5
pmon_14101__pmon_14347	0.03985	0.94792	2409.0	51.0	0.12138	GF_000029	0.0318	0.1321	40.0	0.2405	96.0	pmon_14347	pmon_14101	0.33333	0.33333
pmon_14102__pmon_14347	0.03985	0.92708	2409.0	51.0	0.18824	GF_000029	0.0308	0.2431	40.0	0.1266	96.0	pmon_14347	pmon_14102	0.33333	0.33333
pmon_14347__pmon_1459	0.34496	0.89049	2409.0	51.0	0.18824	GF_000029	0.0308	0.2431	40.0	0.1266	831.0	pmon_14347	pmon_1459	0.33333	0.33333
pmon_14346__pmon_14347	0.35367	0.91432	2409.0	51.0	0.1498	GF_000029	0.0001	0.1298	41.0	0.001	852.0	pmon_14346	pmon_14347	0.08333	0.09091
pmon_14101__pmon_14346	0.0411	0.93939	2409.0	51.0	0.11284	GF_000029	0.0318	0.0003	41.0	99.0	99.0	pmon_14346	pmon_14101	0.08333	0.0
pmon_14102__pmon_14346	0.0411	0.92929	2409.0	51.0	0.17969	GF_000029	0.03	0.0767	41.0	0.3909	99.0	pmon_14346	pmon_14102	0.08333	0.09091
pmon_14346__pmon_1459	0.36239	0.90607	2409.0	51.0	0.17969	GF_000029	0.03	0.0767	41.0	0.3909	873.0	pmon_14346	pmon_1459	0.08333	0.09091
pmon_14347__pmon_2273	0.27522	0.82655	2409.0	51.0	0.40282	GF_000029	0.7024	0.6018	41.0	1.1672	663.0	pmon_2273	pmon_14347	0.08333	0.09091
pmon_14101__pmon_2273	0.0411	0.69697	2409.0	51.0	0.36586	GF_000029	0.7301	1.0	41.0	0.7301	99.0	pmon_2273	pmon_14101	0.08333	0.09091
pmon_14102__pmon_2273	0.0411	0.69697	2409.0	51.0	0.43271	GF_000029	0.665	1.0712	41.0	0.6208	99.0	pmon_2273	pmon_14102	0.08333	0.09091
pmon_1459__pmon_2273	0.30262	0.8546	2409.0	51.0	0.43271	GF_000029	0.665	1.0712	41.0	0.6208	729.0	pmon_2273	pmon_1459	0.08333	0.09091
pmon_14347__pmon_1461	0.34122	0.89294	2409.0	51.0	0.16925	GF_000029	0.0004	0.3808	41.0	0.001	822.0	pmon_1461	pmon_14347	0.08333	0.09091
pmon_14101__pmon_1461	0.0411	0.92929	2409.0	51.0	0.13228	GF_000029	0.0322	0.1319	41.0	0.2438	99.0	pmon_1461	pmon_14101	0.08333	0.09091
pmon_14102__pmon_1461	0.0411	0.91919	2409.0	51.0	0.19914	GF_000029	0.0297	0.3378	41.0	0.0879	99.0	pmon_1461	pmon_14102	0.08333	0.09091
pmon_1459__pmon_1461	0.34745	0.89606	2409.0	51.0	0.19914	GF_000029	0.0297	0.3378	41.0	0.0879	837.0	pmon_1461	pmon_1459	0.08333	0.09091
pmon_14345__pmon_14346	0.32877	0.93939	2409.0	51.0	0.09102	GF_000029	0.0301	0.0665	42.0	0.4524	792.0	pmon_14346	pmon_14345	0.14286	0.14286
pmon_14345__pmon_2273	0.25405	0.81863	2409.0	51.0	0.34404	GF_000029	0.6479	1.4832	42.0	0.4368	612.0	pmon_2273	pmon_14345	0.14286	0.14286
pmon_14345__pmon_1461	0.3213	0.94186	2409.0	51.0	0.11046	GF_000029	0.03	0.0664	42.0	0.4517	774.0	pmon_1461	pmon_14345	0.14286	0.14286
pmon_14345__pmon_14347	0.32628	0.91349	2409.0	51.0	0.15902	GF_000029	0.0304	0.2371	42.0	0.128	786.0	pmon_14347	pmon_14345	0.14286	0.14286
pmon_14101__pmon_14345	0.0411	0.92929	2409.0	51.0	0.12206	GF_000029	0.0631	0.0646	42.0	0.9772	99.0	pmon_14101	pmon_14345	0.14286	0.14286
pmon_14102__pmon_14345	0.0411	0.91919	2409.0	51.0	0.18891	GF_000029	0.0608	0.1576	42.0	0.3861	99.0	pmon_14102	pmon_14345	0.14286	0.14286
pmon_14345__pmon_1459	0.32752	0.90494	2409.0	51.0	0.18891	GF_000029	0.0608	0.1576	42.0	0.3861	789.0	pmon_1459	pmon_14345	0.14286	0.14286
pmon_14346__pmon_1458	0.23537	0.67549	2409.0	51.0	0.80467	GF_000029	1.157	2.9726	43.0	0.3892	567.0	pmon_1458	pmon_14346	0.125	0.14286
pmon_1458__pmon_2273	0.2279	0.66849	2409.0	51.0	1.05769	GF_000029	1.3541	7.805	43.0	0.1735	549.0	pmon_1458	pmon_2273	0.125	0.0
pmon_1458__pmon_1461	0.23412	0.67021	2409.0	51.0	0.82411	GF_000029	1.2477	1.4273	43.0	0.8742	564.0	pmon_1458	pmon_1461	0.125	0.14286
pmon_14347__pmon_1458	0.23412	0.65426	2409.0	51.0	0.87267	GF_000029	1.2005	2.9016	43.0	0.4138	564.0	pmon_1458	pmon_14347	0.125	0.14286
pmon_14101__pmon_1458	0.03736	0.57778	2409.0	51.0	0.83571	GF_000029	1.3101	2.7662	43.0	0.4736	90.0	pmon_1458	pmon_14101	0.125	0.14286
pmon_14102__pmon_1458	0.03736	0.56667	2409.0	51.0	0.90256	GF_000029	1.1846	4.4959	43.0	0.2635	90.0	pmon_1458	pmon_14102	0.125	0.14286
pmon_1458__pmon_1459	0.26027	0.67624	2409.0	51.0	0.90256	GF_000029	1.1846	4.4959	43.0	0.2635	627.0	pmon_1458	pmon_1459	0.125	0.14286
pmon_14345__pmon_1458	0.21046	0.63511	2409.0	51.0	0.782	GF_000029	1.2024	2.436	43.0	0.4936	507.0	pmon_1458	pmon_14345	0.125	0.14286
pmon_13788__pmon_13789	0.05355	0.92248	2409.0	51.0	0.11683	GF_000029	0.06	0.1481	44.0	0.405	129.0	pmon_13788	pmon_13789	1.0	1.0
pmon_13788__pmon_14343	0.05355	0.88372	2409.0	51.0	0.1741	GF_000029	0.096	0.235	45.0	0.4084	129.0	pmon_14343	pmon_13788	0.5	0.5
pmon_13789__pmon_14343	0.05355	0.89147	2409.0	51.0	0.17529	GF_000029	0.093	0.1416	45.0	0.6567	129.0	pmon_14343	pmon_13789	0.5	0.5
pmon_13787__pmon_14098	0.37111	0.82438	2409.0	51.0	0.21524	GF_000029	0.0269	0.0981	46.0	0.2745	894.0	pmon_14098	pmon_13787	1.0	1.0
pmon_14098__pmon_14343	0.04234	0.65686	2409.0	51.0	0.61388	GF_000029	0.517	1.236	47.0	0.4183	102.0	pmon_14343	pmon_14098	0.16667	0.16667
pmon_13787__pmon_14343	0.04857	0.7094	2409.0	51.0	0.40539	GF_000029	0.5032	1.0757	47.0	0.4677	117.0	pmon_14343	pmon_13787	0.16667	0.16667
pmon_13788__pmon_14098	0.04234	0.59804	2409.0	51.0	0.78798	GF_000029	0.8061	1.2911	47.0	0.6244	102.0	pmon_13788	pmon_14098	0.16667	0.16667
pmon_13787__pmon_13788	0.04857	0.64103	2409.0	51.0	0.57949	GF_000029	0.7886	1.1959	47.0	0.6595	117.0	pmon_13788	pmon_13787	0.16667	0.16667
pmon_13789__pmon_14098	0.04234	0.61765	2409.0	51.0	0.78917	GF_000029	0.7325	0.9542	47.0	0.7676	102.0	pmon_13789	pmon_14098	0.16667	0.16667
pmon_13787__pmon_13789	0.04857	0.67521	2409.0	51.0	0.58068	GF_000029	0.7215	0.7877	47.0	0.916	117.0	pmon_13789	pmon_13787	0.16667	0.16667
pmon_14096__pmon_14349	0.03238	0.70513	2409.0	51.0	0.21422	GF_000029	0.2287	1.524	48.0	0.15	78.0	pmon_14349	pmon_14096	1.0	1.0
pmon_14343__pmon_14349	0.04732	0.63158	2409.0	51.0	0.61712	GF_000029	0.6986	2.2516	49.0	0.3103	114.0	pmon_14343	pmon_14349	0.1	0.14286
pmon_14096__pmon_14343	0.0274	0.57576	2409.0	51.0	0.61409	GF_000029	0.9885	0.6716	49.0	1.4717	66.0	pmon_14343	pmon_14096	0.1	0.14286
pmon_13788__pmon_14349	0.04732	0.63158	2409.0	51.0	0.79122	GF_000029	0.6644	1.46	49.0	0.4551	114.0	pmon_13788	pmon_14349	0.1	0.14286
pmon_13788__pmon_14096	0.0274	0.60606	2409.0	51.0	0.78819	GF_000029	1.1596	0.3286	49.0	3.529	66.0	pmon_13788	pmon_14096	0.1	0.14286
pmon_13789__pmon_14349	0.04732	0.62281	2409.0	51.0	0.79241	GF_000029	0.7972	2.6262	49.0	0.3036	114.0	pmon_13789	pmon_14349	0.1	0.14286
pmon_13789__pmon_14096	0.0274	0.57576	2409.0	51.0	0.78938	GF_000029	0.975	0.5154	49.0	1.8918	66.0	pmon_13789	pmon_14096	0.1	0.14286
pmon_14098__pmon_14349	0.29016	0.64807	2409.0	51.0	0.58866	GF_000029	15.2857	20.4246	49.0	0.7484	699.0	pmon_14098	pmon_14349	0.1	0.0
pmon_14096__pmon_14098	0.03362	0.55556	2409.0	51.0	0.58563	GF_000029	0.522	20.4258	49.0	0.0256	81.0	pmon_14098	pmon_14096	0.1	0.0
pmon_13787__pmon_14349	0.30386	0.70355	2409.0	51.0	0.38017	GF_000029	0.7794	2.2862	49.0	0.3409	732.0	pmon_13787	pmon_14349	0.1	0.14286
pmon_13787__pmon_14096	0.03362	0.5679	2409.0	51.0	0.37714	GF_000029	0.4419	45.3296	49.0	0.0097	81.0	pmon_13787	pmon_14096	0.1	0.0
pmon_14110__pmon_14117	0.34122	0.71655	2409.0	51.0	0.41483	GF_000029	0.2073	0.9749	50.0	0.2126	822.0	pmon_14117	pmon_14110	1.0	1.0
pmon_14113__pmon_14114	0.3736	0.97222	2409.0	51.0	0.03223	GF_000029	0.0269	0.0003	51.0	99.0	900.0	pmon_14113	pmon_14114	1.0	0.0
pmon_14112__pmon_14113	0.36364	0.95662	2409.0	51.0	0.06606	GF_000029	0.1879	0.0019	52.0	99.0	876.0	pmon_14112	pmon_14113	0.5	0.0
pmon_14112__pmon_14114	0.39103	0.95541	2409.0	51.0	0.0804	GF_000029	0.2216	0.0022	52.0	99.0	942.0	pmon_14112	pmon_14114	0.5	0.0
pmon_13791__pmon_14112	0.39103	0.92781	2409.0	51.0	0.10884	GF_000029	0.1879	0.0019	53.0	99.0	942.0	pmon_13791	pmon_14112	0.33333	0.0
pmon_13791__pmon_14113	0.36115	0.95517	2409.0	51.0	0.10493	GF_000029	0.0	0.0	53.0	99.0	870.0	pmon_13791	pmon_14113	0.33333	0.0
pmon_13791__pmon_14114	0.39103	0.91932	2409.0	51.0	0.11927	GF_000029	0.0269	0.0003	53.0	99.0	942.0	pmon_13791	pmon_14114	0.33333	0.0
pmon_13791__pmon_14109	0.38979	0.74654	2409.0	51.0	0.32234	GF_000029	0.4382	1.9133	54.0	0.2291	939.0	pmon_14109	pmon_13791	0.25	0.25
pmon_14109__pmon_14112	0.38979	0.74121	2409.0	51.0	0.3152	GF_000029	0.6326	1.653	54.0	0.3827	939.0	pmon_14109	pmon_14112	0.25	0.25
pmon_14109__pmon_14113	0.37235	0.75028	2409.0	51.0	0.31129	GF_000029	0.4382	1.9133	54.0	0.2291	897.0	pmon_14109	pmon_14113	0.25	0.25
pmon_14109__pmon_14114	0.40224	0.73994	2409.0	51.0	0.32563	GF_000029	0.4658	1.7565	54.0	0.2652	969.0	pmon_14109	pmon_14114	0.25	0.25
pmon_14109__pmon_14117	0.37858	0.7193	2409.0	51.0	0.48366	GF_000029	0.3873	0.8963	55.0	0.4322	912.0	pmon_14117	pmon_14109	0.1	0.14286
pmon_13791__pmon_14117	0.37733	0.75798	2409.0	51.0	0.49894	GF_000029	0.3971	2.8037	55.0	0.1416	909.0	pmon_14117	pmon_13791	0.1	0.14286
pmon_14112__pmon_14117	0.37733	0.74917	2409.0	51.0	0.4918	GF_000029	0.5015	0.7119	55.0	0.7045	909.0	pmon_14117	pmon_14112	0.1	0.14286
pmon_14113__pmon_14117	0.35118	0.76596	2409.0	51.0	0.48788	GF_000029	0.3971	2.8037	55.0	0.1416	846.0	pmon_14117	pmon_14113	0.1	0.14286
pmon_14114__pmon_14117	0.37983	0.75628	2409.0	51.0	0.50222	GF_000029	0.3113	5.8837	55.0	0.0529	915.0	pmon_14117	pmon_14114	0.1	0.0
pmon_14109__pmon_14110	0.36239	0.73883	2409.0	51.0	0.43458	GF_000029	0.1859	0.4559	55.0	0.4077	873.0	pmon_14110	pmon_14109	0.1	0.14286
pmon_13791__pmon_14110	0.35118	0.73522	2409.0	51.0	0.44986	GF_000029	0.386	48.5419	55.0	0.008	846.0	pmon_14110	pmon_13791	0.1	0.0
pmon_14110__pmon_14112	0.35367	0.73239	2409.0	51.0	0.44272	GF_000029	0.4966	1.3078	55.0	0.3797	852.0	pmon_14110	pmon_14112	0.1	0.14286
pmon_14110__pmon_14113	0.33624	0.73333	2409.0	51.0	0.4388	GF_000029	0.386	48.542	55.0	0.008	810.0	pmon_14110	pmon_14113	0.1	0.0
pmon_14110__pmon_14114	0.35492	0.73333	2409.0	51.0	0.45314	GF_000029	0.4275	1.8357	55.0	0.2329	855.0	pmon_14110	pmon_14114	0.1	0.14286
pmon_14341__pmon_14348	0.29141	0.68234	2409.0	51.0	0.49835	GF_000029	0.209	1.5728	56.0	0.1329	702.0	pmon_14341	pmon_14348	1.0	1.0
pmon_14117__pmon_14341	0.29265	0.64397	2409.0	51.0	0.90502	GF_000029	0.659	50.6207	57.0	0.013	705.0	pmon_14117	pmon_14341	0.07143	0.0
pmon_14117__pmon_14348	0.3325	0.60674	2409.0	51.0	1.02577	GF_000029	9.1973	33.5047	57.0	0.2745	801.0	pmon_14117	pmon_14348	0.07143	0.0
pmon_14110__pmon_14341	0.29265	0.63262	2409.0	51.0	0.85594	GF_000029	0.4534	1.5642	57.0	0.2898	705.0	pmon_14110	pmon_14341	0.07143	0.2
pmon_14110__pmon_14348	0.3213	0.59948	2409.0	51.0	0.97669	GF_000029	0.5167	50.8257	57.0	0.0102	774.0	pmon_14110	pmon_14348	0.07143	0.0
pmon_14109__pmon_14341	0.29265	0.63262	2409.0	51.0	0.82289	GF_000029	0.3226	1.2581	57.0	0.2564	705.0	pmon_14109	pmon_14341	0.07143	0.2
pmon_14109__pmon_14348	0.33499	0.60719	2409.0	51.0	0.94365	GF_000029	0.4134	51.9635	57.0	0.008	807.0	pmon_14109	pmon_14348	0.07143	0.0
pmon_13791__pmon_14341	0.29265	0.6539	2409.0	51.0	0.83817	GF_000029	0.5509	9.1031	57.0	0.0605	705.0	pmon_13791	pmon_14341	0.07143	0.0
pmon_13791__pmon_14348	0.33499	0.60719	2409.0	51.0	0.95893	GF_000029	0.5283	3.4282	57.0	0.1541	807.0	pmon_13791	pmon_14348	0.07143	0.2
pmon_14112__pmon_14341	0.29265	0.6383	2409.0	51.0	0.83103	GF_000029	0.6791	57.3337	57.0	0.0118	705.0	pmon_14112	pmon_14341	0.07143	0.0
pmon_14112__pmon_14348	0.33375	0.59701	2409.0	51.0	0.95178	GF_000029	0.7823	56.4786	57.0	0.0139	804.0	pmon_14112	pmon_14348	0.07143	0.0
pmon_14113__pmon_14341	0.28269	0.65345	2409.0	51.0	0.82712	GF_000029	0.5509	9.1031	57.0	0.0605	681.0	pmon_14113	pmon_14341	0.07143	0.0
pmon_14113__pmon_14348	0.31258	0.60956	2409.0	51.0	0.94787	GF_000029	0.5283	3.4282	57.0	0.1541	753.0	pmon_14113	pmon_14348	0.07143	0.2
pmon_14114__pmon_14341	0.29265	0.64255	2409.0	51.0	0.84146	GF_000029	0.4722	11.3827	57.0	0.0415	705.0	pmon_14114	pmon_14341	0.07143	0.0
pmon_14114__pmon_14348	0.33375	0.60199	2409.0	51.0	0.96221	GF_000029	0.5849	3.3809	57.0	0.173	804.0	pmon_14114	pmon_14348	0.07143	0.2
pmon_13781__pmon_13784	0.30386	0.93443	2409.0	51.0	0.05383	GF_000029	0.0003	0.3164	58.0	0.001	732.0	pmon_13781	pmon_13784	1.0	1.0
pmon_13778__pmon_13779	0.3188	0.99219	2409.0	51.0	0.01178	GF_000029	0.0333	0.0003	59.0	99.0	768.0	pmon_13778	pmon_13779	1.0	0.0
pmon_13778__pmon_13782	0.22416	0.98519	2409.0	51.0	0.01788	GF_000029	0.0328	0.0003	60.0	99.0	540.0	pmon_13778	pmon_13782	0.5	0.0
pmon_13779__pmon_13782	0.22416	0.98704	2409.0	51.0	0.02193	GF_000029	0.0682	0.0007	60.0	99.0	540.0	pmon_13779	pmon_13782	0.5	0.0
pmon_13778__pmon_13780	0.3188	0.98177	2409.0	51.0	0.02369	GF_000029	0.0001	0.0641	61.0	0.001	768.0	pmon_13780	pmon_13778	0.33333	0.33333
pmon_13779__pmon_13780	0.3188	0.97786	2409.0	51.0	0.02773	GF_000029	0.031	0.0626	61.0	0.4949	768.0	pmon_13780	pmon_13779	0.33333	0.33333
pmon_13780__pmon_13782	0.22416	0.97037	2409.0	51.0	0.03384	GF_000029	0.0305	0.0642	61.0	0.4755	540.0	pmon_13780	pmon_13782	0.33333	0.33333
pmon_13780__pmon_13781	0.3188	0.98047	2409.0	51.0	0.0355	GF_000029	0.0	0.0	62.0	99.0	768.0	pmon_13781	pmon_13780	0.125	0.0
pmon_13778__pmon_13781	0.3188	0.97266	2409.0	51.0	0.04387	GF_000029	0.0001	0.0641	62.0	0.001	768.0	pmon_13781	pmon_13778	0.125	0.14286
pmon_13779__pmon_13781	0.3188	0.97135	2409.0	51.0	0.04792	GF_000029	0.031	0.0626	62.0	0.4949	768.0	pmon_13781	pmon_13779	0.125	0.14286
pmon_13781__pmon_13782	0.22416	0.96667	2409.0	51.0	0.05402	GF_000029	0.0305	0.0642	62.0	0.4755	540.0	pmon_13781	pmon_13782	0.125	0.14286
pmon_13780__pmon_13784	0.30386	0.93443	2409.0	51.0	0.04924	GF_000029	0.0003	0.3164	62.0	0.001	732.0	pmon_13784	pmon_13780	0.125	0.14286
pmon_13778__pmon_13784	0.30386	0.93852	2409.0	51.0	0.05761	GF_000029	0.0003	0.3012	62.0	0.001	732.0	pmon_13784	pmon_13778	0.125	0.14286
pmon_13779__pmon_13784	0.30386	0.93852	2409.0	51.0	0.06166	GF_000029	0.0317	0.3094	62.0	0.1024	732.0	pmon_13784	pmon_13779	0.125	0.14286
pmon_13782__pmon_13784	0.22416	0.95741	2409.0	51.0	0.06776	GF_000029	0.0314	0.3225	62.0	0.0973	540.0	pmon_13784	pmon_13782	0.125	0.14286
pmon_14092__pmon_14093	0.31258	0.99867	2409.0	51.0	0.00427	GF_000029	0.0	0.0	63.0	99.0	753.0	pmon_14092	pmon_14093	1.0	0.0
pmon_13783__pmon_14092	0.30137	0.97521	2409.0	51.0	0.03755	GF_000029	0.1092	0.0993	64.0	1.0992	726.0	pmon_13783	pmon_14092	0.5	0.5
pmon_13783__pmon_14093	0.30137	0.97521	2409.0	51.0	0.04182	GF_000029	0.1092	0.0993	64.0	1.0992	726.0	pmon_13783	pmon_14093	0.5	0.5
pmon_13781__pmon_13783	0.30386	0.90437	2409.0	51.0	0.12064	GF_000029	0.1	0.2082	65.0	0.4806	732.0	pmon_13781	pmon_13783	0.05556	0.05556
pmon_13781__pmon_14092	0.29888	0.90694	2409.0	51.0	0.11222	GF_000029	0.2336	0.3357	65.0	0.6958	720.0	pmon_13781	pmon_14092	0.05556	0.05556
pmon_13781__pmon_14093	0.29888	0.90694	2409.0	51.0	0.11649	GF_000029	0.2336	0.3357	65.0	0.6958	720.0	pmon_13781	pmon_14093	0.05556	0.05556
pmon_13783__pmon_13784	0.28892	0.89799	2409.0	51.0	0.13438	GF_000029	0.0959	0.1368	65.0	0.7011	696.0	pmon_13784	pmon_13783	0.05556	0.05556
pmon_13784__pmon_14092	0.28394	0.89327	2409.0	51.0	0.12596	GF_000029	0.2356	0.2573	65.0	0.9157	684.0	pmon_13784	pmon_14092	0.05556	0.05556
pmon_13784__pmon_14093	0.28394	0.89327	2409.0	51.0	0.13023	GF_000029	0.2356	0.2573	65.0	0.9157	684.0	pmon_13784	pmon_14093	0.05556	0.05556
pmon_13780__pmon_13783	0.30386	0.90984	2409.0	51.0	0.10793	GF_000029	0.1	0.2082	65.0	0.4806	732.0	pmon_13780	pmon_13783	0.05556	0.05556
pmon_13780__pmon_14092	0.29888	0.91111	2409.0	51.0	0.09951	GF_000029	0.2336	0.3357	65.0	0.6958	720.0	pmon_13780	pmon_14092	0.05556	0.05556
pmon_13780__pmon_14093	0.29888	0.91111	2409.0	51.0	0.10378	GF_000029	0.2336	0.3357	65.0	0.6958	720.0	pmon_13780	pmon_14093	0.05556	0.05556
pmon_13778__pmon_13783	0.30635	0.90786	2409.0	51.0	0.1163	GF_000029	0.095	0.219	65.0	0.434	738.0	pmon_13778	pmon_13783	0.05556	0.05556
pmon_13778__pmon_14092	0.30137	0.90634	2409.0	51.0	0.10788	GF_000029	0.2326	0.3411	65.0	0.682	726.0	pmon_13778	pmon_14092	0.05556	0.05556
pmon_13778__pmon_14093	0.30137	0.90634	2409.0	51.0	0.11215	GF_000029	0.2326	0.3411	65.0	0.682	726.0	pmon_13778	pmon_14093	0.05556	0.05556
pmon_13779__pmon_13783	0.30386	0.90574	2409.0	51.0	0.12035	GF_000029	0.1301	0.2205	65.0	0.5901	732.0	pmon_13779	pmon_13783	0.05556	0.05556
pmon_13779__pmon_14092	0.29888	0.90278	2409.0	51.0	0.11193	GF_000029	0.2739	0.3343	65.0	0.8192	720.0	pmon_13779	pmon_14092	0.05556	0.05556
pmon_13779__pmon_14093	0.29888	0.90278	2409.0	51.0	0.1162	GF_000029	0.2739	0.3343	65.0	0.8192	720.0	pmon_13779	pmon_14093	0.05556	0.05556
pmon_13782__pmon_13783	0.22416	0.90556	2409.0	51.0	0.12645	GF_000029	0.1306	0.228	65.0	0.573	540.0	pmon_13782	pmon_13783	0.05556	0.05556
pmon_13782__pmon_14092	0.22416	0.89074	2409.0	51.0	0.11803	GF_000029	0.2736	0.3472	65.0	0.7879	540.0	pmon_13782	pmon_14092	0.05556	0.05556
pmon_13782__pmon_14093	0.22416	0.89074	2409.0	51.0	0.1223	GF_000029	0.2736	0.3472	65.0	0.7879	540.0	pmon_13782	pmon_14093	0.05556	0.05556
pmon_13781__pmon_14094	0.31133	0.88267	2409.0	51.0	0.12651	GF_000029	0.2412	0.7142	66.0	0.3378	750.0	pmon_14094	pmon_13781	0.11111	0.11111
pmon_13784__pmon_14094	0.29639	0.87115	2409.0	51.0	0.14025	GF_000029	0.2575	0.5363	66.0	0.4802	714.0	pmon_14094	pmon_13784	0.11111	0.11111
pmon_13780__pmon_14094	0.31133	0.88667	2409.0	51.0	0.11379	GF_000029	0.2412	0.7142	66.0	0.3378	750.0	pmon_14094	pmon_13780	0.11111	0.11111
pmon_13778__pmon_14094	0.31507	0.88538	2409.0	51.0	0.12217	GF_000029	0.2386	0.7275	66.0	0.3279	759.0	pmon_14094	pmon_13778	0.11111	0.11111
pmon_13779__pmon_14094	0.31133	0.88267	2409.0	51.0	0.12622	GF_000029	0.2886	0.7085	66.0	0.4074	750.0	pmon_14094	pmon_13779	0.11111	0.11111
pmon_13782__pmon_14094	0.22416	0.88333	2409.0	51.0	0.13232	GF_000029	0.2859	0.7329	66.0	0.3902	540.0	pmon_14094	pmon_13782	0.11111	0.11111
pmon_13783__pmon_14094	0.29888	0.87361	2409.0	51.0	0.1842	GF_000029	0.4559	0.1133	66.0	4.0226	720.0	pmon_14094	pmon_13783	0.11111	0.11111
pmon_14092__pmon_14094	0.30511	0.87211	2409.0	51.0	0.17578	GF_000029	0.1471	0.1761	66.0	0.8349	735.0	pmon_14094	pmon_14092	0.11111	0.11111
pmon_14093__pmon_14094	0.30511	0.87211	2409.0	51.0	0.18005	GF_000029	0.1471	0.1761	66.0	0.8349	735.0	pmon_14094	pmon_14093	0.11111	0.11111
pmon_14094__pmon_14342	0.22416	0.88704	2409.0	51.0	0.13418	GF_000029	0.3136	0.496	67.0	0.6322	540.0	pmon_14342	pmon_14094	0.1	0.1
pmon_13781__pmon_14342	0.22416	0.93704	2409.0	51.0	0.08745	GF_000029	0.0333	0.2186	67.0	0.1522	540.0	pmon_14342	pmon_13781	0.1	0.1
pmon_13784__pmon_14342	0.22416	0.92778	2409.0	51.0	0.10119	GF_000029	0.0318	0.2289	67.0	0.1389	540.0	pmon_14342	pmon_13784	0.1	0.1
pmon_13780__pmon_14342	0.22416	0.93333	2409.0	51.0	0.07474	GF_000029	0.0333	0.2186	67.0	0.1522	540.0	pmon_14342	pmon_13780	0.1	0.1
pmon_13778__pmon_14342	0.22416	0.93519	2409.0	51.0	0.08311	GF_000029	0.0311	0.2212	67.0	0.1405	540.0	pmon_14342	pmon_13778	0.1	0.1
pmon_13779__pmon_14342	0.22416	0.93704	2409.0	51.0	0.08716	GF_000029	0.0645	0.2239	67.0	0.288	540.0	pmon_14342	pmon_13779	0.1	0.1
pmon_13782__pmon_14342	0.22416	0.92778	2409.0	51.0	0.09326	GF_000029	0.0637	0.2346	67.0	0.2714	540.0	pmon_14342	pmon_13782	0.1	0.1
pmon_13783__pmon_14342	0.22416	0.93889	2409.0	51.0	0.14515	GF_000029	0.1318	0.1404	67.0	0.9387	540.0	pmon_14342	pmon_13783	0.1	0.1
pmon_14092__pmon_14342	0.22416	0.92778	2409.0	51.0	0.13673	GF_000029	0.2931	0.2322	67.0	1.2625	540.0	pmon_14342	pmon_14092	0.1	0.1
pmon_14093__pmon_14342	0.22416	0.92778	2409.0	51.0	0.141	GF_000029	0.2931	0.2322	67.0	1.2625	540.0	pmon_14342	pmon_14093	0.1	0.1
pmon_14117__pmon_14342	0.21171	0.6902	2409.0	51.0	0.84641	GF_000029	0.596	34.0461	68.0	0.0175	510.0	pmon_14117	pmon_14342	0.0101	0.0
pmon_14094__pmon_14117	0.29888	0.625	2409.0	51.0	0.91559	GF_000029	0.6789	49.2691	68.0	0.0138	720.0	pmon_14117	pmon_14094	0.0101	0.0
pmon_13781__pmon_14117	0.30262	0.64335	2409.0	51.0	0.86886	GF_000029	0.5232	48.4342	68.0	0.0108	729.0	pmon_14117	pmon_13781	0.0101	0.0
pmon_13784__pmon_14117	0.28767	0.64646	2409.0	51.0	0.8826	GF_000029	0.5094	19.4308	68.0	0.0262	693.0	pmon_14117	pmon_13784	0.0101	0.0
pmon_13780__pmon_14117	0.30262	0.65021	2409.0	51.0	0.85615	GF_000029	0.5232	48.433	68.0	0.0108	729.0	pmon_14117	pmon_13780	0.0101	0.0
pmon_13778__pmon_14117	0.30635	0.64499	2409.0	51.0	0.86452	GF_000029	0.6786	1.7259	68.0	0.3932	738.0	pmon_14117	pmon_13778	0.0101	0.01538
pmon_13779__pmon_14117	0.30262	0.64746	2409.0	51.0	0.86857	GF_000029	0.7935	1.589	68.0	0.4993	729.0	pmon_14117	pmon_13779	0.0101	0.01538
pmon_13782__pmon_14117	0.21171	0.70784	2409.0	51.0	0.87468	GF_000029	0.5408	1.5831	68.0	0.3416	510.0	pmon_14117	pmon_13782	0.0101	0.01538
pmon_13783__pmon_14117	0.29265	0.63121	2409.0	51.0	0.92656	GF_000029	0.5573	30.9761	68.0	0.018	705.0	pmon_14117	pmon_13783	0.0101	0.0
pmon_14092__pmon_14117	0.28767	0.63925	2409.0	51.0	0.91814	GF_000029	0.8024	47.1401	68.0	0.017	693.0	pmon_14117	pmon_14092	0.0101	0.0
pmon_14093__pmon_14117	0.28767	0.63925	2409.0	51.0	0.92241	GF_000029	0.8024	47.1401	68.0	0.017	693.0	pmon_14117	pmon_14093	0.0101	0.0
pmon_14110__pmon_14342	0.21171	0.6902	2409.0	51.0	0.79733	GF_000029	0.4361	3.357	68.0	0.1299	510.0	pmon_14110	pmon_14342	0.0101	0.01538
pmon_14094__pmon_14110	0.30511	0.62449	2409.0	51.0	0.86651	GF_000029	0.53	12.8955	68.0	0.0411	735.0	pmon_14110	pmon_14094	0.0101	0.0
pmon_13781__pmon_14110	0.29888	0.6625	2409.0	51.0	0.81978	GF_000029	0.3499	2.546	68.0	0.1374	720.0	pmon_14110	pmon_13781	0.0101	0.01538
pmon_13784__pmon_14110	0.28394	0.66959	2409.0	51.0	0.83352	GF_000029	0.3513	2.4297	68.0	0.1446	684.0	pmon_14110	pmon_13784	0.0101	0.01538
pmon_13780__pmon_14110	0.29888	0.65556	2409.0	51.0	0.80707	GF_000029	0.3499	2.546	68.0	0.1374	720.0	pmon_14110	pmon_13780	0.0101	0.01538
pmon_13778__pmon_14110	0.30262	0.65158	2409.0	51.0	0.81544	GF_000029	0.3381	3.2204	68.0	0.105	729.0	pmon_14110	pmon_13778	0.0101	0.01538
pmon_13779__pmon_14110	0.29888	0.65694	2409.0	51.0	0.81949	GF_000029	0.4026	3.422	68.0	0.1176	720.0	pmon_14110	pmon_13779	0.0101	0.01538
pmon_13782__pmon_14110	0.21171	0.69804	2409.0	51.0	0.8256	GF_000029	0.4352	4.3586	68.0	0.0999	510.0	pmon_14110	pmon_13782	0.0101	0.01538
pmon_13783__pmon_14110	0.28892	0.65374	2409.0	51.0	0.87748	GF_000029	0.3949	6.6104	68.0	0.0597	696.0	pmon_14110	pmon_13783	0.0101	0.0
pmon_14092__pmon_14110	0.29763	0.63738	2409.0	51.0	0.86906	GF_000029	0.5679	18.3863	68.0	0.0309	717.0	pmon_14110	pmon_14092	0.0101	0.0
pmon_14093__pmon_14110	0.30262	0.63512	2409.0	51.0	0.87333	GF_000029	0.5679	18.3882	68.0	0.0309	729.0	pmon_14110	pmon_14093	0.0101	0.0
pmon_14109__pmon_14342	0.21171	0.69608	2409.0	51.0	0.76428	GF_000029	0.3163	6.9143	68.0	0.0457	510.0	pmon_14109	pmon_14342	0.0101	0.0
pmon_14094__pmon_14109	0.29888	0.61389	2409.0	51.0	0.83347	GF_000029	0.6421	12.3514	68.0	0.052	720.0	pmon_14109	pmon_14094	0.0101	0.0
pmon_13781__pmon_14109	0.30262	0.64883	2409.0	51.0	0.78674	GF_000029	0.3841	2.819	68.0	0.1363	729.0	pmon_14109	pmon_13781	0.0101	0.01538
pmon_13784__pmon_14109	0.28767	0.65079	2409.0	51.0	0.80047	GF_000029	0.3842	4.0903	68.0	0.0939	693.0	pmon_14109	pmon_13784	0.0101	0.01538
pmon_13780__pmon_14109	0.30262	0.6406	2409.0	51.0	0.77402	GF_000029	0.3841	2.819	68.0	0.1363	729.0	pmon_14109	pmon_13780	0.0101	0.01538
pmon_13778__pmon_14109	0.30635	0.64228	2409.0	51.0	0.7824	GF_000029	0.3783	4.1822	68.0	0.0905	738.0	pmon_14109	pmon_13778	0.0101	0.01538
pmon_13779__pmon_14109	0.30262	0.64198	2409.0	51.0	0.78644	GF_000029	0.4523	48.8094	68.0	0.0093	729.0	pmon_14109	pmon_13779	0.0101	0.0
pmon_13782__pmon_14109	0.21171	0.70784	2409.0	51.0	0.79255	GF_000029	0.3893	48.8668	68.0	0.008	510.0	pmon_14109	pmon_13782	0.0101	0.0
pmon_13783__pmon_14109	0.29265	0.62979	2409.0	51.0	0.84443	GF_000029	0.4396	10.3013	68.0	0.0427	705.0	pmon_14109	pmon_13783	0.0101	0.0
pmon_14092__pmon_14109	0.28767	0.63203	2409.0	51.0	0.83601	GF_000029	0.6746	21.3982	68.0	0.0315	693.0	pmon_14109	pmon_14092	0.0101	0.0
pmon_14093__pmon_14109	0.28767	0.63203	2409.0	51.0	0.84028	GF_000029	0.6746	21.396	68.0	0.0315	693.0	pmon_14109	pmon_14093	0.0101	0.0
pmon_13791__pmon_14342	0.21171	0.69804	2409.0	51.0	0.77956	GF_000029	0.5314	2.1459	68.0	0.2476	510.0	pmon_13791	pmon_14342	0.0101	0.01538
pmon_13791__pmon_14094	0.30262	0.65981	2409.0	51.0	0.84874	GF_000029	0.5616	10.6926	68.0	0.0525	729.0	pmon_13791	pmon_14094	0.0101	0.0
pmon_13781__pmon_13791	0.30635	0.65312	2409.0	51.0	0.80201	GF_000029	0.43	1.5706	68.0	0.2738	738.0	pmon_13791	pmon_13781	0.0101	0.01538
pmon_13784__pmon_13791	0.29141	0.67236	2409.0	51.0	0.81575	GF_000029	0.4072	1.2563	68.0	0.3241	702.0	pmon_13791	pmon_13784	0.0101	0.01538
pmon_13780__pmon_13791	0.30635	0.65447	2409.0	51.0	0.7893	GF_000029	0.43	1.5706	68.0	0.2738	738.0	pmon_13791	pmon_13780	0.0101	0.01538
pmon_13778__pmon_13791	0.31009	0.6573	2409.0	51.0	0.79768	GF_000029	0.4089	1.7856	68.0	0.229	747.0	pmon_13791	pmon_13778	0.0101	0.01538
pmon_13779__pmon_13791	0.30635	0.65854	2409.0	51.0	0.80172	GF_000029	0.4801	1.8038	68.0	0.2662	738.0	pmon_13791	pmon_13779	0.0101	0.01538
pmon_13782__pmon_13791	0.21171	0.72353	2409.0	51.0	0.80783	GF_000029	0.5285	1.9304	68.0	0.2738	510.0	pmon_13791	pmon_13782	0.0101	0.01538
pmon_13783__pmon_13791	0.2939	0.65113	2409.0	51.0	0.85971	GF_000029	0.3567	33.4852	68.0	0.0107	708.0	pmon_13791	pmon_13783	0.0101	0.0
pmon_13791__pmon_14092	0.28892	0.65086	2409.0	51.0	0.85129	GF_000029	0.5766	49.6829	68.0	0.0116	696.0	pmon_13791	pmon_14092	0.0101	0.0
pmon_13791__pmon_14093	0.28892	0.65086	2409.0	51.0	0.85556	GF_000029	0.5766	49.6829	68.0	0.0116	696.0	pmon_13791	pmon_14093	0.0101	0.0
pmon_14112__pmon_14342	0.21171	0.67843	2409.0	51.0	0.77242	GF_000029	0.817	1.7887	68.0	0.4568	510.0	pmon_14112	pmon_14342	0.0101	0.01538
pmon_14094__pmon_14112	0.30012	0.6556	2409.0	51.0	0.8416	GF_000029	0.5348	1.4796	68.0	0.3614	723.0	pmon_14112	pmon_14094	0.0101	0.01538
pmon_13781__pmon_14112	0.30262	0.64198	2409.0	51.0	0.79487	GF_000029	0.6909	1.4398	68.0	0.4799	729.0	pmon_14112	pmon_13781	0.0101	0.01538
pmon_13784__pmon_14112	0.28767	0.65224	2409.0	51.0	0.80861	GF_000029	0.7045	1.0932	68.0	0.6444	693.0	pmon_14112	pmon_13784	0.0101	0.01538
pmon_13780__pmon_14112	0.30262	0.64198	2409.0	51.0	0.78216	GF_000029	0.6909	1.4398	68.0	0.4799	729.0	pmon_14112	pmon_13780	0.0101	0.01538
pmon_13778__pmon_14112	0.30635	0.64499	2409.0	51.0	0.79053	GF_000029	0.6769	1.5657	68.0	0.4324	738.0	pmon_14112	pmon_13778	0.0101	0.01538
pmon_13779__pmon_14112	0.30262	0.64472	2409.0	51.0	0.79458	GF_000029	0.7572	1.5178	68.0	0.4989	729.0	pmon_14112	pmon_13779	0.0101	0.01538
pmon_13782__pmon_14112	0.21171	0.69804	2409.0	51.0	0.80069	GF_000029	0.8189	1.4796	68.0	0.5535	510.0	pmon_14112	pmon_13782	0.0101	0.01538
pmon_13783__pmon_14112	0.29265	0.64113	2409.0	51.0	0.85257	GF_000029	0.6147	56.9805	68.0	0.0108	705.0	pmon_14112	pmon_13783	0.0101	0.0
pmon_14092__pmon_14112	0.28892	0.65086	2409.0	51.0	0.84415	GF_000029	0.7744	1.2957	68.0	0.5977	696.0	pmon_14112	pmon_14092	0.0101	0.01538
pmon_14093__pmon_14112	0.28892	0.65086	2409.0	51.0	0.84842	GF_000029	0.7744	1.2957	68.0	0.5977	696.0	pmon_14112	pmon_14093	0.0101	0.01538
pmon_14113__pmon_14342	0.21171	0.69412	2409.0	51.0	0.76851	GF_000029	0.5314	2.1459	68.0	0.2476	510.0	pmon_14113	pmon_14342	0.0101	0.01538
pmon_14094__pmon_14113	0.28394	0.65497	2409.0	51.0	0.83769	GF_000029	0.5616	10.6926	68.0	0.0525	684.0	pmon_14113	pmon_14094	0.0101	0.0
pmon_13781__pmon_14113	0.28394	0.66082	2409.0	51.0	0.79096	GF_000029	0.43	1.5706	68.0	0.2738	684.0	pmon_14113	pmon_13781	0.0101	0.01538
pmon_13784__pmon_14113	0.26899	0.67284	2409.0	51.0	0.8047	GF_000029	0.4072	1.2563	68.0	0.3241	648.0	pmon_14113	pmon_13784	0.0101	0.01538
pmon_13780__pmon_14113	0.28394	0.65643	2409.0	51.0	0.77825	GF_000029	0.43	1.5706	68.0	0.2738	684.0	pmon_14113	pmon_13780	0.0101	0.01538
pmon_13778__pmon_14113	0.28767	0.66234	2409.0	51.0	0.78662	GF_000029	0.4089	1.7856	68.0	0.229	693.0	pmon_14113	pmon_13778	0.0101	0.01538
pmon_13779__pmon_14113	0.28394	0.66374	2409.0	51.0	0.79067	GF_000029	0.4801	1.8038	68.0	0.2662	684.0	pmon_14113	pmon_13779	0.0101	0.01538
pmon_13782__pmon_14113	0.21171	0.71373	2409.0	51.0	0.79677	GF_000029	0.5285	1.9304	68.0	0.2738	510.0	pmon_14113	pmon_13782	0.0101	0.01538
pmon_13783__pmon_14113	0.2802	0.65481	2409.0	51.0	0.84866	GF_000029	0.3567	33.4407	68.0	0.0107	675.0	pmon_14113	pmon_13783	0.0101	0.0
pmon_14092__pmon_14113	0.28144	0.64897	2409.0	51.0	0.84024	GF_000029	0.5766	49.6829	68.0	0.0116	678.0	pmon_14113	pmon_14092	0.0101	0.0
pmon_14093__pmon_14113	0.28144	0.65044	2409.0	51.0	0.84451	GF_000029	0.5766	49.6829	68.0	0.0116	678.0	pmon_14113	pmon_14093	0.0101	0.0
pmon_14114__pmon_14342	0.21171	0.68431	2409.0	51.0	0.78284	GF_000029	0.5981	1.9515	68.0	0.3065	510.0	pmon_14114	pmon_14342	0.0101	0.01538
pmon_14094__pmon_14114	0.29888	0.65278	2409.0	51.0	0.85203	GF_000029	0.6515	12.9555	68.0	0.0503	720.0	pmon_14114	pmon_14094	0.0101	0.0
pmon_13781__pmon_14114	0.30262	0.65158	2409.0	51.0	0.8053	GF_000029	0.4932	1.4497	68.0	0.3402	729.0	pmon_14114	pmon_13781	0.0101	0.01538
pmon_13784__pmon_14114	0.28767	0.65512	2409.0	51.0	0.81904	GF_000029	0.4689	1.1485	68.0	0.4082	693.0	pmon_14114	pmon_13784	0.0101	0.01538
pmon_13780__pmon_14114	0.30262	0.65158	2409.0	51.0	0.79259	GF_000029	0.4932	1.4497	68.0	0.3402	729.0	pmon_14114	pmon_13780	0.0101	0.01538
pmon_13778__pmon_14114	0.30635	0.65176	2409.0	51.0	0.80096	GF_000029	0.4713	1.6234	68.0	0.2903	738.0	pmon_14114	pmon_13778	0.0101	0.01538
pmon_13779__pmon_14114	0.30262	0.65158	2409.0	51.0	0.80501	GF_000029	0.5463	1.613	68.0	0.3387	729.0	pmon_14114	pmon_13779	0.0101	0.01538
pmon_13782__pmon_14114	0.21171	0.70392	2409.0	51.0	0.81111	GF_000029	0.604	1.7271	68.0	0.3497	510.0	pmon_14114	pmon_13782	0.0101	0.01538
pmon_13783__pmon_14114	0.29265	0.65248	2409.0	51.0	0.863	GF_000029	0.4109	29.3807	68.0	0.014	705.0	pmon_14114	pmon_13783	0.0101	0.0
pmon_14092__pmon_14114	0.28767	0.65657	2409.0	51.0	0.85457	GF_000029	0.6665	50.0269	68.0	0.0133	693.0	pmon_14114	pmon_14092	0.0101	0.0
pmon_14093__pmon_14114	0.28767	0.65657	2409.0	51.0	0.85884	GF_000029	0.6663	50.0226	68.0	0.0133	693.0	pmon_14114	pmon_14093	0.0101	0.0
pmon_14341__pmon_14342	0.20797	0.73852	2409.0	51.0	0.41017	GF_000029	0.1871	1.5218	68.0	0.123	501.0	pmon_14341	pmon_14342	0.0101	0.01538
pmon_14094__pmon_14341	0.28144	0.69764	2409.0	51.0	0.47936	GF_000029	0.2937	48.0864	68.0	0.0061	678.0	pmon_14341	pmon_14094	0.0101	0.0
pmon_13781__pmon_14341	0.27895	0.71429	2409.0	51.0	0.43263	GF_000029	0.2381	0.8794	68.0	0.2708	672.0	pmon_14341	pmon_13781	0.0101	0.01538
pmon_13784__pmon_14341	0.26401	0.7217	2409.0	51.0	0.44636	GF_000029	0.2452	1.5755	68.0	0.1556	636.0	pmon_14341	pmon_13784	0.0101	0.01538
pmon_13780__pmon_14341	0.27895	0.71577	2409.0	51.0	0.41991	GF_000029	0.2381	0.8794	68.0	0.2708	672.0	pmon_14341	pmon_13780	0.0101	0.01538
pmon_13778__pmon_14341	0.28144	0.71534	2409.0	51.0	0.42829	GF_000029	0.229	1.3213	68.0	0.1733	678.0	pmon_14341	pmon_13778	0.0101	0.01538
pmon_13779__pmon_14341	0.27895	0.71577	2409.0	51.0	0.43233	GF_000029	0.2837	1.3467	68.0	0.2106	672.0	pmon_14341	pmon_13779	0.0101	0.01538
pmon_13782__pmon_14341	0.20797	0.74251	2409.0	51.0	0.43844	GF_000029	0.2984	1.4677	68.0	0.2033	501.0	pmon_14341	pmon_13782	0.0101	0.01538
pmon_13783__pmon_14341	0.27397	0.70606	2409.0	51.0	0.49032	GF_000029	0.3958	1.6202	68.0	0.2443	660.0	pmon_14341	pmon_13783	0.0101	0.01538
pmon_14092__pmon_14341	0.27397	0.69848	2409.0	51.0	0.4819	GF_000029	0.5789	2.071	68.0	0.2795	660.0	pmon_14341	pmon_14092	0.0101	0.01538
pmon_14093__pmon_14341	0.27397	0.69848	2409.0	51.0	0.48617	GF_000029	0.5789	2.071	68.0	0.2795	660.0	pmon_14341	pmon_14093	0.0101	0.01538
pmon_14342__pmon_14348	0.21046	0.72781	2409.0	51.0	0.53093	GF_000029	0.1886	1.7992	68.0	0.1048	507.0	pmon_14348	pmon_14342	0.0101	0.01538
pmon_14094__pmon_14348	0.29514	0.69339	2409.0	51.0	0.60011	GF_000029	0.4069	30.9768	68.0	0.0131	711.0	pmon_14348	pmon_14094	0.0101	0.0
pmon_13781__pmon_14348	0.29888	0.70694	2409.0	51.0	0.55338	GF_000029	0.2426	0.8723	68.0	0.2781	720.0	pmon_14348	pmon_13781	0.0101	0.01538
pmon_13784__pmon_14348	0.28394	0.69883	2409.0	51.0	0.56712	GF_000029	0.2389	1.7536	68.0	0.1362	684.0	pmon_14348	pmon_13784	0.0101	0.01538
pmon_13780__pmon_14348	0.29888	0.70833	2409.0	51.0	0.54067	GF_000029	0.2426	0.8723	68.0	0.2781	720.0	pmon_14348	pmon_13780	0.0101	0.01538
pmon_13778__pmon_14348	0.30262	0.7037	2409.0	51.0	0.54904	GF_000029	0.2337	1.2974	68.0	0.1801	729.0	pmon_14348	pmon_13778	0.0101	0.01538
pmon_13779__pmon_14348	0.29888	0.70556	2409.0	51.0	0.55309	GF_000029	0.284	1.32	68.0	0.2152	720.0	pmon_14348	pmon_13779	0.0101	0.01538
pmon_13782__pmon_14348	0.21046	0.7357	2409.0	51.0	0.55919	GF_000029	0.2921	1.391	68.0	0.21	507.0	pmon_14348	pmon_13782	0.0101	0.01538
pmon_13783__pmon_14348	0.28767	0.69264	2409.0	51.0	0.61108	GF_000029	0.3719	1.3046	68.0	0.285	693.0	pmon_14348	pmon_13783	0.0101	0.01538
pmon_14092__pmon_14348	0.28269	0.70191	2409.0	51.0	0.60266	GF_000029	0.567	1.96	68.0	0.2893	681.0	pmon_14348	pmon_14092	0.0101	0.01538
pmon_14093__pmon_14348	0.28269	0.70191	2409.0	51.0	0.60693	GF_000029	0.567	1.96	68.0	0.2893	681.0	pmon_14348	pmon_14093	0.0101	0.01538
pmon_14117__pmon_14343	0.0523	0.49206	2409.0	51.0	1.20615	GF_000029	1.138	4.5016	69.0	0.2528	126.0	pmon_14343	pmon_14117	0.00714	0.01266
pmon_14110__pmon_14343	0.05355	0.53488	2409.0	51.0	1.15707	GF_000029	0.5082	5.4196	69.0	0.0938	129.0	pmon_14343	pmon_14110	0.00714	0.0
pmon_14109__pmon_14343	0.05355	0.53488	2409.0	51.0	1.12402	GF_000029	0.4327	54.1233	69.0	0.008	129.0	pmon_14343	pmon_14109	0.00714	0.0
pmon_13791__pmon_14343	0.0523	0.51587	2409.0	51.0	1.1393	GF_000029	0.875	54.1633	69.0	0.0162	126.0	pmon_14343	pmon_13791	0.00714	0.0
pmon_14112__pmon_14343	0.0523	0.49206	2409.0	51.0	1.13216	GF_000029	1.4943	58.8253	69.0	0.0254	126.0	pmon_14343	pmon_14112	0.00714	0.0
pmon_14113__pmon_14343	0.0523	0.52381	2409.0	51.0	1.12825	GF_000029	0.875	54.1633	69.0	0.0162	126.0	pmon_14343	pmon_14113	0.00714	0.0
pmon_14114__pmon_14343	0.0523	0.51587	2409.0	51.0	1.14259	GF_000029	0.9625	30.1357	69.0	0.0319	126.0	pmon_14343	pmon_14114	0.00714	0.0
pmon_14341__pmon_14343	0.04857	0.55556	2409.0	51.0	0.76991	GF_000029	0.5686	58.1438	69.0	0.0098	117.0	pmon_14343	pmon_14341	0.00714	0.0
pmon_14343__pmon_14348	0.05106	0.60163	2409.0	51.0	0.89067	GF_000029	0.4782	1.3335	69.0	0.3586	123.0	pmon_14343	pmon_14348	0.00714	0.01266
pmon_14342__pmon_14343	0.0274	0.54545	2409.0	51.0	0.68618	GF_000029	0.3906	2.7901	69.0	0.14	66.0	pmon_14343	pmon_14342	0.00714	0.01266
pmon_14094__pmon_14343	0.04857	0.51282	2409.0	51.0	0.75536	GF_000029	1.1825	1.6704	69.0	0.7079	117.0	pmon_14343	pmon_14094	0.00714	0.01266
pmon_13781__pmon_14343	0.04857	0.58974	2409.0	51.0	0.70863	GF_000029	0.4687	6.6536	69.0	0.0704	117.0	pmon_14343	pmon_13781	0.00714	0.0
pmon_13784__pmon_14343	0.04234	0.58824	2409.0	51.0	0.72237	GF_000029	0.4686	2.9173	69.0	0.1606	102.0	pmon_14343	pmon_13784	0.00714	0.01266
pmon_13780__pmon_14343	0.04857	0.57265	2409.0	51.0	0.69592	GF_000029	0.4687	6.6536	69.0	0.0704	117.0	pmon_14343	pmon_13780	0.00714	0.0
pmon_13778__pmon_14343	0.04857	0.57265	2409.0	51.0	0.70429	GF_000029	0.4656	8.3002	69.0	0.0561	117.0	pmon_14343	pmon_13778	0.00714	0.0
pmon_13779__pmon_14343	0.04857	0.55556	2409.0	51.0	0.70834	GF_000029	0.5126	52.4721	69.0	0.0098	117.0	pmon_14343	pmon_13779	0.00714	0.0
pmon_13782__pmon_14343	0.0274	0.51515	2409.0	51.0	0.71444	GF_000029	0.5413	6.4724	69.0	0.0836	66.0	pmon_14343	pmon_13782	0.00714	0.0
pmon_13783__pmon_14343	0.04483	0.5463	2409.0	51.0	0.76633	GF_000029	0.6394	1.0869	69.0	0.5883	108.0	pmon_14343	pmon_13783	0.00714	0.01266
pmon_14092__pmon_14343	0.04483	0.5	2409.0	51.0	0.75791	GF_000029	0.852	2.2705	69.0	0.3753	108.0	pmon_14343	pmon_14092	0.00714	0.01266
pmon_14093__pmon_14343	0.04483	0.5	2409.0	51.0	0.76218	GF_000029	0.852	2.2705	69.0	0.3753	108.0	pmon_14343	pmon_14093	0.00714	0.01266
pmon_13788__pmon_14117	0.0523	0.47619	2409.0	51.0	1.38025	GF_000029	22.3699	6.1287	69.0	3.65	126.0	pmon_13788	pmon_14117	0.00714	0.0
pmon_13788__pmon_14110	0.05355	0.51163	2409.0	51.0	1.33117	GF_000029	0.6066	2.7879	69.0	0.2176	129.0	pmon_13788	pmon_14110	0.00714	0.01266
pmon_13788__pmon_14109	0.05355	0.50388	2409.0	51.0	1.29812	GF_000029	0.6468	52.5666	69.0	0.0123	129.0	pmon_13788	pmon_14109	0.00714	0.0
pmon_13788__pmon_13791	0.0523	0.51587	2409.0	51.0	1.3134	GF_000029	0.7786	27.4351	69.0	0.0284	126.0	pmon_13788	pmon_13791	0.00714	0.0
pmon_13788__pmon_14112	0.0523	0.49206	2409.0	51.0	1.30626	GF_000029	1.2523	44.8043	69.0	0.028	126.0	pmon_13788	pmon_14112	0.00714	0.0
pmon_13788__pmon_14113	0.0523	0.52381	2409.0	51.0	1.30235	GF_000029	0.7786	27.4356	69.0	0.0284	126.0	pmon_13788	pmon_14113	0.00714	0.0
pmon_13788__pmon_14114	0.0523	0.52381	2409.0	51.0	1.31669	GF_000029	0.8523	25.5262	69.0	0.0334	126.0	pmon_13788	pmon_14114	0.00714	0.0
pmon_13788__pmon_14341	0.04857	0.49573	2409.0	51.0	0.94401	GF_000029	23.2068	3.0436	69.0	7.6247	117.0	pmon_13788	pmon_14341	0.00714	0.01266
pmon_13788__pmon_14348	0.05106	0.60163	2409.0	51.0	1.06477	GF_000029	0.5341	0.8668	69.0	0.6162	123.0	pmon_13788	pmon_14348	0.00714	0.01266
pmon_13788__pmon_14342	0.0274	0.51515	2409.0	51.0	0.86028	GF_000029	0.6866	0.9907	69.0	0.6931	66.0	pmon_13788	pmon_14342	0.00714	0.01266
pmon_13788__pmon_14094	0.04857	0.49573	2409.0	51.0	0.92946	GF_000029	1.4067	0.7174	69.0	1.9608	117.0	pmon_13788	pmon_14094	0.00714	0.01266
pmon_13781__pmon_13788	0.04857	0.57265	2409.0	51.0	0.88273	GF_000029	0.5332	6.4643	69.0	0.0825	117.0	pmon_13788	pmon_13781	0.00714	0.0
pmon_13784__pmon_13788	0.04234	0.58824	2409.0	51.0	0.89647	GF_000029	0.574	0.7413	69.0	0.7743	102.0	pmon_13788	pmon_13784	0.00714	0.01266
pmon_13780__pmon_13788	0.04857	0.55556	2409.0	51.0	0.87002	GF_000029	0.5332	6.4643	69.0	0.0825	117.0	pmon_13788	pmon_13780	0.00714	0.0
pmon_13778__pmon_13788	0.04857	0.55556	2409.0	51.0	0.87839	GF_000029	0.5276	7.1653	69.0	0.0736	117.0	pmon_13788	pmon_13778	0.00714	0.0
pmon_13779__pmon_13788	0.04857	0.53846	2409.0	51.0	0.88244	GF_000029	0.6228	1.6791	69.0	0.3709	117.0	pmon_13788	pmon_13779	0.00714	0.01266
pmon_13782__pmon_13788	0.0274	0.54545	2409.0	51.0	0.88854	GF_000029	0.6671	1.5329	69.0	0.4352	66.0	pmon_13788	pmon_13782	0.00714	0.01266
pmon_13783__pmon_13788	0.04483	0.52778	2409.0	51.0	0.94043	GF_000029	0.8408	0.6777	69.0	1.2408	108.0	pmon_13788	pmon_13783	0.00714	0.01266
pmon_13788__pmon_14092	0.04483	0.48148	2409.0	51.0	0.93201	GF_000029	1.1184	0.9763	69.0	1.1455	108.0	pmon_13788	pmon_14092	0.00714	0.01266
pmon_13788__pmon_14093	0.04483	0.48148	2409.0	51.0	0.93628	GF_000029	1.1184	0.9763	69.0	1.1455	108.0	pmon_13788	pmon_14093	0.00714	0.01266
pmon_13789__pmon_14117	0.0523	0.51587	2409.0	51.0	1.38144	GF_000029	22.4899	5.3967	69.0	4.1673	126.0	pmon_13789	pmon_14117	0.00714	0.0
pmon_13789__pmon_14110	0.05355	0.54264	2409.0	51.0	1.33236	GF_000029	0.634	1.5764	69.0	0.4022	129.0	pmon_13789	pmon_14110	0.00714	0.01266
pmon_13789__pmon_14109	0.05355	0.52713	2409.0	51.0	1.29932	GF_000029	0.6214	1.834	69.0	0.3388	129.0	pmon_13789	pmon_14109	0.00714	0.01266
pmon_13789__pmon_13791	0.0523	0.54762	2409.0	51.0	1.31459	GF_000029	0.6248	21.8129	69.0	0.0286	126.0	pmon_13789	pmon_13791	0.00714	0.0
pmon_13789__pmon_14112	0.0523	0.52381	2409.0	51.0	1.30745	GF_000029	1.0762	59.1729	69.0	0.0182	126.0	pmon_13789	pmon_14112	0.00714	0.0
pmon_13789__pmon_14113	0.0523	0.55556	2409.0	51.0	1.30354	GF_000029	0.6248	21.8145	69.0	0.0286	126.0	pmon_13789	pmon_14113	0.00714	0.0
pmon_13789__pmon_14114	0.0523	0.55556	2409.0	51.0	1.31788	GF_000029	0.6949	23.7583	69.0	0.0292	126.0	pmon_13789	pmon_14114	0.00714	0.0
pmon_13789__pmon_14341	0.04857	0.53846	2409.0	51.0	0.9452	GF_000029	0.8831	1.4079	69.0	0.6272	117.0	pmon_13789	pmon_14341	0.00714	0.01266
pmon_13789__pmon_14348	0.05106	0.60976	2409.0	51.0	1.06596	GF_000029	0.4611	3.087	69.0	0.1494	123.0	pmon_13789	pmon_14348	0.00714	0.01266
pmon_13789__pmon_14342	0.0274	0.51515	2409.0	51.0	0.86147	GF_000029	0.5884	1.9905	69.0	0.2956	66.0	pmon_13789	pmon_14342	0.00714	0.01266
pmon_13789__pmon_14094	0.04857	0.52991	2409.0	51.0	0.93065	GF_000029	1.3902	1.798	69.0	0.7732	117.0	pmon_13789	pmon_14094	0.00714	0.01266
pmon_13781__pmon_13789	0.04857	0.61538	2409.0	51.0	0.88392	GF_000029	0.5189	3.2363	69.0	0.1603	117.0	pmon_13789	pmon_13781	0.00714	0.01266
pmon_13784__pmon_13789	0.04234	0.60784	2409.0	51.0	0.89766	GF_000029	0.5119	1.0563	69.0	0.4847	102.0	pmon_13789	pmon_13784	0.00714	0.01266
pmon_13780__pmon_13789	0.04857	0.59829	2409.0	51.0	0.87121	GF_000029	0.5189	3.2363	69.0	0.1603	117.0	pmon_13789	pmon_13780	0.00714	0.01266
pmon_13778__pmon_13789	0.04857	0.59829	2409.0	51.0	0.87958	GF_000029	0.5179	3.2608	69.0	0.1588	117.0	pmon_13789	pmon_13778	0.00714	0.01266
pmon_13779__pmon_13789	0.04857	0.5812	2409.0	51.0	0.88363	GF_000029	0.5743	2.8771	69.0	0.1996	117.0	pmon_13789	pmon_13779	0.00714	0.01266
pmon_13782__pmon_13789	0.0274	0.54545	2409.0	51.0	0.88974	GF_000029	0.6024	2.8216	69.0	0.2135	66.0	pmon_13789	pmon_13782	0.00714	0.01266
pmon_13783__pmon_13789	0.04483	0.57407	2409.0	51.0	0.94162	GF_000029	0.6753	0.7701	69.0	0.8769	108.0	pmon_13789	pmon_13783	0.00714	0.01266
pmon_13789__pmon_14092	0.04483	0.52778	2409.0	51.0	0.9332	GF_000029	0.9464	1.5724	69.0	0.6019	108.0	pmon_13789	pmon_14092	0.00714	0.01266
pmon_13789__pmon_14093	0.04483	0.52778	2409.0	51.0	0.93747	GF_000029	0.9464	1.5724	69.0	0.6019	108.0	pmon_13789	pmon_14093	0.00714	0.01266
pmon_14098__pmon_14117	0.29763	0.56485	2409.0	51.0	1.17769	GF_000029	10.6401	27.7979	69.0	0.3828	717.0	pmon_14098	pmon_14117	0.00714	0.0
pmon_14098__pmon_14110	0.29888	0.56528	2409.0	51.0	1.12861	GF_000029	7.5272	35.9821	69.0	0.2092	720.0	pmon_14098	pmon_14110	0.00714	0.0
pmon_14098__pmon_14109	0.30012	0.57538	2409.0	51.0	1.09556	GF_000029	0.8748	9.4948	69.0	0.0921	723.0	pmon_14098	pmon_14109	0.00714	0.0
pmon_13791__pmon_14098	0.30262	0.55007	2409.0	51.0	1.11084	GF_000029	6.1153	38.3282	69.0	0.1595	729.0	pmon_14098	pmon_13791	0.00714	0.0
pmon_14098__pmon_14112	0.29888	0.53889	2409.0	51.0	1.1037	GF_000029	7.0006	36.1638	69.0	0.1936	720.0	pmon_14098	pmon_14112	0.00714	0.0
pmon_14098__pmon_14113	0.27522	0.5822	2409.0	51.0	1.09979	GF_000029	6.1153	38.3282	69.0	0.1595	663.0	pmon_14098	pmon_14113	0.00714	0.0
pmon_14098__pmon_14114	0.29888	0.54722	2409.0	51.0	1.11413	GF_000029	6.4215	36.4554	69.0	0.1761	720.0	pmon_14098	pmon_14114	0.00714	0.0
pmon_14098__pmon_14341	0.27646	0.63063	2409.0	51.0	0.74145	GF_000029	0.6297	2.443	69.0	0.2577	666.0	pmon_14098	pmon_14341	0.00714	0.01266
pmon_14098__pmon_14348	0.30137	0.63361	2409.0	51.0	0.86221	GF_000029	0.5356	10.0734	69.0	0.0532	726.0	pmon_14098	pmon_14348	0.00714	0.0
pmon_14098__pmon_14342	0.22291	0.77467	2409.0	51.0	0.65772	GF_000029	0.5468	1.9145	69.0	0.2856	537.0	pmon_14098	pmon_14342	0.00714	0.01266
pmon_14094__pmon_14098	0.29763	0.68898	2409.0	51.0	0.7269	GF_000029	8.2108	7.676	69.0	1.0697	717.0	pmon_14098	pmon_14094	0.00714	0.0
pmon_13781__pmon_14098	0.30012	0.70263	2409.0	51.0	0.68017	GF_000029	0.8489	4.1977	69.0	0.2022	723.0	pmon_14098	pmon_13781	0.00714	0.01266
pmon_13784__pmon_14098	0.28767	0.69841	2409.0	51.0	0.69391	GF_000029	0.6719	1.9221	69.0	0.3496	693.0	pmon_14098	pmon_13784	0.00714	0.01266
pmon_13780__pmon_14098	0.30012	0.70678	2409.0	51.0	0.66746	GF_000029	0.8489	4.1977	69.0	0.2022	723.0	pmon_14098	pmon_13780	0.00714	0.01266
pmon_13778__pmon_14098	0.30137	0.71625	2409.0	51.0	0.67583	GF_000029	11.0737	27.4537	69.0	0.4034	726.0	pmon_14098	pmon_13778	0.00714	0.0
pmon_13779__pmon_14098	0.30012	0.71923	2409.0	51.0	0.67988	GF_000029	0.643	2.9524	69.0	0.2178	723.0	pmon_14098	pmon_13779	0.00714	0.01266
pmon_13782__pmon_14098	0.22291	0.78585	2409.0	51.0	0.68599	GF_000029	10.9957	27.2905	69.0	0.4029	537.0	pmon_14098	pmon_13782	0.00714	0.0
pmon_13783__pmon_14098	0.28767	0.70274	2409.0	51.0	0.73787	GF_000029	8.3017	33.1484	69.0	0.2504	693.0	pmon_14098	pmon_13783	0.00714	0.0
pmon_14092__pmon_14098	0.28643	0.70435	2409.0	51.0	0.72945	GF_000029	7.9185	32.2073	69.0	0.2459	690.0	pmon_14098	pmon_14092	0.00714	0.0
pmon_14093__pmon_14098	0.28643	0.70435	2409.0	51.0	0.73372	GF_000029	7.9185	32.2073	69.0	0.2459	690.0	pmon_14098	pmon_14093	0.00714	0.0
pmon_13787__pmon_14117	0.31133	0.60133	2409.0	51.0	0.9692	GF_000029	10.3366	27.973	69.0	0.3695	750.0	pmon_13787	pmon_14117	0.00714	0.0
pmon_13787__pmon_14110	0.31258	0.60956	2409.0	51.0	0.92012	GF_000029	0.6485	4.9669	69.0	0.1306	753.0	pmon_13787	pmon_14110	0.00714	0.01266
pmon_13787__pmon_14109	0.31258	0.6162	2409.0	51.0	0.88708	GF_000029	0.6202	20.5502	69.0	0.0302	753.0	pmon_13787	pmon_14109	0.00714	0.0
pmon_13787__pmon_13791	0.31631	0.6168	2409.0	51.0	0.90236	GF_000029	5.143	40.5326	69.0	0.1269	762.0	pmon_13787	pmon_13791	0.00714	0.0
pmon_13787__pmon_14112	0.31258	0.60691	2409.0	51.0	0.89521	GF_000029	5.7296	39.5024	69.0	0.145	753.0	pmon_13787	pmon_14112	0.00714	0.0
pmon_13787__pmon_14113	0.28892	0.61351	2409.0	51.0	0.8913	GF_000029	5.143	40.5326	69.0	0.1269	696.0	pmon_13787	pmon_14113	0.00714	0.0
pmon_13787__pmon_14114	0.31258	0.60292	2409.0	51.0	0.90564	GF_000029	5.2377	38.9809	69.0	0.1344	753.0	pmon_13787	pmon_14114	0.00714	0.0
pmon_13787__pmon_14341	0.28643	0.68406	2409.0	51.0	0.53297	GF_000029	0.4729	2.7137	69.0	0.1743	690.0	pmon_13787	pmon_14341	0.00714	0.01266
pmon_13787__pmon_14348	0.31382	0.69048	2409.0	51.0	0.65372	GF_000029	0.4001	5.8723	69.0	0.0681	756.0	pmon_13787	pmon_14348	0.00714	0.0
pmon_13787__pmon_14342	0.22291	0.77095	2409.0	51.0	0.44923	GF_000029	0.4445	1.9451	69.0	0.2285	537.0	pmon_13787	pmon_14342	0.00714	0.01266
pmon_13787__pmon_14094	0.30635	0.74661	2409.0	51.0	0.51842	GF_000029	3.2312	3.1834	69.0	1.015	738.0	pmon_13787	pmon_14094	0.00714	0.01266
pmon_13781__pmon_13787	0.30386	0.75273	2409.0	51.0	0.47168	GF_000029	0.5515	3.0712	69.0	0.1796	732.0	pmon_13787	pmon_13781	0.00714	0.01266
pmon_13784__pmon_13787	0.29016	0.75536	2409.0	51.0	0.48542	GF_000029	0.5293	1.8963	69.0	0.2791	699.0	pmon_13787	pmon_13784	0.00714	0.01266
pmon_13780__pmon_13787	0.30386	0.75683	2409.0	51.0	0.45897	GF_000029	0.5515	3.0712	69.0	0.1796	732.0	pmon_13787	pmon_13780	0.00714	0.01266
pmon_13778__pmon_13787	0.3076	0.76383	2409.0	51.0	0.46735	GF_000029	0.6155	2.8288	69.0	0.2176	741.0	pmon_13787	pmon_13778	0.00714	0.01266
pmon_13779__pmon_13787	0.30386	0.76776	2409.0	51.0	0.47139	GF_000029	0.4787	2.5997	69.0	0.1841	732.0	pmon_13787	pmon_13779	0.00714	0.01266
pmon_13782__pmon_13787	0.22291	0.78399	2409.0	51.0	0.4775	GF_000029	0.9118	3.2289	69.0	0.2824	537.0	pmon_13787	pmon_13782	0.00714	0.01266
pmon_13783__pmon_13787	0.29141	0.74501	2409.0	51.0	0.52938	GF_000029	7.8313	33.6146	69.0	0.233	702.0	pmon_13787	pmon_13783	0.00714	0.0
pmon_13787__pmon_14092	0.29141	0.74217	2409.0	51.0	0.52096	GF_000029	7.069	33.5786	69.0	0.2105	702.0	pmon_13787	pmon_14092	0.00714	0.0
pmon_13787__pmon_14093	0.29141	0.74217	2409.0	51.0	0.52523	GF_000029	7.069	33.5786	69.0	0.2105	702.0	pmon_13787	pmon_14093	0.00714	0.0
pmon_14117__pmon_14349	0.3213	0.60853	2409.0	51.0	0.89445	GF_000029	0.9607	12.1167	69.0	0.0793	774.0	pmon_14349	pmon_14117	0.00714	0.0
pmon_14110__pmon_14349	0.31756	0.61961	2409.0	51.0	0.84537	GF_000029	0.6009	51.9817	69.0	0.0116	765.0	pmon_14349	pmon_14110	0.00714	0.0
pmon_14109__pmon_14349	0.32254	0.60875	2409.0	51.0	0.81232	GF_000029	0.5106	53.8956	69.0	0.0095	777.0	pmon_14349	pmon_14109	0.00714	0.0
pmon_13791__pmon_14349	0.3213	0.61757	2409.0	51.0	0.8276	GF_000029	0.6496	12.5884	69.0	0.0516	774.0	pmon_14349	pmon_13791	0.00714	0.0
pmon_14112__pmon_14349	0.3213	0.61628	2409.0	51.0	0.82046	GF_000029	1.0189	57.9558	69.0	0.0176	774.0	pmon_14349	pmon_14112	0.00714	0.0
pmon_14113__pmon_14349	0.30137	0.62397	2409.0	51.0	0.81655	GF_000029	0.6496	12.5884	69.0	0.0516	726.0	pmon_14349	pmon_14113	0.00714	0.0
pmon_14114__pmon_14349	0.3213	0.62274	2409.0	51.0	0.83088	GF_000029	0.6295	13.2185	69.0	0.0476	774.0	pmon_14349	pmon_14114	0.00714	0.0
pmon_14341__pmon_14349	0.29016	0.69385	2409.0	51.0	0.45821	GF_000029	0.3817	2.6778	69.0	0.1425	699.0	pmon_14349	pmon_14341	0.00714	0.01266
pmon_14348__pmon_14349	0.31507	0.67852	2409.0	51.0	0.57897	GF_000029	0.4511	0.683	69.0	0.6605	759.0	pmon_14349	pmon_14348	0.00714	0.01266
pmon_14342__pmon_14349	0.21046	0.73767	2409.0	51.0	0.37447	GF_000029	0.1783	1.4386	69.0	0.1239	507.0	pmon_14349	pmon_14342	0.00714	0.01266
pmon_14094__pmon_14349	0.29639	0.70168	2409.0	51.0	0.44366	GF_000029	0.4543	46.5684	69.0	0.0098	714.0	pmon_14349	pmon_14094	0.00714	0.0
pmon_13781__pmon_14349	0.30012	0.71646	2409.0	51.0	0.39693	GF_000029	0.1409	1.1552	69.0	0.122	723.0	pmon_14349	pmon_13781	0.00714	0.01266
pmon_13784__pmon_14349	0.28643	0.71159	2409.0	51.0	0.41067	GF_000029	0.1423	1.4872	69.0	0.0957	690.0	pmon_14349	pmon_13784	0.00714	0.01266
pmon_13780__pmon_14349	0.30012	0.71646	2409.0	51.0	0.38422	GF_000029	0.1409	1.1552	69.0	0.122	723.0	pmon_14349	pmon_13780	0.00714	0.01266
pmon_13778__pmon_14349	0.30386	0.71858	2409.0	51.0	0.39259	GF_000029	0.1406	0.9635	69.0	0.146	732.0	pmon_14349	pmon_13778	0.00714	0.01266
pmon_13779__pmon_14349	0.30012	0.71369	2409.0	51.0	0.39664	GF_000029	0.1809	1.0293	69.0	0.1758	723.0	pmon_14349	pmon_13779	0.00714	0.01266
pmon_13782__pmon_14349	0.21046	0.74753	2409.0	51.0	0.40274	GF_000029	0.1998	0.944	69.0	0.2117	507.0	pmon_14349	pmon_13782	0.00714	0.01266
pmon_13783__pmon_14349	0.29016	0.70672	2409.0	51.0	0.45463	GF_000029	0.2262	1.147	69.0	0.1972	699.0	pmon_14349	pmon_13783	0.00714	0.01266
pmon_14092__pmon_14349	0.28518	0.70888	2409.0	51.0	0.4462	GF_000029	0.3862	44.5232	69.0	0.0087	687.0	pmon_14349	pmon_14092	0.00714	0.0
pmon_14093__pmon_14349	0.28518	0.70888	2409.0	51.0	0.45047	GF_000029	0.3862	44.5232	69.0	0.0087	687.0	pmon_14349	pmon_14093	0.00714	0.0
pmon_14096__pmon_14117	0.03362	0.53086	2409.0	51.0	0.89142	GF_000029	0.7275	2.2342	69.0	0.3256	81.0	pmon_14096	pmon_14117	0.00714	0.01266
pmon_14096__pmon_14110	0.0523	0.55556	2409.0	51.0	0.84234	GF_000029	0.4282	3.2243	69.0	0.1328	126.0	pmon_14096	pmon_14110	0.00714	0.01266
pmon_14096__pmon_14109	0.03362	0.48148	2409.0	51.0	0.80929	GF_000029	0.6167	3.594	69.0	0.1716	81.0	pmon_14096	pmon_14109	0.00714	0.01266
pmon_13791__pmon_14096	0.03362	0.55556	2409.0	51.0	0.82457	GF_000029	0.7693	0.9489	69.0	0.8107	81.0	pmon_14096	pmon_13791	0.00714	0.01266
pmon_14096__pmon_14112	0.03611	0.48276	2409.0	51.0	0.81743	GF_000029	1.2052	0.8807	69.0	1.3685	87.0	pmon_14096	pmon_14112	0.00714	0.01266
pmon_14096__pmon_14113	0.0411	0.54545	2409.0	51.0	0.81352	GF_000029	0.7693	0.9489	69.0	0.8107	99.0	pmon_14096	pmon_14113	0.00714	0.01266
pmon_14096__pmon_14114	0.03362	0.54321	2409.0	51.0	0.82785	GF_000029	0.8368	0.896	69.0	0.9339	81.0	pmon_14096	pmon_14114	0.00714	0.01266
pmon_14096__pmon_14341	0.02989	0.61111	2409.0	51.0	0.45518	GF_000029	0.4285	0.6844	69.0	0.6261	72.0	pmon_14096	pmon_14341	0.00714	0.01266
pmon_14096__pmon_14348	0.03238	0.66667	2409.0	51.0	0.57593	GF_000029	0.3782	0.5149	69.0	0.7346	78.0	pmon_14096	pmon_14348	0.00714	0.01266
pmon_14096__pmon_14342	0.03362	0.69136	2409.0	51.0	0.37144	GF_000029	0.2785	0.4265	69.0	0.6529	81.0	pmon_14096	pmon_14342	0.00714	0.01266
pmon_14094__pmon_14096	0.03985	0.53125	2409.0	51.0	0.44063	GF_000029	0.5339	43.8472	69.0	0.0122	96.0	pmon_14096	pmon_14094	0.00714	0.0
pmon_13781__pmon_14096	0.03362	0.74074	2409.0	51.0	0.3939	GF_000029	0.2297	0.2913	69.0	0.7884	81.0	pmon_14096	pmon_13781	0.00714	0.01266
pmon_13784__pmon_14096	0.03362	0.7284	2409.0	51.0	0.40764	GF_000029	0.2324	0.5013	69.0	0.4636	81.0	pmon_14096	pmon_13784	0.00714	0.01266
pmon_13780__pmon_14096	0.03362	0.74074	2409.0	51.0	0.38119	GF_000029	0.2297	0.2913	69.0	0.7884	81.0	pmon_14096	pmon_13780	0.00714	0.01266
pmon_13778__pmon_14096	0.03362	0.74074	2409.0	51.0	0.38956	GF_000029	0.2198	0.3074	69.0	0.7151	81.0	pmon_14096	pmon_13778	0.00714	0.01266
pmon_13779__pmon_14096	0.03362	0.7284	2409.0	51.0	0.39361	GF_000029	0.2664	0.3114	69.0	0.8555	81.0	pmon_14096	pmon_13779	0.00714	0.01266
pmon_13782__pmon_14096	0.03362	0.7284	2409.0	51.0	0.39971	GF_000029	0.2645	0.3208	69.0	0.8244	81.0	pmon_14096	pmon_13782	0.00714	0.01266
pmon_13783__pmon_14096	0.03362	0.7037	2409.0	51.0	0.45159	GF_000029	0.318	0.4057	69.0	0.7838	81.0	pmon_14096	pmon_13783	0.00714	0.01266
pmon_14092__pmon_14096	0.04483	0.63889	2409.0	51.0	0.44317	GF_000029	0.5199	0.5824	69.0	0.8928	108.0	pmon_14096	pmon_14092	0.00714	0.01266
pmon_14093__pmon_14096	0.04981	0.6	2409.0	51.0	0.44744	GF_000029	0.5199	0.5824	69.0	0.8928	120.0	pmon_14096	pmon_14093	0.00714	0.01266
pmon_14343__pmon_1458	0.04234	0.42157	2409.0	51.0	1.30536	GF_000029	12.5515	0.1268	70.0	99.0	102.0	pmon_1458	pmon_14343	0.00412	0.00685
pmon_13788__pmon_1458	0.04234	0.41176	2409.0	51.0	1.47946	GF_000029	2.4692	2.6515	70.0	0.9313	102.0	pmon_1458	pmon_13788	0.00412	0.00685
pmon_13789__pmon_1458	0.04234	0.44118	2409.0	51.0	1.48066	GF_000029	1.5182	2.2484	70.0	0.6752	102.0	pmon_1458	pmon_13789	0.00412	0.00685
pmon_14098__pmon_1458	0.2254	0.54696	2409.0	51.0	1.2769	GF_000029	3.7777	4.5148	70.0	0.8367	543.0	pmon_1458	pmon_14098	0.00412	0.00685
pmon_13787__pmon_1458	0.25405	0.56373	2409.0	51.0	1.06842	GF_000029	6.2047	5.625	70.0	1.1031	612.0	pmon_1458	pmon_13787	0.00412	0.0
pmon_14349__pmon_1458	0.19427	0.50641	2409.0	51.0	0.99366	GF_000029	1.9202	1.1284	70.0	1.7017	468.0	pmon_1458	pmon_14349	0.00412	0.00685
pmon_14096__pmon_1458	0.02989	0.36111	2409.0	51.0	0.99063	GF_000029	1.3021	6.9832	70.0	0.1865	72.0	pmon_1458	pmon_14096	0.00412	0.0
pmon_14117__pmon_1458	0.20672	0.50602	2409.0	51.0	1.54334	GF_000029	1.1981	6.8107	70.0	0.1759	498.0	pmon_1458	pmon_14117	0.00412	0.0
pmon_14110__pmon_1458	0.19801	0.47379	2409.0	51.0	1.49426	GF_000029	2.3577	9.2044	70.0	0.2561	477.0	pmon_1458	pmon_14110	0.00412	0.0
pmon_14109__pmon_1458	0.22167	0.48127	2409.0	51.0	1.46122	GF_000029	20.9285	4.8352	70.0	4.3284	534.0	pmon_1458	pmon_14109	0.00412	0.00685
pmon_13791__pmon_1458	0.21171	0.4902	2409.0	51.0	1.4765	GF_000029	2.1954	9.7844	70.0	0.2244	510.0	pmon_1458	pmon_13791	0.00412	0.0
pmon_14112__pmon_1458	0.21046	0.48521	2409.0	51.0	1.46935	GF_000029	1.8754	10.3756	70.0	0.1807	507.0	pmon_1458	pmon_14112	0.00412	0.0
pmon_14113__pmon_1458	0.19054	0.5098	2409.0	51.0	1.46544	GF_000029	21.5445	0.2176	70.0	99.0	459.0	pmon_1458	pmon_14113	0.00412	0.00685
pmon_14114__pmon_1458	0.21171	0.49412	2409.0	51.0	1.47978	GF_000029	1.8423	10.141	70.0	0.1817	510.0	pmon_1458	pmon_14114	0.00412	0.0
pmon_14341__pmon_1458	0.17186	0.51449	2409.0	51.0	1.10711	GF_000029	1.81	6.0346	70.0	0.2999	414.0	pmon_1458	pmon_14341	0.00412	0.0
pmon_14348__pmon_1458	0.20672	0.51406	2409.0	51.0	1.22786	GF_000029	1.1824	2.6422	70.0	0.4475	498.0	pmon_1458	pmon_14348	0.00412	0.00685
pmon_14342__pmon_1458	0.12578	0.63036	2409.0	51.0	1.02337	GF_000029	1.3448	4.7242	70.0	0.2847	303.0	pmon_1458	pmon_14342	0.00412	0.00685
pmon_14094__pmon_1458	0.19552	0.55839	2409.0	51.0	1.09256	GF_000029	21.95	1.7952	70.0	12.2272	471.0	pmon_1458	pmon_14094	0.00412	0.00685
pmon_13781__pmon_1458	0.19925	0.55	2409.0	51.0	1.04583	GF_000029	1.1324	11.5952	70.0	0.0977	480.0	pmon_1458	pmon_13781	0.00412	0.0
pmon_13784__pmon_1458	0.18804	0.54305	2409.0	51.0	1.05956	GF_000029	1.1051	4.2914	70.0	0.2575	453.0	pmon_1458	pmon_13784	0.00412	0.00685
pmon_13780__pmon_1458	0.19925	0.56042	2409.0	51.0	1.03311	GF_000029	1.2894	2.5441	70.0	0.5068	480.0	pmon_1458	pmon_13780	0.00412	0.00685
pmon_13778__pmon_1458	0.20299	0.56237	2409.0	51.0	1.04149	GF_000029	1.1372	13.8114	70.0	0.0823	489.0	pmon_1458	pmon_13778	0.00412	0.0
pmon_13779__pmon_1458	0.19925	0.55833	2409.0	51.0	1.04553	GF_000029	1.3533	9.8932	70.0	0.1368	480.0	pmon_1458	pmon_13779	0.00412	0.0
pmon_13782__pmon_1458	0.12578	0.65347	2409.0	51.0	1.05164	GF_000029	1.1572	11.0492	70.0	0.1047	303.0	pmon_1458	pmon_13782	0.00412	0.0
pmon_13783__pmon_1458	0.18804	0.55629	2409.0	51.0	1.10352	GF_000029	1.5097	3.0989	70.0	0.4872	453.0	pmon_1458	pmon_13783	0.00412	0.00685
pmon_14092__pmon_1458	0.18306	0.55782	2409.0	51.0	1.0951	GF_000029	1.6489	56.6273	70.0	0.0291	441.0	pmon_1458	pmon_14092	0.00412	0.0
pmon_14093__pmon_1458	0.18306	0.55782	2409.0	51.0	1.09937	GF_000029	1.6489	56.6273	70.0	0.0291	441.0	pmon_1458	pmon_14093	0.00412	0.0
pmon_14343__pmon_14346	0.04857	0.57265	2409.0	51.0	0.70121	GF_000029	0.7401	1.9025	70.0	0.389	117.0	pmon_14346	pmon_14343	0.00412	0.00685
pmon_13788__pmon_14346	0.04857	0.55556	2409.0	51.0	0.87531	GF_000029	1.0242	1.553	70.0	0.6595	117.0	pmon_14346	pmon_13788	0.00412	0.00685
pmon_13789__pmon_14346	0.04857	0.59829	2409.0	51.0	0.8765	GF_000029	0.7004	1.1215	70.0	0.6246	117.0	pmon_14346	pmon_13789	0.00412	0.00685
pmon_14098__pmon_14346	0.33873	0.66422	2409.0	51.0	0.67275	GF_000029	0.4867	1.8473	70.0	0.2635	816.0	pmon_14346	pmon_14098	0.00412	0.00685
pmon_13787__pmon_14346	0.35492	0.72047	2409.0	51.0	0.46426	GF_000029	0.3931	1.7322	70.0	0.2269	855.0	pmon_14346	pmon_13787	0.00412	0.00685
pmon_14346__pmon_14349	0.31258	0.7158	2409.0	51.0	0.3895	GF_000029	0.183	5.8094	70.0	0.0315	753.0	pmon_14346	pmon_14349	0.00412	0.0
pmon_14096__pmon_14346	0.03362	0.7037	2409.0	51.0	0.38647	GF_000029	0.1437	1.1108	70.0	0.1293	81.0	pmon_14346	pmon_14096	0.00412	0.00685
pmon_14117__pmon_14346	0.32379	0.60641	2409.0	51.0	0.93919	GF_000029	0.7463	50.1539	70.0	0.0149	780.0	pmon_14346	pmon_14117	0.00412	0.0
pmon_14110__pmon_14346	0.3188	0.61198	2409.0	51.0	0.89011	GF_000029	0.3706	6.7594	70.0	0.0548	768.0	pmon_14346	pmon_14110	0.00412	0.0
pmon_14109__pmon_14346	0.32503	0.60409	2409.0	51.0	0.85706	GF_000029	0.4715	49.9497	70.0	0.0094	783.0	pmon_14346	pmon_14109	0.00412	0.0
pmon_13791__pmon_14346	0.32503	0.61175	2409.0	51.0	0.87234	GF_000029	0.7997	13.7823	70.0	0.058	783.0	pmon_14346	pmon_13791	0.00412	0.0
pmon_14112__pmon_14346	0.32503	0.60281	2409.0	51.0	0.8652	GF_000029	1.1944	50.9173	70.0	0.0235	783.0	pmon_14346	pmon_14112	0.00412	0.0
pmon_14113__pmon_14346	0.30262	0.61317	2409.0	51.0	0.86128	GF_000029	0.7997	13.7824	70.0	0.058	729.0	pmon_14346	pmon_14113	0.00412	0.0
pmon_14114__pmon_14346	0.32503	0.59898	2409.0	51.0	0.87562	GF_000029	0.7727	12.3465	70.0	0.0626	783.0	pmon_14346	pmon_14114	0.00412	0.0
pmon_14341__pmon_14346	0.28892	0.68247	2409.0	51.0	0.50295	GF_000029	0.3488	0.6627	70.0	0.5263	696.0	pmon_14346	pmon_14341	0.00412	0.00685
pmon_14346__pmon_14348	0.31631	0.66535	2409.0	51.0	0.6237	GF_000029	0.3317	4.632	70.0	0.0716	762.0	pmon_14346	pmon_14348	0.00412	0.00685
pmon_14342__pmon_14346	0.22291	0.76536	2409.0	51.0	0.41921	GF_000029	0.2224	1.6603	70.0	0.134	537.0	pmon_14346	pmon_14342	0.00412	0.00685
pmon_14094__pmon_14346	0.30511	0.72653	2409.0	51.0	0.4884	GF_000029	0.4893	3.3749	70.0	0.145	735.0	pmon_14346	pmon_14094	0.00412	0.00685
pmon_13781__pmon_14346	0.3076	0.75034	2409.0	51.0	0.44167	GF_000029	0.1787	2.2781	70.0	0.0784	741.0	pmon_14346	pmon_13781	0.00412	0.00685
pmon_13784__pmon_14346	0.2939	0.74576	2409.0	51.0	0.45541	GF_000029	0.1721	1.3707	70.0	0.1255	708.0	pmon_14346	pmon_13784	0.00412	0.00685
pmon_13780__pmon_14346	0.3076	0.75574	2409.0	51.0	0.42895	GF_000029	0.1787	2.2781	70.0	0.0784	741.0	pmon_14346	pmon_13780	0.00412	0.00685
pmon_13778__pmon_14346	0.31133	0.75467	2409.0	51.0	0.43733	GF_000029	0.1743	2.4671	70.0	0.0706	750.0	pmon_14346	pmon_13778	0.00412	0.00685
pmon_13779__pmon_14346	0.3076	0.75709	2409.0	51.0	0.44138	GF_000029	0.2167	2.6439	70.0	0.082	741.0	pmon_14346	pmon_13779	0.00412	0.00685
pmon_13782__pmon_14346	0.22291	0.79143	2409.0	51.0	0.44748	GF_000029	0.2312	3.3749	70.0	0.0685	537.0	pmon_14346	pmon_13782	0.00412	0.00685
pmon_13783__pmon_14346	0.29763	0.73222	2409.0	51.0	0.49936	GF_000029	0.2528	1.301	70.0	0.1943	717.0	pmon_14346	pmon_13783	0.00412	0.00685
pmon_14092__pmon_14346	0.29265	0.73759	2409.0	51.0	0.49094	GF_000029	0.4301	1.285	70.0	0.3347	705.0	pmon_14346	pmon_14092	0.00412	0.00685
pmon_14093__pmon_14346	0.29265	0.73759	2409.0	51.0	0.49521	GF_000029	0.4301	1.285	70.0	0.3347	705.0	pmon_14346	pmon_14093	0.00412	0.00685
pmon_14343__pmon_2273	0.03113	0.44	2409.0	51.0	0.95423	GF_000029	1.2225	1.8975	70.0	0.6443	75.0	pmon_2273	pmon_14343	0.00412	0.00685
pmon_13788__pmon_2273	0.03113	0.4	2409.0	51.0	1.12833	GF_000029	1.4452	2.0511	70.0	0.7046	75.0	pmon_2273	pmon_13788	0.00412	0.00685
pmon_13789__pmon_2273	0.03113	0.42667	2409.0	51.0	1.12952	GF_000029	1.4005	1.1802	70.0	1.1867	75.0	pmon_2273	pmon_13789	0.00412	0.00685
pmon_14098__pmon_2273	0.27771	0.68909	2409.0	51.0	0.92577	GF_000029	10.879	0.1099	70.0	99.0	669.0	pmon_2273	pmon_14098	0.00412	0.00685
pmon_13787__pmon_2273	0.30012	0.67773	2409.0	51.0	0.71728	GF_000029	1.0521	0.9995	70.0	1.0526	723.0	pmon_2273	pmon_13787	0.00412	0.00685
pmon_14349__pmon_2273	0.24159	0.64605	2409.0	51.0	0.64253	GF_000029	0.6339	52.9711	70.0	0.012	582.0	pmon_2273	pmon_14349	0.00412	0.0
pmon_14096__pmon_2273	0.03362	0.53086	2409.0	51.0	0.63949	GF_000029	0.7021	15.6776	70.0	0.0448	81.0	pmon_2273	pmon_14096	0.00412	0.0
pmon_14117__pmon_2273	0.24284	0.61026	2409.0	51.0	1.19221	GF_000029	1.0502	51.2387	70.0	0.0205	585.0	pmon_2273	pmon_14117	0.00412	0.0
pmon_14110__pmon_2273	0.24284	0.58803	2409.0	51.0	1.14313	GF_000029	1.3466	2.9348	70.0	0.4588	585.0	pmon_2273	pmon_14110	0.00412	0.00685
pmon_14109__pmon_2273	0.24284	0.60513	2409.0	51.0	1.11008	GF_000029	0.9068	10.6339	70.0	0.0853	585.0	pmon_2273	pmon_14109	0.00412	0.0
pmon_13791__pmon_2273	0.24284	0.62051	2409.0	51.0	1.12536	GF_000029	0.772	54.2799	70.0	0.0142	585.0	pmon_2273	pmon_13791	0.00412	0.0
pmon_14112__pmon_2273	0.24284	0.60684	2409.0	51.0	1.11822	GF_000029	1.1453	56.4947	70.0	0.0203	585.0	pmon_2273	pmon_14112	0.00412	0.0
pmon_14113__pmon_2273	0.23537	0.62434	2409.0	51.0	1.11431	GF_000029	0.772	54.2798	70.0	0.0142	567.0	pmon_2273	pmon_14113	0.00412	0.0
pmon_14114__pmon_2273	0.24284	0.61368	2409.0	51.0	1.12865	GF_000029	0.6462	53.8518	70.0	0.012	585.0	pmon_2273	pmon_14114	0.00412	0.0
pmon_14341__pmon_2273	0.23661	0.62632	2409.0	51.0	0.75597	GF_000029	0.5353	57.2742	70.0	0.0093	570.0	pmon_2273	pmon_14341	0.00412	0.0
pmon_14348__pmon_2273	0.24159	0.62371	2409.0	51.0	0.87673	GF_000029	0.5815	51.2321	70.0	0.0114	582.0	pmon_2273	pmon_14348	0.00412	0.0
pmon_14342__pmon_2273	0.21918	0.74811	2409.0	51.0	0.67224	GF_000029	0.4183	57.035	70.0	0.0073	528.0	pmon_2273	pmon_14342	0.00412	0.0
pmon_14094__pmon_2273	0.25156	0.68152	2409.0	51.0	0.74142	GF_000029	0.8398	53.9969	70.0	0.0156	606.0	pmon_2273	pmon_14094	0.00412	0.0
pmon_13781__pmon_2273	0.25156	0.70132	2409.0	51.0	0.69469	GF_000029	0.477	17.278	70.0	0.0276	606.0	pmon_2273	pmon_13781	0.00412	0.0
pmon_13784__pmon_2273	0.24159	0.71821	2409.0	51.0	0.70843	GF_000029	0.4739	4.0077	70.0	0.1182	582.0	pmon_2273	pmon_13784	0.00412	0.00685
pmon_13780__pmon_2273	0.25156	0.70462	2409.0	51.0	0.68198	GF_000029	0.477	17.2788	70.0	0.0276	606.0	pmon_2273	pmon_13780	0.00412	0.0
pmon_13778__pmon_2273	0.25405	0.70261	2409.0	51.0	0.69035	GF_000029	0.4731	16.9206	70.0	0.028	612.0	pmon_2273	pmon_13778	0.00412	0.0
pmon_13779__pmon_2273	0.25156	0.70627	2409.0	51.0	0.6944	GF_000029	0.4787	16.3524	70.0	0.0293	606.0	pmon_2273	pmon_13779	0.00412	0.0
pmon_13782__pmon_2273	0.21918	0.76515	2409.0	51.0	0.7005	GF_000029	0.5341	15.0685	70.0	0.0354	528.0	pmon_2273	pmon_13782	0.00412	0.0
pmon_13783__pmon_2273	0.2528	0.68801	2409.0	51.0	0.75239	GF_000029	0.6869	58.03	70.0	0.0118	609.0	pmon_2273	pmon_13783	0.00412	0.0
pmon_14092__pmon_2273	0.25156	0.68482	2409.0	51.0	0.74397	GF_000029	0.9471	53.6762	70.0	0.0176	606.0	pmon_2273	pmon_14092	0.00412	0.0
pmon_14093__pmon_2273	0.25156	0.68482	2409.0	51.0	0.74824	GF_000029	0.9471	53.6762	70.0	0.0176	606.0	pmon_2273	pmon_14093	0.00412	0.0
pmon_14343__pmon_1461	0.04857	0.5641	2409.0	51.0	0.72065	GF_000029	0.7494	1.3502	70.0	0.555	117.0	pmon_1461	pmon_14343	0.00412	0.00685
pmon_13788__pmon_1461	0.04857	0.5641	2409.0	51.0	0.89475	GF_000029	0.8406	0.8674	70.0	0.9691	117.0	pmon_1461	pmon_13788	0.00412	0.00685
pmon_13789__pmon_1461	0.04857	0.57265	2409.0	51.0	0.89594	GF_000029	0.6995	1.1869	70.0	0.5893	117.0	pmon_1461	pmon_13789	0.00412	0.00685
pmon_14098__pmon_1461	0.32254	0.68468	2409.0	51.0	0.69219	GF_000029	0.5017	3.308	70.0	0.1517	777.0	pmon_1461	pmon_14098	0.00412	0.00685
pmon_13787__pmon_1461	0.33748	0.7171	2409.0	51.0	0.48371	GF_000029	0.3937	2.9652	70.0	0.1328	813.0	pmon_1461	pmon_13787	0.00412	0.00685
pmon_14349__pmon_1461	0.3076	0.69636	2409.0	51.0	0.40895	GF_000029	0.183	5.6624	70.0	0.0323	741.0	pmon_1461	pmon_14349	0.00412	0.0
pmon_14096__pmon_1461	0.03362	0.71605	2409.0	51.0	0.40592	GF_000029	0.146	0.6693	70.0	0.2182	81.0	pmon_1461	pmon_14096	0.00412	0.00685
pmon_14117__pmon_1461	0.30884	0.59543	2409.0	51.0	0.95863	GF_000029	0.7476	20.3676	70.0	0.0367	744.0	pmon_1461	pmon_14117	0.00412	0.0
pmon_14110__pmon_1461	0.30635	0.61653	2409.0	51.0	0.90955	GF_000029	0.3711	6.4561	70.0	0.0575	738.0	pmon_1461	pmon_14110	0.00412	0.0
pmon_14109__pmon_1461	0.31009	0.61044	2409.0	51.0	0.87651	GF_000029	0.4715	49.9498	70.0	0.0094	747.0	pmon_1461	pmon_14109	0.00412	0.0
pmon_13791__pmon_1461	0.31009	0.60509	2409.0	51.0	0.89178	GF_000029	0.8028	10.4904	70.0	0.0765	747.0	pmon_1461	pmon_13791	0.00412	0.0
pmon_14112__pmon_1461	0.31009	0.59572	2409.0	51.0	0.88464	GF_000029	1.1943	50.92	70.0	0.0235	747.0	pmon_1461	pmon_14112	0.00412	0.0
pmon_14113__pmon_1461	0.29514	0.61041	2409.0	51.0	0.88073	GF_000029	0.8028	10.4904	70.0	0.0765	711.0	pmon_1461	pmon_14113	0.00412	0.0
pmon_14114__pmon_1461	0.31009	0.59304	2409.0	51.0	0.89507	GF_000029	0.7768	10.1261	70.0	0.0767	747.0	pmon_1461	pmon_14114	0.00412	0.0
pmon_14341__pmon_1461	0.28394	0.66228	2409.0	51.0	0.5224	GF_000029	0.3448	1.2991	70.0	0.2654	684.0	pmon_1461	pmon_14341	0.00412	0.00685
pmon_14348__pmon_1461	0.30511	0.66531	2409.0	51.0	0.64315	GF_000029	0.3244	2.5072	70.0	0.1294	735.0	pmon_1461	pmon_14348	0.00412	0.00685
pmon_14342__pmon_1461	0.22291	0.76723	2409.0	51.0	0.43866	GF_000029	0.2237	1.1053	70.0	0.2024	537.0	pmon_1461	pmon_14342	0.00412	0.00685
pmon_14094__pmon_1461	0.30511	0.72109	2409.0	51.0	0.50785	GF_000029	0.5306	1.1685	70.0	0.4541	735.0	pmon_1461	pmon_14094	0.00412	0.00685
pmon_13781__pmon_1461	0.3076	0.74224	2409.0	51.0	0.46111	GF_000029	0.1772	1.4325	70.0	0.1237	741.0	pmon_1461	pmon_13781	0.00412	0.00685
pmon_13784__pmon_1461	0.2939	0.74011	2409.0	51.0	0.47485	GF_000029	0.1726	0.9962	70.0	0.1733	708.0	pmon_1461	pmon_13784	0.00412	0.00685
pmon_13780__pmon_1461	0.3076	0.74629	2409.0	51.0	0.4484	GF_000029	0.1772	1.4325	70.0	0.1237	741.0	pmon_1461	pmon_13780	0.00412	0.00685
pmon_13778__pmon_1461	0.31133	0.748	2409.0	51.0	0.45678	GF_000029	0.1726	1.434	70.0	0.1204	750.0	pmon_1461	pmon_13778	0.00412	0.00685
pmon_13779__pmon_1461	0.3076	0.75034	2409.0	51.0	0.46082	GF_000029	0.2135	1.4881	70.0	0.1435	741.0	pmon_1461	pmon_13779	0.00412	0.00685
pmon_13782__pmon_1461	0.22291	0.78957	2409.0	51.0	0.46693	GF_000029	0.226	1.6822	70.0	0.1343	537.0	pmon_1461	pmon_13782	0.00412	0.00685
pmon_13783__pmon_1461	0.29763	0.7364	2409.0	51.0	0.51881	GF_000029	0.2521	0.7352	70.0	0.3429	717.0	pmon_1461	pmon_13783	0.00412	0.00685
pmon_14092__pmon_1461	0.29265	0.73901	2409.0	51.0	0.51039	GF_000029	0.449	0.5906	70.0	0.7602	705.0	pmon_1461	pmon_14092	0.00412	0.00685
pmon_14093__pmon_1461	0.29265	0.73901	2409.0	51.0	0.51466	GF_000029	0.449	0.5906	70.0	0.7602	705.0	pmon_1461	pmon_14093	0.00412	0.00685
pmon_14343__pmon_14347	0.04732	0.57018	2409.0	51.0	0.76921	GF_000029	0.7164	1.8877	70.0	0.3795	114.0	pmon_14347	pmon_14343	0.00412	0.00685
pmon_13788__pmon_14347	0.04732	0.57018	2409.0	51.0	0.94331	GF_000029	0.8306	1.646	70.0	0.5046	114.0	pmon_14347	pmon_13788	0.00412	0.00685
pmon_13789__pmon_14347	0.04732	0.61404	2409.0	51.0	0.9445	GF_000029	0.6936	1.0905	70.0	0.6361	114.0	pmon_14347	pmon_13789	0.00412	0.00685
pmon_14098__pmon_14347	0.32628	0.66031	2409.0	51.0	0.74075	GF_000029	0.4978	1.4335	70.0	0.3472	786.0	pmon_14347	pmon_14098	0.00412	0.00685
pmon_13787__pmon_14347	0.34247	0.70909	2409.0	51.0	0.53226	GF_000029	0.3925	1.4761	70.0	0.2659	825.0	pmon_14347	pmon_13787	0.00412	0.00685
pmon_14347__pmon_14349	0.3188	0.69661	2409.0	51.0	0.45751	GF_000029	0.1862	4.9327	70.0	0.0377	768.0	pmon_14347	pmon_14349	0.00412	0.00685
pmon_14096__pmon_14347	0.03238	0.71795	2409.0	51.0	0.45448	GF_000029	0.1432	1.49	70.0	0.0961	78.0	pmon_14347	pmon_14096	0.00412	0.00685
pmon_14117__pmon_14347	0.33624	0.58519	2409.0	51.0	1.00719	GF_000029	0.807	46.461	70.0	0.0174	810.0	pmon_14347	pmon_14117	0.00412	0.0
pmon_14110__pmon_14347	0.33499	0.59975	2409.0	51.0	0.95811	GF_000029	0.3715	6.1655	70.0	0.0602	807.0	pmon_14347	pmon_14110	0.00412	0.0
pmon_14109__pmon_14347	0.3462	0.59712	2409.0	51.0	0.92506	GF_000029	0.472	49.6476	70.0	0.0095	834.0	pmon_14347	pmon_14109	0.00412	0.0
pmon_13791__pmon_14347	0.3462	0.59353	2409.0	51.0	0.94034	GF_000029	0.825	14.2406	70.0	0.0579	834.0	pmon_14347	pmon_13791	0.00412	0.0
pmon_14112__pmon_14347	0.34247	0.58788	2409.0	51.0	0.9332	GF_000029	1.2044	49.6784	70.0	0.0242	825.0	pmon_14347	pmon_14112	0.00412	0.0
pmon_14113__pmon_14347	0.32005	0.59792	2409.0	51.0	0.92929	GF_000029	0.825	14.2407	70.0	0.0579	771.0	pmon_14347	pmon_14113	0.00412	0.0
pmon_14114__pmon_14347	0.34371	0.58575	2409.0	51.0	0.94363	GF_000029	0.7936	12.1736	70.0	0.0652	828.0	pmon_14347	pmon_14114	0.00412	0.0
pmon_14341__pmon_14347	0.29016	0.67954	2409.0	51.0	0.57095	GF_000029	0.3388	0.6858	70.0	0.494	699.0	pmon_14347	pmon_14341	0.00412	0.00685
pmon_14347__pmon_14348	0.3188	0.66536	2409.0	51.0	0.69171	GF_000029	0.3371	5.0806	70.0	0.0664	768.0	pmon_14347	pmon_14348	0.00412	0.0
pmon_14342__pmon_14347	0.22167	0.76592	2409.0	51.0	0.48722	GF_000029	0.2231	2.0778	70.0	0.1074	534.0	pmon_14347	pmon_14342	0.00412	0.00685
pmon_14094__pmon_14347	0.31133	0.70533	2409.0	51.0	0.5564	GF_000029	0.4585	46.7185	70.0	0.0098	750.0	pmon_14347	pmon_14094	0.00412	0.0
pmon_13781__pmon_14347	0.31507	0.72991	2409.0	51.0	0.50967	GF_000029	0.1793	2.4787	70.0	0.0723	759.0	pmon_14347	pmon_13781	0.00412	0.00685
pmon_13784__pmon_14347	0.30137	0.72039	2409.0	51.0	0.52341	GF_000029	0.1729	1.62	70.0	0.1068	726.0	pmon_14347	pmon_13784	0.00412	0.00685
pmon_13780__pmon_14347	0.31507	0.73386	2409.0	51.0	0.49696	GF_000029	0.1793	2.4787	70.0	0.0723	759.0	pmon_14347	pmon_13780	0.00412	0.00685
pmon_13778__pmon_14347	0.3188	0.73568	2409.0	51.0	0.50533	GF_000029	0.1785	2.3247	70.0	0.0768	768.0	pmon_14347	pmon_13778	0.00412	0.00685
pmon_13779__pmon_14347	0.31507	0.73518	2409.0	51.0	0.50938	GF_000029	0.2226	2.4668	70.0	0.0902	759.0	pmon_14347	pmon_13779	0.00412	0.00685
pmon_13782__pmon_14347	0.22167	0.78652	2409.0	51.0	0.51548	GF_000029	0.238	3.1884	70.0	0.0747	534.0	pmon_14347	pmon_13782	0.00412	0.00685
pmon_13783__pmon_14347	0.30262	0.71879	2409.0	51.0	0.56737	GF_000029	0.2555	1.6045	70.0	0.1592	729.0	pmon_14347	pmon_13783	0.00412	0.00685
pmon_14092__pmon_14347	0.29763	0.72385	2409.0	51.0	0.55895	GF_000029	0.4261	2.1429	70.0	0.1989	717.0	pmon_14347	pmon_14092	0.00412	0.00685
pmon_14093__pmon_14347	0.29763	0.72385	2409.0	51.0	0.56322	GF_000029	0.4261	2.1429	70.0	0.1989	717.0	pmon_14347	pmon_14093	0.00412	0.00685
pmon_14101__pmon_14343	0.0274	0.5	2409.0	51.0	0.73225	GF_000029	0.6651	2.0062	70.0	0.3315	66.0	pmon_14101	pmon_14343	0.00412	0.00685
pmon_13788__pmon_14101	0.0274	0.5303	2409.0	51.0	0.90635	GF_000029	0.9004	1.3765	70.0	0.6541	66.0	pmon_14101	pmon_13788	0.00412	0.00685
pmon_13789__pmon_14101	0.0274	0.54545	2409.0	51.0	0.90754	GF_000029	0.6526	1.1943	70.0	0.5465	66.0	pmon_14101	pmon_13789	0.00412	0.00685
pmon_14098__pmon_14101	0.0411	0.58586	2409.0	51.0	0.70379	GF_000029	0.4878	2.0532	70.0	0.2376	99.0	pmon_14101	pmon_14098	0.00412	0.00685
pmon_13787__pmon_14101	0.0411	0.58586	2409.0	51.0	0.4953	GF_000029	0.3928	1.8365	70.0	0.2139	99.0	pmon_14101	pmon_13787	0.00412	0.00685
pmon_14101__pmon_14349	0.03611	0.64368	2409.0	51.0	0.42054	GF_000029	0.1715	48.659	70.0	0.0035	87.0	pmon_14101	pmon_14349	0.00412	0.0
pmon_14096__pmon_14101	0.03362	0.71605	2409.0	51.0	0.41751	GF_000029	0.1472	1.0169	70.0	0.1448	81.0	pmon_14101	pmon_14096	0.00412	0.00685
pmon_14101__pmon_14117	0.03736	0.56667	2409.0	51.0	0.97023	GF_000029	0.6654	47.8632	70.0	0.0139	90.0	pmon_14101	pmon_14117	0.00412	0.0
pmon_14101__pmon_14110	0.03736	0.6	2409.0	51.0	0.92115	GF_000029	0.3203	6.8722	70.0	0.0466	90.0	pmon_14101	pmon_14110	0.00412	0.0
pmon_14101__pmon_14109	0.03736	0.54444	2409.0	51.0	0.8881	GF_000029	0.4149	48.0295	70.0	0.0086	90.0	pmon_14101	pmon_14109	0.00412	0.0
pmon_13791__pmon_14101	0.03736	0.53333	2409.0	51.0	0.90338	GF_000029	0.7116	14.472	70.0	0.0492	90.0	pmon_14101	pmon_13791	0.00412	0.0
pmon_14101__pmon_14112	0.03736	0.5	2409.0	51.0	0.89624	GF_000029	1.1186	48.5682	70.0	0.023	90.0	pmon_14101	pmon_14112	0.00412	0.0
pmon_14101__pmon_14113	0.03736	0.53333	2409.0	51.0	0.89232	GF_000029	0.7116	14.4719	70.0	0.0492	90.0	pmon_14101	pmon_14113	0.00412	0.0
pmon_14101__pmon_14114	0.03736	0.53333	2409.0	51.0	0.90666	GF_000029	0.6882	11.8116	70.0	0.0583	90.0	pmon_14101	pmon_14114	0.00412	0.0
pmon_14101__pmon_14341	0.03362	0.61728	2409.0	51.0	0.53399	GF_000029	0.2825	0.8257	70.0	0.3421	81.0	pmon_14101	pmon_14341	0.00412	0.00685
pmon_14101__pmon_14348	0.03611	0.64368	2409.0	51.0	0.65474	GF_000029	0.2867	6.1357	70.0	0.0467	87.0	pmon_14101	pmon_14348	0.00412	0.0
pmon_14101__pmon_14342	0.0411	0.71717	2409.0	51.0	0.45025	GF_000029	0.1787	1.8922	70.0	0.0945	99.0	pmon_14101	pmon_14342	0.00412	0.00685
pmon_14094__pmon_14101	0.0411	0.63636	2409.0	51.0	0.51944	GF_000029	0.4008	46.3051	70.0	0.0087	99.0	pmon_14101	pmon_14094	0.00412	0.0
pmon_13781__pmon_14101	0.0411	0.72727	2409.0	51.0	0.47271	GF_000029	0.1466	3.1611	70.0	0.0464	99.0	pmon_14101	pmon_13781	0.00412	0.00685
pmon_13784__pmon_14101	0.0411	0.73737	2409.0	51.0	0.48645	GF_000029	0.1398	1.6338	70.0	0.0856	99.0	pmon_14101	pmon_13784	0.00412	0.00685
pmon_13780__pmon_14101	0.0411	0.72727	2409.0	51.0	0.45999	GF_000029	0.1466	3.1611	70.0	0.0464	99.0	pmon_14101	pmon_13780	0.00412	0.00685
pmon_13778__pmon_14101	0.0411	0.72727	2409.0	51.0	0.46837	GF_000029	0.1422	3.6488	70.0	0.039	99.0	pmon_14101	pmon_13778	0.00412	0.00685
pmon_13779__pmon_14101	0.0411	0.71717	2409.0	51.0	0.47242	GF_000029	0.1842	4.0294	70.0	0.0457	99.0	pmon_14101	pmon_13779	0.00412	0.00685
pmon_13782__pmon_14101	0.0411	0.71717	2409.0	51.0	0.47852	GF_000029	0.195	4.9295	70.0	0.0396	99.0	pmon_14101	pmon_13782	0.00412	0.00685
pmon_13783__pmon_14101	0.0411	0.71717	2409.0	51.0	0.5304	GF_000029	0.2211	1.536	70.0	0.1439	99.0	pmon_14101	pmon_13783	0.00412	0.00685
pmon_14092__pmon_14101	0.0411	0.68687	2409.0	51.0	0.52198	GF_000029	0.3884	1.5532	70.0	0.2501	99.0	pmon_14101	pmon_14092	0.00412	0.00685
pmon_14093__pmon_14101	0.0411	0.68687	2409.0	51.0	0.52625	GF_000029	0.3884	1.5532	70.0	0.2501	99.0	pmon_14101	pmon_14093	0.00412	0.00685
pmon_14102__pmon_14343	0.0274	0.5303	2409.0	51.0	0.7991	GF_000029	0.6237	2.5148	70.0	0.248	66.0	pmon_14102	pmon_14343	0.00412	0.00685
pmon_13788__pmon_14102	0.0274	0.56061	2409.0	51.0	0.9732	GF_000029	0.7041	1.6847	70.0	0.4179	66.0	pmon_14102	pmon_13788	0.00412	0.00685
pmon_13789__pmon_14102	0.0274	0.57576	2409.0	51.0	0.97439	GF_000029	0.5995	1.2409	70.0	0.4832	66.0	pmon_14102	pmon_13789	0.00412	0.00685
pmon_14098__pmon_14102	0.0411	0.54545	2409.0	51.0	0.77064	GF_000029	0.6316	3.0802	70.0	0.205	99.0	pmon_14102	pmon_14098	0.00412	0.00685
pmon_13787__pmon_14102	0.0411	0.54545	2409.0	51.0	0.56215	GF_000029	0.4731	2.8736	70.0	0.1646	99.0	pmon_14102	pmon_13787	0.00412	0.00685
pmon_14102__pmon_14349	0.03611	0.63218	2409.0	51.0	0.4874	GF_000029	0.2255	8.6199	70.0	0.0262	87.0	pmon_14102	pmon_14349	0.00412	0.0
pmon_14096__pmon_14102	0.04359	0.71429	2409.0	51.0	0.48437	GF_000029	0.1784	21.0247	70.0	0.0085	105.0	pmon_14102	pmon_14096	0.00412	0.0
pmon_14102__pmon_14117	0.03736	0.54444	2409.0	51.0	1.03708	GF_000029	0.7356	53.5053	70.0	0.0137	90.0	pmon_14102	pmon_14117	0.00412	0.0
pmon_14102__pmon_14110	0.04732	0.5614	2409.0	51.0	0.988	GF_000029	0.3686	6.2927	70.0	0.0586	114.0	pmon_14102	pmon_14110	0.00412	0.0
pmon_14102__pmon_14109	0.03736	0.52222	2409.0	51.0	0.95496	GF_000029	0.4711	52.7096	70.0	0.0089	90.0	pmon_14102	pmon_14109	0.00412	0.0
pmon_13791__pmon_14102	0.03736	0.51111	2409.0	51.0	0.97023	GF_000029	0.7892	14.792	70.0	0.0534	90.0	pmon_14102	pmon_13791	0.00412	0.0
pmon_14102__pmon_14112	0.03985	0.48958	2409.0	51.0	0.96309	GF_000029	1.1811	53.776	70.0	0.022	96.0	pmon_14102	pmon_14112	0.00412	0.0
pmon_14102__pmon_14113	0.04234	0.51961	2409.0	51.0	0.95918	GF_000029	0.7892	14.7919	70.0	0.0534	102.0	pmon_14102	pmon_14113	0.00412	0.0
pmon_14102__pmon_14114	0.03736	0.51111	2409.0	51.0	0.97352	GF_000029	0.7686	13.3835	70.0	0.0574	90.0	pmon_14102	pmon_14114	0.00412	0.0
pmon_14102__pmon_14341	0.03362	0.60494	2409.0	51.0	0.60085	GF_000029	0.3736	0.8001	70.0	0.4669	81.0	pmon_14102	pmon_14341	0.00412	0.00685
pmon_14102__pmon_14348	0.03611	0.63218	2409.0	51.0	0.7216	GF_000029	0.2671	9.6055	70.0	0.0278	87.0	pmon_14102	pmon_14348	0.00412	0.0
pmon_14102__pmon_14342	0.0411	0.69697	2409.0	51.0	0.51711	GF_000029	0.222	2.3445	70.0	0.0947	99.0	pmon_14102	pmon_14342	0.00412	0.00685
pmon_14094__pmon_14102	0.04732	0.61404	2409.0	51.0	0.58629	GF_000029	0.4862	3.0421	70.0	0.1598	114.0	pmon_14102	pmon_14094	0.00412	0.00685
pmon_13781__pmon_14102	0.0411	0.71717	2409.0	51.0	0.53956	GF_000029	0.1778	4.2386	70.0	0.0419	99.0	pmon_14102	pmon_13781	0.00412	0.00685
pmon_13784__pmon_14102	0.0411	0.72727	2409.0	51.0	0.5533	GF_000029	0.1723	1.9091	70.0	0.0903	99.0	pmon_14102	pmon_13784	0.00412	0.00685
pmon_13780__pmon_14102	0.0411	0.71717	2409.0	51.0	0.52685	GF_000029	0.1778	4.2386	70.0	0.0419	99.0	pmon_14102	pmon_13780	0.00412	0.00685
pmon_13778__pmon_14102	0.0411	0.71717	2409.0	51.0	0.53522	GF_000029	0.1753	4.2636	70.0	0.0411	99.0	pmon_14102	pmon_13778	0.00412	0.00685
pmon_13779__pmon_14102	0.0411	0.70707	2409.0	51.0	0.53927	GF_000029	0.2195	4.5275	70.0	0.0485	99.0	pmon_14102	pmon_13779	0.00412	0.00685
pmon_13782__pmon_14102	0.0411	0.70707	2409.0	51.0	0.54538	GF_000029	0.2308	4.9797	70.0	0.0464	99.0	pmon_14102	pmon_13782	0.00412	0.00685
pmon_13783__pmon_14102	0.0411	0.69697	2409.0	51.0	0.59726	GF_000029	0.2556	1.7148	70.0	0.149	99.0	pmon_14102	pmon_13783	0.00412	0.00685
pmon_14092__pmon_14102	0.04981	0.63333	2409.0	51.0	0.58884	GF_000029	0.4221	1.6215	70.0	0.2603	120.0	pmon_14102	pmon_14092	0.00412	0.00685
pmon_14093__pmon_14102	0.04981	0.63333	2409.0	51.0	0.59311	GF_000029	0.4221	1.6215	70.0	0.2603	120.0	pmon_14102	pmon_14093	0.00412	0.00685
pmon_14343__pmon_1459	0.04981	0.6	2409.0	51.0	0.7991	GF_000029	0.6237	2.5148	70.0	0.248	120.0	pmon_1459	pmon_14343	0.00412	0.00685
pmon_13788__pmon_1459	0.04981	0.59167	2409.0	51.0	0.9732	GF_000029	0.7041	1.6847	70.0	0.4179	120.0	pmon_1459	pmon_13788	0.00412	0.00685
pmon_13789__pmon_1459	0.04981	0.63333	2409.0	51.0	0.97439	GF_000029	0.5995	1.2409	70.0	0.4832	120.0	pmon_1459	pmon_13789	0.00412	0.00685
pmon_14098__pmon_1459	0.34496	0.65343	2409.0	51.0	0.77064	GF_000029	0.6316	3.0802	70.0	0.205	831.0	pmon_1459	pmon_14098	0.00412	0.00685
pmon_13787__pmon_1459	0.36862	0.70383	2409.0	51.0	0.56215	GF_000029	0.4731	2.8736	70.0	0.1646	888.0	pmon_1459	pmon_13787	0.00412	0.00685
pmon_14349__pmon_1459	0.31258	0.69987	2409.0	51.0	0.4874	GF_000029	0.2255	8.6199	70.0	0.0262	753.0	pmon_1459	pmon_14349	0.00412	0.0
pmon_14096__pmon_1459	0.03362	0.7037	2409.0	51.0	0.48437	GF_000029	0.1784	21.0319	70.0	0.0085	81.0	pmon_1459	pmon_14096	0.00412	0.0
pmon_14117__pmon_1459	0.31507	0.59947	2409.0	51.0	1.03708	GF_000029	0.7356	53.5053	70.0	0.0137	759.0	pmon_1459	pmon_14117	0.00412	0.0
pmon_14110__pmon_1459	0.31507	0.60474	2409.0	51.0	0.988	GF_000029	0.3686	6.2927	70.0	0.0586	759.0	pmon_1459	pmon_14110	0.00412	0.0
pmon_14109__pmon_1459	0.3188	0.60156	2409.0	51.0	0.95496	GF_000029	0.4711	52.7096	70.0	0.0089	768.0	pmon_1459	pmon_14109	0.00412	0.0
pmon_13791__pmon_1459	0.31631	0.60892	2409.0	51.0	0.97023	GF_000029	0.7892	14.7918	70.0	0.0534	762.0	pmon_1459	pmon_13791	0.00412	0.0
pmon_14112__pmon_1459	0.31631	0.60761	2409.0	51.0	0.96309	GF_000029	1.1811	53.776	70.0	0.022	762.0	pmon_1459	pmon_14112	0.00412	0.0
pmon_14113__pmon_1459	0.30012	0.61687	2409.0	51.0	0.95918	GF_000029	0.7892	14.7918	70.0	0.0534	723.0	pmon_1459	pmon_14113	0.00412	0.0
pmon_14114__pmon_1459	0.31631	0.5958	2409.0	51.0	0.97352	GF_000029	0.7686	13.3835	70.0	0.0574	762.0	pmon_1459	pmon_14114	0.00412	0.0
pmon_14341__pmon_1459	0.28643	0.67391	2409.0	51.0	0.60085	GF_000029	0.3736	0.8001	70.0	0.4669	690.0	pmon_1459	pmon_14341	0.00412	0.00685
pmon_14348__pmon_1459	0.31382	0.65476	2409.0	51.0	0.7216	GF_000029	0.2671	9.6045	70.0	0.0278	756.0	pmon_1459	pmon_14348	0.00412	0.0
pmon_14342__pmon_1459	0.22291	0.77467	2409.0	51.0	0.51711	GF_000029	0.222	2.3445	70.0	0.0947	537.0	pmon_1459	pmon_14342	0.00412	0.00685
pmon_14094__pmon_1459	0.30137	0.73554	2409.0	51.0	0.58629	GF_000029	0.4862	3.0421	70.0	0.1598	726.0	pmon_1459	pmon_14094	0.00412	0.00685
pmon_13781__pmon_1459	0.30511	0.7551	2409.0	51.0	0.53956	GF_000029	0.1778	4.2386	70.0	0.0419	735.0	pmon_1459	pmon_13781	0.00412	0.00685
pmon_13784__pmon_1459	0.29141	0.74644	2409.0	51.0	0.5533	GF_000029	0.1723	1.9091	70.0	0.0903	702.0	pmon_1459	pmon_13784	0.00412	0.00685
pmon_13780__pmon_1459	0.30511	0.75918	2409.0	51.0	0.52685	GF_000029	0.1778	4.2386	70.0	0.0419	735.0	pmon_1459	pmon_13780	0.00412	0.00685
pmon_13778__pmon_1459	0.30884	0.76075	2409.0	51.0	0.53522	GF_000029	0.1753	4.2636	70.0	0.0411	744.0	pmon_1459	pmon_13778	0.00412	0.00685
pmon_13779__pmon_1459	0.30511	0.7619	2409.0	51.0	0.53927	GF_000029	0.2195	4.5275	70.0	0.0485	735.0	pmon_1459	pmon_13779	0.00412	0.00685
pmon_13782__pmon_1459	0.22291	0.79888	2409.0	51.0	0.54538	GF_000029	0.2308	4.9797	70.0	0.0464	537.0	pmon_1459	pmon_13782	0.00412	0.00685
pmon_13783__pmon_1459	0.29514	0.73277	2409.0	51.0	0.59726	GF_000029	0.2556	1.7148	70.0	0.149	711.0	pmon_1459	pmon_13783	0.00412	0.00685
pmon_14092__pmon_1459	0.29016	0.73677	2409.0	51.0	0.58884	GF_000029	0.4221	1.6215	70.0	0.2603	699.0	pmon_1459	pmon_14092	0.00412	0.00685
pmon_14093__pmon_1459	0.29016	0.73677	2409.0	51.0	0.59311	GF_000029	0.4221	1.6215	70.0	0.2603	699.0	pmon_1459	pmon_14093	0.00412	0.00685
pmon_14343__pmon_14345	0.04857	0.60684	2409.0	51.0	0.67854	GF_000029	0.6983	1.4831	70.0	0.4708	117.0	pmon_14345	pmon_14343	0.00412	0.00685
pmon_13788__pmon_14345	0.04857	0.58974	2409.0	51.0	0.85264	GF_000029	0.7907	1.1716	70.0	0.6749	117.0	pmon_14345	pmon_13788	0.00412	0.00685
pmon_13789__pmon_14345	0.04857	0.61538	2409.0	51.0	0.85383	GF_000029	0.6565	0.9569	70.0	0.6861	117.0	pmon_14345	pmon_13789	0.00412	0.00685
pmon_14098__pmon_14345	0.31009	0.65997	2409.0	51.0	0.65008	GF_000029	0.462	2.5151	70.0	0.1837	747.0	pmon_14345	pmon_14098	0.00412	0.00685
pmon_13787__pmon_14345	0.32254	0.72716	2409.0	51.0	0.44159	GF_000029	0.3809	2.3601	70.0	0.1614	777.0	pmon_14345	pmon_13787	0.00412	0.00685
pmon_14345__pmon_14349	0.31258	0.70784	2409.0	51.0	0.36683	GF_000029	0.1434	53.4821	70.0	0.0027	753.0	pmon_14345	pmon_14349	0.00412	0.0
pmon_14096__pmon_14345	0.03362	0.7037	2409.0	51.0	0.3638	GF_000029	0.1421	1.0431	70.0	0.1362	81.0	pmon_14345	pmon_14096	0.00412	0.00685
pmon_14117__pmon_14345	0.31507	0.60079	2409.0	51.0	0.91652	GF_000029	0.7295	53.0121	70.0	0.0138	759.0	pmon_14345	pmon_14117	0.00412	0.0
pmon_14110__pmon_14345	0.31258	0.6162	2409.0	51.0	0.86744	GF_000029	0.3675	6.8651	70.0	0.0535	753.0	pmon_14345	pmon_14110	0.00412	0.0
pmon_14109__pmon_14345	0.31631	0.6168	2409.0	51.0	0.83439	GF_000029	0.4202	50.2091	70.0	0.0084	762.0	pmon_14345	pmon_14109	0.00412	0.0
pmon_13791__pmon_14345	0.3188	0.61068	2409.0	51.0	0.84967	GF_000029	0.7766	11.9167	70.0	0.0652	768.0	pmon_14345	pmon_13791	0.00412	0.0
pmon_14112__pmon_14345	0.31631	0.60236	2409.0	51.0	0.84253	GF_000029	1.1739	52.722	70.0	0.0223	762.0	pmon_14345	pmon_14112	0.00412	0.0
pmon_14113__pmon_14345	0.29514	0.61463	2409.0	51.0	0.83862	GF_000029	0.7766	11.9167	70.0	0.0652	711.0	pmon_14345	pmon_14113	0.00412	0.0
pmon_14114__pmon_14345	0.31631	0.59974	2409.0	51.0	0.85295	GF_000029	0.7478	11.5942	70.0	0.0645	762.0	pmon_14345	pmon_14114	0.00412	0.0
pmon_14341__pmon_14345	0.28518	0.67686	2409.0	51.0	0.48028	GF_000029	0.3448	1.1013	70.0	0.3131	687.0	pmon_14345	pmon_14341	0.00412	0.00685
pmon_14345__pmon_14348	0.31507	0.67194	2409.0	51.0	0.60104	GF_000029	0.3144	2.8302	70.0	0.1111	759.0	pmon_14345	pmon_14348	0.00412	0.00685
pmon_14342__pmon_14345	0.22291	0.76536	2409.0	51.0	0.39654	GF_000029	0.2144	1.5511	70.0	0.1382	537.0	pmon_14345	pmon_14342	0.00412	0.00685
pmon_14094__pmon_14345	0.31133	0.728	2409.0	51.0	0.46573	GF_000029	0.4868	3.0168	70.0	0.1614	750.0	pmon_14345	pmon_14094	0.00412	0.00685
pmon_13781__pmon_14345	0.31507	0.75362	2409.0	51.0	0.419	GF_000029	0.17	2.0514	70.0	0.0829	759.0	pmon_14345	pmon_13781	0.00412	0.00685
pmon_13784__pmon_14345	0.30137	0.7438	2409.0	51.0	0.43274	GF_000029	0.1662	1.4022	70.0	0.1185	726.0	pmon_14345	pmon_13784	0.00412	0.00685
pmon_13780__pmon_14345	0.31507	0.75494	2409.0	51.0	0.40629	GF_000029	0.17	2.0514	70.0	0.0829	759.0	pmon_14345	pmon_13780	0.00412	0.00685
pmon_13778__pmon_14345	0.3188	0.7526	2409.0	51.0	0.41466	GF_000029	0.1662	2.0427	70.0	0.0814	768.0	pmon_14345	pmon_13778	0.00412	0.00685
pmon_13779__pmon_14345	0.31507	0.75626	2409.0	51.0	0.41871	GF_000029	0.2062	2.0673	70.0	0.0998	759.0	pmon_14345	pmon_13779	0.00412	0.00685
pmon_13782__pmon_14345	0.22291	0.78957	2409.0	51.0	0.42481	GF_000029	0.2183	2.4711	70.0	0.0883	537.0	pmon_14345	pmon_13782	0.00412	0.00685
pmon_13783__pmon_14345	0.30386	0.73634	2409.0	51.0	0.4767	GF_000029	0.2442	1.0037	70.0	0.2433	732.0	pmon_14345	pmon_13783	0.00412	0.00685
pmon_14092__pmon_14345	0.29888	0.73889	2409.0	51.0	0.46827	GF_000029	0.4234	0.9257	70.0	0.4574	720.0	pmon_14345	pmon_14092	0.00412	0.00685
pmon_14093__pmon_14345	0.29888	0.73889	2409.0	51.0	0.47254	GF_000029	0.4234	0.9257	70.0	0.4574	720.0	pmon_14345	pmon_14093	0.00412	0.00685
pmon_8407__pmon_8769	0.62987	0.82703	1386.0	873.0	0.29322	GF_001577	0.1801	0.2679	2.0	0.6721	873.0	pmon_8407	pmon_8769	1.0	1.0
pmon_12829__pmon_17931	0.75219	0.49757	1368.0	945.0	0.94954	GF_001039	0.493	66.57	3.0	0.0074	1029.0	pmon_12829	pmon_17931	1.0	0.0
pmon_12829__pmon_23310	0.69298	0.38397	1368.0	945.0	1.99938	GF_001039	0.9776	62.8912	4.0	0.0155	948.0	pmon_23310	pmon_12829	0.5	0.0
pmon_17931__pmon_23310	0.69518	0.43533	1368.0	945.0	1.51849	GF_001039	0.7312	69.5461	4.0	0.0105	951.0	pmon_23310	pmon_17931	0.5	0.0
pmon_1757__pmon_1980	0.6376	0.97151	1101.0	627.0	0.03841	GF_000598	0.0021	0.0137	4.0	0.1525	702.0	pmon_1980	pmon_1757	1.0	1.0
pmon_1037__pmon_1980	0.62943	0.93651	1101.0	627.0	0.11938	GF_000598	0.0275	0.057	5.0	0.4832	693.0	pmon_1037	pmon_1980	0.5	0.5
pmon_1037__pmon_1757	0.61853	0.93979	1101.0	627.0	0.11271	GF_000598	0.0301	0.0417	5.0	0.721	681.0	pmon_1037	pmon_1757	0.5	0.5
pmon_1037__pmon_4324	0.59128	0.57143	1101.0	627.0	0.89362	GF_000598	0.4694	60.4755	6.0	0.0078	651.0	pmon_4324	pmon_1037	0.33333	0.0
pmon_1980__pmon_4324	0.60763	0.57698	1101.0	627.0	0.9425	GF_000598	0.452	60.817	6.0	0.0074	669.0	pmon_4324	pmon_1980	0.33333	0.0
pmon_1757__pmon_4324	0.62943	0.5671	1101.0	627.0	0.93583	GF_000598	0.4516	60.9264	6.0	0.0074	693.0	pmon_4324	pmon_1757	0.33333	0.0
pmon_22262__pmon_22266	0.84946	0.47426	1395.0	1185.0	1.26918	GF_001956	0.8128	4.1569	2.0	0.1955	1185.0	pmon_22262	pmon_22266	1.0	1.0
pmon_13578__pmon_13579	0.94359	0.97101	585.0	552.0	0.04043	GF_001756	0.0209	0.0563	2.0	0.3715	552.0	pmon_13578	pmon_13579	1.0	1.0
pmon_20078__pmon_2935	0.29167	0.7619	792.0	231.0	0.27304	GF_001318	0.1656	1.3312	2.0	0.1244	231.0	pmon_2935	pmon_20078	1.0	1.0
pmon_19041__pmon_2714	0.42664	0.53846	1554.0	69.0	1.31878	GF_000205	0.3651	71.7132	12.0	0.0051	663.0	pmon_2714	pmon_19041	1.0	0.0
pmon_9199__pmon_9200	0.4112	0.73083	1554.0	69.0	0.37076	GF_000205	0.0538	53.7637	13.0	0.001	639.0	pmon_9199	pmon_9200	1.0	0.0
pmon_18540__pmon_9199	0.19498	0.56766	1554.0	69.0	1.02479	GF_000205	0.2234	3.5253	14.0	0.0634	303.0	pmon_18540	pmon_9199	0.5	1.0
pmon_18540__pmon_9200	0.19691	0.53268	1554.0	69.0	1.09755	GF_000205	0.2753	75.5895	14.0	0.0036	306.0	pmon_18540	pmon_9200	0.5	0.0
pmon_20082__pmon_20290	0.30888	0.76458	1554.0	69.0	0.40582	GF_000205	0.1552	1.1341	15.0	0.1369	480.0	pmon_20290	pmon_20082	1.0	1.0
pmon_17747__pmon_18213	0.26255	0.98775	1554.0	69.0	0.01526	GF_000205	0.0001	0.1117	16.0	0.001	408.0	pmon_18213	pmon_17747	1.0	1.0
pmon_19427__pmon_19428	0.6139	0.8805	1554.0	69.0	0.17376	GF_000205	0.0155	1.9884	17.0	0.0078	954.0	pmon_19427	pmon_19428	1.0	1.0
pmon_18213__pmon_19427	0.55792	0.609	1554.0	69.0	0.71005	GF_000205	0.2435	14.1577	18.0	0.0172	867.0	pmon_18213	pmon_19427	0.25	0.0
pmon_18213__pmon_19428	0.51737	0.58085	1554.0	69.0	0.85354	GF_000205	0.2176	20.5929	18.0	0.0106	804.0	pmon_18213	pmon_19428	0.25	0.0
pmon_17747__pmon_19427	0.25869	0.63184	1554.0	69.0	0.72531	GF_000205	0.2396	4.0584	18.0	0.059	402.0	pmon_17747	pmon_19427	0.25	1.0
pmon_17747__pmon_19428	0.25869	0.62438	1554.0	69.0	0.8688	GF_000205	0.215	6.5467	18.0	0.0328	402.0	pmon_17747	pmon_19428	0.25	0.0
pmon_18213__pmon_20290	0.42471	0.56364	1554.0	69.0	1.31407	GF_000205	0.5754	122.6684	19.0	0.0047	660.0	pmon_20290	pmon_18213	0.125	0.0
pmon_17747__pmon_20290	0.26255	0.54902	1554.0	69.0	1.32933	GF_000205	0.5688	128.8516	19.0	0.0044	408.0	pmon_20290	pmon_17747	0.125	0.0
pmon_19427__pmon_20290	0.45367	0.55319	1554.0	69.0	1.21435	GF_000205	0.3482	195.7536	19.0	0.0018	705.0	pmon_20290	pmon_19427	0.125	0.0
pmon_19428__pmon_20290	0.45174	0.56125	1554.0	69.0	1.35784	GF_000205	0.3169	231.6203	19.0	0.0014	702.0	pmon_20290	pmon_19428	0.125	0.0
pmon_18213__pmon_20082	0.31274	0.50823	1554.0	69.0	1.39362	GF_000205	0.5463	21.707	19.0	0.0252	486.0	pmon_20082	pmon_18213	0.125	0.0
pmon_17747__pmon_20082	0.21236	0.56364	1554.0	69.0	1.40888	GF_000205	0.5401	16.5064	19.0	0.0327	330.0	pmon_20082	pmon_17747	0.125	0.0
pmon_19427__pmon_20082	0.33398	0.51252	1554.0	69.0	1.2939	GF_000205	0.3229	26.9169	19.0	0.012	519.0	pmon_20082	pmon_19427	0.125	0.0
pmon_19428__pmon_20082	0.33205	0.5155	1554.0	69.0	1.43739	GF_000205	0.2935	20.3708	19.0	0.0144	516.0	pmon_20082	pmon_19428	0.125	0.0
pmon_18540__pmon_20290	0.23745	0.44715	1554.0	69.0	1.5591	GF_000205	0.4199	52.0753	20.0	0.0081	369.0	pmon_18540	pmon_20290	0.05556	0.0
pmon_18540__pmon_20082	0.16602	0.36822	1554.0	69.0	1.63865	GF_000205	0.3045	24.4517	20.0	0.0125	258.0	pmon_18540	pmon_20082	0.05556	0.0
pmon_18213__pmon_18540	0.3166	0.43699	1554.0	69.0	1.49313	GF_000205	0.4058	100.7704	20.0	0.004	492.0	pmon_18540	pmon_18213	0.05556	0.0
pmon_17747__pmon_18540	0.0444	0.57971	1554.0	69.0	1.50839	GF_000205	0.4044	102.2409	20.0	0.004	69.0	pmon_18540	pmon_17747	0.05556	0.0
pmon_18540__pmon_19427	0.38803	0.43118	1554.0	69.0	1.39341	GF_000205	0.3564	135.6316	20.0	0.0026	603.0	pmon_18540	pmon_19427	0.05556	0.0
pmon_18540__pmon_19428	0.35521	0.44928	1554.0	69.0	1.5369	GF_000205	0.3259	150.0481	20.0	0.0022	552.0	pmon_18540	pmon_19428	0.05556	0.0
pmon_20290__pmon_9199	0.4112	0.55086	1554.0	69.0	1.30061	GF_000205	0.4184	22.1984	20.0	0.0188	639.0	pmon_9199	pmon_20290	0.05556	0.0
pmon_20082__pmon_9199	0.29923	0.53548	1554.0	69.0	1.38016	GF_000205	0.2586	15.2463	20.0	0.017	465.0	pmon_9199	pmon_20082	0.05556	0.0
pmon_18213__pmon_9199	0.39382	0.5817	1554.0	69.0	1.23464	GF_000205	0.4648	23.9129	20.0	0.0194	612.0	pmon_9199	pmon_18213	0.05556	0.0
pmon_17747__pmon_9199	0.2471	0.57812	1554.0	69.0	1.2499	GF_000205	0.4573	17.2253	20.0	0.0265	384.0	pmon_9199	pmon_17747	0.05556	0.0
pmon_19427__pmon_9199	0.39961	0.60064	1554.0	69.0	1.13492	GF_000205	0.3393	293.4146	20.0	0.0012	621.0	pmon_9199	pmon_19427	0.05556	0.0
pmon_19428__pmon_9199	0.39768	0.59223	1554.0	69.0	1.27841	GF_000205	0.3077	306.8644	20.0	0.001	618.0	pmon_9199	pmon_19428	0.05556	0.0
pmon_20290__pmon_9200	0.42471	0.53333	1554.0	69.0	1.37338	GF_000205	0.4846	118.5602	20.0	0.0041	660.0	pmon_9200	pmon_20290	0.05556	0.0
pmon_20082__pmon_9200	0.30116	0.52991	1554.0	69.0	1.45293	GF_000205	0.3451	6.0474	20.0	0.0571	468.0	pmon_9200	pmon_20082	0.05556	0.0
pmon_18213__pmon_9200	0.40541	0.55079	1554.0	69.0	1.30741	GF_000205	0.5312	26.6352	20.0	0.0199	630.0	pmon_9200	pmon_18213	0.05556	0.0
pmon_17747__pmon_9200	0.25676	0.57143	1554.0	69.0	1.32267	GF_000205	0.5262	23.1735	20.0	0.0227	399.0	pmon_9200	pmon_17747	0.05556	0.0
pmon_19427__pmon_9200	0.4112	0.57746	1554.0	69.0	1.20769	GF_000205	0.41	132.8255	20.0	0.0031	639.0	pmon_9200	pmon_19427	0.05556	0.0
pmon_19428__pmon_9200	0.40927	0.57075	1554.0	69.0	1.35118	GF_000205	0.3802	11.23	20.0	0.0339	636.0	pmon_9200	pmon_19428	0.05556	0.0
pmon_18540__pmon_2714	0.3417	0.42938	1554.0	69.0	1.49011	GF_000205	0.2867	88.4796	21.0	0.0032	531.0	pmon_2714	pmon_18540	0.05556	0.0
pmon_2714__pmon_9199	0.39961	0.61031	1554.0	69.0	1.23162	GF_000205	0.2572	1.4291	21.0	0.18	621.0	pmon_2714	pmon_9199	0.05556	0.33333
pmon_2714__pmon_9200	0.40927	0.55975	1554.0	69.0	1.30439	GF_000205	0.283	99.9975	21.0	0.0028	636.0	pmon_2714	pmon_9200	0.05556	0.0
pmon_20290__pmon_2714	0.44788	0.55747	1554.0	69.0	1.49567	GF_000205	0.4889	17.2248	21.0	0.0284	696.0	pmon_2714	pmon_20290	0.05556	0.0
pmon_20082__pmon_2714	0.33591	0.49425	1554.0	69.0	1.57522	GF_000205	0.3311	29.2866	21.0	0.0113	522.0	pmon_2714	pmon_20082	0.05556	0.0
pmon_18213__pmon_2714	0.51737	0.52736	1554.0	69.0	1.4297	GF_000205	0.4896	9.7385	21.0	0.0503	804.0	pmon_2714	pmon_18213	0.05556	0.0
pmon_17747__pmon_2714	0.25869	0.59204	1554.0	69.0	1.44496	GF_000205	0.4789	7.3416	21.0	0.0652	402.0	pmon_2714	pmon_17747	0.05556	0.0
pmon_19427__pmon_2714	0.57722	0.51839	1554.0	69.0	1.32998	GF_000205	0.4415	118.8386	21.0	0.0037	897.0	pmon_2714	pmon_19427	0.05556	0.0
pmon_19428__pmon_2714	0.53668	0.5	1554.0	69.0	1.47347	GF_000205	0.4043	142.1268	21.0	0.0028	834.0	pmon_2714	pmon_19428	0.05556	0.0
pmon_18540__pmon_19041	0.2471	0.45052	1554.0	69.0	1.79948	GF_000205	0.3717	78.9967	21.0	0.0047	384.0	pmon_19041	pmon_18540	0.05556	0.0
pmon_19041__pmon_9199	0.36293	0.48582	1554.0	69.0	1.54099	GF_000205	0.4698	123.623	21.0	0.0038	564.0	pmon_19041	pmon_9199	0.05556	0.0
pmon_19041__pmon_9200	0.36873	0.47993	1554.0	69.0	1.61376	GF_000205	0.6194	76.1857	21.0	0.0081	573.0	pmon_19041	pmon_9200	0.05556	0.0
pmon_19041__pmon_20290	0.40154	0.4984	1554.0	69.0	1.80504	GF_000205	0.4353	115.5295	21.0	0.0038	624.0	pmon_19041	pmon_20290	0.05556	0.0
pmon_19041__pmon_20082	0.30888	0.45833	1554.0	69.0	1.88459	GF_000205	0.4345	110.985	21.0	0.0039	480.0	pmon_19041	pmon_20082	0.05556	0.0
pmon_18213__pmon_19041	0.39768	0.48706	1554.0	69.0	1.73907	GF_000205	0.5125	2.8253	21.0	0.1814	618.0	pmon_19041	pmon_18213	0.05556	0.33333
pmon_17747__pmon_19041	0.23745	0.54472	1554.0	69.0	1.75433	GF_000205	0.502	2.28	21.0	0.2202	369.0	pmon_19041	pmon_17747	0.05556	0.33333
pmon_19041__pmon_19427	0.44015	0.47368	1554.0	69.0	1.63935	GF_000205	0.4009	131.3332	21.0	0.0031	684.0	pmon_19041	pmon_19427	0.05556	0.0
pmon_19041__pmon_19428	0.43629	0.47493	1554.0	69.0	1.78284	GF_000205	0.3629	151.0522	21.0	0.0024	678.0	pmon_19041	pmon_19428	0.05556	0.0
pmon_2714__pmon_5953	0.27606	0.50117	1554.0	69.0	1.61731	GF_000205	0.6257	36.965	22.0	0.0169	429.0	pmon_5953	pmon_2714	0.09091	0.0
pmon_19041__pmon_5953	0.25483	0.45202	1554.0	69.0	1.92668	GF_000205	0.686	27.8317	22.0	0.0246	396.0	pmon_5953	pmon_19041	0.09091	0.0
pmon_18540__pmon_5953	0.05985	0.39785	1554.0	69.0	1.84764	GF_000205	0.6067	83.7708	22.0	0.0072	93.0	pmon_5953	pmon_18540	0.09091	0.0
pmon_5953__pmon_9199	0.26641	0.51691	1554.0	69.0	1.58915	GF_000205	0.8631	130.899	22.0	0.0066	414.0	pmon_5953	pmon_9199	0.09091	0.0
pmon_5953__pmon_9200	0.27799	0.48843	1554.0	69.0	1.66192	GF_000205	0.8011	87.997	22.0	0.0091	432.0	pmon_5953	pmon_9200	0.09091	0.0
pmon_20290__pmon_5953	0.28378	0.45805	1554.0	69.0	1.8532	GF_000205	0.8805	10.4903	22.0	0.0839	441.0	pmon_5953	pmon_20290	0.09091	0.0
pmon_20082__pmon_5953	0.22973	0.493	1554.0	69.0	1.93275	GF_000205	0.9092	4.8882	22.0	0.186	357.0	pmon_5953	pmon_20082	0.09091	1.0
pmon_18213__pmon_5953	0.27413	0.52817	1554.0	69.0	1.78722	GF_000205	0.7628	20.8788	22.0	0.0365	426.0	pmon_5953	pmon_18213	0.09091	0.0
pmon_17747__pmon_5953	0.26255	0.54167	1554.0	69.0	1.80249	GF_000205	0.7553	17.4702	22.0	0.0432	408.0	pmon_5953	pmon_17747	0.09091	0.0
pmon_19427__pmon_5953	0.27606	0.52681	1554.0	69.0	1.68751	GF_000205	0.4999	128.8807	22.0	0.0039	429.0	pmon_5953	pmon_19427	0.09091	0.0
pmon_19428__pmon_5953	0.27606	0.52214	1554.0	69.0	1.831	GF_000205	0.4965	135.7316	22.0	0.0037	429.0	pmon_5953	pmon_19428	0.09091	0.0
pmon_15__pmon_35	0.87179	0.55773	1053.0	861.0	1.27428	GF_000763	0.5475	114.4135	3.0	0.0048	918.0	pmon_15	pmon_35	1.0	0.0
pmon_15__pmon_4804	0.83191	0.43836	1053.0	861.0	2.14883	GF_000763	1.0058	99.7402	4.0	0.0101	876.0	pmon_4804	pmon_15	0.5	0.0
pmon_35__pmon_4804	0.84046	0.48249	1053.0	861.0	1.89546	GF_000763	0.8505	43.8972	4.0	0.0194	885.0	pmon_4804	pmon_35	0.5	0.0
pmon_3042__pmon_9404	0.2082	0.49271	4611.0	525.0	1.17934	GF_000244	0.6243	25.9156	10.0	0.0241	960.0	pmon_3042	pmon_9404	1.0	0.0
pmon_11863__pmon_22138	0.16656	0.46094	4611.0	525.0	1.29077	GF_000244	0.5853	9.1354	11.0	0.0641	768.0	pmon_22138	pmon_11863	1.0	0.0
pmon_11084__pmon_4631	0.20104	0.43905	4611.0	525.0	1.45481	GF_000244	0.7846	78.8365	12.0	0.01	927.0	pmon_4631	pmon_11084	1.0	0.0
pmon_21572__pmon_21574	0.24789	0.7699	4611.0	525.0	0.32637	GF_000244	0.1307	1.0511	13.0	0.1244	1143.0	pmon_21572	pmon_21574	1.0	1.0
pmon_21572__pmon_21576	0.24398	0.61689	4611.0	525.0	0.57771	GF_000244	0.2643	17.9423	14.0	0.0147	1125.0	pmon_21576	pmon_21572	0.5	0.0
pmon_21574__pmon_21576	0.24073	0.54865	4611.0	525.0	0.81838	GF_000244	0.3245	43.2004	14.0	0.0075	1110.0	pmon_21576	pmon_21574	0.5	0.0
pmon_13066__pmon_21576	0.23032	0.48023	4611.0	525.0	1.45714	GF_000244	0.4857	102.0488	15.0	0.0048	1062.0	pmon_13066	pmon_21576	0.33333	0.0
pmon_13066__pmon_21572	0.23227	0.49953	4611.0	525.0	1.3256	GF_000244	0.4465	118.0856	15.0	0.0038	1071.0	pmon_13066	pmon_21572	0.33333	0.0
pmon_13066__pmon_21574	0.22967	0.49481	4611.0	525.0	1.56626	GF_000244	0.4522	106.2297	15.0	0.0043	1059.0	pmon_13066	pmon_21574	0.33333	0.0
pmon_13066__pmon_4631	0.23357	0.43454	4611.0	525.0	2.01611	GF_000244	0.6603	101.3855	16.0	0.0065	1077.0	pmon_4631	pmon_13066	0.125	0.0
pmon_21576__pmon_4631	0.22511	0.44316	4611.0	525.0	1.64088	GF_000244	0.7324	76.8921	16.0	0.0095	1038.0	pmon_4631	pmon_21576	0.125	0.0
pmon_21572__pmon_4631	0.22967	0.46931	4611.0	525.0	1.50934	GF_000244	0.6543	4.9568	16.0	0.132	1059.0	pmon_4631	pmon_21572	0.125	1.0
pmon_21574__pmon_4631	0.22837	0.46059	4611.0	525.0	1.75001	GF_000244	0.6586	83.2086	16.0	0.0079	1053.0	pmon_4631	pmon_21574	0.125	0.0
pmon_11084__pmon_13066	0.20039	0.42532	4611.0	525.0	1.75109	GF_000244	0.7461	98.0367	16.0	0.0076	924.0	pmon_11084	pmon_13066	0.125	0.0
pmon_11084__pmon_21576	0.20104	0.47249	4611.0	525.0	1.37587	GF_000244	0.6118	80.2388	16.0	0.0076	927.0	pmon_11084	pmon_21576	0.125	0.0
pmon_11084__pmon_21572	0.20494	0.49418	4611.0	525.0	1.24432	GF_000244	0.548	60.0553	16.0	0.0091	945.0	pmon_11084	pmon_21572	0.125	0.0
pmon_11084__pmon_21574	0.20299	0.47115	4611.0	525.0	1.48499	GF_000244	0.6665	15.013	16.0	0.0444	936.0	pmon_11084	pmon_21574	0.125	0.0
pmon_22138__pmon_4631	0.23552	0.39871	4611.0	525.0	1.92128	GF_000244	0.7711	5.909	17.0	0.1305	1086.0	pmon_22138	pmon_4631	0.08333	0.0
pmon_11084__pmon_22138	0.21015	0.44376	4611.0	525.0	1.65626	GF_000244	0.6231	12.7653	17.0	0.0488	969.0	pmon_22138	pmon_11084	0.08333	0.0
pmon_13066__pmon_22138	0.24723	0.41754	4611.0	525.0	1.88509	GF_000244	0.6363	84.5989	17.0	0.0075	1140.0	pmon_22138	pmon_13066	0.08333	0.0
pmon_21576__pmon_22138	0.23943	0.45471	4611.0	525.0	1.50987	GF_000244	0.6195	3.6064	17.0	0.1718	1104.0	pmon_22138	pmon_21576	0.08333	0.5
pmon_21572__pmon_22138	0.23682	0.43773	4611.0	525.0	1.37833	GF_000244	0.5955	6.7337	17.0	0.0884	1092.0	pmon_22138	pmon_21572	0.08333	0.0
pmon_21574__pmon_22138	0.23422	0.42222	4611.0	525.0	1.61899	GF_000244	0.647	5.6641	17.0	0.1142	1080.0	pmon_22138	pmon_21574	0.08333	0.0
pmon_11863__pmon_4631	0.17502	0.40149	4611.0	525.0	1.81134	GF_000244	0.8754	47.2065	17.0	0.0185	807.0	pmon_11863	pmon_4631	0.08333	0.0
pmon_11084__pmon_11863	0.14183	0.4419	4611.0	525.0	1.54632	GF_000244	0.6933	86.6878	17.0	0.008	654.0	pmon_11863	pmon_11084	0.08333	0.0
pmon_11863__pmon_13066	0.16916	0.48077	4611.0	525.0	1.77515	GF_000244	0.6492	10.3974	17.0	0.0624	780.0	pmon_11863	pmon_13066	0.08333	0.0
pmon_11863__pmon_21576	0.16005	0.49593	4611.0	525.0	1.39993	GF_000244	0.6098	3.4092	17.0	0.1789	738.0	pmon_11863	pmon_21576	0.08333	0.5
pmon_11863__pmon_21572	0.16461	0.52569	4611.0	525.0	1.26839	GF_000244	0.5208	8.4811	17.0	0.0614	759.0	pmon_11863	pmon_21572	0.08333	0.0
pmon_11863__pmon_21574	0.16656	0.50521	4611.0	525.0	1.50905	GF_000244	0.514	9.7883	17.0	0.0525	768.0	pmon_11863	pmon_21574	0.08333	0.0
pmon_22138__pmon_3042	0.2121	0.38855	4611.0	525.0	2.07581	GF_000244	0.8534	31.506	18.0	0.0271	978.0	pmon_3042	pmon_22138	0.0625	0.0
pmon_11863__pmon_3042	0.14639	0.39852	4611.0	525.0	1.96587	GF_000244	0.8257	86.2399	18.0	0.0096	675.0	pmon_3042	pmon_11863	0.0625	0.0
pmon_3042__pmon_4631	0.20755	0.40125	4611.0	525.0	2.28382	GF_000244	0.9146	77.2211	18.0	0.0118	957.0	pmon_3042	pmon_4631	0.0625	0.0
pmon_11084__pmon_3042	0.18543	0.42339	4611.0	525.0	2.0188	GF_000244	0.9626	82.7834	18.0	0.0116	855.0	pmon_3042	pmon_11084	0.0625	0.0
pmon_13066__pmon_3042	0.20885	0.40498	4611.0	525.0	2.24764	GF_000244	0.8544	6.6605	18.0	0.1283	963.0	pmon_3042	pmon_13066	0.0625	0.0
pmon_21576__pmon_3042	0.2069	0.43501	4611.0	525.0	1.87242	GF_000244	0.8012	84.3385	18.0	0.0095	954.0	pmon_3042	pmon_21576	0.0625	0.0
pmon_21572__pmon_3042	0.2108	0.45679	4611.0	525.0	1.74087	GF_000244	0.801	10.6082	18.0	0.0755	972.0	pmon_3042	pmon_21572	0.0625	0.0
pmon_21574__pmon_3042	0.2095	0.43375	4611.0	525.0	1.98154	GF_000244	0.8651	10.655	18.0	0.0812	966.0	pmon_3042	pmon_21574	0.0625	0.0
pmon_22138__pmon_9404	0.22056	0.40806	4611.0	525.0	1.90239	GF_000244	0.7043	69.7367	18.0	0.0101	1017.0	pmon_9404	pmon_22138	0.0625	0.0
pmon_11863__pmon_9404	0.15485	0.42297	4611.0	525.0	1.79245	GF_000244	0.7758	8.396	18.0	0.0924	714.0	pmon_9404	pmon_11863	0.0625	0.0
pmon_4631__pmon_9404	0.21275	0.38226	4611.0	525.0	2.1104	GF_000244	0.8843	76.3227	18.0	0.0116	981.0	pmon_9404	pmon_4631	0.0625	0.0
pmon_11084__pmon_9404	0.19519	0.44111	4611.0	525.0	1.84538	GF_000244	0.8811	70.7797	18.0	0.0124	900.0	pmon_9404	pmon_11084	0.0625	0.0
pmon_13066__pmon_9404	0.20625	0.42376	4611.0	525.0	2.07422	GF_000244	0.7212	5.1826	18.0	0.1392	951.0	pmon_9404	pmon_13066	0.0625	0.0
pmon_21576__pmon_9404	0.21405	0.44174	4611.0	525.0	1.69899	GF_000244	0.7524	78.3741	18.0	0.0096	987.0	pmon_9404	pmon_21576	0.0625	0.0
pmon_21572__pmon_9404	0.21991	0.44773	4611.0	525.0	1.56745	GF_000244	0.7378	11.8175	18.0	0.0624	1014.0	pmon_9404	pmon_21572	0.0625	0.0
pmon_21574__pmon_9404	0.21796	0.44179	4611.0	525.0	1.80812	GF_000244	0.7832	7.4935	18.0	0.1045	1005.0	pmon_9404	pmon_21574	0.0625	0.0
pmon_1456__pmon_2421	0.43325	0.60078	1191.0	486.0	0.3305	GF_000770	0.2708	58.2132	3.0	0.0047	516.0	pmon_2421	pmon_1456	1.0	0.0
pmon_2421__pmon_5296	0.71788	0.5731	1191.0	486.0	0.48938	GF_000770	0.392	57.2051	4.0	0.0069	855.0	pmon_5296	pmon_2421	0.5	0.0
pmon_1456__pmon_5296	0.46599	0.52613	1191.0	486.0	0.4259	GF_000770	0.3175	56.0467	4.0	0.0057	555.0	pmon_5296	pmon_1456	0.5	0.0
pmon_2032__pmon_9698	1.0	0.99588	729.0	729.0	0.01222	GF_001264	0.0055	0.0001	2.0	99.0	729.0	pmon_2032	pmon_9698	1.0	0.0
pmon_13769__pmon_13776	0.43981	0.78421	1296.0	462.0	0.48447	GF_000560	0.2643	0.2704	5.0	0.9775	570.0	pmon_13769	pmon_13776	1.0	1.0
pmon_13769__pmon_21252	0.56713	0.81497	1296.0	462.0	0.31525	GF_000560	0.1619	0.1771	6.0	0.9145	735.0	pmon_21252	pmon_13769	0.5	0.5
pmon_13776__pmon_21252	0.45139	0.76923	1296.0	462.0	0.47373	GF_000560	0.2769	0.352	6.0	0.7864	585.0	pmon_21252	pmon_13776	0.5	0.5
pmon_21252__pmon_21255	0.50694	0.9239	1296.0	462.0	0.12908	GF_000560	0.0796	0.1041	7.0	0.7645	657.0	pmon_21255	pmon_21252	0.33333	0.33333
pmon_13769__pmon_21255	0.49537	0.78505	1296.0	462.0	0.42604	GF_000560	0.2227	0.2735	7.0	0.8144	642.0	pmon_21255	pmon_13769	0.33333	0.33333
pmon_13776__pmon_21255	0.44907	0.75258	1296.0	462.0	0.58452	GF_000560	0.3257	0.3323	7.0	0.98	582.0	pmon_21255	pmon_13776	0.33333	0.33333
pmon_13785__pmon_21255	0.4375	0.63316	1296.0	462.0	0.71475	GF_000560	0.7318	31.463	8.0	0.0233	567.0	pmon_13785	pmon_21255	0.25	0.0
pmon_13785__pmon_21252	0.45833	0.67172	1296.0	462.0	0.64932	GF_000560	0.6354	49.8692	8.0	0.0127	594.0	pmon_13785	pmon_21252	0.25	0.0
pmon_13769__pmon_13785	0.44676	0.47841	1296.0	462.0	0.94629	GF_000560	1.0756	25.6619	8.0	0.0419	579.0	pmon_13785	pmon_13769	0.25	0.0
pmon_13776__pmon_13785	0.37731	0.47035	1296.0	462.0	1.10477	GF_000560	1.2027	13.8538	8.0	0.0868	489.0	pmon_13785	pmon_13776	0.25	0.0
pmon_19804__pmon_4963	0.01494	0.38949	36951.0	153.0	1.81469	GF_000400	0.8906	91.0393	6.0	0.0098	552.0	pmon_19804	pmon_4963	1.0	0.0
pmon_10547__pmon_1127	0.02671	0.76596	36951.0	153.0	0.33819	GF_000400	0.0824	0.2582	7.0	0.3191	987.0	pmon_1127	pmon_10547	1.0	1.0
pmon_10548__pmon_10724	0.04433	0.5409	36951.0	153.0	1.10207	GF_000400	0.6576	5.9349	8.0	0.1108	1638.0	pmon_10724	pmon_10548	1.0	0.0
pmon_10724__pmon_1127	0.01567	0.47496	36951.0	153.0	1.20701	GF_000400	0.4992	11.9126	9.0	0.0419	579.0	pmon_1127	pmon_10724	0.25	0.0
pmon_10548__pmon_1127	0.01169	0.45602	36951.0	153.0	1.63032	GF_000400	0.7607	13.3817	9.0	0.0568	432.0	pmon_1127	pmon_10548	0.25	0.0
pmon_10547__pmon_10724	0.05846	0.52546	36951.0	153.0	1.17189	GF_000400	0.439	14.8691	9.0	0.0295	2160.0	pmon_10547	pmon_10724	0.25	0.0
pmon_10547__pmon_10548	0.04944	0.45758	36951.0	153.0	1.5952	GF_000400	0.7497	66.8491	9.0	0.0112	1827.0	pmon_10547	pmon_10548	0.25	0.0
pmon_1127__pmon_19804	0.01875	0.47908	36951.0	153.0	1.65804	GF_000400	0.5209	16.443	10.0	0.0317	693.0	pmon_19804	pmon_1127	0.125	0.0
pmon_10547__pmon_19804	0.07161	0.42857	36951.0	153.0	1.62293	GF_000400	0.493	93.45	10.0	0.0053	2646.0	pmon_19804	pmon_10547	0.125	0.0
pmon_10724__pmon_19804	0.05302	0.47524	36951.0	153.0	1.66546	GF_000400	0.3731	183.4338	10.0	0.002	1959.0	pmon_19804	pmon_10724	0.125	0.0
pmon_10548__pmon_19804	0.04685	0.41768	36951.0	153.0	2.08876	GF_000400	0.8204	5.6432	10.0	0.1454	1731.0	pmon_19804	pmon_10548	0.125	0.0
pmon_1127__pmon_4963	0.00503	0.41398	36951.0	153.0	1.86037	GF_000400	0.8938	18.8846	10.0	0.0473	186.0	pmon_4963	pmon_1127	0.125	0.0
pmon_10547__pmon_4963	0.01908	0.41135	36951.0	153.0	1.82526	GF_000400	0.8612	6.2157	10.0	0.1386	705.0	pmon_4963	pmon_10547	0.125	0.0
pmon_10724__pmon_4963	0.01616	0.40201	36951.0	153.0	1.86779	GF_000400	0.9357	6.1567	10.0	0.152	597.0	pmon_4963	pmon_10724	0.125	0.0
pmon_10548__pmon_4963	0.01575	0.38144	36951.0	153.0	2.29109	GF_000400	0.9202	3.9747	10.0	0.2315	582.0	pmon_4963	pmon_10548	0.125	1.0
pmon_3948__pmon_7922	0.89214	0.49932	1641.0	1464.0	1.37384	GF_001372	0.5862	96.1516	2.0	0.0061	1464.0	pmon_3948	pmon_7922	1.0	0.0
pmon_11016__pmon_22413	0.89818	0.50337	825.0	741.0	1.16798	GF_001687	0.5406	77.2096	2.0	0.007	741.0	pmon_11016	pmon_22413	1.0	0.0
pmon_9480__pmon_9906	0.75368	0.94309	816.0	615.0	0.06671	GF_001627	0.0453	0.1233	2.0	0.367	615.0	pmon_9480	pmon_9906	1.0	1.0
pmon_21292__pmon_21418	0.08839	0.89222	10182.0	900.0	0.12849	GF_001938	0.0824	0.249	2.0	0.331	900.0	pmon_21292	pmon_21418	1.0	1.0
pmon_3319__pmon_881	0.26885	0.98874	4296.0	300.0	0.0151	GF_000480	0.0125	0.0578	5.0	0.2169	1155.0	pmon_3319	pmon_881	1.0	1.0
pmon_18818__pmon_3319	0.63547	0.97729	4296.0	300.0	0.03923	GF_000480	0.0081	0.0001	6.0	99.0	2730.0	pmon_18818	pmon_3319	0.5	0.0
pmon_18818__pmon_881	0.26746	0.97563	4296.0	300.0	0.02897	GF_000480	0.0125	0.0581	6.0	0.2159	1149.0	pmon_18818	pmon_881	0.5	1.0
pmon_12971__pmon_18818	0.35475	0.98688	4296.0	300.0	0.02357	GF_000480	0.0041	0.0	7.0	99.0	1524.0	pmon_12971	pmon_18818	0.33333	0.0
pmon_12971__pmon_3319	0.4574	0.97761	4296.0	300.0	0.03548	GF_000480	0.0041	0.0	7.0	99.0	1965.0	pmon_12971	pmon_3319	0.33333	0.0
pmon_12971__pmon_881	0.06983	0.98333	4296.0	300.0	0.02521	GF_000480	0.0084	0.0557	7.0	0.1507	300.0	pmon_12971	pmon_881	0.33333	1.0
pmon_12971__pmon_7228	0.25	0.61825	4296.0	300.0	0.55338	GF_000480	0.3339	9.9294	8.0	0.0336	1074.0	pmon_7228	pmon_12971	0.25	0.0
pmon_18818__pmon_7228	0.42528	0.60591	4296.0	300.0	0.55714	GF_000480	0.3399	10.1371	8.0	0.0335	1827.0	pmon_7228	pmon_18818	0.25	0.0
pmon_3319__pmon_7228	0.46858	0.59265	4296.0	300.0	0.56905	GF_000480	0.3388	10.7381	8.0	0.0316	2013.0	pmon_7228	pmon_3319	0.25	0.0
pmon_7228__pmon_881	0.20251	0.58391	4296.0	300.0	0.55878	GF_000480	0.3492	6.2487	8.0	0.0559	870.0	pmon_7228	pmon_881	0.25	0.0
pmon_21268__pmon_21269	0.16546	0.86257	2067.0	342.0	0.17688	GF_001937	0.1269	0.245	2.0	0.518	342.0	pmon_21268	pmon_21269	1.0	1.0
pmon_20514__pmon_3975	0.58801	0.80149	1602.0	285.0	0.35689	GF_000499	0.2068	0.3741	5.0	0.5529	942.0	pmon_3975	pmon_20514	1.0	1.0
pmon_8640__pmon_9126	0.69476	0.99641	1602.0	285.0	0.00786	GF_000499	0.0099	0.0001	6.0	99.0	1113.0	pmon_8640	pmon_9126	1.0	0.0
pmon_1479__pmon_8640	0.20412	0.9419	1602.0	285.0	0.10863	GF_000499	0.0683	0.0007	7.0	99.0	327.0	pmon_1479	pmon_8640	0.5	0.0
pmon_1479__pmon_9126	0.20412	0.94801	1602.0	285.0	0.10495	GF_000499	0.0572	0.0006	7.0	99.0	327.0	pmon_1479	pmon_9126	0.5	0.0
pmon_1479__pmon_3975	0.21536	0.64348	1602.0	285.0	0.50487	GF_000499	0.3643	1.8221	8.0	0.2	345.0	pmon_3975	pmon_1479	0.16667	0.16667
pmon_3975__pmon_8640	0.61423	0.72663	1602.0	285.0	0.44913	GF_000499	0.3278	1.942	8.0	0.1688	984.0	pmon_3975	pmon_8640	0.16667	0.16667
pmon_3975__pmon_9126	0.61423	0.72764	1602.0	285.0	0.44546	GF_000499	0.3268	1.8447	8.0	0.1772	984.0	pmon_3975	pmon_9126	0.16667	0.16667
pmon_1479__pmon_20514	0.18914	0.65347	1602.0	285.0	0.55549	GF_000499	0.3643	0.9335	8.0	0.3902	303.0	pmon_20514	pmon_1479	0.16667	0.16667
pmon_20514__pmon_8640	0.64419	0.73353	1602.0	285.0	0.49976	GF_000499	0.3542	0.9456	8.0	0.3745	1032.0	pmon_20514	pmon_8640	0.16667	0.16667
pmon_20514__pmon_9126	0.64419	0.73547	1602.0	285.0	0.49608	GF_000499	0.3512	0.9121	8.0	0.3851	1032.0	pmon_20514	pmon_9126	0.16667	0.16667
pmon_19539__pmon_2438	0.62771	0.49425	693.0	414.0	1.2523	GF_000862	0.6471	75.6063	3.0	0.0086	435.0	pmon_2438	pmon_19539	1.0	0.0
pmon_10174__pmon_2438	0.70563	0.47444	693.0	414.0	1.32633	GF_000862	0.5597	68.1286	4.0	0.0082	489.0	pmon_10174	pmon_2438	0.5	0.0
pmon_10174__pmon_19539	0.5974	0.52899	693.0	414.0	1.39134	GF_000862	0.5963	113.1442	4.0	0.0053	414.0	pmon_10174	pmon_19539	0.5	0.0
pmon_21427__pmon_977	0.28284	0.97514	3129.0	273.0	0.02334	GF_000237	0.0821	0.0836	10.0	0.9822	885.0	pmon_977	pmon_21427	1.0	1.0
pmon_13203__pmon_977	0.25024	0.48276	3129.0	273.0	1.33348	GF_000237	0.4245	14.5059	11.0	0.0293	783.0	pmon_13203	pmon_977	0.5	0.0
pmon_13203__pmon_21427	0.45062	0.51702	3129.0	273.0	1.31014	GF_000237	0.4047	5.5549	11.0	0.0729	1410.0	pmon_13203	pmon_21427	0.5	0.0
pmon_18343__pmon_6853	0.25312	0.41919	3129.0	273.0	1.85757	GF_000237	0.5955	59.9575	12.0	0.0099	792.0	pmon_18343	pmon_6853	1.0	0.0
pmon_11779__pmon_11780	0.25216	0.50444	3129.0	273.0	1.26278	GF_000237	0.3152	11.8238	13.0	0.0267	789.0	pmon_11780	pmon_11779	1.0	0.0
pmon_11605__pmon_11780	0.22819	0.48459	3129.0	273.0	1.64813	GF_000237	0.4954	10.238	14.0	0.0484	714.0	pmon_11605	pmon_11780	0.5	0.0
pmon_11605__pmon_11779	0.4976	0.53243	3129.0	273.0	1.17627	GF_000237	0.4752	3.2216	14.0	0.1475	1557.0	pmon_11605	pmon_11779	0.5	1.0
pmon_11605__pmon_5329	0.49952	0.49008	3129.0	273.0	1.47315	GF_000237	0.5389	60.2971	15.0	0.0089	1563.0	pmon_11605	pmon_5329	0.33333	0.0
pmon_11780__pmon_5329	0.24928	0.44231	3129.0	273.0	1.89094	GF_000237	0.5198	38.7376	15.0	0.0134	780.0	pmon_11780	pmon_5329	0.33333	0.0
pmon_11779__pmon_5329	0.50911	0.48148	3129.0	273.0	1.41908	GF_000237	0.4096	3.4042	15.0	0.1203	1593.0	pmon_11779	pmon_5329	0.33333	1.0
pmon_11605__pmon_18343	0.25216	0.41825	3129.0	273.0	2.12043	GF_000237	0.6751	77.249	16.0	0.0087	789.0	pmon_18343	pmon_11605	0.125	0.0
pmon_11780__pmon_18343	0.18984	0.40067	3129.0	273.0	2.53822	GF_000237	0.7158	81.1158	16.0	0.0088	594.0	pmon_18343	pmon_11780	0.125	0.0
pmon_11779__pmon_18343	0.25503	0.39098	3129.0	273.0	2.06636	GF_000237	0.6726	61.2274	16.0	0.011	798.0	pmon_18343	pmon_11779	0.125	0.0
pmon_18343__pmon_5329	0.24161	0.41667	3129.0	273.0	2.28043	GF_000237	0.5662	72.3393	16.0	0.0078	756.0	pmon_18343	pmon_5329	0.125	0.0
pmon_11605__pmon_6853	0.49281	0.47147	3129.0	273.0	2.08054	GF_000237	0.5797	85.9539	16.0	0.0067	1542.0	pmon_6853	pmon_11605	0.125	0.0
pmon_11780__pmon_6853	0.25216	0.42712	3129.0	273.0	2.49832	GF_000237	0.5283	7.1896	16.0	0.0735	789.0	pmon_6853	pmon_11780	0.125	0.0
pmon_11779__pmon_6853	0.52924	0.46256	3129.0	273.0	2.02647	GF_000237	0.553	90.3086	16.0	0.0061	1656.0	pmon_6853	pmon_11779	0.125	0.0
pmon_5329__pmon_6853	0.52253	0.43792	3129.0	273.0	2.24053	GF_000237	0.6249	24.1112	16.0	0.0259	1635.0	pmon_6853	pmon_5329	0.125	0.0
pmon_13203__pmon_18343	0.23298	0.40466	3129.0	273.0	2.17568	GF_000237	0.6139	80.8643	17.0	0.0076	729.0	pmon_13203	pmon_18343	0.05556	0.0
pmon_13203__pmon_6853	0.48322	0.44841	3129.0	273.0	2.13578	GF_000237	0.6508	4.5216	17.0	0.1439	1512.0	pmon_13203	pmon_6853	0.05556	0.2
pmon_11605__pmon_13203	0.44583	0.50824	3129.0	273.0	1.49365	GF_000237	0.6792	3.9015	17.0	0.1741	1395.0	pmon_13203	pmon_11605	0.05556	0.2
pmon_11780__pmon_13203	0.24928	0.46026	3129.0	273.0	1.91144	GF_000237	0.4716	89.7164	17.0	0.0053	780.0	pmon_13203	pmon_11780	0.05556	0.0
pmon_11779__pmon_13203	0.48418	0.49835	3129.0	273.0	1.43958	GF_000237	0.5206	2.8957	17.0	0.1798	1515.0	pmon_13203	pmon_11779	0.05556	0.2
pmon_13203__pmon_5329	0.45158	0.50389	3129.0	273.0	1.65364	GF_000237	0.5807	78.9805	17.0	0.0074	1413.0	pmon_13203	pmon_5329	0.05556	0.0
pmon_18343__pmon_977	0.19751	0.38997	3129.0	273.0	2.46312	GF_000237	0.6844	46.538	17.0	0.0147	618.0	pmon_977	pmon_18343	0.05556	0.0
pmon_6853__pmon_977	0.27996	0.38356	3129.0	273.0	2.42322	GF_000237	0.7477	3.2707	17.0	0.2286	876.0	pmon_977	pmon_6853	0.05556	0.2
pmon_11605__pmon_977	0.23969	0.42	3129.0	273.0	1.78109	GF_000237	0.7509	21.7128	17.0	0.0346	750.0	pmon_977	pmon_11605	0.05556	0.0
pmon_11780__pmon_977	0.22052	0.42174	3129.0	273.0	2.19887	GF_000237	0.6146	82.0036	17.0	0.0075	690.0	pmon_977	pmon_11780	0.05556	0.0
pmon_11779__pmon_977	0.2675	0.41338	3129.0	273.0	1.72702	GF_000237	0.5015	69.2487	17.0	0.0072	837.0	pmon_977	pmon_11779	0.05556	0.0
pmon_5329__pmon_977	0.26174	0.42613	3129.0	273.0	1.94108	GF_000237	0.5437	39.6747	17.0	0.0137	819.0	pmon_977	pmon_5329	0.05556	0.0
pmon_18343__pmon_21427	0.23394	0.40027	3129.0	273.0	2.43978	GF_000237	0.6102	68.9282	17.0	0.0089	732.0	pmon_21427	pmon_18343	0.05556	0.0
pmon_21427__pmon_6853	0.48418	0.43894	3129.0	273.0	2.39989	GF_000237	0.6101	2.8901	17.0	0.2111	1515.0	pmon_21427	pmon_6853	0.05556	0.2
pmon_11605__pmon_21427	0.44583	0.48387	3129.0	273.0	1.75775	GF_000237	0.6445	67.3396	17.0	0.0096	1395.0	pmon_21427	pmon_11605	0.05556	0.0
pmon_11780__pmon_21427	0.24353	0.4252	3129.0	273.0	2.17554	GF_000237	0.5446	61.093	17.0	0.0089	762.0	pmon_21427	pmon_11780	0.05556	0.0
pmon_11779__pmon_21427	0.47267	0.46586	3129.0	273.0	1.70368	GF_000237	0.4886	33.7807	17.0	0.0145	1479.0	pmon_21427	pmon_11779	0.05556	0.0
pmon_21427__pmon_5329	0.45254	0.48941	3129.0	273.0	1.91775	GF_000237	0.4768	67.9758	17.0	0.007	1416.0	pmon_21427	pmon_5329	0.05556	0.0
pmon_13203__pmon_8705	0.15628	0.41718	3129.0	273.0	2.18029	GF_000237	0.9268	78.7965	18.0	0.0118	489.0	pmon_8705	pmon_13203	0.11111	0.0
pmon_8705__pmon_977	0.09492	0.3771	3129.0	273.0	2.46772	GF_000237	1.0394	66.4477	18.0	0.0156	297.0	pmon_8705	pmon_977	0.11111	0.0
pmon_21427__pmon_8705	0.15916	0.38554	3129.0	273.0	2.44439	GF_000237	0.9575	67.311	18.0	0.0142	498.0	pmon_8705	pmon_21427	0.11111	0.0
pmon_18343__pmon_8705	0.11026	0.44058	3129.0	273.0	2.87743	GF_000237	0.8938	75.3791	18.0	0.0119	345.0	pmon_8705	pmon_18343	0.11111	0.0
pmon_6853__pmon_8705	0.17833	0.39427	3129.0	273.0	2.83753	GF_000237	0.8553	85.1715	18.0	0.01	558.0	pmon_8705	pmon_6853	0.11111	0.0
pmon_11605__pmon_8705	0.1908	0.43049	3129.0	273.0	2.1954	GF_000237	0.7585	2.9941	18.0	0.2533	597.0	pmon_8705	pmon_11605	0.11111	1.0
pmon_11780__pmon_8705	0.09971	0.43269	3129.0	273.0	2.61318	GF_000237	0.8011	11.3088	18.0	0.0708	312.0	pmon_8705	pmon_11780	0.11111	0.0
pmon_11779__pmon_8705	0.17066	0.40824	3129.0	273.0	2.14133	GF_000237	0.7703	78.4983	18.0	0.0098	534.0	pmon_8705	pmon_11779	0.11111	0.0
pmon_5329__pmon_8705	0.22819	0.40196	3129.0	273.0	2.35539	GF_000237	0.7676	75.5691	18.0	0.0102	714.0	pmon_8705	pmon_5329	0.11111	0.0
pmon_16922__pmon_4903	0.28169	0.48833	2130.0	588.0	1.49637	GF_000253	0.6655	34.4798	9.0	0.0193	600.0	pmon_16922	pmon_4903	1.0	0.0
pmon_16922__pmon_9710	0.28592	0.47783	2130.0	588.0	1.72421	GF_000253	0.7279	11.8769	10.0	0.0613	609.0	pmon_9710	pmon_16922	0.5	0.0
pmon_4903__pmon_9710	0.70704	0.44356	2130.0	588.0	1.83573	GF_000253	0.8299	46.5141	10.0	0.0178	1506.0	pmon_9710	pmon_4903	0.5	0.0
pmon_17354__pmon_17861	0.79859	0.70076	2130.0	588.0	0.48613	GF_000253	0.1434	2.2363	11.0	0.0641	1701.0	pmon_17861	pmon_17354	1.0	1.0
pmon_22093__pmon_22094	0.79859	0.70958	2130.0	588.0	0.4863	GF_000253	0.1656	1.5869	12.0	0.1044	1701.0	pmon_22093	pmon_22094	1.0	1.0
pmon_22093__pmon_22136	0.79014	0.69222	2130.0	588.0	0.61401	GF_000253	0.2016	6.2503	13.0	0.0323	1683.0	pmon_22136	pmon_22093	0.5	0.0
pmon_22094__pmon_22136	0.79014	0.70588	2130.0	588.0	0.52818	GF_000253	0.1593	3.6902	13.0	0.0432	1683.0	pmon_22136	pmon_22094	0.5	1.0
pmon_17861__pmon_22136	0.80141	0.64851	2130.0	588.0	0.73421	GF_000253	0.2246	109.0734	14.0	0.0021	1707.0	pmon_17861	pmon_22136	0.16667	0.0
pmon_17861__pmon_22093	0.78873	0.65298	2130.0	588.0	0.82845	GF_000253	0.2659	4.0531	14.0	0.0656	1680.0	pmon_17861	pmon_22093	0.16667	1.0
pmon_17861__pmon_22094	0.78873	0.66429	2130.0	588.0	0.74262	GF_000253	0.1839	6.3051	14.0	0.0292	1680.0	pmon_17861	pmon_22094	0.16667	0.0
pmon_17354__pmon_22136	0.8	0.65317	2130.0	588.0	0.69062	GF_000253	0.227	42.8311	14.0	0.0053	1704.0	pmon_17354	pmon_22136	0.16667	0.0
pmon_17354__pmon_22093	0.79718	0.65665	2130.0	588.0	0.78486	GF_000253	0.262	6.6234	14.0	0.0395	1698.0	pmon_17354	pmon_22093	0.16667	0.0
pmon_17354__pmon_22094	0.79859	0.66902	2130.0	588.0	0.69903	GF_000253	0.1839	6.268	14.0	0.0293	1701.0	pmon_17354	pmon_22094	0.16667	0.0
pmon_17552__pmon_17861	0.75915	0.47248	2130.0	588.0	1.95072	GF_000253	0.7228	3.4688	15.0	0.2084	1617.0	pmon_17552	pmon_17861	0.2	0.5
pmon_17354__pmon_17552	0.76197	0.45841	2130.0	588.0	1.90713	GF_000253	0.7283	5.6926	15.0	0.1279	1623.0	pmon_17552	pmon_17354	0.2	0.0
pmon_17552__pmon_22136	0.76056	0.47407	2130.0	588.0	1.92816	GF_000253	0.6653	6.6113	15.0	0.1006	1620.0	pmon_17552	pmon_22136	0.2	0.0
pmon_17552__pmon_22093	0.75493	0.4658	2130.0	588.0	2.0224	GF_000253	0.7169	4.293	15.0	0.167	1608.0	pmon_17552	pmon_22093	0.2	0.5
pmon_17552__pmon_22094	0.75634	0.46431	2130.0	588.0	1.93657	GF_000253	0.6932	5.9233	15.0	0.117	1611.0	pmon_17552	pmon_22094	0.2	0.0
pmon_17552__pmon_9710	0.7507	0.46216	2130.0	588.0	1.83155	GF_000253	0.6526	4.6145	16.0	0.1414	1599.0	pmon_9710	pmon_17552	0.05556	0.5
pmon_17861__pmon_9710	0.76197	0.48552	2130.0	588.0	1.95803	GF_000253	0.6217	9.6138	16.0	0.0647	1623.0	pmon_9710	pmon_17861	0.05556	0.0
pmon_17354__pmon_9710	0.76197	0.47628	2130.0	588.0	1.91444	GF_000253	0.662	7.4139	16.0	0.0893	1623.0	pmon_9710	pmon_17354	0.05556	0.0
pmon_22136__pmon_9710	0.80141	0.49561	2130.0	588.0	1.93547	GF_000253	0.6406	15.8549	16.0	0.0404	1707.0	pmon_9710	pmon_22136	0.05556	0.0
pmon_22093__pmon_9710	0.75915	0.46939	2130.0	588.0	2.02971	GF_000253	0.7712	4.3791	16.0	0.1761	1617.0	pmon_9710	pmon_22093	0.05556	0.5
pmon_22094__pmon_9710	0.75775	0.47336	2130.0	588.0	1.94388	GF_000253	0.6587	10.8806	16.0	0.0605	1614.0	pmon_9710	pmon_22094	0.05556	0.0
pmon_16922__pmon_17552	0.28451	0.4571	2130.0	588.0	2.138	GF_000253	0.7839	77.7557	16.0	0.0101	606.0	pmon_16922	pmon_17552	0.05556	0.0
pmon_16922__pmon_17861	0.28873	0.44228	2130.0	588.0	2.26448	GF_000253	0.798	42.432	16.0	0.0188	615.0	pmon_16922	pmon_17861	0.05556	0.0
pmon_16922__pmon_17354	0.28873	0.45041	2130.0	588.0	2.22089	GF_000253	0.8411	87.5314	16.0	0.0096	615.0	pmon_16922	pmon_17354	0.05556	0.0
pmon_16922__pmon_22136	0.28873	0.44228	2130.0	588.0	2.24192	GF_000253	0.832	90.1066	16.0	0.0092	615.0	pmon_16922	pmon_22136	0.05556	0.0
pmon_16922__pmon_22093	0.28732	0.45098	2130.0	588.0	2.33616	GF_000253	0.832	77.8895	16.0	0.0107	612.0	pmon_16922	pmon_22093	0.05556	0.0
pmon_16922__pmon_22094	0.28873	0.45366	2130.0	588.0	2.25033	GF_000253	0.8265	86.8124	16.0	0.0095	615.0	pmon_16922	pmon_22094	0.05556	0.0
pmon_17552__pmon_4903	0.68592	0.43395	2130.0	588.0	2.24952	GF_000253	0.9053	85.5835	16.0	0.0106	1461.0	pmon_4903	pmon_17552	0.05556	0.0
pmon_17861__pmon_4903	0.71549	0.4416	2130.0	588.0	2.376	GF_000253	0.8992	12.7226	16.0	0.0707	1524.0	pmon_4903	pmon_17861	0.05556	0.0
pmon_17354__pmon_4903	0.7169	0.43877	2130.0	588.0	2.33241	GF_000253	0.9168	10.7758	16.0	0.0851	1527.0	pmon_4903	pmon_17354	0.05556	0.0
pmon_22136__pmon_4903	0.73239	0.43269	2130.0	588.0	2.35344	GF_000253	0.894	21.9509	16.0	0.0407	1560.0	pmon_4903	pmon_22136	0.05556	0.0
pmon_22093__pmon_4903	0.71408	0.42538	2130.0	588.0	2.44769	GF_000253	0.9514	9.3685	16.0	0.1016	1521.0	pmon_4903	pmon_22093	0.05556	0.0
pmon_22094__pmon_4903	0.71127	0.4297	2130.0	588.0	2.36186	GF_000253	0.8998	9.1793	16.0	0.098	1515.0	pmon_4903	pmon_22094	0.05556	0.0
pmon_10436__pmon_20953	0.93229	0.98696	576.0	537.0	0.01747	GF_001660	0.0077	0.0294	2.0	0.2626	537.0	pmon_10436	pmon_20953	1.0	1.0
pmon_21282__pmon_8820	0.10192	0.49454	3591.0	3.0	1.63145	GF_000269	0.0	0.0	9.0		366.0	pmon_21282	pmon_8820	1.0	0.0
pmon_2407__pmon_2411	0.73517	0.57197	3591.0	3.0	0.99343	GF_000269	0.0	0.0	10.0		2640.0	pmon_2411	pmon_2407	1.0	0.0
pmon_1430__pmon_2411	0.10276	0.53659	3591.0	3.0	1.55153	GF_000269	0.0	0.0	11.0		369.0	pmon_1430	pmon_2411	0.5	0.0
pmon_1430__pmon_2407	0.10276	0.52304	3591.0	3.0	1.605	GF_000269	0.0	0.0	11.0		369.0	pmon_1430	pmon_2407	0.5	0.0
pmon_1430__pmon_2563	0.00167	0.5	3591.0	3.0	1.72621	GF_000269	0.0	0.0	12.0		6.0	pmon_2563	pmon_1430	0.33333	0.0
pmon_2411__pmon_2563	0.20551	0.48374	3591.0	3.0	1.31851	GF_000269	0.0	0.0	12.0		738.0	pmon_2563	pmon_2411	0.33333	0.0
pmon_2407__pmon_2563	0.20384	0.48907	3591.0	3.0	1.37198	GF_000269	0.0	0.0	12.0		732.0	pmon_2563	pmon_2407	0.33333	0.0
pmon_2563__pmon_2564	0.00418	0.4	3591.0	3.0	1.0438	GF_000269	0.0	0.0	13.0		15.0	pmon_2564	pmon_2563	0.25	0.0
pmon_1430__pmon_2564	0.01086	0.46154	3591.0	3.0	1.30628	GF_000269	0.0	0.0	13.0		39.0	pmon_2564	pmon_1430	0.25	0.0
pmon_2411__pmon_2564	0.38764	0.59195	3591.0	3.0	0.89858	GF_000269	0.0	0.0	13.0		1392.0	pmon_2564	pmon_2411	0.25	0.0
pmon_2407__pmon_2564	0.37845	0.61148	3591.0	3.0	0.95206	GF_000269	0.0	0.0	13.0		1359.0	pmon_2564	pmon_2407	0.25	0.0
pmon_2564__pmon_2671	0.19048	0.55848	3591.0	3.0	1.32662	GF_000269	0.0	0.0	14.0		684.0	pmon_2671	pmon_2564	0.2	0.0
pmon_2563__pmon_2671	0.14703	0.40341	3591.0	3.0	1.87878	GF_000269	0.0	0.0	14.0		528.0	pmon_2671	pmon_2563	0.2	0.0
pmon_1430__pmon_2671	0.0117	0.52381	3591.0	3.0	2.14126	GF_000269	0.0	0.0	14.0		42.0	pmon_2671	pmon_1430	0.2	0.0
pmon_2411__pmon_2671	0.34085	0.46405	3591.0	3.0	1.73356	GF_000269	0.0	0.0	14.0		1224.0	pmon_2671	pmon_2411	0.2	0.0
pmon_2407__pmon_2671	0.34002	0.4611	3591.0	3.0	1.78704	GF_000269	0.0	0.0	14.0		1221.0	pmon_2671	pmon_2407	0.2	0.0
pmon_2671__pmon_8821	0.34503	0.43341	3591.0	3.0	2.07414	GF_000269	0.0	0.0	15.0		1239.0	pmon_8821	pmon_2671	0.16667	0.0
pmon_2564__pmon_8821	0.20551	0.54743	3591.0	3.0	1.31942	GF_000269	0.0	0.0	15.0		738.0	pmon_8821	pmon_2564	0.16667	0.0
pmon_2563__pmon_8821	0.20802	0.4324	3591.0	3.0	1.87158	GF_000269	0.0	0.0	15.0		747.0	pmon_8821	pmon_2563	0.16667	0.0
pmon_1430__pmon_8821	0.09357	0.41964	3591.0	3.0	2.13406	GF_000269	0.0	0.0	15.0		336.0	pmon_8821	pmon_1430	0.16667	0.0
pmon_2411__pmon_8821	0.56057	0.45107	3591.0	3.0	1.72637	GF_000269	0.0	0.0	15.0		2013.0	pmon_8821	pmon_2411	0.16667	0.0
pmon_2407__pmon_8821	0.56224	0.45121	3591.0	3.0	1.77984	GF_000269	0.0	0.0	15.0		2019.0	pmon_8821	pmon_2407	0.16667	0.0
pmon_21282__pmon_8821	0.55472	0.37751	3591.0	3.0	2.63832	GF_000269	0.0	0.0	16.0		1992.0	pmon_21282	pmon_8821	0.07143	0.0
pmon_21282__pmon_2671	0.3467	0.36386	3591.0	3.0	3.03322	GF_000269	0.0	0.0	16.0		1245.0	pmon_21282	pmon_2671	0.07143	0.0
pmon_21282__pmon_2564	0.34586	0.41868	3591.0	3.0	2.2785	GF_000269	0.0	0.0	16.0		1242.0	pmon_21282	pmon_2564	0.07143	0.0
pmon_21282__pmon_2563	0.18463	0.37104	3591.0	3.0	2.83066	GF_000269	0.0	0.0	16.0		663.0	pmon_21282	pmon_2563	0.07143	0.0
pmon_1430__pmon_21282	0.09774	0.39031	3591.0	3.0	3.09314	GF_000269	0.0	0.0	16.0		351.0	pmon_21282	pmon_1430	0.07143	0.0
pmon_21282__pmon_2411	0.67001	0.40233	3591.0	3.0	2.68544	GF_000269	0.0	0.0	16.0		2406.0	pmon_21282	pmon_2411	0.07143	0.0
pmon_21282__pmon_2407	0.66917	0.39243	3591.0	3.0	2.73891	GF_000269	0.0	0.0	16.0		2403.0	pmon_21282	pmon_2407	0.07143	0.0
pmon_8820__pmon_8821	0.01253	0.46667	3591.0	3.0	1.84814	GF_000269	0.0	0.0	16.0		45.0	pmon_8820	pmon_8821	0.07143	0.0
pmon_2671__pmon_8820	0.00251	0.77778	3591.0	3.0	2.24303	GF_000269	0.0	0.0	16.0		9.0	pmon_8820	pmon_2671	0.07143	0.0
pmon_2564__pmon_8820	0.12698	0.46491	3591.0	3.0	1.48831	GF_000269	0.0	0.0	16.0		456.0	pmon_8820	pmon_2564	0.07143	0.0
pmon_2563__pmon_8820	0.00084	1.0	3591.0	3.0	2.04047	GF_000269	0.0	0.0	16.0		3.0	pmon_8820	pmon_2563	0.07143	0.0
pmon_1430__pmon_8820	0.00919	0.45455	3591.0	3.0	2.30295	GF_000269	0.0	0.0	16.0		33.0	pmon_8820	pmon_1430	0.07143	0.0
pmon_2411__pmon_8820	0.11947	0.51049	3591.0	3.0	1.89526	GF_000269	0.0	0.0	16.0		429.0	pmon_8820	pmon_2411	0.07143	0.0
pmon_2407__pmon_8820	0.11028	0.47475	3591.0	3.0	1.94873	GF_000269	0.0	0.0	16.0		396.0	pmon_8820	pmon_2407	0.07143	0.0
pmon_15730__pmon_21337	0.53261	0.97506	828.0	390.0	0.00644	GF_000146	0.0039	0.0765	15.0	0.0511	441.0	pmon_15730	pmon_21337	1.0	1.0
pmon_21263__pmon_21327	0.52899	0.98174	828.0	390.0	0.0	GF_000146	0.0	0.0457	16.0	0.001	438.0	pmon_21263	pmon_21327	1.0	1.0
pmon_21263__pmon_21343	0.52899	0.98402	828.0	390.0	0.01261	GF_000146	0.0078	0.0327	17.0	0.2393	438.0	pmon_21343	pmon_21263	0.5	0.5
pmon_21327__pmon_21343	0.52899	0.98858	828.0	390.0	0.01261	GF_000146	0.0082	0.0147	17.0	0.5545	438.0	pmon_21343	pmon_21327	0.5	0.5
pmon_15735__pmon_15744	0.51087	0.98818	828.0	390.0	0.0	GF_000146	0.0001	0.0565	18.0	0.001	423.0	pmon_15735	pmon_15744	1.0	1.0
pmon_15735__pmon_15753	0.51087	0.98582	828.0	390.0	0.00658	GF_000146	0.0001	0.0565	19.0	0.001	423.0	pmon_15753	pmon_15735	0.5	1.0
pmon_15744__pmon_15753	0.51087	0.99764	828.0	390.0	0.00658	GF_000146	0.0	0.0	19.0	0.0438	423.0	pmon_15753	pmon_15744	0.5	0.0
pmon_13850__pmon_15771	0.5471	0.90066	828.0	390.0	0.10933	GF_000146	0.0625	0.2199	20.0	0.2842	453.0	pmon_13850	pmon_15771	1.0	1.0
pmon_13850__pmon_15761	0.51087	0.88416	828.0	390.0	0.10424	GF_000146	0.0606	0.3317	21.0	0.1828	423.0	pmon_15761	pmon_13850	0.5	0.5
pmon_15761__pmon_15771	0.51087	0.91017	828.0	390.0	0.07331	GF_000146	0.0445	0.2019	21.0	0.2204	423.0	pmon_15761	pmon_15771	0.5	0.5
pmon_15753__pmon_15761	0.51087	0.90071	828.0	390.0	0.08369	GF_000146	0.0393	0.3064	22.0	0.1281	423.0	pmon_15753	pmon_15761	0.11111	0.11111
pmon_13850__pmon_15753	0.51087	0.84161	828.0	390.0	0.12955	GF_000146	0.0669	0.6696	22.0	0.0999	423.0	pmon_15753	pmon_13850	0.11111	0.11111
pmon_15753__pmon_15771	0.51087	0.87234	828.0	390.0	0.09863	GF_000146	0.0512	0.4414	22.0	0.116	423.0	pmon_15753	pmon_15771	0.11111	0.11111
pmon_15735__pmon_15761	0.51087	0.90307	828.0	390.0	0.07711	GF_000146	0.0383	0.3227	22.0	0.1187	423.0	pmon_15735	pmon_15761	0.11111	0.11111
pmon_13850__pmon_15735	0.51087	0.84397	828.0	390.0	0.12297	GF_000146	0.0657	0.6937	22.0	0.0947	423.0	pmon_15735	pmon_13850	0.11111	0.11111
pmon_15735__pmon_15771	0.51087	0.86761	828.0	390.0	0.09204	GF_000146	0.0505	0.4953	22.0	0.1019	423.0	pmon_15735	pmon_15771	0.11111	0.11111
pmon_15744__pmon_15761	0.51087	0.90307	828.0	390.0	0.07711	GF_000146	0.0393	0.3064	22.0	0.1281	423.0	pmon_15744	pmon_15761	0.11111	0.11111
pmon_13850__pmon_15744	0.51087	0.84397	828.0	390.0	0.12297	GF_000146	0.0669	0.6696	22.0	0.0999	423.0	pmon_15744	pmon_13850	0.11111	0.11111
pmon_15744__pmon_15771	0.51087	0.87234	828.0	390.0	0.09204	GF_000146	0.0512	0.4414	22.0	0.116	423.0	pmon_15744	pmon_15771	0.11111	0.11111
pmon_15753__pmon_15780	0.49638	0.84915	828.0	390.0	0.14865	GF_000146	0.0695	0.5488	23.0	0.1266	411.0	pmon_15780	pmon_15753	0.16667	0.16667
pmon_15735__pmon_15780	0.49638	0.84672	828.0	390.0	0.14207	GF_000146	0.0694	0.5717	23.0	0.1215	411.0	pmon_15780	pmon_15735	0.16667	0.16667
pmon_15744__pmon_15780	0.49638	0.84915	828.0	390.0	0.14207	GF_000146	0.0695	0.5488	23.0	0.1266	411.0	pmon_15780	pmon_15744	0.16667	0.16667
pmon_15761__pmon_15780	0.49638	0.84915	828.0	390.0	0.13936	GF_000146	0.0564	0.6015	23.0	0.0938	411.0	pmon_15780	pmon_15761	0.16667	0.16667
pmon_13850__pmon_15780	0.54348	0.83333	828.0	390.0	0.18521	GF_000146	0.0794	0.6715	23.0	0.1182	450.0	pmon_15780	pmon_13850	0.16667	0.16667
pmon_15771__pmon_15780	0.53261	0.86168	828.0	390.0	0.15429	GF_000146	0.0648	0.5209	23.0	0.1244	441.0	pmon_15780	pmon_15771	0.16667	0.16667
pmon_15780__pmon_21343	0.52899	0.85845	828.0	390.0	0.17568	GF_000146	0.0862	0.3395	24.0	0.254	438.0	pmon_21343	pmon_15780	0.04762	0.04762
pmon_15753__pmon_21343	0.49275	0.80147	828.0	390.0	0.22522	GF_000146	0.1196	0.6505	24.0	0.1838	408.0	pmon_21343	pmon_15753	0.04762	0.04762
pmon_15735__pmon_21343	0.49275	0.79902	828.0	390.0	0.21864	GF_000146	0.1193	0.6802	24.0	0.1754	408.0	pmon_21343	pmon_15735	0.04762	0.04762
pmon_15744__pmon_21343	0.49275	0.80147	828.0	390.0	0.21864	GF_000146	0.1196	0.6505	24.0	0.1838	408.0	pmon_21343	pmon_15744	0.04762	0.04762
pmon_15761__pmon_21343	0.49275	0.81127	828.0	390.0	0.21593	GF_000146	0.1222	0.6176	24.0	0.1979	408.0	pmon_21343	pmon_15761	0.04762	0.04762
pmon_13850__pmon_21343	0.52899	0.78767	828.0	390.0	0.26179	GF_000146	0.144	0.6906	24.0	0.2086	438.0	pmon_21343	pmon_13850	0.04762	0.04762
pmon_15771__pmon_21343	0.52899	0.81507	828.0	390.0	0.23086	GF_000146	0.1217	0.563	24.0	0.2162	438.0	pmon_21343	pmon_15771	0.04762	0.04762
pmon_15780__pmon_21263	0.52899	0.86073	828.0	390.0	0.16307	GF_000146	0.0768	0.3425	24.0	0.2242	438.0	pmon_21263	pmon_15780	0.04762	0.04762
pmon_15753__pmon_21263	0.49275	0.80882	828.0	390.0	0.21262	GF_000146	0.1103	0.6137	24.0	0.1797	408.0	pmon_21263	pmon_15753	0.04762	0.04762
pmon_15735__pmon_21263	0.49275	0.80637	828.0	390.0	0.20604	GF_000146	0.11	0.6422	24.0	0.1713	408.0	pmon_21263	pmon_15735	0.04762	0.04762
pmon_15744__pmon_21263	0.49275	0.80882	828.0	390.0	0.20604	GF_000146	0.1103	0.6137	24.0	0.1797	408.0	pmon_21263	pmon_15744	0.04762	0.04762
pmon_15761__pmon_21263	0.49275	0.81863	828.0	390.0	0.20333	GF_000146	0.1131	0.5815	24.0	0.1945	408.0	pmon_21263	pmon_15761	0.04762	0.04762
pmon_13850__pmon_21263	0.52899	0.78767	828.0	390.0	0.24918	GF_000146	0.1356	0.7039	24.0	0.1927	438.0	pmon_21263	pmon_13850	0.04762	0.04762
pmon_15771__pmon_21263	0.52899	0.81963	828.0	390.0	0.21826	GF_000146	0.1135	0.5729	24.0	0.1981	438.0	pmon_21263	pmon_15771	0.04762	0.04762
pmon_15780__pmon_21327	0.52899	0.86073	828.0	390.0	0.16307	GF_000146	0.0774	0.3402	24.0	0.2276	438.0	pmon_21327	pmon_15780	0.04762	0.04762
pmon_15753__pmon_21327	0.49275	0.80637	828.0	390.0	0.21262	GF_000146	0.1102	0.6494	24.0	0.1696	408.0	pmon_21327	pmon_15753	0.04762	0.04762
pmon_15735__pmon_21327	0.49275	0.80392	828.0	390.0	0.20604	GF_000146	0.1099	0.679	24.0	0.1619	408.0	pmon_21327	pmon_15735	0.04762	0.04762
pmon_15744__pmon_21327	0.49275	0.80637	828.0	390.0	0.20604	GF_000146	0.1102	0.6494	24.0	0.1696	408.0	pmon_21327	pmon_15744	0.04762	0.04762
pmon_15761__pmon_21327	0.49275	0.81618	828.0	390.0	0.20333	GF_000146	0.1129	0.6181	24.0	0.1826	408.0	pmon_21327	pmon_15761	0.04762	0.04762
pmon_13850__pmon_21327	0.52899	0.78995	828.0	390.0	0.24918	GF_000146	0.1345	0.6912	24.0	0.1946	438.0	pmon_21327	pmon_13850	0.04762	0.04762
pmon_15771__pmon_21327	0.52899	0.81735	828.0	390.0	0.21826	GF_000146	0.1125	0.5638	24.0	0.1995	438.0	pmon_21327	pmon_15771	0.04762	0.04762
pmon_15730__pmon_21343	0.52899	0.91553	828.0	390.0	0.08436	GF_000146	0.0545	0.1787	25.0	0.3051	438.0	pmon_15730	pmon_21343	0.05	0.05
pmon_15730__pmon_21263	0.52899	0.91781	828.0	390.0	0.07176	GF_000146	0.0446	0.1838	25.0	0.2426	438.0	pmon_15730	pmon_21263	0.05	0.05
pmon_15730__pmon_21327	0.52899	0.91781	828.0	390.0	0.07176	GF_000146	0.0454	0.1794	25.0	0.2529	438.0	pmon_15730	pmon_21327	0.05	0.05
pmon_15730__pmon_15780	0.53261	0.86848	828.0	390.0	0.16022	GF_000146	0.0684	0.3541	25.0	0.1931	441.0	pmon_15730	pmon_15780	0.05	0.05
pmon_15730__pmon_15753	0.49638	0.81509	828.0	390.0	0.20977	GF_000146	0.0984	0.6427	25.0	0.1532	411.0	pmon_15730	pmon_15753	0.05	0.05
pmon_15730__pmon_15735	0.49638	0.81265	828.0	390.0	0.20319	GF_000146	0.0983	0.6715	25.0	0.1464	411.0	pmon_15730	pmon_15735	0.05	0.05
pmon_15730__pmon_15744	0.49638	0.81509	828.0	390.0	0.20319	GF_000146	0.0984	0.6427	25.0	0.1532	411.0	pmon_15730	pmon_15744	0.05	0.05
pmon_15730__pmon_15761	0.49638	0.81752	828.0	390.0	0.20048	GF_000146	0.1065	0.6427	25.0	0.1657	411.0	pmon_15730	pmon_15761	0.05	0.05
pmon_13850__pmon_15730	0.53261	0.79819	828.0	390.0	0.24633	GF_000146	0.109	0.862	25.0	0.1265	441.0	pmon_15730	pmon_13850	0.05	0.05
pmon_15730__pmon_15771	0.53261	0.82313	828.0	390.0	0.21541	GF_000146	0.1019	0.6337	25.0	0.1609	441.0	pmon_15730	pmon_15771	0.05	0.05
pmon_21337__pmon_21343	0.52899	0.92922	828.0	390.0	0.09081	GF_000146	0.0585	0.1218	25.0	0.4802	438.0	pmon_21337	pmon_21343	0.05	0.05
pmon_21263__pmon_21337	0.52899	0.92237	828.0	390.0	0.0782	GF_000146	0.0487	0.1655	25.0	0.2941	438.0	pmon_21337	pmon_21263	0.05	0.05
pmon_21327__pmon_21337	0.52899	0.93151	828.0	390.0	0.0782	GF_000146	0.0495	0.1228	25.0	0.4035	438.0	pmon_21337	pmon_21327	0.05	0.05
pmon_15780__pmon_21337	0.53261	0.87302	828.0	390.0	0.16666	GF_000146	0.072	0.3036	25.0	0.2371	441.0	pmon_21337	pmon_15780	0.05	0.05
pmon_15753__pmon_21337	0.49638	0.82238	828.0	390.0	0.21621	GF_000146	0.1034	0.5416	25.0	0.1909	411.0	pmon_21337	pmon_15753	0.05	0.05
pmon_15735__pmon_21337	0.49638	0.81995	828.0	390.0	0.20963	GF_000146	0.1032	0.5668	25.0	0.182	411.0	pmon_21337	pmon_15735	0.05	0.05
pmon_15744__pmon_21337	0.49638	0.82238	828.0	390.0	0.20963	GF_000146	0.1034	0.5416	25.0	0.1909	411.0	pmon_21337	pmon_15744	0.05	0.05
pmon_15761__pmon_21337	0.49638	0.82482	828.0	390.0	0.20692	GF_000146	0.1114	0.5397	25.0	0.2065	411.0	pmon_21337	pmon_15761	0.05	0.05
pmon_13850__pmon_21337	0.53261	0.80726	828.0	390.0	0.25278	GF_000146	0.1121	0.6779	25.0	0.1654	441.0	pmon_21337	pmon_13850	0.05	0.05
pmon_15771__pmon_21337	0.53261	0.8322	828.0	390.0	0.22185	GF_000146	0.1049	0.5107	25.0	0.2054	441.0	pmon_21337	pmon_15771	0.05	0.05
pmon_15720__pmon_15730	0.53261	0.95465	828.0	390.0	0.04569	GF_000146	0.0229	0.0845	26.0	0.2711	441.0	pmon_15720	pmon_15730	0.08333	0.08333
pmon_15720__pmon_21337	0.53261	0.94785	828.0	390.0	0.05213	GF_000146	0.0269	0.0949	26.0	0.2831	441.0	pmon_15720	pmon_21337	0.08333	0.08333
pmon_15720__pmon_21343	0.52899	0.90868	828.0	390.0	0.09636	GF_000146	0.0537	0.183	26.0	0.2933	438.0	pmon_15720	pmon_21343	0.08333	0.08333
pmon_15720__pmon_21263	0.52899	0.91781	828.0	390.0	0.08375	GF_000146	0.0439	0.1684	26.0	0.2606	438.0	pmon_15720	pmon_21263	0.08333	0.08333
pmon_15720__pmon_21327	0.52899	0.91096	828.0	390.0	0.08375	GF_000146	0.0446	0.1841	26.0	0.2422	438.0	pmon_15720	pmon_21327	0.08333	0.08333
pmon_15720__pmon_15780	0.53261	0.85941	828.0	390.0	0.17221	GF_000146	0.0758	0.3673	26.0	0.2065	441.0	pmon_15720	pmon_15780	0.08333	0.08333
pmon_15720__pmon_15753	0.49638	0.82482	828.0	390.0	0.22176	GF_000146	0.0889	0.6003	26.0	0.1481	411.0	pmon_15720	pmon_15753	0.08333	0.08333
pmon_15720__pmon_15735	0.49638	0.82482	828.0	390.0	0.21518	GF_000146	0.0895	0.5892	26.0	0.152	411.0	pmon_15720	pmon_15735	0.08333	0.08333
pmon_15720__pmon_15744	0.49638	0.82482	828.0	390.0	0.21518	GF_000146	0.0889	0.6003	26.0	0.1481	411.0	pmon_15720	pmon_15744	0.08333	0.08333
pmon_15720__pmon_15761	0.49638	0.82482	828.0	390.0	0.21247	GF_000146	0.1062	0.5957	26.0	0.1783	411.0	pmon_15720	pmon_15761	0.08333	0.08333
pmon_13850__pmon_15720	0.53261	0.79819	828.0	390.0	0.25833	GF_000146	0.1137	0.7888	26.0	0.1441	441.0	pmon_15720	pmon_13850	0.08333	0.08333
pmon_15720__pmon_15771	0.53261	0.8254	828.0	390.0	0.2274	GF_000146	0.1017	0.5899	26.0	0.1724	441.0	pmon_15720	pmon_15771	0.08333	0.08333
pmon_13839__pmon_15720	0.50725	0.74524	828.0	390.0	0.48298	GF_000146	0.2427	0.4329	27.0	0.5607	420.0	pmon_13839	pmon_15720	0.07692	0.07692
pmon_13839__pmon_15730	0.50725	0.74524	828.0	390.0	0.50998	GF_000146	0.2425	0.4726	27.0	0.5132	420.0	pmon_13839	pmon_15730	0.07692	0.07692
pmon_13839__pmon_21337	0.50725	0.75714	828.0	390.0	0.51642	GF_000146	0.2466	0.3487	27.0	0.7071	420.0	pmon_13839	pmon_21337	0.07692	0.07692
pmon_13839__pmon_21343	0.50362	0.76019	828.0	390.0	0.56064	GF_000146	0.2555	0.3021	27.0	0.8458	417.0	pmon_13839	pmon_21343	0.07692	0.07692
pmon_13839__pmon_21263	0.50362	0.7506	828.0	390.0	0.54804	GF_000146	0.2575	0.3622	27.0	0.711	417.0	pmon_13839	pmon_21263	0.07692	0.07692
pmon_13839__pmon_21327	0.50362	0.75779	828.0	390.0	0.54804	GF_000146	0.2583	0.3269	27.0	0.7901	417.0	pmon_13839	pmon_21327	0.07692	0.07692
pmon_13839__pmon_15780	0.51087	0.68322	828.0	390.0	0.6365	GF_000146	0.2848	0.9341	27.0	0.3049	423.0	pmon_13839	pmon_15780	0.07692	0.07692
pmon_13839__pmon_15753	0.47464	0.65903	828.0	390.0	0.68605	GF_000146	0.3201	1.2962	27.0	0.247	393.0	pmon_13839	pmon_15753	0.07692	0.07692
pmon_13839__pmon_15735	0.47464	0.65649	828.0	390.0	0.67947	GF_000146	0.3198	1.3302	27.0	0.2404	393.0	pmon_13839	pmon_15735	0.07692	0.07692
pmon_13839__pmon_15744	0.47464	0.65903	828.0	390.0	0.67947	GF_000146	0.3201	1.2962	27.0	0.247	393.0	pmon_13839	pmon_15744	0.07692	0.07692
pmon_13839__pmon_15761	0.47464	0.66158	828.0	390.0	0.67676	GF_000146	0.323	1.2501	27.0	0.2584	393.0	pmon_13839	pmon_15761	0.07692	0.07692
pmon_13839__pmon_13850	0.53623	0.63514	828.0	390.0	0.72262	GF_000146	0.3123	1.5249	27.0	0.2048	444.0	pmon_13839	pmon_13850	0.07692	0.07692
pmon_13839__pmon_15771	0.50725	0.65238	828.0	390.0	0.69169	GF_000146	0.3084	1.1923	27.0	0.2587	420.0	pmon_13839	pmon_15771	0.07692	0.07692
pmon_4808__pmon_5006	0.18993	0.88285	4944.0	147.0	0.1758	GF_000927	0.085	0.1292	3.0	0.6583	939.0	pmon_4808	pmon_5006	1.0	1.0
pmon_4808__pmon_5005	0.06614	0.74312	4944.0	147.0	0.33272	GF_000927	0.6456	7.8212	4.0	0.0825	327.0	pmon_5005	pmon_4808	0.5	0.0
pmon_5005__pmon_5006	0.02973	0.46939	4944.0	147.0	0.46277	GF_000927	0.613	10.4712	4.0	0.0585	147.0	pmon_5005	pmon_5006	0.5	0.0
pmon_7208__pmon_7209	0.81212	1.0	495.0	393.0	0.0	GF_000319	0.0	0.0	8.0	0.0827	402.0	pmon_7208	pmon_7209	1.0	0.0
pmon_7208__pmon_7210	0.81212	0.9801	495.0	393.0	0.03888	GF_000319	0.0166	0.0378	9.0	0.4397	402.0	pmon_7208	pmon_7210	0.5	0.5
pmon_7209__pmon_7210	0.81212	0.9801	495.0	393.0	0.03888	GF_000319	0.0166	0.0378	9.0	0.4397	402.0	pmon_7209	pmon_7210	0.5	0.5
pmon_7631__pmon_7632	0.79394	0.98982	495.0	393.0	0.00748	GF_000319	0.0033	0.0369	10.0	0.0895	393.0	pmon_7632	pmon_7631	1.0	1.0
pmon_7630__pmon_7633	0.79394	0.99491	495.0	393.0	0.00807	GF_000319	0.0032	0.0134	11.0	0.2394	393.0	pmon_7630	pmon_7633	1.0	1.0
pmon_7630__pmon_7632	0.79394	0.87277	495.0	393.0	0.2419	GF_000319	0.1145	0.288	12.0	0.3977	393.0	pmon_7632	pmon_7630	0.25	0.25
pmon_7632__pmon_7633	0.79394	0.87277	495.0	393.0	0.24997	GF_000319	0.1179	0.2709	12.0	0.4354	393.0	pmon_7632	pmon_7633	0.25	0.25
pmon_7630__pmon_7631	0.79394	0.86768	495.0	393.0	0.24938	GF_000319	0.1178	0.3176	12.0	0.371	393.0	pmon_7631	pmon_7630	0.25	0.25
pmon_7631__pmon_7633	0.79394	0.86768	495.0	393.0	0.25745	GF_000319	0.1212	0.3001	12.0	0.4038	393.0	pmon_7631	pmon_7633	0.25	0.25
pmon_7208__pmon_7632	0.79394	0.65903	495.0	393.0	0.86482	GF_000319	0.3493	1.5783	13.0	0.2213	393.0	pmon_7208	pmon_7632	0.08333	0.08333
pmon_7208__pmon_7631	0.79394	0.65649	495.0	393.0	0.8723	GF_000319	0.3519	1.6772	13.0	0.2098	393.0	pmon_7208	pmon_7631	0.08333	0.08333
pmon_7208__pmon_7630	0.79394	0.69211	495.0	393.0	0.66364	GF_000319	0.2713	2.162	13.0	0.1255	393.0	pmon_7208	pmon_7630	0.08333	0.08333
pmon_7208__pmon_7633	0.80606	0.68672	495.0	393.0	0.67171	GF_000319	0.2754	2.2999	13.0	0.1198	399.0	pmon_7208	pmon_7633	0.08333	0.08333
pmon_7209__pmon_7632	0.79394	0.65903	495.0	393.0	0.86482	GF_000319	0.3493	1.5783	13.0	0.2213	393.0	pmon_7209	pmon_7632	0.08333	0.08333
pmon_7209__pmon_7631	0.79394	0.65649	495.0	393.0	0.8723	GF_000319	0.3519	1.6772	13.0	0.2098	393.0	pmon_7209	pmon_7631	0.08333	0.08333
pmon_7209__pmon_7630	0.79394	0.69211	495.0	393.0	0.66364	GF_000319	0.2713	2.162	13.0	0.1255	393.0	pmon_7209	pmon_7630	0.08333	0.08333
pmon_7209__pmon_7633	0.80606	0.68672	495.0	393.0	0.67171	GF_000319	0.2754	2.2999	13.0	0.1198	399.0	pmon_7209	pmon_7633	0.08333	0.08333
pmon_7210__pmon_7632	0.79394	0.65903	495.0	393.0	0.89399	GF_000319	0.3413	1.8345	13.0	0.1861	393.0	pmon_7210	pmon_7632	0.08333	0.08333
pmon_7210__pmon_7631	0.79394	0.65649	495.0	393.0	0.90147	GF_000319	0.3464	1.8924	13.0	0.183	393.0	pmon_7210	pmon_7631	0.08333	0.08333
pmon_7210__pmon_7630	0.79394	0.68702	495.0	393.0	0.69281	GF_000319	0.2799	2.1072	13.0	0.1328	393.0	pmon_7210	pmon_7630	0.08333	0.08333
pmon_7210__pmon_7633	0.80606	0.6817	495.0	393.0	0.70089	GF_000319	0.2842	2.2218	13.0	0.1279	399.0	pmon_7210	pmon_7633	0.08333	0.08333
pmon_14378__pmon_7208	0.80606	0.5213	495.0	393.0	1.59684	GF_000319	0.6384	89.3371	14.0	0.0071	399.0	pmon_14378	pmon_7208	0.14286	0.0
pmon_14378__pmon_7209	0.80606	0.5213	495.0	393.0	1.59684	GF_000319	0.6384	89.3371	14.0	0.0071	399.0	pmon_14378	pmon_7209	0.14286	0.0
pmon_14378__pmon_7210	0.80606	0.52632	495.0	393.0	1.62601	GF_000319	0.6468	89.7786	14.0	0.0072	399.0	pmon_14378	pmon_7210	0.14286	0.0
pmon_14378__pmon_7632	0.79394	0.54453	495.0	393.0	1.86525	GF_000319	0.6496	3.0247	14.0	0.2148	393.0	pmon_14378	pmon_7632	0.14286	0.5
pmon_14378__pmon_7631	0.79394	0.54962	495.0	393.0	1.87274	GF_000319	0.659	2.3837	14.0	0.2765	393.0	pmon_14378	pmon_7631	0.14286	0.5
pmon_14378__pmon_7630	0.79394	0.52926	495.0	393.0	1.66408	GF_000319	0.6553	90.2943	14.0	0.0073	393.0	pmon_14378	pmon_7630	0.14286	0.0
pmon_14378__pmon_7633	0.84242	0.51799	495.0	393.0	1.67215	GF_000319	0.6554	88.8683	14.0	0.0074	417.0	pmon_14378	pmon_7633	0.14286	0.0
pmon_16898__pmon_16901	0.69588	0.99259	1164.0	810.0	0.00369	GF_001839	0.0018	0.0215	2.0	0.0827	810.0	pmon_16898	pmon_16901	1.0	1.0
pmon_22884__pmon_2477	0.10856	0.37927	30480.0	1560.0	1.96742	GF_000415	1.5624	66.0832	6.0	0.0236	3309.0	pmon_2477	pmon_22884	1.0	0.0
pmon_19444__pmon_9856	0.23524	0.4576	30480.0	1560.0	1.24961	GF_000415	0.7764	63.9073	7.0	0.0121	7170.0	pmon_19444	pmon_9856	1.0	0.0
pmon_19444__pmon_3434	0.1623	0.40772	30480.0	1560.0	1.70116	GF_000415	0.8384	70.7691	8.0	0.0118	4947.0	pmon_3434	pmon_19444	0.5	0.0
pmon_3434__pmon_9856	0.27264	0.45271	30480.0	1560.0	1.31707	GF_000415	1.0042	10.3154	8.0	0.0974	8310.0	pmon_3434	pmon_9856	0.5	0.0
pmon_3434__pmon_7968	0.27766	0.36996	30480.0	1560.0	2.2266	GF_000415	1.449	66.5064	9.0	0.0218	8463.0	pmon_7968	pmon_3434	0.33333	0.0
pmon_19444__pmon_7968	0.22687	0.37064	30480.0	1560.0	2.25797	GF_000415	1.3992	34.0153	9.0	0.0411	6915.0	pmon_7968	pmon_19444	0.33333	0.0
pmon_7968__pmon_9856	0.3688	0.40477	30480.0	1560.0	1.87388	GF_000415	1.3508	64.4281	9.0	0.021	11241.0	pmon_7968	pmon_9856	0.33333	0.0
pmon_2477__pmon_7968	0.24734	0.33771	30480.0	1560.0	2.91041	GF_000415	2.1746	66.5469	10.0	0.0327	7539.0	pmon_2477	pmon_7968	0.125	0.0
pmon_2477__pmon_3434	0.24055	0.35038	30480.0	1560.0	2.77183	GF_000415	1.99	4.2579	10.0	0.4674	7332.0	pmon_2477	pmon_3434	0.125	1.0
pmon_19444__pmon_2477	0.13002	0.32374	30480.0	1560.0	2.80319	GF_000415	2.391	7.9564	10.0	0.3005	3963.0	pmon_2477	pmon_19444	0.125	0.0
pmon_2477__pmon_9856	0.23543	0.35925	30480.0	1560.0	2.41911	GF_000415	1.6888	69.4119	10.0	0.0243	7176.0	pmon_2477	pmon_9856	0.125	0.0
pmon_22884__pmon_7968	0.11319	0.35304	30480.0	1560.0	3.09525	GF_000415	2.0498	39.2126	10.0	0.0523	3450.0	pmon_22884	pmon_7968	0.125	0.0
pmon_22884__pmon_3434	0.10512	0.35861	30480.0	1560.0	2.95667	GF_000415	1.9324	59.0402	10.0	0.0327	3204.0	pmon_22884	pmon_3434	0.125	0.0
pmon_19444__pmon_22884	0.05787	0.34014	30480.0	1560.0	2.98803	GF_000415	2.0736	74.1632	10.0	0.028	1764.0	pmon_22884	pmon_19444	0.125	0.0
pmon_22884__pmon_9856	0.10719	0.35782	30480.0	1560.0	2.60395	GF_000415	2.1635	16.6224	10.0	0.1302	3267.0	pmon_22884	pmon_9856	0.125	0.0
pmon_22013__pmon_3722	0.69679	0.52441	1029.0	699.0	1.63473	GF_000632	0.6517	120.8465	4.0	0.0054	717.0	pmon_3722	pmon_22013	1.0	0.0
pmon_16362__pmon_2679	0.71137	0.51366	1029.0	699.0	1.31622	GF_000632	0.6194	21.7407	5.0	0.0285	732.0	pmon_2679	pmon_16362	1.0	0.0
pmon_2679__pmon_3722	0.68222	0.50142	1029.0	699.0	1.78851	GF_000632	0.7313	95.7093	6.0	0.0076	702.0	pmon_3722	pmon_2679	0.25	0.0
pmon_16362__pmon_3722	0.68805	0.47034	1029.0	699.0	1.90098	GF_000632	0.7352	87.6984	6.0	0.0084	708.0	pmon_3722	pmon_16362	0.25	0.0
pmon_22013__pmon_2679	0.72886	0.476	1029.0	699.0	1.85215	GF_000632	0.7367	89.6468	6.0	0.0082	750.0	pmon_22013	pmon_2679	0.25	0.0
pmon_16362__pmon_22013	0.70554	0.46143	1029.0	699.0	1.96462	GF_000632	0.7769	89.6593	6.0	0.0087	726.0	pmon_22013	pmon_16362	0.25	0.0
pmon_1014__pmon_16461	0.85377	0.99632	636.0	543.0	0.0057	GF_001179	0.0024	0.0089	2.0	0.2675	543.0	pmon_1014	pmon_16461	1.0	1.0
pmon_11373__pmon_16073	0.25769	0.42456	3318.0	516.0	1.75658	GF_000709	0.597	76.7916	4.0	0.0078	855.0	pmon_16073	pmon_11373	1.0	0.0
pmon_16073__pmon_18331	0.30199	0.44112	3318.0	516.0	1.64806	GF_000709	0.6554	67.0676	5.0	0.0098	1002.0	pmon_18331	pmon_16073	0.5	0.0
pmon_11373__pmon_18331	0.35986	0.47487	3318.0	516.0	1.53615	GF_000709	0.5246	31.3389	5.0	0.0167	1194.0	pmon_18331	pmon_11373	0.5	0.0
pmon_18331__pmon_8691	0.27125	0.44889	3318.0	516.0	1.7026	GF_000709	0.7733	75.6387	6.0	0.0102	900.0	pmon_8691	pmon_18331	0.33333	0.0
pmon_16073__pmon_8691	0.16184	0.41899	3318.0	516.0	2.32876	GF_000709	0.8642	22.0611	6.0	0.0392	537.0	pmon_8691	pmon_16073	0.33333	0.0
pmon_11373__pmon_8691	0.38698	0.42056	3318.0	516.0	2.21685	GF_000709	0.8005	94.2735	6.0	0.0085	1284.0	pmon_8691	pmon_11373	0.33333	0.0
pmon_6798__pmon_9715	0.41146	0.51336	1728.0	588.0	1.07151	GF_000969	0.4897	27.5657	3.0	0.0178	711.0	pmon_6798	pmon_9715	1.0	0.0
pmon_6798__pmon_8156	0.34028	0.5102	1728.0	588.0	1.25044	GF_000969	0.6145	3.9385	4.0	0.156	588.0	pmon_8156	pmon_6798	0.5	0.5
pmon_8156__pmon_9715	0.75521	0.50881	1728.0	588.0	1.26356	GF_000969	0.6213	3.0181	4.0	0.2059	1305.0	pmon_8156	pmon_9715	0.5	0.5
pmon_13378__pmon_15448	0.45426	0.61806	951.0	384.0	0.98858	GF_000461	0.3853	1.9353	6.0	0.1991	432.0	pmon_13378	pmon_15448	1.0	1.0
pmon_13378__pmon_15462	0.54259	0.53876	951.0	384.0	1.37876	GF_000461	0.5744	2.0508	7.0	0.2801	516.0	pmon_15462	pmon_13378	0.5	1.0
pmon_15448__pmon_15462	0.52681	0.53094	951.0	384.0	1.13502	GF_000461	0.4824	19.2405	7.0	0.0251	501.0	pmon_15462	pmon_15448	0.5	0.0
pmon_13371__pmon_15428	0.57098	0.75506	951.0	384.0	0.4325	GF_000461	0.2053	0.4562	8.0	0.45	543.0	pmon_13371	pmon_15428	1.0	1.0
pmon_13371__pmon_15437	0.5836	0.65766	951.0	384.0	0.68057	GF_000461	0.3186	0.9424	9.0	0.3381	555.0	pmon_15437	pmon_13371	0.5	0.5
pmon_15428__pmon_15437	0.57413	0.68864	951.0	384.0	0.55764	GF_000461	0.2965	1.0783	9.0	0.275	546.0	pmon_15437	pmon_15428	0.5	0.5
pmon_15437__pmon_15462	0.58991	0.49554	951.0	384.0	1.3353	GF_000461	0.5733	6.8969	10.0	0.0831	561.0	pmon_15462	pmon_15437	0.11111	0.0
pmon_13371__pmon_15462	0.58991	0.46346	951.0	384.0	1.53589	GF_000461	0.6981	11.4614	10.0	0.0609	561.0	pmon_15462	pmon_13371	0.11111	0.0
pmon_15428__pmon_15462	0.57413	0.48352	951.0	384.0	1.41296	GF_000461	0.6537	4.5613	10.0	0.1433	546.0	pmon_15462	pmon_15428	0.11111	0.33333
pmon_13378__pmon_15437	0.51735	0.45325	951.0	384.0	1.72197	GF_000461	0.7564	8.9263	10.0	0.0847	492.0	pmon_13378	pmon_15437	0.11111	0.0
pmon_13371__pmon_13378	0.51735	0.47561	951.0	384.0	1.92256	GF_000461	0.667	3.2772	10.0	0.2035	492.0	pmon_13378	pmon_13371	0.11111	0.33333
pmon_13378__pmon_15428	0.50158	0.46331	951.0	384.0	1.79963	GF_000461	0.7371	3.2122	10.0	0.2295	477.0	pmon_13378	pmon_15428	0.11111	0.33333
pmon_15437__pmon_15448	0.4795	0.49561	951.0	384.0	1.47823	GF_000461	0.595	62.2901	10.0	0.0096	456.0	pmon_15448	pmon_15437	0.11111	0.0
pmon_13371__pmon_15448	0.47319	0.47778	951.0	384.0	1.67882	GF_000461	0.6035	23.7066	10.0	0.0255	450.0	pmon_15448	pmon_13371	0.11111	0.0
pmon_15428__pmon_15448	0.46372	0.49887	951.0	384.0	1.55589	GF_000461	0.5749	18.9037	10.0	0.0304	441.0	pmon_15448	pmon_15428	0.11111	0.0
pmon_9227__pmon_9228	1.0	1.0	399.0	399.0	0.0	GF_001002	0.0	0.0	3.0	0.4393	399.0	pmon_9227	pmon_9228	1.0	0.0
pmon_9226__pmon_9227	1.0	1.0	399.0	399.0	0.0	GF_001002	0.0	0.0	4.0	0.4714	399.0	pmon_9226	pmon_9227	0.5	0.0
pmon_9226__pmon_9228	1.0	1.0	399.0	399.0	0.0	GF_001002	0.0	0.0	4.0	0.4729	399.0	pmon_9226	pmon_9228	0.5	0.0
pmon_704__pmon_7292	0.23162	0.83245	2448.0	33.0	0.18597	GF_000797	0.0451	0.1152	3.0	0.3913	567.0	pmon_7292	pmon_704	1.0	1.0
pmon_702__pmon_7292	0.23775	0.7921	2448.0	33.0	0.24854	GF_000797	1.0206	3.2545	4.0	0.3136	582.0	pmon_702	pmon_7292	0.5	0.5
pmon_702__pmon_704	0.01348	0.48485	2448.0	33.0	0.43451	GF_000797	1.6873	2.5087	4.0	0.6726	33.0	pmon_702	pmon_704	0.5	0.5
pmon_12148__pmon_3081	0.8463	0.57914	1620.0	1365.0	0.94981	GF_000884	0.4071	113.6117	3.0	0.0036	1371.0	pmon_3081	pmon_12148	1.0	0.0
pmon_11640__pmon_3081	0.84815	0.60699	1620.0	1365.0	0.97104	GF_000884	0.3979	117.9982	4.0	0.0034	1374.0	pmon_11640	pmon_3081	0.5	0.0
pmon_11640__pmon_12148	0.85741	0.54068	1620.0	1365.0	1.21621	GF_000884	0.4722	93.2047	4.0	0.0051	1389.0	pmon_11640	pmon_12148	0.5	0.0
pmon_23593__pmon_23803	0.64419	0.8876	801.0	318.0	0.13199	GF_001099	0.0081	0.0623	3.0	0.1302	516.0	pmon_23593	pmon_23803	1.0	1.0
pmon_23572__pmon_23593	0.397	0.70755	801.0	318.0	0.55691	GF_001099	0.3357	0.6657	4.0	0.5042	318.0	pmon_23572	pmon_23593	0.5	0.5
pmon_23572__pmon_23803	0.397	0.70126	801.0	318.0	0.68045	GF_001099	0.3455	0.713	4.0	0.4846	318.0	pmon_23572	pmon_23803	0.5	0.5
pmon_12803__pmon_19531	0.25903	0.9596	1911.0	309.0	0.04658	GF_000448	0.0056	0.0569	6.0	0.0979	495.0	pmon_19531	pmon_12803	1.0	1.0
pmon_13328__pmon_13569	0.44584	0.78404	1911.0	309.0	0.38445	GF_000448	0.1863	0.3109	7.0	0.5992	852.0	pmon_13328	pmon_13569	1.0	1.0
pmon_13328__pmon_19531	0.76766	0.45671	1911.0	309.0	1.55638	GF_000448	0.8091	69.1417	8.0	0.0117	1467.0	pmon_19531	pmon_13328	0.25	0.0
pmon_13569__pmon_19531	0.35636	0.40088	1911.0	309.0	1.82716	GF_000448	1.062	67.1071	8.0	0.0158	681.0	pmon_19531	pmon_13569	0.25	0.0
pmon_12803__pmon_13328	0.24961	0.45493	1911.0	309.0	1.60295	GF_000448	0.8204	68.1715	8.0	0.012	477.0	pmon_12803	pmon_13328	0.25	0.0
pmon_12803__pmon_13569	0.20094	0.39844	1911.0	309.0	1.87374	GF_000448	1.0753	66.6535	8.0	0.0161	384.0	pmon_12803	pmon_13569	0.25	0.0
pmon_21140__pmon_7049	0.719	0.54076	1911.0	309.0	1.13881	GF_000448	0.7659	3.5997	9.0	0.2128	1374.0	pmon_7049	pmon_21140	1.0	1.0
pmon_19531__pmon_7049	0.66562	0.41352	1911.0	309.0	2.45251	GF_000448	0.9852	2.6748	10.0	0.3683	1272.0	pmon_19531	pmon_7049	0.125	0.16667
pmon_19531__pmon_21140	0.75353	0.45278	1911.0	309.0	1.85515	GF_000448	0.8013	22.9346	10.0	0.0349	1440.0	pmon_19531	pmon_21140	0.125	0.0
pmon_12803__pmon_7049	0.20565	0.45293	1911.0	309.0	2.49908	GF_000448	1.0143	2.531	10.0	0.4007	393.0	pmon_12803	pmon_7049	0.125	0.16667
pmon_12803__pmon_21140	0.24804	0.45992	1911.0	309.0	1.90173	GF_000448	0.7941	23.6276	10.0	0.0336	474.0	pmon_12803	pmon_21140	0.125	0.0
pmon_13328__pmon_7049	0.71586	0.4386	1911.0	309.0	1.77002	GF_000448	0.8224	2.5749	10.0	0.3194	1368.0	pmon_13328	pmon_7049	0.125	0.16667
pmon_13328__pmon_21140	0.82104	0.52326	1911.0	309.0	1.17267	GF_000448	0.54	2.2183	10.0	0.2435	1569.0	pmon_13328	pmon_21140	0.125	0.16667
pmon_13569__pmon_7049	0.3124	0.34841	1911.0	309.0	2.04081	GF_000448	1.1606	2.7683	10.0	0.4193	597.0	pmon_13569	pmon_7049	0.125	0.16667
pmon_13569__pmon_21140	0.40973	0.4751	1911.0	309.0	1.44345	GF_000448	0.7112	2.1082	10.0	0.3374	783.0	pmon_13569	pmon_21140	0.125	0.16667
pmon_14776__pmon_15097	0.37333	0.95238	225.0	84.0	0.06807	GF_001781	0.0358	0.0881	2.0	0.4066	84.0	pmon_14776	pmon_15097	1.0	0.0
pmon_14225__pmon_21115	0.82623	0.46055	6336.0	5235.0	1.32954	GF_001769	0.6782	66.956	2.0	0.0101	5235.0	pmon_14225	pmon_21115	1.0	0.0
pmon_10631__pmon_6763	0.18866	0.45087	2751.0	381.0	1.22489	GF_000967	0.626	62.7374	3.0	0.01	519.0	pmon_6763	pmon_10631	1.0	0.0
pmon_10320__pmon_6763	0.35224	0.38596	2751.0	381.0	1.88532	GF_000967	1.2914	9.5348	4.0	0.1354	969.0	pmon_10320	pmon_6763	0.5	0.0
pmon_10320__pmon_10631	0.18539	0.36275	2751.0	381.0	2.0208	GF_000967	1.1723	58.6501	4.0	0.02	510.0	pmon_10320	pmon_10631	0.5	0.0
pmon_8038__pmon_8168	0.53968	0.93301	1134.0	609.0	0.09233	GF_000986	0.0467	0.2084	3.0	0.2239	612.0	pmon_8038	pmon_8168	1.0	1.0
pmon_21938__pmon_8038	0.54497	0.46602	1134.0	609.0	1.11001	GF_000986	0.599	66.4533	4.0	0.009	618.0	pmon_21938	pmon_8038	0.5	0.0
pmon_21938__pmon_8168	0.89683	0.48083	1134.0	609.0	1.13065	GF_000986	0.6186	65.6388	4.0	0.0094	1017.0	pmon_21938	pmon_8168	0.5	0.0
pmon_11691__pmon_6819	0.10709	0.5012	3894.0	330.0	1.53975	GF_000184	0.4818	6.2358	12.0	0.0773	417.0	pmon_6819	pmon_11691	1.0	0.0
pmon_203__pmon_204	0.1772	0.81594	3894.0	330.0	0.2967	GF_000184	0.1879	2.72	13.0	0.0691	690.0	pmon_203	pmon_204	1.0	1.0
pmon_203__pmon_205	0.5547	0.48565	3894.0	330.0	0.85453	GF_000184	0.1462	1.9131	14.0	0.0764	2160.0	pmon_205	pmon_203	0.5	1.0
pmon_204__pmon_205	0.15331	0.56784	3894.0	330.0	0.99734	GF_000184	0.215	5.8326	14.0	0.0369	597.0	pmon_205	pmon_204	0.5	0.0
pmon_201__pmon_205	0.12096	0.66454	3894.0	330.0	0.74477	GF_000184	0.1731	1.6328	15.0	0.106	471.0	pmon_201	pmon_205	0.33333	0.33333
pmon_201__pmon_203	0.12635	0.59553	3894.0	330.0	1.06657	GF_000184	0.1889	1.6649	15.0	0.1135	492.0	pmon_201	pmon_203	0.33333	0.33333
pmon_201__pmon_204	0.08475	0.6697	3894.0	330.0	1.20939	GF_000184	0.2116	3.3666	15.0	0.0629	330.0	pmon_201	pmon_204	0.33333	0.33333
pmon_121__pmon_55	0.27273	0.95386	3894.0	330.0	0.10461	GF_000184	0.0159	0.0854	16.0	0.1857	1062.0	pmon_121	pmon_55	1.0	1.0
pmon_121__pmon_56	0.27273	0.96234	3894.0	330.0	0.10709	GF_000184	0.008	0.0988	17.0	0.0811	1062.0	pmon_121	pmon_56	0.5	0.5
pmon_55__pmon_56	0.5547	0.88241	3894.0	330.0	0.16738	GF_000184	0.0156	0.0925	17.0	0.1686	2160.0	pmon_55	pmon_56	0.5	0.5
pmon_121__pmon_54	0.24653	0.91667	3894.0	330.0	0.11788	GF_000184	0.0121	0.1361	18.0	0.0886	960.0	pmon_54	pmon_121	0.33333	0.33333
pmon_54__pmon_55	0.52851	0.87707	3894.0	330.0	0.17816	GF_000184	0.0116	0.0929	18.0	0.1245	2058.0	pmon_54	pmon_55	0.33333	0.33333
pmon_54__pmon_56	0.55701	0.89949	3894.0	330.0	0.12556	GF_000184	0.0118	0.1071	18.0	0.1104	2169.0	pmon_54	pmon_56	0.33333	0.33333
pmon_54__pmon_87	0.24653	0.89271	3894.0	330.0	0.12229	GF_000184	0.0475	0.5354	19.0	0.0887	960.0	pmon_87	pmon_54	0.25	0.25
pmon_121__pmon_87	0.27196	0.90085	3894.0	330.0	0.13226	GF_000184	0.0438	0.4983	19.0	0.088	1059.0	pmon_87	pmon_121	0.25	0.25
pmon_55__pmon_87	0.27273	0.89925	3894.0	330.0	0.19255	GF_000184	0.0515	0.5033	19.0	0.1024	1062.0	pmon_87	pmon_55	0.25	0.25
pmon_56__pmon_87	0.27273	0.91431	3894.0	330.0	0.13995	GF_000184	0.0346	0.4842	19.0	0.0715	1062.0	pmon_87	pmon_56	0.25	0.25
pmon_53__pmon_87	0.24037	0.68803	3894.0	330.0	0.53543	GF_000184	0.0219	0.1157	20.0	0.189	936.0	pmon_53	pmon_87	0.2	0.2
pmon_53__pmon_54	0.21418	0.64868	3894.0	330.0	0.63769	GF_000184	0.0671	0.6096	20.0	0.1102	834.0	pmon_53	pmon_54	0.2	0.2
pmon_121__pmon_53	0.2396	0.64202	3894.0	330.0	0.64766	GF_000184	0.0638	0.6025	20.0	0.1058	933.0	pmon_53	pmon_121	0.2	0.2
pmon_53__pmon_55	0.24037	0.63675	3894.0	330.0	0.70795	GF_000184	0.0714	0.6129	20.0	0.1165	936.0	pmon_53	pmon_55	0.2	0.2
pmon_53__pmon_56	0.24037	0.64744	3894.0	330.0	0.65535	GF_000184	0.0539	0.591	20.0	0.0913	936.0	pmon_53	pmon_56	0.2	0.2
pmon_201__pmon_53	0.1171	0.57237	3894.0	330.0	1.34677	GF_000184	0.1934	3.0099	21.0	0.0643	456.0	pmon_201	pmon_53	0.04167	0.05
pmon_201__pmon_87	0.1171	0.58553	3894.0	330.0	1.12217	GF_000184	0.1885	3.556	21.0	0.053	456.0	pmon_201	pmon_87	0.04167	0.05
pmon_201__pmon_54	0.11556	0.58667	3894.0	330.0	1.22443	GF_000184	0.1975	3.1548	21.0	0.0626	450.0	pmon_201	pmon_54	0.04167	0.05
pmon_121__pmon_201	0.11633	0.60265	3894.0	330.0	1.23441	GF_000184	0.1901	2.918	21.0	0.0651	453.0	pmon_201	pmon_121	0.04167	0.05
pmon_201__pmon_55	0.1171	0.58991	3894.0	330.0	1.2947	GF_000184	0.2029	2.8951	21.0	0.0701	456.0	pmon_201	pmon_55	0.04167	0.05
pmon_201__pmon_56	0.1171	0.59868	3894.0	330.0	1.2421	GF_000184	0.1846	3.1966	21.0	0.0578	456.0	pmon_201	pmon_56	0.04167	0.05
pmon_205__pmon_53	0.23806	0.43258	3894.0	330.0	1.34525	GF_000184	0.1926	2.1388	21.0	0.09	927.0	pmon_205	pmon_53	0.04167	0.05
pmon_205__pmon_87	0.25963	0.46884	3894.0	330.0	1.12066	GF_000184	0.1685	1.9079	21.0	0.0883	1011.0	pmon_205	pmon_87	0.04167	0.05
pmon_205__pmon_54	0.47535	0.43004	3894.0	330.0	1.22292	GF_000184	0.1625	1.7142	21.0	0.0948	1851.0	pmon_205	pmon_54	0.04167	0.05
pmon_121__pmon_205	0.25886	0.47917	3894.0	330.0	1.2329	GF_000184	0.1653	1.5521	21.0	0.1065	1008.0	pmon_205	pmon_121	0.04167	0.05
pmon_205__pmon_55	0.49538	0.4282	3894.0	330.0	1.29319	GF_000184	0.1678	1.6391	21.0	0.1024	1929.0	pmon_205	pmon_55	0.04167	0.05
pmon_205__pmon_56	0.50539	0.42175	3894.0	330.0	1.24059	GF_000184	0.163	1.7347	21.0	0.0939	1968.0	pmon_205	pmon_56	0.04167	0.05
pmon_203__pmon_53	0.2396	0.46838	3894.0	330.0	1.66706	GF_000184	0.1759	3.1895	21.0	0.0551	933.0	pmon_203	pmon_53	0.04167	0.05
pmon_203__pmon_87	0.25963	0.45005	3894.0	330.0	1.44247	GF_000184	0.163	2.9333	21.0	0.0556	1011.0	pmon_203	pmon_87	0.04167	0.05
pmon_203__pmon_54	0.48382	0.41242	3894.0	330.0	1.54473	GF_000184	0.1568	2.3801	21.0	0.0659	1884.0	pmon_203	pmon_54	0.04167	0.05
pmon_121__pmon_203	0.25886	0.45139	3894.0	330.0	1.5547	GF_000184	0.1638	2.0438	21.0	0.0802	1008.0	pmon_203	pmon_121	0.04167	0.05
pmon_203__pmon_55	0.52234	0.40806	3894.0	330.0	1.61499	GF_000184	0.1618	2.4869	21.0	0.065	2034.0	pmon_203	pmon_55	0.04167	0.05
pmon_203__pmon_56	0.51849	0.40961	3894.0	330.0	1.56239	GF_000184	0.1567	2.6566	21.0	0.059	2019.0	pmon_203	pmon_56	0.04167	0.05
pmon_204__pmon_53	0.08706	0.71681	3894.0	330.0	1.80987	GF_000184	0.2069	4.52	21.0	0.0458	339.0	pmon_204	pmon_53	0.04167	0.05
pmon_204__pmon_87	0.08552	0.71772	3894.0	330.0	1.58528	GF_000184	0.202	5.4117	21.0	0.0373	333.0	pmon_204	pmon_87	0.04167	0.0
pmon_204__pmon_54	0.14638	0.58421	3894.0	330.0	1.68754	GF_000184	0.224	5.008	21.0	0.0447	570.0	pmon_204	pmon_54	0.04167	0.0
pmon_121__pmon_204	0.08552	0.70871	3894.0	330.0	1.69752	GF_000184	0.2224	4.1999	21.0	0.053	333.0	pmon_204	pmon_121	0.04167	0.05
pmon_204__pmon_55	0.15871	0.57605	3894.0	330.0	1.75781	GF_000184	0.2292	5.3664	21.0	0.0427	618.0	pmon_204	pmon_55	0.04167	0.0
pmon_204__pmon_56	0.14946	0.58763	3894.0	330.0	1.70521	GF_000184	0.2118	6.4137	21.0	0.033	582.0	pmon_204	pmon_56	0.04167	0.0
pmon_201__pmon_6819	0.10092	0.45547	3894.0	330.0	2.28924	GF_000184	0.679	67.9232	22.0	0.01	393.0	pmon_6819	pmon_201	0.05	0.0
pmon_205__pmon_6819	0.10324	0.43284	3894.0	330.0	2.28773	GF_000184	0.6628	68.0618	22.0	0.0097	402.0	pmon_6819	pmon_205	0.05	0.0
pmon_203__pmon_6819	0.10555	0.46229	3894.0	330.0	2.60953	GF_000184	0.6214	25.8886	22.0	0.024	411.0	pmon_6819	pmon_203	0.05	0.0
pmon_204__pmon_6819	0.08552	0.52252	3894.0	330.0	2.75235	GF_000184	0.5633	109.5942	22.0	0.0051	333.0	pmon_6819	pmon_204	0.05	0.0
pmon_53__pmon_6819	0.10478	0.44853	3894.0	330.0	2.07072	GF_000184	0.7077	97.0638	22.0	0.0073	408.0	pmon_6819	pmon_53	0.05	0.0
pmon_6819__pmon_87	0.10169	0.44949	3894.0	330.0	1.84613	GF_000184	0.6988	95.753	22.0	0.0073	396.0	pmon_6819	pmon_87	0.05	0.0
pmon_54__pmon_6819	0.10709	0.46043	3894.0	330.0	1.94839	GF_000184	0.6758	99.3043	22.0	0.0068	417.0	pmon_6819	pmon_54	0.05	0.0
pmon_121__pmon_6819	0.10169	0.44192	3894.0	330.0	1.95836	GF_000184	0.7134	91.6501	22.0	0.0078	396.0	pmon_6819	pmon_121	0.05	0.0
pmon_55__pmon_6819	0.10709	0.45564	3894.0	330.0	2.01865	GF_000184	0.7088	96.4243	22.0	0.0074	417.0	pmon_6819	pmon_55	0.05	0.0
pmon_56__pmon_6819	0.10709	0.45803	3894.0	330.0	1.96605	GF_000184	0.7068	97.6061	22.0	0.0072	417.0	pmon_6819	pmon_56	0.05	0.0
pmon_11691__pmon_201	0.10786	0.4	3894.0	330.0	2.39783	GF_000184	0.7276	76.2555	22.0	0.0095	420.0	pmon_11691	pmon_201	0.05	0.0
pmon_11691__pmon_205	0.12558	0.41309	3894.0	330.0	2.39632	GF_000184	0.7442	81.4411	22.0	0.0091	489.0	pmon_11691	pmon_205	0.05	0.0
pmon_11691__pmon_203	0.12712	0.40606	3894.0	330.0	2.71812	GF_000184	0.6333	84.3657	22.0	0.0075	495.0	pmon_11691	pmon_203	0.05	0.0
pmon_11691__pmon_204	0.09168	0.4986	3894.0	330.0	2.86094	GF_000184	0.6513	122.8223	22.0	0.0053	357.0	pmon_11691	pmon_204	0.05	0.0
pmon_11691__pmon_53	0.13405	0.45211	3894.0	330.0	2.17931	GF_000184	0.6421	112.1255	22.0	0.0057	522.0	pmon_11691	pmon_53	0.05	0.0
pmon_11691__pmon_87	0.11325	0.46712	3894.0	330.0	1.95472	GF_000184	0.6372	110.6823	22.0	0.0058	441.0	pmon_11691	pmon_87	0.05	0.0
pmon_11691__pmon_54	0.12866	0.47705	3894.0	330.0	2.05698	GF_000184	0.6024	114.2561	22.0	0.0053	501.0	pmon_11691	pmon_54	0.05	0.0
pmon_11691__pmon_121	0.11325	0.46712	3894.0	330.0	2.06696	GF_000184	0.6247	105.4222	22.0	0.0059	441.0	pmon_11691	pmon_121	0.05	0.0
pmon_11691__pmon_55	0.12866	0.48104	3894.0	330.0	2.12724	GF_000184	0.6275	112.7545	22.0	0.0056	501.0	pmon_11691	pmon_55	0.05	0.0
pmon_11691__pmon_56	0.12712	0.47273	3894.0	330.0	2.07465	GF_000184	0.6435	110.8741	22.0	0.0058	495.0	pmon_11691	pmon_56	0.05	0.0
pmon_18947__pmon_18948	0.94154	0.80719	975.0	804.0	0.33055	GF_001078	0.1919	0.6198	3.0	0.3096	918.0	pmon_18948	pmon_18947	1.0	1.0
pmon_18921__pmon_18948	0.83077	0.48642	975.0	804.0	1.44171	GF_001078	0.6445	70.5576	4.0	0.0091	810.0	pmon_18921	pmon_18948	0.5	0.0
pmon_18921__pmon_18947	0.83385	0.48708	975.0	804.0	1.52286	GF_001078	0.6418	68.4952	4.0	0.0094	813.0	pmon_18921	pmon_18947	0.5	0.0
pmon_14945__pmon_15022	0.62391	0.57418	2409.0	447.0	0.88612	GF_000067	0.3424	14.2698	25.0	0.024	1503.0	pmon_14945	pmon_15022	1.0	0.0
pmon_14945__pmon_20158	0.60772	0.54986	2409.0	447.0	1.08191	GF_000067	0.4412	18.0085	26.0	0.0245	1464.0	pmon_20158	pmon_14945	0.5	0.0
pmon_15022__pmon_20158	0.62889	0.58812	2409.0	447.0	0.9858	GF_000067	0.4172	103.4488	26.0	0.004	1515.0	pmon_20158	pmon_15022	0.5	0.0
pmon_22305__pmon_22318	0.60897	0.65235	2409.0	447.0	0.5962	GF_000067	0.2303	2.9204	27.0	0.0789	1467.0	pmon_22305	pmon_22318	1.0	1.0
pmon_22289__pmon_22305	0.60897	0.63258	2409.0	447.0	0.65867	GF_000067	0.333	24.3613	28.0	0.0137	1467.0	pmon_22289	pmon_22305	0.5	0.0
pmon_22289__pmon_22318	0.60772	0.63525	2409.0	447.0	0.67205	GF_000067	0.3484	78.8626	28.0	0.0044	1464.0	pmon_22289	pmon_22318	0.5	0.0
pmon_22289__pmon_22296	0.61021	0.62177	2409.0	447.0	0.67359	GF_000067	0.3377	59.2772	29.0	0.0057	1470.0	pmon_22296	pmon_22289	0.33333	0.0
pmon_22296__pmon_22305	0.61021	0.63197	2409.0	447.0	0.69238	GF_000067	0.3789	3.7557	29.0	0.1009	1470.0	pmon_22296	pmon_22305	0.33333	1.0
pmon_22296__pmon_22318	0.60897	0.63327	2409.0	447.0	0.70575	GF_000067	0.3153	9.6059	29.0	0.0328	1467.0	pmon_22296	pmon_22318	0.33333	0.0
pmon_20366__pmon_22296	0.60772	0.61885	2409.0	447.0	0.72452	GF_000067	0.4457	5.6331	30.0	0.0791	1464.0	pmon_20366	pmon_22296	0.25	0.0
pmon_20366__pmon_22289	0.60648	0.63313	2409.0	447.0	0.76179	GF_000067	0.369	77.134	30.0	0.0048	1461.0	pmon_20366	pmon_22289	0.25	0.0
pmon_20366__pmon_22305	0.60648	0.61875	2409.0	447.0	0.78058	GF_000067	0.391	8.5309	30.0	0.0458	1461.0	pmon_20366	pmon_22305	0.25	0.0
pmon_20366__pmon_22318	0.60523	0.62826	2409.0	447.0	0.79396	GF_000067	0.3401	17.9832	30.0	0.0189	1458.0	pmon_20366	pmon_22318	0.25	0.0
pmon_14460__pmon_20366	0.39103	0.57113	2409.0	447.0	0.85139	GF_000067	0.4348	8.5337	31.0	0.0509	942.0	pmon_14460	pmon_20366	0.2	0.0
pmon_14460__pmon_22296	0.39477	0.56151	2409.0	447.0	0.89682	GF_000067	0.5133	7.882	31.0	0.0651	951.0	pmon_14460	pmon_22296	0.2	0.0
pmon_14460__pmon_22289	0.39228	0.5672	2409.0	447.0	0.93409	GF_000067	0.4718	9.5256	31.0	0.0495	945.0	pmon_14460	pmon_22289	0.2	0.0
pmon_14460__pmon_22305	0.39352	0.5654	2409.0	447.0	0.95288	GF_000067	0.4838	62.6804	31.0	0.0077	948.0	pmon_14460	pmon_22305	0.2	0.0
pmon_14460__pmon_22318	0.39228	0.5619	2409.0	447.0	0.96626	GF_000067	0.5087	36.1817	31.0	0.0141	945.0	pmon_14460	pmon_22318	0.2	0.0
pmon_1304__pmon_21247	0.53549	0.99302	2409.0	447.0	0.0126	GF_000067	0.0031	0.009	32.0	0.3406	1290.0	pmon_1304	pmon_21247	1.0	1.0
pmon_1305__pmon_20981	0.26276	0.64455	2409.0	447.0	0.80163	GF_000067	0.6011	0.8928	33.0	0.6733	633.0	pmon_20981	pmon_1305	1.0	1.0
pmon_1304__pmon_20981	0.53549	0.94341	2409.0	447.0	0.08515	GF_000067	0.0268	0.1041	34.0	0.2572	1290.0	pmon_1304	pmon_20981	0.25	0.25
pmon_1304__pmon_1305	0.26276	0.62717	2409.0	447.0	0.87824	GF_000067	0.6243	0.892	34.0	0.6999	633.0	pmon_1304	pmon_1305	0.25	0.25
pmon_20981__pmon_21247	0.60523	0.93484	2409.0	447.0	0.07631	GF_000067	0.0302	0.1131	34.0	0.2672	1458.0	pmon_21247	pmon_20981	0.25	0.25
pmon_1305__pmon_21247	0.26276	0.62717	2409.0	447.0	0.86941	GF_000067	0.6251	0.9092	34.0	0.6875	633.0	pmon_21247	pmon_1305	0.25	0.25
pmon_1304__pmon_21246	0.53549	0.88915	2409.0	447.0	0.13972	GF_000067	0.0848	0.3221	35.0	0.2632	1290.0	pmon_21246	pmon_1304	0.25	0.25
pmon_21246__pmon_21247	0.60523	0.88683	2409.0	447.0	0.13089	GF_000067	0.089	0.3319	35.0	0.2681	1458.0	pmon_21246	pmon_21247	0.25	0.25
pmon_20981__pmon_21246	0.60523	0.88134	2409.0	447.0	0.13243	GF_000067	0.0753	0.3602	35.0	0.209	1458.0	pmon_21246	pmon_20981	0.25	0.25
pmon_1305__pmon_21246	0.26401	0.5739	2409.0	447.0	0.92553	GF_000067	0.6862	1.3536	35.0	0.5069	636.0	pmon_21246	pmon_1305	0.25	0.25
pmon_21246__pmon_21390	0.59776	0.57986	2409.0	447.0	0.91529	GF_000067	0.3883	12.1335	36.0	0.032	1440.0	pmon_21390	pmon_21246	0.2	0.0
pmon_1304__pmon_21390	0.533	0.58178	2409.0	447.0	0.96473	GF_000067	0.4225	6.072	36.0	0.0696	1284.0	pmon_21390	pmon_1304	0.2	0.0
pmon_21247__pmon_21390	0.59776	0.57569	2409.0	447.0	0.9559	GF_000067	0.4183	5.9994	36.0	0.0697	1440.0	pmon_21390	pmon_21247	0.2	0.0
pmon_20981__pmon_21390	0.59776	0.56597	2409.0	447.0	0.95744	GF_000067	0.4116	49.045	36.0	0.0084	1440.0	pmon_21390	pmon_20981	0.2	0.0
pmon_1305__pmon_21390	0.26401	0.4261	2409.0	447.0	1.75053	GF_000067	0.9487	79.1785	36.0	0.012	636.0	pmon_21390	pmon_1305	0.2	0.0
pmon_14460__pmon_21390	0.39352	0.5211	2409.0	447.0	1.2685	GF_000067	0.4783	25.0023	37.0	0.0191	948.0	pmon_14460	pmon_21390	0.02778	0.0
pmon_14460__pmon_21246	0.39103	0.48301	2409.0	447.0	1.3832	GF_000067	0.5909	24.3231	37.0	0.0243	942.0	pmon_14460	pmon_21246	0.02778	0.0
pmon_1304__pmon_14460	0.35118	0.49054	2409.0	447.0	1.43265	GF_000067	0.601	77.1889	37.0	0.0078	846.0	pmon_14460	pmon_1304	0.02778	0.0
pmon_14460__pmon_21247	0.39103	0.49469	2409.0	447.0	1.42381	GF_000067	0.595	76.9274	37.0	0.0077	942.0	pmon_14460	pmon_21247	0.02778	0.0
pmon_14460__pmon_20981	0.39103	0.48938	2409.0	447.0	1.42535	GF_000067	0.6091	77.1536	37.0	0.0079	942.0	pmon_14460	pmon_20981	0.02778	0.0
pmon_1305__pmon_14460	0.23288	0.39394	2409.0	447.0	2.21845	GF_000067	0.9882	61.6555	37.0	0.016	561.0	pmon_14460	pmon_1305	0.02778	0.0
pmon_20366__pmon_21390	0.60025	0.5242	2409.0	447.0	1.37885	GF_000067	0.5115	22.1869	37.0	0.0231	1446.0	pmon_20366	pmon_21390	0.02778	0.0
pmon_20366__pmon_21246	0.61395	0.50439	2409.0	447.0	1.49355	GF_000067	0.6046	12.0564	37.0	0.0501	1479.0	pmon_20366	pmon_21246	0.02778	0.0
pmon_1304__pmon_20366	0.53051	0.50782	2409.0	447.0	1.54299	GF_000067	0.6014	28.8538	37.0	0.0208	1278.0	pmon_20366	pmon_1304	0.02778	0.0
pmon_20366__pmon_21247	0.60025	0.51176	2409.0	447.0	1.53416	GF_000067	0.5964	27.2471	37.0	0.0219	1446.0	pmon_20366	pmon_21247	0.02778	0.0
pmon_20366__pmon_20981	0.60025	0.50415	2409.0	447.0	1.5357	GF_000067	0.5939	43.0553	37.0	0.0138	1446.0	pmon_20366	pmon_20981	0.02778	0.0
pmon_1305__pmon_20366	0.26276	0.42654	2409.0	447.0	2.32879	GF_000067	0.9104	66.1604	37.0	0.0138	633.0	pmon_20366	pmon_1305	0.02778	0.0
pmon_21390__pmon_22296	0.60399	0.51684	2409.0	447.0	1.42429	GF_000067	0.5417	86.926	37.0	0.0062	1455.0	pmon_22296	pmon_21390	0.02778	0.0
pmon_21246__pmon_22296	0.60399	0.52165	2409.0	447.0	1.53899	GF_000067	0.6432	50.1922	37.0	0.0128	1455.0	pmon_22296	pmon_21246	0.02778	0.0
pmon_1304__pmon_22296	0.53425	0.51826	2409.0	447.0	1.58843	GF_000067	0.6176	75.0968	37.0	0.0082	1287.0	pmon_22296	pmon_1304	0.02778	0.0
pmon_21247__pmon_22296	0.60399	0.51684	2409.0	447.0	1.5796	GF_000067	0.6113	74.9938	37.0	0.0082	1455.0	pmon_22296	pmon_21247	0.02778	0.0
pmon_20981__pmon_22296	0.60399	0.50997	2409.0	447.0	1.58114	GF_000067	0.6042	73.8849	37.0	0.0082	1455.0	pmon_22296	pmon_20981	0.02778	0.0
pmon_1305__pmon_22296	0.26526	0.42567	2409.0	447.0	2.37423	GF_000067	0.9507	65.5791	37.0	0.0145	639.0	pmon_22296	pmon_1305	0.02778	0.0
pmon_21390__pmon_22289	0.60274	0.53926	2409.0	447.0	1.46156	GF_000067	0.5109	106.1374	37.0	0.0048	1452.0	pmon_22289	pmon_21390	0.02778	0.0
pmon_21246__pmon_22289	0.60149	0.51001	2409.0	447.0	1.57626	GF_000067	0.5409	80.7133	37.0	0.0067	1449.0	pmon_22289	pmon_21246	0.02778	0.0
pmon_1304__pmon_22289	0.53176	0.51913	2409.0	447.0	1.6257	GF_000067	0.5931	88.3845	37.0	0.0067	1281.0	pmon_22289	pmon_1304	0.02778	0.0
pmon_21247__pmon_22289	0.60149	0.51346	2409.0	447.0	1.61687	GF_000067	0.5946	87.3914	37.0	0.0068	1449.0	pmon_22289	pmon_21247	0.02778	0.0
pmon_20981__pmon_22289	0.60149	0.50173	2409.0	447.0	1.61841	GF_000067	0.5824	87.3298	37.0	0.0067	1449.0	pmon_22289	pmon_20981	0.02778	0.0
pmon_1305__pmon_22289	0.26276	0.42654	2409.0	447.0	2.4115	GF_000067	0.9374	70.8492	37.0	0.0132	633.0	pmon_22289	pmon_1305	0.02778	0.0
pmon_21390__pmon_22305	0.60274	0.5241	2409.0	447.0	1.48035	GF_000067	0.5366	81.6761	37.0	0.0066	1452.0	pmon_22305	pmon_21390	0.02778	0.0
pmon_21246__pmon_22305	0.60149	0.52105	2409.0	447.0	1.59505	GF_000067	0.5522	67.8799	37.0	0.0081	1449.0	pmon_22305	pmon_21246	0.02778	0.0
pmon_1304__pmon_22305	0.53176	0.53474	2409.0	447.0	1.64449	GF_000067	0.5692	74.4163	37.0	0.0076	1281.0	pmon_22305	pmon_1304	0.02778	0.0
pmon_21247__pmon_22305	0.60149	0.53485	2409.0	447.0	1.63566	GF_000067	0.5627	74.4218	37.0	0.0076	1449.0	pmon_22305	pmon_21247	0.02778	0.0
pmon_20981__pmon_22305	0.60149	0.52105	2409.0	447.0	1.6372	GF_000067	0.5577	74.9633	37.0	0.0074	1449.0	pmon_22305	pmon_20981	0.02778	0.0
pmon_1305__pmon_22305	0.26401	0.41981	2409.0	447.0	2.43029	GF_000067	1.0428	63.6644	37.0	0.0164	636.0	pmon_22305	pmon_1305	0.02778	0.0
pmon_21390__pmon_22318	0.60274	0.51722	2409.0	447.0	1.49372	GF_000067	0.5222	98.8929	37.0	0.0053	1452.0	pmon_22318	pmon_21390	0.02778	0.0
pmon_21246__pmon_22318	0.60149	0.50104	2409.0	447.0	1.60842	GF_000067	0.6188	76.7053	37.0	0.0081	1449.0	pmon_22318	pmon_21246	0.02778	0.0
pmon_1304__pmon_22318	0.53176	0.5082	2409.0	447.0	1.65787	GF_000067	0.6244	84.9594	37.0	0.0073	1281.0	pmon_22318	pmon_1304	0.02778	0.0
pmon_21247__pmon_22318	0.60149	0.51001	2409.0	447.0	1.64903	GF_000067	0.6184	84.5681	37.0	0.0073	1449.0	pmon_22318	pmon_21247	0.02778	0.0
pmon_20981__pmon_22318	0.60149	0.50932	2409.0	447.0	1.65057	GF_000067	0.6076	83.7641	37.0	0.0073	1449.0	pmon_22318	pmon_20981	0.02778	0.0
pmon_1305__pmon_22318	0.26401	0.39623	2409.0	447.0	2.44367	GF_000067	1.1133	64.6898	37.0	0.0172	636.0	pmon_22318	pmon_1305	0.02778	0.0
pmon_14460__pmon_20158	0.39477	0.52471	2409.0	447.0	1.33148	GF_000067	0.5034	75.8102	38.0	0.0066	951.0	pmon_20158	pmon_14460	0.02778	0.0
pmon_20158__pmon_20366	0.6127	0.52642	2409.0	447.0	1.44183	GF_000067	0.6063	15.1168	38.0	0.0401	1476.0	pmon_20158	pmon_20366	0.02778	0.0
pmon_20158__pmon_22296	0.61146	0.53564	2409.0	447.0	1.48726	GF_000067	0.5461	42.9709	38.0	0.0127	1473.0	pmon_20158	pmon_22296	0.02778	0.0
pmon_20158__pmon_22289	0.60897	0.54056	2409.0	447.0	1.52453	GF_000067	0.5166	86.7735	38.0	0.006	1467.0	pmon_20158	pmon_22289	0.02778	0.0
pmon_20158__pmon_22305	0.60897	0.51875	2409.0	447.0	1.54332	GF_000067	0.6173	66.6129	38.0	0.0093	1467.0	pmon_20158	pmon_22305	0.02778	0.0
pmon_20158__pmon_22318	0.60772	0.52664	2409.0	447.0	1.5567	GF_000067	0.5874	77.677	38.0	0.0076	1464.0	pmon_20158	pmon_22318	0.02778	0.0
pmon_20158__pmon_21390	0.60399	0.55808	2409.0	447.0	1.27932	GF_000067	0.4543	108.7483	38.0	0.0042	1455.0	pmon_20158	pmon_21390	0.02778	0.0
pmon_20158__pmon_21246	0.62391	0.53493	2409.0	447.0	1.39403	GF_000067	0.4807	32.3352	38.0	0.0149	1503.0	pmon_20158	pmon_21246	0.02778	0.0
pmon_1304__pmon_20158	0.53549	0.55194	2409.0	447.0	1.44347	GF_000067	0.4577	39.5177	38.0	0.0116	1290.0	pmon_20158	pmon_1304	0.02778	0.0
pmon_20158__pmon_21247	0.60523	0.54595	2409.0	447.0	1.43463	GF_000067	0.4529	38.0564	38.0	0.0119	1458.0	pmon_20158	pmon_21247	0.02778	0.0
pmon_20158__pmon_20981	0.60523	0.54184	2409.0	447.0	1.43618	GF_000067	0.4457	93.9444	38.0	0.0047	1458.0	pmon_20158	pmon_20981	0.02778	0.0
pmon_1305__pmon_20158	0.2665	0.45327	2409.0	447.0	2.22927	GF_000067	0.8361	18.6074	38.0	0.0449	642.0	pmon_20158	pmon_1305	0.02778	0.0
pmon_14460__pmon_14945	0.3736	0.50444	2409.0	447.0	1.63798	GF_000067	0.5416	70.4692	38.0	0.0077	900.0	pmon_14945	pmon_14460	0.02778	0.0
pmon_14945__pmon_20366	0.62391	0.49035	2409.0	447.0	1.74832	GF_000067	0.6808	5.0847	38.0	0.1339	1503.0	pmon_14945	pmon_20366	0.02778	0.0
pmon_14945__pmon_22296	0.58904	0.47216	2409.0	447.0	1.79376	GF_000067	0.617	66.5236	38.0	0.0093	1419.0	pmon_14945	pmon_22296	0.02778	0.0
pmon_14945__pmon_22289	0.58655	0.51451	2409.0	447.0	1.83103	GF_000067	0.6077	80.5459	38.0	0.0075	1413.0	pmon_14945	pmon_22289	0.02778	0.0
pmon_14945__pmon_22305	0.58655	0.49328	2409.0	447.0	1.84982	GF_000067	0.5796	66.7015	38.0	0.0087	1413.0	pmon_14945	pmon_22305	0.02778	0.0
pmon_14945__pmon_22318	0.58655	0.51238	2409.0	447.0	1.86319	GF_000067	0.5772	76.9411	38.0	0.0075	1413.0	pmon_14945	pmon_22318	0.02778	0.0
pmon_14945__pmon_21390	0.58281	0.50285	2409.0	447.0	1.58582	GF_000067	0.5207	99.8771	38.0	0.0052	1404.0	pmon_14945	pmon_21390	0.02778	0.0
pmon_14945__pmon_21246	0.62267	0.48733	2409.0	447.0	1.70052	GF_000067	0.5936	76.8506	38.0	0.0077	1500.0	pmon_14945	pmon_21246	0.02778	0.0
pmon_1304__pmon_14945	0.51432	0.51009	2409.0	447.0	1.74997	GF_000067	0.5711	85.963	38.0	0.0066	1239.0	pmon_14945	pmon_1304	0.02778	0.0
pmon_14945__pmon_21247	0.58281	0.50071	2409.0	447.0	1.74113	GF_000067	0.5827	84.5329	38.0	0.0069	1404.0	pmon_14945	pmon_21247	0.02778	0.0
pmon_14945__pmon_20981	0.58281	0.49786	2409.0	447.0	1.74267	GF_000067	0.587	83.1295	38.0	0.0071	1404.0	pmon_14945	pmon_20981	0.02778	0.0
pmon_1305__pmon_14945	0.25156	0.41914	2409.0	447.0	2.53577	GF_000067	0.8699	68.3562	38.0	0.0127	606.0	pmon_14945	pmon_1305	0.02778	0.0
pmon_14460__pmon_15022	0.39352	0.51688	2409.0	447.0	1.54186	GF_000067	0.6373	27.936	38.0	0.0228	948.0	pmon_15022	pmon_14460	0.02778	0.0
pmon_15022__pmon_20366	0.61644	0.49697	2409.0	447.0	1.65221	GF_000067	0.7074	11.1281	38.0	0.0636	1485.0	pmon_15022	pmon_20366	0.02778	0.0
pmon_15022__pmon_22296	0.61021	0.4932	2409.0	447.0	1.69764	GF_000067	0.7787	77.8202	38.0	0.01	1470.0	pmon_15022	pmon_22296	0.02778	0.0
pmon_15022__pmon_22289	0.60772	0.51913	2409.0	447.0	1.73491	GF_000067	0.6616	100.7382	38.0	0.0066	1464.0	pmon_15022	pmon_22289	0.02778	0.0
pmon_15022__pmon_22305	0.60772	0.48975	2409.0	447.0	1.7537	GF_000067	0.7552	76.1113	38.0	0.0099	1464.0	pmon_15022	pmon_22305	0.02778	0.0
pmon_15022__pmon_22318	0.60648	0.50103	2409.0	447.0	1.76708	GF_000067	0.8003	91.1189	38.0	0.0088	1461.0	pmon_15022	pmon_22318	0.02778	0.0
pmon_15022__pmon_21390	0.60274	0.52755	2409.0	447.0	1.48971	GF_000067	0.4886	9.2011	38.0	0.0531	1452.0	pmon_15022	pmon_21390	0.02778	0.0
pmon_15022__pmon_21246	0.64508	0.48649	2409.0	447.0	1.60441	GF_000067	0.4801	92.4858	38.0	0.0052	1554.0	pmon_15022	pmon_21246	0.02778	0.0
pmon_1304__pmon_15022	0.53549	0.5124	2409.0	447.0	1.65385	GF_000067	0.5042	105.4497	38.0	0.0048	1290.0	pmon_15022	pmon_1304	0.02778	0.0
pmon_15022__pmon_21247	0.60274	0.50482	2409.0	447.0	1.64502	GF_000067	0.5135	103.7725	38.0	0.0049	1452.0	pmon_15022	pmon_21247	0.02778	0.0
pmon_15022__pmon_20981	0.60274	0.50207	2409.0	447.0	1.64656	GF_000067	0.4843	103.0136	38.0	0.0047	1452.0	pmon_15022	pmon_20981	0.02778	0.0
pmon_1305__pmon_15022	0.26775	0.42326	2409.0	447.0	2.43965	GF_000067	0.8074	77.5981	38.0	0.0104	645.0	pmon_15022	pmon_1305	0.02778	0.0
pmon_19009__pmon_19010	0.48568	0.84274	2409.0	447.0	0.20877	GF_000067	0.057	0.3863	39.0	0.1476	1170.0	pmon_19009	pmon_19010	1.0	1.0
pmon_19008__pmon_19009	0.44583	0.84637	2409.0	447.0	0.19503	GF_000067	0.0588	0.3908	40.0	0.1504	1074.0	pmon_19008	pmon_19009	0.5	0.5
pmon_19008__pmon_19010	0.44583	0.8324	2409.0	447.0	0.24247	GF_000067	0.0677	0.3627	40.0	0.1865	1074.0	pmon_19008	pmon_19010	0.5	0.5
pmon_19008__pmon_5616	0.4259	0.47271	2409.0	447.0	1.28581	GF_000067	0.5249	13.041	41.0	0.0402	1026.0	pmon_5616	pmon_19008	0.33333	0.0
pmon_19009__pmon_5616	0.599	0.47886	2409.0	447.0	1.33273	GF_000067	0.5232	41.7368	41.0	0.0125	1443.0	pmon_5616	pmon_19009	0.33333	0.0
pmon_19010__pmon_5616	0.46575	0.48039	2409.0	447.0	1.38017	GF_000067	0.5249	72.2184	41.0	0.0073	1122.0	pmon_5616	pmon_19010	0.33333	0.0
pmon_2327__pmon_2329	0.5467	0.9962	2409.0	447.0	0.0062	GF_000067	0.0	0.0	42.0	0.123	1317.0	pmon_2329	pmon_2327	1.0	0.0
pmon_2328__pmon_2329	0.48319	0.811	2409.0	447.0	0.20635	GF_000067	0.0702	0.7995	43.0	0.0878	1164.0	pmon_2328	pmon_2329	0.5	0.5
pmon_2327__pmon_2328	0.48319	0.81271	2409.0	447.0	0.20547	GF_000067	0.0702	0.7995	43.0	0.0878	1164.0	pmon_2328	pmon_2327	0.5	0.5
pmon_8402__pmon_8594	0.58157	0.4404	2409.0	447.0	2.05114	GF_000067	1.1111	82.4154	44.0	0.0135	1401.0	pmon_8402	pmon_8594	1.0	0.0
pmon_2328__pmon_8402	0.47572	0.44503	2409.0	447.0	1.87716	GF_000067	0.8183	75.5851	45.0	0.0108	1146.0	pmon_2328	pmon_8402	0.16667	0.0
pmon_2328__pmon_8594	0.46575	0.3984	2409.0	447.0	2.55336	GF_000067	1.3682	23.4467	45.0	0.0584	1122.0	pmon_2328	pmon_8594	0.16667	0.0
pmon_2329__pmon_8402	0.53923	0.46112	2409.0	447.0	1.81439	GF_000067	0.8219	80.6848	45.0	0.0102	1299.0	pmon_2329	pmon_8402	0.16667	0.0
pmon_2329__pmon_8594	0.52677	0.40662	2409.0	447.0	2.49059	GF_000067	1.2236	9.3331	45.0	0.1311	1269.0	pmon_2329	pmon_8594	0.16667	0.0
pmon_2327__pmon_8402	0.599	0.45669	2409.0	447.0	1.81351	GF_000067	0.8219	80.6848	45.0	0.0102	1443.0	pmon_2327	pmon_8402	0.16667	0.0
pmon_2327__pmon_8594	0.58655	0.40906	2409.0	447.0	2.48971	GF_000067	1.2236	9.3331	45.0	0.1311	1413.0	pmon_2327	pmon_8594	0.16667	0.0
pmon_18483__pmon_2328	0.2802	0.45333	2409.0	447.0	2.09264	GF_000067	0.7889	80.3603	46.0	0.0098	675.0	pmon_18483	pmon_2328	0.2	0.0
pmon_18483__pmon_2329	0.34247	0.44606	2409.0	447.0	2.02986	GF_000067	0.7783	84.9222	46.0	0.0092	825.0	pmon_18483	pmon_2329	0.2	0.0
pmon_18483__pmon_2327	0.401	0.43892	2409.0	447.0	2.02898	GF_000067	0.7783	84.9219	46.0	0.0092	966.0	pmon_18483	pmon_2327	0.2	0.0
pmon_18483__pmon_8402	0.40473	0.46872	2409.0	447.0	2.01107	GF_000067	0.8749	6.7614	46.0	0.1294	975.0	pmon_18483	pmon_8402	0.2	0.0
pmon_18483__pmon_8594	0.39601	0.41195	2409.0	447.0	2.68727	GF_000067	1.2062	80.314	46.0	0.015	954.0	pmon_18483	pmon_8594	0.2	0.0
pmon_18483__pmon_5616	0.40349	0.40432	2409.0	447.0	2.30406	GF_000067	0.8633	11.5072	47.0	0.075	972.0	pmon_5616	pmon_18483	0.04167	0.0
pmon_2328__pmon_5616	0.47696	0.43951	2409.0	447.0	2.27545	GF_000067	0.8893	62.5602	47.0	0.0142	1149.0	pmon_5616	pmon_2328	0.04167	0.0
pmon_2329__pmon_5616	0.53923	0.43264	2409.0	447.0	2.21267	GF_000067	0.8842	63.0992	47.0	0.014	1299.0	pmon_5616	pmon_2329	0.04167	0.0
pmon_2327__pmon_5616	0.60025	0.43084	2409.0	447.0	2.21179	GF_000067	0.8842	63.0989	47.0	0.014	1446.0	pmon_5616	pmon_2327	0.04167	0.0
pmon_5616__pmon_8402	0.60025	0.41978	2409.0	447.0	2.19388	GF_000067	0.8508	73.853	47.0	0.0115	1446.0	pmon_5616	pmon_8402	0.04167	0.0
pmon_5616__pmon_8594	0.58281	0.39245	2409.0	447.0	2.87008	GF_000067	1.436	4.2962	47.0	0.3343	1404.0	pmon_5616	pmon_8594	0.04167	1.0
pmon_18483__pmon_19008	0.401	0.44099	2409.0	447.0	2.18881	GF_000067	0.8549	89.2135	47.0	0.0096	966.0	pmon_19008	pmon_18483	0.04167	0.0
pmon_19008__pmon_2328	0.29763	0.42957	2409.0	447.0	2.1602	GF_000067	0.8735	67.1981	47.0	0.013	717.0	pmon_19008	pmon_2328	0.04167	0.0
pmon_19008__pmon_2329	0.35866	0.42824	2409.0	447.0	2.09742	GF_000067	0.8438	71.3133	47.0	0.0118	864.0	pmon_19008	pmon_2329	0.04167	0.0
pmon_19008__pmon_2327	0.41968	0.42136	2409.0	447.0	2.09654	GF_000067	0.8438	71.3134	47.0	0.0118	1011.0	pmon_19008	pmon_2327	0.04167	0.0
pmon_19008__pmon_8402	0.42341	0.4402	2409.0	447.0	2.07863	GF_000067	0.8873	96.0129	47.0	0.0092	1020.0	pmon_19008	pmon_8402	0.04167	0.0
pmon_19008__pmon_8594	0.40971	0.37183	2409.0	447.0	2.75483	GF_000067	1.2833	28.2705	47.0	0.0454	987.0	pmon_19008	pmon_8594	0.04167	0.0
pmon_18483__pmon_19009	0.401	0.41615	2409.0	447.0	2.23574	GF_000067	0.8278	92.4288	47.0	0.009	966.0	pmon_19009	pmon_18483	0.04167	0.0
pmon_19009__pmon_2328	0.47447	0.44707	2409.0	447.0	2.20712	GF_000067	0.825	69.0288	47.0	0.012	1143.0	pmon_19009	pmon_2328	0.04167	0.0
pmon_19009__pmon_2329	0.53549	0.44884	2409.0	447.0	2.14435	GF_000067	0.8123	73.0919	47.0	0.0111	1290.0	pmon_19009	pmon_2329	0.04167	0.0
pmon_19009__pmon_2327	0.59651	0.44328	2409.0	447.0	2.14346	GF_000067	0.8123	73.0923	47.0	0.0111	1437.0	pmon_19009	pmon_2327	0.04167	0.0
pmon_19009__pmon_8402	0.60025	0.45159	2409.0	447.0	2.12555	GF_000067	0.8839	14.0141	47.0	0.0631	1446.0	pmon_19009	pmon_8402	0.04167	0.0
pmon_19009__pmon_8594	0.58032	0.38484	2409.0	447.0	2.80175	GF_000067	1.1353	72.7624	47.0	0.0156	1398.0	pmon_19009	pmon_8594	0.04167	0.0
pmon_18483__pmon_19010	0.401	0.42443	2409.0	447.0	2.28318	GF_000067	0.848	20.7241	47.0	0.0409	966.0	pmon_19010	pmon_18483	0.04167	0.0
pmon_19010__pmon_2328	0.33748	0.44895	2409.0	447.0	2.25456	GF_000067	0.7994	70.9269	47.0	0.0113	813.0	pmon_19010	pmon_2328	0.04167	0.0
pmon_19010__pmon_2329	0.39851	0.43542	2409.0	447.0	2.19179	GF_000067	0.8015	74.8114	47.0	0.0107	960.0	pmon_19010	pmon_2329	0.04167	0.0
pmon_19010__pmon_2327	0.45953	0.43451	2409.0	447.0	2.19091	GF_000067	0.8015	74.8113	47.0	0.0107	1107.0	pmon_19010	pmon_2327	0.04167	0.0
pmon_19010__pmon_8402	0.46326	0.4319	2409.0	447.0	2.17299	GF_000067	0.9606	98.2076	47.0	0.0098	1116.0	pmon_19010	pmon_8402	0.04167	0.0
pmon_19010__pmon_8594	0.44707	0.37047	2409.0	447.0	2.84919	GF_000067	1.3301	69.7126	47.0	0.0191	1077.0	pmon_19010	pmon_8594	0.04167	0.0
pmon_20158__pmon_5616	0.60149	0.44859	2409.0	447.0	1.93751	GF_000067	0.7804	72.91	48.0	0.0107	1449.0	pmon_20158	pmon_5616	0.00667	0.0
pmon_19008__pmon_20158	0.42341	0.48137	2409.0	447.0	1.82226	GF_000067	0.5958	86.3756	48.0	0.0069	1020.0	pmon_20158	pmon_19008	0.00667	0.0
pmon_19009__pmon_20158	0.60149	0.50656	2409.0	447.0	1.86918	GF_000067	0.5925	90.8102	48.0	0.0065	1449.0	pmon_20158	pmon_19009	0.00667	0.0
pmon_19010__pmon_20158	0.46326	0.48566	2409.0	447.0	1.91662	GF_000067	0.6085	88.9382	48.0	0.0068	1116.0	pmon_20158	pmon_19010	0.00667	0.0
pmon_18483__pmon_20158	0.40722	0.45566	2409.0	447.0	1.97748	GF_000067	0.8893	11.0952	48.0	0.0801	981.0	pmon_20158	pmon_18483	0.00667	0.0
pmon_20158__pmon_2328	0.48194	0.45736	2409.0	447.0	1.94886	GF_000067	0.9192	70.1066	48.0	0.0131	1161.0	pmon_20158	pmon_2328	0.00667	0.0
pmon_20158__pmon_2329	0.54296	0.44572	2409.0	447.0	1.88609	GF_000067	0.9568	73.229	48.0	0.0131	1308.0	pmon_20158	pmon_2329	0.00667	0.0
pmon_20158__pmon_2327	0.60399	0.44811	2409.0	447.0	1.8852	GF_000067	0.9568	73.2289	48.0	0.0131	1455.0	pmon_20158	pmon_2327	0.00667	0.0
pmon_20158__pmon_8402	0.60399	0.48522	2409.0	447.0	1.86729	GF_000067	0.9339	29.8473	48.0	0.0313	1455.0	pmon_20158	pmon_8402	0.00667	0.0
pmon_20158__pmon_8594	0.59029	0.41983	2409.0	447.0	2.54349	GF_000067	1.2791	71.0686	48.0	0.018	1422.0	pmon_20158	pmon_8594	0.00667	0.0
pmon_14945__pmon_5616	0.58531	0.42979	2409.0	447.0	2.244	GF_000067	0.7937	67.9369	48.0	0.0117	1410.0	pmon_14945	pmon_5616	0.00667	0.0
pmon_14945__pmon_19008	0.40349	0.45782	2409.0	447.0	2.12875	GF_000067	0.6799	80.2795	48.0	0.0085	972.0	pmon_14945	pmon_19008	0.00667	0.0
pmon_14945__pmon_19009	0.58157	0.46253	2409.0	447.0	2.17568	GF_000067	0.7168	82.897	48.0	0.0086	1401.0	pmon_14945	pmon_19009	0.00667	0.0
pmon_14945__pmon_19010	0.44334	0.46723	2409.0	447.0	2.22312	GF_000067	0.6765	82.6717	48.0	0.0082	1068.0	pmon_14945	pmon_19010	0.00667	0.0
pmon_14945__pmon_18483	0.39352	0.43354	2409.0	447.0	2.28397	GF_000067	0.7452	84.8135	48.0	0.0088	948.0	pmon_14945	pmon_18483	0.00667	0.0
pmon_14945__pmon_2328	0.46202	0.4717	2409.0	447.0	2.25536	GF_000067	0.8406	3.1513	48.0	0.2668	1113.0	pmon_14945	pmon_2328	0.00667	0.08333
pmon_14945__pmon_2329	0.52553	0.45577	2409.0	447.0	2.19258	GF_000067	0.9052	4.7146	48.0	0.192	1266.0	pmon_14945	pmon_2329	0.00667	0.08333
pmon_14945__pmon_2327	0.58531	0.45035	2409.0	447.0	2.1917	GF_000067	0.9052	4.7146	48.0	0.192	1410.0	pmon_14945	pmon_2327	0.00667	0.08333
pmon_14945__pmon_8402	0.61644	0.47205	2409.0	447.0	2.17379	GF_000067	0.8362	7.3331	48.0	0.114	1485.0	pmon_14945	pmon_8402	0.00667	0.0
pmon_14945__pmon_8594	0.57908	0.4043	2409.0	447.0	2.84999	GF_000067	1.2666	3.67	48.0	0.3451	1395.0	pmon_14945	pmon_8594	0.00667	0.08333
pmon_15022__pmon_5616	0.599	0.44629	2409.0	447.0	2.14789	GF_000067	0.6879	12.5695	48.0	0.0547	1443.0	pmon_15022	pmon_5616	0.00667	0.0
pmon_15022__pmon_19008	0.42217	0.47984	2409.0	447.0	2.03264	GF_000067	0.6289	99.6658	48.0	0.0063	1017.0	pmon_15022	pmon_19008	0.00667	0.0
pmon_15022__pmon_19009	0.60025	0.49516	2409.0	447.0	2.07956	GF_000067	0.6626	102.5288	48.0	0.0065	1446.0	pmon_15022	pmon_19009	0.00667	0.0
pmon_15022__pmon_19010	0.46202	0.48428	2409.0	447.0	2.12701	GF_000067	0.6296	103.0517	48.0	0.0061	1113.0	pmon_15022	pmon_19010	0.00667	0.0
pmon_15022__pmon_18483	0.40722	0.46483	2409.0	447.0	2.18786	GF_000067	0.7545	110.6147	48.0	0.0068	981.0	pmon_15022	pmon_18483	0.00667	0.0
pmon_15022__pmon_2328	0.48319	0.45962	2409.0	447.0	2.15924	GF_000067	0.754	15.9583	48.0	0.0472	1164.0	pmon_15022	pmon_2328	0.00667	0.0
pmon_15022__pmon_2329	0.54421	0.45767	2409.0	447.0	2.09647	GF_000067	0.7743	31.3816	48.0	0.0247	1311.0	pmon_15022	pmon_2329	0.00667	0.0
pmon_15022__pmon_2327	0.60274	0.45661	2409.0	447.0	2.09559	GF_000067	0.7743	31.3751	48.0	0.0247	1452.0	pmon_15022	pmon_2327	0.00667	0.0
pmon_15022__pmon_8402	0.61644	0.49428	2409.0	447.0	2.07767	GF_000067	0.8909	27.7369	48.0	0.0321	1485.0	pmon_15022	pmon_8402	0.00667	0.0
pmon_15022__pmon_8594	0.58904	0.42283	2409.0	447.0	2.75387	GF_000067	1.0237	83.6439	48.0	0.0122	1419.0	pmon_15022	pmon_8594	0.00667	0.0
pmon_14460__pmon_5616	0.39103	0.41189	2409.0	447.0	2.20089	GF_000067	0.7763	71.5404	48.0	0.0109	942.0	pmon_14460	pmon_5616	0.00667	0.0
pmon_14460__pmon_19008	0.38605	0.44624	2409.0	447.0	2.08564	GF_000067	0.7673	2.9148	48.0	0.2632	930.0	pmon_14460	pmon_19008	0.00667	0.08333
pmon_14460__pmon_19009	0.38605	0.43441	2409.0	447.0	2.13257	GF_000067	0.7279	75.8064	48.0	0.0096	930.0	pmon_14460	pmon_19009	0.00667	0.0
pmon_14460__pmon_19010	0.38605	0.43011	2409.0	447.0	2.18001	GF_000067	0.7223	73.0645	48.0	0.0099	930.0	pmon_14460	pmon_19010	0.00667	0.0
pmon_14460__pmon_18483	0.37484	0.45515	2409.0	447.0	2.24086	GF_000067	0.8744	76.9666	48.0	0.0114	903.0	pmon_14460	pmon_18483	0.00667	0.0
pmon_14460__pmon_2328	0.30012	0.44122	2409.0	447.0	2.21224	GF_000067	1.1561	2.0215	48.0	0.5719	723.0	pmon_14460	pmon_2328	0.00667	0.08333
pmon_14460__pmon_2329	0.35367	0.42371	2409.0	447.0	2.14947	GF_000067	1.1802	2.8034	48.0	0.421	852.0	pmon_14460	pmon_2329	0.00667	0.08333
pmon_14460__pmon_2327	0.38979	0.42599	2409.0	447.0	2.14859	GF_000067	1.1802	2.8034	48.0	0.421	939.0	pmon_14460	pmon_2327	0.00667	0.08333
pmon_14460__pmon_8402	0.38481	0.42503	2409.0	447.0	2.13068	GF_000067	0.9663	81.1204	48.0	0.0119	927.0	pmon_14460	pmon_8402	0.00667	0.0
pmon_14460__pmon_8594	0.38232	0.39957	2409.0	447.0	2.80688	GF_000067	1.0698	17.1737	48.0	0.0623	921.0	pmon_14460	pmon_8594	0.00667	0.0
pmon_20366__pmon_5616	0.60149	0.42857	2409.0	447.0	2.31124	GF_000067	0.8925	61.2491	48.0	0.0146	1449.0	pmon_20366	pmon_5616	0.00667	0.0
pmon_19008__pmon_20366	0.42092	0.43491	2409.0	447.0	2.19599	GF_000067	0.7743	27.4096	48.0	0.0283	1014.0	pmon_20366	pmon_19008	0.00667	0.0
pmon_19009__pmon_20366	0.599	0.44837	2409.0	447.0	2.24291	GF_000067	0.756	78.689	48.0	0.0096	1443.0	pmon_20366	pmon_19009	0.00667	0.0
pmon_19010__pmon_20366	0.46077	0.43964	2409.0	447.0	2.29036	GF_000067	0.7788	78.3563	48.0	0.0099	1110.0	pmon_20366	pmon_19010	0.00667	0.0
pmon_18483__pmon_20366	0.40847	0.44207	2409.0	447.0	2.35121	GF_000067	1.0392	77.5995	48.0	0.0134	984.0	pmon_20366	pmon_18483	0.00667	0.0
pmon_20366__pmon_2328	0.47696	0.44909	2409.0	447.0	2.32259	GF_000067	0.861	64.5369	48.0	0.0133	1149.0	pmon_20366	pmon_2328	0.00667	0.0
pmon_20366__pmon_2329	0.53798	0.43827	2409.0	447.0	2.25982	GF_000067	0.8687	66.5876	48.0	0.013	1296.0	pmon_20366	pmon_2329	0.00667	0.0
pmon_20366__pmon_2327	0.599	0.43451	2409.0	447.0	2.25894	GF_000067	0.8687	66.5877	48.0	0.013	1443.0	pmon_20366	pmon_2327	0.00667	0.0
pmon_20366__pmon_8402	0.61768	0.44086	2409.0	447.0	2.24102	GF_000067	0.9886	84.2598	48.0	0.0117	1488.0	pmon_20366	pmon_8402	0.00667	0.0
pmon_20366__pmon_8594	0.5878	0.41314	2409.0	447.0	2.91722	GF_000067	19.1059	0.193	48.0	99.0	1416.0	pmon_20366	pmon_8594	0.00667	0.08333
pmon_22296__pmon_5616	0.60025	0.43845	2409.0	447.0	2.35668	GF_000067	0.8769	59.9935	48.0	0.0146	1446.0	pmon_22296	pmon_5616	0.00667	0.0
pmon_19008__pmon_22296	0.41843	0.44544	2409.0	447.0	2.24143	GF_000067	0.7688	69.9618	48.0	0.011	1008.0	pmon_22296	pmon_19008	0.00667	0.0
pmon_19009__pmon_22296	0.59651	0.46138	2409.0	447.0	2.28835	GF_000067	0.7415	72.1837	48.0	0.0103	1437.0	pmon_22296	pmon_19009	0.00667	0.0
pmon_19010__pmon_22296	0.45828	0.45199	2409.0	447.0	2.33579	GF_000067	0.7559	71.6404	48.0	0.0106	1104.0	pmon_22296	pmon_19010	0.00667	0.0
pmon_18483__pmon_22296	0.40722	0.45668	2409.0	447.0	2.39665	GF_000067	0.967	69.45	48.0	0.0139	981.0	pmon_22296	pmon_18483	0.00667	0.0
pmon_22296__pmon_2328	0.4807	0.43437	2409.0	447.0	2.36803	GF_000067	0.9019	63.7094	48.0	0.0142	1158.0	pmon_22296	pmon_2328	0.00667	0.0
pmon_22296__pmon_2329	0.54172	0.43908	2409.0	447.0	2.30526	GF_000067	0.9354	66.3713	48.0	0.0141	1305.0	pmon_22296	pmon_2329	0.00667	0.0
pmon_22296__pmon_2327	0.60274	0.43802	2409.0	447.0	2.30437	GF_000067	0.9354	66.3715	48.0	0.0141	1452.0	pmon_22296	pmon_2327	0.00667	0.0
pmon_22296__pmon_8402	0.599	0.46292	2409.0	447.0	2.28646	GF_000067	0.9404	81.2871	48.0	0.0116	1443.0	pmon_22296	pmon_8402	0.00667	0.0
pmon_22296__pmon_8594	0.59029	0.42124	2409.0	447.0	2.96266	GF_000067	1.3595	61.6869	48.0	0.022	1422.0	pmon_22296	pmon_8594	0.00667	0.0
pmon_22289__pmon_5616	0.59776	0.44583	2409.0	447.0	2.39395	GF_000067	0.7261	43.5134	48.0	0.0167	1440.0	pmon_22289	pmon_5616	0.00667	0.0
pmon_19008__pmon_22289	0.41594	0.47206	2409.0	447.0	2.2787	GF_000067	0.6963	10.1324	48.0	0.0687	1002.0	pmon_22289	pmon_19008	0.00667	0.0
pmon_19009__pmon_22289	0.59402	0.46261	2409.0	447.0	2.32562	GF_000067	0.6765	22.3532	48.0	0.0303	1431.0	pmon_22289	pmon_19009	0.00667	0.0
pmon_19010__pmon_22289	0.45579	0.46084	2409.0	447.0	2.37306	GF_000067	0.7153	22.5682	48.0	0.0317	1098.0	pmon_22289	pmon_19010	0.00667	0.0
pmon_18483__pmon_22289	0.40598	0.46012	2409.0	447.0	2.43392	GF_000067	0.9108	87.3143	48.0	0.0104	978.0	pmon_22289	pmon_18483	0.00667	0.0
pmon_22289__pmon_2328	0.47821	0.44271	2409.0	447.0	2.4053	GF_000067	0.861	28.508	48.0	0.0302	1152.0	pmon_22289	pmon_2328	0.00667	0.0
pmon_22289__pmon_2329	0.53923	0.45266	2409.0	447.0	2.34253	GF_000067	0.8331	36.7524	48.0	0.0227	1299.0	pmon_22289	pmon_2329	0.00667	0.0
pmon_22289__pmon_2327	0.60025	0.4509	2409.0	447.0	2.34164	GF_000067	0.8331	36.7542	48.0	0.0227	1446.0	pmon_22289	pmon_2327	0.00667	0.0
pmon_22289__pmon_8402	0.59776	0.47569	2409.0	447.0	2.32373	GF_000067	0.8485	99.0085	48.0	0.0086	1440.0	pmon_22289	pmon_8402	0.00667	0.0
pmon_22289__pmon_8594	0.5878	0.4089	2409.0	447.0	2.99993	GF_000067	1.5813	3.1043	48.0	0.5094	1416.0	pmon_22289	pmon_8594	0.00667	0.08333
pmon_22305__pmon_5616	0.59776	0.43819	2409.0	447.0	2.41274	GF_000067	0.8152	40.6366	48.0	0.0201	1440.0	pmon_22305	pmon_5616	0.00667	0.0
pmon_19008__pmon_22305	0.41719	0.43881	2409.0	447.0	2.29748	GF_000067	0.73	69.1628	48.0	0.0106	1005.0	pmon_22305	pmon_19008	0.00667	0.0
pmon_19009__pmon_22305	0.59402	0.44794	2409.0	447.0	2.34441	GF_000067	0.7201	69.5994	48.0	0.0103	1431.0	pmon_22305	pmon_19009	0.00667	0.0
pmon_19010__pmon_22305	0.45704	0.43778	2409.0	447.0	2.39185	GF_000067	0.7145	25.4118	48.0	0.0281	1101.0	pmon_22305	pmon_19010	0.00667	0.0
pmon_18483__pmon_22305	0.40722	0.43425	2409.0	447.0	2.4527	GF_000067	0.875	72.0975	48.0	0.0121	981.0	pmon_22305	pmon_18483	0.00667	0.0
pmon_22305__pmon_2328	0.47821	0.45399	2409.0	447.0	2.42409	GF_000067	1.0193	14.1217	48.0	0.0722	1152.0	pmon_22305	pmon_2328	0.00667	0.0
pmon_22305__pmon_2329	0.53923	0.45266	2409.0	447.0	2.36132	GF_000067	0.9674	61.5239	48.0	0.0157	1299.0	pmon_22305	pmon_2329	0.00667	0.0
pmon_22305__pmon_2327	0.60025	0.44675	2409.0	447.0	2.36043	GF_000067	0.9674	61.5239	48.0	0.0157	1446.0	pmon_22305	pmon_2327	0.00667	0.0
pmon_22305__pmon_8402	0.59776	0.44583	2409.0	447.0	2.34252	GF_000067	0.9613	73.8393	48.0	0.013	1440.0	pmon_22305	pmon_8402	0.00667	0.0
pmon_22305__pmon_8594	0.5878	0.41102	2409.0	447.0	3.01872	GF_000067	1.3908	61.1925	48.0	0.0227	1416.0	pmon_22305	pmon_8594	0.00667	0.0
pmon_22318__pmon_5616	0.59651	0.44885	2409.0	447.0	2.42611	GF_000067	0.8084	32.2449	48.0	0.0251	1437.0	pmon_22318	pmon_5616	0.00667	0.0
pmon_19008__pmon_22318	0.41719	0.45572	2409.0	447.0	2.31086	GF_000067	0.7692	10.0346	48.0	0.0767	1005.0	pmon_22318	pmon_19008	0.00667	0.0
pmon_19009__pmon_22318	0.59402	0.45632	2409.0	447.0	2.35779	GF_000067	0.6961	35.045	48.0	0.0199	1431.0	pmon_22318	pmon_19009	0.00667	0.0
pmon_19010__pmon_22318	0.45704	0.45777	2409.0	447.0	2.40523	GF_000067	0.7416	21.4327	48.0	0.0346	1101.0	pmon_22318	pmon_19010	0.00667	0.0
pmon_18483__pmon_22318	0.40722	0.4577	2409.0	447.0	2.46608	GF_000067	0.8338	84.9952	48.0	0.0098	981.0	pmon_22318	pmon_18483	0.00667	0.0
pmon_22318__pmon_2328	0.47821	0.4566	2409.0	447.0	2.43746	GF_000067	0.9666	9.8052	48.0	0.0986	1152.0	pmon_22318	pmon_2328	0.00667	0.0
pmon_22318__pmon_2329	0.53923	0.44573	2409.0	447.0	2.37469	GF_000067	0.9561	51.6825	48.0	0.0185	1299.0	pmon_22318	pmon_2329	0.00667	0.0
pmon_22318__pmon_2327	0.599	0.4456	2409.0	447.0	2.37381	GF_000067	0.9561	51.5281	48.0	0.0186	1443.0	pmon_22318	pmon_2327	0.00667	0.0
pmon_22318__pmon_8402	0.59776	0.45694	2409.0	447.0	2.35589	GF_000067	0.9388	89.8466	48.0	0.0104	1440.0	pmon_22318	pmon_8402	0.00667	0.0
pmon_22318__pmon_8594	0.58655	0.43029	2409.0	447.0	3.03209	GF_000067	1.0321	9.8663	48.0	0.1046	1413.0	pmon_22318	pmon_8594	0.00667	0.0
pmon_21390__pmon_5616	0.59278	0.40756	2409.0	447.0	2.14874	GF_000067	0.9114	10.2373	48.0	0.089	1428.0	pmon_21390	pmon_5616	0.00667	0.0
pmon_19008__pmon_21390	0.41345	0.45683	2409.0	447.0	2.03349	GF_000067	0.714	101.086	48.0	0.0071	996.0	pmon_21390	pmon_19008	0.00667	0.0
pmon_19009__pmon_21390	0.59029	0.46132	2409.0	447.0	2.08041	GF_000067	0.6998	105.1715	48.0	0.0067	1422.0	pmon_21390	pmon_19009	0.00667	0.0
pmon_19010__pmon_21390	0.4533	0.46337	2409.0	447.0	2.12786	GF_000067	0.7142	104.6366	48.0	0.0068	1092.0	pmon_21390	pmon_19010	0.00667	0.0
pmon_18483__pmon_21390	0.40224	0.47575	2409.0	447.0	2.18871	GF_000067	0.8666	3.9611	48.0	0.2188	969.0	pmon_21390	pmon_18483	0.00667	0.08333
pmon_21390__pmon_2328	0.47945	0.45108	2409.0	447.0	2.16009	GF_000067	0.8181	20.994	48.0	0.039	1155.0	pmon_21390	pmon_2328	0.00667	0.0
pmon_21390__pmon_2329	0.54047	0.44009	2409.0	447.0	2.09732	GF_000067	0.8496	88.9838	48.0	0.0095	1302.0	pmon_21390	pmon_2329	0.00667	0.0
pmon_21390__pmon_2327	0.59527	0.44282	2409.0	447.0	2.09644	GF_000067	0.8496	88.9842	48.0	0.0095	1434.0	pmon_21390	pmon_2327	0.00667	0.0
pmon_21390__pmon_8402	0.59278	0.4881	2409.0	447.0	2.07852	GF_000067	0.9018	128.6159	48.0	0.007	1428.0	pmon_21390	pmon_8402	0.00667	0.0
pmon_21390__pmon_8594	0.58281	0.41382	2409.0	447.0	2.75472	GF_000067	1.1744	83.3567	48.0	0.0141	1404.0	pmon_21390	pmon_8594	0.00667	0.0
pmon_21246__pmon_5616	0.59402	0.41789	2409.0	447.0	2.26344	GF_000067	0.8256	7.304	48.0	0.113	1431.0	pmon_21246	pmon_5616	0.00667	0.0
pmon_19008__pmon_21246	0.41968	0.43818	2409.0	447.0	2.14819	GF_000067	0.7749	14.2069	48.0	0.0545	1011.0	pmon_21246	pmon_19008	0.00667	0.0
pmon_19009__pmon_21246	0.59776	0.44306	2409.0	447.0	2.19511	GF_000067	0.8213	8.778	48.0	0.0936	1440.0	pmon_21246	pmon_19009	0.00667	0.0
pmon_19010__pmon_21246	0.45953	0.42728	2409.0	447.0	2.24256	GF_000067	0.8015	11.0621	48.0	0.0725	1107.0	pmon_21246	pmon_19010	0.00667	0.0
pmon_18483__pmon_21246	0.40224	0.43756	2409.0	447.0	2.30341	GF_000067	0.8274	82.8362	48.0	0.01	969.0	pmon_21246	pmon_18483	0.00667	0.0
pmon_21246__pmon_2328	0.47945	0.44675	2409.0	447.0	2.27479	GF_000067	0.8225	69.5285	48.0	0.0118	1155.0	pmon_21246	pmon_2328	0.00667	0.0
pmon_21246__pmon_2329	0.54047	0.4424	2409.0	447.0	2.21202	GF_000067	0.8253	73.0537	48.0	0.0113	1302.0	pmon_21246	pmon_2329	0.00667	0.0
pmon_21246__pmon_2327	0.59651	0.4405	2409.0	447.0	2.21114	GF_000067	0.8253	73.0533	48.0	0.0113	1437.0	pmon_21246	pmon_2327	0.00667	0.0
pmon_21246__pmon_8402	0.6127	0.45393	2409.0	447.0	2.19322	GF_000067	0.9667	89.3268	48.0	0.0108	1476.0	pmon_21246	pmon_8402	0.00667	0.0
pmon_21246__pmon_8594	0.58281	0.40812	2409.0	447.0	2.86942	GF_000067	1.3249	65.6919	48.0	0.0202	1404.0	pmon_21246	pmon_8594	0.00667	0.0
pmon_1304__pmon_5616	0.52428	0.41568	2409.0	447.0	2.31288	GF_000067	0.8521	6.6138	48.0	0.1288	1263.0	pmon_1304	pmon_5616	0.00667	0.0
pmon_1304__pmon_19008	0.34496	0.4657	2409.0	447.0	2.19763	GF_000067	0.709	52.5828	48.0	0.0135	831.0	pmon_1304	pmon_19008	0.00667	0.0
pmon_1304__pmon_19009	0.52304	0.44841	2409.0	447.0	2.24456	GF_000067	0.7493	26.8726	48.0	0.0279	1260.0	pmon_1304	pmon_19009	0.00667	0.0
pmon_1304__pmon_19010	0.38481	0.44444	2409.0	447.0	2.292	GF_000067	0.7384	43.5212	48.0	0.017	927.0	pmon_1304	pmon_19010	0.00667	0.0
pmon_1304__pmon_18483	0.33126	0.45614	2409.0	447.0	2.35285	GF_000067	0.7617	92.9571	48.0	0.0082	798.0	pmon_1304	pmon_18483	0.00667	0.0
pmon_1304__pmon_2328	0.47945	0.45108	2409.0	447.0	2.32423	GF_000067	0.8062	75.3258	48.0	0.0107	1155.0	pmon_1304	pmon_2328	0.00667	0.0
pmon_1304__pmon_2329	0.52677	0.44129	2409.0	447.0	2.26146	GF_000067	0.8399	78.5642	48.0	0.0107	1269.0	pmon_1304	pmon_2329	0.00667	0.0
pmon_1304__pmon_2327	0.52677	0.44129	2409.0	447.0	2.26058	GF_000067	0.8399	78.5642	48.0	0.0107	1269.0	pmon_1304	pmon_2327	0.00667	0.0
pmon_1304__pmon_8402	0.52179	0.45505	2409.0	447.0	2.24267	GF_000067	1.0251	71.5852	48.0	0.0143	1257.0	pmon_1304	pmon_8402	0.00667	0.0
pmon_1304__pmon_8594	0.51557	0.40499	2409.0	447.0	2.91887	GF_000067	1.1723	72.0499	48.0	0.0163	1242.0	pmon_1304	pmon_8594	0.00667	0.0
pmon_21247__pmon_5616	0.59402	0.41999	2409.0	447.0	2.30405	GF_000067	0.8387	7.2772	48.0	0.1153	1431.0	pmon_21247	pmon_5616	0.00667	0.0
pmon_19008__pmon_21247	0.41469	0.45546	2409.0	447.0	2.1888	GF_000067	0.7021	58.5764	48.0	0.012	999.0	pmon_21247	pmon_19008	0.00667	0.0
pmon_19009__pmon_21247	0.59278	0.44468	2409.0	447.0	2.23572	GF_000067	0.7386	50.0653	48.0	0.0148	1428.0	pmon_21247	pmon_19009	0.00667	0.0
pmon_19010__pmon_21247	0.45455	0.43836	2409.0	447.0	2.28317	GF_000067	0.731	46.5549	48.0	0.0157	1095.0	pmon_21247	pmon_19010	0.00667	0.0
pmon_18483__pmon_21247	0.39975	0.44756	2409.0	447.0	2.34402	GF_000067	0.766	91.4719	48.0	0.0084	963.0	pmon_21247	pmon_18483	0.00667	0.0
pmon_21247__pmon_2328	0.47945	0.45455	2409.0	447.0	2.3154	GF_000067	0.8105	74.6659	48.0	0.0109	1155.0	pmon_21247	pmon_2328	0.00667	0.0
pmon_21247__pmon_2329	0.54047	0.44163	2409.0	447.0	2.25263	GF_000067	0.8445	77.7796	48.0	0.0109	1302.0	pmon_21247	pmon_2329	0.00667	0.0
pmon_21247__pmon_2327	0.59651	0.44398	2409.0	447.0	2.25175	GF_000067	0.8445	77.7796	48.0	0.0109	1437.0	pmon_21247	pmon_2327	0.00667	0.0
pmon_21247__pmon_8402	0.59153	0.45474	2409.0	447.0	2.23383	GF_000067	1.0312	57.9652	48.0	0.0178	1425.0	pmon_21247	pmon_8402	0.00667	0.0
pmon_21247__pmon_8594	0.58281	0.40741	2409.0	447.0	2.91003	GF_000067	1.1824	71.1633	48.0	0.0166	1404.0	pmon_21247	pmon_8594	0.00667	0.0
pmon_20981__pmon_5616	0.59402	0.42558	2409.0	447.0	2.30559	GF_000067	0.8723	6.7056	48.0	0.1301	1431.0	pmon_20981	pmon_5616	0.00667	0.0
pmon_19008__pmon_20981	0.41469	0.45045	2409.0	447.0	2.19034	GF_000067	0.7172	53.7917	48.0	0.0133	999.0	pmon_20981	pmon_19008	0.00667	0.0
pmon_19009__pmon_20981	0.59278	0.44048	2409.0	447.0	2.23727	GF_000067	0.7527	64.4421	48.0	0.0117	1428.0	pmon_20981	pmon_19009	0.00667	0.0
pmon_19010__pmon_20981	0.45455	0.43105	2409.0	447.0	2.28471	GF_000067	0.7482	48.0383	48.0	0.0156	1095.0	pmon_20981	pmon_19010	0.00667	0.0
pmon_18483__pmon_20981	0.39975	0.44133	2409.0	447.0	2.34556	GF_000067	0.7805	90.6553	48.0	0.0086	963.0	pmon_20981	pmon_18483	0.00667	0.0
pmon_20981__pmon_2328	0.47945	0.45195	2409.0	447.0	2.31694	GF_000067	0.8308	74.7657	48.0	0.0111	1155.0	pmon_20981	pmon_2328	0.00667	0.0
pmon_20981__pmon_2329	0.54047	0.44009	2409.0	447.0	2.25417	GF_000067	0.8795	77.2287	48.0	0.0114	1302.0	pmon_20981	pmon_2329	0.00667	0.0
pmon_20981__pmon_2327	0.59651	0.43633	2409.0	447.0	2.25329	GF_000067	0.8795	77.2282	48.0	0.0114	1437.0	pmon_20981	pmon_2327	0.00667	0.0
pmon_20981__pmon_8402	0.59153	0.44421	2409.0	447.0	2.23537	GF_000067	1.0491	97.0586	48.0	0.0108	1425.0	pmon_20981	pmon_8402	0.00667	0.0
pmon_20981__pmon_8594	0.5878	0.40113	2409.0	447.0	2.91157	GF_000067	1.2022	70.7001	48.0	0.017	1416.0	pmon_20981	pmon_8594	0.00667	0.0
pmon_1305__pmon_5616	0.26152	0.35714	2409.0	447.0	3.09868	GF_000067	1.3883	4.6901	48.0	0.296	630.0	pmon_1305	pmon_5616	0.00667	0.08333
pmon_1305__pmon_19008	0.2254	0.37385	2409.0	447.0	2.98343	GF_000067	1.2219	33.9277	48.0	0.036	543.0	pmon_1305	pmon_19008	0.00667	0.0
pmon_1305__pmon_19009	0.25903	0.36859	2409.0	447.0	3.03036	GF_000067	14.4299	22.4673	48.0	0.6423	624.0	pmon_1305	pmon_19009	0.00667	0.0
pmon_1305__pmon_19010	0.25903	0.35256	2409.0	447.0	3.0778	GF_000067	1.3327	41.0438	48.0	0.0325	624.0	pmon_1305	pmon_19010	0.00667	0.0
pmon_1305__pmon_18483	0.21793	0.37143	2409.0	447.0	3.13865	GF_000067	1.3702	69.9407	48.0	0.0196	525.0	pmon_1305	pmon_18483	0.00667	0.0
pmon_1305__pmon_2328	0.26027	0.35247	2409.0	447.0	3.11004	GF_000067	1.3421	60.4783	48.0	0.0222	627.0	pmon_1305	pmon_2328	0.00667	0.0
pmon_1305__pmon_2329	0.26152	0.36984	2409.0	447.0	3.04726	GF_000067	1.359	62.1475	48.0	0.0219	630.0	pmon_1305	pmon_2329	0.00667	0.0
pmon_1305__pmon_2327	0.26152	0.36984	2409.0	447.0	3.04638	GF_000067	1.359	62.1477	48.0	0.0219	630.0	pmon_1305	pmon_2327	0.00667	0.0
pmon_1305__pmon_8402	0.26152	0.36984	2409.0	447.0	3.02847	GF_000067	1.9348	38.2765	48.0	0.0505	630.0	pmon_1305	pmon_8402	0.00667	0.0
pmon_1305__pmon_8594	0.25156	0.33993	2409.0	447.0	3.70467	GF_000067	1.8807	60.248	48.0	0.0312	606.0	pmon_1305	pmon_8594	0.00667	0.0
pmon_18494__pmon_997	0.25804	0.98339	3732.0	963.0	0.01618	GF_001177	0.0086	0.047	2.0	0.1822	963.0	pmon_997	pmon_18494	1.0	1.0
pmon_1786__pmon_18524	0.82515	0.84387	978.0	807.0	0.25845	GF_001242	0.1496	0.3097	2.0	0.483	807.0	pmon_1786	pmon_18524	1.0	1.0
pmon_1762__pmon_1770	0.801	0.99379	603.0	471.0	0.01329	GF_000839	0.0052	0.0136	3.0	0.3799	483.0	pmon_1770	pmon_1762	1.0	1.0
pmon_1745__pmon_1770	0.78109	0.78132	603.0	471.0	0.44148	GF_000839	0.2204	0.5172	4.0	0.4261	471.0	pmon_1745	pmon_1770	0.5	0.5
pmon_1745__pmon_1762	0.78109	0.77495	603.0	471.0	0.45477	GF_000839	0.2275	0.5458	4.0	0.4168	471.0	pmon_1745	pmon_1762	0.5	0.5
pmon_4819__pmon_4820	0.82014	0.90058	417.0	342.0	0.17349	GF_001417	0.1109	0.13	2.0	0.853	342.0	pmon_4819	pmon_4820	1.0	1.0
pmon_12841__pmon_12842	0.97783	0.99055	2706.0	2595.0	0.00919	GF_001040	0.0051	0.0247	3.0	0.2083	2646.0	pmon_12841	pmon_12842	1.0	1.0
pmon_12841__pmon_17741	0.95898	0.54335	2706.0	2595.0	0.99932	GF_001040	0.4769	6.7814	4.0	0.0703	2595.0	pmon_17741	pmon_12841	0.5	0.0
pmon_12842__pmon_17741	0.95898	0.54335	2706.0	2595.0	1.00172	GF_001040	0.4756	7.2363	4.0	0.0657	2595.0	pmon_17741	pmon_12842	0.5	0.0
pmon_10033__pmon_20956	0.39388	0.94368	1668.0	78.0	0.12152	GF_000989	0.1518	0.0609	3.0	2.4919	657.0	pmon_10033	pmon_20956	1.0	1.0
pmon_10033__pmon_12482	0.3759	0.72089	1668.0	78.0	0.52909	GF_000989	0.0946	0.201	4.0	0.4707	627.0	pmon_12482	pmon_10033	0.5	0.5
pmon_12482__pmon_20956	0.04676	0.88462	1668.0	78.0	0.53855	GF_000989	0.1251	0.1453	4.0	0.861	78.0	pmon_12482	pmon_20956	0.5	0.5
pmon_5338__pmon_5339	0.99763	0.87055	2532.0	2526.0	0.11822	GF_001446	0.0652	0.4579	2.0	0.1424	2526.0	pmon_5338	pmon_5339	1.0	1.0
pmon_21531__pmon_23434	0.54852	0.71218	2844.0	1554.0	0.23259	GF_000833	0.1316	59.4746	3.0	0.0022	1560.0	pmon_21531	pmon_23434	1.0	0.0
pmon_1584__pmon_21531	0.54958	0.5771	2844.0	1554.0	0.85777	GF_000833	0.3422	66.338	4.0	0.0052	1563.0	pmon_1584	pmon_21531	0.5	0.0
pmon_1584__pmon_23434	0.72574	0.51017	2844.0	1554.0	0.87312	GF_000833	0.3541	37.5313	4.0	0.0094	2064.0	pmon_1584	pmon_23434	0.5	0.0
pmon_16130__pmon_16131	0.37725	0.88889	1503.0	567.0	0.16507	GF_001809	0.1155	0.148	2.0	0.7803	567.0	pmon_16130	pmon_16131	1.0	1.0
pmon_16492__pmon_16495	0.6729	0.81944	642.0	258.0	0.3216	GF_000561	0.1542	1.7958	5.0	0.0859	432.0	pmon_16495	pmon_16492	1.0	1.0
pmon_16186__pmon_16494	0.62617	0.88557	642.0	258.0	0.27856	GF_000561	0.1246	0.6745	6.0	0.1848	402.0	pmon_16186	pmon_16494	1.0	1.0
pmon_16119__pmon_16186	0.7243	0.76989	642.0	258.0	0.42345	GF_000561	0.1224	1.0338	7.0	0.1184	465.0	pmon_16119	pmon_16186	0.5	0.5
pmon_16119__pmon_16494	0.53738	0.81159	642.0	258.0	0.4964	GF_000561	0.1809	0.7963	7.0	0.2271	345.0	pmon_16119	pmon_16494	0.5	0.5
pmon_16119__pmon_16495	0.59813	0.53646	642.0	258.0	1.23086	GF_000561	0.5758	24.9999	8.0	0.023	384.0	pmon_16495	pmon_16119	0.16667	0.0
pmon_16186__pmon_16495	0.67757	0.57011	642.0	258.0	1.08118	GF_000561	0.5515	144.3683	8.0	0.0038	435.0	pmon_16495	pmon_16186	0.16667	0.0
pmon_16494__pmon_16495	0.49065	0.53968	642.0	258.0	1.15413	GF_000561	0.5413	137.0306	8.0	0.004	315.0	pmon_16495	pmon_16494	0.16667	0.0
pmon_16119__pmon_16492	0.58879	0.53439	642.0	258.0	1.23268	GF_000561	0.5792	11.9652	8.0	0.0484	378.0	pmon_16492	pmon_16119	0.16667	0.0
pmon_16186__pmon_16492	0.66355	0.57512	642.0	258.0	1.08301	GF_000561	0.5224	130.6503	8.0	0.004	426.0	pmon_16492	pmon_16186	0.16667	0.0
pmon_16492__pmon_16494	0.47664	0.55229	642.0	258.0	1.15596	GF_000561	0.5421	126.2483	8.0	0.0043	306.0	pmon_16492	pmon_16494	0.16667	0.0
pmon_11549__pmon_19437	0.04586	0.4918	3990.0	171.0	1.61761	GF_000131	0.4679	73.2586	16.0	0.0064	183.0	pmon_19437	pmon_11549	1.0	0.0
pmon_13829__pmon_7312	0.09925	0.45455	3990.0	171.0	2.0483	GF_000131	0.6164	31.7349	17.0	0.0194	396.0	pmon_13829	pmon_7312	1.0	0.0
pmon_13829__pmon_19437	0.16842	0.38244	3990.0	171.0	2.27152	GF_000131	0.507	69.0643	18.0	0.0073	672.0	pmon_19437	pmon_13829	0.25	0.0
pmon_19437__pmon_7312	0.11504	0.39434	3990.0	171.0	2.4805	GF_000131	0.6606	12.2257	18.0	0.054	459.0	pmon_19437	pmon_7312	0.25	0.0
pmon_11549__pmon_13829	0.05564	0.46396	3990.0	171.0	2.31684	GF_000131	0.4935	67.7808	18.0	0.0073	222.0	pmon_11549	pmon_13829	0.25	0.0
pmon_11549__pmon_7312	0.06241	0.46586	3990.0	171.0	2.52582	GF_000131	0.6068	2.5567	18.0	0.2374	249.0	pmon_11549	pmon_7312	0.25	1.0
pmon_13832__pmon_4387	0.09023	0.48889	3990.0	171.0	1.48684	GF_000131	0.3452	54.9136	19.0	0.0063	360.0	pmon_4387	pmon_13832	1.0	0.0
pmon_21564__pmon_6165	0.1406	0.50089	3990.0	171.0	1.23061	GF_000131	0.2914	59.5944	20.0	0.0049	561.0	pmon_21564	pmon_6165	1.0	0.0
pmon_21564__pmon_4387	0.21353	0.47066	3990.0	171.0	1.42034	GF_000131	0.2684	3.0997	21.0	0.0866	852.0	pmon_4387	pmon_21564	0.25	0.5
pmon_4387__pmon_6165	0.13233	0.43182	3990.0	171.0	1.80362	GF_000131	0.4464	75.603	21.0	0.0059	528.0	pmon_4387	pmon_6165	0.25	0.0
pmon_13832__pmon_21564	0.0812	0.53704	3990.0	171.0	1.53284	GF_000131	0.4135	3.3222	21.0	0.1245	324.0	pmon_13832	pmon_21564	0.25	0.5
pmon_13832__pmon_6165	0.07143	0.52281	3990.0	171.0	1.91613	GF_000131	0.333	99.2239	21.0	0.0034	285.0	pmon_13832	pmon_6165	0.25	0.0
pmon_17944__pmon_7835	0.29023	0.51986	3990.0	171.0	0.83888	GF_000131	0.204	89.0835	22.0	0.0023	1158.0	pmon_17944	pmon_7835	1.0	0.0
pmon_17944__pmon_5878	0.3015	0.49875	3990.0	171.0	1.00154	GF_000131	0.3083	114.0595	23.0	0.0027	1203.0	pmon_5878	pmon_17944	0.5	0.0
pmon_5878__pmon_7835	0.29098	0.54005	3990.0	171.0	0.80248	GF_000131	0.3923	40.5376	23.0	0.0097	1161.0	pmon_5878	pmon_7835	0.5	0.0
pmon_4387__pmon_5878	0.23609	0.48514	3990.0	171.0	1.40174	GF_000131	0.3678	21.2002	24.0	0.0173	942.0	pmon_4387	pmon_5878	0.08333	0.0
pmon_17944__pmon_4387	0.23158	0.46537	3990.0	171.0	1.72463	GF_000131	0.4463	112.8467	24.0	0.004	924.0	pmon_4387	pmon_17944	0.08333	0.0
pmon_4387__pmon_7835	0.22782	0.48625	3990.0	171.0	1.52557	GF_000131	0.3368	6.0586	24.0	0.0556	909.0	pmon_4387	pmon_7835	0.08333	0.0
pmon_13832__pmon_5878	0.0797	0.49371	3990.0	171.0	1.51424	GF_000131	0.6045	38.3754	24.0	0.0158	318.0	pmon_13832	pmon_5878	0.08333	0.0
pmon_13832__pmon_17944	0.0782	0.51603	3990.0	171.0	1.83713	GF_000131	0.502	112.847	24.0	0.0044	312.0	pmon_13832	pmon_17944	0.08333	0.0
pmon_13832__pmon_7835	0.07519	0.55667	3990.0	171.0	1.63807	GF_000131	0.3791	12.1671	24.0	0.0312	300.0	pmon_13832	pmon_7835	0.08333	0.0
pmon_21564__pmon_5878	0.22481	0.47046	3990.0	171.0	1.21716	GF_000131	0.3873	34.031	24.0	0.0114	897.0	pmon_21564	pmon_5878	0.08333	0.0
pmon_17944__pmon_21564	0.22782	0.48295	3990.0	171.0	1.54005	GF_000131	0.3096	120.0955	24.0	0.0026	909.0	pmon_21564	pmon_17944	0.08333	0.0
pmon_21564__pmon_7835	0.21128	0.47331	3990.0	171.0	1.34099	GF_000131	0.2936	13.4528	24.0	0.0218	843.0	pmon_21564	pmon_7835	0.08333	0.0
pmon_5878__pmon_6165	0.15639	0.45353	3990.0	171.0	1.60045	GF_000131	0.4692	17.7237	24.0	0.0265	624.0	pmon_6165	pmon_5878	0.08333	0.0
pmon_17944__pmon_6165	0.1594	0.42925	3990.0	171.0	1.92333	GF_000131	0.3671	72.5373	24.0	0.0051	636.0	pmon_6165	pmon_17944	0.08333	0.0
pmon_6165__pmon_7835	0.15188	0.44884	3990.0	171.0	1.72427	GF_000131	0.3566	70.1392	24.0	0.0051	606.0	pmon_6165	pmon_7835	0.08333	0.0
pmon_19437__pmon_4387	0.21353	0.39554	3990.0	171.0	2.33439	GF_000131	0.5206	45.4668	25.0	0.0115	852.0	pmon_19437	pmon_4387	0.03571	0.0
pmon_13832__pmon_19437	0.07293	0.46392	3990.0	171.0	2.44689	GF_000131	0.5414	11.3071	25.0	0.0479	291.0	pmon_19437	pmon_13832	0.03571	0.0
pmon_19437__pmon_21564	0.20075	0.40824	3990.0	171.0	2.14981	GF_000131	0.367	3.6153	25.0	0.1015	801.0	pmon_19437	pmon_21564	0.03571	0.33333
pmon_19437__pmon_6165	0.16165	0.40465	3990.0	171.0	2.5331	GF_000131	0.4249	22.8149	25.0	0.0186	645.0	pmon_19437	pmon_6165	0.03571	0.0
pmon_19437__pmon_5878	0.24511	0.41104	3990.0	171.0	2.05639	GF_000131	0.5522	1.4413	25.0	0.3831	978.0	pmon_19437	pmon_5878	0.03571	0.33333
pmon_17944__pmon_19437	0.25338	0.35509	3990.0	171.0	2.37928	GF_000131	0.4697	84.1428	25.0	0.0056	1011.0	pmon_19437	pmon_17944	0.03571	0.0
pmon_19437__pmon_7835	0.2406	0.41979	3990.0	171.0	2.18022	GF_000131	0.3711	14.1043	25.0	0.0263	960.0	pmon_19437	pmon_7835	0.03571	0.0
pmon_11549__pmon_4387	0.05489	0.51598	3990.0	171.0	2.37971	GF_000131	0.4966	65.2387	25.0	0.0076	219.0	pmon_11549	pmon_4387	0.03571	0.0
pmon_11549__pmon_13832	0.07293	0.40893	3990.0	171.0	2.49222	GF_000131	0.7123	67.0497	25.0	0.0106	291.0	pmon_11549	pmon_13832	0.03571	0.0
pmon_11549__pmon_21564	0.04662	0.54839	3990.0	171.0	2.19513	GF_000131	0.4619	65.8506	25.0	0.007	186.0	pmon_11549	pmon_21564	0.03571	0.0
pmon_11549__pmon_6165	0.04586	0.48634	3990.0	171.0	2.57842	GF_000131	0.5688	64.4681	25.0	0.0088	183.0	pmon_11549	pmon_6165	0.03571	0.0
pmon_11549__pmon_5878	0.04586	0.53552	3990.0	171.0	2.10172	GF_000131	0.5344	69.1045	25.0	0.0077	183.0	pmon_11549	pmon_5878	0.03571	0.0
pmon_11549__pmon_17944	0.04662	0.44086	3990.0	171.0	2.4246	GF_000131	0.6132	74.9266	25.0	0.0082	186.0	pmon_11549	pmon_17944	0.03571	0.0
pmon_11549__pmon_7835	0.04662	0.52688	3990.0	171.0	2.22554	GF_000131	0.5268	73.0272	25.0	0.0072	186.0	pmon_11549	pmon_7835	0.03571	0.0
pmon_13829__pmon_4387	0.15414	0.42276	3990.0	171.0	2.21756	GF_000131	0.3936	64.0909	25.0	0.0061	615.0	pmon_13829	pmon_4387	0.03571	0.0
pmon_13829__pmon_13832	0.08045	0.43614	3990.0	171.0	2.33007	GF_000131	0.6122	38.0103	25.0	0.0161	321.0	pmon_13829	pmon_13832	0.03571	0.0
pmon_13829__pmon_21564	0.14511	0.45078	3990.0	171.0	2.03298	GF_000131	0.3662	64.8075	25.0	0.0056	579.0	pmon_13829	pmon_21564	0.03571	0.0
pmon_13829__pmon_6165	0.11955	0.4696	3990.0	171.0	2.41627	GF_000131	0.4663	63.2829	25.0	0.0074	477.0	pmon_13829	pmon_6165	0.03571	0.0
pmon_13829__pmon_5878	0.16617	0.43137	3990.0	171.0	1.93956	GF_000131	0.4332	8.2862	25.0	0.0523	663.0	pmon_13829	pmon_5878	0.03571	0.0
pmon_13829__pmon_17944	0.16391	0.42355	3990.0	171.0	2.26245	GF_000131	0.3347	111.8591	25.0	0.003	654.0	pmon_13829	pmon_17944	0.03571	0.0
pmon_13829__pmon_7835	0.15338	0.42974	3990.0	171.0	2.06339	GF_000131	0.3351	83.1163	25.0	0.004	612.0	pmon_13829	pmon_7835	0.03571	0.0
pmon_4387__pmon_7312	0.12105	0.42443	3990.0	171.0	2.42654	GF_000131	0.5609	63.3564	25.0	0.0089	483.0	pmon_7312	pmon_4387	0.03571	0.0
pmon_13832__pmon_7312	0.13759	0.40619	3990.0	171.0	2.53905	GF_000131	0.6261	68.8283	25.0	0.0091	549.0	pmon_7312	pmon_13832	0.03571	0.0
pmon_21564__pmon_7312	0.12707	0.43195	3990.0	171.0	2.24196	GF_000131	0.6	67.018	25.0	0.009	507.0	pmon_7312	pmon_21564	0.03571	0.0
pmon_6165__pmon_7312	0.09248	0.43902	3990.0	171.0	2.62525	GF_000131	0.5697	58.6363	25.0	0.0097	369.0	pmon_7312	pmon_6165	0.03571	0.0
pmon_5878__pmon_7312	0.1203	0.42917	3990.0	171.0	2.14855	GF_000131	0.5781	19.7086	25.0	0.0293	480.0	pmon_7312	pmon_5878	0.03571	0.0
pmon_17944__pmon_7312	0.11955	0.4696	3990.0	171.0	2.47143	GF_000131	0.3568	108.452	25.0	0.0033	477.0	pmon_7312	pmon_17944	0.03571	0.0
pmon_7312__pmon_7835	0.11955	0.46751	3990.0	171.0	2.27237	GF_000131	0.4043	3.8646	25.0	0.1046	477.0	pmon_7312	pmon_7835	0.03571	0.33333
pmon_3798__pmon_698	0.07218	0.49306	3990.0	171.0	1.53697	GF_000131	0.5959	30.3874	26.0	0.0196	288.0	pmon_698	pmon_3798	1.0	0.0
pmon_22205__pmon_698	0.10075	0.44527	3990.0	171.0	1.69577	GF_000131	0.4894	68.3014	27.0	0.0072	402.0	pmon_698	pmon_22205	0.5	0.0
pmon_22205__pmon_3798	0.17068	0.42291	3990.0	171.0	2.2687	GF_000131	0.8404	5.9993	27.0	0.1401	681.0	pmon_3798	pmon_22205	0.5	0.0
pmon_5490__pmon_9325	0.09699	0.45478	3990.0	171.0	2.0199	GF_000131	0.5444	80.0862	28.0	0.0068	387.0	pmon_9325	pmon_5490	1.0	0.0
pmon_698__pmon_9325	0.10301	0.44039	3990.0	171.0	2.24586	GF_000131	0.4979	69.3252	29.0	0.0072	411.0	pmon_698	pmon_9325	0.16667	0.0
pmon_5490__pmon_698	0.0594	0.48523	3990.0	171.0	1.90672	GF_000131	0.723	67.0965	29.0	0.0108	237.0	pmon_698	pmon_5490	0.16667	0.0
pmon_3798__pmon_9325	0.17368	0.36364	3990.0	171.0	2.81879	GF_000131	0.6757	59.629	29.0	0.0113	693.0	pmon_3798	pmon_9325	0.16667	0.0
pmon_3798__pmon_5490	0.0782	0.40705	3990.0	171.0	2.47966	GF_000131	0.8186	66.4586	29.0	0.0123	312.0	pmon_3798	pmon_5490	0.16667	0.0
pmon_22205__pmon_9325	0.35789	0.37395	3990.0	171.0	2.66031	GF_000131	0.5797	84.6068	29.0	0.0069	1428.0	pmon_22205	pmon_9325	0.16667	0.0
pmon_22205__pmon_5490	0.09023	0.42222	3990.0	171.0	2.32117	GF_000131	0.7152	68.2948	29.0	0.0105	360.0	pmon_22205	pmon_5490	0.16667	0.0
pmon_19437__pmon_698	0.08496	0.52212	3990.0	171.0	2.34225	GF_000131	0.4227	69.982	30.0	0.006	339.0	pmon_19437	pmon_698	0.01818	0.0
pmon_19437__pmon_3798	0.16165	0.40465	3990.0	171.0	2.91519	GF_000131	0.559	65.3294	30.0	0.0086	645.0	pmon_19437	pmon_3798	0.01818	0.0
pmon_19437__pmon_22205	0.27519	0.39617	3990.0	171.0	2.7567	GF_000131	0.5104	72.4327	30.0	0.007	1098.0	pmon_19437	pmon_22205	0.01818	0.0
pmon_19437__pmon_9325	0.28346	0.37224	3990.0	171.0	2.77394	GF_000131	0.6162	5.1018	30.0	0.1208	1131.0	pmon_19437	pmon_9325	0.01818	0.0
pmon_19437__pmon_5490	0.09248	0.47967	3990.0	171.0	2.43481	GF_000131	0.5152	6.8927	30.0	0.0748	369.0	pmon_19437	pmon_5490	0.01818	0.0
pmon_11549__pmon_698	0.05789	0.4632	3990.0	171.0	2.38757	GF_000131	0.5721	65.0831	30.0	0.0088	231.0	pmon_11549	pmon_698	0.01818	0.0
pmon_11549__pmon_3798	0.05263	0.47619	3990.0	171.0	2.96051	GF_000131	0.5806	9.1481	30.0	0.0635	210.0	pmon_11549	pmon_3798	0.01818	0.0
pmon_11549__pmon_22205	0.06842	0.42125	3990.0	171.0	2.80202	GF_000131	0.7377	67.5938	30.0	0.0109	273.0	pmon_11549	pmon_22205	0.01818	0.0
pmon_11549__pmon_9325	0.06992	0.4767	3990.0	171.0	2.81926	GF_000131	0.5496	81.9684	30.0	0.0067	279.0	pmon_11549	pmon_9325	0.01818	0.0
pmon_11549__pmon_5490	0.04586	0.50273	3990.0	171.0	2.48013	GF_000131	0.6707	78.493	30.0	0.0085	183.0	pmon_11549	pmon_5490	0.01818	0.0
pmon_13829__pmon_698	0.08947	0.44538	3990.0	171.0	2.22542	GF_000131	0.4779	73.9099	30.0	0.0065	357.0	pmon_13829	pmon_698	0.01818	0.0
pmon_13829__pmon_3798	0.10902	0.3977	3990.0	171.0	2.79836	GF_000131	0.6702	18.306	30.0	0.0366	435.0	pmon_13829	pmon_3798	0.01818	0.0
pmon_13829__pmon_22205	0.16165	0.37364	3990.0	171.0	2.63987	GF_000131	0.5364	67.4314	30.0	0.008	645.0	pmon_13829	pmon_22205	0.01818	0.0
pmon_13829__pmon_9325	0.1594	0.39151	3990.0	171.0	2.65711	GF_000131	0.5625	35.3494	30.0	0.0159	636.0	pmon_13829	pmon_9325	0.01818	0.0
pmon_13829__pmon_5490	0.08496	0.48083	3990.0	171.0	2.31798	GF_000131	0.6424	71.9323	30.0	0.0089	339.0	pmon_13829	pmon_5490	0.01818	0.0
pmon_698__pmon_7312	0.08797	0.41311	3990.0	171.0	2.43441	GF_000131	0.8224	9.7272	30.0	0.0845	351.0	pmon_7312	pmon_698	0.01818	0.0
pmon_3798__pmon_7312	0.11654	0.37849	3990.0	171.0	3.00734	GF_000131	0.8274	10.5685	30.0	0.0783	465.0	pmon_7312	pmon_3798	0.01818	0.0
pmon_22205__pmon_7312	0.14812	0.39932	3990.0	171.0	2.84885	GF_000131	0.6124	73.6324	30.0	0.0083	591.0	pmon_7312	pmon_22205	0.01818	0.0
pmon_7312__pmon_9325	0.15865	0.37757	3990.0	171.0	2.86609	GF_000131	0.6502	63.6041	30.0	0.0102	633.0	pmon_7312	pmon_9325	0.01818	0.0
pmon_5490__pmon_7312	0.07368	0.44898	3990.0	171.0	2.52696	GF_000131	0.5874	71.0825	30.0	0.0083	294.0	pmon_7312	pmon_5490	0.01818	0.0
pmon_4387__pmon_698	0.08045	0.5109	3990.0	171.0	2.20091	GF_000131	0.3518	99.4498	30.0	0.0035	321.0	pmon_4387	pmon_698	0.01818	0.0
pmon_3798__pmon_4387	0.15639	0.40705	3990.0	171.0	2.77385	GF_000131	0.5277	72.0175	30.0	0.0073	624.0	pmon_4387	pmon_3798	0.01818	0.0
pmon_22205__pmon_4387	0.22481	0.36343	3990.0	171.0	2.61536	GF_000131	0.6484	37.5843	30.0	0.0173	897.0	pmon_4387	pmon_22205	0.01818	0.0
pmon_4387__pmon_9325	0.23684	0.37143	3990.0	171.0	2.6326	GF_000131	0.4608	23.6276	30.0	0.0195	945.0	pmon_4387	pmon_9325	0.01818	0.0
pmon_4387__pmon_5490	0.08647	0.42899	3990.0	171.0	2.29346	GF_000131	0.564	74.4631	30.0	0.0076	345.0	pmon_4387	pmon_5490	0.01818	0.0
pmon_13832__pmon_698	0.09474	0.5	3990.0	171.0	2.31341	GF_000131	0.3967	8.5376	30.0	0.0465	378.0	pmon_13832	pmon_698	0.01818	0.0
pmon_13832__pmon_3798	0.07744	0.43366	3990.0	171.0	2.88635	GF_000131	0.6727	73.2947	30.0	0.0092	309.0	pmon_13832	pmon_3798	0.01818	0.0
pmon_13832__pmon_22205	0.13759	0.40984	3990.0	171.0	2.72786	GF_000131	0.644	66.9418	30.0	0.0096	549.0	pmon_13832	pmon_22205	0.01818	0.0
pmon_13832__pmon_9325	0.15714	0.40351	3990.0	171.0	2.7451	GF_000131	0.5482	79.6226	30.0	0.0069	627.0	pmon_13832	pmon_9325	0.01818	0.0
pmon_13832__pmon_5490	0.0594	0.46414	3990.0	171.0	2.40597	GF_000131	0.7354	65.0716	30.0	0.0113	237.0	pmon_13832	pmon_5490	0.01818	0.0
pmon_21564__pmon_698	0.09474	0.48148	3990.0	171.0	2.01633	GF_000131	0.2808	81.4802	30.0	0.0034	378.0	pmon_21564	pmon_698	0.01818	0.0
pmon_21564__pmon_3798	0.14211	0.42504	3990.0	171.0	2.58927	GF_000131	0.5783	67.6447	30.0	0.0085	567.0	pmon_21564	pmon_3798	0.01818	0.0
pmon_21564__pmon_22205	0.19549	0.42179	3990.0	171.0	2.43078	GF_000131	0.4816	59.4304	30.0	0.0081	780.0	pmon_21564	pmon_22205	0.01818	0.0
pmon_21564__pmon_9325	0.22256	0.39977	3990.0	171.0	2.44802	GF_000131	0.6283	9.0234	30.0	0.0696	888.0	pmon_21564	pmon_9325	0.01818	0.0
pmon_21564__pmon_5490	0.08647	0.46087	3990.0	171.0	2.10889	GF_000131	0.5794	74.3819	30.0	0.0078	345.0	pmon_21564	pmon_5490	0.01818	0.0
pmon_6165__pmon_698	0.08346	0.48348	3990.0	171.0	2.39961	GF_000131	0.3888	77.9519	30.0	0.005	333.0	pmon_6165	pmon_698	0.01818	0.0
pmon_3798__pmon_6165	0.10977	0.39269	3990.0	171.0	2.97255	GF_000131	0.6384	13.5637	30.0	0.0471	438.0	pmon_6165	pmon_3798	0.01818	0.0
pmon_22205__pmon_6165	0.13158	0.36762	3990.0	171.0	2.81406	GF_000131	0.5011	68.2097	30.0	0.0073	525.0	pmon_6165	pmon_22205	0.01818	0.0
pmon_6165__pmon_9325	0.14962	0.37353	3990.0	171.0	2.8313	GF_000131	0.5836	76.78	30.0	0.0076	597.0	pmon_6165	pmon_9325	0.01818	0.0
pmon_5490__pmon_6165	0.07368	0.46939	3990.0	171.0	2.49217	GF_000131	0.6398	63.2796	30.0	0.0101	294.0	pmon_6165	pmon_5490	0.01818	0.0
pmon_5878__pmon_698	0.08722	0.47701	3990.0	171.0	1.92291	GF_000131	0.5841	17.3473	30.0	0.0337	348.0	pmon_5878	pmon_698	0.01818	0.0
pmon_3798__pmon_5878	0.16316	0.39631	3990.0	171.0	2.49585	GF_000131	0.7634	4.3739	30.0	0.1745	651.0	pmon_5878	pmon_3798	0.01818	1.0
pmon_22205__pmon_5878	0.25639	0.37928	3990.0	171.0	2.33736	GF_000131	0.6067	5.8831	30.0	0.1031	1023.0	pmon_5878	pmon_22205	0.01818	0.0
pmon_5878__pmon_9325	0.26767	0.39981	3990.0	171.0	2.3546	GF_000131	0.6164	36.7673	30.0	0.0168	1068.0	pmon_5878	pmon_9325	0.01818	0.0
pmon_5490__pmon_5878	0.08722	0.47126	3990.0	171.0	2.01547	GF_000131	0.439	70.9386	30.0	0.0062	348.0	pmon_5878	pmon_5490	0.01818	0.0
pmon_17944__pmon_698	0.09323	0.47043	3990.0	171.0	2.2458	GF_000131	0.4112	88.8955	30.0	0.0046	372.0	pmon_17944	pmon_698	0.01818	0.0
pmon_17944__pmon_3798	0.16165	0.36899	3990.0	171.0	2.81874	GF_000131	0.6802	99.9453	30.0	0.0068	645.0	pmon_17944	pmon_3798	0.01818	0.0
pmon_17944__pmon_22205	0.25263	0.36607	3990.0	171.0	2.66025	GF_000131	0.4754	108.1887	30.0	0.0044	1008.0	pmon_17944	pmon_22205	0.01818	0.0
pmon_17944__pmon_9325	0.26391	0.36847	3990.0	171.0	2.67749	GF_000131	0.6015	80.7949	30.0	0.0074	1053.0	pmon_17944	pmon_9325	0.01818	0.0
pmon_17944__pmon_5490	0.08346	0.43243	3990.0	171.0	2.33835	GF_000131	0.4755	78.8959	30.0	0.006	333.0	pmon_17944	pmon_5490	0.01818	0.0
pmon_698__pmon_7835	0.07744	0.53074	3990.0	171.0	2.04674	GF_000131	0.4187	56.1412	30.0	0.0075	309.0	pmon_7835	pmon_698	0.01818	0.0
pmon_3798__pmon_7835	0.16241	0.37809	3990.0	171.0	2.61967	GF_000131	0.6067	66.3155	30.0	0.0091	648.0	pmon_7835	pmon_3798	0.01818	0.0
pmon_22205__pmon_7835	0.24962	0.37851	3990.0	171.0	2.46119	GF_000131	0.4482	79.1301	30.0	0.0057	996.0	pmon_7835	pmon_22205	0.01818	0.0
pmon_7835__pmon_9325	0.26015	0.39114	3990.0	171.0	2.47843	GF_000131	0.4042	24.1519	30.0	0.0167	1038.0	pmon_7835	pmon_9325	0.01818	0.0
pmon_5490__pmon_7835	0.08421	0.41667	3990.0	171.0	2.13929	GF_000131	0.6087	77.641	30.0	0.0078	336.0	pmon_7835	pmon_5490	0.01818	0.0
pmon_4493__pmon_4494	0.79775	0.61502	534.0	426.0	0.81657	GF_001394	0.4345	1.4245	2.0	0.305	426.0	pmon_4493	pmon_4494	1.0	1.0
pmon_16480__pmon_16481	0.83578	0.56608	1023.0	852.0	1.03357	GF_001061	0.4648	78.8422	3.0	0.0059	855.0	pmon_16480	pmon_16481	1.0	0.0
pmon_16480__pmon_16482	0.87097	0.5477	1023.0	852.0	1.0711	GF_001061	0.518	79.1731	4.0	0.0065	891.0	pmon_16482	pmon_16480	0.5	0.0
pmon_16481__pmon_16482	0.89443	0.54317	1023.0	852.0	1.26945	GF_001061	0.5675	31.6045	4.0	0.018	915.0	pmon_16482	pmon_16481	0.5	0.0
pmon_17640__pmon_17650	0.65217	1.0	966.0	312.0	0.0	GF_000229	0.0	0.0	10.0	0.001	630.0	pmon_17650	pmon_17640	1.0	0.0
pmon_18271__pmon_20	0.67081	0.98457	966.0	312.0	0.02552	GF_000229	0.0206	0.0326	11.0	0.6323	648.0	pmon_20	pmon_18271	1.0	1.0
pmon_20__pmon_22002	0.53106	0.9883	966.0	312.0	0.01723	GF_000229	0.0139	0.0113	12.0	1.2228	513.0	pmon_22002	pmon_20	0.5	0.5
pmon_18271__pmon_22002	0.45652	0.98639	966.0	312.0	0.01864	GF_000229	0.0078	0.0584	12.0	0.134	441.0	pmon_22002	pmon_18271	0.5	0.5
pmon_1421__pmon_23791	0.84161	0.99631	966.0	312.0	0.00701	GF_000229	0.0038	0.0	13.0	99.0	813.0	pmon_23791	pmon_1421	1.0	0.0
pmon_22002__pmon_23791	0.53106	0.99415	966.0	312.0	0.06834	GF_000229	0.005	0.0095	14.0	0.5273	513.0	pmon_22002	pmon_23791	0.16667	0.25
pmon_1421__pmon_22002	0.53106	0.99025	966.0	312.0	0.06836	GF_000229	0.0089	0.0124	14.0	0.715	513.0	pmon_22002	pmon_1421	0.16667	0.25
pmon_20__pmon_23791	0.7236	0.95422	966.0	312.0	0.07522	GF_000229	0.0086	0.0001	14.0	99.0	699.0	pmon_20	pmon_23791	0.16667	0.0
pmon_1421__pmon_20	0.7236	0.95136	966.0	312.0	0.07524	GF_000229	0.0122	0.0001	14.0	99.0	699.0	pmon_20	pmon_1421	0.16667	0.0
pmon_18271__pmon_23791	0.64907	0.94577	966.0	312.0	0.07663	GF_000229	0.012	0.0356	14.0	0.3375	627.0	pmon_18271	pmon_23791	0.16667	0.25
pmon_1421__pmon_18271	0.64907	0.94258	966.0	312.0	0.07665	GF_000229	0.0158	0.0383	14.0	0.4129	627.0	pmon_18271	pmon_1421	0.16667	0.25
pmon_22002__pmon_3441	0.53106	0.9922	966.0	312.0	0.0794	GF_000229	0.0089	0.0123	15.0	0.7219	513.0	pmon_3441	pmon_22002	0.2	0.5
pmon_20__pmon_3441	0.7236	0.94421	966.0	312.0	0.08628	GF_000229	0.0226	0.0002	15.0	99.0	699.0	pmon_3441	pmon_20	0.2	0.0
pmon_18271__pmon_3441	0.64907	0.94258	966.0	312.0	0.08769	GF_000229	0.0081	0.0326	15.0	0.2501	627.0	pmon_3441	pmon_18271	0.2	0.5
pmon_23791__pmon_3441	0.84161	0.99016	966.0	312.0	0.02457	GF_000229	0.0138	0.0001	15.0	99.0	813.0	pmon_3441	pmon_23791	0.2	0.0
pmon_1421__pmon_3441	0.84161	0.98893	966.0	312.0	0.02459	GF_000229	0.0174	0.0002	15.0	99.0	813.0	pmon_3441	pmon_1421	0.2	0.0
pmon_17650__pmon_3441	0.8323	0.97637	966.0	312.0	0.04013	GF_000229	0.0116	0.0202	16.0	0.5762	804.0	pmon_17650	pmon_3441	0.08333	0.08333
pmon_17650__pmon_22002	0.52174	0.96429	966.0	312.0	0.10537	GF_000229	0.0115	0.0438	16.0	0.2622	504.0	pmon_17650	pmon_22002	0.08333	0.08333
pmon_17650__pmon_20	0.71429	0.92464	966.0	312.0	0.11225	GF_000229	0.024	0.0184	16.0	1.3081	690.0	pmon_17650	pmon_20	0.08333	0.08333
pmon_17650__pmon_18271	0.63975	0.92233	966.0	312.0	0.11366	GF_000229	0.0116	0.0204	16.0	0.5694	618.0	pmon_17650	pmon_18271	0.08333	0.08333
pmon_17650__pmon_23791	0.8323	0.97388	966.0	312.0	0.05053	GF_000229	0.0154	0.0215	16.0	0.7169	804.0	pmon_17650	pmon_23791	0.08333	0.08333
pmon_1421__pmon_17650	0.8323	0.97512	966.0	312.0	0.05055	GF_000229	0.0192	0.0222	16.0	0.8679	804.0	pmon_17650	pmon_1421	0.08333	0.08333
pmon_17640__pmon_3441	0.64907	0.9697	966.0	312.0	0.04013	GF_000229	0.0116	0.0202	16.0	0.5762	627.0	pmon_17640	pmon_3441	0.08333	0.08333
pmon_17640__pmon_22002	0.52174	0.96429	966.0	312.0	0.10537	GF_000229	0.0115	0.0438	16.0	0.2622	504.0	pmon_17640	pmon_22002	0.08333	0.08333
pmon_17640__pmon_20	0.64907	0.96332	966.0	312.0	0.11225	GF_000229	0.024	0.0184	16.0	1.3081	627.0	pmon_17640	pmon_20	0.08333	0.08333
pmon_17640__pmon_18271	0.57453	0.96396	966.0	312.0	0.11366	GF_000229	0.0116	0.0204	16.0	0.5694	555.0	pmon_17640	pmon_18271	0.08333	0.08333
pmon_17640__pmon_23791	0.64907	0.9681	966.0	312.0	0.05053	GF_000229	0.0154	0.0215	16.0	0.7169	627.0	pmon_17640	pmon_23791	0.08333	0.08333
pmon_1421__pmon_17640	0.64907	0.9681	966.0	312.0	0.05055	GF_000229	0.0192	0.0222	16.0	0.8679	627.0	pmon_17640	pmon_1421	0.08333	0.08333
pmon_17500__pmon_17650	0.82298	0.54214	966.0	312.0	1.07527	GF_000229	0.6163	5.5275	17.0	0.1115	795.0	pmon_17500	pmon_17650	0.125	0.0
pmon_17500__pmon_17640	0.63975	0.54207	966.0	312.0	1.07527	GF_000229	0.6163	5.5275	17.0	0.1115	618.0	pmon_17500	pmon_17640	0.125	0.0
pmon_17500__pmon_3441	0.8323	0.54229	966.0	312.0	1.08108	GF_000229	0.6236	7.4225	17.0	0.084	804.0	pmon_17500	pmon_3441	0.125	0.0
pmon_17500__pmon_22002	0.52174	0.52778	966.0	312.0	1.14631	GF_000229	0.6277	5.004	17.0	0.1254	504.0	pmon_17500	pmon_22002	0.125	0.0
pmon_17500__pmon_20	0.71429	0.53188	966.0	312.0	1.15319	GF_000229	0.6206	5.4049	17.0	0.1148	690.0	pmon_17500	pmon_20	0.125	0.0
pmon_17500__pmon_18271	0.63975	0.52427	966.0	312.0	1.1546	GF_000229	0.6202	8.0108	17.0	0.0774	618.0	pmon_17500	pmon_18271	0.125	0.0
pmon_17500__pmon_23791	0.8323	0.54726	966.0	312.0	1.09148	GF_000229	0.642	5.5801	17.0	0.1151	804.0	pmon_17500	pmon_23791	0.125	0.0
pmon_1421__pmon_17500	0.8323	0.54602	966.0	312.0	1.0915	GF_000229	0.6558	5.8208	17.0	0.1127	804.0	pmon_17500	pmon_1421	0.125	0.0
pmon_17500__pmon_7479	0.71429	0.46667	966.0	312.0	1.69346	GF_000229	1.2486	7.9268	18.0	0.1575	690.0	pmon_7479	pmon_17500	0.11111	0.0
pmon_17650__pmon_7479	0.71739	0.44589	966.0	312.0	1.60576	GF_000229	0.9364	6.516	18.0	0.1437	693.0	pmon_7479	pmon_17650	0.11111	0.0
pmon_17640__pmon_7479	0.53416	0.43023	966.0	312.0	1.60576	GF_000229	0.9364	6.516	18.0	0.1437	516.0	pmon_7479	pmon_17640	0.11111	0.0
pmon_3441__pmon_7479	0.71739	0.443	966.0	312.0	1.61156	GF_000229	0.9897	5.1097	18.0	0.1937	693.0	pmon_7479	pmon_3441	0.11111	0.0
pmon_22002__pmon_7479	0.40683	0.37913	966.0	312.0	1.67679	GF_000229	0.979	5.3589	18.0	0.1827	393.0	pmon_7479	pmon_22002	0.11111	0.0
pmon_20__pmon_7479	0.60248	0.42612	966.0	312.0	1.68367	GF_000229	0.9821	6.1636	18.0	0.1593	582.0	pmon_7479	pmon_20	0.11111	0.0
pmon_18271__pmon_7479	0.52795	0.44902	966.0	312.0	1.68508	GF_000229	1.0016	6.5088	18.0	0.1539	510.0	pmon_7479	pmon_18271	0.11111	0.0
pmon_23791__pmon_7479	0.71739	0.44733	966.0	312.0	1.62196	GF_000229	0.9912	5.6745	18.0	0.1747	693.0	pmon_7479	pmon_23791	0.11111	0.0
pmon_1421__pmon_7479	0.71739	0.44589	966.0	312.0	1.62198	GF_000229	0.9978	5.6882	18.0	0.1754	693.0	pmon_7479	pmon_1421	0.11111	0.0
pmon_6385__pmon_6656	0.81395	0.50823	1419.0	1155.0	1.14301	GF_001480	0.5636	66.8153	2.0	0.0084	1155.0	pmon_6385	pmon_6656	1.0	0.0
pmon_6510__pmon_8058	0.43763	0.53427	1467.0	642.0	0.72879	GF_000545	0.3937	79.3745	5.0	0.005	642.0	pmon_6510	pmon_8058	1.0	0.0
pmon_6722__pmon_6730	0.96319	0.96886	1467.0	642.0	0.04792	GF_000545	0.0272	0.0391	6.0	0.6964	1413.0	pmon_6722	pmon_6730	1.0	1.0
pmon_6722__pmon_6728	0.96319	0.97028	1467.0	642.0	0.0305	GF_000545	0.0157	0.0686	7.0	0.2292	1413.0	pmon_6728	pmon_6722	0.5	0.5
pmon_6728__pmon_6730	0.96319	0.96249	1467.0	642.0	0.05286	GF_000545	0.0304	0.0477	7.0	0.6374	1413.0	pmon_6728	pmon_6730	0.5	0.5
pmon_6510__pmon_6728	0.86503	0.56974	1467.0	642.0	0.85132	GF_000545	0.5101	66.1543	8.0	0.0077	1269.0	pmon_6510	pmon_6728	0.16667	0.0
pmon_6510__pmon_6722	0.86503	0.57132	1467.0	642.0	0.86935	GF_000545	0.5083	65.2911	8.0	0.0078	1269.0	pmon_6510	pmon_6722	0.16667	0.0
pmon_6510__pmon_6730	0.86503	0.56974	1467.0	642.0	0.89171	GF_000545	0.5056	67.7059	8.0	0.0075	1269.0	pmon_6510	pmon_6730	0.16667	0.0
pmon_6728__pmon_8058	0.43763	0.51558	1467.0	642.0	0.88019	GF_000545	0.4841	72.3901	8.0	0.0067	642.0	pmon_8058	pmon_6728	0.16667	0.0
pmon_6722__pmon_8058	0.43763	0.51246	1467.0	642.0	0.89822	GF_000545	0.4916	71.1356	8.0	0.0069	642.0	pmon_8058	pmon_6722	0.16667	0.0
pmon_6730__pmon_8058	0.43763	0.51402	1467.0	642.0	0.92059	GF_000545	0.4819	72.5427	8.0	0.0066	642.0	pmon_8058	pmon_6730	0.16667	0.0
pmon_12118__pmon_12557	0.77228	0.98077	606.0	315.0	0.01539	GF_000460	0.0002	0.1919	6.0	0.001	468.0	pmon_12118	pmon_12557	1.0	1.0
pmon_12118__pmon_12556	0.91584	0.97838	606.0	315.0	0.01539	GF_000460	0.0001	0.0685	7.0	0.001	555.0	pmon_12556	pmon_12118	0.5	0.5
pmon_12556__pmon_12557	0.77228	0.97863	606.0	315.0	0.0	GF_000460	0.0002	0.1652	7.0	0.001	468.0	pmon_12556	pmon_12557	0.5	0.5
pmon_12117__pmon_12556	0.91584	0.98739	606.0	315.0	0.00984	GF_000460	0.0037	0.0473	8.0	0.0793	555.0	pmon_12117	pmon_12556	0.33333	0.33333
pmon_12117__pmon_12118	0.91584	0.98018	606.0	315.0	0.02523	GF_000460	0.0038	0.07	8.0	0.0537	555.0	pmon_12117	pmon_12118	0.33333	0.33333
pmon_12117__pmon_12557	0.82178	0.98193	606.0	315.0	0.00984	GF_000460	0.0038	0.1698	8.0	0.0223	498.0	pmon_12117	pmon_12557	0.33333	0.33333
pmon_12117__pmon_12120	0.76238	0.96753	606.0	315.0	0.03081	GF_000460	0.0113	0.1266	9.0	0.0891	462.0	pmon_12120	pmon_12117	0.25	0.25
pmon_12120__pmon_12556	0.76238	0.96537	606.0	315.0	0.04065	GF_000460	0.0152	0.1245	9.0	0.1218	462.0	pmon_12120	pmon_12556	0.25	0.25
pmon_12118__pmon_12120	0.76238	0.95887	606.0	315.0	0.05604	GF_000460	0.0152	0.1485	9.0	0.1024	462.0	pmon_12120	pmon_12118	0.25	0.25
pmon_12120__pmon_12557	0.76238	0.95671	606.0	315.0	0.04065	GF_000460	0.0154	0.1908	9.0	0.0807	462.0	pmon_12120	pmon_12557	0.25	0.25
pmon_12120__pmon_12260	0.5198	0.72698	606.0	315.0	0.43159	GF_000460	0.2406	1.8709	10.0	0.1286	315.0	pmon_12260	pmon_12120	0.2	0.2
pmon_12117__pmon_12260	0.5198	0.72063	606.0	315.0	0.44225	GF_000460	0.2619	1.8265	10.0	0.1434	315.0	pmon_12260	pmon_12117	0.2	0.2
pmon_12260__pmon_12556	0.5198	0.71746	606.0	315.0	0.45209	GF_000460	0.2701	1.7589	10.0	0.1536	315.0	pmon_12260	pmon_12556	0.2	0.2
pmon_12118__pmon_12260	0.5198	0.71111	606.0	315.0	0.46748	GF_000460	0.2678	2.1544	10.0	0.1243	315.0	pmon_12260	pmon_12118	0.2	0.2
pmon_12260__pmon_12557	0.5198	0.71111	606.0	315.0	0.45209	GF_000460	0.274	1.5828	10.0	0.1731	315.0	pmon_12260	pmon_12557	0.2	0.2
pmon_2165__pmon_2166	0.24866	0.9976	1677.0	189.0	0.00686	GF_000197	0.0	0.0	12.0	0.455	417.0	pmon_2166	pmon_2165	1.0	0.0
pmon_6446__pmon_8099	0.46691	0.96169	1677.0	189.0	0.085	GF_000197	0.0157	0.0452	13.0	0.3479	783.0	pmon_8099	pmon_6446	1.0	1.0
pmon_22993__pmon_7050	0.23077	0.89147	1677.0	189.0	0.16843	GF_000197	0.0244	0.0343	14.0	0.7128	387.0	pmon_22993	pmon_7050	1.0	1.0
pmon_1327__pmon_5162	0.47943	0.93657	1677.0	189.0	0.1463	GF_000197	0.0893	0.0979	15.0	0.9125	804.0	pmon_1327	pmon_5162	1.0	1.0
pmon_1327__pmon_22993	0.31843	0.88951	1677.0	189.0	0.21294	GF_000197	0.0649	0.0955	16.0	0.6802	534.0	pmon_22993	pmon_1327	0.25	0.25
pmon_22993__pmon_5162	0.31843	0.90637	1677.0	189.0	0.21656	GF_000197	0.0608	0.0243	16.0	2.505	534.0	pmon_22993	pmon_5162	0.25	0.25
pmon_1327__pmon_7050	0.30948	0.9422	1677.0	189.0	0.10832	GF_000197	0.0724	0.0981	16.0	0.7377	519.0	pmon_7050	pmon_1327	0.25	0.25
pmon_5162__pmon_7050	0.33631	0.96099	1677.0	189.0	0.11194	GF_000197	0.068	0.0249	16.0	2.7299	564.0	pmon_7050	pmon_5162	0.25	0.25
pmon_13537__pmon_22993	0.22182	0.89785	1677.0	189.0	0.25233	GF_000197	0.0444	0.0151	17.0	2.9432	372.0	pmon_13537	pmon_22993	0.25	0.33333
pmon_13537__pmon_7050	0.28623	0.92083	1677.0	189.0	0.14772	GF_000197	0.0514	0.016	17.0	3.2155	480.0	pmon_13537	pmon_7050	0.25	0.33333
pmon_1327__pmon_13537	0.22182	0.89785	1677.0	189.0	0.18207	GF_000197	0.0644	0.0756	17.0	0.8523	372.0	pmon_13537	pmon_1327	0.25	0.33333
pmon_13537__pmon_5162	0.24866	0.90887	1677.0	189.0	0.18569	GF_000197	0.0713	0.0007	17.0	99.0	417.0	pmon_13537	pmon_5162	0.25	0.0
pmon_13537__pmon_8099	0.29696	0.92771	1677.0	189.0	0.19377	GF_000197	0.0258	0.0003	18.0	99.0	498.0	pmon_8099	pmon_13537	0.1	0.0
pmon_22993__pmon_8099	0.31843	0.91199	1677.0	189.0	0.22464	GF_000197	0.0173	0.015	18.0	1.1529	534.0	pmon_8099	pmon_22993	0.1	0.125
pmon_7050__pmon_8099	0.38104	0.96401	1677.0	189.0	0.12002	GF_000197	0.0241	0.0171	18.0	1.4121	639.0	pmon_8099	pmon_7050	0.1	0.125
pmon_1327__pmon_8099	0.47585	0.93108	1677.0	189.0	0.15437	GF_000197	0.0462	0.0805	18.0	0.5741	798.0	pmon_8099	pmon_1327	0.1	0.125
pmon_5162__pmon_8099	0.68694	0.9158	1677.0	189.0	0.15799	GF_000197	0.0434	0.0004	18.0	99.0	1152.0	pmon_8099	pmon_5162	0.1	0.0
pmon_13537__pmon_6446	0.22004	0.9187	1677.0	189.0	0.13088	GF_000197	0.0435	0.0255	18.0	1.7082	369.0	pmon_6446	pmon_13537	0.1	0.125
pmon_22993__pmon_6446	0.31664	0.91714	1677.0	189.0	0.16175	GF_000197	0.0334	0.0522	18.0	0.6402	531.0	pmon_6446	pmon_22993	0.1	0.125
pmon_6446__pmon_7050	0.30769	0.96899	1677.0	189.0	0.05714	GF_000197	0.0406	0.054	18.0	0.7522	516.0	pmon_6446	pmon_7050	0.1	0.125
pmon_1327__pmon_6446	0.46691	0.95402	1677.0	189.0	0.09149	GF_000197	0.0505	0.1238	18.0	0.4078	783.0	pmon_6446	pmon_1327	0.1	0.125
pmon_5162__pmon_6446	0.47048	0.97212	1677.0	189.0	0.09511	GF_000197	0.0593	0.0422	18.0	1.4057	789.0	pmon_6446	pmon_5162	0.1	0.125
pmon_8099__pmon_8270	0.46869	0.97455	1677.0	189.0	0.10624	GF_000197	0.0214	0.0002	19.0	99.0	786.0	pmon_8270	pmon_8099	0.14286	0.0
pmon_6446__pmon_8270	0.39893	0.97758	1677.0	189.0	0.04336	GF_000197	0.0394	0.0343	19.0	1.1493	669.0	pmon_8270	pmon_6446	0.14286	0.25
pmon_13537__pmon_8270	0.29338	0.9248	1677.0	189.0	0.15025	GF_000197	0.039	0.0004	19.0	99.0	492.0	pmon_8270	pmon_13537	0.14286	0.0
pmon_22993__pmon_8270	0.31843	0.91386	1677.0	189.0	0.18112	GF_000197	0.0398	0.0178	19.0	2.2394	534.0	pmon_8270	pmon_22993	0.14286	0.25
pmon_7050__pmon_8270	0.38104	0.96401	1677.0	189.0	0.07651	GF_000197	0.029	0.0218	19.0	1.3309	639.0	pmon_8270	pmon_7050	0.14286	0.25
pmon_1327__pmon_8270	0.40072	0.95238	1677.0	189.0	0.11086	GF_000197	0.0698	0.0822	19.0	0.8502	672.0	pmon_8270	pmon_1327	0.14286	0.25
pmon_5162__pmon_8270	0.42397	0.96484	1677.0	189.0	0.11448	GF_000197	0.0663	0.0007	19.0	99.0	711.0	pmon_8270	pmon_5162	0.14286	0.0
pmon_21848__pmon_8270	0.24508	0.92944	1677.0	189.0	0.12698	GF_000197	0.0222	0.0202	20.0	1.0962	411.0	pmon_21848	pmon_8270	0.125	0.125
pmon_21848__pmon_8099	0.24866	0.94245	1677.0	189.0	0.18662	GF_000197	0.0	0.0149	20.0	0.001	417.0	pmon_21848	pmon_8099	0.125	0.125
pmon_21848__pmon_6446	0.17174	0.91667	1677.0	189.0	0.12374	GF_000197	0.0155	0.0695	20.0	0.223	288.0	pmon_21848	pmon_6446	0.125	0.125
pmon_13537__pmon_21848	0.2093	0.95726	1677.0	189.0	0.23063	GF_000197	0.026	0.015	20.0	1.7335	351.0	pmon_21848	pmon_13537	0.125	0.125
pmon_21848__pmon_22993	0.17352	0.91065	1677.0	189.0	0.2615	GF_000197	0.0173	0.0304	20.0	0.5699	291.0	pmon_21848	pmon_22993	0.125	0.125
[truncated: 53,941 more rows]
