# Supplementary material for: Ecological genomics in the Northern krill uncovers loci for local adaptation across ocean basins
Source: Nat Commun. 2024 Aug 1;15:6297. doi: 10.1038/s41467-024-50239-7 (PMC11294593; doi:10.1038/s41467-024-50239-7)
Supplement: Supplementary file 15 — Source Data [file 41467_2024_50239_MOESM15_ESM.zip › Source_data/Source_data.Fig_S8/Source_data.Fig_S8Cd.hyalella.tsv]

	AlignmentCoverage	AlignmentIdentity	AlignmentLength	AlignmentLengthStripped	Distance	Family	Ka	Ks	Node	Omega	PairwiseAlignmentLength	Paralog1	Paralog2	WeightOutliersIncluded	WeightOutliersExcluded
hazt_3686__hazt_6140	0.65031	0.59119	978.0	564.0	0.9367	GF_000738	0.4913	5.4644	3.0	0.0899	636.0	hazt_6140	hazt_3686	1.0	0.0
hazt_1007__hazt_6140	0.7362	0.52083	978.0	564.0	1.55378	GF_000738	0.7367	8.3339	4.0	0.0884	720.0	hazt_1007	hazt_6140	0.5	0.0
hazt_1007__hazt_3686	0.59202	0.46805	978.0	564.0	1.73097	GF_000738	0.7862	80.2452	4.0	0.0098	579.0	hazt_1007	hazt_3686	0.5	0.0
hazt_7339__hazt_9880	0.93725	0.54951	765.0	504.0	1.08846	GF_000953	0.418	81.3373	3.0	0.0051	717.0	hazt_7339	hazt_9880	1.0	0.0
hazt_7339__hazt_9872	0.67843	0.53179	765.0	504.0	1.62516	GF_000953	0.6327	3.2249	4.0	0.1962	519.0	hazt_9872	hazt_7339	0.5	1.0
hazt_9872__hazt_9880	0.67843	0.57033	765.0	504.0	1.122	GF_000953	0.4383	17.2829	4.0	0.0254	519.0	hazt_9872	hazt_9880	0.5	0.0
hazt_1925__hazt_5517	0.81873	0.45357	2499.0	2046.0	1.50964	GF_001057	0.7826	69.7878	2.0	0.0112	2046.0	hazt_1925	hazt_5517	1.0	0.0
hazt_16239__hazt_9423	0.35424	0.45312	1626.0	558.0	1.27726	GF_000693	0.625	76.0456	3.0	0.0082	576.0	hazt_9423	hazt_16239	1.0	0.0
hazt_231__hazt_9423	0.83026	0.48074	1626.0	558.0	1.57483	GF_000693	0.6542	16.928	4.0	0.0386	1350.0	hazt_231	hazt_9423	0.5	0.0
hazt_16239__hazt_231	0.34502	0.42781	1626.0	558.0	1.78954	GF_000693	0.8029	70.721	4.0	0.0114	561.0	hazt_231	hazt_16239	0.5	0.0
hazt_979__hazt_980	0.26253	0.81679	1497.0	372.0	0.2755	GF_000416	0.1733	0.4299	5.0	0.4031	393.0	hazt_979	hazt_980	1.0	1.0
hazt_12860__hazt_14385	0.41483	0.58776	1497.0	372.0	0.57808	GF_000416	0.3962	71.4874	6.0	0.0055	621.0	hazt_14385	hazt_12860	1.0	0.0
hazt_14385__hazt_6340	0.4509	0.46667	1497.0	372.0	1.26325	GF_000416	0.6928	91.786	7.0	0.0075	675.0	hazt_6340	hazt_14385	0.5	0.0
hazt_12860__hazt_6340	0.40281	0.47098	1497.0	372.0	1.25814	GF_000416	0.6435	39.9634	7.0	0.0161	603.0	hazt_6340	hazt_12860	0.5	0.0
hazt_6340__hazt_979	0.28056	0.50952	1497.0	372.0	1.40804	GF_000416	0.5821	15.3948	8.0	0.0378	420.0	hazt_979	hazt_6340	0.16667	0.0
hazt_14385__hazt_979	0.30461	0.47588	1497.0	372.0	1.29398	GF_000416	0.6751	98.7818	8.0	0.0068	456.0	hazt_979	hazt_14385	0.16667	0.0
hazt_12860__hazt_979	0.25451	0.47244	1497.0	372.0	1.28888	GF_000416	0.7348	77.0135	8.0	0.0095	381.0	hazt_979	hazt_12860	0.16667	0.0
hazt_6340__hazt_980	0.34068	0.51176	1497.0	372.0	1.314	GF_000416	0.6252	92.0219	8.0	0.0068	510.0	hazt_980	hazt_6340	0.16667	0.0
hazt_14385__hazt_980	0.33267	0.48594	1497.0	372.0	1.19994	GF_000416	0.5916	90.4834	8.0	0.0065	498.0	hazt_980	hazt_14385	0.16667	0.0
hazt_12860__hazt_980	0.33868	0.47337	1497.0	372.0	1.19483	GF_000416	0.6204	72.599	8.0	0.0085	507.0	hazt_980	hazt_12860	0.16667	0.0
hazt_5081__hazt_8829	0.18322	0.55269	2538.0	6.0	0.81797	GF_000120	4.9811	0.0503	13.0	99.0	465.0	hazt_5081	hazt_8829	1.0	1.0
hazt_13112__hazt_5081	0.34397	0.52921	2538.0	6.0	1.10655	GF_000120	1.3419	0.5408	14.0	2.4812	873.0	hazt_13112	hazt_5081	0.5	1.0
hazt_13112__hazt_8829	0.02364	0.43333	2538.0	6.0	1.10707	GF_000120	0.3923	392.2873	14.0	0.001	60.0	hazt_13112	hazt_8829	0.5	0.0
hazt_17314__hazt_17315	0.41608	0.6714	2538.0	6.0	0.58272	GF_000120	1.0012	25.704	15.0	0.039	1056.0	hazt_17315	hazt_17314	1.0	0.0
hazt_3122__hazt_3123	0.39243	0.92169	2538.0	6.0	0.13789	GF_000120	0.0		16.0	0.3783	996.0	hazt_3122	hazt_3123	inf	0.0
hazt_3119__hazt_3122	0.28723	0.86831	2538.0	6.0	0.15449	GF_000120	0.0		17.0	0.4978	729.0	hazt_3122	hazt_3119	inf	0.0
hazt_3119__hazt_3123	0.28723	0.85322	2538.0	6.0	0.20136	GF_000120	0.0		17.0	0.3736	729.0	hazt_3123	hazt_3119	inf	0.0
hazt_3121__hazt_3122	0.39243	0.8996	2538.0	6.0	0.18471	GF_000120	0.0		18.0	0.4645	996.0	hazt_3121	hazt_3122	inf	0.0
hazt_3121__hazt_3123	0.39243	0.87048	2538.0	6.0	0.23158	GF_000120	0.0		18.0	0.3053	996.0	hazt_3121	hazt_3123	inf	0.0
hazt_3119__hazt_3121	0.28723	0.89163	2538.0	6.0	0.12048	GF_000120	0.0		18.0	0.5071	729.0	hazt_3121	hazt_3119	inf	0.0
hazt_15183__hazt_3121	0.39243	0.81325	2538.0	6.0	0.2555	GF_000120	0.0		19.0	0.3299	996.0	hazt_15183	hazt_3121	inf	0.0
hazt_15183__hazt_3122	0.39243	0.79116	2538.0	6.0	0.34119	GF_000120	0.0		19.0	0.3492	996.0	hazt_15183	hazt_3122	inf	0.0
hazt_15183__hazt_3123	0.39243	0.77811	2538.0	6.0	0.38806	GF_000120	0.0		19.0	0.2966	996.0	hazt_15183	hazt_3123	inf	0.0
hazt_15183__hazt_3119	0.28723	0.80247	2538.0	6.0	0.27696	GF_000120	0.0		19.0	0.325	729.0	hazt_15183	hazt_3119	inf	0.0
hazt_15176__hazt_15183	0.38652	0.57798	2538.0	6.0	0.8763	GF_000120	0.0006	0.6379	20.0	0.001	981.0	hazt_15176	hazt_15183	0.2	0.2
hazt_15176__hazt_3121	0.38652	0.57085	2538.0	6.0	0.91012	GF_000120	0.0006	0.6379	20.0	0.001	981.0	hazt_15176	hazt_3121	0.2	0.2
hazt_15176__hazt_3122	0.38652	0.56677	2538.0	6.0	0.99582	GF_000120	0.0006	0.632	20.0	0.001	981.0	hazt_15176	hazt_3122	0.2	0.2
hazt_15176__hazt_3123	0.38652	0.56473	2538.0	6.0	1.04268	GF_000120	0.0006	0.6379	20.0	0.001	981.0	hazt_15176	hazt_3123	0.2	0.2
hazt_15176__hazt_3119	0.28132	0.55462	2538.0	6.0	0.93158	GF_000120	0.0006	0.6379	20.0	0.001	714.0	hazt_15176	hazt_3119	0.2	0.2
hazt_12262__hazt_15176	0.31915	0.52593	2538.0	6.0	1.38318	GF_000120	0.3939	393.9169	21.0	0.001	810.0	hazt_12262	hazt_15176	0.16667	0.0
hazt_12262__hazt_15183	0.32742	0.5343	2538.0	6.0	1.15958	GF_000120	0.6369	81.9128	21.0	0.0078	831.0	hazt_12262	hazt_15183	0.16667	0.0
hazt_12262__hazt_3121	0.32506	0.53212	2538.0	6.0	1.19341	GF_000120	0.6369	81.9129	21.0	0.0078	825.0	hazt_12262	hazt_3121	0.16667	0.0
hazt_12262__hazt_3122	0.32506	0.53455	2538.0	6.0	1.2791	GF_000120	0.6369	81.9129	21.0	0.0078	825.0	hazt_12262	hazt_3122	0.16667	0.0
hazt_12262__hazt_3123	0.32506	0.5297	2538.0	6.0	1.32597	GF_000120	0.6369	81.9129	21.0	0.0078	825.0	hazt_12262	hazt_3123	0.16667	0.0
hazt_12262__hazt_3119	0.22222	0.53901	2538.0	6.0	1.21487	GF_000120	0.6369	81.9129	21.0	0.0078	564.0	hazt_12262	hazt_3119	0.16667	0.0
hazt_12262__hazt_17315	0.32388	0.51095	2538.0	6.0	1.61595	GF_000120	0.9687	19.7662	22.0	0.049	822.0	hazt_17315	hazt_12262	0.07143	0.0
hazt_15176__hazt_17315	0.39243	0.49498	2538.0	6.0	1.51787	GF_000120	11.6389	0.1176	22.0	99.0	996.0	hazt_17315	hazt_15176	0.07143	0.25
hazt_15183__hazt_17315	0.38534	0.54294	2538.0	6.0	1.29428	GF_000120	18.2581	0.1844	22.0	99.0	978.0	hazt_17315	hazt_15183	0.07143	0.25
hazt_17315__hazt_3121	0.38416	0.52923	2538.0	6.0	1.3281	GF_000120	0.6812	48.5669	22.0	0.014	975.0	hazt_17315	hazt_3121	0.07143	0.0
hazt_17315__hazt_3122	0.38416	0.53436	2538.0	6.0	1.41379	GF_000120	18.2419	0.3514	22.0	51.9057	975.0	hazt_17315	hazt_3122	0.07143	0.25
hazt_17315__hazt_3123	0.38416	0.53333	2538.0	6.0	1.46066	GF_000120	0.6812	48.5669	22.0	0.014	975.0	hazt_17315	hazt_3123	0.07143	0.0
hazt_17315__hazt_3119	0.28251	0.54254	2538.0	6.0	1.34956	GF_000120	18.2581	0.1844	22.0	99.0	717.0	hazt_17315	hazt_3119	0.07143	0.25
hazt_12262__hazt_17314	0.32388	0.48297	2538.0	6.0	1.59066	GF_000120	0.8546	24.9547	22.0	0.0342	822.0	hazt_17314	hazt_12262	0.07143	0.0
hazt_15176__hazt_17314	0.3948	0.46507	2538.0	6.0	1.49258	GF_000120	0.8083	44.1198	22.0	0.0183	1002.0	hazt_17314	hazt_15176	0.07143	0.0
hazt_15183__hazt_17314	0.38652	0.52192	2538.0	6.0	1.26899	GF_000120	14.6696	21.0591	22.0	0.6966	981.0	hazt_17314	hazt_15183	0.07143	0.0
hazt_17314__hazt_3121	0.38534	0.5092	2538.0	6.0	1.30281	GF_000120	0.7693	47.4035	22.0	0.0162	978.0	hazt_17314	hazt_3121	0.07143	0.0
hazt_17314__hazt_3122	0.38534	0.51431	2538.0	6.0	1.38851	GF_000120	0.7694	47.4035	22.0	0.0162	978.0	hazt_17314	hazt_3122	0.07143	0.0
hazt_17314__hazt_3123	0.38534	0.51227	2538.0	6.0	1.43537	GF_000120	0.7693	47.4035	22.0	0.0162	978.0	hazt_17314	hazt_3123	0.07143	0.0
hazt_17314__hazt_3119	0.28251	0.5258	2538.0	6.0	1.32427	GF_000120	0.7693	47.4036	22.0	0.0162	717.0	hazt_17314	hazt_3119	0.07143	0.0
hazt_17315__hazt_9342	0.38298	0.47222	2538.0	6.0	1.53818	GF_000120	0.4705	0.0048	23.0	99.0	972.0	hazt_9342	hazt_17315	0.11111	0.0
hazt_17314__hazt_9342	0.38298	0.46193	2538.0	6.0	1.5129	GF_000120	0.0041	4.1035	23.0	0.001	972.0	hazt_9342	hazt_17314	0.11111	0.5
hazt_12262__hazt_9342	0.31797	0.48699	2538.0	6.0	1.82408	GF_000120	1.0075	23.3587	23.0	0.0431	807.0	hazt_9342	hazt_12262	0.11111	0.0
hazt_15176__hazt_9342	0.3818	0.47472	2538.0	6.0	1.72601	GF_000120	19.0203	0.1924	23.0	98.8642	969.0	hazt_9342	hazt_15176	0.11111	0.5
hazt_15183__hazt_9342	0.37943	0.48183	2538.0	6.0	1.50242	GF_000120	0.7395	69.3867	23.0	0.0107	963.0	hazt_9342	hazt_15183	0.11111	0.0
hazt_3121__hazt_9342	0.37943	0.48598	2538.0	6.0	1.53624	GF_000120	0.7395	69.3868	23.0	0.0107	963.0	hazt_9342	hazt_3121	0.11111	0.0
hazt_3122__hazt_9342	0.37943	0.4839	2538.0	6.0	1.62193	GF_000120	0.7395	69.3867	23.0	0.0107	963.0	hazt_9342	hazt_3122	0.11111	0.0
hazt_3123__hazt_9342	0.37943	0.4756	2538.0	6.0	1.6688	GF_000120	0.7395	69.3868	23.0	0.0107	963.0	hazt_9342	hazt_3123	0.11111	0.0
hazt_3119__hazt_9342	0.27896	0.48164	2538.0	6.0	1.5577	GF_000120	0.7396	69.3867	23.0	0.0107	708.0	hazt_9342	hazt_3119	0.11111	0.0
hazt_13112__hazt_9342	0.32033	0.48462	2538.0	6.0	1.92628	GF_000120	0.7889	9.8537	24.0	0.0801	813.0	hazt_13112	hazt_9342	0.03333	0.0
hazt_13112__hazt_17315	0.32742	0.44525	2538.0	6.0	2.14658	GF_000120	0.6702	0.0068	24.0	99.0	831.0	hazt_13112	hazt_17315	0.03333	0.07143
hazt_13112__hazt_17314	0.32742	0.43682	2538.0	6.0	2.12129	GF_000120	2.42	27.2743	24.0	0.0887	831.0	hazt_13112	hazt_17314	0.03333	0.0
hazt_12262__hazt_13112	0.31324	0.43899	2538.0	6.0	2.43248	GF_000120	0.6411	4.0076	24.0	0.16	795.0	hazt_13112	hazt_12262	0.03333	0.07143
hazt_13112__hazt_15176	0.3227	0.45665	2538.0	6.0	2.33441	GF_000120	30.6749	7.8839	24.0	3.8908	819.0	hazt_13112	hazt_15176	0.03333	0.0
hazt_13112__hazt_15183	0.32742	0.45608	2538.0	6.0	2.11082	GF_000120	4.9252	10.2585	24.0	0.4801	831.0	hazt_13112	hazt_15183	0.03333	0.0
hazt_13112__hazt_3121	0.32624	0.46739	2538.0	6.0	2.14464	GF_000120	5.296	6.2592	24.0	0.8461	828.0	hazt_13112	hazt_3121	0.03333	0.0
hazt_13112__hazt_3122	0.32624	0.4686	2538.0	6.0	2.23033	GF_000120	5.296	6.2591	24.0	0.8461	828.0	hazt_13112	hazt_3122	0.03333	0.0
hazt_13112__hazt_3123	0.32624	0.45773	2538.0	6.0	2.2772	GF_000120	5.296	6.2592	24.0	0.8461	828.0	hazt_13112	hazt_3123	0.03333	0.0
hazt_13112__hazt_3119	0.22577	0.48517	2538.0	6.0	2.1661	GF_000120	5.296	6.2592	24.0	0.8461	573.0	hazt_13112	hazt_3119	0.03333	0.0
hazt_5081__hazt_9342	0.474	0.4148	2538.0	6.0	2.09368	GF_000120	4.9153	0.0496	24.0	99.0	1203.0	hazt_5081	hazt_9342	0.03333	0.07143
hazt_17315__hazt_5081	0.37825	0.43333	2538.0	6.0	2.31398	GF_000120	2.1475	0.0217	24.0	99.0	960.0	hazt_5081	hazt_17315	0.03333	0.07143
hazt_17314__hazt_5081	0.37825	0.425	2538.0	6.0	2.28869	GF_000120	12.3664	48.9185	24.0	0.2528	960.0	hazt_5081	hazt_17314	0.03333	0.0
hazt_12262__hazt_5081	0.30969	0.42112	2538.0	6.0	2.59988	GF_000120	13.1496	0.1328	24.0	99.0	786.0	hazt_5081	hazt_12262	0.03333	0.07143
hazt_15176__hazt_5081	0.36998	0.43344	2538.0	6.0	2.5018	GF_000120	3.7426	0.0378	24.0	99.0	939.0	hazt_5081	hazt_15176	0.03333	0.07143
hazt_15183__hazt_5081	0.36761	0.46088	2538.0	6.0	2.27821	GF_000120	3.8507	0.0389	24.0	99.0	933.0	hazt_5081	hazt_15183	0.03333	0.07143
hazt_3121__hazt_5081	0.36761	0.46517	2538.0	6.0	2.31203	GF_000120	3.8507	0.0389	24.0	99.0	933.0	hazt_5081	hazt_3121	0.03333	0.07143
hazt_3122__hazt_5081	0.36761	0.45766	2538.0	6.0	2.39773	GF_000120	3.8507	0.0389	24.0	99.0	933.0	hazt_5081	hazt_3122	0.03333	0.07143
hazt_3123__hazt_5081	0.36761	0.45981	2538.0	6.0	2.44459	GF_000120	3.8507	0.0389	24.0	99.0	933.0	hazt_5081	hazt_3123	0.03333	0.07143
hazt_3119__hazt_5081	0.26714	0.44838	2538.0	6.0	2.33349	GF_000120	3.8507	0.0389	24.0	99.0	678.0	hazt_5081	hazt_3119	0.03333	0.07143
hazt_8829__hazt_9342	0.18322	0.37419	2538.0	6.0	2.09419	GF_000120	0.4529	0.0046	24.0	99.0	465.0	hazt_8829	hazt_9342	0.03333	0.0
hazt_17315__hazt_8829	0.07447	0.32804	2538.0	6.0	2.31449	GF_000120	6.159	0.0622	24.0	99.0	189.0	hazt_8829	hazt_17315	0.03333	0.07143
hazt_17314__hazt_8829	0.07565	0.35417	2538.0	6.0	2.2892	GF_000120	7.4068	17.0133	24.0	0.4354	192.0	hazt_8829	hazt_17314	0.03333	0.0
hazt_12262__hazt_8829	0.013	0.45455	2538.0	6.0	2.60039	GF_000120	22.4171	6.3434	24.0	3.5339	33.0	hazt_8829	hazt_12262	0.03333	0.0
hazt_15176__hazt_8829	0.07447	0.35979	2538.0	6.0	2.50232	GF_000120	22.8459	5.0319	24.0	4.5402	189.0	hazt_8829	hazt_15176	0.03333	0.0
hazt_15183__hazt_8829	0.06974	0.35028	2538.0	6.0	2.27872	GF_000120	4.3095	69.4178	24.0	0.0621	177.0	hazt_8829	hazt_15183	0.03333	0.0
hazt_3121__hazt_8829	0.06974	0.36158	2538.0	6.0	2.31255	GF_000120	20.642	0.3311	24.0	62.3366	177.0	hazt_8829	hazt_3121	0.03333	0.07143
hazt_3122__hazt_8829	0.06974	0.36723	2538.0	6.0	2.39824	GF_000120	4.3074	69.4862	24.0	0.062	177.0	hazt_8829	hazt_3122	0.03333	0.0
hazt_3123__hazt_8829	0.06974	0.38418	2538.0	6.0	2.4451	GF_000120	20.5083	0.2931	24.0	69.9704	177.0	hazt_8829	hazt_3123	0.03333	0.07143
hazt_3119__hazt_8829	0.06265	0.37107	2538.0	6.0	2.334	GF_000120	4.3095	69.4178	24.0	0.0621	159.0	hazt_8829	hazt_3119	0.03333	0.0
hazt_13672__hazt_4770	0.95	0.97243	420.0	348.0	0.06944	GF_000887	0.0316	0.0064	3.0	4.9238	399.0	hazt_4770	hazt_13672	1.0	1.0
hazt_4770__hazt_7901	0.82857	0.94828	420.0	348.0	0.12846	GF_000887	0.0557	0.0484	4.0	1.1523	348.0	hazt_7901	hazt_4770	0.5	0.5
hazt_13672__hazt_7901	0.82857	0.93678	420.0	348.0	0.15265	GF_000887	0.0696	0.0578	4.0	1.204	348.0	hazt_7901	hazt_13672	0.5	0.5
hazt_10119__hazt_9606	0.86364	0.89633	726.0	627.0	0.18839	GF_001676	0.09	0.1892	2.0	0.4755	627.0	hazt_9606	hazt_10119	1.0	1.0
hazt_1042__hazt_841	1.0	0.61798	534.0	534.0	0.68488	GF_001132	0.3447	4.8832	2.0	0.0706	534.0	hazt_841	hazt_1042	1.0	1.0
hazt_2393__hazt_6155	0.85043	0.43719	1404.0	1194.0	1.65342	GF_001251	0.7905	65.974	2.0	0.012	1194.0	hazt_2393	hazt_6155	1.0	0.0
hazt_17584__hazt_17585	0.86352	0.57042	1143.0	987.0	0.95294	GF_001812	0.4927	1.7539	2.0	0.2809	987.0	hazt_17584	hazt_17585	1.0	1.0
hazt_437__hazt_438	1.0	0.94118	918.0	918.0	0.05421	GF_001103	0.0252	0.1967	2.0	0.1282	918.0	hazt_437	hazt_438	1.0	1.0
hazt_15375__hazt_1857	0.77799	0.4996	1608.0	1251.0	1.2218	GF_001208	0.5956	72.3755	2.0	0.0082	1251.0	hazt_1857	hazt_15375	1.0	0.0
hazt_11192__hazt_5186	0.56151	0.38163	1512.0	849.0	1.8324	GF_001426	0.9634	67.8538	2.0	0.0142	849.0	hazt_5186	hazt_11192	1.0	0.0
hazt_11149__hazt_11219	0.98374	0.57686	1845.0	1815.0	0.90553	GF_001737	0.455	87.4671	2.0	0.0052	1815.0	hazt_11149	hazt_11219	1.0	0.0
hazt_16623__hazt_18528	0.81205	0.57185	2091.0	1065.0	0.81248	GF_000965	0.3106	79.4734	3.0	0.0039	1698.0	hazt_16623	hazt_18528	1.0	0.0
hazt_16623__hazt_7720	0.57819	0.41605	2091.0	1065.0	2.00148	GF_000965	0.8804	55.5816	4.0	0.0158	1209.0	hazt_7720	hazt_16623	0.5	0.0
hazt_18528__hazt_7720	0.51076	0.43727	2091.0	1065.0	1.7333	GF_000965	0.7741	64.8362	4.0	0.0119	1068.0	hazt_7720	hazt_18528	0.5	0.0
hazt_5120__hazt_611	0.50422	0.40795	2844.0	1434.0	1.60214	GF_001120	0.8974	66.3321	2.0	0.0135	1434.0	hazt_611	hazt_5120	1.0	0.0
hazt_7489__hazt_8280	0.46154	0.4392	2067.0	954.0	1.2279	GF_001570	0.8198	73.3789	2.0	0.0112	954.0	hazt_7489	hazt_8280	1.0	0.0
hazt_17577__hazt_2802	0.13115	0.99405	1281.0	168.0	0.0	GF_000821	0.0	0.0281	3.0	0.001	168.0	hazt_2802	hazt_17577	1.0	1.0
hazt_2802__hazt_9144	0.55738	0.5	1281.0	168.0	1.13586	GF_000821	0.4887	15.9083	4.0	0.0307	714.0	hazt_9144	hazt_2802	0.5	0.0
hazt_17577__hazt_9144	0.25293	0.51852	1281.0	168.0	1.13586	GF_000821	0.4907	15.3662	4.0	0.0319	324.0	hazt_9144	hazt_17577	0.5	0.0
hazt_2794__hazt_7972	0.58885	0.92144	2313.0	1362.0	0.12717	GF_000819	0.0583	0.1642	3.0	0.3552	1362.0	hazt_7972	hazt_2794	1.0	1.0
hazt_2792__hazt_7972	0.97665	0.91545	2313.0	1362.0	0.13473	GF_000819	0.0389	0.1498	4.0	0.26	2259.0	hazt_2792	hazt_7972	0.5	0.5
hazt_2792__hazt_2794	0.60052	0.90497	2313.0	1362.0	0.1831	GF_000819	0.0753	0.1947	4.0	0.387	1389.0	hazt_2792	hazt_2794	0.5	0.5
hazt_13309__hazt_4273	0.68267	0.73394	1437.0	627.0	0.42838	GF_000427	0.1625	0.5924	5.0	0.2744	981.0	hazt_4273	hazt_13309	1.0	1.0
hazt_13312__hazt_13314	0.49896	0.53696	1437.0	627.0	1.03782	GF_000427	0.4918	56.2129	6.0	0.0087	717.0	hazt_13314	hazt_13312	1.0	0.0
hazt_13311__hazt_13314	0.5261	0.49868	1437.0	627.0	1.15241	GF_000427	0.5325	7.8241	7.0	0.0681	756.0	hazt_13311	hazt_13314	0.5	0.0
hazt_13311__hazt_13312	0.4572	0.49163	1437.0	627.0	1.12788	GF_000427	0.5567	65.106	7.0	0.0086	657.0	hazt_13311	hazt_13312	0.5	0.0
hazt_13311__hazt_4273	0.5428	0.47564	1437.0	627.0	1.19292	GF_000427	0.6172	63.9591	8.0	0.0097	780.0	hazt_4273	hazt_13311	0.16667	0.0
hazt_13314__hazt_4273	0.67432	0.49948	1437.0	627.0	1.2928	GF_000427	0.5552	52.1043	8.0	0.0107	969.0	hazt_4273	hazt_13314	0.16667	0.0
hazt_13312__hazt_4273	0.50313	0.49378	1437.0	627.0	1.26827	GF_000427	0.6218	4.1123	8.0	0.1512	723.0	hazt_4273	hazt_13312	0.16667	1.0
hazt_13309__hazt_13311	0.52818	0.4888	1437.0	627.0	1.15422	GF_000427	0.5903	65.7435	8.0	0.009	759.0	hazt_13309	hazt_13311	0.16667	0.0
hazt_13309__hazt_13314	0.61795	0.48536	1437.0	627.0	1.25409	GF_000427	0.5184	60.6299	8.0	0.0086	888.0	hazt_13309	hazt_13314	0.16667	0.0
hazt_13309__hazt_13312	0.46764	0.51935	1437.0	627.0	1.22956	GF_000427	0.5518	13.1551	8.0	0.0419	672.0	hazt_13309	hazt_13312	0.16667	0.0
hazt_452__hazt_5825	0.6292	0.471	2055.0	1293.0	1.36842	GF_001105	0.7015	66.5814	2.0	0.0105	1293.0	hazt_452	hazt_5825	1.0	0.0
hazt_18444__hazt_18452	0.93438	0.43367	960.0	897.0	2.1698	GF_001891	1.0572	28.4323	2.0	0.0372	897.0	hazt_18444	hazt_18452	1.0	0.0
hazt_11299__hazt_16478	0.46121	0.42368	3480.0	240.0	1.90861	GF_000315	1.0378	69.7363	6.0	0.0149	1605.0	hazt_11299	hazt_16478	1.0	0.0
hazt_16608__hazt_9902	0.13362	0.47097	3480.0	240.0	1.44144	GF_000315	0.7259	46.5692	7.0	0.0156	465.0	hazt_16608	hazt_9902	1.0	0.0
hazt_16138__hazt_322	0.50086	0.40505	3480.0	240.0	2.19065	GF_000315	1.4072	83.7776	8.0	0.0168	1743.0	hazt_322	hazt_16138	1.0	0.0
hazt_16608__hazt_322	0.53103	0.39448	3480.0	240.0	2.58433	GF_000315	0.9007	91.0838	9.0	0.0099	1848.0	hazt_16608	hazt_322	0.25	0.0
hazt_16138__hazt_16608	0.62672	0.39477	3480.0	240.0	2.38361	GF_000315	1.014	64.973	9.0	0.0156	2181.0	hazt_16608	hazt_16138	0.25	0.0
hazt_322__hazt_9902	0.06983	0.38272	3480.0	240.0	2.33419	GF_000315	1.9849	2.2899	9.0	0.8668	243.0	hazt_9902	hazt_322	0.25	1.0
hazt_16138__hazt_9902	0.1319	0.43573	3480.0	240.0	2.13347	GF_000315	0.8494	72.8045	9.0	0.0117	459.0	hazt_9902	hazt_16138	0.25	0.0
hazt_11299__hazt_16608	0.72759	0.40442	3480.0	240.0	1.9948	GF_000315	0.7306	76.4895	10.0	0.0096	2532.0	hazt_11299	hazt_16608	0.125	0.0
hazt_11299__hazt_9902	0.12931	0.53778	3480.0	240.0	1.74466	GF_000315	0.5544	78.1266	10.0	0.0071	450.0	hazt_11299	hazt_9902	0.125	0.0
hazt_11299__hazt_322	0.52328	0.41516	3480.0	240.0	2.11828	GF_000315	1.239	8.6534	10.0	0.1432	1821.0	hazt_11299	hazt_322	0.125	0.0
hazt_11299__hazt_16138	0.63362	0.4263	3480.0	240.0	1.91756	GF_000315	0.5886	8.658	10.0	0.068	2205.0	hazt_11299	hazt_16138	0.125	0.0
hazt_16478__hazt_16608	0.44741	0.39627	3480.0	240.0	2.69476	GF_000315	1.0561	63.2296	10.0	0.0167	1557.0	hazt_16478	hazt_16608	0.125	0.0
hazt_16478__hazt_9902	0.12931	0.39333	3480.0	240.0	2.44462	GF_000315	1.1944	62.0252	10.0	0.0193	450.0	hazt_16478	hazt_9902	0.125	0.0
hazt_16478__hazt_322	0.33966	0.38579	3480.0	240.0	2.81824	GF_000315	1.3335	6.1383	10.0	0.2172	1182.0	hazt_16478	hazt_322	0.125	0.0
hazt_16138__hazt_16478	0.45431	0.39405	3480.0	240.0	2.61752	GF_000315	1.0372	4.8246	10.0	0.215	1581.0	hazt_16478	hazt_16138	0.125	1.0
hazt_10964__hazt_11658	0.13885	0.82263	2355.0	249.0	0.40824	GF_000990	0.2	0.4005	3.0	0.4993	327.0	hazt_11658	hazt_10964	1.0	1.0
hazt_11658__hazt_8905	0.28917	0.62702	2355.0	249.0	0.64699	GF_000990	0.2678	2.6385	4.0	0.1015	681.0	hazt_8905	hazt_11658	0.5	0.5
hazt_10964__hazt_8905	0.24331	0.53054	2355.0	249.0	1.05523	GF_000990	0.4617	3.336	4.0	0.1384	573.0	hazt_8905	hazt_10964	0.5	0.5
hazt_115__hazt_15117	0.54432	0.57339	2403.0	495.0	0.83743	GF_000679	0.5152	79.5988	3.0	0.0065	1308.0	hazt_115	hazt_15117	1.0	0.0
hazt_115__hazt_5677	0.21473	0.49419	2403.0	495.0	1.21065	GF_000679	0.6345	95.7462	4.0	0.0066	516.0	hazt_5677	hazt_115	0.5	0.0
hazt_15117__hazt_5677	0.21723	0.41188	2403.0	495.0	1.59574	GF_000679	0.881	79.3334	4.0	0.0111	522.0	hazt_5677	hazt_15117	0.5	0.0
hazt_13955__hazt_8471	0.25543	0.63593	1656.0	423.0	0.43996	GF_001335	0.273	58.541	2.0	0.0047	423.0	hazt_8471	hazt_13955	1.0	0.0
hazt_14218__hazt_14219	0.79133	0.53196	1107.0	876.0	0.79973	GF_001829	0.501	56.0395	2.0	0.0089	876.0	hazt_14218	hazt_14219	1.0	0.0
hazt_4277__hazt_4862	0.88514	0.91349	444.0	393.0	0.12338	GF_000879	0.0624	0.302	3.0	0.2067	393.0	hazt_4277	hazt_4862	1.0	1.0
hazt_4277__hazt_4846	0.88514	0.48601	444.0	393.0	1.41517	GF_000879	0.7013	84.3008	4.0	0.0083	393.0	hazt_4846	hazt_4277	0.5	0.0
hazt_4846__hazt_4862	0.88514	0.49109	444.0	393.0	1.4546	GF_000879	0.7065	87.0044	4.0	0.0081	393.0	hazt_4846	hazt_4862	0.5	0.0
hazt_15640__hazt_5695	0.60557	0.72397	2046.0	1239.0	0.45895	GF_001460	0.2983	0.563	2.0	0.5297	1239.0	hazt_5695	hazt_15640	1.0	1.0
hazt_18337__hazt_3449	0.53188	0.51256	1647.0	753.0	1.00104	GF_000542	0.5383	76.3408	4.0	0.0071	876.0	hazt_18337	hazt_3449	1.0	0.0
hazt_18337__hazt_2847	0.4827	0.39748	1647.0	753.0	1.95864	GF_000542	0.9056	66.5513	5.0	0.0136	795.0	hazt_2847	hazt_18337	0.5	0.0
hazt_2847__hazt_3449	0.4827	0.35597	1647.0	753.0	2.08069	GF_000542	1.081	69.038	5.0	0.0157	795.0	hazt_2847	hazt_3449	0.5	0.0
hazt_18405__hazt_2847	0.47177	0.3668	1647.0	753.0	2.32853	GF_000542	1.1712	65.5629	6.0	0.0179	777.0	hazt_18405	hazt_2847	0.33333	0.0
hazt_18337__hazt_18405	0.75228	0.44229	1647.0	753.0	2.1794	GF_000542	1.0668	15.8829	6.0	0.0672	1239.0	hazt_18405	hazt_18337	0.33333	0.0
hazt_18405__hazt_3449	0.5082	0.42294	1647.0	753.0	2.30145	GF_000542	1.0711	11.7807	6.0	0.0909	837.0	hazt_18405	hazt_3449	0.33333	0.0
hazt_15304__hazt_16395	0.93111	0.47309	1437.0	1338.0	1.21792	GF_001850	0.6717	60.8299	2.0	0.011	1338.0	hazt_15304	hazt_16395	1.0	0.0
hazt_3718__hazt_9744	0.56938	0.95518	627.0	357.0	0.07427	GF_001336	0.0356	0.0813	2.0	0.4376	357.0	hazt_3718	hazt_9744	1.0	1.0
hazt_17323__hazt_17333	0.83542	0.81879	1440.0	1203.0	0.24505	GF_001577	0.1317	0.5019	2.0	0.2623	1203.0	hazt_17333	hazt_17323	1.0	1.0
hazt_17116__hazt_17117	1.0	0.97362	417.0	417.0	0.0521	GF_001039	0.0245	0.0417	3.0	0.5881	417.0	hazt_17117	hazt_17116	1.0	1.0
hazt_17114__hazt_17117	1.0	0.94724	417.0	417.0	0.10824	GF_001039	0.0517	0.081	4.0	0.6379	417.0	hazt_17114	hazt_17117	0.5	0.5
hazt_17114__hazt_17116	1.0	0.94245	417.0	417.0	0.11655	GF_001039	0.0593	0.0759	4.0	0.7813	417.0	hazt_17114	hazt_17116	0.5	0.5
hazt_13457__hazt_3499	1.0	0.67959	387.0	387.0	0.54913	GF_000598	0.2935	2.1794	4.0	0.1347	387.0	hazt_3499	hazt_13457	1.0	1.0
hazt_13449__hazt_13454	1.0	0.58915	387.0	387.0	0.86592	GF_000598	0.5001	13.6828	5.0	0.0365	387.0	hazt_13449	hazt_13454	1.0	0.0
hazt_13449__hazt_3499	1.0	0.61757	387.0	387.0	0.88898	GF_000598	0.4565	1.477	6.0	0.3091	387.0	hazt_3499	hazt_13449	0.25	1.0
hazt_13454__hazt_3499	1.0	0.52196	387.0	387.0	1.05517	GF_000598	0.5816	6.0841	6.0	0.0956	387.0	hazt_3499	hazt_13454	0.25	0.0
hazt_13449__hazt_13457	1.0	0.63824	387.0	387.0	0.80548	GF_000598	0.4096	18.2212	6.0	0.0225	387.0	hazt_13457	hazt_13449	0.25	0.0
hazt_13454__hazt_13457	1.0	0.55814	387.0	387.0	0.97166	GF_000598	0.4815	10.0991	6.0	0.0477	387.0	hazt_13457	hazt_13454	0.25	0.0
hazt_11668__hazt_13935	0.52284	0.45712	2364.0	1236.0	1.49511	GF_001756	0.7458	70.8375	2.0	0.0105	1236.0	hazt_11668	hazt_13935	1.0	0.0
hazt_17855__hazt_3421	0.86849	0.53733	1095.0	951.0	0.89684	GF_001318	0.4547	82.9921	2.0	0.0055	951.0	hazt_3421	hazt_17855	1.0	0.0
hazt_1447__hazt_15607	0.14506	0.53392	2337.0	312.0	1.14535	GF_000763	0.4876	4.1612	3.0	0.1172	339.0	hazt_1447	hazt_15607	1.0	1.0
hazt_1447__hazt_1559	0.1335	0.54808	2337.0	312.0	1.1789	GF_000763	0.4741	2.5932	4.0	0.1828	312.0	hazt_1559	hazt_1447	0.5	0.5
hazt_1559__hazt_15607	0.77792	0.4582	2337.0	312.0	1.43853	GF_000763	0.4759	2.7656	4.0	0.1721	1818.0	hazt_1559	hazt_15607	0.5	0.5
hazt_14327__hazt_3932	0.45936	0.34247	13584.0	825.0	2.32555	GF_000218	1.1464	73.1265	8.0	0.0157	6240.0	hazt_14327	hazt_3932	1.0	0.0
hazt_10890__hazt_4156	0.2405	0.42118	13584.0	825.0	1.61651	GF_000218	0.8097	34.3297	9.0	0.0236	3267.0	hazt_10890	hazt_4156	1.0	0.0
hazt_10890__hazt_4160	0.1292	0.40399	13584.0	825.0	1.87414	GF_000218	0.766	10.0426	10.0	0.0763	1755.0	hazt_4160	hazt_10890	0.5	0.0
hazt_4156__hazt_4160	0.1663	0.39132	13584.0	825.0	1.85787	GF_000218	0.8364	71.1323	10.0	0.0118	2259.0	hazt_4160	hazt_4156	0.5	0.0
hazt_1051__hazt_4160	0.14201	0.39813	13584.0	825.0	1.93029	GF_000218	0.756	30.4812	11.0	0.0248	1929.0	hazt_1051	hazt_4160	0.33333	0.0
hazt_1051__hazt_10890	0.15437	0.39819	13584.0	825.0	1.96666	GF_000218	0.7833	80.8683	11.0	0.0097	2097.0	hazt_1051	hazt_10890	0.33333	0.0
hazt_1051__hazt_4156	0.20451	0.39273	13584.0	825.0	1.9504	GF_000218	0.7844	53.9269	11.0	0.0145	2778.0	hazt_1051	hazt_4156	0.33333	0.0
hazt_1051__hazt_5239	0.18883	0.34854	13584.0	825.0	2.12773	GF_000218	1.001	80.4435	12.0	0.0124	2565.0	hazt_5239	hazt_1051	0.25	0.0
hazt_4160__hazt_5239	0.20097	0.37399	13584.0	825.0	2.22674	GF_000218	0.8842	71.7318	12.0	0.0123	2730.0	hazt_5239	hazt_4160	0.25	0.0
hazt_10890__hazt_5239	0.20892	0.36011	13584.0	825.0	2.26312	GF_000218	0.8719	69.5162	12.0	0.0125	2838.0	hazt_5239	hazt_10890	0.25	0.0
hazt_4156__hazt_5239	0.28644	0.34181	13584.0	825.0	2.24685	GF_000218	1.2653	2.1589	12.0	0.5861	3891.0	hazt_5239	hazt_4156	0.25	1.0
hazt_13444__hazt_5239	0.28114	0.36161	13584.0	825.0	2.29225	GF_000218	0.9324	74.4818	13.0	0.0125	3819.0	hazt_13444	hazt_5239	0.2	0.0
hazt_1051__hazt_13444	0.18198	0.36003	13584.0	825.0	2.37563	GF_000218	0.8966	84.789	13.0	0.0106	2472.0	hazt_13444	hazt_1051	0.2	0.0
hazt_13444__hazt_4160	0.1716	0.34191	13584.0	825.0	2.47464	GF_000218	1.0637	88.6933	13.0	0.012	2331.0	hazt_13444	hazt_4160	0.2	0.0
hazt_10890__hazt_13444	0.18043	0.36924	13584.0	825.0	2.51102	GF_000218	0.978	35.8243	13.0	0.0273	2451.0	hazt_13444	hazt_10890	0.2	0.0
hazt_13444__hazt_4156	0.23189	0.35492	13584.0	825.0	2.49475	GF_000218	0.9243	75.1889	13.0	0.0123	3150.0	hazt_13444	hazt_4156	0.2	0.0
hazt_13444__hazt_14327	0.18132	0.32237	13584.0	825.0	2.82892	GF_000218	1.1113	78.5064	14.0	0.0142	2463.0	hazt_14327	hazt_13444	0.08333	0.0
hazt_14327__hazt_5239	0.21444	0.33848	13584.0	825.0	2.93695	GF_000218	1.3978	61.4635	14.0	0.0227	2913.0	hazt_14327	hazt_5239	0.08333	0.0
hazt_1051__hazt_14327	0.1451	0.3171	13584.0	825.0	3.02033	GF_000218	1.1325	82.4218	14.0	0.0137	1971.0	hazt_14327	hazt_1051	0.08333	0.0
hazt_14327__hazt_4160	0.08989	0.38575	13584.0	825.0	3.11935	GF_000218	1.2308	84.83	14.0	0.0145	1221.0	hazt_14327	hazt_4160	0.08333	0.0
hazt_10890__hazt_14327	0.17889	0.33745	13584.0	825.0	3.15572	GF_000218	1.1687	73.5763	14.0	0.0159	2430.0	hazt_14327	hazt_10890	0.08333	0.0
hazt_14327__hazt_4156	0.32001	0.32827	13584.0	825.0	3.13946	GF_000218	1.1697	72.4622	14.0	0.0161	4347.0	hazt_14327	hazt_4156	0.08333	0.0
hazt_13444__hazt_3932	0.19479	0.37604	13584.0	825.0	2.1221	GF_000218	0.8339	55.8248	14.0	0.0149	2646.0	hazt_3932	hazt_13444	0.08333	0.0
hazt_3932__hazt_5239	0.23631	0.3405	13584.0	825.0	2.23013	GF_000218	1.0279	67.8921	14.0	0.0151	3210.0	hazt_3932	hazt_5239	0.08333	0.0
hazt_1051__hazt_3932	0.14996	0.37457	13584.0	825.0	2.31351	GF_000218	0.9327	80.306	14.0	0.0116	2037.0	hazt_3932	hazt_1051	0.08333	0.0
hazt_3932__hazt_4160	0.10579	0.39736	13584.0	825.0	2.41252	GF_000218	0.869	83.4967	14.0	0.0104	1437.0	hazt_3932	hazt_4160	0.08333	0.0
hazt_10890__hazt_3932	0.21466	0.3738	13584.0	825.0	2.4489	GF_000218	0.9186	31.5155	14.0	0.0291	2916.0	hazt_3932	hazt_10890	0.08333	0.0
hazt_3932__hazt_4156	0.36042	0.34048	13584.0	825.0	2.43263	GF_000218	0.9237	76.8696	14.0	0.012	4896.0	hazt_3932	hazt_4156	0.08333	0.0
hazt_13739__hazt_1591	0.56746	0.48392	3780.0	1917.0	1.0662	GF_000770	0.5883	67.2816	3.0	0.0087	2145.0	hazt_1591	hazt_13739	1.0	0.0
hazt_1591__hazt_17702	0.52698	0.39809	3780.0	1917.0	2.05089	GF_000770	1.045	72.3779	4.0	0.0144	1992.0	hazt_17702	hazt_1591	0.5	0.0
hazt_13739__hazt_17702	0.5119	0.39897	3780.0	1917.0	2.15572	GF_000770	1.0823	64.2342	4.0	0.0168	1935.0	hazt_17702	hazt_13739	0.5	0.0
hazt_16230__hazt_677	0.45574	0.92149	1593.0	123.0	0.13186	GF_000010	0.0231	0.1959	41.0	0.118	726.0	hazt_677	hazt_16230	1.0	1.0
hazt_1637__hazt_677	0.45009	0.78382	1593.0	123.0	0.37759	GF_000010	0.0785	0.2129	42.0	0.3686	717.0	hazt_1637	hazt_677	0.5	0.5
hazt_16230__hazt_1637	0.53296	0.79623	1593.0	123.0	0.34561	GF_000010	0.0546	0.2758	42.0	0.1979	849.0	hazt_1637	hazt_16230	0.5	0.5
hazt_13637__hazt_3545	0.44068	0.89459	1593.0	123.0	0.19534	GF_000010	0.0405	0.1085	43.0	0.373	702.0	hazt_13637	hazt_3545	1.0	1.0
hazt_12037__hazt_13637	0.41808	0.68769	1593.0	123.0	0.74052	GF_000010	0.1751	0.9381	44.0	0.1866	666.0	hazt_12037	hazt_13637	0.5	0.5
hazt_12037__hazt_3545	0.41808	0.68919	1593.0	123.0	0.83713	GF_000010	0.1513	0.9571	44.0	0.1581	666.0	hazt_12037	hazt_3545	0.5	0.5
hazt_12037__hazt_1637	0.41808	0.62312	1593.0	123.0	0.96881	GF_000010	0.3067	1.042	45.0	0.2944	666.0	hazt_1637	hazt_12037	0.11111	0.11111
hazt_13637__hazt_1637	0.42561	0.63864	1593.0	123.0	0.86019	GF_000010	0.3094	0.9314	45.0	0.3322	678.0	hazt_1637	hazt_13637	0.11111	0.11111
hazt_1637__hazt_3545	0.46328	0.62873	1593.0	123.0	0.9568	GF_000010	0.3257	1.0804	45.0	0.3014	738.0	hazt_1637	hazt_3545	0.11111	0.11111
hazt_12037__hazt_677	0.42373	0.63259	1593.0	123.0	1.11712	GF_000010	0.362	0.8022	45.0	0.4512	675.0	hazt_677	hazt_12037	0.11111	0.11111
hazt_13637__hazt_677	0.43126	0.63755	1593.0	123.0	1.0085	GF_000010	0.3016	1.0236	45.0	0.2946	687.0	hazt_677	hazt_13637	0.11111	0.11111
hazt_3545__hazt_677	0.44068	0.61681	1593.0	123.0	1.1051	GF_000010	0.3053	1.1331	45.0	0.2695	702.0	hazt_677	hazt_3545	0.11111	0.11111
hazt_12037__hazt_16230	0.42373	0.62074	1593.0	123.0	1.08514	GF_000010	0.3534	1.285	45.0	0.275	675.0	hazt_16230	hazt_12037	0.11111	0.11111
hazt_13637__hazt_16230	0.43126	0.63028	1593.0	123.0	0.97652	GF_000010	0.3066	1.155	45.0	0.2655	687.0	hazt_16230	hazt_13637	0.11111	0.11111
hazt_16230__hazt_3545	0.46893	0.6091	1593.0	123.0	1.07313	GF_000010	0.3031	1.6893	45.0	0.1794	747.0	hazt_16230	hazt_3545	0.11111	0.11111
hazt_16906__hazt_2490	0.43691	0.86925	1593.0	123.0	0.2249	GF_000010	0.0749	0.3816	46.0	0.1962	696.0	hazt_16906	hazt_2490	1.0	1.0
hazt_16906__hazt_17898	0.43879	0.84549	1593.0	123.0	0.29373	GF_000010	0.0453	0.296	47.0	0.153	699.0	hazt_17898	hazt_16906	0.5	0.5
hazt_17898__hazt_2490	0.43691	0.88506	1593.0	123.0	0.25219	GF_000010	0.0738	0.2178	47.0	0.3387	696.0	hazt_17898	hazt_2490	0.5	0.5
hazt_2491__hazt_5731	0.43691	0.87931	1593.0	123.0	0.21309	GF_000010	0.0875	0.2357	48.0	0.3713	696.0	hazt_5731	hazt_2491	1.0	1.0
hazt_17898__hazt_5731	0.43691	0.8477	1593.0	123.0	0.29583	GF_000010	0.0724	0.1143	49.0	0.6333	696.0	hazt_17898	hazt_5731	0.16667	0.16667
hazt_17898__hazt_2491	0.43879	0.84406	1593.0	123.0	0.34749	GF_000010	0.1107	0.2932	49.0	0.3775	699.0	hazt_17898	hazt_2491	0.16667	0.16667
hazt_16906__hazt_5731	0.43691	0.85489	1593.0	123.0	0.31572	GF_000010	0.1085	0.2019	49.0	0.5372	696.0	hazt_16906	hazt_5731	0.16667	0.16667
hazt_16906__hazt_2491	0.43879	0.83405	1593.0	123.0	0.36738	GF_000010	0.1442	0.259	49.0	0.5568	699.0	hazt_16906	hazt_2491	0.16667	0.16667
hazt_2490__hazt_5731	0.43503	0.88023	1593.0	123.0	0.27418	GF_000010	0.1015	0.1334	49.0	0.7605	693.0	hazt_2490	hazt_5731	0.16667	0.16667
hazt_2490__hazt_2491	0.43879	0.86409	1593.0	123.0	0.32584	GF_000010	0.1392	0.3605	49.0	0.3862	699.0	hazt_2490	hazt_2491	0.16667	0.16667
hazt_17898__hazt_7571	0.43879	0.8598	1593.0	123.0	0.26478	GF_000010	0.0655	0.136	50.0	0.482	699.0	hazt_7571	hazt_17898	0.2	0.2
hazt_16906__hazt_7571	0.43879	0.85122	1593.0	123.0	0.28467	GF_000010	0.0683	0.2593	50.0	0.2634	699.0	hazt_7571	hazt_16906	0.2	0.2
hazt_2490__hazt_7571	0.43691	0.87787	1593.0	123.0	0.24313	GF_000010	0.1063	0.2789	50.0	0.3811	696.0	hazt_7571	hazt_2490	0.2	0.2
hazt_5731__hazt_7571	0.43691	0.88218	1593.0	123.0	0.23212	GF_000010	0.1107	0.2023	50.0	0.5469	696.0	hazt_7571	hazt_5731	0.2	0.2
hazt_2491__hazt_7571	0.43879	0.85551	1593.0	123.0	0.28378	GF_000010	0.137	0.3009	50.0	0.4552	699.0	hazt_7571	hazt_2491	0.2	0.2
hazt_2488__hazt_7571	0.41243	0.76104	1593.0	123.0	0.5935	GF_000010	0.1579	0.4033	51.0	0.3916	657.0	hazt_2488	hazt_7571	0.16667	0.16667
hazt_17898__hazt_2488	0.41431	0.72576	1593.0	123.0	0.68767	GF_000010	0.1615	0.4025	51.0	0.4012	660.0	hazt_2488	hazt_17898	0.16667	0.16667
hazt_16906__hazt_2488	0.4162	0.727	1593.0	123.0	0.70756	GF_000010	0.2073	0.4092	51.0	0.5066	663.0	hazt_2488	hazt_16906	0.16667	0.16667
hazt_2488__hazt_2490	0.41055	0.73547	1593.0	123.0	0.66602	GF_000010	0.2086	0.4208	51.0	0.4957	654.0	hazt_2488	hazt_2490	0.16667	0.16667
hazt_2488__hazt_5731	0.41243	0.75495	1593.0	123.0	0.655	GF_000010	0.201	0.269	51.0	0.7473	657.0	hazt_2488	hazt_5731	0.16667	0.16667
hazt_2488__hazt_2491	0.41243	0.75799	1593.0	123.0	0.70667	GF_000010	0.2118	0.362	51.0	0.5851	657.0	hazt_2488	hazt_2491	0.16667	0.16667
hazt_17607__hazt_2488	0.41996	0.61734	1593.0	123.0	1.1266	GF_000010	0.2615	28.339	52.0	0.0092	669.0	hazt_17607	hazt_2488	0.14286	0.0
hazt_17607__hazt_7571	0.43879	0.64521	1593.0	123.0	0.8698	GF_000010	0.2099	21.8184	52.0	0.0096	699.0	hazt_17607	hazt_7571	0.14286	0.0
hazt_17607__hazt_17898	0.43879	0.62518	1593.0	123.0	0.96397	GF_000010	0.2385	29.9633	52.0	0.008	699.0	hazt_17607	hazt_17898	0.14286	0.0
hazt_16906__hazt_17607	0.43879	0.64521	1593.0	123.0	0.98386	GF_000010	0.2552	15.7928	52.0	0.0162	699.0	hazt_17607	hazt_16906	0.14286	0.0
hazt_17607__hazt_2490	0.43691	0.64224	1593.0	123.0	0.94232	GF_000010	0.2531	71.9257	52.0	0.0035	696.0	hazt_17607	hazt_2490	0.14286	0.0
hazt_17607__hazt_5731	0.43691	0.64368	1593.0	123.0	0.9313	GF_000010	0.2486	30.4112	52.0	0.0082	696.0	hazt_17607	hazt_5731	0.14286	0.0
hazt_17607__hazt_2491	0.45009	0.63598	1593.0	123.0	0.98297	GF_000010	0.2059	28.1363	52.0	0.0073	717.0	hazt_17607	hazt_2491	0.14286	0.0
hazt_1637__hazt_17607	0.49906	0.57358	1593.0	123.0	1.2555	GF_000010	0.3914	7.7097	53.0	0.0508	795.0	hazt_1637	hazt_17607	0.02083	0.0
hazt_1637__hazt_2488	0.41808	0.5976	1593.0	123.0	1.1105	GF_000010	0.3948	1.6736	53.0	0.2359	666.0	hazt_1637	hazt_2488	0.02083	0.02857
hazt_1637__hazt_7571	0.43315	0.65217	1593.0	123.0	0.8537	GF_000010	0.3836	2.7279	53.0	0.1406	690.0	hazt_1637	hazt_7571	0.02083	0.02857
hazt_1637__hazt_17898	0.43315	0.64348	1593.0	123.0	0.94787	GF_000010	0.3487	1.3532	53.0	0.2577	690.0	hazt_1637	hazt_17898	0.02083	0.02857
hazt_1637__hazt_16906	0.43691	0.6408	1593.0	123.0	0.96775	GF_000010	0.3652	3.1489	53.0	0.116	696.0	hazt_1637	hazt_16906	0.02083	0.02857
hazt_1637__hazt_2490	0.43126	0.6623	1593.0	123.0	0.92621	GF_000010	0.3787	2.1605	53.0	0.1753	687.0	hazt_1637	hazt_2490	0.02083	0.02857
hazt_1637__hazt_5731	0.43126	0.67394	1593.0	123.0	0.9152	GF_000010	0.3454	1.7466	53.0	0.1977	687.0	hazt_1637	hazt_5731	0.02083	0.02857
hazt_1637__hazt_2491	0.44068	0.66524	1593.0	123.0	0.96686	GF_000010	0.3104	1.8245	53.0	0.1701	702.0	hazt_1637	hazt_2491	0.02083	0.02857
hazt_17607__hazt_677	0.45009	0.5802	1593.0	123.0	1.4038	GF_000010	0.3888	62.42	53.0	0.0062	717.0	hazt_677	hazt_17607	0.02083	0.0
hazt_2488__hazt_677	0.42373	0.60148	1593.0	123.0	1.25881	GF_000010	0.3815	1.6056	53.0	0.2376	675.0	hazt_677	hazt_2488	0.02083	0.02857
hazt_677__hazt_7571	0.43879	0.64807	1593.0	123.0	1.00201	GF_000010	0.3863	71.6633	53.0	0.0054	699.0	hazt_677	hazt_7571	0.02083	0.0
hazt_17898__hazt_677	0.43879	0.63233	1593.0	123.0	1.09617	GF_000010	0.3579	1.4156	53.0	0.2528	699.0	hazt_677	hazt_17898	0.02083	0.02857
hazt_16906__hazt_677	0.44256	0.62695	1593.0	123.0	1.11606	GF_000010	0.3653	35.6959	53.0	0.0102	705.0	hazt_677	hazt_16906	0.02083	0.0
hazt_2490__hazt_677	0.43691	0.64511	1593.0	123.0	1.07452	GF_000010	0.3994	2.6931	53.0	0.1483	696.0	hazt_677	hazt_2490	0.02083	0.02857
hazt_5731__hazt_677	0.43691	0.64943	1593.0	123.0	1.06351	GF_000010	0.3861	1.9349	53.0	0.1995	696.0	hazt_677	hazt_5731	0.02083	0.02857
hazt_2491__hazt_677	0.43879	0.64092	1593.0	123.0	1.11517	GF_000010	0.3427	1.5471	53.0	0.2215	699.0	hazt_677	hazt_2491	0.02083	0.02857
hazt_16230__hazt_17607	0.50282	0.55431	1593.0	123.0	1.37183	GF_000010	0.3755	63.0274	53.0	0.006	801.0	hazt_16230	hazt_17607	0.02083	0.0
hazt_16230__hazt_2488	0.42373	0.60296	1593.0	123.0	1.22683	GF_000010	0.3479	80.4838	53.0	0.0043	675.0	hazt_16230	hazt_2488	0.02083	0.0
hazt_16230__hazt_7571	0.43879	0.64092	1593.0	123.0	0.97003	GF_000010	0.3813	73.5469	53.0	0.0052	699.0	hazt_16230	hazt_7571	0.02083	0.0
hazt_16230__hazt_17898	0.43879	0.62947	1593.0	123.0	1.0642	GF_000010	0.3363	76.275	53.0	0.0044	699.0	hazt_16230	hazt_17898	0.02083	0.0
hazt_16230__hazt_16906	0.44256	0.62128	1593.0	123.0	1.08408	GF_000010	0.3816	26.7838	53.0	0.0142	705.0	hazt_16230	hazt_16906	0.02083	0.0
hazt_16230__hazt_2490	0.43691	0.64655	1593.0	123.0	1.04254	GF_000010	0.3765	79.2514	53.0	0.0048	696.0	hazt_16230	hazt_2490	0.02083	0.0
hazt_16230__hazt_5731	0.43691	0.64655	1593.0	123.0	1.03153	GF_000010	0.3642	82.6182	53.0	0.0044	696.0	hazt_16230	hazt_5731	0.02083	0.0
hazt_16230__hazt_2491	0.44633	0.62307	1593.0	123.0	1.08319	GF_000010	0.3391	2.4053	53.0	0.141	711.0	hazt_16230	hazt_2491	0.02083	0.02857
hazt_12037__hazt_17607	0.41996	0.60389	1593.0	123.0	1.26234	GF_000010	0.3202	22.0405	53.0	0.0145	669.0	hazt_12037	hazt_17607	0.02083	0.0
hazt_12037__hazt_2488	0.41243	0.65601	1593.0	123.0	1.11734	GF_000010	0.3174	1.2956	53.0	0.245	657.0	hazt_12037	hazt_2488	0.02083	0.02857
hazt_12037__hazt_7571	0.41808	0.66066	1593.0	123.0	0.86054	GF_000010	0.374	1.3142	53.0	0.2846	666.0	hazt_12037	hazt_7571	0.02083	0.02857
hazt_12037__hazt_17898	0.41808	0.65315	1593.0	123.0	0.95471	GF_000010	0.3637	0.9766	53.0	0.3724	666.0	hazt_12037	hazt_17898	0.02083	0.02857
hazt_12037__hazt_16906	0.42185	0.64583	1593.0	123.0	0.97459	GF_000010	0.3999	1.469	53.0	0.2722	672.0	hazt_12037	hazt_16906	0.02083	0.02857
hazt_12037__hazt_2490	0.41808	0.66216	1593.0	123.0	0.93305	GF_000010	0.3714	1.2853	53.0	0.2889	666.0	hazt_12037	hazt_2490	0.02083	0.02857
hazt_12037__hazt_5731	0.4162	0.68326	1593.0	123.0	0.92204	GF_000010	0.2761	1.1394	53.0	0.2423	663.0	hazt_12037	hazt_5731	0.02083	0.02857
hazt_12037__hazt_2491	0.41808	0.66517	1593.0	123.0	0.9737	GF_000010	0.3143	0.9103	53.0	0.3452	666.0	hazt_12037	hazt_2491	0.02083	0.02857
hazt_13637__hazt_17607	0.43879	0.6123	1593.0	123.0	1.15372	GF_000010	0.3455	4.4973	53.0	0.0768	699.0	hazt_13637	hazt_17607	0.02083	0.02857
hazt_13637__hazt_2488	0.41243	0.66971	1593.0	123.0	1.00872	GF_000010	0.3371	1.2686	53.0	0.2658	657.0	hazt_13637	hazt_2488	0.02083	0.02857
hazt_13637__hazt_7571	0.43126	0.71616	1593.0	123.0	0.75192	GF_000010	0.3414	1.4924	53.0	0.2288	687.0	hazt_13637	hazt_7571	0.02083	0.02857
hazt_13637__hazt_17898	0.43126	0.70597	1593.0	123.0	0.84609	GF_000010	0.3065	1.5152	53.0	0.2023	687.0	hazt_13637	hazt_17898	0.02083	0.02857
hazt_13637__hazt_16906	0.43126	0.7016	1593.0	123.0	0.86598	GF_000010	0.3246	2.2139	53.0	0.1466	687.0	hazt_13637	hazt_16906	0.02083	0.02857
hazt_13637__hazt_2490	0.42938	0.72222	1593.0	123.0	0.82444	GF_000010	0.3408	1.4239	53.0	0.2393	684.0	hazt_13637	hazt_2490	0.02083	0.02857
hazt_13637__hazt_5731	0.42938	0.73538	1593.0	123.0	0.81342	GF_000010	0.2522	1.3847	53.0	0.1821	684.0	hazt_13637	hazt_5731	0.02083	0.02857
hazt_13637__hazt_2491	0.43126	0.71616	1593.0	123.0	0.86508	GF_000010	0.2801	1.1364	53.0	0.2465	687.0	hazt_13637	hazt_2491	0.02083	0.02857
hazt_17607__hazt_3545	0.49341	0.60687	1593.0	123.0	1.25032	GF_000010	0.2988	7.5417	53.0	0.0396	786.0	hazt_3545	hazt_17607	0.02083	0.0
hazt_2488__hazt_3545	0.41243	0.65601	1593.0	123.0	1.10533	GF_000010	0.3057	2.1155	53.0	0.1445	657.0	hazt_3545	hazt_2488	0.02083	0.02857
hazt_3545__hazt_7571	0.43691	0.69397	1593.0	123.0	0.84853	GF_000010	0.3373	2.0059	53.0	0.1681	696.0	hazt_3545	hazt_7571	0.02083	0.02857
hazt_17898__hazt_3545	0.43691	0.68966	1593.0	123.0	0.94269	GF_000010	0.312	1.6062	53.0	0.1942	696.0	hazt_3545	hazt_17898	0.02083	0.02857
hazt_16906__hazt_3545	0.43691	0.68391	1593.0	123.0	0.96258	GF_000010	0.3314	2.1516	53.0	0.154	696.0	hazt_3545	hazt_16906	0.02083	0.02857
hazt_2490__hazt_3545	0.43503	0.69986	1593.0	123.0	0.92104	GF_000010	0.3131	1.6093	53.0	0.1946	693.0	hazt_3545	hazt_2490	0.02083	0.02857
hazt_3545__hazt_5731	0.43503	0.71573	1593.0	123.0	0.91003	GF_000010	0.2247	1.6001	53.0	0.1404	693.0	hazt_3545	hazt_5731	0.02083	0.02857
hazt_2491__hazt_3545	0.44633	0.68917	1593.0	123.0	0.96169	GF_000010	0.252	1.2948	53.0	0.1946	711.0	hazt_3545	hazt_2491	0.02083	0.02857
hazt_4052__hazt_6606	0.43126	0.82533	1593.0	123.0	0.28951	GF_000010	0.0365	0.0901	54.0	0.4056	687.0	hazt_6606	hazt_4052	1.0	1.0
hazt_4051__hazt_6606	0.43126	0.80204	1593.0	123.0	0.3989	GF_000010	0.0576	0.1426	55.0	0.4041	687.0	hazt_4051	hazt_6606	0.5	0.5
hazt_4051__hazt_4052	0.45198	0.88889	1593.0	123.0	0.20437	GF_000010	0.0474	0.0973	55.0	0.487	720.0	hazt_4051	hazt_4052	0.5	0.5
hazt_11365__hazt_4051	0.40301	0.82087	1593.0	123.0	0.35526	GF_000010	0.1123	0.0626	56.0	1.7933	642.0	hazt_11365	hazt_4051	0.33333	0.33333
hazt_11365__hazt_6606	0.3823	0.70936	1593.0	123.0	0.60987	GF_000010	0.0937	0.069	56.0	1.3578	609.0	hazt_11365	hazt_6606	0.33333	0.33333
hazt_11365__hazt_4052	0.40301	0.79128	1593.0	123.0	0.41534	GF_000010	0.1096	0.1015	56.0	1.0797	642.0	hazt_11365	hazt_4052	0.33333	0.33333
hazt_11365__hazt_9977	0.40866	0.56989	1593.0	123.0	1.04577	GF_000010	0.4998	1.138	57.0	0.4392	651.0	hazt_9977	hazt_11365	0.25	0.25
hazt_4051__hazt_9977	0.45009	0.6053	1593.0	123.0	0.96894	GF_000010	0.4078	1.2311	57.0	0.3312	717.0	hazt_9977	hazt_4051	0.25	0.25
hazt_6606__hazt_9977	0.42938	0.56725	1593.0	123.0	1.22355	GF_000010	0.4244	0.9833	57.0	0.4316	684.0	hazt_9977	hazt_6606	0.25	0.25
hazt_4052__hazt_9977	0.45009	0.60669	1593.0	123.0	1.02902	GF_000010	0.4568	1.169	57.0	0.3908	717.0	hazt_9977	hazt_4052	0.25	0.25
hazt_1637__hazt_9977	0.46893	0.56894	1593.0	123.0	1.21023	GF_000010	0.4747	1.2857	58.0	0.3693	747.0	hazt_1637	hazt_9977	0.01429	0.01724
hazt_11365__hazt_1637	0.39548	0.55079	1593.0	123.0	1.20403	GF_000010	0.3419	2.0754	58.0	0.1647	630.0	hazt_1637	hazt_11365	0.01429	0.01724
hazt_1637__hazt_4051	0.44444	0.57627	1593.0	123.0	1.12719	GF_000010	0.3358	2.9822	58.0	0.1126	708.0	hazt_1637	hazt_4051	0.01429	0.01724
hazt_1637__hazt_6606	0.42938	0.54825	1593.0	123.0	1.38181	GF_000010	0.3964	2.0219	58.0	0.1961	684.0	hazt_1637	hazt_6606	0.01429	0.01724
hazt_1637__hazt_4052	0.44444	0.5791	1593.0	123.0	1.18728	GF_000010	0.3644	3.6315	58.0	0.1004	708.0	hazt_1637	hazt_4052	0.01429	0.01724
hazt_677__hazt_9977	0.44256	0.58723	1593.0	123.0	1.35854	GF_000010	0.4379	1.1638	58.0	0.3763	705.0	hazt_677	hazt_9977	0.01429	0.01724
hazt_11365__hazt_677	0.40113	0.54617	1593.0	123.0	1.35233	GF_000010	0.339	65.4068	58.0	0.0052	639.0	hazt_677	hazt_11365	0.01429	0.0
hazt_4051__hazt_677	0.44068	0.58974	1593.0	123.0	1.2755	GF_000010	0.3173	60.7819	58.0	0.0052	702.0	hazt_677	hazt_4051	0.01429	0.0
hazt_6606__hazt_677	0.41996	0.55605	1593.0	123.0	1.53012	GF_000010	0.381	57.0014	58.0	0.0067	669.0	hazt_677	hazt_6606	0.01429	0.0
hazt_4052__hazt_677	0.44068	0.5755	1593.0	123.0	1.33558	GF_000010	0.3505	62.2056	58.0	0.0056	702.0	hazt_677	hazt_4052	0.01429	0.0
hazt_16230__hazt_9977	0.47458	0.57804	1593.0	123.0	1.32656	GF_000010	0.4368	1.3424	58.0	0.3254	756.0	hazt_16230	hazt_9977	0.01429	0.01724
hazt_11365__hazt_16230	0.40113	0.56338	1593.0	123.0	1.32036	GF_000010	0.3354	66.7546	58.0	0.005	639.0	hazt_16230	hazt_11365	0.01429	0.0
hazt_16230__hazt_4051	0.45009	0.59135	1593.0	123.0	1.24352	GF_000010	0.3135	61.5808	58.0	0.0051	717.0	hazt_16230	hazt_4051	0.01429	0.0
hazt_16230__hazt_6606	0.42938	0.55702	1593.0	123.0	1.49814	GF_000010	0.3941	3.3815	58.0	0.1165	684.0	hazt_16230	hazt_6606	0.01429	0.01724
hazt_16230__hazt_4052	0.45009	0.58159	1593.0	123.0	1.30361	GF_000010	0.3466	62.9258	58.0	0.0055	717.0	hazt_16230	hazt_4052	0.01429	0.0
hazt_12037__hazt_9977	0.41808	0.59159	1593.0	123.0	1.21708	GF_000010	0.4756	1.1785	58.0	0.4036	666.0	hazt_12037	hazt_9977	0.01429	0.01724
hazt_11365__hazt_12037	0.39171	0.56891	1593.0	123.0	1.21087	GF_000010	0.3113	1.1124	58.0	0.2798	624.0	hazt_12037	hazt_11365	0.01429	0.01724
hazt_12037__hazt_4051	0.4162	0.59276	1593.0	123.0	1.13403	GF_000010	0.4014	1.4202	58.0	0.2827	663.0	hazt_12037	hazt_4051	0.01429	0.01724
hazt_12037__hazt_6606	0.39548	0.54444	1593.0	123.0	1.38865	GF_000010	0.3505	1.2284	58.0	0.2853	630.0	hazt_12037	hazt_6606	0.01429	0.01724
hazt_12037__hazt_4052	0.4162	0.60483	1593.0	123.0	1.19412	GF_000010	0.3653	1.7395	58.0	0.21	663.0	hazt_12037	hazt_4052	0.01429	0.01724
hazt_13637__hazt_9977	0.43503	0.59163	1593.0	123.0	1.10846	GF_000010	0.4064	1.0506	58.0	0.3869	693.0	hazt_13637	hazt_9977	0.01429	0.01724
hazt_11365__hazt_13637	0.43315	0.58696	1593.0	123.0	1.10225	GF_000010	0.3159	1.45	58.0	0.2178	690.0	hazt_13637	hazt_11365	0.01429	0.01724
hazt_13637__hazt_4051	0.42938	0.61988	1593.0	123.0	1.02541	GF_000010	0.3094	1.8286	58.0	0.1692	684.0	hazt_13637	hazt_4051	0.01429	0.01724
hazt_13637__hazt_6606	0.41431	0.57576	1593.0	123.0	1.28003	GF_000010	0.3196	1.1901	58.0	0.2685	660.0	hazt_13637	hazt_6606	0.01429	0.01724
hazt_13637__hazt_4052	0.42938	0.63889	1593.0	123.0	1.0855	GF_000010	0.3311	1.4913	58.0	0.222	684.0	hazt_13637	hazt_4052	0.01429	0.01724
hazt_3545__hazt_9977	0.49341	0.56489	1593.0	123.0	1.20506	GF_000010	0.4018	1.393	58.0	0.2884	786.0	hazt_3545	hazt_9977	0.01429	0.01724
hazt_11365__hazt_3545	0.39925	0.59119	1593.0	123.0	1.19886	GF_000010	0.2935	1.5913	58.0	0.1845	636.0	hazt_3545	hazt_11365	0.01429	0.01724
hazt_3545__hazt_4051	0.44821	0.61204	1593.0	123.0	1.12202	GF_000010	0.2773	2.375	58.0	0.1167	714.0	hazt_3545	hazt_4051	0.01429	0.01724
hazt_3545__hazt_6606	0.4275	0.5815	1593.0	123.0	1.37664	GF_000010	0.2872	1.4053	58.0	0.2044	681.0	hazt_3545	hazt_6606	0.01429	0.01724
hazt_3545__hazt_4052	0.44821	0.63445	1593.0	123.0	1.18211	GF_000010	0.2973	1.8065	58.0	0.1646	714.0	hazt_3545	hazt_4052	0.01429	0.01724
hazt_17607__hazt_9977	0.52354	0.55875	1593.0	123.0	1.31201	GF_000010	0.4023	60.4668	58.0	0.0067	834.0	hazt_17607	hazt_9977	0.01429	0.0
hazt_11365__hazt_17607	0.41243	0.56773	1593.0	123.0	1.30581	GF_000010	0.2389	71.6416	58.0	0.0033	657.0	hazt_17607	hazt_11365	0.01429	0.0
hazt_17607__hazt_4051	0.45009	0.58298	1593.0	123.0	1.22897	GF_000010	0.3542	62.6424	58.0	0.0057	717.0	hazt_17607	hazt_4051	0.01429	0.0
hazt_17607__hazt_6606	0.42938	0.55848	1593.0	123.0	1.48359	GF_000010	0.3315	63.997	58.0	0.0052	684.0	hazt_17607	hazt_6606	0.01429	0.0
hazt_17607__hazt_4052	0.45009	0.59275	1593.0	123.0	1.28906	GF_000010	0.3079	66.5652	58.0	0.0046	717.0	hazt_17607	hazt_4052	0.01429	0.0
hazt_2488__hazt_9977	0.41243	0.60122	1593.0	123.0	1.16702	GF_000010	0.5273	0.6	58.0	0.8787	657.0	hazt_2488	hazt_9977	0.01429	0.01724
hazt_11365__hazt_2488	0.38606	0.5935	1593.0	123.0	1.16081	GF_000010	0.2447	1.1956	58.0	0.2047	615.0	hazt_2488	hazt_11365	0.01429	0.01724
hazt_2488__hazt_4051	0.41055	0.61621	1593.0	123.0	1.08397	GF_000010	0.2913	1.3873	58.0	0.21	654.0	hazt_2488	hazt_4051	0.01429	0.01724
hazt_2488__hazt_6606	0.38983	0.57649	1593.0	123.0	1.33859	GF_000010	0.3277	1.2692	58.0	0.2582	621.0	hazt_2488	hazt_6606	0.01429	0.01724
hazt_2488__hazt_4052	0.41055	0.61315	1593.0	123.0	1.14406	GF_000010	0.3533	1.2782	58.0	0.2764	654.0	hazt_2488	hazt_4052	0.01429	0.01724
hazt_7571__hazt_9977	0.43879	0.63805	1593.0	123.0	0.91022	GF_000010	0.434	0.6428	58.0	0.6752	699.0	hazt_7571	hazt_9977	0.01429	0.01724
hazt_11365__hazt_7571	0.40113	0.61659	1593.0	123.0	0.90401	GF_000010	0.1986	1.0343	58.0	0.192	639.0	hazt_7571	hazt_11365	0.01429	0.01724
hazt_4051__hazt_7571	0.43691	0.64943	1593.0	123.0	0.82717	GF_000010	0.2648	1.2581	58.0	0.2105	696.0	hazt_7571	hazt_4051	0.01429	0.01724
hazt_6606__hazt_7571	0.4162	0.59276	1593.0	123.0	1.08179	GF_000010	0.2884	1.3009	58.0	0.2217	663.0	hazt_7571	hazt_6606	0.01429	0.01724
hazt_4052__hazt_7571	0.43691	0.65374	1593.0	123.0	0.88726	GF_000010	0.2974	1.0617	58.0	0.2801	696.0	hazt_7571	hazt_4052	0.01429	0.01724
hazt_17898__hazt_9977	0.43879	0.63519	1593.0	123.0	1.00438	GF_000010	0.4648	0.5041	58.0	0.9219	699.0	hazt_17898	hazt_9977	0.01429	0.01724
hazt_11365__hazt_17898	0.40113	0.61502	1593.0	123.0	0.99817	GF_000010	0.2358	0.9368	58.0	0.2517	639.0	hazt_17898	hazt_11365	0.01429	0.01724
hazt_17898__hazt_4051	0.43691	0.64368	1593.0	123.0	0.92134	GF_000010	0.2606	0.9605	58.0	0.2713	696.0	hazt_17898	hazt_4051	0.01429	0.01724
hazt_17898__hazt_6606	0.4162	0.57617	1593.0	123.0	1.17596	GF_000010	0.3012	0.9909	58.0	0.304	663.0	hazt_17898	hazt_6606	0.01429	0.01724
hazt_17898__hazt_4052	0.43691	0.64799	1593.0	123.0	0.98142	GF_000010	0.3123	0.8973	58.0	0.348	696.0	hazt_17898	hazt_4052	0.01429	0.01724
hazt_16906__hazt_9977	0.43879	0.62089	1593.0	123.0	1.02427	GF_000010	0.4556	1.0212	58.0	0.4462	699.0	hazt_16906	hazt_9977	0.01429	0.01724
hazt_11365__hazt_16906	0.40113	0.60563	1593.0	123.0	1.01806	GF_000010	0.2507	0.6833	58.0	0.3668	639.0	hazt_16906	hazt_11365	0.01429	0.01724
hazt_16906__hazt_4051	0.43691	0.62931	1593.0	123.0	0.94123	GF_000010	0.3229	0.8197	58.0	0.394	696.0	hazt_16906	hazt_4051	0.01429	0.01724
hazt_16906__hazt_6606	0.4162	0.58371	1593.0	123.0	1.19585	GF_000010	0.3379	0.8366	58.0	0.4039	663.0	hazt_16906	hazt_6606	0.01429	0.01724
hazt_16906__hazt_4052	0.43691	0.63506	1593.0	123.0	1.00131	GF_000010	0.3485	0.748	58.0	0.4659	696.0	hazt_16906	hazt_4052	0.01429	0.01724
hazt_2490__hazt_9977	0.43691	0.62787	1593.0	123.0	0.98273	GF_000010	0.4554	1.1975	58.0	0.3803	696.0	hazt_2490	hazt_9977	0.01429	0.01724
hazt_11365__hazt_2490	0.39925	0.62421	1593.0	123.0	0.97652	GF_000010	0.2751	0.8305	58.0	0.3312	636.0	hazt_2490	hazt_11365	0.01429	0.01724
hazt_2490__hazt_4051	0.43503	0.66522	1593.0	123.0	0.89969	GF_000010	0.3176	0.907	58.0	0.3501	693.0	hazt_2490	hazt_4051	0.01429	0.01724
hazt_2490__hazt_6606	0.41431	0.60152	1593.0	123.0	1.15431	GF_000010	0.3409	1.0643	58.0	0.3203	660.0	hazt_2490	hazt_6606	0.01429	0.01724
hazt_2490__hazt_4052	0.43503	0.66811	1593.0	123.0	0.95977	GF_000010	0.3501	0.8378	58.0	0.4178	693.0	hazt_2490	hazt_4052	0.01429	0.01724
hazt_5731__hazt_9977	0.43691	0.63649	1593.0	123.0	0.97172	GF_000010	0.5115	0.8609	58.0	0.5942	696.0	hazt_5731	hazt_9977	0.01429	0.01724
hazt_11365__hazt_5731	0.39925	0.62579	1593.0	123.0	0.96551	GF_000010	0.2189	0.8314	58.0	0.2633	636.0	hazt_5731	hazt_11365	0.01429	0.01724
hazt_4051__hazt_5731	0.43503	0.66234	1593.0	123.0	0.88867	GF_000010	0.2355	0.977	58.0	0.241	693.0	hazt_5731	hazt_4051	0.01429	0.01724
hazt_5731__hazt_6606	0.41431	0.61515	1593.0	123.0	1.14329	GF_000010	0.2405	0.9726	58.0	0.2473	660.0	hazt_5731	hazt_6606	0.01429	0.01724
hazt_4052__hazt_5731	0.43503	0.67965	1593.0	123.0	0.94876	GF_000010	0.2493	0.8771	58.0	0.2842	693.0	hazt_5731	hazt_4052	0.01429	0.01724
hazt_2491__hazt_9977	0.44633	0.62588	1593.0	123.0	1.02338	GF_000010	0.4538	0.747	58.0	0.6075	711.0	hazt_2491	hazt_9977	0.01429	0.01724
hazt_11365__hazt_2491	0.40113	0.63067	1593.0	123.0	1.01717	GF_000010	0.1902	0.6576	58.0	0.2892	639.0	hazt_2491	hazt_11365	0.01429	0.01724
hazt_2491__hazt_4051	0.44444	0.6596	1593.0	123.0	0.94034	GF_000010	0.1873	0.7364	58.0	0.2543	708.0	hazt_2491	hazt_4051	0.01429	0.01724
hazt_2491__hazt_6606	0.42373	0.59407	1593.0	123.0	1.19495	GF_000010	0.2261	0.7764	58.0	0.2913	675.0	hazt_2491	hazt_6606	0.01429	0.01724
hazt_2491__hazt_4052	0.44444	0.66243	1593.0	123.0	1.00042	GF_000010	0.2165	0.7038	58.0	0.3077	708.0	hazt_2491	hazt_4052	0.01429	0.01724
hazt_1637__hazt_8552	0.44256	0.50213	1593.0	123.0	1.63424	GF_000010	0.5057	12.3723	59.0	0.0409	705.0	hazt_8552	hazt_1637	0.05263	0.0
hazt_677__hazt_8552	0.44821	0.51541	1593.0	123.0	1.78254	GF_000010	0.504	6.5267	59.0	0.0772	714.0	hazt_8552	hazt_677	0.05263	0.0
hazt_16230__hazt_8552	0.44821	0.5098	1593.0	123.0	1.75057	GF_000010	0.5049	12.213	59.0	0.0413	714.0	hazt_8552	hazt_16230	0.05263	0.0
hazt_12037__hazt_8552	0.42373	0.52	1593.0	123.0	1.64108	GF_000010	0.3549	3.681	59.0	0.0964	675.0	hazt_8552	hazt_12037	0.05263	0.125
hazt_13637__hazt_8552	0.43315	0.51304	1593.0	123.0	1.53246	GF_000010	0.3944	83.8438	59.0	0.0047	690.0	hazt_8552	hazt_13637	0.05263	0.0
hazt_3545__hazt_8552	0.44444	0.51554	1593.0	123.0	1.62906	GF_000010	0.4033	2.8387	59.0	0.1421	708.0	hazt_8552	hazt_3545	0.05263	0.125
hazt_17607__hazt_8552	0.45763	0.50754	1593.0	123.0	1.73602	GF_000010	0.378	13.9279	59.0	0.0271	729.0	hazt_8552	hazt_17607	0.05263	0.0
hazt_2488__hazt_8552	0.42185	0.51488	1593.0	123.0	1.59102	GF_000010	0.4491	76.2635	59.0	0.0059	672.0	hazt_8552	hazt_2488	0.05263	0.0
hazt_7571__hazt_8552	0.43879	0.52074	1593.0	123.0	1.33422	GF_000010	0.406	8.9157	59.0	0.0455	699.0	hazt_8552	hazt_7571	0.05263	0.0
hazt_17898__hazt_8552	0.43879	0.53505	1593.0	123.0	1.42838	GF_000010	0.354	9.288	59.0	0.0381	699.0	hazt_8552	hazt_17898	0.05263	0.0
hazt_16906__hazt_8552	0.44256	0.52624	1593.0	123.0	1.44827	GF_000010	0.402	2.4394	59.0	0.1648	705.0	hazt_8552	hazt_16906	0.05263	0.125
hazt_2490__hazt_8552	0.43691	0.52443	1593.0	123.0	1.40673	GF_000010	0.4098	9.5727	59.0	0.0428	696.0	hazt_8552	hazt_2490	0.05263	0.0
hazt_5731__hazt_8552	0.43691	0.51437	1593.0	123.0	1.39572	GF_000010	0.3907	8.2717	59.0	0.0472	696.0	hazt_8552	hazt_5731	0.05263	0.0
hazt_2491__hazt_8552	0.44256	0.53333	1593.0	123.0	1.44738	GF_000010	0.3606	3.0428	59.0	0.1185	705.0	hazt_8552	hazt_2491	0.05263	0.125
hazt_8552__hazt_9977	0.44633	0.50633	1593.0	123.0	1.58599	GF_000010	0.3945	64.2756	59.0	0.0061	711.0	hazt_8552	hazt_9977	0.05263	0.0
hazt_11365__hazt_8552	0.40113	0.48044	1593.0	123.0	1.57978	GF_000010	0.4266	3.0415	59.0	0.1403	639.0	hazt_8552	hazt_11365	0.05263	0.125
hazt_4051__hazt_8552	0.43691	0.50575	1593.0	123.0	1.50295	GF_000010	0.4468	2.6087	59.0	0.1713	696.0	hazt_8552	hazt_4051	0.05263	0.125
hazt_6606__hazt_8552	0.4162	0.46154	1593.0	123.0	1.75756	GF_000010	0.4118	3.1479	59.0	0.1308	663.0	hazt_8552	hazt_6606	0.05263	0.125
hazt_4052__hazt_8552	0.43691	0.49569	1593.0	123.0	1.56303	GF_000010	0.4596	3.5042	59.0	0.1312	696.0	hazt_8552	hazt_4052	0.05263	0.125
hazt_15190__hazt_1682	0.46139	0.72109	1593.0	123.0	0.37588	GF_000010	0.2215	68.8066	60.0	0.0032	735.0	hazt_1682	hazt_15190	1.0	0.0
hazt_10078__hazt_15966	0.19586	0.74679	1593.0	123.0	0.55482	GF_000010	0.3166	0.1549	61.0	2.0437	312.0	hazt_15966	hazt_10078	1.0	1.0
hazt_15966__hazt_1682	0.32957	0.55429	1593.0	123.0	0.96254	GF_000010	0.6018	66.4572	62.0	0.0091	525.0	hazt_1682	hazt_15966	0.25	0.0
hazt_10078__hazt_1682	0.3145	0.55489	1593.0	123.0	0.91667	GF_000010	0.4234	12.4468	62.0	0.034	501.0	hazt_1682	hazt_10078	0.25	0.0
hazt_15190__hazt_15966	0.32768	0.54406	1593.0	123.0	1.07011	GF_000010	0.7292	62.8568	62.0	0.0116	522.0	hazt_15190	hazt_15966	0.25	0.0
hazt_10078__hazt_15190	0.3145	0.55289	1593.0	123.0	1.02423	GF_000010	0.564	26.3462	62.0	0.0214	501.0	hazt_15190	hazt_10078	0.25	0.0
hazt_1099__hazt_5171	0.44633	0.91421	1593.0	123.0	0.13839	GF_000010	0.0412	0.446	63.0	0.0923	711.0	hazt_5171	hazt_1099	1.0	1.0
hazt_4596__hazt_5171	0.44821	0.88095	1593.0	123.0	0.2431	GF_000010	0.0422	0.3563	64.0	0.1184	714.0	hazt_4596	hazt_5171	0.5	0.5
hazt_1099__hazt_4596	0.44633	0.85232	1593.0	123.0	0.27816	GF_000010	0.0554	0.3804	64.0	0.1455	711.0	hazt_4596	hazt_1099	0.5	0.5
hazt_4596__hazt_5170	0.25612	0.80147	1593.0	123.0	0.37336	GF_000010	0.0687	1.1755	65.0	0.0584	408.0	hazt_4596	hazt_5170	0.33333	0.33333
hazt_5170__hazt_5171	0.25612	0.83578	1593.0	123.0	0.33465	GF_000010	0.0322	1.333	65.0	0.0241	408.0	hazt_5171	hazt_5170	0.33333	0.33333
hazt_1099__hazt_5170	0.25612	0.83088	1593.0	123.0	0.36972	GF_000010	0.0326	1.0063	65.0	0.0324	408.0	hazt_1099	hazt_5170	0.33333	0.33333
hazt_1096__hazt_4596	0.44633	0.78622	1593.0	123.0	0.41636	GF_000010	0.0682	0.6173	66.0	0.1104	711.0	hazt_1096	hazt_4596	0.25	0.25
hazt_1096__hazt_5171	0.44633	0.79747	1593.0	123.0	0.37765	GF_000010	0.0429	0.5728	66.0	0.0748	711.0	hazt_1096	hazt_5171	0.25	0.25
hazt_1096__hazt_1099	0.44444	0.79379	1593.0	123.0	0.41272	GF_000010	0.0324	0.6253	66.0	0.0518	708.0	hazt_1096	hazt_1099	0.25	0.25
hazt_1096__hazt_5170	0.25612	0.82598	1593.0	123.0	0.41802	GF_000010	0.0583	0.6895	66.0	0.0846	408.0	hazt_1096	hazt_5170	0.25	0.25
hazt_1096__hazt_1640	0.42561	0.76106	1593.0	123.0	0.46076	GF_000010	0.0973	1.0532	67.0	0.0924	678.0	hazt_1640	hazt_1096	0.2	0.2
hazt_1640__hazt_4596	0.4275	0.76652	1593.0	123.0	0.55449	GF_000010	0.147	0.8299	67.0	0.1771	681.0	hazt_1640	hazt_4596	0.2	0.2
hazt_1640__hazt_5171	0.4275	0.77093	1593.0	123.0	0.51578	GF_000010	0.0924	0.9986	67.0	0.0925	681.0	hazt_1640	hazt_5171	0.2	0.2
hazt_1099__hazt_1640	0.42561	0.76991	1593.0	123.0	0.55085	GF_000010	0.09	0.7449	67.0	0.1208	678.0	hazt_1640	hazt_1099	0.2	0.2
hazt_1640__hazt_5170	0.24482	0.76667	1593.0	123.0	0.55615	GF_000010	0.1096	0.7608	67.0	0.144	390.0	hazt_1640	hazt_5170	0.2	0.2
hazt_1097__hazt_5172	0.33522	0.77903	1593.0	123.0	0.38067	GF_000010	0.0782	1.1133	68.0	0.0702	534.0	hazt_1097	hazt_5172	1.0	1.0
hazt_1097__hazt_1640	0.42373	0.73333	1593.0	123.0	0.61387	GF_000010	0.1573	1.3755	69.0	0.1143	675.0	hazt_1640	hazt_1097	0.08333	0.08333
hazt_1640__hazt_5172	0.32392	0.7345	1593.0	123.0	0.54762	GF_000010	0.118	0.8238	69.0	0.1433	516.0	hazt_1640	hazt_5172	0.08333	0.08333
hazt_1096__hazt_1097	0.44256	0.74752	1593.0	123.0	0.57534	GF_000010	0.09	1.2662	69.0	0.0711	705.0	hazt_1096	hazt_1097	0.08333	0.08333
hazt_1096__hazt_5172	0.33898	0.76296	1593.0	123.0	0.50909	GF_000010	0.0535	0.3766	69.0	0.142	540.0	hazt_1096	hazt_5172	0.08333	0.08333
hazt_1097__hazt_4596	0.44444	0.74294	1593.0	123.0	0.66907	GF_000010	0.1428	0.7039	69.0	0.2028	708.0	hazt_4596	hazt_1097	0.08333	0.08333
hazt_4596__hazt_5172	0.33898	0.73333	1593.0	123.0	0.60282	GF_000010	0.0871	0.9643	69.0	0.0903	540.0	hazt_4596	hazt_5172	0.08333	0.08333
hazt_1097__hazt_5171	0.44444	0.75141	1593.0	123.0	0.63036	GF_000010	0.1235	0.9128	69.0	0.1354	708.0	hazt_5171	hazt_1097	0.08333	0.08333
hazt_5171__hazt_5172	0.33898	0.74444	1593.0	123.0	0.56411	GF_000010	0.0621	0.9238	69.0	0.0673	540.0	hazt_5171	hazt_5172	0.08333	0.08333
hazt_1097__hazt_1099	0.44256	0.74468	1593.0	123.0	0.66543	GF_000010	0.0765	1.2322	69.0	0.0621	705.0	hazt_1099	hazt_1097	0.08333	0.08333
hazt_1099__hazt_5172	0.3371	0.74488	1593.0	123.0	0.59917	GF_000010	0.075	0.9039	69.0	0.083	537.0	hazt_1099	hazt_5172	0.08333	0.08333
hazt_1097__hazt_5170	0.25235	0.77612	1593.0	123.0	0.67073	GF_000010	0.1169	1.56	69.0	0.0749	402.0	hazt_5170	hazt_1097	0.08333	0.08333
hazt_5170__hazt_5172	0.25424	0.78519	1593.0	123.0	0.60447	GF_000010	0.0872	0.5663	69.0	0.154	405.0	hazt_5170	hazt_5172	0.08333	0.08333
hazt_11720__hazt_5716	0.21657	0.92174	1593.0	123.0	0.16273	GF_000010	0.0382	0.1111	70.0	0.3438	345.0	hazt_5716	hazt_11720	1.0	1.0
hazt_11542__hazt_9159	0.39925	0.96541	1593.0	123.0	0.04313	GF_000010	0.0001	0.0968	71.0	0.001	636.0	hazt_9159	hazt_11542	1.0	1.0
hazt_11553__hazt_9160	0.48776	0.8121	1593.0	123.0	0.42271	GF_000010	0.14	0.3923	72.0	0.3568	777.0	hazt_9160	hazt_11553	1.0	1.0
hazt_9153__hazt_9160	0.38795	0.70065	1593.0	123.0	0.65594	GF_000010	0.2164	1.3079	73.0	0.1654	618.0	hazt_9153	hazt_9160	0.5	0.5
hazt_11553__hazt_9153	0.38795	0.64401	1593.0	123.0	0.78651	GF_000010	0.2119	3.3978	73.0	0.0624	618.0	hazt_9153	hazt_11553	0.5	0.5
hazt_9153__hazt_9159	0.39171	0.6875	1593.0	123.0	0.64613	GF_000010	0.2748	1.1684	74.0	0.2352	624.0	hazt_9159	hazt_9153	0.16667	0.16667
hazt_9159__hazt_9160	0.43503	0.69986	1593.0	123.0	0.66779	GF_000010	0.1252	0.8886	74.0	0.1409	693.0	hazt_9159	hazt_9160	0.16667	0.16667
hazt_11553__hazt_9159	0.43503	0.65368	1593.0	123.0	0.79836	GF_000010	0.1995	1.5046	74.0	0.1326	693.0	hazt_9159	hazt_11553	0.16667	0.16667
hazt_11542__hazt_9153	0.39171	0.6875	1593.0	123.0	0.63867	GF_000010	0.269	1.4054	74.0	0.1914	624.0	hazt_11542	hazt_9153	0.16667	0.16667
hazt_11542__hazt_9160	0.39548	0.71111	1593.0	123.0	0.66033	GF_000010	0.1256	0.8764	74.0	0.1433	630.0	hazt_11542	hazt_9160	0.16667	0.16667
hazt_11542__hazt_11553	0.39548	0.66667	1593.0	123.0	0.7909	GF_000010	0.1981	1.5173	74.0	0.1306	630.0	hazt_11542	hazt_11553	0.16667	0.16667
hazt_5716__hazt_9159	0.43503	0.66234	1593.0	123.0	0.64273	GF_000010	0.2225	2.1791	75.0	0.1021	693.0	hazt_5716	hazt_9159	0.1	0.1
hazt_11542__hazt_5716	0.39736	0.69984	1593.0	123.0	0.63527	GF_000010	0.2223	2.8426	75.0	0.0782	633.0	hazt_5716	hazt_11542	0.1	0.1
hazt_5716__hazt_9153	0.38983	0.67472	1593.0	123.0	0.74107	GF_000010	0.2377	1.7902	75.0	0.1328	621.0	hazt_5716	hazt_9153	0.1	0.1
hazt_5716__hazt_9160	0.44444	0.64831	1593.0	123.0	0.76273	GF_000010	0.2057	2.0275	75.0	0.1014	708.0	hazt_5716	hazt_9160	0.1	0.1
hazt_11553__hazt_5716	0.44444	0.61582	1593.0	123.0	0.8933	GF_000010	0.2136	3.2563	75.0	0.0656	708.0	hazt_5716	hazt_11553	0.1	0.1
hazt_11720__hazt_9159	0.19774	0.73333	1593.0	123.0	0.65188	GF_000010	0.235	1.4754	75.0	0.1593	315.0	hazt_11720	hazt_9159	0.1	0.1
hazt_11542__hazt_11720	0.19774	0.73016	1593.0	123.0	0.64442	GF_000010	0.2353	1.735	75.0	0.1356	315.0	hazt_11720	hazt_11542	0.1	0.1
hazt_11720__hazt_9153	0.19586	0.6859	1593.0	123.0	0.75023	GF_000010	0.2613	2.6115	75.0	0.1001	312.0	hazt_11720	hazt_9153	0.1	0.1
hazt_11720__hazt_9160	0.21092	0.66071	1593.0	123.0	0.77189	GF_000010	0.2127	1.4698	75.0	0.1447	336.0	hazt_11720	hazt_9160	0.1	0.1
hazt_11553__hazt_11720	0.21092	0.62798	1593.0	123.0	0.90246	GF_000010	0.2246	2.4225	75.0	0.0927	336.0	hazt_11720	hazt_11553	0.1	0.1
hazt_1640__hazt_5716	0.42561	0.66962	1593.0	123.0	0.71724	GF_000010	0.1675	76.403	76.0	0.0022	678.0	hazt_1640	hazt_5716	0.01786	0.0
hazt_11720__hazt_1640	0.19962	0.68553	1593.0	123.0	0.72639	GF_000010	0.1796	16.5759	76.0	0.0108	318.0	hazt_1640	hazt_11720	0.01786	0.0
hazt_1640__hazt_9159	0.42561	0.64897	1593.0	123.0	0.75632	GF_000010	0.2732	70.2106	76.0	0.0039	678.0	hazt_1640	hazt_9159	0.01786	0.0
hazt_11542__hazt_1640	0.39548	0.65714	1593.0	123.0	0.74886	GF_000010	0.2758	67.959	76.0	0.0041	630.0	hazt_1640	hazt_11542	0.01786	0.0
hazt_1640__hazt_9153	0.38983	0.65217	1593.0	123.0	0.85466	GF_000010	0.2285	8.9373	76.0	0.0256	621.0	hazt_1640	hazt_9153	0.01786	0.0
hazt_1640__hazt_9160	0.42373	0.62815	1593.0	123.0	0.87632	GF_000010	0.2451	63.5263	76.0	0.0039	675.0	hazt_1640	hazt_9160	0.01786	0.0
hazt_11553__hazt_1640	0.42373	0.59704	1593.0	123.0	1.00689	GF_000010	0.2681	31.4192	76.0	0.0085	675.0	hazt_1640	hazt_11553	0.01786	0.0
hazt_1096__hazt_5716	0.44068	0.66382	1593.0	123.0	0.6787	GF_000010	0.1574	3.4196	76.0	0.046	702.0	hazt_1096	hazt_5716	0.01786	0.11111
hazt_1096__hazt_11720	0.21092	0.68452	1593.0	123.0	0.68786	GF_000010	0.1795	3.9009	76.0	0.046	336.0	hazt_1096	hazt_11720	0.01786	0.11111
hazt_1096__hazt_9159	0.43315	0.66667	1593.0	123.0	0.71778	GF_000010	0.1807	48.6255	76.0	0.0037	690.0	hazt_1096	hazt_9159	0.01786	0.0
hazt_1096__hazt_11542	0.39736	0.66825	1593.0	123.0	0.71032	GF_000010	0.1829	48.0248	76.0	0.0038	633.0	hazt_1096	hazt_11542	0.01786	0.0
hazt_1096__hazt_9153	0.39171	0.64904	1593.0	123.0	0.81612	GF_000010	0.1735	7.1725	76.0	0.0242	624.0	hazt_1096	hazt_9153	0.01786	0.0
hazt_1096__hazt_9160	0.44256	0.63688	1593.0	123.0	0.83779	GF_000010	0.1724	27.7985	76.0	0.0062	705.0	hazt_1096	hazt_9160	0.01786	0.0
hazt_1096__hazt_11553	0.44256	0.6	1593.0	123.0	0.96835	GF_000010	0.2389	30.1855	76.0	0.0079	705.0	hazt_1096	hazt_11553	0.01786	0.0
hazt_4596__hazt_5716	0.44256	0.68936	1593.0	123.0	0.77243	GF_000010	0.1423	77.9649	76.0	0.0018	705.0	hazt_4596	hazt_5716	0.01786	0.0
hazt_11720__hazt_4596	0.21092	0.70238	1593.0	123.0	0.78159	GF_000010	0.1658	83.0744	76.0	0.002	336.0	hazt_4596	hazt_11720	0.01786	0.0
hazt_4596__hazt_9159	0.43503	0.67532	1593.0	123.0	0.81151	GF_000010	0.1941	72.163	76.0	0.0027	693.0	hazt_4596	hazt_9159	0.01786	0.0
hazt_11542__hazt_4596	0.39925	0.67925	1593.0	123.0	0.80405	GF_000010	0.196	69.5334	76.0	0.0028	636.0	hazt_4596	hazt_11542	0.01786	0.0
hazt_4596__hazt_9153	0.39171	0.64583	1593.0	123.0	0.90985	GF_000010	0.2139	47.4642	76.0	0.0045	624.0	hazt_4596	hazt_9153	0.01786	0.0
hazt_4596__hazt_9160	0.44444	0.62429	1593.0	123.0	0.93152	GF_000010	0.2246	62.4252	76.0	0.0036	708.0	hazt_4596	hazt_9160	0.01786	0.0
hazt_11553__hazt_4596	0.44444	0.60169	1593.0	123.0	1.06208	GF_000010	0.2792	20.4035	76.0	0.0137	708.0	hazt_4596	hazt_11553	0.01786	0.0
hazt_5171__hazt_5716	0.44256	0.69645	1593.0	123.0	0.73373	GF_000010	0.1357	89.5005	76.0	0.0015	705.0	hazt_5171	hazt_5716	0.01786	0.0
hazt_11720__hazt_5171	0.21092	0.69643	1593.0	123.0	0.74289	GF_000010	0.1593	6.7962	76.0	0.0234	336.0	hazt_5171	hazt_11720	0.01786	0.0
hazt_5171__hazt_9159	0.43503	0.65657	1593.0	123.0	0.77281	GF_000010	0.1893	81.0235	76.0	0.0023	693.0	hazt_5171	hazt_9159	0.01786	0.0
hazt_11542__hazt_5171	0.39925	0.66824	1593.0	123.0	0.76535	GF_000010	0.1916	77.1101	76.0	0.0025	636.0	hazt_5171	hazt_11542	0.01786	0.0
hazt_5171__hazt_9153	0.39171	0.64423	1593.0	123.0	0.87115	GF_000010	0.1942	28.4513	76.0	0.0068	624.0	hazt_5171	hazt_9153	0.01786	0.0
hazt_5171__hazt_9160	0.44444	0.62006	1593.0	123.0	0.89281	GF_000010	0.2107	70.429	76.0	0.003	708.0	hazt_5171	hazt_9160	0.01786	0.0
hazt_11553__hazt_5171	0.44444	0.58898	1593.0	123.0	1.02338	GF_000010	0.2373	32.5246	76.0	0.0073	708.0	hazt_5171	hazt_11553	0.01786	0.0
hazt_1099__hazt_5716	0.44068	0.70798	1593.0	123.0	0.76879	GF_000010	0.1358	4.4664	76.0	0.0304	702.0	hazt_1099	hazt_5716	0.01786	0.11111
hazt_1099__hazt_11720	0.21092	0.69643	1593.0	123.0	0.77795	GF_000010	0.1468	4.8646	76.0	0.0302	336.0	hazt_1099	hazt_11720	0.01786	0.11111
hazt_1099__hazt_9159	0.43315	0.66667	1593.0	123.0	0.80787	GF_000010	0.1718	77.9628	76.0	0.0022	690.0	hazt_1099	hazt_9159	0.01786	0.0
hazt_1099__hazt_11542	0.39736	0.68088	1593.0	123.0	0.80041	GF_000010	0.1737	74.9155	76.0	0.0023	633.0	hazt_1099	hazt_11542	0.01786	0.0
hazt_1099__hazt_9153	0.38983	0.66184	1593.0	123.0	0.90621	GF_000010	0.1878	2.7053	76.0	0.0694	621.0	hazt_1099	hazt_9153	0.01786	0.11111
hazt_1099__hazt_9160	0.44256	0.62128	1593.0	123.0	0.92787	GF_000010	0.1721	64.7225	76.0	0.0027	705.0	hazt_1099	hazt_9160	0.01786	0.0
hazt_1099__hazt_11553	0.44256	0.59291	1593.0	123.0	1.05844	GF_000010	0.229	62.5435	76.0	0.0037	705.0	hazt_1099	hazt_11553	0.01786	0.0
hazt_5170__hazt_5716	0.25424	0.68148	1593.0	123.0	0.77409	GF_000010	0.1636	9.1296	76.0	0.0179	405.0	hazt_5170	hazt_5716	0.01786	0.0
hazt_11720__hazt_5170	0.21092	0.65476	1593.0	123.0	0.78325	GF_000010	0.1757	12.8372	76.0	0.0137	336.0	hazt_5170	hazt_11720	0.01786	0.0
hazt_5170__hazt_9159	0.24294	0.67959	1593.0	123.0	0.81317	GF_000010	0.182	71.3038	76.0	0.0026	387.0	hazt_5170	hazt_9159	0.01786	0.0
hazt_11542__hazt_5170	0.24105	0.67969	1593.0	123.0	0.80571	GF_000010	0.1846	68.0832	76.0	0.0027	384.0	hazt_5170	hazt_11542	0.01786	0.0
hazt_5170__hazt_9153	0.23917	0.65092	1593.0	123.0	0.91151	GF_000010	0.1976	76.926	76.0	0.0026	381.0	hazt_5170	hazt_9153	0.01786	0.0
hazt_5170__hazt_9160	0.25612	0.61029	1593.0	123.0	0.93317	GF_000010	0.1999	66.8011	76.0	0.003	408.0	hazt_5170	hazt_9160	0.01786	0.0
hazt_11553__hazt_5170	0.25612	0.59314	1593.0	123.0	1.06374	GF_000010	0.2564	42.3398	76.0	0.0061	408.0	hazt_5170	hazt_11553	0.01786	0.0
hazt_1097__hazt_5716	0.43879	0.6681	1593.0	123.0	0.7709	GF_000010	0.2395	4.5669	76.0	0.0524	699.0	hazt_1097	hazt_5716	0.01786	0.11111
hazt_1097__hazt_11720	0.21092	0.66071	1593.0	123.0	0.78006	GF_000010	0.2523	8.3983	76.0	0.03	336.0	hazt_1097	hazt_11720	0.01786	0.0
hazt_1097__hazt_9159	0.43126	0.64192	1593.0	123.0	0.80998	GF_000010	0.2503	71.1932	76.0	0.0035	687.0	hazt_1097	hazt_9159	0.01786	0.0
hazt_1097__hazt_11542	0.39548	0.65873	1593.0	123.0	0.80252	GF_000010	0.2528	68.7227	76.0	0.0037	630.0	hazt_1097	hazt_11542	0.01786	0.0
hazt_1097__hazt_9153	0.38795	0.64239	1593.0	123.0	0.90832	GF_000010	0.2107	25.6814	76.0	0.0082	618.0	hazt_1097	hazt_9153	0.01786	0.0
hazt_1097__hazt_9160	0.44068	0.61396	1593.0	123.0	0.92999	GF_000010	0.2445	64.6146	76.0	0.0038	702.0	hazt_1097	hazt_9160	0.01786	0.0
hazt_1097__hazt_11553	0.44068	0.60826	1593.0	123.0	1.06055	GF_000010	0.2823	18.4094	76.0	0.0153	702.0	hazt_1097	hazt_11553	0.01786	0.0
hazt_5172__hazt_5716	0.33522	0.67603	1593.0	123.0	0.70465	GF_000010	0.1968	2.3257	76.0	0.0846	534.0	hazt_5172	hazt_5716	0.01786	0.11111
hazt_11720__hazt_5172	0.21092	0.69643	1593.0	123.0	0.71381	GF_000010	0.2185	3.1322	76.0	0.0697	336.0	hazt_5172	hazt_11720	0.01786	0.11111
hazt_5172__hazt_9159	0.3258	0.67823	1593.0	123.0	0.74373	GF_000010	0.2467	46.9263	76.0	0.0053	519.0	hazt_5172	hazt_9159	0.01786	0.0
hazt_11542__hazt_5172	0.3258	0.6763	1593.0	123.0	0.73627	GF_000010	0.2498	40.8564	76.0	0.0061	519.0	hazt_5172	hazt_11542	0.01786	0.0
hazt_5172__hazt_9153	0.32392	0.65698	1593.0	123.0	0.84207	GF_000010	0.1995	3.6623	76.0	0.0545	516.0	hazt_5172	hazt_9153	0.01786	0.11111
hazt_5172__hazt_9160	0.33522	0.62547	1593.0	123.0	0.86373	GF_000010	0.222	24.9289	76.0	0.0089	534.0	hazt_5172	hazt_9160	0.01786	0.0
hazt_11553__hazt_5172	0.33522	0.603	1593.0	123.0	0.9943	GF_000010	0.2615	21.9912	76.0	0.0119	534.0	hazt_5172	hazt_11553	0.01786	0.0
hazt_11602__hazt_7519	0.43691	0.61351	1593.0	123.0	0.81311	GF_000010	0.1674	4.0274	77.0	0.0416	696.0	hazt_7519	hazt_11602	1.0	1.0
hazt_1640__hazt_7519	0.43315	0.5942	1593.0	123.0	0.87856	GF_000010	0.226	65.5138	78.0	0.0034	690.0	hazt_1640	hazt_7519	0.03333	0.0
hazt_11602__hazt_1640	0.42561	0.62389	1593.0	123.0	0.8355	GF_000010	0.164	67.4231	78.0	0.0024	678.0	hazt_1640	hazt_11602	0.03333	0.0
hazt_1096__hazt_7519	0.44633	0.60619	1593.0	123.0	0.84003	GF_000010	0.182	11.9086	78.0	0.0153	711.0	hazt_1096	hazt_7519	0.03333	0.0
hazt_1096__hazt_11602	0.4275	0.62702	1593.0	123.0	0.79696	GF_000010	0.1572	24.6973	78.0	0.0064	681.0	hazt_1096	hazt_11602	0.03333	0.0
hazt_4596__hazt_7519	0.44821	0.61485	1593.0	123.0	0.93376	GF_000010	0.1832	2.9927	78.0	0.0612	714.0	hazt_4596	hazt_7519	0.03333	0.08333
hazt_11602__hazt_4596	0.42938	0.62865	1593.0	123.0	0.89069	GF_000010	0.1688	2.7708	78.0	0.0609	684.0	hazt_4596	hazt_11602	0.03333	0.08333
hazt_5171__hazt_7519	0.44821	0.60784	1593.0	123.0	0.89506	GF_000010	0.1348	68.7566	78.0	0.002	714.0	hazt_5171	hazt_7519	0.03333	0.0
hazt_11602__hazt_5171	0.42938	0.6462	1593.0	123.0	0.85199	GF_000010	0.1308	75.0152	78.0	0.0017	684.0	hazt_5171	hazt_11602	0.03333	0.0
hazt_1099__hazt_7519	0.44633	0.60759	1593.0	123.0	0.93012	GF_000010	0.166	23.8545	78.0	0.007	711.0	hazt_1099	hazt_7519	0.03333	0.0
hazt_1099__hazt_11602	0.4275	0.6417	1593.0	123.0	0.88705	GF_000010	0.1164	4.6134	78.0	0.0252	681.0	hazt_1099	hazt_11602	0.03333	0.08333
hazt_5170__hazt_7519	0.25612	0.60294	1593.0	123.0	0.93542	GF_000010	0.1344	67.5254	78.0	0.002	408.0	hazt_5170	hazt_7519	0.03333	0.0
hazt_11602__hazt_5170	0.24105	0.67188	1593.0	123.0	0.89235	GF_000010	0.1357	68.5126	78.0	0.002	384.0	hazt_5170	hazt_11602	0.03333	0.0
hazt_1097__hazt_7519	0.44444	0.58616	1593.0	123.0	0.93223	GF_000010	0.2798	64.0165	78.0	0.0044	708.0	hazt_1097	hazt_7519	0.03333	0.0
hazt_1097__hazt_11602	0.4275	0.61527	1593.0	123.0	0.88916	GF_000010	0.1839	75.7997	78.0	0.0024	681.0	hazt_1097	hazt_11602	0.03333	0.0
hazt_5172__hazt_7519	0.33898	0.59074	1593.0	123.0	0.86598	GF_000010	0.2213	9.7339	78.0	0.0227	540.0	hazt_5172	hazt_7519	0.03333	0.0
hazt_11602__hazt_5172	0.32392	0.6376	1593.0	123.0	0.82291	GF_000010	0.1694	6.1792	78.0	0.0274	516.0	hazt_5172	hazt_11602	0.03333	0.0
hazt_5716__hazt_7519	0.44444	0.62288	1593.0	123.0	0.88344	GF_000010	0.2106	1.2472	78.0	0.1689	708.0	hazt_5716	hazt_7519	0.03333	0.08333
hazt_11602__hazt_5716	0.43126	0.64774	1593.0	123.0	0.84038	GF_000010	0.2327	1.5852	78.0	0.1468	687.0	hazt_5716	hazt_11602	0.03333	0.08333
hazt_11720__hazt_7519	0.21092	0.65774	1593.0	123.0	0.8926	GF_000010	0.2396	1.6713	78.0	0.1434	336.0	hazt_11720	hazt_7519	0.03333	0.08333
hazt_11602__hazt_11720	0.19774	0.67937	1593.0	123.0	0.84954	GF_000010	0.2532	1.1909	78.0	0.2126	315.0	hazt_11720	hazt_11602	0.03333	0.08333
hazt_7519__hazt_9159	0.43691	0.62787	1593.0	123.0	0.92252	GF_000010	0.2738	2.4235	78.0	0.113	696.0	hazt_9159	hazt_7519	0.03333	0.08333
hazt_11602__hazt_9159	0.42938	0.62135	1593.0	123.0	0.87946	GF_000010	0.2672	8.5764	78.0	0.0312	684.0	hazt_9159	hazt_11602	0.03333	0.0
hazt_11542__hazt_7519	0.39925	0.64465	1593.0	123.0	0.91506	GF_000010	0.2726	2.3904	78.0	0.114	636.0	hazt_11542	hazt_7519	0.03333	0.08333
hazt_11542__hazt_11602	0.3936	0.63477	1593.0	123.0	0.872	GF_000010	0.2741	3.5512	78.0	0.0772	627.0	hazt_11542	hazt_11602	0.03333	0.08333
hazt_7519__hazt_9153	0.3936	0.60766	1593.0	123.0	1.02086	GF_000010	0.3462	1.4307	78.0	0.242	627.0	hazt_9153	hazt_7519	0.03333	0.08333
hazt_11602__hazt_9153	0.38795	0.64239	1593.0	123.0	0.9778	GF_000010	0.2602	20.7621	78.0	0.0125	618.0	hazt_9153	hazt_11602	0.03333	0.0
hazt_7519__hazt_9160	0.44633	0.58368	1593.0	123.0	1.04253	GF_000010	0.3137	2.8843	78.0	0.1087	711.0	hazt_9160	hazt_7519	0.03333	0.08333
hazt_11602__hazt_9160	0.42938	0.62135	1593.0	123.0	0.99946	GF_000010	0.3071	53.4611	78.0	0.0057	684.0	hazt_9160	hazt_11602	0.03333	0.0
hazt_11553__hazt_7519	0.44633	0.56399	1593.0	123.0	1.1731	GF_000010	0.3233	54.7235	78.0	0.0059	711.0	hazt_11553	hazt_7519	0.03333	0.0
hazt_11553__hazt_11602	0.42938	0.59649	1593.0	123.0	1.13003	GF_000010	0.2698	56.9905	78.0	0.0047	684.0	hazt_11553	hazt_11602	0.03333	0.0
hazt_1640__hazt_1682	0.43126	0.50364	1593.0	123.0	1.41735	GF_000010	0.4385	3.0064	79.0	0.1459	687.0	hazt_1682	hazt_1640	0.01471	0.05556
hazt_1096__hazt_1682	0.43503	0.50361	1593.0	123.0	1.37881	GF_000010	0.3922	2.5348	79.0	0.1547	693.0	hazt_1682	hazt_1096	0.01471	0.05556
hazt_1682__hazt_4596	0.43691	0.51437	1593.0	123.0	1.47254	GF_000010	0.407	2.8002	79.0	0.1453	696.0	hazt_1682	hazt_4596	0.01471	0.05556
hazt_1682__hazt_5171	0.43691	0.52155	1593.0	123.0	1.43384	GF_000010	0.3857	5.6079	79.0	0.0688	696.0	hazt_1682	hazt_5171	0.01471	0.0
hazt_1099__hazt_1682	0.43503	0.51082	1593.0	123.0	1.4689	GF_000010	0.3886	3.2285	79.0	0.1204	693.0	hazt_1682	hazt_1099	0.01471	0.05556
hazt_1682__hazt_5170	0.24859	0.53283	1593.0	123.0	1.4742	GF_000010	0.4133	2.0764	79.0	0.1991	396.0	hazt_1682	hazt_5170	0.01471	0.05556
hazt_1097__hazt_1682	0.43315	0.51594	1593.0	123.0	1.47101	GF_000010	0.4143	76.7936	79.0	0.0054	690.0	hazt_1682	hazt_1097	0.01471	0.0
hazt_1682__hazt_5172	0.33145	0.50947	1593.0	123.0	1.40476	GF_000010	0.4123	2.1911	79.0	0.1882	528.0	hazt_1682	hazt_5172	0.01471	0.05556
hazt_1682__hazt_5716	0.43503	0.52958	1593.0	123.0	1.42222	GF_000010	0.5281	3.0553	79.0	0.1729	693.0	hazt_1682	hazt_5716	0.01471	0.05556
hazt_11720__hazt_1682	0.20339	0.53704	1593.0	123.0	1.43138	GF_000010	0.5581	3.0555	79.0	0.1827	324.0	hazt_1682	hazt_11720	0.01471	0.05556
hazt_1682__hazt_9159	0.43315	0.51739	1593.0	123.0	1.4613	GF_000010	0.4522	2.1356	79.0	0.2117	690.0	hazt_1682	hazt_9159	0.01471	0.05556
hazt_11542__hazt_1682	0.39925	0.53145	1593.0	123.0	1.45384	GF_000010	0.4516	2.4064	79.0	0.1877	636.0	hazt_1682	hazt_11542	0.01471	0.05556
hazt_1682__hazt_9153	0.3936	0.4992	1593.0	123.0	1.55965	GF_000010	0.541	15.2142	79.0	0.0356	627.0	hazt_1682	hazt_9153	0.01471	0.0
hazt_1682__hazt_9160	0.43503	0.48196	1593.0	123.0	1.58131	GF_000010	0.6172	50.1215	79.0	0.0123	693.0	hazt_1682	hazt_9160	0.01471	0.0
hazt_11553__hazt_1682	0.43503	0.47619	1593.0	123.0	1.71188	GF_000010	0.6272	12.2083	79.0	0.0514	693.0	hazt_1682	hazt_11553	0.01471	0.0
hazt_1682__hazt_7519	0.44444	0.51271	1593.0	123.0	1.55525	GF_000010	0.4148	28.9103	79.0	0.0143	708.0	hazt_1682	hazt_7519	0.01471	0.0
hazt_11602__hazt_1682	0.43315	0.5	1593.0	123.0	1.51219	GF_000010	0.4461	5.4913	79.0	0.0812	690.0	hazt_1682	hazt_11602	0.01471	0.0
hazt_15190__hazt_1640	0.43126	0.49199	1593.0	123.0	1.52491	GF_000010	0.4585	74.2081	79.0	0.0062	687.0	hazt_15190	hazt_1640	0.01471	0.0
hazt_1096__hazt_15190	0.43503	0.50938	1593.0	123.0	1.48637	GF_000010	0.4486	4.0954	79.0	0.1095	693.0	hazt_15190	hazt_1096	0.01471	0.05556
hazt_15190__hazt_4596	0.43691	0.51149	1593.0	123.0	1.58011	GF_000010	0.4383	7.0162	79.0	0.0625	696.0	hazt_15190	hazt_4596	0.01471	0.0
hazt_15190__hazt_5171	0.43691	0.51724	1593.0	123.0	1.5414	GF_000010	0.3876	87.2134	79.0	0.0044	696.0	hazt_15190	hazt_5171	0.01471	0.0
hazt_1099__hazt_15190	0.43503	0.51371	1593.0	123.0	1.57646	GF_000010	0.4146	9.9596	79.0	0.0416	693.0	hazt_15190	hazt_1099	0.01471	0.0
hazt_15190__hazt_5170	0.24859	0.52778	1593.0	123.0	1.58176	GF_000010	0.4111	77.2529	79.0	0.0053	396.0	hazt_15190	hazt_5170	0.01471	0.0
hazt_1097__hazt_15190	0.43315	0.5087	1593.0	123.0	1.57857	GF_000010	0.4026	2.9113	79.0	0.1383	690.0	hazt_15190	hazt_1097	0.01471	0.05556
hazt_15190__hazt_5172	0.33145	0.50758	1593.0	123.0	1.51232	GF_000010	0.4257	3.3573	79.0	0.1268	528.0	hazt_15190	hazt_5172	0.01471	0.05556
hazt_15190__hazt_5716	0.43503	0.50505	1593.0	123.0	1.52979	GF_000010	0.5584	5.0639	79.0	0.1103	693.0	hazt_15190	hazt_5716	0.01471	0.0
hazt_11720__hazt_15190	0.20339	0.53395	1593.0	123.0	1.53895	GF_000010	0.5282	5.3491	79.0	0.0987	324.0	hazt_15190	hazt_11720	0.01471	0.0
hazt_15190__hazt_9159	0.43315	0.51594	1593.0	123.0	1.56887	GF_000010	0.5904	4.1419	79.0	0.1425	690.0	hazt_15190	hazt_9159	0.01471	0.05556
hazt_11542__hazt_15190	0.39925	0.52516	1593.0	123.0	1.56141	GF_000010	0.5926	3.7094	79.0	0.1598	636.0	hazt_15190	hazt_11542	0.01471	0.05556
hazt_15190__hazt_9153	0.3936	0.5008	1593.0	123.0	1.66721	GF_000010	0.5273	5.736	79.0	0.0919	627.0	hazt_15190	hazt_9153	0.01471	0.0
hazt_15190__hazt_9160	0.43503	0.47763	1593.0	123.0	1.68887	GF_000010	0.7525	61.7936	79.0	0.0122	693.0	hazt_15190	hazt_9160	0.01471	0.0
hazt_11553__hazt_15190	0.43503	0.48341	1593.0	123.0	1.81944	GF_000010	0.6703	3.6434	79.0	0.184	693.0	hazt_15190	hazt_11553	0.01471	0.05556
hazt_15190__hazt_7519	0.44444	0.51412	1593.0	123.0	1.66282	GF_000010	0.4654	3.7622	79.0	0.1237	708.0	hazt_15190	hazt_7519	0.01471	0.05556
hazt_11602__hazt_15190	0.43315	0.49275	1593.0	123.0	1.61975	GF_000010	0.4591	87.1769	79.0	0.0053	690.0	hazt_15190	hazt_11602	0.01471	0.0
hazt_15966__hazt_1640	0.3145	0.48902	1593.0	123.0	1.7795	GF_000010	0.5706	8.6362	79.0	0.0661	501.0	hazt_15966	hazt_1640	0.01471	0.0
hazt_1096__hazt_15966	0.3145	0.49102	1593.0	123.0	1.74096	GF_000010	0.5834	66.4352	79.0	0.0088	501.0	hazt_15966	hazt_1096	0.01471	0.0
hazt_15966__hazt_4596	0.3145	0.48703	1593.0	123.0	1.83469	GF_000010	0.553	67.8937	79.0	0.0081	501.0	hazt_15966	hazt_4596	0.01471	0.0
hazt_15966__hazt_5171	0.3145	0.47705	1593.0	123.0	1.79599	GF_000010	0.5185	75.4372	79.0	0.0069	501.0	hazt_15966	hazt_5171	0.01471	0.0
hazt_1099__hazt_15966	0.31262	0.47992	1593.0	123.0	1.83105	GF_000010	0.5183	70.4141	79.0	0.0074	498.0	hazt_15966	hazt_1099	0.01471	0.0
hazt_15966__hazt_5170	0.2354	0.50667	1593.0	123.0	1.83635	GF_000010	0.5281	71.2669	79.0	0.0074	375.0	hazt_15966	hazt_5170	0.01471	0.0
hazt_1097__hazt_15966	0.3145	0.499	1593.0	123.0	1.83316	GF_000010	0.5403	67.7335	79.0	0.008	501.0	hazt_15966	hazt_1097	0.01471	0.0
hazt_15966__hazt_5172	0.3145	0.51297	1593.0	123.0	1.76691	GF_000010	0.5436	71.3646	79.0	0.0076	501.0	hazt_15966	hazt_5172	0.01471	0.0
hazt_15966__hazt_5716	0.3145	0.50299	1593.0	123.0	1.78438	GF_000010	0.6073	63.7636	79.0	0.0095	501.0	hazt_15966	hazt_5716	0.01471	0.0
hazt_11720__hazt_15966	0.19586	0.47756	1593.0	123.0	1.79353	GF_000010	0.5732	65.5829	79.0	0.0087	312.0	hazt_15966	hazt_11720	0.01471	0.0
hazt_15966__hazt_9159	0.30885	0.51829	1593.0	123.0	1.82346	GF_000010	0.5875	67.6752	79.0	0.0087	492.0	hazt_15966	hazt_9159	0.01471	0.0
hazt_11542__hazt_15966	0.30885	0.52439	1593.0	123.0	1.816	GF_000010	0.5899	66.6552	79.0	0.0089	492.0	hazt_15966	hazt_11542	0.01471	0.0
hazt_15966__hazt_9153	0.30885	0.48984	1593.0	123.0	1.9218	GF_000010	0.7698	63.0536	79.0	0.0122	492.0	hazt_15966	hazt_9153	0.01471	0.0
hazt_15966__hazt_9160	0.3145	0.501	1593.0	123.0	1.94346	GF_000010	0.6714	59.973	79.0	0.0112	501.0	hazt_15966	hazt_9160	0.01471	0.0
hazt_11553__hazt_15966	0.3145	0.50898	1593.0	123.0	2.07403	GF_000010	0.8329	56.0837	79.0	0.0149	501.0	hazt_15966	hazt_11553	0.01471	0.0
hazt_15966__hazt_7519	0.32015	0.50588	1593.0	123.0	1.9174	GF_000010	0.5129	70.1127	79.0	0.0073	510.0	hazt_15966	hazt_7519	0.01471	0.0
hazt_11602__hazt_15966	0.3145	0.47505	1593.0	123.0	1.87434	GF_000010	0.6535	69.1435	79.0	0.0095	501.0	hazt_15966	hazt_11602	0.01471	0.0
hazt_10078__hazt_1640	0.29567	0.4586	1593.0	123.0	1.73362	GF_000010	0.7569	9.6582	79.0	0.0784	471.0	hazt_10078	hazt_1640	0.01471	0.0
hazt_10078__hazt_1096	0.3032	0.46584	1593.0	123.0	1.69509	GF_000010	0.733	63.4046	79.0	0.0116	483.0	hazt_10078	hazt_1096	0.01471	0.0
hazt_10078__hazt_4596	0.30508	0.46708	1593.0	123.0	1.78882	GF_000010	0.7083	64.1636	79.0	0.011	486.0	hazt_10078	hazt_4596	0.01471	0.0
hazt_10078__hazt_5171	0.30508	0.46296	1593.0	123.0	1.75011	GF_000010	0.6558	70.9512	79.0	0.0092	486.0	hazt_10078	hazt_5171	0.01471	0.0
hazt_10078__hazt_1099	0.3032	0.46377	1593.0	123.0	1.78518	GF_000010	0.712	66.4918	79.0	0.0107	483.0	hazt_10078	hazt_1099	0.01471	0.0
hazt_10078__hazt_5170	0.12241	0.53846	1593.0	123.0	1.79048	GF_000010	0.6619	67.7611	79.0	0.0098	195.0	hazt_10078	hazt_5170	0.01471	0.0
hazt_10078__hazt_1097	0.30697	0.47239	1593.0	123.0	1.78729	GF_000010	0.8035	63.0305	79.0	0.0127	489.0	hazt_10078	hazt_1097	0.01471	0.0
hazt_10078__hazt_5172	0.20527	0.52599	1593.0	123.0	1.72103	GF_000010	0.6886	67.426	79.0	0.0102	327.0	hazt_10078	hazt_5172	0.01471	0.0
hazt_10078__hazt_5716	0.3032	0.48447	1593.0	123.0	1.7385	GF_000010	0.7703	62.4308	79.0	0.0123	483.0	hazt_10078	hazt_5716	0.01471	0.0
hazt_10078__hazt_11720	0.08098	0.44186	1593.0	123.0	1.74766	GF_000010	0.8086	63.398	79.0	0.0128	129.0	hazt_10078	hazt_11720	0.01471	0.0
hazt_10078__hazt_9159	0.30697	0.47035	1593.0	123.0	1.77758	GF_000010	0.7776	62.3842	79.0	0.0125	489.0	hazt_10078	hazt_9159	0.01471	0.0
hazt_10078__hazt_11542	0.27307	0.49655	1593.0	123.0	1.77012	GF_000010	0.7811	61.522	79.0	0.0127	435.0	hazt_10078	hazt_11542	0.01471	0.0
hazt_10078__hazt_9153	0.26742	0.49296	1593.0	123.0	1.87592	GF_000010	0.8944	61.2222	79.0	0.0146	426.0	hazt_10078	hazt_9153	0.01471	0.0
hazt_10078__hazt_9160	0.3032	0.47205	1593.0	123.0	1.89759	GF_000010	0.8814	57.9874	79.0	0.0152	483.0	hazt_10078	hazt_9160	0.01471	0.0
hazt_10078__hazt_11553	0.3032	0.47205	1593.0	123.0	2.02815	GF_000010	1.0308	56.3787	79.0	0.0183	483.0	hazt_10078	hazt_11553	0.01471	0.0
hazt_10078__hazt_7519	0.30697	0.47648	1593.0	123.0	1.87153	GF_000010	0.6532	64.6008	79.0	0.0101	489.0	hazt_10078	hazt_7519	0.01471	0.0
hazt_10078__hazt_11602	0.3032	0.48861	1593.0	123.0	1.82846	GF_000010	0.9066	3.3846	79.0	0.2679	483.0	hazt_10078	hazt_11602	0.01471	0.05556
hazt_1682__hazt_8552	0.45386	0.51176	1593.0	123.0	1.46387	GF_000010	0.4749	71.3368	80.0	0.0067	723.0	hazt_8552	hazt_1682	0.00238	0.0
hazt_15190__hazt_8552	0.45574	0.50551	1593.0	123.0	1.57143	GF_000010	0.6394	3.3974	80.0	0.1882	726.0	hazt_8552	hazt_15190	0.00238	0.01299
hazt_15966__hazt_8552	0.32392	0.47481	1593.0	123.0	1.82602	GF_000010	0.5956	6.5428	80.0	0.091	516.0	hazt_8552	hazt_15966	0.00238	0.0
hazt_10078__hazt_8552	0.31073	0.46869	1593.0	123.0	1.78014	GF_000010	0.7073	61.289	80.0	0.0115	495.0	hazt_8552	hazt_10078	0.00238	0.0
hazt_1640__hazt_8552	0.42938	0.5117	1593.0	123.0	1.52488	GF_000010	0.2841	7.0001	80.0	0.0406	684.0	hazt_8552	hazt_1640	0.00238	0.0
hazt_1096__hazt_8552	0.44068	0.52564	1593.0	123.0	1.48634	GF_000010	0.3269	1.1287	80.0	0.2896	702.0	hazt_8552	hazt_1096	0.00238	0.01299
hazt_4596__hazt_8552	0.44256	0.52057	1593.0	123.0	1.58007	GF_000010	0.3691	79.3827	80.0	0.0046	705.0	hazt_8552	hazt_4596	0.00238	0.0
hazt_5171__hazt_8552	0.44256	0.52199	1593.0	123.0	1.54137	GF_000010	0.348	5.6373	80.0	0.0617	705.0	hazt_8552	hazt_5171	0.00238	0.0
hazt_1099__hazt_8552	0.44068	0.51852	1593.0	123.0	1.57643	GF_000010	0.3295	2.4229	80.0	0.136	702.0	hazt_8552	hazt_1099	0.00238	0.01299
hazt_5170__hazt_8552	0.25612	0.58824	1593.0	123.0	1.58173	GF_000010	0.3396	1.4641	80.0	0.232	408.0	hazt_8552	hazt_5170	0.00238	0.01299
hazt_1097__hazt_8552	0.43879	0.52217	1593.0	123.0	1.57854	GF_000010	0.3567	2.2655	80.0	0.1574	699.0	hazt_8552	hazt_1097	0.00238	0.01299
hazt_5172__hazt_8552	0.3371	0.55307	1593.0	123.0	1.51229	GF_000010	0.3753	1.5872	80.0	0.2365	537.0	hazt_8552	hazt_5172	0.00238	0.01299
hazt_5716__hazt_8552	0.44068	0.50142	1593.0	123.0	1.52976	GF_000010	0.3765	74.5117	80.0	0.0051	702.0	hazt_8552	hazt_5716	0.00238	0.0
hazt_11720__hazt_8552	0.21092	0.54762	1593.0	123.0	1.53892	GF_000010	0.4196	28.0667	80.0	0.015	336.0	hazt_8552	hazt_11720	0.00238	0.0
hazt_8552__hazt_9159	0.43126	0.50364	1593.0	123.0	1.56884	GF_000010	0.4229	71.2344	80.0	0.0059	687.0	hazt_8552	hazt_9159	0.00238	0.0
hazt_11542__hazt_8552	0.39736	0.51975	1593.0	123.0	1.56138	GF_000010	0.4711	3.2988	80.0	0.1428	633.0	hazt_8552	hazt_11542	0.00238	0.01299
hazt_8552__hazt_9153	0.39171	0.51282	1593.0	123.0	1.66718	GF_000010	0.3707	70.5862	80.0	0.0053	624.0	hazt_8552	hazt_9153	0.00238	0.0
hazt_8552__hazt_9160	0.44821	0.48739	1593.0	123.0	1.68884	GF_000010	0.4087	63.0912	80.0	0.0065	714.0	hazt_8552	hazt_9160	0.00238	0.0
hazt_11553__hazt_8552	0.44821	0.48039	1593.0	123.0	1.81941	GF_000010	0.4748	5.2524	80.0	0.0904	714.0	hazt_8552	hazt_11553	0.00238	0.0
hazt_7519__hazt_8552	0.45009	0.49372	1593.0	123.0	1.66278	GF_000010	0.3768	2.2162	80.0	0.17	717.0	hazt_8552	hazt_7519	0.00238	0.01299
hazt_11602__hazt_8552	0.43126	0.50364	1593.0	123.0	1.61972	GF_000010	0.4785	2.5772	80.0	0.1857	687.0	hazt_8552	hazt_11602	0.00238	0.01299
hazt_1637__hazt_1682	0.43691	0.49425	1593.0	123.0	1.77451	GF_000010	0.6416	3.1918	80.0	0.201	696.0	hazt_1637	hazt_1682	0.00238	0.01299
hazt_15190__hazt_1637	0.43691	0.44971	1593.0	123.0	1.88207	GF_000010	0.7612	68.6772	80.0	0.0111	696.0	hazt_1637	hazt_15190	0.00238	0.0
hazt_15966__hazt_1637	0.31827	0.47929	1593.0	123.0	2.13666	GF_000010	0.5487	71.62	80.0	0.0077	507.0	hazt_1637	hazt_15966	0.00238	0.0
hazt_10078__hazt_1637	0.3032	0.46791	1593.0	123.0	2.09078	GF_000010	0.729	9.7581	80.0	0.0747	483.0	hazt_1637	hazt_10078	0.00238	0.0
hazt_1637__hazt_1640	0.42185	0.50893	1593.0	123.0	1.83552	GF_000010	0.4308	2.505	80.0	0.172	672.0	hazt_1637	hazt_1640	0.00238	0.01299
hazt_1096__hazt_1637	0.4275	0.53157	1593.0	123.0	1.79699	GF_000010	0.3683	1.7138	80.0	0.2149	681.0	hazt_1637	hazt_1096	0.00238	0.01299
hazt_1637__hazt_4596	0.42938	0.51316	1593.0	123.0	1.89072	GF_000010	0.3721	1.9626	80.0	0.1896	684.0	hazt_1637	hazt_4596	0.00238	0.01299
hazt_1637__hazt_5171	0.42938	0.51901	1593.0	123.0	1.85201	GF_000010	0.3856	2.4212	80.0	0.1592	684.0	hazt_1637	hazt_5171	0.00238	0.01299
hazt_1099__hazt_1637	0.4275	0.53304	1593.0	123.0	1.88708	GF_000010	0.3502	1.6099	80.0	0.2175	681.0	hazt_1637	hazt_1099	0.00238	0.01299
hazt_1637__hazt_5170	0.24482	0.59487	1593.0	123.0	1.89238	GF_000010	0.4025	1.1966	80.0	0.3364	390.0	hazt_1637	hazt_5170	0.00238	0.01299
hazt_1097__hazt_1637	0.4275	0.54772	1593.0	123.0	1.88919	GF_000010	0.3924	1.1194	80.0	0.3505	681.0	hazt_1637	hazt_1097	0.00238	0.01299
hazt_1637__hazt_5172	0.32957	0.54095	1593.0	123.0	1.82293	GF_000010	0.4027	1.4917	80.0	0.27	525.0	hazt_1637	hazt_5172	0.00238	0.01299
hazt_1637__hazt_5716	0.4275	0.52717	1593.0	123.0	1.8404	GF_000010	0.4216	2.2653	80.0	0.1861	681.0	hazt_1637	hazt_5716	0.00238	0.01299
hazt_11720__hazt_1637	0.20339	0.56481	1593.0	123.0	1.84956	GF_000010	0.4177	3.174	80.0	0.1316	324.0	hazt_1637	hazt_11720	0.00238	0.01299
hazt_1637__hazt_9159	0.42561	0.5413	1593.0	123.0	1.87948	GF_000010	0.411	72.0931	80.0	0.0057	678.0	hazt_1637	hazt_9159	0.00238	0.0
hazt_11542__hazt_1637	0.39736	0.56398	1593.0	123.0	1.87202	GF_000010	0.4136	70.6627	80.0	0.0059	633.0	hazt_1637	hazt_11542	0.00238	0.0
hazt_1637__hazt_9153	0.3936	0.51196	1593.0	123.0	1.97782	GF_000010	0.4995	63.4909	80.0	0.0079	627.0	hazt_1637	hazt_9153	0.00238	0.0
hazt_1637__hazt_9160	0.46704	0.48522	1593.0	123.0	1.99949	GF_000010	0.4752	63.6775	80.0	0.0075	744.0	hazt_1637	hazt_9160	0.00238	0.0
hazt_11553__hazt_1637	0.46704	0.49194	1593.0	123.0	2.13005	GF_000010	0.4478	24.9916	80.0	0.0179	744.0	hazt_1637	hazt_11553	0.00238	0.0
hazt_1637__hazt_7519	0.44068	0.4886	1593.0	123.0	1.97343	GF_000010	0.4625	2.3755	80.0	0.1947	702.0	hazt_1637	hazt_7519	0.00238	0.01299
hazt_11602__hazt_1637	0.42373	0.48148	1593.0	123.0	1.93036	GF_000010	0.4654	7.3984	80.0	0.0629	675.0	hazt_1637	hazt_11602	0.00238	0.0
hazt_1682__hazt_677	0.44256	0.50071	1593.0	123.0	1.92282	GF_000010	0.6566	3.0568	80.0	0.2148	705.0	hazt_677	hazt_1682	0.00238	0.01299
hazt_15190__hazt_677	0.44256	0.47234	1593.0	123.0	2.03038	GF_000010	0.7291	69.1371	80.0	0.0105	705.0	hazt_677	hazt_15190	0.00238	0.0
hazt_15966__hazt_677	0.31827	0.46943	1593.0	123.0	2.28497	GF_000010	0.5475	69.8498	80.0	0.0078	507.0	hazt_677	hazt_15966	0.00238	0.0
hazt_10078__hazt_677	0.30885	0.5122	1593.0	123.0	2.23909	GF_000010	0.628	66.7061	80.0	0.0094	492.0	hazt_677	hazt_10078	0.00238	0.0
hazt_1640__hazt_677	0.4275	0.51982	1593.0	123.0	1.98383	GF_000010	0.4133	2.9264	80.0	0.1412	681.0	hazt_677	hazt_1640	0.00238	0.01299
hazt_1096__hazt_677	0.43315	0.53623	1593.0	123.0	1.94529	GF_000010	0.3772	29.7223	80.0	0.0127	690.0	hazt_677	hazt_1096	0.00238	0.0
hazt_4596__hazt_677	0.43503	0.51804	1593.0	123.0	2.03902	GF_000010	0.3682	1.896	80.0	0.1942	693.0	hazt_677	hazt_4596	0.00238	0.01299
hazt_5171__hazt_677	0.43503	0.52814	1593.0	123.0	2.00032	GF_000010	0.3688	3.0933	80.0	0.1192	693.0	hazt_677	hazt_5171	0.00238	0.01299
hazt_1099__hazt_677	0.43315	0.54783	1593.0	123.0	2.03538	GF_000010	0.3516	1.4428	80.0	0.2437	690.0	hazt_677	hazt_1099	0.00238	0.01299
hazt_5170__hazt_677	0.2467	0.60814	1593.0	123.0	2.04068	GF_000010	0.4014	1.1075	80.0	0.3624	393.0	hazt_677	hazt_5170	0.00238	0.01299
hazt_1097__hazt_677	0.43315	0.54928	1593.0	123.0	2.03749	GF_000010	0.3735	71.5199	80.0	0.0052	690.0	hazt_677	hazt_1097	0.00238	0.0
hazt_5172__hazt_677	0.32957	0.5581	1593.0	123.0	1.97124	GF_000010	0.395	1.6477	80.0	0.2397	525.0	hazt_677	hazt_5172	0.00238	0.01299
hazt_5716__hazt_677	0.43315	0.53043	1593.0	123.0	1.98871	GF_000010	0.3755	76.2919	80.0	0.0049	690.0	hazt_677	hazt_5716	0.00238	0.0
hazt_11720__hazt_677	0.20339	0.56481	1593.0	123.0	1.99786	GF_000010	0.4146	6.9733	80.0	0.0595	324.0	hazt_677	hazt_11720	0.00238	0.0
hazt_677__hazt_9159	0.43126	0.55604	1593.0	123.0	2.02779	GF_000010	0.4426	18.8864	80.0	0.0234	687.0	hazt_677	hazt_9159	0.00238	0.0
hazt_11542__hazt_677	0.39736	0.57188	1593.0	123.0	2.02033	GF_000010	0.448	11.1643	80.0	0.0401	633.0	hazt_677	hazt_11542	0.00238	0.0
hazt_677__hazt_9153	0.3936	0.52632	1593.0	123.0	2.12613	GF_000010	0.5202	10.618	80.0	0.049	627.0	hazt_677	hazt_9153	0.00238	0.0
hazt_677__hazt_9160	0.44068	0.52422	1593.0	123.0	2.14779	GF_000010	0.4443	42.9421	80.0	0.0103	702.0	hazt_677	hazt_9160	0.00238	0.0
hazt_11553__hazt_677	0.44068	0.52849	1593.0	123.0	2.27836	GF_000010	0.4824	13.2972	80.0	0.0363	702.0	hazt_677	hazt_11553	0.00238	0.0
hazt_677__hazt_7519	0.44256	0.50071	1593.0	123.0	2.12173	GF_000010	0.4279	67.6887	80.0	0.0063	705.0	hazt_677	hazt_7519	0.00238	0.0
hazt_11602__hazt_677	0.42938	0.54386	1593.0	123.0	2.07867	GF_000010	0.4721	3.04	80.0	0.1553	684.0	hazt_677	hazt_11602	0.00238	0.01299
hazt_16230__hazt_1682	0.44256	0.50355	1593.0	123.0	1.89084	GF_000010	0.7004	2.0458	80.0	0.3424	705.0	hazt_16230	hazt_1682	0.00238	0.01299
hazt_15190__hazt_16230	0.44256	0.47234	1593.0	123.0	1.9984	GF_000010	0.7525	69.5993	80.0	0.0108	705.0	hazt_16230	hazt_15190	0.00238	0.0
hazt_15966__hazt_16230	0.31827	0.48521	1593.0	123.0	2.25299	GF_000010	0.5124	73.5666	80.0	0.007	507.0	hazt_16230	hazt_15966	0.00238	0.0
hazt_10078__hazt_16230	0.30885	0.51423	1593.0	123.0	2.20711	GF_000010	0.646	66.9567	80.0	0.0096	492.0	hazt_16230	hazt_10078	0.00238	0.0
hazt_16230__hazt_1640	0.4275	0.51395	1593.0	123.0	1.95185	GF_000010	0.4111	2.4337	80.0	0.1689	681.0	hazt_16230	hazt_1640	0.00238	0.01299
hazt_1096__hazt_16230	0.43315	0.53913	1593.0	123.0	1.91332	GF_000010	0.3764	1.6552	80.0	0.2274	690.0	hazt_16230	hazt_1096	0.00238	0.01299
hazt_16230__hazt_4596	0.43503	0.51227	1593.0	123.0	2.00705	GF_000010	0.3583	2.599	80.0	0.1379	693.0	hazt_16230	hazt_4596	0.00238	0.01299
hazt_16230__hazt_5171	0.43503	0.52092	1593.0	123.0	1.96834	GF_000010	0.3591	12.0592	80.0	0.0298	693.0	hazt_16230	hazt_5171	0.00238	0.0
hazt_1099__hazt_16230	0.43315	0.53913	1593.0	123.0	2.00341	GF_000010	0.3441	1.7466	80.0	0.197	690.0	hazt_16230	hazt_1099	0.00238	0.01299
hazt_16230__hazt_5170	0.2467	0.61323	1593.0	123.0	2.00871	GF_000010	0.3874	1.0926	80.0	0.3546	393.0	hazt_16230	hazt_5170	0.00238	0.01299
hazt_1097__hazt_16230	0.43315	0.54493	1593.0	123.0	2.00552	GF_000010	0.3741	1.4437	80.0	0.2592	690.0	hazt_16230	hazt_1097	0.00238	0.01299
hazt_16230__hazt_5172	0.32957	0.55619	1593.0	123.0	1.93926	GF_000010	0.3891	1.3894	80.0	0.2801	525.0	hazt_16230	hazt_5172	0.00238	0.01299
hazt_16230__hazt_5716	0.43315	0.52609	1593.0	123.0	1.95673	GF_000010	0.3727	79.6381	80.0	0.0047	690.0	hazt_16230	hazt_5716	0.00238	0.0
hazt_11720__hazt_16230	0.20339	0.5679	1593.0	123.0	1.96589	GF_000010	0.3872	5.7369	80.0	0.0675	324.0	hazt_16230	hazt_11720	0.00238	0.0
hazt_16230__hazt_9159	0.43126	0.55022	1593.0	123.0	1.99581	GF_000010	0.4404	12.4833	80.0	0.0353	687.0	hazt_16230	hazt_9159	0.00238	0.0
hazt_11542__hazt_16230	0.39736	0.56872	1593.0	123.0	1.98835	GF_000010	0.442	19.7219	80.0	0.0224	633.0	hazt_16230	hazt_11542	0.00238	0.0
hazt_16230__hazt_9153	0.3936	0.52791	1593.0	123.0	2.09415	GF_000010	0.51	14.1097	80.0	0.0361	627.0	hazt_16230	hazt_9153	0.00238	0.0
hazt_16230__hazt_9160	0.46328	0.50136	1593.0	123.0	2.11582	GF_000010	0.4403	66.2226	80.0	0.0066	738.0	hazt_16230	hazt_9160	0.00238	0.0
hazt_11553__hazt_16230	0.46328	0.51084	1593.0	123.0	2.24638	GF_000010	0.4828	7.843	80.0	0.0616	738.0	hazt_16230	hazt_11553	0.00238	0.0
hazt_16230__hazt_7519	0.44256	0.49787	1593.0	123.0	2.08976	GF_000010	0.4256	69.5687	80.0	0.0061	705.0	hazt_16230	hazt_7519	0.00238	0.0
hazt_11602__hazt_16230	0.42938	0.53363	1593.0	123.0	2.04669	GF_000010	0.4684	70.3045	80.0	0.0067	684.0	hazt_16230	hazt_11602	0.00238	0.0
hazt_12037__hazt_1682	0.42373	0.52444	1593.0	123.0	1.78135	GF_000010	0.4621	5.2623	80.0	0.0878	675.0	hazt_12037	hazt_1682	0.00238	0.0
hazt_12037__hazt_15190	0.42373	0.48889	1593.0	123.0	1.88891	GF_000010	0.5587	82.0675	80.0	0.0068	675.0	hazt_12037	hazt_15190	0.00238	0.0
hazt_12037__hazt_15966	0.30508	0.47531	1593.0	123.0	2.1435	GF_000010	0.6355	66.7845	80.0	0.0095	486.0	hazt_12037	hazt_15966	0.00238	0.0
hazt_10078__hazt_12037	0.30132	0.48958	1593.0	123.0	2.09762	GF_000010	0.8009	8.92	80.0	0.0898	480.0	hazt_12037	hazt_10078	0.00238	0.0
hazt_12037__hazt_1640	0.41243	0.52511	1593.0	123.0	1.84236	GF_000010	0.317	5.8727	80.0	0.054	657.0	hazt_12037	hazt_1640	0.00238	0.0
hazt_1096__hazt_12037	0.41431	0.55	1593.0	123.0	1.80383	GF_000010	0.2819	11.791	80.0	0.0239	660.0	hazt_12037	hazt_1096	0.00238	0.0
hazt_12037__hazt_4596	0.4162	0.52489	1593.0	123.0	1.89756	GF_000010	0.2966	8.4361	80.0	0.0352	663.0	hazt_12037	hazt_4596	0.00238	0.0
hazt_12037__hazt_5171	0.4162	0.53846	1593.0	123.0	1.85885	GF_000010	0.3058	15.4859	80.0	0.0197	663.0	hazt_12037	hazt_5171	0.00238	0.0
hazt_1099__hazt_12037	0.41431	0.53788	1593.0	123.0	1.89392	GF_000010	0.2748	2.4655	80.0	0.1115	660.0	hazt_12037	hazt_1099	0.00238	0.01299
hazt_12037__hazt_5170	0.23352	0.62097	1593.0	123.0	1.89922	GF_000010	0.293	18.311	80.0	0.016	372.0	hazt_12037	hazt_5170	0.00238	0.0
hazt_1097__hazt_12037	0.41243	0.54033	1593.0	123.0	1.89603	GF_000010	0.3042	11.3018	80.0	0.0269	657.0	hazt_12037	hazt_1097	0.00238	0.0
hazt_12037__hazt_5172	0.31073	0.54545	1593.0	123.0	1.82977	GF_000010	0.3304	9.8424	80.0	0.0336	495.0	hazt_12037	hazt_5172	0.00238	0.0
hazt_12037__hazt_5716	0.4162	0.52036	1593.0	123.0	1.84724	GF_000010	0.2656	78.0818	80.0	0.0034	663.0	hazt_12037	hazt_5716	0.00238	0.0
hazt_11720__hazt_12037	0.18832	0.55333	1593.0	123.0	1.8564	GF_000010	0.317	81.7591	80.0	0.0039	300.0	hazt_12037	hazt_11720	0.00238	0.0
hazt_12037__hazt_9159	0.41808	0.53153	1593.0	123.0	1.88632	GF_000010	0.2913	6.7056	80.0	0.0434	666.0	hazt_12037	hazt_9159	0.00238	0.0
hazt_11542__hazt_12037	0.38418	0.54412	1593.0	123.0	1.87886	GF_000010	0.2922	8.7134	80.0	0.0335	612.0	hazt_12037	hazt_11542	0.00238	0.0
hazt_12037__hazt_9153	0.38041	0.51485	1593.0	123.0	1.98466	GF_000010	0.2841	5.0435	80.0	0.0563	606.0	hazt_12037	hazt_9153	0.00238	0.0
hazt_12037__hazt_9160	0.41808	0.51952	1593.0	123.0	2.00633	GF_000010	0.3356	20.1623	80.0	0.0166	666.0	hazt_12037	hazt_9160	0.00238	0.0
hazt_11553__hazt_12037	0.41808	0.51652	1593.0	123.0	2.13689	GF_000010	0.3335	12.1474	80.0	0.0275	666.0	hazt_12037	hazt_11553	0.00238	0.0
hazt_12037__hazt_7519	0.42373	0.48889	1593.0	123.0	1.98027	GF_000010	0.332	69.9067	80.0	0.0047	675.0	hazt_12037	hazt_7519	0.00238	0.0
hazt_11602__hazt_12037	0.41431	0.50303	1593.0	123.0	1.9372	GF_000010	0.372	7.4753	80.0	0.0498	660.0	hazt_12037	hazt_11602	0.00238	0.0
hazt_13637__hazt_1682	0.43126	0.49491	1593.0	123.0	1.67273	GF_000010	0.431	4.6434	80.0	0.0928	687.0	hazt_13637	hazt_1682	0.00238	0.01299
hazt_13637__hazt_15190	0.43315	0.49855	1593.0	123.0	1.78029	GF_000010	0.5043	34.7668	80.0	0.0145	690.0	hazt_13637	hazt_15190	0.00238	0.0
hazt_13637__hazt_15966	0.31638	0.46627	1593.0	123.0	2.03488	GF_000010	0.5902	80.6264	80.0	0.0073	504.0	hazt_13637	hazt_15966	0.00238	0.0
hazt_10078__hazt_13637	0.29944	0.46751	1593.0	123.0	1.98901	GF_000010	0.7027	3.3914	80.0	0.2072	477.0	hazt_13637	hazt_10078	0.00238	0.01299
hazt_13637__hazt_1640	0.4162	0.52941	1593.0	123.0	1.73374	GF_000010	0.2703	8.1949	80.0	0.033	663.0	hazt_13637	hazt_1640	0.00238	0.0
hazt_1096__hazt_13637	0.41996	0.53662	1593.0	123.0	1.69521	GF_000010	0.256	96.2631	80.0	0.0027	669.0	hazt_13637	hazt_1096	0.00238	0.0
hazt_13637__hazt_4596	0.42185	0.52679	1593.0	123.0	1.78894	GF_000010	0.286	99.5406	80.0	0.0029	672.0	hazt_13637	hazt_4596	0.00238	0.0
hazt_13637__hazt_5171	0.42185	0.52976	1593.0	123.0	1.75023	GF_000010	0.2487	13.651	80.0	0.0182	672.0	hazt_13637	hazt_5171	0.00238	0.0
hazt_1099__hazt_13637	0.41996	0.53961	1593.0	123.0	1.7853	GF_000010	0.2303	2.2298	80.0	0.1033	669.0	hazt_13637	hazt_1099	0.00238	0.01299
hazt_13637__hazt_5170	0.24105	0.59375	1593.0	123.0	1.7906	GF_000010	0.2358	108.2431	80.0	0.0022	384.0	hazt_13637	hazt_5170	0.00238	0.0
hazt_1097__hazt_13637	0.42185	0.54911	1593.0	123.0	1.78741	GF_000010	0.2712	24.414	80.0	0.0111	672.0	hazt_13637	hazt_1097	0.00238	0.0
hazt_13637__hazt_5172	0.31638	0.56151	1593.0	123.0	1.72116	GF_000010	0.2851	5.3113	80.0	0.0537	504.0	hazt_13637	hazt_5172	0.00238	0.0
hazt_13637__hazt_5716	0.42185	0.51786	1593.0	123.0	1.73862	GF_000010	0.3382	6.2717	80.0	0.0539	672.0	hazt_13637	hazt_5716	0.00238	0.0
hazt_11720__hazt_13637	0.19962	0.56918	1593.0	123.0	1.74778	GF_000010	0.3399	7.3353	80.0	0.0463	318.0	hazt_13637	hazt_11720	0.00238	0.0
hazt_13637__hazt_9159	0.42938	0.53655	1593.0	123.0	1.7777	GF_000010	0.3369	5.319	80.0	0.0633	684.0	hazt_13637	hazt_9159	0.00238	0.0
hazt_11542__hazt_13637	0.38606	0.55447	1593.0	123.0	1.77024	GF_000010	0.3375	12.91	80.0	0.0261	615.0	hazt_13637	hazt_11542	0.00238	0.0
hazt_13637__hazt_9153	0.3823	0.52381	1593.0	123.0	1.87604	GF_000010	0.3178	4.3036	80.0	0.0738	609.0	hazt_13637	hazt_9153	0.00238	0.01299
hazt_13637__hazt_9160	0.42373	0.50667	1593.0	123.0	1.89771	GF_000010	0.3446	75.0534	80.0	0.0046	675.0	hazt_13637	hazt_9160	0.00238	0.0
hazt_11553__hazt_13637	0.42373	0.51407	1593.0	123.0	2.02828	GF_000010	0.3732	13.7137	80.0	0.0272	675.0	hazt_13637	hazt_11553	0.00238	0.0
hazt_13637__hazt_7519	0.42938	0.51462	1593.0	123.0	1.87165	GF_000010	0.2877	6.9195	80.0	0.0416	684.0	hazt_13637	hazt_7519	0.00238	0.0
hazt_11602__hazt_13637	0.41996	0.5157	1593.0	123.0	1.82858	GF_000010	0.3175	4.717	80.0	0.0673	669.0	hazt_13637	hazt_11602	0.00238	0.01299
hazt_1682__hazt_3545	0.42938	0.50292	1593.0	123.0	1.76934	GF_000010	0.4367	3.265	80.0	0.1337	684.0	hazt_3545	hazt_1682	0.00238	0.01299
hazt_15190__hazt_3545	0.43126	0.49491	1593.0	123.0	1.8769	GF_000010	0.5017	95.3836	80.0	0.0053	687.0	hazt_3545	hazt_15190	0.00238	0.0
hazt_15966__hazt_3545	0.3145	0.46507	1593.0	123.0	2.13149	GF_000010	0.6133	81.5988	80.0	0.0075	501.0	hazt_3545	hazt_15966	0.00238	0.0
hazt_10078__hazt_3545	0.29944	0.46751	1593.0	123.0	2.08561	GF_000010	0.6616	4.6858	80.0	0.1412	477.0	hazt_3545	hazt_10078	0.00238	0.01299
hazt_1640__hazt_3545	0.41431	0.54394	1593.0	123.0	1.83035	GF_000010	0.2645	6.4381	80.0	0.0411	660.0	hazt_3545	hazt_1640	0.00238	0.0
hazt_1096__hazt_3545	0.4275	0.55213	1593.0	123.0	1.79181	GF_000010	0.2269	7.217	80.0	0.0314	681.0	hazt_3545	hazt_1096	0.00238	0.0
hazt_3545__hazt_4596	0.42938	0.53947	1593.0	123.0	1.88554	GF_000010	0.2856	2.4399	80.0	0.117	684.0	hazt_3545	hazt_4596	0.00238	0.01299
hazt_3545__hazt_5171	0.42938	0.53655	1593.0	123.0	1.84684	GF_000010	0.2248	6.7604	80.0	0.0333	684.0	hazt_3545	hazt_5171	0.00238	0.0
hazt_1099__hazt_3545	0.4275	0.53744	1593.0	123.0	1.8819	GF_000010	0.2284	2.284	80.0	0.1	681.0	hazt_3545	hazt_1099	0.00238	0.01299
hazt_3545__hazt_5170	0.24859	0.59848	1593.0	123.0	1.8872	GF_000010	0.2261	107.7179	80.0	0.0021	396.0	hazt_3545	hazt_5170	0.00238	0.0
hazt_1097__hazt_3545	0.42938	0.54386	1593.0	123.0	1.88401	GF_000010	0.2644	94.877	80.0	0.0028	684.0	hazt_3545	hazt_1097	0.00238	0.0
hazt_3545__hazt_5172	0.32392	0.57171	1593.0	123.0	1.81776	GF_000010	0.2547	4.051	80.0	0.0629	516.0	hazt_3545	hazt_5172	0.00238	0.01299
hazt_3545__hazt_5716	0.43503	0.50072	1593.0	123.0	1.83523	GF_000010	0.3428	5.5667	80.0	0.0616	693.0	hazt_3545	hazt_5716	0.00238	0.0
hazt_11720__hazt_3545	0.21469	0.54678	1593.0	123.0	1.84439	GF_000010	0.3622	5.7324	80.0	0.0632	342.0	hazt_3545	hazt_11720	0.00238	0.0
hazt_3545__hazt_9159	0.41996	0.53214	1593.0	123.0	1.87431	GF_000010	0.3754	17.914	80.0	0.021	669.0	hazt_3545	hazt_9159	0.00238	0.0
hazt_11542__hazt_3545	0.38606	0.54797	1593.0	123.0	1.86685	GF_000010	0.3793	30.0639	80.0	0.0126	615.0	hazt_3545	hazt_11542	0.00238	0.0
hazt_3545__hazt_9153	0.3823	0.5156	1593.0	123.0	1.97265	GF_000010	0.2878	5.2565	80.0	0.0547	609.0	hazt_3545	hazt_9153	0.00238	0.0
hazt_3545__hazt_9160	0.45386	0.47441	1593.0	123.0	1.99431	GF_000010	0.4014	22.8605	80.0	0.0176	723.0	hazt_3545	hazt_9160	0.00238	0.0
hazt_11553__hazt_3545	0.45386	0.47856	1593.0	123.0	2.12488	GF_000010	0.3881	17.5514	80.0	0.0221	723.0	hazt_3545	hazt_11553	0.00238	0.0
hazt_3545__hazt_7519	0.43691	0.50575	1593.0	123.0	1.96826	GF_000010	0.2822	9.7104	80.0	0.0291	696.0	hazt_3545	hazt_7519	0.00238	0.0
hazt_11602__hazt_3545	0.41996	0.50972	1593.0	123.0	1.92519	GF_000010	0.3051	6.2119	80.0	0.0491	669.0	hazt_3545	hazt_11602	0.00238	0.0
hazt_1682__hazt_17607	0.45009	0.49372	1593.0	123.0	1.87629	GF_000010	0.3843	76.9923	80.0	0.005	717.0	hazt_17607	hazt_1682	0.00238	0.0
hazt_15190__hazt_17607	0.45009	0.47838	1593.0	123.0	1.98385	GF_000010	0.6257	6.4426	80.0	0.0971	717.0	hazt_17607	hazt_15190	0.00238	0.0
hazt_15966__hazt_17607	0.32768	0.47318	1593.0	123.0	2.23844	GF_000010	0.5762	62.2424	80.0	0.0093	522.0	hazt_17607	hazt_15966	0.00238	0.0
hazt_10078__hazt_17607	0.30697	0.45603	1593.0	123.0	2.19256	GF_000010	0.6724	61.1492	80.0	0.011	489.0	hazt_17607	hazt_10078	0.00238	0.0
hazt_1640__hazt_17607	0.4275	0.50954	1593.0	123.0	1.9373	GF_000010	0.2785	4.8608	80.0	0.0573	681.0	hazt_17607	hazt_1640	0.00238	0.01299
hazt_1096__hazt_17607	0.43879	0.52504	1593.0	123.0	1.89876	GF_000010	0.2577	3.6533	80.0	0.0705	699.0	hazt_17607	hazt_1096	0.00238	0.01299
hazt_17607__hazt_4596	0.44068	0.50997	1593.0	123.0	1.99249	GF_000010	0.3151	2.3438	80.0	0.1344	702.0	hazt_17607	hazt_4596	0.00238	0.01299
hazt_17607__hazt_5171	0.44068	0.51425	1593.0	123.0	1.95379	GF_000010	0.297	3.911	80.0	0.0759	702.0	hazt_17607	hazt_5171	0.00238	0.01299
hazt_1099__hazt_17607	0.43879	0.53076	1593.0	123.0	1.98885	GF_000010	0.2412	2.8361	80.0	0.085	699.0	hazt_17607	hazt_1099	0.00238	0.01299
hazt_17607__hazt_5170	0.25235	0.5398	1593.0	123.0	1.99415	GF_000010	0.2861	5.3394	80.0	0.0536	402.0	hazt_17607	hazt_5170	0.00238	0.0
hazt_1097__hazt_17607	0.44068	0.53134	1593.0	123.0	1.99096	GF_000010	0.2539	1.9913	80.0	0.1275	702.0	hazt_17607	hazt_1097	0.00238	0.01299
hazt_17607__hazt_5172	0.33522	0.5412	1593.0	123.0	1.92471	GF_000010	0.305	2.6068	80.0	0.117	534.0	hazt_17607	hazt_5172	0.00238	0.01299
hazt_17607__hazt_5716	0.44256	0.48936	1593.0	123.0	1.94218	GF_000010	0.3938	8.9212	80.0	0.0441	705.0	hazt_17607	hazt_5716	0.00238	0.0
hazt_11720__hazt_17607	0.21657	0.52174	1593.0	123.0	1.95134	GF_000010	0.407	7.6626	80.0	0.0531	345.0	hazt_17607	hazt_11720	0.00238	0.0
hazt_17607__hazt_9159	0.43126	0.50655	1593.0	123.0	1.98126	GF_000010	0.3832	2.0186	80.0	0.1898	687.0	hazt_17607	hazt_9159	0.00238	0.01299
hazt_11542__hazt_17607	0.39548	0.50635	1593.0	123.0	1.9738	GF_000010	0.3666	28.2408	80.0	0.013	630.0	hazt_17607	hazt_11542	0.00238	0.0
hazt_17607__hazt_9153	0.38983	0.51208	1593.0	123.0	2.0796	GF_000010	0.3519	2.0652	80.0	0.1704	621.0	hazt_17607	hazt_9153	0.00238	0.01299
hazt_17607__hazt_9160	0.46328	0.48916	1593.0	123.0	2.10126	GF_000010	0.4276	49.7165	80.0	0.0086	738.0	hazt_17607	hazt_9160	0.00238	0.0
hazt_11553__hazt_17607	0.46328	0.47832	1593.0	123.0	2.23183	GF_000010	0.4472	21.5106	80.0	0.0208	738.0	hazt_17607	hazt_11553	0.00238	0.0
hazt_17607__hazt_7519	0.44821	0.47899	1593.0	123.0	2.07521	GF_000010	0.3676	6.5442	80.0	0.0562	714.0	hazt_17607	hazt_7519	0.00238	0.0
hazt_11602__hazt_17607	0.43126	0.47744	1593.0	123.0	2.03214	GF_000010	0.304	64.3646	80.0	0.0047	687.0	hazt_17607	hazt_11602	0.00238	0.0
hazt_1682__hazt_2488	0.42373	0.50667	1593.0	123.0	1.73129	GF_000010	0.3424	85.3062	80.0	0.004	675.0	hazt_2488	hazt_1682	0.00238	0.0
hazt_15190__hazt_2488	0.42373	0.49185	1593.0	123.0	1.83885	GF_000010	0.5871	55.3746	80.0	0.0106	675.0	hazt_2488	hazt_15190	0.00238	0.0
hazt_15966__hazt_2488	0.29944	0.49686	1593.0	123.0	2.09344	GF_000010	0.523	70.181	80.0	0.0075	477.0	hazt_2488	hazt_15966	0.00238	0.0
hazt_10078__hazt_2488	0.30508	0.48765	1593.0	123.0	2.04757	GF_000010	0.5392	68.3726	80.0	0.0079	486.0	hazt_2488	hazt_10078	0.00238	0.0
hazt_1640__hazt_2488	0.41243	0.51446	1593.0	123.0	1.7923	GF_000010	0.3147	16.7992	80.0	0.0187	657.0	hazt_2488	hazt_1640	0.00238	0.0
hazt_1096__hazt_2488	0.41996	0.55007	1593.0	123.0	1.75377	GF_000010	0.2623	33.5269	80.0	0.0078	669.0	hazt_2488	hazt_1096	0.00238	0.0
hazt_2488__hazt_4596	0.42185	0.51488	1593.0	123.0	1.8475	GF_000010	0.2902	26.0717	80.0	0.0111	672.0	hazt_2488	hazt_4596	0.00238	0.0
hazt_2488__hazt_5171	0.42185	0.52679	1593.0	123.0	1.80879	GF_000010	0.2697	37.5464	80.0	0.0072	672.0	hazt_2488	hazt_5171	0.00238	0.0
hazt_1099__hazt_2488	0.41996	0.53363	1593.0	123.0	1.84386	GF_000010	0.2406	37.9584	80.0	0.0063	669.0	hazt_2488	hazt_1099	0.00238	0.0
hazt_2488__hazt_5170	0.2354	0.608	1593.0	123.0	1.84916	GF_000010	0.2623	30.9668	80.0	0.0085	375.0	hazt_2488	hazt_5170	0.00238	0.0
hazt_1097__hazt_2488	0.41808	0.55255	1593.0	123.0	1.84597	GF_000010	0.2715	20.2741	80.0	0.0134	666.0	hazt_2488	hazt_1097	0.00238	0.0
hazt_2488__hazt_5172	0.31638	0.56746	1593.0	123.0	1.77972	GF_000010	0.2651	27.3135	80.0	0.0097	504.0	hazt_2488	hazt_5172	0.00238	0.0
hazt_2488__hazt_5716	0.41996	0.5157	1593.0	123.0	1.79718	GF_000010	0.351	78.8283	80.0	0.0045	669.0	hazt_2488	hazt_5716	0.00238	0.0
hazt_11720__hazt_2488	0.19021	0.55776	1593.0	123.0	1.80634	GF_000010	0.4025	83.8541	80.0	0.0048	303.0	hazt_2488	hazt_11720	0.00238	0.0
hazt_2488__hazt_9159	0.42373	0.53333	1593.0	123.0	1.83626	GF_000010	0.3603	75.7362	80.0	0.0048	675.0	hazt_2488	hazt_9159	0.00238	0.0
hazt_11542__hazt_2488	0.38983	0.54267	1593.0	123.0	1.8288	GF_000010	0.3632	73.1119	80.0	0.005	621.0	hazt_2488	hazt_11542	0.00238	0.0
hazt_2488__hazt_9153	0.38418	0.52288	1593.0	123.0	1.9346	GF_000010	0.382	72.3874	80.0	0.0053	612.0	hazt_2488	hazt_9153	0.00238	0.0
hazt_2488__hazt_9160	0.41996	0.50822	1593.0	123.0	1.95627	GF_000010	0.4639	68.1198	80.0	0.0068	669.0	hazt_2488	hazt_9160	0.00238	0.0
hazt_11553__hazt_2488	0.41996	0.5157	1593.0	123.0	2.08684	GF_000010	0.4657	63.8974	80.0	0.0073	669.0	hazt_2488	hazt_11553	0.00238	0.0
hazt_2488__hazt_7519	0.42373	0.50815	1593.0	123.0	1.93021	GF_000010	0.3072	48.6523	80.0	0.0063	675.0	hazt_2488	hazt_7519	0.00238	0.0
hazt_11602__hazt_2488	0.41431	0.52121	1593.0	123.0	1.88714	GF_000010	0.3083	18.5571	80.0	0.0166	660.0	hazt_2488	hazt_11602	0.00238	0.0
hazt_1682__hazt_7571	0.43126	0.49636	1593.0	123.0	1.47449	GF_000010	0.4307	8.5431	80.0	0.0504	687.0	hazt_7571	hazt_1682	0.00238	0.0
hazt_15190__hazt_7571	0.43126	0.50509	1593.0	123.0	1.58205	GF_000010	0.65	84.4173	80.0	0.0077	687.0	hazt_7571	hazt_15190	0.00238	0.0
hazt_15966__hazt_7571	0.31638	0.47817	1593.0	123.0	1.83664	GF_000010	0.5562	71.7414	80.0	0.0078	504.0	hazt_7571	hazt_15966	0.00238	0.0
hazt_10078__hazt_7571	0.29944	0.4717	1593.0	123.0	1.79077	GF_000010	0.5942	68.9545	80.0	0.0086	477.0	hazt_7571	hazt_10078	0.00238	0.0
hazt_1640__hazt_7571	0.4162	0.54902	1593.0	123.0	1.5355	GF_000010	0.2951	15.2359	80.0	0.0194	663.0	hazt_7571	hazt_1640	0.00238	0.0
hazt_1096__hazt_7571	0.42185	0.53423	1593.0	123.0	1.49697	GF_000010	0.2972	80.8651	80.0	0.0037	672.0	hazt_7571	hazt_1096	0.00238	0.0
hazt_4596__hazt_7571	0.42373	0.53778	1593.0	123.0	1.5907	GF_000010	0.2976	26.0241	80.0	0.0114	675.0	hazt_7571	hazt_4596	0.00238	0.0
hazt_5171__hazt_7571	0.42373	0.54815	1593.0	123.0	1.55199	GF_000010	0.3036	25.3502	80.0	0.012	675.0	hazt_7571	hazt_5171	0.00238	0.0
hazt_1099__hazt_7571	0.42185	0.55357	1593.0	123.0	1.58706	GF_000010	0.2621	87.1334	80.0	0.003	672.0	hazt_7571	hazt_1099	0.00238	0.0
hazt_5170__hazt_7571	0.24294	0.60465	1593.0	123.0	1.59236	GF_000010	0.2985	27.8703	80.0	0.0107	387.0	hazt_7571	hazt_5170	0.00238	0.0
hazt_1097__hazt_7571	0.42373	0.55259	1593.0	123.0	1.58917	GF_000010	0.2599	25.4686	80.0	0.0102	675.0	hazt_7571	hazt_1097	0.00238	0.0
hazt_5172__hazt_7571	0.31827	0.57594	1593.0	123.0	1.52292	GF_000010	0.2654	84.0917	80.0	0.0032	507.0	hazt_7571	hazt_5172	0.00238	0.0
hazt_5716__hazt_7571	0.42185	0.52976	1593.0	123.0	1.54038	GF_000010	0.4047	74.7334	80.0	0.0054	672.0	hazt_7571	hazt_5716	0.00238	0.0
hazt_11720__hazt_7571	0.20151	0.56075	1593.0	123.0	1.54954	GF_000010	0.4568	79.9824	80.0	0.0057	321.0	hazt_7571	hazt_11720	0.00238	0.0
hazt_7571__hazt_9159	0.41996	0.5426	1593.0	123.0	1.57946	GF_000010	0.3958	75.0617	80.0	0.0053	669.0	hazt_7571	hazt_9159	0.00238	0.0
hazt_11542__hazt_7571	0.38606	0.55285	1593.0	123.0	1.572	GF_000010	0.399	72.6982	80.0	0.0055	615.0	hazt_7571	hazt_11542	0.00238	0.0
hazt_7571__hazt_9153	0.3823	0.53859	1593.0	123.0	1.6778	GF_000010	0.3454	71.4638	80.0	0.0048	609.0	hazt_7571	hazt_9153	0.00238	0.0
hazt_7571__hazt_9160	0.43126	0.49054	1593.0	123.0	1.69947	GF_000010	0.4476	65.5657	80.0	0.0068	687.0	hazt_7571	hazt_9160	0.00238	0.0
hazt_11553__hazt_7571	0.43126	0.50073	1593.0	123.0	1.83004	GF_000010	0.4868	62.3481	80.0	0.0078	687.0	hazt_7571	hazt_11553	0.00238	0.0
hazt_7519__hazt_7571	0.43126	0.52111	1593.0	123.0	1.67341	GF_000010	0.3159	29.865	80.0	0.0106	687.0	hazt_7571	hazt_7519	0.00238	0.0
hazt_11602__hazt_7571	0.41996	0.51271	1593.0	123.0	1.63034	GF_000010	0.3406	78.6856	80.0	0.0043	669.0	hazt_7571	hazt_11602	0.00238	0.0
hazt_1682__hazt_17898	0.43126	0.50073	1593.0	123.0	1.56866	GF_000010	0.4873	4.8979	80.0	0.0995	687.0	hazt_17898	hazt_1682	0.00238	0.01299
hazt_15190__hazt_17898	0.43126	0.49927	1593.0	123.0	1.67622	GF_000010	0.6484	79.3115	80.0	0.0082	687.0	hazt_17898	hazt_15190	0.00238	0.0
hazt_15966__hazt_17898	0.31638	0.50198	1593.0	123.0	1.93081	GF_000010	0.5142	70.1779	80.0	0.0073	504.0	hazt_17898	hazt_15966	0.00238	0.0
hazt_10078__hazt_17898	0.29944	0.49057	1593.0	123.0	1.88493	GF_000010	0.5983	14.6121	80.0	0.0409	477.0	hazt_17898	hazt_10078	0.00238	0.0
hazt_1640__hazt_17898	0.4162	0.54148	1593.0	123.0	1.62967	GF_000010	0.2938	18.002	80.0	0.0163	663.0	hazt_17898	hazt_1640	0.00238	0.0
hazt_1096__hazt_17898	0.42185	0.55208	1593.0	123.0	1.59113	GF_000010	0.3018	27.601	80.0	0.0109	672.0	hazt_17898	hazt_1096	0.00238	0.0
hazt_17898__hazt_4596	0.42373	0.53481	1593.0	123.0	1.68486	GF_000010	0.3285	21.7728	80.0	0.0151	675.0	hazt_17898	hazt_4596	0.00238	0.0
hazt_17898__hazt_5171	0.42373	0.54667	1593.0	123.0	1.64616	GF_000010	0.3013	23.2957	80.0	0.0129	675.0	hazt_17898	hazt_5171	0.00238	0.0
hazt_1099__hazt_17898	0.42185	0.55506	1593.0	123.0	1.68122	GF_000010	0.2783	26.8342	80.0	0.0104	672.0	hazt_17898	hazt_1099	0.00238	0.0
hazt_17898__hazt_5170	0.24294	0.59948	1593.0	123.0	1.68652	GF_000010	0.292	20.9453	80.0	0.0139	387.0	hazt_17898	hazt_5170	0.00238	0.0
hazt_1097__hazt_17898	0.42373	0.54815	1593.0	123.0	1.68333	GF_000010	0.2631	22.6477	80.0	0.0116	675.0	hazt_17898	hazt_1097	0.00238	0.0
hazt_17898__hazt_5172	0.31827	0.57791	1593.0	123.0	1.61708	GF_000010	0.2758	20.1346	80.0	0.0137	507.0	hazt_17898	hazt_5172	0.00238	0.0
hazt_17898__hazt_5716	0.42185	0.5253	1593.0	123.0	1.63455	GF_000010	0.4017	77.1007	80.0	0.0052	672.0	hazt_17898	hazt_5716	0.00238	0.0
hazt_11720__hazt_17898	0.20151	0.56386	1593.0	123.0	1.6437	GF_000010	0.4582	81.719	80.0	0.0056	321.0	hazt_17898	hazt_11720	0.00238	0.0
hazt_17898__hazt_9159	0.41996	0.55157	1593.0	123.0	1.67363	GF_000010	0.4037	74.4497	80.0	0.0054	669.0	hazt_17898	hazt_9159	0.00238	0.0
hazt_11542__hazt_17898	0.38606	0.56585	1593.0	123.0	1.66617	GF_000010	0.4071	71.8796	80.0	0.0057	615.0	hazt_17898	hazt_11542	0.00238	0.0
hazt_17898__hazt_9153	0.3823	0.53038	1593.0	123.0	1.77197	GF_000010	0.357	72.4624	80.0	0.0049	609.0	hazt_17898	hazt_9153	0.00238	0.0
hazt_17898__hazt_9160	0.43126	0.49636	1593.0	123.0	1.79363	GF_000010	0.4473	66.648	80.0	0.0067	687.0	hazt_17898	hazt_9160	0.00238	0.0
hazt_11553__hazt_17898	0.43126	0.50801	1593.0	123.0	1.9242	GF_000010	0.484	33.1515	80.0	0.0146	687.0	hazt_17898	hazt_11553	0.00238	0.0
hazt_17898__hazt_7519	0.43126	0.50655	1593.0	123.0	1.76757	GF_000010	0.3376	72.4692	80.0	0.0047	687.0	hazt_17898	hazt_7519	0.00238	0.0
hazt_11602__hazt_17898	0.41996	0.51868	1593.0	123.0	1.72451	GF_000010	0.3284	81.7012	80.0	0.004	669.0	hazt_17898	hazt_11602	0.00238	0.0
hazt_1682__hazt_16906	0.43503	0.47763	1593.0	123.0	1.58854	GF_000010	0.4901	4.9745	80.0	0.0985	693.0	hazt_16906	hazt_1682	0.00238	0.01299
hazt_15190__hazt_16906	0.43503	0.48629	1593.0	123.0	1.69611	GF_000010	0.7287	4.6719	80.0	0.156	693.0	hazt_16906	hazt_15190	0.00238	0.01299
hazt_15966__hazt_16906	0.31638	0.47421	1593.0	123.0	1.9507	GF_000010	0.5654	64.3076	80.0	0.0088	504.0	hazt_16906	hazt_15966	0.00238	0.0
hazt_10078__hazt_16906	0.29944	0.50314	1593.0	123.0	1.90482	GF_000010	0.6298	8.9422	80.0	0.0704	477.0	hazt_16906	hazt_10078	0.00238	0.0
hazt_1640__hazt_16906	0.41996	0.53214	1593.0	123.0	1.64956	GF_000010	0.3329	6.5718	80.0	0.0507	669.0	hazt_16906	hazt_1640	0.00238	0.0
hazt_1096__hazt_16906	0.42561	0.5354	1593.0	123.0	1.61102	GF_000010	0.3531	1.5624	80.0	0.226	678.0	hazt_16906	hazt_1096	0.00238	0.01299
hazt_16906__hazt_4596	0.4275	0.5257	1593.0	123.0	1.70475	GF_000010	0.3325	17.1635	80.0	0.0194	681.0	hazt_16906	hazt_4596	0.00238	0.0
hazt_16906__hazt_5171	0.4275	0.53451	1593.0	123.0	1.66605	GF_000010	0.3405	9.8213	80.0	0.0347	681.0	hazt_16906	hazt_5171	0.00238	0.0
hazt_1099__hazt_16906	0.42561	0.54867	1593.0	123.0	1.70111	GF_000010	0.299	14.5371	80.0	0.0206	678.0	hazt_16906	hazt_1099	0.00238	0.0
hazt_16906__hazt_5170	0.2467	0.56743	1593.0	123.0	1.70641	GF_000010	0.3393	11.7527	80.0	0.0289	393.0	hazt_16906	hazt_5170	0.00238	0.0
hazt_1097__hazt_16906	0.42373	0.53926	1593.0	123.0	1.70322	GF_000010	0.2819	10.9996	80.0	0.0256	675.0	hazt_16906	hazt_1097	0.00238	0.0
hazt_16906__hazt_5172	0.32203	0.5614	1593.0	123.0	1.63697	GF_000010	0.298	34.8737	80.0	0.0085	513.0	hazt_16906	hazt_5172	0.00238	0.0
hazt_16906__hazt_5716	0.42561	0.52802	1593.0	123.0	1.65443	GF_000010	0.4278	71.3717	80.0	0.006	678.0	hazt_16906	hazt_5716	0.00238	0.0
hazt_11720__hazt_16906	0.20151	0.57321	1593.0	123.0	1.66359	GF_000010	0.4622	74.2281	80.0	0.0062	321.0	hazt_16906	hazt_11720	0.00238	0.0
hazt_16906__hazt_9159	0.42373	0.53037	1593.0	123.0	1.69351	GF_000010	0.4379	72.4837	80.0	0.006	675.0	hazt_16906	hazt_9159	0.00238	0.0
hazt_11542__hazt_16906	0.38983	0.53784	1593.0	123.0	1.68605	GF_000010	0.4408	70.8438	80.0	0.0062	621.0	hazt_16906	hazt_11542	0.00238	0.0
hazt_16906__hazt_9153	0.38606	0.52846	1593.0	123.0	1.79186	GF_000010	0.4056	66.5361	80.0	0.0061	615.0	hazt_16906	hazt_9153	0.00238	0.0
hazt_16906__hazt_9160	0.43503	0.48629	1593.0	123.0	1.81352	GF_000010	0.4972	61.5071	80.0	0.0081	693.0	hazt_16906	hazt_9160	0.00238	0.0
hazt_11553__hazt_16906	0.43503	0.48918	1593.0	123.0	1.94409	GF_000010	0.541	18.4296	80.0	0.0294	693.0	hazt_16906	hazt_11553	0.00238	0.0
hazt_16906__hazt_7519	0.43503	0.51227	1593.0	123.0	1.78746	GF_000010	0.3711	1.9078	80.0	0.1945	693.0	hazt_16906	hazt_7519	0.00238	0.01299
hazt_11602__hazt_16906	0.42185	0.49702	1593.0	123.0	1.7444	GF_000010	0.3953	13.8375	80.0	0.0286	672.0	hazt_16906	hazt_11602	0.00238	0.0
hazt_1682__hazt_2490	0.42938	0.49123	1593.0	123.0	1.547	GF_000010	0.4678	10.3205	80.0	0.0453	684.0	hazt_2490	hazt_1682	0.00238	0.0
hazt_15190__hazt_2490	0.42938	0.49415	1593.0	123.0	1.65457	GF_000010	0.6679	72.2061	80.0	0.0092	684.0	hazt_2490	hazt_15190	0.00238	0.0
hazt_15966__hazt_2490	0.3145	0.47305	1593.0	123.0	1.90916	GF_000010	0.574	69.1543	80.0	0.0083	501.0	hazt_2490	hazt_15966	0.00238	0.0
hazt_10078__hazt_2490	0.29944	0.48218	1593.0	123.0	1.86328	GF_000010	0.6462	11.6602	80.0	0.0554	477.0	hazt_2490	hazt_10078	0.00238	0.0
hazt_1640__hazt_2490	0.41431	0.55303	1593.0	123.0	1.60802	GF_000010	0.3245	11.2195	80.0	0.0289	660.0	hazt_2490	hazt_1640	0.00238	0.0
hazt_1096__hazt_2490	0.41996	0.55157	1593.0	123.0	1.56948	GF_000010	0.3481	1.6875	80.0	0.2063	669.0	hazt_2490	hazt_1096	0.00238	0.01299
hazt_2490__hazt_4596	0.42185	0.5372	1593.0	123.0	1.66321	GF_000010	0.4143	1.6163	80.0	0.2563	672.0	hazt_2490	hazt_4596	0.00238	0.01299
hazt_2490__hazt_5171	0.42185	0.54911	1593.0	123.0	1.62451	GF_000010	0.3424	23.3957	80.0	0.0146	672.0	hazt_2490	hazt_5171	0.00238	0.0
hazt_1099__hazt_2490	0.41996	0.55755	1593.0	123.0	1.65957	GF_000010	0.3077	95.2772	80.0	0.0032	669.0	hazt_2490	hazt_1099	0.00238	0.0
hazt_2490__hazt_5170	0.24105	0.59896	1593.0	123.0	1.66487	GF_000010	0.3137	93.5618	80.0	0.0034	384.0	hazt_2490	hazt_5170	0.00238	0.0
hazt_1097__hazt_2490	0.42185	0.5506	1593.0	123.0	1.66168	GF_000010	0.3068	82.8172	80.0	0.0037	672.0	hazt_2490	hazt_1097	0.00238	0.0
hazt_2490__hazt_5172	0.31638	0.58135	1593.0	123.0	1.59543	GF_000010	0.3117	94.0805	80.0	0.0033	504.0	hazt_2490	hazt_5172	0.00238	0.0
hazt_2490__hazt_5716	0.41996	0.52915	1593.0	123.0	1.6129	GF_000010	0.4405	81.1997	80.0	0.0054	669.0	hazt_2490	hazt_5716	0.00238	0.0
hazt_11720__hazt_2490	0.19962	0.57233	1593.0	123.0	1.62205	GF_000010	0.4721	86.6969	80.0	0.0054	318.0	hazt_2490	hazt_11720	0.00238	0.0
hazt_2490__hazt_9159	0.41808	0.55405	1593.0	123.0	1.65198	GF_000010	0.4146	79.642	80.0	0.0052	666.0	hazt_2490	hazt_9159	0.00238	0.0
hazt_11542__hazt_2490	0.38418	0.56536	1593.0	123.0	1.64451	GF_000010	0.4186	76.7369	80.0	0.0055	612.0	hazt_2490	hazt_11542	0.00238	0.0
hazt_2490__hazt_9153	0.38041	0.5429	1593.0	123.0	1.75032	GF_000010	0.3389	75.1165	80.0	0.0045	606.0	hazt_2490	hazt_9153	0.00238	0.0
hazt_2490__hazt_9160	0.42938	0.5	1593.0	123.0	1.77198	GF_000010	0.4807	70.6172	80.0	0.0068	684.0	hazt_2490	hazt_9160	0.00238	0.0
hazt_11553__hazt_2490	0.42938	0.51023	1593.0	123.0	1.90255	GF_000010	0.5314	67.9455	80.0	0.0078	684.0	hazt_2490	hazt_11553	0.00238	0.0
hazt_2490__hazt_7519	0.42938	0.52047	1593.0	123.0	1.74592	GF_000010	0.3954	77.9723	80.0	0.0051	684.0	hazt_2490	hazt_7519	0.00238	0.0
hazt_11602__hazt_2490	0.41808	0.50601	1593.0	123.0	1.70286	GF_000010	0.3939	79.9482	80.0	0.0049	666.0	hazt_2490	hazt_11602	0.00238	0.0
hazt_1682__hazt_5731	0.42938	0.50585	1593.0	123.0	1.53599	GF_000010	0.452	5.1001	80.0	0.0886	684.0	hazt_5731	hazt_1682	0.00238	0.0
hazt_15190__hazt_5731	0.42938	0.51462	1593.0	123.0	1.64355	GF_000010	0.5811	3.3985	80.0	0.171	684.0	hazt_5731	hazt_15190	0.00238	0.01299
hazt_15966__hazt_5731	0.3145	0.48503	1593.0	123.0	1.89814	GF_000010	0.6431	70.3321	80.0	0.0091	501.0	hazt_5731	hazt_15966	0.00238	0.0
hazt_10078__hazt_5731	0.29944	0.48008	1593.0	123.0	1.85227	GF_000010	0.6007	72.6031	80.0	0.0083	477.0	hazt_5731	hazt_10078	0.00238	0.0
hazt_1640__hazt_5731	0.41431	0.56061	1593.0	123.0	1.597	GF_000010	0.2595	24.7518	80.0	0.0105	660.0	hazt_5731	hazt_1640	0.00238	0.0
hazt_1096__hazt_5731	0.41996	0.54559	1593.0	123.0	1.55847	GF_000010	0.2672	1.4375	80.0	0.1859	669.0	hazt_5731	hazt_1096	0.00238	0.01299
hazt_4596__hazt_5731	0.42185	0.54911	1593.0	123.0	1.6522	GF_000010	0.3278	13.6298	80.0	0.024	672.0	hazt_5731	hazt_4596	0.00238	0.0
hazt_5171__hazt_5731	0.42185	0.56101	1593.0	123.0	1.61349	GF_000010	0.267	38.3007	80.0	0.007	672.0	hazt_5731	hazt_5171	0.00238	0.0
hazt_1099__hazt_5731	0.41996	0.57399	1593.0	123.0	1.64856	GF_000010	0.2385	22.8106	80.0	0.0105	669.0	hazt_5731	hazt_1099	0.00238	0.0
hazt_5170__hazt_5731	0.24105	0.6276	1593.0	123.0	1.65386	GF_000010	0.2416	35.5142	80.0	0.0068	384.0	hazt_5731	hazt_5170	0.00238	0.0
hazt_1097__hazt_5731	0.42185	0.5744	1593.0	123.0	1.65067	GF_000010	0.2248	23.2646	80.0	0.0097	672.0	hazt_5731	hazt_1097	0.00238	0.0
hazt_5172__hazt_5731	0.31638	0.59921	1593.0	123.0	1.58442	GF_000010	0.2446	23.8456	80.0	0.0103	504.0	hazt_5731	hazt_5172	0.00238	0.0
hazt_5716__hazt_5731	0.41996	0.53961	1593.0	123.0	1.60188	GF_000010	0.3699	38.9858	80.0	0.0095	669.0	hazt_5731	hazt_5716	0.00238	0.0
hazt_11720__hazt_5731	0.19962	0.57233	1593.0	123.0	1.61104	GF_000010	0.4212	86.5219	80.0	0.0049	318.0	hazt_5731	hazt_11720	0.00238	0.0
hazt_5731__hazt_9159	0.41808	0.55856	1593.0	123.0	1.64096	GF_000010	0.3715	80.285	80.0	0.0046	666.0	hazt_5731	hazt_9159	0.00238	0.0
hazt_11542__hazt_5731	0.38418	0.57026	1593.0	123.0	1.6335	GF_000010	0.3748	77.4096	80.0	0.0048	612.0	hazt_5731	hazt_11542	0.00238	0.0
hazt_5731__hazt_9153	0.38041	0.57096	1593.0	123.0	1.7393	GF_000010	0.286	6.7221	80.0	0.0425	606.0	hazt_5731	hazt_9153	0.00238	0.0
hazt_5731__hazt_9160	0.42938	0.51901	1593.0	123.0	1.76097	GF_000010	0.3954	69.2062	80.0	0.0057	684.0	hazt_5731	hazt_9160	0.00238	0.0
hazt_11553__hazt_5731	0.42938	0.52778	1593.0	123.0	1.89153	GF_000010	0.3698	29.2974	80.0	0.0126	684.0	hazt_5731	hazt_11553	0.00238	0.0
hazt_5731__hazt_7519	0.42938	0.51754	1593.0	123.0	1.73491	GF_000010	0.3151	51.2075	80.0	0.0062	684.0	hazt_5731	hazt_7519	0.00238	0.0
hazt_11602__hazt_5731	0.41808	0.52553	1593.0	123.0	1.69184	GF_000010	0.3141	80.8133	80.0	0.0039	666.0	hazt_5731	hazt_11602	0.00238	0.0
hazt_1682__hazt_2491	0.43503	0.50938	1593.0	123.0	1.58765	GF_000010	0.4155	3.7876	80.0	0.1097	693.0	hazt_2491	hazt_1682	0.00238	0.01299
hazt_15190__hazt_2491	0.43503	0.49928	1593.0	123.0	1.69522	GF_000010	0.5312	83.7331	80.0	0.0063	693.0	hazt_2491	hazt_15190	0.00238	0.0
hazt_15966__hazt_2491	0.32015	0.48627	1593.0	123.0	1.94981	GF_000010	0.4951	71.0157	80.0	0.007	510.0	hazt_2491	hazt_15966	0.00238	0.0
hazt_10078__hazt_2491	0.29944	0.48428	1593.0	123.0	1.90393	GF_000010	0.5187	73.8555	80.0	0.007	477.0	hazt_2491	hazt_10078	0.00238	0.0
hazt_1640__hazt_2491	0.41996	0.54559	1593.0	123.0	1.64867	GF_000010	0.2847	20.5423	80.0	0.0139	669.0	hazt_2491	hazt_1640	0.00238	0.0
hazt_1096__hazt_2491	0.42561	0.55015	1593.0	123.0	1.61013	GF_000010	0.2852	18.7389	80.0	0.0152	678.0	hazt_2491	hazt_1096	0.00238	0.0
hazt_2491__hazt_4596	0.4275	0.52423	1593.0	123.0	1.70386	GF_000010	0.3377	12.4086	80.0	0.0272	681.0	hazt_2491	hazt_4596	0.00238	0.0
hazt_2491__hazt_5171	0.4275	0.54626	1593.0	123.0	1.66516	GF_000010	0.2762	25.1408	80.0	0.011	681.0	hazt_2491	hazt_5171	0.00238	0.0
hazt_1099__hazt_2491	0.42561	0.55457	1593.0	123.0	1.70022	GF_000010	0.2525	2.232	80.0	0.1131	678.0	hazt_2491	hazt_1099	0.00238	0.01299
hazt_2491__hazt_5170	0.2467	0.6056	1593.0	123.0	1.70552	GF_000010	0.2517	25.7916	80.0	0.0098	393.0	hazt_2491	hazt_5170	0.00238	0.0
hazt_1097__hazt_2491	0.4275	0.56535	1593.0	123.0	1.70233	GF_000010	0.2398	30.4749	80.0	0.0079	681.0	hazt_2491	hazt_1097	0.00238	0.0
hazt_2491__hazt_5172	0.32203	0.5809	1593.0	123.0	1.63608	GF_000010	0.2726	18.1088	80.0	0.0151	513.0	hazt_2491	hazt_5172	0.00238	0.0
hazt_2491__hazt_5716	0.42561	0.53245	1593.0	123.0	1.65354	GF_000010	0.3805	14.4684	80.0	0.0263	678.0	hazt_2491	hazt_5716	0.00238	0.0
hazt_11720__hazt_2491	0.20527	0.55963	1593.0	123.0	1.6627	GF_000010	0.4326	44.62	80.0	0.0097	327.0	hazt_2491	hazt_11720	0.00238	0.0
hazt_2491__hazt_9159	0.42185	0.55952	1593.0	123.0	1.69262	GF_000010	0.3631	72.0764	80.0	0.005	672.0	hazt_2491	hazt_9159	0.00238	0.0
hazt_11542__hazt_2491	0.38795	0.57282	1593.0	123.0	1.68516	GF_000010	0.3662	69.9419	80.0	0.0052	618.0	hazt_2491	hazt_11542	0.00238	0.0
hazt_2491__hazt_9153	0.3823	0.54516	1593.0	123.0	1.79097	GF_000010	0.3673	67.1232	80.0	0.0055	609.0	hazt_2491	hazt_9153	0.00238	0.0
hazt_2491__hazt_9160	0.43879	0.50072	1593.0	123.0	1.81263	GF_000010	0.4733	64.0192	80.0	0.0074	699.0	hazt_2491	hazt_9160	0.00238	0.0
hazt_11553__hazt_2491	0.43879	0.50787	1593.0	123.0	1.9432	GF_000010	0.4719	37.7028	80.0	0.0125	699.0	hazt_2491	hazt_11553	0.00238	0.0
hazt_2491__hazt_7519	0.43503	0.52814	1593.0	123.0	1.78657	GF_000010	0.3252	50.709	80.0	0.0064	693.0	hazt_2491	hazt_7519	0.00238	0.0
hazt_11602__hazt_2491	0.42373	0.52593	1593.0	123.0	1.74351	GF_000010	0.3272	71.9014	80.0	0.0046	675.0	hazt_2491	hazt_11602	0.00238	0.0
hazt_1682__hazt_9977	0.43691	0.4842	1593.0	123.0	1.72626	GF_000010	0.6297	61.9889	80.0	0.0102	696.0	hazt_9977	hazt_1682	0.00238	0.0
hazt_15190__hazt_9977	0.43691	0.4569	1593.0	123.0	1.83382	GF_000010	0.6674	63.7504	80.0	0.0105	696.0	hazt_9977	hazt_15190	0.00238	0.0
hazt_15966__hazt_9977	0.32203	0.47368	1593.0	123.0	2.08841	GF_000010	0.6425	63.0752	80.0	0.0102	513.0	hazt_9977	hazt_15966	0.00238	0.0
hazt_10078__hazt_9977	0.29944	0.46751	1593.0	123.0	2.04253	GF_000010	0.8019	57.6858	80.0	0.0139	477.0	hazt_9977	hazt_10078	0.00238	0.0
hazt_1640__hazt_9977	0.4162	0.49472	1593.0	123.0	1.78727	GF_000010	0.2884	9.5707	80.0	0.0301	663.0	hazt_9977	hazt_1640	0.00238	0.0
hazt_1096__hazt_9977	0.4275	0.49486	1593.0	123.0	1.74874	GF_000010	0.3397	16.5697	80.0	0.0205	681.0	hazt_9977	hazt_1096	0.00238	0.0
hazt_4596__hazt_9977	0.42938	0.49708	1593.0	123.0	1.84247	GF_000010	0.3558	14.5856	80.0	0.0244	684.0	hazt_9977	hazt_4596	0.00238	0.0
hazt_5171__hazt_9977	0.42938	0.49854	1593.0	123.0	1.80376	GF_000010	0.3334	12.8453	80.0	0.026	684.0	hazt_9977	hazt_5171	0.00238	0.0
hazt_1099__hazt_9977	0.4275	0.49192	1593.0	123.0	1.83883	GF_000010	0.35	25.9452	80.0	0.0135	681.0	hazt_9977	hazt_1099	0.00238	0.0
hazt_5170__hazt_9977	0.24859	0.51768	1593.0	123.0	1.84412	GF_000010	0.3806	11.2012	80.0	0.034	396.0	hazt_9977	hazt_5170	0.00238	0.0
hazt_1097__hazt_9977	0.42938	0.49269	1593.0	123.0	1.84094	GF_000010	0.3799	9.3574	80.0	0.0406	684.0	hazt_9977	hazt_1097	0.00238	0.0
hazt_5172__hazt_9977	0.32392	0.52713	1593.0	123.0	1.77468	GF_000010	0.3537	13.2929	80.0	0.0266	516.0	hazt_9977	hazt_5172	0.00238	0.0
hazt_5716__hazt_9977	0.43503	0.51515	1593.0	123.0	1.79215	GF_000010	0.3424	64.359	80.0	0.0053	693.0	hazt_9977	hazt_5716	0.00238	0.0
hazt_11720__hazt_9977	0.21469	0.51462	1593.0	123.0	1.80131	GF_000010	0.3768	67.3037	80.0	0.0056	342.0	hazt_9977	hazt_11720	0.00238	0.0
hazt_9159__hazt_9977	0.41996	0.49477	1593.0	123.0	1.83123	GF_000010	0.4505	61.7577	80.0	0.0073	669.0	hazt_9977	hazt_9159	0.00238	0.0
hazt_11542__hazt_9977	0.38606	0.51382	1593.0	123.0	1.82377	GF_000010	0.4538	60.4171	80.0	0.0075	615.0	hazt_9977	hazt_11542	0.00238	0.0
hazt_9153__hazt_9977	0.3823	0.50575	1593.0	123.0	1.92957	GF_000010	0.4545	59.299	80.0	0.0077	609.0	hazt_9977	hazt_9153	0.00238	0.0
hazt_9160__hazt_9977	0.45386	0.48548	1593.0	123.0	1.95124	GF_000010	0.3739	58.3924	80.0	0.0064	723.0	hazt_9977	hazt_9160	0.00238	0.0
hazt_11553__hazt_9977	0.45386	0.47718	1593.0	123.0	2.0818	GF_000010	0.4245	16.8585	80.0	0.0252	723.0	hazt_9977	hazt_11553	0.00238	0.0
hazt_7519__hazt_9977	0.43691	0.49425	1593.0	123.0	1.92518	GF_000010	0.3998	1.3431	80.0	0.2977	696.0	hazt_9977	hazt_7519	0.00238	0.01299
hazt_11602__hazt_9977	0.41996	0.4843	1593.0	123.0	1.88211	GF_000010	0.4719	3.8902	80.0	0.1213	669.0	hazt_9977	hazt_11602	0.00238	0.01299
hazt_11365__hazt_1682	0.40113	0.48826	1593.0	123.0	1.72005	GF_000010	0.4392	6.474	80.0	0.0678	639.0	hazt_11365	hazt_1682	0.00238	0.0
hazt_11365__hazt_15190	0.40113	0.48983	1593.0	123.0	1.82762	GF_000010	0.6145	1.9759	80.0	0.311	639.0	hazt_11365	hazt_15190	0.00238	0.01299
hazt_11365__hazt_15966	0.2919	0.47742	1593.0	123.0	2.0822	GF_000010	0.6657	69.0117	80.0	0.0096	465.0	hazt_11365	hazt_15966	0.00238	0.0
hazt_10078__hazt_11365	0.29755	0.48945	1593.0	123.0	2.03633	GF_000010	0.5921	9.3095	80.0	0.0636	474.0	hazt_11365	hazt_10078	0.00238	0.0
hazt_11365__hazt_1640	0.39171	0.5	1593.0	123.0	1.78107	GF_000010	0.2612	20.8956	80.0	0.0125	624.0	hazt_11365	hazt_1640	0.00238	0.0
hazt_1096__hazt_11365	0.39171	0.49199	1593.0	123.0	1.74253	GF_000010	0.2875	18.7099	80.0	0.0154	624.0	hazt_11365	hazt_1096	0.00238	0.0
hazt_11365__hazt_4596	0.3936	0.48804	1593.0	123.0	1.83626	GF_000010	0.2711	22.321	80.0	0.0121	627.0	hazt_11365	hazt_4596	0.00238	0.0
hazt_11365__hazt_5171	0.3936	0.48006	1593.0	123.0	1.79756	GF_000010	0.2651	26.4514	80.0	0.01	627.0	hazt_11365	hazt_5171	0.00238	0.0
hazt_1099__hazt_11365	0.39171	0.49679	1593.0	123.0	1.83262	GF_000010	0.2339	25.8512	80.0	0.009	624.0	hazt_11365	hazt_1099	0.00238	0.0
hazt_11365__hazt_5170	0.21281	0.53392	1593.0	123.0	1.83792	GF_000010	0.2689	23.1763	80.0	0.0116	339.0	hazt_11365	hazt_5170	0.00238	0.0
hazt_1097__hazt_11365	0.3936	0.49442	1593.0	123.0	1.83473	GF_000010	0.2584	16.9367	80.0	0.0153	627.0	hazt_11365	hazt_1097	0.00238	0.0
hazt_11365__hazt_5172	0.28814	0.52723	1593.0	123.0	1.76848	GF_000010	0.293	22.1389	80.0	0.0132	459.0	hazt_11365	hazt_5172	0.00238	0.0
hazt_11365__hazt_5716	0.39171	0.47436	1593.0	123.0	1.78594	GF_000010	0.3594	65.9255	80.0	0.0055	624.0	hazt_11365	hazt_5716	0.00238	0.0
hazt_11365__hazt_11720	0.17137	0.49084	1593.0	123.0	1.7951	GF_000010	0.4103	69.8786	80.0	0.0059	273.0	hazt_11365	hazt_11720	0.00238	0.0
hazt_11365__hazt_9159	0.4049	0.50388	1593.0	123.0	1.82502	GF_000010	0.4106	67.4554	80.0	0.0061	645.0	hazt_11365	hazt_9159	0.00238	0.0
hazt_11365__hazt_11542	0.36158	0.51736	1593.0	123.0	1.81756	GF_000010	0.4129	66.21	80.0	0.0062	576.0	hazt_11365	hazt_11542	0.00238	0.0
hazt_11365__hazt_9153	0.35782	0.51404	1593.0	123.0	1.92336	GF_000010	0.4294	65.1389	80.0	0.0066	570.0	hazt_11365	hazt_9153	0.00238	0.0
hazt_11365__hazt_9160	0.3936	0.49442	1593.0	123.0	1.94503	GF_000010	0.4889	58.9571	80.0	0.0083	627.0	hazt_11365	hazt_9160	0.00238	0.0
hazt_11365__hazt_11553	0.3936	0.4992	1593.0	123.0	2.0756	GF_000010	0.4544	49.2095	80.0	0.0092	627.0	hazt_11365	hazt_11553	0.00238	0.0
hazt_11365__hazt_7519	0.39925	0.49843	1593.0	123.0	1.91897	GF_000010	0.3339	35.0917	80.0	0.0095	636.0	hazt_11365	hazt_7519	0.00238	0.0
hazt_11365__hazt_11602	0.3936	0.47368	1593.0	123.0	1.87591	GF_000010	0.2951	29.0293	80.0	0.0102	627.0	hazt_11365	hazt_11602	0.00238	0.0
hazt_1682__hazt_4051	0.42938	0.47368	1593.0	123.0	1.64322	GF_000010	0.5809	4.0813	80.0	0.1423	684.0	hazt_4051	hazt_1682	0.00238	0.01299
hazt_15190__hazt_4051	0.42938	0.49415	1593.0	123.0	1.75078	GF_000010	0.6446	1.912	80.0	0.3371	684.0	hazt_4051	hazt_15190	0.00238	0.01299
hazt_15966__hazt_4051	0.31638	0.49802	1593.0	123.0	2.00537	GF_000010	0.5356	71.7616	80.0	0.0075	504.0	hazt_4051	hazt_15966	0.00238	0.0
hazt_10078__hazt_4051	0.29755	0.50633	1593.0	123.0	1.95949	GF_000010	0.5463	16.783	80.0	0.0325	474.0	hazt_4051	hazt_10078	0.00238	0.0
hazt_1640__hazt_4051	0.4162	0.51282	1593.0	123.0	1.70423	GF_000010	0.2998	24.5282	80.0	0.0122	663.0	hazt_4051	hazt_1640	0.00238	0.0
hazt_1096__hazt_4051	0.42185	0.51637	1593.0	123.0	1.66569	GF_000010	0.3363	16.9867	80.0	0.0198	672.0	hazt_4051	hazt_1096	0.00238	0.0
hazt_4051__hazt_4596	0.42373	0.51259	1593.0	123.0	1.75943	GF_000010	0.3703	16.542	80.0	0.0224	675.0	hazt_4051	hazt_4596	0.00238	0.0
hazt_4051__hazt_5171	0.42373	0.50519	1593.0	123.0	1.72072	GF_000010	0.3032	26.464	80.0	0.0115	675.0	hazt_4051	hazt_5171	0.00238	0.0
hazt_1099__hazt_4051	0.42185	0.51339	1593.0	123.0	1.75578	GF_000010	0.2893	19.9634	80.0	0.0145	672.0	hazt_4051	hazt_1099	0.00238	0.0
hazt_4051__hazt_5170	0.24294	0.56589	1593.0	123.0	1.76108	GF_000010	0.2941	28.5918	80.0	0.0103	387.0	hazt_4051	hazt_5170	0.00238	0.0
hazt_1097__hazt_4051	0.42373	0.52296	1593.0	123.0	1.75789	GF_000010	0.2846	17.5512	80.0	0.0162	675.0	hazt_4051	hazt_1097	0.00238	0.0
hazt_4051__hazt_5172	0.31827	0.54241	1593.0	123.0	1.69164	GF_000010	0.3136	18.0265	80.0	0.0174	507.0	hazt_4051	hazt_5172	0.00238	0.0
hazt_4051__hazt_5716	0.42185	0.50149	1593.0	123.0	1.70911	GF_000010	0.4164	10.0766	80.0	0.0413	672.0	hazt_4051	hazt_5716	0.00238	0.0
hazt_11720__hazt_4051	0.20339	0.51852	1593.0	123.0	1.71827	GF_000010	0.4718	26.1521	80.0	0.018	324.0	hazt_4051	hazt_11720	0.00238	0.0
hazt_4051__hazt_9159	0.41808	0.52252	1593.0	123.0	1.74819	GF_000010	0.5255	60.7059	80.0	0.0087	666.0	hazt_4051	hazt_9159	0.00238	0.0
hazt_11542__hazt_4051	0.38606	0.53333	1593.0	123.0	1.74073	GF_000010	0.5283	59.8032	80.0	0.0088	615.0	hazt_4051	hazt_11542	0.00238	0.0
hazt_4051__hazt_9153	0.3823	0.52545	1593.0	123.0	1.84653	GF_000010	0.4365	62.0395	80.0	0.007	609.0	hazt_4051	hazt_9153	0.00238	0.0
hazt_4051__hazt_9160	0.43691	0.49282	1593.0	123.0	1.86819	GF_000010	0.5335	58.6744	80.0	0.0091	696.0	hazt_4051	hazt_9160	0.00238	0.0
hazt_11553__hazt_4051	0.43691	0.49856	1593.0	123.0	1.99876	GF_000010	0.5209	59.56	80.0	0.0087	696.0	hazt_4051	hazt_11553	0.00238	0.0
hazt_4051__hazt_7519	0.42938	0.51608	1593.0	123.0	1.84214	GF_000010	0.3679	48.8141	80.0	0.0075	684.0	hazt_4051	hazt_7519	0.00238	0.0
hazt_11602__hazt_4051	0.41808	0.50601	1593.0	123.0	1.79907	GF_000010	0.3268	19.3267	80.0	0.0169	666.0	hazt_4051	hazt_11602	0.00238	0.0
hazt_1682__hazt_6606	0.40866	0.45929	1593.0	123.0	1.89783	GF_000010	0.5799	3.286	80.0	0.1765	651.0	hazt_6606	hazt_1682	0.00238	0.01299
hazt_15190__hazt_6606	0.40866	0.4808	1593.0	123.0	2.0054	GF_000010	0.6341	2.4808	80.0	0.2556	651.0	hazt_6606	hazt_15190	0.00238	0.01299
hazt_15966__hazt_6606	0.31638	0.48611	1593.0	123.0	2.25999	GF_000010	0.584	67.483	80.0	0.0087	504.0	hazt_6606	hazt_15966	0.00238	0.0
hazt_10078__hazt_6606	0.27684	0.44671	1593.0	123.0	2.21411	GF_000010	0.5503	14.7916	80.0	0.0372	441.0	hazt_6606	hazt_10078	0.00238	0.0
hazt_1640__hazt_6606	0.39548	0.49841	1593.0	123.0	1.95885	GF_000010	0.2321	24.3048	80.0	0.0095	630.0	hazt_6606	hazt_1640	0.00238	0.0
hazt_1096__hazt_6606	0.40113	0.49296	1593.0	123.0	1.92031	GF_000010	0.275	16.7733	80.0	0.0164	639.0	hazt_6606	hazt_1096	0.00238	0.0
hazt_4596__hazt_6606	0.40301	0.48598	1593.0	123.0	2.01404	GF_000010	0.31	21.8759	80.0	0.0142	642.0	hazt_6606	hazt_4596	0.00238	0.0
hazt_5171__hazt_6606	0.40301	0.49533	1593.0	123.0	1.97534	GF_000010	0.2366	29.0212	80.0	0.0082	642.0	hazt_6606	hazt_5171	0.00238	0.0
hazt_1099__hazt_6606	0.40113	0.50861	1593.0	123.0	2.0104	GF_000010	0.2339	25.0831	80.0	0.0093	639.0	hazt_6606	hazt_1099	0.00238	0.0
hazt_5170__hazt_6606	0.24105	0.57292	1593.0	123.0	2.0157	GF_000010	0.2387	37.3892	80.0	0.0064	384.0	hazt_6606	hazt_5170	0.00238	0.0
hazt_1097__hazt_6606	0.40301	0.51246	1593.0	123.0	2.01251	GF_000010	0.2567	10.9792	80.0	0.0234	642.0	hazt_6606	hazt_1097	0.00238	0.0
hazt_5172__hazt_6606	0.31827	0.54635	1593.0	123.0	1.94626	GF_000010	0.2618	18.5681	80.0	0.0141	507.0	hazt_6606	hazt_5172	0.00238	0.0
hazt_5716__hazt_6606	0.40113	0.49765	1593.0	123.0	1.96373	GF_000010	0.3334	15.8993	80.0	0.021	639.0	hazt_6606	hazt_5716	0.00238	0.0
hazt_11720__hazt_6606	0.20339	0.55864	1593.0	123.0	1.97288	GF_000010	0.3864	29.2548	80.0	0.0132	324.0	hazt_6606	hazt_11720	0.00238	0.0
hazt_6606__hazt_9159	0.39736	0.50869	1593.0	123.0	2.00281	GF_000010	0.4594	63.9334	80.0	0.0072	633.0	hazt_6606	hazt_9159	0.00238	0.0
hazt_11542__hazt_6606	0.3823	0.51396	1593.0	123.0	1.99534	GF_000010	0.4617	62.9133	80.0	0.0073	609.0	hazt_6606	hazt_11542	0.00238	0.0
hazt_6606__hazt_9153	0.37853	0.49254	1593.0	123.0	2.10115	GF_000010	0.3848	65.0118	80.0	0.0059	603.0	hazt_6606	hazt_9153	0.00238	0.0
hazt_6606__hazt_9160	0.4162	0.4736	1593.0	123.0	2.12281	GF_000010	0.4541	60.4599	80.0	0.0075	663.0	hazt_6606	hazt_9160	0.00238	0.0
hazt_11553__hazt_6606	0.4162	0.4902	1593.0	123.0	2.25338	GF_000010	0.4317	61.4387	80.0	0.007	663.0	hazt_6606	hazt_11553	0.00238	0.0
hazt_6606__hazt_7519	0.40866	0.49155	1593.0	123.0	2.09675	GF_000010	0.3595	42.9326	80.0	0.0084	651.0	hazt_6606	hazt_7519	0.00238	0.0
hazt_11602__hazt_6606	0.39736	0.48499	1593.0	123.0	2.05369	GF_000010	0.3084	20.0123	80.0	0.0154	633.0	hazt_6606	hazt_11602	0.00238	0.0
hazt_1682__hazt_4052	0.42938	0.48246	1593.0	123.0	1.7033	GF_000010	0.6143	4.5199	80.0	0.1359	684.0	hazt_4052	hazt_1682	0.00238	0.01299
hazt_15190__hazt_4052	0.42938	0.49708	1593.0	123.0	1.81087	GF_000010	0.6079	2.087	80.0	0.2913	684.0	hazt_4052	hazt_15190	0.00238	0.01299
hazt_15966__hazt_4052	0.31638	0.49206	1593.0	123.0	2.06545	GF_000010	0.6233	67.8295	80.0	0.0092	504.0	hazt_4052	hazt_15966	0.00238	0.0
hazt_10078__hazt_4052	0.29755	0.47679	1593.0	123.0	2.01958	GF_000010	0.6359	16.2665	80.0	0.0391	474.0	hazt_4052	hazt_10078	0.00238	0.0
hazt_1640__hazt_4052	0.4162	0.52941	1593.0	123.0	1.76432	GF_000010	0.2703	24.061	80.0	0.0112	663.0	hazt_4052	hazt_1640	0.00238	0.0
hazt_1096__hazt_4052	0.42185	0.53423	1593.0	123.0	1.72578	GF_000010	0.3144	16.9163	80.0	0.0186	672.0	hazt_4052	hazt_1096	0.00238	0.0
hazt_4052__hazt_4596	0.42373	0.51704	1593.0	123.0	1.81951	GF_000010	0.3544	19.45	80.0	0.0182	675.0	hazt_4052	hazt_4596	0.00238	0.0
hazt_4052__hazt_5171	0.42373	0.51259	1593.0	123.0	1.78081	GF_000010	0.274	27.3173	80.0	0.01	675.0	hazt_4052	hazt_5171	0.00238	0.0
hazt_1099__hazt_4052	0.42185	0.51935	1593.0	123.0	1.81587	GF_000010	0.2695	19.7206	80.0	0.0137	672.0	hazt_4052	hazt_1099	0.00238	0.0
hazt_4052__hazt_5170	0.24294	0.57881	1593.0	123.0	1.82117	GF_000010	0.2764	28.5607	80.0	0.0097	387.0	hazt_4052	hazt_5170	0.00238	0.0
hazt_1097__hazt_4052	0.42373	0.54074	1593.0	123.0	1.81798	GF_000010	0.2654	12.5097	80.0	0.0212	675.0	hazt_4052	hazt_1097	0.00238	0.0
hazt_4052__hazt_5172	0.31827	0.55424	1593.0	123.0	1.75173	GF_000010	0.3034	20.3408	80.0	0.0149	507.0	hazt_4052	hazt_5172	0.00238	0.0
hazt_4052__hazt_5716	0.42185	0.50446	1593.0	123.0	1.76919	GF_000010	0.379	11.365	80.0	0.0333	672.0	hazt_4052	hazt_5716	0.00238	0.0
hazt_11720__hazt_4052	0.20339	0.54938	1593.0	123.0	1.77835	GF_000010	0.4328	28.5703	80.0	0.0151	324.0	hazt_4052	hazt_11720	0.00238	0.0
hazt_4052__hazt_9159	0.41808	0.53904	1593.0	123.0	1.80827	GF_000010	0.4929	62.0697	80.0	0.0079	666.0	hazt_4052	hazt_9159	0.00238	0.0
hazt_11542__hazt_4052	0.38606	0.54309	1593.0	123.0	1.80081	GF_000010	0.4951	61.2482	80.0	0.0081	615.0	hazt_4052	hazt_11542	0.00238	0.0
hazt_4052__hazt_9153	0.3823	0.52053	1593.0	123.0	1.90661	GF_000010	0.4148	63.1124	80.0	0.0066	609.0	hazt_4052	hazt_9153	0.00238	0.0
hazt_4052__hazt_9160	0.43691	0.49282	1593.0	123.0	1.92828	GF_000010	0.5093	59.3274	80.0	0.0086	696.0	hazt_4052	hazt_9160	0.00238	0.0
hazt_11553__hazt_4052	0.43691	0.50575	1593.0	123.0	2.05885	GF_000010	0.4834	60.1859	80.0	0.008	696.0	hazt_4052	hazt_11553	0.00238	0.0
hazt_4052__hazt_7519	0.42938	0.52485	1593.0	123.0	1.90222	GF_000010	0.3834	47.059	80.0	0.0081	684.0	hazt_4052	hazt_7519	0.00238	0.0
hazt_11602__hazt_4052	0.41808	0.51351	1593.0	123.0	1.85916	GF_000010	0.3276	16.7198	80.0	0.0196	666.0	hazt_4052	hazt_11602	0.00238	0.0
hazt_14393__hazt_2534	0.50148	0.83531	2022.0	1014.0	0.23612	GF_001264	0.1512	0.3293	2.0	0.4592	1014.0	hazt_2534	hazt_14393	1.0	1.0
hazt_15864__hazt_4033	0.10514	0.59404	12441.0	1083.0	0.70837	GF_000560	0.3328	2.2408	4.0	0.1485	1308.0	hazt_4033	hazt_15864	1.0	1.0
hazt_1840__hazt_6274	0.21196	0.39818	12441.0	1083.0	1.7139	GF_000560	0.7461	67.664	5.0	0.011	2637.0	hazt_1840	hazt_6274	1.0	0.0
hazt_1840__hazt_4033	0.31396	0.38223	12441.0	1083.0	1.90511	GF_000560	0.7978	71.4795	6.0	0.0112	3906.0	hazt_4033	hazt_1840	0.25	0.0
hazt_4033__hazt_6274	0.16759	0.36115	12441.0	1083.0	2.24781	GF_000560	1.0089	66.3977	6.0	0.0152	2085.0	hazt_4033	hazt_6274	0.25	0.0
hazt_15864__hazt_1840	0.0938	0.41731	12441.0	1083.0	1.81553	GF_000560	0.8688	8.0603	6.0	0.1078	1167.0	hazt_15864	hazt_1840	0.25	0.0
hazt_15864__hazt_6274	0.10128	0.40159	12441.0	1083.0	2.15822	GF_000560	0.9791	67.4589	6.0	0.0145	1260.0	hazt_15864	hazt_6274	0.25	0.0
hazt_11450__hazt_13519	0.21885	0.4894	4743.0	705.0	1.30792	GF_000400	0.4996	85.5589	5.0	0.0058	1038.0	hazt_13519	hazt_11450	1.0	0.0
hazt_10107__hazt_13118	0.32827	0.5517	4743.0	705.0	0.98178	GF_000400	0.3704	44.6117	6.0	0.0083	1557.0	hazt_13118	hazt_10107	1.0	0.0
hazt_13118__hazt_552	0.31499	0.49933	4743.0	705.0	1.15473	GF_000400	0.4073	61.4725	7.0	0.0066	1494.0	hazt_552	hazt_13118	0.5	0.0
hazt_10107__hazt_552	0.45414	0.45915	4743.0	705.0	1.36806	GF_000400	0.4366	12.0921	7.0	0.0361	2154.0	hazt_552	hazt_10107	0.5	0.0
hazt_13519__hazt_552	0.284	0.44172	4743.0	705.0	1.81744	GF_000400	0.6855	66.4649	8.0	0.0103	1347.0	hazt_13519	hazt_552	0.16667	0.0
hazt_13118__hazt_13519	0.3055	0.43133	4743.0	705.0	1.93708	GF_000400	0.6944	64.578	8.0	0.0108	1449.0	hazt_13519	hazt_13118	0.16667	0.0
hazt_10107__hazt_13519	0.30361	0.44583	4743.0	705.0	2.15041	GF_000400	0.6583	78.2799	8.0	0.0084	1440.0	hazt_13519	hazt_10107	0.16667	0.0
hazt_11450__hazt_552	0.15939	0.44048	4743.0	705.0	1.85028	GF_000400	0.7359	15.3958	8.0	0.0478	756.0	hazt_11450	hazt_552	0.16667	0.0
hazt_11450__hazt_13118	0.17204	0.44853	4743.0	705.0	1.96992	GF_000400	0.704	68.1959	8.0	0.0103	816.0	hazt_11450	hazt_13118	0.16667	0.0
hazt_10107__hazt_11450	0.17078	0.45802	4743.0	705.0	2.18325	GF_000400	0.6639	84.7372	8.0	0.0078	810.0	hazt_11450	hazt_10107	0.16667	0.0
hazt_4235__hazt_4236	0.53839	0.44153	3399.0	1830.0	1.17129	GF_001372	0.8178	58.4145	2.0	0.014	1830.0	hazt_4235	hazt_4236	1.0	0.0
hazt_9932__hazt_9933	0.35246	0.89612	1830.0	645.0	0.14427	GF_001687	0.0969	0.1743	2.0	0.5561	645.0	hazt_9932	hazt_9933	1.0	1.0
hazt_12837__hazt_8807	0.98403	0.71861	939.0	924.0	0.47911	GF_001627	0.2098	2.974	2.0	0.0705	924.0	hazt_8807	hazt_12837	1.0	1.0
hazt_16496__hazt_6931	0.26252	0.94464	3234.0	33.0	0.06415	GF_000480	0.0446	0.1219	5.0	0.3655	849.0	hazt_16496	hazt_6931	1.0	1.0
hazt_16496__hazt_6176	0.25881	0.51852	3234.0	33.0	1.00772	GF_000480	0.3595	5.5444	6.0	0.0648	837.0	hazt_6176	hazt_16496	0.5	0.0
hazt_6176__hazt_6931	0.29685	0.50729	3234.0	33.0	1.01272	GF_000480	0.4297	30.3968	6.0	0.0141	960.0	hazt_6176	hazt_6931	0.5	0.0
hazt_13966__hazt_6870	0.16976	0.45173	3234.0	33.0	1.39141	GF_000480	0.3138	52.9629	7.0	0.0059	549.0	hazt_13966	hazt_6870	1.0	0.0
hazt_13966__hazt_6176	0.04917	0.47799	3234.0	33.0	1.54317	GF_000480	0.8455	1.0771	8.0	0.7849	159.0	hazt_6176	hazt_13966	0.16667	1.0
hazt_6176__hazt_6870	0.41187	0.41967	3234.0	33.0	1.62138	GF_000480	0.8039	49.4562	8.0	0.0163	1332.0	hazt_6176	hazt_6870	0.16667	0.0
hazt_13966__hazt_16496	0.01206	0.38462	3234.0	33.0	1.49063	GF_000480	1.4324	59.1844	8.0	0.0242	39.0	hazt_16496	hazt_13966	0.16667	0.0
hazt_16496__hazt_6870	0.25974	0.39286	3234.0	33.0	1.56884	GF_000480	1.2186	12.0952	8.0	0.1008	840.0	hazt_16496	hazt_6870	0.16667	0.0
hazt_13966__hazt_6931	0.12987	0.46667	3234.0	33.0	1.49563	GF_000480	1.6672	10.0381	8.0	0.1661	420.0	hazt_6931	hazt_13966	0.16667	0.0
hazt_6870__hazt_6931	0.37662	0.41872	3234.0	33.0	1.57384	GF_000480	1.3757	10.9972	8.0	0.1251	1218.0	hazt_6931	hazt_6870	0.16667	0.0
hazt_10734__hazt_10735	0.24776	0.93961	1671.0	414.0	0.1005	GF_000499	0.0427	0.1685	5.0	0.2534	414.0	hazt_10734	hazt_10735	1.0	1.0
hazt_10734__hazt_10736	0.36086	0.89221	1671.0	414.0	0.21924	GF_000499	0.0717	0.4328	6.0	0.1658	603.0	hazt_10734	hazt_10736	0.5	0.5
hazt_10735__hazt_10736	0.52603	0.86234	1671.0	414.0	0.18739	GF_000499	0.0519	0.3495	6.0	0.1484	879.0	hazt_10735	hazt_10736	0.5	0.5
hazt_10733__hazt_10734	0.35548	0.84175	1671.0	414.0	0.47118	GF_000499	0.098	0.7723	7.0	0.1269	594.0	hazt_10733	hazt_10734	0.33333	0.33333
hazt_10733__hazt_10735	0.74865	0.71863	1671.0	414.0	0.43933	GF_000499	0.0763	0.9424	7.0	0.0809	1251.0	hazt_10733	hazt_10735	0.33333	0.33333
hazt_10733__hazt_10736	0.63375	0.77809	1671.0	414.0	0.47905	GF_000499	0.0637	0.7842	7.0	0.0812	1059.0	hazt_10733	hazt_10736	0.33333	0.33333
hazt_10733__hazt_14065	0.8456	0.6419	1671.0	414.0	0.65001	GF_000499	0.1863	22.2185	8.0	0.0084	1413.0	hazt_14065	hazt_10733	0.25	0.0
hazt_10734__hazt_14065	0.35009	0.70769	1671.0	414.0	0.60253	GF_000499	0.2124	3.7931	8.0	0.056	585.0	hazt_14065	hazt_10734	0.25	0.33333
hazt_10735__hazt_14065	0.75763	0.66825	1671.0	414.0	0.57068	GF_000499	0.1981	2.7173	8.0	0.0729	1266.0	hazt_14065	hazt_10735	0.25	0.33333
hazt_10736__hazt_14065	0.62837	0.70095	1671.0	414.0	0.61039	GF_000499	0.1927	1.9883	8.0	0.0969	1050.0	hazt_14065	hazt_10736	0.25	0.33333
hazt_13531__hazt_3814	0.4241	0.4678	1245.0	450.0	1.31958	GF_000862	0.806	10.52	3.0	0.0766	528.0	hazt_3814	hazt_13531	1.0	0.0
hazt_18276__hazt_3814	0.38795	0.45963	1245.0	450.0	1.47764	GF_000862	0.7996	32.3968	4.0	0.0247	483.0	hazt_18276	hazt_3814	0.5	0.0
hazt_13531__hazt_18276	0.48675	0.44554	1245.0	450.0	1.63133	GF_000862	0.9255	62.0331	4.0	0.0149	606.0	hazt_18276	hazt_13531	0.5	0.0
hazt_3950__hazt_9960	0.20398	0.65528	3015.0	288.0	0.74102	GF_000237	0.273	0.6909	8.0	0.3952	615.0	hazt_9960	hazt_3950	1.0	1.0
hazt_15620__hazt_5201	0.24577	0.89204	3015.0	288.0	0.16359	GF_000237	0.1253	0.2003	9.0	0.6253	741.0	hazt_15620	hazt_5201	1.0	1.0
hazt_15620__hazt_2328	0.19403	0.77949	3015.0	288.0	0.36207	GF_000237	0.1523	0.2035	10.0	0.7484	585.0	hazt_2328	hazt_15620	0.5	0.5
hazt_2328__hazt_5201	0.19403	0.78974	3015.0	288.0	0.34785	GF_000237	0.1472	0.2216	10.0	0.6644	585.0	hazt_2328	hazt_5201	0.5	0.5
hazt_6436__hazt_8079	0.18308	0.69022	3015.0	288.0	0.63859	GF_000237	0.2634	0.6477	11.0	0.4066	552.0	hazt_8079	hazt_6436	1.0	1.0
hazt_2328__hazt_8079	0.18209	0.75592	3015.0	288.0	0.5295	GF_000237	0.2166	0.5712	12.0	0.3792	549.0	hazt_2328	hazt_8079	0.16667	0.16667
hazt_2328__hazt_6436	0.19403	0.67521	3015.0	288.0	0.69503	GF_000237	0.3109	0.6768	12.0	0.4593	585.0	hazt_2328	hazt_6436	0.16667	0.16667
hazt_15620__hazt_8079	0.18209	0.70856	3015.0	288.0	0.60616	GF_000237	0.2549	0.2708	12.0	0.9411	549.0	hazt_15620	hazt_8079	0.16667	0.16667
hazt_15620__hazt_6436	0.24378	0.66122	3015.0	288.0	0.77169	GF_000237	0.3245	0.6112	12.0	0.5309	735.0	hazt_15620	hazt_6436	0.16667	0.16667
hazt_5201__hazt_8079	0.18209	0.71403	3015.0	288.0	0.59194	GF_000237	0.249	0.5355	12.0	0.465	549.0	hazt_5201	hazt_8079	0.16667	0.16667
hazt_5201__hazt_6436	0.24378	0.65442	3015.0	288.0	0.75747	GF_000237	0.3057	1.0215	12.0	0.2993	735.0	hazt_5201	hazt_6436	0.16667	0.16667
hazt_16573__hazt_2328	0.13532	0.71814	3015.0	288.0	0.57135	GF_000237	0.2394	0.7386	13.0	0.3241	408.0	hazt_16573	hazt_2328	0.2	0.2
hazt_15620__hazt_16573	0.17612	0.71751	3015.0	288.0	0.64801	GF_000237	0.2453	0.5995	13.0	0.4091	531.0	hazt_16573	hazt_15620	0.2	0.2
hazt_16573__hazt_5201	0.17612	0.72693	3015.0	288.0	0.63379	GF_000237	0.2265	0.6952	13.0	0.3258	531.0	hazt_16573	hazt_5201	0.2	0.2
hazt_16573__hazt_8079	0.13632	0.71533	3015.0	288.0	0.67811	GF_000237	0.2601	0.5269	13.0	0.4936	411.0	hazt_16573	hazt_8079	0.2	0.2
hazt_16573__hazt_6436	0.17512	0.65341	3015.0	288.0	0.84364	GF_000237	0.3496	1.0942	13.0	0.3195	528.0	hazt_16573	hazt_6436	0.2	0.2
hazt_16573__hazt_9960	0.16915	0.61765	3015.0	288.0	0.91032	GF_000237	0.3909	0.8407	14.0	0.4649	510.0	hazt_9960	hazt_16573	0.08333	0.08333
hazt_2328__hazt_9960	0.18607	0.63458	3015.0	288.0	0.85317	GF_000237	0.3132	0.5623	14.0	0.557	561.0	hazt_9960	hazt_2328	0.08333	0.08333
hazt_15620__hazt_9960	0.2408	0.62534	3015.0	288.0	0.92983	GF_000237	0.3	0.55	14.0	0.5454	726.0	hazt_9960	hazt_15620	0.08333	0.08333
hazt_5201__hazt_9960	0.23582	0.6315	3015.0	288.0	0.91561	GF_000237	0.304	0.5081	14.0	0.5982	711.0	hazt_9960	hazt_5201	0.08333	0.08333
hazt_8079__hazt_9960	0.17512	0.62311	3015.0	288.0	0.95993	GF_000237	0.2923	0.7204	14.0	0.4058	528.0	hazt_9960	hazt_8079	0.08333	0.08333
hazt_6436__hazt_9960	0.23582	0.61463	3015.0	288.0	1.12546	GF_000237	0.3409	0.8125	14.0	0.4196	711.0	hazt_9960	hazt_6436	0.08333	0.08333
hazt_16573__hazt_3950	0.13632	0.76399	3015.0	288.0	0.55258	GF_000237	0.1965	0.6958	14.0	0.2824	411.0	hazt_3950	hazt_16573	0.08333	0.08333
hazt_2328__hazt_3950	0.15423	0.73978	3015.0	288.0	0.49544	GF_000237	0.219	0.4394	14.0	0.4985	465.0	hazt_3950	hazt_2328	0.08333	0.08333
hazt_15620__hazt_3950	0.20597	0.75684	3015.0	288.0	0.5721	GF_000237	0.2133	0.3305	14.0	0.6452	621.0	hazt_3950	hazt_15620	0.08333	0.08333
hazt_3950__hazt_5201	0.20597	0.75523	3015.0	288.0	0.55788	GF_000237	0.206	0.5274	14.0	0.3906	621.0	hazt_3950	hazt_5201	0.08333	0.08333
hazt_3950__hazt_8079	0.14229	0.74825	3015.0	288.0	0.6022	GF_000237	0.1901	0.3392	14.0	0.5604	429.0	hazt_3950	hazt_8079	0.08333	0.08333
hazt_3950__hazt_6436	0.20398	0.65854	3015.0	288.0	0.76773	GF_000237	0.2783	0.6474	14.0	0.4299	615.0	hazt_3950	hazt_6436	0.08333	0.08333
hazt_18038__hazt_271	0.46959	0.87047	1233.0	273.0	0.25389	GF_000253	0.0911	0.2992	7.0	0.3044	579.0	hazt_271	hazt_18038	1.0	1.0
hazt_271__hazt_272	0.87591	0.51667	1233.0	273.0	1.35279	GF_000253	0.366	84.3203	8.0	0.0043	1080.0	hazt_272	hazt_271	0.5	0.0
hazt_18038__hazt_272	0.43552	0.50652	1233.0	273.0	1.34133	GF_000253	0.3712	83.2883	8.0	0.0045	537.0	hazt_272	hazt_18038	0.5	0.0
hazt_273__hazt_274	0.88808	0.95616	1233.0	273.0	0.06554	GF_000253	0.026	0.1226	9.0	0.212	1095.0	hazt_274	hazt_273	1.0	1.0
hazt_12070__hazt_270	0.64964	0.54557	1233.0	273.0	1.11773	GF_000253	0.2865	12.4037	10.0	0.0231	801.0	hazt_12070	hazt_270	1.0	0.0
hazt_12070__hazt_274	0.64964	0.55556	1233.0	273.0	1.20465	GF_000253	0.3036	76.7807	11.0	0.004	801.0	hazt_274	hazt_12070	0.25	0.0
hazt_270__hazt_274	0.86375	0.55587	1233.0	273.0	0.98684	GF_000253	0.2712	6.4004	11.0	0.0424	1065.0	hazt_274	hazt_270	0.25	0.0
hazt_12070__hazt_273	0.6472	0.54511	1233.0	273.0	1.26454	GF_000253	0.3091	75.0443	11.0	0.0041	798.0	hazt_273	hazt_12070	0.25	0.0
hazt_270__hazt_273	0.86131	0.54331	1233.0	273.0	1.04673	GF_000253	0.2965	4.7303	11.0	0.0627	1062.0	hazt_273	hazt_270	0.25	1.0
hazt_272__hazt_274	0.87105	0.54935	1233.0	273.0	1.24722	GF_000253	0.2961	83.098	12.0	0.0036	1074.0	hazt_272	hazt_274	0.08333	0.0
hazt_272__hazt_273	0.86861	0.53968	1233.0	273.0	1.30711	GF_000253	0.302	82.4578	12.0	0.0037	1071.0	hazt_272	hazt_273	0.08333	0.0
hazt_12070__hazt_272	0.6472	0.54135	1233.0	273.0	1.62938	GF_000253	0.3906	88.1163	12.0	0.0044	798.0	hazt_272	hazt_12070	0.08333	0.0
hazt_270__hazt_272	0.85888	0.51275	1233.0	273.0	1.41157	GF_000253	0.3257	90.4946	12.0	0.0036	1059.0	hazt_272	hazt_270	0.08333	0.0
hazt_271__hazt_274	0.88808	0.53881	1233.0	273.0	1.27418	GF_000253	0.417	12.2792	12.0	0.034	1095.0	hazt_271	hazt_274	0.08333	0.0
hazt_271__hazt_273	0.89294	0.54042	1233.0	273.0	1.33407	GF_000253	0.4151	15.5002	12.0	0.0268	1101.0	hazt_271	hazt_273	0.08333	0.0
hazt_12070__hazt_271	0.64964	0.45693	1233.0	273.0	1.65634	GF_000253	0.531	9.5201	12.0	0.0558	801.0	hazt_271	hazt_12070	0.08333	0.0
hazt_270__hazt_271	0.86618	0.50843	1233.0	273.0	1.43853	GF_000253	0.4265	18.8374	12.0	0.0226	1068.0	hazt_271	hazt_270	0.08333	0.0
hazt_18038__hazt_274	0.44769	0.49638	1233.0	273.0	1.26273	GF_000253	0.4276	35.2169	12.0	0.0121	552.0	hazt_18038	hazt_274	0.08333	0.0
hazt_18038__hazt_273	0.45499	0.49554	1233.0	273.0	1.32262	GF_000253	0.4163	71.6089	12.0	0.0058	561.0	hazt_18038	hazt_273	0.08333	0.0
hazt_12070__hazt_18038	0.22141	0.52747	1233.0	273.0	1.64488	GF_000253	0.5218	78.4269	12.0	0.0067	273.0	hazt_18038	hazt_12070	0.08333	0.0
hazt_18038__hazt_270	0.44039	0.51381	1233.0	273.0	1.42708	GF_000253	0.4201	80.3811	12.0	0.0052	543.0	hazt_18038	hazt_270	0.08333	0.0
hazt_13281__hazt_9358	0.35545	0.98222	1266.0	450.0	0.0	GF_001660	0.0001	0.0554	2.0	0.001	450.0	hazt_9358	hazt_13281	1.0	1.0
hazt_1027__hazt_2082	0.22201	0.40463	9540.0	534.0	1.75892	GF_000269	0.6453	9.7879	7.0	0.0659	2118.0	hazt_1027	hazt_2082	1.0	0.0
hazt_12114__hazt_8801	0.23616	0.48247	9540.0	534.0	1.34279	GF_000269	0.3587	24.9382	8.0	0.0144	2253.0	hazt_12114	hazt_8801	1.0	0.0
hazt_11194__hazt_16571	0.05849	0.50896	9540.0	534.0	1.37514	GF_000269	0.6268	9.6266	9.0	0.0651	558.0	hazt_11194	hazt_16571	1.0	0.0
hazt_10464__hazt_11194	0.18396	0.42792	9540.0	534.0	1.56181	GF_000269	0.5349	62.364	10.0	0.0086	1755.0	hazt_10464	hazt_11194	0.5	0.0
hazt_10464__hazt_16571	0.05975	0.46316	9540.0	534.0	1.63347	GF_000269	0.6803	55.7897	10.0	0.0122	570.0	hazt_10464	hazt_16571	0.5	0.0
hazt_10464__hazt_12114	0.21132	0.40823	9540.0	534.0	1.89248	GF_000269	0.5207	71.082	11.0	0.0073	2016.0	hazt_12114	hazt_10464	0.16667	0.0
hazt_11194__hazt_12114	0.17893	0.41711	9540.0	534.0	1.75384	GF_000269	0.5628	65.1709	11.0	0.0086	1707.0	hazt_12114	hazt_11194	0.16667	0.0
hazt_12114__hazt_16571	0.05943	0.40917	9540.0	534.0	1.8255	GF_000269	0.687	63.7013	11.0	0.0108	567.0	hazt_12114	hazt_16571	0.16667	0.0
hazt_10464__hazt_8801	0.23459	0.44191	9540.0	534.0	1.61117	GF_000269	0.4602	69.5322	11.0	0.0066	2238.0	hazt_8801	hazt_10464	0.16667	0.0
hazt_11194__hazt_8801	0.18962	0.44113	9540.0	534.0	1.47253	GF_000269	0.507	64.8737	11.0	0.0078	1809.0	hazt_8801	hazt_11194	0.16667	0.0
hazt_16571__hazt_8801	0.05975	0.4386	9540.0	534.0	1.54419	GF_000269	0.7306	63.166	11.0	0.0116	570.0	hazt_8801	hazt_16571	0.16667	0.0
hazt_1027__hazt_12114	0.2066	0.39269	9540.0	534.0	2.32457	GF_000269	0.6741	65.6989	12.0	0.0103	1971.0	hazt_1027	hazt_12114	0.1	0.0
hazt_1027__hazt_8801	0.43459	0.38326	9540.0	534.0	2.04326	GF_000269	0.7373	11.4802	12.0	0.0642	4146.0	hazt_1027	hazt_8801	0.1	0.0
hazt_1027__hazt_10464	0.2	0.37841	9540.0	534.0	2.41436	GF_000269	0.7359	16.649	12.0	0.0442	1908.0	hazt_1027	hazt_10464	0.1	0.0
hazt_1027__hazt_11194	0.17233	0.39903	9540.0	534.0	2.27573	GF_000269	0.7006	62.0759	12.0	0.0113	1644.0	hazt_1027	hazt_11194	0.1	0.0
hazt_1027__hazt_16571	0.05912	0.39716	9540.0	534.0	2.34738	GF_000269	0.8726	60.7914	12.0	0.0144	564.0	hazt_1027	hazt_16571	0.1	0.0
hazt_12114__hazt_2082	0.22579	0.43175	9540.0	534.0	1.76474	GF_000269	0.4842	67.4548	12.0	0.0072	2154.0	hazt_2082	hazt_12114	0.1	0.0
hazt_2082__hazt_8801	0.24591	0.45439	9540.0	534.0	1.48343	GF_000269	0.4588	37.2823	12.0	0.0123	2346.0	hazt_2082	hazt_8801	0.1	0.0
hazt_10464__hazt_2082	0.2978	0.41887	9540.0	534.0	1.85453	GF_000269	0.5687	63.6909	12.0	0.0089	2841.0	hazt_2082	hazt_10464	0.1	0.0
hazt_11194__hazt_2082	0.18899	0.42263	9540.0	534.0	1.7159	GF_000269	0.5946	3.4795	12.0	0.1709	1803.0	hazt_2082	hazt_11194	0.1	1.0
hazt_16571__hazt_2082	0.05755	0.43534	9540.0	534.0	1.78755	GF_000269	0.7673	7.2061	12.0	0.1065	549.0	hazt_2082	hazt_16571	0.1	0.0
hazt_17746__hazt_6127	0.5483	0.50259	1056.0	570.0	1.42025	GF_000927	0.8972	18.9853	3.0	0.0473	579.0	hazt_6127	hazt_17746	1.0	0.0
hazt_10447__hazt_6127	0.90341	0.47065	1056.0	570.0	1.58219	GF_000927	0.8797	71.2821	4.0	0.0123	954.0	hazt_10447	hazt_6127	0.5	0.0
hazt_10447__hazt_17746	0.54261	0.44677	1056.0	570.0	1.92411	GF_000927	1.1936	65.9996	4.0	0.0181	573.0	hazt_10447	hazt_17746	0.5	0.0
hazt_16750__hazt_8963	0.31023	0.48316	3636.0	783.0	1.42009	GF_000319	0.479	77.0214	6.0	0.0062	1128.0	hazt_8963	hazt_16750	1.0	0.0
hazt_15280__hazt_8963	0.37789	0.45415	3636.0	783.0	2.04221	GF_000319	0.5909	6.8257	7.0	0.0866	1374.0	hazt_15280	hazt_8963	0.5	0.0
hazt_15280__hazt_16750	0.30611	0.45463	3636.0	783.0	1.70158	GF_000319	0.5633	18.8039	7.0	0.03	1113.0	hazt_15280	hazt_16750	0.5	0.0
hazt_8478__hazt_8488	0.59158	0.4821	3636.0	783.0	1.34601	GF_000319	0.3615	30.3685	8.0	0.0119	2151.0	hazt_8478	hazt_8488	1.0	0.0
hazt_1049__hazt_8478	0.29455	0.52381	3636.0	783.0	1.43949	GF_000319	0.4818	31.195	9.0	0.0154	1071.0	hazt_1049	hazt_8478	0.5	0.0
hazt_1049__hazt_8488	0.31106	0.47126	3636.0	783.0	1.94065	GF_000319	0.5655	77.4689	9.0	0.0073	1131.0	hazt_1049	hazt_8488	0.5	0.0
hazt_1049__hazt_15280	0.30611	0.48248	3636.0	783.0	1.92438	GF_000319	0.6115	4.8018	10.0	0.1274	1113.0	hazt_15280	hazt_1049	0.11111	0.33333
hazt_15280__hazt_8478	0.44967	0.43976	3636.0	783.0	1.75618	GF_000319	0.6089	67.4377	10.0	0.009	1635.0	hazt_15280	hazt_8478	0.11111	0.0
hazt_15280__hazt_8488	0.55198	0.41355	3636.0	783.0	2.25734	GF_000319	0.6316	3.373	10.0	0.1872	2007.0	hazt_15280	hazt_8488	0.11111	0.33333
hazt_1049__hazt_8963	0.2995	0.46924	3636.0	783.0	2.16335	GF_000319	0.7197	10.9173	10.0	0.0659	1089.0	hazt_8963	hazt_1049	0.11111	0.0
hazt_8478__hazt_8963	0.36386	0.44218	3636.0	783.0	1.99515	GF_000319	0.604	4.8905	10.0	0.1235	1323.0	hazt_8963	hazt_8478	0.11111	0.33333
hazt_8488__hazt_8963	0.41254	0.422	3636.0	783.0	2.49631	GF_000319	0.6883	74.4485	10.0	0.0092	1500.0	hazt_8963	hazt_8488	0.11111	0.0
hazt_1049__hazt_16750	0.25165	0.47978	3636.0	783.0	1.82272	GF_000319	0.5891	17.4574	10.0	0.0337	915.0	hazt_16750	hazt_1049	0.11111	0.0
hazt_16750__hazt_8478	0.30363	0.49366	3636.0	783.0	1.65452	GF_000319	0.4811	12.9487	10.0	0.0372	1104.0	hazt_16750	hazt_8478	0.11111	0.0
hazt_16750__hazt_8488	0.32508	0.45431	3636.0	783.0	2.15568	GF_000319	0.6275	10.9936	10.0	0.0571	1182.0	hazt_16750	hazt_8488	0.11111	0.0
hazt_15405__hazt_944	0.92578	0.94937	768.0	390.0	0.08103	GF_000536	0.0487	0.0833	4.0	0.5852	711.0	hazt_944	hazt_15405	1.0	1.0
hazt_2106__hazt_944	0.71484	0.48816	768.0	390.0	1.21142	GF_000536	0.4866	70.4875	5.0	0.0069	549.0	hazt_2106	hazt_944	0.5	0.0
hazt_15405__hazt_2106	0.71484	0.48452	768.0	390.0	1.29245	GF_000536	0.5133	67.0998	5.0	0.0077	549.0	hazt_2106	hazt_15405	0.5	0.0
hazt_15621__hazt_2106	0.51953	0.48371	768.0	390.0	1.38751	GF_000536	0.6369	4.5584	6.0	0.1397	399.0	hazt_15621	hazt_2106	0.33333	0.5
hazt_15621__hazt_944	0.69531	0.53933	768.0	390.0	1.21546	GF_000536	0.5955	58.7093	6.0	0.0101	534.0	hazt_15621	hazt_944	0.33333	0.0
hazt_15405__hazt_15621	0.69531	0.52434	768.0	390.0	1.29649	GF_000536	0.6869	4.1824	6.0	0.1642	534.0	hazt_15621	hazt_15405	0.33333	0.5
hazt_14721__hazt_16998	0.91014	0.99916	1302.0	1185.0	0.00248	GF_001839	0.0013	0.0	2.0	99.0	1185.0	hazt_14721	hazt_16998	1.0	0.0
hazt_16929__hazt_8876	0.46071	0.3842	3627.0	1320.0	1.90157	GF_000632	0.9543	63.5972	4.0	0.015	1671.0	hazt_16929	hazt_8876	1.0	0.0
hazt_16929__hazt_6465	0.49132	0.39675	3627.0	1320.0	2.10037	GF_000632	1.0478	61.0398	5.0	0.0172	1782.0	hazt_6465	hazt_16929	0.5	0.0
hazt_6465__hazt_8876	0.43921	0.51412	3627.0	1320.0	1.02504	GF_000632	0.5333	63.9858	5.0	0.0083	1593.0	hazt_6465	hazt_8876	0.5	0.0
hazt_11747__hazt_6465	0.49545	0.39009	3627.0	1320.0	2.14324	GF_000632	0.9893	65.1218	6.0	0.0152	1797.0	hazt_11747	hazt_6465	0.33333	0.0
hazt_11747__hazt_16929	0.45244	0.33211	3627.0	1320.0	3.22423	GF_000632	1.3434	62.7192	6.0	0.0214	1641.0	hazt_11747	hazt_16929	0.33333	0.0
hazt_11747__hazt_8876	0.48387	0.38348	3627.0	1320.0	2.14889	GF_000632	0.9972	65.6468	6.0	0.0152	1755.0	hazt_11747	hazt_8876	0.33333	0.0
hazt_1419__hazt_2636	0.18651	0.99291	1512.0	282.0	0.02154	GF_001179	0.0102	0.0001	2.0	99.0	282.0	hazt_1419	hazt_2636	1.0	0.0
hazt_764__hazt_9538	0.30394	0.96183	2586.0	618.0	0.02427	GF_000709	0.0109	0.1031	3.0	0.1052	786.0	hazt_764	hazt_9538	1.0	1.0
hazt_603__hazt_764	0.72738	0.48272	2586.0	618.0	1.25034	GF_000709	0.5032	66.11	4.0	0.0076	1881.0	hazt_603	hazt_764	0.5	0.0
hazt_603__hazt_9538	0.23898	0.54207	2586.0	618.0	1.27058	GF_000709	0.5077	65.8407	4.0	0.0077	618.0	hazt_603	hazt_9538	0.5	0.0
hazt_11407__hazt_7847	0.97368	0.92523	1140.0	1083.0	0.09039	GF_000969	0.0412	0.18	3.0	0.2288	1110.0	hazt_7847	hazt_11407	1.0	1.0
hazt_11400__hazt_7847	0.95	0.64081	1140.0	1083.0	0.5189	GF_000969	0.274	9.0676	4.0	0.0302	1083.0	hazt_11400	hazt_7847	0.5	0.0
hazt_11400__hazt_11407	0.95	0.63343	1140.0	1083.0	0.55542	GF_000969	0.2783	5.505	4.0	0.0506	1083.0	hazt_11400	hazt_11407	0.5	0.0
hazt_15494__hazt_8214	0.7907	0.83551	1161.0	636.0	0.3417	GF_000461	0.1569	0.4446	5.0	0.3529	918.0	hazt_15494	hazt_8214	1.0	1.0
hazt_16540__hazt_4081	0.63824	0.47099	1161.0	636.0	1.47807	GF_000461	0.6819	68.2837	6.0	0.01	741.0	hazt_4081	hazt_16540	1.0	0.0
hazt_15494__hazt_4081	0.78036	0.41943	1161.0	636.0	2.03195	GF_000461	0.7374	71.0793	7.0	0.0104	906.0	hazt_15494	hazt_4081	0.25	0.0
hazt_15494__hazt_16540	0.61757	0.45746	1161.0	636.0	1.63098	GF_000461	0.7221	11.8361	7.0	0.061	717.0	hazt_15494	hazt_16540	0.25	0.0
hazt_4081__hazt_8214	0.78036	0.39956	1161.0	636.0	2.10362	GF_000461	0.804	67.0543	7.0	0.012	906.0	hazt_8214	hazt_4081	0.25	0.0
hazt_16540__hazt_8214	0.62016	0.46389	1161.0	636.0	1.70266	GF_000461	0.7176	36.6651	7.0	0.0196	720.0	hazt_8214	hazt_16540	0.25	0.0
hazt_15494__hazt_16618	0.57623	0.41106	1161.0	636.0	2.19788	GF_000461	0.9732	74.1029	8.0	0.0131	669.0	hazt_16618	hazt_15494	0.25	0.0
hazt_16618__hazt_8214	0.58398	0.41888	1161.0	636.0	2.26955	GF_000461	0.9447	72.7102	8.0	0.013	678.0	hazt_16618	hazt_8214	0.25	0.0
hazt_16618__hazt_4081	0.61757	0.39052	1161.0	636.0	2.39568	GF_000461	1.023	37.1965	8.0	0.0275	717.0	hazt_16618	hazt_4081	0.25	0.0
hazt_16540__hazt_16618	0.58915	0.4152	1161.0	636.0	1.99471	GF_000461	0.8806	72.1496	8.0	0.0122	684.0	hazt_16618	hazt_16540	0.25	0.0
hazt_10176__hazt_12126	0.08873	0.98198	3753.0	30.0	0.0085	GF_001002	0.0002	0.1896	3.0	0.001	333.0	hazt_10176	hazt_12126	1.0	1.0
hazt_10176__hazt_12127	0.09273	0.92529	3753.0	30.0	0.08813	GF_001002	5.418	30.5051	4.0	0.1776	348.0	hazt_12127	hazt_10176	0.5	0.0
hazt_12126__hazt_12127	0.00799	0.4	3753.0	30.0	0.09663	GF_001002	4.8264	30.3901	4.0	0.1588	30.0	hazt_12127	hazt_12126	0.5	0.0
hazt_12731__hazt_2311	0.19558	0.9314	5292.0	12.0	0.13688	GF_000797	0.127	0.0013	3.0	99.0	1035.0	hazt_2311	hazt_12731	1.0	0.0
hazt_17810__hazt_2311	0.00227	0.75	5292.0	12.0	1.24384	GF_000797	0.1347	50.0871	4.0	0.0027	12.0	hazt_17810	hazt_2311	0.5	0.0
hazt_12731__hazt_17810	0.32483	0.45259	5292.0	12.0	1.38071	GF_000797	0.2604	61.8069	4.0	0.0042	1719.0	hazt_17810	hazt_12731	0.5	0.0
hazt_4601__hazt_4704	0.91954	0.54375	522.0	408.0	0.7338	GF_000884	0.4424	59.9723	3.0	0.0074	480.0	hazt_4601	hazt_4704	1.0	0.0
hazt_4601__hazt_4628	0.8046	0.50952	522.0	408.0	1.02821	GF_000884	0.6467	2.7004	4.0	0.2395	420.0	hazt_4628	hazt_4601	0.5	0.5
hazt_4628__hazt_4704	0.78161	0.48284	522.0	408.0	1.15453	GF_000884	0.7283	4.3087	4.0	0.169	408.0	hazt_4628	hazt_4704	0.5	0.5
hazt_14755__hazt_394	0.82226	0.43159	1671.0	1374.0	1.6345	GF_001099	0.8347	58.0586	2.0	0.0144	1374.0	hazt_394	hazt_14755	1.0	0.0
hazt_2635__hazt_9240	0.39764	0.63292	6111.0	1104.0	0.58094	GF_000448	0.2208	9.2733	5.0	0.0238	2430.0	hazt_2635	hazt_9240	1.0	0.0
hazt_13284__hazt_2635	0.2106	0.53691	6111.0	1104.0	1.22053	GF_000448	0.499	89.6995	6.0	0.0056	1287.0	hazt_13284	hazt_2635	0.5	0.0
hazt_13284__hazt_9240	0.38684	0.50042	6111.0	1104.0	1.30712	GF_000448	0.5333	79.3836	6.0	0.0067	2364.0	hazt_13284	hazt_9240	0.5	0.0
hazt_13284__hazt_17166	0.34806	0.47485	6111.0	1104.0	1.547	GF_000448	0.5898	85.2645	7.0	0.0069	2127.0	hazt_17166	hazt_13284	0.33333	0.0
hazt_17166__hazt_2635	0.35984	0.50296	6111.0	1104.0	1.45925	GF_000448	0.5809	92.3983	7.0	0.0063	2199.0	hazt_17166	hazt_2635	0.33333	0.0
hazt_17166__hazt_9240	0.51792	0.47551	6111.0	1104.0	1.54585	GF_000448	0.6103	82.423	7.0	0.0074	3165.0	hazt_17166	hazt_9240	0.33333	0.0
hazt_16668__hazt_17166	0.48405	0.46146	6111.0	1104.0	1.60738	GF_000448	0.648	77.4553	8.0	0.0084	2958.0	hazt_16668	hazt_17166	0.25	0.0
hazt_13284__hazt_16668	0.37113	0.45326	6111.0	1104.0	1.74885	GF_000448	0.741	78.4079	8.0	0.0095	2268.0	hazt_16668	hazt_13284	0.25	0.0
hazt_16668__hazt_2635	0.35542	0.45994	6111.0	1104.0	1.66111	GF_000448	0.6841	86.1976	8.0	0.0079	2172.0	hazt_16668	hazt_2635	0.25	0.0
hazt_16668__hazt_9240	0.51939	0.46377	6111.0	1104.0	1.7477	GF_000448	0.6821	79.2249	8.0	0.0086	3174.0	hazt_16668	hazt_9240	0.25	0.0
hazt_12320__hazt_13323	0.385	0.91775	1200.0	462.0	0.12416	GF_001781	0.0719	0.1452	2.0	0.4953	462.0	hazt_12320	hazt_13323	1.0	1.0
hazt_11991__hazt_13892	0.47294	0.57546	1275.0	603.0	0.6975	GF_001769	0.3851	5.0823	2.0	0.0758	603.0	hazt_11991	hazt_13892	1.0	0.0
hazt_15699__hazt_16589	0.6133	0.85693	2211.0	336.0	0.25949	GF_000967	0.0994	0.2767	3.0	0.3592	1356.0	hazt_16589	hazt_15699	1.0	1.0
hazt_14652__hazt_16589	0.25509	0.70745	2211.0	336.0	0.64784	GF_000967	0.358	1.0621	4.0	0.3371	564.0	hazt_14652	hazt_16589	0.5	0.5
hazt_14652__hazt_15699	0.15468	0.71053	2211.0	336.0	0.65361	GF_000967	0.33	0.6521	4.0	0.5061	342.0	hazt_14652	hazt_15699	0.5	0.5
hazt_12692__hazt_16914	0.58086	0.51768	2727.0	1296.0	0.93999	GF_000986	0.4322	66.6615	3.0	0.0065	1584.0	hazt_16914	hazt_12692	1.0	0.0
hazt_16914__hazt_8703	0.48515	0.51927	2727.0	1296.0	1.03261	GF_000986	0.4653	68.0943	4.0	0.0068	1323.0	hazt_8703	hazt_16914	0.5	0.0
hazt_12692__hazt_8703	0.51045	0.50575	2727.0	1296.0	1.18127	GF_000986	0.5152	75.5889	4.0	0.0068	1392.0	hazt_8703	hazt_12692	0.5	0.0
hazt_1708__hazt_1709	0.4016	0.56512	1128.0	15.0	0.89064	GF_000184	0.23	51.6175	9.0	0.0045	453.0	hazt_1708	hazt_1709	1.0	0.0
hazt_1710__hazt_1711	0.35106	0.45202	1128.0	15.0	1.43084	GF_000184	0.0913	74.9318	10.0	0.0012	396.0	hazt_1710	hazt_1711	1.0	0.0
hazt_1707__hazt_7560	0.63032	0.87201	1128.0	15.0	0.22395	GF_000184	0.0022	2.2401	11.0	0.001	711.0	hazt_7560	hazt_1707	1.0	1.0
hazt_16181__hazt_7560	0.62766	0.87712	1128.0	15.0	0.2449	GF_000184	0.0079	7.9265	12.0	0.001	708.0	hazt_16181	hazt_7560	0.5	0.0
hazt_16181__hazt_1707	0.86968	0.9052	1128.0	15.0	0.15616	GF_000184	0.0074	7.4306	12.0	0.001	981.0	hazt_16181	hazt_1707	0.5	0.0
hazt_16181__hazt_1713	0.86968	0.93272	1128.0	15.0	0.11619	GF_000184	0.0074	7.4306	13.0	0.001	981.0	hazt_1713	hazt_16181	0.33333	0.0
hazt_1713__hazt_7560	0.63032	0.88608	1128.0	15.0	0.24264	GF_000184	0.0022	2.2401	13.0	0.001	711.0	hazt_1713	hazt_7560	0.33333	1.0
hazt_1707__hazt_1713	0.87234	0.91362	1128.0	15.0	0.1539	GF_000184	0.0	0.0	13.0	0.3257	984.0	hazt_1713	hazt_1707	0.33333	0.0
hazt_1713__hazt_1714	0.87234	0.74187	1128.0	15.0	0.46358	GF_000184	0.0025	2.4671	14.0	0.001	984.0	hazt_1714	hazt_1713	0.25	0.33333
hazt_16181__hazt_1714	0.86968	0.71764	1128.0	15.0	0.55301	GF_000184	0.0113	11.2659	14.0	0.001	981.0	hazt_1714	hazt_16181	0.25	0.0
hazt_1714__hazt_7560	0.63032	0.70183	1128.0	15.0	0.67946	GF_000184	0.0022	2.1501	14.0	0.001	711.0	hazt_1714	hazt_7560	0.25	0.33333
hazt_1707__hazt_1714	0.87234	0.72866	1128.0	15.0	0.59072	GF_000184	0.0025	2.4671	14.0	0.001	984.0	hazt_1714	hazt_1707	0.25	0.33333
hazt_1710__hazt_1714	0.34574	0.42564	1128.0	15.0	1.93024	GF_000184	0.0114	11.3701	15.0	0.001	390.0	hazt_1710	hazt_1714	0.1	0.0
hazt_1710__hazt_1713	0.34574	0.4359	1128.0	15.0	1.92999	GF_000184	0.009	9.0459	15.0	0.001	390.0	hazt_1710	hazt_1713	0.1	0.0
hazt_16181__hazt_1710	0.34574	0.45641	1128.0	15.0	2.01943	GF_000184	0.0032	3.2233	15.0	0.001	390.0	hazt_1710	hazt_16181	0.1	0.5
hazt_1710__hazt_7560	0.11436	0.45736	1128.0	15.0	2.14587	GF_000184	0.009	8.9687	15.0	0.001	129.0	hazt_1710	hazt_7560	0.1	0.0
hazt_1707__hazt_1710	0.3484	0.43766	1128.0	15.0	2.05713	GF_000184	0.009	9.0459	15.0	0.001	393.0	hazt_1710	hazt_1707	0.1	0.0
hazt_1711__hazt_1714	0.77394	0.53608	1128.0	15.0	1.16036	GF_000184	0.1	2.0617	15.0	0.0485	873.0	hazt_1711	hazt_1714	0.1	0.5
hazt_1711__hazt_1713	0.77394	0.52921	1128.0	15.0	1.16012	GF_000184	0.091	14.4138	15.0	0.0063	873.0	hazt_1711	hazt_1713	0.1	0.0
hazt_16181__hazt_1711	0.77128	0.52529	1128.0	15.0	1.24955	GF_000184	0.0905	90.4557	15.0	0.001	870.0	hazt_1711	hazt_16181	0.1	0.0
hazt_1711__hazt_7560	0.53191	0.53833	1128.0	15.0	1.376	GF_000184	0.0875	0.0009	15.0	99.0	600.0	hazt_1711	hazt_7560	0.1	0.0
hazt_1707__hazt_1711	0.7766	0.52397	1128.0	15.0	1.28726	GF_000184	0.091	14.4141	15.0	0.0063	876.0	hazt_1711	hazt_1707	0.1	0.0
hazt_1708__hazt_1710	0.0133	0.8	1128.0	15.0	2.5434	GF_000184	0.2033	0.7127	16.0	0.2853	15.0	hazt_1708	hazt_1710	0.07143	0.14286
hazt_1708__hazt_1711	0.39894	0.45556	1128.0	15.0	1.77352	GF_000184	0.218	93.8047	16.0	0.0023	450.0	hazt_1708	hazt_1711	0.07143	0.0
hazt_1708__hazt_1714	0.4016	0.43709	1128.0	15.0	2.03945	GF_000184	0.2504	45.7808	16.0	0.0055	453.0	hazt_1708	hazt_1714	0.07143	0.0
hazt_1708__hazt_1713	0.4016	0.43709	1128.0	15.0	2.03921	GF_000184	0.2448	56.5447	16.0	0.0043	453.0	hazt_1708	hazt_1713	0.07143	0.0
hazt_16181__hazt_1708	0.39894	0.43778	1128.0	15.0	2.12864	GF_000184	0.1859	106.2001	16.0	0.0018	450.0	hazt_1708	hazt_16181	0.07143	0.0
hazt_1708__hazt_7560	0.4016	0.41722	1128.0	15.0	2.25509	GF_000184	0.245	45.2635	16.0	0.0054	453.0	hazt_1708	hazt_7560	0.07143	0.0
hazt_1707__hazt_1708	0.4016	0.41943	1128.0	15.0	2.16635	GF_000184	0.2448	56.5448	16.0	0.0043	453.0	hazt_1708	hazt_1707	0.07143	0.0
hazt_1709__hazt_1710	0.06117	0.57971	1128.0	15.0	2.20407	GF_000184	0.004	3.9827	16.0	0.001	69.0	hazt_1709	hazt_1710	0.07143	0.14286
hazt_1709__hazt_1711	0.47872	0.5	1128.0	15.0	1.4342	GF_000184	0.0979	2.9588	16.0	0.0331	540.0	hazt_1709	hazt_1711	0.07143	0.14286
hazt_1709__hazt_1714	0.48138	0.50645	1128.0	15.0	1.70013	GF_000184	0.0005	0.4969	16.0	0.001	543.0	hazt_1709	hazt_1714	0.07143	0.14286
hazt_1709__hazt_1713	0.48138	0.4825	1128.0	15.0	1.69988	GF_000184	0.0026	2.6103	16.0	0.001	543.0	hazt_1709	hazt_1713	0.07143	0.14286
hazt_16181__hazt_1709	0.47872	0.47593	1128.0	15.0	1.78932	GF_000184	0.0092	9.2289	16.0	0.001	540.0	hazt_1709	hazt_16181	0.07143	0.0
hazt_1709__hazt_7560	0.43883	0.45455	1128.0	15.0	1.91576	GF_000184	0.0012	1.1952	16.0	0.001	495.0	hazt_1709	hazt_7560	0.07143	0.14286
hazt_1707__hazt_1709	0.48138	0.47882	1128.0	15.0	1.82702	GF_000184	0.0026	2.6103	16.0	0.001	543.0	hazt_1709	hazt_1707	0.07143	0.14286
hazt_229__hazt_297	0.79442	0.60277	1182.0	939.0	0.94357	GF_001078	0.4401	82.3604	2.0	0.0053	939.0	hazt_229	hazt_297	1.0	0.0
hazt_15118__hazt_16116	0.23717	0.35867	4326.0	321.0	2.13095	GF_000067	0.5604	76.1339	18.0	0.0074	1026.0	hazt_15118	hazt_16116	1.0	0.0
hazt_15118__hazt_1583	0.26283	0.37291	4326.0	321.0	2.32009	GF_000067	0.6158	69.7436	19.0	0.0088	1137.0	hazt_1583	hazt_15118	0.5	0.0
hazt_1583__hazt_16116	0.18447	0.38722	4326.0	321.0	2.45376	GF_000067	0.5656	91.8442	19.0	0.0062	798.0	hazt_1583	hazt_16116	0.5	0.0
hazt_12258__hazt_12259	0.19279	0.63429	4326.0	321.0	0.72121	GF_000067	0.0483	0.2664	20.0	0.1812	834.0	hazt_12259	hazt_12258	1.0	1.0
hazt_12259__hazt_12261	0.19834	0.52681	4326.0	321.0	1.03634	GF_000067	0.1048	62.3254	21.0	0.0017	858.0	hazt_12261	hazt_12259	0.5	0.0
hazt_12258__hazt_12261	0.26006	0.49778	4326.0	321.0	1.0967	GF_000067	0.0775	71.0416	21.0	0.0011	1125.0	hazt_12261	hazt_12258	0.5	0.0
hazt_12952__hazt_13257	0.2025	0.45662	4326.0	321.0	1.53387	GF_000067	0.2571	71.669	22.0	0.0036	876.0	hazt_12952	hazt_13257	1.0	0.0
hazt_12261__hazt_12952	0.22607	0.39877	4326.0	321.0	2.09921	GF_000067	0.3272	74.9207	23.0	0.0044	978.0	hazt_12261	hazt_12952	0.16667	0.0
hazt_12261__hazt_13257	0.2018	0.41123	4326.0	321.0	1.9845	GF_000067	0.2883	14.8396	23.0	0.0194	873.0	hazt_12261	hazt_13257	0.16667	0.0
hazt_12259__hazt_12952	0.1706	0.4607	4326.0	321.0	2.14974	GF_000067	0.3257	74.579	23.0	0.0044	738.0	hazt_12259	hazt_12952	0.16667	0.0
hazt_12259__hazt_13257	0.18169	0.42621	4326.0	321.0	2.03502	GF_000067	0.2724	68.8435	23.0	0.004	786.0	hazt_12259	hazt_13257	0.16667	0.0
hazt_12258__hazt_12952	0.2337	0.4273	4326.0	321.0	2.2101	GF_000067	0.3318	71.2499	23.0	0.0047	1011.0	hazt_12258	hazt_12952	0.16667	0.0
hazt_12258__hazt_13257	0.18377	0.44403	4326.0	321.0	2.09538	GF_000067	0.2885	66.3765	23.0	0.0043	795.0	hazt_12258	hazt_13257	0.16667	0.0
hazt_12260__hazt_12261	0.18932	0.42735	4326.0	321.0	2.12218	GF_000067	0.3994	9.1371	24.0	0.0437	819.0	hazt_12261	hazt_12260	0.2	0.0
hazt_12259__hazt_12260	0.16089	0.42672	4326.0	321.0	2.1727	GF_000067	0.3844	72.3485	24.0	0.0053	696.0	hazt_12259	hazt_12260	0.2	0.0
hazt_12258__hazt_12260	0.17753	0.41276	4326.0	321.0	2.23306	GF_000067	0.3874	71.0649	24.0	0.0055	768.0	hazt_12258	hazt_12260	0.2	0.0
hazt_12260__hazt_12952	0.19834	0.40559	4326.0	321.0	2.35476	GF_000067	0.5052	77.2964	24.0	0.0065	858.0	hazt_12952	hazt_12260	0.2	0.0
hazt_12260__hazt_13257	0.2337	0.39862	4326.0	321.0	2.24005	GF_000067	0.4747	3.2218	24.0	0.1473	1011.0	hazt_13257	hazt_12260	0.2	1.0
hazt_12261__hazt_465	0.14147	0.42974	4326.0	321.0	2.55192	GF_000067	0.4918	63.9935	25.0	0.0077	612.0	hazt_465	hazt_12261	0.16667	0.0
hazt_12259__hazt_465	0.12413	0.42086	4326.0	321.0	2.60244	GF_000067	0.5198	65.385	25.0	0.008	537.0	hazt_465	hazt_12259	0.16667	0.0
hazt_12258__hazt_465	0.13523	0.41709	4326.0	321.0	2.6628	GF_000067	0.5006	46.4834	25.0	0.0108	585.0	hazt_465	hazt_12258	0.16667	0.0
hazt_12952__hazt_465	0.17198	0.40457	4326.0	321.0	2.7845	GF_000067	0.4734	31.4205	25.0	0.0151	744.0	hazt_465	hazt_12952	0.16667	0.0
hazt_13257__hazt_465	0.19903	0.39141	4326.0	321.0	2.66978	GF_000067	0.5441	64.154	25.0	0.0085	861.0	hazt_465	hazt_13257	0.16667	0.0
hazt_12260__hazt_465	0.16089	0.36925	4326.0	321.0	2.65447	GF_000067	0.6037	73.7554	25.0	0.0082	696.0	hazt_465	hazt_12260	0.16667	0.0
hazt_3917__hazt_3918	0.24965	0.53704	4326.0	321.0	1.11402	GF_000067	0.1437	0.6816	26.0	0.2108	1080.0	hazt_3917	hazt_3918	1.0	1.0
hazt_11823__hazt_3917	0.32871	0.38115	4326.0	321.0	2.32278	GF_000067	0.4637	71.8683	27.0	0.0065	1422.0	hazt_11823	hazt_3917	0.5	0.0
hazt_11823__hazt_3918	0.24272	0.38	4326.0	321.0	2.20874	GF_000067	0.4586	73.3437	27.0	0.0063	1050.0	hazt_11823	hazt_3918	0.5	0.0
hazt_13663__hazt_15709	0.17614	0.44094	4326.0	321.0	1.70777	GF_000067	0.3896	3.8648	28.0	0.1008	762.0	hazt_13663	hazt_15709	1.0	1.0
hazt_4616__hazt_4617	0.17476	0.46958	4326.0	321.0	1.47689	GF_000067	0.328	7.8146	29.0	0.042	756.0	hazt_4616	hazt_4617	1.0	0.0
hazt_13159__hazt_4616	0.17822	0.42153	4326.0	321.0	1.98066	GF_000067	0.4453	64.2204	30.0	0.0069	771.0	hazt_4616	hazt_13159	0.5	0.0
hazt_13159__hazt_4617	0.14355	0.43961	4326.0	321.0	1.89704	GF_000067	0.489	19.6981	30.0	0.0248	621.0	hazt_4617	hazt_13159	0.5	0.0
hazt_13663__hazt_4616	0.17268	0.43507	4326.0	321.0	2.06798	GF_000067	0.4433	17.6714	31.0	0.0251	747.0	hazt_13663	hazt_4616	0.16667	0.0
hazt_13663__hazt_4617	0.14147	0.4281	4326.0	321.0	1.98436	GF_000067	0.4377	70.1485	31.0	0.0062	612.0	hazt_13663	hazt_4617	0.16667	0.0
hazt_13159__hazt_13663	0.14771	0.43192	4326.0	321.0	1.96657	GF_000067	0.4127	72.2322	31.0	0.0057	639.0	hazt_13663	hazt_13159	0.16667	0.0
hazt_15709__hazt_4616	0.36963	0.39837	4326.0	321.0	2.15762	GF_000067	0.5149	17.4218	31.0	0.0296	1599.0	hazt_15709	hazt_4616	0.16667	0.0
hazt_15709__hazt_4617	0.17476	0.41534	4326.0	321.0	2.07399	GF_000067	0.4969	81.8929	31.0	0.0061	756.0	hazt_15709	hazt_4617	0.16667	0.0
hazt_13159__hazt_15709	0.18793	0.41574	4326.0	321.0	2.05621	GF_000067	0.514	84.9144	31.0	0.0061	813.0	hazt_15709	hazt_13159	0.16667	0.0
hazt_11823__hazt_13663	0.20042	0.38408	4326.0	321.0	2.50683	GF_000067	0.5015	77.509	32.0	0.0065	867.0	hazt_11823	hazt_13663	0.06667	0.0
hazt_11823__hazt_15709	0.36616	0.36174	4326.0	321.0	2.59647	GF_000067	0.5258	85.1082	32.0	0.0062	1584.0	hazt_11823	hazt_15709	0.06667	0.0
hazt_11823__hazt_4616	0.37309	0.36369	4326.0	321.0	2.64667	GF_000067	0.487	67.4303	32.0	0.0072	1614.0	hazt_11823	hazt_4616	0.06667	0.0
hazt_11823__hazt_4617	0.23232	0.37114	4326.0	321.0	2.56304	GF_000067	0.4995	66.638	32.0	0.0075	1005.0	hazt_11823	hazt_4617	0.06667	0.0
hazt_11823__hazt_13159	0.19209	0.39591	4326.0	321.0	2.54525	GF_000067	0.5607	69.5104	32.0	0.0081	831.0	hazt_11823	hazt_13159	0.06667	0.0
hazt_13663__hazt_3917	0.16089	0.42529	4326.0	321.0	2.15344	GF_000067	0.3961	81.087	32.0	0.0049	696.0	hazt_3917	hazt_13663	0.06667	0.0
hazt_15709__hazt_3917	0.3405	0.37814	4326.0	321.0	2.24308	GF_000067	0.4545	104.1143	32.0	0.0044	1473.0	hazt_3917	hazt_15709	0.06667	0.0
hazt_3917__hazt_4616	0.32455	0.37322	4326.0	321.0	2.29328	GF_000067	0.3841	73.3841	32.0	0.0052	1404.0	hazt_3917	hazt_4616	0.06667	0.0
hazt_3917__hazt_4617	0.15534	0.43601	4326.0	321.0	2.20965	GF_000067	0.4394	75.8812	32.0	0.0058	672.0	hazt_3917	hazt_4617	0.06667	0.0
hazt_13159__hazt_3917	0.17545	0.43215	4326.0	321.0	2.19186	GF_000067	0.4284	25.0355	32.0	0.0171	759.0	hazt_3917	hazt_13159	0.06667	0.0
hazt_13663__hazt_3918	0.15534	0.44643	4326.0	321.0	2.03941	GF_000067	0.3627	77.26	32.0	0.0047	672.0	hazt_3918	hazt_13663	0.06667	0.0
hazt_15709__hazt_3918	0.24757	0.39683	4326.0	321.0	2.12905	GF_000067	0.438	8.7063	32.0	0.0503	1071.0	hazt_3918	hazt_15709	0.06667	0.0
hazt_3918__hazt_4616	0.23856	0.41085	4326.0	321.0	2.17924	GF_000067	0.3827	26.8244	32.0	0.0143	1032.0	hazt_3918	hazt_4616	0.06667	0.0
hazt_3918__hazt_4617	0.17614	0.4147	4326.0	321.0	2.09561	GF_000067	0.4729	25.3982	32.0	0.0186	762.0	hazt_3918	hazt_4617	0.06667	0.0
hazt_13159__hazt_3918	0.18585	0.43657	4326.0	321.0	2.07783	GF_000067	0.4499	73.4624	32.0	0.0061	804.0	hazt_3918	hazt_13159	0.06667	0.0
hazt_11823__hazt_465	0.19834	0.38112	4326.0	321.0	3.03444	GF_000067	0.5088	64.2096	33.0	0.0079	858.0	hazt_465	hazt_11823	0.01786	0.0
hazt_3917__hazt_465	0.19626	0.36749	4326.0	321.0	2.68105	GF_000067	0.5567	79.6484	33.0	0.007	849.0	hazt_465	hazt_3917	0.01786	0.0
hazt_3918__hazt_465	0.16227	0.41311	4326.0	321.0	2.56702	GF_000067	0.5641	74.092	33.0	0.0076	702.0	hazt_465	hazt_3918	0.01786	0.0
hazt_13663__hazt_465	0.14702	0.41981	4326.0	321.0	2.64057	GF_000067	0.4988	75.7393	33.0	0.0066	636.0	hazt_465	hazt_13663	0.01786	0.0
hazt_15709__hazt_465	0.19487	0.40451	4326.0	321.0	2.73021	GF_000067	0.5275	5.5503	33.0	0.095	843.0	hazt_465	hazt_15709	0.01786	0.0
hazt_4616__hazt_465	0.19417	0.41429	4326.0	321.0	2.78041	GF_000067	0.464	65.7532	33.0	0.0071	840.0	hazt_465	hazt_4616	0.01786	0.0
hazt_4617__hazt_465	0.12275	0.41055	4326.0	321.0	2.69678	GF_000067	0.5317	68.7828	33.0	0.0077	531.0	hazt_465	hazt_4617	0.01786	0.0
hazt_13159__hazt_465	0.15326	0.43137	4326.0	321.0	2.67899	GF_000067	0.4971	67.1306	33.0	0.0074	663.0	hazt_465	hazt_13159	0.01786	0.0
hazt_11823__hazt_12261	0.2448	0.37205	4326.0	321.0	2.74768	GF_000067	0.6093	59.4869	33.0	0.0102	1059.0	hazt_12261	hazt_11823	0.01786	0.0
hazt_12261__hazt_3917	0.18793	0.3936	4326.0	321.0	2.39429	GF_000067	0.4683	68.1801	33.0	0.0069	813.0	hazt_12261	hazt_3917	0.01786	0.0
hazt_12261__hazt_3918	0.19903	0.38908	4326.0	321.0	2.28026	GF_000067	0.4888	63.429	33.0	0.0077	861.0	hazt_12261	hazt_3918	0.01786	0.0
hazt_12261__hazt_13663	0.14078	0.46141	4326.0	321.0	2.35381	GF_000067	0.3628	12.5849	33.0	0.0288	609.0	hazt_12261	hazt_13663	0.01786	0.0
hazt_12261__hazt_15709	0.20666	0.36801	4326.0	321.0	2.44345	GF_000067	0.5462	8.9077	33.0	0.0613	894.0	hazt_12261	hazt_15709	0.01786	0.0
hazt_12261__hazt_4616	0.20527	0.39414	4326.0	321.0	2.49365	GF_000067	0.364	66.4716	33.0	0.0055	888.0	hazt_12261	hazt_4616	0.01786	0.0
hazt_12261__hazt_4617	0.19695	0.42254	4326.0	321.0	2.41002	GF_000067	0.4382	10.5513	33.0	0.0415	852.0	hazt_12261	hazt_4617	0.01786	0.0
hazt_12261__hazt_13159	0.15395	0.42342	4326.0	321.0	2.39224	GF_000067	0.5157	5.7992	33.0	0.0889	666.0	hazt_12261	hazt_13159	0.01786	0.0
hazt_11823__hazt_12259	0.18169	0.40712	4326.0	321.0	2.7982	GF_000067	0.5166	61.0484	33.0	0.0085	786.0	hazt_12259	hazt_11823	0.01786	0.0
hazt_12259__hazt_3917	0.14286	0.43689	4326.0	321.0	2.44481	GF_000067	0.4461	69.1431	33.0	0.0065	618.0	hazt_12259	hazt_3917	0.01786	0.0
hazt_12259__hazt_3918	0.16019	0.43579	4326.0	321.0	2.33078	GF_000067	0.4663	4.2607	33.0	0.1094	693.0	hazt_12259	hazt_3918	0.01786	0.33333
hazt_12259__hazt_13663	0.12829	0.48288	4326.0	321.0	2.40433	GF_000067	0.3624	7.6717	33.0	0.0472	555.0	hazt_12259	hazt_13663	0.01786	0.0
hazt_12259__hazt_15709	0.16019	0.41847	4326.0	321.0	2.49397	GF_000067	0.4688	5.0908	33.0	0.0921	693.0	hazt_12259	hazt_15709	0.01786	0.0
hazt_12259__hazt_4616	0.15534	0.46429	4326.0	321.0	2.54417	GF_000067	0.4063	61.2292	33.0	0.0066	672.0	hazt_12259	hazt_4616	0.01786	0.0
hazt_12259__hazt_4617	0.16713	0.43845	4326.0	321.0	2.46054	GF_000067	0.3632	16.3151	33.0	0.0223	723.0	hazt_12259	hazt_4617	0.01786	0.0
hazt_12259__hazt_13159	0.13176	0.43158	4326.0	321.0	2.44276	GF_000067	0.4861	11.044	33.0	0.044	570.0	hazt_12259	hazt_13159	0.01786	0.0
hazt_11823__hazt_12258	0.24202	0.35435	4326.0	321.0	2.85857	GF_000067	0.5733	59.9028	33.0	0.0096	1047.0	hazt_12258	hazt_11823	0.01786	0.0
hazt_12258__hazt_3917	0.18308	0.41919	4326.0	321.0	2.50517	GF_000067	0.4485	70.84	33.0	0.0063	792.0	hazt_12258	hazt_3917	0.01786	0.0
hazt_12258__hazt_3918	0.2018	0.38259	4326.0	321.0	2.39114	GF_000067	0.4938	5.1409	33.0	0.0961	873.0	hazt_12258	hazt_3918	0.01786	0.0
hazt_12258__hazt_13663	0.14008	0.45215	4326.0	321.0	2.4647	GF_000067	0.3711	67.407	33.0	0.0055	606.0	hazt_12258	hazt_13663	0.01786	0.0
hazt_12258__hazt_15709	0.20458	0.37401	4326.0	321.0	2.55433	GF_000067	0.5049	3.4051	33.0	0.1483	885.0	hazt_12258	hazt_15709	0.01786	0.33333
hazt_12258__hazt_4616	0.21151	0.40874	4326.0	321.0	2.60453	GF_000067	0.4048	60.8685	33.0	0.0067	915.0	hazt_12258	hazt_4616	0.01786	0.0
hazt_12258__hazt_4617	0.18516	0.40824	4326.0	321.0	2.5209	GF_000067	0.418	17.7134	33.0	0.0236	801.0	hazt_12258	hazt_4617	0.01786	0.0
hazt_12258__hazt_13159	0.14563	0.40794	4326.0	321.0	2.50312	GF_000067	0.4875	6.6438	33.0	0.0734	630.0	hazt_12258	hazt_13159	0.01786	0.0
hazt_11823__hazt_12952	0.25451	0.35786	4326.0	321.0	2.98027	GF_000067	0.5011	67.1474	33.0	0.0075	1101.0	hazt_12952	hazt_11823	0.01786	0.0
hazt_12952__hazt_3917	0.24827	0.40875	4326.0	321.0	2.62687	GF_000067	0.3405	85.2697	33.0	0.004	1074.0	hazt_12952	hazt_3917	0.01786	0.0
hazt_12952__hazt_3918	0.23509	0.39823	4326.0	321.0	2.51284	GF_000067	0.3677	9.5241	33.0	0.0386	1017.0	hazt_12952	hazt_3918	0.01786	0.0
hazt_12952__hazt_13663	0.1484	0.44081	4326.0	321.0	2.5864	GF_000067	0.3448	77.5906	33.0	0.0044	642.0	hazt_12952	hazt_13663	0.01786	0.0
hazt_12952__hazt_15709	0.26352	0.3886	4326.0	321.0	2.67603	GF_000067	0.4082	80.7017	33.0	0.0051	1140.0	hazt_12952	hazt_15709	0.01786	0.0
hazt_12952__hazt_4616	0.2552	0.41667	4326.0	321.0	2.72623	GF_000067	0.2725	6.0868	33.0	0.0448	1104.0	hazt_12952	hazt_4616	0.01786	0.0
hazt_12952__hazt_4617	0.17822	0.41375	4326.0	321.0	2.6426	GF_000067	0.4246	76.5179	33.0	0.0055	771.0	hazt_12952	hazt_4617	0.01786	0.0
hazt_12952__hazt_13159	0.17129	0.40216	4326.0	321.0	2.62482	GF_000067	0.4323	13.2469	33.0	0.0326	741.0	hazt_12952	hazt_13159	0.01786	0.0
hazt_11823__hazt_13257	0.29542	0.3662	4326.0	321.0	2.86555	GF_000067	0.6433	65.5859	33.0	0.0098	1278.0	hazt_13257	hazt_11823	0.01786	0.0
hazt_13257__hazt_3917	0.21151	0.39672	4326.0	321.0	2.51216	GF_000067	0.5132	76.0596	33.0	0.0067	915.0	hazt_13257	hazt_3917	0.01786	0.0
hazt_13257__hazt_3918	0.20458	0.3774	4326.0	321.0	2.39813	GF_000067	0.5417	75.1191	33.0	0.0072	885.0	hazt_13257	hazt_3918	0.01786	0.0
hazt_13257__hazt_13663	0.18031	0.43718	4326.0	321.0	2.47168	GF_000067	0.4659	2.4471	33.0	0.1904	780.0	hazt_13257	hazt_13663	0.01786	0.33333
hazt_13257__hazt_15709	0.25243	0.35989	4326.0	321.0	2.56132	GF_000067	0.5267	45.5574	33.0	0.0116	1092.0	hazt_13257	hazt_15709	0.01786	0.0
hazt_13257__hazt_4616	0.24202	0.40306	4326.0	321.0	2.61151	GF_000067	0.3229	71.2284	33.0	0.0045	1047.0	hazt_13257	hazt_4616	0.01786	0.0
hazt_13257__hazt_4617	0.20388	0.4263	4326.0	321.0	2.52789	GF_000067	0.4071	69.747	33.0	0.0058	882.0	hazt_13257	hazt_4617	0.01786	0.0
hazt_13159__hazt_13257	0.1706	0.40786	4326.0	321.0	2.5101	GF_000067	0.5193	68.9201	33.0	0.0075	738.0	hazt_13257	hazt_13159	0.01786	0.0
hazt_11823__hazt_12260	0.23578	0.36275	4326.0	321.0	2.85023	GF_000067	0.5713	68.0413	33.0	0.0084	1020.0	hazt_12260	hazt_11823	0.01786	0.0
hazt_12260__hazt_3917	0.17198	0.42608	4326.0	321.0	2.49684	GF_000067	0.5385	77.9891	33.0	0.0069	744.0	hazt_12260	hazt_3917	0.01786	0.0
hazt_12260__hazt_3918	0.17961	0.38481	4326.0	321.0	2.38281	GF_000067	0.5943	73.263	33.0	0.0081	777.0	hazt_12260	hazt_3918	0.01786	0.0
hazt_12260__hazt_13663	0.17129	0.40351	4326.0	321.0	2.45636	GF_000067	0.5551	75.5233	33.0	0.0073	741.0	hazt_12260	hazt_13663	0.01786	0.0
hazt_12260__hazt_15709	0.19695	0.38967	4326.0	321.0	2.546	GF_000067	0.5537	83.0311	33.0	0.0067	852.0	hazt_12260	hazt_15709	0.01786	0.0
hazt_12260__hazt_4616	0.18863	0.40564	4326.0	321.0	2.5962	GF_000067	0.4496	55.1236	33.0	0.0082	816.0	hazt_12260	hazt_4616	0.01786	0.0
hazt_12260__hazt_4617	0.17753	0.38151	4326.0	321.0	2.51257	GF_000067	0.4147	75.471	33.0	0.0055	768.0	hazt_12260	hazt_4617	0.01786	0.0
hazt_12260__hazt_13159	0.15673	0.40708	4326.0	321.0	2.49478	GF_000067	0.6371	69.2923	33.0	0.0092	678.0	hazt_12260	hazt_13159	0.01786	0.0
hazt_1583__hazt_465	0.22053	0.36897	4326.0	321.0	3.00186	GF_000067	0.6289	2.5145	34.0	0.2501	954.0	hazt_1583	hazt_465	0.02222	0.25
hazt_12261__hazt_1583	0.19279	0.35731	4326.0	321.0	2.7151	GF_000067	0.6813	73.2096	34.0	0.0093	834.0	hazt_1583	hazt_12261	0.02222	0.0
hazt_12259__hazt_1583	0.15395	0.38589	4326.0	321.0	2.76563	GF_000067	0.639	5.5331	34.0	0.1155	666.0	hazt_1583	hazt_12259	0.02222	0.0
hazt_12258__hazt_1583	0.17684	0.38693	4326.0	321.0	2.82599	GF_000067	0.6276	8.7004	34.0	0.0721	765.0	hazt_1583	hazt_12258	0.02222	0.0
hazt_12952__hazt_1583	0.22053	0.38784	4326.0	321.0	2.94769	GF_000067	0.6065	78.7843	34.0	0.0077	954.0	hazt_1583	hazt_12952	0.02222	0.0
hazt_13257__hazt_1583	0.25035	0.3675	4326.0	321.0	2.83297	GF_000067	0.6726	3.8345	34.0	0.1754	1083.0	hazt_1583	hazt_13257	0.02222	0.25
hazt_12260__hazt_1583	0.21567	0.36977	4326.0	321.0	2.81765	GF_000067	0.6594	73.5933	34.0	0.009	933.0	hazt_1583	hazt_12260	0.02222	0.0
hazt_11823__hazt_1583	0.36061	0.34231	4326.0	321.0	3.06787	GF_000067	0.7236	1.9391	34.0	0.3731	1560.0	hazt_1583	hazt_11823	0.02222	0.25
hazt_1583__hazt_3917	0.31484	0.36931	4326.0	321.0	2.71448	GF_000067	0.6814	87.219	34.0	0.0078	1362.0	hazt_1583	hazt_3917	0.02222	0.0
hazt_1583__hazt_3918	0.21082	0.35636	4326.0	321.0	2.60045	GF_000067	0.6982	80.3059	34.0	0.0087	912.0	hazt_1583	hazt_3918	0.02222	0.0
hazt_13663__hazt_1583	0.20042	0.39562	4326.0	321.0	2.674	GF_000067	0.5859	80.993	34.0	0.0072	867.0	hazt_1583	hazt_13663	0.02222	0.0
hazt_15709__hazt_1583	0.34674	0.35	4326.0	321.0	2.76364	GF_000067	0.5741	98.3404	34.0	0.0058	1500.0	hazt_1583	hazt_15709	0.02222	0.0
hazt_1583__hazt_4616	0.34258	0.32659	4326.0	321.0	2.81383	GF_000067	0.7293	66.2402	34.0	0.011	1482.0	hazt_1583	hazt_4616	0.02222	0.0
hazt_1583__hazt_4617	0.17476	0.40741	4326.0	321.0	2.73021	GF_000067	0.6449	70.0325	34.0	0.0092	756.0	hazt_1583	hazt_4617	0.02222	0.0
hazt_13159__hazt_1583	0.18932	0.38217	4326.0	321.0	2.71242	GF_000067	0.5417	76.0144	34.0	0.0071	819.0	hazt_1583	hazt_13159	0.02222	0.0
hazt_15118__hazt_465	0.18516	0.36579	4326.0	321.0	2.90338	GF_000067	0.6499	64.2367	34.0	0.0101	801.0	hazt_15118	hazt_465	0.02222	0.0
hazt_12261__hazt_15118	0.26699	0.36623	4326.0	321.0	2.61662	GF_000067	0.5412	61.4262	34.0	0.0088	1155.0	hazt_15118	hazt_12261	0.02222	0.0
hazt_12259__hazt_15118	0.19348	0.39546	4326.0	321.0	2.66714	GF_000067	0.4708	62.9094	34.0	0.0075	837.0	hazt_15118	hazt_12259	0.02222	0.0
hazt_12258__hazt_15118	0.26976	0.3599	4326.0	321.0	2.7275	GF_000067	0.5248	61.2932	34.0	0.0086	1167.0	hazt_15118	hazt_12258	0.02222	0.0
hazt_12952__hazt_15118	0.28641	0.35916	4326.0	321.0	2.8492	GF_000067	0.4734	65.9123	34.0	0.0072	1239.0	hazt_15118	hazt_12952	0.02222	0.0
hazt_13257__hazt_15118	0.27323	0.37056	4326.0	321.0	2.73449	GF_000067	0.519	12.023	34.0	0.0432	1182.0	hazt_15118	hazt_13257	0.02222	0.0
hazt_12260__hazt_15118	0.23994	0.37861	4326.0	321.0	2.71917	GF_000067	0.6278	19.0847	34.0	0.0329	1038.0	hazt_15118	hazt_12260	0.02222	0.0
hazt_11823__hazt_15118	0.32524	0.34968	4326.0	321.0	2.96938	GF_000067	0.5553	69.7259	34.0	0.008	1407.0	hazt_15118	hazt_11823	0.02222	0.0
hazt_15118__hazt_3917	0.23856	0.39438	4326.0	321.0	2.61599	GF_000067	0.5354	77.4036	34.0	0.0069	1032.0	hazt_15118	hazt_3917	0.02222	0.0
hazt_15118__hazt_3918	0.25035	0.35919	4326.0	321.0	2.50196	GF_000067	0.5675	4.0682	34.0	0.1395	1083.0	hazt_15118	hazt_3918	0.02222	0.25
hazt_13663__hazt_15118	0.18239	0.40177	4326.0	321.0	2.57551	GF_000067	0.4676	66.4573	34.0	0.007	789.0	hazt_15118	hazt_13663	0.02222	0.0
hazt_15118__hazt_15709	0.26075	0.3555	4326.0	321.0	2.66515	GF_000067	0.4928	71.5909	34.0	0.0069	1128.0	hazt_15118	hazt_15709	0.02222	0.0
hazt_15118__hazt_4616	0.28017	0.36634	4326.0	321.0	2.71535	GF_000067	0.5636	63.097	34.0	0.0089	1212.0	hazt_15118	hazt_4616	0.02222	0.0
hazt_15118__hazt_4617	0.2233	0.38509	4326.0	321.0	2.63172	GF_000067	0.5097	65.6797	34.0	0.0078	966.0	hazt_15118	hazt_4617	0.02222	0.0
hazt_13159__hazt_15118	0.18932	0.39927	4326.0	321.0	2.61394	GF_000067	0.5608	67.1923	34.0	0.0083	819.0	hazt_15118	hazt_13159	0.02222	0.0
hazt_16116__hazt_465	0.15257	0.37424	4326.0	321.0	3.03704	GF_000067	0.6708	80.277	34.0	0.0084	660.0	hazt_16116	hazt_465	0.02222	0.0
hazt_12261__hazt_16116	0.19001	0.34915	4326.0	321.0	2.75029	GF_000067	0.6776	67.0902	34.0	0.0101	822.0	hazt_16116	hazt_12261	0.02222	0.0
hazt_12259__hazt_16116	0.15049	0.38863	4326.0	321.0	2.80081	GF_000067	0.6509	10.6512	34.0	0.0611	651.0	hazt_16116	hazt_12259	0.02222	0.0
hazt_12258__hazt_16116	0.18724	0.3679	4326.0	321.0	2.86117	GF_000067	0.6899	7.3694	34.0	0.0936	810.0	hazt_16116	hazt_12258	0.02222	0.0
hazt_12952__hazt_16116	0.21359	0.37121	4326.0	321.0	2.98287	GF_000067	0.583	7.1928	34.0	0.081	924.0	hazt_16116	hazt_12952	0.02222	0.0
hazt_13257__hazt_16116	0.17545	0.36364	4326.0	321.0	2.86815	GF_000067	0.7305	7.5228	34.0	0.0971	759.0	hazt_16116	hazt_13257	0.02222	0.0
hazt_12260__hazt_16116	0.17198	0.35484	4326.0	321.0	2.85283	GF_000067	0.8619	79.6581	34.0	0.0108	744.0	hazt_16116	hazt_12260	0.02222	0.0
hazt_11823__hazt_16116	0.2129	0.35288	4326.0	321.0	3.10305	GF_000067	0.61	83.2666	34.0	0.0073	921.0	hazt_16116	hazt_11823	0.02222	0.0
hazt_16116__hazt_3917	0.19695	0.39437	4326.0	321.0	2.74966	GF_000067	0.5897	115.5265	34.0	0.0051	852.0	hazt_16116	hazt_3917	0.02222	0.0
hazt_16116__hazt_3918	0.19834	0.37646	4326.0	321.0	2.63563	GF_000067	0.5875	42.9847	34.0	0.0137	858.0	hazt_16116	hazt_3918	0.02222	0.0
hazt_13663__hazt_16116	0.13731	0.43098	4326.0	321.0	2.70918	GF_000067	0.5461	6.1773	34.0	0.0884	594.0	hazt_16116	hazt_13663	0.02222	0.0
hazt_15709__hazt_16116	0.19695	0.40376	4326.0	321.0	2.79882	GF_000067	0.5541	13.0523	34.0	0.0425	852.0	hazt_16116	hazt_15709	0.02222	0.0
hazt_16116__hazt_4616	0.19626	0.37338	4326.0	321.0	2.84902	GF_000067	0.7018	73.9199	34.0	0.0095	849.0	hazt_16116	hazt_4616	0.02222	0.0
hazt_16116__hazt_4617	0.15603	0.38963	4326.0	321.0	2.76539	GF_000067	0.6786	74.8289	34.0	0.0091	675.0	hazt_16116	hazt_4617	0.02222	0.0
hazt_13159__hazt_16116	0.15187	0.40335	4326.0	321.0	2.7476	GF_000067	0.5875	76.8304	34.0	0.0076	657.0	hazt_16116	hazt_13159	0.02222	0.0
hazt_1404__hazt_9151	0.32071	0.95384	4593.0	1473.0	0.06629	GF_001177	0.0389	0.0732	2.0	0.5307	1473.0	hazt_1404	hazt_9151	1.0	1.0
hazt_14036__hazt_14210	0.53185	0.50409	3909.0	2079.0	1.0502	GF_001242	0.5728	66.6277	2.0	0.0086	2079.0	hazt_14210	hazt_14036	1.0	0.0
hazt_12399__hazt_14894	0.30456	0.4831	4275.0	921.0	1.18982	GF_000663	0.5729	16.3767	4.0	0.035	1302.0	hazt_12399	hazt_14894	1.0	0.0
hazt_18007__hazt_18008	0.31719	0.4587	4275.0	921.0	1.22232	GF_000663	0.5967	63.4393	5.0	0.0094	1356.0	hazt_18008	hazt_18007	1.0	0.0
hazt_12399__hazt_18008	0.29404	0.40891	4275.0	921.0	1.89124	GF_000663	0.7597	7.1464	6.0	0.1063	1257.0	hazt_12399	hazt_18008	0.25	0.0
hazt_12399__hazt_18007	0.24	0.42398	4275.0	921.0	2.26109	GF_000663	0.7933	67.3836	6.0	0.0118	1026.0	hazt_12399	hazt_18007	0.25	0.0
hazt_14894__hazt_18008	0.35649	0.43176	4275.0	921.0	1.4443	GF_000663	0.6413	66.0255	6.0	0.0097	1524.0	hazt_14894	hazt_18008	0.25	0.0
hazt_14894__hazt_18007	0.26105	0.40771	4275.0	921.0	1.81415	GF_000663	0.8064	67.6767	6.0	0.0119	1116.0	hazt_14894	hazt_18007	0.25	0.0
hazt_13862__hazt_17228	0.79412	0.89418	714.0	447.0	0.21371	GF_000839	0.1113	0.1386	3.0	0.8026	567.0	hazt_13862	hazt_17228	1.0	1.0
hazt_13862__hazt_3182	0.62605	0.4698	714.0	447.0	1.46132	GF_000839	0.739	65.2814	4.0	0.0113	447.0	hazt_3182	hazt_13862	0.5	0.0
hazt_17228__hazt_3182	0.77311	0.47464	714.0	447.0	1.44405	GF_000839	0.7543	63.1508	4.0	0.0119	552.0	hazt_3182	hazt_17228	0.5	0.0
hazt_4945__hazt_4946	0.09588	0.98208	2910.0	279.0	0.03345	GF_001417	0.017	0.0312	2.0	0.5427	279.0	hazt_4945	hazt_4946	1.0	1.0
hazt_17316__hazt_18097	0.85896	0.52416	2361.0	1965.0	1.19034	GF_001040	0.5581	93.3773	3.0	0.006	2028.0	hazt_17316	hazt_18097	1.0	0.0
hazt_17134__hazt_17316	0.84117	0.43756	2361.0	1965.0	1.96435	GF_001040	0.9135	88.4081	4.0	0.0103	1986.0	hazt_17134	hazt_17316	0.5	0.0
hazt_17134__hazt_18097	0.89072	0.4389	2361.0	1965.0	1.97726	GF_001040	0.9837	10.5371	4.0	0.0934	2103.0	hazt_17134	hazt_18097	0.5	0.0
hazt_15562__hazt_8860	0.76167	0.48172	1221.0	846.0	1.25802	GF_000989	0.6385	65.2853	3.0	0.0098	930.0	hazt_8860	hazt_15562	1.0	0.0
hazt_14549__hazt_8860	0.71007	0.44521	1221.0	846.0	1.74848	GF_000989	0.7762	29.0004	4.0	0.0268	867.0	hazt_14549	hazt_8860	0.5	0.0
hazt_14549__hazt_15562	0.7027	0.46387	1221.0	846.0	1.65484	GF_000989	0.7983	74.1942	4.0	0.0108	858.0	hazt_14549	hazt_15562	0.5	0.0
hazt_5456__hazt_6497	0.3003	0.47455	2028.0	609.0	1.09874	GF_001446	0.6019	69.0791	2.0	0.0087	609.0	hazt_5456	hazt_6497	1.0	0.0
hazt_3091__hazt_3093	0.84	0.83492	375.0	315.0	0.44435	GF_000833	0.2144	0.137	3.0	1.565	315.0	hazt_3091	hazt_3093	1.0	1.0
hazt_16229__hazt_3091	0.848	0.66667	375.0	315.0	1.05488	GF_000833	0.4828	0.4097	4.0	1.1785	318.0	hazt_16229	hazt_3091	0.5	0.5
hazt_16229__hazt_3093	0.84	0.70159	375.0	315.0	0.83393	GF_000833	0.4159	0.3681	4.0	1.13	315.0	hazt_16229	hazt_3093	0.5	0.5
hazt_13208__hazt_17725	0.97222	0.97778	324.0	315.0	0.00928	GF_001809	0.0044	0.0771	2.0	0.0566	315.0	hazt_13208	hazt_17725	1.0	1.0
hazt_13316__hazt_8729	0.31137	0.40387	2322.0	627.0	1.89696	GF_000561	0.9581	79.0664	4.0	0.0121	723.0	hazt_8729	hazt_13316	1.0	0.0
hazt_15988__hazt_17698	0.5814	0.40741	2322.0	627.0	1.80249	GF_000561	0.8842	62.3537	5.0	0.0142	1350.0	hazt_17698	hazt_15988	1.0	0.0
hazt_17698__hazt_8729	0.35271	0.4127	2322.0	627.0	1.98124	GF_000561	0.9467	85.3997	6.0	0.0111	819.0	hazt_8729	hazt_17698	0.25	0.0
hazt_15988__hazt_8729	0.29328	0.37739	2322.0	627.0	2.10306	GF_000561	0.9941	41.1763	6.0	0.0241	681.0	hazt_8729	hazt_15988	0.25	0.0
hazt_13316__hazt_17698	0.35917	0.39089	2322.0	627.0	2.21691	GF_000561	1.2099	71.3454	6.0	0.017	834.0	hazt_13316	hazt_17698	0.25	0.0
hazt_13316__hazt_15988	0.32558	0.39683	2322.0	627.0	2.33874	GF_000561	1.0892	74.863	6.0	0.0145	756.0	hazt_13316	hazt_15988	0.25	0.0
hazt_10827__hazt_7471	0.09488	0.56691	4332.0	3.0	0.79875	GF_000131	0.0	0.0	12.0		411.0	hazt_7471	hazt_10827	1.0	0.0
hazt_16119__hazt_5476	0.18421	0.58145	4332.0	3.0	0.68703	GF_000131	0.0	0.0	13.0		798.0	hazt_5476	hazt_16119	1.0	0.0
hazt_5476__hazt_7471	0.35111	0.52137	4332.0	3.0	1.14347	GF_000131	0.0	0.0	14.0		1521.0	hazt_7471	hazt_5476	0.25	0.0
hazt_16119__hazt_7471	0.17036	0.50136	4332.0	3.0	1.08262	GF_000131	0.0	0.0	14.0		738.0	hazt_7471	hazt_16119	0.25	0.0
hazt_10827__hazt_5476	0.14474	0.43222	4332.0	3.0	1.46278	GF_000131	0.0	0.0	14.0		627.0	hazt_10827	hazt_5476	0.25	0.0
hazt_10827__hazt_16119	0.00208	0.55556	4332.0	3.0	1.40194	GF_000131	0.0	0.0	14.0		9.0	hazt_10827	hazt_16119	0.25	0.0
hazt_7471__hazt_880	0.28324	0.44254	4332.0	3.0	1.73108	GF_000131	0.0	0.0	15.0		1227.0	hazt_880	hazt_7471	0.25	0.0
hazt_10827__hazt_880	0.14751	0.42254	4332.0	3.0	2.05039	GF_000131	0.0	0.0	15.0		639.0	hazt_880	hazt_10827	0.25	0.0
hazt_5476__hazt_880	0.36357	0.43175	4332.0	3.0	1.71549	GF_000131	0.0	0.0	15.0		1575.0	hazt_880	hazt_5476	0.25	0.0
hazt_16119__hazt_880	0.10526	0.46053	4332.0	3.0	1.65465	GF_000131	0.0	0.0	15.0		456.0	hazt_880	hazt_16119	0.25	0.0
hazt_12201__hazt_6011	0.38019	0.99757	4332.0	3.0	0.0031	GF_000131	0.0	0.0	16.0		1647.0	hazt_12201	hazt_6011	1.0	0.0
hazt_12201__hazt_6746	0.37673	0.95221	4332.0	3.0	0.07384	GF_000131	0.0	0.0	17.0		1632.0	hazt_6746	hazt_12201	0.5	0.0
hazt_6011__hazt_6746	0.37673	0.95098	4332.0	3.0	0.07403	GF_000131	0.0	0.0	17.0		1632.0	hazt_6746	hazt_6011	0.5	0.0
hazt_14426__hazt_6066	0.28047	0.4428	4332.0	3.0	1.59524	GF_000131	0.0	0.0	18.0		1215.0	hazt_6066	hazt_14426	1.0	0.0
hazt_6066__hazt_6746	0.38781	0.475	4332.0	3.0	1.45283	GF_000131	0.0	0.0	19.0		1680.0	hazt_6746	hazt_6066	0.16667	0.0
hazt_14426__hazt_6746	0.28393	0.4374	4332.0	3.0	1.85316	GF_000131	0.0	0.0	19.0		1230.0	hazt_6746	hazt_14426	0.16667	0.0
hazt_12201__hazt_6066	0.32271	0.46996	4332.0	3.0	1.42257	GF_000131	0.0	0.0	19.0		1398.0	hazt_12201	hazt_6066	0.16667	0.0
hazt_12201__hazt_14426	0.28255	0.43219	4332.0	3.0	1.8229	GF_000131	0.0	0.0	19.0		1224.0	hazt_12201	hazt_14426	0.16667	0.0
hazt_6011__hazt_6066	0.32271	0.46924	4332.0	3.0	1.42276	GF_000131	0.0	0.0	19.0		1398.0	hazt_6011	hazt_6066	0.16667	0.0
hazt_14426__hazt_6011	0.28255	0.43219	4332.0	3.0	1.82309	GF_000131	0.0	0.0	19.0		1224.0	hazt_6011	hazt_14426	0.16667	0.0
hazt_6746__hazt_880	0.3615	0.43231	4332.0	3.0	1.7926	GF_000131	0.0	0.0	20.0		1566.0	hazt_880	hazt_6746	0.04	0.0
hazt_12201__hazt_880	0.3151	0.42711	4332.0	3.0	1.76234	GF_000131	0.0	0.0	20.0		1365.0	hazt_880	hazt_12201	0.04	0.0
hazt_6011__hazt_880	0.3151	0.42637	4332.0	3.0	1.76253	GF_000131	0.0	0.0	20.0		1365.0	hazt_880	hazt_6011	0.04	0.0
hazt_6066__hazt_880	0.34972	0.4495	4332.0	3.0	1.93148	GF_000131	0.0	0.0	20.0		1515.0	hazt_880	hazt_6066	0.04	0.0
hazt_14426__hazt_880	0.29224	0.40442	4332.0	3.0	2.33181	GF_000131	0.0	0.0	20.0		1266.0	hazt_880	hazt_14426	0.04	0.0
hazt_6746__hazt_7471	0.34141	0.48546	4332.0	3.0	1.50837	GF_000131	0.0	0.0	20.0		1479.0	hazt_7471	hazt_6746	0.04	0.0
hazt_12201__hazt_7471	0.30609	0.4902	4332.0	3.0	1.47811	GF_000131	0.0	0.0	20.0		1326.0	hazt_7471	hazt_12201	0.04	0.0
hazt_6011__hazt_7471	0.30609	0.4902	4332.0	3.0	1.4783	GF_000131	0.0	0.0	20.0		1326.0	hazt_7471	hazt_6011	0.04	0.0
hazt_6066__hazt_7471	0.33172	0.43145	4332.0	3.0	1.64725	GF_000131	0.0	0.0	20.0		1437.0	hazt_7471	hazt_6066	0.04	0.0
hazt_14426__hazt_7471	0.25069	0.42818	4332.0	3.0	2.04758	GF_000131	0.0	0.0	20.0		1086.0	hazt_7471	hazt_14426	0.04	0.0
hazt_10827__hazt_6746	0.1392	0.42454	4332.0	3.0	1.82768	GF_000131	0.0	0.0	20.0		603.0	hazt_10827	hazt_6746	0.04	0.0
hazt_10827__hazt_12201	0.13435	0.4244	4332.0	3.0	1.79742	GF_000131	0.0	0.0	20.0		582.0	hazt_10827	hazt_12201	0.04	0.0
hazt_10827__hazt_6011	0.13435	0.4244	4332.0	3.0	1.79761	GF_000131	0.0	0.0	20.0		582.0	hazt_10827	hazt_6011	0.04	0.0
hazt_10827__hazt_6066	0.13643	0.3824	4332.0	3.0	1.96656	GF_000131	0.0	0.0	20.0		591.0	hazt_10827	hazt_6066	0.04	0.0
hazt_10827__hazt_14426	0.13712	0.41751	4332.0	3.0	2.36689	GF_000131	0.0	0.0	20.0		594.0	hazt_10827	hazt_14426	0.04	0.0
hazt_5476__hazt_6746	0.45845	0.46626	4332.0	3.0	1.49278	GF_000131	0.0	0.0	20.0		1986.0	hazt_5476	hazt_6746	0.04	0.0
hazt_12201__hazt_5476	0.35734	0.4593	4332.0	3.0	1.46252	GF_000131	0.0	0.0	20.0		1548.0	hazt_5476	hazt_12201	0.04	0.0
hazt_5476__hazt_6011	0.35734	0.45866	4332.0	3.0	1.46271	GF_000131	0.0	0.0	20.0		1548.0	hazt_5476	hazt_6011	0.04	0.0
hazt_5476__hazt_6066	0.3982	0.44812	4332.0	3.0	1.63166	GF_000131	0.0	0.0	20.0		1725.0	hazt_5476	hazt_6066	0.04	0.0
hazt_14426__hazt_5476	0.29086	0.40952	4332.0	3.0	2.03199	GF_000131	0.0	0.0	20.0		1260.0	hazt_5476	hazt_14426	0.04	0.0
hazt_16119__hazt_6746	0.17105	0.48448	4332.0	3.0	1.43194	GF_000131	0.0	0.0	20.0		741.0	hazt_16119	hazt_6746	0.04	0.0
hazt_12201__hazt_16119	0.1295	0.48485	4332.0	3.0	1.40167	GF_000131	0.0	0.0	20.0		561.0	hazt_16119	hazt_12201	0.04	0.0
hazt_16119__hazt_6011	0.1295	0.48485	4332.0	3.0	1.40187	GF_000131	0.0	0.0	20.0		561.0	hazt_16119	hazt_6011	0.04	0.0
hazt_16119__hazt_6066	0.16343	0.44915	4332.0	3.0	1.57081	GF_000131	0.0	0.0	20.0		708.0	hazt_16119	hazt_6066	0.04	0.0
hazt_14426__hazt_16119	0.07756	0.41667	4332.0	3.0	1.97115	GF_000131	0.0	0.0	20.0		336.0	hazt_16119	hazt_14426	0.04	0.0
hazt_5849__hazt_880	0.34003	0.40733	4332.0	3.0	2.07806	GF_000131	0.0	0.0	21.0		1473.0	hazt_5849	hazt_880	0.1	0.0
hazt_5849__hazt_7471	0.34626	0.426	4332.0	3.0	1.79383	GF_000131	0.0	0.0	21.0		1500.0	hazt_5849	hazt_7471	0.1	0.0
hazt_10827__hazt_5849	0.1385	0.36333	4332.0	3.0	2.11314	GF_000131	0.0	0.0	21.0		600.0	hazt_5849	hazt_10827	0.1	0.0
hazt_5476__hazt_5849	0.40166	0.42241	4332.0	3.0	1.77824	GF_000131	0.0	0.0	21.0		1740.0	hazt_5849	hazt_5476	0.1	0.0
hazt_16119__hazt_5849	0.17867	0.46382	4332.0	3.0	1.7174	GF_000131	0.0	0.0	21.0		774.0	hazt_5849	hazt_16119	0.1	0.0
hazt_5849__hazt_6746	0.38643	0.44385	4332.0	3.0	1.77556	GF_000131	0.0	0.0	21.0		1674.0	hazt_5849	hazt_6746	0.1	0.0
hazt_12201__hazt_5849	0.34072	0.43835	4332.0	3.0	1.7453	GF_000131	0.0	0.0	21.0		1476.0	hazt_5849	hazt_12201	0.1	0.0
hazt_5849__hazt_6011	0.34072	0.43767	4332.0	3.0	1.7455	GF_000131	0.0	0.0	21.0		1476.0	hazt_5849	hazt_6011	0.1	0.0
hazt_5849__hazt_6066	0.37327	0.41311	4332.0	3.0	1.91444	GF_000131	0.0	0.0	21.0		1617.0	hazt_5849	hazt_6066	0.1	0.0
hazt_14426__hazt_5849	0.28878	0.40687	4332.0	3.0	2.31477	GF_000131	0.0	0.0	21.0		1251.0	hazt_5849	hazt_14426	0.1	0.0
hazt_13515__hazt_5849	0.35388	0.37834	4332.0	3.0	2.33871	GF_000131	0.0	0.0	22.0		1533.0	hazt_13515	hazt_5849	0.09091	0.0
hazt_13515__hazt_880	0.38227	0.36957	4332.0	3.0	2.63494	GF_000131	0.0	0.0	22.0		1656.0	hazt_13515	hazt_880	0.09091	0.0
hazt_13515__hazt_7471	0.29709	0.39394	4332.0	3.0	2.35071	GF_000131	0.0	0.0	22.0		1287.0	hazt_13515	hazt_7471	0.09091	0.0
hazt_10827__hazt_13515	0.15582	0.34815	4332.0	3.0	2.67002	GF_000131	0.0	0.0	22.0		675.0	hazt_13515	hazt_10827	0.09091	0.0
hazt_13515__hazt_5476	0.4162	0.38547	4332.0	3.0	2.33512	GF_000131	0.0	0.0	22.0		1803.0	hazt_13515	hazt_5476	0.09091	0.0
hazt_13515__hazt_16119	0.11981	0.38921	4332.0	3.0	2.27428	GF_000131	0.0	0.0	22.0		519.0	hazt_13515	hazt_16119	0.09091	0.0
hazt_13515__hazt_6746	0.43006	0.37252	4332.0	3.0	2.33245	GF_000131	0.0	0.0	22.0		1863.0	hazt_13515	hazt_6746	0.09091	0.0
hazt_12201__hazt_13515	0.35042	0.36825	4332.0	3.0	2.30218	GF_000131	0.0	0.0	22.0		1518.0	hazt_13515	hazt_12201	0.09091	0.0
hazt_13515__hazt_6011	0.35042	0.36759	4332.0	3.0	2.30238	GF_000131	0.0	0.0	22.0		1518.0	hazt_13515	hazt_6011	0.09091	0.0
hazt_13515__hazt_6066	0.39404	0.40187	4332.0	3.0	2.47132	GF_000131	0.0	0.0	22.0		1707.0	hazt_13515	hazt_6066	0.09091	0.0
hazt_13515__hazt_14426	0.2874	0.35743	4332.0	3.0	2.87165	GF_000131	0.0	0.0	22.0		1245.0	hazt_13515	hazt_14426	0.09091	0.0
hazt_4691__hazt_4695	1.0	0.84771	939.0	939.0	0.09664	GF_001394	0.0443	0.8896	2.0	0.0498	939.0	hazt_4691	hazt_4695	1.0	1.0
hazt_120__hazt_13535	0.88366	0.47753	1083.0	957.0	1.66314	GF_001061	0.8146	72.8653	2.0	0.0112	957.0	hazt_120	hazt_13535	1.0	0.0
hazt_3899__hazt_6865	0.36298	0.37244	8736.0	981.0	2.1814	GF_000229	0.8809	77.857	8.0	0.0113	3171.0	hazt_3899	hazt_6865	1.0	0.0
hazt_3899__hazt_4505	0.18922	0.39625	8736.0	981.0	2.51191	GF_000229	1.1121	65.6661	9.0	0.0169	1653.0	hazt_3899	hazt_4505	0.5	0.0
hazt_4505__hazt_6865	0.19402	0.37935	8736.0	981.0	2.29953	GF_000229	1.1085	63.631	9.0	0.0174	1695.0	hazt_6865	hazt_4505	0.5	0.0
hazt_12542__hazt_2494	0.23111	0.46607	8736.0	981.0	1.05762	GF_000229	0.3932	80.4353	10.0	0.0049	2019.0	hazt_2494	hazt_12542	1.0	0.0
hazt_16919__hazt_2494	0.25687	0.38503	8736.0	981.0	1.83973	GF_000229	0.6014	85.6095	11.0	0.007	2244.0	hazt_16919	hazt_2494	0.5	0.0
hazt_12542__hazt_16919	0.18956	0.42331	8736.0	981.0	1.66248	GF_000229	0.6458	78.5333	11.0	0.0082	1656.0	hazt_16919	hazt_12542	0.5	0.0
hazt_16919__hazt_4878	0.32555	0.39838	8736.0	981.0	1.7987	GF_000229	0.7725	73.856	12.0	0.0105	2844.0	hazt_4878	hazt_16919	0.33333	0.0
hazt_2494__hazt_4878	0.28125	0.39683	8736.0	981.0	1.86107	GF_000229	0.7386	79.6773	12.0	0.0093	2457.0	hazt_4878	hazt_2494	0.33333	0.0
hazt_12542__hazt_4878	0.1954	0.42355	8736.0	981.0	1.68383	GF_000229	0.7457	74.3789	12.0	0.01	1707.0	hazt_4878	hazt_12542	0.33333	0.0
hazt_3856__hazt_4878	0.18441	0.39354	8736.0	981.0	2.01497	GF_000229	0.8264	72.4721	13.0	0.0114	1611.0	hazt_3856	hazt_4878	0.25	0.0
hazt_16919__hazt_3856	0.17342	0.40132	8736.0	981.0	2.12361	GF_000229	0.8338	80.3296	13.0	0.0104	1515.0	hazt_3856	hazt_16919	0.25	0.0
hazt_2494__hazt_3856	0.3101	0.3935	8736.0	981.0	2.18598	GF_000229	0.7446	89.1025	13.0	0.0084	2709.0	hazt_3856	hazt_2494	0.25	0.0
hazt_12542__hazt_3856	0.19746	0.4087	8736.0	981.0	2.00873	GF_000229	0.8253	78.5491	13.0	0.0105	1725.0	hazt_3856	hazt_12542	0.25	0.0
hazt_3856__hazt_3899	0.33551	0.36302	8736.0	981.0	2.42244	GF_000229	0.9575	73.4395	14.0	0.013	2931.0	hazt_3899	hazt_3856	0.06667	0.0
hazt_3899__hazt_4878	0.1851	0.3791	8736.0	981.0	2.53728	GF_000229	1.0119	68.0245	14.0	0.0149	1617.0	hazt_3899	hazt_4878	0.06667	0.0
hazt_16919__hazt_3899	0.16827	0.39524	8736.0	981.0	2.64592	GF_000229	0.9487	72.0115	14.0	0.0132	1470.0	hazt_3899	hazt_16919	0.06667	0.0
hazt_2494__hazt_3899	0.32967	0.35868	8736.0	981.0	2.70829	GF_000229	0.8855	80.9666	14.0	0.0109	2880.0	hazt_3899	hazt_2494	0.06667	0.0
hazt_12542__hazt_3899	0.19712	0.39663	8736.0	981.0	2.53105	GF_000229	0.9508	71.3192	14.0	0.0133	1722.0	hazt_3899	hazt_12542	0.06667	0.0
hazt_3856__hazt_6865	0.31868	0.38542	8736.0	981.0	2.21006	GF_000229	0.8281	77.689	14.0	0.0107	2784.0	hazt_6865	hazt_3856	0.06667	0.0
hazt_4878__hazt_6865	0.19815	0.41017	8736.0	981.0	2.3249	GF_000229	0.8447	77.4015	14.0	0.0109	1731.0	hazt_6865	hazt_4878	0.06667	0.0
hazt_16919__hazt_6865	0.17067	0.41046	8736.0	981.0	2.43354	GF_000229	0.9261	80.6619	14.0	0.0115	1491.0	hazt_6865	hazt_16919	0.06667	0.0
hazt_2494__hazt_6865	0.31422	0.35811	8736.0	981.0	2.49591	GF_000229	0.8827	89.1772	14.0	0.0099	2745.0	hazt_6865	hazt_2494	0.06667	0.0
hazt_12542__hazt_6865	0.19299	0.38849	8736.0	981.0	2.31867	GF_000229	0.9232	74.0774	14.0	0.0125	1686.0	hazt_6865	hazt_12542	0.06667	0.0
hazt_3856__hazt_4505	0.1875	0.39744	8736.0	981.0	2.24155	GF_000229	1.0447	69.0333	14.0	0.0151	1638.0	hazt_4505	hazt_3856	0.06667	0.0
hazt_4505__hazt_4878	0.39423	0.36295	8736.0	981.0	2.3564	GF_000229	0.9647	66.2094	14.0	0.0146	3444.0	hazt_4505	hazt_4878	0.06667	0.0
hazt_16919__hazt_4505	0.31044	0.35251	8736.0	981.0	2.46503	GF_000229	0.9565	68.9224	14.0	0.0139	2712.0	hazt_4505	hazt_16919	0.06667	0.0
hazt_2494__hazt_4505	0.28434	0.35668	8736.0	981.0	2.52741	GF_000229	1.0006	69.976	14.0	0.0143	2484.0	hazt_4505	hazt_2494	0.06667	0.0
hazt_12542__hazt_4505	0.19231	0.37798	8736.0	981.0	2.35016	GF_000229	1.0716	66.2021	14.0	0.0162	1680.0	hazt_4505	hazt_12542	0.06667	0.0
hazt_15806__hazt_5977	0.90836	0.49937	2619.0	2379.0	1.22252	GF_001480	0.5932	79.7895	2.0	0.0074	2379.0	hazt_5977	hazt_15806	1.0	0.0
hazt_13381__hazt_1931	0.37069	0.45231	5487.0	1422.0	1.3842	GF_000545	0.6578	78.6797	4.0	0.0084	2034.0	hazt_13381	hazt_1931	1.0	0.0
hazt_1316__hazt_13381	0.37562	0.43959	5487.0	1422.0	1.48863	GF_000545	0.7216	72.3243	5.0	0.01	2061.0	hazt_1316	hazt_13381	0.5	0.0
hazt_1316__hazt_1931	0.31001	0.44503	5487.0	1422.0	1.41881	GF_000545	0.7207	67.9722	5.0	0.0106	1701.0	hazt_1316	hazt_1931	0.5	0.0
hazt_1316__hazt_6527	0.26134	0.41702	5487.0	1422.0	1.53664	GF_000545	0.7846	68.2473	6.0	0.0115	1434.0	hazt_6527	hazt_1316	0.33333	0.0
hazt_13381__hazt_6527	0.27829	0.44073	5487.0	1422.0	1.75692	GF_000545	0.7934	81.2381	6.0	0.0098	1527.0	hazt_6527	hazt_13381	0.33333	0.0
hazt_1931__hazt_6527	0.27447	0.43559	5487.0	1422.0	1.6871	GF_000545	0.8088	72.7422	6.0	0.0111	1506.0	hazt_6527	hazt_1931	0.33333	0.0
hazt_13794__hazt_8482	0.25633	0.89147	2013.0	9.0	0.18701	GF_000294	0.5549	9.0002	7.0	0.0617	516.0	hazt_8482	hazt_13794	1.0	0.0
hazt_16340__hazt_8482	0.35917	0.86722	2013.0	9.0	0.22522	GF_000294	0.0		8.0	0.0876	723.0	hazt_16340	hazt_8482	1.0	0.0
hazt_13794__hazt_16340	0.02385	0.35417	2013.0	9.0	0.38752	GF_000294	0.5549	9.0002	8.0	0.0617	48.0	hazt_16340	hazt_13794	1.0	0.0
hazt_3812__hazt_7022	0.14009	0.8617	2013.0	9.0	0.20021	GF_000294	0.0	0.0	9.0	0.4288	282.0	hazt_3812	hazt_7022	1.0	0.0
hazt_7751__hazt_8598	0.50671	0.75686	2013.0	9.0	0.53267	GF_000294	0.0	0.0	10.0	99.0	1020.0	hazt_7751	hazt_8598	1.0	0.0
hazt_3812__hazt_7751	0.3383	0.57562	2013.0	9.0	1.08692	GF_000294	9.7084	16.9483	11.0	0.5728	681.0	hazt_3812	hazt_7751	0.25	0.0
hazt_3812__hazt_8598	0.30551	0.52033	2013.0	9.0	1.26333	GF_000294	9.7084	16.9483	11.0	0.5728	615.0	hazt_3812	hazt_8598	0.25	0.0
hazt_7022__hazt_7751	0.12966	0.34483	2013.0	9.0	1.12049	GF_000294	9.7084	16.9483	11.0	0.5728	261.0	hazt_7022	hazt_7751	0.25	0.0
hazt_7022__hazt_8598	0.11475	0.37229	2013.0	9.0	1.29689	GF_000294	9.7084	16.9483	11.0	0.5728	231.0	hazt_7022	hazt_8598	0.25	0.0
hazt_16340__hazt_3812	0.04173	0.40476	2013.0	9.0	1.42947	GF_000294	1.1482	2.0904	12.0	0.5493	84.0	hazt_16340	hazt_3812	0.08333	0.1
hazt_16340__hazt_7022	0.04471	0.37778	2013.0	9.0	1.46304	GF_000294	1.1556	2.1039	12.0	0.5493	90.0	hazt_16340	hazt_7022	0.08333	0.1
hazt_16340__hazt_7751	0.18331	0.39295	2013.0	9.0	1.51625	GF_000294	0.0017	1.7071	12.0	0.001	369.0	hazt_16340	hazt_7751	0.08333	0.1
hazt_16340__hazt_8598	0.18331	0.40921	2013.0	9.0	1.69265	GF_000294	0.0017	1.7071	12.0	0.001	369.0	hazt_16340	hazt_8598	0.08333	0.1
hazt_3812__hazt_8482	0.30999	0.52404	2013.0	9.0	1.59562	GF_000294	1.3947	2.5393	12.0	0.5493	624.0	hazt_8482	hazt_3812	0.08333	0.1
hazt_7022__hazt_8482	0.14456	0.31271	2013.0	9.0	1.62919	GF_000294	1.3302	2.4218	12.0	0.5493	291.0	hazt_8482	hazt_7022	0.08333	0.1
hazt_7751__hazt_8482	0.61252	0.45985	2013.0	9.0	1.68239	GF_000294	0.0017	1.7071	12.0	0.001	1233.0	hazt_8482	hazt_7751	0.08333	0.1
hazt_8482__hazt_8598	0.462	0.46237	2013.0	9.0	1.85879	GF_000294	0.0017	1.7071	12.0	0.001	930.0	hazt_8482	hazt_8598	0.08333	0.1
hazt_13794__hazt_3812	0.22951	0.56494	2013.0	9.0	1.75792	GF_000294	30.174	9.9999	12.0	3.0174	462.0	hazt_13794	hazt_3812	0.08333	0.0
hazt_13794__hazt_7022	0.0611	0.23577	2013.0	9.0	1.79149	GF_000294	16.365	7.0131	12.0	2.3335	123.0	hazt_13794	hazt_7022	0.08333	0.0
hazt_13794__hazt_7751	0.23696	0.62055	2013.0	9.0	1.84469	GF_000294	5.1745	0.0523	12.0	99.0	477.0	hazt_13794	hazt_7751	0.08333	0.1
hazt_13794__hazt_8598	0.20417	0.57421	2013.0	9.0	2.02109	GF_000294	5.1745	0.0523	12.0	99.0	411.0	hazt_13794	hazt_8598	0.08333	0.1
hazt_11173__hazt_17405	0.38586	0.43979	1485.0	303.0	1.52685	GF_000460	0.4285	68.362	5.0	0.0063	573.0	hazt_11173	hazt_17405	1.0	0.0
hazt_6444__hazt_7868	0.90505	0.54762	1485.0	303.0	1.07127	GF_000460	0.2316	4.0976	6.0	0.0565	1344.0	hazt_6444	hazt_7868	1.0	1.0
hazt_4064__hazt_6444	0.20808	0.5534	1485.0	303.0	1.26764	GF_000460	0.4384	19.7139	7.0	0.0222	309.0	hazt_4064	hazt_6444	0.5	0.0
hazt_4064__hazt_7868	0.20808	0.52427	1485.0	303.0	1.51829	GF_000460	0.4697	64.2048	7.0	0.0073	309.0	hazt_4064	hazt_7868	0.5	0.0
hazt_11173__hazt_4064	0.20404	0.62046	1485.0	303.0	1.1951	GF_000460	0.3632	22.2432	8.0	0.0163	303.0	hazt_11173	hazt_4064	0.16667	0.0
hazt_11173__hazt_6444	0.39192	0.51031	1485.0	303.0	1.63959	GF_000460	0.3516	2.0757	8.0	0.1694	582.0	hazt_11173	hazt_6444	0.16667	1.0
hazt_11173__hazt_7868	0.39192	0.48454	1485.0	303.0	1.89023	GF_000460	0.4336	7.0825	8.0	0.0612	582.0	hazt_11173	hazt_7868	0.16667	0.0
hazt_17405__hazt_4064	0.20808	0.50162	1485.0	303.0	1.57103	GF_000460	0.5195	71.6638	8.0	0.0072	309.0	hazt_17405	hazt_4064	0.16667	0.0
hazt_17405__hazt_6444	0.70101	0.44669	1485.0	303.0	2.01552	GF_000460	0.4478	76.0297	8.0	0.0059	1041.0	hazt_17405	hazt_6444	0.16667	0.0
hazt_17405__hazt_7868	0.70303	0.39751	1485.0	303.0	2.26617	GF_000460	0.549	84.5036	8.0	0.0065	1044.0	hazt_17405	hazt_7868	0.16667	0.0
hazt_17284__hazt_9950	0.77412	0.51464	1368.0	603.0	0.6973	GF_000997	0.3023	73.2053	3.0	0.0041	1059.0	hazt_17284	hazt_9950	1.0	0.0
hazt_17284__hazt_9526	0.48465	0.5098	1368.0	603.0	1.04206	GF_000997	0.507	20.6756	4.0	0.0245	663.0	hazt_9526	hazt_17284	0.5	0.0
hazt_9526__hazt_9950	0.44518	0.50903	1368.0	603.0	1.21012	GF_000997	0.61	3.672	4.0	0.1661	609.0	hazt_9526	hazt_9950	0.5	1.0
hazt_14546__hazt_2163	0.4602	0.41816	6558.0	3018.0	1.64677	GF_001234	0.8935	14.7045	2.0	0.0608	3018.0	hazt_2163	hazt_14546	1.0	0.0
hazt_10579__hazt_6372	0.78824	0.43532	1020.0	804.0	1.53595	GF_001509	0.8205	63.3224	2.0	0.013	804.0	hazt_6372	hazt_10579	1.0	0.0
hazt_4217__hazt_4361	0.51613	0.52808	2139.0	1092.0	0.89239	GF_000801	0.469	26.2074	3.0	0.0179	1104.0	hazt_4217	hazt_4361	1.0	0.0
hazt_2392__hazt_4217	0.72511	0.46744	2139.0	1092.0	1.4182	GF_000801	0.6688	21.7424	4.0	0.0308	1551.0	hazt_2392	hazt_4217	0.5	0.0
hazt_2392__hazt_4361	0.52314	0.4361	2139.0	1092.0	1.68932	GF_000801	0.8126	32.1807	4.0	0.0253	1119.0	hazt_2392	hazt_4361	0.5	0.0
hazt_12022__hazt_3558	0.2613	0.84865	2124.0	435.0	0.14491	GF_000388	0.0825	0.5065	5.0	0.1628	555.0	hazt_12022	hazt_3558	1.0	1.0
hazt_12022__hazt_2233	0.25282	0.76909	2124.0	435.0	0.32731	GF_000388	0.1284	0.6431	6.0	0.1997	537.0	hazt_2233	hazt_12022	0.5	0.5
hazt_2233__hazt_3558	0.26554	0.77837	2124.0	435.0	0.35367	GF_000388	0.1557	0.7067	6.0	0.2203	564.0	hazt_2233	hazt_3558	0.5	0.5
hazt_17850__hazt_2233	0.39124	0.6065	2124.0	435.0	0.62905	GF_000388	0.2501	3.2761	7.0	0.0763	831.0	hazt_17850	hazt_2233	0.33333	0.33333
hazt_12022__hazt_17850	0.33192	0.65106	2124.0	435.0	0.55386	GF_000388	0.2759	3.3059	7.0	0.0835	705.0	hazt_17850	hazt_12022	0.33333	0.33333
hazt_17850__hazt_3558	0.29096	0.67152	2124.0	435.0	0.58022	GF_000388	0.278	2.2222	7.0	0.1251	618.0	hazt_17850	hazt_3558	0.33333	0.33333
hazt_17850__hazt_2166	0.45904	0.49949	2124.0	435.0	1.26748	GF_000388	0.8076	18.4084	8.0	0.0439	975.0	hazt_2166	hazt_17850	0.25	0.0
hazt_2166__hazt_2233	0.34463	0.46448	2124.0	435.0	1.40523	GF_000388	0.8428	4.54	8.0	0.1856	732.0	hazt_2166	hazt_2233	0.25	1.0
hazt_12022__hazt_2166	0.30085	0.42567	2124.0	435.0	1.33005	GF_000388	0.862	20.472	8.0	0.0421	639.0	hazt_2166	hazt_12022	0.25	0.0
hazt_2166__hazt_3558	0.25847	0.47723	2124.0	435.0	1.3564	GF_000388	0.8943	11.6765	8.0	0.0766	549.0	hazt_2166	hazt_3558	0.25	0.0
hazt_18079__hazt_3989	0.81696	0.49727	672.0	549.0	1.51032	GF_001354	0.7225	89.117	2.0	0.0081	549.0	hazt_3989	hazt_18079	1.0	0.0
hazt_14547__hazt_14554	0.64364	0.75141	825.0	531.0	0.50413	GF_001836	0.2502	0.7479	2.0	0.3345	531.0	hazt_14547	hazt_14554	1.0	1.0
hazt_17478__hazt_2404	0.74446	0.39664	1761.0	1311.0	1.99245	GF_001253	1.0845	73.8653	2.0	0.0147	1311.0	hazt_2404	hazt_17478	1.0	0.0
hazt_6024__hazt_9855	0.72884	0.61404	2268.0	615.0	0.87717	GF_000627	0.4658	2.0806	4.0	0.2239	1653.0	hazt_6024	hazt_9855	1.0	1.0
hazt_14537__hazt_6024	0.70238	0.48964	2268.0	615.0	1.45782	GF_000627	0.6696	13.3176	5.0	0.0503	1593.0	hazt_14537	hazt_6024	0.5	0.0
hazt_14537__hazt_9855	0.74074	0.49643	2268.0	615.0	1.34081	GF_000627	0.6919	62.5205	5.0	0.0111	1680.0	hazt_14537	hazt_9855	0.5	0.0
hazt_14537__hazt_17285	0.31085	0.43972	2268.0	615.0	1.72536	GF_000627	0.9055	71.6407	6.0	0.0126	705.0	hazt_17285	hazt_14537	0.33333	0.0
hazt_17285__hazt_6024	0.27249	0.40291	2268.0	615.0	2.27195	GF_000627	1.0469	8.3338	6.0	0.1256	618.0	hazt_17285	hazt_6024	0.33333	0.0
hazt_17285__hazt_9855	0.3082	0.39342	2268.0	615.0	2.15494	GF_000627	0.9789	72.3243	6.0	0.0135	699.0	hazt_17285	hazt_9855	0.33333	0.0
hazt_3169__hazt_3170	0.97248	0.84591	327.0	318.0	0.35708	GF_001308	0.2227	0.0868	2.0	2.5658	318.0	hazt_3169	hazt_3170	1.0	1.0
hazt_15533__hazt_4207	0.98162	0.65793	816.0	798.0	0.58123	GF_000612	0.2648	2.2989	4.0	0.1152	801.0	hazt_4207	hazt_15533	1.0	1.0
hazt_14555__hazt_4207	0.98529	0.54104	816.0	798.0	1.14475	GF_000612	0.4937	27.5769	5.0	0.0179	804.0	hazt_14555	hazt_4207	0.5	0.0
hazt_14555__hazt_15533	0.98162	0.54806	816.0	798.0	1.26642	GF_000612	0.5055	3.4135	5.0	0.1481	801.0	hazt_14555	hazt_15533	0.5	1.0
hazt_14548__hazt_14555	0.98162	0.48439	816.0	798.0	1.47117	GF_000612	0.6388	62.6481	6.0	0.0102	801.0	hazt_14548	hazt_14555	0.33333	0.0
hazt_14548__hazt_4207	0.98162	0.53184	816.0	798.0	1.20865	GF_000612	0.517	60.86	6.0	0.0085	801.0	hazt_14548	hazt_4207	0.33333	0.0
hazt_14548__hazt_15533	0.97794	0.52381	816.0	798.0	1.33033	GF_000612	0.5509	59.43	6.0	0.0093	798.0	hazt_14548	hazt_15533	0.33333	0.0
hazt_3862__hazt_6952	0.47678	0.41017	1938.0	879.0	1.69124	GF_000863	0.884	25.1791	3.0	0.0351	924.0	hazt_3862	hazt_6952	1.0	0.0
hazt_18287__hazt_3862	0.5774	0.45934	1938.0	879.0	1.71219	GF_000863	0.9156	2.8226	4.0	0.3244	1119.0	hazt_18287	hazt_3862	0.5	1.0
hazt_18287__hazt_6952	0.53251	0.37403	1938.0	879.0	2.02897	GF_000863	1.0595	65.0814	4.0	0.0163	1032.0	hazt_18287	hazt_6952	0.5	0.0
hazt_794__hazt_802	0.34429	0.96315	1734.0	591.0	0.04915	GF_000723	0.0354	0.052	3.0	0.6797	597.0	hazt_794	hazt_802	1.0	1.0
hazt_7536__hazt_794	0.49654	0.49129	1734.0	591.0	1.20132	GF_000723	0.6421	98.3072	4.0	0.0065	861.0	hazt_7536	hazt_794	0.5	0.0
hazt_7536__hazt_802	0.51211	0.53491	1734.0	591.0	1.15217	GF_000723	0.5873	101.1341	4.0	0.0058	888.0	hazt_7536	hazt_802	0.5	0.0
hazt_10630__hazt_13851	0.80482	0.48237	3735.0	3006.0	1.33478	GF_001095	0.6771	66.4487	2.0	0.0102	3006.0	hazt_10630	hazt_13851	1.0	0.0
hazt_11506__hazt_12612	0.5529	0.42284	1758.0	972.0	1.74457	GF_001752	0.8593	72.83	2.0	0.0118	972.0	hazt_11506	hazt_12612	1.0	0.0
hazt_11972__hazt_1410	0.89313	0.9537	1572.0	1350.0	0.06131	GF_000758	0.0305	0.101	3.0	0.3014	1404.0	hazt_1410	hazt_11972	1.0	1.0
hazt_1409__hazt_1410	0.94847	0.79946	1572.0	1350.0	0.35232	GF_000758	0.2006	0.5312	4.0	0.3777	1491.0	hazt_1409	hazt_1410	0.5	0.5
hazt_11972__hazt_1409	0.85878	0.79111	1572.0	1350.0	0.3316	GF_000758	0.1914	0.5015	4.0	0.3817	1350.0	hazt_1409	hazt_11972	0.5	0.5
hazt_17907__hazt_18536	0.85481	0.45577	1653.0	1413.0	1.39472	GF_001879	0.6769	24.089	2.0	0.0281	1413.0	hazt_17907	hazt_18536	1.0	0.0
hazt_18298__hazt_18453	0.51575	0.55091	1809.0	915.0	1.06875	GF_000680	0.5251	13.1974	3.0	0.0398	933.0	hazt_18298	hazt_18453	1.0	0.0
hazt_18066__hazt_18298	0.51575	0.53698	1809.0	915.0	1.21175	GF_000680	0.5491	84.7998	4.0	0.0065	933.0	hazt_18066	hazt_18298	0.5	0.0
hazt_18066__hazt_18453	0.52736	0.52411	1809.0	915.0	1.15529	GF_000680	0.579	76.6369	4.0	0.0076	954.0	hazt_18066	hazt_18453	0.5	0.0
hazt_13777__hazt_898	0.80095	0.75542	633.0	507.0	0.25148	GF_001139	0.14	1.631	2.0	0.0858	507.0	hazt_898	hazt_13777	1.0	1.0
hazt_10531__hazt_10532	0.30937	0.71596	1377.0	426.0	0.38403	GF_001712	0.2053	2.5028	2.0	0.082	426.0	hazt_10531	hazt_10532	1.0	1.0
hazt_4124__hazt_6638	0.14183	0.45939	5817.0	702.0	1.77255	GF_000360	0.6621	83.1458	6.0	0.008	825.0	hazt_4124	hazt_6638	1.0	0.0
hazt_13790__hazt_7034	0.53739	0.40979	5817.0	702.0	1.53966	GF_000360	0.4627	74.9172	7.0	0.0062	3126.0	hazt_13790	hazt_7034	1.0	0.0
hazt_6308__hazt_8241	0.32439	0.3911	5817.0	702.0	2.11143	GF_000360	0.8357	76.9061	8.0	0.0109	1887.0	hazt_6308	hazt_8241	1.0	0.0
hazt_13790__hazt_6308	0.34812	0.41679	5817.0	702.0	1.65631	GF_000360	0.5593	66.8373	9.0	0.0084	2025.0	hazt_13790	hazt_6308	0.25	0.0
hazt_13790__hazt_8241	0.58277	0.38319	5817.0	702.0	1.93649	GF_000360	0.7929	66.9888	9.0	0.0118	3390.0	hazt_13790	hazt_8241	0.25	0.0
hazt_6308__hazt_7034	0.31717	0.41463	5817.0	702.0	2.25781	GF_000360	0.5617	23.709	9.0	0.0237	1845.0	hazt_7034	hazt_6308	0.25	0.0
hazt_7034__hazt_8241	0.46003	0.36248	5817.0	702.0	2.53799	GF_000360	0.816	35.2613	9.0	0.0231	2676.0	hazt_7034	hazt_8241	0.25	0.0
hazt_13790__hazt_4124	0.46106	0.41424	5817.0	702.0	1.70117	GF_000360	0.4894	63.2487	10.0	0.0077	2682.0	hazt_4124	hazt_13790	0.125	0.0
hazt_4124__hazt_7034	0.44456	0.3983	5817.0	702.0	2.30267	GF_000360	0.5352	16.0358	10.0	0.0334	2586.0	hazt_4124	hazt_7034	0.125	0.0
hazt_4124__hazt_6308	0.33574	0.3743	5817.0	702.0	2.26912	GF_000360	0.6807	72.7171	10.0	0.0094	1953.0	hazt_4124	hazt_6308	0.125	0.0
hazt_4124__hazt_8241	0.42496	0.36772	5817.0	702.0	2.54929	GF_000360	0.7873	74.4888	10.0	0.0106	2472.0	hazt_4124	hazt_8241	0.125	0.0
hazt_13790__hazt_6638	0.12378	0.46389	5817.0	702.0	1.93715	GF_000360	0.6872	74.7901	10.0	0.0092	720.0	hazt_6638	hazt_13790	0.125	0.0
hazt_6638__hazt_7034	0.15059	0.44178	5817.0	702.0	2.53865	GF_000360	0.7073	91.8466	10.0	0.0077	876.0	hazt_6638	hazt_7034	0.125	0.0
hazt_6308__hazt_6638	0.131	0.47113	5817.0	702.0	2.50509	GF_000360	0.7433	88.4332	10.0	0.0084	762.0	hazt_6638	hazt_6308	0.125	0.0
hazt_6638__hazt_8241	0.13718	0.42231	5817.0	702.0	2.78527	GF_000360	0.9085	86.1805	10.0	0.0105	798.0	hazt_6638	hazt_8241	0.125	0.0
hazt_5791__hazt_81	0.65233	0.51648	1674.0	681.0	1.16372	GF_000509	0.4409	65.7893	4.0	0.0067	1092.0	hazt_81	hazt_5791	1.0	0.0
hazt_13844__hazt_81	0.41577	0.5273	1674.0	681.0	0.9942	GF_000509	0.4655	59.996	5.0	0.0078	696.0	hazt_13844	hazt_81	0.5	0.0
hazt_13844__hazt_5791	0.42115	0.48369	1674.0	681.0	1.30425	GF_000509	0.5474	61.2634	5.0	0.0089	705.0	hazt_13844	hazt_5791	0.5	0.0
hazt_13844__hazt_4319	0.41039	0.48326	1674.0	681.0	1.37631	GF_000509	0.6385	61.2525	6.0	0.0104	687.0	hazt_4319	hazt_13844	0.33333	0.0
hazt_4319__hazt_81	0.66129	0.45619	1674.0	681.0	1.70644	GF_000509	0.7869	62.533	6.0	0.0126	1107.0	hazt_4319	hazt_81	0.33333	0.0
hazt_4319__hazt_5791	0.77599	0.41032	1674.0	681.0	2.01649	GF_000509	0.7676	64.8494	6.0	0.0118	1299.0	hazt_4319	hazt_5791	0.33333	0.0
hazt_1780__hazt_8046	0.14389	0.98561	2898.0	294.0	0.00628	GF_000559	0.0	0.0	4.0	99.0	417.0	hazt_1780	hazt_8046	1.0	0.0
hazt_10592__hazt_2217	0.33437	0.72859	2898.0	294.0	0.39832	GF_000559	0.5191	3.1587	5.0	0.1644	969.0	hazt_2217	hazt_10592	1.0	1.0
hazt_1780__hazt_2217	0.13458	0.51026	2898.0	294.0	1.04154	GF_000559	0.6605	3.0104	6.0	0.2194	390.0	hazt_1780	hazt_2217	0.25	0.25
hazt_10592__hazt_1780	0.10766	0.49679	2898.0	294.0	0.95793	GF_000559	0.662	3.3594	6.0	0.197	312.0	hazt_1780	hazt_10592	0.25	0.25
hazt_2217__hazt_8046	0.72153	0.52989	2898.0	294.0	1.03526	GF_000559	0.6605	3.0104	6.0	0.2194	2091.0	hazt_8046	hazt_2217	0.25	0.25
hazt_10592__hazt_8046	0.34058	0.56231	2898.0	294.0	0.95165	GF_000559	0.662	3.3594	6.0	0.197	987.0	hazt_8046	hazt_10592	0.25	0.25
hazt_16045__hazt_18374	0.91205	0.54643	921.0	840.0	0.97368	GF_001863	0.4577	75.6678	2.0	0.006	840.0	hazt_16045	hazt_18374	1.0	0.0
hazt_10676__hazt_6658	0.91073	0.9246	3495.0	609.0	0.12459	GF_000450	0.0738	0.1529	5.0	0.4826	3183.0	hazt_6658	hazt_10676	1.0	1.0
hazt_14891__hazt_6658	0.19742	0.55072	3495.0	609.0	1.03334	GF_000450	0.5432	1.347	6.0	0.4033	690.0	hazt_14891	hazt_6658	0.5	0.5
hazt_10676__hazt_14891	0.19742	0.55942	3495.0	609.0	0.97121	GF_000450	0.5113	1.3158	6.0	0.3886	690.0	hazt_14891	hazt_10676	0.5	0.5
hazt_10476__hazt_14891	0.18455	0.3907	3495.0	609.0	1.99883	GF_000450	1.0534	67.9893	7.0	0.0155	645.0	hazt_10476	hazt_14891	0.33333	0.0
hazt_10476__hazt_6658	0.83605	0.42847	3495.0	609.0	1.84029	GF_000450	1.1122	62.5562	7.0	0.0178	2922.0	hazt_10476	hazt_6658	0.33333	0.0
hazt_10476__hazt_10676	0.83863	0.43364	3495.0	609.0	1.77816	GF_000450	1.1247	62.6746	7.0	0.0179	2931.0	hazt_10476	hazt_10676	0.33333	0.0
hazt_10476__hazt_2695	0.77597	0.39381	3495.0	609.0	2.33266	GF_000450	1.5698	64.1136	8.0	0.0245	2712.0	hazt_2695	hazt_10476	0.25	0.0
hazt_14891__hazt_2695	0.17768	0.35749	3495.0	609.0	2.57554	GF_000450	1.5674	58.0375	8.0	0.027	621.0	hazt_2695	hazt_14891	0.25	0.0
hazt_2695__hazt_6658	0.79142	0.38142	3495.0	609.0	2.417	GF_000450	1.3592	62.029	8.0	0.0219	2766.0	hazt_2695	hazt_6658	0.25	0.0
hazt_10676__hazt_2695	0.79313	0.38564	3495.0	609.0	2.35487	GF_000450	1.4132	60.438	8.0	0.0234	2772.0	hazt_2695	hazt_10676	0.25	0.0
hazt_11936__hazt_15624	0.98101	0.93118	948.0	921.0	0.11415	GF_001016	0.0531	0.1377	3.0	0.3858	930.0	hazt_11936	hazt_15624	1.0	1.0
hazt_11936__hazt_14893	0.97785	0.74002	948.0	921.0	0.40248	GF_001016	0.2099	0.7956	4.0	0.2639	927.0	hazt_14893	hazt_11936	0.5	0.5
hazt_14893__hazt_15624	0.97785	0.74865	948.0	921.0	0.42102	GF_001016	0.2102	0.7158	4.0	0.2937	927.0	hazt_14893	hazt_15624	0.5	0.5
hazt_13085__hazt_6431	0.36272	0.87426	3267.0	528.0	0.17572	GF_000371	0.031	0.0869	6.0	0.3561	1185.0	hazt_6431	hazt_13085	1.0	1.0
hazt_17662__hazt_6431	0.31313	0.69599	3267.0	528.0	0.52534	GF_000371	0.1231	1.0856	7.0	0.1134	1023.0	hazt_17662	hazt_6431	0.5	0.5
hazt_13085__hazt_17662	0.33701	0.72116	3267.0	528.0	0.40161	GF_000371	0.0979	0.9504	7.0	0.103	1101.0	hazt_17662	hazt_13085	0.5	0.5
hazt_17715__hazt_6697	0.30119	0.47764	3267.0	528.0	1.30067	GF_000371	0.5861	59.8149	8.0	0.0098	984.0	hazt_6697	hazt_17715	1.0	0.0
hazt_17662__hazt_6697	0.19743	0.52403	3267.0	528.0	0.96207	GF_000371	0.4364	31.0289	9.0	0.0141	645.0	hazt_17662	hazt_6697	0.16667	0.0
hazt_17662__hazt_17715	0.27273	0.44557	3267.0	528.0	1.48863	GF_000371	0.5037	45.6246	9.0	0.011	891.0	hazt_17662	hazt_17715	0.16667	0.0
hazt_6431__hazt_6697	0.24702	0.49442	3267.0	528.0	1.06691	GF_000371	0.4938	17.6939	9.0	0.0279	807.0	hazt_6431	hazt_6697	0.16667	0.0
hazt_17715__hazt_6431	0.32048	0.45177	3267.0	528.0	1.59348	GF_000371	0.5183	23.8465	9.0	0.0217	1047.0	hazt_6431	hazt_17715	0.16667	0.0
hazt_13085__hazt_6697	0.3067	0.52595	3267.0	528.0	0.94318	GF_000371	0.4493	11.9906	9.0	0.0375	1002.0	hazt_13085	hazt_6697	0.16667	0.0
hazt_13085__hazt_17715	0.38292	0.46763	3267.0	528.0	1.46975	GF_000371	0.5134	21.1742	9.0	0.0242	1251.0	hazt_13085	hazt_17715	0.16667	0.0
hazt_1094__hazt_17662	0.36455	0.40134	3267.0	528.0	2.04275	GF_000371	0.9718	70.1055	10.0	0.0139	1191.0	hazt_1094	hazt_17662	0.2	0.0
hazt_1094__hazt_6431	0.31038	0.37673	3267.0	528.0	2.14759	GF_000371	0.9072	68.3397	10.0	0.0133	1014.0	hazt_1094	hazt_6431	0.2	0.0
hazt_1094__hazt_13085	0.39027	0.38431	3267.0	528.0	2.02386	GF_000371	0.9485	66.9781	10.0	0.0142	1275.0	hazt_1094	hazt_13085	0.2	0.0
hazt_1094__hazt_6697	0.25895	0.39716	3267.0	528.0	2.36042	GF_000371	1.0631	58.0873	10.0	0.0183	846.0	hazt_1094	hazt_6697	0.2	0.0
hazt_1094__hazt_17715	0.36547	0.38693	3267.0	528.0	2.88699	GF_000371	0.9475	60.6286	10.0	0.0156	1194.0	hazt_1094	hazt_17715	0.2	0.0
hazt_12302__hazt_3933	0.70823	0.49883	1203.0	801.0	1.09246	GF_000606	0.5894	63.7734	4.0	0.0092	852.0	hazt_3933	hazt_12302	1.0	0.0
hazt_11853__hazt_7944	0.72569	0.41466	1203.0	801.0	1.78123	GF_000606	0.8722	82.416	5.0	0.0106	873.0	hazt_11853	hazt_7944	1.0	0.0
hazt_11853__hazt_3933	0.68579	0.42667	1203.0	801.0	2.03856	GF_000606	0.8984	76.2528	6.0	0.0118	825.0	hazt_3933	hazt_11853	0.25	0.0
hazt_3933__hazt_7944	0.70324	0.42553	1203.0	801.0	2.07899	GF_000606	0.81	79.896	6.0	0.0101	846.0	hazt_3933	hazt_7944	0.25	0.0
hazt_11853__hazt_12302	0.69077	0.39471	1203.0	801.0	2.08372	GF_000606	1.0175	62.8872	6.0	0.0162	831.0	hazt_12302	hazt_11853	0.25	0.0
hazt_12302__hazt_7944	0.7207	0.39908	1203.0	801.0	2.12415	GF_000606	0.9319	64.2767	6.0	0.0145	867.0	hazt_12302	hazt_7944	0.25	0.0
hazt_15756__hazt_4450	0.58364	0.46178	1614.0	942.0	1.31804	GF_001385	0.7162	65.8741	2.0	0.0109	942.0	hazt_4450	hazt_15756	1.0	0.0
hazt_1168__hazt_9875	0.04023	0.6509	11037.0	444.0	0.65417	GF_000744	0.3091	1.9569	3.0	0.1579	444.0	hazt_1168	hazt_9875	1.0	1.0
hazt_1168__hazt_9604	0.05382	0.47138	11037.0	444.0	1.53337	GF_000744	0.8308	2.3048	4.0	0.3605	594.0	hazt_9604	hazt_1168	0.5	1.0
hazt_9604__hazt_9875	0.31286	0.36316	11037.0	444.0	1.70668	GF_000744	0.6652	67.7268	4.0	0.0098	3453.0	hazt_9604	hazt_9875	0.5	0.0
hazt_4708__hazt_4711	0.82857	0.92529	630.0	507.0	0.19245	GF_000886	0.0792	0.0913	3.0	0.8673	522.0	hazt_4708	hazt_4711	1.0	1.0
hazt_4708__hazt_4712	0.80476	0.86982	630.0	507.0	0.29349	GF_000886	0.1295	0.1905	4.0	0.6799	507.0	hazt_4712	hazt_4708	0.5	0.5
hazt_4711__hazt_4712	0.94286	0.82828	630.0	507.0	0.37733	GF_000886	0.1275	0.1592	4.0	0.8013	594.0	hazt_4712	hazt_4711	0.5	0.5
hazt_11128__hazt_2960	0.8242	0.62156	1587.0	1293.0	0.68913	GF_000828	0.3271	12.8879	3.0	0.0254	1308.0	hazt_2960	hazt_11128	1.0	0.0
hazt_15678__hazt_2960	0.90926	0.45045	1587.0	1293.0	1.60797	GF_000828	0.7434	70.4554	4.0	0.0106	1443.0	hazt_15678	hazt_2960	0.5	0.0
hazt_11128__hazt_15678	0.81853	0.43726	1587.0	1293.0	1.81843	GF_000828	0.7772	70.7136	4.0	0.011	1299.0	hazt_15678	hazt_11128	0.5	0.0
hazt_8661__hazt_8676	0.72114	0.81775	2313.0	1518.0	0.23765	GF_000566	0.1163	0.7407	4.0	0.157	1668.0	hazt_8676	hazt_8661	1.0	1.0
hazt_2050__hazt_2825	0.80156	0.56526	2313.0	1518.0	0.81327	GF_000566	0.3874	70.6815	5.0	0.0055	1854.0	hazt_2050	hazt_2825	1.0	0.0
hazt_2050__hazt_8676	0.77951	0.48752	2313.0	1518.0	1.46684	GF_000566	0.6126	77.1241	6.0	0.0079	1803.0	hazt_8676	hazt_2050	0.25	0.0
hazt_2825__hazt_8676	0.7821	0.48922	2313.0	1518.0	1.50834	GF_000566	0.6112	77.5055	6.0	0.0079	1809.0	hazt_8676	hazt_2825	0.25	0.0
hazt_2050__hazt_8661	0.65759	0.49178	2313.0	1518.0	1.49052	GF_000566	0.597	75.2596	6.0	0.0079	1521.0	hazt_8661	hazt_2050	0.25	0.0
hazt_2825__hazt_8661	0.65759	0.48915	2313.0	1518.0	1.53202	GF_000566	0.6482	73.022	6.0	0.0089	1521.0	hazt_8661	hazt_2825	0.25	0.0
hazt_13366__hazt_16930	0.40199	0.59246	2112.0	843.0	0.75497	GF_000916	0.3891	76.6185	3.0	0.0051	849.0	hazt_13366	hazt_16930	1.0	0.0
hazt_13366__hazt_5666	0.39915	0.56465	2112.0	843.0	0.9349	GF_000916	0.4661	13.7191	4.0	0.034	843.0	hazt_5666	hazt_13366	0.5	0.0
hazt_16930__hazt_5666	0.48438	0.49853	2112.0	843.0	1.17481	GF_000916	0.5187	71.0552	4.0	0.0073	1023.0	hazt_5666	hazt_16930	0.5	0.0
hazt_11569__hazt_11571	0.48654	0.46386	2787.0	1356.0	1.43135	GF_001753	0.7374	68.6965	2.0	0.0107	1356.0	hazt_11569	hazt_11571	1.0	0.0
hazt_15900__hazt_18021	0.5795	0.43747	3132.0	1467.0	1.58009	GF_000466	0.7929	60.4169	5.0	0.0131	1815.0	hazt_15900	hazt_18021	1.0	0.0
hazt_11808__hazt_11810	0.59866	0.5184	3132.0	1467.0	0.97718	GF_000466	0.4202	51.9197	6.0	0.0081	1875.0	hazt_11808	hazt_11810	1.0	0.0
hazt_11808__hazt_4351	0.59674	0.43178	3132.0	1467.0	1.79577	GF_000466	0.797	4.4922	7.0	0.1774	1869.0	hazt_4351	hazt_11808	0.5	1.0
hazt_11810__hazt_4351	0.71073	0.41779	3132.0	1467.0	2.03	GF_000466	0.817	65.2255	7.0	0.0125	2226.0	hazt_4351	hazt_11810	0.5	0.0
hazt_15900__hazt_4351	0.64368	0.41071	3132.0	1467.0	2.04179	GF_000466	0.8961	62.427	8.0	0.0144	2016.0	hazt_15900	hazt_4351	0.16667	0.0
hazt_11808__hazt_15900	0.52778	0.43618	3132.0	1467.0	1.89846	GF_000466	0.748	14.7507	8.0	0.0507	1653.0	hazt_15900	hazt_11808	0.16667	0.0
hazt_11810__hazt_15900	0.60441	0.38827	3132.0	1467.0	2.13269	GF_000466	0.8731	62.5617	8.0	0.014	1893.0	hazt_15900	hazt_11810	0.16667	0.0
hazt_18021__hazt_4351	0.58812	0.41205	3132.0	1467.0	2.13758	GF_000466	0.8939	61.271	8.0	0.0146	1842.0	hazt_18021	hazt_4351	0.16667	0.0
hazt_11808__hazt_18021	0.48563	0.42867	3132.0	1467.0	1.99425	GF_000466	0.8182	17.3366	8.0	0.0472	1521.0	hazt_18021	hazt_11808	0.16667	0.0
hazt_11810__hazt_18021	0.5364	0.38988	3132.0	1467.0	2.22849	GF_000466	0.8607	61.1098	8.0	0.0141	1680.0	hazt_18021	hazt_11810	0.16667	0.0
hazt_1510__hazt_4296	0.43069	0.51724	1818.0	783.0	0.92106	GF_001185	0.4909	13.7722	2.0	0.0356	783.0	hazt_1510	hazt_4296	1.0	0.0
hazt_1238__hazt_13889	0.33563	0.5224	3924.0	1170.0	1.007	GF_000746	0.4829	88.9303	3.0	0.0054	1317.0	hazt_1238	hazt_13889	1.0	0.0
hazt_1238__hazt_9154	0.29817	0.50684	3924.0	1170.0	1.25604	GF_000746	0.5601	91.3977	4.0	0.0061	1170.0	hazt_9154	hazt_1238	0.5	0.0
hazt_13889__hazt_9154	0.33716	0.53968	3924.0	1170.0	1.11144	GF_000746	0.5087	93.2522	4.0	0.0055	1323.0	hazt_9154	hazt_13889	0.5	0.0
hazt_17587__hazt_9988	0.44265	0.99114	2040.0	735.0	0.00324	GF_000742	0.0045	0.0218	3.0	0.2043	903.0	hazt_9988	hazt_17587	1.0	1.0
hazt_11504__hazt_9988	0.44265	0.44075	2040.0	735.0	1.38089	GF_000742	0.708	65.2518	4.0	0.0108	903.0	hazt_11504	hazt_9988	0.5	0.0
hazt_11504__hazt_17587	0.43824	0.44966	2040.0	735.0	1.37765	GF_000742	0.7012	65.6117	4.0	0.0107	894.0	hazt_11504	hazt_17587	0.5	0.0
hazt_7494__hazt_7498	0.59605	0.43675	3342.0	1992.0	1.4797	GF_001573	0.7907	68.2212	2.0	0.0116	1992.0	hazt_7494	hazt_7498	1.0	0.0
hazt_17687__hazt_4516	0.81274	0.47467	2307.0	1875.0	1.22454	GF_001388	0.641	66.9834	2.0	0.0096	1875.0	hazt_4516	hazt_17687	1.0	0.0
hazt_15389__hazt_9489	0.47418	0.4776	4473.0	963.0	1.21799	GF_000292	0.5543	75.1532	7.0	0.0074	2121.0	hazt_9489	hazt_15389	1.0	0.0
hazt_8420__hazt_9489	0.39437	0.45748	4473.0	963.0	1.39661	GF_000292	0.6352	78.2678	8.0	0.0081	1764.0	hazt_8420	hazt_9489	0.5	0.0
hazt_15389__hazt_8420	0.37357	0.49192	4473.0	963.0	1.33608	GF_000292	0.5862	66.7954	8.0	0.0088	1671.0	hazt_8420	hazt_15389	0.5	0.0
hazt_4867__hazt_8420	0.32059	0.40865	4473.0	963.0	1.71315	GF_000292	0.8139	71.8547	9.0	0.0113	1434.0	hazt_4867	hazt_8420	0.33333	0.0
hazt_4867__hazt_9489	0.41784	0.44623	4473.0	963.0	1.84324	GF_000292	0.6368	21.9163	9.0	0.0291	1869.0	hazt_4867	hazt_9489	0.33333	0.0
hazt_15389__hazt_4867	0.34809	0.45922	4473.0	963.0	1.78272	GF_000292	0.7274	74.5914	9.0	0.0098	1557.0	hazt_4867	hazt_15389	0.33333	0.0
hazt_10112__hazt_4867	0.36284	0.47998	4473.0	963.0	1.45498	GF_000292	0.6181	92.2753	10.0	0.0067	1623.0	hazt_10112	hazt_4867	0.25	0.0
hazt_10112__hazt_8420	0.39437	0.5	4473.0	963.0	1.11255	GF_000292	0.5381	76.011	10.0	0.0071	1764.0	hazt_10112	hazt_8420	0.25	0.0
hazt_10112__hazt_9489	0.45674	0.49143	4473.0	963.0	1.24265	GF_000292	0.488	36.9491	10.0	0.0132	2043.0	hazt_10112	hazt_9489	0.25	0.0
hazt_10112__hazt_15389	0.40979	0.51064	4473.0	963.0	1.18212	GF_000292	0.497	25.731	10.0	0.0193	1833.0	hazt_10112	hazt_15389	0.25	0.0
hazt_10112__hazt_3513	0.29645	0.45928	4473.0	963.0	1.5771	GF_000292	0.7078	87.6699	11.0	0.0081	1326.0	hazt_3513	hazt_10112	0.2	0.0
hazt_3513__hazt_4867	0.24816	0.42432	4473.0	963.0	2.24677	GF_000292	0.9642	79.8636	11.0	0.0121	1110.0	hazt_3513	hazt_4867	0.2	0.0
hazt_3513__hazt_8420	0.28571	0.42723	4473.0	963.0	1.90434	GF_000292	0.7688	23.7268	11.0	0.0324	1278.0	hazt_3513	hazt_8420	0.2	0.0
hazt_3513__hazt_9489	0.30919	0.45119	4473.0	963.0	2.03444	GF_000292	0.7192	84.9728	11.0	0.0085	1383.0	hazt_3513	hazt_9489	0.2	0.0
hazt_15389__hazt_3513	0.30047	0.42188	4473.0	963.0	1.97391	GF_000292	0.8404	71.0982	11.0	0.0118	1344.0	hazt_3513	hazt_15389	0.2	0.0
hazt_3513__hazt_8399	0.27163	0.38189	4473.0	963.0	2.55612	GF_000292	1.3249	77.6507	12.0	0.0171	1215.0	hazt_8399	hazt_3513	0.16667	0.0
hazt_10112__hazt_8399	0.35949	0.40609	4473.0	963.0	2.1438	GF_000292	0.9623	45.7855	12.0	0.021	1608.0	hazt_8399	hazt_10112	0.16667	0.0
hazt_4867__hazt_8399	0.29712	0.3702	4473.0	963.0	2.81347	GF_000292	1.3837	76.4086	12.0	0.0181	1329.0	hazt_8399	hazt_4867	0.16667	0.0
hazt_8399__hazt_8420	0.34943	0.39028	4473.0	963.0	2.47104	GF_000292	1.1759	58.1161	12.0	0.0202	1563.0	hazt_8399	hazt_8420	0.16667	0.0
hazt_8399__hazt_9489	0.36351	0.38868	4473.0	963.0	2.60114	GF_000292	1.3451	82.4849	12.0	0.0163	1626.0	hazt_8399	hazt_9489	0.16667	0.0
hazt_15389__hazt_8399	0.35211	0.39175	4473.0	963.0	2.54061	GF_000292	1.1397	69.1786	12.0	0.0165	1575.0	hazt_8399	hazt_15389	0.16667	0.0
hazt_16778__hazt_6991	0.31618	0.66473	1632.0	495.0	0.44933	GF_000835	0.2452	22.6136	3.0	0.0108	516.0	hazt_6991	hazt_16778	1.0	0.0
hazt_3153__hazt_6991	0.31066	0.70217	1632.0	495.0	0.46251	GF_000835	0.257	1.7411	4.0	0.1476	507.0	hazt_3153	hazt_6991	0.5	1.0
hazt_16778__hazt_3153	0.32169	0.60952	1632.0	495.0	0.70062	GF_000835	0.3647	7.2781	4.0	0.0501	525.0	hazt_3153	hazt_16778	0.5	0.0
hazt_12803__hazt_5369	0.32132	0.44124	2913.0	630.0	1.28768	GF_000909	0.7273	64.981	3.0	0.0112	936.0	hazt_5369	hazt_12803	1.0	0.0
hazt_15122__hazt_5369	0.22245	0.4429	2913.0	630.0	1.44988	GF_000909	0.8475	6.4231	4.0	0.132	648.0	hazt_15122	hazt_5369	0.5	0.0
hazt_12803__hazt_15122	0.23069	0.38095	2913.0	630.0	1.69759	GF_000909	0.9872	17.884	4.0	0.0552	672.0	hazt_15122	hazt_12803	0.5	0.0
hazt_18570__hazt_7334	0.16735	0.46737	5127.0	807.0	1.45645	GF_000643	0.7406	70.5629	4.0	0.0105	858.0	hazt_7334	hazt_18570	1.0	0.0
hazt_10808__hazt_12234	0.38678	0.44024	5127.0	807.0	1.60737	GF_000643	0.7907	25.3769	5.0	0.0312	1983.0	hazt_12234	hazt_10808	1.0	0.0
hazt_12234__hazt_7334	0.32007	0.40341	5127.0	807.0	1.86272	GF_000643	0.834	69.5584	6.0	0.012	1641.0	hazt_7334	hazt_12234	0.25	0.0
hazt_10808__hazt_7334	0.32475	0.42162	5127.0	807.0	1.83141	GF_000643	0.827	72.877	6.0	0.0113	1665.0	hazt_7334	hazt_10808	0.25	0.0
hazt_12234__hazt_18570	0.1691	0.406	5127.0	807.0	1.8355	GF_000643	0.9395	71.3425	6.0	0.0132	867.0	hazt_18570	hazt_12234	0.25	0.0
hazt_10808__hazt_18570	0.16852	0.45023	5127.0	807.0	1.80419	GF_000643	0.8123	76.1231	6.0	0.0107	864.0	hazt_18570	hazt_10808	0.25	0.0
hazt_13747__hazt_6394	0.90517	0.55302	1740.0	1569.0	1.04591	GF_000937	0.4889	86.7443	3.0	0.0056	1575.0	hazt_6394	hazt_13747	1.0	0.0
hazt_6394__hazt_7957	0.93448	0.53014	1740.0	1569.0	1.12105	GF_000937	0.5235	75.9262	4.0	0.0069	1626.0	hazt_7957	hazt_6394	0.5	0.0
hazt_13747__hazt_7957	0.90172	0.49522	1740.0	1569.0	1.39098	GF_000937	0.6391	88.3719	4.0	0.0072	1569.0	hazt_7957	hazt_13747	0.5	0.0
hazt_12323__hazt_12324	0.32394	0.63975	1491.0	459.0	0.83463	GF_000500	0.4982	0.6913	5.0	0.7207	483.0	hazt_12323	hazt_12324	1.0	1.0
hazt_12330__hazt_12332	0.53119	0.85101	1491.0	459.0	0.31755	GF_000500	0.1587	0.1436	6.0	1.105	792.0	hazt_12330	hazt_12332	1.0	1.0
hazt_12330__hazt_14922	0.47485	0.48729	1491.0	459.0	1.31441	GF_000500	0.6601	66.0353	7.0	0.01	708.0	hazt_14922	hazt_12330	0.5	0.0
hazt_12332__hazt_14922	0.50905	0.49144	1491.0	459.0	1.45957	GF_000500	0.6794	64.4382	7.0	0.0105	759.0	hazt_14922	hazt_12332	0.5	0.0
hazt_12323__hazt_14922	0.30986	0.42208	1491.0	459.0	1.69616	GF_000500	0.8681	64.6936	8.0	0.0134	462.0	hazt_12323	hazt_14922	0.16667	0.0
hazt_12323__hazt_12330	0.31992	0.51992	1491.0	459.0	1.40509	GF_000500	0.7013	1.8286	8.0	0.3835	477.0	hazt_12323	hazt_12330	0.16667	0.25
hazt_12323__hazt_12332	0.31992	0.49476	1491.0	459.0	1.55024	GF_000500	0.8217	1.5479	8.0	0.5309	477.0	hazt_12323	hazt_12332	0.16667	0.25
hazt_12324__hazt_14922	0.43662	0.43932	1491.0	459.0	1.59619	GF_000500	0.7843	62.8371	8.0	0.0125	651.0	hazt_12324	hazt_14922	0.16667	0.0
hazt_12324__hazt_12330	0.43863	0.54281	1491.0	459.0	1.30512	GF_000500	0.6587	1.5797	8.0	0.417	654.0	hazt_12324	hazt_12330	0.16667	0.25
hazt_12324__hazt_12332	0.44668	0.52703	1491.0	459.0	1.45028	GF_000500	0.7506	1.4173	8.0	0.5296	666.0	hazt_12324	hazt_12332	0.16667	0.25
hazt_11599__hazt_6634	0.8315	0.85609	819.0	678.0	0.28879	GF_000328	0.1301	0.2738	6.0	0.4753	681.0	hazt_11599	hazt_6634	1.0	1.0
hazt_11490__hazt_6187	0.93773	0.93229	819.0	678.0	0.13808	GF_000328	0.0664	0.1254	7.0	0.5299	768.0	hazt_11490	hazt_6187	1.0	1.0
hazt_11490__hazt_958	0.94139	0.89105	819.0	678.0	0.22151	GF_000328	0.0995	0.1604	8.0	0.6204	771.0	hazt_958	hazt_11490	0.5	0.5
hazt_6187__hazt_958	0.93773	0.87891	819.0	678.0	0.28953	GF_000328	0.1226	0.1795	8.0	0.6829	768.0	hazt_958	hazt_6187	0.5	0.5
hazt_6721__hazt_958	0.84249	0.81014	819.0	678.0	0.4506	GF_000328	0.1962	0.3251	9.0	0.6036	690.0	hazt_6721	hazt_958	0.33333	0.33333
hazt_11490__hazt_6721	0.84249	0.82464	819.0	678.0	0.40093	GF_000328	0.1626	0.3565	9.0	0.4561	690.0	hazt_6721	hazt_11490	0.33333	0.33333
hazt_6187__hazt_6721	0.83883	0.81368	819.0	678.0	0.46895	GF_000328	0.1847	0.3713	9.0	0.4974	687.0	hazt_6721	hazt_6187	0.33333	0.33333
hazt_11599__hazt_6721	0.8315	0.72687	819.0	678.0	0.49011	GF_000328	0.2195	1.2891	10.0	0.1702	681.0	hazt_11599	hazt_6721	0.125	0.125
hazt_11599__hazt_958	0.9304	0.66535	819.0	678.0	0.81228	GF_000328	0.2966	1.7936	10.0	0.1653	762.0	hazt_11599	hazt_958	0.125	0.125
hazt_11490__hazt_11599	0.9304	0.67585	819.0	678.0	0.76261	GF_000328	0.2746	1.6114	10.0	0.1704	762.0	hazt_11599	hazt_11490	0.125	0.125
hazt_11599__hazt_6187	0.92674	0.67062	819.0	678.0	0.83063	GF_000328	0.2945	1.5871	10.0	0.1855	759.0	hazt_11599	hazt_6187	0.125	0.125
hazt_6634__hazt_6721	0.8315	0.76799	819.0	678.0	0.35075	GF_000328	0.1441	1.23	10.0	0.1171	681.0	hazt_6634	hazt_6721	0.125	0.125
hazt_6634__hazt_958	0.8315	0.6975	819.0	678.0	0.67292	GF_000328	0.2705	1.2835	10.0	0.2107	681.0	hazt_6634	hazt_958	0.125	0.125
hazt_11490__hazt_6634	0.8315	0.70044	819.0	678.0	0.62325	GF_000328	0.2701	1.2096	10.0	0.2233	681.0	hazt_6634	hazt_11490	0.125	0.125
hazt_6187__hazt_6634	0.82784	0.68879	819.0	678.0	0.69127	GF_000328	0.2903	1.3181	10.0	0.2202	678.0	hazt_6634	hazt_6187	0.125	0.125
hazt_11432__hazt_5212	0.15007	0.45379	6417.0	87.0	1.47076	GF_000125	16.1194	17.4547	12.0	0.9235	963.0	hazt_11432	hazt_5212	1.0	0.0
hazt_11524__hazt_13828	0.19822	0.46855	6417.0	87.0	1.25887	GF_000125	0.4486	87.6958	13.0	0.0051	1272.0	hazt_11524	hazt_13828	1.0	0.0
hazt_11432__hazt_11524	0.19448	0.44151	6417.0	87.0	1.64653	GF_000125	0.81	59.6173	14.0	0.0136	1248.0	hazt_11432	hazt_11524	0.25	0.0
hazt_11432__hazt_13828	0.21646	0.42333	6417.0	87.0	1.5814	GF_000125	0.848	44.3786	14.0	0.0191	1389.0	hazt_11432	hazt_13828	0.25	0.0
hazt_11524__hazt_5212	0.15288	0.44546	6417.0	87.0	1.52869	GF_000125	0.6321	83.3726	14.0	0.0076	981.0	hazt_5212	hazt_11524	0.25	0.0
hazt_13828__hazt_5212	0.15568	0.46547	6417.0	87.0	1.46355	GF_000125	0.4037	66.353	14.0	0.0061	999.0	hazt_5212	hazt_13828	0.25	0.0
hazt_11432__hazt_4063	0.12763	0.39072	6417.0	87.0	2.11224	GF_000125	1.395	4.7981	15.0	0.2907	819.0	hazt_4063	hazt_11432	0.25	0.5
hazt_4063__hazt_5212	0.09303	0.38693	6417.0	87.0	1.99439	GF_000125	8.4521	0.0854	15.0	99.0	597.0	hazt_4063	hazt_5212	0.25	0.5
hazt_11524__hazt_4063	0.10519	0.39259	6417.0	87.0	1.98581	GF_000125	3.8127	48.2076	15.0	0.0791	675.0	hazt_4063	hazt_11524	0.25	0.0
hazt_13828__hazt_4063	0.11828	0.40184	6417.0	87.0	1.92067	GF_000125	18.168	11.9937	15.0	1.5148	759.0	hazt_4063	hazt_13828	0.25	0.0
hazt_13718__hazt_2773	0.08415	0.96667	6417.0	87.0	0.03505	GF_000125	0.0	0.0	16.0	0.001	540.0	hazt_13718	hazt_2773	1.0	0.0
hazt_13718__hazt_16964	0.17391	0.4095	6417.0	87.0	1.51552	GF_000125	13.6847	23.7859	17.0	0.5753	1116.0	hazt_16964	hazt_13718	0.5	0.0
hazt_16964__hazt_2773	0.07293	0.36325	6417.0	87.0	1.55056	GF_000125	13.6847	23.7859	17.0	0.5753	468.0	hazt_16964	hazt_2773	0.5	0.0
hazt_13985__hazt_16217	0.57971	0.56075	6417.0	87.0	0.69082	GF_000125	0.3705	38.3817	18.0	0.0097	3720.0	hazt_16217	hazt_13985	1.0	0.0
hazt_16217__hazt_2537	0.17391	0.47222	6417.0	87.0	1.27236	GF_000125	0.9844	52.9941	19.0	0.0186	1116.0	hazt_2537	hazt_16217	0.5	0.0
hazt_13985__hazt_2537	0.036	0.41126	6417.0	87.0	1.33013	GF_000125	1.8234	1.1351	19.0	1.6064	231.0	hazt_2537	hazt_13985	0.5	1.0
hazt_11155__hazt_2537	0.08041	0.41279	6417.0	87.0	1.6706	GF_000125	1.0857	67.4191	20.0	0.0161	516.0	hazt_11155	hazt_2537	0.33333	0.0
hazt_11155__hazt_16217	0.08181	0.45333	6417.0	87.0	1.84575	GF_000125	1.2427	3.0933	20.0	0.4018	525.0	hazt_11155	hazt_16217	0.33333	1.0
hazt_11155__hazt_13985	0.01683	0.33333	6417.0	87.0	1.90352	GF_000125	1.1835	7.05	20.0	0.1679	108.0	hazt_11155	hazt_13985	0.33333	0.0
hazt_11155__hazt_16964	0.08275	0.38606	6417.0	87.0	2.45534	GF_000125	1.7354	69.8907	21.0	0.0248	531.0	hazt_16964	hazt_11155	0.08333	0.0
hazt_16964__hazt_2537	0.16503	0.38999	6417.0	87.0	1.94233	GF_000125	8.7776	42.2754	21.0	0.2076	1059.0	hazt_16964	hazt_2537	0.08333	0.0
hazt_16217__hazt_16964	0.17906	0.40644	6417.0	87.0	2.11749	GF_000125	21.3192	1.42	21.0	15.0134	1149.0	hazt_16964	hazt_16217	0.08333	1.0
hazt_13985__hazt_16964	0.03927	0.37698	6417.0	87.0	2.17526	GF_000125	1.0541	71.0439	21.0	0.0148	252.0	hazt_16964	hazt_13985	0.08333	0.0
hazt_11155__hazt_13718	0.08135	0.42146	6417.0	87.0	1.87628	GF_000125	0.8974	13.3016	21.0	0.0675	522.0	hazt_13718	hazt_11155	0.08333	0.0
hazt_13718__hazt_2537	0.17438	0.51206	6417.0	87.0	1.36327	GF_000125	0.8003	81.2184	21.0	0.0099	1119.0	hazt_13718	hazt_2537	0.08333	0.0
hazt_13718__hazt_16217	0.17952	0.45486	6417.0	87.0	1.53843	GF_000125	1.1095	8.4024	21.0	0.132	1152.0	hazt_13718	hazt_16217	0.08333	0.0
hazt_13718__hazt_13985	0.03974	0.38039	6417.0	87.0	1.5962	GF_000125	1.5114	11.9231	21.0	0.1268	255.0	hazt_13718	hazt_13985	0.08333	0.0
hazt_11155__hazt_2773	0.05096	0.40673	6417.0	87.0	1.91133	GF_000125	0.8974	13.3015	21.0	0.0675	327.0	hazt_2773	hazt_11155	0.08333	0.0
hazt_2537__hazt_2773	0.07059	0.45916	6417.0	87.0	1.39832	GF_000125	0.8003	81.2183	21.0	0.0099	453.0	hazt_2773	hazt_2537	0.08333	0.0
hazt_16217__hazt_2773	0.07761	0.43173	6417.0	87.0	1.57348	GF_000125	1.1095	8.4024	21.0	0.132	498.0	hazt_2773	hazt_16217	0.08333	0.0
hazt_13985__hazt_2773	0.03974	0.38039	6417.0	87.0	1.63125	GF_000125	1.5114	11.9231	21.0	0.1268	255.0	hazt_2773	hazt_13985	0.08333	0.0
hazt_16964__hazt_4063	0.09724	0.35096	6417.0	87.0	2.3826	GF_000125	8.1892	0.9223	22.0	8.8791	624.0	hazt_4063	hazt_16964	0.02857	0.11111
hazt_13718__hazt_4063	0.10285	0.39697	6417.0	87.0	1.80354	GF_000125	0.9913	69.3822	22.0	0.0143	660.0	hazt_4063	hazt_13718	0.02857	0.0
hazt_2773__hazt_4063	0.07059	0.39735	6417.0	87.0	1.83859	GF_000125	24.321	1.3564	22.0	17.9308	453.0	hazt_4063	hazt_2773	0.02857	0.11111
hazt_11155__hazt_4063	0.05937	0.42782	6417.0	87.0	2.30226	GF_000125	0.8588	81.4483	22.0	0.0105	381.0	hazt_4063	hazt_11155	0.02857	0.0
hazt_2537__hazt_4063	0.09864	0.43444	6417.0	87.0	1.78925	GF_000125	0.5797	24.5613	22.0	0.0236	633.0	hazt_4063	hazt_2537	0.02857	0.0
hazt_16217__hazt_4063	0.14119	0.4404	6417.0	87.0	1.9644	GF_000125	1.1747	6.3318	22.0	0.1855	906.0	hazt_4063	hazt_16217	0.02857	0.0
hazt_13985__hazt_4063	0.0762	0.36196	6417.0	87.0	2.02217	GF_000125	1.5021	6.5958	22.0	0.2277	489.0	hazt_4063	hazt_13985	0.02857	0.0
hazt_11432__hazt_16964	0.17111	0.37432	6417.0	87.0	2.54513	GF_000125	2.0846	1.161	22.0	1.7956	1098.0	hazt_11432	hazt_16964	0.02857	0.11111
hazt_11432__hazt_13718	0.18093	0.42808	6417.0	87.0	1.96607	GF_000125	1.0626	3.8227	22.0	0.278	1161.0	hazt_11432	hazt_13718	0.02857	0.11111
hazt_11432__hazt_2773	0.07433	0.40881	6417.0	87.0	2.00112	GF_000125	1.0626	3.8227	22.0	0.278	477.0	hazt_11432	hazt_2773	0.02857	0.11111
hazt_11155__hazt_11432	0.07948	0.40196	6417.0	87.0	2.46479	GF_000125	0.7184	62.7163	22.0	0.0115	510.0	hazt_11432	hazt_11155	0.02857	0.0
hazt_11432__hazt_2537	0.17578	0.41135	6417.0	87.0	1.95178	GF_000125	1.2186	50.8052	22.0	0.024	1128.0	hazt_11432	hazt_2537	0.02857	0.0
hazt_11432__hazt_16217	0.30575	0.38481	6417.0	87.0	2.12693	GF_000125	8.0893	1.1053	22.0	7.3186	1962.0	hazt_11432	hazt_16217	0.02857	0.11111
hazt_11432__hazt_13985	0.15942	0.3607	6417.0	87.0	2.1847	GF_000125	21.7201	0.3137	22.0	69.2437	1023.0	hazt_11432	hazt_13985	0.02857	0.11111
hazt_16964__hazt_5212	0.13978	0.37347	6417.0	87.0	2.42728	GF_000125	10.1859	0.1029	22.0	99.0	897.0	hazt_5212	hazt_16964	0.02857	0.11111
hazt_13718__hazt_5212	0.15147	0.43724	6417.0	87.0	1.84822	GF_000125	0.6167	27.8119	22.0	0.0222	972.0	hazt_5212	hazt_13718	0.02857	0.0
hazt_2773__hazt_5212	0.07854	0.43452	6417.0	87.0	1.88327	GF_000125	0.6167	27.8138	22.0	0.0222	504.0	hazt_5212	hazt_2773	0.02857	0.0
hazt_11155__hazt_5212	0.0734	0.3949	6417.0	87.0	2.34694	GF_000125	0.9485	22.7072	22.0	0.0418	471.0	hazt_5212	hazt_11155	0.02857	0.0
hazt_2537__hazt_5212	0.13698	0.44369	6417.0	87.0	1.83393	GF_000125	11.2671	33.2797	22.0	0.3386	879.0	hazt_5212	hazt_2537	0.02857	0.0
hazt_16217__hazt_5212	0.16223	0.38905	6417.0	87.0	2.00908	GF_000125	4.32	41.5392	22.0	0.104	1041.0	hazt_5212	hazt_16217	0.02857	0.0
hazt_13985__hazt_5212	0.05891	0.37302	6417.0	87.0	2.06685	GF_000125	11.6935	27.7272	22.0	0.4217	378.0	hazt_5212	hazt_13985	0.02857	0.0
hazt_11524__hazt_16964	0.18887	0.36964	6417.0	87.0	2.4187	GF_000125	18.6113	9.421	22.0	1.9755	1212.0	hazt_11524	hazt_16964	0.02857	0.0
hazt_11524__hazt_13718	0.19542	0.46093	6417.0	87.0	1.83964	GF_000125	0.6014	32.5338	22.0	0.0185	1254.0	hazt_11524	hazt_13718	0.02857	0.0
hazt_11524__hazt_2773	0.08181	0.44381	6417.0	87.0	1.87469	GF_000125	0.6014	32.5307	22.0	0.0185	525.0	hazt_11524	hazt_2773	0.02857	0.0
hazt_11155__hazt_11524	0.08135	0.41954	6417.0	87.0	2.33836	GF_000125	1.6639	77.9753	22.0	0.0213	522.0	hazt_11524	hazt_11155	0.02857	0.0
hazt_11524__hazt_2537	0.17625	0.44297	6417.0	87.0	1.82535	GF_000125	3.1373	100.5643	22.0	0.0312	1131.0	hazt_11524	hazt_2537	0.02857	0.0
hazt_11524__hazt_16217	0.18607	0.39866	6417.0	87.0	2.0005	GF_000125	3.5411	51.3556	22.0	0.069	1194.0	hazt_11524	hazt_16217	0.02857	0.0
hazt_11524__hazt_13985	0.04348	0.34767	6417.0	87.0	2.05827	GF_000125	3.9966	58.0783	22.0	0.0688	279.0	hazt_11524	hazt_13985	0.02857	0.0
hazt_13828__hazt_16964	0.17765	0.37807	6417.0	87.0	2.35356	GF_000125	4.5473	44.8593	22.0	0.1014	1140.0	hazt_13828	hazt_16964	0.02857	0.0
hazt_13718__hazt_13828	0.18186	0.42245	6417.0	87.0	1.77451	GF_000125	14.626	0.1477	22.0	99.0	1167.0	hazt_13828	hazt_13718	0.02857	0.11111
hazt_13828__hazt_2773	0.08041	0.4186	6417.0	87.0	1.80955	GF_000125	0.7831	22.3113	22.0	0.0351	516.0	hazt_13828	hazt_2773	0.02857	0.0
hazt_11155__hazt_13828	0.08041	0.37403	6417.0	87.0	2.27322	GF_000125	1.1371	64.3769	22.0	0.0177	516.0	hazt_13828	hazt_11155	0.02857	0.0
hazt_13828__hazt_2537	0.17391	0.42652	6417.0	87.0	1.76021	GF_000125	0.8474	72.0164	22.0	0.0118	1116.0	hazt_13828	hazt_2537	0.02857	0.0
hazt_13828__hazt_16217	0.21505	0.38406	6417.0	87.0	1.93537	GF_000125	3.102	47.1055	22.0	0.0659	1380.0	hazt_13828	hazt_16217	0.02857	0.0
hazt_13828__hazt_13985	0.0734	0.38641	6417.0	87.0	1.99314	GF_000125	17.3956	14.8206	22.0	1.1737	471.0	hazt_13828	hazt_13985	0.02857	0.0
hazt_12772__hazt_13873	0.78431	0.98333	918.0	720.0	0.01717	GF_001796	0.0073	0.0514	2.0	0.1422	720.0	hazt_12772	hazt_13873	1.0	1.0
hazt_12364__hazt_12365	0.43462	0.82891	780.0	336.0	0.36724	GF_000817	0.1853	0.2885	3.0	0.6421	339.0	hazt_12364	hazt_12365	1.0	1.0
hazt_12364__hazt_2751	0.57308	0.75615	780.0	336.0	0.72604	GF_000817	0.2557	0.4179	4.0	0.6118	447.0	hazt_2751	hazt_12364	0.5	0.5
hazt_12365__hazt_2751	0.70385	0.64481	780.0	336.0	0.75875	GF_000817	0.2417	0.4185	4.0	0.5775	549.0	hazt_2751	hazt_12365	0.5	0.5
hazt_10248__hazt_7042	0.77526	0.44358	1989.0	1542.0	1.6643	GF_001545	0.8551	20.3398	2.0	0.042	1542.0	hazt_7042	hazt_10248	1.0	0.0
hazt_13017__hazt_17256	0.35224	0.80791	1005.0	354.0	0.33923	GF_001803	0.2003	0.3516	2.0	0.5698	354.0	hazt_13017	hazt_17256	1.0	1.0
hazt_13280__hazt_9355	0.18528	0.975	5829.0	789.0	0.03597	GF_000736	0.016	0.0441	3.0	0.3632	1080.0	hazt_9355	hazt_13280	1.0	1.0
hazt_12318__hazt_9355	0.42151	0.41148	5829.0	789.0	1.67627	GF_000736	0.9147	66.9328	4.0	0.0137	2457.0	hazt_12318	hazt_9355	0.5	0.0
hazt_12318__hazt_13280	0.20329	0.45654	5829.0	789.0	1.6403	GF_000736	0.8927	66.6682	4.0	0.0134	1185.0	hazt_12318	hazt_13280	0.5	0.0
hazt_3136__hazt_9426	0.59193	0.95202	669.0	396.0	0.04704	GF_001304	0.0194	0.1972	2.0	0.0984	396.0	hazt_3136	hazt_9426	1.0	1.0
hazt_1211__hazt_1212	0.08617	0.94678	4143.0	357.0	0.0567	GF_001108	0.0325	0.129	2.0	0.2517	357.0	hazt_1212	hazt_1211	1.0	1.0
hazt_11205__hazt_11209	0.48268	0.86248	1386.0	459.0	0.28969	GF_000497	0.1194	0.2376	5.0	0.5026	669.0	hazt_11205	hazt_11209	1.0	1.0
hazt_11205__hazt_14839	0.33333	0.85498	1386.0	459.0	0.3458	GF_000497	0.1732	0.1498	6.0	1.1559	462.0	hazt_14839	hazt_11205	0.5	0.5
hazt_11209__hazt_14839	0.35065	0.84156	1386.0	459.0	0.39453	GF_000497	0.1725	0.257	6.0	0.6713	486.0	hazt_14839	hazt_11209	0.5	0.5
hazt_11552__hazt_14839	0.35065	0.65226	1386.0	459.0	0.73074	GF_000497	0.321	1.7219	7.0	0.1864	486.0	hazt_11552	hazt_14839	0.33333	0.33333
hazt_11205__hazt_11552	0.48052	0.66216	1386.0	459.0	0.72327	GF_000497	0.3091	2.3338	7.0	0.1324	666.0	hazt_11552	hazt_11205	0.33333	0.33333
hazt_11209__hazt_11552	0.67965	0.62633	1386.0	459.0	0.772	GF_000497	0.2921	1.4128	7.0	0.2067	942.0	hazt_11552	hazt_11209	0.33333	0.33333
hazt_10350__hazt_11552	0.77922	0.41667	1386.0	459.0	2.07186	GF_000497	0.8119	67.7271	8.0	0.012	1080.0	hazt_10350	hazt_11552	0.25	0.0
hazt_10350__hazt_14839	0.34848	0.43685	1386.0	459.0	1.99424	GF_000497	0.8215	46.5523	8.0	0.0176	483.0	hazt_10350	hazt_14839	0.25	0.0
hazt_10350__hazt_11205	0.47619	0.42879	1386.0	459.0	1.98677	GF_000497	0.827	64.4901	8.0	0.0128	660.0	hazt_10350	hazt_11205	0.25	0.0
hazt_10350__hazt_11209	0.67749	0.3951	1386.0	459.0	2.0355	GF_000497	0.8961	18.5911	8.0	0.0482	939.0	hazt_10350	hazt_11209	0.25	0.0
hazt_1754__hazt_9993	0.70065	0.58204	1383.0	507.0	0.63684	GF_000756	0.4055	62.1777	3.0	0.0065	969.0	hazt_1754	hazt_9993	1.0	0.0
hazt_1345__hazt_1754	0.54881	0.47694	1383.0	507.0	1.52885	GF_000756	0.7751	41.7737	4.0	0.0186	759.0	hazt_1345	hazt_1754	0.5	0.0
hazt_1345__hazt_9993	0.36876	0.39608	1383.0	507.0	1.64196	GF_000756	0.9639	60.0464	4.0	0.0161	510.0	hazt_1345	hazt_9993	0.5	0.0
hazt_13277__hazt_6013	0.95775	0.6299	426.0	408.0	0.74739	GF_001486	0.3387	100.5371	2.0	0.0034	408.0	hazt_6013	hazt_13277	1.0	0.0
hazt_16253__hazt_6262	0.48479	0.47712	1578.0	765.0	1.08324	GF_001500	0.5718	66.723	2.0	0.0086	765.0	hazt_6262	hazt_16253	1.0	0.0
hazt_10675__hazt_12087	0.87338	0.92813	924.0	807.0	0.13074	GF_001717	0.0711	0.0948	2.0	0.7501	807.0	hazt_10675	hazt_12087	1.0	1.0
hazt_18196__hazt_5492	0.76286	0.5044	1341.0	960.0	1.33272	GF_000347	0.609	58.0339	6.0	0.0105	1023.0	hazt_5492	hazt_18196	1.0	0.0
hazt_5330__hazt_5407	0.783	0.47905	1341.0	960.0	1.46994	GF_000347	0.6548	70.0666	7.0	0.0093	1050.0	hazt_5330	hazt_5407	1.0	0.0
hazt_5330__hazt_5492	0.80089	0.46182	1341.0	960.0	1.74115	GF_000347	0.7702	4.8097	8.0	0.1601	1074.0	hazt_5492	hazt_5330	0.25	1.0
hazt_5407__hazt_5492	0.76957	0.47868	1341.0	960.0	1.76931	GF_000347	0.7432	5.239	8.0	0.1419	1032.0	hazt_5492	hazt_5407	0.25	0.0
hazt_18196__hazt_5330	0.75615	0.45069	1341.0	960.0	1.89092	GF_000347	0.8732	5.9414	8.0	0.147	1014.0	hazt_18196	hazt_5330	0.25	0.0
hazt_18196__hazt_5407	0.7226	0.45614	1341.0	960.0	1.91908	GF_000347	0.8736	5.1572	8.0	0.1694	969.0	hazt_18196	hazt_5407	0.25	0.0
hazt_2286__hazt_5475	0.82774	0.4991	1341.0	960.0	1.56155	GF_000347	0.6758	18.0911	9.0	0.0374	1110.0	hazt_2286	hazt_5475	1.0	0.0
hazt_2286__hazt_5492	0.81208	0.48393	1341.0	960.0	1.89864	GF_000347	0.747	5.4886	10.0	0.1361	1089.0	hazt_5492	hazt_2286	0.125	0.0
hazt_5475__hazt_5492	0.80537	0.5037	1341.0	960.0	1.59362	GF_000347	0.6923	3.7238	10.0	0.1859	1080.0	hazt_5492	hazt_5475	0.125	0.5
hazt_18196__hazt_2286	0.75839	0.43756	1341.0	960.0	2.04841	GF_000347	0.8764	5.2237	10.0	0.1678	1017.0	hazt_18196	hazt_2286	0.125	0.0
hazt_18196__hazt_5475	0.75615	0.47239	1341.0	960.0	1.74339	GF_000347	0.7534	7.08	10.0	0.1064	1014.0	hazt_18196	hazt_5475	0.125	0.0
hazt_2286__hazt_5330	0.81655	0.4274	1341.0	960.0	2.02305	GF_000347	0.8926	75.7935	10.0	0.0118	1095.0	hazt_5330	hazt_2286	0.125	0.0
hazt_5330__hazt_5475	0.82327	0.46286	1341.0	960.0	1.71803	GF_000347	0.7362	73.5997	10.0	0.01	1104.0	hazt_5330	hazt_5475	0.125	0.0
hazt_2286__hazt_5407	0.79195	0.4435	1341.0	960.0	2.05121	GF_000347	0.9113	3.4394	10.0	0.265	1062.0	hazt_5407	hazt_2286	0.125	0.5
hazt_5407__hazt_5475	0.80089	0.46927	1341.0	960.0	1.74619	GF_000347	0.7526	77.531	10.0	0.0097	1074.0	hazt_5407	hazt_5475	0.125	0.0
hazt_15201__hazt_6800	0.83133	0.48978	3237.0	582.0	1.3415	GF_000945	0.648	77.685	3.0	0.0083	2691.0	hazt_6800	hazt_15201	1.0	0.0
hazt_13338__hazt_6800	0.19462	0.40476	3237.0	582.0	1.68162	GF_000945	0.8778	57.3838	4.0	0.0153	630.0	hazt_13338	hazt_6800	0.5	0.0
hazt_13338__hazt_15201	0.18258	0.43993	3237.0	582.0	1.41675	GF_000945	0.7098	65.1327	4.0	0.0109	591.0	hazt_13338	hazt_15201	0.5	0.0
hazt_13489__hazt_5363	0.46487	0.44859	3117.0	1137.0	1.76698	GF_000277	0.8236	83.0257	7.0	0.0099	1449.0	hazt_5363	hazt_13489	1.0	0.0
hazt_15819__hazt_5363	0.49663	0.41731	3117.0	1137.0	1.93641	GF_000277	0.7833	78.0429	8.0	0.01	1548.0	hazt_15819	hazt_5363	0.5	0.0
hazt_13489__hazt_15819	0.39269	0.43382	3117.0	1137.0	2.16602	GF_000277	0.8745	85.9466	8.0	0.0102	1224.0	hazt_15819	hazt_13489	0.5	0.0
hazt_16606__hazt_8655	0.47642	0.49899	3117.0	1137.0	1.15681	GF_000277	0.5329	9.2009	9.0	0.0579	1485.0	hazt_16606	hazt_8655	1.0	0.0
hazt_16606__hazt_5248	0.47546	0.57152	3117.0	1137.0	0.80491	GF_000277	0.3645	9.5794	10.0	0.038	1482.0	hazt_5248	hazt_16606	0.5	0.0
hazt_5248__hazt_8655	0.47449	0.51792	3117.0	1137.0	1.22607	GF_000277	0.5548	64.8452	10.0	0.0086	1479.0	hazt_5248	hazt_8655	0.5	0.0
hazt_1320__hazt_5248	0.44466	0.42857	3117.0	1137.0	1.58374	GF_000277	0.8238	13.2714	11.0	0.0621	1386.0	hazt_1320	hazt_5248	0.33333	0.0
hazt_1320__hazt_16606	0.44658	0.44037	3117.0	1137.0	1.80703	GF_000277	0.7938	31.1364	11.0	0.0255	1392.0	hazt_1320	hazt_16606	0.33333	0.0
hazt_1320__hazt_8655	0.44755	0.42151	3117.0	1137.0	2.22818	GF_000277	0.9469	26.0337	11.0	0.0364	1395.0	hazt_1320	hazt_8655	0.33333	0.0
hazt_1320__hazt_15819	0.3898	0.42305	3117.0	1137.0	2.12418	GF_000277	0.9126	76.9968	12.0	0.0119	1215.0	hazt_15819	hazt_1320	0.08333	0.0
hazt_15819__hazt_5248	0.38884	0.4505	3117.0	1137.0	1.82348	GF_000277	0.7678	29.19	12.0	0.0263	1212.0	hazt_15819	hazt_5248	0.08333	0.0
hazt_15819__hazt_16606	0.3898	0.4321	3117.0	1137.0	2.04677	GF_000277	0.8365	17.6336	12.0	0.0474	1215.0	hazt_15819	hazt_16606	0.08333	0.0
hazt_15819__hazt_8655	0.39269	0.40441	3117.0	1137.0	2.46793	GF_000277	0.9365	68.132	12.0	0.0137	1224.0	hazt_15819	hazt_8655	0.08333	0.0
hazt_1320__hazt_5363	0.43888	0.41447	3117.0	1137.0	2.16452	GF_000277	0.9852	27.79	12.0	0.0355	1368.0	hazt_5363	hazt_1320	0.08333	0.0
hazt_5248__hazt_5363	0.47064	0.41036	3117.0	1137.0	1.86383	GF_000277	0.7982	65.1397	12.0	0.0123	1467.0	hazt_5363	hazt_5248	0.08333	0.0
hazt_16606__hazt_5363	0.46583	0.40702	3117.0	1137.0	2.08711	GF_000277	0.9168	66.8054	12.0	0.0137	1452.0	hazt_5363	hazt_16606	0.08333	0.0
hazt_5363__hazt_8655	0.46295	0.3957	3117.0	1137.0	2.50827	GF_000277	0.9361	42.068	12.0	0.0223	1443.0	hazt_5363	hazt_8655	0.08333	0.0
hazt_1320__hazt_13489	0.43985	0.42451	3117.0	1137.0	2.39413	GF_000277	0.9139	80.493	12.0	0.0114	1371.0	hazt_13489	hazt_1320	0.08333	0.0
hazt_13489__hazt_5248	0.46102	0.41336	3117.0	1137.0	2.09344	GF_000277	0.8894	68.0015	12.0	0.0131	1437.0	hazt_13489	hazt_5248	0.08333	0.0
hazt_13489__hazt_16606	0.4591	0.41649	3117.0	1137.0	2.31673	GF_000277	0.8562	73.8468	12.0	0.0116	1431.0	hazt_13489	hazt_16606	0.08333	0.0
hazt_13489__hazt_8655	0.45813	0.41947	3117.0	1137.0	2.73789	GF_000277	0.9367	9.3607	12.0	0.1001	1428.0	hazt_13489	hazt_8655	0.08333	0.0
hazt_15688__hazt_17514	0.24345	0.47046	1947.0	330.0	1.33247	GF_000659	0.5924	70.188	4.0	0.0084	474.0	hazt_15688	hazt_17514	1.0	0.0
hazt_16672__hazt_9819	0.44222	0.53078	1947.0	330.0	1.16475	GF_000659	0.4906	6.2757	5.0	0.0782	861.0	hazt_9819	hazt_16672	1.0	0.0
hazt_15688__hazt_9819	0.86441	0.4902	1947.0	330.0	1.48576	GF_000659	0.634	9.4564	6.0	0.067	1683.0	hazt_15688	hazt_9819	0.25	0.0
hazt_15688__hazt_16672	0.44068	0.47902	1947.0	330.0	1.49456	GF_000659	0.6038	69.2525	6.0	0.0087	858.0	hazt_15688	hazt_16672	0.25	0.0
hazt_17514__hazt_9819	0.22342	0.46897	1947.0	330.0	2.02713	GF_000659	0.6987	86.6819	6.0	0.0081	435.0	hazt_17514	hazt_9819	0.25	0.0
hazt_16672__hazt_17514	0.1849	0.42778	1947.0	330.0	2.03593	GF_000659	0.8381	76.8574	6.0	0.0109	360.0	hazt_17514	hazt_16672	0.25	0.0
hazt_10786__hazt_13433	0.48571	0.86397	1680.0	753.0	0.25259	GF_000660	0.1457	0.2049	4.0	0.7109	816.0	hazt_10786	hazt_13433	1.0	1.0
hazt_10815__hazt_13440	0.51071	0.97203	1680.0	753.0	0.02899	GF_000660	0.0127	0.0682	5.0	0.1863	858.0	hazt_13440	hazt_10815	1.0	1.0
hazt_10786__hazt_13440	0.55714	0.62714	1680.0	753.0	0.84489	GF_000660	0.4444	0.8793	6.0	0.5054	936.0	hazt_10786	hazt_13440	0.25	0.25
hazt_10786__hazt_10815	0.46964	0.63878	1680.0	753.0	0.81589	GF_000660	0.4376	0.8008	6.0	0.5464	789.0	hazt_10786	hazt_10815	0.25	0.25
hazt_13433__hazt_13440	0.45714	0.6237	1680.0	753.0	0.83043	GF_000660	0.4682	0.9667	6.0	0.4843	768.0	hazt_13433	hazt_13440	0.25	0.25
hazt_10815__hazt_13433	0.44821	0.63479	1680.0	753.0	0.80144	GF_000660	0.4465	0.8977	6.0	0.4974	753.0	hazt_13433	hazt_10815	0.25	0.25
hazt_17972__hazt_483	0.93119	0.49589	654.0	609.0	1.80336	GF_001106	0.792	2.902	2.0	0.2729	609.0	hazt_483	hazt_17972	1.0	1.0
hazt_12710__hazt_2138	0.65124	0.53079	6159.0	3648.0	1.0997	GF_000717	0.4848	78.3079	3.0	0.0062	4011.0	hazt_12710	hazt_2138	1.0	0.0
hazt_12710__hazt_1911	0.62835	0.50775	6159.0	3648.0	1.23486	GF_000717	0.5477	72.8344	4.0	0.0075	3870.0	hazt_1911	hazt_12710	0.5	0.0
hazt_1911__hazt_2138	0.60887	0.5192	6159.0	3648.0	1.13428	GF_000717	0.5233	74.4769	4.0	0.007	3750.0	hazt_1911	hazt_2138	0.5	0.0
hazt_16265__hazt_391	0.05715	0.48288	9711.0	435.0	1.56076	GF_000521	0.6625	6.6234	4.0	0.1	555.0	hazt_391	hazt_16265	1.0	0.0
hazt_1737__hazt_391	0.52178	0.38149	9711.0	435.0	1.9804	GF_000521	0.8831	64.9206	5.0	0.0136	5067.0	hazt_1737	hazt_391	0.5	0.0
hazt_16265__hazt_1737	0.05283	0.46394	9711.0	435.0	1.42971	GF_000521	0.7382	76.7311	5.0	0.0096	513.0	hazt_1737	hazt_16265	0.5	0.0
hazt_1737__hazt_3897	0.61755	0.35551	9711.0	435.0	2.07295	GF_000521	1.2475	63.1048	6.0	0.0198	5997.0	hazt_3897	hazt_1737	0.33333	0.0
hazt_3897__hazt_391	0.48316	0.32779	9711.0	435.0	3.02112	GF_000521	0.9827	14.6815	6.0	0.0669	4692.0	hazt_3897	hazt_391	0.33333	0.0
hazt_16265__hazt_3897	0.05839	0.44092	9711.0	435.0	2.47043	GF_000521	0.9242	72.5896	6.0	0.0127	567.0	hazt_3897	hazt_16265	0.33333	0.0
hazt_18433__hazt_4269	0.92568	0.61314	1332.0	1212.0	0.76146	GF_000786	0.3689	79.3564	3.0	0.0046	1233.0	hazt_4269	hazt_18433	1.0	0.0
hazt_4269__hazt_4840	0.90991	0.54703	1332.0	1212.0	1.30855	GF_000786	0.6128	76.1318	4.0	0.008	1212.0	hazt_4840	hazt_4269	0.5	0.0
hazt_18433__hazt_4840	0.93243	0.52093	1332.0	1212.0	1.46414	GF_000786	0.6611	77.7289	4.0	0.0085	1242.0	hazt_4840	hazt_18433	0.5	0.0
hazt_1272__hazt_16333	0.04953	0.40252	6420.0	177.0	2.45676	GF_000274	0.7991	17.5923	7.0	0.0454	318.0	hazt_1272	hazt_16333	1.0	0.0
hazt_1272__hazt_14116	0.09252	0.43939	6420.0	177.0	2.11086	GF_000274	0.4825	100.293	8.0	0.0048	594.0	hazt_1272	hazt_14116	0.5	0.0
hazt_14116__hazt_16333	0.03738	0.42083	6420.0	177.0	1.58921	GF_000274	0.6537	13.3747	8.0	0.0489	240.0	hazt_16333	hazt_14116	0.5	0.0
hazt_10117__hazt_10940	0.36028	0.37181	6420.0	177.0	2.12388	GF_000274	0.5856	71.5179	9.0	0.0082	2313.0	hazt_10117	hazt_10940	1.0	0.0
hazt_10117__hazt_11794	0.3028	0.39095	6420.0	177.0	2.27136	GF_000274	0.584	8.5092	10.0	0.0686	1944.0	hazt_11794	hazt_10117	0.5	0.0
hazt_10940__hazt_11794	0.15374	0.38804	6420.0	177.0	2.51593	GF_000274	0.6156	2.2163	10.0	0.2777	987.0	hazt_11794	hazt_10940	0.5	1.0
hazt_11794__hazt_14281	0.09626	0.4466	6420.0	177.0	2.02194	GF_000274	0.4286	130.4741	11.0	0.0033	618.0	hazt_14281	hazt_11794	0.33333	0.0
hazt_10117__hazt_14281	0.39019	0.38723	6420.0	177.0	1.955	GF_000274	0.4779	4.1851	11.0	0.1142	2505.0	hazt_14281	hazt_10117	0.33333	0.5
hazt_10940__hazt_14281	0.29579	0.36809	6420.0	177.0	2.19957	GF_000274	0.5774	2.8925	11.0	0.1996	1899.0	hazt_14281	hazt_10940	0.33333	0.5
hazt_1272__hazt_14281	0.41402	0.3766	6420.0	177.0	2.25812	GF_000274	0.5331	2.0016	12.0	0.2664	2658.0	hazt_1272	hazt_14281	0.08333	0.33333
hazt_11794__hazt_1272	0.0972	0.37981	6420.0	177.0	3.12358	GF_000274	0.5922	18.7234	12.0	0.0316	624.0	hazt_1272	hazt_11794	0.08333	0.0
hazt_10117__hazt_1272	0.35234	0.3183	6420.0	177.0	3.05664	GF_000274	0.81	5.9061	12.0	0.1371	2262.0	hazt_1272	hazt_10117	0.08333	0.0
hazt_10940__hazt_1272	0.27804	0.32717	6420.0	177.0	3.30121	GF_000274	0.4452	83.2229	12.0	0.0053	1785.0	hazt_1272	hazt_10940	0.08333	0.0
hazt_14281__hazt_16333	0.04673	0.42333	6420.0	177.0	1.73647	GF_000274	0.6637	65.1165	12.0	0.0102	300.0	hazt_16333	hazt_14281	0.08333	0.0
hazt_11794__hazt_16333	0.10561	0.37611	6420.0	177.0	2.60192	GF_000274	0.7757	70.3486	12.0	0.011	678.0	hazt_16333	hazt_11794	0.08333	0.0
hazt_10117__hazt_16333	0.11028	0.39831	6420.0	177.0	2.53498	GF_000274	0.5919	62.1351	12.0	0.0095	708.0	hazt_16333	hazt_10117	0.08333	0.0
hazt_10940__hazt_16333	0.09907	0.36635	6420.0	177.0	2.77955	GF_000274	0.6825	66.5872	12.0	0.0103	636.0	hazt_16333	hazt_10940	0.08333	0.0
hazt_14116__hazt_14281	0.08411	0.48704	6420.0	177.0	1.35166	GF_000274	0.3013	3.2331	12.0	0.0932	540.0	hazt_14116	hazt_14281	0.08333	0.33333
hazt_11794__hazt_14116	0.0528	0.51032	6420.0	177.0	2.21712	GF_000274	0.4638	28.9504	12.0	0.016	339.0	hazt_14116	hazt_11794	0.08333	0.0
hazt_10117__hazt_14116	0.08224	0.43561	6420.0	177.0	2.15018	GF_000274	0.595	2.0512	12.0	0.2901	528.0	hazt_14116	hazt_10117	0.08333	0.33333
hazt_10940__hazt_14116	0.06589	0.43735	6420.0	177.0	2.39475	GF_000274	0.439	77.452	12.0	0.0057	423.0	hazt_14116	hazt_10940	0.08333	0.0
hazt_11166__hazt_3026	0.64688	0.59174	1011.0	654.0	0.54732	GF_001297	0.3141	27.5337	2.0	0.0114	654.0	hazt_3026	hazt_11166	1.0	0.0
hazt_13359__hazt_16878	0.98974	0.69085	585.0	579.0	0.53415	GF_001813	0.2598	2.39	2.0	0.1087	579.0	hazt_13359	hazt_16878	1.0	1.0
hazt_13826__hazt_13827	0.95683	0.50877	417.0	399.0	1.1532	GF_001820	0.5937	27.7139	2.0	0.0214	399.0	hazt_13826	hazt_13827	1.0	0.0
hazt_7225__hazt_7226	0.88	0.64867	1200.0	1056.0	0.58787	GF_001557	0.3074	2.1803	2.0	0.141	1056.0	hazt_7225	hazt_7226	1.0	1.0
hazt_13596__hazt_68	0.47103	0.52366	2019.0	936.0	1.12928	GF_000674	0.5581	67.2748	3.0	0.0083	951.0	hazt_68	hazt_13596	1.0	0.0
hazt_11325__hazt_68	0.59287	0.42857	2019.0	936.0	1.53351	GF_000674	0.7909	23.717	4.0	0.0333	1197.0	hazt_11325	hazt_68	0.5	0.0
hazt_11325__hazt_13596	0.47103	0.46162	2019.0	936.0	1.35284	GF_000674	0.6797	62.6708	4.0	0.0108	951.0	hazt_11325	hazt_13596	0.5	0.0
hazt_6402__hazt_6698	0.00962	0.66667	624.0	6.0	0.53752	GF_001511	4.5965	0.0464	2.0	99.0	6.0	hazt_6402	hazt_6698	1.0	1.0
hazt_11869__hazt_6607	0.50732	0.88782	615.0	312.0	0.22772	GF_000941	0.1056	0.2147	3.0	0.4918	312.0	hazt_6607	hazt_11869	1.0	1.0
hazt_6607__hazt_9470	0.60488	0.86559	615.0	312.0	0.27748	GF_000941	0.107	0.2244	4.0	0.477	372.0	hazt_9470	hazt_6607	0.5	0.5
hazt_11869__hazt_9470	0.62927	0.86047	615.0	312.0	0.3051	GF_000941	0.1357	0.2603	4.0	0.5214	387.0	hazt_9470	hazt_11869	0.5	0.5
hazt_6788__hazt_6789	0.73239	0.47711	1491.0	1092.0	1.5152	GF_001528	0.8214	1.5873	2.0	0.5175	1092.0	hazt_6788	hazt_6789	1.0	1.0
hazt_13178__hazt_15347	0.1145	0.99911	9825.0	63.0	0.00222	GF_000001	0.0	0.0	54.0	0.1033	1125.0	hazt_13178	hazt_15347	1.0	0.0
hazt_14029__hazt_14037	0.15786	0.67247	9825.0	63.0	0.54015	GF_000001	0.0	0.0	55.0	0.1379	1551.0	hazt_14037	hazt_14029	1.0	0.0
hazt_14037__hazt_14043	0.13374	0.69482	9825.0	63.0	0.62223	GF_000001	0.0	0.0	56.0	0.001	1314.0	hazt_14043	hazt_14037	0.5	0.0
hazt_14029__hazt_14043	0.1771	0.65172	9825.0	63.0	0.59298	GF_000001	0.0	0.0	56.0	0.001	1740.0	hazt_14043	hazt_14029	0.5	0.0
hazt_14043__hazt_3594	0.13252	0.49309	9825.0	63.0	1.22082	GF_000001	0.1107	60.3953	57.0	0.0018	1302.0	hazt_14043	hazt_3594	0.33333	0.0
hazt_14037__hazt_3594	0.13374	0.45738	9825.0	63.0	1.34396	GF_000001	0.1107	60.5759	57.0	0.0018	1314.0	hazt_14037	hazt_3594	0.33333	0.0
hazt_14029__hazt_3594	0.15328	0.48406	9825.0	63.0	1.31471	GF_000001	0.1106	60.6575	57.0	0.0018	1506.0	hazt_14029	hazt_3594	0.33333	0.0
hazt_14043__hazt_8042	0.15328	0.43625	9825.0	63.0	1.48127	GF_000001	0.0641	12.2164	58.0	0.0052	1506.0	hazt_14043	hazt_8042	0.25	0.0
hazt_14037__hazt_8042	0.13954	0.42451	9825.0	63.0	1.60441	GF_000001	0.0641	12.2183	58.0	0.0052	1371.0	hazt_14037	hazt_8042	0.25	0.0
hazt_14029__hazt_8042	0.18748	0.44843	9825.0	63.0	1.57516	GF_000001	0.0641	12.2199	58.0	0.0052	1842.0	hazt_14029	hazt_8042	0.25	0.0
hazt_3594__hazt_8042	0.15511	0.42782	9825.0	63.0	1.65831	GF_000001	0.1834	34.6715	58.0	0.0053	1524.0	hazt_3594	hazt_8042	0.25	0.0
hazt_11314__hazt_14035	0.13374	0.51446	9825.0	63.0	0.93487	GF_000001	0.0042	4.2482	59.0	0.001	1314.0	hazt_11314	hazt_14035	1.0	1.0
hazt_11314__hazt_14043	0.10534	0.46763	9825.0	63.0	1.57619	GF_000001	0.0632	23.2571	60.0	0.0027	1035.0	hazt_14043	hazt_11314	0.1	0.0
hazt_14035__hazt_14043	0.12397	0.48276	9825.0	63.0	1.36618	GF_000001	0.0641	25.2978	60.0	0.0025	1218.0	hazt_14043	hazt_14035	0.1	0.0
hazt_11314__hazt_14037	0.11481	0.45567	9825.0	63.0	1.69933	GF_000001	0.0631	23.2285	60.0	0.0027	1128.0	hazt_14037	hazt_11314	0.1	0.0
hazt_14035__hazt_14037	0.13038	0.46214	9825.0	63.0	1.48932	GF_000001	0.0641	25.319	60.0	0.0025	1281.0	hazt_14037	hazt_14035	0.1	0.0
hazt_11314__hazt_14029	0.11847	0.46048	9825.0	63.0	1.67009	GF_000001	0.0632	23.2425	60.0	0.0027	1164.0	hazt_14029	hazt_11314	0.1	0.0
hazt_14029__hazt_14035	0.13832	0.45769	9825.0	63.0	1.46007	GF_000001	0.0641	25.2991	60.0	0.0025	1359.0	hazt_14029	hazt_14035	0.1	0.0
hazt_11314__hazt_3594	0.11786	0.44041	9825.0	63.0	1.75323	GF_000001	0.1124	15.6161	60.0	0.0072	1158.0	hazt_3594	hazt_11314	0.1	0.0
hazt_14035__hazt_3594	0.1316	0.44625	9825.0	63.0	1.54322	GF_000001	0.1133	30.4805	60.0	0.0037	1293.0	hazt_3594	hazt_14035	0.1	0.0
[truncated: 18,113 more rows]
