# Supplementary material for: Ecological genomics in the Northern krill uncovers loci for local adaptation across ocean basins
Source: Nat Commun. 2024 Aug 1;15:6297. doi: 10.1038/s41467-024-50239-7 (PMC11294593; doi:10.1038/s41467-024-50239-7)
Supplement: Supplementary file 15 — Source Data [file 41467_2024_50239_MOESM15_ESM.zip › Source_data/Source_data.Fig_2/Source_data.Fig_2A/Source_data.Fig_2Aiii.tsv]

# Per-1kb window estimates of vaariation at different distances from genes.
# N gives the number of genes/data points.
TYPE	DISTANCE	STATISTICS	N	DATA_POINTS
UPSTREAM	-199500	all_THETA	2740	0.00331,0.01661,0.00280,0.03017,0.01096,0.02495,0.01875,0.00264,0.01436,0.00289,0.04139,0.00283,0.00645,0.02376,0.01908,0.00620,0.01334,0.02740,0.03536,0.02202,0.00577,0.00604,0.00755,0.00461,0.02952,0.02420,0.00309,0.00995,0.01007,0.00124,0.01869,0.00558,0.00353,0.04839,0.02210,0.00460,0.02288,0.02489,0.01172,0.01150,0.02217,0.02807,0.00537,0.00367,0.00560,0.01581,0.00245,0.02945,0.01282,0.03366…
UPSTREAM	-199500	all_PI	2740	0.00115,0.02017,0.00442,0.01283,0.00826,0.01593,0.01303,0.00378,0.00714,0.00249,0.05780,0.00047,0.00918,0.02415,0.02259,0.00491,0.02481,0.01085,0.01713,0.02870,0.00330,0.00243,0.00482,0.00507,0.02536,0.01958,0.00269,0.01111,0.00524,0.00092,0.01681,0.00252,0.00267,0.05353,0.01239,0.00413,0.03508,0.01264,0.00954,0.00620,0.01645,0.02096,0.00284,0.00300,0.00431,0.01957,0.00153,0.02295,0.01842,0.03586…
UPSTREAM	-199500	all_TD	2740	-1.43963,0.67305,0.61197,-1.80704,-0.75884,-1.16102,-0.96088,1.09708,-1.58095,-0.32979,1.28183,-1.90903,0.89777,0.05306,0.53006,-0.57613,2.64358,-1.93050,-1.60272,0.96913,-1.25711,-1.75472,-1.05935,0.24448,-0.45047,-0.61123,-0.24323,0.33727,-1.44019,-0.43117,-0.31309,-1.60374,-0.58842,0.34575,-1.32112,-0.17157,1.69133,-1.34956,-0.49532,-1.43133,-0.82479,-0.80607,-1.30275,-0.43316,-0.67176,0.75047…
UPSTREAM	-198500	all_THETA	2724	0.01381,0.02118,0.03828,0.00924,0.01984,0.02190,0.00328,0.01671,0.01015,0.02816,0.00725,0.02454,0.00266,0.02416,0.00735,0.00573,0.03180,0.04172,0.01651,0.00433,0.03965,0.00805,0.00564,0.01662,0.02263,0.00988,0.00110,0.03323,0.00616,0.00430,0.02613,0.00434,0.00565,0.01771,0.02902,0.00602,0.01669,0.02094,0.01115,0.00333,0.00622,0.00697,0.00686,0.01907,0.02450,0.01998,0.05540,0.00191,0.02328,0.02973…
UPSTREAM	-198500	all_PI	2724	0.03498,0.01696,0.02573,0.00643,0.01070,0.01553,0.00339,0.00874,0.01929,0.02364,0.02000,0.02296,0.00288,0.04698,0.00543,0.01097,0.00740,0.02728,0.01826,0.00358,0.01222,0.00640,0.00104,0.00651,0.01611,0.00475,0.00057,0.03190,0.00286,0.00480,0.02676,0.00537,0.00322,0.03357,0.01781,0.00117,0.00864,0.01970,0.00979,0.00493,0.00504,0.00279,0.00513,0.02532,0.01380,0.00930,0.05057,0.00083,0.01307,0.01033…
UPSTREAM	-198500	all_TD	2724	1.63266,-0.63611,-1.04857,-0.90572,-1.39104,-0.93065,0.08504,-1.50958,2.76696,-0.51535,3.26985,-0.20625,0.11921,2.08930,-0.76843,2.43522,-2.47959,-1.09704,0.33383,-0.42899,-2.16643,-0.57160,-2.32544,-1.77364,-0.90212,-1.50608,-0.80452,-0.12743,-1.58417,0.32166,0.07710,0.39805,-1.21204,2.71267,-1.21855,-1.61462,-1.52776,-0.18776,-0.33462,1.24823,-0.52948,-1.11555,-0.73982,1.04326,-1.34757,-1.66045…
UPSTREAM	-197500	all_THETA	2789	0.01804,0.04632,0.00557,0.01762,0.01272,0.00197,0.01898,0.00572,0.00909,0.00704,0.02898,0.00106,0.03397,0.03827,0.01230,0.00500,0.00932,0.00181,0.01697,0.03939,0.00615,0.01167,0.02883,0.00677,0.00577,0.00603,0.00551,0.00411,0.00403,0.00092,0.00499,0.00325,0.03118,0.00434,0.00359,0.02230,0.00988,0.00651,0.01481,0.01861,0.01823,0.00500,0.01437,0.01795,0.01305,0.00912,0.00867,0.01519,0.00377,0.02145…
UPSTREAM	-197500	all_PI	2789	0.01049,0.02583,0.01174,0.00978,0.00726,0.00371,0.01589,0.00644,0.00548,0.01325,0.02558,0.00035,0.04343,0.05995,0.01347,0.00357,0.00338,0.00078,0.01093,0.02260,0.00560,0.00986,0.01636,0.00626,0.00168,0.00547,0.00660,0.00164,0.00133,0.00053,0.00282,0.00364,0.02239,0.00289,0.00264,0.02026,0.00228,0.00327,0.02137,0.02288,0.00967,0.00331,0.00903,0.01511,0.01558,0.00744,0.00911,0.01525,0.00126,0.02309…
UPSTREAM	-197500	all_TD	2789	-1.31478,-1.43796,2.21422,-1.36471,-1.24127,1.49059,-0.51715,0.25305,-0.90921,2.60900,-0.37759,-0.96092,0.90037,1.80569,0.25559,-0.81134,-1.46101,-0.95351,-1.08336,-1.33093,-0.25961,-0.47855,-1.39139,-0.22416,-2.07835,-0.26729,0.52267,-1.37764,-0.96092,-0.45396,-0.62289,0.32383,-0.88032,-0.90544,-0.73143,-0.29041,-1.62781,-1.47923,1.38810,0.71137,-1.45917,-0.86419,-1.16797,-0.49875,0.59587,-0.554…
UPSTREAM	-196500	all_THETA	2811	0.00185,0.02041,0.00490,0.03975,0.02171,0.01132,0.02390,0.00377,0.01626,0.00597,0.03099,0.01769,0.01808,0.01978,0.00512,0.01704,0.00527,0.02150,0.02713,0.00648,0.01081,0.02926,0.01139,0.00256,0.00278,0.00338,0.01249,0.01369,0.00163,0.01994,0.00538,0.00359,0.02427,0.02526,0.00087,0.00618,0.01042,0.02221,0.03308,0.00632,0.01348,0.01666,0.00059,0.00405,0.02150,0.00850,0.01553,0.02986,0.03524,0.05482…
UPSTREAM	-196500	all_PI	2811	0.00177,0.01736,0.00566,0.02321,0.01069,0.01241,0.01571,0.00444,0.00834,0.00932,0.02191,0.01831,0.02032,0.01630,0.00305,0.03394,0.00363,0.00981,0.01998,0.00660,0.00850,0.01809,0.00789,0.00135,0.00139,0.00357,0.00455,0.00842,0.00203,0.02162,0.00420,0.00212,0.02071,0.01181,0.00128,0.00309,0.01229,0.03115,0.01546,0.00418,0.00755,0.01620,0.00004,0.00337,0.02622,0.00251,0.01618,0.02372,0.02008,0.04095…
UPSTREAM	-196500	all_TD	2811	-0.09358,-0.47628,0.33256,-1.35113,-1.59780,0.26454,-1.09803,0.49093,-1.48257,1.43880,-0.94515,0.11005,0.35594,-0.54144,-1.16986,3.04934,-0.85321,-1.64088,-0.78975,0.05470,-0.66120,-1.19511,-0.95407,-1.21201,-1.23810,0.13569,-1.74299,-1.18401,0.51018,0.22613,-0.64126,-1.13287,-0.46941,-1.65644,0.50293,-1.38295,0.55340,1.24691,-1.63663,-0.86843,-1.37805,-0.08444,-0.98448,-0.45977,0.65855,-2.08070,…
UPSTREAM	-195500	all_THETA	2825	0.00481,0.01569,0.01396,0.04320,0.02142,0.00243,0.02539,0.02569,0.00335,0.02331,0.00672,0.03834,0.00273,0.00117,0.01557,0.01264,0.01286,0.00817,0.01052,0.00975,0.02560,0.01702,0.02313,0.00570,0.02516,0.00896,0.00218,0.00737,0.00149,0.02176,0.00725,0.01082,0.00279,0.02912,0.00156,0.00758,0.00300,0.01177,0.03502,0.01018,0.01246,0.01915,0.00224,0.01889,0.01763,0.00636,0.00179,0.00188,0.00625,0.02189…
UPSTREAM	-195500	all_PI	2825	0.00562,0.01449,0.01579,0.01732,0.02516,0.00233,0.00905,0.01857,0.00367,0.01769,0.00722,0.02231,0.00509,0.00026,0.02484,0.01583,0.01090,0.00387,0.02061,0.00569,0.00986,0.01521,0.02100,0.00631,0.00859,0.00720,0.00137,0.00494,0.00263,0.01638,0.00615,0.00388,0.00383,0.02559,0.00193,0.00740,0.00231,0.00661,0.01475,0.01812,0.01406,0.03523,0.00159,0.01253,0.01037,0.00723,0.00027,0.00157,0.00303,0.02125…
UPSTREAM	-195500	all_TD	2825	0.47902,-0.23450,0.33984,-1.94761,0.48658,-0.06756,-1.86911,-0.89043,0.24679,-0.77124,0.21247,-1.33212,1.82112,-0.82745,1.60337,0.77160,-0.42925,-1.59318,2.58171,-1.27882,-1.94585,-0.31409,-0.25625,0.31772,-1.73496,-0.59510,-0.82164,-0.99353,1.09290,-0.72497,-0.28324,-1.98523,0.75072,-0.38814,0.49139,-0.07100,-0.54541,-1.32924,-1.82008,1.78770,0.40032,1.92657,-0.31220,-0.87674,-1.30646,0.39270,-1…
UPSTREAM	-194500	all_THETA	2872	0.01887,0.01449,0.00164,0.04613,0.01885,0.00155,0.03186,0.02845,0.00634,0.01455,0.01255,0.03283,0.00794,0.00855,0.01807,0.01107,0.00623,0.00738,0.00916,0.03471,0.04788,0.01419,0.01149,0.02061,0.00323,0.00451,0.00268,0.01330,0.00619,0.00655,0.00151,0.03683,0.00342,0.00668,0.01840,0.03409,0.00538,0.00504,0.01077,0.02461,0.01122,0.03001,0.00849,0.01303,0.00480,0.00167,0.00705,0.01561,0.02950,0.01389…
UPSTREAM	-194500	all_PI	2872	0.02623,0.01117,0.00144,0.01876,0.02857,0.00169,0.01536,0.02221,0.01252,0.01563,0.02052,0.04267,0.01227,0.00692,0.02317,0.01260,0.00392,0.00642,0.00522,0.01231,0.03138,0.01531,0.01000,0.01527,0.00083,0.00281,0.00495,0.00863,0.00160,0.00300,0.00182,0.03772,0.00502,0.00503,0.01063,0.01519,0.00271,0.00287,0.01383,0.03769,0.01553,0.01823,0.00545,0.01093,0.00359,0.00197,0.00393,0.01690,0.02253,0.01044…
UPSTREAM	-194500	all_TD	2872	1.24068,-0.71579,-0.28783,-1.93157,1.54834,0.15684,-1.67189,-0.70633,2.73473,0.23218,1.95551,0.94182,1.09173,-0.43595,0.85602,0.37759,-1.09890,-0.37074,-1.31233,-2.08949,-1.12021,0.24661,-0.40165,-0.78486,-2.01778,-1.05654,1.69829,-0.88465,-1.06221,-1.55984,0.41463,0.07795,1.28830,-0.73424,-1.30179,-1.75860,-1.27382,-1.08872,0.87943,1.68933,0.96824,-1.26433,-1.08697,-0.49470,-0.55797,0.37737,-1.1…
UPSTREAM	-193500	all_THETA	2846	0.01366,0.01197,0.00291,0.01871,0.03057,0.02949,0.00531,0.02241,0.01971,0.00270,0.02582,0.00690,0.02676,0.00697,0.02148,0.00355,0.01941,0.00484,0.00665,0.01446,0.00772,0.00521,0.03744,0.03865,0.01569,0.00549,0.03030,0.00412,0.00641,0.00306,0.00164,0.00897,0.03360,0.01334,0.01833,0.01017,0.03117,0.00513,0.00780,0.00554,0.03018,0.03004,0.00864,0.00940,0.00899,0.02026,0.01359,0.03932,0.00156,0.01080…
UPSTREAM	-193500	all_PI	2846	0.01795,0.01400,0.00083,0.01154,0.03757,0.02119,0.00672,0.01216,0.01567,0.00298,0.02031,0.01017,0.03173,0.01035,0.03609,0.00302,0.00631,0.00447,0.00384,0.02782,0.00446,0.00413,0.01613,0.02545,0.02397,0.00330,0.01842,0.00126,0.00416,0.00366,0.00042,0.00264,0.03273,0.01811,0.01770,0.00637,0.04369,0.00581,0.00690,0.00167,0.02309,0.01352,0.00605,0.00634,0.00925,0.02947,0.02156,0.02994,0.00012,0.01178…
UPSTREAM	-193500	all_TD	2846	0.98583,0.51428,-1.51126,-1.18984,0.72814,-0.86793,0.64513,-1.46022,-0.62130,0.27456,-0.64168,0.94717,0.52674,0.90176,2.14602,-0.21514,-1.54718,-0.17289,-1.25810,2.33184,-1.27331,-0.59776,-1.83194,-1.10606,1.66556,-1.15031,-1.24724,-1.83284,-1.02305,0.38756,-1.06368,-1.01120,-0.07625,1.08898,-0.10067,-1.14790,1.29270,0.37298,-0.33923,-1.60267,-0.74492,-1.75579,-0.86384,-0.97336,0.08746,1.44660,1.…
UPSTREAM	-192500	all_THETA	2889	0.00561,0.01663,0.00118,0.01877,0.02802,0.01544,0.03129,0.02382,0.00373,0.01125,0.02393,0.01845,0.00115,0.00349,0.00575,0.00741,0.00713,0.01021,0.04645,0.00789,0.00487,0.00574,0.00526,0.00609,0.03154,0.00122,0.02890,0.01658,0.01484,0.01748,0.01042,0.00530,0.03173,0.00593,0.00622,0.02770,0.03796,0.00811,0.01300,0.00895,0.02126,0.00612,0.03284,0.00427,0.01436,0.00308,0.01149,0.00685,0.00506,0.02293…
UPSTREAM	-192500	all_PI	2889	0.00390,0.01253,0.00013,0.00750,0.04113,0.01273,0.01743,0.01448,0.00385,0.02135,0.03161,0.03314,0.00017,0.00187,0.00316,0.01699,0.00496,0.00645,0.03114,0.01058,0.00440,0.00078,0.00246,0.00625,0.01847,0.00009,0.02613,0.02046,0.02386,0.00977,0.00576,0.00484,0.05028,0.00870,0.00382,0.02688,0.03474,0.01239,0.00651,0.01125,0.02590,0.01073,0.02584,0.00260,0.01517,0.00212,0.00995,0.00401,0.00406,0.01995…
UPSTREAM	-192500	all_TD	2889	-0.71814,-0.78009,-1.27214,-1.89470,1.37339,-0.53606,-1.42494,-1.24394,0.08703,2.72043,0.80927,2.46018,-0.90542,-0.92952,-1.31495,3.31528,-0.90146,-1.13191,-1.07257,1.02490,-0.21191,-2.53668,-1.46818,0.07242,-1.31261,-0.98448,-0.30693,0.62958,1.77920,-1.38818,-1.38115,-0.22544,1.87973,1.37812,-1.10307,-0.09550,-0.27427,1.38962,-1.54045,0.78193,0.69423,1.26338,-0.66724,-1.07669,0.17718,-0.71309,-0…
UPSTREAM	-191500	all_THETA	2922	0.01895,0.01197,0.03034,0.00883,0.01844,0.01960,0.00575,0.02546,0.00307,0.01642,0.01095,0.02504,0.00431,0.02841,0.00528,0.04117,0.00892,0.01241,0.01072,0.00668,0.03676,0.05200,0.01850,0.00826,0.00677,0.00673,0.00646,0.00656,0.02876,0.03403,0.01723,0.00513,0.00528,0.00650,0.00811,0.00942,0.01732,0.00349,0.00530,0.00691,0.00263,0.03088,0.03274,0.00694,0.01154,0.00499,0.02106,0.00556,0.02519,0.01439…
UPSTREAM	-191500	all_PI	2922	0.02045,0.00723,0.01332,0.00657,0.00666,0.01829,0.00959,0.01993,0.00427,0.01801,0.01953,0.02868,0.00196,0.03370,0.00059,0.05416,0.00452,0.02160,0.00937,0.00455,0.01796,0.04399,0.02448,0.00756,0.00319,0.00135,0.00440,0.00846,0.01574,0.03263,0.01544,0.00303,0.00358,0.00769,0.00164,0.00718,0.02113,0.00229,0.00476,0.00548,0.00159,0.03682,0.02790,0.00753,0.00477,0.00974,0.02731,0.00705,0.02495,0.00874…
UPSTREAM	-191500	all_TD	2922	0.24943,-1.19956,-1.80693,-0.42945,-2.01079,-0.18946,1.89461,-0.69732,1.05290,0.30267,2.42599,0.46282,-1.15420,0.59818,-1.27214,1.01723,-1.47551,1.89731,-0.38307,-0.95083,-1.65082,-0.50247,1.02486,-0.25695,-0.75832,-2.35945,-0.95009,0.85578,-1.44181,-0.12592,-0.30332,-0.58509,-0.67952,0.48960,-1.82976,-0.71893,0.68816,-0.68756,-0.29552,-0.59105,-0.93174,0.60341,-0.47162,0.23905,-1.81555,1.77241,0…
UPSTREAM	-190500	all_THETA	2913	0.01747,0.01549,0.03177,0.00989,0.00855,0.00920,0.02914,0.00321,0.01138,0.00374,0.03285,0.01100,0.02101,0.00894,0.00997,0.01212,0.00485,0.00704,0.00922,0.01887,0.04256,0.00741,0.00538,0.01258,0.00846,0.00630,0.00773,0.03157,0.02619,0.00677,0.01640,0.01102,0.00795,0.02041,0.00577,0.00470,0.00750,0.00215,0.00595,0.01994,0.02253,0.00761,0.00845,0.01413,0.01044,0.03880,0.00660,0.00530,0.00926,0.02052…
UPSTREAM	-190500	all_PI	2913	0.02534,0.01078,0.01752,0.00841,0.00304,0.00831,0.01889,0.00505,0.01323,0.00430,0.02696,0.02066,0.01759,0.00812,0.00467,0.01930,0.00290,0.00583,0.00595,0.00969,0.02733,0.00630,0.00494,0.01088,0.00205,0.00486,0.00880,0.01988,0.01476,0.00772,0.01734,0.00744,0.00734,0.02055,0.00347,0.00506,0.00483,0.00099,0.01142,0.02915,0.02773,0.00353,0.00814,0.01722,0.01334,0.03629,0.00721,0.00268,0.00868,0.03520…
UPSTREAM	-190500	all_TD	2913	1.42094,-0.95793,-1.44446,-0.33233,-1.42652,-0.28292,-1.10615,0.61197,0.48016,0.41595,-0.58014,2.71591,-0.51331,-0.23003,-1.25719,1.80527,-1.15365,-0.51454,-0.97253,-1.46900,-1.15215,-0.43252,-0.23916,-0.40056,-2.18221,-0.67671,0.38978,-1.19626,-1.31267,0.37109,0.18140,-0.92176,-0.22750,0.02103,-1.00799,0.21095,-1.06149,-1.24126,2.45305,1.16403,0.73801,-1.60287,-0.10424,0.68335,0.82419,-0.20345,0…
UPSTREAM	-189500	all_THETA	2935	0.01406,0.01652,0.01945,0.00499,0.02968,0.01282,0.01022,0.00610,0.02443,0.01008,0.00598,0.01583,0.01116,0.01928,0.01000,0.01344,0.01767,0.04041,0.02385,0.00758,0.00402,0.00933,0.01057,0.01722,0.00850,0.01238,0.00392,0.00862,0.00309,0.04006,0.00061,0.01970,0.01774,0.00342,0.00917,0.01005,0.00321,0.02112,0.02459,0.01642,0.00431,0.01824,0.00749,0.00600,0.01448,0.00555,0.01683,0.01701,0.01352,0.00933…
UPSTREAM	-189500	all_PI	2935	0.01627,0.01489,0.01613,0.00252,0.01317,0.00621,0.00408,0.00588,0.01406,0.00465,0.00867,0.01913,0.01822,0.01727,0.01166,0.01917,0.01689,0.05127,0.03334,0.00349,0.00250,0.00683,0.00842,0.01329,0.00953,0.00523,0.00034,0.00647,0.00171,0.02444,0.00077,0.02144,0.00388,0.00076,0.00607,0.00678,0.00321,0.03452,0.02968,0.02188,0.00394,0.02219,0.00782,0.00633,0.01008,0.00278,0.01316,0.02248,0.01388,0.01043…
UPSTREAM	-189500	all_TD	2935	0.45779,-0.31255,-0.53613,-0.52648,-1.79451,-0.95909,-1.60157,-0.10170,-1.35407,-1.48836,1.19621,0.65550,1.77465,-0.30309,0.49659,1.23284,-0.13703,0.86478,1.24600,-1.61286,-0.76015,-0.82175,-0.62601,-0.70943,0.36322,-1.39930,-2.34154,-0.75949,-0.98545,-1.24910,0.27175,0.27990,-2.10510,-1.11469,-0.85193,-1.00306,0.00337,1.53689,0.50184,1.04457,-0.23474,0.68111,0.12799,0.13114,-0.60738,-1.39860,-0.…
UPSTREAM	-188500	all_THETA	2973	0.01938,0.03038,0.02527,0.03391,0.02136,0.01967,0.00970,0.03585,0.02509,0.00357,0.01606,0.02236,0.01747,0.00757,0.00168,0.02204,0.02876,0.00544,0.00489,0.00727,0.00966,0.03609,0.00065,0.00880,0.00540,0.00610,0.00392,0.01737,0.01298,0.00068,0.01683,0.00881,0.00139,0.00565,0.00704,0.00455,0.03284,0.00975,0.01085,0.00882,0.01738,0.01074,0.00743,0.00072,0.00830,0.01505,0.00855,0.00112,0.01554,0.04051…
UPSTREAM	-188500	all_PI	2973	0.02355,0.04534,0.02102,0.03087,0.00779,0.00626,0.00852,0.01367,0.01682,0.00348,0.01157,0.01819,0.01982,0.01040,0.00013,0.02998,0.03806,0.00434,0.00212,0.00625,0.00881,0.01870,0.00052,0.00548,0.00084,0.00270,0.00570,0.01645,0.01082,0.00057,0.00724,0.00961,0.00142,0.00244,0.00461,0.00271,0.02200,0.01185,0.00768,0.01630,0.02378,0.01249,0.01040,0.00073,0.00380,0.01325,0.00933,0.00008,0.01631,0.03548…
UPSTREAM	-188500	all_TD	2973	0.68273,1.58494,-0.52941,-0.27656,-2.02588,-2.07252,-0.37350,-1.98266,-1.04477,-0.06567,-0.87934,-0.59599,0.40363,1.08615,-1.32536,1.12392,1.02101,-0.59184,-1.45026,-0.42102,-0.26030,-1.43902,-0.32401,-1.14937,-2.43187,-1.64843,1.20961,-0.13326,-0.35101,-0.17480,-1.73589,0.27330,0.03039,-1.34295,-1.01124,-1.07984,-1.06178,0.65324,-0.90140,2.34510,1.11777,0.47568,1.03767,0.02312,-1.57490,-0.34345,…
UPSTREAM	-187500	all_THETA	2999	0.00781,0.03191,0.04300,0.02402,0.00153,0.01553,0.02488,0.02559,0.00450,0.01859,0.00812,0.02056,0.02593,0.00472,0.02200,0.00889,0.00667,0.00805,0.01239,0.02839,0.04770,0.01097,0.00993,0.01041,0.00686,0.03624,0.01348,0.00665,0.02976,0.01799,0.02076,0.01150,0.00344,0.00718,0.00294,0.01262,0.02703,0.02134,0.01285,0.00710,0.00840,0.00646,0.00855,0.00783,0.02369,0.01197,0.01903,0.00631,0.00639,0.02116…
UPSTREAM	-187500	all_PI	2999	0.01002,0.05315,0.03415,0.02902,0.00134,0.01810,0.01534,0.01521,0.00380,0.01816,0.01922,0.01084,0.02529,0.01232,0.01780,0.00481,0.00726,0.00855,0.01125,0.01117,0.02728,0.01646,0.00330,0.00683,0.00830,0.02781,0.01050,0.00387,0.01720,0.01179,0.02376,0.01258,0.00433,0.00451,0.00380,0.00814,0.01625,0.01830,0.00705,0.00674,0.00745,0.01002,0.00722,0.00204,0.01749,0.01162,0.01535,0.00634,0.00409,0.02233…
UPSTREAM	-187500	all_TD	2999	0.83792,2.06746,-0.66580,0.65356,-0.25611,0.51542,-1.20845,-1.30072,-0.44412,-0.07250,3.99753,-1.50769,-0.07945,2.30552,-0.60591,-1.30889,0.21141,0.18230,-0.28655,-1.95459,-1.34224,1.55011,-2.01517,-1.06279,0.60587,-0.75110,-0.61953,-0.83704,-1.33638,-1.09207,0.45693,0.28142,0.62454,-1.11394,0.41612,-0.83832,-1.27971,-0.44583,-1.34814,-0.13985,-0.29661,1.52631,-0.36649,-1.97066,-0.79255,-0.05439,…
UPSTREAM	-186500	all_THETA	3060	0.01290,0.02637,0.02488,0.03293,0.00023,0.00371,0.03047,0.00413,0.02307,0.01236,0.01898,0.00256,0.02608,0.02508,0.00907,0.02555,0.01415,0.01468,0.00589,0.00819,0.03253,0.01109,0.00379,0.00238,0.00840,0.00696,0.00336,0.01783,0.00162,0.01208,0.01018,0.02046,0.01531,0.00654,0.00589,0.00326,0.02877,0.01821,0.00564,0.01570,0.01695,0.00317,0.01161,0.01369,0.01185,0.01658,0.00332,0.01300,0.00736,0.00770…
UPSTREAM	-186500	all_PI	3060	0.01687,0.04578,0.01816,0.03987,0.00020,0.00484,0.01727,0.00358,0.01850,0.02307,0.01324,0.00019,0.02301,0.04448,0.01325,0.01978,0.02579,0.02632,0.00521,0.00762,0.01103,0.00627,0.00515,0.00320,0.00930,0.00827,0.00042,0.01080,0.00024,0.01845,0.01099,0.01910,0.01055,0.00632,0.00368,0.00238,0.01731,0.03086,0.00395,0.00910,0.01525,0.00124,0.01360,0.01432,0.00678,0.01126,0.00065,0.01334,0.00621,0.00403…
UPSTREAM	-186500	all_TD	3060	0.95312,2.31842,-0.70271,0.67799,-0.17480,0.72235,-1.39274,-0.37775,-0.63372,2.68909,-0.95211,-0.98448,-0.36393,2.12153,1.21635,-0.71197,2.49391,2.41652,-0.32279,-0.20722,-2.08374,-1.33633,0.60206,0.75474,0.31892,0.37895,-2.30872,-1.23234,-1.21893,1.16619,0.19861,-0.21239,-0.95162,-0.10158,-1.10310,-0.73207,-1.28099,2.19707,-0.87835,-1.22549,-0.31442,-1.28629,0.42276,0.14171,-1.33159,-0.99629,-1.…
UPSTREAM	-185500	all_THETA	3045	0.00681,0.01065,0.02670,0.03644,0.02948,0.01304,0.00610,0.02992,0.03845,0.00377,0.02791,0.01243,0.02383,0.01640,0.02600,0.01005,0.03422,0.01844,0.00951,0.00339,0.01018,0.00173,0.00915,0.00973,0.01309,0.00644,0.00386,0.00126,0.00641,0.00089,0.02185,0.01706,0.01950,0.03007,0.00330,0.00843,0.00233,0.01282,0.00907,0.02516,0.00990,0.02539,0.02336,0.00637,0.01039,0.01149,0.00916,0.02195,0.00799,0.00245…
UPSTREAM	-185500	all_PI	3045	0.00732,0.02231,0.02801,0.04202,0.01033,0.00602,0.00436,0.01757,0.02224,0.00613,0.03510,0.02074,0.02284,0.02468,0.02076,0.01908,0.04174,0.03153,0.01029,0.00094,0.00865,0.00458,0.00798,0.01021,0.01251,0.00184,0.00312,0.00302,0.01025,0.00112,0.01930,0.01713,0.01825,0.03691,0.00483,0.00621,0.00223,0.01669,0.00614,0.02422,0.00582,0.01927,0.01662,0.00464,0.01475,0.00621,0.00948,0.01891,0.00743,0.00120…
UPSTREAM	-185500	all_TD	3045	0.19976,2.42289,0.14568,0.49438,-2.07047,-1.44914,-0.84507,-1.29157,-1.36740,1.74353,0.82852,2.07134,-0.13309,1.55331,-0.64860,2.58403,0.66960,2.23779,0.21492,-1.92706,-0.45046,1.76351,-0.39255,0.14628,-0.13826,-2.11496,-0.45279,1.49362,0.85948,0.27175,-0.30356,0.01365,-0.20140,0.72177,1.22676,-0.79661,-0.09527,0.60411,-0.91643,-0.11923,-1.26782,-0.70053,-0.92468,-0.68693,1.03884,-1.42815,0.10226…
UPSTREAM	-184500	all_THETA	3129	0.00342,0.03792,0.03677,0.02585,0.01439,0.00938,0.00088,0.00127,0.00148,0.02250,0.00503,0.02469,0.01163,0.02673,0.01786,0.01543,0.01579,0.01877,0.00598,0.00549,0.00603,0.03281,0.01186,0.02109,0.00625,0.01061,0.00791,0.00337,0.00612,0.02514,0.01741,0.01122,0.01490,0.03159,0.00333,0.00539,0.00163,0.02163,0.00513,0.01049,0.00985,0.02374,0.00443,0.00094,0.00456,0.01173,0.01150,0.00777,0.03028,0.00324…
UPSTREAM	-184500	all_PI	3129	0.00388,0.02907,0.03824,0.01034,0.01234,0.00548,0.00068,0.00194,0.00226,0.01506,0.00501,0.04110,0.01348,0.02462,0.01721,0.02147,0.01731,0.03509,0.00611,0.00401,0.00454,0.00528,0.01039,0.01999,0.00810,0.01052,0.00640,0.00061,0.00487,0.01493,0.01745,0.01030,0.01584,0.02578,0.00350,0.00351,0.00147,0.02809,0.00149,0.01359,0.00550,0.01959,0.00330,0.00041,0.00367,0.00797,0.01675,0.00839,0.03455,0.00335…
UPSTREAM	-184500	all_TD	3129	0.19151,-0.75483,0.12760,-1.92831,-0.38463,-0.91876,-0.24295,0.55800,0.97820,-1.04428,-0.01448,2.12597,0.47725,-0.25409,-0.11351,1.17705,0.28703,2.76302,0.02312,-0.75790,-0.72656,-2.26008,-0.37777,-0.16617,0.85637,-0.02774,-0.57908,-2.20596,-0.60615,-1.26176,0.00695,-0.24794,0.19904,-0.59231,0.13734,-1.01847,-0.19665,0.82595,-1.19019,0.90826,-1.35134,-0.56053,-0.59878,-0.80787,-0.32744,-0.99203,1…
UPSTREAM	-183500	all_THETA	3175	0.01503,0.03087,0.02585,0.01765,0.02673,0.00077,0.00156,0.03262,0.00198,0.03092,0.03098,0.01128,0.02493,0.03104,0.01173,0.01889,0.00636,0.00887,0.02756,0.01463,0.03176,0.00578,0.00537,0.01417,0.00395,0.00449,0.02559,0.00044,0.02120,0.01431,0.00623,0.00796,0.02488,0.00377,0.00607,0.00575,0.01304,0.02345,0.02244,0.03264,0.01957,0.00611,0.00377,0.01399,0.01942,0.00664,0.02238,0.00883,0.00587,0.00117…
UPSTREAM	-183500	all_PI	3175	0.01649,0.04833,0.01538,0.01595,0.01334,0.00171,0.00176,0.01525,0.00343,0.04613,0.03158,0.01488,0.03516,0.03723,0.01219,0.03247,0.00547,0.00926,0.01742,0.01088,0.02725,0.00655,0.00628,0.01728,0.00413,0.00364,0.01753,0.00003,0.00346,0.01514,0.00479,0.00642,0.03421,0.00622,0.00363,0.00286,0.00595,0.02108,0.01697,0.02706,0.01459,0.00424,0.00294,0.01171,0.01449,0.00739,0.02807,0.01182,0.00509,0.00135…
UPSTREAM	-183500	all_TD	3175	0.30448,1.81899,-1.30130,-0.29215,-1.56026,1.29079,0.25571,-1.72108,1.60840,1.58403,0.06240,0.95144,1.29729,0.63574,0.10223,2.27782,-0.40849,0.13076,-1.17491,-0.77145,-0.45874,0.37325,0.48872,0.66101,0.12332,-0.53754,-1.01057,-0.98448,-2.43934,0.17784,-0.48798,-0.45588,1.15417,1.80167,-1.15415,-1.44552,-1.46488,-0.32219,-0.77974,-0.54230,-0.80936,-0.87177,-0.61167,-0.50944,-0.80446,0.33503,0.8072…
UPSTREAM	-182500	all_THETA	3169	0.01786,0.02753,0.03505,0.02204,0.02138,0.01036,0.00382,0.01822,0.00138,0.03301,0.00176,0.02283,0.01602,0.02890,0.01319,0.03540,0.00240,0.01678,0.02037,0.00219,0.00864,0.00629,0.02986,0.00967,0.04031,0.00705,0.00735,0.01146,0.00433,0.00503,0.00665,0.02796,0.00157,0.02377,0.01393,0.00608,0.00942,0.00376,0.00449,0.00404,0.01955,0.02010,0.02037,0.02382,0.00416,0.00469,0.01202,0.01415,0.00843,0.01255…
UPSTREAM	-182500	all_PI	3169	0.01354,0.03832,0.02192,0.02045,0.01217,0.01173,0.00510,0.00854,0.00103,0.02430,0.00464,0.03954,0.02035,0.02786,0.01354,0.03904,0.00242,0.01561,0.04032,0.00395,0.00796,0.00417,0.00793,0.01091,0.03077,0.00466,0.00609,0.00433,0.00120,0.00369,0.00800,0.02344,0.00115,0.01569,0.00970,0.00301,0.00921,0.00552,0.00529,0.00283,0.00823,0.01118,0.01404,0.02066,0.00369,0.00607,0.01027,0.00915,0.00837,0.01112…
UPSTREAM	-182500	all_TD	3169	-0.74521,1.22702,-1.20798,-0.20124,-1.37669,0.34986,0.56080,-1.56953,-0.53550,-0.85064,1.74443,2.17427,0.82507,-0.11620,0.07999,0.32867,0.01515,-0.16785,3.10502,1.34704,-0.24034,-0.98691,-2.36933,0.28598,-0.76832,-1.01167,-0.50529,-1.04348,-2.05179,-0.76980,0.60476,-0.51613,-0.45667,-0.94047,-0.86973,-1.33212,-0.06292,1.13158,0.50741,-0.84374,-1.84256,-1.41448,-0.95304,-0.42321,-0.30020,0.84940,-…
UPSTREAM	-181500	all_THETA	3192	0.00100,0.01381,0.03752,0.02440,0.00329,0.01191,0.02402,0.00760,0.03687,0.00661,0.02053,0.00855,0.00843,0.03653,0.00574,0.02690,0.01629,0.00169,0.00791,0.00847,0.01475,0.01582,0.02493,0.00521,0.00740,0.00982,0.00538,0.00446,0.00380,0.02021,0.02315,0.00557,0.01442,0.03118,0.01203,0.00098,0.00436,0.00371,0.00395,0.01539,0.00184,0.01797,0.03404,0.02604,0.00682,0.00987,0.00870,0.01584,0.01387,0.00934…
UPSTREAM	-181500	all_PI	3192	0.00103,0.02320,0.02623,0.01302,0.00108,0.00685,0.00853,0.00246,0.01749,0.00416,0.02548,0.01618,0.01454,0.03728,0.00709,0.02278,0.03380,0.00179,0.00651,0.00548,0.00403,0.01603,0.02268,0.00173,0.00452,0.00596,0.00113,0.00317,0.00590,0.01473,0.01717,0.00091,0.02131,0.02249,0.01128,0.00036,0.00513,0.00308,0.00130,0.00558,0.00268,0.01123,0.02828,0.02503,0.00746,0.00528,0.00252,0.00929,0.02278,0.00842…
UPSTREAM	-181500	all_TD	3192	0.04333,1.85033,-0.97540,-1.49365,-0.96385,-1.21732,-1.92518,-1.90916,-1.68961,-0.82002,0.76160,1.27971,2.11340,0.06622,0.52052,-0.46746,3.31391,0.10464,-0.53711,-1.07223,-2.22560,0.04041,-0.28872,-1.85897,-1.17134,-1.10241,-2.30358,-0.63680,1.41900,-0.85798,-0.81786,-1.67450,1.45193,-0.90029,-0.19359,-0.67478,0.45961,-0.43905,-1.87913,-2.00801,1.00708,-1.19111,-0.54591,-0.12435,0.28183,-1.36885,…
UPSTREAM	-180500	all_THETA	3219	0.00299,0.02451,0.02027,0.00945,0.03168,0.00235,0.03239,0.03655,0.00408,0.00594,0.00774,0.02035,0.00831,0.00855,0.01163,0.00366,0.02343,0.00712,0.00748,0.00594,0.00543,0.01067,0.03681,0.00418,0.02818,0.00840,0.00602,0.00680,0.00449,0.00271,0.00264,0.02150,0.03252,0.02746,0.00225,0.01544,0.00090,0.03637,0.00833,0.00761,0.00178,0.00528,0.00673,0.00222,0.00695,0.00514,0.02357,0.00386,0.00428,0.02308…
UPSTREAM	-180500	all_PI	3219	0.00440,0.01707,0.01397,0.01120,0.01538,0.00046,0.01096,0.02645,0.00381,0.00688,0.01746,0.01469,0.01019,0.01130,0.00970,0.00095,0.03084,0.00942,0.01839,0.00662,0.00509,0.00796,0.01204,0.00292,0.01648,0.00693,0.00354,0.00745,0.00164,0.00394,0.00627,0.00804,0.03214,0.01418,0.00160,0.01959,0.00007,0.03052,0.01337,0.00511,0.00251,0.00707,0.00582,0.00080,0.00835,0.00397,0.01907,0.00268,0.00459,0.03767…
UPSTREAM	-180500	all_TD	3219	0.50293,-0.97295,-0.80833,0.31209,-1.64520,-1.34778,-2.12792,-0.89518,-0.17978,0.42753,2.51648,-0.87344,0.66529,0.85869,-0.44260,-1.06221,1.00630,0.64471,1.55251,0.32385,-0.17626,-0.78177,-2.15990,-0.80982,-1.33402,-0.49992,-1.14548,0.26473,-1.80829,0.95704,1.46254,-1.96791,-0.03347,-1.55722,-0.53925,0.78980,-0.98448,-0.52130,1.49681,-0.79499,0.82003,0.91512,-0.38774,-1.19009,0.50962,-0.60342,-0.…
UPSTREAM	-179500	all_THETA	3254	0.01847,0.00472,0.00364,0.03210,0.00869,0.03883,0.00517,0.04197,0.00449,0.00691,0.01385,0.02200,0.01220,0.02519,0.01999,0.00823,0.01387,0.00472,0.00154,0.00390,0.00756,0.03238,0.00664,0.03093,0.01115,0.01311,0.00812,0.00467,0.00610,0.00777,0.02963,0.03122,0.02902,0.00307,0.01873,0.00384,0.03455,0.00283,0.01081,0.00728,0.00826,0.00701,0.01436,0.00546,0.03059,0.03099,0.00593,0.02747,0.00574,0.01358…
UPSTREAM	-179500	all_PI	3254	0.01552,0.00070,0.00278,0.01464,0.00568,0.01404,0.00205,0.03163,0.00554,0.00985,0.02240,0.02186,0.00955,0.02251,0.01979,0.00340,0.02438,0.01103,0.00139,0.00171,0.00286,0.01710,0.00412,0.02661,0.01003,0.01156,0.00795,0.00112,0.00327,0.01114,0.01603,0.03209,0.01828,0.00376,0.02071,0.00074,0.02256,0.00357,0.00454,0.00562,0.00659,0.00595,0.01365,0.00214,0.02087,0.03890,0.00638,0.03920,0.00167,0.00788…
UPSTREAM	-179500	all_TD	3254	-0.49939,-1.42801,-0.59253,-1.74445,-1.05453,-2.06986,-1.12151,-0.79988,0.66672,1.22224,1.93768,-0.01950,-0.48125,-0.34055,-0.03199,-1.17539,2.06169,2.24188,-0.16727,-1.48199,-1.86299,-1.43277,-1.13085,-0.45012,-0.30658,-0.36843,-0.06503,-2.17944,-1.37039,1.05106,-1.47752,0.08227,-1.19255,0.32511,0.33534,-1.95522,-1.12263,0.37502,-1.16062,-0.59338,-0.60216,-0.44668,-0.15116,-1.77245,-1.01367,0.74…
UPSTREAM	-178500	all_THETA	3295	0.01899,0.02472,0.00093,0.01082,0.03207,0.00790,0.03475,0.00269,0.00336,0.00924,0.03779,0.00074,0.02247,0.00124,0.00510,0.01659,0.01965,0.00243,0.00450,0.00628,0.01041,0.01295,0.01316,0.03389,0.01001,0.00396,0.03970,0.00909,0.00415,0.00449,0.00464,0.02267,0.02611,0.02539,0.00369,0.02033,0.00145,0.00329,0.00665,0.00941,0.00658,0.00331,0.00463,0.02188,0.01024,0.00315,0.00390,0.01871,0.01244,0.00228…
UPSTREAM	-178500	all_PI	3295	0.01939,0.04469,0.00101,0.00472,0.01320,0.00423,0.02234,0.00314,0.00451,0.01518,0.05886,0.00038,0.01705,0.00037,0.00669,0.03487,0.02382,0.00648,0.00374,0.00498,0.00612,0.02049,0.01153,0.02245,0.00698,0.00380,0.03400,0.00826,0.00174,0.00219,0.00456,0.01065,0.02560,0.02527,0.00116,0.00967,0.00022,0.00372,0.00693,0.00776,0.00273,0.00549,0.00268,0.01382,0.00879,0.00235,0.00304,0.01297,0.02198,0.00211…
UPSTREAM	-178500	all_TD	3295	0.06680,2.52736,0.08691,-1.72600,-1.89335,-1.40422,-1.15594,0.40067,0.83482,1.84263,1.80429,-0.52648,-0.76401,-0.75057,0.84731,2.72701,0.64292,1.78151,-0.40928,-0.61324,-1.27248,1.28646,-0.38623,-0.97171,-0.92504,-0.09549,-0.46323,-0.27214,-1.63690,-1.45769,-0.05252,-1.68142,-0.06131,-0.01544,-1.15036,-1.63793,-0.90542,0.33058,0.12753,-0.53347,-1.67053,1.22539,-1.19827,-1.15823,-0.37225,-0.36195,…
UPSTREAM	-177500	all_THETA	3303	0.02382,0.02038,0.01648,0.02324,0.02114,0.00575,0.03666,0.00680,0.02570,0.03270,0.02311,0.01313,0.02374,0.01620,0.02090,0.00485,0.00967,0.01719,0.01933,0.00778,0.00840,0.01259,0.03227,0.00924,0.00044,0.03137,0.00504,0.00431,0.00478,0.01866,0.03176,0.02796,0.01813,0.01764,0.01719,0.00054,0.00451,0.00409,0.00373,0.01734,0.02232,0.01451,0.00397,0.00889,0.00997,0.00338,0.00919,0.00415,0.01528,0.00128…
UPSTREAM	-177500	all_PI	3303	0.02588,0.02763,0.01512,0.01187,0.00721,0.00388,0.01479,0.00313,0.01819,0.01829,0.03963,0.02746,0.03211,0.02174,0.01737,0.01205,0.00914,0.02414,0.03150,0.00431,0.00531,0.01019,0.03594,0.00439,0.00019,0.02992,0.00237,0.00216,0.00394,0.00914,0.03427,0.02641,0.00710,0.01098,0.02577,0.00085,0.00750,0.00161,0.00358,0.01580,0.00913,0.01253,0.00111,0.00670,0.01857,0.00574,0.00721,0.00117,0.01397,0.00121…
UPSTREAM	-177500	all_TD	3303	0.27470,1.10239,-0.23841,-1.54096,-2.04385,-0.84467,-1.92899,-1.56747,-0.91239,-1.42484,2.28879,3.41586,1.12480,1.02107,-0.53626,1.58031,-0.15960,1.27286,1.89695,-1.34598,-1.07276,-0.59437,0.30343,-1.60623,-0.60008,-0.14697,-1.53215,-1.41910,-0.47932,-1.57541,0.23838,-0.17807,-1.93218,-1.13284,1.48418,0.61197,1.84763,-1.67736,-0.10558,-0.23841,-1.87527,-0.42841,-2.02106,-0.59562,1.82564,1.79066,-…
UPSTREAM	-176500	all_THETA	3363	0.01155,0.02855,0.03570,0.02519,0.03923,0.01324,0.01612,0.01008,0.02585,0.00219,0.02899,0.02236,0.00138,0.01956,0.00060,0.02671,0.01522,0.00276,0.01174,0.02717,0.01546,0.01407,0.00913,0.00183,0.01048,0.00643,0.01323,0.03902,0.00510,0.00127,0.03293,0.00594,0.00485,0.00455,0.01730,0.00958,0.04289,0.00282,0.02307,0.01687,0.02614,0.01421,0.03151,0.00540,0.00449,0.00131,0.03033,0.01557,0.00471,0.00601…
UPSTREAM	-176500	all_PI	3363	0.01280,0.04261,0.01913,0.02209,0.02304,0.00916,0.00923,0.00702,0.00959,0.00121,0.01435,0.01720,0.00385,0.03318,0.00168,0.03239,0.02570,0.00021,0.01145,0.03161,0.01958,0.02027,0.02080,0.00054,0.00872,0.00252,0.01192,0.04095,0.00251,0.00092,0.02849,0.00237,0.00250,0.00424,0.01505,0.00870,0.03774,0.00083,0.02210,0.00982,0.02043,0.01303,0.03049,0.00891,0.00326,0.00103,0.03600,0.01394,0.00281,0.00541…
UPSTREAM	-176500	all_TD	3363	0.31195,1.54071,-1.45265,-0.38987,-1.33650,-0.83837,-1.27261,-0.91523,-2.02182,-0.89487,-1.62686,-0.73509,1.90146,2.20171,1.91618,0.68089,2.12508,-0.98448,-0.07317,0.50785,0.81438,1.32849,2.70707,-0.75057,-0.51898,-1.74089,-0.30025,0.16000,-1.45319,-0.55345,-0.42108,-1.75284,-1.39282,-0.18676,-0.40528,-0.26882,-0.39070,-1.18503,-0.13343,-1.32422,-0.68041,-0.26054,-0.09561,1.81928,-0.78449,-0.4520…
UPSTREAM	-175500	all_THETA	3373	0.03097,0.03025,0.00214,0.02785,0.01870,0.03330,0.01184,0.02122,0.00485,0.02219,0.01209,0.00780,0.01836,0.01019,0.02572,0.01093,0.02743,0.01813,0.01604,0.01327,0.01101,0.00449,0.00853,0.00259,0.01333,0.02852,0.01060,0.00278,0.01524,0.00521,0.00180,0.00536,0.01154,0.02244,0.03721,0.01974,0.01867,0.02442,0.01346,0.03106,0.00410,0.00845,0.00279,0.03218,0.01669,0.00590,0.02810,0.01526,0.00596,0.00135…
UPSTREAM	-175500	all_PI	3373	0.03077,0.01375,0.00063,0.01646,0.01232,0.01664,0.00780,0.01266,0.00329,0.00896,0.00751,0.01024,0.02580,0.01514,0.02388,0.01897,0.02391,0.01650,0.02135,0.01303,0.01266,0.01223,0.00572,0.00287,0.01277,0.01571,0.00504,0.00172,0.01631,0.00084,0.00138,0.00533,0.01006,0.01082,0.03385,0.02377,0.00983,0.01276,0.01165,0.04073,0.00323,0.00457,0.00205,0.03704,0.01148,0.00418,0.05235,0.00708,0.00817,0.00128…
UPSTREAM	-175500	all_TD	3373	-0.01986,-1.75908,-0.75057,-1.26921,-0.94316,-1.50426,-1.05543,-1.27124,-0.92283,-1.88539,-1.13229,0.92639,1.16724,1.48882,-0.21845,2.05060,-0.40087,-0.28559,1.04677,-0.05534,0.42231,2.47434,-0.99087,0.27929,-0.10804,-1.44131,-1.61513,-0.81143,0.20121,-2.43291,-0.51977,-0.01600,-0.39939,-1.30581,-0.29296,0.63431,-1.50570,-1.52560,-0.42068,1.00314,-0.57479,-1.39596,-0.53253,0.48332,-0.98800,-0.800…
UPSTREAM	-174500	all_THETA	3415	0.02440,0.00258,0.02767,0.02692,0.04292,0.02491,0.01460,0.01893,0.00454,0.03145,0.02835,0.00503,0.01114,0.03201,0.02639,0.01653,0.02334,0.03333,0.00802,0.00554,0.00987,0.00525,0.01266,0.02638,0.01293,0.02244,0.00553,0.00478,0.00495,0.00877,0.01180,0.02800,0.01454,0.01880,0.01489,0.01701,0.01187,0.02659,0.00188,0.00585,0.00223,0.03057,0.01186,0.01653,0.00870,0.00726,0.01866,0.01294,0.01299,0.01720…
UPSTREAM	-174500	all_PI	3415	0.02072,0.00191,0.01785,0.01563,0.05152,0.00917,0.00758,0.00987,0.00232,0.01489,0.01889,0.00387,0.01839,0.04475,0.01845,0.01629,0.04474,0.04322,0.00841,0.00931,0.00383,0.00864,0.01145,0.01455,0.00706,0.02707,0.00670,0.00078,0.00291,0.00839,0.01274,0.02573,0.00966,0.02045,0.00687,0.00773,0.01189,0.04295,0.00175,0.00378,0.00196,0.02747,0.00838,0.01122,0.01266,0.00853,0.01441,0.00659,0.01269,0.02567…
UPSTREAM	-174500	all_TD	3415	-0.47753,-0.37406,-1.13415,-1.34729,0.49559,-1.99909,-1.51161,-1.48591,-1.30398,-1.67954,-1.07190,-0.66982,2.01689,1.28444,-0.96753,-0.04486,2.66155,0.93488,0.14121,1.50853,-1.88233,1.82705,-0.29866,-1.42458,-1.41617,0.55557,0.57166,-2.37183,-1.17230,-0.13216,0.24552,-0.24271,-1.03671,0.27799,-1.68783,-1.70508,0.00487,1.96346,-0.15043,-1.01819,-0.31204,-0.32668,-0.91403,-1.01721,1.30870,0.48604,-…
UPSTREAM	-173500	all_THETA	3416	0.02557,0.00286,0.02564,0.03331,0.01101,0.00512,0.03860,0.01736,0.00538,0.00220,0.00708,0.03086,0.03277,0.01855,0.00195,0.00199,0.00755,0.00402,0.01229,0.02100,0.00536,0.00225,0.01561,0.00395,0.00368,0.00807,0.01845,0.02113,0.02448,0.02130,0.01615,0.01455,0.00523,0.00718,0.00537,0.00511,0.00529,0.01086,0.01634,0.01580,0.00432,0.01252,0.00606,0.02918,0.01100,0.01470,0.00461,0.00936,0.01346,0.00910…
UPSTREAM	-173500	all_PI	3416	0.03496,0.00129,0.00193,0.01306,0.00710,0.00297,0.02525,0.01178,0.00386,0.00348,0.01350,0.04047,0.02658,0.01698,0.00043,0.00103,0.00609,0.00377,0.00890,0.01380,0.00514,0.00362,0.01144,0.00058,0.00224,0.00691,0.01666,0.01365,0.04167,0.01996,0.00694,0.00905,0.00368,0.00184,0.01056,0.00496,0.00359,0.01256,0.01143,0.00917,0.00339,0.00369,0.00405,0.02535,0.00494,0.01589,0.00410,0.01712,0.01346,0.00562…
UPSTREAM	-173500	all_TD	3416	1.12073,-1.09644,-0.98448,-1.94642,-1.09995,-1.12855,-1.12082,-0.96533,-0.81961,0.83305,2.64752,1.00330,-0.61050,-0.26949,-0.82745,-0.81139,-0.58228,-0.16733,-0.86083,-1.09526,-0.11606,1.21969,-0.83889,-2.39034,-1.08310,-0.42951,-0.30900,-1.12970,1.77140,-0.20056,-1.80364,-1.16433,-0.49793,-1.06662,2.67610,-0.07666,-0.85767,0.42875,-0.92790,-1.32481,-0.54119,-1.18331,-0.97622,-0.39826,-1.70439,0.…
UPSTREAM	-172500	all_THETA	3457	0.00780,0.00896,0.02689,0.01374,0.02526,0.01628,0.00608,0.00560,0.02803,0.02762,0.00527,0.00123,0.02921,0.01330,0.02432,0.00728,0.02670,0.00359,0.00785,0.00262,0.01056,0.01605,0.01525,0.01077,0.00877,0.01325,0.01204,0.00323,0.00450,0.02469,0.00673,0.01957,0.01651,0.01346,0.01530,0.01379,0.01783,0.00309,0.00544,0.00122,0.02328,0.01750,0.01231,0.00248,0.02196,0.01239,0.00562,0.00880,0.01323,0.01975…
UPSTREAM	-172500	all_PI	3457	0.00865,0.00674,0.01545,0.00847,0.01195,0.01072,0.00402,0.00348,0.01778,0.01295,0.00562,0.00113,0.05391,0.00435,0.01978,0.00763,0.02677,0.00186,0.00676,0.00174,0.01042,0.01664,0.01105,0.00914,0.01012,0.00610,0.00919,0.00085,0.00524,0.02097,0.00987,0.01497,0.01705,0.00640,0.01102,0.00974,0.02221,0.00464,0.00523,0.00142,0.02102,0.01170,0.00878,0.00345,0.02295,0.00626,0.00777,0.00975,0.00580,0.02140…
UPSTREAM	-172500	all_TD	3457	0.27197,-0.72503,-1.36830,-1.12975,-1.65241,-1.07269,-0.63212,-1.10123,-1.17751,-0.98767,0.17899,-0.13719,2.69437,-0.96385,-0.58937,0.08058,0.00868,-1.02302,-0.41974,-0.80938,-0.02583,0.11488,-0.86410,-0.46536,0.45076,-1.61970,-0.73756,-2.00710,0.45949,-0.48306,0.78200,-0.71556,0.10238,-1.64265,-0.84176,-0.90516,0.64691,1.31387,-0.10535,0.34719,-0.30768,-1.05054,-0.89305,0.78025,0.12720,-1.52540,…
UPSTREAM	-171500	all_THETA	3501	0.01624,0.02442,0.01261,0.01290,0.00902,0.02281,0.00780,0.00299,0.00473,0.03073,0.01741,0.00621,0.00169,0.01033,0.01404,0.01238,0.02573,0.00433,0.00172,0.00281,0.00770,0.00387,0.00997,0.00792,0.01046,0.01753,0.00901,0.01867,0.01292,0.00450,0.00984,0.00417,0.02062,0.00873,0.01161,0.01238,0.02676,0.01617,0.02575,0.01156,0.02356,0.00252,0.00754,0.00359,0.01420,0.02086,0.01436,0.02159,0.01076,0.00307…
UPSTREAM	-171500	all_PI	3501	0.01893,0.03669,0.00775,0.00812,0.00753,0.00499,0.00528,0.00594,0.00318,0.01975,0.00966,0.00849,0.00288,0.01692,0.02501,0.01384,0.02006,0.00555,0.00355,0.00490,0.01467,0.00461,0.00384,0.00974,0.00605,0.01397,0.00780,0.00661,0.01101,0.00154,0.01312,0.00614,0.01588,0.00857,0.00980,0.00185,0.03242,0.00716,0.01906,0.01646,0.03226,0.00385,0.00801,0.00236,0.01805,0.01654,0.00979,0.01943,0.01378,0.00343…
UPSTREAM	-171500	all_TD	3501	0.49421,1.57677,-1.07214,-1.05709,-0.48333,-2.20296,-0.96252,1.04871,-0.93719,-1.15132,-1.39856,1.05948,1.32255,1.85442,2.34672,0.21971,-0.66344,0.40585,1.53185,1.48421,2.18921,0.46685,-1.83288,0.63383,-1.30134,-0.61738,-0.40119,-1.85177,-0.46271,-1.85364,0.89548,1.26037,-0.72458,-0.05277,-0.43688,-1.58231,0.67655,-1.75261,-0.83376,1.31144,1.13571,1.36888,0.18657,-0.95024,0.83166,-0.65897,-1.0006…
UPSTREAM	-170500	all_THETA	3524	0.01832,0.01381,0.00437,0.02244,0.01292,0.00818,0.02101,0.04810,0.02157,0.00171,0.02591,0.00739,0.02697,0.00293,0.02729,0.00081,0.03407,0.00074,0.00402,0.00864,0.00555,0.00999,0.00280,0.00695,0.00513,0.00595,0.00381,0.00467,0.00433,0.00371,0.02338,0.02618,0.01792,0.00339,0.00879,0.01707,0.03221,0.01759,0.03555,0.00521,0.00541,0.00385,0.02250,0.00204,0.00936,0.01122,0.01028,0.01011,0.01221,0.01733…
UPSTREAM	-170500	all_PI	3524	0.01780,0.01364,0.00199,0.00775,0.01193,0.00233,0.01568,0.02666,0.01094,0.00253,0.03535,0.01260,0.04823,0.00140,0.02033,0.00006,0.03701,0.00088,0.00586,0.01695,0.00404,0.00657,0.00214,0.00504,0.00696,0.00412,0.00239,0.00071,0.00662,0.00455,0.01895,0.02215,0.01131,0.00289,0.01096,0.00850,0.02324,0.01929,0.04674,0.00351,0.00653,0.00202,0.01918,0.00160,0.00731,0.01287,0.00883,0.01051,0.01031,0.02623…
UPSTREAM	-170500	all_TD	3524	-0.07722,-0.03088,-1.34678,-1.72524,-0.24109,-2.14122,-0.78482,-1.45150,-1.54455,0.69175,1.16986,2.08486,2.52253,-0.87787,-0.80923,-0.98448,0.24742,0.25794,0.76968,2.89227,-0.78366,-1.05430,-0.46773,-0.78315,0.51155,-0.90693,-1.02561,-2.43157,1.12310,0.60939,-0.59056,-0.46906,-1.14037,-0.24521,0.73619,-1.59050,-0.89632,0.30653,1.00605,-0.94459,0.41545,-1.32149,-0.46575,-0.52856,-0.65839,0.21060,-…
UPSTREAM	-169500	all_THETA	3527	0.01868,0.02072,0.00637,0.01685,0.02369,0.00942,0.01100,0.04242,0.00629,0.01185,0.00123,0.02939,0.02679,0.00160,0.03338,0.00070,0.00062,0.00713,0.00793,0.00666,0.00783,0.01221,0.00179,0.00831,0.00538,0.01287,0.00936,0.00547,0.00372,0.00528,0.02695,0.02316,0.00460,0.00636,0.03437,0.01761,0.03252,0.00323,0.00805,0.00405,0.00256,0.00561,0.02437,0.00643,0.03619,0.01889,0.00862,0.02842,0.01364,0.01862…
UPSTREAM	-169500	all_PI	3527	0.01582,0.02417,0.00156,0.01224,0.01446,0.01075,0.00422,0.02738,0.00795,0.01491,0.00140,0.04780,0.02547,0.00097,0.04271,0.00030,0.00005,0.01555,0.00686,0.00254,0.00741,0.00901,0.00467,0.01631,0.00358,0.00831,0.01195,0.00146,0.00216,0.00476,0.02119,0.02122,0.00169,0.00508,0.04030,0.01315,0.02780,0.00513,0.00489,0.00322,0.00038,0.00084,0.01928,0.00402,0.01498,0.01802,0.00743,0.03275,0.00748,0.03378…
UPSTREAM	-169500	all_TD	3527	-0.47574,0.51375,-2.01409,-0.82206,-1.24906,0.37621,-1.90998,-1.15190,0.71113,0.71389,0.25234,1.99032,-0.15749,-0.56307,0.90164,-0.60008,-0.98448,2.92419,-0.40828,-1.80974,-0.16228,-0.81471,1.70299,1.92652,-0.97861,-1.05556,0.81655,-2.11110,-1.01222,-0.26673,-0.68833,-0.26695,-0.67478,-0.57072,0.55829,-0.80309,-0.46637,1.59518,-1.17897,-0.55495,-0.90542,-0.90542,-0.66994,-1.07844,-1.86117,-0.1362…
UPSTREAM	-168500	all_THETA	3529	0.01690,0.03366,0.01034,0.02094,0.00685,0.01476,0.03288,0.00057,0.00948,0.01228,0.02550,0.00506,0.01765,0.00576,0.04391,0.00861,0.01932,0.01392,0.01081,0.00240,0.00737,0.00336,0.00548,0.01406,0.01858,0.00915,0.01516,0.00633,0.00323,0.00610,0.02920,0.01916,0.00932,0.03811,0.01508,0.01301,0.00473,0.00739,0.03026,0.02181,0.02178,0.01527,0.03357,0.02086,0.01664,0.00715,0.00427,0.01526,0.00974,0.00930…
UPSTREAM	-168500	all_PI	3529	0.01738,0.03453,0.00282,0.01133,0.00291,0.01191,0.01637,0.00096,0.00730,0.00992,0.01586,0.00499,0.01978,0.01109,0.05132,0.00910,0.01528,0.01424,0.01289,0.00036,0.00489,0.00195,0.00616,0.00948,0.01919,0.00687,0.00492,0.00089,0.00120,0.00731,0.01921,0.01919,0.00957,0.03716,0.01326,0.01368,0.00708,0.00579,0.03857,0.01016,0.01996,0.00705,0.01760,0.01803,0.01467,0.00628,0.00371,0.00823,0.00928,0.00900…
UPSTREAM	-168500	all_TD	3529	0.08759,0.07249,-1.79910,-1.01491,-1.59093,-0.59776,-1.62411,0.71666,-0.69294,-0.56181,-1.21214,-0.04246,0.37805,2.47207,0.53799,0.12801,-0.65748,0.06848,0.46499,-1.58326,-1.01092,-0.84053,0.28423,-1.02194,0.10398,-0.75731,-1.85263,-2.54088,-1.70925,0.58338,-1.10147,0.00496,0.08136,-0.08142,-0.37919,0.14830,1.40526,-0.56313,0.84879,-1.70746,-0.26627,-1.69824,-1.53851,-0.41925,-0.32404,-0.36293,-0…
UPSTREAM	-167500	all_THETA	3596	0.01185,0.01990,0.00665,0.02449,0.01444,0.03223,0.02030,0.00990,0.02212,0.02564,0.00780,0.00431,0.02285,0.01177,0.02571,0.01493,0.02401,0.00919,0.02191,0.01400,0.00885,0.00580,0.00833,0.00214,0.01546,0.01679,0.01259,0.00701,0.01472,0.01532,0.00561,0.00251,0.00393,0.02212,0.01243,0.00360,0.00066,0.00828,0.01657,0.01131,0.00451,0.00342,0.00753,0.02374,0.03123,0.02087,0.03056,0.02290,0.00723,0.01151…
UPSTREAM	-167500	all_PI	3596	0.01562,0.03168,0.00594,0.01226,0.01420,0.01748,0.01338,0.00543,0.01612,0.01780,0.00394,0.00555,0.02544,0.02285,0.02347,0.01964,0.02299,0.01358,0.03068,0.01979,0.00937,0.00337,0.00461,0.00055,0.01477,0.01264,0.01316,0.00605,0.00846,0.01255,0.00098,0.00175,0.00579,0.02729,0.01131,0.00095,0.00078,0.00538,0.00972,0.01288,0.00402,0.00368,0.01512,0.00750,0.02588,0.01479,0.01542,0.02805,0.00655,0.00687…
UPSTREAM	-167500	all_TD	3596	0.88010,1.81545,-0.15348,-1.60125,-0.04767,-1.47880,-1.07999,-1.35074,-0.86505,-0.96866,-0.52648,0.81500,0.36095,2.85153,-0.27690,0.94327,-0.13459,1.39371,1.27262,1.26249,0.16857,-1.20504,-1.34227,-1.06662,-0.14044,-0.75286,0.14231,-0.40820,-1.21952,-0.54095,-2.24415,-0.78854,1.31945,0.74709,-0.27404,-1.47211,0.25464,-1.06430,-1.30563,0.42990,-0.22959,0.20727,2.83863,-2.19201,-0.55398,-0.92694,-1…
UPSTREAM	-166500	all_THETA	3640	0.01738,0.01455,0.01640,0.02049,0.03285,0.01601,0.02241,0.01333,0.00401,0.01545,0.02053,0.02895,0.00428,0.01197,0.01219,0.01491,0.02167,0.01613,0.01151,0.01319,0.01059,0.01122,0.01039,0.00701,0.00879,0.00535,0.01115,0.03051,0.00960,0.01040,0.03881,0.01256,0.00832,0.00610,0.00410,0.01618,0.00219,0.00033,0.00907,0.00598,0.00275,0.00405,0.02096,0.00790,0.01197,0.00392,0.00179,0.01565,0.00442,0.00370…
UPSTREAM	-166500	all_PI	3640	0.01830,0.02630,0.01181,0.01106,0.01509,0.02024,0.00830,0.00769,0.00107,0.01357,0.01234,0.01872,0.00419,0.01977,0.02150,0.01018,0.02871,0.01218,0.01535,0.01059,0.01414,0.01541,0.02247,0.00342,0.00421,0.00444,0.00831,0.01818,0.00925,0.00843,0.02199,0.01097,0.00339,0.00205,0.00528,0.01799,0.00064,0.00046,0.00823,0.00682,0.00231,0.00145,0.02355,0.00659,0.02088,0.00455,0.00074,0.00525,0.00261,0.00174…
UPSTREAM	-166500	all_TD	3640	0.16320,2.39711,-0.83410,-1.42729,-1.71420,0.68799,-2.00365,-1.30693,-1.68282,-0.37666,-1.18206,-0.97692,-0.06332,1.38023,2.35758,-0.91393,1.02210,-0.76666,0.93502,-0.59539,1.00720,1.09962,3.31654,-1.53255,-1.50734,-0.37668,-0.70877,-1.30482,-0.11066,-0.58295,-1.40626,-0.39516,-1.72622,-1.96117,0.76322,0.35291,-1.01340,0.44677,-0.26796,0.14962,-0.42263,-1.75748,0.39413,-0.49993,1.38542,0.43558,-1…
UPSTREAM	-165500	all_THETA	3624	0.01845,0.00850,0.00839,0.02684,0.03702,0.01233,0.01578,0.02101,0.00379,0.01989,0.02423,0.01750,0.00486,0.02519,0.01367,0.02948,0.01929,0.02383,0.01458,0.01272,0.01726,0.00936,0.00701,0.00897,0.01013,0.00723,0.02207,0.00423,0.00792,0.02882,0.01492,0.00510,0.00341,0.00710,0.01931,0.00078,0.01274,0.00259,0.00109,0.02056,0.00892,0.00485,0.00278,0.01028,0.00894,0.03419,0.01436,0.01051,0.00537,0.00359…
UPSTREAM	-165500	all_PI	3624	0.02010,0.01537,0.00442,0.02327,0.03023,0.01008,0.00813,0.01410,0.00528,0.01562,0.02049,0.01008,0.00427,0.02530,0.01974,0.02976,0.02122,0.01762,0.01423,0.00853,0.02411,0.01785,0.00658,0.00505,0.01083,0.00636,0.01648,0.00236,0.00732,0.01459,0.01557,0.00120,0.00183,0.00765,0.01724,0.00017,0.01147,0.00174,0.00069,0.02511,0.00902,0.00732,0.00170,0.00261,0.01278,0.04503,0.01038,0.00737,0.00336,0.00348…
UPSTREAM	-165500	all_TD	3624	0.28351,1.90690,-0.94757,-0.39072,-0.59428,-0.49588,-1.29152,-1.04629,0.78948,-0.67374,-0.49603,-1.23993,-0.35300,0.01346,1.39323,0.03051,0.31195,-0.82799,-0.07452,-0.95213,1.25215,2.44393,-0.18551,-1.28745,0.21282,-0.34776,-0.78873,-1.14868,-0.23112,-1.58703,0.13577,-2.17056,-1.27216,0.23349,-0.34099,-0.82745,-0.30799,-0.61140,-0.73205,0.70005,0.03079,1.46774,-1.02509,-2.19144,1.08330,0.79948,-0…
UPSTREAM	-164500	all_THETA	3678	0.02178,0.00824,0.01873,0.00120,0.02646,0.01574,0.00536,0.02075,0.02824,0.01452,0.00377,0.02598,0.01269,0.02350,0.00466,0.02333,0.00477,0.02392,0.01544,0.00718,0.00826,0.00442,0.01249,0.00833,0.01913,0.00838,0.03514,0.01189,0.00897,0.00521,0.00449,0.03893,0.00102,0.01503,0.00709,0.00222,0.00334,0.01510,0.00329,0.00205,0.03234,0.00544,0.00712,0.00158,0.02185,0.01056,0.00538,0.00985,0.00810,0.00718…
UPSTREAM	-164500	all_PI	3678	0.02885,0.01025,0.01202,0.00036,0.02418,0.00995,0.00544,0.01709,0.02289,0.00883,0.00500,0.02668,0.01598,0.02555,0.00103,0.02723,0.00617,0.03250,0.01531,0.00499,0.00609,0.00404,0.00811,0.00329,0.01966,0.00951,0.02032,0.01367,0.00158,0.00330,0.00298,0.04040,0.00134,0.01061,0.00324,0.00057,0.00404,0.01410,0.00361,0.00079,0.01720,0.00133,0.00249,0.00196,0.02081,0.01099,0.00461,0.00705,0.00565,0.01116…
UPSTREAM	-164500	all_TD	3678	1.03161,0.69976,-1.12531,-0.75057,-0.26966,-1.11842,0.03743,-0.56302,-0.60620,-1.20049,0.90529,0.08701,0.74701,0.27675,-1.44800,0.52707,0.72723,1.14953,-0.02565,-0.91503,-0.73925,-0.21762,-0.99512,-1.74128,0.08781,0.40763,-1.34854,0.46289,-2.51240,-1.06090,-0.96075,0.11918,0.33118,-0.90219,-1.62131,-1.06662,0.38856,-0.20339,0.24969,-1.03030,-1.51297,-1.26698,-1.92197,0.44547,-0.15184,0.09660,-0.4…
UPSTREAM	-163500	all_THETA	3712	0.01791,0.01387,0.01883,0.03720,0.02564,0.01657,0.01966,0.02637,0.03016,0.02541,0.00556,0.01915,0.00829,0.01952,0.01693,0.01632,0.01349,0.02470,0.00392,0.00598,0.01758,0.01077,0.00994,0.00627,0.00304,0.01446,0.01541,0.01015,0.00809,0.01693,0.01580,0.00806,0.00413,0.00287,0.03435,0.00566,0.01321,0.00215,0.00687,0.02947,0.00436,0.03262,0.02683,0.00382,0.01939,0.02095,0.01372,0.00683,0.00243,0.01187…
UPSTREAM	-163500	all_PI	3712	0.01869,0.01965,0.00627,0.02195,0.02528,0.01149,0.00832,0.02527,0.01838,0.01693,0.00541,0.02178,0.01807,0.01350,0.02610,0.01073,0.01946,0.02858,0.00284,0.00322,0.02062,0.02219,0.00781,0.00251,0.00139,0.01139,0.01613,0.00490,0.00646,0.00473,0.01251,0.00169,0.00278,0.00295,0.02982,0.00251,0.00650,0.00016,0.00952,0.02448,0.00628,0.01234,0.02593,0.00112,0.00572,0.01788,0.01243,0.00754,0.00065,0.00556…
UPSTREAM	-163500	all_TD	3712	0.13697,1.10876,-1.75799,-1.32655,-0.04420,-0.96243,-1.80800,-0.13474,-1.26065,-1.03405,-0.08089,0.43398,3.06578,-0.97725,1.57709,-0.93097,1.26836,0.47312,-0.63427,-0.66143,0.54833,1.77913,-0.65870,-1.74597,-1.08947,-0.57215,0.14500,-1.41905,-0.59694,-1.44278,-0.65640,-2.37552,-0.92263,0.07290,-0.41198,-1.52410,-1.58984,-1.32536,0.88462,-0.53950,1.22932,-1.99691,-0.10581,-1.78553,-2.11103,-0.4672…
UPSTREAM	-162500	all_THETA	3786	0.01908,0.01060,0.03435,0.02078,0.00068,0.00756,0.03053,0.01879,0.02694,0.00395,0.00934,0.03321,0.00339,0.02815,0.01388,0.02440,0.01284,0.01982,0.00848,0.00915,0.01018,0.00136,0.01364,0.02070,0.00591,0.00100,0.02638,0.01029,0.01638,0.00556,0.00883,0.02694,0.01646,0.00377,0.01179,0.01797,0.00571,0.00668,0.00408,0.00906,0.03277,0.03719,0.03547,0.00394,0.01519,0.03148,0.00857,0.00646,0.00287,0.01256…
UPSTREAM	-162500	all_PI	3786	0.01940,0.00573,0.01740,0.00833,0.00050,0.00713,0.02025,0.01204,0.01435,0.00371,0.00793,0.02856,0.00377,0.03285,0.01712,0.02186,0.02510,0.02425,0.01716,0.00644,0.00787,0.00088,0.00932,0.01504,0.00951,0.00083,0.01159,0.00833,0.00595,0.00374,0.00973,0.02111,0.01075,0.00334,0.00892,0.01594,0.00859,0.00977,0.00560,0.00630,0.04187,0.01991,0.03713,0.00323,0.00545,0.02959,0.01114,0.00702,0.00147,0.00588…
UPSTREAM	-162500	all_TD	3786	0.05228,-1.20968,-1.59757,-1.77979,-0.38250,-0.15050,-1.07947,-1.13392,-1.50109,-0.16941,-0.45557,-0.45232,0.22823,0.53532,0.70458,-0.32030,2.86902,0.71136,2.78396,-0.90749,-0.68712,-0.65522,-0.99263,-0.87295,1.56161,-0.17480,-1.66597,-0.58390,-1.99331,-0.96023,0.29884,-0.69596,-1.06364,-0.31036,-0.73328,-0.35591,1.19203,1.20190,1.03962,-0.81211,0.89001,-1.50274,0.15231,-0.46061,-1.97093,-0.19362…
UPSTREAM	-161500	all_THETA	3796	0.02032,0.00280,0.01552,0.03521,0.01609,0.02638,0.02727,0.00425,0.02459,0.00227,0.03471,0.00332,0.03956,0.00785,0.00992,0.00934,0.01010,0.00205,0.01450,0.02147,0.01714,0.01122,0.02195,0.01078,0.00844,0.00521,0.02839,0.01028,0.00515,0.01392,0.01206,0.01692,0.03466,0.00165,0.00295,0.02445,0.03416,0.02986,0.03899,0.00544,0.00452,0.00186,0.01156,0.01842,0.01216,0.00125,0.01473,0.01593,0.00820,0.01018…
UPSTREAM	-161500	all_PI	3796	0.02625,0.00103,0.01786,0.01387,0.01336,0.02361,0.01526,0.00496,0.02949,0.00635,0.02703,0.00168,0.03280,0.01309,0.01089,0.00613,0.00663,0.00302,0.01332,0.01023,0.01635,0.00880,0.00949,0.00489,0.00373,0.00656,0.02900,0.00868,0.00241,0.00482,0.00506,0.01492,0.02773,0.00164,0.00213,0.02765,0.01647,0.02726,0.03427,0.00296,0.00472,0.00125,0.00963,0.03829,0.01075,0.00050,0.02810,0.01713,0.00327,0.00827…
UPSTREAM	-161500	all_TD	3796	0.92999,-0.90843,0.40130,-1.93241,-0.53120,-0.33699,-1.41538,0.46943,0.63866,1.91236,-0.71286,-0.52648,-0.55393,1.96163,0.27281,-1.05362,-1.05253,0.88318,-0.25635,-1.65088,-0.14522,-0.66494,-1.81339,-1.67066,-1.69713,0.75369,0.06908,-0.44987,-1.51734,-1.89106,-1.80891,-0.35600,-0.64572,-0.01319,-0.74565,0.41851,-1.59290,-0.28043,-0.39321,-0.76641,0.12667,-0.77702,-0.49971,3.19485,-0.35992,-0.8596…
UPSTREAM	-160500	all_THETA	3874	0.01689,0.00217,0.01896,0.02401,0.02354,0.00223,0.02729,0.02099,0.02977,0.02524,0.00421,0.02130,0.03370,0.04086,0.01524,0.01102,0.00318,0.00791,0.01008,0.01157,0.00331,0.01412,0.01587,0.01511,0.01344,0.00844,0.01795,0.00252,0.01243,0.00539,0.00101,0.03382,0.01535,0.00077,0.00394,0.01417,0.01620,0.03202,0.00527,0.00621,0.02013,0.02862,0.03309,0.00485,0.00511,0.00602,0.01836,0.00910,0.01741,0.01287…
UPSTREAM	-160500	all_PI	3874	0.01818,0.00127,0.01200,0.00953,0.03801,0.00130,0.00991,0.01795,0.01609,0.01347,0.00659,0.02140,0.02768,0.03863,0.01711,0.00398,0.00621,0.01254,0.02116,0.00721,0.00148,0.02505,0.00949,0.01228,0.01400,0.00796,0.01046,0.00207,0.00407,0.00294,0.00015,0.03034,0.01542,0.00006,0.00448,0.00421,0.01330,0.02505,0.00554,0.00634,0.02730,0.02528,0.02785,0.00454,0.00380,0.00411,0.01641,0.00937,0.03058,0.01026…
UPSTREAM	-160500	all_TD	3874	0.24210,-0.91746,-1.11302,-1.89641,1.40971,-0.77906,-2.02340,-0.46034,-1.48164,-1.47900,1.57725,0.01530,-0.57807,-0.17702,0.28950,-1.66153,1.36926,1.77302,3.15115,-1.15332,-1.36913,2.15687,-1.23603,-0.56358,0.12876,-0.17018,-1.30153,-0.41539,-2.01323,-1.32352,-1.21966,-0.33206,0.01134,-0.98448,0.38119,-2.18719,-0.56264,-0.69363,0.15060,0.04926,1.12826,-0.36815,-0.51225,-0.18046,-0.68584,-0.91535,…
UPSTREAM	-159500	all_THETA	3868	0.01577,0.03800,0.02519,0.00178,0.01517,0.04003,0.03086,0.00507,0.02001,0.01845,0.03185,0.02654,0.01258,0.00084,0.01287,0.02406,0.00651,0.00835,0.01167,0.03192,0.01260,0.00397,0.03442,0.00619,0.01337,0.00646,0.00215,0.03628,0.01791,0.00176,0.00377,0.00142,0.01885,0.00718,0.00360,0.01023,0.01585,0.02380,0.03963,0.02844,0.02928,0.00789,0.00149,0.00299,0.01279,0.01477,0.00472,0.00915,0.01861,0.00638…
UPSTREAM	-159500	all_PI	3868	0.01395,0.03704,0.02276,0.00052,0.01209,0.01660,0.02246,0.00642,0.01832,0.01521,0.02793,0.02997,0.00696,0.00055,0.01749,0.04703,0.00536,0.01412,0.00786,0.02782,0.00967,0.00185,0.01835,0.00416,0.00550,0.00472,0.00299,0.02609,0.01155,0.00243,0.00365,0.00021,0.01412,0.00185,0.00310,0.00975,0.01969,0.00876,0.03514,0.03108,0.02020,0.01212,0.00182,0.00180,0.01018,0.01236,0.00139,0.01078,0.01282,0.00401…
UPSTREAM	-159500	all_TD	3868	-0.36497,-0.08137,-0.22148,-1.18560,-0.62795,-1.90033,-0.87177,0.74732,-0.26283,-0.53158,-0.39741,0.41495,-1.22669,-0.65903,1.10590,2.44824,-0.52453,1.74460,-0.99585,-0.41369,-0.72112,-1.39102,-1.45140,-0.95926,-1.83813,-0.80157,0.90121,-0.90730,-1.07792,0.70386,-0.08831,-1.42915,-0.79770,-1.06368,-0.29265,-0.14591,0.75181,-1.91778,-0.36608,0.29548,-0.87484,0.99654,0.42261,-1.05851,-0.63592,-0.51…
UPSTREAM	-158500	all_THETA	3837	0.01813,0.00594,0.02232,0.00392,0.00097,0.03406,0.02834,0.00148,0.02960,0.00089,0.02762,0.00056,0.04280,0.02301,0.00077,0.01833,0.00479,0.01745,0.00772,0.01391,0.03711,0.01417,0.00554,0.00636,0.01111,0.00521,0.02564,0.01082,0.00557,0.00122,0.00602,0.01858,0.00704,0.03446,0.00844,0.01393,0.00109,0.04023,0.04331,0.00685,0.03166,0.02143,0.00347,0.01140,0.00277,0.00701,0.00851,0.01023,0.02112,0.00506…
UPSTREAM	-158500	all_PI	3837	0.02210,0.00671,0.01589,0.00174,0.00116,0.01489,0.02331,0.00255,0.03005,0.00020,0.02567,0.00008,0.04929,0.02506,0.00084,0.02493,0.01046,0.02749,0.00743,0.00885,0.04617,0.01691,0.00470,0.01257,0.00422,0.00391,0.03419,0.01283,0.00596,0.00012,0.00241,0.01967,0.00771,0.01214,0.00777,0.01653,0.00032,0.01846,0.02999,0.00547,0.01426,0.02956,0.00395,0.01471,0.00211,0.00368,0.00889,0.00870,0.01882,0.00398…
UPSTREAM	-158500	all_TD	3837	0.69548,0.25735,-0.90217,-1.39859,0.21123,-1.82179,-0.56461,1.44997,0.04750,-0.82745,-0.22135,-0.90542,0.47934,0.28407,0.08691,1.13787,1.69921,1.27205,-0.11354,-1.13839,0.77594,0.60647,-0.43607,2.53932,-1.91021,-0.72284,0.85404,0.56922,0.20322,-1.51053,-1.71865,0.18211,0.17637,-2.09661,-0.24328,0.44207,-0.75057,-1.75682,-0.99891,-0.59163,-1.75025,1.13723,0.25710,0.73275,-0.55657,-1.41334,0.13491,…
UPSTREAM	-157500	all_THETA	3887	0.01723,0.00441,0.01062,0.02061,0.00263,0.00806,0.02688,0.01958,0.02845,0.02267,0.00472,0.01676,0.00665,0.02485,0.02405,0.01206,0.00795,0.02498,0.01781,0.00614,0.01136,0.02992,0.01854,0.00628,0.03715,0.00741,0.01008,0.00730,0.02950,0.01467,0.01229,0.00467,0.02706,0.00743,0.01652,0.02542,0.00926,0.01496,0.03586,0.02218,0.00962,0.03171,0.01372,0.00841,0.00754,0.00401,0.01825,0.01411,0.00339,0.00719…
UPSTREAM	-157500	all_PI	3887	0.02353,0.00066,0.00188,0.01501,0.00098,0.00864,0.01107,0.01420,0.02311,0.01047,0.00752,0.01319,0.00933,0.02564,0.02886,0.01393,0.00811,0.03718,0.02141,0.00632,0.00995,0.02255,0.02162,0.00631,0.01134,0.00681,0.00355,0.00499,0.02141,0.01400,0.01504,0.00363,0.01386,0.00699,0.02563,0.01011,0.00674,0.02688,0.02003,0.01049,0.00785,0.01647,0.01560,0.00681,0.00669,0.00290,0.02959,0.01113,0.00124,0.00727…
UPSTREAM	-157500	all_TD	3887	1.15752,-1.42801,-1.99393,-0.85300,-1.16532,0.21220,-1.89221,-0.84950,-0.60446,-1.69764,1.54177,-0.66959,0.57761,0.09955,0.63883,0.48090,0.05531,1.56923,0.57763,0.08451,-0.38437,-0.78464,0.52787,0.01258,-2.22668,-0.23020,-1.98856,-0.94667,-0.88392,-0.14075,0.44765,-0.63656,-1.56410,-0.14930,1.72803,-1.91226,-0.83176,1.82807,-1.42427,-1.66296,-0.56107,-1.55005,0.42314,-0.48059,-0.34012,-0.68794,1.…
UPSTREAM	-156500	all_THETA	3967	0.01311,0.01822,0.02492,0.02519,0.03376,0.02458,0.01397,0.03378,0.01473,0.01353,0.01738,0.01437,0.02877,0.02737,0.01807,0.02127,0.00628,0.01988,0.01894,0.00959,0.00222,0.00922,0.03514,0.01562,0.00648,0.03310,0.00266,0.00736,0.00732,0.00644,0.03141,0.01475,0.00107,0.00645,0.00737,0.01836,0.00897,0.02729,0.00808,0.03028,0.01353,0.01068,0.02746,0.00309,0.00485,0.00465,0.00850,0.01324,0.00380,0.00491…
UPSTREAM	-156500	all_PI	3967	0.01692,0.03150,0.01502,0.03011,0.03436,0.01308,0.00757,0.01412,0.01030,0.01403,0.01204,0.01434,0.02822,0.03231,0.01546,0.01033,0.00276,0.03203,0.03191,0.00801,0.00505,0.00657,0.02612,0.01447,0.00579,0.00854,0.00198,0.00192,0.00439,0.00719,0.02443,0.01383,0.00032,0.00571,0.00293,0.02186,0.00845,0.01142,0.00549,0.01540,0.00798,0.00475,0.01941,0.00278,0.00229,0.00423,0.00533,0.01419,0.00290,0.00194…
UPSTREAM	-156500	all_TD	3967	0.90698,2.23891,-1.26713,0.59404,0.05527,-1.50128,-1.31810,-1.88331,-0.92894,0.11220,-0.92229,-0.00628,-0.05955,0.58148,-0.44654,-1.37163,-1.66169,1.79503,2.05384,-0.48998,1.36276,-0.85667,-0.80856,-0.23207,-0.31727,-2.12637,-0.60160,-2.22240,-1.19912,0.30596,-0.71853,-0.15727,-1.01046,-0.33836,-1.81154,0.59403,-0.12298,-1.85979,-0.97134,-1.58521,-1.21139,-1.11244,-0.94049,-0.26502,-1.48017,-0.25…
UPSTREAM	-155500	all_THETA	3995	0.01563,0.01397,0.04577,0.01238,0.04478,0.04164,0.02405,0.00660,0.02885,0.03141,0.03039,0.01611,0.00290,0.00370,0.02680,0.02175,0.01790,0.02286,0.00517,0.08975,0.02532,0.00954,0.00679,0.00357,0.00959,0.02503,0.01087,0.00571,0.02630,0.01651,0.00683,0.01268,0.00284,0.03258,0.02045,0.00262,0.01638,0.01901,0.01354,0.01044,0.01529,0.00697,0.01155,0.00801,0.03755,0.01425,0.02825,0.02056,0.00169,0.00803…
UPSTREAM	-155500	all_PI	3995	0.01944,0.01788,0.01866,0.00184,0.04275,0.03586,0.01172,0.00313,0.01057,0.01207,0.01893,0.00478,0.00375,0.00264,0.02598,0.03096,0.02091,0.02474,0.00219,0.24136,0.03826,0.00705,0.00228,0.00402,0.00687,0.02057,0.01324,0.00378,0.01660,0.01411,0.00145,0.00590,0.00247,0.03004,0.02345,0.00289,0.00597,0.01469,0.02137,0.00736,0.00484,0.00358,0.00539,0.01249,0.01874,0.01512,0.01862,0.02675,0.00153,0.00774…
UPSTREAM	-155500	all_TD	3995	0.76966,0.80232,-1.92772,-1.21966,-0.14739,-0.43852,-1.64444,-1.30080,-1.94599,-1.36226,-1.20031,-1.95866,0.76655,-0.69388,-0.09269,1.33354,0.52652,0.23633,-1.61648,1.79841,1.50885,-0.79773,-1.56892,0.21353,-0.73735,-0.57242,0.66573,-0.97854,-1.18009,-0.46061,-2.35270,-1.66989,-0.33699,-0.25178,0.34704,0.26218,-2.01044,-0.72243,1.76767,-0.81369,-2.15495,-1.37313,-1.32050,1.41320,-1.62483,0.18667,…
UPSTREAM	-154500	all_THETA	4015	0.01223,0.03432,0.01370,0.04785,0.04056,0.00957,0.00992,0.01789,0.02180,0.01911,0.00123,0.00796,0.00491,0.02586,0.01394,0.02010,0.00345,0.00083,0.02749,0.00711,0.02301,0.00914,0.03241,0.00045,0.00560,0.02799,0.01330,0.00179,0.00423,0.00467,0.03468,0.00881,0.00704,0.00336,0.01442,0.01528,0.00124,0.03567,0.02699,0.00444,0.02030,0.02314,0.00590,0.01905,0.00507,0.00298,0.00450,0.00332,0.00381,0.00815…
UPSTREAM	-154500	all_PI	4015	0.01488,0.01617,0.01502,0.03744,0.04199,0.00665,0.00707,0.00892,0.02472,0.01503,0.00083,0.01028,0.00655,0.01947,0.01001,0.02162,0.00413,0.00061,0.06288,0.00521,0.03622,0.00692,0.02252,0.00064,0.00436,0.01901,0.01383,0.00014,0.00275,0.00749,0.03219,0.00522,0.00584,0.00284,0.00763,0.00499,0.00079,0.02958,0.01174,0.00454,0.02005,0.00840,0.00412,0.01398,0.00620,0.00285,0.00533,0.00299,0.00384,0.00376…
UPSTREAM	-154500	all_TD	4015	0.67579,-1.71146,0.23299,-0.70223,0.10719,-0.89627,-0.88296,-1.55525,0.42212,-0.67803,-0.46765,0.83354,0.90974,-0.72963,-0.79978,0.23997,0.28070,-0.38654,3.46755,-0.79810,1.14915,-0.71646,-0.98572,0.44677,-0.64605,-1.02888,0.12666,-0.98448,-0.97680,1.72853,-0.23239,-1.00843,-0.36131,-0.41571,-1.47973,-2.01987,-0.38254,-0.55287,-1.75353,0.05933,-0.03831,-2.02146,-0.60430,-0.84649,0.49382,-0.09678,…
UPSTREAM	-153500	all_THETA	4024	0.01625,0.03061,0.03870,0.03046,0.04915,0.00288,0.02118,0.01771,0.01263,0.00776,0.00401,0.02689,0.02417,0.00033,0.02451,0.01049,0.01632,0.01910,0.01298,0.00144,0.00953,0.03348,0.00093,0.00495,0.03493,0.01276,0.00457,0.00615,0.00536,0.02298,0.01026,0.01835,0.02420,0.00373,0.01731,0.01301,0.00869,0.03622,0.00776,0.00166,0.01552,0.01455,0.02605,0.01330,0.02805,0.02152,0.00682,0.00162,0.00485,0.00470…
UPSTREAM	-153500	all_PI	4024	0.01520,0.01687,0.03757,0.03662,0.06140,0.00084,0.01441,0.00841,0.00549,0.01101,0.00300,0.02504,0.03193,0.00023,0.02992,0.01116,0.01045,0.02839,0.00933,0.00021,0.00668,0.01728,0.00014,0.00539,0.01949,0.01404,0.00120,0.00432,0.00807,0.01330,0.01894,0.01782,0.03976,0.00254,0.00985,0.01538,0.01355,0.03167,0.00873,0.00227,0.02140,0.01695,0.01940,0.02755,0.04112,0.02763,0.00785,0.00118,0.00320,0.00451…
UPSTREAM	-153500	all_TD	4024	-0.19564,-1.44675,-0.09239,0.62296,0.70292,-1.49861,-1.02083,-1.56499,-1.60342,1.23567,-0.65618,-0.21924,1.01241,-0.31220,0.70872,0.17209,-0.38254,1.38853,-0.86721,-1.21966,-0.85238,-1.56469,-1.58231,0.25572,-1.33469,0.31346,-2.10128,-0.84094,1.45770,-1.34662,1.94037,-0.08622,1.62114,-0.82278,-1.36331,0.36501,1.52300,-0.40320,0.37516,0.38952,1.19329,0.34810,-0.82145,1.99459,1.28818,0.88884,0.4363…
UPSTREAM	-152500	all_THETA	4050	0.01756,0.01335,0.02264,0.02886,0.02588,0.00166,0.01367,0.03357,0.01970,0.02346,0.02036,0.00504,0.00694,0.03664,0.00438,0.01455,0.02536,0.00628,0.01187,0.00528,0.00695,0.00352,0.00424,0.01067,0.03997,0.00902,0.00216,0.03480,0.00970,0.00706,0.00321,0.00301,0.00160,0.00283,0.01483,0.04240,0.00245,0.01476,0.00557,0.00876,0.03255,0.00574,0.00717,0.01081,0.02088,0.02091,0.02998,0.01014,0.01888,0.03701…
UPSTREAM	-152500	all_PI	4050	0.02008,0.00768,0.01455,0.02734,0.03154,0.00165,0.00872,0.01505,0.01524,0.01307,0.00616,0.00458,0.01253,0.03362,0.01012,0.01104,0.03263,0.00240,0.00715,0.01066,0.00457,0.00525,0.00390,0.01122,0.02384,0.01038,0.00246,0.01867,0.01025,0.00158,0.00048,0.00517,0.00243,0.00156,0.01098,0.04161,0.00242,0.00780,0.00307,0.00726,0.02376,0.00142,0.01036,0.01849,0.02629,0.02016,0.02297,0.00799,0.01060,0.04690…
UPSTREAM	-152500	all_TD	4050	0.44853,-1.29205,-1.07667,-0.15477,0.63973,-0.00338,-1.13548,-1.77279,-0.71250,-1.40053,-1.95463,-0.26415,2.22455,-0.26504,1.39711,-0.63547,0.91866,-1.60635,-1.05996,2.71899,-1.01368,0.82699,-0.13604,0.15716,-1.31000,0.45416,0.27950,-1.49725,0.16453,-2.31881,-0.90542,1.20836,0.87799,-1.06012,-0.62912,-0.05993,-0.02887,-1.48356,-0.90123,-0.36095,-0.86516,-1.86318,1.32369,1.87090,0.78064,-0.10645,-…
UPSTREAM	-151500	all_THETA	4135	0.01240,0.00839,0.00810,0.04271,0.01842,0.00646,0.03262,0.02734,0.03718,0.02702,0.00772,0.01264,0.02020,0.01660,0.02416,0.00206,0.00596,0.00155,0.01444,0.00837,0.00095,0.00624,0.03435,0.01851,0.00440,0.03058,0.01598,0.00898,0.00205,0.00477,0.00129,0.00539,0.02916,0.03244,0.01970,0.00578,0.01634,0.00728,0.00404,0.00503,0.00114,0.00468,0.02296,0.02235,0.03103,0.01946,0.01814,0.02846,0.01358,0.00552…
UPSTREAM	-151500	all_PI	4135	0.01618,0.00669,0.00294,0.05782,0.00797,0.00369,0.01318,0.01798,0.02398,0.01320,0.00601,0.01989,0.01456,0.01222,0.02258,0.00416,0.00401,0.00023,0.01337,0.00332,0.00041,0.00423,0.02278,0.01440,0.00145,0.01633,0.01108,0.00384,0.00111,0.00456,0.00176,0.00555,0.01998,0.01630,0.01675,0.00696,0.00824,0.00713,0.00187,0.00471,0.00130,0.00070,0.02438,0.01270,0.02213,0.01564,0.01082,0.03253,0.01024,0.00388…
UPSTREAM	-151500	all_TD	4135	0.95183,-0.55205,-1.34827,1.09942,-1.68176,-1.27673,-1.92209,-1.10148,-1.14557,-1.64248,-0.66259,1.79024,-0.88521,-0.75919,-0.20531,2.16932,-0.86280,-0.90542,-0.23209,-1.42441,-0.60008,-0.76049,-1.08618,-0.70213,-1.24796,-1.50439,-0.96838,-1.74778,-1.08338,-0.09244,0.38952,0.07648,-1.01478,-1.31071,-0.35439,0.56467,-1.56420,-0.06037,-1.07388,-0.15445,0.14962,-1.42915,0.19612,-1.37101,-0.92588,-0.…
UPSTREAM	-150500	all_THETA	4155	0.01305,0.00550,0.02544,0.02699,0.01401,0.03277,0.02998,0.02694,0.00354,0.00339,0.01821,0.01373,0.02477,0.01612,0.00827,0.01554,0.00202,0.02694,0.00672,0.01082,0.00816,0.03148,0.01815,0.00770,0.03234,0.01158,0.00934,0.00278,0.00761,0.00354,0.02820,0.02191,0.01068,0.00236,0.00498,0.03285,0.00868,0.00738,0.01161,0.02900,0.02766,0.01907,0.02627,0.03420,0.02995,0.00044,0.00492,0.00449,0.00160,0.00412…
UPSTREAM	-150500	all_PI	4155	0.01553,0.00247,0.04039,0.01603,0.00954,0.01229,0.01943,0.01922,0.00270,0.00735,0.01138,0.01858,0.01788,0.01714,0.00624,0.01327,0.00102,0.03076,0.00589,0.01301,0.00891,0.01396,0.01486,0.00565,0.01420,0.00971,0.00313,0.00204,0.01114,0.00398,0.02142,0.02500,0.00836,0.00315,0.00103,0.04156,0.01219,0.00953,0.01086,0.02031,0.02617,0.00775,0.02092,0.02533,0.01669,0.00019,0.00784,0.00193,0.00037,0.00466…
UPSTREAM	-150500	all_TD	4155	0.58718,-1.41107,1.74565,-1.30633,-1.00351,-2.01857,-1.13396,-0.91678,-0.64519,2.34156,-1.18672,1.06208,-0.89073,0.19816,-0.74764,-0.43857,-0.52648,0.44703,-0.34083,0.50909,0.20408,-1.78363,-0.57509,-0.78521,-1.79162,-0.50248,-2.01945,-0.69282,1.28443,0.23519,-0.77005,0.45151,-0.43492,0.85858,-2.25137,0.85772,1.07898,0.48974,-0.19774,-0.95929,-0.17301,-1.75371,-0.61959,-0.83751,-1.42639,-0.60008,…
UPSTREAM	-149500	all_THETA	4222	0.00625,0.00195,0.01152,0.01825,0.02278,0.02158,0.00813,0.03799,0.03314,0.01496,0.01219,0.00401,0.00741,0.01874,0.00348,0.02692,0.00806,0.00530,0.01336,0.02538,0.00671,0.00374,0.01496,0.03224,0.01836,0.00951,0.01508,0.00842,0.00646,0.00144,0.01905,0.00718,0.00463,0.02194,0.00269,0.00453,0.02802,0.01462,0.02532,0.03060,0.00798,0.00107,0.02822,0.02999,0.02056,0.02307,0.02329,0.02333,0.01158,0.00311…
UPSTREAM	-149500	all_PI	4222	0.01098,0.00097,0.00883,0.01596,0.01951,0.00826,0.00519,0.01569,0.02237,0.00767,0.00826,0.00325,0.00840,0.01293,0.00321,0.02604,0.00845,0.00440,0.01725,0.03542,0.00405,0.00544,0.00490,0.01633,0.01421,0.00906,0.01489,0.00340,0.00381,0.00239,0.01276,0.00160,0.00764,0.02781,0.00262,0.00051,0.03539,0.01667,0.01950,0.01944,0.01082,0.00300,0.02210,0.03078,0.01563,0.01735,0.01548,0.01366,0.01692,0.00555…
UPSTREAM	-149500	all_TD	4222	2.05604,-1.11235,-0.58909,-0.26555,-0.44271,-1.94928,-1.09576,-1.90192,-1.05008,-1.51123,-0.90273,-0.53183,0.34240,-0.98648,-0.17371,-0.10573,0.14849,-0.47675,0.87232,1.26087,-1.16833,0.76281,-1.25129,-1.53715,-0.53425,-0.14632,-0.03873,-1.78610,-1.05274,1.23158,-1.04377,-1.11469,1.53669,0.84498,-0.06755,-2.51808,0.84708,0.41980,-0.72207,-1.13615,1.03824,1.92054,-0.68417,0.08518,-0.68743,-0.76238…
UPSTREAM	-148500	all_THETA	4263	0.00365,0.00893,0.01483,0.01102,0.02674,0.03287,0.01456,0.01461,0.03770,0.02379,0.03453,0.00073,0.00700,0.02569,0.01657,0.01279,0.02193,0.01850,0.01928,0.00772,0.00552,0.00468,0.00878,0.02427,0.00791,0.01192,0.00512,0.00616,0.00456,0.02762,0.02076,0.01036,0.01884,0.02464,0.00465,0.00387,0.03054,0.01614,0.02649,0.03502,0.00735,0.02172,0.01834,0.03522,0.02103,0.02070,0.01569,0.00312,0.00306,0.00214…
UPSTREAM	-148500	all_PI	4263	0.00525,0.01168,0.01148,0.00968,0.01840,0.02690,0.00706,0.01144,0.02172,0.01850,0.02237,0.00093,0.00738,0.02189,0.02108,0.01196,0.02029,0.02124,0.01887,0.00559,0.00604,0.00081,0.00897,0.01171,0.00532,0.01556,0.00168,0.00546,0.00455,0.01672,0.02339,0.00988,0.01858,0.03519,0.00803,0.00063,0.04238,0.01849,0.01994,0.01330,0.01153,0.01490,0.02087,0.02364,0.01954,0.00880,0.02061,0.00417,0.00411,0.00032…
UPSTREAM	-148500	all_TD	4263	0.87724,0.92522,-0.70800,-0.36475,-0.97101,-0.56424,-1.57853,-0.68303,-1.37183,-0.71269,-1.13992,0.41209,0.16356,-0.47580,0.57649,-0.20077,-0.23685,0.46725,-0.06661,-0.83447,0.17423,-1.38761,0.06098,-1.62393,-0.94870,0.82959,-1.88579,-0.30250,-0.00774,-1.25502,0.34160,-0.14165,-0.03604,1.23929,2.03527,-2.29885,1.24629,0.46098,-0.78999,-1.99617,1.63488,-0.99805,0.43582,-1.06428,-0.22388,-1.83520,0…
UPSTREAM	-147500	all_THETA	4299	0.00682,0.01668,0.00397,0.01943,0.01718,0.02002,0.01525,0.03862,0.03099,0.02157,0.00438,0.01151,0.00877,0.03013,0.02282,0.00919,0.01666,0.01366,0.02101,0.02475,0.00991,0.00422,0.00845,0.00819,0.00739,0.00574,0.00298,0.00449,0.00306,0.02184,0.03775,0.00304,0.02300,0.03762,0.00323,0.00358,0.00671,0.00860,0.02501,0.03615,0.00501,0.02456,0.02724,0.01062,0.02792,0.01840,0.00702,0.01526,0.00782,0.00343…
UPSTREAM	-147500	all_PI	4299	0.00724,0.02087,0.00229,0.01114,0.00888,0.00969,0.01305,0.01602,0.02132,0.00978,0.00421,0.01162,0.01124,0.02920,0.02437,0.00969,0.01917,0.01272,0.01834,0.03167,0.00627,0.00358,0.00823,0.00558,0.00545,0.00075,0.00224,0.00262,0.00460,0.01648,0.02219,0.00453,0.01323,0.04505,0.00352,0.00055,0.00152,0.00897,0.01862,0.01947,0.00475,0.01630,0.02723,0.00432,0.02395,0.01607,0.00530,0.02058,0.00901,0.00234…
UPSTREAM	-147500	all_TD	4299	0.13018,0.79134,-0.78692,-1.28569,-1.40223,-1.63064,-0.45162,-1.89817,-1.00665,-1.70292,-0.11309,0.02457,0.84597,-0.09901,0.21828,0.16026,0.46730,-0.21556,-0.40270,0.89319,-1.12244,-0.35007,-0.07198,-0.95276,-0.77640,-1.61684,-0.64400,-1.18691,1.36222,-0.77599,-1.33508,0.69946,-1.34927,0.63433,0.24225,-2.25929,-2.18085,0.12491,-0.80762,-1.49525,-0.12964,-1.07291,-0.00150,-1.73613,-0.45665,-0.3953…
UPSTREAM	-146500	all_THETA	4326	0.00529,0.00660,0.01929,0.02527,0.02746,0.00587,0.02971,0.01765,0.03169,0.00263,0.01795,0.00468,0.02785,0.01845,0.02266,0.02568,0.00848,0.01476,0.02995,0.00964,0.00205,0.00381,0.00798,0.00469,0.03074,0.00405,0.00473,0.00276,0.01346,0.03051,0.00451,0.03721,0.00440,0.03968,0.00255,0.00292,0.01200,0.02624,0.03294,0.00759,0.00139,0.00304,0.01258,0.02112,0.01789,0.00173,0.00206,0.02593,0.01312,0.00623…
UPSTREAM	-146500	all_PI	4326	0.00495,0.00270,0.01418,0.01478,0.01182,0.00420,0.01089,0.01026,0.02039,0.00194,0.03101,0.00658,0.03014,0.02269,0.02842,0.02847,0.00691,0.01664,0.03354,0.00677,0.00023,0.00449,0.00342,0.00579,0.02692,0.00210,0.00285,0.00339,0.01086,0.02251,0.00506,0.02203,0.00497,0.02469,0.00333,0.00113,0.00815,0.02262,0.01261,0.00691,0.00276,0.00122,0.00900,0.02157,0.01435,0.00176,0.00442,0.03308,0.01892,0.00552…
UPSTREAM	-146500	all_TD	4326	-0.18067,-1.43217,-0.67805,-1.33156,-1.83423,-0.78002,-2.04307,-1.30761,-1.15206,-0.55339,1.22097,1.02335,0.26504,0.56796,0.72972,0.34439,-0.56324,0.37884,0.38400,-0.90897,-1.27214,0.42976,-0.81961,0.61695,-0.39899,-1.31029,-1.14116,0.54652,-0.59041,-0.84643,0.34382,-1.32242,0.27473,-1.21872,0.75189,-1.54949,-0.97258,-0.43929,-1.99491,-0.22248,1.04871,-0.85815,-0.88688,0.06291,-0.61484,0.02312,1.…
UPSTREAM	-145500	all_THETA	4423	0.00342,0.02821,0.01509,0.01807,0.01122,0.02917,0.02221,0.03468,0.04106,0.00044,0.03420,0.00677,0.02033,0.00469,0.02205,0.02157,0.00562,0.01169,0.01764,0.00670,0.00166,0.01480,0.01989,0.00953,0.03495,0.00080,0.00232,0.00359,0.00848,0.02473,0.00952,0.02845,0.00939,0.03880,0.00392,0.00942,0.00615,0.01265,0.02876,0.03099,0.00515,0.00521,0.00587,0.01805,0.02784,0.01148,0.01209,0.03172,0.03096,0.01256…
UPSTREAM	-145500	all_PI	4423	0.00454,0.05191,0.01489,0.01384,0.01384,0.01162,0.01345,0.01327,0.02239,0.00079,0.02959,0.00270,0.02117,0.00301,0.01747,0.01931,0.00649,0.01265,0.02278,0.00716,0.00112,0.01250,0.00852,0.00719,0.02785,0.00012,0.00108,0.00457,0.00703,0.01932,0.00850,0.02705,0.01286,0.01371,0.00331,0.01359,0.00117,0.01046,0.02260,0.01078,0.00782,0.00837,0.00230,0.01660,0.01842,0.01340,0.01586,0.01514,0.03591,0.01774…
UPSTREAM	-145500	all_TD	4423	0.71864,2.68066,-0.04150,-0.71005,0.39232,-1.93996,-1.25045,-1.99881,-1.47587,0.86551,-0.43360,-0.86256,0.12162,-0.82304,-0.65238,-0.32035,0.45799,0.24471,0.90768,0.20460,-0.54635,-0.48726,-1.79616,-0.75470,-0.65764,-0.90542,-1.31958,0.75764,-0.50208,-0.70105,-0.30943,-0.15717,0.87196,-2.05179,-0.41052,1.18145,-2.15836,-0.48190,-0.68195,-1.89383,1.19010,1.33777,-1.21660,-0.25355,-1.07962,0.46943,…
UPSTREAM	-144500	all_THETA	4399	0.00573,0.00673,0.01683,0.02583,0.03801,0.02281,0.01432,0.02533,0.02598,0.04787,0.00133,0.02291,0.00163,0.00964,0.01486,0.00513,0.02201,0.00768,0.02138,0.02094,0.00790,0.00648,0.00739,0.00714,0.04243,0.00686,0.03909,0.00327,0.00221,0.00395,0.00703,0.02839,0.00825,0.02746,0.00876,0.03980,0.00610,0.01003,0.01430,0.01348,0.02875,0.02589,0.00700,0.00501,0.01461,0.01785,0.02257,0.02462,0.01876,0.03568…
UPSTREAM	-144500	all_PI	4399	0.00682,0.00309,0.01549,0.01218,0.04984,0.00979,0.01017,0.00799,0.02397,0.03031,0.00280,0.02497,0.00070,0.01251,0.02043,0.00405,0.02139,0.00587,0.02253,0.02155,0.00587,0.00406,0.00768,0.00935,0.03291,0.00701,0.02485,0.00134,0.00049,0.00400,0.00518,0.02339,0.00948,0.02023,0.01285,0.01499,0.00593,0.00994,0.01856,0.01039,0.02454,0.01141,0.01146,0.00611,0.02047,0.01476,0.01404,0.02181,0.00999,0.03935…
UPSTREAM	-144500	all_TD	4399	0.51573,-0.90738,-0.25122,-1.69705,0.98085,-1.82531,-0.90931,-2.19936,-0.24294,-1.12408,1.17466,0.27737,-0.96039,0.76314,1.16120,-0.49473,-0.08877,-0.71021,0.17213,0.09288,-0.77797,-1.07691,0.11805,0.91258,-0.72797,0.06498,-1.18064,-1.55378,-1.78602,0.03608,-0.70960,-0.56796,0.44757,-0.83786,1.26995,-1.90156,-0.08162,-0.02628,0.91067,-0.71769,-0.47151,-1.75332,1.57610,0.55515,0.88779,-0.54638,-1.…
UPSTREAM	-143500	all_THETA	4419	0.00312,0.02212,0.01548,0.02477,0.02025,0.02475,0.00698,0.03364,0.02262,0.04133,0.00464,0.00798,0.02953,0.01901,0.01744,0.00700,0.01994,0.00917,0.02675,0.00718,0.00559,0.01006,0.01017,0.04163,0.00321,0.04065,0.01518,0.00529,0.00289,0.03016,0.00986,0.01698,0.01229,0.03089,0.00343,0.00541,0.00723,0.01341,0.03341,0.01000,0.00701,0.00718,0.02265,0.00853,0.03821,0.02453,0.01439,0.02133,0.00521,0.00637…
UPSTREAM	-143500	all_PI	4419	0.00203,0.03227,0.01396,0.01413,0.02358,0.01208,0.00982,0.01148,0.01618,0.01933,0.00384,0.00312,0.04693,0.01184,0.02048,0.00476,0.02106,0.00922,0.03058,0.00280,0.00435,0.00644,0.00864,0.03085,0.00307,0.01928,0.02090,0.00200,0.00258,0.01938,0.01352,0.01598,0.01781,0.01497,0.00205,0.00123,0.00452,0.00941,0.02315,0.00797,0.01348,0.01270,0.02677,0.00617,0.01739,0.02371,0.00858,0.02768,0.00431,0.00340…
UPSTREAM	-143500	all_TD	4419	-0.93514,1.40662,-0.30936,-1.37956,0.50457,-1.63796,1.05651,-2.12615,-0.91067,-1.71998,-0.49168,-0.87283,1.84864,-1.08603,0.54987,-0.95607,0.17189,0.01114,0.46157,-1.82910,-0.64464,-1.09413,-0.45521,-0.83895,-0.11244,-1.70474,1.09523,-1.73375,-0.28731,-1.14357,1.08089,-0.13033,1.08592,-1.65958,-1.10715,-2.23569,-0.92684,-0.93276,-0.99174,-0.56915,2.42910,1.10171,0.57136,-0.76456,-1.75947,-0.10653…
UPSTREAM	-142500	all_THETA	4448	0.00603,0.01201,0.00982,0.01777,0.02893,0.01438,0.02284,0.00619,0.02300,0.03547,0.02926,0.00460,0.00117,0.02148,0.02221,0.01719,0.00935,0.02516,0.00766,0.00737,0.00633,0.01192,0.05129,0.00405,0.03567,0.01494,0.00190,0.00559,0.00737,0.00780,0.00708,0.01897,0.00285,0.01806,0.00359,0.00606,0.01109,0.02535,0.02110,0.02244,0.02365,0.00549,0.03556,0.02533,0.03009,0.01475,0.00197,0.01994,0.02145,0.00485…
UPSTREAM	-142500	all_PI	4448	0.00480,0.02361,0.00882,0.01427,0.01797,0.01219,0.01196,0.00373,0.01440,0.02191,0.01956,0.00210,0.00312,0.02592,0.01833,0.01737,0.00588,0.02628,0.00846,0.00476,0.00478,0.00726,0.06019,0.00333,0.02503,0.01690,0.00020,0.00345,0.00888,0.00506,0.00685,0.01552,0.00496,0.01667,0.00304,0.00113,0.00594,0.02252,0.00930,0.02118,0.02031,0.00559,0.02489,0.02017,0.03319,0.00669,0.00400,0.01634,0.02716,0.00390…
UPSTREAM	-142500	all_TD	4448	-0.52151,2.59916,-0.31018,-0.54477,-1.22138,-0.43870,-1.51547,-1.14881,-1.19798,-1.22994,-1.06483,-1.01077,1.76351,0.63952,-0.55885,0.03249,-1.13778,0.14271,0.31073,-1.05170,-0.69884,-1.21681,0.52122,-0.46103,-0.95501,0.41214,-1.79179,-1.07732,0.61892,-0.92712,-0.08062,-0.46607,1.05950,-0.20507,-0.42231,-2.39018,-1.41354,-0.35039,-1.76050,-0.08008,-0.44640,0.04823,-0.96480,-0.64415,0.32861,-1.700…
UPSTREAM	-141500	all_THETA	4529	0.01287,0.00625,0.02179,0.03162,0.01197,0.02788,0.00538,0.01101,0.02255,0.03997,0.02419,0.01510,0.00088,0.02170,0.01934,0.01256,0.02702,0.01034,0.02408,0.00621,0.00537,0.00048,0.00678,0.03373,0.00224,0.04513,0.01470,0.00187,0.00363,0.00657,0.03060,0.00590,0.00111,0.03264,0.00556,0.00905,0.03097,0.01388,0.01282,0.00977,0.00955,0.02272,0.02441,0.01063,0.02496,0.01687,0.00395,0.00166,0.00339,0.01039…
UPSTREAM	-141500	all_PI	4529	0.01222,0.00685,0.01975,0.01660,0.01330,0.01390,0.00478,0.00477,0.01814,0.02153,0.01401,0.01328,0.00045,0.02407,0.01978,0.00717,0.02758,0.01129,0.03200,0.00494,0.00269,0.00084,0.00466,0.02619,0.00073,0.02823,0.01854,0.00059,0.00312,0.00636,0.03589,0.00616,0.00309,0.01743,0.00243,0.00145,0.02467,0.00614,0.02201,0.01370,0.00907,0.01995,0.02315,0.01001,0.01090,0.02433,0.00400,0.00063,0.00063,0.00883…
UPSTREAM	-141500	all_TD	4529	-0.13776,0.27656,-0.29610,-1.53508,0.23570,-1.61310,-0.32809,-1.62341,-0.62566,-1.47173,-1.34527,-0.36971,-0.52648,0.34918,0.07137,-1.34150,0.06614,0.27813,1.03673,-0.60468,-1.35779,0.81698,-0.91742,-0.68869,-1.42290,-1.21552,0.79559,-1.65772,-0.31048,-0.05381,0.45592,0.11974,2.53600,-1.50548,-1.64874,-2.54425,-0.65375,-1.72223,1.20292,1.12498,-0.15421,-0.38900,-0.16028,-0.17739,-1.80690,1.40004,…
UPSTREAM	-140500	all_THETA	4575	0.00869,0.02914,0.03219,0.02824,0.02792,0.00701,0.02267,0.02410,0.02708,0.00433,0.00199,0.02018,0.02166,0.01542,0.02652,0.01907,0.00671,0.00397,0.00185,0.00863,0.02050,0.00528,0.03816,0.02377,0.00106,0.00543,0.01693,0.02839,0.03093,0.00506,0.00176,0.01079,0.03500,0.01353,0.00841,0.01885,0.02173,0.03339,0.01658,0.02899,0.01284,0.00847,0.00504,0.00468,0.01760,0.00847,0.00721,0.00538,0.00202,0.02953…
UPSTREAM	-140500	all_PI	4575	0.01024,0.02783,0.02305,0.02201,0.01215,0.00338,0.01089,0.01679,0.00940,0.00783,0.00066,0.02213,0.02626,0.01525,0.03398,0.02122,0.00601,0.00430,0.00041,0.00443,0.02044,0.00742,0.02554,0.04329,0.00031,0.00432,0.01477,0.01949,0.01857,0.00393,0.00020,0.00673,0.02926,0.00538,0.01204,0.01951,0.01489,0.02536,0.01157,0.01339,0.01606,0.00822,0.00230,0.00256,0.02201,0.00851,0.00762,0.00253,0.00088,0.02887…
UPSTREAM	-140500	all_TD	4575	0.42406,-0.14435,-0.91827,-0.66929,-1.81223,-1.54902,-1.64836,-0.97277,-2.03800,1.16190,-1.34210,0.27931,0.67030,-0.03472,0.90433,0.35719,-0.29522,0.17300,-1.30623,-1.48449,-0.00891,0.58055,-1.06100,2.59150,-1.31559,-0.58241,-0.39914,-0.97211,-1.28830,-0.64406,-1.87933,-1.09725,-0.53158,-1.58626,0.72241,0.11220,-1.00348,-0.75454,-0.90635,-1.73424,0.77079,-0.08747,-1.57288,-0.96158,0.74293,0.01512…
UPSTREAM	-139500	all_THETA	4621	0.00132,0.01193,0.02901,0.02942,0.01334,0.03117,0.01042,0.01390,0.01326,0.04826,0.00456,0.00148,0.02441,0.00333,0.01617,0.02421,0.00464,0.02692,0.01312,0.02629,0.01738,0.01165,0.01060,0.01865,0.04875,0.01115,0.00288,0.00453,0.03073,0.03975,0.01965,0.02019,0.00521,0.01633,0.03071,0.01571,0.00299,0.00352,0.00156,0.02280,0.01632,0.03399,0.01171,0.03115,0.02499,0.00748,0.00772,0.00469,0.00601,0.00539…
UPSTREAM	-139500	all_PI	4621	0.00038,0.00904,0.02468,0.01621,0.01250,0.01148,0.00853,0.00872,0.01513,0.02288,0.00550,0.00125,0.03766,0.00253,0.01280,0.02348,0.00421,0.02996,0.01118,0.02739,0.01066,0.01839,0.00566,0.01906,0.03362,0.01714,0.00229,0.00647,0.03210,0.03582,0.01454,0.01003,0.00365,0.01072,0.02263,0.00711,0.00438,0.00316,0.00154,0.02881,0.01459,0.02508,0.01030,0.01615,0.03366,0.00167,0.00641,0.00437,0.00280,0.00208…
UPSTREAM	-139500	all_TD	4621	-1.19878,-0.74036,-0.47074,-1.44629,-0.15541,-1.98400,-0.56038,-1.10028,0.40527,-1.71270,0.57910,-0.26154,1.72385,-0.58445,-0.60752,-0.09510,-0.24343,0.36328,-0.45804,0.13200,-1.19805,1.62156,-1.44077,0.06173,-0.97985,1.66430,-0.51058,1.14263,0.14419,-0.30709,-0.68504,-1.59819,-0.86992,-1.08638,-0.84730,-1.71002,0.98505,-0.10774,-0.01942,0.84418,-0.17730,-0.84849,-0.35238,-1.55219,1.09861,-0.8274…
UPSTREAM	-138500	all_THETA	4701	0.00440,0.01392,0.00861,0.00128,0.02716,0.03416,0.01918,0.01598,0.02805,0.01655,0.01542,0.00118,0.00665,0.00897,0.01333,0.00174,0.02126,0.02942,0.00745,0.01641,0.01505,0.03351,0.01175,0.00369,0.00772,0.06709,0.00114,0.03321,0.00842,0.00517,0.02860,0.03105,0.00547,0.01373,0.01410,0.00855,0.02491,0.00596,0.00579,0.01889,0.03410,0.00699,0.00762,0.00287,0.01002,0.03110,0.01675,0.02866,0.02254,0.00995…
UPSTREAM	-138500	all_PI	4701	0.00449,0.02439,0.00963,0.00063,0.01814,0.05270,0.00688,0.01158,0.01044,0.01411,0.00655,0.00069,0.00267,0.01689,0.01906,0.00086,0.01865,0.03421,0.00592,0.01339,0.01508,0.03951,0.00835,0.00305,0.00435,0.04675,0.00075,0.01683,0.01038,0.00520,0.02806,0.02056,0.00702,0.01694,0.01855,0.00519,0.01402,0.00663,0.00156,0.01708,0.02516,0.00411,0.01138,0.00268,0.01001,0.01936,0.01331,0.01441,0.03197,0.00985…
UPSTREAM	-138500	all_TD	4701	0.03706,2.32160,0.34407,-0.72713,-1.06470,1.67649,-2.00416,-0.86889,-1.88315,-0.44742,-1.66371,-0.69936,-1.19815,2.43868,1.15968,-1.15759,-0.38298,0.52291,-0.61614,-0.57201,0.00691,0.57134,-0.84952,-0.36908,-1.31833,-0.98698,-0.56727,-1.46929,0.70001,0.01549,-0.05970,-1.09152,0.69957,0.60731,0.90456,-0.56307,-1.39586,0.33049,-2.04755,-0.30568,-0.84906,-0.87358,1.09335,-0.14068,-0.00325,-1.21539,-…
UPSTREAM	-137500	all_THETA	4723	0.00556,0.01546,0.02066,0.02650,0.02916,0.04094,0.01375,0.01472,0.01227,0.01627,0.02762,0.00218,0.02164,0.00822,0.00279,0.00435,0.02149,0.00841,0.00664,0.00401,0.00736,0.02867,0.00577,0.01060,0.05668,0.02629,0.01254,0.00143,0.00368,0.03079,0.00182,0.00775,0.01987,0.00218,0.03683,0.00224,0.02800,0.00889,0.01202,0.02548,0.02143,0.00193,0.02845,0.02908,0.02286,0.02934,0.02550,0.00511,0.00678,0.00301…
UPSTREAM	-137500	all_PI	4723	0.00227,0.02566,0.02230,0.02420,0.01686,0.03438,0.00646,0.00880,0.00726,0.01373,0.00208,0.00100,0.01441,0.01435,0.00222,0.00409,0.02042,0.01242,0.00326,0.00428,0.00970,0.04065,0.00314,0.00591,0.04677,0.00914,0.01852,0.00038,0.00241,0.01959,0.00078,0.01304,0.01754,0.00361,0.01791,0.00236,0.01454,0.00280,0.01261,0.02366,0.01998,0.00113,0.02008,0.02126,0.02620,0.01990,0.02499,0.00553,0.00682,0.00163…
UPSTREAM	-137500	all_TD	4723	-1.57794,1.99638,0.25328,-0.27102,-1.35768,-0.41082,-1.62215,-1.26641,-1.19923,-0.48292,-1.32536,-0.90853,-1.06297,2.20831,-0.52526,-0.13017,-0.15835,1.12441,-1.51514,0.17466,0.89878,1.33664,-1.31122,-1.36607,-0.44088,-2.04414,1.46540,-1.23575,-0.90877,-1.17420,-0.81961,2.06155,-0.36327,0.94426,-1.66510,0.13097,-1.48866,-2.07132,0.14887,-0.22871,-0.20500,-0.90970,-0.94220,-0.86470,0.42044,-1.0367…
UPSTREAM	-136500	all_THETA	4776	0.00454,0.00057,0.01779,0.01148,0.03578,0.03832,0.00935,0.00608,0.02800,0.00264,0.01292,0.01197,0.00191,0.00129,0.01455,0.01275,0.01696,0.00605,0.01210,0.02959,0.00384,0.00774,0.04066,0.02263,0.04185,0.01592,0.00287,0.00229,0.00650,0.02647,0.00589,0.00901,0.01004,0.02471,0.00518,0.01544,0.01007,0.01519,0.02896,0.02479,0.00869,0.02769,0.03929,0.01976,0.02341,0.00124,0.01143,0.00598,0.01609,0.01722…
UPSTREAM	-136500	all_PI	4776	0.00227,0.00013,0.01836,0.00462,0.03868,0.04216,0.00891,0.00572,0.01797,0.00309,0.00911,0.02003,0.00053,0.00040,0.02081,0.01669,0.01173,0.00303,0.01070,0.03267,0.00508,0.00523,0.01961,0.02144,0.02422,0.02141,0.00164,0.00068,0.00616,0.02371,0.00662,0.00705,0.00894,0.00926,0.00579,0.01071,0.00504,0.01639,0.02082,0.01514,0.00929,0.03690,0.02678,0.02916,0.02594,0.00095,0.01050,0.00329,0.01519,0.00837…
UPSTREAM	-136500	all_TD	4776	-1.42019,-0.82745,0.10193,-1.47977,0.26138,0.27484,-0.14300,-0.16412,-1.15340,0.28774,-0.80790,2.08005,-1.44976,-1.16239,1.33698,0.94774,-0.77798,-1.45064,-0.35627,0.33113,0.59979,-0.97975,-1.61640,-0.16295,-1.36816,1.00153,-0.61409,-1.18388,-0.15127,-0.33471,0.33992,-0.64524,-0.32255,-1.84761,0.34491,-0.96489,-1.50265,0.23895,-0.90596,-1.22780,0.20316,1.06835,-1.03364,1.41233,0.34752,-0.32781,-0…
UPSTREAM	-135500	all_THETA	4777	0.00280,0.00621,0.01491,0.01925,0.04083,0.01596,0.01400,0.00728,0.02536,0.00931,0.00342,0.01378,0.00107,0.00682,0.02258,0.01055,0.00154,0.01149,0.03005,0.01156,0.00660,0.01081,0.03242,0.02535,0.04892,0.01681,0.01569,0.00080,0.00424,0.00212,0.00370,0.02040,0.00360,0.00837,0.01667,0.00956,0.02950,0.00597,0.00632,0.01341,0.03495,0.01122,0.02145,0.00131,0.00633,0.00274,0.02034,0.00780,0.00995,0.02331…
UPSTREAM	-135500	all_PI	4777	0.00543,0.00389,0.01693,0.01293,0.04162,0.00354,0.00876,0.00327,0.01145,0.01236,0.00284,0.01968,0.00131,0.01911,0.01560,0.00661,0.00134,0.01356,0.03051,0.01341,0.00658,0.00583,0.02087,0.02473,0.03709,0.02043,0.00912,0.00119,0.00429,0.00062,0.00069,0.00727,0.00306,0.00888,0.02130,0.01063,0.02367,0.00178,0.01045,0.01166,0.02307,0.01383,0.02212,0.00136,0.00545,0.00199,0.01396,0.00602,0.01505,0.04255…
UPSTREAM	-135500	all_TD	4777	2.41158,-1.01840,0.42605,-1.03838,0.06335,-1.44705,-1.17576,-1.63394,-1.75775,0.72528,-0.46103,1.34031,0.43637,3.02611,-0.95497,-1.15253,-0.21770,0.53524,0.04915,0.42246,-0.00927,-1.40932,-1.13937,-0.07872,-0.77585,0.67249,-1.31985,0.70643,0.02822,-1.01707,-1.16644,-1.55847,-0.41728,0.18395,0.86113,0.31878,-0.63643,-1.76949,1.67139,-0.33376,-1.08281,0.71133,0.09771,0.05755,-0.39016,-0.72075,-0.99…
UPSTREAM	-134500	all_THETA	4823	0.00083,0.00048,0.02025,0.01994,0.03235,0.02645,0.01455,0.01527,0.00617,0.03885,0.00427,0.00413,0.00474,0.02172,0.01346,0.02240,0.03356,0.00284,0.00427,0.01213,0.02954,0.01052,0.00461,0.00619,0.02473,0.02570,0.01394,0.00274,0.01155,0.02762,0.00877,0.00113,0.00725,0.01439,0.00226,0.00737,0.01228,0.00568,0.00437,0.00272,0.02320,0.00619,0.00229,0.00664,0.00429,0.00951,0.00475,0.00835,0.01692,0.02156…
UPSTREAM	-134500	all_PI	4823	0.00049,0.00028,0.01379,0.01754,0.02634,0.01958,0.00323,0.00972,0.00904,0.01834,0.00436,0.00275,0.00918,0.02357,0.02309,0.02165,0.02529,0.00241,0.00318,0.01328,0.02644,0.01213,0.00388,0.00348,0.02907,0.02016,0.01826,0.00205,0.00645,0.02184,0.01093,0.00036,0.00385,0.00677,0.00353,0.00886,0.00699,0.01226,0.00457,0.00413,0.02158,0.00669,0.00226,0.00655,0.00289,0.01022,0.00734,0.01254,0.02462,0.02392…
UPSTREAM	-134500	all_TD	4823	-0.59390,-0.45396,-0.96539,-0.34554,-0.59942,-0.67607,-1.30623,-1.14643,1.12835,-1.71325,0.03634,-0.93953,2.07068,0.26916,1.51412,-0.10473,-0.77859,-0.39224,-0.51285,0.22927,-0.33861,0.47321,-0.44702,-0.87662,0.56286,-0.67098,0.96595,-0.55651,-1.34410,-0.66015,0.73752,-1.15036,-1.07627,-1.42626,0.80920,0.58686,-1.33742,2.80555,0.11340,0.74497,-0.21500,0.08691,-0.03208,-0.04045,-0.90889,0.22764,1.…
UPSTREAM	-133500	all_THETA	4941	0.00239,0.01056,0.00793,0.04202,0.00937,0.02100,0.01027,0.00075,0.02758,0.00485,0.00732,0.01988,0.01903,0.01754,0.02543,0.00717,0.00155,0.01258,0.02605,0.00915,0.00386,0.00799,0.02809,0.05363,0.00742,0.00233,0.01099,0.02926,0.00438,0.01936,0.00131,0.00320,0.01577,0.00686,0.00847,0.00169,0.01640,0.04068,0.01161,0.01689,0.01350,0.00324,0.00869,0.00258,0.01045,0.01271,0.01213,0.00584,0.00528,0.01036…
UPSTREAM	-133500	all_PI	4941	0.00223,0.01142,0.00312,0.03188,0.00206,0.01299,0.00807,0.00111,0.01668,0.00644,0.01298,0.01282,0.02611,0.01329,0.01606,0.00578,0.00275,0.00756,0.02501,0.00641,0.00495,0.00452,0.02345,0.03019,0.01167,0.00134,0.00484,0.02250,0.00519,0.01847,0.00020,0.00255,0.00981,0.00485,0.00880,0.00328,0.00893,0.02594,0.01337,0.01442,0.01234,0.00265,0.00688,0.00231,0.01354,0.01460,0.01917,0.00598,0.00622,0.01505…
UPSTREAM	-133500	all_TD	4941	-0.13390,0.08691,-1.38997,-0.78389,-1.96614,-1.21829,-0.59544,0.50293,-1.26660,0.94860,2.31879,-1.12640,1.18484,-0.75659,-1.16185,-0.56661,1.10354,-1.19306,-0.12607,-0.91742,0.69715,-1.28406,-0.53199,-1.41099,1.70173,-0.45396,-1.73005,-0.74439,0.47389,-0.14248,-0.90542,-0.53436,-1.19049,-0.82592,0.10929,1.87485,-1.24842,-1.15391,0.45768,-0.33525,-0.24931,-0.47390,-0.62099,-0.24056,0.91221,0.34133…
UPSTREAM	-132500	all_THETA	4941	0.00705,0.02576,0.02175,0.02865,0.01655,0.01758,0.01568,0.00468,0.00521,0.00484,0.02681,0.00402,0.01263,0.01514,0.02850,0.00647,0.00146,0.01508,0.01415,0.00928,0.01644,0.00827,0.00833,0.02250,0.04145,0.01357,0.00122,0.00073,0.01326,0.03203,0.00748,0.01434,0.00419,0.00210,0.00273,0.00974,0.03896,0.00700,0.00386,0.02320,0.03055,0.00525,0.02704,0.00805,0.00575,0.00426,0.00402,0.01877,0.01153,0.01065…
UPSTREAM	-132500	all_PI	4941	0.00903,0.02917,0.01778,0.01633,0.00475,0.01653,0.00841,0.00861,0.00390,0.00699,0.02245,0.00243,0.00832,0.01726,0.01886,0.00483,0.00188,0.00996,0.01313,0.00763,0.02247,0.00709,0.00546,0.01727,0.01971,0.02293,0.00056,0.00132,0.00473,0.02031,0.00339,0.01786,0.00470,0.00266,0.00127,0.00928,0.02545,0.01027,0.00086,0.01151,0.01903,0.00862,0.02681,0.00788,0.00825,0.00229,0.00313,0.03695,0.01624,0.00900…
UPSTREAM	-132500	all_TD	4941	0.83091,0.42022,-0.57194,-1.37543,-1.82808,-0.18724,-1.26147,1.77541,-0.72894,1.25290,-0.52036,-1.02936,-0.88692,0.43752,-1.06742,-0.75406,0.48974,-1.06903,-0.22320,-0.53195,1.13215,-0.41739,-1.04476,-0.74390,-1.69973,2.15997,-1.08742,1.15566,-1.98141,-1.17437,-1.01768,0.70621,0.31382,0.56782,-1.13071,-0.14109,-1.12120,1.21389,-1.11469,-1.59651,-1.21646,1.28531,-0.02778,-0.06409,1.18268,-1.18697,…
UPSTREAM	-131500	all_THETA	4952	0.00673,0.00131,0.00718,0.02369,0.02077,0.00961,0.01496,0.03135,0.02094,0.01703,0.00467,0.01150,0.01989,0.00454,0.00704,0.02926,0.00791,0.00440,0.00798,0.01979,0.00718,0.01795,0.00607,0.01074,0.02745,0.04135,0.01765,0.00056,0.03465,0.00718,0.00417,0.01197,0.00032,0.01485,0.02104,0.00829,0.01733,0.01754,0.00270,0.00521,0.02017,0.01246,0.05338,0.00731,0.01979,0.03432,0.01885,0.00662,0.02549,0.01968…
UPSTREAM	-131500	all_PI	4952	0.00683,0.00154,0.01330,0.02735,0.01581,0.00438,0.02431,0.03139,0.01575,0.01599,0.00282,0.01598,0.01265,0.00718,0.00845,0.01912,0.00516,0.00316,0.00795,0.01665,0.00678,0.01909,0.00476,0.00496,0.01689,0.01832,0.01347,0.00021,0.01693,0.00692,0.00177,0.00179,0.00012,0.00619,0.01701,0.00725,0.00912,0.01539,0.00020,0.00428,0.00761,0.01202,0.03430,0.01471,0.02181,0.01777,0.01376,0.00492,0.02430,0.02613…
UPSTREAM	-131500	all_TD	4952	0.02413,0.34840,2.27260,0.49473,-0.74532,-1.57384,1.43407,0.00389,-0.68983,-0.18057,-1.13778,1.05960,-1.14021,1.50676,0.56980,-1.10142,-1.05179,-0.68234,-0.01087,-0.47985,-0.16439,0.20199,-0.63674,-1.60613,-1.23584,-1.75834,-0.72633,-0.67478,-1.63969,-0.10802,-0.96841,-0.90542,-0.67478,-1.83150,-0.50386,-0.37984,-1.37066,-0.37988,-1.32536,-0.52028,-1.94464,-0.11102,-1.16028,2.24306,0.32242,-1.560…
UPSTREAM	-130500	all_THETA	4999	0.02112,0.00206,0.00423,0.02650,0.03068,0.03111,0.01454,0.02630,0.02051,0.02131,0.02233,0.01691,0.01042,0.00886,0.02471,0.00221,0.01350,0.00087,0.01818,0.00826,0.02199,0.01361,0.01671,0.00430,0.00969,0.00444,0.00865,0.01137,0.04070,0.01215,0.00470,0.02540,0.00456,0.00345,0.01461,0.02498,0.00880,0.01677,0.02330,0.00646,0.00700,0.00811,0.01147,0.03601,0.01404,0.02367,0.02581,0.00962,0.02277,0.02175…
UPSTREAM	-130500	all_PI	4999	0.02220,0.00120,0.00242,0.02257,0.01511,0.02826,0.00574,0.02556,0.00918,0.02361,0.01200,0.02606,0.02428,0.01819,0.01703,0.00210,0.01692,0.00013,0.00743,0.00798,0.02609,0.01261,0.02091,0.00515,0.01149,0.00671,0.00374,0.00798,0.03114,0.00637,0.00567,0.01333,0.00505,0.00328,0.00490,0.01916,0.00813,0.01813,0.01247,0.00469,0.00374,0.00795,0.01364,0.03098,0.02157,0.01786,0.01536,0.00833,0.01644,0.02209…
UPSTREAM	-130500	all_TD	4999	0.13698,-0.88750,-1.03741,-0.47540,-1.63194,-0.27416,-1.70706,-0.08485,-1.73311,0.30918,-1.41461,1.38759,3.81281,3.14550,-0.97846,-0.12555,0.75452,-0.90542,-1.81886,-0.10364,0.57710,-0.22527,0.76533,0.55935,0.54435,1.30377,-1.70360,-0.84099,-0.72302,-1.48092,0.57359,-1.47226,0.30060,-0.11938,-2.03837,-0.74783,-0.22948,0.23354,-1.43937,-0.81277,-1.39480,-0.04621,0.58636,-0.43358,1.61724,-0.78589,-…
UPSTREAM	-129500	all_THETA	5059	0.00326,0.00785,0.02058,0.03174,0.03827,0.00976,0.01021,0.02009,0.03201,0.03099,0.00395,0.00715,0.01607,0.00089,0.01236,0.03038,0.03579,0.01122,0.01885,0.01046,0.01892,0.00378,0.01921,0.01385,0.00780,0.02026,0.02316,0.01758,0.01297,0.03381,0.00882,0.00507,0.04050,0.02136,0.00986,0.02082,0.00704,0.00598,0.00679,0.01759,0.00472,0.03530,0.01161,0.00914,0.01795,0.00101,0.01867,0.02552,0.03079,0.01346…
UPSTREAM	-129500	all_PI	5059	0.00120,0.01235,0.02290,0.02002,0.03457,0.00430,0.01317,0.00639,0.01967,0.01664,0.00360,0.01346,0.01145,0.00062,0.01732,0.02972,0.02236,0.00964,0.02478,0.00739,0.01530,0.00365,0.02058,0.01832,0.00281,0.01820,0.01231,0.00984,0.01344,0.01317,0.01121,0.00643,0.04248,0.01062,0.01258,0.03407,0.00790,0.00258,0.00265,0.01636,0.01249,0.02011,0.01909,0.00381,0.01648,0.00131,0.02271,0.02520,0.03463,0.01127…
UPSTREAM	-129500	all_TD	5059	-0.67478,1.48896,0.34873,-1.13988,-0.31297,-1.63724,0.83122,-2.14117,-1.24624,-1.47750,-0.25013,2.13574,-0.89853,-0.50681,1.19339,-0.06987,-1.16625,-0.41675,0.96010,-0.89870,-0.59861,-0.09959,0.22749,0.98982,-1.90245,-0.32093,-1.07406,-1.37979,0.11216,-1.97547,0.79925,0.76687,0.15762,-1.60653,0.84704,2.01199,0.35937,-1.45632,-1.44068,-0.22205,2.35653,-1.35563,1.80466,-1.51586,-0.21581,0.56431,0.6…
UPSTREAM	-128500	all_THETA	5076	0.02765,0.01949,0.00870,0.03940,0.02623,0.01442,0.01807,0.01298,0.02475,0.02649,0.00789,0.00561,0.00519,0.01746,0.01836,0.02040,0.02469,0.01544,0.03260,0.00729,0.02029,0.00640,0.01180,0.00821,0.01230,0.00951,0.02093,0.00454,0.02051,0.00346,0.02626,0.02813,0.01078,0.02992,0.00816,0.01140,0.00627,0.00442,0.01274,0.02273,0.00382,0.00864,0.02599,0.00097,0.02223,0.01694,0.03013,0.02861,0.00226,0.00896…
UPSTREAM	-128500	all_PI	5076	0.02870,0.02727,0.01285,0.02465,0.01559,0.01315,0.01640,0.00461,0.01743,0.01741,0.00671,0.00125,0.00646,0.03349,0.01670,0.01580,0.03107,0.01182,0.02672,0.00774,0.02262,0.00408,0.00573,0.01038,0.00980,0.01239,0.00883,0.00306,0.00812,0.00197,0.02014,0.01547,0.01213,0.02689,0.00779,0.00864,0.00601,0.00226,0.01295,0.02148,0.00235,0.01288,0.02002,0.00186,0.01267,0.02097,0.03977,0.02971,0.00034,0.00857…
UPSTREAM	-128500	all_TD	5076	0.11806,1.23143,1.09145,-1.19232,-1.21182,-0.25755,-0.29255,-1.87332,-0.93343,-1.09212,-0.45035,-0.82745,0.57636,2.49493,-0.28564,-0.70613,0.82990,-0.73982,-0.58171,0.17419,0.35876,-1.07189,-1.59532,0.75314,-0.63111,0.92630,-1.65632,-0.90026,-1.12365,-1.16344,-0.74565,-1.44941,0.38779,-0.10774,-0.13529,-0.45018,-0.12037,-1.31517,0.05096,-0.17229,-0.76876,1.47159,-0.71968,1.30724,-1.36158,0.71646,…
UPSTREAM	-127500	all_THETA	5156	0.02030,0.00105,0.02228,0.02046,0.03506,0.02069,0.00586,0.01336,0.00827,0.01026,0.03061,0.00231,0.00209,0.00133,0.00069,0.02308,0.02370,0.01333,0.01870,0.01957,0.02751,0.01161,0.00738,0.01188,0.02406,0.05513,0.01330,0.00715,0.00392,0.00467,0.01105,0.03124,0.01204,0.02448,0.01348,0.02174,0.00349,0.00449,0.01562,0.01622,0.01282,0.00816,0.02151,0.02316,0.02569,0.02837,0.01556,0.00629,0.00320,0.01692…
UPSTREAM	-127500	all_PI	5156	0.01740,0.00057,0.02340,0.02509,0.01841,0.00866,0.00205,0.00704,0.00428,0.00758,0.01850,0.00158,0.00134,0.00264,0.00163,0.00962,0.02775,0.01381,0.01941,0.01743,0.02708,0.01099,0.00645,0.00765,0.02256,0.02891,0.00987,0.00583,0.00259,0.00407,0.00403,0.02321,0.01226,0.01992,0.00489,0.00936,0.00569,0.00211,0.01444,0.01110,0.01583,0.00941,0.01391,0.01184,0.02305,0.03478,0.01940,0.00486,0.00224,0.01493…
UPSTREAM	-127500	all_TD	5156	-0.43664,-0.76641,0.16150,0.70504,-1.53798,-1.75501,-1.61114,-1.46044,-1.06638,-0.76580,-1.27667,-0.66669,-0.38254,1.04871,1.46254,-1.37803,0.54301,0.11216,0.11752,-0.34829,-0.05036,-0.16541,-0.37947,-1.09720,-0.19860,-1.49674,-0.80681,-0.54432,-0.71439,-0.36834,-1.76995,-0.83002,0.05804,-0.46962,-1.97934,-1.79289,1.25865,-1.50852,-0.23844,-0.99087,0.53774,0.45631,-1.08274,-1.48868,-0.33022,0.727…
UPSTREAM	-126500	all_THETA	5206	0.01672,0.01763,0.02972,0.03585,0.04418,0.02435,0.01313,0.00151,0.02641,0.02508,0.00417,0.00937,0.00089,0.01549,0.02180,0.03093,0.02082,0.01730,0.00616,0.02402,0.01556,0.03150,0.00688,0.00628,0.01637,0.03909,0.01260,0.00054,0.01192,0.01152,0.00182,0.00505,0.03001,0.00918,0.00665,0.01463,0.01801,0.01985,0.00563,0.01718,0.03054,0.01613,0.00453,0.01366,0.02907,0.03213,0.02564,0.02882,0.00930,0.00548…
UPSTREAM	-126500	all_PI	5206	0.00635,0.02087,0.02409,0.01964,0.02267,0.00950,0.00638,0.00054,0.01801,0.02261,0.00207,0.01306,0.00066,0.01555,0.02135,0.02466,0.02309,0.01426,0.00475,0.02299,0.01664,0.03428,0.00739,0.00330,0.01158,0.03541,0.00661,0.00078,0.00438,0.01635,0.00034,0.00439,0.01771,0.00688,0.00440,0.00806,0.02142,0.00934,0.00425,0.01851,0.02330,0.01258,0.00389,0.00857,0.01851,0.01582,0.03184,0.02775,0.01434,0.00782…
UPSTREAM	-126500	all_TD	5206	-1.92111,0.58169,-0.60128,-1.45525,-1.53046,-1.88498,-1.58753,-0.92018,-1.02286,-0.30607,-1.42274,1.20009,-0.37406,0.01043,-0.06554,-0.64558,0.34841,-0.51617,-0.62470,-0.13553,0.21804,0.27756,0.22186,-1.37203,-0.92178,-0.30298,-1.48462,0.62459,-1.70287,1.24065,-1.86309,-0.37936,-1.32247,-0.76797,-0.56842,-1.36052,0.58649,-1.61591,-0.69451,0.24424,-0.76240,-0.50553,-0.39493,-1.16687,-1.16708,-1.63…
UPSTREAM	-125500	all_THETA	5255	0.00880,0.00921,0.01122,0.02902,0.02288,0.01965,0.01947,0.00219,0.01529,0.02836,0.03040,0.00305,0.00837,0.00407,0.01679,0.02028,0.02868,0.02005,0.02594,0.01991,0.03358,0.01453,0.02133,0.00660,0.01075,0.01933,0.02906,0.01480,0.00459,0.01230,0.00572,0.00107,0.00253,0.01860,0.02413,0.00811,0.01710,0.02141,0.00709,0.00558,0.00420,0.01298,0.03719,0.00566,0.00503,0.01562,0.02910,0.01851,0.00828,0.00954…
UPSTREAM	-125500	all_PI	5255	0.00302,0.01204,0.00644,0.02452,0.01713,0.02985,0.01335,0.00313,0.01516,0.01561,0.01907,0.00273,0.00922,0.00364,0.02077,0.02080,0.02301,0.02424,0.02624,0.01729,0.03266,0.01565,0.01834,0.00470,0.00792,0.01819,0.02695,0.01006,0.00566,0.01008,0.00783,0.00008,0.00200,0.01451,0.01496,0.00636,0.01229,0.02330,0.00504,0.00610,0.00215,0.01135,0.03318,0.00227,0.00384,0.01072,0.02039,0.01066,0.00371,0.01186…
UPSTREAM	-125500	all_TD	5255	-1.73199,0.82004,-0.45396,-0.49519,-0.77649,1.45634,-0.99809,1.01069,-0.02351,-1.44812,-1.20235,-0.28774,0.28502,-0.26522,0.68066,0.08142,-0.62839,0.66574,0.03649,-0.41099,-0.08802,0.24048,-0.44446,-0.84878,-0.67472,-0.18711,-0.23161,-1.00087,0.56399,-0.48703,0.95451,-0.98448,-0.49446,-0.69486,-1.20617,-0.64545,-0.73088,0.28028,-0.68198,0.27161,-1.35075,-0.38050,-0.34954,-1.61272,-0.68373,-0.9893…
UPSTREAM	-124500	all_THETA	5280	0.01280,0.01749,0.03208,0.03035,0.03095,0.01795,0.01619,0.02546,0.03523,0.00445,0.02007,0.00629,0.02560,0.00116,0.02392,0.02162,0.02385,0.02082,0.00485,0.01994,0.02182,0.01169,0.02208,0.00862,0.00978,0.01597,0.00697,0.00432,0.02987,0.00351,0.00119,0.02469,0.01683,0.01187,0.00319,0.01520,0.02112,0.00431,0.00650,0.01113,0.03475,0.01386,0.00662,0.01197,0.00575,0.00684,0.02891,0.01646,0.00370,0.01393…
UPSTREAM	-124500	all_PI	5280	0.00721,0.02130,0.02809,0.02125,0.01074,0.02407,0.01325,0.03018,0.01820,0.00283,0.01995,0.00323,0.02100,0.00091,0.03235,0.02780,0.03121,0.02676,0.00842,0.01884,0.01861,0.00808,0.02434,0.00943,0.00463,0.01323,0.00950,0.00441,0.01523,0.00385,0.00074,0.02229,0.01175,0.01208,0.00384,0.01465,0.01745,0.00277,0.00480,0.00793,0.02986,0.01118,0.00502,0.01536,0.00524,0.00593,0.01891,0.00807,0.00158,0.01516…
UPSTREAM	-124500	all_TD	5280	-1.31898,0.68769,-0.37077,-0.96339,-1.30724,0.80583,-0.57093,0.59512,-1.53115,-0.98184,-0.01777,-1.41300,-0.56915,-0.45437,1.12970,0.91318,0.92110,0.90572,1.23329,-0.17466,-0.46404,-0.96010,0.32816,0.28567,-1.59751,-0.52061,0.96875,0.05937,-1.55371,0.24722,-0.63117,-0.30855,-0.63922,0.05601,0.37975,-0.11295,-0.54619,-1.01546,-0.76343,-0.89153,-0.45573,-0.54227,-0.70895,0.40585,-0.24309,-0.37811,-…
UPSTREAM	-123500	all_THETA	5392	0.00390,0.02493,0.01245,0.01455,0.04063,0.02426,0.02189,0.01334,0.00083,0.02662,0.02126,0.00321,0.02122,0.00951,0.02377,0.01710,0.02496,0.02884,0.02246,0.00088,0.01687,0.00916,0.01269,0.01904,0.00575,0.00946,0.00572,0.01150,0.00424,0.02548,0.00477,0.00396,0.00130,0.00738,0.04043,0.00933,0.00247,0.00884,0.01341,0.00665,0.00521,0.01161,0.00966,0.02199,0.02291,0.00466,0.00325,0.00707,0.03590,0.00472…
UPSTREAM	-123500	all_PI	5392	0.01061,0.01474,0.01616,0.01307,0.03170,0.01153,0.04130,0.00854,0.00036,0.02388,0.01010,0.00329,0.02803,0.00653,0.01531,0.01837,0.02974,0.03030,0.02562,0.00096,0.02022,0.01136,0.01541,0.02105,0.00639,0.00429,0.00300,0.00896,0.00316,0.01385,0.00854,0.00089,0.00257,0.01157,0.02991,0.00985,0.00107,0.00364,0.00463,0.00594,0.00249,0.00830,0.00810,0.02163,0.01891,0.00182,0.00409,0.00465,0.02934,0.00180…
UPSTREAM	-123500	all_TD	5392	1.82894,-1.28824,0.88560,-0.24053,-0.71396,-1.64985,2.14753,-1.11545,-0.60008,-0.30134,-1.58471,0.04983,0.99117,-0.96169,-1.13432,0.22099,0.61388,0.16265,0.44810,0.13719,0.62323,0.48128,0.66430,0.33510,0.32790,-1.65949,-1.17991,-0.68238,-0.71997,-1.46374,1.91057,-1.88041,1.39349,1.20387,-0.81012,0.16775,-1.13274,-1.78373,-1.99791,-0.31951,-1.51229,-0.75107,-0.49476,-0.05061,-0.55561,-1.28846,0.67…
UPSTREAM	-122500	all_THETA	5390	0.00103,0.02132,0.02652,0.03866,0.02869,0.00641,0.01291,0.02196,0.00478,0.02567,0.01186,0.03393,0.00151,0.02495,0.02620,0.02715,0.02570,0.01540,0.02421,0.02023,0.00666,0.00866,0.01024,0.00388,0.03051,0.00281,0.00769,0.00323,0.01486,0.03645,0.01508,0.00345,0.01745,0.00524,0.00395,0.00799,0.00291,0.00764,0.01105,0.00189,0.03111,0.02554,0.00093,0.00770,0.02496,0.00438,0.01287,0.00276,0.01004,0.02633…
UPSTREAM	-122500	all_PI	5390	0.00204,0.02723,0.01507,0.04273,0.01513,0.01138,0.01342,0.02512,0.00370,0.02158,0.00651,0.04614,0.00189,0.02940,0.02865,0.01859,0.02679,0.01860,0.02928,0.02226,0.00501,0.01330,0.01144,0.00534,0.01341,0.00040,0.00457,0.00319,0.01121,0.02530,0.01470,0.00499,0.01347,0.00241,0.00467,0.00237,0.00029,0.00415,0.00559,0.00191,0.01957,0.01711,0.00065,0.01045,0.01596,0.00280,0.00324,0.00247,0.01115,0.03825…
UPSTREAM	-122500	all_TD	5390	1.04871,0.84719,-1.10688,0.31678,-1.50092,1.55045,0.11721,0.43639,-0.64223,-0.51192,-1.40385,1.16480,0.46953,0.57211,0.29998,-0.99956,0.13567,0.65578,0.65933,0.31821,-0.72926,1.45446,0.35315,0.99514,-1.78652,-2.22720,-0.68160,-0.03274,-0.61879,-0.99118,-0.07878,0.74762,-0.69585,-1.42343,0.51152,-2.12955,-1.51053,-1.10490,-1.24532,0.01725,-1.19438,-1.03423,-0.31220,1.05089,-1.13503,-0.51499,-2.035…
UPSTREAM	-121500	all_THETA	5445	0.02149,0.02526,0.02202,0.02281,0.02634,0.00430,0.00155,0.02698,0.02510,0.00889,0.00973,0.01304,0.00933,0.03628,0.00353,0.02420,0.02470,0.02164,0.00702,0.01729,0.01911,0.00041,0.01637,0.00533,0.00940,0.01791,0.01233,0.00540,0.01596,0.00900,0.00692,0.00650,0.01141,0.02992,0.01388,0.01129,0.01362,0.00377,0.00791,0.00150,0.01688,0.03753,0.02313,0.00531,0.00277,0.02746,0.03302,0.01184,0.01386,0.02235…
UPSTREAM	-121500	all_PI	5445	0.02136,0.01655,0.02151,0.01437,0.03958,0.00391,0.00012,0.03027,0.01229,0.00841,0.00714,0.01204,0.00714,0.06002,0.00317,0.03365,0.02920,0.01097,0.00804,0.02015,0.02157,0.00021,0.01070,0.00848,0.00634,0.01590,0.00840,0.00619,0.01156,0.01382,0.00138,0.00627,0.01579,0.02020,0.01828,0.01248,0.00855,0.00242,0.00517,0.00022,0.00850,0.02855,0.02358,0.00384,0.00085,0.01937,0.01846,0.00603,0.00787,0.03335…
UPSTREAM	-121500	all_TD	5445	-0.01825,-1.09913,-0.07295,-1.17846,1.44797,-0.16655,-0.98448,0.38538,-1.58768,-0.10683,-0.77757,-0.22773,-0.71137,2.11272,-0.25360,1.25251,0.57890,-1.50927,0.36841,0.52292,0.37912,-0.52648,-1.09524,1.48983,-0.95463,-0.35577,-0.97329,0.42410,-0.83374,1.58535,-2.17715,-0.09907,1.05292,-1.04651,0.99524,0.31638,-1.00302,-0.99479,-1.04770,-0.90542,-1.22854,-0.75368,0.05961,-0.75366,-1.29106,-0.93215,…
UPSTREAM	-120500	all_THETA	5538	0.01328,0.02083,0.01795,0.03155,0.01626,0.02163,0.00460,0.03730,0.02939,0.02302,0.00620,0.01934,0.00673,0.03186,0.00280,0.02138,0.02199,0.02057,0.02130,0.01367,0.02809,0.00696,0.01802,0.00947,0.01034,0.00536,0.01535,0.00389,0.01930,0.00920,0.00485,0.00324,0.03213,0.00997,0.02854,0.00515,0.01252,0.00521,0.00808,0.02371,0.00153,0.01618,0.03540,0.00304,0.00609,0.00534,0.00978,0.01989,0.03496,0.00089…
UPSTREAM	-120500	all_PI	5538	0.00558,0.03077,0.01263,0.01897,0.00861,0.01296,0.00450,0.02291,0.02019,0.01541,0.00283,0.02046,0.00582,0.05159,0.00329,0.02662,0.02415,0.01183,0.03609,0.01598,0.03346,0.00664,0.02653,0.01019,0.01048,0.00627,0.00927,0.00647,0.01391,0.01282,0.00140,0.00420,0.01670,0.01756,0.02386,0.00661,0.00404,0.00323,0.00365,0.01253,0.00138,0.01290,0.02771,0.00479,0.00737,0.00585,0.00939,0.01016,0.01891,0.00122…
UPSTREAM	-120500	all_TD	5538	-1.72848,1.22247,-0.84974,-1.28492,-1.43220,-1.20214,-0.05311,-1.17469,-1.00777,-1.05734,-1.47801,0.18052,-0.38465,1.99188,0.41735,0.77310,0.31095,-1.34441,2.20395,0.52314,0.61308,-0.13615,1.48355,0.21231,0.03545,0.46204,-1.01548,1.56344,-0.87825,1.12312,-2.04649,0.80453,-1.52700,2.22692,-0.52801,0.80907,-1.78534,-1.10392,-1.65950,-1.45262,-0.10774,-0.56359,-0.70046,0.61197,0.61812,0.25480,-0.116…
UPSTREAM	-119500	all_THETA	5520	0.00256,0.00107,0.01994,0.00963,0.01651,0.02130,0.03514,0.02189,0.00501,0.02440,0.00791,0.01471,0.00309,0.01623,0.02707,0.03240,0.01666,0.02396,0.00720,0.01723,0.00610,0.01171,0.01455,0.00218,0.00439,0.00952,0.01277,0.00558,0.01765,0.03661,0.00267,0.01747,0.02023,0.00410,0.00449,0.00321,0.00239,0.00463,0.01030,0.00226,0.03388,0.02032,0.00542,0.00533,0.03115,0.01228,0.02935,0.00889,0.01741,0.01327…
UPSTREAM	-119500	all_PI	5520	0.00084,0.00078,0.05262,0.00234,0.01131,0.01336,0.02422,0.01057,0.00560,0.01904,0.00531,0.02009,0.00172,0.00521,0.04583,0.03152,0.01455,0.03035,0.00778,0.02027,0.00433,0.01060,0.01883,0.00321,0.00623,0.00520,0.01710,0.00070,0.01604,0.02671,0.00102,0.01248,0.01821,0.00526,0.00243,0.00398,0.00036,0.00342,0.01100,0.00189,0.02018,0.02419,0.00641,0.00893,0.01627,0.00834,0.01893,0.00398,0.02547,0.01389…
UPSTREAM	-119500	all_TD	5520	-0.96385,-0.39571,1.74443,-1.87332,-0.99747,-1.12238,-1.00635,-1.53171,0.34070,-0.70460,-0.99531,0.96312,-1.01681,-1.82865,2.10311,-0.08273,-0.38290,0.81787,0.23342,0.55156,-0.85788,-0.28763,0.74103,0.88628,1.07794,-1.16434,1.05972,-2.53707,-0.28050,-0.86735,-1.37019,-0.70765,-0.29878,0.52454,-1.31211,0.64710,-0.90542,-0.48805,0.18465,-0.30634,-1.29246,0.48078,0.49107,1.85384,-1.51666,-0.94046,-1…
UPSTREAM	-118500	all_THETA	5613	0.00322,0.02149,0.02740,0.00126,0.01127,0.01944,0.03028,0.00087,0.00528,0.00481,0.00635,0.00264,0.01734,0.02389,0.02190,0.04182,0.01594,0.03162,0.00084,0.00616,0.00395,0.02413,0.01333,0.00315,0.01265,0.01200,0.00313,0.02341,0.02259,0.03311,0.00687,0.01953,0.01854,0.00516,0.00377,0.00956,0.04417,0.00329,0.00450,0.03166,0.02564,0.01171,0.02965,0.00155,0.00421,0.02186,0.00757,0.02299,0.01056,0.00544…
UPSTREAM	-118500	all_PI	5613	0.00460,0.01439,0.01480,0.00019,0.00847,0.01168,0.01483,0.00081,0.00717,0.00926,0.00187,0.00425,0.01667,0.01775,0.03660,0.02587,0.01723,0.04538,0.00023,0.00315,0.00336,0.02026,0.00710,0.00228,0.00623,0.01700,0.00082,0.02006,0.01800,0.02087,0.01184,0.01402,0.02302,0.00585,0.00179,0.00881,0.02252,0.00432,0.00432,0.01888,0.02644,0.00237,0.01914,0.00117,0.00561,0.01929,0.00589,0.03342,0.00119,0.00242…
UPSTREAM	-118500	all_TD	5613	0.79459,-1.03699,-1.47882,-0.90542,-0.71992,-1.17882,-1.64642,-0.10063,1.04195,1.55478,-1.56135,1.40207,-0.10363,-0.77321,2.05319,-1.23913,0.25620,1.34954,-1.22486,-1.12045,-0.41548,-0.42792,-1.45797,-0.58538,-1.41262,1.29531,-1.82503,-0.24034,-0.63540,-1.19592,2.08149,-0.80813,0.75305,0.34774,-1.46124,-0.23156,-1.58287,0.72256,-0.09035,-1.30427,0.09511,-2.32453,-1.14298,-0.35351,0.66111,-0.35770…
UPSTREAM	-117500	all_THETA	5679	0.01531,0.01701,0.02517,0.00309,0.01436,0.03898,0.03635,0.00417,0.00309,0.00936,0.03053,0.04167,0.00245,0.00464,0.00508,0.01235,0.01729,0.01621,0.02543,0.01046,0.00460,0.00434,0.01480,0.01511,0.02319,0.01166,0.03485,0.01413,0.00595,0.00684,0.00900,0.02982,0.00775,0.00918,0.02746,0.00282,0.02094,0.01197,0.03240,0.00777,0.03253,0.00965,0.01159,0.01304,0.00975,0.00394,0.01122,0.02719,0.01390,0.01190…
UPSTREAM	-117500	all_PI	5679	0.00946,0.02288,0.01035,0.00222,0.01255,0.03522,0.02359,0.00391,0.00393,0.01608,0.01885,0.01957,0.00214,0.00280,0.00975,0.01214,0.01823,0.01305,0.01624,0.01408,0.00373,0.00118,0.02165,0.01076,0.01614,0.01375,0.01888,0.01327,0.00392,0.00526,0.01110,0.01471,0.00848,0.01288,0.02811,0.00042,0.01498,0.00489,0.01771,0.00721,0.03603,0.01095,0.01095,0.01550,0.00903,0.00336,0.01107,0.03733,0.02377,0.00735…
UPSTREAM	-117500	all_TD	5679	-1.14717,0.81550,-1.88232,-0.59441,-0.38843,-0.30901,-0.93608,-0.17068,0.50001,1.77915,-1.22397,-1.72345,-0.32248,-0.96210,2.17158,-0.04897,0.17053,-0.56186,-1.15615,0.88706,-0.53137,-1.22371,1.06107,-0.86643,-0.96020,0.50578,-1.26722,-0.18967,-1.00561,-0.64818,0.61335,-1.60892,0.26675,1.19651,0.07557,-1.58279,-0.74068,-1.64588,-1.46586,-0.17405,0.34736,0.26966,-0.16842,0.57657,-0.18654,-0.29179,…
UPSTREAM	-116500	all_THETA	5698	0.01237,0.01758,0.02261,0.02836,0.00968,0.01327,0.00352,0.02427,0.00577,0.00598,0.00204,0.03029,0.02551,0.02974,0.01041,0.00515,0.00167,0.01612,0.01806,0.00191,0.02976,0.01133,0.00387,0.02834,0.01467,0.03231,0.02426,0.01642,0.01461,0.00637,0.00559,0.00580,0.00593,0.01280,0.03529,0.03295,0.01079,0.00509,0.03287,0.02958,0.02578,0.00052,0.03975,0.01197,0.00677,0.00366,0.00528,0.01902,0.02482,0.02143…
UPSTREAM	-116500	all_PI	5698	0.00669,0.01357,0.03090,0.02487,0.00497,0.01054,0.00241,0.01326,0.00656,0.01069,0.00211,0.01398,0.04661,0.01039,0.00925,0.00445,0.00245,0.01854,0.01894,0.00355,0.01460,0.01364,0.00078,0.01890,0.01170,0.02107,0.01128,0.01838,0.00625,0.00232,0.00366,0.00161,0.00306,0.01086,0.02310,0.03835,0.01444,0.00878,0.02291,0.01686,0.02041,0.00068,0.04858,0.01311,0.00714,0.00294,0.00292,0.01038,0.03043,0.03255…
UPSTREAM	-116500	all_TD	5698	-1.42218,-0.70526,0.97618,-0.39592,-1.20296,-0.63896,-0.52830,-1.42323,0.40376,1.46211,0.07578,-1.73230,2.54890,-2.09886,-0.34374,-0.35785,0.87032,0.46427,0.15500,0.91294,-1.63025,0.62713,-1.97623,-0.99008,-0.62341,-1.12108,-1.40912,0.34475,-1.79586,-1.69559,-1.01160,-1.94444,-1.29169,-0.46249,-1.10934,0.47666,0.97280,1.85580,-0.97979,-1.37297,-0.66807,0.33118,0.71644,0.13719,0.15005,-0.41950,-0.…
UPSTREAM	-115500	all_THETA	5774	0.00253,0.01287,0.01580,0.01426,0.02575,0.01558,0.00503,0.01606,0.00087,0.00427,0.04016,0.00056,0.00780,0.03111,0.00727,0.01680,0.00218,0.03783,0.01257,0.04686,0.00832,0.02273,0.00830,0.01381,0.01498,0.00193,0.03486,0.01132,0.00510,0.01632,0.04146,0.03326,0.03158,0.02326,0.00984,0.00464,0.00927,0.00127,0.01348,0.00618,0.00078,0.04570,0.01607,0.00298,0.00764,0.02706,0.00085,0.03692,0.01042,0.00915…
UPSTREAM	-115500	all_PI	5774	0.00434,0.00825,0.01799,0.02730,0.01719,0.00807,0.00229,0.01186,0.00056,0.00410,0.02186,0.00094,0.00789,0.03464,0.00388,0.01010,0.00328,0.03592,0.02435,0.01628,0.01025,0.03466,0.00772,0.01998,0.01452,0.00529,0.01724,0.01462,0.00076,0.02296,0.02574,0.02924,0.03081,0.02727,0.00406,0.00386,0.00961,0.00096,0.00692,0.00817,0.00060,0.03143,0.00481,0.00334,0.00738,0.02542,0.00043,0.04475,0.01015,0.00835…
UPSTREAM	-115500	all_TD	5774	1.02977,-1.10938,0.35954,2.59304,-1.05697,-1.37415,-0.91426,-0.82360,-0.38254,-0.06756,-1.47561,0.71666,0.02802,0.36152,-1.34219,-1.23753,0.93462,-0.15964,2.80880,-2.11926,0.69188,1.67153,-0.21330,0.89529,-0.09476,1.85511,-1.63655,0.90551,-1.80182,1.17730,-1.23227,-0.37787,-0.07768,0.54341,-1.78886,-0.47968,0.10000,-0.45590,-1.44179,0.93498,-0.24295,-1.00482,-2.04351,0.20522,-0.08623,-0.19362,-0.…
UPSTREAM	-114500	all_THETA	5853	0.02133,0.03042,0.02068,0.00705,0.03640,0.00364,0.02593,0.00276,0.02818,0.02299,0.00614,0.01534,0.00122,0.01570,0.00758,0.03331,0.00931,0.01528,0.00818,0.01391,0.01138,0.02913,0.01061,0.00630,0.02005,0.00091,0.02422,0.00444,0.02030,0.00894,0.01831,0.00443,0.00366,0.00745,0.00815,0.02313,0.00146,0.00262,0.00993,0.02896,0.02295,0.00453,0.00855,0.02392,0.02332,0.02995,0.03748,0.00962,0.01153,0.00517…
UPSTREAM	-114500	all_PI	5853	0.01360,0.02094,0.02683,0.00608,0.02505,0.00568,0.01775,0.00331,0.01363,0.02729,0.00242,0.01012,0.00129,0.01988,0.01941,0.01344,0.00938,0.01917,0.00772,0.00974,0.01203,0.01824,0.01214,0.00258,0.01057,0.00129,0.01310,0.00377,0.02410,0.00475,0.00782,0.00293,0.00119,0.00643,0.00725,0.00975,0.00113,0.00442,0.01548,0.01647,0.00800,0.00206,0.00102,0.01420,0.01855,0.03103,0.02663,0.01013,0.01919,0.00323…
UPSTREAM	-114500	all_TD	5853	-1.07626,-0.99908,0.84818,-0.32764,-1.01088,0.94017,-0.98001,0.46185,-1.66382,0.59203,-1.77320,-1.05276,0.11017,0.82652,3.93115,-1.92885,0.02279,0.70433,-0.16726,-0.91652,0.17180,-1.16547,0.44608,-1.74874,-1.32539,0.77721,-1.47329,-0.30143,0.56540,-1.42849,-1.73939,-0.94554,-1.86303,-0.38811,-0.33182,-1.64926,-0.24295,1.27874,1.67369,-1.35259,-2.08413,-1.25036,-1.76247,-1.29785,-0.62769,0.11551,-…
UPSTREAM	-113500	all_THETA	5880	0.01776,0.02678,0.02058,0.04141,0.02668,0.00435,0.02047,0.01785,0.02112,0.00637,0.00904,0.02728,0.00329,0.01074,0.01193,0.03565,0.01587,0.02164,0.00560,0.00701,0.00717,0.01463,0.00236,0.00527,0.03303,0.01310,0.00435,0.03038,0.00287,0.00332,0.00623,0.01020,0.00133,0.01455,0.00231,0.00769,0.00126,0.00655,0.02670,0.01671,0.02653,0.02739,0.02399,0.03393,0.03420,0.02744,0.00601,0.01647,0.00774,0.01537…
UPSTREAM	-113500	all_PI	5880	0.00668,0.02376,0.01438,0.02146,0.01694,0.00253,0.02410,0.01159,0.01007,0.01109,0.00542,0.02208,0.00410,0.01174,0.02871,0.01324,0.01607,0.02201,0.00441,0.00574,0.00998,0.01089,0.00133,0.00293,0.02337,0.01646,0.00077,0.01791,0.00316,0.00168,0.00683,0.00537,0.00049,0.01146,0.00040,0.00556,0.00273,0.00830,0.02876,0.00563,0.02987,0.01579,0.02168,0.02315,0.03599,0.01609,0.00654,0.01832,0.00763,0.01469…
UPSTREAM	-113500	all_TD	5880	-1.95326,-0.36202,-0.89510,-1.56486,-1.12306,-0.96206,0.50819,-1.07625,-1.56206,1.83585,-1.22352,-0.61097,0.65111,0.24902,3.88889,-2.02992,0.03975,0.05024,-0.61533,-0.43880,1.16355,-0.80355,-0.81168,-1.13869,-0.94471,0.80198,-2.33533,-1.28697,0.26274,-0.52648,0.25932,-1.42711,-0.91137,-0.66838,-1.38646,-0.80841,1.25317,0.76336,0.24841,-2.09933,0.39073,-1.35700,-0.30384,-1.02774,0.16867,-1.29591,0…
UPSTREAM	-112500	all_THETA	5992	0.01994,0.00111,0.01946,0.02233,0.01490,0.03853,0.01848,0.00832,0.02775,0.02785,0.01503,0.00423,0.00565,0.02535,0.00131,0.02790,0.01240,0.01122,0.01673,0.01695,0.01838,0.00416,0.01098,0.01733,0.00705,0.01155,0.02032,0.02494,0.01160,0.00085,0.02093,0.00611,0.00634,0.00076,0.02058,0.03539,0.00508,0.00539,0.02246,0.00334,0.00814,0.01316,0.02564,0.00965,0.00856,0.03022,0.01133,0.03961,0.02158,0.02756…
UPSTREAM	-112500	all_PI	5992	0.01066,0.00202,0.00955,0.01455,0.00909,0.02297,0.01635,0.00710,0.01578,0.01647,0.01086,0.00393,0.00417,0.02378,0.00148,0.05224,0.01393,0.02557,0.00441,0.01628,0.02089,0.00557,0.01065,0.01996,0.00502,0.00702,0.01823,0.01104,0.01903,0.00006,0.01068,0.00554,0.00856,0.00109,0.01619,0.03630,0.00343,0.00568,0.01541,0.00425,0.00700,0.01136,0.04392,0.01228,0.01496,0.02472,0.00257,0.04521,0.01387,0.02003…
UPSTREAM	-112500	all_TD	5992	-1.15283,0.86551,-1.61704,-0.99901,-1.08654,-1.30837,-0.35655,-0.32570,-1.38647,-1.31641,-0.74726,-0.19543,-0.75828,-0.19819,0.28503,2.74696,0.37241,3.74373,-2.30520,-0.12394,0.36749,0.93007,-0.09117,0.48055,-0.83047,-1.20601,-0.28019,-1.78443,1.97503,-1.71996,-1.54018,-0.27453,0.82814,0.72670,-0.64375,0.08028,-0.86859,0.14886,-0.99790,0.59984,-0.41049,-0.40578,2.13835,0.81766,2.14054,-0.58708,-2…
UPSTREAM	-111500	all_THETA	5984	0.02357,0.00731,0.01807,0.00703,0.01124,0.00879,0.03274,0.00690,0.02142,0.02290,0.01528,0.02636,0.00664,0.00603,0.01645,0.00264,0.01177,0.02199,0.03278,0.02401,0.01897,0.02443,0.00981,0.01670,0.01548,0.00848,0.01252,0.01905,0.00054,0.02380,0.00398,0.00774,0.03096,0.01045,0.04142,0.02138,0.00390,0.02190,0.00897,0.00847,0.03123,0.00586,0.00709,0.02984,0.00880,0.03803,0.01607,0.02514,0.02737,0.02799…
UPSTREAM	-111500	all_PI	5984	0.03120,0.00930,0.01103,0.00590,0.00964,0.00555,0.01662,0.00356,0.01957,0.01525,0.01434,0.01717,0.00380,0.00400,0.01173,0.00195,0.02346,0.01765,0.02611,0.00758,0.02149,0.02689,0.01100,0.02070,0.01205,0.00754,0.00679,0.02910,0.00077,0.00970,0.00675,0.00935,0.02600,0.01839,0.04120,0.01445,0.00224,0.01117,0.00605,0.00668,0.04185,0.00445,0.01366,0.02553,0.00227,0.04555,0.00655,0.02431,0.02636,0.01550…
UPSTREAM	-111500	all_TD	5984	0.92714,0.81053,-1.20796,-0.39776,-0.41046,-1.00964,-1.58875,-1.10915,-0.27484,-1.05023,-0.16394,-1.11388,-1.27323,-0.98444,-0.88356,-0.60608,1.84647,-0.63045,-0.64689,-2.15808,0.42218,0.31369,0.36456,0.74764,-0.70017,-0.33723,-1.20663,1.67887,0.44677,-1.88672,1.94392,0.58258,-0.50734,2.19001,-0.01648,-1.01332,-0.93964,-1.56616,-0.99473,-0.58441,1.07503,-0.55147,2.46977,-0.46316,-2.26172,0.60448,…
UPSTREAM	-110500	all_THETA	6082	0.00312,0.01673,0.00997,0.00748,0.00928,0.02767,0.00304,0.01968,0.01168,0.02183,0.03451,0.00395,0.01059,0.01233,0.00445,0.00544,0.01817,0.01711,0.02099,0.01892,0.02077,0.03252,0.00538,0.00348,0.01563,0.00682,0.01161,0.01468,0.00214,0.01074,0.03010,0.01244,0.00280,0.02884,0.00357,0.02550,0.02484,0.01777,0.00366,0.00310,0.01008,0.00738,0.00997,0.00259,0.03257,0.00816,0.00782,0.00846,0.01694,0.01755…
UPSTREAM	-110500	all_PI	6082	0.00337,0.01634,0.00692,0.00694,0.01198,0.02386,0.00785,0.00606,0.00840,0.01519,0.01755,0.00526,0.00415,0.00977,0.00571,0.00221,0.02625,0.01084,0.03064,0.00761,0.02265,0.03972,0.00707,0.00326,0.01794,0.00469,0.00981,0.01088,0.00594,0.00970,0.01319,0.01865,0.00067,0.01448,0.00253,0.02727,0.01716,0.02667,0.00028,0.00445,0.00561,0.01663,0.00617,0.00273,0.03991,0.00577,0.01229,0.01190,0.01019,0.00680…
UPSTREAM	-110500	all_TD	6082	0.14899,-0.07127,-0.56925,-0.12171,0.61408,-0.43983,1.68064,-2.15131,-0.86843,-0.95614,-1.58966,0.93039,-1.87830,-0.62969,0.73776,-1.25503,1.41347,-1.14293,1.43340,-1.87120,0.28966,0.71211,0.82512,-0.13971,0.46636,-0.93499,-0.46489,-0.80751,1.89437,-0.27464,-1.81248,1.54765,-1.88219,-1.59948,-0.73913,0.21302,-0.86652,1.58841,-0.98448,1.10279,-1.29726,2.10578,-1.15682,0.08889,0.72268,-0.31220,1.57…
UPSTREAM	-109500	all_THETA	6146	0.00977,0.02416,0.02656,0.01432,0.02180,0.02803,0.02665,0.01220,0.00930,0.02386,0.02325,0.02041,0.00795,0.00641,0.02476,0.01011,0.02395,0.00254,0.02144,0.02118,0.00943,0.00459,0.04182,0.01902,0.02402,0.00456,0.01144,0.01683,0.00967,0.01230,0.00837,0.01346,0.01891,0.01140,0.00210,0.02244,0.00500,0.01122,0.03229,0.01295,0.00956,0.00456,0.01751,0.03002,0.00174,0.00089,0.00679,0.00762,0.03170,0.02932…
UPSTREAM	-109500	all_PI	6146	0.01174,0.01450,0.03218,0.02757,0.01848,0.01899,0.02426,0.00573,0.00949,0.01860,0.01141,0.00729,0.00999,0.01064,0.01320,0.00574,0.02058,0.00172,0.02509,0.03456,0.00570,0.00454,0.01361,0.02131,0.02813,0.00563,0.01191,0.01684,0.00927,0.00798,0.00659,0.01140,0.00991,0.02002,0.00027,0.01329,0.00486,0.00727,0.01978,0.01510,0.00372,0.00219,0.03459,0.01383,0.00157,0.00007,0.01059,0.00649,0.01589,0.03087…
UPSTREAM	-109500	all_TD	6146	0.55310,-1.23125,0.67789,2.65305,-0.47074,-1.02777,-0.27431,-1.50372,0.06089,-0.70644,-1.62839,-1.86619,0.76332,1.39812,-1.47997,-1.33168,-0.44494,-0.79385,0.52681,2.01793,-1.12006,-0.03144,-2.19210,0.38200,0.54529,0.49356,0.11175,0.00308,-0.12572,-0.98398,-0.63035,-0.47983,-1.46729,2.31272,-2.15819,-1.24511,-0.07675,-0.59019,-1.25233,0.51876,-1.86607,-1.43796,3.00329,-1.64262,-0.10774,-0.98448,1…
UPSTREAM	-108500	all_THETA	6168	0.00983,0.00294,0.02280,0.01450,0.02968,0.01802,0.01282,0.02890,0.02650,0.01761,0.00501,0.00617,0.00876,0.02464,0.00899,0.02869,0.00320,0.00780,0.01392,0.00832,0.02608,0.01971,0.02249,0.04487,0.00372,0.01396,0.01854,0.01023,0.00767,0.01401,0.01639,0.00980,0.00539,0.04780,0.00276,0.03004,0.03040,0.01312,0.01171,0.01319,0.00542,0.01400,0.00970,0.00460,0.01571,0.02679,0.00388,0.00169,0.00484,0.02124…
UPSTREAM	-108500	all_PI	6168	0.01336,0.00645,0.02222,0.00882,0.01895,0.01343,0.00380,0.02187,0.01671,0.01511,0.00240,0.00460,0.00285,0.01564,0.00488,0.03240,0.00298,0.00907,0.01589,0.00338,0.01023,0.02054,0.02301,0.02213,0.00324,0.01503,0.01838,0.00819,0.00192,0.01139,0.00550,0.01221,0.00071,0.02750,0.00166,0.03251,0.01602,0.01628,0.00444,0.00505,0.00851,0.00924,0.02480,0.00423,0.01071,0.03100,0.00600,0.00017,0.00548,0.01785…
UPSTREAM	-108500	all_TD	6168	1.08820,2.00234,-0.08153,-1.18683,-1.15817,-0.79734,-1.30821,-0.78418,-1.18105,-0.44974,-1.04477,-0.73643,-2.04781,-1.16583,-1.38079,0.41609,-0.17910,0.43840,0.44333,-1.65206,-1.94631,0.12813,0.07433,-0.85065,-0.32972,0.23900,-0.02856,-0.61420,-1.49979,-0.58722,-1.84987,0.73518,-2.53076,-1.36667,-0.88040,0.24750,-1.52654,0.74651,-1.92555,-1.67707,1.66393,-1.06824,2.23028,-0.20898,-0.98644,0.38063…
UPSTREAM	-107500	all_THETA	6222	0.00771,0.01524,0.00615,0.02402,0.03073,0.04298,0.01937,0.01419,0.03095,0.02096,0.02486,0.00652,0.02073,0.02027,0.00973,0.02392,0.00280,0.01596,0.00107,0.01032,0.03351,0.00950,0.01826,0.02568,0.00166,0.01071,0.00760,0.00414,0.00495,0.02214,0.00934,0.00485,0.01264,0.00395,0.00351,0.03625,0.02241,0.01442,0.02648,0.01414,0.01070,0.01433,0.00216,0.01366,0.02233,0.02079,0.00417,0.01691,0.03064,0.00101…
UPSTREAM	-107500	all_PI	6222	0.00373,0.01586,0.00702,0.01687,0.02669,0.01870,0.01067,0.01424,0.01675,0.01606,0.01613,0.00645,0.01517,0.01588,0.00574,0.03340,0.00285,0.01828,0.00126,0.01554,0.00997,0.01846,0.02065,0.02635,0.00255,0.01299,0.00978,0.00731,0.00327,0.02493,0.00606,0.00120,0.01584,0.00071,0.00199,0.04117,0.01223,0.01915,0.01928,0.01636,0.00349,0.00690,0.00218,0.00757,0.03358,0.03606,0.00436,0.01648,0.02399,0.00102…
UPSTREAM	-107500	all_TD	6222	-1.35992,0.12683,0.37451,-0.95370,-0.42410,-1.72843,-1.32776,0.00988,-1.44978,-0.73533,-1.11557,-0.03278,-0.85102,-0.67929,-1.23609,1.26272,0.04813,0.42050,0.25794,1.22723,-2.27193,2.28499,0.41356,0.08225,1.23135,0.64747,0.83694,2.15410,-0.74799,0.40269,-1.07767,-1.26469,0.76012,-2.29885,-1.13673,0.43724,-1.43476,1.03086,-0.64287,0.40168,-2.07742,-1.42260,0.02549,-1.39804,1.60249,2.14072,0.08112,…
UPSTREAM	-106500	all_THETA	6293	0.00518,0.00424,0.01910,0.01115,0.02269,0.02569,0.00605,0.01330,0.01795,0.02148,0.03352,0.00637,0.04096,0.02502,0.02502,0.00482,0.02700,0.00170,0.00528,0.02422,0.01480,0.03823,0.02603,0.02253,0.00611,0.00857,0.01576,0.00594,0.00487,0.01772,0.01889,0.00649,0.01508,0.01068,0.01025,0.00407,0.05664,0.00451,0.02393,0.01514,0.01036,0.00593,0.01559,0.01943,0.00685,0.00243,0.02120,0.01531,0.00528,0.00855…
UPSTREAM	-106500	all_PI	6293	0.00346,0.00406,0.02244,0.01266,0.01319,0.01166,0.00175,0.01042,0.02047,0.01921,0.02487,0.00606,0.04910,0.01244,0.01522,0.00157,0.03350,0.00113,0.00667,0.02049,0.01887,0.01146,0.02803,0.02843,0.00416,0.01128,0.02192,0.00372,0.00229,0.01088,0.02175,0.00175,0.01551,0.00159,0.01492,0.00091,0.02981,0.00299,0.03637,0.01169,0.01468,0.00590,0.01398,0.02124,0.00269,0.00293,0.00941,0.01665,0.00267,0.00892…
UPSTREAM	-106500	all_TD	6293	-0.90119,-0.11143,0.55329,0.40685,-1.33939,-1.75519,-1.19420,-0.62986,0.14962,-0.33789,-0.81986,-0.14332,0.63923,-1.61213,-1.25616,-1.83443,0.77151,-0.79046,0.63756,-0.41489,0.86351,-2.27151,0.24790,0.76899,-0.73144,0.93351,1.22984,-1.10100,-1.39401,-1.17245,0.46710,-1.22486,0.09081,-1.70423,1.40285,-2.13163,-1.51978,-0.96554,1.41261,-0.50423,1.20380,-0.01318,-0.31963,0.29447,-1.43570,0.47433,-1.…
UPSTREAM	-105500	all_THETA	6412	0.01864,0.00377,0.01394,0.01491,0.02877,0.01559,0.02043,0.02099,0.00374,0.01959,0.02626,0.02789,0.00341,0.02769,0.01344,0.02168,0.00962,0.01838,0.00296,0.00801,0.00917,0.02238,0.01207,0.01952,0.00923,0.01863,0.02533,0.00485,0.01149,0.01095,0.00583,0.01232,0.01554,0.01188,0.01436,0.01219,0.03248,0.01114,0.00596,0.03374,0.00255,0.02504,0.01054,0.00364,0.01126,0.02677,0.01867,0.00444,0.02639,0.00793…
UPSTREAM	-105500	all_PI	6412	0.02051,0.00275,0.00564,0.01347,0.03837,0.01176,0.01493,0.02696,0.00142,0.01766,0.02365,0.01781,0.00455,0.03661,0.00720,0.00912,0.00426,0.00937,0.00137,0.01836,0.00845,0.01501,0.00812,0.00719,0.01100,0.01938,0.02846,0.00672,0.01064,0.00603,0.00558,0.00812,0.01245,0.01258,0.01420,0.01281,0.01330,0.01709,0.00164,0.01904,0.00230,0.01838,0.01074,0.00529,0.01265,0.03005,0.00633,0.00522,0.01112,0.01094…
UPSTREAM	-105500	all_TD	6412	0.27572,-0.75142,-1.36574,-0.30497,1.03493,-0.74228,-0.85018,0.85243,-1.15151,-0.31366,-0.31864,-1.16271,0.91504,1.02866,-1.39889,-1.57487,-1.55061,-1.55611,-1.30116,2.58374,-0.23702,-1.04518,-1.00566,-1.99327,0.52907,0.12350,0.39252,1.10874,-0.22899,-0.89835,-0.12580,-1.04704,-0.57771,0.16016,-0.02965,0.15842,-1.86906,1.65509,-2.11109,-1.36557,-0.23782,-0.84636,0.05636,1.09932,0.32818,0.39352,-2…
UPSTREAM	-104500	all_THETA	6517	0.00503,0.02102,0.01885,0.01704,0.00101,0.02723,0.01452,0.00684,0.03330,0.01525,0.01224,0.00521,0.02843,0.01749,0.00417,0.02222,0.01466,0.02020,0.00805,0.02577,0.00294,0.00952,0.03075,0.00529,0.01125,0.02239,0.00320,0.00952,0.00408,0.00414,0.01994,0.00592,0.01960,0.01078,0.00533,0.00544,0.02688,0.00999,0.03923,0.02423,0.00252,0.02349,0.01222,0.01115,0.02590,0.00816,0.00148,0.01994,0.03176,0.02197…
UPSTREAM	-104500	all_PI	6517	0.00660,0.02021,0.01641,0.00638,0.00058,0.04071,0.00539,0.00476,0.03706,0.01421,0.00529,0.00452,0.02422,0.00985,0.00278,0.01478,0.02446,0.00656,0.00512,0.01191,0.00022,0.01219,0.03192,0.00697,0.01107,0.02512,0.00153,0.00718,0.00362,0.00224,0.03944,0.00462,0.00829,0.01824,0.00074,0.00788,0.01701,0.01241,0.04426,0.02878,0.00351,0.02620,0.01661,0.00601,0.02228,0.00733,0.00036,0.02852,0.02608,0.00644…
UPSTREAM	-104500	all_TD	6517	0.90456,-0.12272,-0.39370,-1.64797,-0.45396,1.42629,-1.88311,-0.82077,0.35675,-0.20852,-0.95351,-0.38381,-0.47682,-1.32641,-0.66828,-1.06378,1.94006,-2.14772,-1.09857,-1.72800,-0.98448,0.78866,0.12241,0.76423,-0.04793,0.39012,-1.10379,-0.75446,-0.16192,-0.97116,2.24130,-0.62162,-1.76514,2.13916,-2.48196,1.16603,-1.16882,0.69201,0.41335,0.60137,1.01226,0.35970,1.10200,-1.42904,-0.43740,-0.10774,-1…
UPSTREAM	-103500	all_THETA	6612	0.02969,0.00334,0.01813,0.01811,0.00083,0.01954,0.02323,0.01481,0.01896,0.02160,0.00738,0.02216,0.00326,0.02076,0.02120,0.02257,0.00110,0.01208,0.00972,0.04692,0.01107,0.02324,0.00447,0.01334,0.03228,0.00507,0.00793,0.01923,0.00632,0.00933,0.00876,0.02147,0.00406,0.03393,0.01026,0.00555,0.00630,0.02363,0.00822,0.03234,0.00722,0.00397,0.01452,0.02302,0.00028,0.00994,0.00381,0.00297,0.00298,0.03103…
UPSTREAM	-103500	all_PI	6612	0.02114,0.00267,0.01951,0.01646,0.00091,0.01932,0.00650,0.01282,0.02394,0.02016,0.01111,0.00908,0.00272,0.01496,0.01995,0.01494,0.00059,0.02392,0.00601,0.02585,0.00941,0.00679,0.00733,0.01888,0.03029,0.00353,0.00968,0.02121,0.00718,0.00821,0.01268,0.01839,0.00300,0.01592,0.01713,0.00103,0.00255,0.01677,0.01185,0.02693,0.00948,0.00373,0.00952,0.03617,0.00010,0.00736,0.00458,0.00066,0.00375,0.01954…
UPSTREAM	-103500	all_TD	6612	-0.80746,-0.55050,0.24125,-0.27629,0.12802,-0.02948,-2.26548,-0.41894,0.79876,-0.20079,1.19687,-1.43019,-0.45240,-0.84773,-0.18590,-1.08218,-0.65996,2.16845,-1.17320,-1.45614,-0.45766,-2.26465,1.41514,1.27645,-0.19961,-0.87482,0.64912,0.32876,0.34591,-0.36926,0.94855,-0.45770,-0.61612,-1.71706,1.85136,-2.35571,-1.25901,-0.92635,1.32012,-0.54036,0.81492,-0.16651,-1.07556,1.81465,-0.67478,-0.79294,…
UPSTREAM	-102500	all_THETA	6567	0.03972,0.00269,0.01973,0.02154,0.02209,0.02227,0.00395,0.03474,0.02745,0.00642,0.03034,0.02481,0.02519,0.03070,0.00478,0.02041,0.02600,0.00727,0.02142,0.01013,0.02225,0.01416,0.02492,0.01241,0.02366,0.01820,0.02262,0.02266,0.00564,0.00869,0.02748,0.00415,0.00897,0.00881,0.02109,0.01716,0.00857,0.04050,0.01168,0.00414,0.01858,0.02818,0.01022,0.02889,0.00823,0.00385,0.01788,0.01671,0.01436,0.00125…
UPSTREAM	-102500	all_PI	6567	0.01800,0.00266,0.01688,0.02317,0.02108,0.01950,0.00330,0.03094,0.00970,0.00554,0.04892,0.02164,0.01777,0.02294,0.00544,0.02296,0.01783,0.00555,0.01575,0.00993,0.03924,0.01586,0.01255,0.01206,0.00870,0.01169,0.02530,0.01846,0.00287,0.00992,0.02701,0.00406,0.00771,0.01317,0.01792,0.01857,0.00667,0.02667,0.02229,0.00123,0.02475,0.02001,0.01492,0.02245,0.00273,0.00251,0.01418,0.01647,0.01289,0.00072…
UPSTREAM	-102500	all_TD	6567	-1.73732,-0.03498,-0.39895,0.24133,-0.10478,-0.39604,-0.30587,-0.32961,-2.07564,-0.40403,1.73716,-0.34406,-0.67552,-0.72452,0.38421,0.37477,-1.00581,-0.70545,-0.84144,-0.05398,2.22527,0.37053,-1.58485,-0.08560,-2.02638,-1.11870,0.37909,-0.59316,-1.33574,0.39926,-0.05432,-0.05734,-0.43191,1.37867,-0.45694,0.26000,-0.65902,-1.10622,2.64747,-1.96703,1.01799,-0.93457,1.40516,-0.71626,-1.91686,-0.9380…
UPSTREAM	-101500	all_THETA	6678	0.03537,0.00345,0.01310,0.01039,0.02536,0.00472,0.03177,0.02720,0.01762,0.01122,0.02134,0.00432,0.00379,0.01644,0.00467,0.02802,0.02413,0.02519,0.02172,0.01332,0.00767,0.01019,0.01603,0.02115,0.02085,0.00556,0.01216,0.02167,0.00521,0.00777,0.01223,0.01965,0.01081,0.02021,0.00467,0.02911,0.00236,0.00595,0.01475,0.03162,0.01667,0.04470,0.00647,0.01313,0.00358,0.02518,0.00835,0.01519,0.00705,0.01632…
UPSTREAM	-101500	all_PI	6678	0.02003,0.00430,0.01217,0.01076,0.02053,0.00172,0.01028,0.02025,0.01276,0.01071,0.01097,0.00359,0.00237,0.00789,0.00294,0.01951,0.02602,0.04002,0.02634,0.00874,0.00437,0.00271,0.01107,0.02356,0.02255,0.00514,0.01323,0.02311,0.00454,0.00455,0.01000,0.01672,0.00853,0.01977,0.00565,0.01367,0.00631,0.00136,0.02348,0.01705,0.02425,0.03531,0.00308,0.01889,0.00294,0.02502,0.00539,0.01007,0.00554,0.02164…
UPSTREAM	-101500	all_TD	6678	-1.35086,0.58308,-0.22365,0.09964,-0.58304,-1.18414,-2.18612,-0.82096,-0.73507,-0.13329,-1.47441,-0.47726,-0.63059,-1.54483,-1.06455,-0.97701,0.20856,1.66931,0.67949,-0.94237,-1.23983,-1.99728,-0.88159,0.36201,0.25956,-0.22362,0.26316,0.21037,-0.33601,-1.24875,-0.56658,-0.46969,-0.42262,-0.06788,0.60664,-1.70983,1.78151,-2.20913,1.25157,-1.48595,1.16631,-0.65298,-1.55269,1.15563,-0.48141,-0.02076…
UPSTREAM	-100500	all_THETA	6728	0.02549,0.00248,0.01697,0.03820,0.04631,0.01232,0.02500,0.02405,0.03607,0.00456,0.00671,0.00625,0.00855,0.03111,0.00472,0.00208,0.01593,0.02928,0.00658,0.00650,0.02608,0.02397,0.00097,0.00856,0.01585,0.00408,0.01921,0.02318,0.01274,0.01288,0.00570,0.02998,0.01236,0.00415,0.01662,0.00729,0.03895,0.01240,0.04190,0.02198,0.01448,0.00664,0.02450,0.01867,0.01485,0.00592,0.00552,0.00168,0.00450,0.02807…
UPSTREAM	-100500	all_PI	6728	0.01263,0.00162,0.01098,0.04359,0.02082,0.01136,0.04197,0.01590,0.01622,0.00351,0.00567,0.00199,0.01542,0.02385,0.00552,0.00326,0.02173,0.01519,0.00328,0.00216,0.02607,0.02635,0.00035,0.00644,0.01997,0.00212,0.01228,0.02977,0.01608,0.01092,0.00338,0.01907,0.01501,0.00076,0.02292,0.00761,0.02791,0.01607,0.03072,0.01343,0.00904,0.00766,0.02335,0.01643,0.01238,0.00301,0.01217,0.00201,0.00553,0.02164…
UPSTREAM	-100500	all_TD	6728	-1.61105,-0.83754,-1.11741,0.45141,-1.79143,-0.24259,1.96166,-1.08728,-1.73283,-0.65777,-0.42670,-1.50681,1.49545,-0.74680,0.31211,0.81544,1.14551,-1.55213,-1.37550,-1.33677,-0.00148,0.31858,-1.07472,-0.72523,0.75979,-1.34003,-1.14846,0.91127,0.64875,-0.46393,-1.12260,-1.17410,0.66500,-2.25880,0.75933,0.13024,-0.91202,0.88711,-0.84522,-0.82299,-0.99009,0.45748,-0.14911,-0.38201,-0.41044,-1.44902,…
UPSTREAM	-99500	all_THETA	6810	0.00816,0.00358,0.00725,0.01833,0.01031,0.01507,0.03305,0.01939,0.01669,0.01197,0.01555,0.03916,0.00487,0.01992,0.02062,0.00464,0.02115,0.00822,0.00053,0.01349,0.02827,0.01726,0.01873,0.03105,0.00599,0.00891,0.00504,0.00623,0.01795,0.01705,0.02154,0.03140,0.00589,0.00655,0.03249,0.00426,0.00704,0.02737,0.00538,0.01059,0.00395,0.02782,0.01203,0.00628,0.01403,0.02040,0.00548,0.02244,0.00411,0.01340…
UPSTREAM	-99500	all_PI	6810	0.00553,0.00292,0.01028,0.01667,0.00226,0.00688,0.03196,0.00977,0.01589,0.01341,0.01595,0.02629,0.00447,0.02044,0.01296,0.00155,0.02030,0.01127,0.00030,0.01690,0.02248,0.00644,0.01957,0.02719,0.00668,0.01123,0.00532,0.00730,0.01281,0.01244,0.02982,0.03063,0.00379,0.00515,0.01786,0.00054,0.00562,0.01724,0.00782,0.00368,0.00351,0.02776,0.00955,0.00296,0.01370,0.01576,0.00859,0.01389,0.00238,0.01477…
UPSTREAM	-99500	all_TD	6810	-0.82712,-0.50494,1.07209,-0.28261,-1.96786,-1.67124,-0.10088,-1.55850,-0.15226,0.34054,0.08022,-1.05697,-0.23432,0.08328,-1.09667,-1.47071,-0.11996,1.08435,-0.45396,0.79173,-0.65643,-1.85683,0.14054,-0.40182,0.31402,0.79290,0.14314,0.46727,-0.90917,-0.85615,1.22892,-0.07638,-0.93890,-0.63592,-1.45559,-2.46422,-0.51009,-1.17096,1.06782,-2.01505,-0.31349,-0.00730,-0.64122,-1.56865,-0.07324,-0.6480…
UPSTREAM	-98500	all_THETA	6850	0.02224,0.00158,0.01368,0.04863,0.00575,0.02191,0.00828,0.02316,0.00786,0.01801,0.03328,0.00368,0.01736,0.00214,0.02944,0.02496,0.00433,0.00801,0.01521,0.00635,0.01739,0.00548,0.00939,0.00620,0.00908,0.01501,0.01018,0.01328,0.00821,0.00831,0.02944,0.01417,0.00422,0.03343,0.02853,0.03545,0.04397,0.01409,0.01401,0.00538,0.02082,0.01058,0.00610,0.02695,0.00382,0.00424,0.00629,0.04034,0.01677,0.02739…
UPSTREAM	-98500	all_PI	6850	0.01396,0.00094,0.00647,0.03676,0.00436,0.00545,0.00337,0.02195,0.01038,0.01653,0.02158,0.00182,0.01709,0.00275,0.02092,0.02961,0.00172,0.00710,0.00525,0.00654,0.01978,0.00401,0.01096,0.00433,0.01559,0.00752,0.00964,0.01679,0.00737,0.00716,0.01265,0.01437,0.00057,0.02858,0.02590,0.02165,0.03289,0.00936,0.00881,0.00523,0.01971,0.00888,0.00260,0.02450,0.00557,0.00635,0.00551,0.03472,0.01847,0.01431…
UPSTREAM	-98500	all_TD	6850	-1.14693,-0.68647,-1.64770,-0.78504,-0.70923,-2.37410,-1.25594,-0.13912,0.90427,-0.25467,-1.13666,-1.37744,-0.05068,0.41209,-0.93321,0.59435,-1.27545,-0.31400,-1.98408,0.06909,0.43262,-0.72689,0.47638,-0.84498,1.69477,-1.55833,-0.15856,0.80671,-0.29882,-0.42004,-1.83937,0.03383,-2.42414,-0.45921,-0.27694,-1.25048,-0.79860,-1.01256,-1.16649,-0.08166,-0.17039,-0.49554,-1.69529,-0.29248,0.65872,1.36…
UPSTREAM	-97500	all_THETA	6906	0.00311,0.02162,0.00535,0.01867,0.04623,0.00554,0.03177,0.01268,0.03007,0.00721,0.02874,0.02941,0.00738,0.02700,0.02009,0.01910,0.01318,0.02273,0.00410,0.00617,0.00101,0.00712,0.01713,0.01305,0.01407,0.00397,0.01113,0.00151,0.01640,0.00619,0.01056,0.01856,0.00704,0.02089,0.00377,0.02612,0.03536,0.00472,0.04399,0.00453,0.00822,0.00288,0.01104,0.00260,0.00504,0.02215,0.00653,0.01687,0.02911,0.01530…
UPSTREAM	-97500	all_PI	6906	0.00253,0.02335,0.00341,0.01284,0.03135,0.00743,0.01037,0.01037,0.03159,0.00719,0.02649,0.01908,0.00375,0.02813,0.01565,0.01500,0.02351,0.03800,0.00348,0.00412,0.00051,0.00311,0.01145,0.01712,0.01595,0.00299,0.01293,0.00127,0.01155,0.00659,0.01372,0.02041,0.00524,0.00949,0.00077,0.02703,0.01829,0.01286,0.03128,0.00232,0.00487,0.00277,0.00941,0.00020,0.00183,0.01963,0.00677,0.02451,0.02651,0.00655…
UPSTREAM	-97500	all_TD	6906	-0.48041,0.24990,-0.94021,-0.99217,-1.02311,0.97350,-2.17652,-0.49918,0.16162,-0.00899,-0.25145,-1.11711,-0.82629,0.13434,-0.69398,-0.68226,2.36221,2.01132,-0.40598,-0.85247,-0.71538,-1.63588,-1.03771,0.57907,0.40845,-0.69085,0.50082,-0.30110,-0.93445,0.13083,0.89837,0.31595,-0.76518,-1.70787,-2.21657,0.11132,-1.56330,2.46994,-0.93924,-0.81913,-1.16132,-0.10541,-0.45566,-1.32536,-1.27607,-0.36269…
UPSTREAM	-96500	all_THETA	6964	0.03675,0.00215,0.00585,0.01880,0.03397,0.02520,0.04180,0.01084,0.02167,0.00057,0.04185,0.02679,0.00979,0.02648,0.03034,0.02614,0.01790,0.00301,0.00821,0.01771,0.01056,0.01359,0.02323,0.00505,0.01545,0.00409,0.00366,0.01292,0.02214,0.02561,0.00835,0.03251,0.01725,0.00467,0.03144,0.02813,0.01440,0.02290,0.01840,0.02870,0.00450,0.00790,0.03141,0.00678,0.02105,0.00851,0.00338,0.01278,0.03168,0.01972…
UPSTREAM	-96500	all_PI	6964	0.01410,0.00183,0.00636,0.02062,0.02843,0.01432,0.01962,0.01054,0.00943,0.00142,0.03561,0.01512,0.01177,0.01934,0.01826,0.02497,0.01832,0.00335,0.00820,0.00706,0.01639,0.01019,0.02895,0.00440,0.01122,0.00486,0.00520,0.01033,0.02410,0.03031,0.00482,0.02123,0.01413,0.00111,0.02915,0.01532,0.01272,0.01802,0.01957,0.01976,0.00433,0.00202,0.02756,0.00268,0.01886,0.01236,0.00469,0.01712,0.02162,0.00742…
UPSTREAM	-96500	all_TD	6964	-1.76607,-0.29282,0.14562,0.30744,-0.52158,-1.36499,-1.68111,-0.08402,-1.78079,1.58031,-0.48488,-1.38756,0.33903,-0.86121,-1.28430,-0.14385,0.07357,0.27068,-0.00670,-1.75404,1.10506,-0.77046,0.78812,-0.37497,-0.86206,0.48793,0.70321,-0.62639,0.28175,0.58699,-1.26646,-1.11514,-0.53144,-2.16154,-0.23449,-1.44846,-0.36529,-0.65545,0.19146,-0.99545,-0.10352,-2.24950,-0.39068,-1.80006,-0.32088,1.25329…
UPSTREAM	-95500	all_THETA	7062	0.00533,0.01701,0.03959,0.01197,0.02588,0.00669,0.02577,0.00696,0.02762,0.04275,0.01994,0.00315,0.02842,0.01751,0.02652,0.00816,0.00870,0.00273,0.01920,0.01619,0.00913,0.01923,0.02948,0.00261,0.01022,0.01335,0.00435,0.01413,0.00554,0.02444,0.02139,0.00827,0.03153,0.00306,0.02050,0.03145,0.01058,0.00628,0.03233,0.02386,0.02564,0.00538,0.00521,0.02870,0.00663,0.01177,0.01915,0.00613,0.00268,0.00629…
UPSTREAM	-95500	all_PI	7062	0.00306,0.01723,0.04521,0.00838,0.01402,0.00685,0.01150,0.00471,0.02377,0.04535,0.00967,0.00202,0.02254,0.01216,0.02949,0.01009,0.01421,0.00134,0.01223,0.01208,0.01309,0.01484,0.03958,0.00140,0.00991,0.00710,0.00459,0.01118,0.00390,0.03011,0.02553,0.00490,0.02071,0.00038,0.01597,0.01712,0.01573,0.00446,0.02701,0.01933,0.01397,0.00531,0.00270,0.01896,0.00301,0.00456,0.01780,0.00717,0.00448,0.00728…
UPSTREAM	-95500	all_TD	7062	-1.22662,0.03869,0.45546,-0.50280,-1.45106,0.06636,-1.71075,-0.78419,-0.43694,0.19788,-1.46123,-0.66570,-0.66590,-0.94178,0.28715,0.44047,1.45110,-1.34318,-1.08958,-0.79236,0.72871,-0.72648,1.10125,-1.20091,-0.09043,-1.42462,0.12804,-0.62163,-0.67889,0.74317,0.60057,-1.23715,-1.10523,-2.33079,-0.68182,-1.46288,1.45234,-0.57990,-0.47807,-0.57181,-1.45274,-0.04070,-1.32087,-1.08813,-1.61777,-1.4043…
UPSTREAM	-94500	all_THETA	7062	0.00236,0.00386,0.00353,0.03058,0.02503,0.01694,0.01250,0.01742,0.01715,0.02859,0.02732,0.03403,0.02231,0.00321,0.02055,0.01370,0.00924,0.02081,0.01100,0.02420,0.01997,0.00907,0.01292,0.00055,0.02382,0.00324,0.00845,0.01414,0.00621,0.00157,0.01889,0.00660,0.02705,0.00585,0.03189,0.03442,0.00593,0.03600,0.01737,0.00979,0.02625,0.00359,0.01315,0.03968,0.00377,0.03300,0.01820,0.00431,0.00845,0.03243…
UPSTREAM	-94500	all_PI	7062	0.00296,0.00263,0.00336,0.03516,0.01628,0.00897,0.01394,0.00599,0.01394,0.02485,0.02880,0.02410,0.01159,0.00397,0.02017,0.00765,0.01576,0.02534,0.01194,0.01510,0.01435,0.01012,0.01363,0.00012,0.03094,0.00275,0.00550,0.01683,0.00490,0.00058,0.01665,0.00429,0.02618,0.00154,0.02928,0.02199,0.00374,0.04586,0.01274,0.01035,0.01222,0.00243,0.01259,0.04388,0.00194,0.02312,0.01240,0.00643,0.01117,0.01937…
UPSTREAM	-94500	all_TD	7062	0.27175,-0.84982,-0.10783,0.46060,-1.11891,-1.47090,0.34905,-2.04677,-0.54591,-0.35632,0.17129,-0.94143,-1.34679,0.55701,-0.05578,-1.36688,2.15420,0.68476,0.26356,-1.17628,-0.88559,0.34590,0.16723,-0.82745,0.94931,-0.40714,-1.06312,0.58771,-0.60162,-0.67478,-0.29902,-1.02961,-0.10282,-2.16292,-0.25539,-1.16870,-0.68880,0.85446,-0.84077,0.17254,-1.69170,-0.89070,-0.11877,0.33339,-1.34777,-0.96681,…
UPSTREAM	-93500	all_THETA	7173	0.00257,0.01786,0.03621,0.03060,0.02766,0.01035,0.03358,0.00248,0.01685,0.03492,0.03915,0.03276,0.02179,0.02059,0.01217,0.02114,0.01459,0.02944,0.00582,0.00958,0.02489,0.00712,0.00976,0.01096,0.00508,0.01096,0.03524,0.02414,0.00862,0.03085,0.00276,0.00354,0.00724,0.01292,0.01619,0.01292,0.00780,0.01956,0.00575,0.03184,0.00323,0.00165,0.00441,0.00472,0.01672,0.03987,0.02200,0.00296,0.01077,0.03128…
UPSTREAM	-93500	all_PI	7173	0.00260,0.01679,0.02521,0.02847,0.01412,0.01324,0.01436,0.00068,0.02060,0.01908,0.03337,0.02105,0.01037,0.01736,0.02386,0.03613,0.01319,0.01416,0.00587,0.00952,0.03263,0.00744,0.00770,0.01481,0.00524,0.00582,0.03882,0.03077,0.00916,0.03444,0.00053,0.00233,0.00816,0.01571,0.00933,0.01841,0.00368,0.02260,0.00267,0.02378,0.00570,0.00078,0.00055,0.00237,0.01733,0.02402,0.02606,0.00600,0.01501,0.01644…
UPSTREAM	-93500	all_TD	7173	0.01940,-0.18625,-0.85713,-0.21501,-1.56940,0.85618,-1.85104,-1.34917,0.61479,-1.46873,-0.47847,-1.15015,-1.57962,-0.45974,2.97639,2.20932,-0.28439,-1.64877,0.02754,-0.01906,0.99129,0.13605,-0.63473,1.06061,0.08608,-1.41204,0.31186,0.88015,0.18951,0.37066,-2.12655,-0.80686,0.37633,0.64467,-1.31979,1.32838,-0.88704,0.47092,-1.48170,-0.81798,2.07809,-0.75832,-1.46898,-1.37878,0.11276,-1.28916,0.558…
UPSTREAM	-92500	all_THETA	7237	0.00311,0.01102,0.00550,0.02151,0.03212,0.00945,0.00997,0.02948,0.02520,0.02808,0.03146,0.00377,0.02174,0.03108,0.02481,0.01520,0.00425,0.03000,0.00265,0.04465,0.01026,0.00841,0.00458,0.00802,0.01297,0.00435,0.01173,0.00087,0.01108,0.01296,0.01335,0.02902,0.00252,0.00610,0.00504,0.00784,0.02721,0.01114,0.01402,0.00277,0.02836,0.00245,0.03061,0.00290,0.01373,0.03971,0.02555,0.00477,0.01653,0.02849…
UPSTREAM	-92500	all_PI	7237	0.00348,0.00824,0.00789,0.01960,0.01305,0.01233,0.01716,0.01249,0.02337,0.02753,0.01839,0.00176,0.02070,0.01856,0.03727,0.01750,0.00642,0.04669,0.00282,0.03029,0.00986,0.00878,0.00440,0.00692,0.01088,0.00301,0.01250,0.00236,0.00813,0.01243,0.01676,0.03587,0.00030,0.00420,0.00533,0.00622,0.01879,0.01834,0.01028,0.00362,0.01707,0.00188,0.02229,0.00249,0.01032,0.02167,0.03904,0.00589,0.02001,0.02164…
UPSTREAM	-92500	all_TD	7237	0.26984,-0.55926,1.10996,-0.28328,-1.90908,0.64498,0.76737,-1.85377,-0.22423,-0.06317,-1.32438,-1.29483,-0.15141,-1.30149,1.60775,0.44470,1.17351,1.77504,0.13329,-1.04615,-0.09403,0.13414,-0.11439,-0.31396,-0.49147,-0.83481,0.20241,1.82894,-0.80191,-0.12835,0.79950,0.76004,-2.29523,-0.92018,0.16083,-0.56571,-0.95459,1.98205,-0.70330,0.61784,-1.28283,-0.59625,-0.85848,-0.33799,-0.76110,-1.46629,1.…
UPSTREAM	-91500	all_THETA	7355	0.00374,0.02100,0.00677,0.02513,0.00239,0.01941,0.03676,0.04851,0.00843,0.03437,0.00316,0.03771,0.02486,0.00332,0.03359,0.01351,0.02237,0.00632,0.01122,0.01168,0.00928,0.00413,0.04835,0.00685,0.02142,0.00466,0.01795,0.00073,0.01723,0.00875,0.00905,0.01663,0.01519,0.01576,0.00733,0.03468,0.00604,0.00327,0.00467,0.00521,0.00983,0.01400,0.00489,0.01811,0.00470,0.00371,0.03938,0.00700,0.02992,0.00063…
UPSTREAM	-91500	all_PI	7355	0.00386,0.01311,0.00740,0.03972,0.00140,0.01040,0.02241,0.02112,0.01650,0.01537,0.00308,0.04135,0.01815,0.00132,0.03141,0.00608,0.03101,0.00834,0.01145,0.01683,0.02562,0.00514,0.03258,0.00437,0.01494,0.00768,0.02281,0.00120,0.02234,0.01069,0.00435,0.01014,0.01729,0.01537,0.01676,0.02823,0.00597,0.00071,0.00313,0.00599,0.01050,0.01010,0.00190,0.01146,0.00521,0.00156,0.02197,0.00404,0.01095,0.00036…
UPSTREAM	-91500	all_TD	7355	0.08965,-1.16767,0.26958,1.85104,-0.59390,-1.43771,-1.25664,-1.36766,2.71550,-1.78718,-0.06229,0.31305,-0.82493,-1.27852,-0.20938,-1.59156,1.16098,0.64102,0.05816,1.37047,2.95247,0.45810,-1.06131,-0.85526,-0.96734,1.56654,0.83023,0.91527,0.93940,0.63974,-1.30969,-1.13295,0.43149,-0.07671,1.84491,-0.60180,-0.02706,-2.12849,-0.94430,0.43779,0.20989,-0.87193,-1.71221,-1.13194,0.31466,-0.97357,-1.394…
UPSTREAM	-90500	all_THETA	7409	0.00638,0.01336,0.00947,0.01238,0.01471,0.00499,0.04546,0.00522,0.00694,0.03507,0.01336,0.02885,0.03297,0.01298,0.02329,0.00362,0.02210,0.01832,0.01282,0.02051,0.01992,0.02141,0.01545,0.01228,0.00177,0.03393,0.01457,0.04133,0.02044,0.00202,0.02160,0.00180,0.01062,0.01451,0.01171,0.01126,0.03191,0.01390,0.00089,0.00280,0.00503,0.01553,0.01118,0.00983,0.01194,0.01413,0.00286,0.02639,0.00508,0.04819…
UPSTREAM	-90500	all_PI	7409	0.00560,0.00898,0.00739,0.01207,0.01231,0.00441,0.03263,0.00156,0.00583,0.01882,0.00662,0.02934,0.03767,0.00647,0.01195,0.00300,0.02218,0.01824,0.01498,0.02828,0.02967,0.02538,0.02024,0.02329,0.00231,0.02671,0.01639,0.04390,0.01277,0.00015,0.02621,0.00362,0.01027,0.01809,0.00961,0.01121,0.02058,0.01228,0.00013,0.00147,0.00497,0.01521,0.01235,0.00508,0.00946,0.00650,0.00489,0.02193,0.00250,0.02439…
UPSTREAM	-90500	all_TD	7409	-0.36192,-1.02428,-0.66389,-0.07675,-0.32645,-0.21632,-0.91530,-1.60678,-0.41488,-1.48274,-1.53593,0.05036,0.45945,-1.26405,-1.52521,-0.46704,0.01168,-0.01182,0.33753,1.14462,1.55140,0.57625,0.97726,2.29816,0.43961,-0.68625,0.37827,0.20179,-1.18931,-1.55208,0.68017,1.69919,-0.09921,0.77708,-0.53841,-0.01475,-1.13771,-0.32907,-1.21893,-1.18002,-0.03606,-0.06003,0.32075,-1.39200,-0.63623,-1.69492,1…
UPSTREAM	-89500	all_THETA	7480	0.02564,0.00580,0.01139,0.00912,0.02283,0.04519,0.00570,0.03983,0.02199,0.03616,0.03068,0.00485,0.01819,0.01245,0.02920,0.01579,0.02616,0.01741,0.02008,0.01295,0.01710,0.00634,0.03065,0.04015,0.01837,0.00373,0.00438,0.01348,0.01322,0.01343,0.01031,0.01286,0.02163,0.00611,0.00214,0.00522,0.01814,0.02155,0.00898,0.01070,0.01805,0.00619,0.01203,0.00472,0.02221,0.00448,0.04851,0.02070,0.00065,0.03637…
UPSTREAM	-89500	all_PI	7480	0.01220,0.00540,0.00481,0.01023,0.02992,0.03052,0.00746,0.01548,0.01918,0.02941,0.05134,0.00107,0.00929,0.01401,0.02747,0.01581,0.02999,0.02857,0.02178,0.01807,0.03320,0.00726,0.02302,0.03420,0.01063,0.00587,0.00347,0.01341,0.01695,0.01034,0.01056,0.01645,0.02305,0.00071,0.00137,0.00410,0.00832,0.01395,0.00983,0.00358,0.01343,0.00526,0.00717,0.00133,0.02213,0.00367,0.02737,0.02941,0.00005,0.02496…
UPSTREAM	-89500	all_TD	7480	-1.50943,-0.20072,-1.78294,0.35197,0.99408,-1.05617,0.57621,-1.98462,-0.40488,-0.58782,1.86120,-1.11690,-1.28957,0.31492,-0.19060,0.00431,0.46867,2.00756,0.26449,1.23608,2.45026,0.42599,-0.75914,-0.48111,-1.32379,1.31400,-0.54425,-0.01654,0.88320,-0.72078,0.06734,0.84735,0.15930,-2.40236,-0.72611,-0.62494,-1.48551,-1.12450,0.28378,-1.57228,-0.78730,-0.37931,-1.25547,-2.05795,-0.00961,-0.51177,-1.…
UPSTREAM	-88500	all_THETA	7619	0.02267,0.00417,0.01036,0.03608,0.01889,0.01163,0.04026,0.01116,0.00956,0.04065,0.01179,0.02079,0.00459,0.00804,0.00321,0.02098,0.04185,0.02473,0.01705,0.01150,0.01252,0.01766,0.03793,0.02073,0.00193,0.00251,0.00197,0.00875,0.01080,0.00684,0.01689,0.00702,0.01197,0.01698,0.00211,0.00419,0.00184,0.00545,0.01118,0.03657,0.00508,0.02246,0.03205,0.00702,0.01686,0.00341,0.01647,0.01187,0.02925,0.04325…
UPSTREAM	-88500	all_PI	7619	0.01612,0.00300,0.00601,0.05339,0.01663,0.00569,0.02811,0.01185,0.01321,0.02021,0.01143,0.01393,0.00085,0.00508,0.00492,0.01542,0.05574,0.02126,0.03287,0.01461,0.01634,0.01625,0.03456,0.01344,0.00184,0.00347,0.00112,0.01482,0.00908,0.00545,0.01302,0.01052,0.01383,0.01727,0.00163,0.00072,0.00100,0.00457,0.00534,0.02694,0.00532,0.02144,0.03073,0.01108,0.00829,0.00193,0.01633,0.01215,0.03315,0.02771…
UPSTREAM	-88500	all_TD	7619	-0.85926,-0.78639,-1.10461,1.55461,-0.35348,-1.12950,-0.96743,0.17580,1.11611,-1.63310,-0.08960,-1.00749,-1.86852,-0.77836,1.22019,-0.72054,0.99145,-0.43888,2.75650,0.83955,0.94808,-0.24252,-0.28825,-1.11614,-0.09812,0.76631,-0.91117,1.98129,-0.49074,-0.58751,-0.72640,1.17482,0.37641,0.05277,-0.24295,-2.27305,-0.91599,-0.47086,-1.54221,-0.85198,0.11741,-0.14532,-0.13345,1.63154,-1.50229,-1.05229,…
UPSTREAM	-87500	all_THETA	7650	0.00585,0.00144,0.03111,0.01733,0.02542,0.00378,0.02771,0.02011,0.02820,0.02505,0.00113,0.02168,0.00266,0.04370,0.03514,0.01682,0.02346,0.01186,0.01362,0.01358,0.03486,0.00643,0.03084,0.01950,0.00206,0.00093,0.00270,0.00632,0.00860,0.01024,0.02010,0.01224,0.01355,0.01671,0.00725,0.00411,0.00530,0.00628,0.00673,0.01613,0.03463,0.01239,0.01701,0.03385,0.00584,0.02064,0.00816,0.02434,0.00272,0.00450…
UPSTREAM	-87500	all_PI	7650	0.00368,0.00204,0.02871,0.00744,0.01630,0.00484,0.01278,0.02359,0.01907,0.03342,0.00104,0.01187,0.00370,0.03839,0.04205,0.03018,0.02424,0.01422,0.00453,0.02217,0.02741,0.00901,0.00742,0.01257,0.00083,0.00227,0.00156,0.00929,0.01231,0.00742,0.01808,0.01190,0.01298,0.02265,0.00830,0.00360,0.00072,0.00275,0.00714,0.01414,0.02229,0.01579,0.01977,0.02131,0.00308,0.01197,0.00997,0.02151,0.00156,0.00339…
UPSTREAM	-87500	all_TD	7650	-1.08202,0.44677,-0.24897,-1.48379,-1.05635,0.77288,-1.71518,0.54867,-1.03188,1.06156,-0.11274,-1.23107,0.55853,-0.39298,0.63667,2.45251,0.10328,0.61864,-1.79716,1.91907,-0.69077,1.06135,-2.45043,-1.09594,-1.47838,1.52361,-1.11199,1.26858,1.28432,-0.80249,-0.32159,-0.06912,-0.09524,1.12586,0.39995,-0.26302,-2.50054,-1.66589,0.17715,-0.38388,-1.12188,0.85823,0.49937,-1.16986,-1.24351,-1.34030,0.56…
UPSTREAM	-86500	all_THETA	7770	0.00380,0.00075,0.01625,0.02809,0.02071,0.03532,0.00550,0.00421,0.04228,0.01639,0.01973,0.01219,0.02932,0.00748,0.00330,0.00371,0.00785,0.03772,0.03048,0.01821,0.02705,0.00719,0.00449,0.00446,0.03252,0.03043,0.03043,0.00945,0.00325,0.02567,0.00236,0.01113,0.00452,0.00641,0.01045,0.00755,0.00692,0.00976,0.00556,0.00700,0.00521,0.00936,0.01467,0.00120,0.00659,0.02725,0.02670,0.00220,0.01797,0.00132…
UPSTREAM	-86500	all_PI	7770	0.00256,0.00028,0.01622,0.01754,0.02292,0.02571,0.00543,0.00411,0.01854,0.01540,0.01295,0.01391,0.01877,0.00208,0.00324,0.00260,0.00836,0.02435,0.03621,0.03274,0.02971,0.01054,0.00676,0.00483,0.02351,0.02045,0.01061,0.00629,0.00224,0.02810,0.00129,0.01171,0.00343,0.00834,0.00808,0.01176,0.00691,0.01169,0.00222,0.00140,0.00271,0.01313,0.00817,0.00018,0.00660,0.02130,0.01637,0.00526,0.01227,0.00026…
UPSTREAM	-86500	all_TD	7770	-0.82470,-0.67478,-0.00489,-1.19275,0.17886,-0.87500,-0.03400,-0.03977,-1.82210,-0.19056,-1.06559,0.35039,-1.12630,-1.52879,-0.04467,-0.68418,0.14387,-1.14513,0.60387,2.51334,0.29768,1.39105,0.84848,0.23212,-0.88679,-1.05060,-2.09059,-0.47976,-0.79915,0.30453,-1.16293,0.16093,-0.68731,0.68850,-0.69190,1.45166,-0.00329,0.59365,-1.48714,-2.39288,-1.39459,1.23160,-1.33836,-1.21893,0.00138,-0.68581,-…
UPSTREAM	-85500	all_THETA	7757	0.00142,0.01503,0.00272,0.02762,0.03521,0.00342,0.00156,0.04773,0.01474,0.01783,0.02079,0.01814,0.00339,0.00626,0.03507,0.02474,0.01871,0.02215,0.00890,0.00559,0.01906,0.01195,0.04344,0.00512,0.00311,0.00197,0.00965,0.01388,0.00761,0.01759,0.01077,0.01613,0.00862,0.01054,0.02915,0.00428,0.00556,0.00506,0.01049,0.03170,0.00711,0.03792,0.02872,0.00690,0.00416,0.03092,0.00448,0.03267,0.01092,0.00696…
UPSTREAM	-85500	all_PI	7757	0.00166,0.01617,0.00749,0.00508,0.02439,0.00417,0.00178,0.01702,0.01207,0.01830,0.01098,0.00990,0.00429,0.00221,0.02034,0.02716,0.02334,0.02878,0.01019,0.00275,0.01100,0.00739,0.01961,0.00514,0.00444,0.00234,0.01160,0.01368,0.01121,0.01014,0.01611,0.00385,0.00790,0.01172,0.01524,0.00146,0.00362,0.00757,0.00573,0.01528,0.00985,0.03587,0.00684,0.00203,0.00325,0.01941,0.00253,0.03657,0.00413,0.01529…
UPSTREAM	-85500	all_TD	7757	0.24143,0.20620,1.86656,-1.72719,-0.99551,0.46663,0.14962,-2.07938,-0.54241,0.07615,-1.43978,-1.31869,0.49382,-1.80166,-1.35987,0.31265,0.78086,0.94925,0.43601,-1.48489,-1.19997,-1.18828,-1.77303,0.00695,1.09511,0.46298,0.61806,-0.04415,1.27483,-1.34143,1.04992,-1.74638,-0.23581,0.33044,-1.47114,-1.83262,-1.02485,1.43512,-1.37741,-1.66144,1.15134,-0.16402,-1.41680,-1.01120,-0.60961,-1.18873,-1.15…
UPSTREAM	-84500	all_THETA	7862	0.00465,0.00989,0.02179,0.00618,0.03141,0.00996,0.00206,0.02196,0.03590,0.02977,0.02767,0.00277,0.00417,0.03876,0.01056,0.01936,0.02108,0.01218,0.00544,0.01901,0.01640,0.03211,0.00685,0.00713,0.00252,0.00617,0.01149,0.00260,0.01739,0.00244,0.02427,0.01857,0.01319,0.03595,0.01663,0.00483,0.00345,0.00764,0.01205,0.02075,0.00512,0.02289,0.02915,0.02185,0.00628,0.04122,0.00648,0.02762,0.02089,0.01298…
UPSTREAM	-84500	all_PI	7862	0.00540,0.00475,0.01545,0.00619,0.01594,0.00577,0.00326,0.00854,0.03970,0.01859,0.01703,0.00164,0.00120,0.02181,0.01490,0.02713,0.02438,0.01669,0.00618,0.01319,0.01284,0.00996,0.00400,0.00970,0.00261,0.00673,0.01064,0.00039,0.01027,0.00072,0.01844,0.02165,0.01130,0.01783,0.00893,0.00075,0.00089,0.01083,0.00454,0.01469,0.00444,0.02605,0.02455,0.02413,0.00525,0.02177,0.00149,0.02682,0.02086,0.00569…
UPSTREAM	-84500	all_TD	7862	0.42354,-1.33109,-0.90297,0.00560,-1.50300,-1.23858,0.97684,-1.72313,0.34093,-1.21105,-1.15132,-1.04325,-1.85022,-1.39404,1.03584,1.26963,0.49859,1.11215,0.39461,-0.83195,-0.67764,-2.16589,-1.24028,0.76207,0.09664,0.25214,-0.22872,-1.21893,-1.27858,-1.01120,-0.74851,0.52683,-0.44282,-1.62269,-1.38612,-2.38226,-2.03841,1.24136,-1.72372,-0.87658,-0.38632,0.43281,-0.47105,0.32472,-0.48691,-1.50153,-…
UPSTREAM	-83500	all_THETA	7944	0.00575,0.01942,0.00312,0.02740,0.04129,0.01198,0.00926,0.02449,0.01233,0.00109,0.00585,0.03115,0.02469,0.03748,0.00351,0.01010,0.03853,0.02399,0.02093,0.01860,0.00349,0.03292,0.00239,0.03092,0.01907,0.03663,0.00342,0.00580,0.00250,0.00326,0.01382,0.01962,0.00107,0.02428,0.01665,0.01256,0.03105,0.02348,0.00522,0.00562,0.00556,0.01189,0.03202,0.00598,0.03336,0.04328,0.02010,0.00231,0.00499,0.04411…
UPSTREAM	-83500	all_PI	7944	0.00366,0.01753,0.00357,0.03003,0.02111,0.01535,0.01018,0.01231,0.00898,0.00177,0.00267,0.01883,0.02100,0.01867,0.00484,0.00866,0.02512,0.04312,0.02984,0.02355,0.00286,0.03930,0.00049,0.02286,0.01080,0.01872,0.00354,0.00742,0.00107,0.00108,0.01531,0.00839,0.00016,0.02127,0.01153,0.01476,0.02210,0.01654,0.00114,0.00402,0.00585,0.00752,0.01984,0.00553,0.02271,0.04778,0.00884,0.00198,0.00056,0.02761…
UPSTREAM	-83500	all_TD	7944	-0.94468,-0.30688,0.20619,0.30190,-1.57046,0.87224,0.27079,-1.59616,-0.84701,0.66486,-1.14951,-1.27757,-0.46772,-1.58625,1.01500,-0.40933,-1.12460,2.54577,1.36003,0.84109,-0.44066,0.61054,-1.92296,-0.83582,-1.37050,-1.58431,0.09542,0.72501,-1.44724,-0.95945,0.33698,-1.69057,-1.21966,-0.38850,-0.95097,0.54514,-0.92620,-0.94667,-2.26814,-0.83451,0.15325,-0.90932,-1.22035,-0.22150,-1.01054,0.33268,-…
UPSTREAM	-82500	all_THETA	8109	0.00381,0.01903,0.03113,0.03633,0.04999,0.00413,0.00662,0.02621,0.01511,0.00303,0.02635,0.02456,0.02068,0.02828,0.00312,0.01921,0.02556,0.01544,0.01737,0.00742,0.00501,0.01588,0.01946,0.02980,0.00204,0.02449,0.00378,0.00285,0.01873,0.00216,0.00903,0.01304,0.01539,0.01887,0.01368,0.01910,0.02108,0.00467,0.00584,0.00699,0.03558,0.01563,0.03537,0.02476,0.03541,0.02248,0.00377,0.03724,0.00768,0.01328…
UPSTREAM	-82500	all_PI	8109	0.00307,0.02147,0.02344,0.02366,0.01927,0.00507,0.00590,0.01319,0.01218,0.00202,0.01896,0.01396,0.03273,0.02123,0.00221,0.01378,0.04495,0.01767,0.01699,0.00480,0.00560,0.02033,0.00788,0.01542,0.00119,0.03070,0.00282,0.00566,0.01520,0.00325,0.00668,0.00717,0.00927,0.01454,0.01365,0.01275,0.01714,0.00078,0.00306,0.00945,0.02201,0.01450,0.02879,0.00881,0.02630,0.01959,0.00354,0.02351,0.00519,0.00650…
UPSTREAM	-82500	all_TD	8109	-0.51259,0.40315,-0.76711,-1.13020,-1.99080,0.64012,-0.30344,-1.59298,-0.60405,-0.70066,-0.90203,-1.38363,1.84609,-0.79433,-0.69422,-0.89886,2.39652,0.43660,-0.05908,-1.04803,0.32031,0.88064,-1.89567,-1.55561,-0.95237,0.81378,-0.62928,1.04871,-0.59645,1.01463,-0.61343,-1.34689,-1.21965,-0.68257,-0.00742,-1.05478,-0.59582,-2.37312,-1.34355,0.58888,-1.21587,-0.22821,-0.58893,-1.62462,-0.80395,-0.41…
UPSTREAM	-81500	all_THETA	8110	0.00412,0.02800,0.03135,0.02613,0.04100,0.00453,0.01126,0.01908,0.00697,0.00030,0.02826,0.03428,0.02423,0.01917,0.00125,0.02593,0.01171,0.01420,0.00984,0.02771,0.02580,0.01346,0.00311,0.00265,0.02494,0.03835,0.03579,0.00287,0.01936,0.00316,0.01139,0.01124,0.00461,0.01271,0.00695,0.00271,0.00357,0.03091,0.02082,0.00412,0.00377,0.01672,0.01692,0.02564,0.03264,0.01892,0.00449,0.03112,0.01863,0.00577…
UPSTREAM	-81500	all_PI	8110	0.00178,0.02513,0.02438,0.02234,0.02383,0.00952,0.00748,0.01218,0.00659,0.00007,0.01446,0.02294,0.01315,0.01297,0.00049,0.02459,0.00501,0.01077,0.01506,0.02475,0.03247,0.00647,0.00266,0.00207,0.01029,0.01265,0.02577,0.00375,0.02804,0.00253,0.01430,0.01118,0.00552,0.01055,0.00984,0.00191,0.00310,0.01572,0.01520,0.00050,0.00222,0.01072,0.02205,0.01304,0.02441,0.01054,0.00445,0.01796,0.00614,0.00402…
UPSTREAM	-81500	all_TD	8110	-1.54029,-0.32899,-0.66714,-0.46567,-1.35664,2.99245,-0.99241,-1.12420,-0.14586,-0.82745,-1.56367,-1.07075,-1.44300,-1.01404,-0.86696,-0.16086,-0.96039,-0.75647,0.98773,-0.34266,0.81820,-1.62842,-0.34283,-0.46359,-1.85314,-2.16896,-0.87016,0.76122,1.41010,-0.49871,0.69019,-0.01394,0.54845,-0.38941,0.88079,-0.49621,-0.32620,-1.54766,-0.85799,-2.41033,-1.14466,-1.12515,0.94866,-0.91408,-0.81471,-1.…
UPSTREAM	-80500	all_THETA	8277	0.00409,0.01718,0.03079,0.01200,0.01917,0.03504,0.01191,0.01893,0.02074,0.01046,0.02498,0.02967,0.03069,0.00816,0.00303,0.00933,0.02117,0.01942,0.03278,0.01789,0.01294,0.01746,0.02686,0.02339,0.03999,0.03917,0.00497,0.01745,0.00207,0.00806,0.00293,0.00638,0.01302,0.00754,0.01529,0.01318,0.00883,0.01430,0.00538,0.00467,0.00450,0.01260,0.00811,0.01103,0.02526,0.03021,0.01396,0.00595,0.02197,0.03490…
UPSTREAM	-80500	all_PI	8277	0.00232,0.00779,0.02386,0.00622,0.02376,0.02094,0.01761,0.01626,0.00954,0.01863,0.02393,0.02793,0.02103,0.00571,0.00275,0.00842,0.02038,0.01390,0.03276,0.02611,0.00554,0.02685,0.02408,0.01178,0.03167,0.01837,0.00289,0.01781,0.00028,0.01418,0.00085,0.00717,0.00778,0.00975,0.01241,0.01966,0.00568,0.00833,0.00090,0.00209,0.00475,0.00838,0.00715,0.01670,0.01452,0.02957,0.01646,0.00418,0.01596,0.02452…
UPSTREAM	-80500	all_TD	8277	-1.14113,-1.67275,-0.72574,-1.35824,0.73647,-1.30142,1.48972,-0.44718,-1.71293,1.97202,-0.12104,-0.18960,-1.01651,-0.63471,-0.23704,-0.27098,-0.11681,-0.88741,-0.00236,1.45461,-1.78837,1.70428,-0.32783,-1.57203,-0.66726,-1.70930,-1.08778,0.06616,-1.82693,2.23601,-1.32036,0.32271,-1.23990,0.58688,-0.58447,1.36957,-0.75433,-1.28226,-2.40063,-1.58236,0.14505,-1.02152,-0.27212,1.58156,-1.22937,-0.067…
UPSTREAM	-79500	all_THETA	8348	0.00165,0.01323,0.01994,0.03719,0.01668,0.03825,0.01150,0.01511,0.02744,0.00623,0.02664,0.01892,0.01279,0.02946,0.00454,0.01102,0.01012,0.01451,0.03075,0.02902,0.01453,0.02106,0.01454,0.01320,0.01041,0.00154,0.03752,0.01911,0.05554,0.04071,0.00428,0.01599,0.00484,0.00241,0.00646,0.00530,0.01496,0.01205,0.02483,0.01302,0.01398,0.01066,0.00416,0.00700,0.00341,0.01236,0.01755,0.01300,0.00304,0.02564…
UPSTREAM	-79500	all_PI	8348	0.00043,0.00541,0.01625,0.02641,0.01901,0.02475,0.01664,0.01083,0.01195,0.00601,0.01853,0.01205,0.01245,0.02491,0.00569,0.01186,0.00720,0.00661,0.01799,0.02575,0.02679,0.02270,0.00625,0.01018,0.01164,0.00171,0.03111,0.01020,0.02892,0.02304,0.00744,0.01801,0.00416,0.00328,0.00325,0.00547,0.00903,0.01059,0.02185,0.00891,0.01665,0.00872,0.00056,0.00476,0.00414,0.01119,0.01138,0.02469,0.00376,0.02296…
UPSTREAM	-79500	all_TD	8348	-1.38037,-1.75208,-0.55634,-0.87993,0.43101,-1.14418,1.38962,-0.88192,-1.80777,-0.10038,-0.85864,-1.14554,-0.08069,-0.49782,0.70572,0.21901,-0.86073,-1.71201,-1.31601,-0.36296,2.19611,0.24517,-1.79427,-0.55468,0.31640,0.22352,-0.55424,-1.47239,-1.55599,-1.40303,2.04114,0.39891,-0.38246,0.80540,-1.43029,0.08941,-1.03060,-0.37857,-0.37904,-0.97251,0.59914,-0.49910,-2.39315,-0.95662,0.58599,-0.26633…
UPSTREAM	-78500	all_THETA	8563	0.00134,0.01416,0.03366,0.01575,0.02332,0.02856,0.01295,0.00370,0.03060,0.00170,0.02707,0.03697,0.02922,0.02752,0.00400,0.02513,0.00590,0.03210,0.03211,0.01730,0.02185,0.00855,0.01099,0.02863,0.01658,0.02643,0.01877,0.04200,0.02501,0.00670,0.01903,0.00493,0.00742,0.01011,0.01242,0.01348,0.02212,0.01917,0.01533,0.01587,0.03785,0.00653,0.00507,0.00664,0.00736,0.00869,0.00918,0.01799,0.02931,0.00897…
UPSTREAM	-78500	all_PI	8563	0.00048,0.00404,0.03002,0.01765,0.02394,0.01775,0.02002,0.00082,0.01605,0.00212,0.02787,0.02284,0.01649,0.01355,0.00617,0.02709,0.00724,0.02250,0.02333,0.01949,0.02372,0.00465,0.00702,0.04321,0.01762,0.02665,0.01511,0.01978,0.01384,0.00945,0.02420,0.00474,0.00965,0.00945,0.01643,0.00890,0.01618,0.01369,0.01379,0.01668,0.02579,0.00687,0.00166,0.00375,0.00911,0.00325,0.01317,0.01152,0.03392,0.01125…
UPSTREAM	-78500	all_TD	8563	-0.92018,-2.18106,-0.25492,0.29267,0.08441,-1.19650,1.70478,-1.11469,-1.50796,0.41381,0.09164,-1.23543,-0.96424,-1.57752,1.45951,0.25048,0.60836,-0.96361,-0.88313,0.38346,0.27347,-1.16869,-0.60624,1.45907,0.19845,0.02636,-0.61114,-1.71872,-1.42226,1.21471,0.86514,-0.10801,0.85747,-0.19109,0.79994,-0.95207,-0.85876,-0.90419,-0.31781,0.16003,-0.99475,0.11102,-1.93736,-1.29471,0.71590,-1.82385,1.261…
UPSTREAM	-77500	all_THETA	8465	0.00177,0.01616,0.03048,0.02212,0.03174,0.00866,0.00729,0.02764,0.04241,0.00940,0.02096,0.02769,0.00204,0.02631,0.00673,0.01999,0.03369,0.02776,0.02128,0.01732,0.00674,0.00356,0.01545,0.01959,0.00341,0.01973,0.03332,0.02766,0.00233,0.01515,0.00213,0.00258,0.01142,0.00321,0.01957,0.02685,0.00158,0.02379,0.01351,0.01577,0.02669,0.00480,0.00382,0.00262,0.00538,0.01086,0.02125,0.01085,0.01877,0.00429…
UPSTREAM	-77500	all_PI	8465	0.00296,0.00831,0.02436,0.01209,0.02302,0.01243,0.00490,0.01342,0.03938,0.00701,0.01372,0.02704,0.00188,0.02335,0.00613,0.00978,0.02226,0.01995,0.02753,0.01782,0.00359,0.00248,0.02625,0.02407,0.00221,0.02189,0.01654,0.01455,0.00367,0.02152,0.00269,0.00243,0.01275,0.00516,0.01560,0.02290,0.00185,0.01439,0.00961,0.01813,0.01584,0.00331,0.00079,0.00260,0.00617,0.00579,0.01781,0.01098,0.01236,0.00192…
UPSTREAM	-77500	all_TD	8465	1.58898,-1.51177,-0.64417,-1.30003,-0.88472,1.19463,-0.89221,-1.61658,-0.23015,-0.71689,-1.09001,-0.06817,-0.11531,-0.36196,-0.25740,-1.61465,-1.08599,-0.90504,0.93880,0.08526,-1.31064,-0.66820,2.06399,0.72936,-0.96484,0.32991,-1.62607,-1.50288,0.82388,1.21262,0.52454,-0.14052,0.34528,1.28392,-0.64482,-0.47416,0.28487,-1.24582,-0.89355,0.46820,-1.28061,-0.62030,-2.20882,-0.02530,0.42698,-1.38802,…
UPSTREAM	-76500	all_THETA	8599	0.00449,0.02127,0.03462,0.02658,0.03916,0.00290,0.00598,0.02480,0.02544,0.02935,0.00484,0.01974,0.00728,0.01293,0.03056,0.02415,0.02444,0.00567,0.02083,0.01777,0.00382,0.00374,0.01010,0.02501,0.02319,0.00122,0.00087,0.00419,0.00173,0.01473,0.01740,0.00630,0.01907,0.01526,0.01641,0.01961,0.00850,0.00377,0.00397,0.00306,0.01008,0.03590,0.01382,0.00863,0.00690,0.01011,0.00135,0.02343,0.02060,0.01181…
UPSTREAM	-76500	all_PI	8599	0.00225,0.01514,0.02130,0.02942,0.02322,0.00095,0.00717,0.01242,0.02698,0.01929,0.00552,0.01955,0.00542,0.00601,0.01675,0.02095,0.04101,0.00846,0.02789,0.01583,0.00291,0.00148,0.00496,0.01117,0.03430,0.00064,0.00026,0.00530,0.00309,0.01105,0.01769,0.00781,0.01299,0.01289,0.02028,0.00581,0.00692,0.00155,0.00468,0.00328,0.00559,0.02300,0.01749,0.00528,0.00204,0.00420,0.00273,0.02727,0.01163,0.01329…
UPSTREAM	-76500	all_TD	8599	-0.99678,-0.91223,-1.24144,0.34015,-1.32085,-1.42398,0.21123,-1.60256,0.19512,-1.10497,0.37903,-0.03150,-0.75905,-1.65373,-1.44902,-0.42505,2.17411,0.82642,1.05220,-0.34618,-0.66375,-1.01512,-1.42673,-1.74501,1.51848,-0.80624,-0.75057,0.71397,1.32269,-0.78625,0.05320,0.60617,-0.95894,-0.48952,0.69250,-1.80465,-0.54180,-1.63963,0.42191,0.18962,-1.31927,-1.16397,0.83207,-0.94113,-0.75057,-1.08674,1…
UPSTREAM	-75500	all_THETA	8744	0.01565,0.00453,0.02587,0.04136,0.03614,0.00521,0.00460,0.02773,0.02588,0.02645,0.03128,0.02971,0.00304,0.02390,0.00570,0.01408,0.03183,0.02802,0.02732,0.02264,0.01081,0.02060,0.01723,0.00251,0.01271,0.04065,0.00233,0.01750,0.00412,0.00126,0.01103,0.00216,0.01583,0.02711,0.00888,0.03877,0.01799,0.01317,0.02434,0.00320,0.00516,0.00610,0.00790,0.03250,0.03025,0.01244,0.02558,0.01948,0.01803,0.00182…
UPSTREAM	-75500	all_PI	8744	0.00838,0.00212,0.01543,0.03341,0.04198,0.00680,0.00207,0.01328,0.01712,0.01738,0.03246,0.03134,0.00254,0.02700,0.00478,0.00430,0.02331,0.03657,0.04457,0.02545,0.00434,0.02868,0.02075,0.00417,0.01029,0.02334,0.00250,0.02513,0.00320,0.00014,0.01132,0.00455,0.01467,0.02591,0.00851,0.03871,0.01032,0.01562,0.01044,0.00252,0.00341,0.00366,0.00968,0.04082,0.01746,0.02184,0.01993,0.01878,0.01140,0.00209…
UPSTREAM	-75500	all_TD	8744	-1.46529,-0.89162,-1.27101,-0.61062,0.51986,0.83202,-1.02339,-1.67739,-1.08716,-1.09547,0.11534,0.17765,-0.17480,0.41590,-0.46420,-2.12616,-0.86108,0.96928,1.92664,0.39727,-1.79899,1.19700,0.64674,1.71980,-0.56432,-1.38254,0.10526,1.36850,-0.60242,-1.27214,0.07205,1.17466,-0.23083,-0.14142,-0.12416,-0.00472,-1.35350,0.57924,-1.77338,-0.51820,-0.98028,-1.18233,0.68089,0.82398,-1.36403,2.31358,-0.7…
UPSTREAM	-74500	all_THETA	8887	0.00752,0.01487,0.00552,0.03347,0.00718,0.01951,0.03134,0.01277,0.00636,0.02980,0.00594,0.02462,0.01011,0.00426,0.02401,0.00302,0.02902,0.00551,0.01178,0.04027,0.03324,0.01778,0.02627,0.00734,0.01096,0.02208,0.00510,0.03124,0.04164,0.00074,0.02725,0.00365,0.00029,0.01138,0.00660,0.02115,0.02153,0.01861,0.04176,0.01941,0.01117,0.01557,0.00043,0.00294,0.00656,0.00706,0.03294,0.02523,0.01167,0.02427…
UPSTREAM	-74500	all_PI	8887	0.00580,0.00656,0.00720,0.02329,0.00636,0.00908,0.03194,0.01901,0.00697,0.01077,0.00717,0.01603,0.00318,0.00561,0.02526,0.00216,0.02777,0.00426,0.00697,0.01720,0.06248,0.03263,0.03352,0.00340,0.00817,0.02292,0.00479,0.01683,0.02945,0.00072,0.03717,0.00309,0.00002,0.01334,0.00577,0.01900,0.02042,0.02700,0.04422,0.01504,0.01379,0.00686,0.00054,0.00072,0.00634,0.01218,0.03241,0.01978,0.01810,0.01084…
UPSTREAM	-74500	all_TD	8887	-0.50633,-1.75820,0.43521,-0.97693,-0.19249,-1.68786,0.06058,1.52129,0.28305,-2.06049,0.54444,-1.11903,-2.06123,0.74789,0.16691,-0.71760,-0.13812,-0.64272,-1.24714,-1.85589,2.68767,2.52063,0.88358,-1.56493,-0.70830,0.12180,-0.17331,-1.48865,-0.95166,-0.03457,1.16875,-0.42266,-0.98448,0.50903,-0.35771,-0.30360,-0.15971,1.21478,0.18162,-0.71693,0.72491,-1.67081,0.27175,-1.96249,-0.09202,1.94977,-0.…
UPSTREAM	-73500	all_THETA	8965	0.00198,0.01481,0.03558,0.00937,0.03463,0.01292,0.00664,0.03698,0.00897,0.01093,0.00467,0.00427,0.01989,0.01122,0.00305,0.03016,0.00437,0.01253,0.03000,0.02997,0.02714,0.02859,0.00227,0.00390,0.02065,0.00431,0.04353,0.02269,0.00223,0.00192,0.00086,0.00818,0.01696,0.00657,0.01343,0.01804,0.05638,0.01744,0.01673,0.00623,0.00305,0.00643,0.00351,0.03596,0.01694,0.01220,0.01272,0.00745,0.00280,0.02021…
UPSTREAM	-73500	all_PI	8965	0.00022,0.00790,0.02629,0.00788,0.01766,0.01767,0.00548,0.01536,0.01561,0.01226,0.00274,0.00428,0.02809,0.00411,0.00207,0.03642,0.00478,0.00485,0.01417,0.04311,0.04641,0.02817,0.00060,0.00429,0.01828,0.00503,0.02192,0.01284,0.00033,0.00311,0.00034,0.00780,0.01942,0.00625,0.00632,0.01592,0.04991,0.01533,0.01808,0.00381,0.00038,0.00455,0.00564,0.03299,0.02830,0.01608,0.00755,0.00429,0.00164,0.02229…
UPSTREAM	-73500	all_TD	8965	-1.65090,-1.46838,-0.84552,-0.33565,-1.58641,1.14822,-0.52259,-1.89498,2.22781,0.35910,-1.18384,0.00370,1.29901,-0.67478,-0.86467,0.66619,0.25805,-1.88788,-1.68811,1.38322,2.26844,-0.04723,-1.47252,0.16883,-0.36496,0.47474,-1.61393,-1.28233,-1.21893,0.89031,-0.85962,-0.14031,0.45467,-0.14137,-1.63936,-0.32360,-0.36712,-0.37859,0.25510,-1.05383,-2.36240,-0.85136,1.59508,-0.26411,2.12334,0.82739,-1…
UPSTREAM	-72500	all_THETA	9091	0.00655,0.01243,0.00189,0.02717,0.01515,0.03879,0.02366,0.01115,0.00536,0.02536,0.00945,0.02352,0.00937,0.00145,0.01756,0.00725,0.02299,0.00868,0.01825,0.01972,0.02564,0.01808,0.02311,0.00513,0.02163,0.01490,0.00431,0.03385,0.02205,0.00234,0.00596,0.01437,0.00097,0.00863,0.01457,0.01122,0.03590,0.01671,0.01951,0.02466,0.00255,0.00951,0.00979,0.00630,0.02876,0.01503,0.01407,0.00752,0.02351,0.00136…
UPSTREAM	-72500	all_PI	9091	0.00653,0.00673,0.00121,0.02333,0.00712,0.02069,0.02637,0.01607,0.00404,0.00805,0.01735,0.01499,0.00909,0.00112,0.02351,0.00571,0.02678,0.00777,0.00947,0.01453,0.04764,0.03411,0.02218,0.00366,0.03595,0.01473,0.00522,0.01343,0.02884,0.00128,0.00671,0.01277,0.00201,0.00567,0.01516,0.01493,0.02686,0.01582,0.01848,0.01244,0.00078,0.00509,0.01364,0.01009,0.02458,0.01479,0.02387,0.00895,0.01227,0.00059…
UPSTREAM	-72500	all_TD	9091	-0.01188,-1.41157,-0.38254,-0.45388,-1.58909,-1.50794,0.33250,1.36836,-0.69415,-2.14027,2.51544,-1.11781,-0.09147,-0.24295,1.06823,-0.57077,0.52140,-0.31171,-1.52178,-0.82598,2.73379,2.72747,-0.12881,-0.77648,2.08925,-0.03582,0.59793,-1.95081,0.98083,-0.99742,0.36640,-0.34864,1.77770,-0.99971,0.12359,0.90772,-0.50423,-0.16873,-0.10540,-1.58613,-1.72189,-1.42771,0.92842,1.70684,-0.46300,-0.04723,2…
UPSTREAM	-71500	all_THETA	9122	0.00387,0.01312,0.00066,0.03948,0.00357,0.02594,0.00880,0.00697,0.03203,0.00211,0.02631,0.00426,0.02090,0.00427,0.02587,0.00713,0.01370,0.02752,0.02459,0.02328,0.02168,0.00700,0.01856,0.01149,0.00197,0.00677,0.02201,0.00374,0.00773,0.01526,0.00148,0.02128,0.01932,0.03147,0.01707,0.01454,0.03698,0.02201,0.00187,0.00418,0.01122,0.00818,0.01873,0.01626,0.01277,0.02155,0.00079,0.00266,0.03439,0.00127…
UPSTREAM	-71500	all_PI	9122	0.00431,0.00636,0.00106,0.02583,0.00079,0.03245,0.01306,0.00612,0.01730,0.00062,0.01989,0.00321,0.02294,0.00651,0.02852,0.00425,0.00562,0.01179,0.04378,0.04825,0.03246,0.00273,0.03051,0.01344,0.00168,0.00567,0.02743,0.00096,0.00836,0.01409,0.00233,0.01297,0.01664,0.02750,0.01251,0.01530,0.02947,0.01288,0.00031,0.00335,0.01620,0.00822,0.02037,0.00969,0.01827,0.01159,0.00111,0.00250,0.03715,0.00248…
UPSTREAM	-71500	all_TD	9122	0.18803,-1.61249,0.86535,-1.11460,-1.30451,0.74672,1.48070,-0.35661,-1.48613,-0.75057,-0.77509,-0.68068,0.30875,0.55800,0.32568,-1.01994,-1.82728,-1.80795,2.50145,3.34565,1.35133,-1.76368,2.00546,0.52752,-0.37506,-0.42577,0.78701,-1.57577,0.24422,-0.24195,0.96080,-1.23625,-0.44014,-0.39941,-0.82621,0.16542,-0.61858,-1.30739,-1.54873,-0.52347,1.18410,0.01017,0.25954,-1.15255,1.34610,-1.46866,0.589…
UPSTREAM	-70500	all_THETA	9277	0.00819,0.00178,0.03628,0.00330,0.03138,0.00557,0.00503,0.03216,0.00574,0.00520,0.00179,0.00484,0.02152,0.01863,0.02572,0.02556,0.02510,0.00718,0.01032,0.02659,0.01650,0.00360,0.01529,0.00078,0.01472,0.00288,0.00337,0.01450,0.00248,0.01591,0.01710,0.02021,0.02113,0.00897,0.03325,0.01795,0.00887,0.01328,0.00413,0.00566,0.02893,0.00492,0.01923,0.02003,0.00080,0.01555,0.00149,0.02122,0.02420,0.01240…
UPSTREAM	-70500	all_PI	9277	0.00631,0.00130,0.04246,0.00272,0.03141,0.00683,0.00307,0.01553,0.01348,0.00572,0.00264,0.00512,0.02521,0.00850,0.01410,0.03735,0.03578,0.00479,0.00837,0.04024,0.01900,0.00460,0.00429,0.00031,0.01563,0.00191,0.00215,0.01502,0.00252,0.01127,0.01743,0.02232,0.02041,0.00852,0.02768,0.01036,0.00537,0.02031,0.00412,0.00154,0.01783,0.00616,0.01318,0.01495,0.00105,0.01347,0.00139,0.01868,0.02422,0.00852…
UPSTREAM	-70500	all_TD	9277	-0.68525,-0.50448,0.54860,-0.41340,0.00260,0.66075,-1.12897,-1.66342,3.39482,0.18328,0.50293,0.15100,0.54494,-1.70827,-1.42945,1.45434,1.35397,-0.47646,-0.56519,0.95439,0.47851,0.77087,-2.16737,-0.85962,0.17594,-0.89752,-0.90725,0.11212,0.02728,-0.91975,0.06161,0.28139,-0.10857,-0.09511,-0.52913,-1.16861,-1.18214,1.58990,-0.00538,-2.06523,-1.23697,0.64649,-0.52830,-0.80733,0.33118,-0.39321,-0.128…
UPSTREAM	-69500	all_THETA	9384	0.02181,0.00583,0.02026,0.02735,0.03517,0.00642,0.00684,0.03002,0.00309,0.01809,0.00381,0.01397,0.00402,0.00853,0.01140,0.00865,0.01369,0.02880,0.03649,0.02189,0.02836,0.02075,0.00679,0.01843,0.01666,0.00149,0.04106,0.01994,0.03118,0.00308,0.01466,0.01145,0.02017,0.04202,0.00699,0.01733,0.00542,0.03097,0.00605,0.00693,0.01985,0.00149,0.02830,0.02320,0.00715,0.02087,0.00581,0.03145,0.00091,0.00431…
UPSTREAM	-69500	all_PI	9384	0.02162,0.00539,0.01665,0.02256,0.03245,0.00694,0.00532,0.00921,0.00543,0.01218,0.00352,0.01437,0.00080,0.00691,0.01308,0.01030,0.01602,0.02957,0.01431,0.02139,0.04129,0.02031,0.00264,0.03165,0.01887,0.00113,0.01785,0.01041,0.01070,0.00269,0.01604,0.00700,0.02648,0.02786,0.01164,0.01177,0.00540,0.01681,0.00154,0.00499,0.04044,0.00038,0.03355,0.02333,0.01039,0.01982,0.00301,0.02845,0.00124,0.00305…
UPSTREAM	-69500	all_TD	9384	-0.02189,-0.21768,-0.56199,-0.52358,-0.24743,0.24099,-0.66541,-2.22884,1.08152,-0.83702,-0.19053,0.08644,-1.34549,-0.56390,0.33898,0.43763,0.51633,0.08672,-1.93742,-0.07108,1.44923,-0.06615,-1.72420,2.22432,0.41577,-0.56322,-1.83056,-1.50581,-2.05054,-0.34414,0.29791,-1.19548,0.99554,-1.05238,1.11553,-1.01415,-0.01121,-1.47620,-2.00659,-0.76132,2.94147,-1.64245,0.59635,0.01705,1.29500,-0.14660,-1…
UPSTREAM	-68500	all_THETA	9506	0.00170,0.00146,0.01609,0.00195,0.03075,0.01061,0.00808,0.02908,0.00257,0.00532,0.00940,0.01629,0.00530,0.01609,0.03321,0.01893,0.02551,0.02053,0.01726,0.02525,0.01075,0.01328,0.01589,0.02251,0.00423,0.03681,0.02459,0.03221,0.02540,0.00183,0.01348,0.00211,0.01574,0.01455,0.03727,0.02004,0.00858,0.04811,0.03063,0.00481,0.00947,0.00210,0.02195,0.02746,0.01294,0.02901,0.00449,0.02247,0.00371,0.02844…
UPSTREAM	-68500	all_PI	9506	0.00178,0.00033,0.01794,0.00015,0.01646,0.01680,0.00536,0.01440,0.00180,0.00079,0.01679,0.01486,0.00530,0.01912,0.02315,0.01223,0.01367,0.02000,0.03703,0.02118,0.00704,0.01401,0.02569,0.02520,0.00341,0.01398,0.01196,0.01166,0.03446,0.00450,0.01263,0.00032,0.00939,0.01795,0.02661,0.02217,0.01032,0.02486,0.02505,0.00206,0.00635,0.00171,0.02871,0.01681,0.02205,0.02078,0.00164,0.02044,0.00128,0.03336…
UPSTREAM	-68500	all_TD	9506	0.07083,-0.82745,0.35734,-0.98448,-1.46589,1.80281,-1.01949,-1.62626,-0.63687,-1.58231,2.29889,-0.26848,-0.00276,0.57142,-0.97872,-1.12431,-1.48827,-0.08196,2.29378,-0.51134,-1.05459,0.16491,1.87636,0.38365,-0.49525,-1.95068,-1.56953,-2.02729,1.03988,2.09008,-0.19579,-0.90542,-1.27186,0.71394,-0.88472,0.33601,0.57223,-1.57401,-0.58346,-1.61210,-1.00455,-0.45158,0.97841,-1.24748,2.20142,-0.75648,-…
UPSTREAM	-67500	all_THETA	9618	0.00602,0.00961,0.00506,0.00164,0.03846,0.01041,0.00557,0.00536,0.02009,0.01320,0.00302,0.00264,0.02469,0.02404,0.00865,0.00565,0.02896,0.02072,0.02454,0.01887,0.01876,0.02449,0.00282,0.02234,0.00848,0.01592,0.00174,0.01938,0.00030,0.03999,0.00499,0.02091,0.01454,0.00947,0.01291,0.02554,0.01461,0.04456,0.00940,0.00440,0.00890,0.00299,0.03389,0.02833,0.01141,0.01539,0.01128,0.01747,0.01399,0.01998…
UPSTREAM	-67500	all_PI	9618	0.00403,0.00470,0.00916,0.00445,0.02082,0.01515,0.00160,0.00296,0.00971,0.03170,0.00077,0.00109,0.03832,0.01505,0.00911,0.00522,0.02763,0.00917,0.02170,0.00623,0.01458,0.03615,0.00083,0.01394,0.00259,0.01172,0.00109,0.01832,0.00034,0.01401,0.00147,0.03196,0.01332,0.00757,0.01203,0.02664,0.01593,0.02674,0.00787,0.00040,0.00474,0.00165,0.03457,0.01406,0.01828,0.00891,0.00852,0.01132,0.01375,0.01537…
UPSTREAM	-67500	all_TD	9618	-0.81920,-1.47698,1.51069,2.86881,-1.48668,1.04477,-2.03088,-1.27612,-1.62253,3.87438,-1.06662,-1.34519,1.64407,-1.19971,0.13356,-0.21935,-0.14830,-1.73300,-0.36824,-2.01451,-0.69569,1.50505,-1.41346,-1.18596,-2.03232,-0.71613,-0.63289,-0.16861,0.14962,-2.10040,-0.75057,1.60950,-0.26072,-0.60377,-0.20401,0.13819,0.28319,-1.30041,-0.45358,-2.56264,-1.41952,-1.19357,0.06401,-1.59376,1.84321,-1.1437…
UPSTREAM	-66500	all_THETA	9687	0.01261,0.02507,0.03789,0.00757,0.02107,0.01298,0.01011,0.00245,0.01539,0.02268,0.00500,0.02212,0.01691,0.03433,0.00933,0.02693,0.00197,0.01293,0.01436,0.00739,0.01547,0.01194,0.00579,0.04446,0.03024,0.02632,0.00342,0.01174,0.01378,0.00195,0.01887,0.00945,0.02441,0.02327,0.02487,0.00742,0.03404,0.00408,0.00387,0.00334,0.00279,0.02906,0.02827,0.01203,0.02298,0.02673,0.02191,0.00895,0.02368,0.00486…
UPSTREAM	-66500	all_PI	9687	0.00658,0.01223,0.02649,0.00344,0.00796,0.03109,0.00447,0.00316,0.02553,0.01452,0.00441,0.01721,0.00587,0.02274,0.00514,0.03579,0.00152,0.02558,0.00448,0.00412,0.01064,0.00980,0.00212,0.01900,0.01488,0.04055,0.00267,0.01072,0.01692,0.00259,0.01447,0.00832,0.01878,0.01316,0.02361,0.00624,0.01497,0.00178,0.00136,0.00151,0.00172,0.02780,0.01720,0.01481,0.01386,0.02322,0.01712,0.01493,0.02084,0.00500…
UPSTREAM	-66500	all_TD	9687	-1.49074,-1.64109,-0.97426,-1.61998,-1.97941,3.96103,-1.40828,0.57950,1.83575,-1.14461,-0.33984,-0.70962,-1.87119,-1.08204,-1.15293,1.05725,-0.24295,2.99867,-1.27963,-1.31776,-0.98257,-0.51372,-0.67478,-1.85825,-1.60823,1.73528,-0.58969,-0.23403,0.71344,0.66255,-0.74096,-0.33223,-0.73512,-1.32471,-0.16161,-0.46904,-1.65032,-0.60008,-1.79246,-1.35554,-0.87795,-0.14007,-1.24294,0.72097,-1.22584,-0.…
UPSTREAM	-65500	all_THETA	9780	0.01035,0.00748,0.00167,0.03550,0.03888,0.00262,0.00322,0.03213,0.00406,0.01970,0.00355,0.03170,0.03144,0.01334,0.02070,0.01110,0.02013,0.01469,0.02370,0.02002,0.01227,0.00525,0.01298,0.00339,0.01317,0.00729,0.04145,0.00326,0.00841,0.01873,0.00414,0.01353,0.01330,0.00123,0.02228,0.01531,0.02680,0.04791,0.02234,0.01094,0.02898,0.01910,0.00379,0.00403,0.00154,0.03385,0.01086,0.01377,0.01632,0.04178…
UPSTREAM	-65500	all_PI	9780	0.00361,0.00526,0.00177,0.01757,0.01829,0.00295,0.00160,0.01230,0.00426,0.01727,0.00107,0.03685,0.02239,0.00488,0.02332,0.00560,0.01275,0.01500,0.03597,0.03100,0.00911,0.00311,0.01137,0.00725,0.01375,0.00831,0.01474,0.00025,0.00155,0.02727,0.00258,0.01119,0.01367,0.00051,0.01893,0.01453,0.01844,0.04344,0.02324,0.01035,0.01986,0.01661,0.00186,0.00263,0.00172,0.03534,0.00605,0.01790,0.00968,0.03045…
UPSTREAM	-65500	all_TD	9780	-2.00822,-0.73450,0.11493,-1.63592,-1.70728,0.27320,-1.26685,-1.99468,0.13120,-0.36613,-1.84273,0.50878,-0.92978,-1.56989,0.40245,-1.50409,-1.08915,0.06625,1.64426,1.73664,-0.68644,-1.18118,-0.37903,1.21446,0.12492,0.34797,-2.09111,-0.98448,-1.72647,1.42474,-1.06231,-0.51629,0.08813,-0.98761,-0.48156,-0.15925,-1.00358,-0.30425,0.12834,-0.16337,-1.01158,-0.40825,-1.30705,-0.95124,0.22472,0.14254,-…
UPSTREAM	-64500	all_THETA	9929	0.03312,0.00194,0.00521,0.00248,0.01492,0.02226,0.03604,0.00371,0.00214,0.02893,0.01315,0.01004,0.03151,0.04326,0.00264,0.00207,0.01888,0.00941,0.01003,0.01242,0.01707,0.03406,0.01962,0.02709,0.01202,0.02696,0.01867,0.00205,0.00343,0.03357,0.01770,0.03246,0.02238,0.00428,0.01364,0.01403,0.00404,0.01726,0.01083,0.02439,0.05192,0.01738,0.01225,0.02420,0.00646,0.00259,0.01213,0.02513,0.00586,0.02239…
UPSTREAM	-64500	all_PI	9929	0.03554,0.00097,0.00302,0.00338,0.01042,0.01401,0.01179,0.00430,0.00143,0.01578,0.02825,0.00729,0.02808,0.02996,0.00020,0.00240,0.01746,0.00266,0.00603,0.00486,0.02461,0.04101,0.02209,0.02556,0.00427,0.01729,0.02054,0.00558,0.00292,0.01343,0.00732,0.00783,0.02799,0.00223,0.02068,0.01509,0.00267,0.01373,0.01285,0.01935,0.04570,0.02166,0.01390,0.02026,0.00204,0.00259,0.01762,0.01994,0.00897,0.01733…
UPSTREAM	-64500	all_TD	9929	0.23476,-0.72052,-1.21792,0.52183,-0.89206,-1.17341,-2.17971,0.44398,-0.61760,-1.46413,3.56774,-0.83601,-0.35137,-0.99840,-1.32536,0.34749,-0.23862,-2.08183,-0.94210,-1.86229,1.39988,0.65546,0.40037,-0.17449,-2.00621,-1.12231,0.31837,2.46260,-0.31740,-1.92981,-1.73764,-2.36501,0.79414,-1.24335,1.61768,0.23717,-0.88511,-0.62945,0.53936,-0.66119,-0.38579,0.77965,0.41115,-0.51509,-1.98680,-0.00381,1…
UPSTREAM	-63500	all_THETA	10032	0.02996,0.00754,0.00313,0.02437,0.01742,0.02539,0.03633,0.00958,0.00347,0.00909,0.02485,0.01309,0.00448,0.01387,0.03112,0.00403,0.03027,0.02189,0.02187,0.02738,0.01346,0.01598,0.02807,0.02369,0.02670,0.00679,0.05129,0.01632,0.01923,0.00211,0.01360,0.04741,0.03065,0.03257,0.02488,0.00331,0.00984,0.01598,0.00507,0.00881,0.01108,0.01875,0.04315,0.01958,0.00619,0.03410,0.00377,0.00568,0.01560,0.02192…
UPSTREAM	-63500	all_PI	10032	0.01771,0.00191,0.00185,0.02066,0.01356,0.01150,0.01700,0.01569,0.00097,0.00676,0.01170,0.02850,0.00387,0.00865,0.02053,0.00351,0.02986,0.02627,0.01099,0.01998,0.00622,0.03168,0.03293,0.02018,0.02647,0.00272,0.01521,0.02523,0.01895,0.00581,0.02576,0.01993,0.01135,0.01543,0.02359,0.00344,0.00897,0.01720,0.00298,0.00866,0.01280,0.02108,0.02609,0.01278,0.00730,0.01884,0.00065,0.00356,0.02551,0.01655…
UPSTREAM	-63500	all_TD	10032	-1.30569,-2.25133,-0.68647,-0.45756,-0.67247,-1.75701,-1.72415,1.90951,-1.87438,-0.77965,-1.67251,3.61866,-0.37559,-1.00323,-1.07973,-0.35357,-0.04249,0.63512,-1.58999,-0.85339,-1.61077,2.51833,0.54940,-0.47521,-0.02779,-1.63135,-1.30821,1.43927,-0.04567,1.86656,1.79037,-1.88682,-1.99690,-1.66623,-0.16553,0.10624,-0.26973,0.24134,-1.17797,-0.04859,0.44384,0.38769,-1.20774,-1.10524,0.33331,-1.4486…
UPSTREAM	-62500	all_THETA	10111	0.01311,0.00630,0.03048,0.02028,0.02541,0.02462,0.01664,0.00566,0.00441,0.00230,0.01938,0.00479,0.01561,0.00341,0.01580,0.01393,0.00570,0.02924,0.01366,0.01669,0.03283,0.01494,0.02274,0.02253,0.01782,0.00199,0.02948,0.02164,0.03738,0.00225,0.00855,0.03497,0.02525,0.02159,0.00289,0.01131,0.01687,0.00736,0.00725,0.01899,0.00818,0.03045,0.01669,0.01834,0.01934,0.00278,0.00546,0.01573,0.01493,0.00950…
UPSTREAM	-62500	all_PI	10111	0.00434,0.00313,0.03829,0.01616,0.01298,0.01669,0.00620,0.00670,0.00144,0.00302,0.00704,0.00556,0.03354,0.00207,0.01446,0.00988,0.00465,0.02210,0.01520,0.00751,0.02186,0.02439,0.02135,0.01820,0.01625,0.00179,0.03192,0.02358,0.03325,0.00240,0.01703,0.01393,0.01296,0.02269,0.00191,0.01444,0.01777,0.00505,0.00904,0.01220,0.00926,0.02336,0.01485,0.01004,0.01657,0.00070,0.00199,0.02159,0.01281,0.01290…
UPSTREAM	-62500	all_TD	10111	-2.00242,-1.48905,0.69637,-0.62815,-1.53580,-1.03318,-1.95271,0.53537,-1.62931,0.33118,-2.01119,0.42612,2.13629,-1.07662,-0.20992,-0.88036,-0.53919,-0.75442,0.35089,-1.72153,-1.04885,1.97716,-0.19467,-0.61425,-0.27946,-0.10774,0.25987,0.24115,-0.35717,0.14947,1.66652,-1.58491,-1.55545,0.16232,-0.67464,0.85857,0.16870,-0.94504,0.69319,-0.88420,0.34662,-0.74639,-0.34966,-1.42316,-0.43717,-1.81317,-…
UPSTREAM	-61500	all_THETA	10242	0.03924,0.00844,0.02958,0.02209,0.02512,0.01913,0.03733,0.00249,0.00514,0.00541,0.01281,0.01929,0.00641,0.00290,0.01575,0.00331,0.00484,0.02177,0.01346,0.01822,0.02842,0.02542,0.01509,0.02130,0.00887,0.03454,0.02468,0.03986,0.00251,0.03109,0.03536,0.01466,0.00403,0.01012,0.01429,0.00826,0.00901,0.01371,0.01978,0.01365,0.01413,0.02307,0.02141,0.00270,0.00716,0.01274,0.00275,0.01452,0.02567,0.00952…
UPSTREAM	-61500	all_PI	10242	0.03370,0.00336,0.02419,0.01429,0.01487,0.01048,0.01789,0.00161,0.00344,0.00431,0.00715,0.04111,0.00272,0.00238,0.01192,0.00211,0.00492,0.02715,0.00409,0.01006,0.04886,0.02471,0.00674,0.02466,0.00994,0.03087,0.03924,0.03398,0.00151,0.01240,0.01966,0.01352,0.00183,0.01243,0.01044,0.00672,0.01280,0.01465,0.01656,0.01377,0.01412,0.02133,0.01520,0.00037,0.00353,0.02646,0.00413,0.01313,0.01512,0.01373…
UPSTREAM	-61500	all_TD	10242	-0.45200,-1.83096,-0.56379,-0.94077,-1.30470,-1.42361,-1.68606,-0.83886,-0.80069,-0.40786,-1.36782,3.51748,-0.96727,-0.47271,-0.70799,-0.67118,0.04629,0.78053,-2.18197,-1.34629,2.31740,-0.08833,-1.60690,0.49302,0.35114,-0.34004,1.65354,-0.47762,-1.03849,-1.92686,-1.43848,-0.22276,-1.43701,0.69441,-0.84339,-0.56432,1.09533,0.20073,-0.49941,0.02735,-0.00292,-0.22699,-0.88223,-2.26941,-1.45246,2.665…
UPSTREAM	-60500	all_THETA	10356	0.01171,0.00576,0.01815,0.01615,0.03070,0.02672,0.04337,0.00904,0.00649,0.00886,0.01352,0.01536,0.00467,0.03215,0.02299,0.03261,0.00485,0.01632,0.02208,0.00773,0.03155,0.00976,0.02423,0.01961,0.02819,0.00766,0.03179,0.01760,0.03371,0.03622,0.02457,0.03547,0.01638,0.00353,0.01349,0.01605,0.00772,0.01778,0.01028,0.01414,0.01761,0.03105,0.01965,0.00360,0.00735,0.00442,0.01382,0.02189,0.01160,0.02883…
UPSTREAM	-60500	all_PI	10356	0.00117,0.00726,0.01262,0.01899,0.02138,0.01103,0.02188,0.01286,0.00882,0.00683,0.00643,0.03288,0.00262,0.01572,0.01522,0.02160,0.00491,0.02307,0.02036,0.00389,0.01983,0.00279,0.03458,0.02298,0.01403,0.00679,0.02226,0.02596,0.04173,0.01562,0.01286,0.02669,0.01727,0.00171,0.01783,0.01761,0.00515,0.01335,0.00822,0.01354,0.01778,0.01531,0.00772,0.00164,0.00480,0.00461,0.00815,0.01784,0.01525,0.01642…
UPSTREAM	-60500	all_TD	10356	-1.51053,0.65503,-0.96735,0.41465,-0.96005,-1.72404,-1.60892,1.25131,1.06735,-0.68961,-1.58316,3.52717,-1.24434,-1.51833,-1.08164,-1.08136,0.03746,0.69490,-0.24872,-1.33838,-1.17402,-1.72930,1.37007,0.54332,-1.37743,-0.29519,-0.96856,1.35541,0.75902,-1.84317,-1.49987,-0.72908,0.16535,-1.14148,1.00424,0.30608,-1.00499,-0.77846,-0.58378,-0.13168,0.02864,-1.63767,-1.60047,-1.50782,-0.87367,0.10942,-…
UPSTREAM	-59500	all_THETA	10413	0.00394,0.00722,0.02190,0.00466,0.03539,0.04183,0.01460,0.00207,0.01079,0.01644,0.00468,0.00832,0.00285,0.02700,0.03382,0.00485,0.03138,0.01892,0.01633,0.03003,0.02386,0.02360,0.01572,0.00664,0.02432,0.04090,0.00175,0.02341,0.00297,0.04038,0.01400,0.01406,0.00862,0.02329,0.01596,0.01530,0.02489,0.03478,0.00152,0.00442,0.01698,0.01420,0.02449,0.01019,0.03019,0.01293,0.01502,0.04347,0.01427,0.00321…
UPSTREAM	-59500	all_PI	10413	0.00180,0.00445,0.01403,0.00473,0.01872,0.02000,0.02122,0.00131,0.00709,0.00763,0.00809,0.00761,0.00206,0.02649,0.01880,0.00409,0.03682,0.01654,0.01922,0.01994,0.03395,0.02986,0.01609,0.00222,0.01304,0.04912,0.00131,0.01223,0.00213,0.03045,0.01811,0.01696,0.00750,0.01930,0.01528,0.01932,0.01382,0.01446,0.00019,0.00544,0.02232,0.00796,0.01165,0.01252,0.02141,0.01099,0.01324,0.02169,0.01057,0.00444…
UPSTREAM	-59500	all_TD	10413	-1.08844,-1.06854,-1.14882,0.01938,-1.52315,-1.69553,1.42312,-0.86883,-1.01933,-1.59255,1.99319,-0.23215,-0.69468,-0.06055,-1.42425,-0.44842,0.55905,-0.38079,0.55888,-1.06099,1.35510,0.83739,0.07074,-1.98305,-1.47755,0.54683,-0.58406,-1.46689,-0.62563,-0.79856,0.92108,0.64172,-0.39597,-0.54202,-0.13274,0.78264,-1.42231,-1.84404,-1.46956,0.60634,0.90932,-1.36904,-1.66492,0.68508,-0.93817,-0.40402,…
UPSTREAM	-58500	all_THETA	10593	0.00557,0.00734,0.01603,0.00748,0.00080,0.02457,0.04515,0.01305,0.00833,0.00792,0.02970,0.00758,0.00659,0.03305,0.03288,0.00302,0.01927,0.03599,0.01277,0.02112,0.03313,0.02389,0.01354,0.00632,0.00791,0.01361,0.04366,0.00832,0.00353,0.02718,0.01951,0.02947,0.02069,0.00468,0.01399,0.01302,0.00646,0.01716,0.01514,0.01169,0.02442,0.00458,0.00838,0.00653,0.00507,0.01207,0.00665,0.00945,0.01908,0.02141…
UPSTREAM	-58500	all_PI	10593	0.00098,0.00295,0.00962,0.00577,0.00018,0.01143,0.01923,0.03338,0.01048,0.00738,0.01383,0.01051,0.00726,0.02962,0.01956,0.00071,0.02483,0.03584,0.01386,0.01257,0.04294,0.03630,0.00896,0.00515,0.00301,0.00522,0.06659,0.01106,0.00362,0.01210,0.00970,0.02213,0.02018,0.00649,0.02107,0.01317,0.00532,0.02993,0.01407,0.01092,0.01504,0.00071,0.00431,0.00647,0.00567,0.00528,0.00172,0.01543,0.01128,0.01324…
UPSTREAM	-58500	all_TD	10593	-1.88892,-1.73665,-1.26038,-0.24295,-0.82745,-1.68546,-1.86690,2.89525,0.73934,-0.20233,-1.66788,1.16382,0.27246,-0.33494,-1.30816,-1.42252,0.86787,-0.01394,0.26765,-1.14797,0.95489,1.66071,-1.01228,-0.48821,-1.87151,-1.76731,1.24029,0.72706,0.07104,-1.72119,-1.38947,-0.80007,-0.07826,0.99543,1.58531,0.03561,-0.52493,1.90792,-0.22224,-0.20495,-1.17987,-2.35122,-1.47070,-0.01255,0.31888,-1.75233,-…
UPSTREAM	-57500	all_THETA	10757	0.01276,0.01330,0.00893,0.02387,0.02685,0.04400,0.03237,0.00858,0.00544,0.01979,0.02119,0.02393,0.00538,0.02086,0.03568,0.01040,0.00113,0.01632,0.02174,0.00700,0.01500,0.01106,0.00488,0.00246,0.02154,0.02600,0.02906,0.01785,0.00164,0.00515,0.00276,0.00825,0.00402,0.00229,0.02783,0.00915,0.00659,0.02922,0.04399,0.00186,0.01063,0.00479,0.00168,0.02283,0.02031,0.00653,0.02397,0.02112,0.02112,0.01642…
UPSTREAM	-57500	all_PI	10757	0.00662,0.02161,0.00388,0.02771,0.01674,0.01981,0.05551,0.00614,0.00239,0.04530,0.02198,0.01701,0.00439,0.02439,0.04280,0.00925,0.00063,0.00439,0.03302,0.00915,0.01771,0.00659,0.00226,0.00404,0.03362,0.01069,0.02694,0.02120,0.00173,0.00598,0.00483,0.00652,0.00256,0.00083,0.04834,0.00831,0.00453,0.01618,0.01913,0.00057,0.01051,0.00764,0.00237,0.01552,0.01203,0.00855,0.01879,0.01562,0.01989,0.00896…
UPSTREAM	-57500	all_TD	10757	-1.26726,1.92616,-1.53689,0.49320,-1.21105,-1.78739,1.76924,-0.85724,-0.94005,4.08836,0.11932,-0.88584,-0.51463,0.51023,0.64654,-0.33659,-0.74033,-1.87323,1.65868,0.89303,0.55801,-1.25280,-0.99934,1.35041,1.32497,-1.82733,-0.23441,0.57635,0.12299,0.45810,1.39543,-0.56076,-0.60738,-0.91137,2.31260,-0.28045,-0.78670,-1.43261,-1.81816,-1.63895,-0.03394,1.44397,0.94510,-1.02405,-1.26434,0.57550,-0.69…
UPSTREAM	-56500	all_THETA	10841	0.01512,0.01655,0.01513,0.02140,0.02914,0.03830,0.00767,0.01390,0.00571,0.02923,0.01675,0.00723,0.01496,0.03320,0.00449,0.01345,0.01715,0.01426,0.00125,0.02021,0.02857,0.01028,0.02373,0.00733,0.01465,0.01512,0.00201,0.03618,0.02679,0.02010,0.00722,0.00191,0.01012,0.00635,0.00671,0.02950,0.01514,0.00730,0.02998,0.03443,0.00413,0.00665,0.00905,0.00467,0.01377,0.03036,0.01357,0.02059,0.01506,0.01330…
UPSTREAM	-56500	all_PI	10841	0.00621,0.01531,0.01073,0.02448,0.01385,0.02238,0.01200,0.02683,0.00333,0.01319,0.03868,0.01094,0.00984,0.02503,0.00438,0.02286,0.01758,0.01674,0.00157,0.01051,0.04277,0.01130,0.02346,0.00510,0.01088,0.02148,0.00229,0.01771,0.02429,0.01814,0.00729,0.00149,0.01207,0.00365,0.00569,0.03974,0.01417,0.01250,0.01236,0.02073,0.00084,0.00828,0.00708,0.00202,0.01128,0.02145,0.01930,0.01470,0.01042,0.01629…
UPSTREAM	-56500	all_TD	10841	-1.80961,-0.19277,-0.89814,0.42101,-1.69189,-1.33736,1.48560,2.86393,-1.22094,-1.76017,4.07679,1.08660,-1.05963,-0.79323,-0.07086,2.03139,0.07770,0.53224,0.37502,-1.29205,1.60136,0.29246,-0.03617,-0.73531,-0.80090,1.19418,0.26687,-1.63621,-0.28997,-0.31155,0.02763,-0.49177,0.52914,-1.23059,-0.28348,1.10921,-0.20041,1.42762,-1.89621,-1.25997,-2.24855,0.64511,-0.59282,-1.45581,-0.55235,-0.89040,1.3…
UPSTREAM	-55500	all_THETA	11036	0.00523,0.00753,0.01660,0.02071,0.00716,0.02014,0.04227,0.01137,0.01229,0.00779,0.02534,0.01081,0.00085,0.00415,0.00260,0.02891,0.02154,0.00272,0.01654,0.02258,0.01580,0.02010,0.02508,0.02318,0.01697,0.01439,0.01049,0.00304,0.00311,0.03387,0.00924,0.00359,0.00780,0.00113,0.00619,0.01563,0.00511,0.00268,0.00617,0.02103,0.00893,0.01894,0.04030,0.00538,0.00749,0.01100,0.01037,0.02465,0.00968,0.01458…
UPSTREAM	-55500	all_PI	11036	0.00152,0.00546,0.00890,0.01196,0.00915,0.00707,0.01901,0.02130,0.01926,0.00700,0.01421,0.02647,0.00006,0.00373,0.00330,0.02384,0.01542,0.00261,0.02312,0.01921,0.01575,0.01833,0.04446,0.02299,0.01462,0.01753,0.00690,0.00292,0.00466,0.01629,0.00562,0.00164,0.01251,0.00142,0.00309,0.01481,0.00316,0.00260,0.00343,0.03734,0.00719,0.01181,0.03128,0.00150,0.00504,0.01723,0.00780,0.01161,0.01286,0.00993…
UPSTREAM	-55500	all_TD	11036	-1.67672,-0.79136,-1.38225,-1.14937,0.75254,-2.06942,-1.77024,2.69687,1.75474,-0.28266,-1.40751,4.00243,-0.98448,-0.28367,0.70084,-0.56318,-0.74810,-0.11226,1.17608,-0.47712,-0.00910,-0.22944,2.44801,-0.02654,-0.43926,0.68534,-1.03983,-0.07654,1.14445,-1.66702,-1.08986,-0.78034,1.27723,0.50445,-1.23995,-0.16580,-1.08654,-0.04228,-1.09878,2.34120,-0.56978,-1.16612,-0.70651,-2.10144,-0.97930,1.5073…
UPSTREAM	-54500	all_THETA	11071	0.02720,0.00504,0.01603,0.00304,0.00332,0.02306,0.02262,0.04226,0.01038,0.00357,0.01033,0.01604,0.00360,0.01836,0.00373,0.00230,0.03302,0.01871,0.00275,0.01881,0.02078,0.02159,0.01048,0.00050,0.00866,0.02031,0.01171,0.02041,0.01067,0.00139,0.00414,0.00210,0.03327,0.01282,0.00822,0.01243,0.00146,0.00617,0.01733,0.00487,0.01261,0.01632,0.01214,0.00959,0.01177,0.01364,0.02780,0.00382,0.01105,0.00813…
UPSTREAM	-54500	all_PI	11071	0.03280,0.00523,0.01112,0.00049,0.00340,0.01786,0.01220,0.02143,0.01844,0.00245,0.00367,0.01429,0.00200,0.01068,0.00235,0.00220,0.04104,0.01462,0.00231,0.01328,0.01449,0.01826,0.01213,0.00004,0.00755,0.02329,0.00726,0.02646,0.00569,0.00118,0.00608,0.00219,0.01174,0.01462,0.01182,0.01341,0.00360,0.00493,0.01803,0.00385,0.01445,0.02109,0.01553,0.01236,0.01225,0.01037,0.01530,0.00087,0.00613,0.00837…
UPSTREAM	-54500	all_TD	11071	0.56970,0.07506,-0.89326,-1.77815,0.02312,-0.71446,-1.47392,-1.57738,2.01666,-0.86001,-1.79453,-0.29090,-0.94171,-1.13684,-0.96504,-0.10228,0.78387,-0.65760,-0.34342,-0.89540,-0.96239,-0.48033,0.41463,-0.98448,-0.31825,0.46471,-1.17378,0.94659,-1.40097,-0.21220,0.78430,0.10238,-2.09208,0.14962,0.92722,0.21594,2.44961,-0.49583,0.12874,-0.60122,0.43649,0.41906,0.79291,0.87981,0.12282,-0.71717,-1.44…
UPSTREAM	-53500	all_THETA	11208	0.00354,0.01514,0.03147,0.02066,0.04372,0.00880,0.01256,0.00328,0.02618,0.00759,0.00129,0.00324,0.02757,0.01418,0.00400,0.01260,0.01244,0.00065,0.02189,0.00734,0.00584,0.01312,0.01056,0.01453,0.00099,0.02561,0.02226,0.01841,0.02356,0.00233,0.00249,0.01674,0.00484,0.00439,0.00346,0.01050,0.01565,0.02446,0.02250,0.00398,0.00565,0.02361,0.00405,0.01615,0.02977,0.02390,0.02218,0.00751,0.02938,0.02591…
UPSTREAM	-53500	all_PI	11208	0.00150,0.01584,0.02589,0.01430,0.01952,0.01296,0.02194,0.00482,0.01523,0.01288,0.00138,0.00229,0.02106,0.01181,0.00339,0.00878,0.00916,0.00033,0.02446,0.00732,0.00341,0.01426,0.00517,0.01934,0.00020,0.00822,0.01287,0.01964,0.03281,0.00201,0.00168,0.01521,0.00342,0.00151,0.00236,0.01106,0.01221,0.01260,0.02517,0.00085,0.00287,0.03161,0.00305,0.00896,0.02532,0.01654,0.01154,0.01220,0.03760,0.03381…
UPSTREAM	-53500	all_TD	11208	-1.36473,0.12033,-0.56811,-0.98225,-1.79629,1.43916,2.11949,1.14535,-1.30553,2.06988,0.13957,-0.74925,-0.76041,-0.48653,-0.42755,-0.92749,-0.73397,-0.52648,0.33494,-0.00663,-0.77310,0.25929,-1.55556,0.95772,-1.48110,-2.17708,-1.28294,0.20542,1.25900,-0.32415,-0.71951,-0.28994,-0.82950,-1.80051,-0.72807,0.15497,-0.69121,-1.54910,0.35862,-2.20175,-1.39634,1.08514,-0.52123,-1.37628,-0.48136,-0.98773…
UPSTREAM	-52500	all_THETA	11464	0.00915,0.00460,0.00611,0.01010,0.03434,0.02464,0.04434,0.01240,0.00562,0.00166,0.00657,0.00818,0.00418,0.00331,0.00224,0.02112,0.00876,0.00491,0.01943,0.02561,0.02188,0.00080,0.01751,0.01218,0.01891,0.01817,0.00852,0.02830,0.01642,0.00620,0.00293,0.02710,0.02600,0.01083,0.00113,0.00360,0.00332,0.01353,0.00518,0.00296,0.00625,0.01907,0.02104,0.02571,0.00523,0.00684,0.02840,0.00102,0.01735,0.02527…
UPSTREAM	-52500	all_PI	11464	0.00186,0.00442,0.00263,0.01256,0.02845,0.01222,0.01530,0.01672,0.01227,0.00019,0.00525,0.00741,0.00496,0.00140,0.00622,0.02358,0.00162,0.00449,0.01395,0.03537,0.02218,0.00092,0.02396,0.01118,0.01109,0.01552,0.00670,0.02081,0.01923,0.00535,0.00123,0.00719,0.01191,0.01118,0.00017,0.00334,0.00324,0.01351,0.00231,0.00107,0.00946,0.01806,0.01074,0.02756,0.00226,0.00375,0.03464,0.00023,0.01250,0.02060…
UPSTREAM	-52500	all_TD	11464	-1.82565,-0.04176,-1.66711,0.68360,-0.54812,-1.11461,-2.12725,1.08672,3.29594,-1.27214,-0.55337,-0.25636,0.48921,-1.55098,1.88619,0.36012,-1.16791,-0.24344,-0.84258,1.21672,0.04297,0.14962,0.68481,-0.21797,-1.30887,-0.45628,-0.64945,-0.83144,0.49318,-0.36623,-1.54278,-2.36443,-1.74147,0.07200,-0.90542,-0.19501,-0.06045,-0.00423,-1.60050,-1.61310,1.13690,-0.15309,-1.55654,0.22317,-1.62567,-1.34746…
UPSTREAM	-51500	all_THETA	11566	0.00700,0.00148,0.02711,0.04407,0.01189,0.00157,0.00400,0.00840,0.00191,0.03069,0.00202,0.00970,0.00436,0.00377,0.02184,0.00612,0.02411,0.02359,0.00096,0.01408,0.01393,0.01273,0.01678,0.02805,0.01357,0.01737,0.02174,0.00309,0.03345,0.02515,0.02330,0.02862,0.00467,0.01271,0.01907,0.00799,0.01418,0.02030,0.02586,0.00372,0.00462,0.02911,0.00318,0.01455,0.03823,0.02011,0.01997,0.01611,0.01342,0.03572…
UPSTREAM	-51500	all_PI	11566	0.00278,0.00087,0.01466,0.02092,0.02045,0.00095,0.00132,0.00658,0.00014,0.01495,0.00253,0.01134,0.00255,0.00369,0.01606,0.00483,0.01789,0.02075,0.00042,0.01260,0.01683,0.01301,0.01473,0.02357,0.00726,0.00961,0.03456,0.00162,0.01591,0.01040,0.02515,0.03808,0.00416,0.02247,0.01629,0.00435,0.01830,0.01014,0.02272,0.00117,0.00443,0.03733,0.00380,0.01213,0.02746,0.01609,0.01316,0.01670,0.01793,0.03312…
UPSTREAM	-51500	all_TD	11566	-1.38277,-0.77167,-1.47786,-1.70805,2.23869,-0.79460,-1.41802,-0.64766,-0.98448,-1.65573,0.42613,0.31330,-1.17824,-0.05441,-0.80385,-0.61950,-0.78141,-0.38282,-0.60008,-0.24071,0.56004,0.06860,-0.37930,-0.51363,-1.45590,-1.12703,1.82948,-1.26618,-1.69663,-1.87150,0.23548,1.06126,-0.30969,2.36438,-0.46374,-1.37834,0.91184,-1.58099,-0.35819,-1.89071,-0.10746,0.90218,0.28070,-0.51579,-0.91410,-0.632…
UPSTREAM	-50500	all_THETA	11622	0.00153,0.00450,0.00197,0.01390,0.03008,0.04247,0.01494,0.00399,0.00308,0.00165,0.00696,0.02886,0.00392,0.01496,0.00386,0.01632,0.01889,0.00198,0.01402,0.02695,0.02472,0.01036,0.01723,0.03112,0.01565,0.02063,0.00816,0.00386,0.01558,0.03514,0.00893,0.02155,0.00325,0.00745,0.01779,0.00167,0.01010,0.00854,0.01301,0.00101,0.01571,0.00393,0.00495,0.00224,0.00641,0.01867,0.03894,0.01755,0.02933,0.03654…
UPSTREAM	-50500	all_PI	11622	0.00067,0.00236,0.00072,0.01497,0.01480,0.02118,0.02394,0.00529,0.00239,0.00243,0.00761,0.01877,0.00296,0.02609,0.00380,0.01423,0.01328,0.00086,0.00802,0.03220,0.02473,0.01878,0.00986,0.02837,0.00949,0.03406,0.00272,0.00227,0.02686,0.01095,0.00232,0.02404,0.00368,0.01019,0.02148,0.00183,0.01067,0.00900,0.02075,0.00029,0.01230,0.00135,0.00384,0.00017,0.00547,0.01593,0.02560,0.01855,0.02344,0.02317…
UPSTREAM	-50500	all_TD	11622	-0.60008,-1.12209,-1.53924,0.18916,-1.63511,-1.62941,1.88407,0.84984,-0.58168,0.68331,0.24079,-1.12578,-0.64968,1.38376,-0.04275,-0.39157,-0.93646,-1.40152,-1.26742,0.62531,0.00103,1.72138,-1.35560,-0.28511,-1.24160,1.89747,-1.47589,-1.14297,2.08285,-2.22918,-2.14206,0.36604,0.33806,1.07477,0.65048,0.18005,0.16663,0.16434,1.72590,-1.01707,-0.62256,-1.78337,-0.62389,-0.98448,-0.34794,-0.46619,-1.1…
UPSTREAM	-49500	all_THETA	11804	0.02653,0.00624,0.00045,0.02944,0.02040,0.03863,0.00899,0.00562,0.00492,0.00832,0.03355,0.00730,0.00485,0.00483,0.02485,0.01951,0.00449,0.01946,0.01786,0.02389,0.00263,0.00315,0.01224,0.01149,0.02551,0.01526,0.01496,0.02229,0.01617,0.00395,0.01324,0.02176,0.00573,0.02872,0.02174,0.00189,0.00793,0.01823,0.00269,0.01620,0.00182,0.00995,0.01131,0.01558,0.01529,0.00954,0.01745,0.00160,0.00739,0.00782…
UPSTREAM	-49500	all_PI	11804	0.01096,0.00397,0.00071,0.03373,0.01231,0.02325,0.01224,0.00624,0.00348,0.00406,0.01606,0.00990,0.00568,0.00934,0.02255,0.00977,0.00414,0.01449,0.02450,0.02336,0.00203,0.00341,0.01381,0.00713,0.02070,0.00873,0.00540,0.02749,0.01818,0.00234,0.02014,0.00753,0.00430,0.01967,0.02134,0.00160,0.00990,0.02005,0.00207,0.01583,0.00053,0.01342,0.01120,0.01720,0.01022,0.01062,0.00906,0.00073,0.00383,0.00635…
UPSTREAM	-49500	all_TD	11804	-1.88182,-1.00757,0.61197,0.45817,-1.23194,-1.29208,1.09239,0.29183,-0.73751,-1.13161,-1.65520,1.03436,0.49003,1.97688,-0.29252,-1.47877,-0.21890,-0.81071,1.11103,-0.06965,-0.56659,0.08691,0.39391,-1.17873,-0.60565,-1.34891,-1.41357,0.69699,0.38023,-1.14424,1.61606,-1.49918,-0.65895,-0.72249,-0.05944,-0.34301,0.74203,0.31654,-0.60956,-0.07108,-1.01707,0.99918,-0.02882,0.31821,-1.01728,0.34534,-1.…
UPSTREAM	-48500	all_THETA	11936	0.03740,0.00920,0.00067,0.02744,0.01454,0.02880,0.01104,0.01003,0.00477,0.00069,0.00619,0.02477,0.01225,0.00690,0.00367,0.00211,0.02920,0.00288,0.02172,0.01880,0.02298,0.00371,0.00332,0.01821,0.01363,0.01312,0.02030,0.01268,0.02168,0.01295,0.02586,0.00521,0.01245,0.03826,0.01861,0.02366,0.02483,0.00240,0.00951,0.01240,0.00646,0.01665,0.00442,0.01389,0.02840,0.00726,0.00824,0.01906,0.00378,0.00823…
UPSTREAM	-48500	all_PI	11936	0.02117,0.00412,0.00062,0.03165,0.01073,0.01346,0.01677,0.01476,0.00334,0.00091,0.00523,0.01131,0.02101,0.00154,0.00318,0.00337,0.02258,0.00181,0.01661,0.01417,0.02137,0.00172,0.00457,0.03668,0.01888,0.00976,0.01880,0.00517,0.01567,0.01065,0.02727,0.00343,0.01646,0.01885,0.01572,0.01839,0.02577,0.00292,0.01248,0.01497,0.00542,0.01923,0.00439,0.01726,0.01002,0.01032,0.01129,0.00868,0.00162,0.00396…
UPSTREAM	-48500	all_TD	11936	-1.39745,-1.63511,-0.12687,0.47411,-0.75106,-1.68781,1.60712,1.27931,-0.85821,0.33118,-0.43192,-1.66722,2.21825,-0.82745,-0.36632,1.31640,-0.73088,-0.90317,-0.75227,-0.75313,-0.22439,-1.46828,0.63100,3.00491,1.17104,-0.78803,-0.21665,-1.84106,-0.87846,-0.39384,0.17458,-0.99202,1.00197,-1.62103,-0.48371,-0.67616,0.12124,0.51171,0.95760,0.64768,-0.47806,0.47505,-0.01526,0.75991,-2.08416,1.25739,1.0…
UPSTREAM	-47500	all_THETA	12057	0.00697,0.00373,0.00572,0.01844,0.02727,0.02451,0.03367,0.00803,0.01003,0.00297,0.00593,0.00423,0.01880,0.00397,0.00266,0.00050,0.02467,0.00664,0.02472,0.01705,0.02036,0.00793,0.00093,0.01838,0.00796,0.01818,0.00516,0.01155,0.02206,0.01817,0.00276,0.01501,0.03876,0.01834,0.01934,0.00045,0.01807,0.01339,0.00754,0.02477,0.00390,0.01052,0.00980,0.01982,0.03834,0.00785,0.00516,0.00709,0.00148,0.00631…
UPSTREAM	-47500	all_PI	12057	0.00439,0.00330,0.00246,0.01714,0.03728,0.01164,0.01884,0.01431,0.01611,0.00182,0.00319,0.00439,0.04657,0.00305,0.00218,0.00008,0.01949,0.00552,0.01611,0.00880,0.01851,0.00227,0.00066,0.03434,0.00622,0.01145,0.00674,0.00852,0.01269,0.02506,0.00126,0.01999,0.02230,0.02194,0.01457,0.00013,0.02185,0.01675,0.00433,0.02092,0.00494,0.01032,0.01362,0.01823,0.03603,0.01089,0.00649,0.01119,0.00018,0.00462…
UPSTREAM	-47500	all_TD	12057	-0.98531,-0.27024,-1.63904,-0.19231,1.13587,-1.68428,-1.42372,2.34691,1.67737,-0.99427,-1.29641,0.09986,4.69470,-0.53136,-0.43781,-0.90542,-0.67312,-0.49995,-1.11467,-1.52403,-0.29037,-2.14149,-0.31220,2.69624,-0.63938,-1.16334,0.61395,-0.80537,-1.34513,1.20536,-1.41557,1.00668,-1.37434,0.58712,-0.75589,-0.75057,0.64786,0.78555,-1.28393,-0.49914,0.69351,-0.04830,1.07029,-0.24933,-0.19391,1.16086,…
UPSTREAM	-46500	all_THETA	12262	0.00694,0.00384,0.03224,0.03362,0.03873,0.00703,0.01269,0.00473,0.00251,0.00773,0.02405,0.01236,0.02469,0.00157,0.01768,0.00628,0.01590,0.01479,0.02377,0.01003,0.00481,0.02536,0.01582,0.00861,0.02633,0.01015,0.02296,0.00215,0.02890,0.03460,0.00740,0.00852,0.00730,0.01562,0.01490,0.00790,0.01974,0.00407,0.00639,0.02163,0.00981,0.00157,0.01729,0.00341,0.00199,0.00715,0.01792,0.02534,0.00417,0.01045…
UPSTREAM	-46500	all_PI	12262	0.00283,0.00127,0.02536,0.01776,0.01908,0.01190,0.02791,0.00344,0.00178,0.00498,0.01131,0.02990,0.02873,0.00116,0.01312,0.00548,0.01584,0.00510,0.02192,0.00706,0.00071,0.04367,0.01508,0.00898,0.02095,0.00323,0.03820,0.00162,0.01278,0.03443,0.00586,0.00579,0.00762,0.01960,0.01657,0.00387,0.01429,0.00536,0.00672,0.02346,0.01269,0.00167,0.01081,0.00054,0.00093,0.00961,0.01469,0.02155,0.00179,0.00806…
UPSTREAM	-46500	all_TD	12262	-1.72716,-1.78731,-0.67331,-1.52579,-1.64490,2.02826,3.31821,-0.77660,-0.75828,-1.07489,-1.66505,4.35843,0.50627,-0.52310,-0.81018,-0.37753,-0.01193,-1.72614,-0.24921,-0.86211,-1.42915,2.31257,-0.14247,0.12009,-0.65619,-2.04872,2.11896,-0.62934,-1.79567,-0.01517,-0.51231,-0.93028,0.12750,0.79704,0.35351,-1.54315,-0.87963,0.88823,0.14556,0.26644,0.89296,0.13853,-1.17926,-2.30779,-0.76273,0.99836,-…
UPSTREAM	-45500	all_THETA	12384	0.00932,0.00518,0.02275,0.01142,0.03507,0.03848,0.00911,0.00148,0.00621,0.00503,0.00546,0.02968,0.01301,0.00743,0.00382,0.00828,0.02126,0.00197,0.01316,0.02312,0.00367,0.00112,0.00610,0.01345,0.01954,0.02336,0.00152,0.01592,0.00531,0.02560,0.01882,0.00294,0.02055,0.00855,0.00960,0.01285,0.00377,0.00669,0.00318,0.00453,0.01244,0.00407,0.00539,0.01346,0.00244,0.01999,0.00379,0.01813,0.02659,0.02692…
UPSTREAM	-45500	all_PI	12384	0.00387,0.00172,0.03680,0.01454,0.02278,0.02013,0.01023,0.00169,0.00494,0.00263,0.00662,0.01189,0.03139,0.00687,0.00321,0.00672,0.02005,0.00092,0.00692,0.02412,0.00280,0.00037,0.00830,0.01254,0.01436,0.01685,0.00182,0.02178,0.00358,0.01240,0.01700,0.00169,0.02529,0.00951,0.01229,0.01760,0.00213,0.00487,0.00263,0.00287,0.01314,0.00654,0.00714,0.00611,0.00084,0.01367,0.00750,0.02231,0.01801,0.02958…
UPSTREAM	-45500	all_TD	12384	-1.76594,-1.90480,1.89590,0.60340,-1.13466,-1.53897,0.37653,0.28134,-0.60619,-1.38155,0.46954,-1.93366,4.27291,-0.16901,-0.44199,-0.53574,-0.13461,-1.31900,-1.39664,0.13882,-0.62723,-0.96385,0.97013,-0.20460,-0.84050,-0.89214,0.21123,1.12589,-0.93807,-1.63169,-0.30374,-0.45396,0.63368,0.34282,0.85261,1.13657,-1.21440,-0.67284,-0.46877,-0.77203,0.16299,1.64717,0.93205,-1.69355,-1.21724,-1.00307,1.…
UPSTREAM	-44500	all_THETA	12510	0.00107,0.00259,0.00068,0.01945,0.01927,0.03937,0.04610,0.00989,0.00237,0.00395,0.00467,0.00345,0.02683,0.01279,0.00433,0.00395,0.00242,0.01944,0.00467,0.02200,0.00040,0.02126,0.02378,0.01454,0.02141,0.03195,0.01557,0.00513,0.00508,0.00384,0.03639,0.03038,0.01778,0.00893,0.00509,0.00731,0.01396,0.00377,0.00289,0.00150,0.02368,0.00634,0.00521,0.02702,0.00367,0.00712,0.02116,0.01646,0.02289,0.02347…
UPSTREAM	-44500	all_PI	12510	0.00133,0.00124,0.00052,0.01888,0.02544,0.02607,0.02039,0.01403,0.00295,0.00499,0.00371,0.00172,0.00884,0.02659,0.00189,0.00340,0.00104,0.01608,0.00470,0.01578,0.00003,0.01936,0.05022,0.01665,0.01608,0.02281,0.00740,0.00205,0.00172,0.00279,0.04778,0.01448,0.01576,0.00783,0.00739,0.00939,0.01575,0.00156,0.00263,0.00172,0.02683,0.01086,0.00599,0.01845,0.00274,0.00580,0.01190,0.01435,0.01743,0.01567…
UPSTREAM	-44500	all_TD	12510	0.34749,-0.96814,-0.40051,-0.07491,1.00703,-1.09655,-1.81484,1.28639,0.51741,0.71788,-0.59016,-0.93552,-2.15520,3.32641,-0.80860,-0.38807,-1.26061,-0.52576,0.01815,-0.89588,-0.98448,-0.24313,3.47498,0.44170,-0.78963,-0.92470,-1.64250,-1.11793,-1.10881,-0.70890,1.00092,-1.68099,-0.36004,-0.29014,1.26847,0.84721,0.40173,-1.62992,-0.21405,0.20619,0.42587,1.79971,0.43932,-0.91759,-0.68380,-0.52188,-1…
UPSTREAM	-43500	all_THETA	12663	0.00167,0.00611,0.00521,0.02255,0.01737,0.04776,0.01138,0.00187,0.00302,0.00485,0.00682,0.03446,0.01543,0.02105,0.00384,0.00457,0.01771,0.00144,0.01748,0.00467,0.01812,0.02978,0.01330,0.02862,0.02526,0.01193,0.01406,0.00225,0.02655,0.00977,0.01883,0.01154,0.00693,0.01203,0.01907,0.00520,0.00421,0.00435,0.00819,0.02210,0.04730,0.00927,0.00467,0.02259,0.00359,0.00665,0.01625,0.00157,0.02998,0.02613…
UPSTREAM	-43500	all_PI	12663	0.00092,0.00430,0.00299,0.01976,0.01550,0.02313,0.01509,0.00273,0.00341,0.00350,0.00581,0.01309,0.03434,0.01994,0.00443,0.00556,0.01347,0.00105,0.01223,0.00339,0.01302,0.03858,0.00935,0.02860,0.01504,0.00472,0.02141,0.00143,0.02361,0.00818,0.01342,0.02069,0.00838,0.01280,0.02476,0.00195,0.00277,0.00461,0.00711,0.02418,0.02987,0.01634,0.00619,0.01811,0.00074,0.00605,0.01582,0.00064,0.01515,0.02488…
UPSTREAM	-43500	all_TD	12663	-0.89323,-0.85623,-1.09324,-0.38760,-0.27103,-1.67954,1.01334,0.85841,0.32869,-0.79754,-0.44227,-2.00752,3.84711,-0.15721,0.38649,0.53731,-0.63124,-0.61533,-0.94916,-0.76877,-0.87484,0.95021,-0.71906,-0.00200,-1.28124,-1.83250,1.40806,-0.90736,-0.35255,-0.48305,-0.86988,1.87316,0.60763,0.19929,0.93502,-1.74102,-0.90121,0.17099,-0.39079,0.29496,-1.16012,2.24721,0.93815,-0.62131,-2.19375,-0.26921,-…
UPSTREAM	-42500	all_THETA	12905	0.01512,0.00136,0.02247,0.02818,0.01470,0.00168,0.00553,0.00610,0.00442,0.03042,0.01381,0.01366,0.00625,0.00363,0.01455,0.00503,0.00945,0.00682,0.00352,0.02523,0.00312,0.01829,0.03223,0.01597,0.01060,0.00709,0.00243,0.02962,0.01905,0.02595,0.00863,0.01025,0.01351,0.00844,0.00080,0.00277,0.00232,0.00784,0.01652,0.02513,0.00828,0.00478,0.01465,0.00279,0.00477,0.02398,0.00238,0.03949,0.02053,0.01240…
UPSTREAM	-42500	all_PI	12905	0.00949,0.00139,0.02308,0.01473,0.01863,0.00158,0.00525,0.00534,0.00462,0.01102,0.03070,0.01247,0.00682,0.00161,0.01124,0.00307,0.01298,0.00369,0.00341,0.03848,0.00336,0.01571,0.02128,0.00771,0.01544,0.01079,0.00137,0.01866,0.01265,0.02268,0.01099,0.00867,0.01383,0.00642,0.00035,0.00399,0.00391,0.01035,0.01490,0.01786,0.01391,0.00502,0.01519,0.00024,0.00280,0.02158,0.00161,0.02977,0.01760,0.01675…
UPSTREAM	-42500	all_TD	12905	-1.16734,0.03113,0.08563,-1.52692,0.84172,-0.11278,-0.14740,-0.36758,0.10682,-2.05593,3.68523,-0.27172,0.19955,-1.48298,-0.70010,-1.12828,0.79261,-1.36520,-0.07683,1.67467,0.15831,-0.43881,-1.09767,-1.63272,1.18534,1.23370,-1.11677,-1.19382,-1.06883,-0.40406,0.82778,-0.46923,0.07491,-0.72509,-0.80787,0.97827,0.98610,0.92672,-0.30619,-0.91722,2.06231,0.13712,0.10166,-2.34134,-1.18322,-0.32138,-0.7…
UPSTREAM	-41500	all_THETA	13145	0.01417,0.00346,0.00354,0.03463,0.01838,0.04801,0.01097,0.00101,0.00210,0.00459,0.02080,0.02712,0.00575,0.00320,0.02410,0.01615,0.01130,0.01651,0.00647,0.00791,0.02487,0.02272,0.00524,0.02020,0.01917,0.00930,0.01588,0.01732,0.00222,0.03214,0.01551,0.02237,0.00693,0.02150,0.01353,0.00501,0.00447,0.00523,0.01269,0.01323,0.03085,0.00740,0.00266,0.00537,0.00640,0.00373,0.03142,0.01179,0.03793,0.02985…
UPSTREAM	-41500	all_PI	13145	0.01102,0.00205,0.00119,0.04129,0.01542,0.04722,0.01776,0.00119,0.00110,0.00461,0.00825,0.02466,0.00470,0.00342,0.01976,0.01629,0.01670,0.01190,0.00225,0.00468,0.04280,0.02077,0.00384,0.01250,0.01037,0.01143,0.02319,0.02172,0.00126,0.02929,0.01104,0.01889,0.01078,0.03355,0.01658,0.00519,0.00349,0.00370,0.01533,0.01093,0.01457,0.01063,0.00705,0.00764,0.00152,0.00223,0.02888,0.00486,0.04674,0.02840…
UPSTREAM	-41500	all_TD	13145	-0.64002,-0.93725,-1.72433,0.58667,-0.50178,-0.05309,1.89032,0.33950,-0.79993,0.01645,-1.85953,-0.29156,-0.53711,0.19059,-0.57785,0.02574,1.47474,-0.88479,-1.93677,-1.18282,2.31433,-0.20792,-0.49781,-1.19028,-1.45255,0.69962,1.34115,0.76891,-1.04956,-0.28445,-0.90365,-0.49723,1.64484,1.78720,0.69713,0.10508,-0.46323,-0.81064,0.64088,-0.52235,-1.70365,1.28382,2.36754,1.00034,-2.25968,-1.10560,-0.2…
UPSTREAM	-40500	all_THETA	13312	0.01426,0.00101,0.02732,0.02667,0.04741,0.00553,0.00434,0.00241,0.00189,0.01652,0.00129,0.01779,0.00377,0.00271,0.02351,0.00504,0.00629,0.01728,0.01713,0.02971,0.03542,0.00090,0.01976,0.00152,0.01517,0.01418,0.00741,0.02359,0.00146,0.03369,0.00953,0.02827,0.02075,0.00646,0.01219,0.00888,0.00355,0.00777,0.00546,0.01650,0.01727,0.00693,0.00464,0.00635,0.00822,0.01111,0.02050,0.03602,0.03026,0.02176…
UPSTREAM	-40500	all_PI	13312	0.01412,0.00053,0.02937,0.02956,0.03241,0.00667,0.00197,0.00227,0.00092,0.00795,0.00194,0.02006,0.00209,0.00239,0.02042,0.00540,0.00993,0.00950,0.01488,0.01448,0.04434,0.00102,0.02131,0.00023,0.00604,0.01547,0.00653,0.02359,0.00162,0.01952,0.00589,0.03474,0.01958,0.00813,0.01868,0.01087,0.00180,0.00881,0.00438,0.01194,0.01575,0.00930,0.00455,0.00432,0.00193,0.01281,0.00803,0.04488,0.02636,0.01442…
UPSTREAM	-40500	all_TD	13312	-0.03056,-0.88027,0.24090,0.34599,-1.02369,0.57687,-1.35127,-0.10940,-0.85982,-1.58728,0.84877,0.40305,-1.24306,-0.30889,-0.42226,0.20658,1.43204,-1.39626,-0.41533,-1.64703,0.81484,0.19848,0.24604,-0.90542,-1.89673,0.28571,-0.30407,0.00021,0.20971,-1.34988,-1.15261,0.72095,-0.17439,0.76734,1.56881,0.67971,-1.34247,0.40207,-0.57711,-0.87442,-0.26702,0.98459,-0.05212,-0.79166,-2.22265,0.46245,-1.94…
UPSTREAM	-39500	all_THETA	13531	0.01171,0.00244,0.01991,0.03258,0.03438,0.00354,0.00554,0.00780,0.00556,0.01117,0.00197,0.02185,0.00180,0.00784,0.02336,0.00467,0.00580,0.01829,0.00827,0.00448,0.03252,0.02064,0.00066,0.02258,0.01267,0.01431,0.01423,0.03447,0.00406,0.02980,0.01925,0.02706,0.00290,0.01123,0.01101,0.00874,0.01651,0.00503,0.01910,0.01225,0.03802,0.00030,0.00384,0.00497,0.00891,0.01328,0.03040,0.02558,0.00403,0.01475…
UPSTREAM	-39500	all_PI	13531	0.00997,0.00163,0.02044,0.01748,0.01397,0.00166,0.00654,0.00693,0.00370,0.00518,0.00029,0.02547,0.00117,0.00845,0.01548,0.00229,0.01045,0.01095,0.00539,0.00262,0.02037,0.02936,0.00024,0.02908,0.00604,0.01626,0.01386,0.03516,0.00328,0.00937,0.01515,0.03956,0.00185,0.01675,0.01026,0.01012,0.01297,0.00338,0.02449,0.01132,0.01625,0.00062,0.00220,0.00245,0.01187,0.01186,0.02789,0.02156,0.00431,0.00913…
UPSTREAM	-39500	all_TD	13531	-0.43135,-0.66746,0.08256,-1.47248,-1.91513,-1.17628,0.45828,-0.33857,-0.98004,-1.56244,-1.58231,0.52264,-0.83866,0.22564,-1.08024,-1.46353,2.33485,-1.25711,-1.05781,-1.13620,-1.20834,1.19059,-1.05666,0.91397,-1.61405,0.42599,-0.07926,0.06486,-0.35469,-2.21211,-0.67745,1.48198,-0.38254,1.51558,-0.19535,0.46971,-0.67419,-0.94827,0.88841,-0.23803,-1.82088,1.13377,-1.00581,-1.35286,0.92573,-0.32451,…
UPSTREAM	-38500	all_THETA	13676	0.00247,0.01974,0.00550,0.02309,0.02009,0.00280,0.03997,0.00695,0.00606,0.00512,0.00693,0.00575,0.00322,0.00704,0.00783,0.00359,0.00216,0.01687,0.00617,0.00619,0.01543,0.00522,0.00404,0.03288,0.00855,0.02953,0.01665,0.01345,0.00767,0.01187,0.03895,0.00125,0.01099,0.04469,0.01632,0.02738,0.00289,0.00787,0.01119,0.00306,0.01288,0.00917,0.00798,0.00264,0.01414,0.02121,0.00247,0.00439,0.00929,0.00521…
UPSTREAM	-38500	all_PI	13676	0.00426,0.02511,0.00256,0.02367,0.02082,0.00108,0.02422,0.00996,0.00549,0.00450,0.00730,0.00540,0.00422,0.00498,0.00975,0.00211,0.00122,0.01468,0.00648,0.00576,0.01809,0.00254,0.00242,0.01609,0.00650,0.03380,0.01453,0.00710,0.00770,0.01659,0.04426,0.00084,0.02439,0.01690,0.01262,0.02799,0.00177,0.00815,0.01524,0.00200,0.01127,0.00783,0.00660,0.00405,0.01430,0.01315,0.00290,0.00417,0.00628,0.00094…
UPSTREAM	-38500	all_TD	13676	1.34804,0.85298,-1.46436,0.07526,0.11529,-1.02916,-1.27160,1.25151,-0.26495,-0.35103,0.15658,-0.17361,0.68368,-0.86687,0.71399,-1.14235,-1.09065,-0.41089,0.13905,-0.13902,0.48333,-1.48947,-1.08717,-1.64875,-0.50713,0.46256,-0.40077,-1.47257,0.01035,1.06073,0.44250,-0.55466,2.04589,-2.02214,-0.70502,0.07276,-0.85450,0.10576,1.03122,-0.93250,-0.36601,-0.44924,-0.49880,1.13015,0.03659,-1.16443,0.429…
UPSTREAM	-37500	all_THETA	13992	0.00300,0.00251,0.00427,0.02192,0.00181,0.04589,0.01245,0.00440,0.00323,0.00880,0.00736,0.01158,0.01078,0.01288,0.00186,0.00192,0.02915,0.00402,0.02857,0.01348,0.02357,0.02821,0.03705,0.00036,0.01162,0.00940,0.01150,0.01780,0.02643,0.00296,0.00438,0.03220,0.01539,0.02316,0.00223,0.00872,0.01067,0.00252,0.01852,0.00612,0.00927,0.00139,0.00996,0.01623,0.00183,0.00941,0.02280,0.00616,0.01282,0.01704…
UPSTREAM	-37500	all_PI	13992	0.00174,0.00197,0.00207,0.01994,0.00175,0.02649,0.01717,0.00344,0.00340,0.00724,0.00583,0.00442,0.02731,0.00891,0.00087,0.00162,0.01581,0.00223,0.03215,0.00773,0.01160,0.01446,0.04230,0.00005,0.01125,0.00413,0.01086,0.03622,0.02962,0.00176,0.00333,0.01499,0.01118,0.03298,0.00276,0.01266,0.01387,0.00205,0.01808,0.00487,0.01050,0.00021,0.01069,0.02260,0.00041,0.01133,0.00757,0.01119,0.01979,0.01400…
UPSTREAM	-37500	all_TD	13992	-0.84032,-0.30873,-1.35542,-0.28968,-0.07909,-1.37511,1.16198,-0.59809,0.14144,-0.54188,-0.62553,-1.88995,4.50399,-0.94237,-1.12096,-0.37254,-1.46691,-1.24259,0.39623,-1.33695,-1.55548,-1.57034,0.45841,-1.21966,-0.09811,-1.68896,-0.17176,2.60899,0.34260,-1.08385,-0.52916,-1.70554,-0.85445,1.24517,0.43833,1.34064,0.90265,-0.48434,-0.07336,-0.60187,0.38800,-0.90542,0.22354,1.23766,-1.30509,0.53725,…
UPSTREAM	-36500	all_THETA	14176	0.00446,0.00170,0.00233,0.02702,0.01584,0.03004,0.04520,0.01408,0.00425,0.00431,0.00485,0.00368,0.01282,0.01517,0.00209,0.00301,0.00402,0.01758,0.00269,0.00684,0.03054,0.02064,0.02263,0.02336,0.03355,0.00104,0.02321,0.01097,0.01367,0.02644,0.00503,0.01141,0.03380,0.00212,0.01239,0.01080,0.00705,0.01901,0.00166,0.00480,0.01679,0.01712,0.00183,0.01331,0.01133,0.00880,0.00452,0.00498,0.00436,0.01169…
UPSTREAM	-36500	all_PI	14176	0.00508,0.00114,0.00047,0.02477,0.01665,0.01996,0.03113,0.02062,0.00385,0.00410,0.00472,0.00295,0.00623,0.03223,0.00061,0.00178,0.00332,0.01273,0.00114,0.00790,0.03384,0.01434,0.01037,0.01269,0.04413,0.00018,0.01828,0.00457,0.01515,0.04149,0.00198,0.00974,0.03931,0.00218,0.01480,0.01566,0.00518,0.01447,0.00250,0.00280,0.02670,0.02379,0.00070,0.02041,0.00416,0.01413,0.00109,0.00347,0.00403,0.00926…
UPSTREAM	-36500	all_TD	14176	0.32553,-0.65823,-2.04391,-0.24056,0.15701,-1.08198,-1.01210,1.39430,-0.24542,-0.13368,-0.07505,-0.54859,-1.44180,3.53762,-1.01707,-1.08846,-0.46626,-0.85934,-1.47834,0.43921,0.34570,-0.97498,-1.63924,-1.43805,1.01563,-1.64928,-0.67023,-1.74253,0.32261,1.74408,-1.73852,-0.44654,0.52077,0.06513,0.60698,1.25352,-0.78576,-0.72378,1.02263,-1.16486,1.76733,1.23410,-1.03260,1.65375,-1.73678,1.85139,-2.…
UPSTREAM	-35500	all_THETA	14389	0.02040,0.00141,0.00323,0.02129,0.01359,0.02978,0.04340,0.00243,0.00414,0.00522,0.00730,0.01851,0.00631,0.00238,0.00429,0.02606,0.00337,0.00592,0.02992,0.02100,0.01158,0.03239,0.00841,0.03571,0.01666,0.01911,0.01011,0.00981,0.02106,0.00395,0.00313,0.03838,0.00776,0.02549,0.00634,0.01213,0.00316,0.01088,0.00558,0.01726,0.01506,0.01467,0.00449,0.00513,0.01011,0.02928,0.00826,0.00168,0.00497,0.00595…
UPSTREAM	-35500	all_PI	14389	0.01443,0.00184,0.00077,0.02501,0.01436,0.01604,0.02707,0.00183,0.00223,0.00529,0.00369,0.03385,0.00266,0.00160,0.00433,0.02174,0.00176,0.00826,0.03269,0.01137,0.01117,0.01661,0.01134,0.03253,0.02559,0.01504,0.00450,0.00995,0.02392,0.00279,0.00208,0.01618,0.00728,0.02874,0.00863,0.01783,0.00250,0.01211,0.00420,0.02766,0.01536,0.01888,0.00210,0.00577,0.00874,0.01630,0.01298,0.00398,0.00100,0.00323…
UPSTREAM	-35500	all_TD	14389	-0.77023,0.64932,-2.07147,0.54772,0.17335,-1.48323,-1.20992,-0.57114,-1.28509,0.04255,-1.45839,2.63331,-1.52391,-0.81171,0.02433,-0.53224,-1.25754,1.16370,0.29325,-1.46501,-0.06606,-1.38229,0.58372,-0.27903,1.63627,-0.67364,-1.63263,0.04213,0.43259,-0.81953,-0.88268,-1.69219,-0.15950,0.41007,1.03029,1.34121,-0.44172,0.16215,-0.72083,1.45960,0.05958,0.89378,-1.34456,0.34907,-0.41851,-1.42965,1.734…
UPSTREAM	-34500	all_THETA	14567	0.01271,0.00467,0.03143,0.01676,0.03315,0.06000,0.00296,0.00392,0.00449,0.00378,0.00908,0.01308,0.00880,0.00933,0.00396,0.00673,0.00341,0.01737,0.00973,0.02907,0.01251,0.02448,0.02034,0.02440,0.01941,0.01269,0.02644,0.02476,0.00448,0.00316,0.00647,0.02461,0.00302,0.01051,0.00389,0.00419,0.01461,0.00321,0.00654,0.01753,0.00995,0.00490,0.00891,0.01304,0.02487,0.00827,0.01561,0.00254,0.02001,0.00612…
UPSTREAM	-34500	all_PI	14567	0.01039,0.00372,0.02155,0.01902,0.01539,0.05437,0.00170,0.00302,0.00192,0.00411,0.00653,0.00469,0.00655,0.00777,0.00209,0.00546,0.00326,0.02830,0.01386,0.03359,0.00585,0.02871,0.02740,0.02160,0.00853,0.01428,0.02717,0.03136,0.00238,0.00395,0.00653,0.02806,0.00638,0.01182,0.00473,0.00189,0.01633,0.00302,0.00640,0.01839,0.00871,0.00285,0.00967,0.00863,0.01523,0.01282,0.01056,0.00050,0.02044,0.00682…
UPSTREAM	-34500	all_TD	14567	-0.48679,-0.58423,-1.00172,0.38176,-1.73190,-0.30531,-0.89852,-0.58887,-1.63191,0.23676,-0.84027,-2.00056,-0.75114,-0.51018,-1.32643,-0.55156,-0.12348,1.85261,1.29929,0.49800,-1.64569,0.29003,1.10183,-0.36721,-1.78256,0.38607,0.08858,0.71109,-1.31547,0.53331,0.02623,0.45030,2.07389,0.38711,0.47990,-1.48969,0.36993,-0.15302,-0.05747,0.13987,-0.37792,-1.19438,0.25289,-1.05160,-1.24439,1.67326,-0.86…
UPSTREAM	-33500	all_THETA	14821	0.00474,0.00429,0.00292,0.01825,0.03266,0.03907,0.03359,0.00148,0.00447,0.00441,0.00642,0.00745,0.00176,0.01768,0.00561,0.01344,0.00140,0.00305,0.00377,0.00237,0.00808,0.02785,0.00262,0.00513,0.01929,0.02879,0.01408,0.02058,0.04112,0.01090,0.01711,0.02423,0.02102,0.00305,0.01270,0.03175,0.00209,0.00077,0.02384,0.00909,0.01149,0.00965,0.00456,0.01547,0.00433,0.00278,0.00830,0.00808,0.00211,0.00248…
UPSTREAM	-33500	all_PI	14821	0.00454,0.00286,0.00129,0.01126,0.03142,0.02848,0.02954,0.00075,0.00292,0.00372,0.00616,0.00702,0.00119,0.00767,0.00725,0.02789,0.00062,0.00140,0.00303,0.00247,0.01091,0.02415,0.00090,0.01301,0.02023,0.02769,0.01986,0.02454,0.02807,0.00371,0.02115,0.02301,0.02887,0.00241,0.02382,0.01211,0.00147,0.00039,0.02746,0.00959,0.01492,0.01008,0.00699,0.00806,0.00262,0.00261,0.00766,0.00848,0.00262,0.00102…
UPSTREAM	-33500	all_TD	14821	-0.09924,-0.93846,-1.47327,-1.18484,-0.12112,-0.87962,-0.38654,-0.52648,-0.94343,-0.44181,-0.11602,-0.15845,-0.72614,-1.71945,0.83557,2.89574,-1.11592,-1.45547,-0.54539,0.08408,1.06403,-0.42774,-1.55131,2.20385,0.12607,-0.12315,1.27289,0.60667,-0.98509,-1.89067,0.74414,-0.16117,0.95725,-0.56858,2.55222,-1.96861,-0.42104,-0.52648,0.46340,0.16853,0.91931,0.12748,1.12762,-0.95967,-1.11607,-0.13201,-…
UPSTREAM	-32500	all_THETA	14932	0.00903,0.00389,0.00144,0.01952,0.02198,0.03216,0.02376,0.01088,0.00461,0.00220,0.00530,0.00435,0.00264,0.00976,0.01046,0.00181,0.00233,0.00481,0.00766,0.01845,0.00572,0.02692,0.03400,0.02970,0.02382,0.00623,0.04704,0.01227,0.01559,0.00233,0.03481,0.01848,0.00990,0.00791,0.00264,0.00538,0.00382,0.00431,0.00667,0.01902,0.01005,0.01385,0.00579,0.02403,0.00503,0.02701,0.00608,0.00305,0.00394,0.00673…
UPSTREAM	-32500	all_PI	14932	0.00460,0.00376,0.00055,0.00792,0.01779,0.01842,0.01480,0.01021,0.00153,0.00115,0.00510,0.00478,0.00179,0.01416,0.00552,0.00320,0.00131,0.00498,0.01263,0.00983,0.00582,0.03578,0.01687,0.04507,0.03584,0.00875,0.03112,0.01513,0.01695,0.00137,0.01350,0.01730,0.00661,0.00899,0.00375,0.00668,0.00823,0.00399,0.00727,0.02037,0.00725,0.01775,0.00200,0.02210,0.00401,0.02148,0.00893,0.00122,0.00330,0.00326…
UPSTREAM	-32500	all_TD	14932	-1.39143,-0.08763,-1.41066,-1.76610,-0.55601,-1.38103,-1.17292,-0.14837,-1.89392,-1.05408,-0.11002,0.26892,-0.82662,1.38335,-0.99881,0.81698,-1.12788,0.10199,1.90506,-1.42238,0.04879,0.77706,-1.53896,1.66144,1.58995,0.80814,-1.10143,0.71323,0.25668,-1.05628,-1.98174,-0.20210,-0.97511,0.41080,0.44677,0.68945,1.93816,-0.21164,0.21637,0.22619,-0.85756,0.86430,-1.86753,-0.21601,-0.58651,-0.65786,1.31…
UPSTREAM	-31500	all_THETA	15240	0.01054,0.00225,0.00414,0.02337,0.02968,0.02448,0.00108,0.00679,0.00090,0.00550,0.00770,0.00556,0.01384,0.00630,0.00354,0.00414,0.00413,0.00769,0.01899,0.01526,0.02619,0.02613,0.01860,0.00479,0.04173,0.01459,0.00884,0.01346,0.00305,0.02629,0.02605,0.02543,0.00543,0.00947,0.00432,0.01266,0.00412,0.01238,0.00713,0.01486,0.00485,0.01795,0.00608,0.02986,0.00862,0.00508,0.00107,0.00128,0.00753,0.01114…
UPSTREAM	-31500	all_PI	15240	0.01292,0.00403,0.00115,0.02010,0.01896,0.01298,0.00121,0.00389,0.00083,0.00406,0.01172,0.00358,0.01885,0.00274,0.00274,0.00300,0.00370,0.01035,0.01410,0.01048,0.02657,0.01342,0.01995,0.00574,0.02806,0.00810,0.01130,0.01168,0.00167,0.02877,0.01557,0.03639,0.00999,0.00670,0.00230,0.01367,0.00328,0.01823,0.00494,0.01833,0.00216,0.01655,0.00543,0.01886,0.01203,0.00280,0.00023,0.00207,0.00610,0.00648…
UPSTREAM	-31500	all_TD	15240	0.67683,1.32297,-2.02419,-0.44786,-1.15543,-1.47438,0.17683,-1.17272,-0.10063,-0.74903,1.53563,-1.04433,1.13708,-0.80860,-0.61199,-0.69543,-0.29032,1.02202,-0.81589,-0.98615,0.04616,-1.55192,0.23089,0.37022,-1.05846,-1.07735,0.85051,-0.31312,-1.22235,0.27414,-1.29120,1.37034,2.37464,-0.89629,-1.32551,0.24455,-0.56713,1.35513,-0.90215,0.72476,-1.59769,-0.19298,-0.31163,-1.18859,1.20409,-1.05891,-1…
UPSTREAM	-30500	all_THETA	15489	0.00422,0.01304,0.00080,0.00412,0.02537,0.01838,0.01463,0.02287,0.00628,0.00341,0.00305,0.00719,0.02499,0.01251,0.03376,0.00476,0.00134,0.00339,0.00984,0.01136,0.01097,0.00864,0.02039,0.01436,0.03372,0.03468,0.01496,0.02829,0.03146,0.01442,0.02625,0.00928,0.00449,0.01056,0.03985,0.00163,0.01016,0.01016,0.01077,0.00106,0.01657,0.00283,0.00704,0.01036,0.01776,0.00772,0.00575,0.02664,0.00880,0.00359…
UPSTREAM	-30500	all_PI	15489	0.00063,0.02217,0.00012,0.00254,0.01831,0.01256,0.01254,0.00577,0.00289,0.00193,0.00299,0.00635,0.02128,0.01784,0.04887,0.00317,0.00040,0.00265,0.00322,0.01361,0.00862,0.01449,0.01430,0.00950,0.04366,0.01860,0.02023,0.03253,0.02248,0.00897,0.03390,0.01176,0.00288,0.01442,0.02538,0.00146,0.01052,0.01051,0.01169,0.00235,0.01358,0.00246,0.00902,0.00680,0.02246,0.00329,0.00366,0.01777,0.01380,0.00264…
UPSTREAM	-30500	all_TD	15489	-1.21893,2.18812,-1.21966,-1.05613,-0.89248,-0.95630,-0.41963,-2.20207,-1.59774,-1.19313,-0.04651,-0.35003,-0.45697,1.32167,1.34614,-0.95723,-0.75057,-0.58141,-1.25177,0.56904,-0.58722,2.04418,-0.93727,-1.01090,0.91634,-1.49306,0.80843,0.47725,-0.90258,-1.17894,0.87920,0.67118,-1.02239,0.52439,-1.17917,-0.15165,0.08477,0.10450,0.26387,1.29079,-0.55764,-0.34202,0.52287,-1.01224,0.78857,-1.73088,-1…
UPSTREAM	-29500	all_THETA	15741	0.01219,0.01313,0.01669,0.00240,0.03473,0.02324,0.02940,0.01801,0.00556,0.00429,0.00123,0.00886,0.00893,0.00982,0.01299,0.00488,0.00105,0.00407,0.01014,0.01265,0.00742,0.00736,0.03432,0.02015,0.02956,0.02148,0.02366,0.02350,0.02912,0.00852,0.02551,0.00072,0.00466,0.04334,0.00210,0.01201,0.00792,0.00850,0.01218,0.00246,0.00850,0.00478,0.00713,0.02393,0.01662,0.00788,0.00531,0.00765,0.02632,0.00483…
UPSTREAM	-29500	all_PI	15741	0.00811,0.02274,0.02832,0.00098,0.02698,0.02189,0.02046,0.00690,0.00126,0.00555,0.00009,0.01165,0.00630,0.00653,0.01393,0.00314,0.00120,0.00311,0.00795,0.01522,0.00252,0.00883,0.02794,0.01233,0.03016,0.00994,0.03224,0.02941,0.02170,0.01140,0.03110,0.00046,0.00541,0.04043,0.00131,0.01403,0.00911,0.00701,0.01361,0.00232,0.00579,0.00515,0.01278,0.00869,0.02562,0.00607,0.00625,0.00469,0.01177,0.00548…
UPSTREAM	-29500	all_TD	15741	-0.91086,2.23883,2.20471,-1.46363,-0.72217,-0.15881,-0.97955,-1.78363,-2.26258,0.82650,-1.32536,0.95034,-0.88318,-0.93361,0.21773,-1.01062,0.20069,-0.65590,-0.52366,0.59627,-1.78061,0.59919,-0.60162,-1.08760,0.06132,-1.70899,1.08995,0.79982,-0.79693,0.90806,0.70302,-0.67523,0.23078,-0.21762,-0.54142,0.49689,0.45328,-0.47177,0.36426,-0.13659,-0.95347,0.21185,1.67747,-1.18461,1.08353,-0.69177,0.460…
UPSTREAM	-28500	all_THETA	15973	0.01186,0.00575,0.00056,0.03723,0.03590,0.03360,0.01825,0.00179,0.00548,0.00254,0.00335,0.00538,0.00790,0.02883,0.00536,0.00873,0.00305,0.00287,0.00363,0.00758,0.01373,0.00542,0.00776,0.02641,0.01968,0.04012,0.02412,0.02803,0.01016,0.02000,0.03267,0.01321,0.00955,0.02573,0.01981,0.00359,0.02788,0.02583,0.01711,0.00345,0.01725,0.01363,0.01178,0.01490,0.00411,0.01296,0.00532,0.00140,0.00531,0.00542…
UPSTREAM	-28500	all_PI	15973	0.02310,0.00282,0.00030,0.02258,0.02180,0.01732,0.01352,0.00299,0.00156,0.00210,0.00244,0.00322,0.00545,0.01810,0.00820,0.00492,0.00231,0.00159,0.00334,0.01166,0.01981,0.00347,0.01113,0.02305,0.01490,0.03449,0.00988,0.03186,0.01233,0.01097,0.02282,0.00710,0.01131,0.03680,0.02083,0.00251,0.04436,0.01557,0.01521,0.00173,0.01919,0.01374,0.01925,0.01507,0.00226,0.01129,0.00657,0.00031,0.00658,0.00481…
UPSTREAM	-28500	all_TD	15973	2.82987,-1.46628,-0.65996,-1.27584,-0.56307,-1.56706,-0.54851,1.32837,-2.05757,-0.43593,-0.74066,-1.17169,-0.93620,-1.18839,1.28430,-1.16294,-0.65573,-1.19340,-0.21219,1.13701,1.37693,-0.79348,1.31117,-0.40981,-0.77242,-0.41905,-1.88754,0.44009,0.64935,-1.35407,-0.97449,-1.42795,0.56215,1.29926,0.13783,-0.83195,1.79971,-1.26836,-0.33555,-0.71538,0.35655,0.02481,1.95929,0.03541,-1.26111,-0.39642,0…
UPSTREAM	-27500	all_THETA	16192	0.03095,0.00557,0.00230,0.03626,0.02949,0.00510,0.00579,0.00218,0.00564,0.00925,0.00727,0.02182,0.00361,0.00265,0.00200,0.00342,0.00377,0.00775,0.00244,0.00830,0.00731,0.02864,0.01651,0.02588,0.01887,0.00506,0.00260,0.00680,0.00897,0.01227,0.02748,0.00238,0.03087,0.04209,0.02782,0.02036,0.02064,0.00118,0.00970,0.00930,0.00217,0.01555,0.00576,0.00461,0.02322,0.00873,0.00777,0.00574,0.00957,0.00791…
UPSTREAM	-27500	all_PI	16192	0.02751,0.00406,0.00049,0.02560,0.02264,0.01107,0.00163,0.00251,0.00454,0.00706,0.00443,0.00896,0.00151,0.00254,0.00081,0.00195,0.00273,0.00285,0.00144,0.00762,0.01048,0.03190,0.01462,0.02757,0.00843,0.00140,0.00345,0.00726,0.00339,0.01432,0.03610,0.00153,0.03674,0.03367,0.02005,0.03560,0.02231,0.00172,0.00903,0.01088,0.00172,0.01087,0.00409,0.00483,0.02737,0.01014,0.01363,0.00236,0.01274,0.00612…
UPSTREAM	-27500	all_TD	16192	-0.26909,-0.79217,-1.90621,-0.95262,-0.72453,2.83731,-1.86744,0.37411,-0.51510,-0.70963,-1.15082,-1.80843,-1.08102,-0.07833,-1.40680,-1.17568,-0.77070,-1.83444,-0.87160,-0.23009,1.28382,0.36317,-0.36290,0.19784,-1.75590,-1.34679,0.80513,0.18582,-1.90178,0.50789,1.00398,-0.89961,0.60522,-0.64828,-0.89590,2.26474,0.25709,0.83889,-0.21287,0.51253,-0.38803,-0.91987,-0.84764,0.11514,0.57108,0.35769,1.…
UPSTREAM	-26500	all_THETA	16499	0.01419,0.00548,0.04204,0.04745,0.03257,0.01115,0.01043,0.00359,0.00570,0.00839,0.00744,0.03605,0.00714,0.00321,0.00297,0.00538,0.01223,0.00667,0.00646,0.00505,0.01676,0.01572,0.02671,0.02379,0.01003,0.00558,0.01518,0.03301,0.00251,0.02120,0.04208,0.01630,0.02345,0.00858,0.00728,0.01198,0.00351,0.01648,0.00098,0.00341,0.00518,0.01072,0.01030,0.00332,0.00185,0.03334,0.00628,0.02727,0.00310,0.00939…
UPSTREAM	-26500	all_PI	16499	0.02428,0.00245,0.04140,0.03049,0.00958,0.01914,0.00230,0.00189,0.00332,0.00422,0.00378,0.02473,0.00717,0.00384,0.00214,0.00482,0.00660,0.01010,0.00821,0.00459,0.01445,0.00802,0.02016,0.02279,0.00678,0.00403,0.02239,0.04401,0.00167,0.02481,0.03017,0.02260,0.02622,0.01265,0.00681,0.01362,0.00252,0.01468,0.00088,0.00157,0.00481,0.01085,0.00825,0.00779,0.00144,0.01744,0.00332,0.01112,0.00228,0.00715…
UPSTREAM	-26500	all_TD	16499	2.23301,-1.57043,-0.04898,-1.13088,-2.13124,2.22150,-2.38593,-1.31203,-1.11363,-1.47598,-1.45343,-0.95759,0.00723,0.44512,-0.73668,-0.30520,-1.43360,1.44257,0.80627,-0.26392,-0.42904,-1.54123,-0.78777,-0.13213,-0.90013,-0.58754,1.47367,0.88838,-0.87550,0.54253,-0.91988,1.21131,0.37052,1.42250,-0.19202,0.42125,-0.71147,-0.34113,-0.10774,-1.47745,-0.19183,0.03776,-0.60732,1.43037,-0.47100,-1.42763,…
UPSTREAM	-25500	all_THETA	16693	0.01450,0.04297,0.03312,0.02695,0.00705,0.00556,0.00323,0.00472,0.00865,0.00686,0.03535,0.00359,0.02992,0.00310,0.00246,0.00420,0.01705,0.00641,0.01432,0.00599,0.00347,0.01016,0.02244,0.02589,0.02469,0.01483,0.00434,0.00356,0.02281,0.00197,0.01756,0.04421,0.02104,0.01713,0.00851,0.01099,0.01278,0.01088,0.00415,0.01472,0.00238,0.00677,0.00682,0.02327,0.01062,0.00673,0.02112,0.00920,0.01409,0.00737…
UPSTREAM	-25500	all_PI	16693	0.01950,0.04831,0.01821,0.01095,0.01106,0.00174,0.00332,0.00239,0.00842,0.00509,0.01595,0.00170,0.04352,0.00261,0.00070,0.00336,0.01027,0.00048,0.02217,0.01257,0.00227,0.00713,0.00880,0.02109,0.02449,0.01320,0.00344,0.00362,0.02811,0.00121,0.02050,0.03393,0.01763,0.02627,0.01217,0.01365,0.01186,0.01129,0.00250,0.00658,0.00092,0.00506,0.00595,0.02890,0.00592,0.00409,0.00710,0.00589,0.00630,0.00772…
UPSTREAM	-25500	all_TD	16693	1.07865,0.39368,-1.45297,-1.90191,1.68516,-1.99470,0.07367,-1.35266,-0.08138,-0.73518,-1.77650,-1.16269,1.36729,-0.37563,-1.73675,-0.56283,-1.25992,-0.98448,1.66658,3.07627,-0.85596,-0.89880,-1.94580,-0.58938,-0.02593,-0.33925,-0.54263,0.04119,0.72041,-0.95542,0.51238,-0.75553,-0.51504,1.50549,1.25971,0.67434,-0.22321,0.11659,-1.09443,-1.74105,-1.03030,-0.75081,-0.38234,0.75586,-1.33663,-1.15888,…
UPSTREAM	-24500	all_THETA	17084	0.01044,0.00808,0.04462,0.02295,0.02918,0.01122,0.00504,0.00287,0.00638,0.01055,0.02436,0.00343,0.00984,0.00215,0.00321,0.00735,0.00431,0.00395,0.01706,0.01490,0.01149,0.01573,0.00590,0.00853,0.00454,0.00757,0.01081,0.02380,0.02234,0.01657,0.00637,0.00651,0.00680,0.00902,0.01665,0.04174,0.00280,0.02677,0.04592,0.02619,0.01887,0.00171,0.00867,0.01321,0.00424,0.01867,0.00341,0.00595,0.00653,0.00752…
UPSTREAM	-24500	all_PI	17084	0.00489,0.00734,0.05068,0.01642,0.01110,0.02288,0.00144,0.00413,0.00300,0.00656,0.00891,0.00453,0.01252,0.00197,0.00140,0.00656,0.00492,0.00430,0.01671,0.00615,0.00321,0.03136,0.00284,0.01429,0.00068,0.00216,0.01259,0.01704,0.03159,0.01895,0.00598,0.00755,0.01041,0.00730,0.02565,0.04888,0.00165,0.03149,0.03963,0.02395,0.02331,0.00460,0.00884,0.01684,0.00490,0.01147,0.00323,0.00480,0.00707,0.00277…
UPSTREAM	-24500	all_TD	17084	-1.28814,-0.25880,0.42878,-0.89907,-1.98648,3.01853,-2.06578,1.16618,-1.55649,-1.15229,-2.01194,0.87470,0.72815,-0.21679,-1.50772,-0.31316,0.40477,0.24665,-0.05735,-1.77897,-2.23858,3.02872,-1.34773,1.96614,-1.58326,-2.15455,0.47683,-0.90573,1.27581,0.45293,-0.12016,0.35299,1.28616,-0.52224,1.60494,0.41388,-1.01972,0.56738,-0.44553,-0.26052,0.74906,1.79841,0.06052,0.85936,0.43908,-1.22668,-0.1479…
UPSTREAM	-23500	all_THETA	17239	0.01617,0.00605,0.03042,0.03289,0.02934,0.01272,0.00468,0.00426,0.00381,0.00395,0.01048,0.00664,0.00876,0.00252,0.00239,0.00198,0.00323,0.00750,0.00932,0.00954,0.01603,0.00417,0.00756,0.00718,0.02332,0.02097,0.02970,0.01445,0.03340,0.01231,0.01330,0.00902,0.01381,0.00051,0.00619,0.03449,0.00474,0.00302,0.01591,0.01069,0.00629,0.00671,0.00264,0.00395,0.00305,0.00416,0.00593,0.01057,0.02302,0.00350…
UPSTREAM	-23500	all_PI	17239	0.01775,0.00426,0.01356,0.02447,0.01774,0.02345,0.00120,0.00284,0.00199,0.00321,0.00558,0.00675,0.01398,0.00124,0.00071,0.00123,0.00227,0.00609,0.01424,0.00421,0.02770,0.00194,0.01362,0.00420,0.01462,0.00880,0.03321,0.01704,0.02497,0.01435,0.01783,0.01149,0.00506,0.00019,0.00470,0.03744,0.00386,0.00142,0.01614,0.00902,0.00391,0.00390,0.00684,0.00594,0.00236,0.00379,0.00144,0.01041,0.00892,0.00381…
UPSTREAM	-23500	all_TD	17239	0.30829,-0.49564,-1.34272,-0.82282,-1.25208,2.63287,-2.13185,-0.94104,-1.30779,-0.52700,-1.23172,0.04882,1.58962,-1.32356,-1.40382,-0.83896,-0.80781,-0.54914,1.45630,-1.69948,2.12310,-1.48071,2.36579,-1.24459,-1.15669,-1.80521,0.38060,0.56180,-0.80451,0.46972,1.06557,0.81794,-0.67478,-0.67478,-0.58470,0.27684,-0.39420,-0.75832,0.04556,-0.48332,-1.11522,-1.15099,2.66938,1.41262,-0.61402,-0.17553,-…
UPSTREAM	-22500	all_THETA	17513	0.01668,0.00239,0.00102,0.03075,0.02079,0.00966,0.00366,0.00440,0.00484,0.00236,0.01745,0.00299,0.01469,0.00307,0.00824,0.00378,0.00377,0.00377,0.01277,0.01269,0.01641,0.00485,0.00405,0.01528,0.02467,0.00890,0.03553,0.02100,0.03053,0.04060,0.01294,0.02240,0.00464,0.03193,0.01036,0.01528,0.01470,0.01811,0.01338,0.01218,0.00575,0.01184,0.01396,0.00357,0.00337,0.02834,0.00278,0.00937,0.00727,0.01305…
UPSTREAM	-22500	all_PI	17513	0.01748,0.00197,0.00128,0.02045,0.01319,0.01615,0.00089,0.00511,0.00265,0.00313,0.00898,0.00533,0.01260,0.00193,0.00657,0.00433,0.00347,0.00304,0.00836,0.01238,0.02964,0.00212,0.00365,0.01242,0.01146,0.00895,0.02068,0.02609,0.01491,0.02662,0.01876,0.03286,0.00345,0.01674,0.01487,0.00908,0.02105,0.02243,0.01728,0.01802,0.00434,0.00712,0.02243,0.00374,0.00311,0.05513,0.00130,0.00468,0.00267,0.00870…
UPSTREAM	-22500	all_TD	17513	0.14911,-0.35064,0.41954,-1.08056,-1.14882,2.03472,-2.07263,0.45677,-1.25242,0.77424,-1.51607,1.93796,-0.44434,-0.99588,-0.58623,0.39677,-0.22351,-0.53724,-1.03183,-0.07406,2.37497,-1.61948,-0.27656,-0.58720,-1.71471,0.01273,-1.35214,0.77018,-1.62848,-1.09895,1.03141,1.45676,-0.69378,-1.53695,0.92253,-0.75453,1.25024,0.58951,0.91031,1.47392,-0.72050,-1.20341,1.34230,0.12118,-0.18206,2.00092,-1.34…
UPSTREAM	-21500	all_THETA	17806	0.00956,0.00728,0.00305,0.02326,0.01428,0.02562,0.01136,0.00970,0.00449,0.00197,0.00641,0.00323,0.00544,0.02620,0.01199,0.00080,0.00270,0.00602,0.00334,0.00377,0.01578,0.00456,0.00701,0.01137,0.02508,0.02457,0.00366,0.02714,0.02163,0.03724,0.01201,0.01085,0.02411,0.00371,0.02947,0.02401,0.01137,0.01535,0.01488,0.01406,0.00492,0.01565,0.02393,0.00479,0.00523,0.01763,0.01187,0.00686,0.00647,0.00420…
UPSTREAM	-21500	all_PI	17806	0.01008,0.00340,0.00146,0.02910,0.00808,0.01364,0.00830,0.01471,0.00138,0.00246,0.00451,0.00325,0.00305,0.01044,0.00892,0.00012,0.00184,0.00534,0.00554,0.00390,0.00815,0.00244,0.01290,0.00846,0.01777,0.01213,0.00185,0.01917,0.02667,0.02150,0.01085,0.00610,0.03133,0.00230,0.00965,0.02126,0.01113,0.02567,0.01632,0.01388,0.00515,0.01107,0.03378,0.00442,0.00386,0.02678,0.01056,0.00724,0.00390,0.00334…
UPSTREAM	-21500	all_TD	17806	0.14779,-1.55115,-1.40549,0.75227,-0.96084,-1.50245,-0.65244,1.58546,-1.92511,0.61198,-0.88065,0.01913,-0.81668,-1.92618,-0.79611,-1.21893,-0.70462,-0.32334,1.50879,0.09694,-1.28922,-1.17084,2.51056,-0.72185,-0.91855,-1.62078,-0.52648,-0.94198,0.73697,-1.36970,-0.25991,-1.35426,0.92303,-1.01108,-2.16850,-0.36598,-0.06453,2.07248,0.30385,-0.03965,0.12629,-0.91186,1.18999,-0.17685,-0.63495,1.28546,…
UPSTREAM	-20500	all_THETA	18134	0.00562,0.00377,0.02638,0.03494,0.01062,0.00576,0.00505,0.00296,0.00322,0.00140,0.02559,0.00441,0.01598,0.01095,0.00746,0.00835,0.00285,0.00152,0.01181,0.02944,0.01311,0.00877,0.01013,0.00487,0.00516,0.02572,0.03755,0.02374,0.04138,0.03190,0.01147,0.00401,0.00308,0.00592,0.02676,0.03219,0.02468,0.00799,0.01089,0.00513,0.00862,0.00562,0.01276,0.02354,0.00214,0.00323,0.00620,0.00892,0.00720,0.00730…
UPSTREAM	-20500	all_PI	18134	0.00156,0.00156,0.01320,0.02451,0.01536,0.00222,0.00497,0.00257,0.00211,0.00051,0.00745,0.00364,0.01050,0.01125,0.00729,0.01480,0.00262,0.00168,0.01399,0.02191,0.01322,0.00823,0.01343,0.00469,0.00465,0.02385,0.03100,0.03094,0.03317,0.02293,0.00999,0.00365,0.00509,0.00305,0.01710,0.01020,0.02662,0.00803,0.01732,0.00169,0.00733,0.00689,0.00526,0.04100,0.00346,0.00234,0.00691,0.00439,0.00573,0.01008…
UPSTREAM	-20500	all_TD	18134	-2.02445,-1.62999,-1.60499,-0.95924,1.37942,-1.80109,-0.04594,-0.33924,-0.89311,-0.67478,-2.20534,-0.49457,-1.08298,0.05578,-0.06171,1.87124,-0.16887,0.21183,0.51116,-0.81861,0.02302,-0.18028,0.93003,-0.09462,-0.27649,-0.22085,-0.56313,0.92649,-0.64459,-0.89280,-0.39812,-0.24393,1.09719,-1.42791,-1.15270,-2.19396,0.24879,0.01359,1.79802,-1.24558,-0.45431,0.65958,-1.83509,1.70065,1.23732,-0.39571,…
UPSTREAM	-19500	all_THETA	18407	0.00190,0.00318,0.00341,0.02393,0.02822,0.03750,0.00830,0.00286,0.00295,0.02165,0.00526,0.00063,0.03130,0.00411,0.01404,0.00421,0.00645,0.00359,0.00449,0.00647,0.02834,0.01101,0.00345,0.01671,0.00133,0.01467,0.02393,0.00653,0.02535,0.02070,0.03742,0.03053,0.01674,0.01130,0.00736,0.00333,0.02066,0.03723,0.02041,0.01222,0.00859,0.00765,0.00925,0.00897,0.01700,0.02461,0.00049,0.00848,0.00647,0.00578…
UPSTREAM	-19500	all_PI	18407	0.00222,0.00148,0.00110,0.02875,0.01207,0.04141,0.01081,0.00119,0.00323,0.01158,0.00281,0.00005,0.01190,0.00235,0.01154,0.00235,0.00764,0.00313,0.00471,0.01006,0.02151,0.01260,0.00151,0.01639,0.00056,0.01065,0.01629,0.00373,0.01951,0.02237,0.02704,0.02160,0.00802,0.01568,0.00365,0.00188,0.01547,0.01986,0.01791,0.01769,0.01637,0.01089,0.00970,0.01148,0.00841,0.04102,0.00094,0.01457,0.00667,0.00505…
UPSTREAM	-19500	all_TD	18407	0.24289,-0.76713,-1.85810,0.61610,-1.83776,0.33482,0.90502,-1.08698,0.24100,-1.48463,-1.35490,-0.98448,-2.00152,-1.10021,-0.55075,-1.20291,0.53970,-0.35520,0.14396,1.37097,-0.75913,0.44309,-0.60008,-0.06135,-1.16616,-0.85943,-1.00427,-0.90611,-0.73956,0.24751,-0.89950,-0.93947,-1.64938,1.19980,-1.22003,-1.18542,-0.67031,-1.51042,-0.37771,1.33485,2.69732,1.20157,0.15049,0.85132,-1.59842,2.00399,1.…
UPSTREAM	-18500	all_THETA	18856	0.00162,0.00928,0.00325,0.02967,0.02980,0.03805,0.05031,0.01005,0.01142,0.01379,0.00395,0.00396,0.04007,0.03621,0.00889,0.00755,0.00182,0.00449,0.00413,0.00287,0.01030,0.02978,0.00895,0.02132,0.00808,0.00758,0.01353,0.01732,0.02521,0.02908,0.02488,0.01612,0.02074,0.02176,0.01047,0.00613,0.01090,0.00505,0.01835,0.04539,0.01994,0.00465,0.01094,0.00912,0.00859,0.01259,0.00753,0.01900,0.00820,0.00384…
UPSTREAM	-18500	all_PI	18856	0.00275,0.00584,0.00090,0.02650,0.02435,0.02770,0.03739,0.00869,0.00466,0.00919,0.00292,0.00202,0.03619,0.01436,0.00649,0.01195,0.00072,0.00347,0.00304,0.00244,0.00985,0.02316,0.00868,0.02559,0.00355,0.00991,0.01045,0.00860,0.02001,0.02272,0.03741,0.00890,0.01808,0.01125,0.01544,0.00544,0.00630,0.00231,0.01464,0.01915,0.02107,0.00180,0.01192,0.01833,0.00691,0.00963,0.01085,0.00941,0.00711,0.00404…
UPSTREAM	-18500	all_TD	18856	1.30088,-1.11851,-1.95012,-0.29525,-0.57623,-0.88244,-0.83217,-0.41820,-1.75299,-1.03722,-0.73386,-1.21102,-0.29591,-1.93729,-0.80454,1.58691,-1.38483,-0.64673,-0.74289,-0.35493,-0.13250,-0.71520,-0.09022,0.54970,-1.69751,0.92327,-0.71195,-1.59581,-0.64213,-0.70475,1.61322,-1.25609,-0.39762,-1.54420,1.46474,-0.25027,-1.11208,-1.56654,-0.62442,-1.87655,0.12907,-1.59350,0.26854,3.06437,-0.56747,-0.…
UPSTREAM	-17500	all_THETA	19230	0.00843,0.03905,0.03597,0.03700,0.04462,0.01365,0.00433,0.00374,0.01371,0.00341,0.00218,0.02657,0.03449,0.00416,0.01755,0.00372,0.00391,0.00354,0.00323,0.03994,0.00363,0.00544,0.00683,0.00817,0.00561,0.01619,0.02444,0.01072,0.03013,0.01537,0.03204,0.03521,0.01382,0.01480,0.01594,0.00377,0.03303,0.00598,0.01009,0.01100,0.01261,0.00802,0.01562,0.02591,0.00237,0.00651,0.02106,0.00616,0.02187,0.00801…
UPSTREAM	-17500	all_PI	19230	0.00502,0.03445,0.02652,0.01974,0.02283,0.01681,0.00082,0.00467,0.01024,0.00258,0.00076,0.02003,0.01566,0.00412,0.02219,0.00268,0.00339,0.00259,0.00220,0.03437,0.00509,0.00172,0.00341,0.01254,0.00469,0.01383,0.01028,0.00573,0.03297,0.02054,0.03192,0.01930,0.00561,0.02059,0.01362,0.00189,0.01149,0.00838,0.00915,0.01622,0.00851,0.00880,0.00965,0.02759,0.00153,0.00452,0.01927,0.00366,0.02370,0.00751…
UPSTREAM	-17500	all_TD	19230	-1.21136,-0.38172,-0.85120,-1.51193,-1.58451,0.72387,-2.27072,0.68819,-0.79022,-0.66455,-1.38387,-0.73329,-1.75236,-0.02075,0.83777,-0.76945,-0.35335,-0.72437,-0.77390,-0.44976,0.74863,-1.14864,-1.43756,1.59811,-0.17480,-0.45967,-1.85838,-0.86598,0.30352,1.05087,-0.01138,-1.38262,-1.86299,1.22092,-0.43818,-1.39082,-2.10429,0.99101,-0.28480,1.46852,-1.00645,0.28111,-1.20423,0.16933,-0.80939,-0.910…
UPSTREAM	-16500	all_THETA	19723	0.00167,0.00878,0.01085,0.00478,0.04450,0.03154,0.02892,0.03572,0.00904,0.00733,0.00268,0.01383,0.00386,0.00299,0.02376,0.03168,0.02211,0.01811,0.01501,0.00318,0.00431,0.00322,0.00411,0.01850,0.04487,0.01959,0.00684,0.00921,0.02244,0.01740,0.02150,0.00143,0.02410,0.01820,0.03229,0.03590,0.01022,0.01454,0.00952,0.00619,0.00549,0.00579,0.03725,0.00460,0.00821,0.00880,0.00731,0.00344,0.01018,0.00517…
UPSTREAM	-16500	all_PI	19723	0.00092,0.00758,0.00823,0.00201,0.04288,0.02468,0.01672,0.01529,0.01054,0.00134,0.00305,0.00930,0.00328,0.00124,0.02256,0.02882,0.00925,0.01232,0.01013,0.00172,0.00526,0.00128,0.00451,0.01886,0.05189,0.02206,0.00252,0.01369,0.03987,0.01498,0.00829,0.00068,0.03039,0.02298,0.01954,0.02349,0.00649,0.01836,0.01678,0.00388,0.00525,0.00330,0.01785,0.00169,0.00610,0.00854,0.01446,0.00294,0.00857,0.00388…
UPSTREAM	-16500	all_TD	19723	-0.83050,-0.37821,-0.74525,-1.60105,-0.11818,-0.69205,-1.35958,-1.85299,0.50718,-2.40551,0.35193,-1.00127,-0.41657,-1.38099,-0.13714,-0.28876,-1.85345,-0.96824,-1.01845,-1.10862,0.62481,-1.38131,0.21913,0.06066,0.49091,0.38103,-1.44912,1.48983,2.20424,-0.43199,-1.95970,-0.88131,0.83699,0.83338,-1.21993,-1.10915,-1.07878,0.82689,1.68739,-0.69475,-0.12325,-0.91207,-1.68714,-0.67478,-0.66941,-0.0846…
UPSTREAM	-15500	all_THETA	20131	0.01087,0.01057,0.03653,0.00947,0.03181,0.04214,0.00951,0.01005,0.00486,0.01836,0.00260,0.01561,0.02702,0.03075,0.02275,0.00985,0.00407,0.00359,0.00275,0.00202,0.01510,0.03380,0.01939,0.00614,0.01203,0.00676,0.01847,0.01860,0.02662,0.01467,0.02636,0.01008,0.01076,0.00180,0.00511,0.00147,0.05071,0.01188,0.00766,0.00850,0.00906,0.00738,0.01415,0.00712,0.00646,0.02930,0.00561,0.00934,0.01200,0.00767…
UPSTREAM	-15500	all_PI	20131	0.00913,0.01040,0.03985,0.01394,0.03282,0.02606,0.01451,0.00409,0.00672,0.01285,0.00266,0.01532,0.02252,0.01209,0.01618,0.00727,0.00383,0.00385,0.00112,0.00075,0.01353,0.03192,0.01618,0.00565,0.00491,0.01066,0.01573,0.01745,0.04028,0.01939,0.01925,0.00700,0.01188,0.00141,0.00313,0.00032,0.02821,0.01164,0.01192,0.00627,0.00859,0.00996,0.00685,0.00500,0.00540,0.05919,0.00637,0.00690,0.01307,0.00241…
UPSTREAM	-15500	all_TD	20131	-0.48962,-0.04901,0.29254,1.33922,0.10262,-1.23766,1.61237,-1.82752,1.09442,-0.95096,0.02312,-0.02686,-0.43325,-1.95629,-0.92446,-0.80499,-0.14904,0.19991,-0.99334,-1.39366,-0.32643,-0.17867,-0.52717,-0.14607,-1.84167,1.70930,-0.45085,-0.18701,1.62666,1.01191,-0.86524,-0.90690,0.31751,-0.31203,-1.11290,-1.11690,-1.44363,-0.06252,1.60238,-0.78891,-0.15756,1.02321,-1.59187,-0.80920,-0.48744,3.23155…
UPSTREAM	-14500	all_THETA	20521	0.00793,0.00215,0.00520,0.03899,0.00161,0.04101,0.03719,0.00263,0.00665,0.00350,0.02982,0.00301,0.01420,0.02528,0.01881,0.00880,0.00070,0.00359,0.00474,0.00437,0.00174,0.01434,0.03087,0.01144,0.00843,0.00651,0.00867,0.03823,0.01287,0.01519,0.00492,0.00718,0.02172,0.01409,0.00945,0.00371,0.00912,0.00897,0.00392,0.00259,0.01837,0.01375,0.00650,0.00873,0.01015,0.00634,0.01649,0.02359,0.00431,0.00728…
UPSTREAM	-14500	all_PI	20521	0.00716,0.00239,0.00152,0.03744,0.00019,0.04091,0.03840,0.00236,0.00171,0.00360,0.01891,0.00136,0.01528,0.01246,0.01712,0.00493,0.00016,0.00184,0.00358,0.00469,0.00276,0.01520,0.02368,0.01116,0.01346,0.00388,0.01180,0.03378,0.00944,0.01211,0.00092,0.00845,0.02579,0.01754,0.01079,0.00172,0.00954,0.00681,0.00234,0.00074,0.02382,0.01109,0.00372,0.00810,0.00715,0.00739,0.00956,0.01638,0.00400,0.00568…
UPSTREAM	-14500	all_TD	20521	-0.26638,0.23878,-1.01340,-0.12907,-1.76329,-0.00719,0.10482,-0.23366,-2.21486,0.07336,-1.17640,-1.15926,0.21769,-1.61909,-0.28311,-1.34234,-1.30623,-1.34947,-0.57512,0.19144,0.83562,0.18622,-0.73946,-0.07493,1.31915,-1.19862,1.09632,-0.36879,-0.80018,-0.62777,-1.16644,0.53005,0.59789,0.76205,0.40719,-1.44232,0.13886,-0.69876,-1.09661,-1.50801,0.76042,-0.60747,-1.17088,-0.19287,-0.90693,0.47299,-…
UPSTREAM	-13500	all_THETA	20999	0.00298,0.00377,0.00601,0.03266,0.04559,0.03770,0.00422,0.00661,0.00674,0.03256,0.00380,0.01360,0.01683,0.01916,0.01131,0.00099,0.00835,0.00124,0.00421,0.00413,0.01437,0.02760,0.01418,0.00478,0.01149,0.00846,0.02999,0.01580,0.00873,0.01859,0.00213,0.00851,0.00039,0.01582,0.01699,0.01312,0.01994,0.00449,0.01200,0.00730,0.04654,0.02866,0.02118,0.00386,0.00872,0.01159,0.01113,0.00249,0.02183,0.00530…
UPSTREAM	-13500	all_PI	20999	0.00113,0.00334,0.00313,0.03522,0.04002,0.04023,0.00506,0.00111,0.00563,0.02309,0.00279,0.01324,0.01461,0.01260,0.00617,0.00045,0.00713,0.00086,0.00428,0.00448,0.01788,0.02411,0.01493,0.00369,0.00588,0.01145,0.02413,0.01279,0.00492,0.00738,0.00260,0.00761,0.00014,0.01630,0.00960,0.01294,0.01074,0.00298,0.00945,0.00600,0.05377,0.02723,0.02424,0.00288,0.00862,0.00791,0.01245,0.00278,0.01333,0.00493…
UPSTREAM	-13500	all_TD	20999	-1.24531,-0.19106,-1.38179,0.25206,-0.38943,0.21711,0.56048,-2.47166,-0.48952,-0.91517,-0.68421,-0.07213,-0.31138,-1.08961,-1.39838,-1.00982,-0.43138,-0.64808,0.04765,0.15827,0.76624,-0.40363,0.15570,-0.53909,-1.50792,1.07226,-0.62631,-0.60133,-1.29082,-1.77046,0.48621,-0.32255,-0.67478,0.09739,-1.37060,-0.04216,-1.11755,-0.96169,-0.64383,-0.51789,0.50426,-0.16086,0.44688,-0.61274,-0.03585,-0.962…
UPSTREAM	-12500	all_THETA	21292	0.00669,0.00913,0.00323,0.03448,0.03454,0.03809,0.00657,0.00718,0.00574,0.00826,0.01179,0.00211,0.00704,0.01770,0.00808,0.00219,0.00324,0.00156,0.00118,0.01371,0.00800,0.03299,0.02198,0.00576,0.00862,0.00897,0.01624,0.01994,0.01027,0.01092,0.00525,0.02587,0.00968,0.00230,0.01767,0.01364,0.02378,0.01444,0.03285,0.00305,0.00713,0.01632,0.03436,0.02513,0.01086,0.00381,0.00879,0.01005,0.00443,0.01281…
UPSTREAM	-12500	all_PI	21292	0.00882,0.00536,0.00401,0.03080,0.03173,0.02919,0.00995,0.00299,0.00098,0.00260,0.01024,0.00088,0.00304,0.01057,0.00192,0.00088,0.00217,0.00187,0.00143,0.01035,0.01328,0.02160,0.02414,0.00741,0.00328,0.01340,0.01162,0.01633,0.00455,0.01064,0.00732,0.02447,0.01587,0.00084,0.01270,0.01954,0.03484,0.00995,0.02886,0.00155,0.00573,0.01509,0.03710,0.02893,0.00916,0.00192,0.00818,0.00859,0.00484,0.00915…
UPSTREAM	-12500	all_TD	21292	0.78658,-1.25067,0.53525,-0.34440,-0.26178,-0.75777,1.21663,-1.72832,-2.43477,-2.08045,-0.37884,-1.37575,-1.20137,-1.27488,-2.31069,-1.45363,-0.87287,0.44412,0.36109,-0.60773,1.94129,-1.11599,0.31409,0.76475,-1.88567,1.50790,-0.87468,-0.57743,-1.68529,-0.07439,1.14159,-0.17342,1.89469,-0.91137,-0.88509,1.35556,1.42392,-0.90056,-0.39294,-1.32118,-0.56942,-0.22181,0.25659,0.48295,-0.43715,-1.33887,…
UPSTREAM	-11500	all_THETA	21852	0.01721,0.00524,0.04044,0.01282,0.04130,0.04821,0.00721,0.00774,0.00937,0.00750,0.01896,0.00423,0.00326,0.02255,0.01584,0.00882,0.00521,0.00292,0.00283,0.00315,0.00589,0.02493,0.01482,0.00357,0.00719,0.02721,0.02589,0.02280,0.02907,0.00769,0.03304,0.00786,0.01277,0.01462,0.02940,0.01579,0.02527,0.00216,0.01114,0.03405,0.01197,0.01078,0.00839,0.00580,0.00583,0.00862,0.01150,0.00276,0.00478,0.00352…
UPSTREAM	-11500	all_PI	21852	0.02871,0.00290,0.03627,0.00097,0.03562,0.02955,0.00972,0.00991,0.00324,0.00370,0.01430,0.00334,0.00151,0.02206,0.01157,0.00203,0.00354,0.00197,0.00335,0.00239,0.00383,0.01178,0.01386,0.00066,0.01121,0.01862,0.01862,0.01663,0.03029,0.00655,0.03588,0.00963,0.00639,0.01576,0.03809,0.00954,0.02460,0.00094,0.00780,0.02406,0.01002,0.00934,0.01250,0.01008,0.00488,0.00618,0.00770,0.00273,0.00357,0.00128…
UPSTREAM	-11500	all_TD	21852	1.47794,-0.82907,-0.33263,-0.98448,-0.44501,-1.25870,1.03425,0.56186,-1.98497,-1.50834,-0.76254,-0.57556,-1.44679,-0.06231,-0.80022,-2.34871,-0.92787,-0.85632,0.36562,-0.62593,-0.64998,-1.68374,-0.20497,-1.51468,1.67784,-1.01298,-0.81872,-0.86556,0.13595,-0.31578,0.27832,0.66429,-1.56095,0.24515,0.88234,-1.08512,-0.08472,-1.24961,-0.92894,-0.94638,-0.36050,-0.41461,1.47870,2.12043,-0.46788,-0.862…
UPSTREAM	-10500	all_THETA	22372	0.00114,0.00464,0.02782,0.02392,0.02776,0.04811,0.00626,0.00619,0.00664,0.00855,0.01905,0.00336,0.00272,0.00769,0.01345,0.01047,0.00431,0.00431,0.00117,0.00637,0.00400,0.01278,0.00126,0.01226,0.00748,0.00988,0.02818,0.01630,0.01189,0.03196,0.02998,0.02017,0.02418,0.01457,0.01040,0.00780,0.02473,0.00237,0.01568,0.03887,0.00630,0.01113,0.00295,0.00855,0.00782,0.00662,0.01657,0.00239,0.00648,0.00568…
UPSTREAM	-10500	all_PI	22372	0.00123,0.00112,0.02311,0.02068,0.02289,0.03552,0.00782,0.00349,0.00154,0.00389,0.00943,0.00302,0.00112,0.01269,0.00658,0.00177,0.00153,0.00166,0.00146,0.00639,0.00459,0.01411,0.00037,0.01218,0.00445,0.01264,0.01756,0.01641,0.00874,0.03190,0.02523,0.03528,0.02284,0.00761,0.01137,0.01753,0.02120,0.00174,0.01191,0.02450,0.00216,0.00812,0.00446,0.01532,0.00502,0.00451,0.00946,0.00396,0.00526,0.00359…
UPSTREAM	-10500	all_TD	22372	0.11260,-2.02432,-0.52527,-0.43015,-0.54241,-0.85247,0.66672,-0.92382,-2.28937,-1.65770,-1.51526,-0.23825,-1.55513,1.53427,-1.53698,-2.55618,-1.82800,-1.74682,0.35924,0.00730,0.35941,0.31461,-0.75057,-0.01849,-0.67930,0.85615,-1.21458,0.02176,-0.80783,-0.00651,-0.51100,2.38775,-0.17371,-1.50312,0.27393,1.32732,-0.45480,-0.58791,-0.75736,-1.19359,-1.50755,-0.83732,1.28092,1.87101,-1.08014,-0.92021…
UPSTREAM	-9500	all_THETA	22783	0.00309,0.00224,0.00399,0.02984,0.00710,0.03239,0.04993,0.00666,0.00415,0.00726,0.00725,0.00296,0.00508,0.00579,0.00335,0.01528,0.00920,0.00503,0.00359,0.00718,0.00196,0.01927,0.02737,0.01175,0.01011,0.02426,0.01460,0.02157,0.04875,0.00438,0.02770,0.01613,0.02494,0.01168,0.01357,0.00162,0.00441,0.01758,0.00754,0.04511,0.00808,0.00983,0.00746,0.00441,0.00581,0.00733,0.01417,0.00630,0.00597,0.01716…
UPSTREAM	-9500	all_PI	22783	0.00442,0.00179,0.00253,0.02533,0.00654,0.03157,0.03874,0.00836,0.00196,0.00214,0.00176,0.00231,0.00165,0.00108,0.00214,0.01526,0.00200,0.00382,0.00153,0.00893,0.00129,0.01753,0.01482,0.01073,0.01356,0.01068,0.01328,0.01623,0.03177,0.00689,0.02496,0.03107,0.01869,0.00513,0.02111,0.00384,0.00558,0.01536,0.00476,0.03751,0.00800,0.00943,0.00723,0.00253,0.00283,0.00321,0.01137,0.00667,0.00476,0.02390…
UPSTREAM	-9500	all_TD	22783	0.61174,-0.50675,-0.98841,-0.48487,-0.19609,-0.08076,-0.72795,0.76120,-1.48674,-2.11602,-2.24307,-0.48691,-1.92765,-1.16644,-0.89203,-0.00353,-2.39309,-0.69595,-1.58604,0.66396,-0.80619,-0.26900,-1.47127,-0.26191,1.05064,-1.79544,-0.28238,-0.78671,-1.09798,0.61197,-0.31798,2.87257,-0.79694,-1.74353,1.73504,1.46254,0.69066,-0.37177,-1.11150,-0.54500,-0.02934,-0.12026,-0.08885,-1.11014,-1.41821,-1.…
UPSTREAM	-8500	all_THETA	23295	0.00377,0.00231,0.00446,0.00178,0.00695,0.03421,0.01054,0.00718,0.00647,0.00226,0.00313,0.01795,0.01705,0.00737,0.00128,0.00263,0.00207,0.00314,0.00345,0.01774,0.00718,0.00475,0.01177,0.00925,0.03410,0.01101,0.02794,0.00294,0.00589,0.03619,0.01745,0.00201,0.01876,0.02003,0.00128,0.02054,0.00948,0.04502,0.00645,0.00828,0.00431,0.00314,0.00427,0.01437,0.00487,0.00384,0.01409,0.01597,0.00720,0.00895…
UPSTREAM	-8500	all_PI	23295	0.00262,0.00086,0.00363,0.00114,0.00190,0.03026,0.01104,0.00345,0.00304,0.00118,0.00157,0.00268,0.01307,0.00186,0.00188,0.00220,0.00306,0.00288,0.00655,0.01809,0.00134,0.00253,0.01580,0.01461,0.01782,0.00862,0.01691,0.00108,0.00581,0.05216,0.02920,0.00130,0.02098,0.01683,0.00054,0.01215,0.00356,0.03466,0.00643,0.01059,0.00394,0.00317,0.00375,0.01092,0.00387,0.00289,0.01480,0.01527,0.00509,0.01088…
UPSTREAM	-8500	all_TD	23295	-0.67823,-1.55421,-0.48101,-0.38254,-1.99390,-0.37086,0.14681,-1.55889,-1.57624,-0.68198,-1.27867,-0.90542,-0.71421,-2.09623,0.88294,-0.42250,1.18577,-0.21795,2.11687,0.06262,-1.16644,-1.33396,1.06021,1.77458,-1.54576,-0.62576,-1.26349,-0.67478,-0.03502,1.42099,2.13139,-0.74710,0.34388,-0.45657,-0.96841,-1.27792,-1.87401,-0.74764,-0.00654,0.77647,-0.23655,0.02897,-0.33476,-0.72840,-0.59398,-0.670…
UPSTREAM	-7500	all_THETA	23824	0.00574,0.00193,0.00558,0.00763,0.01664,0.01461,0.02651,0.00986,0.00557,0.00452,0.00237,0.02963,0.00379,0.01077,0.01084,0.00490,0.00297,0.00377,0.00509,0.00287,0.00624,0.00823,0.01799,0.00656,0.01176,0.00118,0.00978,0.02048,0.01546,0.02033,0.02954,0.00610,0.01973,0.01120,0.01847,0.01383,0.00402,0.00722,0.00268,0.02898,0.00438,0.03708,0.01134,0.01053,0.01305,0.00594,0.00847,0.00540,0.01634,0.00495…
UPSTREAM	-7500	all_PI	23824	0.00275,0.00240,0.00232,0.00352,0.01157,0.01679,0.01616,0.01696,0.00294,0.00321,0.00368,0.03772,0.00261,0.00748,0.00671,0.00145,0.00201,0.00322,0.00669,0.00290,0.00414,0.01055,0.00853,0.01010,0.01190,0.00149,0.01455,0.01261,0.01060,0.01475,0.01592,0.00492,0.02699,0.02079,0.01899,0.00633,0.00262,0.00412,0.00478,0.02014,0.00135,0.03353,0.00679,0.01181,0.02280,0.00682,0.00630,0.00288,0.01590,0.00514…
UPSTREAM	-7500	all_TD	23824	-1.52924,0.57663,-1.71075,-1.44963,-0.79339,0.45199,-1.24663,2.13158,-1.38175,-0.71664,0.92670,0.85193,-0.85729,-0.91397,-0.89935,-1.99761,-0.81555,-0.40476,0.84177,0.02734,-0.96508,0.74244,-1.59421,1.59011,0.03449,0.37502,1.49802,-1.16832,-0.99036,-0.79771,-1.41251,-0.51443,1.10622,2.65590,0.08903,-1.63058,-0.82179,-1.26964,1.12226,-0.96550,-1.93917,-0.30961,-0.84847,0.36953,1.99036,0.42681,-0.7…
UPSTREAM	-6500	all_THETA	24413	0.02052,0.00197,0.00341,0.01632,0.03916,0.03452,0.01379,0.00541,0.00146,0.01003,0.00348,0.00269,0.01532,0.02591,0.01643,0.00988,0.00551,0.00324,0.00768,0.00216,0.00453,0.01934,0.02922,0.01899,0.01161,0.02096,0.01169,0.00202,0.00859,0.00916,0.02878,0.00584,0.02696,0.00980,0.01617,0.02003,0.00977,0.01122,0.00372,0.01649,0.00798,0.02651,0.00352,0.00708,0.01408,0.01150,0.00910,0.00626,0.02061,0.00067…
UPSTREAM	-6500	all_PI	24413	0.02517,0.00114,0.00093,0.00643,0.02320,0.02204,0.01558,0.00263,0.00172,0.00294,0.00225,0.00251,0.01018,0.03596,0.01313,0.00342,0.00292,0.00202,0.00980,0.00229,0.00326,0.01544,0.01720,0.02617,0.01105,0.04134,0.01739,0.00237,0.00861,0.00683,0.01629,0.00753,0.03468,0.01694,0.01435,0.02760,0.00702,0.01698,0.00585,0.01266,0.00251,0.01959,0.00541,0.00489,0.02321,0.01233,0.00586,0.00525,0.01729,0.00064…
UPSTREAM	-6500	all_TD	24413	0.70531,-1.04761,-1.99124,-1.28340,-1.32130,-1.16897,0.40476,-1.43082,0.29777,-1.92324,-0.91661,-0.17371,-0.97001,1.00903,-0.51575,-2.01233,-1.31834,-1.02613,0.79365,0.15541,-0.79270,-0.64082,-1.32099,1.20037,-0.14640,2.74305,1.51451,0.38019,0.00720,-0.70312,-1.38733,0.71651,0.90015,2.23690,-0.35627,1.08381,-0.82735,1.21273,1.14279,-0.71263,-2.06453,-0.83521,0.77029,-0.80519,1.79226,0.22479,-1.08…
UPSTREAM	-5500	all_THETA	24928	0.01302,0.01160,0.00300,0.00431,0.00977,0.02115,0.03666,0.01529,0.00463,0.00173,0.01666,0.00518,0.00215,0.02397,0.00547,0.01167,0.00374,0.00363,0.00221,0.00344,0.00485,0.00984,0.01917,0.00249,0.01212,0.00515,0.00791,0.00436,0.01537,0.00832,0.01333,0.02810,0.02996,0.02800,0.00826,0.01761,0.00834,0.03050,0.00855,0.00119,0.00150,0.00681,0.00754,0.04133,0.00354,0.00879,0.00890,0.00947,0.00556,0.00700…
UPSTREAM	-5500	all_PI	24928	0.01563,0.01808,0.00241,0.00184,0.01393,0.01148,0.03456,0.02164,0.00252,0.00151,0.00993,0.00886,0.00206,0.01098,0.00285,0.00401,0.00201,0.00222,0.00130,0.00359,0.00323,0.00770,0.01112,0.00176,0.01963,0.00398,0.01294,0.00482,0.02094,0.00802,0.00903,0.01246,0.02156,0.02528,0.01074,0.01264,0.00409,0.02353,0.00396,0.00181,0.00082,0.01006,0.00414,0.02906,0.00828,0.00792,0.01047,0.01287,0.00188,0.00327…
UPSTREAM	-5500	all_TD	24928	0.52167,1.66778,-0.51402,-1.62763,1.16765,-1.44357,-0.18448,1.30131,-1.24143,-0.18101,-1.19714,1.87378,-0.11540,-1.73546,-1.18475,-2.04056,-1.09010,-1.05978,-0.68761,0.11448,-0.95790,-0.57885,-1.31681,-0.31220,1.77601,-0.48130,1.92448,0.26648,1.01776,-0.10501,-0.97047,-1.77148,-0.89239,-0.31011,0.91211,-0.89488,-1.45460,-0.73111,-1.60211,0.55800,-0.90594,1.18209,-1.36031,-0.96416,2.24474,-0.24908…
UPSTREAM	-4500	all_THETA	25747	0.01199,0.00827,0.00111,0.00341,0.01363,0.01282,0.04099,0.03797,0.01092,0.00148,0.01030,0.00249,0.00341,0.02958,0.01251,0.01056,0.01005,0.00182,0.00303,0.00563,0.00200,0.02922,0.04724,0.00366,0.01742,0.01000,0.00282,0.01665,0.00654,0.01264,0.00546,0.02516,0.02901,0.00813,0.00518,0.00748,0.02949,0.01473,0.00355,0.00065,0.00282,0.00146,0.02105,0.01863,0.00503,0.03743,0.00974,0.00359,0.00206,0.00963…
UPSTREAM	-4500	all_PI	25747	0.00492,0.00991,0.00104,0.00110,0.02442,0.02078,0.02375,0.03760,0.01526,0.00140,0.00933,0.00204,0.00387,0.01833,0.00991,0.00701,0.00442,0.00034,0.00194,0.00700,0.00276,0.06817,0.05769,0.00621,0.02433,0.01400,0.00331,0.02169,0.00758,0.00882,0.00383,0.02286,0.02982,0.01426,0.00340,0.00447,0.03436,0.00797,0.00441,0.00112,0.00223,0.00152,0.01921,0.01209,0.00142,0.04196,0.02089,0.00769,0.00099,0.01147…
UPSTREAM	-4500	all_TD	25747	-1.83403,0.53302,-0.14376,-1.85780,2.15189,1.15514,-1.36590,-0.03159,1.21442,-0.10979,-0.20754,-0.30825,0.36554,-1.22545,-0.60361,-0.81484,-1.72492,-1.16791,-0.91166,0.70270,0.75523,2.94879,0.44313,1.39440,1.25688,1.22613,0.40299,0.91988,0.44271,-0.89175,-0.66285,-0.26648,0.08824,2.28839,-0.79104,-0.85154,0.53237,-1.44540,0.60854,1.02133,-0.35237,0.07921,-0.27513,-1.09115,-2.07779,0.38625,2.53312…
UPSTREAM	-3500	all_THETA	26492	0.01149,0.00303,0.00180,0.00182,0.02998,0.01324,0.04907,0.03622,0.00792,0.00823,0.00610,0.00211,0.00177,0.02919,0.00606,0.01688,0.01060,0.00236,0.00465,0.00249,0.00439,0.05385,0.01209,0.01272,0.00637,0.00409,0.01092,0.01164,0.00559,0.00563,0.00693,0.03622,0.03210,0.00834,0.00158,0.00897,0.02516,0.02757,0.00778,0.00801,0.00392,0.00690,0.03231,0.01166,0.00969,0.04264,0.01105,0.01117,0.00324,0.01072…
UPSTREAM	-3500	all_PI	26492	0.00755,0.00281,0.00131,0.00083,0.02216,0.01943,0.02901,0.02340,0.01145,0.01352,0.00254,0.00178,0.00065,0.01394,0.00655,0.01396,0.00509,0.00132,0.00400,0.00319,0.00469,0.11574,0.01302,0.01116,0.01245,0.00326,0.00819,0.00838,0.00478,0.00504,0.00303,0.02764,0.02483,0.01237,0.00133,0.00526,0.02512,0.02637,0.00496,0.00867,0.00202,0.00876,0.02944,0.01411,0.00475,0.03242,0.01671,0.00628,0.00479,0.01106…
UPSTREAM	-3500	all_TD	26492	-1.06363,-0.11799,-0.55078,-1.24757,-0.84088,1.33502,-1.32851,-1.14436,1.34537,1.59096,-1.72248,-0.29277,-1.49377,-1.68389,0.21015,-0.54430,-1.58296,-1.12889,-0.39803,0.64021,0.18154,1.92899,0.23195,-0.37609,2.31402,-0.50390,-0.77125,-0.80362,-0.39508,-0.24115,-1.32964,-0.76008,-0.73110,1.43756,-0.33313,-0.94841,-0.00456,-0.14041,-1.07525,0.24358,-1.32923,0.61569,-0.27916,0.55551,-1.56752,-0.7774…
UPSTREAM	-2500	all_THETA	27281	0.00804,0.00161,0.03049,0.00758,0.03917,0.03604,0.00539,0.02087,0.00552,0.02744,0.00502,0.00267,0.02384,0.00399,0.01682,0.00665,0.00413,0.00341,0.00198,0.00432,0.01807,0.02801,0.01576,0.01746,0.00417,0.01922,0.01527,0.00117,0.00725,0.01584,0.04173,0.03425,0.00700,0.01250,0.02860,0.01762,0.01394,0.00928,0.00317,0.01686,0.01897,0.00574,0.01855,0.00688,0.04640,0.00835,0.01184,0.00203,0.01212,0.00558…
UPSTREAM	-2500	all_PI	27281	0.00422,0.00120,0.02398,0.00737,0.02109,0.01918,0.00842,0.03634,0.00258,0.01785,0.00463,0.00121,0.01175,0.00935,0.01539,0.00442,0.00236,0.00235,0.00213,0.00371,0.01680,0.01668,0.02002,0.01599,0.00282,0.01410,0.01111,0.00154,0.00824,0.01298,0.03201,0.02954,0.00978,0.01489,0.02961,0.01031,0.00818,0.01257,0.00458,0.01882,0.01622,0.00372,0.01753,0.00247,0.02985,0.01137,0.00931,0.00120,0.01365,0.00340…
UPSTREAM	-2500	all_TD	27281	-1.41499,-0.53352,-0.68909,-0.08430,-1.49787,-1.48842,1.56073,1.48360,-1.52512,-1.10597,-0.21110,-1.32523,-1.61851,1.43037,-0.26614,-1.00192,-1.20820,-0.85122,0.18997,-0.39960,-0.22030,-1.27709,0.85207,-0.26812,-0.68584,-0.83857,-0.85880,0.58288,0.35219,-0.38209,-0.75670,-0.44113,1.18392,0.49617,0.11253,-1.31255,-1.29256,0.95707,1.17770,0.36237,-0.41882,-1.03455,-0.17195,-1.86003,-1.16086,0.87738…
UPSTREAM	-1500	all_THETA	28504	0.00564,0.00490,0.00197,0.00348,0.02176,0.03480,0.00569,0.03091,0.03775,0.00392,0.00498,0.01699,0.00292,0.00177,0.02501,0.00103,0.01383,0.00837,0.00305,0.00700,0.00270,0.00265,0.00364,0.02175,0.03043,0.00816,0.01220,0.01598,0.00617,0.00181,0.01341,0.02128,0.00626,0.01915,0.03637,0.03349,0.03128,0.00784,0.01324,0.01122,0.02460,0.01491,0.01309,0.00377,0.01292,0.02092,0.00776,0.02100,0.00576,0.03031…
UPSTREAM	-1500	all_PI	28504	0.00293,0.00356,0.00182,0.00206,0.01688,0.03155,0.00712,0.01465,0.03522,0.00394,0.00397,0.01458,0.00245,0.00087,0.01313,0.00059,0.01324,0.00308,0.00227,0.00345,0.00166,0.00244,0.00255,0.02015,0.02184,0.00551,0.01000,0.01173,0.00871,0.00087,0.00967,0.01083,0.00371,0.01750,0.02797,0.02958,0.03042,0.00873,0.01613,0.00849,0.03162,0.00746,0.00573,0.00332,0.01421,0.02491,0.00442,0.01516,0.00221,0.01332…
UPSTREAM	-1500	all_TD	28504	-1.39341,-0.54812,-0.19782,-1.08744,-0.71596,-0.30181,0.72566,-1.69415,-0.20275,0.01439,-0.55829,-0.42165,-0.41294,-1.08120,-1.52160,-0.45396,-0.12961,-1.80303,-0.68826,-1.52036,-0.81721,-0.19795,-0.68594,-0.23330,-0.90899,-0.65085,-0.52181,-0.83955,0.97614,-1.04066,-0.86733,-1.56699,-1.10907,-0.25315,-0.73886,-0.37701,-0.08791,0.32973,0.51601,-0.58942,0.91525,-1.57434,-1.72964,-0.33583,0.23560,0…
DOWNSTREAM	1500	all_THETA	30092	0.00567,0.00671,0.01528,0.00379,0.00349,0.01095,0.00541,0.01202,0.00179,0.00179,0.00696,0.02091,0.03131,0.02683,0.02324,0.00227,0.00558,0.00477,0.00317,0.00313,0.02706,0.00683,0.00144,0.01117,0.01915,0.00085,0.00611,0.03628,0.00600,0.02533,0.01574,0.00625,0.04312,0.00154,0.00120,0.00377,0.01289,0.01185,0.01566,0.01538,0.01273,0.00323,0.02624,0.01096,0.01981,0.03721,0.01061,0.01204,0.00888,0.00700…
DOWNSTREAM	1500	all_PI	30092	0.00609,0.00063,0.01284,0.00072,0.00179,0.00525,0.00120,0.00580,0.00156,0.00170,0.00716,0.03068,0.02918,0.02872,0.01560,0.00124,0.00434,0.00411,0.00214,0.00301,0.00835,0.00463,0.00040,0.00573,0.04425,0.00176,0.00236,0.03548,0.00271,0.01580,0.01573,0.00617,0.03034,0.00074,0.00069,0.00253,0.01388,0.00960,0.00740,0.00840,0.01246,0.00408,0.03082,0.00479,0.02662,0.05017,0.00712,0.01030,0.00587,0.00346…
DOWNSTREAM	1500	all_TD	30092	0.15566,-1.68543,-0.46914,-2.25860,-0.97546,-1.60970,-2.25717,-1.57607,-0.31611,-0.12679,0.07352,1.40538,-0.17946,0.22584,-1.04749,-1.03634,-0.64707,-0.39403,-0.85929,-0.06384,-2.22449,-0.96087,-1.65508,-1.50931,3.00639,1.13377,-1.81281,-0.06876,-1.46207,-1.20907,-0.00180,-0.03630,-0.96393,-0.96743,-0.45396,-0.91745,0.19545,-0.59126,-1.66571,-1.42755,-0.06484,0.71819,0.55496,-1.70468,1.00922,1.12…
DOWNSTREAM	2500	all_THETA	28974	0.00410,0.02668,0.00763,0.00556,0.01816,0.00522,0.02088,0.00205,0.00132,0.02054,0.01317,0.02184,0.02461,0.01544,0.00346,0.00330,0.00398,0.00628,0.00490,0.01224,0.01686,0.00597,0.00132,0.01343,0.01798,0.00611,0.01881,0.00971,0.01803,0.01330,0.00714,0.03501,0.00606,0.00546,0.00559,0.00399,0.00351,0.01523,0.01576,0.01680,0.01179,0.00163,0.03240,0.00531,0.00700,0.02396,0.04299,0.00962,0.01330,0.01004…
DOWNSTREAM	2500	all_PI	28974	0.00183,0.01995,0.01231,0.00179,0.00978,0.00383,0.00806,0.00280,0.00115,0.01897,0.00991,0.02806,0.03283,0.00920,0.00204,0.00195,0.00463,0.00560,0.00642,0.00999,0.00631,0.00403,0.00078,0.00687,0.03602,0.00316,0.01877,0.00466,0.01086,0.00852,0.00998,0.03075,0.00413,0.00663,0.00477,0.00641,0.00487,0.01175,0.00778,0.00935,0.01164,0.00195,0.04146,0.00735,0.00331,0.02274,0.05383,0.00597,0.00541,0.00313…
DOWNSTREAM	2500	all_TD	28974	-1.53097,-0.79325,1.77657,-1.98563,-1.46234,-0.71642,-1.94218,0.88817,-0.26862,-0.23765,-0.56850,0.88481,1.04150,-1.27390,-0.99287,-1.09885,0.46219,-0.32355,0.85759,-0.49897,-1.94516,-0.93425,-0.86871,-1.52869,3.08538,-1.42815,-0.00577,-1.59100,-1.24306,-1.12399,1.18621,-0.39372,-0.88798,0.62933,-0.36296,0.86865,1.05676,-0.72017,-1.59402,-1.39856,-0.03877,0.46277,0.90356,0.76692,-1.57618,-0.15677…
DOWNSTREAM	3500	all_THETA	27879	0.00413,0.01310,0.00646,0.00592,0.00059,0.01053,0.00766,0.01975,0.00178,0.00321,0.02822,0.01381,0.00433,0.00217,0.00307,0.00423,0.00431,0.00677,0.01442,0.00679,0.00305,0.00803,0.00122,0.00682,0.02845,0.00833,0.02300,0.01397,0.00545,0.02716,0.00873,0.01118,0.01137,0.00805,0.00323,0.01224,0.01188,0.02022,0.01776,0.01673,0.00265,0.03148,0.00555,0.03408,0.03975,0.01198,0.01347,0.00958,0.02426,0.01703…
DOWNSTREAM	3500	all_PI	27879	0.00153,0.01152,0.00685,0.00095,0.00017,0.00523,0.00250,0.00947,0.00259,0.00178,0.03369,0.00678,0.00509,0.00146,0.00228,0.00407,0.00381,0.00313,0.00775,0.00373,0.00110,0.00349,0.00134,0.00320,0.02467,0.00558,0.01078,0.01363,0.00610,0.02606,0.01157,0.01627,0.01177,0.00309,0.00267,0.01514,0.01013,0.01186,0.00934,0.01405,0.00106,0.03896,0.00376,0.04311,0.04106,0.00810,0.00975,0.00668,0.01290,0.01374…
DOWNSTREAM	3500	all_TD	27879	-1.77407,-0.29204,0.14190,-2.47097,-0.75057,-1.55270,-1.93801,-1.64550,1.05725,-1.10097,0.58964,-1.32356,0.45440,-0.82857,-0.67928,-0.10342,-0.32835,-1.00029,-1.44333,-1.27126,-1.63902,-1.58373,0.19583,-1.58597,-0.42723,-0.99600,-1.69971,-0.07719,0.31961,-0.12541,0.92840,1.40811,0.10485,-1.57761,-0.46865,0.62550,-0.45386,-1.31550,-1.50011,-0.50735,-1.48576,0.76569,-0.92895,0.83620,0.10649,-1.0049…
DOWNSTREAM	4500	all_THETA	27043	0.00614,0.00449,0.01245,0.01596,0.02447,0.01149,0.00821,0.02282,0.00226,0.00261,0.00056,0.01013,0.02317,0.03338,0.00681,0.00233,0.00317,0.00205,0.00269,0.01345,0.00135,0.00413,0.00503,0.00528,0.01220,0.00459,0.00452,0.02743,0.01256,0.00963,0.01084,0.00574,0.00823,0.00456,0.00736,0.00619,0.00323,0.01224,0.01119,0.01627,0.01958,0.01665,0.00393,0.02573,0.02202,0.00718,0.02628,0.01305,0.01077,0.00965…
DOWNSTREAM	4500	all_PI	27043	0.00314,0.00166,0.01305,0.00576,0.01984,0.00412,0.00248,0.00970,0.00121,0.00305,0.00004,0.01050,0.02836,0.02900,0.00657,0.00205,0.00227,0.00222,0.00304,0.01394,0.00040,0.00225,0.00233,0.00274,0.02248,0.00434,0.00110,0.02255,0.00886,0.00957,0.01157,0.00775,0.00810,0.00708,0.00781,0.00332,0.00198,0.01175,0.00801,0.00934,0.01055,0.01777,0.00366,0.04081,0.02047,0.00308,0.02031,0.02294,0.00511,0.00519…
DOWNSTREAM	4500	all_TD	27043	-1.12118,-1.79614,0.15169,-1.99746,-0.59907,-1.99328,-2.04959,-1.84083,-0.92932,0.34081,-0.98448,0.08107,0.69406,-0.42270,-0.10812,-0.31306,-0.76243,0.19435,0.33556,0.10588,-0.75057,-1.28602,-1.54977,-1.25020,2.47578,-0.13547,-2.12168,-0.56430,-0.79416,-0.01950,0.18128,1.01506,-0.04424,1.36832,0.18203,-1.19060,-1.05182,-0.11113,-0.87791,-1.34681,-1.42716,0.21044,-0.16567,1.85178,-0.22210,-1.71194…
DOWNSTREAM	5500	all_THETA	26294	0.00643,0.00664,0.00966,0.01097,0.01303,0.03357,0.01223,0.00486,0.01725,0.00208,0.00483,0.02403,0.00914,0.00619,0.00876,0.00254,0.00115,0.00298,0.00342,0.00164,0.01275,0.00865,0.00468,0.01239,0.00415,0.00485,0.00718,0.03234,0.00752,0.01591,0.01781,0.00346,0.00619,0.00592,0.01688,0.00616,0.00695,0.01615,0.00645,0.00406,0.00990,0.01298,0.01763,0.01677,0.00194,0.02727,0.02636,0.00933,0.01172,0.01259…
DOWNSTREAM	5500	all_PI	26294	0.00432,0.00242,0.00857,0.01196,0.00503,0.02669,0.00608,0.00228,0.00641,0.00251,0.00468,0.02449,0.00912,0.00475,0.00687,0.00120,0.00064,0.00263,0.00395,0.00125,0.00813,0.00744,0.00145,0.00473,0.00664,0.00466,0.00438,0.04248,0.00335,0.00822,0.02262,0.00434,0.00376,0.00569,0.01255,0.00449,0.01006,0.01087,0.00516,0.00337,0.00673,0.00882,0.00788,0.01131,0.00150,0.03058,0.02454,0.00615,0.00925,0.00689…
DOWNSTREAM	5500	all_TD	26294	-0.85134,-1.89386,-0.33959,0.27698,-1.92025,-0.66228,-1.55986,-1.52745,-1.99119,0.40766,-0.08901,0.05699,-0.00843,-0.49069,-0.65466,-1.30794,-0.93520,-0.29851,0.42786,-0.44018,-1.02787,-0.42655,-1.97439,-1.92724,1.11513,-0.04176,-1.17010,0.96944,-1.63204,-1.41991,0.80606,0.60016,-0.56307,-0.11366,-0.63493,-0.77257,1.20285,-1.01328,-0.56245,-0.39848,-0.98309,-0.99037,-1.74805,-0.93665,-0.48166,0.3…
DOWNSTREAM	6500	all_THETA	25522	0.01331,0.00853,0.01110,0.00850,0.02828,0.00058,0.00325,0.01617,0.00310,0.00197,0.01639,0.01359,0.00732,0.00154,0.00249,0.00086,0.00423,0.00209,0.02644,0.00457,0.00261,0.00556,0.01449,0.00100,0.03213,0.00780,0.02323,0.00982,0.01939,0.01097,0.02244,0.00633,0.00843,0.00870,0.01243,0.00572,0.00499,0.00851,0.00268,0.02048,0.01652,0.02435,0.02546,0.02514,0.00754,0.02992,0.00729,0.01168,0.01188,0.01768…
DOWNSTREAM	6500	all_PI	25522	0.01085,0.00301,0.01210,0.00263,0.02514,0.00004,0.00175,0.01031,0.00137,0.00130,0.01871,0.01695,0.00770,0.00030,0.00126,0.00156,0.00427,0.00414,0.02718,0.00223,0.00193,0.00222,0.00687,0.00108,0.02200,0.00394,0.02967,0.00356,0.00978,0.01106,0.02291,0.00796,0.01670,0.00776,0.01383,0.00177,0.00220,0.00404,0.00241,0.01612,0.00817,0.01850,0.02220,0.02544,0.00469,0.02759,0.00232,0.00823,0.00645,0.02737…
DOWNSTREAM	6500	all_TD	25522	-0.57811,-1.94891,0.27681,-2.09992,-0.35359,-0.98448,-1.20111,-1.14519,-1.18239,-0.84467,0.43572,0.73978,0.15916,-1.70207,-0.98735,1.17218,0.02925,1.04871,0.08202,-1.30998,-0.61773,-1.75885,-1.64707,0.12585,-1.00698,-1.45967,0.81655,-1.93458,-1.57717,0.02685,0.04982,0.75025,2.16942,-0.30648,0.34737,-1.77072,-1.49074,-1.54226,-0.14504,-0.57393,-1.59828,-0.76843,-0.40937,0.03817,-1.13715,-0.24980,-…
DOWNSTREAM	7500	all_THETA	24806	0.00981,0.00570,0.00856,0.01331,0.02119,0.01022,0.00519,0.01943,0.00187,0.00342,0.01026,0.01655,0.01132,0.00462,0.00399,0.00363,0.00756,0.00907,0.01224,0.00735,0.00171,0.01074,0.01050,0.02720,0.02005,0.00479,0.01691,0.01974,0.00540,0.00626,0.00209,0.00274,0.01770,0.01015,0.02383,0.00265,0.01645,0.03360,0.00718,0.03435,0.00938,0.01076,0.00932,0.02992,0.01095,0.00467,0.01490,0.00408,0.01169,0.01173…
DOWNSTREAM	7500	all_PI	24806	0.00714,0.00220,0.00843,0.00456,0.01655,0.00442,0.00148,0.01259,0.00242,0.00238,0.01554,0.01619,0.00806,0.00252,0.00209,0.00695,0.01160,0.00668,0.00604,0.00401,0.00070,0.00542,0.01762,0.02082,0.02016,0.00492,0.01064,0.01854,0.00516,0.00664,0.00263,0.00061,0.01107,0.00620,0.01899,0.00408,0.01635,0.02812,0.00271,0.03068,0.00712,0.00836,0.00745,0.02267,0.01320,0.00400,0.02502,0.00136,0.01408,0.00849…
DOWNSTREAM	7500	all_TD	24806	-0.73346,-1.29840,-0.04468,-2.05942,-0.69443,-1.72900,-2.02752,-1.11476,0.54573,-0.83680,1.42332,-0.06628,-0.83248,-1.12425,-1.33674,2.16324,0.99463,-0.63768,-1.50476,-1.26364,-1.35429,-1.46742,1.88851,-0.74281,0.01739,0.06876,-1.09520,-0.19385,-0.12649,0.15422,0.48191,-1.44752,-1.18034,-1.19118,-0.64241,1.23062,-0.01851,-0.52614,-1.86955,-0.34371,-0.71914,-0.68440,-0.61254,-0.34727,0.63492,-0.41…
DOWNSTREAM	8500	all_THETA	24242	0.01313,0.00146,0.00702,0.01553,0.01997,0.01741,0.00378,0.01748,0.00321,0.00195,0.03201,0.02090,0.02155,0.00617,0.00323,0.00175,0.00555,0.00722,0.02246,0.00672,0.00478,0.00832,0.01546,0.03455,0.01889,0.00271,0.01692,0.01847,0.00752,0.00685,0.00386,0.02208,0.00761,0.02013,0.03275,0.02923,0.00701,0.02332,0.01532,0.01197,0.01056,0.01225,0.01275,0.00441,0.00587,0.00197,0.00545,0.01060,0.00223,0.00608…
DOWNSTREAM	8500	all_PI	24242	0.00885,0.00301,0.01056,0.00781,0.01504,0.00983,0.00144,0.00991,0.00440,0.00083,0.05449,0.02614,0.02142,0.00386,0.00145,0.00095,0.00478,0.00203,0.00856,0.00345,0.00437,0.00311,0.03431,0.02590,0.01738,0.00185,0.00991,0.01430,0.00856,0.00936,0.00274,0.01177,0.00348,0.01771,0.03714,0.02574,0.00293,0.01103,0.01804,0.00670,0.00245,0.00878,0.01517,0.00438,0.00712,0.00138,0.00454,0.01023,0.00090,0.00586…
DOWNSTREAM	8500	all_TD	24242	-0.99856,1.13377,1.44501,-1.56761,-0.77598,-1.32502,-1.72649,-1.36786,0.74457,-1.39545,2.03059,0.79423,-0.01961,-1.06720,-1.49666,-0.91004,-0.38311,-1.59162,-1.98050,-1.43293,-0.22777,-1.88601,3.78639,-0.80948,-0.24945,-0.75404,-1.27212,-0.71273,0.40711,1.07014,-0.80649,-1.49326,-1.55679,-0.38290,0.41993,-0.38430,-1.74348,-1.63500,0.53201,-1.22574,-2.35164,-0.88341,0.59002,-0.01945,0.59428,-0.744…
DOWNSTREAM	9500	all_THETA	23657	0.00597,0.00357,0.01197,0.02002,0.01395,0.00485,0.01714,0.01199,0.02135,0.02718,0.00414,0.00167,0.00476,0.00383,0.01785,0.00220,0.02244,0.00739,0.00209,0.01065,0.03095,0.02684,0.01703,0.00180,0.00707,0.00665,0.00401,0.00095,0.00323,0.01621,0.00533,0.00163,0.01665,0.00835,0.02160,0.03669,0.02796,0.00754,0.00792,0.01616,0.00576,0.01430,0.00439,0.00446,0.00613,0.01418,0.00056,0.00550,0.00952,0.00148…
DOWNSTREAM	9500	all_PI	23657	0.00596,0.00422,0.00331,0.01331,0.00709,0.00205,0.00841,0.00741,0.02623,0.01641,0.00162,0.00042,0.00437,0.00395,0.00630,0.00236,0.00679,0.00274,0.00369,0.02273,0.03279,0.02758,0.00905,0.00254,0.00830,0.00849,0.00406,0.00091,0.00174,0.00454,0.00300,0.00296,0.00951,0.00730,0.01918,0.02775,0.02717,0.00361,0.00545,0.00729,0.00295,0.01234,0.00618,0.00272,0.00463,0.00958,0.00015,0.00617,0.00427,0.00151…
DOWNSTREAM	9500	all_TD	23657	-0.00318,0.45624,-2.01495,-1.06086,-1.52085,-1.66247,-1.59932,-1.15011,0.72926,-1.18248,-1.68139,-1.50225,-0.22951,0.08203,-1.75946,0.13708,-2.23192,-1.88941,1.80312,3.44774,0.18340,0.08848,-1.46554,0.58825,0.47202,0.82342,0.02789,-0.04176,-1.25544,-2.24590,-1.03323,0.86551,-1.34913,-0.35692,-0.35921,-0.77084,-0.09134,-1.56871,-0.92906,-1.73118,-1.35803,-0.41913,1.16228,-0.96222,-0.72314,-1.01752…
DOWNSTREAM	10500	all_THETA	23117	0.01286,0.00146,0.02542,0.00304,0.01220,0.01476,0.00981,0.00556,0.02262,0.00318,0.01408,0.02395,0.00393,0.00691,0.00507,0.00467,0.00593,0.02745,0.00315,0.02011,0.00610,0.00359,0.00620,0.00955,0.02318,0.00363,0.02198,0.01330,0.00548,0.00852,0.00509,0.00421,0.01832,0.00576,0.01920,0.00364,0.02185,0.02989,0.02683,0.00489,0.00148,0.01052,0.00690,0.00859,0.00378,0.00752,0.00554,0.01188,0.00215,0.00603…
DOWNSTREAM	10500	all_PI	23117	0.01021,0.00117,0.02450,0.00175,0.00453,0.01148,0.00435,0.00330,0.01461,0.00203,0.01767,0.02030,0.00621,0.00362,0.00983,0.00312,0.00594,0.02047,0.00165,0.00754,0.00277,0.00105,0.00164,0.02228,0.01496,0.00080,0.01277,0.01504,0.00688,0.00916,0.00560,0.00465,0.00675,0.00635,0.00619,0.00416,0.02106,0.02336,0.02714,0.00164,0.00054,0.00744,0.00716,0.00467,0.00261,0.00566,0.00330,0.00885,0.00080,0.00627…
DOWNSTREAM	10500	all_TD	23117	-0.58937,-0.43350,-0.10671,-0.45396,-1.86160,-0.69990,-1.57800,-1.17659,-1.13289,-0.82686,0.79268,-0.48512,1.22682,-1.41833,2.44798,-0.88608,0.00491,-0.76113,-0.80079,-1.99238,-1.61394,-1.95965,-2.01593,4.01060,-1.07763,-1.56049,-1.33830,0.39749,0.73452,0.22557,0.22947,0.28379,-1.98432,0.25566,-2.15133,0.36077,-0.11535,-0.70466,0.03739,-1.87462,-0.67478,-0.89707,0.09144,-1.30776,-0.86170,-0.73146…
DOWNSTREAM	11500	all_THETA	22529	0.00105,0.00065,0.01988,0.00528,0.01410,0.02136,0.01584,0.00425,0.01777,0.01179,0.00312,0.01005,0.00637,0.03267,0.00499,0.00257,0.00618,0.00716,0.01271,0.00636,0.00538,0.01310,0.00135,0.00399,0.02124,0.00453,0.01390,0.01777,0.00568,0.00910,0.00126,0.00834,0.01114,0.01114,0.00184,0.01305,0.01444,0.01938,0.02843,0.02698,0.00576,0.00579,0.00646,0.00689,0.00215,0.00534,0.01225,0.00571,0.01006,0.00233…
DOWNSTREAM	11500	all_PI	22529	0.00046,0.00103,0.02279,0.00400,0.00399,0.01985,0.01144,0.00123,0.00736,0.01334,0.00208,0.00700,0.00632,0.02698,0.00451,0.00156,0.00611,0.00621,0.00398,0.00231,0.01041,0.00600,0.00170,0.00935,0.01698,0.00200,0.01173,0.01712,0.00754,0.01156,0.00284,0.00529,0.00557,0.00252,0.00203,0.00791,0.00990,0.01785,0.02314,0.02049,0.00312,0.00171,0.00367,0.00638,0.00137,0.00641,0.01238,0.00378,0.00900,0.00064…
DOWNSTREAM	11500	all_TD	22529	-0.60008,0.84480,0.43546,-0.58706,-2.18785,-0.22078,-0.87562,-1.84660,-1.85900,0.31088,-0.80293,-0.78873,-0.02330,-0.54850,-0.23187,-0.93121,-0.03239,-0.39671,-2.05994,-1.82439,2.14529,-1.69533,0.55120,1.43037,-0.63451,-1.11777,-0.43819,-0.11559,0.75383,0.79974,1.32732,-1.06413,-1.34625,-2.21834,0.16510,-1.22772,-0.97766,-0.25184,-0.59613,-0.77137,-1.33362,-0.75057,-1.28371,-0.21632,-0.91920,0.56…
DOWNSTREAM	12500	all_THETA	22043	0.02755,0.00667,0.02689,0.02179,0.00371,0.00764,0.00368,0.01873,0.00852,0.03370,0.00042,0.00395,0.00249,0.00132,0.00182,0.03195,0.03055,0.00971,0.00531,0.00832,0.02059,0.04080,0.01660,0.00395,0.01784,0.00465,0.00960,0.00737,0.01074,0.01021,0.02642,0.01912,0.00307,0.01026,0.00701,0.01936,0.00182,0.02977,0.00990,0.00610,0.00747,0.01013,0.01347,0.00305,0.00606,0.00809,0.01241,0.00352,0.00062,0.01023…
DOWNSTREAM	12500	all_PI	22043	0.02879,0.00570,0.02573,0.02118,0.00107,0.00589,0.00173,0.00841,0.00695,0.02172,0.00006,0.00253,0.00130,0.00207,0.00164,0.01819,0.00856,0.00416,0.00216,0.00257,0.03934,0.03156,0.01457,0.00295,0.02427,0.00326,0.01230,0.00926,0.01121,0.00583,0.01222,0.02549,0.00629,0.00492,0.00487,0.02201,0.00177,0.02462,0.00837,0.00229,0.00582,0.00497,0.01243,0.00170,0.00700,0.00511,0.00799,0.00081,0.00027,0.01007…
DOWNSTREAM	12500	all_TD	22043	0.14282,-0.37123,-0.13811,-0.08915,-1.63027,-0.32781,-1.39905,-1.56232,-0.49029,-1.14891,-0.90542,-1.00655,-1.20959,1.19447,-0.20116,-1.38449,-1.65053,-1.73248,-1.61340,-1.74388,2.88634,-0.73290,-0.37750,-0.65466,1.14298,-0.77798,0.85874,0.77156,0.13562,-1.26482,-1.66724,1.02463,1.95530,-1.49181,-0.88083,0.43370,-0.06910,-0.55790,-0.40643,-1.84587,-0.63625,-1.54548,-0.22979,-1.19086,0.40842,-1.09…
DOWNSTREAM	13500	all_THETA	21432	0.00168,0.00211,0.02156,0.00873,0.02676,0.01997,0.00628,0.01652,0.02443,0.00233,0.01731,0.01587,0.00192,0.03536,0.00067,0.00435,0.00251,0.00115,0.03741,0.02259,0.00960,0.00442,0.01275,0.01364,0.00635,0.02235,0.00754,0.00563,0.01177,0.00809,0.00808,0.00292,0.01287,0.02281,0.01322,0.01250,0.00842,0.01111,0.01136,0.00128,0.01224,0.00639,0.00828,0.00537,0.00682,0.00364,0.00388,0.00816,0.00466,0.00306…
DOWNSTREAM	13500	all_PI	21432	0.00037,0.00244,0.01238,0.00944,0.01899,0.01989,0.00197,0.01309,0.01903,0.00136,0.01669,0.01159,0.00213,0.02595,0.00052,0.00232,0.00172,0.00169,0.02341,0.00698,0.00493,0.00136,0.00240,0.02371,0.00231,0.02063,0.00889,0.00594,0.00793,0.01043,0.00649,0.00377,0.00735,0.01100,0.01601,0.01549,0.00301,0.01062,0.00867,0.00141,0.00744,0.00328,0.00821,0.00330,0.00468,0.00329,0.00382,0.00372,0.00574,0.00089…
DOWNSTREAM	13500	all_TD	21432	-0.82745,0.35983,-1.35170,0.18174,-0.91761,-0.01272,-2.03163,-0.64203,-0.70189,-1.07244,-0.09901,-0.71860,0.17656,-0.86170,-0.24295,-1.32303,-0.81746,0.50293,-1.21342,-2.16701,-1.48362,-1.74689,-2.47245,2.02357,-1.18414,-0.24552,0.35742,0.14241,-0.60688,0.87979,-0.59610,0.41612,-1.27739,-1.57141,0.65912,0.69947,-1.83072,-0.13396,-0.47450,0.23694,-0.98851,-1.40885,-0.02388,-1.10657,-0.85028,-0.256…
DOWNSTREAM	14500	all_THETA	20931	0.00087,0.00245,0.02031,0.00968,0.00174,0.02094,0.00641,0.01931,0.03097,0.02559,0.00438,0.03037,0.00712,0.00354,0.00315,0.00430,0.00115,0.02477,0.03242,0.00984,0.00668,0.01276,0.04083,0.01825,0.01101,0.00275,0.01199,0.00765,0.00821,0.02044,0.01632,0.01584,0.00357,0.01358,0.01448,0.00517,0.00168,0.00551,0.00996,0.01043,0.00585,0.01313,0.00503,0.01580,0.00442,0.02373,0.00531,0.03484,0.00683,0.01275…
DOWNSTREAM	14500	all_PI	20931	0.00119,0.00129,0.02172,0.00844,0.00408,0.01888,0.00247,0.01424,0.02731,0.01356,0.00399,0.02170,0.00832,0.00273,0.00193,0.00475,0.00138,0.01636,0.01335,0.00654,0.00245,0.00696,0.01969,0.01775,0.01477,0.00222,0.01646,0.00988,0.00471,0.00847,0.02316,0.01538,0.00339,0.00836,0.01409,0.00740,0.00161,0.00292,0.00568,0.01404,0.00447,0.01366,0.00227,0.01176,0.00233,0.03047,0.00358,0.02517,0.00690,0.01081…
DOWNSTREAM	14500	all_TD	20931	0.38952,-1.19204,0.21072,-0.38941,1.43037,-0.31125,-1.73475,-0.79367,-0.38198,-1.50818,-0.22583,-0.92137,0.47708,-0.59029,-0.99649,0.28802,0.37355,-1.06181,-1.89622,-1.02340,-1.82332,-1.36972,-1.66561,-0.08573,0.97857,-0.43800,1.15750,0.76835,-1.24564,-1.84372,1.31498,-0.08770,-0.11916,-1.20164,-0.07964,1.22596,-0.04176,-1.25449,-1.32104,0.90132,-0.59748,0.06682,-1.58849,-0.80751,-1.31599,0.91130…
DOWNSTREAM	15500	all_THETA	20480	0.01001,0.00397,0.02482,0.00229,0.02098,0.01187,0.00318,0.02532,0.01910,0.00205,0.01745,0.00381,0.04200,0.00472,0.00133,0.00341,0.00523,0.00976,0.01018,0.00765,0.01066,0.03863,0.01969,0.02109,0.01183,0.01009,0.01330,0.00275,0.01799,0.01204,0.00548,0.01131,0.02450,0.00461,0.02919,0.00556,0.00845,0.01175,0.00192,0.00476,0.00647,0.01095,0.01017,0.00742,0.01950,0.00380,0.03450,0.00538,0.00072,0.01797…
DOWNSTREAM	15500	all_PI	20480	0.01074,0.00192,0.02484,0.00194,0.01471,0.00658,0.00252,0.01535,0.01268,0.00150,0.01006,0.00325,0.03228,0.00270,0.00140,0.00406,0.00470,0.00831,0.00320,0.00581,0.00224,0.02364,0.01940,0.02302,0.01080,0.00995,0.01315,0.00162,0.02004,0.01492,0.01218,0.00374,0.02339,0.00540,0.03176,0.00242,0.00800,0.01118,0.00167,0.00302,0.00467,0.00798,0.01400,0.00796,0.02591,0.00216,0.02481,0.00408,0.00102,0.02011…
DOWNSTREAM	15500	all_TD	20480	0.21240,-1.40181,0.00298,-0.28110,-0.70658,-1.37027,-0.51969,-1.23585,-1.05509,-0.53930,-1.29672,-0.33936,-0.75228,-0.71741,0.11791,0.51835,-0.27145,-0.29589,-1.95551,-0.72038,-2.31005,-1.25866,-0.04639,0.29062,-0.27113,-0.04318,-0.03508,-0.87286,0.36047,0.70105,2.27393,-2.07725,-0.14536,0.47932,0.28163,-1.60294,-0.15997,-0.15177,-0.31015,-0.80675,-0.83023,-0.83973,1.15035,0.17580,1.04574,-1.1998…
DOWNSTREAM	16500	all_THETA	20037	0.01013,0.00551,0.02338,0.00279,0.03598,0.01628,0.00744,0.00297,0.02588,0.02297,0.00385,0.00997,0.00534,0.00405,0.00275,0.00535,0.00713,0.01520,0.02597,0.00505,0.00733,0.03917,0.01808,0.02545,0.01023,0.00780,0.01270,0.00043,0.01669,0.00305,0.00749,0.02068,0.00140,0.02211,0.00872,0.00791,0.01568,0.00359,0.00687,0.00664,0.00655,0.00799,0.00268,0.02300,0.00544,0.03619,0.00523,0.02244,0.00130,0.01020…
DOWNSTREAM	16500	all_PI	20037	0.01205,0.00264,0.04116,0.00434,0.03590,0.00712,0.00161,0.00184,0.01459,0.01340,0.00480,0.00480,0.00336,0.00327,0.00469,0.00549,0.00745,0.00869,0.00938,0.00502,0.00468,0.01770,0.01655,0.02694,0.00652,0.01166,0.01517,0.00003,0.01947,0.00198,0.00395,0.02391,0.00262,0.02012,0.00842,0.01124,0.01416,0.00383,0.01003,0.00609,0.00429,0.00826,0.00325,0.03578,0.00573,0.02385,0.00453,0.02616,0.00068,0.00387…
DOWNSTREAM	16500	all_TD	20037	0.52604,-1.51054,2.20007,1.02988,-0.00686,-1.76798,-2.11086,-0.70952,-1.40190,-1.30519,0.49173,-1.30678,-0.74333,-0.51511,1.49822,0.05921,0.13460,-1.19220,-2.03833,-0.01282,-1.08077,-1.72167,-0.26740,0.18643,-1.11726,1.40939,0.60693,-0.98448,0.52710,-0.80425,-1.38716,0.49826,1.46280,-0.27527,-0.09793,1.26584,-0.30530,0.18051,1.32055,-0.24736,-1.02563,0.10244,0.30308,1.78046,0.15265,-1.10487,-0.34…
DOWNSTREAM	17500	all_THETA	19600	0.00450,0.03347,0.00235,0.01823,0.01454,0.00674,0.00305,0.02256,0.03742,0.02767,0.03295,0.01197,0.00561,0.00468,0.00538,0.03156,0.02615,0.01047,0.00576,0.01646,0.04675,0.00568,0.01443,0.02973,0.00823,0.00836,0.01294,0.00905,0.00610,0.02269,0.01946,0.01285,0.02258,0.00130,0.00033,0.00311,0.01195,0.01630,0.00639,0.00658,0.00780,0.01669,0.01011,0.00434,0.01760,0.00826,0.05064,0.00357,0.04299,0.00938…
DOWNSTREAM	17500	all_PI	19600	0.00179,0.03229,0.00244,0.01575,0.00626,0.00335,0.00222,0.01947,0.02118,0.01476,0.02019,0.01913,0.00110,0.00310,0.00611,0.01872,0.00764,0.00560,0.00252,0.02081,0.02719,0.00420,0.01030,0.03489,0.00458,0.01402,0.01141,0.00576,0.00147,0.02076,0.01246,0.00631,0.02397,0.00118,0.00053,0.00106,0.01760,0.01659,0.00756,0.00550,0.00675,0.01181,0.00963,0.00795,0.01051,0.00528,0.03672,0.00686,0.03963,0.00609…
DOWNSTREAM	17500	all_TD	19600	-1.71493,-0.10906,0.08673,-0.41321,-1.74432,-1.40026,-0.73224,-0.43386,-1.40678,-1.46117,-1.22133,1.00464,-1.35007,-0.89078,0.38495,-1.31338,-2.27297,-1.41202,-1.55645,0.73607,-1.35439,-0.73798,-0.89841,0.55900,-1.19232,1.85650,-0.36868,-1.09394,-1.67838,-0.27250,-1.11074,-1.50800,0.19684,-0.15323,0.66486,-1.59680,1.43887,0.05677,0.51139,-0.39625,-0.40037,-0.92562,-0.14523,1.39289,-0.80608,-1.095…
DOWNSTREAM	18500	all_THETA	19206	0.00711,0.00286,0.02560,0.00030,0.00841,0.00567,0.00341,0.02675,0.01899,0.03014,0.02992,0.01002,0.01726,0.00330,0.00461,0.00592,0.02703,0.00408,0.00100,0.00349,0.03865,0.00901,0.00892,0.02552,0.00695,0.01310,0.00701,0.00407,0.00789,0.01013,0.00793,0.00923,0.01964,0.00328,0.00122,0.00492,0.01940,0.00572,0.00545,0.00632,0.01212,0.01109,0.00719,0.03618,0.00300,0.02150,0.00698,0.00446,0.01261,0.04008…
DOWNSTREAM	18500	all_PI	19206	0.00569,0.00175,0.03475,0.00085,0.01275,0.00245,0.00571,0.02535,0.01244,0.01843,0.01614,0.01272,0.01723,0.00198,0.00405,0.00313,0.01630,0.00694,0.00250,0.00052,0.02410,0.00584,0.00721,0.02468,0.01204,0.01363,0.00240,0.00131,0.00252,0.00489,0.00553,0.00479,0.02298,0.00361,0.00044,0.00319,0.02199,0.00562,0.00509,0.00503,0.00800,0.00962,0.00398,0.02568,0.00356,0.02481,0.00577,0.00555,0.00883,0.02924…
DOWNSTREAM	18500	all_TD	19206	-0.51222,-0.85612,1.12783,1.91618,0.86424,-1.57047,1.85317,-0.15358,-1.08857,-1.22769,-1.35605,0.79747,-0.00509,-1.06158,-0.34333,-1.28197,-1.26583,1.40465,1.60703,-1.21966,-1.22047,-1.07496,-0.55820,-0.10177,2.13664,0.12465,-1.94315,-1.49904,-1.99819,-1.44963,-0.89891,-1.42965,0.54077,0.25801,-0.91137,-0.96857,0.42624,-0.04583,-0.18663,-0.60609,-1.05699,-0.41225,-1.33978,-0.93788,0.48694,0.43337…
DOWNSTREAM	19500	all_THETA	18701	0.00178,0.00264,0.03774,0.02301,0.01381,0.00233,0.01122,0.03637,0.02853,0.02920,0.01341,0.03754,0.00093,0.00556,0.00287,0.00538,0.02382,0.00146,0.00403,0.04578,0.00950,0.02410,0.00061,0.00405,0.00861,0.00833,0.01077,0.01567,0.01002,0.01541,0.01041,0.02112,0.02423,0.00217,0.00124,0.00575,0.02192,0.00363,0.00676,0.00341,0.01024,0.01154,0.00408,0.01261,0.00293,0.00775,0.01765,0.00293,0.01642,0.00561…
DOWNSTREAM	19500	all_PI	18701	0.00146,0.00195,0.04725,0.02039,0.00690,0.00287,0.00298,0.01602,0.01706,0.01408,0.02045,0.02790,0.00060,0.00441,0.00183,0.00671,0.01226,0.00123,0.00358,0.03014,0.00547,0.01867,0.00035,0.00216,0.01055,0.00794,0.00598,0.00602,0.00578,0.01562,0.00738,0.01100,0.02260,0.00190,0.00106,0.00484,0.02879,0.00129,0.00872,0.00553,0.00632,0.01613,0.00392,0.00784,0.00265,0.00514,0.01324,0.00228,0.00846,0.00934…
DOWNSTREAM	19500	all_TD	18701	-0.34016,-0.63110,0.80719,-0.27628,-1.53001,0.58448,-1.68429,-1.80598,-1.29343,-1.64009,1.55024,-0.83217,-0.38254,-0.60579,-0.96773,0.68154,-1.51610,-0.32897,-0.30718,-1.11136,-1.27309,-0.71991,-0.45396,-0.98652,0.67208,-0.14258,-1.37601,-1.91974,-1.29214,0.04157,-0.88534,-1.52573,-0.21562,-0.31613,-0.20486,-0.31825,0.93388,-1.78014,0.85648,1.42483,-1.18020,1.22707,-0.04176,-1.18113,-0.24666,-1.0…
DOWNSTREAM	20500	all_THETA	18310	0.00641,0.00503,0.01084,0.00219,0.00091,0.00570,0.00163,0.02817,0.03449,0.02802,0.00414,0.03040,0.01045,0.00264,0.00522,0.00548,0.00600,0.01887,0.00328,0.01770,0.00751,0.00791,0.01217,0.04699,0.01048,0.02102,0.00995,0.00969,0.00897,0.01394,0.01364,0.02036,0.00288,0.00475,0.01133,0.00171,0.01245,0.00649,0.00570,0.00901,0.01526,0.00427,0.01210,0.01999,0.00470,0.01483,0.00138,0.00559,0.00981,0.00636…
DOWNSTREAM	20500	all_PI	18310	0.00594,0.00135,0.01173,0.00356,0.00040,0.00223,0.00170,0.01428,0.02255,0.01566,0.00195,0.02072,0.00929,0.00283,0.00442,0.00685,0.00333,0.00918,0.00058,0.00886,0.00461,0.00306,0.00659,0.02909,0.00606,0.02675,0.00816,0.00646,0.00242,0.01273,0.01954,0.01888,0.00129,0.00217,0.01510,0.00082,0.01745,0.00651,0.00556,0.01213,0.02477,0.00156,0.00550,0.01704,0.00384,0.01375,0.00118,0.00331,0.00772,0.00500…
DOWNSTREAM	20500	all_TD	18310	-0.20344,-2.11640,0.19446,0.66486,-0.60008,-1.76078,0.09553,-1.58224,-1.10813,-1.40786,-1.21293,-1.02560,-0.31964,0.15813,-0.44561,0.62888,-1.28481,-1.59989,-2.10774,-1.55167,-1.13711,-1.85683,-0.85240,-1.23948,-1.30208,0.84413,-0.55327,-1.02452,-1.92522,-0.27028,1.29025,-0.21321,-1.39332,-1.24435,0.91356,-1.10560,1.25411,0.00938,-0.06683,1.03561,1.95749,-1.06555,-1.69801,-0.45101,-0.52495,-0.219…
DOWNSTREAM	21500	all_THETA	17905	0.01341,0.00556,0.00260,0.00181,0.00207,0.00538,0.00413,0.02926,0.02587,0.00068,0.03792,0.00321,0.00323,0.00377,0.00849,0.02063,0.00396,0.02380,0.00737,0.00485,0.00434,0.04781,0.00795,0.03125,0.00256,0.01523,0.01244,0.01648,0.01132,0.01424,0.02630,0.00145,0.00765,0.00067,0.01197,0.00275,0.00714,0.01657,0.00592,0.01371,0.01600,0.00377,0.00886,0.01789,0.00396,0.00111,0.02180,0.00252,0.01127,0.00806…
DOWNSTREAM	21500	all_PI	17905	0.00891,0.00147,0.00646,0.00240,0.00208,0.00100,0.00388,0.01072,0.01552,0.00005,0.02932,0.00194,0.00156,0.00373,0.00699,0.01720,0.00152,0.00925,0.00560,0.00259,0.01098,0.03481,0.00540,0.03529,0.00124,0.01347,0.00634,0.00732,0.00751,0.01180,0.02962,0.00136,0.00311,0.00105,0.01292,0.00176,0.00837,0.01554,0.00368,0.00891,0.02429,0.00413,0.00543,0.02045,0.00235,0.00079,0.01933,0.00088,0.00826,0.00659…
DOWNSTREAM	21500	all_TD	17905	-1.04950,-2.15383,1.58031,0.60670,0.00654,-2.37504,-0.16698,-2.02870,-1.28171,-0.98448,-0.72984,-0.56454,-1.40289,-0.02733,-0.52833,-0.51521,-1.58327,-1.92753,-0.72190,-1.29739,2.56337,-0.88534,-0.80984,0.41231,-1.03451,-0.36170,-1.52570,-1.74079,-1.02758,-0.53526,0.40474,-0.10166,-1.78820,0.79966,0.24209,-0.94745,0.49481,-0.13129,-1.11581,-1.07458,1.54161,0.21744,-1.17040,0.45181,-1.14248,-0.312…
DOWNSTREAM	22500	all_THETA	17373	0.01403,0.00611,0.00617,0.00437,0.01119,0.01038,0.00534,0.02509,0.03417,0.00533,0.03092,0.00588,0.01081,0.00536,0.00503,0.00388,0.03099,0.00625,0.00556,0.05439,0.00834,0.01798,0.00167,0.01038,0.01350,0.01611,0.00844,0.01296,0.01643,0.00364,0.00510,0.00365,0.00270,0.00832,0.00234,0.00160,0.01691,0.02041,0.00120,0.01025,0.00544,0.00486,0.00543,0.01634,0.00102,0.01084,0.00218,0.00700,0.01832,0.00552…
DOWNSTREAM	22500	all_PI	17373	0.00600,0.00317,0.00747,0.00757,0.00867,0.00709,0.00628,0.01446,0.01750,0.00488,0.02044,0.00365,0.01336,0.00477,0.00584,0.00399,0.01858,0.00480,0.00269,0.03178,0.00384,0.02601,0.00060,0.00919,0.00766,0.00814,0.00267,0.00963,0.02248,0.00089,0.00125,0.00593,0.00255,0.01205,0.00263,0.00115,0.01609,0.03156,0.00131,0.00423,0.00581,0.00284,0.00805,0.01556,0.00040,0.00690,0.00270,0.00401,0.01363,0.00388…
DOWNSTREAM	22500	all_TD	17373	-1.78545,-1.42019,0.51089,1.77621,-0.64363,-0.97233,0.50927,-1.29793,-1.57880,-0.17845,-1.09317,-0.93640,0.47143,-0.29150,0.46652,0.07426,-1.28587,-0.51427,-1.51051,-1.35650,-1.57175,1.37146,-1.07300,-0.32076,-1.35537,-1.55989,-2.07971,-0.80286,1.05434,-1.26641,-2.13042,1.25004,-0.14690,1.30554,0.24915,-0.40452,-0.15327,1.70978,0.14906,-1.81238,0.16180,-1.11686,1.28861,-0.15022,-1.12317,-1.05649,…
DOWNSTREAM	23500	all_THETA	17083	0.00925,0.00538,0.01204,0.01009,0.01743,0.00463,0.00467,0.02444,0.02841,0.00559,0.03630,0.00672,0.00604,0.00538,0.02555,0.00510,0.00559,0.03228,0.00391,0.02132,0.00215,0.00957,0.00954,0.02349,0.00960,0.02187,0.00704,0.00323,0.01089,0.00253,0.01289,0.00464,0.00355,0.00994,0.01233,0.02595,0.00561,0.00685,0.02770,0.00538,0.02293,0.00290,0.02031,0.00362,0.02145,0.00153,0.00587,0.00899,0.00481,0.00340…
DOWNSTREAM	23500	all_PI	17083	0.00702,0.00237,0.00674,0.01140,0.02194,0.00397,0.00393,0.02643,0.01513,0.00747,0.02929,0.00545,0.00784,0.00463,0.01415,0.00220,0.00221,0.03829,0.00218,0.02723,0.00331,0.01169,0.00508,0.00753,0.00452,0.01912,0.00555,0.00276,0.00311,0.00423,0.02056,0.00525,0.00410,0.00873,0.00940,0.04063,0.00562,0.00451,0.01492,0.00454,0.01680,0.00167,0.01276,0.00515,0.01575,0.00098,0.00511,0.00916,0.00581,0.00308…
DOWNSTREAM	23500	all_TD	17083	-0.73590,-1.63067,-1.23403,0.39917,0.78640,-0.38494,-0.45094,0.25779,-1.50082,0.88989,-0.62563,-0.52536,0.87265,-0.40741,-1.34148,-1.63811,-1.77180,0.53031,-1.21604,0.87940,0.77103,0.66899,-1.43334,-2.11641,-1.59163,-0.39719,-0.51237,-0.39631,-2.19915,0.71666,1.82810,0.33235,0.40626,-0.33110,-0.74095,1.80163,0.00612,-1.00820,-1.46539,-0.46001,-0.84653,-1.05418,-1.15281,0.84894,-0.79396,-0.38254,-…
DOWNSTREAM	24500	all_THETA	16803	0.00943,0.00647,0.02174,0.00614,0.02327,0.00838,0.00431,0.01537,0.02899,0.02955,0.01847,0.01471,0.00197,0.00162,0.00440,0.00467,0.02621,0.00717,0.00658,0.00657,0.04899,0.00682,0.01217,0.01448,0.00950,0.00913,0.02713,0.02341,0.01296,0.00043,0.00324,0.00988,0.01912,0.00702,0.00592,0.00485,0.01310,0.01006,0.02204,0.00385,0.01573,0.00431,0.02412,0.00485,0.00817,0.01028,0.01524,0.01013,0.00736,0.01050…
DOWNSTREAM	24500	all_PI	16803	0.00614,0.00391,0.01242,0.00658,0.02876,0.00275,0.00600,0.01511,0.01581,0.04354,0.01468,0.00836,0.00218,0.00111,0.00436,0.00161,0.00957,0.00531,0.00202,0.00821,0.03615,0.00307,0.01567,0.00975,0.00955,0.00458,0.01061,0.01657,0.01137,0.00030,0.00219,0.00800,0.01850,0.00809,0.00772,0.00285,0.01005,0.01047,0.04727,0.00267,0.01085,0.00255,0.01452,0.00491,0.00437,0.00683,0.01131,0.00496,0.00566,0.00771…
DOWNSTREAM	24500	all_TD	16803	-1.06223,-1.17897,-1.33401,0.21377,0.73362,-1.99464,1.11464,-0.04749,-1.46365,1.52684,-0.62631,-1.31756,0.21101,-0.74395,-0.02452,-1.87983,-1.98481,-0.77221,-2.00257,0.42097,-0.84163,-1.64368,0.79409,-0.99664,0.01801,-0.83690,-1.94637,-0.90463,-0.38005,-0.31220,-0.85895,-0.58454,-0.10317,0.38757,0.83897,-1.18587,-0.72853,0.12605,2.53167,-0.68066,-0.83578,-1.16038,-1.23239,0.02719,-1.37515,-0.8306…
DOWNSTREAM	25500	all_THETA	16577	0.01060,0.00258,0.02705,0.00754,0.02431,0.00326,0.00479,0.01818,0.03157,0.03311,0.02795,0.01187,0.00360,0.00441,0.00674,0.02840,0.00881,0.00529,0.03203,0.00758,0.03455,0.00169,0.01447,0.00453,0.02760,0.01578,0.01122,0.02621,0.00140,0.02582,0.01054,0.02467,0.00494,0.01581,0.00377,0.00623,0.00705,0.02440,0.00829,0.00323,0.02201,0.00135,0.00741,0.00828,0.00146,0.01032,0.00792,0.00711,0.00245,0.00378…
DOWNSTREAM	25500	all_PI	16577	0.01058,0.00281,0.01752,0.00717,0.02368,0.00179,0.00495,0.01056,0.01554,0.04146,0.01743,0.00832,0.00107,0.00310,0.00175,0.01281,0.00671,0.00353,0.01507,0.00647,0.03802,0.00135,0.01698,0.00238,0.00860,0.01517,0.01204,0.03435,0.00086,0.02464,0.00628,0.02049,0.00428,0.02192,0.00518,0.00523,0.00870,0.02749,0.00597,0.00139,0.01396,0.00114,0.00419,0.00582,0.00033,0.00537,0.00775,0.00642,0.00293,0.00353…
DOWNSTREAM	25500	all_TD	16577	-0.00373,0.20349,-1.13226,-0.14590,-0.07722,-1.18899,0.08745,-1.22717,-1.63433,0.80159,-1.20339,-0.79701,-1.55731,-0.84754,-2.20451,-1.76852,-0.72691,-0.94385,-1.69583,-0.40795,0.32134,-0.42239,0.54412,-1.31514,-2.21291,-0.11750,0.21840,0.99932,-0.84867,-0.14698,-1.24664,-0.54013,-0.37528,1.22025,1.03873,-0.47210,0.69717,0.40205,-0.84978,-1.55290,-1.15634,-0.33638,-1.22792,-0.90099,-0.82745,-1.32…
DOWNSTREAM	26500	all_THETA	16195	0.00998,0.00531,0.01407,0.00683,0.00432,0.00215,0.00977,0.03696,0.02478,0.03651,0.00671,0.00435,0.00341,0.02037,0.00508,0.02808,0.00808,0.00704,0.01074,0.02836,0.02501,0.01036,0.00971,0.02214,0.02029,0.02037,0.01602,0.00206,0.01950,0.00434,0.02614,0.00437,0.01808,0.00485,0.01084,0.01262,0.02196,0.00767,0.02121,0.00359,0.02620,0.00468,0.00849,0.00702,0.00862,0.00371,0.00425,0.00232,0.00509,0.02207…
DOWNSTREAM	26500	all_PI	16195	0.00830,0.00185,0.00481,0.00766,0.00342,0.00333,0.01000,0.01540,0.02086,0.02481,0.00373,0.00521,0.00338,0.01299,0.00263,0.00988,0.00483,0.00470,0.01332,0.01291,0.02290,0.00834,0.00582,0.00657,0.01615,0.02477,0.01991,0.00220,0.01533,0.00259,0.02148,0.00396,0.02628,0.00280,0.00955,0.00876,0.03250,0.00442,0.01086,0.00270,0.01722,0.00771,0.00610,0.00644,0.00608,0.00124,0.00501,0.00284,0.00401,0.00911…
DOWNSTREAM	26500	all_TD	16195	-0.51064,-1.88387,-1.87658,0.36229,-0.57443,1.38188,0.05347,-1.62449,-0.46598,-1.03841,-1.29735,0.54371,-0.02220,-1.11111,-1.39552,-2.07108,-1.21646,-0.99431,0.64475,-1.75486,-0.26868,-0.56666,-1.23051,-2.24918,-0.64036,0.65291,0.75589,0.17357,-0.67579,-1.13191,-0.57196,-0.25794,1.44087,-1.21389,-0.36583,-0.95339,1.46978,-1.21028,-1.46663,-0.68627,-1.10050,1.70376,-0.72027,-0.19564,-0.73058,-1.33…
DOWNSTREAM	27500	all_THETA	16018	0.00801,0.00377,0.00204,0.00454,0.00869,0.00365,0.04054,0.02728,0.00782,0.00305,0.00137,0.04039,0.00422,0.01738,0.00563,0.00574,0.01019,0.03972,0.00146,0.00599,0.00875,0.01596,0.02318,0.00367,0.00611,0.00463,0.02775,0.00875,0.00935,0.01593,0.00347,0.01159,0.00675,0.01233,0.01586,0.01033,0.00642,0.02079,0.00374,0.02477,0.00305,0.01056,0.03075,0.01375,0.00338,0.00072,0.01512,0.02919,0.02973,0.00669…
DOWNSTREAM	27500	all_PI	16018	0.00701,0.00191,0.00100,0.00451,0.00319,0.00309,0.02068,0.02694,0.00350,0.00316,0.00135,0.02322,0.00096,0.00586,0.00300,0.00229,0.01344,0.01610,0.00219,0.00470,0.00400,0.00756,0.01997,0.00236,0.01005,0.00395,0.02505,0.00640,0.00582,0.02397,0.00336,0.01158,0.00635,0.01141,0.01223,0.01499,0.00356,0.01034,0.00056,0.01829,0.00252,0.02367,0.02136,0.00635,0.00379,0.00036,0.00643,0.02163,0.01807,0.00766…
DOWNSTREAM	27500	all_TD	16018	-0.36422,-1.37568,-1.16875,-0.01904,-1.91872,-0.42358,-1.56087,-0.04004,-1.51582,0.09720,-0.01619,-1.31860,-2.16749,-2.00172,-1.31077,-1.76275,0.81657,-1.88884,0.83673,-0.61954,-1.63800,-1.60679,-0.43157,-0.79186,1.47855,-0.42058,-0.31372,-0.81082,-0.91483,1.57257,-0.08724,-0.00371,-0.17620,-0.23195,-0.72116,1.34344,-1.27626,-1.56682,-0.90542,-0.84010,-0.47161,1.78032,-0.95092,-1.68647,0.31048,-0…
DOWNSTREAM	28500	all_THETA	15667	0.00503,0.00593,0.02918,0.00703,0.01693,0.00490,0.00319,0.00266,0.02870,0.03227,0.00594,0.00102,0.01758,0.00413,0.03171,0.00630,0.00392,0.02213,0.00727,0.02384,0.00131,0.00642,0.00610,0.01922,0.00284,0.00403,0.02733,0.00440,0.00725,0.01284,0.00610,0.01225,0.00539,0.00883,0.01090,0.01941,0.00698,0.00561,0.03097,0.00198,0.00776,0.02329,0.00494,0.01173,0.02501,0.02276,0.01182,0.01948,0.01561,0.00224…
DOWNSTREAM	28500	all_PI	15667	0.00529,0.00740,0.03358,0.00884,0.02473,0.00153,0.00191,0.00102,0.03006,0.03253,0.00269,0.00030,0.00579,0.00134,0.00894,0.00232,0.00593,0.01680,0.00282,0.02953,0.00146,0.00636,0.00705,0.00819,0.00176,0.00371,0.02860,0.00240,0.00683,0.01529,0.00716,0.00983,0.00596,0.00661,0.01077,0.02485,0.00288,0.00548,0.02264,0.00143,0.00433,0.01808,0.00410,0.00503,0.02512,0.01424,0.01055,0.02144,0.00479,0.00120…
DOWNSTREAM	28500	all_TD	15667	0.08545,0.72865,0.46194,0.77066,1.37779,-1.83210,-1.07302,-1.14770,0.15324,0.02578,-1.51363,-1.19076,-1.90185,-1.90495,-2.31593,-1.87395,1.02693,-0.65440,-1.83236,0.75207,0.20092,-0.02723,0.37043,-1.82243,-0.70666,-0.21140,0.14830,-1.22511,-0.13399,0.59238,0.50846,-0.61560,0.30400,-0.70508,-0.03609,0.89263,-1.75021,-0.06361,-0.84759,-0.68783,-1.31549,-0.70630,-0.41225,-1.77420,0.01442,-1.19461,-0…
DOWNSTREAM	29500	all_THETA	15427	0.00616,0.03156,0.00755,0.01781,0.00309,0.00232,0.00700,0.02256,0.02274,0.00591,0.00650,0.00538,0.01247,0.00315,0.00521,0.00486,0.03641,0.01044,0.01857,0.00104,0.00991,0.00456,0.01702,0.00246,0.00899,0.00287,0.02332,0.00761,0.00964,0.00944,0.00181,0.01312,0.00384,0.01374,0.00592,0.01887,0.00272,0.00862,0.01262,0.01106,0.00305,0.00533,0.02476,0.00609,0.00615,0.01756,0.03075,0.01727,0.01122,0.00802…
DOWNSTREAM	29500	all_PI	15427	0.00106,0.01555,0.00971,0.02692,0.00834,0.00336,0.00659,0.02512,0.01448,0.00376,0.00865,0.00421,0.00318,0.00052,0.00166,0.00636,0.01350,0.00496,0.02453,0.00089,0.01228,0.00121,0.00697,0.00329,0.01349,0.00266,0.02213,0.00495,0.01395,0.00706,0.00050,0.01296,0.00499,0.01132,0.00913,0.02615,0.00383,0.00322,0.00842,0.01122,0.00254,0.00289,0.03763,0.00546,0.00225,0.00665,0.03887,0.01350,0.00923,0.00894…
DOWNSTREAM	29500	all_TD	15427	-2.22836,-1.35193,0.86533,1.31124,2.43030,1.02907,-0.14631,0.35371,-1.15521,-0.97089,0.86965,-0.63718,-2.12447,-1.67450,-1.97670,0.83325,-2.00754,-1.60950,0.92424,-0.20486,0.64548,-1.55499,-1.82039,0.48512,1.45825,-0.20131,-0.16031,-1.03075,1.21386,-0.76086,-1.74952,-0.03770,0.83202,-0.55167,1.14930,1.22259,0.68315,-1.90608,-1.02468,0.04245,-0.45360,-1.26198,1.62941,-0.29089,-1.59825,-1.96449,0.8…
DOWNSTREAM	30500	all_THETA	15125	0.00750,0.00332,0.00631,0.00384,0.00618,0.01925,0.03002,0.02944,0.00323,0.00626,0.00231,0.00507,0.00631,0.00628,0.02485,0.02939,0.00607,0.03083,0.00585,0.00615,0.01985,0.00219,0.00711,0.00251,0.03818,0.00649,0.01031,0.00727,0.00297,0.00767,0.00485,0.01422,0.00145,0.01098,0.00217,0.00830,0.00421,0.02697,0.00319,0.00478,0.03075,0.00421,0.00681,0.01835,0.01705,0.02014,0.00901,0.00326,0.00262,0.02310…
DOWNSTREAM	30500	all_PI	15125	0.00474,0.00081,0.00548,0.00174,0.00474,0.00785,0.03449,0.02424,0.00153,0.00717,0.00324,0.00203,0.00257,0.00344,0.02461,0.01527,0.00208,0.03566,0.00569,0.00282,0.00985,0.00258,0.00743,0.00261,0.02649,0.00382,0.01459,0.00651,0.00245,0.01396,0.00323,0.00918,0.00185,0.01735,0.00126,0.00562,0.00368,0.02544,0.00219,0.00433,0.03022,0.00298,0.01156,0.01506,0.02266,0.01833,0.00885,0.00025,0.00486,0.02033…
DOWNSTREAM	30500	all_TD	15125	-1.07092,-1.26698,-0.38724,-1.39926,-0.68843,-1.88185,0.47731,-0.56942,-0.97910,0.38867,0.94764,-1.71758,-1.75033,-1.34151,-0.02841,-1.38981,-1.88587,0.50444,-0.07425,-1.44236,-1.59322,0.39039,0.11889,0.09664,-0.96622,-1.03727,1.27116,-0.30518,-0.41206,1.64252,-0.95817,-1.11356,0.38823,1.74257,-0.92475,-0.96949,-0.21111,-0.17524,-0.83609,-0.25261,-0.05478,-0.79334,2.01103,-0.56869,0.88737,-0.2726…
DOWNSTREAM	31500	all_THETA	14992	0.00881,0.03359,0.01841,0.00574,0.00309,0.00953,0.01593,0.02867,0.02302,0.00781,0.00413,0.00382,0.00396,0.01932,0.01139,0.00485,0.01358,0.03276,0.00664,0.02241,0.00792,0.00844,0.00515,0.02415,0.01138,0.01800,0.00187,0.03101,0.00589,0.01940,0.00430,0.00526,0.00539,0.01813,0.01117,0.01640,0.00135,0.00758,0.03445,0.00198,0.00253,0.02638,0.00390,0.00417,0.01767,0.01090,0.01063,0.00611,0.01365,0.00736…
DOWNSTREAM	31500	all_PI	14992	0.01189,0.04570,0.01009,0.00480,0.00320,0.00449,0.01256,0.04803,0.01795,0.00559,0.00447,0.00090,0.00303,0.00819,0.00390,0.00320,0.00884,0.01913,0.00327,0.02054,0.00893,0.00635,0.00319,0.00917,0.00968,0.02272,0.00288,0.02837,0.01309,0.02073,0.00392,0.00386,0.00496,0.01111,0.00539,0.01781,0.00103,0.00536,0.03619,0.00221,0.00585,0.03219,0.00276,0.00678,0.00946,0.01619,0.00519,0.00705,0.01332,0.00570…
DOWNSTREAM	31500	all_TD	14992	0.89918,1.14238,-1.03692,-0.48464,0.09460,-1.33380,-0.65436,2.13674,-0.69581,-0.84262,0.22875,-1.52829,-0.65907,-1.81388,-1.77006,-0.95213,-0.90919,-1.33770,-1.51225,-0.26622,0.38415,-0.75297,-1.08860,-1.84789,-0.46401,0.82098,1.08087,-0.26846,2.27655,0.21378,-0.22651,-0.74273,-0.23224,-1.22976,-1.56544,0.27139,-0.40509,-0.88095,0.16095,0.29288,1.39711,0.70124,-0.31220,0.66486,-1.41869,1.27905,-1…
DOWNSTREAM	32500	all_THETA	14666	0.00702,0.01988,0.01730,0.00703,0.00079,0.00044,0.00316,0.02350,0.01223,0.02194,0.00459,0.00564,0.00503,0.03287,0.00511,0.00529,0.03697,0.00849,0.01511,0.01096,0.01140,0.00578,0.00161,0.01012,0.00266,0.00580,0.01827,0.00545,0.00975,0.00624,0.01294,0.00864,0.01371,0.00261,0.00674,0.01122,0.00198,0.00622,0.02641,0.00605,0.00784,0.01194,0.00285,0.01661,0.00565,0.00622,0.01133,0.00490,0.02849,0.01923…
DOWNSTREAM	32500	all_PI	14666	0.00620,0.02901,0.00865,0.00559,0.00035,0.00022,0.00285,0.01509,0.01170,0.02254,0.00600,0.00720,0.00378,0.01937,0.00276,0.00356,0.01844,0.00433,0.01432,0.00837,0.00490,0.00258,0.00196,0.01416,0.00171,0.00709,0.03479,0.00387,0.00976,0.00656,0.01045,0.00346,0.01643,0.00156,0.00455,0.00952,0.00075,0.00420,0.03864,0.00613,0.00687,0.00351,0.00220,0.01356,0.00535,0.00605,0.01082,0.00198,0.01959,0.01239…
DOWNSTREAM	32500	all_TD	14666	-0.31325,1.35978,-1.51510,-0.61081,-0.60008,-0.52648,-0.26304,-1.12527,-0.13410,0.08770,0.79627,0.79908,-0.71970,-1.27453,-1.17899,-0.81286,-1.61845,-1.37446,-0.16071,-0.73222,-1.72472,-1.61989,0.36396,1.16359,-0.90198,0.64438,2.67115,-0.82795,0.00186,0.14978,-0.60055,-1.81373,0.61547,-0.74595,-0.97079,-0.43866,-1.53393,-0.74554,1.41225,0.04106,-0.35838,-2.03218,-0.24295,-0.55800,-0.14604,-0.0707…
DOWNSTREAM	33500	all_THETA	14484	0.00746,0.01146,0.01103,0.02519,0.00332,0.00377,0.02063,0.01384,0.02690,0.01725,0.00370,0.00527,0.00646,0.00437,0.01282,0.02764,0.01175,0.01689,0.01232,0.02464,0.02302,0.01112,0.00287,0.01440,0.01062,0.02121,0.00131,0.00866,0.00387,0.01776,0.00738,0.00046,0.01344,0.01150,0.01911,0.00403,0.00321,0.00111,0.00922,0.02888,0.00516,0.00544,0.01595,0.00517,0.02564,0.00453,0.00413,0.01039,0.01845,0.00736…
DOWNSTREAM	33500	all_PI	14484	0.00728,0.01610,0.00987,0.01965,0.00156,0.00401,0.01346,0.01296,0.02016,0.01480,0.00364,0.00739,0.00241,0.00291,0.00560,0.01374,0.00867,0.02545,0.01096,0.01951,0.02226,0.01495,0.00254,0.01032,0.01541,0.02314,0.00010,0.00789,0.00270,0.01448,0.00565,0.00126,0.01042,0.00555,0.01096,0.00125,0.00241,0.00093,0.00935,0.02269,0.00599,0.00398,0.00806,0.00288,0.01122,0.00299,0.00668,0.01366,0.01151,0.00376…
DOWNSTREAM	33500	all_TD	14484	-0.06549,1.19742,-0.31325,-0.70607,-1.43032,0.17795,-1.10854,-0.19902,-0.80014,-0.44717,-0.04140,1.06207,-1.86247,-0.89526,-1.55787,-1.59830,-0.74733,1.57143,-0.34310,-0.65256,-0.10598,1.03816,-0.31231,-0.81180,1.38798,0.28925,-0.98448,-0.25063,-0.80802,-0.57998,-0.39392,1.82894,-0.66987,-1.56488,-1.33620,-1.74215,-0.67155,-0.17480,0.04200,-0.68248,0.45681,-0.76856,-1.56060,-0.82168,-1.04625,-0.9…
DOWNSTREAM	34500	all_THETA	14267	0.00534,0.01938,0.01622,0.02136,0.00506,0.00306,0.00623,0.02296,0.01199,0.03381,0.01147,0.00773,0.00626,0.00246,0.01473,0.00412,0.00483,0.03633,0.00538,0.01905,0.01224,0.01367,0.01884,0.02256,0.01117,0.01151,0.00187,0.00862,0.01803,0.00232,0.00780,0.00275,0.01732,0.01707,0.01008,0.00667,0.00313,0.00180,0.00357,0.00515,0.02268,0.00479,0.01426,0.02317,0.01230,0.01455,0.00567,0.00427,0.02094,0.01238…
DOWNSTREAM	34500	all_PI	14267	0.00586,0.03201,0.01528,0.02042,0.00251,0.00341,0.00270,0.01303,0.01146,0.02787,0.00356,0.00702,0.00624,0.00314,0.01143,0.00397,0.00253,0.02165,0.00303,0.02223,0.01494,0.01559,0.02241,0.02695,0.01074,0.01323,0.00191,0.01304,0.01108,0.00164,0.00782,0.00144,0.01529,0.01046,0.01063,0.00438,0.00077,0.00120,0.00483,0.00413,0.01847,0.00479,0.00593,0.03241,0.00815,0.01550,0.00815,0.00151,0.00875,0.00185…
DOWNSTREAM	34500	all_TD	14267	0.22199,1.96412,-0.17625,-0.14127,-1.42945,0.30890,-1.13499,-1.38481,-0.13237,-0.56741,-2.12537,-0.27809,-0.00934,0.66287,-0.67604,-0.07950,-1.00929,-1.30671,-1.17626,0.53113,0.60075,0.43038,0.56348,0.54905,-0.11082,0.44850,0.04913,1.56217,-1.20271,-0.73047,0.00627,-1.17726,-0.36657,-1.11454,0.16439,-1.02637,-1.26469,-0.80566,0.65337,-0.56809,-0.59476,-0.00206,-1.81707,1.24616,-1.04391,0.20511,0.…
DOWNSTREAM	35500	all_THETA	14005	0.01012,0.00243,0.02219,0.02325,0.01451,0.00250,0.01872,0.02254,0.01729,0.02468,0.00963,0.00664,0.00466,0.00054,0.02019,0.01171,0.01101,0.00394,0.01471,0.01203,0.00499,0.01068,0.01609,0.01668,0.01263,0.00325,0.00731,0.01017,0.02030,0.00132,0.00871,0.00419,0.01401,0.01302,0.00649,0.02357,0.00718,0.03131,0.00318,0.00260,0.01085,0.01490,0.02806,0.00410,0.02225,0.02290,0.00359,0.01218,0.01234,0.00890…
DOWNSTREAM	35500	all_PI	14005	0.00953,0.00374,0.01682,0.02290,0.03628,0.00173,0.01490,0.01702,0.01654,0.01880,0.00509,0.00797,0.00385,0.00033,0.01531,0.01177,0.01512,0.00326,0.01767,0.01336,0.00251,0.00238,0.01417,0.01446,0.01698,0.00270,0.00708,0.01573,0.01881,0.00029,0.00638,0.00146,0.01477,0.01191,0.01242,0.02153,0.00389,0.02292,0.00523,0.00212,0.00659,0.01350,0.02300,0.00460,0.01159,0.03000,0.00288,0.01067,0.01511,0.00751…
DOWNSTREAM	35500	all_TD	14005	-0.17922,0.77433,-0.67774,-0.04829,3.44267,-0.73091,-0.60361,-0.70743,-0.11056,-0.76398,-1.44641,0.59408,-0.49439,-0.56454,-0.76752,0.01449,1.14609,-0.34285,0.59574,0.34597,-0.83231,-1.55680,-0.37438,-0.36992,0.99948,-0.45728,-0.06963,1.64619,-0.23482,-1.11690,-0.79795,-1.83411,0.16880,-0.25915,1.53357,-0.27420,-1.37439,-0.86423,1.55525,-0.46697,-1.18133,-0.29631,-0.58021,0.33313,-1.53014,0.98086…
DOWNSTREAM	36500	all_THETA	13782	0.00926,0.00704,0.00307,0.02459,0.00085,0.02090,0.00547,0.03538,0.01002,0.00503,0.00449,0.01752,0.02979,0.00743,0.02703,0.01276,0.00318,0.01436,0.01400,0.00402,0.01478,0.00766,0.01492,0.01078,0.00598,0.00229,0.01299,0.02221,0.00860,0.00521,0.01422,0.00987,0.00613,0.03217,0.00290,0.00124,0.01292,0.02396,0.00515,0.01295,0.02085,0.00479,0.01036,0.00280,0.00996,0.02273,0.01969,0.02171,0.00625,0.03066…
DOWNSTREAM	36500	all_PI	13782	0.01074,0.00588,0.00195,0.01615,0.00106,0.01018,0.00812,0.03197,0.00392,0.00589,0.00402,0.00750,0.02741,0.00532,0.01505,0.00774,0.00069,0.03430,0.01726,0.00309,0.00355,0.00383,0.01164,0.01697,0.00639,0.00104,0.02203,0.02081,0.00710,0.00347,0.01148,0.01701,0.00471,0.02147,0.00177,0.00168,0.00931,0.01593,0.00519,0.00833,0.03103,0.00489,0.01300,0.00151,0.00956,0.02741,0.02633,0.01056,0.00952,0.02993…
DOWNSTREAM	36500	all_TD	13782	0.43419,-0.23606,-0.52160,-1.10215,0.36034,-1.62848,0.96706,-0.31175,-1.79216,0.49831,-0.29859,-1.77101,-0.25120,-0.74030,-1.35961,-1.22909,-1.79776,1.98988,0.72978,-0.46589,-2.24504,-1.48418,-0.65292,1.61942,0.19971,-0.78034,2.12117,-0.20216,-0.52254,-0.96638,-0.60495,1.79056,-0.67300,-1.07195,-0.86130,0.60722,-0.87311,-1.07327,0.02320,-1.09309,1.50140,0.03113,0.75280,-0.65996,-0.11704,0.59768,0…
DOWNSTREAM	37500	all_THETA	13555	0.02620,0.02319,0.00359,0.02572,0.02054,0.00276,0.01855,0.03166,0.01061,0.00352,0.00409,0.00352,0.01093,0.00089,0.03907,0.00173,0.01546,0.01364,0.01460,0.01844,0.02176,0.00869,0.00267,0.01077,0.00938,0.01334,0.00977,0.00459,0.01222,0.02007,0.02219,0.00850,0.00686,0.00536,0.00268,0.00863,0.03561,0.00555,0.00181,0.01851,0.02101,0.00916,0.00284,0.01207,0.00408,0.00788,0.00819,0.01090,0.03052,0.01586…
DOWNSTREAM	37500	all_PI	13555	0.03038,0.03232,0.00488,0.02661,0.02371,0.00073,0.00912,0.02402,0.00634,0.00262,0.00286,0.00346,0.00392,0.00246,0.02334,0.00082,0.01798,0.01351,0.00666,0.01534,0.02109,0.01200,0.00248,0.00807,0.01820,0.01522,0.00740,0.00337,0.01153,0.02087,0.02219,0.00530,0.00294,0.00331,0.00208,0.00712,0.03987,0.00768,0.00308,0.00898,0.02509,0.01758,0.00327,0.01862,0.00091,0.00641,0.01159,0.01188,0.03306,0.01276…
DOWNSTREAM	37500	all_TD	13555	0.44087,1.24499,0.66719,0.11154,0.48876,-1.47416,-1.48639,-0.77901,-1.24533,-0.70492,-0.72712,-0.05090,-1.91576,1.86656,-1.29760,-0.88360,0.49871,-0.03033,-1.62049,-0.53425,-0.08933,1.11662,-0.18091,-0.63257,2.74013,0.43905,-0.72007,-0.75855,-0.17576,0.12263,0.00111,-0.89074,-1.20859,-1.09273,-0.55530,-0.53539,0.38759,1.07538,1.18171,-1.63649,0.61376,1.84122,0.35146,1.53036,-0.82745,-0.47849,1.02…
DOWNSTREAM	38500	all_THETA	13275	0.00252,0.01001,0.00816,0.02359,0.00835,0.01102,0.03400,0.01969,0.02538,0.02210,0.01316,0.00269,0.00399,0.00521,0.01207,0.00171,0.00592,0.02091,0.00794,0.00989,0.01082,0.00399,0.00293,0.02265,0.01651,0.00684,0.00227,0.02261,0.00780,0.01777,0.00084,0.00809,0.00567,0.01292,0.01803,0.01444,0.00598,0.01681,0.03839,0.00186,0.00354,0.00515,0.02147,0.00395,0.00523,0.01612,0.01737,0.00110,0.02305,0.02451…
DOWNSTREAM	38500	all_PI	13275	0.00178,0.01881,0.00979,0.02333,0.00877,0.00831,0.03515,0.01010,0.02035,0.01510,0.00633,0.00329,0.00423,0.00211,0.00324,0.00110,0.00290,0.02372,0.00966,0.01798,0.01249,0.00265,0.00036,0.02410,0.01378,0.00988,0.00097,0.01051,0.01481,0.01478,0.00110,0.00718,0.00538,0.01200,0.01622,0.01660,0.00423,0.01023,0.02333,0.00063,0.00438,0.00338,0.02323,0.00357,0.00406,0.00790,0.01847,0.00141,0.02850,0.02003…
DOWNSTREAM	38500	all_TD	13275	-0.54306,2.31755,0.59362,-0.03477,0.14045,-0.75135,0.10693,-1.44270,-0.63141,-1.01320,-1.62342,0.58196,0.15617,-1.69688,-1.94976,-0.75993,-1.50250,0.42742,0.61818,1.80717,0.47712,-0.62236,-1.46956,0.20494,-0.46661,1.30620,-1.39086,-1.68503,2.68578,-0.53428,0.33118,-0.34381,-0.14529,-0.22457,-0.31709,0.46319,-0.31220,-1.22010,-1.26930,-1.10709,0.65475,-0.98190,0.25956,-0.27120,-0.54202,-1.57733,0.…
DOWNSTREAM	39500	all_THETA	13092	0.00541,0.01316,0.01080,0.01634,0.00806,0.04393,0.00347,0.02734,0.00867,0.03037,0.01108,0.00688,0.02317,0.03291,0.00980,0.03288,0.00638,0.00826,0.01430,0.00085,0.03262,0.01580,0.01626,0.01021,0.00341,0.03240,0.00596,0.01499,0.00267,0.00754,0.00635,0.01386,0.01950,0.01900,0.00338,0.00848,0.04865,0.00136,0.00156,0.00029,0.02698,0.00276,0.00832,0.00034,0.01706,0.00354,0.01143,0.00312,0.01821,0.00768…
DOWNSTREAM	39500	all_PI	13092	0.00644,0.01636,0.00966,0.01880,0.00457,0.05108,0.00285,0.01370,0.00740,0.02395,0.00580,0.00193,0.01707,0.05502,0.00483,0.04461,0.00202,0.00854,0.01162,0.00037,0.01951,0.01336,0.01916,0.01227,0.00287,0.03270,0.01105,0.02177,0.00171,0.00665,0.00357,0.01513,0.01536,0.02126,0.00245,0.00609,0.03000,0.00033,0.00124,0.00040,0.02213,0.00347,0.00596,0.00005,0.02492,0.00534,0.00956,0.00268,0.02744,0.00652…
DOWNSTREAM	39500	all_TD	13092	0.50615,0.63376,-0.31271,0.47125,-1.27337,0.51986,-0.43210,-1.60602,-0.35643,-0.68225,-1.45470,-2.14731,-0.84305,1.88349,-1.55826,1.15345,-2.02365,0.10561,-0.58205,-0.60008,-1.29245,-0.48734,0.54806,0.61968,-0.43120,0.02984,2.34087,1.42313,-0.89123,-0.35065,-1.29820,0.28752,-0.67429,0.37819,-0.69371,-0.79996,-1.24682,-1.27328,-0.47382,0.38952,-0.57801,0.65376,-0.85921,-0.90542,1.29962,1.16617,-0.…
DOWNSTREAM	40500	all_THETA	12963	0.00617,0.01893,0.00770,0.02429,0.00290,0.02861,0.01435,0.00941,0.02247,0.00556,0.00906,0.02982,0.02427,0.00119,0.00988,0.02248,0.00558,0.01426,0.00842,0.00875,0.03066,0.01062,0.03205,0.00760,0.00403,0.03751,0.02232,0.00792,0.01809,0.00359,0.01258,0.00628,0.01338,0.01702,0.02236,0.00479,0.00514,0.01427,0.03932,0.00263,0.00271,0.02721,0.00388,0.00768,0.01663,0.00406,0.01210,0.00367,0.01775,0.00560…
DOWNSTREAM	40500	all_PI	12963	0.00440,0.01592,0.00853,0.03160,0.00115,0.03912,0.00712,0.00868,0.01986,0.00326,0.00555,0.02132,0.02213,0.00009,0.00496,0.02054,0.00168,0.01241,0.00848,0.00399,0.01554,0.00873,0.03051,0.00899,0.00313,0.02431,0.01384,0.01347,0.02322,0.00367,0.00772,0.00618,0.01331,0.01301,0.03465,0.00072,0.00365,0.00663,0.02383,0.00232,0.00355,0.02202,0.00258,0.00721,0.00763,0.00714,0.01697,0.00764,0.01496,0.00502…
DOWNSTREAM	40500	all_TD	12963	-0.80498,-0.49313,0.30946,0.91465,-1.38703,1.17474,-1.51354,-0.23498,-0.36701,-1.19456,-1.03215,-0.91764,-0.27898,-0.98448,-1.53281,-0.27686,-2.04527,-0.36386,0.02212,-1.59065,-1.57086,-0.54551,-0.09658,0.54836,-0.60814,-1.01762,-1.20601,2.11682,0.89941,0.05550,-1.20679,-0.04695,-0.01641,-0.74501,1.71460,-1.21893,-0.80955,-1.53404,-1.25743,-0.29024,0.73109,-0.61228,-0.88133,-0.18630,-1.71079,1.41…
DOWNSTREAM	41500	all_THETA	12715	0.00761,0.02961,0.00521,0.02737,0.00799,0.02684,0.01034,0.01312,0.02389,0.01200,0.00485,0.02192,0.02377,0.01824,0.00862,0.02374,0.01191,0.01634,0.01391,0.01005,0.03637,0.00891,0.01213,0.00311,0.00275,0.03076,0.02397,0.00797,0.01052,0.00690,0.00989,0.00633,0.00970,0.02372,0.01113,0.00915,0.01870,0.01215,0.00592,0.02677,0.00462,0.00584,0.01563,0.00756,0.00597,0.00298,0.02174,0.00754,0.01458,0.02773…
DOWNSTREAM	41500	all_PI	12715	0.00662,0.03136,0.00104,0.02081,0.00340,0.03617,0.00664,0.01378,0.02242,0.00585,0.00107,0.02253,0.01633,0.02184,0.00459,0.02280,0.00786,0.01376,0.01457,0.00446,0.01197,0.00420,0.00730,0.00172,0.00250,0.02476,0.02690,0.01349,0.00991,0.01560,0.00804,0.00327,0.01146,0.01747,0.01574,0.00437,0.01143,0.00883,0.00587,0.01484,0.00444,0.00315,0.00611,0.01340,0.00386,0.00401,0.02461,0.00604,0.01148,0.03269…
DOWNSTREAM	41500	all_TD	12715	-0.37230,0.18749,-1.76967,-0.77058,-1.64503,0.92660,-1.00270,0.14760,-0.19657,-1.59287,-2.24371,0.07779,-1.00149,0.54112,-1.40499,-0.12409,-1.05834,-0.49055,0.14986,-1.70295,-2.17378,-1.57423,-0.79747,-1.07934,-0.20709,-0.62892,0.36870,2.08632,-0.17189,1.80638,-0.57715,-1.41597,0.25941,-0.84504,1.10245,-1.60018,-1.21711,-0.70158,-0.02755,-1.43390,-0.08984,-1.22685,-1.92299,1.43734,-0.87279,0.7318…
DOWNSTREAM	42500	all_THETA	12464	0.00664,0.02337,0.00822,0.02654,0.00828,0.00239,0.02007,0.00323,0.03372,0.01144,0.00467,0.01539,0.02520,0.02003,0.00593,0.01797,0.01910,0.01004,0.01164,0.00654,0.03225,0.01350,0.01215,0.00814,0.00110,0.02997,0.00823,0.00825,0.00230,0.00715,0.00916,0.01240,0.00499,0.00125,0.00936,0.02133,0.00816,0.00610,0.02319,0.00595,0.00139,0.01872,0.00681,0.00452,0.01081,0.02020,0.00171,0.01058,0.02377,0.02530…
DOWNSTREAM	42500	all_PI	12464	0.00417,0.02432,0.00739,0.02627,0.00499,0.00169,0.01312,0.00242,0.02417,0.00704,0.00186,0.01065,0.01909,0.01079,0.00246,0.01828,0.02722,0.00517,0.01508,0.00236,0.01089,0.01001,0.01053,0.00642,0.00130,0.02196,0.01412,0.00770,0.00425,0.00746,0.00756,0.01059,0.01217,0.00170,0.00479,0.02182,0.01178,0.00460,0.01800,0.00368,0.00294,0.00736,0.00732,0.00215,0.01703,0.02553,0.00187,0.00857,0.00696,0.01742…
DOWNSTREAM	42500	all_TD	12464	-1.03554,0.12935,-0.25670,-0.03265,-1.14997,-0.31220,-1.08026,-0.61199,-0.91688,-1.16018,-1.72260,-0.92750,-0.77848,-1.41098,-1.70993,0.05328,1.35399,-1.49023,0.91472,-1.81426,-2.12959,-0.80233,-0.40755,-0.62629,0.33402,-0.84907,2.13313,-0.17751,1.79384,0.11799,-0.53379,-0.45538,2.06622,0.38952,-1.48496,0.07297,1.09704,-0.72932,-0.71396,-0.94182,2.06056,-1.92990,0.21063,-1.31991,1.15017,0.83784,0…
DOWNSTREAM	43500	all_THETA	12373	0.01072,0.01393,0.01528,0.02939,0.00552,0.00066,0.00816,0.00341,0.02071,0.00154,0.03198,0.01867,0.00407,0.01208,0.00291,0.01525,0.04157,0.04629,0.00773,0.00149,0.02279,0.01185,0.00780,0.01200,0.02778,0.02085,0.00389,0.01161,0.00197,0.03173,0.00641,0.01098,0.01932,0.00241,0.00936,0.00333,0.00969,0.01705,0.01452,0.00719,0.03013,0.00272,0.00144,0.00737,0.02439,0.00885,0.01707,0.00797,0.00074,0.00206…
DOWNSTREAM	43500	all_PI	12373	0.00802,0.01909,0.01384,0.02662,0.00263,0.00038,0.00681,0.00166,0.01826,0.00416,0.02459,0.01978,0.00362,0.00431,0.00026,0.01377,0.05387,0.02191,0.00452,0.00202,0.02149,0.00649,0.00866,0.00569,0.01098,0.01584,0.00325,0.01273,0.00144,0.02843,0.00666,0.01776,0.02060,0.00252,0.00814,0.00353,0.00814,0.01055,0.01750,0.00345,0.02362,0.00119,0.00185,0.00466,0.01805,0.01251,0.00677,0.01277,0.00209,0.00104…
DOWNSTREAM	43500	all_TD	12373	-0.71023,0.87559,-0.29280,-0.30080,-1.31970,-0.60418,-0.30658,-1.13404,-0.36905,2.43581,-0.74665,0.18385,-0.30820,-1.79120,-1.82153,-0.27830,0.94790,-1.71373,-1.25141,0.59519,-0.18124,-1.40388,0.32650,-1.63657,-1.92197,-0.75674,-0.32809,0.29861,-0.67042,-0.33073,0.06424,1.85424,0.21116,0.09499,-0.40001,0.15013,-0.49155,-1.13188,0.63575,-1.45863,-0.69376,-0.60008,0.56207,-1.10516,-0.83041,1.12497,…
DOWNSTREAM	44500	all_THETA	12073	0.01351,0.01004,0.02788,0.01632,0.00583,0.01467,0.00028,0.03561,0.01144,0.02681,0.02816,0.00341,0.02321,0.00516,0.00528,0.03515,0.02715,0.01045,0.00370,0.00691,0.00489,0.00700,0.00565,0.01496,0.01118,0.00414,0.02871,0.00718,0.02454,0.00259,0.00827,0.00485,0.01309,0.01483,0.00079,0.00466,0.00038,0.00204,0.00670,0.02008,0.00995,0.01457,0.00490,0.01214,0.00578,0.02014,0.02524,0.00770,0.02759,0.00520…
DOWNSTREAM	44500	all_PI	12073	0.01117,0.01082,0.02631,0.00932,0.00398,0.01500,0.00018,0.03744,0.01278,0.02678,0.04064,0.00159,0.01146,0.00529,0.00193,0.04322,0.01429,0.00677,0.00218,0.00818,0.00150,0.00420,0.00409,0.00878,0.01412,0.00435,0.02195,0.01403,0.02978,0.00079,0.00575,0.00397,0.01238,0.01120,0.00012,0.00152,0.00016,0.00113,0.00373,0.01291,0.01196,0.00663,0.00331,0.00826,0.00489,0.02424,0.01377,0.00638,0.01520,0.00407…
DOWNSTREAM	44500	all_TD	12073	-0.54113,0.22337,-0.17847,-1.32240,-0.86560,0.06563,-0.38254,0.16392,0.36260,-0.00322,1.42251,-1.46754,-1.57153,0.07586,-0.67478,0.74253,-1.45555,-1.08291,-0.99510,0.52788,-1.89876,-1.19928,-0.78917,-1.29664,0.81479,0.14842,-0.75942,2.54442,0.67013,-1.71901,-0.92353,-0.51838,-0.16795,-0.75369,-0.90542,-1.42579,-0.60008,-1.10546,-1.04869,-1.04906,0.57904,-1.71391,-0.68657,-0.92489,-0.39204,0.64668…
DOWNSTREAM	45500	all_THETA	12005	0.01004,0.02036,0.01349,0.01628,0.00487,0.01561,0.01981,0.01018,0.02736,0.02537,0.00498,0.01122,0.00108,0.00533,0.02106,0.00592,0.00880,0.00696,0.00621,0.00376,0.00598,0.02226,0.01828,0.01318,0.01980,0.00323,0.03443,0.02005,0.00998,0.02266,0.00707,0.00813,0.00476,0.01129,0.01278,0.00193,0.00235,0.02655,0.00351,0.00182,0.00873,0.02675,0.00552,0.00187,0.01757,0.00522,0.01722,0.01713,0.02474,0.00237…
DOWNSTREAM	45500	all_PI	12005	0.00931,0.02132,0.01251,0.00972,0.00384,0.01325,0.02463,0.01185,0.02182,0.03213,0.00088,0.01361,0.00151,0.00645,0.03974,0.00232,0.00775,0.00499,0.00205,0.00277,0.00300,0.00721,0.01107,0.02398,0.02618,0.00225,0.01942,0.01649,0.01489,0.02370,0.00528,0.00585,0.00296,0.00636,0.01886,0.00239,0.00187,0.02622,0.00144,0.00179,0.00583,0.01952,0.00164,0.00319,0.00881,0.00431,0.01887,0.01942,0.02458,0.00305…
DOWNSTREAM	45500	all_TD	12005	-0.22257,0.14586,-0.21495,-1.26964,-0.60719,-0.43660,0.75802,0.49934,-0.64816,0.85431,-2.30596,0.50337,0.55853,0.44314,2.46952,-1.79138,-0.36480,-0.83813,-1.93020,-0.71080,-1.45177,-2.05260,-1.23750,2.09961,0.97715,-0.82305,-1.40083,-0.53577,1.50288,0.13064,-0.73915,-0.84479,-1.08227,-1.32960,1.48031,0.44119,-0.46736,-0.03861,-1.57077,-0.03932,-1.00452,-0.86516,-1.30821,1.01069,-1.58017,-0.50489,…
DOWNSTREAM	46500	all_THETA	11823	0.02176,0.03122,0.02393,0.00198,0.00757,0.00538,0.02519,0.01135,0.02483,0.01090,0.00385,0.00209,0.03087,0.03168,0.00683,0.00595,0.00444,0.00629,0.00981,0.00933,0.03063,0.01684,0.01353,0.00287,0.03561,0.01245,0.02526,0.00129,0.01236,0.00369,0.01689,0.02590,0.00556,0.00221,0.01024,0.02671,0.00521,0.01625,0.01117,0.01360,0.00846,0.02006,0.00325,0.00665,0.02201,0.03170,0.00852,0.01112,0.03358,0.00449…
DOWNSTREAM	46500	all_PI	11823	0.03252,0.05007,0.01381,0.00262,0.00656,0.00182,0.02091,0.01256,0.01495,0.00494,0.00228,0.00046,0.02481,0.04627,0.00284,0.00224,0.00279,0.00213,0.01008,0.00443,0.01409,0.00824,0.01467,0.00202,0.04030,0.02387,0.02514,0.00098,0.01305,0.00214,0.01912,0.03009,0.00496,0.00183,0.00777,0.01738,0.00451,0.00948,0.00919,0.00807,0.00785,0.02328,0.00378,0.00681,0.01273,0.01975,0.00669,0.00557,0.01622,0.00131…
DOWNSTREAM	46500	all_TD	11823	1.45181,1.66923,-1.24231,0.46310,-0.39221,-1.93189,-0.48277,0.32066,-1.25069,-1.56718,-1.12812,-1.11396,-0.62679,1.36871,-1.74467,-1.62233,-0.87690,-1.95836,0.08314,-1.61040,-1.74139,-1.58999,0.26070,-0.79326,0.42687,2.60279,-0.01482,-0.51021,0.17260,-0.96676,0.41725,0.50954,-0.30546,-0.43038,-0.74546,-1.11598,-0.39284,-1.15906,-0.51829,-0.98480,-0.20426,0.51063,0.41028,0.04161,-1.31732,-1.21758,…
DOWNSTREAM	47500	all_THETA	11584	0.01779,0.00487,0.01368,0.02395,0.01062,0.00334,0.00402,0.02431,0.02118,0.00799,0.00123,0.00641,0.00356,0.01599,0.00851,0.03051,0.01729,0.01289,0.01869,0.00423,0.03442,0.01813,0.00693,0.03292,0.01008,0.01086,0.00727,0.01692,0.01185,0.00628,0.02766,0.00278,0.00339,0.01977,0.01152,0.00444,0.01431,0.01760,0.01584,0.00209,0.01305,0.01427,0.00503,0.02221,0.02540,0.00736,0.01301,0.00408,0.00142,0.00233…
DOWNSTREAM	47500	all_PI	11584	0.01207,0.00120,0.01474,0.01541,0.00570,0.00140,0.00464,0.01148,0.02656,0.00505,0.00305,0.00802,0.00118,0.01756,0.00537,0.01244,0.00947,0.01892,0.02467,0.00513,0.01541,0.02374,0.00923,0.03193,0.00766,0.01248,0.00734,0.01391,0.01046,0.00568,0.03192,0.00096,0.00277,0.01728,0.00916,0.00570,0.00499,0.02507,0.01006,0.00091,0.01417,0.01766,0.00698,0.01358,0.02013,0.01120,0.00887,0.00968,0.00052,0.00097…
DOWNSTREAM	47500	all_TD	11584	-1.00165,-2.09800,0.24321,-1.12904,-1.42440,-1.56542,0.25937,-1.60495,0.76617,-1.10948,1.58031,0.42212,-1.75853,0.30977,-1.04736,-1.91229,-1.43229,1.41112,0.99199,0.56019,-1.66409,0.96617,0.97954,-0.09713,-0.58148,0.45433,0.02612,-0.52371,-0.35018,-0.27300,0.49599,-1.38315,-0.49828,-0.39771,-0.62829,0.80322,-1.82615,1.11866,-0.96139,-0.60008,0.25447,0.74522,0.81917,-0.97979,-0.65666,1.47145,-0.63…
DOWNSTREAM	48500	all_THETA	11488	0.01026,0.00583,0.01258,0.01493,0.00431,0.00608,0.01611,0.03611,0.01037,0.00331,0.00112,0.01793,0.01596,0.00827,0.01085,0.00485,0.01291,0.01372,0.01240,0.01651,0.00855,0.00248,0.02634,0.02007,0.00544,0.03337,0.00146,0.00586,0.00389,0.01021,0.00857,0.00754,0.00417,0.03067,0.00180,0.00083,0.00615,0.02893,0.00411,0.02559,0.01547,0.01346,0.01992,0.00339,0.01601,0.01660,0.00711,0.00979,0.03252,0.02406…
DOWNSTREAM	48500	all_PI	11488	0.00816,0.00340,0.01542,0.01101,0.00134,0.00429,0.01043,0.02895,0.00603,0.00311,0.00017,0.01696,0.01780,0.00504,0.00600,0.00252,0.01211,0.00490,0.00724,0.02435,0.01118,0.00311,0.01972,0.01508,0.00830,0.03645,0.00027,0.00389,0.00252,0.00876,0.01008,0.00582,0.00251,0.03714,0.00057,0.00006,0.00372,0.01521,0.00468,0.01715,0.00536,0.02212,0.02040,0.00773,0.01610,0.01656,0.00438,0.00958,0.02023,0.01639…
DOWNSTREAM	48500	all_TD	11488	-0.43269,-1.06769,0.61808,-0.82589,-1.95252,-0.42324,-1.09151,-0.58554,-1.26177,-0.16343,-1.42915,-0.17019,0.34666,-1.18631,-1.25224,-1.38135,-0.18749,-1.81294,-1.29788,1.50184,0.92110,0.54361,-0.75943,-0.76264,1.36603,0.29837,-1.16791,-0.95731,-0.93702,-0.42290,0.51447,-0.68703,-0.84612,0.68112,-1.61113,-0.98448,-1.15651,-1.52618,0.39204,-1.03317,-2.04075,1.07942,0.07685,1.83978,0.01749,-0.00716…
DOWNSTREAM	49500	all_THETA	11331	0.01056,0.02326,0.02164,0.00196,0.00155,0.01304,0.01922,0.00885,0.00396,0.03005,0.01846,0.00543,0.00581,0.00429,0.00503,0.01547,0.03590,0.00778,0.02023,0.01686,0.00173,0.03244,0.02781,0.00279,0.02650,0.00929,0.01378,0.00664,0.01843,0.00053,0.00422,0.00609,0.03190,0.00508,0.00433,0.00347,0.01343,0.00271,0.01967,0.01575,0.00960,0.00745,0.02678,0.00921,0.02493,0.00502,0.01783,0.02542,0.02017,0.00635…
DOWNSTREAM	49500	all_PI	11331	0.00944,0.02293,0.01232,0.00044,0.00068,0.01261,0.01244,0.00433,0.00329,0.02135,0.01951,0.00371,0.00289,0.00405,0.00206,0.01657,0.02114,0.00677,0.03009,0.01790,0.00245,0.02163,0.02161,0.00489,0.03930,0.00909,0.01299,0.00444,0.01844,0.00061,0.00560,0.00233,0.02666,0.00119,0.00444,0.00165,0.00704,0.00130,0.01687,0.00633,0.00942,0.00521,0.03640,0.00804,0.01946,0.00312,0.01115,0.01270,0.01232,0.00186…
DOWNSTREAM	49500	all_TD	11331	-0.22399,-0.04437,-1.37691,-1.77530,-0.60008,-0.10431,-1.12177,-1.52893,-0.48015,-0.93149,0.17463,-0.91733,-1.41659,-0.14127,-1.70703,0.22494,-1.21433,-0.38467,1.49934,0.19308,0.44677,-1.07709,-0.69916,1.72898,1.55270,-0.06539,-0.17185,-0.98930,0.00176,0.14962,0.79016,-1.52897,-0.52841,-2.11567,0.06895,-0.88131,-1.48475,-1.37332,-0.43364,-1.86322,-0.05048,-0.88424,1.13611,-0.38393,-0.69638,-1.075…
DOWNSTREAM	50500	all_THETA	11146	0.01369,0.01118,0.02576,0.01525,0.00592,0.00570,0.03449,0.01070,0.01061,0.01718,0.01222,0.00794,0.00619,0.00567,0.01935,0.00389,0.02009,0.00719,0.01360,0.00519,0.00650,0.00758,0.01187,0.00743,0.00972,0.01079,0.00542,0.02167,0.02825,0.00835,0.00838,0.00130,0.01942,0.00610,0.00733,0.01991,0.00894,0.00683,0.00198,0.01624,0.00438,0.00295,0.00714,0.02362,0.00155,0.03495,0.01737,0.00954,0.01528,0.02636…
DOWNSTREAM	50500	all_PI	11146	0.02246,0.01032,0.02307,0.01041,0.00159,0.00156,0.02856,0.01394,0.01303,0.01870,0.00637,0.00563,0.00557,0.00267,0.01132,0.00227,0.01990,0.00445,0.01002,0.00374,0.00260,0.00419,0.00422,0.00472,0.01853,0.01401,0.00866,0.01785,0.02858,0.01058,0.01182,0.00057,0.02533,0.00418,0.00799,0.03196,0.01281,0.00732,0.00276,0.01252,0.00447,0.00328,0.00988,0.01129,0.00098,0.01608,0.00808,0.00965,0.01613,0.03758…
DOWNSTREAM	50500	all_TD	11146	1.74210,-0.21002,-0.33413,-0.99975,-2.15279,-1.66344,-0.51410,0.71469,0.70294,0.27805,-1.49224,-0.87584,-0.23117,-1.50724,-1.31465,-0.88370,-0.02883,-1.14563,-0.81946,-0.73551,-1.70269,-1.05662,-1.83820,-1.06733,2.59512,0.92144,1.41302,-0.55657,0.03623,0.49620,0.91013,-0.94606,0.96820,-0.92935,0.22096,1.87403,1.10895,0.21055,0.55889,-0.70832,0.02312,0.29864,0.98462,-1.66512,-0.53334,-1.74735,-1.6…
DOWNSTREAM	51500	all_THETA	11003	0.00499,0.00264,0.01135,0.01551,0.01400,0.00647,0.00259,0.02163,0.01258,0.03022,0.00870,0.00641,0.00718,0.01009,0.01986,0.02290,0.00141,0.00844,0.02156,0.01290,0.00439,0.01077,0.00714,0.00786,0.02770,0.00978,0.00855,0.01441,0.02461,0.00621,0.03179,0.00761,0.01723,0.00562,0.00218,0.00724,0.00626,0.00841,0.02410,0.00192,0.00575,0.00256,0.00495,0.03034,0.00100,0.02715,0.01588,0.00278,0.02024,0.01309…
DOWNSTREAM	51500	all_PI	11003	0.00346,0.00187,0.02110,0.02122,0.01036,0.00190,0.00081,0.01061,0.00925,0.02454,0.00826,0.00260,0.00569,0.00623,0.01707,0.01993,0.00179,0.00474,0.01916,0.01149,0.00154,0.00994,0.00551,0.00679,0.03670,0.01392,0.00935,0.01454,0.01850,0.01007,0.04969,0.00504,0.02300,0.00519,0.00299,0.01041,0.00541,0.00543,0.01653,0.00292,0.00574,0.00375,0.00511,0.01901,0.00148,0.02096,0.00737,0.00596,0.02510,0.00889…
DOWNSTREAM	51500	all_TD	11003	-0.43975,-0.31220,2.62003,1.12054,-0.81634,-2.10043,-1.15265,-1.59573,-0.82672,-0.60609,-0.14925,-1.64189,-0.59824,-1.15452,-0.44119,-0.36899,0.44246,-1.33572,-0.35420,-0.33858,-1.69113,-0.18313,-0.65282,-0.37071,1.04596,1.20836,0.24614,0.02662,-0.77901,1.77725,1.74996,-1.01803,1.06146,-0.22613,0.62355,1.13881,-0.38523,-0.95360,-1.00215,0.74460,-0.00346,1.17963,0.05778,-1.17605,0.80607,-0.72685,-…
DOWNSTREAM	52500	all_THETA	10881	0.01381,0.00285,0.02404,0.00413,0.01183,0.01336,0.01936,0.01079,0.02139,0.01021,0.00337,0.00682,0.02983,0.01967,0.00941,0.00893,0.01655,0.01052,0.00157,0.00990,0.01549,0.01166,0.00831,0.01137,0.03311,0.03020,0.00845,0.01542,0.00684,0.01817,0.00555,0.00564,0.00738,0.00412,0.00198,0.02029,0.00318,0.00197,0.00163,0.02794,0.00342,0.02452,0.02248,0.00525,0.00771,0.00590,0.02872,0.00350,0.00488,0.00843…
DOWNSTREAM	52500	all_PI	10881	0.01560,0.00541,0.02351,0.00178,0.00605,0.00880,0.01747,0.00701,0.02081,0.00944,0.00300,0.00194,0.02048,0.02181,0.00867,0.00528,0.01565,0.01251,0.00142,0.01084,0.00998,0.00639,0.01353,0.01619,0.02205,0.02398,0.01475,0.02919,0.00381,0.02649,0.00309,0.00313,0.01105,0.00203,0.00258,0.00994,0.00217,0.00093,0.00189,0.02196,0.00416,0.02391,0.01063,0.00229,0.00946,0.00810,0.02448,0.00479,0.00331,0.00586…
DOWNSTREAM	52500	all_TD	10881	0.24115,1.50893,-0.07026,-1.60770,-1.31582,-1.04167,-0.30405,-1.08366,-0.08536,-0.23064,-0.28520,-1.69165,-1.01139,0.34633,-0.19763,-1.23109,-0.16318,0.58631,-0.17298,0.29235,-0.95871,-1.28728,1.69044,1.28515,-0.99778,-0.65908,2.26438,2.32352,-1.26554,1.45567,-1.28829,-0.94279,1.05335,-1.38015,0.42750,-1.62631,-0.85068,-0.75979,0.38252,-0.63012,0.59509,-0.07161,-1.68650,-1.48613,0.64623,0.88339,-…
DOWNSTREAM	53500	all_THETA	10792	0.01122,0.02780,0.00541,0.00569,0.01369,0.00976,0.01910,0.00942,0.02298,0.00724,0.02569,0.02723,0.00566,0.01061,0.01818,0.01669,0.00971,0.02589,0.01320,0.01236,0.00943,0.00276,0.01286,0.02608,0.00595,0.02528,0.00467,0.00634,0.01580,0.03920,0.00216,0.01011,0.00144,0.00150,0.00165,0.00470,0.00482,0.01210,0.00595,0.03203,0.01589,0.02354,0.01395,0.00747,0.00392,0.02403,0.00997,0.01745,0.00283,0.00235…
DOWNSTREAM	53500	all_PI	10792	0.01878,0.02736,0.00390,0.00206,0.01292,0.01052,0.02045,0.00499,0.02659,0.00584,0.01767,0.02391,0.00281,0.00714,0.01659,0.01710,0.00742,0.01153,0.00802,0.01502,0.01321,0.00217,0.00981,0.01244,0.00798,0.03321,0.00423,0.00459,0.01473,0.05460,0.00296,0.00451,0.00129,0.00106,0.00091,0.00456,0.00822,0.00741,0.00535,0.03704,0.01700,0.02104,0.02707,0.00644,0.00339,0.01552,0.01139,0.00812,0.00270,0.00263…
DOWNSTREAM	53500	all_TD	10792	1.49105,-0.04996,-0.81269,-1.70054,-0.15393,0.23006,0.22555,-1.44000,0.50429,-0.57170,-1.00390,-0.38279,-1.11348,-0.99461,-0.27847,0.07639,-0.71756,-1.71524,-1.22842,0.65026,1.16842,-0.53570,-0.72297,-1.66254,0.94147,1.00208,-0.22373,-0.80643,-0.20947,1.07738,0.82563,-1.64840,-0.10774,-0.48905,-1.05958,-0.08622,1.31350,-1.13355,-0.21350,0.50322,0.18735,-0.34004,2.75231,-0.41077,-0.25348,-1.11340,…
DOWNSTREAM	54500	all_THETA	10586	0.01073,0.02698,0.00299,0.01282,0.00511,0.00075,0.02036,0.01331,0.00935,0.02160,0.00273,0.00155,0.03576,0.00510,0.01814,0.00911,0.01235,0.01903,0.00188,0.01022,0.00433,0.03249,0.01423,0.00673,0.00308,0.02535,0.02341,0.00385,0.03355,0.00123,0.01015,0.00682,0.02183,0.00289,0.00414,0.00480,0.00039,0.01197,0.00210,0.00288,0.02391,0.00294,0.01627,0.02205,0.00225,0.03398,0.01255,0.02067,0.01831,0.00574…
DOWNSTREAM	54500	all_PI	10586	0.01831,0.03089,0.00045,0.00823,0.00197,0.00063,0.01279,0.01439,0.00870,0.02716,0.00403,0.00108,0.02747,0.00464,0.01123,0.00417,0.01394,0.02198,0.00030,0.01445,0.00109,0.01369,0.00990,0.01041,0.00248,0.02085,0.01261,0.01025,0.03034,0.00115,0.01247,0.00498,0.02469,0.00285,0.00373,0.00248,0.00035,0.00135,0.00362,0.00240,0.01925,0.00305,0.00737,0.02265,0.00204,0.04270,0.01698,0.01972,0.01903,0.00424…
DOWNSTREAM	54500	all_TD	10586	1.74907,0.46222,-0.90542,-0.90391,-1.75039,-0.23129,-1.16141,0.25531,-0.21506,0.81359,0.95270,-0.56616,-0.75042,-0.21230,-1.18690,-1.65201,0.39862,0.49402,-1.77778,1.26945,-1.58155,-1.86715,-0.93846,1.58939,-0.52348,-0.56958,-1.46089,2.79230,-0.31022,-0.10063,0.68604,-0.79713,0.41375,-0.04152,-0.19849,-1.25429,-0.10774,-1.27214,1.22154,-0.44332,-0.60939,0.05205,-1.72498,0.08587,-0.15581,0.82990,1…
DOWNSTREAM	55500	all_THETA	10529	0.02891,0.01368,0.01671,0.01695,0.00061,0.00328,0.00157,0.01693,0.01043,0.01259,0.02875,0.00522,0.00034,0.02641,0.01852,0.00833,0.02307,0.02163,0.00454,0.01315,0.00497,0.03314,0.01737,0.00342,0.00209,0.02344,0.02231,0.00624,0.03446,0.00060,0.00932,0.00485,0.02180,0.00389,0.00431,0.00974,0.00270,0.02738,0.00370,0.00507,0.03526,0.00087,0.02042,0.01420,0.01998,0.01243,0.01920,0.01729,0.02912,0.00558…
DOWNSTREAM	55500	all_PI	10529	0.03789,0.01154,0.01834,0.01669,0.00039,0.00309,0.00012,0.00713,0.00760,0.01039,0.03846,0.00223,0.00056,0.02097,0.02250,0.00298,0.02429,0.02466,0.00116,0.01741,0.00382,0.01392,0.01337,0.00219,0.00139,0.01369,0.01669,0.01744,0.03501,0.00042,0.01353,0.00296,0.02090,0.00118,0.00390,0.00514,0.00312,0.01489,0.00122,0.00379,0.02123,0.00048,0.01960,0.00787,0.01575,0.02223,0.01946,0.02287,0.02146,0.00501…
DOWNSTREAM	55500	all_TD	10529	0.98431,-0.42130,0.28888,-0.04728,-0.38254,-0.12725,-0.98448,-1.82981,-0.79851,-0.54579,1.08901,-1.66126,0.66486,-0.66283,0.67265,-1.94171,0.16851,0.42845,-2.07410,0.87146,-0.63372,-1.87003,-0.72649,-0.79623,-0.47976,-1.32311,-0.76000,3.33629,0.05150,-0.31220,1.27983,-1.12284,-0.13127,-1.89601,-0.19316,-1.37563,0.22197,-1.31357,-0.95945,-0.66372,-1.27935,-0.64712,-0.12355,-1.36856,-0.67518,1.8638…
DOWNSTREAM	56500	all_THETA	10327	0.01958,0.02398,0.02157,0.00135,0.00395,0.01615,0.01546,0.01034,0.02526,0.02048,0.00464,0.02104,0.00025,0.02650,0.03031,0.00807,0.02881,0.00788,0.00816,0.01030,0.00335,0.02797,0.01436,0.00362,0.01917,0.00608,0.00420,0.02967,0.00235,0.01231,0.00413,0.02335,0.00707,0.00230,0.00913,0.01438,0.01782,0.00177,0.02316,0.00403,0.00350,0.01757,0.01247,0.02399,0.01038,0.02310,0.02384,0.00751,0.03264,0.02028…
DOWNSTREAM	56500	all_PI	10327	0.02447,0.02361,0.01519,0.00275,0.00131,0.01158,0.01320,0.00895,0.01729,0.02642,0.00357,0.00834,0.00013,0.02517,0.04503,0.00259,0.03343,0.01430,0.00453,0.00985,0.00201,0.01091,0.01053,0.00463,0.01339,0.00743,0.00812,0.02750,0.00519,0.01457,0.00336,0.03122,0.00706,0.00198,0.00528,0.00448,0.00698,0.00159,0.01591,0.00383,0.00253,0.01258,0.01309,0.03371,0.01029,0.02322,0.03308,0.00486,0.01696,0.01571…
DOWNSTREAM	56500	all_TD	10327	0.67811,-0.04979,-0.94361,1.49111,-1.87085,-0.89494,-0.45903,-0.41465,-0.86593,0.92407,-0.65151,-1.58958,-0.52648,-0.16161,1.55571,-2.05290,0.51620,2.31271,-1.07648,-0.13340,-0.94653,-1.94942,-0.83404,0.77519,-0.94324,0.46952,1.73549,-0.23464,2.55529,0.56135,-0.52578,0.99760,-0.00570,-0.34636,-1.26170,-2.15792,-1.82526,-0.21459,-0.97195,-0.09297,-0.65953,-0.85611,0.15400,1.28885,-0.02338,0.01653,…
DOWNSTREAM	57500	all_THETA	10164	0.01583,0.02068,0.03426,0.00137,0.00585,0.02689,0.01162,0.00968,0.01149,0.04088,0.01569,0.00789,0.01421,0.00790,0.02689,0.02605,0.01083,0.03197,0.01692,0.01217,0.00629,0.04511,0.01920,0.00287,0.00219,0.01330,0.00054,0.02769,0.00286,0.01370,0.00274,0.01449,0.00709,0.00208,0.00933,0.01289,0.02585,0.00093,0.03432,0.04235,0.01113,0.02375,0.01274,0.01496,0.01757,0.02398,0.00619,0.00583,0.02762,0.01974…
DOWNSTREAM	57500	all_PI	10164	0.01527,0.03259,0.03622,0.00092,0.00325,0.02440,0.00585,0.00903,0.01042,0.03364,0.01766,0.00871,0.00553,0.00445,0.02360,0.03333,0.00454,0.05332,0.02393,0.02139,0.00222,0.02050,0.01665,0.00401,0.00033,0.03521,0.00008,0.03040,0.00151,0.01546,0.00291,0.01680,0.00795,0.00132,0.00662,0.00438,0.01289,0.00259,0.02199,0.04930,0.00939,0.03032,0.01400,0.02591,0.02169,0.02631,0.00308,0.01156,0.01446,0.02340…
DOWNSTREAM	57500	all_TD	10164	-0.11210,1.83579,0.17314,-0.72436,-1.27316,-0.29783,-1.37156,-0.20210,-0.28947,-0.57265,0.39388,0.19328,-1.78096,-1.29664,-0.39383,0.84853,-1.75300,2.11994,1.30475,2.01946,-1.70311,-1.72868,-0.42211,1.05484,-0.90542,2.36241,-0.90542,0.31566,-1.14646,0.40126,0.15570,0.48540,0.31018,-0.81436,-0.89049,-2.02588,-1.48580,1.90146,-1.16292,0.52902,-0.35903,0.85514,0.30850,2.19254,0.74340,0.31122,-1.4249…
DOWNSTREAM	58500	all_THETA	10075	0.01212,0.02776,0.00321,0.00730,0.02939,0.01484,0.02091,0.00898,0.04848,0.00243,0.01674,0.00212,0.02710,0.02178,0.02858,0.01145,0.01937,0.01518,0.00499,0.00940,0.04228,0.01820,0.01599,0.02040,0.00357,0.03020,0.00808,0.02416,0.00395,0.00898,0.00425,0.01715,0.00217,0.00586,0.00880,0.01115,0.02214,0.00194,0.01032,0.02616,0.03955,0.00985,0.01272,0.01312,0.01878,0.01086,0.01898,0.02856,0.00323,0.01469…
DOWNSTREAM	58500	all_PI	10075	0.01065,0.02220,0.00095,0.00751,0.02892,0.00974,0.02025,0.00675,0.06417,0.00054,0.01223,0.00183,0.01906,0.02035,0.01349,0.00790,0.02108,0.02400,0.00191,0.00437,0.04330,0.01539,0.02239,0.02462,0.00410,0.03290,0.01172,0.02411,0.00194,0.01062,0.00307,0.02034,0.00121,0.00731,0.00441,0.00379,0.01749,0.00243,0.01507,0.02126,0.02742,0.00672,0.01241,0.01086,0.01412,0.01835,0.02172,0.02500,0.00263,0.00815…
DOWNSTREAM	58500	all_TD	10075	-0.36841,-0.61977,-0.75057,0.06960,-0.05076,-1.07881,-0.10056,-0.76043,1.04267,-1.11690,-0.81851,-0.28651,-0.95476,-0.20663,-1.62819,-0.95997,0.27841,1.81633,-1.36421,-1.61571,0.07621,-0.48985,1.26263,0.59054,0.39709,0.24379,1.36619,-0.00705,-1.42673,0.55750,-0.65631,0.57843,-1.09036,0.69538,-1.52064,-2.04677,-0.65320,0.58413,0.92277,-0.60206,-0.98587,-0.89001,-0.05825,-0.53798,-0.78050,1.89147,0…
DOWNSTREAM	59500	all_THETA	9915	0.01547,0.01626,0.03193,0.02954,0.00513,0.01465,0.00731,0.01389,0.01141,0.04126,0.00373,0.00416,0.00122,0.00825,0.01943,0.02689,0.00862,0.02662,0.02085,0.00242,0.00844,0.02515,0.01669,0.01653,0.00236,0.00372,0.02697,0.01632,0.00591,0.03682,0.00664,0.01258,0.00674,0.00211,0.00330,0.00497,0.00811,0.01339,0.02584,0.00347,0.00426,0.02338,0.02805,0.03810,0.02141,0.01659,0.00926,0.02233,0.02132,0.02239…
DOWNSTREAM	59500	all_PI	9915	0.01405,0.01628,0.02972,0.02728,0.00186,0.01572,0.00167,0.01089,0.00901,0.04462,0.00286,0.00413,0.00009,0.00430,0.01589,0.01405,0.00403,0.02710,0.03118,0.00105,0.00485,0.01329,0.01088,0.02100,0.00072,0.00491,0.02371,0.01349,0.00740,0.03267,0.00351,0.01345,0.00594,0.00092,0.00274,0.00464,0.00349,0.00658,0.01732,0.00622,0.00187,0.01715,0.01178,0.02636,0.02403,0.01776,0.01849,0.01762,0.01974,0.02959…
DOWNSTREAM	59500	all_TD	9915	-0.28937,0.00355,-0.21517,-0.24639,-1.07070,0.19354,-1.70574,-0.64797,-0.60376,0.26446,-0.53621,-0.02005,-0.98448,-1.44595,-0.55555,-1.41040,-1.62030,0.05593,1.57618,-1.25721,-1.26139,-1.48882,-1.10204,0.85525,-1.53918,0.82334,-0.38750,-0.53155,0.71548,-0.36458,-1.40303,0.21616,-0.35329,-0.60008,-0.44823,-0.17244,-1.70833,-1.59329,-1.03410,1.59064,-1.24054,-0.85345,-1.71892,-0.93378,0.36593,0.218…
DOWNSTREAM	60500	all_THETA	9825	0.00810,0.00738,0.02692,0.02263,0.01693,0.01175,0.02667,0.01294,0.00485,0.01056,0.00490,0.02378,0.01399,0.00806,0.02623,0.02425,0.00317,0.01761,0.01027,0.00079,0.01735,0.01106,0.00694,0.01561,0.00490,0.02372,0.00357,0.00876,0.01135,0.00170,0.00513,0.01023,0.00590,0.03741,0.00291,0.01467,0.03633,0.00144,0.00565,0.02705,0.02692,0.01249,0.01521,0.01733,0.00646,0.04018,0.01540,0.02981,0.00341,0.00044…
DOWNSTREAM	60500	all_PI	9825	0.00726,0.00358,0.02487,0.01939,0.00966,0.00677,0.03278,0.00963,0.00389,0.00523,0.00326,0.01813,0.01201,0.00375,0.02939,0.03715,0.00216,0.02858,0.00564,0.00057,0.01068,0.01148,0.00557,0.01559,0.00536,0.02454,0.00098,0.01123,0.00916,0.00151,0.00340,0.00390,0.00227,0.02230,0.00148,0.00705,0.02430,0.00124,0.00819,0.03999,0.01887,0.01267,0.01831,0.02142,0.00556,0.01876,0.00783,0.01275,0.00235,0.00022…
DOWNSTREAM	60500	all_TD	9825	-0.30090,-1.35776,-0.24165,-0.44238,-1.04125,-1.20782,0.73618,-0.76581,-0.57071,-1.22362,-0.85823,-0.74806,-0.38347,-1.54007,0.36890,1.70644,-0.53604,1.97236,-1.34143,-0.40452,-1.21956,0.10888,-0.43592,-0.00334,0.27248,0.11141,-1.35060,0.85115,-0.58338,-0.23392,-0.92359,-1.90876,-1.73645,-1.30874,-1.31089,-1.61815,-1.07277,-0.19899,1.29038,1.48414,-0.96279,0.03409,0.53590,0.74579,-0.41352,-1.7113…
DOWNSTREAM	61500	all_THETA	9770	0.00365,0.02968,0.00138,0.02842,0.00683,0.01935,0.00119,0.01859,0.02034,0.01987,0.02788,0.02509,0.02182,0.00582,0.02976,0.01355,0.01068,0.00087,0.02564,0.00458,0.01020,0.00272,0.01346,0.00951,0.01105,0.00579,0.01055,0.01362,0.01197,0.00178,0.00113,0.01110,0.03422,0.02050,0.00598,0.01596,0.02421,0.01530,0.01811,0.02292,0.00678,0.04576,0.00762,0.02997,0.01500,0.00889,0.00078,0.00755,0.00216,0.02554…
DOWNSTREAM	61500	all_PI	9770	0.00335,0.02816,0.00189,0.02065,0.00443,0.01777,0.00087,0.01221,0.01721,0.00678,0.03410,0.02735,0.02989,0.00318,0.02645,0.00938,0.01073,0.00056,0.00729,0.00841,0.01077,0.00195,0.01351,0.00635,0.01154,0.00671,0.00531,0.00757,0.00811,0.00199,0.00033,0.00818,0.01929,0.01279,0.00659,0.01293,0.02204,0.02089,0.03306,0.02919,0.00540,0.01842,0.00518,0.01729,0.00564,0.01311,0.00118,0.00651,0.00187,0.02067…
DOWNSTREAM	61500	all_TD	9770	-0.16138,-0.16421,0.52439,-0.87400,-0.92802,-0.25109,-0.50233,-1.05527,-0.49049,-1.92811,0.67902,0.28490,1.17615,-1.00277,-0.35308,-0.96224,0.01514,-0.51499,-2.15657,2.15121,0.11279,-0.72421,0.01105,-1.01941,0.13618,0.26768,-1.52766,-1.38389,-0.71352,0.25717,-0.75057,-0.71513,-1.40600,-1.20029,0.24084,-0.54800,-0.27916,1.13237,2.04259,0.86696,-0.60327,-1.93961,-0.75780,-1.33843,-1.93509,1.36566,0…
DOWNSTREAM	62500	all_THETA	9536	0.00453,0.02995,0.02765,0.03289,0.01547,0.00377,0.03207,0.01010,0.02176,0.00908,0.03433,0.02471,0.00466,0.01547,0.01188,0.00706,0.01348,0.00138,0.01780,0.02008,0.00934,0.03794,0.02043,0.00654,0.00564,0.00564,0.01138,0.00197,0.01110,0.01042,0.01598,0.03197,0.00246,0.03146,0.01581,0.02673,0.00334,0.02416,0.00126,0.01242,0.02269,0.00453,0.04146,0.01543,0.01143,0.00535,0.00171,0.00447,0.00630,0.00320…
DOWNSTREAM	62500	all_PI	9536	0.00589,0.03627,0.02898,0.02376,0.01401,0.00274,0.02800,0.00967,0.01661,0.00443,0.05056,0.02154,0.00202,0.01681,0.00636,0.00594,0.00791,0.00188,0.02370,0.01813,0.00820,0.02621,0.02642,0.00521,0.00375,0.00466,0.01704,0.00181,0.01418,0.00462,0.00622,0.02130,0.00137,0.02055,0.00761,0.03847,0.00354,0.01766,0.00036,0.01633,0.02349,0.00289,0.01862,0.01020,0.01226,0.00270,0.00215,0.00392,0.00531,0.00393…
DOWNSTREAM	62500	all_TD	9536	0.81458,0.67660,0.14898,-0.86664,-0.29680,-0.76106,-0.40546,-0.12191,-0.75523,-1.54840,1.40110,-0.38339,-1.45107,0.26646,-1.43113,-0.42075,-1.25593,0.52366,0.93915,-0.29583,-0.31783,-1.00127,0.84838,-0.58474,-0.90272,-0.49910,1.45415,-0.20450,0.80743,-1.71913,-1.92825,-1.02928,-1.13465,-1.11660,-1.55597,1.14167,0.12365,-0.84033,-1.01707,0.88327,0.11135,-1.01102,-1.78299,-0.93032,0.17506,-1.40505,…
DOWNSTREAM	63500	all_THETA	9481	0.00482,0.00552,0.01561,0.02731,0.00264,0.03187,0.01091,0.01852,0.03408,0.02351,0.00565,0.02950,0.00684,0.02151,0.00871,0.00955,0.02856,0.02426,0.00667,0.01532,0.00650,0.01646,0.01581,0.00186,0.01168,0.01914,0.01561,0.02669,0.02780,0.00516,0.00449,0.00813,0.00704,0.00126,0.00332,0.01334,0.01486,0.04200,0.00414,0.03211,0.01542,0.01087,0.00153,0.02230,0.02390,0.00592,0.03940,0.01083,0.02873,0.00216…
DOWNSTREAM	63500	all_PI	9481	0.00404,0.00062,0.01647,0.02596,0.00039,0.01360,0.00329,0.02508,0.03704,0.03836,0.00476,0.03411,0.00592,0.01496,0.00581,0.00407,0.04327,0.03249,0.00268,0.01149,0.00342,0.00805,0.01085,0.00302,0.01418,0.01821,0.01391,0.02474,0.03041,0.00528,0.00409,0.00664,0.00840,0.00044,0.00918,0.01053,0.01384,0.03696,0.00550,0.01568,0.00920,0.00949,0.00294,0.01954,0.02915,0.00272,0.02981,0.00604,0.01763,0.00217…
DOWNSTREAM	63500	all_TD	9481	-0.39811,-1.27214,0.16983,-0.15952,-0.90542,-1.57245,-1.93084,1.06014,0.27167,1.77145,-0.43891,0.49672,-0.39375,-0.96847,-0.66807,-1.75353,1.62596,1.02878,-1.76755,-0.78631,-1.35417,-1.56390,-0.99048,1.16467,0.65535,-0.15421,-0.32175,-0.23375,0.29887,0.06434,-0.25314,-0.55741,0.52617,-1.43866,1.87692,-0.64544,-0.21432,-0.37530,0.92399,-1.64156,-1.27052,-0.37215,1.54962,-0.34211,0.69861,-1.59310,-…
DOWNSTREAM	64500	all_THETA	9337	0.01306,0.00243,0.01206,0.00677,0.02050,0.00575,0.03181,0.02093,0.00895,0.00984,0.03269,0.03496,0.00118,0.03139,0.00893,0.00339,0.00812,0.03224,0.02683,0.00866,0.01168,0.01031,0.01942,0.02222,0.00787,0.02069,0.00477,0.04543,0.03925,0.00580,0.00736,0.00625,0.01496,0.00233,0.00128,0.00425,0.01067,0.00348,0.00823,0.03724,0.01329,0.00467,0.01902,0.01992,0.00106,0.01014,0.00855,0.02172,0.02692,0.02419…
DOWNSTREAM	64500	all_PI	9337	0.01140,0.00036,0.01039,0.00741,0.02115,0.00151,0.02797,0.00883,0.00418,0.00547,0.02744,0.04373,0.00009,0.03786,0.00513,0.00264,0.00368,0.04250,0.03938,0.00385,0.00702,0.00614,0.01353,0.02749,0.00709,0.02413,0.00626,0.03444,0.05511,0.00384,0.00686,0.00396,0.01328,0.00087,0.00115,0.00142,0.01022,0.00407,0.01263,0.01625,0.01266,0.00250,0.02009,0.01484,0.00246,0.01574,0.00466,0.01083,0.01691,0.01336…
DOWNSTREAM	64500	all_TD	9337	-0.39780,-0.90542,-0.41840,0.21391,0.10064,-1.47703,-0.37998,-1.65717,-1.58697,-1.30297,-0.51912,0.81154,-0.98448,0.64720,-1.05337,-0.36784,-1.61496,1.01442,1.49067,-1.69049,-1.12003,-1.23165,-0.96612,0.75362,-0.29220,0.52455,0.62297,-0.78722,1.30173,-0.97493,-0.19502,-1.08089,-0.32021,-1.60630,-0.10774,-1.81215,-0.12170,0.46549,1.06856,-1.82746,-0.14347,-1.23717,0.17389,-0.80290,2.23385,1.52553,…
DOWNSTREAM	65500	all_THETA	9313	0.00497,0.00441,0.00507,0.01457,0.01010,0.02232,0.02231,0.00705,0.01059,0.03752,0.01445,0.01044,0.00675,0.00391,0.01672,0.02844,0.00898,0.00882,0.01060,0.02175,0.02317,0.00454,0.02523,0.02584,0.02229,0.02584,0.00563,0.00584,0.00568,0.02269,0.00114,0.01226,0.00682,0.01713,0.00216,0.00726,0.00876,0.02974,0.00453,0.03272,0.01314,0.00340,0.02408,0.00880,0.00301,0.02898,0.01464,0.01060,0.00598,0.00596…
DOWNSTREAM	65500	all_PI	9313	0.00682,0.00151,0.00587,0.01454,0.00361,0.01465,0.02331,0.00567,0.00766,0.02542,0.00731,0.01351,0.00610,0.00312,0.01937,0.03453,0.00302,0.00406,0.00506,0.02767,0.03700,0.00544,0.02922,0.01837,0.00938,0.02787,0.00406,0.00630,0.00385,0.03348,0.00121,0.00883,0.00294,0.00941,0.00222,0.01031,0.00226,0.02356,0.00478,0.03165,0.01225,0.00180,0.01531,0.00690,0.00066,0.01564,0.00880,0.00926,0.00340,0.00756…
DOWNSTREAM	65500	all_TD	9313	0.90033,-1.39435,0.34960,-0.00485,-1.51716,-1.09863,0.14194,-0.56392,-0.85389,-1.04508,-1.52928,0.78361,-0.27107,-0.49998,0.41733,0.68800,-2.02654,-1.62374,-1.37800,0.86918,1.87901,0.36641,0.49899,-0.86189,-1.81416,0.24921,-0.79659,0.22322,-0.94331,1.51457,0.11717,-0.86603,-1.69705,-1.39932,0.06908,0.92842,-1.06368,-0.64110,0.11735,-0.09673,-0.20520,-1.11080,-1.15109,-0.65647,-1.30853,-1.45669,-1…
DOWNSTREAM	66500	all_THETA	9183	0.01322,0.01647,0.01890,0.01606,0.00793,0.00234,0.01086,0.00507,0.01455,0.03486,0.00292,0.01719,0.00483,0.00285,0.01721,0.01399,0.02166,0.01231,0.00987,0.00598,0.01178,0.02469,0.00379,0.01241,0.02911,0.03609,0.00446,0.00465,0.00534,0.03487,0.00332,0.01957,0.00735,0.00957,0.00265,0.02189,0.00427,0.02992,0.02105,0.00342,0.01414,0.00810,0.01044,0.00361,0.00685,0.00742,0.01180,0.01076,0.00799,0.00386…
DOWNSTREAM	66500	all_PI	9183	0.01625,0.01320,0.01856,0.01217,0.00217,0.00148,0.00860,0.00427,0.01222,0.01966,0.00268,0.01244,0.00430,0.00021,0.01384,0.02211,0.03489,0.00929,0.00409,0.00060,0.01269,0.03507,0.00401,0.01350,0.01660,0.03600,0.00582,0.00470,0.00316,0.05987,0.00373,0.02071,0.00419,0.00808,0.00477,0.01445,0.00126,0.03391,0.02046,0.00229,0.01057,0.00465,0.01260,0.00322,0.00495,0.00845,0.00564,0.01621,0.00926,0.00194…
DOWNSTREAM	66500	all_TD	9183	0.68644,-0.48136,-0.05762,-0.68423,-2.19884,-0.62085,-0.57015,-0.44030,-0.50389,-1.41121,-0.21906,-0.75017,-0.29543,-0.98448,-0.50918,1.75941,1.94313,-0.74120,-1.80016,-1.51053,0.23734,1.34815,0.09433,0.27080,-1.21922,-0.00747,0.67802,0.02263,-1.17131,2.31616,0.31028,0.18638,-1.28922,-0.29039,2.02035,-1.05150,-0.75057,0.19151,-0.08858,-0.47205,-0.76721,-0.90177,0.41545,-0.18189,-0.82346,0.36641,-…
DOWNSTREAM	67500	all_THETA	9083	0.01459,0.01010,0.01994,0.01169,0.01390,0.00610,0.01126,0.00836,0.00611,0.03159,0.00585,0.00300,0.01531,0.00432,0.00350,0.02624,0.01056,0.01125,0.00893,0.01506,0.00847,0.00923,0.00178,0.00232,0.02287,0.03441,0.00774,0.03187,0.00377,0.00754,0.00538,0.03103,0.00135,0.02557,0.00780,0.01088,0.02393,0.00274,0.01779,0.00339,0.03446,0.00193,0.01964,0.00805,0.01778,0.01599,0.00654,0.01389,0.00297,0.00857…
DOWNSTREAM	67500	all_PI	9083	0.01245,0.00697,0.02658,0.00902,0.01492,0.00133,0.00353,0.00634,0.00328,0.01881,0.00748,0.00146,0.00771,0.00267,0.00158,0.02267,0.01619,0.01497,0.00361,0.01356,0.00568,0.00498,0.00039,0.00299,0.01749,0.02135,0.01254,0.03103,0.00228,0.00708,0.00478,0.04557,0.00031,0.02814,0.00286,0.00586,0.01328,0.00213,0.01786,0.00123,0.02241,0.00167,0.01169,0.00735,0.02853,0.01230,0.00420,0.01878,0.00264,0.01763…
DOWNSTREAM	67500	all_TD	9083	-0.45810,-0.73226,1.03886,-0.63233,0.23096,-2.31139,-2.00844,-0.73099,-1.06349,-1.30716,0.70013,-1.36993,-1.53280,-0.96225,-0.91999,-0.38850,1.43687,0.99858,-1.77561,-0.30367,-1.00158,-1.13865,-1.30681,0.41869,-0.75338,-1.22583,1.85841,-0.08233,-1.09944,-0.18496,-0.32500,1.50824,-1.69991,0.32331,-1.89025,-0.97712,-1.12305,-0.58590,0.01008,-1.07128,-1.13209,-0.22200,-1.17582,-0.20954,1.68330,-0.71…
DOWNSTREAM	68500	all_THETA	8936	0.01503,0.02244,0.02217,0.02734,0.01419,0.02112,0.01132,0.01469,0.02499,0.02294,0.00543,0.03363,0.00775,0.01672,0.00373,0.02159,0.00580,0.01197,0.00989,0.00403,0.02318,0.01866,0.02284,0.01776,0.00776,0.00803,0.00340,0.00742,0.00359,0.02115,0.00190,0.01206,0.01080,0.01318,0.01381,0.02239,0.00342,0.02362,0.02840,0.04093,0.00741,0.00604,0.00888,0.01980,0.03216,0.00748,0.01855,0.00592,0.00907,0.00337…
DOWNSTREAM	68500	all_PI	8936	0.01632,0.03589,0.01832,0.01998,0.01764,0.02295,0.00501,0.01188,0.02116,0.02208,0.00330,0.01303,0.00854,0.00841,0.00512,0.02880,0.00194,0.00789,0.00449,0.00132,0.03874,0.01381,0.01985,0.00469,0.01194,0.00891,0.00409,0.00783,0.00260,0.02973,0.00102,0.01261,0.00500,0.00845,0.00336,0.02751,0.00417,0.01881,0.02578,0.02284,0.00593,0.00515,0.00922,0.03111,0.02267,0.00952,0.02315,0.00448,0.01507,0.00110…
DOWNSTREAM	68500	all_TD	8936	0.26215,1.77585,-0.54235,-0.82567,0.76219,0.23990,-1.72972,-0.58818,-0.49153,-0.11964,-1.09387,-1.90901,0.27900,-1.36242,0.78990,1.06197,-1.87506,-0.80525,-1.68132,-0.96385,2.04171,-0.81227,-0.41755,-2.23813,1.61915,0.29519,0.55046,0.16709,-0.75982,1.28994,-1.09373,0.13782,-1.66187,-1.04300,-1.26984,0.70557,0.60098,-0.65215,-0.26319,-1.43510,-0.54392,-0.32618,0.11024,1.76619,-0.95009,0.54525,0.78…
DOWNSTREAM	69500	all_THETA	8943	0.02577,0.03342,0.02497,0.01057,0.01703,0.01105,0.01512,0.01418,0.02334,0.02755,0.00457,0.01420,0.00263,0.01175,0.02110,0.01527,0.00826,0.00993,0.01384,0.02819,0.01519,0.00219,0.01097,0.01779,0.01307,0.00771,0.02036,0.00620,0.01258,0.00574,0.00583,0.00383,0.01248,0.00770,0.01349,0.04030,0.00233,0.01674,0.04053,0.03314,0.01806,0.00306,0.02857,0.02354,0.01859,0.00746,0.01214,0.00798,0.00314,0.01298…
DOWNSTREAM	69500	all_PI	8943	0.02629,0.03616,0.03439,0.01063,0.01113,0.00819,0.01182,0.01171,0.01713,0.01892,0.00360,0.00340,0.00205,0.00855,0.01072,0.02527,0.00365,0.00555,0.00861,0.03307,0.01853,0.00033,0.00379,0.01172,0.00412,0.01269,0.02106,0.00419,0.01372,0.00478,0.00770,0.00403,0.01091,0.00480,0.01033,0.03203,0.00331,0.01577,0.02033,0.01744,0.00832,0.00362,0.03366,0.01727,0.01987,0.00418,0.00390,0.00977,0.00040,0.01032…
DOWNSTREAM	69500	all_TD	8943	0.06508,0.26468,1.12470,0.01673,-1.03210,-0.73241,-0.68863,-0.54705,-0.84043,-1.00769,-0.59571,-2.16981,-0.50288,-0.84602,-1.53158,2.01863,-1.69478,-1.14754,-1.18574,0.54348,0.69287,-0.90542,-2.02357,-1.05321,-2.12597,1.94902,0.10688,-0.94136,0.28276,-0.49343,0.93261,0.13139,-0.32154,-1.12828,-0.73494,-0.66294,1.07582,-0.18253,-1.61169,-1.51589,-1.69943,0.30522,0.56318,-0.83738,0.21804,-1.32135,-…
DOWNSTREAM	70500	all_THETA	8825	0.02413,0.02342,0.03949,0.01520,0.01779,0.01231,0.01299,0.01324,0.02508,0.02354,0.00260,0.01921,0.00424,0.01562,0.02257,0.00202,0.02229,0.00753,0.01161,0.00826,0.01108,0.01030,0.01223,0.01635,0.00658,0.03094,0.00456,0.01005,0.00646,0.02390,0.00255,0.01891,0.00998,0.01603,0.03681,0.00227,0.01072,0.02230,0.02181,0.00984,0.03226,0.01440,0.02059,0.00519,0.02495,0.00880,0.01710,0.00499,0.00347,0.01115…
DOWNSTREAM	70500	all_PI	8825	0.03000,0.01532,0.04193,0.01378,0.01232,0.01091,0.01076,0.00922,0.01832,0.01402,0.00519,0.01295,0.00357,0.01200,0.01090,0.00230,0.03120,0.00337,0.01235,0.00484,0.00407,0.01182,0.01363,0.00845,0.01056,0.02569,0.00342,0.00935,0.00704,0.03131,0.00238,0.01622,0.00456,0.01649,0.02557,0.00345,0.01185,0.01195,0.01796,0.00999,0.02453,0.01665,0.02282,0.00381,0.00960,0.01447,0.02429,0.00252,0.00146,0.00915…
DOWNSTREAM	70500	all_TD	8825	0.77952,-1.10171,0.18660,-0.29118,-0.97599,-0.34498,-0.49555,-0.94693,-0.84551,-1.29540,1.67311,-0.94551,-0.39154,-0.71371,-1.44970,0.20142,1.26590,-1.65965,0.19584,-1.25543,-1.26705,0.45216,0.35669,-1.47753,1.64462,-0.54785,-0.68148,-0.21400,0.26580,0.99434,-0.16276,-0.43854,-1.66618,0.07992,-0.98958,1.23262,0.31642,-1.45914,-0.56376,0.04643,-0.77178,0.45510,0.34362,-0.75791,-1.80061,1.28920,1.0…
DOWNSTREAM	71500	all_THETA	8700	0.03058,0.00394,0.00882,0.02237,0.02379,0.01280,0.01047,0.03670,0.02390,0.00390,0.04307,0.01695,0.03809,0.00969,0.01355,0.02004,0.00821,0.01454,0.01703,0.01397,0.02455,0.02763,0.03024,0.00415,0.02504,0.00741,0.00802,0.01974,0.00120,0.00748,0.00712,0.00899,0.02786,0.00263,0.01755,0.03807,0.02254,0.00719,0.01062,0.01885,0.03021,0.01980,0.00408,0.00916,0.00636,0.01656,0.00202,0.02386,0.00464,0.00497…
DOWNSTREAM	71500	all_PI	8700	0.04740,0.00095,0.00551,0.01489,0.01475,0.01647,0.01018,0.04067,0.01127,0.00284,0.02859,0.01577,0.01855,0.00446,0.01366,0.01944,0.00581,0.00654,0.02473,0.01755,0.01688,0.02145,0.01127,0.00434,0.02019,0.00534,0.00474,0.01734,0.00145,0.00165,0.00335,0.00720,0.01663,0.00405,0.02105,0.02347,0.02144,0.00578,0.01287,0.01520,0.02812,0.02013,0.00230,0.01567,0.00309,0.01722,0.00030,0.03114,0.00534,0.00668…
DOWNSTREAM	71500	all_TD	8700	1.77330,-1.83550,-1.03759,-1.06928,-1.21259,0.87942,-0.08238,0.33531,-1.69374,-0.70214,-1.07986,-0.21878,-1.66374,-1.66000,0.02483,-0.08496,-0.88388,-1.73041,1.42486,0.76614,-0.90777,-0.71452,-2.01417,0.10292,-0.62131,-0.82365,-1.20234,-0.38784,0.29244,-1.11690,-1.46337,-0.57960,-1.27746,1.23076,0.62813,-1.23722,-0.15023,-0.58518,0.64103,-0.58976,-0.21592,0.05193,-1.03189,1.96476,-1.51191,0.12033…
DOWNSTREAM	72500	all_THETA	8635	0.03204,0.02276,0.01994,0.03033,0.01382,0.00901,0.00518,0.03164,0.02961,0.00317,0.05783,0.00249,0.01845,0.03594,0.00877,0.00472,0.01513,0.00629,0.01596,0.01166,0.02369,0.01724,0.00979,0.03092,0.01525,0.00529,0.02298,0.00492,0.00307,0.00679,0.01108,0.00217,0.02261,0.01114,0.02379,0.03519,0.00252,0.00264,0.04607,0.01249,0.01962,0.00837,0.03194,0.01321,0.02719,0.02085,0.00192,0.00598,0.00505,0.01057…
DOWNSTREAM	72500	all_PI	8635	0.04335,0.01238,0.02255,0.02158,0.00882,0.01010,0.00498,0.03298,0.02353,0.00291,0.05200,0.00183,0.01267,0.04550,0.00423,0.01107,0.02373,0.00131,0.01435,0.00613,0.01523,0.03261,0.01448,0.01849,0.00533,0.00498,0.01667,0.00372,0.00195,0.00650,0.00817,0.00167,0.01729,0.00731,0.01644,0.03634,0.00196,0.00343,0.03656,0.01086,0.01608,0.01142,0.02095,0.01665,0.02877,0.02020,0.00174,0.00816,0.00569,0.00592…
DOWNSTREAM	72500	all_TD	8635	1.11501,-1.44613,0.36123,-0.91969,-1.12880,0.34824,-0.09629,0.13666,-0.65993,-0.21408,-0.32603,-0.49328,-0.97178,0.85696,-1.55145,1.43037,1.73562,-2.27016,-0.28610,-1.47115,-1.02391,2.63390,1.45746,-1.20875,-1.92667,-0.14304,-0.87882,-0.60647,-0.96499,-0.12420,-0.79332,-0.50763,-0.75001,-1.06539,-0.98984,0.10340,-0.57721,0.50206,-0.59930,-0.38971,-0.57308,1.07435,-1.10997,0.65590,0.18702,-0.09373…
DOWNSTREAM	73500	all_THETA	8472	0.03754,0.02624,0.02429,0.00466,0.00705,0.00812,0.03749,0.02428,0.00364,0.03280,0.00628,0.01807,0.00933,0.00146,0.00344,0.00688,0.01818,0.00820,0.01262,0.01321,0.00151,0.00976,0.00706,0.01405,0.00608,0.00625,0.00536,0.01277,0.02539,0.01171,0.01539,0.03501,0.00255,0.02387,0.02841,0.00503,0.00964,0.01195,0.01946,0.01890,0.02494,0.02056,0.00682,0.01834,0.00267,0.01005,0.02570,0.00305,0.00389,0.01997…
DOWNSTREAM	73500	all_PI	8472	0.02345,0.01982,0.01271,0.00052,0.00674,0.00709,0.03703,0.01567,0.00412,0.03575,0.00421,0.02602,0.00413,0.00108,0.00287,0.00237,0.01661,0.00442,0.02627,0.01853,0.00044,0.00528,0.01111,0.01259,0.00559,0.00470,0.00272,0.01143,0.02385,0.00732,0.01035,0.02278,0.00170,0.02710,0.04883,0.00343,0.01116,0.00711,0.02453,0.02555,0.02230,0.02339,0.00721,0.00792,0.00108,0.00893,0.02825,0.00123,0.00423,0.01576…
DOWNSTREAM	73500	all_TD	8472	-1.20857,-0.78544,-1.50015,-1.27214,-0.11147,-0.34000,-0.03945,-1.13783,0.31343,0.29082,-0.95854,1.15869,-1.69316,-0.37516,-0.30849,-1.95549,-0.27524,-1.38963,3.27605,1.24816,-0.75057,-1.37491,1.27076,-0.32399,-0.23954,-0.67382,-1.27951,-0.32489,-0.19396,-1.16616,-1.02457,-1.12667,-0.78280,0.42994,2.01452,-0.75390,0.42722,-1.23642,0.61467,1.11737,-0.33238,0.43191,0.15995,-1.69601,-1.49998,-0.3374…
DOWNSTREAM	74500	all_THETA	8402	0.00199,0.02598,0.00595,0.02095,0.02366,0.01518,0.03560,0.02086,0.00516,0.02185,0.00114,0.02291,0.00111,0.01325,0.00964,0.00533,0.01507,0.00892,0.01290,0.00583,0.00191,0.01659,0.00668,0.01426,0.00539,0.00997,0.01924,0.02316,0.01093,0.01689,0.02489,0.00413,0.02112,0.01811,0.01877,0.01054,0.01282,0.02174,0.01324,0.01361,0.02441,0.00077,0.01109,0.01115,0.02666,0.02018,0.00568,0.00191,0.01969,0.01330…
DOWNSTREAM	74500	all_PI	8402	0.00190,0.02274,0.00466,0.01681,0.01265,0.01666,0.02948,0.01434,0.00381,0.02359,0.00149,0.02017,0.00008,0.00626,0.00598,0.00181,0.01480,0.00561,0.00699,0.00448,0.00014,0.01206,0.01004,0.01135,0.00300,0.01253,0.01975,0.01837,0.00698,0.01080,0.01311,0.00572,0.02471,0.03401,0.01241,0.01044,0.01353,0.03080,0.00793,0.00873,0.03088,0.00014,0.02132,0.00684,0.03114,0.01498,0.00427,0.00271,0.01131,0.00775…
DOWNSTREAM	74500	all_TD	8402	-0.09207,-0.39325,-0.45997,-0.61769,-1.47501,0.30309,-0.55481,-0.99809,-0.69727,0.24345,0.33118,-0.38208,-0.98448,-1.53111,-1.16542,-1.83717,-0.05490,-1.10003,-1.36514,-0.56001,-0.98448,-0.86247,1.37060,-0.64042,-1.29456,0.73140,0.08341,-0.66159,-1.11526,-1.14170,-1.41306,1.08935,0.53656,2.59372,-0.90392,-0.03000,0.09318,1.33218,-0.94707,-1.02763,0.84999,-1.16644,2.85219,-1.18520,0.53150,-0.70699…
DOWNSTREAM	75500	all_THETA	8272	0.02049,0.03099,0.00495,0.03038,0.00367,0.02226,0.01925,0.01418,0.04311,0.02016,0.00287,0.01906,0.00234,0.01484,0.01041,0.01908,0.00257,0.00658,0.00745,0.02538,0.03257,0.00908,0.00818,0.02140,0.00309,0.01909,0.02013,0.02214,0.01169,0.02114,0.03477,0.00283,0.00309,0.02726,0.01232,0.01282,0.01587,0.01640,0.01644,0.00369,0.03192,0.00126,0.01251,0.01702,0.02250,0.03150,0.00353,0.00431,0.02007,0.02721…
DOWNSTREAM	75500	all_PI	8272	0.03096,0.02165,0.00331,0.02506,0.00497,0.01887,0.01789,0.01158,0.03618,0.01811,0.00115,0.02533,0.00343,0.01400,0.00479,0.01657,0.00269,0.00335,0.00271,0.01471,0.01929,0.00311,0.01523,0.02500,0.00165,0.01953,0.01694,0.02262,0.00881,0.01401,0.02026,0.00236,0.00098,0.02195,0.02100,0.01207,0.01049,0.01849,0.02021,0.00249,0.03730,0.00113,0.01991,0.02073,0.02470,0.01498,0.00253,0.00410,0.01784,0.01766…
DOWNSTREAM	75500	all_TD	8272	1.59102,-0.97218,-0.85045,-0.56419,0.91221,-0.40616,-0.21609,-0.57627,-0.52212,-0.31811,-1.60234,1.03324,0.78286,-0.17136,-1.66701,-0.40863,0.11763,-1.43733,-1.91486,-1.29541,-1.30719,-1.84344,2.56224,0.53692,-1.10515,0.07239,-0.48282,0.06916,-0.76562,-1.02584,-1.24342,-0.43846,-1.14864,-0.61176,1.83264,-0.16955,-1.05920,0.39683,0.57808,-0.74524,0.54377,-0.10774,1.83449,0.69038,0.31076,-1.68126,-…
DOWNSTREAM	76500	all_THETA	8183	0.02582,0.01501,0.01173,0.02703,0.01505,0.01807,0.01074,0.01437,0.03493,0.02366,0.00657,0.02347,0.00441,0.01988,0.00866,0.02946,0.00148,0.00810,0.01966,0.00739,0.01187,0.01156,0.01316,0.00603,0.03590,0.01907,0.00102,0.03022,0.00486,0.01710,0.01687,0.02947,0.02330,0.03613,0.00234,0.02988,0.00304,0.00495,0.01860,0.00522,0.03753,0.00479,0.01490,0.02569,0.03045,0.00441,0.02040,0.01103,0.03584,0.00837…
DOWNSTREAM	76500	all_PI	8183	0.03547,0.01396,0.00925,0.01716,0.01469,0.01186,0.00743,0.01175,0.02596,0.01557,0.00533,0.02443,0.00544,0.02023,0.00496,0.03041,0.00054,0.01682,0.01513,0.00495,0.00510,0.01286,0.01507,0.00491,0.02614,0.00846,0.00059,0.02887,0.00259,0.01703,0.01649,0.02721,0.01571,0.02706,0.00219,0.02307,0.00778,0.00495,0.02299,0.00303,0.03916,0.00419,0.02961,0.03020,0.01683,0.00397,0.00561,0.01178,0.03380,0.01305…
DOWNSTREAM	76500	all_TD	8183	1.20034,-0.21373,-0.64263,-1.15371,-0.06970,-1.06223,-0.89130,-0.57250,-0.83055,-1.08838,-0.48364,0.12870,0.62674,0.05655,-1.28360,0.10312,-0.67478,2.28045,-0.68962,-0.99181,-1.75361,0.31686,0.45143,-0.50331,-0.88085,-1.76133,-0.61115,-0.14416,-1.31924,-0.01206,-0.06895,-0.24688,-1.04359,-0.80867,-0.16359,-0.72914,1.65719,-0.00051,0.73682,-1.05793,0.13886,-0.28768,3.10410,0.56386,-1.42205,-0.2771…
DOWNSTREAM	77500	all_THETA	8101	0.01203,0.02015,0.00981,0.00932,0.02520,0.00700,0.01544,0.03459,0.02708,0.01238,0.03880,0.00611,0.01815,0.01154,0.02054,0.00854,0.01602,0.00718,0.00872,0.01290,0.01382,0.00702,0.03489,0.01802,0.00179,0.02662,0.00233,0.01593,0.00859,0.02273,0.01216,0.02167,0.04127,0.00173,0.01408,0.01535,0.01528,0.02819,0.02153,0.01885,0.01826,0.02341,0.00414,0.02519,0.01606,0.01747,0.01469,0.01187,0.01530,0.03324…
DOWNSTREAM	77500	all_PI	8101	0.01209,0.01395,0.00694,0.01019,0.01662,0.00568,0.01619,0.02838,0.01544,0.01060,0.03045,0.00355,0.01520,0.00573,0.01604,0.00469,0.01343,0.00542,0.00233,0.01668,0.02062,0.00517,0.02220,0.01155,0.00301,0.02004,0.00215,0.01800,0.00666,0.02343,0.00826,0.01885,0.03013,0.00100,0.01588,0.00401,0.01157,0.01866,0.02818,0.02730,0.01522,0.02660,0.00271,0.00893,0.02649,0.02317,0.01040,0.00507,0.01558,0.01512…
DOWNSTREAM	77500	all_TD	8101	0.01566,-0.95580,-0.85529,0.25590,-1.08872,-0.56525,0.15368,-0.57698,-1.38039,-0.41560,-0.69353,-1.23560,-0.51088,-1.54141,-0.69894,-1.35605,-0.51077,-0.70918,-2.19781,0.89445,1.54228,-0.75484,-1.15010,-1.10232,1.45070,-0.79152,-0.19903,0.40595,-0.64464,0.09538,-0.94491,-0.41414,-0.86727,-0.99345,0.36354,-1.89393,-0.75364,-1.00957,0.98769,1.39841,-0.50106,0.34344,-0.93747,-1.72059,2.01249,1.02539…
DOWNSTREAM	78500	all_THETA	8068	0.00601,0.03363,0.02265,0.01449,0.00864,0.01171,0.02274,0.03635,0.01215,0.03554,0.00712,0.02664,0.00941,0.01598,0.00970,0.01630,0.00127,0.00895,0.01994,0.01340,0.02122,0.02153,0.01694,0.00398,0.00942,0.02109,0.01670,0.01166,0.02341,0.00242,0.01452,0.01553,0.00121,0.01951,0.02936,0.02162,0.02130,0.00079,0.00790,0.02775,0.00220,0.01767,0.01645,0.01227,0.00149,0.02327,0.02578,0.00772,0.01759,0.01381…
DOWNSTREAM	78500	all_PI	8068	0.00688,0.02198,0.01695,0.00806,0.00540,0.01317,0.01595,0.02499,0.01828,0.03021,0.00417,0.02219,0.00412,0.00786,0.00510,0.01475,0.00028,0.00456,0.02886,0.01918,0.02107,0.01348,0.01158,0.00408,0.01176,0.01452,0.01731,0.00930,0.01959,0.00349,0.02035,0.00798,0.00109,0.01720,0.02882,0.02746,0.02080,0.00037,0.01166,0.02587,0.00317,0.00560,0.02001,0.01010,0.00210,0.00773,0.02148,0.01366,0.01149,0.02741…
DOWNSTREAM	78500	all_TD	8068	0.33091,-1.12114,-0.72473,-1.36883,-1.14281,0.37900,-0.93518,-1.01184,1.19310,-0.48367,-1.23003,-0.53013,-1.72142,-1.60542,-1.44176,-0.30148,-1.11469,-1.48609,1.42557,1.34340,-0.02271,-1.18977,-1.00220,0.07243,0.74975,-0.94987,0.09233,-0.57592,-0.52318,1.12753,1.24669,-1.40112,-0.10774,-0.37377,-0.05848,0.86367,-0.07537,-0.75832,1.33405,-0.21853,0.62716,-2.04077,0.68447,-0.52333,0.82249,-2.13972,…
DOWNSTREAM	79500	all_THETA	7956	0.00346,0.02679,0.01275,0.01230,0.00738,0.01720,0.02403,0.03208,0.00309,0.04778,0.00713,0.03047,0.00235,0.02692,0.01007,0.01400,0.01044,0.00980,0.02705,0.00735,0.02688,0.02070,0.00845,0.02690,0.00621,0.00673,0.00549,0.02610,0.01626,0.01933,0.03646,0.00619,0.01016,0.00970,0.00575,0.02199,0.01492,0.01809,0.02073,0.00192,0.02277,0.00665,0.01902,0.00416,0.02316,0.00204,0.00150,0.01429,0.01648,0.01921…
DOWNSTREAM	79500	all_PI	7956	0.00138,0.01815,0.01456,0.00524,0.00434,0.01444,0.01923,0.01864,0.00278,0.03793,0.00252,0.01638,0.00296,0.01826,0.00655,0.01659,0.00539,0.00764,0.03297,0.00940,0.02719,0.01393,0.01178,0.02441,0.00692,0.00761,0.00196,0.02357,0.01086,0.01418,0.03268,0.00222,0.01294,0.00774,0.00609,0.01983,0.01650,0.01987,0.02090,0.00348,0.01159,0.01235,0.02105,0.00042,0.00688,0.00064,0.00011,0.02020,0.01054,0.01435…
DOWNSTREAM	79500	all_TD	7956	-1.33313,-1.03175,0.40511,-1.71943,-1.20407,-0.50843,-0.63358,-1.33540,-0.10774,-0.67044,-1.93480,-1.49216,0.60984,-0.76008,-1.07584,0.57997,-1.49304,-0.66732,0.69962,0.61926,0.03342,-1.04365,1.14410,-0.29663,0.33114,0.34882,-1.07987,-0.30749,-1.04732,-0.83758,-0.32780,-1.07586,0.82246,-0.55042,0.15455,-0.31297,0.31342,0.30807,0.02729,1.49878,-1.53969,1.96591,0.33833,-1.90517,-1.94309,-1.14864,-0…
DOWNSTREAM	80500	all_THETA	7923	0.00751,0.00640,0.03519,0.01096,0.00238,0.01615,0.02051,0.02058,0.00568,0.03590,0.00938,0.00598,0.02273,0.01345,0.02103,0.00878,0.01493,0.00953,0.00811,0.00385,0.01528,0.00691,0.03236,0.00420,0.00417,0.00784,0.02556,0.04321,0.00572,0.00528,0.05385,0.00902,0.00727,0.01316,0.02398,0.02374,0.00287,0.01573,0.01514,0.01221,0.00398,0.00408,0.01524,0.00780,0.01745,0.02172,0.01468,0.01946,0.00102,0.01795…
DOWNSTREAM	80500	all_PI	7923	0.00705,0.00331,0.02201,0.00389,0.00288,0.01601,0.01480,0.01522,0.00520,0.03189,0.00273,0.00308,0.02085,0.01173,0.01863,0.00485,0.00951,0.01497,0.00725,0.00388,0.01366,0.01340,0.03565,0.00387,0.00123,0.00755,0.03017,0.02514,0.00352,0.00523,0.03183,0.01101,0.00446,0.01537,0.02386,0.02648,0.00452,0.01440,0.02837,0.00792,0.00234,0.00317,0.01636,0.00454,0.01278,0.01808,0.02120,0.01938,0.00030,0.00875…
DOWNSTREAM	80500	all_TD	7923	-0.16817,-1.31269,-1.20865,-1.83078,0.30015,-0.02927,-0.86236,-0.81671,-0.20668,-0.36209,-2.16828,-1.22261,-0.26249,-0.38052,-0.33006,-1.36408,-1.13942,1.61822,-0.29744,0.01538,-0.24232,2.74390,0.32763,-0.21319,-0.75057,-0.10578,0.57766,-1.35104,-0.76896,-0.01853,-1.31720,0.60300,-0.99023,0.51254,-0.01386,0.36851,1.31561,-0.24458,2.75302,-1.09392,-0.94165,-0.51155,0.21589,-1.17112,-0.69681,-0.535…
DOWNSTREAM	81500	all_THETA	7774	0.00540,0.00784,0.00378,0.03711,0.01994,0.02176,0.00353,0.03633,0.00897,0.00812,0.02226,0.01065,0.01780,0.01116,0.00944,0.01125,0.00140,0.02219,0.01119,0.00841,0.03699,0.00341,0.01278,0.01642,0.01302,0.01612,0.00243,0.01346,0.03183,0.01864,0.02173,0.01946,0.01994,0.00314,0.00910,0.00361,0.00884,0.01239,0.02501,0.00813,0.02482,0.02015,0.00132,0.02003,0.01607,0.00060,0.01932,0.03849,0.01841,0.02709…
DOWNSTREAM	81500	all_PI	7774	0.00203,0.00293,0.00523,0.03143,0.02139,0.01650,0.00261,0.03862,0.00501,0.00375,0.01519,0.00741,0.01523,0.00469,0.00456,0.01420,0.00041,0.01227,0.00514,0.02144,0.03258,0.00346,0.02017,0.01977,0.00756,0.01885,0.00387,0.01508,0.01924,0.01381,0.01251,0.01906,0.01543,0.00354,0.01385,0.00685,0.01447,0.00961,0.01297,0.00673,0.02002,0.01479,0.00023,0.01787,0.01782,0.00017,0.01509,0.03964,0.01848,0.02967…
DOWNSTREAM	81500	all_TD	7774	-1.71246,-1.86061,0.94803,-0.49652,0.22302,-0.68580,-0.54978,0.20030,-1.34935,-1.46355,-1.01592,-0.93691,-0.45772,-1.46166,-1.56145,0.80356,-0.75057,-1.25224,-1.50436,2.59918,-0.38659,0.03598,1.75717,0.59524,-1.30990,0.53252,1.49241,0.37210,-1.27664,-0.81212,-1.34883,-0.06567,-0.32414,0.32553,1.29133,1.50492,1.93205,-0.69899,-1.47258,-0.51512,-0.57940,-0.82777,-1.38703,-0.34305,0.33723,-1.01340,-…
DOWNSTREAM	82500	all_THETA	7701	0.01877,0.00839,0.00142,0.02828,0.00173,0.01260,0.00969,0.00201,0.00812,0.02105,0.01454,0.02035,0.01634,0.01562,0.01578,0.01819,0.01392,0.03180,0.00314,0.01171,0.01011,0.01645,0.00357,0.01405,0.00274,0.00118,0.03148,0.00723,0.02454,0.02905,0.01950,0.01615,0.00968,0.00416,0.00047,0.00718,0.01671,0.03417,0.03324,0.00185,0.01745,0.00815,0.02371,0.02219,0.01988,0.01570,0.00149,0.02244,0.00821,0.00427…
DOWNSTREAM	82500	all_PI	7701	0.02340,0.00384,0.00062,0.02456,0.00152,0.00805,0.00315,0.00134,0.00302,0.01710,0.00972,0.01470,0.00759,0.01885,0.01839,0.01446,0.00663,0.02974,0.00169,0.01319,0.01875,0.01186,0.00476,0.00673,0.00250,0.00236,0.01345,0.00438,0.02077,0.02162,0.02405,0.01272,0.01043,0.00640,0.00131,0.00808,0.01707,0.01714,0.04079,0.00253,0.01056,0.00195,0.01097,0.01570,0.02005,0.01229,0.00075,0.00914,0.00771,0.00291…
DOWNSTREAM	82500	all_TD	7701	0.78357,-1.58852,-1.04816,-0.40378,-0.27932,-0.82774,-2.07229,-0.70753,-1.89844,-0.59451,-1.01494,-0.87643,-1.68848,0.65262,0.46966,-0.62137,-1.52075,-0.20846,-1.19644,0.39340,2.15468,-0.69151,0.56223,-1.23084,-0.19977,1.43202,-1.81327,-1.07023,-0.49264,-0.82392,0.72111,-0.62885,0.21421,1.29944,1.91618,0.37516,0.06717,-1.61324,0.66172,0.61811,-1.09971,-2.24041,-1.18875,-0.91047,0.02546,-0.65795,-…
DOWNSTREAM	83500	all_THETA	7569	0.02527,0.00544,0.01822,0.02525,0.00328,0.00751,0.02587,0.03073,0.00889,0.01990,0.00999,0.01573,0.01378,0.02122,0.01755,0.03048,0.02190,0.04196,0.00253,0.01687,0.00682,0.01445,0.02117,0.00241,0.01434,0.00761,0.00298,0.01448,0.03119,0.02736,0.02881,0.01496,0.01282,0.03703,0.00434,0.00084,0.00210,0.00808,0.01748,0.02562,0.02931,0.04114,0.00892,0.01255,0.02776,0.01526,0.02525,0.01916,0.01266,0.00239…
DOWNSTREAM	83500	all_PI	7569	0.02990,0.00336,0.01568,0.01757,0.00312,0.00242,0.01460,0.02600,0.00413,0.01343,0.00647,0.01146,0.00561,0.02503,0.02373,0.02870,0.01447,0.01546,0.00530,0.01582,0.00771,0.01216,0.01539,0.00240,0.00632,0.00546,0.00317,0.00768,0.01924,0.01682,0.02328,0.01923,0.00820,0.03732,0.00401,0.00083,0.00077,0.01001,0.01584,0.01583,0.05942,0.03465,0.00700,0.00605,0.01789,0.00898,0.01960,0.01655,0.01449,0.00246…
DOWNSTREAM	83500	all_TD	7569	0.57065,-1.00727,-0.43947,-0.90675,-0.12498,-2.03798,-1.36943,-0.49045,-1.59616,-1.02764,-1.08358,-0.84508,-1.84353,0.57287,1.07358,-0.18511,-1.08412,-2.04294,1.57259,-0.19678,0.38392,-0.49316,-0.76977,-0.00704,-1.74953,-0.56493,0.16751,-1.13802,-1.23541,-1.23879,-0.61260,0.84420,-0.66975,0.02404,-0.16309,-0.01695,-0.90843,0.72559,-0.29808,-1.22646,2.35609,-0.50220,-0.49393,-1.32826,-1.07363,-1.2…
DOWNSTREAM	84500	all_THETA	7458	0.00743,0.03309,0.00739,0.01548,0.00499,0.00115,0.00646,0.01795,0.00702,0.02023,0.01242,0.01917,0.01319,0.01638,0.01187,0.01210,0.02880,0.03672,0.01854,0.00524,0.02332,0.00379,0.00825,0.01193,0.00178,0.01776,0.01435,0.03029,0.01145,0.01355,0.01436,0.00929,0.01698,0.00090,0.01426,0.00933,0.01644,0.01853,0.01764,0.00587,0.03359,0.02347,0.02124,0.01770,0.02516,0.02113,0.00769,0.00748,0.03373,0.00258…
DOWNSTREAM	84500	all_PI	7458	0.00677,0.02576,0.00491,0.01655,0.00183,0.00228,0.00620,0.00400,0.00301,0.01548,0.01027,0.01848,0.00445,0.01748,0.01599,0.00708,0.02490,0.01630,0.01598,0.00297,0.02807,0.00483,0.00360,0.00545,0.00151,0.01197,0.00788,0.01730,0.01871,0.02069,0.01488,0.00969,0.01871,0.00145,0.00381,0.01046,0.01529,0.01018,0.02997,0.00482,0.02519,0.01770,0.01810,0.01301,0.01994,0.01509,0.01193,0.00438,0.02619,0.00139…
DOWNSTREAM	84500	all_TD	7458	-0.26364,-0.70612,-0.92574,0.21448,-1.81434,1.04871,-0.11985,-0.82745,-1.70956,-0.74613,-0.53615,-0.11265,-2.06385,0.21076,1.08087,-1.21374,-0.43598,-1.78666,-0.43978,-1.21145,0.65161,0.73011,-1.62954,-1.64719,-0.33962,-0.94272,-1.37005,-1.38310,1.80894,0.98106,0.09722,0.12705,0.29465,1.13037,-1.97389,0.36845,-0.22084,-1.42427,2.13996,-0.52088,-0.80860,-0.75781,-0.47120,-0.80735,-0.66525,-0.90491…
DOWNSTREAM	85500	all_THETA	7392	0.01207,0.00263,0.02588,0.00131,0.01490,0.01658,0.00396,0.00971,0.02613,0.00567,0.00604,0.00902,0.01833,0.01635,0.02008,0.00849,0.00534,0.02307,0.03735,0.02583,0.00776,0.02462,0.00115,0.02154,0.01260,0.01049,0.00170,0.02644,0.02149,0.01433,0.02187,0.01870,0.00390,0.00533,0.01519,0.01043,0.00435,0.01141,0.01197,0.04151,0.00892,0.02863,0.03668,0.01580,0.02387,0.02156,0.01148,0.00272,0.02967,0.00769…
DOWNSTREAM	85500	all_PI	7392	0.01503,0.00213,0.02084,0.00335,0.01431,0.01224,0.00382,0.00439,0.01309,0.00315,0.00141,0.00732,0.01915,0.00887,0.02563,0.01155,0.00108,0.01471,0.01326,0.03520,0.00746,0.03026,0.00009,0.04230,0.00776,0.00539,0.00125,0.01666,0.01476,0.00839,0.02357,0.03026,0.00451,0.00958,0.01970,0.00972,0.00312,0.00722,0.02014,0.05071,0.00913,0.02396,0.02545,0.01404,0.02144,0.01843,0.01605,0.00172,0.02052,0.00279…
DOWNSTREAM	85500	all_TD	7392	0.74899,-0.38284,-0.61617,1.65719,-0.12024,-0.77504,-0.07636,-1.68202,-1.56585,-1.21871,-2.06542,-0.57375,0.13928,-1.44030,0.87643,1.08637,-2.26142,-1.12922,-2.08464,1.16432,-0.11530,0.73584,-0.98448,2.99943,-1.19990,-1.49589,-0.59992,-1.18887,-0.93322,-1.15485,0.24817,1.23814,0.35572,2.01142,0.85449,-0.20923,-0.69728,-0.90863,1.85714,0.69367,0.07037,-0.52091,-0.98655,-0.35073,-0.31374,-0.46222,1…
DOWNSTREAM	86500	all_THETA	7319	0.00304,0.02262,0.01225,0.01026,0.01526,0.03310,0.03097,0.00582,0.03387,0.01394,0.00909,0.00888,0.00382,0.00061,0.01508,0.02225,0.01883,0.01330,0.01150,0.01017,0.03644,0.00528,0.02259,0.00602,0.02750,0.00264,0.01351,0.00857,0.00893,0.01238,0.00326,0.03442,0.02622,0.01784,0.01832,0.01732,0.00099,0.00897,0.00890,0.02317,0.00672,0.02446,0.02083,0.01171,0.01790,0.01974,0.01758,0.01262,0.01732,0.01465…
DOWNSTREAM	86500	all_PI	7319	0.00318,0.01343,0.00832,0.00616,0.01329,0.02909,0.02650,0.00280,0.02473,0.00761,0.00219,0.00337,0.00108,0.00039,0.00931,0.02034,0.01438,0.01887,0.01064,0.00421,0.01239,0.01337,0.02862,0.00479,0.03603,0.00095,0.02400,0.00629,0.00417,0.00260,0.00205,0.02319,0.01652,0.01739,0.01397,0.01589,0.00095,0.00894,0.00876,0.01850,0.00331,0.01997,0.01624,0.00351,0.00839,0.01545,0.01940,0.01641,0.01511,0.00295…
DOWNSTREAM	86500	all_TD	7319	0.08982,-1.30003,-0.94866,-1.23030,-0.40625,-0.36789,-0.46342,-1.50695,-0.86845,-1.42249,-1.41252,-1.85917,-1.64260,-0.52050,-1.20319,-0.27383,-0.73563,1.25178,-0.22674,-1.77840,-2.13539,2.19725,0.84660,-0.59458,0.99779,-1.58579,2.24524,-0.80597,-1.55468,-1.67262,-0.92073,-1.04778,-1.18581,-0.07845,-0.71850,-0.25549,-0.06957,-0.01351,-0.04081,-0.62832,-1.30260,-0.58891,-0.67627,-2.17711,-1.65323,…
DOWNSTREAM	87500	all_THETA	7283	0.00675,0.01695,0.00701,0.00612,0.02089,0.03632,0.00416,0.04116,0.01095,0.03084,0.02931,0.00680,0.01910,0.02377,0.00855,0.00438,0.00762,0.02629,0.01522,0.01291,0.00594,0.00848,0.00903,0.00883,0.01288,0.00173,0.02727,0.01348,0.00682,0.00541,0.03030,0.01357,0.02284,0.00307,0.00533,0.00862,0.02462,0.00510,0.02244,0.03168,0.01598,0.01641,0.03010,0.01081,0.02262,0.01512,0.01558,0.03144,0.03332,0.00099…
DOWNSTREAM	87500	all_PI	7283	0.01089,0.01182,0.00339,0.00223,0.01920,0.02611,0.00130,0.02709,0.01322,0.01698,0.01730,0.00380,0.01272,0.02627,0.00697,0.00606,0.00501,0.03656,0.01799,0.00729,0.00381,0.01224,0.00922,0.01063,0.02003,0.00162,0.04320,0.01085,0.00295,0.00607,0.02600,0.01244,0.02100,0.00178,0.00454,0.01149,0.02604,0.00838,0.01705,0.02531,0.00879,0.01157,0.02459,0.02110,0.01795,0.00771,0.00499,0.02619,0.03027,0.00088…
DOWNSTREAM	87500	all_TD	7283	1.67139,-0.84877,-1.36217,-1.81214,-0.25584,-0.90273,-1.91635,-1.10088,0.64287,-1.44339,-0.93931,-1.28740,-0.92327,0.28981,-0.55046,0.71362,-0.96358,1.25661,0.56687,-1.34710,-0.71790,1.32973,0.05931,0.60575,1.72758,-0.12693,1.65817,-0.61125,-1.51233,0.24546,-0.43511,-0.23277,-0.25889,-0.96793,-0.31325,1.01486,0.16409,1.28879,-0.69679,-0.57896,-1.42089,-0.78592,-0.59093,1.90499,-0.66095,-1.52922,-…
DOWNSTREAM	88500	all_THETA	7222	0.02649,0.00865,0.02393,0.01512,0.00611,0.01722,0.03738,0.00338,0.04395,0.00360,0.02621,0.02647,0.00560,0.01901,0.00441,0.00438,0.01780,0.01457,0.01875,0.00989,0.01489,0.03233,0.01414,0.01724,0.00387,0.01007,0.00145,0.00248,0.01024,0.01074,0.00520,0.00359,0.01070,0.01647,0.00283,0.00103,0.00574,0.00395,0.02490,0.01598,0.01812,0.02350,0.01984,0.02081,0.01390,0.01369,0.01575,0.03427,0.02833,0.01308…
DOWNSTREAM	88500	all_PI	7222	0.03885,0.01702,0.02025,0.00771,0.00543,0.01517,0.03702,0.00403,0.03441,0.00298,0.02044,0.02062,0.00242,0.01610,0.00057,0.00175,0.01452,0.00880,0.02396,0.01193,0.00930,0.01387,0.02487,0.01388,0.00130,0.01288,0.00177,0.00332,0.00659,0.00816,0.00395,0.00229,0.00606,0.01529,0.00396,0.00023,0.00862,0.00213,0.01534,0.00771,0.00934,0.02112,0.02470,0.01879,0.01151,0.01562,0.00830,0.02551,0.02902,0.01469…
DOWNSTREAM	88500	all_TD	7222	1.49675,1.79979,-0.37268,-1.12383,-0.31287,-0.36127,-0.03108,0.52093,-0.70320,-0.47320,-0.70806,-0.67940,-1.56778,-0.48720,-2.15589,-0.85962,-0.58083,-1.21440,0.88306,0.63258,-1.17841,-1.84185,2.37506,-0.61714,-1.83323,0.84151,0.44354,0.56882,-1.07518,-0.69378,-0.34543,-1.00092,-1.31522,-0.22594,0.74815,-0.82745,1.41906,-1.09010,-1.19004,-1.63498,-1.46224,-0.32408,0.77969,-0.30883,-0.53696,0.4329…
DOWNSTREAM	89500	all_THETA	7148	0.02099,0.00570,0.01620,0.03107,0.00939,0.00916,0.03393,0.00345,0.00969,0.03576,0.01526,0.00770,0.01666,0.00452,0.01034,0.00589,0.01725,0.01405,0.00915,0.03393,0.00520,0.00334,0.00684,0.01296,0.00108,0.00528,0.01163,0.00384,0.00392,0.01339,0.01667,0.00195,0.00354,0.02124,0.00209,0.01058,0.00736,0.01724,0.00589,0.03679,0.02408,0.00639,0.01686,0.02172,0.01260,0.00493,0.00916,0.01970,0.02639,0.04059…
DOWNSTREAM	89500	all_PI	7148	0.02683,0.01036,0.01713,0.01872,0.00459,0.01185,0.04194,0.00034,0.00885,0.02199,0.01568,0.00504,0.01389,0.00067,0.00657,0.00576,0.01518,0.01754,0.00677,0.01852,0.00313,0.00311,0.00481,0.01320,0.00041,0.00356,0.00769,0.00209,0.00421,0.01037,0.01563,0.00536,0.00466,0.02454,0.00186,0.00393,0.00857,0.01022,0.00724,0.02349,0.01744,0.00555,0.02352,0.02799,0.01397,0.00175,0.00695,0.00849,0.02287,0.02358…
DOWNSTREAM	89500	all_TD	7148	0.87384,1.52140,0.17163,-0.93873,-1.50593,0.81214,0.75273,-2.18635,-0.26872,-1.24728,0.07497,-1.00807,-0.52057,-1.58231,-1.11793,-0.05674,-0.36754,0.76048,-0.78572,-1.46946,-0.57188,-0.18217,-0.88109,0.05818,-1.30310,-0.65167,-1.04509,-1.07558,0.19350,-0.69127,-0.19217,2.92955,0.76684,0.42940,-0.15348,-1.80879,0.49494,-1.27976,0.55742,-1.16649,-0.88361,-0.33109,1.20919,0.92319,0.32972,-1.71743,-0…
DOWNSTREAM	90500	all_THETA	7062	0.04048,0.00672,0.00290,0.02633,0.01051,0.00305,0.01077,0.03393,0.01097,0.01099,0.00508,0.01005,0.00939,0.02943,0.00209,0.01414,0.01925,0.03492,0.02087,0.02136,0.00395,0.01907,0.00631,0.00410,0.01162,0.01164,0.00574,0.02564,0.01214,0.00572,0.00144,0.02816,0.01601,0.00809,0.01568,0.00574,0.02344,0.03521,0.01990,0.02118,0.00127,0.02409,0.02608,0.00297,0.02095,0.03292,0.00490,0.01448,0.00433,0.01071…
DOWNSTREAM	90500	all_PI	7062	0.05274,0.00428,0.00373,0.02917,0.01595,0.00159,0.01375,0.02051,0.00522,0.00748,0.00281,0.00746,0.00777,0.01107,0.00317,0.02009,0.01510,0.02278,0.02804,0.02559,0.00305,0.02001,0.00807,0.00395,0.00859,0.00581,0.00659,0.02423,0.01622,0.01129,0.00160,0.02984,0.01292,0.01062,0.00717,0.00650,0.01719,0.02687,0.01236,0.01209,0.00125,0.02836,0.02623,0.00187,0.00947,0.02958,0.00657,0.01052,0.00582,0.01063…
DOWNSTREAM	90500	all_TD	7062	0.95836,-1.07639,0.48201,0.26741,1.48210,-1.28694,0.85572,-1.27946,-1.56432,-0.97823,-0.94514,-0.79321,-0.47074,-1.81863,1.10178,1.31270,-0.67047,-1.12571,0.68756,0.63310,-0.59823,0.15570,0.80057,-0.08689,-0.80904,-1.52317,0.43047,-0.10225,0.87382,1.95216,0.20114,0.19146,-0.50119,0.94977,-1.69078,0.38597,-0.79589,-0.71221,-1.20710,-1.35193,-0.03711,0.56640,0.01839,-0.94832,-1.74298,-0.32443,0.892…
DOWNSTREAM	91500	all_THETA	6977	0.02084,0.00966,0.03881,0.01029,0.00396,0.03300,0.00669,0.00525,0.03789,0.00422,0.00563,0.02933,0.00550,0.02891,0.01280,0.03142,0.01400,0.02316,0.00450,0.01871,0.00071,0.00823,0.00261,0.01067,0.00270,0.02986,0.00964,0.01657,0.01436,0.02170,0.00246,0.00754,0.02689,0.00769,0.03408,0.00538,0.02014,0.01310,0.02762,0.01763,0.01980,0.02710,0.00538,0.00673,0.02179,0.01189,0.00933,0.00839,0.01869,0.00339…
DOWNSTREAM	91500	all_PI	6977	0.03260,0.00517,0.02540,0.00398,0.00919,0.03628,0.00213,0.00352,0.02854,0.00063,0.00280,0.02578,0.00256,0.02231,0.01362,0.02779,0.02386,0.02185,0.00419,0.02059,0.00062,0.00308,0.00230,0.00711,0.00262,0.01916,0.01385,0.01301,0.01146,0.02361,0.00124,0.00860,0.02066,0.00220,0.03028,0.00354,0.02229,0.00322,0.00989,0.01910,0.02146,0.02529,0.00321,0.00380,0.03684,0.01167,0.01356,0.00638,0.02637,0.00232…
DOWNSTREAM	91500	all_TD	6977	1.76755,-1.39406,-0.98053,-1.44807,2.21552,0.29884,-2.00214,-0.83363,-0.80011,-1.21966,-1.46277,-0.38857,-1.54941,-0.72731,0.20027,-0.36775,2.21025,-0.18106,-0.19670,0.32097,-0.17147,-1.25228,-0.25308,-1.01517,-0.07160,-1.15558,1.00162,-0.45455,-0.50869,0.28036,-0.52648,0.42238,-0.69049,-1.19878,-0.33785,-0.99841,0.32452,-2.35882,-0.92018,0.26158,0.26622,-0.21578,-1.14125,-1.02786,1.92348,-0.0533…
DOWNSTREAM	92500	all_THETA	6985	0.02319,0.00700,0.05385,0.03428,0.01623,0.03953,0.00395,0.00539,0.02219,0.00085,0.00667,0.01816,0.01957,0.00623,0.00519,0.02688,0.00436,0.01683,0.01121,0.02646,0.00424,0.01235,0.00311,0.00490,0.00420,0.01858,0.00271,0.02252,0.00921,0.01232,0.01549,0.01733,0.01681,0.01555,0.00251,0.00766,0.00683,0.00921,0.01803,0.00524,0.02952,0.00850,0.00178,0.03082,0.01923,0.01374,0.00819,0.02349,0.02179,0.00081…
DOWNSTREAM	92500	all_PI	6985	0.03654,0.00441,0.14920,0.02494,0.00994,0.03477,0.00214,0.00323,0.01561,0.00013,0.00693,0.01334,0.02101,0.00423,0.00376,0.02407,0.00538,0.00985,0.01884,0.02340,0.00535,0.01227,0.00218,0.00469,0.00691,0.00989,0.00246,0.01946,0.00565,0.01385,0.01612,0.01246,0.01838,0.01656,0.00263,0.00385,0.00921,0.01281,0.01012,0.00500,0.03346,0.00663,0.00289,0.01332,0.01370,0.00999,0.00915,0.03146,0.01885,0.00191…
DOWNSTREAM	92500	all_TD	6985	1.80605,-1.10859,2.97196,-0.88178,-1.22514,-0.39004,-1.27308,-1.16642,-0.87251,-0.90542,0.10168,-0.84042,0.23169,-0.93799,-0.71499,-0.32943,0.49446,-1.27916,2.11163,-0.37176,0.73528,-0.02183,-0.78867,-0.07186,1.42776,-1.48690,-0.24648,-0.40224,-0.81757,0.34649,0.12547,-0.80120,0.29202,0.20307,0.11233,-1.43726,1.03766,0.72744,-1.38428,-0.08416,0.39765,-0.66274,0.66486,-1.70341,-0.91484,-0.84179,0.…
DOWNSTREAM	93500	all_THETA	6851	0.02632,0.00829,0.03329,0.03136,0.01371,0.01282,0.03306,0.00345,0.00942,0.03115,0.00530,0.01486,0.02449,0.00904,0.00150,0.02780,0.01622,0.00719,0.02377,0.00574,0.01784,0.00694,0.01813,0.00132,0.00449,0.00864,0.02026,0.01833,0.02426,0.00310,0.00593,0.02362,0.02249,0.00610,0.00298,0.01280,0.00390,0.03340,0.01924,0.01286,0.00374,0.02640,0.01962,0.01263,0.02323,0.00571,0.00619,0.02050,0.00552,0.00736…
DOWNSTREAM	93500	all_PI	6851	0.04326,0.00441,0.03067,0.02244,0.00503,0.01848,0.02694,0.00178,0.00752,0.01865,0.00279,0.01249,0.02479,0.00556,0.00022,0.01401,0.01255,0.01355,0.02364,0.00385,0.02074,0.00748,0.01121,0.00132,0.00227,0.00948,0.01080,0.01738,0.02519,0.00330,0.01035,0.00768,0.00902,0.00651,0.00227,0.00866,0.00549,0.02411,0.01050,0.00700,0.00491,0.01822,0.02361,0.02327,0.02214,0.00515,0.00800,0.01373,0.00082,0.00623…
DOWNSTREAM	93500	all_TD	6851	2.06628,-1.35952,-0.24700,-0.91859,-1.98565,0.74017,-0.59696,-1.30519,-0.60117,-1.29319,-1.28445,-0.49731,0.03756,-1.17352,-0.90542,-1.52912,-0.68687,2.57022,-0.01705,-0.96816,0.51525,0.21180,-1.20634,0.00078,-0.52648,0.28857,-1.47253,-0.16236,0.12384,0.16684,2.19483,-1.63477,-1.85075,0.18807,-0.39994,-0.97088,0.89944,-0.89649,-1.44653,-1.29937,0.62523,-0.98398,0.62969,2.51078,-0.13104,-0.24897,0…
DOWNSTREAM	94500	all_THETA	6797	0.01784,0.00799,0.01479,0.03232,0.03374,0.00325,0.01356,0.03766,0.00855,0.00728,0.01663,0.00541,0.01031,0.03469,0.00366,0.03671,0.02581,0.00290,0.02030,0.00121,0.02810,0.00882,0.02053,0.00133,0.01048,0.01063,0.00260,0.00203,0.02863,0.00341,0.00610,0.01088,0.02227,0.00373,0.00072,0.00845,0.00408,0.03179,0.01887,0.00925,0.01808,0.00702,0.01994,0.00805,0.01112,0.02724,0.01073,0.00164,0.01222,0.01387…
DOWNSTREAM	94500	all_PI	6797	0.03379,0.00374,0.01366,0.03176,0.02672,0.00132,0.01329,0.02360,0.00893,0.00355,0.01056,0.00081,0.00690,0.02007,0.00348,0.01714,0.02484,0.00057,0.03646,0.00116,0.03622,0.00996,0.01334,0.00217,0.00947,0.01309,0.00487,0.00030,0.02484,0.00260,0.00428,0.00723,0.00773,0.00281,0.00120,0.00805,0.00813,0.01633,0.01022,0.01072,0.03232,0.00204,0.01505,0.00308,0.00741,0.03217,0.01720,0.00214,0.02369,0.01450…
DOWNSTREAM	94500	all_TD	6797	2.77607,-1.59775,-0.20258,-0.05597,-0.66953,-1.60969,-0.06074,-1.20843,0.09871,-1.50094,-1.15281,-1.70341,-1.01672,-1.35838,-0.11009,-1.72354,-0.11979,-2.02641,2.45374,-0.07530,0.91660,0.36970,-1.11054,1.34553,-0.25788,0.68324,1.46452,-1.21893,-0.41035,-0.65354,-0.88107,-0.89299,-1.75911,-0.59649,0.95637,-0.12968,1.66538,-1.51178,-1.44990,0.44588,2.42919,-1.67457,-0.65444,-1.58074,-1.01668,0.5570…
DOWNSTREAM	95500	all_THETA	6662	0.00504,0.00701,0.03603,0.03852,0.00570,0.03285,0.00377,0.00671,0.02586,0.00701,0.01813,0.02274,0.00703,0.02237,0.02582,0.02626,0.00224,0.03380,0.02255,0.00597,0.02238,0.01942,0.01254,0.01388,0.00269,0.01673,0.01864,0.00965,0.00290,0.00193,0.00751,0.01927,0.00610,0.00862,0.02762,0.00641,0.01613,0.01589,0.01288,0.00621,0.00885,0.00748,0.01501,0.00666,0.01693,0.01257,0.00485,0.02992,0.02367,0.01823…
DOWNSTREAM	95500	all_PI	6662	0.00472,0.00429,0.03070,0.04662,0.00713,0.01951,0.00209,0.00290,0.01334,0.00924,0.01849,0.03582,0.00331,0.01911,0.01569,0.03686,0.00256,0.01166,0.02338,0.00357,0.03498,0.02318,0.00841,0.01060,0.00327,0.03100,0.01890,0.00786,0.00630,0.00417,0.00179,0.02031,0.00359,0.01352,0.02712,0.00711,0.01032,0.00665,0.01077,0.00313,0.00806,0.00112,0.01377,0.00593,0.01325,0.01534,0.00143,0.00931,0.02139,0.00857…
DOWNSTREAM	95500	all_TD	6662	-0.12836,-1.16020,-0.45627,0.67710,0.36034,-1.31258,-1.24340,-1.05673,-1.52668,0.94600,0.06385,1.57809,-1.54627,-0.43844,-1.21844,1.29317,0.14962,-2.11680,0.11660,-1.16282,1.71729,0.56179,-0.99294,-0.72978,0.53293,2.11036,0.03923,-0.52977,1.25317,2.31121,-1.88565,0.14827,-1.20983,1.73364,-0.04479,0.23969,-1.12748,-1.81594,-0.48212,-1.20204,-0.23048,-0.90542,-0.25208,-0.32912,-0.60211,0.68505,-0.7…
DOWNSTREAM	96500	all_THETA	6612	0.00619,0.00916,0.01260,0.03044,0.00780,0.03552,0.00235,0.02935,0.00591,0.02571,0.01028,0.02535,0.03267,0.02862,0.00682,0.04860,0.00699,0.00719,0.02226,0.01182,0.01666,0.01655,0.00156,0.02792,0.00855,0.00769,0.02498,0.02770,0.01302,0.01132,0.01917,0.00521,0.00286,0.01028,0.02264,0.00278,0.02954,0.01097,0.01238,0.00832,0.00917,0.01551,0.00265,0.00170,0.02589,0.00507,0.00118,0.00321,0.03269,0.01393…
DOWNSTREAM	96500	all_PI	6612	0.00879,0.00402,0.01438,0.03546,0.00952,0.02822,0.00183,0.02281,0.00611,0.02422,0.00719,0.02050,0.02227,0.03819,0.00362,0.03493,0.00342,0.00928,0.04502,0.00821,0.00914,0.00784,0.00102,0.01958,0.00252,0.00694,0.02155,0.03396,0.00982,0.01038,0.01686,0.00311,0.00427,0.00707,0.01295,0.00496,0.01963,0.00535,0.00540,0.00506,0.00947,0.00622,0.00314,0.00235,0.01503,0.00498,0.00018,0.00438,0.04094,0.01485…
DOWNSTREAM	96500	all_TD	6612	0.44677,-1.71651,0.32460,0.51665,0.51883,-0.66361,-0.49322,-0.71533,0.08233,-0.18444,-0.92749,-0.61364,-1.02934,1.07754,-1.25091,-0.91388,-1.45676,0.80792,2.72462,-0.89543,-1.41521,-1.34947,-0.49848,-0.95479,-1.01046,-0.16326,-0.43990,0.70941,-0.71061,-0.21678,-0.38140,-1.17146,1.09481,-0.77437,-1.23836,1.32068,-1.02935,-1.58533,-1.42109,-1.17398,0.09021,-1.55735,0.42750,0.76569,-1.31539,-0.05298…
DOWNSTREAM	97500	all_THETA	6462	0.00503,0.03082,0.00804,0.02344,0.00215,0.02947,0.00947,0.02632,0.01346,0.02926,0.03280,0.02333,0.01141,0.02262,0.03737,0.00297,0.00712,0.01720,0.01238,0.02858,0.01006,0.01811,0.01213,0.03361,0.02196,0.00332,0.03200,0.01940,0.01154,0.00151,0.00982,0.00589,0.03140,0.04851,0.01544,0.01710,0.00798,0.00903,0.01464,0.01268,0.00150,0.00748,0.01173,0.01639,0.01882,0.00565,0.03698,0.02260,0.00063,0.00649…
DOWNSTREAM	97500	all_PI	6462	0.00171,0.03730,0.00696,0.01826,0.00093,0.02206,0.00930,0.02147,0.00629,0.02533,0.02357,0.02577,0.00285,0.01105,0.02620,0.00440,0.00535,0.02747,0.00489,0.04822,0.00670,0.01480,0.00479,0.01908,0.02032,0.00122,0.02827,0.01853,0.01223,0.00317,0.00381,0.00535,0.02035,0.03919,0.01111,0.01117,0.00302,0.00692,0.01256,0.01615,0.00116,0.00513,0.00546,0.01929,0.00946,0.00384,0.03821,0.02720,0.00079,0.00235…
DOWNSTREAM	97500	all_TD	6462	-1.90915,0.63147,-0.36958,-0.70505,-1.33461,-0.80644,-0.05052,-0.57846,-1.67042,-0.39946,-0.90998,0.33413,-2.18728,-1.61895,-0.95617,1.02281,-0.73626,1.87527,-0.86696,2.19366,-1.02979,-0.57717,-1.67368,-1.39806,-0.23993,-0.67478,-0.37377,-0.14188,0.18028,1.17466,-1.59236,-0.24530,-1.11838,-0.62016,-0.87783,-1.00186,-1.85350,-0.66437,-0.43818,0.81718,-0.32414,-0.62891,-1.37078,0.48858,-1.55883,-0.…
DOWNSTREAM	98500	all_THETA	6423	0.00100,0.00800,0.02943,0.02226,0.00742,0.02484,0.00451,0.02992,0.00721,0.01663,0.01449,0.01063,0.01377,0.03145,0.01940,0.01660,0.03321,0.02873,0.00363,0.00973,0.01982,0.02239,0.00955,0.03419,0.01936,0.02468,0.02449,0.03104,0.01024,0.01010,0.00494,0.00948,0.00548,0.00645,0.02550,0.04235,0.00905,0.01819,0.01291,0.01108,0.01455,0.02048,0.01454,0.01730,0.00165,0.01601,0.02123,0.00517,0.00665,0.00797…
DOWNSTREAM	98500	all_PI	6423	0.00225,0.00560,0.03312,0.03628,0.00652,0.01907,0.00262,0.01095,0.00533,0.01450,0.02329,0.00736,0.01625,0.01519,0.02997,0.01233,0.01858,0.01185,0.00300,0.00782,0.02964,0.03782,0.00819,0.03616,0.03893,0.01359,0.02513,0.02614,0.00755,0.00957,0.00487,0.00405,0.00848,0.00396,0.01623,0.03563,0.00617,0.01385,0.00230,0.00580,0.00748,0.01544,0.01156,0.01872,0.00197,0.01875,0.01686,0.00152,0.00482,0.00405…
DOWNSTREAM	98500	all_TD	6423	2.09775,-0.88743,0.39654,1.97943,-0.35832,-0.73552,-1.18865,-0.67478,-0.74897,-0.37145,1.55545,-0.95201,0.52609,-1.57460,1.66846,-0.81120,-1.42431,-1.86631,-0.39851,-0.46529,1.54840,2.20255,-0.43671,0.18270,2.50287,-1.44180,0.08497,-0.50133,-0.75879,-0.14971,-0.03896,-1.52743,1.54305,-1.02985,-1.13962,-0.49364,-0.92500,-0.72368,-1.99021,-1.38367,-1.35354,-0.78044,-0.64493,0.25979,0.21123,0.44584,…
DOWNSTREAM	99500	all_THETA	6386	0.00268,0.01117,0.00441,0.03055,0.00191,0.00087,0.00615,0.00874,0.02170,0.02103,0.01059,0.01252,0.02524,0.03069,0.02762,0.03912,0.00698,0.01441,0.01844,0.01963,0.02112,0.01007,0.03323,0.00614,0.02790,0.01733,0.01815,0.01238,0.01076,0.01031,0.00610,0.00748,0.00475,0.00805,0.03237,0.01710,0.01332,0.01318,0.02652,0.00501,0.01969,0.02129,0.01847,0.01154,0.01368,0.00382,0.00301,0.00323,0.01171,0.02092…
DOWNSTREAM	99500	all_PI	6386	0.00728,0.00589,0.00656,0.02224,0.00111,0.00026,0.01125,0.00610,0.02585,0.02793,0.00834,0.01416,0.03210,0.05086,0.02010,0.01695,0.00867,0.02435,0.01991,0.01968,0.02806,0.00917,0.02074,0.00426,0.02541,0.02631,0.02690,0.00690,0.01495,0.00955,0.00441,0.00567,0.01068,0.00931,0.02049,0.00830,0.00711,0.01865,0.01243,0.00410,0.01267,0.02584,0.02006,0.00668,0.00526,0.01070,0.00266,0.00369,0.00697,0.02545…
DOWNSTREAM	99500	all_TD	6386	1.82894,-1.45373,0.81667,-0.87821,-0.83766,-0.75057,1.75445,-0.88163,0.53645,1.04658,-0.65604,0.30953,0.87170,2.12151,-0.86901,-1.83943,0.53622,2.14853,0.25436,0.00688,1.02043,-0.22475,-1.21522,-0.72339,-0.27595,1.56991,1.38833,-1.07202,1.16977,-0.20868,-0.82166,-0.57189,3.02341,0.34393,-1.16419,-1.47425,-1.45520,1.18887,-1.68588,-0.39934,-1.13230,0.67042,0.27223,-0.99573,-1.85150,1.91890,-0.2935…
DOWNSTREAM	100500	all_THETA	6296	0.00222,0.01278,0.01795,0.00482,0.00103,0.01108,0.01865,0.00644,0.01787,0.01867,0.00571,0.00619,0.02071,0.02413,0.01521,0.03204,0.03341,0.00695,0.02860,0.02173,0.00677,0.02411,0.02186,0.03254,0.02960,0.00318,0.01499,0.00997,0.00216,0.00664,0.00798,0.00332,0.02067,0.01892,0.01422,0.03447,0.00824,0.01360,0.02338,0.01462,0.01982,0.02268,0.00373,0.00374,0.01800,0.00679,0.00579,0.03187,0.00592,0.00270…
DOWNSTREAM	100500	all_PI	6296	0.00396,0.00870,0.01858,0.00239,0.00054,0.01169,0.02247,0.00296,0.01662,0.02467,0.00327,0.01349,0.01169,0.03017,0.02262,0.02533,0.00876,0.00963,0.02470,0.03262,0.01047,0.02781,0.02289,0.02357,0.01538,0.00212,0.02465,0.00959,0.00143,0.00302,0.00291,0.00506,0.01524,0.00892,0.00929,0.02567,0.00493,0.01338,0.00954,0.01309,0.01292,0.01754,0.00580,0.00314,0.00664,0.00363,0.00510,0.03453,0.00413,0.00371…
DOWNSTREAM	100500	all_TD	6296	1.13107,-0.99774,0.10652,-1.41381,-0.95557,0.16947,0.54634,-1.56880,-0.22084,1.02226,-1.09597,2.19273,-1.37605,0.78514,1.50861,-0.65906,-2.38164,0.97298,-0.42937,1.54591,1.15490,0.49049,0.14800,-0.87375,-1.40509,-0.62117,1.92336,-0.07669,-0.77592,-1.62391,-1.45646,0.87570,-0.83397,-1.66632,-0.96607,-0.81765,-1.13738,-0.04346,-1.89696,-0.32601,-1.10913,-0.70711,1.22932,-0.23129,-1.96760,-1.02947,-…
DOWNSTREAM	101500	all_THETA	6286	0.02481,0.00905,0.03554,0.00301,0.00206,0.01310,0.03628,0.02457,0.00726,0.01988,0.02118,0.00782,0.00388,0.02280,0.01902,0.00952,0.01405,0.00363,0.01716,0.00787,0.01189,0.02209,0.00229,0.01555,0.01743,0.00861,0.03177,0.01197,0.02700,0.00166,0.01193,0.02102,0.00826,0.00313,0.00863,0.01619,0.01889,0.00443,0.03012,0.00651,0.00855,0.03116,0.00521,0.01474,0.01580,0.01038,0.01496,0.02298,0.00619,0.02275…
DOWNSTREAM	101500	all_PI	6286	0.04113,0.00684,0.04332,0.00225,0.00088,0.01286,0.05974,0.03292,0.00274,0.02064,0.01926,0.00517,0.00444,0.01959,0.02491,0.01363,0.00465,0.00296,0.01897,0.00437,0.01086,0.02982,0.00125,0.03226,0.01132,0.01496,0.01921,0.00408,0.03350,0.00073,0.01635,0.02318,0.00480,0.00095,0.00885,0.00920,0.01756,0.00380,0.01604,0.00756,0.00673,0.02185,0.00230,0.01138,0.01207,0.01004,0.00485,0.03375,0.00285,0.01133…
DOWNSTREAM	101500	all_TD	6286	2.07866,-0.73571,0.70706,-0.59797,-1.38242,-0.05899,1.77341,1.01024,-1.84920,0.11893,-0.29017,-1.01103,0.33150,-0.45028,0.97905,1.12321,-1.58115,-0.45953,0.32701,-1.24441,-0.26979,1.09958,-1.00697,2.66029,-1.10385,1.63317,-1.26384,-1.51092,0.75423,-0.60008,1.03773,0.32271,-1.26942,-1.47711,0.07586,-1.34732,-0.20627,-0.34700,-1.50369,0.45315,-0.52672,-0.94676,-1.56800,-0.71027,-0.74477,-0.10284,-1…
DOWNSTREAM	102500	all_THETA	6108	0.02955,0.00754,0.04318,0.00329,0.00086,0.00969,0.02730,0.04067,0.01114,0.02564,0.00919,0.00828,0.01374,0.02838,0.00812,0.02193,0.02901,0.00544,0.01601,0.02121,0.01767,0.01338,0.02306,0.03256,0.03099,0.00801,0.01663,0.01494,0.02260,0.00504,0.01179,0.01852,0.04257,0.04523,0.00861,0.02564,0.02483,0.02872,0.00805,0.01591,0.00500,0.00598,0.02012,0.01462,0.02301,0.01700,0.01877,0.03467,0.00657,0.00339…
DOWNSTREAM	102500	all_PI	6108	0.05704,0.00421,0.04892,0.00188,0.00078,0.00951,0.02393,0.04145,0.00480,0.01119,0.01022,0.00699,0.01553,0.02425,0.00328,0.01277,0.02576,0.00368,0.01178,0.02266,0.01961,0.01204,0.02005,0.02771,0.04558,0.00808,0.01207,0.01961,0.01770,0.00302,0.01418,0.00779,0.02545,0.04508,0.00747,0.02622,0.03184,0.02159,0.00280,0.00942,0.00415,0.00675,0.01509,0.02675,0.02922,0.01961,0.00757,0.02675,0.00699,0.00481…
DOWNSTREAM	102500	all_TD	6108	2.94618,-1.30770,0.43178,-1.16747,-0.17822,-0.05944,-0.39419,0.05599,-1.74305,-0.60008,0.30135,-0.39406,0.34392,-0.46808,-1.61936,-1.31314,-0.36095,-0.91390,-0.68711,0.21874,0.34732,-0.29249,-0.41253,-0.47514,1.33528,0.02399,-0.79618,0.97367,-0.69033,-1.15759,0.62714,-1.77552,-1.26663,-0.01117,-0.39587,0.07003,0.83632,-0.72845,-1.88530,-1.25824,-0.45006,0.36397,-0.76533,2.48804,0.78588,0.48222,-1…
DOWNSTREAM	103500	all_THETA	6100	0.01005,0.04647,0.00439,0.00253,0.00303,0.02964,0.00658,0.02216,0.01290,0.02692,0.03028,0.00111,0.00294,0.01884,0.02326,0.03016,0.00551,0.01970,0.02014,0.01793,0.02369,0.01353,0.00187,0.02731,0.01207,0.01290,0.00444,0.00869,0.01364,0.01837,0.03372,0.00559,0.03133,0.02653,0.02952,0.01266,0.02482,0.00764,0.01577,0.01493,0.00162,0.02875,0.00566,0.00259,0.00874,0.00764,0.00487,0.02803,0.02437,0.00252…
DOWNSTREAM	103500	all_PI	6100	0.00700,0.04046,0.00138,0.00108,0.00349,0.02560,0.00820,0.02168,0.01073,0.02890,0.03282,0.00120,0.00169,0.01506,0.00775,0.04209,0.00409,0.01471,0.01847,0.01879,0.02229,0.01734,0.00028,0.01222,0.00740,0.01575,0.00371,0.00739,0.00668,0.01525,0.03265,0.00439,0.03387,0.03230,0.01736,0.00355,0.02737,0.00528,0.03059,0.01979,0.00154,0.03161,0.00292,0.00314,0.00779,0.01135,0.00211,0.01333,0.03208,0.00214…
DOWNSTREAM	103500	all_TD	6100	-0.93504,-0.41527,-1.88272,-1.44477,0.34911,-0.43618,0.71036,-0.06966,-0.51924,0.12298,0.26506,0.08691,-0.94126,-0.63630,-2.09703,1.27460,-0.74559,-0.72937,-0.26412,0.15132,-0.18949,0.84020,-0.90542,-1.75625,-1.15863,0.55752,-0.45894,-0.45329,-1.59699,-0.52381,-0.10262,-0.57921,0.25293,0.68092,-1.28913,-2.22581,0.32751,-0.91521,2.85770,1.02634,-0.10437,0.31042,-1.37853,0.41935,-0.28562,1.36159,-1…
DOWNSTREAM	104500	all_THETA	6042	0.02004,0.00826,0.00945,0.04583,0.00221,0.00354,0.00482,0.02955,0.00992,0.02963,0.01296,0.00889,0.02892,0.00336,0.01358,0.03010,0.00891,0.03748,0.01110,0.00893,0.01588,0.00138,0.01249,0.00725,0.02744,0.00660,0.02742,0.00584,0.04736,0.00413,0.01530,0.00301,0.00864,0.01589,0.01851,0.00336,0.03882,0.00660,0.02600,0.00948,0.03870,0.00913,0.02129,0.01879,0.00746,0.00311,0.02126,0.00085,0.01675,0.02522…
DOWNSTREAM	104500	all_PI	6042	0.03457,0.00389,0.00635,0.02760,0.00033,0.00309,0.00745,0.02117,0.01933,0.03002,0.01197,0.00937,0.03402,0.00154,0.02757,0.01134,0.01718,0.05067,0.01081,0.01329,0.01702,0.00010,0.01215,0.00696,0.02724,0.00290,0.02557,0.00493,0.01947,0.00190,0.01449,0.00158,0.00928,0.00858,0.01274,0.00881,0.02770,0.00330,0.02721,0.01077,0.02685,0.00161,0.01056,0.01366,0.00515,0.00063,0.03592,0.00006,0.02314,0.01609…
DOWNSTREAM	104500	all_TD	6042	2.21357,-1.60538,-0.55036,-1.26081,-1.70669,-0.34711,1.01630,-0.91426,2.34775,0.04174,-0.22624,0.14962,0.54189,-1.30960,2.43599,-2.00880,2.75557,1.12694,-0.08029,1.48941,0.21301,-1.55208,-0.08579,-0.11242,-0.02316,-1.35649,-0.21687,-0.34787,-1.91245,-1.00363,-0.15337,-0.79535,0.22623,-1.23931,-0.97471,2.33047,-0.92908,-1.43935,0.14964,0.35392,-0.99308,-2.33515,-1.57736,-0.86329,-0.79208,-1.48015,…
DOWNSTREAM	105500	all_THETA	5991	0.00073,0.00682,0.02292,0.04522,0.00234,0.00126,0.00334,0.03347,0.01197,0.01006,0.01044,0.02085,0.01192,0.00239,0.01586,0.02980,0.00984,0.02495,0.00601,0.01131,0.01655,0.00196,0.02782,0.01591,0.02352,0.03214,0.00699,0.02581,0.02123,0.01928,0.03718,0.01179,0.02789,0.00413,0.00543,0.00332,0.03919,0.00648,0.03084,0.00550,0.03705,0.02127,0.03503,0.00889,0.02021,0.01251,0.01276,0.00045,0.01052,0.00341…
DOWNSTREAM	105500	all_PI	5991	0.00011,0.00414,0.03057,0.03545,0.00381,0.00081,0.00124,0.02309,0.00893,0.00970,0.01170,0.03007,0.01178,0.00137,0.01619,0.00859,0.01615,0.04195,0.00560,0.01425,0.01213,0.00051,0.02833,0.01264,0.01813,0.02333,0.00414,0.02362,0.01717,0.01387,0.01962,0.00422,0.03511,0.00431,0.00717,0.00041,0.03183,0.00731,0.02666,0.00394,0.04065,0.02178,0.02183,0.00266,0.01261,0.00987,0.01105,0.00073,0.01465,0.00133…
DOWNSTREAM	105500	all_TD	5991	-0.90542,-1.17310,1.06030,-0.69938,1.25619,-0.79186,-1.55410,-0.99803,-0.69486,-0.10996,0.35781,1.24643,-0.03410,-0.45396,0.06408,-2.29592,1.94068,2.02431,-0.19930,0.80575,-0.83050,-1.63241,0.05895,-0.64823,-0.72914,-0.87625,-0.86437,-0.26431,-0.58919,-0.74778,-1.49857,-1.79978,0.82399,0.10860,0.90895,-1.46956,-0.58186,0.33642,-0.43296,-0.70269,0.31454,0.07597,-1.22033,-2.08357,-1.18540,-0.62905,…
DOWNSTREAM	106500	all_THETA	5893	0.00239,0.01508,0.03240,0.03769,0.00336,0.00413,0.00671,0.03602,0.00653,0.00965,0.02369,0.01539,0.00520,0.02450,0.00487,0.01840,0.00530,0.00621,0.01010,0.00843,0.00198,0.02457,0.00856,0.02132,0.03049,0.02889,0.01498,0.03458,0.01413,0.02163,0.01025,0.01038,0.00666,0.04341,0.03182,0.00530,0.03213,0.04188,0.01994,0.01867,0.01066,0.01306,0.00738,0.00628,0.01342,0.02101,0.01296,0.00574,0.00193,0.01118…
DOWNSTREAM	106500	all_PI	5893	0.00216,0.00942,0.04197,0.02466,0.00050,0.00284,0.00993,0.02270,0.00238,0.00935,0.02657,0.01521,0.00447,0.02176,0.00776,0.01232,0.01092,0.00239,0.01223,0.00645,0.00077,0.02986,0.00517,0.02226,0.03007,0.02127,0.01669,0.02202,0.01860,0.02622,0.00445,0.00824,0.00388,0.02823,0.04420,0.00235,0.03579,0.02696,0.01228,0.01531,0.01006,0.01417,0.00817,0.00331,0.01782,0.01939,0.00987,0.00374,0.00043,0.00724…
DOWNSTREAM	106500	all_TD	5893	-0.16240,-1.18254,0.93224,-1.12155,-2.27166,-0.87792,1.31506,-1.19529,-0.91137,-0.09355,0.35759,-0.03507,-0.39055,-0.35876,1.31430,-1.00800,3.04986,-1.80930,0.64826,-0.51912,-1.40288,0.68672,-1.20596,0.13542,-0.04451,-0.84488,0.35886,-1.09478,0.96476,0.67717,-1.72514,-0.63517,-1.17837,-1.13233,1.22109,-1.27459,0.36788,-1.15729,-0.96882,-0.57235,-0.17164,0.26205,0.31390,-1.40325,1.02779,-0.21502,-…
DOWNSTREAM	107500	all_THETA	5896	0.00939,0.00940,0.00156,0.03250,0.00902,0.00576,0.00341,0.00846,0.03418,0.01122,0.00883,0.01804,0.01881,0.00075,0.02762,0.02713,0.00223,0.02948,0.03396,0.01017,0.02123,0.00684,0.01212,0.02237,0.00216,0.02983,0.01205,0.02800,0.00187,0.02058,0.00430,0.03433,0.01927,0.00828,0.03118,0.01463,0.01814,0.00382,0.00825,0.01561,0.00568,0.02406,0.00464,0.02449,0.02649,0.03479,0.01632,0.01500,0.00906,0.01588…
DOWNSTREAM	107500	all_PI	5896	0.02103,0.00788,0.00196,0.04246,0.00870,0.00149,0.00422,0.00850,0.01988,0.00296,0.00269,0.01909,0.01927,0.00006,0.05190,0.01898,0.00338,0.02195,0.01572,0.01927,0.02782,0.00544,0.01108,0.01765,0.00173,0.03344,0.00724,0.02091,0.00126,0.01760,0.00666,0.02452,0.01453,0.00498,0.01332,0.01956,0.01662,0.00345,0.01011,0.02383,0.00594,0.02426,0.00377,0.02256,0.02914,0.01908,0.01341,0.00987,0.00743,0.02637…
DOWNSTREAM	107500	all_TD	5896	2.92785,-0.48877,0.43989,0.97597,-0.08647,-2.17875,0.57739,0.01428,-1.35344,-1.23575,-1.88974,0.15840,0.07744,-0.98448,1.26026,-0.95106,1.09166,-0.82075,-1.72264,2.68453,0.95386,-0.60813,-0.26417,-0.67417,-0.46690,0.39066,-1.21929,-0.81223,-0.46765,-0.44464,1.02226,-0.92280,-0.72874,-0.66927,-1.70597,1.04520,-0.26637,-0.27125,0.67476,0.97939,0.12021,0.02470,-0.53023,-0.25133,0.32144,-1.45088,-0.5…
[truncated: 276 more rows]
