# Supplementary material for: Ecological genomics in the Northern krill uncovers loci for local adaptation across ocean basins
Source: Nat Commun. 2024 Aug 1;15:6297. doi: 10.1038/s41467-024-50239-7 (PMC11294593; doi:10.1038/s41467-024-50239-7)
Supplement: Supplementary file 15 — Source Data [file 41467_2024_50239_MOESM15_ESM.zip › Source_data/Source_data.Fig_2/Source_data.Fig_2A/Source_data.Fig_2A.tsv]

# Measures of the levels of genetic variation across the genomic and at different distances from genes
# Additional summary statistics about genetic diversity is available in Supplementary Data 8 and in the SciLifeLab data repository: 10.17044/scilifelab.22806255
# Raw distance-from-gene data (iii) is provided in a separate file
i.	Genomic region	θw (% / bp)	π (% / bp)
	intergenic	1.70	1.37
	5’-UTR	1.27	1.05
	cds	0.77	0.64
	intron	1.16	0.97
	3’-UTR	1.09	0.89
ii.	N (nonsynonymous sites)	0.44	-
	S (synonymous sites)	1.25	-
iii.	Distance from gene (bp)	Number of genes (n)		Low 95% CI	Mean θw (% / bp)	High 95% CI		Low 95% CI	π (% / bp)	High 95% CI
	-200500	2724		0.039	1.625	0.042		0.044	1.371	0.046
	-199500	2740		0.045	1.629	0.040		0.037	1.401	0.039
	-198500	2724		0.041	1.619	0.037		0.040	1.373	0.041
	-197500	2789		0.045	1.634	0.045		0.048	1.411	0.042
	-196500	2811		0.044	1.625	0.038		0.040	1.360	0.047
	-195500	2825		0.037	1.642	0.051		0.041	1.385	0.043
	-194500	2872		0.042	1.634	0.044		0.033	1.374	0.041
	-193500	2846		0.037	1.664	0.042		0.039	1.405	0.039
	-192500	2889		0.043	1.674	0.043		0.036	1.419	0.041
	-191500	2922		0.038	1.672	0.040		0.040	1.424	0.040
	-190500	2913		0.042	1.695	0.047		0.034	1.417	0.037
	-189500	2935		0.032	1.671	0.041		0.032	1.414	0.037
	-188500	2973		0.044	1.657	0.049		0.033	1.407	0.036
	-187500	2999		0.040	1.684	0.041		0.033	1.414	0.040
	-186500	3060		0.039	1.631	0.041		0.033	1.380	0.041
	-185500	3045		0.039	1.669	0.041		0.030	1.393	0.039
	-184500	3129		0.040	1.674	0.044		0.033	1.411	0.035
	-183500	3175		0.039	1.657	0.033		0.046	1.412	0.042
	-182500	3169		0.034	1.665	0.042		0.042	1.399	0.041
	-181500	3192		0.040	1.644	0.038		0.033	1.376	0.035
	-180500	3219		0.037	1.672	0.049		0.039	1.410	0.039
	-179500	3254		0.037	1.650	0.040		0.034	1.371	0.034
	-178500	3295		0.034	1.621	0.048		0.035	1.380	0.038
	-177500	3303		0.042	1.649	0.043		0.039	1.402	0.039
	-176500	3363		0.040	1.641	0.035		0.031	1.376	0.034
	-175500	3373		0.039	1.646	0.045		0.033	1.394	0.034
	-174500	3415		0.040	1.683	0.041		0.037	1.410	0.043
	-173500	3416		0.031	1.633	0.036		0.038	1.352	0.031
	-172500	3457		0.037	1.668	0.034		0.035	1.407	0.038
	-171500	3501		0.034	1.655	0.039		0.037	1.381	0.040
	-170500	3524		0.034	1.638	0.036		0.037	1.386	0.037
	-169500	3527		0.040	1.659	0.037		0.027	1.383	0.028
	-168500	3529		0.035	1.667	0.037		0.035	1.393	0.028
	-167500	3596		0.029	1.643	0.036		0.035	1.379	0.036
	-166500	3640		0.035	1.634	0.039		0.037	1.380	0.029
	-165500	3624		0.038	1.615	0.041		0.033	1.353	0.032
	-164500	3678		0.035	1.632	0.032		0.037	1.386	0.037
	-163500	3712		0.034	1.633	0.031		0.032	1.366	0.036
	-162500	3786		0.035	1.632	0.039		0.027	1.369	0.035
	-161500	3796		0.035	1.651	0.039		0.033	1.383	0.031
	-160500	3874		0.036	1.632	0.037		0.032	1.376	0.031
	-159500	3868		0.036	1.633	0.034		0.035	1.382	0.032
	-158500	3837		0.038	1.656	0.031		0.032	1.396	0.039
	-157500	3887		0.033	1.650	0.035		0.026	1.372	0.029
	-156500	3967		0.029	1.645	0.029		0.033	1.376	0.030
	-155500	3995		0.030	1.652	0.043		0.032	1.377	0.034
	-154500	4015		0.032	1.642	0.034		0.036	1.381	0.036
	-153500	4024		0.034	1.633	0.036		0.036	1.373	0.030
	-152500	4050		0.035	1.665	0.036		0.037	1.403	0.037
	-151500	4135		0.041	1.643	0.029		0.030	1.390	0.039
	-150500	4155		0.030	1.631	0.029		0.033	1.392	0.029
	-149500	4222		0.037	1.619	0.037		0.027	1.366	0.028
	-148500	4263		0.031	1.629	0.030		0.031	1.373	0.035
	-147500	4299		0.030	1.634	0.037		0.030	1.384	0.034
	-146500	4326		0.031	1.647	0.033		0.029	1.401	0.035
	-145500	4423		0.029	1.646	0.031		0.029	1.375	0.034
	-144500	4399		0.038	1.631	0.039		0.030	1.384	0.032
	-143500	4419		0.031	1.623	0.027		0.030	1.367	0.029
	-142500	4448		0.028	1.622	0.029		0.028	1.373	0.028
	-141500	4529		0.027	1.644	0.035		0.032	1.394	0.027
	-140500	4575		0.028	1.638	0.038		0.029	1.372	0.031
	-139500	4621		0.027	1.639	0.036		0.030	1.371	0.030
	-138500	4701		0.034	1.636	0.039		0.031	1.372	0.032
	-137500	4723		0.033	1.648	0.029		0.035	1.381	0.029
	-136500	4776		0.035	1.652	0.030		0.034	1.409	0.031
	-135500	4777		0.031	1.675	0.030		0.027	1.412	0.029
	-134500	4823		0.028	1.650	0.032		0.033	1.392	0.030
	-133500	4941		0.033	1.651	0.029		0.033	1.386	0.029
	-132500	4941		0.038	1.638	0.035		0.028	1.375	0.029
	-131500	4952		0.033	1.638	0.029		0.030	1.360	0.029
	-130500	4999		0.031	1.619	0.030		0.028	1.357	0.031
	-129500	5059		0.029	1.638	0.034		0.026	1.371	0.028
	-128500	5076		0.030	1.637	0.029		0.028	1.383	0.028
	-127500	5156		0.029	1.630	0.030		0.026	1.362	0.027
	-126500	5206		0.025	1.626	0.028		0.030	1.377	0.024
	-125500	5255		0.028	1.624	0.031		0.026	1.376	0.025
	-124500	5280		0.031	1.651	0.031		0.025	1.392	0.028
	-123500	5392		0.033	1.627	0.035		0.026	1.373	0.026
	-122500	5390		0.025	1.626	0.031		0.027	1.376	0.031
	-121500	5445		0.031	1.638	0.029		0.024	1.378	0.031
	-120500	5538		0.025	1.620	0.024		0.026	1.367	0.032
	-119500	5520		0.033	1.616	0.029		0.026	1.357	0.028
	-118500	5613		0.030	1.629	0.031		0.029	1.366	0.030
	-117500	5679		0.025	1.626	0.028		0.026	1.360	0.025
	-116500	5698		0.026	1.637	0.022		0.026	1.373	0.027
	-115500	5774		0.030	1.642	0.035		0.024	1.370	0.024
	-114500	5853		0.026	1.622	0.030		0.031	1.365	0.027
	-113500	5880		0.024	1.645	0.030		0.026	1.378	0.033
	-112500	5992		0.029	1.631	0.024		0.025	1.379	0.024
	-111500	5984		0.029	1.622	0.029		0.025	1.371	0.027
	-110500	6082		0.026	1.622	0.028		0.027	1.377	0.029
	-109500	6146		0.027	1.633	0.026		0.021	1.377	0.023
	-108500	6168		0.027	1.637	0.030		0.029	1.384	0.025
	-107500	6222		0.029	1.617	0.030		0.025	1.356	0.030
	-106500	6293		0.027	1.644	0.031		0.031	1.372	0.027
	-105500	6412		0.026	1.631	0.027		0.024	1.355	0.026
	-104500	6517		0.028	1.629	0.029		0.025	1.368	0.026
	-103500	6612		0.024	1.612	0.026		0.024	1.353	0.026
	-102500	6567		0.027	1.627	0.027		0.023	1.368	0.032
	-101500	6678		0.030	1.619	0.025		0.026	1.367	0.035
	-100500	6728		0.030	1.625	0.027		0.024	1.360	0.026
	-99500	6810		0.024	1.603	0.025		0.026	1.347	0.027
	-98500	6850		0.023	1.636	0.026		0.022	1.368	0.029
	-97500	6906		0.028	1.613	0.023		0.027	1.357	0.027
	-96500	6964		0.025	1.616	0.025		0.023	1.347	0.022
	-95500	7062		0.026	1.615	0.025		0.024	1.349	0.026
	-94500	7062		0.025	1.606	0.024		0.023	1.336	0.026
	-93500	7173		0.029	1.601	0.028		0.022	1.333	0.025
	-92500	7237		0.025	1.615	0.027		0.020	1.344	0.024
	-91500	7355		0.024	1.626	0.029		0.023	1.360	0.022
	-90500	7409		0.022	1.589	0.025		0.027	1.346	0.029
	-89500	7480		0.023	1.617	0.026		0.024	1.372	0.030
	-88500	7619		0.022	1.604	0.027		0.022	1.344	0.023
	-87500	7650		0.021	1.597	0.024		0.026	1.338	0.022
	-86500	7770		0.025	1.612	0.022		0.024	1.347	0.021
	-85500	7757		0.024	1.608	0.025		0.024	1.349	0.023
	-84500	7862		0.020	1.604	0.022		0.019	1.341	0.022
	-83500	7944		0.022	1.585	0.022		0.024	1.337	0.022
	-82500	8109		0.021	1.591	0.027		0.021	1.346	0.024
	-81500	8110		0.022	1.595	0.026		0.023	1.344	0.026
	-80500	8277		0.022	1.600	0.026		0.024	1.348	0.021
	-79500	8348		0.024	1.598	0.024		0.025	1.351	0.023
	-78500	8563		0.023	1.588	0.024		0.020	1.343	0.021
	-77500	8465		0.025	1.584	0.024		0.020	1.338	0.022
	-76500	8599		0.026	1.589	0.024		0.023	1.349	0.025
	-75500	8744		0.022	1.570	0.025		0.019	1.331	0.020
	-74500	8887		0.018	1.588	0.023		0.023	1.333	0.022
	-73500	8965		0.019	1.586	0.024		0.026	1.342	0.021
	-72500	9091		0.021	1.587	0.022		0.023	1.347	0.023
	-71500	9122		0.025	1.574	0.022		0.019	1.330	0.022
	-70500	9277		0.018	1.562	0.025		0.022	1.318	0.024
	-69500	9384		0.020	1.564	0.022		0.020	1.314	0.018
	-68500	9506		0.022	1.568	0.024		0.023	1.327	0.027
	-67500	9618		0.019	1.558	0.021		0.022	1.318	0.020
	-66500	9687		0.021	1.562	0.022		0.017	1.317	0.022
	-65500	9780		0.023	1.560	0.023		0.021	1.313	0.019
	-64500	9929		0.020	1.571	0.023		0.024	1.323	0.020
	-63500	10032		0.022	1.556	0.020		0.019	1.319	0.022
	-62500	10111		0.024	1.565	0.026		0.018	1.321	0.023
	-61500	10242		0.022	1.576	0.021		0.022	1.330	0.023
	-60500	10356		0.022	1.581	0.019		0.021	1.334	0.020
	-59500	10413		0.019	1.574	0.021		0.020	1.334	0.017
	-58500	10593		0.023	1.562	0.022		0.019	1.329	0.021
	-57500	10757		0.017	1.559	0.020		0.019	1.319	0.017
	-56500	10841		0.020	1.567	0.020		0.020	1.327	0.026
	-55500	11036		0.018	1.566	0.020		0.018	1.329	0.018
	-54500	11071		0.018	1.535	0.018		0.020	1.302	0.020
	-53500	11208		0.019	1.552	0.019		0.019	1.318	0.017
	-52500	11464		0.019	1.550	0.020		0.020	1.310	0.022
	-51500	11566		0.022	1.543	0.018		0.018	1.302	0.020
	-50500	11622		0.020	1.529	0.021		0.020	1.292	0.018
	-49500	11804		0.020	1.519	0.019		0.014	1.282	0.020
	-48500	11936		0.020	1.526	0.021		0.015	1.286	0.018
	-47500	12057		0.017	1.531	0.021		0.017	1.293	0.017
	-46500	12262		0.020	1.528	0.019		0.017	1.291	0.017
	-45500	12384		0.022	1.525	0.018		0.019	1.290	0.019
	-44500	12510		0.016	1.522	0.019		0.019	1.287	0.018
	-43500	12663		0.015	1.518	0.022		0.018	1.290	0.019
	-42500	12905		0.017	1.498	0.015		0.017	1.277	0.019
	-41500	13145		0.014	1.496	0.017		0.016	1.271	0.017
	-40500	13312		0.016	1.498	0.018		0.015	1.272	0.017
	-39500	13531		0.019	1.502	0.015		0.016	1.274	0.018
	-38500	13676		0.017	1.505	0.019		0.014	1.269	0.021
	-37500	13992		0.019	1.490	0.015		0.018	1.266	0.019
	-36500	14176		0.017	1.483	0.018		0.016	1.259	0.017
	-35500	14389		0.016	1.490	0.017		0.015	1.269	0.017
	-34500	14567		0.019	1.494	0.016		0.017	1.284	0.017
	-33500	14821		0.019	1.469	0.018		0.017	1.253	0.018
	-32500	14932		0.019	1.460	0.018		0.016	1.234	0.017
	-31500	15240		0.015	1.447	0.016		0.016	1.232	0.018
	-30500	15489		0.018	1.458	0.016		0.020	1.245	0.015
	-29500	15741		0.016	1.456	0.014		0.015	1.240	0.017
	-28500	15973		0.013	1.456	0.015		0.014	1.236	0.015
	-27500	16192		0.015	1.454	0.014		0.014	1.239	0.015
	-26500	16499		0.013	1.437	0.018		0.016	1.229	0.011
	-25500	16693		0.015	1.432	0.016		0.015	1.225	0.015
	-24500	17084		0.014	1.423	0.014		0.014	1.224	0.014
	-23500	17239		0.014	1.423	0.016		0.012	1.224	0.017
	-22500	17513		0.015	1.413	0.015		0.013	1.212	0.012
	-21500	17806		0.013	1.405	0.014		0.013	1.210	0.015
	-20500	18134		0.017	1.400	0.014		0.016	1.202	0.017
	-19500	18407		0.014	1.387	0.018		0.014	1.192	0.015
	-18500	18856		0.014	1.375	0.016		0.016	1.183	0.018
	-17500	19230		0.017	1.369	0.013		0.015	1.179	0.015
	-16500	19723		0.015	1.360	0.015		0.013	1.161	0.014
	-15500	20131		0.015	1.354	0.013		0.012	1.161	0.015
	-14500	20521		0.014	1.349	0.014		0.014	1.158	0.013
	-13500	20999		0.012	1.335	0.014		0.014	1.154	0.013
	-12500	21292		0.013	1.331	0.012		0.012	1.152	0.013
	-11500	21852		0.013	1.326	0.015		0.016	1.144	0.013
	-10500	22372		0.013	1.311	0.013		0.013	1.139	0.014
	-9500	22783		0.013	1.308	0.012		0.013	1.134	0.013
	-8500	23295		0.014	1.307	0.013		0.013	1.136	0.015
	-7500	23824		0.012	1.297	0.011		0.016	1.123	0.013
	-6500	24413		0.012	1.291	0.011		0.012	1.119	0.013
	-5500	24928		0.010	1.275	0.011		0.013	1.106	0.011
	-4500	25747		0.012	1.270	0.012		0.010	1.110	0.011
	-3500	26492		0.011	1.269	0.011		0.011	1.102	0.013
	-2500	27281		0.010	1.270	0.012		0.012	1.108	0.010
	-1500	28504		0.011	1.323	0.010		0.012	1.161	0.014
	1500	30092		0.008	1.189	0.010		0.009	1.028	0.011
	2500	28974		0.011	1.181	0.011		0.012	1.024	0.011
	3500	27879		0.010	1.177	0.010		0.011	1.012	0.008
	4500	27043		0.010	1.174	0.010		0.011	1.007	0.010
	5500	26294		0.011	1.169	0.011		0.011	0.999	0.011
	6500	25522		0.010	1.181	0.011		0.012	1.007	0.010
	7500	24806		0.011	1.182	0.012		0.012	1.006	0.012
	8500	24242		0.012	1.192	0.011		0.010	1.013	0.012
	9500	23657		0.011	1.195	0.011		0.012	1.019	0.010
	10500	23117		0.011	1.209	0.010		0.013	1.032	0.013
	11500	22529		0.013	1.213	0.011		0.010	1.032	0.015
	12500	22043		0.011	1.228	0.011		0.014	1.046	0.010
	13500	21432		0.013	1.235	0.011		0.012	1.050	0.012
	14500	20931		0.013	1.240	0.011		0.014	1.058	0.014
	15500	20480		0.015	1.246	0.014		0.012	1.062	0.012
	16500	20037		0.012	1.248	0.015		0.011	1.063	0.013
	17500	19600		0.014	1.256	0.012		0.015	1.070	0.012
	18500	19206		0.012	1.273	0.015		0.016	1.084	0.013
	19500	18701		0.014	1.280	0.014		0.013	1.085	0.015
	20500	18310		0.015	1.289	0.015		0.012	1.096	0.014
	21500	17905		0.016	1.305	0.017		0.016	1.108	0.016
	22500	17373		0.014	1.311	0.017		0.014	1.111	0.015
	23500	17083		0.013	1.317	0.015		0.014	1.119	0.015
	24500	16803		0.014	1.330	0.015		0.014	1.126	0.015
	25500	16577		0.013	1.340	0.016		0.014	1.133	0.016
	26500	16195		0.019	1.353	0.015		0.015	1.143	0.018
	27500	16018		0.015	1.354	0.017		0.014	1.148	0.018
	28500	15667		0.016	1.364	0.018		0.016	1.157	0.018
	29500	15427		0.013	1.375	0.014		0.016	1.160	0.013
	30500	15125		0.017	1.385	0.015		0.017	1.170	0.016
	31500	14992		0.018	1.370	0.016		0.016	1.160	0.017
	32500	14666		0.018	1.379	0.017		0.019	1.162	0.017
	33500	14484		0.020	1.400	0.015		0.016	1.184	0.015
	34500	14267		0.016	1.415	0.017		0.016	1.191	0.014
	35500	14005		0.019	1.418	0.018		0.017	1.194	0.017
	36500	13782		0.018	1.419	0.018		0.018	1.195	0.016
	37500	13555		0.015	1.421	0.017		0.017	1.202	0.016
	38500	13275		0.015	1.422	0.018		0.017	1.194	0.017
	39500	13092		0.018	1.443	0.019		0.018	1.208	0.018
	40500	12963		0.015	1.436	0.023		0.016	1.201	0.024
	41500	12715		0.019	1.443	0.015		0.017	1.214	0.017
	42500	12464		0.018	1.450	0.021		0.018	1.221	0.018
	43500	12373		0.023	1.454	0.019		0.015	1.220	0.018
	44500	12073		0.019	1.457	0.019		0.017	1.221	0.020
	45500	12005		0.018	1.464	0.018		0.019	1.233	0.018
	46500	11823		0.018	1.478	0.019		0.017	1.234	0.017
	47500	11584		0.020	1.475	0.019		0.020	1.238	0.018
	48500	11488		0.021	1.493	0.019		0.020	1.246	0.021
	49500	11331		0.020	1.481	0.017		0.019	1.245	0.015
	50500	11146		0.021	1.485	0.017		0.018	1.249	0.015
	51500	11003		0.019	1.500	0.020		0.019	1.265	0.020
	52500	10881		0.018	1.503	0.022		0.018	1.267	0.018
	53500	10792		0.020	1.501	0.025		0.018	1.262	0.018
	54500	10586		0.016	1.497	0.021		0.017	1.264	0.020
	55500	10529		0.017	1.502	0.020		0.021	1.264	0.022
	56500	10327		0.022	1.503	0.018		0.020	1.266	0.021
	57500	10164		0.022	1.516	0.021		0.017	1.275	0.021
	58500	10075		0.024	1.524	0.020		0.021	1.280	0.020
	59500	9915		0.022	1.520	0.021		0.018	1.274	0.019
	60500	9825		0.020	1.532	0.021		0.017	1.284	0.021
	61500	9770		0.022	1.537	0.024		0.019	1.282	0.021
	62500	9536		0.024	1.530	0.023		0.021	1.279	0.020
	63500	9481		0.023	1.523	0.022		0.017	1.270	0.020
	64500	9337		0.024	1.537	0.024		0.023	1.290	0.021
	65500	9313		0.024	1.527	0.024		0.021	1.265	0.022
	66500	9183		0.021	1.541	0.020		0.021	1.289	0.023
	67500	9083		0.024	1.550	0.022		0.023	1.298	0.023
	68500	8936		0.024	1.567	0.024		0.021	1.302	0.021
	69500	8943		0.022	1.554	0.021		0.021	1.289	0.022
	70500	8825		0.021	1.549	0.022		0.021	1.302	0.023
	71500	8700		0.020	1.570	0.021		0.018	1.298	0.022
	72500	8635		0.024	1.579	0.023		0.021	1.316	0.026
	73500	8472		0.025	1.557	0.021		0.020	1.296	0.020
	74500	8402		0.023	1.555	0.025		0.021	1.304	0.020
	75500	8272		0.024	1.554	0.020		0.019	1.301	0.019
	76500	8183		0.026	1.580	0.021		0.022	1.317	0.024
	77500	8101		0.022	1.566	0.023		0.023	1.306	0.023
	78500	8068		0.022	1.553	0.026		0.016	1.290	0.024
	79500	7956		0.024	1.588	0.023		0.022	1.328	0.023
	80500	7923		0.026	1.589	0.026		0.021	1.327	0.023
	81500	7774		0.022	1.604	0.025		0.021	1.332	0.024
	82500	7701		0.023	1.595	0.023		0.025	1.336	0.021
	83500	7569		0.023	1.579	0.019		0.028	1.323	0.020
	84500	7458		0.025	1.584	0.025		0.024	1.326	0.020
	85500	7392		0.028	1.586	0.025		0.024	1.333	0.023
	86500	7319		0.025	1.576	0.025		0.025	1.322	0.029
	87500	7283		0.023	1.581	0.023		0.024	1.312	0.023
	88500	7222		0.029	1.603	0.024		0.021	1.337	0.024
	89500	7148		0.022	1.599	0.026		0.023	1.339	0.025
	90500	7062		0.030	1.607	0.023		0.028	1.343	0.021
	91500	6977		0.024	1.598	0.022		0.025	1.328	0.023
	92500	6985		0.022	1.592	0.024		0.021	1.326	0.025
	93500	6851		0.025	1.620	0.024		0.023	1.355	0.026
	94500	6797		0.026	1.606	0.030		0.023	1.342	0.023
	95500	6662		0.031	1.591	0.026		0.027	1.318	0.028
	96500	6612		0.029	1.611	0.027		0.023	1.342	0.025
	97500	6462		0.029	1.620	0.023		0.024	1.346	0.020
	98500	6423		0.027	1.629	0.026		0.021	1.370	0.025
	99500	6386		0.025	1.630	0.026		0.025	1.358	0.028
	100500	6296		0.021	1.610	0.030		0.021	1.347	0.025
	101500	6286		0.031	1.622	0.026		0.025	1.359	0.031
	102500	6108		0.033	1.639	0.027		0.026	1.368	0.028
	103500	6100		0.026	1.605	0.028		0.026	1.357	0.028
	104500	6042		0.025	1.618	0.031		0.023	1.354	0.023
	105500	5991		0.029	1.632	0.031		0.023	1.376	0.031
	106500	5893		0.031	1.644	0.028		0.022	1.379	0.026
	107500	5896		0.025	1.631	0.031		0.026	1.366	0.028
	108500	5850		0.027	1.625	0.025		0.029	1.350	0.029
	109500	5800		0.027	1.635	0.029		0.026	1.364	0.024
	110500	5761		0.030	1.646	0.027		0.027	1.367	0.029
	111500	5638		0.034	1.643	0.025		0.026	1.359	0.027
	112500	5577		0.030	1.654	0.031		0.026	1.390	0.024
	113500	5608		0.029	1.636	0.026		0.026	1.373	0.023
	114500	5456		0.031	1.637	0.027		0.028	1.370	0.026
	115500	5353		0.029	1.642	0.029		0.030	1.369	0.028
	116500	5346		0.027	1.643	0.036		0.026	1.378	0.032
	117500	5301		0.031	1.639	0.030		0.023	1.373	0.030
	118500	5246		0.028	1.654	0.031		0.024	1.360	0.024
	119500	5182		0.030	1.667	0.030		0.025	1.374	0.031
	120500	5178		0.034	1.634	0.033		0.028	1.359	0.034
	121500	5117		0.028	1.633	0.030		0.023	1.363	0.025
	122500	5046		0.028	1.629	0.028		0.026	1.361	0.028
	123500	5026		0.032	1.653	0.029		0.031	1.383	0.032
	124500	4947		0.030	1.637	0.032		0.032	1.356	0.024
	125500	4942		0.035	1.652	0.029		0.028	1.368	0.028
	126500	4860		0.032	1.648	0.027		0.029	1.367	0.031
	127500	4822		0.034	1.666	0.032		0.025	1.378	0.026
	128500	4815		0.031	1.639	0.029		0.026	1.358	0.028
	129500	4746		0.029	1.636	0.030		0.026	1.352	0.027
	130500	4688		0.031	1.641	0.035		0.027	1.368	0.029
	131500	4604		0.032	1.638	0.030		0.034	1.360	0.034
	132500	4544		0.026	1.646	0.034		0.025	1.368	0.032
	133500	4535		0.027	1.646	0.034		0.030	1.374	0.031
	134500	4482		0.036	1.666	0.034		0.026	1.394	0.027
	135500	4442		0.032	1.692	0.033		0.032	1.401	0.033
	136500	4452		0.038	1.659	0.032		0.037	1.386	0.038
	137500	4383		0.034	1.660	0.034		0.027	1.383	0.033
	138500	4356		0.032	1.648	0.040		0.027	1.372	0.028
	139500	4293		0.035	1.641	0.036		0.031	1.357	0.027
	140500	4257		0.031	1.662	0.035		0.036	1.404	0.035
	141500	4218		0.036	1.653	0.029		0.031	1.382	0.035
	142500	4203		0.036	1.629	0.031		0.032	1.382	0.029
	143500	4099		0.032	1.650	0.044		0.032	1.388	0.030
	144500	4093		0.033	1.645	0.031		0.039	1.396	0.034
	145500	4065		0.029	1.638	0.033		0.034	1.360	0.036
	146500	4008		0.038	1.647	0.038		0.033	1.363	0.033
	147500	3910		0.032	1.653	0.030		0.033	1.375	0.032
	148500	3903		0.031	1.661	0.036		0.033	1.397	0.033
	149500	3847		0.040	1.663	0.037		0.027	1.389	0.028
	150500	3780		0.036	1.680	0.033		0.030	1.390	0.030
	151500	3754		0.035	1.657	0.033		0.030	1.374	0.042
	152500	3741		0.039	1.659	0.039		0.037	1.378	0.031
	153500	3736		0.036	1.670	0.031		0.030	1.403	0.035
	154500	3676		0.034	1.660	0.032		0.033	1.384	0.034
	155500	3623		0.035	1.703	0.041		0.035	1.421	0.034
	156500	3578		0.035	1.667	0.037		0.035	1.388	0.035
	157500	3555		0.032	1.655	0.034		0.031	1.378	0.040
	158500	3519		0.042	1.667	0.034		0.035	1.380	0.031
	159500	3514		0.040	1.666	0.037		0.031	1.394	0.037
	160500	3474		0.035	1.676	0.039		0.030	1.403	0.035
	161500	3456		0.032	1.643	0.033		0.030	1.391	0.039
	162500	3403		0.034	1.657	0.037		0.037	1.380	0.032
	163500	3357		0.036	1.658	0.037		0.030	1.398	0.034
	164500	3336		0.036	1.660	0.040		0.038	1.370	0.028
	165500	3353		0.033	1.669	0.036		0.031	1.382	0.034
	166500	3351		0.037	1.653	0.037		0.030	1.368	0.038
	167500	3270		0.046	1.672	0.037		0.037	1.396	0.040
	168500	3268		0.040	1.688	0.042		0.043	1.418	0.039
	169500	3218		0.037	1.656	0.040		0.033	1.370	0.045
	170500	3182		0.039	1.665	0.044		0.036	1.389	0.038
	171500	3142		0.031	1.643	0.039		0.032	1.378	0.038
	172500	3080		0.040	1.673	0.037		0.040	1.402	0.035
	173500	3116		0.040	1.669	0.040		0.030	1.390	0.038
	174500	3069		0.041	1.673	0.042		0.036	1.388	0.041
	175500	3069		0.040	1.683	0.043		0.041	1.405	0.043
	176500	3010		0.036	1.687	0.040		0.031	1.402	0.033
	177500	2983		0.039	1.678	0.041		0.034	1.390	0.039
	178500	2974		0.040	1.688	0.041		0.035	1.431	0.048
	179500	2942		0.039	1.671	0.043		0.036	1.417	0.029
	180500	2936		0.037	1.663	0.040		0.034	1.406	0.043
	181500	2914		0.037	1.668	0.047		0.048	1.394	0.036
	182500	2849		0.043	1.672	0.045		0.039	1.390	0.035
	183500	2819		0.030	1.662	0.049		0.039	1.381	0.043
	184500	2841		0.047	1.656	0.039		0.034	1.357	0.043
	185500	2758		0.039	1.672	0.043		0.035	1.373	0.039
	186500	2765		0.044	1.668	0.036		0.039	1.374	0.042
	187500	2782		0.039	1.696	0.044		0.048	1.419	0.048
	188500	2791		0.033	1.698	0.045		0.036	1.412	0.034
	189500	2711		0.037	1.706	0.041		0.036	1.411	0.039
	190500	2692		0.034	1.680	0.043		0.035	1.381	0.032
	191500	2629		0.039	1.672	0.045		0.038	1.375	0.038
	192500	2601		0.048	1.671	0.042		0.039	1.377	0.039
	193500	2566		0.042	1.681	0.046		0.038	1.385	0.044
	194500	2557		0.045	1.698	0.048		0.040	1.418	0.039
	195500	2545		0.048	1.686	0.037		0.045	1.413	0.051
	196500	2541		0.046	1.687	0.042		0.046	1.407	0.040
	197500	2508		0.044	1.702	0.042		0.046	1.415	0.051
	198500	2474		0.051	1.679	0.043		0.035	1.413	0.043
	199500	2470		0.036	1.686	0.042		0.034	1.396	0.050
	200500	2442		0.041	1.663	0.046		0.039	1.384	0.043
