# Supplementary material for: Ecological genomics in the Northern krill uncovers loci for local adaptation across ocean basins
Source: Nat Commun. 2024 Aug 1;15:6297. doi: 10.1038/s41467-024-50239-7 (PMC11294593; doi:10.1038/s41467-024-50239-7)
Supplement: Supplementary file 15 — Source Data [file 41467_2024_50239_MOESM15_ESM.zip › Source_data/Source_data.Fig_2/Source_data.Fig_2C/Source_data.Fig_2C.admixture.tsv]

# Inference of genetic structure in the Northern krill
# Clumpak summary results from Admixture analyses with K=2 and K=3 across 73 individuals (reference individual excluded). SNP data used for these analyses are available in the SciLifeLab Data Repository: 10.17044/scilifelab.22806255
# K=Number of hypothetical ancestral clusters; AC=ancestry cluster
Population Nr	Population label	Sample Nr		K=2 AC 1	K=2 AC 2		K=3 AC 1	K=3 AC 2	K=3 AC 3
1	swe	69		1	0		0.8111	0	0.1889
1	swe	33		0.9948	0.0052		0.8514	0	0.1486
1	swe	18		0.9861	0.0139		1	0	0
1	swe	34		0.9773	0.0227		0.7728	0	0.2272
1	swe	39		0.9773	0.0227		0.8706	0	0.1294
1	swe	1		0.9667	0.0333		0.8476	0.0044	0.1479
1	swe	36		0.8092	0.1908		0.3888	0.0295	0.5817
2	sva	54		0.9545	0.0455		0.8693	0	0.1307
2	sva	3		0.9515	0.0485		0.3984	0	0.6016
2	sva	2		0.9217	0.0783		0.9242	0.017	0.0588
2	sva	47		0.898	0.102		0.5048	0.0258	0.4694
2	sva	4		0.8651	0.1349		0.5838	0.0407	0.3755
2	sva	45		0.8436	0.1564		0.2301	0.0212	0.7487
2	sva	53		0.8271	0.1729		0.5197	0.0291	0.4512
2	sva	16		0.7635	0.2365		0.4649	0.1453	0.3898
2	sva	8		0.6754	0.3246		0.2719	0.1478	0.5803
3	nor	11		1	0		0.7485	0	0.2515
3	nor	37		0.9773	0.0227		0.895	0	0.105
3	nor	7		0.9625	0.0375		0.647	0	0.3529
3	nor	13		0.8918	0.1082		0.6014	0.0457	0.3529
3	nor	51		0.7873	0.2127		0.4281	0.0948	0.4771
3	nor	6		0.7218	0.2782		0.5196	0.0758	0.4046
3	nor	9		0.5853	0.4147		0.1877	0.1711	0.6412
3	nor	5		0.5161	0.4839		0.1362	0.0823	0.7815
3	nor	12		0.0622	0.9378		0.0973	0.6409	0.2619
3	nor	10		0.0397	0.9603		0.0853	0.8894	0.0253
4	mai	14		1	0		0.7406	0	0.2594
4	mai	17		1	0		0.6289	0	0.3711
4	mai	19		1	0		0.8308	0	0.1691
4	mai	20		1	0		0.618	0	0.382
4	mai	64		1	0		0.6744	0	0.3256
4	mai	71		1	0		0.7023	0	0.2977
4	mai	57		0.9723	0.0277		0.6848	0	0.3152
4	mai	30		0.8763	0.1237		0.2919	0	0.7081
4	mai	27		0.7177	0.2823		0.2776	0.0176	0.7048
4	mai	15		0.6854	0.3146		0.3278	0.1092	0.5629
5	ice	43		0.9945	0.0055		0.6532	0	0.3468
5	ice	31		0.9915	0.0085		0.6627	0	0.3373
5	ice	68		0.9773	0.0227		0.683	0	0.317
5	ice	70		0.9545	0.0455		0.5006	0	0.4994
5	ice	21		0.9461	0.0539		0.7029	0.0248	0.2724
5	ice	73		0.8524	0.1476		0.4606	0.0712	0.4682
5	ice	72		0.8483	0.1517		0.7254	0.0235	0.2511
5	ice	61		0.8476	0.1524		0.6017	0.0631	0.3352
5	ice	63		0.8037	0.1963		0.3803	0.1011	0.5186
5	ice	66		0.4198	0.5802		0.2742	0.2037	0.5222
6	brc	22		0	1		0	1	0
6	brc	24		0	1		0	1	0
6	brc	25		0	1		0	1	0
6	brc	26		0	1		0	1	0
6	brc	40		0	1		0	1	0
6	brc	50		0	1		0	1	0
6	brc	55		0	1		0	1	0
7	can	28		1	0		0.73	0	0.27
7	can	62		1	0		0.8275	0	0.1725
7	can	56		0.965	0.035		0.846	0	0.154
7	can	52		0.9345	0.0655		0.6094	0	0.3906
7	can	59		0.8971	0.1029		0.533	0	0.467
7	can	58		0.8621	0.1379		0.5296	0.0402	0.4302
7	can	67		0.845	0.155		0.2888	0.0429	0.6683
7	can	23		0.626	0.374		0.2759	0.035	0.6891
7	can	42		0.4953	0.5047		0.2048	0.1652	0.6299
7	can	29		0.4169	0.5831		0.2163	0.0828	0.7009
8	bar	32		1	0		0.9525	0	0.0475
8	bar	35		1	0		0.7956	0	0.2043
8	bar	44		1	0		0.8268	0	0.1732
8	bar	65		1	0		0.6353	0	0.3647
8	bar	38		0.9915	0.0085		0.8115	0	0.1885
8	bar	41		0.9773	0.0227		0.5341	0	0.4658
8	bar	49		0.9773	0.0227		0.8553	0	0.1447
8	bar	60		0.9387	0.0613		0.3867	0.0122	0.6011
8	bar	46		0.8306	0.1694		0.4622	0.0869	0.4509
8	bar	48		0.4001	0.5999		0.3827	0.1772	0.4401
