# Supplementary material for: Ecological genomics in the Northern krill uncovers loci for local adaptation across ocean basins
Source: Nat Commun. 2024 Aug 1;15:6297. doi: 10.1038/s41467-024-50239-7 (PMC11294593; doi:10.1038/s41467-024-50239-7)
Supplement: Supplementary file 15 — Source Data [file 41467_2024_50239_MOESM15_ESM.zip › Source_data/Source_data.Fig_2/Source_data.Fig_2C/Source_data.Fig_2C.tree.tsv]

# Inference of genetic structure in the Northern krill
# Pairwise genome-wide FST distance matrix in Phylip format
8
bar	0	0.0958	0.0518	0.0468	0.0507	0.0468	0.0484	0.0534
brc	0.0958	0	0.0948	0.0912	0.0954	0.0845	0.0948	0.0964
can	0.0518	0.0948	0	0.0529	0.0466	0.0518	0.0546	0.0576
ice	0.0468	0.0912	0.0529	0	0.0503	0.0469	0.0491	0.0543
mai	0.0507	0.0954	0.0466	0.0503	0	0.0505	0.0538	0.057
nor	0.0468	0.0845	0.0518	0.0469	0.0505	0	0.0494	0.0535
sva	0.0484	0.0948	0.0546	0.0491	0.0538	0.0494	0	0.0566
swe	0.0534	0.0964	0.0576	0.0543	0.057	0.0535	0.0566	0
