# Supplementary material for: Ecological genomics in the Northern krill uncovers loci for local adaptation across ocean basins
Source: Nat Commun. 2024 Aug 1;15:6297. doi: 10.1038/s41467-024-50239-7 (PMC11294593; doi:10.1038/s41467-024-50239-7)
Supplement: Supplementary file 15 — Source Data [file 41467_2024_50239_MOESM15_ESM.zip › Source_data/Source_data.Fig_2/Source_data.Fig_2B/Source_data.Fig_2B.msmc.tsv]

# Inference of historical demographic trends in the Northern krill using MSMC
# The analysis assumes a 1 year generation time and a mutation rate (mu) of 2.64e-9 substitutions per site and generation. Input datasets are available in the ScilifeLab Data Repository: 10.17044/scilifelab.22825277
# lambda = coalescence rate; YA=years ago; NE = effective population size
time_index	left_time_boundary	right_time_boundary	lambda	left_generations (n)	right_generations (n)	left_years (YA)	right_years (YA)	left_years (KYA)	right_years (KYA)	ScaledPopSize (1/lambda)	NE (ScaledPopSize / ( 2*mu) ) (n)	NE (Mn)
2	0.0000621003	0.0000950706	96.086	23,523	36,012	23,523	36,012	24	36	0.0104073434	1,971,088	1.97
3	0.0000950706	0.000129391	96.086	36,012	49,012	36,012	49,012	36	49	0.0104073434	1,971,088	1.97
4	0.000129391	0.000165118	397.739	49,012	62,545	49,012	62,545	49	63	0.0025142116	476,176	0.48
5	0.000165118	0.000202307	397.739	62,545	76,631	62,545	76,631	63	77	0.0025142116	476,176	0.48
6	0.000202307	0.000241019	446.034	76,631	91,295	76,631	91,295	77	91	0.0022419816	424,618	0.42
7	0.000241019	0.000281317	446.034	91,295	106,559	91,295	106,559	91	107	0.0022419816	424,618	0.42
8	0.000281317	0.000323266	383.855	106,559	122,449	106,559	122,449	107	122	0.0026051504	493,400	0.49
9	0.000323266	0.000366932	383.855	122,449	138,989	122,449	138,989	122	139	0.0026051504	493,400	0.49
10	0.000366932	0.000412387	327.899	138,989	156,207	138,989	156,207	139	156	0.0030497196	577,598	0.58
11	0.000412387	0.000459703	327.899	156,207	174,130	156,207	174,130	156	174	0.0030497196	577,598	0.58
12	0.000459703	0.000508957	294.969	174,130	192,787	174,130	192,787	174	193	0.0033901868	642,081	0.64
13	0.000508957	0.000560228	294.969	192,787	212,208	192,787	212,208	193	212	0.0033901868	642,081	0.64
14	0.000560228	0.000613599	275.746	212,208	232,424	212,208	232,424	212	232	0.0036265259	686,842	0.69
15	0.000613599	0.000669156	275.746	232,424	253,468	232,424	253,468	232	253	0.0036265259	686,842	0.69
16	0.000669156	0.000726988	260.714	253,468	275,374	253,468	275,374	253	275	0.0038356206	726,443	0.73
17	0.000726988	0.000787189	260.714	275,374	298,178	275,374	298,178	275	298	0.0038356206	726,443	0.73
18	0.000787189	0.000849855	245.004	298,178	321,915	298,178	321,915	298	322	0.0040815660	773,024	0.77
19	0.000849855	0.000915088	245.004	321,915	346,624	321,915	346,624	322	347	0.0040815660	773,024	0.77
20	0.000915088	0.000982992	232.483	346,624	372,345	346,624	372,345	347	372	0.0043013898	814,657	0.81
21	0.000982992	0.00105368	223.953	372,345	399,121	372,345	399,121	372	399	0.0044652226	845,686	0.85
22	0.00105368	0.00112726	215.854	399,121	426,992	399,121	426,992	399	427	0.0046327610	877,417	0.88
23	0.00112726	0.00120385	208.45	426,992	456,004	426,992	456,004	427	456	0.0047973135	908,582	0.91
24	0.00120385	0.00128358	201.941	456,004	486,205	456,004	486,205	456	486	0.0049519414	937,868	0.94
25	0.00128358	0.00136658	196.358	486,205	517,644	486,205	517,644	486	518	0.0050927388	964,534	0.96
26	0.00136658	0.00145297	191.717	517,644	550,367	517,644	550,367	518	550	0.0052160215	987,883	0.99
27	0.00145297	0.0015429	187.97	550,367	584,432	550,367	584,432	550	584	0.0053199979	1,007,575	1.01
28	0.0015429	0.00163652	185.118	584,432	619,894	584,432	619,894	584	620	0.0054019598	1,023,098	1.02
29	0.00163652	0.00173397	183.075	619,894	656,807	619,894	656,807	620	657	0.0054622423	1,034,516	1.03
30	0.00173397	0.00183541	181.719	656,807	695,231	656,807	695,231	657	695	0.0055030019	1,042,235	1.04
31	0.00183541	0.00194101	180.883	695,231	735,231	695,231	735,231	695	735	0.0055284355	1,047,052	1.05
32	0.00194101	0.00205093	180.314	735,231	776,867	735,231	776,867	735	777	0.0055458811	1,050,356	1.05
33	0.00205093	0.00216535	179.711	776,867	820,208	776,867	820,208	777	820	0.0055644897	1,053,881	1.05
34	0.00216535	0.00228446	178.694	820,208	865,326	820,208	865,326	820	865	0.0055961588	1,059,879	1.06
35	0.00228446	0.00240844	176.913	865,326	912,288	865,326	912,288	865	912	0.0056524959	1,070,548	1.07
36	0.00240844	0.00253751	174.084	912,288	961,178	912,288	961,178	912	961	0.0057443533	1,087,946	1.09
37	0.00253751	0.00267186	170.006	961,178	1,012,068	961,178	1,012,068	961	1,012	0.0058821453	1,114,043	1.11
38	0.00267186	0.00281171	164.614	1,012,068	1,065,042	1,012,068	1,065,042	1,012	1,065	0.0060748175	1,150,534	1.15
39	0.00281171	0.00295729	157.974	1,065,042	1,120,186	1,065,042	1,120,186	1,065	1,120	0.0063301556	1,198,893	1.20
40	0.00295729	0.00310883	150.312	1,120,186	1,177,587	1,120,186	1,177,587	1,120	1,178	0.0066528288	1,260,005	1.26
41	0.00310883	0.00326658	141.924	1,177,587	1,237,341	1,177,587	1,237,341	1,178	1,237	0.0070460246	1,334,474	1.33
42	0.00326658	0.00343079	133.144	1,237,341	1,299,542	1,237,341	1,299,542	1,237	1,300	0.0075106651	1,422,474	1.42
43	0.00343079	0.00360172	124.336	1,299,542	1,364,288	1,299,542	1,364,288	1,300	1,364	0.0080427229	1,523,243	1.52
44	0.00360172	0.00377966	115.8	1,364,288	1,431,689	1,364,288	1,431,689	1,364	1,432	0.0086355786	1,635,526	1.64
45	0.00377966	0.00396488	107.801	1,431,689	1,501,848	1,431,689	1,501,848	1,432	1,502	0.0092763518	1,756,885	1.76
46	0.00396488	0.00415769	100.488	1,501,848	1,574,883	1,501,848	1,574,883	1,502	1,575	0.0099514370	1,884,742	1.88
47	0.00415769	0.00435839	93.9614	1,574,883	1,650,905	1,574,883	1,650,905	1,575	1,651	0.0106426682	2,015,657	2.02
48	0.00435839	0.00456731	88.2727	1,650,905	1,730,042	1,650,905	1,730,042	1,651	1,730	0.0113285308	2,145,555	2.15
49	0.00456731	0.00478479	83.4103	1,730,042	1,812,420	1,730,042	1,812,420	1,730	1,812	0.0119889270	2,270,630	2.27
50	0.00478479	0.00501118	79.349	1,812,420	1,898,174	1,812,420	1,898,174	1,812	1,898	0.0126025533	2,386,847	2.39
51	0.00501118	0.00524684	76.0374	1,898,174	1,987,439	1,898,174	1,987,439	1,898	1,987	0.0131514229	2,490,800	2.49
52	0.00524684	0.00549215	73.4189	1,987,439	2,080,360	1,987,439	2,080,360	1,987	2,080	0.0136204710	2,579,635	2.58
53	0.00549215	0.00574751	71.4311	2,080,360	2,177,087	2,080,360	2,177,087	2,080	2,177	0.0139995044	2,651,421	2.65
54	0.00574751	0.00601332	70.012	2,177,087	2,277,773	2,177,087	2,277,773	2,177	2,278	0.0142832657	2,705,164	2.71
55	0.00601332	0.00629002	69.1005	2,277,773	2,382,583	2,277,773	2,382,583	2,278	2,383	0.0144716753	2,740,848	2.74
56	0.00629002	0.00657805	68.6545	2,382,583	2,491,686	2,382,583	2,491,686	2,383	2,492	0.0145656876	2,758,653	2.76
57	0.00657805	0.00687788	68.6091	2,491,686	2,605,258	2,491,686	2,605,258	2,492	2,605	0.0145753260	2,760,478	2.76
58	0.00687788	0.00718999	68.9249	2,605,258	2,723,481	2,605,258	2,723,481	2,605	2,723	0.0145085448	2,747,830	2.75
59	0.00718999	0.00751488	69.5609	2,723,481	2,846,545	2,723,481	2,846,545	2,723	2,847	0.0143758922	2,722,707	2.72
60	0.00751488	0.00785308	70.4858	2,846,545	2,974,652	2,846,545	2,974,652	2,847	2,975	0.0141872547	2,686,980	2.69
61	0.00785308	0.00820512	71.6737	2,974,652	3,108,000	2,974,652	3,108,000	2,975	3,108	0.0139521191	2,642,447	2.64
62	0.00820512	0.00857159	73.0909	3,108,000	3,246,814	3,108,000	3,246,814	3,108	3,247	0.0136815937	2,591,211	2.59
63	0.00857159	0.00895306	74.7281	3,246,814	3,391,311	3,246,814	3,391,311	3,247	3,391	0.0133818470	2,534,441	2.53
64	0.00895306	0.00935016	76.5507	3,391,311	3,541,727	3,391,311	3,541,727	3,391	3,542	0.0130632378	2,474,098	2.47
65	0.00935016	0.00976352	78.5546	3,541,727	3,698,303	3,541,727	3,698,303	3,542	3,698	0.0127299993	2,410,985	2.41
66	0.00976352	0.0101938	80.7063	3,698,303	3,861,288	3,698,303	3,861,288	3,698	3,861	0.0123906064	2,346,706	2.35
67	0.0101938	0.0106417	82.986	3,861,288	4,030,947	3,861,288	4,030,947	3,861	4,031	0.0120502253	2,282,240	2.28
68	0.0106417	0.011108	85.3631	4,030,947	4,207,576	4,030,947	4,207,576	4,031	4,208	0.0117146636	2,218,686	2.22
69	0.011108	0.0115933	87.8024	4,207,576	4,391,402	4,207,576	4,391,402	4,208	4,391	0.0113892103	2,157,047	2.16
70	0.0115933	0.0120986	90.2595	4,391,402	4,582,803	4,391,402	4,582,803	4,391	4,583	0.0110791662	2,098,327	2.10
71	0.0120986	0.0126245	92.668	4,582,803	4,782,008	4,582,803	4,782,008	4,583	4,782	0.0107912116	2,043,790	2.04
72	0.0126245	0.0131719	94.972	4,782,008	4,989,356	4,782,008	4,989,356	4,782	4,989	0.0105294192	1,994,208	1.99
73	0.0131719	0.0137418	97.0965	4,989,356	5,205,227	4,989,356	5,205,227	4,989	5,205	0.0102990324	1,950,574	1.95
