# Supplementary material for: Ecological genomics in the Northern krill uncovers loci for local adaptation across ocean basins
Source: Nat Commun. 2024 Aug 1;15:6297. doi: 10.1038/s41467-024-50239-7 (PMC11294593; doi:10.1038/s41467-024-50239-7)
Supplement: Supplementary file 15 — Source Data [file 41467_2024_50239_MOESM15_ESM.zip › Source_data/Source_data.Fig_2/Source_data.Fig_2B/Source_data.Fig_2B.psmc.tsv]

CC
CC	Brief Description of the file format:
CC	CC comments
CC	MM useful-messages
CC	RD round-of-iterations
CC	LL \log[P(sequence)]
CC	QD Q-before-opt Q-after-opt
CC	TR \theta_0 \rho_0
CC	RS k t_k \lambda_k \pi_k \sum_{l\not=k}A_{kl} A_{kk}
CC	DC begin end best-k t_k+\Delta_k max-prob
CC
MM	Version: 0.6.5-r67
MM	pattern:1+1+10*1+15*2+4+6, n:51, n_free_lambdas:29
MM	n_iterations:25, skip:1, max_t:15, theta/rho:5
MM	is_decoding:0
MM	n_seqs:4881, sum_L:178001820, sum_n:21215896
RD	0
LK	0.000000
QD	0.000000 -> 0.000000
RI	inf
TR	0.126912	0.025382
MT	15.000000
MM	C_pi: 1.000000, n_recomb: 4461507.037746
RS	0	0.000000	1.000000	45313.313815	0.010157	0.000000
RS	1	0.010338	1.000000	49464.017479	0.011087	0.000000
RS	2	0.021745	1.000000	53935.049892	0.012089	0.000000
RS	3	0.034331	1.000000	58738.264463	0.013166	0.000000
RS	4	0.048218	1.000000	63882.883248	0.014319	0.000000
RS	5	0.063540	1.000000	69374.624865	0.015550	0.000000
RS	6	0.080447	1.000000	75214.682622	0.016859	0.000000
RS	7	0.099102	1.000000	81398.543852	0.018245	0.000000
RS	8	0.119685	1.000000	87914.646605	0.019705	0.000000
RS	9	0.142396	1.000000	94742.877496	0.021236	0.000000
RS	10	0.167455	1.000000	101852.925560	0.022829	0.000000
RS	11	0.195104	1.000000	109202.521889	0.024477	0.000000
RS	12	0.225612	1.000000	116735.614533	0.026165	0.000000
RS	13	0.259274	1.000000	124380.553079	0.027879	0.000000
RS	14	0.296415	1.000000	132048.387848	0.029597	0.000000
RS	15	0.337397	1.000000	139631.424555	0.031297	0.000000
RS	16	0.382615	1.000000	147002.215577	0.032949	0.000000
RS	17	0.432507	1.000000	154013.211485	0.034520	0.000000
RS	18	0.487558	1.000000	160497.337482	0.035974	0.000000
RS	19	0.548300	1.000000	166269.792970	0.037268	0.000000
RS	20	0.615321	1.000000	171131.390327	0.038357	0.000000
RS	21	0.689270	1.000000	174873.740203	0.039196	0.000000
RS	22	0.770865	1.000000	177286.541760	0.039737	0.000000
RS	23	0.860895	1.000000	178167.132527	0.039934	0.000000
RS	24	0.960232	1.000000	177332.279411	0.039747	0.000000
RS	25	1.069839	1.000000	174631.939443	0.039142	0.000000
RS	26	1.190776	1.000000	169964.384168	0.038096	0.000000
RS	27	1.324217	1.000000	163291.678413	0.036600	0.000000
RS	28	1.471452	1.000000	154654.067715	0.034664	0.000000
RS	29	1.633908	1.000000	144181.422168	0.032317	0.000000
RS	30	1.813159	1.000000	132099.601232	0.029609	0.000000
RS	31	2.010941	1.000000	118729.562472	0.026612	0.000000
RS	32	2.229170	1.000000	104477.363497	0.023418	0.000000
RS	33	2.469959	1.000000	89814.003156	0.020131	0.000000
RS	34	2.735641	1.000000	75245.349178	0.016865	0.000000
RS	35	3.028789	1.000000	61274.118272	0.013734	0.000000
RS	36	3.352243	1.000000	48357.763902	0.010839	0.000000
RS	37	3.709135	1.000000	36867.772838	0.008264	0.000000
RS	38	4.102923	1.000000	27056.752271	0.006064	0.000000
RS	39	4.537421	1.000000	19039.310196	0.004267	0.000000
RS	40	5.016836	1.000000	12790.823447	0.002867	0.000000
RS	41	5.545814	1.000000	8164.907466	0.001830	0.000000
RS	42	6.129477	1.000000	4926.434787	0.001104	0.000000
RS	43	6.773480	1.000000	2793.409289	0.000626	0.000000
RS	44	7.484059	1.000000	1479.086850	0.000332	0.000000
RS	45	8.268097	1.000000	726.217619	0.000163	0.000000
RS	46	9.133190	1.000000	328.097227	0.000074	0.000000
RS	47	10.087715	1.000000	135.241823	0.000030	0.000000
RS	48	11.140919	1.000000	50.388323	0.000011	0.000000
RS	49	12.303004	1.000000	16.795302	0.000004	0.000000
RS	50	13.585224	1.000000	4.951806	0.000001	0.000000
RS	51	15.000000	1.000000	1.621342	0.000000	0.000000
PA	1+1+10*1+15*2+4+6 0.126912441 0.025382488 15.000000000 1.000000000 1.000000000 1.000000000 1.000000000 1.000000000 1.000000000 1.000000000 1.000000000 1.000000000 1.000000000 1.000000000 1.000000000 1.000000000 1.000000000 1.000000000 1.000000000 1.000000000 1.000000000 1.000000000 1.000000000 1.000000000 1.000000000 1.000000000 1.000000000 1.000000000 1.000000000 1.000000000 1.000000000 1.000000…
//
IT	4726
RD	1
LK	-56469077.762939
QD	-108064.525312 -> -41341.469081
RI	0.0466275439
TR	0.118225	0.022064
MT	17.824731
MM	C_pi: 1.018308, n_recomb: 3954835.565053
RS	0	0.000000	0.722374	57557.103637	0.014554	0.001932
RS	1	0.010710	0.446730	100944.177044	0.025524	0.008813
RS	2	0.022566	0.438416	110719.588896	0.027996	0.014577
RS	3	0.035693	0.476860	109358.625001	0.027652	0.019190
RS	4	0.050225	0.531182	105454.221562	0.026665	0.022732
RS	5	0.066313	0.588200	102304.870321	0.025868	0.025674
RS	6	0.084125	0.642109	100657.006989	0.025452	0.028625
RS	7	0.103844	0.693401	100057.288930	0.025300	0.030682
RS	8	0.125675	0.742775	100177.572802	0.025330	0.031843
RS	9	0.149844	0.790346	100856.029490	0.025502	0.032224
RS	10	0.176601	0.835694	102034.035456	0.025800	0.032124
RS	11	0.206224	0.878416	103663.254501	0.026212	0.031834
RS	12	0.239019	0.938881	103409.953293	0.026148	0.031441
RS	13	0.275327	0.938881	109961.934085	0.027804	0.031094
RS	14	0.315523	1.010098	108396.601221	0.027409	0.030897
RS	15	0.360024	1.010098	114623.758756	0.028983	0.030742
RS	16	0.409290	1.078619	113144.614188	0.028609	0.030410
RS	17	0.463834	1.078619	118840.968417	0.030050	0.029772
RS	18	0.524218	1.146458	116990.487722	0.029582	0.028879
RS	19	0.591069	1.146458	121900.190981	0.030823	0.027914
RS	20	0.665080	1.205561	120215.536355	0.030397	0.027070
RS	21	0.747017	1.205561	124015.698553	0.031358	0.026481
RS	22	0.837730	1.247561	122867.770745	0.031068	0.026216
RS	23	0.938157	1.247561	125117.634603	0.031637	0.026285
RS	24	1.049339	1.269774	124170.274151	0.031397	0.026651
RS	25	1.172429	1.269774	124308.114649	0.031432	0.027231
RS	26	1.308702	1.274729	122662.331261	0.031016	0.027912
RS	27	1.459568	1.274729	120101.844398	0.030368	0.028558
RS	28	1.626592	1.267747	116652.990517	0.029496	0.029021
RS	29	1.811503	1.267747	111005.185064	0.028068	0.029141
RS	30	2.016218	1.255589	104852.370674	0.026512	0.028764
RS	31	2.242857	1.255589	96254.207004	0.024338	0.027773
RS	32	2.493768	1.245180	87254.987394	0.022063	0.026120
RS	33	2.771550	1.245180	76640.895367	0.019379	0.023863
RS	34	3.079082	1.240359	65894.429777	0.016662	0.021148
RS	35	3.419550	1.240359	54877.695456	0.013876	0.018177
RS	36	3.796480	1.240026	44343.298359	0.011212	0.015152
RS	37	4.213778	1.240026	34633.727543	0.008757	0.012242
RS	38	4.675767	1.240461	26053.330068	0.006588	0.009565
RS	39	5.187234	1.240461	18815.165787	0.004758	0.007201
RS	40	5.753476	1.239064	12993.370089	0.003285	0.005195
RS	41	6.380361	1.239064	8518.976164	0.002154	0.003568
RS	42	7.074383	1.234921	5294.576379	0.001339	0.002315
RS	43	7.842731	1.234921	3079.192420	0.000779	0.001408
RS	44	8.693367	1.234921	1672.037149	0.000423	0.000796
RS	45	9.635103	1.234921	841.588804	0.000213	0.000415
RS	46	10.677696	1.230262	390.390382	0.000099	0.000198
RS	47	11.831945	1.230262	164.064501	0.000041	0.000086
RS	48	13.109811	1.230262	62.202046	0.000016	0.000033
RS	49	14.524531	1.230262	21.045053	0.000005	0.000012
RS	50	16.090762	1.230262	6.278271	0.000002	0.000004
RS	51	17.824731	1.230262	2.072776	0.000001	0.000001
PA	1+1+10*1+15*2+4+6 0.118225046 0.022063592 17.824730873 0.722373962 0.446730137 0.438415527 0.476859570 0.531182230 0.588200212 0.642109394 0.693401456 0.742774963 0.790346146 0.835694313 0.878416061 0.938880920 1.010097504 1.078619480 1.146458149 1.205561161 1.247561455 1.269773960 1.274728775 1.267746925 1.255589485 1.245179653 1.240359366 1.240026474 1.240461349 1.239064217 1.234921455 1.230261…
//
IT	4575
RD	2
LK	-56367240.669825
QD	-42544.709747 -> -23032.262169
RI	0.0508382362
TR	0.115331	0.020544
MT	19.206885
MM	C_pi: 1.035044, n_recomb: 3745204.528307
RS	0	0.000000	1.104721	36290.046691	0.009690	0.001176
RS	1	0.010871	0.395592	110134.572219	0.029407	0.008847
RS	2	0.022924	0.348797	133828.365348	0.035733	0.015733
RS	3	0.036287	0.376505	132241.466865	0.035310	0.020238
RS	4	0.051102	0.428572	123917.566323	0.033087	0.023132
RS	5	0.067529	0.487048	116422.275192	0.031086	0.025486
RS	6	0.085741	0.543720	111417.220846	0.029749	0.028015
RS	7	0.105933	0.599020	108048.677931	0.028850	0.030179
RS	8	0.128320	0.654392	105632.025279	0.028205	0.031597
RS	9	0.153140	0.710164	103886.578728	0.027739	0.032341
RS	10	0.180659	0.765729	102736.545945	0.027431	0.032590
RS	11	0.211169	0.820201	102149.188135	0.027275	0.032598
RS	12	0.244996	0.901294	98917.711574	0.026412	0.031735
RS	13	0.282501	0.901294	105007.620496	0.028038	0.032824
RS	14	0.324083	1.002814	99972.046698	0.026693	0.031544
RS	15	0.370184	1.002814	105650.173526	0.028209	0.032536
RS	16	0.421298	1.110921	100535.495892	0.026844	0.031096
RS	17	0.477968	1.110921	105695.068237	0.028221	0.031208
RS	18	0.540799	1.230952	100008.892358	0.026703	0.029000
RS	19	0.610460	1.230952	104539.853279	0.027913	0.028405
RS	20	0.687694	1.342217	99862.640080	0.026664	0.026482
RS	21	0.773324	1.342217	103615.333277	0.027666	0.026182
RS	22	0.868263	1.419639	101129.551958	0.027002	0.025323
RS	23	0.973523	1.419639	103814.273015	0.027719	0.025689
RS	24	1.090226	1.453590	103322.331225	0.027588	0.025886
RS	25	1.219615	1.453590	104444.526401	0.027888	0.026728
RS	26	1.363070	1.450634	104725.994526	0.027963	0.027515
RS	27	1.522120	1.450634	103622.086624	0.027668	0.028311
RS	28	1.698460	1.425188	102957.280613	0.027490	0.028999
RS	29	1.893970	1.425188	99000.413275	0.026434	0.029099
RS	30	2.110734	1.393908	95662.282911	0.025543	0.028883
RS	31	2.351063	1.393908	88681.683604	0.023679	0.027689
RS	32	2.617518	1.371389	81815.034185	0.021845	0.026013
RS	33	2.912938	1.371389	72534.991038	0.019367	0.023509
RS	34	3.240474	1.363195	63095.107461	0.016847	0.020693
RS	35	3.603617	1.363195	53059.889052	0.014167	0.017610
RS	36	4.006236	1.364271	43273.731047	0.011554	0.014559
RS	37	4.452624	1.364271	34170.930212	0.009124	0.011677
RS	38	4.947539	1.365847	25983.686934	0.006938	0.009063
RS	39	5.496256	1.365847	18995.649696	0.005072	0.006782
RS	40	6.104624	1.363041	13295.302780	0.003550	0.004867
RS	41	6.779127	1.363041	8828.244820	0.002357	0.003320
RS	42	7.526956	1.354827	5569.878737	0.001487	0.002145
RS	43	8.356081	1.354827	3277.436734	0.000875	0.001294
RS	44	9.275339	1.354827	1800.770678	0.000481	0.000726
RS	45	10.294531	1.354827	917.097027	0.000245	0.000376
RS	46	11.424518	1.345763	431.149506	0.000115	0.000179
RS	47	12.677346	1.345763	182.741449	0.000049	0.000077
RS	48	14.066369	1.345763	69.819975	0.000019	0.000030
RS	49	15.606392	1.345763	23.780969	0.000006	0.000010
RS	50	17.313831	1.345763	7.132644	0.000002	0.000003
RS	51	19.206885	1.345763	2.364289	0.000001	0.000001
PA	1+1+10*1+15*2+4+6 0.115331223 0.020544008 19.206884592 1.104721488 0.395592297 0.348796676 0.376505073 0.428572201 0.487048327 0.543719768 0.599020388 0.654391503 0.710164048 0.765729015 0.820201026 0.901294381 1.002813962 1.110921201 1.230952059 1.342217164 1.419638692 1.453590239 1.450634067 1.425187626 1.393908058 1.371389088 1.363195133 1.364270841 1.365847109 1.363040608 1.354826611 1.345762…
//
IT	5165
RD	3
LK	-56336366.944737
QD	-27058.180663 -> -19837.245141
RI	0.0498302512
TR	0.114649	0.019705
MT	19.827908
MM	C_pi: 1.050055, n_recomb: 3645377.390633
RS	0	0.000000	2.026052	19430.487183	0.005330	0.000643
RS	1	0.010940	0.422863	101550.154607	0.027857	0.008069
RS	2	0.023076	0.331112	138995.297646	0.038129	0.015882
RS	3	0.036541	0.348201	140653.899337	0.038584	0.020660
RS	4	0.051478	0.396834	131262.956148	0.036008	0.023383
RS	5	0.068050	0.453788	122234.486374	0.033531	0.025517
RS	6	0.086434	0.508671	116218.512868	0.031881	0.027940
RS	7	0.106829	0.562060	112114.244278	0.030755	0.030189
RS	8	0.129456	0.616319	108953.792187	0.029888	0.031755
RS	9	0.154558	0.672195	106393.181584	0.029186	0.032664
RS	10	0.182407	0.729134	104380.369328	0.028634	0.033066
RS	11	0.213301	0.786016	102932.851182	0.028237	0.033213
RS	12	0.247576	0.872833	98484.270560	0.027016	0.032144
RS	13	0.285600	0.872833	104394.763789	0.028638	0.033927
RS	14	0.327784	0.984987	97868.563244	0.026847	0.032148
RS	15	0.374583	0.984987	103320.721098	0.028343	0.033793
RS	16	0.426502	1.114386	96212.630438	0.026393	0.031672
RS	17	0.484100	1.114386	101137.989075	0.027744	0.032235
RS	18	0.548000	1.273286	92865.324294	0.025475	0.029031
RS	19	0.618890	1.273286	97223.173323	0.026670	0.028657
RS	20	0.697535	1.428528	90483.781727	0.024822	0.025938
RS	21	0.784784	1.428528	94208.082969	0.025843	0.025817
RS	22	0.881578	1.534339	90922.319826	0.024942	0.024597
RS	23	0.988961	1.534339	93799.488799	0.025731	0.025125
RS	24	1.108091	1.572120	93790.447597	0.025729	0.025321
RS	25	1.240254	1.572120	95358.002550	0.026159	0.026272
RS	26	1.386875	1.554336	97073.656167	0.026629	0.027284
RS	27	1.549537	1.554336	96609.805623	0.026502	0.028098
RS	28	1.729994	1.506865	97812.261871	0.026832	0.029095
RS	29	1.930192	1.506865	94533.035999	0.025932	0.029097
RS	30	2.152291	1.456929	92828.229582	0.025465	0.029089
RS	31	2.398688	1.456929	86398.091037	0.023701	0.027688
RS	32	2.672040	1.425495	80446.377146	0.022068	0.026006
RS	33	2.975296	1.425495	71558.755251	0.019630	0.023300
RS	34	3.311729	1.417576	62439.208044	0.017128	0.020386
RS	35	3.684966	1.417576	52704.828583	0.014458	0.017224
RS	36	4.099034	1.422678	43049.096417	0.011809	0.014142
RS	37	4.558402	1.422678	34163.247788	0.009372	0.011290
RS	38	5.068023	1.426836	26076.305407	0.007153	0.008721
RS	39	5.633395	1.426836	19181.766660	0.005262	0.006504
RS	40	6.260619	1.423455	13516.677088	0.003708	0.004656
RS	41	6.956460	1.423455	9035.480045	0.002479	0.003166
RS	42	7.728424	1.412006	5749.238786	0.001577	0.002043
RS	43	8.584840	1.412006	3403.537025	0.000934	0.001227
RS	44	9.534947	1.412006	1881.719489	0.000516	0.000687
RS	45	10.588993	1.412006	964.424023	0.000265	0.000355
RS	46	11.758351	1.399125	457.012950	0.000125	0.000169
RS	47	13.055634	1.399125	194.512201	0.000053	0.000072
RS	48	14.494837	1.399125	74.607517	0.000020	0.000028
RS	49	16.091487	1.399125	25.501570	0.000007	0.000010
RS	50	17.862808	1.399125	7.672087	0.000002	0.000003
RS	51	19.827908	1.399125	2.550266	0.000001	0.000001
PA	1+1+10*1+15*2+4+6 0.114649198 0.019704987 19.827907975 2.026052483 0.422863362 0.331112287 0.348200838 0.396834407 0.453787915 0.508671182 0.562060338 0.616319100 0.672195206 0.729134422 0.786015554 0.872833249 0.984987450 1.114385625 1.273286227 1.428527569 1.534338809 1.572120302 1.554336163 1.506865278 1.456929139 1.425495196 1.417575982 1.422678478 1.426836197 1.423454612 1.412005583 1.399124…
//
IT	4980
RD	4
LK	-56324256.094678
QD	-23165.512116 -> -19546.011671
RI	0.0473056244
TR	0.114923	0.019168
MT	20.058489
MM	C_pi: 1.057072, n_recomb: 3570428.758084
RS	0	0.000000	3.790001	10211.771208	0.002860	0.000351
RS	1	0.010965	0.470755	89939.385935	0.025190	0.007261
RS	2	0.023132	0.329657	137858.879529	0.038611	0.015807
RS	3	0.036633	0.337941	143016.484317	0.040056	0.020910
RS	4	0.051615	0.384648	133475.131461	0.037384	0.023561
RS	5	0.068239	0.440890	123856.774119	0.034690	0.025565
RS	6	0.086686	0.494054	117667.938455	0.032956	0.027958
RS	7	0.107156	0.544926	113585.454718	0.031813	0.030281
RS	8	0.129871	0.596818	110377.838078	0.030914	0.031942
RS	9	0.155076	0.650903	107647.340071	0.030150	0.032942
RS	10	0.183044	0.706669	105376.984809	0.029514	0.033424
RS	11	0.214080	0.762803	103641.203904	0.029028	0.033649
RS	12	0.248518	0.849306	98774.026919	0.027664	0.032519
RS	13	0.286733	0.849306	104566.232700	0.029287	0.034640
RS	14	0.329137	0.962394	97501.877637	0.027308	0.032685
RS	15	0.376192	0.962394	102805.421596	0.028794	0.034716
RS	16	0.428405	1.102019	94491.489116	0.026465	0.032177
RS	17	0.486344	1.102019	99256.218160	0.027800	0.033022
RS	18	0.550636	1.289863	88957.911553	0.024915	0.029025
RS	19	0.621977	1.289863	93187.246394	0.026100	0.028799
RS	20	0.701141	1.481955	84799.295190	0.023750	0.025454
RS	21	0.788985	1.481955	88474.940933	0.024780	0.025456
RS	22	0.886461	1.610481	84614.621962	0.023699	0.023994
RS	23	0.994625	1.610481	87569.344919	0.024526	0.024619
RS	24	1.114649	1.647107	88017.341688	0.024652	0.024883
RS	25	1.247834	1.647107	89808.169888	0.025153	0.025880
RS	26	1.395622	1.611670	92693.301928	0.025961	0.027151
RS	27	1.559614	1.611670	92548.965926	0.025921	0.027942
RS	28	1.741589	1.542457	95178.286972	0.026657	0.029257
RS	29	1.943516	1.542457	92191.631424	0.025821	0.029156
RS	30	2.167585	1.476592	91582.420354	0.025650	0.029343
RS	31	2.416222	1.476592	85318.157484	0.023896	0.027763
RS	32	2.692122	1.439784	79763.680269	0.022340	0.026050
RS	33	2.998274	1.439784	70969.388965	0.019877	0.023182
RS	34	3.337996	1.435055	61814.021994	0.017313	0.020152
RS	35	3.714967	1.435055	52217.134139	0.014625	0.016937
RS	36	4.133272	1.445993	42538.567856	0.011914	0.013811
RS	37	4.597445	1.445993	33828.690600	0.009475	0.010992
RS	38	5.112513	1.453711	25827.260729	0.007234	0.008457
RS	39	5.684057	1.453711	19061.731510	0.005339	0.006297
RS	40	6.318271	1.450374	13479.189055	0.003775	0.004502
RS	41	7.022025	1.450374	9045.191099	0.002533	0.003056
RS	42	7.802944	1.436347	5786.185442	0.001621	0.001973
RS	43	8.669491	1.436347	3437.102069	0.000963	0.001183
RS	44	9.631053	1.436347	1907.128826	0.000534	0.000661
RS	45	10.698048	1.436347	981.163463	0.000275	0.000341
RS	46	11.882039	1.420151	467.428985	0.000131	0.000163
RS	47	13.195852	1.420151	199.372541	0.000056	0.000070
RS	48	14.653723	1.420151	76.634050	0.000021	0.000027
RS	49	16.271447	1.420151	26.248485	0.000007	0.000009
RS	50	18.066553	1.420151	7.912471	0.000002	0.000003
RS	51	20.058489	1.420151	2.636189	0.000001	0.000001
PA	1+1+10*1+15*2+4+6 0.114923022 0.019167654 20.058488791 3.790000887 0.470755367 0.329656572 0.337940533 0.384648292 0.440889761 0.494054433 0.544925843 0.596818144 0.650903195 0.706669183 0.762803352 0.849305918 0.962394030 1.102018807 1.289862641 1.481954851 1.610480981 1.647106580 1.611670482 1.542456911 1.476592436 1.439784461 1.435054772 1.445993247 1.453710753 1.450374077 1.436346606 1.420151…
//
IT	4419
RD	5
LK	-56317779.653309
QD	-22126.733499 -> -19721.920655
RI	0.0451647070
TR	0.115642	0.018779
MT	20.088283
MM	C_pi: 1.056930, n_recomb: 3498228.917005
RS	0	0.000000	6.917216	5488.282605	0.001569	0.000197
RS	1	0.010968	0.522611	79623.693742	0.022761	0.006589
RS	2	0.023139	0.330684	135254.922133	0.038664	0.015744
RS	3	0.036645	0.332105	143181.009756	0.040930	0.021138
RS	4	0.051632	0.378329	133415.263282	0.038138	0.023711
RS	5	0.068264	0.434926	123357.948373	0.035263	0.025596
RS	6	0.086719	0.487089	117194.570186	0.033501	0.027975
RS	7	0.107198	0.535861	113347.178856	0.032401	0.030356
RS	8	0.129924	0.585530	110318.635085	0.031536	0.032082
RS	9	0.155142	0.637637	107659.003791	0.030775	0.033136
RS	10	0.183126	0.691679	105380.303053	0.030124	0.033662
RS	11	0.214180	0.746105	103614.218025	0.029619	0.033938
RS	12	0.248639	0.829905	98742.092898	0.028226	0.032820
RS	13	0.286878	0.829905	104415.517721	0.029848	0.035104
RS	14	0.329311	0.939151	97374.673056	0.027835	0.033157
RS	15	0.376399	0.939151	102538.607738	0.029312	0.035424
RS	16	0.428650	1.082407	93526.889597	0.026735	0.032634
RS	17	0.486633	1.082407	98141.863095	0.028055	0.033664
RS	18	0.550975	1.292139	86197.225085	0.024640	0.029007
RS	19	0.622375	1.292139	90301.583429	0.025814	0.028888
RS	20	0.701605	1.515444	80552.893683	0.023027	0.025022
RS	21	0.789526	1.515444	84157.006849	0.024057	0.025118
RS	22	0.887090	1.662402	79870.806723	0.022832	0.023481
RS	23	0.995354	1.662402	82838.069018	0.023680	0.024169
RS	24	1.115494	1.694832	83712.819370	0.023930	0.024529
RS	25	1.248810	1.694832	85614.364446	0.024474	0.025545
RS	26	1.396748	1.640964	89487.862774	0.025581	0.027078
RS	27	1.560912	1.640964	89509.392146	0.025587	0.027836
RS	28	1.743082	1.551573	93292.928108	0.026669	0.029458
RS	29	1.945233	1.551573	90423.953618	0.025848	0.029261
RS	30	2.169556	1.472569	90606.139594	0.025901	0.029621
RS	31	2.418482	1.472569	84348.764915	0.024112	0.027885
RS	32	2.694711	1.433047	78932.628108	0.022564	0.026116
RS	33	3.001237	1.433047	70134.914895	0.020049	0.023115
RS	34	3.341382	1.433302	60810.210335	0.017383	0.019952
RS	35	3.718835	1.433302	51331.545597	0.014674	0.016702
RS	36	4.137688	1.451028	41616.680615	0.011897	0.013525
RS	37	4.602480	1.451028	33117.501150	0.009467	0.010744
RS	38	5.118252	1.462748	25246.314976	0.007217	0.008236
RS	39	5.690593	1.462748	18668.387271	0.005337	0.006128
RS	40	6.325709	1.459740	13226.246457	0.003781	0.004379
RS	41	7.030486	1.459740	8897.032368	0.002543	0.002971
RS	42	7.812562	1.443503	5712.823090	0.001633	0.001920
RS	43	8.680417	1.443503	3400.508980	0.000972	0.001150
RS	44	9.643460	1.443503	1891.091447	0.000541	0.000642
RS	45	10.712129	1.443503	975.329811	0.000279	0.000332
RS	46	11.898011	1.424361	466.493420	0.000133	0.000158
RS	47	13.213961	1.424361	199.193359	0.000057	0.000068
RS	48	14.674245	1.424361	76.656746	0.000022	0.000026
RS	49	16.294694	1.424361	26.290241	0.000008	0.000009
RS	50	18.092876	1.424361	7.936156	0.000002	0.000003
RS	51	20.088283	1.424361	2.649234	0.000001	0.000001
PA	1+1+10*1+15*2+4+6 0.115641595 0.018778726 20.088282623 6.917216254 0.522611475 0.330683746 0.332104592 0.378329476 0.434926407 0.487088700 0.535861293 0.585530362 0.637636533 0.691679413 0.746105462 0.829905118 0.939151168 1.082406712 1.292138958 1.515443755 1.662401981 1.694831509 1.640964332 1.551572707 1.472568538 1.433047417 1.433301627 1.451028000 1.462748477 1.459739619 1.443503162 1.424360…
//
IT	4365
RD	6
LK	-56313268.235874
QD	-21820.970313 -> -19910.054064
RI	0.0437531734
TR	0.116568	0.018468
MT	20.016307
MM	C_pi: 1.052149, n_recomb: 3425455.360500
RS	0	0.000000	12.221357	3041.231469	0.000888	0.000113
RS	1	0.010960	0.572439	71261.239209	0.020803	0.006052
RS	2	0.023122	0.330439	132816.205608	0.038773	0.015749
RS	3	0.036616	0.326784	142723.680915	0.041666	0.021388
RS	4	0.051590	0.373622	132418.165675	0.038657	0.023852
RS	5	0.068205	0.431422	121836.241143	0.035568	0.025609
RS	6	0.086640	0.483261	115683.340580	0.033772	0.027974
RS	7	0.107097	0.530502	112082.621064	0.032721	0.030402
RS	8	0.129795	0.578413	109271.116124	0.031900	0.032175
RS	9	0.154981	0.628863	106747.355011	0.031163	0.033260
RS	10	0.182928	0.681320	104548.030108	0.030521	0.033809
RS	11	0.213938	0.733940	102859.396844	0.030028	0.034117
RS	12	0.248346	0.814262	98195.374790	0.028666	0.033049
RS	13	0.286526	0.814262	103740.717169	0.030285	0.035404
RS	14	0.328891	0.917385	97069.229357	0.028338	0.033572
RS	15	0.375898	0.917385	102090.410659	0.029803	0.035987
RS	16	0.428058	1.060374	92738.856240	0.027073	0.033060
RS	17	0.485935	1.060374	97203.484273	0.028377	0.034214
RS	18	0.550155	1.287077	83905.389616	0.024495	0.028988
RS	19	0.621414	1.287077	87883.494145	0.025656	0.028950
RS	20	0.700483	1.537317	77002.708818	0.022480	0.024636
RS	21	0.788219	1.537317	80521.461519	0.023507	0.024804
RS	22	0.885570	1.699570	75920.686736	0.022164	0.023033
RS	23	0.993591	1.699570	78864.449379	0.023023	0.023765
RS	24	1.113452	1.725964	80136.046620	0.023394	0.024233
RS	25	1.246450	1.725964	82087.356625	0.023964	0.025255
RS	26	1.394025	1.653824	86811.939583	0.025343	0.027044
RS	27	1.557775	1.653824	86918.554939	0.025374	0.027766
RS	28	1.739472	1.546062	91666.896884	0.026760	0.029679
RS	29	1.941084	1.546062	88828.030418	0.025932	0.029395
RS	30	2.164792	1.456215	89609.706659	0.026160	0.029907
RS	31	2.413020	1.456215	83287.685292	0.024314	0.028034
RS	32	2.688455	1.415765	77868.694787	0.022732	0.026188
RS	33	2.994078	1.415765	69038.110898	0.020154	0.023073
RS	34	3.333198	1.421975	59496.838446	0.017369	0.019769
RS	35	3.709487	1.421975	50149.073836	0.014640	0.016496
RS	36	4.127018	1.446871	40419.302939	0.011800	0.013266
RS	37	4.590311	1.446871	32164.003015	0.009390	0.010525
RS	38	5.104384	1.462680	24463.216208	0.007142	0.008041
RS	39	5.674799	1.462680	18111.091685	0.005287	0.005983
RS	40	6.307735	1.460033	12846.586905	0.003750	0.004274
RS	41	7.010041	1.460033	8656.302014	0.002527	0.002900
RS	42	7.789323	1.441747	5574.796240	0.001627	0.001877
RS	43	8.654016	1.441747	3322.758351	0.000970	0.001123
RS	44	9.613483	1.441747	1850.681341	0.000540	0.000627
RS	45	10.678109	1.441747	956.168540	0.000279	0.000324
RS	46	11.859422	1.419886	458.796179	0.000134	0.000155
RS	47	13.170210	1.419886	196.004947	0.000057	0.000066
RS	48	14.624665	1.419886	75.478146	0.000022	0.000025
RS	49	16.238532	1.419886	25.906882	0.000008	0.000009
RS	50	18.029284	1.419886	7.828227	0.000002	0.000003
RS	51	20.016307	1.419886	2.617442	0.000001	0.000001
PA	1+1+10*1+15*2+4+6 0.116567543 0.018467812 20.016307222 12.221356961 0.572439378 0.330439181 0.326784336 0.373621717 0.431422362 0.483261487 0.530501536 0.578412649 0.628862901 0.681320146 0.733939524 0.814261532 0.917385219 1.060374080 1.287076753 1.537317459 1.699569866 1.725964204 1.653824272 1.546062323 1.456214873 1.415764628 1.421975470 1.446871041 1.462680123 1.460033356 1.441746580 1.41988…
//
IT	4042
RD	7
LK	-56309595.656904
QD	-21718.840533 -> -20065.476248
RI	0.0429867932
TR	0.117582	0.018200
MT	19.894982
MM	C_pi: 1.044796, n_recomb: 3352912.496518
RS	0	0.000000	20.962187	1734.142392	0.000517	0.000067
RS	1	0.010947	0.618425	64569.090816	0.019258	0.005621
RS	2	0.023093	0.328284	130940.433374	0.039053	0.015821
RS	3	0.036568	0.321027	142212.372137	0.042415	0.021665
RS	4	0.051518	0.369207	131074.233344	0.039093	0.023990
RS	5	0.068105	0.428766	119859.612108	0.035748	0.025610
RS	6	0.086508	0.480774	113658.781565	0.033899	0.027961
RS	7	0.106925	0.526957	110259.028773	0.032885	0.030428
RS	8	0.129577	0.573585	107635.218953	0.032102	0.032234
RS	9	0.154709	0.622820	105238.716066	0.031387	0.033335
RS	10	0.182593	0.674049	103131.889466	0.030759	0.033891
RS	11	0.213529	0.725092	101553.160258	0.030288	0.034219
RS	12	0.247851	0.801891	97194.086191	0.028988	0.033216
RS	13	0.285931	0.801891	102605.630696	0.030602	0.035590
RS	14	0.328179	0.897896	96510.543191	0.028784	0.033939
RS	15	0.375052	0.897896	101387.434176	0.030239	0.036449
RS	16	0.427057	1.038311	91953.177539	0.027425	0.033463
RS	17	0.484755	1.038311	96267.742936	0.028712	0.034702
RS	18	0.548769	1.278560	81847.596195	0.024411	0.028974
RS	19	0.619790	1.278560	85700.690222	0.025560	0.028998
RS	20	0.698587	1.552528	73873.213199	0.022033	0.024287
RS	21	0.786009	1.552528	77300.845913	0.023055	0.024513
RS	22	0.883001	1.727772	72470.818595	0.021614	0.022637
RS	23	0.990612	1.727772	75371.974415	0.022480	0.023400
RS	24	1.110003	1.747033	77010.837190	0.022968	0.023981
RS	25	1.242463	1.747033	78978.060076	0.023555	0.025000
RS	26	1.389425	1.657199	84443.947816	0.025185	0.027036
RS	27	1.552474	1.657199	84591.285035	0.025229	0.027721
RS	28	1.733373	1.532782	90164.160316	0.026891	0.029910
RS	29	1.934074	1.532782	87309.779167	0.026040	0.029546
RS	30	2.156747	1.433882	88562.380885	0.026414	0.030193
RS	31	2.403797	1.433882	82143.265660	0.024499	0.028193
RS	32	2.677891	1.393661	76641.636175	0.022858	0.026258
RS	33	2.981990	1.393661	67773.200314	0.020213	0.023041
RS	34	3.319380	1.406298	58005.071517	0.017300	0.019592
RS	35	3.693704	1.406298	48803.778054	0.014556	0.016305
RS	36	4.109006	1.438418	39085.491124	0.011657	0.013024
RS	37	4.569772	1.438418	31092.924611	0.009273	0.010325
RS	38	5.080978	1.458190	23587.996795	0.007035	0.007865
RS	39	5.648147	1.458190	17478.489413	0.005213	0.005853
RS	40	6.277404	1.455792	12409.200380	0.003701	0.004182
RS	41	6.975547	1.455792	8372.567980	0.002497	0.002839
RS	42	7.750117	1.435478	5406.118915	0.001612	0.001840
RS	43	8.609480	1.435478	3225.154864	0.000962	0.001101
RS	44	9.562919	1.435478	1798.304571	0.000536	0.000614
RS	45	10.620732	1.435478	930.343867	0.000277	0.000317
RS	46	11.794345	1.411065	447.629588	0.000134	0.000152
RS	47	13.096435	1.411065	191.258883	0.000057	0.000065
RS	48	14.541067	1.411065	73.671386	0.000022	0.000025
RS	49	16.143844	1.411065	25.298609	0.000008	0.000008
RS	50	17.922080	1.411065	7.649713	0.000002	0.000003
RS	51	19.894982	1.411065	2.561093	0.000001	0.000001
PA	1+1+10*1+15*2+4+6 0.117581633 0.018200198 19.894982068 20.962186640 0.618425284 0.328284470 0.321027225 0.369206637 0.428766128 0.480773689 0.526957020 0.573584756 0.622820018 0.674048872 0.725092291 0.801891245 0.897896243 1.038310594 1.278560077 1.552528249 1.727772415 1.747033103 1.657199107 1.532782411 1.433882308 1.393660858 1.406298258 1.438418118 1.458189874 1.455792117 1.435477808 1.41106…
//
IT	5013
RD	8
LK	-56306385.588798
QD	-21692.641672 -> -20211.064888
RI	0.0427096977
TR	0.118620	0.017958
MT	19.752530
MM	C_pi: 1.036207, n_recomb: 3281742.888827
RS	0	0.000000	35.077842	1013.179511	0.000309	0.000040
RS	1	0.010932	0.660623	59131.397858	0.018018	0.005267
RS	2	0.023058	0.324542	129611.682152	0.039495	0.015943
RS	3	0.036510	0.314805	141807.479650	0.043211	0.021959
RS	4	0.051433	0.364753	129630.245531	0.039500	0.024122
RS	5	0.067987	0.426375	117713.429887	0.035869	0.025603
RS	6	0.086351	0.478841	111420.747216	0.033952	0.027941
RS	7	0.106722	0.524306	108172.064853	0.032962	0.030442
RS	8	0.129320	0.570040	105690.270758	0.032206	0.032274
RS	9	0.154388	0.618475	103386.848289	0.031504	0.033379
RS	10	0.182197	0.668874	101352.728205	0.030884	0.033931
RS	11	0.213045	0.718690	99877.552621	0.030434	0.034266
RS	12	0.247266	0.792243	95852.336463	0.029208	0.033331
RS	13	0.285228	0.792243	101128.993841	0.030816	0.035697
RS	14	0.327339	0.880794	95725.589699	0.029169	0.034265
RS	15	0.374054	0.880794	100460.074066	0.030612	0.036836
RS	16	0.425876	1.017268	91127.252020	0.027768	0.033849
RS	17	0.483363	1.017268	95294.583656	0.029038	0.035148
RS	18	0.547133	1.268644	79936.247712	0.024358	0.028966
RS	19	0.617875	1.268644	83668.170225	0.025495	0.029038
RS	20	0.696351	1.563917	71044.394984	0.021648	0.023969
RS	21	0.783404	1.563917	74380.186261	0.022665	0.024244
RS	22	0.879974	1.750446	69386.050006	0.021143	0.022282
RS	23	0.987101	1.750446	72235.020566	0.022011	0.023068
RS	24	1.105938	1.761935	74211.995862	0.022614	0.023763
RS	25	1.237767	1.761935	76175.992942	0.023212	0.024775
RS	26	1.384006	1.655168	82291.893745	0.025076	0.027046
RS	27	1.546231	1.655168	82454.969694	0.025125	0.027696
RS	28	1.726190	1.515634	88743.272910	0.027042	0.030145
RS	29	1.925822	1.515634	85849.645830	0.026160	0.029705
RS	30	2.147276	1.409075	87482.562235	0.026657	0.030474
RS	31	2.392939	1.409075	80953.296913	0.024668	0.028355
RS	32	2.665456	1.369835	75323.627060	0.022952	0.026321
RS	33	2.967765	1.369835	66422.125237	0.020240	0.023012
RS	34	3.303120	1.389085	56433.755200	0.017196	0.019417
RS	35	3.675135	1.389085	47391.452325	0.014441	0.016123
RS	36	4.087817	1.428316	37708.565037	0.011490	0.012794
RS	37	4.545611	1.428316	29985.822722	0.009137	0.010139
RS	38	5.053450	1.451814	22690.255065	0.006914	0.007702
RS	39	5.616804	1.451814	16825.932372	0.005127	0.005736
RS	40	6.241741	1.449469	11956.557159	0.003643	0.004100
RS	41	6.934994	1.449469	8076.161940	0.002461	0.002784
RS	42	7.704030	1.427074	5227.513899	0.001593	0.001807
RS	43	8.557134	1.427074	3120.642983	0.000951	0.001081
RS	44	9.503496	1.427074	1741.487757	0.000531	0.000603
RS	45	10.553311	1.427074	901.897817	0.000275	0.000312
RS	46	11.717886	1.400229	434.998462	0.000133	0.000149
RS	47	13.009768	1.400229	185.836808	0.000057	0.000064
RS	48	14.442874	1.400229	71.583995	0.000022	0.000024
RS	49	16.032640	1.400229	24.586728	0.000007	0.000008
RS	50	17.796193	1.400229	7.437599	0.000002	0.000002
RS	51	19.752530	1.400229	2.492502	0.000001	0.000001
PA	1+1+10*1+15*2+4+6 0.118620259 0.017957910 19.752530280 35.077841681 0.660622894 0.324541954 0.314805075 0.364753240 0.426374862 0.478840646 0.524305591 0.570040112 0.618474552 0.668874146 0.718690367 0.792243246 0.880794207 1.017267638 1.268644486 1.563917072 1.750446033 1.761934707 1.655168256 1.515634326 1.409075276 1.369835437 1.389085262 1.428316312 1.451814145 1.449468956 1.427073650 1.40022…
//
IT	4281
RD	9
LK	-56303497.555958
QD	-21713.794048 -> -20367.909623
RI	0.0427837777
TR	0.119649	0.017732
MT	19.604053
MM	C_pi: 1.027174, n_recomb: 3212751.617068
RS	0	0.000000	57.583330	603.471932	0.000188	0.000025
RS	1	0.010915	0.699697	54611.786913	0.016998	0.004968
RS	2	0.023022	0.319752	128698.399405	0.040059	0.016098
RS	3	0.036450	0.308338	141516.609436	0.044048	0.022260
RS	4	0.051344	0.360264	128178.493038	0.039897	0.024249
RS	5	0.067864	0.424062	115537.027085	0.035962	0.025589
RS	6	0.086186	0.477109	109135.299397	0.033969	0.027919
RS	7	0.106509	0.522068	105999.875187	0.032993	0.030453
RS	8	0.129050	0.567196	103618.279606	0.032252	0.032305
RS	9	0.154051	0.615179	101368.320901	0.031552	0.033407
RS	10	0.181782	0.665124	99374.976485	0.030931	0.033944
RS	11	0.212539	0.714079	97979.736702	0.030497	0.034276
RS	12	0.246653	0.784801	94277.915367	0.029345	0.033404
RS	13	0.284491	0.784801	99421.971984	0.030946	0.035746
RS	14	0.326460	0.865902	94765.289311	0.029497	0.034556
RS	15	0.373009	0.865902	99361.884549	0.030927	0.037166
RS	16	0.424639	0.997629	90261.470012	0.028095	0.034222
RS	17	0.481905	0.997629	94286.362304	0.029348	0.035560
RS	18	0.545421	1.258376	78137.004515	0.024321	0.028964
RS	19	0.615870	1.258376	81753.183300	0.025446	0.029075
RS	20	0.694010	1.573083	68455.459077	0.021307	0.023679
RS	21	0.780678	1.573083	71701.471213	0.022318	0.023994
RS	22	0.876806	1.769593	66593.177482	0.020728	0.021961
RS	23	0.983427	1.769593	69385.674233	0.021597	0.022765
RS	24	1.101686	1.772963	71672.344210	0.022309	0.023572
RS	25	1.232853	1.772963	73622.129422	0.022916	0.024575
RS	26	1.378337	1.650098	80310.006173	0.024997	0.027068
RS	27	1.539701	1.650098	80474.479731	0.025048	0.027683
RS	28	1.718679	1.496809	87389.617194	0.027201	0.030380
RS	29	1.917192	1.496809	84444.912828	0.026284	0.029867
RS	30	2.137374	1.383691	86391.355214	0.026890	0.030746
RS	31	2.381589	1.383691	79748.942698	0.024823	0.028514
RS	32	2.652461	1.345932	73965.652159	0.023023	0.026375
RS	33	2.952899	1.345932	65039.764320	0.020244	0.022981
RS	34	3.286131	1.371827	54845.411891	0.017071	0.019244
RS	35	3.655736	1.371827	45971.031627	0.014309	0.015947
RS	36	4.065684	1.417970	36343.677937	0.011312	0.012574
RS	37	4.520379	1.417970	28890.065735	0.008992	0.009963
RS	38	5.024705	1.444903	21809.290910	0.006788	0.007550
RS	39	5.584080	1.444903	16184.428041	0.005038	0.005627
RS	40	6.204511	1.442368	11512.191245	0.003583	0.004025
RS	41	6.892665	1.442368	7783.847018	0.002423	0.002735
RS	42	7.655932	1.417802	5050.405252	0.001572	0.001778
RS	43	8.502512	1.417802	3016.357648	0.000939	0.001064
RS	44	9.441498	1.417802	1684.382220	0.000524	0.000593
RS	45	10.482977	1.417802	873.062996	0.000272	0.000306
RS	46	11.638136	1.388629	422.012683	0.000131	0.000147
RS	47	12.919384	1.388629	180.228216	0.000056	0.000063
RS	48	14.340483	1.388629	69.409668	0.000022	0.000024
RS	49	15.916699	1.388629	23.839184	0.000007	0.000008
RS	50	17.664962	1.388629	7.212733	0.000002	0.000002
RS	51	19.604053	1.388629	2.418683	0.000001	0.000001
PA	1+1+10*1+15*2+4+6 0.119648962 0.017731505 19.604053257 57.583329557 0.699696993 0.319752251 0.308338079 0.360263987 0.424061992 0.477109456 0.522068391 0.567196098 0.615179209 0.665124002 0.714079190 0.784800779 0.865901590 0.997629053 1.258376288 1.573082513 1.769593123 1.772962594 1.650097747 1.496809156 1.383690579 1.345931679 1.371826781 1.417970112 1.444902778 1.442367626 1.417801746 1.38862…
//
IT	3794
RD	10
LK	-56300870.087885
QD	-21775.306619 -> -20546.482391
RI	0.0431010960
TR	0.120649	0.017516
MT	19.457478
MM	C_pi: 1.018148, n_recomb: 3146409.762364
RS	0	0.000000	93.081305	365.157390	0.000116	0.000015
RS	1	0.010899	0.736500	50764.152632	0.016134	0.004709
RS	2	0.022986	0.314391	128068.175323	0.040703	0.016271
RS	3	0.036390	0.301867	141298.466918	0.044908	0.022561
RS	4	0.051255	0.355831	126747.203440	0.040283	0.024365
RS	5	0.067741	0.421781	113399.441780	0.036041	0.025569
RS	6	0.086023	0.475428	106890.925675	0.033972	0.027898
RS	7	0.106297	0.519981	103847.877214	0.033005	0.030466
RS	8	0.128782	0.564708	101531.966894	0.032269	0.032336
RS	9	0.153717	0.612513	99299.850728	0.031560	0.033428
RS	10	0.181370	0.662333	97312.934537	0.030928	0.033943
RS	11	0.212036	0.710778	95967.065743	0.030500	0.034261
RS	12	0.246045	0.779125	92557.573677	0.029417	0.033444
RS	13	0.283760	0.779125	97573.394049	0.031011	0.035754
RS	14	0.325586	0.852957	93678.977393	0.029773	0.034815
RS	15	0.371971	0.852957	98143.814239	0.031192	0.037449
RS	16	0.423411	0.979464	89369.077158	0.028404	0.034582
RS	17	0.480458	0.979464	93257.491152	0.029639	0.035948
RS	18	0.543722	1.248275	76435.162098	0.024293	0.028968
RS	19	0.613882	1.248275	79941.790229	0.025407	0.029110
RS	20	0.691688	1.580915	66070.905691	0.020999	0.023412
RS	21	0.777974	1.580915	69230.624626	0.022003	0.023763
RS	22	0.873665	1.786383	64046.441068	0.020355	0.021670
RS	23	0.979785	1.786383	66781.131939	0.021225	0.022487
RS	24	1.097471	1.781474	69350.262413	0.022041	0.023403
RS	25	1.227983	1.781474	71279.497002	0.022654	0.024396
RS	26	1.372720	1.643363	78471.574352	0.024940	0.027101
RS	27	1.533232	1.643363	78629.120317	0.024990	0.027681
RS	28	1.711239	1.477527	86096.933294	0.027364	0.030612
RS	29	1.908646	1.477527	83095.941360	0.026410	0.030029
RS	30	2.127569	1.358734	85304.573880	0.027112	0.031009
RS	31	2.370352	1.358734	78551.331435	0.024965	0.028668
RS	32	2.639596	1.322794	72600.708446	0.023074	0.026419
RS	33	2.938185	1.322794	63660.378866	0.020233	0.022947
RS	34	3.269317	1.355283	53277.539574	0.016933	0.019069
RS	35	3.636540	1.355283	44576.876682	0.014168	0.015776
RS	36	4.043786	1.408101	35021.415709	0.011131	0.012363
RS	37	4.495418	1.408101	27831.423614	0.008845	0.009796
RS	38	4.996273	1.438151	20965.733178	0.006663	0.007409
RS	39	5.551717	1.438151	15570.121496	0.004949	0.005526
RS	40	6.167699	1.435168	11088.131282	0.003524	0.003956
RS	41	6.850816	1.435168	7504.208092	0.002385	0.002690
RS	42	7.608387	1.408331	4880.645314	0.001551	0.001752
RS	43	8.448526	1.408331	2915.974209	0.000927	0.001048
RS	44	9.380231	1.408331	1629.140026	0.000518	0.000584
RS	45	10.413483	1.408331	845.005208	0.000269	0.000302
RS	46	11.559350	1.376919	409.259945	0.000130	0.000145
RS	47	12.830104	1.376919	174.692298	0.000056	0.000062
RS	48	14.239359	1.376919	67.251078	0.000021	0.000024
RS	49	15.802208	1.376919	23.092075	0.000007	0.000008
RS	50	17.535393	1.376919	6.986228	0.000002	0.000002
RS	51	19.457478	1.376919	2.343398	0.000001	0.000001
PA	1+1+10*1+15*2+4+6 0.120649259 0.017516019 19.457477541 93.081304803 0.736499655 0.314391415 0.301866830 0.355830523 0.421781080 0.475427750 0.519981264 0.564707864 0.612513332 0.662333030 0.710777707 0.779125279 0.852956536 0.979463602 1.248275130 1.580915289 1.786383104 1.781474227 1.643362500 1.477526734 1.358734490 1.322793858 1.355282568 1.408101161 1.438150570 1.435168089 1.408331490 1.37691…
//
IT	4499
RD	11
LK	-56298469.930011
QD	-21873.387036 -> -20749.658515
RI	0.0435814538
TR	0.121613	0.017309
MT	19.316525
MM	C_pi: 1.009360, n_recomb: 3082951.004485
RS	0	0.000000	148.419423	224.111089	0.000073	0.000010
RS	1	0.010883	0.771804	47418.673645	0.015381	0.004479
RS	2	0.022951	0.308820	127611.544554	0.041393	0.016452
RS	3	0.036332	0.295571	141109.218308	0.045771	0.022853
RS	4	0.051170	0.351542	125341.663946	0.040656	0.024471
RS	5	0.067622	0.419547	111330.138670	0.036112	0.025546
RS	6	0.085865	0.473725	104734.698322	0.033972	0.027880
RS	7	0.106093	0.517904	101774.263284	0.033012	0.030484
RS	8	0.128522	0.562355	99500.366889	0.032274	0.032371
RS	9	0.153393	0.610197	97255.562719	0.031546	0.033448
RS	10	0.180971	0.660170	95243.051963	0.030893	0.033933
RS	11	0.211550	0.708420	93915.304435	0.030463	0.034230
RS	12	0.245456	0.774858	90756.428650	0.029438	0.033456
RS	13	0.283053	0.774858	95649.477804	0.031025	0.035729
RS	14	0.324742	0.841683	92508.116313	0.030006	0.035047
RS	15	0.370968	0.841683	96848.113217	0.031414	0.037695
RS	16	0.422225	0.962704	88464.271372	0.028695	0.034930
RS	17	0.479060	0.962704	92222.705191	0.029914	0.036315
RS	18	0.542081	1.238571	74823.566704	0.024270	0.028975
RS	19	0.611961	1.238571	78227.039901	0.025374	0.029144
RS	20	0.689446	1.587909	63866.308212	0.020716	0.023166
RS	21	0.775363	1.587909	66943.853715	0.021714	0.023547
RS	22	0.870631	1.801494	61713.470608	0.020018	0.021404
RS	23	0.976268	1.801494	64390.671747	0.020886	0.022233
RS	24	1.093402	1.788263	67216.892376	0.021803	0.023254
RS	25	1.223283	1.788263	69121.937142	0.022421	0.024235
RS	26	1.367300	1.635746	76758.882978	0.024898	0.027140
RS	27	1.526990	1.635746	76904.624246	0.024945	0.027686
RS	28	1.704060	1.458438	84861.760388	0.027526	0.030839
RS	29	1.900401	1.458438	81802.942020	0.026534	0.030189
RS	30	2.118111	1.334700	84232.977457	0.027322	0.031260
RS	31	2.359514	1.334700	77373.901422	0.025097	0.028815
RS	32	2.627190	1.300811	71249.394366	0.023111	0.026453
RS	33	2.923998	1.300811	62304.555850	0.020209	0.022909
RS	34	3.253109	1.339797	51751.594783	0.016786	0.018895
RS	35	3.618038	1.339797	43227.942958	0.014022	0.015608
RS	36	4.022683	1.399041	33757.417233	0.010950	0.012160
RS	37	4.471366	1.399041	26822.718739	0.008700	0.009638
RS	38	4.968881	1.431880	20169.202754	0.006542	0.007276
RS	39	5.520542	1.431880	14990.494197	0.004862	0.005433
RS	40	6.132242	1.428182	10689.872533	0.003467	0.003893
RS	41	6.810515	1.428182	7241.181852	0.002349	0.002649
RS	42	7.562607	1.398971	4720.937105	0.001531	0.001728
RS	43	8.396551	1.398971	2821.196097	0.000915	0.001033
RS	44	9.321255	1.398971	1576.763411	0.000511	0.000576
RS	45	10.346598	1.398971	818.270695	0.000265	0.000297
RS	46	11.483531	1.365414	397.016985	0.000129	0.000143
RS	47	12.744201	1.365414	169.352495	0.000055	0.000061
RS	48	14.142072	1.365414	65.157796	0.000021	0.000023
RS	49	15.692079	1.365414	22.363115	0.000007	0.000008
RS	50	17.410777	1.365414	6.763646	0.000002	0.000002
RS	51	19.316525	1.365414	2.268589	0.000001	0.000001
PA	1+1+10*1+15*2+4+6 0.121612571 0.017309050 19.316525431 148.419422603 0.771804124 0.308820179 0.295570692 0.351541863 0.419547431 0.473724767 0.517903969 0.562355489 0.610196640 0.660170261 0.708420482 0.774857583 0.841683440 0.962704172 1.238570747 1.587908655 1.801494281 1.788263216 1.635745750 1.458437937 1.334700011 1.300810706 1.339797147 1.399040817 1.431879947 1.428182331 1.398971079 1.3654…
//
IT	4428
RD	12
LK	-56296274.795699
QD	-22003.753478 -> -20976.004186
RI	0.0441679196
TR	0.122534	0.017109
MT	19.183263
MM	C_pi: 1.000943, n_recomb: 3022457.017188
RS	0	0.000000	234.074011	139.147856	0.000046	0.000006
RS	1	0.010868	0.806205	44461.340497	0.014710	0.004271
RS	2	0.022918	0.303275	127252.631346	0.042102	0.016634
RS	3	0.036277	0.289568	140913.599475	0.046622	0.023132
RS	4	0.051088	0.347467	123959.246242	0.041013	0.024564
RS	5	0.067509	0.417387	109341.707399	0.036176	0.025519
RS	6	0.085714	0.471979	102688.637535	0.033975	0.027866
RS	7	0.105898	0.515766	99809.416018	0.033023	0.030509
RS	8	0.128276	0.560017	97561.473403	0.032279	0.032412
RS	9	0.153085	0.608055	95279.618308	0.031524	0.033471
RS	10	0.180592	0.658408	93214.598718	0.030841	0.033921
RS	11	0.211087	0.706752	91874.596379	0.030397	0.034188
RS	12	0.244897	0.771724	88921.255165	0.029420	0.033445
RS	13	0.282382	0.771724	93697.526115	0.031000	0.035681
RS	14	0.323940	0.831848	91284.712282	0.030202	0.035254
RS	15	0.370015	0.831848	95507.100843	0.031599	0.037909
RS	16	0.421098	0.947250	87558.951095	0.028969	0.035268
RS	17	0.477733	0.947250	91194.095296	0.030172	0.036664
RS	18	0.540522	1.229375	73297.274747	0.024251	0.028986
RS	19	0.610136	1.229375	76603.926618	0.025345	0.029177
RS	20	0.687316	1.594360	61823.165439	0.020455	0.022938
RS	21	0.772884	1.594360	64822.897597	0.021447	0.023347
RS	22	0.867752	1.815350	59569.700651	0.019709	0.021161
RS	23	0.972931	1.815350	62190.677451	0.020576	0.021998
RS	24	1.089540	1.793831	65250.561942	0.021589	0.023121
RS	25	1.218823	1.793831	67129.421582	0.022210	0.024091
RS	26	1.362157	1.627735	75158.589684	0.024867	0.027184
RS	27	1.521069	1.627735	75289.740401	0.024910	0.027698
RS	28	1.697252	1.439914	83681.334864	0.027687	0.031061
RS	29	1.892583	1.439914	80565.269912	0.026656	0.030345
RS	30	2.109143	1.311836	83183.491228	0.027522	0.031500
RS	31	2.349240	1.311836	76224.905486	0.025220	0.028954
RS	32	2.615431	1.280162	69924.428176	0.023135	0.026477
RS	33	2.910553	1.280162	60984.458937	0.020177	0.022866
RS	34	3.237749	1.325531	50279.352332	0.016635	0.018721
RS	35	3.600506	1.325531	41934.093058	0.013874	0.015444
RS	36	4.002689	1.390945	32558.864413	0.010772	0.011966
RS	37	4.448582	1.390945	25869.515400	0.008559	0.009487
RS	38	4.942937	1.426245	19423.288502	0.006426	0.007152
RS	39	5.491019	1.426245	14448.275359	0.004780	0.005345
RS	40	6.098669	1.421572	10319.236559	0.003414	0.003835
RS	41	6.772360	1.421572	6996.115721	0.002315	0.002611
RS	42	7.519270	1.389888	4572.224672	0.001513	0.001707
RS	43	8.347357	1.389888	2732.640768	0.000904	0.001020
RS	44	9.265442	1.389888	1527.629228	0.000505	0.000568
RS	45	10.283309	1.389888	793.072390	0.000262	0.000293
RS	46	11.411800	1.354284	385.396588	0.000128	0.000141
RS	47	12.662939	1.354284	164.260063	0.000054	0.000060
RS	48	14.050055	1.354284	63.150841	0.000021	0.000023
RS	49	15.587929	1.354284	21.659994	0.000007	0.000008
RS	50	17.292943	1.354284	6.547462	0.000002	0.000002
RS	51	19.183263	1.354284	2.195152	0.000001	0.000001
PA	1+1+10*1+15*2+4+6 0.122533537 0.017109189 19.183263040 234.074011017 0.806205250 0.303274777 0.289567674 0.347467156 0.417387228 0.471978641 0.515766320 0.560016936 0.608054560 0.658407573 0.706751744 0.771724385 0.831847655 0.947249690 1.229374569 1.594359776 1.815349835 1.793831414 1.627734530 1.439913918 1.311836497 1.280161755 1.325531291 1.390945381 1.426244846 1.421571763 1.389888099 1.3542…
//
IT	4080
RD	13
LK	-56294267.285606
QD	-22162.107892 -> -21222.630083
RI	0.0448206920
TR	0.123411	0.016916
MT	19.058201
MM	C_pi: 0.992946, n_recomb: 2964927.712845
RS	0	0.000000	366.101606	87.174743	0.000029	0.000004
RS	1	0.010854	0.840102	41815.911437	0.014104	0.004082
RS	2	0.022886	0.297903	126939.460578	0.042814	0.016812
RS	3	0.036225	0.283924	140687.324260	0.047451	0.023397
RS	4	0.051011	0.343652	122595.387572	0.041349	0.024645
RS	5	0.067402	0.415325	107437.656174	0.036236	0.025489
RS	6	0.085572	0.470189	100760.682939	0.033984	0.027855
RS	7	0.105714	0.513531	97967.867921	0.033042	0.030541
RS	8	0.128043	0.557623	95734.609392	0.032289	0.032460
RS	9	0.152795	0.605969	93397.853109	0.031501	0.033500
RS	10	0.180234	0.656886	91257.801104	0.030779	0.033910
RS	11	0.210651	0.705576	89878.464063	0.030314	0.034140
RS	12	0.244369	0.769506	87085.558954	0.029372	0.033415
RS	13	0.281748	0.769506	91751.184631	0.030946	0.035614
RS	14	0.323184	0.823245	90033.066604	0.030366	0.035438
RS	15	0.369117	0.823245	94145.061102	0.031753	0.038095
RS	16	0.420035	0.932978	86662.706104	0.029229	0.035594
RS	17	0.476481	0.932978	90181.194040	0.030416	0.036996
RS	18	0.539053	1.220715	71852.406045	0.024234	0.029000
RS	19	0.608417	1.220715	75068.334167	0.025319	0.029210
RS	20	0.685310	1.600427	59926.604289	0.020212	0.022725
RS	21	0.770549	1.600427	62852.884769	0.021199	0.023160
RS	22	0.865040	1.828197	57595.328662	0.019426	0.020937
RS	23	0.969787	1.828197	60161.877020	0.020291	0.021782
RS	24	1.085903	1.798478	63434.080083	0.021395	0.023003
RS	25	1.214623	1.798478	65285.779127	0.022019	0.023961
RS	26	1.357315	1.619595	73660.852683	0.024844	0.027232
RS	27	1.515494	1.619595	73775.850193	0.024883	0.027714
RS	28	1.690843	1.422129	82553.649252	0.027843	0.031276
RS	29	1.885224	1.422129	79382.075186	0.026774	0.030497
RS	30	2.100704	1.290223	82161.048073	0.027711	0.031729
RS	31	2.339572	1.290223	75109.743427	0.025333	0.029086
RS	32	2.604368	1.260877	68634.048204	0.023149	0.026493
RS	33	2.897904	1.260877	59707.428036	0.020138	0.022819
RS	34	3.223302	1.312503	48867.235882	0.016482	0.018548
RS	35	3.584019	1.312503	40700.140158	0.013727	0.015283
RS	36	3.983889	1.383835	31428.189739	0.010600	0.011780
RS	37	4.427161	1.383835	24973.355440	0.008423	0.009343
RS	38	4.918547	1.421269	18728.279890	0.006317	0.007036
RS	39	5.463269	1.421269	13943.639789	0.004703	0.005264
RS	40	6.067116	1.415364	9976.200343	0.003365	0.003782
RS	41	6.736506	1.415364	6769.040190	0.002283	0.002576
RS	42	7.478552	1.381125	4434.542540	0.001496	0.001687
RS	43	8.301142	1.381125	2650.360684	0.000894	0.001007
RS	44	9.213016	1.381125	1481.787559	0.000500	0.000561
RS	45	10.223867	1.381125	769.448673	0.000260	0.000289
RS	46	11.344438	1.343572	374.426685	0.000126	0.000140
RS	47	12.586637	1.343572	159.428350	0.000054	0.000059
RS	48	13.963667	1.343572	61.236055	0.000021	0.000022
RS	49	15.490162	1.343572	20.985018	0.000007	0.000008
RS	50	17.182345	1.343572	6.338487	0.000002	0.000002
RS	51	19.058201	1.343572	2.123419	0.000001	0.000001
PA	1+1+10*1+15*2+4+6 0.123411068 0.016915935 19.058201255 366.101605727 0.840101907 0.297903320 0.283924206 0.343652087 0.415325322 0.470188988 0.513531248 0.557623217 0.605969290 0.656885528 0.705576269 0.769506160 0.823244982 0.932978287 1.220715053 1.600426571 1.828197460 1.798477760 1.619594507 1.422129489 1.290223102 1.260877092 1.312503217 1.383835294 1.421269333 1.415363937 1.381125215 1.3435…
//
IT	4377
RD	14
LK	-56292432.482145
QD	-22343.928752 -> -21485.849757
RI	0.0455126668
TR	0.124245	0.016729
MT	18.941298
MM	C_pi: 0.985387, n_recomb: 2910307.047302
RS	0	0.000000	567.740713	55.119288	0.000019	0.000003
RS	1	0.010841	0.873784	39427.917691	0.013548	0.003908
RS	2	0.022857	0.292781	126642.890323	0.043515	0.016983
RS	3	0.036176	0.278663	140419.195240	0.048249	0.023644
RS	4	0.050938	0.340117	121247.799481	0.041662	0.024713
RS	5	0.067301	0.413378	105617.662014	0.036291	0.025455
RS	6	0.085438	0.468364	98951.211542	0.034000	0.027849
RS	7	0.105542	0.511196	96251.794014	0.033073	0.030581
RS	8	0.127824	0.555137	94027.963158	0.032309	0.032517
RS	9	0.152522	0.603873	91622.522276	0.031482	0.033534
RS	10	0.179898	0.655500	89389.266815	0.030715	0.033901
RS	11	0.210241	0.704750	87948.092664	0.030220	0.034088
RS	12	0.243874	0.768034	85272.302812	0.029300	0.033370
RS	13	0.281153	0.768034	89833.333273	0.030867	0.035532
RS	14	0.322473	0.815710	88770.778004	0.030502	0.035603
RS	15	0.368273	0.815710	92779.394727	0.031880	0.038257
RS	16	0.419038	0.919773	85782.610434	0.029475	0.035910
RS	17	0.475306	0.919773	89190.882379	0.030647	0.037314
RS	18	0.537674	1.212589	70485.070714	0.024219	0.029015
RS	19	0.606804	1.212589	73616.058926	0.025295	0.029243
RS	20	0.683427	1.606211	58163.457525	0.019985	0.022528
RS	21	0.768358	1.606211	61020.532171	0.020967	0.022985
RS	22	0.862495	1.840193	55773.725309	0.019164	0.020732
RS	23	0.966838	1.840193	58287.929867	0.020028	0.021583
RS	24	1.082492	1.802399	61752.967750	0.021219	0.022898
RS	25	1.210685	1.802399	63577.188856	0.021846	0.023844
RS	26	1.352775	1.611492	72257.105002	0.024828	0.027283
RS	27	1.510268	1.611492	72355.181909	0.024862	0.027734
RS	28	1.684835	1.405164	81476.832033	0.027996	0.031484
RS	29	1.878327	1.405164	78252.115598	0.026888	0.030644
RS	30	2.092795	1.269863	81168.921088	0.027890	0.031948
RS	31	2.330513	1.269863	74031.719154	0.025438	0.029210
RS	32	2.594001	1.242923	67383.428074	0.023153	0.026500
RS	33	2.886055	1.242923	58477.631997	0.020093	0.022769
RS	34	3.209769	1.300677	47518.101135	0.016328	0.018376
RS	35	3.568577	1.300677	39527.694298	0.013582	0.015127
RS	36	3.966283	1.377677	30365.084118	0.010434	0.011601
RS	37	4.407103	1.377677	24133.517017	0.008292	0.009207
RS	38	4.895712	1.416923	18082.721770	0.006213	0.006928
RS	39	5.437291	1.416923	13475.414269	0.004630	0.005188
RS	40	6.037582	1.409544	9659.699165	0.003319	0.003734
RS	41	6.702949	1.409544	6559.269285	0.002254	0.002544
RS	42	7.440448	1.372677	4307.472029	0.001480	0.001669
RS	43	8.257898	1.372677	2574.123911	0.000884	0.000996
RS	44	9.163967	1.372677	1439.121858	0.000494	0.000554
RS	45	10.168262	1.372677	747.347471	0.000257	0.000286
RS	46	11.281431	1.333294	364.085899	0.000125	0.000138
RS	47	12.515278	1.333294	154.851306	0.000053	0.000058
RS	48	13.882884	1.333294	59.412550	0.000020	0.000022
RS	49	15.398750	1.333294	20.338482	0.000007	0.000008
RS	50	17.078950	1.333294	6.137027	0.000002	0.000002
RS	51	18.941298	1.333294	2.053606	0.000001	0.000001
PA	1+1+10*1+15*2+4+6 0.124245474 0.016729091 18.941297616 567.740712622 0.873784417 0.292780965 0.278663121 0.340117496 0.413378168 0.468363522 0.511196160 0.555136563 0.603872715 0.655499810 0.704749960 0.768034040 0.815709519 0.919773397 1.212589184 1.606211384 1.840193210 1.802398620 1.611491716 1.405164348 1.269862803 1.242923371 1.300677149 1.377676782 1.416923492 1.409543954 1.372677055 1.3332…
//
IT	4437
RD	15
LK	-56290756.932978
QD	-22545.193420 -> -21762.228104
RI	0.0462220879
TR	0.125038	0.016549
MT	18.832190
MM	C_pi: 0.978263, n_recomb: 2858519.963714
RS	0	0.000000	873.810775	35.140099	0.000012	0.000002
RS	1	0.010828	0.907485	37256.487676	0.013033	0.003747
RS	2	0.022829	0.287946	126345.620643	0.044200	0.017148
RS	3	0.036130	0.273793	140101.419631	0.049012	0.023874
RS	4	0.050870	0.336869	119916.708672	0.041951	0.024769
RS	5	0.067207	0.411557	103880.014361	0.036340	0.025419
RS	6	0.085313	0.466517	97256.497611	0.034023	0.027846
RS	7	0.105379	0.508771	94658.555975	0.033115	0.030627
RS	8	0.127619	0.552554	92441.417586	0.032339	0.032581
RS	9	0.152266	0.601724	89959.105998	0.031471	0.033575
RS	10	0.179582	0.654175	87618.767130	0.030652	0.033897
RS	11	0.209857	0.704174	86096.020372	0.030119	0.034036
RS	12	0.243409	0.767177	83497.738849	0.029210	0.033312
RS	13	0.280595	0.767177	87960.060369	0.030771	0.035440
RS	14	0.321807	0.809095	87512.552193	0.030615	0.035748
RS	15	0.367482	0.809095	91424.526880	0.031983	0.038398
RS	16	0.418103	0.907532	84924.091504	0.029709	0.036216
RS	17	0.474205	0.907532	88228.359559	0.030865	0.037619
RS	18	0.536382	1.204979	69191.917338	0.024206	0.029031
RS	19	0.605292	1.204979	72243.433032	0.025273	0.029276
RS	20	0.681664	1.611764	56523.106127	0.019774	0.022343
RS	21	0.766305	1.611764	59315.062598	0.020750	0.022822
RS	22	0.860112	1.851441	54090.918919	0.018923	0.020543
RS	23	0.964077	1.851441	56555.028639	0.019785	0.021400
RS	24	1.079299	1.805716	60195.578124	0.021058	0.022805
RS	25	1.206998	1.805716	61992.435639	0.021687	0.023738
RS	26	1.348525	1.603522	70940.648616	0.024817	0.027336
RS	27	1.505377	1.603522	71021.531247	0.024846	0.027756
RS	28	1.679213	1.389043	80449.549383	0.028144	0.031685
RS	29	1.871873	1.389043	77174.362658	0.026998	0.030786
RS	30	2.085395	1.250719	80209.683562	0.028060	0.032155
RS	31	2.322038	1.250719	72993.178611	0.025535	0.029327
RS	32	2.584305	1.226236	66176.136654	0.023150	0.026500
RS	33	2.874972	1.226236	57297.595593	0.020044	0.022716
RS	34	3.197114	1.289985	46233.151635	0.016174	0.018206
RS	35	3.554138	1.289985	38416.869577	0.013439	0.014974
RS	36	3.949822	1.372410	29367.849205	0.010274	0.011430
RS	37	4.388352	1.372410	23348.184624	0.008168	0.009077
RS	38	4.874368	1.413152	17484.373993	0.006117	0.006826
RS	39	5.413011	1.413152	13041.846513	0.004562	0.005117
RS	40	6.009981	1.404067	9368.304163	0.003277	0.003689
RS	41	6.671594	1.404067	6365.852231	0.002227	0.002514
RS	42	7.404848	1.364517	4190.395411	0.001466	0.001652
RS	43	8.217501	1.364517	2503.578208	0.000876	0.000985
RS	44	9.118152	1.364517	1399.447809	0.000490	0.000548
RS	45	10.116329	1.364517	726.681451	0.000254	0.000282
RS	46	11.222592	1.323414	354.340540	0.000124	0.000136
RS	47	12.448646	1.323414	150.514604	0.000053	0.000057
RS	48	13.807461	1.323414	57.674991	0.000020	0.000022
RS	49	15.313414	1.323414	19.718681	0.000007	0.000007
RS	50	16.982438	1.323414	5.942628	0.000002	0.000002
RS	51	18.832190	1.323414	1.985602	0.000001	0.000001
PA	1+1+10*1+15*2+4+6 0.125037963 0.016548636 18.832189831 873.810774909 0.907484604 0.287945909 0.273793182 0.336868713 0.411556833 0.466517451 0.508771263 0.552553525 0.601724039 0.654175152 0.704173969 0.767177069 0.809094855 0.907532405 1.204978816 1.611764169 1.851440653 1.805716100 1.603521672 1.389043316 1.250718753 1.226236097 1.289984708 1.372409538 1.413152059 1.404067496 1.364516535 1.3234…
//
IT	4876
RD	16
LK	-56289228.373392
QD	-22762.099879 -> -22048.426343
RI	0.0469387125
TR	0.125790	0.016375
MT	18.730396
MM	C_pi: 0.971556, n_recomb: 2809454.185615
RS	0	0.000000	1340.771074	22.487305	0.000008	0.000001
RS	1	0.010817	0.941274	35274.225994	0.012556	0.003598
RS	2	0.022803	0.283402	126041.765540	0.044863	0.017304
RS	3	0.036087	0.269294	139737.470436	0.049738	0.024088
RS	4	0.050807	0.333899	118602.887702	0.042216	0.024814
RS	5	0.067119	0.409872	102219.630148	0.036384	0.025380
RS	6	0.085196	0.464661	95670.780409	0.034053	0.027847
RS	7	0.105228	0.506261	93183.628978	0.033168	0.030680
RS	8	0.127426	0.549870	90971.938374	0.032381	0.032652
RS	9	0.152026	0.599502	88406.863975	0.031468	0.033623
RS	10	0.179287	0.652861	85949.310450	0.030593	0.033897
RS	11	0.209497	0.703768	84328.831539	0.030016	0.033984
RS	12	0.242974	0.766827	81772.106964	0.029106	0.033243
RS	13	0.280072	0.766827	86141.309259	0.030661	0.035339
RS	14	0.321183	0.803289	86267.030287	0.030706	0.035877
RS	15	0.366741	0.803289	90088.725295	0.032066	0.038520
RS	16	0.417227	0.896165	84089.782835	0.029931	0.036511
RS	17	0.473174	0.896165	87295.950775	0.031072	0.037910
RS	18	0.535172	1.197863	67968.412803	0.024193	0.029048
RS	19	0.603877	1.197863	70945.562623	0.025252	0.029307
RS	20	0.680013	1.617127	54994.872066	0.019575	0.022170
RS	21	0.764384	1.617127	57725.577836	0.020547	0.022669
RS	22	0.857882	1.862013	52533.966061	0.018699	0.020369
RS	23	0.961493	1.862013	54950.273257	0.019559	0.021230
RS	24	1.076311	1.808527	58750.610252	0.020912	0.022722
RS	25	1.203548	1.808527	60520.504421	0.021542	0.023643
RS	26	1.344549	1.595746	69704.590675	0.024811	0.027390
RS	27	1.500801	1.595746	69768.343661	0.024833	0.027781
RS	28	1.673954	1.373761	79469.554872	0.028286	0.031878
RS	29	1.865837	1.373761	76146.726697	0.027104	0.030923
RS	30	2.078475	1.232734	79284.210524	0.028221	0.032353
RS	31	2.314114	1.232734	71994.710543	0.025626	0.029437
RS	32	2.575240	1.210738	65013.586823	0.023141	0.026494
RS	33	2.864612	1.210738	56167.834965	0.019992	0.022661
RS	34	3.185284	1.280351	45011.550396	0.016021	0.018039
RS	35	3.540643	1.280351	37366.112406	0.013300	0.014826
RS	36	3.934439	1.367960	28433.688184	0.010121	0.011267
RS	37	4.370831	1.367960	22614.686074	0.008049	0.008954
RS	38	4.854426	1.409890	16930.367744	0.006026	0.006732
RS	39	5.390329	1.409890	12640.728533	0.004499	0.005051
RS	40	5.984200	1.398883	9100.278122	0.003239	0.003648
RS	41	6.642308	1.398883	6187.629347	0.002202	0.002487
RS	42	7.371601	1.356605	4082.570528	0.001453	0.001637
RS	43	8.179779	1.356605	2438.290641	0.000868	0.000975
RS	44	9.075375	1.356605	1362.532117	0.000485	0.000541
RS	45	10.067845	1.356605	707.335676	0.000252	0.000279
RS	46	11.167667	1.313902	345.139832	0.000123	0.000135
RS	47	12.386454	1.313902	146.397863	0.000052	0.000057
RS	48	13.737072	1.313902	56.016233	0.000020	0.000021
RS	49	15.233782	1.313902	19.123487	0.000007	0.000007
RS	50	16.892386	1.313902	5.754776	0.000002	0.000002
RS	51	18.730396	1.313902	1.919310	0.000001	0.000001
PA	1+1+10*1+15*2+4+6 0.125790119 0.016374590 18.730396067 1340.771074366 0.941273947 0.283401822 0.269293514 0.333898717 0.409872261 0.464661193 0.506260827 0.549869738 0.599502097 0.652860658 0.703768351 0.766827255 0.803289239 0.896165055 1.197862946 1.617126912 1.862013493 1.808526510 1.595745882 1.373761304 1.232734041 1.210737643 1.280350814 1.367959510 1.409890489 1.398882798 1.356604767 1.313…
//
IT	4100
RD	17
LK	-56287835.343513
QD	-22991.646561 -> -22341.844375
RI	0.0476536744
TR	0.126503	0.016207
MT	18.635527
MM	C_pi: 0.965250, n_recomb: 2763001.309032
RS	0	0.000000	2041.932654	14.508630	0.000005	0.000001
RS	1	0.010806	0.975139	33461.003072	0.012110	0.003458
RS	2	0.022779	0.279140	125730.690188	0.045505	0.017452
RS	3	0.036046	0.265149	139328.166580	0.050426	0.024285
RS	4	0.050747	0.331201	117306.649640	0.042456	0.024847
RS	5	0.067036	0.408326	100633.567672	0.036422	0.025338
RS	6	0.085086	0.462814	94186.403399	0.034088	0.027850
RS	7	0.105085	0.503688	91819.133272	0.033232	0.030737
RS	8	0.127246	0.547099	89613.615418	0.032433	0.032730
RS	9	0.151802	0.597209	86961.805553	0.031474	0.033677
RS	10	0.179011	0.651533	84380.230669	0.030539	0.033902
RS	11	0.209160	0.703476	82650.157217	0.029913	0.033933
RS	12	0.242567	0.766902	80102.650275	0.028991	0.033166
RS	13	0.279583	0.766902	84384.061269	0.030541	0.035231
RS	14	0.320600	0.798193	85042.241501	0.030779	0.035990
RS	15	0.366049	0.798193	88779.664799	0.032132	0.038625
RS	16	0.416408	0.885590	83282.504898	0.030142	0.036796
RS	17	0.472210	0.885590	86396.187165	0.031269	0.038190
RS	18	0.534041	1.191217	66811.115142	0.024181	0.029065
RS	19	0.602554	1.191217	69718.685729	0.025233	0.029338
RS	20	0.678469	1.622329	53569.862304	0.019388	0.022007
RS	21	0.762588	1.622329	56242.985025	0.020356	0.022526
RS	22	0.855797	1.871972	51091.922996	0.018491	0.020208
RS	23	0.959078	1.871972	53462.733840	0.019350	0.021073
RS	24	1.073518	1.810902	57408.809512	0.020778	0.022649
RS	25	1.200325	1.810902	59152.339782	0.021409	0.023557
RS	26	1.340834	1.588208	68543.315917	0.024808	0.027445
RS	27	1.496526	1.588208	68590.232105	0.024825	0.027807
RS	28	1.669042	1.359306	78535.069822	0.028424	0.032065
RS	29	1.860199	1.359306	75167.484357	0.027205	0.031054
RS	30	2.072012	1.215851	78393.357628	0.028373	0.032541
RS	31	2.306713	1.215851	71036.786913	0.025710	0.029540
RS	32	2.566776	1.196354	63896.757352	0.023126	0.026482
RS	33	2.854939	1.196354	55088.438148	0.019938	0.022603
RS	34	3.174241	1.271704	43852.025647	0.015871	0.017875
RS	35	3.528045	1.271704	36373.535237	0.013165	0.014683
RS	36	3.920081	1.364262	27559.510851	0.009974	0.011112
RS	37	4.354478	1.364262	21930.188512	0.007937	0.008838
RS	38	4.835816	1.407081	16417.854956	0.005942	0.006644
RS	39	5.369165	1.407081	12269.882953	0.004441	0.004989
RS	40	5.960146	1.393948	8853.915500	0.003204	0.003610
RS	41	6.614987	1.393948	6023.466918	0.002180	0.002462
RS	42	7.340588	1.348915	3983.269371	0.001442	0.001623
RS	43	8.144595	1.348915	2377.840873	0.000861	0.000965
RS	44	9.035480	1.348915	1328.150902	0.000481	0.000536
RS	45	10.022632	1.348915	689.201376	0.000249	0.000275
RS	46	11.116453	1.304737	336.436584	0.000122	0.000133
RS	47	12.328468	1.304737	142.482632	0.000052	0.000056
RS	48	13.671451	1.304737	54.430033	0.000020	0.000021
RS	49	15.159551	1.304737	18.551136	0.000007	0.000007
RS	50	16.808452	1.304737	5.573083	0.000002	0.000002
RS	51	18.635527	1.304737	1.854681	0.000001	0.000001
PA	1+1+10*1+15*2+4+6 0.126503162 0.016206921 18.635527279 2041.932653524 0.975138502 0.279139616 0.265148852 0.331200972 0.408325922 0.462814204 0.503687943 0.547099350 0.597208889 0.651533240 0.703475723 0.766901848 0.798193300 0.885590422 1.191216631 1.622328794 1.871971924 1.810901592 1.588208299 1.359306086 1.215850864 1.196353598 1.271704036 1.364262308 1.407080912 1.393948042 1.348915310 1.304…
//
IT	4329
RD	18
LK	-56286567.243514
QD	-23231.020014 -> -22640.027022
RI	0.0483613505
TR	0.127179	0.016046
MT	18.546951
MM	C_pi: 0.959321, n_recomb: 2719054.246923
RS	0	0.000000	3073.956456	9.476481	0.000003	0.000000
RS	1	0.010795	1.009049	31799.597551	0.011695	0.003328
RS	2	0.022756	0.275147	125412.888195	0.046124	0.017593
RS	3	0.036008	0.261332	138880.399642	0.051077	0.024466
RS	4	0.050691	0.328757	116031.341700	0.042673	0.024871
RS	5	0.066959	0.406916	99118.643083	0.036453	0.025294
RS	6	0.084982	0.460990	92796.099266	0.034128	0.027856
RS	7	0.104952	0.501078	90556.038138	0.033304	0.030799
RS	8	0.127077	0.544261	88359.177394	0.032496	0.032812
RS	9	0.151591	0.594842	85619.841469	0.031489	0.033736
RS	10	0.178752	0.650169	82909.916679	0.030492	0.033912
RS	11	0.208844	0.703258	81060.037562	0.029812	0.033885
RS	12	0.242185	0.767332	78493.753023	0.028868	0.033082
RS	13	0.279125	0.767332	82692.411917	0.030412	0.035119
RS	14	0.320053	0.793725	83843.637243	0.030836	0.036089
RS	15	0.365399	0.793725	87502.434296	0.032181	0.038715
RS	16	0.415641	0.875738	82503.825160	0.030343	0.037071
RS	17	0.471307	0.875738	85530.348847	0.031456	0.038457
RS	18	0.532981	1.185013	65716.517259	0.024169	0.029082
RS	19	0.601314	1.185013	68558.989439	0.025214	0.029367
RS	20	0.677024	1.627385	52240.055107	0.019213	0.021855
RS	21	0.760907	1.627385	54859.059883	0.020176	0.022391
RS	22	0.853845	1.881355	49755.098826	0.018299	0.020059
RS	23	0.956817	1.881355	52082.696064	0.019155	0.020928
RS	24	1.070904	1.812888	56162.016448	0.020655	0.022584
RS	25	1.197308	1.812888	57879.919294	0.021287	0.023480
RS	26	1.337357	1.580924	67452.044313	0.024807	0.027499
RS	27	1.492526	1.580924	67482.560163	0.024818	0.027834
RS	28	1.664445	1.345642	77644.817037	0.028556	0.032243
RS	29	1.854924	1.345642	74235.295324	0.027302	0.031180
RS	30	2.065966	1.199994	77538.058344	0.028517	0.032719
RS	31	2.299791	1.199994	70119.838653	0.025788	0.029637
RS	32	2.558858	1.182998	62826.208789	0.023106	0.026466
RS	33	2.845892	1.182998	54059.105870	0.019882	0.022545
RS	34	3.163913	1.263957	42753.047018	0.015723	0.017714
RS	35	3.516265	1.263957	35437.061222	0.013033	0.014544
RS	36	3.906655	1.361237	26742.163505	0.009835	0.010964
RS	37	4.339190	1.361237	21291.844285	0.007831	0.008727
RS	38	4.818418	1.404652	15944.014437	0.005864	0.006562
RS	39	5.349381	1.404652	11927.173370	0.004387	0.004932
RS	40	5.937663	1.389205	8627.588037	0.003173	0.003576
RS	41	6.589453	1.389205	5872.281326	0.002160	0.002438
RS	42	7.311606	1.341408	3891.791535	0.001431	0.001610
RS	43	8.111718	1.341408	2321.826449	0.000854	0.000957
RS	44	8.998206	1.341408	1296.091320	0.000477	0.000530
RS	45	9.980394	1.341408	672.176242	0.000247	0.000272
RS	46	11.068612	1.295882	328.187891	0.000121	0.000131
RS	47	12.274308	1.295882	138.752149	0.000051	0.000055
RS	48	13.610164	1.295882	52.910739	0.000019	0.000021
RS	49	15.090231	1.295882	18.000049	0.000007	0.000007
RS	50	16.730077	1.295882	5.397209	0.000002	0.000002
RS	51	18.546951	1.295882	1.791681	0.000001	0.000001
PA	1+1+10*1+15*2+4+6 0.127179335 0.016045721 18.546950516 3073.956456415 1.009049195 0.275146625 0.261331718 0.328757338 0.406916063 0.460990447 0.501078419 0.544260744 0.594841869 0.650169376 0.703258355 0.767331896 0.793724531 0.875737729 1.185012898 1.627385053 1.881355206 1.812887654 1.580924426 1.345641739 1.199994277 1.182997851 1.263957330 1.361236688 1.404652079 1.389204841 1.341407728 1.295…
//
IT	4098
RD	19
LK	-56285414.173758
QD	-23477.783873 -> -22940.870341
RI	0.0490559871
TR	0.127821	0.015891
MT	18.464110
MM	C_pi: 0.953744, n_recomb: 2677496.643336
RS	0	0.000000	4568.861031	6.273498	0.000002	0.000000
RS	1	0.010786	1.043069	30272.072584	0.011306	0.003207
RS	2	0.022735	0.271402	125092.367426	0.046720	0.017727
RS	3	0.035973	0.257817	138400.107646	0.051690	0.024633
RS	4	0.050638	0.326553	114778.608342	0.042868	0.024886
RS	5	0.066886	0.405643	97670.839854	0.036478	0.025248
RS	6	0.084885	0.459195	91494.170048	0.034172	0.027863
RS	7	0.104827	0.498444	89387.611302	0.033385	0.030864
RS	8	0.126919	0.541371	87201.387192	0.032568	0.032899
RS	9	0.151394	0.592412	84374.717901	0.031513	0.033800
RS	10	0.178508	0.648758	81534.784308	0.030452	0.033927
RS	11	0.208547	0.703079	79557.888405	0.029714	0.033840
RS	12	0.241826	0.768057	76948.062434	0.028739	0.032993
RS	13	0.278695	0.768057	81068.714965	0.030278	0.035004
RS	14	0.319540	0.789810	82675.323738	0.030878	0.036175
RS	15	0.364790	0.789810	86260.768749	0.032217	0.038790
RS	16	0.414921	0.866540	81754.857687	0.030534	0.037337
RS	17	0.470459	0.866540	84699.243512	0.031634	0.038714
RS	18	0.531988	1.179222	64681.218788	0.024157	0.029098
RS	19	0.600152	1.179222	67462.769303	0.025196	0.029396
RS	20	0.675668	1.632299	50998.227071	0.019047	0.021711
RS	21	0.759330	1.632299	53566.367935	0.020006	0.022264
RS	22	0.852015	1.890190	48514.745249	0.018119	0.019922
RS	23	0.954697	1.890190	50801.350090	0.018973	0.020793
RS	24	1.068453	1.814521	55002.661478	0.020543	0.022526
RS	25	1.194479	1.814521	56695.752114	0.021175	0.023411
RS	26	1.334098	1.573904	66425.944650	0.024809	0.027554
RS	27	1.488776	1.573904	66440.597620	0.024814	0.027862
RS	28	1.660137	1.332731	76796.984187	0.028682	0.032414
RS	29	1.849981	1.332731	73348.273377	0.027394	0.031300
RS	30	2.060301	1.185096	76718.209852	0.028653	0.032889
RS	31	2.293305	1.185096	69243.359669	0.025861	0.029729
RS	32	2.551440	1.170591	61801.652471	0.023082	0.026445
RS	33	2.837417	1.170591	53078.817611	0.019824	0.022485
RS	34	3.154239	1.257035	41712.355013	0.015579	0.017557
RS	35	3.505232	1.257035	34554.115568	0.012905	0.014410
RS	36	3.894083	1.358808	25978.351611	0.009702	0.010823
RS	37	4.324873	1.358808	20696.744476	0.007730	0.008623
RS	38	4.802128	1.402537	15506.089877	0.005791	0.006485
RS	39	5.330858	1.402537	11610.514953	0.004336	0.004879
RS	40	5.916616	1.384606	8419.684962	0.003145	0.003545
RS	41	6.565551	1.384606	5733.007615	0.002141	0.002417
RS	42	7.284479	1.334042	3807.475237	0.001422	0.001599
RS	43	8.080949	1.334042	2269.859836	0.000848	0.000948
RS	44	8.963324	1.334042	1266.143677	0.000473	0.000525
RS	45	9.940869	1.334042	656.156538	0.000245	0.000269
RS	46	11.023849	1.287296	320.348522	0.000120	0.000130
RS	47	12.223637	1.287296	135.187827	0.000050	0.000054
RS	48	13.552831	1.287296	51.451635	0.000019	0.000020
RS	49	15.025388	1.287296	17.468136	0.000007	0.000007
RS	50	16.656771	1.287296	5.226614	0.000002	0.000002
RS	51	18.464110	1.287296	1.730184	0.000001	0.000001
PA	1+1+10*1+15*2+4+6 0.127820689 0.015891010 18.464109937 4568.861031342 1.043068576 0.271401911 0.257816644 0.326552927 0.405642723 0.459195198 0.498444424 0.541370688 0.592411619 0.648758142 0.703079284 0.768057461 0.789809561 0.866540435 1.179222182 1.632298670 1.890189847 1.814520604 1.573904259 1.332731381 1.185096215 1.170590601 1.257035300 1.358808125 1.402536881 1.384605628 1.334041714 1.287…
//
IT	4196
RD	20
LK	-56284366.822237
QD	-23729.734510 -> -23242.484032
RI	0.0497343885
TR	0.128429	0.015743
MT	18.386631
MM	C_pi: 0.948500, n_recomb: 2638218.082494
RS	0	0.000000	6792.035775	4.155103	0.000002	0.000000
RS	1	0.010777	1.077188	28865.057088	0.010941	0.003094
RS	2	0.022715	0.267887	124772.568975	0.047294	0.017855
RS	3	0.035939	0.254577	137894.740190	0.052268	0.024787
RS	4	0.050589	0.324574	113550.000452	0.043040	0.024892
RS	5	0.066817	0.404501	96287.547348	0.036497	0.025199
RS	6	0.084795	0.457444	90273.292527	0.034218	0.027871
RS	7	0.104709	0.495808	88305.792441	0.033472	0.030932
RS	8	0.126770	0.538448	86133.140961	0.032648	0.032989
RS	9	0.151208	0.589930	83220.498737	0.031544	0.033869
RS	10	0.178280	0.647298	80250.502807	0.030418	0.033947
RS	11	0.208269	0.702918	78141.472028	0.029619	0.033798
RS	12	0.241490	0.769030	75467.090079	0.028605	0.032898
RS	13	0.278291	0.769030	79514.222211	0.030139	0.034886
RS	14	0.319059	0.786387	81540.587037	0.030907	0.036249
RS	15	0.364219	0.786387	85057.617323	0.032241	0.038854
RS	16	0.414246	0.857943	81036.479125	0.030716	0.037594
RS	17	0.469665	0.857943	83903.469737	0.031803	0.038960
RS	18	0.531055	1.173821	63702.171102	0.024146	0.029113
RS	19	0.599062	1.173821	66426.708153	0.025179	0.029422
RS	20	0.674397	1.637087	49837.654185	0.018891	0.021576
RS	21	0.757851	1.637087	52357.999668	0.019846	0.022144
RS	22	0.850299	1.898513	47363.012517	0.017953	0.019795
RS	23	0.952709	1.898513	49610.787130	0.018805	0.020669
RS	24	1.066156	1.815843	53924.002032	0.020440	0.022476
RS	25	1.191828	1.815843	55593.161942	0.021072	0.023349
RS	26	1.331044	1.567159	65460.896224	0.024813	0.027608
RS	27	1.485262	1.567159	65460.293196	0.024812	0.027890
RS	28	1.656101	1.320548	75989.878571	0.028803	0.032578
RS	29	1.845349	1.320548	72504.661506	0.027482	0.031415
RS	30	2.054992	1.171099	75933.745828	0.028782	0.033050
RS	31	2.287228	1.171099	68406.877806	0.025929	0.029815
RS	32	2.544491	1.159065	60822.676824	0.023054	0.026420
RS	33	2.829479	1.159065	52146.490070	0.019766	0.022426
RS	34	3.145178	1.250873	40727.770898	0.015438	0.017404
RS	35	3.494899	1.250873	33722.242002	0.012782	0.014280
RS	36	3.882309	1.356921	25264.852092	0.009576	0.010689
RS	37	4.311468	1.356921	20142.107794	0.007635	0.008524
RS	38	4.786876	1.400690	15101.495006	0.005724	0.006415
RS	39	5.313517	1.400690	11317.983743	0.004290	0.004830
RS	40	5.896912	1.380116	8228.784728	0.003119	0.003517
RS	41	6.543178	1.380116	5604.705908	0.002124	0.002397
RS	42	7.259089	1.326801	3729.713102	0.001414	0.001588
RS	43	8.052152	1.326801	2221.596158	0.000842	0.000941
RS	44	8.930680	1.326801	1238.128127	0.000469	0.000520
RS	45	9.903884	1.326801	641.057344	0.000243	0.000266
RS	46	10.981966	1.278961	312.884208	0.000119	0.000128
RS	47	12.176230	1.278961	131.776540	0.000050	0.000053
RS	48	13.499195	1.278961	50.048415	0.000019	0.000020
RS	49	14.964732	1.278961	16.954245	0.000006	0.000007
RS	50	16.588204	1.278961	5.061073	0.000002	0.000002
RS	51	18.386631	1.278961	1.670183	0.000001	0.000001
PA	1+1+10*1+15*2+4+6 0.128428624 0.015742705 18.386631449 6792.035774604 1.077188423 0.267887013 0.254577020 0.324573508 0.404500739 0.457443508 0.495808112 0.538448479 0.589930280 0.647298001 0.702918362 0.769030190 0.786386924 0.857942596 1.173820757 1.637087022 1.898512569 1.815842677 1.567158800 1.320547654 1.171099305 1.159065278 1.250873456 1.356920704 1.400689706 1.380116384 1.326801389 1.278…
//
IT	3547
RD	21
LK	-56283416.528275
QD	-23985.022673 -> -23543.314290
RI	0.0503967052
TR	0.129004	0.015601
MT	18.314248
MM	C_pi: 0.943571, n_recomb: 2601103.726942
RS	0	0.000000	10052.596861	2.766002	0.000001	0.000000
RS	1	0.010768	1.111335	27568.305605	0.010599	0.002988
RS	2	0.022696	0.264578	124459.237053	0.047849	0.017976
RS	3	0.035908	0.251590	137369.912034	0.052812	0.024928
RS	4	0.050543	0.322798	112348.974645	0.043193	0.024891
RS	5	0.066753	0.403485	94965.617071	0.036510	0.025149
RS	6	0.084709	0.455744	89127.231211	0.034265	0.027880
RS	7	0.104599	0.493187	87303.108398	0.033564	0.031001
RS	8	0.126630	0.535515	85146.826245	0.032735	0.033082
RS	9	0.151034	0.587410	82151.092917	0.031583	0.033940
RS	10	0.178066	0.645787	79052.584057	0.030392	0.033972
RS	11	0.208008	0.702757	76807.940882	0.029529	0.033760
RS	12	0.241175	0.770212	74050.656703	0.028469	0.032801
RS	13	0.277913	0.770212	78028.486951	0.029998	0.034767
RS	14	0.318607	0.783405	80441.274147	0.030926	0.036312
RS	15	0.363684	0.783405	83894.491979	0.032253	0.038906
RS	16	0.413614	0.849898	80348.534916	0.030890	0.037841
RS	17	0.468920	0.849898	83142.600909	0.031964	0.039196
RS	18	0.530182	1.168792	62775.935981	0.024134	0.029128
RS	19	0.598041	1.168792	65447.110717	0.025161	0.029448
RS	20	0.673207	1.641765	48752.096603	0.018743	0.021448
RS	21	0.756467	1.641765	51227.527805	0.019695	0.022031
RS	22	0.848692	1.906356	46292.694056	0.017797	0.019677
RS	23	0.950848	1.906356	48503.720602	0.018647	0.020554
RS	24	1.064005	1.816889	52919.818616	0.020345	0.022431
RS	25	1.189346	1.816889	54565.955861	0.020978	0.023294
RS	26	1.328185	1.560702	64552.554465	0.024817	0.027660
RS	27	1.481973	1.560702	64537.365831	0.024812	0.027917
RS	28	1.652322	1.309062	75221.597986	0.028919	0.032735
RS	29	1.841014	1.309062	71702.459170	0.027566	0.031525
RS	30	2.050025	1.157951	75183.981495	0.028905	0.033204
RS	31	2.281542	1.157951	67609.336768	0.025993	0.029897
RS	32	2.537990	1.148363	59888.148848	0.023024	0.026392
RS	33	2.822052	1.148363	51260.450097	0.019707	0.022366
RS	34	3.136702	1.245417	39796.649760	0.015300	0.017254
RS	35	3.485233	1.245417	32938.671365	0.012663	0.014155
RS	36	3.871296	1.355524	24598.399859	0.009457	0.010562
RS	37	4.298930	1.355524	19625.141993	0.007545	0.008430
RS	38	4.772612	1.399073	14727.669233	0.005662	0.006349
RS	39	5.297300	1.399073	11047.678107	0.004247	0.004784
RS	40	5.878488	1.375716	8053.468303	0.003096	0.003491
RS	41	6.522259	1.375716	5486.443649	0.002109	0.002379
RS	42	7.235351	1.319672	3657.928110	0.001406	0.001578
RS	43	8.025231	1.319672	2176.700216	0.000837	0.000933
RS	44	8.900165	1.319672	1211.864859	0.000466	0.000515
RS	45	9.869314	1.319672	626.790595	0.000241	0.000263
RS	46	10.942822	1.270864	305.756816	0.000118	0.000127
RS	47	12.131926	1.270864	128.503077	0.000049	0.000053
RS	48	13.449074	1.270864	48.695770	0.000019	0.000020
RS	49	14.908055	1.270864	16.456798	0.000006	0.000007
RS	50	16.524140	1.270864	4.900204	0.000002	0.000002
RS	51	18.314248	1.270864	1.611603	0.000001	0.000001
PA	1+1+10*1+15*2+4+6 0.129004146 0.015600678 18.314247554 10052.596861324 1.111335440 0.264578330 0.251589811 0.322798002 0.403485414 0.455743869 0.493187163 0.535515341 0.587409826 0.645786822 0.702757477 0.770212438 0.783405095 0.849898075 1.168792221 1.641764521 1.906355927 1.816888637 1.560702305 1.309062178 1.157950661 1.148363078 1.245417013 1.355524413 1.399073386 1.375716060 1.319672325 1.27…
//
IT	4276
RD	22
LK	-56282555.288622
QD	-24242.105800 -> -23842.094895
RI	0.0510403409
TR	0.129552	0.015465
MT	18.245851
MM	C_pi: 0.938920, n_recomb: 2566059.257418
RS	0	0.000000	15002.590731	1.827218	0.000001	0.000000
RS	1	0.010760	1.145519	26370.484443	0.010277	0.002889
RS	2	0.022678	0.261457	124155.791453	0.048384	0.018093
RS	3	0.035878	0.248830	136832.516646	0.053324	0.025057
RS	4	0.050499	0.321210	111176.988579	0.043326	0.024883
RS	5	0.066692	0.402591	93701.854930	0.036516	0.025097
RS	6	0.084628	0.454099	88050.601503	0.034314	0.027889
RS	7	0.104495	0.490593	86372.973572	0.033660	0.031072
RS	8	0.126498	0.532586	84235.591128	0.032827	0.033176
RS	9	0.150869	0.584860	81160.412225	0.031628	0.034015
RS	10	0.177863	0.644225	77935.913007	0.030372	0.034001
RS	11	0.207761	0.702575	75554.363746	0.029444	0.033725
RS	12	0.240877	0.771561	72698.425039	0.028331	0.032701
RS	13	0.277555	0.771561	76610.901580	0.029855	0.034648
RS	14	0.318180	0.780805	79379.297325	0.030934	0.036366
RS	15	0.363176	0.780805	82772.969403	0.032257	0.038948
RS	16	0.413014	0.842346	79691.664697	0.031056	0.038080
RS	17	0.468215	0.842346	82416.987727	0.032118	0.039422
RS	18	0.529355	1.164093	61900.066474	0.024123	0.029141
RS	19	0.597074	1.164093	64521.274263	0.025144	0.029472
RS	20	0.672079	1.646305	47736.380942	0.018603	0.021327
RS	21	0.755155	1.646305	50169.594256	0.019551	0.021924
RS	22	0.847170	1.913704	45297.709388	0.017653	0.019568
RS	23	0.949086	1.913704	47473.979053	0.018501	0.020447
RS	24	1.061968	1.817644	51984.962633	0.020259	0.022392
RS	25	1.186997	1.817644	53608.989416	0.020892	0.023244
RS	26	1.325478	1.554493	63698.035514	0.024823	0.027712
RS	27	1.478860	1.554493	63668.917050	0.024812	0.027945
RS	28	1.648746	1.298203	74491.430882	0.029030	0.032884
RS	29	1.836911	1.298203	70940.756791	0.027646	0.031629
RS	30	2.045324	1.145559	74469.359602	0.029021	0.033350
RS	31	2.276162	1.145559	66850.659267	0.026052	0.029973
RS	32	2.531837	1.138387	58997.799709	0.022992	0.026362
RS	33	2.815024	1.138387	50419.780534	0.019649	0.022306
RS	34	3.128682	1.240566	38917.072789	0.015166	0.017109
RS	35	3.476089	1.240566	32201.278796	0.012549	0.014035
RS	36	3.860878	1.354518	23976.340907	0.009344	0.010442
RS	37	4.287070	1.354518	19143.571117	0.007460	0.008342
RS	38	4.759120	1.397594	14382.534617	0.005605	0.006289
RS	39	5.281963	1.397594	10798.058455	0.004208	0.004742
RS	40	5.861064	1.371326	7892.599536	0.003076	0.003468
RS	41	6.502477	1.371326	5377.478651	0.002096	0.002363
RS	42	7.212906	1.312583	3591.670323	0.001400	0.001569
RS	43	7.999778	1.312583	2134.914493	0.000832	0.000926
RS	44	8.871317	1.312583	1187.219376	0.000463	0.000510
RS	45	9.836634	1.312583	613.293308	0.000239	0.000260
RS	46	10.905820	1.262939	298.941355	0.000116	0.000125
RS	47	12.090050	1.262939	125.358610	0.000049	0.000052
RS	48	13.401704	1.262939	47.391210	0.000018	0.000019
RS	49	14.854493	1.262939	15.975333	0.000006	0.000006
RS	50	16.463602	1.262939	4.744013	0.000002	0.000002
RS	51	18.245851	1.262939	1.554529	0.000001	0.000001
PA	1+1+10*1+15*2+4+6 0.129551889 0.015465192 18.245851374 15002.590730782 1.145519114 0.261457113 0.248829661 0.321209603 0.402590768 0.454099225 0.490592768 0.532585925 0.584860086 0.644224975 0.702575182 0.771561038 0.780805141 0.842346405 1.164092868 1.646305076 1.913704455 1.817644103 1.554492693 1.298203430 1.145559224 1.138386678 1.240565762 1.354517539 1.397593691 1.371325502 1.312583455 1.26…
//
IT	4389
RD	23
LK	-56281775.450218
QD	-24499.280342 -> -24137.396607
RI	0.0516644644
TR	0.130071	0.015336
MT	18.181574
MM	C_pi: 0.934538, n_recomb: 2532965.698652
RS	0	0.000000	22563.405652	1.198526	0.000000	0.000000
RS	1	0.010752	1.179666	25263.500509	0.009974	0.002796
RS	2	0.022661	0.258505	123866.372524	0.048902	0.018206
RS	3	0.035850	0.246277	136287.595590	0.053806	0.025177
RS	4	0.050457	0.319791	110036.105823	0.043442	0.024870
RS	5	0.066635	0.401808	92494.193404	0.036516	0.025044
RS	6	0.084552	0.452515	87038.180300	0.034362	0.027899
RS	7	0.104396	0.488037	85509.316788	0.033759	0.031143
RS	8	0.126374	0.529679	83392.690035	0.032923	0.033271
RS	9	0.150714	0.582300	80241.964821	0.031679	0.034092
RS	10	0.177672	0.642616	76895.859595	0.030358	0.034033
RS	11	0.207528	0.702365	74376.915522	0.029364	0.033694
RS	12	0.240595	0.773051	71408.920539	0.028192	0.032599
RS	13	0.277217	0.773051	75259.757172	0.029712	0.034528
RS	14	0.317777	0.778550	78355.223595	0.030934	0.036412
RS	15	0.362699	0.778550	81693.315714	0.032252	0.038980
RS	16	0.412450	0.835255	79065.005355	0.031214	0.038310
RS	17	0.467551	0.835255	81725.515622	0.032265	0.039639
RS	18	0.528576	1.159712	61071.406149	0.024111	0.029153
RS	19	0.596163	1.159712	63645.811837	0.025127	0.029494
RS	20	0.671017	1.650726	46785.194989	0.018471	0.021213
RS	21	0.753920	1.650726	49178.714260	0.019415	0.021823
RS	22	0.845737	1.920609	44371.688314	0.017518	0.019468
RS	23	0.947427	1.920609	46515.100424	0.018364	0.020348
RS	24	1.060051	1.818161	51113.729951	0.020179	0.022359
RS	25	1.184784	1.818161	52716.560866	0.020812	0.023200
RS	26	1.322930	1.548554	62893.177366	0.024830	0.027762
RS	27	1.475929	1.548554	62850.817753	0.024813	0.027972
RS	28	1.645379	1.287965	73796.669939	0.029134	0.033026
RS	29	1.833050	1.287965	70216.822892	0.027721	0.031728
RS	30	2.040899	1.133898	73788.083928	0.029131	0.033488
RS	31	2.271098	1.133898	66128.850487	0.026107	0.030046
RS	32	2.526048	1.129104	58149.627496	0.022957	0.026330
RS	33	2.808411	1.129104	49622.163090	0.019591	0.022247
RS	34	3.121136	1.236294	38085.997950	0.015036	0.016969
RS	35	3.467486	1.236294	31507.100275	0.012439	0.013919
RS	36	3.851077	1.353885	23395.430761	0.009236	0.010328
RS	37	4.275913	1.353885	18694.705957	0.007381	0.008259
RS	38	4.746429	1.396247	14063.753372	0.005552	0.006233
RS	39	5.267537	1.396247	10567.406180	0.004172	0.004703
RS	40	5.844677	1.366956	7744.917753	0.003058	0.003447
RS	41	6.483874	1.366956	5276.984042	0.002083	0.002347
RS	42	7.191799	1.305561	3530.407897	0.001394	0.001560
RS	43	7.975844	1.305561	2095.940054	0.000827	0.000920
RS	44	8.844192	1.305561	1164.037300	0.000460	0.000505
RS	45	9.805909	1.305561	600.493275	0.000237	0.000258
RS	46	10.871033	1.255218	292.407195	0.000115	0.000124
RS	47	12.050685	1.255218	122.332733	0.000048	0.000051
RS	48	13.357177	1.255218	46.131885	0.000018	0.000019
RS	49	14.804148	1.255218	15.509319	0.000006	0.000006
RS	50	16.406704	1.255218	4.592494	0.000002	0.000002
RS	51	18.181574	1.255218	1.499035	0.000001	0.000001
PA	1+1+10*1+15*2+4+6 0.130071410 0.015335889 18.181573558 22563.405651685 1.179666233 0.258504635 0.246276524 0.319791298 0.401808298 0.452515081 0.488037286 0.529679104 0.582299905 0.642615912 0.702365463 0.773051069 0.778549645 0.835255463 1.159712156 1.650726305 1.920608623 1.818160668 1.548553879 1.287964647 1.133898049 1.129104234 1.236294195 1.353884572 1.396247347 1.366956231 1.305560985 1.25…
//
IT	4271
RD	24
LK	-56281070.078557
QD	-24755.496757 -> -24428.420244
RI	0.0522701587
TR	0.130565	0.015213
MT	18.120851
MM	C_pi: 0.930401, n_recomb: 2501727.979696
RS	0	0.000000	31740.247014	0.841006	0.000000	0.000000
RS	1	0.010745	1.213739	24239.242031	0.009689	0.002709
RS	2	0.022645	0.255704	123594.615089	0.049404	0.018315
RS	3	0.035823	0.243910	135740.515929	0.054259	0.025287
RS	4	0.050418	0.318529	108927.134665	0.043541	0.024851
RS	5	0.066581	0.401131	91340.075297	0.036511	0.024990
RS	6	0.084480	0.450993	86085.590372	0.034410	0.027908
RS	7	0.104303	0.485531	84706.333940	0.033859	0.031213
RS	8	0.126255	0.526805	82612.770653	0.033022	0.033366
RS	9	0.150567	0.579737	79390.787668	0.031734	0.034170
RS	10	0.177491	0.640964	75927.550595	0.030350	0.034069
RS	11	0.207308	0.702119	73271.978045	0.029289	0.033667
RS	12	0.240329	0.774652	70180.797376	0.028053	0.032496
RS	13	0.276898	0.774652	73973.477800	0.029569	0.034410
RS	14	0.317396	0.776600	77369.335994	0.030926	0.036449
RS	15	0.362246	0.776600	80655.532305	0.032240	0.039005
RS	16	0.411915	0.828581	78468.508090	0.031366	0.038532
RS	17	0.466921	0.828581	81067.879533	0.032405	0.039848
RS	18	0.527838	1.155627	60287.233745	0.024098	0.029164
RS	19	0.595301	1.155627	62817.791182	0.025110	0.029514
RS	20	0.670012	1.655027	45893.832409	0.018345	0.021104
RS	21	0.752751	1.655027	48250.022968	0.019287	0.021727
RS	22	0.844381	1.927072	43509.517699	0.017392	0.019374
RS	23	0.945857	1.927072	45621.880871	0.018236	0.020256
RS	24	1.058236	1.818446	50301.588387	0.020107	0.022330
RS	25	1.182691	1.818446	51884.126688	0.020739	0.023161
RS	26	1.320518	1.542871	62134.951081	0.024837	0.027811
RS	27	1.473155	1.542871	62080.042511	0.024815	0.027999
RS	28	1.642194	1.278302	73136.053060	0.029234	0.033161
RS	29	1.829396	1.278302	69529.253339	0.027792	0.031822
RS	30	2.036713	1.122908	73139.684735	0.029236	0.033620
RS	31	2.266307	1.122908	65443.071573	0.026159	0.030114
RS	32	2.520572	1.120452	57342.599745	0.022921	0.026296
RS	33	2.802157	1.120452	48866.129006	0.019533	0.022189
RS	34	3.113999	1.232540	37301.148928	0.014910	0.016832
RS	35	3.459350	1.232540	30853.847556	0.012333	0.013808
RS	36	3.841809	1.353567	22853.073039	0.009135	0.010220
RS	37	4.265363	1.353567	18276.388913	0.007306	0.008180
RS	38	4.734430	1.394986	13769.429920	0.005504	0.006182
RS	39	5.253899	1.394986	10354.338422	0.004139	0.004667
RS	40	5.829185	1.362576	7609.416192	0.003042	0.003429
RS	41	6.466288	1.362576	5184.311440	0.002072	0.002333
RS	42	7.171848	1.298574	3473.763357	0.001389	0.001553
RS	43	7.953222	1.298574	2059.560407	0.000823	0.000913
RS	44	8.818556	1.298574	1142.204990	0.000457	0.000501
RS	45	9.776872	1.298574	588.336770	0.000235	0.000255
RS	46	10.838160	1.247619	286.140296	0.000114	0.000122
RS	47	12.013487	1.247619	119.415572	0.000048	0.000050
RS	48	13.315104	1.247619	44.912503	0.000018	0.000019
RS	49	14.756582	1.247619	15.056433	0.000006	0.000006
RS	50	16.352950	1.247619	4.444795	0.000002	0.000002
RS	51	18.120851	1.247619	1.444774	0.000001	0.000001
PA	1+1+10*1+15*2+4+6 0.130565221 0.015212765 18.120851330 31740.247013946 1.213738509 0.255703570 0.243910116 0.318529152 0.401131193 0.450992566 0.485531418 0.526804597 0.579736528 0.640964291 0.702118966 0.774652352 0.776599885 0.828581471 1.155627190 1.655027171 1.927072463 1.818445900 1.542871091 1.278301620 1.122907551 1.120452029 1.232540189 1.353566703 1.394986355 1.362576031 1.298573596 1.24…
//
IT	3691
RD	25
LK	-56280432.668664
QD	-25009.605976 -> -24714.258832
RI	0.0528553350
TR	0.131034	0.015096
MT	18.063615
MM	C_pi: 0.926501, n_recomb: 2472252.840803
RS	0	0.000000	45469.103442	0.579836	0.000000	0.000000
RS	1	0.010738	1.247711	23290.290948	0.009421	0.002627
RS	2	0.022630	0.253044	123341.544993	0.049890	0.018420
RS	3	0.035798	0.241714	135195.593519	0.054685	0.025389
RS	4	0.050381	0.317412	107850.650974	0.043624	0.024828
RS	5	0.066529	0.400555	90237.239365	0.036500	0.024935
RS	6	0.084412	0.449537	85188.559956	0.034458	0.027918
RS	7	0.104215	0.483089	83958.585052	0.033960	0.031284
RS	8	0.126144	0.523981	81890.082899	0.033124	0.033460
RS	9	0.150428	0.577186	78601.777991	0.031794	0.034249
RS	10	0.177320	0.639280	75026.658342	0.030347	0.034108
RS	11	0.207099	0.701835	72236.094417	0.029219	0.033643
RS	12	0.240077	0.776346	69012.604271	0.027915	0.032393
RS	13	0.276595	0.776346	72750.436345	0.029427	0.034292
RS	14	0.317036	0.774926	76422.083998	0.030912	0.036479
RS	15	0.361818	0.774926	79659.837663	0.032222	0.039023
RS	16	0.411410	0.822296	77901.905922	0.031510	0.038746
RS	17	0.466327	0.822296	80443.612137	0.032539	0.040048
RS	18	0.527141	1.151825	59545.386153	0.024085	0.029174
RS	19	0.594486	1.151825	62034.874742	0.025092	0.029532
RS	20	0.669063	1.659222	45058.190091	0.018226	0.021001
RS	21	0.751647	1.659222	47379.289028	0.019164	0.021636
RS	22	0.843100	1.933126	42706.581311	0.017274	0.019288
RS	23	0.944374	1.933126	44789.633039	0.018117	0.020171
RS	24	1.056522	1.818531	49544.480310	0.020040	0.022305
RS	25	1.180714	1.818531	51107.626875	0.020672	0.023126
RS	26	1.318242	1.537452	61420.608369	0.024844	0.027857
RS	27	1.470537	1.537452	61353.849766	0.024817	0.028024
RS	28	1.639187	1.269195	72508.232406	0.029329	0.033289
RS	29	1.825947	1.269195	68876.589197	0.027860	0.031911
RS	30	2.032763	1.112552	72523.542186	0.029335	0.033746
RS	31	2.261786	1.112552	64792.364869	0.026208	0.030179
RS	32	2.515403	1.112393	56575.445830	0.022884	0.026261
RS	33	2.796255	1.112393	48150.054633	0.019476	0.022132
RS	34	3.107265	1.229270	36560.206699	0.014788	0.016701
RS	35	3.451673	1.229270	30239.237338	0.012231	0.013702
RS	36	3.833064	1.353538	22346.720569	0.009039	0.010118
RS	37	4.255411	1.353538	17886.520752	0.007235	0.008107
RS	38	4.723110	1.393800	13497.725982	0.005460	0.006135
RS	39	5.241033	1.393800	10157.518598	0.004109	0.004634
RS	40	5.814573	1.358185	7485.142246	0.003028	0.003412
RS	41	6.449701	1.358185	5098.839108	0.002062	0.002321
RS	42	7.153031	1.291632	3421.343258	0.001384	0.001546
RS	43	7.931888	1.291632	2025.555623	0.000819	0.000907
RS	44	8.794381	1.291632	1121.610051	0.000454	0.000497
RS	45	9.749491	1.291632	576.772195	0.000233	0.000252
RS	46	10.807165	1.240185	280.115858	0.000113	0.000121
RS	47	11.978415	1.240185	116.601385	0.000047	0.000050
RS	48	13.275439	1.240185	43.732900	0.000018	0.000018
RS	49	14.711742	1.240185	14.617389	0.000006	0.000006
RS	50	16.302280	1.240185	4.301388	0.000002	0.000002
RS	51	18.063615	1.240185	1.392028	0.000001	0.000001
PA	1+1+10*1+15*2+4+6 0.131033785 0.015095555 18.063615365 45469.103441965 1.247711464 0.253044055 0.241714444 0.317412482 0.400555075 0.449537107 0.483089351 0.523981109 0.577186093 0.639279628 0.701835059 0.776345604 0.774926077 0.822296245 1.151824973 1.659222443 1.933126175 1.818530876 1.537451938 1.269195067 1.112552063 1.112393053 1.229270109 1.353538304 1.393799671 1.358184852 1.291632273 1.24…
//
CC
CC	Brief Description of the file format:
CC	CC comments
CC	MM useful-messages
CC	RD round-of-iterations
CC	LL \log[P(sequence)]
CC	QD Q-before-opt Q-after-opt
CC	TR \theta_0 \rho_0
CC	RS k t_k \lambda_k \pi_k \sum_{l\not=k}A_{kl} A_{kk}
CC	DC begin end best-k t_k+\Delta_k max-prob
CC
MM	Version: 0.6.5-r67
MM	pattern:1+1+10*1+15*2+4+6, n:51, n_free_lambdas:29
MM	n_iterations:25, skip:1, max_t:15, theta/rho:5
MM	is_decoding:0
MM	n_seqs:4895, sum_L:178503769, sum_n:21481781
RD	0
LK	0.000000
QD	0.000000 -> 0.000000
RI	inf
TR	0.128224	0.025645
MT	15.000000
MM	C_pi: 1.000000, n_recomb: 4519734.999768
RS	0	0.000000	1.000000	45898.793542	0.010155	0.000000
RS	1	0.010338	1.000000	50103.198609	0.011085	0.000000
RS	2	0.021745	1.000000	54632.092228	0.012087	0.000000
RS	3	0.034331	1.000000	59497.485442	0.013164	0.000000
RS	4	0.048218	1.000000	64708.724712	0.014317	0.000000
RS	5	0.063540	1.000000	70271.608657	0.015548	0.000000
RS	6	0.080447	1.000000	76187.353063	0.016857	0.000000
RS	7	0.099102	1.000000	82451.395038	0.018243	0.000000
RS	8	0.119685	1.000000	89052.032402	0.019703	0.000000
RS	9	0.142396	1.000000	95968.902153	0.021233	0.000000
RS	10	0.167455	1.000000	103171.313027	0.022827	0.000000
RS	11	0.195104	1.000000	110616.462293	0.024474	0.000000
RS	12	0.225612	1.000000	118247.586892	0.026163	0.000000
RS	13	0.259274	1.000000	125992.124253	0.027876	0.000000
RS	14	0.296415	1.000000	133759.989052	0.029595	0.000000
RS	15	0.337397	1.000000	141442.108550	0.031294	0.000000
RS	16	0.382615	1.000000	148909.399954	0.032946	0.000000
RS	17	0.432507	1.000000	156012.416325	0.034518	0.000000
RS	18	0.487558	1.000000	162581.929069	0.035972	0.000000
RS	19	0.548300	1.000000	168430.749088	0.037266	0.000000
RS	20	0.615321	1.000000	173357.106803	0.038356	0.000000
RS	21	0.689270	1.000000	177149.902384	0.039195	0.000000
RS	22	0.770865	1.000000	179596.088114	0.039736	0.000000
RS	23	0.860895	1.000000	180490.339741	0.039934	0.000000
RS	24	0.960232	1.000000	179646.998433	0.039747	0.000000
RS	25	1.069839	1.000000	176914.008768	0.039143	0.000000
RS	26	1.190776	1.000000	172188.239267	0.038097	0.000000
RS	27	1.324217	1.000000	165431.163621	0.036602	0.000000
RS	28	1.471452	1.000000	156683.438610	0.034667	0.000000
RS	29	1.633908	1.000000	146076.502775	0.032320	0.000000
RS	30	1.813159	1.000000	133839.032753	0.029612	0.000000
RS	31	2.010941	1.000000	120296.051616	0.026616	0.000000
RS	32	2.229170	1.000000	105858.813557	0.023421	0.000000
RS	33	2.469959	1.000000	91004.395781	0.020135	0.000000
RS	34	2.735641	1.000000	76245.245871	0.016869	0.000000
RS	35	3.028789	1.000000	62090.673854	0.013738	0.000000
RS	36	3.352243	1.000000	49004.192005	0.010842	0.000000
RS	37	3.709135	1.000000	37362.273609	0.008266	0.000000
RS	38	4.102923	1.000000	27420.995458	0.006067	0.000000
RS	39	4.537421	1.000000	19296.646789	0.004269	0.000000
RS	40	5.016836	1.000000	12964.456225	0.002868	0.000000
RS	41	5.545814	1.000000	8276.266441	0.001831	0.000000
RS	42	6.129477	1.000000	4993.967612	0.001105	0.000000
RS	43	6.773480	1.000000	2831.912943	0.000627	0.000000
RS	44	7.484059	1.000000	1499.595283	0.000332	0.000000
RS	45	8.268097	1.000000	736.351413	0.000163	0.000000
RS	46	9.133190	1.000000	332.706979	0.000074	0.000000
RS	47	10.087715	1.000000	137.155932	0.000030	0.000000
RS	48	11.140919	1.000000	51.107081	0.000011	0.000000
RS	49	12.303004	1.000000	17.036882	0.000004	0.000000
RS	50	13.585224	1.000000	5.023666	0.000001	0.000000
RS	51	15.000000	1.000000	1.645154	0.000000	0.000000
PA	1+1+10*1+15*2+4+6 0.128223869 0.025644774 15.000000000 1.000000000 1.000000000 1.000000000 1.000000000 1.000000000 1.000000000 1.000000000 1.000000000 1.000000000 1.000000000 1.000000000 1.000000000 1.000000000 1.000000000 1.000000000 1.000000000 1.000000000 1.000000000 1.000000000 1.000000000 1.000000000 1.000000000 1.000000000 1.000000000 1.000000000 1.000000000 1.000000000 1.000000000 1.000000…
//
IT	4722
RD	1
LK	-57003721.968999
QD	-107581.253022 -> -41154.001708
RI	0.0463150320
TR	0.119506	0.022315
MT	17.803159
MM	C_pi: 1.017982, n_recomb: 4009395.993973
RS	0	0.000000	0.722890	58288.559282	0.014538	0.001916
RS	1	0.010707	0.442490	103266.128549	0.025756	0.009024
RS	2	0.022560	0.435455	112926.449016	0.028165	0.014804
RS	3	0.035683	0.475325	111124.777466	0.027716	0.019283
RS	4	0.050211	0.532030	106638.292660	0.026597	0.022357
RS	5	0.066294	0.591246	103094.258717	0.025713	0.024897
RS	6	0.084099	0.645855	101383.475041	0.025286	0.028076
RS	7	0.103810	0.697300	100817.526862	0.025145	0.030478
RS	8	0.125632	0.746815	100974.170701	0.025184	0.031744
RS	9	0.149790	0.794384	101708.539987	0.025368	0.032075
RS	10	0.176536	0.839504	102969.496040	0.025682	0.031928
RS	11	0.206144	0.881723	104711.933771	0.026117	0.031581
RS	12	0.238923	0.940219	104710.395638	0.026116	0.031266
RS	13	0.275212	0.940219	111351.543025	0.027773	0.031147
RS	14	0.315385	1.009295	110012.313814	0.027439	0.031130
RS	15	0.359861	1.009295	116329.069200	0.029014	0.031027
RS	16	0.409098	1.077761	114825.101820	0.028639	0.030653
RS	17	0.463607	1.077761	120602.984743	0.030080	0.029943
RS	18	0.523953	1.145853	118691.244696	0.029603	0.028995
RS	19	0.590759	1.145853	123671.581799	0.030845	0.028007
RS	20	0.664719	1.204687	121985.357728	0.030425	0.027162
RS	21	0.746597	1.204687	125839.779504	0.031386	0.026581
RS	22	0.837243	1.246143	124722.998264	0.031108	0.026324
RS	23	0.937593	1.246143	127001.483530	0.031676	0.026404
RS	24	1.048688	1.267685	126095.733656	0.031450	0.026783
RS	25	1.171678	1.267685	126223.982900	0.031482	0.027375
RS	26	1.307837	1.272096	124590.101936	0.031075	0.028061
RS	27	1.458574	1.272096	121970.479159	0.030421	0.028702
RS	28	1.625451	1.265028	118456.990870	0.029545	0.029146
RS	29	1.810195	1.265028	112700.355771	0.028109	0.029234
RS	30	2.014719	1.253332	106397.953403	0.026537	0.028815
RS	31	2.241142	1.253332	97657.819543	0.024357	0.027780
RS	32	2.491809	1.243556	88473.606280	0.022067	0.026095
RS	33	2.769314	1.243556	77706.545231	0.019381	0.023823
RS	34	3.076531	1.239021	66793.617102	0.016659	0.021110
RS	35	3.416642	1.239021	55627.004183	0.013874	0.018151
RS	36	3.793169	1.238473	44956.193800	0.011213	0.015139
RS	37	4.210011	1.238473	35111.349724	0.008757	0.012238
RS	38	4.671484	1.238321	26422.126829	0.006590	0.009566
RS	39	5.182367	1.238321	19077.355604	0.004758	0.007202
RS	40	5.747950	1.236108	13178.127679	0.003287	0.005193
RS	41	6.374090	1.236108	8635.031401	0.002154	0.003561
RS	42	7.067271	1.231220	5365.659242	0.001338	0.002305
RS	43	7.834671	1.231220	3117.142989	0.000777	0.001397
RS	44	8.684237	1.231220	1690.641751	0.000422	0.000787
RS	45	9.624765	1.231220	849.856050	0.000212	0.000408
RS	46	10.665996	1.226827	393.622054	0.000098	0.000194
RS	47	11.818711	1.226827	165.201722	0.000041	0.000084
RS	48	13.094848	1.226827	62.542299	0.000016	0.000032
RS	49	14.507621	1.226827	21.126798	0.000005	0.000011
RS	50	16.071659	1.226827	6.291857	0.000002	0.000003
RS	51	17.803159	1.226827	2.072290	0.000001	0.000001
PA	1+1+10*1+15*2+4+6 0.119505645 0.022314986 17.803158760 0.722889900 0.442489624 0.435455322 0.475324631 0.532029629 0.591245651 0.645854950 0.697299957 0.746814728 0.794383526 0.839504242 0.881723404 0.940218925 1.009295464 1.077760696 1.145853043 1.204687119 1.246143341 1.267684937 1.272095680 1.265028000 1.253332138 1.243556023 1.239021301 1.238472939 1.238320827 1.236107826 1.231220126 1.226827…
//
IT	4585
RD	2
LK	-56902386.654150
QD	-42545.478503 -> -23169.508948
RI	0.0511297382
TR	0.116601	0.020789
MT	19.173109
MM	C_pi: 1.034447, n_recomb: 3797892.665809
RS	0	0.000000	1.109851	36614.204399	0.009641	0.001156
RS	1	0.010867	0.389174	113446.740904	0.029871	0.009088
RS	2	0.022915	0.344554	137217.168635	0.036130	0.016027
RS	3	0.036273	0.374087	134755.335032	0.035482	0.020367
RS	4	0.051082	0.429278	125241.921895	0.032977	0.022826
RS	5	0.067500	0.490951	116942.984041	0.030792	0.024738
RS	6	0.085703	0.548800	111802.409240	0.029438	0.027411
RS	7	0.105883	0.604436	108490.468251	0.028566	0.029869
RS	8	0.128257	0.660132	106126.428537	0.027944	0.031420
RS	9	0.153062	0.716089	104450.522166	0.027502	0.032155
RS	10	0.180563	0.771564	103399.952785	0.027226	0.032361
RS	11	0.211052	0.825546	102950.618988	0.027107	0.032307
RS	12	0.244854	0.903467	100120.686044	0.026362	0.031549
RS	13	0.282330	0.903467	106296.313289	0.027988	0.032848
RS	14	0.323879	1.000964	101632.535356	0.026760	0.031829
RS	15	0.369942	1.000964	107396.681665	0.028278	0.032885
RS	16	0.421012	1.109151	102164.486211	0.026900	0.031374
RS	17	0.477631	1.109151	107400.777348	0.028279	0.031394
RS	18	0.540403	1.229935	101540.491590	0.026736	0.029100
RS	19	0.609997	1.229935	106139.072596	0.027947	0.028479
RS	20	0.687154	1.340651	101422.481574	0.026705	0.026561
RS	21	0.772695	1.340651	105230.423124	0.027708	0.026271
RS	22	0.867532	1.416867	102780.771371	0.027063	0.025430
RS	23	0.972676	1.416867	105500.129534	0.027779	0.025807
RS	24	1.089245	1.449368	105086.755552	0.027670	0.026028
RS	25	1.218483	1.449368	106208.913413	0.027965	0.026880
RS	26	1.361764	1.445388	106546.475554	0.028054	0.027681
RS	27	1.520617	1.445388	105392.862769	0.027750	0.028467
RS	28	1.696732	1.420084	104680.172465	0.027563	0.029134
RS	29	1.891986	1.420084	100622.968355	0.026494	0.029195
RS	30	2.108459	1.390113	97117.451400	0.025571	0.028923
RS	31	2.348456	1.390113	90008.223961	0.023700	0.027686
RS	32	2.614534	1.369050	82940.837444	0.021839	0.025970
RS	33	2.909527	1.369050	73528.865879	0.019360	0.023461
RS	34	3.236577	1.361384	63935.220941	0.016834	0.020651
RS	35	3.599169	1.361384	53769.651345	0.014158	0.017586
RS	36	4.001164	1.361931	43870.493692	0.011551	0.014554
RS	37	4.446845	1.361931	34641.194407	0.009121	0.011681
RS	38	4.940958	1.362277	26360.166884	0.006941	0.009073
RS	39	5.488768	1.362277	19263.593483	0.005072	0.006789
RS	40	6.096109	1.357864	13489.813590	0.003552	0.004871
RS	41	6.769451	1.357864	8948.097350	0.002356	0.003317
RS	42	7.515966	1.348340	5643.166624	0.001486	0.002138
RS	43	8.343606	1.348340	3314.356338	0.000873	0.001284
RS	44	9.261187	1.348340	1817.335600	0.000479	0.000718
RS	45	10.278484	1.348340	923.465956	0.000243	0.000370
RS	46	11.406332	1.339934	432.960890	0.000114	0.000175
RS	47	12.656745	1.339934	183.097325	0.000048	0.000075
RS	48	14.043043	1.339934	69.784750	0.000018	0.000029
RS	49	15.579992	1.339934	23.705559	0.000006	0.000010
RS	50	17.283963	1.339934	7.089350	0.000002	0.000003
RS	51	19.173109	1.339934	2.340357	0.000001	0.000001
PA	1+1+10*1+15*2+4+6 0.116600969 0.020788919 19.173108886 1.109851497 0.389174122 0.344553708 0.374087029 0.429278484 0.490950930 0.548800180 0.604435778 0.660132096 0.716088821 0.771564369 0.825545991 0.903466517 1.000963965 1.109150707 1.229935458 1.340651223 1.416867312 1.449367532 1.445387805 1.420084038 1.390112937 1.369049719 1.361384250 1.361931385 1.362277235 1.357863727 1.348340185 1.339933…
//
IT	5326
RD	3
LK	-56871740.591713
QD	-27277.354417 -> -20114.335826
RI	0.0504318769
TR	0.115916	0.019946
MT	19.788286
MM	C_pi: 1.049224, n_recomb: 3696930.780030
RS	0	0.000000	2.052197	19444.966816	0.005260	0.000623
RS	1	0.010935	0.413840	105149.332421	0.028442	0.008313
RS	2	0.023067	0.325536	143165.708158	0.038726	0.016236
RS	3	0.036525	0.344852	143734.710434	0.038879	0.020837
RS	4	0.051454	0.397203	132697.422965	0.035894	0.023105
RS	5	0.068017	0.458163	122528.412439	0.033143	0.024761
RS	6	0.086390	0.514559	116322.987676	0.031465	0.027294
RS	7	0.106773	0.568351	112307.030785	0.030378	0.029827
RS	8	0.129385	0.623036	109220.227218	0.029543	0.031538
RS	9	0.154469	0.679246	106742.268713	0.028873	0.032449
RS	10	0.182296	0.736288	104836.858944	0.028358	0.032806
RS	11	0.213167	0.792827	103540.900313	0.028007	0.032879
RS	12	0.247413	0.875559	99639.156583	0.026952	0.031948
RS	13	0.285405	0.875559	105634.677278	0.028574	0.033935
RS	14	0.327551	0.982022	99641.615957	0.026953	0.032489
RS	15	0.374305	0.982022	105178.194935	0.028450	0.034201
RS	16	0.426173	1.111826	97860.570409	0.026471	0.031975
RS	17	0.483713	1.111826	102859.897822	0.027823	0.032431
RS	18	0.547545	1.272148	94307.907954	0.025510	0.029112
RS	19	0.618357	1.272148	98731.692518	0.026706	0.028714
RS	20	0.696913	1.426586	91927.940615	0.024866	0.026006
RS	21	0.784059	1.426586	95707.880214	0.025888	0.025897
RS	22	0.880735	1.530511	92467.914223	0.025012	0.024702
RS	23	0.987984	1.530511	95382.801322	0.025801	0.025241
RS	24	1.106960	1.566054	95487.191310	0.025829	0.025471
RS	25	1.238947	1.566054	97059.093852	0.026254	0.026432
RS	26	1.385368	1.546875	98867.524266	0.026743	0.027465
RS	27	1.547800	1.546875	98356.286002	0.026605	0.028267
RS	28	1.727995	1.499973	99515.993760	0.026919	0.029238
RS	29	1.927895	1.499973	96136.536402	0.026004	0.029198
RS	30	2.149656	1.452327	94233.118965	0.025490	0.029119
RS	31	2.395667	1.452327	87679.893799	0.023717	0.027677
RS	32	2.668581	1.423141	81503.437543	0.022046	0.025946
RS	33	2.971339	1.423141	72498.643624	0.019610	0.023244
RS	34	3.307205	1.415892	63234.137859	0.017104	0.020340
RS	35	3.679800	1.415892	53383.906003	0.014440	0.017201
RS	36	4.093140	1.420096	43634.956225	0.011803	0.014142
RS	37	4.551680	1.420096	34628.423244	0.009367	0.011298
RS	38	5.060365	1.422385	26460.231595	0.007157	0.008738
RS	39	5.624676	1.422385	19454.556988	0.005262	0.006516
RS	40	6.250698	1.416669	13719.232993	0.003711	0.004665
RS	41	6.945178	1.416669	9157.965300	0.002477	0.003165
RS	42	7.715604	1.403477	5823.603065	0.001575	0.002038
RS	43	8.570279	1.403477	3438.942354	0.000930	0.001219
RS	44	9.518417	1.403477	1896.084574	0.000513	0.000678
RS	45	10.570239	1.403477	968.868061	0.000262	0.000349
RS	46	11.737083	1.391693	457.399706	0.000124	0.000165
RS	47	13.031526	1.391693	194.105373	0.000053	0.000070
RS	48	14.467524	1.391693	74.212608	0.000020	0.000027
RS	49	16.060556	1.391693	25.277644	0.000007	0.000009
RS	50	17.827793	1.391693	7.575584	0.000002	0.000003
RS	51	19.788286	1.391693	2.504616	0.000001	0.000001
PA	1+1+10*1+15*2+4+6 0.115915738 0.019945567 19.788286112 2.052196892 0.413840072 0.325535788 0.344852204 0.397203450 0.458162841 0.514558787 0.568350955 0.623035802 0.679245529 0.736287633 0.792827294 0.875558878 0.982022441 1.111825804 1.272147866 1.426586044 1.530511157 1.566053550 1.546874657 1.499972703 1.452327417 1.423140563 1.415891500 1.420095992 1.422384579 1.416669145 1.403477001 1.391692…
//
IT	5705
RD	4
LK	-56859726.354606
QD	-23478.375737 -> -19883.516950
RI	0.0480963405
TR	0.116191	0.019405
MT	20.016193
MM	C_pi: 1.056062, n_recomb: 3621013.586406
RS	0	0.000000	3.886783	10093.579012	0.002788	0.000335
RS	1	0.010960	0.458995	93473.988589	0.025814	0.007495
RS	2	0.023122	0.322816	142545.446849	0.039366	0.016210
RS	3	0.036616	0.333701	146541.932327	0.040470	0.021134
RS	4	0.051590	0.384636	135013.352580	0.037286	0.023300
RS	5	0.068205	0.445609	123979.047197	0.034239	0.024787
RS	6	0.086640	0.500533	117560.048552	0.032466	0.027279
RS	7	0.107097	0.551798	113596.320233	0.031371	0.029890
RS	8	0.129795	0.604165	110477.276356	0.030510	0.031704
RS	9	0.154981	0.658700	107834.038463	0.029780	0.032708
RS	10	0.182928	0.714782	105664.589063	0.029181	0.033134
RS	11	0.213938	0.770781	104079.399490	0.028743	0.033272
RS	12	0.248346	0.852430	99893.625847	0.027587	0.032313
RS	13	0.286526	0.852430	105770.636450	0.029210	0.034637
RS	14	0.328890	0.958354	99405.239904	0.027452	0.033081
RS	15	0.375898	0.958354	104791.295367	0.028940	0.035178
RS	16	0.428057	1.098845	96173.089988	0.026560	0.032498
RS	17	0.485934	1.098845	101009.106629	0.027895	0.033225
RS	18	0.550154	1.288867	90331.119277	0.024946	0.029086
RS	19	0.621413	1.288867	94624.846973	0.026132	0.028838
RS	20	0.700481	1.479942	86156.132247	0.023793	0.025511
RS	21	0.788217	1.479942	89887.216383	0.024824	0.025528
RS	22	0.885568	1.605917	86085.295748	0.023774	0.024098
RS	23	0.993589	1.605917	89079.338411	0.024601	0.024734
RS	24	1.113449	1.639530	89674.925216	0.024765	0.025041
RS	25	1.246447	1.639530	91472.180094	0.025261	0.026048
RS	26	1.394021	1.602402	94483.782672	0.026093	0.027346
RS	27	1.557770	1.602402	94291.297541	0.026040	0.028124
RS	28	1.739466	1.534267	96877.962279	0.026754	0.029409
RS	29	1.941077	1.534267	93787.760590	0.025901	0.029264
RS	30	2.164785	1.471666	92943.267579	0.025668	0.029363
RS	31	2.413012	1.471666	86558.974751	0.023905	0.027744
RS	32	2.688445	1.437801	80754.072166	0.022302	0.025974
RS	33	2.994066	1.437801	71855.898005	0.019844	0.023117
RS	34	3.333185	1.433793	62564.896635	0.017278	0.020101
RS	35	3.709472	1.433793	52865.184273	0.014600	0.016914
RS	36	4.127001	1.443438	43112.084080	0.011906	0.013816
RS	37	4.590292	1.443438	34286.644734	0.009469	0.011005
RS	38	5.104362	1.448667	26215.459419	0.007240	0.008481
RS	39	5.674774	1.448667	19336.732680	0.005340	0.006312
RS	40	6.307706	1.442329	13687.084565	0.003780	0.004515
RS	41	7.010009	1.442329	9168.680526	0.002532	0.003057
RS	42	7.789286	1.426209	5860.424385	0.001618	0.001969
RS	43	8.653975	1.426209	3470.534287	0.000958	0.001175
RS	44	9.613435	1.426209	1919.200510	0.000530	0.000653
RS	45	10.678055	1.426209	983.726881	0.000272	0.000335
RS	46	11.859361	1.411556	466.455657	0.000129	0.000159
RS	47	13.170141	1.411556	198.254975	0.000055	0.000067
RS	48	14.624587	1.411556	75.909905	0.000021	0.000026
RS	49	16.238443	1.411556	25.890416	0.000007	0.000009
RS	50	18.029183	1.411556	7.768377	0.000002	0.000003
RS	51	20.016193	1.411556	2.571275	0.000001	0.000001
PA	1+1+10*1+15*2+4+6 0.116191343 0.019405312 20.016193469 3.886783227 0.458994605 0.322815658 0.333700900 0.384636480 0.445608844 0.500532863 0.551797612 0.604164860 0.658700084 0.714782009 0.770781147 0.852430268 0.958353529 1.098845370 1.288867481 1.479942073 1.605917486 1.639530264 1.602401736 1.534266804 1.471666140 1.437800835 1.433793094 1.443438186 1.448667283 1.442328790 1.426209070 1.411555…
//
IT	3804
RD	5
LK	-56853291.316683
QD	-22479.664245 -> -20085.443127
RI	0.0460812493
TR	0.116915	0.019014
MT	20.044903
MM	C_pi: 1.055801, n_recomb: 3547906.096177
RS	0	0.000000	7.212587	5335.570755	0.001504	0.000184
RS	1	0.010963	0.508373	82946.959456	0.023379	0.006807
RS	2	0.023129	0.322783	140297.002378	0.039544	0.016187
RS	3	0.036628	0.327091	147065.133782	0.041451	0.021406
RS	4	0.051607	0.377957	135046.776114	0.038064	0.023460
RS	5	0.068228	0.439938	123347.849608	0.034766	0.024794
RS	6	0.086672	0.494041	116928.576604	0.032957	0.027268
RS	7	0.107137	0.543142	113230.928435	0.031915	0.029949
RS	8	0.129846	0.593291	110303.275712	0.031090	0.031835
RS	9	0.155045	0.645960	107725.354369	0.030363	0.032889
RS	10	0.183007	0.700541	105529.977273	0.029744	0.033347
RS	11	0.214034	0.755086	103898.992472	0.029285	0.033518
RS	12	0.248463	0.833349	99828.537608	0.028137	0.032606
RS	13	0.286666	0.833349	105586.454267	0.029760	0.035093
RS	14	0.329058	0.934110	99407.422051	0.028019	0.033606
RS	15	0.376097	0.934110	104651.227263	0.029497	0.035937
RS	16	0.428294	1.078786	95239.393918	0.026844	0.032968
RS	17	0.486212	1.078786	99922.723258	0.028164	0.033873
RS	18	0.550481	1.291493	87504.274909	0.024664	0.029047
RS	19	0.621796	1.291493	91671.505170	0.025838	0.028910
RS	20	0.700929	1.513601	81832.796355	0.023065	0.025069
RS	21	0.788738	1.513601	85491.786628	0.024096	0.025180
RS	22	0.886174	1.657377	81277.951856	0.022909	0.023582
RS	23	0.994292	1.657377	84285.367126	0.023756	0.024281
RS	24	1.114264	1.686040	85340.607915	0.024054	0.024694
RS	25	1.247388	1.686040	87249.602130	0.024592	0.025719
RS	26	1.395108	1.630221	91281.755890	0.025728	0.027287
RS	27	1.559022	1.630221	91253.023094	0.025720	0.028031
RS	28	1.740907	1.542431	94992.290847	0.026774	0.029618
RS	29	1.942733	1.542431	92014.981368	0.025935	0.029376
RS	30	2.166686	1.467607	91923.486276	0.025909	0.029631
RS	31	2.415191	1.467607	85548.409287	0.024112	0.027859
RS	32	2.690941	1.431628	79857.295089	0.022508	0.026025
RS	33	2.996923	1.431628	70968.562748	0.020003	0.023041
RS	34	3.336451	1.432595	61518.712164	0.017339	0.019898
RS	35	3.713202	1.432595	51949.270897	0.014642	0.016679
RS	36	4.131258	1.448624	42177.471071	0.011888	0.013534
RS	37	4.595148	1.448624	33567.306520	0.009461	0.010761
RS	38	5.109895	1.457257	25636.694014	0.007226	0.008265
RS	39	5.681076	1.457257	18943.958457	0.005339	0.006147
[truncated: 160,700 more rows]
