# Supplementary material for: Ecological genomics in the Northern krill uncovers loci for local adaptation across ocean basins
Source: Nat Commun. 2024 Aug 1;15:6297. doi: 10.1038/s41467-024-50239-7 (PMC11294593; doi:10.1038/s41467-024-50239-7)
Supplement: Supplementary file 15 — Source Data [file 41467_2024_50239_MOESM15_ESM.zip › Source_data/Source_data.Fig_S7/Source_data.Fig_S7B.tsv]

# Comparison of lengths of orthologs between Northern krill and shrimp (M. norvegica vs P. monodon)
# Gene sequences and extended orthology information is available in the SciLifeLab data repository: 10.17044/scilifelab.22792943
Gene ID (Northern krill)	Gene Label (Northern krill)	Gene ID (other species)	Gene Label (other species)	cds length in krill (bp)	cds length in other species (bp)	gene length in krill (bp)	gene length in other species (bp)	Full gene label (other species)
mnor_1	COM_SPAL_1_000032_XLOC_000138.1.p1	pmon_5856	XP_037780371.1	1899	1748	38786	7894	XP_037780371.1 lysosomal cobalamin transporter ABCD4-like [Penaeus monodon]
mnor_100	COM_SPAL_1_002135_XLOC_011362.1.p1	pmon_10964	XP_037787775.1	1479	2043	51133	14327	XP_037787775.1 nitric oxide synthase, salivary gland-like [Penaeus monodon]
mnor_10001	REF_STRG_1_38314_XLOC_111017.2.p1	pmon_5045	XP_037779310.1	1554	1629	18380	9513	XP_037779310.1 CDK5 regulatory subunit-associated protein 3-like [Penaeus monodon]
mnor_10008	REF_STRG_1_38348_XLOC_111083.1.p1	pmon_3296	XP_037776621.1	978	1212	119911	10544	XP_037776621.1 uncharacterized protein LOC119573471 [Penaeus monodon]
mnor_10009	REF_STRG_1_3835_XLOC_071350.5.p1	pmon_8275	XP_037783701.1	3255	4119	101345	14901	XP_037783701.1 serine-rich adhesin for platelets-like [Penaeus monodon]
mnor_10014	REF_STRG_1_38379_XLOC_111142.1.p1	pmon_12885	XP_037790478.1	1332	984	35735	115457	XP_037790478.1 uncharacterized protein LOC119585825 [Penaeus monodon]
mnor_10017	REF_STRG_1_38416_XLOC_111208.1.p1	pmon_23582	XP_037804555.1	1140	867	248213	56171	XP_037804555.1 guanine nucleotide-binding protein G(s) subunit alpha [Penaeus monodon]
mnor_1002	COM_SPAL_1_012233_XLOC_044005.4.p1	pmon_20630	XP_037800200.1	1575	1587	7762	13821	XP_037800200.1 cryptochrome-1-like [Penaeus monodon]
mnor_10022	REF_STRG_1_38423_XLOC_111228.2.p1	pmon_15206	XP_037793156.1	894	876	85405	3695	XP_037793156.1 failed axon connections homolog [Penaeus monodon]
mnor_10023	REF_STRG_1_38430_XLOC_111242.1.p1	pmon_13622	XP_037791338.1	516	600	43190	5125	XP_037791338.1 E3 ubiquitin-protein ligase TRIM50-like [Penaeus monodon]
mnor_10024	REF_STRG_1_38434_XLOC_111243.5.p1	pmon_19675	XP_037798935.1	2397	2061	44386	41319	XP_037798935.1 cAMP-specific 3',5'-cyclic phosphodiesterase 4C-like isoform X1 [Penaeus monodon]
mnor_10028	REF_STRG_1_38504_XLOC_111398.11.p1	pmon_7468	XP_037782541.1	3705	3405	155997	68952	XP_037782541.1 rap guanine nucleotide exchange factor 1-like, partial [Penaeus monodon]
mnor_10037	REF_STRG_1_38533_XLOC_111455.1.p1	pmon_19239	XP_037798350.1	513	513	44485	3442	XP_037798350.1 ferritin-like [Penaeus monodon]
mnor_10038	REF_STRG_1_38552_XLOC_111480.1.p1	pmon_13648	XP_037791365.1	372	273	10337	8301	XP_037791365.1 uncharacterized protein LOC119586706 [Penaeus monodon]
mnor_10042	REF_STRG_1_38572_XLOC_111509.1.p1	pmon_9481	XP_037785665.1	1728	975	130589	10855	XP_037785665.1 carbohydrate sulfotransferase 11-like [Penaeus monodon]
mnor_10048	REF_STRG_1_3860_XLOC_071974.5.p1	pmon_17914	XP_037796574.1	645	564	21874	1161	XP_037796574.1 UDP-N-acetylglucosamine transferase subunit ALG14 homolog [Penaeus monodon]
mnor_1005	COM_SPAL_1_012240_XLOC_044028.1.p1	pmon_8350	XP_037783785.1	1431	1509	66526	53558	XP_037783785.1 protein Wnt-4-like [Penaeus monodon]
mnor_10062	REF_STRG_1_38684_XLOC_111678.1.p1	pmon_23923	XP_037804990.1	780	2187	50515	18494	XP_037804990.1 uncharacterized protein LOC119599320 isoform X1 [Penaeus monodon]
mnor_10063	REF_STRG_1_38687_XLOC_111686.1.p1	pmon_2090	XP_037774849.1	1188	1446	30504	22866	XP_037774849.1 uncharacterized protein LOC119571759 [Penaeus monodon]
mnor_10067	REF_STRG_1_3871_XLOC_072218.1.p1	pmon_17525	XP_037796106.1	2376	2472	299247	17185	XP_037796106.1 LOW QUALITY PROTEIN: major facilitator superfamily domain-containing protein 6-like [Penaeus monodon]
mnor_10068	REF_STRG_1_38720_XLOC_111770.1.p1	pmon_19001	XP_037798069.1	969	999	5584	7924	XP_037798069.1 calumenin-A-like isoform X1 [Penaeus monodon]
mnor_10069	REF_STRG_1_38724_XLOC_111776.1.p1	pmon_11017	XP_037787841.1	5412	5463	6734	20632	XP_037787841.1 LOW QUALITY PROTEIN: uncharacterized protein LOC119583434 [Penaeus monodon]
mnor_10075	REF_STRG_1_38756_XLOC_111828.2.p1	pmon_2996	XP_037776092.1	2331	2430	168865	13326	XP_037776092.1 ribosomal RNA processing protein 1 homolog isoform X1 [Penaeus monodon]
mnor_10079	REF_STRG_1_38780_XLOC_111867.1.p1	pmon_20012	XP_037799344.1	2082	2012	96256	135567	XP_037799344.1 protein O-linked-mannose beta-1,2-N-acetylglucosaminyltransferase 1-like [Penaeus monodon]
mnor_1008	COM_SPAL_1_012264_XLOC_044074.1.p1	pmon_5873	XP_037780396.1	1899	1962	202461	64036	XP_037780396.1 LOW QUALITY PROTEIN: uncharacterized protein LOC119576816 [Penaeus monodon]
mnor_10080	REF_STRG_1_38784_XLOC_111874.1.p1	pmon_7710	XP_037782904.1	1530	1437	141542	17039	XP_037782904.1 ovochymase-2-like [Penaeus monodon]
mnor_10081	REF_STRG_1_38787_XLOC_111883.3.p1	pmon_22292	XP_037802659.1	444	669	24639	6388	XP_037802659.1 N-acylneuraminate cytidylyltransferase A-like isoform X1 [Penaeus monodon]
mnor_10082	REF_STRG_1_38790_XLOC_111895.2.p1	pmon_14742	XP_037792640.1	1485	1524	70386	10132	XP_037792640.1 spermatogenesis-defective protein 39 homolog [Penaeus monodon]
mnor_10086	REF_STRG_1_38808_XLOC_111925.2.p1	pmon_12980	XP_037790581.1	1134	1149	67724	4833	XP_037790581.1 innexin inx3-like [Penaeus monodon]
mnor_10087	REF_STRG_1_38809_XLOC_111922.3.p1	pmon_12894	XP_037790491.1	1143	1182	24466	3336	XP_037790491.1 innexin inx3-like [Penaeus monodon]
mnor_10088	REF_STRG_1_38818_XLOC_111926.2.p1	pmon_5078	XP_037779343.1	1185	1059	15461	97859	XP_037779343.1 innexin inx2-like [Penaeus monodon]
mnor_1009	COM_SPAL_1_012276_XLOC_044098.2.p1	pmon_23123	XP_037803832.1	6657	6529	307948	191817	XP_037803832.1 filamin-A-like [Penaeus monodon]
mnor_10092	REF_STRG_1_38853_XLOC_111986.2.p1	pmon_11492	XP_037788605.1	2730	2721	109947	78224	XP_037788605.1 paramyosin, long form-like isoform X2 [Penaeus monodon]
mnor_10093	REF_STRG_1_38854_XLOC_111987.1.p1	pmon_11495	XP_037788612.1	1617	1689	2949	2670	XP_037788612.1 uncharacterized protein LOC119584183 [Penaeus monodon]
mnor_101	COM_SPAL_1_002157_XLOC_011435.4.p1	pmon_12538	XP_037790001.1	648	302	13794	19130	XP_037790001.1 mediator of RNA polymerase II transcription subunit 20-like [Penaeus monodon]
mnor_1010	COM_SPAL_1_012299_XLOC_044149.1.p1	pmon_5230	XP_037779499.1	2541	2478	160715	11173	XP_037779499.1 aldehyde dehydrogenase family 16 member A1-like [Penaeus monodon]
mnor_10102	REF_STRG_1_38925_XLOC_112096.1.p1	pmon_12745	XP_037790281.1	1503	864	140404	9102	XP_037790281.1 vacuolar protein sorting-associated protein 26B-like [Penaeus monodon]
mnor_10103	REF_STRG_1_38926_XLOC_112092.1.p1	pmon_12744	XP_037790280.1	792	755	47101	2562	XP_037790280.1 U1 small nuclear ribonucleoprotein A-like [Penaeus monodon]
mnor_1011	COM_SPAL_1_012302_XLOC_044158.4.p1	pmon_21654	XP_037801662.1	1701	2286	86311	13703	XP_037801662.1 lysine-specific histone demethylase 1A-like isoform X1 [Penaeus monodon]
mnor_1012	COM_SPAL_1_012312_XLOC_044187.3.p1	pmon_13509	XP_037791222.1	3135	3378	130055	73617	XP_037791222.1 unconventional myosin-Ia-like [Penaeus monodon]
mnor_10123	REF_STRG_1_39034_XLOC_112279.3.p1	pmon_10143	XP_037786514.1	1548	1276	118186	41030	XP_037786514.1 organic cation transporter protein-like [Penaeus monodon]
mnor_1013	COM_SPAL_1_012322_XLOC_044203.1.p1	pmon_12836	XP_037790413.1	1437	1605	147666	14600	XP_037790413.1 CWF19-like protein 1 [Penaeus monodon]
mnor_10141	REF_STRG_1_3913_XLOC_072354.2.p1	pmon_5931	XP_037780464.1	432	534	58263	1647	XP_037780464.1 cuticle protein AMP1A-like [Penaeus monodon]
mnor_10143	REF_STRG_1_39164_XLOC_112502.2.p1	pmon_17422	XP_037795977.1	351	344	89371	804	XP_037795977.1 39S ribosomal protein L42, mitochondrial-like [Penaeus monodon]
mnor_10145	REF_STRG_1_39170_XLOC_112512.2.p1	pmon_11697	XP_037788919.1	432	600	78262	7764	XP_037788919.1 uncharacterized protein LOC119584408 isoform X1 [Penaeus monodon]
mnor_10148	REF_STRG_1_39183_XLOC_112530.4.p1	pmon_21546	XP_037801476.1	1149	1293	243141	8447	XP_037801476.1 cysteine protease ATG4B-like isoform X1 [Penaeus monodon]
mnor_10154	REF_STRG_1_39210_XLOC_112587.5.p1	pmon_17648	XP_037796265.1	1452	1434	50729	9836	XP_037796265.1 LOW QUALITY PROTEIN: inositol-trisphosphate 3-kinase homolog [Penaeus monodon]
mnor_1016	COM_SPAL_1_012337_XLOC_044271.1.p1	pmon_22336	XP_037802723.1	1560	1364	185370	14679	XP_037802723.1 glucose-6-phosphate 1-dehydrogenase-like [Penaeus monodon]
mnor_10164	REF_STRG_1_39272_XLOC_112687.2.p1	pmon_19376	XP_037798522.1	3981	2556	118218	8671	XP_037798522.1 uncharacterized protein LOC119593643 [Penaeus monodon]
mnor_10167	REF_STRG_1_39290_XLOC_112732.6.p1	pmon_12991	XP_037790592.1	1356	2295	105366	142747	XP_037790592.1 alkaline phosphatase-like, partial [Penaeus monodon]
mnor_10170	REF_STRG_1_39311_XLOC_112782.1.p1	pmon_16976	XP_037795426.1	1791	917	275266	18512	XP_037795426.1 growth hormone secretagogue receptor type 1-like [Penaeus monodon]
mnor_10172	REF_STRG_1_39321_XLOC_112798.3.p1	pmon_9343	XP_037785476.1	2448	2991	130116	29291	XP_037785476.1 uncharacterized protein LOC119581164 [Penaeus monodon]
mnor_10178	REF_STRG_1_39360_XLOC_112856.1.p1	pmon_18539	XP_037797428.1	2589	2622	278777	21585	XP_037797428.1 protein ECT2-like isoform X1 [Penaeus monodon]
mnor_1018	COM_SPAL_1_012350_XLOC_044332.1.p2	pmon_5449	XP_037779838.1	684	1323	3525	2925	XP_037779838.1 protein snail-like [Penaeus monodon]
mnor_10186	REF_STRG_1_39394_XLOC_112916.1.p1	pmon_13760	XP_037791494.1	786	888	59900	7258	XP_037791494.1 translation initiation factor IF-3-like [Penaeus monodon]
mnor_1019	COM_SPAL_1_012351_XLOC_044334.1.p1	pmon_6803	XP_037781702.1	2802	2367	233096	31563	XP_037781702.1 dol-P-Man:Man(7)GlcNAc(2)-PP-Dol alpha-1,6-mannosyltransferase-like [Penaeus monodon]
mnor_10190	REF_STRG_1_3941_XLOC_072921.2.p1	pmon_8879	XP_037784679.1	1596	888	156619	2636	XP_037784679.1 RNA-binding protein NOB1-like [Penaeus monodon]
mnor_10191	REF_STRG_1_39426_XLOC_112968.6.p1	pmon_23665	XP_037804681.1	1812	1461	347839	9949	XP_037804681.1 solute carrier family 2, facilitated glucose transporter member 1-like [Penaeus monodon]
mnor_10196	REF_STRG_1_39466_XLOC_113039.2.p1	pmon_15242	XP_037793197.1	1065	1002	14451	4932	XP_037793197.1 oplophorus-luciferin 2-monooxygenase non-catalytic subunit-like [Penaeus monodon]
mnor_102	COM_SPAL_1_002159_XLOC_011444.1.p1	pmon_12080	XP_037789432.1	1110	1155	17057	7658	XP_037789432.1 bone morphogenetic protein 7-like [Penaeus monodon]
mnor_1020	COM_SPAL_1_012379_XLOC_044444.2.p1	pmon_18483	XP_037797352.1	1428	1491	65567	18529	XP_037797352.1 cytochrome P450 2U1-like [Penaeus monodon]
mnor_10202	REF_STRG_1_39496_XLOC_113086.1.p1	pmon_17481	XP_037796056.1	2643	2353	297438	13561	XP_037796056.1 U3 small nucleolar RNA-associated protein 14 homolog A-like [Penaeus monodon]
mnor_10203	REF_STRG_1_39499_XLOC_113084.1.p1	pmon_17483	XP_037796058.1	1131	1017	27691	10999	XP_037796058.1 uncharacterized protein LOC119591390 [Penaeus monodon]
mnor_10205	REF_STRG_1_39505_XLOC_113095.3.p1	pmon_3944	XP_037777509.1	2199	1938	147847	8810	XP_037777509.1 uncharacterized protein LOC119574372 [Penaeus monodon]
mnor_10206	REF_STRG_1_39508_XLOC_113103.1.p1	pmon_23949	XP_037805032.1	1632	1539	122291	23755	XP_037805032.1 nascent polypeptide-associated complex subunit alpha, muscle-specific form-like [Penaeus monodon]
mnor_1021	COM_SPAL_1_012381_XLOC_044452.10.p1	pmon_19491	XP_037798722.1	822	435	115911	4954	XP_037798722.1 nuclear transcription factor Y subunit alpha-like, partial [Penaeus monodon]
mnor_10214	REF_STRG_1_39537_XLOC_113162.4.p1	pmon_23956	XP_037805039.1	525	528	70455	7772	XP_037805039.1 uncharacterized protein LOC119599356 isoform X1 [Penaeus monodon]
mnor_10215	REF_STRG_1_39549_XLOC_113191.2.p1	pmon_19125	XP_037798206.1	1125	782	125764	26423	XP_037798206.1 TATA box-binding protein-like 1 [Penaeus monodon]
mnor_10217	REF_STRG_1_39553_XLOC_113200.2.p1	pmon_20522	XP_037800051.1	993	1005	2317	11510	XP_037800051.1 3-hydroxyisobutyrate dehydrogenase, mitochondrial-like [Penaeus monodon]
mnor_10219	REF_STRG_1_39560_XLOC_113206.1.p1	pmon_16814	XP_037795208.1	1260	2478	51952	14232	XP_037795208.1 uncharacterized protein LOC119590602 [Penaeus monodon]
mnor_1022	COM_SPAL_1_012393_XLOC_044479.1.p1	pmon_2516	XP_037775457.1	996	969	80613	36220	XP_037775457.1 annexin-B12-like isoform X1 [Penaeus monodon]
mnor_10222	REF_STRG_1_39576_XLOC_113236.2.p1	pmon_15480	XP_037793468.1	1560	1398	345808	45690	XP_037793468.1 ETS domain-containing protein Elk-4-like [Penaeus monodon]
mnor_10226	REF_STRG_1_39594_XLOC_113274.3.p1	pmon_20184	XP_037799558.1	1386	1356	153150	15699	XP_037799558.1 phosphatidylinositol 4-kinase type 2-alpha-like [Penaeus monodon]
mnor_10228	REF_STRG_1_3959_XLOC_073036.3.p1	pmon_13743	XP_037791472.1	5787	4686	120673	19136	XP_037791472.1 mucin-5AC-like [Penaeus monodon]
mnor_1024	COM_SPAL_1_012403_XLOC_044510.1.p1	pmon_9229	XP_037785252.1	1665	1299	702131	150096	XP_037785252.1 gamma-aminobutyric acid receptor subunit beta-like isoform X1 [Penaeus monodon]
mnor_10240	REF_STRG_1_39657_XLOC_113372.1.p1	pmon_19856	XP_037799177.1	4431	3672	196551	93306	XP_037799177.1 protein slit-like isoform X1 [Penaeus monodon]
mnor_1025	COM_SPAL_1_012406_XLOC_044524.3.p1	pmon_15807	XP_037793865.1	9201	8586	43451	49709	XP_037793865.1 zinc finger homeobox protein 3-like [Penaeus monodon]
mnor_10250	REF_STRG_1_39717_XLOC_113480.1.p1	pmon_13503	XP_037791214.1	924	918	291762	130137	XP_037791214.1 zwei Ig domain protein zig-8-like [Penaeus monodon]
mnor_10253	REF_STRG_1_39728_XLOC_113497.3.p1	pmon_16345	XP_037794519.1	1806	1770	213312	39663	XP_037794519.1 lamin Dm0-like isoform X1 [Penaeus monodon]
mnor_1026	COM_SPAL_1_012409_XLOC_044530.4.p1	pmon_8639	XP_037784335.1	3543	2190	133619	7511	XP_037784335.1 centromere-associated protein E-like [Penaeus monodon]
mnor_10261	REF_STRG_1_39764_XLOC_113551.3.p1	pmon_3121	XP_037776347.1	1698	1001	154883	18292	XP_037776347.1 cytosolic purine 5'-nucleotidase-like [Penaeus monodon]
mnor_10266	REF_STRG_1_39792_XLOC_113603.1.p1	pmon_18769	XP_037797731.1	381	480	12113	1691	XP_037797731.1 indole-3-acetaldehyde oxidase-like [Penaeus monodon]
mnor_1027	COM_SPAL_1_012416_XLOC_044566.8.p1	pmon_21202	XP_037800952.1	1887	1617	49701	3783	XP_037800952.1 uncharacterized protein LOC119595836 [Penaeus monodon]
mnor_10277	REF_STRG_1_3986_XLOC_073392.2.p1	pmon_10945	XP_037787756.1	471	462	133900	15540	XP_037787756.1 uncharacterized protein LOC119583339 [Penaeus monodon]
mnor_1028	COM_SPAL_1_012417_XLOC_044568.3.p1	pmon_2711	XP_037775667.1	1296	1341	54323	13164	XP_037775667.1 LOW QUALITY PROTEIN: NAD-dependent protein deacetylase Sirt6-like [Penaeus monodon]
mnor_10280	REF_STRG_1_39879_XLOC_113749.1.p1	pmon_23481	XP_037804355.1	1932	1830	271191	10233	XP_037804355.1 uncharacterized protein LOC119598688 [Penaeus monodon]
mnor_10284	REF_STRG_1_39898_XLOC_113792.2.p1	pmon_19665	XP_037798923.1	2358	2210	274054	28106	XP_037798923.1 protein zer-1 homolog [Penaeus monodon]
mnor_10285	REF_STRG_1_39905_XLOC_113799.2.p1	pmon_6896	XP_037781822.1	1503	1430	98628	47500	XP_037781822.1 histone-lysine N-methyltransferase SMYD3-like [Penaeus monodon]
mnor_10286	REF_STRG_1_3990_XLOC_073398.3.p1	pmon_19682	XP_037798943.1	1488	3009	39051	11665	XP_037798943.1 protein O-GlcNAcase-like isoform X1 [Penaeus monodon]
mnor_10292	REF_STRG_1_39938_XLOC_113864.1.p1	pmon_4371	XP_037778236.1	1365	1338	130532	62997	XP_037778236.1 pinopsin-like [Penaeus monodon]
mnor_10301	REF_STRG_1_39998_XLOC_113966.5.p1	pmon_3929	XP_037777487.1	9540	1908	308419	5733	XP_037777487.1 filamin-B-like [Penaeus monodon]
mnor_10305	REF_STRG_1_40009_XLOC_113991.1.p1	pmon_9116	XP_037785078.1	636	397	66078	1306	XP_037785078.1 stromal cell-derived factor 2-like [Penaeus monodon]
mnor_10308	REF_STRG_1_40029_XLOC_114028.1.p1	pmon_13361	XP_037791015.1	714	598	34815	5985	XP_037791015.1 uncharacterized protein LOC119586375 [Penaeus monodon]
mnor_10310	REF_STRG_1_40041_XLOC_114080.1.p1	pmon_11300	XP_037788319.1	846	840	14869	11273	XP_037788319.1 uncharacterized protein LOC119583736 [Penaeus monodon]
mnor_10313	REF_STRG_1_40068_XLOC_114118.13.p1	pmon_16286	XP_037794418.1	1527	2004	260162	72602	XP_037794418.1 kinesin light chain-like isoform X1 [Penaeus monodon]
mnor_10314	REF_STRG_1_40073_XLOC_114124.1.p1	pmon_11558	XP_037788697.1	591	576	19953	6038	XP_037788697.1 uncharacterized protein DDB_G0290587-like [Penaeus monodon]
mnor_10318	REF_STRG_1_40089_XLOC_114157.1.p1	pmon_7897	XP_037783198.1	741	732	238912	17621	XP_037783198.1 protein dimmed-like [Penaeus monodon]
mnor_10319	REF_STRG_1_4008_XLOC_073543.4.p1	pmon_3183	XP_037776454.1	708	708	99818	7962	XP_037776454.1 dihydropteridine reductase-like isoform X1 [Penaeus monodon]
mnor_1032	COM_SPAL_1_012437_XLOC_044624.5.p1	pmon_21302	XP_037801121.1	1587	1773	173123	19751	XP_037801121.1 protein tweety-like isoform X1 [Penaeus monodon]
mnor_10322	REF_STRG_1_40112_XLOC_114228.1.p1	pmon_13047	XP_037790648.1	1782	1836	37713	23322	XP_037790648.1 LOW QUALITY PROTEIN: organic cation transporter protein-like [Penaeus monodon]
mnor_10323	REF_STRG_1_40116_XLOC_114239.2.p1	pmon_15193	XP_037793134.1	921	915	114003	18729	XP_037793134.1 mitochondrial glycine transporter A-like [Penaeus monodon]
mnor_1033	COM_SPAL_1_012443_XLOC_044653.1.p1	pmon_9158	XP_037785137.1	975	1017	46293	9212	XP_037785137.1 stomatin-like protein 2, mitochondrial [Penaeus monodon]
mnor_10330	REF_STRG_1_40158_XLOC_114308.1.p1	pmon_15387	XP_037793374.1	981	915	85663	11996	XP_037793374.1 uncharacterized protein LOC119588796 [Penaeus monodon]
mnor_10331	REF_STRG_1_4015_XLOC_073675.2.p1	pmon_12140	XP_037789498.1	987	1353	28560	10296	XP_037789498.1 succinate--CoA ligase [ADP-forming] subunit beta, mitochondrial-like [Penaeus monodon]
mnor_10338	REF_STRG_1_40199_XLOC_114371.3.p1	pmon_18397	XP_037797216.1	585	585	22009	5568	XP_037797216.1 40S ribosomal protein S7-like [Penaeus monodon]
mnor_1034	COM_SPAL_1_012454_XLOC_044673.5.p1	pmon_18205	XP_037796980.1	2085	2019	222593	11343	XP_037796980.1 protein sel-1 homolog 1-like [Penaeus monodon]
mnor_10344	REF_STRG_1_40217_XLOC_114408.1.p1	pmon_9940	XP_037786298.1	1098	622	91810	766	XP_037786298.1 cholecystokinin receptor-like [Penaeus monodon]
mnor_10348	REF_STRG_1_40243_XLOC_114457.1.p1	pmon_12166	XP_037789543.1	816	1309	34418	4559	XP_037789543.1 uncharacterized protein LOC119585003 [Penaeus monodon]
mnor_10352	REF_STRG_1_40265_XLOC_114496.1.p1	pmon_23307	XP_037804044.1	1653	1338	162781	20011	XP_037804044.1 LOW QUALITY PROTEIN: metal cation symporter ZIP14-like [Penaeus monodon]
mnor_1036	COM_SPAL_1_012468_XLOC_044713.10.p1	pmon_2015	XP_037774769.1	1431	985	198041	4209	XP_037774769.1 probable 4-coumarate--CoA ligase 5 [Penaeus monodon]
mnor_10360	REF_STRG_1_40300_XLOC_114582.3.p1	pmon_17860	XP_037796505.1	981	1143	88795	12479	XP_037796505.1 proline-rich receptor-like protein kinase PERK9 [Penaeus monodon]
mnor_10362	REF_STRG_1_40308_XLOC_114592.1.p1	pmon_15367	XP_037793341.1	711	657	6065	3468	XP_037793341.1 ferritin subunit-like [Penaeus monodon]
mnor_1038	COM_SPAL_1_012523_XLOC_044909.1.p1	pmon_12402	XP_037789855.1	2289	2325	173058	23302	XP_037789855.1 muskelin-like isoform X1 [Penaeus monodon]
mnor_1039	COM_SPAL_1_012524_XLOC_044912.4.p1	pmon_14017	XP_037791815.1	2202	2018	152708	29798	XP_037791815.1 semaphorin-2A-like [Penaeus monodon]
mnor_10395	REF_STRG_1_40475_XLOC_114905.2.p1	pmon_11327	XP_037788357.1	816	813	104187	8205	XP_037788357.1 glucosamine-6-phosphate isomerase-like [Penaeus monodon]
mnor_10396	REF_STRG_1_40481_XLOC_114926.1.p1	pmon_6058	XP_037780631.1	1506	1509	7877	5749	XP_037780631.1 facilitated trehalose transporter Tret1-like isoform X1 [Penaeus monodon]
mnor_104	COM_SPAL_1_002193_XLOC_011555.1.p1	pmon_3908	XP_037777450.1	3210	3057	7515	3282	XP_037777450.1 protein tiptop-like [Penaeus monodon]
mnor_1040	COM_SPAL_1_012527_XLOC_044927.1.p1	pmon_14521	XP_037792364.1	573	600	120959	7695	XP_037792364.1 ubiquitin-conjugating enzyme E2 G2 [Penaeus monodon]
mnor_10400	REF_STRG_1_40531_XLOC_115013.1.p1	pmon_18850	XP_037797818.1	417	487	115092	5694	XP_037797818.1 uncharacterized protein LOC119593001 [Penaeus monodon]
mnor_10401	REF_STRG_1_40532_XLOC_115036.3.p1	pmon_19959	XP_037799287.1	846	567	49137	567	XP_037799287.1 zinc finger protein SNAI1-like [Penaeus monodon]
mnor_10404	REF_STRG_1_40541_XLOC_115053.1.p1	pmon_11728	XP_037788977.1	957	452	152850	38373	XP_037788977.1 uncharacterized protein LOC119584442 isoform X1 [Penaeus monodon]
mnor_1041	COM_SPAL_1_012531_XLOC_044939.2.p1	pmon_3094	XP_037776292.1	2100	1851	83684	19658	XP_037776292.1 serine/threonine-protein phosphatase with EF-hands pef-1-like [Penaeus monodon]
mnor_10412	REF_STRG_1_4057_XLOC_074124.1.p1	pmon_9630	XP_037785841.1	699	624	81602	4506	XP_037785841.1 uncharacterized protein LOC119581784 [Penaeus monodon]
mnor_10415	REF_STRG_1_40593_XLOC_115134.1.p1	pmon_16285	XP_037794416.1	948	885	125140	84163	XP_037794416.1 zwei Ig domain protein zig-8-like isoform X1 [Penaeus monodon]
mnor_1042	COM_SPAL_1_012532_XLOC_044945.1.p1	pmon_1741	XP_037774461.1	1017	1023	237663	13825	XP_037774461.1 citramalyl-CoA lyase, mitochondrial-like [Penaeus monodon]
mnor_10421	REF_STRG_1_4062_XLOC_074366.2.p1	pmon_20072	XP_037799426.1	1299	1141	421901	24009	XP_037799426.1 G protein pathway suppressor 2-like [Penaeus monodon]
mnor_10423	REF_STRG_1_40640_XLOC_115216.2.p1	pmon_13208	XP_037790834.1	543	549	185852	119930	XP_037790834.1 calexcitin-2-like [Penaeus monodon]
mnor_10425	REF_STRG_1_40649_XLOC_115222.1.p1	pmon_22969	XP_037803594.1	792	657	85268	7555	XP_037803594.1 calcium-activated chloride channel regulator family member 3-like [Penaeus monodon]
mnor_1043	COM_SPAL_1_012551_XLOC_045005.7.p1	pmon_7219	XP_037782153.1	1110	1194	67037	12328	XP_037782153.1 G2/mitotic-specific cyclin S13-7-like [Penaeus monodon]
mnor_10435	REF_STRG_1_40685_XLOC_115278.1.p1	pmon_8592	XP_037784244.1	675	648	202140	4035	XP_037784244.1 PITH domain-containing protein GA19395-like [Penaeus monodon]
mnor_10438	REF_STRG_1_40706_XLOC_115316.1.p1	pmon_10482	XP_037787157.1	3333	3300	288922	112206	XP_037787157.1 LOW QUALITY PROTEIN: uncharacterized protein LOC119582790 [Penaeus monodon]
mnor_1044	COM_SPAL_1_012554_XLOC_045013.1.p1	pmon_18203	XP_037796978.1	1302	1386	2604	2378	XP_037796978.1 prolactin-releasing peptide receptor-like [Penaeus monodon]
mnor_10444	REF_STRG_1_40757_XLOC_115398.1.p1	pmon_5485	XP_037779891.1	2427	4374	122144	47333	XP_037779891.1 proteoglycan 4-like isoform X1 [Penaeus monodon]
mnor_10449	REF_STRG_1_4077_XLOC_074484.7.p1	pmon_7205	XP_037782137.1	1050	908	179712	39070	XP_037782137.1 LOW QUALITY PROTEIN: cytochrome P450 4c3-like [Penaeus monodon]
mnor_1045	COM_SPAL_1_012573_XLOC_045069.5.p1	pmon_17411	XP_037795962.1	4752	4537	115774	18291	XP_037795962.1 transcription activator BRG1-like [Penaeus monodon]
mnor_10457	REF_STRG_1_40829_XLOC_115521.1.p1	pmon_10085	XP_037786452.1	2208	2106	16208	7042	XP_037786452.1 uncharacterized protein LOC119582306 [Penaeus monodon]
mnor_10458	REF_STRG_1_40831_XLOC_115520.1.p1	pmon_2350	XP_037775145.1	1266	1056	2696	80424	XP_037775145.1 protein tipE-like isoform X1 [Penaeus monodon]
mnor_10459	REF_STRG_1_40837_XLOC_115532.3.p1	pmon_9585	XP_037785791.1	1266	174	80716	13201	XP_037785791.1 polyadenylate-binding protein-interacting protein 1-like [Penaeus monodon]
mnor_1046	COM_SPAL_1_012576_XLOC_045082.3.p1	pmon_11571	XP_037788722.1	816	822	52544	42745	XP_037788722.1 transcriptional regulator ERG homolog isoform X1 [Penaeus monodon]
mnor_10465	REF_STRG_1_40879_XLOC_115601.2.p1	pmon_12858	XP_037790443.1	744	741	75529	9050	XP_037790443.1 protein NipSnap homolog 3B-like [Penaeus monodon]
mnor_10468	REF_STRG_1_40893_XLOC_115623.1.p1	pmon_20156	XP_037799518.1	498	537	52865	9134	XP_037799518.1 uncharacterized protein LOC119594558 [Penaeus monodon]
mnor_10469	REF_STRG_1_40900_XLOC_115635.1.p1	pmon_2796	XP_037775769.1	534	474	35565	9215	XP_037775769.1 carboxypeptidase inhibitor SmCI-like, partial [Penaeus monodon]
mnor_10470	REF_STRG_1_40903_XLOC_115640.2.p1	pmon_5600	XP_037780103.1	1224	1059	93984	28426	XP_037780103.1 arrestin domain-containing protein 3-like [Penaeus monodon]
mnor_10484	REF_STRG_1_409_XLOC_056864.1.p1	pmon_4449	XP_037778401.1	537	561	46477	5097	XP_037778401.1 fas apoptotic inhibitory molecule 1-like isoform X1 [Penaeus monodon]
mnor_10498	REF_STRG_1_4108_XLOC_074901.1.p1	pmon_7383	XP_037782416.1	1869	1869	49582	7562	XP_037782416.1 V-type proton ATPase catalytic subunit A-like [Penaeus monodon]
mnor_1050	COM_SPAL_1_012627_XLOC_045260.4.p1	pmon_8471	XP_037784026.1	846	852	166765	12928	XP_037784026.1 CAAX prenyl protease 2-like [Penaeus monodon]
mnor_10502	REF_STRG_1_41116_XLOC_013098.2.p1	pmon_6046	XP_037780613.1	2334	2367	96031	82637	XP_037780613.1 sine oculis-binding protein homolog [Penaeus monodon]
mnor_10504	REF_STRG_1_41132_XLOC_013132.2.p1	pmon_2512	XP_037775449.1	4095	4074	91076	104586	XP_037775449.1 protein brunelleschi-like [Penaeus monodon]
mnor_10512	REF_STRG_1_41197_XLOC_013224.3.p1	pmon_13196	XP_037790821.1	954	930	68126	3428	XP_037790821.1 NAD-dependent protein deacylase Sirt4-like [Penaeus monodon]
mnor_10513	REF_STRG_1_41199_XLOC_013225.1.p1	pmon_16244	XP_037794325.1	1368	1446	28391	3488	XP_037794325.1 microspherule protein 1-like [Penaeus monodon]
mnor_1052	COM_SPAL_1_012633_XLOC_045295.15.p1	pmon_22097	XP_037802304.1	2382	4059	61756	16068	XP_037802304.1 uncharacterized protein LOC119596972 isoform X1 [Penaeus monodon]
mnor_10522	REF_STRG_1_41247_XLOC_013322.1.p1	pmon_13672	XP_037791390.1	759	711	138801	16572	XP_037791390.1 uncharacterized protein LOC119586734 [Penaeus monodon]
mnor_10525	REF_STRG_1_41250_XLOC_013326.1.p1	pmon_21575	XP_037801520.1	1149	1218	37761	11406	XP_037801520.1 uncharacterized protein LOC119596378 [Penaeus monodon]
mnor_10527	REF_STRG_1_41268_XLOC_013361.2.p1	pmon_19781	XP_037799080.1	1014	1014	5669	6516	XP_037799080.1 THO complex subunit 6 homolog [Penaeus monodon]
mnor_1053	COM_SPAL_1_012642_XLOC_045331.2.p1	pmon_12919	XP_037790518.1	1377	1350	42126	26528	XP_037790518.1 phosphatidate cytidylyltransferase, photoreceptor-specific-like [Penaeus monodon]
mnor_10531	REF_STRG_1_41284_XLOC_013394.5.p1	pmon_18564	XP_037797483.1	1125	117	190112	599	XP_037797483.1 mitoferrin-1-like, partial [Penaeus monodon]
mnor_10535	REF_STRG_1_412_XLOC_056857.1.p1	pmon_7480	XP_037782555.1	966	1254	64053	19057	XP_037782555.1 transcription termination factor 3, mitochondrial-like [Penaeus monodon]
mnor_10538	REF_STRG_1_41309_XLOC_013421.2.p1	pmon_12750	XP_037790286.1	2907	2907	114217	15193	XP_037790286.1 exportin-2-like [Penaeus monodon]
mnor_1054	COM_SPAL_1_012645_XLOC_045338.1.p1	pmon_12366	XP_037789805.1	1659	2739	159606	19057	XP_037789805.1 exosome RNA helicase MTR4-like [Penaeus monodon]
mnor_10540	REF_STRG_1_41310_XLOC_013428.1.p1	pmon_17199	XP_037795712.1	309	315	86083	13404	XP_037795712.1 enhancer of rudimentary homolog isoform X1 [Penaeus monodon]
mnor_10548	REF_STRG_1_41354_XLOC_013501.1.p1	pmon_17465	XP_037796037.1	381	333	3319	10859	XP_037796037.1 somatostatin receptor type 5-like [Penaeus monodon]
mnor_1055	COM_SPAL_1_012663_XLOC_045394.3.p1	pmon_16571	XP_037794905.1	1650	1698	26531	6495	XP_037794905.1 puff-specific protein Bx42-like isoform X1 [Penaeus monodon]
mnor_1056	COM_SPAL_1_012666_XLOC_045398.2.p1	pmon_18553	XP_037797455.1	2037	1998	74768	19098	XP_037797455.1 arginine--tRNA ligase, cytoplasmic-like isoform X1 [Penaeus monodon]
mnor_10560	REF_STRG_1_41396_XLOC_013564.3.p1	pmon_4023	XP_037777621.1	1164	792	287051	18879	XP_037777621.1 protein phosphatase 1B-like isoform X1 [Penaeus monodon]
mnor_10561	REF_STRG_1_41404_XLOC_013591.1.p1	pmon_1085	XP_037773730.1	465	498	37731	2342	XP_037773730.1 uncharacterized protein LOC119569775 [Penaeus monodon]
mnor_10564	REF_STRG_1_41409_XLOC_013596.3.p1	pmon_9120	XP_037785090.1	711	214	94644	9831	XP_037785090.1 mediator of RNA polymerase II transcription subunit 18-like [Penaeus monodon]
mnor_10565	REF_STRG_1_41423_XLOC_013630.2.p1	pmon_5286	XP_037779586.1	3126	2916	186594	108466	XP_037779586.1 tripartite motif-containing protein 3-like isoform X1 [Penaeus monodon]
mnor_1057	COM_SPAL_1_012669_XLOC_045401.9.p1	pmon_6493	XP_037781179.1	4497	4674	240849	84598	XP_037781179.1 myosin-IIIb-like [Penaeus monodon]
mnor_10570	REF_STRG_1_41447_XLOC_013667.1.p1	pmon_20434	XP_037799884.1	594	741	14264	19398	XP_037799884.1 sodium-dependent serotonin transporter-like, partial [Penaeus monodon]
mnor_10574	REF_STRG_1_41478_XLOC_013713.2.p1	pmon_15955	XP_037794020.1	1173	1359	183349	17787	XP_037794020.1 acyl-coenzyme A thioesterase 9, mitochondrial-like [Penaeus monodon]
mnor_10581	REF_STRG_1_41508_XLOC_013805.1.p1	pmon_19159	XP_037798245.1	1053	1053	99983	18464	XP_037798245.1 sorbitol dehydrogenase-like [Penaeus monodon]
mnor_1059	COM_SPAL_1_012686_XLOC_045442.7.p1	pmon_11680	XP_037788899.1	948	781	187717	6341	XP_037788899.1 LOW QUALITY PROTEIN: etoposide-induced protein 2.4 homolog [Penaeus monodon]
mnor_10592	REF_STRG_1_41548_XLOC_013865.1.p1	pmon_19240	XP_037798351.1	1269	1410	69045	7213	XP_037798351.1 phenoloxidase-activating factor 2-like [Penaeus monodon]
mnor_10594	REF_STRG_1_41555_XLOC_013874.1.p1	pmon_370	XP_037772883.1	825	900	27352	20402	XP_037772883.1 tumor protein p53-inducible nuclear protein 2-like isoform X1 [Penaeus monodon]
mnor_1060	COM_SPAL_1_012709_XLOC_045511.3.p1	pmon_12530	XP_037789993.1	3297	7731	129651	25330	XP_037789993.1 LOW QUALITY PROTEIN: protein dopey-1 homolog [Penaeus monodon]
mnor_10606	REF_STRG_1_41636_XLOC_014010.4.p1	pmon_11175	XP_037788109.1	1866	2103	351537	30522	XP_037788109.1 moesin/ezrin/radixin homolog 1-like isoform X1 [Penaeus monodon]
mnor_10607	REF_STRG_1_41654_XLOC_014040.1.p1	pmon_7434	XP_037782492.1	969	1488	16137	54885	XP_037782492.1 agrin-like [Penaeus monodon]
mnor_10609	REF_STRG_1_41687_XLOC_014135.1.p1	pmon_2911	XP_037775937.1	6228	6411	347444	29931	XP_037775937.1 nuclear pore complex protein Nup214-like isoform X1 [Penaeus monodon]
mnor_1061	COM_SPAL_1_012720_XLOC_045546.4.p1	pmon_3767	XP_037777181.1	2133	1188	180781	11279	XP_037777181.1 cilia- and flagella-associated protein 52-like [Penaeus monodon]
mnor_10611	REF_STRG_1_41695_XLOC_014145.1.p1	pmon_5452	XP_037779841.1	1452	1446	5818	5096	XP_037779841.1 protein escargot-like [Penaeus monodon]
mnor_10613	REF_STRG_1_41710_XLOC_014183.2.p1	pmon_17226	XP_037795741.1	1386	1287	153697	37171	XP_037795741.1 tachykinin-like peptides receptor 99D [Penaeus monodon]
mnor_10616	REF_STRG_1_41736_XLOC_014219.1.p1	pmon_23620	XP_037804600.1	1671	1480	260269	10266	XP_037804600.1 prolyl 4-hydroxylase subunit alpha-2-like [Penaeus monodon]
mnor_10618	REF_STRG_1_41749_XLOC_014255.2.p1	pmon_8415	XP_037783914.1	819	915	111816	29962	XP_037783914.1 protein AMN1 homolog isoform X1 [Penaeus monodon]
mnor_10619	REF_STRG_1_41756_XLOC_014264.1.p1	pmon_22662	XP_037803160.1	2787	3552	4540	17349	XP_037803160.1 structural maintenance of chromosomes protein 2-like [Penaeus monodon]
mnor_1062	COM_SPAL_1_012735_XLOC_045578.1.p1	pmon_6572	XP_037781291.1	1554	1614	187849	8896	XP_037781291.1 tRNA pseudouridine synthase Pus10-like [Penaeus monodon]
mnor_10624	REF_STRG_1_41778_XLOC_014303.2.p1	pmon_11624	XP_037788810.1	1191	714	74775	27933	XP_037788810.1 diphosphomevalonate decarboxylase-like [Penaeus monodon]
mnor_10626	REF_STRG_1_4178_XLOC_076432.5.p1	pmon_4109	XP_037777764.1	3750	3993	135557	53379	XP_037777764.1 neuroglian-like isoform X1 [Penaeus monodon]
mnor_10629	REF_STRG_1_41799_XLOC_014331.2.p1	pmon_889	XP_037773508.1	1707	1959	35780	5032	XP_037773508.1 sodium-dependent nutrient amino acid transporter 1-like isoform X1 [Penaeus monodon]
mnor_10631	REF_STRG_1_41806_XLOC_014340.1.p1	pmon_7998	XP_037783411.1	1827	1767	90288	8897	XP_037783411.1 asparagine synthetase domain-containing protein 1-like [Penaeus monodon]
mnor_10633	REF_STRG_1_41809_XLOC_014347.1.p1	pmon_17653	XP_037796270.1	1335	1539	4750	12739	XP_037796270.1 proton-coupled folate transporter-like [Penaeus monodon]
mnor_10637	REF_STRG_1_4182_XLOC_076525.4.p1	pmon_20192	XP_037799567.1	3264	3123	683410	33922	XP_037799567.1 ATP-citrate synthase-like [Penaeus monodon]
mnor_1064	COM_SPAL_1_012746_XLOC_045607.11.p1	pmon_5351	XP_037779682.1	8442	12135	574126	296989	XP_037779682.1 uncharacterized protein LOC119576180 isoform X1 [Penaeus monodon]
mnor_1065	COM_SPAL_1_012753_XLOC_045630.1.p1	pmon_7330	XP_037782334.1	1380	1827	142984	19054	XP_037782334.1 electron transfer flavoprotein-ubiquinone oxidoreductase, mitochondrial-like [Penaeus monodon]
mnor_10655	REF_STRG_1_41914_XLOC_014491.6.p1	pmon_11056	XP_037787904.1	1959	2169	115176	16529	XP_037787904.1 GMP synthase [glutamine-hydrolyzing]-like isoform X1 [Penaeus monodon]
mnor_10657	REF_STRG_1_41927_XLOC_014521.2.p1	pmon_16372	XP_037794572.1	2946	5037	176980	18583	XP_037794572.1 mediator of RNA polymerase II transcription subunit 14-like isoform X1 [Penaeus monodon]
mnor_10658	REF_STRG_1_41935_XLOC_014530.2.p1	pmon_11344	XP_037788393.1	2682	2355	183755	10728	XP_037788393.1 afadin- and alpha-actinin-binding protein-like [Penaeus monodon]
mnor_10659	REF_STRG_1_4193_XLOC_076778.1.p1	pmon_18099	XP_037796843.1	2271	1326	129392	5398	XP_037796843.1 bromodomain adjacent to zinc finger domain protein 1A-like [Penaeus monodon]
mnor_10666	REF_STRG_1_42002_XLOC_014654.1.p1	pmon_4718	XP_037778879.1	5688	3252	84972	20776	XP_037778879.1 nuclear pore membrane glycoprotein 210-like [Penaeus monodon]
mnor_10667	REF_STRG_1_4200_XLOC_077024.9.p1	pmon_20536	XP_037800065.1	1185	1194	150696	8064	XP_037800065.1 enoyl-CoA delta isomerase 2-like [Penaeus monodon]
mnor_10668	REF_STRG_1_42013_XLOC_014659.2.p1	pmon_7817	XP_037783063.1	2775	2814	85748	35142	XP_037783063.1 transient receptor potential channel pyrexia-like [Penaeus monodon]
mnor_10669	REF_STRG_1_42018_XLOC_014662.1.p1	pmon_3803	XP_037777258.1	1806	1527	74694	19656	XP_037777258.1 cathepsin L-like [Penaeus monodon]
mnor_1067	COM_SPAL_1_012782_XLOC_045692.1.p1	pmon_5292	XP_037779598.1	1272	1197	109030	9196	XP_037779598.1 gastric triacylglycerol lipase-like [Penaeus monodon]
mnor_10679	REF_STRG_1_42061_XLOC_014749.1.p1	pmon_12321	XP_037789740.1	1326	1086	244931	11078	XP_037789740.1 uncharacterized protein LOC119585175 isoform X1 [Penaeus monodon]
mnor_1068	COM_SPAL_1_012784_XLOC_045699.1.p1	pmon_3420	XP_037776751.1	1398	2910	185090	30034	XP_037776751.1 transmembrane protein 245-like [Penaeus monodon]
mnor_10683	REF_STRG_1_4206_XLOC_077157.1.p1	pmon_2275	XP_037775048.1	11856	4114	209536	4114	XP_037775048.1 mucin-12-like [Penaeus monodon]
mnor_10687	REF_STRG_1_42103_XLOC_014806.1.p1	pmon_12693	XP_037790219.1	801	753	124290	6406	XP_037790219.1 39S ribosomal protein L10, mitochondrial-like [Penaeus monodon]
mnor_1069	COM_SPAL_1_012798_XLOC_045751.5.p1	pmon_23879	XP_037804927.1	2634	2400	55318	8288	XP_037804927.1 splicing factor 3A subunit 1-like [Penaeus monodon]
mnor_10693	REF_STRG_1_42130_XLOC_014840.3.p1	pmon_20567	XP_037800102.1	2736	2035	195714	13371	XP_037800102.1 LOW QUALITY PROTEIN: transforming growth factor-beta-induced protein ig-h3-like [Penaeus monodon]
mnor_10696	REF_STRG_1_42139_XLOC_014857.1.p1	pmon_23144	XP_037803869.1	588	720	8418	7033	XP_037803869.1 uncharacterized protein LOC119598282 isoform X1 [Penaeus monodon]
mnor_10697	REF_STRG_1_42142_XLOC_014868.1.p1	pmon_18728	XP_037797688.1	591	483	24489	1429	XP_037797688.1 uncharacterized protein LOC119592866 [Penaeus monodon]
mnor_107	COM_SPAL_1_002207_XLOC_011622.4.p1	pmon_5666	XP_037780171.1	3948	3329	26070	3487	XP_037780171.1 LOW QUALITY PROTEIN: splicing factor 3B subunit 1-like [Penaeus monodon]
mnor_1070	COM_SPAL_1_012818_XLOC_045808.1.p1	pmon_16754	XP_037795116.1	642	2319	99072	22419	XP_037795116.1 E3 ubiquitin-protein ligase MGRN1-like isoform X1 [Penaeus monodon]
mnor_10701	REF_STRG_1_42171_XLOC_014903.2.p1	pmon_12998	XP_037790599.1	357	459	67748	6136	XP_037790599.1 innexin shaking-B-like [Penaeus monodon]
mnor_10706	REF_STRG_1_42191_XLOC_014951.1.p1	pmon_2885	XP_037775901.1	552	552	73892	2415	XP_037775901.1 DNA fragmentation factor subunit alpha-like [Penaeus monodon]
mnor_10715	REF_STRG_1_4222_XLOC_077355.1.p1	pmon_22087	XP_037802290.1	4974	3507	203823	11547	XP_037802290.1 mitogen-activated protein kinase kinase kinase 1-like [Penaeus monodon]
mnor_1072	COM_SPAL_1_012828_XLOC_045844.2.p1	pmon_21186	XP_037800923.1	1092	1104	1146	5584	XP_037800923.1 unconventional myosin-XVIIIa-like, partial [Penaeus monodon]
mnor_10722	REF_STRG_1_4229_XLOC_077485.10.p1	pmon_18897	XP_037797885.1	2463	2909	346206	83593	XP_037797885.1 rho guanine nucleotide exchange factor 5-like, partial [Penaeus monodon]
mnor_10729	REF_STRG_1_42330_XLOC_015193.2.p1	pmon_4948	XP_037779210.1	1080	1299	61396	19571	XP_037779210.1 uncharacterized protein LOC119575652 [Penaeus monodon]
mnor_1073	COM_SPAL_1_012841_XLOC_045877.2.p1	pmon_4384	XP_037778254.1	2235	2148	64151	21829	XP_037778254.1 protein UBASH3A homolog isoform X1 [Penaeus monodon]
mnor_10732	REF_STRG_1_4236_XLOC_077484.1.p1	pmon_20260	XP_037799656.1	1761	1349	171574	26702	XP_037799656.1 KAT8 regulatory NSL complex subunit 2-like isoform X1 [Penaeus monodon]
mnor_10735	REF_STRG_1_42378_XLOC_015271.1.p1	pmon_3488	XP_037776836.1	636	516	16789	7030	XP_037776836.1 cuticle protein AM1239-like [Penaeus monodon]
mnor_1074	COM_SPAL_1_012853_XLOC_045898.2.p1	pmon_17123	XP_037795631.1	717	298	5416	800	XP_037795631.1 kelch-like protein 18 [Penaeus monodon]
mnor_10743	REF_STRG_1_42427_XLOC_015353.2.p1	pmon_19386	XP_037798534.1	1401	1386	69872	8741	XP_037798534.1 LOW QUALITY PROTEIN: kynureninase-like [Penaeus monodon]
mnor_10748	REF_STRG_1_42449_XLOC_015383.2.p1	pmon_12913	XP_037790512.1	1320	1314	3175	16148	XP_037790512.1 LOW QUALITY PROTEIN: 2-oxoisovalerate dehydrogenase subunit alpha, mitochondrial-like [Penaeus monodon]
mnor_10749	REF_STRG_1_42450_XLOC_015382.1.p1	pmon_11244	XP_037788211.1	504	492	111049	26375	XP_037788211.1 pterin-4-alpha-carbinolamine dehydratase-like [Penaeus monodon]
mnor_1075	COM_SPAL_1_012857_XLOC_045925.2.p1	pmon_8700	XP_037784453.1	1908	1860	85639	17777	XP_037784453.1 OTU domain-containing protein 5-B-like [Penaeus monodon]
mnor_10751	REF_STRG_1_42454_XLOC_015394.1.p1	pmon_117	XP_037772492.1	459	426	47652	6145	XP_037772492.1 cuticle protein 19-like isoform X1 [Penaeus monodon]
mnor_10755	REF_STRG_1_42465_XLOC_015415.2.p1	pmon_19547	XP_037798790.1	2301	650	59172	2272	XP_037798790.1 serine/arginine repetitive matrix protein 1-like [Penaeus monodon]
mnor_10756	REF_STRG_1_4246_XLOC_077613.6.p1	pmon_11856	XP_037789199.1	3531	3441	255608	38804	XP_037789199.1 caskin-1-like isoform X1 [Penaeus monodon]
mnor_10757	REF_STRG_1_42473_XLOC_015428.2.p1	pmon_21311	XP_037801141.1	1179	645	142775	15641	XP_037801141.1 secretion-regulating guanine nucleotide exchange factor-like [Penaeus monodon]
mnor_10759	REF_STRG_1_42482_XLOC_015438.1.p1	pmon_11729	XP_037788979.1	735	684	107328	9387	XP_037788979.1 microtubule-associated protein Jupiter-like isoform X1 [Penaeus monodon]
mnor_1076	COM_SPAL_1_012861_XLOC_045946.4.p1	pmon_10976	XP_037787787.1	1368	1644	181373	28661	XP_037787787.1 serine palmitoyltransferase 1-like [Penaeus monodon]
mnor_10761	REF_STRG_1_42494_XLOC_015450.1.p1	pmon_8502	XP_037784078.1	1722	1644	13970	8041	XP_037784078.1 uncharacterized protein LOC119580172 [Penaeus monodon]
mnor_10764	REF_STRG_1_42505_XLOC_015469.1.p1	pmon_16284	XP_037794414.1	1275	1296	2488	5161	XP_037794414.1 angio-associated migratory cell protein-like [Penaeus monodon]
mnor_10766	REF_STRG_1_42510_XLOC_015473.3.p1	pmon_22382	XP_037802789.1	873	1536	152272	33749	XP_037802789.1 exoskeleton protein RP43-like isoform X1 [Penaeus monodon]
mnor_1077	COM_SPAL_1_012863_XLOC_045953.1.p1	pmon_9738	XP_037785991.1	1032	899	155769	6342	XP_037785991.1 epidermal retinol dehydrogenase 2-like [Penaeus monodon]
mnor_10773	REF_STRG_1_42555_XLOC_015535.2.p1	pmon_19544	XP_037798787.1	2355	2409	98247	7007	XP_037798787.1 RNA-binding protein 28-like [Penaeus monodon]
mnor_10774	REF_STRG_1_42556_XLOC_015532.2.p1	pmon_18045	XP_037796760.1	450	456	2763	12681	XP_037796760.1 40S ribosomal protein S15-like [Penaeus monodon]
mnor_10776	REF_STRG_1_42562_XLOC_015536.1.p1	pmon_4782	XP_037778996.1	4821	4770	28145	9633	XP_037778996.1 probable methyltransferase TARBP1 [Penaeus monodon]
mnor_10779	REF_STRG_1_42571_XLOC_015577.1.p1	pmon_4127	XP_037777804.1	3030	2883	104309	18480	XP_037777804.1 F-box only protein 11-like [Penaeus monodon]
mnor_1078	COM_SPAL_1_012868_XLOC_045964.6.p1	pmon_12589	XP_037790055.1	3318	348	68468	720	XP_037790055.1 serine/threonine-protein phosphatase 4 regulatory subunit 1-like [Penaeus monodon]
mnor_10783	REF_STRG_1_42614_XLOC_015651.1.p1	pmon_18640	XP_037797588.1	1065	656	193640	797	XP_037797588.1 homeobox protein SIX1-like [Penaeus monodon]
mnor_10786	REF_STRG_1_42633_XLOC_015689.1.p1	pmon_18508	XP_037797389.1	2016	2022	167034	15523	XP_037797389.1 transmembrane protein 214-like [Penaeus monodon]
mnor_10787	REF_STRG_1_42639_XLOC_015698.1.p1	pmon_23063	XP_037803721.1	516	477	63864	10078	XP_037803721.1 uncharacterized protein LOC119598156 [Penaeus monodon]
mnor_1079	COM_SPAL_1_012870_XLOC_045980.1.p1	pmon_8150	XP_037783573.1	648	705	51689	7442	XP_037783573.1 homeobox protein ceh-31-like [Penaeus monodon]
mnor_10795	REF_STRG_1_42733_XLOC_015869.1.p1	pmon_19768	XP_037799063.1	2505	2334	122014	8936	XP_037799063.1 endoplasmic reticulum membrane-associated RNA degradation protein-like [Penaeus monodon]
mnor_108	COM_SPAL_1_002209_XLOC_011639.1.p1	pmon_13847	XP_037791601.1	1059	939	33527	5536	XP_037791601.1 fibroleukin-like [Penaeus monodon]
mnor_1081	COM_SPAL_1_012883_XLOC_046031.3.p1	pmon_19803	XP_037799110.1	12642	11613	23214	21024	XP_037799110.1 LOW QUALITY PROTEIN: sacsin-like [Penaeus monodon]
mnor_10812	REF_STRG_1_42799_XLOC_015964.1.p1	pmon_8990	XP_037784817.1	1512	380	244138	6565	XP_037784817.1 decapping and exoribonuclease protein-like, partial [Penaeus monodon]
mnor_10819	REF_STRG_1_42832_XLOC_016007.1.p1	pmon_6204	XP_037780854.1	3288	3288	29346	48648	XP_037780854.1 importin-5-like [Penaeus monodon]
mnor_1082	COM_SPAL_1_012909_XLOC_046110.1.p1	pmon_14739	XP_037792634.1	1185	1206	212962	16369	XP_037792634.1 cholinephosphotransferase 1-like isoform X1 [Penaeus monodon]
mnor_10828	REF_STRG_1_42864_XLOC_016060.1.p1	pmon_22100	XP_037802308.1	2397	2370	81364	25245	XP_037802308.1 LOW QUALITY PROTEIN: nuclear cap-binding protein subunit 1-like [Penaeus monodon]
mnor_10829	REF_STRG_1_42872_XLOC_016074.8.p1	pmon_4075	XP_037777723.1	2955	2082	6670	2897	XP_037777723.1 uncharacterized protein LOC119574519 isoform X1 [Penaeus monodon]
mnor_1083	COM_SPAL_1_012929_XLOC_046167.2.p1	pmon_11573	XP_037788726.1	2034	924	55579	2315	XP_037788726.1 intraflagellar transport protein 81 homolog [Penaeus monodon]
mnor_10839	REF_STRG_1_42935_XLOC_016195.1.p1	pmon_14545	XP_037792393.1	741	663	102978	4768	XP_037792393.1 esterase CG5412-like [Penaeus monodon]
mnor_10840	REF_STRG_1_42940_XLOC_016202.2.p1	pmon_8119	XP_037783542.1	9378	13392	125073	36029	XP_037783542.1 uncharacterized protein LOC119579709 [Penaeus monodon]
mnor_10842	REF_STRG_1_42964_XLOC_016274.1.p1	pmon_14108	XP_037791930.1	933	930	9652	1154	XP_037791930.1 uncharacterized protein LOC119587248 [Penaeus monodon]
mnor_10843	REF_STRG_1_42965_XLOC_016275.1.p1	pmon_2787	XP_037775753.1	321	489	45169	932	XP_037775753.1 protein FMC1 homolog isoform X1 [Penaeus monodon]
mnor_10849	REF_STRG_1_42994_XLOC_016326.12.p1	pmon_11227	XP_037788182.1	1758	1953	93095	127703	XP_037788182.1 uncharacterized protein LOC119583657 isoform X1 [Penaeus monodon]
mnor_1085	COM_SPAL_1_012943_XLOC_046225.5.p1	pmon_8472	XP_037784027.1	1800	1788	75743	9414	XP_037784027.1 glycosyltransferase 25 family member-like [Penaeus monodon]
mnor_10853	REF_STRG_1_43015_XLOC_016373.2.p1	pmon_23073	XP_037803734.1	1767	1770	115796	30440	XP_037803734.1 heparan-alpha-glucosaminide N-acetyltransferase-like [Penaeus monodon]
mnor_10855	REF_STRG_1_43030_XLOC_016399.1.p1	pmon_4477	XP_037778462.1	1926	1944	13163	5445	XP_037778462.1 UV-stimulated scaffold protein A-like [Penaeus monodon]
mnor_1086	COM_SPAL_1_012955_XLOC_046264.3.p1	pmon_17607	XP_037796207.1	1263	894	52028	5085	XP_037796207.1 integrin beta-4-like [Penaeus monodon]
mnor_10867	REF_STRG_1_43077_XLOC_016478.1.p1	pmon_21981	XP_037802113.1	525	501	161209	16511	XP_037802113.1 uncharacterized protein LOC119596843 [Penaeus monodon]
mnor_1087	COM_SPAL_1_012974_XLOC_046295.1.p1	pmon_10605	XP_037787368.1	4365	2838	261064	10952	XP_037787368.1 neural-cadherin-like [Penaeus monodon]
mnor_10879	REF_STRG_1_43127_XLOC_016591.3.p1	pmon_17793	XP_037796431.1	2922	3787	3062	34744	XP_037796431.1 protein shuttle craft-like [Penaeus monodon]
mnor_1088	COM_SPAL_1_012999_XLOC_046373.1.p1	pmon_8913	XP_037784713.1	1572	1518	40567	15990	XP_037784713.1 protein amalgam-like [Penaeus monodon]
mnor_10883	REF_STRG_1_43149_XLOC_016633.1.p1	pmon_14037	XP_037791853.1	1110	1266	309984	10536	XP_037791853.1 rhomboid-related protein 2-like [Penaeus monodon]
mnor_10884	REF_STRG_1_4314_XLOC_078764.3.p1	pmon_23366	XP_037804126.1	3024	1851	301155	6919	XP_037804126.1 serine/threonine-protein kinase PAK mbt-like [Penaeus monodon]
mnor_10888	REF_STRG_1_43172_XLOC_016687.2.p1	pmon_4284	XP_037778093.1	1107	1056	109296	4680	XP_037778093.1 arrestin homolog isoform X1 [Penaeus monodon]
mnor_10895	REF_STRG_1_43202_XLOC_016726.1.p1	pmon_19851	XP_037799172.1	534	666	8318	1308	XP_037799172.1 peritrophin-48-like [Penaeus monodon]
mnor_10896	REF_STRG_1_43211_XLOC_016741.1.p1	pmon_19777	XP_037799075.1	7242	7513	174527	59988	XP_037799075.1 uncharacterized protein LOC119594092 [Penaeus monodon]
mnor_10897	REF_STRG_1_43217_XLOC_016750.2.p1	pmon_8108	XP_037783531.1	1797	1779	245772	26813	XP_037783531.1 insulin-like growth factor 2 mRNA-binding protein 1 [Penaeus monodon]
mnor_10899	REF_STRG_1_43226_XLOC_016770.1.p1	pmon_4964	XP_037779226.1	1290	666	230050	6431	XP_037779226.1 uncharacterized protein LOC119575670 [Penaeus monodon]
mnor_1090	COM_SPAL_1_013027_XLOC_046448.3.p1	pmon_24025	XP_037805143.1	2676	2793	412922	17972	XP_037805143.1 probable leucine--tRNA ligase, mitochondrial [Penaeus monodon]
mnor_10900	REF_STRG_1_43235_XLOC_016781.1.p1	pmon_12260	XP_037789664.1	291	339	4389	1233	XP_037789664.1 uncharacterized protein LOC119585107 [Penaeus monodon]
mnor_10904	REF_STRG_1_43246_XLOC_016796.1.p1	pmon_2894	XP_037775914.1	1956	1801	120365	12872	XP_037775914.1 long-chain fatty acid transport protein 4-like [Penaeus monodon]
mnor_10905	REF_STRG_1_43249_XLOC_016789.1.p1	pmon_16469	XP_037794749.1	663	492	4385	3896	XP_037794749.1 60S ribosomal protein L10-like [Penaeus monodon]
mnor_1091	COM_SPAL_1_013030_XLOC_046453.1.p1	pmon_21662	XP_037801674.1	3465	3387	221936	88694	XP_037801674.1 unconventional myosin-Ie-like isoform X1 [Penaeus monodon]
mnor_10910	REF_STRG_1_43284_XLOC_016850.2.p1	pmon_16986	XP_037795436.1	1323	873	201843	1555	XP_037795436.1 long chain acyl-CoA synthetase 9, chloroplastic-like [Penaeus monodon]
mnor_10917	REF_STRG_1_43313_XLOC_016897.4.p1	pmon_13632	XP_037791348.1	2232	3184	32463	65208	XP_037791348.1 pre-mRNA-processing factor 39-like [Penaeus monodon]
mnor_10920	REF_STRG_1_43324_XLOC_016917.3.p1	pmon_23708	XP_037804746.1	2241	2277	216946	15745	XP_037804746.1 vesicle-fusing ATPase 1-like isoform X1 [Penaeus monodon]
mnor_10928	REF_STRG_1_43391_XLOC_017047.2.p1	pmon_10113	XP_037786482.1	2283	1278	190255	22010	XP_037786482.1 serine/threonine-protein kinase Warts-like [Penaeus monodon]
mnor_10934	REF_STRG_1_43433_XLOC_017126.1.p1	pmon_7560	XP_037782679.1	792	795	61760	69430	XP_037782679.1 uncharacterized protein LOC119579035 [Penaeus monodon]
mnor_10936	REF_STRG_1_43435_XLOC_017131.1.p1	pmon_17516	XP_037796097.1	3204	2887	201718	95009	XP_037796097.1 unconventional myosin ID-like [Penaeus monodon]
mnor_10937	REF_STRG_1_43442_XLOC_017145.2.p1	pmon_3179	XP_037776439.1	1146	1248	66932	7909	XP_037776439.1 F-box only protein 31-like [Penaeus monodon]
mnor_10939	REF_STRG_1_43456_XLOC_017167.10.p1	pmon_8436	XP_037783954.1	789	807	150551	6005	XP_037783954.1 U-scoloptoxin(11)-Sm5a-like [Penaeus monodon]
mnor_1094	COM_SPAL_1_013059_XLOC_046545.1.p1	pmon_1444	XP_037774121.1	726	1023	100048	3336	XP_037774121.1 LOW QUALITY PROTEIN: OTU domain-containing protein 3-like [Penaeus monodon]
mnor_1095	COM_SPAL_1_013073_XLOC_046602.1.p1	pmon_15708	XP_037793738.1	3267	3133	129395	30678	XP_037793738.1 zinc finger SWIM domain-containing protein 4-like [Penaeus monodon]
mnor_10952	REF_STRG_1_43526_XLOC_017260.2.p1	pmon_8679	XP_037784416.1	894	864	11683	3170	XP_037784416.1 uncharacterized protein LOC119580371 [Penaeus monodon]
mnor_10956	REF_STRG_1_43539_XLOC_017290.1.p1	pmon_23051	XP_037803697.1	324	576	29273	22808	XP_037803697.1 uncharacterized protein LOC119598139 [Penaeus monodon]
mnor_10957	REF_STRG_1_4353_XLOC_079532.1.p1	pmon_17613	XP_037796214.1	3732	2307	464430	10063	XP_037796214.1 pleckstrin homology domain-containing family G member 5-like [Penaeus monodon]
mnor_10959	REF_STRG_1_43556_XLOC_017316.1.p1	pmon_1532	XP_037774220.1	4257	5121	303658	32822	XP_037774220.1 LOW QUALITY PROTEIN: ribonuclease 3-like [Penaeus monodon]
mnor_1096	COM_SPAL_1_013083_XLOC_046636.1.p1	pmon_7774	XP_037783010.1	1848	1188	183392	31402	XP_037783010.1 terminal uridylyltransferase 7-like [Penaeus monodon]
mnor_10965	REF_STRG_1_43596_XLOC_017381.2.p1	pmon_749	XP_037773354.1	1779	1008	105869	2862	XP_037773354.1 replication protein A 70 kDa DNA-binding subunit-like [Penaeus monodon]
mnor_10967	REF_STRG_1_43606_XLOC_017403.2.p1	pmon_21519	XP_037801422.1	990	1053	10700	10928	XP_037801422.1 syntaxin-18-like [Penaeus monodon]
mnor_1097	COM_SPAL_1_013086_XLOC_046639.1.p1	pmon_8636	XP_037784331.1	1440	1476	268345	23850	XP_037784331.1 sorting nexin-27-like isoform X1 [Penaeus monodon]
mnor_10976	REF_STRG_1_43673_XLOC_017528.2.p1	pmon_18056	XP_037796778.1	1023	1014	101058	7941	XP_037796778.1 D-amino-acid oxidase-like isoform X2 [Penaeus monodon]
mnor_10977	REF_STRG_1_43675_XLOC_017527.3.p1	pmon_1697	XP_037774413.1	1377	1383	155594	10087	XP_037774413.1 eukaryotic translation initiation factor 2 subunit 3, Y-linked-like [Penaeus monodon]
mnor_10979	REF_STRG_1_43694_XLOC_017566.1.p1	pmon_13096	XP_037790699.1	972	969	43483	9028	XP_037790699.1 gamma-glutamyl hydrolase-like [Penaeus monodon]
mnor_1098	COM_SPAL_1_013108_XLOC_046705.1.p1	pmon_19882	XP_037799209.1	1680	1680	21924	42003	XP_037799209.1 nucleolin-like [Penaeus monodon]
mnor_10984	REF_STRG_1_4371_XLOC_079881.1.p1	pmon_19537	XP_037798780.1	1914	1756	373091	7369	XP_037798780.1 serine-rich adhesin for platelets-like [Penaeus monodon]
mnor_10985	REF_STRG_1_43721_XLOC_017619.1.p1	pmon_10630	XP_037787398.1	1395	1839	40528	11293	XP_037787398.1 transcription factor E2F2-like [Penaeus monodon]
mnor_10988	REF_STRG_1_43732_XLOC_017637.1.p1	pmon_11916	XP_037789266.1	6192	5235	212556	47386	XP_037789266.1 LOW QUALITY PROTEIN: glutamate synthase [NADH], amyloplastic-like [Penaeus monodon]
mnor_10989	REF_STRG_1_43738_XLOC_017642.9.p1	pmon_15434	XP_037793421.1	3405	3223	76521	69524	XP_037793421.1 LOW QUALITY PROTEIN: 1-phosphatidylinositol 4,5-bisphosphate phosphodiesterase-like [Penaeus monodon]
mnor_1099	COM_SPAL_1_013133_XLOC_046748.4.p1	pmon_9669	XP_037785889.1	879	891	50915	10885	XP_037785889.1 phenazine biosynthesis-like domain-containing protein 1 [Penaeus monodon]
mnor_10991	REF_STRG_1_43757_XLOC_017670.2.p1	pmon_19559	XP_037798803.1	2340	2332	76826	29685	XP_037798803.1 hornerin-like [Penaeus monodon]
mnor_10999	REF_STRG_1_43815_XLOC_017796.3.p1	pmon_2504	XP_037775431.1	4050	4452	136237	55356	XP_037775431.1 THO complex subunit 2-like [Penaeus monodon]
mnor_11	COM_SPAL_1_000192_XLOC_000824.1.p1	pmon_6826	XP_037781734.1	786	1242	30953	15387	XP_037781734.1 WD repeat and FYVE domain-containing protein 2-like isoform X1 [Penaeus monodon]
mnor_1101	COM_SPAL_1_013174_XLOC_046882.3.p1	pmon_7533	XP_037782626.1	2163	2076	398427	18052	XP_037782626.1 acetyl-coenzyme A synthetase 2-like, mitochondrial [Penaeus monodon]
mnor_11016	REF_STRG_1_43909_XLOC_017985.2.p1	pmon_10351	XP_037786946.1	2001	1112	89855	32039	XP_037786946.1 uncharacterized protein LOC119582627 [Penaeus monodon]
mnor_11018	REF_STRG_1_43927_XLOC_018015.1.p1	pmon_21894	XP_037801999.1	2355	2190	279155	23979	XP_037801999.1 uncharacterized protein LOC119596743 [Penaeus monodon]
mnor_11038	REF_STRG_1_44077_XLOC_018214.10.p1	pmon_746	XP_037773351.1	1689	941	112987	6146	XP_037773351.1 eukaryotic peptide chain release factor GTP-binding subunit ERF3A-like [Penaeus monodon]
mnor_11046	REF_STRG_1_44095_XLOC_018251.2.p1	pmon_9668	XP_037785887.1	1305	1216	228134	33378	XP_037785887.1 leukocyte elastase inhibitor-like [Penaeus monodon]
mnor_11053	REF_STRG_1_44116_XLOC_018290.1.p1	pmon_6751	XP_037781626.1	903	861	71612	6868	XP_037781626.1 peptidyl-prolyl cis-trans isomerase FKBP62-like [Penaeus monodon]
mnor_1106	COM_SPAL_1_013226_XLOC_047056.1.p1	pmon_667	XP_037773257.1	1212	1554	17523	4313	XP_037773257.1 LOW QUALITY PROTEIN: serine/threonine-protein kinase rio2-like [Penaeus monodon]
mnor_11060	REF_STRG_1_44158_XLOC_018351.1.p1	pmon_22584	XP_037803054.1	3300	3711	65372	24699	XP_037803054.1 mucin-5AC-like [Penaeus monodon]
mnor_11062	REF_STRG_1_44175_XLOC_018380.2.p1	pmon_17591	XP_037796188.1	882	1188	69344	46693	XP_037796188.1 axoneme-associated protein mst101(2)-like [Penaeus monodon]
mnor_11069	REF_STRG_1_44205_XLOC_018419.1.p1	pmon_12307	XP_037789720.1	4209	4056	110527	37878	XP_037789720.1 uncharacterized protein CG43867-like isoform X1 [Penaeus monodon]
mnor_11071	REF_STRG_1_44220_XLOC_018439.1.p1	pmon_16101	XP_037794172.1	675	825	2682	20682	XP_037794172.1 uncharacterized protein LOC119589650 [Penaeus monodon]
mnor_11073	REF_STRG_1_44223_XLOC_018442.1.p1	pmon_21506	XP_037801398.1	906	921	100111	43949	XP_037801398.1 cell adhesion molecule 3-like isoform X1 [Penaeus monodon]
mnor_1108	COM_SPAL_1_013244_XLOC_047104.3.p1	pmon_377	XP_037772896.1	1926	2616	140605	18093	XP_037772896.1 non-lysosomal glucosylceramidase-like [Penaeus monodon]
mnor_11080	REF_STRG_1_44249_XLOC_018483.1.p1	pmon_13323	XP_037790975.1	666	666	39275	22510	XP_037790975.1 polyadenylate-binding protein 2-B-like [Penaeus monodon]
mnor_11084	REF_STRG_1_44270_XLOC_018508.1.p1	pmon_21244	XP_037801018.1	2976	2631	193390	32769	XP_037801018.1 uncharacterized protein LOC119595884 [Penaeus monodon]
mnor_11085	REF_STRG_1_44277_XLOC_018517.1.p1	pmon_11185	XP_037788120.1	2532	3015	24090	20198	XP_037788120.1 uncharacterized protein LOC119583613 isoform X1 [Penaeus monodon]
mnor_11087	REF_STRG_1_4427_XLOC_080201.3.p1	pmon_21317	XP_037801153.1	7959	3970	197171	20685	XP_037801153.1 CREB-binding protein-like [Penaeus monodon]
mnor_11088	REF_STRG_1_44287_XLOC_018559.1.p1	pmon_18491	XP_037797367.1	780	771	87745	18706	XP_037797367.1 protein giant-lens-like [Penaeus monodon]
mnor_11089	REF_STRG_1_44306_XLOC_018589.1.p1	pmon_7309	XP_037782302.1	861	795	127220	9358	XP_037782302.1 uncharacterized protein LOC119578759 [Penaeus monodon]
mnor_11091	REF_STRG_1_4430_XLOC_080629.1.p1	pmon_10041	XP_037786407.1	1158	1152	197254	104784	XP_037786407.1 TWiK family of potassium channels protein 7-like [Penaeus monodon]
mnor_11092	REF_STRG_1_44310_XLOC_018596.1.p1	pmon_12471	XP_037789934.1	879	786	22392	72294	XP_037789934.1 uncharacterized protein LOC119585334 [Penaeus monodon]
mnor_11094	REF_STRG_1_44321_XLOC_018614.1.p1	pmon_23477	XP_037804344.1	1611	1671	240548	10207	XP_037804344.1 uncharacterized protein LOC119598683 isoform X1 [Penaeus monodon]
mnor_11096	REF_STRG_1_44327_XLOC_018624.2.p1	pmon_2047	XP_037774801.1	3153	3105	67506	3534	XP_037774801.1 uncharacterized protein LOC119571683 [Penaeus monodon]
mnor_111	COM_SPAL_1_002230_XLOC_011702.1.p1	pmon_22825	XP_037803406.1	9738	7368	35535	8234	XP_037803406.1 dynein heavy chain 2, axonemal-like [Penaeus monodon]
mnor_11100	REF_STRG_1_44336_XLOC_018637.2.p1	pmon_2469	XP_037775358.1	522	435	2250	1554	XP_037775358.1 cuticle protein 7-like [Penaeus monodon]
mnor_1111	COM_SPAL_1_013263_XLOC_047144.1.p1	pmon_7392	XP_037782432.1	1578	969	75912	2390	XP_037782432.1 nucleosome-remodeling factor subunit NURF301-like [Penaeus monodon]
mnor_11111	REF_STRG_1_44389_XLOC_018728.1.p1	pmon_17930	XP_037796597.1	558	543	1688	9117	XP_037796597.1 gamma-glutamylcyclotransferase-like [Penaeus monodon]
mnor_11113	REF_STRG_1_44398_XLOC_018737.7.p1	pmon_20841	XP_037800448.1	2079	2169	211971	169489	XP_037800448.1 transmembrane and coiled-coil domains protein 1-like isoform X1 [Penaeus monodon]
mnor_11114	REF_STRG_1_44404_XLOC_018745.5.p1	pmon_14916	XP_037792839.1	4149	4839	214167	24837	XP_037792839.1 LOW QUALITY PROTEIN: hemolymph clottable protein-like [Penaeus monodon]
mnor_1112	COM_SPAL_1_013267_XLOC_047147.3.p1	pmon_12335	XP_037789765.1	1059	1299	147736	38133	XP_037789765.1 guanine nucleotide-binding protein G(q) subunit alpha isoform X3 [Penaeus monodon]
mnor_11121	REF_STRG_1_44456_XLOC_018819.3.p1	pmon_4031	XP_037777632.1	618	789	16571	14865	XP_037777632.1 copper homeostasis protein CutC-like isoform X1 [Penaeus monodon]
mnor_11122	REF_STRG_1_44457_XLOC_018820.1.p1	pmon_4022	XP_037777620.1	1743	1992	235693	20176	XP_037777620.1 nucleolar protein 9-like [Penaeus monodon]
mnor_11124	REF_STRG_1_44478_XLOC_018857.2.p1	pmon_18037	XP_037796751.1	543	546	17533	18838	XP_037796751.1 mpv17-like protein [Penaeus monodon]
mnor_1113	COM_SPAL_1_013276_XLOC_047162.1.p1	pmon_12984	XP_037790585.1	1689	2577	131733	99547	XP_037790585.1 dipeptidyl peptidase 4-like [Penaeus monodon]
mnor_11135	REF_STRG_1_44537_XLOC_018954.3.p1	pmon_19155	XP_037798240.1	1401	771	33194	10569	XP_037798240.1 tudor and KH domain-containing protein homolog [Penaeus monodon]
mnor_1114	COM_SPAL_1_013284_XLOC_047172.1.p1	pmon_18111	XP_037796855.1	1314	1311	181949	6153	XP_037796855.1 AP-4 complex subunit mu-1-like isoform X1 [Penaeus monodon]
mnor_1115	COM_SPAL_1_013295_XLOC_047192.1.p1	pmon_15709	XP_037793739.1	2037	1489	116369	32647	XP_037793739.1 bestrophin-2-like [Penaeus monodon]
mnor_11150	REF_STRG_1_44605_XLOC_019062.1.p1	pmon_13753	XP_037791483.1	4731	4232	41638	63836	XP_037791483.1 uncharacterized protein LOC119586830 [Penaeus monodon]
mnor_1116	COM_SPAL_1_013300_XLOC_047221.5.p1	pmon_12185	XP_037789567.1	2691	2877	78525	7948	XP_037789567.1 coatomer subunit beta-like [Penaeus monodon]
mnor_11160	REF_STRG_1_44636_XLOC_019129.1.p1	pmon_17372	XP_037795905.1	441	441	18775	5626	XP_037795905.1 mediator of RNA polymerase II transcription subunit 22-like [Penaeus monodon]
mnor_11162	REF_STRG_1_44643_XLOC_019137.3.p1	pmon_7324	XP_037782324.1	789	948	62273	95247	XP_037782324.1 uncharacterized protein LOC119578775 [Penaeus monodon]
mnor_11169	REF_STRG_1_44685_XLOC_019219.3.p1	pmon_14023	XP_037791827.1	2238	1311	175868	57932	XP_037791827.1 forkhead box protein O-like [Penaeus monodon]
mnor_1117	COM_SPAL_1_013314_XLOC_047274.11.p1	pmon_8046	XP_037783468.1	2901	1839	228045	8725	XP_037783468.1 polyphosphoinositide phosphatase-like [Penaeus monodon]
mnor_11170	REF_STRG_1_44690_XLOC_019233.8.p1	pmon_19535	XP_037798778.1	588	738	246494	86519	XP_037798778.1 nuclear transcription factor Y subunit beta-like [Penaeus monodon]
mnor_11171	REF_STRG_1_44695_XLOC_019239.1.p1	pmon_14638	XP_037792504.1	1467	1260	217536	85716	XP_037792504.1 uncharacterized protein LOC119587875 isoform X1 [Penaeus monodon]
mnor_11173	REF_STRG_1_44699_XLOC_019244.1.p1	pmon_15580	XP_037793573.1	465	374	111645	6271	XP_037793573.1 iron-sulfur cluster assembly 2 homolog, mitochondrial-like [Penaeus monodon]
mnor_11174	REF_STRG_1_44716_XLOC_019280.1.p1	pmon_20023	XP_037799362.1	1485	1677	114451	6334	XP_037799362.1 uncharacterized protein LOC119594374 [Penaeus monodon]
mnor_11187	REF_STRG_1_4477_XLOC_081359.1.p1	pmon_12788	XP_037790340.1	2571	2523	246958	125661	XP_037790340.1 LOW QUALITY PROTEIN: ubiquitin carboxyl-terminal hydrolase Usp2-like [Penaeus monodon]
mnor_1119	COM_SPAL_1_013317_XLOC_047286.13.p1	pmon_16879	XP_037795285.1	1686	1882	461872	21809	XP_037795285.1 calpain-B-like isoform X1 [Penaeus monodon]
mnor_11198	REF_STRG_1_44859_XLOC_019553.1.p1	pmon_20228	XP_037799615.1	804	933	80573	4588	XP_037799615.1 sodium- and chloride-dependent glycine transporter 2-like [Penaeus monodon]
mnor_1120	COM_SPAL_1_013327_XLOC_047314.11.p1	pmon_12043	XP_037789395.1	1887	2208	176731	25232	XP_037789395.1 receptor-type tyrosine-protein phosphatase R-like [Penaeus monodon]
mnor_11202	REF_STRG_1_44881_XLOC_019593.2.p1	pmon_11378	XP_037788450.1	1005	1098	188374	3445	XP_037788450.1 carbohydrate sulfotransferase 11-like [Penaeus monodon]
mnor_11212	REF_STRG_1_4493_XLOC_081487.1.p1	pmon_6140	XP_037780741.1	1305	1260	59716	14607	XP_037780741.1 gamma-glutamyl hydrolase-like [Penaeus monodon]
mnor_1122	COM_SPAL_1_013337_XLOC_047343.3.p1	pmon_14727	XP_037792613.1	1659	1869	32092	35733	XP_037792613.1 uncharacterized protein LOC119587972 [Penaeus monodon]
mnor_11221	REF_STRG_1_44970_XLOC_019755.1.p1	pmon_15234	XP_037793189.1	1974	1653	208788	14785	XP_037793189.1 uncharacterized protein LOC119588622 [Penaeus monodon]
mnor_11227	REF_STRG_1_4498_XLOC_081575.3.p1	pmon_5316	XP_037779633.1	5163	5361	182240	30134	XP_037779633.1 DNA-directed RNA polymerase I subunit RPA1-like [Penaeus monodon]
mnor_1123	COM_SPAL_1_013341_XLOC_047352.1.p1	pmon_19983	XP_037799311.1	2190	1880	47542	17302	XP_037799311.1 FAD-dependent oxidoreductase domain-containing protein 2-like isoform X1 [Penaeus monodon]
mnor_11230	REF_STRG_1_44993_XLOC_019791.1.p1	pmon_19268	XP_037798402.1	1548	1815	26831	6967	XP_037798402.1 uncharacterized protein LOC119593513 [Penaeus monodon]
mnor_1124	COM_SPAL_1_013366_XLOC_047446.5.p1	pmon_2368	XP_037775185.1	873	1131	68615	11646	XP_037775185.1 wiskott-Aldrich syndrome protein-like [Penaeus monodon]
mnor_11241	REF_STRG_1_45047_XLOC_019886.1.p1	pmon_15497	XP_037793485.1	342	558	2281	12853	XP_037793485.1 uncharacterized protein LOC119588946 [Penaeus monodon]
mnor_11242	REF_STRG_1_45061_XLOC_019923.1.p1	pmon_21677	XP_037801695.1	2100	1797	152889	104706	XP_037801695.1 major facilitator superfamily domain-containing protein 6-like [Penaeus monodon]
mnor_11246	REF_STRG_1_45103_XLOC_019984.5.p1	pmon_11024	XP_037787855.1	1968	1122	94006	4267	XP_037787855.1 negative elongation factor A-like [Penaeus monodon]
mnor_11247	REF_STRG_1_45104_XLOC_019991.2.p1	pmon_10148	XP_037786520.1	2487	2391	98711	9752	XP_037786520.1 uncharacterized protein LOC119582378 [Penaeus monodon]
mnor_1125	COM_SPAL_1_013384_XLOC_047500.1.p1	pmon_3639	XP_037777022.1	1776	3543	64728	25801	XP_037777022.1 LOW QUALITY PROTEIN: uncharacterized protein LOC119573994 [Penaeus monodon]
mnor_11259	REF_STRG_1_45189_XLOC_020132.1.p1	pmon_4258	XP_037778065.1	2286	2256	75454	14737	XP_037778065.1 uncharacterized protein LOC119574854 [Penaeus monodon]
mnor_1126	COM_SPAL_1_013387_XLOC_047512.8.p1	pmon_23633	XP_037804636.1	693	1011	213434	60971	XP_037804636.1 sex-lethal homolog isoform X1 [Penaeus monodon]
mnor_11262	REF_STRG_1_45199_XLOC_020118.6.p1	pmon_143	XP_037772532.1	1668	1668	18790	12336	XP_037772532.1 T-complex protein 1 subunit alpha-like [Penaeus monodon]
mnor_11263	REF_STRG_1_4519_XLOC_082167.1.p1	pmon_4180	XP_037777952.1	993	999	62215	15293	XP_037777952.1 uncharacterized protein LOC119574643 [Penaeus monodon]
mnor_11267	REF_STRG_1_45204_XLOC_020156.1.p1	pmon_5722	XP_037780228.1	2310	2250	120299	21596	XP_037780228.1 protein O-mannosyl-transferase 2-like [Penaeus monodon]
mnor_11278	REF_STRG_1_45243_XLOC_020227.2.p1	pmon_6663	XP_037781487.1	1413	1758	74401	25962	XP_037781487.1 uncharacterized protein LOC119577901 [Penaeus monodon]
mnor_11279	REF_STRG_1_45251_XLOC_020238.2.p1	pmon_5684	XP_037780190.1	402	549	4008	1345	XP_037780190.1 cuticle protein AM/CP1114-like [Penaeus monodon]
mnor_1128	COM_SPAL_1_013396_XLOC_047552.3.p1	pmon_7625	XP_037782771.1	1743	1719	57405	6148	XP_037782771.1 probable 4-coumarate--CoA ligase 3 [Penaeus monodon]
mnor_11281	REF_STRG_1_45262_XLOC_020250.3.p1	pmon_4462	XP_037778430.1	2787	2832	176173	114003	XP_037778430.1 proteoglycan 4-like isoform X1 [Penaeus monodon]
mnor_11283	REF_STRG_1_45274_XLOC_020275.2.p1	pmon_9270	XP_037785333.1	2715	3072	66824	9569	XP_037785333.1 transcriptional protein SWT1-like [Penaeus monodon]
mnor_11285	REF_STRG_1_4528_XLOC_082085.6.p1	pmon_3861	XP_037777355.1	2916	3006	264899	60381	XP_037777355.1 collagen alpha-1(XXVII) chain-like isoform X1 [Penaeus monodon]
mnor_1129	COM_SPAL_1_013397_XLOC_047553.1.p1	pmon_10355	XP_037786952.1	2970	2610	57793	110376	XP_037786952.1 kinesin-like protein KIN-14I isoform X1 [Penaeus monodon]
mnor_1130	COM_SPAL_1_013398_XLOC_047556.1.p1	pmon_2369	XP_037775186.1	2703	3186	68927	9681	XP_037775186.1 LOW QUALITY PROTEIN: trifunctional purine biosynthetic protein adenosine-3-like [Penaeus monodon]
mnor_11306	REF_STRG_1_45438_XLOC_020537.1.p1	pmon_7441	XP_037782502.1	1287	1095	90588	14811	XP_037782502.1 elongation of very long chain fatty acids protein-like isoform X1 [Penaeus monodon]
mnor_11308	REF_STRG_1_45453_XLOC_020548.2.p1	pmon_21767	XP_037801844.1	594	594	49750	7983	XP_037801844.1 SPRY domain-containing protein 7-like [Penaeus monodon]
mnor_1131	COM_SPAL_1_013407_XLOC_047572.2.p2	pmon_7138	XP_037782068.1	546	1386	42090	54861	XP_037782068.1 nuclear receptor subfamily 2 group E member 1-like [Penaeus monodon]
mnor_11310	REF_STRG_1_45460_XLOC_020560.1.p1	pmon_13569	XP_037791285.1	807	876	19802	29182	XP_037791285.1 uncharacterized protein LOC119586607 [Penaeus monodon]
mnor_11315	REF_STRG_1_4548_XLOC_082599.1.p1	pmon_17053	XP_037795552.1	420	384	889	840	XP_037795552.1 uncharacterized protein LOC119590865 [Penaeus monodon]
mnor_1132	COM_SPAL_1_013415_XLOC_047599.1.p1	pmon_10294	XP_037786846.1	1200	1203	128824	13583	XP_037786846.1 aminoacylase-1-like isoform X2 [Penaeus monodon]
mnor_1133	COM_SPAL_1_013428_XLOC_047652.3.p1	pmon_22004	XP_037802146.1	1047	1053	53124	9323	XP_037802146.1 2-hydroxy-3-oxopropionate reductase-like [Penaeus monodon]
mnor_11332	REF_STRG_1_45599_XLOC_020794.1.p1	pmon_22309	XP_037802681.1	1359	1317	2048	2001	XP_037802681.1 LOW QUALITY PROTEIN: forkhead box protein B1-like [Penaeus monodon]
mnor_11335	REF_STRG_1_45614_XLOC_020817.1.p1	pmon_18326	XP_037797131.1	1080	945	63775	5460	XP_037797131.1 WD repeat-containing protein 73-like [Penaeus monodon]
mnor_1134	COM_SPAL_1_013431_XLOC_047657.1.p1	pmon_18453	XP_037797310.1	1335	1383	51412	15796	XP_037797310.1 steroidogenic acute regulatory protein-like [Penaeus monodon]
mnor_1135	COM_SPAL_1_013443_XLOC_047685.1.p1	pmon_21567	XP_037801509.1	1845	2406	9577	102950	XP_037801509.1 tyrosine-protein kinase transmembrane receptor Ror2-like isoform X1 [Penaeus monodon]
mnor_11356	REF_STRG_1_4572_XLOC_082807.14.p1	pmon_6031	XP_037780596.1	1272	1284	87879	4364	XP_037780596.1 ankyrin repeat and MYND domain-containing protein 2-like [Penaeus monodon]
mnor_1136	COM_SPAL_1_013446_XLOC_047689.1.p1	pmon_7947	XP_037783296.1	1248	2403	25679	29195	XP_037783296.1 solute carrier family 15 member 2-like isoform X1 [Penaeus monodon]
mnor_11368	REF_STRG_1_45818_XLOC_021132.4.p1	pmon_13250	XP_037790882.1	1290	1542	166852	8885	XP_037790882.1 uncharacterized protein LOC119586247 [Penaeus monodon]
mnor_1137	COM_SPAL_1_013448_XLOC_047692.5.p1	pmon_7540	XP_037782641.1	1566	1524	59192	10227	XP_037782641.1 4-trimethylaminobutyraldehyde dehydrogenase-like [Penaeus monodon]
mnor_1138	COM_SPAL_1_013460_XLOC_047730.4.p1	pmon_23732	XP_037804779.1	1875	1641	114152	108056	XP_037804779.1 glutamate receptor ionotropic, kainate 2-like, partial [Penaeus monodon]
mnor_11380	REF_STRG_1_45856_XLOC_021194.3.p1	pmon_7170	XP_037782100.1	4497	8568	55416	27810	XP_037782100.1 protein dachsous-like [Penaeus monodon]
mnor_11382	REF_STRG_1_45865_XLOC_021206.1.p1	pmon_11186	XP_037788123.1	588	477	19548	10350	XP_037788123.1 protein seele-like [Penaeus monodon]
mnor_11383	REF_STRG_1_45872_XLOC_021220.1.p1	pmon_3832	XP_037777318.1	1164	1131	1537	1521	XP_037777318.1 LOW QUALITY PROTEIN: uncharacterized protein LOC119573937 [Penaeus monodon]
mnor_11386	REF_STRG_1_45896_XLOC_021254.2.p1	pmon_12546	XP_037790009.1	4503	4365	165100	121576	XP_037790009.1 Ig-like and fibronectin type-III domain-containing protein 1 [Penaeus monodon]
mnor_11387	REF_STRG_1_45901_XLOC_021265.1.p1	pmon_18179	XP_037796950.1	483	278	203102	3131	XP_037796950.1 troponin C, isotype gamma-like [Penaeus monodon]
mnor_1139	COM_SPAL_1_013470_XLOC_047750.1.p1	pmon_21054	XP_037800709.1	2310	2201	122357	14045	XP_037800709.1 melanotransferrin-like [Penaeus monodon]
mnor_11390	REF_STRG_1_45910_XLOC_021280.1.p1	pmon_3683	XP_037777070.1	540	447	58332	2279	XP_037777070.1 vegetative cell wall protein gp1-like [Penaeus monodon]
mnor_114	COM_SPAL_1_002297_XLOC_012004.3.p1	pmon_9705	XP_037785950.1	1914	1434	14065	22018	XP_037785950.1 HIV Tat-specific factor 1 homolog [Penaeus monodon]
mnor_1140	COM_SPAL_1_013483_XLOC_047793.2.p1	pmon_11782	XP_037789080.1	948	1116	32041	27766	XP_037789080.1 carbohydrate sulfotransferase 5-like [Penaeus monodon]
mnor_11406	REF_STRG_1_45998_XLOC_021427.1.p1	pmon_4706	XP_037778861.1	2139	2175	116271	26535	XP_037778861.1 transcription factor p65-like isoform X1 [Penaeus monodon]
mnor_1141	COM_SPAL_1_013509_XLOC_047863.6.p1	pmon_21318	XP_037801154.1	1260	1482	77005	8139	XP_037801154.1 KICSTOR complex protein ITFG2-like [Penaeus monodon]
mnor_11418	REF_STRG_1_4603_XLOC_083298.5.p1	pmon_13976	XP_037791767.1	1116	770	107199	70866	XP_037791767.1 protein lifeguard 3-like [Penaeus monodon]
mnor_1142	COM_SPAL_1_013527_XLOC_047927.3.p1	pmon_15901	XP_037793959.1	654	406	95849	88441	XP_037793959.1 autophagy-related protein 101-like [Penaeus monodon]
mnor_11420	REF_STRG_1_46059_XLOC_021529.1.p1	pmon_15624	XP_037793622.1	1644	1156	123034	40796	XP_037793622.1 T-cell leukemia homeobox protein 3-like [Penaeus monodon]
mnor_11426	REF_STRG_1_46101_XLOC_021599.2.p1	pmon_6221	XP_037780883.1	1104	1101	21784	7928	XP_037780883.1 GTP-binding protein 128up [Penaeus monodon]
mnor_11427	REF_STRG_1_46102_XLOC_021598.3.p1	pmon_12280	XP_037789689.1	714	789	132088	15383	XP_037789689.1 uncharacterized protein LOC119585128 [Penaeus monodon]
mnor_11428	REF_STRG_1_46103_XLOC_021601.3.p1	pmon_20508	XP_037800030.1	1233	1233	242080	97706	XP_037800030.1 protein kinase shaggy-like isoform X1 [Penaeus monodon]
mnor_1143	COM_SPAL_1_013539_XLOC_047974.1.p1	pmon_3747	XP_037777150.1	759	762	99768	25945	XP_037777150.1 pyridoxal phosphate homeostasis protein-like isoform X1 [Penaeus monodon]
mnor_11437	REF_STRG_1_46157_XLOC_021694.2.p1	pmon_17956	XP_037796626.1	1140	994	46999	14224	XP_037796626.1 patatin-like phospholipase domain-containing protein 2 [Penaeus monodon]
mnor_11440	REF_STRG_1_46183_XLOC_021732.1.p1	pmon_18505	XP_037797386.1	1260	1320	18982	7618	XP_037797386.1 carbohydrate sulfotransferase 11-like [Penaeus monodon]
mnor_11441	REF_STRG_1_46190_XLOC_021743.3.p1	pmon_2800	XP_037775775.1	3234	3294	93164	99097	XP_037775775.1 uncharacterized protein LOC119572898 [Penaeus monodon]
mnor_11442	REF_STRG_1_46205_XLOC_021781.1.p1	pmon_9134	XP_037785107.1	648	657	45665	17614	XP_037785107.1 ras-related protein Rab-27A-like [Penaeus monodon]
mnor_11444	REF_STRG_1_46220_XLOC_021804.1.p1	pmon_7412	XP_037782460.1	882	876	21983	9557	XP_037782460.1 uncharacterized protein LOC119578875 [Penaeus monodon]
mnor_11449	REF_STRG_1_46259_XLOC_021855.1.p1	pmon_19507	XP_037798743.1	1860	1665	109225	160011	XP_037798743.1 zinc finger protein rotund-like isoform X2 [Penaeus monodon]
mnor_1145	COM_SPAL_1_013577_XLOC_048068.1.p1	pmon_5858	XP_037780373.1	852	744	38961	2542	XP_037780373.1 inositol oxygenase-like [Penaeus monodon]
mnor_11452	REF_STRG_1_46270_XLOC_021878.1.p1	pmon_6390	XP_037781074.1	468	477	128326	53254	XP_037781074.1 uncharacterized protein LOC119577561 [Penaeus monodon]
mnor_11459	REF_STRG_1_46309_XLOC_021944.1.p1	pmon_7666	XP_037782813.1	1521	1650	39497	29935	XP_037782813.1 LOW QUALITY PROTEIN: WAS/WASL-interacting protein family member 3-like [Penaeus monodon]
mnor_11465	REF_STRG_1_4633_XLOC_083718.7.p1	pmon_4161	XP_037777913.1	2187	3114	356708	97192	XP_037777913.1 flocculation protein FLO11-like isoform X1 [Penaeus monodon]
mnor_11466	REF_STRG_1_46343_XLOC_021994.2.p1	pmon_1801	XP_037774526.1	2064	2112	144304	13475	XP_037774526.1 targeting protein for Xklp2-like isoform X1 [Penaeus monodon]
mnor_11469	REF_STRG_1_46371_XLOC_022053.3.p1	pmon_22460	XP_037802914.1	2028	1911	51317	10793	XP_037802914.1 LOW QUALITY PROTEIN: sequestosome-1-like [Penaeus monodon]
mnor_1147	COM_SPAL_1_013581_XLOC_048080.1.p1	pmon_20442	XP_037799892.1	2271	2586	190437	12564	XP_037799892.1 two pore calcium channel protein 1-like, partial [Penaeus monodon]
mnor_11474	REF_STRG_1_46408_XLOC_022127.1.p1	pmon_9624	XP_037785835.1	3219	2467	17712	6945	XP_037785835.1 crooked neck-like protein 1 [Penaeus monodon]
mnor_11475	REF_STRG_1_46409_XLOC_022128.1.p1	pmon_22201	XP_037802470.1	1980	1950	137764	9934	XP_037802470.1 beta-galactosidase-like [Penaeus monodon]
mnor_11477	REF_STRG_1_46415_XLOC_022133.1.p1	pmon_1039	XP_037773673.1	417	315	101129	8962	XP_037773673.1 uncharacterized protein LOC119569686, partial [Penaeus monodon]
mnor_11479	REF_STRG_1_46418_XLOC_022136.2.p1	pmon_4891	XP_037779149.1	1170	1353	131018	4821	XP_037779149.1 LOW QUALITY PROTEIN: 1-acyl-sn-glycerol-3-phosphate acyltransferase delta-like [Penaeus monodon]
mnor_11480	REF_STRG_1_46428_XLOC_022152.1.p1	pmon_6668	XP_037781500.1	552	552	162806	61897	XP_037781500.1 ras-related protein ced-10-like [Penaeus monodon]
mnor_11482	REF_STRG_1_4644_XLOC_084165.1.p1	pmon_8983	XP_037784806.1	3006	2796	12134	4373	XP_037784806.1 LOW QUALITY PROTEIN: uncharacterized protein LOC119580766 [Penaeus monodon]
mnor_1149	COM_SPAL_1_013598_XLOC_048131.1.p1	pmon_16887	XP_037795299.1	528	519	88932	5451	XP_037795299.1 DNA-directed RNA polymerase II subunit RPB7 [Penaeus monodon]
mnor_11494	REF_STRG_1_46509_XLOC_022290.1.p1	pmon_11347	XP_037788399.1	690	576	95773	6080	XP_037788399.1 RNA-binding protein 28-like [Penaeus monodon]
mnor_11497	REF_STRG_1_46523_XLOC_022315.1.p1	pmon_11434	XP_037788536.1	681	807	732	102729	XP_037788536.1 uncharacterized protein LOC119583884 [Penaeus monodon]
mnor_11499	REF_STRG_1_46525_XLOC_022316.2.p1	pmon_6647	XP_037781465.1	1542	1542	173874	14389	XP_037781465.1 succinate-semialdehyde dehydrogenase, mitochondrial-like [Penaeus monodon]
mnor_115	COM_SPAL_1_002303_XLOC_012043.3.p1	pmon_11033	XP_037787864.1	705	432	8005	737	XP_037787864.1 probable ATP-dependent RNA helicase spindle-E [Penaeus monodon]
mnor_1150	COM_SPAL_1_013600_XLOC_048136.7.p1	pmon_9478	XP_037785660.1	1680	1707	249305	25965	XP_037785660.1 protein wntless-like isoform X1 [Penaeus monodon]
mnor_11501	REF_STRG_1_4653_XLOC_083942.1.p1	pmon_9136	XP_037785109.1	1659	1665	41904	4491	XP_037785109.1 LOW QUALITY PROTEIN: SET domain-containing protein SmydA-8-like [Penaeus monodon]
mnor_1151	COM_SPAL_1_013614_XLOC_048175.2.p1	pmon_19254	XP_037798378.1	1452	1143	562560	113209	XP_037798378.1 neuronal acetylcholine receptor subunit alpha-7-like [Penaeus monodon]
mnor_11511	REF_STRG_1_46615_XLOC_022451.3.p1	pmon_11825	XP_037789156.1	1083	786	138242	7885	XP_037789156.1 LOW QUALITY PROTEIN: protein pelota-like [Penaeus monodon]
mnor_11514	REF_STRG_1_46645_XLOC_022498.2.p1	pmon_20622	XP_037800179.1	4302	7908	206480	76715	XP_037800179.1 death-inducer obliterator 1-like isoform X2 [Penaeus monodon]
mnor_11519	REF_STRG_1_46660_XLOC_022517.1.p1	pmon_23327	XP_037804066.1	1632	1353	66961	4290	XP_037804066.1 protein naked cuticle homolog 2-like [Penaeus monodon]
mnor_11526	REF_STRG_1_46685_XLOC_022555.1.p1	pmon_7780	XP_037783016.1	1218	1101	24316	1812	XP_037783016.1 uncharacterized protein LOC119579326 [Penaeus monodon]
mnor_11534	REF_STRG_1_46711_XLOC_022590.1.p1	pmon_19151	XP_037798236.1	2043	2037	83183	22511	XP_037798236.1 uncharacterized protein LOC119593375 [Penaeus monodon]
mnor_1154	COM_SPAL_1_013651_XLOC_048288.6.p1	pmon_19425	XP_037798585.1	1914	2077	154000	15237	XP_037798585.1 1,4-alpha-glucan-branching enzyme-like isoform X1 [Penaeus monodon]
mnor_11545	REF_STRG_1_46772_XLOC_022673.1.p1	pmon_3910	XP_037777452.1	693	564	1138	1032	XP_037777452.1 kunitz-type protease inhibitor 2-like [Penaeus monodon]
mnor_11549	REF_STRG_1_46784_XLOC_022713.1.p1	pmon_12559	XP_037790022.1	921	936	117808	6512	XP_037790022.1 lymphocyte antigen 75-like [Penaeus monodon]
mnor_1155	COM_SPAL_1_013662_XLOC_048335.2.p1	pmon_7319	XP_037782319.1	1812	1428	25801	49251	XP_037782319.1 low-density lipoprotein receptor-related protein 2-like [Penaeus monodon]
mnor_11553	REF_STRG_1_46799_XLOC_022738.1.p1	pmon_20658	XP_037800247.1	1152	735	78193	9554	XP_037800247.1 uncharacterized protein LOC119595148 [Penaeus monodon]
mnor_11557	REF_STRG_1_46815_XLOC_022754.10.p1	pmon_10538	XP_037787258.1	1299	1193	143947	14875	XP_037787258.1 nose resistant to fluoxetine protein 6-like isoform X1 [Penaeus monodon]
mnor_11558	REF_STRG_1_46824_XLOC_022775.3.p1	pmon_12800	XP_037790358.1	1413	1407	222345	8691	XP_037790358.1 cytosolic Fe-S cluster assembly factor narfl-like [Penaeus monodon]
mnor_1156	COM_SPAL_1_013672_XLOC_048370.4.p1	pmon_7418	XP_037782468.1	1038	1302	69587	15370	XP_037782468.1 ribosome biogenesis protein WDR12 homolog [Penaeus monodon]
mnor_11561	REF_STRG_1_46840_XLOC_022790.1.p1	pmon_12245	XP_037789636.1	3225	3442	3529	23795	XP_037789636.1 uncharacterized protein LOC119585090 [Penaeus monodon]
mnor_11563	REF_STRG_1_46853_XLOC_022803.1.p1	pmon_11718	XP_037788957.1	483	492	6834	3761	XP_037788957.1 60S ribosomal protein L21-like [Penaeus monodon]
mnor_11569	REF_STRG_1_46886_XLOC_022841.1.p1	pmon_23137	XP_037803860.1	642	642	96730	11852	XP_037803860.1 programmed cell death protein 10-like isoform X1 [Penaeus monodon]
mnor_1157	COM_SPAL_1_013698_XLOC_048437.2.p1	pmon_8064	XP_037783486.1	2907	5524	129009	32131	XP_037783486.1 HEAT repeat-containing protein 5B-like [Penaeus monodon]
mnor_11572	REF_STRG_1_46903_XLOC_022857.1.p1	pmon_11374	XP_037788446.1	450	447	53356	8901	XP_037788446.1 NADH dehydrogenase [ubiquinone] 1 alpha subcomplex subunit 13-like [Penaeus monodon]
mnor_11573	REF_STRG_1_46919_XLOC_022878.1.p1	pmon_6033	XP_037780599.1	1593	1500	262312	37059	XP_037780599.1 glutamate decarboxylase-like [Penaeus monodon]
mnor_11575	REF_STRG_1_46926_XLOC_022891.2.p1	pmon_14728	XP_037792619.1	1908	1965	51932	13880	XP_037792619.1 uncharacterized protein LOC119587973 [Penaeus monodon]
mnor_11577	REF_STRG_1_4692_XLOC_084630.4.p1	pmon_17479	XP_037796054.1	14928	14087	529967	32034	XP_037796054.1 uncharacterized protein LOC119591387 [Penaeus monodon]
mnor_1158	COM_SPAL_1_013708_XLOC_048482.7.p1	pmon_13968	XP_037791759.1	1188	2718	141308	26489	XP_037791759.1 kinesin-II 95 kDa subunit-like [Penaeus monodon]
mnor_11585	REF_STRG_1_46951_XLOC_022932.1.p1	pmon_4175	XP_037777940.1	615	468	3409	561	XP_037777940.1 shematrin-like protein 1 [Penaeus monodon]
mnor_1159	COM_SPAL_1_013715_XLOC_048504.3.p1	pmon_16273	XP_037794383.1	1641	199	95706	816	XP_037794383.1 uridine-cytidine kinase-like 1 [Penaeus monodon]
mnor_11594	REF_STRG_1_46968_XLOC_022963.1.p1	pmon_585	XP_037773158.1	1299	377	149673	980	XP_037773158.1 neuronal acetylcholine receptor subunit alpha-10-like [Penaeus monodon]
mnor_11596	REF_STRG_1_46976_XLOC_022964.2.p1	pmon_6598	XP_037781351.1	1095	1464	1192	8907	XP_037781351.1 LOW QUALITY PROTEIN: p21-activated protein kinase-interacting protein 1-like [Penaeus monodon]
mnor_11605	REF_STRG_1_47062_XLOC_023091.2.p1	pmon_22234	XP_037802539.1	4713	5262	227341	155042	XP_037802539.1 nephrin-like [Penaeus monodon]
mnor_11608	REF_STRG_1_47072_XLOC_023116.2.p1	pmon_20606	XP_037800160.1	2565	3702	58739	44982	XP_037800160.1 inter-alpha-trypsin inhibitor heavy chain H5-like [Penaeus monodon]
mnor_11609	REF_STRG_1_47073_XLOC_023109.1.p1	pmon_16315	XP_037794473.1	2106	1707	273335	8792	XP_037794473.1 probable 28S rRNA (cytosine(4447)-C(5))-methyltransferase [Penaeus monodon]
mnor_11611	REF_STRG_1_47098_XLOC_023147.1.p1	pmon_22928	XP_037803552.1	345	378	19286	4879	XP_037803552.1 neuronal acetylcholine receptor subunit alpha-10-like [Penaeus monodon]
mnor_11616	REF_STRG_1_47118_XLOC_023173.1.p1	pmon_11126	XP_037788025.1	2112	4110	4030	6979	XP_037788025.1 uncharacterized protein LOC119583550 [Penaeus monodon]
mnor_11622	REF_STRG_1_47140_XLOC_023192.1.p1	pmon_20873	XP_037800507.1	3468	3249	155630	11157	XP_037800507.1 LOW QUALITY PROTEIN: protein RRP5 homolog [Penaeus monodon]
mnor_11626	REF_STRG_1_47174_XLOC_023253.1.p1	pmon_20376	XP_037799824.1	1590	1392	98844	10153	XP_037799824.1 uncharacterized protein LOC119594806 [Penaeus monodon]
mnor_11627	REF_STRG_1_47178_XLOC_023257.1.p1	pmon_23508	XP_037804426.1	1452	1446	74840	9711	XP_037804426.1 pyridine nucleotide-disulfide oxidoreductase domain-containing protein 1-like [Penaeus monodon]
mnor_1163	COM_SPAL_1_013755_XLOC_048615.4.p1	pmon_13053	XP_037790654.1	1194	1659	175233	2205	XP_037790654.1 probable G-protein coupled receptor B0563.6, partial [Penaeus monodon]
mnor_11631	REF_STRG_1_47193_XLOC_023283.1.p1	pmon_14865	XP_037792786.1	2652	2016	281996	164747	XP_037792786.1 LOW QUALITY PROTEIN: Down syndrome cell adhesion molecule-like protein Dscam2 [Penaeus monodon]
mnor_1164	COM_SPAL_1_013760_XLOC_048632.2.p1	pmon_17088	XP_037795591.1	765	741	93284	2598	XP_037795591.1 protein GUCD1-like [Penaeus monodon]
mnor_11640	REF_STRG_1_47234_XLOC_023351.3.p1	pmon_6077	XP_037780655.1	558	519	31966	1869	XP_037780655.1 uncharacterized protein LOC119577053 [Penaeus monodon]
mnor_11645	REF_STRG_1_4725_XLOC_084964.4.p1	pmon_22353	XP_037802746.1	2511	2526	306362	11750	XP_037802746.1 V-type proton ATPase 116 kDa subunit a1-like isoform X1 [Penaeus monodon]
mnor_1165	COM_SPAL_1_013764_XLOC_048638.4.p1	pmon_16883	XP_037795292.1	1677	1722	318094	13856	XP_037795292.1 transmembrane protein 87A-like [Penaeus monodon]
mnor_11650	REF_STRG_1_47287_XLOC_023439.1.p1	pmon_10219	XP_037786690.1	663	690	129404	9711	XP_037786690.1 ras-related protein Rab-30-like isoform X1 [Penaeus monodon]
mnor_11653	REF_STRG_1_47298_XLOC_023451.1.p1	pmon_18654	XP_037797603.1	3315	2765	48319	15463	XP_037797603.1 thioredoxin domain-containing protein 11-like [Penaeus monodon]
mnor_11654	REF_STRG_1_47306_XLOC_023459.2.p1	pmon_10390	XP_037787018.1	1713	1812	19214	7651	XP_037787018.1 uncharacterized protein LOC119582674 [Penaeus monodon]
mnor_11658	REF_STRG_1_47330_XLOC_023497.1.p1	pmon_3886	XP_037777418.1	1224	1122	92223	21513	XP_037777418.1 uncharacterized protein LOC119574294 isoform X1 [Penaeus monodon]
mnor_1167	COM_SPAL_1_013783_XLOC_048664.12.p1	pmon_6065	XP_037780641.1	1809	1093	177307	23522	XP_037780641.1 clathrin interactor 1-like [Penaeus monodon]
mnor_1168	COM_SPAL_1_013785_XLOC_048670.1.p1	pmon_7590	XP_037782723.1	1431	1794	214472	37943	XP_037782723.1 LOW QUALITY PROTEIN: calpain-A-like [Penaeus monodon]
mnor_1169	COM_SPAL_1_013792_XLOC_048692.5.p1	pmon_22227	XP_037802526.1	4452	4428	168699	26982	XP_037802526.1 protein timeless-like [Penaeus monodon]
mnor_11691	REF_STRG_1_47504_XLOC_023760.2.p1	pmon_15131	XP_037793063.1	1383	1293	79071	11397	XP_037793063.1 homocysteine-responsive endoplasmic reticulum-resident ubiquitin-like domain member 2 protein [Penaeus monodon]
mnor_11692	REF_STRG_1_47508_XLOC_023762.2.p1	pmon_13832	XP_037791582.1	1548	1515	92914	14190	XP_037791582.1 dnaJ homolog subfamily C member 3-like [Penaeus monodon]
mnor_11698	REF_STRG_1_47542_XLOC_023803.2.p1	pmon_18839	XP_037797803.1	2208	2199	56087	24527	XP_037797803.1 uncharacterized protein LOC119592991 isoform X1 [Penaeus monodon]
mnor_1170	COM_SPAL_1_013795_XLOC_048698.4.p1	pmon_22695	XP_037803205.1	3198	2964	133726	12937	XP_037803205.1 uncharacterized protein LOC119597677 isoform X1 [Penaeus monodon]
mnor_11700	REF_STRG_1_4755_XLOC_085413.3.p1	pmon_17651	XP_037796268.1	411	278	142015	33447	XP_037796268.1 allatostatin-like [Penaeus monodon]
mnor_11703	REF_STRG_1_47569_XLOC_023847.1.p1	pmon_6821	XP_037781727.1	1512	1545	34827	27893	XP_037781727.1 chitin deacetylase 1-like [Penaeus monodon]
mnor_11707	REF_STRG_1_47587_XLOC_023882.1.p1	pmon_15979	XP_037794048.1	1083	800	137346	32970	XP_037794048.1 uncharacterized protein LOC119589519 [Penaeus monodon]
mnor_11710	REF_STRG_1_47597_XLOC_023890.1.p1	pmon_13466	XP_037791157.1	720	639	46249	3100	XP_037791157.1 LOW QUALITY PROTEIN: tRNA-uridine aminocarboxypropyltransferase 2-like [Penaeus monodon]
mnor_11713	REF_STRG_1_47603_XLOC_023903.1.p1	pmon_19773	XP_037799069.1	423	423	57193	6742	XP_037799069.1 DNA-directed RNA polymerase II subunit RPB4-like [Penaeus monodon]
mnor_11714	REF_STRG_1_47609_XLOC_023916.1.p1	pmon_1090	XP_037773736.1	1149	717	1812	6493	XP_037773736.1 teneurin-3-like [Penaeus monodon]
mnor_11722	REF_STRG_1_47646_XLOC_023979.2.p1	pmon_17396	XP_037795946.1	321	483	47287	7629	XP_037795946.1 receptor-interacting serine/threonine-protein kinase 1-like [Penaeus monodon]
mnor_11727	REF_STRG_1_47678_XLOC_024010.1.p1	pmon_7824	XP_037783079.1	1770	1680	67462	8926	XP_037783079.1 uncharacterized protein LOC119579373 [Penaeus monodon]
mnor_1173	COM_SPAL_1_013824_XLOC_048762.4.p1	pmon_21547	XP_037801479.1	3066	4240	341389	43882	XP_037801479.1 diacylglycerol kinase eta-like [Penaeus monodon]
mnor_11731	REF_STRG_1_47701_XLOC_024061.1.p1	pmon_15700	XP_037793729.1	651	642	168791	8561	XP_037793729.1 vitelline membrane outer layer protein 1-like [Penaeus monodon]
mnor_11732	REF_STRG_1_4770_XLOC_085651.1.p1	pmon_22067	XP_037802248.1	1566	1563	24774	11664	XP_037802248.1 transcriptional regulator Myc-A-like [Penaeus monodon]
mnor_1174	COM_SPAL_1_013828_XLOC_048782.2.p1	pmon_16088	XP_037794159.1	1884	2019	110035	112615	XP_037794159.1 uncharacterized protein LOC119589636 [Penaeus monodon]
mnor_11748	REF_STRG_1_47801_XLOC_024199.4.p1	pmon_3831	XP_037777316.1	1602	1752	163945	12449	XP_037777316.1 glucosidase 2 subunit beta-like isoform X1 [Penaeus monodon]
mnor_1175	COM_SPAL_1_013844_XLOC_048845.1.p1	pmon_5598	XP_037780101.1	804	1035	103718	3106	XP_037780101.1 protein XRP2-like [Penaeus monodon]
mnor_11751	REF_STRG_1_47832_XLOC_024257.2.p1	pmon_16706	XP_037795065.1	3327	2079	55632	6380	XP_037795065.1 uncharacterized protein LOC119590481 [Penaeus monodon]
mnor_11755	REF_STRG_1_47855_XLOC_024293.1.p1	pmon_8270	XP_037783696.1	588	795	1500	795	XP_037783696.1 tigger transposable element-derived protein 6-like [Penaeus monodon]
mnor_1176	COM_SPAL_1_013849_XLOC_048856.1.p1	pmon_22304	XP_037802676.1	1245	1134	85391	1274	XP_037802676.1 actin-like [Penaeus monodon]
mnor_11760	REF_STRG_1_4786_XLOC_085882.1.p1	pmon_8766	XP_037784549.1	315	510	17201	2988	XP_037784549.1 uncharacterized protein LOC119580470 [Penaeus monodon]
mnor_11768	REF_STRG_1_47905_XLOC_024381.3.p1	pmon_13103	XP_037790707.1	435	330	86861	5409	XP_037790707.1 uncharacterized protein LOC119586078 [Penaeus monodon]
mnor_1177	COM_SPAL_1_013854_XLOC_048874.2.p1	pmon_10996	XP_037787807.1	918	969	65118	10239	XP_037787807.1 RWD domain-containing protein 2A-like isoform X1 [Penaeus monodon]
mnor_11770	REF_STRG_1_47919_XLOC_024409.1.p1	pmon_197	XP_037772625.1	1170	1185	99277	32903	XP_037772625.1 LOW QUALITY PROTEIN: protein trapped in endoderm-1-like [Penaeus monodon]
mnor_11772	REF_STRG_1_47935_XLOC_024420.1.p1	pmon_16790	XP_037795177.1	1299	1305	7220	26053	XP_037795177.1 beta-1,3-galactosyltransferase 4-like [Penaeus monodon]
mnor_11779	REF_STRG_1_47952_XLOC_024461.1.p1	pmon_18495	XP_037797373.1	2607	2835	145392	15448	XP_037797373.1 cytokine receptor-like [Penaeus monodon]
mnor_11785	REF_STRG_1_47999_XLOC_024528.2.p1	pmon_12628	XP_037790095.1	3093	2061	36752	15047	XP_037790095.1 uncharacterized protein LOC119585544 [Penaeus monodon]
mnor_1179	COM_SPAL_1_013873_XLOC_048923.2.p1	pmon_4307	XP_037778120.1	1758	3471	44482	15870	XP_037778120.1 uncharacterized protein LOC119574920 [Penaeus monodon]
mnor_118	COM_SPAL_1_002382_XLOC_012451.2.p1	pmon_6010	XP_037780569.1	2181	2079	41441	14309	XP_037780569.1 kelch-like protein 5 isoform X1 [Penaeus monodon]
mnor_1180	COM_SPAL_1_013885_XLOC_048948.1.p1	pmon_9830	XP_037786127.1	1056	885	426318	3978	XP_037786127.1 putative polypeptide N-acetylgalactosaminyltransferase 10 [Penaeus monodon]
mnor_11805	REF_STRG_1_48137_XLOC_024756.1.p1	pmon_91	XP_037772453.1	303	291	22883	1511	XP_037772453.1 uncharacterized protein ZK353.2-like [Penaeus monodon]
mnor_11809	REF_STRG_1_48176_XLOC_024801.7.p1	pmon_18204	XP_037796979.1	2274	3176	56410	15544	XP_037796979.1 uncharacterized protein LOC119592220 [Penaeus monodon]
mnor_1181	COM_SPAL_1_013887_XLOC_048956.5.p1	pmon_6032	XP_037780598.1	6432	7623	20922	46732	XP_037780598.1 GON-4-like protein [Penaeus monodon]
mnor_11815	REF_STRG_1_48203_XLOC_024860.3.p1	pmon_17959	XP_037796630.1	1935	2187	251192	109644	XP_037796630.1 uncharacterized protein LOC119591947 [Penaeus monodon]
mnor_1182	COM_SPAL_1_013890_XLOC_048963.1.p1	pmon_18414	XP_037797242.1	1179	1139	25604	10262	XP_037797242.1 gastric triacylglycerol lipase-like [Penaeus monodon]
mnor_11822	REF_STRG_1_48242_XLOC_024920.1.p1	pmon_5481	XP_037779884.1	2319	2091	149692	165397	XP_037779884.1 cyclic AMP-dependent transcription factor ATF-2-like isoform X1 [Penaeus monodon]
mnor_11823	REF_STRG_1_48255_XLOC_024941.1.p1	pmon_17583	XP_037796180.1	429	437	148775	13709	XP_037796180.1 uncharacterized protein LOC119591503 [Penaeus monodon]
mnor_11829	REF_STRG_1_48281_XLOC_025002.3.p1	pmon_20912	XP_037800556.1	882	717	168063	31834	XP_037800556.1 protein CEPU-1-like [Penaeus monodon]
mnor_1183	COM_SPAL_1_013912_XLOC_049018.1.p1	pmon_7968	XP_037783332.1	15774	27081	176089	199098	XP_037783332.1 microtubule-actin cross-linking factor 1, isoforms 1/2/3/5-like isoform X1 [Penaeus monodon]
mnor_11831	REF_STRG_1_48289_XLOC_025009.1.p1	pmon_16661	XP_037795018.1	525	525	69013	2339	XP_037795018.1 uncharacterized protein LOC119590423 [Penaeus monodon]
mnor_11833	REF_STRG_1_48295_XLOC_025012.2.p1	pmon_11367	XP_037788435.1	459	459	67216	12741	XP_037788435.1 ubiquitin-conjugating enzyme E2 N [Penaeus monodon]
mnor_11834	REF_STRG_1_48299_XLOC_025023.6.p1	pmon_18801	XP_037797763.1	1248	1203	72495	24501	XP_037797763.1 protein trapped in endoderm-1-like [Penaeus monodon]
mnor_11837	REF_STRG_1_48310_XLOC_025041.2.p1	pmon_2078	XP_037774834.1	459	387	5011	9569	XP_037774834.1 uncharacterized protein LOC119571708 [Penaeus monodon]
mnor_11838	REF_STRG_1_48315_XLOC_025058.2.p1	pmon_17840	XP_037796485.1	2724	2772	171984	14080	XP_037796485.1 proprotein convertase subtilisin/kexin type 7-like [Penaeus monodon]
mnor_1184	COM_SPAL_1_013926_XLOC_049064.3.p1	pmon_20565	XP_037800100.1	1620	1251	125777	2416	XP_037800100.1 F-box/LRR-repeat protein 16-like [Penaeus monodon]
mnor_11842	REF_STRG_1_48335_XLOC_025076.1.p1	pmon_12801	XP_037790359.1	1146	403	20964	39905	XP_037790359.1 translation initiation factor IF-2-like [Penaeus monodon]
mnor_11861	REF_STRG_1_48424_XLOC_025197.1.p1	pmon_12855	XP_037790440.1	4647	4181	186715	14622	XP_037790440.1 LOW QUALITY PROTEIN: protein stoned-B-like [Penaeus monodon]
mnor_1187	COM_SPAL_1_013969_XLOC_049207.2.p1	pmon_19321	XP_037798461.1	2670	2835	592484	20567	XP_037798461.1 aminopeptidase N-like [Penaeus monodon]
mnor_11878	REF_STRG_1_48538_XLOC_025401.1.p1	pmon_7494	XP_037782574.1	1002	981	1576	9782	XP_037782574.1 spermidine/spermine N(1)-acetyltransferase-like protein 1 [Penaeus monodon]
mnor_1188	COM_SPAL_1_013971_XLOC_049208.5.p1	pmon_12904	XP_037790502.1	1899	2706	155917	130578	XP_037790502.1 LOW QUALITY PROTEIN: C-Maf-inducing protein-like [Penaeus monodon]
mnor_11880	REF_STRG_1_48549_XLOC_025411.3.p1	pmon_14048	XP_037791867.1	1170	1203	58698	8584	XP_037791867.1 MTRF1L release factor glutamine methyltransferase-like [Penaeus monodon]
mnor_11886	REF_STRG_1_48574_XLOC_025474.2.p1	pmon_11638	XP_037788829.1	873	978	74994	4876	XP_037788829.1 LOW QUALITY PROTEIN: CD209 antigen-like protein E [Penaeus monodon]
mnor_11887	REF_STRG_1_48583_XLOC_025487.1.p1	pmon_13419	XP_037791097.1	1518	1441	73639	52503	XP_037791097.1 uncharacterized protein LOC119586440 [Penaeus monodon]
mnor_11888	REF_STRG_1_48584_XLOC_025489.8.p1	pmon_2349	XP_037775143.1	3216	3207	30308	74222	XP_037775143.1 semaphorin-5B-like [Penaeus monodon]
mnor_11889	REF_STRG_1_48589_XLOC_025492.1.p1	pmon_16278	XP_037794395.1	2439	2376	163429	26444	XP_037794395.1 anoctamin-1-like [Penaeus monodon]
mnor_1189	COM_SPAL_1_013989_XLOC_049244.1.p1	pmon_12316	XP_037789735.1	714	721	141503	60262	XP_037789735.1 FGFR1 oncogene partner 2 homolog [Penaeus monodon]
mnor_11890	REF_STRG_1_48612_XLOC_025520.1.p1	pmon_15138	XP_037793071.1	1434	1422	109266	13640	XP_037793071.1 serine hydroxymethyltransferase, cytosolic-like [Penaeus monodon]
mnor_11893	REF_STRG_1_48623_XLOC_025533.2.p1	pmon_8632	XP_037784321.1	357	351	103996	36003	XP_037784321.1 U-scoloptoxin(01)-Er1a-like isoform X1 [Penaeus monodon]
mnor_11900	REF_STRG_1_4864_XLOC_087191.1.p1	pmon_13617	XP_037791333.1	873	731	116360	5463	XP_037791333.1 cilia- and flagella-associated protein 298-like [Penaeus monodon]
mnor_11902	REF_STRG_1_4865_XLOC_087192.3.p1	pmon_14046	XP_037791865.1	408	411	627	8992	XP_037791865.1 p53 and DNA damage-regulated protein 1-like [Penaeus monodon]
mnor_11904	REF_STRG_1_48694_XLOC_025642.1.p1	pmon_9928	XP_037786283.1	582	579	31379	5719	XP_037786283.1 COMM domain-containing protein 3-like [Penaeus monodon]
mnor_11909	REF_STRG_1_48710_XLOC_025682.1.p1	pmon_16836	XP_037795235.1	5223	3135	136315	3513	XP_037795235.1 LOW QUALITY PROTEIN: adhesion G-protein coupled receptor G2-like [Penaeus monodon]
mnor_11919	REF_STRG_1_48788_XLOC_025809.2.p1	pmon_6122	XP_037780715.1	363	495	270809	6613	XP_037780715.1 peptidyl-prolyl cis-trans isomerase-like 3 isoform X1 [Penaeus monodon]
mnor_1192	COM_SPAL_1_014037_XLOC_049366.2.p1	pmon_3161	XP_037776405.1	549	1623	52507	38035	XP_037776405.1 E3 ubiquitin-protein ligase KCMF1-like isoform X1 [Penaeus monodon]
mnor_11922	REF_STRG_1_48818_XLOC_025838.1.p1	pmon_17027	XP_037795523.1	654	741	28397	11117	XP_037795523.1 trafficking protein particle complex subunit 4-like [Penaeus monodon]
mnor_11926	REF_STRG_1_4883_XLOC_087279.1.p1	pmon_18588	XP_037797511.1	6201	6229	330348	59114	XP_037797511.1 mediator of RNA polymerase II transcription subunit 13-like [Penaeus monodon]
mnor_11932	REF_STRG_1_48864_XLOC_025903.1.p1	pmon_17445	XP_037796011.1	1773	1766	116115	10556	XP_037796011.1 testis-expressed protein 10-like [Penaeus monodon]
mnor_1195	COM_SPAL_1_014048_XLOC_049422.1.p1	pmon_11509	XP_037788629.1	1584	1584	129656	12537	XP_037788629.1 lysosomal acid glucosylceramidase-like [Penaeus monodon]
mnor_11951	REF_STRG_1_48955_XLOC_026040.1.p1	pmon_22553	XP_037803021.1	1938	2616	151430	15354	XP_037803021.1 mucosa-associated lymphoid tissue lymphoma translocation protein 1-like [Penaeus monodon]
mnor_11952	REF_STRG_1_48963_XLOC_026045.1.p1	pmon_19779	XP_037799077.1	2991	2979	175217	20119	XP_037799077.1 endosome/lysosome-associated apoptosis and autophagy regulator family member 2-like [Penaeus monodon]
mnor_11953	REF_STRG_1_48965_XLOC_026050.3.p1	pmon_4608	XP_037778695.1	1020	1047	197274	6563	XP_037778695.1 uncharacterized protein SYNPCC7002_A1628-like [Penaeus monodon]
mnor_11961	REF_STRG_1_49030_XLOC_026136.1.p1	pmon_7426	XP_037782478.1	2163	2289	68320	17885	XP_037782478.1 transcription factor E4F1-like isoform X1 [Penaeus monodon]
mnor_11964	REF_STRG_1_49040_XLOC_026146.2.p1	pmon_3949	XP_037777516.1	804	1089	7071	11361	XP_037777516.1 heparan sulfate 2-O-sulfotransferase 1-like isoform X1 [Penaeus monodon]
mnor_1197	COM_SPAL_1_014060_XLOC_049465.1.p1	pmon_17864	XP_037796509.1	1050	1491	108434	42680	XP_037796509.1 high affinity cGMP-specific 3',5'-cyclic phosphodiesterase 9A-like [Penaeus monodon]
mnor_11973	REF_STRG_1_49069_XLOC_026207.3.p1	pmon_22891	XP_037803510.1	1317	1029	174748	8097	XP_037803510.1 LOW QUALITY PROTEIN: carbohydrate sulfotransferase 14-like [Penaeus monodon]
mnor_11974	REF_STRG_1_49070_XLOC_026203.2.p1	pmon_8539	XP_037784146.1	1323	1299	66600	13603	XP_037784146.1 26S proteasome non-ATPase regulatory subunit 4-like isoform X1 [Penaeus monodon]
mnor_11977	REF_STRG_1_49085_XLOC_026221.2.p1	pmon_18075	XP_037796809.1	996	996	75102	8334	XP_037796809.1 transaldolase-like [Penaeus monodon]
mnor_11981	REF_STRG_1_49095_XLOC_026241.2.p1	pmon_7637	XP_037782783.1	816	1125	1307	2782	XP_037782783.1 homeobox protein Nkx-2.8-like [Penaeus monodon]
mnor_11986	REF_STRG_1_49114_XLOC_026274.2.p1	pmon_20150	XP_037799510.1	444	444	13819	10202	XP_037799510.1 myosin-2 essential light chain-like [Penaeus monodon]
mnor_11987	REF_STRG_1_49118_XLOC_026279.1.p1	pmon_7469	XP_037782542.1	672	168	107150	3186	XP_037782542.1 oxidoreductase HTATIP2-like [Penaeus monodon]
mnor_11996	REF_STRG_1_49167_XLOC_026342.1.p1	pmon_5857	XP_037780372.1	1122	1092	58095	8604	XP_037780372.1 zinc transporter 7-like [Penaeus monodon]
mnor_12	COM_SPAL_1_000297_XLOC_001301.6.p1	pmon_21242	XP_037801011.1	756	441	20451	4558	XP_037801011.1 40S ribosomal protein S16 [Penaeus monodon]
mnor_1200	COM_SPAL_1_014082_XLOC_049510.1.p1	pmon_8437	XP_037783958.1	3621	3576	56253	90631	XP_037783958.1 tyrosine-protein kinase ABL1-like [Penaeus monodon]
mnor_12002	REF_STRG_1_49201_XLOC_026404.1.p1	pmon_1313	XP_037773983.1	615	621	49370	2466	XP_037773983.1 gamma-interferon-inducible lysosomal thiol reductase-like [Penaeus monodon]
mnor_12005	REF_STRG_1_49216_XLOC_026418.2.p1	pmon_11709	XP_037788940.1	1476	1476	2260	6435	XP_037788940.1 aldehyde dehydrogenase X, mitochondrial-like isoform X1 [Penaeus monodon]
mnor_12007	REF_STRG_1_49232_XLOC_026444.1.p1	pmon_11420	XP_037788522.1	474	660	645	5039	XP_037788522.1 cuticle protein 7-like [Penaeus monodon]
mnor_12008	REF_STRG_1_49237_XLOC_026441.2.p1	pmon_23126	XP_037803836.1	3381	3033	166053	13994	XP_037803836.1 dystroglycan-like [Penaeus monodon]
mnor_12010	REF_STRG_1_49243_XLOC_026456.1.p1	pmon_4162	XP_037777915.1	1101	1479	200469	20545	XP_037777915.1 WAS/WASL-interacting protein family member 1-like isoform X5 [Penaeus monodon]
mnor_12014	REF_STRG_1_49269_XLOC_026485.1.p1	pmon_10420	XP_037787060.1	3906	2127	132612	3681	XP_037787060.1 WASH complex subunit 2-like [Penaeus monodon]
mnor_1202	COM_SPAL_1_014101_XLOC_049570.2.p1	pmon_21651	XP_037801653.1	822	453	27280	19954	XP_037801653.1 histone H3.3-like [Penaeus monodon]
mnor_12027	REF_STRG_1_4931_XLOC_087517.1.p1	pmon_4799	XP_037779033.1	1638	1265	211369	6516	XP_037779033.1 MAP kinase-interacting serine/threonine-protein kinase 1-like [Penaeus monodon]
mnor_1203	COM_SPAL_1_014121_XLOC_049614.3.p1	pmon_18548	XP_037797450.1	1662	1833	60285	7339	XP_037797450.1 LOW QUALITY PROTEIN: peptidylprolyl isomerase domain and WD repeat-containing protein 1-like [Penaeus monodon]
mnor_1204	COM_SPAL_1_014124_XLOC_049617.4.p1	pmon_5277	XP_037779569.1	2022	2319	324946	10373	XP_037779569.1 E3 ubiquitin-protein ligase UHRF1-like [Penaeus monodon]
mnor_12044	REF_STRG_1_49407_XLOC_026695.1.p1	pmon_13494	XP_037791202.1	699	696	1672	7547	XP_037791202.1 androgen-dependent TFPI-regulating protein-like isoform X2 [Penaeus monodon]
mnor_12049	REF_STRG_1_49423_XLOC_026720.2.p1	pmon_19250	XP_037798374.1	9588	6045	135874	16607	XP_037798374.1 protocadherin-like wing polarity protein stan [Penaeus monodon]
mnor_1205	COM_SPAL_1_014138_XLOC_049645.1.p1	pmon_17644	XP_037796261.1	1311	1692	65081	10985	XP_037796261.1 beta-catenin-like protein 1 [Penaeus monodon]
mnor_1206	COM_SPAL_1_014150_XLOC_049694.6.p1	pmon_16294	XP_037794436.1	1674	1572	138201	5521	XP_037794436.1 uncharacterized protein LOC119589878 [Penaeus monodon]
mnor_12061	REF_STRG_1_49469_XLOC_026773.2.p1	pmon_17026	XP_037795522.1	1158	1161	77122	50172	XP_037795522.1 LOW QUALITY PROTEIN: isocitrate dehydrogenase [NAD] subunit beta, mitochondrial-like [Penaeus monodon]
mnor_12062	REF_STRG_1_49471_XLOC_026780.2.p1	pmon_7207	XP_037782139.1	1476	2292	146031	8171	XP_037782139.1 LOW QUALITY PROTEIN: uncharacterized protein LOC119578649 [Penaeus monodon]
mnor_12063	REF_STRG_1_49472_XLOC_026779.1.p1	pmon_7572	XP_037782704.1	765	783	83023	4111	XP_037782704.1 probable tRNA pseudouridine synthase 1 [Penaeus monodon]
mnor_12066	REF_STRG_1_4949_XLOC_087976.2.p1	pmon_19596	XP_037798843.1	801	566	1135	906	XP_037798843.1 C-factor-like [Penaeus monodon]
mnor_12078	REF_STRG_1_49553_XLOC_026930.1.p1	pmon_12955	XP_037790556.1	915	1254	9118	28421	XP_037790556.1 achaete-scute complex protein T4-like [Penaeus monodon]
mnor_1208	COM_SPAL_1_014163_XLOC_049730.9.p1	pmon_194	XP_037772622.1	1302	1305	40386	4578	XP_037772622.1 adenosylhomocysteinase-like [Penaeus monodon]
mnor_12085	REF_STRG_1_49580_XLOC_026965.1.p1	pmon_9371	XP_037785514.1	597	1194	836	3619	XP_037785514.1 silk gland factor 3-like [Penaeus monodon]
mnor_12086	REF_STRG_1_49583_XLOC_026976.4.p1	pmon_7074	XP_037782004.1	1614	1575	70953	7233	XP_037782004.1 5-aminolevulinate synthase, erythroid-specific, mitochondrial-like [Penaeus monodon]
mnor_12087	REF_STRG_1_49600_XLOC_026993.1.p1	pmon_6203	XP_037780853.1	1017	990	187278	5665	XP_037780853.1 inactive hydroxysteroid dehydrogenase-like protein 1 [Penaeus monodon]
mnor_12088	REF_STRG_1_49605_XLOC_027015.2.p1	pmon_3521	XP_037776884.1	1446	1977	182458	13575	XP_037776884.1 integrin alpha-8-like [Penaeus monodon]
mnor_12089	REF_STRG_1_49615_XLOC_027025.1.p1	pmon_5456	XP_037779852.1	1305	1404	81192	22323	XP_037779852.1 probable imidazolonepropionase isoform X1 [Penaeus monodon]
mnor_12091	REF_STRG_1_49622_XLOC_027036.2.p1	pmon_11559	XP_037788698.1	894	837	64687	7625	XP_037788698.1 uncharacterized protein LOC119584255 isoform X1 [Penaeus monodon]
mnor_12092	REF_STRG_1_49623_XLOC_027035.1.p1	pmon_18970	XP_037798027.1	663	681	20621	9975	XP_037798027.1 uncharacterized protein LOC119593134 [Penaeus monodon]
mnor_12094	REF_STRG_1_49627_XLOC_027039.7.p1	pmon_12727	XP_037790262.1	1089	1089	18653	4710	XP_037790262.1 LOW QUALITY PROTEIN: innexin inx2-like [Penaeus monodon]
mnor_121	COM_SPAL_1_002476_XLOC_012825.1.p1	pmon_18904	XP_037797895.1	1071	1359	26342	143945	XP_037797895.1 dopamine receptor 1-like isoform X1 [Penaeus monodon]
mnor_12101	REF_STRG_1_49677_XLOC_027103.1.p1	pmon_17122	XP_037795630.1	1083	798	33733	4614	XP_037795630.1 uncharacterized protein LOC119590967 [Penaeus monodon]
mnor_12102	REF_STRG_1_49697_XLOC_027141.1.p1	pmon_3788	XP_037777212.1	2601	2850	17912	7909	XP_037777212.1 uncharacterized protein LOC119574185 isoform X1 [Penaeus monodon]
mnor_12106	REF_STRG_1_4971_XLOC_088234.5.p1	pmon_2363	XP_037775172.1	729	720	237383	117837	XP_037775172.1 glutathione S-transferase 1-like isoform X1 [Penaeus monodon]
mnor_12107	REF_STRG_1_49722_XLOC_027187.2.p1	pmon_9487	XP_037785671.1	3135	3222	89195	14832	XP_037785671.1 ubiquitin-like modifier-activating enzyme 1 isoform X1 [Penaeus monodon]
mnor_12112	REF_STRG_1_49752_XLOC_027231.1.p1	pmon_17055	XP_037795554.1	3453	3118	29356	86927	XP_037795554.1 uncharacterized protein LOC119590867 [Penaeus monodon]
mnor_12113	REF_STRG_1_49756_XLOC_027223.1.p1	pmon_6013	XP_037780574.1	1338	797	83831	3026	XP_037780574.1 U3 small nucleolar ribonucleoprotein protein MPP10-like [Penaeus monodon]
mnor_12114	REF_STRG_1_49757_XLOC_027225.1.p1	pmon_6069	XP_037780645.1	654	654	2356	3695	XP_037780645.1 60S ribosomal protein L10a-like [Penaeus monodon]
mnor_12117	REF_STRG_1_4976_XLOC_088429.1.p1	pmon_10823	XP_037787624.1	654	561	26871	1140	XP_037787624.1 solute carrier family 49 member 4-like [Penaeus monodon]
mnor_1212	COM_SPAL_1_014228_XLOC_049945.1.p1	pmon_19236	XP_037798347.1	3957	2661	145744	16205	XP_037798347.1 protein kibra-like [Penaeus monodon]
mnor_12121	REF_STRG_1_49785_XLOC_027285.1.p1	pmon_7928	XP_037783270.1	669	636	11401	6094	XP_037783270.1 pancreas transcription factor 1 subunit alpha-like [Penaeus monodon]
mnor_12124	REF_STRG_1_49789_XLOC_027288.1.p1	pmon_7739	XP_037782952.1	1077	636	40464	12956	XP_037782952.1 uncharacterized protein LOC119579277 [Penaeus monodon]
mnor_12127	REF_STRG_1_49791_XLOC_027292.1.p1	pmon_22794	XP_037803360.1	1782	1998	15876	19420	XP_037803360.1 uncharacterized protein LOC119597798 isoform X1 [Penaeus monodon]
mnor_1213	COM_SPAL_1_014246_XLOC_050008.3.p1	pmon_2	XP_037772338.1	1311	1539	367007	51897	XP_037772338.1 serine/threonine-protein kinase tricornered-like isoform X1 [Penaeus monodon]
mnor_12133	REF_STRG_1_49821_XLOC_027331.1.p1	pmon_21969	XP_037802095.1	1212	1161	14506	10647	XP_037802095.1 cyclin G-like [Penaeus monodon]
mnor_12134	REF_STRG_1_49822_XLOC_027332.2.p1	pmon_21616	XP_037801597.1	864	1047	108460	28355	XP_037801597.1 leucine-rich melanocyte differentiation-associated protein-like isoform X1 [Penaeus monodon]
mnor_1214	COM_SPAL_1_014254_XLOC_050030.2.p1	pmon_11892	XP_037789242.1	1608	1263	22697	74723	XP_037789242.1 metalloprotease TIKI2-like [Penaeus monodon]
mnor_12149	REF_STRG_1_49897_XLOC_027443.1.p1	pmon_11775	XP_037789070.1	1086	963	41143	16737	XP_037789070.1 protein BTG3-like [Penaeus monodon]
mnor_12156	REF_STRG_1_49919_XLOC_027464.1.p1	pmon_12097	XP_037789450.1	2103	2181	41665	5062	XP_037789450.1 LOW QUALITY PROTEIN: transmembrane protease serine 9-like [Penaeus monodon]
mnor_1216	COM_SPAL_1_014256_XLOC_050048.7.p1	pmon_18996	XP_037798059.1	1074	1080	127398	42915	XP_037798059.1 phosphoribosyl pyrophosphate synthase-associated protein 2-like isoform X1 [Penaeus monodon]
mnor_12160	REF_STRG_1_49936_XLOC_027485.1.p1	pmon_20614	XP_037800169.1	2853	3219	174481	8026	XP_037800169.1 balbiani ring protein 3-like [Penaeus monodon]
mnor_12162	REF_STRG_1_49945_XLOC_027517.2.p1	pmon_20174	XP_037799543.1	2880	2420	5447	30183	XP_037799543.1 xylosyltransferase oxt-like [Penaeus monodon]
mnor_12164	REF_STRG_1_49951_XLOC_027511.11.p1	pmon_22286	XP_037802653.1	2226	2463	136735	8773	XP_037802653.1 uncharacterized protein LOC119597201 [Penaeus monodon]
mnor_1217	COM_SPAL_1_014265_XLOC_050063.1.p1	pmon_21469	XP_037801354.1	2484	1914	191413	37737	XP_037801354.1 katanin p60 ATPase-containing subunit A-like 2 [Penaeus monodon]
mnor_12172	REF_STRG_1_49964_XLOC_027549.1.p1	pmon_21504	XP_037801393.1	987	975	47551	5551	XP_037801393.1 uncharacterized protein LOC119596297 [Penaeus monodon]
mnor_12174	REF_STRG_1_49981_XLOC_027582.1.p1	pmon_22045	XP_037802206.1	1332	1341	269951	69001	XP_037802206.1 protein FAM43A-like [Penaeus monodon]
mnor_12176	REF_STRG_1_499_XLOC_068769.1.p1	pmon_10999	XP_037787812.1	1461	185	188315	46591	XP_037787812.1 post-GPI attachment to proteins factor 2-like, partial [Penaeus monodon]
mnor_1218	COM_SPAL_1_014269_XLOC_050075.2.p1	pmon_20941	XP_037800585.1	2025	1005	311374	36219	XP_037800585.1 protein tyrosine phosphatase domain-containing protein 1-like [Penaeus monodon]
mnor_12180	REF_STRG_1_50012_XLOC_027623.1.p1	pmon_15939	XP_037794002.1	1050	717	74524	4723	XP_037794002.1 ileal sodium/bile acid cotransporter-like [Penaeus monodon]
mnor_12184	REF_STRG_1_50029_XLOC_027646.1.p1	pmon_5241	XP_037779515.1	699	723	13967	969	XP_037779515.1 neurexin-3-like [Penaeus monodon]
mnor_12188	REF_STRG_1_50041_XLOC_027660.2.p1	pmon_15270	XP_037793226.1	3192	2936	77510	12444	XP_037793226.1 regulator of G-protein signaling loco-like isoform X1 [Penaeus monodon]
mnor_1219	COM_SPAL_1_014270_XLOC_050082.2.p1	pmon_22276	XP_037802625.1	1608	1566	102479	94424	XP_037802625.1 protein spinster-like [Penaeus monodon]
mnor_12191	REF_STRG_1_5004_XLOC_088833.1.p1	pmon_7816	XP_037783062.1	657	428	450412	33691	XP_037783062.1 mitochondrial import inner membrane translocase subunit Tim21-like [Penaeus monodon]
mnor_122	COM_SPAL_1_002481_XLOC_012842.1.p1	pmon_21223	XP_037800988.1	1242	1248	24465	9334	XP_037800988.1 intraflagellar transport protein 57 homolog [Penaeus monodon]
mnor_1220	COM_SPAL_1_014274_XLOC_050085.1.p1	pmon_3913	XP_037777460.1	1698	2409	208024	23309	XP_037777460.1 phenylalanine--tRNA ligase alpha subunit-like [Penaeus monodon]
mnor_12200	REF_STRG_1_50094_XLOC_027729.1.p1	pmon_3777	XP_037777193.1	759	765	51367	11091	XP_037777193.1 NADH dehydrogenase [ubiquinone] iron-sulfur protein 3, mitochondrial-like [Penaeus monodon]
mnor_12202	REF_STRG_1_50105_XLOC_027754.1.p1	pmon_10293	XP_037786845.1	423	516	5843	57663	XP_037786845.1 nuclear receptor 2C2-associated protein-like isoform X1 [Penaeus monodon]
mnor_12205	REF_STRG_1_50109_XLOC_027734.3.p1	pmon_22667	XP_037803166.1	597	984	22415	1945	XP_037803166.1 peroxiredoxin 1-like isoform X1 [Penaeus monodon]
mnor_12208	REF_STRG_1_50122_XLOC_027779.1.p1	pmon_9180	XP_037785173.1	666	666	42662	5204	XP_037785173.1 thioredoxin domain-containing protein 9-like [Penaeus monodon]
mnor_1221	COM_SPAL_1_014306_XLOC_050161.1.p1	pmon_18611	XP_037797537.1	1386	1311	43493	5517	XP_037797537.1 LOW QUALITY PROTEIN: probable inactive 1-aminocyclopropane-1-carboxylate synthase-like protein 2 [Penaeus monodon]
mnor_12215	REF_STRG_1_50174_XLOC_027844.1.p1	pmon_15067	XP_037792991.1	360	342	26332	1376	XP_037792991.1 uncharacterized protein LOC119588384 [Penaeus monodon]
mnor_12216	REF_STRG_1_50180_XLOC_027845.1.p1	pmon_6738	XP_037781610.1	1278	1413	33347	7531	XP_037781610.1 F-box/LRR-repeat protein 2-like [Penaeus monodon]
mnor_1222	COM_SPAL_1_014337_XLOC_050273.1.p1	pmon_10542	XP_037787263.1	1389	1542	50913	9758	XP_037787263.1 FMRFamide receptor-like [Penaeus monodon]
mnor_1223	COM_SPAL_1_014345_XLOC_050296.8.p1	pmon_14599	XP_037792461.1	765	762	73437	24484	XP_037792461.1 ES1 protein homolog, mitochondrial-like [Penaeus monodon]
mnor_12233	REF_STRG_1_50269_XLOC_028005.2.p1	pmon_12512	XP_037789975.1	1677	1167	92455	89132	XP_037789975.1 carotenoid isomerooxygenase-like [Penaeus monodon]
mnor_12235	REF_STRG_1_50284_XLOC_028028.3.p1	pmon_7422	XP_037782473.1	1074	1422	245185	19573	XP_037782473.1 uncharacterized protein LOC119578886 isoform X1 [Penaeus monodon]
mnor_12237	REF_STRG_1_50315_XLOC_028064.1.p1	pmon_20693	XP_037800284.1	1635	1650	242599	104908	XP_037800284.1 b(0,+)-type amino acid transporter 1-like [Penaeus monodon]
mnor_1224	COM_SPAL_1_014356_XLOC_050335.1.p1	pmon_29	XP_037772382.1	4146	4137	65629	15716	XP_037772382.1 uncharacterized protein LOC119568053 isoform X1 [Penaeus monodon]
mnor_12240	REF_STRG_1_50328_XLOC_028073.2.p1	pmon_7235	XP_037782178.1	1203	1323	57444	15090	XP_037782178.1 probable pyruvate dehydrogenase E1 component subunit alpha, mitochondrial isoform X1 [Penaeus monodon]
mnor_12241	REF_STRG_1_50330_XLOC_028081.1.p1	pmon_12803	XP_037790362.1	498	498	25313	621	XP_037790362.1 uncharacterized protein LOC119585737 [Penaeus monodon]
mnor_12242	REF_STRG_1_50333_XLOC_028086.5.p1	pmon_21221	XP_037800986.1	819	933	74936	6990	XP_037800986.1 hydroxyacyl-coenzyme A dehydrogenase, mitochondrial-like [Penaeus monodon]
mnor_12245	REF_STRG_1_50345_XLOC_028101.1.p1	pmon_17917	XP_037796583.1	1989	1947	115087	9266	XP_037796583.1 pescadillo-like [Penaeus monodon]
mnor_12246	REF_STRG_1_5036_XLOC_089272.1.p1	pmon_4430	XP_037778374.1	927	858	2542	1227	XP_037778374.1 uncharacterized protein LOC119575061 [Penaeus monodon]
mnor_12251	REF_STRG_1_50408_XLOC_028188.1.p1	pmon_9104	XP_037785063.1	1617	1421	70091	6478	XP_037785063.1 apoptosis inhibitor 5-like [Penaeus monodon]
mnor_12254	REF_STRG_1_50419_XLOC_028201.1.p1	pmon_21097	XP_037800755.1	1236	1197	40913	3790	XP_037800755.1 uncharacterized protein LOC119595717 [Penaeus monodon]
mnor_12258	REF_STRG_1_50439_XLOC_028228.8.p1	pmon_13112	XP_037790716.1	5124	5515	75217	40411	XP_037790716.1 plexin A3-like [Penaeus monodon]
mnor_1226	COM_SPAL_1_014377_XLOC_050401.3.p1	pmon_19549	XP_037798792.1	600	696	10656	32533	XP_037798792.1 GTP-binding protein Di-Ras2-like [Penaeus monodon]
mnor_12260	REF_STRG_1_50449_XLOC_028232.1.p1	pmon_11576	XP_037788729.1	648	615	35266	2827	XP_037788729.1 uncharacterized protein LOC119584274 [Penaeus monodon]
mnor_12263	REF_STRG_1_50462_XLOC_028250.1.p1	pmon_21105	XP_037800766.1	1800	1797	38277	13118	XP_037800766.1 kelch-like protein 26 [Penaeus monodon]
mnor_1227	COM_SPAL_1_014378_XLOC_050411.2.p1	pmon_9076	XP_037785009.1	1617	1623	112014	8143	XP_037785009.1 formimidoyltransferase-cyclodeaminase-like [Penaeus monodon]
mnor_12270	REF_STRG_1_50490_XLOC_028304.2.p1	pmon_8656	XP_037784368.1	834	744	48286	73106	XP_037784368.1 39S ribosomal protein L46, mitochondrial-like [Penaeus monodon]
mnor_12275	REF_STRG_1_50502_XLOC_028317.1.p1	pmon_19029	XP_037798107.1	1500	1034	162883	96932	XP_037798107.1 sialin-like [Penaeus monodon]
mnor_12276	REF_STRG_1_50503_XLOC_028320.3.p1	pmon_16895	XP_037795307.1	1128	1110	7410	4982	XP_037795307.1 serine/threonine-protein kinase pim-1-like [Penaeus monodon]
mnor_1228	COM_SPAL_1_014387_XLOC_050437.3.p1	pmon_12356	XP_037789791.1	4173	4221	83124	9557	XP_037789791.1 tonsoku-like protein [Penaeus monodon]
mnor_12287	REF_STRG_1_50575_XLOC_028434.1.p1	pmon_19707	XP_037798972.1	1113	428	3174	764	XP_037798972.1 protein abrupt-like [Penaeus monodon]
mnor_12289	REF_STRG_1_50587_XLOC_028448.1.p1	pmon_15588	XP_037793583.1	957	960	136785	8508	XP_037793583.1 TBC1 domain family member 7-like [Penaeus monodon]
mnor_1229	COM_SPAL_1_014388_XLOC_050440.1.p1	pmon_8744	XP_037784520.1	1359	1344	49651	8393	XP_037784520.1 trypsin-1-like [Penaeus monodon]
mnor_1230	COM_SPAL_1_014389_XLOC_050441.2.p1	pmon_2383	XP_037775207.1	1215	1335	29170	11814	XP_037775207.1 DNA-directed RNA polymerase III subunit RPC4-like isoform X1 [Penaeus monodon]
mnor_12302	REF_STRG_1_50654_XLOC_028553.2.p1	pmon_12753	XP_037790289.1	1368	376	157125	2794	XP_037790289.1 MAP3K12-binding inhibitory protein 1-like [Penaeus monodon]
mnor_12309	REF_STRG_1_50686_XLOC_028609.1.p1	pmon_3074	XP_037776246.1	1290	1527	50479	13583	XP_037776246.1 sestrin-2-like [Penaeus monodon]
mnor_12320	REF_STRG_1_50737_XLOC_028680.3.p1	pmon_16723	XP_037795082.1	738	540	70969	3485	XP_037795082.1 serine protease inhibitor dipetalogastin-like [Penaeus monodon]
mnor_12321	REF_STRG_1_50745_XLOC_028701.1.p1	pmon_23577	XP_037804550.1	465	468	22958	5077	XP_037804550.1 MORN repeat-containing protein 4 homolog [Penaeus monodon]
mnor_12324	REF_STRG_1_50755_XLOC_028713.1.p1	pmon_9033	XP_037784895.1	978	1050	109155	12757	XP_037784895.1 THO complex subunit 3-like [Penaeus monodon]
mnor_12325	REF_STRG_1_50761_XLOC_028725.3.p1	pmon_10428	XP_037787071.1	1776	832	82336	18220	XP_037787071.1 DET1 homolog [Penaeus monodon]
mnor_12327	REF_STRG_1_50777_XLOC_028741.1.p1	pmon_12535	XP_037789998.1	810	1265	7297	8799	XP_037789998.1 homeobox protein DLX-1-like [Penaeus monodon]
mnor_12329	REF_STRG_1_50785_XLOC_028750.1.p1	pmon_6059	XP_037780635.1	1515	1434	46087	15619	XP_037780635.1 uncharacterized protein LOC119577035 [Penaeus monodon]
mnor_1233	COM_SPAL_1_014418_XLOC_050524.1.p1	pmon_22508	XP_037802968.1	2814	2982	121360	81450	XP_037802968.1 disintegrin and metalloproteinase domain-containing protein 10-like [Penaeus monodon]
mnor_12334	REF_STRG_1_5079_XLOC_089468.1.p1	pmon_10439	XP_037787083.1	297	201	13140	9337	XP_037787083.1 ATP synthase subunit g, mitochondrial-like [Penaeus monodon]
mnor_12335	REF_STRG_1_5080_XLOC_089463.3.p1	pmon_10438	XP_037787082.1	771	434	170499	22169	XP_037787082.1 protein ARV1-like [Penaeus monodon]
mnor_1234	COM_SPAL_1_014424_XLOC_050543.3.p1	pmon_16552	XP_037794880.1	3579	2789	144540	131719	XP_037794880.1 sushi, von Willebrand factor type A, EGF and pentraxin domain-containing protein 1-like [Penaeus monodon]
mnor_12341	REF_STRG_1_50857_XLOC_028857.5.p1	pmon_9673	XP_037785894.1	555	606	112514	26872	XP_037785894.1 caveolin-3-like isoform X1 [Penaeus monodon]
mnor_12348	REF_STRG_1_50885_XLOC_028897.1.p1	pmon_22422	XP_037802852.1	312	309	137365	28700	XP_037802852.1 uncharacterized protein LOC119597364 [Penaeus monodon]
mnor_1235	COM_SPAL_1_014432_XLOC_050566.2.p1	pmon_2664	XP_037775614.1	4863	4320	123872	12776	XP_037775614.1 LOW QUALITY PROTEIN: uncharacterized protein LOC119572582 [Penaeus monodon]
mnor_12352	REF_STRG_1_50895_XLOC_028906.1.p1	pmon_20859	XP_037800490.1	270	354	95243	29640	XP_037800490.1 uncharacterized protein LOC119595442 [Penaeus monodon]
mnor_12354	REF_STRG_1_50912_XLOC_028933.2.p1	pmon_20568	XP_037800103.1	723	843	30191	15860	XP_037800103.1 protein obstructor-E-like isoform X1 [Penaeus monodon]
mnor_1236	COM_SPAL_1_014444_XLOC_050611.1.p1	pmon_9381	XP_037785530.1	966	819	162880	61488	XP_037785530.1 UDP-N-acetylglucosamine/UDP-glucose/GDP-mannose transporter-like [Penaeus monodon]
mnor_12364	REF_STRG_1_50974_XLOC_029013.4.p1	pmon_15232	XP_037793187.1	7272	2692	169308	3073	XP_037793187.1 microtubule-associated protein 1B-like [Penaeus monodon]
mnor_12367	REF_STRG_1_5098_XLOC_089741.1.p1	pmon_16715	XP_037795074.1	4983	3326	125320	7300	XP_037795074.1 serine-rich adhesin for platelets-like, partial [Penaeus monodon]
mnor_12368	REF_STRG_1_50992_XLOC_029036.2.p1	pmon_19734	XP_037799006.1	4074	3832	77579	8684	XP_037799006.1 LOW QUALITY PROTEIN: uncharacterized protein LOC119594046 [Penaeus monodon]
mnor_1237	COM_SPAL_1_014452_XLOC_050630.5.p1	pmon_18723	XP_037797683.1	945	939	105536	14237	XP_037797683.1 alpha-tocopherol transfer protein-like [Penaeus monodon]
mnor_12374	REF_STRG_1_51012_XLOC_029059.3.p1	pmon_2861	XP_037775857.1	1731	2958	187325	54031	XP_037775857.1 LOW QUALITY PROTEIN: multiple C2 and transmembrane domain-containing protein-like [Penaeus monodon]
mnor_12394	REF_STRG_1_51087_XLOC_029168.3.p1	pmon_3805	XP_037777261.1	1368	1407	79952	10714	XP_037777261.1 solute carrier family 52, riboflavin transporter, member 3-B-like isoform X1 [Penaeus monodon]
mnor_1240	COM_SPAL_1_014470_XLOC_050708.3.p1	pmon_14207	XP_037792031.1	984	1433	50400	36509	XP_037792031.1 intraflagellar transport protein 46 homolog [Penaeus monodon]
mnor_12400	REF_STRG_1_51107_XLOC_029213.1.p1	pmon_23055	XP_037803702.1	1629	1596	113300	53222	XP_037803702.1 ecdysone-induced protein 78C-like [Penaeus monodon]
mnor_12402	REF_STRG_1_5112_XLOC_089838.1.p1	pmon_10232	XP_037786715.1	1143	857	198383	4102	XP_037786715.1 sorting nexin-16-like [Penaeus monodon]
mnor_12405	REF_STRG_1_51147_XLOC_029263.2.p1	pmon_8323	XP_037783752.1	807	792	14092	16959	XP_037783752.1 trypsin-1-like [Penaeus monodon]
mnor_12409	REF_STRG_1_5122_XLOC_090027.1.p1	pmon_18477	XP_037797342.1	2370	3449	140837	245467	XP_037797342.1 pumilio homolog 2-like isoform X1 [Penaeus monodon]
mnor_1241	COM_SPAL_1_014488_XLOC_050751.3.p1	pmon_4765	XP_037778971.1	726	655	62609	5732	XP_037778971.1 palmitoyltransferase ZDHHC3-like [Penaeus monodon]
mnor_12411	REF_STRG_1_51236_XLOC_029379.3.p1	pmon_17329	XP_037795847.1	2664	3309	274468	17543	XP_037795847.1 LOW QUALITY PROTEIN: synergin gamma-like [Penaeus monodon]
mnor_12413	REF_STRG_1_51278_XLOC_029436.1.p1	pmon_10522	XP_037787233.1	1335	789	60343	2079	XP_037787233.1 uncharacterized protein LOC119582835 [Penaeus monodon]
mnor_12415	REF_STRG_1_51281_XLOC_029442.1.p1	pmon_15042	XP_037792966.1	627	567	168759	20904	XP_037792966.1 uncharacterized protein LOC119588353 [Penaeus monodon]
mnor_12416	REF_STRG_1_51286_XLOC_029445.4.p1	pmon_7677	XP_037782825.1	1548	1590	164861	30265	XP_037782825.1 LOW QUALITY PROTEIN: sialin-like [Penaeus monodon]
mnor_1242	COM_SPAL_1_014492_XLOC_050765.1.p1	pmon_8095	XP_037783518.1	594	546	835	863	XP_037783518.1 dopamine D2-like receptor [Penaeus monodon]
mnor_12423	REF_STRG_1_51330_XLOC_029519.1.p1	pmon_258	XP_037772694.1	1713	1374	215431	10331	XP_037772694.1 uncharacterized protein LOC119568309 [Penaeus monodon]
mnor_12424	REF_STRG_1_51336_XLOC_029527.1.p1	pmon_10209	XP_037786656.1	438	441	29657	5567	XP_037786656.1 calmodulin-like [Penaeus monodon]
mnor_1243	COM_SPAL_1_014507_XLOC_050828.5.p1	pmon_988	XP_037773615.1	927	924	164121	5087	XP_037773615.1 phenazine biosynthesis-like domain-containing protein 2 [Penaeus monodon]
mnor_12434	REF_STRG_1_51383_XLOC_029588.1.p1	pmon_7957	XP_037783317.1	690	690	80717	13322	XP_037783317.1 dolichyldiphosphatase 1-like [Penaeus monodon]
mnor_12438	REF_STRG_1_51397_XLOC_029617.1.p1	pmon_5110	XP_037779375.1	477	552	17200	4258	XP_037779375.1 lachesin-like [Penaeus monodon]
mnor_1244	COM_SPAL_1_014508_XLOC_050831.2.p1	pmon_8892	XP_037784692.1	4329	4135	202666	6120	XP_037784692.1 nucleolar MIF4G domain-containing protein 1 homolog [Penaeus monodon]
mnor_12445	REF_STRG_1_51421_XLOC_029644.1.p1	pmon_6017	XP_037780580.1	1737	1620	43435	31953	XP_037780580.1 protein tramtrack, beta isoform-like isoform X1 [Penaeus monodon]
mnor_12447	REF_STRG_1_51428_XLOC_029659.2.p1	pmon_9216	XP_037785224.1	1251	1248	154146	46626	XP_037785224.1 high mobility group protein 20A-like isoform X1 [Penaeus monodon]
mnor_12448	REF_STRG_1_51429_XLOC_029662.7.p1	pmon_21573	XP_037801518.1	2154	2250	283807	24959	XP_037801518.1 nose resistant to fluoxetine protein 6-like [Penaeus monodon]
mnor_1245	COM_SPAL_1_014512_XLOC_050844.1.p1	pmon_18402	XP_037797224.1	723	807	86839	5318	XP_037797224.1 glucose-induced degradation protein 8 homolog isoform X1 [Penaeus monodon]
mnor_12454	REF_STRG_1_51450_XLOC_029686.2.p1	pmon_854	XP_037773473.1	1035	966	94464	10757	XP_037773473.1 alpha-tocopherol transfer protein-like [Penaeus monodon]
mnor_12462	REF_STRG_1_51507_XLOC_029766.1.p1	pmon_7835	XP_037783107.1	1206	1191	70344	13832	XP_037783107.1 dnaJ homolog subfamily A member 1-like [Penaeus monodon]
mnor_1247	COM_SPAL_1_014523_XLOC_050877.1.p1	pmon_9364	XP_037785507.1	5451	4459	178730	21553	XP_037785507.1 tyrosine-protein phosphatase non-receptor type 23-like [Penaeus monodon]
mnor_1248	COM_SPAL_1_014526_XLOC_050890.1.p1	pmon_18672	XP_037797622.1	873	401	80819	9232	XP_037797622.1 ethanolamine-phosphate phospho-lyase-like isoform X1 [Penaeus monodon]
mnor_12486	REF_STRG_1_5159_XLOC_090338.2.p1	pmon_13730	XP_037791456.1	1128	1020	150365	9968	XP_037791456.1 uncharacterized protein LOC119586806 isoform X1 [Penaeus monodon]
mnor_12489	REF_STRG_1_51609_XLOC_029941.2.p1	pmon_23168	XP_037803903.1	1041	1068	140308	44201	XP_037803903.1 DDB1- and CUL4-associated factor 7-like [Penaeus monodon]
mnor_1249	COM_SPAL_1_014535_XLOC_050908.1.p1	pmon_16452	XP_037794720.1	1728	1758	196809	16643	XP_037794720.1 LOW QUALITY PROTEIN: N6-adenosine-methyltransferase subunit METTL3-like [Penaeus monodon]
mnor_12490	REF_STRG_1_5160_XLOC_090334.2.p1	pmon_7583	XP_037782715.1	1032	1041	50744	12073	XP_037782715.1 galactosylgalactosylxylosylprotein 3-beta-glucuronosyltransferase 2-like [Penaeus monodon]
mnor_125	COM_SPAL_1_002495_XLOC_012895.1.p1	pmon_8188	XP_037783613.1	1449	1401	148557	7392	XP_037783613.1 glutamate receptor-like [Penaeus monodon]
mnor_1250	COM_SPAL_1_014542_XLOC_050935.3.p1	pmon_23884	XP_037804932.1	1815	2112	80784	11753	XP_037804932.1 ATP-binding cassette sub-family F member 3-like [Penaeus monodon]
mnor_1251	COM_SPAL_1_014553_XLOC_050964.3.p1	pmon_5450	XP_037779839.1	1107	1107	1401	1457	XP_037779839.1 zinc finger protein SNAI2-like [Penaeus monodon]
mnor_12521	REF_STRG_1_51730_XLOC_030137.1.p1	pmon_6124	XP_037780719.1	495	912	59349	15789	XP_037780719.1 isatin hydrolase-like [Penaeus monodon]
mnor_12529	REF_STRG_1_51772_XLOC_030212.1.p1	pmon_3972	XP_037777553.1	1869	1938	142004	109028	XP_037777553.1 photoreceptor-specific nuclear receptor-like isoform X1 [Penaeus monodon]
mnor_1253	COM_SPAL_1_014577_XLOC_051060.1.p1	pmon_11851	XP_037789194.1	981	813	60905	108511	XP_037789194.1 phosphopantothenoylcysteine decarboxylase subunit SIS2-like isoform X2 [Penaeus monodon]
mnor_12533	REF_STRG_1_51794_XLOC_030265.3.p1	pmon_11746	XP_037789023.1	1284	1086	128301	10355	XP_037789023.1 protein PRRC1-like isoform X1 [Penaeus monodon]
mnor_1254	COM_SPAL_1_014582_XLOC_051075.2.p1	pmon_3106	XP_037776307.1	1761	1821	2174	25759	XP_037776307.1 poly(A) polymerase type 3-like isoform X1 [Penaeus monodon]
mnor_12541	REF_STRG_1_51824_XLOC_030300.1.p1	pmon_2500	XP_037775427.1	1038	732	135125	7263	XP_037775427.1 activator of 90 kDa heat shock protein ATPase homolog 1-like [Penaeus monodon]
mnor_12548	REF_STRG_1_51861_XLOC_030348.1.p1	pmon_22030	XP_037802185.1	543	504	8508	1071	XP_037802185.1 pro-resilin-like [Penaeus monodon]
mnor_12549	REF_STRG_1_51888_XLOC_030384.1.p1	pmon_5382	XP_037779733.1	2736	4065	98960	43590	XP_037779733.1 uncharacterized protein LOC119576218 isoform X1 [Penaeus monodon]
mnor_1255	COM_SPAL_1_014583_XLOC_051077.3.p1	pmon_1542	XP_037774231.1	1455	1524	110445	100774	XP_037774231.1 acetylcholine receptor subunit alpha-like 2 [Penaeus monodon]
mnor_12551	REF_STRG_1_51898_XLOC_030394.3.p1	pmon_17000	XP_037795470.1	2919	2916	33023	35128	XP_037795470.1 hormone receptor 4-like isoform X1 [Penaeus monodon]
mnor_1256	COM_SPAL_1_014593_XLOC_051120.2.p1	pmon_8461	XP_037784002.1	1347	1362	204331	31202	XP_037784002.1 NF-kappa-B inhibitor cactus-like [Penaeus monodon]
mnor_12560	REF_STRG_1_51936_XLOC_030447.10.p1	pmon_2561	XP_037775505.1	1269	1428	90661	18858	XP_037775505.1 argininosuccinate synthase-like isoform X1 [Penaeus monodon]
mnor_12562	REF_STRG_1_51951_XLOC_030478.1.p1	pmon_13037	XP_037790638.1	756	1209	149098	20258	XP_037790638.1 uncharacterized protein LOC119585998 [Penaeus monodon]
mnor_12563	REF_STRG_1_5195_XLOC_090861.1.p1	pmon_622	XP_037773200.1	1281	1329	172999	33979	XP_037773200.1 tryptophan 2,3-dioxygenase-like [Penaeus monodon]
mnor_1258	COM_SPAL_1_014612_XLOC_051180.1.p1	pmon_11846	XP_037789186.1	1173	1509	31783	5119	XP_037789186.1 LOW QUALITY PROTEIN: tetratricopeptide repeat protein 8-like [Penaeus monodon]
mnor_12581	REF_STRG_1_52072_XLOC_030648.1.p1	pmon_16549	XP_037794877.1	3021	2955	78488	14176	XP_037794877.1 uncharacterized protein LOC119590163 [Penaeus monodon]
mnor_12582	REF_STRG_1_52079_XLOC_030655.2.p1	pmon_8156	XP_037783579.1	1467	1500	109863	9203	XP_037783579.1 alanine--glyoxylate aminotransferase 2, mitochondrial-like [Penaeus monodon]
mnor_12590	REF_STRG_1_52137_XLOC_030751.1.p1	pmon_11735	XP_037788990.1	972	348	103112	13669	XP_037788990.1 short transient receptor potential channel 4-associated protein-like, partial [Penaeus monodon]
mnor_12591	REF_STRG_1_52140_XLOC_030755.1.p1	pmon_22119	XP_037802342.1	1020	1062	56290	34460	XP_037802342.1 uncharacterized protein LOC119596993 isoform X1 [Penaeus monodon]
mnor_12598	REF_STRG_1_52179_XLOC_030824.1.p1	pmon_1917	XP_037774658.1	1545	1317	90785	18750	XP_037774658.1 LOW QUALITY PROTEIN: short-chain dehydrogenase/reductase family 42E member 1-like [Penaeus monodon]
mnor_1260	COM_SPAL_1_014646_XLOC_051273.1.p1	pmon_13993	XP_037791787.1	1338	1515	149644	5186	XP_037791787.1 succinate--hydroxymethylglutarate CoA-transferase-like [Penaeus monodon]
mnor_12600	REF_STRG_1_52184_XLOC_030831.4.p1	pmon_4605	XP_037778690.1	1566	1830	133907	12728	XP_037778690.1 uncharacterized protein LOC119575255 isoform X1 [Penaeus monodon]
mnor_12601	REF_STRG_1_52195_XLOC_030839.1.p1	pmon_18558	XP_037797464.1	1098	833	263544	41816	XP_037797464.1 homeobox protein extradenticle-like isoform X3 [Penaeus monodon]
mnor_12606	REF_STRG_1_52217_XLOC_030871.3.p1	pmon_9173	XP_037785161.1	2892	4543	127615	140322	XP_037785161.1 LOW QUALITY PROTEIN: MAP kinase-activating death domain protein-like [Penaeus monodon]
mnor_12613	REF_STRG_1_5222_XLOC_091313.1.p1	pmon_17247	XP_037795762.1	2085	2100	183896	4306	XP_037795762.1 apolipophorins-like [Penaeus monodon]
mnor_12626	REF_STRG_1_52310_XLOC_031006.3.p1	pmon_16914	XP_037795332.1	462	462	15753	6534	XP_037795332.1 40S ribosomal protein S11-like isoform X2 [Penaeus monodon]
mnor_12627	REF_STRG_1_52311_XLOC_031023.1.p1	pmon_21181	XP_037800913.1	2742	2694	113357	26653	XP_037800913.1 F-box/WD repeat-containing protein 7-like [Penaeus monodon]
mnor_12629	REF_STRG_1_52323_XLOC_031039.1.p1	pmon_23092	XP_037803767.1	315	447	227977	45668	XP_037803767.1 microtubule-associated proteins 1A/1B light chain 3C-like isoform X1 [Penaeus monodon]
mnor_1263	COM_SPAL_1_014695_XLOC_051407.1.p1	pmon_8527	XP_037784125.1	999	1152	52497	3848	XP_037784125.1 bifunctional peptidase and (3S)-lysyl hydroxylase Jmjd7-like isoform X1 [Penaeus monodon]
mnor_12634	REF_STRG_1_52347_XLOC_031069.2.p1	pmon_2648	XP_037775597.1	531	687	124633	8734	XP_037775597.1 uncharacterized protein LOC119572564 [Penaeus monodon]
mnor_12637	REF_STRG_1_52359_XLOC_031083.3.p1	pmon_8447	XP_037783971.1	534	570	72762	13823	XP_037783971.1 coatomer subunit zeta-1-like isoform X1 [Penaeus monodon]
mnor_12638	REF_STRG_1_52370_XLOC_031104.1.p1	pmon_14473	XP_037792305.1	1263	814	64490	963	XP_037792305.1 uncharacterized protein LOC119587698 [Penaeus monodon]
mnor_12647	REF_STRG_1_5240_XLOC_091538.1.p1	pmon_19217	XP_037798314.1	633	527	2325	783	XP_037798314.1 crustacyanin-A2 subunit-like [Penaeus monodon]
mnor_12648	REF_STRG_1_52411_XLOC_031179.4.p1	pmon_21517	XP_037801417.1	2424	2397	77451	18750	XP_037801417.1 nucleolar transcription factor 1-A-like [Penaeus monodon]
mnor_1265	COM_SPAL_1_014711_XLOC_051433.1.p1	pmon_7416	XP_037782466.1	1149	1232	158230	19328	XP_037782466.1 serine/threonine-protein phosphatase 2A 56 kDa regulatory subunit epsilon isoform-like [Penaeus monodon]
mnor_12650	REF_STRG_1_5242_XLOC_091658.1.p1	pmon_1445	XP_037774122.1	2448	2475	18450	13775	XP_037774122.1 LOW QUALITY PROTEIN: delta-like protein 1 [Penaeus monodon]
mnor_12652	REF_STRG_1_52437_XLOC_031206.1.p1	pmon_20356	XP_037799804.1	1044	1038	89773	6501	XP_037799804.1 ethanolamine kinase 1-like [Penaeus monodon]
mnor_12655	REF_STRG_1_52463_XLOC_031237.2.p1	pmon_329	XP_037772792.1	1818	1791	61650	12803	XP_037772792.1 forkhead box protein P1-like [Penaeus monodon]
mnor_1266	COM_SPAL_1_014731_XLOC_051481.10.p1	pmon_3002	XP_037776109.1	1323	1554	53537	23368	XP_037776109.1 hexokinase type 2-like isoform X1 [Penaeus monodon]
mnor_12665	REF_STRG_1_52509_XLOC_031320.1.p1	pmon_4248	XP_037778052.1	1473	1287	40362	1505	XP_037778052.1 protein unzipped-like [Penaeus monodon]
mnor_12669	REF_STRG_1_52550_XLOC_031363.1.p1	pmon_8598	XP_037784252.1	1152	1146	42752	8984	XP_037784252.1 proliferation-associated protein 2G4-like [Penaeus monodon]
mnor_1267	COM_SPAL_1_014733_XLOC_051483.7.p1	pmon_6835	XP_037781749.1	1056	1047	74008	11173	XP_037781749.1 SAGA-associated factor 29-like [Penaeus monodon]
mnor_12674	REF_STRG_1_5257_XLOC_091826.5.p1	pmon_5367	XP_037779712.1	1824	1773	540048	17091	XP_037779712.1 solute carrier family 23 member 2-like isoform X2 [Penaeus monodon]
mnor_1268	COM_SPAL_1_014743_XLOC_051513.1.p1	pmon_20330	XP_037799772.1	918	840	136953	6995	XP_037799772.1 60S ribosomal protein L7-like [Penaeus monodon]
mnor_12687	REF_STRG_1_5263_XLOC_090936.6.p1	pmon_3055	XP_037776214.1	450	456	51982	30025	XP_037776214.1 calmodulin isoform X1 [Penaeus monodon]
mnor_1269	COM_SPAL_1_014759_XLOC_051533.9.p1	pmon_10891	XP_037787697.1	3573	4095	178243	18223	XP_037787697.1 DNA-directed RNA polymerase III subunit RPC1-like [Penaeus monodon]
mnor_12690	REF_STRG_1_52656_XLOC_031542.1.p1	pmon_15161	XP_037793096.1	2031	1764	127528	4631	XP_037793096.1 uncharacterized protein LOC119588530 [Penaeus monodon]
mnor_127	COM_SPAL_1_002506_XLOC_012925.2.p1	pmon_13022	XP_037790623.1	2085	2145	56587	21851	XP_037790623.1 spermatogenesis-associated protein 5-like protein 1 [Penaeus monodon]
mnor_1270	COM_SPAL_1_014779_XLOC_051590.4.p1	pmon_23656	XP_037804672.1	1179	1542	42293	7291	XP_037804672.1 synaptic vesicle 2-related protein-like [Penaeus monodon]
mnor_12703	REF_STRG_1_52710_XLOC_031633.2.p1	pmon_11418	XP_037788520.1	1935	1899	187969	22489	XP_037788520.1 probable ubiquitin carboxyl-terminal hydrolase MINDY-4 [Penaeus monodon]
mnor_12704	REF_STRG_1_52716_XLOC_031647.1.p1	pmon_16477	XP_037794765.1	2973	2955	98019	13571	XP_037794765.1 E3 ubiquitin-protein ligase MARCHF6-like isoform X1 [Penaeus monodon]
mnor_12706	REF_STRG_1_52726_XLOC_031659.1.p1	pmon_9644	XP_037785857.1	576	489	29714	43756	XP_037785857.1 cyclin-dependent kinase inhibitor 3-like [Penaeus monodon]
mnor_12707	REF_STRG_1_52730_XLOC_031663.2.p1	pmon_23637	XP_037804652.1	2859	1583	108305	4556	XP_037804652.1 uncharacterized protein LOC119598980 [Penaeus monodon]
mnor_1271	COM_SPAL_1_014794_XLOC_051640.3.p1	pmon_4748	XP_037778935.1	810	858	38537	8031	XP_037778935.1 inhibitor of growth protein 1-like [Penaeus monodon]
mnor_12720	REF_STRG_1_52806_XLOC_031780.6.p1	pmon_23702	XP_037804736.1	3195	3114	243122	18530	XP_037804736.1 LOW QUALITY PROTEIN: nuclear export mediator factor NEMF-like [Penaeus monodon]
mnor_12721	REF_STRG_1_5280_XLOC_092139.3.p1	pmon_18644	XP_037797592.1	903	836	241078	3855	XP_037797592.1 LOW QUALITY PROTEIN: elongation factor Ts, mitochondrial-like [Penaeus monodon]
mnor_12725	REF_STRG_1_52834_XLOC_031815.1.p1	pmon_22071	XP_037802261.1	366	570	202811	5156	XP_037802261.1 39S ribosomal protein L49, mitochondrial-like [Penaeus monodon]
mnor_12728	REF_STRG_1_52856_XLOC_031844.3.p1	pmon_9837	XP_037786134.1	1227	870	196252	2274	XP_037786134.1 uncharacterized protein LOC119582013 [Penaeus monodon]
mnor_12729	REF_STRG_1_52857_XLOC_031845.1.p1	pmon_23095	XP_037803773.1	2130	2520	26706	12049	XP_037803773.1 hemicentin-1-like [Penaeus monodon]
mnor_1273	COM_SPAL_1_014815_XLOC_051722.4.p1	pmon_124	XP_037772504.1	1350	2214	166769	24949	XP_037772504.1 zinc finger MYND domain-containing protein 11-like isoform X1 [Penaeus monodon]
mnor_12733	REF_STRG_1_52873_XLOC_031874.2.p1	pmon_12939	XP_037790540.1	393	403	58175	9645	XP_037790540.1 transcription initiation factor TFIID subunit 13-like [Penaeus monodon]
mnor_12739	REF_STRG_1_52933_XLOC_031940.4.p1	pmon_20401	XP_037799850.1	921	648	15269	7731	XP_037799850.1 uncharacterized protein LOC119594836 [Penaeus monodon]
mnor_12740	REF_STRG_1_52936_XLOC_031956.4.p1	pmon_13426	XP_037791107.1	1476	1811	277462	85993	XP_037791107.1 LIM domain-binding protein 3-like [Penaeus monodon]
mnor_12742	REF_STRG_1_52949_XLOC_031968.1.p1	pmon_15110	XP_037793038.1	1026	438	72184	3847	XP_037793038.1 synaptic vesicle membrane protein VAT-1 homolog [Penaeus monodon]
mnor_12743	REF_STRG_1_52957_XLOC_031982.5.p1	pmon_19182	XP_037798272.1	1104	1209	114748	10200	XP_037798272.1 uncharacterized protein LOC119593414 [Penaeus monodon]
mnor_1275	COM_SPAL_1_014835_XLOC_051800.2.p1	pmon_20513	XP_037800041.1	1800	2358	135568	15393	XP_037800041.1 ESF1 homolog isoform X1 [Penaeus monodon]
mnor_12757	REF_STRG_1_53030_XLOC_032092.1.p1	pmon_4759	XP_037778955.1	1899	1608	174648	108910	XP_037778955.1 homeobox protein araucan-like [Penaeus monodon]
mnor_12758	REF_STRG_1_53034_XLOC_032093.1.p1	pmon_16227	XP_037794299.1	525	924	100740	6041	XP_037794299.1 uncharacterized protein LOC119589805 isoform X1 [Penaeus monodon]
mnor_1276	COM_SPAL_1_014858_XLOC_051898.3.p1	pmon_1094	XP_037773740.1	2340	3132	107769	12660	XP_037773740.1 low-density lipoprotein receptor-related protein 4-like [Penaeus monodon]
mnor_12767	REF_STRG_1_5307_XLOC_092376.1.p1	pmon_1873	XP_037774610.1	381	378	43501	5447	XP_037774610.1 tctex1 domain-containing protein 2-like [Penaeus monodon]
mnor_12768	REF_STRG_1_53081_XLOC_032171.4.p1	pmon_9831	XP_037786128.1	1233	1227	109528	8553	XP_037786128.1 LOW QUALITY PROTEIN: isocitrate dehydrogenase [NADP] cytoplasmic-like [Penaeus monodon]
mnor_12772	REF_STRG_1_53126_XLOC_032246.2.p1	pmon_42	XP_037772400.1	2304	2754	165273	9003	XP_037772400.1 LOW QUALITY PROTEIN: uncharacterized protein LOC119568069 [Penaeus monodon]
mnor_12773	REF_STRG_1_53128_XLOC_032247.1.p1	pmon_9045	XP_037784919.1	822	972	52310	6194	XP_037784919.1 trypsin-1-like [Penaeus monodon]
mnor_1278	COM_SPAL_1_014879_XLOC_052007.1.p1	pmon_8285	XP_037783713.1	2337	2634	91216	12227	XP_037783713.1 sarcosine dehydrogenase, mitochondrial-like [Penaeus monodon]
mnor_12781	REF_STRG_1_53155_XLOC_032290.1.p1	pmon_18598	XP_037797523.1	894	741	155911	30258	XP_037797523.1 uncharacterized protein LOC119592680 [Penaeus monodon]
mnor_12784	REF_STRG_1_53193_XLOC_032326.3.p1	pmon_9122	XP_037785092.1	1506	1369	123570	24023	XP_037785092.1 E3 ubiquitin-protein ligase RNF25-like [Penaeus monodon]
mnor_12786	REF_STRG_1_53195_XLOC_032324.1.p1	pmon_9125	XP_037785096.1	2481	1110	35948	23605	XP_037785096.1 AP-4 complex subunit epsilon-1-like, partial [Penaeus monodon]
mnor_12797	REF_STRG_1_53254_XLOC_032426.4.p1	pmon_22313	XP_037802687.1	939	873	210985	18337	XP_037802687.1 uncharacterized protein LOC119597231 isoform X1 [Penaeus monodon]
mnor_128	COM_SPAL_1_002509_XLOC_012946.1.p1	pmon_20726	XP_037800321.1	3963	2661	121847	27646	XP_037800321.1 Down syndrome cell adhesion molecule-like protein Dscam2 [Penaeus monodon]
mnor_1280	COM_SPAL_1_014900_XLOC_052071.1.p1	pmon_4546	XP_037778606.1	4161	3015	193438	81312	XP_037778606.1 hornerin-like isoform X1 [Penaeus monodon]
mnor_12804	REF_STRG_1_53297_XLOC_032500.3.p1	pmon_10443	XP_037787088.1	402	456	10816	13726	XP_037787088.1 39S ribosomal protein L36, mitochondrial-like isoform X1 [Penaeus monodon]
mnor_12805	REF_STRG_1_53298_XLOC_032497.2.p1	pmon_10444	XP_037787093.1	1095	1782	49141	22074	XP_037787093.1 DNA polymerase lambda-like isoform X1 [Penaeus monodon]
mnor_12806	REF_STRG_1_53302_XLOC_032503.1.p1	pmon_4832	XP_037779085.1	1296	1401	71350	13207	XP_037779085.1 neuronal acetylcholine receptor subunit alpha-7-like [Penaeus monodon]
mnor_12808	REF_STRG_1_53309_XLOC_032490.4.p1	pmon_20222	XP_037799609.1	495	384	18021	3105	XP_037799609.1 uncharacterized protein LOC119594632 [Penaeus monodon]
mnor_1281	COM_SPAL_1_014916_XLOC_052117.1.p1	pmon_20857	XP_037800487.1	1470	2034	78660	102803	XP_037800487.1 uncharacterized protein LOC119595440 [Penaeus monodon]
mnor_12811	REF_STRG_1_53319_XLOC_032518.1.p1	pmon_2619	XP_037775565.1	1602	1374	93638	11521	XP_037775565.1 uncharacterized protein LOC119572530, partial [Penaeus monodon]
mnor_12816	REF_STRG_1_53358_XLOC_032568.1.p1	pmon_20543	XP_037800073.1	1365	1356	93173	19761	XP_037800073.1 dipeptidyl peptidase 1-like [Penaeus monodon]
mnor_12820	REF_STRG_1_53407_XLOC_032627.1.p1	pmon_5522	XP_037779966.1	2445	2682	111462	78583	XP_037779966.1 uncharacterized protein LOC119576377 [Penaeus monodon]
mnor_12827	REF_STRG_1_53437_XLOC_032699.1.p1	pmon_7658	XP_037782804.1	441	876	10322	8918	XP_037782804.1 uncharacterized protein LOC119579179 isoform X1 [Penaeus monodon]
mnor_12834	REF_STRG_1_53462_XLOC_032756.1.p1	pmon_10187	XP_037786615.1	480	551	48487	4130	XP_037786615.1 phospholipase A2-like [Penaeus monodon]
mnor_12835	REF_STRG_1_53464_XLOC_032749.1.p1	pmon_13330	XP_037790983.1	1323	696	134736	4456	XP_037790983.1 uncharacterized protein LOC119586342 [Penaeus monodon]
mnor_12837	REF_STRG_1_53470_XLOC_032772.1.p1	pmon_22058	XP_037802231.1	3213	3129	17503	6515	XP_037802231.1 uncharacterized protein LOC119596929 [Penaeus monodon]
mnor_12854	REF_STRG_1_53588_XLOC_032943.1.p1	pmon_8556	XP_037784179.1	927	918	228018	54977	XP_037784179.1 zwei Ig domain protein zig-8-like [Penaeus monodon]
mnor_12857	REF_STRG_1_5360_XLOC_092877.1.p1	pmon_4134	XP_037777823.1	645	642	43468	4720	XP_037777823.1 ropporin-1-like protein [Penaeus monodon]
mnor_1286	COM_SPAL_1_014948_XLOC_052250.1.p1	pmon_5415	XP_037779784.1	2091	2076	2166	3284	XP_037779784.1 uncharacterized protein LOC119576262 [Penaeus monodon]
mnor_12862	REF_STRG_1_53629_XLOC_032986.1.p1	pmon_6356	XP_037781038.1	2607	2304	242983	22293	XP_037781038.1 PR domain zinc finger protein 10-like [Penaeus monodon]
mnor_12863	REF_STRG_1_53643_XLOC_033006.3.p1	pmon_5320	XP_037779640.1	1554	1770	202085	14368	XP_037779640.1 arrestin domain-containing protein 3-like isoform X1 [Penaeus monodon]
mnor_12869	REF_STRG_1_53674_XLOC_033034.2.p1	pmon_7294	XP_037782282.1	1278	1380	23033	12761	XP_037782282.1 elongation factor 1-gamma-like [Penaeus monodon]
mnor_1287	COM_SPAL_1_014956_XLOC_052275.2.p1	pmon_2947	XP_037775999.1	1371	1557	152477	37199	XP_037775999.1 protein singed-like isoform X1 [Penaeus monodon]
mnor_1288	COM_SPAL_1_014971_XLOC_052311.6.p1	pmon_22701	XP_037803217.1	1398	2016	162069	13236	XP_037803217.1 sec1 family domain-containing protein 2-like [Penaeus monodon]
mnor_12881	REF_STRG_1_53741_XLOC_033131.1.p1	pmon_18018	XP_037796715.1	843	975	172611	5387	XP_037796715.1 vascular endothelial growth factor A-like isoform X1 [Penaeus monodon]
mnor_1289	COM_SPAL_1_014976_XLOC_052316.5.p1	pmon_11578	XP_037788731.1	2124	1938	8606	100861	XP_037788731.1 serine/threonine-protein kinase VRK1-like isoform X1 [Penaeus monodon]
mnor_12896	REF_STRG_1_53825_XLOC_033256.2.p1	pmon_4188	XP_037777961.1	3210	4893	91274	24631	XP_037777961.1 uncharacterized protein LOC119574652 isoform X1 [Penaeus monodon]
mnor_129	COM_SPAL_1_002511_XLOC_012959.2.p1	pmon_21511	XP_037801406.1	7590	11664	236417	35038	XP_037801406.1 DNA-dependent protein kinase catalytic subunit-like isoform X1 [Penaeus monodon]
mnor_12900	REF_STRG_1_53841_XLOC_033281.1.p1	pmon_17501	XP_037796080.1	555	552	89108	5741	XP_037796080.1 adrenodoxin-like protein 1, mitochondrial [Penaeus monodon]
mnor_12901	REF_STRG_1_53852_XLOC_033295.1.p1	pmon_20856	XP_037800486.1	1899	2040	45517	30435	XP_037800486.1 D-glucuronyl C5-epimerase B-like [Penaeus monodon]
mnor_12902	REF_STRG_1_53857_XLOC_033297.1.p1	pmon_20652	XP_037800239.1	3207	3294	4865	12403	XP_037800239.1 ubiquitin carboxyl-terminal hydrolase 25-like [Penaeus monodon]
mnor_12903	REF_STRG_1_53864_XLOC_033308.1.p1	pmon_22418	XP_037802846.1	1848	1854	146770	21574	XP_037802846.1 solute carrier family 45 member 3-like [Penaeus monodon]
mnor_12904	REF_STRG_1_5387_XLOC_093255.1.p1	pmon_19069	XP_037798147.1	5142	5300	78055	25022	XP_037798147.1 LOW QUALITY PROTEIN: protein piccolo-like [Penaeus monodon]
mnor_12909	REF_STRG_1_5392_XLOC_093433.13.p1	pmon_15682	XP_037793709.1	4764	4493	534870	121836	XP_037793709.1 uncharacterized protein LOC119589185 [Penaeus monodon]
mnor_12911	REF_STRG_1_53937_XLOC_033412.1.p1	pmon_6084	XP_037780665.1	885	399	2648	5307	XP_037780665.1 uncharacterized protein LOC119577062, partial [Penaeus monodon]
mnor_12915	REF_STRG_1_53949_XLOC_033428.18.p1	pmon_18935	XP_037797944.1	2094	2238	206536	29816	XP_037797944.1 cytoplasmic dynein 1 intermediate chain-like isoform X1 [Penaeus monodon]
mnor_12922	REF_STRG_1_53986_XLOC_033477.1.p1	pmon_9561	XP_037785761.1	4017	2452	75112	3457	XP_037785761.1 E3 ubiquitin-protein ligase HUWE1-like [Penaeus monodon]
mnor_12928	REF_STRG_1_54020_XLOC_033530.2.p1	pmon_7549	XP_037782658.1	990	1020	21325	4059	XP_037782658.1 uncharacterized protein C3orf38-like [Penaeus monodon]
mnor_1293	COM_SPAL_1_015007_XLOC_052432.1.p1	pmon_13506	XP_037791219.1	1875	1399	27040	7376	XP_037791219.1 glycosylphosphatidylinositol anchor attachment 1 protein-like [Penaeus monodon]
mnor_12931	REF_STRG_1_54033_XLOC_033544.2.p1	pmon_17297	XP_037795813.1	957	1005	68565	11362	XP_037795813.1 leucine zipper transcription factor-like protein 1 [Penaeus monodon]
mnor_12935	REF_STRG_1_54046_XLOC_033569.3.p1	pmon_6548	XP_037781245.1	1260	1413	106701	19108	XP_037781245.1 galactose-3-O-sulfotransferase 4-like isoform X1 [Penaeus monodon]
mnor_1294	COM_SPAL_1_015029_XLOC_052497.8.p1	pmon_13511	XP_037791224.1	2979	1845	188333	70246	XP_037791224.1 band 4.1-like protein 5 isoform X1 [Penaeus monodon]
mnor_1296	COM_SPAL_1_015055_XLOC_052550.6.p1	pmon_6735	XP_037781605.1	2118	2118	108793	6993	XP_037781605.1 LOW QUALITY PROTEIN: alkylated DNA repair protein alkB homolog 8-like [Penaeus monodon]
mnor_12965	REF_STRG_1_5420_XLOC_093680.7.p1	pmon_5280	XP_037779572.1	1305	2703	63596	63397	XP_037779572.1 uncharacterized protein LOC119576102 isoform X1 [Penaeus monodon]
mnor_12968	REF_STRG_1_54217_XLOC_033819.1.p1	pmon_4021	XP_037777618.1	2061	1995	27236	5506	XP_037777618.1 uncharacterized protein LOC119574460 [Penaeus monodon]
mnor_1297	COM_SPAL_1_015056_XLOC_052552.1.p1	pmon_16779	XP_037795159.1	1809	1390	55929	2888	XP_037795159.1 protein neuralized-like [Penaeus monodon]
mnor_12977	REF_STRG_1_54286_XLOC_033915.7.p1	pmon_16113	XP_037794184.1	3414	3270	217101	48871	XP_037794184.1 protein 4.1 homolog [Penaeus monodon]
mnor_1298	COM_SPAL_1_015057_XLOC_052558.5.p1	pmon_2320	XP_037775102.1	672	627	67740	17193	XP_037775102.1 superoxide dismutase [Cu-Zn] 4A-like isoform X1 [Penaeus monodon]
mnor_12981	REF_STRG_1_54302_XLOC_033936.1.p1	pmon_19440	XP_037798613.1	855	873	36293	19781	XP_037798613.1 aquaporin-11-like isoform X1 [Penaeus monodon]
mnor_12985	REF_STRG_1_54315_XLOC_033952.4.p1	pmon_18439	XP_037797286.1	1011	1008	101134	14858	XP_037797286.1 LOW QUALITY PROTEIN: ATPase ASNA1 homolog [Penaeus monodon]
mnor_12986	REF_STRG_1_5431_XLOC_093755.1.p1	pmon_17434	XP_037795994.1	1065	479	38821	15954	XP_037795994.1 uncharacterized protein LOC119591336, partial [Penaeus monodon]
mnor_1299	COM_SPAL_1_015066_XLOC_052612.1.p1	pmon_4633	XP_037778748.1	1422	1212	495996	42528	XP_037778748.1 glutaredoxin domain-containing cysteine-rich protein CG31559-like [Penaeus monodon]
mnor_12996	REF_STRG_1_5435_XLOC_093826.2.p1	pmon_15578	XP_037793571.1	1128	726	111436	2545	XP_037793571.1 hsp90 co-chaperone Cdc37-like [Penaeus monodon]
mnor_12997	REF_STRG_1_54363_XLOC_034045.1.p1	pmon_17851	XP_037796496.1	822	1302	156085	5394	XP_037796496.1 uncharacterized protein LOC119591820 [Penaeus monodon]
mnor_1300	COM_SPAL_1_015077_XLOC_052652.4.p1	pmon_12416	XP_037789877.1	4128	4509	199966	14144	XP_037789877.1 von Willebrand factor A domain-containing protein 7-like [Penaeus monodon]
mnor_13000	REF_STRG_1_54384_XLOC_034068.2.p1	pmon_14736	XP_037792631.1	600	678	857	21366	XP_037792631.1 heart- and neural crest derivatives-expressed protein 2-like [Penaeus monodon]
mnor_13003	REF_STRG_1_54399_XLOC_034080.1.p1	pmon_11847	XP_037789187.1	741	741	98075	7329	XP_037789187.1 proteasome subunit alpha type-6-like [Penaeus monodon]
mnor_13007	REF_STRG_1_54417_XLOC_034109.3.p1	pmon_17425	XP_037795981.1	468	720	143175	8647	XP_037795981.1 uncharacterized protein LOC119591323 isoform X2 [Penaeus monodon]
mnor_1301	COM_SPAL_1_015087_XLOC_052691.1.p1	pmon_3063	XP_037776233.1	1692	2361	51746	10874	XP_037776233.1 blastula protease 10-like isoform X1 [Penaeus monodon]
mnor_13015	REF_STRG_1_54457_XLOC_034168.1.p1	pmon_5881	XP_037780405.1	2238	1105	35976	14993	XP_037780405.1 uncharacterized protein LOC119576829 [Penaeus monodon]
mnor_1302	COM_SPAL_1_015093_XLOC_052707.2.p1	pmon_12283	XP_037789692.1	3027	2464	88929	155688	XP_037789692.1 synaptojanin-1-like [Penaeus monodon]
mnor_13022	REF_STRG_1_54492_XLOC_034201.2.p1	pmon_11821	XP_037789152.1	753	636	30776	5470	XP_037789152.1 type-2 ice-structuring protein-like [Penaeus monodon]
mnor_13029	REF_STRG_1_54533_XLOC_034286.4.p1	pmon_7634	XP_037782780.1	1089	996	55289	14582	XP_037782780.1 uncharacterized protein LOC119579119 [Penaeus monodon]
mnor_1303	COM_SPAL_1_015099_XLOC_052735.8.p1	pmon_15335	XP_037793303.1	2754	1549	17339	9606	XP_037793303.1 RB-associated KRAB zinc finger protein-like [Penaeus monodon]
mnor_1304	COM_SPAL_1_015112_XLOC_052769.15.p1	pmon_3815	XP_037777290.1	5622	5055	574763	40504	XP_037777290.1 serine/threonine-protein kinase Genghis Khan-like isoform X7 [Penaeus monodon]
mnor_1305	COM_SPAL_1_015130_XLOC_052812.4.p1	pmon_4104	XP_037777759.1	1407	944	140253	7653	XP_037777759.1 nuclear pore complex protein Nup88-like [Penaeus monodon]
mnor_13052	REF_STRG_1_5466_XLOC_094052.3.p1	pmon_13973	XP_037791764.1	1536	1490	220890	168602	XP_037791764.1 cyclin-dependent kinase 14-like [Penaeus monodon]
mnor_13054	REF_STRG_1_54678_XLOC_034493.3.p1	pmon_10942	XP_037787753.1	4437	4632	128008	66277	XP_037787753.1 mucin-5AC-like [Penaeus monodon]
mnor_13056	REF_STRG_1_54689_XLOC_034509.1.p1	pmon_19759	XP_037799043.1	1602	1526	50528	3690	XP_037799043.1 uncharacterized protein LOC119594072 [Penaeus monodon]
mnor_13057	REF_STRG_1_54702_XLOC_034526.1.p1	pmon_761	XP_037773366.1	381	384	86194	3717	XP_037773366.1 phosphatidylinositol N-acetylglucosaminyltransferase subunit P-like [Penaeus monodon]
mnor_1306	COM_SPAL_1_015154_XLOC_052872.1.p1	pmon_2424	XP_037775275.1	1725	1764	93757	5830	XP_037775275.1 transmembrane protein 209-like [Penaeus monodon]
mnor_13067	REF_STRG_1_54786_XLOC_034634.1.p1	pmon_8663	XP_037784381.1	1383	1089	88874	10179	XP_037784381.1 transcription initiation factor IIA subunit 1-like [Penaeus monodon]
mnor_13070	REF_STRG_1_54798_XLOC_034654.3.p1	pmon_4230	XP_037778021.1	1104	1218	97890	2546	XP_037778021.1 zinc finger protein 45-like isoform X1 [Penaeus monodon]
mnor_13076	REF_STRG_1_54807_XLOC_034664.4.p1	pmon_10819	XP_037787620.1	1425	1431	102842	17291	XP_037787620.1 autophagy-related protein 13-like [Penaeus monodon]
mnor_13081	REF_STRG_1_5481_XLOC_094137.2.p1	pmon_4364	XP_037778223.1	993	1014	77516	3870	XP_037778223.1 polyprenol reductase-like [Penaeus monodon]
mnor_13082	REF_STRG_1_5482_XLOC_094135.1.p1	pmon_23416	XP_037804218.1	918	885	157491	10219	XP_037804218.1 phosducin-like protein [Penaeus monodon]
mnor_1309	COM_SPAL_1_015163_XLOC_052899.1.p1	pmon_22388	XP_037802802.1	780	719	96538	51667	XP_037802802.1 persulfide dioxygenase ETHE1, mitochondrial-like [Penaeus monodon]
mnor_13096	REF_STRG_1_54909_XLOC_034825.2.p1	pmon_8563	XP_037784193.1	1191	1218	87719	9621	XP_037784193.1 transmembrane protein 115-like [Penaeus monodon]
mnor_131	COM_SPAL_1_002518_XLOC_012978.1.p1	pmon_7800	XP_037783040.1	1611	1317	256685	211602	XP_037783040.1 ankyrin repeat domain-containing protein 10-like isoform X1 [Penaeus monodon]
mnor_1310	COM_SPAL_1_015168_XLOC_052920.8.p1	pmon_1380	XP_037774053.1	1893	1503	64642	11485	XP_037774053.1 esterase FE4-like [Penaeus monodon]
mnor_13100	REF_STRG_1_54928_XLOC_034843.2.p1	pmon_17531	XP_037796112.1	699	685	153328	10976	XP_037796112.1 protein NipSnap-like [Penaeus monodon]
mnor_13102	REF_STRG_1_54933_XLOC_034851.1.p1	pmon_8218	XP_037783643.1	297	645	19043	20266	XP_037783643.1 uncharacterized protein LOC119579865 [Penaeus monodon]
mnor_13103	REF_STRG_1_54938_XLOC_034857.2.p1	pmon_9789	XP_037786064.1	1191	1137	57594	40859	XP_037786064.1 microfibril-associated glycoprotein 4-like [Penaeus monodon]
mnor_1311	COM_SPAL_1_015174_XLOC_052938.15.p1	pmon_5986	XP_037780528.1	1443	1488	317361	32914	XP_037780528.1 serine/threonine-protein phosphatase 2A 55 kDa regulatory subunit B alpha isoform isoform X1 [Penaeus monodon]
mnor_13112	REF_STRG_1_55028_XLOC_035009.1.p1	pmon_21548	XP_037801480.1	1155	1671	228751	37054	XP_037801480.1 uncharacterized protein LOC119596344 [Penaeus monodon]
mnor_13114	REF_STRG_1_55054_XLOC_035045.1.p1	pmon_22706	XP_037803222.1	1131	1128	190577	3573	XP_037803222.1 uncharacterized protein LOC119597693 [Penaeus monodon]
mnor_13115	REF_STRG_1_55066_XLOC_035056.2.p1	pmon_15530	XP_037793519.1	1101	1125	33346	14368	XP_037793519.1 uncharacterized protein LOC119588988 [Penaeus monodon]
mnor_13119	REF_STRG_1_55077_XLOC_035071.1.p1	pmon_6983	XP_037781911.1	1302	1317	81157	8924	XP_037781911.1 trypsin-like [Penaeus monodon]
mnor_1312	COM_SPAL_1_015179_XLOC_052959.2.p1	pmon_16582	XP_037794920.1	1332	1263	266247	11063	XP_037794920.1 prostatic acid phosphatase-like [Penaeus monodon]
mnor_13125	REF_STRG_1_55112_XLOC_035114.1.p1	pmon_11363	XP_037788429.1	732	732	53761	13587	XP_037788429.1 CTD nuclear envelope phosphatase 1 homolog [Penaeus monodon]
mnor_1313	COM_SPAL_1_015180_XLOC_052961.14.p1	pmon_17437	XP_037795997.1	2247	2265	824707	9827	XP_037795997.1 ATP-dependent RNA helicase DDX42-like isoform X1 [Penaeus monodon]
mnor_13131	REF_STRG_1_55163_XLOC_035171.1.p1	pmon_4815	XP_037779060.1	1077	1092	1707	1583	XP_037779060.1 leucine-rich repeat-containing protein 42-like [Penaeus monodon]
mnor_13135	REF_STRG_1_55184_XLOC_035193.3.p1	pmon_12405	XP_037789863.1	1077	1071	67304	10102	XP_037789863.1 45 kDa calcium-binding protein-like [Penaeus monodon]
mnor_13140	REF_STRG_1_55214_XLOC_035251.1.p1	pmon_20647	XP_037800232.1	1614	163	257586	2039	XP_037800232.1 ER membrane protein complex subunit 1-like [Penaeus monodon]
mnor_13142	REF_STRG_1_55241_XLOC_035281.1.p1	pmon_12164	XP_037789538.1	1368	1374	93296	88528	XP_037789538.1 L-2-hydroxyglutarate dehydrogenase, mitochondrial-like isoform X1 [Penaeus monodon]
mnor_13146	REF_STRG_1_55276_XLOC_035320.3.p1	pmon_7024	XP_037781954.1	1359	972	191617	4097	XP_037781954.1 transducin beta-like protein 2 [Penaeus monodon]
mnor_13149	REF_STRG_1_55291_XLOC_035351.1.p1	pmon_22675	XP_037803175.1	867	746	104064	25396	XP_037803175.1 protein IMPACT-B-like isoform X1 [Penaeus monodon]
mnor_1315	COM_SPAL_1_015215_XLOC_053062.3.p1	pmon_9648	XP_037785861.1	1611	1617	282604	12641	XP_037785861.1 phosphatidylserine lipase ABHD16A-like [Penaeus monodon]
mnor_13153	REF_STRG_1_55313_XLOC_035375.4.p1	pmon_2431	XP_037775286.1	2043	1331	70870	6945	XP_037775286.1 polycomb protein suz12-A-like [Penaeus monodon]
mnor_1316	COM_SPAL_1_015237_XLOC_053121.8.p1	pmon_17632	XP_037796241.1	2877	2532	257272	21742	XP_037796241.1 GRB10-interacting GYF protein 2-like [Penaeus monodon]
mnor_13161	REF_STRG_1_55350_XLOC_035433.1.p1	pmon_9686	XP_037785912.1	633	195	58880	3942	XP_037785912.1 protein singles bar-like [Penaeus monodon]
mnor_13164	REF_STRG_1_55362_XLOC_035445.1.p1	pmon_20673	XP_037800264.1	927	1044	103392	69940	XP_037800264.1 protein FAM92A-like [Penaeus monodon]
mnor_13169	REF_STRG_1_5539_XLOC_094528.1.p1	pmon_19401	XP_037798558.1	600	624	5246	826	XP_037798558.1 transmembrane protein 199-like [Penaeus monodon]
mnor_1317	COM_SPAL_1_015274_XLOC_053236.2.p1	pmon_9225	XP_037785243.1	2529	2508	2634	14566	XP_037785243.1 LOW QUALITY PROTEIN: cactin-like [Penaeus monodon]
mnor_13176	REF_STRG_1_55433_XLOC_035544.1.p1	pmon_18676	XP_037797627.1	483	540	4635	23118	XP_037797627.1 chromobox protein homolog 1-like isoform X1 [Penaeus monodon]
mnor_13180	REF_STRG_1_55459_XLOC_035582.45.p1	pmon_16929	XP_037795351.1	1479	1490	133997	51210	XP_037795351.1 longitudinals lacking protein, isoforms H/M/V-like [Penaeus monodon]
mnor_1319	COM_SPAL_1_015288_XLOC_053257.1.p1	pmon_8594	XP_037784247.1	1545	1560	73678	6744	XP_037784247.1 cytochrome P450 307a1-like [Penaeus monodon]
mnor_13194	REF_STRG_1_55546_XLOC_035679.1.p1	pmon_11190	XP_037788130.1	1020	1017	108668	16615	XP_037788130.1 prostaglandin reductase 1-like [Penaeus monodon]
mnor_132	COM_SPAL_1_002546_XLOC_013054.2.p1	pmon_2791	XP_037775761.1	4116	4017	4161	19050	XP_037775761.1 transferrin-like isoform X1 [Penaeus monodon]
mnor_1320	COM_SPAL_1_015305_XLOC_053321.4.p1	pmon_3834	XP_037777320.1	1176	909	11028	12500	XP_037777320.1 protein sprouty-like [Penaeus monodon]
mnor_13208	REF_STRG_1_55623_XLOC_035789.1.p1	pmon_9139	XP_037785114.1	1443	1524	61377	25489	XP_037785114.1 carboxypeptidase B-like [Penaeus monodon]
mnor_1321	COM_SPAL_1_015331_XLOC_053387.1.p1	pmon_7507	XP_037782590.1	1479	1992	99555	14186	XP_037782590.1 LOW QUALITY PROTEIN: acyl-coenzyme A oxidase 3, peroxisomal-like [Penaeus monodon]
mnor_13212	REF_STRG_1_55643_XLOC_035821.1.p1	pmon_13601	XP_037791317.1	4497	3543	172813	34958	XP_037791317.1 LOW QUALITY PROTEIN: uncharacterized protein LOC119586649 [Penaeus monodon]
mnor_13214	REF_STRG_1_5564_XLOC_094816.1.p1	pmon_12169	XP_037789548.1	924	960	68004	12659	XP_037789548.1 ras-related GTP-binding protein A isoform X1 [Penaeus monodon]
mnor_13215	REF_STRG_1_55651_XLOC_035827.1.p1	pmon_5863	XP_037780380.1	2079	2184	142502	85516	XP_037780380.1 platelet glycoprotein V-like [Penaeus monodon]
mnor_13217	REF_STRG_1_55658_XLOC_035837.1.p1	pmon_12251	XP_037789653.1	873	864	60037	12502	XP_037789653.1 four-domain proteases inhibitor-like [Penaeus monodon]
mnor_1322	COM_SPAL_1_015333_XLOC_053396.2.p1	pmon_12723	XP_037790258.1	2925	2456	185414	116247	XP_037790258.1 protein O-mannosyl-transferase Tmtc3-like [Penaeus monodon]
mnor_1323	COM_SPAL_1_015338_XLOC_053409.1.p1	pmon_15200	XP_037793148.1	1281	1707	80518	56245	XP_037793148.1 methenyltetrahydrofolate synthase domain-containing protein-like isoform X1 [Penaeus monodon]
mnor_1324	COM_SPAL_1_015342_XLOC_053427.7.p1	pmon_12163	XP_037789537.1	1728	1745	19048	1914	XP_037789537.1 E3 ubiquitin-protein ligase MSL2-like [Penaeus monodon]
mnor_13241	REF_STRG_1_55810_XLOC_036055.1.p1	pmon_22885	XP_037803500.1	2169	1665	194120	19566	XP_037803500.1 protein VAC14 homolog [Penaeus monodon]
mnor_13249	REF_STRG_1_55863_XLOC_036124.2.p1	pmon_15762	XP_037793814.1	1896	2067	37479	10709	XP_037793814.1 LOW QUALITY PROTEIN: ATP-binding cassette sub-family F member 2-like [Penaeus monodon]
mnor_1325	COM_SPAL_1_015343_XLOC_053431.4.p1	pmon_14790	XP_037792692.1	7671	8445	860440	34372	XP_037792692.1 leucine-rich repeat serine/threonine-protein kinase 1-like isoform X1 [Penaeus monodon]
mnor_13256	REF_STRG_1_55900_XLOC_036174.1.p1	pmon_20109	XP_037799465.1	717	1113	45458	21240	XP_037799465.1 uncharacterized protein LOC119594504 [Penaeus monodon]
mnor_13257	REF_STRG_1_55906_XLOC_036181.1.p1	pmon_7199	XP_037782129.1	672	657	6218	12615	XP_037782129.1 charged multivesicular body protein 4b-like [Penaeus monodon]
mnor_13262	REF_STRG_1_55941_XLOC_036226.1.p1	pmon_6760	XP_037781642.1	528	603	88242	10526	XP_037781642.1 uncharacterized protein LOC119578005 [Penaeus monodon]
mnor_13263	REF_STRG_1_55956_XLOC_036243.2.p1	pmon_10561	XP_037787305.1	531	567	52475	2306	XP_037787305.1 LOW QUALITY PROTEIN: C-type mannose receptor 2-like [Penaeus monodon]
mnor_13264	REF_STRG_1_55957_XLOC_036252.4.p1	pmon_3738	XP_037777136.1	1251	1053	58566	3814	XP_037777136.1 beta-1,3-galactosyltransferase 6-like [Penaeus monodon]
mnor_13265	REF_STRG_1_55964_XLOC_036255.1.p1	pmon_20587	XP_037800130.1	723	292	69699	4464	XP_037800130.1 protein lifeguard 1-like [Penaeus monodon]
mnor_13269	REF_STRG_1_5600_XLOC_095138.2.p1	pmon_3868	XP_037777387.1	966	865	169209	17530	XP_037777387.1 retinol dehydrogenase 11-like [Penaeus monodon]
mnor_1327	COM_SPAL_1_015369_XLOC_053486.3.p1	pmon_22429	XP_037802860.1	1194	612	50996	217529	XP_037802860.1 transcription factor GATA-4-like [Penaeus monodon]
mnor_1328	COM_SPAL_1_015379_XLOC_053500.4.p1	pmon_4359	XP_037778213.1	780	783	38195	9382	XP_037778213.1 uracil phosphoribosyltransferase homolog isoform X1 [Penaeus monodon]
mnor_13283	REF_STRG_1_56072_XLOC_036389.4.p1	pmon_15662	XP_037793677.1	3939	14807	129315	255201	XP_037793677.1 uncharacterized protein LOC119589162 [Penaeus monodon]
mnor_1329	COM_SPAL_1_015381_XLOC_053509.2.p1	pmon_14716	XP_037792599.1	969	756	55101	1906	XP_037792599.1 probable dimethyladenosine transferase [Penaeus monodon]
mnor_13293	REF_STRG_1_56149_XLOC_036512.1.p1	pmon_18266	XP_037797058.1	1671	1614	5668	2081	XP_037797058.1 uncharacterized protein LOC119592304 [Penaeus monodon]
mnor_13304	REF_STRG_1_56204_XLOC_036582.1.p1	pmon_18929	XP_037797938.1	1392	1413	11708	6011	XP_037797938.1 4F2 cell-surface antigen heavy chain-like [Penaeus monodon]
mnor_13305	REF_STRG_1_56209_XLOC_036589.3.p1	pmon_16705	XP_037795064.1	1137	747	70216	15848	XP_037795064.1 uncharacterized protein LOC119590477 [Penaeus monodon]
mnor_1331	COM_SPAL_1_015392_XLOC_053527.1.p1	pmon_7336	XP_037782340.1	816	1155	56221	65998	XP_037782340.1 nicotinamide/nicotinic acid mononucleotide adenylyltransferase 1-like isoform X1 [Penaeus monodon]
mnor_13315	REF_STRG_1_56287_XLOC_036686.1.p1	pmon_22222	XP_037802512.1	1722	1707	96855	10444	XP_037802512.1 2-hydroxyacyl-CoA lyase 1-like [Penaeus monodon]
mnor_13316	REF_STRG_1_56289_XLOC_036689.3.p1	pmon_49	XP_037772408.1	1989	1710	95716	9845	XP_037772408.1 synaptic vesicle glycoprotein 2C-like [Penaeus monodon]
mnor_13321	REF_STRG_1_56303_XLOC_036714.1.p1	pmon_23377	XP_037804143.1	1080	1098	90692	25860	XP_037804143.1 acidic fibroblast growth factor intracellular-binding protein-like [Penaeus monodon]
mnor_13333	REF_STRG_1_56357_XLOC_036785.1.p1	pmon_6796	XP_037781693.1	3150	3129	170599	34400	XP_037781693.1 uncharacterized protein LOC119578043 isoform X1 [Penaeus monodon]
mnor_13340	REF_STRG_1_56377_XLOC_036809.2.p1	pmon_6827	XP_037781736.1	1044	712	108314	154663	XP_037781736.1 alpha-1,3-mannosyl-glycoprotein 4-beta-N-acetylglucosaminyltransferase B-like [Penaeus monodon]
mnor_13343	REF_STRG_1_56384_XLOC_036820.1.p1	pmon_23597	XP_037804570.1	912	438	95463	14433	XP_037804570.1 nephrin-like, partial [Penaeus monodon]
mnor_13345	REF_STRG_1_5638_XLOC_096067.1.p1	pmon_12431	XP_037789892.1	1344	1196	26850	55744	XP_037789892.1 uncharacterized protein LOC119585291 [Penaeus monodon]
mnor_13348	REF_STRG_1_56406_XLOC_036839.1.p1	pmon_13592	XP_037791308.1	3561	2406	98325	3902	XP_037791308.1 uncharacterized protein LOC119586636 [Penaeus monodon]
mnor_13350	REF_STRG_1_56409_XLOC_036845.1.p1	pmon_10078	XP_037786445.1	399	516	38301	3595	XP_037786445.1 rhodanese domain-containing protein CG4456-like [Penaeus monodon]
mnor_13354	REF_STRG_1_56439_XLOC_036879.6.p1	pmon_20499	XP_037800017.1	2172	2268	171251	39723	XP_037800017.1 LOW QUALITY PROTEIN: anoctamin-10-like [Penaeus monodon]
mnor_13355	REF_STRG_1_56443_XLOC_036885.4.p1	pmon_17534	XP_037796115.1	2280	2608	235291	71751	XP_037796115.1 3-hydroxy-3-methylglutaryl-coenzyme A reductase-like [Penaeus monodon]
mnor_13356	REF_STRG_1_56451_XLOC_036893.4.p1	pmon_11364	XP_037788430.1	2781	3480	102555	35871	XP_037788430.1 uncharacterized protein LOC119583802 isoform X1 [Penaeus monodon]
mnor_13359	REF_STRG_1_56493_XLOC_036937.1.p1	pmon_4719	XP_037778880.1	1233	1206	93188	9084	XP_037778880.1 aminomethyltransferase, mitochondrial-like [Penaeus monodon]
mnor_1336	COM_SPAL_1_015412_XLOC_053582.1.p1	pmon_4331	XP_037778166.1	801	726	296439	6396	XP_037778166.1 surfeit locus protein 4 homolog [Penaeus monodon]
mnor_13360	REF_STRG_1_56496_XLOC_036939.1.p1	pmon_10195	XP_037786627.1	522	486	35840	4837	XP_037786627.1 iron-sulfur cluster assembly scaffold protein IscU-like [Penaeus monodon]
mnor_1337	COM_SPAL_1_015422_XLOC_053613.1.p1	pmon_11385	XP_037788466.1	1554	1572	157978	16377	XP_037788466.1 importin subunit alpha-3-like isoform X1 [Penaeus monodon]
mnor_13372	REF_STRG_1_56551_XLOC_037019.2.p1	pmon_1797	XP_037774522.1	3090	2480	63623	23368	XP_037774522.1 trichohyalin-like [Penaeus monodon]
mnor_13381	REF_STRG_1_5660_XLOC_096120.1.p1	pmon_6075	XP_037780653.1	618	612	14394	2941	XP_037780653.1 uncharacterized protein LOC119577051 [Penaeus monodon]
mnor_1339	COM_SPAL_1_015433_XLOC_053673.1.p1	pmon_15623	XP_037793621.1	1701	1765	2443	2562	XP_037793621.1 LOW QUALITY PROTEIN: dopamine receptor 2-like [Penaeus monodon]
mnor_13391	REF_STRG_1_56657_XLOC_037154.2.p1	pmon_4358	XP_037778212.1	1470	1359	33376	3600	XP_037778212.1 SET domain-containing protein 4-like [Penaeus monodon]
mnor_13393	REF_STRG_1_56663_XLOC_037171.3.p1	pmon_4126	XP_037777802.1	996	1065	239569	123933	XP_037777802.1 protein held out wings-like isoform X1 [Penaeus monodon]
mnor_1340	COM_SPAL_1_015442_XLOC_053688.4.p1	pmon_18078	XP_037796813.1	2184	1184	177464	12827	XP_037796813.1 neutral ceramidase-like [Penaeus monodon]
mnor_13402	REF_STRG_1_56703_XLOC_037215.3.p1	pmon_9241	XP_037785278.1	510	375	15085	3462	XP_037785278.1 anti-lipopolysaccharide factor-like [Penaeus monodon]
mnor_13406	REF_STRG_1_56712_XLOC_037230.1.p1	pmon_21983	XP_037802115.1	1098	417	125075	2410	XP_037802115.1 centrosomal protein 43-like [Penaeus monodon]
mnor_1341	COM_SPAL_1_015443_XLOC_053689.1.p1	pmon_3424	XP_037776756.1	1944	1824	270533	23386	XP_037776756.1 LOW QUALITY PROTEIN: fatty acyl-CoA hydrolase precursor, medium chain-like [Penaeus monodon]
mnor_13410	REF_STRG_1_56727_XLOC_037260.2.p1	pmon_11013	XP_037787831.1	522	720	48457	3807	XP_037787831.1 MIT domain-containing protein 1-like isoform X1 [Penaeus monodon]
mnor_1342	COM_SPAL_1_015453_XLOC_053713.1.p1	pmon_18838	XP_037797802.1	2289	2421	236405	8903	XP_037797802.1 DNA helicase MCM8-like [Penaeus monodon]
mnor_13420	REF_STRG_1_56789_XLOC_037357.3.p1	pmon_7389	XP_037782427.1	2034	2085	107261	43758	XP_037782427.1 uncharacterized protein LOC119578850 isoform X1 [Penaeus monodon]
mnor_13423	REF_STRG_1_56806_XLOC_037372.4.p1	pmon_4720	XP_037778881.1	1230	1254	43134	25178	XP_037778881.1 lipase 3-like [Penaeus monodon]
mnor_1343	COM_SPAL_1_015468_XLOC_053743.1.p1	pmon_8094	XP_037783517.1	1782	963	71602	23718	XP_037783517.1 dopamine D2-like receptor [Penaeus monodon]
mnor_13438	REF_STRG_1_56882_XLOC_037486.2.p1	pmon_6734	XP_037781604.1	1734	1464	122085	5239	XP_037781604.1 proton-coupled folate transporter-like [Penaeus monodon]
mnor_1344	COM_SPAL_1_015480_XLOC_053783.6.p1	pmon_2319	XP_037775100.1	2157	2394	164447	16396	XP_037775100.1 LOW QUALITY PROTEIN: threonine--tRNA ligase 1, cytoplasmic-like [Penaeus monodon]
mnor_13444	REF_STRG_1_5691_XLOC_096362.1.p1	pmon_3679	XP_037777066.1	642	648	35155	4721	XP_037777066.1 vesicle-trafficking protein SEC22b-B-like isoform X1 [Penaeus monodon]
mnor_1345	COM_SPAL_1_015498_XLOC_053817.2.p1	pmon_12132	XP_037789487.1	1188	1158	109101	6396	XP_037789487.1 beta-1,3-galactosyltransferase brn-like [Penaeus monodon]
mnor_13453	REF_STRG_1_56974_XLOC_037661.1.p1	pmon_19652	XP_037798908.1	615	753	2350	69246	XP_037798908.1 uncharacterized protein LOC119593950 isoform X1 [Penaeus monodon]
mnor_1346	COM_SPAL_1_015506_XLOC_053832.1.p1	pmon_6055	XP_037780624.1	723	738	84259	8334	XP_037780624.1 ribosomal RNA small subunit methyltransferase NEP1-like [Penaeus monodon]
mnor_13463	REF_STRG_1_57043_XLOC_037758.1.p1	pmon_14641	XP_037792512.1	945	888	74244	8904	XP_037792512.1 trypsin-1-like [Penaeus monodon]
mnor_13464	REF_STRG_1_57046_XLOC_037760.2.p1	pmon_6710	XP_037781573.1	549	588	19534	11488	XP_037781573.1 regulator of G-protein signaling 2-like [Penaeus monodon]
mnor_13468	REF_STRG_1_57079_XLOC_037806.1.p1	pmon_5123	XP_037779388.1	1191	1068	64949	69794	XP_037779388.1 beta-1,3-galactosyltransferase 5-like [Penaeus monodon]
mnor_1347	COM_SPAL_1_015517_XLOC_053873.2.p1	pmon_17623	XP_037796227.1	564	567	63749	7835	XP_037796227.1 ADP-ribosylation factor-like protein 2 [Penaeus monodon]
mnor_13476	REF_STRG_1_57108_XLOC_037855.1.p1	pmon_10049	XP_037786415.1	1224	636	137783	42122	XP_037786415.1 potassium channel subfamily K member 9-like [Penaeus monodon]
mnor_13477	REF_STRG_1_57109_XLOC_037857.13.p1	pmon_5013	XP_037779275.1	1245	1062	58981	3742	XP_037779275.1 collagen alpha-1(III) chain-like [Penaeus monodon]
mnor_1348	COM_SPAL_1_015520_XLOC_053882.2.p1	pmon_12623	XP_037790090.1	1221	919	135713	36734	XP_037790090.1 ankyrin repeat domain-containing protein 54-like [Penaeus monodon]
mnor_13482	REF_STRG_1_57160_XLOC_037937.1.p1	pmon_149	XP_037772538.1	1923	2403	246642	11850	XP_037772538.1 uncharacterized protein LOC119568190 [Penaeus monodon]
mnor_13485	REF_STRG_1_57174_XLOC_037962.3.p1	pmon_2434	XP_037775289.1	969	840	87819	9465	XP_037775289.1 bcl-2-like protein 1 [Penaeus monodon]
mnor_1349	COM_SPAL_1_015531_XLOC_053936.5.p1	pmon_9244	XP_037785281.1	993	984	191317	18558	XP_037785281.1 LOW QUALITY PROTEIN: solute carrier family 35 member B1-like [Penaeus monodon]
mnor_13492	REF_STRG_1_57197_XLOC_037993.2.p1	pmon_13287	XP_037790927.1	1221	1215	59648	12229	XP_037790927.1 ovalbumin-related protein X-like [Penaeus monodon]
mnor_13493	REF_STRG_1_5719_XLOC_096739.1.p1	pmon_4355	XP_037778206.1	1089	1068	208103	23503	XP_037778206.1 cytosolic 5'-nucleotidase 3-like isoform X1 [Penaeus monodon]
mnor_135	COM_SPAL_1_002565_XLOC_013114.2.p1	pmon_7738	XP_037782949.1	723	504	124682	24230	XP_037782949.1 max-interacting protein 1-like [Penaeus monodon]
mnor_1350	COM_SPAL_1_015534_XLOC_053949.4.p1	pmon_19542	XP_037798785.1	1905	2064	176179	35708	XP_037798785.1 heat shock protein 75 kDa, mitochondrial-like [Penaeus monodon]
mnor_13500	REF_STRG_1_57223_XLOC_038026.1.p1	pmon_2667	XP_037775618.1	819	732	55090	17070	XP_037775618.1 ABC transporter F family member 4-like [Penaeus monodon]
mnor_13503	REF_STRG_1_57250_XLOC_038066.2.p1	pmon_18016	XP_037796710.1	2238	2835	2731	11072	XP_037796710.1 probable C-mannosyltransferase DPY19L3 isoform X1 [Penaeus monodon]
mnor_13508	REF_STRG_1_57277_XLOC_038105.1.p1	pmon_12252	XP_037789654.1	1017	1008	122873	12397	XP_037789654.1 ubiquitin-associated domain-containing protein 2-like [Penaeus monodon]
mnor_1351	COM_SPAL_1_015568_XLOC_054050.3.p1	pmon_6860	XP_037781782.1	1746	1662	7501	13434	XP_037781782.1 zinc finger protein 2-like [Penaeus monodon]
mnor_13514	REF_STRG_1_57302_XLOC_038135.2.p1	pmon_207	XP_037772637.1	2286	3042	6717	26207	XP_037772637.1 neurochondrin homolog [Penaeus monodon]
mnor_13516	REF_STRG_1_5731_XLOC_096945.1.p1	pmon_12413	XP_037789874.1	1110	1170	171697	8576	XP_037789874.1 LOW QUALITY PROTEIN: ERAD-associated E3 ubiquitin-protein ligase HRD1-like [Penaeus monodon]
mnor_1352	COM_SPAL_1_015570_XLOC_054059.1.p1	pmon_8376	XP_037783853.1	978	1491	94790	13403	XP_037783853.1 putative serine protease F56F10.1 [Penaeus monodon]
mnor_13525	REF_STRG_1_57376_XLOC_038260.1.p1	pmon_16577	XP_037794915.1	1485	1479	2294	3756	XP_037794915.1 5'-nucleotidase domain-containing protein 1-like [Penaeus monodon]
mnor_1353	COM_SPAL_1_015595_XLOC_054131.1.p1	pmon_12468	XP_037789931.1	5034	3378	66748	189296	XP_037789931.1 roundabout homolog 1-like [Penaeus monodon]
mnor_13533	REF_STRG_1_57409_XLOC_038306.1.p1	pmon_22704	XP_037803220.1	921	276	122857	14083	XP_037803220.1 uncharacterized protein LOC119597690 [Penaeus monodon]
mnor_13535	REF_STRG_1_57419_XLOC_038315.1.p1	pmon_368	XP_037772880.1	1650	1440	37102	7450	XP_037772880.1 vascular non-inflammatory molecule 2-like [Penaeus monodon]
mnor_13537	REF_STRG_1_5742_XLOC_097049.3.p1	pmon_9324	XP_037785423.1	780	885	604489	74544	XP_037785423.1 LOW QUALITY PROTEIN: rRNA methyltransferase 1, mitochondrial-like [Penaeus monodon]
mnor_13538	REF_STRG_1_57433_XLOC_038333.3.p1	pmon_22470	XP_037802924.1	2040	1962	95639	14973	XP_037802924.1 stromelysin-3-like [Penaeus monodon]
mnor_13543	REF_STRG_1_57463_XLOC_038369.1.p1	pmon_14378	XP_037792205.1	459	495	8591	9402	XP_037792205.1 uncharacterized protein LOC119587555 [Penaeus monodon]
mnor_13547	REF_STRG_1_57480_XLOC_038387.1.p1	pmon_5248	XP_037779525.1	1893	2628	94709	66068	XP_037779525.1 N-alpha-acetyltransferase 15, NatA auxiliary subunit-like [Penaeus monodon]
mnor_13549	REF_STRG_1_57485_XLOC_038412.1.p1	pmon_17373	XP_037795906.1	459	418	128425	23691	XP_037795906.1 polyadenylate-binding protein-interacting protein 2-like [Penaeus monodon]
mnor_1355	COM_SPAL_1_015610_XLOC_054184.6.p1	pmon_17428	XP_037795986.1	5040	4947	370109	28957	XP_037795986.1 mucin-12-like [Penaeus monodon]
mnor_13551	REF_STRG_1_57494_XLOC_038421.1.p1	pmon_7849	XP_037783125.1	1107	1020	115524	30228	XP_037783125.1 mitogen-activated protein kinase 1-like [Penaeus monodon]
mnor_13554	REF_STRG_1_57520_XLOC_038467.1.p1	pmon_12483	XP_037789946.1	993	990	65701	61944	XP_037789946.1 zwei Ig domain protein zig-8-like [Penaeus monodon]
mnor_1356	COM_SPAL_1_015636_XLOC_054247.3.p1	pmon_9039	XP_037784913.1	1839	1821	154064	11774	XP_037784913.1 phosphoglucomutase-2-like [Penaeus monodon]
mnor_13561	REF_STRG_1_57539_XLOC_038490.6.p1	pmon_21533	XP_037801451.1	1500	1653	193109	23170	XP_037801451.1 6-phosphofructo-2-kinase/fructose-2,6-bisphosphatase-like isoform X1 [Penaeus monodon]
mnor_13566	REF_STRG_1_57566_XLOC_038527.1.p1	pmon_16215	XP_037794287.1	1611	1053	82067	9202	XP_037794287.1 LOW QUALITY PROTEIN: D-3-phosphoglycerate dehydrogenase-like [Penaeus monodon]
mnor_1357	COM_SPAL_1_015644_XLOC_054275.1.p1	pmon_10437	XP_037787081.1	2499	1853	201875	5846	XP_037787081.1 uncharacterized protein LOC119582724 [Penaeus monodon]
mnor_1358	COM_SPAL_1_015650_XLOC_054300.7.p1	pmon_17213	XP_037795728.1	1353	966	81274	68214	XP_037795728.1 paired box protein Pax-7-like, partial [Penaeus monodon]
mnor_13592	REF_STRG_1_57700_XLOC_038692.2.p1	pmon_9864	XP_037786207.1	489	120	84652	7840	XP_037786207.1 microsomal glutathione S-transferase 1-like [Penaeus monodon]
mnor_13598	REF_STRG_1_57741_XLOC_038753.2.p1	pmon_22629	XP_037803117.1	1089	1131	87854	42139	XP_037803117.1 uncharacterized protein LOC119597601 [Penaeus monodon]
mnor_136	COM_SPAL_1_002591_XLOC_013178.10.p1	pmon_13205	XP_037790831.1	1221	1230	240155	7481	XP_037790831.1 serine protease inhibitor 88Ea-like [Penaeus monodon]
mnor_1361	COM_SPAL_1_015697_XLOC_054442.3.p1	pmon_13985	XP_037791776.1	5028	5040	90638	68528	XP_037791776.1 LOW QUALITY PROTEIN: clathrin heavy chain 1-like [Penaeus monodon]
mnor_13611	REF_STRG_1_5778_XLOC_097335.3.p1	pmon_1524	XP_037774212.1	9777	5685	117175	27254	XP_037774212.1 protein lingerer-like [Penaeus monodon]
mnor_13627	REF_STRG_1_57871_XLOC_038944.2.p1	pmon_11524	XP_037788656.1	2367	2373	38076	6238	XP_037788656.1 general transcription and DNA repair factor IIH helicase subunit XPB-like [Penaeus monodon]
mnor_13630	REF_STRG_1_57893_XLOC_038971.4.p1	pmon_8111	XP_037783534.1	1074	1035	114769	4323	XP_037783534.1 serine/threonine-protein kinase SMG1-like [Penaeus monodon]
mnor_13635	REF_STRG_1_57909_XLOC_038988.1.p1	pmon_3251	XP_037776574.1	435	510	24440	64874	XP_037776574.1 uncharacterized protein LOC119573414 [Penaeus monodon]
mnor_13636	REF_STRG_1_57923_XLOC_039005.1.p1	pmon_4726	XP_037778893.1	1629	1467	80714	14821	XP_037778893.1 probable E3 ubiquitin-protein ligase IRF2BPL isoform X1 [Penaeus monodon]
mnor_13637	REF_STRG_1_57927_XLOC_039007.2.p1	pmon_5158	XP_037779424.1	1659	1422	92535	14161	XP_037779424.1 nicalin-like [Penaeus monodon]
mnor_13638	REF_STRG_1_57928_XLOC_039009.1.p1	pmon_2475	XP_037775365.1	2754	1551	96268	35826	XP_037775365.1 solute carrier organic anion transporter family member 74D-like [Penaeus monodon]
mnor_13643	REF_STRG_1_57965_XLOC_039063.1.p1	pmon_21365	XP_037801229.1	846	852	94935	6844	XP_037801229.1 uncharacterized protein LOC119596142 isoform X1 [Penaeus monodon]
mnor_13645	REF_STRG_1_57973_XLOC_039070.1.p1	pmon_19832	XP_037799148.1	2265	1788	122930	67768	XP_037799148.1 POU domain, class 2, transcription factor 2-like [Penaeus monodon]
mnor_13648	REF_STRG_1_57987_XLOC_039099.1.p1	pmon_17262	XP_037795777.1	312	273	13843	4932	XP_037795777.1 uncharacterized protein LOC119591135 isoform X1 [Penaeus monodon]
mnor_1365	COM_SPAL_1_015718_XLOC_054481.1.p1	pmon_9115	XP_037785077.1	639	330	49745	580	XP_037785077.1 TM2 domain-containing protein CG11103-like, partial [Penaeus monodon]
mnor_13655	REF_STRG_1_58013_XLOC_039132.1.p1	pmon_22389	XP_037802803.1	1257	1251	63983	13043	XP_037802803.1 tubulin-specific chaperone cofactor E-like protein [Penaeus monodon]
mnor_13673	REF_STRG_1_58083_XLOC_039224.2.p1	pmon_17364	XP_037795886.1	7080	5706	117209	17897	XP_037795886.1 uncharacterized protein LOC119591248 isoform X1 [Penaeus monodon]
mnor_13675	REF_STRG_1_58088_XLOC_039234.1.p1	pmon_1742	XP_037774462.1	321	303	715	5295	XP_037774462.1 uncharacterized protein LOC119571074 [Penaeus monodon]
mnor_13676	REF_STRG_1_58092_XLOC_039238.1.p1	pmon_11050	XP_037787887.1	3255	3675	6684	18498	XP_037787887.1 uncharacterized protein LOC119583468 isoform X1 [Penaeus monodon]
mnor_13677	REF_STRG_1_58093_XLOC_039239.1.p1	pmon_14261	XP_037792085.1	501	789	118942	5788	XP_037792085.1 uncharacterized protein LOC119587427 [Penaeus monodon]
mnor_13679	REF_STRG_1_58105_XLOC_039268.1.p1	pmon_6261	XP_037780937.1	717	510	47068	4300	XP_037780937.1 uncharacterized protein LOC119577259 [Penaeus monodon]
mnor_1368	COM_SPAL_1_015749_XLOC_054587.4.p1	pmon_4798	XP_037779032.1	2928	3167	134016	19853	XP_037779032.1 5'-3' exoribonuclease 2 homolog [Penaeus monodon]
mnor_13682	REF_STRG_1_58111_XLOC_039275.2.p1	pmon_14837	XP_037792758.1	1398	910	89450	30832	XP_037792758.1 LOW QUALITY PROTEIN: doublesex- and mab-3-related transcription factor 2-like [Penaeus monodon]
mnor_13688	REF_STRG_1_58133_XLOC_039298.1.p1	pmon_3612	XP_037776994.1	993	381	101197	12277	XP_037776994.1 uncharacterized protein LOC119573965 [Penaeus monodon]
mnor_1369	COM_SPAL_1_015754_XLOC_054611.5.p1	pmon_12194	XP_037789578.1	1455	1470	91025	11251	XP_037789578.1 major facilitator superfamily domain-containing protein 1-like [Penaeus monodon]
mnor_13698	REF_STRG_1_58194_XLOC_039376.5.p1	pmon_22041	XP_037802199.1	441	408	22982	5693	XP_037802199.1 NTF2-related export protein-like isoform X1 [Penaeus monodon]
mnor_137	COM_SPAL_1_002595_XLOC_013199.1.p1	pmon_5690	XP_037780196.1	3351	3339	88452	9470	XP_037780196.1 calcium-activated chloride channel regulator 4-like [Penaeus monodon]
mnor_1370	COM_SPAL_1_015775_XLOC_054664.1.p1	pmon_12027	XP_037789378.1	708	1131	67634	7849	XP_037789378.1 proteasome subunit alpha type-1-like [Penaeus monodon]
mnor_1371	COM_SPAL_1_015779_XLOC_054680.1.p1	pmon_11018	XP_037787843.1	2817	2790	145308	24511	XP_037787843.1 ras GTPase-activating protein 1-like isoform X2 [Penaeus monodon]
mnor_13718	REF_STRG_1_5832_XLOC_097880.8.p1	pmon_2011	XP_037774765.1	1251	1305	124994	61256	XP_037774765.1 LOW QUALITY PROTEIN: transcription factor AP-2-epsilon-like [Penaeus monodon]
mnor_13719	REF_STRG_1_58334_XLOC_039607.1.p1	pmon_73	XP_037772432.1	2727	2715	2838	9964	XP_037772432.1 TBC domain-containing protein kinase-like protein [Penaeus monodon]
mnor_1372	COM_SPAL_1_015816_XLOC_054799.1.p1	pmon_6091	XP_037780674.1	1482	2244	15999	25793	XP_037780674.1 glycerol-3-phosphate dehydrogenase, mitochondrial-like isoform X1 [Penaeus monodon]
mnor_13726	REF_STRG_1_58388_XLOC_039677.1.p1	pmon_4507	XP_037778546.1	624	498	115155	84672	XP_037778546.1 uncharacterized protein LOC119575145 [Penaeus monodon]
mnor_1373	COM_SPAL_1_015830_XLOC_054837.5.p1	pmon_21014	XP_037800660.1	3564	3240	50248	33793	XP_037800660.1 LOW QUALITY PROTEIN: nuclear factor of activated T-cells 5-like [Penaeus monodon]
mnor_13731	REF_STRG_1_58423_XLOC_039772.3.p1	pmon_3307	XP_037776632.1	1383	1008	214680	18060	XP_037776632.1 putative glycerol kinase 5 [Penaeus monodon]
mnor_1374	COM_SPAL_1_015842_XLOC_054873.2.p1	pmon_9710	XP_037785956.1	2073	1812	109787	41499	XP_037785956.1 carcinine transporter-like [Penaeus monodon]
mnor_13742	REF_STRG_1_58474_XLOC_039843.1.p1	pmon_20392	XP_037799841.1	1788	1098	105607	2579	XP_037799841.1 uncharacterized protein LOC119594824 [Penaeus monodon]
mnor_13746	REF_STRG_1_58510_XLOC_039874.1.p1	pmon_12655	XP_037790172.1	1809	1670	143931	25697	XP_037790172.1 uncharacterized protein LOC119585576 [Penaeus monodon]
mnor_1375	COM_SPAL_1_015844_XLOC_054878.1.p1	pmon_11519	XP_037788649.1	3315	3123	25223	59799	XP_037788649.1 uncharacterized protein LOC119584210 [Penaeus monodon]
mnor_1376	COM_SPAL_1_015847_XLOC_054890.1.p1	pmon_4665	XP_037778793.1	3561	2823	71233	4808	XP_037778793.1 YLP motif-containing protein 1-like [Penaeus monodon]
mnor_13760	REF_STRG_1_5855_XLOC_098062.1.p1	pmon_11876	XP_037789226.1	588	450	693	1353	XP_037789226.1 caspase Dronc-like [Penaeus monodon]
mnor_13768	REF_STRG_1_58610_XLOC_039997.4.p1	pmon_21354	XP_037801211.1	1170	1173	60497	12038	XP_037801211.1 putative mediator of RNA polymerase II transcription subunit 12 isoform X2 [Penaeus monodon]
mnor_13769	REF_STRG_1_58626_XLOC_040026.1.p1	pmon_7486	XP_037782562.1	513	513	104979	10684	XP_037782562.1 muscle-specific protein 20-like [Penaeus monodon]
mnor_13778	REF_STRG_1_58661_XLOC_040070.1.p1	pmon_10628	XP_037787396.1	1251	861	102265	5612	XP_037787396.1 homeobox protein DBX2-like [Penaeus monodon]
mnor_13779	REF_STRG_1_58664_XLOC_040073.1.p1	pmon_19611	XP_037798859.1	357	336	63930	1223	XP_037798859.1 serine/threonine-protein kinase Nek8-like [Penaeus monodon]
mnor_13786	REF_STRG_1_58694_XLOC_040124.1.p1	pmon_14732	XP_037792624.1	1182	1131	57210	8864	XP_037792624.1 ribonuclease P protein subunit p40-like [Penaeus monodon]
mnor_1379	COM_SPAL_1_015890_XLOC_054999.2.p1	pmon_5260	XP_037779541.1	1071	1092	82178	14463	XP_037779541.1 UDP-glucose 4-epimerase-like isoform X1 [Penaeus monodon]
mnor_13791	REF_STRG_1_58729_XLOC_040164.1.p1	pmon_1221	XP_037773884.1	1011	514	2663	28947	XP_037773884.1 beta-1,3-galactosyltransferase 5-like, partial [Penaeus monodon]
mnor_1380	COM_SPAL_1_015896_XLOC_055008.1.p1	pmon_7963	XP_037783326.1	1245	1225	224310	6231	XP_037783326.1 sodium-dependent phosphate transport protein 1, chloroplastic-like [Penaeus monodon]
mnor_13800	REF_STRG_1_58777_XLOC_040223.1.p1	pmon_11639	XP_037788830.1	591	528	47687	9491	XP_037788830.1 nudC domain-containing protein 2-like [Penaeus monodon]
mnor_13809	REF_STRG_1_5879_XLOC_098176.2.p1	pmon_11688	XP_037788907.1	1116	1116	58719	11590	XP_037788907.1 LOW QUALITY PROTEIN: mannose-1-phosphate guanyltransferase beta-like [Penaeus monodon]
mnor_13810	REF_STRG_1_58803_XLOC_040264.1.p1	pmon_17484	XP_037796059.1	1011	1068	102993	16662	XP_037796059.1 L-threonine 3-dehydrogenase, mitochondrial-like [Penaeus monodon]
mnor_13813	REF_STRG_1_58825_XLOC_040294.3.p1	pmon_8848	XP_037784644.1	1188	1407	94004	18728	XP_037784644.1 guanine nucleotide-binding protein G(s) subunit alpha-like [Penaeus monodon]
mnor_1382	COM_SPAL_1_015917_XLOC_055070.5.p1	pmon_353	XP_037772853.1	684	726	88749	5635	XP_037772853.1 transmembrane protein 70 homolog, mitochondrial-like [Penaeus monodon]
mnor_13821	REF_STRG_1_58872_XLOC_040375.1.p1	pmon_251	XP_037772687.1	420	753	117398	14133	XP_037772687.1 uncharacterized protein LOC119568302 [Penaeus monodon]
mnor_13826	REF_STRG_1_58905_XLOC_040413.1.p1	pmon_22160	XP_037802403.1	681	681	28918	3935	XP_037802403.1 V-type proton ATPase subunit E-like [Penaeus monodon]
mnor_13829	REF_STRG_1_5891_XLOC_098343.1.p1	pmon_17491	XP_037796069.1	1146	142	78172	83153	XP_037796069.1 importin subunit alpha-9-like [Penaeus monodon]
mnor_1383	COM_SPAL_1_015918_XLOC_055074.2.p1	pmon_12197	XP_037789581.1	2301	3373	208497	48730	XP_037789581.1 furin-like protease 2 [Penaeus monodon]
mnor_13834	REF_STRG_1_58958_XLOC_040474.1.p1	pmon_12645	XP_037790161.1	2661	2775	135566	72332	XP_037790161.1 uncharacterized protein LOC119585565 [Penaeus monodon]
mnor_13838	REF_STRG_1_58967_XLOC_040489.1.p1	pmon_4864	XP_037779119.1	5271	5031	131258	20260	XP_037779119.1 LOW QUALITY PROTEIN: uncharacterized protein LOC119575538 [Penaeus monodon]
mnor_1384	COM_SPAL_1_015925_XLOC_055093.1.p1	pmon_20967	XP_037800612.1	1356	1338	90118	89978	XP_037800612.1 lachesin-like [Penaeus monodon]
mnor_13840	REF_STRG_1_58991_XLOC_040516.2.p1	pmon_10343	XP_037786922.1	921	852	57459	5751	XP_037786922.1 GPN-loop GTPase 3-like [Penaeus monodon]
mnor_13842	REF_STRG_1_58_XLOC_060146.1.p1	pmon_6797	XP_037781696.1	510	511	63553	35989	XP_037781696.1 5-phosphohydroxy-L-lysine phospho-lyase-like [Penaeus monodon]
mnor_13843	REF_STRG_1_59003_XLOC_040535.1.p1	pmon_2386	XP_037775211.1	9471	5316	150070	8426	XP_037775211.1 uncharacterized protein LOC119572272 [Penaeus monodon]
mnor_13845	REF_STRG_1_59014_XLOC_040548.4.p1	pmon_9230	XP_037785260.1	993	1122	81908	8320	XP_037785260.1 eukaryotic translation initiation factor 3 subunit I-like isoform X1 [Penaeus monodon]
mnor_13847	REF_STRG_1_59027_XLOC_040581.2.p1	pmon_21947	XP_037802059.1	2067	2169	197840	199060	XP_037802059.1 serine/threonine-protein kinase N-like [Penaeus monodon]
mnor_13848	REF_STRG_1_5902_XLOC_098426.5.p1	pmon_18428	XP_037797274.1	3015	3174	246209	12706	XP_037797274.1 LOW QUALITY PROTEIN: lysosomal alpha-mannosidase-like [Penaeus monodon]
mnor_13849	REF_STRG_1_59030_XLOC_040584.3.p1	pmon_9731	XP_037785982.1	429	429	210321	15484	XP_037785982.1 trafficking protein particle complex subunit 2-like [Penaeus monodon]
mnor_13865	REF_STRG_1_59095_XLOC_040660.1.p1	pmon_23673	XP_037804691.1	432	447	71314	22532	XP_037804691.1 uncharacterized protein LOC119599023 isoform X1 [Penaeus monodon]
mnor_1387	COM_SPAL_1_015937_XLOC_055150.1.p1	pmon_19269	XP_037798404.1	2280	2265	126679	27676	XP_037798404.1 ABC transporter G family member 21-like [Penaeus monodon]
mnor_13870	REF_STRG_1_59110_XLOC_040675.1.p1	pmon_2816	XP_037775797.1	2856	4773	117171	136749	XP_037775797.1 LOW QUALITY PROTEIN: filaggrin-like [Penaeus monodon]
mnor_13873	REF_STRG_1_59118_XLOC_040684.2.p1	pmon_13848	XP_037791602.1	3096	2874	137532	57379	XP_037791602.1 uncharacterized protein LOC119586943 [Penaeus monodon]
mnor_13877	REF_STRG_1_59155_XLOC_040707.1.p1	pmon_4115	XP_037777785.1	411	411	54278	12243	XP_037777785.1 sodium/calcium exchanger regulatory protein 1-like [Penaeus monodon]
mnor_1388	COM_SPAL_1_015939_XLOC_055157.5.p1	pmon_4623	XP_037778724.1	2385	2184	97922	40412	XP_037778724.1 glutaminase liver isoform, mitochondrial-like isoform X1 [Penaeus monodon]
mnor_13889	REF_STRG_1_59203_XLOC_040785.4.p1	pmon_5521	XP_037779965.1	948	933	64991	73046	XP_037779965.1 Holliday junction resolvase MOC1, chloroplastic-like isoform X1 [Penaeus monodon]
mnor_1389	COM_SPAL_1_015941_XLOC_055164.1.p1	pmon_13837	XP_037791591.1	2259	2208	236714	13371	XP_037791591.1 solute carrier organic anion transporter family member 74D-like [Penaeus monodon]
mnor_13893	REF_STRG_1_59210_XLOC_040790.1.p1	pmon_3051	XP_037776208.1	1305	1287	43857	100756	XP_037776208.1 transcription factor Sox-21-A-like [Penaeus monodon]
mnor_13897	REF_STRG_1_59231_XLOC_040824.1.p1	pmon_20121	XP_037799477.1	1497	1500	226754	13622	XP_037799477.1 adipocyte plasma membrane-associated protein-like [Penaeus monodon]
mnor_13899	REF_STRG_1_59244_XLOC_040837.1.p1	pmon_2793	XP_037775766.1	1182	1542	28883	87817	XP_037775766.1 LOW QUALITY PROTEIN: forkhead box protein F1-B-like [Penaeus monodon]
mnor_139	COM_SPAL_1_002662_XLOC_013393.1.p1	pmon_14519	XP_037792362.1	1662	1650	110107	40863	XP_037792362.1 cryptochrome-1-like [Penaeus monodon]
mnor_1390	COM_SPAL_1_015948_XLOC_055205.1.p1	pmon_21588	XP_037801542.1	1464	1077	64652	57481	XP_037801542.1 homeobox protein Hox-A1-like [Penaeus monodon]
mnor_13903	REF_STRG_1_59262_XLOC_040859.1.p1	pmon_12526	XP_037789989.1	645	636	87544	43577	XP_037789989.1 crustacean calcium-binding protein 23-like [Penaeus monodon]
mnor_13906	REF_STRG_1_59270_XLOC_040868.2.p1	pmon_10486	XP_037787162.1	852	927	101653	14520	XP_037787162.1 PRKC apoptosis WT1 regulator protein-like isoform X1 [Penaeus monodon]
mnor_1391	COM_SPAL_1_015955_XLOC_055233.5.p1	pmon_13209	XP_037790835.1	2463	2490	508257	13214	XP_037790835.1 mRNA (2'-O-methyladenosine-N(6)-)-methyltransferase-like [Penaeus monodon]
mnor_13911	REF_STRG_1_59293_XLOC_040885.1.p1	pmon_22653	XP_037803150.1	1131	1134	8689	1987	XP_037803150.1 actin-like isoform X1 [Penaeus monodon]
mnor_13912	REF_STRG_1_59300_XLOC_040898.3.p1	pmon_7911	XP_037783234.1	1026	957	47439	76207	XP_037783234.1 uncharacterized protein LOC119579469 [Penaeus monodon]
mnor_13921	REF_STRG_1_59329_XLOC_040931.3.p1	pmon_13125	XP_037790729.1	1308	1039	201269	24345	XP_037790729.1 mRNA decay activator protein ZFP36L1-like [Penaeus monodon]
mnor_13923	REF_STRG_1_5934_XLOC_099005.3.p1	pmon_15827	XP_037793885.1	5712	4986	342986	19170	XP_037793885.1 LOW QUALITY PROTEIN: uncharacterized protein LOC119589337 [Penaeus monodon]
mnor_13927	REF_STRG_1_59368_XLOC_040982.1.p1	pmon_7717	XP_037782917.1	525	486	104752	12605	XP_037782917.1 uncharacterized protein LOC119579248 isoform X1 [Penaeus monodon]
mnor_13929	REF_STRG_1_59374_XLOC_041001.1.p1	pmon_18726	XP_037797686.1	666	765	64630	13463	XP_037797686.1 uncharacterized protein LOC119592864 [Penaeus monodon]
mnor_13932	REF_STRG_1_59382_XLOC_041017.1.p1	pmon_8154	XP_037783577.1	510	669	18940	2610	XP_037783577.1 carboxylesterase 4A-like [Penaeus monodon]
mnor_13933	REF_STRG_1_59386_XLOC_041020.2.p1	pmon_1192	XP_037773845.1	1866	1629	84187	43782	XP_037773845.1 excitatory amino acid transporter-like isoform X1 [Penaeus monodon]
mnor_13935	REF_STRG_1_59401_XLOC_041034.3.p1	pmon_11163	XP_037788082.1	3540	3534	132021	42797	XP_037788082.1 myotubularin-related protein 3-like isoform X1 [Penaeus monodon]
mnor_13937	REF_STRG_1_59405_XLOC_041043.1.p1	pmon_7610	XP_037782755.1	651	663	13376	773	XP_037782755.1 LOW QUALITY PROTEIN: methyltransferase N6AMT1-like [Penaeus monodon]
mnor_13942	REF_STRG_1_59432_XLOC_041068.2.p1	pmon_11662	XP_037788866.1	351	339	54366	22468	XP_037788866.1 cytochrome c oxidase subunit 7A1, mitochondrial-like [Penaeus monodon]
mnor_13943	REF_STRG_1_59438_XLOC_041075.1.p1	pmon_23420	XP_037804223.1	2016	2040	137787	44899	XP_037804223.1 frizzled-9-like [Penaeus monodon]
mnor_13945	REF_STRG_1_59449_XLOC_041092.4.p1	pmon_23369	XP_037804131.1	1008	1005	41020	15048	XP_037804131.1 reticulocalbin-2-like isoform X1 [Penaeus monodon]
mnor_1395	COM_SPAL_1_015975_XLOC_055281.1.p1	pmon_5417	XP_037779787.1	3801	3414	76948	17374	XP_037779787.1 chaoptin-like [Penaeus monodon]
mnor_13953	REF_STRG_1_59505_XLOC_041162.3.p1	pmon_361	XP_037772869.1	1233	1188	11668	25927	XP_037772869.1 ankyrin repeat and SOCS box protein 18-like isoform X1 [Penaeus monodon]
mnor_13954	REF_STRG_1_59506_XLOC_041164.1.p1	pmon_9212	XP_037785215.1	525	513	32980	3804	XP_037785215.1 protein charybde-like [Penaeus monodon]
mnor_13955	REF_STRG_1_59513_XLOC_041178.1.p1	pmon_7388	XP_037782426.1	453	453	127674	25379	XP_037782426.1 uncharacterized protein LOC119578848 [Penaeus monodon]
mnor_13957	REF_STRG_1_59524_XLOC_041199.2.p1	pmon_12793	XP_037790348.1	1614	1596	83463	49814	XP_037790348.1 RNA polymerase II-associated protein 3-like [Penaeus monodon]
mnor_1396	COM_SPAL_1_015992_XLOC_055332.1.p1	pmon_3967	XP_037777546.1	1785	2073	74534	25874	XP_037777546.1 serine/threonine-protein kinase Sgk1-like isoform X1 [Penaeus monodon]
mnor_13968	REF_STRG_1_595_XLOC_070168.2.p1	pmon_9555	XP_037785750.1	2985	3105	73143	9653	XP_037785750.1 transmembrane channel-like protein 7 isoform X1 [Penaeus monodon]
mnor_13971	REF_STRG_1_59620_XLOC_041332.1.p1	pmon_13507	XP_037791220.1	2022	1893	92492	29294	XP_037791220.1 angiotensin-converting enzyme-like [Penaeus monodon]
mnor_13976	REF_STRG_1_59634_XLOC_041357.4.p1	pmon_8748	XP_037784528.1	816	780	56247	7260	XP_037784528.1 probable alpha-ketoglutarate-dependent hypophosphite dioxygenase [Penaeus monodon]
mnor_13977	REF_STRG_1_5963_XLOC_099245.1.p1	pmon_10798	XP_037787599.1	1464	1470	192338	11992	XP_037787599.1 LOW QUALITY PROTEIN: sorting and assembly machinery component 50 homolog [Penaeus monodon]
mnor_1398	COM_SPAL_1_016008_XLOC_055390.2.p1	pmon_5264	XP_037779553.1	1419	1791	87420	40235	XP_037779553.1 potassium voltage-gated channel protein Shaw-like [Penaeus monodon]
mnor_13984	REF_STRG_1_59662_XLOC_041394.2.p1	pmon_21602	XP_037801569.1	1182	1158	48741	59068	XP_037801569.1 fringe glycosyltransferase-like isoform X1 [Penaeus monodon]
mnor_13989	REF_STRG_1_59710_XLOC_041483.2.p1	pmon_21293	XP_037801103.1	2097	1497	179008	8711	XP_037801103.1 deformed epidermal autoregulatory factor 1 homolog [Penaeus monodon]
mnor_13991	REF_STRG_1_59715_XLOC_041488.1.p1	pmon_4438	XP_037778385.1	468	417	22339	3605	XP_037778385.1 oxidoreductase-like domain-containing protein 1 [Penaeus monodon]
mnor_14	COM_SPAL_1_000319_XLOC_001426.4.p1	pmon_16254	XP_037794347.1	1467	1395	8448	2122	XP_037794347.1 alpha-(1,3)-fucosyltransferase 10-like [Penaeus monodon]
mnor_140	COM_SPAL_1_002680_XLOC_013439.8.p1	pmon_19560	XP_037798804.1	1251	1275	17562	9771	XP_037798804.1 multifunctional protein ADE2-like [Penaeus monodon]
mnor_1400	COM_SPAL_1_016057_XLOC_055551.2.p1	pmon_5556	XP_037780036.1	1437	1512	123494	19587	XP_037780036.1 E3 ubiquitin-protein ligase arih1-like [Penaeus monodon]
mnor_14000	REF_STRG_1_5980_XLOC_099377.1.p1	pmon_17057	XP_037795556.1	1398	1126	182370	67232	XP_037795556.1 uncharacterized protein LOC119590885 [Penaeus monodon]
mnor_1401	COM_SPAL_1_016065_XLOC_055574.1.p1	pmon_2951	XP_037776021.1	1044	1389	117757	5782	XP_037776021.1 inorganic pyrophosphatase-like [Penaeus monodon]
mnor_14012	REF_STRG_1_59882_XLOC_041700.2.p1	pmon_2127	XP_037774890.1	642	387	173417	1696	XP_037774890.1 multiple coagulation factor deficiency protein 2 homolog [Penaeus monodon]
mnor_1402	COM_SPAL_1_016075_XLOC_055603.1.p1	pmon_21225	XP_037800990.1	1089	1113	150166	12520	XP_037800990.1 galactosylgalactosylxylosylprotein 3-beta-glucuronosyltransferase P-like isoform X1 [Penaeus monodon]
mnor_14023	REF_STRG_1_59955_XLOC_041804.1.p1	pmon_13652	XP_037791369.1	774	274	36549	1852	XP_037791369.1 uncharacterized protein LOC119586710 [Penaeus monodon]
mnor_14026	REF_STRG_1_59970_XLOC_041822.3.p1	pmon_6904	XP_037781831.1	741	759	45241	12113	XP_037781831.1 proteasome activator complex subunit 3-like isoform X1 [Penaeus monodon]
mnor_14027	REF_STRG_1_59979_XLOC_041837.2.p1	pmon_6886	XP_037781811.1	897	897	56723	3881	XP_037781811.1 vacuolar protein sorting-associated protein 26C-like [Penaeus monodon]
mnor_14029	REF_STRG_1_59987_XLOC_041855.3.p1	pmon_7268	XP_037782236.1	1599	1523	96480	17286	XP_037782236.1 putative inorganic phosphate cotransporter [Penaeus monodon]
mnor_1403	COM_SPAL_1_016076_XLOC_055606.8.p1	pmon_6834	XP_037781747.1	906	912	79728	5146	XP_037781747.1 telomere length and silencing protein 1 homolog isoform X1 [Penaeus monodon]
mnor_14046	REF_STRG_1_6007_XLOC_099505.2.p1	pmon_9827	XP_037786124.1	5766	6240	177364	18728	XP_037786124.1 LOW QUALITY PROTEIN: uncharacterized protein LOC119582001 [Penaeus monodon]
mnor_14049	REF_STRG_1_60094_XLOC_042013.1.p1	pmon_343	XP_037772829.1	2049	2031	37827	11912	XP_037772829.1 methylenetetrahydrofolate reductase-like [Penaeus monodon]
mnor_1405	COM_SPAL_1_016086_XLOC_055640.2.p1	pmon_6866	XP_037781790.1	1080	1119	91482	16002	XP_037781790.1 MAP kinase-activated protein kinase 2-like [Penaeus monodon]
mnor_14052	REF_STRG_1_60106_XLOC_042027.3.p1	pmon_10446	XP_037787097.1	5715	5733	33682	21546	XP_037787097.1 myosin heavy chain, muscle-like [Penaeus monodon]
mnor_14053	REF_STRG_1_60107_XLOC_042029.3.p1	pmon_13954	XP_037791738.1	3897	2716	165256	23937	XP_037791738.1 zinc finger protein 628-like [Penaeus monodon]
mnor_14054	REF_STRG_1_60112_XLOC_042043.1.p1	pmon_12739	XP_037790275.1	1239	1221	145504	15252	XP_037790275.1 haloacid dehalogenase-like hydrolase domain-containing 5 [Penaeus monodon]
mnor_14055	REF_STRG_1_60122_XLOC_042052.2.p1	pmon_23627	XP_037804630.1	1395	1299	61922	3729	XP_037804630.1 NADH dehydrogenase [ubiquinone] flavoprotein 1, mitochondrial-like [Penaeus monodon]
mnor_1406	COM_SPAL_1_016088_XLOC_055645.2.p1	pmon_6635	XP_037781424.1	3459	3468	62851	13493	XP_037781424.1 WASH complex subunit 4-like [Penaeus monodon]
mnor_14068	REF_STRG_1_60176_XLOC_042128.2.p1	pmon_22076	XP_037802267.1	390	345	88989	4254	XP_037802267.1 dolichyl-diphosphooligosaccharide--protein glycosyltransferase subunit DAD1-like [Penaeus monodon]
mnor_14069	REF_STRG_1_60180_XLOC_042131.6.p1	pmon_5878	XP_037780402.1	1275	1254	44335	13144	XP_037780402.1 dnaJ homolog subfamily A member 2-like [Penaeus monodon]
mnor_1407	COM_SPAL_1_016118_XLOC_055747.1.p1	pmon_2926	XP_037775962.1	1476	2406	142266	47318	XP_037775962.1 soluble guanylate cyclase 88E-like [Penaeus monodon]
mnor_14070	REF_STRG_1_60183_XLOC_042134.1.p1	pmon_2801	XP_037775776.1	1071	1098	19619	9775	XP_037775776.1 RNA-binding protein 7-like [Penaeus monodon]
mnor_14072	REF_STRG_1_60195_XLOC_042150.1.p1	pmon_8836	XP_037784631.1	1221	1476	42853	5205	XP_037784631.1 uncharacterized protein LOC119580590 [Penaeus monodon]
mnor_14078	REF_STRG_1_60249_XLOC_042220.1.p1	pmon_15252	XP_037793208.1	4113	4078	78807	24545	XP_037793208.1 clustered mitochondria protein homolog [Penaeus monodon]
mnor_1408	COM_SPAL_1_016145_XLOC_055823.2.p1	pmon_18503	XP_037797384.1	1302	1260	23118	2833	XP_037797384.1 LOW QUALITY PROTEIN: cystinosin-like [Penaeus monodon]
mnor_14083	REF_STRG_1_60277_XLOC_042271.1.p1	pmon_132	XP_037772519.1	1839	1845	113223	13865	XP_037772519.1 xaa-Pro aminopeptidase 1-like [Penaeus monodon]
mnor_1409	COM_SPAL_1_016146_XLOC_055827.1.p1	pmon_13900	XP_037791669.1	2961	2058	194462	15054	XP_037791669.1 exportin-7-like [Penaeus monodon]
mnor_14098	REF_STRG_1_60329_XLOC_042346.1.p1	pmon_8900	XP_037784700.1	1338	1199	43349	24818	XP_037784700.1 uncharacterized protein LOC119580672 [Penaeus monodon]
mnor_141	COM_SPAL_1_002683_XLOC_013451.1.p1	pmon_17489	XP_037796066.1	1122	1350	133430	63804	XP_037796066.1 retinoid-inducible serine carboxypeptidase-like isoform X1 [Penaeus monodon]
mnor_14105	REF_STRG_1_60351_XLOC_042375.1.p1	pmon_7962	XP_037783324.1	1122	1440	135543	18874	XP_037783324.1 myeloid differentiation primary response protein MyD88-like isoform X1 [Penaeus monodon]
mnor_14106	REF_STRG_1_60359_XLOC_008045.2.p1	pmon_20666	XP_037800255.1	3987	3510	131300	66947	XP_037800255.1 nephrin-like [Penaeus monodon]
mnor_14119	REF_STRG_1_60411_XLOC_042447.1.p1	pmon_11730	XP_037788984.1	1929	1896	52665	3014	XP_037788984.1 protein sel-1 homolog 1-like [Penaeus monodon]
mnor_1412	COM_SPAL_1_016177_XLOC_055918.17.p1	pmon_11888	XP_037789238.1	4623	3897	333365	144562	XP_037789238.1 LOW QUALITY PROTEIN: rho GTPase-activating protein 29-like [Penaeus monodon]
mnor_14121	REF_STRG_1_60431_XLOC_042477.1.p1	pmon_8231	XP_037783657.1	720	1200	104123	62502	XP_037783657.1 uncharacterized protein LOC119579877 [Penaeus monodon]
mnor_14127	REF_STRG_1_60446_XLOC_042494.1.p1	pmon_9580	XP_037785782.1	633	485	84799	43949	XP_037785782.1 uncharacterized protein LOC119581727 [Penaeus monodon]
mnor_1413	COM_SPAL_1_016182_XLOC_055950.3.p1	pmon_20353	XP_037799801.1	690	568	390996	2954	XP_037799801.1 cleavage and polyadenylation specificity factor subunit 5-like [Penaeus monodon]
mnor_14134	REF_STRG_1_60471_XLOC_042532.14.p1	pmon_1169	XP_037773821.1	1092	1821	120559	10874	XP_037773821.1 neprilysin-1-like [Penaeus monodon]
mnor_14139	REF_STRG_1_60505_XLOC_042570.2.p1	pmon_4329	XP_037778162.1	738	741	59697	6138	XP_037778162.1 dysbindin protein homolog [Penaeus monodon]
mnor_1414	COM_SPAL_1_016183_XLOC_055953.8.p1	pmon_16955	XP_037795398.1	1848	1899	128321	22148	XP_037795398.1 GPI transamidase component PIG-T-like [Penaeus monodon]
mnor_14140	REF_STRG_1_60508_XLOC_042563.2.p1	pmon_4327	XP_037778160.1	3633	3645	8324	9951	XP_037778160.1 helicase SKI2W-like [Penaeus monodon]
mnor_14141	REF_STRG_1_60515_XLOC_042575.3.p1	pmon_15602	XP_037793598.1	1881	2006	79409	21050	XP_037793598.1 mitochondrial Rho GTPase 1-like [Penaeus monodon]
mnor_14142	REF_STRG_1_60518_XLOC_042591.2.p1	pmon_17944	XP_037796611.1	1161	1260	30114	16501	XP_037796611.1 dnaJ homolog subfamily A member 1-like [Penaeus monodon]
mnor_14147	REF_STRG_1_60553_XLOC_042642.1.p1	pmon_9326	XP_037785428.1	2946	2988	108082	138677	XP_037785428.1 uncharacterized protein LOC119581148 [Penaeus monodon]
mnor_14159	REF_STRG_1_6059_XLOC_100165.2.p1	pmon_20751	XP_037800346.1	669	612	50503	4878	XP_037800346.1 acylpyruvase FAHD1, mitochondrial-like [Penaeus monodon]
mnor_1416	COM_SPAL_1_016209_XLOC_056034.1.p1	pmon_18682	XP_037797635.1	2052	2019	43070	8943	XP_037797635.1 DNA replication factor Cdt1-like isoform X1 [Penaeus monodon]
mnor_14162	REF_STRG_1_60618_XLOC_042755.1.p1	pmon_12135	XP_037789490.1	570	591	217721	8935	XP_037789490.1 uncharacterized protein LOC119584968 [Penaeus monodon]
mnor_14168	REF_STRG_1_60644_XLOC_042788.1.p1	pmon_10218	XP_037786689.1	966	921	1015	5090	XP_037786689.1 translation initiation factor eIF-2B subunit alpha-like [Penaeus monodon]
mnor_14169	REF_STRG_1_60649_XLOC_042792.1.p1	pmon_15560	XP_037793550.1	3489	3176	142894	26804	XP_037793550.1 WASH complex subunit 5-like [Penaeus monodon]
mnor_1417	COM_SPAL_1_016210_XLOC_056035.3.p1	pmon_5518	XP_037779960.1	765	771	100283	15609	XP_037779960.1 type 2 phosphatidylinositol 4,5-bisphosphate 4-phosphatase-like [Penaeus monodon]
mnor_14173	REF_STRG_1_60665_XLOC_042818.3.p1	pmon_7940	XP_037783287.1	420	414	31098	13421	XP_037783287.1 DNA damage-inducible transcript 4-like protein isoform X2 [Penaeus monodon]
mnor_14177	REF_STRG_1_60705_XLOC_042865.1.p1	pmon_11972	XP_037789323.1	1083	2007	1830	12594	XP_037789323.1 LOW QUALITY PROTEIN: uncharacterized protein LOC119584730 [Penaeus monodon]
mnor_14179	REF_STRG_1_60719_XLOC_042878.3.p1	pmon_6570	XP_037781285.1	363	351	41329	9622	XP_037781285.1 eukaryotic translation initiation factor 4E-binding protein 1-like [Penaeus monodon]
mnor_1418	COM_SPAL_1_016226_XLOC_056108.1.p1	pmon_20481	XP_037799938.1	1815	1794	285327	12708	XP_037799938.1 mRNA-capping enzyme-like [Penaeus monodon]
mnor_14184	REF_STRG_1_60743_XLOC_042904.1.p1	pmon_11354	XP_037788417.1	1704	1917	42668	15445	XP_037788417.1 alpha-protein kinase 1-like [Penaeus monodon]
mnor_14187	REF_STRG_1_60761_XLOC_042928.2.p1	pmon_19717	XP_037798983.1	600	600	73253	6364	XP_037798983.1 balbiani ring protein 3-like [Penaeus monodon]
mnor_14188	REF_STRG_1_60762_XLOC_042932.1.p1	pmon_8481	XP_037784041.1	1227	1083	16768	18429	XP_037784041.1 protein atonal homolog 1-like isoform X1 [Penaeus monodon]
mnor_1419	COM_SPAL_1_016234_XLOC_056132.1.p1	pmon_3978	XP_037777560.1	1650	1653	153445	13875	XP_037777560.1 LOW QUALITY PROTEIN: PX domain-containing protein kinase-like protein [Penaeus monodon]
mnor_14191	REF_STRG_1_60766_XLOC_042937.1.p1	pmon_13986	XP_037791777.1	981	1248	15969	21052	XP_037791777.1 inactive selenide, water dikinase-like protein [Penaeus monodon]
mnor_14192	REF_STRG_1_60767_XLOC_042936.1.p1	pmon_13991	XP_037791785.1	1275	2165	157574	16305	XP_037791785.1 polycystin-2-like [Penaeus monodon]
mnor_14203	REF_STRG_1_60827_XLOC_043026.2.p1	pmon_7284	XP_037782267.1	639	651	85024	9054	XP_037782267.1 MKRN2 opposite strand protein-like [Penaeus monodon]
mnor_14208	REF_STRG_1_60845_XLOC_043043.1.p1	pmon_7464	XP_037782534.1	1176	1188	122815	14497	XP_037782534.1 uncharacterized protein LOC119578931 [Penaeus monodon]
mnor_14209	REF_STRG_1_6084_XLOC_100591.1.p1	pmon_6442	XP_037781127.1	4236	4743	531588	194765	XP_037781127.1 LOW QUALITY PROTEIN: nephrin-like [Penaeus monodon]
mnor_1421	COM_SPAL_1_016247_XLOC_056168.1.p1	pmon_7214	XP_037782147.1	1863	1926	76316	17257	XP_037782147.1 sodium-coupled monocarboxylate transporter 1-like [Penaeus monodon]
mnor_14210	REF_STRG_1_60851_XLOC_043050.2.p1	pmon_13216	XP_037790842.1	990	935	106688	11298	XP_037790842.1 serine/threonine-protein phosphatase PP1-beta catalytic subunit [Penaeus monodon]
mnor_14211	REF_STRG_1_60853_XLOC_043063.1.p1	pmon_4573	XP_037778648.1	999	1218	90867	8949	XP_037778648.1 protein Star-like [Penaeus monodon]
mnor_14219	REF_STRG_1_60894_XLOC_043116.1.p1	pmon_17789	XP_037796427.1	387	618	11023	12745	XP_037796427.1 opioid-binding protein/cell adhesion molecule-like [Penaeus monodon]
mnor_1422	COM_SPAL_1_016248_XLOC_056175.4.p1	pmon_14556	XP_037792409.1	4401	2449	142320	21952	XP_037792409.1 angiomotin-like isoform X1 [Penaeus monodon]
mnor_14220	REF_STRG_1_60904_XLOC_043134.1.p1	pmon_2851	XP_037775838.1	4716	4599	205835	112835	XP_037775838.1 probable phospholipid-transporting ATPase VA isoform X1 [Penaeus monodon]
mnor_14223	REF_STRG_1_60934_XLOC_043150.2.p1	pmon_19331	XP_037798472.1	10215	6912	134426	10744	XP_037798472.1 ankyrin repeat domain-containing protein 17-like [Penaeus monodon]
mnor_14229	REF_STRG_1_60970_XLOC_043227.1.p1	pmon_16862	XP_037795261.1	3261	2133	143973	22123	XP_037795261.1 major facilitator superfamily domain-containing protein 6-like [Penaeus monodon]
mnor_14240	REF_STRG_1_61018_XLOC_043313.1.p1	pmon_11936	XP_037789287.1	2793	3858	95400	12102	XP_037789287.1 mucin-5AC-like [Penaeus monodon]
mnor_14244	REF_STRG_1_61025_XLOC_043323.1.p1	pmon_108	XP_037772479.1	2388	2370	102902	32962	XP_037772479.1 uncharacterized protein LOC119568149 [Penaeus monodon]
mnor_14246	REF_STRG_1_61047_XLOC_043351.3.p1	pmon_22449	XP_037802896.1	1521	1404	79025	17333	XP_037802896.1 5'-nucleotidase domain-containing protein 2-like isoform X1 [Penaeus monodon]
mnor_1425	COM_SPAL_1_016274_XLOC_056248.4.p1	pmon_11715	XP_037788954.1	3669	2601	143719	5594	XP_037788954.1 LOW QUALITY PROTEIN: trafficking protein particle complex subunit 10-like [Penaeus monodon]
mnor_14252	REF_STRG_1_6107_XLOC_100636.3.p1	pmon_4125	XP_037777800.1	702	1086	138424	53474	XP_037777800.1 ras-related protein Rab-7L1-like isoform X1 [Penaeus monodon]
mnor_1426	COM_SPAL_1_016275_XLOC_056250.3.p1	pmon_1721	XP_037774439.1	1059	839	61024	1089	XP_037774439.1 aspartate beta-hydroxylase domain-containing protein 2-like [Penaeus monodon]
mnor_14269	REF_STRG_1_61159_XLOC_043529.2.p1	pmon_3722	XP_037777111.1	750	744	44384	9605	XP_037777111.1 tetraspanin-9-like [Penaeus monodon]
mnor_1427	COM_SPAL_1_016284_XLOC_056273.1.p1	pmon_8838	XP_037784633.1	2601	5547	84544	108829	XP_037784633.1 dual oxidase-like [Penaeus monodon]
mnor_14272	REF_STRG_1_61173_XLOC_043543.1.p1	pmon_19884	XP_037799211.1	1764	1962	27287	12923	XP_037799211.1 LOW QUALITY PROTEIN: WW domain-binding protein 11-like [Penaeus monodon]
mnor_14278	REF_STRG_1_61195_XLOC_043585.1.p1	pmon_17490	XP_037796068.1	1374	1316	79419	49963	XP_037796068.1 serine protease HTRA2, mitochondrial-like [Penaeus monodon]
mnor_14280	REF_STRG_1_61212_XLOC_043601.1.p1	pmon_13462	XP_037791151.1	1533	936	110816	3099	XP_037791151.1 tRNA pseudouridine(38/39) synthase-like [Penaeus monodon]
mnor_14281	REF_STRG_1_61214_XLOC_043603.4.p1	pmon_15106	XP_037793034.1	585	602	64087	4245	XP_037793034.1 2-amino-1-hydroxyethylphosphonate dioxygenase (glycine-forming)-like [Penaeus monodon]
mnor_14285	REF_STRG_1_61239_XLOC_043636.2.p1	pmon_14480	XP_037792313.1	1590	1593	18752	6037	XP_037792313.1 protein C12orf4 homolog [Penaeus monodon]
mnor_14287	REF_STRG_1_6125_XLOC_100782.12.p1	pmon_2477	XP_037775369.1	7353	9327	292426	120289	XP_037775369.1 F-actin-monooxygenase Mical-like isoform X1 [Penaeus monodon]
mnor_14290	REF_STRG_1_61267_XLOC_043683.4.p1	pmon_9829	XP_037786126.1	336	444	69462	14783	XP_037786126.1 post-GPI attachment to proteins factor 2-like [Penaeus monodon]
mnor_14297	REF_STRG_1_61305_XLOC_043749.1.p1	pmon_5345	XP_037779671.1	1734	1725	2407	9186	XP_037779671.1 uncharacterized protein LOC119576174 isoform X1 [Penaeus monodon]
mnor_143	COM_SPAL_1_002706_XLOC_013516.1.p1	pmon_11742	XP_037789010.1	1389	1398	217048	8855	XP_037789010.1 hydroxyacid-oxoacid transhydrogenase, mitochondrial-like isoform X1 [Penaeus monodon]
mnor_14301	REF_STRG_1_6133_XLOC_100922.1.p1	pmon_11168	XP_037788099.1	588	513	72976	12116	XP_037788099.1 uncharacterized protein LOC119583596 [Penaeus monodon]
mnor_14304	REF_STRG_1_61376_XLOC_043857.2.p1	pmon_20422	XP_037799872.1	1539	2877	42909	25290	XP_037799872.1 LOW QUALITY PROTEIN: uncharacterized protein LOC119594864 [Penaeus monodon]
mnor_14307	REF_STRG_1_61390_XLOC_043886.3.p1	pmon_6136	XP_037780735.1	1320	1656	149703	8007	XP_037780735.1 nucleoporin NDC1-like [Penaeus monodon]
mnor_14311	REF_STRG_1_613_XLOC_064551.1.p1	pmon_7158	XP_037782088.1	1860	1330	23501	72293	XP_037782088.1 arylsulfatase H-like [Penaeus monodon]
mnor_14316	REF_STRG_1_61432_XLOC_043966.1.p1	pmon_4411	XP_037778324.1	4131	4284	109821	17521	XP_037778324.1 DNA replication ATP-dependent helicase/nuclease DNA2-like [Penaeus monodon]
mnor_14319	REF_STRG_1_61446_XLOC_043980.2.p1	pmon_11069	XP_037787925.1	1194	996	35996	8687	XP_037787925.1 crustacyanin-A2 subunit-like [Penaeus monodon]
mnor_1432	COM_SPAL_1_016342_XLOC_056488.3.p1	pmon_17017	XP_037795511.1	2067	2097	110081	21148	XP_037795511.1 PAN2-PAN3 deadenylation complex subunit pan3-like [Penaeus monodon]
mnor_14320	REF_STRG_1_61448_XLOC_043984.1.p1	pmon_3902	XP_037777439.1	987	972	123198	16638	XP_037777439.1 metaxin-1-like isoform X1 [Penaeus monodon]
mnor_14325	REF_STRG_1_61469_XLOC_044012.1.p1	pmon_19883	XP_037799210.1	4233	3584	5700	37489	XP_037799210.1 uncharacterized protein LOC119594208 [Penaeus monodon]
mnor_1433	COM_SPAL_1_016362_XLOC_056574.1.p1	pmon_23364	XP_037804122.1	2049	1872	60519	62274	XP_037804122.1 tyrosine-protein kinase transmembrane receptor Ror-like [Penaeus monodon]
mnor_14331	REF_STRG_1_61491_XLOC_044038.2.p1	pmon_13889	XP_037791657.1	2046	1685	171137	7425	XP_037791657.1 SET and MYND domain-containing protein 4-like, partial [Penaeus monodon]
mnor_1434	COM_SPAL_1_016377_XLOC_056641.3.p1	pmon_16347	XP_037794522.1	5661	5688	190640	15179	XP_037794522.1 LOW QUALITY PROTEIN: nuclear pore complex protein Nup205-like [Penaeus monodon]
mnor_14343	REF_STRG_1_61554_XLOC_044128.1.p1	pmon_4140	XP_037777864.1	2148	2178	166731	10946	XP_037777864.1 mitochondrial potassium channel ATP-binding subunit-like isoform X1 [Penaeus monodon]
mnor_14345	REF_STRG_1_61564_XLOC_044141.3.p1	pmon_6861	XP_037781783.1	1383	1323	27832	6714	XP_037781783.1 LOW QUALITY PROTEIN: zinc finger protein 585B-like [Penaeus monodon]
mnor_14347	REF_STRG_1_61584_XLOC_044173.1.p1	pmon_14494	XP_037792332.1	678	546	186024	3314	XP_037792332.1 translin-like [Penaeus monodon]
mnor_1435	COM_SPAL_1_016383_XLOC_056648.1.p1	pmon_10974	XP_037787785.1	3603	3432	55155	29030	XP_037787785.1 serine/threonine-protein kinase Nek9-like [Penaeus monodon]
mnor_1436	COM_SPAL_1_016400_XLOC_056688.1.p1	pmon_16460	XP_037794735.1	2127	1743	117845	19654	XP_037794735.1 transmembrane protease serine 9-like isoform X2 [Penaeus monodon]
mnor_14362	REF_STRG_1_61651_XLOC_044262.4.p1	pmon_12254	XP_037789656.1	2643	2643	134283	14590	XP_037789656.1 importin subunit beta-1-like [Penaeus monodon]
mnor_1437	COM_SPAL_1_016413_XLOC_056721.3.p1	pmon_2946	XP_037775996.1	2475	1440	213889	16098	XP_037775996.1 proton channel OtopLc-like isoform X1 [Penaeus monodon]
mnor_14371	REF_STRG_1_6167_XLOC_101268.3.p1	pmon_18343	XP_037797151.1	1398	1326	102830	8217	XP_037797151.1 E3 ubiquitin-protein ligase TRIM50-like [Penaeus monodon]
mnor_14372	REF_STRG_1_61681_XLOC_044341.1.p1	pmon_12375	XP_037789818.1	873	948	28241	9400	XP_037789818.1 B box-binding protein-like [Penaeus monodon]
mnor_14376	REF_STRG_1_61701_XLOC_044366.1.p1	pmon_12886	XP_037790479.1	411	675	54102	24539	XP_037790479.1 LOW QUALITY PROTEIN: peroxiredoxin-like 2A [Penaeus monodon]
mnor_14378	REF_STRG_1_61712_XLOC_044376.9.p1	pmon_11811	XP_037789126.1	1788	3729	148241	23206	XP_037789126.1 protein transport protein Sec31A-like isoform X1 [Penaeus monodon]
mnor_1438	COM_SPAL_1_016414_XLOC_056726.1.p1	pmon_18963	XP_037798019.1	2181	2250	103736	8453	XP_037798019.1 LOW QUALITY PROTEIN: cell division control protein 6 homolog [Penaeus monodon]
mnor_14380	REF_STRG_1_6171_XLOC_101336.1.p1	pmon_12119	XP_037789473.1	1656	1008	105174	7747	XP_037789473.1 RNA polymerase II degradation factor 1-like [Penaeus monodon]
mnor_14381	REF_STRG_1_61724_XLOC_044392.1.p1	pmon_18458	XP_037797317.1	1365	1794	51351	27326	XP_037797317.1 high-affinity choline transporter 1-like [Penaeus monodon]
mnor_14382	REF_STRG_1_61728_XLOC_044413.1.p1	pmon_9684	XP_037785910.1	1881	1647	112562	22059	XP_037785910.1 LOW QUALITY PROTEIN: zinc finger protein GLI1-like [Penaeus monodon]
mnor_14387	REF_STRG_1_61801_XLOC_044496.1.p1	pmon_20358	XP_037799806.1	498	507	13635	5832	XP_037799806.1 mucin-7-like [Penaeus monodon]
mnor_1439	COM_SPAL_1_016440_XLOC_056842.4.p1	pmon_15299	XP_037793258.1	819	828	60124	9731	XP_037793258.1 tetraspanin-33-like isoform X1 [Penaeus monodon]
mnor_14392	REF_STRG_1_61823_XLOC_044532.1.p1	pmon_18727	XP_037797687.1	1770	1623	36432	1623	XP_037797687.1 octopamine receptor beta-2R-like [Penaeus monodon]
mnor_144	COM_SPAL_1_002708_XLOC_013523.12.p1	pmon_9051	XP_037784927.1	1563	1548	258128	17090	XP_037784927.1 coatomer subunit delta-like [Penaeus monodon]
mnor_1440	COM_SPAL_1_016453_XLOC_056878.11.p1	pmon_6421	XP_037781106.1	1668	2622	253455	27417	XP_037781106.1 probable serine/threonine-protein kinase DDB_G0267686 [Penaeus monodon]
mnor_14402	REF_STRG_1_61886_XLOC_044607.2.p1	pmon_18586	XP_037797509.1	1146	1168	24008	8513	XP_037797509.1 alpha-methylacyl-CoA racemase-like [Penaeus monodon]
mnor_14407	REF_STRG_1_61939_XLOC_044670.1.p1	pmon_9641	XP_037785854.1	468	336	32251	446	XP_037785854.1 cGMP-dependent protein kinase 1-like [Penaeus monodon]
mnor_1441	COM_SPAL_1_016488_XLOC_056977.1.p1	pmon_9352	XP_037785488.1	2541	2568	108926	24033	XP_037785488.1 LOW QUALITY PROTEIN: gamma-aminobutyric acid type B receptor subunit 1-like [Penaeus monodon]
mnor_14414	REF_STRG_1_61969_XLOC_044729.3.p1	pmon_21491	XP_037801376.1	2445	2460	69834	15659	XP_037801376.1 cyclic AMP-dependent transcription factor ATF-6 alpha-like isoform X1 [Penaeus monodon]
mnor_14415	REF_STRG_1_61981_XLOC_044742.1.p1	pmon_136	XP_037772523.1	696	459	7003	3116	XP_037772523.1 5'-3' exoribonuclease 2-like [Penaeus monodon]
mnor_14421	REF_STRG_1_61997_XLOC_044762.14.p1	pmon_14710	XP_037792592.1	3075	3057	99307	31111	XP_037792592.1 uncharacterized protein LOC119587952 [Penaeus monodon]
mnor_14424	REF_STRG_1_62020_XLOC_044797.1.p1	pmon_4034	XP_037777640.1	1788	2052	33965	23960	XP_037777640.1 kelch-like protein 12 isoform X1 [Penaeus monodon]
mnor_14427	REF_STRG_1_62026_XLOC_044802.1.p1	pmon_23222	XP_037803958.1	681	915	133225	20366	XP_037803958.1 LOW QUALITY PROTEIN: uncharacterized protein LOC119598385 [Penaeus monodon]
mnor_1443	COM_SPAL_1_016490_XLOC_056985.2.p1	pmon_13882	XP_037791642.1	1584	1605	65945	11444	XP_037791642.1 required for meiotic nuclear division protein 1 homolog isoform X1 [Penaeus monodon]
mnor_14431	REF_STRG_1_6206_XLOC_101207.2.p1	pmon_5279	XP_037779571.1	1047	1131	12295	8218	XP_037779571.1 plasminogen activator inhibitor 1 RNA-binding protein-like [Penaeus monodon]
mnor_14435	REF_STRG_1_62094_XLOC_044879.1.p1	pmon_19973	XP_037799301.1	996	1017	8363	22537	XP_037799301.1 uncharacterized protein LOC119594311 [Penaeus monodon]
mnor_14440	REF_STRG_1_6212_XLOC_101594.1.p1	pmon_285	XP_037772721.1	1590	1872	276603	248485	XP_037772721.1 ALK tyrosine kinase receptor-like [Penaeus monodon]
mnor_14441	REF_STRG_1_62132_XLOC_044930.2.p1	pmon_14522	XP_037792365.1	696	647	73864	2609	XP_037792365.1 ER membrane protein complex subunit 7 homolog [Penaeus monodon]
mnor_14442	REF_STRG_1_62140_XLOC_044938.1.p1	pmon_12041	XP_037789393.1	2652	2748	108200	51943	XP_037789393.1 microsomal triglyceride transfer protein large subunit-like [Penaeus monodon]
mnor_14445	REF_STRG_1_62170_XLOC_044973.1.p1	pmon_21284	XP_037801085.1	501	507	48589	9325	XP_037801085.1 uncharacterized protein LOC119596051 [Penaeus monodon]
mnor_14446	REF_STRG_1_62174_XLOC_044975.1.p1	pmon_17660	XP_037796278.1	2631	2637	96867	15844	XP_037796278.1 protein O-mannosyl-transferase 2-like [Penaeus monodon]
mnor_14449	REF_STRG_1_62183_XLOC_044994.1.p1	pmon_9958	XP_037786317.1	570	299	10837	2729	XP_037786317.1 pro-resilin-like [Penaeus monodon]
mnor_1445	COM_SPAL_1_016502_XLOC_057029.8.p1	pmon_22544	XP_037803011.1	957	1179	138976	49578	XP_037803011.1 ras-related protein Rab-33B-like [Penaeus monodon]
mnor_14456	REF_STRG_1_62209_XLOC_045025.1.p1	pmon_267	XP_037772703.1	1200	1185	37257	4760	XP_037772703.1 ubiquitin-like modifier-activating enzyme 5 [Penaeus monodon]
mnor_14462	REF_STRG_1_62246_XLOC_045091.1.p1	pmon_14298	XP_037792124.1	660	363	107244	2592	XP_037792124.1 uncharacterized protein LOC119587469 [Penaeus monodon]
mnor_14465	REF_STRG_1_62258_XLOC_045104.1.p1	pmon_2971	XP_037776052.1	867	834	67145	7124	XP_037776052.1 N-acetylglucosamine-1-phosphotransferase subunit gamma-like [Penaeus monodon]
mnor_14469	REF_STRG_1_62278_XLOC_045139.1.p1	pmon_6758	XP_037781633.1	879	963	33242	2496	XP_037781633.1 uncharacterized protein LOC119578003 isoform X1 [Penaeus monodon]
mnor_1447	COM_SPAL_1_016545_XLOC_057167.4.p1	pmon_12000	XP_037789351.1	7044	6453	153233	47988	XP_037789351.1 putative neural-cadherin 2 [Penaeus monodon]
mnor_14470	REF_STRG_1_62285_XLOC_045157.5.p1	pmon_13273	XP_037790910.1	1023	1062	55621	1359	XP_037790910.1 uncharacterized protein LOC119586276 [Penaeus monodon]
mnor_1448	COM_SPAL_1_016557_XLOC_057193.2.p1	pmon_22024	XP_037802179.1	1533	1398	3231	28434	XP_037802179.1 vegetative cell wall protein gp1-like [Penaeus monodon]
mnor_14481	REF_STRG_1_62321_XLOC_045199.1.p1	pmon_15734	XP_037793773.1	1392	1467	47461	13787	XP_037793773.1 peptidyl-prolyl cis-trans isomerase FKBP4-like isoform X1 [Penaeus monodon]
mnor_14483	REF_STRG_1_62328_XLOC_045230.2.p1	pmon_4683	XP_037778819.1	735	747	130252	3447	XP_037778819.1 cell division cycle-associated protein 3-like [Penaeus monodon]
mnor_1449	COM_SPAL_1_016569_XLOC_057243.1.p1	pmon_13477	XP_037791168.1	909	690	78488	8863	XP_037791168.1 pseudouridine-5'-phosphatase-like isoform X1 [Penaeus monodon]
mnor_14498	REF_STRG_1_62387_XLOC_045311.1.p1	pmon_12638	XP_037790105.1	2004	2013	89619	46697	XP_037790105.1 LOW QUALITY PROTEIN: uncharacterized protein LOC119585560 [Penaeus monodon]
mnor_145	COM_SPAL_1_002712_XLOC_013549.4.p1	pmon_6948	XP_037781876.1	1308	1290	88266	28126	XP_037781876.1 tetratricopeptide repeat protein 5-like [Penaeus monodon]
mnor_1450	COM_SPAL_1_016574_XLOC_057272.1.p1	pmon_17645	XP_037796262.1	2778	3727	80206	55247	XP_037796262.1 LOW QUALITY PROTEIN: uncharacterized protein LOC119591572 [Penaeus monodon]
mnor_14508	REF_STRG_1_62441_XLOC_045420.1.p1	pmon_12888	XP_037790482.1	2097	2034	100954	11513	XP_037790482.1 GTP-binding protein 2-like isoform X1 [Penaeus monodon]
mnor_1451	COM_SPAL_1_016581_XLOC_057287.4.p1	pmon_14813	XP_037792731.1	4500	4903	71093	65185	XP_037792731.1 NPC intracellular cholesterol transporter 1-like [Penaeus monodon]
mnor_1452	COM_SPAL_1_016594_XLOC_057323.4.p1	pmon_9817	XP_037786105.1	825	831	126522	18441	XP_037786105.1 monocyte to macrophage differentiation factor 2-like isoform X1 [Penaeus monodon]
mnor_14522	REF_STRG_1_62478_XLOC_045475.1.p2	pmon_15609	XP_037793606.1	1536	1451	74774	4758	XP_037793606.1 NKAP family protein CG6066-like [Penaeus monodon]
mnor_1453	COM_SPAL_1_016605_XLOC_057370.1.p1	pmon_12742	XP_037790278.1	801	1077	175184	47071	XP_037790278.1 F-box only protein 32-like [Penaeus monodon]
mnor_14531	REF_STRG_1_62516_XLOC_045526.3.p1	pmon_14723	XP_037792609.1	522	390	81157	1419	XP_037792609.1 uncharacterized protein LOC119587967 [Penaeus monodon]
mnor_14532	REF_STRG_1_62520_XLOC_045531.2.p1	pmon_7467	XP_037782540.1	657	780	23216	5150	XP_037782540.1 uncharacterized protein LOC119578933 [Penaeus monodon]
mnor_14534	REF_STRG_1_62531_XLOC_045551.1.p1	pmon_13122	XP_037790726.1	1371	1530	229220	58538	XP_037790726.1 LOW QUALITY PROTEIN: alanine aminotransferase 1-like [Penaeus monodon]
mnor_14538	REF_STRG_1_62547_XLOC_045569.1.p1	pmon_20850	XP_037800480.1	1992	1617	11636	8136	XP_037800480.1 LOW QUALITY PROTEIN: longitudinals lacking protein, isoforms H/M/V-like [Penaeus monodon]
mnor_1454	COM_SPAL_1_016606_XLOC_057374.6.p1	pmon_11082	XP_037787942.1	1986	1920	123262	39593	XP_037787942.1 glutamate--cysteine ligase catalytic subunit-like [Penaeus monodon]
mnor_14546	REF_STRG_1_62577_XLOC_045604.1.p1	pmon_23052	XP_037803698.1	1854	1839	144562	17014	XP_037803698.1 polypeptide N-acetylgalactosaminyltransferase 1-like [Penaeus monodon]
mnor_14547	REF_STRG_1_62582_XLOC_045617.2.p1	pmon_8659	XP_037784371.1	1143	1260	107529	28932	XP_037784371.1 zwei Ig domain protein zig-8-like [Penaeus monodon]
mnor_14549	REF_STRG_1_62590_XLOC_045628.2.p1	pmon_23978	XP_037805080.1	642	564	21591	6423	XP_037805080.1 apolipoprotein D-like [Penaeus monodon]
mnor_1455	COM_SPAL_1_016607_XLOC_057380.1.p1	pmon_22664	XP_037803163.1	6867	9531	134548	38655	XP_037803163.1 LOW QUALITY PROTEIN: E3 SUMO-protein ligase RanBP2-like [Penaeus monodon]
mnor_14553	REF_STRG_1_62603_XLOC_045650.1.p1	pmon_19663	XP_037798921.1	1677	1698	11816	7850	XP_037798921.1 islet cell autoantigen 1-like [Penaeus monodon]
mnor_14554	REF_STRG_1_62618_XLOC_045672.3.p1	pmon_5726	XP_037780232.1	537	684	10618	1208	XP_037780232.1 endocuticle structural glycoprotein SgAbd-8-like [Penaeus monodon]
mnor_14559	REF_STRG_1_62640_XLOC_045698.2.p1	pmon_8582	XP_037784230.1	1326	1320	40828	10694	XP_037784230.1 eukaryotic translation initiation factor 3 subunit E-like [Penaeus monodon]
mnor_14563	REF_STRG_1_62663_XLOC_045728.1.p1	pmon_12384	XP_037789827.1	882	858	1156	1204	XP_037789827.1 ELKS/Rab6-interacting/CAST family member 1-like [Penaeus monodon]
mnor_14567	REF_STRG_1_62687_XLOC_045760.2.p1	pmon_6832	XP_037781742.1	648	837	50209	5771	XP_037781742.1 sodium channel modifier 1-like [Penaeus monodon]
mnor_14568	REF_STRG_1_62688_XLOC_045765.1.p1	pmon_1477	XP_037774156.1	2745	1032	231919	3345	XP_037774156.1 activating signal cointegrator 1 complex subunit 2-like [Penaeus monodon]
mnor_14570	REF_STRG_1_62696_XLOC_045771.3.p1	pmon_20729	XP_037800324.1	2655	2397	53013	24535	XP_037800324.1 chorion peroxidase-like [Penaeus monodon]
mnor_14581	REF_STRG_1_62749_XLOC_045839.4.p1	pmon_9778	XP_037786045.1	1419	1464	178270	6386	XP_037786045.1 G2/mitotic-specific cyclin-B3-like [Penaeus monodon]
mnor_14585	REF_STRG_1_6276_XLOC_102096.3.p1	pmon_12895	XP_037790492.1	1875	1917	113956	36049	XP_037790492.1 irregular chiasm C-roughest protein-like [Penaeus monodon]
mnor_1459	COM_SPAL_1_016627_XLOC_057451.1.p1	pmon_2604	XP_037775549.1	1968	2223	90411	40821	XP_037775549.1 DBH-like monooxygenase protein 1 isoform X1 [Penaeus monodon]
mnor_14592	REF_STRG_1_62794_XLOC_045904.1.p1	pmon_882	XP_037773501.1	384	589	65713	3386	XP_037773501.1 annulin-like, partial [Penaeus monodon]
mnor_1460	COM_SPAL_1_016634_XLOC_057471.1.p1	pmon_13343	XP_037790996.1	1683	1749	46755	49653	XP_037790996.1 monocarboxylate transporter 10-like isoform X1 [Penaeus monodon]
mnor_14600	REF_STRG_1_6288_XLOC_102265.1.p1	pmon_3933	XP_037777494.1	6933	6611	268153	179217	XP_037777494.1 serine-rich adhesin for platelets-like [Penaeus monodon]
mnor_14610	REF_STRG_1_62948_XLOC_046120.1.p1	pmon_21161	XP_037800880.1	1575	1605	11702	8485	XP_037800880.1 uncharacterized protein LOC119595787 [Penaeus monodon]
mnor_14615	REF_STRG_1_62988_XLOC_046169.1.p1	pmon_8520	XP_037784117.1	861	738	20912	3275	XP_037784117.1 beta-TrCP-like [Penaeus monodon]
mnor_14619	REF_STRG_1_63014_XLOC_046200.1.p1	pmon_6708	XP_037781569.1	1317	1350	10314	11841	XP_037781569.1 chitobiosyldiphosphodolichol beta-mannosyltransferase-like [Penaeus monodon]
mnor_1462	COM_SPAL_1_016651_XLOC_057519.5.p1	pmon_2482	XP_037775385.1	2163	1713	391677	122371	XP_037775385.1 oxysterol-binding protein 1-like isoform X1 [Penaeus monodon]
mnor_1463	COM_SPAL_1_016659_XLOC_057556.3.p1	pmon_12729	XP_037790264.1	990	987	83203	6974	XP_037790264.1 serine-threonine kinase receptor-associated protein-like [Penaeus monodon]
mnor_14634	REF_STRG_1_63071_XLOC_046276.1.p1	pmon_13206	XP_037790832.1	768	768	1504	9373	XP_037790832.1 3-hydroxyacyl-CoA dehydrogenase type-2-like [Penaeus monodon]
mnor_14635	REF_STRG_1_63078_XLOC_046283.1.p1	pmon_8518	XP_037784115.1	852	535	117959	60332	XP_037784115.1 myeloid leukemia factor-like [Penaeus monodon]
mnor_1464	COM_SPAL_1_016676_XLOC_057609.8.p1	pmon_351	XP_037772850.1	1731	1869	10924	15776	XP_037772850.1 extracellular serine/threonine protein kinase four-jointed-like [Penaeus monodon]
mnor_14642	REF_STRG_1_63119_XLOC_046335.1.p1	pmon_9920	XP_037786275.1	993	675	179397	6027	XP_037786275.1 epididymal sperm-binding protein 1-like [Penaeus monodon]
mnor_14644	REF_STRG_1_6312_XLOC_102151.1.p1	pmon_9610	XP_037785819.1	456	447	3096	4844	XP_037785819.1 LOW QUALITY PROTEIN: 40S ribosomal protein S13-like [Penaeus monodon]
mnor_14645	REF_STRG_1_63136_XLOC_046355.1.p1	pmon_7149	XP_037782079.1	846	1263	3397	8468	XP_037782079.1 uncharacterized protein LOC119578586 [Penaeus monodon]
mnor_1465	COM_SPAL_1_016677_XLOC_057610.1.p1	pmon_12332	XP_037789754.1	1695	2043	158363	18938	XP_037789754.1 apoptosis-inducing factor 1, mitochondrial-like [Penaeus monodon]
mnor_14652	REF_STRG_1_6315_XLOC_102571.1.p1	pmon_8429	XP_037783943.1	2472	2526	51000	19927	XP_037783943.1 hemocyte protein-glutamine gamma-glutamyltransferase-like [Penaeus monodon]
mnor_14654	REF_STRG_1_63194_XLOC_046457.2.p1	pmon_15704	XP_037793733.1	2238	2225	42277	58758	XP_037793733.1 scavenger receptor class B member 1-like [Penaeus monodon]
mnor_1466	COM_SPAL_1_016687_XLOC_057630.3.p1	pmon_22609	XP_037803082.1	1752	1920	20878	5753	XP_037803082.1 LOW QUALITY PROTEIN: DNA-directed primase/polymerase protein-like [Penaeus monodon]
mnor_14663	REF_STRG_1_63263_XLOC_046550.1.p1	pmon_3741	XP_037777139.1	2028	1851	58246	21570	XP_037777139.1 proline-rich protein 36-like isoform X1 [Penaeus monodon]
mnor_14664	REF_STRG_1_63283_XLOC_046586.1.p1	pmon_4732	XP_037778905.1	2439	1794	3017	3586	XP_037778905.1 piggyBac transposable element-derived protein 4-like [Penaeus monodon]
mnor_14670	REF_STRG_1_63303_XLOC_046610.2.p1	pmon_18988	XP_037798046.1	534	531	1000	5254	XP_037798046.1 adenine phosphoribosyltransferase-like [Penaeus monodon]
mnor_14671	REF_STRG_1_63309_XLOC_046623.1.p1	pmon_10166	XP_037786546.1	813	1044	20165	11337	XP_037786546.1 keratin-associated protein 10-7-like [Penaeus monodon]
mnor_14676	REF_STRG_1_63329_XLOC_046657.3.p1	pmon_6702	XP_037781561.1	1155	1050	64328	3994	XP_037781561.1 guanidinobutyrase-like [Penaeus monodon]
mnor_14678	REF_STRG_1_63338_XLOC_046667.1.p1	pmon_20649	XP_037800235.1	1716	1548	141175	10558	XP_037800235.1 endoglucanase E-4-like [Penaeus monodon]
mnor_1468	COM_SPAL_1_016715_XLOC_057701.2.p1	pmon_12315	XP_037789734.1	2832	2787	69803	14189	XP_037789734.1 zinc finger CCCH domain-containing protein 14-like [Penaeus monodon]
mnor_14680	REF_STRG_1_63346_XLOC_046678.1.p1	pmon_16436	XP_037794685.1	594	514	19704	9528	XP_037794685.1 uncharacterized protein LOC119590030 [Penaeus monodon]
mnor_14681	REF_STRG_1_63353_XLOC_046674.8.p1	pmon_13364	XP_037791027.1	1365	1305	26420	16708	XP_037791027.1 tubulin beta chain-like [Penaeus monodon]
mnor_1469	COM_SPAL_1_016718_XLOC_057709.1.p1	pmon_4753	XP_037778947.1	4107	4086	346149	10391	XP_037778947.1 LOW QUALITY PROTEIN: cation-independent mannose-6-phosphate receptor-like [Penaeus monodon]
mnor_14693	REF_STRG_1_6339_XLOC_102684.4.p1	pmon_7311	XP_037782304.1	636	633	144938	70674	XP_037782304.1 ras-related protein Rab6-like isoform X1 [Penaeus monodon]
mnor_14695	REF_STRG_1_63409_XLOC_046749.1.p1	pmon_20016	XP_037799353.1	363	411	6522	8243	XP_037799353.1 40S ribosomal protein S26-like [Penaeus monodon]
mnor_147	COM_SPAL_1_002735_XLOC_013624.5.p1	pmon_21752	XP_037801817.1	1599	1632	184566	12785	XP_037801817.1 equilibrative nucleoside transporter 4-like [Penaeus monodon]
mnor_14707	REF_STRG_1_63466_XLOC_046843.1.p1	pmon_1472	XP_037774151.1	1770	582	2137	1486	XP_037774151.1 zinc finger protein 383-like [Penaeus monodon]
mnor_1471	COM_SPAL_1_016733_XLOC_057754.1.p1	pmon_14627	XP_037792492.1	891	893	110154	5972	XP_037792492.1 protein FRA10AC1 homolog [Penaeus monodon]
mnor_14714	REF_STRG_1_63488_XLOC_046871.2.p1	pmon_22059	XP_037802237.1	2160	1578	20157	4943	XP_037802237.1 zinc finger protein 26-like [Penaeus monodon]
mnor_14715	REF_STRG_1_6348_XLOC_102764.3.p1	pmon_11061	XP_037787916.1	1572	1611	14515	11529	XP_037787916.1 alkaline phosphatase-like [Penaeus monodon]
mnor_1472	COM_SPAL_1_016738_XLOC_057780.7.p1	pmon_18403	XP_037797227.1	3438	3369	19983	27204	XP_037797227.1 phosphatidylinositol 4-kinase beta-like [Penaeus monodon]
mnor_14733	REF_STRG_1_63568_XLOC_047004.2.p1	pmon_8463	XP_037784004.1	924	1011	70765	14490	XP_037784004.1 uncharacterized protein LOC119580129 [Penaeus monodon]
mnor_14734	REF_STRG_1_63569_XLOC_046997.1.p1	pmon_5200	XP_037779467.1	1491	957	192749	75511	XP_037779467.1 putative oxidoreductase GLYR1 homolog [Penaeus monodon]
mnor_14739	REF_STRG_1_63586_XLOC_047021.1.p1	pmon_23304	XP_037804041.1	597	1005	88043	56092	XP_037804041.1 alkaline phosphatase, tissue-nonspecific isozyme-like [Penaeus monodon]
mnor_1474	COM_SPAL_1_016746_XLOC_057795.4.p1	pmon_4316	XP_037778132.1	3339	6933	51679	38578	XP_037778132.1 uncharacterized protein LOC119574930 isoform X1 [Penaeus monodon]
mnor_14740	REF_STRG_1_63594_XLOC_047031.2.p1	pmon_22770	XP_037803324.1	1377	1527	29177	14912	XP_037803324.1 uncharacterized protein LOC119597771 [Penaeus monodon]
mnor_14745	REF_STRG_1_63624_XLOC_047071.1.p1	pmon_7727	XP_037782933.1	648	1422	19154	5396	XP_037782933.1 proteoglycan 4-like [Penaeus monodon]
mnor_1475	COM_SPAL_1_016750_XLOC_057804.2.p1	pmon_20497	XP_037800013.1	1911	1923	3126	44644	XP_037800013.1 L-asparaginase 1-like isoform X1 [Penaeus monodon]
mnor_14756	REF_STRG_1_63697_XLOC_047176.1.p1	pmon_11115	XP_037787998.1	795	726	24028	1942	XP_037787998.1 uncharacterized protein LOC119583535 [Penaeus monodon]
mnor_14761	REF_STRG_1_6372_XLOC_102940.1.p1	pmon_17362	XP_037795884.1	1446	1446	75079	17802	XP_037795884.1 uridine 5'-monophosphate synthase-like [Penaeus monodon]
mnor_14764	REF_STRG_1_63748_XLOC_047239.1.p1	pmon_6768	XP_037781652.1	750	750	99990	35482	XP_037781652.1 protein takeout-like [Penaeus monodon]
mnor_1477	COM_SPAL_1_016773_XLOC_057900.2.p1	pmon_21434	XP_037801319.1	1980	2049	35891	19834	XP_037801319.1 choline transporter-like 1 [Penaeus monodon]
mnor_14782	REF_STRG_1_63846_XLOC_047370.1.p1	pmon_16045	XP_037794116.1	1971	1854	3291	3784	XP_037794116.1 piggyBac transposable element-derived protein 4-like [Penaeus monodon]
mnor_14784	REF_STRG_1_63849_XLOC_047377.1.p1	pmon_6583	XP_037781308.1	2211	2427	31958	7830	XP_037781308.1 LOW QUALITY PROTEIN: uncharacterized protein LOC119577811 [Penaeus monodon]
mnor_14786	REF_STRG_1_63858_XLOC_047386.1.p1	pmon_812	XP_037773426.1	465	252	141325	677	XP_037773426.1 protein O-linked-mannose beta-1,2-N-acetylglucosaminyltransferase 1-like [Penaeus monodon]
mnor_14788	REF_STRG_1_63869_XLOC_047398.1.p2	pmon_6323	XP_037781004.1	360	384	17382	1846	XP_037781004.1 neuropeptide SIFamide receptor-like [Penaeus monodon]
mnor_1479	COM_SPAL_1_016784_XLOC_057964.3.p1	pmon_18377	XP_037797191.1	2091	1416	55664	49471	XP_037797191.1 exostosin-2-like [Penaeus monodon]
mnor_14792	REF_STRG_1_63897_XLOC_047445.1.p1	pmon_12603	XP_037790070.1	852	1130	49006	2768	XP_037790070.1 uncharacterized protein LOC119585497 [Penaeus monodon]
mnor_14793	REF_STRG_1_63909_XLOC_047456.2.p1	pmon_23332	XP_037804071.1	618	588	176507	43547	XP_037804071.1 protein big brother-like [Penaeus monodon]
mnor_14797	REF_STRG_1_63926_XLOC_047472.1.p1	pmon_5301	XP_037779614.1	1209	1221	16923	2465	XP_037779614.1 calreticulin-like [Penaeus monodon]
mnor_1480	COM_SPAL_1_016789_XLOC_057978.1.p1	pmon_8013	XP_037783432.1	1146	1134	95124	39901	XP_037783432.1 LIM homeobox transcription factor 1-alpha-like isoform X1 [Penaeus monodon]
mnor_14800	REF_STRG_1_63933_XLOC_047495.3.p1	pmon_11451	XP_037788553.1	621	696	117813	1123	XP_037788553.1 uncharacterized protein LOC119583912 [Penaeus monodon]
mnor_14809	REF_STRG_1_63977_XLOC_047550.2.p1	pmon_14874	XP_037792795.1	3072	2697	108060	33733	XP_037792795.1 2-oxoglutarate dehydrogenase, mitochondrial-like [Penaeus monodon]
mnor_14811	REF_STRG_1_6398_XLOC_103283.2.p1	pmon_15191	XP_037793132.1	807	888	109258	45120	XP_037793132.1 protein limb expression 1 homolog [Penaeus monodon]
mnor_14816	REF_STRG_1_64003_XLOC_047573.2.p1	pmon_7485	XP_037782561.1	552	552	23611	72279	XP_037782561.1 muscle-specific protein 20-like isoform X2 [Penaeus monodon]
mnor_14817	REF_STRG_1_64007_XLOC_047580.1.p1	pmon_4958	XP_037779220.1	2940	2997	3276	16027	XP_037779220.1 S1 RNA-binding domain-containing protein 1-like [Penaeus monodon]
mnor_1482	COM_SPAL_1_016829_XLOC_058083.1.p1	pmon_13341	XP_037790994.1	639	759	119674	3490	XP_037790994.1 probable ribosome biogenesis protein RLP24 [Penaeus monodon]
mnor_14820	REF_STRG_1_64028_XLOC_047623.4.p1	pmon_11320	XP_037788347.1	465	465	84757	21295	XP_037788347.1 ubiquitin-conjugating enzyme E2 L3 [Penaeus monodon]
mnor_14824	REF_STRG_1_64068_XLOC_047661.2.p1	pmon_18306	XP_037797107.1	2883	3522	13278	37674	XP_037797107.1 SH3 domain-containing protein C23A1.17-like [Penaeus monodon]
mnor_14828	REF_STRG_1_64077_XLOC_047686.1.p1	pmon_5487	XP_037779898.1	1236	1113	30961	22718	XP_037779898.1 aristaless-related homeobox protein-like isoform X1 [Penaeus monodon]
mnor_1483	COM_SPAL_1_016840_XLOC_058124.3.p1	pmon_21023	XP_037800669.1	1047	1458	108043	138588	XP_037800669.1 LOW QUALITY PROTEIN: lachesin-like [Penaeus monodon]
mnor_14830	REF_STRG_1_64079_XLOC_047688.1.p1	pmon_137	XP_037772524.1	708	660	35204	5299	XP_037772524.1 uncharacterized protein LOC119568182 [Penaeus monodon]
mnor_14831	REF_STRG_1_64084_XLOC_047698.2.p1	pmon_15006	XP_037792929.1	1800	1737	78567	8718	XP_037792929.1 sodium-coupled monocarboxylate transporter 2-like [Penaeus monodon]
mnor_14833	REF_STRG_1_6409_XLOC_103417.1.p1	pmon_4785	XP_037779001.1	5163	4404	627366	15813	XP_037779001.1 girdin-like isoform X1 [Penaeus monodon]
mnor_14834	REF_STRG_1_64105_XLOC_047723.1.p1	pmon_3287	XP_037776612.1	588	720	2075	921	XP_037776612.1 uncharacterized protein LOC119573458 [Penaeus monodon]
mnor_1484	COM_SPAL_1_016857_XLOC_058181.4.p1	pmon_6367	XP_037781049.1	18216	53859	463141	135086	XP_037781049.1 LOW QUALITY PROTEIN: titin-like [Penaeus monodon]
mnor_14842	REF_STRG_1_64176_XLOC_047818.1.p1	pmon_5157	XP_037779423.1	1308	1497	72255	31664	XP_037779423.1 E3 ubiquitin-protein ligase TRIM9-like [Penaeus monodon]
mnor_14848	REF_STRG_1_64217_XLOC_047869.3.p1	pmon_2752	XP_037775711.1	627	627	38109	10795	XP_037775711.1 nascent polypeptide-associated complex subunit alpha-like [Penaeus monodon]
mnor_1485	COM_SPAL_1_016863_XLOC_058201.5.p1	pmon_20132	XP_037799492.1	1818	2775	173224	22146	XP_037799492.1 protein pigeon-like [Penaeus monodon]
mnor_1486	COM_SPAL_1_016865_XLOC_058211.1.p1	pmon_16757	XP_037795124.1	2214	2136	294980	7961	XP_037795124.1 nucleolar protein 10-like [Penaeus monodon]
mnor_14861	REF_STRG_1_6428_XLOC_103643.1.p1	pmon_20744	XP_037800339.1	456	408	42299	3391	XP_037800339.1 mediator of RNA polymerase II transcription subunit 11-like [Penaeus monodon]
mnor_14868	REF_STRG_1_64304_XLOC_048011.2.p1	pmon_22423	XP_037802853.1	2472	2961	5177	5758	XP_037802853.1 uncharacterized protein LOC119597367 [Penaeus monodon]
mnor_1487	COM_SPAL_1_016882_XLOC_058239.1.p1	pmon_4727	XP_037778895.1	1890	2034	95116	142843	XP_037778895.1 arylsulfatase I-like [Penaeus monodon]
mnor_14870	REF_STRG_1_64330_XLOC_048037.6.p1	pmon_18443	XP_037797291.1	876	870	43912	16106	XP_037797291.1 cubilin-like [Penaeus monodon]
mnor_14871	REF_STRG_1_64336_XLOC_048046.1.p1	pmon_8371	XP_037783813.1	756	1032	88082	34915	XP_037783813.1 troponin I-like isoform X1 [Penaeus monodon]
mnor_14873	REF_STRG_1_64362_XLOC_048083.1.p1	pmon_12872	XP_037790459.1	2082	1791	64128	64436	XP_037790459.1 insulin-like growth factor-binding protein complex acid labile subunit [Penaeus monodon]
mnor_14881	REF_STRG_1_64392_XLOC_048126.2.p1	pmon_18473	XP_037797338.1	624	183	155331	92628	XP_037797338.1 serine/threonine-protein kinase BRSK1-like, partial [Penaeus monodon]
mnor_1489	COM_SPAL_1_016901_XLOC_058296.7.p1	pmon_3653	XP_037777037.1	2877	2544	229695	29437	XP_037777037.1 uncharacterized protein LOC119574013 [Penaeus monodon]
mnor_14893	REF_STRG_1_64511_XLOC_008442.1.p1	pmon_18421	XP_037797254.1	1236	1521	29956	3072	XP_037797254.1 bone morphogenetic protein 2-like isoform X1 [Penaeus monodon]
mnor_14895	REF_STRG_1_64521_XLOC_048360.1.p1	pmon_21954	XP_037802067.1	1587	1533	1799	1929	XP_037802067.1 la-related protein 6-like [Penaeus monodon]
mnor_149	COM_SPAL_1_002748_XLOC_013673.4.p1	pmon_19393	XP_037798541.1	2613	3065	319529	30909	XP_037798541.1 kinase suppressor of Ras 2-like isoform X1 [Penaeus monodon]
mnor_1490	COM_SPAL_1_016917_XLOC_058339.6.p1	pmon_15814	XP_037793872.1	1401	473	163094	5780	XP_037793872.1 bromodomain testis-specific protein-like [Penaeus monodon]
mnor_14900	REF_STRG_1_6455_XLOC_104133.2.p1	pmon_3855	XP_037777348.1	948	960	2660	5162	XP_037777348.1 mitochondrial thiamine pyrophosphate carrier-like [Penaeus monodon]
mnor_14906	REF_STRG_1_64590_XLOC_048450.2.p1	pmon_2480	XP_037775383.1	2799	3939	202231	14272	XP_037775383.1 cytosolic carboxypeptidase-like protein 5 isoform X2 [Penaeus monodon]
mnor_14909	REF_STRG_1_64606_XLOC_048468.1.p1	pmon_15902	XP_037793960.1	501	737	96803	4739	XP_037793960.1 uncharacterized protein LOC119589425 [Penaeus monodon]
mnor_1491	COM_SPAL_1_016934_XLOC_058394.3.p1	pmon_14246	XP_037792070.1	999	729	52336	9594	XP_037792070.1 serine/threonine/tyrosine-interacting protein-like [Penaeus monodon]
mnor_14911	REF_STRG_1_64620_XLOC_048491.1.p1	pmon_9356	XP_037785492.1	1005	996	1278	22843	XP_037785492.1 uncharacterized protein LOC119581176 isoform X1 [Penaeus monodon]
mnor_14920	REF_STRG_1_64673_XLOC_048554.2.p1	pmon_12266	XP_037789672.1	2187	2193	7551	8941	XP_037789672.1 GTPase-activating protein skywalker-like isoform X1 [Penaeus monodon]
mnor_14929	REF_STRG_1_64693_XLOC_048598.1.p1	pmon_16707	XP_037795066.1	861	2541	72761	44191	XP_037795066.1 protein O-linked-mannose beta-1,2-N-acetylglucosaminyltransferase 1-like [Penaeus monodon]
mnor_1493	COM_SPAL_1_016946_XLOC_058419.2.p1	pmon_2325	XP_037775109.1	2241	2313	73054	10554	XP_037775109.1 LOW QUALITY PROTEIN: protein O-linked-mannose beta-1,2-N-acetylglucosaminyltransferase 1-like [Penaeus monodon]
mnor_14930	REF_STRG_1_64697_XLOC_048600.1.p1	pmon_7379	XP_037782406.1	1743	1704	95729	16432	XP_037782406.1 delta-1-pyrroline-5-carboxylate dehydrogenase, mitochondrial-like [Penaeus monodon]
mnor_1494	COM_SPAL_1_016948_XLOC_058423.1.p1	pmon_23900	XP_037804957.1	1272	1275	98369	5208	XP_037804957.1 beclin-1-like protein [Penaeus monodon]
mnor_14943	REF_STRG_1_6473_XLOC_104183.1.p1	pmon_4801	XP_037779039.1	2118	1108	24051	1589	XP_037779039.1 retinoic acid receptor alpha-like [Penaeus monodon]
mnor_1495	COM_SPAL_1_016974_XLOC_058520.17.p1	pmon_11686	XP_037788905.1	3162	3234	196273	29322	XP_037788905.1 FYVE, RhoGEF and PH domain-containing protein 6-like [Penaeus monodon]
mnor_14958	REF_STRG_1_64801_XLOC_048734.1.p1	pmon_3670	XP_037777057.1	900	522	2928	726	XP_037777057.1 protein lethal(2)essential for life-like [Penaeus monodon]
mnor_1496	COM_SPAL_1_016976_XLOC_058526.2.p2	pmon_11683	XP_037788902.1	693	678	107790	2447	XP_037788902.1 protein YIPF3-like [Penaeus monodon]
mnor_14962	REF_STRG_1_6483_XLOC_104301.4.p1	pmon_20415	XP_037799865.1	1026	1694	95543	68040	XP_037799865.1 protein RUFY3-like [Penaeus monodon]
mnor_14965	REF_STRG_1_64860_XLOC_048836.2.p1	pmon_14622	XP_037792487.1	765	755	65892	15462	XP_037792487.1 uncharacterized protein LOC119587855 [Penaeus monodon]
mnor_14968	REF_STRG_1_64880_XLOC_048847.1.p1	pmon_5239	XP_037779510.1	1401	1416	37353	26332	XP_037779510.1 uncharacterized protein LOC119576056 [Penaeus monodon]
mnor_1497	COM_SPAL_1_017023_XLOC_058714.2.p1	pmon_19644	XP_037798896.1	1077	1212	72971	9890	XP_037798896.1 solute carrier family 35 member E2A-like isoform X1 [Penaeus monodon]
mnor_14973	REF_STRG_1_64900_XLOC_048873.3.p1	pmon_6558	XP_037781271.1	3615	3630	35452	9216	XP_037781271.1 alanine--tRNA ligase, cytoplasmic-like isoform X1 [Penaeus monodon]
mnor_14978	REF_STRG_1_64913_XLOC_048900.1.p1	pmon_2547	XP_037775491.1	2382	1810	194588	48456	XP_037775491.1 laccase-like [Penaeus monodon]
mnor_1499	COM_SPAL_1_017044_XLOC_058760.1.p1	pmon_23080	XP_037803744.1	3591	5580	76475	28260	XP_037803744.1 signal-induced proliferation-associated 1-like protein 2 isoform X1 [Penaeus monodon]
mnor_14990	REF_STRG_1_6497_XLOC_104483.2.p1	pmon_8572	XP_037784205.1	1602	1336	3775	4511	XP_037784205.1 copine-8-like [Penaeus monodon]
mnor_14996	REF_STRG_1_6501_XLOC_104538.1.p1	pmon_20559	XP_037800090.1	3603	3621	280597	109082	XP_037800090.1 uncharacterized protein LOC119595034 isoform X1 [Penaeus monodon]
mnor_15	COM_SPAL_1_000355_XLOC_001637.1.p1	pmon_20368	XP_037799816.1	1608	1653	19280	24443	XP_037799816.1 acetylcholinesterase-like, partial [Penaeus monodon]
mnor_15014	REF_STRG_1_65124_XLOC_049220.1.p1	pmon_15576	XP_037793569.1	369	411	810	833	XP_037793569.1 cuticle protein 21-like [Penaeus monodon]
mnor_1502	COM_SPAL_1_017050_XLOC_058778.9.p1	pmon_11635	XP_037788826.1	2481	2466	311812	46445	XP_037788826.1 autophagy-related protein 9A-like [Penaeus monodon]
mnor_15020	REF_STRG_1_65151_XLOC_049260.1.p1	pmon_22848	XP_037803447.1	375	369	11983	3307	XP_037803447.1 cuticle protein CP14.6-like [Penaeus monodon]
mnor_15024	REF_STRG_1_65166_XLOC_049272.1.p1	pmon_5441	XP_037779819.1	786	828	36915	5310	XP_037779819.1 growth arrest and DNA damage-inducible proteins-interacting protein 1-like [Penaeus monodon]
mnor_15026	REF_STRG_1_6516_XLOC_104423.1.p1	pmon_9816	XP_037786104.1	1995	1910	442456	13480	XP_037786104.1 MFS-type transporter SLC18B1-like [Penaeus monodon]
mnor_15028	REF_STRG_1_65179_XLOC_049289.1.p1	pmon_8421	XP_037783924.1	1650	1809	139530	83575	XP_037783924.1 uncharacterized protein LOC119580086 isoform X1 [Penaeus monodon]
mnor_15035	REF_STRG_1_65203_XLOC_049327.1.p1	pmon_15196	XP_037793142.1	648	633	16840	8734	XP_037793142.1 exosome complex component RRP46-like [Penaeus monodon]
mnor_15036	REF_STRG_1_65204_XLOC_049326.1.p1	pmon_8483	XP_037784046.1	795	1323	16189	7993	XP_037784046.1 extracellular tyrosine-protein kinase PKDCC-like [Penaeus monodon]
mnor_15037	REF_STRG_1_65208_XLOC_049330.1.p1	pmon_19262	XP_037798387.1	1014	858	33004	16407	XP_037798387.1 protein Mo25-like [Penaeus monodon]
mnor_1504	COM_SPAL_1_017069_XLOC_058848.2.p1	pmon_17910	XP_037796568.1	2517	3249	159356	182298	XP_037796568.1 glutamate receptor ionotropic, NMDA 2B-like isoform X1 [Penaeus monodon]
mnor_15042	REF_STRG_1_65263_XLOC_049417.1.p1	pmon_21138	XP_037800829.1	1497	1608	78493	79025	XP_037800829.1 ceramide glucosyltransferase-like [Penaeus monodon]
mnor_1505	COM_SPAL_1_017085_XLOC_058899.2.p1	pmon_21222	XP_037800987.1	2889	2955	40911	10153	XP_037800987.1 coiled-coil domain-containing protein 39-like [Penaeus monodon]
mnor_15050	REF_STRG_1_65300_XLOC_049466.1.p1	pmon_13242	XP_037790872.1	1284	1783	108437	43840	XP_037790872.1 uncharacterized protein LOC119586241 [Penaeus monodon]
mnor_15052	REF_STRG_1_65303_XLOC_049477.1.p1	pmon_23537	XP_037804479.1	1077	966	88588	11784	XP_037804479.1 uncharacterized protein LOC119598769 isoform X1 [Penaeus monodon]
mnor_15057	REF_STRG_1_65339_XLOC_049533.2.p1	pmon_13369	XP_037791032.1	498	498	4488	4777	XP_037791032.1 60S ribosomal protein L12-like [Penaeus monodon]
mnor_1506	COM_SPAL_1_017086_XLOC_058906.1.p1	pmon_10207	XP_037786653.1	1686	1599	93835	25820	XP_037786653.1 battenin-like [Penaeus monodon]
mnor_15064	REF_STRG_1_65376_XLOC_049592.21.p1	pmon_17918	XP_037796584.1	1845	877	139490	20185	XP_037796584.1 uncharacterized protein LOC119591903 [Penaeus monodon]
mnor_15067	REF_STRG_1_6538_XLOC_104627.2.p1	pmon_12838	XP_037790415.1	1383	1392	13806	9558	XP_037790415.1 U3 small nucleolar RNA-interacting protein 2-like isoform X1 [Penaeus monodon]
mnor_1507	COM_SPAL_1_017113_XLOC_058994.9.p1	pmon_1307	XP_037773975.1	933	1248	14667	58792	XP_037773975.1 innexin inx2-like isoform X1 [Penaeus monodon]
mnor_15076	REF_STRG_1_6545_XLOC_104632.1.p1	pmon_18591	XP_037797516.1	381	348	51209	26218	XP_037797516.1 uncharacterized protein LOC119592674 [Penaeus monodon]
mnor_15077	REF_STRG_1_65464_XLOC_049705.1.p1	pmon_20292	XP_037799694.1	1047	1017	43272	5279	XP_037799694.1 growth hormone-regulated TBC protein 1-A-like [Penaeus monodon]
mnor_15078	REF_STRG_1_65467_XLOC_049723.1.p1	pmon_22652	XP_037803149.1	2274	2088	57432	19345	XP_037803149.1 LOW QUALITY PROTEIN: serine/arginine repetitive matrix protein 1-like [Penaeus monodon]
mnor_1508	COM_SPAL_1_017114_XLOC_058996.2.p1	pmon_21135	XP_037800825.1	1392	1947	3448	8951	XP_037800825.1 double-strand break repair protein MRE11-like [Penaeus monodon]
mnor_15080	REF_STRG_1_6547_XLOC_104798.1.p1	pmon_9359	XP_037785501.1	393	393	4432	1694	XP_037785501.1 fatty acid binding protein 1-B.1-like [Penaeus monodon]
mnor_15084	REF_STRG_1_65487_XLOC_049744.1.p1	pmon_5477	XP_037779876.1	363	498	390	6049	XP_037779876.1 hydroxyproline dehydrogenase-like [Penaeus monodon]
mnor_15085	REF_STRG_1_65494_XLOC_049746.2.p1	pmon_8488	XP_037784051.1	2544	2595	22087	140509	XP_037784051.1 DBH-like monooxygenase protein 1 [Penaeus monodon]
mnor_15086	REF_STRG_1_65498_XLOC_049754.1.p1	pmon_6127	XP_037780722.1	1410	1374	5866	7668	XP_037780722.1 transcription factor Sox-1a-like isoform X1 [Penaeus monodon]
mnor_1509	COM_SPAL_1_017116_XLOC_059011.3.p1	pmon_9262	XP_037785321.1	1725	1737	21273	7059	XP_037785321.1 heat shock protein 60A-like [Penaeus monodon]
mnor_15095	REF_STRG_1_65532_XLOC_049806.1.p1	pmon_14025	XP_037791829.1	1239	653	62282	31105	XP_037791829.1 homeobox protein unplugged-like [Penaeus monodon]
mnor_15099	REF_STRG_1_65546_XLOC_049824.1.p1	pmon_7913	XP_037783236.1	393	348	38344	12123	XP_037783236.1 brain protein I3-like [Penaeus monodon]
mnor_151	COM_SPAL_1_002772_XLOC_013776.2.p1	pmon_16000	XP_037794070.1	1374	1428	82553	23741	XP_037794070.1 protein tilB homolog [Penaeus monodon]
mnor_1510	COM_SPAL_1_017133_XLOC_059074.1.p1	pmon_11795	XP_037789097.1	3981	4596	333460	20508	XP_037789097.1 mediator of RNA polymerase II transcription subunit 23-like isoform X1 [Penaeus monodon]
mnor_15100	REF_STRG_1_65548_XLOC_049827.2.p1	pmon_13723	XP_037791445.1	546	448	109379	14845	XP_037791445.1 high affinity copper uptake protein 1-like [Penaeus monodon]
mnor_15102	REF_STRG_1_65573_XLOC_049853.1.p1	pmon_23569	XP_037804527.1	591	612	52877	22446	XP_037804527.1 uncharacterized protein LOC119598901 [Penaeus monodon]
mnor_15105	REF_STRG_1_65584_XLOC_049871.1.p1	pmon_2879	XP_037775886.1	1485	1554	103570	97593	XP_037775886.1 tyrosine-protein kinase Btk29A-like isoform X1 [Penaeus monodon]
mnor_15109	REF_STRG_1_65611_XLOC_049929.1.p1	pmon_5525	XP_037779972.1	816	819	39554	7399	XP_037779972.1 iron-sulfur cluster co-chaperone protein HscB-like [Penaeus monodon]
mnor_15114	REF_STRG_1_6565_XLOC_104904.1.p1	pmon_19737	XP_037799011.1	1020	333	93036	45869	XP_037799011.1 elongation of very long chain fatty acids protein-like [Penaeus monodon]
mnor_15116	REF_STRG_1_65673_XLOC_049999.3.p1	pmon_4654	XP_037778778.1	2931	3030	161036	11840	XP_037778778.1 RNA-binding protein 5-like [Penaeus monodon]
mnor_15117	REF_STRG_1_65680_XLOC_050012.3.p1	pmon_11264	XP_037788265.1	1089	1839	86612	11605	XP_037788265.1 moesin/ezrin/radixin homolog 1-like [Penaeus monodon]
mnor_15120	REF_STRG_1_65690_XLOC_050025.2.p1	pmon_22387	XP_037802801.1	849	849	217045	71599	XP_037802801.1 uncharacterized protein LOC119597323 isoform X2 [Penaeus monodon]
mnor_15123	REF_STRG_1_65719_XLOC_050079.2.p1	pmon_8586	XP_037784236.1	447	321	6711	2074	XP_037784236.1 uncharacterized protein LOC119580267 [Penaeus monodon]
mnor_1513	COM_SPAL_1_017152_XLOC_059127.2.p1	pmon_18415	XP_037797243.1	2394	4214	122841	33525	XP_037797243.1 uncharacterized protein LOC119592483 [Penaeus monodon]
mnor_15133	REF_STRG_1_65753_XLOC_050115.2.p1	pmon_19731	XP_037799002.1	804	777	3516	6171	XP_037799002.1 protein YIPF5-like [Penaeus monodon]
mnor_15134	REF_STRG_1_65756_XLOC_050121.10.p1	pmon_32	XP_037772385.1	1512	1512	42511	13157	XP_037772385.1 sprouty-related, EVH1 domain-containing protein 2-like isoform X1 [Penaeus monodon]
mnor_15141	REF_STRG_1_65789_XLOC_050164.2.p1	pmon_12777	XP_037790327.1	861	810	33558	5078	XP_037790327.1 carbonyl reductase [NADPH] 1-like [Penaeus monodon]
mnor_15143	REF_STRG_1_65800_XLOC_050176.1.p1	pmon_14502	XP_037792345.1	2856	2877	50108	5348	XP_037792345.1 uncharacterized protein LOC119587731 [Penaeus monodon]
mnor_15145	REF_STRG_1_65810_XLOC_050177.1.p1	pmon_11400	XP_037788500.1	1575	1617	38927	14725	XP_037788500.1 protein arginine N-methyltransferase 1-like [Penaeus monodon]
mnor_15149	REF_STRG_1_65819_XLOC_050213.1.p2	pmon_5838	XP_037780346.1	771	912	2606	6137	XP_037780346.1 uncharacterized protein LOC119576777 [Penaeus monodon]
mnor_1515	COM_SPAL_1_017170_XLOC_059177.3.p1	pmon_546	XP_037773108.1	885	609	136712	935	XP_037773108.1 LOW QUALITY PROTEIN: protein phosphatase 1 regulatory inhibitor subunit 16B-like [Penaeus monodon]
mnor_15151	REF_STRG_1_65822_XLOC_050215.1.p1	pmon_9024	XP_037784869.1	2355	2349	67732	16462	XP_037784869.1 dolichyl-diphosphooligosaccharide--protein glycosyltransferase subunit STT3B-like isoform X1 [Penaeus monodon]
mnor_15154	REF_STRG_1_65843_XLOC_050243.1.p1	pmon_9739	XP_037785993.1	747	735	163079	42944	XP_037785993.1 vacuolar-sorting protein SNF8-like [Penaeus monodon]
mnor_15155	REF_STRG_1_65844_XLOC_050242.3.p1	pmon_9737	XP_037785990.1	2166	2040	27632	12833	XP_037785990.1 LOW QUALITY PROTEIN: uncharacterized protein LOC119581899 [Penaeus monodon]
mnor_1516	COM_SPAL_1_017177_XLOC_059204.4.p1	pmon_12419	XP_037789880.1	588	492	70769	4782	XP_037789880.1 RNA-binding protein 8A-like [Penaeus monodon]
mnor_15169	REF_STRG_1_65918_XLOC_050354.4.p1	pmon_2953	XP_037776024.1	2034	2025	146269	7371	XP_037776024.1 regulatory-associated protein of mTOR-like [Penaeus monodon]
mnor_1517	COM_SPAL_1_017197_XLOC_059253.10.p2	pmon_13550	XP_037791266.1	636	1134	78409	27065	XP_037791266.1 trypsin-like, partial [Penaeus monodon]
mnor_15180	REF_STRG_1_65985_XLOC_050421.1.p1	pmon_17443	XP_037796007.1	1263	1260	25383	5237	XP_037796007.1 fumarylacetoacetase-like [Penaeus monodon]
mnor_15184	REF_STRG_1_6599_XLOC_105103.1.p1	pmon_15238	XP_037793193.1	1359	2444	114052	53262	XP_037793193.1 E3 ubiquitin-protein ligase CBL-B-B-like, partial [Penaeus monodon]
mnor_15186	REF_STRG_1_66000_XLOC_050458.3.p1	pmon_18976	XP_037798033.1	627	627	50067	5687	XP_037798033.1 40S ribosomal protein S8-like [Penaeus monodon]
mnor_15187	REF_STRG_1_66002_XLOC_050460.1.p1	pmon_7225	XP_037782160.1	2001	2019	74564	46568	XP_037782160.1 LOW QUALITY PROTEIN: F-box/WD repeat-containing protein 5-like [Penaeus monodon]
mnor_1519	COM_SPAL_1_017216_XLOC_059316.4.p1	pmon_24046	XP_037805176.1	1200	448	60161	1230	XP_037805176.1 proteasomal ubiquitin receptor ADRM1-like [Penaeus monodon]
mnor_15194	REF_STRG_1_66031_XLOC_050498.2.p1	pmon_8467	XP_037784020.1	1431	1584	38225	11572	XP_037784020.1 ataxin-10-like [Penaeus monodon]
mnor_152	COM_SPAL_1_002775_XLOC_013781.2.p1	pmon_19448	XP_037798626.1	1071	1083	70667	3314	XP_037798626.1 LOW QUALITY PROTEIN: glucose-6-phosphatase 2-like [Penaeus monodon]
mnor_1520	COM_SPAL_1_017220_XLOC_059321.3.p1	pmon_16985	XP_037795435.1	2526	2700	186582	157596	XP_037795435.1 colorectal mutant cancer protein-like [Penaeus monodon]
mnor_15201	REF_STRG_1_66079_XLOC_050559.3.p1	pmon_19433	XP_037798602.1	1137	1242	77758	10440	XP_037798602.1 palmitoyltransferase ZDHHC23-like isoform X1 [Penaeus monodon]
mnor_15203	REF_STRG_1_66093_XLOC_050574.2.p1	pmon_10427	XP_037787069.1	582	582	77225	12167	XP_037787069.1 cysteine and glycine-rich protein 1-like [Penaeus monodon]
mnor_15204	REF_STRG_1_66096_XLOC_050584.1.p1	pmon_3042	XP_037776181.1	1221	1035	70235	9272	XP_037776181.1 uncharacterized protein LOC119573180 [Penaeus monodon]
mnor_1521	COM_SPAL_1_017221_XLOC_059325.2.p1	pmon_13132	XP_037790737.1	2727	1965	178824	5558	XP_037790737.1 transforming growth factor beta receptor type 3-like [Penaeus monodon]
mnor_15211	REF_STRG_1_66135_XLOC_050649.1.p1	pmon_16821	XP_037795217.1	948	1546	138101	32212	XP_037795217.1 uncharacterized protein KIAA0513-like [Penaeus monodon]
mnor_15213	REF_STRG_1_6613_XLOC_105110.1.p1	pmon_7983	XP_037783377.1	591	585	3691	1329	XP_037783377.1 uncharacterized protein LOC119579547 [Penaeus monodon]
mnor_1522	COM_SPAL_1_017238_XLOC_059362.1.p1	pmon_22006	XP_037802149.1	774	768	130235	6574	XP_037802149.1 ribosome maturation protein SBDS-like [Penaeus monodon]
mnor_15221	REF_STRG_1_66188_XLOC_050719.1.p1	pmon_23590	XP_037804563.1	1872	1659	60974	20299	XP_037804563.1 ovochymase-2-like [Penaeus monodon]
mnor_15225	REF_STRG_1_66216_XLOC_050763.1.p1	pmon_16566	XP_037794898.1	1455	1356	59714	10188	XP_037794898.1 uncharacterized protein LOC119590180 [Penaeus monodon]
mnor_15229	REF_STRG_1_6622_XLOC_105267.4.p1	pmon_20505	XP_037800025.1	474	405	59424	24466	XP_037800025.1 uncharacterized protein LOC119594969 [Penaeus monodon]
mnor_1523	COM_SPAL_1_017240_XLOC_059369.1.p1	pmon_10608	XP_037787372.1	2439	2052	6598	23815	XP_037787372.1 ubiquitin carboxyl-terminal hydrolase 5-like [Penaeus monodon]
mnor_15242	REF_STRG_1_66305_XLOC_050889.1.p1	pmon_22106	XP_037802317.1	1059	1212	1504	2059	XP_037802317.1 transcription factor HES-1-like [Penaeus monodon]
mnor_15255	REF_STRG_1_66358_XLOC_050958.2.p1	pmon_8713	XP_037784472.1	390	387	2689	4918	XP_037784472.1 iron-sulfur cluster assembly 1 homolog, mitochondrial-like [Penaeus monodon]
mnor_15257	REF_STRG_1_66366_XLOC_050969.2.p1	pmon_7921	XP_037783247.1	2559	2787	129018	75211	XP_037783247.1 forkhead box protein M1-like isoform X1 [Penaeus monodon]
mnor_1526	COM_SPAL_1_017262_XLOC_059439.1.p1	pmon_21577	XP_037801522.1	1131	1311	134654	16193	XP_037801522.1 damage-control phosphatase ARMT1-like [Penaeus monodon]
mnor_15260	REF_STRG_1_6639_XLOC_105381.1.p1	pmon_979	XP_037773605.1	1800	1188	263914	6435	XP_037773605.1 calmodulin-binding transcription activator 1-like, partial [Penaeus monodon]
mnor_15263	REF_STRG_1_66428_XLOC_051063.2.p1	pmon_17028	XP_037795524.1	1446	1360	60771	5360	XP_037795524.1 uncharacterized protein LOC119590838 [Penaeus monodon]
mnor_15269	REF_STRG_1_66457_XLOC_051097.5.p1	pmon_7226	XP_037782161.1	1041	1341	36459	6480	XP_037782161.1 TAR DNA-binding protein 43-like isoform X1 [Penaeus monodon]
mnor_1528	COM_SPAL_1_017269_XLOC_059467.3.p1	pmon_21111	XP_037800778.1	504	519	80989	9533	XP_037800778.1 protein max-like isoform X1 [Penaeus monodon]
mnor_15287	REF_STRG_1_66525_XLOC_051181.4.p1	pmon_11855	XP_037789198.1	675	849	60776	9091	XP_037789198.1 pleckstrin homology domain-containing family J member 1-like [Penaeus monodon]
mnor_1529	COM_SPAL_1_017274_XLOC_059495.3.p1	pmon_20424	XP_037799874.1	684	609	31524	8059	XP_037799874.1 LOW QUALITY PROTEIN: AP-3 complex subunit sigma-2-like [Penaeus monodon]
mnor_15294	REF_STRG_1_66564_XLOC_051227.2.p1	pmon_5512	XP_037779953.1	3066	2877	19665	14195	XP_037779953.1 zinc finger E-box-binding homeobox protein zag-1-like isoform X1 [Penaeus monodon]
mnor_15297	REF_STRG_1_66588_XLOC_051259.1.p1	pmon_7926	XP_037783266.1	2634	2898	47390	9781	XP_037783266.1 tyrosine--tRNA ligase, cytoplasmic-like isoform X1 [Penaeus monodon]
mnor_15299	REF_STRG_1_66591_XLOC_051261.2.p1	pmon_2312	XP_037775090.1	507	422	82574	1460	XP_037775090.1 protein charybde-like [Penaeus monodon]
mnor_1530	COM_SPAL_1_017291_XLOC_059557.1.p1	pmon_13202	XP_037790827.1	2799	4404	12370	19908	XP_037790827.1 coiled-coil and C2 domain-containing protein 2A-like [Penaeus monodon]
mnor_1531	COM_SPAL_1_017309_XLOC_059612.1.p1	pmon_1451	XP_037774129.1	744	807	140621	34630	XP_037774129.1 putative glutathione-specific gamma-glutamylcyclotransferase 2 [Penaeus monodon]
mnor_15311	REF_STRG_1_66670_XLOC_051367.1.p1	pmon_7042	XP_037781972.1	858	711	151233	8807	XP_037781972.1 syntaxin-1A-like [Penaeus monodon]
mnor_15312	REF_STRG_1_66674_XLOC_051374.1.p1	pmon_22278	XP_037802629.1	1167	1191	10361	6712	XP_037802629.1 tryptophan--tRNA ligase, mitochondrial-like isoform X1 [Penaeus monodon]
mnor_1532	COM_SPAL_1_017312_XLOC_059618.2.p1	pmon_11332	XP_037788362.1	3150	3261	161833	11806	XP_037788362.1 WD repeat and HMG-box DNA-binding protein 1-like [Penaeus monodon]
mnor_15321	REF_STRG_1_66718_XLOC_051426.1.p1	pmon_4566	XP_037778632.1	3936	3909	131699	15838	XP_037778632.1 structural maintenance of chromosomes protein 4-like [Penaeus monodon]
mnor_15323	REF_STRG_1_66737_XLOC_051446.1.p1	pmon_14547	XP_037792395.1	702	912	23850	3190	XP_037792395.1 uncharacterized protein LOC119587776 [Penaeus monodon]
mnor_15326	REF_STRG_1_66752_XLOC_051474.2.p1	pmon_21209	XP_037800964.1	900	915	152998	11140	XP_037800964.1 protein Star-like [Penaeus monodon]
mnor_15329	REF_STRG_1_66764_XLOC_051489.2.p1	pmon_23736	XP_037804783.1	900	1380	76971	9712	XP_037804783.1 LOW QUALITY PROTEIN: uncharacterized protein LOC119599097 [Penaeus monodon]
mnor_1534	COM_SPAL_1_017331_XLOC_059673.4.p1	pmon_23047	XP_037803692.1	2805	2820	388819	18046	XP_037803692.1 protein FAN-like [Penaeus monodon]
mnor_1535	COM_SPAL_1_017333_XLOC_059682.2.p1	pmon_16893	XP_037795305.1	612	612	97483	4239	XP_037795305.1 hematopoietic prostaglandin D synthase-like [Penaeus monodon]
mnor_15355	REF_STRG_1_66880_XLOC_051664.1.p1	pmon_1883	XP_037774620.1	498	894	15144	13885	XP_037774620.1 uncharacterized protein LOC119571325 [Penaeus monodon]
mnor_15362	REF_STRG_1_66899_XLOC_051689.1.p1	pmon_15068	XP_037792992.1	405	331	46940	940	XP_037792992.1 U-scoloptoxin(01)-Cw1a-like [Penaeus monodon]
mnor_15363	REF_STRG_1_66901_XLOC_051691.2.p1	pmon_22509	XP_037802969.1	3117	3183	141601	89619	XP_037802969.1 uncharacterized protein LOC119597466 [Penaeus monodon]
mnor_15364	REF_STRG_1_66922_XLOC_051718.1.p1	pmon_3606	XP_037776987.1	1242	1341	3263	1653	XP_037776987.1 uncharacterized protein LOC119573958 [Penaeus monodon]
mnor_15369	REF_STRG_1_66944_XLOC_051746.1.p1	pmon_5846	XP_037780359.1	3363	2358	80932	45708	XP_037780359.1 zinc finger protein 1-like [Penaeus monodon]
mnor_15378	REF_STRG_1_6701_XLOC_105837.1.p1	pmon_15954	XP_037794017.1	1173	1041	96209	5306	XP_037794017.1 suppressor of lurcher protein 1-like isoform X1 [Penaeus monodon]
mnor_1538	COM_SPAL_1_017362_XLOC_059749.6.p1	pmon_8026	XP_037783448.1	3876	3837	410627	29585	XP_037783448.1 PAN2-PAN3 deadenylation complex catalytic subunit PAN2-like [Penaeus monodon]
mnor_15383	REF_STRG_1_67046_XLOC_051892.1.p1	pmon_19264	XP_037798389.1	1476	1341	98888	20867	XP_037798389.1 uncharacterized protein LOC119593510 [Penaeus monodon]
mnor_15385	REF_STRG_1_67062_XLOC_051909.2.p1	pmon_18902	XP_037797893.1	2202	2025	189486	12419	XP_037797893.1 BTB/POZ domain-containing protein 9-like [Penaeus monodon]
mnor_15393	REF_STRG_1_67104_XLOC_051966.1.p1	pmon_20823	XP_037800422.1	546	217	49395	7548	XP_037800422.1 transcription activator MSS11-like [Penaeus monodon]
mnor_15396	REF_STRG_1_67124_XLOC_051994.2.p1	pmon_9520	XP_037785712.1	729	418	76530	6972	XP_037785712.1 dymeclin-like, partial [Penaeus monodon]
mnor_154	COM_SPAL_1_002796_XLOC_013846.2.p1	pmon_13176	XP_037790796.1	2763	2733	59694	7014	XP_037790796.1 protein MCM10 homolog [Penaeus monodon]
mnor_15401	REF_STRG_1_67146_XLOC_052038.3.p1	pmon_22342	XP_037802729.1	3555	3606	156221	137127	XP_037802729.1 uncharacterized protein LOC119597268 isoform X1 [Penaeus monodon]
mnor_15408	REF_STRG_1_67171_XLOC_008467.1.p1	pmon_12222	XP_037789608.1	1407	1005	19146	5865	XP_037789608.1 uncharacterized protein LOC119585063 [Penaeus monodon]
mnor_1541	COM_SPAL_1_017410_XLOC_059875.1.p1	pmon_10227	XP_037786708.1	3792	4551	59493	47956	XP_037786708.1 protein kinase C-binding protein 1-like [Penaeus monodon]
mnor_15411	REF_STRG_1_6717_XLOC_106108.2.p1	pmon_21193	XP_037800936.1	630	549	90079	47268	XP_037800936.1 uncharacterized protein LOC119595825 isoform X1 [Penaeus monodon]
mnor_15416	REF_STRG_1_67226_XLOC_052143.2.p1	pmon_16816	XP_037795210.1	2037	1607	160624	16021	XP_037795210.1 transcriptional repressor CTCF-like [Penaeus monodon]
mnor_15417	REF_STRG_1_6722_XLOC_106187.3.p1	pmon_7689	XP_037782845.1	1668	1887	402015	82779	XP_037782845.1 polypyrimidine tract-binding protein 1-like isoform X6 [Penaeus monodon]
mnor_1542	COM_SPAL_1_017462_XLOC_060071.1.p1	pmon_14678	XP_037792558.1	1104	1263	94187	11694	XP_037792558.1 medium-chain specific acyl-CoA dehydrogenase, mitochondrial-like [Penaeus monodon]
mnor_15423	REF_STRG_1_6727_XLOC_106252.2.p1	pmon_6092	XP_037780676.1	3393	3322	331348	30487	XP_037780676.1 sodium-driven chloride bicarbonate exchanger-like isoform X1 [Penaeus monodon]
mnor_15424	REF_STRG_1_67290_XLOC_052243.1.p1	pmon_21963	XP_037802080.1	1674	1671	121691	24577	XP_037802080.1 cell division control protein 45 homolog [Penaeus monodon]
mnor_1543	COM_SPAL_1_017480_XLOC_060123.2.p1	pmon_11574	XP_037788727.1	1866	1863	28190	8854	XP_037788727.1 ATP-binding cassette sub-family E member 1-like [Penaeus monodon]
mnor_15431	REF_STRG_1_67343_XLOC_052313.4.p1	pmon_2488	XP_037775399.1	3813	4056	89875	27960	XP_037775399.1 uncharacterized protein LOC119572383 isoform X1 [Penaeus monodon]
mnor_1544	COM_SPAL_1_017481_XLOC_060124.2.p1	pmon_9108	XP_037785068.1	2157	2130	14932	7058	XP_037785068.1 protein SDA1 homolog [Penaeus monodon]
mnor_15441	REF_STRG_1_6739_XLOC_106251.1.p1	pmon_13474	XP_037791165.1	2847	2467	49101	17399	XP_037791165.1 serrate RNA effector molecule homolog [Penaeus monodon]
mnor_15443	REF_STRG_1_67402_XLOC_052409.1.p1	pmon_12399	XP_037789851.1	3228	2919	56965	26510	XP_037789851.1 transient receptor potential channel pyrexia-like [Penaeus monodon]
mnor_15444	REF_STRG_1_67405_XLOC_052413.2.p1	pmon_9060	XP_037784942.1	5667	7767	202174	20711	XP_037784942.1 spatacsin-like [Penaeus monodon]
mnor_15446	REF_STRG_1_67419_XLOC_052427.1.p1	pmon_23706	XP_037804744.1	627	630	67338	12391	XP_037804744.1 charged multivesicular body protein 1a-like [Penaeus monodon]
mnor_1546	COM_SPAL_1_017504_XLOC_060184.1.p1	pmon_8112	XP_037783535.1	813	738	1846	5953	XP_037783535.1 doublesex- and mab-3-related transcription factor A2-like [Penaeus monodon]
mnor_15464	REF_STRG_1_67506_XLOC_052554.1.p1	pmon_20440	XP_037799890.1	1593	1971	119547	100253	XP_037799890.1 uncharacterized protein LOC119594887 [Penaeus monodon]
mnor_15467	REF_STRG_1_67511_XLOC_052564.3.p1	pmon_18856	XP_037797826.1	1830	1340	95458	7001	XP_037797826.1 ran GTPase-activating protein 1-like [Penaeus monodon]
mnor_15469	REF_STRG_1_67524_XLOC_052569.4.p1	pmon_7943	XP_037783290.1	1644	1641	22578	8847	XP_037783290.1 T-complex protein 1 subunit theta-like [Penaeus monodon]
mnor_1547	COM_SPAL_1_017519_XLOC_060230.6.p1	pmon_8446	XP_037783969.1	1068	1065	77052	12865	XP_037783969.1 transcriptional repressor protein YY1-like isoform X1 [Penaeus monodon]
mnor_15474	REF_STRG_1_67547_XLOC_052649.1.p1	pmon_23896	XP_037804948.1	1308	1410	135994	11942	XP_037804948.1 zinc finger protein 385B-like isoform X1 [Penaeus monodon]
mnor_1548	COM_SPAL_1_017523_XLOC_060237.1.p1	pmon_15515	XP_037793503.1	864	690	114739	11714	XP_037793503.1 calsenilin-like [Penaeus monodon]
mnor_15482	REF_STRG_1_67570_XLOC_052670.1.p1	pmon_11803	XP_037789112.1	678	654	43799	11034	XP_037789112.1 myosin regulatory light chain 2-like [Penaeus monodon]
mnor_15489	REF_STRG_1_6759_XLOC_106522.4.p1	pmon_22758	XP_037803303.1	2790	2883	193726	16957	XP_037803303.1 uncharacterized protein LOC119597757 isoform X1 [Penaeus monodon]
mnor_1549	COM_SPAL_1_017531_XLOC_060262.1.p1	pmon_4336	XP_037778173.1	2502	1497	43303	5075	XP_037778173.1 RNA-binding protein cabeza-like [Penaeus monodon]
mnor_15495	REF_STRG_1_67629_XLOC_052744.3.p1	pmon_20627	XP_037800195.1	2820	2850	132023	19509	XP_037800195.1 band 3 anion transport protein-like isoform X1 [Penaeus monodon]
mnor_155	COM_SPAL_1_002809_XLOC_013875.3.p1	pmon_369	XP_037772881.1	1575	1734	19344	30833	XP_037772881.1 CTD small phosphatase-like protein 2-A [Penaeus monodon]
mnor_1550	COM_SPAL_1_017537_XLOC_060283.7.p1	pmon_8664	XP_037784383.1	606	624	33166	7945	XP_037784383.1 inosine triphosphate pyrophosphatase-like [Penaeus monodon]
mnor_15500	REF_STRG_1_6765_XLOC_106633.4.p1	pmon_23178	XP_037803914.1	4698	4338	140649	35225	XP_037803914.1 tyrosine-protein phosphatase non-receptor type 14-like [Penaeus monodon]
mnor_15502	REF_STRG_1_67667_XLOC_052807.6.p1	pmon_19047	XP_037798125.1	318	447	96677	2143	XP_037798125.1 bifunctional protein GlmU-like [Penaeus monodon]
mnor_15508	REF_STRG_1_67692_XLOC_052851.3.p1	pmon_12656	XP_037790174.1	1053	1030	149890	11540	XP_037790174.1 replication factor C subunit 2-like [Penaeus monodon]
mnor_1551	COM_SPAL_1_017540_XLOC_060294.1.p1	pmon_8667	XP_037784390.1	1419	1485	57090	49350	XP_037784390.1 galanin receptor 2b-like [Penaeus monodon]
mnor_15510	REF_STRG_1_6769_XLOC_106675.2.p1	pmon_21550	XP_037801483.1	1809	1656	43325	20853	XP_037801483.1 atherin-like [Penaeus monodon]
mnor_15511	REF_STRG_1_67701_XLOC_052861.2.p1	pmon_7198	XP_037782128.1	507	534	917	879	XP_037782128.1 tRNA-specific adenosine deaminase 2-like, partial [Penaeus monodon]
mnor_15515	REF_STRG_1_67729_XLOC_052904.1.p2	pmon_16780	XP_037795160.1	792	807	29763	54469	XP_037795160.1 ankyrin repeat and SOCS box protein 13-like isoform X1 [Penaeus monodon]
mnor_1552	COM_SPAL_1_017560_XLOC_060363.5.p1	pmon_111	XP_037772484.1	2070	2180	141733	33803	XP_037772484.1 LOW QUALITY PROTEIN: USP6 N-terminal-like protein [Penaeus monodon]
mnor_15527	REF_STRG_1_67791_XLOC_052952.3.p1	pmon_6676	XP_037781516.1	1587	1575	122849	12302	XP_037781516.1 importin subunit alpha-1-like [Penaeus monodon]
mnor_15537	REF_STRG_1_67846_XLOC_053045.1.p1	pmon_10565	XP_037787310.1	774	861	102790	6975	XP_037787310.1 F-box only protein 44-like isoform X1 [Penaeus monodon]
mnor_15538	REF_STRG_1_67851_XLOC_053049.1.p1	pmon_5271	XP_037779562.1	1233	858	46702	7554	XP_037779562.1 G-protein coupled receptor 143-like [Penaeus monodon]
mnor_1554	COM_SPAL_1_017565_XLOC_060394.2.p1	pmon_4160	XP_037777911.1	927	951	89115	7253	XP_037777911.1 ubiquinone biosynthesis O-methyltransferase, mitochondrial-like [Penaeus monodon]
mnor_15540	REF_STRG_1_67856_XLOC_053055.1.p1	pmon_6905	XP_037781833.1	549	540	61716	3863	XP_037781833.1 2-oxo-4-hydroxy-4-carboxy-5-ureidoimidazoline decarboxylase-like [Penaeus monodon]
mnor_15542	REF_STRG_1_67861_XLOC_053056.4.p1	pmon_17553	XP_037796138.1	1092	1188	67066	7988	XP_037796138.1 LOW QUALITY PROTEIN: endonuclease III-like protein 1 [Penaeus monodon]
mnor_15544	REF_STRG_1_67864_XLOC_053072.1.p1	pmon_22816	XP_037803392.1	1110	975	111634	7692	XP_037803392.1 replication factor C subunit 4-like [Penaeus monodon]
mnor_15551	REF_STRG_1_67888_XLOC_053107.1.p1	pmon_15066	XP_037792990.1	711	234	8195	540	XP_037792990.1 uncharacterized protein LOC119588382, partial [Penaeus monodon]
mnor_15555	REF_STRG_1_67903_XLOC_053115.6.p1	pmon_6939	XP_037781867.1	771	876	68292	13380	XP_037781867.1 elongation factor 1-beta'-like [Penaeus monodon]
mnor_15558	REF_STRG_1_67917_XLOC_053149.2.p1	pmon_6894	XP_037781819.1	315	315	66187	11957	XP_037781819.1 U6 snRNA-associated Sm-like protein LSm3 [Penaeus monodon]
mnor_1556	COM_SPAL_1_017567_XLOC_060396.2.p1	pmon_22134	XP_037802362.1	1644	1710	1716	33081	XP_037802362.1 cytochrome b5 reductase 4-like isoform X1 [Penaeus monodon]
mnor_15562	REF_STRG_1_67957_XLOC_053190.1.p1	pmon_22888	XP_037803504.1	645	996	9842	7613	XP_037803504.1 probable glutamate receptor [Penaeus monodon]
mnor_15563	REF_STRG_1_67959_XLOC_053193.1.p1	pmon_10473	XP_037787146.1	942	540	80890	22211	XP_037787146.1 galactose-specific lectin nattectin-like [Penaeus monodon]
mnor_15568	REF_STRG_1_6799_XLOC_106580.1.p1	pmon_5442	XP_037779820.1	2805	3687	285969	57878	XP_037779820.1 coatomer subunit alpha-like isoform X1 [Penaeus monodon]
mnor_1557	COM_SPAL_1_017570_XLOC_060407.1.p1	pmon_6689	XP_037781543.1	1605	1719	22746	37191	XP_037781543.1 activin receptor type-2A-like [Penaeus monodon]
mnor_15571	REF_STRG_1_68024_XLOC_053281.1.p1	pmon_5971	XP_037780511.1	1578	765	44096	7774	XP_037780511.1 caspase-8-like [Penaeus monodon]
mnor_15574	REF_STRG_1_68045_XLOC_053301.1.p1	pmon_11287	XP_037788303.1	513	513	138231	5313	XP_037788303.1 prostamide/prostaglandin F synthase-like [Penaeus monodon]
mnor_15576	REF_STRG_1_68055_XLOC_053315.1.p1	pmon_21038	XP_037800684.1	1623	1512	163726	9309	XP_037800684.1 beta-1,4-glucuronyltransferase 1-like isoform X1 [Penaeus monodon]
mnor_15578	REF_STRG_1_68070_XLOC_053339.5.p1	pmon_12259	XP_037789663.1	693	780	117411	13831	XP_037789663.1 serine/threonine-protein kinase Nek1-like [Penaeus monodon]
mnor_15579	REF_STRG_1_68072_XLOC_053350.3.p1	pmon_9175	XP_037785165.1	1344	1800	47233	7035	XP_037785165.1 LIM domain only protein 7-like isoform X2 [Penaeus monodon]
mnor_1558	COM_SPAL_1_017578_XLOC_060443.2.p1	pmon_18054	XP_037796771.1	804	807	167120	21488	XP_037796771.1 cysteine-rich secretory protein 2-like [Penaeus monodon]
mnor_15586	REF_STRG_1_68102_XLOC_053386.3.p1	pmon_9361	XP_037785503.1	1488	1539	125253	12898	XP_037785503.1 E3 ubiquitin-protein ligase RNF14-like isoform X1 [Penaeus monodon]
mnor_1560	COM_SPAL_1_017606_XLOC_060523.1.p1	pmon_1035	XP_037773669.1	1674	1677	2268	2087	XP_037773669.1 LOW QUALITY PROTEIN: PR domain zinc finger protein 13-like [Penaeus monodon]
mnor_15600	REF_STRG_1_68168_XLOC_053483.1.p1	pmon_4183	XP_037777956.1	1896	765	83869	16489	XP_037777956.1 uncharacterized protein LOC119574646 [Penaeus monodon]
mnor_15603	REF_STRG_1_68185_XLOC_053510.2.p1	pmon_14609	XP_037792473.1	798	771	47780	19203	XP_037792473.1 protein obstructor-E-like [Penaeus monodon]
mnor_15605	REF_STRG_1_68189_XLOC_053518.1.p1	pmon_14277	XP_037792101.1	2025	1401	71062	4309	XP_037792101.1 protein O-linked-mannose beta-1,2-N-acetylglucosaminyltransferase 1-like [Penaeus monodon]
mnor_15608	REF_STRG_1_68210_XLOC_053554.2.p1	pmon_6825	XP_037781732.1	1578	2541	77003	107688	XP_037781732.1 schwannomin-interacting protein 1-like isoform X1 [Penaeus monodon]
mnor_15613	REF_STRG_1_68225_XLOC_053578.2.p1	pmon_5250	XP_037779528.1	1380	1083	54777	7368	XP_037779528.1 uncharacterized protein LOC119576069 [Penaeus monodon]
mnor_15627	REF_STRG_1_68300_XLOC_053699.1.p1	pmon_12880	XP_037790473.1	3414	3414	190016	22933	XP_037790473.1 DNA damage-binding protein 1-like [Penaeus monodon]
mnor_15629	REF_STRG_1_68310_XLOC_053711.1.p1	pmon_12921	XP_037790520.1	465	419	870	504	XP_037790520.1 histone H1-delta-like [Penaeus monodon]
mnor_1563	COM_SPAL_1_017639_XLOC_060622.2.p1	pmon_7514	XP_037782600.1	2445	2213	39201	108766	XP_037782600.1 BMP-binding endothelial regulator protein-like [Penaeus monodon]
mnor_15631	REF_STRG_1_68318_XLOC_053724.1.p1	pmon_10225	XP_037786705.1	1014	849	99588	6259	XP_037786705.1 zinc finger protein 511-like [Penaeus monodon]
mnor_15634	REF_STRG_1_68321_XLOC_053723.1.p1	pmon_2806	XP_037775783.1	453	465	45290	4777	XP_037775783.1 NADH dehydrogenase [ubiquinone] 1 alpha subcomplex subunit 11-like [Penaeus monodon]
mnor_1564	COM_SPAL_1_017644_XLOC_060634.2.p1	pmon_14026	XP_037791830.1	2328	1921	106468	14604	XP_037791830.1 LOW QUALITY PROTEIN: WD and tetratricopeptide repeats protein 1-like [Penaeus monodon]
mnor_15642	REF_STRG_1_68364_XLOC_053789.6.p1	pmon_19427	XP_037798591.1	921	1020	7135	37207	XP_037798591.1 uncharacterized protein LOC119593701 [Penaeus monodon]
mnor_15655	REF_STRG_1_68484_XLOC_053984.5.p1	pmon_14564	XP_037792420.1	1404	1507	11118	5114	XP_037792420.1 uncharacterized protein LOC119587794 [Penaeus monodon]
mnor_1566	COM_SPAL_1_017656_XLOC_060676.4.p1	pmon_17007	XP_037795485.1	5205	8395	20396	99057	XP_037795485.1 uncharacterized protein LOC119590817 [Penaeus monodon]
mnor_15669	REF_STRG_1_68577_XLOC_054129.1.p1	pmon_18593	XP_037797518.1	4437	5069	77245	55147	XP_037797518.1 LOW QUALITY PROTEIN: E3 ubiquitin-protein ligase RBBP6-like [Penaeus monodon]
mnor_1567	COM_SPAL_1_017658_XLOC_060686.1.p1	pmon_14568	XP_037792424.1	2370	2202	84930	30391	XP_037792424.1 nephrin-like [Penaeus monodon]
mnor_15671	REF_STRG_1_68605_XLOC_054158.1.p1	pmon_16289	XP_037794431.1	3123	3303	28740	8368	XP_037794431.1 LOW QUALITY PROTEIN: uncharacterized protein LOC119589873 [Penaeus monodon]
mnor_15674	REF_STRG_1_6861_XLOC_107297.1.p1	pmon_2719	XP_037775676.1	303	327	58936	4417	XP_037775676.1 HIG1 domain family member 1C-like isoform X1 [Penaeus monodon]
mnor_1568	COM_SPAL_1_017664_XLOC_060710.2.p1	pmon_9623	XP_037785834.1	1128	1287	103177	6355	XP_037785834.1 LOW QUALITY PROTEIN: protein prenyltransferase alpha subunit repeat-containing protein 1-like [Penaeus monodon]
mnor_15682	REF_STRG_1_68672_XLOC_054271.1.p1	pmon_12392	XP_037789835.1	1563	1500	79546	56359	XP_037789835.1 uncharacterized protein DDB_G0271670-like isoform X1 [Penaeus monodon]
mnor_15690	REF_STRG_1_6870_XLOC_107411.1.p1	pmon_14538	XP_037792383.1	459	389	24088	782	XP_037792383.1 CD209 antigen-like protein E [Penaeus monodon]
mnor_15693	REF_STRG_1_68729_XLOC_054358.3.p1	pmon_2343	XP_037775131.1	1482	1494	17316	7995	XP_037775131.1 pancreatic lipase-related protein 2-like [Penaeus monodon]
mnor_15697	REF_STRG_1_68738_XLOC_054379.1.p1	pmon_8591	XP_037784242.1	345	348	9634	5272	XP_037784242.1 cytochrome b-c1 complex subunit 7-like isoform X1 [Penaeus monodon]
mnor_1570	COM_SPAL_1_017695_XLOC_060818.11.p1	pmon_20944	XP_037800588.1	717	453	33268	1452	XP_037800588.1 alpha-aspartyl dipeptidase-like [Penaeus monodon]
mnor_15701	REF_STRG_1_68787_XLOC_054443.2.p1	pmon_21047	XP_037800697.1	423	627	89246	26091	XP_037800697.1 EF-hand calcium-binding domain-containing protein 1-like [Penaeus monodon]
mnor_15709	REF_STRG_1_68836_XLOC_054534.2.p1	pmon_9760	XP_037786026.1	372	402	41267	8121	XP_037786026.1 rhodanese domain-containing protein CG4456-like [Penaeus monodon]
mnor_15710	REF_STRG_1_68848_XLOC_054552.1.p1	pmon_21745	XP_037801805.1	501	396	145716	58225	XP_037801805.1 LOW QUALITY PROTEIN: probable peptidyl-tRNA hydrolase 2 [Penaeus monodon]
mnor_15722	REF_STRG_1_68919_XLOC_054644.1.p1	pmon_8398	XP_037783892.1	678	1317	57472	10220	XP_037783892.1 phosphorylated adapter RNA export protein-like [Penaeus monodon]
mnor_15732	REF_STRG_1_68966_XLOC_054720.1.p1	pmon_10198	XP_037786632.1	471	477	67791	8390	XP_037786632.1 ATP synthase subunit delta, mitochondrial-like [Penaeus monodon]
mnor_15734	REF_STRG_1_68972_XLOC_054723.1.p1	pmon_14520	XP_037792363.1	780	861	123495	5151	XP_037792363.1 non-structural maintenance of chromosomes element 3 homolog [Penaeus monodon]
mnor_15738	REF_STRG_1_6900_XLOC_107761.1.p1	pmon_13851	XP_037791606.1	1980	1938	137825	25597	XP_037791606.1 uncharacterized protein LOC119586945 [Penaeus monodon]
mnor_1574	COM_SPAL_1_017751_XLOC_060984.2.p1	pmon_6068	XP_037780644.1	1371	1389	38393	10032	XP_037780644.1 DDB1- and CUL4-associated factor 13-like [Penaeus monodon]
mnor_15745	REF_STRG_1_69043_XLOC_054818.1.p1	pmon_19210	XP_037798307.1	684	741	12925	12974	XP_037798307.1 uncharacterized protein LOC119593442 [Penaeus monodon]
mnor_15747	REF_STRG_1_69049_XLOC_054824.1.p1	pmon_18906	XP_037797900.1	2331	2394	83139	14572	XP_037797900.1 irregular chiasm C-roughest protein-like isoform X1 [Penaeus monodon]
mnor_1575	COM_SPAL_1_017753_XLOC_060991.1.p1	pmon_7642	XP_037782788.1	1620	2314	149783	142324	XP_037782788.1 serine/threonine-protein kinase D3-like [Penaeus monodon]
mnor_15753	REF_STRG_1_69102_XLOC_054916.2.p1	pmon_19021	XP_037798097.1	2103	1857	160823	11452	XP_037798097.1 uncharacterized protein LOC119593190 isoform X1 [Penaeus monodon]
mnor_1576	COM_SPAL_1_017762_XLOC_061022.6.p1	pmon_11717	XP_037788956.1	1083	1131	160890	27601	XP_037788956.1 ATPase family AAA domain-containing protein 1-A-like [Penaeus monodon]
mnor_15768	REF_STRG_1_69178_XLOC_055040.1.p1	pmon_21628	XP_037801619.1	2778	2169	92605	8906	XP_037801619.1 dual specificity protein kinase splA-like isoform X1 [Penaeus monodon]
mnor_1577	COM_SPAL_1_017771_XLOC_061042.2.p1	pmon_7424	XP_037782476.1	816	918	25928	6341	XP_037782476.1 thiamin pyrophosphokinase 1-like [Penaeus monodon]
mnor_1578	COM_SPAL_1_017772_XLOC_061045.1.p1	pmon_7413	XP_037782461.1	2151	2130	2204	137848	XP_037782461.1 protein Hook homolog 3-like isoform X1 [Penaeus monodon]
mnor_15782	REF_STRG_1_69258_XLOC_055137.1.p1	pmon_14540	XP_037792385.1	441	438	12425	1083	XP_037792385.1 transmembrane protein 60-like [Penaeus monodon]
mnor_15783	REF_STRG_1_6925_XLOC_107872.1.p1	pmon_12272	XP_037789681.1	8286	7737	301524	138847	XP_037789681.1 uncharacterized protein LOC119585121 [Penaeus monodon]
mnor_15786	REF_STRG_1_69279_XLOC_055187.1.p1	pmon_7724	XP_037782928.1	861	435	91710	6146	XP_037782928.1 uncharacterized protein y4mH-like [Penaeus monodon]
mnor_1579	COM_SPAL_1_017790_XLOC_061094.1.p1	pmon_15326	XP_037793293.1	690	606	41931	4612	XP_037793293.1 peptidyl-prolyl cis-trans isomerase 5-like [Penaeus monodon]
mnor_15790	REF_STRG_1_69306_XLOC_055212.1.p2	pmon_5490	XP_037779911.1	423	429	65578	6839	XP_037779911.1 dnaJ homolog subfamily C member 24-like [Penaeus monodon]
mnor_15793	REF_STRG_1_6931_XLOC_107910.1.p1	pmon_7932	XP_037783277.1	843	861	35807	11256	XP_037783277.1 uncharacterized protein LOC119579492 [Penaeus monodon]
mnor_15798	REF_STRG_1_69357_XLOC_055279.2.p1	pmon_16301	XP_037794450.1	1485	3492	71065	12747	XP_037794450.1 N-acetylglucosamine-1-phosphotransferase subunits alpha/beta-like [Penaeus monodon]
mnor_15799	REF_STRG_1_69364_XLOC_055282.1.p1	pmon_20302	XP_037799708.1	1962	1540	44685	10596	XP_037799708.1 RNA-binding protein 39-like [Penaeus monodon]
mnor_1580	COM_SPAL_1_017808_XLOC_061151.1.p1	pmon_12396	XP_037789841.1	2109	1878	72973	10865	XP_037789841.1 F-box/LRR-repeat protein 5-like [Penaeus monodon]
mnor_15801	REF_STRG_1_6936_XLOC_107913.2.p1	pmon_113	XP_037772486.1	1392	1962	44103	55557	XP_037772486.1 proline dehydrogenase 1, mitochondrial-like isoform X1 [Penaeus monodon]
mnor_1581	COM_SPAL_1_017812_XLOC_061169.3.p1	pmon_520	XP_037773077.1	1563	1346	106988	4417	XP_037773077.1 bone morphogenetic protein receptor type-1B-like [Penaeus monodon]
mnor_1582	COM_SPAL_1_017814_XLOC_061179.1.p1	pmon_10067	XP_037786434.1	13194	15263	116824	28200	XP_037786434.1 LOW QUALITY PROTEIN: midasin-like [Penaeus monodon]
mnor_15822	REF_STRG_1_69453_XLOC_055414.1.p1	pmon_4050	XP_037777669.1	786	217	54110	381	XP_037777669.1 protein CDV3 homolog [Penaeus monodon]
mnor_15823	REF_STRG_1_69455_XLOC_055424.1.p1	pmon_18761	XP_037797723.1	447	588	60200	26822	XP_037797723.1 discoidin domain-containing receptor A-like [Penaeus monodon]
mnor_15825	REF_STRG_1_69463_XLOC_055439.1.p1	pmon_12938	XP_037790539.1	2160	1717	58319	19502	XP_037790539.1 BAG family molecular chaperone regulator 3-like [Penaeus monodon]
mnor_15828	REF_STRG_1_69488_XLOC_055479.1.p1	pmon_13739	XP_037791468.1	828	792	126924	65518	XP_037791468.1 uncharacterized protein LOC119586814 [Penaeus monodon]
mnor_15829	REF_STRG_1_69499_XLOC_055495.2.p1	pmon_23965	XP_037805062.1	312	315	17308	3373	XP_037805062.1 cytochrome c, somatic isoform X1 [Penaeus monodon]
mnor_15841	REF_STRG_1_6952_XLOC_108078.1.p1	pmon_5344	XP_037779669.1	1170	1989	226678	16515	XP_037779669.1 sodium- and chloride-dependent glycine transporter 1-like [Penaeus monodon]
mnor_15847	REF_STRG_1_69548_XLOC_055569.1.p1	pmon_6867	XP_037781791.1	603	606	53410	21725	XP_037781791.1 ras-related protein Rab-35-like [Penaeus monodon]
mnor_1585	COM_SPAL_1_017850_XLOC_061327.2.p1	pmon_23252	XP_037803989.1	1917	2490	192408	20392	XP_037803989.1 alkyldihydroxyacetonephosphate synthase, peroxisomal-like [Penaeus monodon]
mnor_15851	REF_STRG_1_69588_XLOC_055624.2.p1	pmon_4983	XP_037779245.1	1884	1806	163532	15881	XP_037779245.1 RNA-binding protein MEX3B-like [Penaeus monodon]
mnor_15855	REF_STRG_1_69595_XLOC_055635.3.p1	pmon_5305	XP_037779619.1	2322	2096	22736	2240	XP_037779619.1 anaphase-promoting complex subunit 4-like [Penaeus monodon]
mnor_15859	REF_STRG_1_69630_XLOC_055701.1.p1	pmon_7523	XP_037782611.1	426	320	82528	3169	XP_037782611.1 uncharacterized protein LOC119578993 [Penaeus monodon]
mnor_15861	REF_STRG_1_69649_XLOC_055740.1.p1	pmon_1457	XP_037774135.1	972	492	138478	5198	XP_037774135.1 dual specificity protein phosphatase 23-like [Penaeus monodon]
mnor_15868	REF_STRG_1_69698_XLOC_055811.1.p1	pmon_5328	XP_037779649.1	1761	1767	109034	64421	XP_037779649.1 leucine-rich repeat-containing protein 4B-like isoform X1 [Penaeus monodon]
mnor_1587	COM_SPAL_1_017854_XLOC_061341.6.p1	pmon_10833	XP_037787634.1	1551	2385	98641	18651	XP_037787634.1 transcription factor 25-like [Penaeus monodon]
mnor_15873	REF_STRG_1_69733_XLOC_055905.4.p1	pmon_18216	XP_037796997.1	1491	1497	87744	28024	XP_037796997.1 carboxypeptidase E-like [Penaeus monodon]
mnor_15874	REF_STRG_1_69738_XLOC_055911.2.p1	pmon_8545	XP_037784159.1	435	402	140564	44655	XP_037784159.1 CCAAT/enhancer-binding protein gamma-like [Penaeus monodon]
mnor_15879	REF_STRG_1_69780_XLOC_055965.3.p1	pmon_22623	XP_037803108.1	1836	1962	107800	27678	XP_037803108.1 sodium-coupled monocarboxylate transporter 1-like [Penaeus monodon]
mnor_1588	COM_SPAL_1_017859_XLOC_061346.6.p1	pmon_17417	XP_037795972.1	885	879	66067	5353	XP_037795972.1 eukaryotic translation initiation factor 3 subunit G-like [Penaeus monodon]
mnor_15887	REF_STRG_1_69820_XLOC_056021.1.p1	pmon_10167	XP_037786547.1	2178	2190	100722	39787	XP_037786547.1 nephrin-like isoform X1 [Penaeus monodon]
mnor_15888	REF_STRG_1_6982_XLOC_108352.1.p1	pmon_5803	XP_037780309.1	570	750	4118	3650	XP_037780309.1 peptidyl-prolyl cis-trans isomerase B-like [Penaeus monodon]
mnor_1589	COM_SPAL_1_017866_XLOC_061373.1.p1	pmon_4572	XP_037778646.1	681	1287	76610	9304	XP_037778646.1 isovaleryl-CoA dehydrogenase, mitochondrial-like [Penaeus monodon]
mnor_159	COM_SPAL_1_002834_XLOC_013964.1.p1	pmon_8638	XP_037784333.1	1773	1539	44683	8539	XP_037784333.1 zinc finger protein OZF-like isoform X1 [Penaeus monodon]
mnor_1590	COM_SPAL_1_017874_XLOC_061397.1.p1	pmon_7929	XP_037783273.1	612	621	36457	15218	XP_037783273.1 pancreas transcription factor 1 subunit alpha-like [Penaeus monodon]
mnor_15905	REF_STRG_1_69914_XLOC_056186.1.p1	pmon_611	XP_037773188.1	1587	1461	80553	63919	XP_037773188.1 formin-like protein 14 [Penaeus monodon]
mnor_1591	COM_SPAL_1_017878_XLOC_061403.17.p1	pmon_11368	XP_037788436.1	6438	6002	521943	56541	XP_037788436.1 nipped-B-like protein B [Penaeus monodon]
mnor_15912	REF_STRG_1_69958_XLOC_056237.1.p1	pmon_17249	XP_037795764.1	549	408	77100	8365	XP_037795764.1 GTP-binding protein Rheb homolog [Penaeus monodon]
mnor_15916	REF_STRG_1_69996_XLOC_056293.2.p1	pmon_4903	XP_037779161.1	1749	1629	116266	44615	XP_037779161.1 organic cation transporter protein-like [Penaeus monodon]
mnor_1592	COM_SPAL_1_017909_XLOC_061528.1.p1	pmon_18108	XP_037796852.1	1086	836	51866	11351	XP_037796852.1 protein SGT1 homolog [Penaeus monodon]
mnor_15924	REF_STRG_1_70052_XLOC_056377.2.p1	pmon_16565	XP_037794897.1	927	927	20611	4099	XP_037794897.1 epimerase family protein SDR39U1-like [Penaeus monodon]
mnor_15929	REF_STRG_1_70085_XLOC_056422.1.p1	pmon_15070	XP_037792994.1	1467	1173	5303	3319	XP_037792994.1 zinc finger protein 680-like [Penaeus monodon]
mnor_1593	COM_SPAL_1_017920_XLOC_061579.1.p1	pmon_5062	XP_037779327.1	1398	1356	84313	8397	XP_037779327.1 intraflagellar transport protein 56-like [Penaeus monodon]
mnor_15930	REF_STRG_1_70092_XLOC_056427.3.p1	pmon_13283	XP_037790921.1	1332	1004	40644	15449	XP_037790921.1 uncharacterized protein LOC119586287 isoform X1 [Penaeus monodon]
mnor_15932	REF_STRG_1_7010_XLOC_108561.1.p1	pmon_12570	XP_037790034.1	1077	825	1479	1851	XP_037790034.1 solute carrier family 46 member 3-like [Penaeus monodon]
mnor_15933	REF_STRG_1_70113_XLOC_056450.1.p1	pmon_4640	XP_037778756.1	1287	890	24816	15080	XP_037778756.1 aspartate aminotransferase, mitochondrial-like [Penaeus monodon]
mnor_15937	REF_STRG_1_70127_XLOC_056481.1.p1	pmon_8577	XP_037784225.1	621	570	89171	47424	XP_037784225.1 uncharacterized protein LOC119580254 [Penaeus monodon]
mnor_1594	COM_SPAL_1_017945_XLOC_061670.2.p1	pmon_12017	XP_037789368.1	4218	4494	156353	59488	XP_037789368.1 nidogen-like [Penaeus monodon]
mnor_15940	REF_STRG_1_70138_XLOC_056504.1.p1	pmon_20323	XP_037799763.1	561	561	132453	6152	XP_037799763.1 protein LZIC-like [Penaeus monodon]
mnor_15945	REF_STRG_1_70176_XLOC_056566.1.p2	pmon_16948	XP_037795389.1	495	639	49032	30340	XP_037795389.1 uncharacterized protein LOC119590752 [Penaeus monodon]
mnor_15946	REF_STRG_1_70183_XLOC_056571.1.p1	pmon_8390	XP_037783877.1	3603	2517	129484	14044	XP_037783877.1 eukaryotic translation initiation factor 5B-like [Penaeus monodon]
mnor_15955	REF_STRG_1_70226_XLOC_056625.4.p1	pmon_4117	XP_037777787.1	1854	1848	82644	10178	XP_037777787.1 LOW QUALITY PROTEIN: GATOR complex protein NPRL3-like [Penaeus monodon]
mnor_15956	REF_STRG_1_70228_XLOC_056627.1.p1	pmon_1228	XP_037773894.1	1371	1002	31857	1699	XP_037773894.1 uncharacterized protein LOC119570066 [Penaeus monodon]
mnor_15957	REF_STRG_1_70230_XLOC_056629.1.p1	pmon_12395	XP_037789840.1	684	678	41832	7022	XP_037789840.1 uncharacterized protein LOC119585253 [Penaeus monodon]
mnor_1596	COM_SPAL_1_017959_XLOC_061721.2.p1	pmon_4875	XP_037779132.1	2256	1713	43539	17241	XP_037779132.1 LOW QUALITY PROTEIN: GATOR complex protein WDR24-like [Penaeus monodon]
mnor_15960	REF_STRG_1_70243_XLOC_056644.1.p1	pmon_4539	XP_037778595.1	1767	213	153538	31023	XP_037778595.1 uncharacterized protein LOC119575178 [Penaeus monodon]
mnor_15966	REF_STRG_1_70271_XLOC_056687.1.p1	pmon_21292	XP_037801101.1	6870	10185	7211	29301	XP_037801101.1 mucin-17-like isoform X1 [Penaeus monodon]
mnor_1597	COM_SPAL_1_017969_XLOC_061741.3.p1	pmon_2880	XP_037775893.1	1614	1953	176626	38456	XP_037775893.1 uncharacterized protein LOC119572984 isoform X1 [Penaeus monodon]
mnor_15974	REF_STRG_1_7031_XLOC_108722.1.p1	pmon_7964	XP_037783327.1	3684	1962	167922	7841	XP_037783327.1 uncharacterized protein LOC119579527 [Penaeus monodon]
mnor_15976	REF_STRG_1_70331_XLOC_056791.1.p1	pmon_17143	XP_037795652.1	324	327	3128	2093	XP_037795652.1 uncharacterized protein LOC119590991 [Penaeus monodon]
mnor_1598	COM_SPAL_1_017988_XLOC_061819.1.p1	pmon_8302	XP_037783731.1	3381	1617	92314	48401	XP_037783731.1 potassium voltage-gated channel subfamily H member 8-like [Penaeus monodon]
mnor_15980	REF_STRG_1_70349_XLOC_056808.14.p1	pmon_20193	XP_037799568.1	4338	2286	10364	3682	XP_037799568.1 polyubiquitin-C [Penaeus monodon]
mnor_15989	REF_STRG_1_70412_XLOC_056930.2.p1	pmon_19424	XP_037798583.1	1569	1488	17902	11283	XP_037798583.1 uncharacterized protein LOC119593698 isoform X1 [Penaeus monodon]
mnor_1599	COM_SPAL_1_017992_XLOC_061835.3.p1	pmon_16759	XP_037795126.1	1146	1149	39210	12045	XP_037795126.1 protein arginine N-methyltransferase 6-like [Penaeus monodon]
mnor_15998	REF_STRG_1_70444_XLOC_056966.1.p1	pmon_7855	XP_037783136.1	381	375	22837	12457	XP_037783136.1 brain protein I3-like [Penaeus monodon]
mnor_160	COM_SPAL_1_002850_XLOC_014079.3.p1	pmon_9776	XP_037786043.1	903	924	55234	12638	XP_037786043.1 serine/threonine-protein phosphatase 4 catalytic subunit [Penaeus monodon]
mnor_16001	REF_STRG_1_70469_XLOC_057007.1.p1	pmon_20462	XP_037799915.1	1155	1293	2446	1341	XP_037799915.1 LOW QUALITY PROTEIN: uncharacterized protein LOC119594915 [Penaeus monodon]
mnor_16007	REF_STRG_1_704_XLOC_084843.1.p1	pmon_10174	XP_037786568.1	471	492	73052	26526	XP_037786568.1 ninjurin-2-like isoform X1 [Penaeus monodon]
mnor_16008	REF_STRG_1_70502_XLOC_057072.2.p1	pmon_3912	XP_037777456.1	1575	2202	85722	41879	XP_037777456.1 peptidase inhibitor 16-like isoform X1 [Penaeus monodon]
mnor_1601	COM_SPAL_1_018012_XLOC_061908.1.p1	pmon_18836	XP_037797800.1	579	609	1494	24978	XP_037797800.1 cysteine dioxygenase type 1-like [Penaeus monodon]
mnor_16019	REF_STRG_1_70567_XLOC_057155.1.p1	pmon_7843	XP_037783119.1	867	825	27606	6878	XP_037783119.1 uncharacterized protein LOC119579397 [Penaeus monodon]
mnor_1602	COM_SPAL_1_018014_XLOC_061911.1.p1	pmon_10866	XP_037787668.1	1803	2853	78489	321172	XP_037787668.1 glutamate receptor ionotropic, NMDA 2B-like, partial [Penaeus monodon]
mnor_16021	REF_STRG_1_7056_XLOC_109024.3.p1	pmon_16934	XP_037795356.1	1425	1539	39912	63013	XP_037795356.1 zinc finger and BTB domain-containing protein 18.2-like isoform X1 [Penaeus monodon]
mnor_1603	COM_SPAL_1_018016_XLOC_061919.1.p1	pmon_9036	XP_037784909.1	2316	2358	22266	16195	XP_037784909.1 E3 ubiquitin-protein ligase LRSAM1-like [Penaeus monodon]
mnor_16032	REF_STRG_1_70659_XLOC_057274.1.p1	pmon_15784	XP_037793841.1	1002	609	91147	22594	XP_037793841.1 sarcosine dehydrogenase, mitochondrial-like [Penaeus monodon]
mnor_16035	REF_STRG_1_70663_XLOC_057286.1.p1	pmon_15381	XP_037793361.1	588	586	24392	27513	XP_037793361.1 uncharacterized protein LOC119588787 [Penaeus monodon]
mnor_16038	REF_STRG_1_70677_XLOC_057301.1.p1	pmon_17375	XP_037795908.1	1041	1020	136776	40396	XP_037795908.1 8-oxo-dGDP phosphatase NUDT18-like isoform X1 [Penaeus monodon]
mnor_16046	REF_STRG_1_70722_XLOC_057362.2.p1	pmon_18610	XP_037797536.1	732	765	113021	5596	XP_037797536.1 NADH dehydrogenase [ubiquinone] flavoprotein 2, mitochondrial-like, partial [Penaeus monodon]
mnor_1605	COM_SPAL_1_018026_XLOC_061933.2.p1	pmon_6243	XP_037780913.1	1755	2145	92200	58571	XP_037780913.1 sphingomyelin phosphodiesterase-like isoform X1 [Penaeus monodon]
mnor_16050	REF_STRG_1_70764_XLOC_057438.1.p1	pmon_21529	XP_037801446.1	1659	1656	4110	9415	XP_037801446.1 la-related protein 7-like isoform X1 [Penaeus monodon]
mnor_16051	REF_STRG_1_70765_XLOC_057439.1.p1	pmon_11925	XP_037789276.1	555	813	47275	8168	XP_037789276.1 protein PBDC1-like [Penaeus monodon]
mnor_16053	REF_STRG_1_70779_XLOC_057454.1.p1	pmon_4043	XP_037777654.1	1761	1716	32579	12551	XP_037777654.1 solute carrier family 22 member 6-like [Penaeus monodon]
mnor_16054	REF_STRG_1_70784_XLOC_057463.2.p1	pmon_21010	XP_037800656.1	1362	1323	146975	7884	XP_037800656.1 magnesium transporter NIPA2-like [Penaeus monodon]
mnor_1606	COM_SPAL_1_018029_XLOC_061942.1.p1	pmon_3761	XP_037777174.1	762	684	168230	6890	XP_037777174.1 LOW QUALITY PROTEIN: eukaryotic translation initiation factor 4E type 3-like [Penaeus monodon]
mnor_16061	REF_STRG_1_70812_XLOC_057500.1.p1	pmon_11002	XP_037787815.1	726	636	197155	882	XP_037787815.1 nicotinamide riboside kinase 2-like [Penaeus monodon]
mnor_16062	REF_STRG_1_70816_XLOC_057503.1.p1	pmon_15295	XP_037793254.1	711	528	45705	769	XP_037793254.1 uncharacterized protein LOC119588690 [Penaeus monodon]
mnor_16066	REF_STRG_1_70839_XLOC_057539.6.p1	pmon_6907	XP_037781835.1	6297	3927	92854	47927	XP_037781835.1 LOW QUALITY PROTEIN: plexin-B-like [Penaeus monodon]
mnor_16067	REF_STRG_1_70840_XLOC_057550.1.p1	pmon_6556	XP_037781269.1	5628	11925	111857	60967	XP_037781269.1 sushi, von Willebrand factor type A, EGF and pentraxin domain-containing protein 1-like isoform X2 [Penaeus monodon]
mnor_16068	REF_STRG_1_7084_XLOC_109209.1.p1	pmon_7372	XP_037782394.1	1326	792	146294	8645	XP_037782394.1 DENN domain-containing protein 11-like [Penaeus monodon]
mnor_16071	REF_STRG_1_70862_XLOC_057587.3.p1	pmon_19228	XP_037798328.1	1797	2334	105947	18979	XP_037798328.1 male-specific lethal 1 homolog isoform X1 [Penaeus monodon]
mnor_16077	REF_STRG_1_7088_XLOC_109215.2.p1	pmon_7374	XP_037782398.1	834	846	53909	7927	XP_037782398.1 exosome complex component MTR3-like [Penaeus monodon]
mnor_16080	REF_STRG_1_70909_XLOC_057672.1.p1	pmon_969	XP_037773594.1	990	969	67947	15925	XP_037773594.1 syntenin-1-like isoform X1 [Penaeus monodon]
mnor_16082	REF_STRG_1_70917_XLOC_057683.1.p1	pmon_8109	XP_037783532.1	1098	1812	41727	8106	XP_037783532.1 glutamate receptor ionotropic, delta-2-like [Penaeus monodon]
mnor_16083	REF_STRG_1_70919_XLOC_057689.1.p1	pmon_9259	XP_037785314.1	972	1074	91516	30691	XP_037785314.1 heparan sulfate glucosamine 3-O-sulfotransferase 1-like isoform X1 [Penaeus monodon]
mnor_1609	COM_SPAL_1_018046_XLOC_061980.3.p1	pmon_23077	XP_037803740.1	1782	1380	442565	42517	XP_037803740.1 FERM domain-containing protein 3-like isoform X1 [Penaeus monodon]
mnor_161	COM_SPAL_1_002861_XLOC_014122.4.p1	pmon_8237	XP_037783663.1	1614	1890	63751	20533	XP_037783663.1 uncharacterized protein LOC119579884 [Penaeus monodon]
mnor_1610	COM_SPAL_1_018055_XLOC_061999.1.p1	pmon_10904	XP_037787712.1	1557	2238	92050	89327	XP_037787712.1 LOW QUALITY PROTEIN: neuroligin-2-like [Penaeus monodon]
mnor_16106	REF_STRG_1_71097_XLOC_057944.1.p1	pmon_9174	XP_037785162.1	1479	1560	12435	63289	XP_037785162.1 uncharacterized protein LOC119580983 isoform X1 [Penaeus monodon]
mnor_1611	COM_SPAL_1_018060_XLOC_062028.2.p1	pmon_10749	XP_037787538.1	651	696	34347	9723	XP_037787538.1 dynein light chain 1, axonemal-like [Penaeus monodon]
mnor_16110	REF_STRG_1_71126_XLOC_057972.1.p1	pmon_19782	XP_037799081.1	1338	1251	132195	5505	XP_037799081.1 probable ATP-dependent RNA helicase DDX47 [Penaeus monodon]
mnor_16114	REF_STRG_1_71146_XLOC_057991.2.p1	pmon_15561	XP_037793551.1	753	663	37981	11150	XP_037793551.1 proteasome subunit alpha type-7-like [Penaeus monodon]
mnor_16116	REF_STRG_1_71168_XLOC_058047.1.p1	pmon_9159	XP_037785138.1	1260	1281	54656	16736	XP_037785138.1 mannose-1-phosphate guanyltransferase alpha-A-like isoform X1 [Penaeus monodon]
mnor_16117	REF_STRG_1_71170_XLOC_058049.3.p1	pmon_20429	XP_037799879.1	1620	2937	128670	98349	XP_037799879.1 proton channel OtopLc-like [Penaeus monodon]
mnor_16119	REF_STRG_1_71176_XLOC_058055.2.p1	pmon_18081	XP_037796816.1	843	909	5610	3437	XP_037796816.1 ADP-ribose pyrophosphatase, mitochondrial-like [Penaeus monodon]
mnor_1612	COM_SPAL_1_018061_XLOC_062031.1.p1	pmon_20633	XP_037800204.1	1956	1213	112275	2966	XP_037800204.1 protein adenylyltransferase SelO-like [Penaeus monodon]
mnor_16120	REF_STRG_1_71178_XLOC_058057.1.p1	pmon_19885	XP_037799212.1	726	390	5257	1468	XP_037799212.1 28S ribosomal protein S7, mitochondrial-like [Penaeus monodon]
mnor_16128	REF_STRG_1_71205_XLOC_058095.6.p1	pmon_10120	XP_037786490.1	861	942	172575	14798	XP_037786490.1 uncharacterized protein LOC119582346 [Penaeus monodon]
mnor_1613	COM_SPAL_1_018084_XLOC_062094.5.p1	pmon_9788	XP_037786063.1	630	648	486050	10194	XP_037786063.1 ras-related protein Rab-14 [Penaeus monodon]
mnor_16132	REF_STRG_1_71216_XLOC_058106.5.p1	pmon_17418	XP_037795973.1	1905	1923	110788	12601	XP_037795973.1 ATP-binding cassette sub-family G member 5-like [Penaeus monodon]
mnor_1614	COM_SPAL_1_018085_XLOC_062095.2.p1	pmon_12758	XP_037790294.1	573	538	12071	9524	XP_037790294.1 small nuclear ribonucleoprotein-associated protein B-like [Penaeus monodon]
mnor_16146	REF_STRG_1_71308_XLOC_058258.1.p1	pmon_23695	XP_037804724.1	1347	2394	20883	5842	XP_037804724.1 uncharacterized protein LOC119599050 [Penaeus monodon]
mnor_16147	REF_STRG_1_71310_XLOC_058262.1.p1	pmon_23606	XP_037804582.1	732	726	24471	6368	XP_037804582.1 uncharacterized protein LOC119598943 [Penaeus monodon]
mnor_16153	REF_STRG_1_7132_XLOC_109505.1.p1	pmon_14409	XP_037792237.1	744	555	3369	1292	XP_037792237.1 small cysteine and glycine repeat-containing protein 2-like [Penaeus monodon]
mnor_16156	REF_STRG_1_71348_XLOC_058316.2.p1	pmon_23329	XP_037804068.1	1296	1476	125257	14653	XP_037804068.1 sphingosine-1-phosphate phosphatase 2-like [Penaeus monodon]
mnor_1616	COM_SPAL_1_018105_XLOC_062158.6.p1	pmon_1714	XP_037774431.1	1314	1512	195309	100856	XP_037774431.1 protein GDAP2 homolog [Penaeus monodon]
mnor_16160	REF_STRG_1_71354_XLOC_058325.1.p1	pmon_9077	XP_037785010.1	1038	1038	39534	5385	XP_037785010.1 sulfotransferase 1E1-like [Penaeus monodon]
mnor_16162	REF_STRG_1_71360_XLOC_058333.1.p1	pmon_8220	XP_037783645.1	1143	1266	144850	57323	XP_037783645.1 G-protein coupled receptor GRL101-like [Penaeus monodon]
mnor_16168	REF_STRG_1_71378_XLOC_058363.1.p1	pmon_18621	XP_037797560.1	531	510	31508	5029	XP_037797560.1 uncharacterized protein LOC119592703 [Penaeus monodon]
mnor_1617	COM_SPAL_1_018140_XLOC_062270.1.p1	pmon_14626	XP_037792491.1	2004	1455	161106	8129	XP_037792491.1 armadillo-like helical domain-containing protein 3 [Penaeus monodon]
mnor_16174	REF_STRG_1_71416_XLOC_058416.1.p1	pmon_10687	XP_037787468.1	1899	1074	62012	2364	XP_037787468.1 myosin heavy chain, muscle-like, partial [Penaeus monodon]
mnor_16177	REF_STRG_1_7143_XLOC_109742.1.p1	pmon_8498	XP_037784069.1	684	840	1409	2181	XP_037784069.1 uncharacterized protein LOC119580169 [Penaeus monodon]
mnor_1618	COM_SPAL_1_018143_XLOC_062276.3.p1	pmon_7851	XP_037783127.1	516	520	42686	10190	XP_037783127.1 protein jagunal-like [Penaeus monodon]
mnor_16181	REF_STRG_1_71447_XLOC_058479.4.p1	pmon_3159	XP_037776402.1	3357	6819	145991	19198	XP_037776402.1 DNA polymerase epsilon catalytic subunit A-like [Penaeus monodon]
mnor_16183	REF_STRG_1_7145_XLOC_109690.3.p1	pmon_22073	XP_037802263.1	1491	1599	102638	12025	XP_037802263.1 cyclin-L2-like [Penaeus monodon]
mnor_16184	REF_STRG_1_71475_XLOC_058547.1.p1	pmon_23502	XP_037804416.1	663	690	46220	29071	XP_037804416.1 protein big brother-like isoform X1 [Penaeus monodon]
mnor_1619	COM_SPAL_1_018186_XLOC_062371.6.p1	pmon_6191	XP_037780831.1	1347	1515	115552	15136	XP_037780831.1 Golgi reassembly-stacking protein 2-like [Penaeus monodon]
mnor_16192	REF_STRG_1_7151_XLOC_109830.1.p1	pmon_21346	XP_037801195.1	531	486	40143	1638	XP_037801195.1 uncharacterized protein LOC119596121 [Penaeus monodon]
mnor_16199	REF_STRG_1_71585_XLOC_058734.1.p1	pmon_11403	XP_037788504.1	1230	1218	69552	20092	XP_037788504.1 branched-chain-amino-acid aminotransferase, cytosolic-like isoform X1 [Penaeus monodon]
mnor_16203	REF_STRG_1_715_XLOC_086699.2.p1	pmon_15938	XP_037794001.1	1272	867	153407	1418	XP_037794001.1 solute carrier family 10 member 6-like [Penaeus monodon]
mnor_16209	REF_STRG_1_71657_XLOC_058836.1.p1	pmon_19677	XP_037798937.1	906	890	133709	6487	XP_037798937.1 failed axon connections homolog [Penaeus monodon]
mnor_1621	COM_SPAL_1_018208_XLOC_062446.1.p1	pmon_20563	XP_037800097.1	2031	3711	89501	31067	XP_037800097.1 cell division cycle and apoptosis regulator protein 1-like isoform X1 [Penaeus monodon]
mnor_16213	REF_STRG_1_71682_XLOC_058867.3.p1	pmon_15543	XP_037793532.1	1011	461	91329	9922	XP_037793532.1 delta-sarcoglycan-like [Penaeus monodon]
mnor_16217	REF_STRG_1_71705_XLOC_058894.1.p1	pmon_22360	XP_037802757.1	1539	1029	20283	7645	XP_037802757.1 transcription factor ets-4-like isoform X1 [Penaeus monodon]
mnor_16223	REF_STRG_1_71740_XLOC_058942.2.p1	pmon_4666	XP_037778794.1	318	399	67276	11700	XP_037778794.1 uncharacterized protein LOC119575319 [Penaeus monodon]
mnor_1623	COM_SPAL_1_018229_XLOC_062518.23.p1	pmon_4293	XP_037778103.1	1692	2346	89816	10627	XP_037778103.1 protein SpAN-like [Penaeus monodon]
mnor_16237	REF_STRG_1_71835_XLOC_059095.1.p1	pmon_14495	XP_037792333.1	2037	1787	76624	18826	XP_037792333.1 protein-L-isoaspartate O-methyltransferase domain-containing protein 1-like [Penaeus monodon]
mnor_16241	REF_STRG_1_71847_XLOC_059120.1.p1	pmon_5174	XP_037779440.1	330	597	910	597	XP_037779440.1 runt-related transcription factor 3-like [Penaeus monodon]
mnor_16246	REF_STRG_1_7186_XLOC_109925.1.p1	pmon_13485	XP_037791181.1	360	363	67210	5393	XP_037791181.1 small nuclear ribonucleoprotein Sm D2-like [Penaeus monodon]
mnor_1625	COM_SPAL_1_018263_XLOC_062624.4.p1	pmon_20483	XP_037799941.1	3738	3864	424093	65123	XP_037799941.1 PH and SEC7 domain-containing protein-like [Penaeus monodon]
mnor_16250	REF_STRG_1_71882_XLOC_059170.1.p1	pmon_16974	XP_037795423.1	2715	2541	4698	17884	XP_037795423.1 glutamyl aminopeptidase-like isoform X1 [Penaeus monodon]
mnor_1626	COM_SPAL_1_018286_XLOC_062687.1.p1	pmon_13024	XP_037790625.1	2778	2166	100415	24623	XP_037790625.1 uncharacterized protein LOC119585985 [Penaeus monodon]
mnor_16261	REF_STRG_1_71932_XLOC_059236.1.p1	pmon_16325	XP_037794489.1	1272	852	3404	4566	XP_037794489.1 SEC14-like protein 2 [Penaeus monodon]
mnor_16265	REF_STRG_1_71951_XLOC_059262.2.p1	pmon_9416	XP_037785577.1	666	255	77974	1920	XP_037785577.1 galactosylceramide sulfotransferase-like [Penaeus monodon]
mnor_1627	COM_SPAL_1_018303_XLOC_062729.1.p1	pmon_4222	XP_037778010.1	1413	1320	139856	14047	XP_037778010.1 selenocysteine lyase-like [Penaeus monodon]
mnor_16270	REF_STRG_1_71972_XLOC_059290.1.p1	pmon_17438	XP_037796001.1	558	404	61255	23347	XP_037796001.1 U-scoloptoxin(01)-Cw1a-like [Penaeus monodon]
mnor_16273	REF_STRG_1_71981_XLOC_059301.1.p1	pmon_11517	XP_037788647.1	348	351	49027	7940	XP_037788647.1 myotrophin-like [Penaeus monodon]
mnor_16274	REF_STRG_1_71987_XLOC_059309.2.p1	pmon_11657	XP_037788860.1	579	465	78313	85762	XP_037788860.1 ras-related C3 botulinum toxin substrate 1 [Penaeus monodon]
mnor_16275	REF_STRG_1_71994_XLOC_059331.1.p1	pmon_15243	XP_037793198.1	1083	1092	2450	2918	XP_037793198.1 serine/threonine-protein kinase meng-po-like [Penaeus monodon]
mnor_1628	COM_SPAL_1_018304_XLOC_062739.1.p1	pmon_12754	XP_037790290.1	684	669	1807	4317	XP_037790290.1 vesicle transport through interaction with t-SNAREs homolog 1B-like [Penaeus monodon]
mnor_16281	REF_STRG_1_72041_XLOC_059399.2.p1	pmon_9665	XP_037785882.1	1311	1334	56471	11780	XP_037785882.1 thioredoxin domain-containing protein 15-like [Penaeus monodon]
mnor_16282	REF_STRG_1_72044_XLOC_059405.2.p1	pmon_5281	XP_037779574.1	2247	2193	117118	12107	XP_037779574.1 probable glutamate receptor [Penaeus monodon]
mnor_16286	REF_STRG_1_72062_XLOC_059423.1.p1	pmon_19134	XP_037798215.1	621	681	95215	11762	XP_037798215.1 vegetative cell wall protein gp1-like [Penaeus monodon]
mnor_1629	COM_SPAL_1_018308_XLOC_062756.7.p1	pmon_6696	XP_037781554.1	957	1560	51119	11571	XP_037781554.1 RING-type E3 ubiquitin-protein ligase PPIL2-like [Penaeus monodon]
mnor_163	COM_SPAL_1_002886_XLOC_014205.3.p1	pmon_380	XP_037772911.1	1218	1251	1302	5614	XP_037772911.1 zinc finger protein 2-like [Penaeus monodon]
mnor_1630	COM_SPAL_1_018315_XLOC_062764.1.p1	pmon_2366	XP_037775180.1	894	561	73157	31578	XP_037775180.1 glyoxalase domain-containing protein 4-like [Penaeus monodon]
mnor_16301	REF_STRG_1_72165_XLOC_059578.3.p1	pmon_22176	XP_037802427.1	1845	2655	163333	33901	XP_037802427.1 ecto-NOX disulfide-thiol exchanger 2-like isoform X1 [Penaeus monodon]
mnor_1631	COM_SPAL_1_018326_XLOC_062786.3.p1	pmon_3723	XP_037777113.1	990	489	142705	42721	XP_037777113.1 paired mesoderm homeobox protein 2-like [Penaeus monodon]
mnor_16312	REF_STRG_1_72223_XLOC_059644.2.p1	pmon_16977	XP_037795427.1	1071	1071	5458	7918	XP_037795427.1 galactose mutarotase-like [Penaeus monodon]
mnor_16315	REF_STRG_1_72237_XLOC_059666.1.p1	pmon_6637	XP_037781426.1	1371	1371	38888	6179	XP_037781426.1 ruvB-like 1 [Penaeus monodon]
mnor_16321	REF_STRG_1_72255_XLOC_059702.3.p1	pmon_22778	XP_037803339.1	2145	2130	89642	151524	XP_037803339.1 SET and MYND domain-containing protein 4-like isoform X1 [Penaeus monodon]
mnor_16328	REF_STRG_1_72283_XLOC_059741.1.p1	pmon_214	XP_037772645.1	5991	5457	43642	14865	XP_037772645.1 anaphase-promoting complex subunit 1-like [Penaeus monodon]
mnor_1633	COM_SPAL_1_018368_XLOC_062884.3.p1	pmon_14437	XP_037792266.1	1917	1749	80492	16528	XP_037792266.1 LOW QUALITY PROTEIN: cleft lip and palate transmembrane protein 1 homolog [Penaeus monodon]
mnor_16337	REF_STRG_1_72324_XLOC_059794.1.p1	pmon_11485	XP_037788592.1	801	699	106331	6241	XP_037788592.1 tetraspanin-1-like [Penaeus monodon]
mnor_16339	REF_STRG_1_72332_XLOC_059816.1.p1	pmon_19548	XP_037798791.1	615	615	76454	14005	XP_037798791.1 crustacean calcium-binding protein 23-like [Penaeus monodon]
mnor_1634	COM_SPAL_1_018382_XLOC_062914.2.p1	pmon_20495	XP_037800007.1	1002	1014	151310	7894	XP_037800007.1 28S ribosomal protein S35, mitochondrial-like [Penaeus monodon]
mnor_16341	REF_STRG_1_72341_XLOC_059835.1.p1	pmon_2284	XP_037775058.1	525	597	3000	1287	XP_037775058.1 uncharacterized protein LOC119572148 [Penaeus monodon]
mnor_16342	REF_STRG_1_72349_XLOC_059838.1.p1	pmon_3818	XP_037777297.1	933	540	36676	4519	XP_037777297.1 uncharacterized protein LOC119574217 [Penaeus monodon]
mnor_16346	REF_STRG_1_72385_XLOC_059887.1.p1	pmon_14802	XP_037792717.1	1473	1692	39215	11215	XP_037792717.1 probable serine--tRNA ligase, cytoplasmic, partial [Penaeus monodon]
mnor_1635	COM_SPAL_1_018383_XLOC_062915.1.p1	pmon_18794	XP_037797756.1	564	351	77235	10960	XP_037797756.1 homeobox protein engrailed-like A [Penaeus monodon]
mnor_16354	REF_STRG_1_72421_XLOC_059935.3.p1	pmon_22514	XP_037802975.1	300	585	4093	12749	XP_037802975.1 uncharacterized protein LOC119597471 [Penaeus monodon]
mnor_1636	COM_SPAL_1_018393_XLOC_062944.1.p1	pmon_19843	XP_037799164.1	1158	1504	83173	12263	XP_037799164.1 probable dolichyl pyrophosphate Glc1Man9GlcNAc2 alpha-1,3-glucosyltransferase [Penaeus monodon]
mnor_16360	REF_STRG_1_72443_XLOC_059976.1.p1	pmon_4766	XP_037778972.1	1962	1628	54666	6044	XP_037778972.1 uncharacterized protein LOC119575429 [Penaeus monodon]
mnor_16362	REF_STRG_1_72446_XLOC_059954.19.p1	pmon_17934	XP_037796601.1	2535	2756	156057	137443	XP_037796601.1 PDZ and LIM domain protein Zasp-like [Penaeus monodon]
mnor_16367	REF_STRG_1_7249_XLOC_110483.11.p1	pmon_20176	XP_037799545.1	939	841	309004	105156	XP_037799545.1 aquaporin-3-like [Penaeus monodon]
mnor_16368	REF_STRG_1_72507_XLOC_060046.3.p1	pmon_18934	XP_037797943.1	3294	3526	129094	7757	XP_037797943.1 fanconi-associated nuclease 1-like [Penaeus monodon]
mnor_1637	COM_SPAL_1_018396_XLOC_062949.4.p1	pmon_9365	XP_037785508.1	1482	1389	53811	9094	XP_037785508.1 DNA polymerase delta subunit 2-like [Penaeus monodon]
mnor_16371	REF_STRG_1_72536_XLOC_060079.5.p1	pmon_3160	XP_037776403.1	1092	1029	32173	9167	XP_037776403.1 TATA-binding protein-associated factor 2N-like isoform X1 [Penaeus monodon]
mnor_16378	REF_STRG_1_72576_XLOC_060132.1.p1	pmon_3143	XP_037776384.1	789	741	95007	7525	XP_037776384.1 uncharacterized protein LOC119573056 [Penaeus monodon]
mnor_16380	REF_STRG_1_72587_XLOC_008493.1.p1	pmon_3969	XP_037777549.1	783	1092	39020	13516	XP_037777549.1 uncharacterized protein LOC119574399 [Penaeus monodon]
mnor_16383	REF_STRG_1_7259_XLOC_110556.2.p1	pmon_13275	XP_037790912.1	2040	1560	151563	99349	XP_037790912.1 RNA pseudouridylate synthase domain-containing protein 2-like [Penaeus monodon]
mnor_1639	COM_SPAL_1_018418_XLOC_063016.1.p1	pmon_22781	XP_037803345.1	1368	1085	158613	15955	XP_037803345.1 WD repeat-containing protein 86-like [Penaeus monodon]
mnor_16394	REF_STRG_1_72654_XLOC_060284.1.p1	pmon_15719	XP_037793754.1	630	627	52349	9685	XP_037793754.1 transmembrane emp24 domain-containing protein 7-like [Penaeus monodon]
mnor_16398	REF_STRG_1_72677_XLOC_060312.1.p1	pmon_11605	XP_037788773.1	1431	1701	124202	17897	XP_037788773.1 uncharacterized protein LOC119584305 isoform X1 [Penaeus monodon]
mnor_16406	REF_STRG_1_72722_XLOC_060384.1.p1	pmon_4602	XP_037778687.1	1185	987	3930	2600	XP_037778687.1 uncharacterized protein LOC119575252 [Penaeus monodon]
mnor_16408	REF_STRG_1_7274_XLOC_110729.1.p1	pmon_1843	XP_037774571.1	2355	1371	186734	42567	XP_037774571.1 uncharacterized protein LOC119571239 isoform X1 [Penaeus monodon]
mnor_1641	COM_SPAL_1_018433_XLOC_063053.22.p1	pmon_17630	XP_037796235.1	1464	1317	291614	34503	XP_037796235.1 heterogeneous nuclear ribonucleoprotein 27C-like isoform X1 [Penaeus monodon]
mnor_16415	REF_STRG_1_72771_XLOC_060438.1.p1	pmon_21177	XP_037800904.1	954	1008	24866	1193	XP_037800904.1 LOW QUALITY PROTEIN: L-seryl-tRNA(Sec) kinase-like [Penaeus monodon]
mnor_16420	REF_STRG_1_72803_XLOC_060475.1.p1	pmon_13285	XP_037790925.1	1428	1704	2852	1969	XP_037790925.1 uncharacterized protein LOC119586288 [Penaeus monodon]
mnor_16426	REF_STRG_1_72812_XLOC_060488.1.p1	pmon_4796	XP_037779025.1	1857	1641	132166	16924	XP_037779025.1 monocarboxylate transporter 13-like isoform X1 [Penaeus monodon]
mnor_16427	REF_STRG_1_72813_XLOC_060489.1.p1	pmon_3284	XP_037776609.1	756	630	2157	630	XP_037776609.1 uncharacterized protein LOC119573455 [Penaeus monodon]
mnor_16430	REF_STRG_1_72823_XLOC_060505.1.p1	pmon_7886	XP_037783177.1	1944	2001	79027	14192	XP_037783177.1 DBH-like monooxygenase protein 1 [Penaeus monodon]
mnor_1644	COM_SPAL_1_018463_XLOC_063145.7.p1	pmon_23968	XP_037805068.1	1062	760	172930	3804	XP_037805068.1 adenosine deaminase-like protein [Penaeus monodon]
mnor_16446	REF_STRG_1_72920_XLOC_060642.2.p1	pmon_17530	XP_037796111.1	1704	1656	53694	22243	XP_037796111.1 SET domain-containing protein SmydA-8-like [Penaeus monodon]
mnor_1645	COM_SPAL_1_018467_XLOC_063162.5.p1	pmon_5282	XP_037779582.1	1338	1356	214974	6135	XP_037779582.1 serine--tRNA ligase, mitochondrial-like [Penaeus monodon]
mnor_16452	REF_STRG_1_72931_XLOC_060664.2.p1	pmon_11001	XP_037787814.1	570	510	64056	29174	XP_037787814.1 UPF0047 protein YjbQ-like [Penaeus monodon]
mnor_16457	REF_STRG_1_72948_XLOC_060682.1.p1	pmon_20386	XP_037799835.1	1332	1632	12070	99252	XP_037799835.1 LOW QUALITY PROTEIN: indian hedgehog protein-like [Penaeus monodon]
mnor_16466	REF_STRG_1_73000_XLOC_060751.3.p1	pmon_6737	XP_037781607.1	1917	2268	167856	6459	XP_037781607.1 nuclear valosin-containing protein-like [Penaeus monodon]
mnor_16467	REF_STRG_1_73001_XLOC_060752.1.p1	pmon_5502	XP_037779934.1	543	603	148681	57252	XP_037779934.1 hemicentin-2-like [Penaeus monodon]
mnor_16468	REF_STRG_1_73010_XLOC_060759.1.p1	pmon_4165	XP_037777927.1	855	897	152426	1787	XP_037777927.1 transient receptor potential cation channel subfamily A member 1-like [Penaeus monodon]
mnor_16475	REF_STRG_1_7303_XLOC_110871.1.p1	pmon_5995	XP_037780542.1	1461	1332	67032	7095	XP_037780542.1 LOW QUALITY PROTEIN: dual oxidase maturation factor 1-like [Penaeus monodon]
mnor_16478	REF_STRG_1_73046_XLOC_060817.2.p1	pmon_7450	XP_037782516.1	1737	1878	95011	36867	XP_037782516.1 uncharacterized protein LOC119578914 isoform X2 [Penaeus monodon]
mnor_16479	REF_STRG_1_73059_XLOC_060833.1.p1	pmon_11325	XP_037788353.1	1194	1164	112500	9296	XP_037788353.1 uncharacterized protein LOC119583761 [Penaeus monodon]
mnor_1648	COM_SPAL_1_018509_XLOC_063285.5.p1	pmon_9695	XP_037785926.1	2031	2094	33937	2262	XP_037785926.1 nicastrin-like [Penaeus monodon]
mnor_16480	REF_STRG_1_7306_XLOC_110873.3.p1	pmon_3132	XP_037776366.1	1152	1065	47089	10878	XP_037776366.1 collagen alpha-1(I) chain-like [Penaeus monodon]
mnor_16482	REF_STRG_1_73075_XLOC_060858.3.p1	pmon_4480	XP_037778471.1	2226	2517	20194	77428	XP_037778471.1 uncharacterized protein LOC119575116 isoform X2 [Penaeus monodon]
mnor_16483	REF_STRG_1_73076_XLOC_060855.1.p1	pmon_13379	XP_037791046.1	2691	1125	97167	5861	XP_037791046.1 alpha-actinin, sarcomeric-like [Penaeus monodon]
mnor_1649	COM_SPAL_1_018513_XLOC_063301.1.p1	pmon_321	XP_037772779.1	2010	3939	137974	49555	XP_037772779.1 sister chromatid cohesion protein PDS5 homolog B-B-like [Penaeus monodon]
mnor_165	COM_SPAL_1_002917_XLOC_014294.7.p1	pmon_13302	XP_037790948.1	2553	2625	21886	7951	XP_037790948.1 uncharacterized protein LOC119586308 isoform X1 [Penaeus monodon]
mnor_16501	REF_STRG_1_73165_XLOC_060979.2.p1	pmon_8676	XP_037784413.1	6795	2866	170980	63302	XP_037784413.1 nuclear receptor corepressor 1-like, partial [Penaeus monodon]
mnor_16502	REF_STRG_1_7317_XLOC_111071.2.p1	pmon_22063	XP_037802243.1	882	3099	82685	13106	XP_037802243.1 protein PTHB1-like [Penaeus monodon]
mnor_16503	REF_STRG_1_73183_XLOC_061003.1.p1	pmon_13946	XP_037791730.1	741	741	58027	13493	XP_037791730.1 14-3-3 protein zeta isoform X2 [Penaeus monodon]
mnor_16504	REF_STRG_1_73184_XLOC_061027.1.p1	pmon_22805	XP_037803377.1	1041	704	83004	5066	XP_037803377.1 protein MAK16 homolog [Penaeus monodon]
mnor_16505	REF_STRG_1_7318_XLOC_111070.1.p1	pmon_7453	XP_037782519.1	357	450	51810	15369	XP_037782519.1 mitochondrial pyruvate carrier 1-like [Penaeus monodon]
mnor_1651	COM_SPAL_1_018533_XLOC_063368.7.p1	pmon_22057	XP_037802226.1	2442	2484	97684	19847	XP_037802226.1 integrin beta-PS-like isoform X1 [Penaeus monodon]
mnor_16510	REF_STRG_1_73227_XLOC_061101.1.p1	pmon_18912	XP_037797915.1	1245	1251	10886	5477	XP_037797915.1 uncharacterized protein LOC119593070 isoform X1 [Penaeus monodon]
mnor_1652	COM_SPAL_1_018540_XLOC_063404.1.p1	pmon_15285	XP_037793243.1	873	828	103338	9100	XP_037793243.1 protein SCO1 homolog, mitochondrial-like [Penaeus monodon]
mnor_16528	REF_STRG_1_73387_XLOC_061343.1.p1	pmon_8400	XP_037783895.1	579	711	27918	8033	XP_037783895.1 uncharacterized protein LOC119580064 [Penaeus monodon]
mnor_16535	REF_STRG_1_73483_XLOC_061485.1.p1	pmon_5400	XP_037779760.1	1248	1236	62879	6023	XP_037779760.1 GPI mannosyltransferase 1-like [Penaeus monodon]
mnor_16539	REF_STRG_1_7350_XLOC_111172.3.p1	pmon_17941	XP_037796608.1	1401	1403	90401	10060	XP_037796608.1 carbohydrate sulfotransferase 11-like [Penaeus monodon]
mnor_1654	COM_SPAL_1_018547_XLOC_063418.10.p1	pmon_15953	XP_037794016.1	1905	2183	97702	79837	XP_037794016.1 putative ferric-chelate reductase 1 homolog [Penaeus monodon]
mnor_16547	REF_STRG_1_73570_XLOC_061628.1.p1	pmon_10341	XP_037786919.1	3099	3045	10489	8993	XP_037786919.1 zinc finger protein ush-like [Penaeus monodon]
mnor_16550	REF_STRG_1_73583_XLOC_061638.4.p1	pmon_1665	XP_037774370.1	573	588	20366	4412	XP_037774370.1 39S ribosomal protein L12, mitochondrial-like [Penaeus monodon]
mnor_16556	REF_STRG_1_73613_XLOC_008509.2.p1	pmon_21315	XP_037801147.1	2499	2496	75570	17852	XP_037801147.1 phospholipase D alpha 1-like isoform X1 [Penaeus monodon]
mnor_16562	REF_STRG_1_73650_XLOC_061718.1.p1	pmon_23484	XP_037804358.1	1521	1536	32863	9202	XP_037804358.1 uncharacterized protein LOC119598690 [Penaeus monodon]
mnor_16566	REF_STRG_1_73666_XLOC_061769.1.p1	pmon_6424	XP_037781109.1	633	375	1249	375	XP_037781109.1 uncharacterized protein LOC119577606 [Penaeus monodon]
mnor_16568	REF_STRG_1_73676_XLOC_061784.1.p1	pmon_773	XP_037773379.1	936	1332	130757	8620	XP_037773379.1 uncharacterized protein LOC119569148 [Penaeus monodon]
mnor_1657	COM_SPAL_1_018601_XLOC_063548.9.p1	pmon_17121	XP_037795629.1	1308	1305	34292	4383	XP_037795629.1 origin recognition complex subunit 4-like [Penaeus monodon]
mnor_16576	REF_STRG_1_73711_XLOC_061820.2.p1	pmon_12170	XP_037789550.1	753	153	34373	1064	XP_037789550.1 corrinoid adenosyltransferase-like [Penaeus monodon]
mnor_16580	REF_STRG_1_7372_XLOC_111543.1.p1	pmon_8002	XP_037783415.1	1164	972	17576	17110	XP_037783415.1 LOW QUALITY PROTEIN: transcription factor LBX1-like [Penaeus monodon]
mnor_16583	REF_STRG_1_73748_XLOC_061883.5.p1	pmon_13923	XP_037791701.1	1434	1567	151049	14269	XP_037791701.1 zinc/cadmium resistance protein-like [Penaeus monodon]
mnor_16586	REF_STRG_1_73752_XLOC_061888.2.p1	pmon_18587	XP_037797510.1	405	372	33761	1766	XP_037797510.1 endocuticle structural glycoprotein SgAbd-2-like [Penaeus monodon]
mnor_1659	COM_SPAL_1_018623_XLOC_063624.2.p1	pmon_5991	XP_037780536.1	1392	1161	33823	5172	XP_037780536.1 exosome complex component RRP45-like [Penaeus monodon]
mnor_16595	REF_STRG_1_73796_XLOC_061965.1.p1	pmon_5405	XP_037779769.1	5061	6177	92988	20537	XP_037779769.1 uncharacterized protein LOC119576243, partial [Penaeus monodon]
mnor_166	COM_SPAL_1_002947_XLOC_014433.13.p1	pmon_5541	XP_037780007.1	1518	648	160471	5936	XP_037780007.1 sorting nexin-2-like [Penaeus monodon]
mnor_1660	COM_SPAL_1_018629_XLOC_063640.1.p1	pmon_2991	XP_037776082.1	747	750	95781	8002	XP_037776082.1 triosephosphate isomerase [Penaeus monodon]
mnor_16603	REF_STRG_1_73842_XLOC_062055.2.p1	pmon_17254	XP_037795769.1	828	742	117520	2452	XP_037795769.1 DNA-directed RNA polymerase II subunit RPB3-like [Penaeus monodon]
mnor_16604	REF_STRG_1_73847_XLOC_062056.2.p1	pmon_20223	XP_037799610.1	1770	1712	43403	15594	XP_037799610.1 vang-like protein 2 [Penaeus monodon]
mnor_16607	REF_STRG_1_73858_XLOC_062083.2.p1	pmon_9779	XP_037786046.1	891	1125	145160	4274	XP_037786046.1 diphthine methyltransferase-like isoform X1 [Penaeus monodon]
mnor_1661	COM_SPAL_1_018658_XLOC_063706.6.p1	pmon_12823	XP_037790394.1	1524	658	56125	12332	XP_037790394.1 splicing factor U2AF 50 kDa subunit-like [Penaeus monodon]
mnor_16611	REF_STRG_1_73903_XLOC_062135.1.p1	pmon_7811	XP_037783056.1	1620	2130	70328	35494	XP_037783056.1 uncharacterized protein LOC119579360 [Penaeus monodon]
mnor_1662	COM_SPAL_1_018713_XLOC_063905.1.p1	pmon_9272	XP_037785337.1	1851	1866	150001	94251	XP_037785337.1 glucose dehydrogenase [FAD, quinone]-like [Penaeus monodon]
mnor_1663	COM_SPAL_1_018717_XLOC_063915.4.p1	pmon_12474	XP_037789937.1	2295	2985	115340	35059	XP_037789937.1 endoplasmic reticulum aminopeptidase 1-like [Penaeus monodon]
mnor_16636	REF_STRG_1_7404_XLOC_111650.4.p1	pmon_7128	XP_037782058.1	945	1269	212088	19061	XP_037782058.1 carbonic anhydrase 2-like [Penaeus monodon]
mnor_16638	REF_STRG_1_74062_XLOC_008516.2.p1	pmon_6785	XP_037781674.1	2352	2355	96770	51028	XP_037781674.1 irregular chiasm C-roughest protein-like [Penaeus monodon]
mnor_16641	REF_STRG_1_74083_XLOC_062391.1.p1	pmon_13402	XP_037791073.1	1026	1257	163603	37691	XP_037791073.1 uncharacterized protein LOC119586422 isoform X2 [Penaeus monodon]
mnor_16649	REF_STRG_1_74125_XLOC_062461.1.p1	pmon_5519	XP_037779961.1	1653	1524	97831	13750	XP_037779961.1 RNA-binding protein 33-like isoform X1 [Penaeus monodon]
mnor_1665	COM_SPAL_1_018759_XLOC_064039.3.p1	pmon_11549	XP_037788688.1	1470	1545	75651	12038	XP_037788688.1 LOW QUALITY PROTEIN: dnaJ homolog subfamily C member 1-like [Penaeus monodon]
mnor_16656	REF_STRG_1_74159_XLOC_062525.2.p1	pmon_16039	XP_037794110.1	2430	2061	62488	27476	XP_037794110.1 FERM domain-containing protein 8-like [Penaeus monodon]
mnor_1666	COM_SPAL_1_018771_XLOC_064093.2.p1	pmon_7948	XP_037783304.1	1236	1470	82133	9261	XP_037783304.1 DNA-directed RNA polymerase III subunit RPC5-like [Penaeus monodon]
mnor_16670	REF_STRG_1_74250_XLOC_062671.2.p1	pmon_13191	XP_037790816.1	2178	2235	10943	5940	XP_037790816.1 uncharacterized protein LOC119586186 [Penaeus monodon]
mnor_16677	REF_STRG_1_74325_XLOC_062776.1.p1	pmon_15269	XP_037793225.1	1464	1437	95564	32234	XP_037793225.1 chondroitin sulfate N-acetylgalactosaminyltransferase 1-like [Penaeus monodon]
mnor_16678	REF_STRG_1_7432_XLOC_111799.2.p1	pmon_15197	XP_037793143.1	1038	1044	51789	2580	XP_037793143.1 chlorophyllase-2-like [Penaeus monodon]
mnor_16683	REF_STRG_1_74378_XLOC_062841.1.p1	pmon_21893	XP_037801998.1	744	699	108495	20599	XP_037801998.1 BLOC-1-related complex subunit 5-like [Penaeus monodon]
mnor_16684	REF_STRG_1_7437_XLOC_111846.3.p1	pmon_11667	XP_037788877.1	2994	3021	300541	10461	XP_037788877.1 LOW QUALITY PROTEIN: valine--tRNA ligase-like [Penaeus monodon]
mnor_16685	REF_STRG_1_74386_XLOC_062862.3.p1	pmon_1880	XP_037774617.1	1188	1146	56714	17595	XP_037774617.1 U1 small nuclear ribonucleoprotein 70 kDa-like [Penaeus monodon]
mnor_1669	COM_SPAL_1_018795_XLOC_064187.8.p1	pmon_20533	XP_037800062.1	1470	1473	211367	10917	XP_037800062.1 retinoblastoma-binding protein 5 homolog [Penaeus monodon]
mnor_16691	REF_STRG_1_7440_XLOC_111110.1.p1	pmon_9493	XP_037785680.1	2541	2496	15281	8989	XP_037785680.1 eukaryotic translation elongation factor 2-like [Penaeus monodon]
mnor_16698	REF_STRG_1_74429_XLOC_062948.1.p1	pmon_23202	XP_037803938.1	660	675	19607	3788	XP_037803938.1 ankyrin repeat and death domain-containing protein 1A-like [Penaeus monodon]
mnor_167	COM_SPAL_1_002954_XLOC_014465.5.p1	pmon_18609	XP_037797535.1	1230	1479	96185	18868	XP_037797535.1 LOW QUALITY PROTEIN: TOM1-like protein 2 [Penaeus monodon]
mnor_1670	COM_SPAL_1_018799_XLOC_064195.9.p1	pmon_11040	XP_037787877.1	1803	1806	127325	16037	XP_037787877.1 actin-interacting protein 1-like isoform X2 [Penaeus monodon]
mnor_16705	REF_STRG_1_74472_XLOC_063003.2.p1	pmon_4830	XP_037779083.1	2712	4032	122127	14400	XP_037779083.1 LOW QUALITY PROTEIN: copper-transporting ATPase 1-like [Penaeus monodon]
mnor_16707	REF_STRG_1_7447_XLOC_112130.4.p1	pmon_18125	XP_037796874.1	1533	1563	214496	13019	XP_037796874.1 catalase-like [Penaeus monodon]
mnor_16717	REF_STRG_1_7452_XLOC_111889.2.p1	pmon_10488	XP_037787167.1	915	1068	162867	9999	XP_037787167.1 lysosome-associated membrane glycoprotein 1-like [Penaeus monodon]
mnor_16723	REF_STRG_1_7453_XLOC_111891.1.p1	pmon_1294	XP_037773960.1	3879	2491	159663	19152	XP_037773960.1 protein flightless-1-like [Penaeus monodon]
mnor_1673	COM_SPAL_1_018865_XLOC_064409.1.p1	pmon_4619	XP_037778716.1	1992	2526	92192	145564	XP_037778716.1 uncharacterized protein LOC119575270 [Penaeus monodon]
mnor_16737	REF_STRG_1_74599_XLOC_063220.1.p1	pmon_4334	XP_037778169.1	2187	1809	20668	6278	XP_037778169.1 LOW QUALITY PROTEIN: toll-like receptor 3 [Penaeus monodon]
mnor_1674	COM_SPAL_1_018905_XLOC_064539.1.p1	pmon_18331	XP_037797137.1	1092	1491	82585	12636	XP_037797137.1 probable tubulin polyglutamylase TTLL1 [Penaeus monodon]
mnor_16743	REF_STRG_1_74609_XLOC_063232.1.p1	pmon_12673	XP_037790193.1	378	447	67591	11397	XP_037790193.1 uncharacterized protein LOC119585597 isoform X1 [Penaeus monodon]
mnor_16744	REF_STRG_1_74613_XLOC_063236.1.p1	pmon_15600	XP_037793596.1	1620	1338	36667	9180	XP_037793596.1 uncharacterized protein LOC119589092 [Penaeus monodon]
mnor_16755	REF_STRG_1_74677_XLOC_063346.1.p1	pmon_9722	XP_037785972.1	651	624	110541	4829	XP_037785972.1 NADH-quinone oxidoreductase subunit B-like [Penaeus monodon]
mnor_1676	COM_SPAL_1_018923_XLOC_064590.5.p1	pmon_20202	XP_037799587.1	2667	2666	111959	34909	XP_037799587.1 puromycin-sensitive aminopeptidase-like [Penaeus monodon]
mnor_16763	REF_STRG_1_74728_XLOC_063421.4.p1	pmon_19676	XP_037798936.1	3426	3600	56406	23620	XP_037798936.1 nuclear factor NF-kappa-B p105 subunit-like [Penaeus monodon]
mnor_16769	REF_STRG_1_74775_XLOC_063493.1.p1	pmon_11710	XP_037788946.1	1578	1473	5527	21753	XP_037788946.1 protein singed wings 2-like [Penaeus monodon]
mnor_1677	COM_SPAL_1_018924_XLOC_064596.4.p1	pmon_19505	XP_037798740.1	2733	1210	538967	90218	XP_037798740.1 zinc finger protein 628-like [Penaeus monodon]
mnor_16770	REF_STRG_1_74777_XLOC_063496.1.p1	pmon_3964	XP_037777540.1	864	867	100444	7024	XP_037777540.1 thioredoxin-like protein 1 [Penaeus monodon]
mnor_16771	REF_STRG_1_74779_XLOC_063497.2.p1	pmon_10754	XP_037787544.1	582	582	11682	7071	XP_037787544.1 translocon-associated protein subunit beta-like [Penaeus monodon]
mnor_1678	COM_SPAL_1_018933_XLOC_064615.6.p1	pmon_20593	XP_037800143.1	1611	1581	58459	15971	XP_037800143.1 diacylglycerol kinase epsilon-like [Penaeus monodon]
mnor_16780	REF_STRG_1_74822_XLOC_063547.1.p1	pmon_17634	XP_037796246.1	2454	2436	19093	10907	XP_037796246.1 zygotic DNA replication licensing factor mcm6-B-like [Penaeus monodon]
mnor_16781	REF_STRG_1_74829_XLOC_063563.1.p1	pmon_4944	XP_037779206.1	669	699	57462	45884	XP_037779206.1 uncharacterized protein LOC119575647 [Penaeus monodon]
mnor_16791	REF_STRG_1_74907_XLOC_063704.1.p1	pmon_11463	XP_037788566.1	483	699	28069	3463	XP_037788566.1 putative defense protein 1 [Penaeus monodon]
mnor_16794	REF_STRG_1_74923_XLOC_063721.2.p1	pmon_23595	XP_037804568.1	1104	1146	41558	6054	XP_037804568.1 UDP-GlcNAc:betaGal beta-1,3-N-acetylglucosaminyltransferase-like protein 1 [Penaeus monodon]
mnor_1680	COM_SPAL_1_018954_XLOC_064700.6.p1	pmon_17970	XP_037796641.1	2946	865	36319	15640	XP_037796641.1 ATP-dependent RNA helicase DDX51-like [Penaeus monodon]
mnor_16806	REF_STRG_1_74981_XLOC_063801.1.p1	pmon_23107	XP_037803807.1	1536	1659	92233	15577	XP_037803807.1 probable cytochrome P450 49a1 isoform X1 [Penaeus monodon]
mnor_16813	REF_STRG_1_75014_XLOC_063829.2.p1	pmon_5372	XP_037779719.1	1110	1071	37813	12206	XP_037779719.1 protein arginine N-methyltransferase 1-like isoform X1 [Penaeus monodon]
mnor_16816	REF_STRG_1_75037_XLOC_063863.2.p1	pmon_16376	XP_037794580.1	528	468	52728	14506	XP_037794580.1 cytidine monophosphate-N-acetylneuraminic acid hydroxylase-like [Penaeus monodon]
mnor_16827	REF_STRG_1_75078_XLOC_063926.2.p1	pmon_14582	XP_037792439.1	645	1128	64828	6947	XP_037792439.1 uncharacterized protein LOC119587812 isoform X1 [Penaeus monodon]
mnor_16829	REF_STRG_1_75099_XLOC_063951.1.p1	pmon_3760	XP_037777173.1	1557	1356	28659	3364	XP_037777173.1 LOW QUALITY PROTEIN: uncharacterized protein LOC119574151 [Penaeus monodon]
mnor_1683	COM_SPAL_1_018986_XLOC_064809.7.p1	pmon_13182	XP_037790806.1	1557	1522	76219	6621	XP_037790806.1 leucine-rich repeat-containing protein 47-like [Penaeus monodon]
mnor_16830	REF_STRG_1_75108_XLOC_008542.5.p1	pmon_14915	XP_037792838.1	4218	5983	29070	25417	XP_037792838.1 LOW QUALITY PROTEIN: hemolymph clottable protein-like [Penaeus monodon]
mnor_16832	REF_STRG_1_75128_XLOC_063983.1.p1	pmon_23892	XP_037804944.1	3108	1182	27394	7086	XP_037804944.1 DNA topoisomerase I, mitochondrial-like [Penaeus monodon]
mnor_16833	REF_STRG_1_75138_XLOC_064005.2.p1	pmon_5266	XP_037779556.1	555	573	107887	67596	XP_037779556.1 globin-like [Penaeus monodon]
mnor_16837	REF_STRG_1_75166_XLOC_064038.1.p1	pmon_19691	XP_037798955.1	1809	1653	106647	11544	XP_037798955.1 ras GTPase-activating protein-binding protein 2-like [Penaeus monodon]
mnor_1684	COM_SPAL_1_019007_XLOC_064891.2.p1	pmon_16104	XP_037794175.1	1206	711	105373	98961	XP_037794175.1 T-cell leukemia homeobox protein 2-like [Penaeus monodon]
mnor_16844	REF_STRG_1_75201_XLOC_064074.1.p1	pmon_1794	XP_037774518.1	1044	1329	126638	9736	XP_037774518.1 TBC1 domain family member 14-like [Penaeus monodon]
mnor_16845	REF_STRG_1_75209_XLOC_064087.2.p1	pmon_17610	XP_037796210.1	600	591	135546	11699	XP_037796210.1 protein RER1-like [Penaeus monodon]
mnor_16850	REF_STRG_1_7522_XLOC_112424.3.p1	pmon_22632	XP_037803121.1	615	615	3558	3658	XP_037803121.1 60S ribosomal protein L15-like [Penaeus monodon]
mnor_1686	COM_SPAL_1_019046_XLOC_065025.1.p1	pmon_17590	XP_037796187.1	774	786	68653	6292	XP_037796187.1 transcription initiation factor TFIID subunit 9-like [Penaeus monodon]
mnor_16862	REF_STRG_1_75271_XLOC_064190.4.p1	pmon_15605	XP_037793602.1	723	702	128236	37826	XP_037793602.1 phospholipase A2-like [Penaeus monodon]
mnor_16865	REF_STRG_1_75300_XLOC_064220.1.p1	pmon_8491	XP_037784059.1	2025	1911	99765	21557	XP_037784059.1 2-hydroxyacyl-CoA lyase 2-like [Penaeus monodon]
mnor_16868	REF_STRG_1_7531_XLOC_112710.2.p1	pmon_18294	XP_037797093.1	2835	2553	54747	21284	XP_037797093.1 LOW QUALITY PROTEIN: membrane metallo-endopeptidase-like 1 [Penaeus monodon]
mnor_16870	REF_STRG_1_75323_XLOC_064248.1.p1	pmon_16939	XP_037795365.1	1707	1635	28757	5842	XP_037795365.1 nucleolar protein 56-like [Penaeus monodon]
mnor_16877	REF_STRG_1_75350_XLOC_064287.3.p1	pmon_7941	XP_037783288.1	2250	2367	44716	14189	XP_037783288.1 aconitate hydratase, mitochondrial-like [Penaeus monodon]
mnor_16879	REF_STRG_1_75360_XLOC_064319.1.p1	pmon_10177	XP_037786583.1	258	258	23730	7962	XP_037786583.1 ATP synthase subunit e, mitochondrial-like [Penaeus monodon]
mnor_1688	COM_SPAL_1_019072_XLOC_065104.1.p1	pmon_4498	XP_037778496.1	4986	5667	315504	116084	XP_037778496.1 A disintegrin and metalloproteinase with thrombospondin motifs 7-like [Penaeus monodon]
mnor_1689	COM_SPAL_1_019096_XLOC_065173.2.p1	pmon_9599	XP_037785807.1	1422	1518	1473	1988	XP_037785807.1 tRNA-specific adenosine deaminase 1-like [Penaeus monodon]
mnor_169	COM_SPAL_1_002982_XLOC_014543.5.p1	pmon_4878	XP_037779135.1	828	663	200001	3563	XP_037779135.1 LOW QUALITY PROTEIN: S-methyl-5'-thioadenosine phosphorylase-like [Penaeus monodon]
mnor_1690	COM_SPAL_1_019097_XLOC_065175.2.p1	pmon_16403	XP_037794630.1	1620	1414	41392	42349	XP_037794630.1 importin subunit alpha-7-like [Penaeus monodon]
mnor_16902	REF_STRG_1_75483_XLOC_064485.2.p1	pmon_3188	XP_037776467.1	657	657	120384	5044	XP_037776467.1 charged multivesicular body protein 5-like [Penaeus monodon]
mnor_16907	REF_STRG_1_75509_XLOC_008548.1.p1	pmon_21522	XP_037801425.1	567	522	37449	1154	XP_037801425.1 P2X purinoceptor 7-like [Penaeus monodon]
mnor_16911	REF_STRG_1_75539_XLOC_064587.1.p1	pmon_23310	XP_037804047.1	1452	1266	84862	16243	XP_037804047.1 WD repeat domain phosphoinositide-interacting protein 2-like, partial [Penaeus monodon]
mnor_16915	REF_STRG_1_75553_XLOC_064604.1.p1	pmon_6244	XP_037780915.1	834	1194	50479	9560	XP_037780915.1 protein tipE-like [Penaeus monodon]
mnor_16916	REF_STRG_1_75555_XLOC_064608.1.p2	pmon_1450	XP_037774128.1	516	510	2378	662	XP_037774128.1 uncharacterized mitochondrial protein AtMg00860-like [Penaeus monodon]
mnor_1692	COM_SPAL_1_019113_XLOC_065226.2.p1	pmon_2981	XP_037776067.1	1140	774	113007	13827	XP_037776067.1 UDP-galactose/UDP-glucose transporter 7-like [Penaeus monodon]
mnor_16928	REF_STRG_1_75613_XLOC_064696.1.p1	pmon_22062	XP_037802242.1	2625	2379	24898	25781	XP_037802242.1 zinc finger protein 628-like isoform X1 [Penaeus monodon]
mnor_1693	COM_SPAL_1_019121_XLOC_065247.5.p1	pmon_12795	XP_037790350.1	1887	1545	151444	85878	XP_037790350.1 visual system homeobox 2-like [Penaeus monodon]
mnor_16938	REF_STRG_1_75651_XLOC_064771.4.p1	pmon_23106	XP_037803804.1	2286	2235	81904	19355	XP_037803804.1 calsyntenin-1-like isoform X1 [Penaeus monodon]
mnor_16942	REF_STRG_1_75679_XLOC_008553.1.p1	pmon_22780	XP_037803344.1	1110	1221	54600	4940	XP_037803344.1 uncharacterized protein LOC119597780 [Penaeus monodon]
mnor_16948	REF_STRG_1_75704_XLOC_064863.5.p1	pmon_8444	XP_037783965.1	1584	1608	58979	95670	XP_037783965.1 UDP-N-acetylhexosamine pyrophosphorylase-like isoform X1 [Penaeus monodon]
mnor_1695	COM_SPAL_1_019140_XLOC_065324.3.p1	pmon_8628	XP_037784316.1	3288	3390	90397	15496	XP_037784316.1 elongation factor-like GTPase 1 isoform X1 [Penaeus monodon]
mnor_16952	REF_STRG_1_7572_XLOC_112986.1.p1	pmon_145	XP_037772534.1	348	339	66617	5986	XP_037772534.1 uncharacterized protein LOC119568189 [Penaeus monodon]
mnor_16955	REF_STRG_1_7573_XLOC_113032.1.p1	pmon_10514	XP_037787220.1	2259	2553	2475	18784	XP_037787220.1 LOW QUALITY PROTEIN: uncharacterized protein LOC119582827 [Penaeus monodon]
mnor_16956	REF_STRG_1_75745_XLOC_064919.1.p1	pmon_17747	XP_037796379.1	411	411	6942	2677	XP_037796379.1 uncharacterized protein LOC119591704 [Penaeus monodon]
mnor_16957	REF_STRG_1_75747_XLOC_064923.1.p1	pmon_4754	XP_037778948.1	801	798	98890	6442	XP_037778948.1 elongator complex protein 6-like [Penaeus monodon]
mnor_1696	COM_SPAL_1_019153_XLOC_065359.1.p1	pmon_5983	XP_037780525.1	1425	2577	41300	17003	XP_037780525.1 LOW QUALITY PROTEIN: hormone-sensitive lipase-like [Penaeus monodon]
mnor_16960	REF_STRG_1_75755_XLOC_064937.1.p1	pmon_10245	XP_037786735.1	633	176	81271	1393	XP_037786735.1 uncharacterized protein LOC119582515 [Penaeus monodon]
mnor_16969	REF_STRG_1_757_XLOC_090233.1.p1	pmon_6090	XP_037780673.1	3135	2289	84690	9671	XP_037780673.1 unconventional myosin-IXb-like [Penaeus monodon]
mnor_1697	COM_SPAL_1_019154_XLOC_065361.1.p1	pmon_20930	XP_037800574.1	1449	2490	68340	161744	XP_037800574.1 probable G-protein coupled receptor CG31760 [Penaeus monodon]
mnor_16970	REF_STRG_1_75814_XLOC_065013.2.p1	pmon_13017	XP_037790618.1	867	735	51681	37271	XP_037790618.1 zwei Ig domain protein zig-8-like [Penaeus monodon]
mnor_1698	COM_SPAL_1_019155_XLOC_065363.2.p1	pmon_20510	XP_037800036.1	2022	2001	80628	24752	XP_037800036.1 beta-galactosidase-1-like protein 2 isoform X1 [Penaeus monodon]
mnor_1699	COM_SPAL_1_019163_XLOC_065382.11.p1	pmon_23674	XP_037804693.1	2868	3009	70397	57138	XP_037804693.1 ribosomal protein S6 kinase alpha-5-like isoform X1 [Penaeus monodon]
mnor_17	COM_SPAL_1_000394_XLOC_001891.1.p1	pmon_13215	XP_037790841.1	804	991	16271	4515	XP_037790841.1 dnaJ homolog subfamily C member 28-like [Penaeus monodon]
mnor_170	COM_SPAL_1_002983_XLOC_014548.1.p1	pmon_12835	XP_037790412.1	6225	6095	197833	244437	XP_037790412.1 tyrosine-protein phosphatase Lar-like [Penaeus monodon]
mnor_17003	REF_STRG_1_75975_XLOC_065272.1.p1	pmon_12901	XP_037790499.1	930	918	4199	2383	XP_037790499.1 transcription factor HES-4-like [Penaeus monodon]
mnor_17011	REF_STRG_1_76010_XLOC_065313.1.p1	pmon_8593	XP_037784246.1	1197	1146	73389	9516	XP_037784246.1 cholesterol 7-desaturase-like [Penaeus monodon]
mnor_17018	REF_STRG_1_7605_XLOC_113358.1.p1	pmon_4228	XP_037778018.1	1191	1713	210362	93915	XP_037778018.1 uncharacterized protein LOC119574700 [Penaeus monodon]
mnor_1702	COM_SPAL_1_019180_XLOC_065433.1.p1	pmon_3221	XP_037776533.1	1068	1275	85479	25087	XP_037776533.1 ribose-phosphate pyrophosphokinase 2 isoform X1 [Penaeus monodon]
mnor_17027	REF_STRG_1_76107_XLOC_065481.1.p1	pmon_3891	XP_037777425.1	1068	1089	112543	42734	XP_037777425.1 guanine nucleotide-binding protein G(i) subunit alpha isoform X1 [Penaeus monodon]
mnor_17030	REF_STRG_1_76117_XLOC_065491.3.p1	pmon_22323	XP_037802706.1	3078	3756	92928	19132	XP_037802706.1 LOW QUALITY PROTEIN: uncharacterized protein LOC119597245 [Penaeus monodon]
mnor_1704	COM_SPAL_1_019183_XLOC_065444.2.p1	pmon_19868	XP_037799191.1	2148	2394	100171	29121	XP_037799191.1 lisH domain-containing protein ARMC9-like [Penaeus monodon]
mnor_17051	REF_STRG_1_76254_XLOC_065669.1.p1	pmon_9706	XP_037785951.1	786	540	10576	2673	XP_037785951.1 perlucin-like protein [Penaeus monodon]
mnor_17053	REF_STRG_1_76266_XLOC_065682.2.p1	pmon_16281	XP_037794399.1	1272	1434	98501	19243	XP_037794399.1 abl interactor 2-like isoform X1 [Penaeus monodon]
mnor_17054	REF_STRG_1_76280_XLOC_065692.5.p1	pmon_8635	XP_037784329.1	1035	1191	39277	4467	XP_037784329.1 putative methyltransferase C9orf114 homolog [Penaeus monodon]
mnor_17058	REF_STRG_1_7628_XLOC_113400.2.p1	pmon_9968	XP_037786328.1	960	762	38429	4997	XP_037786328.1 uncharacterized protein LOC119582162 [Penaeus monodon]
mnor_1706	COM_SPAL_1_019205_XLOC_065498.4.p1	pmon_16102	XP_037794173.1	2250	1863	123834	42171	XP_037794173.1 ras and EF-hand domain-containing protein-like [Penaeus monodon]
mnor_17061	REF_STRG_1_76319_XLOC_008567.1.p1	pmon_13274	XP_037790911.1	1128	999	72262	1768	XP_037790911.1 serine/threonine-protein phosphatase CPPED1-like [Penaeus monodon]
mnor_17066	REF_STRG_1_76364_XLOC_065821.1.p1	pmon_19512	XP_037798750.1	1542	1866	77747	14973	XP_037798750.1 uncharacterized protein LOC119593794 [Penaeus monodon]
mnor_17068	REF_STRG_1_76367_XLOC_065828.1.p1	pmon_1979	XP_037774725.1	702	658	93241	12188	XP_037774725.1 uncharacterized protein LOC119571537 [Penaeus monodon]
mnor_17073	REF_STRG_1_76439_XLOC_065942.1.p1	pmon_11293	XP_037788310.1	1947	1722	68735	7512	XP_037788310.1 LOW QUALITY PROTEIN: SET domain-containing protein SmydA-8-like [Penaeus monodon]
mnor_17076	REF_STRG_1_76450_XLOC_065950.1.p1	pmon_9319	XP_037785411.1	630	630	69798	10385	XP_037785411.1 SREBP regulating gene protein-like [Penaeus monodon]
mnor_1708	COM_SPAL_1_019255_XLOC_065652.2.p1	pmon_14684	XP_037792564.1	1353	1178	119298	7208	XP_037792564.1 probable tRNA N6-adenosine threonylcarbamoyltransferase, mitochondrial [Penaeus monodon]
mnor_17082	REF_STRG_1_76470_XLOC_065969.1.p1	pmon_5977	XP_037780517.1	660	432	148235	45590	XP_037780517.1 ras-related protein Rab-3 [Penaeus monodon]
mnor_17088	REF_STRG_1_76499_XLOC_066043.2.p1	pmon_17626	XP_037796230.1	4761	4323	80930	30710	XP_037796230.1 uncharacterized protein LOC119591551 [Penaeus monodon]
mnor_17089	REF_STRG_1_76502_XLOC_066048.1.p1	pmon_18980	XP_037798038.1	825	816	44258	6313	XP_037798038.1 lys-63-specific deubiquitinase BRCC36-like [Penaeus monodon]
mnor_1709	COM_SPAL_1_019261_XLOC_065677.1.p1	pmon_12925	XP_037790524.1	1155	1200	8121	5129	XP_037790524.1 60S ribosomal protein L4-A-like [Penaeus monodon]
mnor_17091	REF_STRG_1_76526_XLOC_066078.1.p1	pmon_14539	XP_037792384.1	666	610	37699	3246	XP_037792384.1 F-box/LRR-repeat protein 12-like [Penaeus monodon]
mnor_171	COM_SPAL_1_002997_XLOC_014600.1.p1	pmon_5190	XP_037779457.1	1146	996	112794	13912	XP_037779457.1 WSC domain-containing protein 1-like [Penaeus monodon]
mnor_1710	COM_SPAL_1_019263_XLOC_065679.1.p1	pmon_9183	XP_037785176.1	921	1761	50805	2062	XP_037785176.1 methionine--tRNA ligase, mitochondrial-like [Penaeus monodon]
mnor_17115	REF_STRG_1_76664_XLOC_008582.8.p1	pmon_5868	XP_037780386.1	1386	1251	20588	14020	XP_037780386.1 RNA-binding protein Musashi homolog 2-like isoform X1 [Penaeus monodon]
mnor_1712	COM_SPAL_1_019278_XLOC_065722.2.p1	pmon_11975	XP_037789326.1	2295	2256	103003	39493	XP_037789326.1 MAM and LDL-receptor class A domain-containing protein 1-like [Penaeus monodon]
mnor_1713	COM_SPAL_1_019283_XLOC_065742.1.p1	pmon_10828	XP_037787629.1	2067	3198	102939	11682	XP_037787629.1 LOW QUALITY PROTEIN: transient receptor potential cation channel subfamily M member 2-like [Penaeus monodon]
mnor_17133	REF_STRG_1_7675_XLOC_113782.1.p1	pmon_19923	XP_037799250.1	705	1095	5389	25099	XP_037799250.1 protein embryonic gonad-like [Penaeus monodon]
mnor_17145	REF_STRG_1_76829_XLOC_066554.1.p1	pmon_9121	XP_037785091.1	1713	1628	126860	36145	XP_037785091.1 uncharacterized protein LOC119580921 [Penaeus monodon]
mnor_17147	REF_STRG_1_76838_XLOC_066563.8.p1	pmon_22620	XP_037803094.1	3102	3117	49768	25384	XP_037803094.1 sodium/potassium-transporting ATPase subunit alpha-like isoform X1 [Penaeus monodon]
mnor_17148	REF_STRG_1_76845_XLOC_066582.1.p1	pmon_13966	XP_037791755.1	459	431	1375	461	XP_037791755.1 elongation of very long chain fatty acids protein 6-like, partial [Penaeus monodon]
mnor_1715	COM_SPAL_1_019318_XLOC_065875.1.p2	pmon_2377	XP_037775201.1	2385	3225	99085	9255	XP_037775201.1 chaoptin-like [Penaeus monodon]
mnor_17152	REF_STRG_1_76870_XLOC_066617.1.p1	pmon_8434	XP_037783949.1	780	780	56393	12788	XP_037783949.1 zinc finger C4H2 domain-containing protein-like isoform X1 [Penaeus monodon]
mnor_17153	REF_STRG_1_76876_XLOC_066621.1.p1	pmon_20506	XP_037800028.1	810	834	126323	4963	XP_037800028.1 anamorsin homolog [Penaeus monodon]
mnor_17154	REF_STRG_1_76877_XLOC_066623.1.p1	pmon_20024	XP_037799363.1	1347	1282	5908	3049	XP_037799363.1 uncharacterized protein LOC119594375 [Penaeus monodon]
mnor_1716	COM_SPAL_1_019321_XLOC_065881.2.p1	pmon_4805	XP_037779044.1	1422	1452	52271	6249	XP_037779044.1 microfibrillar-associated protein 1-like [Penaeus monodon]
mnor_17162	REF_STRG_1_768_XLOC_088518.3.p1	pmon_21045	XP_037800694.1	1212	1215	45036	5239	XP_037800694.1 beta-1,3-galactosyltransferase 1-like [Penaeus monodon]
mnor_17165	REF_STRG_1_7690_XLOC_113890.2.p1	pmon_11630	XP_037788817.1	2010	1934	106495	11364	XP_037788817.1 LARGE xylosyl- and glucuronyltransferase 2-like [Penaeus monodon]
mnor_17166	REF_STRG_1_76913_XLOC_066688.2.p1	pmon_22988	XP_037803614.1	1044	996	10506	1579	XP_037803614.1 LOW QUALITY PROTEIN: pre-mRNA-splicing factor 18-like [Penaeus monodon]
[truncated: 5,087 more rows]
