# Supplementary material for: Ecological genomics in the Northern krill uncovers loci for local adaptation across ocean basins
Source: Nat Commun. 2024 Aug 1;15:6297. doi: 10.1038/s41467-024-50239-7 (PMC11294593; doi:10.1038/s41467-024-50239-7)
Supplement: Supplementary file 15 — Source Data [file 41467_2024_50239_MOESM15_ESM.zip › Source_data/Source_data.Fig_S7/Source_data.Fig_S7A.tsv]

# Comparison of lengths of orthologs between Northern krill and lobster (M. norvegica vs H. americanus)
# Gene sequences and extended orthology information is available in the SciLifeLab data repository: 10.17044/scilifelab.22792943
Gene ID (Northern krill)	Gene Label (Northern krill)	Gene ID (other species)	Gene Label (other species)	cds length in krill (bp)	cds length in other species (bp)	gene length in krill (bp)	gene length in other species (bp)	Full gene label (other species)
mnor_1	COM_SPAL_1_000032_XLOC_000138.1.p1	hame_18349	XP_042236209.1	1899	1818	38786	42460	XP_042236209.1 lysosomal cobalamin transporter ABCD4-like [Homarus americanus]
mnor_10001	REF_STRG_1_38314_XLOC_111017.2.p1	hame_7166	XP_042215920.1	1554	1254	18380	81076	XP_042215920.1 CDK5 regulatory subunit-associated protein 3-like [Homarus americanus]
mnor_10008	REF_STRG_1_38348_XLOC_111083.1.p1	hame_6211	XP_042214135.1	978	991	119911	19164	XP_042214135.1 uncharacterized protein LOC121860812 [Homarus americanus]
mnor_10009	REF_STRG_1_3835_XLOC_071350.5.p1	hame_16402	XP_042232774.1	3255	3465	101345	21350	XP_042232774.1 uncharacterized protein LOC121873323 [Homarus americanus]
mnor_10014	REF_STRG_1_38379_XLOC_111142.1.p1	hame_6490	XP_042214640.1	1332	1329	35735	43634	XP_042214640.1 uncharacterized protein LOC121861140 [Homarus americanus]
mnor_10017	REF_STRG_1_38416_XLOC_111208.1.p1	hame_9281	XP_042219772.1	1140	1137	248213	102004	XP_042219772.1 guanine nucleotide-binding protein G(s) subunit alpha [Homarus americanus]
mnor_1002	COM_SPAL_1_012233_XLOC_044005.4.p1	hame_17919	XP_042235501.1	1575	1644	7762	34964	XP_042235501.1 cryptochrome-1-like isoform X1 [Homarus americanus]
mnor_10024	REF_STRG_1_38434_XLOC_111243.5.p1	hame_17293	XP_042234462.1	2397	2160	44386	77178	XP_042234462.1 cAMP-specific 3',5'-cyclic phosphodiesterase 4C-like isoform X1 [Homarus americanus]
mnor_10028	REF_STRG_1_38504_XLOC_111398.11.p1	hame_6784	XP_042215192.1	3705	4329	155997	60953	XP_042215192.1 guanine nucleotide-releasing factor 2-like isoform X1 [Homarus americanus]
mnor_10036	REF_STRG_1_38530_XLOC_111451.1.p1	hame_6935	XP_042215493.1	1128	1155	32811	23102	XP_042215493.1 tubby protein homolog [Homarus americanus]
mnor_10037	REF_STRG_1_38533_XLOC_111455.1.p1	hame_11500	XP_042223471.1	513	510	44485	4445	XP_042223471.1 ferritin-like [Homarus americanus]
mnor_10048	REF_STRG_1_3860_XLOC_071974.5.p1	hame_13556	XP_042227437.1	645	621	21874	6412	XP_042227437.1 UDP-N-acetylglucosamine transferase subunit ALG14 homolog [Homarus americanus]
mnor_1005	COM_SPAL_1_012240_XLOC_044028.1.p1	hame_17192	XP_042234313.1	1431	1455	66526	54836	XP_042234313.1 protein Wnt-4-like [Homarus americanus]
mnor_1006	COM_SPAL_1_012244_XLOC_044037.1.p1	hame_1044	XP_042204861.1	1473	1806	104782	12235	XP_042204861.1 dual oxidase-like [Homarus americanus]
mnor_10062	REF_STRG_1_38684_XLOC_111678.1.p1	hame_9880	XP_042220874.1	780	2022	50515	40068	XP_042220874.1 uncharacterized protein LOC121865472 isoform X1 [Homarus americanus]
mnor_10063	REF_STRG_1_38687_XLOC_111686.1.p1	hame_1764	XP_042206065.1	1188	1638	30504	35834	XP_042206065.1 cip1-interacting zinc finger protein-like [Homarus americanus]
mnor_10067	REF_STRG_1_3871_XLOC_072218.1.p1	hame_7503	XP_042216682.1	2376	2286	299247	27907	XP_042216682.1 major facilitator superfamily domain-containing protein 6-B-like [Homarus americanus]
mnor_10068	REF_STRG_1_38720_XLOC_111770.1.p1	hame_513	XP_042203916.1	969	963	5584	20222	XP_042203916.1 calumenin-like [Homarus americanus]
mnor_10069	REF_STRG_1_38724_XLOC_111776.1.p1	hame_16735	XP_042233387.1	5412	5466	6734	27949	XP_042233387.1 serine-rich adhesin for platelets-like isoform X1 [Homarus americanus]
mnor_10072	REF_STRG_1_38733_XLOC_111786.1.p2	hame_14415	XP_042228936.1	1326	954	2050	957	XP_042228936.1 uncharacterized protein LOC121870990 [Homarus americanus]
mnor_10075	REF_STRG_1_38756_XLOC_111828.2.p1	hame_12317	XP_042225149.1	2331	3030	168865	13292	XP_042225149.1 ribosomal RNA processing protein 1 homolog isoform X1 [Homarus americanus]
mnor_1008	COM_SPAL_1_012264_XLOC_044074.1.p1	hame_19759	XP_042239007.1	1899	2169	202461	147732	XP_042239007.1 5-hydroxytryptamine receptor 2A-like [Homarus americanus]
mnor_10081	REF_STRG_1_38787_XLOC_111883.3.p1	hame_2180	XP_042206804.1	444	696	24639	6555	XP_042206804.1 N-acylneuraminate cytidylyltransferase-like isoform X1 [Homarus americanus]
mnor_10082	REF_STRG_1_38790_XLOC_111895.2.p1	hame_19230	XP_042237966.1	1485	1542	70386	11901	XP_042237966.1 spermatogenesis-defective protein 39 homolog [Homarus americanus]
mnor_10087	REF_STRG_1_38809_XLOC_111922.3.p1	hame_998	XP_042204773.1	1143	1161	24466	34574	XP_042204773.1 innexin shaking-B-like [Homarus americanus]
mnor_10088	REF_STRG_1_38818_XLOC_111926.2.p1	hame_21092	XP_042241347.1	1185	870	15461	2010	XP_042241347.1 LOW QUALITY PROTEIN: innexin shaking-B-like [Homarus americanus]
mnor_1009	COM_SPAL_1_012276_XLOC_044098.2.p1	hame_12743	XP_042226001.1	6657	7251	307948	209885	XP_042226001.1 LOW QUALITY PROTEIN: filamin-A-like [Homarus americanus]
mnor_10092	REF_STRG_1_38853_XLOC_111986.2.p1	hame_18241	XP_042236028.1	2730	2712	109947	70940	XP_042236028.1 paramyosin, long form-like isoform X1 [Homarus americanus]
mnor_10093	REF_STRG_1_38854_XLOC_111987.1.p1	hame_18242	XP_042236030.1	1617	1641	2949	2607	XP_042236030.1 uncharacterized protein LOC121875527 [Homarus americanus]
mnor_101	COM_SPAL_1_002157_XLOC_011435.4.p1	hame_20988	XP_042241180.1	648	645	13794	35824	XP_042241180.1 mediator of RNA polymerase II transcription subunit 20-like [Homarus americanus]
mnor_1010	COM_SPAL_1_012299_XLOC_044149.1.p1	hame_5661	XP_042213140.1	2541	2484	160715	76811	XP_042213140.1 aldehyde dehydrogenase family 16 member A1-like isoform X1 [Homarus americanus]
mnor_10101	REF_STRG_1_38917_XLOC_112084.1.p1	hame_10244	XP_042221434.1	564	552	266992	9663	XP_042221434.1 uncharacterized protein LOC121865937 [Homarus americanus]
mnor_10102	REF_STRG_1_38925_XLOC_112096.1.p1	hame_12909	XP_042226352.1	1503	1443	140404	12232	XP_042226352.1 vacuolar protein sorting-associated protein 26B-like isoform X1 [Homarus americanus]
mnor_10103	REF_STRG_1_38926_XLOC_112092.1.p1	hame_12908	XP_042226351.1	792	732	47101	15695	XP_042226351.1 U1 small nuclear ribonucleoprotein A-like [Homarus americanus]
mnor_1011	COM_SPAL_1_012302_XLOC_044158.4.p1	hame_13297	XP_042227036.1	1701	2289	86311	15276	XP_042227036.1 lysine-specific histone demethylase 1A-like isoform X1 [Homarus americanus]
mnor_10112	REF_STRG_1_38988_XLOC_112197.2.p1	hame_18375	XP_042236236.1	618	403	55286	98405	XP_042236236.1 proteasome subunit beta type-3-like [Homarus americanus]
mnor_1012	COM_SPAL_1_012312_XLOC_044187.3.p1	hame_14186	XP_042228598.1	3135	4056	130055	47293	XP_042228598.1 unconventional myosin-Ia-like [Homarus americanus]
mnor_10123	REF_STRG_1_39034_XLOC_112279.3.p1	hame_12720	XP_042225962.1	1548	1608	118186	286571	XP_042225962.1 organic cation transporter protein-like [Homarus americanus]
mnor_10128	REF_STRG_1_39067_XLOC_112337.5.p1	hame_14493	XP_042229136.1	636	630	33003	4499	XP_042229136.1 balbiani ring protein 3-like [Homarus americanus]
mnor_1013	COM_SPAL_1_012322_XLOC_044203.1.p1	hame_16133	XP_042232267.1	1437	1593	147666	23349	XP_042232267.1 CWF19-like protein 1 [Homarus americanus]
mnor_10138	REF_STRG_1_39127_XLOC_112444.1.p1	hame_16944	XP_042233788.1	2568	3219	280563	38940	XP_042233788.1 putative sodium-coupled neutral amino acid transporter 10 isoform X1 [Homarus americanus]
mnor_10141	REF_STRG_1_3913_XLOC_072354.2.p1	hame_8431	XP_042218200.1	432	432	58263	853	XP_042218200.1 cuticle protein AMP1A-like [Homarus americanus]
mnor_10143	REF_STRG_1_39164_XLOC_112502.2.p1	hame_2984	XP_042208368.1	351	387	89371	9912	XP_042208368.1 39S ribosomal protein L42, mitochondrial-like [Homarus americanus]
mnor_10145	REF_STRG_1_39170_XLOC_112512.2.p1	hame_21681	XP_042242336.1	432	615	78262	5617	XP_042242336.1 uncharacterized protein LOC121879683 [Homarus americanus]
mnor_10148	REF_STRG_1_39183_XLOC_112530.4.p1	hame_3696	XP_042209647.1	1149	963	243141	78187	XP_042209647.1 cysteine protease ATG4B-like [Homarus americanus]
mnor_1015	COM_SPAL_1_012332_XLOC_044250.9.p1	hame_4081	XP_042210330.1	3891	3903	49780	63661	XP_042210330.1 myelin transcription factor 1-like isoform X1 [Homarus americanus]
mnor_10154	REF_STRG_1_39210_XLOC_112587.5.p1	hame_7441	XP_042216570.1	1452	1461	50729	14245	XP_042216570.1 inositol-trisphosphate 3-kinase homolog isoform X1 [Homarus americanus]
mnor_1016	COM_SPAL_1_012337_XLOC_044271.1.p1	hame_6330	XP_042214326.1	1560	1725	185370	30164	XP_042214326.1 glucose-6-phosphate 1-dehydrogenase-like [Homarus americanus]
mnor_10164	REF_STRG_1_39272_XLOC_112687.2.p1	hame_7064	XP_042215710.1	3981	4005	118218	85357	XP_042215710.1 glutenin, high molecular weight subunit DX5-like isoform X1 [Homarus americanus]
mnor_10167	REF_STRG_1_39290_XLOC_112732.6.p1	hame_2255	XP_042206954.1	1356	145	105366	3447	XP_042206954.1 alkaline phosphatase-like [Homarus americanus]
mnor_10170	REF_STRG_1_39311_XLOC_112782.1.p1	hame_9958	XP_042221006.1	1791	1038	275266	19299	XP_042221006.1 growth hormone secretagogue receptor type 1-like [Homarus americanus]
mnor_10172	REF_STRG_1_39321_XLOC_112798.3.p1	hame_2533	XP_042207464.1	2448	2997	130116	38313	XP_042207464.1 uncharacterized protein LOC121856187 [Homarus americanus]
mnor_10178	REF_STRG_1_39360_XLOC_112856.1.p1	hame_14379	XP_042228863.1	2589	2622	278777	43481	XP_042228863.1 protein ECT2-like isoform X1 [Homarus americanus]
mnor_10179	REF_STRG_1_39364_XLOC_112863.10.p1	hame_18493	XP_042236461.1	615	600	25646	1769	XP_042236461.1 N-acetyltransferase 9-like [Homarus americanus]
mnor_1018	COM_SPAL_1_012350_XLOC_044332.1.p2	hame_14986	XP_042230031.1	684	1371	3525	3016	XP_042230031.1 protein snail-like [Homarus americanus]
mnor_10186	REF_STRG_1_39394_XLOC_112916.1.p1	hame_3794	XP_042209839.1	786	903	59900	11296	XP_042209839.1 uncharacterized protein LOC121857759 isoform X1 [Homarus americanus]
mnor_1019	COM_SPAL_1_012351_XLOC_044334.1.p1	hame_14601	XP_042229318.1	2802	3249	233096	21746	XP_042229318.1 probable Dol-P-Man:Man(7)GlcNAc(2)-PP-Dol alpha-1,6-mannosyltransferase isoform X1 [Homarus americanus]
mnor_10190	REF_STRG_1_3941_XLOC_072921.2.p1	hame_2325	XP_042207076.1	1596	1803	156619	10155	XP_042207076.1 RNA-binding protein NOB1-like isoform X1 [Homarus americanus]
mnor_10191	REF_STRG_1_39426_XLOC_112968.6.p1	hame_2875	XP_042208160.1	1812	1737	347839	92637	XP_042208160.1 solute carrier family 2, facilitated glucose transporter member 1-like isoform X1 [Homarus americanus]
mnor_10196	REF_STRG_1_39466_XLOC_113039.2.p1	hame_5548	XP_042212961.1	1065	1098	14451	24738	XP_042212961.1 oplophorus-luciferin 2-monooxygenase non-catalytic subunit-like [Homarus americanus]
mnor_102	COM_SPAL_1_002159_XLOC_011444.1.p1	hame_2650	XP_042207729.1	1110	789	17057	2853	XP_042207729.1 uncharacterized protein LOC121856318 [Homarus americanus]
mnor_1020	COM_SPAL_1_012379_XLOC_044444.2.p1	hame_10662	XP_042222063.1	1428	1485	65567	11207	XP_042222063.1 cytochrome P450 2U1-like [Homarus americanus]
mnor_10202	REF_STRG_1_39496_XLOC_113086.1.p1	hame_10246	XP_042221438.1	2643	2736	297438	8459	XP_042221438.1 U3 small nucleolar RNA-associated protein 14 homolog A-like [Homarus americanus]
mnor_10205	REF_STRG_1_39505_XLOC_113095.3.p1	hame_7876	XP_042217221.1	2199	2097	147847	22291	XP_042217221.1 uncharacterized protein LOC121862892 [Homarus americanus]
mnor_10206	REF_STRG_1_39508_XLOC_113103.1.p1	hame_9870	XP_042220846.1	1632	1518	122291	30667	XP_042220846.1 proteoglycan 4-like isoform X1 [Homarus americanus]
mnor_10215	REF_STRG_1_39549_XLOC_113191.2.p1	hame_13565	XP_042227467.1	1125	906	125764	38895	XP_042227467.1 TATA box-binding protein-like 1 isoform X1 [Homarus americanus]
mnor_10217	REF_STRG_1_39553_XLOC_113200.2.p1	hame_17545	XP_042234892.1	993	1002	2317	16079	XP_042234892.1 3-hydroxyisobutyrate dehydrogenase, mitochondrial-like isoform X1 [Homarus americanus]
mnor_10219	REF_STRG_1_39560_XLOC_113206.1.p1	hame_12232	XP_042224987.1	1260	2577	51952	11713	XP_042224987.1 protein PAT1 homolog 1-like isoform X1 [Homarus americanus]
mnor_1022	COM_SPAL_1_012393_XLOC_044479.1.p1	hame_17129	XP_042234159.1	996	951	80613	14543	XP_042234159.1 LOW QUALITY PROTEIN: annexin-B12-like [Homarus americanus]
mnor_10222	REF_STRG_1_39576_XLOC_113236.2.p1	hame_17219	XP_042234348.1	1560	1581	345808	59974	XP_042234348.1 ETS domain-containing protein Elk-3-like isoform X1 [Homarus americanus]
mnor_10226	REF_STRG_1_39594_XLOC_113274.3.p1	hame_95	XP_042203084.1	1386	1383	153150	19688	XP_042203084.1 phosphatidylinositol 4-kinase type 2-alpha-like isoform X1 [Homarus americanus]
mnor_10228	REF_STRG_1_3959_XLOC_073036.3.p1	hame_8878	XP_042219022.1	5787	5115	120673	28897	XP_042219022.1 mucin-17-like isoform X1 [Homarus americanus]
mnor_10236	REF_STRG_1_39627_XLOC_113321.1.p1	hame_19959	XP_042239337.1	1077	1254	120902	22088	XP_042239337.1 zinc metalloproteinase nas-4-like [Homarus americanus]
mnor_1024	COM_SPAL_1_012403_XLOC_044510.1.p1	hame_17231	XP_042234368.1	1665	1473	702131	105915	XP_042234368.1 gamma-aminobutyric acid receptor subunit beta-like isoform X2 [Homarus americanus]
mnor_10240	REF_STRG_1_39657_XLOC_113372.1.p1	hame_9763	XP_042220607.1	4431	4032	196551	212428	XP_042220607.1 protein slit-like isoform X1 [Homarus americanus]
mnor_10244	REF_STRG_1_39675_XLOC_113395.1.p1	hame_5224	XP_042212447.1	369	369	745	372	XP_042212447.1 uncharacterized protein LOC121859576 [Homarus americanus]
mnor_1025	COM_SPAL_1_012406_XLOC_044524.3.p1	hame_3458	XP_042209276.1	9201	9252	43451	55515	XP_042209276.1 zinc finger protein 2-like isoform X1 [Homarus americanus]
mnor_10250	REF_STRG_1_39717_XLOC_113480.1.p1	hame_18129	XP_042235873.1	924	576	291762	18533	XP_042235873.1 zwei Ig domain protein zig-8-like [Homarus americanus]
mnor_10253	REF_STRG_1_39728_XLOC_113497.3.p1	hame_13816	XP_042227987.1	1806	1701	213312	23939	XP_042227987.1 LOW QUALITY PROTEIN: lamin Dm0-like [Homarus americanus]
mnor_10261	REF_STRG_1_39764_XLOC_113551.3.p1	hame_1928	XP_042206328.1	1698	1785	154883	52542	XP_042206328.1 cytosolic purine 5'-nucleotidase-like isoform X1 [Homarus americanus]
mnor_10263	REF_STRG_1_39789_XLOC_113593.2.p1	hame_14606	XP_042229333.1	1017	1098	112423	10694	XP_042229333.1 nucleoporin SEH1-like [Homarus americanus]
mnor_10266	REF_STRG_1_39792_XLOC_113603.1.p1	hame_9478	XP_042220074.1	381	360	12113	873	XP_042220074.1 aldehyde oxidase 3-like [Homarus americanus]
mnor_10276	REF_STRG_1_39853_XLOC_113697.2.p1	hame_279	XP_042203413.1	2469	3036	256381	25708	XP_042203413.1 uncharacterized protein LOC121853402 [Homarus americanus]
mnor_10277	REF_STRG_1_3986_XLOC_073392.2.p1	hame_11803	XP_042223994.1	471	462	133900	11206	XP_042223994.1 uncharacterized protein LOC121867921 [Homarus americanus]
mnor_1028	COM_SPAL_1_012417_XLOC_044568.3.p1	hame_3050	XP_042208496.1	1296	1413	54323	12269	XP_042208496.1 NAD-dependent protein deacetylase Sirt6-like isoform X1 [Homarus americanus]
mnor_10280	REF_STRG_1_39879_XLOC_113749.1.p1	hame_12739	XP_042225997.1	1932	1767	271191	76201	XP_042225997.1 uncharacterized protein LOC121869000 [Homarus americanus]
mnor_10284	REF_STRG_1_39898_XLOC_113792.2.p1	hame_14091	XP_042228375.1	2358	2370	274054	70323	XP_042228375.1 protein zer-1 homolog isoform X1 [Homarus americanus]
mnor_10285	REF_STRG_1_39905_XLOC_113799.2.p1	hame_20434	XP_042240095.1	1503	1815	98628	27370	XP_042240095.1 uncharacterized protein LOC121878146 isoform X1 [Homarus americanus]
mnor_10286	REF_STRG_1_3990_XLOC_073398.3.p1	hame_9528	XP_042220168.1	1488	2730	39051	26069	XP_042220168.1 protein O-GlcNAcase-like isoform X1 [Homarus americanus]
mnor_1029	COM_SPAL_1_012420_XLOC_044577.1.p1	hame_7480	XP_042216630.1	1275	995	60364	24289	XP_042216630.1 QRFP-like peptide receptor, partial [Homarus americanus]
mnor_10292	REF_STRG_1_39938_XLOC_113864.1.p1	hame_15541	XP_042231019.1	1365	1329	130532	21688	XP_042231019.1 pinopsin-like [Homarus americanus]
mnor_10301	REF_STRG_1_39998_XLOC_113966.5.p1	hame_20699	XP_042240654.1	9540	10740	308419	123030	XP_042240654.1 filamin-A-like isoform X1 [Homarus americanus]
mnor_10305	REF_STRG_1_40009_XLOC_113991.1.p1	hame_1052	XP_042204878.1	636	639	66078	21170	XP_042204878.1 LOW QUALITY PROTEIN: stromal cell-derived factor 2-like [Homarus americanus]
mnor_1031	COM_SPAL_1_012436_XLOC_044621.1.p1	hame_14285	XP_042228753.1	642	519	70674	1844	XP_042228753.1 NFU1 iron-sulfur cluster scaffold homolog, mitochondrial-like [Homarus americanus]
mnor_10310	REF_STRG_1_40041_XLOC_114080.1.p1	hame_1687	XP_042205950.1	846	789	14869	2193	XP_042205950.1 uncharacterized protein LOC121855146 [Homarus americanus]
mnor_10313	REF_STRG_1_40068_XLOC_114118.13.p1	hame_11175	XP_042222864.1	1527	1965	260162	120097	XP_042222864.1 kinesin light chain-like isoform X1 [Homarus americanus]
mnor_10314	REF_STRG_1_40073_XLOC_114124.1.p1	hame_11417	XP_042223294.1	591	570	19953	3335	XP_042223294.1 allergen Asp f 7 homolog [Homarus americanus]
mnor_10318	REF_STRG_1_40089_XLOC_114157.1.p1	hame_892	XP_042204531.1	741	711	238912	18454	XP_042204531.1 protein dimmed-like [Homarus americanus]
mnor_10319	REF_STRG_1_4008_XLOC_073543.4.p1	hame_17020	XP_042233925.1	708	705	99818	6234	XP_042233925.1 dihydropteridine reductase-like [Homarus americanus]
mnor_1032	COM_SPAL_1_012437_XLOC_044624.5.p1	hame_13975	XP_042228233.1	1587	2049	173123	78799	XP_042228233.1 LOW QUALITY PROTEIN: protein tweety-2-like [Homarus americanus]
mnor_10322	REF_STRG_1_40112_XLOC_114228.1.p1	hame_6819	XP_042215266.1	1782	1809	37713	26507	XP_042215266.1 organic cation transporter protein-like [Homarus americanus]
mnor_10323	REF_STRG_1_40116_XLOC_114239.2.p1	hame_5675	XP_042213158.1	921	915	114003	24045	XP_042213158.1 mitochondrial glycine transporter-like [Homarus americanus]
mnor_10325	REF_STRG_1_40127_XLOC_114269.2.p1	hame_5202	XP_042212393.1	3543	3573	314866	37485	XP_042212393.1 cytoplasmic aconitate hydratase-like isoform X1 [Homarus americanus]
mnor_1033	COM_SPAL_1_012443_XLOC_044653.1.p1	hame_991	XP_042204758.1	975	1026	46293	12460	XP_042204758.1 stomatin-like protein 2, mitochondrial [Homarus americanus]
mnor_10331	REF_STRG_1_4015_XLOC_073675.2.p1	hame_3126	XP_042208627.1	987	1350	28560	8671	XP_042208627.1 succinate--CoA ligase [ADP-forming] subunit beta, mitochondrial-like [Homarus americanus]
mnor_10338	REF_STRG_1_40199_XLOC_114371.3.p1	hame_9125	XP_042219464.1	585	582	22009	9736	XP_042219464.1 40S ribosomal protein S7-like [Homarus americanus]
mnor_1034	COM_SPAL_1_012454_XLOC_044673.5.p1	hame_16540	XP_042233031.1	2085	2112	222593	48279	XP_042233031.1 protein sel-1 homolog 1-like isoform X1 [Homarus americanus]
mnor_10340	REF_STRG_1_40207_XLOC_114395.1.p1	hame_17296	XP_042234471.1	423	300	8290	2138	XP_042234471.1 LOW QUALITY PROTEIN: sterol carrier protein 2-like, partial [Homarus americanus]
mnor_10348	REF_STRG_1_40243_XLOC_114457.1.p1	hame_18847	XP_042237171.1	816	1389	34418	6455	XP_042237171.1 uncharacterized protein LOC121876236 [Homarus americanus]
mnor_10352	REF_STRG_1_40265_XLOC_114496.1.p1	hame_5888	XP_042213517.1	1653	1641	162781	47221	XP_042213517.1 metal cation symporter ZIP14-like isoform X1 [Homarus americanus]
mnor_1036	COM_SPAL_1_012468_XLOC_044713.10.p1	hame_11861	XP_042224107.1	1431	1746	198041	16549	XP_042224107.1 4-coumarate--CoA ligase 5-like isoform X1 [Homarus americanus]
mnor_10360	REF_STRG_1_40300_XLOC_114582.3.p1	hame_3974	XP_042210202.1	981	1191	88795	22177	XP_042210202.1 extensin-like [Homarus americanus]
mnor_10362	REF_STRG_1_40308_XLOC_114592.1.p1	hame_15706	XP_042231306.1	711	639	6065	22652	XP_042231306.1 ferritin subunit-like [Homarus americanus]
mnor_10365	REF_STRG_1_40335_XLOC_114644.1.p1	hame_14215	XP_042228638.1	1500	1395	77146	2619	XP_042228638.1 extracellular serine/threonine protein kinase four-jointed-like [Homarus americanus]
mnor_10370	REF_STRG_1_40355_XLOC_114671.3.p1	hame_15061	XP_042230139.1	951	933	194875	30494	XP_042230139.1 retinol-binding protein pinta-like isoform X1 [Homarus americanus]
mnor_1038	COM_SPAL_1_012523_XLOC_044909.1.p1	hame_10345	XP_042221594.1	2289	2274	173058	39405	XP_042221594.1 muskelin-like isoform X1 [Homarus americanus]
mnor_1039	COM_SPAL_1_012524_XLOC_044912.4.p1	hame_20293	XP_042239882.1	2202	2190	152708	68172	XP_042239882.1 semaphorin-2A-like [Homarus americanus]
mnor_10395	REF_STRG_1_40475_XLOC_114905.2.p1	hame_11278	XP_042223087.1	816	996	104187	29146	XP_042223087.1 glucosamine-6-phosphate isomerase-like isoform X1 [Homarus americanus]
mnor_10398	REF_STRG_1_40511_XLOC_114976.1.p1	hame_10347	XP_042221598.1	912	1191	38393	4148	XP_042221598.1 uncharacterized protein LOC121866066 [Homarus americanus]
mnor_104	COM_SPAL_1_002193_XLOC_011555.1.p1	hame_4777	XP_042211628.1	3210	3249	7515	8590	XP_042211628.1 protein tiptop-like [Homarus americanus]
mnor_1040	COM_SPAL_1_012527_XLOC_044927.1.p1	hame_20185	XP_042239681.1	573	501	120959	18407	XP_042239681.1 ubiquitin-conjugating enzyme E2 G2 [Homarus americanus]
mnor_10401	REF_STRG_1_40532_XLOC_115036.3.p1	hame_9619	XP_042220371.1	846	705	49137	2140	XP_042220371.1 zinc finger Y-chromosomal protein-like [Homarus americanus]
mnor_10404	REF_STRG_1_40541_XLOC_115053.1.p1	hame_20031	XP_042239446.1	957	935	152850	6117	XP_042239446.1 protein zntD-like, partial [Homarus americanus]
mnor_10412	REF_STRG_1_4057_XLOC_074124.1.p1	hame_743	XP_042204284.1	699	801	81602	5011	XP_042204284.1 uncharacterized protein LOC121853950 isoform X1 [Homarus americanus]
mnor_1042	COM_SPAL_1_012532_XLOC_044945.1.p1	hame_2524	XP_042207440.1	1017	1020	237663	13274	XP_042207440.1 citramalyl-CoA lyase, mitochondrial-like [Homarus americanus]
mnor_10421	REF_STRG_1_4062_XLOC_074366.2.p1	hame_1177	XP_042205092.1	1299	1284	421901	35157	XP_042205092.1 G protein pathway suppressor 2-like isoform X1 [Homarus americanus]
mnor_1043	COM_SPAL_1_012551_XLOC_045005.7.p1	hame_4408	XP_042210995.1	1110	1083	67037	4752	XP_042210995.1 G2/mitotic-specific cyclin S13-7-like [Homarus americanus]
mnor_10435	REF_STRG_1_40685_XLOC_115278.1.p1	hame_15296	XP_042230605.1	675	645	202140	15376	XP_042230605.1 LOW QUALITY PROTEIN: PITH domain-containing protein GA19395-like [Homarus americanus]
mnor_10438	REF_STRG_1_40706_XLOC_115316.1.p1	hame_5526	XP_042212921.1	3333	2781	288922	65925	XP_042212921.1 uncharacterized protein LOC121859989 [Homarus americanus]
mnor_1044	COM_SPAL_1_012554_XLOC_045013.1.p1	hame_13549	XP_042227427.1	1302	1389	2604	1730	XP_042227427.1 prolactin-releasing peptide receptor-like [Homarus americanus]
mnor_10444	REF_STRG_1_40757_XLOC_115398.1.p1	hame_16326	XP_042232582.1	2427	5532	122144	72404	XP_042232582.1 mucin-2-like isoform X1 [Homarus americanus]
mnor_10445	REF_STRG_1_40764_XLOC_115413.2.p1	hame_4233	XP_042210741.1	1509	1236	200210	63723	XP_042210741.1 uncharacterized protein LOC121858363 [Homarus americanus]
mnor_1045	COM_SPAL_1_012573_XLOC_045069.5.p1	hame_8935	XP_042219161.1	4752	4665	115774	28722	XP_042219161.1 LOW QUALITY PROTEIN: ATP-dependent helicase brm-like [Homarus americanus]
mnor_10458	REF_STRG_1_40831_XLOC_115520.1.p1	hame_3954	XP_042210169.1	1266	1056	2696	74429	XP_042210169.1 protein tipE-like [Homarus americanus]
mnor_10459	REF_STRG_1_40837_XLOC_115532.3.p1	hame_17189	XP_042234309.1	1266	1308	80716	42739	XP_042234309.1 polyadenylate-binding protein-interacting protein 1-like isoform X1 [Homarus americanus]
mnor_1046	COM_SPAL_1_012576_XLOC_045082.3.p1	hame_7757	XP_042217007.1	816	819	52544	34440	XP_042217007.1 transcriptional regulator ERG homolog [Homarus americanus]
mnor_10465	REF_STRG_1_40879_XLOC_115601.2.p1	hame_1694	XP_042205957.1	744	280	75529	23445	XP_042205957.1 protein NipSnap homolog 3A-like [Homarus americanus]
mnor_10468	REF_STRG_1_40893_XLOC_115623.1.p1	hame_96	XP_042203087.1	498	534	52865	3216	XP_042203087.1 uncharacterized protein LOC121853180 [Homarus americanus]
mnor_10469	REF_STRG_1_40900_XLOC_115635.1.p1	hame_13898	XP_042228098.1	534	552	35565	14479	XP_042228098.1 boophilin-H2-like [Homarus americanus]
mnor_10470	REF_STRG_1_40903_XLOC_115640.2.p1	hame_3727	XP_042209688.1	1224	1269	93984	48902	XP_042209688.1 LOW QUALITY PROTEIN: arrestin domain-containing protein 2-like, partial [Homarus americanus]
mnor_1048	COM_SPAL_1_012592_XLOC_045132.2.p1	hame_15120	XP_042230286.1	726	723	56903	4737	XP_042230286.1 zinc finger CCHC-type and RNA-binding motif-containing protein 1-like [Homarus americanus]
mnor_10482	REF_STRG_1_40997_XLOC_115812.1.p1	hame_6760	XP_042215123.1	429	342	5413	50170	XP_042215123.1 insulin gene enhancer protein isl-2b-like [Homarus americanus]
mnor_10484	REF_STRG_1_409_XLOC_056864.1.p1	hame_8571	XP_042218412.1	537	546	46477	20086	XP_042218412.1 fas apoptotic inhibitory molecule 1-like isoform X1 [Homarus americanus]
mnor_1049	COM_SPAL_1_012620_XLOC_045239.1.p1	hame_618	XP_042204109.1	2307	2562	142150	13957	XP_042204109.1 ionotropic receptor 21a-like [Homarus americanus]
mnor_10498	REF_STRG_1_4108_XLOC_074901.1.p1	hame_17034	XP_042233957.1	1869	1866	49582	22933	XP_042233957.1 V-type proton ATPase catalytic subunit A-like [Homarus americanus]
mnor_105	COM_SPAL_1_002199_XLOC_011590.2.p1	hame_1627	XP_042205834.1	783	774	25107	63369	XP_042205834.1 methionine-R-sulfoxide reductase B1-like [Homarus americanus]
mnor_1050	COM_SPAL_1_012627_XLOC_045260.4.p1	hame_4866	XP_042211788.1	846	945	166765	9698	XP_042211788.1 CAAX prenyl protease 2-like isoform X1 [Homarus americanus]
mnor_10502	REF_STRG_1_41116_XLOC_013098.2.p1	hame_10968	XP_042222574.1	2334	2394	96031	63165	XP_042222574.1 pollen-specific leucine-rich repeat extensin-like protein 2 [Homarus americanus]
mnor_10504	REF_STRG_1_41132_XLOC_013132.2.p1	hame_9987	XP_042221048.1	4095	4098	91076	108367	XP_042221048.1 protein brunelleschi-like isoform X1 [Homarus americanus]
mnor_10512	REF_STRG_1_41197_XLOC_013224.3.p1	hame_12152	XP_042224770.1	954	1005	68126	5897	XP_042224770.1 NAD-dependent protein deacylase Sirt4-like isoform X1 [Homarus americanus]
mnor_1052	COM_SPAL_1_012633_XLOC_045295.15.p1	hame_11623	XP_042223660.1	2382	3804	61756	19990	XP_042223660.1 kinesin-like protein KIF18A isoform X1 [Homarus americanus]
mnor_10522	REF_STRG_1_41247_XLOC_013322.1.p1	hame_14867	XP_042229854.1	759	936	138801	82435	XP_042229854.1 uncharacterized protein LOC121871511 [Homarus americanus]
mnor_10525	REF_STRG_1_41250_XLOC_013326.1.p1	hame_1219	XP_042205152.1	1149	1320	37761	5285	XP_042205152.1 uncharacterized protein LOC121854545 [Homarus americanus]
mnor_10527	REF_STRG_1_41268_XLOC_013361.2.p1	hame_931	XP_042204636.1	1014	1011	5669	12495	XP_042204636.1 THO complex subunit 6 homolog isoform X1 [Homarus americanus]
mnor_1053	COM_SPAL_1_012642_XLOC_045331.2.p1	hame_6703	XP_042214997.1	1377	1347	42126	12324	XP_042214997.1 phosphatidate cytidylyltransferase, photoreceptor-specific-like [Homarus americanus]
mnor_10531	REF_STRG_1_41284_XLOC_013394.5.p1	hame_10646	XP_042222035.1	1125	1134	190112	16357	XP_042222035.1 mitoferrin-1-like isoform X1 [Homarus americanus]
mnor_10535	REF_STRG_1_412_XLOC_056857.1.p1	hame_5826	XP_042213382.1	966	1290	64053	23174	XP_042213382.1 transcription termination factor 3, mitochondrial-like isoform X1 [Homarus americanus]
mnor_10538	REF_STRG_1_41309_XLOC_013421.2.p1	hame_6440	XP_042214575.1	2907	2904	114217	12876	XP_042214575.1 exportin-2-like [Homarus americanus]
mnor_1054	COM_SPAL_1_012645_XLOC_045338.1.p1	hame_3133	XP_042208658.1	1659	2064	159606	15369	XP_042208658.1 exosome RNA helicase MTR4-like [Homarus americanus]
mnor_10540	REF_STRG_1_41310_XLOC_013428.1.p1	hame_13238	XP_042226877.1	309	312	86083	6243	XP_042226877.1 enhancer of rudimentary homolog isoform X1 [Homarus americanus]
mnor_10547	REF_STRG_1_41348_XLOC_013491.1.p1	hame_2010	XP_042206478.1	3123	3021	82878	23497	XP_042206478.1 protein mono-ADP-ribosyltransferase PARP12-like isoform X1 [Homarus americanus]
mnor_10548	REF_STRG_1_41354_XLOC_013501.1.p1	hame_7606	XP_042216807.1	381	324	3319	9479	XP_042216807.1 G-protein coupled receptor 39-like [Homarus americanus]
mnor_1055	COM_SPAL_1_012663_XLOC_045394.3.p1	hame_6021	XP_042213721.1	1650	1656	26531	15578	XP_042213721.1 puff-specific protein Bx42-like [Homarus americanus]
mnor_1056	COM_SPAL_1_012666_XLOC_045398.2.p1	hame_15506	XP_042230936.1	2037	2037	74768	35094	XP_042230936.1 arginine--tRNA ligase, cytoplasmic-like isoform X1 [Homarus americanus]
mnor_10560	REF_STRG_1_41396_XLOC_013564.3.p1	hame_20575	XP_042240355.1	1164	1260	287051	50098	XP_042240355.1 protein phosphatase 1B-like isoform X1 [Homarus americanus]
mnor_10561	REF_STRG_1_41404_XLOC_013591.1.p1	hame_17186	XP_042234303.1	465	432	37731	4044	XP_042234303.1 uncharacterized protein LOC121874265 [Homarus americanus]
mnor_10564	REF_STRG_1_41409_XLOC_013596.3.p1	hame_20554	XP_042240322.1	711	675	94644	7202	XP_042240322.1 mediator of RNA polymerase II transcription subunit 18-like [Homarus americanus]
mnor_10565	REF_STRG_1_41423_XLOC_013630.2.p1	hame_5628	XP_042213078.1	3126	2382	186594	31092	XP_042213078.1 tripartite motif-containing protein 2-like [Homarus americanus]
mnor_1057	COM_SPAL_1_012669_XLOC_045401.9.p1	hame_5377	XP_042212695.1	4497	4557	240849	26502	XP_042212695.1 LOW QUALITY PROTEIN: myosin-IIIb-like [Homarus americanus]
mnor_10574	REF_STRG_1_41478_XLOC_013713.2.p1	hame_14126	XP_042228446.1	1173	1386	183349	40829	XP_042228446.1 acyl-coenzyme A thioesterase 9, mitochondrial-like isoform X1 [Homarus americanus]
mnor_1059	COM_SPAL_1_012686_XLOC_045442.7.p1	hame_19024	XP_042237460.1	948	1071	187717	13464	XP_042237460.1 etoposide-induced protein 2.4 homolog isoform X1 [Homarus americanus]
mnor_10593	REF_STRG_1_41554_XLOC_013866.1.p1	hame_17458	XP_042234772.1	843	723	6278	726	XP_042234772.1 uncharacterized protein K02A2.6-like [Homarus americanus]
mnor_10594	REF_STRG_1_41555_XLOC_013874.1.p1	hame_2250	XP_042206945.1	825	930	27352	47112	XP_042206945.1 tumor protein p53-inducible nuclear protein 2-like isoform X1 [Homarus americanus]
mnor_1060	COM_SPAL_1_012709_XLOC_045511.3.p1	hame_10335	XP_042221569.1	3297	7767	129651	42251	XP_042221569.1 protein dopey-1 homolog isoform X1 [Homarus americanus]
mnor_10606	REF_STRG_1_41636_XLOC_014010.4.p1	hame_6527	XP_042214694.1	1866	1767	351537	35912	XP_042214694.1 moesin/ezrin/radixin homolog 1-like isoform X1 [Homarus americanus]
mnor_10607	REF_STRG_1_41654_XLOC_014040.1.p1	hame_12504	XP_042225534.1	969	1485	16137	47311	XP_042225534.1 serine protease inhibitor dipetalogastin-like [Homarus americanus]
mnor_10609	REF_STRG_1_41687_XLOC_014135.1.p1	hame_16342	XP_042232617.1	6228	6015	347444	31781	XP_042232617.1 nuclear pore complex protein Nup214-like isoform X1 [Homarus americanus]
mnor_1061	COM_SPAL_1_012720_XLOC_045546.4.p1	hame_19833	XP_042239136.1	2133	1293	180781	17345	XP_042239136.1 cilia- and flagella-associated protein 52-like [Homarus americanus]
mnor_10611	REF_STRG_1_41695_XLOC_014145.1.p1	hame_20806	XP_042240869.1	1452	1560	5818	6911	XP_042240869.1 zinc finger protein 362-like [Homarus americanus]
mnor_10613	REF_STRG_1_41710_XLOC_014183.2.p1	hame_14858	XP_042229823.1	1386	1443	153697	88966	XP_042229823.1 substance-P receptor-like [Homarus americanus]
mnor_10614	REF_STRG_1_41711_XLOC_014186.2.p1	hame_6678	XP_042214949.1	5331	3114	215657	15442	XP_042214949.1 uncharacterized protein LOC121861366 [Homarus americanus]
mnor_10616	REF_STRG_1_41736_XLOC_014219.1.p1	hame_11793	XP_042223975.1	1671	1719	260269	27319	XP_042223975.1 prolyl 4-hydroxylase subunit alpha-2-like [Homarus americanus]
mnor_10618	REF_STRG_1_41749_XLOC_014255.2.p1	hame_15194	XP_042230448.1	819	777	111816	16233	XP_042230448.1 protein AMN1 homolog [Homarus americanus]
mnor_1062	COM_SPAL_1_012735_XLOC_045578.1.p1	hame_15091	XP_042230224.1	1554	211	187849	778	XP_042230224.1 tRNA pseudouridine synthase Pus10-like [Homarus americanus]
mnor_10624	REF_STRG_1_41778_XLOC_014303.2.p1	hame_21919	XP_042242795.1	1191	1206	74775	9689	XP_042242795.1 diphosphomevalonate decarboxylase-like [Homarus americanus]
mnor_10626	REF_STRG_1_4178_XLOC_076432.5.p1	hame_21576	XP_042242141.1	3750	3804	135557	172507	XP_042242141.1 neuroglian-like isoform X1 [Homarus americanus]
mnor_10629	REF_STRG_1_41799_XLOC_014331.2.p1	hame_1612	XP_042205815.1	1707	1956	35780	4295	XP_042205815.1 sodium-dependent nutrient amino acid transporter 1-like isoform X1 [Homarus americanus]
mnor_10631	REF_STRG_1_41806_XLOC_014340.1.p1	hame_4258	XP_042210769.1	1827	1866	90288	119082	XP_042210769.1 asparagine synthetase domain-containing protein 1-like [Homarus americanus]
mnor_10637	REF_STRG_1_4182_XLOC_076525.4.p1	hame_99	XP_042203091.1	3264	3345	683410	40002	XP_042203091.1 ATP-citrate synthase-like isoform X1 [Homarus americanus]
mnor_1064	COM_SPAL_1_012746_XLOC_045607.11.p1	hame_18605	XP_042236722.1	8442	8727	574126	199443	XP_042236722.1 uncharacterized protein LOC121875969 isoform X1 [Homarus americanus]
mnor_1065	COM_SPAL_1_012753_XLOC_045630.1.p1	hame_14652	XP_042229422.1	1380	1884	142984	26904	XP_042229422.1 electron transfer flavoprotein-ubiquinone oxidoreductase, mitochondrial-like [Homarus americanus]
mnor_10655	REF_STRG_1_41914_XLOC_014491.6.p1	hame_16092	XP_042232119.1	1959	2160	115176	14492	XP_042232119.1 GMP synthase [glutamine-hydrolyzing]-like isoform X1 [Homarus americanus]
mnor_10656	REF_STRG_1_41915_XLOC_014492.2.p1	hame_15876	XP_042231721.1	873	279	43188	5899	XP_042231721.1 carbonyl reductase [NADPH] 3-like [Homarus americanus]
mnor_10657	REF_STRG_1_41927_XLOC_014521.2.p1	hame_3574	XP_042209480.1	2946	5223	176980	13604	XP_042209480.1 mediator of RNA polymerase II transcription subunit 14-like isoform X1 [Homarus americanus]
mnor_10658	REF_STRG_1_41935_XLOC_014530.2.p1	hame_11204	XP_042222940.1	2682	2394	183755	16229	XP_042222940.1 afadin- and alpha-actinin-binding protein B-like isoform X1 [Homarus americanus]
mnor_10666	REF_STRG_1_42002_XLOC_014654.1.p1	hame_4812	XP_042211676.1	5688	5718	84972	44811	XP_042211676.1 nuclear pore membrane glycoprotein 210-like isoform X1 [Homarus americanus]
mnor_10667	REF_STRG_1_4200_XLOC_077024.9.p1	hame_12545	XP_042225603.1	1185	261	150696	7310	XP_042225603.1 enoyl-CoA delta isomerase 2-like [Homarus americanus]
mnor_10668	REF_STRG_1_42013_XLOC_014659.2.p1	hame_12579	XP_042225709.1	2775	2745	85748	10360	XP_042225709.1 LOW QUALITY PROTEIN: transient receptor potential channel pyrexia-like [Homarus americanus]
mnor_10669	REF_STRG_1_42018_XLOC_014662.1.p1	hame_7909	XP_042217293.1	1806	1839	74694	30368	XP_042217293.1 putative cysteine proteinase CG12163 isoform X1 [Homarus americanus]
mnor_10677	REF_STRG_1_42053_XLOC_014736.1.p1	hame_8900	XP_042219088.1	1443	1551	20692	11271	XP_042219088.1 nuclear pore complex protein Nup50-like isoform X1 [Homarus americanus]
mnor_10679	REF_STRG_1_42061_XLOC_014749.1.p1	hame_3179	XP_042208718.1	1326	1146	244931	25200	XP_042208718.1 uncharacterized protein LOC121856987 isoform X1 [Homarus americanus]
mnor_1068	COM_SPAL_1_012784_XLOC_045699.1.p1	hame_7116	XP_042215862.1	1398	1404	185090	143087	XP_042215862.1 transmembrane protein 245-like [Homarus americanus]
mnor_10683	REF_STRG_1_4206_XLOC_077157.1.p1	hame_15256	XP_042230541.1	11856	10191	209536	57434	XP_042230541.1 mucin-17-like [Homarus americanus]
mnor_10687	REF_STRG_1_42103_XLOC_014806.1.p1	hame_6798	XP_042215228.1	801	771	124290	13965	XP_042215228.1 39S ribosomal protein L10, mitochondrial-like [Homarus americanus]
mnor_1069	COM_SPAL_1_012798_XLOC_045751.5.p1	hame_12128	XP_042224711.1	2634	2436	55318	8384	XP_042224711.1 splicing factor 3A subunit 1-like [Homarus americanus]
mnor_10693	REF_STRG_1_42130_XLOC_014840.3.p1	hame_21034	XP_042241258.1	2736	2631	195714	40427	XP_042241258.1 transforming growth factor-beta-induced protein ig-h3-like [Homarus americanus]
mnor_1070	COM_SPAL_1_012818_XLOC_045808.1.p1	hame_11534	XP_042223532.1	642	2199	99072	42328	XP_042223532.1 probable E3 ubiquitin-protein ligase MGRN1 isoform X1 [Homarus americanus]
mnor_10701	REF_STRG_1_42171_XLOC_014903.2.p1	hame_9772	XP_042220620.1	357	363	67748	779	XP_042220620.1 LOW QUALITY PROTEIN: innexin shaking-B-like [Homarus americanus]
mnor_10706	REF_STRG_1_42191_XLOC_014951.1.p1	hame_5104	XP_042212179.1	552	558	73892	6559	XP_042212179.1 DNA fragmentation factor subunit alpha-like [Homarus americanus]
mnor_10715	REF_STRG_1_4222_XLOC_077355.1.p1	hame_13299	XP_042227041.1	4974	4776	203823	61271	XP_042227041.1 mitogen-activated protein kinase kinase kinase 1-like [Homarus americanus]
mnor_1072	COM_SPAL_1_012828_XLOC_045844.2.p1	hame_19714	XP_042238917.1	1092	1242	1146	86051	XP_042238917.1 unconventional myosin-XVIIIa-like [Homarus americanus]
mnor_10722	REF_STRG_1_4229_XLOC_077485.10.p1	hame_1804	XP_042206113.1	2463	4266	346206	238763	XP_042206113.1 uncharacterized protein LOC121855301 [Homarus americanus]
mnor_1073	COM_SPAL_1_012841_XLOC_045877.2.p1	hame_8698	XP_042218725.1	2235	975	64151	39313	XP_042218725.1 protein UBASH3A homolog [Homarus americanus]
mnor_10732	REF_STRG_1_4236_XLOC_077484.1.p1	hame_16007	XP_042231913.1	1761	1338	171574	13695	XP_042231913.1 KAT8 regulatory NSL complex subunit 2-like isoform X1 [Homarus americanus]
mnor_10735	REF_STRG_1_42378_XLOC_015271.1.p1	hame_21263	XP_042241686.1	636	432	16789	2337	XP_042241686.1 cuticle protein AM1199-like [Homarus americanus]
mnor_1074	COM_SPAL_1_012853_XLOC_045898.2.p1	hame_7518	XP_042216701.1	717	1743	5416	21368	XP_042216701.1 kelch-like protein 18 [Homarus americanus]
mnor_10742	REF_STRG_1_42426_XLOC_015352.1.p1	hame_14837	XP_042229766.1	1437	1308	65355	71736	XP_042229766.1 ras-associated and pleckstrin homology domains-containing protein 1-like [Homarus americanus]
mnor_10743	REF_STRG_1_42427_XLOC_015353.2.p1	hame_7274	XP_042216188.1	1401	1398	69872	15382	XP_042216188.1 kynureninase-like isoform X1 [Homarus americanus]
mnor_10748	REF_STRG_1_42449_XLOC_015383.2.p1	hame_15858	XP_042231673.1	1320	1326	3175	37066	XP_042231673.1 2-oxoisovalerate dehydrogenase subunit alpha, mitochondrial-like [Homarus americanus]
mnor_10749	REF_STRG_1_42450_XLOC_015382.1.p1	hame_16916	XP_042233759.1	504	294	111049	5158	XP_042233759.1 pterin-4-alpha-carbinolamine dehydratase-like [Homarus americanus]
mnor_1075	COM_SPAL_1_012857_XLOC_045925.2.p1	hame_16302	XP_042232516.1	1908	1305	85639	34589	XP_042232516.1 OTU domain-containing protein 5-like [Homarus americanus]
mnor_10751	REF_STRG_1_42454_XLOC_015394.1.p1	hame_2207	XP_042206850.1	459	327	47652	11897	XP_042206850.1 cuticle protein 19-like [Homarus americanus]
mnor_10755	REF_STRG_1_42465_XLOC_015415.2.p1	hame_11222	XP_042222987.1	2301	1890	59172	11041	XP_042222987.1 serine/arginine repetitive matrix protein 1-like isoform X1 [Homarus americanus]
mnor_10756	REF_STRG_1_4246_XLOC_077613.6.p1	hame_11482	XP_042223433.1	3531	2442	255608	20118	XP_042223433.1 caskin-1-like [Homarus americanus]
mnor_10757	REF_STRG_1_42473_XLOC_015428.2.p1	hame_8915	XP_042219120.1	1179	1233	142775	10171	XP_042219120.1 secretion-regulating guanine nucleotide exchange factor-like isoform X1 [Homarus americanus]
mnor_10759	REF_STRG_1_42482_XLOC_015438.1.p1	hame_21775	XP_042242522.1	735	846	107328	24739	XP_042242522.1 microtubule-associated protein Jupiter-like isoform X1 [Homarus americanus]
mnor_1076	COM_SPAL_1_012861_XLOC_045946.4.p1	hame_15845	XP_042231649.1	1368	1419	181373	7676	XP_042231649.1 serine palmitoyltransferase 1-like [Homarus americanus]
mnor_10761	REF_STRG_1_42494_XLOC_015450.1.p1	hame_4842	XP_042211732.1	1722	1641	13970	4922	XP_042211732.1 uncharacterized protein LOC121859107 [Homarus americanus]
mnor_10764	REF_STRG_1_42505_XLOC_015469.1.p1	hame_198	XP_042203260.1	1275	1275	2488	6967	XP_042203260.1 angio-associated migratory cell protein-like isoform X1 [Homarus americanus]
mnor_10766	REF_STRG_1_42510_XLOC_015473.3.p1	hame_304	XP_042203470.1	873	1776	152272	16055	XP_042203470.1 CUB domain-containing protein 2-like [Homarus americanus]
mnor_1077	COM_SPAL_1_012863_XLOC_045953.1.p1	hame_22075	XP_042243179.1	1032	1032	155769	18319	XP_042243179.1 epidermal retinol dehydrogenase 2-like isoform X1 [Homarus americanus]
mnor_10774	REF_STRG_1_42556_XLOC_015532.2.p1	hame_13561	XP_042227446.1	450	444	2763	6640	XP_042227446.1 40S ribosomal protein S15-like [Homarus americanus]
mnor_10775	REF_STRG_1_42559_XLOC_015533.1.p1	hame_8648	XP_042218618.1	501	483	21265	3920	XP_042218618.1 mitochondrial fission process protein 1-like [Homarus americanus]
mnor_10776	REF_STRG_1_42562_XLOC_015536.1.p1	hame_5643	XP_042213099.1	4821	4791	28145	23675	XP_042213099.1 probable methyltransferase TARBP1 isoform X1 [Homarus americanus]
mnor_10779	REF_STRG_1_42571_XLOC_015577.1.p1	hame_21602	XP_042242192.1	3030	2880	104309	22400	XP_042242192.1 F-box only protein 11-like [Homarus americanus]
mnor_1078	COM_SPAL_1_012868_XLOC_045964.6.p1	hame_13293	XP_042227027.1	3318	2958	68468	196078	XP_042227027.1 serine/threonine-protein phosphatase 4 regulatory subunit 1-like [Homarus americanus]
mnor_10780	REF_STRG_1_42577_XLOC_015587.1.p1	hame_15342	XP_042230704.1	492	489	74575	20463	XP_042230704.1 sorting nexin-12-like [Homarus americanus]
mnor_10783	REF_STRG_1_42614_XLOC_015651.1.p1	hame_14376	XP_042228857.1	1065	657	193640	802	XP_042228857.1 homeobox protein six1-like [Homarus americanus]
mnor_10784	REF_STRG_1_42624_XLOC_015668.1.p1	hame_10633	XP_042222011.1	381	348	13416	1582	XP_042222011.1 endocuticle structural glycoprotein ABD-5-like [Homarus americanus]
mnor_10786	REF_STRG_1_42633_XLOC_015689.1.p1	hame_17556	XP_042234923.1	2016	2016	167034	30439	XP_042234923.1 transmembrane protein 214-B-like [Homarus americanus]
mnor_10787	REF_STRG_1_42639_XLOC_015698.1.p1	hame_539	XP_042203972.1	516	465	63864	6654	XP_042203972.1 uncharacterized protein LOC121853702 [Homarus americanus]
mnor_1079	COM_SPAL_1_012870_XLOC_045980.1.p1	hame_18734	XP_042236989.1	648	537	51689	20115	XP_042236989.1 T-cell leukemia homeobox protein 1-like [Homarus americanus]
mnor_10795	REF_STRG_1_42733_XLOC_015869.1.p1	hame_1149	XP_042205057.1	2505	2280	122014	14603	XP_042205057.1 endoplasmic reticulum membrane-associated RNA degradation protein-like isoform X1 [Homarus americanus]
mnor_108	COM_SPAL_1_002209_XLOC_011639.1.p1	hame_10670	XP_042222101.1	1059	1080	33527	13446	XP_042222101.1 techylectin-5A-like [Homarus americanus]
mnor_10804	REF_STRG_1_42769_XLOC_015919.5.p1	hame_13162	XP_042226759.1	1389	1137	251954	26397	XP_042226759.1 uncharacterized protein LOC121869473 [Homarus americanus]
mnor_1081	COM_SPAL_1_012883_XLOC_046031.3.p1	hame_14432	XP_042228998.1	12642	11571	23214	126821	XP_042228998.1 sacsin-like [Homarus americanus]
mnor_10812	REF_STRG_1_42799_XLOC_015964.1.p1	hame_10010	XP_042221083.1	1512	249	244138	1623	XP_042221083.1 decapping and exoribonuclease protein-like [Homarus americanus]
mnor_10818	REF_STRG_1_42829_XLOC_016015.2.p1	hame_6268	XP_042214205.1	3516	3492	92172	53810	XP_042214205.1 calcium-activated chloride channel regulator 1-like [Homarus americanus]
mnor_10819	REF_STRG_1_42832_XLOC_016007.1.p1	hame_18422	XP_042236334.1	3288	3312	29346	43395	XP_042236334.1 importin-5-like [Homarus americanus]
mnor_1082	COM_SPAL_1_012909_XLOC_046110.1.p1	hame_20219	XP_042239759.1	1185	1329	212962	42345	XP_042239759.1 cholinephosphotransferase 1-like isoform X1 [Homarus americanus]
mnor_10828	REF_STRG_1_42864_XLOC_016060.1.p1	hame_10177	XP_042221330.1	2397	2367	81364	11120	XP_042221330.1 nuclear cap-binding protein subunit 1-like [Homarus americanus]
mnor_1083	COM_SPAL_1_012929_XLOC_046167.2.p1	hame_21723	XP_042242430.1	2034	2061	55579	29486	XP_042242430.1 intraflagellar transport protein 81 homolog isoform X1 [Homarus americanus]
mnor_10840	REF_STRG_1_42940_XLOC_016202.2.p1	hame_888	XP_042204514.1	9378	15309	125073	67274	XP_042204514.1 uncharacterized protein LOC121854154 isoform X1 [Homarus americanus]
mnor_10843	REF_STRG_1_42965_XLOC_016275.1.p1	hame_13902	XP_042228104.1	321	357	45169	11989	XP_042228104.1 protein FMC1 homolog isoform X1 [Homarus americanus]
mnor_10849	REF_STRG_1_42994_XLOC_016326.12.p1	hame_9679	XP_042220466.1	1758	1914	93095	105824	XP_042220466.1 transcription factor GAGA-like isoform X1 [Homarus americanus]
mnor_1085	COM_SPAL_1_012943_XLOC_046225.5.p1	hame_4867	XP_042211790.1	1800	1785	75743	8858	XP_042211790.1 glycosyltransferase 25 family member-like [Homarus americanus]
mnor_10851	REF_STRG_1_42999_XLOC_016337.3.p1	hame_13663	XP_042227735.1	909	1323	28967	30661	XP_042227735.1 protein pygopus-like isoform X1 [Homarus americanus]
mnor_10853	REF_STRG_1_43015_XLOC_016373.2.p1	hame_10688	XP_042222126.1	1767	1776	115796	18493	XP_042222126.1 heparan-alpha-glucosaminide N-acetyltransferase-like [Homarus americanus]
mnor_10855	REF_STRG_1_43030_XLOC_016399.1.p1	hame_13058	XP_042226611.1	1926	1938	13163	4899	XP_042226611.1 UV-stimulated scaffold protein A-like [Homarus americanus]
mnor_1086	COM_SPAL_1_012955_XLOC_046264.3.p1	hame_7328	XP_042216295.1	1263	1086	52028	40341	XP_042216295.1 integrin beta pat-3-like [Homarus americanus]
mnor_10867	REF_STRG_1_43077_XLOC_016478.1.p1	hame_6631	XP_042214894.1	525	468	161209	3779	XP_042214894.1 uncharacterized protein LOC121861309 [Homarus americanus]
mnor_1087	COM_SPAL_1_012974_XLOC_046295.1.p1	hame_1353	XP_042205405.1	4365	2880	261064	36083	XP_042205405.1 neural-cadherin-like [Homarus americanus]
mnor_10871	REF_STRG_1_43093_XLOC_016530.2.p1	hame_11292	XP_042223118.1	1263	1122	103826	13869	XP_042223118.1 uncharacterized protein LOC121867291 [Homarus americanus]
mnor_10879	REF_STRG_1_43127_XLOC_016591.3.p1	hame_11453	XP_042223372.1	2922	3924	3062	16204	XP_042223372.1 protein shuttle craft-like [Homarus americanus]
mnor_10883	REF_STRG_1_43149_XLOC_016633.1.p1	hame_3828	XP_042209962.1	1110	1107	309984	19776	XP_042209962.1 rhomboid-related protein 2-like [Homarus americanus]
mnor_10884	REF_STRG_1_4314_XLOC_078764.3.p1	hame_12787	XP_042226091.1	3024	2844	301155	18097	XP_042226091.1 serine/threonine-protein kinase PAK mbt-like isoform X1 [Homarus americanus]
mnor_10888	REF_STRG_1_43172_XLOC_016687.2.p1	hame_4017	XP_042210257.1	1107	1053	109296	6833	XP_042210257.1 arrestin homolog isoform X1 [Homarus americanus]
mnor_10891	REF_STRG_1_43175_XLOC_016699.1.p1	hame_10699	XP_042222150.1	1353	1332	67231	61663	XP_042222150.1 transcriptional regulator CRZ1-like [Homarus americanus]
mnor_10896	REF_STRG_1_43211_XLOC_016741.1.p1	hame_3337	XP_042209024.1	7242	8082	174527	83355	XP_042209024.1 mucin-17-like isoform X1 [Homarus americanus]
mnor_10897	REF_STRG_1_43217_XLOC_016750.2.p1	hame_12558	XP_042225639.1	1797	1548	245772	58982	XP_042225639.1 LOW QUALITY PROTEIN: insulin-like growth factor 2 mRNA-binding protein 1 [Homarus americanus]
mnor_10899	REF_STRG_1_43226_XLOC_016770.1.p1	hame_13014	XP_042226487.1	1290	1278	230050	179199	XP_042226487.1 uncharacterized protein LOC121869304 isoform X1 [Homarus americanus]
mnor_1090	COM_SPAL_1_013027_XLOC_046448.3.p1	hame_6048	XP_042213809.1	2676	2769	412922	33221	XP_042213809.1 probable leucine--tRNA ligase, mitochondrial isoform X1 [Homarus americanus]
mnor_10904	REF_STRG_1_43246_XLOC_016796.1.p1	hame_19174	XP_042237822.1	1956	1956	120365	42147	XP_042237822.1 long-chain fatty acid transport protein 4-like [Homarus americanus]
mnor_10905	REF_STRG_1_43249_XLOC_016789.1.p1	hame_3598	XP_042209532.1	663	660	4385	4733	XP_042209532.1 60S ribosomal protein L10-like [Homarus americanus]
mnor_10907	REF_STRG_1_4325_XLOC_078990.2.p1	hame_14403	XP_042228910.1	2745	1722	231060	17695	XP_042228910.1 DDB1- and CUL4-associated factor 17-like isoform X1 [Homarus americanus]
mnor_10909	REF_STRG_1_43281_XLOC_016841.1.p1	hame_700	XP_042204209.1	732	678	2622	1305	XP_042204209.1 uncharacterized protein LOC121853893 [Homarus americanus]
mnor_1091	COM_SPAL_1_013030_XLOC_046453.1.p1	hame_16989	XP_042233841.1	3465	3642	221936	81157	XP_042233841.1 unconventional myosin-Ie-like isoform X1 [Homarus americanus]
mnor_10917	REF_STRG_1_43313_XLOC_016897.4.p1	hame_21896	XP_042242738.1	2232	2253	32463	105969	XP_042242738.1 pre-mRNA-processing factor 39-like [Homarus americanus]
mnor_1092	COM_SPAL_1_013038_XLOC_046479.12.p1	hame_11068	XP_042222723.1	1560	2427	213183	34609	XP_042222723.1 adenylyl cyclase-associated protein 1-like isoform X1 [Homarus americanus]
mnor_10928	REF_STRG_1_43391_XLOC_017047.2.p1	hame_8144	XP_042217652.1	2283	1974	190255	190408	XP_042217652.1 homeobox protein dve-1-like isoform X1 [Homarus americanus]
mnor_10934	REF_STRG_1_43433_XLOC_017126.1.p1	hame_6974	XP_042215557.1	792	855	61760	26210	XP_042215557.1 uncharacterized protein LOC121861710 [Homarus americanus]
mnor_10936	REF_STRG_1_43435_XLOC_017131.1.p1	hame_7528	XP_042216717.1	3204	3270	201718	44868	XP_042216717.1 unconventional myosin ID-like [Homarus americanus]
mnor_10937	REF_STRG_1_43442_XLOC_017145.2.p1	hame_12337	XP_042225218.1	1146	1206	66932	12011	XP_042225218.1 F-box only protein 31-like [Homarus americanus]
mnor_10939	REF_STRG_1_43456_XLOC_017167.10.p1	hame_12398	XP_042225364.1	789	804	150551	6899	XP_042225364.1 U-scoloptoxin(11)-Sm5a-like isoform X1 [Homarus americanus]
mnor_1094	COM_SPAL_1_013059_XLOC_046545.1.p1	hame_8211	XP_042217823.1	726	1038	100048	132755	XP_042217823.1 OTU domain-containing protein 3-like [Homarus americanus]
mnor_1095	COM_SPAL_1_013073_XLOC_046602.1.p1	hame_19149	XP_042237723.1	3267	3261	129395	45548	XP_042237723.1 zinc finger SWIM domain-containing protein 4-like [Homarus americanus]
mnor_10956	REF_STRG_1_43539_XLOC_017290.1.p1	hame_14410	XP_042228924.1	324	531	29273	8596	XP_042228924.1 uncharacterized protein LOC121870986 [Homarus americanus]
mnor_10957	REF_STRG_1_4353_XLOC_079532.1.p1	hame_10930	XP_042222519.1	3732	5496	464430	42935	XP_042222519.1 uncharacterized protein LOC121866850 isoform X1 [Homarus americanus]
mnor_10965	REF_STRG_1_43596_XLOC_017381.2.p1	hame_7891	XP_042217254.1	1779	1746	105869	23804	XP_042217254.1 replication protein A 70 kDa DNA-binding subunit-like [Homarus americanus]
mnor_10967	REF_STRG_1_43606_XLOC_017403.2.p1	hame_6964	XP_042215532.1	990	1137	10700	13033	XP_042215532.1 syntaxin-18-like isoform X1 [Homarus americanus]
mnor_1097	COM_SPAL_1_013086_XLOC_046639.1.p1	hame_17185	XP_042234302.1	1440	1473	268345	34544	XP_042234302.1 sorting nexin-27-like [Homarus americanus]
mnor_10972	REF_STRG_1_43623_XLOC_017427.1.p1	hame_19509	XP_042238555.1	477	459	12024	5199	XP_042238555.1 uncharacterized protein LOC121877021 [Homarus americanus]
mnor_10976	REF_STRG_1_43673_XLOC_017528.2.p1	hame_10684	XP_042222120.1	1023	637	101058	40704	XP_042222120.1 D-aspartate oxidase-like [Homarus americanus]
mnor_10977	REF_STRG_1_43675_XLOC_017527.3.p1	hame_11884	XP_042224156.1	1377	1374	155594	19095	XP_042224156.1 eukaryotic translation initiation factor 2 subunit 3-like [Homarus americanus]
mnor_10979	REF_STRG_1_43694_XLOC_017566.1.p1	hame_6849	XP_042215357.1	972	969	43483	30694	XP_042215357.1 gamma-glutamyl hydrolase A-like [Homarus americanus]
mnor_1098	COM_SPAL_1_013108_XLOC_046705.1.p1	hame_3401	XP_042209184.1	1680	1845	21924	43958	XP_042209184.1 nucleolin-like isoform X1 [Homarus americanus]
mnor_10984	REF_STRG_1_4371_XLOC_079881.1.p1	hame_14079	XP_042228357.1	1914	2244	373091	87579	XP_042228357.1 mucin-5AC-like [Homarus americanus]
mnor_10985	REF_STRG_1_43721_XLOC_017619.1.p1	hame_1313	XP_042205334.1	1395	1389	40528	27267	XP_042205334.1 transcription factor E2F4-like [Homarus americanus]
mnor_10988	REF_STRG_1_43732_XLOC_017637.1.p1	hame_21772	XP_042242517.1	6192	6192	212556	78668	XP_042242517.1 glutamate synthase [NADH], amyloplastic-like isoform X1 [Homarus americanus]
mnor_10989	REF_STRG_1_43738_XLOC_017642.9.p1	hame_3452	XP_042209260.1	3405	3342	76521	59865	XP_042209260.1 1-phosphatidylinositol 4,5-bisphosphate phosphodiesterase-like isoform X1 [Homarus americanus]
mnor_1099	COM_SPAL_1_013133_XLOC_046748.4.p1	hame_912	XP_042204586.1	879	930	50915	5183	XP_042204586.1 phenazine biosynthesis-like domain-containing protein [Homarus americanus]
mnor_10999	REF_STRG_1_43815_XLOC_017796.3.p1	hame_11909	XP_042224232.1	4050	4050	136237	75056	XP_042224232.1 THO complex subunit 2-like isoform X1 [Homarus americanus]
mnor_11	COM_SPAL_1_000192_XLOC_000824.1.p1	hame_18661	XP_042236843.1	786	1242	30953	7274	XP_042236843.1 WD repeat and FYVE domain-containing protein 2-like isoform X1 [Homarus americanus]
mnor_110	COM_SPAL_1_002217_XLOC_011662.10.p1	hame_11305	XP_042223136.1	759	765	28106	12757	XP_042223136.1 protein slowmo-like isoform X1 [Homarus americanus]
mnor_1101	COM_SPAL_1_013174_XLOC_046882.3.p1	hame_17912	XP_042235467.1	2163	2094	398427	41425	XP_042235467.1 acetyl-coenzyme A synthetase 2-like, mitochondrial isoform X1 [Homarus americanus]
mnor_11016	REF_STRG_1_43909_XLOC_017985.2.p1	hame_19793	XP_042239069.1	2001	2475	89855	52485	XP_042239069.1 serine/threonine-protein kinase pakF-like isoform X1 [Homarus americanus]
mnor_11018	REF_STRG_1_43927_XLOC_018015.1.p1	hame_11631	XP_042223680.1	2355	2253	279155	17834	XP_042223680.1 caspase-2-like [Homarus americanus]
mnor_11021	REF_STRG_1_43937_XLOC_018041.1.p1	hame_6374	XP_042214408.1	2595	2193	259810	13014	XP_042214408.1 protein spaetzle 4-like isoform X1 [Homarus americanus]
mnor_11022	REF_STRG_1_43946_XLOC_018050.1.p1	hame_20647	XP_042240557.1	594	642	1006	1634	XP_042240557.1 uncharacterized protein LOC121878404 [Homarus americanus]
mnor_11038	REF_STRG_1_44077_XLOC_018214.10.p1	hame_107	XP_042203105.1	1689	1704	112987	13337	XP_042203105.1 eukaryotic peptide chain release factor GTP-binding subunit ERF3A-like [Homarus americanus]
mnor_11046	REF_STRG_1_44095_XLOC_018251.2.p1	hame_910	XP_042204581.1	1305	1329	228134	20675	XP_042204581.1 leukocyte elastase inhibitor-like isoform X1 [Homarus americanus]
mnor_1105	COM_SPAL_1_013203_XLOC_046990.1.p1	hame_4959	XP_042211952.1	1695	1215	139616	13785	XP_042211952.1 von Willebrand factor A domain-containing protein 7-like [Homarus americanus]
mnor_11053	REF_STRG_1_44116_XLOC_018290.1.p1	hame_5371	XP_042212689.1	903	855	71612	858	XP_042212689.1 70 kDa peptidyl-prolyl isomerase-like [Homarus americanus]
mnor_11060	REF_STRG_1_44158_XLOC_018351.1.p1	hame_8036	XP_042217513.1	3300	3738	65372	30835	XP_042217513.1 mucin-2-like isoform X1 [Homarus americanus]
mnor_11062	REF_STRG_1_44175_XLOC_018380.2.p1	hame_7402	XP_042216477.1	882	1215	69344	67414	XP_042216477.1 capping protein inhibiting regulator of actin dynamics-like isoform X1 [Homarus americanus]
mnor_11069	REF_STRG_1_44205_XLOC_018419.1.p1	hame_18770	XP_042237025.1	4209	3606	110527	144279	XP_042237025.1 uncharacterized protein CG43867-like [Homarus americanus]
mnor_11073	REF_STRG_1_44223_XLOC_018442.1.p1	hame_11727	XP_042223888.1	906	879	100111	4228	XP_042223888.1 uncharacterized protein LOC121867833 [Homarus americanus]
mnor_1108	COM_SPAL_1_013244_XLOC_047104.3.p1	hame_21131	XP_042241387.1	1926	2607	140605	30915	XP_042241387.1 non-lysosomal glucosylceramidase-like [Homarus americanus]
mnor_11080	REF_STRG_1_44249_XLOC_018483.1.p1	hame_14802	XP_042229675.1	666	666	39275	19938	XP_042229675.1 polyadenylate-binding protein 2-B-like isoform X1 [Homarus americanus]
mnor_11084	REF_STRG_1_44270_XLOC_018508.1.p1	hame_10628	XP_042222003.1	2976	2958	193390	49563	XP_042222003.1 uncharacterized protein LOC121866414 [Homarus americanus]
mnor_11085	REF_STRG_1_44277_XLOC_018517.1.p1	hame_11183	XP_042222893.1	2532	2727	24090	126312	XP_042222893.1 uncharacterized protein LOC121867175 isoform X1 [Homarus americanus]
mnor_11087	REF_STRG_1_4427_XLOC_080201.3.p1	hame_12824	XP_042226184.1	7959	7872	197171	74024	XP_042226184.1 histone acetyltransferase p300-like isoform X1 [Homarus americanus]
mnor_11088	REF_STRG_1_44287_XLOC_018559.1.p1	hame_15519	XP_042230969.1	780	753	87745	87145	XP_042230969.1 protein giant-lens-like isoform X1 [Homarus americanus]
mnor_11089	REF_STRG_1_44306_XLOC_018589.1.p1	hame_12622	XP_042225789.1	861	885	127220	75485	XP_042225789.1 cell adhesion molecule 4-like [Homarus americanus]
mnor_11094	REF_STRG_1_44321_XLOC_018614.1.p1	hame_4828	XP_042211695.1	1611	1539	240548	20863	XP_042211695.1 uncharacterized protein LOC121859091 [Homarus americanus]
mnor_111	COM_SPAL_1_002230_XLOC_011702.1.p1	hame_855	XP_042204437.1	9738	13293	35535	23942	XP_042204437.1 dynein axonemal heavy chain 2-like [Homarus americanus]
mnor_11100	REF_STRG_1_44336_XLOC_018637.2.p1	hame_17573	XP_042234946.1	522	426	2250	3960	XP_042234946.1 cuticle protein 7-like [Homarus americanus]
mnor_11108	REF_STRG_1_44377_XLOC_018706.3.p1	hame_22089	XP_042243224.1	1287	1251	11890	84230	XP_042243224.1 G1/S-specific cyclin-E-like [Homarus americanus]
mnor_11111	REF_STRG_1_44389_XLOC_018728.1.p1	hame_13646	XP_042227716.1	558	390	1688	20990	XP_042227716.1 gamma-glutamylcyclotransferase-like [Homarus americanus]
mnor_11113	REF_STRG_1_44398_XLOC_018737.7.p1	hame_6561	XP_042214802.1	2079	2151	211971	31488	XP_042214802.1 transmembrane and coiled-coil domains protein 1-like isoform X1 [Homarus americanus]
mnor_1112	COM_SPAL_1_013267_XLOC_047147.3.p1	hame_18855	XP_042237193.1	1059	1059	147736	43552	XP_042237193.1 guanine nucleotide-binding protein G(q) subunit alpha isoform X2 [Homarus americanus]
mnor_11121	REF_STRG_1_44456_XLOC_018819.3.p1	hame_20744	XP_042240726.1	618	741	16571	5196	XP_042240726.1 copper homeostasis protein cutC homolog [Homarus americanus]
mnor_11122	REF_STRG_1_44457_XLOC_018820.1.p1	hame_20641	XP_042240540.1	1743	1908	235693	26346	XP_042240540.1 nucleolar protein 9-like [Homarus americanus]
mnor_1113	COM_SPAL_1_013276_XLOC_047162.1.p1	hame_12868	XP_042226269.1	1689	2236	131733	203566	XP_042226269.1 dipeptidyl peptidase 4-like [Homarus americanus]
mnor_11135	REF_STRG_1_44537_XLOC_018954.3.p1	hame_12676	XP_042225898.1	1401	1383	33194	44670	XP_042225898.1 tudor and KH domain-containing protein homolog isoform X1 [Homarus americanus]
mnor_1114	COM_SPAL_1_013284_XLOC_047172.1.p1	hame_13573	XP_042227494.1	1314	1305	181949	46734	XP_042227494.1 AP-4 complex subunit mu-1-like isoform X1 [Homarus americanus]
mnor_1115	COM_SPAL_1_013295_XLOC_047192.1.p1	hame_19098	XP_042237649.1	2037	2592	116369	88935	XP_042237649.1 bestrophin-1-like isoform X1 [Homarus americanus]
mnor_11150	REF_STRG_1_44605_XLOC_019062.1.p1	hame_22194	XP_042243389.1	4731	3924	41638	30549	XP_042243389.1 uncharacterized protein LOC121880298 [Homarus americanus]
mnor_1116	COM_SPAL_1_013300_XLOC_047221.5.p1	hame_18699	XP_042236935.1	2691	2877	78525	26714	XP_042236935.1 coatomer subunit beta-like [Homarus americanus]
mnor_11160	REF_STRG_1_44636_XLOC_019129.1.p1	hame_2981	XP_042208365.1	441	426	18775	10172	XP_042208365.1 mediator of RNA polymerase II transcription subunit 22-like [Homarus americanus]
mnor_11162	REF_STRG_1_44643_XLOC_019137.3.p1	hame_4463	XP_042211088.1	789	1434	62273	46035	XP_042211088.1 beta-1,4-glucuronyltransferase 1-like [Homarus americanus]
mnor_11169	REF_STRG_1_44685_XLOC_019219.3.p1	hame_2242	XP_042206925.1	2238	1515	175868	102270	XP_042206925.1 forkhead box protein O-like [Homarus americanus]
mnor_1117	COM_SPAL_1_013314_XLOC_047274.11.p1	hame_18806	XP_042237088.1	2901	2892	228045	17120	XP_042237088.1 polyphosphoinositide phosphatase-like [Homarus americanus]
mnor_11171	REF_STRG_1_44695_XLOC_019239.1.p1	hame_698	XP_042204206.1	1467	1185	217536	112708	XP_042204206.1 uncharacterized protein LOC121853891 [Homarus americanus]
mnor_11173	REF_STRG_1_44699_XLOC_019244.1.p1	hame_2698	XP_042207839.1	465	609	111645	21013	XP_042207839.1 LOW QUALITY PROTEIN: iron-sulfur cluster assembly 2 homolog, mitochondrial-like [Homarus americanus]
mnor_11176	REF_STRG_1_44724_XLOC_019296.1.p1	hame_16136	XP_042232270.1	2205	2892	177847	27217	XP_042232270.1 nuclear factor NF-kappa-B p110 subunit-like [Homarus americanus]
mnor_11187	REF_STRG_1_4477_XLOC_081359.1.p1	hame_15738	XP_042231371.1	2571	2586	246958	181296	XP_042231371.1 ubiquitin carboxyl-terminal hydrolase 2-like isoform X1 [Homarus americanus]
mnor_1119	COM_SPAL_1_013317_XLOC_047286.13.p1	hame_6044	XP_042213797.1	1686	2031	461872	24502	XP_042213797.1 calpain-B-like isoform X1 [Homarus americanus]
mnor_11198	REF_STRG_1_44859_XLOC_019553.1.p1	hame_14846	XP_042229794.1	804	773	80573	9765	XP_042229794.1 sodium- and chloride-dependent glycine transporter 2-like [Homarus americanus]
mnor_1120	COM_SPAL_1_013327_XLOC_047314.11.p1	hame_1752	XP_042206046.1	1887	2334	176731	12502	XP_042206046.1 uncharacterized protein LOC121855232 [Homarus americanus]
mnor_11201	REF_STRG_1_44877_XLOC_019578.4.p1	hame_18046	XP_042235696.1	984	975	104826	11487	XP_042235696.1 uncharacterized protein LOC121875294 [Homarus americanus]
mnor_11210	REF_STRG_1_44924_XLOC_019670.2.p1	hame_10623	XP_042221997.1	1749	1500	95946	4757	XP_042221997.1 uncharacterized protein LOC121866410 [Homarus americanus]
mnor_11227	REF_STRG_1_4498_XLOC_081575.3.p1	hame_18228	XP_042236012.1	5163	5151	182240	44157	XP_042236012.1 DNA-directed RNA polymerase I subunit RPA1-like [Homarus americanus]
mnor_1123	COM_SPAL_1_013341_XLOC_047352.1.p1	hame_17392	XP_042234635.1	2190	2061	47542	82616	XP_042234635.1 FAD-dependent oxidoreductase domain-containing protein 2-like [Homarus americanus]
mnor_11242	REF_STRG_1_45061_XLOC_019923.1.p1	hame_13266	XP_042226948.1	2100	1800	152889	57616	XP_042226948.1 uncharacterized protein LOC121869581 [Homarus americanus]
mnor_11246	REF_STRG_1_45103_XLOC_019984.5.p1	hame_16253	XP_042232425.1	1968	1863	94006	10269	XP_042232425.1 negative elongation factor A-like [Homarus americanus]
mnor_11247	REF_STRG_1_45104_XLOC_019991.2.p1	hame_5809	XP_042213335.1	2487	2421	98711	67087	XP_042213335.1 uncharacterized protein LOC121860332 [Homarus americanus]
mnor_1125	COM_SPAL_1_013384_XLOC_047500.1.p1	hame_20586	XP_042240393.1	1776	1920	64728	17952	XP_042240393.1 putative sodium-dependent multivitamin transporter isoform X1 [Homarus americanus]
mnor_1126	COM_SPAL_1_013387_XLOC_047512.8.p1	hame_6049	XP_042213811.1	693	1044	213434	100229	XP_042213811.1 sex-lethal homolog isoform X1 [Homarus americanus]
mnor_11262	REF_STRG_1_45199_XLOC_020118.6.p1	hame_2219	XP_042206867.1	1668	1665	18790	13886	XP_042206867.1 T-complex protein 1 subunit alpha-like [Homarus americanus]
mnor_11267	REF_STRG_1_45204_XLOC_020156.1.p1	hame_6407	XP_042214508.1	2310	2397	120299	11741	XP_042214508.1 protein O-mannosyl-transferase 2-like [Homarus americanus]
mnor_1128	COM_SPAL_1_013396_XLOC_047552.3.p1	hame_4539	XP_042211269.1	1743	1995	57405	17014	XP_042211269.1 probable 4-coumarate--CoA ligase 3 isoform X1 [Homarus americanus]
mnor_11281	REF_STRG_1_45262_XLOC_020250.3.p1	hame_6993	XP_042215581.1	2787	2283	176173	2552	XP_042215581.1 flocculation protein FLO11-like [Homarus americanus]
mnor_11283	REF_STRG_1_45274_XLOC_020275.2.p1	hame_1026	XP_042204833.1	2715	2736	66824	8617	XP_042204833.1 transcriptional protein SWT1-like [Homarus americanus]
mnor_11285	REF_STRG_1_4528_XLOC_082085.6.p1	hame_20755	XP_042240753.1	2916	3381	264899	48193	XP_042240753.1 pre-mRNA 3' end processing protein WDR33-like isoform X1 [Homarus americanus]
mnor_11286	REF_STRG_1_45312_XLOC_020359.1.p1	hame_15285	XP_042230582.1	960	957	37819	10628	XP_042230582.1 serine/threonine-protein kinase 16-like [Homarus americanus]
mnor_1129	COM_SPAL_1_013397_XLOC_047553.1.p1	hame_1378	XP_042205438.1	2970	2532	57793	79482	XP_042205438.1 kinesin-like protein KIN-14E isoform X1 [Homarus americanus]
mnor_11298	REF_STRG_1_45392_XLOC_020471.1.p1	hame_5868	XP_042213472.1	5412	5082	105529	57382	XP_042213472.1 CD109 antigen-like [Homarus americanus]
mnor_1130	COM_SPAL_1_013398_XLOC_047556.1.p1	hame_6352	XP_042214368.1	2703	2994	68927	14285	XP_042214368.1 trifunctional purine biosynthetic protein adenosine-3-like isoform X1 [Homarus americanus]
mnor_11308	REF_STRG_1_45453_XLOC_020548.2.p1	hame_10089	XP_042221202.1	594	591	49750	3906	XP_042221202.1 SPRY domain-containing protein 7-like isoform X1 [Homarus americanus]
mnor_1131	COM_SPAL_1_013407_XLOC_047572.2.p2	hame_21102	XP_042241357.1	546	1836	42090	67409	XP_042241357.1 nuclear receptor subfamily 2 group E member 1-like [Homarus americanus]
mnor_11313	REF_STRG_1_45481_XLOC_020600.3.p1	hame_11910	XP_042224234.1	1542	2277	85705	99916	XP_042224234.1 rhotekin-like isoform X1 [Homarus americanus]
mnor_11318	REF_STRG_1_45497_XLOC_020626.1.p1	hame_2641	XP_042207714.1	621	1212	86896	35021	XP_042207714.1 arfaptin-2-like isoform X1 [Homarus americanus]
mnor_11319	REF_STRG_1_45501_XLOC_020621.2.p1	hame_17880	XP_042235400.1	990	987	155507	72519	XP_042235400.1 serine/threonine-protein phosphatase alpha-2 isoform [Homarus americanus]
mnor_1132	COM_SPAL_1_013415_XLOC_047599.1.p1	hame_1365	XP_042205417.1	1200	1227	128824	24325	XP_042205417.1 aminoacylase-1-like [Homarus americanus]
mnor_11320	REF_STRG_1_45505_XLOC_020636.1.p1	hame_9315	XP_042219818.1	912	945	1395	14906	XP_042219818.1 fibrinogen-like protein A isoform X1 [Homarus americanus]
mnor_1133	COM_SPAL_1_013428_XLOC_047652.3.p1	hame_11687	XP_042223802.1	1047	1044	53124	15556	XP_042223802.1 2-hydroxy-3-oxopropionate reductase-like [Homarus americanus]
mnor_11332	REF_STRG_1_45599_XLOC_020794.1.p1	hame_12652	XP_042225846.1	1359	1317	2048	2844	XP_042225846.1 forkhead box protein B1-like [Homarus americanus]
mnor_11335	REF_STRG_1_45614_XLOC_020817.1.p1	hame_10678	XP_042222110.1	1080	1065	63775	6039	XP_042222110.1 WD repeat-containing protein 73-like isoform X1 [Homarus americanus]
mnor_1134	COM_SPAL_1_013431_XLOC_047657.1.p1	hame_8071	XP_042217559.1	1335	1377	51412	25300	XP_042217559.1 steroidogenic acute regulatory protein-like [Homarus americanus]
mnor_1135	COM_SPAL_1_013443_XLOC_047685.1.p1	hame_3782	XP_042209807.1	1845	2151	9577	46493	XP_042209807.1 tyrosine-protein kinase transmembrane receptor Ror2-like isoform X1 [Homarus americanus]
mnor_11356	REF_STRG_1_4572_XLOC_082807.14.p1	hame_8444	XP_042218231.1	1272	1338	87879	5479	XP_042218231.1 ankyrin repeat and MYND domain-containing protein 2-like isoform X1 [Homarus americanus]
mnor_1136	COM_SPAL_1_013446_XLOC_047689.1.p1	hame_10981	XP_042222599.1	1248	2346	25679	26738	XP_042222599.1 solute carrier family 15 member 1-like isoform X5 [Homarus americanus]
mnor_11360	REF_STRG_1_45759_XLOC_021057.7.p1	hame_2414	XP_042207229.1	906	1311	8498	9448	XP_042207229.1 tenascin-like [Homarus americanus]
mnor_11361	REF_STRG_1_45762_XLOC_021064.1.p1	hame_1388	XP_042205470.1	312	510	70108	7498	XP_042205470.1 L-ascorbate oxidase-like [Homarus americanus]
mnor_11368	REF_STRG_1_45818_XLOC_021132.4.p1	hame_17402	XP_042234656.1	1290	1506	166852	33052	XP_042234656.1 uncharacterized protein LOC121874544 isoform X1 [Homarus americanus]
mnor_1137	COM_SPAL_1_013448_XLOC_047692.5.p1	hame_4499	XP_042211174.1	1566	1737	59192	20959	XP_042211174.1 4-trimethylaminobutyraldehyde dehydrogenase-like isoform X1 [Homarus americanus]
mnor_11380	REF_STRG_1_45856_XLOC_021194.3.p1	hame_1863	XP_042206199.1	4497	8178	55416	21929	XP_042206199.1 protein dachsous-like isoform X1 [Homarus americanus]
mnor_11382	REF_STRG_1_45865_XLOC_021206.1.p1	hame_11266	XP_042223063.1	588	555	19548	14809	XP_042223063.1 protein canopy homolog 2-like [Homarus americanus]
mnor_11383	REF_STRG_1_45872_XLOC_021220.1.p1	hame_5313	XP_042212553.1	1164	1131	1537	3261	XP_042212553.1 uncharacterized protein LOC121859688 [Homarus americanus]
mnor_11386	REF_STRG_1_45896_XLOC_021254.2.p1	hame_18941	XP_042237350.1	4503	4437	165100	167719	XP_042237350.1 LOW QUALITY PROTEIN: Ig-like and fibronectin type-III domain-containing protein 1 [Homarus americanus]
mnor_11387	REF_STRG_1_45901_XLOC_021265.1.p1	hame_12360	XP_042225265.1	483	465	203102	13435	XP_042225265.1 troponin C, isotype gamma-like [Homarus americanus]
mnor_1139	COM_SPAL_1_013470_XLOC_047750.1.p1	hame_19302	XP_042238072.1	2310	2397	122357	83940	XP_042238072.1 melanotransferrin-like [Homarus americanus]
mnor_114	COM_SPAL_1_002297_XLOC_012004.3.p1	hame_8162	XP_042217712.1	1914	1962	14065	38373	XP_042217712.1 HIV Tat-specific factor 1 homolog isoform X1 [Homarus americanus]
mnor_11401	REF_STRG_1_45972_XLOC_021396.4.p1	hame_1872	XP_042206212.1	327	264	247703	44128	XP_042206212.1 U8-agatoxin-Ao1a-like, partial [Homarus americanus]
mnor_11406	REF_STRG_1_45998_XLOC_021427.1.p1	hame_22206	XP_042243403.1	2139	1158	116271	127130	XP_042243403.1 LOW QUALITY PROTEIN: transcription factor p65-like [Homarus americanus]
mnor_1141	COM_SPAL_1_013509_XLOC_047863.6.p1	hame_8861	XP_042218983.1	1260	1482	77005	4944	XP_042218983.1 KICSTOR complex protein ITFG2-like [Homarus americanus]
mnor_11418	REF_STRG_1_4603_XLOC_083298.5.p1	hame_2307	XP_042207040.1	1116	1086	107199	28183	XP_042207040.1 protein lifeguard 3-like isoform X2 [Homarus americanus]
mnor_1142	COM_SPAL_1_013527_XLOC_047927.3.p1	hame_19950	XP_042239320.1	654	654	95849	22731	XP_042239320.1 autophagy-related protein 101-like [Homarus americanus]
mnor_11420	REF_STRG_1_46059_XLOC_021529.1.p1	hame_17387	XP_042234610.1	1644	1530	123034	23611	XP_042234610.1 homeobox protein abdominal-A homolog [Homarus americanus]
mnor_11426	REF_STRG_1_46101_XLOC_021599.2.p1	hame_16530	XP_042233019.1	1104	1098	21784	8361	XP_042233019.1 GTP-binding protein 128up-like [Homarus americanus]
mnor_11427	REF_STRG_1_46102_XLOC_021598.3.p1	hame_18919	XP_042237308.1	714	708	132088	11787	XP_042237308.1 low density lipoprotein receptor adapter protein 1-like isoform X1 [Homarus americanus]
mnor_11428	REF_STRG_1_46103_XLOC_021601.3.p1	hame_1474	XP_042205618.1	1233	1302	242080	51132	XP_042205618.1 glycogen synthase kinase-3 beta-like isoform X1 [Homarus americanus]
mnor_1143	COM_SPAL_1_013539_XLOC_047974.1.p1	hame_21459	XP_042241953.1	759	759	99768	6203	XP_042241953.1 pyridoxal phosphate homeostasis protein-like [Homarus americanus]
mnor_11437	REF_STRG_1_46157_XLOC_021694.2.p1	hame_4158	XP_042210528.1	1140	1269	46999	11762	XP_042210528.1 patatin-like phospholipase domain-containing protein 2 isoform X1 [Homarus americanus]
mnor_1144	COM_SPAL_1_013575_XLOC_048067.2.p1	hame_1294	XP_042205295.1	2490	2583	181628	68855	XP_042205295.1 glutamate receptor ionotropic, kainate 2-like isoform X1 [Homarus americanus]
mnor_11440	REF_STRG_1_46183_XLOC_021732.1.p1	hame_110	XP_042203109.1	1260	1287	18982	9204	XP_042203109.1 carbohydrate sulfotransferase 10-like [Homarus americanus]
mnor_11441	REF_STRG_1_46190_XLOC_021743.3.p1	hame_5093	XP_042212160.1	3234	2328	93164	11287	XP_042212160.1 uncharacterized protein LOC121859427 [Homarus americanus]
mnor_11442	REF_STRG_1_46205_XLOC_021781.1.p1	hame_10208	XP_042221383.1	648	666	45665	11234	XP_042221383.1 ras-related protein Rab-27A-like [Homarus americanus]
mnor_11444	REF_STRG_1_46220_XLOC_021804.1.p1	hame_19338	XP_042238158.1	882	888	21983	4808	XP_042238158.1 uncharacterized protein LOC121876808 [Homarus americanus]
mnor_11449	REF_STRG_1_46259_XLOC_021855.1.p1	hame_10113	XP_042221247.1	1860	1791	109225	166193	XP_042221247.1 zinc finger protein rotund-like isoform X1 [Homarus americanus]
mnor_11452	REF_STRG_1_46270_XLOC_021878.1.p1	hame_20456	XP_042240139.1	468	471	128326	45912	XP_042240139.1 uncharacterized protein LOC121878169 [Homarus americanus]
mnor_11459	REF_STRG_1_46309_XLOC_021944.1.p1	hame_20995	XP_042241193.1	1521	1449	39497	24736	XP_042241193.1 uncharacterized protein LOC121878842 [Homarus americanus]
mnor_11464	REF_STRG_1_46337_XLOC_021984.2.p1	hame_20070	XP_042239519.1	429	405	20670	3322	XP_042239519.1 uncharacterized protein LOC121877729 [Homarus americanus]
mnor_11465	REF_STRG_1_4633_XLOC_083718.7.p1	hame_9740	XP_042220577.1	2187	4929	356708	31501	XP_042220577.1 LOW QUALITY PROTEIN: proteoglycan 4-like [Homarus americanus]
mnor_11469	REF_STRG_1_46371_XLOC_022053.3.p1	hame_487	XP_042203837.1	2028	2001	51317	13168	XP_042203837.1 sequestosome-1-like isoform X1 [Homarus americanus]
mnor_1147	COM_SPAL_1_013581_XLOC_048080.1.p1	hame_15988	XP_042231862.1	2271	2547	190437	20917	XP_042231862.1 two pore calcium channel protein 1-like isoform X1 [Homarus americanus]
mnor_11474	REF_STRG_1_46408_XLOC_022127.1.p1	hame_21799	XP_042242561.1	3219	2517	17712	8879	XP_042242561.1 crooked neck-like protein 1 [Homarus americanus]
mnor_11475	REF_STRG_1_46409_XLOC_022128.1.p1	hame_11670	XP_042223766.1	1980	1947	137764	7375	XP_042223766.1 beta-galactosidase-like [Homarus americanus]
mnor_11479	REF_STRG_1_46418_XLOC_022136.2.p1	hame_11548	XP_042223559.1	1170	1260	131018	19288	XP_042223559.1 1-acyl-sn-glycerol-3-phosphate acyltransferase delta-like isoform X1 [Homarus americanus]
mnor_11480	REF_STRG_1_46428_XLOC_022152.1.p1	hame_20497	XP_042240227.1	552	549	162806	140352	XP_042240227.1 ras-related protein ced-10-like [Homarus americanus]
mnor_11482	REF_STRG_1_4644_XLOC_084165.1.p1	hame_6216	XP_042214140.1	3006	3021	12134	17135	XP_042214140.1 uncharacterized protein LOC121860819 [Homarus americanus]
mnor_1149	COM_SPAL_1_013598_XLOC_048131.1.p1	hame_7017	XP_042215635.1	528	516	88932	5614	XP_042215635.1 DNA-directed RNA polymerase II subunit RPB7 [Homarus americanus]
mnor_11494	REF_STRG_1_46509_XLOC_022290.1.p1	hame_11299	XP_042223126.1	690	519	95773	13145	XP_042223126.1 polyadenylate-binding protein 1-like [Homarus americanus]
mnor_11497	REF_STRG_1_46523_XLOC_022315.1.p1	hame_8550	XP_042218378.1	681	774	732	88105	XP_042218378.1 uncharacterized protein LOC121863709 [Homarus americanus]
mnor_11499	REF_STRG_1_46525_XLOC_022316.2.p1	hame_4184	XP_042210586.1	1542	1539	173874	96241	XP_042210586.1 succinate-semialdehyde dehydrogenase, mitochondrial-like isoform X1 [Homarus americanus]
mnor_1150	COM_SPAL_1_013600_XLOC_048136.7.p1	hame_22088	XP_042243218.1	1680	1710	249305	44839	XP_042243218.1 protein wntless-like isoform X1 [Homarus americanus]
mnor_11501	REF_STRG_1_4653_XLOC_083942.1.p1	hame_10211	XP_042221387.1	1659	1575	41904	9176	XP_042221387.1 SET domain-containing protein SmydA-8-like [Homarus americanus]
mnor_11511	REF_STRG_1_46615_XLOC_022451.3.p1	hame_21663	XP_042242279.1	1083	1155	138242	7331	XP_042242279.1 protein pelota homolog isoform X1 [Homarus americanus]
mnor_11512	REF_STRG_1_4661_XLOC_084043.9.p1	hame_10733	XP_042222229.1	1104	726	133227	6953	XP_042222229.1 synaptonemal complex protein 2-like [Homarus americanus]
mnor_11519	REF_STRG_1_46660_XLOC_022517.1.p1	hame_17889	XP_042235415.1	1632	1542	66961	54153	XP_042235415.1 protein naked cuticle homolog 1-like isoform X1 [Homarus americanus]
mnor_1153	COM_SPAL_1_013641_XLOC_048270.1.p1	hame_3575	XP_042209482.1	1308	1392	51312	5422	XP_042209482.1 DNA-binding protein Ets97D-like [Homarus americanus]
mnor_11534	REF_STRG_1_46711_XLOC_022590.1.p1	hame_13324	XP_042227117.1	2043	2034	83183	17575	XP_042227117.1 uncharacterized protein LOC121869653 [Homarus americanus]
mnor_1154	COM_SPAL_1_013651_XLOC_048288.6.p1	hame_13637	XP_042227696.1	1914	2097	154000	21049	XP_042227696.1 1,4-alpha-glucan-branching enzyme-like isoform X1 [Homarus americanus]
mnor_11549	REF_STRG_1_46784_XLOC_022713.1.p1	hame_2863	XP_042208145.1	921	507	117808	2571	XP_042208145.1 C-type lectin domain family 17, member A-like [Homarus americanus]
mnor_1155	COM_SPAL_1_013662_XLOC_048335.2.p1	hame_4503	XP_042211182.1	1812	1449	25801	26682	XP_042211182.1 low-density lipoprotein receptor-related protein 2-like [Homarus americanus]
mnor_11553	REF_STRG_1_46799_XLOC_022738.1.p1	hame_10117	XP_042221256.1	1152	732	78193	4657	XP_042221256.1 uncharacterized protein LOC121865770 [Homarus americanus]
mnor_11558	REF_STRG_1_46824_XLOC_022775.3.p1	hame_20537	XP_042240300.1	1413	1401	222345	10246	XP_042240300.1 cytosolic Fe-S cluster assembly factor narfl-like isoform X1 [Homarus americanus]
mnor_1156	COM_SPAL_1_013672_XLOC_048370.4.p1	hame_19416	XP_042238398.1	1038	1299	69587	9561	XP_042238398.1 ribosome biogenesis protein WDR12 homolog [Homarus americanus]
mnor_11561	REF_STRG_1_46840_XLOC_022790.1.p1	hame_12634	XP_042225808.1	3225	1578	3529	67778	XP_042225808.1 uncharacterized protein LOC121868881 [Homarus americanus]
mnor_11563	REF_STRG_1_46853_XLOC_022803.1.p1	hame_9691	XP_042220507.1	483	480	6834	3018	XP_042220507.1 60S ribosomal protein L21-like [Homarus americanus]
mnor_11569	REF_STRG_1_46886_XLOC_022841.1.p1	hame_5884	XP_042213510.1	642	639	96730	26587	XP_042213510.1 programmed cell death protein 10-like [Homarus americanus]
mnor_1157	COM_SPAL_1_013698_XLOC_048437.2.p1	hame_21008	XP_042241208.1	2907	6159	129009	31825	XP_042241208.1 HEAT repeat-containing protein 5B-like [Homarus americanus]
mnor_11572	REF_STRG_1_46903_XLOC_022857.1.p1	hame_16726	XP_042233377.1	450	447	53356	2944	XP_042233377.1 NADH dehydrogenase [ubiquinone] 1 alpha subcomplex subunit 13-like [Homarus americanus]
mnor_11573	REF_STRG_1_46919_XLOC_022878.1.p1	hame_7114	XP_042215860.1	1593	1611	262312	66670	XP_042215860.1 glutamate decarboxylase-like [Homarus americanus]
mnor_11577	REF_STRG_1_4692_XLOC_084630.4.p1	hame_7696	XP_042216919.1	14928	19023	529967	104318	XP_042216919.1 uncharacterized protein LOC121862666 [Homarus americanus]
mnor_1158	COM_SPAL_1_013708_XLOC_048482.7.p1	hame_1577	XP_042205774.1	1188	3342	141308	27568	XP_042205774.1 kinesin-like protein KIF3B isoform X1 [Homarus americanus]
mnor_1159	COM_SPAL_1_013715_XLOC_048504.3.p1	hame_11232	XP_042223007.1	1641	798	95706	68993	XP_042223007.1 uridine-cytidine kinase-like 1 isoform X1 [Homarus americanus]
mnor_11594	REF_STRG_1_46968_XLOC_022963.1.p1	hame_16472	XP_042232933.1	1299	1278	149673	12087	XP_042232933.1 neuronal acetylcholine receptor subunit alpha-7-like [Homarus americanus]
mnor_11596	REF_STRG_1_46976_XLOC_022964.2.p1	hame_16455	XP_042232867.1	1095	1038	1192	8398	XP_042232867.1 LOW QUALITY PROTEIN: p21-activated protein kinase-interacting protein 1-like [Homarus americanus]
mnor_1160	COM_SPAL_1_013723_XLOC_048533.8.p1	hame_1071	XP_042204918.1	2985	2772	82404	45696	XP_042204918.1 LOW QUALITY PROTEIN: muscle LIM protein Mlp84B-like [Homarus americanus]
mnor_11603	REF_STRG_1_47049_XLOC_023074.1.p1	hame_13675	XP_042227775.1	1329	1320	76666	33778	XP_042227775.1 pro-resilin-like [Homarus americanus]
mnor_11605	REF_STRG_1_47062_XLOC_023091.2.p1	hame_8084	XP_042217574.1	4713	5136	227341	171171	XP_042217574.1 nephrin-like [Homarus americanus]
mnor_11608	REF_STRG_1_47072_XLOC_023116.2.p1	hame_12608	XP_042225761.1	2565	3603	58739	72150	XP_042225761.1 inter-alpha-trypsin inhibitor heavy chain H5-like [Homarus americanus]
mnor_11609	REF_STRG_1_47073_XLOC_023109.1.p1	hame_11224	XP_042222992.1	2106	1704	273335	40463	XP_042222992.1 probable 28S rRNA (cytosine-C(5))-methyltransferase [Homarus americanus]
mnor_11622	REF_STRG_1_47140_XLOC_023192.1.p1	hame_10704	XP_042222163.1	3468	4566	155630	33387	XP_042222163.1 protein RRP5 homolog [Homarus americanus]
mnor_11626	REF_STRG_1_47174_XLOC_023253.1.p1	hame_74	XP_042203051.1	1590	1500	98844	7122	XP_042203051.1 uncharacterized protein LOC121853157 isoform X1 [Homarus americanus]
mnor_11627	REF_STRG_1_47178_XLOC_023257.1.p1	hame_3874	XP_042210057.1	1452	1458	74840	18151	XP_042210057.1 pyridine nucleotide-disulfide oxidoreductase domain-containing protein 1-like [Homarus americanus]
mnor_1164	COM_SPAL_1_013760_XLOC_048632.2.p1	hame_7420	XP_042216518.1	765	696	93284	40420	XP_042216518.1 protein GUCD1-like [Homarus americanus]
mnor_11640	REF_STRG_1_47234_XLOC_023351.3.p1	hame_21175	XP_042241473.1	558	645	31966	2517	XP_042241473.1 uncharacterized protein LOC121879051 [Homarus americanus]
mnor_1165	COM_SPAL_1_013764_XLOC_048638.4.p1	hame_12146	XP_042224750.1	1677	1725	318094	19471	XP_042224750.1 transmembrane protein 87A-like [Homarus americanus]
mnor_11650	REF_STRG_1_47287_XLOC_023439.1.p1	hame_1305	XP_042205314.1	663	687	129404	28632	XP_042205314.1 ras-related protein Rab-30-like isoform X1 [Homarus americanus]
mnor_11653	REF_STRG_1_47298_XLOC_023451.1.p1	hame_15518	XP_042230965.1	3315	2886	48319	101997	XP_042230965.1 thioredoxin domain-containing protein 11-like isoform X1 [Homarus americanus]
mnor_11654	REF_STRG_1_47306_XLOC_023459.2.p1	hame_5165	XP_042212304.1	1713	1683	19214	10564	XP_042212304.1 uncharacterized protein LOC121859513 isoform X1 [Homarus americanus]
mnor_11658	REF_STRG_1_47330_XLOC_023497.1.p1	hame_20686	XP_042240628.1	1224	831	92223	36658	XP_042240628.1 uncharacterized protein LOC121878460 [Homarus americanus]
mnor_1166	COM_SPAL_1_013767_XLOC_048642.2.p1	hame_8564	XP_042218400.1	618	627	122142	18704	XP_042218400.1 transmembrane emp24 domain-containing protein bai-like isoform X1 [Homarus americanus]
mnor_11666	REF_STRG_1_47372_XLOC_023570.1.p1	hame_9217	XP_042219629.1	2595	1731	79339	25694	XP_042219629.1 LOW QUALITY PROTEIN: cGMP-dependent protein kinase, isozyme 1-like [Homarus americanus]
mnor_1168	COM_SPAL_1_013785_XLOC_048670.1.p1	hame_4446	XP_042211063.1	1431	1761	214472	12139	XP_042211063.1 LOW QUALITY PROTEIN: calpain-A-like [Homarus americanus]
mnor_1169	COM_SPAL_1_013792_XLOC_048692.5.p1	hame_13320	XP_042227110.1	4452	4233	168699	89590	XP_042227110.1 protein timeless-like isoform X1 [Homarus americanus]
mnor_11691	REF_STRG_1_47504_XLOC_023760.2.p1	hame_15773	XP_042231478.1	1383	1392	79071	32721	XP_042231478.1 homocysteine-responsive endoplasmic reticulum-resident ubiquitin-like domain member 2 protein [Homarus americanus]
mnor_11692	REF_STRG_1_47508_XLOC_023762.2.p1	hame_8981	XP_042219272.1	1548	1500	92914	44904	XP_042219272.1 dnaJ homolog subfamily C member 3-like [Homarus americanus]
mnor_11696	REF_STRG_1_47535_XLOC_023791.1.p1	hame_15555	XP_042231056.1	867	864	106790	7732	XP_042231056.1 uncharacterized protein LOC121872374 [Homarus americanus]
mnor_11698	REF_STRG_1_47542_XLOC_023803.2.p1	hame_481	XP_042203820.1	2208	2205	56087	34823	XP_042203820.1 uncharacterized protein LOC121853626 isoform X1 [Homarus americanus]
mnor_11699	REF_STRG_1_47556_XLOC_023825.2.p1	hame_7030	XP_042215660.1	2220	3486	4782	10630	XP_042215660.1 serine protease filzig-like [Homarus americanus]
mnor_11700	REF_STRG_1_4755_XLOC_085413.3.p1	hame_7444	XP_042216579.1	411	447	142015	79766	XP_042216579.1 putative uncharacterized protein DDB_G0291608 [Homarus americanus]
mnor_11703	REF_STRG_1_47569_XLOC_023847.1.p1	hame_17176	XP_042234282.1	1512	1467	34827	27119	XP_042234282.1 chitin deacetylase 1-like [Homarus americanus]
mnor_11707	REF_STRG_1_47587_XLOC_023882.1.p1	hame_3465	XP_042209285.1	1083	867	137346	9454	XP_042209285.1 uncharacterized protein LOC121857342 isoform X1 [Homarus americanus]
mnor_11710	REF_STRG_1_47597_XLOC_023890.1.p1	hame_18078	XP_042235768.1	720	1053	46249	4047	XP_042235768.1 tRNA-uridine aminocarboxypropyltransferase 2-like [Homarus americanus]
mnor_11722	REF_STRG_1_47646_XLOC_023979.2.p1	hame_22323	XP_042243584.1	321	516	47287	6472	XP_042243584.1 protein immune deficiency-like isoform X1 [Homarus americanus]
mnor_11725	REF_STRG_1_47666_XLOC_023989.1.p1	hame_3605	XP_042209543.1	1593	948	72246	2941	XP_042209543.1 LOW QUALITY PROTEIN: protein tumorous imaginal discs, mitochondrial-like [Homarus americanus]
mnor_11727	REF_STRG_1_47678_XLOC_024010.1.p1	hame_10024	XP_042221101.1	1770	1668	67462	13362	XP_042221101.1 early nodulin-75-like [Homarus americanus]
mnor_1173	COM_SPAL_1_013824_XLOC_048762.4.p1	hame_8914	XP_042219114.1	3066	4827	341389	68788	XP_042219114.1 diacylglycerol kinase eta-like isoform X1 [Homarus americanus]
mnor_11732	REF_STRG_1_4770_XLOC_085651.1.p1	hame_799	XP_042204360.1	1566	1554	24774	20297	XP_042204360.1 N-myc protein-like [Homarus americanus]
mnor_1174	COM_SPAL_1_013828_XLOC_048782.2.p1	hame_8823	XP_042218912.1	1884	1875	110035	107175	XP_042218912.1 A disintegrin and metalloproteinase with thrombospondin motifs 4-like, partial [Homarus americanus]
mnor_11748	REF_STRG_1_47801_XLOC_024199.4.p1	hame_5688	XP_042213177.1	1602	1686	163945	27498	XP_042213177.1 glucosidase 2 subunit beta-like isoform X1 [Homarus americanus]
mnor_1175	COM_SPAL_1_013844_XLOC_048845.1.p1	hame_5659	XP_042213138.1	804	1059	103718	30516	XP_042213138.1 protein XRP2-like [Homarus americanus]
mnor_11751	REF_STRG_1_47832_XLOC_024257.2.p1	hame_1630	XP_042205839.1	3327	2547	55632	14341	XP_042205839.1 uncharacterized protein LOC121855078 isoform X2 [Homarus americanus]
mnor_11765	REF_STRG_1_47893_XLOC_024368.1.p1	hame_15301	XP_042230611.1	585	1125	18912	8486	XP_042230611.1 ribonuclease Z, mitochondrial-like [Homarus americanus]
mnor_1177	COM_SPAL_1_013854_XLOC_048874.2.p1	hame_12549	XP_042225614.1	918	921	65118	17174	XP_042225614.1 RWD domain-containing protein 2A-like [Homarus americanus]
mnor_11770	REF_STRG_1_47919_XLOC_024409.1.p1	hame_2314	XP_042207052.1	1170	1143	99277	28530	XP_042207052.1 protein trapped in endoderm-1-like [Homarus americanus]
mnor_11771	REF_STRG_1_47929_XLOC_024407.1.p1	hame_15873	XP_042231716.1	414	411	8077	10048	XP_042231716.1 60S ribosomal protein L27-like [Homarus americanus]
mnor_11772	REF_STRG_1_47935_XLOC_024420.1.p1	hame_9847	XP_042220793.1	1299	1200	7220	14007	XP_042220793.1 beta-1,3-galactosyltransferase 4-like [Homarus americanus]
mnor_11779	REF_STRG_1_47952_XLOC_024461.1.p1	hame_15509	XP_042230942.1	2607	4053	145392	23467	XP_042230942.1 uncharacterized protein LOC121872308 isoform X1 [Homarus americanus]
mnor_1178	COM_SPAL_1_013855_XLOC_048879.3.p1	hame_11800	XP_042223987.1	939	987	40256	74472	XP_042223987.1 serine/arginine-rich splicing factor 4-like isoform X1 [Homarus americanus]
mnor_11785	REF_STRG_1_47999_XLOC_024528.2.p1	hame_12253	XP_042225043.1	3093	2610	36752	26922	XP_042225043.1 uncharacterized protein LOC121868460 isoform X1 [Homarus americanus]
mnor_11789	REF_STRG_1_48013_XLOC_024561.1.p1	hame_17246	XP_042234401.1	921	930	39082	6851	XP_042234401.1 uncharacterized protein LOC121874342 [Homarus americanus]
mnor_1179	COM_SPAL_1_013873_XLOC_048923.2.p1	hame_13992	XP_042228255.1	1758	2052	44482	117224	XP_042228255.1 membralin-like [Homarus americanus]
mnor_118	COM_SPAL_1_002382_XLOC_012451.2.p1	hame_16524	XP_042233009.1	2181	1448	41441	11792	XP_042233009.1 kelch-like protein 5 isoform X1 [Homarus americanus]
mnor_11808	REF_STRG_1_48162_XLOC_024785.1.p1	hame_2692	XP_042207815.1	1743	1659	71091	6923	XP_042207815.1 Krueppel-like factor 12 [Homarus americanus]
mnor_11809	REF_STRG_1_48176_XLOC_024801.7.p1	hame_16543	XP_042233037.1	2274	2973	56410	65223	XP_042233037.1 LOW QUALITY PROTEIN: heterogeneous nuclear ribonucleoprotein U-like protein 1 [Homarus americanus]
mnor_1181	COM_SPAL_1_013887_XLOC_048956.5.p1	hame_8445	XP_042218233.1	6432	6327	20922	29069	XP_042218233.1 uncharacterized protein LOC121863582 [Homarus americanus]
mnor_11815	REF_STRG_1_48203_XLOC_024860.3.p1	hame_4182	XP_042210580.1	1935	2253	251192	40831	XP_042210580.1 protein FAM13A-like isoform X1 [Homarus americanus]
mnor_1182	COM_SPAL_1_013890_XLOC_048963.1.p1	hame_22155	XP_042243345.1	1179	1215	25604	9971	XP_042243345.1 gastric triacylglycerol lipase-like [Homarus americanus]
mnor_11822	REF_STRG_1_48242_XLOC_024920.1.p1	hame_8020	XP_042217472.1	2319	2100	149692	36412	XP_042217472.1 cyclic AMP-dependent transcription factor ATF-7-like isoform X1 [Homarus americanus]
mnor_11823	REF_STRG_1_48255_XLOC_024941.1.p1	hame_7513	XP_042216694.1	429	486	148775	25259	XP_042216694.1 uncharacterized protein LOC121862460 [Homarus americanus]
mnor_11827	REF_STRG_1_48274_XLOC_024985.1.p1	hame_21162	XP_042241453.1	507	579	98071	3276	XP_042241453.1 phenoloxidase-activating factor 3-like [Homarus americanus]
mnor_11831	REF_STRG_1_48289_XLOC_025009.1.p1	hame_12217	XP_042224950.1	525	411	69013	2212	XP_042224950.1 uncharacterized protein LOC121868407 [Homarus americanus]
mnor_11832	REF_STRG_1_48294_XLOC_025013.1.p1	hame_15399	XP_042230787.1	885	942	44426	2267	XP_042230787.1 uncharacterized protein LOC121872180 [Homarus americanus]
mnor_11833	REF_STRG_1_48295_XLOC_025012.2.p1	hame_11190	XP_042222908.1	459	543	67216	14284	XP_042222908.1 ubiquitin-conjugating enzyme E2 N [Homarus americanus]
mnor_11834	REF_STRG_1_48299_XLOC_025023.6.p1	hame_15051	XP_042230120.1	1248	1227	72495	20870	XP_042230120.1 protein trapped in endoderm-1-like isoform X1 [Homarus americanus]
mnor_11837	REF_STRG_1_48310_XLOC_025041.2.p1	hame_19347	XP_042238180.1	459	414	5011	26607	XP_042238180.1 uncharacterized protein LOC121876797 [Homarus americanus]
mnor_1184	COM_SPAL_1_013926_XLOC_049064.3.p1	hame_4413	XP_042211000.1	1620	1209	125777	1702	XP_042211000.1 F-box/LRR-repeat protein 16-like [Homarus americanus]
mnor_11840	REF_STRG_1_48331_XLOC_025077.1.p1	hame_20535	XP_042240297.1	3030	1565	226293	76197	XP_042240297.1 golgin subfamily A member 6-like protein 22 [Homarus americanus]
mnor_11842	REF_STRG_1_48335_XLOC_025076.1.p1	hame_20531	XP_042240286.1	1146	1134	20964	44933	XP_042240286.1 uncharacterized protein LOC121878265 [Homarus americanus]
mnor_11856	REF_STRG_1_48390_XLOC_025159.3.p1	hame_15796	XP_042231529.1	726	672	64474	24560	XP_042231529.1 ran-specific GTPase-activating protein-like isoform X1 [Homarus americanus]
mnor_11861	REF_STRG_1_48424_XLOC_025197.1.p1	hame_6853	XP_042215361.1	4647	4374	186715	44774	XP_042215361.1 protein stoned-B-like [Homarus americanus]
mnor_11871	REF_STRG_1_48488_XLOC_025333.3.p1	hame_16082	XP_042232092.1	771	813	81330	26366	XP_042232092.1 uncharacterized protein LOC121872976 isoform X1 [Homarus americanus]
mnor_11878	REF_STRG_1_48538_XLOC_025401.1.p1	hame_18492	XP_042236456.1	1002	1080	1576	7686	XP_042236456.1 uncharacterized protein LOC121875828 isoform X1 [Homarus americanus]
mnor_11879	REF_STRG_1_48546_XLOC_025415.1.p1	hame_11521	XP_042223507.1	1722	1764	86847	4362	XP_042223507.1 monocarboxylate transporter 12-B-like [Homarus americanus]
mnor_1188	COM_SPAL_1_013971_XLOC_049208.5.p1	hame_12643	XP_042225825.1	1899	2763	155917	103617	XP_042225825.1 C-Maf-inducing protein-like isoform X1 [Homarus americanus]
mnor_11880	REF_STRG_1_48549_XLOC_025411.3.p1	hame_8869	XP_042219001.1	1170	1263	58698	10298	XP_042219001.1 MTRF1L release factor glutamine methyltransferase-like isoform X2 [Homarus americanus]
mnor_11886	REF_STRG_1_48574_XLOC_025474.2.p1	hame_6907	XP_042215455.1	873	1026	74994	6837	XP_042215455.1 CD209 antigen-like [Homarus americanus]
mnor_11887	REF_STRG_1_48583_XLOC_025487.1.p1	hame_14872	XP_042229864.1	1518	1524	73639	50590	XP_042229864.1 uncharacterized protein LOC121871518 isoform X1 [Homarus americanus]
mnor_11888	REF_STRG_1_48584_XLOC_025489.8.p1	hame_11898	XP_042224207.1	3216	3216	30308	15150	XP_042224207.1 semaphorin-5B-like [Homarus americanus]
mnor_11889	REF_STRG_1_48589_XLOC_025492.1.p1	hame_16723	XP_042233373.1	2439	2427	163429	25892	XP_042233373.1 anoctamin-1-like isoform X1 [Homarus americanus]
mnor_1189	COM_SPAL_1_013989_XLOC_049244.1.p1	hame_18676	XP_042236874.1	714	732	141503	12073	XP_042236874.1 FGFR1 oncogene partner 2 homolog isoform X1 [Homarus americanus]
mnor_11890	REF_STRG_1_48612_XLOC_025520.1.p1	hame_3305	XP_042208961.1	1434	1407	109266	10132	XP_042208961.1 serine hydroxymethyltransferase-like [Homarus americanus]
mnor_11893	REF_STRG_1_48623_XLOC_025533.2.p1	hame_8068	XP_042217555.1	357	348	103996	26041	XP_042217555.1 U-scoloptoxin(01)-Er1a-like [Homarus americanus]
mnor_1190	COM_SPAL_1_013992_XLOC_049257.1.p1	hame_19234	XP_042237971.1	2088	1530	138788	9488	XP_042237971.1 ubiquitin carboxyl-terminal hydrolase 14-like isoform X1 [Homarus americanus]
mnor_11900	REF_STRG_1_4864_XLOC_087191.1.p1	hame_21911	XP_042242781.1	873	870	116360	7163	XP_042242781.1 cilia- and flagella-associated protein 298-A-like [Homarus americanus]
mnor_11902	REF_STRG_1_4865_XLOC_087192.3.p1	hame_3294	XP_042208944.1	408	819	627	24630	XP_042208944.1 uncharacterized protein LOC121857121 isoform X1 [Homarus americanus]
mnor_11904	REF_STRG_1_48694_XLOC_025642.1.p1	hame_561	XP_042204009.1	582	606	31379	7642	XP_042204009.1 COMM domain-containing protein 3-like isoform X1 [Homarus americanus]
mnor_11909	REF_STRG_1_48710_XLOC_025682.1.p1	hame_7228	XP_042216058.1	5223	5199	136315	13881	XP_042216058.1 uncharacterized protein LOC121862124 isoform X1 [Homarus americanus]
mnor_11914	REF_STRG_1_48761_XLOC_025768.1.p1	hame_13601	XP_042227593.1	1152	1149	112473	52813	XP_042227593.1 sorting nexin-32-like [Homarus americanus]
mnor_11919	REF_STRG_1_48788_XLOC_025809.2.p1	hame_18336	XP_042236190.1	363	448	270809	76254	XP_042236190.1 peptidyl-prolyl cis-trans isomerase-like 3 isoform X1 [Homarus americanus]
mnor_1192	COM_SPAL_1_014037_XLOC_049366.2.p1	hame_17018	XP_042233918.1	549	1605	52507	17892	XP_042233918.1 E3 ubiquitin-protein ligase KCMF1-like isoform X1 [Homarus americanus]
mnor_11922	REF_STRG_1_48818_XLOC_025838.1.p1	hame_9902	XP_042220936.1	654	651	28397	5155	XP_042220936.1 trafficking protein particle complex subunit 4-like [Homarus americanus]
mnor_11926	REF_STRG_1_4883_XLOC_087279.1.p1	hame_10718	XP_042222204.1	6201	6555	330348	120254	XP_042222204.1 mediator of RNA polymerase II transcription subunit 13-like isoform X1 [Homarus americanus]
mnor_11932	REF_STRG_1_48864_XLOC_025903.1.p1	hame_7345	XP_042216329.1	1773	1773	116115	40823	XP_042216329.1 testis-expressed protein 10-like [Homarus americanus]
mnor_11941	REF_STRG_1_48894_XLOC_025953.1.p1	hame_17257	XP_042234421.1	1065	864	190722	199770	XP_042234421.1 uncharacterized protein LOC121874354 isoform X1 [Homarus americanus]
mnor_11946	REF_STRG_1_48928_XLOC_025989.1.p1	hame_3113	XP_042208608.1	927	723	14689	10132	XP_042208608.1 uncharacterized protein LOC121856915 isoform X1 [Homarus americanus]
mnor_1195	COM_SPAL_1_014048_XLOC_049422.1.p1	hame_11474	XP_042223420.1	1584	1956	129656	13329	XP_042223420.1 lysosomal acid glucosylceramidase-like isoform X1 [Homarus americanus]
mnor_11951	REF_STRG_1_48955_XLOC_026040.1.p1	hame_1715	XP_042205985.1	1938	2439	151430	46208	XP_042205985.1 uncharacterized protein LOC121855183 isoform X1 [Homarus americanus]
mnor_11952	REF_STRG_1_48963_XLOC_026045.1.p1	hame_6102	XP_042213922.1	2991	2964	175217	44504	XP_042213922.1 endosome/lysosome-associated apoptosis and autophagy regulator family member 2-like isoform X1 [Homarus americanus]
mnor_11953	REF_STRG_1_48965_XLOC_026050.3.p1	hame_8661	XP_042218644.1	1020	1053	197274	9957	XP_042218644.1 uncharacterized protein SYNPCC7002_A1628-like isoform X1 [Homarus americanus]
mnor_11961	REF_STRG_1_49030_XLOC_026136.1.p1	hame_9131	XP_042219478.1	2163	2253	68320	13228	XP_042219478.1 transcription factor E4F1-like isoform X1 [Homarus americanus]
mnor_11964	REF_STRG_1_49040_XLOC_026146.2.p1	hame_16353	XP_042232643.1	804	1050	7071	28744	XP_042232643.1 heparan sulfate 2-O-sulfotransferase 1-like [Homarus americanus]
mnor_1197	COM_SPAL_1_014060_XLOC_049465.1.p1	hame_7135	XP_042215884.1	1050	1323	108434	6181	XP_042215884.1 high affinity cGMP-specific 3',5'-cyclic phosphodiesterase 9A-like [Homarus americanus]
mnor_11974	REF_STRG_1_49070_XLOC_026203.2.p1	hame_7243	XP_042216101.1	1323	1329	66600	12655	XP_042216101.1 26S proteasome non-ATPase regulatory subunit 4-like isoform X1 [Homarus americanus]
mnor_11977	REF_STRG_1_49085_XLOC_026221.2.p1	hame_3058	XP_042208513.1	996	1032	75102	12718	XP_042208513.1 transaldolase-like isoform X1 [Homarus americanus]
mnor_11981	REF_STRG_1_49095_XLOC_026241.2.p1	hame_3518	XP_042209382.1	816	1043	1307	2829	XP_042209382.1 homeobox protein Hox-A3a-like, partial [Homarus americanus]
mnor_11986	REF_STRG_1_49114_XLOC_026274.2.p1	hame_13960	XP_042228211.1	444	441	13819	4805	XP_042228211.1 myosin-2 essential light chain-like [Homarus americanus]
mnor_11987	REF_STRG_1_49118_XLOC_026279.1.p1	hame_6781	XP_042215188.1	672	717	107150	13401	XP_042215188.1 oxidoreductase HTATIP2-like isoform X1 [Homarus americanus]
mnor_11992	REF_STRG_1_4912_XLOC_087889.1.p1	hame_21861	XP_042242665.1	417	405	42528	23573	XP_042242665.1 partner of bursicon-like [Homarus americanus]
mnor_11996	REF_STRG_1_49167_XLOC_026342.1.p1	hame_22143	XP_042243329.1	1122	1065	58095	4273	XP_042243329.1 LOW QUALITY PROTEIN: zinc transporter 7-like [Homarus americanus]
mnor_12	COM_SPAL_1_000297_XLOC_001301.6.p1	hame_10626	XP_042222001.1	756	486	20451	2353	XP_042222001.1 40S ribosomal protein S16-like [Homarus americanus]
mnor_120	COM_SPAL_1_002408_XLOC_012552.1.p1	hame_9092	XP_042219411.1	1296	1350	20935	37373	XP_042219411.1 transcriptional repressor scratch 2-like [Homarus americanus]
mnor_1200	COM_SPAL_1_014082_XLOC_049510.1.p1	hame_12399	XP_042225369.1	3621	3672	56253	55441	XP_042225369.1 uncharacterized protein LOC121868616 isoform X1 [Homarus americanus]
mnor_12005	REF_STRG_1_49216_XLOC_026418.2.p1	hame_21703	XP_042242388.1	1476	1479	2260	32829	XP_042242388.1 aldehyde dehydrogenase, mitochondrial-like isoform X1 [Homarus americanus]
mnor_12007	REF_STRG_1_49232_XLOC_026444.1.p1	hame_2727	XP_042207921.1	474	663	645	911	XP_042207921.1 cuticle protein 19.8-like [Homarus americanus]
mnor_12008	REF_STRG_1_49237_XLOC_026441.2.p1	hame_17897	XP_042235434.1	3381	3432	166053	71055	XP_042235434.1 dystroglycan-like [Homarus americanus]
mnor_1201	COM_SPAL_1_014088_XLOC_049526.1.p1	hame_6547	XP_042214764.1	3867	3585	37083	63241	XP_042214764.1 chaoptin-like [Homarus americanus]
mnor_12010	REF_STRG_1_49243_XLOC_026456.1.p1	hame_256	XP_042203370.1	1101	987	200469	65498	XP_042203370.1 vegetative cell wall protein gp1-like, partial [Homarus americanus]
mnor_12014	REF_STRG_1_49269_XLOC_026485.1.p1	hame_5516	XP_042212891.1	3906	4842	132612	25787	XP_042212891.1 WASH complex subunit 2-like isoform X1 [Homarus americanus]
mnor_1202	COM_SPAL_1_014101_XLOC_049570.2.p1	hame_5214	XP_042212432.1	822	489	27280	12057	XP_042212432.1 histone H3-5-like [Homarus americanus]
mnor_12022	REF_STRG_1_4930_XLOC_087730.1.p1	hame_18154	XP_042235902.1	615	675	76176	8615	XP_042235902.1 uncharacterized protein LOC121875417 isoform X1 [Homarus americanus]
mnor_12027	REF_STRG_1_4931_XLOC_087517.1.p1	hame_10799	XP_042222317.1	1638	1275	211369	7112	XP_042222317.1 MAP kinase-interacting serine/threonine-protein kinase 1-like [Homarus americanus]
mnor_1203	COM_SPAL_1_014121_XLOC_049614.3.p1	hame_14396	XP_042228898.1	1662	1869	60285	17346	XP_042228898.1 peptidylprolyl isomerase domain and WD repeat-containing protein 1-like [Homarus americanus]
mnor_12039	REF_STRG_1_49383_XLOC_026668.2.p1	hame_4686	XP_042211496.1	606	762	129415	32606	XP_042211496.1 LOW QUALITY PROTEIN: nuclear factor 1-like [Homarus americanus]
mnor_1204	COM_SPAL_1_014124_XLOC_049617.4.p1	hame_8608	XP_042218507.1	2022	2319	324946	12938	XP_042218507.1 E3 ubiquitin-protein ligase UHRF1-like [Homarus americanus]
mnor_12044	REF_STRG_1_49407_XLOC_026695.1.p1	hame_20157	XP_042239637.1	699	729	1672	19044	XP_042239637.1 androgen-dependent TFPI-regulating protein-like isoform X1 [Homarus americanus]
mnor_12049	REF_STRG_1_49423_XLOC_026720.2.p1	hame_13244	XP_042226888.1	9588	6027	135874	56222	XP_042226888.1 protocadherin-like wing polarity protein stan isoform X1 [Homarus americanus]
mnor_1205	COM_SPAL_1_014138_XLOC_049645.1.p1	hame_7398	XP_042216458.1	1311	1689	65081	28567	XP_042216458.1 beta-catenin-like protein 1 isoform X1 [Homarus americanus]
mnor_1206	COM_SPAL_1_014150_XLOC_049694.6.p1	hame_12584	XP_042225716.1	1674	1710	138201	34952	XP_042225716.1 uncharacterized protein LOC121868821 [Homarus americanus]
mnor_12061	REF_STRG_1_49469_XLOC_026773.2.p1	hame_10277	XP_042221484.1	1158	1158	77122	11981	XP_042221484.1 isocitrate dehydrogenase [NAD] subunit beta, mitochondrial-like isoform X2 [Homarus americanus]
mnor_12062	REF_STRG_1_49471_XLOC_026780.2.p1	hame_4541	XP_042211278.1	1476	2283	146031	12786	XP_042211278.1 uncharacterized protein LOC121858724 isoform X1 [Homarus americanus]
mnor_12063	REF_STRG_1_49472_XLOC_026779.1.p1	hame_12514	XP_042225548.1	765	783	83023	6398	XP_042225548.1 probable tRNA pseudouridine synthase 1 isoform X1 [Homarus americanus]
mnor_12066	REF_STRG_1_4949_XLOC_087976.2.p1	hame_4981	XP_042211998.1	801	747	1135	14982	XP_042211998.1 C-factor-like [Homarus americanus]
mnor_12078	REF_STRG_1_49553_XLOC_026930.1.p1	hame_6731	XP_042215070.1	915	846	9118	8425	XP_042215070.1 achaete-scute homolog 1-like [Homarus americanus]
mnor_1208	COM_SPAL_1_014163_XLOC_049730.9.p1	hame_21066	XP_042241299.1	1302	1302	40386	6430	XP_042241299.1 adenosylhomocysteinase-like [Homarus americanus]
mnor_12085	REF_STRG_1_49580_XLOC_026965.1.p1	hame_4072	XP_042210319.1	597	1185	836	3862	XP_042210319.1 silk gland factor 3-like [Homarus americanus]
mnor_12086	REF_STRG_1_49583_XLOC_026976.4.p1	hame_12496	XP_042225511.1	1614	1719	70953	48582	XP_042225511.1 5-aminolevulinate synthase, erythroid-specific, mitochondrial-like isoform X1 [Homarus americanus]
mnor_12088	REF_STRG_1_49605_XLOC_027015.2.p1	hame_21448	XP_042241930.1	1446	3390	182458	19888	XP_042241930.1 integrin alpha-PS2-like [Homarus americanus]
mnor_12089	REF_STRG_1_49615_XLOC_027025.1.p1	hame_15072	XP_042230180.1	1305	978	81192	24498	XP_042230180.1 probable imidazolonepropionase isoform X1 [Homarus americanus]
mnor_12091	REF_STRG_1_49622_XLOC_027036.2.p1	hame_11442	XP_042223349.1	894	855	64687	6832	XP_042223349.1 uncharacterized protein LOC121867478 [Homarus americanus]
mnor_12092	REF_STRG_1_49623_XLOC_027035.1.p1	hame_273	XP_042203394.1	663	666	20621	3896	XP_042203394.1 uncharacterized protein LOC121853395 [Homarus americanus]
mnor_12093	REF_STRG_1_49624_XLOC_027037.3.p1	hame_13098	XP_042226681.1	642	1122	67544	19051	XP_042226681.1 uncharacterized protein LOC121869396 [Homarus americanus]
mnor_12094	REF_STRG_1_49627_XLOC_027039.7.p1	hame_1197	XP_042205128.1	1089	1086	18653	20295	XP_042205128.1 innexin inx2-like [Homarus americanus]
mnor_121	COM_SPAL_1_002476_XLOC_012825.1.p1	hame_411	XP_042203681.1	1071	1071	26342	38577	XP_042203681.1 dopamine receptor 1-like [Homarus americanus]
mnor_1210	COM_SPAL_1_014207_XLOC_049877.1.p1	hame_12571	XP_042225686.1	894	909	153539	18816	XP_042225686.1 serine/threonine-protein phosphatase 6 catalytic subunit-like isoform X1 [Homarus americanus]
mnor_12106	REF_STRG_1_4971_XLOC_088234.5.p1	hame_6349	XP_042214358.1	729	717	237383	143528	XP_042214358.1 glutathione S-transferase 1-like isoform X1 [Homarus americanus]
mnor_12107	REF_STRG_1_49722_XLOC_027187.2.p1	hame_5821	XP_042213364.1	3135	3210	89195	31870	XP_042213364.1 ubiquitin-like modifier-activating enzyme 1 isoform X1 [Homarus americanus]
mnor_1211	COM_SPAL_1_014218_XLOC_049900.2.p1	hame_87	XP_042203071.1	1818	2091	94474	7102	XP_042203071.1 esterase FE4-like [Homarus americanus]
mnor_12112	REF_STRG_1_49752_XLOC_027231.1.p1	hame_2389	XP_042207171.1	3453	3570	29356	72879	XP_042207171.1 uncharacterized protein LOC121856001 [Homarus americanus]
mnor_12113	REF_STRG_1_49756_XLOC_027223.1.p1	hame_18337	XP_042236192.1	1338	2124	83831	14604	XP_042236192.1 U3 small nucleolar ribonucleoprotein protein MPP10-like isoform X1 [Homarus americanus]
mnor_12114	REF_STRG_1_49757_XLOC_027225.1.p1	hame_14000	XP_042228263.1	654	651	2356	13877	XP_042228263.1 60S ribosomal protein L10a-like [Homarus americanus]
mnor_12119	REF_STRG_1_49778_XLOC_027274.1.p1	hame_20639	XP_042240537.1	1185	1161	75478	4127	XP_042240537.1 probable chitinase 2 [Homarus americanus]
mnor_1212	COM_SPAL_1_014228_XLOC_049945.1.p1	hame_11480	XP_042223428.1	3957	3861	145744	23483	XP_042223428.1 protein kibra-like isoform X1 [Homarus americanus]
mnor_12121	REF_STRG_1_49785_XLOC_027285.1.p1	hame_4130	XP_042210485.1	669	627	11401	5905	XP_042210485.1 pancreas transcription factor 1 subunit alpha-like [Homarus americanus]
mnor_12124	REF_STRG_1_49789_XLOC_027288.1.p1	hame_11934	XP_042224285.1	1077	1050	40464	14935	XP_042224285.1 uncharacterized protein LOC121868076 [Homarus americanus]
mnor_12127	REF_STRG_1_49791_XLOC_027292.1.p1	hame_10601	XP_042221959.1	1782	1962	15876	23665	XP_042221959.1 uncharacterized protein LOC121866384 isoform X1 [Homarus americanus]
mnor_1213	COM_SPAL_1_014246_XLOC_050008.3.p1	hame_8859	XP_042218978.1	1311	1533	367007	83456	XP_042218978.1 serine/threonine-protein kinase tricornered-like isoform X1 [Homarus americanus]
mnor_12133	REF_STRG_1_49821_XLOC_027331.1.p1	hame_20233	XP_042239790.1	1212	1164	14506	9038	XP_042239790.1 cyclin G-like [Homarus americanus]
mnor_1214	COM_SPAL_1_014254_XLOC_050030.2.p1	hame_13102	XP_042226685.1	1608	1632	22697	86780	XP_042226685.1 LOW QUALITY PROTEIN: metalloprotease TIKI1-like [Homarus americanus]
mnor_12141	REF_STRG_1_49865_XLOC_027384.1.p1	hame_17777	XP_042235266.1	351	282	7808	4434	XP_042235266.1 pro-resilin-like [Homarus americanus]
mnor_12146	REF_STRG_1_4988_XLOC_088757.1.p1	hame_18519	XP_042236518.1	774	534	30302	29498	XP_042236518.1 uncharacterized protein LOC121875871 [Homarus americanus]
mnor_12149	REF_STRG_1_49897_XLOC_027443.1.p1	hame_21765	XP_042242506.1	1086	912	41143	14037	XP_042242506.1 protein BTG3-like [Homarus americanus]
mnor_1215	COM_SPAL_1_014255_XLOC_050034.7.p1	hame_5347	XP_042212632.1	1587	1485	614640	19227	XP_042212632.1 ribosomal protein S6 kinase beta-1-like [Homarus americanus]
mnor_12156	REF_STRG_1_49919_XLOC_027464.1.p1	hame_11364	XP_042223234.1	2103	1617	41665	2086	XP_042223234.1 ovochymase-2-like [Homarus americanus]
mnor_1216	COM_SPAL_1_014256_XLOC_050048.7.p1	hame_521	XP_042203933.1	1074	1197	127398	20854	XP_042203933.1 phosphoribosyl pyrophosphate synthase-associated protein 1-like isoform X1 [Homarus americanus]
mnor_12160	REF_STRG_1_49936_XLOC_027485.1.p1	hame_5413	XP_042212735.1	2853	3315	174481	66986	XP_042212735.1 uncharacterized protein LOC121859840 isoform X1 [Homarus americanus]
mnor_12162	REF_STRG_1_49945_XLOC_027517.2.p1	hame_82	XP_042203062.1	2880	2817	5447	23680	XP_042203062.1 xylosyltransferase oxt-like [Homarus americanus]
mnor_1217	COM_SPAL_1_014265_XLOC_050063.1.p1	hame_4368	XP_042210940.1	2484	1977	191413	20274	XP_042210940.1 katanin p60 ATPase-containing subunit A-like 2 isoform X1 [Homarus americanus]
mnor_12172	REF_STRG_1_49964_XLOC_027549.1.p1	hame_4310	XP_042210828.1	987	972	47551	4657	XP_042210828.1 uncharacterized protein LOC121858451 [Homarus americanus]
mnor_12174	REF_STRG_1_49981_XLOC_027582.1.p1	hame_10175	XP_042221328.1	1332	1347	269951	11521	XP_042221328.1 protein FAM43A-like [Homarus americanus]
mnor_12176	REF_STRG_1_499_XLOC_068769.1.p1	hame_17116	XP_042234122.1	1461	1167	188315	64043	XP_042234122.1 uncharacterized protein LOC121874189 [Homarus americanus]
mnor_1218	COM_SPAL_1_014269_XLOC_050075.2.p1	hame_19350	XP_042238186.1	2025	2091	311374	38088	XP_042238186.1 protein tyrosine phosphatase domain-containing protein 1-like isoform X1 [Homarus americanus]
mnor_12184	REF_STRG_1_50029_XLOC_027646.1.p1	hame_20248	XP_042239815.1	699	615	13967	879	XP_042239815.1 neurexin-3-like [Homarus americanus]
mnor_12188	REF_STRG_1_50041_XLOC_027660.2.p1	hame_3397	XP_042209171.1	3192	3261	77510	40789	XP_042209171.1 regulator of G-protein signaling loco-like isoform X1 [Homarus americanus]
mnor_1219	COM_SPAL_1_014270_XLOC_050082.2.p1	hame_15336	XP_042230698.1	1608	1266	102479	10203	XP_042230698.1 protein spinster-like [Homarus americanus]
mnor_12191	REF_STRG_1_5004_XLOC_088833.1.p1	hame_12578	XP_042225702.1	657	753	450412	7971	XP_042225702.1 mitochondrial import inner membrane translocase subunit Tim21-like isoform X1 [Homarus americanus]
mnor_12192	REF_STRG_1_5005_XLOC_088835.5.p1	hame_17734	XP_042235200.1	1614	1611	248326	5327	XP_042235200.1 activating signal cointegrator 1-like [Homarus americanus]
mnor_122	COM_SPAL_1_002481_XLOC_012842.1.p1	hame_10714	XP_042222190.1	1242	1245	24465	11073	XP_042222190.1 intraflagellar transport protein 57 homolog isoform X1 [Homarus americanus]
mnor_1220	COM_SPAL_1_014274_XLOC_050085.1.p1	hame_20746	XP_042240728.1	1698	2316	208024	38311	XP_042240728.1 phenylalanine--tRNA ligase alpha subunit-like [Homarus americanus]
mnor_12200	REF_STRG_1_50094_XLOC_027729.1.p1	hame_21354	XP_042241803.1	759	756	51367	28473	XP_042241803.1 NADH dehydrogenase [ubiquinone] iron-sulfur protein 3, mitochondrial-like [Homarus americanus]
mnor_12201	REF_STRG_1_50096_XLOC_027730.1.p1	hame_9367	XP_042219895.1	1128	599	22829	5381	XP_042219895.1 ribonucleases P/MRP protein subunit POP1-like, partial [Homarus americanus]
mnor_12202	REF_STRG_1_50105_XLOC_027754.1.p1	hame_19791	XP_042239064.1	423	429	5843	18924	XP_042239064.1 nuclear receptor 2C2-associated protein-like [Homarus americanus]
mnor_12205	REF_STRG_1_50109_XLOC_027734.3.p1	hame_2646	XP_042207725.1	597	786	22415	9945	XP_042207725.1 peroxiredoxin 1-like isoform X1 [Homarus americanus]
mnor_12208	REF_STRG_1_50122_XLOC_027779.1.p1	hame_2556	XP_042207496.1	666	672	42662	14341	XP_042207496.1 thioredoxin domain-containing protein 9-like [Homarus americanus]
mnor_1221	COM_SPAL_1_014306_XLOC_050161.1.p1	hame_12321	XP_042225161.1	1386	1431	43493	9577	XP_042225161.1 probable inactive 1-aminocyclopropane-1-carboxylate synthase-like protein 2 [Homarus americanus]
mnor_12215	REF_STRG_1_50174_XLOC_027844.1.p1	hame_1530	XP_042205702.1	360	342	26332	2128	XP_042205702.1 uncharacterized protein LOC121854954 [Homarus americanus]
mnor_12216	REF_STRG_1_50180_XLOC_027845.1.p1	hame_20366	XP_042239993.1	1278	1410	33347	22544	XP_042239993.1 EIN3-binding F-box protein 1-like isoform X1 [Homarus americanus]
mnor_1222	COM_SPAL_1_014337_XLOC_050273.1.p1	hame_11379	XP_042223252.1	1389	1383	50913	67343	XP_042223252.1 FMRFamide receptor-like [Homarus americanus]
mnor_12227	REF_STRG_1_50250_XLOC_027956.1.p1	hame_7327	XP_042216292.1	795	765	15419	14223	XP_042216292.1 uncharacterized protein LOC121862254 isoform X1 [Homarus americanus]
mnor_1223	COM_SPAL_1_014345_XLOC_050296.8.p1	hame_18957	XP_042237367.1	765	759	73437	8308	XP_042237367.1 ES1 protein homolog, mitochondrial-like [Homarus americanus]
mnor_12237	REF_STRG_1_50315_XLOC_028064.1.p1	hame_2672	XP_042207765.1	1635	1614	242599	81384	XP_042207765.1 b(0,+)-type amino acid transporter 1-like isoform X2 [Homarus americanus]
mnor_12239	REF_STRG_1_50324_XLOC_028071.1.p1	hame_17486	XP_042234802.1	1629	1758	121917	214271	XP_042234802.1 juvenile hormone esterase-like [Homarus americanus]
mnor_12242	REF_STRG_1_50333_XLOC_028086.5.p1	hame_17691	XP_042235119.1	819	933	74936	21867	XP_042235119.1 hydroxyacyl-coenzyme A dehydrogenase, mitochondrial-like isoform X1 [Homarus americanus]
mnor_12244	REF_STRG_1_50342_XLOC_028097.1.p1	hame_18824	XP_042237129.1	1788	1797	32204	6726	XP_042237129.1 tyrosine-protein phosphatase Lar-like [Homarus americanus]
mnor_12245	REF_STRG_1_50345_XLOC_028101.1.p1	hame_16839	XP_042233628.1	1989	1929	115087	8744	XP_042233628.1 pescadillo-like [Homarus americanus]
mnor_12248	REF_STRG_1_50381_XLOC_028157.2.p1	hame_8372	XP_042218110.1	1764	1731	100348	93412	XP_042218110.1 POU domain, class 6, transcription factor 2-like [Homarus americanus]
mnor_12251	REF_STRG_1_50408_XLOC_028188.1.p1	hame_1689	XP_042205952.1	1617	1623	70091	10363	XP_042205952.1 apoptosis inhibitor 5-like [Homarus americanus]
mnor_12252	REF_STRG_1_50410_XLOC_028187.1.p1	hame_80	XP_042203059.1	1266	852	63380	6847	XP_042203059.1 deoxyribonuclease-1-like [Homarus americanus]
mnor_12258	REF_STRG_1_50439_XLOC_028228.8.p1	hame_14803	XP_042229678.1	5124	5853	75217	67388	XP_042229678.1 plexin-A4-like isoform X1 [Homarus americanus]
mnor_1226	COM_SPAL_1_014377_XLOC_050401.3.p1	hame_11201	XP_042222936.1	600	597	10656	56805	XP_042222936.1 GTP-binding protein Di-Ras2-like [Homarus americanus]
mnor_12260	REF_STRG_1_50449_XLOC_028232.1.p1	hame_21712	XP_042242416.1	648	618	35266	3718	XP_042242416.1 male-enhanced antigen 1-like [Homarus americanus]
mnor_12263	REF_STRG_1_50462_XLOC_028250.1.p1	hame_19400	XP_042238333.1	1800	1794	38277	14746	XP_042238333.1 kelch-like protein 26 [Homarus americanus]
mnor_1227	COM_SPAL_1_014378_XLOC_050411.2.p1	hame_995	XP_042204769.1	1617	1623	112014	11695	XP_042204769.1 formimidoyltransferase-cyclodeaminase-like [Homarus americanus]
mnor_12270	REF_STRG_1_50490_XLOC_028304.2.p1	hame_8089	XP_042217580.1	834	831	48286	7820	XP_042217580.1 39S ribosomal protein L46, mitochondrial-like [Homarus americanus]
mnor_12275	REF_STRG_1_50502_XLOC_028317.1.p1	hame_405	XP_042203668.1	1500	1644	162883	13830	XP_042203668.1 putative inorganic phosphate cotransporter [Homarus americanus]
mnor_12276	REF_STRG_1_50503_XLOC_028320.3.p1	hame_13419	XP_042227262.1	1128	1116	7410	4389	XP_042227262.1 serine/threonine-protein kinase pim-3-like [Homarus americanus]
mnor_1228	COM_SPAL_1_014387_XLOC_050437.3.p1	hame_3169	XP_042208701.1	4173	4242	83124	8073	XP_042208701.1 tonsoku-like protein [Homarus americanus]
mnor_12289	REF_STRG_1_50587_XLOC_028448.1.p1	hame_3064	XP_042208522.1	957	972	136785	975	XP_042208522.1 TBC1 domain family member 7-like [Homarus americanus]
mnor_1229	COM_SPAL_1_014388_XLOC_050440.1.p1	hame_4896	XP_042211852.1	1359	1332	49651	19383	XP_042211852.1 venom serine protease 34-like [Homarus americanus]
mnor_12293	REF_STRG_1_50607_XLOC_028484.1.p1	hame_18207	XP_042235981.1	795	1305	2527	1308	XP_042235981.1 uncharacterized protein K02A2.6-like [Homarus americanus]
mnor_1230	COM_SPAL_1_014389_XLOC_050441.2.p1	hame_2804	XP_042208045.1	1215	1518	29170	26557	XP_042208045.1 DNA-directed RNA polymerase III subunit RPC4-like isoform X1 [Homarus americanus]
mnor_12302	REF_STRG_1_50654_XLOC_028553.2.p1	hame_15872	XP_042231711.1	1368	1410	157125	38461	XP_042231711.1 molybdopterin synthase catalytic subunit-like isoform X1 [Homarus americanus]
mnor_12309	REF_STRG_1_50686_XLOC_028609.1.p1	hame_6559	XP_042214794.1	1290	1569	50479	31611	XP_042214794.1 sestrin-3-like [Homarus americanus]
mnor_1231	COM_SPAL_1_014403_XLOC_050479.1.p1	hame_275	XP_042203397.1	1479	1206	127219	464042	XP_042203397.1 thioredoxin domain-containing protein 6-like [Homarus americanus]
mnor_12321	REF_STRG_1_50745_XLOC_028701.1.p1	hame_9815	XP_042220689.1	465	465	22958	5963	XP_042220689.1 MORN repeat-containing protein 4 homolog [Homarus americanus]
mnor_12324	REF_STRG_1_50755_XLOC_028713.1.p1	hame_6160	XP_042214042.1	978	975	109155	17137	XP_042214042.1 THO complex subunit 3-like [Homarus americanus]
mnor_12325	REF_STRG_1_50761_XLOC_028725.3.p1	hame_1366	XP_042205418.1	1776	1791	82336	24889	XP_042205418.1 DET1 homolog isoform X1 [Homarus americanus]
mnor_12327	REF_STRG_1_50777_XLOC_028741.1.p1	hame_10028	XP_042221108.1	810	1209	7297	65470	XP_042221108.1 segmentation protein even-skipped-like [Homarus americanus]
mnor_12328	REF_STRG_1_5077_XLOC_089467.1.p1	hame_15052	XP_042230123.1	1113	1191	130711	13398	XP_042230123.1 uncharacterized protein LOC121871755 [Homarus americanus]
mnor_12329	REF_STRG_1_50785_XLOC_028750.1.p1	hame_8531	XP_042218359.1	1515	1431	46087	48637	XP_042218359.1 uncharacterized protein LOC121863682 [Homarus americanus]
mnor_1233	COM_SPAL_1_014418_XLOC_050524.1.p1	hame_351	XP_042203555.1	2814	2880	121360	41416	XP_042203555.1 disintegrin and metalloproteinase domain-containing protein 10-like [Homarus americanus]
mnor_12334	REF_STRG_1_5079_XLOC_089468.1.p1	hame_1942	XP_042206364.1	297	297	13140	10945	XP_042206364.1 ATP synthase subunit g, mitochondrial-like [Homarus americanus]
mnor_12335	REF_STRG_1_5080_XLOC_089463.3.p1	hame_1941	XP_042206362.1	771	705	170499	7240	XP_042206362.1 protein ARV1-like isoform X1 [Homarus americanus]
mnor_1234	COM_SPAL_1_014424_XLOC_050543.3.p1	hame_13756	XP_042227898.1	3579	3531	144540	38900	XP_042227898.1 sushi, von Willebrand factor type A, EGF and pentraxin domain-containing protein 1-like isoform X1 [Homarus americanus]
mnor_1235	COM_SPAL_1_014432_XLOC_050566.2.p1	hame_1914	XP_042206311.1	4863	5433	123872	17271	XP_042206311.1 uncharacterized protein LOC121855437 [Homarus americanus]
mnor_12352	REF_STRG_1_50895_XLOC_028906.1.p1	hame_17174	XP_042234278.1	270	312	95243	18827	XP_042234278.1 uncharacterized protein LOC121874252 [Homarus americanus]
mnor_12354	REF_STRG_1_50912_XLOC_028933.2.p1	hame_12481	XP_042225478.1	723	837	30191	13795	XP_042225478.1 protein obstructor-E-like isoform X1 [Homarus americanus]
mnor_1236	COM_SPAL_1_014444_XLOC_050611.1.p1	hame_4945	XP_042211921.1	966	847	162880	31944	XP_042211921.1 UDP-N-acetylglucosamine/UDP-glucose/GDP-mannose transporter-like isoform X1 [Homarus americanus]
mnor_12364	REF_STRG_1_50974_XLOC_029013.4.p1	hame_3278	XP_042208913.1	7272	6660	169308	86577	XP_042208913.1 uncharacterized protein LOC121857104 isoform X1 [Homarus americanus]
mnor_12367	REF_STRG_1_5098_XLOC_089741.1.p1	hame_12223	XP_042224961.1	4983	5097	125320	13197	XP_042224961.1 uncharacterized protein LOC121868413 [Homarus americanus]
mnor_12368	REF_STRG_1_50992_XLOC_029036.2.p1	hame_3291	XP_042208937.1	4074	3933	77579	10837	XP_042208937.1 uncharacterized protein LOC121857118 [Homarus americanus]
mnor_1237	COM_SPAL_1_014452_XLOC_050630.5.p1	hame_14083	XP_042228363.1	945	990	105536	17305	XP_042228363.1 alpha-tocopherol transfer protein-like isoform X1 [Homarus americanus]
mnor_12374	REF_STRG_1_51012_XLOC_029059.3.p1	hame_8766	XP_042218821.1	1731	2850	187325	140374	XP_042218821.1 LOW QUALITY PROTEIN: multiple C2 and transmembrane domain-containing protein-like [Homarus americanus]
mnor_12394	REF_STRG_1_51087_XLOC_029168.3.p1	hame_7862	XP_042217184.1	1368	1296	79952	10685	XP_042217184.1 solute carrier family 52, riboflavin transporter, member 3-B-like [Homarus americanus]
mnor_1240	COM_SPAL_1_014470_XLOC_050708.3.p1	hame_14571	XP_042229265.1	984	1524	50400	29653	XP_042229265.1 intraflagellar transport protein 46 homolog [Homarus americanus]
mnor_12400	REF_STRG_1_51107_XLOC_029213.1.p1	hame_10036	XP_042221116.1	1629	1596	113300	49827	XP_042221116.1 ecdysone-induced protein 78C-like [Homarus americanus]
mnor_12402	REF_STRG_1_5112_XLOC_089838.1.p1	hame_8335	XP_042218054.1	1143	1308	198383	25118	XP_042218054.1 uncharacterized protein LOC121863454 isoform X1 [Homarus americanus]
mnor_12405	REF_STRG_1_51147_XLOC_029263.2.p1	hame_6570	XP_042214814.1	807	810	14092	11604	XP_042214814.1 trypsin alpha-3-like [Homarus americanus]
mnor_12408	REF_STRG_1_51202_XLOC_029331.1.p1	hame_18412	XP_042236310.1	903	825	1335	1870	XP_042236310.1 uncharacterized protein LOC121875725 [Homarus americanus]
mnor_12409	REF_STRG_1_5122_XLOC_090027.1.p1	hame_14414	XP_042228931.1	2370	3492	140837	284264	XP_042228931.1 pumilio homolog 2-like isoform X1 [Homarus americanus]
mnor_1241	COM_SPAL_1_014488_XLOC_050751.3.p1	hame_18602	XP_042236717.1	726	858	62609	9169	XP_042236717.1 palmitoyltransferase ZDHHC3-like [Homarus americanus]
mnor_12411	REF_STRG_1_51236_XLOC_029379.3.p1	hame_20172	XP_042239655.1	2664	3324	274468	18529	XP_042239655.1 synergin gamma-like isoform X1 [Homarus americanus]
mnor_12413	REF_STRG_1_51278_XLOC_029436.1.p1	hame_5149	XP_042212271.1	1335	1581	60343	16000	XP_042212271.1 uncharacterized protein LOC121859496 [Homarus americanus]
mnor_12415	REF_STRG_1_51281_XLOC_029442.1.p1	hame_714	XP_042204234.1	627	579	168759	12666	XP_042204234.1 uncharacterized protein LOC121853908 isoform X1 [Homarus americanus]
mnor_12416	REF_STRG_1_51286_XLOC_029445.4.p1	hame_18647	XP_042236806.1	1548	1527	164861	7107	XP_042236806.1 putative inorganic phosphate cotransporter isoform X1 [Homarus americanus]
mnor_12423	REF_STRG_1_51330_XLOC_029519.1.p1	hame_14225	XP_042228653.1	1713	2505	215431	24822	XP_042228653.1 uncharacterized protein LOC121870771 isoform X1 [Homarus americanus]
mnor_12424	REF_STRG_1_51336_XLOC_029527.1.p1	hame_1395	XP_042205490.1	438	435	29657	3476	XP_042205490.1 calmodulin-like [Homarus americanus]
mnor_12430	REF_STRG_1_51366_XLOC_029554.1.p1	hame_14471	XP_042229092.1	1365	1263	61976	2581	XP_042229092.1 uncharacterized protein LOC121871058 [Homarus americanus]
mnor_12434	REF_STRG_1_51383_XLOC_029588.1.p1	hame_4178	XP_042210573.1	690	708	80717	62408	XP_042210573.1 dolichyldiphosphatase 1-like isoform X1 [Homarus americanus]
mnor_1244	COM_SPAL_1_014508_XLOC_050831.2.p1	hame_20795	XP_042240858.1	4329	5295	202666	12169	XP_042240858.1 uncharacterized protein LOC121878583 [Homarus americanus]
mnor_12443	REF_STRG_1_51419_XLOC_029642.3.p1	hame_3047	XP_042208488.1	693	735	270597	5877	XP_042208488.1 uncharacterized protein LOC121856825 isoform X1 [Homarus americanus]
mnor_12445	REF_STRG_1_51421_XLOC_029644.1.p1	hame_18465	XP_042236416.1	1737	1620	43435	48451	XP_042236416.1 protein tramtrack, beta isoform-like isoform X1 [Homarus americanus]
mnor_12447	REF_STRG_1_51428_XLOC_029659.2.p1	hame_2315	XP_042207056.1	1251	1242	154146	85457	XP_042207056.1 mediator of RNA polymerase II transcription subunit 2-like isoform X1 [Homarus americanus]
mnor_1245	COM_SPAL_1_014512_XLOC_050844.1.p1	hame_6546	XP_042214763.1	723	720	86839	10532	XP_042214763.1 glucose-induced degradation protein 8 homolog [Homarus americanus]
mnor_12454	REF_STRG_1_51450_XLOC_029686.2.p1	hame_1818	XP_042206147.1	1035	963	94464	20251	XP_042206147.1 alpha-tocopherol transfer protein-like [Homarus americanus]
mnor_12462	REF_STRG_1_51507_XLOC_029766.1.p1	hame_4169	XP_042210558.1	1206	1194	70344	49293	XP_042210558.1 dnaJ homolog subfamily A member 1-like isoform X1 [Homarus americanus]
mnor_1247	COM_SPAL_1_014523_XLOC_050877.1.p1	hame_2541	XP_042207473.1	5451	6177	178730	25054	XP_042207473.1 tyrosine-protein phosphatase non-receptor type 23-like [Homarus americanus]
mnor_1248	COM_SPAL_1_014526_XLOC_050890.1.p1	hame_6772	XP_042215149.1	873	1476	80819	60897	XP_042215149.1 5-phosphohydroxy-L-lysine phospho-lyase-like isoform X1 [Homarus americanus]
mnor_12482	REF_STRG_1_51587_XLOC_029910.2.p1	hame_7872	XP_042217210.1	1107	1104	117125	20391	XP_042217210.1 protein Rae1-like [Homarus americanus]
mnor_12486	REF_STRG_1_5159_XLOC_090338.2.p1	hame_3744	XP_042209717.1	1128	1122	150365	10266	XP_042209717.1 ubiquitin-like protein 7 [Homarus americanus]
mnor_12489	REF_STRG_1_51609_XLOC_029941.2.p1	hame_19897	XP_042239228.1	1041	1095	140308	20846	XP_042239228.1 DDB1- and CUL4-associated factor 7 isoform X1 [Homarus americanus]
mnor_1249	COM_SPAL_1_014535_XLOC_050908.1.p1	hame_8820	XP_042218907.1	1728	1692	196809	19460	XP_042218907.1 N6-adenosine-methyltransferase subunit METTL3-like isoform X1 [Homarus americanus]
mnor_12490	REF_STRG_1_5160_XLOC_090334.2.p1	hame_4619	XP_042211403.1	1032	1032	50744	10175	XP_042211403.1 galactosylgalactosylxylosylprotein 3-beta-glucuronosyltransferase 3-like isoform X1 [Homarus americanus]
mnor_12493	REF_STRG_1_51619_XLOC_029953.1.p1	hame_17724	XP_042235183.1	591	612	5219	2303	XP_042235183.1 uncharacterized protein LOC121874910 [Homarus americanus]
mnor_125	COM_SPAL_1_002495_XLOC_012895.1.p1	hame_21011	XP_042241220.1	1449	1428	148557	5400	XP_042241220.1 glutamate receptor ionotropic, kainate 1-like [Homarus americanus]
mnor_1250	COM_SPAL_1_014542_XLOC_050935.3.p1	hame_13211	XP_042226816.1	1815	2160	80784	89771	XP_042226816.1 ATP-binding cassette sub-family F member 3-like [Homarus americanus]
mnor_12505	REF_STRG_1_51657_XLOC_030017.1.p1	hame_11306	XP_042223138.1	612	609	50565	27774	XP_042223138.1 adenylate kinase isoenzyme 1-like isoform X1 [Homarus americanus]
mnor_1251	COM_SPAL_1_014553_XLOC_050964.3.p1	hame_14987	XP_042230032.1	1107	1053	1401	1323	XP_042230032.1 protein snail homolog Sna-like [Homarus americanus]
mnor_12511	REF_STRG_1_51687_XLOC_030086.1.p1	hame_20406	XP_042240042.1	789	987	3487	990	XP_042240042.1 uncharacterized protein LOC121878116 [Homarus americanus]
mnor_12521	REF_STRG_1_51730_XLOC_030137.1.p1	hame_5473	XP_042212811.1	495	942	59349	7847	XP_042212811.1 isatin hydrolase-like [Homarus americanus]
mnor_12529	REF_STRG_1_51772_XLOC_030212.1.p1	hame_21388	XP_042241852.1	1869	1458	142004	14149	XP_042241852.1 photoreceptor-specific nuclear receptor-like [Homarus americanus]
mnor_1253	COM_SPAL_1_014577_XLOC_051060.1.p1	hame_1758	XP_042206056.1	981	813	60905	6581	XP_042206056.1 phosphopantothenoylcysteine decarboxylase subunit SIS2-like [Homarus americanus]
mnor_12533	REF_STRG_1_51794_XLOC_030265.3.p1	hame_21667	XP_042242287.1	1284	1221	128301	27823	XP_042242287.1 protein PRRC1-like isoform X1 [Homarus americanus]
mnor_1254	COM_SPAL_1_014582_XLOC_051075.2.p1	hame_13914	XP_042228132.1	1761	1827	2174	63941	XP_042228132.1 poly(A) polymerase type 3-like isoform X1 [Homarus americanus]
mnor_12541	REF_STRG_1_51824_XLOC_030300.1.p1	hame_11867	XP_042224118.1	1038	1041	135125	17507	XP_042224118.1 activator of 90 kDa heat shock protein ATPase homolog 1-like [Homarus americanus]
mnor_12549	REF_STRG_1_51888_XLOC_030384.1.p1	hame_10415	XP_042221683.1	2736	4563	98960	41859	XP_042221683.1 uncharacterized protein LOC121866155 isoform X1 [Homarus americanus]
mnor_1255	COM_SPAL_1_014583_XLOC_051077.3.p1	hame_2889	XP_042208191.1	1455	1470	110445	64054	XP_042208191.1 acetylcholine receptor subunit alpha-L1-like [Homarus americanus]
mnor_12551	REF_STRG_1_51898_XLOC_030394.3.p1	hame_13216	XP_042226823.1	2919	2901	33023	48414	XP_042226823.1 hormone receptor 4-like isoform X1 [Homarus americanus]
mnor_1256	COM_SPAL_1_014593_XLOC_051120.2.p1	hame_16248	XP_042232420.1	1347	1347	204331	51753	XP_042232420.1 NF-kappa-B inhibitor alpha-like [Homarus americanus]
mnor_12560	REF_STRG_1_51936_XLOC_030447.10.p1	hame_17125	XP_042234143.1	1269	1314	90661	11667	XP_042234143.1 argininosuccinate synthase-like isoform X1 [Homarus americanus]
mnor_12562	REF_STRG_1_51951_XLOC_030478.1.p1	hame_6376	XP_042214413.1	756	951	149098	11822	XP_042214413.1 uncharacterized protein LOC121861022 [Homarus americanus]
mnor_12563	REF_STRG_1_5195_XLOC_090861.1.p1	hame_6289	XP_042214241.1	1281	1314	172999	41720	XP_042214241.1 LOW QUALITY PROTEIN: tryptophan 2,3-dioxygenase-like [Homarus americanus]
mnor_1258	COM_SPAL_1_014612_XLOC_051180.1.p1	hame_11462	XP_042223401.1	1173	1500	31783	4833	XP_042223401.1 tetratricopeptide repeat protein 8-like isoform X1 [Homarus americanus]
mnor_12581	REF_STRG_1_52072_XLOC_030648.1.p1	hame_3607	XP_042209545.1	3021	2952	78488	13723	XP_042209545.1 uncharacterized protein LOC121857527 [Homarus americanus]
mnor_12582	REF_STRG_1_52079_XLOC_030655.2.p1	hame_16373	XP_042232692.1	1467	1479	109863	27958	XP_042232692.1 alanine--glyoxylate aminotransferase 2, mitochondrial-like isoform X1 [Homarus americanus]
mnor_1260	COM_SPAL_1_014646_XLOC_051273.1.p1	hame_3829	XP_042209967.1	1338	1344	149644	5983	XP_042209967.1 succinate--hydroxymethylglutarate CoA-transferase-like [Homarus americanus]
mnor_12600	REF_STRG_1_52184_XLOC_030831.4.p1	hame_8659	XP_042218635.1	1566	1782	133907	12681	XP_042218635.1 uncharacterized protein LOC121863831 isoform X1 [Homarus americanus]
mnor_12601	REF_STRG_1_52195_XLOC_030839.1.p1	hame_10643	XP_042222027.1	1098	753	263544	75845	XP_042222027.1 homeobox protein extradenticle-like [Homarus americanus]
mnor_12606	REF_STRG_1_52217_XLOC_030871.3.p1	hame_2547	XP_042207479.1	2892	6144	127615	89132	XP_042207479.1 MAP kinase-activating death domain protein-like [Homarus americanus]
mnor_1261	COM_SPAL_1_014666_XLOC_051308.1.p1	hame_12187	XP_042224847.1	1650	1719	151240	42548	XP_042224847.1 calcium uptake protein 1 homolog, mitochondrial-like isoform X1 [Homarus americanus]
mnor_12625	REF_STRG_1_52285_XLOC_030989.1.p1	hame_10880	XP_042222448.1	3483	3105	185082	7461	XP_042222448.1 uncharacterized protein LOC121866784 isoform X1 [Homarus americanus]
mnor_12626	REF_STRG_1_52310_XLOC_031006.3.p1	hame_12093	XP_042224627.1	462	459	15753	16464	XP_042224627.1 40S ribosomal protein S11-like isoform X1 [Homarus americanus]
mnor_12627	REF_STRG_1_52311_XLOC_031023.1.p1	hame_17145	XP_042234205.1	2742	2667	113357	18601	XP_042234205.1 F-box/WD repeat-containing protein 7-like [Homarus americanus]
mnor_12628	REF_STRG_1_5231_XLOC_091464.2.p1	hame_17519	XP_042234840.1	9129	7602	627938	18243	XP_042234840.1 serine/arginine repetitive matrix protein 2-like isoform X1 [Homarus americanus]
mnor_1263	COM_SPAL_1_014695_XLOC_051407.1.p1	hame_16091	XP_042232118.1	999	1005	52497	8482	XP_042232118.1 bifunctional peptidase and (3S)-lysyl hydroxylase Jmjd7-like [Homarus americanus]
mnor_12634	REF_STRG_1_52347_XLOC_031069.2.p1	hame_11900	XP_042224212.1	531	546	124633	2370	XP_042224212.1 28S ribosomal protein S18a, mitochondrial-like [Homarus americanus]
mnor_12637	REF_STRG_1_52359_XLOC_031083.3.p1	hame_1909	XP_042206301.1	534	567	72762	18191	XP_042206301.1 coatomer subunit zeta-1-like isoform X1 [Homarus americanus]
mnor_12638	REF_STRG_1_52370_XLOC_031104.1.p1	hame_16673	XP_042233289.1	1263	1572	64490	9203	XP_042233289.1 uncharacterized protein LOC121873676 isoform X1 [Homarus americanus]
mnor_1264	COM_SPAL_1_014698_XLOC_051411.11.p1	hame_1528	XP_042205700.1	1752	1785	40569	27079	XP_042205700.1 solute carrier family 22 member 5-like [Homarus americanus]
mnor_12648	REF_STRG_1_52411_XLOC_031179.4.p1	hame_16983	XP_042233833.1	2424	816	77451	16664	XP_042233833.1 nucleolar transcription factor 1-like, partial [Homarus americanus]
mnor_12649	REF_STRG_1_52414_XLOC_031182.1.p1	hame_1004	XP_042204788.1	1164	1161	77573	4831	XP_042204788.1 uncharacterized protein LOC121854286 [Homarus americanus]
mnor_1265	COM_SPAL_1_014711_XLOC_051433.1.p1	hame_19356	XP_042238202.1	1149	1389	158230	29759	XP_042238202.1 serine/threonine-protein phosphatase 2A 56 kDa regulatory subunit epsilon isoform-like [Homarus americanus]
mnor_12650	REF_STRG_1_5242_XLOC_091658.1.p1	hame_3242	XP_042208855.1	2448	2421	18450	16766	XP_042208855.1 delta-like protein B [Homarus americanus]
mnor_12652	REF_STRG_1_52437_XLOC_031206.1.p1	hame_16123	XP_042232220.1	1044	1038	89773	21897	XP_042232220.1 ethanolamine kinase 1-like [Homarus americanus]
mnor_12655	REF_STRG_1_52463_XLOC_031237.2.p1	hame_2948	XP_042208321.1	1818	1731	61650	25048	XP_042208321.1 forkhead box protein N4-like isoform X1 [Homarus americanus]
mnor_12656	REF_STRG_1_52467_XLOC_031247.1.p1	hame_11126	XP_042222799.1	468	459	88349	32507	XP_042222799.1 phospholipase A2 SSD387-like [Homarus americanus]
mnor_1266	COM_SPAL_1_014731_XLOC_051481.10.p1	hame_5152	XP_042212277.1	1323	1542	53537	54994	XP_042212277.1 hexokinase type 2-like isoform X1 [Homarus americanus]
mnor_12661	REF_STRG_1_52493_XLOC_031282.2.p1	hame_20514	XP_042240263.1	867	1263	89207	41294	XP_042240263.1 hydroxysteroid dehydrogenase-like protein 2 isoform X2 [Homarus americanus]
mnor_12665	REF_STRG_1_52509_XLOC_031320.1.p1	hame_16332	XP_042232595.1	1473	1476	40362	25740	XP_042232595.1 protein unzipped-like [Homarus americanus]
mnor_12669	REF_STRG_1_52550_XLOC_031363.1.p1	hame_15338	XP_042230700.1	1152	1149	42752	21983	XP_042230700.1 proliferation-associated protein 2G4-like [Homarus americanus]
mnor_1267	COM_SPAL_1_014733_XLOC_051483.7.p1	hame_11558	XP_042223576.1	1056	579	74008	3925	XP_042223576.1 SAGA-associated factor 29-like isoform X1 [Homarus americanus]
mnor_12674	REF_STRG_1_5257_XLOC_091826.5.p1	hame_6010	XP_042213688.1	1824	1596	540048	98089	XP_042213688.1 solute carrier family 23 member 2-like isoform X1 [Homarus americanus]
mnor_1268	COM_SPAL_1_014743_XLOC_051513.1.p1	hame_17972	XP_042235595.1	918	945	136953	10014	XP_042235595.1 60S ribosomal protein L7-like [Homarus americanus]
mnor_12681	REF_STRG_1_525_XLOC_071333.1.p1	hame_17107	XP_042234105.1	990	1155	116372	58116	XP_042234105.1 serine/threonine-protein phosphatase 6 regulatory ankyrin repeat subunit B-like isoform X1 [Homarus americanus]
mnor_12686	REF_STRG_1_52628_XLOC_031503.5.p1	hame_6137	XP_042213995.1	1131	1059	130500	10104	XP_042213995.1 mitochondrial inner membrane protein OXA1L-like [Homarus americanus]
mnor_12687	REF_STRG_1_5263_XLOC_090936.6.p1	hame_5534	XP_042212942.1	450	453	51982	41568	XP_042212942.1 calmodulin isoform X1 [Homarus americanus]
mnor_1269	COM_SPAL_1_014759_XLOC_051533.9.p1	hame_10079	XP_042221179.1	3573	4176	178243	13946	XP_042221179.1 DNA-directed RNA polymerase III subunit RPC1-like [Homarus americanus]
mnor_127	COM_SPAL_1_002506_XLOC_012925.2.p1	hame_12254	XP_042225046.1	2085	2268	56587	26247	XP_042225046.1 spermatogenesis-associated protein 5-like protein 1 isoform X1 [Homarus americanus]
mnor_1270	COM_SPAL_1_014779_XLOC_051590.4.p1	hame_12112	XP_042224669.1	1179	1539	42293	16409	XP_042224669.1 synaptic vesicle 2-related protein-like [Homarus americanus]
mnor_12703	REF_STRG_1_52710_XLOC_031633.2.p1	hame_12520	XP_042225558.1	1935	3585	187969	48439	XP_042225558.1 uncharacterized protein LOC121868747 [Homarus americanus]
mnor_12704	REF_STRG_1_52716_XLOC_031647.1.p1	hame_13190	XP_042226790.1	2973	2811	98019	33756	XP_042226790.1 E3 ubiquitin-protein ligase MARCHF6-like [Homarus americanus]
mnor_12706	REF_STRG_1_52726_XLOC_031659.1.p1	hame_3079	XP_042208568.1	576	624	29714	16881	XP_042208568.1 cyclin-dependent kinase inhibitor 3-like isoform X1 [Homarus americanus]
mnor_12707	REF_STRG_1_52730_XLOC_031663.2.p1	hame_9836	XP_042220744.1	2859	2715	108305	104235	XP_042220744.1 uncharacterized protein LOC121865426 [Homarus americanus]
mnor_1271	COM_SPAL_1_014794_XLOC_051640.3.p1	hame_15288	XP_042230593.1	810	855	38537	11476	XP_042230593.1 inhibitor of growth protein 1-like isoform X1 [Homarus americanus]
mnor_12720	REF_STRG_1_52806_XLOC_031780.6.p1	hame_9852	XP_042220810.1	3195	3147	243122	21834	XP_042220810.1 nuclear export mediator factor NEMF-like [Homarus americanus]
mnor_12721	REF_STRG_1_5280_XLOC_092139.3.p1	hame_10692	XP_042222133.1	903	912	241078	10443	XP_042222133.1 elongation factor Ts, mitochondrial-like [Homarus americanus]
mnor_12725	REF_STRG_1_52834_XLOC_031815.1.p1	hame_17694	XP_042235127.1	366	594	202811	13505	XP_042235127.1 39S ribosomal protein L49, mitochondrial-like [Homarus americanus]
mnor_12728	REF_STRG_1_52856_XLOC_031844.3.p1	hame_1089	XP_042204958.1	1227	807	196252	3294	XP_042204958.1 uncharacterized protein LOC121854379 [Homarus americanus]
mnor_12729	REF_STRG_1_52857_XLOC_031845.1.p1	hame_2198	XP_042206834.1	2130	2523	26706	23651	XP_042206834.1 hemicentin-1-like [Homarus americanus]
mnor_1273	COM_SPAL_1_014815_XLOC_051722.4.p1	hame_21214	XP_042241533.1	1350	819	166769	73382	XP_042241533.1 zinc finger MYND domain-containing protein 11-like, partial [Homarus americanus]
mnor_12730	REF_STRG_1_52860_XLOC_031848.1.p1	hame_16425	XP_042232828.1	1224	1191	45993	10359	XP_042232828.1 probable methyltransferase-like protein 15 homolog [Homarus americanus]
mnor_12733	REF_STRG_1_52873_XLOC_031874.2.p1	hame_6810	XP_042215246.1	393	414	58175	9861	XP_042215246.1 transcription initiation factor TFIID subunit 13-like isoform X1 [Homarus americanus]
mnor_12740	REF_STRG_1_52936_XLOC_031956.4.p1	hame_14883	XP_042229886.1	1476	3873	277462	173279	XP_042229886.1 proteoglycan 4-like isoform X1 [Homarus americanus]
mnor_12742	REF_STRG_1_52949_XLOC_031968.1.p1	hame_16695	XP_042233336.1	1026	1020	72184	17263	XP_042233336.1 synaptic vesicle membrane protein VAT-1 homolog isoform X1 [Homarus americanus]
mnor_12743	REF_STRG_1_52957_XLOC_031982.5.p1	hame_12721	XP_042225963.1	1104	1209	114748	9658	XP_042225963.1 uncharacterized protein LOC121868979 [Homarus americanus]
mnor_1275	COM_SPAL_1_014835_XLOC_051800.2.p1	hame_6967	XP_042215539.1	1800	2436	135568	10474	XP_042215539.1 pre-rRNA-processing protein ESF1-like [Homarus americanus]
mnor_12757	REF_STRG_1_53030_XLOC_032092.1.p1	hame_15180	XP_042230427.1	1899	1665	174648	170662	XP_042230427.1 homeobox protein caupolican-like isoform X1 [Homarus americanus]
mnor_1276	COM_SPAL_1_014858_XLOC_051898.3.p1	hame_17375	XP_042234598.1	2340	2775	107769	108499	XP_042234598.1 low-density lipoprotein receptor-related protein 4-like [Homarus americanus]
mnor_12767	REF_STRG_1_5307_XLOC_092376.1.p1	hame_2485	XP_042207373.1	381	405	43501	13157	XP_042207373.1 dynein light chain Tctex-type protein 2B-like isoform X1 [Homarus americanus]
mnor_12768	REF_STRG_1_53081_XLOC_032171.4.p1	hame_21975	XP_042242984.1	1233	1227	109528	7694	XP_042242984.1 isocitrate dehydrogenase [NADP] cytoplasmic-like [Homarus americanus]
mnor_12772	REF_STRG_1_53126_XLOC_032246.2.p1	hame_3072	XP_042208550.1	2304	1623	165273	26286	XP_042208550.1 uncharacterized protein LOC121856852 [Homarus americanus]
mnor_12773	REF_STRG_1_53128_XLOC_032247.1.p1	hame_8323	XP_042218030.1	822	1068	52310	4786	XP_042218030.1 trypsin-1-like isoform X1 [Homarus americanus]
mnor_12781	REF_STRG_1_53155_XLOC_032290.1.p1	hame_17959	XP_042235576.1	894	795	155911	21447	XP_042235576.1 uncharacterized protein LOC121875193 [Homarus americanus]
mnor_12783	REF_STRG_1_53178_XLOC_032314.1.p1	hame_17263	XP_042234430.1	1035	1059	18189	3832	XP_042234430.1 oplophorus-luciferin 2-monooxygenase non-catalytic subunit-like isoform X1 [Homarus americanus]
mnor_12784	REF_STRG_1_53193_XLOC_032326.3.p1	hame_2526	XP_042207443.1	1506	1392	123570	9366	XP_042207443.1 E3 ubiquitin-protein ligase RNF25-like [Homarus americanus]
mnor_12786	REF_STRG_1_53195_XLOC_032324.1.p1	hame_2512	XP_042207407.1	2481	2541	35948	11155	XP_042207407.1 AP-4 complex subunit epsilon-1-like isoform X1 [Homarus americanus]
mnor_1279	COM_SPAL_1_014886_XLOC_052026.5.p1	hame_8822	XP_042218911.1	606	612	15910	2825	XP_042218911.1 apolipoprotein D-like [Homarus americanus]
mnor_12797	REF_STRG_1_53254_XLOC_032426.4.p1	hame_2179	XP_042206802.1	939	837	210985	23175	XP_042206802.1 uncharacterized protein LOC121855759 isoform X1 [Homarus americanus]
mnor_128	COM_SPAL_1_002509_XLOC_012946.1.p1	hame_13988	XP_042228251.1	3963	4977	121847	66380	XP_042228251.1 LOW QUALITY PROTEIN: Down syndrome cell adhesion molecule-like protein Dscam2 [Homarus americanus]
mnor_1280	COM_SPAL_1_014900_XLOC_052071.1.p1	hame_8888	XP_042219057.1	4161	4197	193438	76583	XP_042219057.1 uncharacterized protein LOC121864155 isoform X1 [Homarus americanus]
mnor_12805	REF_STRG_1_53298_XLOC_032497.2.p1	hame_5195	XP_042212376.1	1095	1845	49141	7034	XP_042212376.1 DNA polymerase lambda-like [Homarus americanus]
mnor_12808	REF_STRG_1_53309_XLOC_032490.4.p1	hame_16018	XP_042231937.1	495	387	18021	2748	XP_042231937.1 uncharacterized protein LOC121872903 isoform X1 [Homarus americanus]
mnor_1281	COM_SPAL_1_014916_XLOC_052117.1.p1	hame_6653	XP_042214924.1	1470	1524	78660	81575	XP_042214924.1 CCN family member 2-like [Homarus americanus]
mnor_12816	REF_STRG_1_53358_XLOC_032568.1.p1	hame_12497	XP_042225515.1	1365	1503	93173	8697	XP_042225515.1 dipeptidyl peptidase 1-like isoform X1 [Homarus americanus]
mnor_12817	REF_STRG_1_53359_XLOC_032569.2.p1	hame_3757	XP_042209745.1	1368	1443	36336	17954	XP_042209745.1 bleomycin hydrolase-like isoform X1 [Homarus americanus]
mnor_12827	REF_STRG_1_53437_XLOC_032699.1.p1	hame_4291	XP_042210806.1	441	1644	10322	59100	XP_042210806.1 uncharacterized protein LOC121858423 [Homarus americanus]
mnor_1283	COM_SPAL_1_014931_XLOC_052197.3.p1	hame_19375	XP_042238243.1	1425	2130	190686	43602	XP_042238243.1 uncharacterized protein LOC121876849 isoform X1 [Homarus americanus]
mnor_12834	REF_STRG_1_53462_XLOC_032756.1.p1	hame_13794	XP_042227958.1	480	648	48487	38646	XP_042227958.1 phospholipase A2 A2-actitoxin-Ucs2a-like isoform X1 [Homarus americanus]
mnor_12835	REF_STRG_1_53464_XLOC_032749.1.p1	hame_14795	XP_042229664.1	1323	1341	134736	33245	XP_042229664.1 uncharacterized protein LOC121871435 [Homarus americanus]
mnor_12837	REF_STRG_1_53470_XLOC_032772.1.p1	hame_22344	XP_042243627.1	3213	3060	17503	6001	XP_042243627.1 uncharacterized protein LOC121880483 [Homarus americanus]
mnor_12838	REF_STRG_1_53472_XLOC_032775.1.p1	hame_21618	XP_042242211.1	846	627	72372	5065	XP_042242211.1 endochitinase-like [Homarus americanus]
mnor_1284	COM_SPAL_1_014934_XLOC_052206.9.p1	hame_494	XP_042203848.1	5187	4902	140147	80167	XP_042203848.1 protein piccolo-like isoform X1 [Homarus americanus]
mnor_12854	REF_STRG_1_53588_XLOC_032943.1.p1	hame_7395	XP_042216442.1	927	939	228018	51707	XP_042216442.1 zwei Ig domain protein zig-8-like [Homarus americanus]
mnor_12857	REF_STRG_1_5360_XLOC_092877.1.p1	hame_20569	XP_042240347.1	645	639	43468	13625	XP_042240347.1 ropporin-1-like protein [Homarus americanus]
mnor_1286	COM_SPAL_1_014948_XLOC_052250.1.p1	hame_21302	XP_042241733.1	2091	2070	2166	3699	XP_042241733.1 uncharacterized protein LOC121879201 [Homarus americanus]
mnor_12862	REF_STRG_1_53629_XLOC_032986.1.p1	hame_20493	XP_042240219.1	2607	2259	242983	16435	XP_042240219.1 myoneurin-like [Homarus americanus]
mnor_12863	REF_STRG_1_53643_XLOC_033006.3.p1	hame_1880	XP_042206222.1	1554	2010	202085	24867	XP_042206222.1 arrestin domain-containing protein 1-like isoform X1 [Homarus americanus]
mnor_1287	COM_SPAL_1_014956_XLOC_052275.2.p1	hame_8221	XP_042217866.1	1371	1578	152477	55453	XP_042217866.1 protein singed-like isoform X1 [Homarus americanus]
mnor_1288	COM_SPAL_1_014971_XLOC_052311.6.p1	hame_6370	XP_042214400.1	1398	2013	162069	11437	XP_042214400.1 sec1 family domain-containing protein 2-like isoform X1 [Homarus americanus]
mnor_12881	REF_STRG_1_53741_XLOC_033131.1.p1	hame_13642	XP_042227703.1	843	1068	172611	11483	XP_042227703.1 uncharacterized protein LOC121870033 isoform X1 [Homarus americanus]
mnor_1289	COM_SPAL_1_014976_XLOC_052316.5.p1	hame_19739	XP_042238968.1	2124	1935	8606	28945	XP_042238968.1 serine/threonine-protein kinase VRK1-like isoform X1 [Homarus americanus]
mnor_129	COM_SPAL_1_002511_XLOC_012959.2.p1	hame_3000	XP_042208389.1	7590	12207	236417	36483	XP_042208389.1 DNA-dependent protein kinase catalytic subunit-like [Homarus americanus]
mnor_1290	COM_SPAL_1_014981_XLOC_052334.3.p1	hame_12470	XP_042225466.1	1836	2097	7065	3889	XP_042225466.1 protein O-linked-mannose beta-1,2-N-acetylglucosaminyltransferase 1-like [Homarus americanus]
mnor_12900	REF_STRG_1_53841_XLOC_033281.1.p1	hame_7399	XP_042216460.1	555	540	89108	8399	XP_042216460.1 adrenodoxin-like protein 1, mitochondrial isoform X1 [Homarus americanus]
mnor_12901	REF_STRG_1_53852_XLOC_033295.1.p1	hame_6532	XP_042214711.1	1899	1887	45517	19702	XP_042214711.1 D-glucuronyl C5-epimerase B-like [Homarus americanus]
mnor_12902	REF_STRG_1_53857_XLOC_033297.1.p1	hame_4492	XP_042211162.1	3207	3270	4865	9347	XP_042211162.1 ubiquitin carboxyl-terminal hydrolase 25-like [Homarus americanus]
mnor_12903	REF_STRG_1_53864_XLOC_033308.1.p1	hame_6386	XP_042214449.1	1848	1839	146770	33573	XP_042214449.1 solute carrier family 45 member 3-like [Homarus americanus]
mnor_12904	REF_STRG_1_5387_XLOC_093255.1.p1	hame_13506	XP_042227383.1	5142	5166	78055	73548	XP_042227383.1 protein split ends-like [Homarus americanus]
mnor_12905	REF_STRG_1_53915_XLOC_033382.1.p1	hame_14841	XP_042229778.1	1296	1380	87453	13940	XP_042229778.1 alkylglycerol monooxygenase-like isoform X1 [Homarus americanus]
mnor_12909	REF_STRG_1_5392_XLOC_093433.13.p1	hame_4745	XP_042211572.1	4764	3399	534870	105690	XP_042211572.1 uncharacterized protein LOC121858983 [Homarus americanus]
mnor_12911	REF_STRG_1_53937_XLOC_033412.1.p1	hame_18407	XP_042236303.1	885	891	2648	7188	XP_042236303.1 coiled-coil domain-containing protein 137-like [Homarus americanus]
mnor_12915	REF_STRG_1_53949_XLOC_033428.18.p1	hame_398	XP_042203624.1	2094	2178	206536	51477	XP_042203624.1 cytoplasmic dynein 1 intermediate chain-like isoform X1 [Homarus americanus]
mnor_12921	REF_STRG_1_53975_XLOC_033459.1.p1	hame_11855	XP_042224092.1	1845	1854	27509	9643	XP_042224092.1 chitooligosaccharidolytic beta-N-acetylglucosaminidase-like [Homarus americanus]
mnor_12928	REF_STRG_1_54020_XLOC_033530.2.p1	hame_10599	XP_042221956.1	990	1020	21325	9960	XP_042221956.1 uncharacterized protein C3orf38 homolog [Homarus americanus]
mnor_1293	COM_SPAL_1_015007_XLOC_052432.1.p1	hame_9147	XP_042219524.1	1875	1878	27040	35939	XP_042219524.1 glycosylphosphatidylinositol anchor attachment 1 protein-like [Homarus americanus]
mnor_12930	REF_STRG_1_54031_XLOC_033543.1.p1	hame_5579	XP_042212996.1	930	987	11859	9892	XP_042212996.1 phospholipid phosphatase 2-like isoform X1 [Homarus americanus]
mnor_12935	REF_STRG_1_54046_XLOC_033569.3.p1	hame_2543	XP_042207475.1	1260	1131	106701	12430	XP_042207475.1 galactose-3-O-sulfotransferase 4-like, partial [Homarus americanus]
mnor_1294	COM_SPAL_1_015029_XLOC_052497.8.p1	hame_21905	XP_042242760.1	2979	3000	188333	61827	XP_042242760.1 serine-rich adhesin for platelets-like isoform X1 [Homarus americanus]
mnor_12940	REF_STRG_1_54065_XLOC_033593.1.p1	hame_16437	XP_042232844.1	1305	3054	116919	127850	XP_042232844.1 protein still life, isoform SIF type 1-like [Homarus americanus]
mnor_1296	COM_SPAL_1_015055_XLOC_052550.6.p1	hame_13055	XP_042226602.1	2118	2148	108793	14736	XP_042226602.1 alkylated DNA repair protein alkB homolog 8-like [Homarus americanus]
mnor_12965	REF_STRG_1_5420_XLOC_093680.7.p1	hame_8606	XP_042218497.1	1305	2784	63596	62669	XP_042218497.1 uncharacterized protein LOC121863773 isoform X1 [Homarus americanus]
mnor_12968	REF_STRG_1_54217_XLOC_033819.1.p1	hame_20644	XP_042240546.1	2061	2013	27236	7994	XP_042240546.1 FAST kinase domain-containing protein 5, mitochondrial-like [Homarus americanus]
mnor_1297	COM_SPAL_1_015056_XLOC_052552.1.p1	hame_12139	XP_042224734.1	1809	1833	55929	4965	XP_042224734.1 protein neuralized-like [Homarus americanus]
mnor_12977	REF_STRG_1_54286_XLOC_033915.7.p1	hame_3570	XP_042209468.1	3414	3549	217101	41763	XP_042209468.1 LOW QUALITY PROTEIN: band 4.1-like protein 3 [Homarus americanus]
mnor_12981	REF_STRG_1_54302_XLOC_033936.1.p1	hame_7308	XP_042216254.1	855	564	36293	8032	XP_042216254.1 aquaporin-11-like [Homarus americanus]
mnor_12985	REF_STRG_1_54315_XLOC_033952.4.p1	hame_17042	XP_042233996.1	1011	1011	101134	23248	XP_042233996.1 LOW QUALITY PROTEIN: ATPase ASNA1 homolog [Homarus americanus]
mnor_12986	REF_STRG_1_5431_XLOC_093755.1.p1	hame_7455	XP_042216592.1	1065	825	38821	30963	XP_042216592.1 uncharacterized protein LOC121862392 [Homarus americanus]
mnor_1299	COM_SPAL_1_015066_XLOC_052612.1.p1	hame_9759	XP_042220601.1	1422	1722	495996	53202	XP_042220601.1 glutaredoxin domain-containing cysteine-rich protein CG31559-like [Homarus americanus]
mnor_12997	REF_STRG_1_54363_XLOC_034045.1.p1	hame_15213	XP_042230474.1	822	831	156085	10808	XP_042230474.1 uncharacterized protein LOC121871938 isoform X1 [Homarus americanus]
mnor_1300	COM_SPAL_1_015077_XLOC_052652.4.p1	hame_18839	XP_042237160.1	4128	4557	199966	16329	XP_042237160.1 von Willebrand factor A domain-containing protein 7-like [Homarus americanus]
mnor_13000	REF_STRG_1_54384_XLOC_034068.2.p1	hame_715	XP_042204236.1	600	669	857	30210	XP_042204236.1 heart- and neural crest derivatives-expressed protein 1-like [Homarus americanus]
mnor_13003	REF_STRG_1_54399_XLOC_034080.1.p1	hame_11463	XP_042223403.1	741	738	98075	3993	XP_042223403.1 proteasome subunit alpha type-6-like [Homarus americanus]
mnor_13005	REF_STRG_1_54405_XLOC_034094.1.p1	hame_9383	XP_042219922.1	609	609	2612	2388	XP_042219922.1 dual specificity protein phosphatase 19-like [Homarus americanus]
mnor_13007	REF_STRG_1_54417_XLOC_034109.3.p1	hame_7416	XP_042216511.1	468	627	143175	23823	XP_042216511.1 uncharacterized protein LOC121862348 isoform X2 [Homarus americanus]
mnor_13019	REF_STRG_1_54483_XLOC_034198.1.p1	hame_580	XP_042204048.1	1875	1959	94173	20246	XP_042204048.1 transmembrane protein 62-like isoform X1 [Homarus americanus]
mnor_1302	COM_SPAL_1_015093_XLOC_052707.2.p1	hame_18771	XP_042237026.1	3027	4107	88929	45350	XP_042237026.1 synaptojanin-1-like isoform X1 [Homarus americanus]
mnor_13022	REF_STRG_1_54492_XLOC_034201.2.p1	hame_7994	XP_042217423.1	753	834	30776	5284	XP_042217423.1 uncharacterized protein LOC121863030 [Homarus americanus]
mnor_1303	COM_SPAL_1_015099_XLOC_052735.8.p1	hame_3454	XP_042209266.1	2754	2769	17339	34432	XP_042209266.1 zinc finger and BTB domain-containing protein 41-like isoform X1 [Homarus americanus]
mnor_1304	COM_SPAL_1_015112_XLOC_052769.15.p1	hame_5710	XP_042213222.1	5622	5061	574763	79583	XP_042213222.1 LOW QUALITY PROTEIN: serine/threonine-protein kinase Genghis Khan-like [Homarus americanus]
mnor_1305	COM_SPAL_1_015130_XLOC_052812.4.p1	hame_21600	XP_042242190.1	1407	2157	140253	18337	XP_042242190.1 nuclear pore complex protein Nup88-like [Homarus americanus]
mnor_13052	REF_STRG_1_5466_XLOC_094052.3.p1	hame_3684	XP_042209632.1	1536	1404	220890	97618	XP_042209632.1 cyclin-dependent kinase 14-like isoform X1 [Homarus americanus]
mnor_13054	REF_STRG_1_54678_XLOC_034493.3.p1	hame_16188	XP_042232341.1	4437	3924	128008	29969	XP_042232341.1 la-related protein 4-like isoform X1 [Homarus americanus]
mnor_13056	REF_STRG_1_54689_XLOC_034509.1.p1	hame_9584	XP_042220330.1	1602	1749	50528	46282	XP_042220330.1 uncharacterized protein LOC121865064 isoform X1 [Homarus americanus]
mnor_1306	COM_SPAL_1_015154_XLOC_052872.1.p1	hame_11916	XP_042224250.1	1725	1767	93757	14007	XP_042224250.1 transmembrane protein 209-like [Homarus americanus]
mnor_13067	REF_STRG_1_54786_XLOC_034634.1.p1	hame_7910	XP_042217295.1	1383	1194	88874	14825	XP_042217295.1 transcription initiation factor IIA subunit 1-like [Homarus americanus]
mnor_1307	COM_SPAL_1_015155_XLOC_052875.1.p1	hame_16380	XP_042232728.1	2151	2121	186904	15524	XP_042232728.1 mitochondrial intermediate peptidase-like [Homarus americanus]
mnor_13076	REF_STRG_1_54807_XLOC_034664.4.p1	hame_6166	XP_042214059.1	1425	1407	102842	11837	XP_042214059.1 autophagy-related protein 13 homolog isoform X1 [Homarus americanus]
mnor_13081	REF_STRG_1_5481_XLOC_094137.2.p1	hame_15535	XP_042231006.1	993	951	77516	4818	XP_042231006.1 polyprenol reductase-like [Homarus americanus]
mnor_13082	REF_STRG_1_5482_XLOC_094135.1.p1	hame_12753	XP_042226014.1	918	891	157491	11867	XP_042226014.1 phosducin-like protein [Homarus americanus]
mnor_13093	REF_STRG_1_54888_XLOC_034796.1.p1	hame_6260	XP_042214189.1	654	274	101622	42806	XP_042214189.1 pyroglutamyl-peptidase 1-like [Homarus americanus]
mnor_13096	REF_STRG_1_54909_XLOC_034825.2.p1	hame_7450	XP_042216586.1	1191	1224	87719	18110	XP_042216586.1 transmembrane protein 115-like [Homarus americanus]
mnor_13099	REF_STRG_1_54927_XLOC_034847.2.p1	hame_7691	XP_042216914.1	648	540	39880	4302	XP_042216914.1 uncharacterized protein LOC121862660 [Homarus americanus]
mnor_131	COM_SPAL_1_002518_XLOC_012978.1.p1	hame_11263	XP_042223055.1	1611	1779	256685	175617	XP_042223055.1 ankyrin repeat domain-containing protein 10-like isoform X1 [Homarus americanus]
mnor_1310	COM_SPAL_1_015168_XLOC_052920.8.p1	hame_8003	XP_042217445.1	1893	1875	64642	10216	XP_042217445.1 juvenile hormone esterase-like [Homarus americanus]
mnor_13100	REF_STRG_1_54928_XLOC_034843.2.p1	hame_7497	XP_042216673.1	699	891	153328	46982	XP_042216673.1 protein NipSnap-like isoform X2 [Homarus americanus]
mnor_13102	REF_STRG_1_54933_XLOC_034851.1.p1	hame_2546	XP_042207478.1	297	603	19043	1435	XP_042207478.1 uncharacterized protein LOC121856199 [Homarus americanus]
mnor_13103	REF_STRG_1_54938_XLOC_034857.2.p1	hame_20004	XP_042239399.1	1191	672	57594	3286	XP_042239399.1 fibrinogen C domain-containing protein 1-like, partial [Homarus americanus]
mnor_1311	COM_SPAL_1_015174_XLOC_052938.15.p1	hame_3536	XP_042209417.1	1443	1437	317361	46197	XP_042209417.1 serine/threonine-protein phosphatase 2A 55 kDa regulatory subunit B alpha isoform isoform X1 [Homarus americanus]
mnor_13112	REF_STRG_1_55028_XLOC_035009.1.p1	hame_12867	XP_042226268.1	1155	1599	228751	96370	XP_042226268.1 uncharacterized protein LOC121869144 [Homarus americanus]
mnor_13114	REF_STRG_1_55054_XLOC_035045.1.p1	hame_1656	XP_042205896.1	1131	1122	190577	3872	XP_042205896.1 uncharacterized protein LOC121855109 [Homarus americanus]
mnor_13115	REF_STRG_1_55066_XLOC_035056.2.p1	hame_15803	XP_042231547.1	1101	1116	33346	14164	XP_042231547.1 uncharacterized protein LOC121872663 isoform X1 [Homarus americanus]
mnor_13125	REF_STRG_1_55112_XLOC_035114.1.p1	hame_16244	XP_042232409.1	732	729	53761	11116	XP_042232409.1 CTD nuclear envelope phosphatase 1-like [Homarus americanus]
mnor_1313	COM_SPAL_1_015180_XLOC_052961.14.p1	hame_7438	XP_042216560.1	2247	2361	824707	50400	XP_042216560.1 ATP-dependent RNA helicase DDX42-like isoform X1 [Homarus americanus]
mnor_13135	REF_STRG_1_55184_XLOC_035193.3.p1	hame_3129	XP_042208652.1	1077	1068	67304	6948	XP_042208652.1 45 kDa calcium-binding protein-like [Homarus americanus]
mnor_13136	REF_STRG_1_55185_XLOC_035192.1.p1	hame_20928	XP_042241052.1	1419	1185	16330	10996	XP_042241052.1 tRNA-splicing endonuclease subunit SEN2-like [Homarus americanus]
mnor_13140	REF_STRG_1_55214_XLOC_035251.1.p1	hame_9901	XP_042220933.1	1614	2706	257586	19148	XP_042220933.1 ER membrane protein complex subunit 1-like [Homarus americanus]
mnor_13142	REF_STRG_1_55241_XLOC_035281.1.p1	hame_18704	XP_042236944.1	1368	1365	93296	11146	XP_042236944.1 L-2-hydroxyglutarate dehydrogenase, mitochondrial-like isoform X1 [Homarus americanus]
mnor_13144	REF_STRG_1_55257_XLOC_035300.7.p1	hame_4468	XP_042211101.1	2244	2313	19957	18554	XP_042211101.1 uncharacterized abhydrolase domain-containing protein DDB_G0269086-like [Homarus americanus]
mnor_13149	REF_STRG_1_55291_XLOC_035351.1.p1	hame_17830	XP_042235331.1	867	840	104064	7511	XP_042235331.1 protein IMPACT-B-like isoform X1 [Homarus americanus]
mnor_1315	COM_SPAL_1_015215_XLOC_053062.3.p1	hame_6172	XP_042214071.1	1611	1614	282604	9359	XP_042214071.1 phosphatidylserine lipase ABHD16A-like [Homarus americanus]
mnor_13153	REF_STRG_1_55313_XLOC_035375.4.p1	hame_11798	XP_042223982.1	2043	1677	70870	96102	XP_042223982.1 polycomb protein suz12-A-like isoform X1 [Homarus americanus]
mnor_1316	COM_SPAL_1_015237_XLOC_053121.8.p1	hame_7384	XP_042216409.1	2877	4509	257272	56265	XP_042216409.1 GRB10-interacting GYF protein 2-like isoform X1 [Homarus americanus]
mnor_13161	REF_STRG_1_55350_XLOC_035433.1.p1	hame_21906	XP_042242767.1	633	624	58880	21291	XP_042242767.1 uncharacterized protein LOC121879967 [Homarus americanus]
mnor_13164	REF_STRG_1_55362_XLOC_035445.1.p1	hame_12498	XP_042225520.1	927	912	103392	14529	XP_042225520.1 protein FAM92A-like isoform X1 [Homarus americanus]
mnor_13169	REF_STRG_1_5539_XLOC_094528.1.p1	hame_14205	XP_042228627.1	600	609	5246	1549	XP_042228627.1 transmembrane protein 199-like [Homarus americanus]
mnor_1317	COM_SPAL_1_015274_XLOC_053236.2.p1	hame_4963	XP_042211959.1	2529	2994	2634	18439	XP_042211959.1 cactin-like isoform X1 [Homarus americanus]
mnor_13176	REF_STRG_1_55433_XLOC_035544.1.p1	hame_6771	XP_042215146.1	483	561	4635	30649	XP_042215146.1 chromobox protein homolog 1-like isoform X1 [Homarus americanus]
mnor_1318	COM_SPAL_1_015277_XLOC_053238.1.p1	hame_20104	XP_042239557.1	1191	924	49592	14163	XP_042239557.1 LOW QUALITY PROTEIN: probable G-protein coupled receptor B0563.6 [Homarus americanus]
mnor_13180	REF_STRG_1_55459_XLOC_035582.45.p1	hame_12079	XP_042224583.1	1479	1572	133997	34653	XP_042224583.1 longitudinals lacking protein, isoforms H/M/V-like isoform X1 [Homarus americanus]
mnor_1319	COM_SPAL_1_015288_XLOC_053257.1.p1	hame_15299	XP_042230608.1	1545	1554	73678	7589	XP_042230608.1 cytochrome P450 307a1-like [Homarus americanus]
mnor_13194	REF_STRG_1_55546_XLOC_035679.1.p1	hame_15714	XP_042231321.1	1020	1035	108668	4280	XP_042231321.1 prostaglandin reductase 1-like isoform X1 [Homarus americanus]
mnor_132	COM_SPAL_1_002546_XLOC_013054.2.p1	hame_13903	XP_042228106.1	4116	3993	4161	48679	XP_042228106.1 LOW QUALITY PROTEIN: transferrin-like [Homarus americanus]
mnor_1320	COM_SPAL_1_015305_XLOC_053321.4.p1	hame_5697	XP_042213194.1	1176	888	11028	21553	XP_042213194.1 protein sprouty homolog 2-like [Homarus americanus]
mnor_13208	REF_STRG_1_55623_XLOC_035789.1.p1	hame_21502	XP_042242037.1	1443	1209	61377	28042	XP_042242037.1 carboxypeptidase B-like [Homarus americanus]
mnor_1321	COM_SPAL_1_015331_XLOC_053387.1.p1	hame_6969	XP_042215544.1	1479	1971	99555	10497	XP_042215544.1 acyl-coenzyme A oxidase 3, peroxisomal-like [Homarus americanus]
mnor_13212	REF_STRG_1_55643_XLOC_035821.1.p1	hame_14813	XP_042229714.1	4497	5028	172813	13883	XP_042229714.1 uncharacterized protein LOC121871453 [Homarus americanus]
mnor_13214	REF_STRG_1_5564_XLOC_094816.1.p1	hame_10478	XP_042221783.1	924	826	68004	51327	XP_042221783.1 ras-related GTP-binding protein A [Homarus americanus]
mnor_13215	REF_STRG_1_55651_XLOC_035827.1.p1	hame_7738	XP_042216977.1	2079	2019	142502	35616	XP_042216977.1 insulin-like growth factor-binding protein complex acid labile subunit [Homarus americanus]
mnor_1322	COM_SPAL_1_015333_XLOC_053396.2.p1	hame_15700	XP_042231295.1	2925	2334	185414	150091	XP_042231295.1 protein O-mannosyl-transferase Tmtc3-like [Homarus americanus]
mnor_1323	COM_SPAL_1_015338_XLOC_053409.1.p1	hame_3344	XP_042209052.1	1281	1758	80518	31468	XP_042209052.1 methenyltetrahydrofolate synthase domain-containing protein-like isoform X1 [Homarus americanus]
mnor_13232	REF_STRG_1_55779_XLOC_036015.3.p1	hame_20763	XP_042240786.1	2496	2910	134910	98328	XP_042240786.1 importin-11-like isoform X1 [Homarus americanus]
mnor_1324	COM_SPAL_1_015342_XLOC_053427.7.p1	hame_18897	XP_042237274.1	1728	1698	19048	2322	XP_042237274.1 E3 ubiquitin-protein ligase MSL2-like [Homarus americanus]
mnor_13241	REF_STRG_1_55810_XLOC_036055.1.p1	hame_13339	XP_042227142.1	2169	2157	194120	22283	XP_042227142.1 protein VAC14 homolog isoform X1 [Homarus americanus]
mnor_13249	REF_STRG_1_55863_XLOC_036124.2.p1	hame_14128	XP_042228455.1	1896	1908	37479	31452	XP_042228455.1 ATP-binding cassette sub-family F member 2-like isoform X1 [Homarus americanus]
mnor_1325	COM_SPAL_1_015343_XLOC_053431.4.p1	hame_18774	XP_042237034.1	7671	8040	860440	227373	XP_042237034.1 leucine-rich repeat serine/threonine-protein kinase 1-like [Homarus americanus]
mnor_13257	REF_STRG_1_55906_XLOC_036181.1.p1	hame_2757	XP_042207971.1	672	654	6218	9881	XP_042207971.1 charged multivesicular body protein 4c-like [Homarus americanus]
mnor_13258	REF_STRG_1_55909_XLOC_036182.1.p1	hame_3602	XP_042209539.1	873	975	48976	1758	XP_042209539.1 uncharacterized protein LOC121857522 [Homarus americanus]
mnor_13264	REF_STRG_1_55957_XLOC_036252.4.p1	hame_21351	XP_042241795.1	1251	1116	58566	9175	XP_042241795.1 beta-1,3-galactosyltransferase 6-like isoform X1 [Homarus americanus]
mnor_13265	REF_STRG_1_55964_XLOC_036255.1.p1	hame_11323	XP_042223180.1	723	738	69699	15576	XP_042223180.1 protein lifeguard 1-like [Homarus americanus]
mnor_1327	COM_SPAL_1_015369_XLOC_053486.3.p1	hame_413	XP_042203683.1	1194	1185	50996	104805	XP_042203683.1 GATA-binding factor A-like isoform X1 [Homarus americanus]
mnor_1328	COM_SPAL_1_015379_XLOC_053500.4.p1	hame_8629	XP_042218562.1	780	792	38195	21128	XP_042218562.1 uracil phosphoribosyltransferase homolog [Homarus americanus]
mnor_13283	REF_STRG_1_56072_XLOC_036389.4.p1	hame_17547	XP_042234897.1	3939	7715	129315	128066	XP_042234897.1 serine/arginine repetitive matrix protein 2-like isoform X1 [Homarus americanus]
mnor_1329	COM_SPAL_1_015381_XLOC_053509.2.p1	hame_586	XP_042204056.1	969	1068	55101	16579	XP_042204056.1 probable dimethyladenosine transferase [Homarus americanus]
mnor_13304	REF_STRG_1_56204_XLOC_036582.1.p1	hame_16384	XP_042232737.1	1392	1413	11708	10764	XP_042232737.1 4F2 cell-surface antigen heavy chain-like isoform X1 [Homarus americanus]
mnor_13305	REF_STRG_1_56209_XLOC_036589.3.p1	hame_12088	XP_042224604.1	1137	1164	70216	15505	XP_042224604.1 uncharacterized protein LOC121868266 [Homarus americanus]
mnor_1331	COM_SPAL_1_015392_XLOC_053527.1.p1	hame_19341	XP_042238161.1	816	879	56221	41654	XP_042238161.1 nicotinamide/nicotinic acid mononucleotide adenylyltransferase 1-like isoform X1 [Homarus americanus]
mnor_13312	REF_STRG_1_56270_XLOC_036655.2.p1	hame_7516	XP_042216698.1	1257	1251	107591	16606	XP_042216698.1 secernin-3-like isoform X1 [Homarus americanus]
mnor_13315	REF_STRG_1_56287_XLOC_036686.1.p1	hame_6962	XP_042215528.1	1722	1947	96855	16054	XP_042215528.1 2-hydroxyacyl-CoA lyase 1-like isoform X1 [Homarus americanus]
mnor_13316	REF_STRG_1_56289_XLOC_036689.3.p1	hame_21160	XP_042241451.1	1989	1821	95716	14007	XP_042241451.1 synaptic vesicle glycoprotein 2C-like [Homarus americanus]
mnor_13321	REF_STRG_1_56303_XLOC_036714.1.p1	hame_12837	XP_042226229.1	1080	1116	90692	25835	XP_042226229.1 acidic fibroblast growth factor intracellular-binding protein-like isoform X1 [Homarus americanus]
mnor_1333	COM_SPAL_1_015399_XLOC_053543.1.p1	hame_21722	XP_042242429.1	648	474	5272	665	XP_042242429.1 Krueppel-like factor 16 [Homarus americanus]
mnor_13333	REF_STRG_1_56357_XLOC_036785.1.p1	hame_2514	XP_042207414.1	3150	3063	170599	62593	XP_042207414.1 uncharacterized protein LOC121856161 [Homarus americanus]
mnor_13335	REF_STRG_1_56365_XLOC_036793.1.p1	hame_2866	XP_042208150.1	456	456	45930	1783	XP_042208150.1 C-type lectin LmsL-like [Homarus americanus]
mnor_1334	COM_SPAL_1_015407_XLOC_053563.1.p1	hame_2007	XP_042206472.1	936	951	23228	12726	XP_042206472.1 parkin coregulated gene protein homolog [Homarus americanus]
mnor_13340	REF_STRG_1_56377_XLOC_036809.2.p1	hame_10270	XP_042221473.1	1044	1440	108314	27755	XP_042221473.1 LOW QUALITY PROTEIN: alpha-1,3-mannosyl-glycoprotein 4-beta-N-acetylglucosaminyltransferase B-like [Homarus americanus]
mnor_13344	REF_STRG_1_56388_XLOC_036822.1.p1	hame_3139	XP_042208667.1	741	759	228673	5675	XP_042208667.1 TM2 domain-containing protein 3-like [Homarus americanus]
mnor_13345	REF_STRG_1_5638_XLOC_096067.1.p1	hame_22133	XP_042243319.1	1344	2148	26850	153293	XP_042243319.1 uncharacterized protein LOC121880225 [Homarus americanus]
mnor_13348	REF_STRG_1_56406_XLOC_036839.1.p1	hame_14770	XP_042229574.1	3561	4245	98325	20101	XP_042229574.1 uncharacterized protein LOC121871401 isoform X1 [Homarus americanus]
mnor_1335	COM_SPAL_1_015410_XLOC_053574.3.p1	hame_17902	XP_042235445.1	2697	2859	16582	7967	XP_042235445.1 aminopeptidase O-like [Homarus americanus]
mnor_13354	REF_STRG_1_56439_XLOC_036879.6.p1	hame_4524	XP_042211224.1	2172	2265	171251	87562	XP_042211224.1 anoctamin-10-like isoform X1 [Homarus americanus]
mnor_13355	REF_STRG_1_56443_XLOC_036885.4.p1	hame_7434	XP_042216551.1	2280	2859	235291	129256	XP_042216551.1 3-hydroxy-3-methylglutaryl-coenzyme A reductase-like isoform X1 [Homarus americanus]
mnor_13356	REF_STRG_1_56451_XLOC_036893.4.p1	hame_16865	XP_042233704.1	2781	3534	102555	58555	XP_042233704.1 uncharacterized protein LOC121873891 [Homarus americanus]
mnor_13359	REF_STRG_1_56493_XLOC_036937.1.p1	hame_4810	XP_042211672.1	1233	1194	93188	13045	XP_042211672.1 aminomethyltransferase, mitochondrial-like [Homarus americanus]
mnor_1336	COM_SPAL_1_015412_XLOC_053582.1.p1	hame_9711	XP_042220544.1	801	810	296439	9971	XP_042220544.1 surfeit locus protein 4 homolog [Homarus americanus]
mnor_13360	REF_STRG_1_56496_XLOC_036939.1.p1	hame_10425	XP_042221706.1	522	477	35840	37763	XP_042221706.1 iron-sulfur cluster assembly scaffold protein IscU-like [Homarus americanus]
mnor_1337	COM_SPAL_1_015422_XLOC_053613.1.p1	hame_4209	XP_042210677.1	1554	1569	157978	31250	XP_042210677.1 importin subunit alpha-3-like isoform X1 [Homarus americanus]
mnor_13372	REF_STRG_1_56551_XLOC_037019.2.p1	hame_2718	XP_042207893.1	3090	5331	63623	66173	XP_042207893.1 thyroid receptor-interacting protein 11-like [Homarus americanus]
mnor_13381	REF_STRG_1_5660_XLOC_096120.1.p1	hame_18378	XP_042236243.1	618	591	14394	3961	XP_042236243.1 uncharacterized protein LOC121875686 [Homarus americanus]
mnor_1339	COM_SPAL_1_015433_XLOC_053673.1.p1	hame_14035	XP_042228310.1	1701	1821	2443	1912	XP_042228310.1 dopamine receptor 2-like [Homarus americanus]
mnor_13393	REF_STRG_1_56663_XLOC_037171.3.p1	hame_21597	XP_042242187.1	996	1311	239569	172417	XP_042242187.1 protein held out wings-like [Homarus americanus]
mnor_1340	COM_SPAL_1_015442_XLOC_053688.4.p1	hame_16822	XP_042233561.1	2184	2235	177464	86246	XP_042233561.1 putative neutral ceramidase C [Homarus americanus]
mnor_13402	REF_STRG_1_56703_XLOC_037215.3.p1	hame_15412	XP_042230805.1	510	408	15085	1799	XP_042230805.1 anti-lipopolysaccharide factor-like [Homarus americanus]
mnor_13406	REF_STRG_1_56712_XLOC_037230.1.p1	hame_13	XP_042202963.1	1098	984	125075	5239	XP_042202963.1 centrosomal protein 43-like [Homarus americanus]
mnor_13409	REF_STRG_1_56719_XLOC_037250.5.p1	hame_19193	XP_042237857.1	7419	7620	107749	267725	XP_042237857.1 papilin-like isoform X1 [Homarus americanus]
mnor_13410	REF_STRG_1_56727_XLOC_037260.2.p1	hame_16769	XP_042233430.1	522	822	48457	10031	XP_042233430.1 MIT domain-containing protein 1-like isoform X1 [Homarus americanus]
mnor_1342	COM_SPAL_1_015453_XLOC_053713.1.p1	hame_21143	XP_042241405.1	2289	2274	236405	122718	XP_042241405.1 DNA helicase MCM8-like [Homarus americanus]
mnor_13420	REF_STRG_1_56789_XLOC_037357.3.p1	hame_9109	XP_042219436.1	2034	2187	107261	68543	XP_042219436.1 uncharacterized protein LOC121864475 isoform X1 [Homarus americanus]
mnor_1343	COM_SPAL_1_015468_XLOC_053743.1.p1	hame_18963	XP_042237373.1	1782	1239	71602	49492	XP_042237373.1 LOW QUALITY PROTEIN: dopamine D2-like receptor [Homarus americanus]
mnor_1344	COM_SPAL_1_015480_XLOC_053783.6.p1	hame_7226	XP_042216051.1	2157	2412	164447	9959	XP_042216051.1 threonine--tRNA ligase 1, cytoplasmic-like isoform X1 [Homarus americanus]
mnor_13444	REF_STRG_1_5691_XLOC_096362.1.p1	hame_8013	XP_042217459.1	642	639	35155	7520	XP_042217459.1 vesicle-trafficking protein SEC22b-like [Homarus americanus]
mnor_1345	COM_SPAL_1_015498_XLOC_053817.2.p1	hame_18805	XP_042237087.1	1188	1047	109101	6317	XP_042237087.1 beta-1,3-galactosyltransferase brn-like [Homarus americanus]
mnor_13452	REF_STRG_1_56966_XLOC_037650.1.p1	hame_11357	XP_042223224.1	1572	1410	108159	12871	XP_042223224.1 serine/threonine-protein phosphatase 6 regulatory ankyrin repeat subunit B-like [Homarus americanus]
mnor_13453	REF_STRG_1_56974_XLOC_037661.1.p1	hame_1488	XP_042205641.1	615	369	2350	8182	XP_042205641.1 uncharacterized protein LOC121854897 [Homarus americanus]
mnor_13459	REF_STRG_1_57001_XLOC_037700.2.p1	hame_10295	XP_042221505.1	1029	1683	141987	9488	XP_042221505.1 carbonic anhydrase 9-like [Homarus americanus]
mnor_1346	COM_SPAL_1_015506_XLOC_053832.1.p1	hame_8475	XP_042218286.1	723	714	84259	37044	XP_042218286.1 ribosomal RNA small subunit methyltransferase NEP1-like [Homarus americanus]
mnor_13463	REF_STRG_1_57043_XLOC_037758.1.p1	hame_607	XP_042204087.1	945	894	74244	12631	XP_042204087.1 trypsin-1-like [Homarus americanus]
mnor_13464	REF_STRG_1_57046_XLOC_037760.2.p1	hame_14929	XP_042229961.1	549	582	19534	10334	XP_042229961.1 regulator of G-protein signaling 2-like [Homarus americanus]
mnor_13468	REF_STRG_1_57079_XLOC_037806.1.p1	hame_15081	XP_042230201.1	1191	1344	64949	17337	XP_042230201.1 uncharacterized protein LOC121871786 [Homarus americanus]
mnor_1347	COM_SPAL_1_015517_XLOC_053873.2.p1	hame_7486	XP_042216656.1	564	564	63749	9407	XP_042216656.1 ADP-ribosylation factor-like protein 2 [Homarus americanus]
mnor_13476	REF_STRG_1_57108_XLOC_037855.1.p1	hame_6213	XP_042214137.1	1224	1020	137783	82815	XP_042214137.1 TWiK family of potassium channels protein 7-like [Homarus americanus]
mnor_1348	COM_SPAL_1_015520_XLOC_053882.2.p1	hame_21599	XP_042242189.1	1221	1167	135713	31591	XP_042242189.1 ankyrin repeat domain-containing protein 54-like [Homarus americanus]
mnor_13482	REF_STRG_1_57160_XLOC_037937.1.p1	hame_11784	XP_042223954.1	1923	2547	246642	21260	XP_042223954.1 uncharacterized protein LOC121867897 isoform X1 [Homarus americanus]
mnor_13485	REF_STRG_1_57174_XLOC_037962.3.p1	hame_11830	XP_042224041.1	969	822	87819	10261	XP_042224041.1 uncharacterized protein LOC121867952 [Homarus americanus]
mnor_1349	COM_SPAL_1_015531_XLOC_053936.5.p1	hame_19673	XP_042238853.1	993	879	191317	45004	XP_042238853.1 solute carrier family 35 member B1-like isoform X1 [Homarus americanus]
mnor_13493	REF_STRG_1_5719_XLOC_096739.1.p1	hame_8625	XP_042218547.1	1089	1263	208103	36245	XP_042218547.1 cytosolic 5'-nucleotidase 3-like isoform X1 [Homarus americanus]
mnor_135	COM_SPAL_1_002565_XLOC_013114.2.p1	hame_4204	XP_042210667.1	723	432	124682	57035	XP_042210667.1 max-interacting protein 1-like [Homarus americanus]
mnor_1350	COM_SPAL_1_015534_XLOC_053949.4.p1	hame_16856	XP_042233690.1	1905	2052	176179	22977	XP_042233690.1 heat shock protein 75 kDa, mitochondrial-like isoform X1 [Homarus americanus]
mnor_13503	REF_STRG_1_57250_XLOC_038066.2.p1	hame_948	XP_042204666.1	2238	2685	2731	10292	XP_042204666.1 probable C-mannosyltransferase DPY19L3 [Homarus americanus]
mnor_13508	REF_STRG_1_57277_XLOC_038105.1.p1	hame_5546	XP_042212956.1	1017	500	122873	66252	XP_042212956.1 ubiquitin-associated domain-containing protein 2-like [Homarus americanus]
mnor_1351	COM_SPAL_1_015568_XLOC_054050.3.p1	hame_20376	XP_042240012.1	1746	2964	7501	19492	XP_042240012.1 uncharacterized protein LOC121878086 [Homarus americanus]
mnor_13514	REF_STRG_1_57302_XLOC_038135.2.p1	hame_14555	XP_042229231.1	2286	2997	6717	36398	XP_042229231.1 neurochondrin homolog [Homarus americanus]
mnor_13516	REF_STRG_1_5731_XLOC_096945.1.p1	hame_18894	XP_042237269.1	1110	1260	171697	5474	XP_042237269.1 uncharacterized protein LOC121876290 [Homarus americanus]
mnor_1352	COM_SPAL_1_015570_XLOC_054059.1.p1	hame_22260	XP_042243465.1	978	1461	94790	15163	XP_042243465.1 putative serine protease K12H4.7 [Homarus americanus]
mnor_13525	REF_STRG_1_57376_XLOC_038260.1.p1	hame_9243	XP_042219682.1	1485	1476	2294	2213	XP_042219682.1 5'-nucleotidase domain-containing protein 1-like [Homarus americanus]
mnor_1353	COM_SPAL_1_015595_XLOC_054131.1.p1	hame_10026	XP_042221104.1	5034	3882	66748	214204	XP_042221104.1 roundabout homolog 1-like isoform X1 [Homarus americanus]
mnor_13533	REF_STRG_1_57409_XLOC_038306.1.p1	hame_441	XP_042203733.1	921	900	122857	73728	XP_042203733.1 uncharacterized protein LOC121853578 isoform X1 [Homarus americanus]
mnor_13535	REF_STRG_1_57419_XLOC_038315.1.p1	hame_21286	XP_042241712.1	1650	2289	37102	5594	XP_042241712.1 biotinidase-like [Homarus americanus]
mnor_13537	REF_STRG_1_5742_XLOC_097049.3.p1	hame_20958	XP_042241144.1	780	876	604489	9252	XP_042241144.1 myb-like protein X [Homarus americanus]
mnor_13538	REF_STRG_1_57433_XLOC_038333.3.p1	hame_22345	XP_042243628.1	2040	1989	95639	18236	XP_042243628.1 matrix metalloproteinase-17-like [Homarus americanus]
mnor_13543	REF_STRG_1_57463_XLOC_038369.1.p1	hame_20145	XP_042239618.1	459	405	8591	3030	XP_042239618.1 uncharacterized protein LOC121877807 [Homarus americanus]
mnor_13547	REF_STRG_1_57480_XLOC_038387.1.p1	hame_7007	XP_042215604.1	1893	2631	94709	123579	XP_042215604.1 N-alpha-acetyltransferase 15, NatA auxiliary subunit-like [Homarus americanus]
mnor_13549	REF_STRG_1_57485_XLOC_038412.1.p1	hame_1176	XP_042205091.1	459	462	128425	68611	XP_042205091.1 uncharacterized protein LOC121854483 [Homarus americanus]
mnor_1355	COM_SPAL_1_015610_XLOC_054184.6.p1	hame_9379	XP_042219911.1	5040	5097	370109	26065	XP_042219911.1 flocculation protein FLO11-like isoform X1 [Homarus americanus]
mnor_13551	REF_STRG_1_57494_XLOC_038421.1.p1	hame_21001	XP_042241201.1	1107	1095	115524	22340	XP_042241201.1 mitogen-activated protein kinase 1-like [Homarus americanus]
mnor_13554	REF_STRG_1_57520_XLOC_038467.1.p1	hame_5549	XP_042212962.1	993	849	65701	87736	XP_042212962.1 neurotrimin-like [Homarus americanus]
mnor_1356	COM_SPAL_1_015636_XLOC_054247.3.p1	hame_4957	XP_042211949.1	1839	1815	154064	42122	XP_042211949.1 phosphoglucomutase-2-like [Homarus americanus]
mnor_13561	REF_STRG_1_57539_XLOC_038490.6.p1	hame_11969	XP_042224356.1	1500	1641	193109	51043	XP_042224356.1 6-phosphofructo-2-kinase/fructose-2,6-bisphosphatase-like isoform X1 [Homarus americanus]
mnor_13566	REF_STRG_1_57566_XLOC_038527.1.p1	hame_12060	XP_042224481.1	1611	1602	82067	10561	XP_042224481.1 D-3-phosphoglycerate dehydrogenase-like [Homarus americanus]
mnor_1357	COM_SPAL_1_015644_XLOC_054275.1.p1	hame_2002	XP_042206462.1	2499	4185	201875	32641	XP_042206462.1 uncharacterized protein LOC121855541 isoform X1 [Homarus americanus]
mnor_13572	REF_STRG_1_57594_XLOC_038558.1.p1	hame_1888	XP_042206239.1	927	489	4691	5716	XP_042206239.1 endothelin-converting enzyme 1-like [Homarus americanus]
mnor_1358	COM_SPAL_1_015650_XLOC_054300.7.p1	hame_7367	XP_042216368.1	1353	1308	81274	106912	XP_042216368.1 paired box protein Pax-7-like [Homarus americanus]
mnor_1359	COM_SPAL_1_015660_XLOC_054333.1.p1	hame_6640	XP_042214910.1	1311	1440	33625	24106	XP_042214910.1 LOW QUALITY PROTEIN: adenylosuccinate lyase-like [Homarus americanus]
mnor_13592	REF_STRG_1_57700_XLOC_038692.2.p1	hame_161	XP_042203207.1	489	432	84652	6559	XP_042203207.1 microsomal glutathione S-transferase 1-like [Homarus americanus]
mnor_13598	REF_STRG_1_57741_XLOC_038753.2.p1	hame_6411	XP_042214521.1	1089	1140	87854	32224	XP_042214521.1 uncharacterized protein LOC121861060 [Homarus americanus]
mnor_136	COM_SPAL_1_002591_XLOC_013178.10.p1	hame_18088	XP_042235790.1	1221	1236	240155	9358	XP_042235790.1 LOW QUALITY PROTEIN: serine protease inhibitor 88Ea-like [Homarus americanus]
mnor_1360	COM_SPAL_1_015665_XLOC_054348.2.p1	hame_301	XP_042203463.1	2673	2895	164253	19191	XP_042203463.1 uncharacterized protein LOC121853425 isoform X1 [Homarus americanus]
mnor_1361	COM_SPAL_1_015697_XLOC_054442.3.p1	hame_3682	XP_042209629.1	5028	5040	90638	23908	XP_042209629.1 clathrin heavy chain 1-like isoform X1 [Homarus americanus]
mnor_13610	REF_STRG_1_57789_XLOC_038826.1.p1	hame_16083	XP_042232094.1	615	669	14073	6553	XP_042232094.1 uncharacterized protein LOC121872977 isoform X1 [Homarus americanus]
mnor_13611	REF_STRG_1_5778_XLOC_097335.3.p1	hame_2909	XP_042208235.1	9777	9288	117175	73974	XP_042208235.1 protein PRRC2C-like isoform X1 [Homarus americanus]
mnor_13622	REF_STRG_1_57859_XLOC_038933.2.p1	hame_14743	XP_042229516.1	2724	2123	137602	18980	XP_042229516.1 protein unc-79 homolog isoform X1 [Homarus americanus]
mnor_13627	REF_STRG_1_57871_XLOC_038944.2.p1	hame_6805	XP_042215236.1	2367	2367	38076	10131	XP_042215236.1 general transcription and DNA repair factor IIH helicase subunit XPB-like [Homarus americanus]
mnor_1363	COM_SPAL_1_015712_XLOC_054465.4.p1	hame_1856	XP_042206191.1	1254	705	248446	32444	XP_042206191.1 LOW QUALITY PROTEIN: serine/threonine-protein kinase OSR1-like [Homarus americanus]
mnor_13635	REF_STRG_1_57909_XLOC_038988.1.p1	hame_22213	XP_042243410.1	435	459	24440	106547	XP_042243410.1 uncharacterized protein LOC121880314 [Homarus americanus]
mnor_13636	REF_STRG_1_57923_XLOC_039005.1.p1	hame_13049	XP_042226584.1	1629	1527	80714	20569	XP_042226584.1 interferon regulatory factor 2-binding protein 1-like isoform X1 [Homarus americanus]
mnor_13637	REF_STRG_1_57927_XLOC_039007.2.p1	hame_15055	XP_042230128.1	1659	1662	92535	33515	XP_042230128.1 nicalin-like isoform X1 [Homarus americanus]
mnor_13638	REF_STRG_1_57928_XLOC_039009.1.p1	hame_11754	XP_042223920.1	2754	2646	96268	255675	XP_042223920.1 LOW QUALITY PROTEIN: solute carrier organic anion transporter family member 74D-like [Homarus americanus]
mnor_13643	REF_STRG_1_57965_XLOC_039063.1.p1	hame_14862	XP_042229838.1	846	789	94935	41246	XP_042229838.1 uncharacterized protein LOC121871506 [Homarus americanus]
mnor_13645	REF_STRG_1_57973_XLOC_039070.1.p1	hame_9498	XP_042220104.1	2265	2115	122930	71491	XP_042220104.1 POU domain protein 2-like isoform X1 [Homarus americanus]
mnor_1365	COM_SPAL_1_015718_XLOC_054481.1.p1	hame_4961	XP_042211956.1	639	591	49745	9974	XP_042211956.1 TM2 domain-containing protein CG11103-like isoform X1 [Homarus americanus]
mnor_13655	REF_STRG_1_58013_XLOC_039132.1.p1	hame_6402	XP_042214486.1	1257	1263	63983	15852	XP_042214486.1 tubulin-specific chaperone cofactor E-like protein [Homarus americanus]
mnor_1366	COM_SPAL_1_015720_XLOC_054501.3.p1	hame_509	XP_042203903.1	1833	1830	172994	10546	XP_042203903.1 vacuolar protein sorting-associated protein 72 homolog [Homarus americanus]
mnor_1367	COM_SPAL_1_015748_XLOC_054584.1.p2	hame_10829	XP_042222357.1	804	320	65614	5134	XP_042222357.1 dipeptidase 1-like [Homarus americanus]
mnor_13673	REF_STRG_1_58083_XLOC_039224.2.p1	hame_7311	XP_042216262.1	7080	5670	117209	22256	XP_042216262.1 uncharacterized protein LOC121862238 [Homarus americanus]
mnor_1368	COM_SPAL_1_015749_XLOC_054587.4.p1	hame_10802	XP_042222322.1	2928	3747	134016	45883	XP_042222322.1 5'-3' exoribonuclease 2 homolog isoform X1 [Homarus americanus]
mnor_13682	REF_STRG_1_58111_XLOC_039275.2.p1	hame_18629	XP_042236774.1	1398	1458	89450	24083	XP_042236774.1 doublesex- and mab-3-related transcription factor 3-like [Homarus americanus]
mnor_13688	REF_STRG_1_58133_XLOC_039298.1.p1	hame_20635	XP_042240529.1	993	849	101197	31015	XP_042240529.1 uncharacterized protein LOC121878390 [Homarus americanus]
mnor_1369	COM_SPAL_1_015754_XLOC_054611.5.p1	hame_18816	XP_042237105.1	1455	1488	91025	39896	XP_042237105.1 major facilitator superfamily domain-containing protein 1-like isoform X1 [Homarus americanus]
mnor_13698	REF_STRG_1_58194_XLOC_039376.5.p1	hame_3	XP_042202946.1	441	405	22982	6348	XP_042202946.1 NTF2-related export protein-like [Homarus americanus]
mnor_1370	COM_SPAL_1_015775_XLOC_054664.1.p1	hame_11434	XP_042223337.1	708	885	67634	8015	XP_042223337.1 proteasome subunit alpha type-1-like isoform X1 [Homarus americanus]
mnor_1371	COM_SPAL_1_015779_XLOC_054680.1.p1	hame_16838	XP_042233625.1	2817	2814	145308	30365	XP_042233625.1 ras GTPase-activating protein 1-like isoform X1 [Homarus americanus]
mnor_13718	REF_STRG_1_5832_XLOC_097880.8.p1	hame_3838	XP_042209992.1	1251	1584	124994	161120	XP_042209992.1 transcription factor AP-2-epsilon-like isoform X1 [Homarus americanus]
mnor_13719	REF_STRG_1_58334_XLOC_039607.1.p1	hame_2428	XP_042207251.1	2727	2706	2838	35023	XP_042207251.1 TBC domain-containing protein kinase-like protein [Homarus americanus]
mnor_1372	COM_SPAL_1_015816_XLOC_054799.1.p1	hame_18335	XP_042236189.1	1482	2184	15999	32601	XP_042236189.1 glycerol-3-phosphate dehydrogenase, mitochondrial-like isoform X1 [Homarus americanus]
mnor_13722	REF_STRG_1_58358_XLOC_039635.2.p1	hame_1224	XP_042205166.1	2571	2075	65082	2318	XP_042205166.1 mucin-6-like [Homarus americanus]
mnor_13726	REF_STRG_1_58388_XLOC_039677.1.p1	hame_8303	XP_042218004.1	624	528	115155	100702	XP_042218004.1 uncharacterized protein LOC121863415 [Homarus americanus]
mnor_1373	COM_SPAL_1_015830_XLOC_054837.5.p1	hame_17160	XP_042234248.1	3564	3657	50248	48070	XP_042234248.1 nuclear factor of activated T-cells 5-like isoform X1 [Homarus americanus]
mnor_13731	REF_STRG_1_58423_XLOC_039772.3.p1	hame_1292	XP_042205290.1	1383	1312	214680	197031	XP_042205290.1 putative glycerol kinase 5 isoform X1 [Homarus americanus]
mnor_1374	COM_SPAL_1_015842_XLOC_054873.2.p1	hame_16509	XP_042232985.1	2073	2043	109787	13293	XP_042232985.1 carcinine transporter-like [Homarus americanus]
mnor_13742	REF_STRG_1_58474_XLOC_039843.1.p1	hame_15945	XP_042231806.1	1788	1305	105607	4065	XP_042231806.1 zygotic gap protein knirps-like isoform X1 [Homarus americanus]
mnor_13744	REF_STRG_1_58503_XLOC_039868.2.p1	hame_3275	XP_042208909.1	1167	981	27131	4483	XP_042208909.1 uncharacterized protein LOC121857102 [Homarus americanus]
mnor_13746	REF_STRG_1_58510_XLOC_039874.1.p1	hame_6811	XP_042215253.1	1809	1707	143931	59870	XP_042215253.1 uncharacterized protein LOC121861512 [Homarus americanus]
mnor_1375	COM_SPAL_1_015844_XLOC_054878.1.p1	hame_7759	XP_042217010.1	3315	3459	25223	46777	XP_042217010.1 LOW QUALITY PROTEIN: uncharacterized protein LOC121862753 [Homarus americanus]
mnor_13750	REF_STRG_1_58520_XLOC_039888.1.p1	hame_9514	XP_042220137.1	564	525	1113	5661	XP_042220137.1 zinc finger matrin-type protein 5-like [Homarus americanus]
mnor_13753	REF_STRG_1_58531_XLOC_039917.2.p1	hame_3202	XP_042208753.1	504	624	60232	3447	XP_042208753.1 uncharacterized protein LOC121857012 [Homarus americanus]
mnor_13755	REF_STRG_1_58534_XLOC_039921.2.p1	hame_8092	XP_042217584.1	1329	1347	10379	8132	XP_042217584.1 zinc finger protein 70-like [Homarus americanus]
mnor_1376	COM_SPAL_1_015847_XLOC_054890.1.p1	hame_16717	XP_042233363.1	3561	3627	71233	31124	XP_042233363.1 uncharacterized protein LOC121873725 isoform X1 [Homarus americanus]
mnor_13767	REF_STRG_1_5859_XLOC_098056.1.p1	hame_12740	XP_042225998.1	1158	555	383228	28596	XP_042225998.1 uncharacterized protein LOC121869002 [Homarus americanus]
mnor_13768	REF_STRG_1_58610_XLOC_039997.4.p1	hame_12977	XP_042226444.1	1170	1128	60497	17354	XP_042226444.1 putative mediator of RNA polymerase II transcription subunit 12 [Homarus americanus]
mnor_13769	REF_STRG_1_58626_XLOC_040026.1.p1	hame_21140	XP_042241402.1	513	510	104979	10912	XP_042241402.1 muscle-specific protein 20-like [Homarus americanus]
mnor_13778	REF_STRG_1_58661_XLOC_040070.1.p1	hame_1411	XP_042205517.1	1251	1383	102265	23882	XP_042205517.1 H2.0-like homeobox protein [Homarus americanus]
mnor_1378	COM_SPAL_1_015881_XLOC_054960.12.p1	hame_2222	XP_042206872.1	2277	2643	194889	58438	XP_042206872.1 uncharacterized protein LOC121855819 isoform X1 [Homarus americanus]
mnor_13786	REF_STRG_1_58694_XLOC_040124.1.p1	hame_2059	XP_042206592.1	1182	1116	57210	6301	XP_042206592.1 ribonuclease P protein subunit p40-like [Homarus americanus]
mnor_1379	COM_SPAL_1_015890_XLOC_054999.2.p1	hame_15556	XP_042231057.1	1071	1311	82178	5495	XP_042231057.1 UDP-glucose 4-epimerase-like isoform X1 [Homarus americanus]
mnor_13791	REF_STRG_1_58729_XLOC_040164.1.p1	hame_18243	XP_042236032.1	1011	1092	2663	30442	XP_042236032.1 beta-1,3-galactosyltransferase 1-like isoform X1 [Homarus americanus]
mnor_1380	COM_SPAL_1_015896_XLOC_055008.1.p1	hame_4142	XP_042210504.1	1245	1266	224310	9143	XP_042210504.1 sodium-dependent phosphate transport protein 1, chloroplastic-like isoform X1 [Homarus americanus]
mnor_13800	REF_STRG_1_58777_XLOC_040223.1.p1	hame_6191	XP_042214103.1	591	588	47687	4263	XP_042214103.1 nudC domain-containing protein 2-like [Homarus americanus]
mnor_13809	REF_STRG_1_5879_XLOC_098176.2.p1	hame_19017	XP_042237450.1	1116	1113	58719	6542	XP_042237450.1 mannose-1-phosphate guanyltransferase beta-like isoform X1 [Homarus americanus]
mnor_13810	REF_STRG_1_58803_XLOC_040264.1.p1	hame_10240	XP_042221428.1	1011	1059	102993	12438	XP_042221428.1 L-threonine 3-dehydrogenase, mitochondrial-like [Homarus americanus]
mnor_13813	REF_STRG_1_58825_XLOC_040294.3.p1	hame_10216	XP_042221395.1	1188	1035	94004	24480	XP_042221395.1 guanine nucleotide-binding protein G(s) subunit alpha-like [Homarus americanus]
mnor_1382	COM_SPAL_1_015917_XLOC_055070.5.p1	hame_20292	XP_042239881.1	684	537	88749	4461	XP_042239881.1 transmembrane protein 70 homolog, mitochondrial-like, partial [Homarus americanus]
mnor_13826	REF_STRG_1_58905_XLOC_040413.1.p1	hame_11669	XP_042223762.1	681	678	28918	8053	XP_042223762.1 V-type proton ATPase subunit E-like [Homarus americanus]
mnor_13829	REF_STRG_1_5891_XLOC_098343.1.p1	hame_6995	XP_042215583.1	1146	1149	78172	29059	XP_042215583.1 importin subunit alpha-9-like isoform X1 [Homarus americanus]
mnor_1383	COM_SPAL_1_015918_XLOC_055074.2.p1	hame_18984	XP_042237398.1	2301	3657	208497	85272	XP_042237398.1 furin-like protease 2 [Homarus americanus]
mnor_13833	REF_STRG_1_58935_XLOC_040452.2.p1	hame_19618	XP_042238744.1	1083	1026	16513	1934	XP_042238744.1 oplophorus-luciferin 2-monooxygenase non-catalytic subunit-like [Homarus americanus]
mnor_13838	REF_STRG_1_58967_XLOC_040489.1.p1	hame_6383	XP_042214441.1	5271	5886	131258	45807	XP_042214441.1 uncharacterized protein LOC121861027 [Homarus americanus]
mnor_1384	COM_SPAL_1_015925_XLOC_055093.1.p1	hame_14494	XP_042229137.1	1356	1242	90118	49324	XP_042229137.1 lachesin-like [Homarus americanus]
mnor_13840	REF_STRG_1_58991_XLOC_040516.2.p1	hame_19485	XP_042238513.1	921	849	57459	9759	XP_042238513.1 GPN-loop GTPase 3-like [Homarus americanus]
mnor_13843	REF_STRG_1_59003_XLOC_040535.1.p1	hame_2857	XP_042208131.1	9471	4908	150070	16557	XP_042208131.1 uncharacterized protein LOC121856576 [Homarus americanus]
mnor_13845	REF_STRG_1_59014_XLOC_040548.4.p1	hame_1012	XP_042204807.1	993	987	81908	5455	XP_042204807.1 eukaryotic translation initiation factor 3 subunit I-like [Homarus americanus]
mnor_13847	REF_STRG_1_59027_XLOC_040581.2.p1	hame_11526	XP_042223512.1	2067	1488	197840	5264	XP_042223512.1 serine/threonine-protein kinase N-like isoform X1 [Homarus americanus]
mnor_13848	REF_STRG_1_5902_XLOC_098426.5.p1	hame_19760	XP_042239009.1	3015	3015	246209	73845	XP_042239009.1 lysosomal alpha-mannosidase-like isoform X2 [Homarus americanus]
mnor_13849	REF_STRG_1_59030_XLOC_040584.3.p1	hame_19853	XP_042239158.1	429	372	210321	3993	XP_042239158.1 trafficking protein particle complex subunit 2-like [Homarus americanus]
mnor_1387	COM_SPAL_1_015937_XLOC_055150.1.p1	hame_16560	XP_042233082.1	2280	2286	126679	52277	XP_042233082.1 ABC transporter G family member 14-like [Homarus americanus]
mnor_13870	REF_STRG_1_59110_XLOC_040675.1.p1	hame_18268	XP_042236073.1	2856	4812	117171	140725	XP_042236073.1 serine/arginine repetitive matrix protein 2-like isoform X1 [Homarus americanus]
mnor_13873	REF_STRG_1_59118_XLOC_040684.2.p1	hame_10671	XP_042222102.1	3096	3129	137532	75701	XP_042222102.1 flocculation protein FLO11-like isoform X1 [Homarus americanus]
mnor_1388	COM_SPAL_1_015939_XLOC_055157.5.p1	hame_20870	XP_042240952.1	2385	2652	97922	42886	XP_042240952.1 glutaminase liver isoform, mitochondrial-like isoform X1 [Homarus americanus]
mnor_13889	REF_STRG_1_59203_XLOC_040785.4.p1	hame_15022	XP_042230070.1	948	1122	64991	22157	XP_042230070.1 uncharacterized protein LOC121871724 [Homarus americanus]
mnor_1389	COM_SPAL_1_015941_XLOC_055164.1.p1	hame_3736	XP_042209704.1	2259	2313	236714	73900	XP_042209704.1 solute carrier organic anion transporter family member 1C1-like isoform X1 [Homarus americanus]
mnor_13893	REF_STRG_1_59210_XLOC_040790.1.p1	hame_5937	XP_042213575.1	1305	1260	43857	97449	XP_042213575.1 transcription factor SOX-4-like isoform X1 [Homarus americanus]
mnor_13897	REF_STRG_1_59231_XLOC_040824.1.p1	hame_16125	XP_042232225.1	1497	1668	226754	27037	XP_042232225.1 adipocyte plasma membrane-associated protein-like [Homarus americanus]
mnor_13899	REF_STRG_1_59244_XLOC_040837.1.p1	hame_17241	XP_042234395.1	1182	1347	28883	86030	XP_042234395.1 forkhead box protein F1-like [Homarus americanus]
mnor_139	COM_SPAL_1_002662_XLOC_013393.1.p1	hame_16697	XP_042233339.1	1662	1647	110107	18910	XP_042233339.1 cryptochrome-1-like isoform X1 [Homarus americanus]
mnor_1390	COM_SPAL_1_015948_XLOC_055205.1.p1	hame_6965	XP_042215537.1	1464	1077	64652	65872	XP_042215537.1 homeobox protein Hox-A1-like [Homarus americanus]
mnor_13903	REF_STRG_1_59262_XLOC_040859.1.p1	hame_18835	XP_042237153.1	645	672	87544	36629	XP_042237153.1 crustacean calcium-binding protein 23-like isoform X1 [Homarus americanus]
mnor_13906	REF_STRG_1_59270_XLOC_040868.2.p1	hame_5524	XP_042212915.1	852	960	101653	17637	XP_042212915.1 PRKC apoptosis WT1 regulator protein-like isoform X2 [Homarus americanus]
mnor_1391	COM_SPAL_1_015955_XLOC_055233.5.p1	hame_788	XP_042204340.1	2463	2583	508257	32429	XP_042204340.1 mRNA (2'-O-methyladenosine-N(6)-)-methyltransferase-like isoform X1 [Homarus americanus]
mnor_13912	REF_STRG_1_59300_XLOC_040898.3.p1	hame_4235	XP_042210743.1	1026	972	47439	22325	XP_042210743.1 uncharacterized protein LOC121858368 [Homarus americanus]
mnor_1392	COM_SPAL_1_015964_XLOC_055244.1.p1	hame_20061	XP_042239504.1	2547	3630	86555	51676	XP_042239504.1 tubby-related protein 4-like isoform X1 [Homarus americanus]
mnor_13921	REF_STRG_1_59329_XLOC_040931.3.p1	hame_21898	XP_042242741.1	1308	1059	201269	20258	XP_042242741.1 mRNA decay activator protein ZFP36L1-like isoform X1 [Homarus americanus]
mnor_13923	REF_STRG_1_5934_XLOC_099005.3.p1	hame_19167	XP_042237758.1	5712	4974	342986	26811	XP_042237758.1 mucin-5AC-like isoform X1 [Homarus americanus]
mnor_13929	REF_STRG_1_59374_XLOC_041001.1.p1	hame_5753	XP_042213275.1	666	666	64630	17441	XP_042213275.1 uncharacterized protein LOC121860263 [Homarus americanus]
mnor_13933	REF_STRG_1_59386_XLOC_041020.2.p1	hame_22286	XP_042243532.1	1866	1677	84187	119701	XP_042243532.1 excitatory amino acid transporter-like isoform X1 [Homarus americanus]
mnor_13935	REF_STRG_1_59401_XLOC_041034.3.p1	hame_7004	XP_042215596.1	3540	3603	132021	56397	XP_042215596.1 myotubularin-related protein 3-like isoform X1 [Homarus americanus]
mnor_13937	REF_STRG_1_59405_XLOC_041043.1.p1	hame_18548	XP_042236581.1	651	657	13376	733	XP_042236581.1 methyltransferase N6AMT1-like [Homarus americanus]
mnor_13942	REF_STRG_1_59432_XLOC_041068.2.p1	hame_21719	XP_042242426.1	351	501	54366	6523	XP_042242426.1 uncharacterized protein LOC121879727 [Homarus americanus]
mnor_13943	REF_STRG_1_59438_XLOC_041075.1.p1	hame_5895	XP_042213527.1	2016	1839	137787	42255	XP_042213527.1 frizzled-9-like [Homarus americanus]
mnor_13945	REF_STRG_1_59449_XLOC_041092.4.p1	hame_12821	XP_042226179.1	1008	1002	41020	21356	XP_042226179.1 reticulocalbin-2-like isoform X1 [Homarus americanus]
mnor_1395	COM_SPAL_1_015975_XLOC_055281.1.p1	hame_7268	XP_042216180.1	3801	3843	76948	30543	XP_042216180.1 chaoptin-like [Homarus americanus]
mnor_13950	REF_STRG_1_59495_XLOC_041151.1.p1	hame_2626	XP_042207675.1	939	945	27631	5740	XP_042207675.1 uncharacterized protein LOC121856292 [Homarus americanus]
mnor_13953	REF_STRG_1_59505_XLOC_041162.3.p1	hame_21151	XP_042241432.1	1233	1188	11668	14717	XP_042241432.1 serine/threonine-protein phosphatase 6 regulatory ankyrin repeat subunit A-like [Homarus americanus]
mnor_13954	REF_STRG_1_59506_XLOC_041164.1.p1	hame_2330	XP_042207089.1	525	522	32980	9041	XP_042207089.1 protein charybde-like [Homarus americanus]
mnor_13955	REF_STRG_1_59513_XLOC_041178.1.p1	hame_6861	XP_042215382.1	453	453	127674	6250	XP_042215382.1 uncharacterized protein LOC121861565 [Homarus americanus]
mnor_13957	REF_STRG_1_59524_XLOC_041199.2.p1	hame_6793	XP_042215215.1	1614	1680	83463	27257	XP_042215215.1 RNA polymerase II-associated protein 3-like [Homarus americanus]
mnor_1396	COM_SPAL_1_015992_XLOC_055332.1.p1	hame_20626	XP_042240514.1	1785	2010	74534	16688	XP_042240514.1 serine/threonine-protein kinase Sgk1-like [Homarus americanus]
mnor_13968	REF_STRG_1_595_XLOC_070168.2.p1	hame_22054	XP_042243122.1	2985	3123	73143	8490	XP_042243122.1 transmembrane channel-like protein 7 isoform X1 [Homarus americanus]
mnor_1397	COM_SPAL_1_016004_XLOC_055367.1.p1	hame_4584	XP_042211351.1	1335	1617	36549	25237	XP_042211351.1 spastin-like isoform X1 [Homarus americanus]
mnor_13970	REF_STRG_1_59611_XLOC_041318.1.p1	hame_12251	XP_042225036.1	519	516	126250	8666	XP_042225036.1 myosin regulatory light chain sqh [Homarus americanus]
mnor_13971	REF_STRG_1_59620_XLOC_041332.1.p1	hame_18031	XP_042235670.1	2022	1932	92492	20320	XP_042235670.1 angiotensin-converting enzyme-like isoform X1 [Homarus americanus]
mnor_13976	REF_STRG_1_59634_XLOC_041357.4.p1	hame_7768	XP_042217019.1	816	1206	56247	7725	XP_042217019.1 phytanoyl-CoA dioxygenase, peroxisomal-like [Homarus americanus]
mnor_13977	REF_STRG_1_5963_XLOC_099245.1.p1	hame_6134	XP_042213991.1	1464	1353	192338	20416	XP_042213991.1 sorting and assembly machinery component 50 homolog A-like [Homarus americanus]
mnor_1398	COM_SPAL_1_016008_XLOC_055390.2.p1	hame_18654	XP_042236830.1	1419	2016	87420	52076	XP_042236830.1 potassium voltage-gated channel protein Shaw-like isoform X1 [Homarus americanus]
mnor_13984	REF_STRG_1_59662_XLOC_041394.2.p1	hame_8955	XP_042219211.1	1182	1167	48741	48687	XP_042219211.1 fringe glycosyltransferase-like [Homarus americanus]
mnor_13989	REF_STRG_1_59710_XLOC_041483.2.p1	hame_13096	XP_042226677.1	2097	789	179008	10781	XP_042226677.1 uncharacterized protein LOC121869392 [Homarus americanus]
mnor_1399	COM_SPAL_1_016041_XLOC_055502.13.p1	hame_6420	XP_042214542.1	1248	1227	547123	26836	XP_042214542.1 inward rectifier potassium channel 2-like isoform X1 [Homarus americanus]
mnor_14	COM_SPAL_1_000319_XLOC_001426.4.p1	hame_3640	XP_042209581.1	1467	1389	8448	2615	XP_042209581.1 alpha-(1,3)-fucosyltransferase 10-like [Homarus americanus]
mnor_140	COM_SPAL_1_002680_XLOC_013439.8.p1	hame_10537	XP_042221867.1	1251	1257	17562	21623	XP_042221867.1 multifunctional protein ADE2-like [Homarus americanus]
mnor_1400	COM_SPAL_1_016057_XLOC_055551.2.p1	hame_9042	XP_042219349.1	1437	1617	123494	35698	XP_042219349.1 E3 ubiquitin-protein ligase ariadne-1-like isoform X1 [Homarus americanus]
mnor_14000	REF_STRG_1_5980_XLOC_099377.1.p1	hame_18305	XP_042236122.1	1398	1053	182370	63127	XP_042236122.1 uncharacterized protein LOC121875604 [Homarus americanus]
mnor_1401	COM_SPAL_1_016065_XLOC_055574.1.p1	hame_20638	XP_042240536.1	1044	1009	117757	94444	XP_042240536.1 inorganic pyrophosphatase-like [Homarus americanus]
mnor_14012	REF_STRG_1_59882_XLOC_041700.2.p1	hame_19283	XP_042238053.1	642	603	173417	100111	XP_042238053.1 multiple coagulation factor deficiency protein 2 homolog [Homarus americanus]
mnor_1402	COM_SPAL_1_016075_XLOC_055603.1.p1	hame_10715	XP_042222193.1	1089	1059	150166	29166	XP_042222193.1 galactosylgalactosylxylosylprotein 3-beta-glucuronosyltransferase P-like isoform X1 [Homarus americanus]
mnor_14023	REF_STRG_1_59955_XLOC_041804.1.p1	hame_18127	XP_042235870.1	774	759	36549	6573	XP_042235870.1 uncharacterized protein LOC121875385 [Homarus americanus]
mnor_14026	REF_STRG_1_59970_XLOC_041822.3.p1	hame_20500	XP_042240231.1	741	780	45241	32928	XP_042240231.1 proteasome activator complex subunit 3-like isoform X1 [Homarus americanus]
mnor_14027	REF_STRG_1_59979_XLOC_041837.2.p1	hame_5960	XP_042213609.1	897	891	56723	5203	XP_042213609.1 vacuolar protein sorting-associated protein 26C-like [Homarus americanus]
mnor_14029	REF_STRG_1_59987_XLOC_041855.3.p1	hame_19316	XP_042238109.1	1599	1632	96480	21807	XP_042238109.1 putative inorganic phosphate cotransporter isoform X1 [Homarus americanus]
mnor_1403	COM_SPAL_1_016076_XLOC_055606.8.p1	hame_1444	XP_042205571.1	906	909	79728	7210	XP_042205571.1 telomere length and silencing protein 1 homolog [Homarus americanus]
mnor_14046	REF_STRG_1_6007_XLOC_099505.2.p1	hame_786	XP_042204337.1	5766	5871	177364	20998	XP_042204337.1 uncharacterized protein LOC121854017 isoform X1 [Homarus americanus]
mnor_14049	REF_STRG_1_60094_XLOC_042013.1.p1	hame_14605	XP_042229331.1	2049	2037	37827	27206	XP_042229331.1 methylenetetrahydrofolate reductase-like [Homarus americanus]
mnor_1405	COM_SPAL_1_016086_XLOC_055640.2.p1	hame_5334	XP_042212597.1	1080	1095	91482	20104	XP_042212597.1 MAP kinase-activated protein kinase 2-like [Homarus americanus]
mnor_14053	REF_STRG_1_60107_XLOC_042029.3.p1	hame_21060	XP_042241291.1	3897	3174	165256	12900	XP_042241291.1 uncharacterized protein LOC121878927 [Homarus americanus]
mnor_14054	REF_STRG_1_60112_XLOC_042043.1.p1	hame_6262	XP_042214191.1	1239	1086	145504	58982	XP_042214191.1 haloacid dehalogenase-like hydrolase domain-containing 5 [Homarus americanus]
mnor_14055	REF_STRG_1_60122_XLOC_042052.2.p1	hame_12137	XP_042224731.1	1395	1392	61922	10794	XP_042224731.1 NADH dehydrogenase [ubiquinone] flavoprotein 1, mitochondrial-like [Homarus americanus]
mnor_14056	REF_STRG_1_60126_XLOC_042060.1.p1	hame_20967	XP_042241155.1	2466	1191	173459	57963	XP_042241155.1 mucin-5AC-like [Homarus americanus]
mnor_1406	COM_SPAL_1_016088_XLOC_055645.2.p1	hame_10996	XP_042222624.1	3459	3480	62851	52857	XP_042222624.1 WASH complex subunit 4-like [Homarus americanus]
mnor_14062	REF_STRG_1_60148_XLOC_042097.1.p1	hame_17503	XP_042234820.1	1245	1068	4503	1071	XP_042234820.1 uncharacterized protein LOC121874657 [Homarus americanus]
mnor_14068	REF_STRG_1_60176_XLOC_042128.2.p1	hame_11614	XP_042223643.1	390	342	88989	13515	XP_042223643.1 dolichyl-diphosphooligosaccharide--protein glycosyltransferase subunit DAD1-like [Homarus americanus]
mnor_14069	REF_STRG_1_60180_XLOC_042131.6.p1	hame_18323	XP_042236166.1	1275	798	44335	10233	XP_042236166.1 dnaJ homolog subfamily A member 2-like [Homarus americanus]
mnor_1407	COM_SPAL_1_016118_XLOC_055747.1.p1	hame_12325	XP_042225176.1	1476	2631	142266	77433	XP_042225176.1 soluble guanylate cyclase 88E-like isoform X1 [Homarus americanus]
mnor_14070	REF_STRG_1_60183_XLOC_042134.1.p1	hame_5094	XP_042212161.1	1071	1050	19619	8731	XP_042212161.1 RNA-binding protein 7-like [Homarus americanus]
mnor_14078	REF_STRG_1_60249_XLOC_042220.1.p1	hame_15778	XP_042231484.1	4113	4191	78807	50473	XP_042231484.1 clustered mitochondria protein homolog [Homarus americanus]
mnor_1408	COM_SPAL_1_016145_XLOC_055823.2.p1	hame_15471	XP_042230869.1	1302	1332	23118	32605	XP_042230869.1 cystinosin homolog [Homarus americanus]
mnor_14083	REF_STRG_1_60277_XLOC_042271.1.p1	hame_2236	XP_042206917.1	1839	1839	113223	25027	XP_042206917.1 xaa-Pro aminopeptidase 1-like [Homarus americanus]
mnor_1409	COM_SPAL_1_016146_XLOC_055827.1.p1	hame_14570	XP_042229258.1	2961	3411	194462	48305	XP_042229258.1 exportin-7-like isoform X1 [Homarus americanus]
mnor_14092	REF_STRG_1_60303_XLOC_042317.1.p1	hame_12019	XP_042224435.1	489	456	58342	1265	XP_042224435.1 hepatic lectin-like [Homarus americanus]
mnor_14098	REF_STRG_1_60329_XLOC_042346.1.p1	hame_9683	XP_042220477.1	1338	1662	43349	23511	XP_042220477.1 uncharacterized protein LOC121865207 [Homarus americanus]
mnor_141	COM_SPAL_1_002683_XLOC_013451.1.p1	hame_7415	XP_042216508.1	1122	1045	133430	104876	XP_042216508.1 retinoid-inducible serine carboxypeptidase-like [Homarus americanus]
mnor_14103	REF_STRG_1_6034_XLOC_099753.1.p1	hame_4773	XP_042211624.1	3108	3102	179733	26237	XP_042211624.1 uncharacterized protein LOC121859029 [Homarus americanus]
mnor_14104	REF_STRG_1_60350_XLOC_042377.1.p1	hame_11168	XP_042222849.1	1191	2373	7466	48998	XP_042222849.1 cullin-4A-like [Homarus americanus]
mnor_14105	REF_STRG_1_60351_XLOC_042375.1.p1	hame_4141	XP_042210503.1	1122	1446	135543	14739	XP_042210503.1 myeloid differentiation primary response protein MyD88-like [Homarus americanus]
mnor_14106	REF_STRG_1_60359_XLOC_008045.2.p1	hame_1183	XP_042205113.1	3987	4011	131300	146078	XP_042205113.1 nephrin-like [Homarus americanus]
mnor_1411	COM_SPAL_1_016176_XLOC_055914.2.p1	hame_7861	XP_042217178.1	1386	1383	1461	7324	XP_042217178.1 mRNA-decapping enzyme 1A-like [Homarus americanus]
mnor_14119	REF_STRG_1_60411_XLOC_042447.1.p1	hame_3956	XP_042210171.1	1929	1878	52665	2333	XP_042210171.1 protein sel-1 homolog 2-like [Homarus americanus]
mnor_1412	COM_SPAL_1_016177_XLOC_055918.17.p1	hame_21668	XP_042242289.1	4623	4710	333365	125593	XP_042242289.1 rho GTPase-activating protein 45-like isoform X1 [Homarus americanus]
mnor_14121	REF_STRG_1_60431_XLOC_042477.1.p1	hame_17833	XP_042235335.1	720	963	104123	131683	XP_042235335.1 uncharacterized protein LOC121875052 isoform X1 [Homarus americanus]
mnor_14127	REF_STRG_1_60446_XLOC_042494.1.p1	hame_22113	XP_042243273.1	633	657	84799	28452	XP_042243273.1 uncharacterized protein LOC121880195 isoform X1 [Homarus americanus]
mnor_1413	COM_SPAL_1_016182_XLOC_055950.3.p1	hame_15980	XP_042231848.1	690	684	390996	7657	XP_042231848.1 cleavage and polyadenylation specificity factor subunit 5-like [Homarus americanus]
mnor_14134	REF_STRG_1_60471_XLOC_042532.14.p1	hame_17344	XP_042234550.1	1092	1023	120559	11199	XP_042234550.1 neprilysin-2-like [Homarus americanus]
mnor_14139	REF_STRG_1_60505_XLOC_042570.2.p1	hame_9707	XP_042220537.1	738	738	59697	9405	XP_042220537.1 dysbindin protein homolog [Homarus americanus]
mnor_1414	COM_SPAL_1_016183_XLOC_055953.8.p1	hame_9882	XP_042220880.1	1848	1899	128321	28139	XP_042220880.1 GPI transamidase component PIG-T-like [Homarus americanus]
mnor_14140	REF_STRG_1_60508_XLOC_042563.2.p1	hame_9708	XP_042220539.1	3633	3636	8324	7515	XP_042220539.1 helicase SKI2W-like isoform X1 [Homarus americanus]
mnor_14141	REF_STRG_1_60515_XLOC_042575.3.p1	hame_13670	XP_042227754.1	1881	1974	79409	27547	XP_042227754.1 mitochondrial Rho GTPase 1-like isoform X1 [Homarus americanus]
mnor_14142	REF_STRG_1_60518_XLOC_042591.2.p1	hame_11650	XP_042223720.1	1161	981	30114	3320	XP_042223720.1 dnaJ homolog subfamily A member 1-like [Homarus americanus]
mnor_14147	REF_STRG_1_60553_XLOC_042642.1.p1	hame_1031	XP_042204845.1	2946	2961	108082	16298	XP_042204845.1 uncharacterized protein LOC121854315 [Homarus americanus]
mnor_14159	REF_STRG_1_6059_XLOC_100165.2.p1	hame_20211	XP_042239744.1	669	669	50503	27240	XP_042239744.1 acylpyruvase FAHD1, mitochondrial-like [Homarus americanus]
mnor_1416	COM_SPAL_1_016209_XLOC_056034.1.p1	hame_19613	XP_042238735.1	2052	1932	43070	18256	XP_042238735.1 DNA replication factor Cdt1-like isoform X1 [Homarus americanus]
mnor_14168	REF_STRG_1_60644_XLOC_042788.1.p1	hame_1328	XP_042205372.1	966	918	1015	13382	XP_042205372.1 translation initiation factor eIF-2B subunit alpha-like [Homarus americanus]
mnor_14169	REF_STRG_1_60649_XLOC_042792.1.p1	hame_17403	XP_042234661.1	3489	3489	142894	24278	XP_042234661.1 WASH complex subunit 5-like isoform X1 [Homarus americanus]
mnor_1417	COM_SPAL_1_016210_XLOC_056035.3.p1	hame_15160	XP_042230380.1	765	768	100283	34893	XP_042230380.1 type 2 phosphatidylinositol 4,5-bisphosphate 4-phosphatase-like [Homarus americanus]
mnor_14173	REF_STRG_1_60665_XLOC_042818.3.p1	hame_4168	XP_042210557.1	420	411	31098	26935	XP_042210557.1 uncharacterized protein LOC121858297 [Homarus americanus]
mnor_14179	REF_STRG_1_60719_XLOC_042878.3.p1	hame_2367	XP_042207132.1	363	348	41329	11979	XP_042207132.1 eukaryotic translation initiation factor 4E-binding protein 1-like [Homarus americanus]
mnor_1418	COM_SPAL_1_016226_XLOC_056108.1.p1	hame_21537	XP_042242079.1	1815	1770	285327	63792	XP_042242079.1 mRNA-capping enzyme-like [Homarus americanus]
mnor_14184	REF_STRG_1_60743_XLOC_042904.1.p1	hame_16277	XP_042232464.1	1704	1650	42668	2658	XP_042232464.1 putative uncharacterized protein DDB_G0271606, partial [Homarus americanus]
mnor_14187	REF_STRG_1_60761_XLOC_042928.2.p1	hame_7350	XP_042216340.1	600	600	73253	14433	XP_042216340.1 balbiani ring protein 3-like [Homarus americanus]
mnor_14188	REF_STRG_1_60762_XLOC_042932.1.p1	hame_4909	XP_042211865.1	1227	1038	16768	7747	XP_042211865.1 probable myosin light chain kinase DDB_G0279831 [Homarus americanus]
mnor_1419	COM_SPAL_1_016234_XLOC_056132.1.p1	hame_17023	XP_042233929.1	1650	1725	153445	25970	XP_042233929.1 PX domain-containing protein kinase-like protein isoform X1 [Homarus americanus]
mnor_14191	REF_STRG_1_60766_XLOC_042937.1.p1	hame_3683	XP_042209631.1	981	1245	15969	10852	XP_042209631.1 inactive selenide, water dikinase-like protein [Homarus americanus]
mnor_14192	REF_STRG_1_60767_XLOC_042936.1.p1	hame_3789	XP_042209820.1	1275	2064	157574	16303	XP_042209820.1 polycystin-2-like isoform X1 [Homarus americanus]
mnor_14203	REF_STRG_1_60827_XLOC_043026.2.p1	hame_4438	XP_042211045.1	639	645	85024	30823	XP_042211045.1 MKRN2 opposite strand protein-like [Homarus americanus]
mnor_14204	REF_STRG_1_60829_XLOC_043030.2.p1	hame_19629	XP_042238757.1	645	648	102653	10702	XP_042238757.1 LOW QUALITY PROTEIN: STING ER exit protein-like [Homarus americanus]
mnor_14209	REF_STRG_1_6084_XLOC_100591.1.p1	hame_10173	XP_042221326.1	4236	3861	531588	121365	XP_042221326.1 nephrin-like [Homarus americanus]
mnor_1421	COM_SPAL_1_016247_XLOC_056168.1.p1	hame_3770	XP_042209781.1	1863	1947	76316	41939	XP_042209781.1 sodium-coupled monocarboxylate transporter 1-like [Homarus americanus]
mnor_14210	REF_STRG_1_60851_XLOC_043050.2.p1	hame_10533	XP_042221854.1	990	981	106688	91240	XP_042221854.1 serine/threonine-protein phosphatase PP1-beta catalytic subunit isoform X1 [Homarus americanus]
mnor_14211	REF_STRG_1_60853_XLOC_043063.1.p1	hame_10809	XP_042222334.1	999	1170	90867	15556	XP_042222334.1 uncharacterized protein LOC121866686 [Homarus americanus]
mnor_1422	COM_SPAL_1_016248_XLOC_056175.4.p1	hame_718	XP_042204240.1	4401	4314	142320	51788	XP_042204240.1 uncharacterized protein LOC121853912 isoform X1 [Homarus americanus]
mnor_14220	REF_STRG_1_60904_XLOC_043134.1.p1	hame_12359	XP_042225264.1	4716	4605	205835	99021	XP_042225264.1 phospholipid-transporting ATPase VD-like [Homarus americanus]
mnor_14223	REF_STRG_1_60934_XLOC_043150.2.p1	hame_14254	XP_042228713.1	10215	9330	134426	33530	XP_042228713.1 ankyrin repeat domain-containing protein 17-like isoform X1 [Homarus americanus]
mnor_14229	REF_STRG_1_60970_XLOC_043227.1.p1	hame_8764	XP_042218819.1	3261	1035	143973	4913	XP_042218819.1 major facilitator superfamily domain-containing protein 6-A-like [Homarus americanus]
mnor_14230	REF_STRG_1_60975_XLOC_043241.1.p1	hame_12747	XP_042226005.1	954	948	70959	14143	XP_042226005.1 ubiquitin-like domain-containing CTD phosphatase 1 [Homarus americanus]
mnor_14240	REF_STRG_1_61018_XLOC_043313.1.p1	hame_11479	XP_042223427.1	2793	4107	95400	134264	XP_042223427.1 uncharacterized protein LOC121867517 [Homarus americanus]
mnor_14244	REF_STRG_1_61025_XLOC_043323.1.p1	hame_21195	XP_042241498.1	2388	2424	102902	51249	XP_042241498.1 uncharacterized protein LOC121879072 isoform X1 [Homarus americanus]
mnor_14246	REF_STRG_1_61047_XLOC_043351.3.p1	hame_7993	XP_042217417.1	1521	1481	79025	19918	XP_042217417.1 5'-nucleotidase domain-containing protein 3-like isoform X2 [Homarus americanus]
mnor_1425	COM_SPAL_1_016274_XLOC_056248.4.p1	hame_21675	XP_042242318.1	3669	3699	143719	15062	XP_042242318.1 trafficking protein particle complex subunit 10-like isoform X1 [Homarus americanus]
mnor_14252	REF_STRG_1_6107_XLOC_100636.3.p1	hame_20767	XP_042240794.1	702	1188	138424	37993	XP_042240794.1 ras-related protein Rab-32-like isoform X1 [Homarus americanus]
mnor_14255	REF_STRG_1_61091_XLOC_043419.1.p1	hame_19956	XP_042239333.1	1404	1323	12604	8458	XP_042239333.1 uncharacterized protein DDB_G0271670-like [Homarus americanus]
mnor_14257	REF_STRG_1_61099_XLOC_043430.1.p1	hame_22079	XP_042243193.1	327	558	42448	7422	XP_042243193.1 fibrinogen C domain-containing protein 1-A-like [Homarus americanus]
mnor_1426	COM_SPAL_1_016275_XLOC_056250.3.p1	hame_9032	XP_042219339.1	1059	1050	61024	4538	XP_042219339.1 aspartate beta-hydroxylase domain-containing protein 2-like [Homarus americanus]
mnor_14269	REF_STRG_1_61159_XLOC_043529.2.p1	hame_21381	XP_042241842.1	750	741	44384	17020	XP_042241842.1 CD151 antigen-like [Homarus americanus]
mnor_1427	COM_SPAL_1_016284_XLOC_056273.1.p1	hame_2943	XP_042208316.1	2601	4683	84544	40673	XP_042208316.1 dual oxidase-like [Homarus americanus]
mnor_14272	REF_STRG_1_61173_XLOC_043543.1.p1	hame_3260	XP_042208879.1	1764	1959	27287	12120	XP_042208879.1 WW domain-binding protein 11-like [Homarus americanus]
mnor_14278	REF_STRG_1_61195_XLOC_043585.1.p1	hame_5190	XP_042212364.1	1374	1347	79419	14317	XP_042212364.1 serine protease HTRA2, mitochondrial-like [Homarus americanus]
mnor_14280	REF_STRG_1_61212_XLOC_043601.1.p1	hame_18076	XP_042235762.1	1533	1956	110816	11557	XP_042235762.1 tRNA pseudouridine(38/39) synthase-like isoform X1 [Homarus americanus]
mnor_14281	REF_STRG_1_61214_XLOC_043603.4.p1	hame_20457	XP_042240140.1	585	678	64087	6929	XP_042240140.1 2-amino-1-hydroxyethylphosphonate dioxygenase (glycine-forming)-like isoform X1 [Homarus americanus]
mnor_14285	REF_STRG_1_61239_XLOC_043636.2.p1	hame_16686	XP_042233322.1	1590	1695	18752	8646	XP_042233322.1 protein C12orf4 homolog isoform X1 [Homarus americanus]
mnor_14287	REF_STRG_1_6125_XLOC_100782.12.p1	hame_11835	XP_042224056.1	7353	9345	292426	151250	XP_042224056.1 F-actin-monooxygenase Mical-like isoform X1 [Homarus americanus]
mnor_14295	REF_STRG_1_61287_XLOC_043720.1.p1	hame_16301	XP_042232512.1	2466	2382	72830	20882	XP_042232512.1 probable ATP-dependent RNA helicase DDX23 [Homarus americanus]
mnor_14296	REF_STRG_1_61293_XLOC_043736.4.p1	hame_21180	XP_042241479.1	1752	1809	70248	5480	XP_042241479.1 LOW QUALITY PROTEIN: sphingomyelin phosphodiesterase-like [Homarus americanus]
mnor_143	COM_SPAL_1_002706_XLOC_013516.1.p1	hame_6197	XP_042214112.1	1389	1395	217048	15816	XP_042214112.1 hydroxyacid-oxoacid transhydrogenase, mitochondrial-like isoform X1 [Homarus americanus]
mnor_1430	COM_SPAL_1_016318_XLOC_056424.2.p1	hame_5153	XP_042212282.1	1764	1788	61721	17957	XP_042212282.1 metalloreductase STEAP4-like [Homarus americanus]
mnor_14301	REF_STRG_1_6133_XLOC_100922.1.p1	hame_10085	XP_042221196.1	588	516	72976	4094	XP_042221196.1 uncharacterized protein LOC121865724 [Homarus americanus]
mnor_14307	REF_STRG_1_61390_XLOC_043886.3.p1	hame_2438	XP_042207274.1	1320	1659	149703	10915	XP_042207274.1 nucleoporin NDC1-like isoform X1 [Homarus americanus]
mnor_1431	COM_SPAL_1_016325_XLOC_056439.1.p1	hame_6003	XP_042213678.1	1404	1278	283665	32729	XP_042213678.1 LOW QUALITY PROTEIN: retinoic acid receptor RXR-like [Homarus americanus]
mnor_14311	REF_STRG_1_613_XLOC_064551.1.p1	hame_6537	XP_042214728.1	1860	1842	23501	13319	XP_042214728.1 arylsulfatase H-like [Homarus americanus]
mnor_14316	REF_STRG_1_61432_XLOC_043966.1.p1	hame_15426	XP_042230821.1	4131	2940	109821	157568	XP_042230821.1 uncharacterized protein LOC121872220 [Homarus americanus]
mnor_14319	REF_STRG_1_61446_XLOC_043980.2.p1	hame_7238	XP_042216089.1	1194	1062	35996	18597	XP_042216089.1 uncharacterized protein LOC121862135 [Homarus americanus]
mnor_1432	COM_SPAL_1_016342_XLOC_056488.3.p1	hame_9890	XP_042220905.1	2067	2160	110081	98089	XP_042220905.1 PAN2-PAN3 deadenylation complex subunit Pan3-like isoform X1 [Homarus americanus]
mnor_14320	REF_STRG_1_61448_XLOC_043984.1.p1	hame_7874	XP_042217216.1	987	966	123198	19994	XP_042217216.1 metaxin-1-like isoform X1 [Homarus americanus]
mnor_14325	REF_STRG_1_61469_XLOC_044012.1.p1	hame_19971	XP_042239353.1	4233	3720	5700	35119	XP_042239353.1 uncharacterized protein LOC121877615 [Homarus americanus]
mnor_1433	COM_SPAL_1_016362_XLOC_056574.1.p1	hame_5523	XP_042212909.1	2049	2628	60519	41636	XP_042212909.1 proline-rich receptor-like protein kinase PERK10 isoform X1 [Homarus americanus]
mnor_14334	REF_STRG_1_61513_XLOC_044061.1.p1	hame_922	XP_042204619.1	327	354	9522	1173	XP_042204619.1 pro-resilin-like [Homarus americanus]
mnor_1434	COM_SPAL_1_016377_XLOC_056641.3.p1	hame_12107	XP_042224653.1	5661	5700	190640	9316	XP_042224653.1 nuclear pore complex protein Nup205-like [Homarus americanus]
mnor_14343	REF_STRG_1_61554_XLOC_044128.1.p1	hame_21444	XP_042241922.1	2148	2142	166731	14569	XP_042241922.1 mitochondrial potassium channel ATP-binding subunit-like isoform X1 [Homarus americanus]
mnor_14347	REF_STRG_1_61584_XLOC_044173.1.p1	hame_19318	XP_042238113.1	678	702	186024	30790	XP_042238113.1 translin-like isoform X1 [Homarus americanus]
mnor_1435	COM_SPAL_1_016383_XLOC_056648.1.p1	hame_16282	XP_042232478.1	3603	3663	55155	18063	XP_042232478.1 serine/threonine-protein kinase Nek8-like isoform X1 [Homarus americanus]
mnor_1436	COM_SPAL_1_016400_XLOC_056688.1.p1	hame_5493	XP_042212838.1	2127	1311	117845	5888	XP_042212838.1 trypsin-1-like [Homarus americanus]
mnor_14360	REF_STRG_1_6163_XLOC_101119.9.p1	hame_8599	XP_042218468.1	1077	1010	72796	49484	XP_042218468.1 cytoplasmic polyadenylation element-binding protein 2-like [Homarus americanus]
mnor_14362	REF_STRG_1_61651_XLOC_044262.4.p1	hame_5547	XP_042212958.1	2643	2688	134283	28547	XP_042212958.1 importin subunit beta-1-like isoform X1 [Homarus americanus]
mnor_14364	REF_STRG_1_61653_XLOC_044273.1.p1	hame_14520	XP_042229193.1	1701	1713	28700	32806	XP_042229193.1 periodic tryptophan protein 1 homolog [Homarus americanus]
mnor_1437	COM_SPAL_1_016413_XLOC_056721.3.p1	hame_8183	XP_042217767.1	2475	2139	213889	49627	XP_042217767.1 proton channel OtopLc-like isoform X1 [Homarus americanus]
mnor_14371	REF_STRG_1_6167_XLOC_101268.3.p1	hame_19395	XP_042238307.1	1398	1359	102830	5577	XP_042238307.1 tripartite motif-containing protein 75-like [Homarus americanus]
mnor_14372	REF_STRG_1_61681_XLOC_044341.1.p1	hame_18863	XP_042237203.1	873	1008	28241	28306	XP_042237203.1 Y-box factor homolog isoform X1 [Homarus americanus]
mnor_14376	REF_STRG_1_61701_XLOC_044366.1.p1	hame_16727	XP_042233378.1	411	426	54102	8354	XP_042233378.1 peroxiredoxin-like 2A [Homarus americanus]
mnor_14378	REF_STRG_1_61712_XLOC_044376.9.p1	hame_11433	XP_042223329.1	1788	3729	148241	55374	XP_042223329.1 protein transport protein Sec31A-like isoform X1 [Homarus americanus]
mnor_1438	COM_SPAL_1_016414_XLOC_056726.1.p1	hame_15117	XP_042230276.1	2181	2376	103736	11161	XP_042230276.1 cell division control protein 6 homolog [Homarus americanus]
mnor_14380	REF_STRG_1_6171_XLOC_101336.1.p1	hame_18868	XP_042237226.1	1656	996	105174	4830	XP_042237226.1 probable basic-leucine zipper transcription factor N [Homarus americanus]
mnor_14381	REF_STRG_1_61724_XLOC_044392.1.p1	hame_2140	XP_042206733.1	1365	1791	51351	70247	XP_042206733.1 LOW QUALITY PROTEIN: high-affinity choline transporter 1-like [Homarus americanus]
mnor_14382	REF_STRG_1_61728_XLOC_044413.1.p1	hame_19849	XP_042239154.1	1881	1095	112562	15248	XP_042239154.1 uncharacterized protein LOC121877454 [Homarus americanus]
mnor_14386	REF_STRG_1_61797_XLOC_044494.1.p1	hame_18275	XP_042236090.1	2796	2298	145661	2826	XP_042236090.1 uncharacterized protein LOC121875566 [Homarus americanus]
mnor_1439	COM_SPAL_1_016440_XLOC_056842.4.p1	hame_15781	XP_042231488.1	819	936	60124	26212	XP_042231488.1 tetraspanin-33-like isoform X1 [Homarus americanus]
mnor_14392	REF_STRG_1_61823_XLOC_044532.1.p1	hame_10857	XP_042222388.1	1770	1671	36432	20669	XP_042222388.1 octopamine receptor beta-2R-like [Homarus americanus]
mnor_144	COM_SPAL_1_002708_XLOC_013523.12.p1	hame_6161	XP_042214044.1	1563	1548	258128	12630	XP_042214044.1 coatomer subunit delta-like [Homarus americanus]
mnor_1440	COM_SPAL_1_016453_XLOC_056878.11.p1	hame_3867	XP_042210046.1	1668	3093	253455	12460	XP_042210046.1 alpha-protein kinase 1-like isoform X1 [Homarus americanus]
mnor_14402	REF_STRG_1_61886_XLOC_044607.2.p1	hame_14421	XP_042228951.1	1146	1149	24008	25479	XP_042228951.1 LOW QUALITY PROTEIN: alpha-methylacyl-CoA racemase-like [Homarus americanus]
mnor_14407	REF_STRG_1_61939_XLOC_044670.1.p1	hame_22013	XP_042243077.1	468	375	32251	8598	XP_042243077.1 cGMP-dependent protein kinase 1-like [Homarus americanus]
mnor_14408	REF_STRG_1_61940_XLOC_044671.2.p1	hame_16053	XP_042232008.1	3306	3684	107507	36707	XP_042232008.1 uncharacterized protein LOC121872938 isoform X1 [Homarus americanus]
mnor_1441	COM_SPAL_1_016488_XLOC_056977.1.p1	hame_1051	XP_042204876.1	2541	2586	108926	19262	XP_042204876.1 gamma-aminobutyric acid type B receptor subunit 1-like isoform X1 [Homarus americanus]
mnor_14414	REF_STRG_1_61969_XLOC_044729.3.p1	hame_18517	XP_042236515.1	2445	2295	69834	35568	XP_042236515.1 cyclic AMP-dependent transcription factor ATF-6 alpha-like isoform X1 [Homarus americanus]
mnor_1442	COM_SPAL_1_016489_XLOC_056981.2.p1	hame_21987	XP_042242997.1	963	918	74671	79668	XP_042242997.1 LOW QUALITY PROTEIN: E3 ubiquitin-protein ligase synoviolin A-like [Homarus americanus]
mnor_14421	REF_STRG_1_61997_XLOC_044762.14.p1	hame_1525	XP_042205691.1	3075	2865	99307	28593	XP_042205691.1 uncharacterized protein LOC121854949 isoform X1 [Homarus americanus]
mnor_14424	REF_STRG_1_62020_XLOC_044797.1.p1	hame_20743	XP_042240720.1	1788	1893	33965	41108	XP_042240720.1 kelch-like protein 12 isoform X1 [Homarus americanus]
mnor_14427	REF_STRG_1_62026_XLOC_044802.1.p1	hame_12776	XP_042226067.1	681	945	133225	8806	XP_042226067.1 uncharacterized protein LOC121869040 [Homarus americanus]
mnor_1443	COM_SPAL_1_016490_XLOC_056985.2.p1	hame_22212	XP_042243409.1	1584	711	65945	22356	XP_042243409.1 required for meiotic nuclear division protein 1 homolog [Homarus americanus]
mnor_14431	REF_STRG_1_6206_XLOC_101207.2.p1	hame_8609	XP_042218508.1	1047	1248	12295	16689	XP_042218508.1 probable H/ACA ribonucleoprotein complex subunit 1 [Homarus americanus]
mnor_14435	REF_STRG_1_62094_XLOC_044879.1.p1	hame_14045	XP_042228322.1	996	1023	8363	4565	XP_042228322.1 uncharacterized protein LOC121870557 [Homarus americanus]
mnor_14441	REF_STRG_1_62132_XLOC_044930.2.p1	hame_20150	XP_042239623.1	696	690	73864	3882	XP_042239623.1 ER membrane protein complex subunit 7 homolog [Homarus americanus]
mnor_14442	REF_STRG_1_62140_XLOC_044938.1.p1	hame_11448	XP_042223357.1	2652	2766	108200	17689	XP_042223357.1 microsomal triglyceride transfer protein large subunit-like isoform X1 [Homarus americanus]
mnor_14445	REF_STRG_1_62170_XLOC_044973.1.p1	hame_8917	XP_042219124.1	501	501	48589	10800	XP_042219124.1 uncharacterized protein LOC121864184 [Homarus americanus]
mnor_14446	REF_STRG_1_62174_XLOC_044975.1.p1	hame_9	XP_042202958.1	2631	2463	96867	13059	XP_042202958.1 protein O-mannosyl-transferase 2-like [Homarus americanus]
mnor_1445	COM_SPAL_1_016502_XLOC_057029.8.p1	hame_8019	XP_042217469.1	957	498	138976	20370	XP_042217469.1 ras-related protein Ral-a-like [Homarus americanus]
mnor_14456	REF_STRG_1_62209_XLOC_045025.1.p1	hame_11837	XP_042224062.1	1200	1188	37257	37408	XP_042224062.1 ubiquitin-like modifier-activating enzyme 5 isoform X1 [Homarus americanus]
mnor_14457	REF_STRG_1_62210_XLOC_045027.1.p1	hame_20033	XP_042239448.1	885	492	1175	6139	XP_042239448.1 perlucin-like [Homarus americanus]
mnor_14462	REF_STRG_1_62246_XLOC_045091.1.p1	hame_14210	XP_042228632.1	660	585	107244	79261	XP_042228632.1 uncharacterized protein LOC121870755 [Homarus americanus]
mnor_14465	REF_STRG_1_62258_XLOC_045104.1.p1	hame_5510	XP_042212883.1	867	828	67145	10472	XP_042212883.1 N-acetylglucosamine-1-phosphotransferase subunit gamma-like isoform X1 [Homarus americanus]
mnor_14466	REF_STRG_1_62263_XLOC_045101.2.p1	hame_9940	XP_042220988.1	672	386	52967	1130	XP_042220988.1 uncharacterized protein LOC121865534 [Homarus americanus]
mnor_14469	REF_STRG_1_62278_XLOC_045139.1.p1	hame_14673	XP_042229443.1	879	879	33242	3403	XP_042229443.1 uncharacterized protein LOC121871293 isoform X1 [Homarus americanus]
mnor_14470	REF_STRG_1_62285_XLOC_045157.5.p1	hame_18191	XP_042235958.1	1023	1074	55621	1562	XP_042235958.1 uncharacterized protein LOC121875456 [Homarus americanus]
mnor_1448	COM_SPAL_1_016557_XLOC_057193.2.p1	hame_14280	XP_042228748.1	1533	1431	3231	25139	XP_042228748.1 vegetative cell wall protein gp1-like [Homarus americanus]
mnor_14483	REF_STRG_1_62328_XLOC_045230.2.p1	hame_13052	XP_042226592.1	735	777	130252	7717	XP_042226592.1 cell division cycle-associated protein 3-like isoform X1 [Homarus americanus]
mnor_14493	REF_STRG_1_62370_XLOC_045275.1.p1	hame_5989	XP_042213649.1	819	816	5264	4777	XP_042213649.1 40S ribosomal protein S2 [Homarus americanus]
mnor_14498	REF_STRG_1_62387_XLOC_045311.1.p1	hame_16101	XP_042232158.1	2004	2055	89619	59149	XP_042232158.1 uncharacterized protein LOC121872997 [Homarus americanus]
mnor_14499	REF_STRG_1_62401_XLOC_045337.1.p1	hame_1396	XP_042205491.1	1794	1470	27604	26011	XP_042205491.1 nascent polypeptide-associated complex subunit alpha, muscle-specific form-like [Homarus americanus]
mnor_145	COM_SPAL_1_002712_XLOC_013549.4.p1	hame_3277	XP_042208912.1	1308	1287	88266	94705	XP_042208912.1 tetratricopeptide repeat protein 5-like [Homarus americanus]
mnor_1450	COM_SPAL_1_016574_XLOC_057272.1.p1	hame_13694	XP_042227807.1	2778	4356	80206	26623	XP_042227807.1 uncharacterized protein LOC121870112 isoform X1 [Homarus americanus]
mnor_14508	REF_STRG_1_62441_XLOC_045420.1.p1	hame_6320	XP_042214310.1	2097	1983	100954	24608	XP_042214310.1 GTP-binding protein 2-like isoform X1 [Homarus americanus]
mnor_1451	COM_SPAL_1_016581_XLOC_057287.4.p1	hame_20074	XP_042239524.1	4500	4110	71093	29231	XP_042239524.1 NPC intracellular cholesterol transporter 1-like [Homarus americanus]
mnor_1452	COM_SPAL_1_016594_XLOC_057323.4.p1	hame_22081	XP_042243195.1	825	864	126522	28065	XP_042243195.1 monocyte to macrophage differentiation factor 2-like isoform X1 [Homarus americanus]
mnor_14522	REF_STRG_1_62478_XLOC_045475.1.p2	hame_19090	XP_042237626.1	1536	1803	74774	8449	XP_042237626.1 NKAP family protein CG6066-like [Homarus americanus]
mnor_14531	REF_STRG_1_62516_XLOC_045526.3.p1	hame_9187	XP_042219570.1	522	477	81157	14306	XP_042219570.1 uncharacterized protein LOC121864570 [Homarus americanus]
mnor_14532	REF_STRG_1_62520_XLOC_045531.2.p1	hame_9654	XP_042220410.1	657	675	23216	9538	XP_042220410.1 uncharacterized protein LOC121865169 isoform X1 [Homarus americanus]
mnor_14534	REF_STRG_1_62531_XLOC_045551.1.p1	hame_21880	XP_042242696.1	1371	1548	229220	32039	XP_042242696.1 alanine aminotransferase 1-like isoform X1 [Homarus americanus]
mnor_14538	REF_STRG_1_62547_XLOC_045569.1.p1	hame_4573	XP_042211334.1	1992	1656	11636	34150	XP_042211334.1 broad-complex core protein isoforms 1/2/3/4/5-like [Homarus americanus]
mnor_1454	COM_SPAL_1_016606_XLOC_057374.6.p1	hame_6136	XP_042213993.1	1986	1917	123262	37000	XP_042213993.1 glutamate--cysteine ligase catalytic subunit-like isoform X1 [Homarus americanus]
mnor_14546	REF_STRG_1_62577_XLOC_045604.1.p1	hame_548	XP_042203986.1	1854	1851	144562	53847	XP_042203986.1 polypeptide N-acetylgalactosaminyltransferase 13-like [Homarus americanus]
mnor_14547	REF_STRG_1_62582_XLOC_045617.2.p1	hame_17836	XP_042235340.1	1143	930	107529	96394	XP_042235340.1 zwei Ig domain protein zig-8-like [Homarus americanus]
mnor_14549	REF_STRG_1_62590_XLOC_045628.2.p1	hame_19438	XP_042238426.1	642	579	21591	12182	XP_042238426.1 crustacyanin-A2 subunit-like [Homarus americanus]
mnor_1455	COM_SPAL_1_016607_XLOC_057380.1.p1	hame_314	XP_042203503.1	6867	6984	134548	44267	XP_042203503.1 ranBP2-like and GRIP domain-containing protein 3 isoform X1 [Homarus americanus]
mnor_14553	REF_STRG_1_62603_XLOC_045650.1.p1	hame_9454	XP_042220015.1	1677	1674	11816	6461	XP_042220015.1 islet cell autoantigen 1-like [Homarus americanus]
mnor_14559	REF_STRG_1_62640_XLOC_045698.2.p1	hame_15184	XP_042230432.1	1326	1317	40828	9186	XP_042230432.1 eukaryotic translation initiation factor 3 subunit E-B-like [Homarus americanus]
mnor_14563	REF_STRG_1_62663_XLOC_045728.1.p1	hame_20986	XP_042241178.1	882	987	1156	79473	XP_042241178.1 uncharacterized protein LOC121878830 [Homarus americanus]
mnor_14568	REF_STRG_1_62688_XLOC_045765.1.p1	hame_1092	XP_042204964.1	2745	2721	231919	17153	XP_042204964.1 activating signal cointegrator 1 complex subunit 2-like isoform X1 [Homarus americanus]
mnor_14570	REF_STRG_1_62696_XLOC_045771.3.p1	hame_4662	XP_042211466.1	2655	2715	53013	45278	XP_042211466.1 peroxidase-like [Homarus americanus]
mnor_14575	REF_STRG_1_62708_XLOC_045792.1.p1	hame_11617	XP_042223647.1	1197	1119	145695	12107	XP_042223647.1 nucleolysin TIAR-like [Homarus americanus]
mnor_14581	REF_STRG_1_62749_XLOC_045839.4.p1	hame_8187	XP_042217784.1	1419	1446	178270	20943	XP_042217784.1 G2/mitotic-specific cyclin-B3-like isoform X1 [Homarus americanus]
mnor_14585	REF_STRG_1_6276_XLOC_102096.3.p1	hame_16728	XP_042233379.1	1875	2571	113956	137669	XP_042233379.1 irregular chiasm C-roughest protein-like [Homarus americanus]
mnor_1459	COM_SPAL_1_016627_XLOC_057451.1.p1	hame_17030	XP_042233944.1	1968	2223	90411	106051	XP_042233944.1 DBH-like monooxygenase protein 1 isoform X1 [Homarus americanus]
mnor_14599	REF_STRG_1_6287_XLOC_102337.2.p1	hame_20627	XP_042240517.1	1293	1278	127118	120796	XP_042240517.1 nucleoredoxin-like [Homarus americanus]
mnor_14600	REF_STRG_1_6288_XLOC_102265.1.p1	hame_7900	XP_042217269.1	6933	7779	268153	93714	XP_042217269.1 uncharacterized protein LOC121862920 isoform X1 [Homarus americanus]
mnor_14610	REF_STRG_1_62948_XLOC_046120.1.p1	hame_19352	XP_042238190.1	1575	1608	11702	8968	XP_042238190.1 uncharacterized protein LOC121876821 [Homarus americanus]
mnor_14615	REF_STRG_1_62988_XLOC_046169.1.p1	hame_16394	XP_042232756.1	861	963	20912	21910	XP_042232756.1 F-box/WD repeat-containing protein 11-like isoform X1 [Homarus americanus]
mnor_14619	REF_STRG_1_63014_XLOC_046200.1.p1	hame_20359	XP_042239984.1	1317	1368	10314	7358	XP_042239984.1 chitobiosyldiphosphodolichol beta-mannosyltransferase-like [Homarus americanus]
mnor_1462	COM_SPAL_1_016651_XLOC_057519.5.p1	hame_21640	XP_042242238.1	2163	2730	391677	155889	XP_042242238.1 oxysterol-binding protein 1-like isoform X1 [Homarus americanus]
mnor_1463	COM_SPAL_1_016659_XLOC_057556.3.p1	hame_6375	XP_042214412.1	990	975	83203	6394	XP_042214412.1 serine-threonine kinase receptor-associated protein-like [Homarus americanus]
mnor_14634	REF_STRG_1_63071_XLOC_046276.1.p1	hame_18065	XP_042235742.1	768	765	1504	6431	XP_042235742.1 3-hydroxyacyl-CoA dehydrogenase type-2-like [Homarus americanus]
mnor_14635	REF_STRG_1_63078_XLOC_046283.1.p1	hame_16397	XP_042232762.1	852	945	117959	147797	XP_042232762.1 myeloid leukemia factor 2-like isoform X1 [Homarus americanus]
mnor_1464	COM_SPAL_1_016676_XLOC_057609.8.p1	hame_3755	XP_042209738.1	1731	2112	10924	11536	XP_042209738.1 extracellular serine/threonine protein kinase four-jointed-like [Homarus americanus]
mnor_14644	REF_STRG_1_6312_XLOC_102151.1.p1	hame_10306	XP_042221518.1	456	453	3096	2663	XP_042221518.1 40S ribosomal protein S13 [Homarus americanus]
mnor_14645	REF_STRG_1_63136_XLOC_046355.1.p1	hame_4478	XP_042211121.1	846	1134	3397	14903	XP_042211121.1 uncharacterized protein LOC121858647 [Homarus americanus]
mnor_1465	COM_SPAL_1_016677_XLOC_057610.1.p1	hame_18906	XP_042237287.1	1695	2589	158363	39358	XP_042237287.1 apoptosis-inducing factor 1, mitochondrial-like isoform X1 [Homarus americanus]
mnor_14650	REF_STRG_1_6314_XLOC_102570.3.p1	hame_15234	XP_042230516.1	3621	4929	179658	175694	XP_042230516.1 cadherin-86C-like isoform X1 [Homarus americanus]
mnor_14652	REF_STRG_1_6315_XLOC_102571.1.p1	hame_16271	XP_042232453.1	2472	2439	51000	15989	XP_042232453.1 hemocyte protein-glutamine gamma-glutamyltransferase-like [Homarus americanus]
mnor_14654	REF_STRG_1_63194_XLOC_046457.2.p1	hame_19094	XP_042237644.1	2238	2511	42277	41598	XP_042237644.1 scavenger receptor class B member 1-like isoform X1 [Homarus americanus]
mnor_14663	REF_STRG_1_63263_XLOC_046550.1.p1	hame_7916	XP_042217317.1	2028	1361	58246	22479	XP_042217317.1 ETS translocation variant 5-like [Homarus americanus]
mnor_14670	REF_STRG_1_63303_XLOC_046610.2.p1	hame_15064	XP_042230148.1	534	531	1000	8261	XP_042230148.1 adenine phosphoribosyltransferase-like [Homarus americanus]
mnor_1468	COM_SPAL_1_016715_XLOC_057701.2.p1	hame_3176	XP_042208710.1	2832	2943	69803	11325	XP_042208710.1 zinc finger CCCH domain-containing protein 14-like isoform X1 [Homarus americanus]
mnor_14680	REF_STRG_1_63346_XLOC_046678.1.p1	hame_19445	XP_042238442.1	594	636	19704	6528	XP_042238442.1 uncharacterized protein LOC121876933 isoform X1 [Homarus americanus]
mnor_14681	REF_STRG_1_63353_XLOC_046674.8.p1	hame_14791	XP_042229646.1	1365	1359	26420	23331	XP_042229646.1 tubulin beta chain-like isoform X1 [Homarus americanus]
mnor_1469	COM_SPAL_1_016718_XLOC_057709.1.p1	hame_4859	XP_042211766.1	4107	3966	346149	82738	XP_042211766.1 cation-independent mannose-6-phosphate receptor-like isoform X1 [Homarus americanus]
mnor_14693	REF_STRG_1_6339_XLOC_102684.4.p1	hame_12621	XP_042225786.1	636	636	144938	71871	XP_042225786.1 ras-related protein Rab6 isoform X1 [Homarus americanus]
mnor_14695	REF_STRG_1_63409_XLOC_046749.1.p1	hame_3313	XP_042208971.1	363	336	6522	4985	XP_042208971.1 40S ribosomal protein S26-like [Homarus americanus]
mnor_14696	REF_STRG_1_63410_XLOC_046750.2.p1	hame_911	XP_042204585.1	735	729	11945	935	XP_042204585.1 L-xylulose reductase-like [Homarus americanus]
mnor_147	COM_SPAL_1_002735_XLOC_013624.5.p1	hame_22333	XP_042243599.1	1599	1671	184566	34861	XP_042243599.1 equilibrative nucleoside transporter 4-like isoform X1 [Homarus americanus]
mnor_1470	COM_SPAL_1_016732_XLOC_057746.1.p1	hame_18812	XP_042237097.1	816	984	89869	103082	XP_042237097.1 carbonic anhydrase-related protein 10-like [Homarus americanus]
mnor_14707	REF_STRG_1_63466_XLOC_046843.1.p1	hame_3811	XP_042209916.1	1770	1434	2137	9365	XP_042209916.1 zinc finger protein 501-like isoform X1 [Homarus americanus]
mnor_1471	COM_SPAL_1_016733_XLOC_057754.1.p1	hame_19781	XP_042239048.1	891	900	110154	16794	XP_042239048.1 protein FRA10AC1 homolog [Homarus americanus]
mnor_14713	REF_STRG_1_63487_XLOC_046872.2.p1	hame_13345	XP_042227154.1	423	420	5219	4037	XP_042227154.1 60S ribosomal protein L23 [Homarus americanus]
mnor_14714	REF_STRG_1_63488_XLOC_046871.2.p1	hame_13343	XP_042227148.1	2160	2520	20157	6671	XP_042227148.1 zinc finger and BTB domain-containing protein 17-like [Homarus americanus]
mnor_14715	REF_STRG_1_6348_XLOC_102764.3.p1	hame_17144	XP_042234201.1	1572	1407	14515	4565	XP_042234201.1 membrane-bound alkaline phosphatase-like [Homarus americanus]
mnor_1472	COM_SPAL_1_016738_XLOC_057780.7.p1	hame_17139	XP_042234177.1	3438	3603	19983	89399	XP_042234177.1 phosphatidylinositol 4-kinase beta-like [Homarus americanus]
mnor_14728	REF_STRG_1_63546_XLOC_046968.1.p1	hame_21068	XP_042241301.1	1194	1377	2016	49553	XP_042241301.1 uncharacterized protein LOC121878935 isoform X1 [Homarus americanus]
mnor_14730	REF_STRG_1_63554_XLOC_046978.1.p1	hame_10067	XP_042221164.1	3453	2910	74527	17120	XP_042221164.1 uncharacterized protein LOC121865703 [Homarus americanus]
mnor_14733	REF_STRG_1_63568_XLOC_047004.2.p1	hame_16246	XP_042232418.1	924	1008	70765	95717	XP_042232418.1 uncharacterized protein LOC121873157 [Homarus americanus]
mnor_14734	REF_STRG_1_63569_XLOC_046997.1.p1	hame_18643	XP_042236800.1	1491	1476	192749	52104	XP_042236800.1 putative oxidoreductase GLYR1 homolog [Homarus americanus]
mnor_1474	COM_SPAL_1_016746_XLOC_057795.4.p1	hame_12510	XP_042225544.1	3339	7368	51679	116212	XP_042225544.1 uncharacterized protein LOC121868730 isoform X1 [Homarus americanus]
mnor_14740	REF_STRG_1_63594_XLOC_047031.2.p1	hame_10760	XP_042222257.1	1377	1092	29177	7370	XP_042222257.1 uncharacterized protein LOC121866557 [Homarus americanus]
mnor_1475	COM_SPAL_1_016750_XLOC_057804.2.p1	hame_4526	XP_042211229.1	1911	2043	3126	37966	XP_042211229.1 L-asparaginase-like isoform X1 [Homarus americanus]
mnor_14755	REF_STRG_1_63689_XLOC_047160.4.p1	hame_13164	XP_042226761.1	1056	1524	51526	159351	XP_042226761.1 GPI ethanolamine phosphate transferase 2-like isoform X1 [Homarus americanus]
mnor_14756	REF_STRG_1_63697_XLOC_047176.1.p1	hame_21033	XP_042241257.1	795	717	24028	4752	XP_042241257.1 uncharacterized protein LOC121878888 [Homarus americanus]
mnor_14761	REF_STRG_1_6372_XLOC_102940.1.p1	hame_7358	XP_042216353.1	1446	1458	75079	44393	XP_042216353.1 uridine 5'-monophosphate synthase-like isoform X1 [Homarus americanus]
mnor_1477	COM_SPAL_1_016773_XLOC_057900.2.p1	hame_13050	XP_042226586.1	1980	2082	35891	29053	XP_042226586.1 choline transporter-like 1 [Homarus americanus]
mnor_14775	REF_STRG_1_63809_XLOC_047312.2.p1	hame_19158	XP_042237737.1	1128	1167	5358	7487	XP_042237737.1 ribonucleoside-diphosphate reductase subunit M2 B-like [Homarus americanus]
mnor_1478	COM_SPAL_1_016774_XLOC_057910.10.p1	hame_17529	XP_042234865.1	2046	2088	251524	51533	XP_042234865.1 protein phosphatase 1J-like [Homarus americanus]
mnor_14782	REF_STRG_1_63846_XLOC_047370.1.p1	hame_11818	XP_042224023.1	1971	1464	3291	2962	XP_042224023.1 piggyBac transposable element-derived protein 4-like [Homarus americanus]
mnor_14784	REF_STRG_1_63849_XLOC_047377.1.p1	hame_20491	XP_042240217.1	2211	2292	31958	8892	XP_042240217.1 SET and MYND domain-containing protein 4-like [Homarus americanus]
mnor_1479	COM_SPAL_1_016784_XLOC_057964.3.p1	hame_9122	XP_042219460.1	2091	2121	55664	14026	XP_042219460.1 exostosin-2-like [Homarus americanus]
mnor_14792	REF_STRG_1_63897_XLOC_047445.1.p1	hame_1543	XP_042205724.1	852	1479	49006	4218	XP_042205724.1 uncharacterized protein LOC121854969 [Homarus americanus]
mnor_14793	REF_STRG_1_63909_XLOC_047456.2.p1	hame_17957	XP_042235574.1	618	228	176507	2261	XP_042235574.1 protein big brother-like [Homarus americanus]
mnor_14797	REF_STRG_1_63926_XLOC_047472.1.p1	hame_15279	XP_042230572.1	1209	1212	16923	6766	XP_042230572.1 calreticulin-like [Homarus americanus]
mnor_1480	COM_SPAL_1_016789_XLOC_057978.1.p1	hame_10979	XP_042222592.1	1146	1068	95124	24390	XP_042222592.1 LIM homeobox transcription factor 1-alpha-like [Homarus americanus]
mnor_14806	REF_STRG_1_63969_XLOC_047533.1.p1	hame_12823	XP_042226182.1	633	786	1553	18796	XP_042226182.1 peflin-like isoform X1 [Homarus americanus]
mnor_14809	REF_STRG_1_63977_XLOC_047550.2.p1	hame_19637	XP_042238768.1	3072	3294	108060	67256	XP_042238768.1 2-oxoglutarate dehydrogenase, mitochondrial-like isoform X1 [Homarus americanus]
mnor_14811	REF_STRG_1_6398_XLOC_103283.2.p1	hame_3270	XP_042208900.1	807	708	109258	31010	XP_042208900.1 protein limb expression 1 homolog isoform X1 [Homarus americanus]
mnor_14817	REF_STRG_1_64007_XLOC_047580.1.p1	hame_20867	XP_042240940.1	2940	2835	3276	27576	XP_042240940.1 LOW QUALITY PROTEIN: S1 RNA-binding domain-containing protein 1-like [Homarus americanus]
mnor_14819	REF_STRG_1_64019_XLOC_047593.2.p1	hame_15848	XP_042231658.1	1770	1767	169617	47794	XP_042231658.1 bifunctional purine biosynthesis protein ATIC-like [Homarus americanus]
mnor_1482	COM_SPAL_1_016829_XLOC_058083.1.p1	hame_4806	XP_042211662.1	639	735	119674	4609	XP_042211662.1 probable ribosome biogenesis protein RLP24 [Homarus americanus]
mnor_14820	REF_STRG_1_64028_XLOC_047623.4.p1	hame_9680	XP_042220472.1	465	585	84757	15053	XP_042220472.1 ubiquitin-conjugating enzyme E2 L3 isoform X1 [Homarus americanus]
mnor_14824	REF_STRG_1_64068_XLOC_047661.2.p1	hame_14497	XP_042229146.1	2883	3290	13278	27849	XP_042229146.1 uncharacterized protein LOC121871084 [Homarus americanus]
mnor_14828	REF_STRG_1_64077_XLOC_047686.1.p1	hame_15398	XP_042230785.1	1236	891	30961	51035	XP_042230785.1 retinal homeobox protein Rx1-like isoform X1 [Homarus americanus]
mnor_1483	COM_SPAL_1_016840_XLOC_058124.3.p1	hame_1226	XP_042205168.1	1047	1440	108043	153505	XP_042205168.1 LOW QUALITY PROTEIN: lachesin-like [Homarus americanus]
mnor_14830	REF_STRG_1_64079_XLOC_047688.1.p1	hame_21191	XP_042241491.1	708	732	35204	6228	XP_042241491.1 uncharacterized protein LOC121879066 [Homarus americanus]
mnor_14831	REF_STRG_1_64084_XLOC_047698.2.p1	hame_20450	XP_042240126.1	1800	1770	78567	15430	XP_042240126.1 sodium-coupled monocarboxylate transporter 1-like [Homarus americanus]
mnor_14833	REF_STRG_1_6409_XLOC_103417.1.p1	hame_15272	XP_042230560.1	5163	4413	627366	50658	XP_042230560.1 girdin-like isoform X1 [Homarus americanus]
mnor_14837	REF_STRG_1_6413_XLOC_103522.1.p1	hame_13097	XP_042226679.1	1203	1239	68560	9552	XP_042226679.1 protein 60A-like [Homarus americanus]
mnor_1484	COM_SPAL_1_016857_XLOC_058181.4.p1	hame_5360	XP_042212675.1	18216	51111	463141	206917	XP_042212675.1 LOW QUALITY PROTEIN: titin-like [Homarus americanus]
mnor_14842	REF_STRG_1_64176_XLOC_047818.1.p1	hame_3975	XP_042210203.1	1308	1179	72255	14448	XP_042210203.1 E3 ubiquitin-protein ligase TRIM9-like [Homarus americanus]
mnor_14847	REF_STRG_1_64214_XLOC_047861.6.p1	hame_9587	XP_042220337.1	1620	1698	66090	32120	XP_042220337.1 neurogenic locus notch homolog protein 1-like [Homarus americanus]
mnor_14848	REF_STRG_1_64217_XLOC_047869.3.p1	hame_19660	XP_042238830.1	627	627	38109	9309	XP_042238830.1 nascent polypeptide-associated complex subunit alpha-like [Homarus americanus]
mnor_1485	COM_SPAL_1_016863_XLOC_058201.5.p1	hame_16033	XP_042231968.1	1818	2772	173224	44620	XP_042231968.1 protein pigeon-like [Homarus americanus]
mnor_1486	COM_SPAL_1_016865_XLOC_058211.1.p1	hame_9796	XP_042220646.1	2214	2100	294980	16763	XP_042220646.1 nucleolar protein 10-like [Homarus americanus]
mnor_14861	REF_STRG_1_6428_XLOC_103643.1.p1	hame_10090	XP_042221204.1	456	405	42299	5685	XP_042221204.1 mediator of RNA polymerase II transcription subunit 11-like [Homarus americanus]
mnor_14862	REF_STRG_1_64293_XLOC_047997.1.p1	hame_1020	XP_042204822.1	621	618	99689	10556	XP_042204822.1 zinc finger matrin-type protein 2-like [Homarus americanus]
mnor_14868	REF_STRG_1_64304_XLOC_048011.2.p1	hame_6426	XP_042214553.1	2472	2943	5177	7483	XP_042214553.1 uncharacterized protein LOC121861076 [Homarus americanus]
mnor_1487	COM_SPAL_1_016882_XLOC_058239.1.p1	hame_7280	XP_042216196.1	1890	2307	95116	17168	XP_042216196.1 arylsulfatase I-like [Homarus americanus]
mnor_14870	REF_STRG_1_64330_XLOC_048037.6.p1	hame_15502	XP_042230931.1	876	831	43912	21338	XP_042230931.1 tolloid-like protein 1 isoform X1 [Homarus americanus]
mnor_14871	REF_STRG_1_64336_XLOC_048046.1.p1	hame_10877	XP_042222428.1	756	1044	88082	39618	XP_042222428.1 troponin I isoform X1 [Homarus americanus]
mnor_14873	REF_STRG_1_64362_XLOC_048083.1.p1	hame_8358	XP_042218089.1	2082	2109	64128	88477	XP_042218089.1 insulin-like growth factor-binding protein complex acid labile subunit [Homarus americanus]
mnor_1488	COM_SPAL_1_016892_XLOC_058264.1.p1	hame_13924	XP_042228153.1	591	501	134138	41864	XP_042228153.1 arylsulfatase B-like [Homarus americanus]
mnor_1489	COM_SPAL_1_016901_XLOC_058296.7.p1	hame_5684	XP_042213168.1	2877	2421	229695	56984	XP_042213168.1 uncharacterized protein LOC121860177 isoform X1 [Homarus americanus]
mnor_14893	REF_STRG_1_64511_XLOC_008442.1.p1	hame_6779	XP_042215184.1	1236	1218	29956	30746	XP_042215184.1 bone morphogenetic protein 2-like [Homarus americanus]
mnor_14895	REF_STRG_1_64521_XLOC_048360.1.p1	hame_20170	XP_042239652.1	1587	1533	1799	1983	XP_042239652.1 la-related protein 6-like [Homarus americanus]
mnor_14899	REF_STRG_1_64553_XLOC_048407.1.p1	hame_12209	XP_042224934.1	597	966	99579	3808	XP_042224934.1 protein Star-like [Homarus americanus]
mnor_1490	COM_SPAL_1_016917_XLOC_058339.6.p1	hame_2628	XP_042207680.1	1401	1674	163094	172305	XP_042207680.1 homeobox protein PKNOX2-like isoform X1 [Homarus americanus]
mnor_14900	REF_STRG_1_6455_XLOC_104133.2.p1	hame_21589	XP_042242175.1	948	966	2660	8200	XP_042242175.1 mitochondrial thiamine pyrophosphate carrier-like [Homarus americanus]
mnor_14903	REF_STRG_1_6456_XLOC_104088.1.p1	hame_20047	XP_042239466.1	1143	1953	121666	24874	XP_042239466.1 uncharacterized protein LOC121877704 [Homarus americanus]
mnor_14906	REF_STRG_1_64590_XLOC_048450.2.p1	hame_16344	XP_042232624.1	2799	3939	202231	22674	XP_042232624.1 cytosolic carboxypeptidase-like protein 5 [Homarus americanus]
mnor_14909	REF_STRG_1_64606_XLOC_048468.1.p1	hame_19965	XP_042239345.1	501	1500	96803	32996	XP_042239345.1 uncharacterized protein LOC121877608 isoform X1 [Homarus americanus]
mnor_1491	COM_SPAL_1_016934_XLOC_058394.3.p1	hame_2368	XP_042207134.1	999	597	52336	8629	XP_042207134.1 serine/threonine/tyrosine-interacting protein B-like [Homarus americanus]
mnor_14910	REF_STRG_1_64615_XLOC_048478.1.p1	hame_15154	XP_042230367.1	1497	1539	68048	17297	XP_042230367.1 hydroxyproline dehydrogenase-like isoform X1 [Homarus americanus]
mnor_14914	REF_STRG_1_64632_XLOC_048503.3.p1	hame_3785	XP_042209815.1	528	522	102372	5382	XP_042209815.1 uncharacterized protein LOC121857749 [Homarus americanus]
mnor_14920	REF_STRG_1_64673_XLOC_048554.2.p1	hame_18815	XP_042237102.1	2187	2283	7551	12593	XP_042237102.1 GTPase-activating protein skywalker-like isoform X1 [Homarus americanus]
mnor_14925	REF_STRG_1_64680_XLOC_048569.1.p1	hame_5814	XP_042213344.1	2046	1632	4470	112347	XP_042213344.1 protein kinase C, brain isozyme-like isoform X1 [Homarus americanus]
mnor_1493	COM_SPAL_1_016946_XLOC_058419.2.p1	hame_10876	XP_042222425.1	2241	1287	73054	19990	XP_042222425.1 protein O-linked-mannose beta-1,2-N-acetylglucosaminyltransferase 1-like [Homarus americanus]
mnor_14930	REF_STRG_1_64697_XLOC_048600.1.p1	hame_19321	XP_042238116.1	1743	1701	95729	29858	XP_042238116.1 delta-1-pyrroline-5-carboxylate dehydrogenase, mitochondrial-like [Homarus americanus]
mnor_14937	REF_STRG_1_6472_XLOC_104184.3.p1	hame_4367	XP_042210939.1	1344	259	222809	8602	XP_042210939.1 cytochrome b5-related protein-like [Homarus americanus]
mnor_1494	COM_SPAL_1_016948_XLOC_058423.1.p1	hame_9855	XP_042220815.1	1272	1311	98369	17216	XP_042220815.1 beclin-1-like protein isoform X1 [Homarus americanus]
mnor_14945	REF_STRG_1_64744_XLOC_048671.3.p1	hame_20175	XP_042239659.1	339	486	77884	9040	XP_042239659.1 uncharacterized protein LOC121877837 [Homarus americanus]
mnor_1495	COM_SPAL_1_016974_XLOC_058520.17.p1	hame_19019	XP_042237454.1	3162	3285	196273	24805	XP_042237454.1 FYVE, RhoGEF and PH domain-containing protein 6-like [Homarus americanus]
mnor_14958	REF_STRG_1_64801_XLOC_048734.1.p1	hame_18221	XP_042236003.1	900	417	2928	1109	XP_042236003.1 heat shock protein 22-like [Homarus americanus]
mnor_14959	REF_STRG_1_64817_XLOC_048756.1.p1	hame_12160	XP_042224787.1	1176	1638	94488	6669	XP_042224787.1 prolyl 4-hydroxylase subunit alpha-3-like isoform X1 [Homarus americanus]
mnor_1496	COM_SPAL_1_016976_XLOC_058526.2.p2	hame_19020	XP_042237455.1	693	672	107790	1710	XP_042237455.1 protein YIPF3-like [Homarus americanus]
mnor_14965	REF_STRG_1_64860_XLOC_048836.2.p1	hame_19387	XP_042238275.1	765	819	65892	19510	XP_042238275.1 uncharacterized protein LOC121876844 [Homarus americanus]
mnor_14968	REF_STRG_1_64880_XLOC_048847.1.p1	hame_5658	XP_042213137.1	1401	1383	37353	5104	XP_042213137.1 uncharacterized protein LOC121860147 [Homarus americanus]
mnor_1497	COM_SPAL_1_017023_XLOC_058714.2.p1	hame_6100	XP_042213907.1	1077	1293	72971	18668	XP_042213907.1 solute carrier family 35 member E2A-like isoform X1 [Homarus americanus]
mnor_14973	REF_STRG_1_64900_XLOC_048873.3.p1	hame_8929	XP_042219143.1	3615	3600	35452	5032	XP_042219143.1 alanine--tRNA ligase, cytoplasmic-like [Homarus americanus]
mnor_14978	REF_STRG_1_64913_XLOC_048900.1.p1	hame_11889	XP_042224188.1	2382	2193	194588	46149	XP_042224188.1 laccase-1-like [Homarus americanus]
mnor_1499	COM_SPAL_1_017044_XLOC_058760.1.p1	hame_17865	XP_042235370.1	3591	5343	76475	206041	XP_042235370.1 signal-induced proliferation-associated 1-like protein 1 [Homarus americanus]
mnor_14990	REF_STRG_1_6497_XLOC_104483.2.p1	hame_15710	XP_042231312.1	1602	1689	3775	28327	XP_042231312.1 copine-8-like isoform X1 [Homarus americanus]
mnor_14996	REF_STRG_1_6501_XLOC_104538.1.p1	hame_4616	XP_042211394.1	3603	3657	280597	47591	XP_042211394.1 uncharacterized protein LOC121858828 isoform X1 [Homarus americanus]
mnor_15	COM_SPAL_1_000355_XLOC_001637.1.p1	hame_13954	XP_042228201.1	1608	1257	19280	82841	XP_042228201.1 LOW QUALITY PROTEIN: acetylcholinesterase-like [Homarus americanus]
mnor_1500	COM_SPAL_1_017046_XLOC_058766.1.p1	hame_1425	XP_042205542.1	1317	1299	71769	9741	XP_042205542.1 probable glutamate receptor [Homarus americanus]
mnor_1502	COM_SPAL_1_017050_XLOC_058778.9.p1	hame_6910	XP_042215464.1	2481	2454	311812	7079	XP_042215464.1 autophagy-related protein 9A-like [Homarus americanus]
mnor_15022	REF_STRG_1_6515_XLOC_104425.1.p1	hame_8795	XP_042218877.1	915	1275	89638	2910	XP_042218877.1 uncharacterized protein LOC121864045 [Homarus americanus]
mnor_15024	REF_STRG_1_65166_XLOC_049272.1.p1	hame_15097	XP_042230237.1	786	780	36915	12506	XP_042230237.1 growth arrest and DNA damage-inducible proteins-interacting protein 1-like [Homarus americanus]
mnor_15026	REF_STRG_1_6516_XLOC_104423.1.p1	hame_22034	XP_042243099.1	1995	1731	442456	14879	XP_042243099.1 MFS-type transporter SLC18B1-like [Homarus americanus]
mnor_15028	REF_STRG_1_65179_XLOC_049289.1.p1	hame_15197	XP_042230452.1	1650	1536	139530	88993	XP_042230452.1 uncharacterized protein LOC121871918 [Homarus americanus]
mnor_15030	REF_STRG_1_65185_XLOC_049296.1.p1	hame_1606	XP_042205807.1	594	1536	71414	9081	XP_042205807.1 LOW QUALITY PROTEIN: F-box/WD repeat-containing protein 1A-like [Homarus americanus]
mnor_15035	REF_STRG_1_65203_XLOC_049327.1.p1	hame_17767	XP_042235253.1	648	636	16840	16081	XP_042235253.1 exosome complex component RRP46-like [Homarus americanus]
mnor_15036	REF_STRG_1_65204_XLOC_049326.1.p1	hame_7487	XP_042216657.1	795	1272	16189	22381	XP_042216657.1 extracellular tyrosine-protein kinase PKDCC-like [Homarus americanus]
mnor_15037	REF_STRG_1_65208_XLOC_049330.1.p1	hame_16549	XP_042233052.1	1014	1008	33004	19104	XP_042233052.1 protein Mo25-like [Homarus americanus]
mnor_15042	REF_STRG_1_65263_XLOC_049417.1.p1	hame_6554	XP_042214782.1	1497	1554	78493	63064	XP_042214782.1 ceramide glucosyltransferase-like isoform X1 [Homarus americanus]
mnor_15043	REF_STRG_1_65271_XLOC_049426.1.p1	hame_2711	XP_042207870.1	1971	1968	206849	65069	XP_042207870.1 plastin-3-like isoform X1 [Homarus americanus]
mnor_1505	COM_SPAL_1_017085_XLOC_058899.2.p1	hame_10713	XP_042222189.1	2889	2946	40911	34089	XP_042222189.1 coiled-coil domain-containing protein 39-like [Homarus americanus]
mnor_15050	REF_STRG_1_65300_XLOC_049466.1.p1	hame_17991	XP_042235628.1	1284	1734	108437	44981	XP_042235628.1 uncharacterized protein LOC121875235 [Homarus americanus]
mnor_15052	REF_STRG_1_65303_XLOC_049477.1.p1	hame_1619	XP_042205824.1	1077	966	88588	8760	XP_042205824.1 uncharacterized protein LOC121855064 [Homarus americanus]
mnor_1506	COM_SPAL_1_017086_XLOC_058906.1.p1	hame_8334	XP_042218051.1	1686	1671	93835	46309	XP_042218051.1 battenin-like [Homarus americanus]
mnor_15062	REF_STRG_1_65362_XLOC_049572.1.p1	hame_3535	XP_042209416.1	279	314	27066	317	XP_042209416.1 histone H2B-like, partial [Homarus americanus]
mnor_15064	REF_STRG_1_65376_XLOC_049592.21.p1	hame_16837	XP_042233613.1	1845	1824	139490	99634	XP_042233613.1 mitogen-activated protein kinase kinase kinase 7-interacting protein 3 homolog isoform X1 [Homarus americanus]
mnor_15066	REF_STRG_1_65389_XLOC_049606.1.p1	hame_13224	XP_042226843.1	1434	1431	10282	11828	XP_042226843.1 protein transport protein Sec61 subunit alpha [Homarus americanus]
mnor_15067	REF_STRG_1_6538_XLOC_104627.2.p1	hame_16129	XP_042232261.1	1383	1482	13806	11070	XP_042232261.1 U3 small nucleolar RNA-interacting protein 2-like [Homarus americanus]
mnor_1507	COM_SPAL_1_017113_XLOC_058994.9.p1	hame_10254	XP_042221449.1	933	1266	14667	50039	XP_042221449.1 innexin inx2-like isoform X1 [Homarus americanus]
mnor_15076	REF_STRG_1_6545_XLOC_104632.1.p1	hame_10792	XP_042222294.1	381	363	51209	4778	XP_042222294.1 uncharacterized protein LOC121866592 [Homarus americanus]
mnor_15077	REF_STRG_1_65464_XLOC_049705.1.p1	hame_15718	XP_042231331.1	1047	1026	43272	24252	XP_042231331.1 growth hormone-regulated TBC protein 1-A-like [Homarus americanus]
mnor_15078	REF_STRG_1_65467_XLOC_049723.1.p1	hame_6298	XP_042214266.1	2274	2475	57432	29405	XP_042214266.1 uncharacterized protein LOC121860939 isoform X1 [Homarus americanus]
mnor_1508	COM_SPAL_1_017114_XLOC_058996.2.p1	hame_17162	XP_042234253.1	1392	1971	3448	32165	XP_042234253.1 double-strand break repair protein MRE11-like [Homarus americanus]
mnor_15080	REF_STRG_1_6547_XLOC_104798.1.p1	hame_1027	XP_042204835.1	393	390	4432	57282	XP_042204835.1 fatty acid-binding protein, liver-like [Homarus americanus]
mnor_15085	REF_STRG_1_65494_XLOC_049746.2.p1	hame_16988	XP_042233839.1	2544	2682	22087	40296	XP_042233839.1 DBH-like monooxygenase protein 1 [Homarus americanus]
mnor_15086	REF_STRG_1_65498_XLOC_049754.1.p1	hame_16526	XP_042233012.1	1410	1386	5866	9295	XP_042233012.1 transcription factor Sox-1a-like [Homarus americanus]
mnor_1509	COM_SPAL_1_017116_XLOC_059011.3.p1	hame_17106	XP_042234104.1	1725	1737	21273	13404	XP_042234104.1 heat shock protein 60A-like [Homarus americanus]
mnor_15091	REF_STRG_1_65512_XLOC_049783.1.p1	hame_6446	XP_042214592.1	726	714	140653	7241	XP_042214592.1 dnaJ homolog subfamily C member 4-like [Homarus americanus]
mnor_15095	REF_STRG_1_65532_XLOC_049806.1.p1	hame_21840	XP_042242616.1	1239	1191	62282	45040	XP_042242616.1 homeobox protein GBX-2-like [Homarus americanus]
mnor_151	COM_SPAL_1_002772_XLOC_013776.2.p1	hame_11096	XP_042222767.1	1374	1128	82553	157634	XP_042222767.1 dynein axonemal assembly factor 11-like [Homarus americanus]
mnor_1510	COM_SPAL_1_017133_XLOC_059074.1.p1	hame_19042	XP_042237503.1	3981	4614	333460	17155	XP_042237503.1 mediator of RNA polymerase II transcription subunit 23-like [Homarus americanus]
mnor_15100	REF_STRG_1_65548_XLOC_049827.2.p1	hame_3790	XP_042209825.1	546	837	109379	12755	XP_042209825.1 uncharacterized protein LOC121857753 isoform X1 [Homarus americanus]
mnor_15102	REF_STRG_1_65573_XLOC_049853.1.p1	hame_9818	XP_042220694.1	591	594	52877	7555	XP_042220694.1 uncharacterized protein LOC121865404 [Homarus americanus]
mnor_15105	REF_STRG_1_65584_XLOC_049871.1.p1	hame_1958	XP_042206399.1	1485	1380	103570	28532	XP_042206399.1 tyrosine-protein kinase Btk29A-like [Homarus americanus]
mnor_15106	REF_STRG_1_6558_XLOC_104905.3.p1	hame_4303	XP_042210821.1	540	504	1012	1141	XP_042210821.1 uncharacterized protein LOC121858443 [Homarus americanus]
mnor_15109	REF_STRG_1_65611_XLOC_049929.1.p1	hame_15158	XP_042230377.1	816	816	39554	19328	XP_042230377.1 co-chaperone protein HscB homolog isoform X1 [Homarus americanus]
mnor_15114	REF_STRG_1_6565_XLOC_104904.1.p1	hame_15816	XP_042231586.1	1020	1143	93036	78058	XP_042231586.1 elongation of very long chain fatty acids protein AAEL008004-like isoform X2 [Homarus americanus]
mnor_15116	REF_STRG_1_65673_XLOC_049999.3.p1	hame_15327	XP_042230678.1	2931	2982	161036	37022	XP_042230678.1 RNA-binding protein 5-like isoform X1 [Homarus americanus]
mnor_15117	REF_STRG_1_65680_XLOC_050012.3.p1	hame_17178	XP_042234288.1	1089	1827	86612	23696	XP_042234288.1 moesin/ezrin/radixin homolog 1-like [Homarus americanus]
mnor_1512	COM_SPAL_1_017149_XLOC_059123.2.p1	hame_1722	XP_042205996.1	1089	1509	152769	16452	XP_042205996.1 beta-parvin-like [Homarus americanus]
mnor_15120	REF_STRG_1_65690_XLOC_050025.2.p1	hame_6429	XP_042214558.1	849	843	217045	74065	XP_042214558.1 LOW QUALITY PROTEIN: uncharacterized protein LOC121861078 [Homarus americanus]
mnor_15123	REF_STRG_1_65719_XLOC_050079.2.p1	hame_16403	XP_042232775.1	447	369	6711	4119	XP_042232775.1 transcription factor Maf-like [Homarus americanus]
mnor_1513	COM_SPAL_1_017152_XLOC_059127.2.p1	hame_4595	XP_042211368.1	2394	4296	122841	44431	XP_042211368.1 uncharacterized protein LOC121858796 [Homarus americanus]
mnor_15133	REF_STRG_1_65753_XLOC_050115.2.p1	hame_3288	XP_042208934.1	804	840	3516	13284	XP_042208934.1 protein YIPF5-like [Homarus americanus]
mnor_15134	REF_STRG_1_65756_XLOC_050121.10.p1	hame_2427	XP_042207250.1	1512	1536	42511	11977	XP_042207250.1 sprouty-related, EVH1 domain-containing protein 2-like isoform X1 [Homarus americanus]
mnor_1514	COM_SPAL_1_017154_XLOC_059134.1.p1	hame_20842	XP_042240908.1	1182	1239	148002	11215	XP_042240908.1 myoneurin-like [Homarus americanus]
mnor_15143	REF_STRG_1_65800_XLOC_050176.1.p1	hame_18914	XP_042237300.1	2856	2895	50108	4713	XP_042237300.1 uncharacterized protein LOC121876309 [Homarus americanus]
mnor_15145	REF_STRG_1_65810_XLOC_050177.1.p1	hame_5302	XP_042212533.1	1575	1584	38927	35943	XP_042212533.1 protein arginine N-methyltransferase 1-like [Homarus americanus]
mnor_15151	REF_STRG_1_65822_XLOC_050215.1.p1	hame_1000	XP_042204780.1	2355	2370	67732	26451	XP_042204780.1 dolichyl-diphosphooligosaccharide--protein glycosyltransferase subunit STT3B-like isoform X1 [Homarus americanus]
mnor_15154	REF_STRG_1_65843_XLOC_050243.1.p1	hame_22092	XP_042243229.1	747	732	163079	49536	XP_042243229.1 vacuolar-sorting protein SNF8-like [Homarus americanus]
mnor_15155	REF_STRG_1_65844_XLOC_050242.3.p1	hame_22090	XP_042243226.1	2166	2019	27632	17400	XP_042243226.1 uncharacterized protein LOC121880171 [Homarus americanus]
mnor_1516	COM_SPAL_1_017177_XLOC_059204.4.p1	hame_3140	XP_042208668.1	588	489	70769	6664	XP_042208668.1 RNA-binding protein 8A-like isoform X1 [Homarus americanus]
mnor_15169	REF_STRG_1_65918_XLOC_050354.4.p1	hame_12330	XP_042225192.1	2034	3792	146269	18098	XP_042225192.1 regulatory-associated protein of mTOR-like isoform X1 [Homarus americanus]
mnor_1517	COM_SPAL_1_017197_XLOC_059253.10.p2	hame_8708	XP_042218735.1	636	1122	78409	3882	XP_042218735.1 cationic trypsin-like, partial [Homarus americanus]
mnor_15179	REF_STRG_1_65979_XLOC_008455.3.p1	hame_5700	XP_042213197.1	2559	928	103645	15375	XP_042213197.1 synaptotagmin-like protein 4 [Homarus americanus]
mnor_15180	REF_STRG_1_65985_XLOC_050421.1.p1	hame_7352	XP_042216344.1	1263	1260	25383	36840	XP_042216344.1 fumarylacetoacetase-like [Homarus americanus]
mnor_15186	REF_STRG_1_66000_XLOC_050458.3.p1	hame_15141	XP_042230334.1	627	624	50067	8215	XP_042230334.1 40S ribosomal protein S8 [Homarus americanus]
mnor_15187	REF_STRG_1_66002_XLOC_050460.1.p1	hame_4485	XP_042211146.1	2001	2067	74564	35121	XP_042211146.1 F-box/WD repeat-containing protein 5-like [Homarus americanus]
mnor_1519	COM_SPAL_1_017216_XLOC_059316.4.p1	hame_6057	XP_042213830.1	1200	1221	60161	29484	XP_042213830.1 proteasomal ubiquitin receptor ADRM1-like isoform X1 [Homarus americanus]
mnor_15190	REF_STRG_1_66014_XLOC_050480.1.p1	hame_9251	XP_042219701.1	615	1227	1346	119707	XP_042219701.1 zinc finger protein 385D-like isoform X1 [Homarus americanus]
mnor_15194	REF_STRG_1_66031_XLOC_050498.2.p1	hame_16243	XP_042232405.1	1431	1635	38225	92873	XP_042232405.1 ataxin-10-like isoform X1 [Homarus americanus]
mnor_152	COM_SPAL_1_002775_XLOC_013781.2.p1	hame_16580	XP_042233134.1	1071	987	70667	20069	XP_042233134.1 glucose-6-phosphatase 2-like [Homarus americanus]
mnor_1520	COM_SPAL_1_017220_XLOC_059321.3.p1	hame_12123	XP_042224697.1	2526	3324	186582	46956	XP_042224697.1 colorectal mutant cancer protein-like isoform X1 [Homarus americanus]
mnor_15201	REF_STRG_1_66079_XLOC_050559.3.p1	hame_16547	XP_042233046.1	1137	1227	77758	9306	XP_042233046.1 palmitoyltransferase ZDHHC23-like isoform X1 [Homarus americanus]
mnor_15203	REF_STRG_1_66093_XLOC_050574.2.p1	hame_1312	XP_042205330.1	582	579	77225	33340	XP_042205330.1 cysteine and glycine-rich protein 1-like [Homarus americanus]
mnor_15204	REF_STRG_1_66096_XLOC_050584.1.p1	hame_2254	XP_042206953.1	1221	277	70235	33849	XP_042206953.1 uncharacterized protein LOC121855855 [Homarus americanus]
mnor_1521	COM_SPAL_1_017221_XLOC_059325.2.p1	hame_18002	XP_042235640.1	2727	2658	178824	69399	XP_042235640.1 transforming growth factor beta receptor type 3-like [Homarus americanus]
mnor_15211	REF_STRG_1_66135_XLOC_050649.1.p1	hame_10408	XP_042221672.1	948	900	138101	16645	XP_042221672.1 uncharacterized protein LOC121866148 isoform X1 [Homarus americanus]
mnor_15213	REF_STRG_1_6613_XLOC_105110.1.p1	hame_4295	XP_042210812.1	591	567	3691	1262	XP_042210812.1 uncharacterized protein LOC121858434 [Homarus americanus]
mnor_1522	COM_SPAL_1_017238_XLOC_059362.1.p1	hame_11673	XP_042223772.1	774	774	130235	5818	XP_042223772.1 ribosome maturation protein SBDS-like [Homarus americanus]
mnor_15225	REF_STRG_1_66216_XLOC_050763.1.p1	hame_14303	XP_042228779.1	1455	1389	59714	7277	XP_042228779.1 uncharacterized protein LOC121870868 [Homarus americanus]
mnor_15229	REF_STRG_1_6622_XLOC_105267.4.p1	hame_6983	XP_042215568.1	474	408	59424	14002	XP_042215568.1 uncharacterized protein LOC121861720 [Homarus americanus]
mnor_1523	COM_SPAL_1_017240_XLOC_059369.1.p1	hame_17775	XP_042235262.1	2439	2463	6598	37345	XP_042235262.1 ubiquitin carboxyl-terminal hydrolase 5-like isoform X1 [Homarus americanus]
mnor_15231	REF_STRG_1_66239_XLOC_050804.1.p1	hame_1337	XP_042205387.1	726	1143	71267	3545	XP_042205387.1 uncharacterized protein LOC121854717 [Homarus americanus]
mnor_15255	REF_STRG_1_66358_XLOC_050958.2.p1	hame_1891	XP_042206249.1	390	384	2689	15117	XP_042206249.1 iron-sulfur cluster assembly 1 homolog, mitochondrial-like isoform X1 [Homarus americanus]
mnor_15257	REF_STRG_1_66366_XLOC_050969.2.p1	hame_4151	XP_042210517.1	2559	2577	129018	180501	XP_042210517.1 uncharacterized protein LOC121858274 isoform X1 [Homarus americanus]
mnor_1526	COM_SPAL_1_017262_XLOC_059439.1.p1	hame_12842	XP_042226240.1	1131	1311	134654	62162	XP_042226240.1 damage-control phosphatase ARMT1-like isoform X1 [Homarus americanus]
mnor_15269	REF_STRG_1_66457_XLOC_051097.5.p1	hame_4481	XP_042211132.1	1041	1350	36459	15481	XP_042211132.1 TAR DNA-binding protein 43-like isoform X1 [Homarus americanus]
mnor_15271	REF_STRG_1_66466_XLOC_051104.1.p1	hame_9215	XP_042219626.1	3519	4173	168869	31596	XP_042219626.1 uncharacterized protein LOC121864607 isoform X1 [Homarus americanus]
mnor_1528	COM_SPAL_1_017269_XLOC_059467.3.p1	hame_19326	XP_042238127.1	504	612	80989	10460	XP_042238127.1 protein max-like isoform X1 [Homarus americanus]
mnor_15287	REF_STRG_1_66525_XLOC_051181.4.p1	hame_15601	XP_042231134.1	675	834	60776	13324	XP_042231134.1 sesquipedalian-1-like [Homarus americanus]
mnor_1529	COM_SPAL_1_017274_XLOC_059495.3.p1	hame_13674	XP_042227770.1	684	609	31524	19419	XP_042227770.1 AP-3 complex subunit sigma-2-like isoform X1 [Homarus americanus]
mnor_15294	REF_STRG_1_66564_XLOC_051227.2.p1	hame_15176	XP_042230418.1	3066	2880	19665	19643	XP_042230418.1 zinc finger E-box-binding homeobox protein zag-1-like isoform X1 [Homarus americanus]
mnor_15299	REF_STRG_1_66591_XLOC_051261.2.p1	hame_6431	XP_042214560.1	507	507	82574	13587	XP_042214560.1 protein charybde-like [Homarus americanus]
mnor_153	COM_SPAL_1_002776_XLOC_013798.1.p1	hame_5600	XP_042213029.1	1368	1383	71049	93857	XP_042213029.1 neuropeptide F receptor-like [Homarus americanus]
mnor_1530	COM_SPAL_1_017291_XLOC_059557.1.p1	hame_6602	XP_042214850.1	2799	4509	12370	28559	XP_042214850.1 coiled-coil and C2 domain-containing protein 2A-like [Homarus americanus]
mnor_1531	COM_SPAL_1_017309_XLOC_059612.1.p1	hame_7078	XP_042215728.1	744	786	140621	87402	XP_042215728.1 putative glutathione-specific gamma-glutamylcyclotransferase 2 [Homarus americanus]
mnor_15311	REF_STRG_1_66670_XLOC_051367.1.p1	hame_4466	XP_042211097.1	858	849	151233	14005	XP_042211097.1 syntaxin-4-like [Homarus americanus]
mnor_15312	REF_STRG_1_66674_XLOC_051374.1.p1	hame_2741	XP_042207953.1	1167	1182	10361	11107	XP_042207953.1 tryptophan--tRNA ligase, mitochondrial-like [Homarus americanus]
mnor_15316	REF_STRG_1_66690_XLOC_051392.5.p1	hame_18199	XP_042235967.1	2724	2769	70766	92487	XP_042235967.1 B-cell lymphoma/leukemia 11A-like [Homarus americanus]
mnor_1532	COM_SPAL_1_017312_XLOC_059618.2.p1	hame_16260	XP_042232437.1	3150	3237	161833	13046	XP_042232437.1 WD repeat and HMG-box DNA-binding protein 1-like [Homarus americanus]
mnor_15321	REF_STRG_1_66718_XLOC_051426.1.p1	hame_3722	XP_042209674.1	3936	3903	131699	37380	XP_042209674.1 structural maintenance of chromosomes protein 4-like [Homarus americanus]
mnor_15323	REF_STRG_1_66737_XLOC_051446.1.p1	hame_19121	XP_042237689.1	702	888	23850	8314	XP_042237689.1 uncharacterized protein LOC121876546 isoform X1 [Homarus americanus]
mnor_15326	REF_STRG_1_66752_XLOC_051474.2.p1	hame_14476	XP_042229105.1	900	903	152998	12240	XP_042229105.1 protein Star-like isoform X1 [Homarus americanus]
mnor_15328	REF_STRG_1_66756_XLOC_051479.2.p1	hame_1625	XP_042205832.1	1719	1812	2295	2802	XP_042205832.1 facilitated trehalose transporter Tret1-like [Homarus americanus]
mnor_15329	REF_STRG_1_66764_XLOC_051489.2.p1	hame_12131	XP_042224719.1	900	1452	76971	7692	XP_042224719.1 uncharacterized protein LOC121868311 [Homarus americanus]
mnor_1534	COM_SPAL_1_017331_XLOC_059673.4.p1	hame_10612	XP_042221981.1	2805	2802	388819	22334	XP_042221981.1 protein FAN-like [Homarus americanus]
mnor_15341	REF_STRG_1_66837_XLOC_051599.2.p1	hame_4620	XP_042211411.1	1101	1422	60929	13439	XP_042211411.1 E2F-associated phosphoprotein-like isoform X1 [Homarus americanus]
mnor_1535	COM_SPAL_1_017333_XLOC_059682.2.p1	hame_9273	XP_042219755.1	612	609	97483	10946	XP_042219755.1 hematopoietic prostaglandin D synthase-like [Homarus americanus]
mnor_15355	REF_STRG_1_66880_XLOC_051664.1.p1	hame_2470	XP_042207341.1	498	882	15144	18995	XP_042207341.1 uncharacterized protein LOC121856094 isoform X1 [Homarus americanus]
mnor_1536	COM_SPAL_1_017355_XLOC_059740.1.p1	hame_5856	XP_042213445.1	1443	2535	29622	34448	XP_042213445.1 dynein axonemal heavy chain 3-like [Homarus americanus]
mnor_15362	REF_STRG_1_66899_XLOC_051689.1.p1	hame_693	XP_042204199.1	405	480	46940	8836	XP_042204199.1 U-scoloptoxin(01)-Cw1a-like [Homarus americanus]
mnor_15363	REF_STRG_1_66901_XLOC_051691.2.p1	hame_5836	XP_042213405.1	3117	3231	141601	165541	XP_042213405.1 serine-rich adhesin for platelets-like isoform X1 [Homarus americanus]
mnor_15369	REF_STRG_1_66944_XLOC_051746.1.p1	hame_18452	XP_042236387.1	3363	5997	80932	32014	XP_042236387.1 uncharacterized protein LOC121875769 [Homarus americanus]
mnor_15378	REF_STRG_1_6701_XLOC_105837.1.p1	hame_17533	XP_042234872.1	1173	960	96209	10584	XP_042234872.1 suppressor of lurcher protein 1-like isoform X1 [Homarus americanus]
mnor_1538	COM_SPAL_1_017362_XLOC_059749.6.p1	hame_4123	XP_042210469.1	3876	3813	410627	66199	XP_042210469.1 PAN2-PAN3 deadenylation complex catalytic subunit PAN2-like isoform X1 [Homarus americanus]
mnor_15383	REF_STRG_1_67046_XLOC_051892.1.p1	hame_7256	XP_042216161.1	1476	1344	98888	8417	XP_042216161.1 protein phosphatase Slingshot homolog 1-like isoform X1 [Homarus americanus]
mnor_15385	REF_STRG_1_67062_XLOC_051909.2.p1	hame_1805	XP_042206114.1	2202	2058	189486	37316	XP_042206114.1 BTB/POZ domain-containing protein 9-like isoform X1 [Homarus americanus]
mnor_15393	REF_STRG_1_67104_XLOC_051966.1.p1	hame_12488	XP_042225490.1	546	459	49395	17681	XP_042225490.1 uncharacterized protein LOC121868713 isoform X1 [Homarus americanus]
mnor_154	COM_SPAL_1_002796_XLOC_013846.2.p1	hame_14844	XP_042229788.1	2763	2703	59694	17290	XP_042229788.1 protein MCM10 homolog isoform X1 [Homarus americanus]
mnor_15401	REF_STRG_1_67146_XLOC_052038.3.p1	hame_19469	XP_042238483.1	3555	3278	156221	58252	XP_042238483.1 synaptogenesis protein syg-2-like [Homarus americanus]
mnor_15402	REF_STRG_1_67150_XLOC_052041.1.p1	hame_8128	XP_042217627.1	411	426	37241	1068	XP_042217627.1 cuticle protein 7-like [Homarus americanus]
mnor_1541	COM_SPAL_1_017410_XLOC_059875.1.p1	hame_9686	XP_042220482.1	3792	5622	59493	57607	XP_042220482.1 protein kinase C-binding protein 1-like isoform X1 [Homarus americanus]
mnor_15411	REF_STRG_1_6717_XLOC_106108.2.p1	hame_9120	XP_042219454.1	630	621	90079	27331	XP_042219454.1 uncharacterized protein LOC121864487 isoform X1 [Homarus americanus]
mnor_15415	REF_STRG_1_67221_XLOC_052139.2.p1	hame_5271	XP_042212497.1	975	984	83359	7064	XP_042212497.1 uncharacterized protein LOC121859630 [Homarus americanus]
mnor_15416	REF_STRG_1_67226_XLOC_052143.2.p1	hame_12234	XP_042224991.1	2037	2163	160624	14456	XP_042224991.1 transcriptional repressor CTCFL-like isoform X1 [Homarus americanus]
mnor_15417	REF_STRG_1_6722_XLOC_106187.3.p1	hame_4157	XP_042210525.1	1668	1749	402015	161718	XP_042210525.1 polypyrimidine tract-binding protein 1-like isoform X1 [Homarus americanus]
mnor_1542	COM_SPAL_1_017462_XLOC_060071.1.p1	hame_20370	XP_042240000.1	1104	1266	94187	29662	XP_042240000.1 medium-chain specific acyl-CoA dehydrogenase, mitochondrial-like [Homarus americanus]
mnor_15423	REF_STRG_1_6727_XLOC_106252.2.p1	hame_3593	XP_042209524.1	3393	3666	331348	104089	XP_042209524.1 LOW QUALITY PROTEIN: sodium bicarbonate cotransporter 3-like [Homarus americanus]
mnor_15424	REF_STRG_1_67290_XLOC_052243.1.p1	hame_10047	XP_042221132.1	1674	1671	121691	26285	XP_042221132.1 cell division control protein 45 homolog [Homarus americanus]
mnor_1543	COM_SPAL_1_017480_XLOC_060123.2.p1	hame_21768	XP_042242509.1	1866	1851	28190	5787	XP_042242509.1 ATP-binding cassette sub-family E member 1-like [Homarus americanus]
mnor_15431	REF_STRG_1_67343_XLOC_052313.4.p1	hame_21649	XP_042242255.1	3813	4050	89875	52030	XP_042242255.1 uncharacterized protein LOC121879645 isoform X1 [Homarus americanus]
mnor_15434	REF_STRG_1_67366_XLOC_052343.1.p1	hame_1515	XP_042205678.1	1077	1644	32443	54052	XP_042205678.1 paramyosin-like [Homarus americanus]
mnor_15439	REF_STRG_1_67389_XLOC_052376.2.p1	hame_9897	XP_042220918.1	744	744	123626	13367	XP_042220918.1 U2 small nuclear ribonucleoprotein A'-like [Homarus americanus]
mnor_1544	COM_SPAL_1_017481_XLOC_060124.2.p1	hame_2331	XP_042207090.1	2157	2034	14932	4087	XP_042207090.1 LOW QUALITY PROTEIN: protein SDA1 homolog [Homarus americanus]
mnor_15441	REF_STRG_1_6739_XLOC_106251.1.p1	hame_3928	XP_042210135.1	2847	2712	49101	50904	XP_042210135.1 serrate RNA effector molecule homolog isoform X1 [Homarus americanus]
mnor_15443	REF_STRG_1_67402_XLOC_052409.1.p1	hame_3114	XP_042208611.1	3228	2889	56965	19366	XP_042208611.1 transient receptor potential channel pyrexia-like isoform X2 [Homarus americanus]
mnor_15444	REF_STRG_1_67405_XLOC_052413.2.p1	hame_2170	XP_042206788.1	5667	3750	202174	87279	XP_042206788.1 uncharacterized protein LOC121855746 [Homarus americanus]
mnor_15446	REF_STRG_1_67419_XLOC_052427.1.p1	hame_2423	XP_042207244.1	627	630	67338	9595	XP_042207244.1 charged multivesicular body protein 1a-like [Homarus americanus]
mnor_1545	COM_SPAL_1_017485_XLOC_060135.1.p1	hame_10637	XP_042222016.1	5304	5259	506192	36013	XP_042222016.1 sodium leak channel non-selective protein-like isoform X1 [Homarus americanus]
mnor_15464	REF_STRG_1_67506_XLOC_052554.1.p1	hame_16072	XP_042232048.1	1593	2049	119547	54381	XP_042232048.1 uncharacterized protein LOC121872964 isoform X1 [Homarus americanus]
mnor_15467	REF_STRG_1_67511_XLOC_052564.3.p1	hame_15043	XP_042230095.1	1830	1737	95458	16187	XP_042230095.1 ran GTPase-activating protein 1-like [Homarus americanus]
mnor_1547	COM_SPAL_1_017519_XLOC_060230.6.p1	hame_1908	XP_042206300.1	1068	1065	77052	16104	XP_042206300.1 transcriptional repressor protein YY1-like [Homarus americanus]
mnor_15474	REF_STRG_1_67547_XLOC_052649.1.p1	hame_12149	XP_042224755.1	1308	1401	135994	30115	XP_042224755.1 zinc finger matrin-type protein 3-like isoform X1 [Homarus americanus]
mnor_1548	COM_SPAL_1_017523_XLOC_060237.1.p1	hame_12876	XP_042226277.1	864	666	114739	3629	XP_042226277.1 Kv channel-interacting protein 4-like [Homarus americanus]
mnor_15482	REF_STRG_1_67570_XLOC_052670.1.p1	hame_11361	XP_042223228.1	678	645	43799	5322	XP_042223228.1 myosin regulatory light chain 2-like [Homarus americanus]
mnor_15489	REF_STRG_1_6759_XLOC_106522.4.p1	hame_14429	XP_042228980.1	2790	2877	193726	27787	XP_042228980.1 uncharacterized protein LOC121871005 [Homarus americanus]
mnor_1549	COM_SPAL_1_017531_XLOC_060262.1.p1	hame_14001	XP_042228264.1	2502	2559	43303	113860	XP_042228264.1 protein qua-1-like [Homarus americanus]
mnor_15497	REF_STRG_1_67642_XLOC_052754.1.p1	hame_20642	XP_042240541.1	555	525	106481	9114	XP_042240541.1 uncharacterized protein LOC121878397 isoform X1 [Homarus americanus]
mnor_155	COM_SPAL_1_002809_XLOC_013875.3.p1	hame_21155	XP_042241438.1	1575	1764	19344	37909	XP_042241438.1 CTD small phosphatase-like protein 2-A isoform X1 [Homarus americanus]
mnor_1550	COM_SPAL_1_017537_XLOC_060283.7.p1	hame_7848	XP_042217142.1	606	621	33166	5332	XP_042217142.1 inosine triphosphate pyrophosphatase-like [Homarus americanus]
mnor_15500	REF_STRG_1_6765_XLOC_106633.4.p1	hame_5875	XP_042213494.1	4698	4515	140649	43777	XP_042213494.1 tyrosine-protein phosphatase non-receptor type 14-like isoform X1 [Homarus americanus]
mnor_15502	REF_STRG_1_67667_XLOC_052807.6.p1	hame_9830	XP_042220735.1	318	420	96677	7159	XP_042220735.1 bifunctional protein GlmU-like [Homarus americanus]
mnor_15504	REF_STRG_1_67672_XLOC_052818.2.p1	hame_19780	XP_042239047.1	1641	1830	27448	72180	XP_042239047.1 serine proteinase stubble-like [Homarus americanus]
mnor_15508	REF_STRG_1_67692_XLOC_052851.3.p1	hame_6809	XP_042215245.1	1053	1050	149890	12336	XP_042215245.1 replication factor C subunit 2-like [Homarus americanus]
mnor_1551	COM_SPAL_1_017540_XLOC_060294.1.p1	hame_16297	XP_042232501.1	1419	1443	57090	123658	XP_042232501.1 allatostatin-A receptor-like [Homarus americanus]
mnor_15510	REF_STRG_1_6769_XLOC_106675.2.p1	hame_12885	XP_042226291.1	1809	1533	43325	27924	XP_042226291.1 uncharacterized protein LOC121869161 [Homarus americanus]
mnor_15511	REF_STRG_1_67701_XLOC_052861.2.p1	hame_18550	XP_042236583.1	507	549	917	2030	XP_042236583.1 tRNA-specific adenosine deaminase 2-like [Homarus americanus]
mnor_15515	REF_STRG_1_67729_XLOC_052904.1.p2	hame_12140	XP_042224735.1	792	837	29763	10783	XP_042224735.1 ankyrin repeat and SOCS box protein 13-like isoform X1 [Homarus americanus]
mnor_1552	COM_SPAL_1_017560_XLOC_060363.5.p1	hame_21150	XP_042241425.1	2070	2382	141733	43959	XP_042241425.1 uncharacterized protein LOC121879024 isoform X1 [Homarus americanus]
mnor_15521	REF_STRG_1_67757_XLOC_052926.10.p1	hame_4104	XP_042210384.1	9918	18516	57844	82015	XP_042210384.1 microtubule-actin cross-linking factor 1-like isoform X1 [Homarus americanus]
mnor_15527	REF_STRG_1_67791_XLOC_052952.3.p1	hame_20516	XP_042240266.1	1587	1566	122849	12336	XP_042240266.1 importin subunit alpha-1-like [Homarus americanus]
mnor_15529	REF_STRG_1_67807_XLOC_052996.1.p1	hame_20284	XP_042239869.1	369	375	30510	19044	XP_042239869.1 tetratricopeptide repeat protein 28-like [Homarus americanus]
mnor_15537	REF_STRG_1_67846_XLOC_053045.1.p1	hame_5177	XP_042212331.1	774	903	102790	27047	XP_042212331.1 F-box only protein 44-like isoform X1 [Homarus americanus]
mnor_15538	REF_STRG_1_67851_XLOC_053049.1.p1	hame_7237	XP_042216087.1	1233	1227	46702	29992	XP_042216087.1 G-protein coupled receptor 143-like [Homarus americanus]
mnor_1554	COM_SPAL_1_017565_XLOC_060394.2.p1	hame_7875	XP_042217220.1	927	1077	89115	21174	XP_042217220.1 ubiquinone biosynthesis O-methyltransferase, mitochondrial-like [Homarus americanus]
mnor_15540	REF_STRG_1_67856_XLOC_053055.1.p1	hame_20447	XP_042240123.1	549	555	61716	10951	XP_042240123.1 2-oxo-4-hydroxy-4-carboxy-5-ureidoimidazoline decarboxylase-like [Homarus americanus]
mnor_15542	REF_STRG_1_67861_XLOC_053056.4.p1	hame_7509	XP_042216690.1	1092	1122	67066	14740	XP_042216690.1 LOW QUALITY PROTEIN: endonuclease III-like protein 1 [Homarus americanus]
mnor_15544	REF_STRG_1_67864_XLOC_053072.1.p1	hame_14445	XP_042229022.1	1110	1068	111634	18992	XP_042229022.1 replication factor C subunit 4-like [Homarus americanus]
mnor_15548	REF_STRG_1_67877_XLOC_053087.1.p1	hame_18131	XP_042235875.1	492	546	9564	40704	XP_042235875.1 beta-1,4-glucuronyltransferase 1-like [Homarus americanus]
mnor_15551	REF_STRG_1_67888_XLOC_053107.1.p1	hame_1529	XP_042205701.1	711	855	8195	3465	XP_042205701.1 protein spaetzle-like [Homarus americanus]
mnor_15555	REF_STRG_1_67903_XLOC_053115.6.p1	hame_1257	XP_042205218.1	771	999	68292	16935	XP_042205218.1 probable elongation factor 1-delta isoform X1 [Homarus americanus]
mnor_15558	REF_STRG_1_67917_XLOC_053149.2.p1	hame_2520	XP_042207431.1	315	312	66187	3121	XP_042207431.1 U6 snRNA-associated Sm-like protein LSm3 [Homarus americanus]
mnor_15559	REF_STRG_1_6791_XLOC_106831.1.p1	hame_2032	XP_042206523.1	1119	1071	114844	7384	XP_042206523.1 uncharacterized protein LOC121855577 [Homarus americanus]
mnor_1556	COM_SPAL_1_017567_XLOC_060396.2.p1	hame_13347	XP_042227158.1	1644	1539	1716	11920	XP_042227158.1 cytochrome b5 reductase 4-like [Homarus americanus]
mnor_15562	REF_STRG_1_67957_XLOC_053190.1.p1	hame_6453	XP_042214599.1	645	594	9842	4793	XP_042214599.1 uncharacterized protein LOC121861103 [Homarus americanus]
mnor_15563	REF_STRG_1_67959_XLOC_053193.1.p1	hame_1858	XP_042206194.1	942	633	80890	11601	XP_042206194.1 LOW QUALITY PROTEIN: perlucin-like [Homarus americanus]
mnor_15567	REF_STRG_1_67994_XLOC_053235.1.p1	hame_18911	XP_042237294.1	1284	1380	57478	18907	XP_042237294.1 WD repeat-containing protein 18-like isoform X1 [Homarus americanus]
mnor_15568	REF_STRG_1_6799_XLOC_106580.1.p1	hame_15099	XP_042230239.1	2805	3681	285969	169997	XP_042230239.1 coatomer subunit alpha-like isoform X1 [Homarus americanus]
mnor_1557	COM_SPAL_1_017570_XLOC_060407.1.p1	hame_20349	XP_042239961.1	1605	1641	22746	23338	XP_042239961.1 activin receptor type-2A-like isoform X1 [Homarus americanus]
mnor_15571	REF_STRG_1_68024_XLOC_053281.1.p1	hame_15033	XP_042230082.1	1578	1566	44096	12263	XP_042230082.1 uncharacterized protein LOC121871725 [Homarus americanus]
mnor_15574	REF_STRG_1_68045_XLOC_053301.1.p1	hame_6525	XP_042214690.1	513	513	138231	15604	XP_042214690.1 prostamide/prostaglandin F synthase-like [Homarus americanus]
mnor_15578	REF_STRG_1_68070_XLOC_053339.5.p1	hame_17953	XP_042235568.1	693	1134	117411	15440	XP_042235568.1 serine/threonine-protein kinase Nek4-like [Homarus americanus]
mnor_15579	REF_STRG_1_68072_XLOC_053350.3.p1	hame_2532	XP_042207461.1	1344	1968	47233	10379	XP_042207461.1 stress response protein NST1-like isoform X1 [Homarus americanus]
mnor_1558	COM_SPAL_1_017578_XLOC_060443.2.p1	hame_11693	XP_042223822.1	804	816	167120	24815	XP_042223822.1 cysteine-rich secretory protein 2-like [Homarus americanus]
mnor_15586	REF_STRG_1_68102_XLOC_053386.3.p1	hame_2560	XP_042207502.1	1488	1566	125253	7187	XP_042207502.1 E3 ubiquitin-protein ligase RNF14-like [Homarus americanus]
mnor_1559	COM_SPAL_1_017588_XLOC_060472.3.p1	hame_10034	XP_042221114.1	1266	1584	89756	15692	XP_042221114.1 protein LTV1 homolog [Homarus americanus]
mnor_156	COM_SPAL_1_002817_XLOC_013891.1.p1	hame_19647	XP_042238801.1	3300	5064	192966	76005	XP_042238801.1 uncharacterized protein LOC121877234 isoform X1 [Homarus americanus]
mnor_1560	COM_SPAL_1_017606_XLOC_060523.1.p1	hame_5619	XP_042213069.1	1674	1482	2268	4123	XP_042213069.1 zinc finger protein 574-like [Homarus americanus]
mnor_15600	REF_STRG_1_68168_XLOC_053483.1.p1	hame_7844	XP_042217137.1	1896	1059	83869	16140	XP_042217137.1 uncharacterized protein LOC121862861 isoform X1 [Homarus americanus]
mnor_15603	REF_STRG_1_68185_XLOC_053510.2.p1	hame_19923	XP_042239288.1	798	771	47780	25374	XP_042239288.1 protein obstructor-E-like [Homarus americanus]
mnor_15605	REF_STRG_1_68189_XLOC_053518.1.p1	hame_1291	XP_042205284.1	2025	2052	71062	36867	XP_042205284.1 protein O-linked-mannose beta-1,2-N-acetylglucosaminyltransferase 1-like isoform X1 [Homarus americanus]
mnor_15613	REF_STRG_1_68225_XLOC_053578.2.p1	hame_7012	XP_042215620.1	1380	1149	54777	6603	XP_042215620.1 uncharacterized protein LOC121861781 [Homarus americanus]
mnor_15625	REF_STRG_1_68291_XLOC_053687.3.p1	hame_7181	XP_042215942.1	798	1386	8294	23005	XP_042215942.1 ATP-binding cassette sub-family B member 10, mitochondrial-like isoform X1 [Homarus americanus]
mnor_15627	REF_STRG_1_68300_XLOC_053699.1.p1	hame_6803	XP_042215233.1	3414	3414	190016	61784	XP_042215233.1 DNA damage-binding protein 1-like [Homarus americanus]
mnor_15629	REF_STRG_1_68310_XLOC_053711.1.p1	hame_6690	XP_042214963.1	465	543	870	786	XP_042214963.1 histone H1-delta-like [Homarus americanus]
mnor_1563	COM_SPAL_1_017639_XLOC_060622.2.p1	hame_22268	XP_042243479.1	2445	2835	39201	133534	XP_042243479.1 BMP-binding endothelial regulator protein-like [Homarus americanus]
mnor_15631	REF_STRG_1_68318_XLOC_053724.1.p1	hame_6808	XP_042215244.1	1014	843	99588	12486	XP_042215244.1 zinc finger protein 511-like [Homarus americanus]
mnor_15634	REF_STRG_1_68321_XLOC_053723.1.p1	hame_14949	XP_042229986.1	453	459	45290	8672	XP_042229986.1 NADH dehydrogenase [ubiquinone] 1 alpha subcomplex subunit 11-like [Homarus americanus]
mnor_15658	REF_STRG_1_68502_XLOC_054013.1.p1	hame_19685	XP_042238886.1	999	1509	27288	14967	XP_042238886.1 sialin-like [Homarus americanus]
mnor_1566	COM_SPAL_1_017656_XLOC_060676.4.p1	hame_2892	XP_042208201.1	5205	12450	20396	117925	XP_042208201.1 uncharacterized protein LOC121856616 isoform X1 [Homarus americanus]
mnor_15664	REF_STRG_1_68562_XLOC_054085.1.p1	hame_18649	XP_042236810.1	732	1047	111764	5048	XP_042236810.1 dynein axonemal intermediate chain 4-like [Homarus americanus]
mnor_15669	REF_STRG_1_68577_XLOC_054129.1.p1	hame_10712	XP_042222186.1	4437	5835	77245	45888	XP_042222186.1 E3 ubiquitin-protein ligase RBBP6-like isoform X1 [Homarus americanus]
mnor_1567	COM_SPAL_1_017658_XLOC_060686.1.p1	hame_703	XP_042204212.1	2370	2442	84930	68406	XP_042204212.1 nephrin-like isoform X1 [Homarus americanus]
mnor_15673	REF_STRG_1_6860_XLOC_107295.1.p1	hame_9895	XP_042220915.1	1434	1302	68839	23664	XP_042220915.1 leukocyte elastase inhibitor-like [Homarus americanus]
mnor_15677	REF_STRG_1_68636_XLOC_054202.1.p1	hame_291	XP_042203444.1	1491	1491	43122	22102	XP_042203444.1 cytochrome P450 9e2-like [Homarus americanus]
mnor_15682	REF_STRG_1_68672_XLOC_054271.1.p1	hame_3121	XP_042208620.1	1563	1518	79546	98532	XP_042208620.1 tensin-1-like isoform X1 [Homarus americanus]
mnor_15690	REF_STRG_1_6870_XLOC_107411.1.p1	hame_5318	XP_042212562.1	459	612	24088	12118	XP_042212562.1 lectin BRA-2-like [Homarus americanus]
mnor_15693	REF_STRG_1_68729_XLOC_054358.3.p1	hame_11895	XP_042224199.1	1482	1506	17316	9336	XP_042224199.1 pancreatic lipase-related protein 2-like [Homarus americanus]
mnor_15697	REF_STRG_1_68738_XLOC_054379.1.p1	hame_11026	XP_042222667.1	345	345	9634	13122	XP_042222667.1 cytochrome b-c1 complex subunit 7-like [Homarus americanus]
mnor_1570	COM_SPAL_1_017695_XLOC_060818.11.p1	hame_19361	XP_042238212.1	717	828	33268	8364	XP_042238212.1 alpha-aspartyl dipeptidase-like isoform X1 [Homarus americanus]
mnor_15701	REF_STRG_1_68787_XLOC_054443.2.p1	hame_11897	XP_042224201.1	423	624	89246	3910	XP_042224201.1 EF-hand calcium-binding domain-containing protein 1-like isoform X1 [Homarus americanus]
mnor_15709	REF_STRG_1_68836_XLOC_054534.2.p1	hame_916	XP_042204607.1	372	459	41267	15560	XP_042204607.1 rhodanese domain-containing protein CG4456-like [Homarus americanus]
mnor_15710	REF_STRG_1_68848_XLOC_054552.1.p1	hame_22340	XP_042243616.1	501	498	145716	9169	XP_042243616.1 peptidyl-tRNA hydrolase 2, mitochondrial-like [Homarus americanus]
mnor_15716	REF_STRG_1_68874_XLOC_054579.2.p1	hame_11008	XP_042222647.1	1578	1560	104669	23173	XP_042222647.1 LOW QUALITY PROTEIN: probable methylmalonate-semialdehyde dehydrogenase [acylating], mitochondrial [Homarus americanus]
mnor_15722	REF_STRG_1_68919_XLOC_054644.1.p1	hame_8779	XP_042218843.1	678	1329	57472	10753	XP_042218843.1 phosphorylated adapter RNA export protein-like isoform X1 [Homarus americanus]
mnor_15732	REF_STRG_1_68966_XLOC_054720.1.p1	hame_5285	XP_042212513.1	471	573	67791	48422	XP_042212513.1 ATP synthase subunit delta, mitochondrial-like [Homarus americanus]
mnor_15734	REF_STRG_1_68972_XLOC_054723.1.p1	hame_16698	XP_042233341.1	780	765	123495	9318	XP_042233341.1 non-structural maintenance of chromosomes element 3 homolog [Homarus americanus]
mnor_15738	REF_STRG_1_6900_XLOC_107761.1.p1	hame_11986	XP_042224392.1	1980	1905	137825	11897	XP_042224392.1 uncharacterized protein LOC121868143 [Homarus americanus]
mnor_1574	COM_SPAL_1_017751_XLOC_060984.2.p1	hame_13999	XP_042228262.1	1371	1404	38393	43212	XP_042228262.1 DDB1- and CUL4-associated factor 13-like [Homarus americanus]
mnor_15745	REF_STRG_1_69043_XLOC_054818.1.p1	hame_11647	XP_042223716.1	684	678	12925	6110	XP_042223716.1 uncharacterized protein LOC121867728 [Homarus americanus]
mnor_15747	REF_STRG_1_69049_XLOC_054824.1.p1	hame_1641	XP_042205851.1	2331	2448	83139	222377	XP_042205851.1 irregular chiasm C-roughest protein-like isoform X1 [Homarus americanus]
mnor_1575	COM_SPAL_1_017753_XLOC_060991.1.p1	hame_4214	XP_042210691.1	1620	2478	149783	202399	XP_042210691.1 serine/threonine-protein kinase D3-like isoform X2 [Homarus americanus]
mnor_15753	REF_STRG_1_69102_XLOC_054916.2.p1	hame_1807	XP_042206119.1	2103	1908	160823	37867	XP_042206119.1 uncharacterized protein LOC121855305 isoform X1 [Homarus americanus]
mnor_1576	COM_SPAL_1_017762_XLOC_061022.6.p1	hame_21725	XP_042242435.1	1083	1146	160890	4103	XP_042242435.1 outer mitochondrial transmembrane helix translocase-like [Homarus americanus]
mnor_15760	REF_STRG_1_69128_XLOC_054957.1.p1	hame_13497	XP_042227373.1	1317	1017	151111	105056	XP_042227373.1 uncharacterized protein LOC121869874 [Homarus americanus]
mnor_15765	REF_STRG_1_69166_XLOC_055025.5.p1	hame_4993	XP_042212029.1	609	600	172704	4521	XP_042212029.1 heme-binding protein 1-like [Homarus americanus]
mnor_15768	REF_STRG_1_69178_XLOC_055040.1.p1	hame_11690	XP_042223818.1	2778	2088	92605	9995	XP_042223818.1 histone-lysine N-methyltransferase 2D-like isoform X1 [Homarus americanus]
mnor_1577	COM_SPAL_1_017771_XLOC_061042.2.p1	hame_14646	XP_042229407.1	816	966	25928	8588	XP_042229407.1 thiamin pyrophosphokinase 1-like [Homarus americanus]
mnor_1578	COM_SPAL_1_017772_XLOC_061045.1.p1	hame_19324	XP_042238119.1	2151	2145	2204	119454	XP_042238119.1 protein Hook homolog 3-like isoform X1 [Homarus americanus]
mnor_15782	REF_STRG_1_69258_XLOC_055137.1.p1	hame_19332	XP_042238145.1	441	489	12425	4166	XP_042238145.1 LOW QUALITY PROTEIN: transmembrane protein 60-like [Homarus americanus]
mnor_15783	REF_STRG_1_6925_XLOC_107872.1.p1	hame_18981	XP_042237394.1	8286	7689	301524	93366	XP_042237394.1 rho guanine nucleotide exchange factor 17-like isoform X1 [Homarus americanus]
mnor_15786	REF_STRG_1_69279_XLOC_055187.1.p1	hame_14197	XP_042228612.1	861	1053	91710	4849	XP_042228612.1 uncharacterized protein LOC121870735 [Homarus americanus]
mnor_1579	COM_SPAL_1_017790_XLOC_061094.1.p1	hame_3274	XP_042208908.1	690	657	41931	10466	XP_042208908.1 peptidyl-prolyl cis-trans isomerase B-like [Homarus americanus]
mnor_15790	REF_STRG_1_69306_XLOC_055212.1.p2	hame_15103	XP_042230246.1	423	423	65578	19517	XP_042230246.1 dnaJ homolog subfamily C member 24-like [Homarus americanus]
mnor_15793	REF_STRG_1_6931_XLOC_107910.1.p1	hame_4299	XP_042210816.1	843	804	35807	5013	XP_042210816.1 uncharacterized protein LOC121858440 [Homarus americanus]
mnor_15798	REF_STRG_1_69357_XLOC_055279.2.p1	hame_19435	XP_042238420.1	1485	3552	71065	30756	XP_042238420.1 N-acetylglucosamine-1-phosphotransferase subunits alpha/beta-like [Homarus americanus]
mnor_15799	REF_STRG_1_69364_XLOC_055282.1.p1	hame_16115	XP_042232191.1	1962	1815	44685	14801	XP_042232191.1 RNA-binding protein 39-like isoform X1 [Homarus americanus]
mnor_1580	COM_SPAL_1_017808_XLOC_061151.1.p1	hame_11651	XP_042223721.1	2109	2307	72973	7850	XP_042223721.1 F-box/LRR-repeat protein 5-like isoform X1 [Homarus americanus]
mnor_15801	REF_STRG_1_6936_XLOC_107913.2.p1	hame_1496	XP_042205655.1	1392	1890	44103	57496	XP_042205655.1 proline dehydrogenase 1, mitochondrial-like [Homarus americanus]
mnor_1581	COM_SPAL_1_017812_XLOC_061169.3.p1	hame_19784	XP_042239054.1	1563	1560	106988	29057	XP_042239054.1 bone morphogenetic protein receptor type-1B-like [Homarus americanus]
mnor_1582	COM_SPAL_1_017814_XLOC_061179.1.p1	hame_8156	XP_042217684.1	13194	15915	116824	125984	XP_042217684.1 midasin-like [Homarus americanus]
mnor_15822	REF_STRG_1_69453_XLOC_055414.1.p1	hame_5682	XP_042213165.1	786	759	54110	18188	XP_042213165.1 protein CDV3 homolog isoform X1 [Homarus americanus]
mnor_15823	REF_STRG_1_69455_XLOC_055424.1.p1	hame_3500	XP_042209341.1	447	417	60200	71530	XP_042209341.1 discoidin domain-containing receptor A-like [Homarus americanus]
mnor_15825	REF_STRG_1_69463_XLOC_055439.1.p1	hame_15861	XP_042231680.1	2160	2217	58319	23523	XP_042231680.1 BAG domain-containing protein Samui-like isoform X1 [Homarus americanus]
mnor_15826	REF_STRG_1_69475_XLOC_055454.2.p1	hame_6377	XP_042214414.1	1932	3333	105716	26990	XP_042214414.1 uncharacterized protein LOC121861023 isoform X1 [Homarus americanus]
mnor_15828	REF_STRG_1_69488_XLOC_055479.1.p1	hame_4010	XP_042210250.1	828	810	126924	46622	XP_042210250.1 uncharacterized protein LOC121858080 [Homarus americanus]
mnor_15841	REF_STRG_1_6952_XLOC_108078.1.p1	hame_6623	XP_042214876.1	1170	1977	226678	16093	XP_042214876.1 sodium-dependent proline transporter-like [Homarus americanus]
mnor_15844	REF_STRG_1_69538_XLOC_055555.5.p1	hame_12722	XP_042225964.1	438	480	20160	127760	XP_042225964.1 uncharacterized protein LOC121868982 isoform X1 [Homarus americanus]
mnor_15847	REF_STRG_1_69548_XLOC_055569.1.p1	hame_21244	XP_042241650.1	603	606	53410	24464	XP_042241650.1 ras-related protein Rab-35-like isoform X1 [Homarus americanus]
mnor_1585	COM_SPAL_1_017850_XLOC_061327.2.p1	hame_5595	XP_042213020.1	1917	1929	192408	13674	XP_042213020.1 alkyldihydroxyacetonephosphate synthase, peroxisomal-like [Homarus americanus]
mnor_15851	REF_STRG_1_69588_XLOC_055624.2.p1	hame_10418	XP_042221698.1	1884	1668	163532	9181	XP_042221698.1 RNA-binding protein MEX3B-like [Homarus americanus]
mnor_15855	REF_STRG_1_69595_XLOC_055635.3.p1	hame_6318	XP_042214305.1	2322	2331	22736	18774	XP_042214305.1 anaphase-promoting complex subunit 4-like [Homarus americanus]
mnor_15859	REF_STRG_1_69630_XLOC_055701.1.p1	hame_21541	XP_042242098.1	426	417	82528	119514	XP_042242098.1 uncharacterized protein LOC121879507 [Homarus americanus]
mnor_15861	REF_STRG_1_69649_XLOC_055740.1.p1	hame_538	XP_042203969.1	972	483	138478	3935	XP_042203969.1 dual specificity protein phosphatase 23-like [Homarus americanus]
mnor_15868	REF_STRG_1_69698_XLOC_055811.1.p1	hame_20309	XP_042239900.1	1761	1230	109034	14085	XP_042239900.1 LOW QUALITY PROTEIN: leucine-rich repeats and immunoglobulin-like domains protein 2 [Homarus americanus]
mnor_1587	COM_SPAL_1_017854_XLOC_061341.6.p1	hame_11219	XP_042222982.1	1551	2079	98641	12357	XP_042222982.1 transcription factor 25-like isoform X1 [Homarus americanus]
mnor_15873	REF_STRG_1_69733_XLOC_055905.4.p1	hame_16799	XP_042233501.1	1491	1482	87744	22192	XP_042233501.1 carboxypeptidase E-like [Homarus americanus]
mnor_15874	REF_STRG_1_69738_XLOC_055911.2.p1	hame_11028	XP_042222671.1	435	450	140564	45995	XP_042222671.1 CCAAT/enhancer-binding protein gamma-like isoform X1 [Homarus americanus]
mnor_1588	COM_SPAL_1_017859_XLOC_061346.6.p1	hame_7361	XP_042216357.1	885	879	66067	19536	XP_042216357.1 eukaryotic translation initiation factor 3 subunit G-like [Homarus americanus]
mnor_15887	REF_STRG_1_69820_XLOC_056021.1.p1	hame_15130	XP_042230303.1	2178	2496	100722	46251	XP_042230303.1 hemicentin-2-like isoform X1 [Homarus americanus]
mnor_1589	COM_SPAL_1_017866_XLOC_061373.1.p1	hame_7191	XP_042215959.1	681	1272	76610	13540	XP_042215959.1 isovaleryl-CoA dehydrogenase, mitochondrial-like [Homarus americanus]
mnor_159	COM_SPAL_1_002834_XLOC_013964.1.p1	hame_7464	XP_042216602.1	1773	1539	44683	6591	XP_042216602.1 oocyte zinc finger protein XlCOF6-like [Homarus americanus]
mnor_1590	COM_SPAL_1_017874_XLOC_061397.1.p1	hame_4129	XP_042210484.1	612	618	36457	9140	XP_042210484.1 pancreas transcription factor 1 subunit alpha-like [Homarus americanus]
mnor_15905	REF_STRG_1_69914_XLOC_056186.1.p1	hame_12640	XP_042225819.1	1587	1452	80553	17586	XP_042225819.1 formin-like protein 5 [Homarus americanus]
mnor_1591	COM_SPAL_1_017878_XLOC_061403.17.p1	hame_7011	XP_042215619.1	6438	6852	521943	106117	XP_042215619.1 nipped-B-like protein isoform X1 [Homarus americanus]
mnor_15912	REF_STRG_1_69958_XLOC_056237.1.p1	hame_7447	XP_042216583.1	549	546	77100	52495	XP_042216583.1 GTP-binding protein Rheb homolog [Homarus americanus]
mnor_15916	REF_STRG_1_69996_XLOC_056293.2.p1	hame_3833	XP_042209973.1	1749	1857	116266	118646	XP_042209973.1 organic cation transporter protein-like isoform X1 [Homarus americanus]
mnor_15918	REF_STRG_1_70017_XLOC_056315.1.p1	hame_1905	XP_042206293.1	882	885	84528	11691	XP_042206293.1 uncharacterized protein PB18E9.04c-like isoform X1 [Homarus americanus]
mnor_1592	COM_SPAL_1_017909_XLOC_061528.1.p1	hame_16830	XP_042233595.1	1086	1068	51866	13717	XP_042233595.1 protein SGT1 homolog isoform X1 [Homarus americanus]
mnor_15922	REF_STRG_1_70047_XLOC_056372.1.p1	hame_16149	XP_042232295.1	492	480	25557	9052	XP_042232295.1 uncharacterized protein LOC121873047 [Homarus americanus]
mnor_15924	REF_STRG_1_70052_XLOC_056377.2.p1	hame_9264	XP_042219736.1	927	927	20611	21918	XP_042219736.1 epimerase family protein SDR39U1-like isoform X1 [Homarus americanus]
mnor_15929	REF_STRG_1_70085_XLOC_056422.1.p1	hame_16278	XP_042232471.1	1467	1167	5303	6844	XP_042232471.1 zinc finger protein 135-like isoform X1 [Homarus americanus]
mnor_1593	COM_SPAL_1_017920_XLOC_061579.1.p1	hame_15275	XP_042230567.1	1398	1665	84313	8075	XP_042230567.1 intraflagellar transport protein 56-like isoform X1 [Homarus americanus]
mnor_15930	REF_STRG_1_70092_XLOC_056427.3.p1	hame_21845	XP_042242626.1	1332	1773	40644	24371	XP_042242626.1 uncharacterized protein LOC121879905 isoform X1 [Homarus americanus]
mnor_15932	REF_STRG_1_7010_XLOC_108561.1.p1	hame_18951	XP_042237360.1	1077	735	1479	738	XP_042237360.1 solute carrier family 46 member 3-like [Homarus americanus]
mnor_15933	REF_STRG_1_70113_XLOC_056450.1.p1	hame_15318	XP_042230662.1	1287	1281	24816	43945	XP_042230662.1 aspartate aminotransferase, mitochondrial-like [Homarus americanus]
mnor_15937	REF_STRG_1_70127_XLOC_056481.1.p1	hame_4892	XP_042211844.1	621	576	89171	28818	XP_042211844.1 uncharacterized protein LOC121859163 isoform X1 [Homarus americanus]
mnor_1594	COM_SPAL_1_017945_XLOC_061670.2.p1	hame_15637	XP_042231202.1	4218	4851	156353	116526	XP_042231202.1 nidogen-like [Homarus americanus]
mnor_15940	REF_STRG_1_70138_XLOC_056504.1.p1	hame_16005	XP_042231911.1	561	543	132453	8195	XP_042231911.1 protein LZIC-like [Homarus americanus]
mnor_15945	REF_STRG_1_70176_XLOC_056566.1.p2	hame_11942	XP_042224296.1	495	672	49032	47589	XP_042224296.1 uncharacterized protein LOC121868091 [Homarus americanus]
mnor_15946	REF_STRG_1_70183_XLOC_056571.1.p1	hame_4864	XP_042211785.1	3603	3459	129484	36423	XP_042211785.1 eukaryotic translation initiation factor 5B-like [Homarus americanus]
mnor_15955	REF_STRG_1_70226_XLOC_056625.4.p1	hame_20673	XP_042240606.1	1854	1857	82644	14712	XP_042240606.1 GATOR complex protein NPRL3-like [Homarus americanus]
mnor_1596	COM_SPAL_1_017959_XLOC_061721.2.p1	hame_14687	XP_042229459.1	2256	2289	43539	17218	XP_042229459.1 GATOR complex protein WDR24-like [Homarus americanus]
mnor_15963	REF_STRG_1_7025_XLOC_108658.2.p1	hame_21023	XP_042241235.1	639	636	409152	12672	XP_042241235.1 ER lumen protein-retaining receptor 1-like [Homarus americanus]
mnor_15966	REF_STRG_1_70271_XLOC_056687.1.p1	hame_13040	XP_042226560.1	6870	10305	7211	143378	XP_042226560.1 uncharacterized threonine-rich GPI-anchored glycoprotein PJ4664.02-like isoform X1 [Homarus americanus]
mnor_1597	COM_SPAL_1_017969_XLOC_061741.3.p1	hame_18269	XP_042236078.1	1614	1944	176626	45622	XP_042236078.1 uncharacterized protein LOC121875556 isoform X1 [Homarus americanus]
mnor_15974	REF_STRG_1_7031_XLOC_108722.1.p1	hame_4143	XP_042210506.1	3684	5883	167922	17722	XP_042210506.1 nucleolar pre-ribosomal-associated protein 1-like [Homarus americanus]
mnor_1598	COM_SPAL_1_017988_XLOC_061819.1.p1	hame_10411	XP_042221676.1	3381	3414	92314	30004	XP_042221676.1 potassium voltage-gated channel subfamily H member 8-like isoform X1 [Homarus americanus]
mnor_15980	REF_STRG_1_70349_XLOC_056808.14.p1	hame_2732	XP_042207926.1	4338	1599	10364	3359	XP_042207926.1 polyubiquitin-C [Homarus americanus]
mnor_15989	REF_STRG_1_70412_XLOC_056930.2.p1	hame_11805	XP_042223996.1	1569	1698	17902	5968	XP_042223996.1 uncharacterized protein LOC121867919 [Homarus americanus]
mnor_1599	COM_SPAL_1_017992_XLOC_061835.3.p1	hame_9883	XP_042220881.1	1146	1149	39210	26594	XP_042220881.1 protein arginine N-methyltransferase 6-like [Homarus americanus]
mnor_15998	REF_STRG_1_70444_XLOC_056966.1.p1	hame_4126	XP_042210478.1	381	378	22837	14954	XP_042210478.1 brain protein I3-like [Homarus americanus]
mnor_160	COM_SPAL_1_002850_XLOC_014079.3.p1	hame_8189	XP_042217790.1	903	921	55234	30776	XP_042217790.1 serine/threonine-protein phosphatase 4 catalytic subunit [Homarus americanus]
mnor_16001	REF_STRG_1_70469_XLOC_057007.1.p1	hame_16084	XP_042232096.1	1155	1281	2446	61852	XP_042232096.1 leukocyte antigen CD37-like [Homarus americanus]
mnor_16007	REF_STRG_1_704_XLOC_084843.1.p1	hame_5209	XP_042212416.1	471	495	73052	24896	XP_042212416.1 ninjurin-2-like isoform X1 [Homarus americanus]
mnor_16008	REF_STRG_1_70502_XLOC_057072.2.p1	hame_20727	XP_042240701.1	1575	1311	85722	12201	XP_042240701.1 CRISP/Allergen/PR-1-like [Homarus americanus]
mnor_1601	COM_SPAL_1_018012_XLOC_061908.1.p1	hame_410	XP_042203680.1	579	606	1494	20652	XP_042203680.1 cysteine dioxygenase type 1-like [Homarus americanus]
mnor_16019	REF_STRG_1_70567_XLOC_057155.1.p1	hame_17514	XP_042234833.1	867	527	27606	46660	XP_042234833.1 kin of IRRE-like protein 3 [Homarus americanus]
mnor_16021	REF_STRG_1_7056_XLOC_109024.3.p1	hame_12072	XP_042224504.1	1425	1971	39912	23321	XP_042224504.1 protein abrupt-like isoform X1 [Homarus americanus]
mnor_1603	COM_SPAL_1_018016_XLOC_061919.1.p1	hame_2525	XP_042207441.1	2316	2361	22266	14514	XP_042207441.1 E3 ubiquitin-protein ligase LRSAM1-like [Homarus americanus]
mnor_16031	REF_STRG_1_70655_XLOC_057270.1.p1	hame_1151	XP_042205060.1	798	849	1030	1387	XP_042205060.1 uncharacterized protein LOC121854452 [Homarus americanus]
mnor_16032	REF_STRG_1_70659_XLOC_057274.1.p1	hame_254	XP_042203368.1	1002	912	91147	11688	XP_042203368.1 sarcosine dehydrogenase, mitochondrial-like [Homarus americanus]
mnor_16036	REF_STRG_1_70669_XLOC_057290.1.p1	hame_4019	XP_042210260.1	477	498	30468	2545	XP_042210260.1 uncharacterized protein LOC121858089 [Homarus americanus]
mnor_16038	REF_STRG_1_70677_XLOC_057301.1.p1	hame_7499	XP_042216677.1	1041	1020	136776	52421	XP_042216677.1 8-oxo-dGDP phosphatase NUDT18-like isoform X2 [Homarus americanus]
mnor_1604	COM_SPAL_1_018024_XLOC_061930.1.p1	hame_6647	XP_042214917.1	1239	1497	15576	50510	XP_042214917.1 multiple epidermal growth factor-like domains protein 6, partial [Homarus americanus]
mnor_16046	REF_STRG_1_70722_XLOC_057362.2.p1	hame_14650	XP_042229416.1	732	729	113021	6883	XP_042229416.1 NADH dehydrogenase [ubiquinone] flavoprotein 2, mitochondrial-like [Homarus americanus]
mnor_1605	COM_SPAL_1_018026_XLOC_061933.2.p1	hame_2476	XP_042207354.1	1755	2223	92200	46992	XP_042207354.1 sphingomyelin phosphodiesterase-like isoform X1 [Homarus americanus]
mnor_16050	REF_STRG_1_70764_XLOC_057438.1.p1	hame_13030	XP_042226544.1	1659	1686	4110	10738	XP_042226544.1 la-related protein 7-like [Homarus americanus]
mnor_16051	REF_STRG_1_70765_XLOC_057439.1.p1	hame_6901	XP_042215441.1	555	567	47275	18746	XP_042215441.1 protein PBDC1-like isoform X2 [Homarus americanus]
mnor_16053	REF_STRG_1_70779_XLOC_057454.1.p1	hame_7983	XP_042217406.1	1761	1845	32579	8794	XP_042217406.1 organic cation transporter protein-like [Homarus americanus]
mnor_16054	REF_STRG_1_70784_XLOC_057463.2.p1	hame_17172	XP_042234273.1	1362	1215	146975	22239	XP_042234273.1 magnesium transporter NIPA2-like isoform X1 [Homarus americanus]
mnor_1606	COM_SPAL_1_018029_XLOC_061942.1.p1	hame_7889	XP_042217252.1	762	678	168230	6961	XP_042217252.1 eukaryotic translation initiation factor 4E type 3-like [Homarus americanus]
mnor_16061	REF_STRG_1_70812_XLOC_057500.1.p1	hame_21047	XP_042241275.1	726	717	197155	4756	XP_042241275.1 nicotinamide riboside kinase 2-like isoform X1 [Homarus americanus]
mnor_16066	REF_STRG_1_70839_XLOC_057539.6.p1	hame_10913	XP_042222494.1	6297	6372	92854	441813	XP_042222494.1 plexin-B-like isoform X1 [Homarus americanus]
mnor_16067	REF_STRG_1_70840_XLOC_057550.1.p1	hame_21059	XP_042241290.1	5628	12147	111857	78034	XP_042241290.1 sushi, von Willebrand factor type A, EGF and pentraxin domain-containing protein 1-like [Homarus americanus]
mnor_16068	REF_STRG_1_7084_XLOC_109209.1.p1	hame_19267	XP_042238020.1	1326	1302	146294	11149	XP_042238020.1 DENN domain-containing protein 11-like [Homarus americanus]
mnor_1607	COM_SPAL_1_018042_XLOC_061975.1.p1	hame_18352	XP_042236212.1	2331	2721	142894	49490	XP_042236212.1 LOW QUALITY PROTEIN: NF-X1-type zinc finger protein NFXL1-like [Homarus americanus]
mnor_16071	REF_STRG_1_70862_XLOC_057587.3.p1	hame_7247	XP_042216142.1	1797	2712	105947	11986	XP_042216142.1 male-specific lethal 1 homolog isoform X1 [Homarus americanus]
mnor_16077	REF_STRG_1_7088_XLOC_109215.2.p1	hame_9129	XP_042219473.1	834	840	53909	6764	XP_042219473.1 exosome complex component MTR3-like [Homarus americanus]
mnor_16080	REF_STRG_1_70909_XLOC_057672.1.p1	hame_7171	XP_042215928.1	990	942	67947	27570	XP_042215928.1 syntenin-1-like [Homarus americanus]
mnor_16083	REF_STRG_1_70919_XLOC_057689.1.p1	hame_14598	XP_042229312.1	972	1077	91516	18358	XP_042229312.1 heparan sulfate glucosamine 3-O-sulfotransferase 5-like isoform X1 [Homarus americanus]
mnor_1609	COM_SPAL_1_018046_XLOC_061980.3.p1	hame_551	XP_042203990.1	1782	1977	442565	44010	XP_042203990.1 FERM domain-containing protein 5-like isoform X1 [Homarus americanus]
mnor_161	COM_SPAL_1_002861_XLOC_014122.4.p1	hame_4848	XP_042211744.1	1614	2373	63751	47921	XP_042211744.1 inhibitor of nuclear factor kappa-B kinase subunit alpha-like isoform X1 [Homarus americanus]
mnor_1610	COM_SPAL_1_018055_XLOC_061999.1.p1	hame_10980	XP_042222593.1	1557	2115	92050	65691	XP_042222593.1 neuroligin-2-like [Homarus americanus]
mnor_16106	REF_STRG_1_71097_XLOC_057944.1.p1	hame_2579	XP_042207542.1	1479	1773	12435	25365	XP_042207542.1 uncharacterized protein LOC121856237 isoform X1 [Homarus americanus]
mnor_1611	COM_SPAL_1_018060_XLOC_062028.2.p1	hame_1326	XP_042205369.1	651	654	34347	11006	XP_042205369.1 dynein axonemal light chain 1-like isoform X1 [Homarus americanus]
mnor_16110	REF_STRG_1_71126_XLOC_057972.1.p1	hame_3506	XP_042209358.1	1338	1314	132195	16073	XP_042209358.1 probable ATP-dependent RNA helicase DDX47 [Homarus americanus]
mnor_16114	REF_STRG_1_71146_XLOC_057991.2.p1	hame_17404	XP_042234663.1	753	750	37981	3858	XP_042234663.1 proteasome subunit alpha type-7-like [Homarus americanus]
mnor_16116	REF_STRG_1_71168_XLOC_058047.1.p1	hame_1065	XP_042204909.1	1260	1257	54656	19514	XP_042204909.1 mannose-1-phosphate guanyltransferase alpha-A-like isoform X2 [Homarus americanus]
mnor_16117	REF_STRG_1_71170_XLOC_058049.3.p1	hame_11517	XP_042223497.1	1620	3798	128670	34724	XP_042223497.1 uncharacterized protein LOC121867560 [Homarus americanus]
mnor_16118	REF_STRG_1_71171_XLOC_058050.1.p1	hame_3964	XP_042210192.1	2262	1902	2706	3932	XP_042210192.1 forkhead box protein D1-like [Homarus americanus]
mnor_16119	REF_STRG_1_71176_XLOC_058055.2.p1	hame_16825	XP_042233569.1	843	897	5610	11337	XP_042233569.1 ADP-ribose pyrophosphatase, mitochondrial-like [Homarus americanus]
mnor_1612	COM_SPAL_1_018061_XLOC_062031.1.p1	hame_18546	XP_042236577.1	1956	1860	112275	3898	XP_042236577.1 protein adenylyltransferase SelO-like [Homarus americanus]
mnor_16120	REF_STRG_1_71178_XLOC_058057.1.p1	hame_3261	XP_042208880.1	726	720	5257	7637	XP_042208880.1 28S ribosomal protein S7, mitochondrial-like [Homarus americanus]
mnor_16122	REF_STRG_1_71186_XLOC_058065.1.p1	hame_8267	XP_042217919.1	300	459	142354	21952	XP_042217919.1 uncharacterized protein LOC121863369 [Homarus americanus]
mnor_16128	REF_STRG_1_71205_XLOC_058095.6.p1	hame_22006	XP_042243021.1	861	531	172575	35721	XP_042243021.1 protein spaetzle-like [Homarus americanus]
mnor_1613	COM_SPAL_1_018084_XLOC_062094.5.p1	hame_21978	XP_042242987.1	630	645	486050	18819	XP_042242987.1 ras-related protein Rab-14 [Homarus americanus]
mnor_16132	REF_STRG_1_71216_XLOC_058106.5.p1	hame_13716	XP_042227846.1	1905	1920	110788	16536	XP_042227846.1 ATP-binding cassette sub-family G member 5-like [Homarus americanus]
mnor_1614	COM_SPAL_1_018085_XLOC_062095.2.p1	hame_17335	XP_042234520.1	573	579	12071	14498	XP_042234520.1 small nuclear ribonucleoprotein-associated protein B-like [Homarus americanus]
mnor_16146	REF_STRG_1_71308_XLOC_058258.1.p1	hame_6053	XP_042213824.1	1347	2325	20883	5686	XP_042213824.1 uncharacterized protein LOC121860630 isoform X1 [Homarus americanus]
mnor_16147	REF_STRG_1_71310_XLOC_058262.1.p1	hame_6054	XP_042213826.1	732	726	24471	5256	XP_042213826.1 uncharacterized protein LOC121860632 [Homarus americanus]
mnor_16153	REF_STRG_1_7132_XLOC_109505.1.p1	hame_2931	XP_042208298.1	744	585	3369	5406	XP_042208298.1 keratin, type II cytoskeletal 1-like [Homarus americanus]
mnor_16156	REF_STRG_1_71348_XLOC_058316.2.p1	hame_17887	XP_042235412.1	1296	1419	125257	15384	XP_042235412.1 sphingosine-1-phosphate phosphatase 2-like isoform X1 [Homarus americanus]
mnor_1616	COM_SPAL_1_018105_XLOC_062158.6.p1	hame_11843	XP_042224072.1	1314	1632	195309	118650	XP_042224072.1 protein GDAP2 homolog isoform X1 [Homarus americanus]
mnor_16168	REF_STRG_1_71378_XLOC_058363.1.p1	hame_18371	XP_042236232.1	531	474	31508	9086	XP_042236232.1 uncharacterized protein LOC121875677 [Homarus americanus]
mnor_16169	REF_STRG_1_71389_XLOC_058380.1.p1	hame_22051	XP_042243117.1	1035	957	141313	18858	XP_042243117.1 regucalcin-like [Homarus americanus]
mnor_1617	COM_SPAL_1_018140_XLOC_062270.1.p1	hame_18858	XP_042237198.1	2004	2046	161106	12539	XP_042237198.1 armadillo-like helical domain-containing protein 3 [Homarus americanus]
mnor_1618	COM_SPAL_1_018143_XLOC_062276.3.p1	hame_4236	XP_042210744.1	516	606	42686	17699	XP_042210744.1 protein jagunal-like isoform X1 [Homarus americanus]
mnor_16181	REF_STRG_1_71447_XLOC_058479.4.p1	hame_20322	XP_042239914.1	3357	6846	145991	30001	XP_042239914.1 DNA polymerase epsilon catalytic subunit A-like [Homarus americanus]
mnor_16183	REF_STRG_1_7145_XLOC_109690.3.p1	hame_20186	XP_042239689.1	1491	1587	102638	30765	XP_042239689.1 LOW QUALITY PROTEIN: cyclin-L2-like [Homarus americanus]
mnor_16184	REF_STRG_1_71475_XLOC_058547.1.p1	hame_17896	XP_042235433.1	663	660	46220	31545	XP_042235433.1 protein big brother-like [Homarus americanus]
mnor_1619	COM_SPAL_1_018186_XLOC_062371.6.p1	hame_8468	XP_042218270.1	1347	1665	115552	49196	XP_042218270.1 Golgi reassembly-stacking protein 2-like isoform X1 [Homarus americanus]
mnor_16199	REF_STRG_1_71585_XLOC_058734.1.p1	hame_16256	XP_042232428.1	1230	1215	69552	26142	XP_042232428.1 branched-chain-amino-acid aminotransferase, cytosolic-like isoform X1 [Homarus americanus]
mnor_162	COM_SPAL_1_002872_XLOC_014159.2.p1	hame_18619	XP_042236761.1	1968	2241	57852	18352	XP_042236761.1 E3 ubiquitin-protein ligase RNF103-like isoform X1 [Homarus americanus]
mnor_16200	REF_STRG_1_71591_XLOC_058744.1.p1	hame_8250	XP_042217902.1	2103	2133	43283	9707	XP_042217902.1 uncharacterized protein LOC121863343 [Homarus americanus]
mnor_16203	REF_STRG_1_715_XLOC_086699.2.p1	hame_14096	XP_042228388.1	1272	1917	153407	11235	XP_042228388.1 uncharacterized protein LOC121870613 isoform X1 [Homarus americanus]
mnor_16206	REF_STRG_1_71623_XLOC_058780.1.p1	hame_12970	XP_042226435.1	1305	1302	38728	29849	XP_042226435.1 COP9 signalosome complex subunit 3-like isoform X1 [Homarus americanus]
mnor_16209	REF_STRG_1_71657_XLOC_058836.1.p1	hame_9556	XP_042220257.1	906	906	133709	40117	XP_042220257.1 failed axon connections homolog [Homarus americanus]
mnor_1621	COM_SPAL_1_018208_XLOC_062446.1.p1	hame_21031	XP_042241249.1	2031	3660	89501	39367	XP_042241249.1 cell division cycle and apoptosis regulator protein 1-like isoform X1 [Homarus americanus]
mnor_16213	REF_STRG_1_71682_XLOC_058867.3.p1	hame_3350	XP_042209060.1	1011	1083	91329	15152	XP_042209060.1 delta-sarcoglycan-like [Homarus americanus]
mnor_16217	REF_STRG_1_71705_XLOC_058894.1.p1	hame_2738	XP_042207950.1	1539	1446	20283	13594	XP_042207950.1 ETS translocation variant 2-like [Homarus americanus]
mnor_16218	REF_STRG_1_71711_XLOC_058900.1.p1	hame_11436	XP_042223340.1	882	2010	4350	7514	XP_042223340.1 ankyrin-3-like [Homarus americanus]
mnor_16220	REF_STRG_1_71730_XLOC_058924.1.p1	hame_12517	XP_042225554.1	435	615	2331	1440	XP_042225554.1 proline-rich protein 36-like [Homarus americanus]
mnor_16234	REF_STRG_1_71815_XLOC_059077.1.p1	hame_4021	XP_042210262.1	393	453	21930	4563	XP_042210262.1 uncharacterized protein LOC121858091 [Homarus americanus]
mnor_16236	REF_STRG_1_71826_XLOC_059090.1.p1	hame_6815	XP_042215261.1	942	972	84813	31604	XP_042215261.1 mitochondrial nicotinamide adenine dinucleotide transporter SLC25A51-like isoform X1 [Homarus americanus]
mnor_16237	REF_STRG_1_71835_XLOC_059095.1.p1	hame_19315	XP_042238104.1	2037	1776	76624	36270	XP_042238104.1 protein-L-isoaspartate O-methyltransferase domain-containing protein 1-like [Homarus americanus]
mnor_16241	REF_STRG_1_71847_XLOC_059120.1.p1	hame_15129	XP_042230301.1	330	339	910	91771	XP_042230301.1 runt-related transcription factor 1-like [Homarus americanus]
mnor_16246	REF_STRG_1_7186_XLOC_109925.1.p1	hame_18068	XP_042235745.1	360	363	67210	8012	XP_042235745.1 probable small nuclear ribonucleoprotein Sm D2 [Homarus americanus]
mnor_1625	COM_SPAL_1_018263_XLOC_062624.4.p1	hame_17421	XP_042234694.1	3738	3951	424093	84410	XP_042234694.1 PH and SEC7 domain-containing protein-like isoform X1 [Homarus americanus]
mnor_16250	REF_STRG_1_71882_XLOC_059170.1.p1	hame_7045	XP_042215679.1	2715	2688	4698	20152	XP_042215679.1 glutamyl aminopeptidase-like [Homarus americanus]
mnor_16261	REF_STRG_1_71932_XLOC_059236.1.p1	hame_20858	XP_042240926.1	1272	1272	3404	50688	XP_042240926.1 SEC14-like protein 2 [Homarus americanus]
mnor_1627	COM_SPAL_1_018303_XLOC_062729.1.p1	hame_20566	XP_042240343.1	1413	1326	139856	20700	XP_042240343.1 selenocysteine lyase-like isoform X1 [Homarus americanus]
mnor_16270	REF_STRG_1_71972_XLOC_059290.1.p1	hame_2703	XP_042207845.1	558	297	61255	2145	XP_042207845.1 U-scoloptoxin(01)-Cw1a-like [Homarus americanus]
mnor_16273	REF_STRG_1_71981_XLOC_059301.1.p1	hame_21728	XP_042242438.1	348	348	49027	6410	XP_042242438.1 myotrophin-like [Homarus americanus]
mnor_16274	REF_STRG_1_71987_XLOC_059309.2.p1	hame_21686	XP_042242350.1	579	444	78313	8676	XP_042242350.1 ras-related C3 botulinum toxin substrate 1 [Homarus americanus]
mnor_16275	REF_STRG_1_71994_XLOC_059331.1.p1	hame_15784	XP_042231497.1	1083	1113	2450	3286	XP_042231497.1 serine/threonine-protein kinase SBK1-like isoform X1 [Homarus americanus]
mnor_1628	COM_SPAL_1_018304_XLOC_062739.1.p1	hame_15871	XP_042231710.1	684	672	1807	11616	XP_042231710.1 vesicle transport through interaction with t-SNAREs homolog 1B-like [Homarus americanus]
mnor_16281	REF_STRG_1_72041_XLOC_059399.2.p1	hame_22083	XP_042243209.1	1311	1443	56471	14846	XP_042243209.1 uncharacterized protein LOC121880163 [Homarus americanus]
mnor_16282	REF_STRG_1_72044_XLOC_059405.2.p1	hame_16348	XP_042232629.1	2247	2175	117118	53046	XP_042232629.1 glutamate receptor ionotropic, kainate 4-like isoform X1 [Homarus americanus]
mnor_16286	REF_STRG_1_72062_XLOC_059423.1.p1	hame_16568	XP_042233107.1	621	696	95215	30158	XP_042233107.1 actin cytoskeleton-regulatory complex protein PAN1-like [Homarus americanus]
mnor_1629	COM_SPAL_1_018308_XLOC_062756.7.p1	hame_20335	XP_042239938.1	957	1560	51119	9662	XP_042239938.1 RING-type E3 ubiquitin-protein ligase PPIL2-like [Homarus americanus]
mnor_163	COM_SPAL_1_002886_XLOC_014205.3.p1	hame_2396	XP_042207180.1	1218	1239	1302	6824	XP_042207180.1 zinc finger protein 227-like [Homarus americanus]
mnor_1630	COM_SPAL_1_018315_XLOC_062764.1.p1	hame_19798	XP_042239078.1	894	885	73157	12152	XP_042239078.1 glyoxalase domain-containing protein 4-like [Homarus americanus]
mnor_16301	REF_STRG_1_72165_XLOC_059578.3.p1	hame_11674	XP_042223774.1	1845	2586	163333	32514	XP_042223774.1 ecto-NOX disulfide-thiol exchanger 2-like isoform X1 [Homarus americanus]
mnor_16304	REF_STRG_1_72196_XLOC_059610.2.p1	hame_21627	XP_042242220.1	1437	810	93823	19965	XP_042242220.1 uncharacterized protein LOC121879618 [Homarus americanus]
mnor_1631	COM_SPAL_1_018326_XLOC_062786.3.p1	hame_7235	XP_042216077.1	990	864	142705	75861	XP_042216077.1 homeobox protein unc-42-like [Homarus americanus]
mnor_16312	REF_STRG_1_72223_XLOC_059644.2.p1	hame_9872	XP_042220854.1	1071	1071	5458	8174	XP_042220854.1 galactose mutarotase-like [Homarus americanus]
mnor_16315	REF_STRG_1_72237_XLOC_059666.1.p1	hame_10997	XP_042222625.1	1371	1368	38888	11990	XP_042222625.1 ruvB-like 1 [Homarus americanus]
mnor_16319	REF_STRG_1_72249_XLOC_059692.1.p1	hame_9769	XP_042220616.1	384	198	150131	36479	XP_042220616.1 zwei Ig domain protein zig-8-like, partial [Homarus americanus]
mnor_1632	COM_SPAL_1_018328_XLOC_062789.1.p1	hame_8533	XP_042218361.1	1014	1296	47269	61536	XP_042218361.1 rho GTPase-activating protein 19-like [Homarus americanus]
mnor_16321	REF_STRG_1_72255_XLOC_059702.3.p1	hame_14482	XP_042229113.1	2145	2169	89642	128069	XP_042229113.1 SET and MYND domain-containing protein 4-like isoform X1 [Homarus americanus]
mnor_16328	REF_STRG_1_72283_XLOC_059741.1.p1	hame_21149	XP_042241423.1	5991	5994	43642	33719	XP_042241423.1 anaphase-promoting complex subunit 1-like [Homarus americanus]
mnor_1633	COM_SPAL_1_018368_XLOC_062884.3.p1	hame_20234	XP_042239791.1	1917	2007	80492	17996	XP_042239791.1 cleft lip and palate transmembrane protein 1 homolog [Homarus americanus]
mnor_16331	REF_STRG_1_7229_XLOC_110281.1.p1	hame_19858	XP_042239163.1	1434	1542	65500	149403	XP_042239163.1 uncharacterized protein LOC121877463 [Homarus americanus]
mnor_16337	REF_STRG_1_72324_XLOC_059794.1.p1	hame_6148	XP_042214014.1	801	792	106331	112739	XP_042214014.1 tetraspanin-1-like [Homarus americanus]
mnor_16339	REF_STRG_1_72332_XLOC_059816.1.p1	hame_11214	XP_042222974.1	615	612	76454	17438	XP_042222974.1 crustacean calcium-binding protein 23 [Homarus americanus]
mnor_1634	COM_SPAL_1_018382_XLOC_062914.2.p1	hame_11329	XP_042223188.1	1002	981	151310	20821	XP_042223188.1 28S ribosomal protein S35, mitochondrial-like [Homarus americanus]
mnor_16340	REF_STRG_1_72340_XLOC_059833.1.p1	hame_14080	XP_042228358.1	732	429	2740	3711	XP_042228358.1 nuclear apoptosis-inducing factor 1-like [Homarus americanus]
mnor_16342	REF_STRG_1_72349_XLOC_059838.1.p1	hame_17805	XP_042235303.1	933	486	36676	1653	XP_042235303.1 DNA-binding protein inhibitor ID-2-A-like [Homarus americanus]
mnor_16346	REF_STRG_1_72385_XLOC_059887.1.p1	hame_19153	XP_042237728.1	1473	1740	39215	15089	XP_042237728.1 probable serine--tRNA ligase, cytoplasmic isoform X1 [Homarus americanus]
mnor_1635	COM_SPAL_1_018383_XLOC_062915.1.p1	hame_785	XP_042204336.1	564	603	77235	41556	XP_042204336.1 homeobox protein E60-like [Homarus americanus]
mnor_16354	REF_STRG_1_72421_XLOC_059935.3.p1	hame_6422	XP_042214548.1	300	408	4093	23542	XP_042214548.1 uncharacterized protein LOC121861071 [Homarus americanus]
mnor_1636	COM_SPAL_1_018393_XLOC_062944.1.p1	hame_9495	XP_042220097.1	1158	1548	83173	26910	XP_042220097.1 probable dolichyl pyrophosphate Glc1Man9GlcNAc2 alpha-1,3-glucosyltransferase isoform X1 [Homarus americanus]
mnor_16360	REF_STRG_1_72443_XLOC_059976.1.p1	hame_15295	XP_042230604.1	1962	2331	54666	10421	XP_042230604.1 peroxisomal leader peptide-processing protease-like [Homarus americanus]
mnor_16361	REF_STRG_1_72445_XLOC_059955.4.p1	hame_11925	XP_042224267.1	783	780	5852	4934	XP_042224267.1 proliferating cell nuclear antigen-like [Homarus americanus]
mnor_16362	REF_STRG_1_72446_XLOC_059954.19.p1	hame_11931	XP_042224279.1	2535	3447	156057	108065	XP_042224279.1 PDZ and LIM domain protein Zasp-like isoform X1 [Homarus americanus]
mnor_16364	REF_STRG_1_72476_XLOC_059997.3.p1	hame_13781	XP_042227938.1	741	744	9159	9186	XP_042227938.1 40S ribosomal protein S3-like [Homarus americanus]
mnor_16367	REF_STRG_1_7249_XLOC_110483.11.p1	hame_16174	XP_042232325.1	939	939	309004	52119	XP_042232325.1 aquaporin-7-like [Homarus americanus]
mnor_16368	REF_STRG_1_72507_XLOC_060046.3.p1	hame_5795	XP_042213319.1	3294	4131	129094	29073	XP_042213319.1 fanconi-associated nuclease 1-like [Homarus americanus]
mnor_1637	COM_SPAL_1_018396_XLOC_062949.4.p1	hame_20962	XP_042241148.1	1482	1380	53811	9003	XP_042241148.1 DNA polymerase delta subunit 2-like [Homarus americanus]
mnor_16371	REF_STRG_1_72536_XLOC_060079.5.p1	hame_2022	XP_042206497.1	1092	1074	32173	34315	XP_042206497.1 ATP-dependent RNA helicase A-like isoform X1 [Homarus americanus]
mnor_16378	REF_STRG_1_72576_XLOC_060132.1.p1	hame_5265	XP_042212491.1	789	816	95007	3726	XP_042212491.1 uncharacterized protein LOC121859621 [Homarus americanus]
mnor_16380	REF_STRG_1_72587_XLOC_008493.1.p1	hame_20661	XP_042240587.1	783	879	39020	20617	XP_042240587.1 uncharacterized protein LOC121878424 [Homarus americanus]
mnor_16383	REF_STRG_1_7259_XLOC_110556.2.p1	hame_21874	XP_042242686.1	2040	1749	151563	36670	XP_042242686.1 RNA pseudouridylate synthase domain-containing protein 2-like [Homarus americanus]
mnor_1639	COM_SPAL_1_018418_XLOC_063016.1.p1	hame_10614	XP_042221984.1	1368	1311	158613	9866	XP_042221984.1 WD repeat-containing protein 86-like isoform X1 [Homarus americanus]
mnor_16394	REF_STRG_1_72654_XLOC_060284.1.p1	hame_19953	XP_042239326.1	630	624	52349	4408	XP_042239326.1 transmembrane emp24 domain-containing protein 7-like [Homarus americanus]
mnor_16398	REF_STRG_1_72677_XLOC_060312.1.p1	hame_7758	XP_042217008.1	1431	2250	124202	10911	XP_042217008.1 uncharacterized protein LOC121862751 isoform X1 [Homarus americanus]
mnor_164	COM_SPAL_1_002897_XLOC_014231.2.p1	hame_18180	XP_042235939.1	3225	3345	153556	73603	XP_042235939.1 serine/arginine repetitive matrix protein 5-like [Homarus americanus]
mnor_16406	REF_STRG_1_72722_XLOC_060384.1.p1	hame_8684	XP_042218683.1	1185	1395	3930	2247	XP_042218683.1 uncharacterized protein LOC121863859 [Homarus americanus]
mnor_16408	REF_STRG_1_7274_XLOC_110729.1.p1	hame_6347	XP_042214356.1	2355	1899	186734	34711	XP_042214356.1 cationic amino acid transporter 3-like [Homarus americanus]
mnor_1641	COM_SPAL_1_018433_XLOC_063053.22.p1	hame_7471	XP_042216612.1	1464	1395	291614	98049	XP_042216612.1 heterogeneous nuclear ribonucleoprotein 27C-like isoform X1 [Homarus americanus]
mnor_16412	REF_STRG_1_72757_XLOC_060425.1.p1	hame_14947	XP_042229983.1	510	365	132586	4177	XP_042229983.1 uncharacterized protein LOC121871639, partial [Homarus americanus]
mnor_16415	REF_STRG_1_72771_XLOC_060438.1.p1	hame_6565	XP_042214809.1	954	1020	24866	1748	XP_042214809.1 L-seryl-tRNA(Sec) kinase-like [Homarus americanus]
mnor_1644	COM_SPAL_1_018463_XLOC_063145.7.p1	hame_12192	XP_042224870.1	1062	1101	172930	9357	XP_042224870.1 adenosine deaminase-like protein [Homarus americanus]
mnor_1645	COM_SPAL_1_018467_XLOC_063162.5.p1	hame_8605	XP_042218495.1	1338	1338	214974	7717	XP_042218495.1 serine--tRNA ligase, mitochondrial-like [Homarus americanus]
mnor_16452	REF_STRG_1_72931_XLOC_060664.2.p1	hame_12521	XP_042225559.1	570	522	64056	24119	XP_042225559.1 UPF0047 protein YjbQ-like [Homarus americanus]
mnor_16457	REF_STRG_1_72948_XLOC_060682.1.p1	hame_16058	XP_042232019.1	1332	1017	12070	30683	XP_042232019.1 indian hedgehog protein-like [Homarus americanus]
mnor_16466	REF_STRG_1_73000_XLOC_060751.3.p1	hame_20511	XP_042240255.1	1917	2232	167856	39387	XP_042240255.1 ATPase family protein 2 homolog isoform X1 [Homarus americanus]
mnor_16467	REF_STRG_1_73001_XLOC_060752.1.p1	hame_5752	XP_042213274.1	543	639	148681	18921	XP_042213274.1 hemicentin-1-like [Homarus americanus]
mnor_1647	COM_SPAL_1_018491_XLOC_063225.1.p1	hame_16349	XP_042232631.1	1128	1182	89048	10145	XP_042232631.1 DNA repair protein complementing XP-A cells-like [Homarus americanus]
mnor_16477	REF_STRG_1_73044_XLOC_060815.11.p1	hame_3588	XP_042209519.1	3654	3648	170273	14810	XP_042209519.1 LOW QUALITY PROTEIN: splicing factor 3B subunit 3-like [Homarus americanus]
mnor_16478	REF_STRG_1_73046_XLOC_060817.2.p1	hame_19847	XP_042239151.1	1737	2160	95011	18852	XP_042239151.1 uncharacterized protein LOC121877451 isoform X1 [Homarus americanus]
mnor_16479	REF_STRG_1_73059_XLOC_060833.1.p1	hame_14212	XP_042228634.1	1194	1116	112500	6757	XP_042228634.1 uncharacterized protein LOC121870757 [Homarus americanus]
mnor_1648	COM_SPAL_1_018509_XLOC_063285.5.p1	hame_320	XP_042203521.1	2031	2112	33937	2401	XP_042203521.1 nicastrin-like [Homarus americanus]
mnor_16480	REF_STRG_1_7306_XLOC_110873.3.p1	hame_5485	XP_042212825.1	1152	1119	47089	8304	XP_042212825.1 pre-mRNA 3' end processing protein WDR33-like [Homarus americanus]
mnor_16482	REF_STRG_1_73075_XLOC_060858.3.p1	hame_6961	XP_042215525.1	2226	2490	20194	103112	XP_042215525.1 uncharacterized protein LOC121861696 isoform X1 [Homarus americanus]
mnor_16483	REF_STRG_1_73076_XLOC_060855.1.p1	hame_14800	XP_042229671.1	2691	2670	97167	103338	XP_042229671.1 alpha-actinin, sarcomeric-like isoform X1 [Homarus americanus]
mnor_1649	COM_SPAL_1_018513_XLOC_063301.1.p1	hame_17367	XP_042234583.1	2010	3921	137974	44820	XP_042234583.1 sister chromatid cohesion protein PDS5 homolog B-B-like isoform X1 [Homarus americanus]
mnor_165	COM_SPAL_1_002917_XLOC_014294.7.p1	hame_18086	XP_042235782.1	2553	2733	21886	10932	XP_042235782.1 uncharacterized protein LOC121875338 isoform X1 [Homarus americanus]
mnor_16501	REF_STRG_1_73165_XLOC_060979.2.p1	hame_7962	XP_042217377.1	6795	6447	170980	42818	XP_042217377.1 uncharacterized protein LOC121862983 isoform X1 [Homarus americanus]
mnor_16502	REF_STRG_1_7317_XLOC_111071.2.p1	hame_8087	XP_042217577.1	882	3069	82685	21672	XP_042217577.1 protein PTHB1-like isoform X1 [Homarus americanus]
mnor_16503	REF_STRG_1_73183_XLOC_061003.1.p1	hame_14621	XP_042229352.1	741	741	58027	30342	XP_042229352.1 14-3-3 protein zeta isoform X1 [Homarus americanus]
mnor_16504	REF_STRG_1_73184_XLOC_061027.1.p1	hame_14428	XP_042228978.1	1041	1035	83004	8561	XP_042228978.1 protein MAK16 homolog isoform X1 [Homarus americanus]
mnor_16505	REF_STRG_1_7318_XLOC_111070.1.p1	hame_19668	XP_042238842.1	357	366	51810	6939	XP_042238842.1 mitochondrial pyruvate carrier 1-like [Homarus americanus]
mnor_1651	COM_SPAL_1_018533_XLOC_063368.7.p1	hame_13344	XP_042227149.1	2442	2481	97684	34335	XP_042227149.1 integrin beta-PS-like isoform X1 [Homarus americanus]
mnor_16513	REF_STRG_1_7323_XLOC_110987.1.p1	hame_10128	XP_042221278.1	1608	1605	12631	16876	XP_042221278.1 T-complex protein 1 subunit beta-like isoform X2 [Homarus americanus]
mnor_1652	COM_SPAL_1_018540_XLOC_063404.1.p1	hame_17218	XP_042234347.1	873	846	103338	10620	XP_042234347.1 protein SCO1 homolog, mitochondrial-like [Homarus americanus]
mnor_16528	REF_STRG_1_73387_XLOC_061343.1.p1	hame_8796	XP_042218878.1	579	615	27918	3238	XP_042218878.1 uncharacterized protein LOC121864046 [Homarus americanus]
mnor_16535	REF_STRG_1_73483_XLOC_061485.1.p1	hame_6736	XP_042215083.1	1248	1236	62879	2091	XP_042215083.1 GPI mannosyltransferase 1-like [Homarus americanus]
mnor_16539	REF_STRG_1_7350_XLOC_111172.3.p1	hame_12342	XP_042225230.1	1401	1440	90401	6851	XP_042225230.1 carbohydrate sulfotransferase 10-like [Homarus americanus]
mnor_1654	COM_SPAL_1_018547_XLOC_063418.10.p1	hame_17530	XP_042234866.1	1905	2007	97702	82784	XP_042234866.1 putative ferric-chelate reductase 1 homolog isoform X1 [Homarus americanus]
mnor_16545	REF_STRG_1_73563_XLOC_061620.1.p1	hame_13859	XP_042228041.1	789	699	3404	702	XP_042228041.1 uncharacterized protein LOC121870325 [Homarus americanus]
mnor_16547	REF_STRG_1_73570_XLOC_061628.1.p1	hame_2281	XP_042206988.1	3099	3582	10489	48387	XP_042206988.1 zinc finger protein ush-like isoform X1 [Homarus americanus]
mnor_16550	REF_STRG_1_73583_XLOC_061638.4.p1	hame_3249	XP_042208862.1	573	573	20366	4138	XP_042208862.1 39S ribosomal protein L12, mitochondrial-like [Homarus americanus]
mnor_16556	REF_STRG_1_73613_XLOC_008509.2.p1	hame_12096	XP_042224631.1	2499	2496	75570	15586	XP_042224631.1 phospholipase D alpha 1-like isoform X1 [Homarus americanus]
mnor_16562	REF_STRG_1_73650_XLOC_061718.1.p1	hame_12750	XP_042226008.1	1521	1575	32863	18427	XP_042226008.1 uncharacterized protein LOC121869014 [Homarus americanus]
mnor_1657	COM_SPAL_1_018601_XLOC_063548.9.p1	hame_17740	XP_042235215.1	1308	1311	34292	26101	XP_042235215.1 origin recognition complex subunit 4-like isoform X1 [Homarus americanus]
mnor_16571	REF_STRG_1_7368_XLOC_111439.1.p1	hame_7940	XP_042217354.1	2079	1527	6388	1530	XP_042217354.1 uncharacterized protein LOC121862965 [Homarus americanus]
mnor_16576	REF_STRG_1_73711_XLOC_061820.2.p1	hame_18828	XP_042237139.1	753	801	34373	4935	XP_042237139.1 corrinoid adenosyltransferase-like [Homarus americanus]
mnor_16580	REF_STRG_1_7372_XLOC_111543.1.p1	hame_18887	XP_042237256.1	1164	1098	17576	22400	XP_042237256.1 homeobox protein Nkx-3.1-like [Homarus americanus]
mnor_16583	REF_STRG_1_73748_XLOC_061883.5.p1	hame_8928	XP_042219142.1	1434	1254	151049	19536	XP_042219142.1 zinc transporter 1-like [Homarus americanus]
mnor_16586	REF_STRG_1_73752_XLOC_061888.2.p1	hame_10630	XP_042222008.1	405	348	33761	6793	XP_042222008.1 endocuticle structural glycoprotein SgAbd-8-like [Homarus americanus]
mnor_1659	COM_SPAL_1_018623_XLOC_063624.2.p1	hame_18413	XP_042236311.1	1392	768	33823	15087	XP_042236311.1 exosome complex component RRP45-like [Homarus americanus]
mnor_16595	REF_STRG_1_73796_XLOC_061965.1.p1	hame_19420	XP_042238403.1	5061	5712	92988	184839	XP_042238403.1 protein disabled-like isoform X1 [Homarus americanus]
mnor_166	COM_SPAL_1_002947_XLOC_014433.13.p1	hame_332	XP_042203536.1	1518	2631	160471	19450	XP_042203536.1 sorting nexin-2-like [Homarus americanus]
mnor_1660	COM_SPAL_1_018629_XLOC_063640.1.p1	hame_12370	XP_042225287.1	747	744	95781	6060	XP_042225287.1 triosephosphate isomerase [Homarus americanus]
mnor_16603	REF_STRG_1_73842_XLOC_062055.2.p1	hame_20055	XP_042239491.1	828	825	117520	13613	XP_042239491.1 DNA-directed RNA polymerase II subunit RPB3-like isoform X1 [Homarus americanus]
mnor_16604	REF_STRG_1_73847_XLOC_062056.2.p1	hame_3880	XP_042210070.1	1770	1698	43403	23421	XP_042210070.1 vang-like protein 2-B [Homarus americanus]
mnor_16607	REF_STRG_1_73858_XLOC_062083.2.p1	hame_8188	XP_042217787.1	891	1140	145160	4934	XP_042217787.1 diphthine methyltransferase-like isoform X1 [Homarus americanus]
mnor_1661	COM_SPAL_1_018658_XLOC_063706.6.p1	hame_6702	XP_042214995.1	1524	1467	56125	20693	XP_042214995.1 splicing factor U2AF 50 kDa subunit-like [Homarus americanus]
mnor_16611	REF_STRG_1_73903_XLOC_062135.1.p1	hame_6182	XP_042214083.1	1620	1617	70328	12580	XP_042214083.1 cell division cycle protein 20 homolog isoform X1 [Homarus americanus]
mnor_1662	COM_SPAL_1_018713_XLOC_063905.1.p1	hame_1046	XP_042204864.1	1851	1860	150001	79571	XP_042204864.1 glucose dehydrogenase [FAD, quinone]-like isoform X1 [Homarus americanus]
mnor_16620	REF_STRG_1_73960_XLOC_062208.1.p1	hame_11120	XP_042222792.1	1122	1047	90545	176096	XP_042222792.1 uncharacterized protein LOC121867101 [Homarus americanus]
mnor_1663	COM_SPAL_1_018717_XLOC_063915.4.p1	hame_18900	XP_042237278.1	2295	3039	115340	71281	XP_042237278.1 endoplasmic reticulum aminopeptidase 1-like isoform X1 [Homarus americanus]
mnor_16636	REF_STRG_1_7404_XLOC_111650.4.p1	hame_16985	XP_042233835.1	945	969	212088	25404	XP_042233835.1 carbonic anhydrase 2-like [Homarus americanus]
mnor_16638	REF_STRG_1_74062_XLOC_008516.2.p1	hame_12654	XP_042225850.1	2352	1584	96770	81415	XP_042225850.1 irregular chiasm C-roughest protein-like [Homarus americanus]
mnor_16641	REF_STRG_1_74083_XLOC_062391.1.p1	hame_14811	XP_042229704.1	1026	1254	163603	27534	XP_042229704.1 uncharacterized protein LOC121871451 isoform X2 [Homarus americanus]
mnor_16649	REF_STRG_1_74125_XLOC_062461.1.p1	hame_15163	XP_042230383.1	1653	1566	97831	43028	XP_042230383.1 RNA-binding protein 33-like isoform X1 [Homarus americanus]
mnor_1665	COM_SPAL_1_018759_XLOC_064039.3.p1	hame_6177	XP_042214078.1	1470	1536	75651	8491	XP_042214078.1 dnaJ homolog subfamily C member 1-like [Homarus americanus]
mnor_1666	COM_SPAL_1_018771_XLOC_064093.2.p1	hame_11213	XP_042222969.1	1236	1488	82133	8485	XP_042222969.1 DNA-directed RNA polymerase III subunit RPC5-like isoform X1 [Homarus americanus]
mnor_16668	REF_STRG_1_74244_XLOC_062665.2.p1	hame_13032	XP_042226548.1	1011	954	22347	16996	XP_042226548.1 vascular endothelial growth factor C-like [Homarus americanus]
mnor_16677	REF_STRG_1_74325_XLOC_062776.1.p1	hame_3250	XP_042208863.1	1464	1461	95564	24945	XP_042208863.1 chondroitin sulfate N-acetylgalactosaminyltransferase 1-like [Homarus americanus]
mnor_16678	REF_STRG_1_7432_XLOC_111799.2.p1	hame_1567	XP_042205754.1	1038	1131	51789	4653	XP_042205754.1 chlorophyllase-2-like [Homarus americanus]
mnor_1668	COM_SPAL_1_018789_XLOC_064177.1.p1	hame_1358	XP_042205410.1	2457	2976	146075	102178	XP_042205410.1 regulating synaptic membrane exocytosis protein 1-like [Homarus americanus]
mnor_16684	REF_STRG_1_7437_XLOC_111846.3.p1	hame_6173	XP_042214073.1	2994	3012	300541	19946	XP_042214073.1 valine--tRNA ligase-like isoform X2 [Homarus americanus]
mnor_16685	REF_STRG_1_74386_XLOC_062862.3.p1	hame_2353	XP_042207114.1	1188	1149	56714	23455	XP_042207114.1 U1 small nuclear ribonucleoprotein 70 kDa-like [Homarus americanus]
mnor_1669	COM_SPAL_1_018795_XLOC_064187.8.p1	hame_5415	XP_042212739.1	1470	1473	211367	16012	XP_042212739.1 retinoblastoma-binding protein 5 homolog [Homarus americanus]
mnor_16691	REF_STRG_1_7440_XLOC_111110.1.p1	hame_19983	XP_042239374.1	2541	2538	15281	14186	XP_042239374.1 translation elongation factor 2-like [Homarus americanus]
mnor_16698	REF_STRG_1_74429_XLOC_062948.1.p1	hame_12839	XP_042226236.1	660	516	19607	3620	XP_042226236.1 ankyrin repeat domain-containing protein 29-like [Homarus americanus]
mnor_167	COM_SPAL_1_002954_XLOC_014465.5.p1	hame_6543	XP_042214743.1	1230	1539	96185	41755	XP_042214743.1 TOM1-like protein 2 isoform X1 [Homarus americanus]
mnor_1670	COM_SPAL_1_018799_XLOC_064195.9.p1	hame_4172	XP_042210562.1	1803	1800	127325	94313	XP_042210562.1 actin-interacting protein 1-like [Homarus americanus]
mnor_16702	REF_STRG_1_7445_XLOC_111993.6.p1	hame_4814	XP_042211681.1	3276	2853	320621	37231	XP_042211681.1 histone deacetylase 4-like [Homarus americanus]
mnor_16705	REF_STRG_1_74472_XLOC_063003.2.p1	hame_16357	XP_042232650.1	2712	3636	122127	42232	XP_042232650.1 copper-transporting ATPase 1-like isoform X1 [Homarus americanus]
mnor_16707	REF_STRG_1_7447_XLOC_112130.4.p1	hame_13595	XP_042227583.1	1533	1551	214496	31014	XP_042227583.1 catalase-like [Homarus americanus]
mnor_16717	REF_STRG_1_7452_XLOC_111889.2.p1	hame_2044	XP_042206566.1	915	939	162867	16523	XP_042206566.1 lysosome-associated membrane glycoprotein 1-like [Homarus americanus]
mnor_16723	REF_STRG_1_7453_XLOC_111891.1.p1	hame_21111	XP_042241366.1	3879	3717	159663	134615	XP_042241366.1 LOW QUALITY PROTEIN: protein flightless-1-like [Homarus americanus]
mnor_1673	COM_SPAL_1_018865_XLOC_064409.1.p1	hame_15550	XP_042231040.1	1992	2022	92192	28105	XP_042231040.1 uncharacterized protein LOC121872369 [Homarus americanus]
mnor_16737	REF_STRG_1_74599_XLOC_063220.1.p1	hame_12404	XP_042225375.1	2187	1476	20668	14986	XP_042225375.1 vasorin-like [Homarus americanus]
mnor_1674	COM_SPAL_1_018905_XLOC_064539.1.p1	hame_14443	XP_042229014.1	1092	1227	82585	20319	XP_042229014.1 probable tubulin polyglutamylase TTLL1 [Homarus americanus]
mnor_16743	REF_STRG_1_74609_XLOC_063232.1.p1	hame_1932	XP_042206335.1	378	432	67591	10806	XP_042206335.1 uncharacterized protein LOC121855461 [Homarus americanus]
mnor_16744	REF_STRG_1_74613_XLOC_063236.1.p1	hame_19961	XP_042239340.1	1620	1551	36667	8382	XP_042239340.1 phospholipid phosphatase-related protein type 5-like [Homarus americanus]
mnor_16755	REF_STRG_1_74677_XLOC_063346.1.p1	hame_8155	XP_042217682.1	651	699	110541	12180	XP_042217682.1 NADH-quinone oxidoreductase subunit B 2-like [Homarus americanus]
mnor_1676	COM_SPAL_1_018923_XLOC_064590.5.p1	hame_129	XP_042203153.1	2667	2601	111959	33478	XP_042203153.1 puromycin-sensitive aminopeptidase-like [Homarus americanus]
mnor_16763	REF_STRG_1_74728_XLOC_063421.4.p1	hame_14156	XP_042228543.1	3426	3600	56406	34263	XP_042228543.1 nuclear factor NF-kappa-B p105 subunit-like isoform X1 [Homarus americanus]
mnor_16769	REF_STRG_1_74775_XLOC_063493.1.p1	hame_21766	XP_042242507.1	1578	1479	5527	8429	XP_042242507.1 slit homolog 1 protein-like [Homarus americanus]
mnor_1677	COM_SPAL_1_018924_XLOC_064596.4.p1	hame_16627	XP_042233196.1	2733	1764	538967	155057	XP_042233196.1 zinc finger protein 384-like isoform X2 [Homarus americanus]
mnor_16770	REF_STRG_1_74777_XLOC_063496.1.p1	hame_20606	XP_042240454.1	864	864	100444	8657	XP_042240454.1 thioredoxin-like protein 1 [Homarus americanus]
mnor_16771	REF_STRG_1_74779_XLOC_063497.2.p1	hame_5816	XP_042213352.1	582	576	11682	6350	XP_042213352.1 translocon-associated protein subunit beta-like [Homarus americanus]
mnor_1678	COM_SPAL_1_018933_XLOC_064615.6.p1	hame_20637	XP_042240534.1	1611	1584	58459	20588	XP_042240534.1 diacylglycerol kinase epsilon-like isoform X1 [Homarus americanus]
mnor_16780	REF_STRG_1_74822_XLOC_063547.1.p1	hame_8088	XP_042217579.1	2454	2448	19093	17984	XP_042217579.1 zygotic DNA replication licensing factor mcm6-B-like [Homarus americanus]
mnor_16791	REF_STRG_1_74907_XLOC_063704.1.p1	hame_22106	XP_042243252.1	483	501	28069	5154	XP_042243252.1 defense protein l(2)34Fc-like [Homarus americanus]
mnor_16794	REF_STRG_1_74923_XLOC_063721.2.p1	hame_2313	XP_042207050.1	1104	1044	41558	13939	XP_042207050.1 UDP-GlcNAc:betaGal beta-1,3-N-acetylglucosaminyltransferase-like protein 1 [Homarus americanus]
mnor_1680	COM_SPAL_1_018954_XLOC_064700.6.p1	hame_11700	XP_042223846.1	2946	2868	36319	15620	XP_042223846.1 ATP-dependent RNA helicase DDX51-like isoform X1 [Homarus americanus]
mnor_16801	REF_STRG_1_74955_XLOC_063763.3.p1	hame_1445	XP_042205572.1	798	1197	41826	142779	XP_042205572.1 uncharacterized protein LOC121854839 [Homarus americanus]
mnor_16806	REF_STRG_1_74981_XLOC_063801.1.p1	hame_13680	XP_042227788.1	1536	1344	92233	13801	XP_042227788.1 probable cytochrome P450 49a1 [Homarus americanus]
mnor_1681	COM_SPAL_1_018959_XLOC_064718.10.p1	hame_19168	XP_042237761.1	4197	6054	319835	254991	XP_042237761.1 Down syndrome cell adhesion molecule-like protein Dscam2 isoform X2 [Homarus americanus]
mnor_16813	REF_STRG_1_75014_XLOC_063829.2.p1	hame_12408	XP_042225384.1	1110	1134	37813	28852	XP_042225384.1 protein arginine N-methyltransferase 1-like isoform X1 [Homarus americanus]
mnor_16816	REF_STRG_1_75037_XLOC_063863.2.p1	hame_12066	XP_042224491.1	528	504	52728	15564	XP_042224491.1 uncharacterized protein LOC121868240 [Homarus americanus]
mnor_1682	COM_SPAL_1_018963_XLOC_064726.3.p1	hame_15248	XP_042230533.1	1596	1557	117452	36867	XP_042230533.1 protein gooseberry-neuro-like [Homarus americanus]
mnor_16827	REF_STRG_1_75078_XLOC_063926.2.p1	hame_16664	XP_042233272.1	645	1155	64828	6157	XP_042233272.1 C-type lectin domain family 4 member F-like isoform X1 [Homarus americanus]
mnor_1683	COM_SPAL_1_018986_XLOC_064809.7.p1	hame_14854	XP_042229818.1	1557	1572	76219	13950	XP_042229818.1 leucine-rich repeat-containing protein 47-like isoform X1 [Homarus americanus]
mnor_16832	REF_STRG_1_75128_XLOC_063983.1.p1	hame_9854	XP_042220813.1	3108	2871	27394	20535	XP_042220813.1 DNA topoisomerase I, mitochondrial-like isoform X1 [Homarus americanus]
mnor_16833	REF_STRG_1_75138_XLOC_064005.2.p1	hame_15071	XP_042230177.1	555	585	107887	43934	XP_042230177.1 globin-like [Homarus americanus]
mnor_16836	REF_STRG_1_75163_XLOC_064036.2.p1	hame_2791	XP_042208022.1	1875	1989	111555	262478	XP_042208022.1 histamine H1 receptor-like [Homarus americanus]
mnor_16837	REF_STRG_1_75166_XLOC_064038.1.p1	hame_9535	XP_042220186.1	1809	1707	106647	36387	XP_042220186.1 ras GTPase-activating protein-binding protein 1-like isoform X1 [Homarus americanus]
mnor_1684	COM_SPAL_1_019007_XLOC_064891.2.p1	hame_20245	XP_042239808.1	1206	1230	105373	117573	XP_042239808.1 T-cell leukemia homeobox protein 3-like isoform X1 [Homarus americanus]
mnor_16845	REF_STRG_1_75209_XLOC_064087.2.p1	hame_9382	XP_042219917.1	600	708	135546	13690	XP_042219917.1 protein RER1-like isoform X1 [Homarus americanus]
mnor_1685	COM_SPAL_1_019011_XLOC_064905.1.p1	hame_11461	XP_042223394.1	807	1653	72228	6543	XP_042223394.1 peptidyl-prolyl cis-trans isomerase sig-7-like [Homarus americanus]
mnor_16850	REF_STRG_1_7522_XLOC_112424.3.p1	hame_6389	XP_042214456.1	615	612	3558	3425	XP_042214456.1 60S ribosomal protein L15 [Homarus americanus]
mnor_1686	COM_SPAL_1_019046_XLOC_065025.1.p1	hame_12167	XP_042224803.1	774	798	68653	5434	XP_042224803.1 transcription initiation factor TFIID subunit 9B-like [Homarus americanus]
mnor_16862	REF_STRG_1_75271_XLOC_064190.4.p1	hame_13667	XP_042227747.1	723	732	128236	36428	XP_042227747.1 phospholipase A2-like isoform X1 [Homarus americanus]
mnor_16865	REF_STRG_1_75300_XLOC_064220.1.p1	hame_17109	XP_042234107.1	2025	1872	99765	20588	XP_042234107.1 2-hydroxyacyl-CoA lyase 2-like [Homarus americanus]
mnor_16869	REF_STRG_1_75321_XLOC_064247.4.p1	hame_2415	XP_042207230.1	1470	1440	64995	14008	XP_042207230.1 protein amalgam-like isoform X1 [Homarus americanus]
mnor_16870	REF_STRG_1_75323_XLOC_064248.1.p1	hame_12155	XP_042224775.1	1707	1707	28757	10580	XP_042224775.1 nucleolar protein 56-like [Homarus americanus]
mnor_16877	REF_STRG_1_75350_XLOC_064287.3.p1	hame_4256	XP_042210767.1	2250	2223	44716	69145	XP_042210767.1 LOW QUALITY PROTEIN: aconitate hydratase, mitochondrial-like [Homarus americanus]
mnor_16879	REF_STRG_1_75360_XLOC_064319.1.p1	hame_5204	XP_042212403.1	258	255	23730	3705	XP_042212403.1 ATP synthase subunit e, mitochondrial-like [Homarus americanus]
mnor_1688	COM_SPAL_1_019072_XLOC_065104.1.p1	hame_8897	XP_042219081.1	4986	5316	315504	99572	XP_042219081.1 A disintegrin and metalloproteinase with thrombospondin motifs 7-like [Homarus americanus]
mnor_1689	COM_SPAL_1_019096_XLOC_065173.2.p1	hame_8140	XP_042217648.1	1422	1557	1473	1882	XP_042217648.1 tRNA-specific adenosine deaminase 1-like [Homarus americanus]
mnor_169	COM_SPAL_1_002982_XLOC_014543.5.p1	hame_11976	XP_042224371.1	828	828	200001	9076	XP_042224371.1 S-methyl-5'-thioadenosine phosphorylase-like [Homarus americanus]
mnor_1690	COM_SPAL_1_019097_XLOC_065175.2.p1	hame_12531	XP_042225576.1	1620	1605	41392	30508	XP_042225576.1 importin subunit alpha-7-like [Homarus americanus]
mnor_16902	REF_STRG_1_75483_XLOC_064485.2.p1	hame_6451	XP_042214597.1	657	654	120384	14814	XP_042214597.1 charged multivesicular body protein 5-like [Homarus americanus]
mnor_16903	REF_STRG_1_75485_XLOC_064488.1.p1	hame_17606	XP_042234992.1	522	348	7671	2075	XP_042234992.1 cuticle protein 21-like isoform X1 [Homarus americanus]
mnor_16907	REF_STRG_1_75509_XLOC_008548.1.p1	hame_13830	XP_042228011.1	567	651	37449	2157	XP_042228011.1 uncharacterized protein LOC121870287 [Homarus americanus]
mnor_16911	REF_STRG_1_75539_XLOC_064587.1.p1	hame_10381	XP_042221639.1	1452	95	84862	1913	XP_042221639.1 WD repeat domain phosphoinositide-interacting protein 2-like [Homarus americanus]
mnor_16915	REF_STRG_1_75553_XLOC_064604.1.p1	hame_7131	XP_042215880.1	834	906	50479	20195	XP_042215880.1 protein tipE-like, partial [Homarus americanus]
mnor_1692	COM_SPAL_1_019113_XLOC_065226.2.p1	hame_12387	XP_042225323.1	1140	1056	113007	16900	XP_042225323.1 UDP-galactose/UDP-glucose transporter 7-like isoform X1 [Homarus americanus]
mnor_16928	REF_STRG_1_75613_XLOC_064696.1.p1	hame_11701	XP_042223848.1	2625	2313	24898	12472	XP_042223848.1 zinc finger protein 628-like [Homarus americanus]
mnor_16938	REF_STRG_1_75651_XLOC_064771.4.p1	hame_12841	XP_042226239.1	2286	2706	81904	28507	XP_042226239.1 calsyntenin-1-like [Homarus americanus]
mnor_16942	REF_STRG_1_75679_XLOC_008553.1.p1	hame_14408	XP_042228921.1	1110	1146	54600	6300	XP_042228921.1 uncharacterized protein LOC121870985 [Homarus americanus]
mnor_16945	REF_STRG_1_75692_XLOC_064830.1.p1	hame_4972	XP_042211985.1	408	351	64567	4031	XP_042211985.1 NADH dehydrogenase [ubiquinone] 1 alpha subcomplex subunit 7-like [Homarus americanus]
mnor_16948	REF_STRG_1_75704_XLOC_064863.5.p1	hame_9677	XP_042220455.1	1584	1683	58979	53752	XP_042220455.1 UDP-N-acetylhexosamine pyrophosphorylase-like isoform X1 [Homarus americanus]
mnor_1695	COM_SPAL_1_019140_XLOC_065324.3.p1	hame_14114	XP_042228427.1	3288	3396	90397	22504	XP_042228427.1 elongation factor-like GTPase 1 [Homarus americanus]
mnor_16957	REF_STRG_1_75747_XLOC_064923.1.p1	hame_4860	XP_042211769.1	801	801	98890	13372	XP_042211769.1 elongator complex protein 6-like [Homarus americanus]
mnor_1696	COM_SPAL_1_019153_XLOC_065359.1.p1	hame_3566	XP_042209454.1	1425	2568	41300	11744	XP_042209454.1 hormone-sensitive lipase-like isoform X1 [Homarus americanus]
mnor_16960	REF_STRG_1_75755_XLOC_064937.1.p1	hame_5159	XP_042212296.1	633	530	81271	5433	XP_042212296.1 nucleolin-like [Homarus americanus]
mnor_16969	REF_STRG_1_757_XLOC_090233.1.p1	hame_3434	XP_042209222.1	3135	3297	84690	116214	XP_042209222.1 unconventional myosin-IXb-like isoform X1 [Homarus americanus]
mnor_16970	REF_STRG_1_75814_XLOC_065013.2.p1	hame_5796	XP_042213320.1	867	1182	51681	14454	XP_042213320.1 fibroblast growth factor receptor 1-like isoform X1 [Homarus americanus]
mnor_16972	REF_STRG_1_75837_XLOC_065059.1.p1	hame_18655	XP_042236833.1	1080	978	1808	20915	XP_042236833.1 uncharacterized protein LOC121876029 [Homarus americanus]
mnor_1698	COM_SPAL_1_019155_XLOC_065363.2.p1	hame_1477	XP_042205629.1	2022	2013	80628	12175	XP_042205629.1 beta-galactosidase-1-like protein 2 [Homarus americanus]
mnor_16987	REF_STRG_1_75908_XLOC_065180.1.p1	hame_20221	XP_042239761.1	426	405	8041	4437	XP_042239761.1 uncharacterized protein LOC121877887 [Homarus americanus]
mnor_1699	COM_SPAL_1_019163_XLOC_065382.11.p1	hame_9817	XP_042220691.1	2868	3021	70397	42166	XP_042220691.1 ribosomal protein S6 kinase alpha-5-like isoform X1 [Homarus americanus]
mnor_16995	REF_STRG_1_7592_XLOC_113160.1.p1	hame_15907	XP_042231766.1	2895	5931	300242	45009	XP_042231766.1 putative neural-cadherin 2 [Homarus americanus]
mnor_17	COM_SPAL_1_000394_XLOC_001891.1.p1	hame_10532	XP_042221850.1	804	608	16271	45296	XP_042221850.1 dnaJ homolog subfamily C member 28-like [Homarus americanus]
mnor_170	COM_SPAL_1_002983_XLOC_014548.1.p1	hame_16134	XP_042232268.1	6225	4406	197833	67135	XP_042232268.1 tyrosine-protein phosphatase Lar-like [Homarus americanus]
mnor_1700	COM_SPAL_1_019173_XLOC_065405.5.p1	hame_85	XP_042203069.1	1374	1341	127912	4175	XP_042203069.1 legumain-like [Homarus americanus]
mnor_17003	REF_STRG_1_75975_XLOC_065272.1.p1	hame_12249	XP_042225034.1	930	1080	4199	3790	XP_042225034.1 transcription factor HES-4-like [Homarus americanus]
mnor_17011	REF_STRG_1_76010_XLOC_065313.1.p1	hame_15298	XP_042230607.1	1197	1137	73389	21387	XP_042230607.1 cholesterol 7-desaturase nvd-like [Homarus americanus]
mnor_17018	REF_STRG_1_7605_XLOC_113358.1.p1	hame_16994	XP_042233851.1	1191	1803	210362	9691	XP_042233851.1 uncharacterized protein LOC121874050 [Homarus americanus]
mnor_17019	REF_STRG_1_76064_XLOC_065399.15.p1	hame_21164	XP_042241455.1	6561	6159	74705	11354	XP_042241455.1 vitellogenin-like [Homarus americanus]
mnor_1702	COM_SPAL_1_019180_XLOC_065433.1.p1	hame_13888	XP_042228079.1	1068	1143	85479	24054	XP_042228079.1 ribose-phosphate pyrophosphokinase 1 isoform X1 [Homarus americanus]
mnor_17027	REF_STRG_1_76107_XLOC_065481.1.p1	hame_20624	XP_042240511.1	1068	1065	112543	47259	XP_042240511.1 guanine nucleotide-binding protein G(i) subunit alpha [Homarus americanus]
mnor_17030	REF_STRG_1_76117_XLOC_065491.3.p1	hame_6305	XP_042214277.1	3078	3585	92928	18518	XP_042214277.1 uncharacterized protein LOC121860946 isoform X1 [Homarus americanus]
mnor_1704	COM_SPAL_1_019183_XLOC_065444.2.p1	hame_15789	XP_042231506.1	2148	3837	100171	77656	XP_042231506.1 uncharacterized protein LOC121872647 isoform X1 [Homarus americanus]
mnor_1705	COM_SPAL_1_019202_XLOC_065495.2.p1	hame_15270	XP_042230558.1	3003	2835	99508	28082	XP_042230558.1 NPC intracellular cholesterol transporter 1 homolog 1b-like [Homarus americanus]
mnor_17051	REF_STRG_1_76254_XLOC_065669.1.p1	hame_8163	XP_042217716.1	786	546	10576	4623	XP_042217716.1 perlucin-like protein [Homarus americanus]
mnor_17053	REF_STRG_1_76266_XLOC_065682.2.p1	hame_3612	XP_042209550.1	1272	1542	98501	19476	XP_042209550.1 abl interactor 2-like [Homarus americanus]
mnor_17054	REF_STRG_1_76280_XLOC_065692.5.p1	hame_4834	XP_042211713.1	1035	1218	39277	21764	XP_042211713.1 putative methyltransferase C9orf114 isoform X1 [Homarus americanus]
mnor_17058	REF_STRG_1_7628_XLOC_113400.2.p1	hame_22078	XP_042243192.1	960	948	38429	11957	XP_042243192.1 uncharacterized protein LOC121880158 [Homarus americanus]
mnor_1706	COM_SPAL_1_019205_XLOC_065498.4.p1	hame_12103	XP_042224642.1	2250	2268	123834	20316	XP_042224642.1 ras and EF-hand domain-containing protein homolog isoform X1 [Homarus americanus]
mnor_17061	REF_STRG_1_76319_XLOC_008567.1.p1	hame_18121	XP_042235864.1	1128	990	72262	2527	XP_042235864.1 serine/threonine-protein phosphatase CPPED1-like [Homarus americanus]
mnor_17066	REF_STRG_1_76364_XLOC_065821.1.p1	hame_17398	XP_042234642.1	1542	1845	77747	7112	XP_042234642.1 wax ester synthase/diacylglycerol acyltransferase 5-like [Homarus americanus]
mnor_17068	REF_STRG_1_76367_XLOC_065828.1.p1	hame_6626	XP_042214879.1	702	636	93241	8402	XP_042214879.1 uncharacterized protein LOC121861304 [Homarus americanus]
mnor_17073	REF_STRG_1_76439_XLOC_065942.1.p1	hame_4978	XP_042211994.1	1947	1737	68735	10054	XP_042211994.1 SET domain-containing protein SmydA-8-like [Homarus americanus]
mnor_17076	REF_STRG_1_76450_XLOC_065950.1.p1	hame_6190	XP_042214102.1	630	627	69798	6417	XP_042214102.1 SREBP regulating gene protein-like [Homarus americanus]
mnor_1708	COM_SPAL_1_019255_XLOC_065652.2.p1	hame_18968	XP_042237378.1	1353	1422	119298	24182	XP_042237378.1 probable tRNA N6-adenosine threonylcarbamoyltransferase, mitochondrial isoform X1 [Homarus americanus]
mnor_17082	REF_STRG_1_76470_XLOC_065969.1.p1	hame_15050	XP_042230117.1	660	732	148235	77874	XP_042230117.1 ras-related protein Rab-3 isoform X1 [Homarus americanus]
mnor_17088	REF_STRG_1_76499_XLOC_066043.2.p1	hame_7686	XP_042216909.1	4761	4074	80930	32001	XP_042216909.1 uncharacterized protein LOC121862654 [Homarus americanus]
mnor_17089	REF_STRG_1_76502_XLOC_066048.1.p1	hame_15140	XP_042230332.1	825	813	44258	10755	XP_042230332.1 lys-63-specific deubiquitinase BRCC36-like [Homarus americanus]
mnor_1709	COM_SPAL_1_019261_XLOC_065677.1.p1	hame_6804	XP_042215235.1	1155	1089	8121	7513	XP_042215235.1 60S ribosomal protein L4-A-like [Homarus americanus]
mnor_1710	COM_SPAL_1_019263_XLOC_065679.1.p1	hame_2566	XP_042207510.1	921	1710	50805	4912	XP_042207510.1 methionine--tRNA ligase, mitochondrial-like [Homarus americanus]
mnor_17115	REF_STRG_1_76664_XLOC_008582.8.p1	hame_15063	XP_042230147.1	1386	1173	20588	10144	XP_042230147.1 LOW QUALITY PROTEIN: RNA-binding protein Musashi homolog Rbp6-like [Homarus americanus]
mnor_1712	COM_SPAL_1_019278_XLOC_065722.2.p1	hame_11428	XP_042223305.1	2295	2316	103003	55313	XP_042223305.1 MAM and LDL-receptor class A domain-containing protein 1-like [Homarus americanus]
mnor_17133	REF_STRG_1_7675_XLOC_113782.1.p1	hame_1565	XP_042205751.1	705	1341	5389	19017	XP_042205751.1 uncharacterized protein LOC121854996 [Homarus americanus]
mnor_17145	REF_STRG_1_76829_XLOC_066554.1.p1	hame_15602	XP_042231135.1	1713	1824	126860	8820	XP_042231135.1 uncharacterized protein LOC121872440 [Homarus americanus]
mnor_17147	REF_STRG_1_76838_XLOC_066563.8.p1	hame_13316	XP_042227094.1	3102	3159	49768	168550	XP_042227094.1 sodium/potassium-transporting ATPase subunit alpha-like isoform X3 [Homarus americanus]
mnor_17149	REF_STRG_1_76849_XLOC_066585.3.p1	hame_5988	XP_042213646.1	1266	1095	19450	16693	XP_042213646.1 uncharacterized protein LOC121860553 isoform X1 [Homarus americanus]
mnor_1715	COM_SPAL_1_019318_XLOC_065875.1.p2	hame_12646	XP_042225837.1	2385	3177	99085	10980	XP_042225837.1 protein artichoke-like [Homarus americanus]
mnor_17152	REF_STRG_1_76870_XLOC_066617.1.p1	hame_7385	XP_042216410.1	780	759	56393	5500	XP_042216410.1 zinc finger C4H2 domain-containing protein-like [Homarus americanus]
mnor_17153	REF_STRG_1_76876_XLOC_066621.1.p1	hame_20920	XP_042241038.1	810	834	126323	8947	XP_042241038.1 anamorsin homolog [Homarus americanus]
mnor_1716	COM_SPAL_1_019321_XLOC_065881.2.p1	hame_8686	XP_042218687.1	1422	1488	52271	6883	XP_042218687.1 microfibrillar-associated protein 1-like [Homarus americanus]
mnor_17162	REF_STRG_1_768_XLOC_088518.3.p1	hame_19411	XP_042238382.1	1212	1203	45036	13204	XP_042238382.1 beta-1,3-galactosyltransferase 5-like [Homarus americanus]
mnor_17165	REF_STRG_1_7690_XLOC_113890.2.p1	hame_6896	XP_042215426.1	2010	2325	106495	29699	XP_042215426.1 LARGE xylosyl- and glucuronyltransferase 2-like isoform X1 [Homarus americanus]
[truncated: 5,153 more rows]
