# Supplementary material for: Ecological genomics in the Northern krill uncovers loci for local adaptation across ocean basins
Source: Nat Commun. 2024 Aug 1;15:6297. doi: 10.1038/s41467-024-50239-7 (PMC11294593; doi:10.1038/s41467-024-50239-7)
Supplement: Supplementary file 15 — Source Data [file 41467_2024_50239_MOESM15_ESM.zip › Source_data/Source_data.Fig_S7/Source_data.Fig_S7C.tsv]

# Comparison of lengths of orthologs between Northern krill and amphipod (M. norvegica vs H. azteca)
# Gene sequences and extended orthology information is available in the SciLifeLab data repository: 10.17044/scilifelab.22792943
Gene ID (Northern krill)	Gene Label (Northern krill)	Gene ID (other species)	Gene Label (other species)	cds length in krill (bp)	cds length in other species (bp)	gene length in krill (bp)	gene length in other species (bp)	Full gene label (other species)
mnor_1	COM_SPAL_1_000032_XLOC_000138.1.p1	hazt_12681	XP_018021419.1	1899	2679	38786	10907	XP_018021419.1 PREDICTED: ATP-binding cassette sub-family D member 4-like isoform X1 [Hyalella azteca]
mnor_10001	REF_STRG_1_38314_XLOC_111017.2.p1	hazt_13425	XP_018022373.1	1554	1632	18380	8816	XP_018022373.1 PREDICTED: CDK5 regulatory subunit-associated protein 3-like isoform X1 [Hyalella azteca]
mnor_10008	REF_STRG_1_38348_XLOC_111083.1.p1	hazt_9381	XP_018017472.1	978	1446	119911	7354	XP_018017472.1 PREDICTED: uncharacterized protein LOC108674080 [Hyalella azteca]
mnor_10009	REF_STRG_1_3835_XLOC_071350.5.p1	hazt_16111	XP_018025881.1	3255	4662	101345	44078	XP_018025881.1 PREDICTED: uncharacterized protein LOC108681374 [Hyalella azteca]
mnor_10017	REF_STRG_1_38416_XLOC_111208.1.p1	hazt_15822	XP_018025511.1	1140	667	248213	9796	XP_018025511.1 PREDICTED: guanine nucleotide-binding protein G(s) subunit alpha, partial [Hyalella azteca]
mnor_10020	REF_STRG_1_38421_XLOC_111215.1.p1	hazt_1399	XP_018007741.1	303	315	17145	1372	XP_018007741.1 PREDICTED: NADH dehydrogenase [ubiquinone] iron-sulfur protein 5-like [Hyalella azteca]
mnor_10024	REF_STRG_1_38434_XLOC_111243.5.p1	hazt_4206	XP_018011196.1	2397	3987	44386	22337	XP_018011196.1 PREDICTED: uncharacterized protein LOC108668480 isoform X1 [Hyalella azteca]
mnor_10028	REF_STRG_1_38504_XLOC_111398.11.p1	hazt_8191	XP_018016021.1	3705	3918	155997	74947	XP_018016021.1 PREDICTED: guanine nucleotide-releasing factor 2-like isoform X1 [Hyalella azteca]
mnor_10036	REF_STRG_1_38530_XLOC_111451.1.p1	hazt_9132	XP_018017179.1	1128	990	32811	11912	XP_018017179.1 PREDICTED: tubby protein-like [Hyalella azteca]
mnor_10037	REF_STRG_1_38533_XLOC_111455.1.p1	hazt_3282	XP_018010029.1	513	456	44485	2036	XP_018010029.1 PREDICTED: ferritin-like [Hyalella azteca]
mnor_10048	REF_STRG_1_3860_XLOC_071974.5.p1	hazt_2208	XP_018008709.1	645	795	21874	2294	XP_018008709.1 PREDICTED: UDP-N-acetylglucosamine transferase subunit ALG14 homolog [Hyalella azteca]
mnor_10063	REF_STRG_1_38687_XLOC_111686.1.p1	hazt_13772	XP_018022808.1	1188	1059	30504	5808	XP_018022808.1 PREDICTED: uncharacterized protein LOC108678830 [Hyalella azteca]
mnor_10067	REF_STRG_1_3871_XLOC_072218.1.p1	hazt_18052	XP_018028261.1	2376	2523	299247	15855	XP_018028261.1 PREDICTED: major facilitator superfamily domain-containing protein 6-like isoform X1 [Hyalella azteca]
mnor_10068	REF_STRG_1_38720_XLOC_111770.1.p1	hazt_10447	XP_018018716.1	969	972	5584	6228	XP_018018716.1 PREDICTED: calumenin-B-like [Hyalella azteca]
mnor_1008	COM_SPAL_1_012264_XLOC_044074.1.p1	hazt_7416	XP_018015049.1	1899	2526	202461	19345	XP_018015049.1 PREDICTED: uncharacterized protein LOC108671959 [Hyalella azteca]
mnor_10082	REF_STRG_1_38790_XLOC_111895.2.p1	hazt_14629	XP_018023967.1	1485	1572	70386	10089	XP_018023967.1 PREDICTED: spermatogenesis-defective protein 39 homolog [Hyalella azteca]
mnor_10087	REF_STRG_1_38809_XLOC_111922.3.p1	hazt_12993	XP_018021822.1	1143	1227	24466	7535	XP_018021822.1 PREDICTED: innexin inx2-like [Hyalella azteca]
mnor_10088	REF_STRG_1_38818_XLOC_111926.2.p1	hazt_12978	XP_018021802.1	1185	1179	15461	36297	XP_018021802.1 PREDICTED: innexin inx2-like [Hyalella azteca]
mnor_1009	COM_SPAL_1_012276_XLOC_044098.2.p1	hazt_2021	XP_018008478.1	6657	6387	307948	68924	XP_018008478.1 PREDICTED: filamin-C-like, partial [Hyalella azteca]
mnor_10092	REF_STRG_1_38853_XLOC_111986.2.p1	hazt_10760	XP_018019084.1	2730	2751	109947	39594	XP_018019084.1 PREDICTED: paramyosin, long form-like isoform X1 [Hyalella azteca]
mnor_10093	REF_STRG_1_38854_XLOC_111987.1.p1	hazt_10761	XP_018019086.1	1617	1617	2949	2514	XP_018019086.1 PREDICTED: uncharacterized protein LOC108675573 [Hyalella azteca]
mnor_101	COM_SPAL_1_002157_XLOC_011435.4.p1	hazt_3652	XP_018010486.1	648	711	13794	4305	XP_018010486.1 PREDICTED: mediator of RNA polymerase II transcription subunit 20-like isoform X1 [Hyalella azteca]
mnor_1010	COM_SPAL_1_012299_XLOC_044149.1.p1	hazt_15165	XP_018024647.1	2541	2478	160715	15158	XP_018024647.1 PREDICTED: aldehyde dehydrogenase family 16 member A1-like [Hyalella azteca]
mnor_10102	REF_STRG_1_38925_XLOC_112096.1.p1	hazt_9625	XP_018017763.1	1503	1839	140404	15893	XP_018017763.1 PREDICTED: vacuolar protein sorting-associated protein 26B-like [Hyalella azteca]
mnor_10103	REF_STRG_1_38926_XLOC_112092.1.p1	hazt_10493	XP_018018765.1	792	786	47101	8784	XP_018018765.1 PREDICTED: U1 small nuclear ribonucleoprotein A-like [Hyalella azteca]
mnor_1011	COM_SPAL_1_012302_XLOC_044158.4.p1	hazt_314	XP_018006397.1	1701	2172	86311	10428	XP_018006397.1 PREDICTED: lysine-specific histone demethylase 1A-like [Hyalella azteca]
mnor_10112	REF_STRG_1_38988_XLOC_112197.2.p1	hazt_16325	XP_018026149.1	618	635	55286	4721	XP_018026149.1 PREDICTED: proteasome subunit beta type-3-like, partial [Hyalella azteca]
mnor_1012	COM_SPAL_1_012312_XLOC_044187.3.p1	hazt_1864	XP_018008298.1	3135	4008	130055	32372	XP_018008298.1 PREDICTED: unconventional myosin-Ib-like [Hyalella azteca]
mnor_10126	REF_STRG_1_39057_XLOC_112319.1.p1	hazt_10343	XP_018018600.1	1143	591	283988	3140	XP_018018600.1 PREDICTED: Down syndrome cell adhesion molecule-like protein Dscam2 [Hyalella azteca]
mnor_1013	COM_SPAL_1_012322_XLOC_044203.1.p1	hazt_16941	XP_018026902.1	1437	1587	147666	11175	XP_018026902.1 PREDICTED: CWF19-like protein 1 [Hyalella azteca]
mnor_10138	REF_STRG_1_39127_XLOC_112444.1.p1	hazt_2956	XP_018009637.1	2568	2589	280563	10541	XP_018009637.1 PREDICTED: putative sodium-coupled neutral amino acid transporter 10 [Hyalella azteca]
mnor_10143	REF_STRG_1_39164_XLOC_112502.2.p1	hazt_2119	XP_018008597.1	351	417	89371	1652	XP_018008597.1 PREDICTED: 39S ribosomal protein L42, mitochondrial-like [Hyalella azteca]
mnor_10148	REF_STRG_1_39183_XLOC_112530.4.p1	hazt_16168	XP_018025952.1	1149	1626	243141	11893	XP_018025952.1 PREDICTED: cysteine protease ATG4B-like [Hyalella azteca]
mnor_1015	COM_SPAL_1_012332_XLOC_044250.9.p1	hazt_4809	XP_018011892.1	3891	4106	49780	17168	XP_018011892.1 PREDICTED: serine-rich adhesin for platelets-like, partial [Hyalella azteca]
mnor_10154	REF_STRG_1_39210_XLOC_112587.5.p1	hazt_17641	XP_018027786.1	1452	1587	50729	19945	XP_018027786.1 PREDICTED: inositol-trisphosphate 3-kinase A-like [Hyalella azteca]
mnor_1016	COM_SPAL_1_012337_XLOC_044271.1.p1	hazt_17907	XP_018028098.1	1560	1626	185370	20916	XP_018028098.1 PREDICTED: glucose-6-phosphate 1-dehydrogenase-like isoform X2 [Hyalella azteca]
mnor_10164	REF_STRG_1_39272_XLOC_112687.2.p1	hazt_9518	XP_018017640.1	3981	4161	118218	54488	XP_018017640.1 PREDICTED: histone-lysine N-methyltransferase 2D-like [Hyalella azteca]
mnor_10167	REF_STRG_1_39290_XLOC_112732.6.p1	hazt_10512	XP_018018790.1	1356	2352	105366	33643	XP_018018790.1 PREDICTED: alkaline phosphatase-like [Hyalella azteca]
mnor_10168	REF_STRG_1_39291_XLOC_112736.3.p1	hazt_7559	XP_018015222.1	324	360	7561	2564	XP_018015222.1 PREDICTED: uncharacterized protein LOC108672109 [Hyalella azteca]
mnor_10170	REF_STRG_1_39311_XLOC_112782.1.p1	hazt_3484	XP_018010265.1	1791	717	275266	5167	XP_018010265.1 PREDICTED: growth hormone secretagogue receptor type 1-like [Hyalella azteca]
mnor_10172	REF_STRG_1_39321_XLOC_112798.3.p1	hazt_4698	XP_018011765.1	2448	3249	130116	14440	XP_018011765.1 PREDICTED: uncharacterized protein LOC108668992 [Hyalella azteca]
mnor_10178	REF_STRG_1_39360_XLOC_112856.1.p1	hazt_17936	XP_018028132.1	2589	2445	278777	22536	XP_018028132.1 PREDICTED: protein ECT2-like [Hyalella azteca]
mnor_10179	REF_STRG_1_39364_XLOC_112863.10.p1	hazt_3254	XP_018010000.1	615	615	25646	5674	XP_018010000.1 PREDICTED: N-acetyltransferase 9-like protein [Hyalella azteca]
mnor_1018	COM_SPAL_1_012350_XLOC_044332.1.p2	hazt_10711	XP_018019029.1	684	1211	3525	3215	XP_018019029.1 PREDICTED: zinc finger protein 26-like, partial [Hyalella azteca]
mnor_10186	REF_STRG_1_39394_XLOC_112916.1.p1	hazt_12403	XP_018021075.1	786	978	59900	2656	XP_018021075.1 PREDICTED: uncharacterized protein LOC108677380 isoform X1 [Hyalella azteca]
mnor_1019	COM_SPAL_1_012351_XLOC_044334.1.p1	hazt_1456	XP_018007813.1	2802	2064	233096	7859	XP_018007813.1 PREDICTED: dol-P-Man:Man(7)GlcNAc(2)-PP-Dol alpha-1,6-mannosyltransferase-like [Hyalella azteca]
mnor_10190	REF_STRG_1_3941_XLOC_072921.2.p1	hazt_6261	XP_018013653.1	1596	1821	156619	6590	XP_018013653.1 PREDICTED: RNA-binding protein NOB1-like isoform X1 [Hyalella azteca]
mnor_10191	REF_STRG_1_39426_XLOC_112968.6.p1	hazt_10704	XP_018019019.1	1812	2385	347839	40651	XP_018019019.1 PREDICTED: solute carrier family 2, facilitated glucose transporter member 1-like isoform X1 [Hyalella azteca]
mnor_102	COM_SPAL_1_002159_XLOC_011444.1.p1	hazt_592	XP_018006738.1	1110	1032	17057	5519	XP_018006738.1 PREDICTED: bone morphogenetic protein 7-like [Hyalella azteca]
mnor_1020	COM_SPAL_1_012379_XLOC_044444.2.p1	hazt_11923	XP_018020471.1	1428	1527	65567	8623	XP_018020471.1 PREDICTED: cytochrome P450 2J2-like [Hyalella azteca]
mnor_10202	REF_STRG_1_39496_XLOC_113086.1.p1	hazt_15290	XP_018024795.1	2643	2100	297438	11217	XP_018024795.1 PREDICTED: U3 small nucleolar RNA-associated protein 14 homolog A-like [Hyalella azteca]
mnor_10203	REF_STRG_1_39499_XLOC_113084.1.p1	hazt_13140	XP_018022003.1	1131	1878	27691	7638	XP_018022003.1 PREDICTED: uncharacterized protein LOC108678163 [Hyalella azteca]
mnor_10205	REF_STRG_1_39505_XLOC_113095.3.p1	hazt_7900	XP_018015640.1	2199	2433	147847	8913	XP_018015640.1 PREDICTED: transmembrane protein 201-like [Hyalella azteca]
mnor_10206	REF_STRG_1_39508_XLOC_113103.1.p1	hazt_17445	XP_018027551.1	1632	2127	122291	7603	XP_018027551.1 PREDICTED: uncharacterized protein LOC108682821 [Hyalella azteca]
mnor_1021	COM_SPAL_1_012381_XLOC_044452.10.p1	hazt_10300	XP_018018551.1	822	894	115911	11767	XP_018018551.1 PREDICTED: nuclear transcription factor Y subunit alpha-like isoform X1 [Hyalella azteca]
mnor_10215	REF_STRG_1_39549_XLOC_113191.2.p1	hazt_1761	XP_018008176.1	1125	972	125764	8779	XP_018008176.1 PREDICTED: LOW QUALITY PROTEIN: TATA box-binding protein-like protein 1 [Hyalella azteca]
mnor_10217	REF_STRG_1_39553_XLOC_113200.2.p1	hazt_10579	XP_018018865.1	993	1077	2317	7043	XP_018018865.1 PREDICTED: 3-hydroxyisobutyrate dehydrogenase, mitochondrial-like [Hyalella azteca]
mnor_10219	REF_STRG_1_39560_XLOC_113206.1.p1	hazt_7813	XP_018015521.1	1260	2859	51952	14253	XP_018015521.1 PREDICTED: uncharacterized protein LOC108672386 [Hyalella azteca]
mnor_1022	COM_SPAL_1_012393_XLOC_044479.1.p1	hazt_13949	XP_018023019.1	996	960	80613	11360	XP_018023019.1 PREDICTED: annexin-B12-like [Hyalella azteca]
mnor_10222	REF_STRG_1_39576_XLOC_113236.2.p1	hazt_434	XP_018006539.1	1560	1755	345808	36275	XP_018006539.1 PREDICTED: flocculation protein FLO11-like [Hyalella azteca]
mnor_10226	REF_STRG_1_39594_XLOC_113274.3.p1	hazt_7027	XP_018014579.1	1386	1425	153150	9931	XP_018014579.1 PREDICTED: phosphatidylinositol 4-kinase type 2-alpha-like isoform X1 [Hyalella azteca]
mnor_1024	COM_SPAL_1_012403_XLOC_044510.1.p1	hazt_17691	XP_018027847.1	1665	1455	702131	133890	XP_018027847.1 PREDICTED: gamma-aminobutyric acid receptor subunit beta-like [Hyalella azteca]
mnor_1025	COM_SPAL_1_012406_XLOC_044524.3.p1	hazt_13414	XP_018022358.1	9201	8367	43451	22138	XP_018022358.1 PREDICTED: zinc finger homeobox protein 3-like isoform X1 [Hyalella azteca]
mnor_10253	REF_STRG_1_39728_XLOC_113497.3.p1	hazt_16103	XP_018025871.1	1806	1827	213312	19804	XP_018025871.1 PREDICTED: lamin Dm0-like [Hyalella azteca]
mnor_1026	COM_SPAL_1_012409_XLOC_044530.4.p1	hazt_17826	XP_018028004.1	3543	1872	133619	8771	XP_018028004.1 PREDICTED: centromere-associated protein E-like [Hyalella azteca]
mnor_10261	REF_STRG_1_39764_XLOC_113551.3.p1	hazt_813	XP_018007044.1	1698	1707	154883	23182	XP_018007044.1 PREDICTED: cytosolic purine 5'-nucleotidase-like isoform X1 [Hyalella azteca]
mnor_10263	REF_STRG_1_39789_XLOC_113593.2.p1	hazt_12351	XP_018021017.1	1017	1233	112423	4588	XP_018021017.1 PREDICTED: nucleoporin SEH1-like [Hyalella azteca]
mnor_10266	REF_STRG_1_39792_XLOC_113603.1.p1	hazt_13579	XP_018022570.1	381	468	12113	468	XP_018022570.1 PREDICTED: carbon monoxide dehydrogenase small chain-like [Hyalella azteca]
mnor_10276	REF_STRG_1_39853_XLOC_113697.2.p1	hazt_11299	XP_018019721.1	2469	2655	256381	27839	XP_018019721.1 PREDICTED: G-protein coupled receptor Mth2-like [Hyalella azteca]
mnor_10277	REF_STRG_1_3986_XLOC_073392.2.p1	hazt_15086	XP_018024548.1	471	477	133900	4559	XP_018024548.1 PREDICTED: uncharacterized protein LOC108680263 isoform X1 [Hyalella azteca]
mnor_1028	COM_SPAL_1_012417_XLOC_044568.3.p1	hazt_3520	XP_018010311.1	1296	2763	54323	10366	XP_018010311.1 PREDICTED: uncharacterized protein LOC108667757 isoform X1 [Hyalella azteca]
mnor_10284	REF_STRG_1_39898_XLOC_113792.2.p1	hazt_8265	XP_018016125.1	2358	2481	274054	26316	XP_018016125.1 PREDICTED: protein zer-1 homolog [Hyalella azteca]
mnor_10285	REF_STRG_1_39905_XLOC_113799.2.p1	hazt_7947	XP_018015709.1	1503	2451	98628	21633	XP_018015709.1 PREDICTED: uncharacterized protein LOC108672533 isoform X1 [Hyalella azteca]
mnor_10286	REF_STRG_1_3990_XLOC_073398.3.p1	hazt_14312	XP_018023526.1	1488	3117	39051	16902	XP_018023526.1 PREDICTED: protein O-GlcNAcase-like isoform X1 [Hyalella azteca]
mnor_10292	REF_STRG_1_39938_XLOC_113864.1.p1	hazt_8611	XP_018016545.1	1365	1236	130532	14287	XP_018016545.1 PREDICTED: uncharacterized protein LOC108673255 [Hyalella azteca]
mnor_10293	REF_STRG_1_39948_XLOC_113871.1.p1	hazt_17110	XP_018027129.1	2124	2358	2224	2882	XP_018027129.1 PREDICTED: protein CASP-like [Hyalella azteca]
mnor_10301	REF_STRG_1_39998_XLOC_113966.5.p1	hazt_10475	XP_018018744.1	9540	5009	308419	39824	XP_018018744.1 PREDICTED: filamin-A-like [Hyalella azteca]
mnor_10305	REF_STRG_1_40009_XLOC_113991.1.p1	hazt_5353	XP_018012580.1	636	636	66078	4822	XP_018012580.1 PREDICTED: stromal cell-derived factor 2-like [Hyalella azteca]
mnor_10313	REF_STRG_1_40068_XLOC_114118.13.p1	hazt_4128	XP_018011095.1	1527	1761	260162	20654	XP_018011095.1 PREDICTED: kinesin light chain-like isoform X1 [Hyalella azteca]
mnor_10314	REF_STRG_1_40073_XLOC_114124.1.p1	hazt_8225	XP_018016070.1	591	741	19953	8042	XP_018016070.1 PREDICTED: formin-like protein 3 isoform X1 [Hyalella azteca]
mnor_10319	REF_STRG_1_4008_XLOC_073543.4.p1	hazt_5020	XP_018012138.1	708	708	99818	5090	XP_018012138.1 PREDICTED: dihydropteridine reductase-like [Hyalella azteca]
mnor_1032	COM_SPAL_1_012437_XLOC_044624.5.p1	hazt_12888	XP_018021688.1	1587	1971	173123	9073	XP_018021688.1 PREDICTED: protein tweety-2-like [Hyalella azteca]
mnor_10322	REF_STRG_1_40112_XLOC_114228.1.p1	hazt_10045	XP_018018248.1	1782	1941	37713	3233	XP_018018248.1 PREDICTED: organic cation transporter protein-like [Hyalella azteca]
mnor_10323	REF_STRG_1_40116_XLOC_114239.2.p1	hazt_11853	XP_018020385.1	921	1074	114003	10498	XP_018020385.1 PREDICTED: solute carrier family 25 member 38-A-like isoform X1 [Hyalella azteca]
mnor_10325	REF_STRG_1_40127_XLOC_114269.2.p1	hazt_11782	XP_018020294.1	3543	2700	314866	11841	XP_018020294.1 PREDICTED: cytoplasmic aconitate hydratase-like [Hyalella azteca]
mnor_1033	COM_SPAL_1_012443_XLOC_044653.1.p1	hazt_7381	XP_018015006.1	975	999	46293	12249	XP_018015006.1 PREDICTED: stomatin-like protein 2, mitochondrial [Hyalella azteca]
mnor_10331	REF_STRG_1_4015_XLOC_073675.2.p1	hazt_16815	XP_018026745.1	987	1374	28560	8371	XP_018026745.1 PREDICTED: succinyl-CoA ligase [ADP-forming] subunit beta, mitochondrial-like [Hyalella azteca]
mnor_10338	REF_STRG_1_40199_XLOC_114371.3.p1	hazt_3741	XP_018010603.1	585	579	22009	12753	XP_018010603.1 PREDICTED: 40S ribosomal protein S7-like [Hyalella azteca]
mnor_1034	COM_SPAL_1_012454_XLOC_044673.5.p1	hazt_9925	XP_018018108.1	2085	2121	222593	12625	XP_018018108.1 PREDICTED: protein sel-1 homolog 1-like [Hyalella azteca]
mnor_10344	REF_STRG_1_40217_XLOC_114408.1.p1	hazt_9227	XP_018017294.1	1098	1509	91810	10344	XP_018017294.1 PREDICTED: cholecystokinin receptor type A-like [Hyalella azteca]
mnor_10352	REF_STRG_1_40265_XLOC_114496.1.p1	hazt_10805	XP_018019137.1	1653	1965	162781	9619	XP_018019137.1 PREDICTED: uncharacterized protein LOC108675621 [Hyalella azteca]
mnor_10360	REF_STRG_1_40300_XLOC_114582.3.p1	hazt_15194	XP_018024681.1	981	1389	88795	19954	XP_018024681.1 PREDICTED: uncharacterized protein LOC108680383 [Hyalella azteca]
mnor_10362	REF_STRG_1_40308_XLOC_114592.1.p1	hazt_12843	XP_018021630.1	711	603	6065	4249	XP_018021630.1 PREDICTED: ferritin subunit-like [Hyalella azteca]
mnor_10379	REF_STRG_1_40393_XLOC_114742.1.p1	hazt_7401	XP_018015026.1	795	1326	80048	6541	XP_018015026.1 PREDICTED: uncharacterized protein LOC108671942 [Hyalella azteca]
mnor_1038	COM_SPAL_1_012523_XLOC_044909.1.p1	hazt_10245	XP_018018491.1	2289	2736	173058	11851	XP_018018491.1 PREDICTED: muskelin-like [Hyalella azteca]
mnor_1039	COM_SPAL_1_012524_XLOC_044912.4.p1	hazt_2456	XP_018009025.1	2202	2151	152708	21805	XP_018009025.1 PREDICTED: semaphorin-2A-like [Hyalella azteca]
mnor_10395	REF_STRG_1_40475_XLOC_114905.2.p1	hazt_11882	XP_018020418.1	816	816	104187	7556	XP_018020418.1 PREDICTED: glucosamine-6-phosphate isomerase 2-like isoform X1 [Hyalella azteca]
mnor_10398	REF_STRG_1_40511_XLOC_114976.1.p1	hazt_13131	XP_018021992.1	912	1179	38393	3318	XP_018021992.1 PREDICTED: uncharacterized protein LOC108678154 [Hyalella azteca]
mnor_104	COM_SPAL_1_002193_XLOC_011555.1.p1	hazt_5835	XP_018013155.1	3210	3303	7515	22399	XP_018013155.1 PREDICTED: protein tiptop-like [Hyalella azteca]
mnor_1040	COM_SPAL_1_012527_XLOC_044927.1.p1	hazt_1128	XP_018007427.1	573	507	120959	4918	XP_018007427.1 PREDICTED: ubiquitin-conjugating enzyme E2 G2-like [Hyalella azteca]
mnor_10404	REF_STRG_1_40541_XLOC_115053.1.p1	hazt_7620	XP_018015295.1	957	1023	152850	17482	XP_018015295.1 PREDICTED: uncharacterized protein LOC108672177 [Hyalella azteca]
mnor_1041	COM_SPAL_1_012531_XLOC_044939.2.p1	hazt_15076	XP_018024530.1	2100	1989	83684	43766	XP_018024530.1 PREDICTED: serine/threonine-protein phosphatase with EF-hands 2-like [Hyalella azteca]
mnor_10412	REF_STRG_1_4057_XLOC_074124.1.p1	hazt_13331	XP_018022254.1	699	768	81602	3448	XP_018022254.1 PREDICTED: uncharacterized protein LOC108678359 isoform X1 [Hyalella azteca]
mnor_10415	REF_STRG_1_40593_XLOC_115134.1.p1	hazt_5458	XP_018012697.1	948	813	125140	22749	XP_018012697.1 PREDICTED: uncharacterized protein LOC108669799 [Hyalella azteca]
mnor_1042	COM_SPAL_1_012532_XLOC_044945.1.p1	hazt_14257	XP_018023458.1	1017	1053	237663	7395	XP_018023458.1 PREDICTED: citrate lyase subunit beta-like protein, mitochondrial [Hyalella azteca]
mnor_10421	REF_STRG_1_4062_XLOC_074366.2.p1	hazt_14417	XP_018023656.1	1299	1284	421901	6727	XP_018023656.1 PREDICTED: G protein pathway suppressor 2-like isoform X1 [Hyalella azteca]
mnor_10423	REF_STRG_1_40640_XLOC_115216.2.p1	hazt_11683	XP_018020174.1	543	531	185852	9770	XP_018020174.1 PREDICTED: calexcitin-1-like [Hyalella azteca]
mnor_10435	REF_STRG_1_40685_XLOC_115278.1.p1	hazt_3202	XP_018009932.1	675	630	202140	3443	XP_018009932.1 PREDICTED: PITH domain-containing protein GA19395-like [Hyalella azteca]
mnor_10438	REF_STRG_1_40706_XLOC_115316.1.p1	hazt_11735	XP_018020244.1	3333	3441	288922	14643	XP_018020244.1 PREDICTED: uncharacterized protein LOC108676639 [Hyalella azteca]
mnor_1044	COM_SPAL_1_012554_XLOC_045013.1.p1	hazt_13351	XP_018022277.1	1302	1287	2604	1287	XP_018022277.1 PREDICTED: prolactin-releasing peptide receptor-like [Hyalella azteca]
mnor_1045	COM_SPAL_1_012573_XLOC_045069.5.p1	hazt_3650	XP_018010484.1	4752	4803	115774	10348	XP_018010484.1 PREDICTED: ATP-dependent helicase brm-like [Hyalella azteca]
mnor_10458	REF_STRG_1_40831_XLOC_115520.1.p1	hazt_10969	XP_018019321.1	1266	1167	2696	1898	XP_018019321.1 PREDICTED: protein tipE-like [Hyalella azteca]
mnor_10459	REF_STRG_1_40837_XLOC_115532.3.p1	hazt_1282	XP_018007605.1	1266	2121	80716	13308	XP_018007605.1 PREDICTED: putative uncharacterized protein DDB_G0271606 [Hyalella azteca]
mnor_1046	COM_SPAL_1_012576_XLOC_045082.3.p1	hazt_296	XP_018006373.1	816	822	52544	29534	XP_018006373.1 PREDICTED: transcriptional regulator ERG homolog isoform X1 [Hyalella azteca]
mnor_10469	REF_STRG_1_40900_XLOC_115635.1.p1	hazt_12971	XP_018021793.1	534	768	35565	2485	XP_018021793.1 PREDICTED: tissue factor pathway inhibitor 2-like [Hyalella azteca]
mnor_10470	REF_STRG_1_40903_XLOC_115640.2.p1	hazt_4833	XP_018011925.1	1224	1380	93984	20830	XP_018011925.1 PREDICTED: arrestin domain-containing protein 3-like [Hyalella azteca]
mnor_10479	REF_STRG_1_40983_XLOC_115791.1.p1	hazt_16999	XP_018026975.1	867	873	2908	2322	XP_018026975.1 PREDICTED: uncharacterized protein LOC108682340 [Hyalella azteca]
mnor_10484	REF_STRG_1_409_XLOC_056864.1.p1	hazt_17354	XP_018027448.1	537	576	46477	4529	XP_018027448.1 PREDICTED: fas apoptotic inhibitory molecule 1-like isoform X1 [Hyalella azteca]
mnor_10498	REF_STRG_1_4108_XLOC_074901.1.p1	hazt_7735	XP_018015433.1	1869	1869	49582	14086	XP_018015433.1 PREDICTED: V-type proton ATPase catalytic subunit A-like [Hyalella azteca]
mnor_105	COM_SPAL_1_002199_XLOC_011590.2.p1	hazt_5080	XP_018012210.1	783	486	25107	2295	XP_018012210.1 PREDICTED: peptide methionine sulfoxide reductase MsrB-like [Hyalella azteca]
mnor_1050	COM_SPAL_1_012627_XLOC_045260.4.p1	hazt_17650	XP_018027798.1	846	708	166765	11975	XP_018027798.1 PREDICTED: CAAX prenyl protease 2-like [Hyalella azteca]
mnor_10502	REF_STRG_1_41116_XLOC_013098.2.p1	hazt_14583	XP_018023909.1	2334	3285	96031	10363	XP_018023909.1 PREDICTED: uncharacterized protein LOC108679710 [Hyalella azteca]
mnor_10504	REF_STRG_1_41132_XLOC_013132.2.p1	hazt_14252	XP_018023446.1	4095	4245	91076	45643	XP_018023446.1 PREDICTED: LOW QUALITY PROTEIN: protein brunelleschi-like [Hyalella azteca]
mnor_10512	REF_STRG_1_41197_XLOC_013224.3.p1	hazt_13254	XP_018022143.1	954	1110	68126	3424	XP_018022143.1 PREDICTED: NAD-dependent protein deacylase Sirt4-like [Hyalella azteca]
mnor_10513	REF_STRG_1_41199_XLOC_013225.1.p1	hazt_2321	XP_018008856.1	1368	1362	28391	4246	XP_018008856.1 PREDICTED: microspherule protein 1-like [Hyalella azteca]
mnor_1052	COM_SPAL_1_012633_XLOC_045295.15.p1	hazt_18047	XP_018028256.1	2382	1347	61756	8260	XP_018028256.1 PREDICTED: kinesin-like protein KIF18B [Hyalella azteca]
mnor_10525	REF_STRG_1_41250_XLOC_013326.1.p1	hazt_16585	XP_018026461.1	1149	1245	37761	3168	XP_018026461.1 PREDICTED: uncharacterized protein LOC108681892 [Hyalella azteca]
mnor_10527	REF_STRG_1_41268_XLOC_013361.2.p1	hazt_8964	XP_018016975.1	1014	1026	5669	7208	XP_018016975.1 PREDICTED: THO complex subunit 6 homolog [Hyalella azteca]
mnor_1053	COM_SPAL_1_012642_XLOC_045331.2.p1	hazt_17604	XP_018027743.1	1377	1425	42126	13613	XP_018027743.1 PREDICTED: phosphatidate cytidylyltransferase, photoreceptor-specific-like [Hyalella azteca]
mnor_10531	REF_STRG_1_41284_XLOC_013394.5.p1	hazt_7919	XP_018015670.1	1125	1146	190112	9852	XP_018015670.1 PREDICTED: mitoferrin-1-like [Hyalella azteca]
mnor_10535	REF_STRG_1_412_XLOC_056857.1.p1	hazt_3754	XP_018010618.1	966	1218	64053	6831	XP_018010618.1 PREDICTED: transcription termination factor 3, mitochondrial-like [Hyalella azteca]
mnor_10538	REF_STRG_1_41309_XLOC_013421.2.p1	hazt_4946	XP_018012055.1	2907	2913	114217	13221	XP_018012055.1 PREDICTED: exportin-2-like [Hyalella azteca]
mnor_1054	COM_SPAL_1_012645_XLOC_045338.1.p1	hazt_13851	XP_018022900.1	1659	3093	159606	13866	XP_018022900.1 PREDICTED: superkiller viralicidic activity 2-like 2 [Hyalella azteca]
mnor_10540	REF_STRG_1_41310_XLOC_013428.1.p1	hazt_965	XP_018007236.1	309	315	86083	7304	XP_018007236.1 PREDICTED: enhancer of rudimentary homolog isoform X1 [Hyalella azteca]
mnor_10547	REF_STRG_1_41348_XLOC_013491.1.p1	hazt_10821	XP_018019157.1	3123	3069	82878	4929	XP_018019157.1 PREDICTED: poly [ADP-ribose] polymerase 12-like [Hyalella azteca]
mnor_1055	COM_SPAL_1_012663_XLOC_045394.3.p1	hazt_1900	XP_018008337.1	1650	1620	26531	10695	XP_018008337.1 PREDICTED: puff-specific protein Bx42-like [Hyalella azteca]
mnor_1056	COM_SPAL_1_012666_XLOC_045398.2.p1	hazt_14378	XP_018023607.1	2037	2055	74768	11436	XP_018023607.1 PREDICTED: arginine--tRNA ligase, cytoplasmic-like [Hyalella azteca]
mnor_10560	REF_STRG_1_41396_XLOC_013564.3.p1	hazt_12777	XP_018021545.1	1164	2019	287051	37605	XP_018021545.1 PREDICTED: protein phosphatase 1B-like [Hyalella azteca]
mnor_10561	REF_STRG_1_41404_XLOC_013591.1.p1	hazt_10445	XP_018018714.1	465	564	37731	6154	XP_018018714.1 PREDICTED: uncharacterized protein LOC108675230 [Hyalella azteca]
mnor_10564	REF_STRG_1_41409_XLOC_013596.3.p1	hazt_4678	XP_018011740.1	711	660	94644	2317	XP_018011740.1 PREDICTED: mediator of RNA polymerase II transcription subunit 18-like [Hyalella azteca]
mnor_10565	REF_STRG_1_41423_XLOC_013630.2.p1	hazt_12370	XP_018021041.1	3126	2328	186594	8950	XP_018021041.1 PREDICTED: tripartite motif-containing protein 3-like [Hyalella azteca]
mnor_1057	COM_SPAL_1_012669_XLOC_045401.9.p1	hazt_16814	XP_018026744.1	4497	4674	240849	41322	XP_018026744.1 PREDICTED: myosin-IIIb-like [Hyalella azteca]
mnor_10574	REF_STRG_1_41478_XLOC_013713.2.p1	hazt_5395	XP_018012625.1	1173	1392	183349	9025	XP_018012625.1 PREDICTED: acyl-coenzyme A thioesterase 9, mitochondrial-like [Hyalella azteca]
mnor_10581	REF_STRG_1_41508_XLOC_013805.1.p1	hazt_7133	XP_018014711.1	1053	1053	99983	16164	XP_018014711.1 PREDICTED: sorbitol dehydrogenase-like [Hyalella azteca]
mnor_1060	COM_SPAL_1_012709_XLOC_045511.3.p1	hazt_6648	XP_018014100.1	3297	7626	129651	22862	XP_018014100.1 PREDICTED: protein dopey-1-like [Hyalella azteca]
mnor_10606	REF_STRG_1_41636_XLOC_014010.4.p1	hazt_348	XP_018006433.1	1866	2040	351537	24788	XP_018006433.1 PREDICTED: moesin/ezrin/radixin homolog 1-like isoform X1 [Hyalella azteca]
mnor_10607	REF_STRG_1_41654_XLOC_014040.1.p1	hazt_3010	XP_018009698.1	969	1428	16137	37367	XP_018009698.1 PREDICTED: agrin-like [Hyalella azteca]
mnor_10609	REF_STRG_1_41687_XLOC_014135.1.p1	hazt_12986	XP_018021814.1	6228	6411	347444	17936	XP_018021814.1 PREDICTED: nuclear pore complex protein Nup214-like isoform X1 [Hyalella azteca]
mnor_10619	REF_STRG_1_41756_XLOC_014264.1.p1	hazt_5420	XP_018012651.1	2787	3087	4540	13774	XP_018012651.1 PREDICTED: structural maintenance of chromosomes protein 2-like [Hyalella azteca]
mnor_1062	COM_SPAL_1_012735_XLOC_045578.1.p1	hazt_4671	XP_018011732.1	1554	1770	187849	5265	XP_018011732.1 PREDICTED: putative tRNA pseudouridine synthase Pus10 [Hyalella azteca]
mnor_10623	REF_STRG_1_41777_XLOC_014304.1.p1	hazt_5078	XP_018012208.1	1053	1259	12129	12775	XP_018012208.1 PREDICTED: diphosphomevalonate decarboxylase-like [Hyalella azteca]
mnor_10626	REF_STRG_1_4178_XLOC_076432.5.p1	hazt_5241	XP_018012435.1	3750	3870	135557	16960	XP_018012435.1 PREDICTED: neuroglian-like isoform X1 [Hyalella azteca]
mnor_10631	REF_STRG_1_41806_XLOC_014340.1.p1	hazt_14390	XP_018023622.1	1827	2394	90288	9701	XP_018023622.1 PREDICTED: asparagine synthetase domain-containing protein 1-like [Hyalella azteca]
mnor_10633	REF_STRG_1_41809_XLOC_014347.1.p1	hazt_16816	XP_018026746.1	1335	1764	4750	16528	XP_018026746.1 PREDICTED: solute carrier family 46 member 3-like isoform X1 [Hyalella azteca]
mnor_10637	REF_STRG_1_4182_XLOC_076525.4.p1	hazt_835	XP_018007075.1	3264	3012	683410	32487	XP_018007075.1 PREDICTED: ATP-citrate synthase-like [Hyalella azteca]
mnor_1064	COM_SPAL_1_012746_XLOC_045607.11.p1	hazt_7824	XP_018015533.1	8442	10071	574126	37231	XP_018015533.1 PREDICTED: uncharacterized protein LOC108672400 [Hyalella azteca]
mnor_10644	REF_STRG_1_41857_XLOC_014420.1.p1	hazt_5878	XP_018013201.1	1305	1044	16660	10867	XP_018013201.1 PREDICTED: arylsulfatase A-like [Hyalella azteca]
mnor_1065	COM_SPAL_1_012753_XLOC_045630.1.p1	hazt_3377	XP_018010140.1	1380	1857	142984	11973	XP_018010140.1 PREDICTED: electron transfer flavoprotein-ubiquinone oxidoreductase, mitochondrial-like [Hyalella azteca]
mnor_10655	REF_STRG_1_41914_XLOC_014491.6.p1	hazt_12835	XP_018021619.1	1959	2079	115176	6058	XP_018021619.1 PREDICTED: GMP synthase [glutamine-hydrolyzing]-like [Hyalella azteca]
mnor_10656	REF_STRG_1_41915_XLOC_014492.2.p1	hazt_6079	XP_018013437.1	873	864	43188	8051	XP_018013437.1 PREDICTED: carbonyl reductase [NADPH] 1-like [Hyalella azteca]
mnor_10657	REF_STRG_1_41927_XLOC_014521.2.p1	hazt_11857	XP_018020391.1	2946	5292	176980	18538	XP_018020391.1 PREDICTED: mediator of RNA polymerase II transcription subunit 14-like [Hyalella azteca]
mnor_10663	REF_STRG_1_41980_XLOC_014601.2.p1	hazt_3782	XP_018010652.1	507	396	132370	13814	XP_018010652.1 PREDICTED: group 3 secretory phospholipase A2-like isoform X1 [Hyalella azteca]
mnor_10664	REF_STRG_1_41981_XLOC_014605.2.p1	hazt_16394	XP_018026222.1	342	1173	66009	5917	XP_018026222.1 PREDICTED: monocarboxylate transporter 6-like [Hyalella azteca]
mnor_10666	REF_STRG_1_42002_XLOC_014654.1.p1	hazt_16554	XP_018026422.1	5688	5823	84972	21383	XP_018026422.1 PREDICTED: nuclear pore membrane glycoprotein 210-like [Hyalella azteca]
mnor_10667	REF_STRG_1_4200_XLOC_077024.9.p1	hazt_15702	XP_018025342.1	1185	1188	150696	6600	XP_018025342.1 PREDICTED: enoyl-CoA delta isomerase 2, mitochondrial-like [Hyalella azteca]
mnor_1067	COM_SPAL_1_012782_XLOC_045692.1.p1	hazt_4330	XP_018011340.1	1272	1839	109030	11139	XP_018011340.1 PREDICTED: uncharacterized protein LOC108668609 [Hyalella azteca]
mnor_10679	REF_STRG_1_42061_XLOC_014749.1.p1	hazt_9169	XP_018017221.1	1326	1434	244931	8643	XP_018017221.1 PREDICTED: uncharacterized protein LOC108673855 [Hyalella azteca]
mnor_1068	COM_SPAL_1_012784_XLOC_045699.1.p1	hazt_9709	XP_018017863.1	1398	2685	185090	31612	XP_018017863.1 PREDICTED: transmembrane protein 245-like [Hyalella azteca]
mnor_10683	REF_STRG_1_4206_XLOC_077157.1.p1	hazt_1653	XP_018008050.1	11856	6300	209536	11768	XP_018008050.1 PREDICTED: uncharacterized protein LOC108665765 [Hyalella azteca]
mnor_10684	REF_STRG_1_42072_XLOC_014757.1.p1	hazt_13070	XP_018021920.1	1164	1488	8246	120031	XP_018021920.1 PREDICTED: roundabout homolog 2-like [Hyalella azteca]
mnor_10687	REF_STRG_1_42103_XLOC_014806.1.p1	hazt_17071	XP_018027083.1	801	888	124290	4745	XP_018027083.1 PREDICTED: 39S ribosomal protein L10, mitochondrial-like [Hyalella azteca]
mnor_1069	COM_SPAL_1_012798_XLOC_045751.5.p1	hazt_7349	XP_018014969.1	2634	2619	55318	11409	XP_018014969.1 PREDICTED: splicing factor 3A subunit 1-like [Hyalella azteca]
mnor_10693	REF_STRG_1_42130_XLOC_014840.3.p1	hazt_10808	XP_018019143.1	2736	2847	195714	15067	XP_018019143.1 PREDICTED: periostin-like [Hyalella azteca]
mnor_10695	REF_STRG_1_42137_XLOC_014856.16.p1	hazt_8336	XP_018016214.1	1170	1009	153353	7492	XP_018016214.1 PREDICTED: bestrophin-3-like, partial [Hyalella azteca]
mnor_107	COM_SPAL_1_002207_XLOC_011622.4.p1	hazt_14079	XP_018023233.1	3948	3681	26070	9874	XP_018023233.1 PREDICTED: splicing factor 3B subunit 1-like isoform X1 [Hyalella azteca]
mnor_1070	COM_SPAL_1_012818_XLOC_045808.1.p1	hazt_7664	XP_018015348.1	642	1494	99072	4545	XP_018015348.1 PREDICTED: RING finger protein 157-like, partial [Hyalella azteca]
mnor_10706	REF_STRG_1_42191_XLOC_014951.1.p1	hazt_13167	XP_018022038.1	552	603	73892	2888	XP_018022038.1 PREDICTED: uncharacterized protein LOC108678190 [Hyalella azteca]
mnor_10715	REF_STRG_1_4222_XLOC_077355.1.p1	hazt_8426	XP_018016324.1	4974	3834	203823	6302	XP_018016324.1 PREDICTED: mitogen-activated protein kinase kinase kinase 1-like [Hyalella azteca]
mnor_1072	COM_SPAL_1_012828_XLOC_045844.2.p1	hazt_1171	XP_018007474.1	1092	1172	1146	1226	XP_018007474.1 PREDICTED: uncharacterized protein LOC108665249, partial [Hyalella azteca]
mnor_10720	REF_STRG_1_42277_XLOC_015092.1.p1	hazt_14445	XP_018023701.1	1110	1728	3267	7509	XP_018023701.1 PREDICTED: uncharacterized protein LOC108679561 [Hyalella azteca]
mnor_10729	REF_STRG_1_42330_XLOC_015193.2.p1	hazt_4179	XP_018011167.1	1080	1122	61396	29203	XP_018011167.1 PREDICTED: uncharacterized protein LOC108668452, partial [Hyalella azteca]
mnor_1073	COM_SPAL_1_012841_XLOC_045877.2.p1	hazt_7154	XP_018014733.1	2235	2433	64151	6967	XP_018014733.1 PREDICTED: ubiquitin-associated and SH3 domain-containing protein B-like [Hyalella azteca]
mnor_10732	REF_STRG_1_4236_XLOC_077484.1.p1	hazt_10108	XP_018018324.1	1761	1038	171574	5041	XP_018018324.1 PREDICTED: KAT8 regulatory NSL complex subunit 2-like [Hyalella azteca]
mnor_10735	REF_STRG_1_42378_XLOC_015271.1.p1	hazt_8901	XP_018016899.1	636	498	16789	3752	XP_018016899.1 PREDICTED: cuticle protein AMP1B-like [Hyalella azteca]
mnor_1074	COM_SPAL_1_012853_XLOC_045898.2.p1	hazt_8420	XP_018016317.1	717	1770	5416	6540	XP_018016317.1 PREDICTED: kelch-like protein 18 [Hyalella azteca]
mnor_10743	REF_STRG_1_42427_XLOC_015353.2.p1	hazt_11521	XP_018019976.1	1401	1428	69872	12163	XP_018019976.1 PREDICTED: kynureninase-like [Hyalella azteca]
mnor_10744	REF_STRG_1_42428_XLOC_015356.2.p1	hazt_14866	XP_018024264.1	1791	2025	261551	39537	XP_018024264.1 PREDICTED: potassium voltage-gated channel protein Shab-like [Hyalella azteca]
mnor_10748	REF_STRG_1_42449_XLOC_015383.2.p1	hazt_8564	XP_018016480.1	1320	1191	3175	9703	XP_018016480.1 PREDICTED: 2-oxoisovalerate dehydrogenase subunit alpha, mitochondrial-like [Hyalella azteca]
mnor_10749	REF_STRG_1_42450_XLOC_015382.1.p1	hazt_679	XP_018006876.1	504	402	111049	6115	XP_018006876.1 PREDICTED: putative pterin-4-alpha-carbinolamine dehydratase [Hyalella azteca]
mnor_1075	COM_SPAL_1_012857_XLOC_045925.2.p1	hazt_5894	XP_018013220.1	1908	1815	85639	9060	XP_018013220.1 PREDICTED: OTU domain-containing protein 5-B-like [Hyalella azteca]
mnor_10755	REF_STRG_1_42465_XLOC_015415.2.p1	hazt_6565	XP_018014007.1	2301	2232	59172	17212	XP_018014007.1 PREDICTED: serine/arginine repetitive matrix protein 1-like isoform X1 [Hyalella azteca]
mnor_10756	REF_STRG_1_4246_XLOC_077613.6.p1	hazt_7670	XP_018015355.1	3531	4359	255608	47059	XP_018015355.1 PREDICTED: uncharacterized protein LOC108672229 isoform X1 [Hyalella azteca]
mnor_10757	REF_STRG_1_42473_XLOC_015428.2.p1	hazt_646	XP_018006838.1	1179	1704	142775	11957	XP_018006838.1 PREDICTED: secretion-regulating guanine nucleotide exchange factor-like [Hyalella azteca]
mnor_1076	COM_SPAL_1_012861_XLOC_045946.4.p1	hazt_16036	XP_018025798.1	1368	1389	181373	10330	XP_018025798.1 PREDICTED: serine palmitoyltransferase 1-like [Hyalella azteca]
mnor_10761	REF_STRG_1_42494_XLOC_015450.1.p1	hazt_15790	XP_018025446.1	1722	1644	13970	3298	XP_018025446.1 PREDICTED: uncharacterized protein LOC108681019 [Hyalella azteca]
mnor_10764	REF_STRG_1_42505_XLOC_015469.1.p1	hazt_5039	XP_018012161.1	1275	1260	2488	6378	XP_018012161.1 PREDICTED: angio-associated migratory cell protein-like [Hyalella azteca]
mnor_10766	REF_STRG_1_42510_XLOC_015473.3.p1	hazt_10582	XP_018018868.1	873	1434	152272	8885	XP_018018868.1 PREDICTED: tolloid-like protein 2, partial [Hyalella azteca]
mnor_1077	COM_SPAL_1_012863_XLOC_045953.1.p1	hazt_7174	XP_018014754.1	1032	828	155769	16591	XP_018014754.1 PREDICTED: 17-beta-hydroxysteroid dehydrogenase 13-like [Hyalella azteca]
mnor_10773	REF_STRG_1_42555_XLOC_015535.2.p1	hazt_15127	XP_018024603.1	2355	2331	98247	6522	XP_018024603.1 PREDICTED: RNA-binding protein 28-like [Hyalella azteca]
mnor_10774	REF_STRG_1_42556_XLOC_015532.2.p1	hazt_3837	XP_018010728.1	450	438	2763	7198	XP_018010728.1 PREDICTED: 40S ribosomal protein S15-like [Hyalella azteca]
mnor_10775	REF_STRG_1_42559_XLOC_015533.1.p1	hazt_6284	XP_018013680.1	501	357	21265	3130	XP_018013680.1 PREDICTED: mitochondrial fission process protein 1-like [Hyalella azteca]
mnor_10776	REF_STRG_1_42562_XLOC_015536.1.p1	hazt_2640	XP_018009244.1	4821	4662	28145	8208	XP_018009244.1 PREDICTED: uncharacterized protein LOC108666825 [Hyalella azteca]
mnor_10777	REF_STRG_1_4256_XLOC_077789.1.p1	hazt_15710	XP_018025350.1	489	483	31314	2014	XP_018025350.1 PREDICTED: uncharacterized protein LOC108680931 [Hyalella azteca]
mnor_10779	REF_STRG_1_42571_XLOC_015577.1.p1	hazt_7762	XP_018015462.1	3030	4050	104309	17586	XP_018015462.1 PREDICTED: F-box only protein 11-like [Hyalella azteca]
mnor_1078	COM_SPAL_1_012868_XLOC_045964.6.p1	hazt_14915	XP_018024323.1	3318	3345	68468	50887	XP_018024323.1 PREDICTED: serine/threonine-protein phosphatase 4 regulatory subunit 1-like isoform X1 [Hyalella azteca]
mnor_10780	REF_STRG_1_42577_XLOC_015587.1.p1	hazt_8965	XP_018016976.1	492	483	74575	5163	XP_018016976.1 PREDICTED: sorting nexin-12-like [Hyalella azteca]
mnor_10783	REF_STRG_1_42614_XLOC_015651.1.p1	hazt_7952	XP_018015716.1	1065	1137	193640	30150	XP_018015716.1 PREDICTED: homeobox protein six1b-like [Hyalella azteca]
mnor_10787	REF_STRG_1_42639_XLOC_015698.1.p1	hazt_15291	XP_018024796.1	516	420	63864	4599	XP_018024796.1 PREDICTED: uncharacterized protein LOC108680484 isoform X1 [Hyalella azteca]
mnor_108	COM_SPAL_1_002209_XLOC_011639.1.p1	hazt_6458	XP_018013872.1	1059	1065	33527	11187	XP_018013872.1 PREDICTED: techylectin-5B-like [Hyalella azteca]
mnor_10818	REF_STRG_1_42829_XLOC_016015.2.p1	hazt_5600	XP_018012882.1	3516	3477	92172	38957	XP_018012882.1 PREDICTED: epithelial chloride channel protein-like [Hyalella azteca]
mnor_10819	REF_STRG_1_42832_XLOC_016007.1.p1	hazt_6972	XP_018014521.1	3288	3039	29346	13971	XP_018014521.1 PREDICTED: importin-5-like [Hyalella azteca]
mnor_1082	COM_SPAL_1_012909_XLOC_046110.1.p1	hazt_10180	XP_018018412.1	1185	1206	212962	18654	XP_018018412.1 PREDICTED: cholinephosphotransferase 1-like isoform X2 [Hyalella azteca]
mnor_10828	REF_STRG_1_42864_XLOC_016060.1.p1	hazt_11468	XP_018019913.1	2397	1989	81364	11178	XP_018019913.1 PREDICTED: nuclear cap-binding protein subunit 1-like [Hyalella azteca]
mnor_1083	COM_SPAL_1_012929_XLOC_046167.2.p1	hazt_12466	XP_018021151.1	2034	2040	55579	12561	XP_018021151.1 PREDICTED: intraflagellar transport protein 81 homolog [Hyalella azteca]
mnor_10840	REF_STRG_1_42940_XLOC_016202.2.p1	hazt_16621	XP_018026502.1	9378	9468	125073	25880	XP_018026502.1 PREDICTED: uncharacterized protein LOC108681932 [Hyalella azteca]
mnor_10843	REF_STRG_1_42965_XLOC_016275.1.p1	hazt_4566	XP_018011604.1	321	321	45169	1443	XP_018011604.1 PREDICTED: UPF0562 protein C7orf55 homolog [Hyalella azteca]
mnor_1085	COM_SPAL_1_012943_XLOC_046225.5.p1	hazt_1759	XP_018008174.1	1800	1866	75743	6486	XP_018008174.1 PREDICTED: glycosyltransferase 25 family member-like [Hyalella azteca]
mnor_10851	REF_STRG_1_42999_XLOC_016337.3.p1	hazt_14594	XP_018023924.1	909	1341	28967	15722	XP_018023924.1 PREDICTED: protein pygopus-like isoform X1 [Hyalella azteca]
mnor_10853	REF_STRG_1_43015_XLOC_016373.2.p1	hazt_11471	XP_018019916.1	1767	1359	115796	10846	XP_018019916.1 PREDICTED: heparan-alpha-glucosaminide N-acetyltransferase-like [Hyalella azteca]
mnor_10855	REF_STRG_1_43030_XLOC_016399.1.p1	hazt_12543	XP_018021245.1	1926	1585	13163	1823	XP_018021245.1 PREDICTED: UV-stimulated scaffold protein A-like, partial [Hyalella azteca]
mnor_1086	COM_SPAL_1_012955_XLOC_046264.3.p1	hazt_7269	XP_018014870.1	1263	1173	52028	10114	XP_018014870.1 PREDICTED: teneurin-a-like [Hyalella azteca]
mnor_10872	REF_STRG_1_43098_XLOC_016534.2.p1	hazt_11423	XP_018019861.1	885	1500	26826	13386	XP_018019861.1 PREDICTED: uncharacterized protein T28D9.3-like isoform X1 [Hyalella azteca]
mnor_10879	REF_STRG_1_43127_XLOC_016591.3.p1	hazt_10945	XP_018019293.1	2922	4050	3062	9315	XP_018019293.1 PREDICTED: transcriptional repressor NF-X1-like [Hyalella azteca]
mnor_1088	COM_SPAL_1_012999_XLOC_046373.1.p1	hazt_3152	XP_018009875.1	1572	1365	40567	109017	XP_018009875.1 PREDICTED: protein amalgam-like isoform X1 [Hyalella azteca]
mnor_10883	REF_STRG_1_43149_XLOC_016633.1.p1	hazt_5053	XP_018012178.1	1110	1083	309984	9030	XP_018012178.1 PREDICTED: rhomboid-related protein 2-like [Hyalella azteca]
mnor_10888	REF_STRG_1_43172_XLOC_016687.2.p1	hazt_17485	XP_018027599.1	1107	816	109296	4865	XP_018027599.1 PREDICTED: phosrestin-2-like [Hyalella azteca]
mnor_10891	REF_STRG_1_43175_XLOC_016699.1.p1	hazt_15585	XP_018025192.1	1353	1368	67231	15789	XP_018025192.1 PREDICTED: zinc finger and SCAN domain-containing protein 4-like [Hyalella azteca]
mnor_10896	REF_STRG_1_43211_XLOC_016741.1.p1	hazt_14406	XP_018023640.1	7242	8937	174527	20136	XP_018023640.1 PREDICTED: serine-rich adhesin for platelets-like [Hyalella azteca]
mnor_10897	REF_STRG_1_43217_XLOC_016750.2.p1	hazt_15119	XP_018024592.1	1797	1857	245772	24562	XP_018024592.1 PREDICTED: insulin-like growth factor 2 mRNA-binding protein 1 isoform X1 [Hyalella azteca]
mnor_10899	REF_STRG_1_43226_XLOC_016770.1.p1	hazt_11714	XP_018020220.1	1290	1143	230050	9610	XP_018020220.1 PREDICTED: uncharacterized protein LOC108676618 isoform X1 [Hyalella azteca]
mnor_109	COM_SPAL_1_002215_XLOC_011661.1.p1	hazt_11185	XP_018019586.1	792	540	52022	2756	XP_018019586.1 PREDICTED: DNA mismatch repair protein MutS-like [Hyalella azteca]
mnor_1090	COM_SPAL_1_013027_XLOC_046448.3.p1	hazt_7256	XP_018014849.1	2676	3087	412922	16413	XP_018014849.1 PREDICTED: probable leucine--tRNA ligase, mitochondrial isoform X1 [Hyalella azteca]
mnor_10904	REF_STRG_1_43246_XLOC_016796.1.p1	hazt_16698	XP_018026592.1	1956	1968	120365	20702	XP_018026592.1 PREDICTED: long-chain fatty acid transport protein 4-like [Hyalella azteca]
mnor_10905	REF_STRG_1_43249_XLOC_016789.1.p1	hazt_1297	XP_018007624.1	663	663	4385	10026	XP_018007624.1 PREDICTED: 60S ribosomal protein L10-like [Hyalella azteca]
mnor_1091	COM_SPAL_1_013030_XLOC_046453.1.p1	hazt_13365	XP_018022302.1	3465	3837	221936	41128	XP_018022302.1 PREDICTED: unconventional myosin-Ie-like [Hyalella azteca]
mnor_10917	REF_STRG_1_43313_XLOC_016897.4.p1	hazt_8761	XP_018016728.1	2232	2715	32463	14676	XP_018016728.1 PREDICTED: pre-mRNA-processing factor 39-like [Hyalella azteca]
mnor_1092	COM_SPAL_1_013038_XLOC_046479.12.p1	hazt_11115	XP_018019509.1	1560	1785	213183	20501	XP_018019509.1 PREDICTED: adenylyl cyclase-associated protein 1-like [Hyalella azteca]
mnor_10920	REF_STRG_1_43324_XLOC_016917.3.p1	hazt_2533	XP_018009113.1	2241	2226	216946	54704	XP_018009113.1 PREDICTED: vesicle-fusing ATPase 1-like isoform X1 [Hyalella azteca]
mnor_10928	REF_STRG_1_43391_XLOC_017047.2.p1	hazt_16424	XP_018026267.1	2283	1428	190255	4583	XP_018026267.1 PREDICTED: cell wall protein IFF6-like [Hyalella azteca]
mnor_10929	REF_STRG_1_43393_XLOC_017049.1.p1	hazt_5086	XP_018012219.1	582	984	85072	4043	XP_018012219.1 PREDICTED: uncharacterized protein LOC108669406 [Hyalella azteca]
mnor_10934	REF_STRG_1_43433_XLOC_017126.1.p1	hazt_13766	XP_018022802.1	792	690	61760	26620	XP_018022802.1 PREDICTED: uncharacterized protein LOC108678823 [Hyalella azteca]
mnor_10936	REF_STRG_1_43435_XLOC_017131.1.p1	hazt_10993	XP_018019355.1	3204	3180	201718	33333	XP_018019355.1 PREDICTED: myosin-IA-like [Hyalella azteca]
mnor_1095	COM_SPAL_1_013073_XLOC_046602.1.p1	hazt_7725	XP_018015423.1	3267	4590	129395	21221	XP_018015423.1 PREDICTED: zinc finger SWIM domain-containing protein 4-like [Hyalella azteca]
mnor_10956	REF_STRG_1_43539_XLOC_017290.1.p1	hazt_15278	XP_018024778.1	324	576	29273	6496	XP_018024778.1 PREDICTED: uncharacterized protein LOC108680469 isoform X1 [Hyalella azteca]
mnor_10957	REF_STRG_1_4353_XLOC_079532.1.p1	hazt_5556	XP_018012826.1	3732	5613	464430	104147	XP_018012826.1 PREDICTED: uncharacterized protein LOC108669904 [Hyalella azteca]
mnor_10959	REF_STRG_1_43556_XLOC_017316.1.p1	hazt_3391	XP_018010154.1	4257	7647	303658	16649	XP_018010154.1 PREDICTED: uncharacterized protein LOC108667621 [Hyalella azteca]
mnor_10965	REF_STRG_1_43596_XLOC_017381.2.p1	hazt_12935	XP_018021754.1	1779	1830	105869	15391	XP_018021754.1 PREDICTED: replication protein A 70 kDa DNA-binding subunit-like isoform X1 [Hyalella azteca]
mnor_10967	REF_STRG_1_43606_XLOC_017403.2.p1	hazt_16899	XP_018026851.1	990	1410	10700	4749	XP_018026851.1 PREDICTED: uncharacterized protein LOC108682232 [Hyalella azteca]
mnor_1097	COM_SPAL_1_013086_XLOC_046639.1.p1	hazt_16055	XP_018025820.1	1440	843	268345	6263	XP_018025820.1 PREDICTED: sorting nexin-27-like [Hyalella azteca]
mnor_10976	REF_STRG_1_43673_XLOC_017528.2.p1	hazt_2209	XP_018008710.1	1023	1005	101058	4732	XP_018008710.1 PREDICTED: D-aspartate oxidase-like [Hyalella azteca]
mnor_10977	REF_STRG_1_43675_XLOC_017527.3.p1	hazt_12502	XP_018021194.1	1377	1383	155594	16588	XP_018021194.1 PREDICTED: eukaryotic translation initiation factor 2 subunit 3, Y-linked-like [Hyalella azteca]
mnor_1098	COM_SPAL_1_013108_XLOC_046705.1.p1	hazt_9401	XP_018017496.1	1680	1560	21924	12208	XP_018017496.1 PREDICTED: uncharacterized protein LOC108674104 [Hyalella azteca]
mnor_10984	REF_STRG_1_4371_XLOC_079881.1.p1	hazt_13375	XP_018022312.1	1914	2154	373091	53698	XP_018022312.1 PREDICTED: uncharacterized protein LOC108678409 [Hyalella azteca]
mnor_10985	REF_STRG_1_43721_XLOC_017619.1.p1	hazt_13469	XP_018022449.1	1395	1659	40528	18144	XP_018022449.1 PREDICTED: transcription factor E2F4-like [Hyalella azteca]
mnor_10988	REF_STRG_1_43732_XLOC_017637.1.p1	hazt_13855	XP_018022904.1	6192	6195	212556	42201	XP_018022904.1 PREDICTED: putative glutamate synthase [NADPH] [Hyalella azteca]
mnor_10989	REF_STRG_1_43738_XLOC_017642.9.p1	hazt_13788	XP_018022827.1	3405	3603	76521	42981	XP_018022827.1 PREDICTED: 1-phosphatidylinositol 4,5-bisphosphate phosphodiesterase-like [Hyalella azteca]
mnor_1099	COM_SPAL_1_013133_XLOC_046748.4.p1	hazt_6305	XP_018013704.1	879	542	50915	4336	XP_018013704.1 PREDICTED: phenazine biosynthesis-like domain-containing protein 1, partial [Hyalella azteca]
mnor_10999	REF_STRG_1_43815_XLOC_017796.3.p1	hazt_14258	XP_018023459.1	4050	4095	136237	22700	XP_018023459.1 PREDICTED: THO complex subunit 2-like [Hyalella azteca]
mnor_11	COM_SPAL_1_000192_XLOC_000824.1.p1	hazt_2750	XP_018009400.1	786	1245	30953	13872	XP_018009400.1 PREDICTED: WD repeat and FYVE domain-containing protein 2-like isoform X1 [Hyalella azteca]
mnor_110	COM_SPAL_1_002217_XLOC_011662.10.p1	hazt_1295	XP_018007620.1	759	906	28106	7412	XP_018007620.1 PREDICTED: protein slowmo-like isoform X1 [Hyalella azteca]
mnor_1101	COM_SPAL_1_013174_XLOC_046882.3.p1	hazt_6316	XP_018013716.1	2163	2085	398427	20269	XP_018013716.1 PREDICTED: acetyl-coenzyme A synthetase 2-like, mitochondrial [Hyalella azteca]
mnor_11018	REF_STRG_1_43927_XLOC_018015.1.p1	hazt_1220	XP_018007530.1	2355	2235	279155	10721	XP_018007530.1 PREDICTED: uncharacterized protein LOC108665303 [Hyalella azteca]
mnor_11021	REF_STRG_1_43937_XLOC_018041.1.p1	hazt_6080	XP_018013438.1	2595	3153	259810	25468	XP_018013438.1 PREDICTED: uncharacterized protein LOC108670471 [Hyalella azteca]
mnor_11035	REF_STRG_1_44028_XLOC_018156.3.p1	hazt_12385	XP_018021057.1	942	687	1798	6714	XP_018021057.1 PREDICTED: PC-esterase domain-containing protein 1A-like [Hyalella azteca]
mnor_11038	REF_STRG_1_44077_XLOC_018214.10.p1	hazt_5923	XP_018013254.1	1689	1977	112987	18760	XP_018013254.1 PREDICTED: eukaryotic peptide chain release factor GTP-binding subunit ERF3A-like [Hyalella azteca]
mnor_1105	COM_SPAL_1_013203_XLOC_046990.1.p1	hazt_3573	XP_018010373.1	1695	921	139616	6545	XP_018010373.1 PREDICTED: von Willebrand factor A domain-containing protein 7-like [Hyalella azteca]
mnor_11062	REF_STRG_1_44175_XLOC_018380.2.p1	hazt_8150	XP_018015966.1	882	1194	69344	11671	XP_018015966.1 PREDICTED: eukaryotic translation initiation factor 5B-like isoform X1 [Hyalella azteca]
mnor_11069	REF_STRG_1_44205_XLOC_018419.1.p1	hazt_11453	XP_018019897.1	4209	3063	110527	19921	XP_018019897.1 PREDICTED: uncharacterized protein CG43867-like [Hyalella azteca]
mnor_1108	COM_SPAL_1_013244_XLOC_047104.3.p1	hazt_1423	XP_018007770.1	1926	2718	140605	17784	XP_018007770.1 PREDICTED: non-lysosomal glucosylceramidase-like [Hyalella azteca]
mnor_11080	REF_STRG_1_44249_XLOC_018483.1.p1	hazt_13576	XP_018022567.1	666	633	39275	3549	XP_018022567.1 PREDICTED: polyadenylate-binding protein 2-like [Hyalella azteca]
mnor_11084	REF_STRG_1_44270_XLOC_018508.1.p1	hazt_16330	XP_018026154.1	2976	2802	193390	20751	XP_018026154.1 PREDICTED: uncharacterized protein LOC108681615 [Hyalella azteca]
mnor_11087	REF_STRG_1_4427_XLOC_080201.3.p1	hazt_6643	XP_018014095.1	7959	7467	197171	20929	XP_018014095.1 PREDICTED: histone acetyltransferase p300-like [Hyalella azteca]
mnor_11088	REF_STRG_1_44287_XLOC_018559.1.p1	hazt_17601	XP_018027738.1	780	1113	87745	22846	XP_018027738.1 PREDICTED: uncharacterized protein LOC108682980 [Hyalella azteca]
mnor_11089	REF_STRG_1_44306_XLOC_018589.1.p1	hazt_10220	XP_018018462.1	861	771	127220	5506	XP_018018462.1 PREDICTED: cell adhesion molecule 3-like [Hyalella azteca]
mnor_11091	REF_STRG_1_4430_XLOC_080629.1.p1	hazt_12553	XP_018021255.1	1158	1386	197254	6820	XP_018021255.1 PREDICTED: potassium channel subfamily K member 18-like isoform X1 [Hyalella azteca]
mnor_11092	REF_STRG_1_44310_XLOC_018596.1.p1	hazt_16743	XP_018026660.1	879	942	22392	18919	XP_018026660.1 PREDICTED: uncharacterized protein LOC108682063 [Hyalella azteca]
mnor_11098	REF_STRG_1_44330_XLOC_018628.1.p1	hazt_15099	XP_018024566.1	705	104	93253	495	XP_018024566.1 PREDICTED: LIM domain-binding protein 3-like, partial [Hyalella azteca]
mnor_11100	REF_STRG_1_44336_XLOC_018637.2.p1	hazt_3398	XP_018010161.1	522	636	2250	1754	XP_018010161.1 PREDICTED: cuticle protein 7-like [Hyalella azteca]
mnor_11108	REF_STRG_1_44377_XLOC_018706.3.p1	hazt_581	XP_018006727.1	1287	2262	11890	11931	XP_018006727.1 PREDICTED: G1/S-specific cyclin-E-like [Hyalella azteca]
mnor_11113	REF_STRG_1_44398_XLOC_018737.7.p1	hazt_9948	XP_018018134.1	2079	2517	211971	13944	XP_018018134.1 PREDICTED: transmembrane and coiled-coil domains protein 1-like isoform X1 [Hyalella azteca]
mnor_1112	COM_SPAL_1_013267_XLOC_047147.3.p1	hazt_8224	XP_018016069.1	1059	1062	147736	20607	XP_018016069.1 PREDICTED: G protein alpha q subunit isoform X3 [Hyalella azteca]
mnor_11121	REF_STRG_1_44456_XLOC_018819.3.p1	hazt_12579	XP_018021284.1	618	729	16571	5472	XP_018021284.1 PREDICTED: copper homeostasis protein cutC homolog isoform X1 [Hyalella azteca]
mnor_11122	REF_STRG_1_44457_XLOC_018820.1.p1	hazt_2936	XP_018009611.1	1743	1798	235693	7033	XP_018009611.1 PREDICTED: nucleolar protein 9-like, partial [Hyalella azteca]
mnor_11124	REF_STRG_1_44478_XLOC_018857.2.p1	hazt_7274	XP_018014878.1	543	543	17533	6834	XP_018014878.1 PREDICTED: mpv17-like protein [Hyalella azteca]
mnor_1113	COM_SPAL_1_013276_XLOC_047162.1.p1	hazt_12679	XP_018021416.1	1689	2832	131733	23222	XP_018021416.1 PREDICTED: inactive dipeptidyl peptidase 10-like [Hyalella azteca]
mnor_11135	REF_STRG_1_44537_XLOC_018954.3.p1	hazt_17614	XP_018027755.1	1401	2319	33194	7346	XP_018027755.1 PREDICTED: uncharacterized protein LOC108682994 [Hyalella azteca]
mnor_11141	REF_STRG_1_44551_XLOC_018987.1.p1	hazt_8425	XP_018016322.1	630	414	108940	2685	XP_018016322.1 PREDICTED: protein DDI1 homolog 2-like [Hyalella azteca]
mnor_1115	COM_SPAL_1_013295_XLOC_047192.1.p1	hazt_6691	XP_018014164.1	2037	2769	116369	19195	XP_018014164.1 PREDICTED: bestrophin-3-like [Hyalella azteca]
mnor_1116	COM_SPAL_1_013300_XLOC_047221.5.p1	hazt_10955	XP_018019307.1	2691	2883	78525	15076	XP_018019307.1 PREDICTED: coatomer subunit beta-like [Hyalella azteca]
mnor_11160	REF_STRG_1_44636_XLOC_019129.1.p1	hazt_11328	XP_018019756.1	441	432	18775	3603	XP_018019756.1 PREDICTED: mediator of RNA polymerase II transcription subunit 22-like [Hyalella azteca]
mnor_11162	REF_STRG_1_44643_XLOC_019137.3.p1	hazt_14907	XP_018024315.1	789	1452	62273	11642	XP_018024315.1 PREDICTED: beta-1,4-glucuronyltransferase 1-like [Hyalella azteca]
mnor_11169	REF_STRG_1_44685_XLOC_019219.3.p1	hazt_3685	XP_018010525.1	2238	2376	175868	76489	XP_018010525.1 PREDICTED: uncharacterized protein LOC108667932 [Hyalella azteca]
mnor_1117	COM_SPAL_1_013314_XLOC_047274.11.p1	hazt_9345	XP_018017431.1	2901	3264	228045	20278	XP_018017431.1 PREDICTED: polyphosphoinositide phosphatase-like [Hyalella azteca]
mnor_11170	REF_STRG_1_44690_XLOC_019233.8.p1	hazt_14563	XP_018023872.1	588	858	246494	34890	XP_018023872.1 PREDICTED: proline-rich receptor-like protein kinase PERK10 isoform X1 [Hyalella azteca]
mnor_11171	REF_STRG_1_44695_XLOC_019239.1.p1	hazt_847	XP_018007092.1	1467	914	217536	2272	XP_018007092.1 PREDICTED: uncharacterized protein LOC108664906, partial [Hyalella azteca]
mnor_11173	REF_STRG_1_44699_XLOC_019244.1.p1	hazt_8737	XP_018016697.1	465	489	111645	2442	XP_018016697.1 PREDICTED: iron-sulfur cluster assembly 2 homolog, mitochondrial-like [Hyalella azteca]
mnor_11174	REF_STRG_1_44716_XLOC_019280.1.p1	hazt_16770	XP_018026692.1	1485	1944	114451	31783	XP_018026692.1 PREDICTED: uncharacterized protein LOC108682092 [Hyalella azteca]
mnor_1120	COM_SPAL_1_013327_XLOC_047314.11.p1	hazt_16136	XP_018025909.1	1887	2292	176731	10364	XP_018025909.1 PREDICTED: tyrosine-protein phosphatase non-receptor type 5-like [Hyalella azteca]
mnor_11201	REF_STRG_1_44877_XLOC_019578.4.p1	hazt_1865	XP_018008299.1	984	539	104826	3449	XP_018008299.1 PREDICTED: uncharacterized protein LOC108666006, partial [Hyalella azteca]
mnor_11210	REF_STRG_1_44924_XLOC_019670.2.p1	hazt_16579	XP_018026450.1	1749	1572	95946	4998	XP_018026450.1 PREDICTED: uncharacterized protein LOC108681885 [Hyalella azteca]
mnor_11227	REF_STRG_1_4498_XLOC_081575.3.p1	hazt_14672	XP_018024019.1	5163	3279	182240	20166	XP_018024019.1 PREDICTED: DNA-directed RNA polymerase I subunit RPA1-like, partial [Hyalella azteca]
mnor_11241	REF_STRG_1_45047_XLOC_019886.1.p1	hazt_1214	XP_018007524.1	342	621	2281	12863	XP_018007524.1 PREDICTED: uncharacterized protein LOC108665298 [Hyalella azteca]
mnor_11242	REF_STRG_1_45061_XLOC_019923.1.p1	hazt_13675	XP_018022681.1	2100	1968	152889	12004	XP_018022681.1 PREDICTED: major facilitator superfamily domain-containing protein 6-like [Hyalella azteca]
mnor_11246	REF_STRG_1_45103_XLOC_019984.5.p1	hazt_9104	XP_018017141.1	1968	2097	94006	11628	XP_018017141.1 PREDICTED: negative elongation factor A-like [Hyalella azteca]
mnor_11247	REF_STRG_1_45104_XLOC_019991.2.p1	hazt_4351	XP_018011363.1	2487	2778	98711	9620	XP_018011363.1 PREDICTED: uncharacterized protein LOC108668631 [Hyalella azteca]
mnor_1125	COM_SPAL_1_013384_XLOC_047500.1.p1	hazt_12776	XP_018021544.1	1776	1551	64728	8001	XP_018021544.1 PREDICTED: putative sodium-dependent multivitamin transporter [Hyalella azteca]
mnor_1126	COM_SPAL_1_013387_XLOC_047512.8.p1	hazt_15852	XP_018025555.1	693	1020	213434	15998	XP_018025555.1 PREDICTED: sex-lethal homolog [Hyalella azteca]
mnor_11262	REF_STRG_1_45199_XLOC_020118.6.p1	hazt_2346	XP_018008881.1	1668	1665	18790	9167	XP_018008881.1 PREDICTED: T-complex protein 1 subunit alpha-like [Hyalella azteca]
mnor_11267	REF_STRG_1_45204_XLOC_020156.1.p1	hazt_14822	XP_018024206.1	2310	2355	120299	16052	XP_018024206.1 PREDICTED: protein O-mannosyl-transferase 2-like [Hyalella azteca]
mnor_11278	REF_STRG_1_45243_XLOC_020227.2.p1	hazt_4686	XP_018011753.1	1413	2439	74401	12247	XP_018011753.1 PREDICTED: uncharacterized protein LOC108668980 [Hyalella azteca]
mnor_1128	COM_SPAL_1_013396_XLOC_047552.3.p1	hazt_17026	XP_018027020.1	1743	1728	57405	11204	XP_018027020.1 PREDICTED: probable 4-coumarate--CoA ligase 3 [Hyalella azteca]
mnor_11281	REF_STRG_1_45262_XLOC_020250.3.p1	hazt_15673	XP_018025307.1	2787	2952	176173	47155	XP_018025307.1 PREDICTED: mucin-17-like [Hyalella azteca]
mnor_11285	REF_STRG_1_4528_XLOC_082085.6.p1	hazt_5498	XP_018012753.1	2916	2173	264899	24583	XP_018012753.1 PREDICTED: proteoglycan 4-like isoform X1 [Hyalella azteca]
mnor_11286	REF_STRG_1_45312_XLOC_020359.1.p1	hazt_4939	XP_018012048.1	960	987	37819	6152	XP_018012048.1 PREDICTED: serine/threonine-protein kinase 16-like [Hyalella azteca]
mnor_1129	COM_SPAL_1_013397_XLOC_047553.1.p1	hazt_13762	XP_018022793.1	2970	2973	57793	77008	XP_018022793.1 PREDICTED: kinesin-like calmodulin-binding protein homolog isoform X1 [Hyalella azteca]
mnor_1130	COM_SPAL_1_013398_XLOC_047556.1.p1	hazt_14223	XP_018023414.1	2703	3120	68927	15103	XP_018023414.1 PREDICTED: trifunctional purine biosynthetic protein adenosine-3-like [Hyalella azteca]
mnor_11308	REF_STRG_1_45453_XLOC_020548.2.p1	hazt_9861	XP_018018040.1	594	594	49750	6747	XP_018018040.1 PREDICTED: SPRY domain-containing protein 7-like [Hyalella azteca]
mnor_1131	COM_SPAL_1_013407_XLOC_047572.2.p2	hazt_16986	XP_018026955.1	546	1437	42090	14076	XP_018026955.1 PREDICTED: nuclear receptor subfamily 2 group C member 1-like [Hyalella azteca]
mnor_11313	REF_STRG_1_45481_XLOC_020600.3.p1	hazt_7570	XP_018015237.1	1542	1557	85705	9873	XP_018015237.1 PREDICTED: rhotekin-like [Hyalella azteca]
mnor_1132	COM_SPAL_1_013415_XLOC_047599.1.p1	hazt_15798	XP_018025466.1	1200	1203	128824	4510	XP_018025466.1 PREDICTED: aminoacylase-1A-like [Hyalella azteca]
mnor_1133	COM_SPAL_1_013428_XLOC_047652.3.p1	hazt_953	XP_018007219.1	1047	1041	53124	5746	XP_018007219.1 PREDICTED: 2-hydroxy-3-oxopropionate reductase-like [Hyalella azteca]
mnor_1134	COM_SPAL_1_013431_XLOC_047657.1.p1	hazt_17940	XP_018028136.1	1335	1530	51412	7304	XP_018028136.1 PREDICTED: stAR-related lipid transfer protein 3-like [Hyalella azteca]
mnor_1135	COM_SPAL_1_013443_XLOC_047685.1.p1	hazt_16752	XP_018026670.1	1845	2193	9577	5372	XP_018026670.1 PREDICTED: muscle, skeletal receptor tyrosine protein kinase-like [Hyalella azteca]
mnor_11356	REF_STRG_1_4572_XLOC_082807.14.p1	hazt_1822	XP_018008249.1	1272	1260	87879	9141	XP_018008249.1 PREDICTED: ankyrin repeat and MYND domain-containing protein 2-like [Hyalella azteca]
mnor_1136	COM_SPAL_1_013446_XLOC_047689.1.p1	hazt_9179	XP_018017234.1	1248	1884	25679	12313	XP_018017234.1 PREDICTED: solute carrier family 15 member 2-like isoform X1 [Hyalella azteca]
mnor_11368	REF_STRG_1_45818_XLOC_021132.4.p1	hazt_13447	XP_018022422.1	1290	2013	166852	8673	XP_018022422.1 PREDICTED: uncharacterized protein LOC108678485 [Hyalella azteca]
mnor_1137	COM_SPAL_1_013448_XLOC_047692.5.p1	hazt_876	XP_018007125.1	1566	1575	59192	15857	XP_018007125.1 PREDICTED: aldehyde dehydrogenase family 9 member A1-A-like [Hyalella azteca]
mnor_11380	REF_STRG_1_45856_XLOC_021194.3.p1	hazt_739	XP_018006954.1	4497	8286	55416	64468	XP_018006954.1 PREDICTED: protein dachsous-like [Hyalella azteca]
mnor_11382	REF_STRG_1_45865_XLOC_021206.1.p1	hazt_14148	XP_018023325.1	588	573	19548	7182	XP_018023325.1 PREDICTED: protein canopy homolog 2-like [Hyalella azteca]
mnor_11383	REF_STRG_1_45872_XLOC_021220.1.p1	hazt_6211	XP_018013586.1	1164	1176	1537	2524	XP_018013586.1 PREDICTED: uncharacterized protein LOC108670627 [Hyalella azteca]
mnor_11386	REF_STRG_1_45896_XLOC_021254.2.p1	hazt_5788	XP_018013091.1	4503	4512	165100	61229	XP_018013091.1 PREDICTED: Ig-like and fibronectin type-III domain-containing protein 1 [Hyalella azteca]
mnor_11387	REF_STRG_1_45901_XLOC_021265.1.p1	hazt_15838	XP_018025537.1	483	471	203102	20474	XP_018025537.1 PREDICTED: troponin C-like isoform X1 [Hyalella azteca]
mnor_1139	COM_SPAL_1_013470_XLOC_047750.1.p1	hazt_9167	XP_018017219.1	2310	1697	122357	8765	XP_018017219.1 PREDICTED: melanotransferrin-like, partial [Hyalella azteca]
mnor_114	COM_SPAL_1_002297_XLOC_012004.3.p1	hazt_665	XP_018006860.1	1914	2085	14065	15464	XP_018006860.1 PREDICTED: HIV Tat-specific factor 1 homolog [Hyalella azteca]
mnor_1140	COM_SPAL_1_013483_XLOC_047793.2.p1	hazt_13088	XP_018021942.1	948	1214	32041	14595	XP_018021942.1 PREDICTED: carbohydrate sulfotransferase 5-like, partial [Hyalella azteca]
mnor_11401	REF_STRG_1_45972_XLOC_021396.4.p1	hazt_3247	XP_018009980.1	327	302	247703	34719	XP_018009980.1 PREDICTED: U16-lycotoxin-Ls1a-like [Hyalella azteca]
mnor_11404	REF_STRG_1_45993_XLOC_021413.1.p1	hazt_11663	XP_018020141.1	1323	1053	31972	5309	XP_018020141.1 PREDICTED: RNA exonuclease 1 homolog [Hyalella azteca]
mnor_11406	REF_STRG_1_45998_XLOC_021427.1.p1	hazt_14478	XP_018023738.1	2139	1998	116271	19657	XP_018023738.1 PREDICTED: uncharacterized protein LOC108679596 [Hyalella azteca]
mnor_1141	COM_SPAL_1_013509_XLOC_047863.6.p1	hazt_16583	XP_018026457.1	1260	1608	77005	2987	XP_018026457.1 PREDICTED: integrin-alpha FG-GAP repeat-containing protein 2-like [Hyalella azteca]
mnor_11418	REF_STRG_1_4603_XLOC_083298.5.p1	hazt_12356	XP_018021025.1	1116	1059	107199	8670	XP_018021025.1 PREDICTED: protein lifeguard 3-like isoform X1 [Hyalella azteca]
mnor_1142	COM_SPAL_1_013527_XLOC_047927.3.p1	hazt_9605	XP_018017741.1	654	660	95849	8293	XP_018017741.1 PREDICTED: autophagy-related protein 101-like [Hyalella azteca]
mnor_11426	REF_STRG_1_46101_XLOC_021599.2.p1	hazt_4832	XP_018011924.1	1104	1101	21784	7990	XP_018011924.1 PREDICTED: GTP-binding protein 128up-like [Hyalella azteca]
mnor_11427	REF_STRG_1_46102_XLOC_021598.3.p1	hazt_8220	XP_018016061.1	714	714	132088	6205	XP_018016061.1 PREDICTED: low density lipoprotein receptor adapter protein 1-B-like isoform X1 [Hyalella azteca]
mnor_11428	REF_STRG_1_46103_XLOC_021601.3.p1	hazt_5667	XP_018012951.1	1233	1401	242080	16884	XP_018012951.1 PREDICTED: glycogen synthase kinase-3 beta-like isoform X1 [Hyalella azteca]
mnor_1143	COM_SPAL_1_013539_XLOC_047974.1.p1	hazt_7652	XP_018015334.1	759	771	99768	8337	XP_018015334.1 PREDICTED: proline synthase co-transcribed bacterial homolog protein-like isoform X1 [Hyalella azteca]
mnor_11437	REF_STRG_1_46157_XLOC_021694.2.p1	hazt_1862	XP_018008295.1	1140	1632	46999	3773	XP_018008295.1 PREDICTED: uncharacterized protein LOC108666002 isoform X1 [Hyalella azteca]
mnor_1144	COM_SPAL_1_013575_XLOC_048067.2.p1	hazt_8135	XP_018015949.1	2490	3570	181628	107493	XP_018015949.1 PREDICTED: LOW QUALITY PROTEIN: glutamate receptor ionotropic, kainate 3-like [Hyalella azteca]
mnor_11440	REF_STRG_1_46183_XLOC_021732.1.p1	hazt_1132	XP_018007431.1	1260	914	18982	2893	XP_018007431.1 PREDICTED: carbohydrate sulfotransferase 13-like, partial [Hyalella azteca]
mnor_11442	REF_STRG_1_46205_XLOC_021781.1.p1	hazt_8806	XP_018016788.1	648	648	45665	9141	XP_018016788.1 PREDICTED: ras-related protein Rab-27A-like [Hyalella azteca]
mnor_11444	REF_STRG_1_46220_XLOC_021804.1.p1	hazt_16619	XP_018026500.1	882	810	21983	9933	XP_018026500.1 PREDICTED: uncharacterized protein LOC108681930 [Hyalella azteca]
mnor_11449	REF_STRG_1_46259_XLOC_021855.1.p1	hazt_12899	XP_018021703.1	1860	1743	109225	125907	XP_018021703.1 PREDICTED: zinc finger protein rotund-like isoform X1 [Hyalella azteca]
mnor_11466	REF_STRG_1_46343_XLOC_021994.2.p1	hazt_15043	XP_018024492.1	2064	2331	144304	12705	XP_018024492.1 PREDICTED: targeting protein for Xklp2-like [Hyalella azteca]
mnor_1147	COM_SPAL_1_013581_XLOC_048080.1.p1	hazt_16607	XP_018026486.1	2271	2661	190437	8886	XP_018026486.1 PREDICTED: two pore calcium channel protein 1-like [Hyalella azteca]
mnor_11474	REF_STRG_1_46408_XLOC_022127.1.p1	hazt_5580	XP_018012858.1	3219	1653	17712	10831	XP_018012858.1 PREDICTED: protein crooked neck-like, partial [Hyalella azteca]
mnor_11475	REF_STRG_1_46409_XLOC_022128.1.p1	hazt_2825	XP_018009489.1	1980	1881	137764	10503	XP_018009489.1 PREDICTED: beta-galactosidase-like [Hyalella azteca]
mnor_11477	REF_STRG_1_46415_XLOC_022133.1.p1	hazt_17069	XP_018027079.1	417	381	101129	4048	XP_018027079.1 PREDICTED: uncharacterized protein LOC108682428 [Hyalella azteca]
mnor_11479	REF_STRG_1_46418_XLOC_022136.2.p1	hazt_7106	XP_018014674.1	1170	1224	131018	8585	XP_018014674.1 PREDICTED: 1-acyl-sn-glycerol-3-phosphate acyltransferase delta-like [Hyalella azteca]
mnor_1148	COM_SPAL_1_013592_XLOC_048107.1.p1	hazt_10737	XP_018019056.1	1800	2283	72315	10033	XP_018019056.1 PREDICTED: centrosomal protein of 290 kDa-like [Hyalella azteca]
mnor_11482	REF_STRG_1_4644_XLOC_084165.1.p1	hazt_10878	XP_018019217.1	3006	2766	12134	12467	XP_018019217.1 PREDICTED: uncharacterized protein LOC108675699 [Hyalella azteca]
mnor_1149	COM_SPAL_1_013598_XLOC_048131.1.p1	hazt_5012	XP_018012125.1	528	384	88932	3680	XP_018012125.1 PREDICTED: DNA-directed RNA polymerase II subunit RPB7-like [Hyalella azteca]
mnor_11490	REF_STRG_1_46498_XLOC_022277.1.p1	hazt_2859	XP_018009524.1	2601	3033	30303	8478	XP_018009524.1 PREDICTED: uncharacterized protein LOC108667054 [Hyalella azteca]
mnor_11492	REF_STRG_1_46507_XLOC_022286.1.p1	hazt_2772	XP_018009428.1	3795	3684	42263	12203	XP_018009428.1 PREDICTED: uncharacterized protein LOC108666964 isoform X1 [Hyalella azteca]
mnor_11499	REF_STRG_1_46525_XLOC_022316.2.p1	hazt_14392	XP_018023624.1	1542	1275	173874	8785	XP_018023624.1 PREDICTED: succinate-semialdehyde dehydrogenase, mitochondrial-like [Hyalella azteca]
mnor_115	COM_SPAL_1_002303_XLOC_012043.3.p1	hazt_10506	XP_018018784.1	705	380	8005	2375	XP_018018784.1 PREDICTED: probable pre-mRNA-splicing factor ATP-dependent RNA helicase mog-4, partial [Hyalella azteca]
mnor_1150	COM_SPAL_1_013600_XLOC_048136.7.p1	hazt_1356	XP_018007689.1	1680	1692	249305	14481	XP_018007689.1 PREDICTED: protein wntless-like isoform X1 [Hyalella azteca]
mnor_11501	REF_STRG_1_4653_XLOC_083942.1.p1	hazt_14742	XP_018024100.1	1659	1578	41904	4177	XP_018024100.1 PREDICTED: protein msta-like isoform X1 [Hyalella azteca]
mnor_1151	COM_SPAL_1_013614_XLOC_048175.2.p1	hazt_13863	XP_018022912.1	1452	2478	562560	74430	XP_018022912.1 PREDICTED: acetylcholine receptor subunit alpha-type acr-16-like [Hyalella azteca]
mnor_11511	REF_STRG_1_46615_XLOC_022451.3.p1	hazt_17470	XP_018027579.1	1083	1155	138242	5769	XP_018027579.1 PREDICTED: protein pelota-like [Hyalella azteca]
mnor_11512	REF_STRG_1_4661_XLOC_084043.9.p1	hazt_17205	XP_018027255.1	1104	1329	133227	3195	XP_018027255.1 PREDICTED: uncharacterized protein LOC108682574 [Hyalella azteca]
mnor_11514	REF_STRG_1_46645_XLOC_022498.2.p1	hazt_15792	XP_018025448.1	4302	7539	206480	37555	XP_018025448.1 PREDICTED: PHD finger protein 3-like isoform X1 [Hyalella azteca]
mnor_11534	REF_STRG_1_46711_XLOC_022590.1.p1	hazt_7504	XP_018015157.1	2043	1095	83183	4196	XP_018015157.1 PREDICTED: uncharacterized protein LOC108672050 [Hyalella azteca]
mnor_1154	COM_SPAL_1_013651_XLOC_048288.6.p1	hazt_17511	XP_018027629.1	1914	1791	154000	11375	XP_018027629.1 PREDICTED: 1,4-alpha-glucan-branching enzyme-like [Hyalella azteca]
mnor_11548	REF_STRG_1_4677_XLOC_084257.4.p1	hazt_14568	XP_018023884.1	4446	2568	86689	5099	XP_018023884.1 PREDICTED: probable chitinase 3 isoform X1 [Hyalella azteca]
mnor_1155	COM_SPAL_1_013662_XLOC_048335.2.p1	hazt_8785	XP_018016761.1	1812	1437	25801	8475	XP_018016761.1 PREDICTED: low-density lipoprotein receptor-related protein 2-like [Hyalella azteca]
mnor_11553	REF_STRG_1_46799_XLOC_022738.1.p1	hazt_2488	XP_018009061.1	1152	684	78193	25992	XP_018009061.1 PREDICTED: uncharacterized protein LOC108666655 isoform X1 [Hyalella azteca]
mnor_11558	REF_STRG_1_46824_XLOC_022775.3.p1	hazt_1058	XP_018007349.1	1413	774	222345	12162	XP_018007349.1 PREDICTED: cytosolic Fe-S cluster assembly factor NARFL-like [Hyalella azteca]
mnor_1156	COM_SPAL_1_013672_XLOC_048370.4.p1	hazt_6767	XP_018014247.1	1038	1482	69587	7096	XP_018014247.1 PREDICTED: ribosome biogenesis protein WDR12 homolog [Hyalella azteca]
mnor_11563	REF_STRG_1_46853_XLOC_022803.1.p1	hazt_11643	XP_018020120.1	483	486	6834	11308	XP_018020120.1 PREDICTED: 60S ribosomal protein L21-like [Hyalella azteca]
mnor_11569	REF_STRG_1_46886_XLOC_022841.1.p1	hazt_9955	XP_018018148.1	642	654	96730	5764	XP_018018148.1 PREDICTED: programmed cell death protein 10-like [Hyalella azteca]
mnor_1157	COM_SPAL_1_013698_XLOC_048437.2.p1	hazt_1475	XP_018007838.1	2907	6306	129009	16871	XP_018007838.1 PREDICTED: HEAT repeat-containing protein 5B-like [Hyalella azteca]
mnor_11571	REF_STRG_1_46897_XLOC_022860.1.p1	hazt_7743	XP_018015441.1	1179	1374	120389	23021	XP_018015441.1 PREDICTED: repulsive guidance molecule A-like [Hyalella azteca]
mnor_11572	REF_STRG_1_46903_XLOC_022857.1.p1	hazt_5657	XP_018012940.1	450	362	53356	2210	XP_018012940.1 PREDICTED: NADH dehydrogenase [ubiquinone] 1 alpha subcomplex subunit 13-like [Hyalella azteca]
mnor_11573	REF_STRG_1_46919_XLOC_022878.1.p1	hazt_12748	XP_018021504.1	1593	1524	262312	36975	XP_018021504.1 PREDICTED: glutamate decarboxylase-like [Hyalella azteca]
mnor_11575	REF_STRG_1_46926_XLOC_022891.2.p1	hazt_4239	XP_018011238.1	1908	1833	51932	4667	XP_018011238.1 PREDICTED: uncharacterized protein LOC108668517 [Hyalella azteca]
mnor_1158	COM_SPAL_1_013708_XLOC_048482.7.p1	hazt_12924	XP_018021738.1	1188	1530	141308	10539	XP_018021738.1 PREDICTED: kinesin-like protein KIF3B, partial [Hyalella azteca]
mnor_1159	COM_SPAL_1_013715_XLOC_048504.3.p1	hazt_12119	XP_018020708.1	1641	1807	95706	11611	XP_018020708.1 PREDICTED: uridine-cytidine kinase-like 1 [Hyalella azteca]
mnor_11594	REF_STRG_1_46968_XLOC_022963.1.p1	hazt_12134	XP_018020723.1	1299	483	149673	2968	XP_018020723.1 PREDICTED: neuronal acetylcholine receptor subunit alpha-6-like, partial [Hyalella azteca]
mnor_11596	REF_STRG_1_46976_XLOC_022964.2.p1	hazt_5551	XP_018012821.1	1095	1341	1192	4917	XP_018012821.1 PREDICTED: p21-activated protein kinase-interacting protein 1-like [Hyalella azteca]
mnor_11605	REF_STRG_1_47062_XLOC_023091.2.p1	hazt_16790	XP_018026718.1	4713	3069	227341	41804	XP_018026718.1 PREDICTED: nephrin-like [Hyalella azteca]
mnor_11608	REF_STRG_1_47072_XLOC_023116.2.p1	hazt_8772	XP_018016742.1	2565	3645	58739	66237	XP_018016742.1 PREDICTED: inter-alpha-trypsin inhibitor heavy chain H3-like [Hyalella azteca]
mnor_11609	REF_STRG_1_47073_XLOC_023109.1.p1	hazt_6952	XP_018014497.1	2106	1824	273335	14886	XP_018014497.1 PREDICTED: LOW QUALITY PROTEIN: probable 28S rRNA (cytosine-C(5))-methyltransferase [Hyalella azteca]
mnor_11622	REF_STRG_1_47140_XLOC_023192.1.p1	hazt_7959	XP_018015726.1	3468	2151	155630	13439	XP_018015726.1 PREDICTED: protein RRP5 homolog [Hyalella azteca]
mnor_11623	REF_STRG_1_47141_XLOC_023204.1.p1	hazt_10549	XP_018018832.1	1944	1581	199312	15786	XP_018018832.1 PREDICTED: sortilin-related receptor-like [Hyalella azteca]
mnor_11627	REF_STRG_1_47178_XLOC_023257.1.p1	hazt_1060	XP_018007351.1	1452	1497	74840	10386	XP_018007351.1 PREDICTED: pyridine nucleotide-disulfide oxidoreductase domain-containing protein 1-like [Hyalella azteca]
mnor_1163	COM_SPAL_1_013755_XLOC_048615.4.p1	hazt_8864	XP_018016856.1	1194	1464	175233	2949	XP_018016856.1 PREDICTED: probable G-protein coupled receptor B0563.6 [Hyalella azteca]
mnor_1164	COM_SPAL_1_013760_XLOC_048632.2.p1	hazt_4760	XP_018011833.1	765	1035	93284	3196	XP_018011833.1 PREDICTED: protein GUCD1-like [Hyalella azteca]
mnor_11645	REF_STRG_1_4725_XLOC_084964.4.p1	hazt_17434	XP_018027540.1	2511	2577	306362	15273	XP_018027540.1 PREDICTED: V-type proton ATPase 116 kDa subunit a-like [Hyalella azteca]
mnor_1165	COM_SPAL_1_013764_XLOC_048638.4.p1	hazt_3144	XP_018009866.1	1677	1743	318094	10277	XP_018009866.1 PREDICTED: transmembrane protein 87A-like isoform X1 [Hyalella azteca]
mnor_11650	REF_STRG_1_47287_XLOC_023439.1.p1	hazt_8569	XP_018016489.1	663	726	129404	7299	XP_018016489.1 PREDICTED: ras-related protein Rab-30-like isoform X1 [Hyalella azteca]
mnor_11653	REF_STRG_1_47298_XLOC_023451.1.p1	hazt_8388	XP_018016272.1	3315	3528	48319	21311	XP_018016272.1 PREDICTED: thioredoxin domain-containing protein 11-like isoform X1 [Hyalella azteca]
mnor_11654	REF_STRG_1_47306_XLOC_023459.2.p1	hazt_11732	XP_018020241.1	1713	1881	19214	5283	XP_018020241.1 PREDICTED: uncharacterized protein LOC108676636 [Hyalella azteca]
mnor_1166	COM_SPAL_1_013767_XLOC_048642.2.p1	hazt_15741	XP_018025386.1	618	375	122142	5694	XP_018025386.1 PREDICTED: transmembrane emp24 domain-containing protein bai-like, partial [Hyalella azteca]
mnor_11660	REF_STRG_1_47334_XLOC_023505.3.p1	hazt_3083	XP_018009787.1	1491	1281	71748	10944	XP_018009787.1 PREDICTED: proton-coupled amino acid transporter 4-like [Hyalella azteca]
mnor_11666	REF_STRG_1_47372_XLOC_023570.1.p1	hazt_2320	XP_018008855.1	2595	2814	79339	98297	XP_018008855.1 PREDICTED: cGMP-dependent protein kinase, isozyme 1-like [Hyalella azteca]
mnor_1167	COM_SPAL_1_013783_XLOC_048664.12.p1	hazt_8280	XP_018016144.1	1809	1821	177307	20979	XP_018016144.1 PREDICTED: clathrin interactor 1-like [Hyalella azteca]
mnor_1168	COM_SPAL_1_013785_XLOC_048670.1.p1	hazt_13743	XP_018022766.1	1431	1704	214472	9226	XP_018022766.1 PREDICTED: calpain-A-like isoform X1 [Hyalella azteca]
mnor_11691	REF_STRG_1_47504_XLOC_023760.2.p1	hazt_12108	XP_018020697.1	1383	1572	79071	4094	XP_018020697.1 PREDICTED: homocysteine-responsive endoplasmic reticulum-resident ubiquitin-like domain member 2 protein [Hyalella azteca]
mnor_11692	REF_STRG_1_47508_XLOC_023762.2.p1	hazt_12131	XP_018020720.1	1548	1482	92914	17756	XP_018020720.1 PREDICTED: dnaJ homolog subfamily C member 3-like [Hyalella azteca]
mnor_11696	REF_STRG_1_47535_XLOC_023791.1.p1	hazt_13809	XP_018022851.1	867	837	106790	6687	XP_018022851.1 PREDICTED: transmembrane protein 65-like [Hyalella azteca]
mnor_11698	REF_STRG_1_47542_XLOC_023803.2.p1	hazt_13910	XP_018022968.1	2208	2499	56087	12591	XP_018022968.1 PREDICTED: uncharacterized protein LOC108678981 isoform X2 [Hyalella azteca]
mnor_11700	REF_STRG_1_4755_XLOC_085413.3.p1	hazt_6449	XP_018013863.1	411	333	142015	5376	XP_018013863.1 PREDICTED: allatostatin-like [Hyalella azteca]
mnor_11703	REF_STRG_1_47569_XLOC_023847.1.p1	hazt_10420	XP_018018684.1	1512	1452	34827	10016	XP_018018684.1 PREDICTED: uncharacterized protein LOC108675203 [Hyalella azteca]
mnor_11713	REF_STRG_1_47603_XLOC_023903.1.p1	hazt_3850	XP_018010741.1	423	402	57193	4607	XP_018010741.1 PREDICTED: DNA-directed RNA polymerase II 16 kDa polypeptide-like [Hyalella azteca]
mnor_11722	REF_STRG_1_47646_XLOC_023979.2.p1	hazt_17808	XP_018027985.1	321	558	47287	2600	XP_018027985.1 PREDICTED: ankyrin-2-like [Hyalella azteca]
mnor_11725	REF_STRG_1_47666_XLOC_023989.1.p1	hazt_14317	XP_018023533.1	1593	1569	72246	10136	XP_018023533.1 PREDICTED: protein tumorous imaginal discs, mitochondrial-like isoform X1 [Hyalella azteca]
mnor_11727	REF_STRG_1_47678_XLOC_024010.1.p1	hazt_10764	XP_018019089.1	1770	2571	67462	14526	XP_018019089.1 PREDICTED: putative mediator of RNA polymerase II transcription subunit 12 [Hyalella azteca]
mnor_1173	COM_SPAL_1_013824_XLOC_048762.4.p1	hazt_4335	XP_018011346.1	3066	5052	341389	24135	XP_018011346.1 PREDICTED: diacylglycerol kinase delta-like [Hyalella azteca]
mnor_1174	COM_SPAL_1_013828_XLOC_048782.2.p1	hazt_11158	XP_018019555.1	1884	2514	110035	21591	XP_018019555.1 PREDICTED: uncharacterized protein LOC108676018 isoform X1 [Hyalella azteca]
mnor_11748	REF_STRG_1_47801_XLOC_024199.4.p1	hazt_12594	XP_018021310.1	1602	1638	163945	11920	XP_018021310.1 PREDICTED: glucosidase 2 subunit beta-like isoform X1 [Hyalella azteca]
mnor_11749	REF_STRG_1_47803_XLOC_024208.4.p1	hazt_9950	XP_018018139.1	1203	1161	26003	16165	XP_018018139.1 PREDICTED: serine/arginine-rich splicing factor 5-like isoform X1 [Hyalella azteca]
mnor_1175	COM_SPAL_1_013844_XLOC_048845.1.p1	hazt_1417	XP_018007763.1	804	1062	103718	7422	XP_018007763.1 PREDICTED: protein XRP2-like isoform X1 [Hyalella azteca]
mnor_11751	REF_STRG_1_47832_XLOC_024257.2.p1	hazt_3146	XP_018009869.1	3327	2775	55632	6133	XP_018009869.1 PREDICTED: uncharacterized protein LOC108667362 [Hyalella azteca]
mnor_11769	REF_STRG_1_47907_XLOC_024380.1.p1	hazt_1262	XP_018007581.1	1029	1401	6832	5185	XP_018007581.1 PREDICTED: protein deadpan-like [Hyalella azteca]
mnor_11770	REF_STRG_1_47919_XLOC_024409.1.p1	hazt_12425	XP_018021106.1	1170	1188	99277	20121	XP_018021106.1 PREDICTED: protein trapped in endoderm-1-like isoform X1 [Hyalella azteca]
mnor_11771	REF_STRG_1_47929_XLOC_024407.1.p1	hazt_14689	XP_018024039.1	414	414	8077	5172	XP_018024039.1 PREDICTED: 60S ribosomal protein L27-like [Hyalella azteca]
mnor_11782	REF_STRG_1_47968_XLOC_024482.1.p1	hazt_16885	XP_018026836.1	972	1287	85986	2209	XP_018026836.1 PREDICTED: uncharacterized protein LOC108682218 [Hyalella azteca]
mnor_11785	REF_STRG_1_47999_XLOC_024528.2.p1	hazt_13989	XP_018023071.1	3093	2655	36752	16830	XP_018023071.1 PREDICTED: uncharacterized protein LOC108679063 isoform X1 [Hyalella azteca]
mnor_11789	REF_STRG_1_48013_XLOC_024561.1.p1	hazt_16504	XP_018026365.1	921	966	39082	7255	XP_018026365.1 PREDICTED: uncharacterized protein LOC108681801 [Hyalella azteca]
mnor_1179	COM_SPAL_1_013873_XLOC_048923.2.p1	hazt_4802	XP_018011883.1	1758	3087	44482	11599	XP_018011883.1 PREDICTED: uncharacterized protein LOC108669105 [Hyalella azteca]
mnor_118	COM_SPAL_1_002382_XLOC_012451.2.p1	hazt_4867	XP_018011963.1	2181	1944	41441	11101	XP_018011963.1 PREDICTED: kelch-like protein 5 [Hyalella azteca]
mnor_11806	REF_STRG_1_48145_XLOC_024761.1.p1	hazt_15353	XP_018024896.1	4125	6633	65800	24037	XP_018024896.1 PREDICTED: fat-like cadherin-related tumor suppressor homolog [Hyalella azteca]
mnor_11808	REF_STRG_1_48162_XLOC_024785.1.p1	hazt_10359	XP_018018618.1	1743	1653	71091	18064	XP_018018618.1 PREDICTED: DNA-directed RNA polymerase II subunit RPB1-like [Hyalella azteca]
mnor_11815	REF_STRG_1_48203_XLOC_024860.3.p1	hazt_2210	XP_018008711.1	1935	3633	251192	62467	XP_018008711.1 PREDICTED: uncharacterized protein LOC108666368 isoform X1 [Hyalella azteca]
mnor_11823	REF_STRG_1_48255_XLOC_024941.1.p1	hazt_11332	XP_018019761.1	429	930	148775	28737	XP_018019761.1 PREDICTED: flocculation protein FLO11-like [Hyalella azteca]
mnor_11827	REF_STRG_1_48274_XLOC_024985.1.p1	hazt_3259	XP_018010005.1	507	651	98071	5216	XP_018010005.1 PREDICTED: serine protease snake-like, partial [Hyalella azteca]
mnor_11829	REF_STRG_1_48281_XLOC_025002.3.p1	hazt_15386	XP_018024951.1	882	720	168063	9463	XP_018024951.1 PREDICTED: neural cell adhesion molecule 1-like, partial [Hyalella azteca]
mnor_11830	REF_STRG_1_48286_XLOC_025008.1.p1	hazt_4719	XP_018011788.1	1239	1818	114151	9431	XP_018011788.1 PREDICTED: uncharacterized protein LOC108669014 [Hyalella azteca]
mnor_11833	REF_STRG_1_48295_XLOC_025012.2.p1	hazt_8153	XP_018015971.1	459	459	67216	11695	XP_018015971.1 PREDICTED: ubiquitin-conjugating enzyme E2 N [Hyalella azteca]
mnor_11834	REF_STRG_1_48299_XLOC_025023.6.p1	hazt_12664	XP_018021398.1	1248	1317	72495	10275	XP_018021398.1 PREDICTED: protein trapped in endoderm-1-like [Hyalella azteca]
mnor_1184	COM_SPAL_1_013926_XLOC_049064.3.p1	hazt_12900	XP_018021706.1	1620	1428	125777	38582	XP_018021706.1 PREDICTED: F-box/LRR-repeat protein 16-like [Hyalella azteca]
mnor_11842	REF_STRG_1_48335_XLOC_025076.1.p1	hazt_1267	XP_018007586.1	1146	1143	20964	15036	XP_018007586.1 PREDICTED: uncharacterized protein LOC108665354 [Hyalella azteca]
mnor_11856	REF_STRG_1_48390_XLOC_025159.3.p1	hazt_11834	XP_018020362.1	726	993	64474	7372	XP_018020362.1 PREDICTED: ran-specific GTPase-activating protein-like [Hyalella azteca]
mnor_11861	REF_STRG_1_48424_XLOC_025197.1.p1	hazt_16356	XP_018026183.1	4647	4338	186715	16826	XP_018026183.1 PREDICTED: protein stoned-B-like [Hyalella azteca]
mnor_11866	REF_STRG_1_48439_XLOC_025229.1.p1	hazt_5287	XP_018012486.1	507	924	23753	13765	XP_018012486.1 PREDICTED: uncharacterized protein LOC108669621 [Hyalella azteca]
mnor_11870	REF_STRG_1_48485_XLOC_025332.1.p1	hazt_11618	XP_018020087.1	1119	1134	58621	7601	XP_018020087.1 PREDICTED: uncharacterized protein LOC108676516 [Hyalella azteca]
mnor_11871	REF_STRG_1_48488_XLOC_025333.3.p1	hazt_10496	XP_018018768.1	771	918	81330	6434	XP_018018768.1 PREDICTED: uncharacterized protein LOC108675283 isoform X1 [Hyalella azteca]
mnor_11878	REF_STRG_1_48538_XLOC_025401.1.p1	hazt_18427	XP_018028641.1	1002	483	1576	483	XP_018028641.1 PREDICTED: probable acetyltransferase NATA1-like [Hyalella azteca]
mnor_11880	REF_STRG_1_48549_XLOC_025411.3.p1	hazt_14341	XP_018023562.1	1170	855	58698	4619	XP_018023562.1 PREDICTED: hemK methyltransferase family member 1-like, partial [Hyalella azteca]
mnor_11887	REF_STRG_1_48583_XLOC_025487.1.p1	hazt_2508	XP_018009086.1	1518	2043	73639	24535	XP_018009086.1 PREDICTED: uncharacterized protein LOC108666680 [Hyalella azteca]
mnor_11889	REF_STRG_1_48589_XLOC_025492.1.p1	hazt_8512	XP_018016422.1	2439	3420	163429	21464	XP_018016422.1 PREDICTED: anoctamin-1-like [Hyalella azteca]
mnor_1189	COM_SPAL_1_013989_XLOC_049244.1.p1	hazt_8113	XP_018015919.1	714	930	141503	5821	XP_018015919.1 PREDICTED: FGFR1 oncogene partner 2 homolog [Hyalella azteca]
mnor_11890	REF_STRG_1_48612_XLOC_025520.1.p1	hazt_4137	XP_018011114.1	1434	1413	109266	15189	XP_018011114.1 PREDICTED: serine hydroxymethyltransferase, cytosolic-like [Hyalella azteca]
mnor_11893	REF_STRG_1_48623_XLOC_025533.2.p1	hazt_3674	XP_018010510.1	357	363	103996	28418	XP_018010510.1 PREDICTED: uncharacterized protein LOC108667921 isoform X1 [Hyalella azteca]
mnor_1190	COM_SPAL_1_013992_XLOC_049257.1.p1	hazt_8303	XP_018016174.1	2088	1554	138788	8011	XP_018016174.1 PREDICTED: ubiquitin carboxyl-terminal hydrolase 14-like [Hyalella azteca]
mnor_11900	REF_STRG_1_4864_XLOC_087191.1.p1	hazt_12401	XP_018021073.1	873	864	116360	5849	XP_018021073.1 PREDICTED: UPF0769 protein C21orf59 homolog [Hyalella azteca]
mnor_11902	REF_STRG_1_4865_XLOC_087192.3.p1	hazt_2037	XP_018008502.1	408	492	627	1617	XP_018008502.1 PREDICTED: p53 and DNA damage-regulated protein 1-like [Hyalella azteca]
mnor_11904	REF_STRG_1_48694_XLOC_025642.1.p1	hazt_11577	XP_018020036.1	582	633	31379	5888	XP_018020036.1 PREDICTED: COMM domain-containing protein 3-like [Hyalella azteca]
mnor_11909	REF_STRG_1_48710_XLOC_025682.1.p1	hazt_2717	XP_018009357.1	5223	4422	136315	5960	XP_018009357.1 PREDICTED: uncharacterized protein LOC108666903 [Hyalella azteca]
mnor_11914	REF_STRG_1_48761_XLOC_025768.1.p1	hazt_14021	XP_018023111.1	1152	927	112473	4656	XP_018023111.1 PREDICTED: uncharacterized protein LOC108679096 [Hyalella azteca]
mnor_11919	REF_STRG_1_48788_XLOC_025809.2.p1	hazt_14538	XP_018023836.1	363	495	270809	6030	XP_018023836.1 PREDICTED: peptidyl-prolyl cis-trans isomerase-like 3 [Hyalella azteca]
mnor_11922	REF_STRG_1_48818_XLOC_025838.1.p1	hazt_13034	XP_018021875.1	654	657	28397	13605	XP_018021875.1 PREDICTED: trafficking protein particle complex subunit 4-like [Hyalella azteca]
mnor_11926	REF_STRG_1_4883_XLOC_087279.1.p1	hazt_16331	XP_018026155.1	6201	6501	330348	42234	XP_018026155.1 PREDICTED: mediator of RNA polymerase II transcription subunit 13-like [Hyalella azteca]
mnor_11946	REF_STRG_1_48928_XLOC_025989.1.p1	hazt_12236	XP_018020857.1	927	1089	14689	8317	XP_018020857.1 PREDICTED: uncharacterized protein LOC108677191 [Hyalella azteca]
mnor_1195	COM_SPAL_1_014048_XLOC_049422.1.p1	hazt_4076	XP_018011021.1	1584	2430	129656	11639	XP_018011021.1 PREDICTED: glucosylceramidase-like isoform X1 [Hyalella azteca]
mnor_11951	REF_STRG_1_48955_XLOC_026040.1.p1	hazt_568	XP_018006710.1	1938	2973	151430	19414	XP_018006710.1 PREDICTED: uncharacterized protein LOC108664599 [Hyalella azteca]
mnor_11953	REF_STRG_1_48965_XLOC_026050.3.p1	hazt_246	XP_018006319.1	1020	885	197274	885	XP_018006319.1 PREDICTED: uncharacterized protein SYNPCC7002_A1628-like [Hyalella azteca]
mnor_11964	REF_STRG_1_49040_XLOC_026146.2.p1	hazt_12757	XP_018021514.1	804	1059	7071	7970	XP_018021514.1 PREDICTED: heparan sulfate 2-O-sulfotransferase 1-like [Hyalella azteca]
mnor_11974	REF_STRG_1_49070_XLOC_026203.2.p1	hazt_6798	XP_018014291.1	1323	1308	66600	10138	XP_018014291.1 PREDICTED: 26S proteasome non-ATPase regulatory subunit 4-like [Hyalella azteca]
mnor_11977	REF_STRG_1_49085_XLOC_026221.2.p1	hazt_17576	XP_018027711.1	996	993	75102	7059	XP_018027711.1 PREDICTED: transaldolase-like [Hyalella azteca]
mnor_11981	REF_STRG_1_49095_XLOC_026241.2.p1	hazt_9051	XP_018017081.1	816	1071	1307	7241	XP_018017081.1 PREDICTED: retinal homeobox protein Rx2-like [Hyalella azteca]
mnor_11986	REF_STRG_1_49114_XLOC_026274.2.p1	hazt_7948	XP_018015712.1	444	444	13819	3897	XP_018015712.1 PREDICTED: myosin-2 essential light chain-like [Hyalella azteca]
mnor_11987	REF_STRG_1_49118_XLOC_026279.1.p1	hazt_293	XP_018006370.1	672	705	107150	2979	XP_018006370.1 PREDICTED: oxidoreductase HTATIP2-like [Hyalella azteca]
mnor_1199	COM_SPAL_1_014078_XLOC_049498.2.p1	hazt_14402	XP_018023636.1	888	1593	30256	15395	XP_018023636.1 PREDICTED: lisH domain-containing protein ARMC9-like [Hyalella azteca]
mnor_11992	REF_STRG_1_4912_XLOC_087889.1.p1	hazt_13253	XP_018022142.1	417	408	42528	3095	XP_018022142.1 PREDICTED: partner of bursicon-like [Hyalella azteca]
mnor_11996	REF_STRG_1_49167_XLOC_026342.1.p1	hazt_2727	XP_018009368.1	1122	1149	58095	11101	XP_018009368.1 PREDICTED: zinc transporter 7-B-like [Hyalella azteca]
mnor_12	COM_SPAL_1_000297_XLOC_001301.6.p1	hazt_17307	XP_018027383.1	756	441	20451	8307	XP_018027383.1 PREDICTED: 40S ribosomal protein S16-like [Hyalella azteca]
mnor_1200	COM_SPAL_1_014082_XLOC_049510.1.p1	hazt_13761	XP_018022792.1	3621	3252	56253	18381	XP_018022792.1 PREDICTED: probable serine/threonine-protein kinase DDB_G0268876 [Hyalella azteca]
mnor_12005	REF_STRG_1_49216_XLOC_026418.2.p1	hazt_3174	XP_018009899.1	1476	1485	2260	8947	XP_018009899.1 PREDICTED: retinal dehydrogenase 1-like [Hyalella azteca]
mnor_1201	COM_SPAL_1_014088_XLOC_049526.1.p1	hazt_15100	XP_018024567.1	3867	3747	37083	51624	XP_018024567.1 PREDICTED: chaoptin-like [Hyalella azteca]
mnor_12027	REF_STRG_1_4931_XLOC_087517.1.p1	hazt_17559	XP_018027688.1	1638	1410	211369	6274	XP_018027688.1 PREDICTED: MAP kinase-interacting serine/threonine-protein kinase 1-like [Hyalella azteca]
mnor_1203	COM_SPAL_1_014121_XLOC_049614.3.p1	hazt_2855	XP_018009520.1	1662	1740	60285	13771	XP_018009520.1 PREDICTED: peptidylprolyl isomerase domain and WD repeat-containing protein 1-like [Hyalella azteca]
mnor_12044	REF_STRG_1_49407_XLOC_026695.1.p1	hazt_10564	XP_018018848.1	699	708	1672	8392	XP_018018848.1 PREDICTED: androgen-induced gene 1 protein-like [Hyalella azteca]
mnor_12049	REF_STRG_1_49423_XLOC_026720.2.p1	hazt_10981	XP_018019337.1	9588	5247	135874	21281	XP_018019337.1 PREDICTED: protocadherin-like wing polarity protein stan [Hyalella azteca]
mnor_1205	COM_SPAL_1_014138_XLOC_049645.1.p1	hazt_14298	XP_018023509.1	1311	1509	65081	9070	XP_018023509.1 PREDICTED: beta-catenin-like protein 1 [Hyalella azteca]
mnor_1206	COM_SPAL_1_014150_XLOC_049694.6.p1	hazt_1564	XP_018007934.1	1674	1716	138201	7273	XP_018007934.1 PREDICTED: uncharacterized protein LOC108665670 [Hyalella azteca]
mnor_12061	REF_STRG_1_49469_XLOC_026773.2.p1	hazt_8142	XP_018015956.1	1158	1155	77122	8668	XP_018015956.1 PREDICTED: isocitrate dehydrogenase [NAD] subunit beta, mitochondrial-like isoform X1 [Hyalella azteca]
mnor_12062	REF_STRG_1_49471_XLOC_026780.2.p1	hazt_5204	XP_018012373.1	1476	2213	146031	17499	XP_018012373.1 PREDICTED: uncharacterized protein LOC108669535, partial [Hyalella azteca]
mnor_12063	REF_STRG_1_49472_XLOC_026779.1.p1	hazt_104	XP_018006177.1	765	945	83023	945	XP_018006177.1 PREDICTED: tRNA pseudouridine synthase B-like [Hyalella azteca]
mnor_12066	REF_STRG_1_4949_XLOC_087976.2.p1	hazt_18162	XP_018028376.1	801	678	1135	678	XP_018028376.1 PREDICTED: C-factor-like [Hyalella azteca]
mnor_1207	COM_SPAL_1_014159_XLOC_049717.4.p1	hazt_14065	XP_018023218.1	1467	1473	253837	14188	XP_018023218.1 PREDICTED: alpha-L-fucosidase-like [Hyalella azteca]
mnor_12071	REF_STRG_1_49528_XLOC_026877.2.p1	hazt_9376	XP_018017464.1	4323	3201	32624	7877	XP_018017464.1 PREDICTED: uncharacterized protein LOC108674072 [Hyalella azteca]
mnor_12078	REF_STRG_1_49553_XLOC_026930.1.p1	hazt_17791	XP_018027967.1	915	1158	9118	3553	XP_018027967.1 PREDICTED: achaete-scute complex protein T8-like [Hyalella azteca]
mnor_1208	COM_SPAL_1_014163_XLOC_049730.9.p1	hazt_3703	XP_018010552.1	1302	1305	40386	6064	XP_018010552.1 PREDICTED: adenosylhomocysteinase-like isoform X1 [Hyalella azteca]
mnor_12085	REF_STRG_1_49580_XLOC_026965.1.p1	hazt_6153	XP_018013516.1	597	1200	836	4589	XP_018013516.1 PREDICTED: silk gland factor 3-like [Hyalella azteca]
mnor_12086	REF_STRG_1_49583_XLOC_026976.4.p1	hazt_6888	XP_018014419.1	1614	1809	70953	11406	XP_018014419.1 PREDICTED: 5-aminolevulinate synthase, erythroid-specific, mitochondrial-like isoform X1 [Hyalella azteca]
mnor_12088	REF_STRG_1_49605_XLOC_027015.2.p1	hazt_12411	XP_018021085.1	1446	1449	182458	33891	XP_018021085.1 PREDICTED: integrin alpha-PS1-like [Hyalella azteca]
mnor_12089	REF_STRG_1_49615_XLOC_027025.1.p1	hazt_11757	XP_018020267.1	1305	1305	81192	6483	XP_018020267.1 PREDICTED: probable imidazolonepropionase [Hyalella azteca]
mnor_12093	REF_STRG_1_49624_XLOC_027037.3.p1	hazt_11989	XP_018020559.1	642	687	67544	9188	XP_018020559.1 PREDICTED: vitelline membrane outer layer protein 1 homolog [Hyalella azteca]
mnor_12094	REF_STRG_1_49627_XLOC_027039.7.p1	hazt_12980	XP_018021806.1	1089	1086	18653	6160	XP_018021806.1 PREDICTED: innexin inx2-like [Hyalella azteca]
mnor_121	COM_SPAL_1_002476_XLOC_012825.1.p1	hazt_4850	XP_018011945.1	1071	1455	26342	23412	XP_018011945.1 PREDICTED: dopamine receptor 1-like [Hyalella azteca]
mnor_1210	COM_SPAL_1_014207_XLOC_049877.1.p1	hazt_5097	XP_018012237.1	894	915	153539	4574	XP_018012237.1 PREDICTED: serine/threonine-protein phosphatase 6 catalytic subunit-like [Hyalella azteca]
mnor_12106	REF_STRG_1_4971_XLOC_088234.5.p1	hazt_6350	XP_018013756.1	729	720	237383	84718	XP_018013756.1 PREDICTED: glutathione S-transferase 1-like isoform X1 [Hyalella azteca]
mnor_12107	REF_STRG_1_49722_XLOC_027187.2.p1	hazt_10602	XP_018018892.1	3135	3237	89195	7445	XP_018018892.1 PREDICTED: ubiquitin-like modifier-activating enzyme 1 isoform X1 [Hyalella azteca]
mnor_12112	REF_STRG_1_49752_XLOC_027231.1.p1	hazt_17444	XP_018027550.1	3453	3786	29356	30378	XP_018027550.1 PREDICTED: uncharacterized protein LOC108682820 [Hyalella azteca]
mnor_12113	REF_STRG_1_49756_XLOC_027223.1.p1	hazt_10816	XP_018019152.1	1338	2301	83831	7383	XP_018019152.1 PREDICTED: U3 small nucleolar ribonucleoprotein protein MPP10-like [Hyalella azteca]
mnor_12114	REF_STRG_1_49757_XLOC_027225.1.p1	hazt_1724	XP_018008135.1	654	654	2356	6337	XP_018008135.1 PREDICTED: 60S ribosomal protein L10a-like isoform X1 [Hyalella azteca]
mnor_12119	REF_STRG_1_49778_XLOC_027274.1.p1	hazt_8827	XP_018016812.1	1185	1452	75478	5347	XP_018016812.1 PREDICTED: chitinase-3-like protein 1 [Hyalella azteca]
mnor_1212	COM_SPAL_1_014228_XLOC_049945.1.p1	hazt_17221	XP_018027273.1	3957	5856	145744	21370	XP_018027273.1 PREDICTED: protein kibra-like isoform X1 [Hyalella azteca]
mnor_12127	REF_STRG_1_49791_XLOC_027292.1.p1	hazt_12148	XP_018020738.1	1782	2601	15876	25011	XP_018020738.1 PREDICTED: uncharacterized protein LOC108677099 [Hyalella azteca]
mnor_1213	COM_SPAL_1_014246_XLOC_050008.3.p1	hazt_12641	XP_018021372.1	1311	1425	367007	27047	XP_018021372.1 PREDICTED: serine/threonine-protein kinase tricorner-like [Hyalella azteca]
mnor_12134	REF_STRG_1_49822_XLOC_027332.2.p1	hazt_5874	XP_018013197.1	864	627	108460	3810	XP_018013197.1 PREDICTED: leucine-rich repeat-containing protein C10orf11 homolog [Hyalella azteca]
mnor_1214	COM_SPAL_1_014254_XLOC_050030.2.p1	hazt_13858	XP_018022907.1	1608	1491	22697	52967	XP_018022907.1 PREDICTED: metalloprotease TIKI2-like [Hyalella azteca]
mnor_1215	COM_SPAL_1_014255_XLOC_050034.7.p1	hazt_16798	XP_018026726.1	1587	1614	614640	9091	XP_018026726.1 PREDICTED: ribosomal protein S6 kinase beta-2-like [Hyalella azteca]
mnor_1216	COM_SPAL_1_014256_XLOC_050048.7.p1	hazt_14615	XP_018023949.1	1074	1077	127398	12685	XP_018023949.1 PREDICTED: phosphoribosyl pyrophosphate synthase-associated protein 2-like [Hyalella azteca]
mnor_12160	REF_STRG_1_49936_XLOC_027485.1.p1	hazt_6097	XP_018013455.1	2853	1227	174481	12849	XP_018013455.1 PREDICTED: peritrophin-48-like [Hyalella azteca]
mnor_1217	COM_SPAL_1_014265_XLOC_050063.1.p1	hazt_1844	XP_018008275.1	2484	1854	191413	9072	XP_018008275.1 PREDICTED: katanin p60 ATPase-containing subunit A-like 2 [Hyalella azteca]
mnor_12172	REF_STRG_1_49964_XLOC_027549.1.p1	hazt_10723	XP_018019042.1	987	1071	47551	4869	XP_018019042.1 PREDICTED: uncharacterized protein LOC108675533 isoform X2 [Hyalella azteca]
mnor_12174	REF_STRG_1_49981_XLOC_027582.1.p1	hazt_5925	XP_018013256.1	1332	777	269951	37358	XP_018013256.1 PREDICTED: protein FAM43A-like, partial [Hyalella azteca]
mnor_12176	REF_STRG_1_499_XLOC_068769.1.p1	hazt_4872	XP_018011968.1	1461	454	188315	9792	XP_018011968.1 PREDICTED: post-GPI attachment to proteins factor 2-like, partial [Hyalella azteca]
mnor_12177	REF_STRG_1_4_XLOC_012878.1.p1	hazt_11356	XP_018019785.1	1311	1518	177233	12125	XP_018019785.1 PREDICTED: uncharacterized protein LOC108676245 [Hyalella azteca]
mnor_12178	REF_STRG_1_50000_XLOC_027604.1.p1	hazt_13995	XP_018023080.1	372	312	4758	513	XP_018023080.1 PREDICTED: vitellogenesis-inhibiting hormone-like [Hyalella azteca]
mnor_12179	REF_STRG_1_50004_XLOC_027607.3.p1	hazt_7152	XP_018014730.1	534	669	23421	8285	XP_018014730.1 PREDICTED: nucleolin-like [Hyalella azteca]
mnor_12188	REF_STRG_1_50041_XLOC_027660.2.p1	hazt_17283	XP_018027349.1	3192	4284	77510	30835	XP_018027349.1 PREDICTED: LOW QUALITY PROTEIN: uncharacterized protein LOC108682654 [Hyalella azteca]
mnor_1219	COM_SPAL_1_014270_XLOC_050082.2.p1	hazt_17728	XP_018027894.1	1608	1449	102479	27502	XP_018027894.1 PREDICTED: protein spinster-like [Hyalella azteca]
mnor_12191	REF_STRG_1_5004_XLOC_088833.1.p1	hazt_6552	XP_018013993.1	657	793	450412	4950	XP_018013993.1 PREDICTED: mitochondrial import inner membrane translocase subunit Tim21-like [Hyalella azteca]
mnor_12192	REF_STRG_1_5005_XLOC_088835.5.p1	hazt_7982	XP_018015754.1	1614	1662	248326	5025	XP_018015754.1 PREDICTED: activating signal cointegrator 1-like [Hyalella azteca]
mnor_122	COM_SPAL_1_002481_XLOC_012842.1.p1	hazt_15583	XP_018025185.1	1242	1269	24465	5866	XP_018025185.1 PREDICTED: intraflagellar transport protein 57 homolog [Hyalella azteca]
mnor_1220	COM_SPAL_1_014274_XLOC_050085.1.p1	hazt_8071	XP_018015863.1	1698	2415	208024	20612	XP_018015863.1 PREDICTED: phenylalanine--tRNA ligase alpha subunit-like [Hyalella azteca]
mnor_12200	REF_STRG_1_50094_XLOC_027729.1.p1	hazt_10698	XP_018019013.1	759	795	51367	6507	XP_018019013.1 PREDICTED: NADH dehydrogenase [ubiquinone] iron-sulfur protein 3, mitochondrial-like [Hyalella azteca]
mnor_12202	REF_STRG_1_50105_XLOC_027754.1.p1	hazt_5200	XP_018012369.1	423	426	5843	939	XP_018012369.1 PREDICTED: nuclear receptor 2C2-associated protein-like [Hyalella azteca]
mnor_12205	REF_STRG_1_50109_XLOC_027734.3.p1	hazt_2653	XP_018009258.1	597	672	22415	4194	XP_018009258.1 PREDICTED: peroxiredoxin 1-like isoform X1 [Hyalella azteca]
mnor_12208	REF_STRG_1_50122_XLOC_027779.1.p1	hazt_4486	XP_018011515.1	666	678	42662	5937	XP_018011515.1 PREDICTED: thioredoxin domain-containing protein 9-like [Hyalella azteca]
mnor_12215	REF_STRG_1_50174_XLOC_027844.1.p1	hazt_18057	XP_018028270.1	360	351	26332	10560	XP_018028270.1 PREDICTED: uncharacterized protein LOC108683467 [Hyalella azteca]
mnor_12216	REF_STRG_1_50180_XLOC_027845.1.p1	hazt_3420	XP_018010183.1	1278	951	33347	9528	XP_018010183.1 PREDICTED: uncharacterized protein LOC108667653 isoform X1 [Hyalella azteca]
mnor_12217	REF_STRG_1_50184_XLOC_027858.3.p1	hazt_8184	XP_018016013.1	531	663	140565	17174	XP_018016013.1 PREDICTED: uncharacterized protein LOC108672790 [Hyalella azteca]
mnor_1223	COM_SPAL_1_014345_XLOC_050296.8.p1	hazt_12733	XP_018021488.1	765	771	73437	1632	XP_018021488.1 PREDICTED: ES1 protein homolog, mitochondrial-like [Hyalella azteca]
mnor_12237	REF_STRG_1_50315_XLOC_028064.1.p1	hazt_358	XP_018006447.1	1635	992	242599	11615	XP_018006447.1 PREDICTED: b(0,+)-type amino acid transporter 1-like, partial [Hyalella azteca]
mnor_12240	REF_STRG_1_50328_XLOC_028073.2.p1	hazt_572	XP_018006714.1	1203	1374	57444	18448	XP_018006714.1 PREDICTED: LOW QUALITY PROTEIN: probable pyruvate dehydrogenase E1 component subunit alpha, mitochondrial [Hyalella azteca]
mnor_12242	REF_STRG_1_50333_XLOC_028086.5.p1	hazt_2906	XP_018009579.1	819	1053	74936	8418	XP_018009579.1 PREDICTED: hydroxyacyl-coenzyme A dehydrogenase, mitochondrial-like [Hyalella azteca]
mnor_12245	REF_STRG_1_50345_XLOC_028101.1.p1	hazt_11694	XP_018020185.1	1989	2037	115087	11737	XP_018020185.1 PREDICTED: pescadillo homolog [Hyalella azteca]
mnor_12251	REF_STRG_1_50408_XLOC_028188.1.p1	hazt_8813	XP_018016796.1	1617	1494	70091	8300	XP_018016796.1 PREDICTED: apoptosis inhibitor 5-A-like [Hyalella azteca]
mnor_12252	REF_STRG_1_50410_XLOC_028187.1.p1	hazt_2796	XP_018009456.1	1266	810	63380	4727	XP_018009456.1 PREDICTED: deoxyribonuclease-1-like [Hyalella azteca]
mnor_12258	REF_STRG_1_50439_XLOC_028228.8.p1	hazt_11478	XP_018019923.1	5124	6153	75217	23062	XP_018019923.1 PREDICTED: plexin A3-like isoform X1 [Hyalella azteca]
mnor_1226	COM_SPAL_1_014377_XLOC_050401.3.p1	hazt_15968	XP_018025710.1	600	600	10656	35074	XP_018025710.1 PREDICTED: GTP-binding protein Di-Ras2-like [Hyalella azteca]
mnor_12260	REF_STRG_1_50449_XLOC_028232.1.p1	hazt_8222	XP_018016065.1	648	636	35266	4876	XP_018016065.1 PREDICTED: male-enhanced antigen 1-like [Hyalella azteca]
mnor_12262	REF_STRG_1_50454_XLOC_028239.1.p1	hazt_6657	XP_018014113.1	1074	1143	101655	6844	XP_018014113.1 PREDICTED: retinol dehydrogenase 12-like [Hyalella azteca]
mnor_12263	REF_STRG_1_50462_XLOC_028250.1.p1	hazt_11214	XP_018019618.1	1800	1611	38277	7306	XP_018019618.1 PREDICTED: kelch-like protein 26 [Hyalella azteca]
mnor_12266	REF_STRG_1_50471_XLOC_028268.1.p1	hazt_14776	XP_018024147.1	546	540	125436	3712	XP_018024147.1 PREDICTED: uncharacterized protein LOC108679916 [Hyalella azteca]
mnor_1227	COM_SPAL_1_014378_XLOC_050411.2.p1	hazt_7441	XP_018015080.1	1617	1647	112014	7425	XP_018015080.1 PREDICTED: formimidoyltransferase-cyclodeaminase-like [Hyalella azteca]
mnor_12270	REF_STRG_1_50490_XLOC_028304.2.p1	hazt_16492	XP_018026352.1	834	888	48286	4987	XP_018026352.1 PREDICTED: 39S ribosomal protein L46, mitochondrial-like [Hyalella azteca]
mnor_1228	COM_SPAL_1_014387_XLOC_050437.3.p1	hazt_16982	XP_018026950.1	4173	4104	83124	5465	XP_018026950.1 PREDICTED: tonsoku-like protein [Hyalella azteca]
mnor_1229	COM_SPAL_1_014388_XLOC_050440.1.p1	hazt_10556	XP_018018840.1	1359	936	49651	5372	XP_018018840.1 PREDICTED: proclotting enzyme-like [Hyalella azteca]
mnor_1230	COM_SPAL_1_014389_XLOC_050441.2.p1	hazt_5633	XP_018012915.1	1215	798	29170	3914	XP_018012915.1 PREDICTED: DNA-directed RNA polymerase III subunit rpc4-like [Hyalella azteca]
mnor_12309	REF_STRG_1_50686_XLOC_028609.1.p1	hazt_1348	XP_018007680.1	1290	2859	50479	18961	XP_018007680.1 PREDICTED: uncharacterized protein LOC108665440 [Hyalella azteca]
mnor_1231	COM_SPAL_1_014403_XLOC_050479.1.p1	hazt_10279	XP_018018525.1	1479	1620	127219	10561	XP_018018525.1 PREDICTED: thioredoxin domain-containing protein 3 homolog [Hyalella azteca]
mnor_12321	REF_STRG_1_50745_XLOC_028701.1.p1	hazt_16287	XP_018026103.1	465	459	22958	3256	XP_018026103.1 PREDICTED: MORN repeat-containing protein 4-like, partial [Hyalella azteca]
mnor_12324	REF_STRG_1_50755_XLOC_028713.1.p1	hazt_15695	XP_018025335.1	978	978	109155	5411	XP_018025335.1 PREDICTED: THO complex subunit 3-like [Hyalella azteca]
mnor_12325	REF_STRG_1_50761_XLOC_028725.3.p1	hazt_6096	XP_018013454.1	1776	1906	82336	7962	XP_018013454.1 PREDICTED: DET1 homolog, partial [Hyalella azteca]
mnor_1233	COM_SPAL_1_014418_XLOC_050524.1.p1	hazt_14825	XP_018024209.1	2814	2370	121360	44387	XP_018024209.1 PREDICTED: disintegrin and metalloproteinase domain-containing protein 10-like [Hyalella azteca]
mnor_12334	REF_STRG_1_5079_XLOC_089468.1.p1	hazt_4163	XP_018011150.1	297	300	13140	3919	XP_018011150.1 PREDICTED: ATP synthase subunit g, mitochondrial-like [Hyalella azteca]
mnor_12335	REF_STRG_1_5080_XLOC_089463.3.p1	hazt_15992	XP_018025742.1	771	1086	170499	7268	XP_018025742.1 PREDICTED: uncharacterized protein LOC108681240 [Hyalella azteca]
mnor_1234	COM_SPAL_1_014424_XLOC_050543.3.p1	hazt_12429	XP_018021113.1	3579	3300	144540	48502	XP_018021113.1 PREDICTED: CUB and sushi domain-containing protein 1-like, partial [Hyalella azteca]
mnor_12341	REF_STRG_1_50857_XLOC_028857.5.p1	hazt_513	XP_018006634.1	555	564	112514	11657	XP_018006634.1 PREDICTED: caveolin-3-like isoform X1 [Hyalella azteca]
mnor_12348	REF_STRG_1_50885_XLOC_028897.1.p1	hazt_8861	XP_018016853.1	312	354	137365	3986	XP_018016853.1 PREDICTED: uncharacterized protein LOC108673519 [Hyalella azteca]
mnor_1235	COM_SPAL_1_014432_XLOC_050566.2.p1	hazt_12914	XP_018021728.1	4863	5739	123872	13660	XP_018021728.1 PREDICTED: uncharacterized protein LOC108677925 [Hyalella azteca]
mnor_12354	REF_STRG_1_50912_XLOC_028933.2.p1	hazt_13786	XP_018022825.1	723	735	30191	13017	XP_018022825.1 PREDICTED: uncharacterized protein LOC108678844 [Hyalella azteca]
mnor_1236	COM_SPAL_1_014444_XLOC_050611.1.p1	hazt_9614	XP_018017750.1	966	1071	162880	15974	XP_018017750.1 PREDICTED: UDP-N-acetylglucosamine/UDP-glucose/GDP-mannose transporter-like isoform X1 [Hyalella azteca]
mnor_12368	REF_STRG_1_50992_XLOC_029036.2.p1	hazt_6811	XP_018014308.1	4074	4302	77579	17446	XP_018014308.1 PREDICTED: uncharacterized protein LOC108671307 [Hyalella azteca]
mnor_1237	COM_SPAL_1_014452_XLOC_050630.5.p1	hazt_10904	XP_018019245.1	945	933	105536	3453	XP_018019245.1 PREDICTED: alpha-tocopherol transfer protein-like [Hyalella azteca]
mnor_12374	REF_STRG_1_51012_XLOC_029059.3.p1	hazt_12974	XP_018021797.1	1731	1857	187325	33033	XP_018021797.1 PREDICTED: multiple C2 and transmembrane domain-containing protein 1-like [Hyalella azteca]
mnor_12393	REF_STRG_1_51080_XLOC_029154.1.p1	hazt_4911	XP_018012019.1	2724	6117	3177	121686	XP_018012019.1 PREDICTED: uncharacterized protein LOC108669226 [Hyalella azteca]
mnor_12394	REF_STRG_1_51087_XLOC_029168.3.p1	hazt_4509	XP_018011541.1	1368	1446	79952	8401	XP_018011541.1 PREDICTED: solute carrier family 52, riboflavin transporter, member 3-B-like [Hyalella azteca]
mnor_1240	COM_SPAL_1_014470_XLOC_050708.3.p1	hazt_1046	XP_018007335.1	984	1620	50400	13342	XP_018007335.1 PREDICTED: intraflagellar transport protein 46-like isoform X1 [Hyalella azteca]
mnor_12400	REF_STRG_1_51107_XLOC_029213.1.p1	hazt_7913	XP_018015661.1	1629	1905	113300	31775	XP_018015661.1 PREDICTED: ecdysone-induced protein 78C-like isoform X1 [Hyalella azteca]
mnor_12409	REF_STRG_1_5122_XLOC_090027.1.p1	hazt_6009	XP_018013354.1	2370	2355	140837	10421	XP_018013354.1 PREDICTED: pumilio homolog 2-like [Hyalella azteca]
mnor_1241	COM_SPAL_1_014488_XLOC_050751.3.p1	hazt_6910	XP_018014449.1	726	930	62609	8022	XP_018014449.1 PREDICTED: palmitoyltransferase ZDHHC3-like [Hyalella azteca]
mnor_12411	REF_STRG_1_51236_XLOC_029379.3.p1	hazt_17191	XP_018027238.1	2664	3066	274468	6102	XP_018027238.1 PREDICTED: uncharacterized protein LOC108682559 [Hyalella azteca]
mnor_12424	REF_STRG_1_51336_XLOC_029527.1.p1	hazt_6106	XP_018013465.1	438	438	29657	4370	XP_018013465.1 PREDICTED: calmodulin-like [Hyalella azteca]
mnor_12430	REF_STRG_1_51366_XLOC_029554.1.p1	hazt_15276	XP_018024775.1	1365	1266	61976	6170	XP_018024775.1 PREDICTED: uncharacterized protein LOC108680466 isoform X1 [Hyalella azteca]
mnor_12434	REF_STRG_1_51383_XLOC_029588.1.p1	hazt_652	XP_018006844.1	690	453	80717	5546	XP_018006844.1 PREDICTED: dolichyldiphosphatase 1-like [Hyalella azteca]
mnor_1244	COM_SPAL_1_014508_XLOC_050831.2.p1	hazt_9310	XP_018017392.1	4329	3303	202666	5270	XP_018017392.1 PREDICTED: nucleolar MIF4G domain-containing protein 1 homolog [Hyalella azteca]
mnor_12443	REF_STRG_1_51419_XLOC_029642.3.p1	hazt_4707	XP_018011776.1	693	798	270597	2315	XP_018011776.1 PREDICTED: uncharacterized protein LOC108669002 [Hyalella azteca]
mnor_12445	REF_STRG_1_51421_XLOC_029644.1.p1	hazt_12962	XP_018021783.1	1737	1104	43435	15278	XP_018021783.1 PREDICTED: zinc finger protein 865-like [Hyalella azteca]
mnor_12447	REF_STRG_1_51428_XLOC_029659.2.p1	hazt_6866	XP_018014387.1	1251	1275	154146	68546	XP_018014387.1 PREDICTED: high mobility group protein 20A-like [Hyalella azteca]
mnor_1245	COM_SPAL_1_014512_XLOC_050844.1.p1	hazt_5810	XP_018013119.1	723	795	86839	6658	XP_018013119.1 PREDICTED: glucose-induced degradation protein 8 homolog isoform X1 [Hyalella azteca]
mnor_12462	REF_STRG_1_51507_XLOC_029766.1.p1	hazt_2720	XP_018009360.1	1206	1185	70344	8863	XP_018009360.1 PREDICTED: dnaJ homolog subfamily A member 1-like [Hyalella azteca]
mnor_1247	COM_SPAL_1_014523_XLOC_050877.1.p1	hazt_4637	XP_018011683.1	5451	6117	178730	21921	XP_018011683.1 PREDICTED: tyrosine-protein phosphatase non-receptor type 23-like [Hyalella azteca]
mnor_1248	COM_SPAL_1_014526_XLOC_050890.1.p1	hazt_13828	XP_018022871.1	873	1488	80819	22101	XP_018022871.1 PREDICTED: 5-phosphohydroxy-L-lysine phospho-lyase-like isoform X1 [Hyalella azteca]
mnor_12482	REF_STRG_1_51587_XLOC_029910.2.p1	hazt_17752	XP_018027920.1	1107	1110	117125	12160	XP_018027920.1 PREDICTED: mRNA export factor-like [Hyalella azteca]
mnor_12488	REF_STRG_1_51603_XLOC_029938.1.p1	hazt_16820	XP_018026752.1	507	384	3589	4292	XP_018026752.1 PREDICTED: serum amyloid A-5 protein-like [Hyalella azteca]
mnor_12489	REF_STRG_1_51609_XLOC_029941.2.p1	hazt_10403	XP_018018666.1	1041	723	140308	3124	XP_018018666.1 PREDICTED: DDB1- and CUL4-associated factor 7-like [Hyalella azteca]
mnor_1249	COM_SPAL_1_014535_XLOC_050908.1.p1	hazt_17616	XP_018027757.1	1728	1809	196809	12040	XP_018027757.1 PREDICTED: N6-adenosine-methyltransferase subunit METTL3-like isoform X1 [Hyalella azteca]
mnor_12490	REF_STRG_1_5160_XLOC_090334.2.p1	hazt_9821	XP_018017994.1	1032	1050	50744	8092	XP_018017994.1 PREDICTED: galactosylgalactosylxylosylprotein 3-beta-glucuronosyltransferase I-like [Hyalella azteca]
mnor_1250	COM_SPAL_1_014542_XLOC_050935.3.p1	hazt_3390	XP_018010153.1	1815	2130	80784	7927	XP_018010153.1 PREDICTED: ATP-binding cassette sub-family F member 3-like [Hyalella azteca]
mnor_12505	REF_STRG_1_51657_XLOC_030017.1.p1	hazt_6180	XP_018013547.1	612	612	50565	8857	XP_018013547.1 PREDICTED: adenylate kinase isoenzyme 1-like [Hyalella azteca]
mnor_1251	COM_SPAL_1_014553_XLOC_050964.3.p1	hazt_5619	XP_018012901.1	1107	1368	1401	1805	XP_018012901.1 PREDICTED: protein snail-like [Hyalella azteca]
mnor_12527	REF_STRG_1_51763_XLOC_030196.2.p1	hazt_10034	XP_018018236.1	771	1038	104893	7817	XP_018018236.1 PREDICTED: ankyrin repeat domain-containing protein 16-like isoform X1 [Hyalella azteca]
mnor_12541	REF_STRG_1_51824_XLOC_030300.1.p1	hazt_3164	XP_018009888.1	1038	1059	135125	13444	XP_018009888.1 PREDICTED: activator of 90 kDa heat shock protein ATPase homolog 1-like [Hyalella azteca]
mnor_12551	REF_STRG_1_51898_XLOC_030394.3.p1	hazt_1663	XP_018008060.1	2919	3069	33023	25144	XP_018008060.1 PREDICTED: hormone receptor 4-like isoform X1 [Hyalella azteca]
mnor_1256	COM_SPAL_1_014593_XLOC_051120.2.p1	hazt_14439	XP_018023689.1	1347	1860	204331	34510	XP_018023689.1 PREDICTED: uncharacterized protein LOC108679557 isoform X1 [Hyalella azteca]
mnor_12560	REF_STRG_1_51936_XLOC_030447.10.p1	hazt_10638	XP_018018938.1	1269	1242	90661	8071	XP_018018938.1 PREDICTED: argininosuccinate synthase-like isoform X1 [Hyalella azteca]
mnor_12563	REF_STRG_1_5195_XLOC_090861.1.p1	hazt_9553	XP_018017684.1	1281	1359	172999	11459	XP_018017684.1 PREDICTED: tryptophan 2,3-dioxygenase-like [Hyalella azteca]
mnor_1258	COM_SPAL_1_014612_XLOC_051180.1.p1	hazt_7999	XP_018015774.1	1173	1302	31783	4770	XP_018015774.1 PREDICTED: tetratricopeptide repeat protein 8-like [Hyalella azteca]
mnor_12580	REF_STRG_1_5206_XLOC_091028.1.p1	hazt_16971	XP_018026934.1	1329	1173	1686	10082	XP_018026934.1 PREDICTED: uncharacterized protein LOC108682307, partial [Hyalella azteca]
mnor_12581	REF_STRG_1_52072_XLOC_030648.1.p1	hazt_2316	XP_018008848.1	3021	3114	78488	7218	XP_018008848.1 PREDICTED: uncharacterized protein LOC108666476 [Hyalella azteca]
mnor_12582	REF_STRG_1_52079_XLOC_030655.2.p1	hazt_11524	XP_018019979.1	1467	1533	109863	8604	XP_018019979.1 PREDICTED: alanine--glyoxylate aminotransferase 2, mitochondrial-like [Hyalella azteca]
mnor_1259	COM_SPAL_1_014645_XLOC_051268.4.p1	hazt_5854	XP_018013177.1	2271	3078	206238	35389	XP_018013177.1 PREDICTED: 5'-3' exoribonuclease 1-like [Hyalella azteca]
mnor_1260	COM_SPAL_1_014646_XLOC_051273.1.p1	hazt_11902	XP_018020439.1	1338	1380	149644	4288	XP_018020439.1 PREDICTED: succinate--hydroxymethylglutarate CoA-transferase-like [Hyalella azteca]
mnor_12601	REF_STRG_1_52195_XLOC_030839.1.p1	hazt_4291	XP_018011298.1	1098	987	263544	26532	XP_018011298.1 PREDICTED: homeobox protein extradenticle-like [Hyalella azteca]
mnor_12606	REF_STRG_1_52217_XLOC_030871.3.p1	hazt_4308	XP_018011317.1	2892	6575	127615	41453	XP_018011317.1 PREDICTED: uncharacterized protein LOC108668587, partial [Hyalella azteca]
mnor_1261	COM_SPAL_1_014666_XLOC_051308.1.p1	hazt_8363	XP_018016242.1	1650	2109	151240	20368	XP_018016242.1 PREDICTED: calcium uptake protein 1 homolog, mitochondrial-like [Hyalella azteca]
mnor_12626	REF_STRG_1_52310_XLOC_031006.3.p1	hazt_11211	XP_018019615.1	462	477	15753	10919	XP_018019615.1 PREDICTED: 40S ribosomal protein S11-like [Hyalella azteca]
mnor_12627	REF_STRG_1_52311_XLOC_031023.1.p1	hazt_17810	XP_018027987.1	2742	3258	113357	14793	XP_018027987.1 PREDICTED: F-box/WD repeat-containing protein 7-like [Hyalella azteca]
mnor_12628	REF_STRG_1_5231_XLOC_091464.2.p1	hazt_10912	XP_018019253.1	9129	6627	627938	22527	XP_018019253.1 PREDICTED: uncharacterized protein LOC108675738 isoform X1 [Hyalella azteca]
mnor_1263	COM_SPAL_1_014695_XLOC_051407.1.p1	hazt_7780	XP_018015485.1	999	1227	52497	6377	XP_018015485.1 PREDICTED: jmjC domain-containing protein 7-like [Hyalella azteca]
mnor_12637	REF_STRG_1_52359_XLOC_031083.3.p1	hazt_15279	XP_018024779.1	534	558	72762	6286	XP_018024779.1 PREDICTED: coatomer subunit zeta-1-like isoform X1 [Hyalella azteca]
mnor_12638	REF_STRG_1_52370_XLOC_031104.1.p1	hazt_9975	XP_018018169.1	1263	1569	64490	4378	XP_018018169.1 PREDICTED: uncharacterized protein LOC108674715 [Hyalella azteca]
mnor_12643	REF_STRG_1_52392_XLOC_031135.1.p1	hazt_12311	XP_018020963.1	615	762	159456	5680	XP_018020963.1 PREDICTED: uncharacterized protein LOC108677272 [Hyalella azteca]
mnor_1265	COM_SPAL_1_014711_XLOC_051433.1.p1	hazt_9949	XP_018018138.1	1149	1371	158230	9783	XP_018018138.1 PREDICTED: serine/threonine-protein phosphatase 2A 56 kDa regulatory subunit epsilon isoform-like [Hyalella azteca]
mnor_12650	REF_STRG_1_5242_XLOC_091658.1.p1	hazt_4883	XP_018011984.1	2448	2481	18450	14087	XP_018011984.1 PREDICTED: delta-like protein B [Hyalella azteca]
mnor_12652	REF_STRG_1_52437_XLOC_031206.1.p1	hazt_8407	XP_018016298.1	1044	1137	89773	5758	XP_018016298.1 PREDICTED: probable ethanolamine kinase [Hyalella azteca]
mnor_12655	REF_STRG_1_52463_XLOC_031237.2.p1	hazt_1583	XP_018007956.1	1818	2148	61650	21327	XP_018007956.1 PREDICTED: uncharacterized protein LOC108665689 [Hyalella azteca]
mnor_1266	COM_SPAL_1_014731_XLOC_051481.10.p1	hazt_6310	XP_018013709.1	1323	1767	53537	33034	XP_018013709.1 PREDICTED: hexokinase type 2-like isoform X1 [Hyalella azteca]
mnor_12661	REF_STRG_1_52493_XLOC_031282.2.p1	hazt_10274	XP_018018520.1	867	1263	89207	3447	XP_018018520.1 PREDICTED: hydroxysteroid dehydrogenase-like protein 2 [Hyalella azteca]
mnor_12665	REF_STRG_1_52509_XLOC_031320.1.p1	hazt_9694	XP_018017846.1	1473	1479	40362	19984	XP_018017846.1 PREDICTED: protein unzipped-like [Hyalella azteca]
mnor_12669	REF_STRG_1_52550_XLOC_031363.1.p1	hazt_1031	XP_018007316.1	1152	1131	42752	6640	XP_018007316.1 PREDICTED: proliferation-associated protein 2G4-like [Hyalella azteca]
mnor_1267	COM_SPAL_1_014733_XLOC_051483.7.p1	hazt_1457	XP_018007814.1	1056	1098	74008	5626	XP_018007814.1 PREDICTED: SAGA-associated factor 29-like isoform X1 [Hyalella azteca]
mnor_12674	REF_STRG_1_5257_XLOC_091826.5.p1	hazt_3238	XP_018009971.1	1824	1932	540048	11934	XP_018009971.1 PREDICTED: solute carrier family 23 member 1-like [Hyalella azteca]
mnor_1268	COM_SPAL_1_014743_XLOC_051513.1.p1	hazt_3889	XP_018010794.1	918	738	136953	6693	XP_018010794.1 PREDICTED: 60S ribosomal protein L7-like [Hyalella azteca]
mnor_12681	REF_STRG_1_525_XLOC_071333.1.p1	hazt_4976	XP_018012087.1	990	999	116372	2792	XP_018012087.1 PREDICTED: tankyrase-like [Hyalella azteca]
mnor_12686	REF_STRG_1_52628_XLOC_031503.5.p1	hazt_9797	XP_018017967.1	1131	1488	130500	16257	XP_018017967.1 PREDICTED: mitochondrial inner membrane protein OXA1L-like [Hyalella azteca]
mnor_12687	REF_STRG_1_5263_XLOC_090936.6.p1	hazt_1109	XP_018007406.1	450	399	51982	18886	XP_018007406.1 PREDICTED: calmodulin-like [Hyalella azteca]
mnor_1269	COM_SPAL_1_014759_XLOC_051533.9.p1	hazt_16196	XP_018025985.1	3573	4359	178243	14575	XP_018025985.1 PREDICTED: DNA-directed RNA polymerase III subunit RPC1-like [Hyalella azteca]
mnor_1270	COM_SPAL_1_014779_XLOC_051590.4.p1	hazt_13032	XP_018021873.1	1179	1605	42293	14762	XP_018021873.1 PREDICTED: synaptic vesicle 2-related protein-like [Hyalella azteca]
mnor_12703	REF_STRG_1_52710_XLOC_031633.2.p1	hazt_17203	XP_018027253.1	1935	2133	187969	6904	XP_018027253.1 PREDICTED: uncharacterized protein LOC108682572 [Hyalella azteca]
mnor_12704	REF_STRG_1_52716_XLOC_031647.1.p1	hazt_1197	XP_018007502.1	2973	3284	98019	14843	XP_018007502.1 PREDICTED: E3 ubiquitin-protein ligase MARCH6-like, partial [Hyalella azteca]
mnor_12706	REF_STRG_1_52726_XLOC_031659.1.p1	hazt_8758	XP_018016725.1	576	535	29714	6596	XP_018016725.1 PREDICTED: cyclin-dependent kinase inhibitor 3-like [Hyalella azteca]
mnor_12707	REF_STRG_1_52730_XLOC_031663.2.p1	hazt_7307	XP_018014922.1	2859	3525	108305	16499	XP_018014922.1 PREDICTED: uncharacterized protein LOC108671838 [Hyalella azteca]
mnor_1271	COM_SPAL_1_014794_XLOC_051640.3.p1	hazt_3938	XP_018010856.1	810	1059	38537	5058	XP_018010856.1 PREDICTED: inhibitor of growth protein 2-like [Hyalella azteca]
mnor_12712	REF_STRG_1_52748_XLOC_031696.3.p1	hazt_3730	XP_018010585.1	1554	1497	29165	6330	XP_018010585.1 PREDICTED: UNC93-like protein [Hyalella azteca]
mnor_12721	REF_STRG_1_5280_XLOC_092139.3.p1	hazt_15564	XP_018025164.1	903	1050	241078	9242	XP_018025164.1 PREDICTED: elongation factor Ts, mitochondrial-like [Hyalella azteca]
mnor_12725	REF_STRG_1_52834_XLOC_031815.1.p1	hazt_7877	XP_018015609.1	366	317	202811	1596	XP_018015609.1 PREDICTED: uncharacterized protein LOC108672456, partial [Hyalella azteca]
mnor_12729	REF_STRG_1_52857_XLOC_031845.1.p1	hazt_9807	XP_018017977.1	2130	3659	26706	17243	XP_018017977.1 PREDICTED: hemicentin-1-like, partial [Hyalella azteca]
mnor_1273	COM_SPAL_1_014815_XLOC_051722.4.p1	hazt_11897	XP_018020434.1	1350	2898	166769	26807	XP_018020434.1 PREDICTED: zinc finger MYND domain-containing protein 11-like [Hyalella azteca]
mnor_12730	REF_STRG_1_52860_XLOC_031848.1.p1	hazt_9505	XP_018017627.1	1224	1353	45993	8674	XP_018017627.1 PREDICTED: probable methyltransferase-like protein 15 homolog [Hyalella azteca]
mnor_12731	REF_STRG_1_52864_XLOC_031861.1.p1	hazt_17784	XP_018027957.1	1410	1956	164161	15268	XP_018027957.1 PREDICTED: major facilitator superfamily domain-containing protein 6-A-like [Hyalella azteca]
mnor_12733	REF_STRG_1_52873_XLOC_031874.2.p1	hazt_15930	XP_018025664.1	393	393	58175	2087	XP_018025664.1 PREDICTED: transcription initiation factor TFIID subunit 13-like [Hyalella azteca]
mnor_12739	REF_STRG_1_52933_XLOC_031940.4.p1	hazt_5400	XP_018012630.1	921	897	15269	15901	XP_018012630.1 PREDICTED: uncharacterized protein LOC108669735 [Hyalella azteca]
mnor_1274	COM_SPAL_1_014824_XLOC_051762.1.p1	hazt_16440	XP_018026287.1	984	981	71477	3042	XP_018026287.1 PREDICTED: 28S ribosomal protein S2, mitochondrial-like [Hyalella azteca]
mnor_12740	REF_STRG_1_52936_XLOC_031956.4.p1	hazt_15030	XP_018024469.1	1476	2190	277462	41761	XP_018024469.1 PREDICTED: paxillin-like isoform X1 [Hyalella azteca]
mnor_12742	REF_STRG_1_52949_XLOC_031968.1.p1	hazt_5394	XP_018012624.1	1026	1002	72184	14444	XP_018012624.1 PREDICTED: synaptic vesicle membrane protein VAT-1 homolog [Hyalella azteca]
mnor_1276	COM_SPAL_1_014858_XLOC_051898.3.p1	hazt_16304	XP_018026122.1	2340	4359	107769	20919	XP_018026122.1 PREDICTED: low-density lipoprotein receptor-related protein 4-like [Hyalella azteca]
mnor_12767	REF_STRG_1_5307_XLOC_092376.1.p1	hazt_11768	XP_018020279.1	381	366	43501	2874	XP_018020279.1 PREDICTED: tctex1 domain-containing protein 2-like [Hyalella azteca]
mnor_12768	REF_STRG_1_53081_XLOC_032171.4.p1	hazt_514	XP_018006637.1	1233	1227	109528	11460	XP_018006637.1 PREDICTED: isocitrate dehydrogenase [NADP] cytoplasmic-like [Hyalella azteca]
mnor_12773	REF_STRG_1_53128_XLOC_032247.1.p1	hazt_13687	XP_018022694.1	822	909	52310	6380	XP_018022694.1 PREDICTED: trypsin-like [Hyalella azteca]
mnor_12784	REF_STRG_1_53193_XLOC_032326.3.p1	hazt_9577	XP_018017711.1	1506	1545	123570	12489	XP_018017711.1 PREDICTED: E3 ubiquitin-protein ligase RNF25-like [Hyalella azteca]
mnor_12786	REF_STRG_1_53195_XLOC_032324.1.p1	hazt_8727	XP_018016686.1	2481	2643	35948	8385	XP_018016686.1 PREDICTED: uncharacterized protein LOC108673378 [Hyalella azteca]
mnor_1279	COM_SPAL_1_014886_XLOC_052026.5.p1	hazt_11949	XP_018020509.1	606	708	15910	3368	XP_018020509.1 PREDICTED: apolipoprotein D-like isoform X1 [Hyalella azteca]
mnor_12797	REF_STRG_1_53254_XLOC_032426.4.p1	hazt_5083	XP_018012214.1	939	885	210985	10792	XP_018012214.1 PREDICTED: uncharacterized protein LOC108669404 isoform X1 [Hyalella azteca]
mnor_128	COM_SPAL_1_002509_XLOC_012946.1.p1	hazt_13505	XP_018022490.1	3963	8103	121847	71658	XP_018022490.1 PREDICTED: Down syndrome cell adhesion molecule-like protein Dscam2 [Hyalella azteca]
mnor_1280	COM_SPAL_1_014900_XLOC_052071.1.p1	hazt_8164	XP_018015990.1	4161	2421	193438	9266	XP_018015990.1 PREDICTED: uncharacterized protein LOC108672770 [Hyalella azteca]
mnor_12805	REF_STRG_1_53298_XLOC_032497.2.p1	hazt_16612	XP_018026493.1	1095	1437	49141	14266	XP_018026493.1 PREDICTED: DNA polymerase lambda-like [Hyalella azteca]
mnor_12806	REF_STRG_1_53302_XLOC_032503.1.p1	hazt_8619	XP_018016555.1	1296	1359	71350	8471	XP_018016555.1 PREDICTED: neuronal acetylcholine receptor subunit alpha-7-like [Hyalella azteca]
mnor_12807	REF_STRG_1_53307_XLOC_032486.2.p1	hazt_4722	XP_018011791.1	513	516	72079	956	XP_018011791.1 PREDICTED: ctenidin-1-like [Hyalella azteca]
mnor_1281	COM_SPAL_1_014916_XLOC_052117.1.p1	hazt_15042	XP_018024491.1	1470	1863	78660	16054	XP_018024491.1 PREDICTED: uncharacterized protein LOC108680218 [Hyalella azteca]
mnor_12814	REF_STRG_1_53345_XLOC_032539.3.p1	hazt_13690	XP_018022697.1	1977	1956	4990	9093	XP_018022697.1 PREDICTED: phosphoenolpyruvate carboxykinase, cytosolic [GTP]-like isoform X1 [Hyalella azteca]
mnor_12816	REF_STRG_1_53358_XLOC_032568.1.p1	hazt_13112	XP_018021969.1	1365	906	93173	3735	XP_018021969.1 PREDICTED: dipeptidyl peptidase 1-like, partial [Hyalella azteca]
mnor_12817	REF_STRG_1_53359_XLOC_032569.2.p1	hazt_13837	XP_018022885.1	1368	1551	36336	11707	XP_018022885.1 PREDICTED: bleomycin hydrolase-like [Hyalella azteca]
mnor_1282	COM_SPAL_1_014926_XLOC_052162.1.p1	hazt_8588	XP_018016513.1	1218	1392	133508	8942	XP_018016513.1 PREDICTED: vacuolar protein sorting-associated protein 54-like [Hyalella azteca]
mnor_1283	COM_SPAL_1_014931_XLOC_052197.3.p1	hazt_3248	XP_018009981.1	1425	1710	190686	20285	XP_018009981.1 PREDICTED: plexin domain-containing protein 2-like [Hyalella azteca]
mnor_12830	REF_STRG_1_53446_XLOC_032719.1.p1	hazt_5553	XP_018012823.1	663	669	3161	14378	XP_018012823.1 PREDICTED: uncharacterized protein LOC108669901 [Hyalella azteca]
mnor_12834	REF_STRG_1_53462_XLOC_032756.1.p1	hazt_12651	XP_018021382.1	480	615	48487	22472	XP_018021382.1 PREDICTED: phospholipase A2-like [Hyalella azteca]
mnor_12835	REF_STRG_1_53464_XLOC_032749.1.p1	hazt_4779	XP_018011853.1	1323	619	134736	2542	XP_018011853.1 PREDICTED: uncharacterized protein LOC108669081 [Hyalella azteca]
mnor_12837	REF_STRG_1_53470_XLOC_032772.1.p1	hazt_1798	XP_018008217.1	3213	2937	17503	6278	XP_018008217.1 PREDICTED: uncharacterized protein LOC108665925 isoform X1 [Hyalella azteca]
mnor_1284	COM_SPAL_1_014934_XLOC_052206.9.p1	hazt_7304	XP_018014917.1	5187	5490	140147	38828	XP_018014917.1 PREDICTED: uncharacterized protein LOC108671835 isoform X1 [Hyalella azteca]
mnor_12857	REF_STRG_1_5360_XLOC_092877.1.p1	hazt_10455	XP_018018724.1	645	590	43468	5730	XP_018018724.1 PREDICTED: ropporin-1-like protein [Hyalella azteca]
mnor_12862	REF_STRG_1_53629_XLOC_032986.1.p1	hazt_8197	XP_018016036.1	2607	2211	242983	11839	XP_018016036.1 PREDICTED: transcription factor Sp1-like [Hyalella azteca]
mnor_12869	REF_STRG_1_53674_XLOC_033034.2.p1	hazt_11033	XP_018019410.1	1278	1275	23033	14588	XP_018019410.1 PREDICTED: elongation factor 1-gamma-like [Hyalella azteca]
mnor_1287	COM_SPAL_1_014956_XLOC_052275.2.p1	hazt_2546	XP_018009127.1	1371	1554	152477	20327	XP_018009127.1 PREDICTED: protein singed-like isoform X1 [Hyalella azteca]
mnor_12881	REF_STRG_1_53741_XLOC_033131.1.p1	hazt_14027	XP_018023117.1	843	864	172611	13864	XP_018023117.1 PREDICTED: uncharacterized protein LOC108679103 [Hyalella azteca]
mnor_1289	COM_SPAL_1_014976_XLOC_052316.5.p1	hazt_11640	XP_018020116.1	2124	2133	8606	14108	XP_018020116.1 PREDICTED: serine/threonine-protein kinase VRK1-like [Hyalella azteca]
mnor_129	COM_SPAL_1_002511_XLOC_012959.2.p1	hazt_16061	XP_018025826.1	7590	10068	236417	19813	XP_018025826.1 PREDICTED: DNA-dependent protein kinase catalytic subunit-like [Hyalella azteca]
mnor_1290	COM_SPAL_1_014981_XLOC_052334.3.p1	hazt_1083	XP_018007374.1	1836	1920	7065	4719	XP_018007374.1 PREDICTED: protein O-linked-mannose beta-1,2-N-acetylglucosaminyltransferase 1-like [Hyalella azteca]
mnor_12900	REF_STRG_1_53841_XLOC_033281.1.p1	hazt_17457	XP_018027563.1	555	576	89108	4581	XP_018027563.1 PREDICTED: adrenodoxin-like protein, mitochondrial [Hyalella azteca]
mnor_12901	REF_STRG_1_53852_XLOC_033295.1.p1	hazt_13664	XP_018022663.1	1899	1896	45517	11049	XP_018022663.1 PREDICTED: D-glucuronyl C5-epimerase-like [Hyalella azteca]
mnor_12902	REF_STRG_1_53857_XLOC_033297.1.p1	hazt_13782	XP_018022821.1	3207	3426	4865	15223	XP_018022821.1 PREDICTED: ubiquitin carboxyl-terminal hydrolase 25-like [Hyalella azteca]
mnor_12904	REF_STRG_1_5387_XLOC_093255.1.p1	hazt_4996	XP_018012108.1	5142	5361	78055	10497	XP_018012108.1 PREDICTED: serine/arginine repetitive matrix protein 2-like [Hyalella azteca]
mnor_12909	REF_STRG_1_5392_XLOC_093433.13.p1	hazt_11373	XP_018019805.1	4764	7791	534870	114342	XP_018019805.1 PREDICTED: uncharacterized protein LOC108676261 [Hyalella azteca]
mnor_1291	COM_SPAL_1_014989_XLOC_052374.4.p1	hazt_12479	XP_018021165.1	924	1014	99823	6591	XP_018021165.1 PREDICTED: endonuclease G, mitochondrial-like [Hyalella azteca]
mnor_12915	REF_STRG_1_53949_XLOC_033428.18.p1	hazt_12953	XP_018021774.1	2094	1926	206536	20823	XP_018021774.1 PREDICTED: cytoplasmic dynein 1 intermediate chain-like [Hyalella azteca]
mnor_12916	REF_STRG_1_53954_XLOC_033431.1.p1	hazt_10441	XP_018018707.1	993	1362	28775	36137	XP_018018707.1 PREDICTED: uncharacterized protein LOC108675226 isoform X1 [Hyalella azteca]
mnor_12921	REF_STRG_1_53975_XLOC_033459.1.p1	hazt_16153	XP_018025933.1	1845	1866	27509	4333	XP_018025933.1 PREDICTED: chitooligosaccharidolytic beta-N-acetylglucosaminidase-like [Hyalella azteca]
mnor_12927	REF_STRG_1_54016_XLOC_033528.1.p1	hazt_9766	XP_018017930.1	1146	1164	14015	6958	XP_018017930.1 PREDICTED: arrestin homolog [Hyalella azteca]
mnor_1293	COM_SPAL_1_015007_XLOC_052432.1.p1	hazt_14627	XP_018023965.1	1875	2007	27040	12028	XP_018023965.1 PREDICTED: glycosylphosphatidylinositol anchor attachment 1 protein-like [Hyalella azteca]
mnor_12930	REF_STRG_1_54031_XLOC_033543.1.p1	hazt_13970	XP_018023041.1	930	849	11859	6032	XP_018023041.1 PREDICTED: phospholipid phosphatase 1-like isoform X1 [Hyalella azteca]
mnor_1294	COM_SPAL_1_015029_XLOC_052497.8.p1	hazt_7034	XP_018014588.1	2979	3510	188333	42352	XP_018014588.1 PREDICTED: mucin-5AC-like isoform X1 [Hyalella azteca]
mnor_12953	REF_STRG_1_54129_XLOC_033684.1.p1	hazt_4568	XP_018011607.1	918	951	39838	9250	XP_018011607.1 PREDICTED: putative deoxyribonuclease TATDN1 [Hyalella azteca]
mnor_1296	COM_SPAL_1_015055_XLOC_052550.6.p1	hazt_3968	XP_018010891.1	2118	1914	108793	7707	XP_018010891.1 PREDICTED: alkylated DNA repair protein alkB homolog 8-like isoform X1 [Hyalella azteca]
mnor_12965	REF_STRG_1_5420_XLOC_093680.7.p1	hazt_13641	XP_018022635.1	1305	1374	63596	16698	XP_018022635.1 PREDICTED: uncharacterized protein LOC108678687, partial [Hyalella azteca]
mnor_12968	REF_STRG_1_54217_XLOC_033819.1.p1	hazt_9352	XP_018017438.1	2061	2256	27236	5116	XP_018017438.1 PREDICTED: uncharacterized protein LOC108674050 [Hyalella azteca]
mnor_1297	COM_SPAL_1_015056_XLOC_052552.1.p1	hazt_8144	XP_018015960.1	1809	2178	55929	5627	XP_018015960.1 PREDICTED: protein neuralized-like [Hyalella azteca]
mnor_12977	REF_STRG_1_54286_XLOC_033915.7.p1	hazt_4124	XP_018011088.1	3414	3288	217101	25720	XP_018011088.1 PREDICTED: protein 4.1 homolog isoform X1 [Hyalella azteca]
mnor_12985	REF_STRG_1_54315_XLOC_033952.4.p1	hazt_16599	XP_018026477.1	1011	1029	101134	5160	XP_018026477.1 PREDICTED: ATPase ASNA1 homolog [Hyalella azteca]
mnor_1299	COM_SPAL_1_015066_XLOC_052612.1.p1	hazt_14373	XP_018023601.1	1422	1425	495996	40244	XP_018023601.1 PREDICTED: glutaredoxin domain-containing cysteine-rich protein CG31559-like [Hyalella azteca]
mnor_13000	REF_STRG_1_54384_XLOC_034068.2.p1	hazt_10126	XP_018018345.1	600	1062	857	7523	XP_018018345.1 PREDICTED: protein twist-like [Hyalella azteca]
mnor_13003	REF_STRG_1_54399_XLOC_034080.1.p1	hazt_7978	XP_018015750.1	741	741	98075	15785	XP_018015750.1 PREDICTED: proteasome subunit alpha type-6-like [Hyalella azteca]
mnor_13005	REF_STRG_1_54405_XLOC_034094.1.p1	hazt_12388	XP_018021060.1	609	1083	2612	3816	XP_018021060.1 PREDICTED: uncharacterized protein LOC108677353 [Hyalella azteca]
mnor_13018	REF_STRG_1_54481_XLOC_034197.1.p1	hazt_11904	XP_018020441.1	1926	2736	171427	18696	XP_018020441.1 PREDICTED: uncharacterized protein LOC108676815 isoform X1 [Hyalella azteca]
mnor_1302	COM_SPAL_1_015093_XLOC_052707.2.p1	hazt_12315	XP_018020969.1	3027	4002	88929	17813	XP_018020969.1 PREDICTED: synaptojanin-1-like isoform X1 [Hyalella azteca]
mnor_13030	REF_STRG_1_54545_XLOC_034305.2.p1	hazt_11726	XP_018020235.1	453	465	24922	3513	XP_018020235.1 PREDICTED: protein NPC2 homolog [Hyalella azteca]
mnor_1304	COM_SPAL_1_015112_XLOC_052769.15.p1	hazt_8519	XP_018016430.1	5622	4641	574763	50936	XP_018016430.1 PREDICTED: serine/threonine-protein kinase Genghis Khan-like, partial [Hyalella azteca]
mnor_1305	COM_SPAL_1_015130_XLOC_052812.4.p1	hazt_14200	XP_018023384.1	1407	2178	140253	16520	XP_018023384.1 PREDICTED: nuclear pore complex protein Nup88-like isoform X1 [Hyalella azteca]
mnor_13052	REF_STRG_1_5466_XLOC_094052.3.p1	hazt_11477	XP_018019922.1	1536	1220	220890	22191	XP_018019922.1 PREDICTED: cyclin-dependent kinase 14-like, partial [Hyalella azteca]
mnor_13056	REF_STRG_1_54689_XLOC_034509.1.p1	hazt_1006	XP_018007283.1	1602	2127	50528	31291	XP_018007283.1 PREDICTED: uncharacterized protein LOC108665078 isoform X1 [Hyalella azteca]
mnor_13057	REF_STRG_1_54702_XLOC_034526.1.p1	hazt_6593	XP_018014039.1	381	513	86194	4177	XP_018014039.1 PREDICTED: phosphatidylinositol N-acetylglucosaminyltransferase subunit P-like [Hyalella azteca]
mnor_1306	COM_SPAL_1_015154_XLOC_052872.1.p1	hazt_3764	XP_018010630.1	1725	1854	93757	11705	XP_018010630.1 PREDICTED: transmembrane protein 209-like [Hyalella azteca]
mnor_13067	REF_STRG_1_54786_XLOC_034634.1.p1	hazt_8473	XP_018016377.1	1383	1209	88874	11786	XP_018016377.1 PREDICTED: transcription initiation factor IIA subunit 1-like [Hyalella azteca]
mnor_1307	COM_SPAL_1_015155_XLOC_052875.1.p1	hazt_2051	XP_018008517.1	2151	1872	186904	10185	XP_018008517.1 PREDICTED: mitochondrial intermediate peptidase-like [Hyalella azteca]
mnor_13081	REF_STRG_1_5481_XLOC_094137.2.p1	hazt_4938	XP_018012047.1	993	957	77516	6393	XP_018012047.1 PREDICTED: polyprenol reductase-like [Hyalella azteca]
mnor_13082	REF_STRG_1_5482_XLOC_094135.1.p1	hazt_11109	XP_018019503.1	918	909	157491	5966	XP_018019503.1 PREDICTED: phosducin-like protein isoform X2 [Hyalella azteca]
mnor_13088	REF_STRG_1_54858_XLOC_034735.1.p1	hazt_14843	XP_018024233.1	669	630	10643	5480	XP_018024233.1 PREDICTED: putative ferric-chelate reductase 1 homolog [Hyalella azteca]
mnor_13093	REF_STRG_1_54888_XLOC_034796.1.p1	hazt_3555	XP_018010355.1	654	870	101622	5045	XP_018010355.1 PREDICTED: pyroglutamyl-peptidase 1-like [Hyalella azteca]
mnor_13096	REF_STRG_1_54909_XLOC_034825.2.p1	hazt_17845	XP_018028029.1	1191	1140	87719	4929	XP_018028029.1 PREDICTED: transmembrane protein 115-like [Hyalella azteca]
mnor_131	COM_SPAL_1_002518_XLOC_012978.1.p1	hazt_893	XP_018007142.1	1611	1551	256685	12030	XP_018007142.1 PREDICTED: lisH domain-containing protein C1711.05-like isoform X1 [Hyalella azteca]
mnor_13100	REF_STRG_1_54928_XLOC_034843.2.p1	hazt_8235	XP_018016084.1	699	825	153328	9374	XP_018016084.1 PREDICTED: protein NipSnap-like isoform X2 [Hyalella azteca]
mnor_1311	COM_SPAL_1_015174_XLOC_052938.15.p1	hazt_1722	XP_018008133.1	1443	1338	317361	16080	XP_018008133.1 PREDICTED: protein phosphatase PP2A 55 kDa regulatory subunit-like isoform X2 [Hyalella azteca]
mnor_13115	REF_STRG_1_55066_XLOC_035056.2.p1	hazt_8714	XP_018016669.1	1101	954	33346	7892	XP_018016669.1 PREDICTED: uncharacterized protein LOC108673365 [Hyalella azteca]
mnor_1312	COM_SPAL_1_015179_XLOC_052959.2.p1	hazt_14501	XP_018023767.1	1332	1284	266247	15606	XP_018023767.1 PREDICTED: prostatic acid phosphatase-like [Hyalella azteca]
mnor_13125	REF_STRG_1_55112_XLOC_035114.1.p1	hazt_17199	XP_018027246.1	732	777	53761	10107	XP_018027246.1 PREDICTED: CTD nuclear envelope phosphatase 1-like [Hyalella azteca]
mnor_1313	COM_SPAL_1_015180_XLOC_052961.14.p1	hazt_3646	XP_018010479.1	2247	2304	824707	11322	XP_018010479.1 PREDICTED: ATP-dependent RNA helicase DDX42-like [Hyalella azteca]
mnor_13135	REF_STRG_1_55184_XLOC_035193.3.p1	hazt_16747	XP_018026664.1	1077	996	67304	4983	XP_018026664.1 PREDICTED: 45 kDa calcium-binding protein-like isoform X1 [Hyalella azteca]
mnor_13136	REF_STRG_1_55185_XLOC_035192.1.p1	hazt_9787	XP_018017955.1	1419	1282	16330	2475	XP_018017955.1 PREDICTED: probable tRNA-splicing endonuclease subunit tsp-2, partial [Hyalella azteca]
mnor_13140	REF_STRG_1_55214_XLOC_035251.1.p1	hazt_13789	XP_018022828.1	1614	2796	257586	13933	XP_018022828.1 PREDICTED: ER membrane protein complex subunit 1-like [Hyalella azteca]
mnor_13142	REF_STRG_1_55241_XLOC_035281.1.p1	hazt_3979	XP_018010910.1	1368	1323	93296	6923	XP_018010910.1 PREDICTED: L-2-hydroxyglutarate dehydrogenase, mitochondrial-like [Hyalella azteca]
mnor_13146	REF_STRG_1_55276_XLOC_035320.3.p1	hazt_8266	XP_018016126.1	1359	1404	191617	8066	XP_018016126.1 PREDICTED: transducin beta-like protein 2 [Hyalella azteca]
mnor_13149	REF_STRG_1_55291_XLOC_035351.1.p1	hazt_9190	XP_018017249.1	867	870	104064	6578	XP_018017249.1 PREDICTED: protein IMPACT-like [Hyalella azteca]
mnor_1315	COM_SPAL_1_015215_XLOC_053062.3.p1	hazt_5919	XP_018013250.1	1611	1575	282604	7440	XP_018013250.1 PREDICTED: protein ABHD16A-like [Hyalella azteca]
mnor_13153	REF_STRG_1_55313_XLOC_035375.4.p1	hazt_5068	XP_018012194.1	2043	2958	70870	15219	XP_018012194.1 PREDICTED: polycomb protein suz12-A-like isoform X1 [Hyalella azteca]
mnor_1316	COM_SPAL_1_015237_XLOC_053121.8.p1	hazt_8219	XP_018016059.1	2877	5232	257272	18177	XP_018016059.1 PREDICTED: PERQ amino acid-rich with GYF domain-containing protein 2-like isoform X1 [Hyalella azteca]
mnor_13161	REF_STRG_1_55350_XLOC_035433.1.p1	hazt_11681	XP_018020172.1	633	390	58880	5587	XP_018020172.1 PREDICTED: uncharacterized protein LOC108676584 [Hyalella azteca]
mnor_13169	REF_STRG_1_5539_XLOC_094528.1.p1	hazt_2246	XP_018008770.1	600	807	5246	6367	XP_018008770.1 PREDICTED: transmembrane protein 199-like [Hyalella azteca]
mnor_1317	COM_SPAL_1_015274_XLOC_053236.2.p1	hazt_8711	XP_018016666.1	2529	2229	2634	6262	XP_018016666.1 PREDICTED: cactin-like [Hyalella azteca]
mnor_1318	COM_SPAL_1_015277_XLOC_053238.1.p1	hazt_14692	XP_018024042.1	1191	1599	49592	29259	XP_018024042.1 PREDICTED: uncharacterized protein LOC108679825 [Hyalella azteca]
mnor_13180	REF_STRG_1_55459_XLOC_035582.45.p1	hazt_612	XP_018006759.1	1479	2040	133997	18365	XP_018006759.1 PREDICTED: broad-complex core protein isoforms 1/2/3/4/5-like isoform X1 [Hyalella azteca]
mnor_13182	REF_STRG_1_55474_XLOC_035596.1.p1	hazt_7217	XP_018014802.1	1143	789	125978	6245	XP_018014802.1 PREDICTED: uncharacterized protein LOC108671742 isoform X1 [Hyalella azteca]
mnor_13185	REF_STRG_1_55480_XLOC_035602.1.p1	hazt_4538	XP_018011574.1	2391	4419	80638	23395	XP_018011574.1 PREDICTED: hemocytin-like [Hyalella azteca]
mnor_1319	COM_SPAL_1_015288_XLOC_053257.1.p1	hazt_11664	XP_018020142.1	1545	1563	73678	3038	XP_018020142.1 PREDICTED: cytochrome P450 307a1-like [Hyalella azteca]
mnor_13208	REF_STRG_1_55623_XLOC_035789.1.p1	hazt_6152	XP_018013515.1	1443	1326	61377	9486	XP_018013515.1 PREDICTED: carboxypeptidase B-like [Hyalella azteca]
mnor_1321	COM_SPAL_1_015331_XLOC_053387.1.p1	hazt_11790	XP_018020310.1	1479	1758	99555	52299	XP_018020310.1 PREDICTED: putative acyl-coenzyme A oxidase 3.2, peroxisomal [Hyalella azteca]
mnor_13212	REF_STRG_1_55643_XLOC_035821.1.p1	hazt_15544	XP_018025141.1	4497	4269	172813	11518	XP_018025141.1 PREDICTED: uncharacterized protein LOC108680757 [Hyalella azteca]
mnor_13214	REF_STRG_1_5564_XLOC_094816.1.p1	hazt_11506	XP_018019961.1	924	1014	68004	10760	XP_018019961.1 PREDICTED: ras-related GTP-binding protein A-like [Hyalella azteca]
mnor_13215	REF_STRG_1_55651_XLOC_035827.1.p1	hazt_10330	XP_018018585.1	2079	2223	142502	5410	XP_018018585.1 PREDICTED: insulin-like growth factor-binding protein complex acid labile subunit [Hyalella azteca]
mnor_1322	COM_SPAL_1_015333_XLOC_053396.2.p1	hazt_9624	XP_018017762.1	2925	3243	185414	146584	XP_018017762.1 PREDICTED: transmembrane and TPR repeat-containing protein CG4050-like [Hyalella azteca]
mnor_13229	REF_STRG_1_55727_XLOC_035939.1.p1	hazt_12066	XP_018020651.1	477	519	1791	5151	XP_018020651.1 PREDICTED: uncharacterized protein LOC108677014 [Hyalella azteca]
mnor_1323	COM_SPAL_1_015338_XLOC_053409.1.p1	hazt_17657	XP_018027810.1	1281	1743	80518	9921	XP_018027810.1 PREDICTED: uncharacterized protein LOC108683042 [Hyalella azteca]
mnor_13232	REF_STRG_1_55779_XLOC_036015.3.p1	hazt_15175	XP_018024659.1	2496	2991	134910	18467	XP_018024659.1 PREDICTED: importin-11-like [Hyalella azteca]
mnor_13241	REF_STRG_1_55810_XLOC_036055.1.p1	hazt_6739	XP_018014216.1	2169	1854	194120	8870	XP_018014216.1 PREDICTED: protein VAC14 homolog [Hyalella azteca]
mnor_13249	REF_STRG_1_55863_XLOC_036124.2.p1	hazt_5217	XP_018012405.1	1896	1878	37479	22485	XP_018012405.1 PREDICTED: ATP-binding cassette sub-family F member 2-like [Hyalella azteca]
mnor_1325	COM_SPAL_1_015343_XLOC_053431.4.p1	hazt_7550	XP_018015211.1	7671	8718	860440	58062	XP_018015211.1 PREDICTED: leucine-rich repeat serine/threonine-protein kinase 1-like [Hyalella azteca]
mnor_13251	REF_STRG_1_55867_XLOC_036131.4.p1	hazt_2049	XP_018008515.1	1710	2220	130026	2220	XP_018008515.1 PREDICTED: probable copper-importing P-type ATPase A [Hyalella azteca]
mnor_13257	REF_STRG_1_55906_XLOC_036181.1.p1	hazt_12328	XP_018020987.1	672	663	6218	4190	XP_018020987.1 PREDICTED: charged multivesicular body protein 4b-like [Hyalella azteca]
mnor_13264	REF_STRG_1_55957_XLOC_036252.4.p1	hazt_2815	XP_018009476.1	1251	1050	58566	3718	XP_018009476.1 PREDICTED: beta-1,3-galactosyltransferase 6-like [Hyalella azteca]
mnor_13265	REF_STRG_1_55964_XLOC_036255.1.p1	hazt_13517	XP_018022505.1	723	723	69699	5061	XP_018022505.1 PREDICTED: protein lifeguard 1-like [Hyalella azteca]
mnor_13269	REF_STRG_1_5600_XLOC_095138.2.p1	hazt_17923	XP_018028116.1	966	1092	169209	3195	XP_018028116.1 PREDICTED: retinol dehydrogenase 11-like [Hyalella azteca]
mnor_1327	COM_SPAL_1_015369_XLOC_053486.3.p1	hazt_2425	XP_018008986.1	1194	1506	50996	32213	XP_018008986.1 PREDICTED: GATA-binding factor 6-B-like [Hyalella azteca]
mnor_1328	COM_SPAL_1_015379_XLOC_053500.4.p1	hazt_6423	XP_018013835.1	780	849	38195	13776	XP_018013835.1 PREDICTED: uracil phosphoribosyltransferase homolog [Hyalella azteca]
mnor_13283	REF_STRG_1_56072_XLOC_036389.4.p1	hazt_5092	XP_018012225.1	3939	4254	129315	36821	XP_018012225.1 PREDICTED: supervillin-like isoform X1 [Hyalella azteca]
mnor_1329	COM_SPAL_1_015381_XLOC_053509.2.p1	hazt_9472	XP_018017574.1	969	1047	55101	12797	XP_018017574.1 PREDICTED: probable dimethyladenosine transferase [Hyalella azteca]
mnor_13304	REF_STRG_1_56204_XLOC_036582.1.p1	hazt_15239	XP_018024731.1	1392	1368	11708	14381	XP_018024731.1 PREDICTED: 4F2 cell-surface antigen heavy chain-like isoform X1 [Hyalella azteca]
mnor_13305	REF_STRG_1_56209_XLOC_036589.3.p1	hazt_9586	XP_018017721.1	1137	615	70216	3228	XP_018017721.1 PREDICTED: uncharacterized protein LOC108674296 [Hyalella azteca]
mnor_1331	COM_SPAL_1_015392_XLOC_053527.1.p1	hazt_9424	XP_018017521.1	816	864	56221	13150	XP_018017521.1 PREDICTED: nicotinamide/nicotinic acid mononucleotide adenylyltransferase 1-like [Hyalella azteca]
mnor_13312	REF_STRG_1_56270_XLOC_036655.2.p1	hazt_11330	XP_018019758.1	1257	1251	107591	10191	XP_018019758.1 PREDICTED: secernin-2-like isoform X1 [Hyalella azteca]
mnor_13316	REF_STRG_1_56289_XLOC_036689.3.p1	hazt_5766	XP_018013067.1	1989	1917	95716	11839	XP_018013067.1 PREDICTED: synaptic vesicle glycoprotein 2B-like [Hyalella azteca]
mnor_13321	REF_STRG_1_56303_XLOC_036714.1.p1	hazt_11057	XP_018019440.1	1080	966	90692	8157	XP_018019440.1 PREDICTED: acidic fibroblast growth factor intracellular-binding protein-like [Hyalella azteca]
mnor_13333	REF_STRG_1_56357_XLOC_036785.1.p1	hazt_4311	XP_018011320.1	3150	2838	170599	35712	XP_018011320.1 PREDICTED: uncharacterized protein LOC108668590 [Hyalella azteca]
mnor_1334	COM_SPAL_1_015407_XLOC_053563.1.p1	hazt_4433	XP_018011450.1	936	633	23228	7295	XP_018011450.1 PREDICTED: parkin coregulated gene protein homolog [Hyalella azteca]
mnor_13340	REF_STRG_1_56377_XLOC_036809.2.p1	hazt_10257	XP_018018503.1	1044	1443	108314	17954	XP_018018503.1 PREDICTED: alpha-1,3-mannosyl-glycoprotein 4-beta-N-acetylglucosaminyltransferase B-like [Hyalella azteca]
mnor_13344	REF_STRG_1_56388_XLOC_036822.1.p1	hazt_13099	XP_018021953.1	741	795	228673	3900	XP_018021953.1 PREDICTED: TM2 domain-containing protein 3-like isoform X1 [Hyalella azteca]
mnor_13345	REF_STRG_1_5638_XLOC_096067.1.p1	hazt_8088	XP_018015882.1	1344	1068	26850	143952	XP_018015882.1 PREDICTED: E3 ubiquitin-protein ligase arkadia-C-like [Hyalella azteca]
mnor_1335	COM_SPAL_1_015410_XLOC_053574.3.p1	hazt_17173	XP_018027219.1	2697	2706	16582	6175	XP_018027219.1 PREDICTED: aminopeptidase O-like isoform X1 [Hyalella azteca]
mnor_13354	REF_STRG_1_56439_XLOC_036879.6.p1	hazt_13779	XP_018022816.1	2172	2154	171251	22268	XP_018022816.1 PREDICTED: anoctamin-10-like [Hyalella azteca]
mnor_13355	REF_STRG_1_56443_XLOC_036885.4.p1	hazt_12243	XP_018020874.1	2280	3390	235291	18105	XP_018020874.1 PREDICTED: LOW QUALITY PROTEIN: 3-hydroxy-3-methylglutaryl-coenzyme A reductase-like [Hyalella azteca]
mnor_13356	REF_STRG_1_56451_XLOC_036893.4.p1	hazt_17591	XP_018027727.1	2781	2394	102555	8971	XP_018027727.1 PREDICTED: uncharacterized protein LOC108682971 [Hyalella azteca]
mnor_13359	REF_STRG_1_56493_XLOC_036937.1.p1	hazt_16552	XP_018026420.1	1233	1284	93188	15581	XP_018026420.1 PREDICTED: aminomethyltransferase, mitochondrial-like [Hyalella azteca]
mnor_1336	COM_SPAL_1_015412_XLOC_053582.1.p1	hazt_16582	XP_018026456.1	801	813	296439	6461	XP_018026456.1 PREDICTED: surfeit locus protein 4-like [Hyalella azteca]
mnor_13360	REF_STRG_1_56496_XLOC_036939.1.p1	hazt_9638	XP_018017783.1	522	477	35840	1957	XP_018017783.1 PREDICTED: iron-sulfur cluster assembly enzyme ISCU, mitochondrial-like [Hyalella azteca]
mnor_1337	COM_SPAL_1_015422_XLOC_053613.1.p1	hazt_15440	XP_018025007.1	1554	1557	157978	9664	XP_018025007.1 PREDICTED: importin subunit alpha-3-like [Hyalella azteca]
mnor_13389	REF_STRG_1_56651_XLOC_037146.1.p1	hazt_15097	XP_018024564.1	297	378	11704	4797	XP_018024564.1 PREDICTED: cytochrome P450 2L1-like [Hyalella azteca]
mnor_1339	COM_SPAL_1_015433_XLOC_053673.1.p1	hazt_13998	XP_018023083.1	1701	1473	2443	62924	XP_018023083.1 PREDICTED: dopamine receptor 2-like [Hyalella azteca]
mnor_13391	REF_STRG_1_56657_XLOC_037154.2.p1	hazt_6421	XP_018013833.1	1470	1401	33376	1603	XP_018013833.1 PREDICTED: SET domain-containing protein 4-like [Hyalella azteca]
mnor_13393	REF_STRG_1_56663_XLOC_037171.3.p1	hazt_7758	XP_018015457.1	996	1029	239569	111522	XP_018015457.1 PREDICTED: protein held out wings-like [Hyalella azteca]
mnor_13394	REF_STRG_1_56670_XLOC_037178.1.p1	hazt_14112	XP_018023284.1	801	379	7871	1902	XP_018023284.1 PREDICTED: osmotic avoidance abnormal protein 3-like, partial [Hyalella azteca]
mnor_1340	COM_SPAL_1_015442_XLOC_053688.4.p1	hazt_16875	XP_018026825.1	2184	2160	177464	17543	XP_018026825.1 PREDICTED: neutral ceramidase-like [Hyalella azteca]
mnor_13409	REF_STRG_1_56719_XLOC_037250.5.p1	hazt_15352	XP_018024895.1	7419	6906	107749	34523	XP_018024895.1 PREDICTED: papilin-like [Hyalella azteca]
mnor_1341	COM_SPAL_1_015443_XLOC_053689.1.p1	hazt_16934	XP_018026894.1	1944	1887	270533	15821	XP_018026894.1 PREDICTED: carboxylesterase 5A-like [Hyalella azteca]
mnor_13410	REF_STRG_1_56727_XLOC_037260.2.p1	hazt_3907	XP_018010820.1	522	759	48457	6162	XP_018010820.1 PREDICTED: MIT domain-containing protein 1-like [Hyalella azteca]
mnor_1342	COM_SPAL_1_015453_XLOC_053713.1.p1	hazt_12412	XP_018021086.1	2289	2757	236405	11632	XP_018021086.1 PREDICTED: DNA helicase MCM8-like [Hyalella azteca]
mnor_13423	REF_STRG_1_56806_XLOC_037372.4.p1	hazt_8007	XP_018015782.1	1230	1284	43134	6703	XP_018015782.1 PREDICTED: lipase 3-like [Hyalella azteca]
mnor_1343	COM_SPAL_1_015468_XLOC_053743.1.p1	hazt_16306	XP_018026124.1	1782	1929	71602	81248	XP_018026124.1 PREDICTED: dopamine D2-like receptor [Hyalella azteca]
mnor_13436	REF_STRG_1_5685_XLOC_096361.3.p1	hazt_9995	XP_018018192.1	3471	3747	93451	48474	XP_018018192.1 PREDICTED: uncharacterized protein LOC108674737 [Hyalella azteca]
mnor_1344	COM_SPAL_1_015480_XLOC_053783.6.p1	hazt_15189	XP_018024676.1	2157	2394	164447	10288	XP_018024676.1 PREDICTED: threonine--tRNA ligase, cytoplasmic-like [Hyalella azteca]
mnor_13444	REF_STRG_1_5691_XLOC_096362.1.p1	hazt_14791	XP_018024166.1	642	639	35155	3596	XP_018024166.1 PREDICTED: vesicle-trafficking protein SEC22b-like isoform X2 [Hyalella azteca]
mnor_13448	REF_STRG_1_56950_XLOC_037615.10.p1	hazt_9159	XP_018017210.1	657	720	4297	6908	XP_018017210.1 PREDICTED: uncharacterized protein LOC108673843 [Hyalella azteca]
mnor_1345	COM_SPAL_1_015498_XLOC_053817.2.p1	hazt_1748	XP_018008162.1	1188	1074	109101	3195	XP_018008162.1 PREDICTED: beta-1,3-galactosyltransferase brn-like [Hyalella azteca]
mnor_1346	COM_SPAL_1_015506_XLOC_053832.1.p1	hazt_17870	XP_018028058.1	723	723	84259	5845	XP_018028058.1 PREDICTED: ribosomal RNA small subunit methyltransferase NEP1-like [Hyalella azteca]
mnor_13463	REF_STRG_1_57043_XLOC_037758.1.p1	hazt_2199	XP_018008699.1	945	903	74244	9441	XP_018008699.1 PREDICTED: trypsin-like [Hyalella azteca]
mnor_13464	REF_STRG_1_57046_XLOC_037760.2.p1	hazt_4482	XP_018011510.1	549	591	19534	16864	XP_018011510.1 PREDICTED: regulator of G-protein signaling 2-like [Hyalella azteca]
mnor_13468	REF_STRG_1_57079_XLOC_037806.1.p1	hazt_956	XP_018007223.1	1191	1254	64949	10393	XP_018007223.1 PREDICTED: beta-1,3-galactosyltransferase bre-5-like [Hyalella azteca]
mnor_1347	COM_SPAL_1_015517_XLOC_053873.2.p1	hazt_7278	XP_018014882.1	564	372	63749	2714	XP_018014882.1 PREDICTED: ADP-ribosylation factor-like protein 2 [Hyalella azteca]
mnor_13476	REF_STRG_1_57108_XLOC_037855.1.p1	hazt_12556	XP_018021259.1	1224	1395	137783	5163	XP_018021259.1 PREDICTED: TWiK family of potassium channels protein 12-like [Hyalella azteca]
mnor_13485	REF_STRG_1_57174_XLOC_037962.3.p1	hazt_5809	XP_018013117.1	969	1032	87819	2593	XP_018013117.1 PREDICTED: bcl-2-like protein 1 [Hyalella azteca]
mnor_1349	COM_SPAL_1_015531_XLOC_053936.5.p1	hazt_1623	XP_018008013.1	993	963	191317	6305	XP_018008013.1 PREDICTED: solute carrier family 35 member B1-like [Hyalella azteca]
mnor_13493	REF_STRG_1_5719_XLOC_096739.1.p1	hazt_8577	XP_018016499.1	1089	912	208103	6721	XP_018016499.1 PREDICTED: cytosolic 5'-nucleotidase 3-like isoform X1 [Hyalella azteca]
mnor_135	COM_SPAL_1_002565_XLOC_013114.2.p1	hazt_14118	XP_018023290.1	723	1188	124682	24910	XP_018023290.1 PREDICTED: max-interacting protein 1-like [Hyalella azteca]
mnor_1350	COM_SPAL_1_015534_XLOC_053949.4.p1	hazt_9519	XP_018017641.1	1905	2148	176179	20809	XP_018017641.1 PREDICTED: heat shock protein 75 kDa, mitochondrial-like [Hyalella azteca]
mnor_13500	REF_STRG_1_57223_XLOC_038026.1.p1	hazt_1476	XP_018007839.1	819	927	55090	4410	XP_018007839.1 PREDICTED: uncharacterized protein LOC108665578 [Hyalella azteca]
mnor_13508	REF_STRG_1_57277_XLOC_038105.1.p1	hazt_7686	XP_018015377.1	1017	996	122873	5895	XP_018015377.1 PREDICTED: ubiquitin-associated domain-containing protein 2-like [Hyalella azteca]
mnor_1351	COM_SPAL_1_015568_XLOC_054050.3.p1	hazt_4643	XP_018011690.1	1746	2115	7501	16470	XP_018011690.1 PREDICTED: uncharacterized protein LOC108668938 [Hyalella azteca]
mnor_13516	REF_STRG_1_5731_XLOC_096945.1.p1	hazt_15827	XP_018025519.1	1110	789	171697	3183	XP_018025519.1 PREDICTED: uncharacterized protein LOC108681062 [Hyalella azteca]
mnor_13518	REF_STRG_1_57334_XLOC_038195.1.p1	hazt_9270	XP_018017345.1	408	462	43551	3600	XP_018017345.1 PREDICTED: probable G-protein coupled receptor Mth-like 10 [Hyalella azteca]
mnor_13525	REF_STRG_1_57376_XLOC_038260.1.p1	hazt_8032	XP_018015811.1	1485	1476	2294	2768	XP_018015811.1 PREDICTED: 5'-nucleotidase domain-containing protein 1-like [Hyalella azteca]
mnor_1353	COM_SPAL_1_015595_XLOC_054131.1.p1	hazt_5366	XP_018012595.1	5034	3255	66748	93563	XP_018012595.1 PREDICTED: roundabout homolog 2-like [Hyalella azteca]
mnor_13535	REF_STRG_1_57419_XLOC_038315.1.p1	hazt_3710	XP_018010561.1	1650	2067	37102	5057	XP_018010561.1 PREDICTED: uncharacterized protein LOC108667959 [Hyalella azteca]
mnor_13537	REF_STRG_1_5742_XLOC_097049.3.p1	hazt_9680	XP_018017828.1	780	1050	604489	45880	XP_018017828.1 PREDICTED: uncharacterized protein LOC108674400 [Hyalella azteca]
mnor_13538	REF_STRG_1_57433_XLOC_038333.3.p1	hazt_5208	XP_018012377.1	2040	2739	95639	11776	XP_018012377.1 PREDICTED: matrix metalloproteinase-2-like [Hyalella azteca]
mnor_13545	REF_STRG_1_57473_XLOC_038382.1.p1	hazt_8480	XP_018016385.1	2829	1749	137435	5000	XP_018016385.1 PREDICTED: DEAD-box ATP-dependent RNA helicase 20-like [Hyalella azteca]
mnor_13547	REF_STRG_1_57480_XLOC_038387.1.p1	hazt_17014	XP_018026993.1	1893	3015	94709	37878	XP_018026993.1 PREDICTED: N-alpha-acetyltransferase 15, NatA auxiliary subunit-like [Hyalella azteca]
mnor_13548	REF_STRG_1_57482_XLOC_038389.1.p1	hazt_9970	XP_018018163.1	429	411	12135	3204	XP_018018163.1 PREDICTED: uncharacterized protein LOC108674705 [Hyalella azteca]
mnor_1355	COM_SPAL_1_015610_XLOC_054184.6.p1	hazt_7632	XP_018015311.1	5040	4422	370109	34607	XP_018015311.1 PREDICTED: nascent polypeptide-associated complex subunit alpha, muscle-specific form-like isoform X1 [Hyalella azteca]
mnor_13551	REF_STRG_1_57494_XLOC_038421.1.p1	hazt_17809	XP_018027986.1	1107	1134	115524	15520	XP_018027986.1 PREDICTED: mitogen-activated protein kinase 1-like [Hyalella azteca]
mnor_13554	REF_STRG_1_57520_XLOC_038467.1.p1	hazt_12462	XP_018021146.1	993	1047	65701	36871	XP_018021146.1 PREDICTED: uncharacterized protein LOC108677438 [Hyalella azteca]
mnor_1356	COM_SPAL_1_015636_XLOC_054247.3.p1	hazt_7242	XP_018014829.1	1839	1800	154064	11291	XP_018014829.1 PREDICTED: phosphoglucomutase-2-like [Hyalella azteca]
mnor_13561	REF_STRG_1_57539_XLOC_038490.6.p1	hazt_6696	XP_018014170.1	1500	1668	193109	10449	XP_018014170.1 PREDICTED: 6-phosphofructo-2-kinase/fructose-2,6-bisphosphatase-like isoform X1 [Hyalella azteca]
mnor_13566	REF_STRG_1_57566_XLOC_038527.1.p1	hazt_11854	XP_018020388.1	1611	1593	82067	10379	XP_018020388.1 PREDICTED: D-3-phosphoglycerate dehydrogenase-like [Hyalella azteca]
mnor_1358	COM_SPAL_1_015650_XLOC_054300.7.p1	hazt_10236	XP_018018480.1	1353	1530	81274	37145	XP_018018480.1 PREDICTED: protein gooseberry-like [Hyalella azteca]
mnor_1359	COM_SPAL_1_015660_XLOC_054333.1.p1	hazt_7360	XP_018014982.1	1311	1440	33625	9771	XP_018014982.1 PREDICTED: adenylosuccinate lyase-like isoform X2 [Hyalella azteca]
mnor_13592	REF_STRG_1_57700_XLOC_038692.2.p1	hazt_12721	XP_018021475.1	489	438	84652	8510	XP_018021475.1 PREDICTED: microsomal glutathione S-transferase 1-like [Hyalella azteca]
mnor_13598	REF_STRG_1_57741_XLOC_038753.2.p1	hazt_1788	XP_018008204.1	1089	1326	87854	6661	XP_018008204.1 PREDICTED: uncharacterized protein LOC108665915 [Hyalella azteca]
mnor_136	COM_SPAL_1_002591_XLOC_013178.10.p1	hazt_14858	XP_018024253.1	1221	1284	240155	5164	XP_018024253.1 PREDICTED: leukocyte elastase inhibitor-like [Hyalella azteca]
mnor_1361	COM_SPAL_1_015697_XLOC_054442.3.p1	hazt_16797	XP_018026725.1	5028	5043	90638	19997	XP_018026725.1 PREDICTED: clathrin heavy chain 1-like [Hyalella azteca]
mnor_13610	REF_STRG_1_57789_XLOC_038826.1.p1	hazt_10497	XP_018018770.1	615	687	14073	3993	XP_018018770.1 PREDICTED: uncharacterized protein LOC108675284 isoform X1 [Hyalella azteca]
mnor_13611	REF_STRG_1_5778_XLOC_097335.3.p1	hazt_16616	XP_018026497.1	9777	10203	117175	24854	XP_018026497.1 PREDICTED: uncharacterized protein LOC108681926 [Hyalella azteca]
mnor_13622	REF_STRG_1_57859_XLOC_038933.2.p1	hazt_15257	XP_018024756.1	2724	2427	137602	29228	XP_018024756.1 PREDICTED: uncharacterized protein LOC108680448 [Hyalella azteca]
mnor_13627	REF_STRG_1_57871_XLOC_038944.2.p1	hazt_2100	XP_018008577.1	2367	2370	38076	15564	XP_018008577.1 PREDICTED: DNA excision repair protein haywire-like [Hyalella azteca]
mnor_13630	REF_STRG_1_57893_XLOC_038971.4.p1	hazt_4287	XP_018011294.1	1074	1518	114769	6240	XP_018011294.1 PREDICTED: serine/threonine-protein kinase SMG1-like [Hyalella azteca]
mnor_13636	REF_STRG_1_57923_XLOC_039005.1.p1	hazt_442	XP_018006549.1	1629	771	80714	1558	XP_018006549.1 PREDICTED: interferon regulatory factor 2-binding protein-like, partial [Hyalella azteca]
mnor_13637	REF_STRG_1_57927_XLOC_039007.2.p1	hazt_6574	XP_018014018.1	1659	1686	92535	11233	XP_018014018.1 PREDICTED: nicalin-1-like [Hyalella azteca]
mnor_13638	REF_STRG_1_57928_XLOC_039009.1.p1	hazt_6535	XP_018013971.1	2754	3273	96268	26906	XP_018013971.1 PREDICTED: solute carrier organic anion transporter family member 4C1-like [Hyalella azteca]
mnor_13642	REF_STRG_1_57963_XLOC_039060.1.p1	hazt_936	XP_018007199.1	804	723	26561	2616	XP_018007199.1 PREDICTED: uncharacterized protein LOC108664999 [Hyalella azteca]
mnor_13645	REF_STRG_1_57973_XLOC_039070.1.p1	hazt_6405	XP_018013816.1	2265	2220	122930	57525	XP_018013816.1 PREDICTED: POU domain protein 2-like [Hyalella azteca]
mnor_1365	COM_SPAL_1_015718_XLOC_054481.1.p1	hazt_17198	XP_018027245.1	639	537	49745	3883	XP_018027245.1 PREDICTED: TM2 domain-containing protein 2-like [Hyalella azteca]
mnor_13655	REF_STRG_1_58013_XLOC_039132.1.p1	hazt_14479	XP_018023739.1	1257	969	63983	14277	XP_018023739.1 PREDICTED: tubulin-specific chaperone cofactor E-like protein [Hyalella azteca]
mnor_1366	COM_SPAL_1_015720_XLOC_054501.3.p1	hazt_13276	XP_018022172.1	1833	2067	172994	13974	XP_018022172.1 PREDICTED: uncharacterized protein LOC108678304 [Hyalella azteca]
mnor_1368	COM_SPAL_1_015749_XLOC_054587.4.p1	hazt_17830	XP_018028008.1	2928	2610	134016	28270	XP_018028008.1 PREDICTED: 5'-3' exoribonuclease 2 homolog [Hyalella azteca]
mnor_13688	REF_STRG_1_58133_XLOC_039298.1.p1	hazt_2756	XP_018009410.1	993	1407	101197	5969	XP_018009410.1 PREDICTED: uncharacterized protein LOC108666947 [Hyalella azteca]
mnor_1369	COM_SPAL_1_015754_XLOC_054611.5.p1	hazt_15920	XP_018025649.1	1455	1863	91025	14916	XP_018025649.1 PREDICTED: major facilitator superfamily domain-containing protein 1-like isoform X1 [Hyalella azteca]
mnor_13692	REF_STRG_1_58147_XLOC_039317.1.p1	hazt_17766	XP_018027934.1	1566	2979	220852	6334	XP_018027934.1 PREDICTED: uncharacterized protein LOC108683161 [Hyalella azteca]
mnor_13698	REF_STRG_1_58194_XLOC_039376.5.p1	hazt_17189	XP_018027236.1	441	318	22982	1753	XP_018027236.1 PREDICTED: NTF2-related export protein 2-like [Hyalella azteca]
mnor_137	COM_SPAL_1_002595_XLOC_013199.1.p1	hazt_5937	XP_018013268.1	3351	3528	88452	22097	XP_018013268.1 PREDICTED: calcium-activated chloride channel regulator 2-like [Hyalella azteca]
mnor_1370	COM_SPAL_1_015775_XLOC_054664.1.p1	hazt_8416	XP_018016309.1	708	837	67634	7244	XP_018016309.1 PREDICTED: proteasome subunit alpha type-1-like [Hyalella azteca]
mnor_1371	COM_SPAL_1_015779_XLOC_054680.1.p1	hazt_9316	XP_018017398.1	2817	2820	145308	19377	XP_018017398.1 PREDICTED: ras GTPase-activating protein 1-like [Hyalella azteca]
mnor_13718	REF_STRG_1_5832_XLOC_097880.8.p1	hazt_11867	XP_018020401.1	1251	1947	124994	83830	XP_018020401.1 PREDICTED: transcription factor AP-2-alpha-like isoform X1 [Hyalella azteca]
mnor_13719	REF_STRG_1_58334_XLOC_039607.1.p1	hazt_571	XP_018006713.1	2727	2511	2838	12663	XP_018006713.1 PREDICTED: TBC domain-containing protein kinase-like protein [Hyalella azteca]
mnor_1372	COM_SPAL_1_015816_XLOC_054799.1.p1	hazt_5334	XP_018012553.1	1482	1488	15999	8147	XP_018012553.1 PREDICTED: glycerol-3-phosphate dehydrogenase, mitochondrial-like [Hyalella azteca]
mnor_13731	REF_STRG_1_58423_XLOC_039772.3.p1	hazt_15034	XP_018024480.1	1383	1740	214680	11748	XP_018024480.1 PREDICTED: putative glycerol kinase 5 isoform X1 [Hyalella azteca]
mnor_13738	REF_STRG_1_58462_XLOC_039824.1.p1	hazt_1495	XP_018007863.1	591	795	51660	1990	XP_018007863.1 PREDICTED: uncharacterized protein LOC108665598 [Hyalella azteca]
mnor_13746	REF_STRG_1_58510_XLOC_039874.1.p1	hazt_17070	XP_018027081.1	1809	1776	143931	37113	XP_018027081.1 PREDICTED: uncharacterized protein LOC108682433 [Hyalella azteca]
mnor_1375	COM_SPAL_1_015844_XLOC_054878.1.p1	hazt_3670	XP_018010505.1	3315	2934	25223	13521	XP_018010505.1 PREDICTED: uncharacterized protein LOC108667916 [Hyalella azteca]
mnor_13750	REF_STRG_1_58520_XLOC_039888.1.p1	hazt_5471	XP_018012711.1	564	585	1113	9585	XP_018012711.1 PREDICTED: uncharacterized protein LOC108669813 [Hyalella azteca]
mnor_13758	REF_STRG_1_58552_XLOC_039940.1.p1	hazt_14040	XP_018023174.1	387	381	17867	5864	XP_018023174.1 PREDICTED: uncharacterized protein LOC108679113 [Hyalella azteca]
mnor_13768	REF_STRG_1_58610_XLOC_039997.4.p1	hazt_16896	XP_018026848.1	1170	1467	60497	6442	XP_018026848.1 PREDICTED: uncharacterized protein LOC108682229 [Hyalella azteca]
mnor_13769	REF_STRG_1_58626_XLOC_040026.1.p1	hazt_8790	XP_018016767.1	513	513	104979	6168	XP_018016767.1 PREDICTED: muscle-specific protein 20-like [Hyalella azteca]
mnor_13778	REF_STRG_1_58661_XLOC_040070.1.p1	hazt_13504	XP_018022489.1	1251	1599	102265	14484	XP_018022489.1 PREDICTED: homeobox protein DBX1-like [Hyalella azteca]
mnor_1378	COM_SPAL_1_015881_XLOC_054960.12.p1	hazt_497	XP_018006614.1	2277	3591	194889	10825	XP_018006614.1 PREDICTED: serine-rich adhesin for platelets-like isoform X1 [Hyalella azteca]
mnor_13781	REF_STRG_1_58679_XLOC_040091.1.p1	hazt_18008	XP_018028211.1	1857	1788	11281	10740	XP_018028211.1 PREDICTED: early growth response protein 1-B-like [Hyalella azteca]
mnor_13786	REF_STRG_1_58694_XLOC_040124.1.p1	hazt_5568	XP_018012846.1	1182	1332	57210	4557	XP_018012846.1 PREDICTED: ribonuclease P protein subunit p40-like [Hyalella azteca]
mnor_1379	COM_SPAL_1_015890_XLOC_054999.2.p1	hazt_7606	XP_018015274.1	1071	1068	82178	5475	XP_018015274.1 PREDICTED: UDP-glucose 4-epimerase-like [Hyalella azteca]
mnor_13791	REF_STRG_1_58729_XLOC_040164.1.p1	hazt_10862	XP_018019199.1	1011	1419	2663	5447	XP_018019199.1 PREDICTED: beta-1,3-galactosyltransferase 1-like [Hyalella azteca]
mnor_1380	COM_SPAL_1_015896_XLOC_055008.1.p1	hazt_9556	XP_018017687.1	1245	1308	224310	11377	XP_018017687.1 PREDICTED: sodium-dependent phosphate transport protein 1, chloroplastic-like [Hyalella azteca]
mnor_13809	REF_STRG_1_5879_XLOC_098176.2.p1	hazt_12020	XP_018020594.1	1116	1077	58719	15758	XP_018020594.1 PREDICTED: mannose-1-phosphate guanyltransferase beta-like [Hyalella azteca]
mnor_13810	REF_STRG_1_58803_XLOC_040264.1.p1	hazt_8208	XP_018016047.1	1011	1137	102993	8273	XP_018016047.1 PREDICTED: L-threonine 3-dehydrogenase, mitochondrial-like [Hyalella azteca]
mnor_13813	REF_STRG_1_58825_XLOC_040294.3.p1	hazt_6162	XP_018013526.1	1188	1203	94004	4247	XP_018013526.1 PREDICTED: guanine nucleotide-binding protein G(s) subunit alpha-like [Hyalella azteca]
mnor_1382	COM_SPAL_1_015917_XLOC_055070.5.p1	hazt_9149	XP_018017200.1	684	759	88749	4041	XP_018017200.1 PREDICTED: transmembrane protein 70 homolog, mitochondrial-like [Hyalella azteca]
mnor_13821	REF_STRG_1_58872_XLOC_040375.1.p1	hazt_13839	XP_018022888.1	420	429	117398	13531	XP_018022888.1 PREDICTED: uncharacterized protein LOC108678901 [Hyalella azteca]
mnor_13826	REF_STRG_1_58905_XLOC_040413.1.p1	hazt_14667	XP_018024014.1	681	681	28918	7194	XP_018024014.1 PREDICTED: V-type proton ATPase subunit E-like [Hyalella azteca]
mnor_13827	REF_STRG_1_58906_XLOC_040415.9.p1	hazt_14632	XP_018023971.1	2640	3396	138573	65556	XP_018023971.1 PREDICTED: phosphofurin acidic cluster sorting protein 2-like [Hyalella azteca]
mnor_13839	REF_STRG_1_58970_XLOC_040492.1.p1	hazt_3414	XP_018010177.1	447	843	101832	25220	XP_018010177.1 PREDICTED: atlastin-3-like [Hyalella azteca]
mnor_1384	COM_SPAL_1_015925_XLOC_055093.1.p1	hazt_11247	XP_018019656.1	1356	1551	90118	11561	XP_018019656.1 PREDICTED: lachesin-like [Hyalella azteca]
mnor_13840	REF_STRG_1_58991_XLOC_040516.2.p1	hazt_9550	XP_018017681.1	921	846	57459	4631	XP_018017681.1 PREDICTED: GPN-loop GTPase 3-like [Hyalella azteca]
mnor_13843	REF_STRG_1_59003_XLOC_040535.1.p1	hazt_10498	XP_018018774.1	9471	4659	150070	9725	XP_018018774.1 PREDICTED: uncharacterized protein LOC108675285 [Hyalella azteca]
mnor_13845	REF_STRG_1_59014_XLOC_040548.4.p1	hazt_16859	XP_018026808.1	993	978	81908	2807	XP_018026808.1 PREDICTED: eukaryotic translation initiation factor 3 subunit I-like [Hyalella azteca]
mnor_13848	REF_STRG_1_5902_XLOC_098426.5.p1	hazt_1712	XP_018008120.1	3015	3084	246209	12189	XP_018008120.1 PREDICTED: lysosomal alpha-mannosidase-like [Hyalella azteca]
mnor_13849	REF_STRG_1_59030_XLOC_040584.3.p1	hazt_3757	XP_018010621.1	429	423	210321	10310	XP_018010621.1 PREDICTED: trafficking protein particle complex subunit 2-like [Hyalella azteca]
mnor_13865	REF_STRG_1_59095_XLOC_040660.1.p1	hazt_16296	XP_018026113.1	432	450	71314	19675	XP_018026113.1 PREDICTED: uncharacterized protein LOC108681578 [Hyalella azteca]
mnor_1387	COM_SPAL_1_015937_XLOC_055150.1.p1	hazt_9206	XP_018017272.1	2280	2463	126679	10235	XP_018017272.1 PREDICTED: ABC transporter G family member 9-like [Hyalella azteca]
mnor_13870	REF_STRG_1_59110_XLOC_040675.1.p1	hazt_11137	XP_018019531.1	2856	4332	117171	68625	XP_018019531.1 PREDICTED: uncharacterized protein LOC108675998 [Hyalella azteca]
mnor_13873	REF_STRG_1_59118_XLOC_040684.2.p1	hazt_6455	XP_018013869.1	3096	2783	137532	6151	XP_018013869.1 PREDICTED: uncharacterized protein LOC108670892, partial [Hyalella azteca]
mnor_1388	COM_SPAL_1_015939_XLOC_055157.5.p1	hazt_422	XP_018006525.1	2385	2505	97922	16599	XP_018006525.1 PREDICTED: glutaminase liver isoform, mitochondrial-like isoform X1 [Hyalella azteca]
mnor_13887	REF_STRG_1_59196_XLOC_040775.1.p1	hazt_10462	XP_018018731.1	642	633	13146	4561	XP_018018731.1 PREDICTED: heme-binding protein 2-like [Hyalella azteca]
mnor_13893	REF_STRG_1_59210_XLOC_040790.1.p1	hazt_7810	XP_018015517.1	1305	1545	43857	12626	XP_018015517.1 PREDICTED: transcription factor SOX-4-like [Hyalella azteca]
mnor_13897	REF_STRG_1_59231_XLOC_040824.1.p1	hazt_7932	XP_018015688.1	1497	1590	226754	5516	XP_018015688.1 PREDICTED: adipocyte plasma membrane-associated protein-like [Hyalella azteca]
mnor_13899	REF_STRG_1_59244_XLOC_040837.1.p1	hazt_13159	XP_018022030.1	1182	945	28883	3480	XP_018022030.1 PREDICTED: forkhead box protein F2-like [Hyalella azteca]
mnor_139	COM_SPAL_1_002662_XLOC_013393.1.p1	hazt_12736	XP_018021492.1	1662	1794	110107	7838	XP_018021492.1 PREDICTED: cryptochrome-1-like [Hyalella azteca]
mnor_1390	COM_SPAL_1_015948_XLOC_055205.1.p1	hazt_11870	XP_018020405.1	1464	490	64652	494	XP_018020405.1 PREDICTED: homeobox protein Hox-A1-like, partial [Hyalella azteca]
mnor_13906	REF_STRG_1_59270_XLOC_040868.2.p1	hazt_281	XP_018006357.1	852	1017	101653	11163	XP_018006357.1 PREDICTED: PRKC apoptosis WT1 regulator protein-like isoform X1 [Hyalella azteca]
mnor_1391	COM_SPAL_1_015955_XLOC_055233.5.p1	hazt_14350	XP_018023571.1	2463	3564	508257	22231	XP_018023571.1 PREDICTED: phosphorylated CTD-interacting factor 1-like [Hyalella azteca]
mnor_1392	COM_SPAL_1_015964_XLOC_055244.1.p1	hazt_1650	XP_018008047.1	2547	6072	86555	46158	XP_018008047.1 PREDICTED: uncharacterized protein LOC108665762 [Hyalella azteca]
mnor_13921	REF_STRG_1_59329_XLOC_040931.3.p1	hazt_15771	XP_018025422.1	1308	1239	201269	14723	XP_018025422.1 PREDICTED: zinc finger protein 36, C3H1 type-like 1 isoform X1 [Hyalella azteca]
mnor_13927	REF_STRG_1_59368_XLOC_040982.1.p1	hazt_1604	XP_018007994.1	525	438	104752	17992	XP_018007994.1 PREDICTED: uncharacterized protein LOC108665713 [Hyalella azteca]
mnor_13929	REF_STRG_1_59374_XLOC_041001.1.p1	hazt_4383	XP_018011397.1	666	675	64630	5173	XP_018011397.1 PREDICTED: uncharacterized protein LOC108668666 isoform X1 [Hyalella azteca]
mnor_13933	REF_STRG_1_59386_XLOC_041020.2.p1	hazt_7145	XP_018014723.1	1866	1359	84187	12518	XP_018014723.1 PREDICTED: excitatory amino acid transporter 2-like [Hyalella azteca]
mnor_13935	REF_STRG_1_59401_XLOC_041034.3.p1	hazt_1316	XP_018007643.1	3540	4722	132021	18276	XP_018007643.1 PREDICTED: uncharacterized protein LOC108665405 [Hyalella azteca]
mnor_13937	REF_STRG_1_59405_XLOC_041043.1.p1	hazt_12614	XP_018021339.1	651	657	13376	2485	XP_018021339.1 PREDICTED: hemK methyltransferase family member 2-like [Hyalella azteca]
mnor_13945	REF_STRG_1_59449_XLOC_041092.4.p1	hazt_6127	XP_018013489.1	1008	993	41020	5292	XP_018013489.1 PREDICTED: reticulocalbin-2-like [Hyalella azteca]
mnor_1395	COM_SPAL_1_015975_XLOC_055281.1.p1	hazt_4818	XP_018011902.1	3801	5703	76948	11335	XP_018011902.1 PREDICTED: chaoptin-like [Hyalella azteca]
mnor_13954	REF_STRG_1_59506_XLOC_041164.1.p1	hazt_4673	XP_018011734.1	525	501	32980	12712	XP_018011734.1 PREDICTED: protein scylla-like [Hyalella azteca]
mnor_13955	REF_STRG_1_59513_XLOC_041178.1.p1	hazt_2945	XP_018009624.1	453	519	127674	5260	XP_018009624.1 PREDICTED: uncharacterized protein LOC108667146 isoform X1 [Hyalella azteca]
mnor_13957	REF_STRG_1_59524_XLOC_041199.2.p1	hazt_2032	XP_018008492.1	1614	1788	83463	7620	XP_018008492.1 PREDICTED: RNA polymerase II-associated protein 3-like isoform X1 [Hyalella azteca]
mnor_1396	COM_SPAL_1_015992_XLOC_055332.1.p1	hazt_9404	XP_018017499.1	1785	1320	74534	8309	XP_018017499.1 PREDICTED: serine/threonine-protein kinase Sgk1-like [Hyalella azteca]
mnor_13967	REF_STRG_1_59585_XLOC_041283.1.p1	hazt_11559	XP_018020015.1	816	735	96263	8932	XP_018020015.1 PREDICTED: uncharacterized protein LOC108676451 [Hyalella azteca]
mnor_13968	REF_STRG_1_595_XLOC_070168.2.p1	hazt_3356	XP_018010116.1	2985	3435	73143	6663	XP_018010116.1 PREDICTED: uncharacterized protein LOC108667585 [Hyalella azteca]
mnor_1397	COM_SPAL_1_016004_XLOC_055367.1.p1	hazt_15153	XP_018024631.1	1335	1680	36549	17545	XP_018024631.1 PREDICTED: spastin-like [Hyalella azteca]
mnor_13970	REF_STRG_1_59611_XLOC_041318.1.p1	hazt_13717	XP_018022729.1	519	519	126250	4832	XP_018022729.1 PREDICTED: myosin regulatory light chain sqh-like [Hyalella azteca]
mnor_13971	REF_STRG_1_59620_XLOC_041332.1.p1	hazt_15096	XP_018024563.1	2022	1833	92492	15335	XP_018024563.1 PREDICTED: angiotensin-converting enzyme-like [Hyalella azteca]
mnor_13976	REF_STRG_1_59634_XLOC_041357.4.p1	hazt_7060	XP_018014620.1	816	894	56247	2812	XP_018014620.1 PREDICTED: phytanoyl-CoA dioxygenase, peroxisomal-like [Hyalella azteca]
mnor_13977	REF_STRG_1_5963_XLOC_099245.1.p1	hazt_5198	XP_018012367.1	1464	1398	192338	13197	XP_018012367.1 PREDICTED: sorting and assembly machinery component 50 homolog A-like [Hyalella azteca]
mnor_1398	COM_SPAL_1_016008_XLOC_055390.2.p1	hazt_13884	XP_018022938.1	1419	2172	87420	20989	XP_018022938.1 PREDICTED: potassium voltage-gated channel protein Shaw-like isoform X1 [Hyalella azteca]
mnor_13984	REF_STRG_1_59662_XLOC_041394.2.p1	hazt_4906	XP_018012014.1	1182	1362	48741	6706	XP_018012014.1 PREDICTED: fringe glycosyltransferase-like [Hyalella azteca]
mnor_14	COM_SPAL_1_000319_XLOC_001426.4.p1	hazt_9429	XP_018017528.1	1467	810	8448	1319	XP_018017528.1 PREDICTED: alpha-(1,3)-fucosyltransferase 10-like, partial [Hyalella azteca]
mnor_140	COM_SPAL_1_002680_XLOC_013439.8.p1	hazt_7605	XP_018015273.1	1251	1275	17562	5545	XP_018015273.1 PREDICTED: multifunctional protein ADE2-like [Hyalella azteca]
mnor_1400	COM_SPAL_1_016057_XLOC_055551.2.p1	hazt_1480	XP_018007844.1	1437	1254	123494	8249	XP_018007844.1 PREDICTED: E3 ubiquitin-protein ligase arih1-like [Hyalella azteca]
mnor_14000	REF_STRG_1_5980_XLOC_099377.1.p1	hazt_879	XP_018007128.1	1398	1959	182370	15358	XP_018007128.1 PREDICTED: uncharacterized protein LOC108664941 [Hyalella azteca]
mnor_1401	COM_SPAL_1_016065_XLOC_055574.1.p1	hazt_7120	XP_018014691.1	1044	1233	117757	6339	XP_018014691.1 PREDICTED: inorganic pyrophosphatase-like isoform X1 [Hyalella azteca]
mnor_14012	REF_STRG_1_59882_XLOC_041700.2.p1	hazt_2705	XP_018009332.1	642	516	173417	3951	XP_018009332.1 PREDICTED: multiple coagulation factor deficiency protein 2 homolog [Hyalella azteca]
mnor_14026	REF_STRG_1_59970_XLOC_041822.3.p1	hazt_9862	XP_018018041.1	741	654	45241	6355	XP_018018041.1 PREDICTED: proteasome activator complex subunit 3-like [Hyalella azteca]
mnor_14027	REF_STRG_1_59979_XLOC_041837.2.p1	hazt_4680	XP_018011742.1	897	912	56723	5687	XP_018011742.1 PREDICTED: Down syndrome critical region protein 3-like [Hyalella azteca]
mnor_14029	REF_STRG_1_59987_XLOC_041855.3.p1	hazt_3916	XP_018010830.1	1599	1476	96480	8992	XP_018010830.1 PREDICTED: sialin-like isoform X2 [Hyalella azteca]
mnor_1403	COM_SPAL_1_016076_XLOC_055606.8.p1	hazt_5315	XP_018012532.1	906	888	79728	4617	XP_018012532.1 PREDICTED: uncharacterized protein C9orf78 homolog [Hyalella azteca]
mnor_14046	REF_STRG_1_6007_XLOC_099505.2.p1	hazt_8573	XP_018016495.1	5766	5842	177364	15536	XP_018016495.1 PREDICTED: uncharacterized protein LOC108673215, partial [Hyalella azteca]
mnor_14049	REF_STRG_1_60094_XLOC_042013.1.p1	hazt_16165	XP_018025949.1	2049	2190	37827	12440	XP_018025949.1 PREDICTED: methylenetetrahydrofolate reductase-like [Hyalella azteca]
mnor_1405	COM_SPAL_1_016086_XLOC_055640.2.p1	hazt_13931	XP_018022997.1	1080	1152	91482	8732	XP_018022997.1 PREDICTED: MAP kinase-activated protein kinase 2-like [Hyalella azteca]
mnor_14053	REF_STRG_1_60107_XLOC_042029.3.p1	hazt_12358	XP_018021028.1	3897	3171	165256	4766	XP_018021028.1 PREDICTED: uncharacterized protein LOC108677321 [Hyalella azteca]
mnor_14054	REF_STRG_1_60112_XLOC_042043.1.p1	hazt_16939	XP_018026900.1	1239	1248	145504	5880	XP_018026900.1 PREDICTED: cat eye syndrome critical region protein 5-like [Hyalella azteca]
mnor_14055	REF_STRG_1_60122_XLOC_042052.2.p1	hazt_16294	XP_018026111.1	1395	1407	61922	9878	XP_018026111.1 PREDICTED: NADH dehydrogenase [ubiquinone] flavoprotein 1, mitochondrial-like [Hyalella azteca]
mnor_14056	REF_STRG_1_60126_XLOC_042060.1.p1	hazt_4539	XP_018011575.1	2466	1962	173459	9337	XP_018011575.1 PREDICTED: hemocytin-like [Hyalella azteca]
mnor_1406	COM_SPAL_1_016088_XLOC_055645.2.p1	hazt_14749	XP_018024114.1	3459	3633	62851	14499	XP_018024114.1 PREDICTED: WASH complex subunit 7-like [Hyalella azteca]
mnor_14068	REF_STRG_1_60176_XLOC_042128.2.p1	hazt_5438	XP_018012675.1	390	405	88989	6429	XP_018012675.1 PREDICTED: dolichyl-diphosphooligosaccharide--protein glycosyltransferase subunit DAD1-like [Hyalella azteca]
mnor_14069	REF_STRG_1_60180_XLOC_042131.6.p1	hazt_10372	XP_018018634.1	1275	1023	44335	10162	XP_018018634.1 PREDICTED: dnaJ homolog subfamily A member 2-like [Hyalella azteca]
mnor_1407	COM_SPAL_1_016118_XLOC_055747.1.p1	hazt_17168	XP_018027210.1	1476	2511	142266	20902	XP_018027210.1 PREDICTED: soluble guanylate cyclase 88E-like [Hyalella azteca]
mnor_14070	REF_STRG_1_60183_XLOC_042134.1.p1	hazt_13316	XP_018022218.1	1071	1068	19619	1668	XP_018022218.1 PREDICTED: RNA-binding protein 7-like [Hyalella azteca]
mnor_14078	REF_STRG_1_60249_XLOC_042220.1.p1	hazt_1830	XP_018008260.1	4113	4134	78807	14066	XP_018008260.1 PREDICTED: clustered mitochondria protein homolog isoform X1 [Hyalella azteca]
mnor_1408	COM_SPAL_1_016145_XLOC_055823.2.p1	hazt_4874	XP_018011970.1	1302	1206	23118	10195	XP_018011970.1 PREDICTED: cystinosin homolog isoform X1 [Hyalella azteca]
mnor_14083	REF_STRG_1_60277_XLOC_042271.1.p1	hazt_11021	XP_018019396.1	1839	1875	113223	11681	XP_018019396.1 PREDICTED: xaa-Pro aminopeptidase 1-like [Hyalella azteca]
mnor_1409	COM_SPAL_1_016146_XLOC_055827.1.p1	hazt_1047	XP_018007337.1	2961	3333	194462	52007	XP_018007337.1 PREDICTED: exportin-7-A-like [Hyalella azteca]
mnor_14096	REF_STRG_1_60310_XLOC_042321.1.p1	hazt_2713	XP_018009340.1	624	528	74643	6267	XP_018009340.1 PREDICTED: multiple coagulation factor deficiency protein 2 homolog isoform X1 [Hyalella azteca]
mnor_14104	REF_STRG_1_60350_XLOC_042377.1.p1	hazt_6893	XP_018014430.1	1191	2256	7466	14459	XP_018014430.1 PREDICTED: cullin-4B-like [Hyalella azteca]
mnor_14105	REF_STRG_1_60351_XLOC_042375.1.p1	hazt_1902	XP_018008339.1	1122	1653	135543	12072	XP_018008339.1 PREDICTED: uncharacterized protein LOC108666044 [Hyalella azteca]
mnor_14106	REF_STRG_1_60359_XLOC_008045.2.p1	hazt_745	XP_018006964.1	3987	3972	131300	65239	XP_018006964.1 PREDICTED: nephrin-like isoform X1 [Hyalella azteca]
mnor_1411	COM_SPAL_1_016176_XLOC_055914.2.p1	hazt_8536	XP_018016450.1	1386	1656	1461	7361	XP_018016450.1 PREDICTED: mRNA-decapping enzyme 1B-like [Hyalella azteca]
mnor_14119	REF_STRG_1_60411_XLOC_042447.1.p1	hazt_5022	XP_018012140.1	1929	1938	52665	2396	XP_018012140.1 PREDICTED: protein sel-1 homolog 1-like [Hyalella azteca]
mnor_1412	COM_SPAL_1_016177_XLOC_055918.17.p1	hazt_4957	XP_018012066.1	4623	4620	333365	87484	XP_018012066.1 PREDICTED: minor histocompatibility protein HA-1-like [Hyalella azteca]
mnor_1413	COM_SPAL_1_016182_XLOC_055950.3.p1	hazt_15539	XP_018025136.1	690	588	390996	2515	XP_018025136.1 PREDICTED: cleavage and polyadenylation specificity factor subunit 5-like [Hyalella azteca]
mnor_14134	REF_STRG_1_60471_XLOC_042532.14.p1	hazt_16310	XP_018026129.1	1092	969	120559	5533	XP_018026129.1 PREDICTED: neprilysin-1-like [Hyalella azteca]
mnor_14139	REF_STRG_1_60505_XLOC_042570.2.p1	hazt_320	XP_018006404.1	738	747	59697	8508	XP_018006404.1 PREDICTED: dysbindin-like isoform X2 [Hyalella azteca]
mnor_1414	COM_SPAL_1_016183_XLOC_055953.8.p1	hazt_15854	XP_018025561.1	1848	1908	128321	14616	XP_018025561.1 PREDICTED: GPI transamidase component PIG-T-like [Hyalella azteca]
mnor_14140	REF_STRG_1_60508_XLOC_042563.2.p1	hazt_10630	XP_018018925.1	3633	3654	8324	10225	XP_018018925.1 PREDICTED: helicase SKI2W-like [Hyalella azteca]
mnor_14141	REF_STRG_1_60515_XLOC_042575.3.p1	hazt_1983	XP_018008433.1	1881	1953	79409	10086	XP_018008433.1 PREDICTED: mitochondrial Rho GTPase 1-like [Hyalella azteca]
mnor_14142	REF_STRG_1_60518_XLOC_042591.2.p1	hazt_852	XP_018007097.1	1161	1176	30114	7499	XP_018007097.1 PREDICTED: dnaJ homolog subfamily A member 2-like [Hyalella azteca]
mnor_14147	REF_STRG_1_60553_XLOC_042642.1.p1	hazt_4605	XP_018011646.1	2946	3429	108082	34514	XP_018011646.1 PREDICTED: uncharacterized protein LOC108668899 [Hyalella azteca]
mnor_14159	REF_STRG_1_6059_XLOC_100165.2.p1	hazt_5804	XP_018013108.1	669	756	50503	11675	XP_018013108.1 PREDICTED: acylpyruvase FAHD1, mitochondrial-like isoform X1 [Hyalella azteca]
mnor_1416	COM_SPAL_1_016209_XLOC_056034.1.p1	hazt_15646	XP_018025271.1	2052	2424	43070	9866	XP_018025271.1 PREDICTED: DNA replication factor Cdt1-like [Hyalella azteca]
mnor_14168	REF_STRG_1_60644_XLOC_042788.1.p1	hazt_8567	XP_018016487.1	966	912	1015	11233	XP_018016487.1 PREDICTED: probable translation initiation factor eIF-2B subunit alpha [Hyalella azteca]
mnor_14169	REF_STRG_1_60649_XLOC_042792.1.p1	hazt_1872	XP_018008306.1	3489	1953	142894	14264	XP_018008306.1 PREDICTED: WASH complex subunit strumpellin-like, partial [Hyalella azteca]
mnor_1417	COM_SPAL_1_016210_XLOC_056035.3.p1	hazt_988	XP_018007265.1	765	747	100283	8488	XP_018007265.1 PREDICTED: type 1 phosphatidylinositol 4,5-bisphosphate 4-phosphatase-like [Hyalella azteca]
mnor_14179	REF_STRG_1_60719_XLOC_042878.3.p1	hazt_17140	XP_018027170.1	363	384	41329	8683	XP_018027170.1 PREDICTED: eukaryotic translation initiation factor 4E-binding protein 1-like [Hyalella azteca]
mnor_1418	COM_SPAL_1_016226_XLOC_056108.1.p1	hazt_10584	XP_018018870.1	1815	2100	285327	13686	XP_018018870.1 PREDICTED: mRNA-capping enzyme-like [Hyalella azteca]
mnor_14188	REF_STRG_1_60762_XLOC_042932.1.p1	hazt_4997	XP_018012109.1	1227	909	16768	1283	XP_018012109.1 PREDICTED: uncharacterized protein LOC108669318, partial [Hyalella azteca]
mnor_1419	COM_SPAL_1_016234_XLOC_056132.1.p1	hazt_15588	XP_018025196.1	1650	1614	153445	28183	XP_018025196.1 PREDICTED: PX domain-containing protein kinase-like protein [Hyalella azteca]
mnor_14190	REF_STRG_1_60764_XLOC_042933.1.p1	hazt_13009	XP_018021842.1	2319	2181	4317	3443	XP_018021842.1 PREDICTED: uncharacterized protein LOC108678020 [Hyalella azteca]
mnor_14191	REF_STRG_1_60766_XLOC_042937.1.p1	hazt_14293	XP_018023504.1	981	981	15969	8202	XP_018023504.1 PREDICTED: selenide, water dikinase-like [Hyalella azteca]
mnor_14192	REF_STRG_1_60767_XLOC_042936.1.p1	hazt_14291	XP_018023502.1	1275	2319	157574	26123	XP_018023502.1 PREDICTED: polycystin-2-like [Hyalella azteca]
mnor_14204	REF_STRG_1_60829_XLOC_043030.2.p1	hazt_9944	XP_018018128.1	645	705	102653	8856	XP_018018128.1 PREDICTED: UPF0428 protein CG16865-like [Hyalella azteca]
mnor_14209	REF_STRG_1_6084_XLOC_100591.1.p1	hazt_14745	XP_018024104.1	4236	4248	531588	152767	XP_018024104.1 PREDICTED: nephrin-like isoform X1 [Hyalella azteca]
mnor_14210	REF_STRG_1_60851_XLOC_043050.2.p1	hazt_9854	XP_018018033.1	990	978	106688	10299	XP_018018033.1 PREDICTED: serine/threonine-protein phosphatase PP1-beta catalytic subunit [Hyalella azteca]
mnor_14212	REF_STRG_1_60856_XLOC_043065.2.p1	hazt_1880	XP_018008315.1	420	399	168856	5645	XP_018008315.1 PREDICTED: endocuticle structural glycoprotein SgAbd-2-like isoform X1 [Hyalella azteca]
mnor_1422	COM_SPAL_1_016248_XLOC_056175.4.p1	hazt_13833	XP_018022878.1	4401	4611	142320	27024	XP_018022878.1 PREDICTED: uncharacterized protein LOC108678894 [Hyalella azteca]
mnor_14220	REF_STRG_1_60904_XLOC_043134.1.p1	hazt_17166	XP_018027208.1	4716	4728	205835	28168	XP_018027208.1 PREDICTED: probable phospholipid-transporting ATPase VD [Hyalella azteca]
mnor_14223	REF_STRG_1_60934_XLOC_043150.2.p1	hazt_16531	XP_018026392.1	10215	9705	134426	20773	XP_018026392.1 PREDICTED: ankyrin repeat domain-containing protein 17-like isoform X1 [Hyalella azteca]
mnor_14230	REF_STRG_1_60975_XLOC_043241.1.p1	hazt_4454	XP_018011477.1	954	1044	70959	5203	XP_018011477.1 PREDICTED: ubiquitin-like domain-containing CTD phosphatase 1 isoform X2 [Hyalella azteca]
mnor_14240	REF_STRG_1_61018_XLOC_043313.1.p1	hazt_1092	XP_018007385.1	2793	4128	95400	14314	XP_018007385.1 PREDICTED: uncharacterized protein LOC108665168 [Hyalella azteca]
mnor_14244	REF_STRG_1_61025_XLOC_043323.1.p1	hazt_12640	XP_018021371.1	2388	3003	102902	39272	XP_018021371.1 PREDICTED: uncharacterized protein LOC108677630 [Hyalella azteca]
mnor_14246	REF_STRG_1_61047_XLOC_043351.3.p1	hazt_11019	XP_018019394.1	1521	1578	79025	11412	XP_018019394.1 PREDICTED: 5'-nucleotidase domain-containing protein 3-like [Hyalella azteca]
mnor_1425	COM_SPAL_1_016274_XLOC_056248.4.p1	hazt_3492	XP_018010278.1	3669	4104	143719	18911	XP_018010278.1 PREDICTED: trafficking protein particle complex subunit 10-like [Hyalella azteca]
mnor_1426	COM_SPAL_1_016275_XLOC_056250.3.p1	hazt_10320	XP_018018574.1	1059	1023	61024	2917	XP_018018574.1 PREDICTED: aspartate beta-hydroxylase domain-containing protein 1-like [Hyalella azteca]
mnor_14269	REF_STRG_1_61159_XLOC_043529.2.p1	hazt_7654	XP_018015337.1	750	666	44384	33448	XP_018015337.1 PREDICTED: tetraspanin-11-like [Hyalella azteca]
mnor_1427	COM_SPAL_1_016284_XLOC_056273.1.p1	hazt_9647	XP_018017792.1	2601	4929	84544	25639	XP_018017792.1 PREDICTED: dual oxidase 2-like [Hyalella azteca]
mnor_14272	REF_STRG_1_61173_XLOC_043543.1.p1	hazt_7528	XP_018015189.1	1764	1680	27287	4475	XP_018015189.1 PREDICTED: WW domain-binding protein 11-like [Hyalella azteca]
mnor_14278	REF_STRG_1_61195_XLOC_043585.1.p1	hazt_4429	XP_018011446.1	1374	1545	79419	8704	XP_018011446.1 PREDICTED: serine protease HTRA2, mitochondrial-like [Hyalella azteca]
mnor_14280	REF_STRG_1_61212_XLOC_043601.1.p1	hazt_16081	XP_018025849.1	1533	1878	110816	6203	XP_018025849.1 PREDICTED: tRNA pseudouridine(38/39) synthase-like [Hyalella azteca]
mnor_14285	REF_STRG_1_61239_XLOC_043636.2.p1	hazt_11611	XP_018020079.1	1590	1533	18752	10218	XP_018020079.1 PREDICTED: protein C12orf4-like [Hyalella azteca]
mnor_14287	REF_STRG_1_6125_XLOC_100782.12.p1	hazt_3072	XP_018009773.1	7353	9270	292426	46190	XP_018009773.1 PREDICTED: uncharacterized protein LOC108667277 [Hyalella azteca]
mnor_14295	REF_STRG_1_61287_XLOC_043720.1.p1	hazt_16479	XP_018026334.1	2466	2385	72830	9635	XP_018026334.1 PREDICTED: probable ATP-dependent RNA helicase DDX23 [Hyalella azteca]
mnor_143	COM_SPAL_1_002706_XLOC_013516.1.p1	hazt_12773	XP_018021540.1	1389	1398	217048	10458	XP_018021540.1 PREDICTED: probable hydroxyacid-oxoacid transhydrogenase, mitochondrial isoform X1 [Hyalella azteca]
mnor_14301	REF_STRG_1_6133_XLOC_100922.1.p1	hazt_5681	XP_018012973.1	588	513	72976	11279	XP_018012973.1 PREDICTED: uncharacterized protein LOC108670034 [Hyalella azteca]
mnor_14307	REF_STRG_1_61390_XLOC_043886.3.p1	hazt_4830	XP_018011922.1	1320	1218	149703	16629	XP_018011922.1 PREDICTED: uncharacterized protein LOC108669135 [Hyalella azteca]
mnor_14316	REF_STRG_1_61432_XLOC_043966.1.p1	hazt_16469	XP_018026321.1	4131	2508	109821	9869	XP_018026321.1 PREDICTED: DNA replication ATP-dependent helicase/nuclease DNA2-like [Hyalella azteca]
mnor_14319	REF_STRG_1_61446_XLOC_043980.2.p1	hazt_4441	XP_018011458.1	1194	777	35996	6443	XP_018011458.1 PREDICTED: crustacyanin-A2 subunit-like [Hyalella azteca]
mnor_1432	COM_SPAL_1_016342_XLOC_056488.3.p1	hazt_2997	XP_018009684.1	2067	2457	110081	17068	XP_018009684.1 PREDICTED: PAB-dependent poly(A)-specific ribonuclease subunit PAN3-like [Hyalella azteca]
mnor_14320	REF_STRG_1_61448_XLOC_043984.1.p1	hazt_14584	XP_018023910.1	987	945	123198	3475	XP_018023910.1 PREDICTED: metaxin-1-like [Hyalella azteca]
mnor_1433	COM_SPAL_1_016362_XLOC_056574.1.p1	hazt_11435	XP_018019878.1	2049	2076	60519	28896	XP_018019878.1 PREDICTED: high affinity nerve growth factor receptor-like [Hyalella azteca]
mnor_14331	REF_STRG_1_61491_XLOC_044038.2.p1	hazt_7251	XP_018014843.1	2046	1488	171137	15106	XP_018014843.1 PREDICTED: SET and MYND domain-containing protein 4-like [Hyalella azteca]
mnor_1434	COM_SPAL_1_016377_XLOC_056641.3.p1	hazt_436	XP_018006541.1	5661	5555	190640	6913	XP_018006541.1 PREDICTED: nuclear pore complex protein Nup205-like [Hyalella azteca]
mnor_14343	REF_STRG_1_61554_XLOC_044128.1.p1	hazt_10626	XP_018018920.1	2148	2157	166731	12527	XP_018018920.1 PREDICTED: ATP-binding cassette sub-family B member 8, mitochondrial-like [Hyalella azteca]
mnor_14347	REF_STRG_1_61584_XLOC_044173.1.p1	hazt_2191	XP_018008688.1	678	1068	186024	7916	XP_018008688.1 PREDICTED: uncharacterized protein LOC108666347 [Hyalella azteca]
mnor_1435	COM_SPAL_1_016383_XLOC_056648.1.p1	hazt_3160	XP_018009884.1	3603	3162	55155	27891	XP_018009884.1 PREDICTED: serine/threonine-protein kinase Nek8-like [Hyalella azteca]
mnor_14360	REF_STRG_1_6163_XLOC_101119.9.p1	hazt_1023	XP_018007306.1	1077	1968	72796	27181	XP_018007306.1 PREDICTED: LOW QUALITY PROTEIN: probable RNA-binding protein orb2 [Hyalella azteca]
mnor_14362	REF_STRG_1_61651_XLOC_044262.4.p1	hazt_10534	XP_018018815.1	2643	2688	134283	18566	XP_018018815.1 PREDICTED: importin subunit beta-1-like [Hyalella azteca]
mnor_14364	REF_STRG_1_61653_XLOC_044273.1.p1	hazt_17332	XP_018027417.1	1701	1659	28700	25975	XP_018027417.1 PREDICTED: periodic tryptophan protein 1 homolog [Hyalella azteca]
mnor_1437	COM_SPAL_1_016413_XLOC_056721.3.p1	hazt_15534	XP_018025125.1	2475	4029	213889	25009	XP_018025125.1 PREDICTED: uncharacterized protein LOC108680745 isoform X1 [Hyalella azteca]
mnor_14371	REF_STRG_1_6167_XLOC_101268.3.p1	hazt_9217	XP_018017284.1	1398	1640	102830	7981	XP_018017284.1 PREDICTED: uncharacterized protein LOC108673908, partial [Hyalella azteca]
mnor_14372	REF_STRG_1_61681_XLOC_044341.1.p1	hazt_9069	XP_018017104.1	873	840	28241	2932	XP_018017104.1 PREDICTED: Y-box factor homolog, partial [Hyalella azteca]
mnor_14376	REF_STRG_1_61701_XLOC_044366.1.p1	hazt_7232	XP_018014819.1	411	687	54102	17970	XP_018014819.1 PREDICTED: LOW QUALITY PROTEIN: redox-regulatory protein FAM213A-like [Hyalella azteca]
mnor_14378	REF_STRG_1_61712_XLOC_044376.9.p1	hazt_8415	XP_018016307.1	1788	3765	148241	24335	XP_018016307.1 PREDICTED: protein transport protein Sec31A-like isoform X1 [Hyalella azteca]
mnor_1438	COM_SPAL_1_016414_XLOC_056726.1.p1	hazt_11938	XP_018020494.1	2181	2541	103736	9680	XP_018020494.1 PREDICTED: cell division control protein 6 homolog [Hyalella azteca]
mnor_14380	REF_STRG_1_6171_XLOC_101336.1.p1	hazt_8705	XP_018016659.1	1656	879	105174	4777	XP_018016659.1 PREDICTED: uncharacterized protein LOC108673355 [Hyalella azteca]
mnor_14381	REF_STRG_1_61724_XLOC_044392.1.p1	hazt_3601	XP_018010421.1	1365	1803	51351	17781	XP_018010421.1 PREDICTED: high-affinity choline transporter 1-like isoform X1 [Hyalella azteca]
mnor_1439	COM_SPAL_1_016440_XLOC_056842.4.p1	hazt_833	XP_018007073.1	819	828	60124	8018	XP_018007073.1 PREDICTED: tetraspanin-33-like [Hyalella azteca]
mnor_144	COM_SPAL_1_002708_XLOC_013523.12.p1	hazt_16543	XP_018026408.1	1563	1584	258128	17480	XP_018026408.1 PREDICTED: coatomer subunit delta-like isoform X1 [Hyalella azteca]
mnor_1440	COM_SPAL_1_016453_XLOC_056878.11.p1	hazt_17989	XP_018028192.1	1668	3432	253455	6593	XP_018028192.1 PREDICTED: probable WRKY transcription factor protein 1 [Hyalella azteca]
mnor_14402	REF_STRG_1_61886_XLOC_044607.2.p1	hazt_8128	XP_018015941.1	1146	1221	24008	5900	XP_018015941.1 PREDICTED: alpha-methylacyl-CoA racemase-like [Hyalella azteca]
mnor_14407	REF_STRG_1_61939_XLOC_044670.1.p1	hazt_14096	XP_018023268.1	468	507	32251	41297	XP_018023268.1 PREDICTED: cGMP-dependent protein kinase 1-like [Hyalella azteca]
mnor_1441	COM_SPAL_1_016488_XLOC_056977.1.p1	hazt_10742	XP_018019061.1	2541	2598	108926	22699	XP_018019061.1 PREDICTED: gamma-aminobutyric acid type B receptor subunit 1-like [Hyalella azteca]
mnor_14414	REF_STRG_1_61969_XLOC_044729.3.p1	hazt_6611	XP_018014058.1	2445	3705	69834	13200	XP_018014058.1 PREDICTED: cell wall protein DAN4-like [Hyalella azteca]
mnor_14415	REF_STRG_1_61981_XLOC_044742.1.p1	hazt_4734	XP_018011805.1	696	525	7003	1624	XP_018011805.1 PREDICTED: glycine-rich cell wall structural protein-like [Hyalella azteca]
mnor_14421	REF_STRG_1_61997_XLOC_044762.14.p1	hazt_12719	XP_018021471.1	3075	3006	99307	19575	XP_018021471.1 PREDICTED: uncharacterized protein LOC108677715 isoform X1 [Hyalella azteca]
mnor_14424	REF_STRG_1_62020_XLOC_044797.1.p1	hazt_6628	XP_018014076.1	1788	2253	33965	8478	XP_018014076.1 PREDICTED: kelch-like protein 10 isoform X1 [Hyalella azteca]
mnor_1443	COM_SPAL_1_016490_XLOC_056985.2.p1	hazt_15245	XP_018024741.1	1584	1596	65945	5239	XP_018024741.1 PREDICTED: sad1-interacting factor 2-like [Hyalella azteca]
mnor_14431	REF_STRG_1_6206_XLOC_101207.2.p1	hazt_1889	XP_018008326.1	1047	1446	12295	8935	XP_018008326.1 PREDICTED: plasminogen activator inhibitor 1 RNA-binding protein-like [Hyalella azteca]
mnor_14435	REF_STRG_1_62094_XLOC_044879.1.p1	hazt_10143	XP_018018365.1	996	738	8363	3409	XP_018018365.1 PREDICTED: protein Star-like [Hyalella azteca]
mnor_14440	REF_STRG_1_6212_XLOC_101594.1.p1	hazt_4768	XP_018011841.1	1590	3914	276603	50330	XP_018011841.1 PREDICTED: LOW QUALITY PROTEIN: leukocyte tyrosine kinase receptor-like [Hyalella azteca]
mnor_14441	REF_STRG_1_62132_XLOC_044930.2.p1	hazt_12416	XP_018021090.1	696	735	73864	5805	XP_018021090.1 PREDICTED: ER membrane protein complex subunit 7 homolog isoform X1 [Hyalella azteca]
mnor_14442	REF_STRG_1_62140_XLOC_044938.1.p1	hazt_10999	XP_018019362.1	2652	2775	108200	10738	XP_018019362.1 PREDICTED: microsomal triglyceride transfer protein large subunit-like isoform X1 [Hyalella azteca]
mnor_14445	REF_STRG_1_62170_XLOC_044973.1.p1	hazt_4337	XP_018011348.1	501	588	48589	6407	XP_018011348.1 PREDICTED: uncharacterized protein LOC108668618 [Hyalella azteca]
mnor_14446	REF_STRG_1_62174_XLOC_044975.1.p1	hazt_5889	XP_018013212.1	2631	1431	96867	7644	XP_018013212.1 PREDICTED: uncharacterized protein LOC108670263 [Hyalella azteca]
mnor_1445	COM_SPAL_1_016502_XLOC_057029.8.p1	hazt_8267	XP_018016127.1	957	969	138976	38080	XP_018016127.1 PREDICTED: ras-related protein Ral-a-like isoform X1 [Hyalella azteca]
mnor_14456	REF_STRG_1_62209_XLOC_045025.1.p1	hazt_8364	XP_018016243.1	1200	1269	37257	5920	XP_018016243.1 PREDICTED: ubiquitin-like modifier-activating enzyme 5 [Hyalella azteca]
mnor_14462	REF_STRG_1_62246_XLOC_045091.1.p1	hazt_17377	XP_018027477.1	660	477	107244	1635	XP_018027477.1 PREDICTED: uncharacterized protein LOC108682753, partial [Hyalella azteca]
mnor_14465	REF_STRG_1_62258_XLOC_045104.1.p1	hazt_9870	XP_018018050.1	867	849	67145	3652	XP_018018050.1 PREDICTED: N-acetylglucosamine-1-phosphotransferase subunit gamma-like [Hyalella azteca]
mnor_1447	COM_SPAL_1_016545_XLOC_057167.4.p1	hazt_15907	XP_018025629.1	7044	6126	153233	35676	XP_018025629.1 PREDICTED: neural-cadherin-like [Hyalella azteca]
mnor_1448	COM_SPAL_1_016557_XLOC_057193.2.p1	hazt_14586	XP_018023912.1	1533	1731	3231	16524	XP_018023912.1 PREDICTED: carbohydrate-responsive element-binding protein-like [Hyalella azteca]
mnor_14481	REF_STRG_1_62321_XLOC_045199.1.p1	hazt_10146	XP_018018371.1	1392	1437	47461	3529	XP_018018371.1 PREDICTED: peptidyl-prolyl cis-trans isomerase FKBP4-like [Hyalella azteca]
mnor_14483	REF_STRG_1_62328_XLOC_045230.2.p1	hazt_2343	XP_018008878.1	735	891	130252	2880	XP_018008878.1 PREDICTED: cell division cycle-associated protein 3-like [Hyalella azteca]
mnor_14493	REF_STRG_1_62370_XLOC_045275.1.p1	hazt_17200	XP_018027247.1	819	846	5264	6022	XP_018027247.1 PREDICTED: 40S ribosomal protein S2 [Hyalella azteca]
mnor_14498	REF_STRG_1_62387_XLOC_045311.1.p1	hazt_5397	XP_018012627.1	2004	1706	89619	13699	XP_018012627.1 PREDICTED: uncharacterized protein LOC108669733, partial [Hyalella azteca]
mnor_145	COM_SPAL_1_002712_XLOC_013549.4.p1	hazt_15590	XP_018025198.1	1308	2241	88266	8937	XP_018025198.1 PREDICTED: tetratricopeptide repeat protein 5-like, partial [Hyalella azteca]
mnor_1450	COM_SPAL_1_016574_XLOC_057272.1.p1	hazt_3350	XP_018010108.1	2778	3981	80206	13707	XP_018010108.1 PREDICTED: uncharacterized protein LOC108667577 [Hyalella azteca]
mnor_14508	REF_STRG_1_62441_XLOC_045420.1.p1	hazt_7687	XP_018015378.1	2097	2811	100954	20230	XP_018015378.1 PREDICTED: GTP-binding protein 2-like [Hyalella azteca]
mnor_1451	COM_SPAL_1_016581_XLOC_057287.4.p1	hazt_12710	XP_018021461.1	4500	5538	71093	59481	XP_018021461.1 PREDICTED: Niemann-Pick C1 protein-like [Hyalella azteca]
mnor_14513	REF_STRG_1_62449_XLOC_045439.1.p1	hazt_17250	XP_018027311.1	369	540	85291	5749	XP_018027311.1 PREDICTED: uncharacterized protein LOC108682620 [Hyalella azteca]
mnor_1452	COM_SPAL_1_016594_XLOC_057323.4.p1	hazt_7185	XP_018014766.1	825	495	126522	2752	XP_018014766.1 PREDICTED: monocyte to macrophage differentiation factor 2-like [Hyalella azteca]
mnor_14531	REF_STRG_1_62516_XLOC_045526.3.p1	hazt_3056	XP_018009755.1	522	501	81157	8336	XP_018009755.1 PREDICTED: uncharacterized protein LOC108667260 [Hyalella azteca]
mnor_14532	REF_STRG_1_62520_XLOC_045531.2.p1	hazt_8188	XP_018016018.1	657	714	23216	2481	XP_018016018.1 PREDICTED: uncharacterized protein LOC108672794 [Hyalella azteca]
mnor_14534	REF_STRG_1_62531_XLOC_045551.1.p1	hazt_16089	XP_018025857.1	1371	1578	229220	17050	XP_018025857.1 PREDICTED: alanine aminotransferase 1-like [Hyalella azteca]
mnor_1454	COM_SPAL_1_016606_XLOC_057374.6.p1	hazt_10418	XP_018018682.1	1986	1911	123262	13444	XP_018018682.1 PREDICTED: glutamate--cysteine ligase catalytic subunit-like [Hyalella azteca]
mnor_14546	REF_STRG_1_62577_XLOC_045604.1.p1	hazt_3320	XP_018010074.1	1854	1845	144562	11128	XP_018010074.1 PREDICTED: polypeptide N-acetylgalactosaminyltransferase 1-like [Hyalella azteca]
mnor_14547	REF_STRG_1_62582_XLOC_045617.2.p1	hazt_17002	XP_018026979.1	1143	2178	107529	27233	XP_018026979.1 PREDICTED: uncharacterized protein LOC108682345 [Hyalella azteca]
mnor_1455	COM_SPAL_1_016607_XLOC_057380.1.p1	hazt_14834	XP_018024220.1	6867	9444	134548	25491	XP_018024220.1 PREDICTED: E3 SUMO-protein ligase RanBP2-like isoform X1 [Hyalella azteca]
mnor_14551	REF_STRG_1_62599_XLOC_045643.11.p1	hazt_4453	XP_018011475.1	567	525	15831	9968	XP_018011475.1 PREDICTED: U1 small nuclear ribonucleoprotein C-like [Hyalella azteca]
mnor_14553	REF_STRG_1_62603_XLOC_045650.1.p1	hazt_3946	XP_018010867.1	1677	1626	11816	5685	XP_018010867.1 PREDICTED: islet cell autoantigen 1-like [Hyalella azteca]
mnor_14559	REF_STRG_1_62640_XLOC_045698.2.p1	hazt_2027	XP_018008484.1	1326	1374	40828	15192	XP_018008484.1 PREDICTED: eukaryotic translation initiation factor 3 subunit E-B-like isoform X1 [Hyalella azteca]
mnor_14568	REF_STRG_1_62688_XLOC_045765.1.p1	hazt_7938	XP_018015694.1	2745	3033	231919	17536	XP_018015694.1 PREDICTED: activating signal cointegrator 1 complex subunit 2-like [Hyalella azteca]
mnor_14570	REF_STRG_1_62696_XLOC_045771.3.p1	hazt_9824	XP_018017997.1	2655	2622	53013	14252	XP_018017997.1 PREDICTED: peroxidase-like [Hyalella azteca]
mnor_14575	REF_STRG_1_62708_XLOC_045792.1.p1	hazt_1857	XP_018008290.1	1197	1548	145695	15715	XP_018008290.1 PREDICTED: nucleolysin TIAR-like [Hyalella azteca]
mnor_14581	REF_STRG_1_62749_XLOC_045839.4.p1	hazt_409	XP_018006502.1	1419	1644	178270	21563	XP_018006502.1 PREDICTED: G2/mitotic-specific cyclin-B3-like isoform X1 [Hyalella azteca]
mnor_14585	REF_STRG_1_6276_XLOC_102096.3.p1	hazt_12254	XP_018020889.1	1875	5868	113956	75068	XP_018020889.1 PREDICTED: uncharacterized protein LOC108677211 [Hyalella azteca]
mnor_14589	REF_STRG_1_62780_XLOC_045891.1.p2	hazt_13689	XP_018022696.1	549	300	113364	1179	XP_018022696.1 PREDICTED: carbohydrate sulfotransferase 11-like [Hyalella azteca]
mnor_1459	COM_SPAL_1_016627_XLOC_057451.1.p1	hazt_11517	XP_018019972.1	1968	2058	90411	11873	XP_018019972.1 PREDICTED: DBH-like monooxygenase protein 1 [Hyalella azteca]
mnor_14599	REF_STRG_1_6287_XLOC_102337.2.p1	hazt_4097	XP_018011054.1	1293	1821	127118	13234	XP_018011054.1 PREDICTED: nucleoredoxin-like [Hyalella azteca]
mnor_1460	COM_SPAL_1_016634_XLOC_057471.1.p1	hazt_7970	XP_018015739.1	1683	1647	46755	5224	XP_018015739.1 PREDICTED: monocarboxylate transporter 10-like [Hyalella azteca]
mnor_14601	REF_STRG_1_62895_XLOC_046055.1.p1	hazt_13094	XP_018021948.1	516	714	28185	2195	XP_018021948.1 PREDICTED: uncharacterized protein LOC108678113 [Hyalella azteca]
mnor_14615	REF_STRG_1_62988_XLOC_046169.1.p1	hazt_12586	XP_018021295.1	861	876	20912	3913	XP_018021295.1 PREDICTED: myosin heavy chain kinase B-like [Hyalella azteca]
mnor_14619	REF_STRG_1_63014_XLOC_046200.1.p1	hazt_14093	XP_018023261.1	1317	1398	10314	6646	XP_018023261.1 PREDICTED: chitobiosyldiphosphodolichol beta-mannosyltransferase-like [Hyalella azteca]
mnor_1462	COM_SPAL_1_016651_XLOC_057519.5.p1	hazt_6385	XP_018013794.1	2163	2907	391677	56936	XP_018013794.1 PREDICTED: oxysterol-binding protein 1-like [Hyalella azteca]
mnor_1463	COM_SPAL_1_016659_XLOC_057556.3.p1	hazt_16937	XP_018026897.1	990	987	83203	8791	XP_018026897.1 PREDICTED: serine-threonine kinase receptor-associated protein-like [Hyalella azteca]
mnor_14634	REF_STRG_1_63071_XLOC_046276.1.p1	hazt_7514	XP_018015168.1	768	426	1504	2718	XP_018015168.1 PREDICTED: LOW QUALITY PROTEIN: 3-hydroxyacyl-CoA dehydrogenase type-2-like [Hyalella azteca]
mnor_14635	REF_STRG_1_63078_XLOC_046283.1.p1	hazt_447	XP_018006556.1	852	1176	117959	8632	XP_018006556.1 PREDICTED: myeloid leukemia factor 2-like isoform X1 [Hyalella azteca]
mnor_14644	REF_STRG_1_6312_XLOC_102151.1.p1	hazt_5105	XP_018012245.1	456	456	3096	6685	XP_018012245.1 PREDICTED: 40S ribosomal protein S13-like [Hyalella azteca]
mnor_14645	REF_STRG_1_63136_XLOC_046355.1.p1	hazt_12890	XP_018021690.1	846	723	3397	1527	XP_018021690.1 PREDICTED: uncharacterized protein LOC108677898 isoform X1 [Hyalella azteca]
mnor_1465	COM_SPAL_1_016677_XLOC_057610.1.p1	hazt_8228	XP_018016073.1	1695	2223	158363	11761	XP_018016073.1 PREDICTED: apoptosis-inducing factor 1, mitochondrial-like [Hyalella azteca]
mnor_14650	REF_STRG_1_6314_XLOC_102570.3.p1	hazt_9033	XP_018017058.1	3621	4107	179658	24919	XP_018017058.1 PREDICTED: cadherin-86C-like isoform X1 [Hyalella azteca]
mnor_14652	REF_STRG_1_6315_XLOC_102571.1.p1	hazt_6779	XP_018014263.1	2472	4110	51000	10358	XP_018014263.1 PREDICTED: hemocyte protein-glutamine gamma-glutamyltransferase-like isoform X1 [Hyalella azteca]
mnor_14654	REF_STRG_1_63194_XLOC_046457.2.p1	hazt_5363	XP_018012592.1	2238	2847	42277	9092	XP_018012592.1 PREDICTED: scavenger receptor class B member 1-like [Hyalella azteca]
mnor_1466	COM_SPAL_1_016687_XLOC_057630.3.p1	hazt_12275	XP_018020917.1	1752	1452	20878	1769	XP_018020917.1 PREDICTED: DNA-directed primase/polymerase protein-like [Hyalella azteca]
mnor_14670	REF_STRG_1_63303_XLOC_046610.2.p1	hazt_9020	XP_018017036.1	534	537	1000	3605	XP_018017036.1 PREDICTED: adenine phosphoribosyltransferase-like [Hyalella azteca]
mnor_14676	REF_STRG_1_63329_XLOC_046657.3.p1	hazt_148	XP_018006221.1	1155	939	64328	939	XP_018006221.1 PREDICTED: agmatinase-like [Hyalella azteca]
mnor_14678	REF_STRG_1_63338_XLOC_046667.1.p1	hazt_16615	XP_018026496.1	1716	1731	141175	13517	XP_018026496.1 PREDICTED: endoglucanase E-4-like [Hyalella azteca]
mnor_1468	COM_SPAL_1_016715_XLOC_057701.2.p1	hazt_3604	XP_018010426.1	2832	3021	69803	14204	XP_018010426.1 PREDICTED: zinc finger CCCH domain-containing protein 14-like [Hyalella azteca]
mnor_14680	REF_STRG_1_63346_XLOC_046678.1.p1	hazt_8262	XP_018016122.1	594	561	19704	5098	XP_018016122.1 PREDICTED: uncharacterized protein LOC108672875 [Hyalella azteca]
mnor_14681	REF_STRG_1_63353_XLOC_046674.8.p1	hazt_14783	XP_018024155.1	1365	1362	26420	13601	XP_018024155.1 PREDICTED: tubulin beta chain-like isoform X1 [Hyalella azteca]
mnor_1469	COM_SPAL_1_016718_XLOC_057709.1.p1	hazt_11053	XP_018019431.1	4107	4095	346149	13726	XP_018019431.1 PREDICTED: cation-independent mannose-6-phosphate receptor-like isoform X1 [Hyalella azteca]
mnor_14693	REF_STRG_1_6339_XLOC_102684.4.p1	hazt_17122	XP_018027142.1	636	129	144938	3535	XP_018027142.1 PREDICTED: ras-related protein Rab6, partial [Hyalella azteca]
mnor_14695	REF_STRG_1_63409_XLOC_046749.1.p1	hazt_1310	XP_018007637.1	363	345	6522	5907	XP_018007637.1 PREDICTED: 40S ribosomal protein S26-like [Hyalella azteca]
mnor_14696	REF_STRG_1_63410_XLOC_046750.2.p1	hazt_2668	XP_018009277.1	735	738	11945	1346	XP_018009277.1 PREDICTED: L-xylulose reductase-like [Hyalella azteca]
mnor_1470	COM_SPAL_1_016732_XLOC_057746.1.p1	hazt_10558	XP_018018842.1	816	1491	89869	12740	XP_018018842.1 PREDICTED: carbonic anhydrase-related protein 10-like [Hyalella azteca]
mnor_1471	COM_SPAL_1_016733_XLOC_057754.1.p1	hazt_1818	XP_018008243.1	891	921	110154	6502	XP_018008243.1 PREDICTED: protein FRA10AC1-like isoform X1 [Hyalella azteca]
mnor_14713	REF_STRG_1_63487_XLOC_046872.2.p1	hazt_17670	XP_018027823.1	423	423	5219	7226	XP_018027823.1 PREDICTED: 60S ribosomal protein L23 [Hyalella azteca]
mnor_14714	REF_STRG_1_63488_XLOC_046871.2.p1	hazt_5120	XP_018012262.1	2160	2289	20157	5380	XP_018012262.1 PREDICTED: zinc finger protein 62-like [Hyalella azteca]
mnor_14717	REF_STRG_1_63495_XLOC_046880.8.p1	hazt_10184	XP_018018420.1	1038	792	125354	6975	XP_018018420.1 PREDICTED: blastula protease 10-like [Hyalella azteca]
mnor_1472	COM_SPAL_1_016738_XLOC_057780.7.p1	hazt_3252	XP_018009988.1	3438	3366	19983	52698	XP_018009988.1 PREDICTED: phosphatidylinositol 4-kinase beta-like [Hyalella azteca]
mnor_14734	REF_STRG_1_63569_XLOC_046997.1.p1	hazt_17558	XP_018027687.1	1491	1177	192749	31266	XP_018027687.1 PREDICTED: putative oxidoreductase GLYR1 homolog, partial [Hyalella azteca]
mnor_14739	REF_STRG_1_63586_XLOC_047021.1.p1	hazt_6038	XP_018013389.1	597	441	88043	2030	XP_018013389.1 PREDICTED: intestinal-type alkaline phosphatase-like [Hyalella azteca]
mnor_1474	COM_SPAL_1_016746_XLOC_057795.4.p1	hazt_3772	XP_018010639.1	3339	8367	51679	19347	XP_018010639.1 PREDICTED: uncharacterized protein LOC108668025 [Hyalella azteca]
mnor_14740	REF_STRG_1_63594_XLOC_047031.2.p1	hazt_3462	XP_018010242.1	1377	1644	29177	4462	XP_018010242.1 PREDICTED: uncharacterized protein LOC108667700, partial [Hyalella azteca]
mnor_1475	COM_SPAL_1_016750_XLOC_057804.2.p1	hazt_8949	XP_018016956.1	1911	1914	3126	11147	XP_018016956.1 PREDICTED: L-asparaginase 1-like [Hyalella azteca]
mnor_14755	REF_STRG_1_63689_XLOC_047160.4.p1	hazt_1839	XP_018008270.1	1056	1440	51526	8144	XP_018008270.1 PREDICTED: GPI ethanolamine phosphate transferase 2-like [Hyalella azteca]
mnor_14761	REF_STRG_1_6372_XLOC_102940.1.p1	hazt_15304	XP_018024815.1	1446	1428	75079	7533	XP_018024815.1 PREDICTED: uridine 5'-monophosphate synthase-like [Hyalella azteca]
mnor_14764	REF_STRG_1_63748_XLOC_047239.1.p1	hazt_4476	XP_018011503.1	750	807	99990	4592	XP_018011503.1 PREDICTED: protein takeout-like [Hyalella azteca]
mnor_14775	REF_STRG_1_63809_XLOC_047312.2.p1	hazt_17121	XP_018027141.1	1128	1137	5358	10328	XP_018027141.1 PREDICTED: LOW QUALITY PROTEIN: ribonucleoside-diphosphate reductase subunit M2 B-like [Hyalella azteca]
mnor_1478	COM_SPAL_1_016774_XLOC_057910.10.p1	hazt_12836	XP_018021622.1	2046	2790	251524	5943	XP_018021622.1 PREDICTED: uncharacterized protein LOC108677840 [Hyalella azteca]
mnor_14782	REF_STRG_1_63846_XLOC_047370.1.p1	hazt_14426	XP_018023674.1	1971	1356	3291	2363	XP_018023674.1 PREDICTED: piggyBac transposable element-derived protein 4-like [Hyalella azteca]
mnor_14784	REF_STRG_1_63849_XLOC_047377.1.p1	hazt_2983	XP_018009669.1	2211	2154	31958	6245	XP_018009669.1 PREDICTED: SET and MYND domain-containing protein DDB_G0284059-like [Hyalella azteca]
mnor_14787	REF_STRG_1_63860_XLOC_047387.2.p1	hazt_3358	XP_018010120.1	645	636	116580	3057	XP_018010120.1 PREDICTED: glutathione S-transferase 1-like [Hyalella azteca]
mnor_1479	COM_SPAL_1_016784_XLOC_057964.3.p1	hazt_12937	XP_018021758.1	2091	2091	55664	6762	XP_018021758.1 PREDICTED: exostosin-2-like, partial [Hyalella azteca]
mnor_14797	REF_STRG_1_63926_XLOC_047472.1.p1	hazt_16366	XP_018026194.1	1209	1233	16923	6174	XP_018026194.1 PREDICTED: calreticulin-like [Hyalella azteca]
mnor_1480	COM_SPAL_1_016789_XLOC_057978.1.p1	hazt_14459	XP_018023717.1	1146	1200	95124	16544	XP_018023717.1 PREDICTED: LIM homeobox transcription factor 1-beta-like [Hyalella azteca]
mnor_14809	REF_STRG_1_63977_XLOC_047550.2.p1	hazt_15201	XP_018024689.1	3072	3099	108060	25417	XP_018024689.1 PREDICTED: 2-oxoglutarate dehydrogenase, mitochondrial-like, partial [Hyalella azteca]
mnor_14811	REF_STRG_1_6398_XLOC_103283.2.p1	hazt_13470	XP_018022450.1	807	951	109258	45570	XP_018022450.1 PREDICTED: LIX1-like protein isoform X1 [Hyalella azteca]
mnor_14816	REF_STRG_1_64003_XLOC_047573.2.p1	hazt_8789	XP_018016766.1	552	558	23611	15542	XP_018016766.1 PREDICTED: muscle-specific protein 20-like [Hyalella azteca]
mnor_14817	REF_STRG_1_64007_XLOC_047580.1.p1	hazt_5017	XP_018012134.1	2940	4287	3276	25639	XP_018012134.1 PREDICTED: S1 RNA-binding domain-containing protein 1-like isoform X1 [Hyalella azteca]
mnor_14819	REF_STRG_1_64019_XLOC_047593.2.p1	hazt_5144	XP_018012300.1	1770	1770	169617	10929	XP_018012300.1 PREDICTED: bifunctional purine biosynthesis protein PURH-like [Hyalella azteca]
mnor_1482	COM_SPAL_1_016829_XLOC_058083.1.p1	hazt_13020	XP_018021859.1	639	633	119674	3101	XP_018021859.1 PREDICTED: probable ribosome biogenesis protein RLP24 [Hyalella azteca]
mnor_14820	REF_STRG_1_64028_XLOC_047623.4.p1	hazt_10440	XP_018018706.1	465	465	84757	13893	XP_018018706.1 PREDICTED: ubiquitin-conjugating enzyme E2 L3-like [Hyalella azteca]
mnor_14824	REF_STRG_1_64068_XLOC_047661.2.p1	hazt_12144	XP_018020733.1	2883	3615	13278	18764	XP_018020733.1 PREDICTED: uncharacterized protein LOC108677095 [Hyalella azteca]
mnor_14828	REF_STRG_1_64077_XLOC_047686.1.p1	hazt_2111	XP_018008588.1	1236	966	30961	28335	XP_018008588.1 PREDICTED: homeobox protein ARX-like [Hyalella azteca]
mnor_1483	COM_SPAL_1_016840_XLOC_058124.3.p1	hazt_11031	XP_018019408.1	1047	1470	108043	79990	XP_018019408.1 PREDICTED: lachesin-like [Hyalella azteca]
mnor_14830	REF_STRG_1_64079_XLOC_047688.1.p1	hazt_12417	XP_018021091.1	708	906	35204	5003	XP_018021091.1 PREDICTED: uncharacterized protein LOC108677394 [Hyalella azteca]
mnor_14831	REF_STRG_1_64084_XLOC_047698.2.p1	hazt_14819	XP_018024203.1	1800	990	78567	9349	XP_018024203.1 PREDICTED: sodium-coupled monocarboxylate transporter 2-like [Hyalella azteca]
mnor_14833	REF_STRG_1_6409_XLOC_103417.1.p1	hazt_9574	XP_018017708.1	5163	5397	627366	123611	XP_018017708.1 PREDICTED: girdin-like [Hyalella azteca]
mnor_14837	REF_STRG_1_6413_XLOC_103522.1.p1	hazt_14728	XP_018024081.1	1203	1320	68560	8648	XP_018024081.1 PREDICTED: bone morphogenetic protein 8A-like isoform X2 [Hyalella azteca]
mnor_1484	COM_SPAL_1_016857_XLOC_058181.4.p1	hazt_16727	XP_018026638.1	18216	14652	463141	62822	XP_018026638.1 PREDICTED: titin-like [Hyalella azteca]
mnor_14842	REF_STRG_1_64176_XLOC_047818.1.p1	hazt_17687	XP_018027842.1	1308	2133	72255	102204	XP_018027842.1 PREDICTED: E3 ubiquitin-protein ligase TRIM9-like [Hyalella azteca]
mnor_14844	REF_STRG_1_64182_XLOC_047826.6.p1	hazt_12376	XP_018021047.1	1488	1698	25783	9936	XP_018021047.1 PREDICTED: G/T mismatch-specific thymine DNA glycosylase-like [Hyalella azteca]
mnor_14847	REF_STRG_1_64214_XLOC_047861.6.p1	hazt_5473	XP_018012714.1	1620	1728	66090	25331	XP_018012714.1 PREDICTED: neurogenic locus notch homolog protein 1-like [Hyalella azteca]
mnor_14848	REF_STRG_1_64217_XLOC_047869.3.p1	hazt_2394	XP_018008951.1	627	672	38109	4967	XP_018008951.1 PREDICTED: nascent polypeptide-associated complex subunit alpha-like [Hyalella azteca]
mnor_1486	COM_SPAL_1_016865_XLOC_058211.1.p1	hazt_4020	XP_018010958.1	2214	1638	294980	19668	XP_018010958.1 PREDICTED: nucleolar protein 10-like [Hyalella azteca]
mnor_14861	REF_STRG_1_6428_XLOC_103643.1.p1	hazt_6585	XP_018014031.1	456	330	42299	1326	XP_018014031.1 PREDICTED: LOW QUALITY PROTEIN: mediator of RNA polymerase II transcription subunit 11-like [Hyalella azteca]
mnor_14870	REF_STRG_1_64330_XLOC_048037.6.p1	hazt_10247	XP_018018493.1	876	861	43912	8767	XP_018018493.1 PREDICTED: cubilin-like [Hyalella azteca]
mnor_14871	REF_STRG_1_64336_XLOC_048046.1.p1	hazt_4139	XP_018011116.1	756	1014	88082	35871	XP_018011116.1 PREDICTED: troponin I-like isoform X1 [Hyalella azteca]
mnor_14873	REF_STRG_1_64362_XLOC_048083.1.p1	hazt_11819	XP_018020345.1	2082	2280	64128	2349	XP_018020345.1 PREDICTED: leucine-rich repeat-containing protein 15-like [Hyalella azteca]
mnor_1489	COM_SPAL_1_016901_XLOC_058296.7.p1	hazt_2822	XP_018009483.1	2877	2838	229695	16200	XP_018009483.1 PREDICTED: uncharacterized protein LOC108667015 isoform X1 [Hyalella azteca]
mnor_14893	REF_STRG_1_64511_XLOC_008442.1.p1	hazt_11226	XP_018019632.1	1236	1344	29956	7026	XP_018019632.1 PREDICTED: bone morphogenetic protein 2-like [Hyalella azteca]
mnor_14895	REF_STRG_1_64521_XLOC_048360.1.p1	hazt_14159	XP_018023338.1	1587	1437	1799	1437	XP_018023338.1 PREDICTED: la-related protein 6-like [Hyalella azteca]
mnor_14899	REF_STRG_1_64553_XLOC_048407.1.p1	hazt_5460	XP_018012699.1	597	1038	99579	4882	XP_018012699.1 PREDICTED: uncharacterized protein LOC108669801 [Hyalella azteca]
mnor_149	COM_SPAL_1_002748_XLOC_013673.4.p1	hazt_8640	XP_018016576.1	2613	3408	319529	17966	XP_018016576.1 PREDICTED: kinase suppressor of Ras 2-like isoform X1 [Hyalella azteca]
mnor_14900	REF_STRG_1_6455_XLOC_104133.2.p1	hazt_9419	XP_018017516.1	948	1116	2660	7884	XP_018017516.1 PREDICTED: mitochondrial thiamine pyrophosphate carrier-like [Hyalella azteca]
mnor_14903	REF_STRG_1_6456_XLOC_104088.1.p1	hazt_12896	XP_018021700.1	1143	2363	121666	4422	XP_018021700.1 PREDICTED: uncharacterized protein LOC108677903 [Hyalella azteca]
mnor_14906	REF_STRG_1_64590_XLOC_048450.2.p1	hazt_11778	XP_018020290.1	2799	4641	202231	8192	XP_018020290.1 PREDICTED: uncharacterized protein LOC108676682 [Hyalella azteca]
mnor_1491	COM_SPAL_1_016934_XLOC_058394.3.p1	hazt_17247	XP_018027305.1	999	546	52336	3345	XP_018027305.1 PREDICTED: serine/threonine/tyrosine-interacting protein A-like isoform X1 [Hyalella azteca]
mnor_14920	REF_STRG_1_64673_XLOC_048554.2.p1	hazt_2415	XP_018008974.1	2187	2631	7551	11705	XP_018008974.1 PREDICTED: TBC1 domain family member 24-like isoform X1 [Hyalella azteca]
mnor_14926	REF_STRG_1_64683_XLOC_048572.3.p1	hazt_4800	XP_018011881.1	909	1065	63611	6692	XP_018011881.1 PREDICTED: retinol dehydrogenase 14-like [Hyalella azteca]
mnor_14930	REF_STRG_1_64697_XLOC_048600.1.p1	hazt_3166	XP_018009890.1	1743	1701	95729	14972	XP_018009890.1 PREDICTED: delta-1-pyrroline-5-carboxylate dehydrogenase, mitochondrial-like [Hyalella azteca]
mnor_1494	COM_SPAL_1_016948_XLOC_058423.1.p1	hazt_1020	XP_018007302.1	1272	1434	98369	7972	XP_018007302.1 PREDICTED: beclin-1-like protein isoform X1 [Hyalella azteca]
mnor_1495	COM_SPAL_1_016974_XLOC_058520.17.p1	hazt_10940	XP_018019288.1	3162	2520	196273	13846	XP_018019288.1 PREDICTED: FYVE, RhoGEF and PH domain-containing protein 6-like isoform X1 [Hyalella azteca]
mnor_14968	REF_STRG_1_64880_XLOC_048847.1.p1	hazt_17883	XP_018028072.1	1401	1485	37353	3665	XP_018028072.1 PREDICTED: uncharacterized protein LOC108683280 [Hyalella azteca]
mnor_1497	COM_SPAL_1_017023_XLOC_058714.2.p1	hazt_5297	XP_018012496.1	1077	1260	72971	4160	XP_018012496.1 PREDICTED: solute carrier family 35 member E2-like [Hyalella azteca]
mnor_14973	REF_STRG_1_64900_XLOC_048873.3.p1	hazt_3919	XP_018010833.1	3615	3555	35452	6588	XP_018010833.1 PREDICTED: alanine--tRNA ligase, cytoplasmic-like [Hyalella azteca]
mnor_14978	REF_STRG_1_64913_XLOC_048900.1.p1	hazt_17660	XP_018027813.1	2382	2223	194588	28033	XP_018027813.1 PREDICTED: laccase-5-like [Hyalella azteca]
mnor_14990	REF_STRG_1_6497_XLOC_104483.2.p1	hazt_6394	XP_018013803.1	1602	1671	3775	12525	XP_018013803.1 PREDICTED: copine-8-like isoform X1 [Hyalella azteca]
mnor_14996	REF_STRG_1_6501_XLOC_104538.1.p1	hazt_13001	XP_018021834.1	3603	4617	280597	66071	XP_018021834.1 PREDICTED: uncharacterized protein LOC108678015 [Hyalella azteca]
mnor_15002	REF_STRG_1_65054_XLOC_049085.1.p1	hazt_8217	XP_018016056.1	561	909	101201	8813	XP_018016056.1 PREDICTED: Y-box factor homolog [Hyalella azteca]
mnor_15018	REF_STRG_1_65142_XLOC_049241.2.p1	hazt_8816	XP_018016799.1	1890	2598	135360	17416	XP_018016799.1 PREDICTED: multiple RNA-binding domain-containing protein 1-like isoform X1 [Hyalella azteca]
mnor_1502	COM_SPAL_1_017050_XLOC_058778.9.p1	hazt_12240	XP_018020866.1	2481	2649	311812	10620	XP_018020866.1 PREDICTED: autophagy-related protein 9A-like [Hyalella azteca]
mnor_15022	REF_STRG_1_6515_XLOC_104425.1.p1	hazt_13507	XP_018022493.1	915	1389	89638	3207	XP_018022493.1 PREDICTED: uncharacterized protein LOC108678551 [Hyalella azteca]
mnor_15024	REF_STRG_1_65166_XLOC_049272.1.p1	hazt_1850	XP_018008282.1	786	840	36915	7206	XP_018008282.1 PREDICTED: growth arrest and DNA damage-inducible proteins-interacting protein 1-like [Hyalella azteca]
mnor_15026	REF_STRG_1_6516_XLOC_104423.1.p1	hazt_16418	XP_018026261.1	1995	2667	442456	11143	XP_018026261.1 PREDICTED: uncharacterized protein LOC108681709, partial [Hyalella azteca]
mnor_15028	REF_STRG_1_65179_XLOC_049289.1.p1	hazt_4101	XP_018011060.1	1650	2079	139530	14449	XP_018011060.1 PREDICTED: mucin-5AC-like [Hyalella azteca]
mnor_15030	REF_STRG_1_65185_XLOC_049296.1.p1	hazt_4185	XP_018011174.1	594	1731	71414	8123	XP_018011174.1 PREDICTED: F-box/WD repeat-containing protein pof1-like [Hyalella azteca]
mnor_15035	REF_STRG_1_65203_XLOC_049327.1.p1	hazt_13100	XP_018021955.1	648	684	16840	7804	XP_018021955.1 PREDICTED: exosome complex exonuclease RRP46 homolog [Hyalella azteca]
mnor_15037	REF_STRG_1_65208_XLOC_049330.1.p1	hazt_17581	XP_018027717.1	1014	1014	33004	8677	XP_018027717.1 PREDICTED: protein Mo25-like [Hyalella azteca]
mnor_1504	COM_SPAL_1_017069_XLOC_058848.2.p1	hazt_1973	XP_018008419.1	2517	2123	159356	40239	XP_018008419.1 PREDICTED: glutamate receptor ionotropic, NMDA 2B-like, partial [Hyalella azteca]
mnor_15042	REF_STRG_1_65263_XLOC_049417.1.p1	hazt_17394	XP_018027496.1	1497	1353	78493	8070	XP_018027496.1 PREDICTED: ceramide glucosyltransferase-like [Hyalella azteca]
mnor_15043	REF_STRG_1_65271_XLOC_049426.1.p1	hazt_4415	XP_018011432.1	1971	1887	206849	18811	XP_018011432.1 PREDICTED: plastin-1-like [Hyalella azteca]
mnor_15050	REF_STRG_1_65300_XLOC_049466.1.p1	hazt_15332	XP_018024849.1	1284	2010	108437	8491	XP_018024849.1 PREDICTED: uncharacterized protein LOC108680531 isoform X2 [Hyalella azteca]
mnor_15057	REF_STRG_1_65339_XLOC_049533.2.p1	hazt_17253	XP_018027314.1	498	498	4488	5624	XP_018027314.1 PREDICTED: 60S ribosomal protein L12-like [Hyalella azteca]
mnor_15064	REF_STRG_1_65376_XLOC_049592.21.p1	hazt_8039	XP_018015819.1	1845	3507	139490	24754	XP_018015819.1 PREDICTED: uncharacterized protein LOC108672628 isoform X1 [Hyalella azteca]
mnor_15066	REF_STRG_1_65389_XLOC_049606.1.p1	hazt_5509	XP_018012767.1	1434	1437	10282	9988	XP_018012767.1 PREDICTED: protein transport protein Sec61 subunit alpha [Hyalella azteca]
mnor_15067	REF_STRG_1_6538_XLOC_104627.2.p1	hazt_7286	XP_018014892.1	1383	1785	13806	6262	XP_018014892.1 PREDICTED: U3 small nucleolar RNA-interacting protein 2-like isoform X1 [Hyalella azteca]
mnor_1507	COM_SPAL_1_017113_XLOC_058994.9.p1	hazt_14510	XP_018023776.1	933	1269	14667	29085	XP_018023776.1 PREDICTED: innexin inx1-like isoform X1 [Hyalella azteca]
mnor_1508	COM_SPAL_1_017114_XLOC_058996.2.p1	hazt_11278	XP_018019694.1	1392	1935	3448	16140	XP_018019694.1 PREDICTED: double-strand break repair protein MRE11-like [Hyalella azteca]
mnor_15080	REF_STRG_1_6547_XLOC_104798.1.p1	hazt_13454	XP_018022429.1	393	390	4432	3061	XP_018022429.1 PREDICTED: fatty acid-binding protein, liver-like [Hyalella azteca]
mnor_15085	REF_STRG_1_65494_XLOC_049746.2.p1	hazt_7915	XP_018015665.1	2544	3408	22087	76759	XP_018015665.1 PREDICTED: MOXD1 homolog 2-like [Hyalella azteca]
mnor_15086	REF_STRG_1_65498_XLOC_049754.1.p1	hazt_9889	XP_018018069.1	1410	1473	5866	16907	XP_018018069.1 PREDICTED: transcription factor Sox-2-like [Hyalella azteca]
mnor_1509	COM_SPAL_1_017116_XLOC_059011.3.p1	hazt_13648	XP_018022645.1	1725	1725	21273	12939	XP_018022645.1 PREDICTED: 60 kDa heat shock protein, mitochondrial-like [Hyalella azteca]
mnor_15091	REF_STRG_1_65512_XLOC_049783.1.p1	hazt_1258	XP_018007577.1	726	774	140653	4348	XP_018007577.1 PREDICTED: dnaJ-like protein 60 [Hyalella azteca]
mnor_15099	REF_STRG_1_65546_XLOC_049824.1.p1	hazt_7835	XP_018015550.1	393	405	38344	3193	XP_018015550.1 PREDICTED: brain protein I3-like [Hyalella azteca]
mnor_151	COM_SPAL_1_002772_XLOC_013776.2.p1	hazt_9951	XP_018018142.1	1374	1038	82553	8145	XP_018018142.1 PREDICTED: protein tilB homolog [Hyalella azteca]
mnor_1510	COM_SPAL_1_017133_XLOC_059074.1.p1	hazt_15447	XP_018025016.1	3981	4533	333460	18433	XP_018025016.1 PREDICTED: mediator of RNA polymerase II transcription subunit 23-like [Hyalella azteca]
mnor_15100	REF_STRG_1_65548_XLOC_049827.2.p1	hazt_10768	XP_018019093.1	546	774	109379	4103	XP_018019093.1 PREDICTED: uncharacterized protein LOC108675581 [Hyalella azteca]
mnor_15102	REF_STRG_1_65573_XLOC_049853.1.p1	hazt_1413	XP_018007758.1	591	573	52877	4835	XP_018007758.1 PREDICTED: uncharacterized protein LOC108665510 [Hyalella azteca]
mnor_15109	REF_STRG_1_65611_XLOC_049929.1.p1	hazt_13875	XP_018022926.1	816	702	39554	2236	XP_018022926.1 PREDICTED: co-chaperone protein HscB-like [Hyalella azteca]
mnor_15110	REF_STRG_1_65615_XLOC_049934.1.p1	hazt_13754	XP_018022785.1	1125	1176	16511	2878	XP_018022785.1 PREDICTED: zinc finger protein 628-like [Hyalella azteca]
mnor_15114	REF_STRG_1_6565_XLOC_104904.1.p1	hazt_11847	XP_018020379.1	1020	1101	93036	26420	XP_018020379.1 PREDICTED: elongation of very long chain fatty acids protein AAEL008004-like isoform X2 [Hyalella azteca]
mnor_15116	REF_STRG_1_65673_XLOC_049999.3.p1	hazt_5385	XP_018012614.1	2931	2979	161036	16491	XP_018012614.1 PREDICTED: LOW QUALITY PROTEIN: RNA-binding protein 5-like [Hyalella azteca]
mnor_1512	COM_SPAL_1_017149_XLOC_059123.2.p1	hazt_15628	XP_018025246.1	1089	1503	152769	9676	XP_018025246.1 PREDICTED: beta-parvin-like [Hyalella azteca]
mnor_15120	REF_STRG_1_65690_XLOC_050025.2.p1	hazt_1981	XP_018008430.1	849	858	217045	24969	XP_018008430.1 PREDICTED: uncharacterized protein LOC108666125 isoform X1 [Hyalella azteca]
mnor_15123	REF_STRG_1_65719_XLOC_050079.2.p1	hazt_14494	XP_018023756.1	447	345	6711	2382	XP_018023756.1 PREDICTED: uncharacterized protein LOC108679613 [Hyalella azteca]
mnor_1513	COM_SPAL_1_017152_XLOC_059127.2.p1	hazt_12926	XP_018021740.1	2394	3687	122841	22983	XP_018021740.1 PREDICTED: uncharacterized protein LOC108677938 isoform X1 [Hyalella azteca]
mnor_15133	REF_STRG_1_65753_XLOC_050115.2.p1	hazt_1610	XP_018008000.1	804	765	3516	4639	XP_018008000.1 PREDICTED: protein YIPF5-like [Hyalella azteca]
mnor_15134	REF_STRG_1_65756_XLOC_050121.10.p1	hazt_4784	XP_018011860.1	1512	2328	42511	19922	XP_018011860.1 PREDICTED: uncharacterized protein LOC108669085 [Hyalella azteca]
mnor_15137	REF_STRG_1_65761_XLOC_050125.1.p1	hazt_8179	XP_018016005.1	1101	1254	12634	10451	XP_018016005.1 PREDICTED: uncharacterized protein LOC108672785 [Hyalella azteca]
mnor_15143	REF_STRG_1_65800_XLOC_050176.1.p1	hazt_6618	XP_018014065.1	2856	2898	50108	3848	XP_018014065.1 PREDICTED: uncharacterized protein LOC108671097 [Hyalella azteca]
mnor_15145	REF_STRG_1_65810_XLOC_050177.1.p1	hazt_3105	XP_018009820.1	1575	1662	38927	7795	XP_018009820.1 PREDICTED: protein arginine N-methyltransferase 1-like [Hyalella azteca]
mnor_15151	REF_STRG_1_65822_XLOC_050215.1.p1	hazt_3922	XP_018010837.1	2355	2322	67732	12279	XP_018010837.1 PREDICTED: dolichyl-diphosphooligosaccharide--protein glycosyltransferase subunit STT3B-like isoform X1 [Hyalella azteca]
mnor_1516	COM_SPAL_1_017177_XLOC_059204.4.p1	hazt_13853	XP_018022902.1	588	492	70769	2420	XP_018022902.1 PREDICTED: RNA-binding protein 8A-like [Hyalella azteca]
mnor_15180	REF_STRG_1_65985_XLOC_050421.1.p1	hazt_10973	XP_018019329.1	1263	1260	25383	8932	XP_018019329.1 PREDICTED: fumarylacetoacetase-like isoform X2 [Hyalella azteca]
mnor_15184	REF_STRG_1_6599_XLOC_105103.1.p1	hazt_16216	XP_018026010.1	1359	1686	114052	18027	XP_018026010.1 PREDICTED: E3 ubiquitin-protein ligase CBL-B-like isoform X1 [Hyalella azteca]
mnor_15186	REF_STRG_1_66000_XLOC_050458.3.p1	hazt_11939	XP_018020495.1	627	627	50067	7753	XP_018020495.1 PREDICTED: 40S ribosomal protein S8-like [Hyalella azteca]
mnor_15187	REF_STRG_1_66002_XLOC_050460.1.p1	hazt_9561	XP_018017695.1	2001	1971	74564	10967	XP_018017695.1 PREDICTED: F-box/WD repeat-containing protein 5-like [Hyalella azteca]
mnor_1519	COM_SPAL_1_017216_XLOC_059316.4.p1	hazt_8194	XP_018016033.1	1200	1041	60161	11311	XP_018016033.1 PREDICTED: LOW QUALITY PROTEIN: proteasomal ubiquitin receptor ADRM1-like [Hyalella azteca]
mnor_152	COM_SPAL_1_002775_XLOC_013781.2.p1	hazt_16530	XP_018026391.1	1071	900	70667	5426	XP_018026391.1 PREDICTED: glucose-6-phosphatase-like, partial [Hyalella azteca]
mnor_15201	REF_STRG_1_66079_XLOC_050559.3.p1	hazt_1246	XP_018007565.1	1137	1143	77758	4284	XP_018007565.1 PREDICTED: palmitoyltransferase ZDHHC23-like [Hyalella azteca]
mnor_15203	REF_STRG_1_66093_XLOC_050574.2.p1	hazt_13975	XP_018023048.1	582	771	77225	21690	XP_018023048.1 PREDICTED: cysteine and glycine-rich protein 1-like [Hyalella azteca]
mnor_15211	REF_STRG_1_66135_XLOC_050649.1.p1	hazt_1661	XP_018008058.1	948	843	138101	3636	XP_018008058.1 PREDICTED: uncharacterized protein LOC108665773 [Hyalella azteca]
mnor_15213	REF_STRG_1_6613_XLOC_105110.1.p1	hazt_16831	XP_018026766.1	591	606	3691	2076	XP_018026766.1 PREDICTED: uncharacterized protein LOC108682157 [Hyalella azteca]
mnor_1522	COM_SPAL_1_017238_XLOC_059362.1.p1	hazt_9059	XP_018017089.1	774	750	130235	5764	XP_018017089.1 PREDICTED: ribosome maturation protein SBDS-like [Hyalella azteca]
mnor_15221	REF_STRG_1_66188_XLOC_050719.1.p1	hazt_4402	XP_018011417.1	1872	1341	60974	8655	XP_018011417.1 PREDICTED: transmembrane protease serine 9-like [Hyalella azteca]
mnor_15225	REF_STRG_1_66216_XLOC_050763.1.p1	hazt_5462	XP_018012701.1	1455	1047	59714	7442	XP_018012701.1 PREDICTED: uncharacterized protein LOC108669804 [Hyalella azteca]
mnor_15229	REF_STRG_1_6622_XLOC_105267.4.p1	hazt_14593	XP_018023922.1	474	420	59424	7465	XP_018023922.1 PREDICTED: uncharacterized protein LOC108679724 [Hyalella azteca]
mnor_1523	COM_SPAL_1_017240_XLOC_059369.1.p1	hazt_9833	XP_018018008.1	2439	2475	6598	12888	XP_018018008.1 PREDICTED: ubiquitin carboxyl-terminal hydrolase 5-like isoform X1 [Hyalella azteca]
mnor_15255	REF_STRG_1_66358_XLOC_050958.2.p1	hazt_3412	XP_018010175.1	390	393	2689	2600	XP_018010175.1 PREDICTED: iron-sulfur cluster assembly 1 homolog, mitochondrial-like [Hyalella azteca]
mnor_15257	REF_STRG_1_66366_XLOC_050969.2.p1	hazt_16116	XP_018025886.1	2559	1161	129018	3551	XP_018025886.1 PREDICTED: forkhead box protein N3-like, partial [Hyalella azteca]
mnor_1526	COM_SPAL_1_017262_XLOC_059439.1.p1	hazt_2741	XP_018009390.1	1131	1209	134654	9103	XP_018009390.1 PREDICTED: protein-glutamate O-methyltransferase-like [Hyalella azteca]
mnor_1528	COM_SPAL_1_017269_XLOC_059467.3.p1	hazt_14224	XP_018023415.1	504	471	80989	3256	XP_018023415.1 PREDICTED: protein max-like [Hyalella azteca]
mnor_15287	REF_STRG_1_66525_XLOC_051181.4.p1	hazt_11454	XP_018019898.1	675	780	60776	5408	XP_018019898.1 PREDICTED: pleckstrin homology domain-containing family J member 1-like [Hyalella azteca]
mnor_1529	COM_SPAL_1_017274_XLOC_059495.3.p1	hazt_16028	XP_018025790.1	684	576	31524	12147	XP_018025790.1 PREDICTED: AP-3 complex subunit sigma-2-like [Hyalella azteca]
mnor_15294	REF_STRG_1_66564_XLOC_051227.2.p1	hazt_16862	XP_018026811.1	3066	3852	19665	14640	XP_018026811.1 PREDICTED: zinc finger protein 1-like [Hyalella azteca]
mnor_15297	REF_STRG_1_66588_XLOC_051259.1.p1	hazt_13976	XP_018023049.1	2634	2652	47390	3786	XP_018023049.1 PREDICTED: tyrosine--tRNA ligase, cytoplasmic-like [Hyalella azteca]
mnor_1531	COM_SPAL_1_017309_XLOC_059612.1.p1	hazt_4884	XP_018011985.1	744	720	140621	10511	XP_018011985.1 PREDICTED: glutathione-specific gamma-glutamylcyclotransferase 1-like [Hyalella azteca]
mnor_15311	REF_STRG_1_66670_XLOC_051367.1.p1	hazt_8411	XP_018016302.1	858	897	151233	5840	XP_018016302.1 PREDICTED: syntaxin-1A-like [Hyalella azteca]
mnor_15312	REF_STRG_1_66674_XLOC_051374.1.p1	hazt_3883	XP_018010787.1	1167	1005	10361	1005	XP_018010787.1 PREDICTED: tryptophan--tRNA ligase-like [Hyalella azteca]
mnor_15316	REF_STRG_1_66690_XLOC_051392.5.p1	hazt_5514	XP_018012777.1	2724	3153	70766	23556	XP_018012777.1 PREDICTED: B-cell lymphoma/leukemia 11A-like [Hyalella azteca]
mnor_1532	COM_SPAL_1_017312_XLOC_059618.2.p1	hazt_7260	XP_018014855.1	3150	2448	161833	11699	XP_018014855.1 PREDICTED: WD repeat and HMG-box DNA-binding protein 1-like [Hyalella azteca]
mnor_15321	REF_STRG_1_66718_XLOC_051426.1.p1	hazt_12892	XP_018021693.1	3936	4131	131699	7976	XP_018021693.1 PREDICTED: structural maintenance of chromosomes protein 4-like [Hyalella azteca]
mnor_15326	REF_STRG_1_66752_XLOC_051474.2.p1	hazt_1350	XP_018007683.1	900	1068	152998	3468	XP_018007683.1 PREDICTED: uncharacterized protein LOC108665442 [Hyalella azteca]
mnor_15338	REF_STRG_1_66820_XLOC_051579.1.p1	hazt_7126	XP_018014700.1	861	1590	174848	6566	XP_018014700.1 PREDICTED: vacuolar protein sorting-associated protein 13C-like [Hyalella azteca]
mnor_15341	REF_STRG_1_66837_XLOC_051599.2.p1	hazt_8366	XP_018016245.1	1101	1521	60929	6278	XP_018016245.1 PREDICTED: uncharacterized protein LOC108672990 [Hyalella azteca]
mnor_15362	REF_STRG_1_66899_XLOC_051689.1.p1	hazt_3945	XP_018010866.1	405	408	46940	12217	XP_018010866.1 PREDICTED: uncharacterized protein LOC108668205 [Hyalella azteca]
mnor_15363	REF_STRG_1_66901_XLOC_051691.2.p1	hazt_15793	XP_018025451.1	3117	2952	141601	7448	XP_018025451.1 PREDICTED: putative uncharacterized protein DDB_G0277255 [Hyalella azteca]
mnor_15364	REF_STRG_1_66922_XLOC_051718.1.p1	hazt_7579	XP_018015247.1	1242	1008	3263	1008	XP_018015247.1 PREDICTED: uncharacterized protein LOC108672131 [Hyalella azteca]
mnor_1538	COM_SPAL_1_017362_XLOC_059749.6.p1	hazt_13287	XP_018022185.1	3876	3720	410627	26141	XP_018022185.1 PREDICTED: PAB-dependent poly(A)-specific ribonuclease subunit PAN2-like [Hyalella azteca]
mnor_15383	REF_STRG_1_67046_XLOC_051892.1.p1	hazt_5570	XP_018012848.1	1476	1380	98888	16024	XP_018012848.1 PREDICTED: tyrosine-protein phosphatase vhp-1-like [Hyalella azteca]
mnor_15385	REF_STRG_1_67062_XLOC_051909.2.p1	hazt_8399	XP_018016286.1	2202	2841	189486	12803	XP_018016286.1 PREDICTED: BTB/POZ domain-containing protein 9-like isoform X1 [Hyalella azteca]
mnor_15393	REF_STRG_1_67104_XLOC_051966.1.p1	hazt_10814	XP_018019150.1	546	450	49395	3231	XP_018019150.1 PREDICTED: uncharacterized protein LOC108675631 [Hyalella azteca]
mnor_154	COM_SPAL_1_002796_XLOC_013846.2.p1	hazt_2509	XP_018009087.1	2763	2772	59694	9994	XP_018009087.1 PREDICTED: protein MCM10 homolog [Hyalella azteca]
mnor_15401	REF_STRG_1_67146_XLOC_052038.3.p1	hazt_10333	XP_018018588.1	3555	4938	156221	39965	XP_018018588.1 PREDICTED: uncharacterized protein LOC108675114 [Hyalella azteca]
mnor_15408	REF_STRG_1_67171_XLOC_008467.1.p1	hazt_16139	XP_018025914.1	1407	1176	19146	8973	XP_018025914.1 PREDICTED: uncharacterized protein LOC108681404 [Hyalella azteca]
mnor_1541	COM_SPAL_1_017410_XLOC_059875.1.p1	hazt_12764	XP_018021521.1	3792	6171	59493	23552	XP_018021521.1 PREDICTED: protein kinase C-binding protein 1-like [Hyalella azteca]
mnor_15411	REF_STRG_1_6717_XLOC_106108.2.p1	hazt_16237	XP_018026040.1	630	786	90079	8642	XP_018026040.1 PREDICTED: uncharacterized protein LOC108681512 isoform X1 [Hyalella azteca]
mnor_15416	REF_STRG_1_67226_XLOC_052143.2.p1	hazt_6967	XP_018014514.1	2037	2289	160624	10238	XP_018014514.1 PREDICTED: transcriptional repressor CTCFL-like [Hyalella azteca]
mnor_15417	REF_STRG_1_6722_XLOC_106187.3.p1	hazt_1587	XP_018007960.1	1668	1701	402015	96861	XP_018007960.1 PREDICTED: polypyrimidine tract-binding protein 2-like isoform X1 [Hyalella azteca]
mnor_1542	COM_SPAL_1_017462_XLOC_060071.1.p1	hazt_14048	XP_018023198.1	1104	1257	94187	6997	XP_018023198.1 PREDICTED: medium-chain specific acyl-CoA dehydrogenase, mitochondrial-like [Hyalella azteca]
mnor_15423	REF_STRG_1_6727_XLOC_106252.2.p1	hazt_17605	XP_018027744.1	3393	3249	331348	57783	XP_018027744.1 PREDICTED: sodium bicarbonate cotransporter 3-like [Hyalella azteca]
mnor_15424	REF_STRG_1_67290_XLOC_052243.1.p1	hazt_2330	XP_018008865.1	1674	1662	121691	12195	XP_018008865.1 PREDICTED: cell division control protein 45 homolog [Hyalella azteca]
mnor_1543	COM_SPAL_1_017480_XLOC_060123.2.p1	hazt_8431	XP_018016329.1	1866	1890	28190	2228	XP_018016329.1 PREDICTED: ATP-binding cassette sub-family E member 1-like [Hyalella azteca]
mnor_15431	REF_STRG_1_67343_XLOC_052313.4.p1	hazt_3630	XP_018010460.1	3813	5265	89875	16193	XP_018010460.1 PREDICTED: uncharacterized protein LOC108667873 isoform X1 [Hyalella azteca]
mnor_15434	REF_STRG_1_67366_XLOC_052343.1.p1	hazt_11145	XP_018019542.1	1077	1635	32443	17623	XP_018019542.1 PREDICTED: uncharacterized protein LOC108676007 [Hyalella azteca]
mnor_15439	REF_STRG_1_67389_XLOC_052376.2.p1	hazt_16737	XP_018026653.1	744	699	123626	3461	XP_018026653.1 PREDICTED: U2 small nuclear ribonucleoprotein A'-like [Hyalella azteca]
mnor_1544	COM_SPAL_1_017481_XLOC_060124.2.p1	hazt_14604	XP_018023936.1	2157	2400	14932	14324	XP_018023936.1 PREDICTED: protein SDA1 homolog [Hyalella azteca]
mnor_15441	REF_STRG_1_6739_XLOC_106251.1.p1	hazt_2571	XP_018009158.1	2847	2718	49101	10615	XP_018009158.1 PREDICTED: serrate RNA effector molecule homolog isoform X1 [Hyalella azteca]
mnor_15443	REF_STRG_1_67402_XLOC_052409.1.p1	hazt_12662	XP_018021396.1	3228	2955	56965	6642	XP_018021396.1 PREDICTED: transient receptor potential channel pyrexia-like [Hyalella azteca]
mnor_15446	REF_STRG_1_67419_XLOC_052427.1.p1	hazt_3147	XP_018009870.1	627	630	67338	4298	XP_018009870.1 PREDICTED: charged multivesicular body protein 1a-like [Hyalella azteca]
mnor_1546	COM_SPAL_1_017504_XLOC_060184.1.p1	hazt_1379	XP_018007718.1	813	693	1846	21976	XP_018007718.1 PREDICTED: doublesex- and mab-3-related transcription factor A2-like [Hyalella azteca]
mnor_15464	REF_STRG_1_67506_XLOC_052554.1.p1	hazt_17373	XP_018027473.1	1593	2622	119547	25125	XP_018027473.1 PREDICTED: uncharacterized protein LOC108682748 [Hyalella azteca]
mnor_15467	REF_STRG_1_67511_XLOC_052564.3.p1	hazt_13219	XP_018022102.1	1830	1767	95458	15078	XP_018022102.1 PREDICTED: ran GTPase-activating protein 1-like [Hyalella azteca]
mnor_15469	REF_STRG_1_67524_XLOC_052569.4.p1	hazt_3276	XP_018010022.1	1644	1608	22578	6381	XP_018010022.1 PREDICTED: T-complex protein 1 subunit theta-like [Hyalella azteca]
mnor_1547	COM_SPAL_1_017519_XLOC_060230.6.p1	hazt_12597	XP_018021316.1	1068	1095	77052	8266	XP_018021316.1 PREDICTED: transcriptional repressor protein YY1-like [Hyalella azteca]
mnor_15474	REF_STRG_1_67547_XLOC_052649.1.p1	hazt_1970	XP_018008416.1	1308	1092	135994	7720	XP_018008416.1 PREDICTED: zinc finger protein 346-like [Hyalella azteca]
mnor_1548	COM_SPAL_1_017523_XLOC_060237.1.p1	hazt_11945	XP_018020504.1	864	1077	114739	25697	XP_018020504.1 PREDICTED: Kv channel-interacting protein 1-like [Hyalella azteca]
mnor_15489	REF_STRG_1_6759_XLOC_106522.4.p1	hazt_15007	XP_018024442.1	2790	3327	193726	21930	XP_018024442.1 PREDICTED: uncharacterized protein LOC108680180 [Hyalella azteca]
mnor_1549	COM_SPAL_1_017531_XLOC_060262.1.p1	hazt_16576	XP_018026447.1	2502	3000	43303	16210	XP_018026447.1 PREDICTED: hornerin-like [Hyalella azteca]
mnor_155	COM_SPAL_1_002809_XLOC_013875.3.p1	hazt_5764	XP_018013064.1	1575	1248	19344	9807	XP_018013064.1 PREDICTED: CTD small phosphatase-like protein 2-A [Hyalella azteca]
mnor_1550	COM_SPAL_1_017537_XLOC_060283.7.p1	hazt_10469	XP_018018738.1	606	642	33166	3933	XP_018018738.1 PREDICTED: inosine triphosphate pyrophosphatase-like [Hyalella azteca]
mnor_15500	REF_STRG_1_6765_XLOC_106633.4.p1	hazt_8241	XP_018016094.1	4698	4242	140649	13383	XP_018016094.1 PREDICTED: uncharacterized protein LOC108672852 [Hyalella azteca]
mnor_15502	REF_STRG_1_67667_XLOC_052807.6.p1	hazt_1585	XP_018007958.1	318	414	96677	6158	XP_018007958.1 PREDICTED: bifunctional protein GlmU-like [Hyalella azteca]
mnor_15504	REF_STRG_1_67672_XLOC_052818.2.p1	hazt_9794	XP_018017962.1	1641	2082	27448	23720	XP_018017962.1 PREDICTED: serine proteinase stubble-like [Hyalella azteca]
mnor_15508	REF_STRG_1_67692_XLOC_052851.3.p1	hazt_9668	XP_018017815.1	1053	1044	149890	5155	XP_018017815.1 PREDICTED: replication factor C subunit 2-like [Hyalella azteca]
mnor_15510	REF_STRG_1_6769_XLOC_106675.2.p1	hazt_15064	XP_018024518.1	1809	1719	43325	8104	XP_018024518.1 PREDICTED: atherin-like [Hyalella azteca]
mnor_15511	REF_STRG_1_67701_XLOC_052861.2.p1	hazt_14923	XP_018024333.1	507	591	917	2236	XP_018024333.1 PREDICTED: tRNA-specific adenosine deaminase 2-like [Hyalella azteca]
mnor_15513	REF_STRG_1_67713_XLOC_052874.1.p1	hazt_14068	XP_018023221.1	1155	1248	38679	3733	XP_018023221.1 PREDICTED: ceramide synthase 2-like [Hyalella azteca]
mnor_15515	REF_STRG_1_67729_XLOC_052904.1.p2	hazt_1488	XP_018007853.1	792	801	29763	3499	XP_018007853.1 PREDICTED: ankyrin repeat and SOCS box protein 13-like [Hyalella azteca]
mnor_1552	COM_SPAL_1_017560_XLOC_060363.5.p1	hazt_12636	XP_018021366.1	2070	3996	141733	12551	XP_018021366.1 PREDICTED: uncharacterized protein LOC108677625 [Hyalella azteca]
mnor_15521	REF_STRG_1_67757_XLOC_052926.10.p1	hazt_5179	XP_018012343.1	9918	16755	57844	195437	XP_018012343.1 PREDICTED: dystonin-like isoform X1 [Hyalella azteca]
mnor_15527	REF_STRG_1_67791_XLOC_052952.3.p1	hazt_5350	XP_018012576.1	1587	1635	122849	11327	XP_018012576.1 PREDICTED: importin subunit alpha-1-like isoform X1 [Hyalella azteca]
mnor_15538	REF_STRG_1_67851_XLOC_053049.1.p1	hazt_5008	XP_018012121.1	1233	1230	46702	6600	XP_018012121.1 PREDICTED: G-protein coupled receptor 143-like [Hyalella azteca]
mnor_1554	COM_SPAL_1_017565_XLOC_060394.2.p1	hazt_797	XP_018007027.1	927	1017	89115	3103	XP_018007027.1 PREDICTED: ubiquinone biosynthesis O-methyltransferase, mitochondrial-like isoform X1 [Hyalella azteca]
mnor_15542	REF_STRG_1_67861_XLOC_053056.4.p1	hazt_13098	XP_018021952.1	1092	1437	67066	5686	XP_018021952.1 PREDICTED: endonuclease III-like protein 1 [Hyalella azteca]
mnor_15544	REF_STRG_1_67864_XLOC_053072.1.p1	hazt_3973	XP_018010897.1	1110	1077	111634	5745	XP_018010897.1 PREDICTED: replication factor C subunit 4-like [Hyalella azteca]
mnor_15555	REF_STRG_1_67903_XLOC_053115.6.p1	hazt_11657	XP_018020135.1	771	807	68292	16838	XP_018020135.1 PREDICTED: elongation factor 1-delta-like [Hyalella azteca]
mnor_15558	REF_STRG_1_67917_XLOC_053149.2.p1	hazt_14953	XP_018024376.1	315	324	66187	2793	XP_018024376.1 PREDICTED: U6 snRNA-associated Sm-like protein LSm3 [Hyalella azteca]
mnor_1556	COM_SPAL_1_017567_XLOC_060396.2.p1	hazt_7335	XP_018014952.1	1644	1050	1716	16029	XP_018014952.1 PREDICTED: cytochrome b5 reductase 4-like, partial [Hyalella azteca]
mnor_15563	REF_STRG_1_67959_XLOC_053193.1.p1	hazt_746	XP_018006966.1	942	549	80890	4934	XP_018006966.1 PREDICTED: perlucin-like isoform X1 [Hyalella azteca]
mnor_15567	REF_STRG_1_67994_XLOC_053235.1.p1	hazt_2974	XP_018009656.1	1284	1275	57478	8607	XP_018009656.1 PREDICTED: WD repeat-containing protein 18-like isoform X1 [Hyalella azteca]
mnor_15568	REF_STRG_1_6799_XLOC_106580.1.p1	hazt_7497	XP_018015146.1	2805	3786	285969	39871	XP_018015146.1 PREDICTED: coatomer subunit alpha-like isoform X1 [Hyalella azteca]
mnor_1557	COM_SPAL_1_017570_XLOC_060407.1.p1	hazt_1607	XP_018007997.1	1605	2292	22746	24150	XP_018007997.1 PREDICTED: activin receptor type-2B-like [Hyalella azteca]
mnor_15571	REF_STRG_1_68024_XLOC_053281.1.p1	hazt_14333	XP_018023553.1	1578	1251	44096	8489	XP_018023553.1 PREDICTED: uncharacterized protein LOC108679445 [Hyalella azteca]
mnor_15574	REF_STRG_1_68045_XLOC_053301.1.p1	hazt_334	XP_018006418.1	513	504	138231	4710	XP_018006418.1 PREDICTED: prostamide/prostaglandin F synthase-like, partial [Hyalella azteca]
mnor_15576	REF_STRG_1_68055_XLOC_053315.1.p1	hazt_9866	XP_018018045.1	1623	1383	163726	6033	XP_018018045.1 PREDICTED: beta-1,4-glucuronyltransferase 1-like [Hyalella azteca]
mnor_15579	REF_STRG_1_68072_XLOC_053350.3.p1	hazt_5880	XP_018013203.1	1344	2601	47233	3918	XP_018013203.1 PREDICTED: uncharacterized protein LOC108670254 [Hyalella azteca]
mnor_15586	REF_STRG_1_68102_XLOC_053386.3.p1	hazt_4639	XP_018011685.1	1488	1680	125253	4860	XP_018011685.1 PREDICTED: E3 ubiquitin-protein ligase RNF14-like isoform X1 [Hyalella azteca]
mnor_15603	REF_STRG_1_68185_XLOC_053510.2.p1	hazt_8300	XP_018016171.1	798	783	47780	8973	XP_018016171.1 PREDICTED: chondroitin proteoglycan-2-like [Hyalella azteca]
mnor_15605	REF_STRG_1_68189_XLOC_053518.1.p1	hazt_773	XP_018007002.1	2025	2337	71062	2575	XP_018007002.1 PREDICTED: uncharacterized protein LOC108664819, partial [Hyalella azteca]
mnor_15608	REF_STRG_1_68210_XLOC_053554.2.p1	hazt_11425	XP_018019866.1	1578	2232	77003	42490	XP_018019866.1 PREDICTED: uncharacterized protein LOC108676316 [Hyalella azteca]
mnor_15626	REF_STRG_1_68293_XLOC_053695.1.p1	hazt_3705	XP_018010555.1	1563	1746	2630	2543	XP_018010555.1 PREDICTED: uncharacterized protein LOC108667952 isoform X1 [Hyalella azteca]
mnor_15627	REF_STRG_1_68300_XLOC_053699.1.p1	hazt_9848	XP_018018027.1	3414	3621	190016	17306	XP_018018027.1 PREDICTED: DNA damage-binding protein 1-like [Hyalella azteca]
mnor_1563	COM_SPAL_1_017639_XLOC_060622.2.p1	hazt_12839	XP_018021626.1	2445	2289	39201	84884	XP_018021626.1 PREDICTED: kielin/chordin-like protein [Hyalella azteca]
mnor_15634	REF_STRG_1_68321_XLOC_053723.1.p1	hazt_7412	XP_018015043.1	453	501	45290	4860	XP_018015043.1 PREDICTED: NADH dehydrogenase [ubiquinone] 1 alpha subcomplex subunit 11-like [Hyalella azteca]
mnor_1564	COM_SPAL_1_017644_XLOC_060634.2.p1	hazt_636	XP_018006827.1	2328	2439	106468	12616	XP_018006827.1 PREDICTED: WD and tetratricopeptide repeats protein 1-like [Hyalella azteca]
mnor_15642	REF_STRG_1_68364_XLOC_053789.6.p1	hazt_2942	XP_018009620.1	921	879	7135	8830	XP_018009620.1 PREDICTED: uncharacterized protein LOC108667142 [Hyalella azteca]
mnor_15653	REF_STRG_1_68432_XLOC_053901.2.p1	hazt_13481	XP_018022462.1	933	513	177255	5105	XP_018022462.1 PREDICTED: ephrin type-B receptor 1-like [Hyalella azteca]
mnor_1566	COM_SPAL_1_017656_XLOC_060676.4.p1	hazt_2403	XP_018008962.1	5205	8925	20396	62638	XP_018008962.1 PREDICTED: serine-rich adhesin for platelets-like [Hyalella azteca]
mnor_15663	REF_STRG_1_68554_XLOC_054077.1.p1	hazt_15396	XP_018024961.1	330	255	16659	757	XP_018024961.1 PREDICTED: uncharacterized protein LOC108680598, partial [Hyalella azteca]
mnor_15669	REF_STRG_1_68577_XLOC_054129.1.p1	hazt_16402	XP_018026238.1	4437	5610	77245	27739	XP_018026238.1 PREDICTED: E3 ubiquitin-protein ligase RBBP6-like [Hyalella azteca]
mnor_1567	COM_SPAL_1_017658_XLOC_060686.1.p1	hazt_10374	XP_018018636.1	2370	2153	84930	10209	XP_018018636.1 PREDICTED: uncharacterized protein LOC108675156 [Hyalella azteca]
mnor_15674	REF_STRG_1_6861_XLOC_107297.1.p1	hazt_10148	XP_018018374.1	303	315	58936	1905	XP_018018374.1 PREDICTED: HIG1 domain family member 1A, mitochondrial-like [Hyalella azteca]
mnor_1568	COM_SPAL_1_017664_XLOC_060710.2.p1	hazt_2877	XP_018009542.1	1128	1143	103177	3599	XP_018009542.1 PREDICTED: protein prenyltransferase alpha subunit repeat-containing protein 1-like [Hyalella azteca]
mnor_15682	REF_STRG_1_68672_XLOC_054271.1.p1	hazt_6477	XP_018013902.1	1563	1962	79546	33565	XP_018013902.1 PREDICTED: ras guanine nucleotide exchange factor Y-like [Hyalella azteca]
mnor_15693	REF_STRG_1_68729_XLOC_054358.3.p1	hazt_16315	XP_018026136.1	1482	1590	17316	9975	XP_018026136.1 PREDICTED: pancreatic lipase-related protein 2-like [Hyalella azteca]
mnor_15697	REF_STRG_1_68738_XLOC_054379.1.p1	hazt_12159	XP_018020752.1	345	351	9634	3763	XP_018020752.1 PREDICTED: cytochrome b-c1 complex subunit 7-like [Hyalella azteca]
mnor_15701	REF_STRG_1_68787_XLOC_054443.2.p1	hazt_15598	XP_018025214.1	423	389	89246	5226	XP_018025214.1 PREDICTED: EF-hand calcium-binding domain-containing protein 1-like [Hyalella azteca]
mnor_1571	COM_SPAL_1_017701_XLOC_060841.1.p1	hazt_18603	XP_018028817.1	609	936	68389	936	XP_018028817.1 PREDICTED: uncharacterized protein slr0245-like [Hyalella azteca]
mnor_15716	REF_STRG_1_68874_XLOC_054579.2.p1	hazt_16810	XP_018026739.1	1578	1575	104669	7456	XP_018026739.1 PREDICTED: probable methylmalonate-semialdehyde dehydrogenase [acylating], mitochondrial [Hyalella azteca]
mnor_15722	REF_STRG_1_68919_XLOC_054644.1.p1	hazt_3325	XP_018010081.1	678	1407	57472	17335	XP_018010081.1 PREDICTED: phosphorylated adapter RNA export protein-like [Hyalella azteca]
mnor_15732	REF_STRG_1_68966_XLOC_054720.1.p1	hazt_2063	XP_018008531.1	471	480	67791	11943	XP_018008531.1 PREDICTED: ATP synthase subunit delta, mitochondrial-like [Hyalella azteca]
mnor_15734	REF_STRG_1_68972_XLOC_054723.1.p1	hazt_11122	XP_018019516.1	780	951	123495	22753	XP_018019516.1 PREDICTED: non-structural maintenance of chromosomes element 3 homolog [Hyalella azteca]
mnor_1574	COM_SPAL_1_017751_XLOC_060984.2.p1	hazt_6670	XP_018014131.1	1371	1593	38393	7704	XP_018014131.1 PREDICTED: DDB1- and CUL4-associated factor 13-like isoform X1 [Hyalella azteca]
mnor_15747	REF_STRG_1_69049_XLOC_054824.1.p1	hazt_4847	XP_018011942.1	2331	2271	83139	13017	XP_018011942.1 PREDICTED: irregular chiasm C-roughest protein-like [Hyalella azteca]
mnor_1575	COM_SPAL_1_017753_XLOC_060991.1.p1	hazt_10382	XP_018018644.1	1620	2328	149783	55051	XP_018018644.1 PREDICTED: serine/threonine-protein kinase D1-like [Hyalella azteca]
mnor_1576	COM_SPAL_1_017762_XLOC_061022.6.p1	hazt_16211	XP_018026005.1	1083	1116	160890	5099	XP_018026005.1 PREDICTED: ATPase family AAA domain-containing protein 1-like [Hyalella azteca]
mnor_1577	COM_SPAL_1_017771_XLOC_061042.2.p1	hazt_6462	XP_018013877.1	816	1329	25928	4999	XP_018013877.1 PREDICTED: uncharacterized protein LOC108670900 isoform X1 [Hyalella azteca]
mnor_15777	REF_STRG_1_69230_XLOC_055104.1.p1	hazt_12567	XP_018021270.1	546	459	2376	459	XP_018021270.1 PREDICTED: uncharacterized protein LOC108677552 [Hyalella azteca]
mnor_1578	COM_SPAL_1_017772_XLOC_061045.1.p1	hazt_14067	XP_018023220.1	2151	1107	2204	16960	XP_018023220.1 PREDICTED: protein Hook homolog 3-like [Hyalella azteca]
mnor_15780	REF_STRG_1_6923_XLOC_107873.1.p1	hazt_4289	XP_018011296.1	1542	2199	142242	2543	XP_018011296.1 PREDICTED: biotin carboxylase 1-like [Hyalella azteca]
mnor_15782	REF_STRG_1_69258_XLOC_055137.1.p1	hazt_14550	XP_018023853.1	441	429	12425	1621	XP_018023853.1 PREDICTED: transmembrane protein 60-like [Hyalella azteca]
mnor_1579	COM_SPAL_1_017790_XLOC_061094.1.p1	hazt_5043	XP_018012167.1	690	633	41931	8660	XP_018012167.1 PREDICTED: peptidyl-prolyl cis-trans isomerase 5-like [Hyalella azteca]
mnor_15798	REF_STRG_1_69357_XLOC_055279.2.p1	hazt_8514	XP_018016424.1	1485	4764	71065	16577	XP_018016424.1 PREDICTED: N-acetylglucosamine-1-phosphotransferase subunits alpha/beta-like [Hyalella azteca]
mnor_15799	REF_STRG_1_69364_XLOC_055282.1.p1	hazt_9264	XP_018017337.1	1962	1682	44685	6992	XP_018017337.1 PREDICTED: RNA-binding protein 39-like [Hyalella azteca]
mnor_15801	REF_STRG_1_6936_XLOC_107913.2.p1	hazt_12485	XP_018021171.1	1392	1866	44103	24436	XP_018021171.1 PREDICTED: proline dehydrogenase 1, mitochondrial-like [Hyalella azteca]
mnor_1581	COM_SPAL_1_017812_XLOC_061169.3.p1	hazt_6678	XP_018014140.1	1563	1557	106988	18452	XP_018014140.1 PREDICTED: bone morphogenetic protein receptor type-1B-like [Hyalella azteca]
mnor_1582	COM_SPAL_1_017814_XLOC_061179.1.p1	hazt_13168	XP_018022039.1	13194	15960	116824	30272	XP_018022039.1 PREDICTED: midasin-like [Hyalella azteca]
mnor_15822	REF_STRG_1_69453_XLOC_055414.1.p1	hazt_2823	XP_018009485.1	786	867	54110	9646	XP_018009485.1 PREDICTED: protein CDV3 homolog [Hyalella azteca]
mnor_15823	REF_STRG_1_69455_XLOC_055424.1.p1	hazt_13478	XP_018022459.1	447	384	60200	7313	XP_018022459.1 PREDICTED: discoidin domain-containing receptor tyrosine kinase B-like [Hyalella azteca]
mnor_15825	REF_STRG_1_69463_XLOC_055439.1.p1	hazt_13991	XP_018023076.1	2160	2283	58319	3559	XP_018023076.1 PREDICTED: putative mediator of RNA polymerase II transcription subunit 12 [Hyalella azteca]
mnor_15828	REF_STRG_1_69488_XLOC_055479.1.p1	hazt_3155	XP_018009879.1	828	487	126924	9711	XP_018009879.1 PREDICTED: uncharacterized protein LOC108667371 [Hyalella azteca]
mnor_15829	REF_STRG_1_69499_XLOC_055495.2.p1	hazt_10423	XP_018018687.1	312	290	17308	1300	XP_018018687.1 PREDICTED: cytochrome c-like [Hyalella azteca]
mnor_15838	REF_STRG_1_69525_XLOC_055540.2.p1	hazt_7551	XP_018015212.1	1446	2070	158157	12095	XP_018015212.1 PREDICTED: juvenile hormone epoxide hydrolase 1-like [Hyalella azteca]
mnor_15841	REF_STRG_1_6952_XLOC_108078.1.p1	hazt_1434	XP_018007786.1	1170	2088	226678	18944	XP_018007786.1 PREDICTED: sodium- and chloride-dependent glycine transporter 1-like [Hyalella azteca]
mnor_15847	REF_STRG_1_69548_XLOC_055569.1.p1	hazt_2973	XP_018009655.1	603	603	53410	8024	XP_018009655.1 PREDICTED: ras-related protein Rab-35-like [Hyalella azteca]
mnor_1585	COM_SPAL_1_017850_XLOC_061327.2.p1	hazt_16223	XP_018026021.1	1917	1542	192408	1542	XP_018026021.1 PREDICTED: alkyldihydroxyacetonephosphate synthase-like [Hyalella azteca]
mnor_15851	REF_STRG_1_69588_XLOC_055624.2.p1	hazt_2422	XP_018008983.1	1884	2187	163532	23622	XP_018008983.1 PREDICTED: RNA-binding protein MEX3B-like [Hyalella azteca]
mnor_15855	REF_STRG_1_69595_XLOC_055635.3.p1	hazt_16379	XP_018026207.1	2322	2571	22736	4270	XP_018026207.1 PREDICTED: anaphase-promoting complex subunit 4-like [Hyalella azteca]
mnor_15861	REF_STRG_1_69649_XLOC_055740.1.p1	hazt_13522	XP_018022510.1	972	462	138478	2489	XP_018022510.1 PREDICTED: dual specificity protein phosphatase 23-like [Hyalella azteca]
mnor_15868	REF_STRG_1_69698_XLOC_055811.1.p1	hazt_6843	XP_018014353.1	1761	1707	109034	82560	XP_018014353.1 PREDICTED: leucine-rich repeats and immunoglobulin-like domains protein 1 isoform X1 [Hyalella azteca]
mnor_1587	COM_SPAL_1_017854_XLOC_061341.6.p1	hazt_3108	XP_018009823.1	1551	2337	98641	13042	XP_018009823.1 PREDICTED: transcription factor 25-like isoform X1 [Hyalella azteca]
mnor_15873	REF_STRG_1_69733_XLOC_055905.4.p1	hazt_9154	XP_018017205.1	1491	1458	87744	11256	XP_018017205.1 PREDICTED: carboxypeptidase E-like [Hyalella azteca]
mnor_15879	REF_STRG_1_69780_XLOC_055965.3.p1	hazt_14832	XP_018024217.1	1836	1794	107800	13532	XP_018024217.1 PREDICTED: sodium-coupled monocarboxylate transporter 2-like [Hyalella azteca]
mnor_1588	COM_SPAL_1_017859_XLOC_061346.6.p1	hazt_5075	XP_018012205.1	885	867	66067	5372	XP_018012205.1 PREDICTED: eukaryotic translation initiation factor 3 subunit G-like [Hyalella azteca]
mnor_15884	REF_STRG_1_69806_XLOC_056011.1.p1	hazt_5640	XP_018012922.1	1482	1527	8083	1527	XP_018012922.1 PREDICTED: UDP-N-acetylmuramoyl-L-alanyl-D-glutamate--2,6-diaminopimelate ligase-like [Hyalella azteca]
mnor_15887	REF_STRG_1_69820_XLOC_056021.1.p1	hazt_8786	XP_018016762.1	2178	2832	100722	13391	XP_018016762.1 PREDICTED: nephrin-like isoform X1 [Hyalella azteca]
mnor_1589	COM_SPAL_1_017866_XLOC_061373.1.p1	hazt_6969	XP_018014517.1	681	1266	76610	5725	XP_018014517.1 PREDICTED: isovaleryl-CoA dehydrogenase, mitochondrial-like [Hyalella azteca]
mnor_1590	COM_SPAL_1_017874_XLOC_061397.1.p1	hazt_15914	XP_018025637.1	612	576	36457	5020	XP_018025637.1 PREDICTED: pancreas transcription factor 1 subunit alpha-like [Hyalella azteca]
mnor_15905	REF_STRG_1_69914_XLOC_056186.1.p1	hazt_9552	XP_018017683.1	1587	1461	80553	25001	XP_018017683.1 PREDICTED: uncharacterized protein LOC108674257 [Hyalella azteca]
mnor_1591	COM_SPAL_1_017878_XLOC_061403.17.p1	hazt_14135	XP_018023307.1	6438	6750	521943	53859	XP_018023307.1 PREDICTED: nipped-B-like protein A [Hyalella azteca]
mnor_15912	REF_STRG_1_69958_XLOC_056237.1.p1	hazt_7346	XP_018014965.1	549	549	77100	6175	XP_018014965.1 PREDICTED: GTP-binding protein Rheb homolog [Hyalella azteca]
mnor_15916	REF_STRG_1_69996_XLOC_056293.2.p1	hazt_2726	XP_018009367.1	1749	1290	116266	11984	XP_018009367.1 PREDICTED: organic cation transporter protein-like [Hyalella azteca]
mnor_1592	COM_SPAL_1_017909_XLOC_061528.1.p1	hazt_16019	XP_018025776.1	1086	525	51866	2135	XP_018025776.1 PREDICTED: protein SGT1 homolog [Hyalella azteca]
mnor_15924	REF_STRG_1_70052_XLOC_056377.2.p1	hazt_12113	XP_018020702.1	927	504	20611	4473	XP_018020702.1 PREDICTED: epimerase family protein SDR39U1-like [Hyalella azteca]
mnor_1593	COM_SPAL_1_017920_XLOC_061579.1.p1	hazt_11498	XP_018019948.1	1398	1668	84313	9863	XP_018019948.1 PREDICTED: intraflagellar transport protein 56-like [Hyalella azteca]
mnor_15933	REF_STRG_1_70113_XLOC_056450.1.p1	hazt_6830	XP_018014337.1	1287	1281	24816	7008	XP_018014337.1 PREDICTED: aspartate aminotransferase, mitochondrial-like [Hyalella azteca]
mnor_15934	REF_STRG_1_70116_XLOC_056455.1.p1	hazt_12685	XP_018021429.1	387	273	64107	1818	XP_018021429.1 PREDICTED: barrier-to-autointegration factor-like [Hyalella azteca]
mnor_15937	REF_STRG_1_70127_XLOC_056481.1.p1	hazt_1185	XP_018007489.1	621	1119	89171	37562	XP_018007489.1 PREDICTED: stress response protein NST1-like [Hyalella azteca]
mnor_1594	COM_SPAL_1_017945_XLOC_061670.2.p1	hazt_7848	XP_018015563.1	4218	5147	156353	34609	XP_018015563.1 PREDICTED: nidogen-2-like, partial [Hyalella azteca]
mnor_15946	REF_STRG_1_70183_XLOC_056571.1.p1	hazt_14952	XP_018024374.1	3603	3366	129484	10865	XP_018024374.1 PREDICTED: eukaryotic translation initiation factor 5B-like isoform X1 [Hyalella azteca]
mnor_15957	REF_STRG_1_70230_XLOC_056629.1.p1	hazt_11564	XP_018020020.1	684	498	41832	2576	XP_018020020.1 PREDICTED: uncharacterized protein LOC108676459 [Hyalella azteca]
mnor_1596	COM_SPAL_1_017959_XLOC_061721.2.p1	hazt_13173	XP_018022048.1	2256	3375	43539	9400	XP_018022048.1 PREDICTED: WD repeat-containing protein 24-like [Hyalella azteca]
mnor_15963	REF_STRG_1_7025_XLOC_108658.2.p1	hazt_8788	XP_018016765.1	639	639	409152	14251	XP_018016765.1 PREDICTED: ER lumen protein-retaining receptor-like [Hyalella azteca]
mnor_15966	REF_STRG_1_70271_XLOC_056687.1.p1	hazt_16898	XP_018026850.1	6870	8523	7211	13503	XP_018026850.1 PREDICTED: mucin-17-like [Hyalella azteca]
mnor_1597	COM_SPAL_1_017969_XLOC_061741.3.p1	hazt_3596	XP_018010413.1	1614	1257	176626	6267	XP_018010413.1 PREDICTED: GRAM domain-containing protein 3-like [Hyalella azteca]
mnor_1598	COM_SPAL_1_017988_XLOC_061819.1.p1	hazt_3198	XP_018009928.1	3381	3270	92314	154898	XP_018009928.1 PREDICTED: potassium voltage-gated channel subfamily H member 8-like [Hyalella azteca]
mnor_1599	COM_SPAL_1_017992_XLOC_061835.3.p1	hazt_14683	XP_018024032.1	1146	1170	39210	4171	XP_018024032.1 PREDICTED: protein arginine N-methyltransferase 6-like isoform X2 [Hyalella azteca]
mnor_15998	REF_STRG_1_70444_XLOC_056966.1.p1	hazt_9248	XP_018017318.1	381	375	22837	3895	XP_018017318.1 PREDICTED: brain protein I3-like [Hyalella azteca]
mnor_16	COM_SPAL_1_000382_XLOC_001822.1.p1	hazt_17625	XP_018027768.1	753	849	24626	12052	XP_018027768.1 PREDICTED: deoxycytidylate deaminase-like isoform X1 [Hyalella azteca]
mnor_160	COM_SPAL_1_002850_XLOC_014079.3.p1	hazt_11487	XP_018019933.1	903	1047	55234	8823	XP_018019933.1 PREDICTED: serine/threonine-protein phosphatase 4 catalytic subunit [Hyalella azteca]
mnor_16001	REF_STRG_1_70469_XLOC_057007.1.p1	hazt_10485	XP_018018757.1	1155	1287	2446	1287	XP_018018757.1 PREDICTED: CD82 antigen-like [Hyalella azteca]
mnor_16007	REF_STRG_1_704_XLOC_084843.1.p1	hazt_4543	XP_018011579.1	471	534	73052	12629	XP_018011579.1 PREDICTED: ninjurin-2-like isoform X1 [Hyalella azteca]
mnor_16008	REF_STRG_1_70502_XLOC_057072.2.p1	hazt_15309	XP_018024821.1	1575	2031	85722	24479	XP_018024821.1 PREDICTED: cell wall protein PRY3-like [Hyalella azteca]
mnor_1601	COM_SPAL_1_018012_XLOC_061908.1.p1	hazt_15572	XP_018025172.1	579	672	1494	7343	XP_018025172.1 PREDICTED: cysteine dioxygenase type 1-like [Hyalella azteca]
mnor_1602	COM_SPAL_1_018014_XLOC_061911.1.p1	hazt_2881	XP_018009547.1	1803	2448	78489	102449	XP_018009547.1 PREDICTED: glutamate receptor ionotropic, NMDA 2A-like [Hyalella azteca]
mnor_16021	REF_STRG_1_7056_XLOC_109024.3.p1	hazt_5309	XP_018012514.1	1425	1758	39912	11983	XP_018012514.1 PREDICTED: protein tramtrack, alpha isoform-like isoform X1 [Hyalella azteca]
mnor_1603	COM_SPAL_1_018016_XLOC_061919.1.p1	hazt_14996	XP_018024430.1	2316	2376	22266	7178	XP_018024430.1 PREDICTED: E3 ubiquitin-protein ligase LRSAM1-like [Hyalella azteca]
mnor_16038	REF_STRG_1_70677_XLOC_057301.1.p1	hazt_7702	XP_018015395.1	1041	1023	136776	14211	XP_018015395.1 PREDICTED: 8-oxo-dGDP phosphatase NUDT18-like [Hyalella azteca]
mnor_16046	REF_STRG_1_70722_XLOC_057362.2.p1	hazt_11212	XP_018019616.1	732	528	113021	3004	XP_018019616.1 PREDICTED: LOW QUALITY PROTEIN: NADH dehydrogenase [ubiquinone] flavoprotein 2, mitochondrial-like, partial [Hyalella azteca]
mnor_1605	COM_SPAL_1_018026_XLOC_061933.2.p1	hazt_372	XP_018006462.1	1755	3144	92200	17035	XP_018006462.1 PREDICTED: uncharacterized protein LOC108664397 [Hyalella azteca]
mnor_16050	REF_STRG_1_70764_XLOC_057438.1.p1	hazt_15604	XP_018025220.1	1659	2562	4110	3226	XP_018025220.1 PREDICTED: la-related protein 7-like [Hyalella azteca]
mnor_16051	REF_STRG_1_70765_XLOC_057439.1.p1	hazt_3309	XP_018010058.1	555	531	47275	7346	XP_018010058.1 PREDICTED: protein PBDC1-like [Hyalella azteca]
mnor_16061	REF_STRG_1_70812_XLOC_057500.1.p1	hazt_16173	XP_018025957.1	726	708	197155	2837	XP_018025957.1 PREDICTED: nicotinamide riboside kinase 1-like [Hyalella azteca]
mnor_16066	REF_STRG_1_70839_XLOC_057539.6.p1	hazt_7940	XP_018015697.1	6297	6603	92854	174929	XP_018015697.1 PREDICTED: plexin-B-like [Hyalella azteca]
mnor_16067	REF_STRG_1_70840_XLOC_057550.1.p1	hazt_17969	XP_018028172.1	5628	10479	111857	30081	XP_018028172.1 PREDICTED: sushi, von Willebrand factor type A, EGF and pentraxin domain-containing protein 1-like [Hyalella azteca]
mnor_1607	COM_SPAL_1_018042_XLOC_061975.1.p1	hazt_7253	XP_018014845.1	2331	2283	142894	12103	XP_018014845.1 PREDICTED: protein shuttle craft-like [Hyalella azteca]
mnor_16071	REF_STRG_1_70862_XLOC_057587.3.p1	hazt_4794	XP_018011872.1	1797	2319	105947	8118	XP_018011872.1 PREDICTED: uncharacterized protein LOC108669096 [Hyalella azteca]
mnor_16077	REF_STRG_1_7088_XLOC_109215.2.p1	hazt_2996	XP_018009683.1	834	888	53909	3388	XP_018009683.1 PREDICTED: exosome complex component MTR3-like [Hyalella azteca]
mnor_16080	REF_STRG_1_70909_XLOC_057672.1.p1	hazt_12072	XP_018020657.1	990	939	67947	18549	XP_018020657.1 PREDICTED: syntenin-1-like [Hyalella azteca]
mnor_16083	REF_STRG_1_70919_XLOC_057689.1.p1	hazt_4463	XP_018011489.1	972	1188	91516	6354	XP_018011489.1 PREDICTED: LOW QUALITY PROTEIN: heparan sulfate glucosamine 3-O-sulfotransferase 1-like [Hyalella azteca]
mnor_1609	COM_SPAL_1_018046_XLOC_061980.3.p1	hazt_6308	XP_018013707.1	1782	2217	442565	14295	XP_018013707.1 PREDICTED: FERM domain-containing protein 3-like [Hyalella azteca]
mnor_16099	REF_STRG_1_71055_XLOC_057884.1.p1	hazt_17225	XP_018027277.1	540	666	35552	2936	XP_018027277.1 PREDICTED: tubulin-specific chaperone D-like [Hyalella azteca]
mnor_161	COM_SPAL_1_002861_XLOC_014122.4.p1	hazt_4879	XP_018011979.1	1614	2313	63751	17855	XP_018011979.1 PREDICTED: inhibitor of nuclear factor kappa-B kinase subunit beta-like [Hyalella azteca]
mnor_1610	COM_SPAL_1_018055_XLOC_061999.1.p1	hazt_1431	XP_018007783.1	1557	2250	92050	19300	XP_018007783.1 PREDICTED: neuroligin-1-like [Hyalella azteca]
mnor_16109	REF_STRG_1_71125_XLOC_057971.1.p1	hazt_1586	XP_018007959.1	1155	1011	6500	3335	XP_018007959.1 PREDICTED: uncharacterized protein LOC108665693 [Hyalella azteca]
mnor_1611	COM_SPAL_1_018060_XLOC_062028.2.p1	hazt_8590	XP_018016515.1	651	765	34347	5491	XP_018016515.1 PREDICTED: dynein light chain 1, axonemal-like [Hyalella azteca]
mnor_16110	REF_STRG_1_71126_XLOC_057972.1.p1	hazt_1416	XP_018007762.1	1338	1308	132195	7375	XP_018007762.1 PREDICTED: probable ATP-dependent RNA helicase DDX47 [Hyalella azteca]
mnor_16114	REF_STRG_1_71146_XLOC_057991.2.p1	hazt_1873	XP_018008307.1	753	750	37981	8853	XP_018008307.1 PREDICTED: proteasome subunit alpha type-7-like [Hyalella azteca]
mnor_16116	REF_STRG_1_71168_XLOC_058047.1.p1	hazt_9832	XP_018018007.1	1260	1257	54656	9208	XP_018018007.1 PREDICTED: mannose-1-phosphate guanyltransferase alpha-like isoform X1 [Hyalella azteca]
mnor_16117	REF_STRG_1_71170_XLOC_058049.3.p1	hazt_10848	XP_018019185.1	1620	3906	128670	40932	XP_018019185.1 PREDICTED: uncharacterized protein LOC108675669 [Hyalella azteca]
mnor_16118	REF_STRG_1_71171_XLOC_058050.1.p1	hazt_4616	XP_018011657.1	2262	2142	2706	2350	XP_018011657.1 PREDICTED: uncharacterized protein LOC108668910 [Hyalella azteca]
mnor_16119	REF_STRG_1_71176_XLOC_058055.2.p1	hazt_10006	XP_018018206.1	843	870	5610	5755	XP_018018206.1 PREDICTED: ADP-ribose pyrophosphatase, mitochondrial-like [Hyalella azteca]
mnor_1612	COM_SPAL_1_018061_XLOC_062031.1.p1	hazt_13602	XP_018022595.1	1956	1125	112275	1125	XP_018022595.1 PREDICTED: UPF0061 protein Reut_A1396-like [Hyalella azteca]
mnor_16120	REF_STRG_1_71178_XLOC_058057.1.p1	hazt_7529	XP_018015190.1	726	702	5257	4451	XP_018015190.1 PREDICTED: 28S ribosomal protein S7, mitochondrial-like [Hyalella azteca]
mnor_1613	COM_SPAL_1_018084_XLOC_062094.5.p1	hazt_6306	XP_018013705.1	630	666	486050	8354	XP_018013705.1 PREDICTED: ras-related protein Rab-14 [Hyalella azteca]
mnor_16132	REF_STRG_1_71216_XLOC_058106.5.p1	hazt_8120	XP_018015931.1	1905	1986	110788	7098	XP_018015931.1 PREDICTED: uncharacterized protein LOC108672721 isoform X1 [Hyalella azteca]
mnor_1614	COM_SPAL_1_018085_XLOC_062095.2.p1	hazt_8712	XP_018016667.1	573	537	12071	9801	XP_018016667.1 PREDICTED: small nuclear ribonucleoprotein-associated protein B-like [Hyalella azteca]
mnor_16156	REF_STRG_1_71348_XLOC_058316.2.p1	hazt_6390	XP_018013799.1	1296	1251	125257	5738	XP_018013799.1 PREDICTED: uncharacterized protein LOC108670816 [Hyalella azteca]
mnor_16169	REF_STRG_1_71389_XLOC_058380.1.p1	hazt_18216	XP_018028430.1	1035	939	141313	939	XP_018028430.1 PREDICTED: putative sugar lactone lactonase YvrE [Hyalella azteca]
mnor_1617	COM_SPAL_1_018140_XLOC_062270.1.p1	hazt_9054	XP_018017084.1	2004	2328	161106	7315	XP_018017084.1 PREDICTED: UPF0668 protein C10orf76 homolog [Hyalella azteca]
mnor_1618	COM_SPAL_1_018143_XLOC_062276.3.p1	hazt_12503	XP_018021195.1	516	612	42686	7644	XP_018021195.1 PREDICTED: protein jagunal-like isoform X1 [Hyalella azteca]
mnor_16181	REF_STRG_1_71447_XLOC_058479.4.p1	hazt_3022	XP_018009711.1	3357	6870	145991	22291	XP_018009711.1 PREDICTED: DNA polymerase epsilon catalytic subunit A-like [Hyalella azteca]
mnor_16183	REF_STRG_1_7145_XLOC_109690.3.p1	hazt_5412	XP_018012643.1	1491	1860	102638	10800	XP_018012643.1 PREDICTED: cyclin-L1-like [Hyalella azteca]
mnor_16184	REF_STRG_1_71475_XLOC_058547.1.p1	hazt_4462	XP_018011488.1	663	295	46220	4711	XP_018011488.1 PREDICTED: protein big brother-like, partial [Hyalella azteca]
mnor_1619	COM_SPAL_1_018186_XLOC_062371.6.p1	hazt_8881	XP_018016876.1	1347	1479	115552	16405	XP_018016876.1 PREDICTED: Golgi reassembly-stacking protein 2-like [Hyalella azteca]
mnor_16199	REF_STRG_1_71585_XLOC_058734.1.p1	hazt_14147	XP_018023324.1	1230	1215	69552	15406	XP_018023324.1 PREDICTED: branched-chain-amino-acid aminotransferase, cytosolic-like [Hyalella azteca]
mnor_16206	REF_STRG_1_71623_XLOC_058780.1.p1	hazt_12659	XP_018021393.1	1305	1290	38728	7554	XP_018021393.1 PREDICTED: COP9 signalosome complex subunit 3-like [Hyalella azteca]
mnor_1621	COM_SPAL_1_018208_XLOC_062446.1.p1	hazt_14924	XP_018024334.1	2031	4122	89501	16763	XP_018024334.1 PREDICTED: cell division cycle and apoptosis regulator protein 1-like [Hyalella azteca]
mnor_16236	REF_STRG_1_71826_XLOC_059090.1.p1	hazt_7288	XP_018014896.1	942	1046	84813	2583	XP_018014896.1 PREDICTED: solute carrier family 25 member 51-like [Hyalella azteca]
mnor_16241	REF_STRG_1_71847_XLOC_059120.1.p1	hazt_13892	XP_018022947.1	330	648	910	36219	XP_018022947.1 PREDICTED: runt-related transcription factor 1-like [Hyalella azteca]
mnor_16246	REF_STRG_1_7186_XLOC_109925.1.p1	hazt_8762	XP_018016729.1	360	360	67210	3066	XP_018016729.1 PREDICTED: probable small nuclear ribonucleoprotein Sm D2 [Hyalella azteca]
mnor_16249	REF_STRG_1_71878_XLOC_059165.1.p1	hazt_11542	XP_018019997.1	660	639	23665	3745	XP_018019997.1 PREDICTED: uncharacterized protein LOC108676437 [Hyalella azteca]
mnor_16250	REF_STRG_1_71882_XLOC_059170.1.p1	hazt_17182	XP_018027228.1	2715	1788	4698	13269	XP_018027228.1 PREDICTED: glutamyl aminopeptidase-like [Hyalella azteca]
mnor_16261	REF_STRG_1_71932_XLOC_059236.1.p1	hazt_12059	XP_018020642.1	1272	1299	3404	19139	XP_018020642.1 PREDICTED: SEC14-like protein 2 isoform X1 [Hyalella azteca]
mnor_16273	REF_STRG_1_71981_XLOC_059301.1.p1	hazt_5370	XP_018012599.1	348	354	49027	6152	XP_018012599.1 PREDICTED: myotrophin-like [Hyalella azteca]
mnor_16274	REF_STRG_1_71987_XLOC_059309.2.p1	hazt_8089	XP_018015883.1	579	579	78313	22554	XP_018015883.1 PREDICTED: ras-related protein Rac1 [Hyalella azteca]
mnor_16275	REF_STRG_1_71994_XLOC_059331.1.p1	hazt_11232	XP_018019639.1	1083	1116	2450	3001	XP_018019639.1 PREDICTED: serine/threonine-protein kinase SBK1-like [Hyalella azteca]
mnor_16281	REF_STRG_1_72041_XLOC_059399.2.p1	hazt_9089	XP_018017126.1	1311	1281	56471	6508	XP_018017126.1 PREDICTED: uncharacterized protein LOC108673766 [Hyalella azteca]
mnor_16286	REF_STRG_1_72062_XLOC_059423.1.p1	hazt_14042	XP_018023176.1	621	756	95215	3797	XP_018023176.1 PREDICTED: zinc finger protein rotund-like [Hyalella azteca]
mnor_1629	COM_SPAL_1_018308_XLOC_062756.7.p1	hazt_4316	XP_018011325.1	957	1617	51119	7377	XP_018011325.1 PREDICTED: peptidyl-prolyl cis-trans isomerase-like 2 [Hyalella azteca]
mnor_16291	REF_STRG_1_72096_XLOC_059462.1.p1	hazt_10625	XP_018018919.1	642	679	63139	3253	XP_018018919.1 PREDICTED: uncharacterized protein LOC108675421, partial [Hyalella azteca]
mnor_1630	COM_SPAL_1_018315_XLOC_062764.1.p1	hazt_11841	XP_018020369.1	894	906	73157	6312	XP_018020369.1 PREDICTED: glyoxalase domain-containing protein 4-like [Hyalella azteca]
mnor_16301	REF_STRG_1_72165_XLOC_059578.3.p1	hazt_7576	XP_018015243.1	1845	2486	163333	14143	XP_018015243.1 PREDICTED: ecto-NOX disulfide-thiol exchanger 2-like [Hyalella azteca]
mnor_1631	COM_SPAL_1_018326_XLOC_062786.3.p1	hazt_9707	XP_018017861.1	990	1074	142705	42109	XP_018017861.1 PREDICTED: paired mesoderm homeobox protein 2-like [Hyalella azteca]
mnor_16315	REF_STRG_1_72237_XLOC_059666.1.p1	hazt_7440	XP_018015079.1	1371	1371	38888	4546	XP_018015079.1 PREDICTED: ruvB-like helicase 1 [Hyalella azteca]
mnor_16321	REF_STRG_1_72255_XLOC_059702.3.p1	hazt_9571	XP_018017705.1	2145	2394	89642	8486	XP_018017705.1 PREDICTED: LOW QUALITY PROTEIN: uncharacterized protein LOC108674277 [Hyalella azteca]
mnor_16324	REF_STRG_1_7226_XLOC_110278.2.p1	hazt_17922	XP_018028115.1	1023	888	52645	5951	XP_018028115.1 PREDICTED: probable glutamate receptor [Hyalella azteca]
mnor_16328	REF_STRG_1_72283_XLOC_059741.1.p1	hazt_12693	XP_018021437.1	5991	6381	43642	29981	XP_018021437.1 PREDICTED: anaphase-promoting complex subunit 1-like isoform X1 [Hyalella azteca]
mnor_1633	COM_SPAL_1_018368_XLOC_062884.3.p1	hazt_17190	XP_018027237.1	1917	1896	80492	10108	XP_018027237.1 PREDICTED: cleft lip and palate transmembrane protein 1 homolog [Hyalella azteca]
mnor_16337	REF_STRG_1_72324_XLOC_059794.1.p1	hazt_1195	XP_018007500.1	801	810	106331	22531	XP_018007500.1 PREDICTED: CD9 antigen-like [Hyalella azteca]
mnor_1634	COM_SPAL_1_018382_XLOC_062914.2.p1	hazt_7010	XP_018014561.1	1002	1248	151310	4609	XP_018014561.1 PREDICTED: 28S ribosomal protein S35, mitochondrial-like [Hyalella azteca]
mnor_16341	REF_STRG_1_72341_XLOC_059835.1.p1	hazt_1700	XP_018008107.1	525	507	3000	507	XP_018008107.1 PREDICTED: putative nuclease HARBI1 [Hyalella azteca]
mnor_16342	REF_STRG_1_72349_XLOC_059838.1.p1	hazt_10702	XP_018019017.1	933	705	36676	7038	XP_018019017.1 PREDICTED: uncharacterized protein LOC108675504 [Hyalella azteca]
mnor_16346	REF_STRG_1_72385_XLOC_059887.1.p1	hazt_14294	XP_018023505.1	1473	1470	39215	21047	XP_018023505.1 PREDICTED: probable serine--tRNA ligase, cytoplasmic [Hyalella azteca]
mnor_1636	COM_SPAL_1_018393_XLOC_062944.1.p1	hazt_932	XP_018007195.1	1158	1533	83173	11502	XP_018007195.1 PREDICTED: probable dolichyl pyrophosphate Glc1Man9GlcNAc2 alpha-1,3-glucosyltransferase [Hyalella azteca]
mnor_16361	REF_STRG_1_72445_XLOC_059955.4.p1	hazt_9520	XP_018017642.1	783	783	5852	10760	XP_018017642.1 PREDICTED: proliferating cell nuclear antigen-like [Hyalella azteca]
mnor_16362	REF_STRG_1_72446_XLOC_059954.19.p1	hazt_13326	XP_018022232.1	2535	5694	156057	76197	XP_018022232.1 PREDICTED: PDZ and LIM domain protein Zasp-like isoform X1 [Hyalella azteca]
mnor_16364	REF_STRG_1_72476_XLOC_059997.3.p1	hazt_12613	XP_018021338.1	741	765	9159	8578	XP_018021338.1 PREDICTED: 40S ribosomal protein S3-like [Hyalella azteca]
mnor_16367	REF_STRG_1_7249_XLOC_110483.11.p1	hazt_17030	XP_018027027.1	939	843	309004	34108	XP_018027027.1 PREDICTED: aquaporin-3-like [Hyalella azteca]
mnor_1637	COM_SPAL_1_018396_XLOC_062949.4.p1	hazt_2979	XP_018009664.1	1482	1401	53811	16494	XP_018009664.1 PREDICTED: DNA polymerase delta subunit 2-like [Hyalella azteca]
mnor_16371	REF_STRG_1_72536_XLOC_060079.5.p1	hazt_3023	XP_018009712.1	1092	1347	32173	19133	XP_018009712.1 PREDICTED: serine/arginine-rich-splicing factor SR34-like isoform X1 [Hyalella azteca]
mnor_16383	REF_STRG_1_7259_XLOC_110556.2.p1	hazt_13247	XP_018022134.1	2040	2421	151563	119955	XP_018022134.1 PREDICTED: RNA pseudouridylate synthase domain-containing protein 2-like [Hyalella azteca]
mnor_16387	REF_STRG_1_72624_XLOC_060240.1.p1	hazt_12889	XP_018021689.1	813	696	2335	2115	XP_018021689.1 PREDICTED: uncharacterized protein LOC108677896 [Hyalella azteca]
mnor_1639	COM_SPAL_1_018418_XLOC_063016.1.p1	hazt_7925	XP_018015679.1	1368	1314	158613	11789	XP_018015679.1 PREDICTED: WD repeat-containing protein 86-like isoform X1 [Hyalella azteca]
mnor_16394	REF_STRG_1_72654_XLOC_060284.1.p1	hazt_17100	XP_018027119.1	630	639	52349	9386	XP_018027119.1 PREDICTED: transmembrane emp24 domain-containing protein 7-like [Hyalella azteca]
mnor_16406	REF_STRG_1_72722_XLOC_060384.1.p1	hazt_16998	XP_018026973.1	1185	1305	3930	4596	XP_018026973.1 PREDICTED: verprolin-like isoform X1 [Hyalella azteca]
mnor_16408	REF_STRG_1_7274_XLOC_110729.1.p1	hazt_3073	XP_018009774.1	2355	1254	186734	4344	XP_018009774.1 PREDICTED: uncharacterized protein LOC108667278 [Hyalella azteca]
mnor_1641	COM_SPAL_1_018433_XLOC_063053.22.p1	hazt_10205	XP_018018444.1	1464	1269	291614	17964	XP_018018444.1 PREDICTED: heterogeneous nuclear ribonucleoprotein 27C-like isoform X1 [Hyalella azteca]
mnor_16415	REF_STRG_1_72771_XLOC_060438.1.p1	hazt_14458	XP_018023716.1	954	1209	24866	2454	XP_018023716.1 PREDICTED: uncharacterized protein LOC108679572 [Hyalella azteca]
mnor_16420	REF_STRG_1_72803_XLOC_060475.1.p1	hazt_10410	XP_018018674.1	1428	2355	2852	2355	XP_018018674.1 PREDICTED: RNA-directed DNA polymerase from mobile element jockey-like [Hyalella azteca]
mnor_16430	REF_STRG_1_72823_XLOC_060505.1.p1	hazt_14631	XP_018023970.1	1944	1860	79027	14941	XP_018023970.1 PREDICTED: LOW QUALITY PROTEIN: DBH-like monooxygenase protein 1, partial [Hyalella azteca]
mnor_1644	COM_SPAL_1_018463_XLOC_063145.7.p1	hazt_10305	XP_018018558.1	1062	946	172930	7915	XP_018018558.1 PREDICTED: adenosine deaminase-like protein [Hyalella azteca]
mnor_16446	REF_STRG_1_72920_XLOC_060642.2.p1	hazt_16512	XP_018026373.1	1704	1575	53694	4176	XP_018026373.1 PREDICTED: protein msta-like [Hyalella azteca]
mnor_1645	COM_SPAL_1_018467_XLOC_063162.5.p1	hazt_15670	XP_018025303.1	1338	1419	214974	6502	XP_018025303.1 PREDICTED: serine--tRNA ligase, mitochondrial-like isoform X1 [Hyalella azteca]
mnor_16452	REF_STRG_1_72931_XLOC_060664.2.p1	hazt_17207	XP_018027257.1	570	525	64056	15533	XP_018027257.1 PREDICTED: UPF0047 protein YjbQ-like [Hyalella azteca]
mnor_16457	REF_STRG_1_72948_XLOC_060682.1.p1	hazt_3876	XP_018010779.1	1332	1566	12070	37558	XP_018010779.1 PREDICTED: desert hedgehog protein A-like [Hyalella azteca]
mnor_16466	REF_STRG_1_73000_XLOC_060751.3.p1	hazt_12557	XP_018021260.1	1917	1851	167856	7385	XP_018021260.1 PREDICTED: ATPase family gene 2 protein-like [Hyalella azteca]
mnor_1647	COM_SPAL_1_018491_XLOC_063225.1.p1	hazt_11036	XP_018019413.1	1128	1047	89048	6159	XP_018019413.1 PREDICTED: DNA repair protein complementing XP-A cells homolog [Hyalella azteca]
mnor_16477	REF_STRG_1_73044_XLOC_060815.11.p1	hazt_8506	XP_018016414.1	3654	3501	170273	19574	XP_018016414.1 PREDICTED: LOW QUALITY PROTEIN: splicing factor 3B subunit 3-like [Hyalella azteca]
mnor_16478	REF_STRG_1_73046_XLOC_060817.2.p1	hazt_6551	XP_018013992.1	1737	1761	95011	6269	XP_018013992.1 PREDICTED: uncharacterized protein LOC108671017 [Hyalella azteca]
mnor_1648	COM_SPAL_1_018509_XLOC_063285.5.p1	hazt_4436	XP_018011453.1	2031	2127	33937	6145	XP_018011453.1 PREDICTED: nicastrin-like [Hyalella azteca]
mnor_16482	REF_STRG_1_73075_XLOC_060858.3.p1	hazt_12990	XP_018021819.1	2226	2541	20194	21825	XP_018021819.1 PREDICTED: uncharacterized protein LOC108678000 [Hyalella azteca]
mnor_16483	REF_STRG_1_73076_XLOC_060855.1.p1	hazt_6622	XP_018014069.1	2691	2703	97167	53142	XP_018014069.1 PREDICTED: alpha-actinin, sarcomeric-like isoform X1 [Hyalella azteca]
mnor_1649	COM_SPAL_1_018513_XLOC_063301.1.p1	hazt_1371	XP_018007710.1	2010	2691	137974	10255	XP_018007710.1 PREDICTED: sister chromatid cohesion protein PDS5 homolog B-B-like [Hyalella azteca]
mnor_16501	REF_STRG_1_73165_XLOC_060979.2.p1	hazt_15374	XP_018024935.1	6795	5850	170980	14809	XP_018024935.1 PREDICTED: uncharacterized protein LOC108680575 [Hyalella azteca]
mnor_16502	REF_STRG_1_7317_XLOC_111071.2.p1	hazt_1284	XP_018007607.1	882	3165	82685	10632	XP_018007607.1 PREDICTED: protein PTHB1-like isoform X1 [Hyalella azteca]
mnor_16503	REF_STRG_1_73183_XLOC_061003.1.p1	hazt_10781	XP_018019107.1	741	741	58027	7044	XP_018019107.1 PREDICTED: 14-3-3 protein zeta isoform X2 [Hyalella azteca]
mnor_16505	REF_STRG_1_7318_XLOC_111070.1.p1	hazt_9219	XP_018017286.1	357	351	51810	5015	XP_018017286.1 PREDICTED: mitochondrial pyruvate carrier 1-like [Hyalella azteca]
mnor_1651	COM_SPAL_1_018533_XLOC_063368.7.p1	hazt_531	XP_018006662.1	2442	2649	97684	26692	XP_018006662.1 PREDICTED: LOW QUALITY PROTEIN: integrin beta-PS-like [Hyalella azteca]
mnor_16513	REF_STRG_1_7323_XLOC_110987.1.p1	hazt_14354	XP_018023575.1	1608	1611	12631	10355	XP_018023575.1 PREDICTED: T-complex protein 1 subunit beta-like [Hyalella azteca]
mnor_1652	COM_SPAL_1_018540_XLOC_063404.1.p1	hazt_14490	XP_018023752.1	873	747	103338	2123	XP_018023752.1 PREDICTED: protein SCO1 homolog, mitochondrial-like [Hyalella azteca]
mnor_16535	REF_STRG_1_73483_XLOC_061485.1.p1	hazt_7628	XP_018015307.1	1248	1203	62879	1660	XP_018015307.1 PREDICTED: GPI mannosyltransferase 1-like [Hyalella azteca]
mnor_16539	REF_STRG_1_7350_XLOC_111172.3.p1	hazt_9989	XP_018018186.1	1401	1077	90401	1857	XP_018018186.1 PREDICTED: carbohydrate sulfotransferase 11-like [Hyalella azteca]
mnor_1654	COM_SPAL_1_018547_XLOC_063418.10.p1	hazt_14837	XP_018024226.1	1905	2322	97702	40912	XP_018024226.1 PREDICTED: putative ferric-chelate reductase 1 homolog isoform X1 [Hyalella azteca]
mnor_16541	REF_STRG_1_7351_XLOC_111165.1.p1	hazt_9988	XP_018018185.1	1023	1083	26455	5988	XP_018018185.1 PREDICTED: carbohydrate sulfotransferase 14-like [Hyalella azteca]
mnor_16547	REF_STRG_1_73570_XLOC_061628.1.p1	hazt_6103	XP_018013461.1	3099	3993	10489	12087	XP_018013461.1 PREDICTED: zinc finger protein ush-like [Hyalella azteca]
mnor_1655	COM_SPAL_1_018563_XLOC_063465.1.p1	hazt_7249	XP_018014841.1	2241	1464	95631	6946	XP_018014841.1 PREDICTED: coiled-coil domain-containing protein 170-like [Hyalella azteca]
mnor_16550	REF_STRG_1_73583_XLOC_061638.4.p1	hazt_14310	XP_018023524.1	573	579	20366	3616	XP_018023524.1 PREDICTED: 39S ribosomal protein L12, mitochondrial-like [Hyalella azteca]
mnor_16551	REF_STRG_1_73585_XLOC_061642.1.p1	hazt_9009	XP_018017023.1	492	432	98700	5950	XP_018017023.1 PREDICTED: mitochondrial sodium/hydrogen exchanger 9B2-like [Hyalella azteca]
mnor_16556	REF_STRG_1_73613_XLOC_008509.2.p1	hazt_4905	XP_018012011.1	2499	2517	75570	4762	XP_018012011.1 PREDICTED: phospholipase D alpha 1-like isoform X1 [Hyalella azteca]
mnor_16563	REF_STRG_1_73661_XLOC_061766.1.p1	hazt_17892	XP_018028081.1	516	1020	26347	3352	XP_018028081.1 PREDICTED: uncharacterized protein LOC108683289 [Hyalella azteca]
mnor_1657	COM_SPAL_1_018601_XLOC_063548.9.p1	hazt_851	XP_018007096.1	1308	1269	34292	6599	XP_018007096.1 PREDICTED: origin recognition complex subunit 4-like [Hyalella azteca]
mnor_16576	REF_STRG_1_73711_XLOC_061820.2.p1	hazt_8734	XP_018016693.1	753	891	34373	5569	XP_018016693.1 PREDICTED: cob(I)yrinic acid a,c-diamide adenosyltransferase, mitochondrial-like isoform X1 [Hyalella azteca]
mnor_16580	REF_STRG_1_7372_XLOC_111543.1.p1	hazt_1908	XP_018008345.1	1164	1206	17576	10422	XP_018008345.1 PREDICTED: transcription factor LBX1-like [Hyalella azteca]
mnor_16583	REF_STRG_1_73748_XLOC_061883.5.p1	hazt_14352	XP_018023573.1	1434	1395	151049	24934	XP_018023573.1 PREDICTED: zinc transporter 1-like [Hyalella azteca]
mnor_1659	COM_SPAL_1_018623_XLOC_063624.2.p1	hazt_2255	XP_018008779.1	1392	1302	33823	6162	XP_018008779.1 PREDICTED: exosome complex component RRP45A-like [Hyalella azteca]
mnor_16595	REF_STRG_1_73796_XLOC_061965.1.p1	hazt_5013	XP_018012126.1	5061	8214	92988	18278	XP_018012126.1 PREDICTED: uncharacterized protein LOC108669333 isoform X1 [Hyalella azteca]
mnor_166	COM_SPAL_1_002947_XLOC_014433.13.p1	hazt_6012	XP_018013357.1	1518	1911	160471	20102	XP_018013357.1 PREDICTED: sorting nexin-2-like [Hyalella azteca]
mnor_1660	COM_SPAL_1_018629_XLOC_063640.1.p1	hazt_15324	XP_018024838.1	747	747	95781	5604	XP_018024838.1 PREDICTED: triosephosphate isomerase B-like [Hyalella azteca]
mnor_16603	REF_STRG_1_73842_XLOC_062055.2.p1	hazt_5342	XP_018012565.1	828	825	117520	5688	XP_018012565.1 PREDICTED: DNA-directed RNA polymerase II subunit RPB3-like [Hyalella azteca]
mnor_16604	REF_STRG_1_73847_XLOC_062056.2.p1	hazt_563	XP_018006704.1	1770	1404	43403	10821	XP_018006704.1 PREDICTED: vang-like protein 2 [Hyalella azteca]
mnor_16607	REF_STRG_1_73858_XLOC_062083.2.p1	hazt_411	XP_018006507.1	891	1212	145160	9158	XP_018006507.1 PREDICTED: diphthine methyltransferase-like [Hyalella azteca]
mnor_1661	COM_SPAL_1_018658_XLOC_063706.6.p1	hazt_17398	XP_018027500.1	1524	1461	56125	10924	XP_018027500.1 PREDICTED: splicing factor U2AF 50 kDa subunit-like isoform X1 [Hyalella azteca]
mnor_16611	REF_STRG_1_73903_XLOC_062135.1.p1	hazt_15689	XP_018025327.1	1620	1698	70328	11976	XP_018025327.1 PREDICTED: cell division cycle protein 20 homolog isoform X1 [Hyalella azteca]
mnor_1662	COM_SPAL_1_018713_XLOC_063905.1.p1	hazt_10270	XP_018018516.1	1851	1902	150001	23352	XP_018018516.1 PREDICTED: glucose dehydrogenase [FAD, quinone]-like [Hyalella azteca]
mnor_16620	REF_STRG_1_73960_XLOC_062208.1.p1	hazt_2309	XP_018008841.1	1122	1428	90545	12340	XP_018008841.1 PREDICTED: uncharacterized protein LOC108666470 [Hyalella azteca]
mnor_1663	COM_SPAL_1_018717_XLOC_063915.4.p1	hazt_5870	XP_018013193.1	2295	3129	115340	17160	XP_018013193.1 PREDICTED: endoplasmic reticulum aminopeptidase 1-like [Hyalella azteca]
mnor_16636	REF_STRG_1_7404_XLOC_111650.4.p1	hazt_17104	XP_018027123.1	945	924	212088	12876	XP_018027123.1 PREDICTED: carbonic anhydrase 2-like [Hyalella azteca]
mnor_16638	REF_STRG_1_74062_XLOC_008516.2.p1	hazt_4603	XP_018011644.1	2352	2358	96770	46704	XP_018011644.1 PREDICTED: irregular chiasm C-roughest protein-like [Hyalella azteca]
mnor_16641	REF_STRG_1_74083_XLOC_062391.1.p1	hazt_15528	XP_018025118.1	1026	1176	163603	10843	XP_018025118.1 PREDICTED: uncharacterized protein LOC108680738 [Hyalella azteca]
mnor_16645	REF_STRG_1_74095_XLOC_062415.1.p1	hazt_5501	XP_018012758.1	1377	1500	6471	5502	XP_018012758.1 PREDICTED: uncharacterized protein LOC108669842 [Hyalella azteca]
mnor_1665	COM_SPAL_1_018759_XLOC_064039.3.p1	hazt_353	XP_018006442.1	1470	1458	75651	8558	XP_018006442.1 PREDICTED: uncharacterized protein F54F2.9-like [Hyalella azteca]
mnor_16655	REF_STRG_1_74158_XLOC_062516.16.p1	hazt_6932	XP_018014472.1	1110	1098	45463	6098	XP_018014472.1 PREDICTED: beta-1,3-glucan-binding protein-like [Hyalella azteca]
mnor_1666	COM_SPAL_1_018771_XLOC_064093.2.p1	hazt_654	XP_018006846.1	1236	477	82133	2489	XP_018006846.1 PREDICTED: DNA-directed RNA polymerase III subunit RPC5-like [Hyalella azteca]
mnor_16670	REF_STRG_1_74250_XLOC_062671.2.p1	hazt_15046	XP_018024495.1	2178	2700	10943	7064	XP_018024495.1 PREDICTED: TRPM8 channel-associated factor 2-like [Hyalella azteca]
mnor_1668	COM_SPAL_1_018789_XLOC_064177.1.p1	hazt_13726	XP_018022738.1	2457	2364	146075	44816	XP_018022738.1 PREDICTED: regulating synaptic membrane exocytosis protein 2-like [Hyalella azteca]
mnor_16683	REF_STRG_1_74378_XLOC_062841.1.p1	hazt_1219	XP_018007529.1	744	939	108495	17392	XP_018007529.1 PREDICTED: uncharacterized protein LOC108665302 [Hyalella azteca]
mnor_16685	REF_STRG_1_74386_XLOC_062862.3.p1	hazt_13321	XP_018022223.1	1188	1170	56714	8975	XP_018022223.1 PREDICTED: U1 small nuclear ribonucleoprotein 70 kDa-like [Hyalella azteca]
mnor_1669	COM_SPAL_1_018795_XLOC_064187.8.p1	hazt_13155	XP_018022024.1	1470	737	211367	4012	XP_018022024.1 PREDICTED: retinoblastoma-binding protein 5 homolog, partial [Hyalella azteca]
mnor_16691	REF_STRG_1_7440_XLOC_111110.1.p1	hazt_7179	XP_018014760.1	2541	2541	15281	10108	XP_018014760.1 PREDICTED: translation elongation factor 2-like [Hyalella azteca]
mnor_167	COM_SPAL_1_002954_XLOC_014465.5.p1	hazt_14759	XP_018024125.1	1230	1464	96185	15641	XP_018024125.1 PREDICTED: TOM1-like protein 2 [Hyalella azteca]
mnor_1670	COM_SPAL_1_018799_XLOC_064195.9.p1	hazt_16197	XP_018025986.1	1803	1851	127325	14122	XP_018025986.1 PREDICTED: actin-interacting protein 1-like isoform X1 [Hyalella azteca]
mnor_16702	REF_STRG_1_7445_XLOC_111993.6.p1	hazt_5590	XP_018012872.1	3276	2719	320621	29156	XP_018012872.1 PREDICTED: histone deacetylase 4-like, partial [Hyalella azteca]
mnor_16705	REF_STRG_1_74472_XLOC_063003.2.p1	hazt_4201	XP_018011191.1	2712	4371	122127	33406	XP_018011191.1 PREDICTED: copper-transporting ATPase 2-like [Hyalella azteca]
mnor_16707	REF_STRG_1_7447_XLOC_112130.4.p1	hazt_8560	XP_018016475.1	1533	1518	214496	10477	XP_018016475.1 PREDICTED: catalase-like [Hyalella azteca]
mnor_16717	REF_STRG_1_7452_XLOC_111889.2.p1	hazt_2084	XP_018008561.1	915	957	162867	10043	XP_018008561.1 PREDICTED: lysosome-associated membrane glycoprotein 1-like [Hyalella azteca]
mnor_16723	REF_STRG_1_7453_XLOC_111891.1.p1	hazt_11813	XP_018020339.1	3879	3840	159663	10813	XP_018020339.1 PREDICTED: protein flightless-1-like [Hyalella azteca]
mnor_1673	COM_SPAL_1_018865_XLOC_064409.1.p1	hazt_8544	XP_018016458.1	1992	2598	92192	11211	XP_018016458.1 PREDICTED: protein eyes shut-like [Hyalella azteca]
mnor_1674	COM_SPAL_1_018905_XLOC_064539.1.p1	hazt_8689	XP_018016635.1	1092	1314	82585	8406	XP_018016635.1 PREDICTED: probable tubulin polyglutamylase TTLL1 [Hyalella azteca]
mnor_16744	REF_STRG_1_74613_XLOC_063236.1.p1	hazt_2305	XP_018008837.1	1620	987	36667	4815	XP_018008837.1 PREDICTED: phospholipid phosphatase-related protein type 5-like [Hyalella azteca]
mnor_16755	REF_STRG_1_74677_XLOC_063346.1.p1	hazt_8756	XP_018016723.1	651	642	110541	6552	XP_018016723.1 PREDICTED: NADH-quinone oxidoreductase subunit B-like [Hyalella azteca]
mnor_1676	COM_SPAL_1_018923_XLOC_064590.5.p1	hazt_3887	XP_018010792.1	2667	2607	111959	6078	XP_018010792.1 PREDICTED: puromycin-sensitive aminopeptidase-like [Hyalella azteca]
mnor_16768	REF_STRG_1_74763_XLOC_063476.1.p1	hazt_16276	XP_018026089.1	1464	738	92444	2978	XP_018026089.1 PREDICTED: uncharacterized protein LOC108681555 [Hyalella azteca]
mnor_16769	REF_STRG_1_74775_XLOC_063493.1.p1	hazt_8421	XP_018016318.1	1578	1485	5527	10201	XP_018016318.1 PREDICTED: protein singed wings 2-like [Hyalella azteca]
mnor_1677	COM_SPAL_1_018924_XLOC_064596.4.p1	hazt_5686	XP_018012978.1	2733	1743	538967	39193	XP_018012978.1 PREDICTED: zinc finger protein 629-like [Hyalella azteca]
mnor_16770	REF_STRG_1_74777_XLOC_063496.1.p1	hazt_12932	XP_018021750.1	864	873	100444	9400	XP_018021750.1 PREDICTED: thioredoxin-like protein 1 [Hyalella azteca]
mnor_16771	REF_STRG_1_74779_XLOC_063497.2.p1	hazt_10605	XP_018018896.1	582	609	11682	9637	XP_018018896.1 PREDICTED: translocon-associated protein subunit beta-like [Hyalella azteca]
mnor_1678	COM_SPAL_1_018933_XLOC_064615.6.p1	hazt_7128	XP_018014702.1	1611	1845	58459	5997	XP_018014702.1 PREDICTED: diacylglycerol kinase epsilon-like [Hyalella azteca]
mnor_16780	REF_STRG_1_74822_XLOC_063547.1.p1	hazt_14140	XP_018023312.1	2454	3219	19093	13249	XP_018023312.1 PREDICTED: DNA replication licensing factor MCM6-like [Hyalella azteca]
mnor_16794	REF_STRG_1_74923_XLOC_063721.2.p1	hazt_9584	XP_018017718.1	1104	1254	41558	6381	XP_018017718.1 PREDICTED: UDP-GlcNAc:betaGal beta-1,3-N-acetylglucosaminyltransferase-like protein 1 [Hyalella azteca]
mnor_168	COM_SPAL_1_002973_XLOC_014512.1.p1	hazt_8129	XP_018015942.1	531	594	48049	12372	XP_018015942.1 PREDICTED: regulation of nuclear pre-mRNA domain-containing protein 2-like [Hyalella azteca]
mnor_1680	COM_SPAL_1_018954_XLOC_064700.6.p1	hazt_16011	XP_018025766.1	2946	1614	36319	12886	XP_018025766.1 PREDICTED: ATP-dependent RNA helicase DDX51-like [Hyalella azteca]
mnor_16801	REF_STRG_1_74955_XLOC_063763.3.p1	hazt_7082	XP_018014644.1	798	1011	41826	9691	XP_018014644.1 PREDICTED: uncharacterized protein LOC108671593 [Hyalella azteca]
mnor_16813	REF_STRG_1_75014_XLOC_063829.2.p1	hazt_12367	XP_018021038.1	1110	1164	37813	20213	XP_018021038.1 PREDICTED: protein arginine N-methyltransferase 1-like [Hyalella azteca]
mnor_16816	REF_STRG_1_75037_XLOC_063863.2.p1	hazt_1563	XP_018007933.1	528	552	52728	3691	XP_018007933.1 PREDICTED: Rieske domain-containing protein-like [Hyalella azteca]
mnor_16829	REF_STRG_1_75099_XLOC_063951.1.p1	hazt_2358	XP_018008896.1	1557	2046	28659	24288	XP_018008896.1 PREDICTED: uncharacterized protein LOC108666520 isoform X1 [Hyalella azteca]
mnor_1683	COM_SPAL_1_018986_XLOC_064809.7.p1	hazt_1800	XP_018008220.1	1557	1599	76219	5904	XP_018008220.1 PREDICTED: leucine-rich repeat-containing protein 47-like [Hyalella azteca]
mnor_16832	REF_STRG_1_75128_XLOC_063983.1.p1	hazt_15823	XP_018025513.1	3108	3003	27394	20390	XP_018025513.1 PREDICTED: DNA topoisomerase I, mitochondrial-like isoform X2 [Hyalella azteca]
mnor_16833	REF_STRG_1_75138_XLOC_064005.2.p1	hazt_1772	XP_018008187.1	555	555	107887	5840	XP_018008187.1 PREDICTED: cytoglobin-2-like [Hyalella azteca]
mnor_16836	REF_STRG_1_75163_XLOC_064036.2.p1	hazt_16661	XP_018026549.1	1875	1605	111555	4649	XP_018026549.1 PREDICTED: 5-hydroxytryptamine receptor 1B-like [Hyalella azteca]
mnor_16837	REF_STRG_1_75166_XLOC_064038.1.p1	hazt_8615	XP_018016550.1	1809	1878	106647	8788	XP_018016550.1 PREDICTED: ras GTPase-activating protein-binding protein 2-like [Hyalella azteca]
mnor_16844	REF_STRG_1_75201_XLOC_064074.1.p1	hazt_1294	XP_018007619.1	1044	3363	126638	13459	XP_018007619.1 PREDICTED: uncharacterized protein LOC108665381 [Hyalella azteca]
mnor_16845	REF_STRG_1_75209_XLOC_064087.2.p1	hazt_7653	XP_018015336.1	600	648	135546	6582	XP_018015336.1 PREDICTED: protein RER1-like isoform X1 [Hyalella azteca]
mnor_1685	COM_SPAL_1_019011_XLOC_064905.1.p1	hazt_6250	XP_018013640.1	807	2175	72228	7097	XP_018013640.1 PREDICTED: peptidyl-prolyl cis-trans isomerase-like 4 [Hyalella azteca]
mnor_16850	REF_STRG_1_7522_XLOC_112424.3.p1	hazt_3106	XP_018009821.1	615	615	3558	10696	XP_018009821.1 PREDICTED: 60S ribosomal protein L15-like [Hyalella azteca]
mnor_16856	REF_STRG_1_75253_XLOC_064164.1.p1	hazt_8086	XP_018015880.1	2646	1467	77163	18142	XP_018015880.1 PREDICTED: uncharacterized protein LOC108672684 [Hyalella azteca]
mnor_1686	COM_SPAL_1_019046_XLOC_065025.1.p1	hazt_4118	XP_018011082.1	774	681	68653	6645	XP_018011082.1 PREDICTED: transcription initiation factor TFIID subunit 9-like [Hyalella azteca]
mnor_16862	REF_STRG_1_75271_XLOC_064190.4.p1	hazt_11242	XP_018019650.1	723	732	128236	13205	XP_018019650.1 PREDICTED: phospholipase A2-like [Hyalella azteca]
mnor_16865	REF_STRG_1_75300_XLOC_064220.1.p1	hazt_16065	XP_018025830.1	2025	1980	99765	14087	XP_018025830.1 PREDICTED: acetolactate synthase-like protein [Hyalella azteca]
mnor_16869	REF_STRG_1_75321_XLOC_064247.4.p1	hazt_14081	XP_018023240.1	1470	1518	64995	136740	XP_018023240.1 PREDICTED: protein amalgam-like isoform X1 [Hyalella azteca]
mnor_16877	REF_STRG_1_75350_XLOC_064287.3.p1	hazt_17087	XP_018027105.1	2250	2367	44716	21990	XP_018027105.1 PREDICTED: aconitate hydratase, mitochondrial-like [Hyalella azteca]
mnor_16879	REF_STRG_1_75360_XLOC_064319.1.p1	hazt_2801	XP_018009462.1	258	261	23730	6245	XP_018009462.1 PREDICTED: ATP synthase subunit e, mitochondrial-like [Hyalella azteca]
mnor_1688	COM_SPAL_1_019072_XLOC_065104.1.p1	hazt_1298	XP_018007625.1	4986	3426	315504	18381	XP_018007625.1 PREDICTED: uncharacterized protein LOC108665385 [Hyalella azteca]
mnor_1689	COM_SPAL_1_019096_XLOC_065173.2.p1	hazt_3280	XP_018010026.1	1422	1896	1473	2605	XP_018010026.1 PREDICTED: tRNA-specific adenosine deaminase 1-like [Hyalella azteca]
mnor_169	COM_SPAL_1_002982_XLOC_014543.5.p1	hazt_8169	XP_018015995.1	828	837	200001	7923	XP_018015995.1 PREDICTED: S-methyl-5'-thioadenosine phosphorylase-like [Hyalella azteca]
mnor_1690	COM_SPAL_1_019097_XLOC_065175.2.p1	hazt_5824	XP_018013142.1	1620	1719	41392	15554	XP_018013142.1 PREDICTED: importin subunit alpha-7-like [Hyalella azteca]
mnor_16902	REF_STRG_1_75483_XLOC_064485.2.p1	hazt_13152	XP_018022020.1	657	657	120384	2954	XP_018022020.1 PREDICTED: charged multivesicular body protein 5-like [Hyalella azteca]
mnor_16915	REF_STRG_1_75553_XLOC_064604.1.p1	hazt_9251	XP_018017321.1	834	1008	50479	9837	XP_018017321.1 PREDICTED: uncharacterized protein LOC108673942 [Hyalella azteca]
mnor_1692	COM_SPAL_1_019113_XLOC_065226.2.p1	hazt_12197	XP_018020799.1	1140	682	113007	13046	XP_018020799.1 PREDICTED: solute carrier family 35 member D3-like, partial [Hyalella azteca]
mnor_16928	REF_STRG_1_75613_XLOC_064696.1.p1	hazt_316	XP_018006399.1	2625	3222	24898	4763	XP_018006399.1 PREDICTED: uncharacterized protein LOC108664334 [Hyalella azteca]
mnor_16938	REF_STRG_1_75651_XLOC_064771.4.p1	hazt_13050	XP_018021894.1	2286	1498	81904	16415	XP_018021894.1 PREDICTED: calsyntenin-1-like, partial [Hyalella azteca]
mnor_16942	REF_STRG_1_75679_XLOC_008553.1.p1	hazt_15273	XP_018024772.1	1110	1155	54600	21931	XP_018024772.1 PREDICTED: uncharacterized protein LOC108680463 [Hyalella azteca]
mnor_16945	REF_STRG_1_75692_XLOC_064830.1.p1	hazt_9643	XP_018017788.1	408	381	64567	14747	XP_018017788.1 PREDICTED: NADH dehydrogenase [ubiquinone] 1 alpha subcomplex subunit 7-like [Hyalella azteca]
mnor_16948	REF_STRG_1_75704_XLOC_064863.5.p1	hazt_12205	XP_018020814.1	1584	1596	58979	23439	XP_018020814.1 PREDICTED: UDP-N-acetylhexosamine pyrophosphorylase-like [Hyalella azteca]
mnor_1695	COM_SPAL_1_019140_XLOC_065324.3.p1	hazt_7397	XP_018015022.1	3288	3582	90397	16944	XP_018015022.1 PREDICTED: elongation factor-like GTPase 1 [Hyalella azteca]
mnor_16955	REF_STRG_1_7573_XLOC_113032.1.p1	hazt_6844	XP_018014357.1	2259	2640	2475	7653	XP_018014357.1 PREDICTED: uncharacterized protein LOC108671340 [Hyalella azteca]
mnor_16957	REF_STRG_1_75747_XLOC_064923.1.p1	hazt_11054	XP_018019434.1	801	819	98890	5170	XP_018019434.1 PREDICTED: elongator complex protein 6-like [Hyalella azteca]
mnor_1696	COM_SPAL_1_019153_XLOC_065359.1.p1	hazt_3960	XP_018010882.1	1425	2217	41300	15457	XP_018010882.1 PREDICTED: uncharacterized protein LOC108668222 [Hyalella azteca]
mnor_16969	REF_STRG_1_757_XLOC_090233.1.p1	hazt_1334	XP_018007665.1	3135	3842	84690	64665	XP_018007665.1 PREDICTED: myosin-G heavy chain-like [Hyalella azteca]
mnor_16970	REF_STRG_1_75814_XLOC_065013.2.p1	hazt_9474	XP_018017578.1	867	1164	51681	4600	XP_018017578.1 PREDICTED: Down syndrome cell adhesion molecule-like protein Dscam2 [Hyalella azteca]
mnor_1698	COM_SPAL_1_019155_XLOC_065363.2.p1	hazt_8676	XP_018016621.1	2022	2037	80628	8679	XP_018016621.1 PREDICTED: beta-galactosidase-1-like protein 2 [Hyalella azteca]
mnor_16989	REF_STRG_1_75910_XLOC_065182.2.p1	hazt_6008	XP_018013353.1	978	1446	105255	8220	XP_018013353.1 PREDICTED: chymotrypsin-like elastase family member 2A [Hyalella azteca]
mnor_16995	REF_STRG_1_7592_XLOC_113160.1.p1	hazt_7880	XP_018015614.1	2895	5490	300242	23198	XP_018015614.1 PREDICTED: putative neural-cadherin 2 [Hyalella azteca]
mnor_17	COM_SPAL_1_000394_XLOC_001891.1.p1	hazt_4786	XP_018011862.1	804	1326	16271	4345	XP_018011862.1 PREDICTED: dnaJ homolog subfamily C member 28-like isoform X1 [Hyalella azteca]
mnor_170	COM_SPAL_1_002983_XLOC_014548.1.p1	hazt_16931	XP_018026891.1	6225	5457	197833	58308	XP_018026891.1 PREDICTED: tyrosine-protein phosphatase Lar-like [Hyalella azteca]
mnor_17003	REF_STRG_1_75975_XLOC_065272.1.p1	hazt_8858	XP_018016850.1	930	1146	4199	3007	XP_018016850.1 PREDICTED: uncharacterized protein LOC108673517 [Hyalella azteca]
mnor_17011	REF_STRG_1_76010_XLOC_065313.1.p1	hazt_9255	XP_018017327.1	1197	1407	73389	9525	XP_018017327.1 PREDICTED: cholesterol 7-desaturase-like [Hyalella azteca]
mnor_17018	REF_STRG_1_7605_XLOC_113358.1.p1	hazt_7599	XP_018015267.1	1191	2268	210362	25420	XP_018015267.1 PREDICTED: uncharacterized protein LOC108672152 [Hyalella azteca]
mnor_1702	COM_SPAL_1_019180_XLOC_065433.1.p1	hazt_4917	XP_018012025.1	1068	1134	85479	7728	XP_018012025.1 PREDICTED: ribose-phosphate pyrophosphokinase 2 isoform X1 [Hyalella azteca]
mnor_17027	REF_STRG_1_76107_XLOC_065481.1.p1	hazt_7763	XP_018015463.1	1068	1068	112543	8220	XP_018015463.1 PREDICTED: guanine nucleotide-binding protein G(i) subunit alpha-like [Hyalella azteca]
mnor_17030	REF_STRG_1_76117_XLOC_065491.3.p1	hazt_3006	XP_018009694.1	3078	4878	92928	11937	XP_018009694.1 PREDICTED: uncharacterized protein LOC108667210 [Hyalella azteca]
mnor_1705	COM_SPAL_1_019202_XLOC_065495.2.p1	hazt_9391	XP_018017486.1	3003	2802	99508	12412	XP_018017486.1 PREDICTED: Niemann-Pick C1 protein-like [Hyalella azteca]
mnor_17051	REF_STRG_1_76254_XLOC_065669.1.p1	hazt_666	XP_018006861.1	786	720	10576	2921	XP_018006861.1 PREDICTED: collectin-12-like [Hyalella azteca]
mnor_17053	REF_STRG_1_76266_XLOC_065682.2.p1	hazt_1893	XP_018008330.1	1272	1905	98501	11292	XP_018008330.1 PREDICTED: abl interactor 2-like [Hyalella azteca]
mnor_17054	REF_STRG_1_76280_XLOC_065692.5.p1	hazt_8746	XP_018016712.1	1035	1143	39277	8620	XP_018016712.1 PREDICTED: putative methyltransferase C9orf114 isoform X1 [Hyalella azteca]
mnor_17058	REF_STRG_1_7628_XLOC_113400.2.p1	hazt_7832	XP_018015547.1	960	414	38429	3013	XP_018015547.1 PREDICTED: uncharacterized protein LOC108672409 isoform X3 [Hyalella azteca]
mnor_17061	REF_STRG_1_76319_XLOC_008567.1.p1	hazt_5565	XP_018012843.1	1128	1005	72262	3977	XP_018012843.1 PREDICTED: serine/threonine-protein phosphatase CPPED1-like [Hyalella azteca]
mnor_17066	REF_STRG_1_76364_XLOC_065821.1.p1	hazt_13491	XP_018022474.1	1542	1821	77747	6876	XP_018022474.1 PREDICTED: putative diacyglycerol O-acyltransferase MT3848 isoform X1 [Hyalella azteca]
mnor_17068	REF_STRG_1_76367_XLOC_065828.1.p1	hazt_11952	XP_018020514.1	702	642	93241	6578	XP_018020514.1 PREDICTED: uncharacterized protein LOC108676872 [Hyalella azteca]
mnor_17076	REF_STRG_1_76450_XLOC_065950.1.p1	hazt_1756	XP_018008171.1	630	633	69798	6646	XP_018008171.1 PREDICTED: UPF0454 protein C12orf49 homolog [Hyalella azteca]
mnor_1708	COM_SPAL_1_019255_XLOC_065652.2.p1	hazt_2250	XP_018008774.1	1353	1164	119298	13540	XP_018008774.1 PREDICTED: probable tRNA N6-adenosine threonylcarbamoyltransferase, mitochondrial [Hyalella azteca]
mnor_17082	REF_STRG_1_76470_XLOC_065969.1.p1	hazt_13113	XP_018021970.1	660	687	148235	9008	XP_018021970.1 PREDICTED: LOW QUALITY PROTEIN: ras-related protein Rab-3-like [Hyalella azteca]
mnor_17089	REF_STRG_1_76502_XLOC_066048.1.p1	hazt_11594	XP_018020059.1	825	924	44258	3570	XP_018020059.1 PREDICTED: lys-63-specific deubiquitinase BRCC36-like [Hyalella azteca]
mnor_1709	COM_SPAL_1_019261_XLOC_065677.1.p1	hazt_5828	XP_018013148.1	1155	1491	8121	12512	XP_018013148.1 PREDICTED: 60S ribosomal protein L4-A-like [Hyalella azteca]
mnor_1710	COM_SPAL_1_019263_XLOC_065679.1.p1	hazt_9566	XP_018017700.1	921	1761	50805	1938	XP_018017700.1 PREDICTED: methionine--tRNA ligase, mitochondrial-like [Hyalella azteca]
mnor_17115	REF_STRG_1_76664_XLOC_008582.8.p1	hazt_7141	XP_018014719.1	1386	882	20588	12786	XP_018014719.1 PREDICTED: RNA-binding protein Musashi homolog 2-like [Hyalella azteca]
mnor_1712	COM_SPAL_1_019278_XLOC_065722.2.p1	hazt_12251	XP_018020886.1	2295	2364	103003	26204	XP_018020886.1 PREDICTED: MAM and LDL-receptor class A domain-containing protein 1-like [Hyalella azteca]
mnor_17121	REF_STRG_1_76692_XLOC_066333.1.p1	hazt_3760	XP_018010624.1	399	912	1179	10781	XP_018010624.1 PREDICTED: collagen alpha-1(I) chain-like, partial [Hyalella azteca]
mnor_1713	COM_SPAL_1_019283_XLOC_065742.1.p1	hazt_17667	XP_018027820.1	2067	1791	102939	6450	XP_018027820.1 PREDICTED: transient receptor potential cation channel subfamily M member 5-like [Hyalella azteca]
mnor_1715	COM_SPAL_1_019318_XLOC_065875.1.p2	hazt_6476	XP_018013901.1	2385	3210	99085	11451	XP_018013901.1 PREDICTED: leucine-rich repeats and immunoglobulin-like domains protein 2 [Hyalella azteca]
mnor_17152	REF_STRG_1_76870_XLOC_066617.1.p1	hazt_10164	XP_018018394.1	780	810	56393	8496	XP_018018394.1 PREDICTED: zinc finger C4H2 domain-containing protein-like [Hyalella azteca]
mnor_17153	REF_STRG_1_76876_XLOC_066621.1.p1	hazt_6071	XP_018013428.1	810	801	126323	3501	XP_018013428.1 PREDICTED: anamorsin homolog [Hyalella azteca]
mnor_1716	COM_SPAL_1_019321_XLOC_065881.2.p1	hazt_12187	XP_018020785.1	1422	1449	52271	6508	XP_018020785.1 PREDICTED: microfibrillar-associated protein 1-like [Hyalella azteca]
mnor_17162	REF_STRG_1_768_XLOC_088518.3.p1	hazt_8158	XP_018015981.1	1212	1542	45036	7807	XP_018015981.1 PREDICTED: uncharacterized protein LOC108672764 isoform X1 [Hyalella azteca]
mnor_17165	REF_STRG_1_7690_XLOC_113890.2.p1	hazt_1094	XP_018007387.1	2010	2586	106495	11920	XP_018007387.1 PREDICTED: glycosyltransferase-like protein LARGE1 [Hyalella azteca]
mnor_17166	REF_STRG_1_76913_XLOC_066688.2.p1	hazt_11672	XP_018020162.1	1044	1044	10506	3707	XP_018020162.1 PREDICTED: pre-mRNA-splicing factor 18-like [Hyalella azteca]
mnor_17168	REF_STRG_1_76919_XLOC_066697.2.p1	hazt_869	XP_018007116.1	1065	1557	26866	1557	XP_018007116.1 PREDICTED: xanthine dehydrogenase-like [Hyalella azteca]
mnor_17169	REF_STRG_1_76925_XLOC_066699.3.p1	hazt_16362	XP_018026190.1	1128	1164	69216	15671	XP_018026190.1 PREDICTED: uncharacterized protein LOC108681648 [Hyalella azteca]
mnor_1717	COM_SPAL_1_019323_XLOC_065886.1.p1	hazt_1273	XP_018007595.1	3195	3708	129950	20094	XP_018007595.1 PREDICTED: multidrug resistance-associated protein 5-like [Hyalella azteca]
mnor_17175	REF_STRG_1_76987_XLOC_066797.1.p1	hazt_8024	XP_018015803.1	438	489	16408	4436	XP_018015803.1 PREDICTED: 39S ribosomal protein L20, mitochondrial-like [Hyalella azteca]
mnor_1718	COM_SPAL_1_019338_XLOC_065945.1.p1	hazt_13489	XP_018022472.1	1401	1524	114280	27458	XP_018022472.1 PREDICTED: lysosome membrane protein 2-like [Hyalella azteca]
mnor_17181	REF_STRG_1_77018_XLOC_066878.1.p1	hazt_16329	XP_018026153.1	729	711	93317	8159	XP_018026153.1 PREDICTED: uncharacterized protein LOC108681614 [Hyalella azteca]
mnor_17184	REF_STRG_1_77048_XLOC_066922.1.p1	hazt_3603	XP_018010425.1	318	312	26475	12132	XP_018010425.1 PREDICTED: CDGSH iron-sulfur domain-containing protein 2 homolog B-like [Hyalella azteca]
mnor_1719	COM_SPAL_1_019341_XLOC_065956.6.p1	hazt_5728	XP_018013025.1	2757	2811	6640	14038	XP_018013025.1 PREDICTED: fidgetin-like isoform X1 [Hyalella azteca]
mnor_17195	REF_STRG_1_7712_XLOC_113944.1.p1	hazt_3975	XP_018010899.1	774	870	53247	5271	XP_018010899.1 PREDICTED: uncharacterized protein LOC108668239 isoform X1 [Hyalella azteca]
mnor_17199	REF_STRG_1_77144_XLOC_067053.1.p1	hazt_6440	XP_018013852.1	357	357	63179	2259	XP_018013852.1 PREDICTED: DNA-directed RNA polymerase II subunit RPB11-like [Hyalella azteca]
mnor_17201	REF_STRG_1_77148_XLOC_067059.2.p1	hazt_1137	XP_018007436.1	1575	2823	107664	24265	XP_018007436.1 PREDICTED: transportin-3-like [Hyalella azteca]
mnor_17213	REF_STRG_1_77202_XLOC_067138.1.p1	hazt_15643	XP_018025266.1	1686	2172	104406	30300	XP_018025266.1 PREDICTED: facilitated trehalose transporter Tret1-2 homolog isoform X1 [Hyalella azteca]
mnor_17214	REF_STRG_1_77209_XLOC_067164.2.p1	hazt_7464	XP_018015110.1	2241	2256	3485	9116	XP_018015110.1 PREDICTED: DNA repair and recombination protein RAD54-like [Hyalella azteca]
mnor_17219	REF_STRG_1_77238_XLOC_067202.1.p1	hazt_8270	XP_018016132.1	684	723	48849	18196	XP_018016132.1 PREDICTED: protein unc-119 homolog B-like [Hyalella azteca]
mnor_1722	COM_SPAL_1_019403_XLOC_066135.2.p1	hazt_8143	XP_018015959.1	1794	2184	22695	7376	XP_018015959.1 PREDICTED: probable C-mannosyltransferase DPY19L1 [Hyalella azteca]
mnor_17247	REF_STRG_1_7742_XLOC_114188.3.p1	hazt_17304	XP_018027378.1	1485	1530	123071	6745	XP_018027378.1 PREDICTED: uncharacterized protein LOC108682676 isoform X1 [Hyalella azteca]
mnor_1725	COM_SPAL_1_019442_XLOC_066285.2.p1	hazt_17799	XP_018027976.1	1476	1179	76143	19566	XP_018027976.1 PREDICTED: tyrosine--tRNA ligase, mitochondrial-like, partial [Hyalella azteca]
mnor_17259	REF_STRG_1_77482_XLOC_067585.2.p1	hazt_15821	XP_018025510.1	606	591	4796	9271	XP_018025510.1 PREDICTED: 60S ribosomal protein L19-like [Hyalella azteca]
mnor_1726	COM_SPAL_1_019465_XLOC_066351.2.p1	hazt_10618	XP_018018910.1	1263	1386	138021	10015	XP_018018910.1 PREDICTED: GDP-fucose protein O-fucosyltransferase 2-like [Hyalella azteca]
mnor_17267	REF_STRG_1_77503_XLOC_067614.3.p1	hazt_11452	XP_018019895.1	582	582	125769	24214	XP_018019895.1 PREDICTED: sarcoplasmic calcium-binding protein 1-like isoform X1 [Hyalella azteca]
mnor_1727	COM_SPAL_1_019478_XLOC_066387.1.p1	hazt_11526	XP_018019981.1	1218	660	56056	7024	XP_018019981.1 PREDICTED: WD repeat domain-containing protein 83-like [Hyalella azteca]
mnor_1728	COM_SPAL_1_019487_XLOC_066423.2.p1	hazt_4312	XP_018011321.1	858	849	266954	6203	XP_018011321.1 PREDICTED: checkpoint protein HUS1-like [Hyalella azteca]
mnor_17282	REF_STRG_1_77624_XLOC_067857.1.p1	hazt_8189	XP_018016019.1	2256	2235	75894	50088	XP_018016019.1 PREDICTED: uncharacterized protein LOC108672795 [Hyalella azteca]
mnor_17283	REF_STRG_1_77634_XLOC_067873.1.p1	hazt_12263	XP_018020898.1	7341	7317	59860	23152	XP_018020898.1 PREDICTED: spectrin alpha chain-like isoform X1 [Hyalella azteca]
mnor_17284	REF_STRG_1_77644_XLOC_067899.2.p1	hazt_8559	XP_018016474.1	987	1122	28422	13031	XP_018016474.1 PREDICTED: beta-sarcoglycan-like [Hyalella azteca]
mnor_17286	REF_STRG_1_7764_XLOC_114299.1.p1	hazt_2911	XP_018009586.1	1326	1278	66775	48377	XP_018009586.1 PREDICTED: protein unzipped-like [Hyalella azteca]
mnor_17287	REF_STRG_1_77650_XLOC_067916.2.p1	hazt_5085	XP_018012217.1	600	1518	41861	9775	XP_018012217.1 PREDICTED: uncharacterized protein LOC108669405 [Hyalella azteca]
mnor_17288	REF_STRG_1_77667_XLOC_067954.1.p1	hazt_10860	XP_018019197.1	738	957	123171	3796	XP_018019197.1 PREDICTED: uncharacterized protein LOC108675677 [Hyalella azteca]
mnor_17295	REF_STRG_1_77707_XLOC_068010.1.p1	hazt_5627	XP_018012909.1	1233	1194	78112	31065	XP_018012909.1 PREDICTED: uncharacterized protein LOC108669977 [Hyalella azteca]
mnor_173	COM_SPAL_1_003021_XLOC_014706.1.p1	hazt_11518	XP_018019973.1	2850	4278	192825	67791	XP_018019973.1 PREDICTED: uncharacterized protein LOC108676409 [Hyalella azteca]
mnor_1730	COM_SPAL_1_019497_XLOC_066468.7.p1	hazt_12844	XP_018021631.1	1014	1047	141692	9222	XP_018021631.1 PREDICTED: sulfotransferase family cytosolic 1B member 1-like [Hyalella azteca]
mnor_1732	COM_SPAL_1_019503_XLOC_066493.1.p1	hazt_8092	XP_018015887.1	735	837	85547	6004	XP_018015887.1 PREDICTED: ras-related protein Rab-34-like [Hyalella azteca]
mnor_17320	REF_STRG_1_77826_XLOC_068198.1.p1	hazt_5530	XP_018012794.1	600	561	15743	7885	XP_018012794.1 PREDICTED: apolipoprotein D-like [Hyalella azteca]
mnor_17322	REF_STRG_1_77847_XLOC_068235.1.p1	hazt_10983	XP_018019339.1	1083	430	93533	671	XP_018019339.1 PREDICTED: neuroligin-1-like, partial [Hyalella azteca]
mnor_17326	REF_STRG_1_77853_XLOC_068241.1.p1	hazt_17952	XP_018028153.1	1005	1035	47871	11420	XP_018028153.1 PREDICTED: prostaglandin reductase 1-like [Hyalella azteca]
mnor_1733	COM_SPAL_1_019504_XLOC_066496.3.p1	hazt_10191	XP_018018427.1	2502	1884	524839	7125	XP_018018427.1 PREDICTED: rho GTPase-activating protein 25-like [Hyalella azteca]
mnor_17334	REF_STRG_1_778_XLOC_091115.2.p1	hazt_9409	XP_018017504.1	8529	10717	271367	24970	XP_018017504.1 PREDICTED: serine-rich adhesin for platelets-like, partial [Hyalella azteca]
mnor_17335	REF_STRG_1_77902_XLOC_068317.3.p1	hazt_14564	XP_018023880.1	2232	2487	75720	8959	XP_018023880.1 PREDICTED: uncharacterized protein LOC108679690 [Hyalella azteca]
mnor_1734	COM_SPAL_1_019510_XLOC_066517.2.p1	hazt_3898	XP_018010803.1	1515	2457	72888	12241	XP_018010803.1 PREDICTED: 85/88 kDa calcium-independent phospholipase A2-like [Hyalella azteca]
mnor_17343	REF_STRG_1_77953_XLOC_068409.2.p1	hazt_12207	XP_018020818.1	2130	2628	12642	16953	XP_018020818.1 PREDICTED: uncharacterized protein LOC108677161 [Hyalella azteca]
mnor_17356	REF_STRG_1_7802_XLOC_114710.2.p1	hazt_1568	XP_018007938.1	1212	1173	115861	13514	XP_018007938.1 PREDICTED: uncharacterized protein LOC108665674 [Hyalella azteca]
mnor_1736	COM_SPAL_1_019533_XLOC_066589.4.p1	hazt_2994	XP_018009681.1	6900	7029	327197	16848	XP_018009681.1 PREDICTED: mediator of RNA polymerase II transcription subunit 12-like, partial [Hyalella azteca]
mnor_17369	REF_STRG_1_7809_XLOC_114774.1.p1	hazt_6803	XP_018014298.1	1212	1260	1385	10570	XP_018014298.1 PREDICTED: equilibrative nucleoside transporter 3-like [Hyalella azteca]
mnor_17374	REF_STRG_1_78142_XLOC_068683.1.p1	hazt_14534	XP_018023805.1	1143	1146	41383	4755	XP_018023805.1 PREDICTED: flap endonuclease 1-like [Hyalella azteca]
mnor_17375	REF_STRG_1_78143_XLOC_068682.1.p1	hazt_8305	XP_018016180.1	1614	1677	75326	8821	XP_018016180.1 PREDICTED: protein DGCR14-like [Hyalella azteca]
mnor_17378	REF_STRG_1_78154_XLOC_068710.1.p1	hazt_8782	XP_018016755.1	714	735	117993	7430	XP_018016755.1 PREDICTED: uncharacterized protein LOC108673436 [Hyalella azteca]
mnor_1738	COM_SPAL_1_019546_XLOC_066626.6.p1	hazt_9275	XP_018017350.1	3132	3120	513320	5644	XP_018017350.1 PREDICTED: mediator of RNA polymerase II transcription subunit 24-like [Hyalella azteca]
mnor_17385	REF_STRG_1_78205_XLOC_008626.10.p1	hazt_5077	XP_018012207.1	2418	2343	42376	17382	XP_018012207.1 PREDICTED: transcription factor Sp8-like [Hyalella azteca]
mnor_1739	COM_SPAL_1_019582_XLOC_066762.3.p1	hazt_14865	XP_018024260.1	2355	3261	203874	42605	XP_018024260.1 PREDICTED: potassium voltage-gated channel subfamily B member 1-like isoform X1 [Hyalella azteca]
mnor_17392	REF_STRG_1_78272_XLOC_068905.1.p1	hazt_10081	XP_018018288.1	504	498	21422	7196	XP_018018288.1 PREDICTED: prostaglandin E synthase 3-like [Hyalella azteca]
mnor_17395	REF_STRG_1_7827_XLOC_114775.1.p1	hazt_16316	XP_018026137.1	1557	1578	12928	5211	XP_018026137.1 PREDICTED: clumping factor A-like [Hyalella azteca]
mnor_17398	REF_STRG_1_78297_XLOC_068941.1.p1	hazt_14947	XP_018024361.1	1320	999	23145	14965	XP_018024361.1 PREDICTED: uncharacterized protein LOC108680114 [Hyalella azteca]
mnor_174	COM_SPAL_1_003031_XLOC_014754.1.p1	hazt_6768	XP_018014248.1	537	540	160219	7018	XP_018014248.1 PREDICTED: ADP-ribosylation factor-like protein 5B [Hyalella azteca]
mnor_1740	COM_SPAL_1_019588_XLOC_066794.2.p1	hazt_10624	XP_018018918.1	3726	3309	78959	35162	XP_018018918.1 PREDICTED: chromosome-associated kinesin KIF4-like [Hyalella azteca]
mnor_17401	REF_STRG_1_78322_XLOC_068988.1.p1	hazt_3219	XP_018009951.1	2109	2073	60945	20562	XP_018009951.1 PREDICTED: uncharacterized protein LOC108667438 [Hyalella azteca]
mnor_17407	REF_STRG_1_7836_XLOC_114871.3.p1	hazt_14723	XP_018024075.1	3978	5580	298139	19704	XP_018024075.1 PREDICTED: serine-rich adhesin for platelets-like [Hyalella azteca]
mnor_1741	COM_SPAL_1_019591_XLOC_066806.2.p1	hazt_5585	XP_018012864.1	927	1143	243582	8986	XP_018012864.1 PREDICTED: GDP-fucose protein O-fucosyltransferase 1-like [Hyalella azteca]
mnor_1742	COM_SPAL_1_019598_XLOC_066829.1.p1	hazt_16115	XP_018025885.1	1533	1545	135450	10762	XP_018025885.1 PREDICTED: WD40 repeat-containing protein SMU1-like [Hyalella azteca]
mnor_17424	REF_STRG_1_78440_XLOC_069177.2.p1	hazt_15452	XP_018025025.1	609	609	75086	5694	XP_018025025.1 PREDICTED: ADP-ribosylation factor-related protein 1-like [Hyalella azteca]
mnor_1743	COM_SPAL_1_019615_XLOC_066897.1.p1	hazt_11467	XP_018019912.1	3990	3984	14093	7214	XP_018019912.1 PREDICTED: protein timeless homolog [Hyalella azteca]
mnor_17435	REF_STRG_1_78508_XLOC_069294.2.p1	hazt_8532	XP_018016444.1	3615	6174	97834	20049	XP_018016444.1 PREDICTED: serine-rich adhesin for platelets-like [Hyalella azteca]
mnor_17449	REF_STRG_1_78580_XLOC_069419.2.p1	hazt_3641	XP_018010474.1	2934	3276	41139	42743	XP_018010474.1 PREDICTED: uncharacterized protein LOC108667885 [Hyalella azteca]
mnor_1745	COM_SPAL_1_019631_XLOC_066958.3.p1	hazt_17150	XP_018027182.1	3348	3351	22463	4117	XP_018027182.1 PREDICTED: nardilysin-like [Hyalella azteca]
mnor_17467	REF_STRG_1_78713_XLOC_008635.1.p1	hazt_453	XP_018006564.1	1518	1659	53180	8032	XP_018006564.1 PREDICTED: uncharacterized protein LOC108664482 [Hyalella azteca]
mnor_17468	REF_STRG_1_78715_XLOC_069632.1.p1	hazt_11066	XP_018019452.1	1680	2724	94440	18154	XP_018019452.1 PREDICTED: cAMP-regulated phosphoprotein 21-like [Hyalella azteca]
mnor_17477	REF_STRG_1_78774_XLOC_069705.2.p1	hazt_15178	XP_018024664.1	831	840	48063	20781	XP_018024664.1 PREDICTED: trimeric intracellular cation channel type B-like [Hyalella azteca]
mnor_1748	COM_SPAL_1_019646_XLOC_067014.5.p1	hazt_6989	XP_018014539.1	1317	1236	65336	4974	XP_018014539.1 PREDICTED: short-chain specific acyl-CoA dehydrogenase, mitochondrial-like [Hyalella azteca]
mnor_17483	REF_STRG_1_7881_XLOC_115144.1.p1	hazt_14942	XP_018024352.1	606	612	75700	4805	XP_018024352.1 PREDICTED: protein OPI10 homolog isoform X1 [Hyalella azteca]
mnor_17487	REF_STRG_1_78838_XLOC_069814.1.p1	hazt_4795	XP_018011873.1	1785	708	4157	2219	XP_018011873.1 PREDICTED: ATP-dependent RNA helicase DDX55-like [Hyalella azteca]
mnor_17489	REF_STRG_1_78846_XLOC_069826.2.p1	hazt_13848	XP_018022897.1	1254	1887	2092	10816	XP_018022897.1 PREDICTED: uncharacterized protein LOC108678911 [Hyalella azteca]
mnor_17497	REF_STRG_1_7888_XLOC_115189.1.p1	hazt_10714	XP_018019032.1	1866	1257	156773	4726	XP_018019032.1 PREDICTED: carbohydrate sulfotransferase 4-like [Hyalella azteca]
mnor_175	COM_SPAL_1_003046_XLOC_014802.1.p1	hazt_11585	XP_018020050.1	2916	3516	29916	4198	XP_018020050.1 PREDICTED: uncharacterized protein LOC108676481 [Hyalella azteca]
mnor_1750	COM_SPAL_1_019660_XLOC_067061.1.p1	hazt_1609	XP_018007999.1	1044	1305	71893	12241	XP_018007999.1 PREDICTED: cyclin-dependent kinase 9-like [Hyalella azteca]
mnor_17505	REF_STRG_1_78927_XLOC_069959.2.p1	hazt_9493	XP_018017602.1	1089	1086	94592	7681	XP_018017602.1 PREDICTED: ataxin-3-like isoform X1 [Hyalella azteca]
mnor_1751	COM_SPAL_1_019671_XLOC_067097.6.p1	hazt_11077	XP_018019463.1	651	540	16631	1906	XP_018019463.1 PREDICTED: protein-lysine N-methyltransferase n6amt2-like [Hyalella azteca]
mnor_17513	REF_STRG_1_78_XLOC_084826.1.p1	hazt_5484	XP_018012730.1	516	579	61932	7631	XP_018012730.1 PREDICTED: crustacyanin-C1 subunit-like [Hyalella azteca]
mnor_17515	REF_STRG_1_79017_XLOC_070097.1.p1	hazt_14574	XP_018023899.1	1164	1212	26329	6560	XP_018023899.1 PREDICTED: kelch domain-containing protein 3-like isoform X1 [Hyalella azteca]
mnor_17516	REF_STRG_1_79025_XLOC_070103.2.p1	hazt_1496	XP_018007864.1	927	1680	31245	7995	XP_018007864.1 PREDICTED: uncharacterized protein LOC108665599 [Hyalella azteca]
mnor_1752	COM_SPAL_1_019695_XLOC_067188.5.p1	hazt_10992	XP_018019354.1	1158	1281	99140	4933	XP_018019354.1 PREDICTED: 3-hydroxyisobutyryl-CoA hydrolase, mitochondrial-like [Hyalella azteca]
mnor_17520	REF_STRG_1_7903_XLOC_115273.3.p1	hazt_3748	XP_018010610.1	3231	6150	158447	17513	XP_018010610.1 PREDICTED: LOW QUALITY PROTEIN: uncharacterized protein LOC108668000 [Hyalella azteca]
mnor_1753	COM_SPAL_1_019708_XLOC_067212.3.p1	hazt_17477	XP_018027588.1	1722	1959	85127	23940	XP_018027588.1 PREDICTED: transcription factor SOX-8-like [Hyalella azteca]
mnor_17531	REF_STRG_1_79101_XLOC_070270.1.p1	hazt_6780	XP_018014266.1	570	558	138000	23738	XP_018014266.1 PREDICTED: uncharacterized protein LOC108671276 isoform X1 [Hyalella azteca]
mnor_17536	REF_STRG_1_7911_XLOC_115324.1.p1	hazt_16333	XP_018026157.1	693	783	35062	8607	XP_018026157.1 PREDICTED: zinc finger FYVE domain-containing protein 21-like [Hyalella azteca]
mnor_17538	REF_STRG_1_79126_XLOC_070318.1.p1	hazt_7366	XP_018014989.1	1038	1029	75040	43570	XP_018014989.1 PREDICTED: homeotic protein Sex combs reduced-like [Hyalella azteca]
mnor_1754	COM_SPAL_1_019723_XLOC_067250.10.p1	hazt_8597	XP_018016529.1	1347	1926	136312	19299	XP_018016529.1 PREDICTED: serine/threonine-protein phosphatase 2A 56 kDa regulatory subunit gamma isoform-like [Hyalella azteca]
mnor_17540	REF_STRG_1_79137_XLOC_070329.7.p1	hazt_632	XP_018006822.1	1554	1554	55733	12328	XP_018006822.1 PREDICTED: inosine-5'-monophosphate dehydrogenase 1-like isoform X1 [Hyalella azteca]
mnor_17542	REF_STRG_1_79145_XLOC_070339.1.p1	hazt_15105	XP_018024575.1	1305	2058	130356	16569	XP_018024575.1 PREDICTED: E3 ubiquitin-protein ligase synoviolin A-like isoform X1 [Hyalella azteca]
mnor_1755	COM_SPAL_1_019724_XLOC_067252.2.p1	hazt_10087	XP_018018295.1	609	705	48006	705	XP_018018295.1 PREDICTED: GTP-binding nuclear protein GSP1/Ran-like [Hyalella azteca]
mnor_17567	REF_STRG_1_79266_XLOC_070545.1.p1	hazt_8343	XP_018016221.1	2364	1062	50369	8851	XP_018016221.1 PREDICTED: ryanodine receptor-like [Hyalella azteca]
mnor_17573	REF_STRG_1_79308_XLOC_008660.1.p1	hazt_9297	XP_018017378.1	12330	10497	103835	54141	XP_018017378.1 PREDICTED: protocadherin Fat 1-like [Hyalella azteca]
mnor_1758	COM_SPAL_1_019756_XLOC_067366.1.p1	hazt_8227	XP_018016072.1	2385	3831	192607	44125	XP_018016072.1 PREDICTED: active breakpoint cluster region-related protein-like [Hyalella azteca]
mnor_17585	REF_STRG_1_79341_XLOC_070670.1.p1	hazt_657	XP_018006850.1	1068	1083	105389	4061	XP_018006850.1 PREDICTED: uncharacterized protein LOC108664696 [Hyalella azteca]
mnor_1759	COM_SPAL_1_019768_XLOC_067431.1.p1	hazt_5504	XP_018012762.1	987	909	64973	4832	XP_018012762.1 PREDICTED: DNA excision repair protein ERCC-1-like [Hyalella azteca]
mnor_17590	REF_STRG_1_79390_XLOC_070743.2.p1	hazt_17624	XP_018027767.1	4494	4860	35871	21845	XP_018027767.1 PREDICTED: protein sprint-like [Hyalella azteca]
mnor_17591	REF_STRG_1_79401_XLOC_070769.1.p1	hazt_6640	XP_018014091.1	1818	1404	42813	11040	XP_018014091.1 PREDICTED: thymocyte selection-associated high mobility group box protein TOX-like [Hyalella azteca]
mnor_17593	REF_STRG_1_79424_XLOC_008662.2.p1	hazt_17234	XP_018027289.1	10758	9010	134447	49940	XP_018027289.1 PREDICTED: sushi, von Willebrand factor type A, EGF and pentraxin domain-containing protein 1-like, partial [Hyalella azteca]
mnor_17594	REF_STRG_1_7942_XLOC_115657.1.p1	hazt_2541	XP_018009122.1	1320	2046	52117	5529	XP_018009122.1 PREDICTED: uncharacterized protein LOC108666717 [Hyalella azteca]
mnor_176	COM_SPAL_1_003048_XLOC_014810.1.p1	hazt_7334	XP_018014950.1	2430	1776	32289	11908	XP_018014950.1 PREDICTED: periostin-like [Hyalella azteca]
mnor_1760	COM_SPAL_1_019772_XLOC_067448.1.p1	hazt_464	XP_018006577.1	594	576	33803	5995	XP_018006577.1 PREDICTED: rRNA-processing protein FCF1 homolog [Hyalella azteca]
mnor_1761	COM_SPAL_1_019782_XLOC_067487.2.p1	hazt_5267	XP_018012466.1	4398	2940	138204	18135	XP_018012466.1 PREDICTED: uncharacterized protein LOC108669599 [Hyalella azteca]
mnor_17615	REF_STRG_1_79574_XLOC_071040.1.p1	hazt_6514	XP_018013942.1	2613	3471	37209	5881	XP_018013942.1 PREDICTED: transient receptor potential cation channel subfamily A member 1-like [Hyalella azteca]
mnor_1762	COM_SPAL_1_019784_XLOC_067492.10.p1	hazt_2749	XP_018009399.1	2448	2259	188092	13994	XP_018009399.1 PREDICTED: probable ATP-dependent RNA helicase DDX10 [Hyalella azteca]
mnor_17620	REF_STRG_1_79605_XLOC_071096.1.p1	hazt_2710	XP_018009337.1	2217	2556	102763	11894	XP_018009337.1 PREDICTED: uncharacterized protein LOC108666896 [Hyalella azteca]
mnor_17623	REF_STRG_1_79632_XLOC_071125.1.p1	hazt_10831	XP_018019167.1	513	242	1192	1004	XP_018019167.1 PREDICTED: TAR DNA-binding protein 43-like, partial [Hyalella azteca]
mnor_17627	REF_STRG_1_7965_XLOC_012924.1.p1	hazt_7457	XP_018015102.1	1536	2022	260996	42980	XP_018015102.1 PREDICTED: uncharacterized protein LOC108672001 [Hyalella azteca]
mnor_17631	REF_STRG_1_79682_XLOC_071213.1.p2	hazt_17448	XP_018027554.1	1299	1272	3338	1318	XP_018027554.1 PREDICTED: uncharacterized protein LOC108682825 [Hyalella azteca]
mnor_17632	REF_STRG_1_79684_XLOC_071214.1.p1	hazt_18002	XP_018028205.1	2883	3162	21671	11690	XP_018028205.1 PREDICTED: chromosome transmission fidelity protein 18 homolog [Hyalella azteca]
mnor_1765	COM_SPAL_1_019871_XLOC_067747.1.p1	hazt_9776	XP_018017941.1	1545	1887	391741	35746	XP_018017941.1 PREDICTED: ecdysone receptor-like isoform X1 [Hyalella azteca]
mnor_17654	REF_STRG_1_79785_XLOC_071376.1.p1	hazt_15286	XP_018024789.1	831	843	110980	10826	XP_018024789.1 PREDICTED: omega-amidase NIT2-like [Hyalella azteca]
mnor_1766	COM_SPAL_1_019879_XLOC_067791.1.p1	hazt_4241	XP_018011240.1	1569	1563	59252	12221	XP_018011240.1 PREDICTED: carotenoid isomerooxygenase-like [Hyalella azteca]
mnor_17669	REF_STRG_1_79872_XLOC_071515.8.p1	hazt_9912	XP_018018095.1	1686	2130	111944	18738	XP_018018095.1 PREDICTED: striatin-3-like [Hyalella azteca]
mnor_1767	COM_SPAL_1_019884_XLOC_067814.1.p1	hazt_6375	XP_018013784.1	2337	1812	132544	22340	XP_018013784.1 PREDICTED: uncharacterized protein LOC108670800 [Hyalella azteca]
mnor_1768	COM_SPAL_1_019890_XLOC_067845.2.p1	hazt_1513	XP_018007881.1	999	1497	465505	12431	XP_018007881.1 PREDICTED: lymphokine-activated killer T-cell-originated protein kinase-like [Hyalella azteca]
mnor_17687	REF_STRG_1_79931_XLOC_071617.3.p1	hazt_15770	XP_018025421.1	4458	8322	135145	30968	XP_018025421.1 PREDICTED: eIF-2-alpha kinase activator GCN1-like [Hyalella azteca]
mnor_17689	REF_STRG_1_79942_XLOC_071643.1.p1	hazt_16079	XP_018025846.1	594	615	39910	5056	XP_018025846.1 PREDICTED: selenoprotein S-like isoform X1 [Hyalella azteca]
mnor_17702	REF_STRG_1_80000_XLOC_071736.1.p1	hazt_5632	XP_018012914.1	483	501	45751	2054	XP_018012914.1 PREDICTED: tetraspanin-2-like [Hyalella azteca]
mnor_17705	REF_STRG_1_80022_XLOC_071760.1.p1	hazt_3593	XP_018010396.1	1503	2568	50604	11787	XP_018010396.1 PREDICTED: uncharacterized protein LOC108667834 isoform X1 [Hyalella azteca]
mnor_1771	COM_SPAL_1_019921_XLOC_067935.2.p1	hazt_8852	XP_018016843.1	4641	3873	125551	15457	XP_018016843.1 PREDICTED: thrombospondin type-1 domain-containing protein 7B-like [Hyalella azteca]
mnor_1772	COM_SPAL_1_019927_XLOC_067965.6.p1	hazt_13748	XP_018022777.1	2889	3357	192880	37654	XP_018022777.1 PREDICTED: mucin-17-like isoform X1 [Hyalella azteca]
mnor_17741	REF_STRG_1_80231_XLOC_072098.1.p1	hazt_10285	XP_018018534.1	1302	1227	80258	35772	XP_018018534.1 PREDICTED: uncharacterized protein LOC108675062 [Hyalella azteca]
mnor_17747	REF_STRG_1_80274_XLOC_072155.1.p1	hazt_6411	XP_018013822.1	402	1488	4971	11073	XP_018013822.1 PREDICTED: uncharacterized protein LOC108670844 [Hyalella azteca]
mnor_1775	COM_SPAL_1_019985_XLOC_068145.2.p1	hazt_8459	XP_018016363.1	2052	1809	87895	11334	XP_018016363.1 PREDICTED: kinesin-like protein KIF3A, partial [Hyalella azteca]
mnor_1776	COM_SPAL_1_019989_XLOC_068165.1.p1	hazt_8104	XP_018015908.1	1299	1517	20935	8818	XP_018015908.1 PREDICTED: protein ST7 homolog [Hyalella azteca]
mnor_17765	REF_STRG_1_80331_XLOC_072268.1.p1	hazt_14321	XP_018023539.1	1383	1236	60854	5239	XP_018023539.1 PREDICTED: glucoside xylosyltransferase 1-like isoform X2 [Hyalella azteca]
mnor_1777	COM_SPAL_1_019994_XLOC_068179.4.p1	hazt_12806	XP_018021586.1	969	942	79942	4163	XP_018021586.1 PREDICTED: zinc finger protein 830-like [Hyalella azteca]
mnor_17771	REF_STRG_1_80386_XLOC_072364.1.p1	hazt_9946	XP_018018130.1	885	942	79619	7158	XP_018018130.1 PREDICTED: uncharacterized protein LOC108674679 isoform X1 [Hyalella azteca]
mnor_1778	COM_SPAL_1_020000_XLOC_068192.10.p1	hazt_17785	XP_018027958.1	1989	1710	299272	13349	XP_018027958.1 PREDICTED: lipoma-preferred partner homolog isoform X1 [Hyalella azteca]
mnor_17783	REF_STRG_1_80444_XLOC_072439.1.p1	hazt_14880	XP_018024285.1	309	474	31744	4286	XP_018024285.1 PREDICTED: DET1- and DDB1-associated protein 1-like [Hyalella azteca]
mnor_17784	REF_STRG_1_80446_XLOC_072438.1.p1	hazt_15918	XP_018025645.1	369	750	4087	2864	XP_018025645.1 PREDICTED: uncharacterized protein LOC108681158 [Hyalella azteca]
mnor_1779	COM_SPAL_1_020003_XLOC_068199.3.p1	hazt_5825	XP_018013144.1	1344	1329	24910	16220	XP_018013144.1 PREDICTED: ankyrin repeat domain-containing protein 13C-B-like [Hyalella azteca]
mnor_17802	REF_STRG_1_8055_XLOC_013475.9.p1	hazt_14221	XP_018023407.1	4971	6690	400996	58314	XP_018023407.1 PREDICTED: uncharacterized protein LOC108679320 isoform X1 [Hyalella azteca]
mnor_17805	REF_STRG_1_80580_XLOC_072665.3.p1	hazt_5646	XP_018012928.1	528	606	17000	7231	XP_018012928.1 PREDICTED: 60S ribosomal protein L23a-like, partial [Hyalella azteca]
mnor_17815	REF_STRG_1_80618_XLOC_072752.1.p1	hazt_6503	XP_018013928.1	585	621	59296	4795	XP_018013928.1 PREDICTED: uncharacterized protein LOC108670949 isoform X1 [Hyalella azteca]
mnor_17826	REF_STRG_1_80658_XLOC_072808.7.p1	hazt_8807	XP_018016789.1	960	942	69817	22957	XP_018016789.1 PREDICTED: sodium/potassium-transporting ATPase subunit beta-like [Hyalella azteca]
mnor_1783	COM_SPAL_1_020060_XLOC_068397.1.p1	hazt_7617	XP_018015290.1	555	816	4542	8802	XP_018015290.1 PREDICTED: 60S ribosomal protein L17-like [Hyalella azteca]
mnor_17831	REF_STRG_1_80678_XLOC_072838.1.p1	hazt_12448	XP_018021132.1	945	1260	17503	5715	XP_018021132.1 PREDICTED: uncharacterized protein LOC108677425 [Hyalella azteca]
mnor_17835	REF_STRG_1_80697_XLOC_072859.2.p1	hazt_1974	XP_018008420.1	1068	1809	53667	3283	XP_018008420.1 PREDICTED: uncharacterized protein LOC108666118 isoform X1 [Hyalella azteca]
mnor_17845	REF_STRG_1_80725_XLOC_072894.1.p1	hazt_3775	XP_018010642.1	1227	1038	5946	4394	XP_018010642.1 PREDICTED: glycine receptor subunit alpha-2-like [Hyalella azteca]
mnor_17848	REF_STRG_1_80732_XLOC_072901.1.p1	hazt_17493	XP_018027608.1	759	489	16087	2385	XP_018027608.1 PREDICTED: heat shock protein 67B2-like [Hyalella azteca]
mnor_17849	REF_STRG_1_80737_XLOC_008697.1.p1	hazt_9347	XP_018017433.1	834	834	122775	10288	XP_018017433.1 PREDICTED: protein l(2)37Cc-like [Hyalella azteca]
mnor_1785	COM_SPAL_1_020081_XLOC_068466.3.p1	hazt_6324	XP_018013724.1	1038	2352	92867	16537	XP_018013724.1 PREDICTED: probable serine/threonine-protein kinase MARK-B isoform X1 [Hyalella azteca]
mnor_17866	REF_STRG_1_80845_XLOC_073119.2.p1	hazt_9969	XP_018018162.1	558	573	40971	3749	XP_018018162.1 PREDICTED: COP9 signalosome complex subunit 8-like [Hyalella azteca]
mnor_1788	COM_SPAL_1_020100_XLOC_068503.3.p1	hazt_12407	XP_018021080.1	1401	1494	10325	9398	XP_018021080.1 PREDICTED: leucine-rich repeat and WD repeat-containing protein 1-like [Hyalella azteca]
mnor_17887	REF_STRG_1_81023_XLOC_073428.1.p1	hazt_14245	XP_018023438.1	339	366	42001	5029	XP_018023438.1 PREDICTED: BET1 homolog [Hyalella azteca]
mnor_1789	COM_SPAL_1_020106_XLOC_068523.2.p1	hazt_7415	XP_018015046.1	1683	2217	41773	12849	XP_018015046.1 PREDICTED: mediator of RNA polymerase II transcription subunit 15-like [Hyalella azteca]
mnor_17895	REF_STRG_1_8104_XLOC_013702.16.p1	hazt_8764	XP_018016731.1	1344	1256	219303	152860	XP_018016731.1 PREDICTED: homeobox protein homothorax-like, partial [Hyalella azteca]
mnor_179	COM_SPAL_1_003072_XLOC_014878.3.p1	hazt_4973	XP_018012084.1	2844	3033	152382	19963	XP_018012084.1 PREDICTED: Down syndrome cell adhesion molecule-like protein Dscam2 [Hyalella azteca]
mnor_1790	COM_SPAL_1_020109_XLOC_068552.4.p1	hazt_3497	XP_018010284.1	609	750	84025	8119	XP_018010284.1 PREDICTED: ninjurin-1-like [Hyalella azteca]
mnor_17902	REF_STRG_1_81081_XLOC_073523.1.p1	hazt_664	XP_018006859.1	906	1269	59321	11869	XP_018006859.1 PREDICTED: uncharacterized protein LOC108664703 [Hyalella azteca]
mnor_17905	REF_STRG_1_81090_XLOC_073531.1.p1	hazt_9640	XP_018017785.1	498	987	38949	5719	XP_018017785.1 PREDICTED: C-type mannose receptor 2-like [Hyalella azteca]
mnor_17907	REF_STRG_1_8109_XLOC_013828.1.p1	hazt_4720	XP_018011789.1	858	1017	70050	6616	XP_018011789.1 PREDICTED: uncharacterized protein LOC108669015 [Hyalella azteca]
mnor_17908	REF_STRG_1_81103_XLOC_073576.1.p1	hazt_16729	XP_018026640.1	1236	1245	100196	8192	XP_018026640.1 PREDICTED: tetratricopeptide repeat protein 19 homolog, mitochondrial-like [Hyalella azteca]
mnor_1792	COM_SPAL_1_020141_XLOC_068632.5.p1	hazt_7802	XP_018015508.1	4173	5628	21731	17248	XP_018015508.1 PREDICTED: uncharacterized protein LOC108672375 [Hyalella azteca]
mnor_17924	REF_STRG_1_81167_XLOC_073659.1.p1	hazt_9629	XP_018017769.1	576	591	15365	3746	XP_018017769.1 PREDICTED: anaphase-promoting complex subunit 10-like [Hyalella azteca]
mnor_17928	REF_STRG_1_81194_XLOC_073699.1.p1	hazt_15542	XP_018025139.1	2961	2988	12512	3128	XP_018025139.1 PREDICTED: meckelin-like [Hyalella azteca]
mnor_17931	REF_STRG_1_81204_XLOC_073721.1.p1	hazt_11920	XP_018020467.1	2475	2949	124136	8179	XP_018020467.1 PREDICTED: uncharacterized protein LOC108676832 [Hyalella azteca]
mnor_17934	REF_STRG_1_81210_XLOC_073727.1.p1	hazt_1565	XP_018007935.1	366	387	49781	8162	XP_018007935.1 PREDICTED: 28S ribosomal protein S33, mitochondrial-like [Hyalella azteca]
mnor_1794	COM_SPAL_1_020147_XLOC_068648.10.p1	hazt_13770	XP_018022806.1	1578	1521	407152	69086	XP_018022806.1 PREDICTED: transcription factor 12-like [Hyalella azteca]
mnor_17948	REF_STRG_1_81297_XLOC_073959.1.p1	hazt_2949	XP_018009630.1	474	789	9781	12919	XP_018009630.1 PREDICTED: uncharacterized protein LOC108667151 [Hyalella azteca]
mnor_17949	REF_STRG_1_81325_XLOC_074017.3.p1	hazt_389	XP_018006479.1	2196	2110	78555	7393	XP_018006479.1 PREDICTED: putative pre-mRNA-splicing factor ATP-dependent RNA helicase PRP1, partial [Hyalella azteca]
mnor_1795	COM_SPAL_1_020172_XLOC_068718.6.p1	hazt_14265	XP_018023466.1	1791	1818	111180	9852	XP_018023466.1 PREDICTED: uncharacterized protein LOC108679363 [Hyalella azteca]
mnor_17950	REF_STRG_1_81326_XLOC_074018.1.p2	hazt_15444	XP_018025013.1	867	573	88252	2731	XP_018025013.1 PREDICTED: uncharacterized protein LOC108680648, partial [Hyalella azteca]
mnor_17962	REF_STRG_1_81384_XLOC_074118.2.p1	hazt_1636	XP_018008031.1	1494	1476	87444	11972	XP_018008031.1 PREDICTED: cytochrome P450 2L1-like [Hyalella azteca]
mnor_17964	REF_STRG_1_8139_XLOC_013906.2.p1	hazt_8680	XP_018016625.1	906	960	140422	10590	XP_018016625.1 PREDICTED: integral membrane protein 2B-like [Hyalella azteca]
mnor_17967	REF_STRG_1_81419_XLOC_074182.1.p1	hazt_11856	XP_018020390.1	495	585	3757	7477	XP_018020390.1 PREDICTED: probable splicing factor, arginine/serine-rich 6 [Hyalella azteca]
mnor_1797	COM_SPAL_1_020226_XLOC_068879.6.p1	hazt_1671	XP_018008071.1	2106	2073	218847	16008	XP_018008071.1 PREDICTED: ubiquitin-like modifier-activating enzyme ATG7 isoform X1 [Hyalella azteca]
mnor_1798	COM_SPAL_1_020231_XLOC_068891.2.p1	hazt_3891	XP_018010796.1	1461	1518	90560	39896	XP_018010796.1 PREDICTED: neuropeptide SIFamide receptor-like [Hyalella azteca]
mnor_17986	REF_STRG_1_81526_XLOC_074356.1.p1	hazt_4313	XP_018011322.1	1026	1431	106465	4198	XP_018011322.1 PREDICTED: uncharacterized protein LOC108668592 [Hyalella azteca]
mnor_1799	COM_SPAL_1_020235_XLOC_068895.1.p1	hazt_2029	XP_018008489.1	3483	5592	175625	46594	XP_018008489.1 PREDICTED: unconventional myosin-Va-like [Hyalella azteca]
mnor_17990	REF_STRG_1_81539_XLOC_074379.1.p1	hazt_7204	XP_018014786.1	1239	1686	58572	9365	XP_018014786.1 PREDICTED: alanyl-tRNA editing protein Aarsd1-like [Hyalella azteca]
mnor_17999	REF_STRG_1_8158_XLOC_014000.7.p1	hazt_11377	XP_018019809.1	1236	1230	77974	7835	XP_018019809.1 PREDICTED: adenosine 3'-phospho 5'-phosphosulfate transporter 1-like [Hyalella azteca]
mnor_18	COM_SPAL_1_000402_XLOC_001949.1.p1	hazt_17275	XP_018027339.1	2616	1935	9432	20902	XP_018027339.1 PREDICTED: conserved oligomeric Golgi complex subunit 5-like [Hyalella azteca]
mnor_1801	COM_SPAL_1_020252_XLOC_068933.2.p1	hazt_14017	XP_018023106.1	753	1659	106843	7729	XP_018023106.1 PREDICTED: peptidyl-prolyl cis-trans isomerase CWC27 homolog [Hyalella azteca]
mnor_18011	REF_STRG_1_81659_XLOC_074565.1.p1	hazt_4367	XP_018011379.1	1980	1674	51470	11599	XP_018011379.1 PREDICTED: protein white-like [Hyalella azteca]
mnor_1802	COM_SPAL_1_020266_XLOC_068979.5.p1	hazt_5057	XP_018012182.1	879	882	98521	4025	XP_018012182.1 PREDICTED: mitochondrial carnitine/acylcarnitine carrier protein-like [Hyalella azteca]
mnor_1803	COM_SPAL_1_020271_XLOC_068993.1.p1	hazt_9287	XP_018017366.1	900	828	131993	5364	XP_018017366.1 PREDICTED: glycine-rich RNA-binding protein 8-like isoform X1 [Hyalella azteca]
mnor_18030	REF_STRG_1_81768_XLOC_074741.1.p1	hazt_12540	XP_018021242.1	897	810	9138	3331	XP_018021242.1 PREDICTED: ubiquinone biosynthesis protein COQ4 homolog, mitochondrial-like [Hyalella azteca]
mnor_18034	REF_STRG_1_81775_XLOC_074742.1.p1	hazt_16410	XP_018026249.1	537	606	11057	13581	XP_018026249.1 PREDICTED: 60S ribosomal protein L11-like [Hyalella azteca]
mnor_18050	REF_STRG_1_81911_XLOC_074939.6.p1	hazt_14130	XP_018023302.1	3441	5067	64189	10069	XP_018023302.1 PREDICTED: uncharacterized protein LOC108679213 [Hyalella azteca]
mnor_18052	REF_STRG_1_81928_XLOC_074963.2.p1	hazt_7890	XP_018015626.1	1083	1662	56665	28122	XP_018015626.1 PREDICTED: uncharacterized protein LOC108672472 [Hyalella azteca]
mnor_18055	REF_STRG_1_81965_XLOC_075025.1.p1	hazt_5070	XP_018012197.1	1692	1644	40268	17890	XP_018012197.1 PREDICTED: deoxyribodipyrimidine photo-lyase-like [Hyalella azteca]
mnor_1806	COM_SPAL_1_020288_XLOC_069033.2.p1	hazt_15302	XP_018024813.1	1830	1797	114508	12087	XP_018024813.1 PREDICTED: integrator complex subunit 9-like [Hyalella azteca]
mnor_1807	COM_SPAL_1_020296_XLOC_069059.5.p1	hazt_4728	XP_018011797.1	4179	14901	95915	36906	XP_018011797.1 PREDICTED: E3 ubiquitin-protein ligase HUWE1-like [Hyalella azteca]
mnor_18072	REF_STRG_1_82038_XLOC_075133.1.p1	hazt_4548	XP_018011586.1	1128	1047	36799	7990	XP_018011586.1 PREDICTED: uncharacterized protein LOC108668843, partial [Hyalella azteca]
mnor_18075	REF_STRG_1_82050_XLOC_075167.1.p1	hazt_345	XP_018006430.1	480	546	27792	2390	XP_018006430.1 PREDICTED: 7,8-dihydro-8-oxoguanine triphosphatase-like [Hyalella azteca]
mnor_1808	COM_SPAL_1_020311_XLOC_069110.6.p1	hazt_3803	XP_018010678.1	1008	1026	36161	6069	XP_018010678.1 PREDICTED: nuclear transcription factor Y subunit gamma-like [Hyalella azteca]
mnor_18081	REF_STRG_1_82077_XLOC_075207.6.p1	hazt_12446	XP_018021130.1	765	1086	60462	12276	XP_018021130.1 PREDICTED: transcriptional regulatory protein AlgP-like [Hyalella azteca]
mnor_18082	REF_STRG_1_82078_XLOC_075206.4.p1	hazt_2926	XP_018009601.1	459	459	3588	6931	XP_018009601.1 PREDICTED: 40S ribosomal protein S18 [Hyalella azteca]
mnor_18084	REF_STRG_1_82087_XLOC_075221.1.p1	hazt_11143	XP_018019540.1	723	486	1194	1855	XP_018019540.1 PREDICTED: ficolin-1-like [Hyalella azteca]
mnor_1809	COM_SPAL_1_020358_XLOC_069251.5.p1	hazt_10226	XP_018018468.1	3399	5472	303119	15728	XP_018018468.1 PREDICTED: uncharacterized protein LOC108674990 isoform X1 [Hyalella azteca]
mnor_18090	REF_STRG_1_82146_XLOC_075317.1.p1	hazt_1978	XP_018008427.1	1128	1536	110500	9048	XP_018008427.1 PREDICTED: cytoplasmic tRNA 2-thiolation protein 1-like [Hyalella azteca]
mnor_18094	REF_STRG_1_82175_XLOC_075351.2.p1	hazt_5829	XP_018013149.1	864	819	74551	2882	XP_018013149.1 PREDICTED: ATP synthase subunit gamma, mitochondrial-like [Hyalella azteca]
mnor_1810	COM_SPAL_1_020362_XLOC_069263.1.p1	hazt_9351	XP_018017437.1	1671	1638	274266	8239	XP_018017437.1 PREDICTED: elongator complex protein 3-like [Hyalella azteca]
mnor_1811	COM_SPAL_1_020364_XLOC_069272.1.p1	hazt_16288	XP_018026104.1	2100	2190	62854	8966	XP_018026104.1 PREDICTED: nucleolar GTP-binding protein 2-like [Hyalella azteca]
mnor_18116	REF_STRG_1_82336_XLOC_008748.3.p1	hazt_13180	XP_018022056.1	1512	1536	95441	25585	XP_018022056.1 PREDICTED: protein tramtrack, beta isoform-like isoform X1 [Hyalella azteca]
mnor_1813	COM_SPAL_1_020378_XLOC_069322.1.p1	hazt_11016	XP_018019391.1	2160	2349	77287	11966	XP_018019391.1 PREDICTED: polyribonucleotide nucleotidyltransferase 1, mitochondrial-like [Hyalella azteca]
mnor_18130	REF_STRG_1_82399_XLOC_075672.2.p1	hazt_9112	XP_018017155.1	2049	1935	4008	18140	XP_018017155.1 PREDICTED: uncharacterized protein LOC108673795 [Hyalella azteca]
mnor_18131	REF_STRG_1_82400_XLOC_075675.1.p1	hazt_10876	XP_018019215.1	2526	3039	6591	24397	XP_018019215.1 PREDICTED: uncharacterized protein LOC108675696 [Hyalella azteca]
mnor_18138	REF_STRG_1_82430_XLOC_075732.1.p1	hazt_17677	XP_018027832.1	2784	5513	25769	28934	XP_018027832.1 PREDICTED: fat-like cadherin-related tumor suppressor homolog, partial [Hyalella azteca]
mnor_18146	REF_STRG_1_82483_XLOC_075827.1.p1	hazt_8049	XP_018015839.1	750	807	30166	5853	XP_018015839.1 PREDICTED: activating signal cointegrator 1 complex subunit 2 homolog [Hyalella azteca]
mnor_1815	COM_SPAL_1_020390_XLOC_069357.1.p1	hazt_11808	XP_018020334.1	1968	1992	6960	62192	XP_018020334.1 PREDICTED: leucine-rich repeat-containing protein 24-like [Hyalella azteca]
mnor_18151	REF_STRG_1_82497_XLOC_075857.3.p1	hazt_9262	XP_018017335.1	777	810	31483	14041	XP_018017335.1 PREDICTED: uncharacterized protein LOC108673955 [Hyalella azteca]
mnor_18155	REF_STRG_1_8252_XLOC_014563.3.p1	hazt_6775	XP_018014256.1	3660	4146	300139	13599	XP_018014256.1 PREDICTED: transient-receptor-potential-like protein [Hyalella azteca]
mnor_1816	COM_SPAL_1_020408_XLOC_069418.1.p1	hazt_6171	XP_018013537.1	1506	3030	95484	35923	XP_018013537.1 PREDICTED: uncharacterized protein LOC108670583 [Hyalella azteca]
mnor_18164	REF_STRG_1_82552_XLOC_075945.10.p1	hazt_2018	XP_018008474.1	3753	2442	112015	18462	XP_018008474.1 PREDICTED: protein transport protein Sec24C-like, partial [Hyalella azteca]
mnor_18168	REF_STRG_1_82571_XLOC_075979.1.p1	hazt_14634	XP_018023973.1	909	900	39904	8404	XP_018023973.1 PREDICTED: spermidine synthase-like [Hyalella azteca]
mnor_18170	REF_STRG_1_82579_XLOC_075998.1.p1	hazt_11264	XP_018019676.1	357	411	61674	7929	XP_018019676.1 PREDICTED: CCAAT/enhancer-binding protein gamma-like [Hyalella azteca]
mnor_18177	REF_STRG_1_8261_XLOC_014680.2.p1	hazt_15805	XP_018025483.1	858	966	102044	7208	XP_018025483.1 PREDICTED: E3 ubiquitin-protein ligase MARCH5-like isoform X1 [Hyalella azteca]
mnor_1818	COM_SPAL_1_020431_XLOC_069504.2.p1	hazt_12210	XP_018020821.1	1578	895	106685	8076	XP_018020821.1 PREDICTED: LOW QUALITY PROTEIN: succinyl-CoA:3-ketoacid coenzyme A transferase 1, mitochondrial-like [Hyalella azteca]
mnor_1819	COM_SPAL_1_020454_XLOC_069567.2.p1	hazt_16226	XP_018026024.1	1926	1893	64078	9872	XP_018026024.1 PREDICTED: protein RRNAD1-like isoform X1 [Hyalella azteca]
mnor_18199	REF_STRG_1_82756_XLOC_008764.1.p1	hazt_6961	XP_018014508.1	1503	1116	56234	6075	XP_018014508.1 PREDICTED: synaptotagmin-1-like [Hyalella azteca]
mnor_182	COM_SPAL_1_003108_XLOC_014996.1.p1	hazt_451	XP_018006562.1	2514	2376	52436	26257	XP_018006562.1 PREDICTED: uncharacterized protein LOC108664480 [Hyalella azteca]
mnor_18209	REF_STRG_1_82815_XLOC_076394.2.p1	hazt_4502	XP_018011533.1	558	564	72318	4698	XP_018011533.1 PREDICTED: peroxiredoxin-5, mitochondrial-like [Hyalella azteca]
mnor_18223	REF_STRG_1_82901_XLOC_076513.1.p1	hazt_12238	XP_018020860.1	1671	1740	89537	16748	XP_018020860.1 PREDICTED: sex determination protein fruitless-like isoform X1 [Hyalella azteca]
mnor_1823	COM_SPAL_1_020496_XLOC_069706.3.p1	hazt_1537	XP_018007906.1	1077	816	18182	3652	XP_018007906.1 PREDICTED: cytochrome c-type heme lyase-like [Hyalella azteca]
mnor_1824	COM_SPAL_1_020502_XLOC_069720.3.p1	hazt_7842	XP_018015557.1	897	1863	32578	13949	XP_018015557.1 PREDICTED: palmitoyltransferase Hip14-like [Hyalella azteca]
mnor_18240	REF_STRG_1_82977_XLOC_076656.2.p1	hazt_16160	XP_018025943.1	2343	2847	40954	11473	XP_018025943.1 PREDICTED: nibrin-like [Hyalella azteca]
mnor_18243	REF_STRG_1_8298_XLOC_014946.1.p1	hazt_7615	XP_018015288.1	381	295	11707	797	XP_018015288.1 PREDICTED: UDP-glucuronosyltransferase-like, partial [Hyalella azteca]
mnor_1825	COM_SPAL_1_020503_XLOC_069722.3.p1	hazt_15747	XP_018025392.1	1653	1647	34363	13062	XP_018025392.1 PREDICTED: T-complex protein 1 subunit gamma-like isoform X1 [Hyalella azteca]
mnor_1826	COM_SPAL_1_020504_XLOC_069723.1.p1	hazt_2080	XP_018008556.1	765	780	62214	4584	XP_018008556.1 PREDICTED: methyl-CpG-binding domain protein 2-like [Hyalella azteca]
mnor_18263	REF_STRG_1_83087_XLOC_076809.1.p1	hazt_5182	XP_018012347.1	849	756	14321	5848	XP_018012347.1 PREDICTED: transcription factor BTF3 homolog 4-like isoform X1 [Hyalella azteca]
mnor_18265	REF_STRG_1_83105_XLOC_076840.1.p1	hazt_13072	XP_018021924.1	1140	1782	92413	4444	XP_018021924.1 PREDICTED: uncharacterized protein LOC108678091 [Hyalella azteca]
mnor_18277	REF_STRG_1_83177_XLOC_076958.1.p1	hazt_10272	XP_018018518.1	2976	3264	88821	11764	XP_018018518.1 PREDICTED: E3 ubiquitin-protein ligase MIB2-like [Hyalella azteca]
mnor_18282	REF_STRG_1_8320_XLOC_015109.1.p1	hazt_1785	XP_018008201.1	1185	1617	79222	6227	XP_018008201.1 PREDICTED: uncharacterized protein LOC108665911 [Hyalella azteca]
mnor_18286	REF_STRG_1_8322_XLOC_015148.5.p1	hazt_17620	XP_018027762.1	2922	3618	124693	23039	XP_018027762.1 PREDICTED: liprin-alpha-3-like [Hyalella azteca]
mnor_1829	COM_SPAL_1_020530_XLOC_069785.1.p1	hazt_15445	XP_018025014.1	1536	1539	65666	2575	XP_018025014.1 PREDICTED: fukutin-related protein-like [Hyalella azteca]
mnor_18292	REF_STRG_1_83270_XLOC_077130.2.p1	hazt_9887	XP_018018067.1	1410	1056	73423	13054	XP_018018067.1 PREDICTED: sorting nexin-6-like, partial [Hyalella azteca]
mnor_18294	REF_STRG_1_83291_XLOC_008802.3.p1	hazt_14883	XP_018024288.1	5061	8223	130419	37440	XP_018024288.1 PREDICTED: uncharacterized protein LOC108680035 [Hyalella azteca]
mnor_18298	REF_STRG_1_83309_XLOC_077185.1.p1	hazt_12620	XP_018021345.1	819	1845	104186	9265	XP_018021345.1 PREDICTED: UBX domain-containing protein 4-like [Hyalella azteca]
mnor_183	COM_SPAL_1_003111_XLOC_015007.3.p1	hazt_8098	XP_018015893.1	1521	1425	90334	14875	XP_018015893.1 PREDICTED: dihydrolipoyllysine-residue acetyltransferase component of pyruvate dehydrogenase complex, mitochondrial-like isoform X1 [Hyalella azteca]
mnor_18304	REF_STRG_1_8336_XLOC_015286.4.p1	hazt_6621	XP_018014068.1	942	678	58090	7580	XP_018014068.1 PREDICTED: hemicentin-1-like [Hyalella azteca]
mnor_18309	REF_STRG_1_8341_XLOC_015321.6.p1	hazt_4836	XP_018011929.1	2061	1800	237223	33658	XP_018011929.1 PREDICTED: eyes absent homolog 2-like [Hyalella azteca]
mnor_1831	COM_SPAL_1_020539_XLOC_069818.1.p1	hazt_17521	XP_018027643.1	1902	2100	140582	15032	XP_018027643.1 PREDICTED: lipase maturation factor 2-like [Hyalella azteca]
mnor_18310	REF_STRG_1_83420_XLOC_077383.3.p1	hazt_8554	XP_018016468.1	2154	2406	12213	6655	XP_018016468.1 PREDICTED: methionine synthase reductase-like [Hyalella azteca]
mnor_18311	REF_STRG_1_83421_XLOC_077386.1.p1	hazt_16016	XP_018025772.1	927	909	106955	8786	XP_018025772.1 PREDICTED: uncharacterized protein LOC108681266 [Hyalella azteca]
mnor_1832	COM_SPAL_1_020547_XLOC_069847.8.p1	hazt_16009	XP_018025764.1	2487	2733	194826	12034	XP_018025764.1 PREDICTED: RNA polymerase II subunit A C-terminal domain phosphatase-like [Hyalella azteca]
mnor_18320	REF_STRG_1_8347_XLOC_015341.1.p1	hazt_4536	XP_018011572.1	11478	6024	247662	16407	XP_018011572.1 PREDICTED: teneurin-m-like [Hyalella azteca]
mnor_18323	REF_STRG_1_83498_XLOC_077506.1.p1	hazt_14656	XP_018024000.1	975	828	98059	4443	XP_018024000.1 PREDICTED: uncharacterized protein LOC108679786 [Hyalella azteca]
mnor_18326	REF_STRG_1_8350_XLOC_015410.1.p1	hazt_13075	XP_018021927.1	3798	7434	17454	81371	XP_018021927.1 PREDICTED: agrin-like [Hyalella azteca]
mnor_18327	REF_STRG_1_83515_XLOC_077536.2.p1	hazt_3447	XP_018010220.1	1158	1227	2144	6595	XP_018010220.1 PREDICTED: adenosine 3'-phospho 5'-phosphosulfate transporter 2-like isoform X1 [Hyalella azteca]
mnor_18333	REF_STRG_1_83535_XLOC_077564.3.p1	hazt_5446	XP_018012683.1	1497	1470	83931	10111	XP_018012683.1 PREDICTED: cytochrome P450 2L1-like [Hyalella azteca]
mnor_18343	REF_STRG_1_83599_XLOC_077668.1.p1	hazt_2755	XP_018009409.1	354	330	3254	9078	XP_018009409.1 PREDICTED: 60S ribosomal protein L36-like [Hyalella azteca]
mnor_18348	REF_STRG_1_8363_XLOC_015549.5.p1	hazt_6981	XP_018014531.1	1227	1062	38778	17836	XP_018014531.1 PREDICTED: carboxypeptidase B-like [Hyalella azteca]
mnor_1835	COM_SPAL_1_020598_XLOC_069989.1.p1	hazt_16249	XP_018026060.1	696	1296	98021	6870	XP_018026060.1 PREDICTED: porphobilinogen deaminase-like [Hyalella azteca]
mnor_18357	REF_STRG_1_8366_XLOC_015551.3.p1	hazt_6048	XP_018013399.1	543	648	190971	2955	XP_018013399.1 PREDICTED: 39S ribosomal protein L17, mitochondrial-like [Hyalella azteca]
mnor_1836	COM_SPAL_1_020600_XLOC_069996.4.p1	hazt_12304	XP_018020956.1	549	564	182652	23613	XP_018020956.1 PREDICTED: frequenin-1 [Hyalella azteca]
mnor_18363	REF_STRG_1_8368_XLOC_015548.1.p1	hazt_3859	XP_018010761.1	297	606	69096	8131	XP_018010761.1 PREDICTED: synaptobrevin homolog YKT6-like [Hyalella azteca]
mnor_18366	REF_STRG_1_83705_XLOC_077832.1.p1	hazt_16194	XP_018025983.1	417	510	12146	8109	XP_018025983.1 PREDICTED: uncharacterized protein LOC108681463 [Hyalella azteca]
mnor_18382	REF_STRG_1_8379_XLOC_015686.1.p1	hazt_5428	XP_018012662.1	1224	1263	57432	22038	XP_018012662.1 PREDICTED: LIM/homeobox protein Lhx1-like isoform X1 [Hyalella azteca]
mnor_18386	REF_STRG_1_83827_XLOC_078015.1.p1	hazt_1288	XP_018007612.1	618	624	100757	14730	XP_018007612.1 PREDICTED: ras-related protein Rab-1A-like [Hyalella azteca]
mnor_18387	REF_STRG_1_83832_XLOC_008851.1.p1	hazt_7406	XP_018015033.1	1014	891	78375	14461	XP_018015033.1 PREDICTED: uncharacterized protein LOC108671947 [Hyalella azteca]
mnor_18389	REF_STRG_1_83834_XLOC_078022.2.p1	hazt_9309	XP_018017391.1	396	393	21811	10753	XP_018017391.1 PREDICTED: probable nuclear transport factor 2 [Hyalella azteca]
mnor_1839	COM_SPAL_1_020611_XLOC_070068.8.p1	hazt_5683	XP_018012975.1	1347	1443	29500	7283	XP_018012975.1 PREDICTED: adenylosuccinate synthetase isozyme 1 B-like [Hyalella azteca]
mnor_184	COM_SPAL_1_003119_XLOC_015040.2.p1	hazt_262	XP_018006335.1	864	2022	79455	5818	XP_018006335.1 PREDICTED: uncharacterized protein LOC108664280 isoform X1 [Hyalella azteca]
mnor_18405	REF_STRG_1_83950_XLOC_078210.1.p1	hazt_10994	XP_018019356.1	543	579	602	9232	XP_018019356.1 PREDICTED: ras-like GTP-binding protein Rho1 [Hyalella azteca]
mnor_1841	COM_SPAL_1_020625_XLOC_070112.1.p1	hazt_17255	XP_018027318.1	2661	3330	65236	21492	XP_018027318.1 PREDICTED: integral membrane protein GPR155-like [Hyalella azteca]
mnor_18421	REF_STRG_1_84018_XLOC_078325.1.p1	hazt_1577	XP_018007949.1	1338	2304	127731	28345	XP_018007949.1 PREDICTED: uncharacterized protein LOC108665683 [Hyalella azteca]
mnor_18436	REF_STRG_1_8410_XLOC_015981.1.p1	hazt_17533	XP_018027656.1	1080	1206	15261	17859	XP_018027656.1 PREDICTED: synaptotagmin-10-like [Hyalella azteca]
mnor_18444	REF_STRG_1_84162_XLOC_078510.2.p1	hazt_15427	XP_018024992.1	936	738	110784	7480	XP_018024992.1 PREDICTED: blastula protease 10-like [Hyalella azteca]
mnor_18448	REF_STRG_1_84205_XLOC_078588.1.p1	hazt_3109	XP_018009825.1	522	522	59433	3476	XP_018009825.1 PREDICTED: uncharacterized protein LOC108667321 [Hyalella azteca]
mnor_1845	COM_SPAL_1_020646_XLOC_070162.29.p1	hazt_6217	XP_018013593.1	3426	3879	616012	33173	XP_018013593.1 PREDICTED: chloride channel protein 2-like isoform X2 [Hyalella azteca]
mnor_18453	REF_STRG_1_8421_XLOC_016056.1.p1	hazt_5879	XP_018013202.1	1083	1236	13541	3593	XP_018013202.1 PREDICTED: uncharacterized protein LOC108670253 [Hyalella azteca]
mnor_18459	REF_STRG_1_84242_XLOC_078645.2.p1	hazt_15314	XP_018024826.1	426	429	30860	5695	XP_018024826.1 PREDICTED: acyl-coenzyme A thioesterase 13-like isoform X1 [Hyalella azteca]
mnor_18466	REF_STRG_1_84271_XLOC_078689.1.p1	hazt_14342	XP_018023563.1	420	495	2533	495	XP_018023563.1 PREDICTED: GSK-3-binding protein-like [Hyalella azteca]
mnor_18479	REF_STRG_1_84341_XLOC_078808.1.p1	hazt_8268	XP_018016130.1	3465	5700	7192	16306	XP_018016130.1 PREDICTED: serine-rich adhesin for platelets-like [Hyalella azteca]
mnor_1848	COM_SPAL_1_020717_XLOC_070345.1.p1	hazt_16487	XP_018026345.1	666	438	52339	7521	XP_018026345.1 PREDICTED: trafficking protein particle complex subunit 1-like [Hyalella azteca]
mnor_18485	REF_STRG_1_84407_XLOC_078886.3.p1	hazt_7960	XP_018015727.1	723	627	37385	7304	XP_018015727.1 PREDICTED: 28 kDa heat- and acid-stable phosphoprotein-like [Hyalella azteca]
mnor_1849	COM_SPAL_1_020760_XLOC_070494.4.p1	hazt_4721	XP_018011790.1	1872	2073	233497	49523	XP_018011790.1 PREDICTED: paired box protein Pax-2-A-like [Hyalella azteca]
mnor_185	COM_SPAL_1_003129_XLOC_015105.1.p1	hazt_13790	XP_018022829.1	2370	4344	36952	57274	XP_018022829.1 PREDICTED: putative uncharacterized protein DDB_G0282133 [Hyalella azteca]
mnor_1850	COM_SPAL_1_020762_XLOC_070500.1.p1	hazt_12642	XP_018021373.1	645	1518	4615	8432	XP_018021373.1 PREDICTED: glycerophosphodiester phosphodiesterase domain-containing protein 1-like [Hyalella azteca]
mnor_18504	REF_STRG_1_84507_XLOC_079054.2.p1	hazt_14330	XP_018023549.1	1173	3738	59463	5415	XP_018023549.1 PREDICTED: polycystic kidney disease protein 1-like 2 [Hyalella azteca]
mnor_18517	REF_STRG_1_84569_XLOC_079149.1.p1	hazt_4544	XP_018011581.1	2199	2622	22905	16873	XP_018011581.1 PREDICTED: uncharacterized protein LOC108668838 isoform X1 [Hyalella azteca]
mnor_1852	COM_SPAL_1_020790_XLOC_070599.1.p1	hazt_1019	XP_018007301.1	3024	2859	299943	15493	XP_018007301.1 PREDICTED: general vesicular transport factor p115-like [Hyalella azteca]
mnor_18522	REF_STRG_1_84596_XLOC_079195.1.p1	hazt_452	XP_018006563.1	1974	2025	69550	9479	XP_018006563.1 PREDICTED: ankyrin repeat domain-containing protein 13D-like [Hyalella azteca]
mnor_18527	REF_STRG_1_84608_XLOC_079228.1.p1	hazt_3755	XP_018010619.1	2415	1692	44883	11363	XP_018010619.1 PREDICTED: chromatin-remodeling complex ATPase chain Iswi-like [Hyalella azteca]
mnor_18531	REF_STRG_1_84641_XLOC_079284.1.p1	hazt_11018	XP_018019393.1	357	345	24853	3387	XP_018019393.1 PREDICTED: huntingtin-interacting protein K-like [Hyalella azteca]
mnor_18544	REF_STRG_1_84766_XLOC_079473.4.p1	hazt_16035	XP_018025797.1	1371	1455	10736	10177	XP_018025797.1 PREDICTED: zinc finger protein Noc-like [Hyalella azteca]
mnor_1855	COM_SPAL_1_020859_XLOC_070748.7.p1	hazt_10928	XP_018019275.1	2301	2835	115964	13824	XP_018019275.1 PREDICTED: NAD-dependent protein deacetylase sirtuin-1-like [Hyalella azteca]
mnor_18550	REF_STRG_1_8478_XLOC_016315.3.p1	hazt_5069	XP_018012196.1	1800	2478	203967	19126	XP_018012196.1 PREDICTED: uncharacterized protein LOC108669389 [Hyalella azteca]
mnor_18559	REF_STRG_1_84878_XLOC_079665.1.p1	hazt_15264	XP_018024763.1	588	546	44087	2928	XP_018024763.1 PREDICTED: uncharacterized protein LOC108680454 [Hyalella azteca]
mnor_1856	COM_SPAL_1_020861_XLOC_070753.2.p1	hazt_4935	XP_018012044.1	1827	1176	46867	10573	XP_018012044.1 PREDICTED: hairy/enhancer-of-split related with YRPW motif protein 1-like [Hyalella azteca]
mnor_18560	REF_STRG_1_84879_XLOC_079641.2.p1	hazt_12770	XP_018021534.1	456	456	19416	5583	XP_018021534.1 PREDICTED: 40S ribosomal protein S14 [Hyalella azteca]
mnor_18563	REF_STRG_1_84889_XLOC_079674.1.p1	hazt_8105	XP_018015909.1	537	540	92160	2965	XP_018015909.1 PREDICTED: 39S ribosomal protein L13, mitochondrial-like [Hyalella azteca]
mnor_1858	COM_SPAL_1_020886_XLOC_070834.1.p1	hazt_3159	XP_018009883.1	1986	2013	102376	13678	XP_018009883.1 PREDICTED: carnitine O-palmitoyltransferase 2, mitochondrial-like [Hyalella azteca]
mnor_1859	COM_SPAL_1_020888_XLOC_070841.2.p1	hazt_8595	XP_018016521.1	5223	9234	30064	63739	XP_018016521.1 PREDICTED: neural-cadherin-like isoform X1 [Hyalella azteca]
mnor_18593	REF_STRG_1_85048_XLOC_079947.1.p1	hazt_14894	XP_018024302.1	2781	3885	69433	50029	XP_018024302.1 PREDICTED: PR domain zinc finger protein 16-like [Hyalella azteca]
mnor_18595	REF_STRG_1_85074_XLOC_079997.1.p1	hazt_5192	XP_018012361.1	744	1209	24321	33390	XP_018012361.1 PREDICTED: myogenic-determination protein-like [Hyalella azteca]
mnor_18608	REF_STRG_1_8513_XLOC_016556.2.p1	hazt_12701	XP_018021451.1	2850	3039	54048	13221	XP_018021451.1 PREDICTED: protein SMG8-like [Hyalella azteca]
mnor_1862	COM_SPAL_1_020955_XLOC_071074.2.p1	hazt_15975	XP_018025722.1	1809	2238	73989	13297	XP_018025722.1 PREDICTED: uncharacterized protein LOC108681222 [Hyalella azteca]
mnor_1863	COM_SPAL_1_020959_XLOC_071084.1.p1	hazt_7956	XP_018015722.1	888	936	56245	5890	XP_018015722.1 PREDICTED: OTU domain-containing protein 6B-like [Hyalella azteca]
mnor_18632	REF_STRG_1_85283_XLOC_080339.1.p1	hazt_15106	XP_018024577.1	969	1092	7064	11676	XP_018024577.1 PREDICTED: hairy/enhancer-of-split related with YRPW motif protein 1-like [Hyalella azteca]
mnor_1864	COM_SPAL_1_020965_XLOC_071102.3.p1	hazt_3704	XP_018010554.1	1653	1965	20826	5879	XP_018010554.1 PREDICTED: Krueppel-like factor 10 [Hyalella azteca]
mnor_18644	REF_STRG_1_85323_XLOC_080417.1.p1	hazt_13806	XP_018022848.1	1077	1304	74895	8162	XP_018022848.1 PREDICTED: nudix hydrolase 20, chloroplastic-like [Hyalella azteca]
mnor_18663	REF_STRG_1_85409_XLOC_080560.1.p1	hazt_2362	XP_018008908.1	2934	3078	61821	18882	XP_018008908.1 PREDICTED: 116 kDa U5 small nuclear ribonucleoprotein component-like [Hyalella azteca]
mnor_1867	COM_SPAL_1_020999_XLOC_071232.5.p1	hazt_4573	XP_018011612.1	3558	4416	26052	65795	XP_018011612.1 PREDICTED: uncharacterized protein LOC108668866 isoform X1 [Hyalella azteca]
mnor_18674	REF_STRG_1_85479_XLOC_080687.2.p1	hazt_14784	XP_018024158.1	471	474	44507	1965	XP_018024158.1 PREDICTED: zinc finger HIT domain-containing protein 1-like isoform X2 [Hyalella azteca]
mnor_1868	COM_SPAL_1_021004_XLOC_071241.3.p1	hazt_13702	XP_018022711.1	1281	1144	47005	15485	XP_018022711.1 PREDICTED: WW domain-containing oxidoreductase-like isoform X1 [Hyalella azteca]
mnor_18691	REF_STRG_1_85569_XLOC_080839.1.p1	hazt_11236	XP_018019643.1	909	474	49491	4839	XP_018019643.1 PREDICTED: protein male abnormal 3-like [Hyalella azteca]
mnor_18699	REF_STRG_1_85612_XLOC_080921.1.p1	hazt_4587	XP_018011628.1	741	543	80458	3131	XP_018011628.1 PREDICTED: RWD domain-containing protein 1-like [Hyalella azteca]
mnor_1870	COM_SPAL_1_021025_XLOC_071299.6.p1	hazt_6781	XP_018014268.1	993	993	46919	11053	XP_018014268.1 PREDICTED: malate dehydrogenase, cytoplasmic-like [Hyalella azteca]
mnor_18705	REF_STRG_1_85624_XLOC_080937.4.p1	hazt_4810	XP_018011893.1	1284	1401	77979	28450	XP_018011893.1 PREDICTED: dual specificity protein phosphatase 10-like [Hyalella azteca]
mnor_18706	REF_STRG_1_85628_XLOC_080939.2.p1	hazt_9494	XP_018017607.1	849	723	17577	17759	XP_018017607.1 PREDICTED: protein SDE2 homolog [Hyalella azteca]
mnor_1871	COM_SPAL_1_021028_XLOC_071312.1.p1	hazt_9532	XP_018017660.1	918	1191	57723	7363	XP_018017660.1 PREDICTED: nucleoside diphosphate-linked moiety X motif 13-like isoform X1 [Hyalella azteca]
mnor_18711	REF_STRG_1_8565_XLOC_016877.3.p1	hazt_6007	XP_018013352.1	996	1071	121084	7478	XP_018013352.1 PREDICTED: uncharacterized protein LOC108670393 [Hyalella azteca]
mnor_1872	COM_SPAL_1_021038_XLOC_071366.5.p1	hazt_14349	XP_018023570.1	1065	1071	86386	5837	XP_018023570.1 PREDICTED: poly(ADP-ribose) glycohydrolase ARH3-like [Hyalella azteca]
mnor_18723	REF_STRG_1_85733_XLOC_081095.1.p1	hazt_16435	XP_018026282.1	336	636	18934	5331	XP_018026282.1 PREDICTED: acyl-coenzyme A thioesterase 5-like [Hyalella azteca]
mnor_1874	COM_SPAL_1_021072_XLOC_071449.2.p1	hazt_10258	XP_018018504.1	1674	2001	156133	8853	XP_018018504.1 PREDICTED: putative endothelial lipase [Hyalella azteca]
mnor_1875	COM_SPAL_1_021077_XLOC_071463.1.p1	hazt_13204	XP_018022084.1	1029	1206	132288	8918	XP_018022084.1 PREDICTED: hydroxymethylglutaryl-CoA lyase, mitochondrial-like [Hyalella azteca]
mnor_18759	REF_STRG_1_8594_XLOC_017067.10.p1	hazt_11964	XP_018020528.1	6291	4281	623307	49680	XP_018020528.1 PREDICTED: girdin-like, partial [Hyalella azteca]
mnor_18761	REF_STRG_1_85964_XLOC_081512.2.p1	hazt_6665	XP_018014124.1	1047	1146	102437	11999	XP_018014124.1 PREDICTED: 28S ribosomal protein S22, mitochondrial-like [Hyalella azteca]
mnor_18766	REF_STRG_1_85986_XLOC_081541.1.p1	hazt_16477	XP_018026331.1	720	798	65795	5603	XP_018026331.1 PREDICTED: uncharacterized protein LOC108681768 [Hyalella azteca]
mnor_18768	REF_STRG_1_8600_XLOC_017177.2.p1	hazt_2086	XP_018008563.1	1263	663	50017	7220	XP_018008563.1 PREDICTED: zinc finger CCCH domain-containing protein 15-like [Hyalella azteca]
mnor_18770	REF_STRG_1_86037_XLOC_008986.2.p1	hazt_2885	XP_018009552.1	1407	1959	35507	38855	XP_018009552.1 PREDICTED: uncharacterized protein LOC108667079 isoform X2 [Hyalella azteca]
mnor_18779	REF_STRG_1_8609_XLOC_017241.1.p1	hazt_3343	XP_018010101.1	984	814	37087	3605	XP_018010101.1 PREDICTED: sideroflexin-2-like [Hyalella azteca]
mnor_18788	REF_STRG_1_86151_XLOC_081804.1.p1	hazt_3370	XP_018010133.1	1350	1431	72573	10056	XP_018010133.1 PREDICTED: translation initiation factor eIF-2B subunit gamma-like [Hyalella azteca]
mnor_18796	REF_STRG_1_86203_XLOC_081882.1.p1	hazt_12963	XP_018021784.1	1254	1101	27217	10600	XP_018021784.1 PREDICTED: uncharacterized protein LOC108677973 [Hyalella azteca]
mnor_188	COM_SPAL_1_003163_XLOC_015214.3.p1	hazt_12630	XP_018021360.1	1626	1656	119308	8206	XP_018021360.1 PREDICTED: putative phospholipase B-like 2 [Hyalella azteca]
mnor_1881	COM_SPAL_1_021164_XLOC_071746.4.p1	hazt_1383	XP_018007723.1	549	555	54016	10196	XP_018007723.1 PREDICTED: probable signal peptidase complex subunit 2 [Hyalella azteca]
mnor_18818	REF_STRG_1_8642_XLOC_017447.3.p1	hazt_6553	XP_018013994.1	1191	1209	232112	28449	XP_018013994.1 PREDICTED: spondin-2-like [Hyalella azteca]
mnor_1882	COM_SPAL_1_021175_XLOC_071794.12.p1	hazt_10688	XP_018019000.1	858	1098	146942	71170	XP_018019000.1 PREDICTED: RNA-binding protein 24-B-like isoform X2 [Hyalella azteca]
mnor_18828	REF_STRG_1_86463_XLOC_082292.1.p1	hazt_12694	XP_018021440.1	1158	1230	36224	3604	XP_018021440.1 PREDICTED: leucine-rich repeats and immunoglobulin-like domains protein 2 [Hyalella azteca]
mnor_18835	REF_STRG_1_86486_XLOC_082321.1.p1	hazt_9022	XP_018017038.1	669	906	19489	5285	XP_018017038.1 PREDICTED: uncharacterized protein LOC108673689 isoform X1 [Hyalella azteca]
mnor_1885	COM_SPAL_1_021210_XLOC_071913.1.p1	hazt_8458	XP_018016362.1	1035	861	136138	2755	XP_018016362.1 PREDICTED: meiotic recombination protein DMC1/LIM15 homolog [Hyalella azteca]
mnor_18850	REF_STRG_1_8658_XLOC_017503.4.p1	hazt_12348	XP_018021013.1	8013	12597	451489	56445	XP_018021013.1 PREDICTED: uncharacterized protein LOC108677311 [Hyalella azteca]
mnor_18852	REF_STRG_1_86596_XLOC_082530.2.p1	hazt_9253	XP_018017324.1	1308	1512	3210	5126	XP_018017324.1 PREDICTED: mitochondrial chaperone BCS1-like isoform X1 [Hyalella azteca]
mnor_18853	REF_STRG_1_86604_XLOC_082546.1.p1	hazt_8994	XP_018017008.1	312	663	71138	7747	XP_018017008.1 PREDICTED: atlastin-3-like [Hyalella azteca]
mnor_18868	REF_STRG_1_86682_XLOC_009049.1.p1	hazt_3937	XP_018010855.1	1767	1707	103874	9696	XP_018010855.1 PREDICTED: pyridine nucleotide-disulfide oxidoreductase domain-containing protein 2-like [Hyalella azteca]
mnor_1887	COM_SPAL_1_021212_XLOC_071915.6.p1	hazt_5617	XP_018012899.1	1503	1281	95138	8250	XP_018012899.1 PREDICTED: 5-methylcytosine rRNA methyltransferase NSUN4-like [Hyalella azteca]
mnor_18875	REF_STRG_1_8674_XLOC_017653.2.p1	hazt_8831	XP_018016817.1	729	852	6396	912	XP_018016817.1 PREDICTED: yrdC domain-containing protein, mitochondrial-like [Hyalella azteca]
mnor_1888	COM_SPAL_1_021224_XLOC_071954.1.p1	hazt_15431	XP_018024996.1	1344	2325	106749	15429	XP_018024996.1 PREDICTED: uncharacterized protein KIAA2013-like [Hyalella azteca]
mnor_18884	REF_STRG_1_86786_XLOC_082836.1.p1	hazt_18040	XP_018028249.1	4113	3354	73240	4457	XP_018028249.1 PREDICTED: uncharacterized protein LOC108683448 [Hyalella azteca]
mnor_1889	COM_SPAL_1_021226_XLOC_071959.1.p1	hazt_13102	XP_018021957.1	1038	1071	87013	64704	XP_018021957.1 PREDICTED: protein phosphatase PTC7 homolog isoform X1 [Hyalella azteca]
mnor_18893	REF_STRG_1_86839_XLOC_082900.2.p1	hazt_10470	XP_018018739.1	2331	2559	66991	5142	XP_018018739.1 PREDICTED: DNA polymerase kappa-like [Hyalella azteca]
mnor_18894	REF_STRG_1_86850_XLOC_009060.1.p1	hazt_8274	XP_018016138.1	825	825	30638	4062	XP_018016138.1 PREDICTED: uncharacterized protein LOC108672893 [Hyalella azteca]
mnor_18896	REF_STRG_1_86878_XLOC_082982.1.p1	hazt_7701	XP_018015394.1	4125	4020	65187	5891	XP_018015394.1 PREDICTED: putative elongator complex protein 1 [Hyalella azteca]
mnor_189	COM_SPAL_1_003166_XLOC_015242.1.p1	hazt_16262	XP_018026075.1	1581	1569	231451	19956	XP_018026075.1 PREDICTED: protein ROP-like [Hyalella azteca]
mnor_1890	COM_SPAL_1_021235_XLOC_071976.9.p1	hazt_9515	XP_018017637.1	2229	2343	187945	15349	XP_018017637.1 PREDICTED: exocyst complex component 3-like [Hyalella azteca]
mnor_18907	REF_STRG_1_86956_XLOC_083105.2.p1	hazt_1424	XP_018007771.1	1299	1596	78042	5204	XP_018007771.1 PREDICTED: E3 ubiquitin-protein ligase HERC2-like isoform X1 [Hyalella azteca]
mnor_18909	REF_STRG_1_8696_XLOC_017767.7.p1	hazt_14646	XP_018023990.1	3660	3618	611355	69154	XP_018023990.1 PREDICTED: LOW QUALITY PROTEIN: 1-phosphatidylinositol 4,5-bisphosphate phosphodiesterase classes I and II-like [Hyalella azteca]
mnor_1891	COM_SPAL_1_021279_XLOC_072118.2.p1	hazt_1542	XP_018007911.1	963	1902	63335	10244	XP_018007911.1 PREDICTED: SH2B adapter protein 1-like [Hyalella azteca]
mnor_18912	REF_STRG_1_86990_XLOC_083162.2.p1	hazt_12302	XP_018020954.1	927	930	69166	12685	XP_018020954.1 PREDICTED: mitochondrial 2-oxoglutarate/malate carrier protein-like [Hyalella azteca]
mnor_18921	REF_STRG_1_87040_XLOC_083266.3.p1	hazt_16732	XP_018026643.1	4209	7491	29530	23829	XP_018026643.1 PREDICTED: extracellular matrix protein FRAS1-like [Hyalella azteca]
mnor_18922	REF_STRG_1_87041_XLOC_083265.1.p1	hazt_8894	XP_018016890.1	849	849	24518	10098	XP_018016890.1 PREDICTED: voltage-dependent anion-selective channel protein 2-like [Hyalella azteca]
mnor_18923	REF_STRG_1_87045_XLOC_083271.5.p1	hazt_5972	XP_018013313.1	1791	1905	24039	7193	XP_018013313.1 PREDICTED: HAUS augmin-like complex subunit 3 [Hyalella azteca]
mnor_18927	REF_STRG_1_87071_XLOC_083311.10.p1	hazt_15543	XP_018025140.1	1743	3510	31087	7685	XP_018025140.1 PREDICTED: leucine--tRNA ligase, cytoplasmic-like [Hyalella azteca]
mnor_1893	COM_SPAL_1_021303_XLOC_072193.7.p1	hazt_9522	XP_018017644.1	786	1020	17635	5868	XP_018017644.1 PREDICTED: replication factor C subunit 5-like [Hyalella azteca]
mnor_18931	REF_STRG_1_87090_XLOC_083344.1.p1	hazt_11937	XP_018020493.1	366	384	4571	6182	XP_018020493.1 PREDICTED: transcription initiation factor TFIID subunit 10-like [Hyalella azteca]
mnor_1894	COM_SPAL_1_021321_XLOC_072247.1.p1	hazt_5278	XP_018012477.1	1380	879	77754	8248	XP_018012477.1 PREDICTED: calcium-activated chloride channel regulator 2-like [Hyalella azteca]
mnor_18945	REF_STRG_1_87169_XLOC_083453.2.p1	hazt_14482	XP_018023744.1	1038	1149	66429	2284	XP_018023744.1 PREDICTED: uncharacterized protein LOC108679601 [Hyalella azteca]
mnor_18952	REF_STRG_1_87207_XLOC_083527.1.p1	hazt_9446	XP_018017546.1	2511	3555	30965	6971	XP_018017546.1 PREDICTED: NFX1-type zinc finger-containing protein 1-like, partial [Hyalella azteca]
mnor_18956	REF_STRG_1_8725_XLOC_017859.3.p1	hazt_4133	XP_018011109.1	729	846	66204	5462	XP_018011109.1 PREDICTED: desumoylating isopeptidase 2-like [Hyalella azteca]
mnor_1896	COM_SPAL_1_021336_XLOC_072286.1.p1	hazt_14925	XP_018024335.1	714	675	21884	71247	XP_018024335.1 PREDICTED: Kv channel-interacting protein 2-like [Hyalella azteca]
mnor_18966	REF_STRG_1_87332_XLOC_083731.1.p1	hazt_13911	XP_018022969.1	1359	1083	24202	10357	XP_018022969.1 PREDICTED: ankyrin repeat domain-containing protein 16-like [Hyalella azteca]
mnor_18970	REF_STRG_1_8734_XLOC_017920.3.p1	hazt_13829	XP_018022874.1	975	948	29249	6373	XP_018022874.1 PREDICTED: SPARC-like [Hyalella azteca]
mnor_1898	COM_SPAL_1_021347_XLOC_072330.4.p1	hazt_12190	XP_018020788.1	1845	1815	124189	69471	XP_018020788.1 PREDICTED: transcriptional coactivator YAP1-like isoform X1 [Hyalella azteca]
mnor_18983	REF_STRG_1_87406_XLOC_083851.1.p1	hazt_309	XP_018006392.1	1290	1275	1544	3044	XP_018006392.1 PREDICTED: glucose-6-phosphate exchanger SLC37A2-like [Hyalella azteca]
mnor_18984	REF_STRG_1_8741_XLOC_017952.3.p1	hazt_15526	XP_018025116.1	1335	1437	91937	12003	XP_018025116.1 PREDICTED: UPF0536 protein C12orf66 homolog isoform X1 [Hyalella azteca]
mnor_1899	COM_SPAL_1_021357_XLOC_072363.1.p1	hazt_7661	XP_018015345.1	9378	9798	98730	11658	XP_018015345.1 PREDICTED: uncharacterized protein LOC108672220, partial [Hyalella azteca]
mnor_19	COM_SPAL_1_000427_XLOC_002142.2.p1	hazt_10746	XP_018019068.1	1122	1356	25659	8124	XP_018019068.1 PREDICTED: zinc finger protein 622-like [Hyalella azteca]
[truncated: 3,838 more rows]
