# Supplementary material for: Ecological genomics in the Northern krill uncovers loci for local adaptation across ocean basins
Source: Nat Commun. 2024 Aug 1;15:6297. doi: 10.1038/s41467-024-50239-7 (PMC11294593; doi:10.1038/s41467-024-50239-7)
Supplement: Supplementary file 15 — Source Data [file 41467_2024_50239_MOESM15_ESM.zip › Source_data/Source_data.Fig_S7/Source_data.Fig_S7D.tsv]

# Comparison of lengths of orthologs between Northern krill and copepod (M. norvegica vs E. affinis)
# Gene sequences and extended orthology information is available in the SciLifeLab data repository: 10.17044/scilifelab.22792943
Gene ID (Northern krill)	Gene Label (Northern krill)	Gene ID (other species)	Gene Label (other species)	cds length in krill (bp)	cds length in other species (bp)	gene length in krill (bp)	gene length in other species (bp)	Full gene label (other species)
mnor_1	COM_SPAL_1_000032_XLOC_000138.1.p1	eaff_15737	XP_023342949.1	1899	1983	38786	11923	XP_023342949.1 ATP-binding cassette sub-family D member 4-like [Eurytemora affinis]
mnor_10001	REF_STRG_1_38314_XLOC_111017.2.p1	eaff_10134	XP_023334634.1	1554	1494	18380	3787	XP_023334634.1 CDK5 regulatory subunit-associated protein 3-like [Eurytemora affinis]
mnor_10017	REF_STRG_1_38416_XLOC_111208.1.p1	eaff_11352	XP_023336381.1	1140	1290	248213	10185	XP_023336381.1 LOW QUALITY PROTEIN: guanine nucleotide-binding protein G(s) subunit alpha-like [Eurytemora affinis]
mnor_10028	REF_STRG_1_38504_XLOC_111398.11.p1	eaff_895	XP_023320879.1	3705	3198	155997	7975	XP_023320879.1 rap guanine nucleotide exchange factor 1-like [Eurytemora affinis]
mnor_10036	REF_STRG_1_38530_XLOC_111451.1.p1	eaff_19453	XP_023348185.1	1128	174	32811	2211	XP_023348185.1 protein king tubby 1-like [Eurytemora affinis]
mnor_10037	REF_STRG_1_38533_XLOC_111455.1.p1	eaff_17062	XP_023344839.1	513	513	44485	1817	XP_023344839.1 ferritin heavy chain A-like [Eurytemora affinis]
mnor_10062	REF_STRG_1_38684_XLOC_111678.1.p1	eaff_12413	XP_023337963.1	780	1449	50515	16675	XP_023337963.1 uncharacterized protein LOC111708736 [Eurytemora affinis]
mnor_10067	REF_STRG_1_3871_XLOC_072218.1.p1	eaff_2230	XP_023322863.1	2376	2013	299247	19895	XP_023322863.1 major facilitator superfamily domain-containing protein 6-like [Eurytemora affinis]
mnor_10068	REF_STRG_1_38720_XLOC_111770.1.p1	eaff_7040	XP_023330063.1	969	963	5584	10223	XP_023330063.1 calumenin-like [Eurytemora affinis]
mnor_10079	REF_STRG_1_38780_XLOC_111867.1.p1	eaff_10747	XP_023335512.1	2082	2037	96256	19357	XP_023335512.1 protein O-linked-mannose beta-1,2-N-acetylglucosaminyltransferase 1-like isoform X1 [Eurytemora affinis]
mnor_10081	REF_STRG_1_38787_XLOC_111883.3.p1	eaff_16818	XP_023344473.1	444	573	24639	15213	XP_023344473.1 N-acylneuraminate cytidylyltransferase A-like isoform X1 [Eurytemora affinis]
mnor_10082	REF_STRG_1_38790_XLOC_111895.2.p1	eaff_14751	XP_023341510.1	1485	1341	70386	5160	XP_023341510.1 spermatogenesis-defective protein 39 homolog [Eurytemora affinis]
mnor_10084	REF_STRG_1_38800_XLOC_111913.1.p1	eaff_3073	XP_023324144.1	1317	2007	1732	8083	XP_023324144.1 oocyte zinc finger protein XlCOF6-like [Eurytemora affinis]
mnor_10092	REF_STRG_1_38853_XLOC_111986.2.p1	eaff_13352	XP_023339467.1	2730	2913	109947	8989	XP_023339467.1 paramyosin, long form-like [Eurytemora affinis]
mnor_101	COM_SPAL_1_002157_XLOC_011435.4.p1	eaff_16722	XP_023344346.1	648	618	13794	3569	XP_023344346.1 mediator of RNA polymerase II transcription subunit 20-like [Eurytemora affinis]
mnor_1010	COM_SPAL_1_012299_XLOC_044149.1.p1	eaff_15278	XP_023342276.1	2541	2454	160715	25666	XP_023342276.1 aldehyde dehydrogenase family 16 member A1-like isoform X1 [Eurytemora affinis]
mnor_10103	REF_STRG_1_38926_XLOC_112092.1.p1	eaff_2255	XP_023322895.1	792	681	47101	1592	XP_023322895.1 U1 small nuclear ribonucleoprotein A-like [Eurytemora affinis]
mnor_1011	COM_SPAL_1_012302_XLOC_044158.4.p1	eaff_395	XP_023320126.1	1701	2235	86311	15917	XP_023320126.1 lysine-specific histone demethylase 1A-like [Eurytemora affinis]
mnor_10112	REF_STRG_1_38988_XLOC_112197.2.p1	eaff_18792	XP_023347282.1	618	456	55286	2622	XP_023347282.1 proteasome subunit beta type-3-like [Eurytemora affinis]
mnor_1013	COM_SPAL_1_012322_XLOC_044203.1.p1	eaff_14824	XP_023341614.1	1437	1590	147666	9051	XP_023341614.1 CWF19-like protein 1 [Eurytemora affinis]
mnor_10138	REF_STRG_1_39127_XLOC_112444.1.p1	eaff_6632	XP_023329464.1	2568	2991	280563	15165	XP_023329464.1 putative uncharacterized protein DDB_G0271606, partial [Eurytemora affinis]
mnor_10141	REF_STRG_1_3913_XLOC_072354.2.p1	eaff_7750	XP_023331084.1	432	609	58263	8040	XP_023331084.1 uncharacterized protein LOC111703388 [Eurytemora affinis]
mnor_10143	REF_STRG_1_39164_XLOC_112502.2.p1	eaff_10988	XP_023335861.1	351	333	89371	2870	XP_023335861.1 39S ribosomal protein L42, mitochondrial-like [Eurytemora affinis]
mnor_10148	REF_STRG_1_39183_XLOC_112530.4.p1	eaff_9757	XP_023334073.1	1149	1503	243141	28651	XP_023334073.1 cysteine protease ATG4B-like [Eurytemora affinis]
mnor_1015	COM_SPAL_1_012332_XLOC_044250.9.p1	eaff_290	XP_023319938.1	3891	1869	49780	15714	XP_023319938.1 uncharacterized protein LOC111695029 isoform X1 [Eurytemora affinis]
mnor_1016	COM_SPAL_1_012337_XLOC_044271.1.p1	eaff_7547	XP_023330810.1	1560	1546	185370	32562	XP_023330810.1 glucose-6-phosphate 1-dehydrogenase-like [Eurytemora affinis]
mnor_10167	REF_STRG_1_39290_XLOC_112732.6.p1	eaff_8234	XP_023331803.1	1356	1326	105366	18212	XP_023331803.1 alkaline phosphatase, tissue-nonspecific isozyme-like, partial [Eurytemora affinis]
mnor_10178	REF_STRG_1_39360_XLOC_112856.1.p1	eaff_365	XP_023320072.1	2589	3066	278777	14651	XP_023320072.1 protein ECT2-like isoform X1 [Eurytemora affinis]
mnor_10179	REF_STRG_1_39364_XLOC_112863.10.p1	eaff_6995	XP_023329996.1	615	594	25646	3330	XP_023329996.1 N-acetyltransferase 9-like [Eurytemora affinis]
mnor_1018	COM_SPAL_1_012350_XLOC_044332.1.p2	eaff_18795	XP_023347285.1	684	642	3525	1002	XP_023347285.1 transcriptional repressor scratch 1-like [Eurytemora affinis]
mnor_10190	REF_STRG_1_3941_XLOC_072921.2.p1	eaff_7633	XP_023330922.1	1596	1722	156619	9901	XP_023330922.1 RNA-binding protein NOB1-like [Eurytemora affinis]
mnor_10191	REF_STRG_1_39426_XLOC_112968.6.p1	eaff_266	XP_023319897.1	1812	1419	347839	12697	XP_023319897.1 solute carrier family 2, facilitated glucose transporter member 1-like [Eurytemora affinis]
mnor_10194	REF_STRG_1_39449_XLOC_113015.1.p1	eaff_2473	XP_023323247.1	2052	1620	141396	13799	XP_023323247.1 probable G-protein coupled receptor Mth-like 1 [Eurytemora affinis]
mnor_10202	REF_STRG_1_39496_XLOC_113086.1.p1	eaff_10518	XP_023335201.1	2643	2133	297438	10045	XP_023335201.1 U3 small nucleolar RNA-associated protein 14 homolog A-like [Eurytemora affinis]
mnor_10205	REF_STRG_1_39505_XLOC_113095.3.p1	eaff_1696	XP_023322003.1	2199	1839	147847	3817	XP_023322003.1 transmembrane protein 201-like [Eurytemora affinis]
mnor_10206	REF_STRG_1_39508_XLOC_113103.1.p1	eaff_19544	XP_023348299.1	1632	469	122291	1780	XP_023348299.1 uncharacterized protein C1orf198 homolog [Eurytemora affinis]
mnor_1021	COM_SPAL_1_012381_XLOC_044452.10.p1	eaff_8376	XP_023332003.1	822	640	115911	4194	XP_023332003.1 nuclear transcription factor Y subunit alpha-like [Eurytemora affinis]
mnor_10215	REF_STRG_1_39549_XLOC_113191.2.p1	eaff_15331	XP_023342345.1	1125	1050	125764	7976	XP_023342345.1 TATA-box-binding protein 1-like [Eurytemora affinis]
mnor_10226	REF_STRG_1_39594_XLOC_113274.3.p1	eaff_2877	XP_023323825.1	1386	1554	153150	24585	XP_023323825.1 phosphatidylinositol 4-kinase type 2-alpha-like isoform X1 [Eurytemora affinis]
mnor_1024	COM_SPAL_1_012403_XLOC_044510.1.p1	eaff_5378	XP_023327509.1	1665	1752	702131	36703	XP_023327509.1 gamma-aminobutyric acid receptor subunit beta-like [Eurytemora affinis]
mnor_1025	COM_SPAL_1_012406_XLOC_044524.3.p1	eaff_12260	XP_023337747.1	9201	7878	43451	32722	XP_023337747.1 zinc finger homeobox protein 3-like [Eurytemora affinis]
mnor_10253	REF_STRG_1_39728_XLOC_113497.3.p1	eaff_14968	XP_023341806.1	1806	1728	213312	8089	XP_023341806.1 lamin Dm0-like [Eurytemora affinis]
mnor_10261	REF_STRG_1_39764_XLOC_113551.3.p1	eaff_12711	XP_023338424.1	1698	1596	154883	15291	XP_023338424.1 cytosolic purine 5'-nucleotidase-like [Eurytemora affinis]
mnor_10263	REF_STRG_1_39789_XLOC_113593.2.p1	eaff_20407	XP_023349417.1	1017	1053	112423	11462	XP_023349417.1 nucleoporin SEH1-A-like [Eurytemora affinis]
mnor_1028	COM_SPAL_1_012417_XLOC_044568.3.p1	eaff_3315	XP_023324500.1	1296	1242	54323	5809	XP_023324500.1 NAD-dependent protein deacetylase Sirt6-like [Eurytemora affinis]
mnor_10284	REF_STRG_1_39898_XLOC_113792.2.p1	eaff_14439	XP_023341040.1	2358	2328	274054	20167	XP_023341040.1 protein zer-1 homolog [Eurytemora affinis]
mnor_10286	REF_STRG_1_3990_XLOC_073398.3.p1	eaff_5532	XP_023327737.1	1488	2811	39051	9352	XP_023327737.1 protein O-GlcNAcase-like [Eurytemora affinis]
mnor_10293	REF_STRG_1_39948_XLOC_113871.1.p1	eaff_13929	XP_023340323.1	2124	2046	2224	15146	XP_023340323.1 protein CASP-like [Eurytemora affinis]
mnor_10298	REF_STRG_1_39967_XLOC_113908.1.p1	eaff_7521	XP_023330783.1	876	744	1981	744	XP_023330783.1 ATP-dependent DNA helicase PIF1-like [Eurytemora affinis]
mnor_10301	REF_STRG_1_39998_XLOC_113966.5.p1	eaff_3802	XP_023325199.1	9540	5451	308419	16829	XP_023325199.1 filamin-A-like [Eurytemora affinis]
mnor_10305	REF_STRG_1_40009_XLOC_113991.1.p1	eaff_5677	XP_023327953.1	636	645	66078	5662	XP_023327953.1 stromal cell-derived factor 2-like [Eurytemora affinis]
mnor_10313	REF_STRG_1_40068_XLOC_114118.13.p1	eaff_4041	XP_023325577.1	1527	1656	260162	7237	XP_023325577.1 kinesin light chain-like [Eurytemora affinis]
mnor_10316	REF_STRG_1_40075_XLOC_114125.1.p1	eaff_19154	XP_023347779.1	1011	2007	3515	3505	XP_023347779.1 uncharacterized protein LOC111716529 isoform X1 [Eurytemora affinis]
mnor_10319	REF_STRG_1_4008_XLOC_073543.4.p1	eaff_9368	XP_023333460.1	708	702	99818	2447	XP_023333460.1 dihydropteridine reductase-like [Eurytemora affinis]
mnor_1032	COM_SPAL_1_012437_XLOC_044624.5.p1	eaff_17007	XP_023344760.1	1587	1842	173123	16203	XP_023344760.1 protein tweety-like, partial [Eurytemora affinis]
mnor_10322	REF_STRG_1_40112_XLOC_114228.1.p1	eaff_5543	XP_023327755.1	1782	2046	37713	26215	XP_023327755.1 solute carrier family 22 member 5-like isoform X1 [Eurytemora affinis]
mnor_10323	REF_STRG_1_40116_XLOC_114239.2.p1	eaff_6478	XP_023329197.1	921	864	114003	10411	XP_023329197.1 solute carrier family 25 member 38-like [Eurytemora affinis]
mnor_10325	REF_STRG_1_40127_XLOC_114269.2.p1	eaff_9323	XP_023333398.1	3543	3018	314866	23759	XP_023333398.1 cytoplasmic aconitate hydratase-like [Eurytemora affinis]
mnor_1033	COM_SPAL_1_012443_XLOC_044653.1.p1	eaff_12529	XP_023338138.1	975	1089	46293	12914	XP_023338138.1 stomatin-like protein 2, mitochondrial [Eurytemora affinis]
mnor_10331	REF_STRG_1_4015_XLOC_073675.2.p1	eaff_20152	XP_023349053.1	987	1353	28560	12070	XP_023349053.1 succinate--CoA ligase [ADP-forming] subunit beta, mitochondrial-like isoform X1 [Eurytemora affinis]
mnor_10338	REF_STRG_1_40199_XLOC_114371.3.p1	eaff_10839	XP_023335636.1	585	582	22009	3450	XP_023335636.1 40S ribosomal protein S7-like [Eurytemora affinis]
mnor_1034	COM_SPAL_1_012454_XLOC_044673.5.p1	eaff_8542	XP_023332265.1	2085	1659	222593	13519	XP_023332265.1 protein sel-1 homolog 1-like [Eurytemora affinis]
mnor_10340	REF_STRG_1_40207_XLOC_114395.1.p1	eaff_10746	XP_023335511.1	423	375	8290	5415	XP_023335511.1 non-specific lipid-transfer protein-like [Eurytemora affinis]
mnor_10352	REF_STRG_1_40265_XLOC_114496.1.p1	eaff_12454	XP_023338022.1	1653	1335	162781	9579	XP_023338022.1 zinc transporter ZIP14-like [Eurytemora affinis]
mnor_10370	REF_STRG_1_40355_XLOC_114671.3.p1	eaff_1557	XP_023321804.1	951	948	194875	15017	XP_023321804.1 retinol-binding protein pinta-like [Eurytemora affinis]
mnor_1038	COM_SPAL_1_012523_XLOC_044909.1.p1	eaff_3283	XP_023324449.1	2289	1604	173058	13983	XP_023324449.1 muskelin-like [Eurytemora affinis]
mnor_1039	COM_SPAL_1_012524_XLOC_044912.4.p1	eaff_14105	XP_023340558.1	2202	1677	152708	14724	XP_023340558.1 semaphorin-2A-like [Eurytemora affinis]
mnor_10392	REF_STRG_1_40470_XLOC_114897.1.p1	eaff_9567	XP_023333787.1	477	608	1353	2869	XP_023333787.1 laminin subunit alpha-1-like, partial [Eurytemora affinis]
mnor_10395	REF_STRG_1_40475_XLOC_114905.2.p1	eaff_16717	XP_023344340.1	816	852	104187	6861	XP_023344340.1 glucosamine-6-phosphate isomerase-like isoform X1 [Eurytemora affinis]
mnor_1040	COM_SPAL_1_012527_XLOC_044927.1.p1	eaff_5623	XP_023327871.1	573	498	120959	6334	XP_023327871.1 ubiquitin-conjugating enzyme E2 G2-like [Eurytemora affinis]
mnor_10404	REF_STRG_1_40541_XLOC_115053.1.p1	eaff_7635	XP_023330925.1	957	1101	152850	44067	XP_023330925.1 uncharacterized protein LOC111703264 [Eurytemora affinis]
mnor_10412	REF_STRG_1_4057_XLOC_074124.1.p1	eaff_17324	XP_023345217.1	699	819	81602	4551	XP_023345217.1 uncharacterized protein LOC111714358 [Eurytemora affinis]
mnor_10415	REF_STRG_1_40593_XLOC_115134.1.p1	eaff_18454	XP_023346824.1	948	833	125140	16586	XP_023346824.1 protein sidekick-2-like [Eurytemora affinis]
mnor_10417	REF_STRG_1_40616_XLOC_115180.1.p1	eaff_10913	XP_023335748.1	1128	756	48127	7009	XP_023335748.1 uncharacterized protein LOC111707006 [Eurytemora affinis]
mnor_10421	REF_STRG_1_4062_XLOC_074366.2.p1	eaff_5034	XP_023326987.1	1299	1032	421901	1546	XP_023326987.1 G protein pathway suppressor 2-like [Eurytemora affinis]
mnor_10423	REF_STRG_1_40640_XLOC_115216.2.p1	eaff_20671	XP_023349795.1	543	960	185852	4891	XP_023349795.1 calexcitin-2-like isoform X1 [Eurytemora affinis]
mnor_10429	REF_STRG_1_40661_XLOC_115246.1.p1	eaff_1131	XP_023321221.1	909	582	1420	23927	XP_023321221.1 toll-like receptor 6 [Eurytemora affinis]
mnor_10435	REF_STRG_1_40685_XLOC_115278.1.p1	eaff_19432	XP_023348163.1	675	287	202140	2399	XP_023348163.1 PITH domain-containing protein CG6153-like isoform X1 [Eurytemora affinis]
mnor_1044	COM_SPAL_1_012554_XLOC_045013.1.p1	eaff_13731	XP_023340047.1	1302	1116	2604	15788	XP_023340047.1 neuropeptide Y receptor type 5-like [Eurytemora affinis]
mnor_1045	COM_SPAL_1_012573_XLOC_045069.5.p1	eaff_14559	XP_023341223.1	4752	4500	115774	9243	XP_023341223.1 ATP-dependent helicase brm-like [Eurytemora affinis]
mnor_10459	REF_STRG_1_40837_XLOC_115532.3.p1	eaff_15618	XP_023342762.1	1266	1242	80716	9228	XP_023342762.1 polyadenylate-binding protein-interacting protein 1-like [Eurytemora affinis]
mnor_1046	COM_SPAL_1_012576_XLOC_045082.3.p1	eaff_8349	XP_023331964.1	816	672	52544	1006	XP_023331964.1 ETS-related transcription factor Elf-2-like [Eurytemora affinis]
mnor_10465	REF_STRG_1_40879_XLOC_115601.2.p1	eaff_10495	XP_023335175.1	744	738	75529	29857	XP_023335175.1 protein NipSnap homolog 3A-like [Eurytemora affinis]
mnor_10484	REF_STRG_1_409_XLOC_056864.1.p1	eaff_12934	XP_023338740.1	537	552	46477	15741	XP_023338740.1 fas apoptotic inhibitory molecule 1-like [Eurytemora affinis]
mnor_10498	REF_STRG_1_4108_XLOC_074901.1.p1	eaff_2089	XP_023322664.1	1869	1707	49582	14351	XP_023322664.1 V-type proton ATPase catalytic subunit A-like [Eurytemora affinis]
mnor_105	COM_SPAL_1_002199_XLOC_011590.2.p1	eaff_13683	XP_023339987.1	783	729	25107	7616	XP_023339987.1 LOW QUALITY PROTEIN: uncharacterized protein LOC111710165 [Eurytemora affinis]
mnor_1050	COM_SPAL_1_012627_XLOC_045260.4.p1	eaff_1914	XP_023322349.1	846	861	166765	7079	XP_023322349.1 CAAX prenyl protease 2-like [Eurytemora affinis]
mnor_10504	REF_STRG_1_41132_XLOC_013132.2.p1	eaff_7524	XP_023330786.1	4095	3450	91076	21140	XP_023330786.1 protein brunelleschi-like isoform X2 [Eurytemora affinis]
mnor_10512	REF_STRG_1_41197_XLOC_013224.3.p1	eaff_11767	XP_023336953.1	954	834	68126	5672	XP_023336953.1 NAD-dependent protein deacylase Sirt4-like [Eurytemora affinis]
mnor_10513	REF_STRG_1_41199_XLOC_013225.1.p1	eaff_14189	XP_023340663.1	1368	1533	28391	7948	XP_023340663.1 microspherule protein 1-like [Eurytemora affinis]
mnor_10516	REF_STRG_1_41206_XLOC_013240.1.p1	eaff_19105	XP_023347697.1	768	1473	76550	14506	XP_023347697.1 uncharacterized protein LOC111716472 [Eurytemora affinis]
mnor_1052	COM_SPAL_1_012633_XLOC_045295.15.p1	eaff_15566	XP_023342686.1	2382	3681	61756	28674	XP_023342686.1 kinesin-like protein KIF19 isoform X1 [Eurytemora affinis]
mnor_10527	REF_STRG_1_41268_XLOC_013361.2.p1	eaff_488	XP_023320259.1	1014	981	5669	2192	XP_023320259.1 THO complex subunit 6 homolog [Eurytemora affinis]
mnor_1053	COM_SPAL_1_012642_XLOC_045331.2.p1	eaff_1309	XP_023321481.1	1377	1353	42126	10953	XP_023321481.1 phosphatidate cytidylyltransferase, photoreceptor-specific-like [Eurytemora affinis]
mnor_10531	REF_STRG_1_41284_XLOC_013394.5.p1	eaff_6893	XP_023329836.1	1125	1143	190112	7393	XP_023329836.1 mitoferrin-like [Eurytemora affinis]
mnor_10535	REF_STRG_1_412_XLOC_056857.1.p1	eaff_10776	XP_023335545.1	966	1128	64053	9453	XP_023335545.1 transcription termination factor 3, mitochondrial-like [Eurytemora affinis]
mnor_10538	REF_STRG_1_41309_XLOC_013421.2.p1	eaff_6942	XP_023329914.1	2907	2916	114217	7232	XP_023329914.1 exportin-2-like [Eurytemora affinis]
mnor_1054	COM_SPAL_1_012645_XLOC_045338.1.p1	eaff_3797	XP_023325191.1	1659	3174	159606	6046	XP_023325191.1 superkiller viralicidic activity 2-like 2 isoform X2 [Eurytemora affinis]
mnor_10540	REF_STRG_1_41310_XLOC_013428.1.p1	eaff_18650	XP_023347098.1	309	312	86083	1774	XP_023347098.1 enhancer of rudimentary homolog [Eurytemora affinis]
mnor_1055	COM_SPAL_1_012663_XLOC_045394.3.p1	eaff_1853	XP_023322257.1	1650	1632	26531	2273	XP_023322257.1 SNW domain-containing protein 1-like [Eurytemora affinis]
mnor_1056	COM_SPAL_1_012666_XLOC_045398.2.p1	eaff_5386	XP_023327541.1	2037	1992	74768	11639	XP_023327541.1 arginine--tRNA ligase, cytoplasmic-like [Eurytemora affinis]
mnor_10560	REF_STRG_1_41396_XLOC_013564.3.p1	eaff_8292	XP_023331879.1	1164	1173	287051	12314	XP_023331879.1 protein phosphatase 1A-like [Eurytemora affinis]
mnor_10561	REF_STRG_1_41404_XLOC_013591.1.p1	eaff_1007	XP_023321041.1	465	462	37731	4963	XP_023321041.1 uncharacterized protein LOC111695826 [Eurytemora affinis]
mnor_1057	COM_SPAL_1_012669_XLOC_045401.9.p1	eaff_14779	XP_023341561.1	4497	4572	240849	16232	XP_023341561.1 neither inactivation nor afterpotential protein C-like [Eurytemora affinis]
mnor_10574	REF_STRG_1_41478_XLOC_013713.2.p1	eaff_10643	XP_023335368.1	1173	1293	183349	9694	XP_023335368.1 acyl-coenzyme A thioesterase 9, mitochondrial-like isoform X1 [Eurytemora affinis]
mnor_1059	COM_SPAL_1_012686_XLOC_045442.7.p1	eaff_11952	XP_023337259.1	948	1074	187717	10474	XP_023337259.1 etoposide-induced protein 2.4 homolog [Eurytemora affinis]
mnor_1060	COM_SPAL_1_012709_XLOC_045511.3.p1	eaff_2541	XP_023323327.1	3297	6909	129651	35861	XP_023323327.1 protein dopey-1 homolog [Eurytemora affinis]
mnor_10606	REF_STRG_1_41636_XLOC_014010.4.p1	eaff_1582	XP_023321842.1	1866	1797	351537	13167	XP_023321842.1 moesin/ezrin/radixin homolog 1-like isoform X1 [Eurytemora affinis]
mnor_10607	REF_STRG_1_41654_XLOC_014040.1.p1	eaff_16038	XP_023343382.1	969	1383	16137	33315	XP_023343382.1 agrin-like isoform X2 [Eurytemora affinis]
mnor_10618	REF_STRG_1_41749_XLOC_014255.2.p1	eaff_12641	XP_023338288.1	819	819	111816	9286	XP_023338288.1 protein AMN1 homolog isoform X1 [Eurytemora affinis]
mnor_10619	REF_STRG_1_41756_XLOC_014264.1.p1	eaff_711	XP_023320624.1	2787	3540	4540	8364	XP_023320624.1 structural maintenance of chromosomes protein 2-like [Eurytemora affinis]
mnor_10622	REF_STRG_1_4176_XLOC_076430.1.p1	eaff_13387	XP_023339512.1	801	741	7897	7726	XP_023339512.1 phospholipid phosphatase 1-like [Eurytemora affinis]
mnor_10624	REF_STRG_1_41778_XLOC_014303.2.p1	eaff_11049	XP_023335976.1	1191	1194	74775	8288	XP_023335976.1 diphosphomevalonate decarboxylase-like [Eurytemora affinis]
mnor_10626	REF_STRG_1_4178_XLOC_076432.5.p1	eaff_12420	XP_023337973.1	3750	3924	135557	40249	XP_023337973.1 neuroglian-like isoform X1 [Eurytemora affinis]
mnor_10631	REF_STRG_1_41806_XLOC_014340.1.p1	eaff_5219	XP_023327274.1	1827	1644	90288	7587	XP_023327274.1 asparagine synthetase domain-containing protein 1-like [Eurytemora affinis]
mnor_10637	REF_STRG_1_4182_XLOC_076525.4.p1	eaff_1477	XP_023321709.1	3264	3249	683410	9172	XP_023321709.1 ATP-citrate synthase-like [Eurytemora affinis]
mnor_1065	COM_SPAL_1_012753_XLOC_045630.1.p1	eaff_3559	XP_023324841.1	1380	1776	142984	26004	XP_023324841.1 electron transfer flavoprotein-ubiquinone oxidoreductase, mitochondrial-like [Eurytemora affinis]
mnor_10655	REF_STRG_1_41914_XLOC_014491.6.p1	eaff_13927	XP_023340321.1	1959	2013	115176	4048	XP_023340321.1 GMP synthase [glutamine-hydrolyzing]-like [Eurytemora affinis]
mnor_10656	REF_STRG_1_41915_XLOC_014492.2.p1	eaff_3969	XP_023325467.1	873	864	43188	7799	XP_023325467.1 carbonyl reductase [NADPH] 1-like [Eurytemora affinis]
mnor_10657	REF_STRG_1_41927_XLOC_014521.2.p1	eaff_3806	XP_023325205.1	2946	4191	176980	12483	XP_023325205.1 mediator of RNA polymerase II transcription subunit 14-like isoform X1 [Eurytemora affinis]
mnor_10663	REF_STRG_1_41980_XLOC_014601.2.p1	eaff_681	XP_023320576.1	507	609	132370	9606	XP_023320576.1 group 3 secretory phospholipase A2-like isoform X1 [Eurytemora affinis]
mnor_10666	REF_STRG_1_42002_XLOC_014654.1.p1	eaff_13105	XP_023338981.1	5688	3576	84972	26116	XP_023338981.1 nuclear pore membrane glycoprotein 210-like [Eurytemora affinis]
mnor_10667	REF_STRG_1_4200_XLOC_077024.9.p1	eaff_18622	XP_023347058.1	1185	849	150696	13825	XP_023347058.1 enoyl-CoA delta isomerase 2, mitochondrial-like [Eurytemora affinis]
mnor_10668	REF_STRG_1_42013_XLOC_014659.2.p1	eaff_16753	XP_023344392.1	2775	3216	85748	40539	XP_023344392.1 transient receptor potential cation channel protein painless-like [Eurytemora affinis]
mnor_10669	REF_STRG_1_42018_XLOC_014662.1.p1	eaff_6486	XP_023329221.1	1806	1797	74694	17550	XP_023329221.1 putative cysteine proteinase CG12163 isoform X1 [Eurytemora affinis]
mnor_1067	COM_SPAL_1_012782_XLOC_045692.1.p1	eaff_11610	XP_023336741.1	1272	1380	109030	10871	XP_023336741.1 gastric triacylglycerol lipase-like [Eurytemora affinis]
mnor_10677	REF_STRG_1_42053_XLOC_014736.1.p1	eaff_151	XP_023319697.1	1443	2154	20692	5302	XP_023319697.1 nuclear pore complex protein Nup50-like [Eurytemora affinis]
mnor_1068	COM_SPAL_1_012784_XLOC_045699.1.p1	eaff_3992	XP_023325506.1	1398	2646	185090	27526	XP_023325506.1 transmembrane protein 245-like isoform X1 [Eurytemora affinis]
mnor_10684	REF_STRG_1_42072_XLOC_014757.1.p1	eaff_19744	XP_023348547.1	1164	1585	8246	29650	XP_023348547.1 roundabout homolog 1-like, partial [Eurytemora affinis]
mnor_10687	REF_STRG_1_42103_XLOC_014806.1.p1	eaff_966	XP_023320987.1	801	657	124290	4190	XP_023320987.1 uncharacterized protein LOC111695780 [Eurytemora affinis]
mnor_1069	COM_SPAL_1_012798_XLOC_045751.5.p1	eaff_7190	XP_023330280.1	2634	2199	55318	12999	XP_023330280.1 splicing factor 3A subunit 1-like isoform X1 [Eurytemora affinis]
mnor_10693	REF_STRG_1_42130_XLOC_014840.3.p1	eaff_7804	XP_023331154.1	2736	2124	195714	28274	XP_023331154.1 transforming growth factor-beta-induced protein ig-h3-like [Eurytemora affinis]
mnor_10699	REF_STRG_1_42151_XLOC_014876.1.p1	eaff_6376	XP_023329029.1	1431	1296	6927	7767	XP_023329029.1 MFS-type transporter SLC18B1-like [Eurytemora affinis]
mnor_107	COM_SPAL_1_002207_XLOC_011622.4.p1	eaff_14513	XP_023341146.1	3948	4017	26070	7565	XP_023341146.1 splicing factor 3B subunit 1-like [Eurytemora affinis]
mnor_1070	COM_SPAL_1_012818_XLOC_045808.1.p1	eaff_3121	XP_023324209.1	642	669	99072	5558	XP_023324209.1 E3 ubiquitin-protein ligase MGRN1-like [Eurytemora affinis]
mnor_10701	REF_STRG_1_42171_XLOC_014903.2.p1	eaff_4075	XP_023325622.1	357	435	67748	3258	XP_023325622.1 innexin inx2-like [Eurytemora affinis]
mnor_10706	REF_STRG_1_42191_XLOC_014951.1.p1	eaff_4569	XP_023326323.1	552	630	73892	6284	XP_023326323.1 DNA fragmentation factor subunit alpha-like [Eurytemora affinis]
mnor_10715	REF_STRG_1_4222_XLOC_077355.1.p1	eaff_13205	XP_023339157.1	4974	2478	203823	9609	XP_023339157.1 mitogen-activated protein kinase kinase kinase 1-like [Eurytemora affinis]
mnor_10722	REF_STRG_1_4229_XLOC_077485.10.p1	eaff_8649	XP_023332408.1	2463	3318	346206	24501	XP_023332408.1 uncharacterized protein LOC111704409 isoform X1 [Eurytemora affinis]
mnor_1073	COM_SPAL_1_012841_XLOC_045877.2.p1	eaff_16196	XP_023343607.1	2235	1500	64151	13089	XP_023343607.1 protein UBASH3A homolog [Eurytemora affinis]
mnor_10732	REF_STRG_1_4236_XLOC_077484.1.p1	eaff_10326	XP_023334942.1	1761	1149	171574	9692	XP_023334942.1 KAT8 regulatory NSL complex subunit 2-like [Eurytemora affinis]
mnor_1074	COM_SPAL_1_012853_XLOC_045898.2.p1	eaff_17546	XP_023345532.1	717	1048	5416	10605	XP_023345532.1 kelch-like protein 18 [Eurytemora affinis]
mnor_10743	REF_STRG_1_42427_XLOC_015353.2.p1	eaff_3983	XP_023325488.1	1401	1350	69872	8435	XP_023325488.1 kynureninase-like isoform X2 [Eurytemora affinis]
mnor_10744	REF_STRG_1_42428_XLOC_015356.2.p1	eaff_3907	XP_023325380.1	1791	1625	261551	21135	XP_023325380.1 potassium voltage-gated channel protein Shab-like [Eurytemora affinis]
mnor_10748	REF_STRG_1_42449_XLOC_015383.2.p1	eaff_15628	XP_023342775.1	1320	1008	3175	10367	XP_023342775.1 2-oxoisovalerate dehydrogenase subunit alpha, mitochondrial-like isoform X1 [Eurytemora affinis]
mnor_10749	REF_STRG_1_42450_XLOC_015382.1.p1	eaff_17868	XP_023346014.1	504	294	111049	3473	XP_023346014.1 probable pterin-4-alpha-carbinolamine dehydratase [Eurytemora affinis]
mnor_1075	COM_SPAL_1_012857_XLOC_045925.2.p1	eaff_11776	XP_023336969.1	1908	1639	85639	10703	XP_023336969.1 OTU domain-containing protein 5-like [Eurytemora affinis]
mnor_10756	REF_STRG_1_4246_XLOC_077613.6.p1	eaff_14560	XP_023341224.1	3531	1584	255608	19695	XP_023341224.1 caskin-2-like [Eurytemora affinis]
mnor_10757	REF_STRG_1_42473_XLOC_015428.2.p1	eaff_1250	XP_023321394.1	1179	1086	142775	5411	XP_023321394.1 secretion-regulating guanine nucleotide exchange factor-like isoform X1 [Eurytemora affinis]
mnor_10764	REF_STRG_1_42505_XLOC_015469.1.p1	eaff_9781	XP_023334111.1	1275	1281	2488	6998	XP_023334111.1 angio-associated migratory cell protein-like [Eurytemora affinis]
mnor_10773	REF_STRG_1_42555_XLOC_015535.2.p1	eaff_10417	XP_023335073.1	2355	1278	98247	14493	XP_023335073.1 RNA-binding protein 28-like [Eurytemora affinis]
mnor_10774	REF_STRG_1_42556_XLOC_015532.2.p1	eaff_437	XP_023320191.1	450	450	2763	1370	XP_023320191.1 40S ribosomal protein S15-like [Eurytemora affinis]
mnor_10775	REF_STRG_1_42559_XLOC_015533.1.p1	eaff_19900	XP_023348745.1	501	567	21265	10270	XP_023348745.1 mitochondrial fission process protein 1-like [Eurytemora affinis]
mnor_10776	REF_STRG_1_42562_XLOC_015536.1.p1	eaff_8928	XP_023332816.1	4821	4065	28145	16210	XP_023332816.1 probable methyltransferase TARBP1 [Eurytemora affinis]
mnor_1078	COM_SPAL_1_012868_XLOC_045964.6.p1	eaff_9854	XP_023334219.1	3318	2140	68468	23082	XP_023334219.1 serine/threonine-protein phosphatase 4 regulatory subunit 1-like isoform X1 [Eurytemora affinis]
mnor_10780	REF_STRG_1_42577_XLOC_015587.1.p1	eaff_7320	XP_023330479.1	492	495	74575	4768	XP_023330479.1 sorting nexin-12-like [Eurytemora affinis]
mnor_10783	REF_STRG_1_42614_XLOC_015651.1.p1	eaff_16402	XP_023343887.1	1065	1116	193640	15608	XP_023343887.1 homeobox protein six1b-like [Eurytemora affinis]
mnor_10786	REF_STRG_1_42633_XLOC_015689.1.p1	eaff_3756	XP_023325133.1	2016	1932	167034	10615	XP_023325133.1 transmembrane protein 214-A-like isoform X1 [Eurytemora affinis]
mnor_10819	REF_STRG_1_42832_XLOC_016007.1.p1	eaff_11592	XP_023336717.1	3288	3291	29346	12684	XP_023336717.1 importin-5-like [Eurytemora affinis]
mnor_1082	COM_SPAL_1_012909_XLOC_046110.1.p1	eaff_8354	XP_023331979.1	1185	1221	212962	18832	XP_023331979.1 cholinephosphotransferase 1-like isoform X1 [Eurytemora affinis]
mnor_10828	REF_STRG_1_42864_XLOC_016060.1.p1	eaff_11410	XP_023336457.1	2397	2391	81364	5674	XP_023336457.1 nuclear cap-binding protein subunit 1-like [Eurytemora affinis]
mnor_1083	COM_SPAL_1_012929_XLOC_046167.2.p1	eaff_10856	XP_023335660.1	2034	1949	55579	13245	XP_023335660.1 intraflagellar transport protein 81 homolog [Eurytemora affinis]
mnor_10843	REF_STRG_1_42965_XLOC_016275.1.p1	eaff_14199	XP_023340678.1	321	339	45169	26552	XP_023340678.1 protein FMC1 homolog [Eurytemora affinis]
mnor_1085	COM_SPAL_1_012943_XLOC_046225.5.p1	eaff_674	XP_023320557.1	1800	1671	75743	10782	XP_023320557.1 glycosyltransferase 25 family member-like [Eurytemora affinis]
mnor_10853	REF_STRG_1_43015_XLOC_016373.2.p1	eaff_2099	XP_023322675.1	1767	1779	115796	20503	XP_023322675.1 LOW QUALITY PROTEIN: heparan-alpha-glucosaminide N-acetyltransferase-like [Eurytemora affinis]
mnor_10855	REF_STRG_1_43030_XLOC_016399.1.p1	eaff_10431	XP_023335089.1	1926	1881	13163	8561	XP_023335089.1 UV-stimulated scaffold protein A-like [Eurytemora affinis]
mnor_10872	REF_STRG_1_43098_XLOC_016534.2.p1	eaff_3259	XP_023324418.1	885	1230	26826	4251	XP_023324418.1 phospholipid phosphatase 1-like isoform X1 [Eurytemora affinis]
mnor_10879	REF_STRG_1_43127_XLOC_016591.3.p1	eaff_466	XP_023320226.1	2922	4539	3062	13277	XP_023320226.1 transcriptional repressor NF-X1-like [Eurytemora affinis]
mnor_10884	REF_STRG_1_4314_XLOC_078764.3.p1	eaff_19050	XP_023347624.1	3024	2322	301155	12814	XP_023347624.1 serine/threonine-protein kinase PAK mbt-like isoform X1 [Eurytemora affinis]
mnor_10887	REF_STRG_1_43167_XLOC_016675.1.p1	eaff_18993	XP_023347538.1	1065	783	1551	6648	XP_023347538.1 serine/threonine-protein phosphatase CPPED1-like [Eurytemora affinis]
mnor_10897	REF_STRG_1_43217_XLOC_016750.2.p1	eaff_10113	XP_023334605.1	1797	1341	245772	11056	XP_023334605.1 insulin-like growth factor 2 mRNA-binding protein 2 isoform X1 [Eurytemora affinis]
mnor_10899	REF_STRG_1_43226_XLOC_016770.1.p1	eaff_15268	XP_023342262.1	1290	1293	230050	30429	XP_023342262.1 uncharacterized protein LOC111711993 [Eurytemora affinis]
mnor_1090	COM_SPAL_1_013027_XLOC_046448.3.p1	eaff_9292	XP_023333354.1	2676	2775	412922	23577	XP_023333354.1 probable leucine--tRNA ligase, mitochondrial [Eurytemora affinis]
mnor_10904	REF_STRG_1_43246_XLOC_016796.1.p1	eaff_3034	XP_023324091.1	1956	1941	120365	15511	XP_023324091.1 long-chain fatty acid transport protein 4-like [Eurytemora affinis]
mnor_10905	REF_STRG_1_43249_XLOC_016789.1.p1	eaff_944	XP_023320948.1	663	660	4385	5112	XP_023320948.1 60S ribosomal protein L10-like [Eurytemora affinis]
mnor_10909	REF_STRG_1_43281_XLOC_016841.1.p1	eaff_16148	XP_023343533.1	732	1011	2622	5770	XP_023343533.1 extensin-like [Eurytemora affinis]
mnor_1091	COM_SPAL_1_013030_XLOC_046453.1.p1	eaff_15449	XP_023342527.1	3465	3369	221936	34806	XP_023342527.1 unconventional myosin-Ie-like [Eurytemora affinis]
mnor_10917	REF_STRG_1_43313_XLOC_016897.4.p1	eaff_3530	XP_023324789.1	2232	2235	32463	12515	XP_023324789.1 pre-mRNA-processing factor 39-like [Eurytemora affinis]
mnor_1092	COM_SPAL_1_013038_XLOC_046479.12.p1	eaff_5160	XP_023327175.1	1560	1416	213183	9237	XP_023327175.1 adenylyl cyclase-associated protein 2-like isoform X1 [Eurytemora affinis]
mnor_10928	REF_STRG_1_43391_XLOC_017047.2.p1	eaff_4184	XP_023325810.1	2283	3333	190255	10436	XP_023325810.1 uncharacterized protein LOC111699367 [Eurytemora affinis]
mnor_10936	REF_STRG_1_43435_XLOC_017131.1.p1	eaff_478	XP_023320243.1	3204	2928	201718	32101	XP_023320243.1 unconventional myosin-Id-like [Eurytemora affinis]
mnor_10937	REF_STRG_1_43442_XLOC_017145.2.p1	eaff_4008	XP_023325532.1	1146	1170	66932	3841	XP_023325532.1 F-box only protein 31-like isoform X1 [Eurytemora affinis]
mnor_10944	REF_STRG_1_43469_XLOC_017188.1.p1	eaff_18196	XP_023346465.1	1266	1044	40890	16381	XP_023346465.1 ionotropic receptor 25a-like [Eurytemora affinis]
mnor_1095	COM_SPAL_1_013073_XLOC_046602.1.p1	eaff_7372	XP_023330562.1	3267	3408	129395	33492	XP_023330562.1 zinc finger SWIM domain-containing protein 6-like [Eurytemora affinis]
mnor_10959	REF_STRG_1_43556_XLOC_017316.1.p1	eaff_16291	XP_023343733.1	4257	6315	303658	17872	XP_023343733.1 ribonuclease 3-like isoform X1 [Eurytemora affinis]
mnor_10965	REF_STRG_1_43596_XLOC_017381.2.p1	eaff_12210	XP_023337672.1	1779	1989	105869	12015	XP_023337672.1 LOW QUALITY PROTEIN: replication protein A 70 kDa DNA-binding subunit-like [Eurytemora affinis]
mnor_10967	REF_STRG_1_43606_XLOC_017403.2.p1	eaff_11868	XP_023337129.1	990	325	10700	26823	XP_023337129.1 syntaxin-18-like [Eurytemora affinis]
mnor_1097	COM_SPAL_1_013086_XLOC_046639.1.p1	eaff_5447	XP_023327617.1	1440	1542	268345	5246	XP_023327617.1 sorting nexin-27-like isoform X1 [Eurytemora affinis]
mnor_10976	REF_STRG_1_43673_XLOC_017528.2.p1	eaff_6003	XP_023328459.1	1023	1056	101058	10695	XP_023328459.1 D-aspartate oxidase-like isoform X1 [Eurytemora affinis]
mnor_10977	REF_STRG_1_43675_XLOC_017527.3.p1	eaff_378	XP_023320103.1	1377	1440	155594	4979	XP_023320103.1 eukaryotic translation initiation factor 2 subunit 3-like [Eurytemora affinis]
mnor_10985	REF_STRG_1_43721_XLOC_017619.1.p1	eaff_1754	XP_023322102.1	1395	1491	40528	11201	XP_023322102.1 transcription factor E2F3-like isoform X1 [Eurytemora affinis]
mnor_10988	REF_STRG_1_43732_XLOC_017637.1.p1	eaff_8573	XP_023332308.1	6192	6411	212556	19543	XP_023332308.1 glutamate synthase 1 [NADH], chloroplastic-like [Eurytemora affinis]
mnor_1099	COM_SPAL_1_013133_XLOC_046748.4.p1	eaff_11375	XP_023336417.1	879	504	50915	16184	XP_023336417.1 phenazine biosynthesis-like domain-containing protein [Eurytemora affinis]
mnor_10995	REF_STRG_1_43777_XLOC_017706.2.p1	eaff_11290	XP_023336299.1	984	969	86732	9334	XP_023336299.1 thyrotroph embryonic factor-like isoform X1 [Eurytemora affinis]
mnor_10999	REF_STRG_1_43815_XLOC_017796.3.p1	eaff_4481	XP_023326213.1	4050	4125	136237	29060	XP_023326213.1 THO complex subunit 2-like [Eurytemora affinis]
mnor_11	COM_SPAL_1_000192_XLOC_000824.1.p1	eaff_10511	XP_023335194.1	786	1200	30953	12716	XP_023335194.1 WD repeat and FYVE domain-containing protein 2-like [Eurytemora affinis]
mnor_110	COM_SPAL_1_002217_XLOC_011662.10.p1	eaff_10421	XP_023335079.1	759	720	28106	6188	XP_023335079.1 PRELI domain containing protein 3A-like [Eurytemora affinis]
mnor_11004	REF_STRG_1_43835_XLOC_017842.3.p1	eaff_19571	XP_023348338.1	1149	1112	17050	14855	XP_023348338.1 forkhead box protein P4-like, partial [Eurytemora affinis]
mnor_1101	COM_SPAL_1_013174_XLOC_046882.3.p1	eaff_2104	XP_023322681.1	2163	1580	398427	25734	XP_023322681.1 acetyl-coenzyme A synthetase 2-like, mitochondrial [Eurytemora affinis]
mnor_11035	REF_STRG_1_44028_XLOC_018156.3.p1	eaff_12693	XP_023338398.1	942	2223	1798	11672	XP_023338398.1 uncharacterized protein LOC111709048 [Eurytemora affinis]
mnor_11038	REF_STRG_1_44077_XLOC_018214.10.p1	eaff_18967	XP_023347502.1	1689	1707	112987	15113	XP_023347502.1 eukaryotic peptide chain release factor GTP-binding subunit ERF3A-like [Eurytemora affinis]
mnor_11046	REF_STRG_1_44095_XLOC_018251.2.p1	eaff_10262	XP_023334853.1	1305	1509	228134	16887	XP_023334853.1 leukocyte elastase inhibitor A-like isoform X1 [Eurytemora affinis]
mnor_11069	REF_STRG_1_44205_XLOC_018419.1.p1	eaff_8492	XP_023332150.1	4209	3291	110527	36166	XP_023332150.1 uncharacterized protein CG43867-like [Eurytemora affinis]
mnor_11071	REF_STRG_1_44220_XLOC_018439.1.p1	eaff_14488	XP_023341116.1	675	918	2682	16639	XP_023341116.1 cholecystokinin receptor type A-like [Eurytemora affinis]
mnor_1108	COM_SPAL_1_013244_XLOC_047104.3.p1	eaff_8329	XP_023331929.1	1926	2637	140605	13375	XP_023331929.1 non-lysosomal glucosylceramidase-like isoform X1 [Eurytemora affinis]
mnor_11080	REF_STRG_1_44249_XLOC_018483.1.p1	eaff_11554	XP_023336652.1	666	642	39275	3980	XP_023336652.1 polyadenylate-binding protein 2-B-like [Eurytemora affinis]
mnor_11087	REF_STRG_1_4427_XLOC_080201.3.p1	eaff_8346	XP_023331960.1	7959	6420	197171	14039	XP_023331960.1 CREB-binding protein-like isoform X1 [Eurytemora affinis]
mnor_11088	REF_STRG_1_44287_XLOC_018559.1.p1	eaff_13568	XP_023339817.1	780	762	87745	5921	XP_023339817.1 protein giant-lens-like [Eurytemora affinis]
mnor_11091	REF_STRG_1_4430_XLOC_080629.1.p1	eaff_2189	XP_023322809.1	1158	1239	197254	15682	XP_023322809.1 TWiK family of potassium channels protein 7-like [Eurytemora affinis]
mnor_11100	REF_STRG_1_44336_XLOC_018637.2.p1	eaff_9206	XP_023333227.1	522	369	2250	1408	XP_023333227.1 cuticle protein 19-like [Eurytemora affinis]
mnor_11111	REF_STRG_1_44389_XLOC_018728.1.p1	eaff_4987	XP_023326927.1	558	591	1688	3193	XP_023326927.1 gamma-glutamylcyclotransferase-like isoform X1 [Eurytemora affinis]
mnor_11121	REF_STRG_1_44456_XLOC_018819.3.p1	eaff_2049	XP_023322601.1	618	333	16571	4568	XP_023322601.1 copper homeostasis protein cutC homolog [Eurytemora affinis]
mnor_11122	REF_STRG_1_44457_XLOC_018820.1.p1	eaff_7176	XP_023330259.1	1743	1794	235693	12107	XP_023330259.1 nucleolar protein 9-like [Eurytemora affinis]
mnor_11135	REF_STRG_1_44537_XLOC_018954.3.p1	eaff_14739	XP_023341490.1	1401	1103	33194	12855	XP_023341490.1 tudor and KH domain-containing protein homolog, partial [Eurytemora affinis]
mnor_1115	COM_SPAL_1_013295_XLOC_047192.1.p1	eaff_14021	XP_023340442.1	2037	2667	116369	44654	XP_023340442.1 uncharacterized protein LOC111710568 isoform X2 [Eurytemora affinis]
mnor_1116	COM_SPAL_1_013300_XLOC_047221.5.p1	eaff_217	XP_023319800.1	2691	2886	78525	7609	XP_023319800.1 coatomer subunit beta-like [Eurytemora affinis]
mnor_11160	REF_STRG_1_44636_XLOC_019129.1.p1	eaff_10760	XP_023335528.1	441	603	18775	8184	XP_023335528.1 mediator of RNA polymerase II transcription subunit 22-like [Eurytemora affinis]
mnor_1117	COM_SPAL_1_013314_XLOC_047274.11.p1	eaff_10229	XP_023334798.1	2901	2685	228045	18768	XP_023334798.1 polyphosphoinositide phosphatase-like [Eurytemora affinis]
mnor_11171	REF_STRG_1_44695_XLOC_019239.1.p1	eaff_392	XP_023320123.1	1467	963	217536	1832	XP_023320123.1 uncharacterized protein LOC111695143 [Eurytemora affinis]
mnor_11173	REF_STRG_1_44699_XLOC_019244.1.p1	eaff_5039	XP_023326993.1	465	447	111645	6314	XP_023326993.1 iron-sulfur cluster assembly 2 homolog, mitochondrial-like [Eurytemora affinis]
mnor_11198	REF_STRG_1_44859_XLOC_019553.1.p1	eaff_3388	XP_023324598.1	804	732	80573	6382	XP_023324598.1 sodium-dependent dopamine transporter-like [Eurytemora affinis]
mnor_1122	COM_SPAL_1_013337_XLOC_047343.3.p1	eaff_13166	XP_023339093.1	1659	2481	32092	31237	XP_023339093.1 uncharacterized protein LOC111709591 [Eurytemora affinis]
mnor_11227	REF_STRG_1_4498_XLOC_081575.3.p1	eaff_19460	XP_023348195.1	5163	4092	182240	18016	XP_023348195.1 DNA-directed RNA polymerase I subunit RPA1-like isoform X2 [Eurytemora affinis]
mnor_1124	COM_SPAL_1_013366_XLOC_047446.5.p1	eaff_7663	XP_023330959.1	873	1434	68615	3708	XP_023330959.1 neural Wiskott-Aldrich syndrome protein-like [Eurytemora affinis]
mnor_11246	REF_STRG_1_45103_XLOC_019984.5.p1	eaff_6008	XP_023328467.1	1968	1713	94006	7703	XP_023328467.1 negative elongation factor A-like [Eurytemora affinis]
mnor_11247	REF_STRG_1_45104_XLOC_019991.2.p1	eaff_15936	XP_023343231.1	2487	2523	98711	14184	XP_023343231.1 uncharacterized protein LOC111712754 [Eurytemora affinis]
mnor_11248	REF_STRG_1_45125_XLOC_020034.1.p1	eaff_8466	XP_023332123.1	666	693	111214	8917	XP_023332123.1 uncharacterized protein LOC111704201 [Eurytemora affinis]
mnor_1125	COM_SPAL_1_013384_XLOC_047500.1.p1	eaff_14920	XP_023341741.1	1776	1767	64728	13526	XP_023341741.1 putative sodium-dependent multivitamin transporter isoform X1 [Eurytemora affinis]
mnor_1126	COM_SPAL_1_013387_XLOC_047512.8.p1	eaff_10328	XP_023334945.1	693	909	213434	8134	XP_023334945.1 sex-lethal homolog [Eurytemora affinis]
mnor_11262	REF_STRG_1_45199_XLOC_020118.6.p1	eaff_2917	XP_023323901.1	1668	1671	18790	7175	XP_023323901.1 T-complex protein 1 subunit alpha-like [Eurytemora affinis]
mnor_11281	REF_STRG_1_45262_XLOC_020250.3.p1	eaff_1243	XP_023321386.1	2787	3294	176173	22439	XP_023321386.1 flocculation protein FLO11-like isoform X1 [Eurytemora affinis]
mnor_11286	REF_STRG_1_45312_XLOC_020359.1.p1	eaff_15417	XP_023342481.1	960	987	37819	4974	XP_023342481.1 serine/threonine-protein kinase 16-like [Eurytemora affinis]
mnor_11299	REF_STRG_1_45397_XLOC_020472.3.p1	eaff_16452	XP_023343959.1	2718	2700	113964	8547	XP_023343959.1 Niemann-Pick C1-like protein 1 [Eurytemora affinis]
mnor_11308	REF_STRG_1_45453_XLOC_020548.2.p1	eaff_4728	XP_023326564.1	594	600	49750	4037	XP_023326564.1 SPRY domain-containing protein 7-like [Eurytemora affinis]
mnor_1131	COM_SPAL_1_013407_XLOC_047572.2.p2	eaff_3194	XP_023324316.1	546	1076	42090	10234	XP_023324316.1 nuclear receptor subfamily 2 group E member 1-like [Eurytemora affinis]
mnor_11313	REF_STRG_1_45481_XLOC_020600.3.p1	eaff_18644	XP_023347091.1	1542	1350	85705	11689	XP_023347091.1 rhotekin-2-like [Eurytemora affinis]
mnor_11318	REF_STRG_1_45497_XLOC_020626.1.p1	eaff_9040	XP_023332974.1	621	846	86896	8608	XP_023332974.1 arfaptin-2-like [Eurytemora affinis]
mnor_11319	REF_STRG_1_45501_XLOC_020621.2.p1	eaff_7022	XP_023330035.1	990	1026	155507	14605	XP_023330035.1 serine/threonine-protein phosphatase alpha-2 isoform [Eurytemora affinis]
mnor_1134	COM_SPAL_1_013431_XLOC_047657.1.p1	eaff_7606	XP_023330889.1	1335	1677	51412	16765	XP_023330889.1 stAR-related lipid transfer protein 3-like [Eurytemora affinis]
mnor_11356	REF_STRG_1_4572_XLOC_082807.14.p1	eaff_5001	XP_023326943.1	1272	945	87879	8363	XP_023326943.1 ankyrin repeat and MYND domain-containing protein 2-like [Eurytemora affinis]
mnor_1137	COM_SPAL_1_013448_XLOC_047692.5.p1	eaff_2405	XP_023323142.1	1566	777	59192	10077	XP_023323142.1 4-trimethylaminobutyraldehyde dehydrogenase-like [Eurytemora affinis]
mnor_11374	REF_STRG_1_45842_XLOC_021163.5.p1	eaff_4340	XP_023326020.1	2706	2739	184228	34186	XP_023326020.1 Down syndrome cell adhesion molecule-like protein Dscam2, partial [Eurytemora affinis]
mnor_1138	COM_SPAL_1_013460_XLOC_047730.4.p1	eaff_1396	XP_023321583.1	1875	2137	114152	45077	XP_023321583.1 glutamate receptor ionotropic, kainate 2-like isoform X1 [Eurytemora affinis]
mnor_11380	REF_STRG_1_45856_XLOC_021194.3.p1	eaff_15483	XP_023342583.1	4497	9840	55416	52914	XP_023342583.1 protein dachsous-like [Eurytemora affinis]
mnor_11382	REF_STRG_1_45865_XLOC_021206.1.p1	eaff_11555	XP_023336653.1	588	612	19548	6633	XP_023336653.1 protein canopy homolog 2-like isoform X1 [Eurytemora affinis]
mnor_11386	REF_STRG_1_45896_XLOC_021254.2.p1	eaff_8785	XP_023332607.1	4503	4428	165100	19953	XP_023332607.1 Ig-like and fibronectin type-III domain-containing protein 1 isoform X1 [Eurytemora affinis]
mnor_1139	COM_SPAL_1_013470_XLOC_047750.1.p1	eaff_14082	XP_023340520.1	2310	2463	122357	10355	XP_023340520.1 melanotransferrin-like [Eurytemora affinis]
mnor_114	COM_SPAL_1_002297_XLOC_012004.3.p1	eaff_11205	XP_023336189.1	1914	1827	14065	7971	XP_023336189.1 HIV Tat-specific factor 1-like [Eurytemora affinis]
mnor_1140	COM_SPAL_1_013483_XLOC_047793.2.p1	eaff_19841	XP_023348673.1	948	555	32041	6910	XP_023348673.1 carbohydrate sulfotransferase 5-like isoform X1 [Eurytemora affinis]
mnor_11406	REF_STRG_1_45998_XLOC_021427.1.p1	eaff_20487	XP_023349538.1	2139	2484	116271	21585	XP_023349538.1 proto-oncogene c-Rel-like [Eurytemora affinis]
mnor_1141	COM_SPAL_1_013509_XLOC_047863.6.p1	eaff_14259	XP_023340782.1	1260	1428	77005	4489	XP_023340782.1 KICSTOR complex protein ITFG2-like isoform X1 [Eurytemora affinis]
mnor_1142	COM_SPAL_1_013527_XLOC_047927.3.p1	eaff_14197	XP_023340674.1	654	660	95849	3791	XP_023340674.1 autophagy-related protein 101-like isoform X1 [Eurytemora affinis]
mnor_11426	REF_STRG_1_46101_XLOC_021599.2.p1	eaff_7338	XP_023330511.1	1104	1104	21784	5169	XP_023330511.1 GTP-binding protein 128up-like [Eurytemora affinis]
mnor_11427	REF_STRG_1_46102_XLOC_021598.3.p1	eaff_9613	XP_023333854.1	714	723	132088	7059	XP_023333854.1 uncharacterized protein LOC111705509 [Eurytemora affinis]
mnor_11428	REF_STRG_1_46103_XLOC_021601.3.p1	eaff_19178	XP_023347815.1	1233	1236	242080	17165	XP_023347815.1 glycogen synthase kinase-3 beta-like [Eurytemora affinis]
mnor_1143	COM_SPAL_1_013539_XLOC_047974.1.p1	eaff_8833	XP_023332677.1	759	822	99768	4835	XP_023332677.1 pyridoxal phosphate homeostasis protein-like [Eurytemora affinis]
mnor_11437	REF_STRG_1_46157_XLOC_021694.2.p1	eaff_229	XP_023319818.1	1140	1122	46999	5192	XP_023319818.1 patatin-like phospholipase domain-containing protein 2 isoform X1 [Eurytemora affinis]
mnor_11442	REF_STRG_1_46205_XLOC_021781.1.p1	eaff_6251	XP_023328851.1	648	618	45665	15589	XP_023328851.1 ras-related protein Rab-27A-like [Eurytemora affinis]
mnor_11465	REF_STRG_1_4633_XLOC_083718.7.p1	eaff_1882	XP_023322297.1	2187	2058	356708	47385	XP_023322297.1 uncharacterized protein LOC111696795 [Eurytemora affinis]
mnor_11469	REF_STRG_1_46371_XLOC_022053.3.p1	eaff_17490	XP_023345458.1	2028	1260	51317	1418	XP_023345458.1 sequestosome-1-like [Eurytemora affinis]
mnor_1147	COM_SPAL_1_013581_XLOC_048080.1.p1	eaff_14050	XP_023340481.1	2271	2160	190437	19149	XP_023340481.1 two pore calcium channel protein 1-like [Eurytemora affinis]
mnor_11474	REF_STRG_1_46408_XLOC_022127.1.p1	eaff_8043	XP_023331526.1	3219	2202	17712	3492	XP_023331526.1 crooked neck-like protein 1 [Eurytemora affinis]
mnor_11475	REF_STRG_1_46409_XLOC_022128.1.p1	eaff_15066	XP_023341952.1	1980	2004	137764	27659	XP_023341952.1 beta-galactosidase-like isoform X1 [Eurytemora affinis]
mnor_11479	REF_STRG_1_46418_XLOC_022136.2.p1	eaff_2072	XP_023322632.1	1170	1161	131018	9423	XP_023322632.1 1-acyl-sn-glycerol-3-phosphate acyltransferase delta-like isoform X1 [Eurytemora affinis]
mnor_1149	COM_SPAL_1_013598_XLOC_048131.1.p1	eaff_92	XP_023319602.1	528	519	88932	5473	XP_023319602.1 DNA-directed RNA polymerase II subunit RPB7 [Eurytemora affinis]
mnor_115	COM_SPAL_1_002303_XLOC_012043.3.p1	eaff_18333	XP_023346647.1	705	672	8005	4305	XP_023346647.1 pre-mRNA-splicing factor ATP-dependent RNA helicase DHX15-like [Eurytemora affinis]
mnor_1150	COM_SPAL_1_013600_XLOC_048136.7.p1	eaff_1462	XP_023321684.1	1680	1677	249305	6152	XP_023321684.1 protein wntless-like [Eurytemora affinis]
mnor_11503	REF_STRG_1_46554_XLOC_022362.1.p1	eaff_4126	XP_023325709.1	405	432	89886	9246	XP_023325709.1 uncharacterized protein LOC111699301 [Eurytemora affinis]
mnor_11511	REF_STRG_1_46615_XLOC_022451.3.p1	eaff_7324	XP_023330483.1	1083	1158	138242	4816	XP_023330483.1 protein pelota-like isoform X1 [Eurytemora affinis]
mnor_11514	REF_STRG_1_46645_XLOC_022498.2.p1	eaff_13656	XP_023339937.1	4302	4887	206480	38099	XP_023339937.1 death-inducer obliterator 1-like isoform X1 [Eurytemora affinis]
mnor_1153	COM_SPAL_1_013641_XLOC_048270.1.p1	eaff_14376	XP_023340951.1	1308	1260	51312	5558	XP_023340951.1 DNA-binding protein Ets97D-like [Eurytemora affinis]
mnor_11534	REF_STRG_1_46711_XLOC_022590.1.p1	eaff_1260	XP_023321413.1	2043	2256	83183	18724	XP_023321413.1 uncharacterized protein LOC111696105 isoform X1 [Eurytemora affinis]
mnor_1154	COM_SPAL_1_013651_XLOC_048288.6.p1	eaff_2459	XP_023323233.1	1914	2037	154000	18344	XP_023323233.1 1,4-alpha-glucan-branching enzyme-like [Eurytemora affinis]
mnor_11558	REF_STRG_1_46824_XLOC_022775.3.p1	eaff_20154	XP_023349059.1	1413	1380	222345	6511	XP_023349059.1 probable cytosolic Fe-S cluster assembly factor AAEL012261 [Eurytemora affinis]
mnor_1156	COM_SPAL_1_013672_XLOC_048370.4.p1	eaff_16394	XP_023343879.1	1038	1284	69587	8591	XP_023343879.1 ribosome biogenesis protein WDR12 homolog [Eurytemora affinis]
mnor_11563	REF_STRG_1_46853_XLOC_022803.1.p1	eaff_3032	XP_023324089.1	483	483	6834	1421	XP_023324089.1 60S ribosomal protein L21-like [Eurytemora affinis]
mnor_11569	REF_STRG_1_46886_XLOC_022841.1.p1	eaff_4239	XP_023325877.1	642	636	96730	4474	XP_023325877.1 programmed cell death protein 10-like [Eurytemora affinis]
mnor_1157	COM_SPAL_1_013698_XLOC_048437.2.p1	eaff_18783	XP_023347268.1	2907	5550	129009	45461	XP_023347268.1 HEAT repeat-containing protein 5B-like [Eurytemora affinis]
mnor_11572	REF_STRG_1_46903_XLOC_022857.1.p1	eaff_783	XP_023320719.1	450	486	53356	4754	XP_023320719.1 NADH dehydrogenase [ubiquinone] 1 alpha subcomplex subunit 13-like [Eurytemora affinis]
mnor_11573	REF_STRG_1_46919_XLOC_022878.1.p1	eaff_18829	XP_023347329.1	1593	1710	262312	27250	XP_023347329.1 glutamate decarboxylase-like [Eurytemora affinis]
mnor_1158	COM_SPAL_1_013708_XLOC_048482.7.p1	eaff_8326	XP_023331924.1	1188	2340	141308	9682	XP_023331924.1 kinesin-II 95 kDa subunit-like [Eurytemora affinis]
mnor_1159	COM_SPAL_1_013715_XLOC_048504.3.p1	eaff_5483	XP_023327670.1	1641	1330	95706	14297	XP_023327670.1 uridine-cytidine kinase-like 1 [Eurytemora affinis]
mnor_11596	REF_STRG_1_46976_XLOC_022964.2.p1	eaff_3902	XP_023325372.1	1095	1398	1192	8299	XP_023325372.1 p21-activated protein kinase-interacting protein 1-like [Eurytemora affinis]
mnor_1160	COM_SPAL_1_013723_XLOC_048533.8.p1	eaff_12939	XP_023338745.1	2985	1398	82404	13937	XP_023338745.1 muscle LIM protein Mlp84B-like [Eurytemora affinis]
mnor_11609	REF_STRG_1_47073_XLOC_023109.1.p1	eaff_13163	XP_023339089.1	2106	2418	273335	6306	XP_023339089.1 25S rRNA (cytosine-C(5))-methyltransferase nop2-like [Eurytemora affinis]
mnor_11611	REF_STRG_1_47098_XLOC_023147.1.p1	eaff_8758	XP_023332562.1	345	327	19286	4542	XP_023332562.1 neuronal acetylcholine receptor subunit alpha-9-like [Eurytemora affinis]
mnor_11622	REF_STRG_1_47140_XLOC_023192.1.p1	eaff_6083	XP_023328573.1	3468	4443	155630	31232	XP_023328573.1 protein RRP5 homolog isoform X1 [Eurytemora affinis]
mnor_11627	REF_STRG_1_47178_XLOC_023257.1.p1	eaff_14864	XP_023341665.1	1452	1440	74840	21531	XP_023341665.1 pyridine nucleotide-disulfide oxidoreductase domain-containing protein 1-like [Eurytemora affinis]
mnor_1163	COM_SPAL_1_013755_XLOC_048615.4.p1	eaff_15064	XP_023341950.1	1194	1287	175233	4432	XP_023341950.1 probable G-protein coupled receptor B0563.6 [Eurytemora affinis]
mnor_11631	REF_STRG_1_47193_XLOC_023283.1.p1	eaff_11062	XP_023335994.1	2652	1008	281996	1816	XP_023335994.1 Down syndrome cell adhesion molecule-like protein Dscam2 [Eurytemora affinis]
mnor_1164	COM_SPAL_1_013760_XLOC_048632.2.p1	eaff_15298	XP_023342303.1	765	546	93284	5205	XP_023342303.1 protein GUCD1-like isoform X1 [Eurytemora affinis]
mnor_1165	COM_SPAL_1_013764_XLOC_048638.4.p1	eaff_11842	XP_023337086.1	1677	1479	318094	10060	XP_023337086.1 transmembrane protein 87A-like [Eurytemora affinis]
mnor_11650	REF_STRG_1_47287_XLOC_023439.1.p1	eaff_4726	XP_023326561.1	663	558	129404	4213	XP_023326561.1 ras-related protein Rab-30-like [Eurytemora affinis]
mnor_11653	REF_STRG_1_47298_XLOC_023451.1.p1	eaff_6977	XP_023329964.1	3315	1569	48319	12883	XP_023329964.1 thioredoxin domain-containing protein 11-like [Eurytemora affinis]
mnor_1166	COM_SPAL_1_013767_XLOC_048642.2.p1	eaff_905	XP_023320890.1	618	621	122142	4304	XP_023320890.1 transmembrane emp24 domain-containing protein bai-like [Eurytemora affinis]
mnor_11666	REF_STRG_1_47372_XLOC_023570.1.p1	eaff_4959	XP_023326889.1	2595	1737	79339	27412	XP_023326889.1 cGMP-dependent protein kinase, isozyme 1-like [Eurytemora affinis]
mnor_1167	COM_SPAL_1_013783_XLOC_048664.12.p1	eaff_8125	XP_023331646.1	1809	1848	177307	11003	XP_023331646.1 clathrin interactor 1-like [Eurytemora affinis]
mnor_1168	COM_SPAL_1_013785_XLOC_048670.1.p1	eaff_2509	XP_023323290.1	1431	1731	214472	28985	XP_023323290.1 calpain clp-1-like [Eurytemora affinis]
mnor_1169	COM_SPAL_1_013792_XLOC_048692.5.p1	eaff_15055	XP_023341940.1	4452	3327	168699	21196	XP_023341940.1 protein timeless-like [Eurytemora affinis]
mnor_11691	REF_STRG_1_47504_XLOC_023760.2.p1	eaff_7195	XP_023330288.1	1383	900	79071	5612	XP_023330288.1 homocysteine-responsive endoplasmic reticulum-resident ubiquitin-like domain member 2 protein [Eurytemora affinis]
mnor_11692	REF_STRG_1_47508_XLOC_023762.2.p1	eaff_7675	XP_023330976.1	1548	1503	92914	22189	XP_023330976.1 dnaJ homolog subfamily C member 3-like [Eurytemora affinis]
mnor_11698	REF_STRG_1_47542_XLOC_023803.2.p1	eaff_14308	XP_023340855.1	2208	1791	56087	6628	XP_023340855.1 uncharacterized protein LOC111710899 isoform X1 [Eurytemora affinis]
mnor_11703	REF_STRG_1_47569_XLOC_023847.1.p1	eaff_18294	XP_023346591.1	1512	1497	34827	11820	XP_023346591.1 uncharacterized protein LOC111715488 [Eurytemora affinis]
mnor_11706	REF_STRG_1_47578_XLOC_023866.2.p1	eaff_15570	XP_023342694.1	1482	1446	233021	5862	XP_023342694.1 cytochrome P450 3A24-like isoform X1 [Eurytemora affinis]
mnor_11710	REF_STRG_1_47597_XLOC_023890.1.p1	eaff_14522	XP_023341161.1	720	675	46249	7401	XP_023341161.1 DTW domain-containing protein 2-like [Eurytemora affinis]
mnor_11713	REF_STRG_1_47603_XLOC_023903.1.p1	eaff_8587	XP_023332329.1	423	417	57193	12181	XP_023332329.1 DNA-directed RNA polymerase II subunit RPB4-like [Eurytemora affinis]
mnor_11725	REF_STRG_1_47666_XLOC_023989.1.p1	eaff_68	XP_023319564.1	1593	671	72246	7091	XP_023319564.1 protein tumorous imaginal discs, mitochondrial-like [Eurytemora affinis]
mnor_1174	COM_SPAL_1_013828_XLOC_048782.2.p1	eaff_12814	XP_023338572.1	1884	2427	110035	62574	XP_023338572.1 A disintegrin and metalloproteinase with thrombospondin motifs 18-like [Eurytemora affinis]
mnor_11748	REF_STRG_1_47801_XLOC_024199.4.p1	eaff_1220	XP_023321352.1	1602	1605	163945	5671	XP_023321352.1 glucosidase 2 subunit beta-like [Eurytemora affinis]
mnor_1175	COM_SPAL_1_013844_XLOC_048845.1.p1	eaff_1767	XP_023322127.1	804	681	103718	4817	XP_023322127.1 protein XRP2-like [Eurytemora affinis]
mnor_11751	REF_STRG_1_47832_XLOC_024257.2.p1	eaff_18113	XP_023346362.1	3327	2658	55632	23620	XP_023346362.1 uncharacterized protein LOC111715285 [Eurytemora affinis]
mnor_1177	COM_SPAL_1_013854_XLOC_048874.2.p1	eaff_10830	XP_023335624.1	918	780	65118	5989	XP_023335624.1 RWD domain-containing protein 2A-like [Eurytemora affinis]
mnor_11770	REF_STRG_1_47919_XLOC_024409.1.p1	eaff_9388	XP_023333494.1	1170	1146	99277	12804	XP_023333494.1 protein trapped in endoderm-1-like [Eurytemora affinis]
mnor_11771	REF_STRG_1_47929_XLOC_024407.1.p1	eaff_801	XP_023320747.1	414	411	8077	1536	XP_023320747.1 60S ribosomal protein L27-like [Eurytemora affinis]
mnor_1179	COM_SPAL_1_013873_XLOC_048923.2.p1	eaff_921	XP_023320920.1	1758	2322	44482	9613	XP_023320920.1 uncharacterized protein LOC111695729 [Eurytemora affinis]
mnor_118	COM_SPAL_1_002382_XLOC_012451.2.p1	eaff_5218	XP_023327273.1	2181	1818	41441	5633	XP_023327273.1 kelch-like protein 1 [Eurytemora affinis]
mnor_11809	REF_STRG_1_48176_XLOC_024801.7.p1	eaff_1625	XP_023321895.1	2274	2517	56410	11161	XP_023321895.1 heterogeneous nuclear ribonucleoprotein U-like protein 1 isoform X1 [Eurytemora affinis]
mnor_11815	REF_STRG_1_48203_XLOC_024860.3.p1	eaff_9890	XP_023334271.1	1935	2370	251192	23317	XP_023334271.1 uncharacterized protein LOC111705824 isoform X1 [Eurytemora affinis]
mnor_1182	COM_SPAL_1_013890_XLOC_048963.1.p1	eaff_508	XP_023320300.1	1179	1164	25604	12616	XP_023320300.1 lipase 3-like isoform X2 [Eurytemora affinis]
mnor_11833	REF_STRG_1_48295_XLOC_025012.2.p1	eaff_11300	XP_023336319.1	459	396	67216	10369	XP_023336319.1 ubiquitin-conjugating enzyme E2 N [Eurytemora affinis]
mnor_1184	COM_SPAL_1_013926_XLOC_049064.3.p1	eaff_7322	XP_023330481.1	1620	1809	125777	14632	XP_023330481.1 F-box/LRR-repeat protein 16-like [Eurytemora affinis]
mnor_11856	REF_STRG_1_48390_XLOC_025159.3.p1	eaff_9848	XP_023334210.1	726	840	64474	4009	XP_023334210.1 ran-specific GTPase-activating protein-like isoform X1 [Eurytemora affinis]
mnor_11871	REF_STRG_1_48488_XLOC_025333.3.p1	eaff_4744	XP_023326583.1	771	1236	81330	6162	XP_023326583.1 uncharacterized protein LOC111700009 [Eurytemora affinis]
mnor_11880	REF_STRG_1_48549_XLOC_025411.3.p1	eaff_7659	XP_023330955.1	1170	942	58698	2466	XP_023330955.1 hemK methyltransferase family member 1-like [Eurytemora affinis]
mnor_11888	REF_STRG_1_48584_XLOC_025489.8.p1	eaff_1971	XP_023322442.1	3216	3099	30308	19224	XP_023322442.1 semaphorin-5B-like [Eurytemora affinis]
mnor_11889	REF_STRG_1_48589_XLOC_025492.1.p1	eaff_13661	XP_023339950.1	2439	2889	163429	32289	XP_023339950.1 anoctamin-6-like isoform X2 [Eurytemora affinis]
mnor_11890	REF_STRG_1_48612_XLOC_025520.1.p1	eaff_9681	XP_023333950.1	1434	1440	109266	11281	XP_023333950.1 serine hydroxymethyltransferase, cytosolic-like [Eurytemora affinis]
mnor_11893	REF_STRG_1_48623_XLOC_025533.2.p1	eaff_15576	XP_023342700.1	357	414	103996	12443	XP_023342700.1 uncharacterized protein LOC111712351 [Eurytemora affinis]
mnor_1190	COM_SPAL_1_013992_XLOC_049257.1.p1	eaff_20158	XP_023349064.1	2088	1377	138788	22691	XP_023349064.1 ubiquitin carboxyl-terminal hydrolase 14-like isoform X2 [Eurytemora affinis]
mnor_11900	REF_STRG_1_4864_XLOC_087191.1.p1	eaff_9454	XP_023333596.1	873	915	116360	8341	XP_023333596.1 UPF0769 protein C21orf59 homolog [Eurytemora affinis]
mnor_11902	REF_STRG_1_4865_XLOC_087192.3.p1	eaff_3281	XP_023324445.1	408	552	627	2420	XP_023324445.1 p53 and DNA damage-regulated protein 1-like [Eurytemora affinis]
mnor_11905	REF_STRG_1_48696_XLOC_025645.1.p1	eaff_2345	XP_023323038.1	1488	982	104558	5851	XP_023323038.1 uncharacterized protein LOC111697316 [Eurytemora affinis]
mnor_11914	REF_STRG_1_48761_XLOC_025768.1.p1	eaff_17448	XP_023345391.1	1152	1332	112473	15899	XP_023345391.1 sorting nexin-5-like [Eurytemora affinis]
mnor_11919	REF_STRG_1_48788_XLOC_025809.2.p1	eaff_13180	XP_023339111.1	363	495	270809	3339	XP_023339111.1 peptidyl-prolyl cis-trans isomerase-like 3 [Eurytemora affinis]
mnor_1192	COM_SPAL_1_014037_XLOC_049366.2.p1	eaff_3551	XP_023324828.1	549	1068	52507	4076	XP_023324828.1 E3 ubiquitin-protein ligase KCMF1-like [Eurytemora affinis]
mnor_11921	REF_STRG_1_48795_XLOC_025817.1.p1	eaff_11400	XP_023336446.1	1329	1398	18199	10166	XP_023336446.1 TAR DNA-binding protein 43-like [Eurytemora affinis]
mnor_11922	REF_STRG_1_48818_XLOC_025838.1.p1	eaff_7355	XP_023330535.1	654	648	28397	3178	XP_023330535.1 trafficking protein particle complex subunit 4-like [Eurytemora affinis]
mnor_11926	REF_STRG_1_4883_XLOC_087279.1.p1	eaff_18930	XP_023347458.1	6201	3273	330348	16923	XP_023347458.1 mediator of RNA polymerase II transcription subunit 13-like, partial [Eurytemora affinis]
mnor_11932	REF_STRG_1_48864_XLOC_025903.1.p1	eaff_16059	XP_023343410.1	1773	1674	116115	2253	XP_023343410.1 testis-expressed protein 10 homolog [Eurytemora affinis]
mnor_11953	REF_STRG_1_48965_XLOC_026050.3.p1	eaff_7452	XP_023330679.1	1020	1044	197274	5527	XP_023330679.1 uncharacterized protein LOC111703059 isoform X1 [Eurytemora affinis]
mnor_1197	COM_SPAL_1_014060_XLOC_049465.1.p1	eaff_19059	XP_023347639.1	1050	654	108434	13003	XP_023347639.1 high affinity cGMP-specific 3',5'-cyclic phosphodiesterase 9A-like isoform X1 [Eurytemora affinis]
mnor_11974	REF_STRG_1_49070_XLOC_026203.2.p1	eaff_6882	XP_023329821.1	1323	1116	66600	7366	XP_023329821.1 26S proteasome non-ATPase regulatory subunit 4-like [Eurytemora affinis]
mnor_11977	REF_STRG_1_49085_XLOC_026221.2.p1	eaff_1986	XP_023322470.1	996	171	75102	925	XP_023322470.1 transaldolase-like [Eurytemora affinis]
mnor_11986	REF_STRG_1_49114_XLOC_026274.2.p1	eaff_12535	XP_023338145.1	444	453	13819	6255	XP_023338145.1 myosin-2 essential light chain-like [Eurytemora affinis]
mnor_11992	REF_STRG_1_4912_XLOC_087889.1.p1	eaff_4109	XP_023325679.1	417	399	42528	4321	XP_023325679.1 partner of bursicon-like [Eurytemora affinis]
mnor_11996	REF_STRG_1_49167_XLOC_026342.1.p1	eaff_3331	XP_023324518.1	1122	1119	58095	7862	XP_023324518.1 zinc transporter 7-like [Eurytemora affinis]
mnor_12	COM_SPAL_1_000297_XLOC_001301.6.p1	eaff_7668	XP_023330965.1	756	444	20451	10675	XP_023330965.1 40S ribosomal protein S16-like [Eurytemora affinis]
mnor_12005	REF_STRG_1_49216_XLOC_026418.2.p1	eaff_2565	XP_023323365.1	1476	1464	2260	23534	XP_023323365.1 aldehyde dehydrogenase X, mitochondrial-like [Eurytemora affinis]
mnor_12008	REF_STRG_1_49237_XLOC_026441.2.p1	eaff_114	XP_023319632.1	3381	2076	166053	16989	XP_023319632.1 dystroglycan-like [Eurytemora affinis]
mnor_1201	COM_SPAL_1_014088_XLOC_049526.1.p1	eaff_8517	XP_023332215.1	3867	3044	37083	39573	XP_023332215.1 chaoptin-like, partial [Eurytemora affinis]
mnor_12021	REF_STRG_1_49309_XLOC_026559.1.p1	eaff_11356	XP_023336386.1	675	567	193726	11684	XP_023336386.1 FMRFamide receptor-like [Eurytemora affinis]
mnor_12027	REF_STRG_1_4931_XLOC_087517.1.p1	eaff_1061	XP_023321117.1	1638	1530	211369	22915	XP_023321117.1 MAP kinase-interacting serine/threonine-protein kinase 1-like isoform X1 [Eurytemora affinis]
mnor_1203	COM_SPAL_1_014121_XLOC_049614.3.p1	eaff_8153	XP_023331689.1	1662	1905	60285	12122	XP_023331689.1 peptidylprolyl isomerase domain and WD repeat-containing protein 1-like [Eurytemora affinis]
mnor_12039	REF_STRG_1_49383_XLOC_026668.2.p1	eaff_6969	XP_023329953.1	606	954	129415	14963	XP_023329953.1 nuclear factor 1-like isoform X1 [Eurytemora affinis]
mnor_1204	COM_SPAL_1_014124_XLOC_049617.4.p1	eaff_4961	XP_023326891.1	2022	2199	324946	21087	XP_023326891.1 E3 ubiquitin-protein ligase UHRF1-like [Eurytemora affinis]
mnor_12044	REF_STRG_1_49407_XLOC_026695.1.p1	eaff_7831	XP_023331195.1	699	708	1672	3586	XP_023331195.1 androgen-induced gene 1 protein-like [Eurytemora affinis]
mnor_12049	REF_STRG_1_49423_XLOC_026720.2.p1	eaff_9758	XP_023334074.1	9588	7453	135874	36117	XP_023334074.1 protocadherin-like wing polarity protein stan [Eurytemora affinis]
mnor_1205	COM_SPAL_1_014138_XLOC_049645.1.p1	eaff_18182	XP_023346449.1	1311	1320	65081	10546	XP_023346449.1 beta-catenin-like protein 1 [Eurytemora affinis]
mnor_12057	REF_STRG_1_4945_XLOC_087975.1.p1	eaff_16208	XP_023343623.1	984	669	72927	7925	XP_023343623.1 annexin A7-like [Eurytemora affinis]
mnor_1206	COM_SPAL_1_014150_XLOC_049694.6.p1	eaff_16256	XP_023343685.1	1674	822	138201	5780	XP_023343685.1 diphthine methyl ester synthase-like [Eurytemora affinis]
mnor_12066	REF_STRG_1_4949_XLOC_087976.2.p1	eaff_13546	XP_023339776.1	801	527	1135	4102	XP_023339776.1 uncharacterized protein LOC111710011 [Eurytemora affinis]
mnor_12078	REF_STRG_1_49553_XLOC_026930.1.p1	eaff_9875	XP_023334255.1	915	705	9118	1402	XP_023334255.1 helix-loop-helix protein 3-like [Eurytemora affinis]
mnor_1208	COM_SPAL_1_014163_XLOC_049730.9.p1	eaff_11644	XP_023336798.1	1302	1299	40386	3906	XP_023336798.1 adenosylhomocysteinase-like [Eurytemora affinis]
mnor_12085	REF_STRG_1_49580_XLOC_026965.1.p1	eaff_14359	XP_023340932.1	597	1377	836	22587	XP_023340932.1 silk gland factor 3-like [Eurytemora affinis]
mnor_12086	REF_STRG_1_49583_XLOC_026976.4.p1	eaff_11628	XP_023336760.1	1614	1644	70953	20596	XP_023336760.1 5-aminolevulinate synthase, nonspecific, mitochondrial-like isoform X1 [Eurytemora affinis]
mnor_12089	REF_STRG_1_49615_XLOC_027025.1.p1	eaff_17378	XP_023345290.1	1305	1269	81192	11327	XP_023345290.1 probable imidazolonepropionase isoform X1 [Eurytemora affinis]
mnor_12094	REF_STRG_1_49627_XLOC_027039.7.p1	eaff_4025	XP_023325555.1	1089	1083	18653	15765	XP_023325555.1 LOW QUALITY PROTEIN: innexin inx2-like [Eurytemora affinis]
mnor_1210	COM_SPAL_1_014207_XLOC_049877.1.p1	eaff_2566	XP_023323366.1	894	909	153539	8352	XP_023323366.1 serine/threonine-protein phosphatase 6 catalytic subunit-like [Eurytemora affinis]
mnor_12106	REF_STRG_1_4971_XLOC_088234.5.p1	eaff_11521	XP_023336611.1	729	510	237383	3335	XP_023336611.1 glutathione S-transferase 1-like [Eurytemora affinis]
mnor_12107	REF_STRG_1_49722_XLOC_027187.2.p1	eaff_14444	XP_023341053.1	3135	2859	89195	12695	XP_023341053.1 ubiquitin-like modifier-activating enzyme 1 [Eurytemora affinis]
mnor_12113	REF_STRG_1_49756_XLOC_027223.1.p1	eaff_16064	XP_023343415.1	1338	2076	83831	5827	XP_023343415.1 U3 small nucleolar ribonucleoprotein protein MPP10-like [Eurytemora affinis]
mnor_1212	COM_SPAL_1_014228_XLOC_049945.1.p1	eaff_14784	XP_023341566.1	3957	2917	145744	9749	XP_023341566.1 protein kibra-like [Eurytemora affinis]
mnor_12124	REF_STRG_1_49789_XLOC_027288.1.p1	eaff_8498	XP_023332160.1	1077	945	40464	23040	XP_023332160.1 uncharacterized protein LOC111704236 isoform X1 [Eurytemora affinis]
mnor_12129	REF_STRG_1_49797_XLOC_027300.6.p1	eaff_14993	XP_023341840.1	702	738	105282	22210	XP_023341840.1 protein spartin-like [Eurytemora affinis]
mnor_1213	COM_SPAL_1_014246_XLOC_050008.3.p1	eaff_17341	XP_023345239.1	1311	991	367007	42446	XP_023345239.1 serine/threonine-protein kinase tricorner-like isoform X1 [Eurytemora affinis]
mnor_12133	REF_STRG_1_49821_XLOC_027331.1.p1	eaff_11458	XP_023336528.1	1212	1041	14506	32981	XP_023336528.1 cyclin G-like [Eurytemora affinis]
mnor_1214	COM_SPAL_1_014254_XLOC_050030.2.p1	eaff_2159	XP_023322770.1	1608	1521	22697	13874	XP_023322770.1 metalloprotease TIKI1-like [Eurytemora affinis]
mnor_1215	COM_SPAL_1_014255_XLOC_050034.7.p1	eaff_18061	XP_023346299.1	1587	1404	614640	17355	XP_023346299.1 LOW QUALITY PROTEIN: ribosomal protein S6 kinase beta-1-like [Eurytemora affinis]
mnor_12156	REF_STRG_1_49919_XLOC_027464.1.p1	eaff_16420	XP_023343911.1	2103	1362	41665	16878	XP_023343911.1 transmembrane protease serine 6-like [Eurytemora affinis]
mnor_1216	COM_SPAL_1_014256_XLOC_050048.7.p1	eaff_16686	XP_023344277.1	1074	1101	127398	7652	XP_023344277.1 LOW QUALITY PROTEIN: phosphoribosyl pyrophosphate synthase-associated protein 2-like [Eurytemora affinis]
mnor_12162	REF_STRG_1_49945_XLOC_027517.2.p1	eaff_16561	XP_023344089.1	2880	2592	5447	12467	XP_023344089.1 xylosyltransferase oxt-like [Eurytemora affinis]
mnor_1217	COM_SPAL_1_014265_XLOC_050063.1.p1	eaff_2659	XP_023323510.1	2484	1200	191413	2374	XP_023323510.1 katanin p60 ATPase-containing subunit A-like 2 [Eurytemora affinis]
mnor_12174	REF_STRG_1_49981_XLOC_027582.1.p1	eaff_6473	XP_023329186.1	1332	1617	269951	12849	XP_023329186.1 uncharacterized protein LOC111701941 [Eurytemora affinis]
mnor_1218	COM_SPAL_1_014269_XLOC_050075.2.p1	eaff_1710	XP_023322021.1	2025	2397	311374	25241	XP_023322021.1 protein tyrosine phosphatase domain-containing protein 1-like isoform X1 [Eurytemora affinis]
mnor_12184	REF_STRG_1_50029_XLOC_027646.1.p1	eaff_18634	XP_023347072.1	699	591	13967	24401	XP_023347072.1 neurexin-2-like [Eurytemora affinis]
mnor_12188	REF_STRG_1_50041_XLOC_027660.2.p1	eaff_6513	XP_023329260.1	3192	4252	77510	29417	XP_023329260.1 regulator of G-protein signaling loco-like, partial [Eurytemora affinis]
mnor_12191	REF_STRG_1_5004_XLOC_088833.1.p1	eaff_9297	XP_023333362.1	657	624	450412	3709	XP_023333362.1 mitochondrial import inner membrane translocase subunit Tim21-like [Eurytemora affinis]
mnor_12192	REF_STRG_1_5005_XLOC_088835.5.p1	eaff_19672	XP_023348454.1	1614	1272	248326	14872	XP_023348454.1 activating signal cointegrator 1-like [Eurytemora affinis]
mnor_122	COM_SPAL_1_002481_XLOC_012842.1.p1	eaff_986	XP_023321011.1	1242	1107	24465	30671	XP_023321011.1 intraflagellar transport protein 57 homolog [Eurytemora affinis]
mnor_1220	COM_SPAL_1_014274_XLOC_050085.1.p1	eaff_10398	XP_023335052.1	1698	1476	208024	19352	XP_023335052.1 phenylalanine--tRNA ligase alpha subunit-like isoform X1 [Eurytemora affinis]
mnor_12200	REF_STRG_1_50094_XLOC_027729.1.p1	eaff_17308	XP_023345191.1	759	777	51367	13180	XP_023345191.1 NADH dehydrogenase [ubiquinone] iron-sulfur protein 3, mitochondrial-like [Eurytemora affinis]
mnor_12202	REF_STRG_1_50105_XLOC_027754.1.p1	eaff_3960	XP_023325452.1	423	399	5843	1942	XP_023325452.1 nuclear receptor 2C2-associated protein-like [Eurytemora affinis]
mnor_12205	REF_STRG_1_50109_XLOC_027734.3.p1	eaff_6174	XP_023328730.1	597	594	22415	3899	XP_023328730.1 peroxiredoxin-2-like [Eurytemora affinis]
mnor_12208	REF_STRG_1_50122_XLOC_027779.1.p1	eaff_9057	XP_023333000.1	666	678	42662	3287	XP_023333000.1 thioredoxin domain-containing protein 9-like [Eurytemora affinis]
mnor_1221	COM_SPAL_1_014306_XLOC_050161.1.p1	eaff_11334	XP_023336360.1	1386	888	43493	9218	XP_023336360.1 probable inactive 1-aminocyclopropane-1-carboxylate synthase-like protein 2, partial [Eurytemora affinis]
mnor_12216	REF_STRG_1_50180_XLOC_027845.1.p1	eaff_9072	XP_023333023.1	1278	1866	33347	7973	XP_023333023.1 uncharacterized protein LOC111704881 [Eurytemora affinis]
mnor_1222	COM_SPAL_1_014337_XLOC_050273.1.p1	eaff_17708	XP_023345782.1	1389	1215	50913	29131	XP_023345782.1 FMRFamide receptor-like [Eurytemora affinis]
mnor_1223	COM_SPAL_1_014345_XLOC_050296.8.p1	eaff_20618	XP_023349725.1	765	771	73437	6273	XP_023349725.1 ES1 protein homolog, mitochondrial-like isoform X1 [Eurytemora affinis]
mnor_12235	REF_STRG_1_50284_XLOC_028028.3.p1	eaff_19022	XP_023347580.1	1074	1590	245185	4099	XP_023347580.1 uncharacterized protein LOC111716367 [Eurytemora affinis]
mnor_12237	REF_STRG_1_50315_XLOC_028064.1.p1	eaff_17374	XP_023345286.1	1635	1668	242599	12313	XP_023345286.1 b(0,+)-type amino acid transporter 1-like [Eurytemora affinis]
mnor_1224	COM_SPAL_1_014356_XLOC_050335.1.p1	eaff_10709	XP_023335458.1	4146	3150	65629	12218	XP_023335458.1 uncharacterized protein LOC111706760 [Eurytemora affinis]
mnor_12240	REF_STRG_1_50328_XLOC_028073.2.p1	eaff_20086	XP_023348976.1	1203	291	57444	422	XP_023348976.1 probable pyruvate dehydrogenase E1 component subunit alpha, mitochondrial [Eurytemora affinis]
mnor_12242	REF_STRG_1_50333_XLOC_028086.5.p1	eaff_9249	XP_023333281.1	819	942	74936	12700	XP_023333281.1 LOW QUALITY PROTEIN: hydroxyacyl-coenzyme A dehydrogenase, mitochondrial-like [Eurytemora affinis]
mnor_12245	REF_STRG_1_50345_XLOC_028101.1.p1	eaff_12638	XP_023338284.1	1989	1644	115087	12130	XP_023338284.1 pescadillo-like [Eurytemora affinis]
mnor_12248	REF_STRG_1_50381_XLOC_028157.2.p1	eaff_9907	XP_023334292.1	1764	3165	100348	8144	XP_023334292.1 uncharacterized protein LOC111705844 [Eurytemora affinis]
mnor_12251	REF_STRG_1_50408_XLOC_028188.1.p1	eaff_4251	XP_023325892.1	1617	1599	70091	10690	XP_023325892.1 apoptosis inhibitor 5-like [Eurytemora affinis]
mnor_12252	REF_STRG_1_50410_XLOC_028187.1.p1	eaff_10934	XP_023335777.1	1266	1485	63380	4727	XP_023335777.1 deoxyribonuclease-1-like isoform X1 [Eurytemora affinis]
mnor_12258	REF_STRG_1_50439_XLOC_028228.8.p1	eaff_13951	XP_023340353.1	5124	5544	75217	82781	XP_023340353.1 plexin-A4-like [Eurytemora affinis]
mnor_1226	COM_SPAL_1_014377_XLOC_050401.3.p1	eaff_6138	XP_023328672.1	600	591	10656	9670	XP_023328672.1 GTP-binding protein Di-Ras2-like [Eurytemora affinis]
mnor_12260	REF_STRG_1_50449_XLOC_028232.1.p1	eaff_18782	XP_023347266.1	648	543	35266	7992	XP_023347266.1 uncharacterized protein LOC111716085 isoform X1 [Eurytemora affinis]
mnor_12263	REF_STRG_1_50462_XLOC_028250.1.p1	eaff_4708	XP_023326536.1	1800	1761	38277	34628	XP_023326536.1 kelch-like protein 34 [Eurytemora affinis]
mnor_1227	COM_SPAL_1_014378_XLOC_050411.2.p1	eaff_13574	XP_023339823.1	1617	1620	112014	3867	XP_023339823.1 formimidoyltransferase-cyclodeaminase-like [Eurytemora affinis]
mnor_12270	REF_STRG_1_50490_XLOC_028304.2.p1	eaff_7651	XP_023330943.1	834	813	48286	3945	XP_023330943.1 39S ribosomal protein L46, mitochondrial-like [Eurytemora affinis]
mnor_12276	REF_STRG_1_50503_XLOC_028320.3.p1	eaff_298	XP_023319948.1	1128	675	7410	1027	XP_023319948.1 serine/threonine-protein kinase pim-3-like [Eurytemora affinis]
mnor_12287	REF_STRG_1_50575_XLOC_028434.1.p1	eaff_7197	XP_023330294.1	1113	1617	3174	20765	XP_023330294.1 longitudinals lacking protein, isoforms H/M/V-like [Eurytemora affinis]
mnor_12289	REF_STRG_1_50587_XLOC_028448.1.p1	eaff_4231	XP_023325865.1	957	948	136785	27726	XP_023325865.1 TBC1 domain family member 7-like [Eurytemora affinis]
mnor_1229	COM_SPAL_1_014388_XLOC_050440.1.p1	eaff_19782	XP_023348593.1	1359	779	49651	10091	XP_023348593.1 chymotrypsin-like elastase family member 2A isoform X1 [Eurytemora affinis]
mnor_1230	COM_SPAL_1_014389_XLOC_050441.2.p1	eaff_9259	XP_023333297.1	1215	1332	29170	4458	XP_023333297.1 DNA-directed RNA polymerase III subunit RPC4-like [Eurytemora affinis]
mnor_12302	REF_STRG_1_50654_XLOC_028553.2.p1	eaff_10610	XP_023335324.1	1368	1341	157125	6740	XP_023335324.1 molybdopterin synthase catalytic subunit-like [Eurytemora affinis]
mnor_12309	REF_STRG_1_50686_XLOC_028609.1.p1	eaff_18288	XP_023346585.1	1290	1167	50479	9762	XP_023346585.1 sestrin homolog [Eurytemora affinis]
mnor_12324	REF_STRG_1_50755_XLOC_028713.1.p1	eaff_4230	XP_023325864.1	978	963	109155	6142	XP_023325864.1 THO complex subunit 3-like [Eurytemora affinis]
mnor_12325	REF_STRG_1_50761_XLOC_028725.3.p1	eaff_1335	XP_023321509.1	1776	2292	82336	7824	XP_023321509.1 DET1 homolog [Eurytemora affinis]
mnor_1233	COM_SPAL_1_014418_XLOC_050524.1.p1	eaff_2988	XP_023324020.1	2814	2724	121360	22063	XP_023324020.1 disintegrin and metalloproteinase domain-containing protein 10-like isoform X1 [Eurytemora affinis]
mnor_1234	COM_SPAL_1_014424_XLOC_050543.3.p1	eaff_13722	XP_023340037.1	3579	3387	144540	65817	XP_023340037.1 sushi, von Willebrand factor type A, EGF and pentraxin domain-containing protein 1-like [Eurytemora affinis]
mnor_12341	REF_STRG_1_50857_XLOC_028857.5.p1	eaff_15332	XP_023342346.1	555	471	112514	13388	XP_023342346.1 caveolin-2-like [Eurytemora affinis]
mnor_1235	COM_SPAL_1_014432_XLOC_050566.2.p1	eaff_15906	XP_023343191.1	4863	3516	123872	38598	XP_023343191.1 transmembrane channel-like protein 3 [Eurytemora affinis]
mnor_12354	REF_STRG_1_50912_XLOC_028933.2.p1	eaff_3476	XP_023324707.1	723	1323	30191	6391	XP_023324707.1 uncharacterized protein LOC111698575 [Eurytemora affinis]
mnor_1236	COM_SPAL_1_014444_XLOC_050611.1.p1	eaff_11488	XP_023336563.1	966	1434	162880	9990	XP_023336563.1 UDP-N-acetylglucosamine/UDP-glucose/GDP-mannose transporter-like [Eurytemora affinis]
mnor_12374	REF_STRG_1_51012_XLOC_029059.3.p1	eaff_7619	XP_023330903.1	1731	2442	187325	32600	XP_023330903.1 multiple C2 and transmembrane domain-containing protein-like isoform X1 [Eurytemora affinis]
mnor_12394	REF_STRG_1_51087_XLOC_029168.3.p1	eaff_7300	XP_023330445.1	1368	1308	79952	13354	XP_023330445.1 riboflavin transporter 2-like [Eurytemora affinis]
mnor_1240	COM_SPAL_1_014470_XLOC_050708.3.p1	eaff_17121	XP_023344942.1	984	1032	50400	6774	XP_023344942.1 intraflagellar transport protein 46 homolog [Eurytemora affinis]
mnor_12409	REF_STRG_1_5122_XLOC_090027.1.p1	eaff_6832	XP_023329750.1	2370	2682	140837	70560	XP_023329750.1 pumilio homolog 2-like isoform X1 [Eurytemora affinis]
mnor_12415	REF_STRG_1_51281_XLOC_029442.1.p1	eaff_14036	XP_023340462.1	627	600	168759	2487	XP_023340462.1 uncharacterized protein LOC111710585 [Eurytemora affinis]
mnor_12434	REF_STRG_1_51383_XLOC_029588.1.p1	eaff_20626	XP_023349734.1	690	705	80717	11619	XP_023349734.1 dolichyldiphosphatase 1-like [Eurytemora affinis]
mnor_1244	COM_SPAL_1_014508_XLOC_050831.2.p1	eaff_1297	XP_023321469.1	4329	2415	202666	13466	XP_023321469.1 nucleolar MIF4G domain-containing protein 1-like [Eurytemora affinis]
mnor_12445	REF_STRG_1_51421_XLOC_029644.1.p1	eaff_6114	XP_023328626.1	1737	1737	43435	14275	XP_023328626.1 protein tramtrack, alpha isoform-like isoform X1 [Eurytemora affinis]
mnor_12454	REF_STRG_1_51450_XLOC_029686.2.p1	eaff_9144	XP_023333129.1	1035	999	94464	8665	XP_023333129.1 clavesin-1-like [Eurytemora affinis]
mnor_12462	REF_STRG_1_51507_XLOC_029766.1.p1	eaff_3166	XP_023324281.1	1206	1227	70344	10115	XP_023324281.1 LOW QUALITY PROTEIN: dnaJ homolog subfamily A member 4-like [Eurytemora affinis]
mnor_1247	COM_SPAL_1_014523_XLOC_050877.1.p1	eaff_14505	XP_023341136.1	5451	6240	178730	14700	XP_023341136.1 tyrosine-protein phosphatase non-receptor type 23-like [Eurytemora affinis]
mnor_12482	REF_STRG_1_51587_XLOC_029910.2.p1	eaff_16664	XP_023344237.1	1107	1089	117125	6490	XP_023344237.1 mRNA export factor-like [Eurytemora affinis]
mnor_12486	REF_STRG_1_5159_XLOC_090338.2.p1	eaff_349	XP_023320048.1	1128	1110	150365	1234	XP_023320048.1 ubiquitin-like protein 7 [Eurytemora affinis]
mnor_12489	REF_STRG_1_51609_XLOC_029941.2.p1	eaff_8143	XP_023331670.1	1041	1023	140308	3513	XP_023331670.1 DDB1- and CUL4-associated factor 7 [Eurytemora affinis]
mnor_12490	REF_STRG_1_5160_XLOC_090334.2.p1	eaff_1872	XP_023322279.1	1032	966	50744	8541	XP_023322279.1 galactosylgalactosylxylosylprotein 3-beta-glucuronosyltransferase I-like isoform X1 [Eurytemora affinis]
mnor_1250	COM_SPAL_1_014542_XLOC_050935.3.p1	eaff_16242	XP_023343664.1	1815	2193	80784	22019	XP_023343664.1 ATP-binding cassette sub-family F member 3-like [Eurytemora affinis]
mnor_12505	REF_STRG_1_51657_XLOC_030017.1.p1	eaff_8494	XP_023332153.1	612	621	50565	8713	XP_023332153.1 adenylate kinase isoenzyme 1-like isoform X1 [Eurytemora affinis]
mnor_12519	REF_STRG_1_51727_XLOC_030133.2.p1	eaff_13022	XP_023338859.1	2850	2922	40209	15319	XP_023338859.1 transient receptor potential cation channel protein painless-like [Eurytemora affinis]
mnor_12527	REF_STRG_1_51763_XLOC_030196.2.p1	eaff_16072	XP_023343430.1	771	819	104893	11044	XP_023343430.1 ankyrin repeat domain-containing protein 16-like [Eurytemora affinis]
mnor_12529	REF_STRG_1_51772_XLOC_030212.1.p1	eaff_15503	XP_023342608.1	1869	1479	142004	16987	XP_023342608.1 photoreceptor-specific nuclear receptor-like [Eurytemora affinis]
mnor_1253	COM_SPAL_1_014577_XLOC_051060.1.p1	eaff_543	XP_023320354.1	981	546	60905	13361	XP_023320354.1 phosphopantothenoylcysteine decarboxylase-like [Eurytemora affinis]
mnor_1254	COM_SPAL_1_014582_XLOC_051075.2.p1	eaff_5472	XP_023327653.1	1761	1770	2174	5843	XP_023327653.1 poly(A) polymerase type 3-like [Eurytemora affinis]
mnor_12541	REF_STRG_1_51824_XLOC_030300.1.p1	eaff_14083	XP_023340521.1	1038	1047	135125	6417	XP_023340521.1 activator of 90 kDa heat shock protein ATPase homolog 1-like isoform X1 [Eurytemora affinis]
mnor_1255	COM_SPAL_1_014583_XLOC_051077.3.p1	eaff_510	XP_023320302.1	1455	1302	110445	12198	XP_023320302.1 acetylcholine receptor subunit alpha-L1-like [Eurytemora affinis]
mnor_12551	REF_STRG_1_51898_XLOC_030394.3.p1	eaff_7157	XP_023330232.1	2919	3084	33023	15965	XP_023330232.1 hormone receptor 4-like isoform X1 [Eurytemora affinis]
mnor_1256	COM_SPAL_1_014593_XLOC_051120.2.p1	eaff_14628	XP_023341317.1	1347	1371	204331	3365	XP_023341317.1 NF-kappa-B inhibitor alpha-like [Eurytemora affinis]
mnor_12579	REF_STRG_1_52052_XLOC_030623.1.p1	eaff_2493	XP_023323268.1	1146	1221	36756	8922	XP_023323268.1 inositol polyphosphate multikinase-like [Eurytemora affinis]
mnor_1258	COM_SPAL_1_014612_XLOC_051180.1.p1	eaff_14763	XP_023341529.1	1173	1506	31783	16176	XP_023341529.1 LOW QUALITY PROTEIN: tetratricopeptide repeat protein 8-like [Eurytemora affinis]
mnor_12582	REF_STRG_1_52079_XLOC_030655.2.p1	eaff_7158	XP_023330234.1	1467	1962	109863	12224	XP_023330234.1 alanine--glyoxylate aminotransferase 2, mitochondrial-like [Eurytemora affinis]
mnor_12591	REF_STRG_1_52140_XLOC_030755.1.p1	eaff_14594	XP_023341272.1	1020	981	56290	10907	XP_023341272.1 uncharacterized protein LOC111711215 [Eurytemora affinis]
mnor_1260	COM_SPAL_1_014646_XLOC_051273.1.p1	eaff_3744	XP_023325120.1	1338	1140	149644	11421	XP_023325120.1 succinate--hydroxymethylglutarate CoA-transferase-like [Eurytemora affinis]
mnor_12606	REF_STRG_1_52217_XLOC_030871.3.p1	eaff_14436	XP_023341037.1	2892	2694	127615	18303	XP_023341037.1 MAP kinase-activating death domain protein-like [Eurytemora affinis]
mnor_1261	COM_SPAL_1_014666_XLOC_051308.1.p1	eaff_10230	XP_023334799.1	1650	2085	151240	11024	XP_023334799.1 calcium uptake protein 1 homolog, mitochondrial-like isoform X1 [Eurytemora affinis]
mnor_12626	REF_STRG_1_52310_XLOC_031006.3.p1	eaff_436	XP_023320190.1	462	459	15753	2208	XP_023320190.1 40S ribosomal protein S11-like [Eurytemora affinis]
mnor_12629	REF_STRG_1_52323_XLOC_031039.1.p1	eaff_18698	XP_023347157.1	315	426	227977	8027	XP_023347157.1 microtubule-associated proteins 1A/1B light chain 3A-like [Eurytemora affinis]
mnor_1263	COM_SPAL_1_014695_XLOC_051407.1.p1	eaff_1031	XP_023321074.1	999	1041	52497	10998	XP_023321074.1 jmjC domain-containing protein 7-like isoform X1 [Eurytemora affinis]
mnor_12637	REF_STRG_1_52359_XLOC_031083.3.p1	eaff_11491	XP_023336573.1	534	573	72762	7620	XP_023336573.1 coatomer subunit zeta-1-like [Eurytemora affinis]
mnor_12639	REF_STRG_1_52373_XLOC_031107.1.p1	eaff_20307	XP_023349269.1	2427	2324	198951	22296	XP_023349269.1 peroxidase-like [Eurytemora affinis]
mnor_1265	COM_SPAL_1_014711_XLOC_051433.1.p1	eaff_12686	XP_023338383.1	1149	1449	158230	33341	XP_023338383.1 serine/threonine-protein phosphatase 2A 56 kDa regulatory subunit epsilon isoform-like isoform X1 [Eurytemora affinis]
mnor_12652	REF_STRG_1_52437_XLOC_031206.1.p1	eaff_6994	XP_023329995.1	1044	957	89773	7178	XP_023329995.1 ethanolamine kinase 1-like [Eurytemora affinis]
mnor_12655	REF_STRG_1_52463_XLOC_031237.2.p1	eaff_1899	XP_023322328.1	1818	1395	61650	9007	XP_023322328.1 forkhead box protein N4-like [Eurytemora affinis]
mnor_12661	REF_STRG_1_52493_XLOC_031282.2.p1	eaff_16506	XP_023344016.1	867	1329	89207	11196	XP_023344016.1 hydroxysteroid dehydrogenase-like protein 2 [Eurytemora affinis]
mnor_12669	REF_STRG_1_52550_XLOC_031363.1.p1	eaff_16945	XP_023344674.1	1152	1173	42752	13534	XP_023344674.1 proliferation-associated protein 2G4-like [Eurytemora affinis]
mnor_1267	COM_SPAL_1_014733_XLOC_051483.7.p1	eaff_452	XP_023320209.1	1056	822	74008	3486	XP_023320209.1 SAGA-associated factor 29-like [Eurytemora affinis]
mnor_12674	REF_STRG_1_5257_XLOC_091826.5.p1	eaff_4279	XP_023325938.1	1824	1686	540048	26967	XP_023325938.1 solute carrier family 23 member 2-like [Eurytemora affinis]
mnor_1268	COM_SPAL_1_014743_XLOC_051513.1.p1	eaff_2295	XP_023322960.1	918	732	136953	3568	XP_023322960.1 60S ribosomal protein L7-like [Eurytemora affinis]
mnor_12686	REF_STRG_1_52628_XLOC_031503.5.p1	eaff_7056	XP_023330091.1	1131	1416	130500	7449	XP_023330091.1 mitochondrial inner membrane protein OXA1L-like isoform X1 [Eurytemora affinis]
mnor_12687	REF_STRG_1_5263_XLOC_090936.6.p1	eaff_9282	XP_023333343.1	450	462	51982	6839	XP_023333343.1 calmodulin isoform X1 [Eurytemora affinis]
mnor_12688	REF_STRG_1_52645_XLOC_031519.6.p1	eaff_10737	XP_023335499.1	1263	1113	13458	5885	XP_023335499.1 schwannomin-interacting protein 1-like [Eurytemora affinis]
mnor_1269	COM_SPAL_1_014759_XLOC_051533.9.p1	eaff_19294	XP_023347954.1	3573	2334	178243	18051	XP_023347954.1 DNA-directed RNA polymerase III subunit RPC1-like [Eurytemora affinis]
mnor_1270	COM_SPAL_1_014779_XLOC_051590.4.p1	eaff_4645	XP_023326427.1	1179	1578	42293	12917	XP_023326427.1 synaptic vesicle 2-related protein-like [Eurytemora affinis]
mnor_12704	REF_STRG_1_52716_XLOC_031647.1.p1	eaff_9063	XP_023333010.1	2973	2871	98019	14088	XP_023333010.1 E3 ubiquitin-protein ligase MARCH6-like [Eurytemora affinis]
mnor_12706	REF_STRG_1_52726_XLOC_031659.1.p1	eaff_16379	XP_023343861.1	576	636	29714	4252	XP_023343861.1 cyclin-dependent kinase inhibitor 3-like [Eurytemora affinis]
mnor_1271	COM_SPAL_1_014794_XLOC_051640.3.p1	eaff_6746	XP_023329640.1	810	849	38537	3204	XP_023329640.1 inhibitor of growth protein 1-like [Eurytemora affinis]
mnor_12720	REF_STRG_1_52806_XLOC_031780.6.p1	eaff_17388	XP_023345305.1	3195	3141	243122	30235	XP_023345305.1 nuclear export mediator factor NEMF-like [Eurytemora affinis]
mnor_12721	REF_STRG_1_5280_XLOC_092139.3.p1	eaff_10758	XP_023335525.1	903	903	241078	15649	XP_023335525.1 elongation factor Ts, mitochondrial-like isoform X1 [Eurytemora affinis]
mnor_1273	COM_SPAL_1_014815_XLOC_051722.4.p1	eaff_12804	XP_023338555.1	1350	2736	166769	22118	XP_023338555.1 zinc finger MYND domain-containing protein 11-like isoform X1 [Eurytemora affinis]
mnor_12733	REF_STRG_1_52873_XLOC_031874.2.p1	eaff_964	XP_023320984.1	393	402	58175	1911	XP_023320984.1 transcription initiation factor TFIID subunit 13-like [Eurytemora affinis]
mnor_1274	COM_SPAL_1_014824_XLOC_051762.1.p1	eaff_8258	XP_023331837.1	984	732	71477	4563	XP_023331837.1 28S ribosomal protein S2, mitochondrial-like [Eurytemora affinis]
mnor_12740	REF_STRG_1_52936_XLOC_031956.4.p1	eaff_14034	XP_023340460.1	1476	1554	277462	12399	XP_023340460.1 paxillin-like [Eurytemora affinis]
mnor_12742	REF_STRG_1_52949_XLOC_031968.1.p1	eaff_5365	XP_023327491.1	1026	1080	72184	1306	XP_023327491.1 uncharacterized protein LOC111700713 [Eurytemora affinis]
mnor_1275	COM_SPAL_1_014835_XLOC_051800.2.p1	eaff_10914	XP_023335749.1	1800	2046	135568	3477	XP_023335749.1 ESF1 homolog [Eurytemora affinis]
mnor_12767	REF_STRG_1_5307_XLOC_092376.1.p1	eaff_1063	XP_023321122.1	381	387	43501	2210	XP_023321122.1 tctex1 domain-containing protein 2-like [Eurytemora affinis]
mnor_12784	REF_STRG_1_53193_XLOC_032326.3.p1	eaff_19378	XP_023348077.1	1506	976	123570	8162	XP_023348077.1 E3 ubiquitin-protein ligase RNF25-like isoform X1 [Eurytemora affinis]
mnor_12816	REF_STRG_1_53358_XLOC_032568.1.p1	eaff_12332	XP_023337848.1	1365	939	93173	6384	XP_023337848.1 dipeptidyl peptidase 1-like isoform X3 [Eurytemora affinis]
mnor_12817	REF_STRG_1_53359_XLOC_032569.2.p1	eaff_2220	XP_023322851.1	1368	1362	36336	6582	XP_023322851.1 bleomycin hydrolase-like [Eurytemora affinis]
mnor_1283	COM_SPAL_1_014931_XLOC_052197.3.p1	eaff_5534	XP_023327741.1	1425	1461	190686	7471	XP_023327741.1 plexin domain-containing protein 2-like [Eurytemora affinis]
mnor_12830	REF_STRG_1_53446_XLOC_032719.1.p1	eaff_314	XP_023319974.1	663	663	3161	8438	XP_023319974.1 uncharacterized protein LOC111695054 isoform X1 [Eurytemora affinis]
mnor_12834	REF_STRG_1_53462_XLOC_032756.1.p1	eaff_10263	XP_023334857.1	480	516	48487	11199	XP_023334857.1 acidic phospholipase A2-like [Eurytemora affinis]
mnor_12869	REF_STRG_1_53674_XLOC_033034.2.p1	eaff_3410	XP_023324625.1	1278	1029	23033	10150	XP_023324625.1 elongation factor 1-gamma-like [Eurytemora affinis]
mnor_1287	COM_SPAL_1_014956_XLOC_052275.2.p1	eaff_17611	XP_023345622.1	1371	1503	152477	29046	XP_023345622.1 protein singed-like [Eurytemora affinis]
mnor_1288	COM_SPAL_1_014971_XLOC_052311.6.p1	eaff_20694	XP_023349832.1	1398	2043	162069	12615	XP_023349832.1 sec1 family domain-containing protein 2-like isoform X1 [Eurytemora affinis]
mnor_12882	REF_STRG_1_53751_XLOC_033143.1.p1	eaff_6401	XP_023329078.1	831	867	7684	6854	XP_023329078.1 transformer-2 protein homolog beta-like [Eurytemora affinis]
mnor_1289	COM_SPAL_1_014976_XLOC_052316.5.p1	eaff_2309	XP_023322980.1	2124	2049	8606	6688	XP_023322980.1 serine/threonine-protein kinase VRK1-like isoform X1 [Eurytemora affinis]
mnor_129	COM_SPAL_1_002511_XLOC_012959.2.p1	eaff_3456	XP_023324678.1	7590	11646	236417	20985	XP_023324678.1 LOW QUALITY PROTEIN: DNA-dependent protein kinase catalytic subunit-like [Eurytemora affinis]
mnor_12900	REF_STRG_1_53841_XLOC_033281.1.p1	eaff_932	XP_023320936.1	555	516	89108	3372	XP_023320936.1 uncharacterized protein LOC111695740 [Eurytemora affinis]
mnor_12901	REF_STRG_1_53852_XLOC_033295.1.p1	eaff_5011	XP_023326953.1	1899	1647	45517	7966	XP_023326953.1 D-glucuronyl C5-epimerase-like [Eurytemora affinis]
mnor_12902	REF_STRG_1_53857_XLOC_033297.1.p1	eaff_355	XP_023320054.1	3207	3396	4865	7699	XP_023320054.1 ubiquitin carboxyl-terminal hydrolase 25-like [Eurytemora affinis]
mnor_12903	REF_STRG_1_53864_XLOC_033308.1.p1	eaff_2944	XP_023323954.1	1848	1629	146770	11544	XP_023323954.1 solute carrier family 45 member 3-like [Eurytemora affinis]
mnor_12909	REF_STRG_1_5392_XLOC_093433.13.p1	eaff_1044	XP_023321097.1	4764	3702	534870	14542	XP_023321097.1 uncharacterized protein LOC111695866 [Eurytemora affinis]
mnor_1291	COM_SPAL_1_014989_XLOC_052374.4.p1	eaff_8525	XP_023332240.1	924	1002	99823	14167	XP_023332240.1 endonuclease G, mitochondrial-like isoform X1 [Eurytemora affinis]
mnor_12915	REF_STRG_1_53949_XLOC_033428.18.p1	eaff_13855	XP_023340223.1	2094	2091	206536	6257	XP_023340223.1 cytoplasmic dynein 1 intermediate chain-like [Eurytemora affinis]
mnor_12921	REF_STRG_1_53975_XLOC_033459.1.p1	eaff_13508	XP_023339719.1	1845	1890	27509	22913	XP_023339719.1 chitooligosaccharidolytic beta-N-acetylglucosaminidase-like [Eurytemora affinis]
mnor_12928	REF_STRG_1_54020_XLOC_033530.2.p1	eaff_16944	XP_023344673.1	990	1152	21325	9980	XP_023344673.1 uncharacterized protein C3orf38 homolog [Eurytemora affinis]
mnor_1293	COM_SPAL_1_015007_XLOC_052432.1.p1	eaff_13687	XP_023339993.1	1875	1911	27040	19067	XP_023339993.1 glycosylphosphatidylinositol anchor attachment 1 protein-like [Eurytemora affinis]
mnor_12931	REF_STRG_1_54033_XLOC_033544.2.p1	eaff_1684	XP_023321990.1	957	732	68565	5168	XP_023321990.1 leucine zipper transcription factor-like protein 1 [Eurytemora affinis]
mnor_12932	REF_STRG_1_54036_XLOC_033546.2.p1	eaff_12383	XP_023337929.1	2079	2599	54362	23475	XP_023337929.1 cubilin-like [Eurytemora affinis]
mnor_1294	COM_SPAL_1_015029_XLOC_052497.8.p1	eaff_6574	XP_023329372.1	2979	2679	188333	29584	XP_023329372.1 band 4.1-like protein 5 isoform X1 [Eurytemora affinis]
mnor_12940	REF_STRG_1_54065_XLOC_033593.1.p1	eaff_13541	XP_023339770.1	1305	1239	116919	35717	XP_023339770.1 uncharacterized protein LOC111710006 [Eurytemora affinis]
mnor_12953	REF_STRG_1_54129_XLOC_033684.1.p1	eaff_18542	XP_023346945.1	918	1029	39838	5393	XP_023346945.1 putative deoxyribonuclease TATDN1 [Eurytemora affinis]
mnor_12954	REF_STRG_1_54130_XLOC_033685.1.p1	eaff_17315	XP_023345201.1	957	1086	14645	14319	XP_023345201.1 uncharacterized protein LOC111714347 [Eurytemora affinis]
mnor_1296	COM_SPAL_1_015055_XLOC_052550.6.p1	eaff_7429	XP_023330645.1	2118	1845	108793	37246	XP_023330645.1 alkylated DNA repair protein alkB homolog 8-like [Eurytemora affinis]
mnor_12965	REF_STRG_1_5420_XLOC_093680.7.p1	eaff_20366	XP_023349358.1	1305	1823	63596	33144	XP_023349358.1 angiopoietin-2-like isoform X1 [Eurytemora affinis]
mnor_1297	COM_SPAL_1_015056_XLOC_052552.1.p1	eaff_719	XP_023320638.1	1809	1680	55929	5883	XP_023320638.1 protein neuralized-like [Eurytemora affinis]
mnor_12985	REF_STRG_1_54315_XLOC_033952.4.p1	eaff_1263	XP_023321417.1	1011	1008	101134	9625	XP_023321417.1 ATPase ASNA1 homolog [Eurytemora affinis]
mnor_12996	REF_STRG_1_5435_XLOC_093826.2.p1	eaff_8640	XP_023332389.1	1128	1212	111436	12488	XP_023332389.1 hsp90 co-chaperone Cdc37-like [Eurytemora affinis]
mnor_13000	REF_STRG_1_54384_XLOC_034068.2.p1	eaff_7244	XP_023330366.1	600	660	857	1613	XP_023330366.1 heart- and neural crest derivatives-expressed protein 2-like [Eurytemora affinis]
mnor_13003	REF_STRG_1_54399_XLOC_034080.1.p1	eaff_20247	XP_023349187.1	741	741	98075	6979	XP_023349187.1 proteasome subunit alpha type-6-like [Eurytemora affinis]
mnor_13005	REF_STRG_1_54405_XLOC_034094.1.p1	eaff_19192	XP_023347829.1	609	451	2612	3567	XP_023347829.1 dual specificity protein phosphatase 19-like [Eurytemora affinis]
mnor_1302	COM_SPAL_1_015093_XLOC_052707.2.p1	eaff_16652	XP_023344224.1	3027	3021	88929	23470	XP_023344224.1 synaptojanin-1-like [Eurytemora affinis]
mnor_13026	REF_STRG_1_54519_XLOC_034274.2.p1	eaff_16042	XP_023343389.1	1641	771	168155	7622	XP_023343389.1 transmembrane channel-like protein 7 [Eurytemora affinis]
mnor_1304	COM_SPAL_1_015112_XLOC_052769.15.p1	eaff_2793	XP_023323712.1	5622	4887	574763	38514	XP_023323712.1 serine/threonine-protein kinase MRCK alpha-like, partial [Eurytemora affinis]
mnor_1305	COM_SPAL_1_015130_XLOC_052812.4.p1	eaff_3837	XP_023325256.1	1407	1908	140253	5495	XP_023325256.1 nuclear pore complex protein Nup88-like [Eurytemora affinis]
mnor_13052	REF_STRG_1_5466_XLOC_094052.3.p1	eaff_19	XP_023319481.1	1536	1593	220890	41310	XP_023319481.1 cyclin-dependent kinase 14-like [Eurytemora affinis]
mnor_13054	REF_STRG_1_54678_XLOC_034493.3.p1	eaff_18840	XP_023347344.1	4437	2481	128008	12877	XP_023347344.1 uncharacterized protein LOC111716148 [Eurytemora affinis]
mnor_13056	REF_STRG_1_54689_XLOC_034509.1.p1	eaff_14571	XP_023341240.1	1602	1725	50528	9071	XP_023341240.1 uncharacterized protein LOC111711189 [Eurytemora affinis]
mnor_13057	REF_STRG_1_54702_XLOC_034526.1.p1	eaff_19946	XP_023348800.1	381	420	86194	731	XP_023348800.1 phosphatidylinositol N-acetylglucosaminyltransferase subunit P-like [Eurytemora affinis]
mnor_1306	COM_SPAL_1_015154_XLOC_052872.1.p1	eaff_3918	XP_023325393.1	1725	1599	93757	28816	XP_023325393.1 transmembrane protein 209-like [Eurytemora affinis]
mnor_13076	REF_STRG_1_54807_XLOC_034664.4.p1	eaff_8328	XP_023331928.1	1425	1464	102842	11283	XP_023331928.1 autophagy-related protein 13-like [Eurytemora affinis]
mnor_13081	REF_STRG_1_5481_XLOC_094137.2.p1	eaff_12728	XP_023338447.1	993	742	77516	6907	XP_023338447.1 polyprenol reductase-like [Eurytemora affinis]
mnor_13082	REF_STRG_1_5482_XLOC_094135.1.p1	eaff_11409	XP_023336456.1	918	840	157491	4244	XP_023336456.1 phosducin-like protein [Eurytemora affinis]
mnor_13088	REF_STRG_1_54858_XLOC_034735.1.p1	eaff_5023	XP_023326976.1	669	1107	10643	9956	XP_023326976.1 putative ferric-chelate reductase 1 homolog [Eurytemora affinis]
mnor_1309	COM_SPAL_1_015163_XLOC_052899.1.p1	eaff_7523	XP_023330785.1	780	726	96538	9760	XP_023330785.1 persulfide dioxygenase ETHE1, mitochondrial-like [Eurytemora affinis]
mnor_13096	REF_STRG_1_54909_XLOC_034825.2.p1	eaff_9517	XP_023333707.1	1191	1092	87719	9695	XP_023333707.1 transmembrane protein 115-like isoform X2 [Eurytemora affinis]
mnor_13100	REF_STRG_1_54928_XLOC_034843.2.p1	eaff_12580	XP_023338200.1	699	822	153328	5220	XP_023338200.1 protein NipSnap-like [Eurytemora affinis]
mnor_13103	REF_STRG_1_54938_XLOC_034857.2.p1	eaff_8962	XP_023332863.1	1191	1179	57594	4206	XP_023332863.1 techylectin-5B-like [Eurytemora affinis]
mnor_1311	COM_SPAL_1_015174_XLOC_052938.15.p1	eaff_1161	XP_023321271.1	1443	1332	317361	11743	XP_023321271.1 protein phosphatase PP2A 55 kDa regulatory subunit-like [Eurytemora affinis]
mnor_1312	COM_SPAL_1_015179_XLOC_052959.2.p1	eaff_8076	XP_023331571.1	1332	1188	266247	10912	XP_023331571.1 prostatic acid phosphatase-like [Eurytemora affinis]
mnor_13125	REF_STRG_1_55112_XLOC_035114.1.p1	eaff_7665	XP_023330961.1	732	744	53761	5909	XP_023330961.1 CTD nuclear envelope phosphatase 1-like [Eurytemora affinis]
mnor_1313	COM_SPAL_1_015180_XLOC_052961.14.p1	eaff_4040	XP_023325576.1	2247	2382	824707	11522	XP_023325576.1 ATP-dependent RNA helicase DDX42-like [Eurytemora affinis]
mnor_13135	REF_STRG_1_55184_XLOC_035193.3.p1	eaff_19286	XP_023347946.1	1077	564	67304	4816	XP_023347946.1 reticulocalbin-2-like [Eurytemora affinis]
mnor_13136	REF_STRG_1_55185_XLOC_035192.1.p1	eaff_64	XP_023319558.1	1419	936	16330	6963	XP_023319558.1 uncharacterized protein LOC111694775 [Eurytemora affinis]
mnor_13140	REF_STRG_1_55214_XLOC_035251.1.p1	eaff_16067	XP_023343419.1	1614	2667	257586	4388	XP_023343419.1 ER membrane protein complex subunit 1-like [Eurytemora affinis]
mnor_13142	REF_STRG_1_55241_XLOC_035281.1.p1	eaff_13264	XP_023339331.1	1368	1296	93296	7906	XP_023339331.1 L-2-hydroxyglutarate dehydrogenase, mitochondrial-like isoform X1 [Eurytemora affinis]
mnor_13146	REF_STRG_1_55276_XLOC_035320.3.p1	eaff_17742	XP_023345836.1	1359	1113	191617	12190	XP_023345836.1 transducin beta-like protein 2 [Eurytemora affinis]
mnor_13149	REF_STRG_1_55291_XLOC_035351.1.p1	eaff_17113	XP_023344929.1	867	873	104064	4516	XP_023344929.1 protein IMPACT-like [Eurytemora affinis]
mnor_1315	COM_SPAL_1_015215_XLOC_053062.3.p1	eaff_14788	XP_023341571.1	1611	1551	282604	7202	XP_023341571.1 protein ABHD16A-like [Eurytemora affinis]
mnor_13153	REF_STRG_1_55313_XLOC_035375.4.p1	eaff_5709	XP_023328013.1	2043	2025	70870	25795	XP_023328013.1 polycomb protein suz12-B-like [Eurytemora affinis]
mnor_1316	COM_SPAL_1_015237_XLOC_053121.8.p1	eaff_16251	XP_023343676.1	2877	3516	257272	8833	XP_023343676.1 GRB10-interacting GYF protein 1-like isoform X1 [Eurytemora affinis]
mnor_1317	COM_SPAL_1_015274_XLOC_053236.2.p1	eaff_11123	XP_023336076.1	2529	2094	2634	10684	XP_023336076.1 cactin-like isoform X1 [Eurytemora affinis]
mnor_1319	COM_SPAL_1_015288_XLOC_053257.1.p1	eaff_4885	XP_023326766.1	1545	1563	73678	12247	XP_023326766.1 cytochrome P450 307a1-like [Eurytemora affinis]
mnor_13194	REF_STRG_1_55546_XLOC_035679.1.p1	eaff_6802	XP_023329714.1	1020	1071	108668	6652	XP_023329714.1 prostaglandin reductase 1-like isoform X1 [Eurytemora affinis]
mnor_1320	COM_SPAL_1_015305_XLOC_053321.4.p1	eaff_17061	XP_023344837.1	1176	1083	11028	10467	XP_023344837.1 protein sprouty homolog 4-like [Eurytemora affinis]
mnor_1321	COM_SPAL_1_015331_XLOC_053387.1.p1	eaff_10985	XP_023335858.1	1479	2028	99555	5098	XP_023335858.1 acyl-coenzyme A oxidase 3, peroxisomal-like [Eurytemora affinis]
mnor_13214	REF_STRG_1_5564_XLOC_094816.1.p1	eaff_5286	XP_023327362.1	924	939	68004	12660	XP_023327362.1 ras-related GTP-binding protein A-like [Eurytemora affinis]
mnor_1322	COM_SPAL_1_015333_XLOC_053396.2.p1	eaff_16013	XP_023343352.1	2925	2550	185414	14157	XP_023343352.1 transmembrane and TPR repeat-containing protein CG4050-like [Eurytemora affinis]
mnor_13232	REF_STRG_1_55779_XLOC_036015.3.p1	eaff_6275	XP_023328884.1	2496	2946	134910	13489	XP_023328884.1 importin-11-like [Eurytemora affinis]
mnor_1324	COM_SPAL_1_015342_XLOC_053427.7.p1	eaff_121	XP_023319645.1	1728	2508	19048	11609	XP_023319645.1 E3 ubiquitin-protein ligase MSL2-like isoform X1 [Eurytemora affinis]
mnor_13241	REF_STRG_1_55810_XLOC_036055.1.p1	eaff_15108	XP_023342024.1	2169	2001	194120	18908	XP_023342024.1 protein VAC14 homolog [Eurytemora affinis]
mnor_13249	REF_STRG_1_55863_XLOC_036124.2.p1	eaff_965	XP_023320985.1	1896	1959	37479	11363	XP_023320985.1 ATP-binding cassette sub-family F member 2-like isoform X1 [Eurytemora affinis]
mnor_1325	COM_SPAL_1_015343_XLOC_053431.4.p1	eaff_4633	XP_023326413.1	7671	7581	860440	13638	XP_023326413.1 leucine-rich repeat serine/threonine-protein kinase 1-like [Eurytemora affinis]
mnor_13257	REF_STRG_1_55906_XLOC_036181.1.p1	eaff_4182	XP_023325808.1	672	684	6218	4347	XP_023325808.1 charged multivesicular body protein 4b-like [Eurytemora affinis]
mnor_13261	REF_STRG_1_55936_XLOC_036222.1.p1	eaff_4472	XP_023326202.1	2829	2958	34508	23303	XP_023326202.1 uncharacterized protein LOC111699674 [Eurytemora affinis]
mnor_13264	REF_STRG_1_55957_XLOC_036252.4.p1	eaff_4753	XP_023326595.1	1251	954	58566	10143	XP_023326595.1 beta-1,3-galactosyltransferase 6-like isoform X1 [Eurytemora affinis]
mnor_13265	REF_STRG_1_55964_XLOC_036255.1.p1	eaff_5541	XP_023327752.1	723	660	69699	20005	XP_023327752.1 protein lifeguard 1-like [Eurytemora affinis]
mnor_1327	COM_SPAL_1_015369_XLOC_053486.3.p1	eaff_20134	XP_023349029.1	1194	660	50996	5575	XP_023349029.1 transcription factor GATA-4-like [Eurytemora affinis]
mnor_1328	COM_SPAL_1_015379_XLOC_053500.4.p1	eaff_338	XP_023320031.1	780	918	38195	8362	XP_023320031.1 uracil phosphoribosyltransferase homolog isoform X1 [Eurytemora affinis]
mnor_1329	COM_SPAL_1_015381_XLOC_053509.2.p1	eaff_753	XP_023320684.1	969	930	55101	4511	XP_023320684.1 probable dimethyladenosine transferase [Eurytemora affinis]
mnor_1331	COM_SPAL_1_015392_XLOC_053527.1.p1	eaff_12217	XP_023337681.1	816	702	56221	2038	XP_023337681.1 nicotinamide/nicotinic acid mononucleotide adenylyltransferase 1-like isoform X1 [Eurytemora affinis]
mnor_13312	REF_STRG_1_56270_XLOC_036655.2.p1	eaff_7251	XP_023330376.1	1257	1191	107591	6430	XP_023330376.1 secernin-3-like isoform X1 [Eurytemora affinis]
mnor_13315	REF_STRG_1_56287_XLOC_036686.1.p1	eaff_1951	XP_023322404.1	1722	1707	96855	13386	XP_023322404.1 2-hydroxyacyl-CoA lyase 1-like [Eurytemora affinis]
mnor_13331	REF_STRG_1_56350_XLOC_036778.1.p1	eaff_1591	XP_023321853.1	1155	1344	134027	9433	XP_023321853.1 protein YIPF1-like [Eurytemora affinis]
mnor_13333	REF_STRG_1_56357_XLOC_036785.1.p1	eaff_5999	XP_023328455.1	3150	2079	170599	10751	XP_023328455.1 uncharacterized protein LOC111701405 [Eurytemora affinis]
mnor_1334	COM_SPAL_1_015407_XLOC_053563.1.p1	eaff_17830	XP_023345964.1	936	756	23228	11699	XP_023345964.1 parkin coregulated gene protein homolog [Eurytemora affinis]
mnor_13344	REF_STRG_1_56388_XLOC_036822.1.p1	eaff_8333	XP_023331939.1	741	858	228673	4137	XP_023331939.1 TM2 domain-containing protein 3-like isoform X1 [Eurytemora affinis]
mnor_1335	COM_SPAL_1_015410_XLOC_053574.3.p1	eaff_16872	XP_023344546.1	2697	2259	16582	10645	XP_023344546.1 aminopeptidase O-like isoform X1 [Eurytemora affinis]
mnor_13354	REF_STRG_1_56439_XLOC_036879.6.p1	eaff_2888	XP_023323844.1	2172	1731	171251	10840	XP_023323844.1 anoctamin-10-like isoform X1 [Eurytemora affinis]
mnor_13355	REF_STRG_1_56443_XLOC_036885.4.p1	eaff_14422	XP_023341016.1	2280	2928	235291	11646	XP_023341016.1 3-hydroxy-3-methylglutaryl-coenzyme A reductase-like [Eurytemora affinis]
mnor_13359	REF_STRG_1_56493_XLOC_036937.1.p1	eaff_484	XP_023320252.1	1233	1233	93188	5481	XP_023320252.1 aminomethyltransferase, mitochondrial-like [Eurytemora affinis]
mnor_1336	COM_SPAL_1_015412_XLOC_053582.1.p1	eaff_9087	XP_023333053.1	801	810	296439	6685	XP_023333053.1 LOW QUALITY PROTEIN: surfeit locus protein 4 homolog [Eurytemora affinis]
mnor_1337	COM_SPAL_1_015422_XLOC_053613.1.p1	eaff_12157	XP_023337593.1	1554	1575	157978	9380	XP_023337593.1 importin subunit alpha-4-like [Eurytemora affinis]
mnor_1339	COM_SPAL_1_015433_XLOC_053673.1.p1	eaff_10372	XP_023335008.1	1701	1932	2443	23782	XP_023335008.1 dopamine receptor 2-like [Eurytemora affinis]
mnor_13391	REF_STRG_1_56657_XLOC_037154.2.p1	eaff_656	XP_023320524.1	1470	1341	33376	7391	XP_023320524.1 SET domain-containing protein 4-like isoform X1 [Eurytemora affinis]
mnor_13393	REF_STRG_1_56663_XLOC_037171.3.p1	eaff_2546	XP_023323333.1	996	999	239569	42545	XP_023323333.1 protein held out wings-like isoform X1 [Eurytemora affinis]
mnor_1340	COM_SPAL_1_015442_XLOC_053688.4.p1	eaff_20423	XP_023349440.1	2184	2172	177464	10440	XP_023349440.1 neutral ceramidase-like isoform X1 [Eurytemora affinis]
mnor_13409	REF_STRG_1_56719_XLOC_037250.5.p1	eaff_18301	XP_023346601.1	7419	6948	107749	24101	XP_023346601.1 papilin-like [Eurytemora affinis]
mnor_13410	REF_STRG_1_56727_XLOC_037260.2.p1	eaff_4000	XP_023325520.1	522	717	48457	3821	XP_023325520.1 MIT domain-containing protein 1-like [Eurytemora affinis]
mnor_1342	COM_SPAL_1_015453_XLOC_053713.1.p1	eaff_5710	XP_023328014.1	2289	1122	236405	14868	XP_023328014.1 DNA helicase MCM8-like [Eurytemora affinis]
mnor_13420	REF_STRG_1_56789_XLOC_037357.3.p1	eaff_2547	XP_023323336.1	2034	987	107261	4413	XP_023323336.1 uncharacterized protein LOC111697540 [Eurytemora affinis]
mnor_13423	REF_STRG_1_56806_XLOC_037372.4.p1	eaff_14591	XP_023341267.1	1230	1293	43134	3692	XP_023341267.1 lipase 3-like [Eurytemora affinis]
mnor_1343	COM_SPAL_1_015468_XLOC_053743.1.p1	eaff_8754	XP_023332557.1	1782	1260	71602	35170	XP_023332557.1 dopamine D2-like receptor [Eurytemora affinis]
mnor_1344	COM_SPAL_1_015480_XLOC_053783.6.p1	eaff_377	XP_023320100.1	2157	2418	164447	7061	XP_023320100.1 threonine--tRNA ligase, cytoplasmic-like isoform X1 [Eurytemora affinis]
mnor_13444	REF_STRG_1_5691_XLOC_096362.1.p1	eaff_904	XP_023320889.1	642	645	35155	4869	XP_023320889.1 vesicle-trafficking protein SEC22b-like [Eurytemora affinis]
mnor_1345	COM_SPAL_1_015498_XLOC_053817.2.p1	eaff_8330	XP_023331932.1	1188	1362	109101	6128	XP_023331932.1 beta-1,3-galactosyltransferase brn-like [Eurytemora affinis]
mnor_13459	REF_STRG_1_57001_XLOC_037700.2.p1	eaff_15322	XP_023342334.1	1029	993	141987	10802	XP_023342334.1 carbonic anhydrase-like [Eurytemora affinis]
mnor_1346	COM_SPAL_1_015506_XLOC_053832.1.p1	eaff_4699	XP_023326523.1	723	705	84259	6971	XP_023326523.1 ribosomal RNA small subunit methyltransferase NEP1-like isoform X1 [Eurytemora affinis]
mnor_13463	REF_STRG_1_57043_XLOC_037758.1.p1	eaff_11989	XP_023337337.1	945	1023	74244	12543	XP_023337337.1 trypsin-1-like [Eurytemora affinis]
mnor_1347	COM_SPAL_1_015517_XLOC_053873.2.p1	eaff_3214	XP_023324344.1	564	555	63749	5088	XP_023324344.1 ADP-ribosylation factor-like protein 2 isoform X1 [Eurytemora affinis]
mnor_1348	COM_SPAL_1_015520_XLOC_053882.2.p1	eaff_2447	XP_023323219.1	1221	768	135713	8678	XP_023323219.1 ankyrin repeat domain-containing protein 54-like [Eurytemora affinis]
mnor_13485	REF_STRG_1_57174_XLOC_037962.3.p1	eaff_16919	XP_023344639.1	969	660	87819	2523	XP_023344639.1 bcl-2-like protein 1 isoform X1 [Eurytemora affinis]
mnor_1349	COM_SPAL_1_015531_XLOC_053936.5.p1	eaff_2893	XP_023323854.1	993	969	191317	6948	XP_023323854.1 solute carrier family 35 member B1-like [Eurytemora affinis]
mnor_13493	REF_STRG_1_5719_XLOC_096739.1.p1	eaff_416	XP_023320162.1	1089	831	208103	10032	XP_023320162.1 7-methylguanosine phosphate-specific 5'-nucleotidase A-like [Eurytemora affinis]
mnor_135	COM_SPAL_1_002565_XLOC_013114.2.p1	eaff_7618	XP_023330902.1	723	630	124682	15648	XP_023330902.1 max-interacting protein 1-like [Eurytemora affinis]
mnor_1350	COM_SPAL_1_015534_XLOC_053949.4.p1	eaff_11603	XP_023336730.1	1905	3147	176179	19836	XP_023336730.1 heat shock protein 75 kDa, mitochondrial-like [Eurytemora affinis]
mnor_13508	REF_STRG_1_57277_XLOC_038105.1.p1	eaff_2237	XP_023322872.1	1017	1041	122873	11070	XP_023322872.1 ubiquitin-associated domain-containing protein 2-like [Eurytemora affinis]
mnor_13514	REF_STRG_1_57302_XLOC_038135.2.p1	eaff_7891	XP_023331282.1	2286	2439	6717	27780	XP_023331282.1 neurochondrin homolog [Eurytemora affinis]
mnor_1352	COM_SPAL_1_015570_XLOC_054059.1.p1	eaff_5514	XP_023327712.1	978	1434	94790	11460	XP_023327712.1 putative serine protease F56F10.1 [Eurytemora affinis]
mnor_13525	REF_STRG_1_57376_XLOC_038260.1.p1	eaff_7393	XP_023330596.1	1485	2040	2294	22120	XP_023330596.1 5'-nucleotidase domain-containing protein 1-like [Eurytemora affinis]
mnor_13537	REF_STRG_1_5742_XLOC_097049.3.p1	eaff_803	XP_023320749.1	780	828	604489	12860	XP_023320749.1 uncharacterized protein LOC111695602 [Eurytemora affinis]
mnor_13538	REF_STRG_1_57433_XLOC_038333.3.p1	eaff_687	XP_023320586.1	2040	1842	95639	19833	XP_023320586.1 stromelysin-3-like isoform X1 [Eurytemora affinis]
mnor_13547	REF_STRG_1_57480_XLOC_038387.1.p1	eaff_16063	XP_023343414.1	1893	2583	94709	2911	XP_023343414.1 N-alpha-acetyltransferase 15, NatA auxiliary subunit-like [Eurytemora affinis]
mnor_13551	REF_STRG_1_57494_XLOC_038421.1.p1	eaff_20347	XP_023349330.1	1107	1203	115524	30156	XP_023349330.1 mitogen-activated protein kinase 1-like isoform X1 [Eurytemora affinis]
mnor_1356	COM_SPAL_1_015636_XLOC_054247.3.p1	eaff_9447	XP_023333588.1	1839	1803	154064	4025	XP_023333588.1 phosphoglucomutase-2-like [Eurytemora affinis]
mnor_13572	REF_STRG_1_57594_XLOC_038558.1.p1	eaff_6817	XP_023329730.1	927	978	4691	1151	XP_023329730.1 neprilysin-2-like [Eurytemora affinis]
mnor_1358	COM_SPAL_1_015650_XLOC_054300.7.p1	eaff_16053	XP_023343404.1	1353	1018	81274	10731	XP_023343404.1 protein gooseberry-like [Eurytemora affinis]
mnor_1359	COM_SPAL_1_015660_XLOC_054333.1.p1	eaff_19370	XP_023348069.1	1311	875	33625	6882	XP_023348069.1 adenylosuccinate lyase-like, partial [Eurytemora affinis]
mnor_13598	REF_STRG_1_57741_XLOC_038753.2.p1	eaff_14300	XP_023340844.1	1089	1224	87854	29166	XP_023340844.1 uncharacterized protein LOC111710890 isoform X1 [Eurytemora affinis]
mnor_136	COM_SPAL_1_002591_XLOC_013178.10.p1	eaff_2490	XP_023323265.1	1221	1314	240155	6663	XP_023323265.1 serpin B3-like [Eurytemora affinis]
mnor_1361	COM_SPAL_1_015697_XLOC_054442.3.p1	eaff_10172	XP_023334700.1	5028	4923	90638	30306	XP_023334700.1 clathrin heavy chain 1-like [Eurytemora affinis]
mnor_13610	REF_STRG_1_57789_XLOC_038826.1.p1	eaff_20280	XP_023349227.1	615	687	14073	4174	XP_023349227.1 uncharacterized protein LOC111717991 [Eurytemora affinis]
mnor_13627	REF_STRG_1_57871_XLOC_038944.2.p1	eaff_14338	XP_023340906.1	2367	2421	38076	23410	XP_023340906.1 DNA excision repair protein haywire-like [Eurytemora affinis]
mnor_1363	COM_SPAL_1_015712_XLOC_054465.4.p1	eaff_17804	XP_023345935.1	1254	1119	248446	7100	XP_023345935.1 serine/threonine-protein kinase OSR1-like [Eurytemora affinis]
mnor_13633	REF_STRG_1_57900_XLOC_038978.1.p1	eaff_11084	XP_023336020.1	360	486	825	14918	XP_023336020.1 gelation factor-like, partial [Eurytemora affinis]
mnor_13635	REF_STRG_1_57909_XLOC_038988.1.p1	eaff_19167	XP_023347801.1	435	513	24440	16626	XP_023347801.1 uncharacterized protein LOC111716544 [Eurytemora affinis]
mnor_13636	REF_STRG_1_57923_XLOC_039005.1.p1	eaff_13202	XP_023339150.1	1629	1119	80714	20665	XP_023339150.1 interferon regulatory factor 2-binding protein 2-like isoform X1 [Eurytemora affinis]
mnor_13637	REF_STRG_1_57927_XLOC_039007.2.p1	eaff_16697	XP_023344303.1	1659	1545	92535	5927	XP_023344303.1 nicalin-1-like [Eurytemora affinis]
mnor_13645	REF_STRG_1_57973_XLOC_039070.1.p1	eaff_11527	XP_023336617.1	2265	1941	122930	34258	XP_023336617.1 POU domain, class 2, transcription factor 2-like [Eurytemora affinis]
mnor_1365	COM_SPAL_1_015718_XLOC_054481.1.p1	eaff_4936	XP_023326853.1	639	726	49745	2702	XP_023326853.1 uncharacterized protein LOC111700220 [Eurytemora affinis]
mnor_13655	REF_STRG_1_58013_XLOC_039132.1.p1	eaff_9021	XP_023332952.1	1257	1156	63983	7132	XP_023332952.1 tubulin-specific chaperone cofactor E-like protein, partial [Eurytemora affinis]
mnor_1366	COM_SPAL_1_015720_XLOC_054501.3.p1	eaff_547	XP_023320360.1	1833	1917	172994	11792	XP_023320360.1 vacuolar protein sorting-associated protein 72 homolog isoform X1 [Eurytemora affinis]
mnor_1368	COM_SPAL_1_015749_XLOC_054587.4.p1	eaff_5972	XP_023328404.1	2928	3036	134016	39079	XP_023328404.1 5'-3' exoribonuclease 2 homolog [Eurytemora affinis]
mnor_13685	REF_STRG_1_58123_XLOC_039289.2.p1	eaff_2925	XP_023323913.1	1053	1002	101950	10556	XP_023323913.1 zinc finger and BTB domain-containing protein 14-like isoform X1 [Eurytemora affinis]
mnor_13688	REF_STRG_1_58133_XLOC_039298.1.p1	eaff_1525	XP_023321763.1	993	1047	101197	11483	XP_023321763.1 uncharacterized protein LOC111696400 [Eurytemora affinis]
mnor_1369	COM_SPAL_1_015754_XLOC_054611.5.p1	eaff_9077	XP_023333035.1	1455	1842	91025	10892	XP_023333035.1 major facilitator superfamily domain-containing protein 1-like isoform X1 [Eurytemora affinis]
mnor_13698	REF_STRG_1_58194_XLOC_039376.5.p1	eaff_17407	XP_023345329.1	441	231	22982	566	XP_023345329.1 NTF2-related export protein 2-like [Eurytemora affinis]
mnor_137	COM_SPAL_1_002595_XLOC_013199.1.p1	eaff_945	XP_023320949.1	3351	3294	88452	10067	XP_023320949.1 calcium-activated chloride channel regulator 2-like [Eurytemora affinis]
mnor_1370	COM_SPAL_1_015775_XLOC_054664.1.p1	eaff_18790	XP_023347280.1	708	825	67634	4165	XP_023347280.1 proteasome subunit alpha type-1-like [Eurytemora affinis]
mnor_1371	COM_SPAL_1_015779_XLOC_054680.1.p1	eaff_9415	XP_023333542.1	2817	2679	145308	14363	XP_023333542.1 ras GTPase-activating protein 1-like [Eurytemora affinis]
mnor_13710	REF_STRG_1_58275_XLOC_039527.1.p1	eaff_16553	XP_023344079.1	933	864	36963	1658	XP_023344079.1 carbonic anhydrase-like [Eurytemora affinis]
mnor_13719	REF_STRG_1_58334_XLOC_039607.1.p1	eaff_6945	XP_023329917.1	2727	2607	2838	5004	XP_023329917.1 TBC domain-containing protein kinase-like protein [Eurytemora affinis]
mnor_1372	COM_SPAL_1_015816_XLOC_054799.1.p1	eaff_20127	XP_023349021.1	1482	2184	15999	13799	XP_023349021.1 glycerol-3-phosphate dehydrogenase, mitochondrial-like isoform X1 [Eurytemora affinis]
mnor_13731	REF_STRG_1_58423_XLOC_039772.3.p1	eaff_4919	XP_023326828.1	1383	1545	214680	17687	XP_023326828.1 putative glycerol kinase 5 isoform X1 [Eurytemora affinis]
mnor_1374	COM_SPAL_1_015842_XLOC_054873.2.p1	eaff_12386	XP_023337932.1	2073	1812	109787	34756	XP_023337932.1 organic cation transporter protein-like isoform X1 [Eurytemora affinis]
mnor_13742	REF_STRG_1_58474_XLOC_039843.1.p1	eaff_2297	XP_023322962.1	1788	1125	105607	4763	XP_023322962.1 nuclear receptor ROR-alpha-like [Eurytemora affinis]
mnor_13746	REF_STRG_1_58510_XLOC_039874.1.p1	eaff_14775	XP_023341557.1	1809	1671	143931	8177	XP_023341557.1 uncharacterized protein LOC111711425 [Eurytemora affinis]
mnor_1375	COM_SPAL_1_015844_XLOC_054878.1.p1	eaff_16446	XP_023343948.1	3315	1974	25223	18062	XP_023343948.1 protein tincar-like, partial [Eurytemora affinis]
mnor_13755	REF_STRG_1_58534_XLOC_039921.2.p1	eaff_15600	XP_023342730.1	1329	1317	10379	1923	XP_023342730.1 zinc finger and SCAN domain-containing protein 2-like [Eurytemora affinis]
mnor_13760	REF_STRG_1_5855_XLOC_098062.1.p1	eaff_12185	XP_023337636.1	588	573	693	7288	XP_023337636.1 caspase-2-like [Eurytemora affinis]
mnor_13769	REF_STRG_1_58626_XLOC_040026.1.p1	eaff_4039	XP_023325575.1	513	513	104979	8267	XP_023325575.1 muscle-specific protein 20-like [Eurytemora affinis]
mnor_13779	REF_STRG_1_58664_XLOC_040073.1.p1	eaff_11882	XP_023337151.1	357	384	63930	7873	XP_023337151.1 serine/threonine-protein kinase Nek1-like isoform X1 [Eurytemora affinis]
mnor_1379	COM_SPAL_1_015890_XLOC_054999.2.p1	eaff_207	XP_023319777.1	1071	1137	82178	14300	XP_023319777.1 UDP-glucose 4-epimerase-like isoform X1 [Eurytemora affinis]
mnor_13791	REF_STRG_1_58729_XLOC_040164.1.p1	eaff_16521	XP_023344036.1	1011	942	2663	12071	XP_023344036.1 beta-1,3-galactosyltransferase 5-like [Eurytemora affinis]
mnor_13792	REF_STRG_1_58733_XLOC_040168.1.p1	eaff_7859	XP_023331234.1	567	579	17551	9067	XP_023331234.1 uncharacterized protein LOC111703510 [Eurytemora affinis]
mnor_13800	REF_STRG_1_58777_XLOC_040223.1.p1	eaff_17036	XP_023344795.1	591	375	47687	2786	XP_023344795.1 nudC domain-containing protein 2-like [Eurytemora affinis]
mnor_13809	REF_STRG_1_5879_XLOC_098176.2.p1	eaff_14509	XP_023341142.1	1116	1113	58719	3100	XP_023341142.1 mannose-1-phosphate guanyltransferase beta-A-like [Eurytemora affinis]
mnor_13810	REF_STRG_1_58803_XLOC_040264.1.p1	eaff_6873	XP_023329810.1	1011	1044	102993	15340	XP_023329810.1 L-threonine 3-dehydrogenase, mitochondrial-like [Eurytemora affinis]
mnor_1382	COM_SPAL_1_015917_XLOC_055070.5.p1	eaff_5528	XP_023327733.1	684	705	88749	3126	XP_023327733.1 transmembrane protein 70 homolog, mitochondrial-like [Eurytemora affinis]
mnor_13826	REF_STRG_1_58905_XLOC_040413.1.p1	eaff_9140	XP_023333125.1	681	681	28918	7839	XP_023333125.1 V-type proton ATPase subunit E-like [Eurytemora affinis]
mnor_13827	REF_STRG_1_58906_XLOC_040415.9.p1	eaff_10491	XP_023335167.1	2640	2727	138573	27993	XP_023335167.1 phosphofurin acidic cluster sorting protein 2-like [Eurytemora affinis]
mnor_13829	REF_STRG_1_5891_XLOC_098343.1.p1	eaff_1641	XP_023321924.1	1146	1179	78172	5101	XP_023321924.1 uncharacterized protein LOC111696537 [Eurytemora affinis]
mnor_1383	COM_SPAL_1_015918_XLOC_055074.2.p1	eaff_11019	XP_023335904.1	2301	3363	208497	64645	XP_023335904.1 furin-like protease 2 [Eurytemora affinis]
mnor_1384	COM_SPAL_1_015925_XLOC_055093.1.p1	eaff_11268	XP_023336274.1	1356	1356	90118	20881	XP_023336274.1 protein amalgam-like isoform X1 [Eurytemora affinis]
mnor_13840	REF_STRG_1_58991_XLOC_040516.2.p1	eaff_9500	XP_023333678.1	921	834	57459	20301	XP_023333678.1 GPN-loop GTPase 3-like [Eurytemora affinis]
mnor_13845	REF_STRG_1_59014_XLOC_040548.4.p1	eaff_16700	XP_023344306.1	993	975	81908	4036	XP_023344306.1 eukaryotic translation initiation factor 3 subunit I-like [Eurytemora affinis]
mnor_13847	REF_STRG_1_59027_XLOC_040581.2.p1	eaff_219	XP_023319803.1	2067	3285	197840	37843	XP_023319803.1 serine/threonine-protein kinase N-like isoform X1 [Eurytemora affinis]
mnor_13848	REF_STRG_1_5902_XLOC_098426.5.p1	eaff_15843	XP_023343097.1	3015	2925	246209	21826	XP_023343097.1 lysosomal alpha-mannosidase-like, partial [Eurytemora affinis]
mnor_13849	REF_STRG_1_59030_XLOC_040584.3.p1	eaff_19948	XP_023348802.1	429	259	210321	2329	XP_023348802.1 trafficking protein particle complex subunit 2-like [Eurytemora affinis]
mnor_13858	REF_STRG_1_59070_XLOC_040629.1.p1	eaff_8971	XP_023332876.1	636	573	205593	5332	XP_023332876.1 Y+L amino acid transporter 2-like isoform X1 [Eurytemora affinis]
mnor_13863	REF_STRG_1_59083_XLOC_040643.1.p1	eaff_11971	XP_023337285.1	1410	2106	108348	24139	XP_023337285.1 arylsulfatase B-like [Eurytemora affinis]
mnor_13877	REF_STRG_1_59155_XLOC_040707.1.p1	eaff_13607	XP_023339872.1	411	284	54278	3987	XP_023339872.1 myelin P2 protein-like [Eurytemora affinis]
mnor_13887	REF_STRG_1_59196_XLOC_040775.1.p1	eaff_3924	XP_023325403.1	642	1182	13146	3679	XP_023325403.1 uncharacterized protein LOC111699074 [Eurytemora affinis]
mnor_13899	REF_STRG_1_59244_XLOC_040837.1.p1	eaff_7232	XP_023330338.1	1182	1236	28883	1829	XP_023330338.1 forkhead box protein D1-like [Eurytemora affinis]
mnor_139	COM_SPAL_1_002662_XLOC_013393.1.p1	eaff_6573	XP_023329361.1	1662	2538	110107	21511	XP_023329361.1 cryptochrome-1-like isoform X1 [Eurytemora affinis]
mnor_13906	REF_STRG_1_59270_XLOC_040868.2.p1	eaff_5641	XP_023327897.1	852	1059	101653	11308	XP_023327897.1 uncharacterized protein LOC111701019 [Eurytemora affinis]
mnor_1391	COM_SPAL_1_015955_XLOC_055233.5.p1	eaff_16185	XP_023343594.1	2463	2247	508257	6661	XP_023343594.1 phosphorylated CTD-interacting factor 1-like [Eurytemora affinis]
mnor_1392	COM_SPAL_1_015964_XLOC_055244.1.p1	eaff_5595	XP_023327831.1	2547	3081	86555	51356	XP_023327831.1 tubby-related protein 4-like [Eurytemora affinis]
mnor_13921	REF_STRG_1_59329_XLOC_040931.3.p1	eaff_7161	XP_023330237.1	1308	750	201269	6819	XP_023330237.1 mRNA decay activator protein ZFP36L2-like [Eurytemora affinis]
mnor_13933	REF_STRG_1_59386_XLOC_041020.2.p1	eaff_7781	XP_023331131.1	1866	1608	84187	17204	XP_023331131.1 LOW QUALITY PROTEIN: excitatory amino acid transporter-like [Eurytemora affinis]
mnor_13935	REF_STRG_1_59401_XLOC_041034.3.p1	eaff_13993	XP_023340407.1	3540	2709	132021	20748	XP_023340407.1 myotubularin-related protein 4-like [Eurytemora affinis]
mnor_13936	REF_STRG_1_59404_XLOC_041035.1.p1	eaff_3494	XP_023324729.1	699	1068	49294	15179	XP_023324729.1 peroxidasin-like protein [Eurytemora affinis]
mnor_13937	REF_STRG_1_59405_XLOC_041043.1.p1	eaff_10193	XP_023334733.1	651	648	13376	13388	XP_023334733.1 hemK methyltransferase family member 2-like [Eurytemora affinis]
mnor_13945	REF_STRG_1_59449_XLOC_041092.4.p1	eaff_3074	XP_023324145.1	1008	984	41020	6496	XP_023324145.1 reticulocalbin-2-like [Eurytemora affinis]
mnor_1395	COM_SPAL_1_015975_XLOC_055281.1.p1	eaff_10122	XP_023334621.1	3801	3267	76948	62256	XP_023334621.1 chaoptin-like [Eurytemora affinis]
mnor_13953	REF_STRG_1_59505_XLOC_041162.3.p1	eaff_16314	XP_023343771.1	1233	1146	11668	6472	XP_023343771.1 uncharacterized protein LOC111713182 [Eurytemora affinis]
mnor_13955	REF_STRG_1_59513_XLOC_041178.1.p1	eaff_9659	XP_023333921.1	453	432	127674	5935	XP_023333921.1 uncharacterized protein LOC111705565 [Eurytemora affinis]
mnor_13957	REF_STRG_1_59524_XLOC_041199.2.p1	eaff_11581	XP_023336696.1	1614	1311	83463	5764	XP_023336696.1 RNA polymerase II-associated protein 3-like [Eurytemora affinis]
mnor_1396	COM_SPAL_1_015992_XLOC_055332.1.p1	eaff_1064	XP_023321123.1	1785	1617	74534	13792	XP_023321123.1 RAC-alpha serine/threonine-protein kinase-like [Eurytemora affinis]
mnor_13967	REF_STRG_1_59585_XLOC_041283.1.p1	eaff_14116	XP_023340570.1	816	813	96263	7101	XP_023340570.1 uncharacterized protein LOC111710651 isoform X1 [Eurytemora affinis]
mnor_13971	REF_STRG_1_59620_XLOC_041332.1.p1	eaff_618	XP_023320478.1	2022	1206	92492	9902	XP_023320478.1 angiotensin-converting enzyme-like [Eurytemora affinis]
mnor_13976	REF_STRG_1_59634_XLOC_041357.4.p1	eaff_10459	XP_023335125.1	816	858	56247	9314	XP_023335125.1 uncharacterized protein LOC111706475 [Eurytemora affinis]
mnor_13977	REF_STRG_1_5963_XLOC_099245.1.p1	eaff_15297	XP_023342302.1	1464	1032	192338	15246	XP_023342302.1 sorting and assembly machinery component 50 homolog A-like [Eurytemora affinis]
mnor_1398	COM_SPAL_1_016008_XLOC_055390.2.p1	eaff_12421	XP_023337974.1	1419	1875	87420	22889	XP_023337974.1 potassium voltage-gated channel protein Shaw-like [Eurytemora affinis]
mnor_13991	REF_STRG_1_59715_XLOC_041488.1.p1	eaff_20149	XP_023349048.1	468	363	22339	3030	XP_023349048.1 oxidoreductase-like domain-containing protein 1 isoform X1 [Eurytemora affinis]
mnor_14	COM_SPAL_1_000319_XLOC_001426.4.p1	eaff_2938	XP_023323941.1	1467	1455	8448	15834	XP_023323941.1 alpha-(1,3)-fucosyltransferase 10-like isoform X1 [Eurytemora affinis]
mnor_1400	COM_SPAL_1_016057_XLOC_055551.2.p1	eaff_12959	XP_023338774.1	1437	1536	123494	9908	XP_023338774.1 E3 ubiquitin-protein ligase arih1-like isoform X1 [Eurytemora affinis]
mnor_14000	REF_STRG_1_5980_XLOC_099377.1.p1	eaff_15787	XP_023343013.1	1398	1467	182370	39929	XP_023343013.1 uncharacterized protein LOC111712591 isoform X1 [Eurytemora affinis]
mnor_1402	COM_SPAL_1_016075_XLOC_055603.1.p1	eaff_5174	XP_023327196.1	1089	993	150166	8685	XP_023327196.1 galactosylgalactosylxylosylprotein 3-beta-glucuronosyltransferase S-like [Eurytemora affinis]
mnor_14027	REF_STRG_1_59979_XLOC_041837.2.p1	eaff_7617	XP_023330901.1	897	879	56723	8366	XP_023330901.1 uncharacterized protein LOC111703245 [Eurytemora affinis]
mnor_14029	REF_STRG_1_59987_XLOC_041855.3.p1	eaff_2197	XP_023322824.1	1599	1545	96480	6004	XP_023322824.1 putative inorganic phosphate cotransporter isoform X1 [Eurytemora affinis]
mnor_1403	COM_SPAL_1_016076_XLOC_055606.8.p1	eaff_1381	XP_023321563.1	906	870	79728	3559	XP_023321563.1 telomere length and silencing protein 1 homolog [Eurytemora affinis]
mnor_14049	REF_STRG_1_60094_XLOC_042013.1.p1	eaff_5953	XP_023328380.1	2049	1785	37827	20246	XP_023328380.1 methylenetetrahydrofolate reductase-like [Eurytemora affinis]
mnor_1405	COM_SPAL_1_016086_XLOC_055640.2.p1	eaff_3571	XP_023324855.1	1080	1257	91482	21480	XP_023324855.1 MAP kinase-activated protein kinase 2-like isoform X1 [Eurytemora affinis]
mnor_14052	REF_STRG_1_60106_XLOC_042027.3.p1	eaff_4901	XP_023326793.1	5715	5829	33682	8944	XP_023326793.1 myosin heavy chain, muscle-like [Eurytemora affinis]
mnor_14054	REF_STRG_1_60112_XLOC_042043.1.p1	eaff_809	XP_023320756.1	1239	1272	145504	7477	XP_023320756.1 haloacid dehalogenase-like hydrolase domain-containing 5 isoform X1 [Eurytemora affinis]
mnor_14055	REF_STRG_1_60122_XLOC_042052.2.p1	eaff_12069	XP_023337447.1	1395	1356	61922	9360	XP_023337447.1 NADH dehydrogenase [ubiquinone] flavoprotein 1, mitochondrial-like [Eurytemora affinis]
mnor_1406	COM_SPAL_1_016088_XLOC_055645.2.p1	eaff_260	XP_023319880.1	3459	3357	62851	18770	XP_023319880.1 WASH complex subunit 4-like isoform X2 [Eurytemora affinis]
mnor_14068	REF_STRG_1_60176_XLOC_042128.2.p1	eaff_7976	XP_023331418.1	390	342	88989	1919	XP_023331418.1 dolichyl-diphosphooligosaccharide--protein glycosyltransferase subunit DAD1-like [Eurytemora affinis]
mnor_1407	COM_SPAL_1_016118_XLOC_055747.1.p1	eaff_11256	XP_023336260.1	1476	1893	142266	19917	XP_023336260.1 soluble guanylate cyclase 88E-like [Eurytemora affinis]
mnor_14078	REF_STRG_1_60249_XLOC_042220.1.p1	eaff_624	XP_023320484.1	4113	3846	78807	21454	XP_023320484.1 clustered mitochondria protein homolog [Eurytemora affinis]
mnor_1408	COM_SPAL_1_016145_XLOC_055823.2.p1	eaff_1051	XP_023321104.1	1302	801	23118	4141	XP_023321104.1 cystinosin homolog, partial [Eurytemora affinis]
mnor_14083	REF_STRG_1_60277_XLOC_042271.1.p1	eaff_8718	XP_023332504.1	1839	1821	113223	18042	XP_023332504.1 xaa-Pro aminopeptidase 1-like [Eurytemora affinis]
mnor_1409	COM_SPAL_1_016146_XLOC_055827.1.p1	eaff_14331	XP_023340889.1	2961	2880	194462	45510	XP_023340889.1 exportin-7-like [Eurytemora affinis]
mnor_14096	REF_STRG_1_60310_XLOC_042321.1.p1	eaff_19507	XP_023348256.1	624	300	74643	2504	XP_023348256.1 multiple coagulation factor deficiency protein 2-like [Eurytemora affinis]
mnor_14104	REF_STRG_1_60350_XLOC_042377.1.p1	eaff_12886	XP_023338669.1	1191	2223	7466	48692	XP_023338669.1 cullin-4B-like [Eurytemora affinis]
mnor_14105	REF_STRG_1_60351_XLOC_042375.1.p1	eaff_5775	XP_023328106.1	1122	1335	135543	5611	XP_023328106.1 myeloid differentiation primary response protein MyD88-like [Eurytemora affinis]
mnor_1411	COM_SPAL_1_016176_XLOC_055914.2.p1	eaff_15107	XP_023342023.1	1386	1308	1461	15848	XP_023342023.1 mRNA-decapping enzyme-like protein [Eurytemora affinis]
mnor_14127	REF_STRG_1_60446_XLOC_042494.1.p1	eaff_15629	XP_023342778.1	633	519	84799	9170	XP_023342778.1 uncharacterized protein LOC111712414 [Eurytemora affinis]
mnor_1413	COM_SPAL_1_016182_XLOC_055950.3.p1	eaff_10273	XP_023334867.1	690	666	390996	1869	XP_023334867.1 cleavage and polyadenylation specificity factor subunit 5-like [Eurytemora affinis]
mnor_1414	COM_SPAL_1_016183_XLOC_055953.8.p1	eaff_2525	XP_023323309.1	1848	1794	128321	19134	XP_023323309.1 GPI transamidase component PIG-T-like [Eurytemora affinis]
mnor_14140	REF_STRG_1_60508_XLOC_042563.2.p1	eaff_13972	XP_023340376.1	3633	3639	8324	40256	XP_023340376.1 LOW QUALITY PROTEIN: helicase SKI2W-like [Eurytemora affinis]
mnor_14141	REF_STRG_1_60515_XLOC_042575.3.p1	eaff_2352	XP_023323045.1	1881	1968	79409	14704	XP_023323045.1 mitochondrial Rho GTPase-like [Eurytemora affinis]
mnor_1416	COM_SPAL_1_016209_XLOC_056034.1.p1	eaff_8265	XP_023331846.1	2052	1221	43070	8468	XP_023331846.1 DNA replication factor Cdt1-like [Eurytemora affinis]
mnor_14168	REF_STRG_1_60644_XLOC_042788.1.p1	eaff_6598	XP_023329412.1	966	891	1015	5378	XP_023329412.1 translation initiation factor eIF-2B subunit alpha-like [Eurytemora affinis]
mnor_14169	REF_STRG_1_60649_XLOC_042792.1.p1	eaff_3261	XP_023324420.1	3489	3378	142894	34563	XP_023324420.1 WASH complex subunit 5-like [Eurytemora affinis]
mnor_1417	COM_SPAL_1_016210_XLOC_056035.3.p1	eaff_13343	XP_023339458.1	765	759	100283	6188	XP_023339458.1 type 1 phosphatidylinositol 4,5-bisphosphate 4-phosphatase-like [Eurytemora affinis]
mnor_14179	REF_STRG_1_60719_XLOC_042878.3.p1	eaff_3028	XP_023324084.1	363	342	41329	21919	XP_023324084.1 eukaryotic translation initiation factor 4E-binding protein 3-like [Eurytemora affinis]
mnor_1418	COM_SPAL_1_016226_XLOC_056108.1.p1	eaff_10327	XP_023334944.1	1815	1473	285327	13467	XP_023334944.1 mRNA-capping enzyme-like [Eurytemora affinis]
mnor_14187	REF_STRG_1_60761_XLOC_042928.2.p1	eaff_20673	XP_023349798.1	600	936	73253	9422	XP_023349798.1 uncharacterized protein LOC111718439 isoform X1 [Eurytemora affinis]
mnor_14191	REF_STRG_1_60766_XLOC_042937.1.p1	eaff_11480	XP_023336554.1	981	1351	15969	9483	XP_023336554.1 selenide, water dikinase-like [Eurytemora affinis]
mnor_14192	REF_STRG_1_60767_XLOC_042936.1.p1	eaff_6553	XP_023329319.1	1275	2541	157574	13778	XP_023329319.1 polycystic kidney disease 2-like 1 protein [Eurytemora affinis]
mnor_14203	REF_STRG_1_60827_XLOC_043026.2.p1	eaff_475	XP_023320238.1	639	684	85024	8007	XP_023320238.1 MKRN2 opposite strand protein-like isoform X1 [Eurytemora affinis]
mnor_14204	REF_STRG_1_60829_XLOC_043030.2.p1	eaff_10612	XP_023335326.1	645	663	102653	2292	XP_023335326.1 UPF0428 protein CXorf56 homolog [Eurytemora affinis]
mnor_14210	REF_STRG_1_60851_XLOC_043050.2.p1	eaff_7731	XP_023331055.1	990	990	106688	13507	XP_023331055.1 serine/threonine-protein phosphatase PP1-beta catalytic subunit [Eurytemora affinis]
mnor_1422	COM_SPAL_1_016248_XLOC_056175.4.p1	eaff_2671	XP_023323529.1	4401	3732	142320	8101	XP_023323529.1 angiomotin-like [Eurytemora affinis]
mnor_14220	REF_STRG_1_60904_XLOC_043134.1.p1	eaff_4903	XP_023326797.1	4716	5040	205835	27529	XP_023326797.1 probable phospholipid-transporting ATPase VD isoform X1 [Eurytemora affinis]
mnor_14223	REF_STRG_1_60934_XLOC_043150.2.p1	eaff_8042	XP_023331525.1	10215	8154	134426	22473	XP_023331525.1 ankyrin repeat domain-containing protein 17-like isoform X1 [Eurytemora affinis]
mnor_1423	COM_SPAL_1_016265_XLOC_056219.1.p1	eaff_14215	XP_023340710.1	648	719	124901	10832	XP_023340710.1 serine-enriched protein-like, partial [Eurytemora affinis]
mnor_14230	REF_STRG_1_60975_XLOC_043241.1.p1	eaff_2431	XP_023323188.1	954	942	70959	8892	XP_023323188.1 ubiquitin-like domain-containing CTD phosphatase 1 [Eurytemora affinis]
mnor_14246	REF_STRG_1_61047_XLOC_043351.3.p1	eaff_14295	XP_023340832.1	1521	1515	79025	9824	XP_023340832.1 5'-nucleotidase domain-containing protein 3-like isoform X1 [Eurytemora affinis]
mnor_1425	COM_SPAL_1_016274_XLOC_056248.4.p1	eaff_7494	XP_023330736.1	3669	3432	143719	15259	XP_023330736.1 trafficking protein particle complex subunit 10-like [Eurytemora affinis]
mnor_14252	REF_STRG_1_6107_XLOC_100636.3.p1	eaff_4266	XP_023325916.1	702	675	138424	12557	XP_023325916.1 ras-related protein Rab-7L1-like isoform X1 [Eurytemora affinis]
mnor_1427	COM_SPAL_1_016284_XLOC_056273.1.p1	eaff_3483	XP_023324715.1	2601	3384	84544	26277	XP_023324715.1 NADPH oxidase 5-like isoform X1 [Eurytemora affinis]
mnor_14278	REF_STRG_1_61195_XLOC_043585.1.p1	eaff_19892	XP_023348737.1	1374	1410	79419	18450	XP_023348737.1 serine protease HTRA2, mitochondrial-like [Eurytemora affinis]
mnor_14280	REF_STRG_1_61212_XLOC_043601.1.p1	eaff_9833	XP_023334180.1	1533	1320	110816	10678	XP_023334180.1 tRNA pseudouridine(38/39) synthase-like [Eurytemora affinis]
mnor_14281	REF_STRG_1_61214_XLOC_043603.4.p1	eaff_7094	XP_023330149.1	585	579	64087	6690	XP_023330149.1 uncharacterized protein LOC111702628 [Eurytemora affinis]
mnor_14285	REF_STRG_1_61239_XLOC_043636.2.p1	eaff_17033	XP_023344792.1	1590	1368	18752	8355	XP_023344792.1 protein C12orf4 homolog [Eurytemora affinis]
mnor_14295	REF_STRG_1_61287_XLOC_043720.1.p1	eaff_1854	XP_023322258.1	2466	2352	72830	21550	XP_023322258.1 LOW QUALITY PROTEIN: probable ATP-dependent RNA helicase DDX23 [Eurytemora affinis]
mnor_14307	REF_STRG_1_61390_XLOC_043886.3.p1	eaff_11706	XP_023336872.1	1320	1713	149703	10969	XP_023336872.1 nucleoporin NDC1-like isoform X1 [Eurytemora affinis]
mnor_1431	COM_SPAL_1_016325_XLOC_056439.1.p1	eaff_10374	XP_023335012.1	1404	1102	283665	11522	XP_023335012.1 retinoic acid receptor RXR-like [Eurytemora affinis]
mnor_14316	REF_STRG_1_61432_XLOC_043966.1.p1	eaff_11226	XP_023336221.1	4131	2247	109821	13649	XP_023336221.1 DNA replication ATP-dependent helicase/nuclease DNA2-like [Eurytemora affinis]
mnor_1432	COM_SPAL_1_016342_XLOC_056488.3.p1	eaff_20462	XP_023349498.1	2067	2157	110081	22107	XP_023349498.1 PAN2-PAN3 deadenylation complex subunit pan3-like isoform X1 [Eurytemora affinis]
mnor_14320	REF_STRG_1_61448_XLOC_043984.1.p1	eaff_12487	XP_023338081.1	987	894	123198	4709	XP_023338081.1 metaxin-3-like [Eurytemora affinis]
mnor_14331	REF_STRG_1_61491_XLOC_044038.2.p1	eaff_4048	XP_023325586.1	2046	1968	171137	5486	XP_023325586.1 SET and MYND domain-containing protein 4-like [Eurytemora affinis]
mnor_1434	COM_SPAL_1_016377_XLOC_056641.3.p1	eaff_9491	XP_023333659.1	5661	5859	190640	22439	XP_023333659.1 nuclear pore complex protein Nup205-like [Eurytemora affinis]
mnor_1435	COM_SPAL_1_016383_XLOC_056648.1.p1	eaff_13730	XP_023340046.1	3603	2847	55155	44438	XP_023340046.1 serine/threonine-protein kinase Nek8-like [Eurytemora affinis]
mnor_1436	COM_SPAL_1_016400_XLOC_056688.1.p1	eaff_17586	XP_023345589.1	2127	2109	117845	27066	XP_023345589.1 transmembrane protease serine 9-like isoform X1 [Eurytemora affinis]
mnor_14360	REF_STRG_1_6163_XLOC_101119.9.p1	eaff_20642	XP_023349754.1	1077	627	72796	4069	XP_023349754.1 cytoplasmic polyadenylation element-binding protein 2-like, partial [Eurytemora affinis]
mnor_14362	REF_STRG_1_61651_XLOC_044262.4.p1	eaff_3922	XP_023325400.1	2643	2664	134283	7738	XP_023325400.1 importin subunit beta-1-like [Eurytemora affinis]
mnor_14364	REF_STRG_1_61653_XLOC_044273.1.p1	eaff_7984	XP_023331435.1	1701	1308	28700	3814	XP_023331435.1 periodic tryptophan protein 1 homolog, partial [Eurytemora affinis]
mnor_1437	COM_SPAL_1_016413_XLOC_056721.3.p1	eaff_5492	XP_023327680.1	2475	1857	213889	35281	XP_023327680.1 otopetrin-2-like [Eurytemora affinis]
mnor_14378	REF_STRG_1_61712_XLOC_044376.9.p1	eaff_11750	XP_023336929.1	1788	3588	148241	19834	XP_023336929.1 protein transport protein Sec31A-like [Eurytemora affinis]
mnor_1438	COM_SPAL_1_016414_XLOC_056726.1.p1	eaff_13650	XP_023339930.1	2181	2295	103736	5616	XP_023339930.1 cell division control protein 6 homolog [Eurytemora affinis]
mnor_14381	REF_STRG_1_61724_XLOC_044392.1.p1	eaff_16745	XP_023344378.1	1365	2106	51351	44173	XP_023344378.1 high-affinity choline transporter 1-like isoform X3 [Eurytemora affinis]
mnor_1439	COM_SPAL_1_016440_XLOC_056842.4.p1	eaff_8262	XP_023331843.1	819	903	60124	4859	XP_023331843.1 tetraspanin-5-like [Eurytemora affinis]
mnor_14392	REF_STRG_1_61823_XLOC_044532.1.p1	eaff_13128	XP_023339033.1	1770	1419	36432	35415	XP_023339033.1 octopamine receptor beta-2R-like isoform X1 [Eurytemora affinis]
mnor_144	COM_SPAL_1_002708_XLOC_013523.12.p1	eaff_894	XP_023320878.1	1563	1542	258128	2111	XP_023320878.1 coatomer subunit delta-like [Eurytemora affinis]
mnor_1440	COM_SPAL_1_016453_XLOC_056878.11.p1	eaff_4872	XP_023326748.1	1668	2247	253455	12165	XP_023326748.1 CCR4-NOT transcription complex subunit 4-like isoform X1 [Eurytemora affinis]
mnor_14402	REF_STRG_1_61886_XLOC_044607.2.p1	eaff_10479	XP_023335153.1	1146	1131	24008	9111	XP_023335153.1 alpha-methylacyl-CoA racemase-like [Eurytemora affinis]
mnor_1441	COM_SPAL_1_016488_XLOC_056977.1.p1	eaff_18524	XP_023346919.1	2541	1800	108926	19284	XP_023346919.1 gamma-aminobutyric acid type B receptor subunit 1-like [Eurytemora affinis]
mnor_14419	REF_STRG_1_6198_XLOC_101205.1.p1	eaff_4196	XP_023325823.1	2373	2937	36790	27049	XP_023325823.1 multiple epidermal growth factor-like domains protein 8 [Eurytemora affinis]
mnor_1443	COM_SPAL_1_016490_XLOC_056985.2.p1	eaff_15388	XP_023342438.1	1584	984	65945	2964	XP_023342438.1 required for meiotic nuclear division protein 1 homolog [Eurytemora affinis]
mnor_14431	REF_STRG_1_6206_XLOC_101207.2.p1	eaff_7368	XP_023330556.1	1047	1230	12295	4418	XP_023330556.1 plasminogen activator inhibitor 1 RNA-binding protein-like [Eurytemora affinis]
mnor_14441	REF_STRG_1_62132_XLOC_044930.2.p1	eaff_13362	XP_023339482.1	696	654	73864	2444	XP_023339482.1 ER membrane protein complex subunit 7 homolog [Eurytemora affinis]
mnor_1445	COM_SPAL_1_016502_XLOC_057029.8.p1	eaff_11791	XP_023337005.1	957	594	138976	6142	XP_023337005.1 ras-related protein Ral-a-like [Eurytemora affinis]
mnor_14456	REF_STRG_1_62209_XLOC_045025.1.p1	eaff_6068	XP_023328548.1	1200	1173	37257	4118	XP_023328548.1 ubiquitin-like modifier-activating enzyme 5 [Eurytemora affinis]
mnor_1448	COM_SPAL_1_016557_XLOC_057193.2.p1	eaff_5214	XP_023327269.1	1533	1083	3231	2456	XP_023327269.1 protein atonal homolog 8-like [Eurytemora affinis]
mnor_14481	REF_STRG_1_62321_XLOC_045199.1.p1	eaff_7024	XP_023330039.1	1392	1362	47461	9157	XP_023330039.1 peptidyl-prolyl cis-trans isomerase FKBP4-like [Eurytemora affinis]
mnor_14493	REF_STRG_1_62370_XLOC_045275.1.p1	eaff_14898	XP_023341713.1	819	855	5264	2566	XP_023341713.1 40S ribosomal protein S2 [Eurytemora affinis]
mnor_14497	REF_STRG_1_62380_XLOC_045299.3.p1	eaff_4545	XP_023326294.1	594	642	45944	4310	XP_023326294.1 poly(rC)-binding protein 3-like [Eurytemora affinis]
mnor_145	COM_SPAL_1_002712_XLOC_013549.4.p1	eaff_16340	XP_023343808.1	1308	1203	88266	10355	XP_023343808.1 tetratricopeptide repeat protein 5-like [Eurytemora affinis]
mnor_14500	REF_STRG_1_62423_XLOC_045358.1.p1	eaff_11715	XP_023336883.1	1878	1101	130667	14092	XP_023336883.1 neurogenic locus notch homolog protein 1-like [Eurytemora affinis]
mnor_14508	REF_STRG_1_62441_XLOC_045420.1.p1	eaff_7900	XP_023331296.1	2097	1920	100954	17461	XP_023331296.1 GTP-binding protein 2-like [Eurytemora affinis]
mnor_1452	COM_SPAL_1_016594_XLOC_057323.4.p1	eaff_7223	XP_023330324.1	825	609	126522	9075	XP_023330324.1 monocyte to macrophage differentiation factor-like [Eurytemora affinis]
mnor_1453	COM_SPAL_1_016605_XLOC_057370.1.p1	eaff_4227	XP_023325861.1	801	1230	175184	15548	XP_023325861.1 F-box only protein 25-like [Eurytemora affinis]
mnor_14532	REF_STRG_1_62520_XLOC_045531.2.p1	eaff_13500	XP_023339709.1	657	669	23216	9521	XP_023339709.1 uncharacterized protein LOC111709957 [Eurytemora affinis]
mnor_1454	COM_SPAL_1_016606_XLOC_057374.6.p1	eaff_10342	XP_023334964.1	1986	1929	123262	8216	XP_023334964.1 glutamate--cysteine ligase catalytic subunit-like [Eurytemora affinis]
mnor_14546	REF_STRG_1_62577_XLOC_045604.1.p1	eaff_473	XP_023320235.1	1854	1821	144562	25663	XP_023320235.1 polypeptide N-acetylgalactosaminyltransferase 13-like [Eurytemora affinis]
mnor_1455	COM_SPAL_1_016607_XLOC_057380.1.p1	eaff_19555	XP_023348313.1	6867	8997	134548	30391	XP_023348313.1 E3 SUMO-protein ligase RanBP2-like isoform X1 [Eurytemora affinis]
mnor_14553	REF_STRG_1_62603_XLOC_045650.1.p1	eaff_2013	XP_023322527.1	1677	1680	11816	13799	XP_023322527.1 islet cell autoantigen 1-like isoform X1 [Eurytemora affinis]
mnor_14559	REF_STRG_1_62640_XLOC_045698.2.p1	eaff_17891	XP_023346048.1	1326	1317	40828	21783	XP_023346048.1 eukaryotic translation initiation factor 3 subunit E-B-like [Eurytemora affinis]
mnor_14568	REF_STRG_1_62688_XLOC_045765.1.p1	eaff_1552	XP_023321798.1	2745	2244	231919	74596	XP_023321798.1 activating signal cointegrator 1 complex subunit 2-like isoform X1 [Eurytemora affinis]
mnor_14570	REF_STRG_1_62696_XLOC_045771.3.p1	eaff_12193	XP_023337651.1	2655	2481	53013	7604	XP_023337651.1 peroxidase-like [Eurytemora affinis]
mnor_14575	REF_STRG_1_62708_XLOC_045792.1.p1	eaff_2934	XP_023323935.1	1197	1206	145695	6517	XP_023323935.1 nucleolysin TIA-1-like isoform X1 [Eurytemora affinis]
mnor_14581	REF_STRG_1_62749_XLOC_045839.4.p1	eaff_19180	XP_023347817.1	1419	840	178270	8519	XP_023347817.1 G2/mitotic-specific cyclin-B3-like [Eurytemora affinis]
mnor_14585	REF_STRG_1_6276_XLOC_102096.3.p1	eaff_1450	XP_023321664.1	1875	2118	113956	7722	XP_023321664.1 kin of IRRE-like protein 3 isoform X1 [Eurytemora affinis]
mnor_14589	REF_STRG_1_62780_XLOC_045891.1.p2	eaff_15161	XP_023342098.1	549	357	113364	3281	XP_023342098.1 carbohydrate sulfotransferase 11-like [Eurytemora affinis]
mnor_1460	COM_SPAL_1_016634_XLOC_057471.1.p1	eaff_6922	XP_023329875.1	1683	1131	46755	19672	XP_023329875.1 monocarboxylate transporter 10-like [Eurytemora affinis]
mnor_14619	REF_STRG_1_63014_XLOC_046200.1.p1	eaff_6167	XP_023328715.1	1317	1236	10314	9771	XP_023328715.1 chitobiosyldiphosphodolichol beta-mannosyltransferase-like [Eurytemora affinis]
mnor_1462	COM_SPAL_1_016651_XLOC_057519.5.p1	eaff_2132	XP_023322727.1	2163	2364	391677	19105	XP_023322727.1 oxysterol-binding protein 1-like [Eurytemora affinis]
mnor_1463	COM_SPAL_1_016659_XLOC_057556.3.p1	eaff_16343	XP_023343811.1	990	1098	83203	8301	XP_023343811.1 serine-threonine kinase receptor-associated protein-like [Eurytemora affinis]
mnor_14634	REF_STRG_1_63071_XLOC_046276.1.p1	eaff_4973	XP_023326912.1	768	768	1504	8670	XP_023326912.1 3-hydroxyacyl-CoA dehydrogenase type-2-like [Eurytemora affinis]
mnor_14644	REF_STRG_1_6312_XLOC_102151.1.p1	eaff_334	XP_023320016.1	456	456	3096	3252	XP_023320016.1 40S ribosomal protein S13 [Eurytemora affinis]
mnor_1465	COM_SPAL_1_016677_XLOC_057610.1.p1	eaff_18806	XP_023347298.1	1695	2004	158363	36762	XP_023347298.1 apoptosis-inducing factor 1, mitochondrial-like [Eurytemora affinis]
mnor_14654	REF_STRG_1_63194_XLOC_046457.2.p1	eaff_18382	XP_023346728.1	2238	1740	42277	15985	XP_023346728.1 lysosome membrane protein 2-like [Eurytemora affinis]
mnor_1466	COM_SPAL_1_016687_XLOC_057630.3.p1	eaff_15707	XP_023342906.1	1752	1290	20878	9498	XP_023342906.1 DNA-directed primase/polymerase protein-like [Eurytemora affinis]
mnor_14670	REF_STRG_1_63303_XLOC_046610.2.p1	eaff_1572	XP_023321825.1	534	567	1000	6283	XP_023321825.1 adenine phosphoribosyltransferase-like [Eurytemora affinis]
mnor_14675	REF_STRG_1_63326_XLOC_046656.1.p1	eaff_6326	XP_023328950.1	594	534	825	702	XP_023328950.1 histone H1-delta-like [Eurytemora affinis]
mnor_14676	REF_STRG_1_63329_XLOC_046657.3.p1	eaff_1459	XP_023321677.1	1155	1023	64328	12893	XP_023321677.1 uncharacterized protein LOC111696332 [Eurytemora affinis]
mnor_1469	COM_SPAL_1_016718_XLOC_057709.1.p1	eaff_17678	XP_023345744.1	4107	1812	346149	13123	XP_023345744.1 cation-independent mannose-6-phosphate receptor-like [Eurytemora affinis]
mnor_14693	REF_STRG_1_6339_XLOC_102684.4.p1	eaff_2795	XP_023323714.1	636	627	144938	6265	XP_023323714.1 ras-related protein Rab6 [Eurytemora affinis]
mnor_14695	REF_STRG_1_63409_XLOC_046749.1.p1	eaff_10088	XP_023334570.1	363	390	6522	2531	XP_023334570.1 40S ribosomal protein S26-like [Eurytemora affinis]
mnor_14696	REF_STRG_1_63410_XLOC_046750.2.p1	eaff_8245	XP_023331818.1	735	741	11945	10381	XP_023331818.1 L-xylulose reductase-like isoform X1 [Eurytemora affinis]
mnor_147	COM_SPAL_1_002735_XLOC_013624.5.p1	eaff_5110	XP_023327092.1	1599	1509	184566	47948	XP_023327092.1 equilibrative nucleoside transporter 4-like [Eurytemora affinis]
mnor_1471	COM_SPAL_1_016733_XLOC_057754.1.p1	eaff_6824	XP_023329739.1	891	936	110154	6473	XP_023329739.1 protein FRA10AC1 homolog isoform X1 [Eurytemora affinis]
mnor_1472	COM_SPAL_1_016738_XLOC_057780.7.p1	eaff_19030	XP_023347591.1	3438	2181	19983	24812	XP_023347591.1 phosphatidylinositol 4-kinase beta-like [Eurytemora affinis]
mnor_14734	REF_STRG_1_63569_XLOC_046997.1.p1	eaff_16843	XP_023344502.1	1491	1332	192749	17264	XP_023344502.1 putative oxidoreductase GLYR1 homolog [Eurytemora affinis]
mnor_1474	COM_SPAL_1_016746_XLOC_057795.4.p1	eaff_6904	XP_023329851.1	3339	4014	51679	7762	XP_023329851.1 histone-lysine N-methyltransferase 2E-like, partial [Eurytemora affinis]
mnor_14745	REF_STRG_1_63624_XLOC_047071.1.p1	eaff_3879	XP_023325324.1	648	534	19154	11846	XP_023325324.1 uncharacterized protein LOC111699024 isoform X1 [Eurytemora affinis]
mnor_1475	COM_SPAL_1_016750_XLOC_057804.2.p1	eaff_13788	XP_023340122.1	1911	2043	3126	15924	XP_023340122.1 L-asparaginase-like isoform X1 [Eurytemora affinis]
mnor_14755	REF_STRG_1_63689_XLOC_047160.4.p1	eaff_2142	XP_023322738.1	1056	2475	51526	9904	XP_023322738.1 GPI ethanolamine phosphate transferase 2-like isoform X1 [Eurytemora affinis]
mnor_14761	REF_STRG_1_6372_XLOC_102940.1.p1	eaff_7306	XP_023330452.1	1446	1491	75079	10513	XP_023330452.1 uridine 5'-monophosphate synthase-like [Eurytemora affinis]
mnor_14764	REF_STRG_1_63748_XLOC_047239.1.p1	eaff_14818	XP_023341608.1	750	708	99990	11955	XP_023341608.1 uncharacterized protein LOC111711467 [Eurytemora affinis]
mnor_14765	REF_STRG_1_63753_XLOC_047243.1.p1	eaff_13390	XP_023339519.1	822	1152	54623	12360	XP_023339519.1 TBC1 domain family member 25-like isoform X2 [Eurytemora affinis]
mnor_14775	REF_STRG_1_63809_XLOC_047312.2.p1	eaff_19350	XP_023348039.1	1128	928	5358	3197	XP_023348039.1 ribonucleoside-diphosphate reductase subunit M2-like [Eurytemora affinis]
mnor_1478	COM_SPAL_1_016774_XLOC_057910.10.p1	eaff_4573	XP_023326328.1	2046	1830	251524	4070	XP_023326328.1 protein phosphatase 1H-like [Eurytemora affinis]
mnor_14784	REF_STRG_1_63849_XLOC_047377.1.p1	eaff_7670	XP_023330967.1	2211	2253	31958	15715	XP_023330967.1 SET and MYND domain-containing protein 4-like [Eurytemora affinis]
mnor_1479	COM_SPAL_1_016784_XLOC_057964.3.p1	eaff_1186	XP_023321307.1	2091	2034	55664	19941	XP_023321307.1 exostosin-2-like [Eurytemora affinis]
mnor_14793	REF_STRG_1_63909_XLOC_047456.2.p1	eaff_1086	XP_023321153.1	618	795	176507	15306	XP_023321153.1 protein big brother-like [Eurytemora affinis]
mnor_14797	REF_STRG_1_63926_XLOC_047472.1.p1	eaff_17728	XP_023345808.1	1209	1212	16923	2826	XP_023345808.1 calreticulin-like [Eurytemora affinis]
mnor_14799	REF_STRG_1_63932_XLOC_047494.2.p1	eaff_1679	XP_023321985.1	606	711	15106	1119	XP_023321985.1 uncharacterized protein LOC111696576 [Eurytemora affinis]
mnor_1480	COM_SPAL_1_016789_XLOC_057978.1.p1	eaff_20002	XP_023348882.1	1146	607	95124	15370	XP_023348882.1 LIM homeobox transcription factor 1-beta-like, partial [Eurytemora affinis]
mnor_14800	REF_STRG_1_63933_XLOC_047495.3.p1	eaff_1694	XP_023322001.1	621	696	117813	1524	XP_023322001.1 uncharacterized protein LOC111696595 [Eurytemora affinis]
mnor_14809	REF_STRG_1_63977_XLOC_047550.2.p1	eaff_4004	XP_023325525.1	3072	3102	108060	13163	XP_023325525.1 2-oxoglutarate dehydrogenase, mitochondrial-like isoform X1 [Eurytemora affinis]
mnor_14811	REF_STRG_1_6398_XLOC_103283.2.p1	eaff_238	XP_023319842.1	807	792	109258	5719	XP_023319842.1 LOW QUALITY PROTEIN: protein limb expression 1 homolog [Eurytemora affinis]
mnor_1482	COM_SPAL_1_016829_XLOC_058083.1.p1	eaff_2542	XP_023323328.1	639	576	119674	1613	XP_023323328.1 probable ribosome biogenesis protein RLP24 [Eurytemora affinis]
mnor_14820	REF_STRG_1_64028_XLOC_047623.4.p1	eaff_20238	XP_023349175.1	465	465	84757	5084	XP_023349175.1 ubiquitin-conjugating enzyme E2 L3-like isoform X1 [Eurytemora affinis]
mnor_14828	REF_STRG_1_64077_XLOC_047686.1.p1	eaff_13860	XP_023340235.1	1236	870	30961	3172	XP_023340235.1 aristaless-related homeobox protein-like [Eurytemora affinis]
mnor_1483	COM_SPAL_1_016840_XLOC_058124.3.p1	eaff_173	XP_023319724.1	1047	1404	108043	15922	XP_023319724.1 lachesin-like isoform X1 [Eurytemora affinis]
mnor_14847	REF_STRG_1_64214_XLOC_047861.6.p1	eaff_20669	XP_023349792.1	1620	2451	66090	2806	XP_023349792.1 neurogenic locus notch homolog protein 3-like [Eurytemora affinis]
mnor_14848	REF_STRG_1_64217_XLOC_047869.3.p1	eaff_17935	XP_023346109.1	627	630	38109	4442	XP_023346109.1 nascent polypeptide-associated complex subunit alpha-like [Eurytemora affinis]
mnor_1486	COM_SPAL_1_016865_XLOC_058211.1.p1	eaff_8807	XP_023332640.1	2214	1983	294980	8897	XP_023332640.1 nucleolar protein 10-like [Eurytemora affinis]
mnor_14861	REF_STRG_1_6428_XLOC_103643.1.p1	eaff_10757	XP_023335524.1	456	528	42299	1984	XP_023335524.1 mediator of RNA polymerase II transcription subunit 11-like [Eurytemora affinis]
mnor_14862	REF_STRG_1_64293_XLOC_047997.1.p1	eaff_20408	XP_023349418.1	621	600	99689	3378	XP_023349418.1 zinc finger matrin-type protein 2-like [Eurytemora affinis]
mnor_1487	COM_SPAL_1_016882_XLOC_058239.1.p1	eaff_9901	XP_023334284.1	1890	1938	95116	16193	XP_023334284.1 arylsulfatase B-like isoform X1 [Eurytemora affinis]
mnor_14871	REF_STRG_1_64336_XLOC_048046.1.p1	eaff_18457	XP_023346827.1	756	630	88082	15641	XP_023346827.1 troponin I-like isoform X1 [Eurytemora affinis]
mnor_1488	COM_SPAL_1_016892_XLOC_058264.1.p1	eaff_17427	XP_023345362.1	591	570	134138	5185	XP_023345362.1 arylsulfatase B-like [Eurytemora affinis]
mnor_14881	REF_STRG_1_64392_XLOC_048126.2.p1	eaff_18305	XP_023346606.1	624	477	155331	3551	XP_023346606.1 serine/threonine-protein kinase ULK3-like [Eurytemora affinis]
mnor_149	COM_SPAL_1_002748_XLOC_013673.4.p1	eaff_17345	XP_023345248.1	2613	2736	319529	15677	XP_023345248.1 kinase suppressor of Ras 2-like [Eurytemora affinis]
mnor_14900	REF_STRG_1_6455_XLOC_104133.2.p1	eaff_18807	XP_023347299.1	948	915	2660	9514	XP_023347299.1 mitochondrial thiamine pyrophosphate carrier-like [Eurytemora affinis]
mnor_14906	REF_STRG_1_64590_XLOC_048450.2.p1	eaff_1499	XP_023321734.1	2799	2685	202231	3741	XP_023321734.1 cytosolic carboxypeptidase-like protein 5 [Eurytemora affinis]
mnor_1491	COM_SPAL_1_016934_XLOC_058394.3.p1	eaff_16448	XP_023343950.1	999	660	52336	8329	XP_023343950.1 serine/threonine/tyrosine-interacting protein A-like [Eurytemora affinis]
mnor_14910	REF_STRG_1_64615_XLOC_048478.1.p1	eaff_14511	XP_023341144.1	1497	882	68048	7159	XP_023341144.1 hydroxyproline dehydrogenase-like [Eurytemora affinis]
mnor_14920	REF_STRG_1_64673_XLOC_048554.2.p1	eaff_4617	XP_023326391.1	2187	1650	7551	11925	XP_023326391.1 TBC1 domain family member 24-like isoform X1 [Eurytemora affinis]
mnor_14930	REF_STRG_1_64697_XLOC_048600.1.p1	eaff_5539	XP_023327747.1	1743	1374	95729	9277	XP_023327747.1 delta-1-pyrroline-5-carboxylate dehydrogenase, mitochondrial-like [Eurytemora affinis]
mnor_14937	REF_STRG_1_6472_XLOC_104184.3.p1	eaff_15362	XP_023342391.1	1344	1380	222809	10616	XP_023342391.1 cytochrome b5-related protein-like [Eurytemora affinis]
mnor_1494	COM_SPAL_1_016948_XLOC_058423.1.p1	eaff_8786	XP_023332610.1	1272	1059	98369	7430	XP_023332610.1 beclin-1-like protein [Eurytemora affinis]
mnor_14962	REF_STRG_1_6483_XLOC_104301.4.p1	eaff_16464	XP_023343973.1	1026	1482	95543	13976	XP_023343973.1 protein RUFY3-like [Eurytemora affinis]
mnor_14968	REF_STRG_1_64880_XLOC_048847.1.p1	eaff_7423	XP_023330637.1	1401	1248	37353	4910	XP_023330637.1 uncharacterized protein LOC111703027 [Eurytemora affinis]
mnor_1497	COM_SPAL_1_017023_XLOC_058714.2.p1	eaff_10876	XP_023335686.1	1077	1068	72971	2953	XP_023335686.1 solute carrier family 35 member E2-like [Eurytemora affinis]
mnor_14971	REF_STRG_1_64894_XLOC_048860.1.p1	eaff_2646	XP_023323496.1	1422	1044	59491	2243	XP_023323496.1 transcription factor SOX-4-like [Eurytemora affinis]
mnor_14973	REF_STRG_1_64900_XLOC_048873.3.p1	eaff_2323	XP_023323001.1	3615	4170	35452	36783	XP_023323001.1 alanine--tRNA ligase, cytoplasmic-like isoform X1 [Eurytemora affinis]
mnor_14978	REF_STRG_1_64913_XLOC_048900.1.p1	eaff_13611	XP_023339876.1	2382	2112	194588	14840	XP_023339876.1 uncharacterized protein LOC111710084 [Eurytemora affinis]
mnor_14983	REF_STRG_1_64922_XLOC_048914.1.p1	eaff_3010	XP_023324061.1	1389	1014	75412	4840	XP_023324061.1 lectin-B-like [Eurytemora affinis]
mnor_1499	COM_SPAL_1_017044_XLOC_058760.1.p1	eaff_4923	XP_023326834.1	3591	4662	76475	44535	XP_023326834.1 signal-induced proliferation-associated 1-like protein 2 [Eurytemora affinis]
mnor_14990	REF_STRG_1_6497_XLOC_104483.2.p1	eaff_13133	XP_023339050.1	1602	1468	3775	13606	XP_023339050.1 copine-3-like [Eurytemora affinis]
mnor_15	COM_SPAL_1_000355_XLOC_001637.1.p1	eaff_19367	XP_023348060.1	1608	447	19280	2871	XP_023348060.1 acetylcholinesterase-like [Eurytemora affinis]
mnor_15018	REF_STRG_1_65142_XLOC_049241.2.p1	eaff_9737	XP_023334040.1	1890	1140	135360	6517	XP_023334040.1 DAZ-associated protein 1-like [Eurytemora affinis]
mnor_1502	COM_SPAL_1_017050_XLOC_058778.9.p1	eaff_17037	XP_023344796.1	2481	2490	311812	17689	XP_023344796.1 autophagy-related protein 9A-like [Eurytemora affinis]
mnor_15026	REF_STRG_1_6516_XLOC_104423.1.p1	eaff_6234	XP_023328826.1	1995	1209	442456	12350	XP_023328826.1 MFS-type transporter SLC18B1-like, partial [Eurytemora affinis]
mnor_15030	REF_STRG_1_65185_XLOC_049296.1.p1	eaff_1068	XP_023321127.1	594	1902	71414	32879	XP_023321127.1 F-box/WD repeat-containing protein 7-like [Eurytemora affinis]
mnor_15037	REF_STRG_1_65208_XLOC_049330.1.p1	eaff_2858	XP_023323794.1	1014	837	33004	3445	XP_023323794.1 protein Mo25-like [Eurytemora affinis]
mnor_15042	REF_STRG_1_65263_XLOC_049417.1.p1	eaff_18537	XP_023346934.1	1497	1446	78493	32836	XP_023346934.1 ceramide glucosyltransferase-B-like [Eurytemora affinis]
mnor_15043	REF_STRG_1_65271_XLOC_049426.1.p1	eaff_17070	XP_023344853.1	1971	1941	206849	16689	XP_023344853.1 plastin-3-like [Eurytemora affinis]
mnor_15052	REF_STRG_1_65303_XLOC_049477.1.p1	eaff_20480	XP_023349528.1	1077	786	88588	6718	XP_023349528.1 uncharacterized protein LOC111718221 [Eurytemora affinis]
mnor_15057	REF_STRG_1_65339_XLOC_049533.2.p1	eaff_18279	XP_023346572.1	498	498	4488	3510	XP_023346572.1 60S ribosomal protein L12-like [Eurytemora affinis]
mnor_15066	REF_STRG_1_65389_XLOC_049606.1.p1	eaff_5435	XP_023327599.1	1434	1422	10282	4796	XP_023327599.1 protein transport protein Sec61 subunit alpha [Eurytemora affinis]
mnor_15067	REF_STRG_1_6538_XLOC_104627.2.p1	eaff_17154	XP_023344987.1	1383	1182	13806	7570	XP_023344987.1 U3 small nucleolar RNA-interacting protein 2-like [Eurytemora affinis]
mnor_15077	REF_STRG_1_65464_XLOC_049705.1.p1	eaff_16699	XP_023344305.1	1047	1047	43272	1478	XP_023344305.1 growth hormone-regulated TBC protein 1-like [Eurytemora affinis]
mnor_15079	REF_STRG_1_65473_XLOC_049729.1.p1	eaff_12642	XP_023338292.1	735	451	17713	2198	XP_023338292.1 E3 ubiquitin-protein ligase Bre1-like [Eurytemora affinis]
mnor_1508	COM_SPAL_1_017114_XLOC_058996.2.p1	eaff_6331	XP_023328956.1	1392	1923	3448	15233	XP_023328956.1 double-strand break repair protein MRE11-like [Eurytemora affinis]
mnor_15084	REF_STRG_1_65487_XLOC_049744.1.p1	eaff_17631	XP_023345654.1	363	570	390	19460	XP_023345654.1 hydroxyproline dehydrogenase-like isoform X1 [Eurytemora affinis]
mnor_15086	REF_STRG_1_65498_XLOC_049754.1.p1	eaff_171	XP_023319722.1	1410	897	5866	13566	XP_023319722.1 transcription factor Sox-21-B-like [Eurytemora affinis]
mnor_1509	COM_SPAL_1_017116_XLOC_059011.3.p1	eaff_14075	XP_023340513.1	1725	1635	21273	6470	XP_023340513.1 60 kDa heat shock protein, mitochondrial-like [Eurytemora affinis]
mnor_15091	REF_STRG_1_65512_XLOC_049783.1.p1	eaff_14557	XP_023341221.1	726	747	140653	10122	XP_023341221.1 dnaJ homolog subfamily C member 4-like [Eurytemora affinis]
mnor_15095	REF_STRG_1_65532_XLOC_049806.1.p1	eaff_692	XP_023320592.1	1239	900	62282	7222	XP_023320592.1 homeobox protein GBX-2-like [Eurytemora affinis]
mnor_151	COM_SPAL_1_002772_XLOC_013776.2.p1	eaff_14095	XP_023340539.1	1374	1314	82553	7443	XP_023340539.1 protein tilB homolog [Eurytemora affinis]
mnor_1510	COM_SPAL_1_017133_XLOC_059074.1.p1	eaff_17094	XP_023344903.1	3981	3861	333460	35276	XP_023344903.1 mediator of RNA polymerase II transcription subunit 23-like [Eurytemora affinis]
mnor_15102	REF_STRG_1_65573_XLOC_049853.1.p1	eaff_8455	XP_023332111.1	591	534	52877	7138	XP_023332111.1 uncharacterized protein LOC111704190 isoform X1 [Eurytemora affinis]
mnor_15105	REF_STRG_1_65584_XLOC_049871.1.p1	eaff_7834	XP_023331198.1	1485	1899	103570	8201	XP_023331198.1 tyrosine-protein kinase Btk29A-like [Eurytemora affinis]
mnor_15109	REF_STRG_1_65611_XLOC_049929.1.p1	eaff_10049	XP_023334505.1	816	693	39554	5492	XP_023334505.1 iron-sulfur cluster co-chaperone protein HscB, mitochondrial-like isoform X1 [Eurytemora affinis]
mnor_15114	REF_STRG_1_6565_XLOC_104904.1.p1	eaff_317	XP_023319986.1	1020	840	93036	10554	XP_023319986.1 elongation of very long chain fatty acids protein AAEL008004-like [Eurytemora affinis]
mnor_1512	COM_SPAL_1_017149_XLOC_059123.2.p1	eaff_17752	XP_023345848.1	1089	1137	152769	7134	XP_023345848.1 beta-parvin-like [Eurytemora affinis]
mnor_15120	REF_STRG_1_65690_XLOC_050025.2.p1	eaff_15479	XP_023342579.1	849	888	217045	14313	XP_023342579.1 uncharacterized protein LOC111712242 [Eurytemora affinis]
mnor_1513	COM_SPAL_1_017152_XLOC_059127.2.p1	eaff_1651	XP_023321945.1	2394	3138	122841	12163	XP_023321945.1 ankyrin repeat and fibronectin type-III domain-containing protein 1-like [Eurytemora affinis]
mnor_15133	REF_STRG_1_65753_XLOC_050115.2.p1	eaff_16929	XP_023344658.1	804	747	3516	7505	XP_023344658.1 protein YIPF5-like [Eurytemora affinis]
mnor_15134	REF_STRG_1_65756_XLOC_050121.10.p1	eaff_14512	XP_023341145.1	1512	1710	42511	16943	XP_023341145.1 protein enabled-like isoform X1 [Eurytemora affinis]
mnor_15145	REF_STRG_1_65810_XLOC_050177.1.p1	eaff_6448	XP_023329153.1	1575	1662	38927	4309	XP_023329153.1 protein arginine N-methyltransferase 1-like isoform X1 [Eurytemora affinis]
mnor_15151	REF_STRG_1_65822_XLOC_050215.1.p1	eaff_3605	XP_023324907.1	2355	2139	67732	28786	XP_023324907.1 dolichyl-diphosphooligosaccharide--protein glycosyltransferase subunit STT3B-like isoform X2 [Eurytemora affinis]
mnor_15154	REF_STRG_1_65843_XLOC_050243.1.p1	eaff_7572	XP_023330847.1	747	780	163079	7360	XP_023330847.1 vacuolar-sorting protein SNF8-like [Eurytemora affinis]
mnor_1516	COM_SPAL_1_017177_XLOC_059204.4.p1	eaff_9606	XP_023333845.1	588	480	70769	1616	XP_023333845.1 RNA-binding protein 8A-like [Eurytemora affinis]
mnor_15169	REF_STRG_1_65918_XLOC_050354.4.p1	eaff_815	XP_023320764.1	2034	4005	146269	11796	XP_023320764.1 regulatory-associated protein of mTOR-like isoform X2 [Eurytemora affinis]
mnor_15179	REF_STRG_1_65979_XLOC_008455.3.p1	eaff_19267	XP_023347926.1	2559	1479	103645	13283	XP_023347926.1 synaptotagmin-like protein 2 [Eurytemora affinis]
mnor_15180	REF_STRG_1_65985_XLOC_050421.1.p1	eaff_3775	XP_023325158.1	1263	1257	25383	5599	XP_023325158.1 fumarylacetoacetase-like [Eurytemora affinis]
mnor_15184	REF_STRG_1_6599_XLOC_105103.1.p1	eaff_18312	XP_023346614.1	1359	2418	114052	19274	XP_023346614.1 E3 ubiquitin-protein ligase CBL-B-B-like [Eurytemora affinis]
mnor_15186	REF_STRG_1_66000_XLOC_050458.3.p1	eaff_798	XP_023320744.1	627	627	50067	3282	XP_023320744.1 40S ribosomal protein S8-like [Eurytemora affinis]
mnor_15187	REF_STRG_1_66002_XLOC_050460.1.p1	eaff_6804	XP_023329717.1	2001	1530	74564	11517	XP_023329717.1 F-box/WD repeat-containing protein 5-like [Eurytemora affinis]
mnor_1519	COM_SPAL_1_017216_XLOC_059316.4.p1	eaff_15348	XP_023342375.1	1200	1200	60161	3129	XP_023342375.1 proteasomal ubiquitin receptor ADRM1-like [Eurytemora affinis]
mnor_1520	COM_SPAL_1_017220_XLOC_059321.3.p1	eaff_580	XP_023320424.1	2526	2109	186582	16294	XP_023320424.1 colorectal mutant cancer protein-like [Eurytemora affinis]
mnor_15201	REF_STRG_1_66079_XLOC_050559.3.p1	eaff_18776	XP_023347256.1	1137	684	77758	5151	XP_023347256.1 palmitoyltransferase ZDHHC23-like isoform X2 [Eurytemora affinis]
mnor_15203	REF_STRG_1_66093_XLOC_050574.2.p1	eaff_17764	XP_023345864.1	582	630	77225	2847	XP_023345864.1 cysteine and glycine-rich protein 1-like [Eurytemora affinis]
mnor_1522	COM_SPAL_1_017238_XLOC_059362.1.p1	eaff_3296	XP_023324462.1	774	771	130235	7818	XP_023324462.1 ribosome maturation protein SBDS-like [Eurytemora affinis]
mnor_1523	COM_SPAL_1_017240_XLOC_059369.1.p1	eaff_10874	XP_023335684.1	2439	2409	6598	7787	XP_023335684.1 ubiquitin carboxyl-terminal hydrolase 5-like [Eurytemora affinis]
mnor_15255	REF_STRG_1_66358_XLOC_050958.2.p1	eaff_14262	XP_023340787.1	390	390	2689	774	XP_023340787.1 iron-sulfur cluster assembly 1 homolog, mitochondrial-like [Eurytemora affinis]
mnor_1526	COM_SPAL_1_017262_XLOC_059439.1.p1	eaff_1565	XP_023321814.1	1131	1317	134654	4666	XP_023321814.1 protein-glutamate O-methyltransferase-like [Eurytemora affinis]
mnor_15263	REF_STRG_1_66428_XLOC_051063.2.p1	eaff_16444	XP_023343942.1	1446	1263	60771	5748	XP_023343942.1 uncharacterized protein LOC111713331 [Eurytemora affinis]
mnor_1529	COM_SPAL_1_017274_XLOC_059495.3.p1	eaff_14177	XP_023340646.1	684	384	31524	4510	XP_023340646.1 AP-3 complex subunit sigma-2-like [Eurytemora affinis]
mnor_15294	REF_STRG_1_66564_XLOC_051227.2.p1	eaff_4890	XP_023326772.1	3066	2556	19665	47390	XP_023326772.1 zinc finger E-box-binding homeobox 1-like isoform X1 [Eurytemora affinis]
mnor_15297	REF_STRG_1_66588_XLOC_051259.1.p1	eaff_18045	XP_023346275.1	2634	1884	47390	6060	XP_023346275.1 tyrosine--tRNA ligase, cytoplasmic-like [Eurytemora affinis]
mnor_15298	REF_STRG_1_6658_XLOC_105609.1.p1	eaff_2051	XP_023322603.1	1701	1143	108044	13360	XP_023322603.1 calcium-activated chloride channel regulator family member 3-like [Eurytemora affinis]
mnor_15299	REF_STRG_1_66591_XLOC_051261.2.p1	eaff_4285	XP_023325944.1	507	549	82574	7702	XP_023325944.1 uncharacterized protein LOC111699485 [Eurytemora affinis]
mnor_153	COM_SPAL_1_002776_XLOC_013798.1.p1	eaff_17842	XP_023345978.1	1368	1263	71049	23531	XP_023345978.1 neuropeptide F receptor-like [Eurytemora affinis]
mnor_1530	COM_SPAL_1_017291_XLOC_059557.1.p1	eaff_7492	XP_023330734.1	2799	5361	12370	17065	XP_023330734.1 coiled-coil and C2 domain-containing protein 2A-like [Eurytemora affinis]
mnor_1531	COM_SPAL_1_017309_XLOC_059612.1.p1	eaff_1758	XP_023322115.1	744	699	140621	6082	XP_023322115.1 putative glutathione-specific gamma-glutamylcyclotransferase 2 [Eurytemora affinis]
mnor_15312	REF_STRG_1_66674_XLOC_051374.1.p1	eaff_14696	XP_023341431.1	1167	894	10361	10988	XP_023341431.1 tryptophan--tRNA ligase, mitochondrial-like [Eurytemora affinis]
mnor_15316	REF_STRG_1_66690_XLOC_051392.5.p1	eaff_9396	XP_023333505.1	2724	1803	70766	6492	XP_023333505.1 B-cell lymphoma/leukemia 11A-like [Eurytemora affinis]
mnor_1532	COM_SPAL_1_017312_XLOC_059618.2.p1	eaff_787	XP_023320725.1	3150	2916	161833	5733	XP_023320725.1 WD repeat and HMG-box DNA-binding protein 1-like [Eurytemora affinis]
mnor_15321	REF_STRG_1_66718_XLOC_051426.1.p1	eaff_5651	XP_023327912.1	3936	3646	131699	18227	XP_023327912.1 structural maintenance of chromosomes protein 4-like [Eurytemora affinis]
mnor_15329	REF_STRG_1_66764_XLOC_051489.2.p1	eaff_4032	XP_023325564.1	900	1452	76971	6056	XP_023325564.1 uncharacterized protein LOC111699192 [Eurytemora affinis]
mnor_1534	COM_SPAL_1_017331_XLOC_059673.4.p1	eaff_130	XP_023319661.1	2805	2640	388819	23516	XP_023319661.1 protein FAN-like [Eurytemora affinis]
mnor_15355	REF_STRG_1_66880_XLOC_051664.1.p1	eaff_9243	XP_023333272.1	498	678	15144	7056	XP_023333272.1 uncharacterized protein LOC111705070 [Eurytemora affinis]
mnor_1537	COM_SPAL_1_017357_XLOC_059743.1.p1	eaff_17009	XP_023344762.1	1332	1755	144549	21224	XP_023344762.1 A-kinase anchor protein 17A-like [Eurytemora affinis]
mnor_1538	COM_SPAL_1_017362_XLOC_059749.6.p1	eaff_4501	XP_023326238.1	3876	3615	410627	22250	XP_023326238.1 PAN2-PAN3 deadenylation complex catalytic subunit PAN2-like [Eurytemora affinis]
mnor_15385	REF_STRG_1_67062_XLOC_051909.2.p1	eaff_14347	XP_023340918.1	2202	1146	189486	14187	XP_023340918.1 BTB/POZ domain-containing protein 9-like [Eurytemora affinis]
mnor_15394	REF_STRG_1_6710_XLOC_106032.1.p1	eaff_20354	XP_023349340.1	1401	552	36217	13033	XP_023349340.1 legumain-like [Eurytemora affinis]
mnor_154	COM_SPAL_1_002796_XLOC_013846.2.p1	eaff_13114	XP_023338992.1	2763	2742	59694	26645	XP_023338992.1 protein MCM10 homolog [Eurytemora affinis]
mnor_1541	COM_SPAL_1_017410_XLOC_059875.1.p1	eaff_12136	XP_023337556.1	3792	3588	59493	6502	XP_023337556.1 protein kinase C-binding protein 1-like [Eurytemora affinis]
mnor_15416	REF_STRG_1_67226_XLOC_052143.2.p1	eaff_6396	XP_023329055.1	2037	1971	160624	16716	XP_023329055.1 transcriptional repressor CTCF-like [Eurytemora affinis]
mnor_15417	REF_STRG_1_6722_XLOC_106187.3.p1	eaff_4741	XP_023326580.1	1668	1659	402015	9411	XP_023326580.1 polypyrimidine tract-binding protein 1-like [Eurytemora affinis]
mnor_15418	REF_STRG_1_67236_XLOC_052161.1.p1	eaff_17146	XP_023344978.1	822	1002	1405	1002	XP_023344978.1 uncharacterized protein LOC111714161 [Eurytemora affinis]
mnor_1542	COM_SPAL_1_017462_XLOC_060071.1.p1	eaff_828	XP_023320782.1	1104	1302	94187	3893	XP_023320782.1 probable medium-chain specific acyl-CoA dehydrogenase, mitochondrial [Eurytemora affinis]
mnor_15423	REF_STRG_1_6727_XLOC_106252.2.p1	eaff_10580	XP_023335287.1	3393	3489	331348	41560	XP_023335287.1 electroneutral sodium bicarbonate exchanger 1-like [Eurytemora affinis]
mnor_15424	REF_STRG_1_67290_XLOC_052243.1.p1	eaff_14659	XP_023341372.1	1674	1665	121691	13086	XP_023341372.1 cell division control protein 45 homolog [Eurytemora affinis]
mnor_1543	COM_SPAL_1_017480_XLOC_060123.2.p1	eaff_433	XP_023320186.1	1866	1651	28190	3838	XP_023320186.1 LOW QUALITY PROTEIN: ATP-binding cassette sub-family E member 1-like [Eurytemora affinis]
mnor_15439	REF_STRG_1_67389_XLOC_052376.2.p1	eaff_5676	XP_023327952.1	744	750	123626	2607	XP_023327952.1 U2 small nuclear ribonucleoprotein A'-like [Eurytemora affinis]
mnor_1544	COM_SPAL_1_017481_XLOC_060124.2.p1	eaff_8809	XP_023332642.1	2157	1483	14932	10250	XP_023332642.1 protein SDA1 homolog [Eurytemora affinis]
mnor_15441	REF_STRG_1_6739_XLOC_106251.1.p1	eaff_9413	XP_023333537.1	2847	2652	49101	10765	XP_023333537.1 serrate RNA effector molecule homolog isoform X1 [Eurytemora affinis]
mnor_15446	REF_STRG_1_67419_XLOC_052427.1.p1	eaff_7959	XP_023331387.1	627	609	67338	3912	XP_023331387.1 charged multivesicular body protein 1a-like isoform X1 [Eurytemora affinis]
mnor_1545	COM_SPAL_1_017485_XLOC_060135.1.p1	eaff_20384	XP_023349388.1	5304	4422	506192	15184	XP_023349388.1 sodium leak channel non-selective protein-like [Eurytemora affinis]
mnor_15450	REF_STRG_1_67425_XLOC_052436.1.p1	eaff_6056	XP_023328528.1	1827	1785	85036	4221	XP_023328528.1 solute carrier family 28 member 3-like [Eurytemora affinis]
mnor_15469	REF_STRG_1_67524_XLOC_052569.4.p1	eaff_18653	XP_023347101.1	1644	1644	22578	7678	XP_023347101.1 T-complex protein 1 subunit theta-like [Eurytemora affinis]
mnor_1547	COM_SPAL_1_017519_XLOC_060230.6.p1	eaff_1387	XP_023321570.1	1068	966	77052	7678	XP_023321570.1 transcriptional repressor protein YY1-like [Eurytemora affinis]
mnor_15474	REF_STRG_1_67547_XLOC_052649.1.p1	eaff_18101	XP_023346348.1	1308	990	135994	5999	XP_023346348.1 zinc finger RNA-binding protein-like [Eurytemora affinis]
mnor_15495	REF_STRG_1_67629_XLOC_052744.3.p1	eaff_993	XP_023321020.1	2820	4029	132023	55735	XP_023321020.1 band 3 anion exchange protein-like [Eurytemora affinis]
mnor_155	COM_SPAL_1_002809_XLOC_013875.3.p1	eaff_14969	XP_023341807.1	1575	1923	19344	14051	XP_023341807.1 uncharacterized protein LOC111711644 [Eurytemora affinis]
mnor_1550	COM_SPAL_1_017537_XLOC_060283.7.p1	eaff_9605	XP_023333844.1	606	570	33166	1682	XP_023333844.1 inosine triphosphate pyrophosphatase-like [Eurytemora affinis]
mnor_15500	REF_STRG_1_6765_XLOC_106633.4.p1	eaff_14903	XP_023341720.1	4698	4110	140649	34860	XP_023341720.1 tyrosine-protein phosphatase non-receptor type 21-like [Eurytemora affinis]
mnor_15502	REF_STRG_1_67667_XLOC_052807.6.p1	eaff_2008	XP_023322520.1	318	444	96677	5998	XP_023322520.1 uncharacterized protein LOC111696939 [Eurytemora affinis]
mnor_15504	REF_STRG_1_67672_XLOC_052818.2.p1	eaff_9178	XP_023333183.1	1641	2106	27448	25416	XP_023333183.1 serine proteinase stubble-like [Eurytemora affinis]
mnor_15508	REF_STRG_1_67692_XLOC_052851.3.p1	eaff_5918	XP_023328320.1	1053	825	149890	4787	XP_023328320.1 replication factor C subunit 2-like [Eurytemora affinis]
mnor_15511	REF_STRG_1_67701_XLOC_052861.2.p1	eaff_7362	XP_023330547.1	507	558	917	2831	XP_023330547.1 tRNA-specific adenosine deaminase 2-like [Eurytemora affinis]
mnor_15512	REF_STRG_1_67702_XLOC_052862.1.p1	eaff_7899	XP_023331295.1	699	735	47885	14007	XP_023331295.1 sentrin-specific protease 1-like, partial [Eurytemora affinis]
mnor_1552	COM_SPAL_1_017560_XLOC_060363.5.p1	eaff_7740	XP_023331070.1	2070	2673	141733	19795	XP_023331070.1 uncharacterized protein LOC111703378 [Eurytemora affinis]
mnor_15521	REF_STRG_1_67757_XLOC_052926.10.p1	eaff_13470	XP_023339642.1	9918	17010	57844	36774	XP_023339642.1 dystonin-like isoform X1 [Eurytemora affinis]
mnor_15527	REF_STRG_1_67791_XLOC_052952.3.p1	eaff_4420	XP_023326138.1	1587	1584	122849	17631	XP_023326138.1 importin subunit alpha-5-like isoform X1 [Eurytemora affinis]
mnor_1553	COM_SPAL_1_017561_XLOC_060367.3.p1	eaff_12093	XP_023337483.1	2223	2193	123776	5975	XP_023337483.1 nose resistant to fluoxetine protein 6-like isoform X1 [Eurytemora affinis]
mnor_1554	COM_SPAL_1_017565_XLOC_060394.2.p1	eaff_10735	XP_023335496.1	927	1116	89115	4655	XP_023335496.1 uncharacterized protein LOC111706791 isoform X1 [Eurytemora affinis]
mnor_15540	REF_STRG_1_67856_XLOC_053055.1.p1	eaff_3188	XP_023324308.1	549	591	61716	5435	XP_023324308.1 2-oxo-4-hydroxy-4-carboxy-5-ureidoimidazoline decarboxylase-like isoform X1 [Eurytemora affinis]
mnor_15542	REF_STRG_1_67861_XLOC_053056.4.p1	eaff_200	XP_023319764.1	1092	828	67066	5665	XP_023319764.1 endonuclease III-like protein 1 isoform X1 [Eurytemora affinis]
mnor_15544	REF_STRG_1_67864_XLOC_053072.1.p1	eaff_2746	XP_023323635.1	1110	1074	111634	4627	XP_023323635.1 replication factor C subunit 4-like [Eurytemora affinis]
mnor_15558	REF_STRG_1_67917_XLOC_053149.2.p1	eaff_9562	XP_023333780.1	315	309	66187	6601	XP_023333780.1 U6 snRNA-associated Sm-like protein LSm3 [Eurytemora affinis]
mnor_1556	COM_SPAL_1_017567_XLOC_060396.2.p1	eaff_7220	XP_023330320.1	1644	893	1716	10556	XP_023330320.1 cytochrome b5 reductase 4-like isoform X1 [Eurytemora affinis]
mnor_15563	REF_STRG_1_67959_XLOC_053193.1.p1	eaff_5814	XP_023328161.1	942	900	80890	9703	XP_023328161.1 lithostathine-1-alpha-like, partial [Eurytemora affinis]
mnor_15567	REF_STRG_1_67994_XLOC_053235.1.p1	eaff_1310	XP_023321482.1	1284	1254	57478	2190	XP_023321482.1 WD repeat-containing protein 18-like [Eurytemora affinis]
mnor_15568	REF_STRG_1_6799_XLOC_106580.1.p1	eaff_13858	XP_023340231.1	2805	3711	285969	9351	XP_023340231.1 coatomer subunit alpha-like isoform X1 [Eurytemora affinis]
mnor_1557	COM_SPAL_1_017570_XLOC_060407.1.p1	eaff_10927	XP_023335767.1	1605	1686	22746	5886	XP_023335767.1 activin receptor type-2A-like [Eurytemora affinis]
mnor_15574	REF_STRG_1_68045_XLOC_053301.1.p1	eaff_4444	XP_023326168.1	513	465	138231	1737	XP_023326168.1 prostamide/prostaglandin F synthase-like [Eurytemora affinis]
mnor_15576	REF_STRG_1_68055_XLOC_053315.1.p1	eaff_6059	XP_023328531.1	1623	1476	163726	15439	XP_023328531.1 beta-1,4-glucuronyltransferase 1-like [Eurytemora affinis]
mnor_1558	COM_SPAL_1_017578_XLOC_060443.2.p1	eaff_17087	XP_023344892.1	804	834	167120	7273	XP_023344892.1 cysteine-rich secretory protein 2-like [Eurytemora affinis]
mnor_15627	REF_STRG_1_68300_XLOC_053699.1.p1	eaff_4493	XP_023326230.1	3414	2943	190016	28361	XP_023326230.1 DNA damage-binding protein 1-like [Eurytemora affinis]
mnor_1563	COM_SPAL_1_017639_XLOC_060622.2.p1	eaff_20565	XP_023349648.1	2445	2451	39201	29153	XP_023349648.1 BMP-binding endothelial regulator protein-like [Eurytemora affinis]
mnor_1564	COM_SPAL_1_017644_XLOC_060634.2.p1	eaff_3193	XP_023324315.1	2328	1851	106468	15478	XP_023324315.1 WD and tetratricopeptide repeats protein 1-like [Eurytemora affinis]
mnor_15673	REF_STRG_1_6860_XLOC_107295.1.p1	eaff_15879	XP_023343147.1	1434	948	68839	15085	XP_023343147.1 plasminogen activator inhibitor 2 type A-like [Eurytemora affinis]
mnor_15677	REF_STRG_1_68636_XLOC_054202.1.p1	eaff_20440	XP_023349467.1	1491	1590	43122	3260	XP_023349467.1 cytochrome P450 6k1-like [Eurytemora affinis]
mnor_15697	REF_STRG_1_68738_XLOC_054379.1.p1	eaff_7427	XP_023330641.1	345	384	9634	2125	XP_023330641.1 cytochrome b-c1 complex subunit 7-like [Eurytemora affinis]
mnor_1570	COM_SPAL_1_017695_XLOC_060818.11.p1	eaff_18603	XP_023347035.1	717	591	33268	5374	XP_023347035.1 alpha-aspartyl dipeptidase-like [Eurytemora affinis]
mnor_1571	COM_SPAL_1_017701_XLOC_060841.1.p1	eaff_10264	XP_023334858.1	609	792	68389	3477	XP_023334858.1 histone deacetylase 8-like [Eurytemora affinis]
mnor_15716	REF_STRG_1_68874_XLOC_054579.2.p1	eaff_256	XP_023319874.1	1578	1572	104669	6404	XP_023319874.1 probable methylmalonate-semialdehyde dehydrogenase [acylating], mitochondrial [Eurytemora affinis]
mnor_15722	REF_STRG_1_68919_XLOC_054644.1.p1	eaff_383	XP_023320111.1	678	1443	57472	5890	XP_023320111.1 phosphorylated adapter RNA export protein-like [Eurytemora affinis]
mnor_15732	REF_STRG_1_68966_XLOC_054720.1.p1	eaff_4636	XP_023326417.1	471	468	67791	4236	XP_023326417.1 ATP synthase subunit delta, mitochondrial-like [Eurytemora affinis]
mnor_15734	REF_STRG_1_68972_XLOC_054723.1.p1	eaff_9050	XP_023332990.1	780	789	123495	3363	XP_023332990.1 uncharacterized protein LOC111704854 [Eurytemora affinis]
mnor_1574	COM_SPAL_1_017751_XLOC_060984.2.p1	eaff_14053	XP_023340484.1	1371	1392	38393	5179	XP_023340484.1 DDB1- and CUL4-associated factor 13-like [Eurytemora affinis]
mnor_15744	REF_STRG_1_6903_XLOC_107763.1.p1	eaff_1248	XP_023321392.1	1497	1284	55214	12825	XP_023321392.1 uncharacterized protein LOC111696065 [Eurytemora affinis]
mnor_15747	REF_STRG_1_69049_XLOC_054824.1.p1	eaff_12321	XP_023337834.1	2331	1989	83139	10312	XP_023337834.1 irregular chiasm C-roughest protein-like [Eurytemora affinis]
mnor_1575	COM_SPAL_1_017753_XLOC_060991.1.p1	eaff_9281	XP_023333339.1	1620	2559	149783	53643	XP_023333339.1 serine/threonine-protein kinase D1-like isoform X1 [Eurytemora affinis]
mnor_1576	COM_SPAL_1_017762_XLOC_061022.6.p1	eaff_6368	XP_023329010.1	1083	1047	160890	4204	XP_023329010.1 ATPase family AAA domain-containing protein 1-B-like [Eurytemora affinis]
mnor_1578	COM_SPAL_1_017772_XLOC_061045.1.p1	eaff_10456	XP_023335122.1	2151	2010	2204	9132	XP_023335122.1 protein Hook homolog 3-like [Eurytemora affinis]
mnor_15782	REF_STRG_1_69258_XLOC_055137.1.p1	eaff_14072	XP_023340510.1	441	417	12425	2167	XP_023340510.1 transmembrane protein 60-like [Eurytemora affinis]
mnor_15786	REF_STRG_1_69279_XLOC_055187.1.p1	eaff_4527	XP_023326273.1	861	876	91710	10535	XP_023326273.1 uncharacterized protein LOC111699773 [Eurytemora affinis]
mnor_1579	COM_SPAL_1_017790_XLOC_061094.1.p1	eaff_2537	XP_023323323.1	690	663	41931	3714	XP_023323323.1 peptidyl-prolyl cis-trans isomerase B-like isoform X1 [Eurytemora affinis]
mnor_15793	REF_STRG_1_6931_XLOC_107910.1.p1	eaff_13747	XP_023340067.1	843	699	35807	10865	XP_023340067.1 uncharacterized protein LOC111710238 [Eurytemora affinis]
mnor_15798	REF_STRG_1_69357_XLOC_055279.2.p1	eaff_18748	XP_023347220.1	1485	966	71065	26092	XP_023347220.1 N-acetylglucosamine-1-phosphotransferase subunits alpha/beta-like [Eurytemora affinis]
mnor_15799	REF_STRG_1_69364_XLOC_055282.1.p1	eaff_5397	XP_023327554.1	1962	1632	44685	6423	XP_023327554.1 RNA-binding protein 39-like isoform X1 [Eurytemora affinis]
mnor_15801	REF_STRG_1_6936_XLOC_107913.2.p1	eaff_10068	XP_023334544.1	1392	1929	44103	28009	XP_023334544.1 proline dehydrogenase 1, mitochondrial-like isoform X1 [Eurytemora affinis]
mnor_1581	COM_SPAL_1_017812_XLOC_061169.3.p1	eaff_13124	XP_023339015.1	1563	1563	106988	13580	XP_023339015.1 bone morphogenetic protein receptor type-1B-like [Eurytemora affinis]
mnor_1582	COM_SPAL_1_017814_XLOC_061179.1.p1	eaff_6222	XP_023328811.1	13194	14163	116824	28791	XP_023328811.1 midasin-like [Eurytemora affinis]
mnor_15822	REF_STRG_1_69453_XLOC_055414.1.p1	eaff_2968	XP_023323991.1	786	795	54110	2627	XP_023323991.1 protein CDV3 homolog [Eurytemora affinis]
mnor_15841	REF_STRG_1_6952_XLOC_108078.1.p1	eaff_2135	XP_023322730.1	1170	2064	226678	27217	XP_023322730.1 sodium-dependent dopamine transporter-like [Eurytemora affinis]
mnor_15847	REF_STRG_1_69548_XLOC_055569.1.p1	eaff_9344	XP_023333427.1	603	672	53410	11769	XP_023333427.1 ras-related protein Rab-35-like [Eurytemora affinis]
mnor_15851	REF_STRG_1_69588_XLOC_055624.2.p1	eaff_17443	XP_023345385.1	1884	1542	163532	7238	XP_023345385.1 RNA-binding protein MEX3B-like [Eurytemora affinis]
mnor_15855	REF_STRG_1_69595_XLOC_055635.3.p1	eaff_12290	XP_023337783.1	2322	2262	22736	9766	XP_023337783.1 anaphase-promoting complex subunit 4-like isoform X1 [Eurytemora affinis]
mnor_15861	REF_STRG_1_69649_XLOC_055740.1.p1	eaff_3181	XP_023324300.1	972	714	138478	9991	XP_023324300.1 dual specificity protein phosphatase 23-like [Eurytemora affinis]
mnor_1587	COM_SPAL_1_017854_XLOC_061341.6.p1	eaff_446	XP_023320203.1	1551	1881	98641	14931	XP_023320203.1 transcription factor 25-like [Eurytemora affinis]
mnor_15873	REF_STRG_1_69733_XLOC_055905.4.p1	eaff_15069	XP_023341961.1	1491	1239	87744	10414	XP_023341961.1 carboxypeptidase E-like [Eurytemora affinis]
mnor_15874	REF_STRG_1_69738_XLOC_055911.2.p1	eaff_8609	XP_023332354.1	435	336	140564	2115	XP_023332354.1 CCAAT/enhancer-binding protein gamma-like [Eurytemora affinis]
mnor_1588	COM_SPAL_1_017859_XLOC_061346.6.p1	eaff_677	XP_023320561.1	885	837	66067	11019	XP_023320561.1 eukaryotic translation initiation factor 3 subunit G-like [Eurytemora affinis]
mnor_1589	COM_SPAL_1_017866_XLOC_061373.1.p1	eaff_415	XP_023320159.1	681	1263	76610	9880	XP_023320159.1 isovaleryl-CoA dehydrogenase, mitochondrial-like isoform X1 [Eurytemora affinis]
mnor_1590	COM_SPAL_1_017874_XLOC_061397.1.p1	eaff_13458	XP_023339621.1	612	714	36457	5413	XP_023339621.1 protein twist-like [Eurytemora affinis]
mnor_1591	COM_SPAL_1_017878_XLOC_061403.17.p1	eaff_18570	XP_023346986.1	6438	5502	521943	41010	XP_023346986.1 nipped-B-like protein [Eurytemora affinis]
mnor_15912	REF_STRG_1_69958_XLOC_056237.1.p1	eaff_495	XP_023320269.1	549	552	77100	3120	XP_023320269.1 GTP-binding protein Rheb homolog [Eurytemora affinis]
mnor_1592	COM_SPAL_1_017909_XLOC_061528.1.p1	eaff_9234	XP_023333256.1	1086	1179	51866	4848	XP_023333256.1 protein SGT1 homolog [Eurytemora affinis]
mnor_15924	REF_STRG_1_70052_XLOC_056377.2.p1	eaff_9171	XP_023333172.1	927	1083	20611	6646	XP_023333172.1 epimerase family protein SDR39U1-like isoform X1 [Eurytemora affinis]
mnor_1593	COM_SPAL_1_017920_XLOC_061579.1.p1	eaff_5417	XP_023327579.1	1398	1662	84313	6312	XP_023327579.1 intraflagellar transport protein 56-like [Eurytemora affinis]
mnor_15933	REF_STRG_1_70113_XLOC_056450.1.p1	eaff_20628	XP_023349738.1	1287	1296	24816	12081	XP_023349738.1 aspartate aminotransferase, mitochondrial-like [Eurytemora affinis]
mnor_1594	COM_SPAL_1_017945_XLOC_061670.2.p1	eaff_8036	XP_023331512.1	4218	4737	156353	40537	XP_023331512.1 nidogen-1-like isoform X2 [Eurytemora affinis]
mnor_15940	REF_STRG_1_70138_XLOC_056504.1.p1	eaff_9058	XP_023333004.1	561	549	132453	9234	XP_023333004.1 protein LZIC-like [Eurytemora affinis]
mnor_15946	REF_STRG_1_70183_XLOC_056571.1.p1	eaff_5827	XP_023328181.1	3603	3510	129484	22248	XP_023328181.1 eukaryotic translation initiation factor 5B-like [Eurytemora affinis]
mnor_15955	REF_STRG_1_70226_XLOC_056625.4.p1	eaff_4250	XP_023325891.1	1854	1887	82644	25684	XP_023325891.1 GATOR complex protein NPRL3-like [Eurytemora affinis]
mnor_1596	COM_SPAL_1_017959_XLOC_061721.2.p1	eaff_2127	XP_023322719.1	2256	2346	43539	31034	XP_023322719.1 GATOR complex protein WDR24-like [Eurytemora affinis]
mnor_15963	REF_STRG_1_7025_XLOC_108658.2.p1	eaff_6166	XP_023328714.1	639	678	409152	1251	XP_023328714.1 ER lumen protein-retaining receptor-like [Eurytemora affinis]
mnor_1597	COM_SPAL_1_017969_XLOC_061741.3.p1	eaff_19725	XP_023348527.1	1614	600	176626	2997	XP_023348527.1 GRAM domain-containing protein 2B-like [Eurytemora affinis]
mnor_15983	REF_STRG_1_70364_XLOC_056832.1.p1	eaff_3221	XP_023324356.1	1320	924	5358	1357	XP_023324356.1 Krueppel-like factor 2 [Eurytemora affinis]
mnor_15988	REF_STRG_1_70403_XLOC_056918.1.p1	eaff_2321	XP_023322999.1	1251	1683	67849	2430	XP_023322999.1 protein 5NUC-like [Eurytemora affinis]
mnor_160	COM_SPAL_1_002850_XLOC_014079.3.p1	eaff_4533	XP_023326280.1	903	942	55234	8609	XP_023326280.1 serine/threonine-protein phosphatase 4 catalytic subunit [Eurytemora affinis]
mnor_16003	REF_STRG_1_70494_XLOC_057058.1.p1	eaff_13881	XP_023340256.1	993	1146	2612	10789	XP_023340256.1 protein tramtrack, beta isoform-like isoform X1 [Eurytemora affinis]
mnor_16008	REF_STRG_1_70502_XLOC_057072.2.p1	eaff_15251	XP_023342239.1	1575	490	85722	4068	XP_023342239.1 peptidase inhibitor 16-like [Eurytemora affinis]
mnor_1601	COM_SPAL_1_018012_XLOC_061908.1.p1	eaff_12989	XP_023338815.1	579	621	1494	3640	XP_023338815.1 cysteine dioxygenase 1-like [Eurytemora affinis]
mnor_1602	COM_SPAL_1_018014_XLOC_061911.1.p1	eaff_4604	XP_023326377.1	1803	3138	78489	99902	XP_023326377.1 glutamate receptor ionotropic, NMDA 2B-like isoform X1 [Eurytemora affinis]
mnor_1603	COM_SPAL_1_018016_XLOC_061919.1.p1	eaff_11417	XP_023336475.1	2316	2418	22266	25915	XP_023336475.1 E3 ubiquitin-protein ligase LRSAM1-like isoform X1 [Eurytemora affinis]
mnor_16032	REF_STRG_1_70659_XLOC_057274.1.p1	eaff_18458	XP_023346835.1	1002	757	91147	5652	XP_023346835.1 pyruvate dehydrogenase phosphatase regulatory subunit, mitochondrial-like, partial [Eurytemora affinis]
mnor_16046	REF_STRG_1_70722_XLOC_057362.2.p1	eaff_5914	XP_023328313.1	732	729	113021	2503	XP_023328313.1 probable NADH dehydrogenase [ubiquinone] flavoprotein 2, mitochondrial [Eurytemora affinis]
mnor_1605	COM_SPAL_1_018026_XLOC_061933.2.p1	eaff_14180	XP_023340652.1	1755	1959	92200	5097	XP_023340652.1 sphingomyelin phosphodiesterase-like [Eurytemora affinis]
mnor_16050	REF_STRG_1_70764_XLOC_057438.1.p1	eaff_9777	XP_023334106.1	1659	1641	4110	25573	XP_023334106.1 la-related protein 7-like isoform X1 [Eurytemora affinis]
mnor_16051	REF_STRG_1_70765_XLOC_057439.1.p1	eaff_4234	XP_023325868.1	555	618	47275	2709	XP_023325868.1 protein PBDC1-like [Eurytemora affinis]
mnor_1606	COM_SPAL_1_018029_XLOC_061942.1.p1	eaff_9592	XP_023333819.1	762	723	168230	8991	XP_023333819.1 eukaryotic translation initiation factor 4E type 3-like isoform X1 [Eurytemora affinis]
mnor_16061	REF_STRG_1_70812_XLOC_057500.1.p1	eaff_10668	XP_023335405.1	726	699	197155	8866	XP_023335405.1 nicotinamide riboside kinase 1-like [Eurytemora affinis]
mnor_16066	REF_STRG_1_70839_XLOC_057539.6.p1	eaff_17864	XP_023346010.1	6297	4698	92854	53748	XP_023346010.1 plexin-B-like [Eurytemora affinis]
mnor_16067	REF_STRG_1_70840_XLOC_057550.1.p1	eaff_663	XP_023320539.1	5628	8847	111857	59434	XP_023320539.1 sushi, von Willebrand factor type A, EGF and pentraxin domain-containing protein 1-like isoform X1 [Eurytemora affinis]
mnor_1607	COM_SPAL_1_018042_XLOC_061975.1.p1	eaff_914	XP_023320902.1	2331	2172	142894	4108	XP_023320902.1 NF-X1-type zinc finger protein NFXL1-like [Eurytemora affinis]
mnor_16071	REF_STRG_1_70862_XLOC_057587.3.p1	eaff_14447	XP_023341056.1	1797	2379	105947	13944	XP_023341056.1 uncharacterized protein LOC111711046 [Eurytemora affinis]
mnor_16080	REF_STRG_1_70909_XLOC_057672.1.p1	eaff_1003	XP_023321035.1	990	924	67947	16854	XP_023321035.1 syntenin-1-like isoform X1 [Eurytemora affinis]
mnor_16083	REF_STRG_1_70919_XLOC_057689.1.p1	eaff_7732	XP_023331056.1	972	951	91516	23896	XP_023331056.1 heparan sulfate glucosamine 3-O-sulfotransferase 1-like [Eurytemora affinis]
mnor_161	COM_SPAL_1_002861_XLOC_014122.4.p1	eaff_10818	XP_023335609.1	1614	2265	63751	22885	XP_023335609.1 inhibitor of nuclear factor kappa-B kinase subunit beta-like isoform X1 [Eurytemora affinis]
mnor_1611	COM_SPAL_1_018060_XLOC_062028.2.p1	eaff_901	XP_023320886.1	651	618	34347	4267	XP_023320886.1 dynein light chain 1, axonemal-like [Eurytemora affinis]
mnor_16114	REF_STRG_1_71146_XLOC_057991.2.p1	eaff_12904	XP_023338697.1	753	864	37981	7258	XP_023338697.1 proteasome subunit alpha type-7-like [Eurytemora affinis]
mnor_16116	REF_STRG_1_71168_XLOC_058047.1.p1	eaff_6025	XP_023328485.1	1260	1266	54656	6788	XP_023328485.1 mannose-1-phosphate guanyltransferase alpha-like [Eurytemora affinis]
mnor_16117	REF_STRG_1_71170_XLOC_058049.3.p1	eaff_1136	XP_023321227.1	1620	3147	128670	38987	XP_023321227.1 uncharacterized protein LOC111695966 [Eurytemora affinis]
mnor_16119	REF_STRG_1_71176_XLOC_058055.2.p1	eaff_5985	XP_023328431.1	843	984	5610	8453	XP_023328431.1 ADP-ribose pyrophosphatase, mitochondrial-like isoform X1 [Eurytemora affinis]
mnor_1612	COM_SPAL_1_018061_XLOC_062031.1.p1	eaff_2586	XP_023323398.1	1956	1095	112275	9626	XP_023323398.1 selenoprotein O-like [Eurytemora affinis]
mnor_16120	REF_STRG_1_71178_XLOC_058057.1.p1	eaff_14705	XP_023341443.1	726	720	5257	5072	XP_023341443.1 28S ribosomal protein S7, mitochondrial-like [Eurytemora affinis]
mnor_1613	COM_SPAL_1_018084_XLOC_062094.5.p1	eaff_4794	XP_023326647.1	630	660	486050	6579	XP_023326647.1 ras-related protein Rab-14 [Eurytemora affinis]
mnor_16132	REF_STRG_1_71216_XLOC_058106.5.p1	eaff_15256	XP_023342248.1	1905	2250	110788	22712	XP_023342248.1 LOW QUALITY PROTEIN: ATP-binding cassette sub-family G member 5-like [Eurytemora affinis]
mnor_16147	REF_STRG_1_71310_XLOC_058262.1.p1	eaff_1015	XP_023321055.1	732	801	24471	11018	XP_023321055.1 uncharacterized protein LOC111695748 [Eurytemora affinis]
mnor_1617	COM_SPAL_1_018140_XLOC_062270.1.p1	eaff_17433	XP_023345372.1	2004	1932	161106	14139	XP_023345372.1 UPF0668 protein C10orf76 homolog [Eurytemora affinis]
mnor_1618	COM_SPAL_1_018143_XLOC_062276.3.p1	eaff_2441	XP_023323208.1	516	906	42686	8723	XP_023323208.1 protein jagunal-like isoform X2 [Eurytemora affinis]
mnor_16181	REF_STRG_1_71447_XLOC_058479.4.p1	eaff_1943	XP_023322390.1	3357	4002	145991	33064	XP_023322390.1 DNA polymerase epsilon catalytic subunit A-like [Eurytemora affinis]
mnor_16183	REF_STRG_1_7145_XLOC_109690.3.p1	eaff_20644	XP_023349756.1	1491	975	102638	13851	XP_023349756.1 cyclin-L1-like [Eurytemora affinis]
mnor_16199	REF_STRG_1_71585_XLOC_058734.1.p1	eaff_11033	XP_023335941.1	1230	1272	69552	1949	XP_023335941.1 branched-chain-amino-acid aminotransferase, cytosolic-like [Eurytemora affinis]
mnor_1620	COM_SPAL_1_018189_XLOC_062382.4.p1	eaff_18273	XP_023346560.1	951	1125	55009	12721	XP_023346560.1 carboxypeptidase M-like [Eurytemora affinis]
mnor_16206	REF_STRG_1_71623_XLOC_058780.1.p1	eaff_15346	XP_023342373.1	1305	1323	38728	9042	XP_023342373.1 COP9 signalosome complex subunit 3-like [Eurytemora affinis]
mnor_1621	COM_SPAL_1_018208_XLOC_062446.1.p1	eaff_16286	XP_023343726.1	2031	2928	89501	6712	XP_023343726.1 cell division cycle and apoptosis regulator protein 1-like isoform X1 [Eurytemora affinis]
mnor_16236	REF_STRG_1_71826_XLOC_059090.1.p1	eaff_12755	XP_023338489.1	942	765	84813	5847	XP_023338489.1 solute carrier family 25 member 51-like [Eurytemora affinis]
mnor_16241	REF_STRG_1_71847_XLOC_059120.1.p1	eaff_17293	XP_023345174.1	330	786	910	6729	XP_023345174.1 segmentation protein Runt-like [Eurytemora affinis]
mnor_1627	COM_SPAL_1_018303_XLOC_062729.1.p1	eaff_10433	XP_023335091.1	1413	1218	139856	15970	XP_023335091.1 selenocysteine lyase-like isoform X1 [Eurytemora affinis]
mnor_16270	REF_STRG_1_71972_XLOC_059290.1.p1	eaff_15112	XP_023342028.1	558	387	61255	3219	XP_023342028.1 uncharacterized protein LOC111711812 [Eurytemora affinis]
mnor_16273	REF_STRG_1_71981_XLOC_059301.1.p1	eaff_6841	XP_023329762.1	348	351	49027	2433	XP_023329762.1 myotrophin-like [Eurytemora affinis]
mnor_16274	REF_STRG_1_71987_XLOC_059309.2.p1	eaff_5640	XP_023327895.1	579	579	78313	8053	XP_023327895.1 ras-related C3 botulinum toxin substrate 1 [Eurytemora affinis]
mnor_1628	COM_SPAL_1_018304_XLOC_062739.1.p1	eaff_8214	XP_023331771.1	684	654	1807	942	XP_023331771.1 vesicle transport through interaction with t-SNAREs homolog 1B-like [Eurytemora affinis]
mnor_1629	COM_SPAL_1_018308_XLOC_062756.7.p1	eaff_1298	XP_023321470.1	957	1545	51119	13511	XP_023321470.1 peptidyl-prolyl cis-trans isomerase-like 2 [Eurytemora affinis]
mnor_1630	COM_SPAL_1_018315_XLOC_062764.1.p1	eaff_729	XP_023320657.1	894	765	73157	9468	XP_023320657.1 glyoxalase domain-containing protein 4-like [Eurytemora affinis]
mnor_16301	REF_STRG_1_72165_XLOC_059578.3.p1	eaff_2196	XP_023322823.1	1845	2238	163333	11569	XP_023322823.1 ecto-NOX disulfide-thiol exchanger 2-like [Eurytemora affinis]
mnor_1631	COM_SPAL_1_018326_XLOC_062786.3.p1	eaff_3263	XP_023324422.1	990	738	142705	13648	XP_023324422.1 ALX homeobox protein 1-like [Eurytemora affinis]
mnor_16312	REF_STRG_1_72223_XLOC_059644.2.p1	eaff_11149	XP_023336109.1	1071	939	5458	6894	XP_023336109.1 aldose 1-epimerase-like [Eurytemora affinis]
mnor_16315	REF_STRG_1_72237_XLOC_059666.1.p1	eaff_11761	XP_023336944.1	1371	1413	38888	8887	XP_023336944.1 ruvB-like helicase 1, partial [Eurytemora affinis]
mnor_16321	REF_STRG_1_72255_XLOC_059702.3.p1	eaff_4685	XP_023326505.1	2145	2112	89642	18951	XP_023326505.1 SET and MYND domain-containing protein 4-like [Eurytemora affinis]
mnor_16328	REF_STRG_1_72283_XLOC_059741.1.p1	eaff_393	XP_023320124.1	5991	5388	43642	13762	XP_023320124.1 anaphase-promoting complex subunit 1-like [Eurytemora affinis]
mnor_1633	COM_SPAL_1_018368_XLOC_062884.3.p1	eaff_4541	XP_023326290.1	1917	1962	80492	20266	XP_023326290.1 cleft lip and palate transmembrane protein 1 homolog [Eurytemora affinis]
mnor_16337	REF_STRG_1_72324_XLOC_059794.1.p1	eaff_15954	XP_023343264.1	801	235	106331	2134	XP_023343264.1 CD9 antigen-like [Eurytemora affinis]
mnor_16339	REF_STRG_1_72332_XLOC_059816.1.p1	eaff_16657	XP_023344229.1	615	327	76454	5044	XP_023344229.1 calcyphosin-like protein [Eurytemora affinis]
mnor_1634	COM_SPAL_1_018382_XLOC_062914.2.p1	eaff_17653	XP_023345696.1	1002	1008	151310	4399	XP_023345696.1 28S ribosomal protein S35, mitochondrial-like [Eurytemora affinis]
mnor_16346	REF_STRG_1_72385_XLOC_059887.1.p1	eaff_12731	XP_023338453.1	1473	1830	39215	14490	XP_023338453.1 serine--tRNA ligase, cytoplasmic-like isoform X2 [Eurytemora affinis]
mnor_1636	COM_SPAL_1_018393_XLOC_062944.1.p1	eaff_6231	XP_023328823.1	1158	1527	83173	10601	XP_023328823.1 probable dolichyl pyrophosphate Glc1Man9GlcNAc2 alpha-1,3-glucosyltransferase [Eurytemora affinis]
mnor_16361	REF_STRG_1_72445_XLOC_059955.4.p1	eaff_8186	XP_023331737.1	783	783	5852	22488	XP_023331737.1 proliferating cell nuclear antigen-like isoform X1 [Eurytemora affinis]
mnor_16362	REF_STRG_1_72446_XLOC_059954.19.p1	eaff_576	XP_023320420.1	2535	2451	156057	42873	XP_023320420.1 PDZ and LIM domain protein Zasp-like isoform X2 [Eurytemora affinis]
mnor_16367	REF_STRG_1_7249_XLOC_110483.11.p1	eaff_11558	XP_023336662.1	939	990	309004	19972	XP_023336662.1 aquaporin-7-like [Eurytemora affinis]
mnor_1637	COM_SPAL_1_018396_XLOC_062949.4.p1	eaff_12675	XP_023338369.1	1482	1401	53811	13890	XP_023338369.1 DNA polymerase delta subunit 2-like [Eurytemora affinis]
mnor_16374	REF_STRG_1_72547_XLOC_060096.1.p1	eaff_7009	XP_023330018.1	408	603	18905	3866	XP_023330018.1 calmodulin-like isoform X1 [Eurytemora affinis]
mnor_16383	REF_STRG_1_7259_XLOC_110556.2.p1	eaff_13777	XP_023340107.1	2040	1872	151563	48989	XP_023340107.1 RNA pseudouridylate synthase domain-containing protein 2-like isoform X1 [Eurytemora affinis]
mnor_1639	COM_SPAL_1_018418_XLOC_063016.1.p1	eaff_19831	XP_023348660.1	1368	744	158613	4158	XP_023348660.1 WD repeat-containing protein 86-like [Eurytemora affinis]
mnor_16394	REF_STRG_1_72654_XLOC_060284.1.p1	eaff_17399	XP_023345318.1	630	651	52349	7740	XP_023345318.1 transmembrane emp24 domain-containing protein 7-like [Eurytemora affinis]
mnor_1641	COM_SPAL_1_018433_XLOC_063053.22.p1	eaff_11361	XP_023336397.1	1464	1284	291614	7144	XP_023336397.1 heterogeneous nuclear ribonucleoprotein 27C-like [Eurytemora affinis]
mnor_16415	REF_STRG_1_72771_XLOC_060438.1.p1	eaff_5895	XP_023328266.1	954	1050	24866	4907	XP_023328266.1 L-seryl-tRNA(Sec) kinase-like [Eurytemora affinis]
mnor_1644	COM_SPAL_1_018463_XLOC_063145.7.p1	eaff_15116	XP_023342032.1	1062	1065	172930	2514	XP_023342032.1 adenosine deaminase-like protein isoform X1 [Eurytemora affinis]
mnor_16444	REF_STRG_1_72914_XLOC_060633.1.p1	eaff_1214	XP_023321346.1	2124	2082	2863	10594	XP_023321346.1 transient receptor potential channel pyrexia-like [Eurytemora affinis]
mnor_1645	COM_SPAL_1_018467_XLOC_063162.5.p1	eaff_20660	XP_023349777.1	1338	1272	214974	7362	XP_023349777.1 serine--tRNA ligase, mitochondrial-like [Eurytemora affinis]
mnor_16452	REF_STRG_1_72931_XLOC_060664.2.p1	eaff_9236	XP_023333258.1	570	555	64056	20668	XP_023333258.1 uncharacterized protein LOC111705051 [Eurytemora affinis]
mnor_16457	REF_STRG_1_72948_XLOC_060682.1.p1	eaff_4834	XP_023326694.1	1332	1248	12070	2450	XP_023326694.1 indian hedgehog protein-like [Eurytemora affinis]
mnor_16458	REF_STRG_1_72953_XLOC_060687.3.p1	eaff_8801	XP_023332631.1	885	1248	56931	16937	XP_023332631.1 ankyrin repeat and SAM domain-containing protein 6-like [Eurytemora affinis]
mnor_1647	COM_SPAL_1_018491_XLOC_063225.1.p1	eaff_1032	XP_023321076.1	1128	1005	89048	7703	XP_023321076.1 DNA repair protein complementing XP-A cells homolog [Eurytemora affinis]
mnor_16477	REF_STRG_1_73044_XLOC_060815.11.p1	eaff_4696	XP_023326520.1	3654	3651	170273	13731	XP_023326520.1 splicing factor 3B subunit 3-like [Eurytemora affinis]
mnor_16478	REF_STRG_1_73046_XLOC_060817.2.p1	eaff_1267	XP_023321421.1	1737	1602	95011	28879	XP_023321421.1 uncharacterized protein LOC111696112 [Eurytemora affinis]
mnor_1648	COM_SPAL_1_018509_XLOC_063285.5.p1	eaff_12029	XP_023337396.1	2031	1320	33937	13197	XP_023337396.1 nicastrin-like [Eurytemora affinis]
mnor_16482	REF_STRG_1_73075_XLOC_060858.3.p1	eaff_16002	XP_023343336.1	2226	1397	20194	15863	XP_023343336.1 uncharacterized protein LOC111712831 isoform X1 [Eurytemora affinis]
mnor_16483	REF_STRG_1_73076_XLOC_060855.1.p1	eaff_5614	XP_023327862.1	2691	2859	97167	47881	XP_023327862.1 alpha-actinin, sarcomeric-like [Eurytemora affinis]
mnor_1649	COM_SPAL_1_018513_XLOC_063301.1.p1	eaff_10641	XP_023335364.1	2010	3525	137974	8702	XP_023335364.1 sister chromatid cohesion protein PDS5 homolog B-B-like [Eurytemora affinis]
mnor_16501	REF_STRG_1_73165_XLOC_060979.2.p1	eaff_8213	XP_023331770.1	6795	5478	170980	35455	XP_023331770.1 nuclear receptor corepressor 1-like [Eurytemora affinis]
mnor_16502	REF_STRG_1_7317_XLOC_111071.2.p1	eaff_9892	XP_023334274.1	882	519	82685	5849	XP_023334274.1 protein PTHB1-like [Eurytemora affinis]
mnor_16504	REF_STRG_1_73184_XLOC_061027.1.p1	eaff_9342	XP_023333425.1	1041	804	83004	4203	XP_023333425.1 LOW QUALITY PROTEIN: protein MAK16 homolog [Eurytemora affinis]
mnor_1651	COM_SPAL_1_018533_XLOC_063368.7.p1	eaff_13724	XP_023340039.1	2442	2136	97684	16718	XP_023340039.1 integrin beta-PS-like [Eurytemora affinis]
mnor_16513	REF_STRG_1_7323_XLOC_110987.1.p1	eaff_9222	XP_023333243.1	1608	1554	12631	8180	XP_023333243.1 LOW QUALITY PROTEIN: T-complex protein 1 subunit beta-like [Eurytemora affinis]
mnor_1652	COM_SPAL_1_018540_XLOC_063404.1.p1	eaff_3900	XP_023325370.1	873	801	103338	4937	XP_023325370.1 protein SCO1 homolog, mitochondrial-like [Eurytemora affinis]
mnor_16535	REF_STRG_1_73483_XLOC_061485.1.p1	eaff_13666	XP_023339960.1	1248	1305	62879	12925	XP_023339960.1 GPI mannosyltransferase 1-like [Eurytemora affinis]
mnor_16539	REF_STRG_1_7350_XLOC_111172.3.p1	eaff_761	XP_023320692.1	1401	1452	90401	9472	XP_023320692.1 carbohydrate sulfotransferase 13-like [Eurytemora affinis]
mnor_1654	COM_SPAL_1_018547_XLOC_063418.10.p1	eaff_20586	XP_023349675.1	1905	2154	97702	22676	XP_023349675.1 putative ferric-chelate reductase 1 homolog [Eurytemora affinis]
mnor_16541	REF_STRG_1_7351_XLOC_111165.1.p1	eaff_11700	XP_023336866.1	1023	945	26455	11845	XP_023336866.1 carbohydrate sulfotransferase 11-like [Eurytemora affinis]
mnor_16545	REF_STRG_1_73563_XLOC_061620.1.p1	eaff_11188	XP_023336164.1	789	705	3404	6154	XP_023336164.1 uncharacterized protein LOC111707311 [Eurytemora affinis]
mnor_16563	REF_STRG_1_73661_XLOC_061766.1.p1	eaff_2946	XP_023323958.1	516	546	26347	7043	XP_023323958.1 diamine acetyltransferase 2-like [Eurytemora affinis]
mnor_1657	COM_SPAL_1_018601_XLOC_063548.9.p1	eaff_3348	XP_023324545.1	1308	1296	34292	1696	XP_023324545.1 origin recognition complex subunit 4-like [Eurytemora affinis]
mnor_16571	REF_STRG_1_7368_XLOC_111439.1.p1	eaff_19387	XP_023348091.1	2079	2259	6388	4799	XP_023348091.1 uncharacterized protein LOC111716827 [Eurytemora affinis]
mnor_16576	REF_STRG_1_73711_XLOC_061820.2.p1	eaff_9785	XP_023334115.1	753	687	34373	5360	XP_023334115.1 cob(I)yrinic acid a,c-diamide adenosyltransferase, mitochondrial-like [Eurytemora affinis]
mnor_16580	REF_STRG_1_7372_XLOC_111543.1.p1	eaff_14949	XP_023341785.1	1164	891	17576	10264	XP_023341785.1 transcription factor LBX2-like [Eurytemora affinis]
mnor_16583	REF_STRG_1_73748_XLOC_061883.5.p1	eaff_16861	XP_023344528.1	1434	2289	151049	23771	XP_023344528.1 zinc transporter 1-like isoform X1 [Eurytemora affinis]
mnor_1659	COM_SPAL_1_018623_XLOC_063624.2.p1	eaff_8473	XP_023332130.1	1392	996	33823	9737	XP_023332130.1 uncharacterized protein LOC111704209 [Eurytemora affinis]
mnor_1660	COM_SPAL_1_018629_XLOC_063640.1.p1	eaff_11412	XP_023336459.1	747	744	95781	1712	XP_023336459.1 triosephosphate isomerase-like [Eurytemora affinis]
mnor_16604	REF_STRG_1_73847_XLOC_062056.2.p1	eaff_4365	XP_023326054.1	1770	1758	43403	18560	XP_023326054.1 vang-like protein 2-B [Eurytemora affinis]
mnor_16607	REF_STRG_1_73858_XLOC_062083.2.p1	eaff_15393	XP_023342445.1	891	1014	145160	7172	XP_023342445.1 diphthine methyltransferase homolog [Eurytemora affinis]
mnor_16620	REF_STRG_1_73960_XLOC_062208.1.p1	eaff_1212	XP_023321344.1	1122	858	90545	6019	XP_023321344.1 uncharacterized protein LOC111696052 [Eurytemora affinis]
mnor_16625	REF_STRG_1_73996_XLOC_062258.1.p1	eaff_19848	XP_023348684.1	1101	1710	29451	5250	XP_023348684.1 acrosin-like [Eurytemora affinis]
mnor_1663	COM_SPAL_1_018717_XLOC_063915.4.p1	eaff_12091	XP_023337480.1	2295	2406	115340	41234	XP_023337480.1 glutamyl aminopeptidase-like isoform X1 [Eurytemora affinis]
mnor_16636	REF_STRG_1_7404_XLOC_111650.4.p1	eaff_1468	XP_023321695.1	945	915	212088	12587	XP_023321695.1 putative carbonic anhydrase 3 [Eurytemora affinis]
mnor_1665	COM_SPAL_1_018759_XLOC_064039.3.p1	eaff_7194	XP_023330287.1	1470	1509	75651	8165	XP_023330287.1 dnaJ homolog subfamily C member 1-like [Eurytemora affinis]
mnor_16656	REF_STRG_1_74159_XLOC_062525.2.p1	eaff_16720	XP_023344344.1	2430	1650	62488	13008	XP_023344344.1 FERM domain-containing protein 8-like [Eurytemora affinis]
mnor_16666	REF_STRG_1_74230_XLOC_062645.1.p1	eaff_4824	XP_023326680.1	363	261	14724	1156	XP_023326680.1 caprin-1-like [Eurytemora affinis]
mnor_16678	REF_STRG_1_7432_XLOC_111799.2.p1	eaff_13825	XP_023340177.1	1038	1062	51789	5339	XP_023340177.1 chlorophyllase-1-like [Eurytemora affinis]
mnor_1668	COM_SPAL_1_018789_XLOC_064177.1.p1	eaff_18431	XP_023346790.1	2457	2792	146075	52189	XP_023346790.1 regulating synaptic membrane exocytosis protein 1-like [Eurytemora affinis]
mnor_16683	REF_STRG_1_74378_XLOC_062841.1.p1	eaff_11598	XP_023336725.1	744	765	108495	5428	XP_023336725.1 BLOC-1-related complex subunit 5-like [Eurytemora affinis]
mnor_16684	REF_STRG_1_7437_XLOC_111846.3.p1	eaff_20678	XP_023349809.1	2994	3006	300541	12231	XP_023349809.1 valine--tRNA ligase-like isoform X1 [Eurytemora affinis]
mnor_16685	REF_STRG_1_74386_XLOC_062862.3.p1	eaff_15150	XP_023342083.1	1188	981	56714	10604	XP_023342083.1 U1 small nuclear ribonucleoprotein 70 kDa-like [Eurytemora affinis]
mnor_1669	COM_SPAL_1_018795_XLOC_064187.8.p1	eaff_11987	XP_023337328.1	1470	1506	211367	7933	XP_023337328.1 retinoblastoma-binding protein 5 homolog [Eurytemora affinis]
mnor_16691	REF_STRG_1_7440_XLOC_111110.1.p1	eaff_14805	XP_023341592.1	2541	2634	15281	11136	XP_023341592.1 elongation factor 2-like [Eurytemora affinis]
mnor_1670	COM_SPAL_1_018799_XLOC_064195.9.p1	eaff_6930	XP_023329890.1	1803	1806	127325	12327	XP_023329890.1 actin-interacting protein 1-like [Eurytemora affinis]
mnor_16702	REF_STRG_1_7445_XLOC_111993.6.p1	eaff_15607	XP_023342741.1	3276	2460	320621	18657	XP_023342741.1 histone deacetylase 7-like [Eurytemora affinis]
mnor_16705	REF_STRG_1_74472_XLOC_063003.2.p1	eaff_9103	XP_023333073.1	2712	3816	122127	33942	XP_023333073.1 copper-transporting ATPase 2-like [Eurytemora affinis]
mnor_16707	REF_STRG_1_7447_XLOC_112130.4.p1	eaff_5825	XP_023328174.1	1533	1533	214496	11514	XP_023328174.1 catalase-like [Eurytemora affinis]
mnor_1671	COM_SPAL_1_018840_XLOC_064310.2.p1	eaff_15764	XP_023342985.1	1479	1230	43241	12948	XP_023342985.1 facilitated trehalose transporter Tret1-like [Eurytemora affinis]
mnor_16717	REF_STRG_1_7452_XLOC_111889.2.p1	eaff_13743	XP_023340063.1	915	780	162867	6649	XP_023340063.1 lysosome-associated membrane glycoprotein 1-like [Eurytemora affinis]
mnor_16723	REF_STRG_1_7453_XLOC_111891.1.p1	eaff_16691	XP_023344291.1	3879	3729	159663	17385	XP_023344291.1 protein flightless-1-like isoform X1 [Eurytemora affinis]
mnor_1674	COM_SPAL_1_018905_XLOC_064539.1.p1	eaff_12391	XP_023337938.1	1092	1203	82585	13457	XP_023337938.1 probable tubulin polyglutamylase TTLL1 [Eurytemora affinis]
mnor_16755	REF_STRG_1_74677_XLOC_063346.1.p1	eaff_7506	XP_023330751.1	651	663	110541	4651	XP_023330751.1 uncharacterized protein LOC111703122 isoform X1 [Eurytemora affinis]
mnor_1676	COM_SPAL_1_018923_XLOC_064590.5.p1	eaff_920	XP_023320919.1	2667	2577	111959	4061	XP_023320919.1 puromycin-sensitive aminopeptidase-like [Eurytemora affinis]
mnor_1677	COM_SPAL_1_018924_XLOC_064596.4.p1	eaff_9156	XP_023333151.1	2733	2697	538967	43013	XP_023333151.1 zinc finger protein 768-like isoform X1 [Eurytemora affinis]
mnor_16770	REF_STRG_1_74777_XLOC_063496.1.p1	eaff_18019	XP_023346225.1	864	861	100444	9008	XP_023346225.1 thioredoxin-like protein 1 [Eurytemora affinis]
mnor_16771	REF_STRG_1_74779_XLOC_063497.2.p1	eaff_18720	XP_023347186.1	582	561	11682	3986	XP_023347186.1 translocon-associated protein subunit beta-like [Eurytemora affinis]
mnor_1678	COM_SPAL_1_018933_XLOC_064615.6.p1	eaff_13906	XP_023340293.1	1611	1608	58459	5630	XP_023340293.1 diacylglycerol kinase epsilon-like [Eurytemora affinis]
mnor_16780	REF_STRG_1_74822_XLOC_063547.1.p1	eaff_2112	XP_023322696.1	2454	2418	19093	13690	XP_023322696.1 DNA replication licensing factor MCM6-like isoform X1 [Eurytemora affinis]
mnor_16791	REF_STRG_1_74907_XLOC_063704.1.p1	eaff_8977	XP_023332893.1	483	762	28069	9019	XP_023332893.1 putative defense protein 3 [Eurytemora affinis]
mnor_1680	COM_SPAL_1_018954_XLOC_064700.6.p1	eaff_8799	XP_023332629.1	2946	1719	36319	16355	XP_023332629.1 ATP-dependent RNA helicase DDX51-like [Eurytemora affinis]
mnor_1681	COM_SPAL_1_018959_XLOC_064718.10.p1	eaff_11072	XP_023336005.1	4197	3402	319835	12376	XP_023336005.1 Down syndrome cell adhesion molecule-like protein Dscam2 [Eurytemora affinis]
mnor_1683	COM_SPAL_1_018986_XLOC_064809.7.p1	eaff_13665	XP_023339958.1	1557	2889	76219	17329	XP_023339958.1 LOW QUALITY PROTEIN: probable ATP-dependent RNA helicase ddx49 [Eurytemora affinis]
mnor_16832	REF_STRG_1_75128_XLOC_063983.1.p1	eaff_1855	XP_023322259.1	3108	1418	27394	3306	XP_023322259.1 DNA topoisomerase I, mitochondrial-like [Eurytemora affinis]
mnor_16833	REF_STRG_1_75138_XLOC_064005.2.p1	eaff_11308	XP_023336327.1	555	525	107887	10209	XP_023336327.1 globin-like isoform X1 [Eurytemora affinis]
mnor_16837	REF_STRG_1_75166_XLOC_064038.1.p1	eaff_8034	XP_023331509.1	1809	1590	106647	7728	XP_023331509.1 ras GTPase-activating protein-binding protein 2-like [Eurytemora affinis]
mnor_16844	REF_STRG_1_75201_XLOC_064074.1.p1	eaff_11810	XP_023337041.1	1044	1914	126638	17786	XP_023337041.1 TBC1 domain family member 12-like [Eurytemora affinis]
mnor_16845	REF_STRG_1_75209_XLOC_064087.2.p1	eaff_5525	XP_023327727.1	600	627	135546	3623	XP_023327727.1 protein RER1-like isoform X1 [Eurytemora affinis]
mnor_1685	COM_SPAL_1_019011_XLOC_064905.1.p1	eaff_2359	XP_023323055.1	807	1464	72228	5064	XP_023323055.1 peptidyl-prolyl cis-trans isomerase sig-7-like [Eurytemora affinis]
mnor_16850	REF_STRG_1_7522_XLOC_112424.3.p1	eaff_14067	XP_023340505.1	615	618	3558	2990	XP_023340505.1 60S ribosomal protein L15-like [Eurytemora affinis]
mnor_1686	COM_SPAL_1_019046_XLOC_065025.1.p1	eaff_2370	XP_023323079.1	774	507	68653	4514	XP_023323079.1 transcription initiation factor TFIID subunit 9-like [Eurytemora affinis]
mnor_16862	REF_STRG_1_75271_XLOC_064190.4.p1	eaff_10493	XP_023335169.1	723	819	128236	9159	XP_023335169.1 phospholipase A2-like isoform X1 [Eurytemora affinis]
mnor_16865	REF_STRG_1_75300_XLOC_064220.1.p1	eaff_4273	XP_023325928.1	2025	1908	99765	12161	XP_023325928.1 uncharacterized protein LOC111699470 isoform X2 [Eurytemora affinis]
mnor_16870	REF_STRG_1_75323_XLOC_064248.1.p1	eaff_10576	XP_023335282.1	1707	1731	28757	9854	XP_023335282.1 nucleolar protein 56-like [Eurytemora affinis]
mnor_16877	REF_STRG_1_75350_XLOC_064287.3.p1	eaff_16199	XP_023343612.1	2250	2136	44716	10618	XP_023343612.1 LOW QUALITY PROTEIN: aconitate hydratase, mitochondrial-like [Eurytemora affinis]
mnor_16879	REF_STRG_1_75360_XLOC_064319.1.p1	eaff_6324	XP_023328948.1	258	258	23730	1612	XP_023328948.1 ATP synthase subunit e, mitochondrial-like [Eurytemora affinis]
mnor_1689	COM_SPAL_1_019096_XLOC_065173.2.p1	eaff_4754	XP_023326597.1	1422	1710	1473	6872	XP_023326597.1 tRNA-specific adenosine deaminase 1-like [Eurytemora affinis]
mnor_169	COM_SPAL_1_002982_XLOC_014543.5.p1	eaff_3740	XP_023325115.1	828	799	200001	39024	XP_023325115.1 S-methyl-5'-thioadenosine phosphorylase-like [Eurytemora affinis]
mnor_1690	COM_SPAL_1_019097_XLOC_065175.2.p1	eaff_20536	XP_023349601.1	1620	1647	41392	10108	XP_023349601.1 LOW QUALITY PROTEIN: importin subunit alpha-7-like [Eurytemora affinis]
mnor_16902	REF_STRG_1_75483_XLOC_064485.2.p1	eaff_8586	XP_023332328.1	657	669	120384	4533	XP_023332328.1 charged multivesicular body protein 5-like [Eurytemora affinis]
mnor_16903	REF_STRG_1_75485_XLOC_064488.1.p1	eaff_16603	XP_023344146.1	522	450	7671	4412	XP_023344146.1 cuticle protein 7-like [Eurytemora affinis]
mnor_16910	REF_STRG_1_75526_XLOC_064527.5.p1	eaff_3269	XP_023324430.1	495	1053	124529	1269	XP_023324430.1 epididymal sperm-binding protein 1-like [Eurytemora affinis]
mnor_16911	REF_STRG_1_75539_XLOC_064587.1.p1	eaff_5945	XP_023328366.1	1452	1245	84862	29033	XP_023328366.1 WD repeat domain phosphoinositide-interacting protein 2-like [Eurytemora affinis]
mnor_1692	COM_SPAL_1_019113_XLOC_065226.2.p1	eaff_2892	XP_023323853.1	1140	1047	113007	9435	XP_023323853.1 UDP-galactose/UDP-glucose transporter 7-like [Eurytemora affinis]
mnor_1693	COM_SPAL_1_019121_XLOC_065247.5.p1	eaff_15045	XP_023341927.1	1887	1098	151444	18105	XP_023341927.1 visual system homeobox 2-like [Eurytemora affinis]
mnor_16938	REF_STRG_1_75651_XLOC_064771.4.p1	eaff_943	XP_023320947.1	2286	2739	81904	26187	XP_023320947.1 calsyntenin-1-like [Eurytemora affinis]
mnor_16945	REF_STRG_1_75692_XLOC_064830.1.p1	eaff_16564	XP_023344093.1	408	342	64567	989	XP_023344093.1 NADH dehydrogenase [ubiquinone] 1 alpha subcomplex subunit 7-like [Eurytemora affinis]
mnor_16947	REF_STRG_1_75699_XLOC_064847.1.p1	eaff_898	XP_023320882.1	1767	2229	95796	5266	XP_023320882.1 neuroglian-like [Eurytemora affinis]
mnor_16948	REF_STRG_1_75704_XLOC_064863.5.p1	eaff_13507	XP_023339718.1	1584	1527	58979	13998	XP_023339718.1 UDP-N-acetylhexosamine pyrophosphorylase-like [Eurytemora affinis]
mnor_1695	COM_SPAL_1_019140_XLOC_065324.3.p1	eaff_6373	XP_023329026.1	3288	3066	90397	9461	XP_023329026.1 elongation factor-like GTPase 1 [Eurytemora affinis]
mnor_16957	REF_STRG_1_75747_XLOC_064923.1.p1	eaff_9561	XP_023333778.1	801	705	98890	15159	XP_023333778.1 uncharacterized protein LOC111705456 isoform X1 [Eurytemora affinis]
mnor_16969	REF_STRG_1_757_XLOC_090233.1.p1	eaff_10688	XP_023335430.1	3135	3441	84690	19783	XP_023335430.1 unconventional myosin-IXa-like [Eurytemora affinis]
mnor_1697	COM_SPAL_1_019154_XLOC_065361.1.p1	eaff_20612	XP_023349718.1	1449	2772	68340	79762	XP_023349718.1 uncharacterized protein LOC111718377 [Eurytemora affinis]
mnor_16970	REF_STRG_1_75814_XLOC_065013.2.p1	eaff_13923	XP_023340316.1	867	807	51681	35443	XP_023340316.1 protein amalgam-like [Eurytemora affinis]
mnor_1698	COM_SPAL_1_019155_XLOC_065363.2.p1	eaff_1359	XP_023321534.1	2022	2109	80628	21391	XP_023321534.1 beta-galactosidase-1-like protein 2 [Eurytemora affinis]
mnor_1699	COM_SPAL_1_019163_XLOC_065382.11.p1	eaff_13641	XP_023339916.1	2868	2976	70397	23740	XP_023339916.1 ribosomal protein S6 kinase alpha-5-like [Eurytemora affinis]
mnor_17	COM_SPAL_1_000394_XLOC_001891.1.p1	eaff_16607	XP_023344151.1	804	810	16271	12415	XP_023344151.1 dnaJ homolog subfamily C member 28-like, partial [Eurytemora affinis]
mnor_170	COM_SPAL_1_002983_XLOC_014548.1.p1	eaff_1045	XP_023321098.1	6225	6393	197833	132808	XP_023321098.1 tyrosine-protein phosphatase Lar-like [Eurytemora affinis]
mnor_17011	REF_STRG_1_76010_XLOC_065313.1.p1	eaff_12590	XP_023338216.1	1197	1338	73389	12826	XP_023338216.1 cholesterol 7-desaturase-like [Eurytemora affinis]
mnor_1702	COM_SPAL_1_019180_XLOC_065433.1.p1	eaff_3764	XP_023325143.1	1068	960	85479	4898	XP_023325143.1 ribose-phosphate pyrophosphokinase 2-like [Eurytemora affinis]
mnor_17027	REF_STRG_1_76107_XLOC_065481.1.p1	eaff_9315	XP_023333390.1	1068	1080	112543	39099	XP_023333390.1 guanine nucleotide-binding protein G(i) subunit alpha-like [Eurytemora affinis]
mnor_17053	REF_STRG_1_76266_XLOC_065682.2.p1	eaff_19272	XP_023347931.1	1272	1797	98501	8182	XP_023347931.1 abl interactor 2-like [Eurytemora affinis]
mnor_17054	REF_STRG_1_76280_XLOC_065692.5.p1	eaff_5810	XP_023328155.1	1035	1086	39277	8614	XP_023328155.1 putative methyltransferase C9orf114 [Eurytemora affinis]
mnor_17076	REF_STRG_1_76450_XLOC_065950.1.p1	eaff_17356	XP_023345266.1	630	642	69798	7301	XP_023345266.1 UPF0454 protein C12orf49 homolog [Eurytemora affinis]
mnor_1708	COM_SPAL_1_019255_XLOC_065652.2.p1	eaff_9301	XP_023333367.1	1353	1200	119298	13662	XP_023333367.1 probable tRNA N6-adenosine threonylcarbamoyltransferase, mitochondrial isoform X1 [Eurytemora affinis]
mnor_17082	REF_STRG_1_76470_XLOC_065969.1.p1	eaff_8127	XP_023331648.1	660	1263	148235	20515	XP_023331648.1 ras-related protein Rab-3-like isoform X1 [Eurytemora affinis]
mnor_17089	REF_STRG_1_76502_XLOC_066048.1.p1	eaff_5234	XP_023327299.1	825	1074	44258	4425	XP_023327299.1 lys-63-specific deubiquitinase BRCC36-like [Eurytemora affinis]
mnor_17091	REF_STRG_1_76526_XLOC_066078.1.p1	eaff_13578	XP_023339828.1	666	912	37699	7806	XP_023339828.1 uncharacterized protein LOC111710047 isoform X1 [Eurytemora affinis]
mnor_1710	COM_SPAL_1_019263_XLOC_065679.1.p1	eaff_20411	XP_023349423.1	921	1683	50805	12487	XP_023349423.1 methionine--tRNA ligase, mitochondrial-like isoform X1 [Eurytemora affinis]
mnor_17115	REF_STRG_1_76664_XLOC_008582.8.p1	eaff_18220	XP_023346491.1	1386	1098	20588	22009	XP_023346491.1 RNA-binding protein Musashi homolog 1-like [Eurytemora affinis]
mnor_1713	COM_SPAL_1_019283_XLOC_065742.1.p1	eaff_2015	XP_023322531.1	2067	4259	102939	22629	XP_023322531.1 transient receptor potential cation channel trpm-like [Eurytemora affinis]
mnor_17152	REF_STRG_1_76870_XLOC_066617.1.p1	eaff_16432	XP_023343925.1	780	783	56393	1221	XP_023343925.1 zinc finger C4H2 domain-containing protein-like [Eurytemora affinis]
mnor_17153	REF_STRG_1_76876_XLOC_066621.1.p1	eaff_4269	XP_023325921.1	810	858	126323	9051	XP_023325921.1 anamorsin homolog [Eurytemora affinis]
mnor_1716	COM_SPAL_1_019321_XLOC_065881.2.p1	eaff_11562	XP_023336666.1	1422	1434	52271	4357	XP_023336666.1 microfibrillar-associated protein 1-like [Eurytemora affinis]
mnor_17162	REF_STRG_1_768_XLOC_088518.3.p1	eaff_14339	XP_023340907.1	1212	891	45036	9110	XP_023340907.1 beta-1,3-galactosyltransferase 1-like [Eurytemora affinis]
mnor_17165	REF_STRG_1_7690_XLOC_113890.2.p1	eaff_11082	XP_023336018.1	2010	2190	106495	21619	XP_023336018.1 LARGE xylosyl- and glucuronyltransferase 2-B-like [Eurytemora affinis]
mnor_17166	REF_STRG_1_76913_XLOC_066688.2.p1	eaff_5473	XP_023327654.1	1044	786	10506	7693	XP_023327654.1 pre-mRNA-splicing factor 18-like isoform X1 [Eurytemora affinis]
mnor_17175	REF_STRG_1_76987_XLOC_066797.1.p1	eaff_8804	XP_023332635.1	438	555	16408	621	XP_023332635.1 uncharacterized protein LOC111704584 [Eurytemora affinis]
mnor_17179	REF_STRG_1_77005_XLOC_066834.2.p1	eaff_6842	XP_023329763.1	1131	981	3284	5868	XP_023329763.1 methyltransferase-like protein 9 isoform X1 [Eurytemora affinis]
mnor_1718	COM_SPAL_1_019338_XLOC_065945.1.p1	eaff_9576	XP_023333798.1	1401	1425	114280	21492	XP_023333798.1 scavenger receptor class B member 1-like [Eurytemora affinis]
mnor_17181	REF_STRG_1_77018_XLOC_066878.1.p1	eaff_17724	XP_023345803.1	729	906	93317	15773	XP_023345803.1 uncharacterized protein LOC111714835 [Eurytemora affinis]
mnor_17184	REF_STRG_1_77048_XLOC_066922.1.p1	eaff_13331	XP_023339438.1	318	453	26475	3585	XP_023339438.1 CDGSH iron-sulfur domain-containing protein 2 homolog [Eurytemora affinis]
mnor_17189	REF_STRG_1_77088_XLOC_066976.1.p1	eaff_12399	XP_023337947.1	2004	1806	105555	5333	XP_023337947.1 serine/threonine-protein kinase dyf-5-like [Eurytemora affinis]
mnor_17199	REF_STRG_1_77144_XLOC_067053.1.p1	eaff_3529	XP_023324787.1	357	255	63179	2216	XP_023324787.1 DNA-directed RNA polymerase II subunit RPB11-like [Eurytemora affinis]
mnor_17201	REF_STRG_1_77148_XLOC_067059.2.p1	eaff_9648	XP_023333908.1	1575	2859	107664	17274	XP_023333908.1 transportin-3-like isoform X2 [Eurytemora affinis]
mnor_17213	REF_STRG_1_77202_XLOC_067138.1.p1	eaff_17943	XP_023346118.1	1686	1132	104406	6619	XP_023346118.1 facilitated trehalose transporter Tret1-2 homolog [Eurytemora affinis]
mnor_17214	REF_STRG_1_77209_XLOC_067164.2.p1	eaff_6806	XP_023329719.1	2241	1950	3485	15155	XP_023329719.1 DNA repair and recombination protein RAD54-like [Eurytemora affinis]
mnor_17219	REF_STRG_1_77238_XLOC_067202.1.p1	eaff_20607	XP_023349705.1	684	543	48849	3055	XP_023349705.1 protein unc-119 homolog B-like [Eurytemora affinis]
mnor_1722	COM_SPAL_1_019403_XLOC_066135.2.p1	eaff_12464	XP_023338051.1	1794	2076	22695	15413	XP_023338051.1 probable C-mannosyltransferase DPY19L1 [Eurytemora affinis]
mnor_1723	COM_SPAL_1_019422_XLOC_066210.1.p1	eaff_13138	XP_023339056.1	1338	2161	195239	29294	XP_023339056.1 uncharacterized protein LOC111709560 [Eurytemora affinis]
mnor_17247	REF_STRG_1_7742_XLOC_114188.3.p1	eaff_12303	XP_023337803.1	1485	1710	123071	5375	XP_023337803.1 uncharacterized protein LOC111708609 [Eurytemora affinis]
mnor_1725	COM_SPAL_1_019442_XLOC_066285.2.p1	eaff_16437	XP_023343931.1	1476	1377	76143	5208	XP_023343931.1 tyrosine--tRNA ligase, mitochondrial-like [Eurytemora affinis]
mnor_17259	REF_STRG_1_77482_XLOC_067585.2.p1	eaff_5152	XP_023327158.1	606	600	4796	7732	XP_023327158.1 60S ribosomal protein L19-like [Eurytemora affinis]
mnor_1726	COM_SPAL_1_019465_XLOC_066351.2.p1	eaff_12678	XP_023338372.1	1263	1308	138021	14001	XP_023338372.1 GDP-fucose protein O-fucosyltransferase 2-like [Eurytemora affinis]
mnor_1727	COM_SPAL_1_019478_XLOC_066387.1.p1	eaff_19084	XP_023347673.1	1218	1011	56056	9336	XP_023347673.1 WD repeat domain-containing protein 83-like [Eurytemora affinis]
mnor_1728	COM_SPAL_1_019487_XLOC_066423.2.p1	eaff_6673	XP_023329516.1	858	635	266954	4706	XP_023329516.1 checkpoint protein HUS1-like [Eurytemora affinis]
mnor_17283	REF_STRG_1_77634_XLOC_067873.1.p1	eaff_10325	XP_023334941.1	7341	7099	59860	17805	XP_023334941.1 LOW QUALITY PROTEIN: spectrin alpha chain-like [Eurytemora affinis]
mnor_17284	REF_STRG_1_77644_XLOC_067899.2.p1	eaff_14184	XP_023340656.1	987	1098	28422	11356	XP_023340656.1 uncharacterized protein LOC111710761 [Eurytemora affinis]
mnor_17286	REF_STRG_1_7764_XLOC_114299.1.p1	eaff_1427	XP_023321633.1	1326	1473	66775	20323	XP_023321633.1 uncharacterized protein LOC111696297 [Eurytemora affinis]
mnor_17287	REF_STRG_1_77650_XLOC_067916.2.p1	eaff_14674	XP_023341397.1	600	402	41861	3288	XP_023341397.1 probable G-protein coupled receptor B0563.6 [Eurytemora affinis]
mnor_17289	REF_STRG_1_77678_XLOC_067967.1.p1	eaff_12429	XP_023337984.1	972	984	47847	9727	XP_023337984.1 stress-induced-phosphoprotein 1-like [Eurytemora affinis]
mnor_17295	REF_STRG_1_77707_XLOC_068010.1.p1	eaff_12327	XP_023337841.1	1233	975	78112	6307	XP_023337841.1 bifunctional arginine demethylase and lysyl-hydroxylase JMJD6-like isoform X1 [Eurytemora affinis]
mnor_173	COM_SPAL_1_003021_XLOC_014706.1.p1	eaff_11919	XP_023337213.1	2850	2685	192825	37442	XP_023337213.1 pikachurin-like [Eurytemora affinis]
mnor_1730	COM_SPAL_1_019497_XLOC_066468.7.p1	eaff_16221	XP_023343639.1	1014	993	141692	10663	XP_023343639.1 sulfotransferase family cytosolic 1B member 1-like [Eurytemora affinis]
mnor_17305	REF_STRG_1_7774_XLOC_114389.2.p1	eaff_6311	XP_023328929.1	1812	2424	143480	34170	XP_023328929.1 protein tramtrack, beta isoform-like isoform X1 [Eurytemora affinis]
mnor_17313	REF_STRG_1_77791_XLOC_068130.2.p1	eaff_6769	XP_023329670.1	408	399	34732	1198	XP_023329670.1 uncharacterized protein LOC111702266 [Eurytemora affinis]
mnor_1733	COM_SPAL_1_019504_XLOC_066496.3.p1	eaff_327	XP_023320006.1	2502	2523	524839	5011	XP_023320006.1 ralA-binding protein 1-like [Eurytemora affinis]
mnor_17334	REF_STRG_1_778_XLOC_091115.2.p1	eaff_16594	XP_023344137.1	8529	6242	271367	87888	XP_023344137.1 uncharacterized protein LOC111713501, partial [Eurytemora affinis]
mnor_17335	REF_STRG_1_77902_XLOC_068317.3.p1	eaff_6141	XP_023328678.1	2232	1893	75720	12234	XP_023328678.1 PCNA-interacting partner-like isoform X1 [Eurytemora affinis]
mnor_1734	COM_SPAL_1_019510_XLOC_066517.2.p1	eaff_13616	XP_023339881.1	1515	2634	72888	34214	XP_023339881.1 85/88 kDa calcium-independent phospholipase A2-like [Eurytemora affinis]
mnor_17343	REF_STRG_1_77953_XLOC_068409.2.p1	eaff_8085	XP_023331585.1	2130	1062	12642	2020	XP_023331585.1 glycosyltransferase-like domain-containing protein 1 [Eurytemora affinis]
mnor_1736	COM_SPAL_1_019533_XLOC_066589.4.p1	eaff_16788	XP_023344438.1	6900	6384	327197	17910	XP_023344438.1 mediator of RNA polymerase II transcription subunit 12-like [Eurytemora affinis]
mnor_17374	REF_STRG_1_78142_XLOC_068683.1.p1	eaff_8263	XP_023331844.1	1143	798	41383	8238	XP_023331844.1 flap endonuclease 1-like [Eurytemora affinis]
mnor_17375	REF_STRG_1_78143_XLOC_068682.1.p1	eaff_8552	XP_023332279.1	1614	1227	75326	9093	XP_023332279.1 protein DGCR14 homolog [Eurytemora affinis]
mnor_17378	REF_STRG_1_78154_XLOC_068710.1.p1	eaff_6137	XP_023328669.1	714	717	117993	7801	XP_023328669.1 uncharacterized protein LOC111701560 [Eurytemora affinis]
mnor_1738	COM_SPAL_1_019546_XLOC_066626.6.p1	eaff_11406	XP_023336453.1	3132	2493	513320	14582	XP_023336453.1 mediator of RNA polymerase II transcription subunit 24-like isoform X1 [Eurytemora affinis]
mnor_17381	REF_STRG_1_78183_XLOC_068755.1.p1	eaff_10896	XP_023335721.1	375	447	54841	4956	XP_023335721.1 glutathione peroxidase 1-like [Eurytemora affinis]
mnor_17385	REF_STRG_1_78205_XLOC_008626.10.p1	eaff_3643	XP_023324961.1	2418	2403	42376	4429	XP_023324961.1 transcription factor Sp4-like [Eurytemora affinis]
mnor_174	COM_SPAL_1_003031_XLOC_014754.1.p1	eaff_12277	XP_023337766.1	537	528	160219	4358	XP_023337766.1 LOW QUALITY PROTEIN: ADP-ribosylation factor-like protein 5B [Eurytemora affinis]
mnor_1740	COM_SPAL_1_019588_XLOC_066794.2.p1	eaff_11936	XP_023337237.1	3726	1764	78959	22278	XP_023337237.1 chromosome-associated kinesin KIF4-like [Eurytemora affinis]
mnor_1741	COM_SPAL_1_019591_XLOC_066806.2.p1	eaff_5220	XP_023327275.1	927	1239	243582	1521	XP_023327275.1 GDP-fucose protein O-fucosyltransferase 1-like [Eurytemora affinis]
mnor_1742	COM_SPAL_1_019598_XLOC_066829.1.p1	eaff_16904	XP_023344612.1	1533	1389	135450	10052	XP_023344612.1 WD40 repeat-containing protein SMU1-like [Eurytemora affinis]
mnor_17421	REF_STRG_1_78421_XLOC_069157.1.p1	eaff_2403	XP_023323140.1	1743	1701	14168	14529	XP_023323140.1 sodium/hydrogen exchanger 9B2-like [Eurytemora affinis]
mnor_17424	REF_STRG_1_78440_XLOC_069177.2.p1	eaff_8540	XP_023332263.1	609	609	75086	4875	XP_023332263.1 ADP-ribosylation factor-related protein 1-like [Eurytemora affinis]
mnor_1743	COM_SPAL_1_019615_XLOC_066897.1.p1	eaff_8183	XP_023331731.1	3990	4998	14093	28930	XP_023331731.1 protein timeless homolog [Eurytemora affinis]
mnor_17447	REF_STRG_1_78572_XLOC_069413.1.p1	eaff_14066	XP_023340504.1	927	687	93123	3627	XP_023340504.1 voltage-dependent anion-selective channel-like [Eurytemora affinis]
mnor_17449	REF_STRG_1_78580_XLOC_069419.2.p1	eaff_15597	XP_023342727.1	2934	3030	41139	5133	XP_023342727.1 uncharacterized protein LOC111712374 [Eurytemora affinis]
mnor_1746	COM_SPAL_1_019637_XLOC_066981.1.p1	eaff_11725	XP_023336893.1	4065	2160	298549	29128	XP_023336893.1 transient receptor potential cation channel subfamily A member 1 homolog [Eurytemora affinis]
mnor_17468	REF_STRG_1_78715_XLOC_069632.1.p1	eaff_6581	XP_023329389.1	1680	2007	94440	11114	XP_023329389.1 cAMP-regulated phosphoprotein 21-like [Eurytemora affinis]
mnor_17470	REF_STRG_1_7872_XLOC_115067.10.p1	eaff_12125	XP_023337539.1	1866	1785	332161	16256	XP_023337539.1 uncharacterized protein LOC111708410 [Eurytemora affinis]
mnor_17477	REF_STRG_1_78774_XLOC_069705.2.p1	eaff_10450	XP_023335116.1	831	834	48063	8180	XP_023335116.1 trimeric intracellular cation channel type 1B.1-like [Eurytemora affinis]
mnor_1748	COM_SPAL_1_019646_XLOC_067014.5.p1	eaff_9633	XP_023333883.1	1317	1272	65336	10664	XP_023333883.1 short-chain specific acyl-CoA dehydrogenase, mitochondrial-like [Eurytemora affinis]
mnor_17483	REF_STRG_1_7881_XLOC_115144.1.p1	eaff_10512	XP_023335195.1	606	600	75700	8346	XP_023335195.1 protein OPI10 homolog [Eurytemora affinis]
mnor_17487	REF_STRG_1_78838_XLOC_069814.1.p1	eaff_20381	XP_023349384.1	1785	1434	4157	11532	XP_023349384.1 ATP-dependent RNA helicase DDX55-like, partial [Eurytemora affinis]
mnor_1750	COM_SPAL_1_019660_XLOC_067061.1.p1	eaff_3330	XP_023324517.1	1044	1263	71893	5313	XP_023324517.1 cyclin-dependent kinase 9-like [Eurytemora affinis]
mnor_17505	REF_STRG_1_78927_XLOC_069959.2.p1	eaff_9256	XP_023333294.1	1089	690	94592	13440	XP_023333294.1 ataxin-3-like [Eurytemora affinis]
mnor_1751	COM_SPAL_1_019671_XLOC_067097.6.p1	eaff_4241	XP_023325879.1	651	627	16631	3478	XP_023325879.1 EEF1A lysine methyltransferase 1-like [Eurytemora affinis]
mnor_17515	REF_STRG_1_79017_XLOC_070097.1.p1	eaff_10074	XP_023334553.1	1164	1203	26329	13165	XP_023334553.1 kelch domain-containing protein 3-like [Eurytemora affinis]
mnor_1752	COM_SPAL_1_019695_XLOC_067188.5.p1	eaff_11656	XP_023336814.1	1158	1203	99140	8843	XP_023336814.1 3-hydroxyisobutyryl-CoA hydrolase, mitochondrial-like [Eurytemora affinis]
mnor_17520	REF_STRG_1_7903_XLOC_115273.3.p1	eaff_20194	XP_023349117.1	3231	2175	158447	43235	XP_023349117.1 tolloid-like protein 1 [Eurytemora affinis]
mnor_17531	REF_STRG_1_79101_XLOC_070270.1.p1	eaff_14543	XP_023341196.1	570	690	138000	11631	XP_023341196.1 uncharacterized protein LOC111711157 isoform X1 [Eurytemora affinis]
mnor_17538	REF_STRG_1_79126_XLOC_070318.1.p1	eaff_15958	XP_023343268.1	1038	885	75040	32175	XP_023343268.1 homeobox protein Hox-B5-like isoform X1 [Eurytemora affinis]
mnor_1754	COM_SPAL_1_019723_XLOC_067250.10.p1	eaff_13659	XP_023339943.1	1347	1683	136312	15473	XP_023339943.1 serine/threonine-protein phosphatase 2A 56 kDa regulatory subunit gamma isoform-like isoform X1 [Eurytemora affinis]
mnor_17540	REF_STRG_1_79137_XLOC_070329.7.p1	eaff_5946	XP_023328367.1	1554	1572	55733	34973	XP_023328367.1 inosine-5'-monophosphate dehydrogenase 1-like [Eurytemora affinis]
mnor_17541	REF_STRG_1_79139_XLOC_070333.2.p1	eaff_7588	XP_023330864.1	1227	1110	30914	11083	XP_023330864.1 uncharacterized protein LOC111703214 isoform X1 [Eurytemora affinis]
mnor_17542	REF_STRG_1_79145_XLOC_070339.1.p1	eaff_7145	XP_023330214.1	1305	2012	130356	17375	XP_023330214.1 E3 ubiquitin-protein ligase synoviolin B-like isoform X1 [Eurytemora affinis]
mnor_17571	REF_STRG_1_7929_XLOC_115486.2.p1	eaff_14657	XP_023341367.1	1074	993	1390	5576	XP_023341367.1 DNA repair protein XRCC3 homolog isoform X1 [Eurytemora affinis]
mnor_1758	COM_SPAL_1_019756_XLOC_067366.1.p1	eaff_8763	XP_023332567.1	2385	4401	192607	35813	XP_023332567.1 LOW QUALITY PROTEIN: breakpoint cluster region protein-like [Eurytemora affinis]
mnor_1759	COM_SPAL_1_019768_XLOC_067431.1.p1	eaff_18102	XP_023346349.1	987	687	64973	5586	XP_023346349.1 DNA excision repair protein ERCC-1-like [Eurytemora affinis]
mnor_17591	REF_STRG_1_79401_XLOC_070769.1.p1	eaff_9101	XP_023333070.1	1818	1437	42813	8054	XP_023333070.1 TOX high mobility group box family member 2-like [Eurytemora affinis]
mnor_17593	REF_STRG_1_79424_XLOC_008662.2.p1	eaff_3340	XP_023324532.1	10758	10728	134447	41410	XP_023324532.1 sushi, von Willebrand factor type A, EGF and pentraxin domain-containing protein 1-like [Eurytemora affinis]
mnor_1760	COM_SPAL_1_019772_XLOC_067448.1.p1	eaff_11954	XP_023337262.1	594	606	33803	5439	XP_023337262.1 rRNA-processing protein FCF1 homolog [Eurytemora affinis]
mnor_17605	REF_STRG_1_79521_XLOC_070946.1.p1	eaff_14303	XP_023340848.1	630	732	662	10703	XP_023340848.1 frizzled-10-like [Eurytemora affinis]
mnor_1762	COM_SPAL_1_019784_XLOC_067492.10.p1	eaff_19981	XP_023348850.1	2448	2352	188092	8494	XP_023348850.1 probable ATP-dependent RNA helicase DDX10 [Eurytemora affinis]
mnor_17623	REF_STRG_1_79632_XLOC_071125.1.p1	eaff_12514	XP_023338115.1	513	777	1192	6996	XP_023338115.1 TAR DNA-binding protein 43-like [Eurytemora affinis]
mnor_17632	REF_STRG_1_79684_XLOC_071214.1.p1	eaff_1539	XP_023321780.1	2883	2691	21671	5620	XP_023321780.1 chromosome transmission fidelity protein 18 homolog [Eurytemora affinis]
mnor_1765	COM_SPAL_1_019871_XLOC_067747.1.p1	eaff_12816	XP_023338575.1	1545	1548	391741	30948	XP_023338575.1 ecdysone receptor-like [Eurytemora affinis]
mnor_17654	REF_STRG_1_79785_XLOC_071376.1.p1	eaff_12913	XP_023338709.1	831	1065	110980	10480	XP_023338709.1 omega-amidase NIT2-like [Eurytemora affinis]
mnor_17669	REF_STRG_1_79872_XLOC_071515.8.p1	eaff_14109	XP_023340562.1	1686	2016	111944	9514	XP_023340562.1 striatin-3-like [Eurytemora affinis]
mnor_1767	COM_SPAL_1_019884_XLOC_067814.1.p1	eaff_20314	XP_023349284.1	2337	2391	132544	35571	XP_023349284.1 uncharacterized protein LOC111718032 [Eurytemora affinis]
mnor_1768	COM_SPAL_1_019890_XLOC_067845.2.p1	eaff_7724	XP_023331047.1	999	1179	465505	6033	XP_023331047.1 lymphokine-activated killer T-cell-originated protein kinase-like [Eurytemora affinis]
mnor_17687	REF_STRG_1_79931_XLOC_071617.3.p1	eaff_17810	XP_023345941.1	4458	7905	135145	30936	XP_023345941.1 LOW QUALITY PROTEIN: eIF-2-alpha kinase activator GCN1-like [Eurytemora affinis]
mnor_17689	REF_STRG_1_79942_XLOC_071643.1.p1	eaff_10663	XP_023335398.1	594	642	39910	4706	XP_023335398.1 selenoprotein S-like [Eurytemora affinis]
mnor_1771	COM_SPAL_1_019921_XLOC_067935.2.p1	eaff_16403	XP_023343889.1	4641	4485	125551	72816	XP_023343889.1 thrombospondin type-1 domain-containing protein 7A-like, partial [Eurytemora affinis]
mnor_17735	REF_STRG_1_80187_XLOC_072016.1.p1	eaff_13757	XP_023340081.1	927	879	24807	15224	XP_023340081.1 glycine N-methyltransferase-like [Eurytemora affinis]
mnor_1774	COM_SPAL_1_019966_XLOC_068074.1.p1	eaff_7182	XP_023330268.1	3564	2442	152716	7782	XP_023330268.1 tetratricopeptide repeat protein 14-like [Eurytemora affinis]
mnor_17740	REF_STRG_1_80216_XLOC_072060.1.p1	eaff_14485	XP_023341112.1	507	507	29810	9102	XP_023341112.1 venom allergen 5.01-like isoform X1 [Eurytemora affinis]
mnor_17747	REF_STRG_1_80274_XLOC_072155.1.p1	eaff_12964	XP_023338781.1	402	948	4971	31676	XP_023338781.1 bcl-2-related ovarian killer protein-like [Eurytemora affinis]
mnor_1775	COM_SPAL_1_019985_XLOC_068145.2.p1	eaff_5268	XP_023327343.1	2052	1674	87895	12344	XP_023327343.1 LOW QUALITY PROTEIN: kinesin-like protein KIF3A [Eurytemora affinis]
mnor_17754	REF_STRG_1_80296_XLOC_072192.1.p1	eaff_18381	XP_023346725.1	810	807	66055	7309	XP_023346725.1 carboxypeptidase Y homolog A-like [Eurytemora affinis]
mnor_1776	COM_SPAL_1_019989_XLOC_068165.1.p1	eaff_1491	XP_023321726.1	1299	1635	20935	3532	XP_023321726.1 suppressor of tumorigenicity 7 protein homolog [Eurytemora affinis]
mnor_1777	COM_SPAL_1_019994_XLOC_068179.4.p1	eaff_18867	XP_023347377.1	969	861	79942	5232	XP_023347377.1 zinc finger protein 830-like [Eurytemora affinis]
mnor_17777	REF_STRG_1_80424_XLOC_072411.1.p1	eaff_12261	XP_023337749.1	540	369	13575	5547	XP_023337749.1 THO complex subunit 4-like [Eurytemora affinis]
mnor_1778	COM_SPAL_1_020000_XLOC_068192.10.p1	eaff_17543	XP_023345527.1	1989	1686	299272	13075	XP_023345527.1 thyroid receptor-interacting protein 6-like isoform X1 [Eurytemora affinis]
mnor_17783	REF_STRG_1_80444_XLOC_072439.1.p1	eaff_2257	XP_023322897.1	309	450	31744	2897	XP_023322897.1 DET1- and DDB1-associated protein 1-like [Eurytemora affinis]
mnor_17784	REF_STRG_1_80446_XLOC_072438.1.p1	eaff_13033	XP_023338870.1	369	771	4087	11299	XP_023338870.1 uncharacterized protein LOC111709445 isoform X1 [Eurytemora affinis]
mnor_1779	COM_SPAL_1_020003_XLOC_068199.3.p1	eaff_12114	XP_023337522.1	1344	1428	24910	19668	XP_023337522.1 ankyrin repeat domain-containing protein 13C-like isoform X1 [Eurytemora affinis]
mnor_17805	REF_STRG_1_80580_XLOC_072665.3.p1	eaff_4432	XP_023326153.1	528	552	17000	2446	XP_023326153.1 60S ribosomal protein L23a-like [Eurytemora affinis]
mnor_1782	COM_SPAL_1_020037_XLOC_068288.9.p1	eaff_837	XP_023320796.1	4413	2346	122892	6936	XP_023320796.1 ubiquitin carboxyl-terminal hydrolase 10-A-like [Eurytemora affinis]
mnor_17835	REF_STRG_1_80697_XLOC_072859.2.p1	eaff_4400	XP_023326110.1	1068	1293	53667	3746	XP_023326110.1 box C/D snoRNA protein 1-like [Eurytemora affinis]
mnor_17848	REF_STRG_1_80732_XLOC_072901.1.p1	eaff_11659	XP_023336817.1	759	657	16087	7985	XP_023336817.1 thiosulfate sulfurtransferase/rhodanese-like domain-containing protein 3 [Eurytemora affinis]
mnor_17849	REF_STRG_1_80737_XLOC_008697.1.p1	eaff_525	XP_023320319.1	834	855	122775	4120	XP_023320319.1 protein l(2)37Cc-like isoform X1 [Eurytemora affinis]
mnor_1785	COM_SPAL_1_020081_XLOC_068466.3.p1	eaff_4378	XP_023326075.1	1038	960	92867	2028	XP_023326075.1 serine/threonine-protein kinase pim-3-like [Eurytemora affinis]
mnor_17858	REF_STRG_1_80797_XLOC_073019.1.p1	eaff_165	XP_023319714.1	828	909	51161	10764	XP_023319714.1 uncharacterized protein LOC111694894 isoform X1 [Eurytemora affinis]
mnor_17866	REF_STRG_1_80845_XLOC_073119.2.p1	eaff_9119	XP_023333100.1	558	729	40971	4152	XP_023333100.1 COP9 signalosome complex subunit 8-like [Eurytemora affinis]
mnor_1788	COM_SPAL_1_020100_XLOC_068503.3.p1	eaff_14825	XP_023341615.1	1401	1779	10325	12375	XP_023341615.1 leucine-rich repeat and WD repeat-containing protein 1-like [Eurytemora affinis]
mnor_1789	COM_SPAL_1_020106_XLOC_068523.2.p1	eaff_885	XP_023320867.1	1683	1683	41773	3358	XP_023320867.1 mediator of RNA polymerase II transcription subunit 15-like [Eurytemora affinis]
mnor_17892	REF_STRG_1_81042_XLOC_073451.1.p1	eaff_17103	XP_023344916.1	1221	1722	99115	42778	XP_023344916.1 uncharacterized protein LOC111714108 [Eurytemora affinis]
mnor_17895	REF_STRG_1_8104_XLOC_013702.16.p1	eaff_20342	XP_023349323.1	1344	876	219303	28319	XP_023349323.1 homeobox protein homothorax-like isoform X1 [Eurytemora affinis]
mnor_17902	REF_STRG_1_81081_XLOC_073523.1.p1	eaff_12058	XP_023337434.1	906	690	59321	28895	XP_023337434.1 27 kDa hemolymph protein-like isoform X1 [Eurytemora affinis]
mnor_17908	REF_STRG_1_81103_XLOC_073576.1.p1	eaff_15986	XP_023343311.1	1236	978	100196	4454	XP_023343311.1 tetratricopeptide repeat protein 19 homolog, mitochondrial-like [Eurytemora affinis]
mnor_17924	REF_STRG_1_81167_XLOC_073659.1.p1	eaff_87	XP_023319594.1	576	447	15365	2429	XP_023319594.1 anaphase-promoting complex subunit 10-like [Eurytemora affinis]
mnor_17926	REF_STRG_1_81188_XLOC_073694.1.p1	eaff_13769	XP_023340097.1	1440	1260	3954	1996	XP_023340097.1 uncharacterized protein LOC111710263 [Eurytemora affinis]
mnor_17928	REF_STRG_1_81194_XLOC_073699.1.p1	eaff_20266	XP_023349212.1	2961	2259	12512	22455	XP_023349212.1 meckelin-like [Eurytemora affinis]
mnor_17934	REF_STRG_1_81210_XLOC_073727.1.p1	eaff_4102	XP_023325669.1	366	396	49781	5931	XP_023325669.1 28S ribosomal protein S33, mitochondrial-like [Eurytemora affinis]
mnor_1794	COM_SPAL_1_020147_XLOC_068648.10.p1	eaff_3604	XP_023324906.1	1578	1143	407152	2348	XP_023324906.1 uncharacterized protein LOC111698719 [Eurytemora affinis]
mnor_17943	REF_STRG_1_81265_XLOC_073898.1.p1	eaff_2794	XP_023323713.1	303	273	73144	1570	XP_023323713.1 chondroitin proteoglycan 2-like [Eurytemora affinis]
mnor_17949	REF_STRG_1_81325_XLOC_074017.3.p1	eaff_18385	XP_023346732.1	2196	1898	78555	9068	XP_023346732.1 putative pre-mRNA-splicing factor ATP-dependent RNA helicase PRP1 [Eurytemora affinis]
mnor_1795	COM_SPAL_1_020172_XLOC_068718.6.p1	eaff_713	XP_023320627.1	1791	1659	111180	4221	XP_023320627.1 protein zwilch homolog [Eurytemora affinis]
mnor_17964	REF_STRG_1_8139_XLOC_013906.2.p1	eaff_20631	XP_023349742.1	906	731	140422	5334	XP_023349742.1 uncharacterized protein LOC111718396 [Eurytemora affinis]
mnor_1797	COM_SPAL_1_020226_XLOC_068879.6.p1	eaff_13386	XP_023339511.1	2106	1851	218847	18893	XP_023339511.1 ubiquitin-like modifier-activating enzyme atg7 [Eurytemora affinis]
mnor_1799	COM_SPAL_1_020235_XLOC_068895.1.p1	eaff_17982	XP_023346173.1	3483	5238	175625	75301	XP_023346173.1 unconventional myosin-Va-like, partial [Eurytemora affinis]
mnor_17990	REF_STRG_1_81539_XLOC_074379.1.p1	eaff_7811	XP_023331171.1	1239	720	58572	8292	XP_023331171.1 alanyl-tRNA editing protein Aarsd1-A-like [Eurytemora affinis]
mnor_17999	REF_STRG_1_8158_XLOC_014000.7.p1	eaff_9878	XP_023334258.1	1236	1290	77974	7117	XP_023334258.1 adenosine 3'-phospho 5'-phosphosulfate transporter 1-like [Eurytemora affinis]
mnor_18	COM_SPAL_1_000402_XLOC_001949.1.p1	eaff_528	XP_023320324.1	2616	2460	9432	14189	XP_023320324.1 conserved oligomeric Golgi complex subunit 5-like [Eurytemora affinis]
mnor_1801	COM_SPAL_1_020252_XLOC_068933.2.p1	eaff_12911	XP_023338706.1	753	1488	106843	22536	XP_023338706.1 peptidyl-prolyl cis-trans isomerase CWC27 homolog [Eurytemora affinis]
mnor_1802	COM_SPAL_1_020266_XLOC_068979.5.p1	eaff_17667	XP_023345729.1	879	939	98521	7939	XP_023345729.1 mitochondrial carnitine/acylcarnitine carrier protein-like isoform X1 [Eurytemora affinis]
mnor_1803	COM_SPAL_1_020271_XLOC_068993.1.p1	eaff_8457	XP_023332114.1	900	1059	131993	3622	XP_023332114.1 transformer-2 protein homolog beta-like [Eurytemora affinis]
mnor_18034	REF_STRG_1_81775_XLOC_074742.1.p1	eaff_2326	XP_023323005.1	537	543	11057	3964	XP_023323005.1 60S ribosomal protein L11-like [Eurytemora affinis]
mnor_18055	REF_STRG_1_81965_XLOC_075025.1.p1	eaff_483	XP_023320250.1	1692	1563	40268	7338	XP_023320250.1 deoxyribodipyrimidine photo-lyase-like isoform X1 [Eurytemora affinis]
mnor_1806	COM_SPAL_1_020288_XLOC_069033.2.p1	eaff_3212	XP_023324338.1	1830	2025	114508	15294	XP_023324338.1 integrator complex subunit 9-like [Eurytemora affinis]
mnor_1807	COM_SPAL_1_020296_XLOC_069059.5.p1	eaff_15777	XP_023343002.1	4179	12300	95915	35715	XP_023343002.1 E3 ubiquitin-protein ligase HUWE1-like [Eurytemora affinis]
mnor_18072	REF_STRG_1_82038_XLOC_075133.1.p1	eaff_2529	XP_023323313.1	1128	1020	36799	19374	XP_023323313.1 uncharacterized protein LOC111697516 [Eurytemora affinis]
mnor_18075	REF_STRG_1_82050_XLOC_075167.1.p1	eaff_6041	XP_023328508.1	480	540	27792	1959	XP_023328508.1 7,8-dihydro-8-oxoguanine triphosphatase-like [Eurytemora affinis]
mnor_18081	REF_STRG_1_82077_XLOC_075207.6.p1	eaff_4514	XP_023326256.1	765	708	60462	2411	XP_023326256.1 SAP domain-containing ribonucleoprotein-like [Eurytemora affinis]
mnor_18082	REF_STRG_1_82078_XLOC_075206.4.p1	eaff_3958	XP_023325450.1	459	459	3588	2888	XP_023325450.1 40S ribosomal protein S18-like [Eurytemora affinis]
mnor_1809	COM_SPAL_1_020358_XLOC_069251.5.p1	eaff_2636	XP_023323483.1	3399	3480	303119	29682	XP_023323483.1 uncharacterized protein LOC111697643 [Eurytemora affinis]
mnor_18090	REF_STRG_1_82146_XLOC_075317.1.p1	eaff_10485	XP_023335159.1	1128	1080	110500	7666	XP_023335159.1 cytoplasmic tRNA 2-thiolation protein 1-like [Eurytemora affinis]
mnor_18094	REF_STRG_1_82175_XLOC_075351.2.p1	eaff_1645	XP_023321939.1	864	885	74551	8587	XP_023321939.1 ATP synthase subunit gamma, mitochondrial-like [Eurytemora affinis]
mnor_181	COM_SPAL_1_003100_XLOC_014970.8.p1	eaff_8416	XP_023332056.1	2589	2115	264902	4025	XP_023332056.1 ARF GTPase-activating protein GIT2-like [Eurytemora affinis]
mnor_1810	COM_SPAL_1_020362_XLOC_069263.1.p1	eaff_4661	XP_023326459.1	1671	1650	274266	8573	XP_023326459.1 LOW QUALITY PROTEIN: elongator complex protein 3-like [Eurytemora affinis]
mnor_1811	COM_SPAL_1_020364_XLOC_069272.1.p1	eaff_20155	XP_023349060.1	2100	837	62854	5201	XP_023349060.1 nucleolar GTP-binding protein 2-like [Eurytemora affinis]
mnor_18116	REF_STRG_1_82336_XLOC_008748.3.p1	eaff_5226	XP_023327283.1	1512	1515	95441	4369	XP_023327283.1 zinc finger and SCAN domain-containing protein 10-like [Eurytemora affinis]
mnor_18118	REF_STRG_1_82347_XLOC_075606.2.p1	eaff_4392	XP_023326095.1	507	408	89885	7808	XP_023326095.1 general transcription factor 3C polypeptide 6-like isoform X1 [Eurytemora affinis]
mnor_1812	COM_SPAL_1_020366_XLOC_069280.6.p1	eaff_12840	XP_023338607.1	2070	1896	55349	14616	XP_023338607.1 7SK snRNA methylphosphate capping enzyme-like [Eurytemora affinis]
mnor_1813	COM_SPAL_1_020378_XLOC_069322.1.p1	eaff_5719	XP_023328029.1	2160	4620	77287	34932	XP_023328029.1 polyribonucleotide nucleotidyltransferase 2, mitochondrial-like [Eurytemora affinis]
mnor_18130	REF_STRG_1_82399_XLOC_075672.2.p1	eaff_16531	XP_023344048.1	2049	2169	4008	7246	XP_023344048.1 collagen alpha-1(XVIII) chain-like [Eurytemora affinis]
mnor_1814	COM_SPAL_1_020379_XLOC_069327.3.p1	eaff_2377	XP_023323098.1	1746	1971	64664	31606	XP_023323098.1 sodium-coupled monocarboxylate transporter 1-like isoform X1 [Eurytemora affinis]
mnor_1815	COM_SPAL_1_020390_XLOC_069357.1.p1	eaff_18162	XP_023346428.1	1968	1401	6960	24497	XP_023346428.1 leucine-rich repeat-containing protein 24-like [Eurytemora affinis]
mnor_18155	REF_STRG_1_8252_XLOC_014563.3.p1	eaff_8231	XP_023331798.1	3660	2232	300139	40935	XP_023331798.1 transient receptor potential protein-like [Eurytemora affinis]
mnor_18160	REF_STRG_1_82536_XLOC_008760.2.p1	eaff_8314	XP_023331910.1	642	672	82196	9439	XP_023331910.1 eukaryotic translation initiation factor 4E-like [Eurytemora affinis]
mnor_18164	REF_STRG_1_82552_XLOC_075945.10.p1	eaff_20400	XP_023349407.1	3753	3528	112015	26630	XP_023349407.1 protein transport protein Sec24C-like [Eurytemora affinis]
mnor_1817	COM_SPAL_1_020422_XLOC_069462.1.p1	eaff_14619	XP_023341306.1	963	1374	43671	13286	XP_023341306.1 EH domain-containing protein 1-like [Eurytemora affinis]
mnor_1818	COM_SPAL_1_020431_XLOC_069504.2.p1	eaff_19363	XP_023348054.1	1578	1413	106685	4546	XP_023348054.1 succinyl-CoA:3-ketoacid coenzyme A transferase 1, mitochondrial-like [Eurytemora affinis]
mnor_1819	COM_SPAL_1_020454_XLOC_069567.2.p1	eaff_17354	XP_023345259.1	1926	1551	64078	12033	XP_023345259.1 protein RRNAD1-like isoform X1 [Eurytemora affinis]
mnor_18190	REF_STRG_1_8268_XLOC_014684.3.p1	eaff_9227	XP_023333248.1	798	696	121862	11994	XP_023333248.1 START domain-containing protein 10-like [Eurytemora affinis]
mnor_18199	REF_STRG_1_82756_XLOC_008764.1.p1	eaff_12341	XP_023337857.1	1503	693	56234	10261	XP_023337857.1 synaptotagmin-12-like [Eurytemora affinis]
mnor_18209	REF_STRG_1_82815_XLOC_076394.2.p1	eaff_3022	XP_023324076.1	558	546	72318	3127	XP_023324076.1 peroxiredoxin-5, mitochondrial-like [Eurytemora affinis]
mnor_1822	COM_SPAL_1_020487_XLOC_069671.1.p1	eaff_6651	XP_023329486.1	1959	1749	73970	18031	XP_023329486.1 condensin-2 complex subunit G2-like [Eurytemora affinis]
mnor_1823	COM_SPAL_1_020496_XLOC_069706.3.p1	eaff_20200	XP_023349123.1	1077	687	18182	4434	XP_023349123.1 cytochrome c-type heme lyase-like [Eurytemora affinis]
mnor_18233	REF_STRG_1_82948_XLOC_076603.1.p1	eaff_18211	XP_023346481.1	366	266	100950	2416	XP_023346481.1 arylsulfatase H-like [Eurytemora affinis]
mnor_1824	COM_SPAL_1_020502_XLOC_069720.3.p1	eaff_6765	XP_023329666.1	897	1137	32578	10877	XP_023329666.1 palmitoyltransferase ZDHHC17-like [Eurytemora affinis]
mnor_1825	COM_SPAL_1_020503_XLOC_069722.3.p1	eaff_8069	XP_023331561.1	1653	1665	34363	2701	XP_023331561.1 T-complex protein 1 subunit gamma-like [Eurytemora affinis]
mnor_1826	COM_SPAL_1_020504_XLOC_069723.1.p1	eaff_776	XP_023320711.1	765	756	62214	3053	XP_023320711.1 methyl-CpG-binding domain protein 2-like [Eurytemora affinis]
mnor_18263	REF_STRG_1_83087_XLOC_076809.1.p1	eaff_3586	XP_023324880.1	849	537	14321	4471	XP_023324880.1 transcription factor BTF3 homolog 4-like [Eurytemora affinis]
mnor_18277	REF_STRG_1_83177_XLOC_076958.1.p1	eaff_4655	XP_023326444.1	2976	2754	88821	8788	XP_023326444.1 E3 ubiquitin-protein ligase MIB2-like [Eurytemora affinis]
mnor_18292	REF_STRG_1_83270_XLOC_077130.2.p1	eaff_4455	XP_023326179.1	1410	1200	73423	6701	XP_023326179.1 sorting nexin-6-like [Eurytemora affinis]
mnor_18298	REF_STRG_1_83309_XLOC_077185.1.p1	eaff_20378	XP_023349379.1	819	1063	104186	4764	XP_023349379.1 UBX domain-containing protein 4-like, partial [Eurytemora affinis]
mnor_183	COM_SPAL_1_003111_XLOC_015007.3.p1	eaff_14367	XP_023340940.1	1521	1500	90334	2138	XP_023340940.1 dihydrolipoyllysine-residue acetyltransferase component of pyruvate dehydrogenase complex, mitochondrial-like [Eurytemora affinis]
mnor_18303	REF_STRG_1_83355_XLOC_077279.1.p1	eaff_19051	XP_023347625.1	321	384	43929	5360	XP_023347625.1 kunitz-type serine protease inhibitor bitisilin-1-like [Eurytemora affinis]
mnor_18304	REF_STRG_1_8336_XLOC_015286.4.p1	eaff_9612	XP_023333853.1	942	834	58090	8253	XP_023333853.1 neural cell adhesion molecule 2-like [Eurytemora affinis]
mnor_18309	REF_STRG_1_8341_XLOC_015321.6.p1	eaff_967	XP_023320988.1	2061	1941	237223	17135	XP_023320988.1 eyes absent homolog 2-like [Eurytemora affinis]
mnor_1831	COM_SPAL_1_020539_XLOC_069818.1.p1	eaff_9774	XP_023334098.1	1902	1911	140582	3877	XP_023334098.1 lipase maturation factor 2-like isoform X1 [Eurytemora affinis]
mnor_18310	REF_STRG_1_83420_XLOC_077383.3.p1	eaff_3807	XP_023325207.1	2154	2016	12213	5755	XP_023325207.1 methionine synthase reductase-like [Eurytemora affinis]
mnor_18311	REF_STRG_1_83421_XLOC_077386.1.p1	eaff_1614	XP_023321884.1	927	804	106955	11278	XP_023321884.1 uncharacterized protein LOC111696505 [Eurytemora affinis]
mnor_18312	REF_STRG_1_83422_XLOC_077387.1.p1	eaff_16144	XP_023343526.1	1065	837	1763	2242	XP_023343526.1 uncharacterized protein LOC111712987 [Eurytemora affinis]
mnor_1832	COM_SPAL_1_020547_XLOC_069847.8.p1	eaff_6516	XP_023329263.1	2487	2439	194826	24041	XP_023329263.1 LOW QUALITY PROTEIN: RNA polymerase II subunit A C-terminal domain phosphatase-like [Eurytemora affinis]
mnor_18327	REF_STRG_1_83515_XLOC_077536.2.p1	eaff_14156	XP_023340617.1	1158	885	2144	9966	XP_023340617.1 adenosine 3'-phospho 5'-phosphosulfate transporter 2-like, partial [Eurytemora affinis]
mnor_18333	REF_STRG_1_83535_XLOC_077564.3.p1	eaff_20352	XP_023349338.1	1497	1485	83931	1693	XP_023349338.1 cytochrome P450 2J6-like [Eurytemora affinis]
mnor_1834	COM_SPAL_1_020567_XLOC_069897.2.p1	eaff_10231	XP_023334805.1	1557	1770	89730	17298	XP_023334805.1 atypical protein kinase C-like isoform X1 [Eurytemora affinis]
mnor_18343	REF_STRG_1_83599_XLOC_077668.1.p1	eaff_5531	XP_023327736.1	354	312	3254	1774	XP_023327736.1 60S ribosomal protein L36-like [Eurytemora affinis]
mnor_18349	REF_STRG_1_83641_XLOC_008836.2.p1	eaff_11961	XP_023337272.1	912	996	18545	6851	XP_023337272.1 sex-determining protein fem-1-like [Eurytemora affinis]
mnor_1835	COM_SPAL_1_020598_XLOC_069989.1.p1	eaff_1592	XP_023321855.1	696	1050	98021	7224	XP_023321855.1 porphobilinogen deaminase-like [Eurytemora affinis]
mnor_18356	REF_STRG_1_83669_XLOC_008843.1.p1	eaff_8099	XP_023331605.1	2541	2412	111856	7614	XP_023331605.1 protein kintoun-like [Eurytemora affinis]
mnor_18357	REF_STRG_1_8366_XLOC_015551.3.p1	eaff_12207	XP_023337669.1	543	570	190971	661	XP_023337669.1 39S ribosomal protein L17, mitochondrial-like [Eurytemora affinis]
mnor_1836	COM_SPAL_1_020600_XLOC_069996.4.p1	eaff_15427	XP_023342493.1	549	555	182652	14669	XP_023342493.1 frequenin-1-like [Eurytemora affinis]
mnor_18363	REF_STRG_1_8368_XLOC_015548.1.p1	eaff_7643	XP_023330933.1	297	603	69096	2201	XP_023330933.1 synaptobrevin homolog YKT6-like [Eurytemora affinis]
mnor_18364	REF_STRG_1_83696_XLOC_077819.1.p1	eaff_20297	XP_023349249.1	1416	1482	2007	2281	XP_023349249.1 uncharacterized protein LOC111718011 [Eurytemora affinis]
mnor_18382	REF_STRG_1_8379_XLOC_015686.1.p1	eaff_4294	XP_023325954.1	1224	1224	57432	23046	XP_023325954.1 LIM/homeobox protein Lhx5-like [Eurytemora affinis]
mnor_18386	REF_STRG_1_83827_XLOC_078015.1.p1	eaff_18046	XP_023346276.1	618	618	100757	33555	XP_023346276.1 ras-related protein Rab-1A isoform X1 [Eurytemora affinis]
mnor_18387	REF_STRG_1_83832_XLOC_008851.1.p1	eaff_7314	XP_023330469.1	1014	687	78375	10527	XP_023330469.1 uncharacterized protein LOC111702897 [Eurytemora affinis]
mnor_18389	REF_STRG_1_83834_XLOC_078022.2.p1	eaff_5874	XP_023328237.1	396	399	21811	4671	XP_023328237.1 probable nuclear transport factor 2 isoform X1 [Eurytemora affinis]
mnor_1839	COM_SPAL_1_020611_XLOC_070068.8.p1	eaff_5433	XP_023327597.1	1347	1317	29500	17617	XP_023327597.1 adenylosuccinate synthetase-like [Eurytemora affinis]
mnor_18393	REF_STRG_1_83894_XLOC_078118.1.p1	eaff_14848	XP_023341643.1	1317	1449	20280	16570	XP_023341643.1 PI-PLC X domain-containing protein 1-like [Eurytemora affinis]
mnor_18405	REF_STRG_1_83950_XLOC_078210.1.p1	eaff_8445	XP_023332099.1	543	579	602	7290	XP_023332099.1 ras-like GTP-binding protein Rho1 [Eurytemora affinis]
mnor_1841	COM_SPAL_1_020625_XLOC_070112.1.p1	eaff_6630	XP_023329462.1	2661	2463	65236	16319	XP_023329462.1 integral membrane protein GPR155-like [Eurytemora affinis]
mnor_18410	REF_STRG_1_8396_XLOC_015828.3.p1	eaff_19913	XP_023348759.1	1401	1149	57628	1919	XP_023348759.1 myosin heavy chain, muscle-like, partial [Eurytemora affinis]
mnor_1842	COM_SPAL_1_020626_XLOC_070113.1.p1	eaff_13042	XP_023338885.1	1431	1584	253129	21041	XP_023338885.1 gamma-aminobutyric acid receptor subunit beta-like [Eurytemora affinis]
mnor_18453	REF_STRG_1_8421_XLOC_016056.1.p1	eaff_14380	XP_023340958.1	1083	1179	13541	10704	XP_023340958.1 uncharacterized protein LOC111710978 [Eurytemora affinis]
mnor_18459	REF_STRG_1_84242_XLOC_078645.2.p1	eaff_18516	XP_023346911.1	426	432	30860	4910	XP_023346911.1 acyl-coenzyme A thioesterase 13-like [Eurytemora affinis]
mnor_1846	COM_SPAL_1_020651_XLOC_070176.6.p1	eaff_8358	XP_023331984.1	1842	1573	144396	10229	XP_023331984.1 F-box/WD repeat-containing protein 2-like [Eurytemora affinis]
mnor_18466	REF_STRG_1_84271_XLOC_078689.1.p1	eaff_2011	XP_023322525.1	420	531	2533	7541	XP_023322525.1 GSK-3-binding protein-like [Eurytemora affinis]
mnor_18485	REF_STRG_1_84407_XLOC_078886.3.p1	eaff_5276	XP_023327351.1	723	372	37385	1262	XP_023327351.1 28 kDa heat- and acid-stable phosphoprotein-like [Eurytemora affinis]
mnor_1849	COM_SPAL_1_020760_XLOC_070494.4.p1	eaff_10664	XP_023335399.1	1872	870	233497	12511	XP_023335399.1 paired box protein Pax-5-like [Eurytemora affinis]
mnor_1850	COM_SPAL_1_020762_XLOC_070500.1.p1	eaff_3816	XP_023325223.1	645	957	4615	3999	XP_023325223.1 lysophospholipase D GDPD1-like isoform X1 [Eurytemora affinis]
mnor_18517	REF_STRG_1_84569_XLOC_079149.1.p1	eaff_4130	XP_023325714.1	2199	2187	22905	10749	XP_023325714.1 protein NEDD1-like isoform X1 [Eurytemora affinis]
mnor_1852	COM_SPAL_1_020790_XLOC_070599.1.p1	eaff_17109	XP_023344922.1	3024	3006	299943	25814	XP_023344922.1 general vesicular transport factor p115-like [Eurytemora affinis]
mnor_18522	REF_STRG_1_84596_XLOC_079195.1.p1	eaff_147	XP_023319687.1	1974	1806	69550	9232	XP_023319687.1 ankyrin repeat domain-containing protein 13D-like [Eurytemora affinis]
mnor_18527	REF_STRG_1_84608_XLOC_079228.1.p1	eaff_8423	XP_023332066.1	2415	2958	44883	15427	XP_023332066.1 chromatin-remodeling complex ATPase chain Iswi-like [Eurytemora affinis]
mnor_18531	REF_STRG_1_84641_XLOC_079284.1.p1	eaff_5223	XP_023327278.1	357	381	24853	3371	XP_023327278.1 huntingtin-interacting protein K-like [Eurytemora affinis]
mnor_18532	REF_STRG_1_84644_XLOC_079286.1.p1	eaff_871	XP_023320846.1	1785	1983	2701	23989	XP_023320846.1 solute carrier family 13 member 5-like [Eurytemora affinis]
mnor_18538	REF_STRG_1_84704_XLOC_079380.1.p1	eaff_12618	XP_023338259.1	339	390	4137	3889	XP_023338259.1 ras-related protein Rab-23-like, partial [Eurytemora affinis]
mnor_1854	COM_SPAL_1_020801_XLOC_070635.2.p1	eaff_8777	XP_023332598.1	2670	1833	95690	11491	XP_023332598.1 ALK tyrosine kinase receptor-like [Eurytemora affinis]
mnor_18543	REF_STRG_1_84764_XLOC_079470.2.p1	eaff_13383	XP_023339508.1	1857	1824	46867	14108	XP_023339508.1 DNA damage-binding protein 2-like [Eurytemora affinis]
mnor_1855	COM_SPAL_1_020859_XLOC_070748.7.p1	eaff_6144	XP_023328682.1	2301	2127	115964	12090	XP_023328682.1 NAD-dependent histone deacetylase Sir2-like isoform X1 [Eurytemora affinis]
mnor_18559	REF_STRG_1_84878_XLOC_079665.1.p1	eaff_101	XP_023319612.1	588	672	44087	4337	XP_023319612.1 protein singles bar-like [Eurytemora affinis]
mnor_18563	REF_STRG_1_84889_XLOC_079674.1.p1	eaff_8075	XP_023331570.1	537	526	92160	5577	XP_023331570.1 39S ribosomal protein L13, mitochondrial-like [Eurytemora affinis]
mnor_1859	COM_SPAL_1_020888_XLOC_070841.2.p1	eaff_5189	XP_023327212.1	5223	8931	30064	39640	XP_023327212.1 LOW QUALITY PROTEIN: neural-cadherin-like [Eurytemora affinis]
mnor_18593	REF_STRG_1_85048_XLOC_079947.1.p1	eaff_474	XP_023320236.1	2781	2736	69433	22041	XP_023320236.1 PR domain zinc finger protein 16-like isoform X1 [Eurytemora affinis]
mnor_18595	REF_STRG_1_85074_XLOC_079997.1.p1	eaff_16952	XP_023344683.1	744	324	24321	3942	XP_023344683.1 transcription factor SUM-1-like [Eurytemora affinis]
mnor_186	COM_SPAL_1_003130_XLOC_015106.1.p1	eaff_8068	XP_023331558.1	2436	3780	141157	38260	XP_023331558.1 uncharacterized protein LOC111703752 isoform X1 [Eurytemora affinis]
mnor_18608	REF_STRG_1_8513_XLOC_016556.2.p1	eaff_16821	XP_023344478.1	2850	2958	54048	16044	XP_023344478.1 protein SMG8-like [Eurytemora affinis]
mnor_1862	COM_SPAL_1_020955_XLOC_071074.2.p1	eaff_1066	XP_023321125.1	1809	2112	73989	45390	XP_023321125.1 protein capicua homolog [Eurytemora affinis]
mnor_18621	REF_STRG_1_85205_XLOC_080196.5.p1	eaff_11383	XP_023336426.1	675	657	50181	6371	XP_023336426.1 oxidoreductase HTATIP2-like [Eurytemora affinis]
mnor_18624	REF_STRG_1_85233_XLOC_008927.1.p1	eaff_9212	XP_023333233.1	450	456	3665	5523	XP_023333233.1 cytochrome b5-like [Eurytemora affinis]
mnor_1863	COM_SPAL_1_020959_XLOC_071084.1.p1	eaff_7454	XP_023330683.1	888	975	56245	4768	XP_023330683.1 OTU domain-containing protein 6B-like [Eurytemora affinis]
mnor_18632	REF_STRG_1_85283_XLOC_080339.1.p1	eaff_3711	XP_023325074.1	969	741	7064	1409	XP_023325074.1 hairy/enhancer-of-split related with YRPW motif protein 1-like [Eurytemora affinis]
mnor_18663	REF_STRG_1_85409_XLOC_080560.1.p1	eaff_14517	XP_023341156.1	2934	2919	61821	7223	XP_023341156.1 116 kDa U5 small nuclear ribonucleoprotein component-like [Eurytemora affinis]
mnor_1867	COM_SPAL_1_020999_XLOC_071232.5.p1	eaff_1774	XP_023322135.1	3558	3684	26052	16146	XP_023322135.1 amyloid beta A4 precursor protein-binding family B member 1-interacting protein-like isoform X1 [Eurytemora affinis]
mnor_18674	REF_STRG_1_85479_XLOC_080687.2.p1	eaff_3544	XP_023324819.1	471	468	44507	2152	XP_023324819.1 zinc finger HIT domain-containing protein 1-like [Eurytemora affinis]
mnor_1868	COM_SPAL_1_021004_XLOC_071241.3.p1	eaff_9362	XP_023333454.1	1281	1146	47005	11258	XP_023333454.1 WW domain-containing oxidoreductase-like, partial [Eurytemora affinis]
mnor_18693	REF_STRG_1_85575_XLOC_080849.3.p1	eaff_876	XP_023320853.1	309	360	27544	2113	XP_023320853.1 methionine-R-sulfoxide reductase B1-A-like [Eurytemora affinis]
mnor_18699	REF_STRG_1_85612_XLOC_080921.1.p1	eaff_9828	XP_023334173.1	741	729	80458	5343	XP_023334173.1 RWD domain-containing protein 1-like [Eurytemora affinis]
mnor_1870	COM_SPAL_1_021025_XLOC_071299.6.p1	eaff_18684	XP_023347140.1	993	948	46919	7380	XP_023347140.1 malate dehydrogenase, cytoplasmic-like [Eurytemora affinis]
mnor_18703	REF_STRG_1_85618_XLOC_008948.1.p1	eaff_18612	XP_023347045.1	432	405	16587	1595	XP_023347045.1 ets DNA-binding protein pokkuri-like [Eurytemora affinis]
mnor_18705	REF_STRG_1_85624_XLOC_080937.4.p1	eaff_4438	XP_023326159.1	1284	1344	77979	6069	XP_023326159.1 dual specificity protein phosphatase 10-like [Eurytemora affinis]
mnor_18706	REF_STRG_1_85628_XLOC_080939.2.p1	eaff_5838	XP_023328195.1	849	720	17577	1355	XP_023328195.1 protein SDE2 homolog [Eurytemora affinis]
mnor_1871	COM_SPAL_1_021028_XLOC_071312.1.p1	eaff_6907	XP_023329854.1	918	1017	57723	3828	XP_023329854.1 nucleoside diphosphate-linked moiety X motif 13-like [Eurytemora affinis]
mnor_1872	COM_SPAL_1_021038_XLOC_071366.5.p1	eaff_3473	XP_023324702.1	1065	1104	86386	5685	XP_023324702.1 poly(ADP-ribose) glycohydrolase ARH3-like isoform X1 [Eurytemora affinis]
mnor_18734	REF_STRG_1_85834_XLOC_081259.1.p1	eaff_2109	XP_023322691.1	1587	1641	40732	20358	XP_023322691.1 uncharacterized protein LOC111697052 isoform X1 [Eurytemora affinis]
mnor_1875	COM_SPAL_1_021077_XLOC_071463.1.p1	eaff_447	XP_023320204.1	1029	972	132288	1023	XP_023320204.1 hydroxymethylglutaryl-CoA lyase, mitochondrial-like [Eurytemora affinis]
mnor_18759	REF_STRG_1_8594_XLOC_017067.10.p1	eaff_20481	XP_023349529.1	6291	5868	623307	18787	XP_023349529.1 intracellular protein transport protein USO1-like [Eurytemora affinis]
mnor_18761	REF_STRG_1_85964_XLOC_081512.2.p1	eaff_18391	XP_023346740.1	1047	939	102437	8311	XP_023346740.1 28S ribosomal protein S22, mitochondrial-like [Eurytemora affinis]
mnor_18768	REF_STRG_1_8600_XLOC_017177.2.p1	eaff_7828	XP_023331192.1	1263	1191	50017	5397	XP_023331192.1 zinc finger CCCH domain-containing protein 15 homolog [Eurytemora affinis]
mnor_18779	REF_STRG_1_8609_XLOC_017241.1.p1	eaff_17876	XP_023346028.1	984	975	37087	16797	XP_023346028.1 sideroflexin-2-like [Eurytemora affinis]
mnor_18786	REF_STRG_1_86145_XLOC_009014.1.p1	eaff_6458	XP_023329166.1	7164	6840	83496	16437	XP_023329166.1 neuroblastoma-amplified sequence-like [Eurytemora affinis]
mnor_18788	REF_STRG_1_86151_XLOC_081804.1.p1	eaff_7450	XP_023330677.1	1350	1266	72573	5107	XP_023330677.1 translation initiation factor eIF-2B subunit gamma-like [Eurytemora affinis]
mnor_1879	COM_SPAL_1_021116_XLOC_071607.3.p1	eaff_10412	XP_023335068.1	2259	2322	423506	16927	XP_023335068.1 rab GTPase-binding effector protein 1-like [Eurytemora affinis]
mnor_188	COM_SPAL_1_003163_XLOC_015214.3.p1	eaff_4874	XP_023326750.1	1626	1043	119308	6502	XP_023326750.1 putative phospholipase B-like 2 isoform X1 [Eurytemora affinis]
mnor_1881	COM_SPAL_1_021164_XLOC_071746.4.p1	eaff_9873	XP_023334251.1	549	579	54016	3092	XP_023334251.1 probable signal peptidase complex subunit 2 [Eurytemora affinis]
mnor_18818	REF_STRG_1_8642_XLOC_017447.3.p1	eaff_3205	XP_023324329.1	1191	1386	232112	13972	XP_023324329.1 uncharacterized protein LOC111698276 [Eurytemora affinis]
mnor_1884	COM_SPAL_1_021184_XLOC_071822.5.p1	eaff_2913	XP_023323894.1	2385	2190	183390	4995	XP_023323894.1 MICOS complex subunit MIC60-1-like [Eurytemora affinis]
mnor_1885	COM_SPAL_1_021210_XLOC_071913.1.p1	eaff_17946	XP_023346122.1	1035	1026	136138	6583	XP_023346122.1 meiotic recombination protein DMC1/LIM15 homolog [Eurytemora affinis]
mnor_18852	REF_STRG_1_86596_XLOC_082530.2.p1	eaff_3742	XP_023325118.1	1308	1254	3210	1455	XP_023325118.1 mitochondrial chaperone BCS1-like [Eurytemora affinis]
mnor_18868	REF_STRG_1_86682_XLOC_009049.1.p1	eaff_1860	XP_023322264.1	1767	1680	103874	16604	XP_023322264.1 pyridine nucleotide-disulfide oxidoreductase domain-containing protein 2-like [Eurytemora affinis]
mnor_1887	COM_SPAL_1_021212_XLOC_071915.6.p1	eaff_354	XP_023320053.1	1503	1479	95138	1812	XP_023320053.1 5-methylcytosine rRNA methyltransferase NSUN4-like [Eurytemora affinis]
mnor_1888	COM_SPAL_1_021224_XLOC_071954.1.p1	eaff_247	XP_023319855.1	1344	1827	106749	13876	XP_023319855.1 uncharacterized protein KIAA2013 homolog [Eurytemora affinis]
mnor_1889	COM_SPAL_1_021226_XLOC_071959.1.p1	eaff_6902	XP_023329847.1	1038	984	87013	10218	XP_023329847.1 protein phosphatase PTC7 homolog [Eurytemora affinis]
mnor_18893	REF_STRG_1_86839_XLOC_082900.2.p1	eaff_283	XP_023319920.1	2331	2283	66991	9535	XP_023319920.1 DNA polymerase kappa-like isoform X1 [Eurytemora affinis]
mnor_18896	REF_STRG_1_86878_XLOC_082982.1.p1	eaff_535	XP_023320339.1	4125	3900	65187	30347	XP_023320339.1 putative elongator complex protein 1 isoform X1 [Eurytemora affinis]
mnor_189	COM_SPAL_1_003166_XLOC_015242.1.p1	eaff_14157	XP_023340618.1	1581	1569	231451	25778	XP_023340618.1 protein ROP-like [Eurytemora affinis]
mnor_1890	COM_SPAL_1_021235_XLOC_071976.9.p1	eaff_20454	XP_023349487.1	2229	1944	187945	15679	XP_023349487.1 LOW QUALITY PROTEIN: exocyst complex component 3-like [Eurytemora affinis]
mnor_18902	REF_STRG_1_86936_XLOC_083084.1.p1	eaff_13504	XP_023339713.1	1416	2196	48745	78923	XP_023339713.1 neural cell adhesion molecule 1-like [Eurytemora affinis]
mnor_18907	REF_STRG_1_86956_XLOC_083105.2.p1	eaff_16565	XP_023344096.1	1299	972	78042	5660	XP_023344096.1 E3 ubiquitin-protein ligase HERC2-like [Eurytemora affinis]
mnor_18909	REF_STRG_1_8696_XLOC_017767.7.p1	eaff_12276	XP_023337765.1	3660	2433	611355	16135	XP_023337765.1 1-phosphatidylinositol 4,5-bisphosphate phosphodiesterase classes I and II-like [Eurytemora affinis]
mnor_1891	COM_SPAL_1_021279_XLOC_072118.2.p1	eaff_10725	XP_023335484.1	963	969	63335	14145	XP_023335484.1 SH2B adapter protein 1-like [Eurytemora affinis]
mnor_18912	REF_STRG_1_86990_XLOC_083162.2.p1	eaff_5616	XP_023327864.1	927	870	69166	28416	XP_023327864.1 LOW QUALITY PROTEIN: mitochondrial 2-oxoglutarate/malate carrier protein-like [Eurytemora affinis]
mnor_1892	COM_SPAL_1_021286_XLOC_072135.1.p1	eaff_6655	XP_023329490.1	2130	957	298846	14446	XP_023329490.1 single-minded homolog 2-like [Eurytemora affinis]
mnor_18922	REF_STRG_1_87041_XLOC_083265.1.p1	eaff_17003	XP_023344756.1	849	734	24518	7612	XP_023344756.1 voltage-dependent anion-selective channel-like [Eurytemora affinis]
mnor_18927	REF_STRG_1_87071_XLOC_083311.10.p1	eaff_6379	XP_023329033.1	1743	3069	31087	9802	XP_023329033.1 leucine--tRNA ligase, cytoplasmic-like [Eurytemora affinis]
mnor_1893	COM_SPAL_1_021303_XLOC_072193.7.p1	eaff_14001	XP_023340416.1	786	1002	17635	7759	XP_023340416.1 replication factor C subunit 5-like [Eurytemora affinis]
mnor_18931	REF_STRG_1_87090_XLOC_083344.1.p1	eaff_8900	XP_023332774.1	366	336	4571	1568	XP_023332774.1 transcription initiation factor TFIID subunit 10-like [Eurytemora affinis]
mnor_18956	REF_STRG_1_8725_XLOC_017859.3.p1	eaff_15688	XP_023342865.1	729	633	66204	5575	XP_023342865.1 desumoylating isopeptidase 2-like [Eurytemora affinis]
mnor_18970	REF_STRG_1_8734_XLOC_017920.3.p1	eaff_4347	XP_023326031.1	975	837	29249	11688	XP_023326031.1 SPARC-like [Eurytemora affinis]
mnor_1898	COM_SPAL_1_021347_XLOC_072330.4.p1	eaff_19925	XP_023348775.1	1845	1599	124189	21011	XP_023348775.1 transcriptional coactivator YAP1-like [Eurytemora affinis]
mnor_18982	REF_STRG_1_87405_XLOC_083850.1.p1	eaff_8178	XP_023331722.1	510	459	48362	2824	XP_023331722.1 sorting nexin-22-like [Eurytemora affinis]
mnor_18983	REF_STRG_1_87406_XLOC_083851.1.p1	eaff_8917	XP_023332798.1	1290	1014	1544	9174	XP_023332798.1 putative glycerol-3-phosphate transporter 1 isoform X1 [Eurytemora affinis]
mnor_18984	REF_STRG_1_8741_XLOC_017952.3.p1	eaff_8658	XP_023332425.1	1335	837	91937	25733	XP_023332425.1 KICSTOR complex protein C12orf66-like [Eurytemora affinis]
mnor_18988	REF_STRG_1_8742_XLOC_017953.2.p1	eaff_12349	XP_023337870.1	1029	1062	200762	11704	XP_023337870.1 putative vacuolar protein sorting-associated protein TDA6 [Eurytemora affinis]
mnor_18996	REF_STRG_1_8748_XLOC_017979.1.p1	eaff_11429	XP_023336495.1	1146	1188	114205	11851	XP_023336495.1 uncharacterized protein LOC111707592 isoform X1 [Eurytemora affinis]
mnor_19	COM_SPAL_1_000427_XLOC_002142.2.p1	eaff_3462	XP_023324685.1	1122	1026	25659	5446	XP_023324685.1 LOW QUALITY PROTEIN: zinc finger protein 622-like [Eurytemora affinis]
mnor_190	COM_SPAL_1_003175_XLOC_015260.6.p1	eaff_17364	XP_023345274.1	1068	1023	203412	10270	XP_023345274.1 SIN3-HDAC complex-associated factor-like [Eurytemora affinis]
mnor_1901	COM_SPAL_1_021368_XLOC_072424.3.p1	eaff_20401	XP_023349408.1	939	912	41943	12057	XP_023349408.1 uricase-like isoform X1 [Eurytemora affinis]
mnor_19014	REF_STRG_1_8756_XLOC_018139.1.p1	eaff_7871	XP_023331253.1	1272	1269	60725	6474	XP_023331253.1 endoplasmic reticulum resident protein 44-like [Eurytemora affinis]
mnor_19029	REF_STRG_1_8764_XLOC_018168.8.p1	eaff_17075	XP_023344858.1	1203	1146	403491	15171	XP_023344858.1 ELAV-like protein 3 isoform X1 [Eurytemora affinis]
mnor_19045	REF_STRG_1_8770_XLOC_018237.1.p1	eaff_12505	XP_023338103.1	642	852	153735	4688	XP_023338103.1 uncharacterized protein LOC111708835 [Eurytemora affinis]
mnor_19049	REF_STRG_1_87724_XLOC_084433.1.p1	eaff_4786	XP_023326639.1	396	393	24369	3158	XP_023326639.1 ubiquitin-like protein FUBI [Eurytemora affinis]
mnor_19055	REF_STRG_1_87749_XLOC_084492.3.p1	eaff_8086	XP_023331586.1	858	1320	8730	14497	XP_023331586.1 WD repeat, SAM and U-box domain-containing protein 1-like [Eurytemora affinis]
mnor_19056	REF_STRG_1_87762_XLOC_084501.1.p1	eaff_12112	XP_023337520.1	777	837	68014	6202	XP_023337520.1 bridging integrator 3-like [Eurytemora affinis]
mnor_19064	REF_STRG_1_87807_XLOC_084573.2.p1	eaff_4191	XP_023325818.1	1314	1275	47230	7085	XP_023325818.1 mitochondrial basic amino acids transporter-like [Eurytemora affinis]
mnor_1907	COM_SPAL_1_021461_XLOC_072708.4.p1	eaff_16985	XP_023344727.1	2121	2157	190218	31954	XP_023344727.1 exocyst complex component 8-like [Eurytemora affinis]
mnor_19077	REF_STRG_1_87866_XLOC_084688.1.p1	eaff_15846	XP_023343100.1	765	540	897	909	XP_023343100.1 neurogenic differentiation factor 1-like [Eurytemora affinis]
mnor_1908	COM_SPAL_1_021465_XLOC_072714.2.p1	eaff_6908	XP_023329855.1	1083	1485	124963	15194	XP_023329855.1 LOW QUALITY PROTEIN: extracellular serine/threonine protein CG31145-like [Eurytemora affinis]
mnor_19086	REF_STRG_1_87907_XLOC_084768.5.p1	eaff_17658	XP_023345706.1	1521	1131	35055	25719	XP_023345706.1 tryptase gamma-like [Eurytemora affinis]
mnor_1909	COM_SPAL_1_021468_XLOC_072735.2.p1	eaff_13532	XP_023339754.1	792	933	109709	11026	XP_023339754.1 uncharacterized protein LOC111709998 [Eurytemora affinis]
mnor_19107	REF_STRG_1_88034_XLOC_009155.1.p1	eaff_5377	XP_023327508.1	507	885	53892	10956	XP_023327508.1 SET and MYND domain-containing protein 4-like [Eurytemora affinis]
mnor_19114	REF_STRG_1_88061_XLOC_085082.1.p1	eaff_3250	XP_023324406.1	732	714	58261	15985	XP_023324406.1 mediator of RNA polymerase II transcription subunit 8-like [Eurytemora affinis]
mnor_1912	COM_SPAL_1_021500_XLOC_072837.1.p1	eaff_1154	XP_023321256.1	855	978	80873	10538	XP_023321256.1 serine dehydratase-like isoform X1 [Eurytemora affinis]
mnor_19134	REF_STRG_1_88188_XLOC_085297.1.p1	eaff_10866	XP_023335674.1	846	1008	31231	12653	XP_023335674.1 uncharacterized protein LOC111706950 [Eurytemora affinis]
mnor_1914	COM_SPAL_1_021541_XLOC_072961.4.p1	eaff_19943	XP_023348797.1	729	645	34822	2404	XP_023348797.1 protein FAM192A-like [Eurytemora affinis]
mnor_1915	COM_SPAL_1_021545_XLOC_072976.3.p1	eaff_12301	XP_023337801.1	6354	3324	197817	4582	XP_023337801.1 neuron navigator 3-like [Eurytemora affinis]
mnor_19150	REF_STRG_1_88322_XLOC_085510.3.p1	eaff_14919	XP_023341740.1	372	390	33635	3481	XP_023341740.1 uncharacterized protein LOC111711584 [Eurytemora affinis]
mnor_1916	COM_SPAL_1_021546_XLOC_072983.2.p1	eaff_10183	XP_023334722.1	783	765	41814	6338	XP_023334722.1 F-box/SPRY domain-containing protein 1-like [Eurytemora affinis]
mnor_19160	REF_STRG_1_88352_XLOC_085556.2.p1	eaff_18686	XP_023347142.1	741	669	10977	5024	XP_023347142.1 40S ribosomal protein S6-like [Eurytemora affinis]
mnor_19172	REF_STRG_1_8840_XLOC_018035.2.p1	eaff_14743	XP_023341495.1	2154	2139	90085	21173	XP_023341495.1 exocyst complex component 5-like [Eurytemora affinis]
mnor_19173	REF_STRG_1_88425_XLOC_085668.2.p1	eaff_11146	XP_023336106.1	621	456	78162	10506	XP_023336106.1 FUN14 domain-containing protein 2-like isoform X2 [Eurytemora affinis]
mnor_1918	COM_SPAL_1_021551_XLOC_072999.1.p1	eaff_20064	XP_023348951.1	1767	1881	63489	26714	XP_023348951.1 putative all-trans-retinol 13,14-reductase isoform X1 [Eurytemora affinis]
mnor_19182	REF_STRG_1_88470_XLOC_085798.3.p1	eaff_5475	XP_023327661.1	972	1056	43007	2932	XP_023327661.1 galactose-1-phosphate uridylyltransferase-like [Eurytemora affinis]
mnor_1919	COM_SPAL_1_021572_XLOC_073100.1.p1	eaff_17676	XP_023345742.1	1956	2505	56966	32958	XP_023345742.1 E3 ubiquitin-protein ligase RNF19B-like [Eurytemora affinis]
mnor_1920	COM_SPAL_1_021583_XLOC_073135.9.p1	eaff_17834	XP_023345968.1	1764	1103	72008	27703	XP_023345968.1 protein Fe65 homolog [Eurytemora affinis]
mnor_19203	REF_STRG_1_88558_XLOC_085959.1.p1	eaff_18827	XP_023347327.1	633	867	30166	10265	XP_023347327.1 alpha-tocopherol transfer protein-like [Eurytemora affinis]
mnor_19214	REF_STRG_1_88601_XLOC_086052.1.p1	eaff_4711	XP_023326540.1	1167	1017	2277	2042	XP_023326540.1 uncharacterized protein LOC111699969 [Eurytemora affinis]
mnor_19222	REF_STRG_1_88667_XLOC_086187.1.p1	eaff_18599	XP_023347028.1	1683	1080	86050	22379	XP_023347028.1 glutamate receptor ionotropic, NMDA 2B-like [Eurytemora affinis]
mnor_1923	COM_SPAL_1_021622_XLOC_073266.2.p1	eaff_9930	XP_023334332.1	1956	4263	171176	52843	XP_023334332.1 adenylate cyclase type 9-like [Eurytemora affinis]
mnor_19243	REF_STRG_1_88799_XLOC_086402.1.p1	eaff_3961	XP_023325453.1	327	339	3070	2224	XP_023325453.1 60S acidic ribosomal protein P1-like [Eurytemora affinis]
mnor_19244	REF_STRG_1_88806_XLOC_086412.1.p1	eaff_12128	XP_023337542.1	861	873	48318	12278	XP_023337542.1 protein ABHD17B-like [Eurytemora affinis]
mnor_1925	COM_SPAL_1_021634_XLOC_073311.5.p1	eaff_6228	XP_023328820.1	903	711	157811	8415	XP_023328820.1 syntaxin-6-like [Eurytemora affinis]
mnor_1926	COM_SPAL_1_021638_XLOC_073322.1.p1	eaff_2248	XP_023322886.1	2916	3057	32117	10045	XP_023322886.1 putative pre-mRNA-splicing factor ATP-dependent RNA helicase DHX16 [Eurytemora affinis]
mnor_19264	REF_STRG_1_88939_XLOC_086668.2.p1	eaff_739	XP_023320668.1	630	633	57127	4599	XP_023320668.1 mitotic spindle assembly checkpoint protein MAD2A-like [Eurytemora affinis]
mnor_19269	REF_STRG_1_8897_XLOC_019109.6.p1	eaff_4308	XP_023325972.1	5502	4356	448901	16324	XP_023325972.1 protein Gawky-like [Eurytemora affinis]
mnor_1927	COM_SPAL_1_021646_XLOC_073341.1.p1	eaff_9448	XP_023333589.1	879	744	60452	8027	XP_023333589.1 palmitoyltransferase PFA4-like [Eurytemora affinis]
mnor_1928	COM_SPAL_1_021647_XLOC_073342.1.p1	eaff_8006	XP_023331478.1	834	549	94759	5705	XP_023331478.1 39S ribosomal protein L4, mitochondrial-like [Eurytemora affinis]
mnor_19280	REF_STRG_1_89020_XLOC_086811.1.p1	eaff_1732	XP_023322074.1	1413	1350	16101	9013	XP_023322074.1 armadillo repeat-containing protein 6-like [Eurytemora affinis]
mnor_19282	REF_STRG_1_89039_XLOC_086830.1.p1	eaff_4547	XP_023326296.1	1215	825	43306	3659	XP_023326296.1 lathosterol oxidase-like, partial [Eurytemora affinis]
mnor_1929	COM_SPAL_1_021668_XLOC_073417.3.p1	eaff_11136	XP_023336094.1	2286	2256	58408	13934	XP_023336094.1 ER degradation-enhancing alpha-mannosidase-like protein 2 [Eurytemora affinis]
mnor_19296	REF_STRG_1_89107_XLOC_009246.2.p1	eaff_6984	XP_023329972.1	1923	1626	64663	5612	XP_023329972.1 uncharacterized protein LOC111702496 [Eurytemora affinis]
mnor_193	COM_SPAL_1_003194_XLOC_015320.1.p1	eaff_2181	XP_023322800.1	882	1647	22305	7213	XP_023322800.1 tRNA-dihydrouridine(20) synthase [NAD(P)+]-like [Eurytemora affinis]
mnor_19307	REF_STRG_1_89156_XLOC_087032.1.p1	eaff_18627	XP_023347064.1	1395	1230	57745	9806	XP_023347064.1 programmed cell death protein 4-like [Eurytemora affinis]
mnor_1931	COM_SPAL_1_021699_XLOC_073517.1.p1	eaff_18104	XP_023346351.1	624	642	371234	4537	XP_023346351.1 PRADC1-like protein [Eurytemora affinis]
mnor_19316	REF_STRG_1_89204_XLOC_087103.1.p1	eaff_12372	XP_023337902.1	417	420	37834	3283	XP_023337902.1 uncharacterized protein LOC111708688 [Eurytemora affinis]
mnor_19321	REF_STRG_1_89292_XLOC_087275.1.p1	eaff_3421	XP_023324639.1	1902	1974	40410	20447	XP_023324639.1 protein lines-like [Eurytemora affinis]
mnor_19324	REF_STRG_1_89296_XLOC_087290.1.p1	eaff_19225	XP_023347867.1	648	627	50778	7681	XP_023347867.1 glutathione S-transferase 1-like [Eurytemora affinis]
mnor_19327	REF_STRG_1_89319_XLOC_087319.3.p1	eaff_17519	XP_023345492.1	852	840	74640	8490	XP_023345492.1 uncharacterized protein LOC111714553 [Eurytemora affinis]
mnor_1933	COM_SPAL_1_021706_XLOC_073549.7.p1	eaff_14016	XP_023340433.1	1176	661	57337	4829	XP_023340433.1 lipoyl synthase, mitochondrial-like [Eurytemora affinis]
mnor_19330	REF_STRG_1_89366_XLOC_087415.1.p1	eaff_9071	XP_023333022.1	543	543	28763	3180	XP_023333022.1 ADP-ribosylation factor-like protein 1 [Eurytemora affinis]
mnor_19331	REF_STRG_1_89371_XLOC_087422.2.p1	eaff_3165	XP_023324280.1	2025	2598	79235	18240	XP_023324280.1 hemocyanin F chain-like [Eurytemora affinis]
mnor_19338	REF_STRG_1_89454_XLOC_087547.2.p1	eaff_15271	XP_023342265.1	540	588	23702	5183	XP_023342265.1 apolipoprotein D-like [Eurytemora affinis]
mnor_19341	REF_STRG_1_89482_XLOC_087593.3.p1	eaff_3603	XP_023324904.1	444	483	15891	6138	XP_023324904.1 RNA-binding protein 42-like [Eurytemora affinis]
mnor_19347	REF_STRG_1_89525_XLOC_087691.4.p1	eaff_5081	XP_023327047.1	642	570	38031	4895	XP_023327047.1 heme-binding protein 2-like [Eurytemora affinis]
mnor_19348	REF_STRG_1_89535_XLOC_087708.1.p1	eaff_11096	XP_023336039.1	1890	1908	77256	11765	XP_023336039.1 probable protein disulfide-isomerase A4 [Eurytemora affinis]
mnor_19356	REF_STRG_1_89560_XLOC_087768.1.p1	eaff_5333	XP_023327439.1	4233	3042	56939	18042	XP_023327439.1 dixin-like isoform X1 [Eurytemora affinis]
mnor_19370	REF_STRG_1_89686_XLOC_087945.1.p1	eaff_755	XP_023320686.1	7128	7014	42807	19480	XP_023320686.1 pre-mRNA-processing-splicing factor 8 [Eurytemora affinis]
mnor_19375	REF_STRG_1_89704_XLOC_087993.2.p1	eaff_11314	XP_023336335.1	615	606	21757	6021	XP_023336335.1 DNA polymerase zeta processivity subunit-like [Eurytemora affinis]
mnor_1938	COM_SPAL_1_021801_XLOC_073861.3.p1	eaff_9300	XP_023333366.1	555	579	46241	4452	XP_023333366.1 tetratricopeptide repeat protein 36 homolog [Eurytemora affinis]
mnor_1939	COM_SPAL_1_021802_XLOC_073865.5.p1	eaff_565	XP_023320393.1	780	699	35227	8169	XP_023320393.1 uncharacterized protein LOC111695337 isoform X1 [Eurytemora affinis]
mnor_19398	REF_STRG_1_89823_XLOC_088179.1.p1	eaff_524	XP_023320318.1	936	891	8411	3765	XP_023320318.1 60S ribosomal protein L5-like [Eurytemora affinis]
mnor_194	COM_SPAL_1_003196_XLOC_015323.3.p1	eaff_12245	XP_023337720.1	645	744	121169	28147	XP_023337720.1 tetraspanin-6-like [Eurytemora affinis]
mnor_1940	COM_SPAL_1_021818_XLOC_073923.1.p1	eaff_6080	XP_023328570.1	549	477	79719	3336	XP_023328570.1 calcium load-activated calcium channel-like [Eurytemora affinis]
mnor_19400	REF_STRG_1_89827_XLOC_088200.2.p1	eaff_7555	XP_023330819.1	1686	1854	61330	67733	XP_023330819.1 dnaJ homolog subfamily C member 11-like isoform X1 [Eurytemora affinis]
mnor_1941	COM_SPAL_1_021826_XLOC_073940.1.p1	eaff_2494	XP_023323269.1	1653	1617	254238	18004	XP_023323269.1 ADP-ribosylation factor GTPase-activating protein 2-like [Eurytemora affinis]
mnor_19412	REF_STRG_1_89883_XLOC_088294.3.p1	eaff_15274	XP_023342269.1	453	462	22292	5352	XP_023342269.1 eukaryotic translation initiation factor 1A, X-chromosomal-like [Eurytemora affinis]
mnor_19416	REF_STRG_1_89908_XLOC_088326.1.p1	eaff_17808	XP_023345939.1	426	396	50752	3045	XP_023345939.1 keratinocyte-associated protein 2-like [Eurytemora affinis]
mnor_1942	COM_SPAL_1_021831_XLOC_073966.2.p1	eaff_7620	XP_023330906.1	1629	1428	40035	23958	XP_023330906.1 probable sodium/potassium/calcium exchanger CG1090 [Eurytemora affinis]
mnor_19422	REF_STRG_1_89942_XLOC_088349.2.p1	eaff_13381	XP_023339506.1	1653	1659	29415	6592	XP_023339506.1 ATP synthase subunit alpha, mitochondrial-like [Eurytemora affinis]
mnor_19424	REF_STRG_1_89959_XLOC_088406.1.p1	eaff_12760	XP_023338496.1	1020	966	15899	8300	XP_023338496.1 peroxisomal membrane protein PEX16-like [Eurytemora affinis]
mnor_19432	REF_STRG_1_89992_XLOC_088456.1.p1	eaff_8827	XP_023332670.1	651	654	67187	7476	XP_023332670.1 ras-related protein Rab-11B-like isoform X1 [Eurytemora affinis]
mnor_1944	COM_SPAL_1_021836_XLOC_073988.1.p1	eaff_6318	XP_023328941.1	1524	1659	28077	3460	XP_023328941.1 prenylcysteine oxidase-like [Eurytemora affinis]
mnor_19446	REF_STRG_1_9004_XLOC_019375.1.p1	eaff_12564	XP_023338180.1	963	909	6363	6174	XP_023338180.1 40S ribosomal protein SA-like [Eurytemora affinis]
mnor_1945	COM_SPAL_1_021839_XLOC_074013.3.p1	eaff_9545	XP_023333757.1	1590	1056	60028	2051	XP_023333757.1 proto-oncogene c-Fos-like [Eurytemora affinis]
mnor_19455	REF_STRG_1_90093_XLOC_088646.1.p1	eaff_3512	XP_023324762.1	1035	1083	23948	7774	XP_023324762.1 probable iron/ascorbate oxidoreductase DDB_G0283291 [Eurytemora affinis]
mnor_19484	REF_STRG_1_90277_XLOC_088992.1.p1	eaff_7052	XP_023330083.1	1383	1821	32640	15377	XP_023330083.1 CD109 antigen-like [Eurytemora affinis]
mnor_195	COM_SPAL_1_003239_XLOC_015423.2.p1	eaff_5188	XP_023327211.1	1371	2121	199756	18758	XP_023327211.1 gelsolin, cytoplasmic-like [Eurytemora affinis]
mnor_1950	COM_SPAL_1_021864_XLOC_074096.3.p1	eaff_20405	XP_023349415.1	2070	2199	113182	13253	XP_023349415.1 ATP-dependent RNA helicase Ddx1-like [Eurytemora affinis]
mnor_1951	COM_SPAL_1_021867_XLOC_074109.4.p1	eaff_9468	XP_023333616.1	2685	2451	204243	15354	XP_023333616.1 CSC1-like protein 2 isoform X1 [Eurytemora affinis]
mnor_19516	REF_STRG_1_90494_XLOC_089392.1.p1	eaff_3753	XP_023325130.1	531	504	25317	2688	XP_023325130.1 transmembrane protein 170A-like [Eurytemora affinis]
mnor_19518	REF_STRG_1_90503_XLOC_089409.2.p1	eaff_8138	XP_023331664.1	1347	1299	12105	5359	XP_023331664.1 enolase-like [Eurytemora affinis]
mnor_19524	REF_STRG_1_90529_XLOC_089451.1.p1	eaff_17512	XP_023345485.1	801	567	36301	1474	XP_023345485.1 josephin-like protein [Eurytemora affinis]
mnor_19536	REF_STRG_1_90575_XLOC_089539.1.p1	eaff_17704	XP_023345775.1	1182	1017	1504	7927	XP_023345775.1 THUMP domain-containing protein 1-like [Eurytemora affinis]
mnor_19541	REF_STRG_1_90625_XLOC_089632.1.p1	eaff_20316	XP_023349286.1	2478	2589	50093	12768	XP_023349286.1 armadillo segment polarity protein-like isoform X1 [Eurytemora affinis]
mnor_19555	REF_STRG_1_90749_XLOC_089867.1.p1	eaff_15862	XP_023343122.1	1329	1341	4992	48377	XP_023343122.1 somatostatin receptor type 2-like isoform X1 [Eurytemora affinis]
mnor_1956	COM_SPAL_1_021907_XLOC_074250.1.p1	eaff_10941	XP_023335786.1	2211	2832	5483	61526	XP_023335786.1 uncharacterized protein LOC111707036 [Eurytemora affinis]
mnor_1958	COM_SPAL_1_021934_XLOC_074325.1.p1	eaff_5398	XP_023327556.1	594	459	182454	3331	XP_023327556.1 2'-deoxynucleoside 5'-phosphate N-hydrolase 1-like [Eurytemora affinis]
mnor_19583	REF_STRG_1_90968_XLOC_090299.1.p1	eaff_9748	XP_023334059.1	1845	858	48282	6434	XP_023334059.1 potassium voltage-gated channel protein Shab-like [Eurytemora affinis]
mnor_19589	REF_STRG_1_90995_XLOC_090361.2.p1	eaff_16070	XP_023343423.1	1845	1758	36478	5302	XP_023343423.1 esterase FE4-like [Eurytemora affinis]
mnor_1959	COM_SPAL_1_021938_XLOC_074334.1.p1	eaff_1832	XP_023322225.1	2283	2319	120570	5042	XP_023322225.1 probable glutamine--tRNA ligase [Eurytemora affinis]
mnor_19595	REF_STRG_1_9103_XLOC_020189.3.p1	eaff_4591	XP_023326351.1	783	657	343161	25772	XP_023326351.1 IDLSRF-like peptide [Eurytemora affinis]
mnor_196	COM_SPAL_1_003241_XLOC_015432.4.p1	eaff_9891	XP_023334273.1	1374	1377	21155	15955	XP_023334273.1 beta-1,4-mannosyltransferase egh-like [Eurytemora affinis]
mnor_1960	COM_SPAL_1_021947_XLOC_074370.1.p1	eaff_9080	XP_023333039.1	957	1326	1022	4457	XP_023333039.1 transcription activator BRG1-like [Eurytemora affinis]
mnor_1961	COM_SPAL_1_021960_XLOC_074391.1.p1	eaff_9341	XP_023333424.1	1296	975	179061	5670	XP_023333424.1 acylglycerol kinase, mitochondrial-like [Eurytemora affinis]
mnor_19625	REF_STRG_1_91226_XLOC_009445.1.p1	eaff_18235	XP_023346512.1	939	990	47804	5192	XP_023346512.1 very-long-chain 3-oxoacyl-CoA reductase-like [Eurytemora affinis]
mnor_19641	REF_STRG_1_91323_XLOC_090957.1.p1	eaff_18837	XP_023347339.1	543	543	28653	5651	XP_023347339.1 signal peptidase complex subunit 3-like [Eurytemora affinis]
mnor_19645	REF_STRG_1_91345_XLOC_091011.1.p1	eaff_6637	XP_023329470.1	1497	1521	19055	8970	XP_023329470.1 U4/U6 small nuclear ribonucleoprotein Prp31-like [Eurytemora affinis]
mnor_1965	COM_SPAL_1_021980_XLOC_074502.2.p1	eaff_963	XP_023320983.1	3072	3459	119155	14394	XP_023320983.1 probable ATP-dependent RNA helicase kurz [Eurytemora affinis]
mnor_19651	REF_STRG_1_9136_XLOC_020317.1.p1	eaff_7193	XP_023330286.1	5874	6762	495800	211820	XP_023330286.1 triple functional domain protein-like isoform X1 [Eurytemora affinis]
mnor_19659	REF_STRG_1_91399_XLOC_091127.1.p1	eaff_12858	XP_023338635.1	531	732	24693	10277	XP_023338635.1 paired box protein Pax-1-like [Eurytemora affinis]
mnor_1966	COM_SPAL_1_021989_XLOC_074538.5.p1	eaff_4222	XP_023325856.1	603	573	69758	6326	XP_023325856.1 protein LSM12 homolog B-like [Eurytemora affinis]
mnor_19660	REF_STRG_1_913_XLOC_099114.13.p1	eaff_675	XP_023320558.1	5214	2814	188669	27786	XP_023320558.1 IQ motif and SEC7 domain-containing protein 1-like [Eurytemora affinis]
mnor_19665	REF_STRG_1_91439_XLOC_091230.1.p1	eaff_12243	XP_023337717.1	447	450	41972	3773	XP_023337717.1 uncharacterized protein LOC111708543 [Eurytemora affinis]
mnor_1967	COM_SPAL_1_021994_XLOC_074560.2.p1	eaff_5657	XP_023327923.1	2037	1890	82781	2155	XP_023327923.1 uncharacterized protein LOC111701037 [Eurytemora affinis]
mnor_19681	REF_STRG_1_91561_XLOC_091415.1.p1	eaff_11010	XP_023335889.1	462	417	70250	3608	XP_023335889.1 mitotic apparatus protein p62-like [Eurytemora affinis]
mnor_19685	REF_STRG_1_91591_XLOC_091479.1.p1	eaff_6119	XP_023328641.1	321	588	13855	6094	XP_023328641.1 EF-hand domain-containing protein D2 homolog [Eurytemora affinis]
mnor_1969	COM_SPAL_1_022012_XLOC_074604.1.p1	eaff_12960	XP_023338777.1	543	609	78820	3879	XP_023338777.1 ras-related protein Rab-24-like [Eurytemora affinis]
mnor_197	COM_SPAL_1_003257_XLOC_015465.11.p1	eaff_6884	XP_023329823.1	2076	1761	73061	14282	XP_023329823.1 LOW QUALITY PROTEIN: NADPH-dependent diflavin oxidoreductase 1-like [Eurytemora affinis]
mnor_1970	COM_SPAL_1_022022_XLOC_074643.1.p1	eaff_4612	XP_023326386.1	7362	5568	361977	50773	XP_023326386.1 bromodomain adjacent to zinc finger domain protein 2B-like [Eurytemora affinis]
mnor_19700	REF_STRG_1_91678_XLOC_091627.1.p1	eaff_10605	XP_023335315.1	639	639	70195	8018	XP_023335315.1 ras-related protein Rab-2A [Eurytemora affinis]
mnor_19702	REF_STRG_1_91691_XLOC_091643.3.p1	eaff_5222	XP_023327277.1	390	384	44081	1274	XP_023327277.1 NHP2-like protein 1 homolog [Eurytemora affinis]
mnor_1971	COM_SPAL_1_022036_XLOC_074688.1.p1	eaff_13101	XP_023338977.1	1194	1470	123394	12601	XP_023338977.1 protein BANP-like [Eurytemora affinis]
mnor_1972	COM_SPAL_1_022037_XLOC_074689.11.p1	eaff_15979	XP_023343301.1	2787	2820	260402	10958	XP_023343301.1 zinc finger RNA-binding protein-like [Eurytemora affinis]
mnor_19738	REF_STRG_1_91966_XLOC_092047.6.p1	eaff_3959	XP_023325451.1	405	405	3231	2165	XP_023325451.1 60S ribosomal protein L32-like [Eurytemora affinis]
mnor_1975	COM_SPAL_1_022081_XLOC_074820.1.p1	eaff_3220	XP_023324355.1	2499	2622	138203	7955	XP_023324355.1 sucrase-isomaltase, intestinal-like [Eurytemora affinis]
mnor_19761	REF_STRG_1_920_XLOC_100909.1.p1	eaff_467	XP_023320227.1	2520	2508	260812	3059	XP_023320227.1 advillin-like [Eurytemora affinis]
mnor_19764	REF_STRG_1_9212_XLOC_020799.1.p1	eaff_18462	XP_023346841.1	657	498	95939	5225	XP_023346841.1 transmembrane protein 35A-like [Eurytemora affinis]
mnor_1979	COM_SPAL_1_022155_XLOC_075045.1.p1	eaff_6317	XP_023328939.1	1887	1734	264001	8763	XP_023328939.1 nuclear protein localization protein 4 homolog isoform X1 [Eurytemora affinis]
mnor_1980	COM_SPAL_1_022163_XLOC_075078.3.p1	eaff_13332	XP_023339439.1	2610	2037	80975	17647	XP_023339439.1 ubiquitin thioesterase trabid-like [Eurytemora affinis]
mnor_19817	REF_STRG_1_9251_XLOC_021035.2.p1	eaff_6955	XP_023329931.1	462	453	299806	11797	XP_023329931.1 actin-related protein 2/3 complex subunit 5-like [Eurytemora affinis]
mnor_19819	REF_STRG_1_9252_XLOC_021036.1.p1	eaff_15956	XP_023343266.1	1332	990	145201	12636	XP_023343266.1 solute carrier family 35 member E1 homolog [Eurytemora affinis]
mnor_19823	REF_STRG_1_9255_XLOC_021038.1.p1	eaff_17780	XP_023345884.1	474	384	73052	2497	XP_023345884.1 NADH dehydrogenase [ubiquinone] 1 beta subcomplex subunit 7-like [Eurytemora affinis]
mnor_19849	REF_STRG_1_92704_XLOC_009632.1.p1	eaff_2344	XP_023323037.1	1062	1341	24545	6800	XP_023323037.1 neurofilament medium polypeptide-like [Eurytemora affinis]
mnor_19853	REF_STRG_1_92730_XLOC_093506.1.p1	eaff_10925	XP_023335765.1	765	729	14845	1693	XP_023335765.1 phosphoglycerate mutase 1-like [Eurytemora affinis]
mnor_1986	COM_SPAL_1_022248_XLOC_075341.10.p1	eaff_14274	XP_023340803.1	954	840	2658	6586	XP_023340803.1 LOW QUALITY PROTEIN: guanine nucleotide-binding protein subunit beta-like protein [Eurytemora affinis]
mnor_19860	REF_STRG_1_92785_XLOC_093592.1.p1	eaff_11752	XP_023336931.1	2481	3558	5328	15289	XP_023336931.1 fibroblast growth factor receptor 3-like [Eurytemora affinis]
mnor_19862	REF_STRG_1_92799_XLOC_009658.5.p1	eaff_10926	XP_023335766.1	879	873	33515	2228	XP_023335766.1 ethylmalonyl-CoA decarboxylase-like [Eurytemora affinis]
mnor_19879	REF_STRG_1_92949_XLOC_009679.2.p2	eaff_206	XP_023319776.1	744	837	74738	6158	XP_023319776.1 transcription factor SPT20 homolog [Eurytemora affinis]
mnor_19888	REF_STRG_1_9299_XLOC_021422.1.p1	eaff_15062	XP_023341948.1	1629	1356	261617	10030	XP_023341948.1 uncharacterized protein LOC111711755 [Eurytemora affinis]
mnor_1990	COM_SPAL_1_022269_XLOC_075412.3.p1	eaff_5272	XP_023327347.1	594	477	54119	5186	XP_023327347.1 ras-related protein Rab-21-like [Eurytemora affinis]
mnor_19908	REF_STRG_1_9312_XLOC_021503.3.p1	eaff_356	XP_023320056.1	2214	2418	82529	21911	XP_023320056.1 ral guanine nucleotide dissociation stimulator-like isoform X1 [Eurytemora affinis]
mnor_1991	COM_SPAL_1_022272_XLOC_075422.6.p1	eaff_8852	XP_023332704.1	1293	1170	67799	9731	XP_023332704.1 LOW QUALITY PROTEIN: 26S proteasome non-ATPase regulatory subunit 6-like [Eurytemora affinis]
mnor_19917	REF_STRG_1_93172_XLOC_094313.1.p1	eaff_3169	XP_023324284.1	1170	1059	5755	1380	XP_023324284.1 protein HEXIM-like [Eurytemora affinis]
mnor_19924	REF_STRG_1_93197_XLOC_094375.5.p1	eaff_4845	XP_023326710.1	795	519	60821	9721	XP_023326710.1 neuroendocrine protein 7B2-like [Eurytemora affinis]
mnor_19934	REF_STRG_1_93255_XLOC_094454.3.p1	eaff_13418	XP_023339558.1	579	561	40197	4721	XP_023339558.1 39S ribosomal protein L51, mitochondrial-like [Eurytemora affinis]
mnor_19936	REF_STRG_1_93261_XLOC_094463.11.p1	eaff_4566	XP_023326319.1	1524	1515	45557	15643	XP_023326319.1 putative aminopeptidase W07G4.4 [Eurytemora affinis]
mnor_19937	REF_STRG_1_93265_XLOC_094465.1.p1	eaff_6219	XP_023328804.1	327	327	7229	7644	XP_023328804.1 peptidyl-prolyl cis-trans isomerase FKBP1A-like [Eurytemora affinis]
mnor_1994	COM_SPAL_1_022280_XLOC_075432.4.p1	eaff_4731	XP_023326567.1	2514	2193	198573	13502	XP_023326567.1 palmitoyltransferase ZDHHC5-like [Eurytemora affinis]
mnor_19948	REF_STRG_1_93311_XLOC_094562.3.p1	eaff_6645	XP_023329478.1	438	447	73443	6874	XP_023329478.1 neo-calmodulin-like [Eurytemora affinis]
mnor_1996	COM_SPAL_1_022311_XLOC_075579.1.p1	eaff_10984	XP_023335856.1	1296	2526	130545	5643	XP_023335856.1 sphingomyelin phosphodiesterase 4-like isoform X1 [Eurytemora affinis]
mnor_1997	COM_SPAL_1_022321_XLOC_075616.1.p1	eaff_1833	XP_023322226.1	1479	1542	86859	2838	XP_023322226.1 serine/threonine-protein kinase RIO1-like [Eurytemora affinis]
mnor_19976	REF_STRG_1_93539_XLOC_095017.2.p1	eaff_17727	XP_023345806.1	1653	1359	4315	10129	XP_023345806.1 nitrilase and fragile histidine triad fusion protein NitFhit-like isoform X1 [Eurytemora affinis]
mnor_1998	COM_SPAL_1_022328_XLOC_075643.1.p1	eaff_1434	XP_023321643.1	2274	1884	75664	16586	XP_023321643.1 protein HID1-like [Eurytemora affinis]
mnor_19983	REF_STRG_1_9356_XLOC_021665.1.p1	eaff_8338	XP_023331945.1	345	369	9277	5261	XP_023331945.1 14 kDa phosphohistidine phosphatase-like [Eurytemora affinis]
mnor_19984	REF_STRG_1_93573_XLOC_095095.1.p1	eaff_9033	XP_023332967.1	1122	1155	37562	1535	XP_023332967.1 translocating chain-associated membrane protein 1-like 1 [Eurytemora affinis]
mnor_19986	REF_STRG_1_93607_XLOC_009764.1.p1	eaff_2073	XP_023322636.1	4212	4566	53485	18579	XP_023322636.1 intron-binding protein aquarius-like [Eurytemora affinis]
mnor_19987	REF_STRG_1_93610_XLOC_009765.2.p1	eaff_10626	XP_023335345.1	615	642	27558	3314	XP_023335345.1 FK506-binding protein 2-like [Eurytemora affinis]
mnor_19988	REF_STRG_1_9361_XLOC_021746.1.p1	eaff_7519	XP_023330779.1	1458	1332	177415	24732	XP_023330779.1 Usher syndrome type-1G protein homolog isoform X1 [Eurytemora affinis]
mnor_1999	COM_SPAL_1_022348_XLOC_075701.21.p1	eaff_10150	XP_023334661.1	17913	18645	78036	41023	XP_023334661.1 twitchin-like isoform X1 [Eurytemora affinis]
mnor_20004	REF_STRG_1_93702_XLOC_095339.4.p1	eaff_10849	XP_023335649.1	1239	1080	51337	8875	XP_023335649.1 LOW QUALITY PROTEIN: septin-2-like, partial [Eurytemora affinis]
mnor_20005	REF_STRG_1_93713_XLOC_095364.1.p1	eaff_3094	XP_023324176.1	1065	762	38887	2287	XP_023324176.1 peroxisomal biogenesis factor 19-like [Eurytemora affinis]
mnor_2001	COM_SPAL_1_022386_XLOC_075811.1.p1	eaff_16429	XP_023343921.1	1527	1347	212533	9695	XP_023343921.1 3-phosphoinositide-dependent protein kinase 1-like [Eurytemora affinis]
mnor_20013	REF_STRG_1_93753_XLOC_009808.2.p1	eaff_9866	XP_023334234.1	969	975	39663	9938	XP_023334234.1 glycogenin-1-like isoform X1 [Eurytemora affinis]
mnor_2004	COM_SPAL_1_022411_XLOC_075873.2.p1	eaff_11329	XP_023336354.1	2115	1635	195806	11851	XP_023336354.1 protein fem-1 homolog B-like, partial [Eurytemora affinis]
mnor_20044	REF_STRG_1_93935_XLOC_095776.1.p1	eaff_81	XP_023319588.1	2463	2033	36037	65945	XP_023319588.1 protein lev-9-like [Eurytemora affinis]
mnor_2005	COM_SPAL_1_022413_XLOC_075887.3.p1	eaff_19729	XP_023348532.1	5769	5784	78373	26498	XP_023348532.1 DNA-directed RNA polymerase II subunit RPB1-like [Eurytemora affinis]
mnor_20052	REF_STRG_1_93987_XLOC_009837.1.p1	eaff_17521	XP_023345494.1	1992	1155	12880	1611	XP_023345494.1 polyadenylate-binding protein 4-like [Eurytemora affinis]
mnor_20054	REF_STRG_1_94001_XLOC_009844.1.p1	eaff_3398	XP_023324608.1	432	432	6569	13114	XP_023324608.1 40S ribosomal protein S23 [Eurytemora affinis]
mnor_2007	COM_SPAL_1_022452_XLOC_075987.7.p1	eaff_15814	XP_023343046.1	5226	4614	315397	13761	XP_023343046.1 E3 ubiquitin-protein ligase listerin-like [Eurytemora affinis]
mnor_2008	COM_SPAL_1_022463_XLOC_076040.4.p1	eaff_2198	XP_023322827.1	2058	2145	174367	5693	XP_023322827.1 twinkle protein, mitochondrial-like [Eurytemora affinis]
mnor_201	COM_SPAL_1_003315_XLOC_015687.5.p1	eaff_12048	XP_023337421.1	1779	1725	18807	5321	XP_023337421.1 pre-mRNA-splicing factor SLU7-like [Eurytemora affinis]
mnor_2010	COM_SPAL_1_022478_XLOC_076117.4.p1	eaff_11265	XP_023336271.1	2916	5409	48441	23973	XP_023336271.1 nuclear pore complex protein Nup98-Nup96-like [Eurytemora affinis]
mnor_20100	REF_STRG_1_9431_XLOC_022094.10.p1	eaff_16545	XP_023344069.1	1332	1200	119657	11699	XP_023344069.1 cytohesin-1-like [Eurytemora affinis]
mnor_20121	REF_STRG_1_94459_XLOC_096726.1.p1	eaff_3940	XP_023325428.1	456	567	35506	7973	XP_023325428.1 single-stranded DNA-binding protein, mitochondrial-like isoform X1 [Eurytemora affinis]
mnor_2015	COM_SPAL_1_022503_XLOC_076202.7.p1	eaff_13872	XP_023340247.1	1662	1662	109085	9321	XP_023340247.1 dnaJ homolog subfamily C member 21-like [Eurytemora affinis]
mnor_2016	COM_SPAL_1_022505_XLOC_076205.1.p1	eaff_7074	XP_023330113.1	885	630	30207	3327	XP_023330113.1 UBX domain-containing protein 7-like [Eurytemora affinis]
mnor_20165	REF_STRG_1_94705_XLOC_097221.1.p1	eaff_11881	XP_023337146.1	2250	2658	47339	32071	XP_023337146.1 furin-like protease kpc-1 isoform X1 [Eurytemora affinis]
mnor_2017	COM_SPAL_1_022515_XLOC_076249.1.p1	eaff_7535	XP_023330797.1	1953	1119	159251	3648	XP_023330797.1 heterogeneous nuclear ribonucleoprotein K-like [Eurytemora affinis]
mnor_20173	REF_STRG_1_94772_XLOC_009993.2.p1	eaff_6380	XP_023329034.1	2184	1458	60933	1917	XP_023329034.1 cleavage and polyadenylation specificity factor subunit 6-like [Eurytemora affinis]
mnor_20182	REF_STRG_1_94872_XLOC_097536.1.p1	eaff_11465	XP_023336538.1	342	312	51151	1035	XP_023336538.1 mediator of RNA polymerase II transcription subunit 24-like [Eurytemora affinis]
mnor_2019	COM_SPAL_1_022545_XLOC_076336.1.p1	eaff_6728	XP_023329608.1	3897	5454	121073	12709	XP_023329608.1 serine/threonine-protein kinase ATR-like [Eurytemora affinis]
mnor_20198	REF_STRG_1_94957_XLOC_097713.1.p1	eaff_226	XP_023319814.1	2172	2187	50610	9971	XP_023319814.1 DNA replication licensing factor mcm7-like [Eurytemora affinis]
mnor_202	COM_SPAL_1_003327_XLOC_015719.3.p1	eaff_6593	XP_023329405.1	1284	1488	52127	15871	XP_023329405.1 headcase protein-like [Eurytemora affinis]
mnor_2020	COM_SPAL_1_022551_XLOC_076344.1.p1	eaff_5806	XP_023328151.1	1638	1629	92246	3873	XP_023328151.1 apoptosis-inducing factor 3-like [Eurytemora affinis]
mnor_20209	REF_STRG_1_95009_XLOC_097854.3.p1	eaff_7776	XP_023331125.1	1548	1884	4688	3161	XP_023331125.1 uncharacterized protein LOC111703418 [Eurytemora affinis]
mnor_20220	REF_STRG_1_95108_XLOC_098041.1.p1	eaff_10414	XP_023335070.1	693	717	51820	8960	XP_023335070.1 sugar transporter SWEET1-like [Eurytemora affinis]
mnor_2023	COM_SPAL_1_022563_XLOC_076397.1.p1	eaff_8692	XP_023332469.1	1347	2394	108994	33059	XP_023332469.1 TBC1 domain family member 9-like [Eurytemora affinis]
mnor_20237	REF_STRG_1_95206_XLOC_010072.1.p1	eaff_19895	XP_023348740.1	570	157	14877	6029	XP_023348740.1 neuronal growth regulator 1-like, partial [Eurytemora affinis]
mnor_20238	REF_STRG_1_95211_XLOC_098222.1.p1	eaff_12462	XP_023338049.1	537	372	9333	2316	XP_023338049.1 NADH dehydrogenase [ubiquinone] 1 beta subcomplex subunit 5, mitochondrial-like [Eurytemora affinis]
mnor_2025	COM_SPAL_1_022619_XLOC_076588.1.p1	eaff_19431	XP_023348161.1	2127	2286	78002	18167	XP_023348161.1 dipeptidyl peptidase 3-like isoform X1 [Eurytemora affinis]
mnor_20257	REF_STRG_1_95319_XLOC_098478.1.p1	eaff_8196	XP_023331750.1	342	278	39327	3081	XP_023331750.1 egl nine homolog 1-like, partial [Eurytemora affinis]
mnor_20274	REF_STRG_1_95429_XLOC_098715.1.p1	eaff_11528	XP_023336618.1	561	507	1264	8266	XP_023336618.1 sarcoplasmic calcium-binding protein, beta chain-like [Eurytemora affinis]
mnor_20277	REF_STRG_1_95452_XLOC_098754.2.p1	eaff_19292	XP_023347952.1	348	393	3237	3177	XP_023347952.1 40S ribosomal protein S25-like [Eurytemora affinis]
mnor_2028	COM_SPAL_1_022624_XLOC_076607.4.p1	eaff_13903	XP_023340289.1	3903	3804	92512	7776	XP_023340289.1 DNA mismatch repair protein Msh6-like [Eurytemora affinis]
mnor_20281	REF_STRG_1_9547_XLOC_022811.1.p1	eaff_17912	XP_023346079.1	450	369	7412	5915	XP_023346079.1 calmodulin-like protein 4 [Eurytemora affinis]
mnor_20288	REF_STRG_1_95530_XLOC_098908.2.p1	eaff_6069	XP_023328549.1	825	867	42480	6171	XP_023328549.1 calcium release-activated calcium channel protein 1-like isoform X1 [Eurytemora affinis]
mnor_203	COM_SPAL_1_003334_XLOC_015736.1.p1	eaff_14930	XP_023341763.1	3504	4416	190678	26266	XP_023341763.1 tyrosine-protein phosphatase 69D-like isoform X1 [Eurytemora affinis]
mnor_2030	COM_SPAL_1_022646_XLOC_076670.2.p1	eaff_11891	XP_023337163.1	1326	1215	210119	6127	XP_023337163.1 UDP-N-acetylglucosamine--dolichyl-phosphate N-acetylglucosaminephosphotransferase-like [Eurytemora affinis]
mnor_2031	COM_SPAL_1_022648_XLOC_076673.3.p1	eaff_7845	XP_023331213.1	1440	1317	94739	18903	XP_023331213.1 ammonium transporter Rh type B-A-like [Eurytemora affinis]
mnor_2032	COM_SPAL_1_022669_XLOC_076749.1.p1	eaff_2195	XP_023322822.1	2985	2964	31295	19824	XP_023322822.1 26S proteasome non-ATPase regulatory subunit 1-like [Eurytemora affinis]
mnor_20322	REF_STRG_1_95719_XLOC_099231.2.p1	eaff_5236	XP_023327301.1	762	1467	54166	8464	XP_023327301.1 protein SHQ1 homolog [Eurytemora affinis]
mnor_20326	REF_STRG_1_9572_XLOC_023033.1.p1	eaff_17051	XP_023344814.1	2949	2433	357430	30216	XP_023344814.1 uncharacterized protein LOC111714044 isoform X1 [Eurytemora affinis]
mnor_20334	REF_STRG_1_9580_XLOC_023066.1.p1	eaff_2613	XP_023323439.1	828	861	2052	17896	XP_023323439.1 BTB/POZ domain-containing protein KCTD12-like isoform X1 [Eurytemora affinis]
mnor_2035	COM_SPAL_1_022724_XLOC_076921.5.p1	eaff_8712	XP_023332496.1	3873	3549	54131	14308	XP_023332496.1 transcription elongation regulator 1-like [Eurytemora affinis]
mnor_20350	REF_STRG_1_95897_XLOC_099573.2.p1	eaff_11159	XP_023336129.1	2511	2047	2921	4941	XP_023336129.1 ATP-dependent RNA helicase DDX54-like [Eurytemora affinis]
mnor_2036	COM_SPAL_1_022731_XLOC_076938.3.p1	eaff_7431	XP_023330649.1	885	831	120161	9624	XP_023330649.1 probable protein phosphatase 2C T23F11.1 isoform X1 [Eurytemora affinis]
mnor_2037	COM_SPAL_1_022740_XLOC_076974.2.p1	eaff_9791	XP_023334122.1	534	543	85901	1769	XP_023334122.1 60S ribosome subunit biogenesis protein NIP7 homolog [Eurytemora affinis]
mnor_20376	REF_STRG_1_96009_XLOC_099853.1.p1	eaff_2589	XP_023323403.1	621	582	10313	6800	XP_023323403.1 group XIIB secretory phospholipase A2-like protein [Eurytemora affinis]
mnor_20377	REF_STRG_1_96010_XLOC_099852.1.p1	eaff_18465	XP_023346845.1	1137	612	14064	5085	XP_023346845.1 elongator complex protein 4-like [Eurytemora affinis]
mnor_2038	COM_SPAL_1_022783_XLOC_077173.7.p1	eaff_1373	XP_023321549.1	1320	961	35015	15544	XP_023321549.1 homogentisate 1,2-dioxygenase-like [Eurytemora affinis]
mnor_20382	REF_STRG_1_96040_XLOC_010249.2.p1	eaff_3141	XP_023324242.1	10053	9390	10178	14468	XP_023324242.1 dmX-like protein 2 [Eurytemora affinis]
mnor_20384	REF_STRG_1_96064_XLOC_099924.1.p1	eaff_17163	XP_023344997.1	1101	987	1311	6489	XP_023344997.1 coiled-coil domain-containing protein 94-like [Eurytemora affinis]
mnor_20393	REF_STRG_1_96174_XLOC_100135.4.p1	eaff_4960	XP_023326890.1	366	423	8555	5877	XP_023326890.1 retinol dehydrogenase 11-like [Eurytemora affinis]
mnor_204	COM_SPAL_1_003338_XLOC_015760.1.p1	eaff_14613	XP_023341296.1	1254	1605	45152	45962	XP_023341296.1 glycine receptor subunit alpha-4-like isoform X1 [Eurytemora affinis]
mnor_2042	COM_SPAL_1_022847_XLOC_077394.1.p1	eaff_13989	XP_023340399.1	783	753	71045	6142	XP_023340399.1 Krueppel homolog 2-like [Eurytemora affinis]
mnor_20439	REF_STRG_1_9650_XLOC_023425.2.p1	eaff_1452	XP_023321666.1	1224	1122	26612	14972	XP_023321666.1 transcription factor sem-2-like [Eurytemora affinis]
mnor_2044	COM_SPAL_1_022879_XLOC_077524.6.p1	eaff_5413	XP_023327574.1	903	765	282312	2708	XP_023327574.1 craniofacial development protein 1-like [Eurytemora affinis]
mnor_20453	REF_STRG_1_9657_XLOC_023401.5.p1	eaff_11347	XP_023336376.1	3216	3357	139053	23909	XP_023336376.1 phosphatidate phosphatase LPIN2-like isoform X2 [Eurytemora affinis]
mnor_20459	REF_STRG_1_96624_XLOC_100943.1.p1	eaff_10965	XP_023335832.1	309	738	730	2900	XP_023335832.1 activating signal cointegrator 1 complex subunit 2 homolog [Eurytemora affinis]
mnor_2047	COM_SPAL_1_022914_XLOC_077607.12.p1	eaff_3572	XP_023324859.1	1041	1665	84478	5607	XP_023324859.1 glutamate dehydrogenase, mitochondrial-like [Eurytemora affinis]
mnor_20475	REF_STRG_1_96703_XLOC_010421.8.p1	eaff_14645	XP_023341342.1	4167	4866	53202	17523	XP_023341342.1 AT-rich interactive domain-containing protein 2-like isoform X1 [Eurytemora affinis]
mnor_20476	REF_STRG_1_96711_XLOC_101148.3.p1	eaff_17789	XP_023345912.1	507	507	52864	12224	XP_023345912.1 actin-related protein 2/3 complex subunit 4-like [Eurytemora affinis]
mnor_20508	REF_STRG_1_96933_XLOC_101588.1.p1	eaff_12975	XP_023338800.1	2955	3657	36064	17410	XP_023338800.1 serine/arginine repetitive matrix protein 1-like [Eurytemora affinis]
mnor_20514	REF_STRG_1_96957_XLOC_101643.1.p1	eaff_18275	XP_023346567.1	1692	1709	12072	13087	XP_023346567.1 ufm1-specific protease 2-like [Eurytemora affinis]
mnor_20517	REF_STRG_1_96967_XLOC_101683.1.p1	eaff_15533	XP_023342645.1	933	1365	25489	7261	XP_023342645.1 fibroleukin-like isoform X1 [Eurytemora affinis]
mnor_2052	COM_SPAL_1_022964_XLOC_077736.1.p1	eaff_20249	XP_023349190.1	936	1233	998	25577	XP_023349190.1 thyrotropin-releasing hormone receptor-like isoform X1 [Eurytemora affinis]
mnor_20528	REF_STRG_1_97071_XLOC_101900.1.p1	eaff_16284	XP_023343724.1	483	294	8033	1016	XP_023343724.1 cryptochrome-2-like [Eurytemora affinis]
mnor_20529	REF_STRG_1_9707_XLOC_023745.1.p1	eaff_8401	XP_023332029.1	2208	2100	291200	27850	XP_023332029.1 uncharacterized protein LOC111704125 [Eurytemora affinis]
mnor_2054	COM_SPAL_1_023002_XLOC_077854.1.p1	eaff_12140	XP_023337575.1	858	1176	72640	18005	XP_023337575.1 signal peptide peptidase-like 3 [Eurytemora affinis]
mnor_20540	REF_STRG_1_97147_XLOC_102037.1.p1	eaff_13074	XP_023338931.1	531	561	53714	5094	XP_023338931.1 decapping and exoribonuclease protein-like [Eurytemora affinis]
mnor_20546	REF_STRG_1_97210_XLOC_102126.1.p1	eaff_3413	XP_023324628.1	1674	1608	26893	4100	XP_023324628.1 selenocysteine-specific elongation factor-like [Eurytemora affinis]
mnor_20547	REF_STRG_1_97223_XLOC_102135.1.p1	eaff_7569	XP_023330840.1	1629	1500	25336	43763	XP_023330840.1 uncharacterized protein LOC111703196 isoform X1 [Eurytemora affinis]
mnor_2055	COM_SPAL_1_023003_XLOC_077863.1.p1	eaff_12215	XP_023337679.1	1140	1065	179115	4182	XP_023337679.1 replication factor C subunit 3-like [Eurytemora affinis]
mnor_20553	REF_STRG_1_97253_XLOC_102195.1.p1	eaff_9601	XP_023333839.1	1434	2316	21411	18604	XP_023333839.1 optineurin-like [Eurytemora affinis]
mnor_2056	COM_SPAL_1_023007_XLOC_077870.3.p1	eaff_7994	XP_023331447.1	924	531	85541	7178	XP_023331447.1 protein tyrosine phosphatase type IVA 3-like isoform X1 [Eurytemora affinis]
mnor_20569	REF_STRG_1_97359_XLOC_102406.2.p1	eaff_4854	XP_023326723.1	975	732	37238	4700	XP_023326723.1 major facilitator superfamily domain-containing protein 6-like [Eurytemora affinis]
mnor_20572	REF_STRG_1_97368_XLOC_102422.1.p1	eaff_19503	XP_023348251.1	1236	1242	45034	10716	XP_023348251.1 leucine-rich repeat protein 1-like [Eurytemora affinis]
mnor_2058	COM_SPAL_1_023020_XLOC_077920.5.p1	eaff_7264	XP_023330391.1	3387	4497	95577	24805	XP_023330391.1 neuralized-like protein 4 [Eurytemora affinis]
mnor_2059	COM_SPAL_1_023037_XLOC_077960.2.p1	eaff_7331	XP_023330500.1	2859	3150	216873	7872	XP_023330500.1 ankyrin repeat and KH domain-containing protein mask-like [Eurytemora affinis]
mnor_20592	REF_STRG_1_97479_XLOC_010620.2.p1	eaff_6116	XP_023328632.1	975	981	3874	8344	XP_023328632.1 crystallin J1A-like isoform X1 [Eurytemora affinis]
mnor_20607	REF_STRG_1_97595_XLOC_102840.2.p1	eaff_2270	XP_023322924.1	852	1389	52715	11872	XP_023322924.1 SET and MYND domain-containing protein 4-like [Eurytemora affinis]
mnor_20609	REF_STRG_1_9759_XLOC_024138.1.p1	eaff_9992	XP_023334420.1	909	870	152435	16844	XP_023334420.1 galactosylgalactosylxylosylprotein 3-beta-glucuronosyltransferase S-like [Eurytemora affinis]
mnor_2061	COM_SPAL_1_023087_XLOC_078101.2.p1	eaff_9695	XP_023333970.1	2070	2385	67748	9468	XP_023333970.1 calpain-7-like [Eurytemora affinis]
mnor_20616	REF_STRG_1_97675_XLOC_010672.1.p1	eaff_5639	XP_023327894.1	1134	1227	15983	9263	XP_023327894.1 actin-related protein 6-like [Eurytemora affinis]
mnor_2062	COM_SPAL_1_023104_XLOC_078135.2.p1	eaff_8228	XP_023331795.1	1350	1290	33219	7036	XP_023331795.1 LOW QUALITY PROTEIN: uncharacterized protein LOC111703928 [Eurytemora affinis]
mnor_2063	COM_SPAL_1_023106_XLOC_078142.8.p1	eaff_4994	XP_023326936.1	1443	1434	44782	13458	XP_023326936.1 adenosine deaminase 2-like [Eurytemora affinis]
mnor_20630	REF_STRG_1_9775_XLOC_024229.1.p1	eaff_12368	XP_023337895.1	1704	1377	233418	17087	XP_023337895.1 serine proteinase stubble-like isoform X1 [Eurytemora affinis]
mnor_20635	REF_STRG_1_977_XLOC_103979.1.p1	eaff_10432	XP_023335090.1	1092	1311	1578	17541	XP_023335090.1 uncharacterized protein LOC111706445 [Eurytemora affinis]
mnor_20638	REF_STRG_1_97825_XLOC_103233.2.p1	eaff_16577	XP_023344113.1	1326	1191	20921	7894	XP_023344113.1 3'-5' exoribonuclease 1-like [Eurytemora affinis]
mnor_2067	COM_SPAL_1_023143_XLOC_078238.1.p1	eaff_9117	XP_023333098.1	1689	1578	331368	18194	XP_023333098.1 cryptochrome DASH-like [Eurytemora affinis]
mnor_20676	REF_STRG_1_98031_XLOC_010770.1.p1	eaff_2133	XP_023322728.1	1632	1353	10003	7433	XP_023322728.1 T-complex protein 1 subunit epsilon-like, partial [Eurytemora affinis]
mnor_2069	COM_SPAL_1_023157_XLOC_078265.2.p1	eaff_492	XP_023320263.1	4176	3690	5859	6992	XP_023320263.1 transmembrane protein 94-like isoform X1 [Eurytemora affinis]
mnor_2070	COM_SPAL_1_023189_XLOC_078348.3.p1	eaff_2551	XP_023323341.1	1098	1374	304633	9595	XP_023323341.1 multiple inositol polyphosphate phosphatase 1-like isoform X1 [Eurytemora affinis]
mnor_20702	REF_STRG_1_98218_XLOC_104051.1.p1	eaff_4700	XP_023326525.1	510	918	14763	9789	XP_023326525.1 SPRY domain-containing SOCS box protein 3-like [Eurytemora affinis]
mnor_2071	COM_SPAL_1_023204_XLOC_078398.1.p1	eaff_12283	XP_023337773.1	1467	1317	3406	4393	XP_023337773.1 putative methyltransferase NSUN6 [Eurytemora affinis]
mnor_2072	COM_SPAL_1_023212_XLOC_078437.1.p1	eaff_2115	XP_023322700.1	4044	4179	164336	15877	XP_023322700.1 Fanconi anemia group I protein-like [Eurytemora affinis]
mnor_20728	REF_STRG_1_98407_XLOC_104414.1.p1	eaff_15622	XP_023342768.1	537	573	43511	6680	XP_023342768.1 cytochrome c oxidase subunit 4 isoform 2, mitochondrial-like [Eurytemora affinis]
mnor_20749	REF_STRG_1_98585_XLOC_104754.2.p1	eaff_6789	XP_023329697.1	1062	2841	26137	53147	XP_023329697.1 receptor-type tyrosine-protein phosphatase N2-like isoform X1 [Eurytemora affinis]
mnor_2075	COM_SPAL_1_023274_XLOC_078657.2.p1	eaff_17790	XP_023345913.1	678	570	25957	4180	XP_023345913.1 uncharacterized protein C6orf106 homolog [Eurytemora affinis]
mnor_2076	COM_SPAL_1_023276_XLOC_078667.3.p1	eaff_12252	XP_023337737.1	1179	1164	40831	10046	XP_023337737.1 endoplasmic reticulum-Golgi intermediate compartment protein 3-like [Eurytemora affinis]
mnor_2077	COM_SPAL_1_023310_XLOC_078769.2.p1	eaff_15773	XP_023342997.1	1371	1329	108506	9256	XP_023342997.1 CCR4-NOT transcription complex subunit 11-like [Eurytemora affinis]
mnor_2078	COM_SPAL_1_023341_XLOC_078860.1.p1	eaff_12046	XP_023337419.1	1818	1755	118038	12283	XP_023337419.1 transcription initiation factor TFIID subunit 6-like [Eurytemora affinis]
mnor_20792	REF_STRG_1_98881_XLOC_105399.2.p1	eaff_18990	XP_023347535.1	561	507	38761	8311	XP_023347535.1 trafficking protein particle complex subunit 5-like, partial [Eurytemora affinis]
mnor_20809	REF_STRG_1_98976_XLOC_105635.1.p1	eaff_20026	XP_023348910.1	768	408	53128	3823	XP_023348910.1 V-type proton ATPase subunit D-like [Eurytemora affinis]
mnor_2083	COM_SPAL_1_023419_XLOC_079120.13.p1	eaff_18770	XP_023347249.1	1899	1788	229908	6437	XP_023347249.1 bromodomain-containing protein 7-like [Eurytemora affinis]
mnor_2085	COM_SPAL_1_023428_XLOC_079142.4.p1	eaff_6724	XP_023329598.1	885	1554	25987	11701	XP_023329598.1 WASH complex subunit 1-like isoform X1 [Eurytemora affinis]
mnor_2086	COM_SPAL_1_023436_XLOC_079173.2.p1	eaff_7344	XP_023330518.1	1230	1697	395904	27974	XP_023330518.1 potassium voltage-gated channel subfamily H member 8-like, partial [Eurytemora affinis]
mnor_20866	REF_STRG_1_99356_XLOC_106349.1.p1	eaff_5928	XP_023328342.1	471	858	37759	9293	XP_023328342.1 phytanoyl-CoA dioxygenase domain-containing protein 1 homolog isoform X1 [Eurytemora affinis]
mnor_2089	COM_SPAL_1_023477_XLOC_079274.1.p1	eaff_15948	XP_023343256.1	1656	1605	133381	12588	XP_023343256.1 ras association domain-containing protein 10-like [Eurytemora affinis]
mnor_20898	REF_STRG_1_9956_XLOC_025140.1.p1	eaff_5379	XP_023327511.1	1836	1938	228833	51110	XP_023327511.1 NADP-dependent malic enzyme-like isoform X1 [Eurytemora affinis]
mnor_2090	COM_SPAL_1_023493_XLOC_079303.1.p1	eaff_8778	XP_023332599.1	1374	2550	501857	44478	XP_023332599.1 SCY1-like protein 2 isoform X1 [Eurytemora affinis]
mnor_20917	REF_STRG_1_99689_XLOC_011299.1.p1	eaff_5501	XP_023327692.1	1917	2184	8953	10592	XP_023327692.1 wee1-like protein kinase 2 [Eurytemora affinis]
mnor_2092	COM_SPAL_1_023510_XLOC_079349.2.p1	eaff_15171	XP_023342109.1	1275	1080	59412	7739	XP_023342109.1 3-oxoacyl-[acyl-carrier-protein] synthase, mitochondrial-like [Eurytemora affinis]
mnor_20935	REF_STRG_1_9976_XLOC_025359.1.p1	eaff_2949	XP_023323963.1	768	1811	97498	11104	XP_023323963.1 tuberin-like, partial [Eurytemora affinis]
mnor_20938	REF_STRG_1_9978_XLOC_025358.1.p1	eaff_14176	XP_023340645.1	1107	1203	2439	12877	XP_023340645.1 quinone oxidoreductase-like [Eurytemora affinis]
mnor_20949	REF_STRG_1_9985_XLOC_025420.6.p1	eaff_363	XP_023320067.1	1602	1407	343830	8255	XP_023320067.1 alpha-(1,3)-fucosyltransferase C-like [Eurytemora affinis]
mnor_20954	REF_STRG_1_99892_XLOC_107419.2.p1	eaff_19511	XP_023348260.1	570	495	25263	3614	XP_023348260.1 prefoldin subunit 3-like [Eurytemora affinis]
mnor_2096	COM_SPAL_1_023529_XLOC_079435.1.p1	eaff_5907	XP_023328299.1	1593	1623	158296	9910	XP_023328299.1 endonuclease 8-like 3 isoform X1 [Eurytemora affinis]
mnor_20964	REF_STRG_1_99949_XLOC_107537.1.p1	eaff_348	XP_023320046.1	1194	1263	34026	2852	XP_023320046.1 KICSTOR complex protein kaptin-like [Eurytemora affinis]
mnor_20966	REF_STRG_1_99963_XLOC_107558.1.p1	eaff_16397	XP_023343882.1	1077	1119	37196	6568	XP_023343882.1 la protein homolog [Eurytemora affinis]
mnor_2098	COM_SPAL_1_023559_XLOC_079538.3.p1	eaff_1313	XP_023321486.1	1764	1437	5928	32343	XP_023321486.1 MAU2 chromatid cohesion factor homolog [Eurytemora affinis]
mnor_20981	REF_TRIN_10_00067_XLOC_019180.3.p1	eaff_9164	XP_023333162.1	834	762	127823	5146	XP_023333162.1 39S ribosomal protein L47, mitochondrial-like [Eurytemora affinis]
mnor_20995	REF_TRIN_10_00363_XLOC_013123.3.p1	eaff_4244	XP_023325882.1	789	900	171579	20412	XP_023325882.1 phospholipid phosphatase 3-like isoform X1 [Eurytemora affinis]
mnor_20998	REF_TRIN_10_00415_XLOC_096166.1.p1	eaff_14640	XP_023341334.1	393	375	46502	3552	XP_023341334.1 splicing factor 3B subunit 6-like [Eurytemora affinis]
mnor_21000	REF_TRIN_10_00434_XLOC_092539.1.p1	eaff_4316	XP_023325986.1	1347	1650	1614	28997	XP_023325986.1 protein lev-9-like [Eurytemora affinis]
mnor_21004	REF_TRIN_10_00443_XLOC_084550.4.p1	eaff_20395	XP_023349401.1	2397	2313	123545	29205	XP_023349401.1 myotubularin-related protein 6-like [Eurytemora affinis]
mnor_21005	REF_TRIN_10_00461_XLOC_053234.6.p1	eaff_14260	XP_023340785.1	1593	1395	102722	9142	XP_023340785.1 methylcrotonoyl-CoA carboxylase beta chain, mitochondrial-like [Eurytemora affinis]
mnor_21009	REF_TRIN_10_00475_XLOC_034039.2.p1	eaff_2199	XP_023322828.1	1302	1308	101420	7459	XP_023322828.1 26S proteasome regulatory subunit 7 [Eurytemora affinis]
mnor_2101	COM_SPAL_1_023645_XLOC_079776.3.p1	eaff_1005	XP_023321038.1	1458	1458	41212	11521	XP_023321038.1 serine/threonine-protein phosphatase 5-like [Eurytemora affinis]
mnor_21012	REF_TRIN_10_00488_XLOC_053440.3.p1	eaff_2182	XP_023322801.1	1914	933	1914	6038	XP_023322801.1 uncharacterized protein LOC111697137 [Eurytemora affinis]
mnor_21017	REF_TRIN_10_00545_XLOC_087177.2.p1	eaff_4976	XP_023326916.1	417	345	16468	9775	XP_023326916.1 LOW QUALITY PROTEIN: putative peptidyl-tRNA hydrolase PTRHD1 [Eurytemora affinis]
mnor_2102	COM_SPAL_1_023670_XLOC_079846.1.p1	eaff_18638	XP_023347079.1	3027	2820	221375	10532	XP_023347079.1 lon protease homolog, mitochondrial-like [Eurytemora affinis]
mnor_21025	REF_TRIN_10_00640_XLOC_081669.2.p1	eaff_9189	XP_023333205.1	2292	2313	268508	3478	XP_023333205.1 transcription initiation factor TFIID subunit 5-like [Eurytemora affinis]
mnor_2103	COM_SPAL_1_023671_XLOC_079849.2.p1	eaff_6525	XP_023329278.1	1851	1671	292569	10480	XP_023329278.1 G patch domain-containing protein 3-like isoform X1 [Eurytemora affinis]
mnor_21031	REF_TRIN_10_00787_XLOC_046897.1.p1	eaff_17371	XP_023345281.1	1440	1094	274045	13986	XP_023345281.1 tyrosine-protein phosphatase non-receptor type 2-like [Eurytemora affinis]
mnor_21032	REF_TRIN_10_00804_XLOC_075187.17.p1	eaff_14896	XP_023341710.1	2871	2586	323274	36611	XP_023341710.1 spondin-1-like [Eurytemora affinis]
mnor_21034	REF_TRIN_10_00832_XLOC_021740.2.p1	eaff_15031	XP_023341908.1	1452	1023	274408	23749	XP_023341908.1 acid sphingomyelinase-like phosphodiesterase 3b [Eurytemora affinis]
mnor_21036	REF_TRIN_10_00897_XLOC_040318.1.p1	eaff_5126	XP_023327117.1	948	825	45993	6649	XP_023327117.1 zinc transporter ZIP13-like [Eurytemora affinis]
mnor_21037	REF_TRIN_10_00901_XLOC_087012.2.p1	eaff_14221	XP_023340719.1	2025	2403	71549	50691	XP_023340719.1 solute carrier family 15 member 2-like [Eurytemora affinis]
mnor_21042	REF_TRIN_10_00956_XLOC_027551.4.p1	eaff_394	XP_023320125.1	2082	1671	181482	9548	XP_023320125.1 RNA polymerase II elongation factor ELL-like [Eurytemora affinis]
mnor_21043	REF_TRIN_10_00962_XLOC_016562.2.p1	eaff_625	XP_023320485.1	3174	2913	199999	20604	XP_023320485.1 E3 ubiquitin-protein ligase MIB1-like isoform X1 [Eurytemora affinis]
mnor_21050	REF_TRIN_10_01062_XLOC_027020.2.p1	eaff_2899	XP_023323875.1	1929	1818	69084	8168	XP_023323875.1 glypican-6-like [Eurytemora affinis]
mnor_21054	REF_TRIN_10_01105_XLOC_053914.2.p1	eaff_5905	XP_023328294.1	2538	2448	341583	8832	XP_023328294.1 protein FAM91A1-like [Eurytemora affinis]
mnor_21058	REF_TRIN_10_01122_XLOC_097545.1.p1	eaff_14318	XP_023340872.1	738	726	68575	6688	XP_023340872.1 inositol monophosphatase 1-like [Eurytemora affinis]
mnor_21061	REF_TRIN_10_01136_XLOC_054903.6.p1	eaff_16709	XP_023344327.1	1227	1851	132533	17059	XP_023344327.1 uncharacterized protein LOC111713635 isoform X1 [Eurytemora affinis]
mnor_21065	REF_TRIN_10_01192_XLOC_047656.3.p1	eaff_4497	XP_023326234.1	1983	2601	161757	5729	XP_023326234.1 exocyst complex component 2-like [Eurytemora affinis]
mnor_21067	REF_TRIN_10_01206_XLOC_088759.2.p1	eaff_3829	XP_023325248.1	1020	1179	36085	3989	XP_023325248.1 probable 39S ribosomal protein L45, mitochondrial [Eurytemora affinis]
mnor_2107	COM_SPAL_1_023745_XLOC_080069.3.p1	eaff_9602	XP_023333840.1	804	978	6330	7411	XP_023333840.1 AN1-type zinc finger protein 1-like [Eurytemora affinis]
mnor_21072	REF_TRIN_10_01255_XLOC_101457.2.p1	eaff_7127	XP_023330188.1	354	345	74018	4887	XP_023330188.1 small integral membrane protein 14-like [Eurytemora affinis]
mnor_21074	REF_TRIN_10_01298_XLOC_027654.8.p1	eaff_19487	XP_023348232.1	2355	2058	162158	18945	XP_023348232.1 transmembrane GTPase Marf-like [Eurytemora affinis]
mnor_2108	COM_SPAL_1_023753_XLOC_080102.4.p1	eaff_20409	XP_023349419.1	2019	2109	280289	13470	XP_023349419.1 calcium-binding mitochondrial carrier protein Aralar1-like [Eurytemora affinis]
mnor_21084	REF_TRIN_10_01477_XLOC_022425.12.p1	eaff_16908	XP_023344618.1	1368	1302	80949	8426	XP_023344618.1 eukaryotic translation initiation factor 5-like [Eurytemora affinis]
mnor_2109	COM_SPAL_1_023771_XLOC_080175.1.p1	eaff_9583	XP_023333807.1	1770	1782	53720	16672	XP_023333807.1 guanine nucleotide-binding protein-like 3 homolog isoform X1 [Eurytemora affinis]
mnor_21095	REF_TRIN_10_01709_XLOC_083169.8.p1	eaff_14927	XP_023341757.1	2334	1998	100949	12930	XP_023341757.1 dachshund homolog 2-like isoform X1 [Eurytemora affinis]
mnor_211	COM_SPAL_1_003396_XLOC_015951.1.p1	eaff_6892	XP_023329834.1	2028	2133	60300	19392	XP_023329834.1 ankyrin repeat and zinc finger domain-containing protein 1-like isoform X1 [Eurytemora affinis]
mnor_2110	COM_SPAL_1_023778_XLOC_080189.1.p1	eaff_4063	XP_023325609.1	1113	1422	87483	10771	XP_023325609.1 ran-binding protein 9-like, partial [Eurytemora affinis]
mnor_21100	REF_TRIN_10_01758_XLOC_009980.1.p1	eaff_14650	XP_023341358.1	804	903	804	9317	XP_023341358.1 autophagy protein 5-like isoform X1 [Eurytemora affinis]
mnor_21103	REF_TRIN_10_01790_XLOC_035268.2.p1	eaff_12432	XP_023337992.1	1146	1116	106715	13583	XP_023337992.1 ras-related GTP-binding protein C-like isoform X2 [Eurytemora affinis]
mnor_21115	REF_TRIN_10_01908_XLOC_051187.2.p1	eaff_13577	XP_023339826.1	1905	2139	117211	9731	XP_023339826.1 serine/threonine-protein kinase DCLK2-like [Eurytemora affinis]
mnor_21116	REF_TRIN_10_01913_XLOC_084544.5.p1	eaff_10602	XP_023335312.1	879	897	51716	9416	XP_023335312.1 aurora kinase-like [Eurytemora affinis]
mnor_21127	REF_TRIN_10_02003_XLOC_033122.1.p1	eaff_6457	XP_023329165.1	642	744	26277	6510	XP_023329165.1 B9 domain-containing protein 1-like [Eurytemora affinis]
mnor_21129	REF_TRIN_10_02006_XLOC_112044.1.p1	eaff_10234	XP_023334810.1	507	486	22877	3018	XP_023334810.1 D-aminoacyl-tRNA deacylase-like [Eurytemora affinis]
mnor_21130	REF_TRIN_10_02037_XLOC_068001.1.p1	eaff_8816	XP_023332655.1	4467	2262	163106	22383	XP_023332655.1 serine/threonine-protein kinase SMG1-like [Eurytemora affinis]
mnor_21131	REF_TRIN_10_02089_XLOC_103404.1.p1	eaff_20561	XP_023349642.1	624	600	26552	5963	XP_023349642.1 mannose-P-dolichol utilization defect 1 protein homolog [Eurytemora affinis]
mnor_21135	REF_TRIN_10_02122_XLOC_104249.1.p1	eaff_14362	XP_023340935.1	900	1026	47198	4911	XP_023340935.1 cyclin-dependent kinase 7-like [Eurytemora affinis]
mnor_21139	REF_TRIN_10_02159_XLOC_087934.1.p1	eaff_12465	XP_023338053.1	597	699	17984	6044	XP_023338053.1 39S ribosomal protein L40, mitochondrial-like [Eurytemora affinis]
mnor_2114	COM_SPAL_1_023840_XLOC_080374.8.p1	eaff_14207	XP_023340691.1	2469	2097	2884	16878	XP_023340691.1 E3 ubiquitin-protein ligase Nedd-4-like, partial [Eurytemora affinis]
mnor_2115	COM_SPAL_1_023872_XLOC_080464.4.p1	eaff_3754	XP_023325131.1	1638	1605	12305	23133	XP_023325131.1 LOW QUALITY PROTEIN: T-complex protein 1 subunit eta-like [Eurytemora affinis]
mnor_21154	REF_TRIN_10_02331_XLOC_081561.2.p1	eaff_13745	XP_023340065.1	993	372	2714	2537	XP_023340065.1 homeobox protein XHOX-7.1-like [Eurytemora affinis]
mnor_21159	REF_TRIN_10_02362_XLOC_062252.1.p1	eaff_15396	XP_023342450.1	531	660	116234	3815	XP_023342450.1 uncharacterized protein LOC111712142 [Eurytemora affinis]
mnor_21162	REF_TRIN_10_02395_XLOC_102045.3.p1	eaff_19719	XP_023348520.1	345	369	2682	6658	XP_023348520.1 ras-related protein Rab-13-like isoform X1 [Eurytemora affinis]
mnor_21163	REF_TRIN_10_02415_XLOC_092813.4.p1	eaff_370	XP_023320087.1	1125	1053	3374	4009	XP_023320087.1 putative transferase CAF17 homolog, mitochondrial [Eurytemora affinis]
mnor_21164	REF_TRIN_10_02438_XLOC_042733.1.p1	eaff_9765	XP_023334082.1	645	396	59951	4609	XP_023334082.1 partner of Y14 and mago-like [Eurytemora affinis]
mnor_21168	REF_TRIN_10_02501_XLOC_021633.1.p1	eaff_6402	XP_023329079.1	756	597	35080	2936	XP_023329079.1 pre-mRNA-splicing factor SYF2-like [Eurytemora affinis]
mnor_21175	REF_TRIN_10_02576_XLOC_113516.1.p1	eaff_13946	XP_023340345.1	2052	3102	132346	31405	XP_023340345.1 piwi-like protein 1 isoform X1 [Eurytemora affinis]
mnor_2118	COM_SPAL_1_023897_XLOC_080562.2.p1	eaff_5053	XP_023327013.1	1281	1143	53806	13668	XP_023327013.1 putative protein MSS51 homolog, mitochondrial [Eurytemora affinis]
mnor_21193	REF_TRIN_10_02871_XLOC_030783.3.p1	eaff_8091	XP_023331593.1	1758	1215	64378	8207	XP_023331593.1 peroxisomal membrane protein PEX13-like isoform X2 [Eurytemora affinis]
mnor_21194	REF_TRIN_10_02872_XLOC_070953.2.p1	eaff_4739	XP_023326578.1	546	543	77282	6985	XP_023326578.1 ADP-ribosylation factor 4 [Eurytemora affinis]
mnor_21199	REF_TRIN_10_02904_XLOC_011357.4.p1	eaff_11151	XP_023336111.1	1266	1183	25973	5789	XP_023336111.1 AP-1 complex subunit mu-1-like [Eurytemora affinis]
mnor_2120	COM_SPAL_1_023945_XLOC_080743.1.p1	eaff_9563	XP_023333781.1	5478	6498	356543	85969	XP_023333781.1 sodium channel protein para-like isoform X1 [Eurytemora affinis]
mnor_21206	REF_TRIN_10_02982_XLOC_052094.9.p1	eaff_14131	XP_023340586.1	1632	4095	160672	21345	XP_023340586.1 zinc finger MYM-type protein 3-like [Eurytemora affinis]
mnor_21208	REF_TRIN_10_02990_XLOC_104013.1.p1	eaff_2685	XP_023323550.1	2229	1902	104207	35836	XP_023323550.1 condensin-2 complex subunit H2-like isoform X1 [Eurytemora affinis]
mnor_2121	COM_SPAL_1_023957_XLOC_080786.4.p1	eaff_1687	XP_023321993.1	2508	2583	73102	48715	XP_023321993.1 ligand of Numb protein X 2-like [Eurytemora affinis]
mnor_21211	REF_TRIN_10_03040_XLOC_086102.4.p1	eaff_9381	XP_023333484.1	1404	1305	79551	25504	XP_023333484.1 acid phosphatase type 7-like [Eurytemora affinis]
mnor_21213	REF_TRIN_10_03043_XLOC_083007.2.p1	eaff_7083	XP_023330135.1	786	1911	243770	53870	XP_023330135.1 uncharacterized protein LOC111702613 [Eurytemora affinis]
mnor_21214	REF_TRIN_10_03047_XLOC_051183.1.p1	eaff_8363	XP_023331989.1	759	714	759	8993	XP_023331989.1 rRNA-processing protein UTP23 homolog [Eurytemora affinis]
mnor_21215	REF_TRIN_10_03059_XLOC_106926.2.p1	eaff_3075	XP_023324146.1	1059	837	104642	5497	XP_023324146.1 transmembrane protein 185A-like [Eurytemora affinis]
mnor_21218	REF_TRIN_10_03080_XLOC_106371.3.p1	eaff_12271	XP_023337759.1	324	384	360654	2576	XP_023337759.1 nuclear envelope phosphatase-regulatory subunit 1-like [Eurytemora affinis]
mnor_2122	COM_SPAL_1_023988_XLOC_080888.3.p1	eaff_6714	XP_023329588.1	654	540	48052	6460	XP_023329588.1 GTP-binding protein Rit2-like, partial [Eurytemora affinis]
mnor_21220	REF_TRIN_10_03098_XLOC_079223.3.p1	eaff_17778	XP_023345882.1	1590	1548	78436	8428	XP_023345882.1 uncharacterized aarF domain-containing protein kinase 1-like [Eurytemora affinis]
mnor_21225	REF_TRIN_10_03142_XLOC_107810.4.p1	eaff_8987	XP_023332903.1	627	669	44129	4838	XP_023332903.1 V-type proton ATPase 21 kDa proteolipid subunit-like [Eurytemora affinis]
mnor_2123	COM_SPAL_1_024004_XLOC_080927.1.p1	eaff_3088	XP_023324164.1	897	1035	99868	2525	XP_023324164.1 WD repeat domain phosphoinositide-interacting protein 3-like [Eurytemora affinis]
mnor_21246	REF_TRIN_10_03314_XLOC_097219.1.p1	eaff_10915	XP_023335750.1	888	939	85362	3075	XP_023335750.1 39S ribosomal protein L19, mitochondrial-like [Eurytemora affinis]
mnor_21255	REF_TRIN_10_03399_XLOC_013386.1.p1	eaff_12677	XP_023338371.1	819	1314	34082	11565	XP_023338371.1 translin-associated protein X-like [Eurytemora affinis]
mnor_21259	REF_TRIN_10_03483_XLOC_056561.6.p1	eaff_8645	XP_023332396.1	1359	1335	45895	5437	XP_023332396.1 transcription factor Sox-2-like isoform X1 [Eurytemora affinis]
mnor_2126	COM_SPAL_1_024023_XLOC_080976.5.p1	eaff_6668	XP_023329511.1	1191	1134	149828	5369	XP_023329511.1 RAB6A-GEF complex partner protein 2-like [Eurytemora affinis]
mnor_21260	REF_TRIN_10_03489_XLOC_103064.3.p1	eaff_16202	XP_023343615.1	537	663	32147	3163	XP_023343615.1 ER membrane protein complex subunit 8/9 homolog [Eurytemora affinis]
mnor_21261	REF_TRIN_10_03496_XLOC_013016.1.p1	eaff_17432	XP_023345371.1	1938	2091	299772	17172	XP_023345371.1 HBS1-like protein [Eurytemora affinis]
mnor_21267	REF_TRIN_10_03547_XLOC_076055.2.p1	eaff_14556	XP_023341219.1	1119	1158	49678	7523	XP_023341219.1 cell cycle control protein 50A-like isoform X2 [Eurytemora affinis]
mnor_21271	REF_TRIN_11_00042_XLOC_078967.1.p1	eaff_6813	XP_023329726.1	858	720	1800	814	XP_023329726.1 protein snail homolog Sna-like [Eurytemora affinis]
mnor_21272	REF_TRIN_11_00055_XLOC_066972.6.p1	eaff_13648	XP_023339928.1	477	855	3205	3688	XP_023339928.1 tropomyosin-like [Eurytemora affinis]
mnor_21285	REF_TRIN_11_00196_XLOC_109477.1.p1	eaff_11411	XP_023336458.1	1176	864	35355	979	XP_023336458.1 testis-expressed protein 264-like [Eurytemora affinis]
mnor_21294	REF_TRIN_11_00278_XLOC_029148.4.p1	eaff_12892	XP_023338678.1	1890	1626	57227	10362	XP_023338678.1 U6 small nuclear RNA (adenine-(43)-N(6))-methyltransferase-like [Eurytemora affinis]
mnor_21295	REF_TRIN_11_00296_XLOC_093183.15.p1	eaff_6623	XP_023329453.1	1062	1065	143179	23197	XP_023329453.1 guanine nucleotide-binding protein G(o) subunit alpha [Eurytemora affinis]
mnor_21296	REF_TRIN_11_00298_XLOC_113485.2.p1	eaff_20263	XP_023349209.1	1305	1212	119785	12689	XP_023349209.1 probable chitinase 2 [Eurytemora affinis]
mnor_21298	REF_TRIN_11_00339_XLOC_095107.3.p1	eaff_2081	XP_023322656.1	1221	954	33465	29421	XP_023322656.1 KH domain-containing, RNA-binding, signal transduction-associated protein 2-like [Eurytemora affinis]
mnor_213	COM_SPAL_1_003400_XLOC_015977.1.p1	eaff_9162	XP_023333160.1	4035	3426	244026	5950	XP_023333160.1 DNA polymerase subunit gamma-1-like [Eurytemora affinis]
mnor_21300	REF_TRIN_11_00346_XLOC_056047.4.p1	eaff_3801	XP_023325198.1	2199	2184	78096	6668	XP_023325198.1 LOW QUALITY PROTEIN: DNA replication licensing factor mcm5-like [Eurytemora affinis]
mnor_21304	REF_TRIN_11_00379_XLOC_069259.2.p1	eaff_4019	XP_023325546.1	1032	945	120356	4269	XP_023325546.1 probable rRNA-processing protein EBP2 homolog [Eurytemora affinis]
mnor_21306	REF_TRIN_11_00400_XLOC_101559.7.p1	eaff_17755	XP_023345851.1	939	792	228154	5767	XP_023345851.1 proteolipid protein DM beta-like [Eurytemora affinis]
mnor_21308	REF_TRIN_11_00419_XLOC_114213.2.p1	eaff_1829	XP_023322221.1	654	648	27343	2886	XP_023322221.1 coiled-coil domain-containing protein 124-like [Eurytemora affinis]
mnor_21317	REF_TRIN_11_00512_XLOC_056267.1.p1	eaff_9067	XP_023333014.1	882	921	44516	8803	XP_023333014.1 UDP-glucuronic acid decarboxylase 1-like [Eurytemora affinis]
mnor_2132	COM_SPAL_1_024059_XLOC_081096.1.p1	eaff_319	XP_023319990.1	2310	2313	63581	12681	XP_023319990.1 LOW QUALITY PROTEIN: pantothenate kinase 4-like [Eurytemora affinis]
mnor_21321	REF_TRIN_11_00566_XLOC_069040.6.p1	eaff_7469	XP_023330704.1	996	1002	68538	11121	XP_023330704.1 UDP-N-acetylglucosamine transporter-like [Eurytemora affinis]
mnor_21322	REF_TRIN_11_00569_XLOC_012216.6.p1	eaff_16289	XP_023343731.1	1203	1206	31103	7196	XP_023343731.1 3-ketoacyl-CoA thiolase, mitochondrial-like [Eurytemora affinis]
mnor_21324	REF_TRIN_11_00588_XLOC_046730.3.p1	eaff_15989	XP_023343317.1	1863	1788	101520	15158	XP_023343317.1 glycine receptor subunit alpha-2-like isoform X1 [Eurytemora affinis]
mnor_21328	REF_TRIN_11_00682_XLOC_081976.1.p1	eaff_6155	XP_023328696.1	1365	1539	57850	5256	XP_023328696.1 UTP--glucose-1-phosphate uridylyltransferase-like isoform X1 [Eurytemora affinis]
mnor_2133	COM_SPAL_1_024070_XLOC_081141.6.p1	eaff_13905	XP_023340292.1	2451	2322	628839	8001	XP_023340292.1 anaphase-promoting complex subunit 5-like isoform X2 [Eurytemora affinis]
mnor_21331	REF_TRIN_11_00732_XLOC_085147.2.p1	eaff_7259	XP_023330385.1	4200	4125	219325	60394	XP_023330385.1 type II inositol 3,4-bisphosphate 4-phosphatase-like [Eurytemora affinis]
mnor_2134	COM_SPAL_1_024073_XLOC_081153.1.p1	eaff_3317	XP_023324502.1	1914	2820	79550	16476	XP_023324502.1 ATP-dependent DNA helicase Q5-like [Eurytemora affinis]
mnor_21340	REF_TRIN_11_00846_XLOC_008698.2.p1	eaff_9790	XP_023334121.1	333	576	1693	2695	XP_023334121.1 39S ribosomal protein L11, mitochondrial-like [Eurytemora affinis]
mnor_21341	REF_TRIN_11_00858_XLOC_100005.16.p1	eaff_14065	XP_023340503.1	1434	1284	194713	7854	XP_023340503.1 bystin-like [Eurytemora affinis]
mnor_21344	REF_TRIN_11_00873_XLOC_048908.2.p1	eaff_7490	XP_023330732.1	2118	1092	164386	11746	XP_023330732.1 collagen and calcium-binding EGF domain-containing protein 1-like [Eurytemora affinis]
mnor_21345	REF_TRIN_11_00876_XLOC_075318.2.p1	eaff_14366	XP_023340939.1	948	1152	96440	5161	XP_023340939.1 protein TFG-like [Eurytemora affinis]
mnor_21346	REF_TRIN_11_00903_XLOC_103490.2.p1	eaff_5335	XP_023327443.1	2052	1452	321459	11139	XP_023327443.1 solute carrier family 46 member 3-like isoform X1 [Eurytemora affinis]
mnor_21350	REF_TRIN_11_00917_XLOC_070398.9.p1	eaff_15650	XP_023342808.1	1053	948	73125	7188	XP_023342808.1 ketohexokinase-like [Eurytemora affinis]
mnor_21358	REF_TRIN_11_00978_XLOC_055730.5.p1	eaff_3709	XP_023325064.1	2541	4110	147862	11172	XP_023325064.1 probable cation-transporting ATPase 13A3 isoform X1 [Eurytemora affinis]
mnor_2136	COM_SPAL_1_024099_XLOC_081252.2.p1	eaff_8797	XP_023332627.1	2523	4203	231968	20406	XP_023332627.1 son of sevenless homolog 1-like [Eurytemora affinis]
mnor_21363	REF_TRIN_11_01007_XLOC_094708.1.p1	eaff_2233	XP_023322866.1	666	600	60705	5934	XP_023322866.1 putative tRNA pseudouridine synthase Pus10 [Eurytemora affinis]
mnor_2137	COM_SPAL_1_024103_XLOC_081261.1.p1	eaff_16061	XP_023343412.1	1164	1470	287265	1501	XP_023343412.1 putative GTP-binding protein 6 [Eurytemora affinis]
mnor_21376	REF_TRIN_11_01160_XLOC_006910.1.p1	eaff_17690	XP_023345761.1	663	984	9162	8406	XP_023345761.1 hydroxyacylglutathione hydrolase, mitochondrial-like [Eurytemora affinis]
mnor_21377	REF_TRIN_11_01174_XLOC_050523.5.p1	eaff_15849	XP_023343105.1	474	474	64941	7402	XP_023343105.1 6-pyruvoyl tetrahydrobiopterin synthase-like [Eurytemora affinis]
mnor_21384	REF_TRIN_11_01277_XLOC_058719.3.p1	eaff_17788	XP_023345909.1	1167	519	197796	3310	XP_023345909.1 GDP-D-glucose phosphorylase 1-like isoform X1 [Eurytemora affinis]
mnor_2139	COM_SPAL_1_024132_XLOC_081382.3.p1	eaff_2979	XP_023324007.1	2814	2622	119598	11174	XP_023324007.1 armadillo repeat-containing protein 2-like isoform X1 [Eurytemora affinis]
mnor_21390	REF_TRIN_11_01314_XLOC_000941.2.p1	eaff_8331	XP_023331934.1	894	1011	1132	5519	XP_023331934.1 tRNA-splicing endonuclease subunit Sen34-like isoform X1 [Eurytemora affinis]
mnor_21393	REF_TRIN_11_01347_XLOC_081104.3.p1	eaff_3671	XP_023325006.1	1137	1851	80335	4173	XP_023325006.1 X-ray repair cross-complementing protein 5-like [Eurytemora affinis]
mnor_21399	REF_TRIN_11_01421_XLOC_113028.7.p1	eaff_1397	XP_023321585.1	2172	1677	112370	12526	XP_023321585.1 dual specificity protein phosphatase CDC14A-like isoform X1 [Eurytemora affinis]
mnor_214	COM_SPAL_1_003410_XLOC_015997.1.p1	eaff_13543	XP_023339772.1	933	936	21008	7433	XP_023339772.1 phosphopantothenate--cysteine ligase-like [Eurytemora affinis]
mnor_2140	COM_SPAL_1_024146_XLOC_081418.1.p1	eaff_715	XP_023320629.1	1242	963	215180	3630	XP_023320629.1 pre-mRNA-splicing factor 38A-like [Eurytemora affinis]
mnor_21400	REF_TRIN_11_01422_XLOC_097598.3.p1	eaff_6493	XP_023329234.1	918	852	112465	12240	XP_023329234.1 peroxisomal membrane protein PMP34-like isoform X1 [Eurytemora affinis]
mnor_21405	REF_TRIN_11_01475_XLOC_115118.1.p1	eaff_4396	XP_023326101.1	8505	7635	173878	18583	XP_023326101.1 small subunit processome component 20 homolog isoform X1 [Eurytemora affinis]
mnor_2141	COM_SPAL_1_024159_XLOC_081461.3.p1	eaff_545	XP_023320358.1	1905	760	115225	11902	XP_023320358.1 very long-chain specific acyl-CoA dehydrogenase, mitochondrial-like [Eurytemora affinis]
mnor_21413	REF_TRIN_11_01512_XLOC_036897.3.p1	eaff_14277	XP_023340808.1	2652	2733	3092	7909	XP_023340808.1 DNA ligase 4-like [Eurytemora affinis]
mnor_21414	REF_TRIN_11_01518_XLOC_062604.7.p1	eaff_16774	XP_023344418.1	1665	1449	134593	18940	XP_023344418.1 diacylglycerol O-acyltransferase 1-like [Eurytemora affinis]
mnor_21415	REF_TRIN_11_01540_XLOC_031326.2.p1	eaff_3941	XP_023325431.1	2871	2604	117744	47954	XP_023325431.1 uncharacterized protein LOC111699094 isoform X1 [Eurytemora affinis]
mnor_21422	REF_TRIN_11_01593_XLOC_090412.1.p1	eaff_9744	XP_023334053.1	2733	4350	652213	62252	XP_023334053.1 calcium-dependent secretion activator-like [Eurytemora affinis]
mnor_21425	REF_TRIN_11_01629_XLOC_046202.1.p1	eaff_14856	XP_023341654.1	3273	3312	73375	17704	XP_023341654.1 Hermansky-Pudlak syndrome 3 protein-like [Eurytemora affinis]
mnor_21435	REF_TRIN_11_01770_XLOC_107518.6.p1	eaff_16015	XP_023343354.1	672	639	46634	25236	XP_023343354.1 uncharacterized Golgi apparatus membrane protein-like protein CG5021 isoform X1 [Eurytemora affinis]
mnor_21437	REF_TRIN_11_01797_XLOC_075918.11.p1	eaff_13756	XP_023340080.1	2757	2703	60951	46312	XP_023340080.1 cytosolic 10-formyltetrahydrofolate dehydrogenase-like [Eurytemora affinis]
mnor_21441	REF_TRIN_11_01822_XLOC_028276.3.p1	eaff_9271	XP_023333317.1	3462	3339	287463	5359	XP_023333317.1 trafficking protein particle complex subunit 11-like [Eurytemora affinis]
mnor_21444	REF_TRIN_11_01846_XLOC_060348.7.p1	eaff_3233	XP_023324379.1	1200	1956	142871	9045	XP_023324379.1 SWI/SNF-related matrix-associated actin-dependent regulator of chromatin subfamily E member 1-like isoform X1 [Eurytemora affinis]
mnor_21449	REF_TRIN_11_01883_XLOC_013033.1.p1	eaff_8716	XP_023332502.1	2382	2196	335368	3591	XP_023332502.1 AFG3-like protein 2 [Eurytemora affinis]
mnor_21450	REF_TRIN_11_01902_XLOC_084296.1.p1	eaff_18979	XP_023347516.1	717	382	48659	2330	XP_023347516.1 very long-chain specific acyl-CoA dehydrogenase, mitochondrial-like, partial [Eurytemora affinis]
mnor_21451	REF_TRIN_11_01917_XLOC_031575.2.p1	eaff_9090	XP_023333056.1	930	582	34368	7409	XP_023333056.1 cytochrome b561-like [Eurytemora affinis]
mnor_21454	REF_TRIN_11_01969_XLOC_108773.3.p1	eaff_5299	XP_023327388.1	519	612	83273	30556	XP_023327388.1 type-1 angiotensin II receptor-associated protein-like [Eurytemora affinis]
mnor_21455	REF_TRIN_11_01977_XLOC_048429.3.p1	eaff_13652	XP_023339933.1	2184	2028	171551	9773	XP_023339933.1 uncharacterized protein LOC111710128 [Eurytemora affinis]
mnor_21457	REF_TRIN_11_02025_XLOC_086309.5.p1	eaff_7822	XP_023331185.1	1449	2292	83942	17748	XP_023331185.1 ankyrin repeat domain-containing protein 11-like [Eurytemora affinis]
mnor_21461	REF_TRIN_11_02063_XLOC_112235.4.p1	eaff_10939	XP_023335784.1	735	468	37464	934	XP_023335784.1 kxDL motif-containing protein CG10681-like [Eurytemora affinis]
mnor_21462	REF_TRIN_11_02071_XLOC_078395.1.p1	eaff_4513	XP_023326255.1	2088	1533	37843	12008	XP_023326255.1 protein bric-a-brac 2-like [Eurytemora affinis]
mnor_21466	REF_TRIN_11_02149_XLOC_019106.4.p1	eaff_8742	XP_023332538.1	1209	1557	38606	17121	XP_023332538.1 6-phosphogluconate dehydrogenase, decarboxylating-like isoform X1 [Eurytemora affinis]
mnor_21469	REF_TRIN_11_02190_XLOC_096674.1.p1	eaff_7170	XP_023330252.1	594	651	6862	1782	XP_023330252.1 cytochrome b561 domain-containing protein 2-like [Eurytemora affinis]
mnor_21470	REF_TRIN_11_02191_XLOC_082037.2.p1	eaff_20227	XP_023349161.1	1638	1533	91125	12690	XP_023349161.1 acylamino-acid-releasing enzyme-like [Eurytemora affinis]
mnor_21482	REF_TRIN_11_02350_XLOC_057633.1.p1	eaff_11115	XP_023336063.1	1626	2169	59601	11623	XP_023336063.1 NHL repeat-containing protein 2-like isoform X1 [Eurytemora affinis]
mnor_21487	REF_TRIN_11_02419_XLOC_057994.2.p1	eaff_14699	XP_023341434.1	519	525	29429	4318	XP_023341434.1 N-alpha-acetyltransferase 20-like [Eurytemora affinis]
mnor_21488	REF_TRIN_11_02421_XLOC_097597.11.p1	eaff_1270	XP_023321425.1	396	633	7512	4286	XP_023321425.1 5-demethoxyubiquinone hydroxylase, mitochondrial-like [Eurytemora affinis]
mnor_21498	REF_TRIN_11_02491_XLOC_045022.1.p1	eaff_8430	XP_023332076.1	1497	1371	206038	10056	XP_023332076.1 TBC1 domain family member 22B-like [Eurytemora affinis]
mnor_2150	COM_SPAL_1_024245_XLOC_081766.1.p1	eaff_11563	XP_023336667.1	1440	1689	113953	37999	XP_023336667.1 switch-associated protein 70-like [Eurytemora affinis]
mnor_21500	REF_TRIN_11_02527_XLOC_095861.2.p1	eaff_7188	XP_023330276.1	618	1272	91414	9160	XP_023330276.1 abscission/NoCut checkpoint regulator-like [Eurytemora affinis]
mnor_21502	REF_TRIN_11_02556_XLOC_001671.2.p1	eaff_11636	XP_023336783.1	777	942	8530	33311	XP_023336783.1 adapter molecule Crk-like isoform X1 [Eurytemora affinis]
mnor_2151	COM_SPAL_1_024248_XLOC_081774.8.p1	eaff_14159	XP_023340620.1	2529	2358	146091	8725	XP_023340620.1 venom dipeptidyl peptidase 4-like [Eurytemora affinis]
mnor_21513	REF_TRIN_11_02756_XLOC_053634.3.p1	eaff_12298	XP_023337797.1	1956	1902	263064	16907	XP_023337797.1 TBC1 domain family member 23-like [Eurytemora affinis]
mnor_21519	REF_TRIN_11_02800_XLOC_024988.2.p1	eaff_3198	XP_023324320.1	1704	1563	31997	11263	XP_023324320.1 AP-4 complex subunit beta-1-like [Eurytemora affinis]
mnor_21520	REF_TRIN_11_02801_XLOC_075823.1.p1	eaff_156	XP_023319704.1	3339	3336	69238	25480	XP_023319704.1 LOW QUALITY PROTEIN: regulator of nonsense transcripts 1 homolog [Eurytemora affinis]
mnor_21522	REF_TRIN_11_02821_XLOC_111125.3.p1	eaff_3071	XP_023324142.1	1383	1425	32340	6785	XP_023324142.1 golgin-45-like [Eurytemora affinis]
mnor_21525	REF_TRIN_11_02922_XLOC_048677.10.p1	eaff_17812	XP_023345943.1	792	854	55962	7193	XP_023345943.1 rhomboid-related protein 4-like, partial [Eurytemora affinis]
mnor_2153	COM_SPAL_1_024263_XLOC_081824.2.p1	eaff_9016	XP_023332942.1	2139	1614	167087	2408	XP_023332942.1 polycomb protein Pcl-like [Eurytemora affinis]
mnor_21531	REF_TRIN_11_03060_XLOC_036774.6.p1	eaff_11727	XP_023336896.1	1173	855	48489	7983	XP_023336896.1 transient receptor potential cation channel subfamily A member 1 homolog isoform X2 [Eurytemora affinis]
mnor_21539	REF_TRIN_11_03142_XLOC_108009.1.p1	eaff_12293	XP_023337790.1	1332	1311	14328	36088	XP_023337790.1 transmembrane protein 39A-like isoform X1 [Eurytemora affinis]
mnor_21547	REF_TRIN_11_03212_XLOC_088476.3.p1	eaff_8080	XP_023331575.1	1242	819	338965	5816	XP_023331575.1 STE20-related kinase adapter protein alpha-like, partial [Eurytemora affinis]
mnor_2155	COM_SPAL_1_024284_XLOC_081894.5.p1	eaff_20367	XP_023349360.1	1194	1152	25097	31502	XP_023349360.1 interleukin enhancer-binding factor 2-like [Eurytemora affinis]
mnor_21555	REF_TRIN_11_03292_XLOC_030220.3.p1	eaff_12457	XP_023338027.1	1578	1464	368834	7278	XP_023338027.1 glycine receptor subunit alpha-4-like [Eurytemora affinis]
mnor_21566	REF_TRIN_11_03448_XLOC_097375.15.p1	eaff_3135	XP_023324227.1	2904	2751	210792	7433	XP_023324227.1 WD repeat-containing protein 3-like [Eurytemora affinis]
mnor_2157	COM_SPAL_1_024302_XLOC_081924.4.p1	eaff_2426	XP_023323182.1	3924	3555	252304	63757	XP_023323182.1 roundabout homolog 2-like [Eurytemora affinis]
mnor_21573	REF_TRIN_11_03510_XLOC_017308.3.p1	eaff_6207	XP_023328784.1	1116	955	136210	6106	XP_023328784.1 peptidyl-prolyl cis-trans isomerase H-like, partial [Eurytemora affinis]
mnor_21574	REF_TRIN_11_03518_XLOC_006888.2.p1	eaff_1506	XP_023321742.1	402	411	6426	1831	XP_023321742.1 U6 snRNA-associated Sm-like protein LSm1 [Eurytemora affinis]
mnor_21577	REF_TRIN_11_03587_XLOC_055560.2.p1	eaff_4691	XP_023326511.1	984	954	85060	6054	XP_023326511.1 2-oxoglutarate and iron-dependent oxygenase domain-containing protein 2-like isoform X1 [Eurytemora affinis]
mnor_21586	REF_TRIN_11_03673_XLOC_107340.2.p1	eaff_10966	XP_023335833.1	510	450	510	2356	XP_023335833.1 chromatin modification-related protein MEAF6-like [Eurytemora affinis]
mnor_21587	REF_TRIN_11_03675_XLOC_046168.1.p1	eaff_17686	XP_023345755.1	552	591	47887	4776	XP_023345755.1 39S ribosomal protein L43, mitochondrial-like [Eurytemora affinis]
mnor_21591	REF_TRIN_12_00023_XLOC_084503.3.p1	eaff_852	XP_023320819.1	1500	1155	50100	7178	XP_023320819.1 peroxidasin homolog isoform X1 [Eurytemora affinis]
mnor_21592	REF_TRIN_12_00042_XLOC_038013.2.p1	eaff_8913	XP_023332794.1	423	435	50264	9283	XP_023332794.1 NADH dehydrogenase [ubiquinone] 1 beta subcomplex subunit 9-like [Eurytemora affinis]
mnor_21597	REF_TRIN_12_00104_XLOC_071586.7.p1	eaff_1109	XP_023321181.1	1200	1353	89805	16863	XP_023321181.1 insulin gene enhancer protein ISL-1-like [Eurytemora affinis]
mnor_21598	REF_TRIN_12_00109_XLOC_092865.8.p1	eaff_2959	XP_023323978.1	1455	1296	93734	10770	XP_023323978.1 protein arginine methyltransferase NDUFAF7, mitochondrial-like [Eurytemora affinis]
mnor_216	COM_SPAL_1_003429_XLOC_016062.1.p1	eaff_14781	XP_023341563.1	948	822	165365	16142	XP_023341563.1 uncharacterized protein LOC111711430 [Eurytemora affinis]
mnor_2160	COM_SPAL_1_024327_XLOC_082032.5.p1	eaff_284	XP_023319926.1	609	1005	43155	10933	XP_023319926.1 mitochondrial glutamate carrier 1-like [Eurytemora affinis]
mnor_21601	REF_TRIN_12_00141_XLOC_069301.2.p1	eaff_11519	XP_023336608.1	2196	2484	207800	14694	XP_023336608.1 PAX3- and PAX7-binding protein 1-like [Eurytemora affinis]
mnor_21607	REF_TRIN_12_00178_XLOC_108256.4.p1	eaff_5552	XP_023327769.1	627	606	44353	7064	XP_023327769.1 ras-related protein Rab-10-like [Eurytemora affinis]
mnor_21608	REF_TRIN_12_00191_XLOC_095927.1.p1	eaff_6294	XP_023328908.1	702	1287	33142	16141	XP_023328908.1 general transcription factor IIH subunit 1-like, partial [Eurytemora affinis]
mnor_21609	REF_TRIN_12_00200_XLOC_110533.12.p1	eaff_10299	XP_023334896.1	2688	2580	158287	40316	XP_023334896.1 SH3 domain-containing kinase-binding protein 1-like [Eurytemora affinis]
mnor_21613	REF_TRIN_12_00241_XLOC_018430.4.p1	eaff_11893	XP_023337166.1	2304	2517	184160	20905	XP_023337166.1 RNA-binding protein 26-like isoform X1 [Eurytemora affinis]
mnor_21616	REF_TRIN_12_00288_XLOC_044464.2.p1	eaff_14976	XP_023341814.1	2211	2064	129981	19891	XP_023341814.1 G-protein coupled receptor moody-like isoform X1 [Eurytemora affinis]
mnor_21623	REF_TRIN_12_00354_XLOC_063051.3.p1	eaff_434	XP_023320187.1	2673	2421	187592	3640	XP_023320187.1 probable RNA-binding protein 19 [Eurytemora affinis]
mnor_21628	REF_TRIN_12_00477_XLOC_039411.2.p1	eaff_12680	XP_023338374.1	1317	1338	43319	6340	XP_023338374.1 histone PARylation factor 1-like [Eurytemora affinis]
mnor_2163	COM_SPAL_1_024369_XLOC_082164.1.p1	eaff_5683	XP_023327968.1	1095	1380	20775	46437	XP_023327968.1 isotocin receptor-like [Eurytemora affinis]
mnor_21632	REF_TRIN_12_00506_XLOC_024469.4.p1	eaff_17730	XP_023345811.1	690	909	49125	3859	XP_023345811.1 U6 snRNA phosphodiesterase-like [Eurytemora affinis]
mnor_2164	COM_SPAL_1_024372_XLOC_082178.5.p1	eaff_2376	XP_023323096.1	3573	3858	251624	9202	XP_023323096.1 transient receptor potential protein-like [Eurytemora affinis]
mnor_21646	REF_TRIN_12_00713_XLOC_104250.1.p1	eaff_14416	XP_023341009.1	546	549	23732	2624	XP_023341009.1 vacuolar protein sorting-associated protein 29-like [Eurytemora affinis]
mnor_2165	COM_SPAL_1_024375_XLOC_082186.4.p1	eaff_7650	XP_023330942.1	1437	1407	1722	1926	XP_023330942.1 uncharacterized protein LOC111703281 [Eurytemora affinis]
mnor_21650	REF_TRIN_12_00744_XLOC_075714.3.p1	eaff_3699	XP_023325051.1	1728	1329	115562	20768	XP_023325051.1 organic cation transporter protein-like [Eurytemora affinis]
mnor_21653	REF_TRIN_12_00802_XLOC_051327.2.p1	eaff_5032	XP_023326985.1	3387	3435	37702	19731	XP_023326985.1 leucine-rich repeats and immunoglobulin-like domains protein 2 [Eurytemora affinis]
mnor_21658	REF_TRIN_12_00902_XLOC_041137.6.p1	eaff_19654	XP_023348434.1	3771	3003	270826	19341	XP_023348434.1 condensin complex subunit 1-like [Eurytemora affinis]
mnor_2166	COM_SPAL_1_024391_XLOC_082254.1.p1	eaff_1522	XP_023321760.1	621	657	56829	5499	XP_023321760.1 ras-related protein Rab-4B-like [Eurytemora affinis]
mnor_21666	REF_TRIN_12_00987_XLOC_063779.2.p1	eaff_15658	XP_023342820.1	1413	1584	64002	12742	XP_023342820.1 motile sperm domain-containing protein 2-like [Eurytemora affinis]
mnor_21670	REF_TRIN_12_01037_XLOC_062738.12.p1	eaff_20623	XP_023349730.1	1407	1791	134281	33520	XP_023349730.1 protein kinase C and casein kinase II substrate protein 3-like [Eurytemora affinis]
mnor_21675	REF_TRIN_12_01092_XLOC_045330.1.p1	eaff_6204	XP_023328779.1	819	576	156154	4030	XP_023328779.1 mpv17-like protein isoform X1 [Eurytemora affinis]
mnor_21676	REF_TRIN_12_01116_XLOC_056865.11.p1	eaff_5602	XP_023327841.1	435	450	18299	2180	XP_023327841.1 U6 snRNA-associated Sm-like protein LSm4 [Eurytemora affinis]
mnor_21679	REF_TRIN_12_01155_XLOC_069869.4.p1	eaff_5906	XP_023328296.1	1698	1653	406739	8606	XP_023328296.1 uncharacterized aarF domain-containing protein kinase 5-like isoform X1 [Eurytemora affinis]
mnor_2168	COM_SPAL_1_024402_XLOC_082282.1.p1	eaff_11144	XP_023336103.1	2199	1926	42543	22037	XP_023336103.1 protein abrupt-like isoform X1 [Eurytemora affinis]
mnor_2169	COM_SPAL_1_024420_XLOC_082351.1.p1	eaff_10123	XP_023334623.1	1857	2271	80815	3642	XP_023334623.1 cysteine--tRNA ligase, cytoplasmic-like [Eurytemora affinis]
mnor_21692	REF_TRIN_12_01276_XLOC_093121.2.p1	eaff_18850	XP_023347358.1	834	765	76275	3875	XP_023347358.1 ATP synthase mitochondrial F1 complex assembly factor 2-like [Eurytemora affinis]
mnor_21694	REF_TRIN_12_01297_XLOC_053375.3.p1	eaff_6713	XP_023329587.1	654	819	39252	7497	XP_023329587.1 transmembrane protein 164-like [Eurytemora affinis]
mnor_21695	REF_TRIN_12_01298_XLOC_048968.11.p1	eaff_10191	XP_023334731.1	1029	924	226751	4135	XP_023334731.1 CDK-activating kinase assembly factor MAT1-like [Eurytemora affinis]
mnor_217	COM_SPAL_1_003438_XLOC_016098.7.p1	eaff_16435	XP_023343929.1	2364	2337	190867	7730	XP_023343929.1 protein bicaudal D-like [Eurytemora affinis]
mnor_21704	REF_TRIN_12_01450_XLOC_044179.2.p1	eaff_8451	XP_023332107.1	492	531	69332	8289	XP_023332107.1 heat shock protein 67B2-like [Eurytemora affinis]
mnor_21706	REF_TRIN_12_01460_XLOC_029276.2.p1	eaff_8580	XP_023332320.1	1239	1101	97800	18681	XP_023332320.1 endoplasmic reticulum-Golgi intermediate compartment protein 2-like [Eurytemora affinis]
mnor_21707	REF_TRIN_12_01479_XLOC_030594.1.p1	eaff_18002	XP_023346196.1	1197	1011	54221	7869	XP_023346196.1 eukaryotic translation initiation factor 3 subunit H-like [Eurytemora affinis]
mnor_21708	REF_TRIN_12_01487_XLOC_027723.1.p1	eaff_3650	XP_023324971.1	618	678	86285	10076	XP_023324971.1 HORMA domain-containing protein 2-like [Eurytemora affinis]
mnor_2171	COM_SPAL_1_024449_XLOC_082437.2.p1	eaff_14956	XP_023341792.1	1047	1041	68121	29133	XP_023341792.1 innexin inx2-like [Eurytemora affinis]
mnor_21711	REF_TRIN_12_01512_XLOC_097580.2.p1	eaff_4315	XP_023325985.1	2466	2355	187975	8418	XP_023325985.1 transmembrane and TPR repeat-containing protein 2-like [Eurytemora affinis]
mnor_21717	REF_TRIN_12_01586_XLOC_015202.17.p1	eaff_18206	XP_023346476.1	1146	1014	219661	6017	XP_023346476.1 endophilin-A-like [Eurytemora affinis]
[truncated: 2,554 more rows]
