# Supplementary material for: Ecological genomics in the Northern krill uncovers loci for local adaptation across ocean basins
Source: Nat Commun. 2024 Aug 1;15:6297. doi: 10.1038/s41467-024-50239-7 (PMC11294593; doi:10.1038/s41467-024-50239-7)
Supplement: Supplementary file 15 — Source Data [file 41467_2024_50239_MOESM15_ESM.zip › Source_data/Source_data.Fig_S17/Source_data.Fig_S17B/Source_data.Fig_S17B.non-repeats.5_UTR.tsv]

# Methylation frequencies at CpG sites in 5_UTR regions (mean freq = 29 %; n = 54336 )
# Frequencies (%) rounded to integer in order to save space
# A complete dataset including genomic position and depth of coverage is available in the SciLifeLab data repository: 10.17044/scilifelab.22786928
CpG methylation frequencies in 5_UTR regions (%)
0
20
0
0
0
0
0
0
4
4
0
0
0
0
0
0
0
6
0
100
69
69
69
92
92
82
67
0
0
0
0
0
0
0
0
0
0
8
8
0
10
0
0
0
0
0
0
0
0
0
100
96
96
100
0
6
8
0
0
14
0
41
32
42
52
100
92
92
50
50
50
9
8
0
0
0
0
0
60
80
92
92
57
64
53
53
100
80
100
100
100
75
71
0
97
96
96
96
21
87
87
92
90
90
90
90
90
90
85
82
82
82
82
82
82
82
65
65
65
65
65
65
87
70
40
0
0
8
0
0
0
0
0
0
74
54
0
0
7
7
18
0
0
0
0
0
0
0
0
0
0
0
0
0
0
0
0
0
0
0
8
8
15
10
14
14
14
14
0
90
0
7
7
0
0
33
33
33
6
0
0
0
0
0
0
0
0
0
0
0
0
90
83
0
0
0
0
0
0
0
0
0
0
0
10
0
0
0
9
0
0
0
40
60
10
0
0
0
6
6
6
6
8
87
70
100
36
89
93
100
40
92
92
91
0
0
0
9
9
0
0
0
0
0
0
0
0
0
100
37
42
0
0
0
0
88
61
0
72
65
73
70
0
0
0
0
4
4
4
6
13
13
13
6
6
11
9
29
8
88
88
88
92
94
100
94
0
0
0
0
0
0
0
0
0
89
100
100
93
100
100
95
100
100
94
100
100
100
100
100
90
100
91
30
90
92
92
100
54
100
100
100
100
46
94
89
88
88
28
21
21
0
7
7
0
0
0
0
0
72
72
0
95
8
8
8
0
0
0
89
88
73
81
22
94
73
29
17
79
92
92
92
83
89
89
92
94
94
91
91
91
96
96
96
73
95
95
86
86
92
92
79
94
77
77
89
89
92
92
87
93
100
88
88
88
90
90
90
36
87
87
87
87
87
87
96
96
89
89
89
96
96
94
94
96
96
70
70
70
70
33
92
93
7
0
8
0
0
0
0
0
0
5
5
5
5
33
83
83
100
0
0
79
87
0
0
0
8
6
0
0
0
29
0
0
0
0
100
90
80
7
7
0
0
0
0
18
18
87
93
93
90
73
93
93
92
93
92
0
0
0
0
0
20
78
81
0
0
0
0
0
0
31
10
8
0
100
0
0
0
0
0
0
5
5
0
0
0
18
0
0
9
0
0
8
0
0
29
89
0
83
100
83
0
0
0
0
0
0
0
100
100
100
93
93
64
92
90
8
63
63
63
73
73
73
25
25
43
44
44
51
51
53
53
38
38
19
58
58
56
75
65
44
51
71
49
9
9
0
0
0
8
0
62
60
60
51
72
74
64
58
58
66
55
63
71
71
70
70
69
69
61
62
76
64
64
0
0
0
0
0
100
7
87
87
80
70
85
85
100
100
90
90
100
27
27
27
27
90
90
100
100
100
100
100
100
91
91
100
90
92
92
92
92
75
92
0
0
0
0
0
0
0
0
0
0
10
90
94
8
0
20
0
10
100
17
0
0
0
0
94
83
83
83
100
100
63
96
96
96
100
93
86
71
83
77
91
79
7
7
0
0
0
9
61
28
50
50
62
79
75
73
85
96
90
18
18
0
13
13
0
82
100
90
93
100
93
0
0
0
7
5
0
5
0
7
7
4
4
4
0
0
0
0
0
0
0
93
83
75
36
18
0
0
100
100
94
94
95
95
100
100
0
0
9
0
0
0
0
0
0
0
4
4
4
4
0
30
0
8
0
0
9
0
0
0
0
0
0
8
100
100
100
100
92
92
0
0
0
0
0
0
0
0
0
0
0
0
0
0
14
14
14
14
14
0
9
0
8
0
0
0
0
0
0
0
0
20
8
0
0
7
7
7
21
15
64
75
90
100
100
86
89
95
93
100
94
95
95
100
0
0
0
0
0
60
0
0
0
15
15
95
100
90
71
93
0
0
0
5
5
0
0
0
6
0
40
40
7
7
7
0
50
0
0
0
18
4
4
4
19
14
14
8
10
91
91
0
61
61
95
100
100
24
23
23
23
23
8
12
17
0
0
0
0
0
0
0
0
97
98
82
82
82
0
0
0
0
6
15
15
37
37
64
67
92
64
87
100
80
58
83
67
100
73
92
85
91
86
79
100
100
83
87
62
62
62
70
70
70
0
100
91
23
0
9
0
0
0
0
0
0
0
6
0
0
0
0
100
96
97
97
97
92
97
97
100
100
93
91
100
87
96
0
7
7
7
7
7
7
7
7
7
7
90
95
95
80
92
29
82
0
0
0
0
0
30
0
0
0
0
17
25
0
17
0
0
0
0
0
0
0
0
0
17
23
5
0
0
20
8
8
0
0
0
0
0
0
0
0
82
7
92
80
21
21
54
36
8
8
8
0
0
0
100
100
100
100
100
100
100
100
100
80
41
0
65
50
0
0
0
0
100
100
100
100
100
100
96
96
100
100
100
100
82
95
85
79
94
47
37
0
4
25
25
23
47
47
87
87
0
0
0
0
0
0
0
0
100
100
100
90
100
100
100
0
0
0
0
100
100
100
100
90
0
0
67
80
90
90
41
90
100
100
100
100
100
0
72
0
0
8
90
10
5
5
5
13
0
0
8
8
13
10
0
4
4
85
85
93
93
100
20
20
20
20
79
85
85
95
92
79
100
100
100
100
83
83
0
5
5
5
0
10
10
10
70
54
53
67
45
40
79
81
52
54
67
67
67
70
59
59
67
67
74
74
93
100
100
100
100
92
0
0
0
0
0
14
0
0
0
0
0
0
0
0
0
0
60
80
83
83
83
83
91
100
94
86
56
52
52
52
42
42
42
0
0
0
0
94
31
0
0
8
8
0
0
0
0
0
0
28
35
31
31
31
0
100
100
27
9
0
14
7
17
11
17
25
25
8
18
18
10
33
33
7
69
0
0
7
7
7
0
0
100
75
9
9
92
0
0
0
0
14
14
14
14
14
0
0
0
100
86
95
92
92
93
93
93
82
100
92
92
92
92
0
0
0
0
0
0
20
8
8
8
8
0
0
8
10
0
8
0
0
0
0
0
0
0
0
0
0
0
0
0
0
0
20
20
0
8
8
7
7
7
0
0
0
0
0
0
0
7
7
7
93
0
0
0
0
0
9
9
9
9
8
0
0
0
0
0
0
0
0
9
0
0
0
0
0
0
0
0
0
90
90
0
0
0
0
0
0
0
0
0
0
0
6
6
25
40
57
57
57
57
57
64
64
64
64
50
50
50
50
0
0
0
0
0
8
8
8
10
10
36
10
12
12
0
0
0
0
83
83
52
10
10
61
54
54
50
0
0
8
8
0
0
0
0
9
9
15
0
0
0
0
0
0
0
10
0
73
86
87
92
92
90
50
96
96
96
96
33
76
76
97
97
97
94
94
95
90
75
90
90
90
91
98
98
94
93
93
93
90
90
90
90
90
90
86
0
0
0
0
12
12
12
0
0
9
0
0
0
0
0
0
0
0
0
0
33
9
9
9
50
73
0
0
0
0
0
18
0
100
100
100
93
80
91
93
100
85
100
100
93
77
100
64
100
100
60
60
77
100
94
94
89
89
0
0
0
20
6
12
25
0
0
0
0
0
0
0
0
0
0
0
0
0
0
0
0
0
0
0
0
0
0
0
0
0
0
0
0
91
91
0
0
0
0
0
0
0
0
0
0
0
0
9
0
0
0
0
0
0
83
6
80
84
84
0
0
0
0
0
0
0
100
100
100
96
96
100
100
96
96
96
100
100
95
94
94
89
94
75
0
0
0
0
0
0
0
0
40
0
8
8
0
0
0
0
0
0
0
0
0
0
9
0
0
0
0
0
0
0
0
0
0
0
0
0
4
4
4
15
0
0
0
0
0
12
0
0
0
0
0
0
7
0
0
8
13
0
0
0
0
0
9
18
54
10
10
0
0
0
0
0
0
0
0
0
0
0
0
0
0
0
36
47
0
0
0
7
7
7
7
7
7
95
5
5
0
0
0
0
0
0
0
0
0
0
0
6
6
6
0
0
0
0
0
0
91
100
64
92
82
100
92
100
92
90
90
100
93
100
91
100
100
75
92
93
100
100
100
100
100
94
100
100
100
35
0
6
6
0
0
0
7
5
8
0
0
0
15
5
5
0
0
0
0
0
0
8
8
7
12
12
0
0
0
0
0
0
7
7
0
8
10
10
0
0
8
0
0
0
0
0
0
94
100
100
71
93
0
0
0
0
0
0
0
0
0
0
0
0
0
85
100
6
0
0
0
10
0
0
0
0
0
0
0
0
0
0
0
0
0
9
0
0
0
0
0
0
0
0
13
13
0
0
0
0
0
0
0
0
0
0
0
0
4
47
90
100
100
0
0
0
0
90
80
87
0
0
0
0
0
6
6
9
9
14
14
0
8
0
0
0
0
0
0
14
14
0
0
15
0
18
18
18
18
23
23
0
6
6
6
0
100
100
100
70
91
58
0
0
0
0
10
0
0
0
0
0
100
100
100
100
100
0
64
45
69
69
82
0
0
60
50
42
64
64
50
50
50
20
0
0
[truncated: 52,340 more rows]
