# Supplementary material for: Ecological genomics in the Northern krill uncovers loci for local adaptation across ocean basins
Source: Nat Commun. 2024 Aug 1;15:6297. doi: 10.1038/s41467-024-50239-7 (PMC11294593; doi:10.1038/s41467-024-50239-7)
Supplement: Supplementary file 15 — Source Data [file 41467_2024_50239_MOESM15_ESM.zip › Source_data/Source_data.Fig_S17/Source_data.Fig_S17B/Source_data.Fig_S17B.non-repeats.3_UTR.tsv]

# Methylation frequencies at CpG sites in 3_UTR regions (mean freq = 72 %; n = 41728 )
# Frequencies (%) rounded to integer in order to save space
# A complete dataset including genomic position and depth of coverage is available in the SciLifeLab data repository: 10.17044/scilifelab.22786928
CpG methylation frequencies in 3_UTR regions (%)
83
92
92
93
100
91
55
100
91
100
44
50
86
86
86
94
94
94
94
94
94
100
100
80
93
77
0
67
50
54
0
27
94
73
100
42
75
79
100
100
91
91
91
91
100
100
100
100
100
100
100
100
100
100
90
100
100
85
85
85
100
100
100
83
91
100
100
100
72
72
54
29
87
87
80
91
94
95
97
97
97
91
50
90
90
90
93
93
93
93
93
93
83
86
86
86
86
86
86
86
73
73
73
73
73
73
89
82
91
91
100
100
94
94
100
100
71
80
100
86
0
0
0
0
12
100
100
87
100
85
100
92
92
100
93
94
100
100
100
100
100
100
100
83
89
100
89
93
0
0
0
0
0
0
60
89
73
100
100
92
92
92
100
100
73
100
100
100
100
100
79
95
8
90
90
100
82
92
29
10
31
47
84
84
69
87
69
30
0
33
87
87
81
50
100
100
50
0
85
73
76
86
0
0
0
0
0
50
92
100
83
50
85
90
95
95
100
100
83
83
56
52
25
97
80
38
46
56
0
0
33
86
86
46
0
76
36
64
86
86
85
100
30
86
86
74
100
86
6
45
58
96
96
96
95
95
100
75
93
100
100
94
79
92
100
82
93
87
95
95
95
100
82
92
83
93
79
85
82
100
94
100
36
18
37
37
37
37
35
35
35
35
35
35
35
35
35
35
35
35
35
35
35
35
35
35
35
35
35
35
7
35
35
35
35
38
27
27
27
27
33
33
35
34
43
43
47
32
32
32
32
38
38
38
50
36
36
36
36
36
36
41
40
39
38
38
43
43
33
33
35
30
30
30
52
35
35
41
41
20
38
38
32
38
38
38
38
38
38
39
39
39
39
39
39
39
39
15
15
15
18
18
37
56
100
100
100
100
100
100
91
100
100
100
100
0
0
12
0
0
8
7
0
0
0
23
100
100
100
0
100
0
100
90
100
100
69
100
15
64
83
100
98
86
87
83
83
94
83
87
95
95
89
95
95
79
90
95
95
90
82
94
94
78
93
93
95
88
94
97
98
87
87
98
96
97
78
95
95
95
95
65
98
83
83
91
91
91
91
91
95
90
100
91
95
97
95
95
95
95
69
82
62
77
90
79
76
76
80
100
100
91
100
100
88
93
80
92
100
76
94
79
79
86
72
81
76
83
90
54
0
20
36
0
30
77
100
85
82
82
82
82
91
91
91
91
91
82
82
82
82
82
0
0
0
0
0
0
0
0
0
0
0
0
0
0
0
0
4
4
0
0
0
9
33
94
81
100
79
90
80
100
77
100
93
58
100
100
100
0
0
37
82
0
0
8
0
0
0
70
80
100
90
100
87
100
100
100
100
100
93
92
94
90
100
93
94
82
100
94
94
94
94
100
100
100
100
100
100
100
100
100
94
0
27
100
100
100
100
94
94
94
79
21
0
0
10
10
10
0
8
0
0
0
77
90
91
33
69
0
10
0
90
80
80
87
87
82
100
100
100
100
41
0
73
65
95
78
94
84
71
95
46
92
100
100
100
100
93
90
100
27
100
100
100
100
100
100
100
90
100
100
100
100
100
82
92
92
100
86
86
100
100
93
100
100
100
100
0
0
0
0
0
0
0
8
0
71
100
100
68
85
85
80
100
100
92
78
100
0
67
86
35
88
23
50
40
85
100
92
93
80
87
93
93
92
61
46
31
54
54
94
43
0
100
100
53
32
0
9
44
96
84
67
100
95
100
100
90
5
5
0
0
83
83
83
0
100
92
83
92
61
60
82
80
92
100
100
100
0
0
0
44
91
85
93
75
91
91
69
90
90
90
90
90
100
90
92
100
100
82
0
0
90
100
80
40
30
31
80
53
90
100
0
100
80
100
25
82
64
100
100
0
0
90
90
100
100
100
100
100
100
100
93
93
100
100
100
100
100
18
100
100
89
100
100
100
100
100
100
100
100
100
94
100
100
60
60
95
47
100
94
45
75
96
100
100
92
89
95
94
100
95
93
95
96
94
100
73
92
82
100
100
100
91
91
100
100
100
100
100
90
83
83
100
27
100
80
54
92
5
89
89
77
83
31
19
94
87
97
90
10
64
90
90
91
91
91
100
82
80
100
100
80
87
80
79
92
100
68
68
68
0
0
0
44
0
6
6
6
6
0
0
12
12
0
100
100
75
0
89
100
94
93
100
93
92
100
100
100
100
100
86
100
100
100
100
100
100
76
100
92
88
88
100
100
100
100
90
100
100
100
100
91
100
100
100
82
92
53
50
56
93
100
100
92
100
100
92
100
81
81
82
0
100
92
58
0
15
0
17
93
81
84
17
0
25
100
94
100
56
64
60
44
70
70
60
20
100
100
100
100
100
95
100
71
91
87
0
0
0
83
50
83
70
91
91
64
80
88
61
84
84
84
84
76
79
79
71
40
78
85
87
87
76
7
83
100
75
53
87
65
100
92
100
100
100
25
70
17
50
100
100
100
67
89
90
93
93
62
100
100
95
90
92
93
100
100
100
100
0
0
10
45
64
50
10
54
64
50
35
40
33
27
27
93
89
79
100
96
81
79
0
0
0
0
0
53
73
95
94
85
85
87
100
90
94
7
7
0
0
0
93
6
6
60
73
100
93
93
93
91
92
91
0
0
53
91
7
70
100
0
100
95
95
95
95
100
87
100
100
100
100
100
100
100
100
92
95
89
85
85
54
30
92
73
71
100
100
80
0
0
0
10
56
8
8
93
93
100
80
82
83
42
86
86
86
94
94
100
100
88
78
60
82
82
48
100
100
93
97
97
100
100
0
92
94
75
94
92
76
70
67
93
93
94
94
75
100
92
92
94
94
100
57
67
78
0
0
0
12
0
0
0
92
89
0
20
92
0
0
0
80
92
100
100
100
100
87
100
100
100
100
100
91
63
96
91
100
95
95
74
65
70
88
42
46
91
78
71
100
92
92
100
91
91
91
82
100
100
90
90
90
86
90
38
25
23
70
100
100
100
100
58
27
82
93
90
86
92
0
8
71
54
100
31
93
10
46
77
9
100
64
80
92
92
76
86
96
40
0
0
82
82
0
100
94
8
87
100
100
100
85
92
90
100
80
100
92
93
100
100
100
83
100
100
100
91
90
92
75
80
92
100
90
100
100
100
87
87
100
91
91
100
100
100
100
77
65
0
82
64
67
92
92
73
100
92
100
0
0
9
0
0
100
100
100
100
100
100
69
100
50
87
87
87
87
87
87
88
87
93
82
79
79
100
95
95
95
100
85
82
90
90
80
86
100
100
100
100
100
100
100
30
68
62
86
39
93
100
100
100
8
4
47
39
83
27
57
70
68
63
68
21
9
85
100
91
100
100
100
100
100
100
100
100
100
92
78
78
90
95
89
100
83
96
93
100
92
100
92
93
100
100
67
89
100
94
79
79
100
92
100
100
100
92
91
78
78
84
86
86
61
100
92
80
87
0
9
7
7
100
89
94
87
87
100
92
100
100
40
90
100
100
100
100
94
91
33
64
87
87
100
100
100
91
0
100
100
100
14
0
0
0
0
0
0
0
0
0
0
0
0
0
54
0
8
8
0
0
0
0
0
0
0
0
0
0
0
0
0
0
0
0
6
6
0
17
36
88
79
100
100
94
100
100
100
87
69
69
100
46
92
83
70
0
9
82
50
85
54
0
100
80
100
100
100
62
100
100
91
47
0
58
27
27
40
73
17
8
83
50
85
90
95
95
94
87
100
93
93
100
100
100
100
100
100
0
94
95
71
87
65
81
89
91
91
81
82
87
0
93
100
100
100
100
100
80
92
100
90
100
100
94
100
100
93
0
17
17
8
29
17
0
0
0
0
0
58
92
0
10
0
0
8
0
0
0
87
94
94
83
100
90
100
93
100
87
87
92
91
76
86
96
96
96
73
61
83
100
92
84
100
100
94
92
92
86
100
88
92
92
95
50
8
73
100
100
0
0
0
42
42
0
0
0
0
0
5
0
0
0
94
94
85
60
60
91
94
94
7
13
0
100
100
100
0
0
10
85
87
91
10
0
100
90
85
100
100
92
93
90
0
0
0
0
0
7
0
0
0
92
100
100
100
93
78
67
86
90
100
93
93
92
100
100
100
100
100
100
100
100
100
100
100
40
60
100
100
85
100
100
100
87
64
92
94
6
93
93
92
92
100
100
83
27
90
81
95
86
86
91
100
86
86
94
36
6
23
6
70
60
79
100
100
92
93
8
76
90
100
100
94
63
100
96
92
50
0
0
0
61
90
67
73
40
83
36
48
100
57
50
77
73
73
82
80
67
87
93
82
89
76
70
44
100
47
100
93
95
82
100
91
92
0
0
0
0
93
100
60
0
0
0
0
0
0
15
8
92
71
56
53
100
100
87
100
100
100
100
100
100
100
100
100
100
92
92
93
92
65
42
90
22
100
95
89
53
67
96
96
93
61
95
100
73
94
77
88
89
77
77
86
65
85
94
89
90
100
92
100
91
90
100
100
100
91
94
95
90
92
92
28
81
81
73
93
100
100
0
0
75
94
94
93
93
[truncated: 39,732 more rows]
