# Supplementary material for: Ecological genomics in the Northern krill uncovers loci for local adaptation across ocean basins
Source: Nat Commun. 2024 Aug 1;15:6297. doi: 10.1038/s41467-024-50239-7 (PMC11294593; doi:10.1038/s41467-024-50239-7)
Supplement: Supplementary file 15 — Source Data [file 41467_2024_50239_MOESM15_ESM.zip › Source_data/Source_data.Fig_S17/Source_data.Fig_S17B/Source_data.Fig_S17B.repeats.3_UTR.tsv]

# Methylation frequencies at CpG sites in 3_UTR regions (mean freq = 79 %; n = 46810 )
# Frequencies (%) rounded to integer in order to save space
# A complete dataset including genomic position and depth of coverage is available in the SciLifeLab data repository: 10.17044/scilifelab.22786928
CpG methylation frequencies in 3_UTR regions (%)
92
100
95
92
91
94
36
95
87
73
92
92
92
94
93
96
91
91
95
95
95
95
80
92
96
84
84
59
59
0
100
100
92
77
100
67
100
92
92
90
81
81
83
83
83
70
71
82
100
100
100
100
100
100
91
91
91
91
92
100
92
92
83
93
100
100
0
81
100
100
100
82
90
44
93
91
33
29
29
29
74
62
62
85
68
93
93
88
94
81
94
94
91
65
98
100
100
100
36
83
80
83
67
80
94
100
100
100
100
87
94
94
82
60
94
93
70
100
73
100
100
6
0
0
0
100
100
80
95
95
95
0
29
100
83
77
77
91
91
91
73
100
93
93
80
92
100
93
93
100
100
100
100
77
100
100
85
100
79
91
83
90
73
92
0
23
90
90
100
92
87
87
100
95
100
100
88
88
100
100
95
100
100
96
96
100
91
100
94
100
92
8
67
67
43
0
20
75
71
86
57
60
0
0
10
10
10
10
10
87
100
90
92
92
70
89
87
87
81
72
73
0
80
85
42
42
0
0
0
0
91
100
0
8
8
0
0
0
0
40
0
0
0
0
0
8
46
0
7
93
93
0
5
60
91
43
95
67
91
83
0
100
86
91
100
100
37
95
77
94
79
95
100
92
100
92
95
95
100
100
100
100
100
36
92
90
86
86
100
100
94
100
94
86
86
94
83
92
100
100
91
91
94
100
100
100
40
100
0
0
0
0
0
0
12
12
100
64
85
85
85
91
91
91
91
91
91
74
82
92
92
94
94
81
85
94
81
87
92
92
72
79
79
87
93
72
55
90
90
90
90
90
90
82
82
97
77
23
82
100
75
94
100
100
100
100
92
92
91
92
98
98
86
86
100
93
76
76
76
76
76
76
76
76
76
76
76
76
76
76
91
91
91
91
91
91
91
95
93
94
95
95
95
96
84
84
98
80
96
84
85
91
93
94
95
91
91
91
81
93
93
95
86
86
100
100
100
100
100
100
0
0
38
9
0
25
89
82
90
93
100
100
100
72
95
100
100
100
100
100
100
100
100
83
73
85
73
79
66
86
55
82
82
62
75
63
72
72
82
59
84
82
82
86
86
86
86
69
70
75
53
53
82
82
90
75
91
94
94
57
100
85
85
7
0
14
0
6
6
33
5
5
90
100
92
18
100
91
100
100
100
100
100
100
100
92
100
100
100
100
100
100
82
100
100
100
92
92
92
92
100
87
87
100
100
27
30
14
14
14
0
0
0
0
73
100
100
30
93
87
100
94
100
100
100
87
86
100
95
95
100
38
83
69
73
100
77
100
100
81
100
75
94
90
100
100
100
100
54
100
92
100
93
90
100
100
94
86
86
86
93
91
91
91
95
95
95
95
92
92
95
94
100
93
100
100
100
100
92
92
100
100
100
90
100
100
100
42
100
94
94
100
90
90
93
93
100
85
93
83
85
87
93
100
100
94
100
92
100
100
100
100
100
100
94
94
77
77
50
0
100
93
100
100
100
100
100
100
100
100
100
54
54
92
92
20
100
42
40
36
54
83
83
94
80
100
100
90
100
100
100
100
100
35
63
78
87
87
87
85
79
84
60
90
90
90
84
83
83
78
71
70
79
79
95
85
88
74
65
78
66
72
78
78
84
82
90
90
90
90
86
86
73
0
100
100
100
94
94
50
100
0
0
48
48
27
18
43
0
83
100
100
100
100
83
56
100
100
100
100
56
50
100
83
73
95
96
80
82
82
100
46
100
53
100
100
92
100
100
100
100
96
88
88
41
100
91
100
52
52
93
93
93
93
100
87
87
88
95
59
31
89
100
64
64
89
71
91
100
94
100
100
100
40
100
92
92
58
90
0
79
100
100
83
86
69
64
85
69
95
95
95
95
95
95
95
86
86
29
100
95
100
92
6
67
67
73
25
25
27
0
100
30
79
100
100
86
78
68
77
87
87
100
87
80
100
73
98
98
91
95
95
95
81
81
81
71
55
55
85
85
85
92
73
90
86
86
80
85
85
85
85
85
61
74
84
66
66
75
70
69
0
0
0
100
92
83
90
90
58
36
100
58
100
89
82
80
81
83
100
73
82
82
14
31
26
45
45
100
100
89
64
82
96
50
50
64
64
0
10
0
42
93
92
89
83
91
81
84
84
97
93
93
93
93
94
94
19
96
96
96
96
96
68
85
85
90
90
87
65
86
100
100
100
100
100
82
100
100
100
100
100
100
100
100
100
100
100
100
100
50
92
29
67
87
94
100
93
93
93
86
100
100
100
100
100
100
95
95
95
100
95
95
95
95
100
100
100
100
100
100
100
100
100
100
96
96
96
96
96
100
92
86
95
95
92
94
94
100
100
88
45
82
83
94
72
100
90
100
75
100
100
100
82
100
82
82
91
70
100
100
75
75
92
92
92
92
90
25
73
7
0
94
93
93
93
100
92
100
100
100
100
100
92
100
33
100
100
100
91
92
100
50
88
88
90
100
82
53
100
100
100
100
100
81
81
81
73
73
69
69
88
88
88
92
100
100
92
92
67
67
91
100
100
100
100
100
93
95
95
94
79
82
91
100
100
90
9
9
9
92
91
95
95
95
95
95
100
93
87
94
92
92
92
79
96
85
87
81
81
95
95
95
94
89
90
90
90
83
100
70
9
100
82
74
82
81
81
90
0
91
91
83
80
85
88
88
88
100
54
54
83
93
93
93
93
93
92
100
100
75
94
94
100
100
100
100
100
100
100
100
100
86
86
87
80
80
100
92
92
37
60
94
76
87
91
85
100
0
67
19
53
54
43
100
94
47
86
86
86
94
88
100
100
0
100
90
70
67
100
50
85
58
58
89
89
71
85
86
87
67
72
96
96
96
96
100
100
60
75
100
50
50
80
50
80
60
60
93
93
83
83
85
85
85
85
85
93
92
100
79
54
100
75
93
100
92
92
100
100
100
93
100
88
90
90
90
100
100
100
100
91
50
87
100
100
94
100
83
77
77
100
100
94
92
75
92
0
10
15
8
0
42
82
95
72
100
82
100
100
100
100
100
100
100
95
87
93
79
91
80
89
89
64
64
64
64
64
64
64
64
90
100
67
85
50
91
96
94
56
75
80
18
0
0
0
0
0
0
94
94
100
100
100
100
100
100
93
90
0
0
0
0
0
0
17
17
92
100
100
90
90
90
90
94
94
94
94
100
95
91
100
100
100
100
100
100
100
100
100
45
45
54
54
54
54
50
46
46
46
54
54
50
50
50
54
54
54
54
54
54
50
60
60
60
60
100
100
100
100
100
100
93
80
80
80
100
100
100
30
18
18
54
29
90
85
85
100
37
100
100
100
64
73
25
96
96
78
78
71
87
73
100
54
90
94
91
93
93
100
90
90
90
90
90
93
93
100
100
73
71
90
92
67
77
100
100
67
87
33
33
6
0
0
46
50
6
97
96
81
96
96
92
83
94
87
94
47
88
89
89
89
94
87
67
86
35
93
100
95
100
96
75
86
100
100
100
69
69
93
93
93
100
85
100
0
0
0
10
10
10
100
100
85
80
80
50
94
100
60
73
100
90
86
90
90
85
79
100
79
87
73
100
100
100
90
92
100
100
100
100
100
64
0
77
75
75
100
100
100
100
100
100
83
83
83
100
100
100
100
83
100
100
100
40
100
100
93
93
91
92
61
61
50
50
50
50
50
50
50
50
67
67
67
67
67
67
80
80
100
92
70
100
100
73
86
93
91
70
100
73
73
89
90
100
92
96
89
80
58
59
59
87
68
73
11
59
19
72
42
57
63
36
45
32
82
64
59
5
83
100
100
79
92
100
100
100
100
85
100
100
92
100
0
21
80
56
82
67
58
93
73
67
30
73
73
83
8
8
8
8
90
90
90
98
98
98
95
95
94
92
97
91
87
95
94
94
94
94
94
95
92
94
92
89
93
60
10
95
86
90
90
90
90
100
100
100
100
17
30
30
80
100
100
50
40
100
75
77
100
100
100
82
82
93
95
95
0
40
8
0
0
0
0
0
0
0
0
0
54
0
50
92
92
57
57
44
94
94
94
94
94
54
93
88
83
100
94
23
95
95
95
94
94
94
93
82
94
0
90
100
100
100
87
100
94
100
100
100
100
100
100
94
94
100
100
100
100
100
100
100
100
100
47
100
100
70
100
100
91
0
0
67
92
90
90
100
100
10
10
0
0
50
94
94
94
94
94
23
100
79
79
79
79
79
79
87
75
88
88
83
83
83
83
25
42
57
80
38
71
87
87
87
87
87
71
50
68
82
90
87
91
96
96
96
96
96
92
93
75
71
79
80
54
100
93
100
95
83
100
100
100
100
100
100
100
0
0
80
0
70
83
83
40
10
89
0
44
20
100
90
93
94
94
54
17
0
0
20
45
42
42
42
44
6
6
0
0
100
82
100
91
91
93
93
100
100
100
100
100
100
100
93
87
87
100
88
88
88
100
100
100
100
100
100
100
100
100
100
85
100
100
100
100
100
50
50
100
100
58
75
75
75
75
80
100
100
100
69
82
82
93
93
84
91
76
[truncated: 44,814 more rows]
