# Supplementary material for: Ecological genomics in the Northern krill uncovers loci for local adaptation across ocean basins
Source: Nat Commun. 2024 Aug 1;15:6297. doi: 10.1038/s41467-024-50239-7 (PMC11294593; doi:10.1038/s41467-024-50239-7)
Supplement: Supplementary file 15 — Source Data [file 41467_2024_50239_MOESM15_ESM.zip › Source_data/Source_data.Fig_S17/Source_data.Fig_S17B/Source_data.Fig_S17B.repeats.intron.tsv]

# Methylation frequencies at CpG sites in intron regions (mean freq = 80 %; n = 10107603 )
# Frequencies (%) rounded to integer in order to save space
# A complete dataset including genomic position and depth of coverage is available in the SciLifeLab data repository: 10.17044/scilifelab.22786928
CpG methylation frequencies in intron regions (%)
40
40
90
90
90
90
75
82
82
67
100
54
80
67
67
80
100
64
100
100
100
100
90
100
0
100
100
100
94
89
100
100
100
100
100
84
84
91
100
94
94
94
50
100
100
100
50
90
87
82
87
100
100
100
100
100
95
95
83
100
54
91
88
92
100
100
92
95
95
95
95
100
94
100
93
94
100
78
78
58
33
70
89
100
87
100
100
88
58
92
92
92
100
75
86
91
100
100
76
91
7
78
78
96
44
69
83
83
100
87
93
89
89
89
84
94
100
87
87
85
83
100
83
73
95
100
83
46
89
88
54
71
71
100
80
95
95
8
83
100
100
91
85
0
0
0
7
7
92
92
91
91
85
85
73
0
0
0
0
91
91
91
80
80
90
90
90
90
90
82
82
82
92
92
60
90
50
50
47
47
36
27
20
20
61
61
70
61
64
67
80
79
69
69
69
90
54
90
0
92
92
92
100
100
100
90
90
90
90
90
100
100
100
100
100
90
90
100
100
100
100
100
100
100
100
100
100
100
100
100
92
100
92
83
83
89
89
79
90
90
42
6
6
0
0
65
35
100
100
100
100
100
71
71
71
71
100
100
100
100
100
100
92
100
100
0
100
0
0
0
12
0
0
100
93
88
83
87
83
8
0
0
0
0
0
0
0
0
0
0
100
91
91
82
82
75
75
100
100
100
100
100
100
92
92
92
92
83
83
83
91
91
85
85
85
85
100
100
100
100
100
100
92
25
15
91
75
61
92
92
85
85
92
92
92
92
0
87
87
79
77
92
100
100
100
92
75
93
93
93
71
100
94
94
94
50
69
100
75
71
52
27
92
94
67
92
0
25
85
4
72
22
92
85
40
83
44
87
40
67
29
92
56
46
69
69
84
30
68
40
78
78
78
28
40
73
24
24
12
8
12
50
50
50
50
46
46
46
59
59
59
68
46
46
46
71
63
58
74
94
62
67
72
68
64
62
62
58
50
50
50
84
44
79
81
90
90
86
86
82
82
80
100
70
93
65
100
92
100
100
100
9
14
0
0
78
78
80
77
90
80
80
44
27
82
82
65
87
74
74
81
58
50
89
89
67
67
74
71
64
48
80
77
77
77
75
27
61
63
92
92
80
69
87
90
100
100
85
100
100
100
100
92
92
92
73
64
64
70
70
6
82
14
14
0
0
100
100
100
100
90
90
0
92
90
90
90
90
100
70
80
80
80
80
100
100
80
80
91
80
82
70
67
94
94
92
91
83
91
90
100
100
87
87
90
73
100
100
100
92
92
46
36
100
100
92
75
75
69
67
94
94
88
88
88
100
100
100
100
91
94
94
92
92
100
100
100
100
96
95
92
92
96
96
93
91
96
95
91
100
61
96
96
93
94
100
100
87
87
87
80
100
80
87
87
100
100
100
87
100
92
0
85
85
85
85
85
83
100
100
73
73
73
100
100
20
0
0
64
40
100
100
100
100
73
73
92
60
0
64
0
0
8
75
94
77
29
60
77
80
0
50
7
12
10
27
86
33
50
92
92
86
86
86
100
86
90
54
92
92
61
50
50
92
54
93
92
100
90
40
40
60
100
100
54
83
90
77
93
82
82
92
0
10
82
6
0
80
80
75
75
76
76
87
87
87
80
89
89
89
89
61
61
100
100
100
100
100
87
92
73
78
79
40
47
94
94
94
100
82
82
100
100
100
94
94
94
80
75
86
86
80
57
100
100
92
100
88
58
54
91
91
91
93
93
82
82
82
82
82
82
57
57
50
47
100
87
87
92
91
91
50
95
95
95
77
92
76
82
80
93
100
100
50
92
64
64
100
100
100
47
47
100
59
100
33
0
0
36
36
70
70
95
95
100
100
90
90
0
8
8
30
71
93
92
73
77
100
91
25
94
91
61
80
67
67
67
45
88
88
88
93
73
73
94
94
84
82
82
100
94
30
69
69
69
69
90
90
90
100
100
100
82
82
82
100
100
100
100
100
92
92
100
90
73
73
92
92
100
100
100
100
100
100
92
92
92
100
100
100
100
91
91
100
100
100
100
100
100
100
100
100
91
91
91
91
91
70
64
83
94
94
94
94
94
100
67
100
100
100
100
100
100
100
91
30
83
81
100
95
44
91
92
92
92
18
92
92
92
92
100
100
100
100
100
100
86
73
100
100
100
91
100
73
86
42
100
70
91
100
100
10
100
100
83
80
100
73
100
94
94
100
100
100
87
100
50
50
100
100
100
100
100
100
100
100
100
100
100
85
91
70
70
100
100
92
92
92
100
81
81
94
100
100
100
100
100
86
100
57
94
79
79
100
100
88
88
79
79
100
100
67
87
86
86
100
100
94
100
77
86
100
95
95
100
100
100
92
57
64
89
89
82
82
87
92
81
100
100
75
82
94
100
94
83
100
100
100
100
100
100
100
54
92
90
85
86
60
61
67
55
55
75
75
100
100
92
92
92
100
100
100
100
91
85
91
100
100
100
100
100
31
92
92
100
100
91
91
86
92
92
100
100
100
100
100
100
100
100
83
83
83
80
80
100
93
92
100
94
94
93
100
93
100
100
100
100
88
88
100
70
58
83
80
80
92
87
100
100
100
91
100
100
70
100
100
100
100
100
100
90
100
100
100
100
100
100
100
91
92
92
100
100
90
44
96
96
96
100
96
69
90
79
7
45
90
67
75
80
96
95
94
50
61
44
100
71
87
30
62
83
83
83
50
52
82
82
88
67
16
90
100
100
81
42
62
57
69
85
85
94
100
44
83
92
61
100
100
86
84
84
53
50
82
82
100
100
100
90
100
100
100
100
100
100
100
87
87
69
69
60
60
75
100
100
70
70
80
80
91
91
82
82
100
100
100
92
92
100
100
64
64
92
92
92
70
90
93
93
93
93
100
100
100
100
100
87
87
87
87
87
87
87
91
33
75
25
91
50
79
91
80
67
61
70
85
53
53
64
100
77
70
73
91
82
30
25
82
100
85
92
80
60
75
90
100
100
92
92
77
45
45
100
100
100
42
92
38
100
91
82
82
91
90
90
100
100
100
100
100
100
100
100
100
100
100
100
100
100
100
100
0
0
0
0
90
85
45
91
82
82
82
100
100
90
100
100
100
100
100
100
89
100
100
100
70
69
69
80
100
95
94
94
100
80
100
100
100
100
100
100
86
43
75
19
100
100
95
95
82
95
79
94
75
75
80
100
100
100
79
100
100
100
100
89
100
100
93
93
93
100
100
90
57
100
100
100
100
91
91
93
93
92
100
75
100
60
100
100
100
100
100
75
86
90
73
86
92
93
93
83
94
100
86
87
33
33
33
33
33
87
100
100
100
100
100
100
100
100
93
86
100
100
92
94
94
94
94
94
94
93
100
92
100
100
95
95
95
73
94
92
84
84
84
100
95
95
95
100
100
95
95
95
95
95
95
95
89
89
89
64
64
90
87
87
100
100
100
77
90
100
100
94
94
94
100
100
100
100
100
100
87
92
100
100
100
100
95
95
95
95
75
75
75
75
75
75
91
91
93
93
93
93
92
92
70
100
100
100
100
91
91
91
93
100
100
92
100
90
90
83
93
80
100
100
100
100
100
100
100
100
100
100
100
100
91
91
100
100
100
100
100
100
100
75
75
92
92
92
92
92
91
91
91
70
100
92
82
100
100
75
92
92
85
82
60
100
100
89
50
80
45
92
67
86
92
93
91
91
87
91
94
94
88
95
95
89
96
96
88
94
100
100
100
100
100
100
100
100
90
100
94
100
96
96
95
77
95
100
100
96
96
89
88
88
96
96
94
90
100
100
83
94
100
67
67
67
100
96
93
93
100
100
96
100
100
100
96
96
100
100
18
100
95
95
100
100
96
96
96
96
96
89
100
78
78
68
68
100
100
100
100
91
94
100
100
100
68
68
94
100
100
92
95
95
94
73
23
93
80
95
95
100
89
69
80
100
100
100
91
91
92
100
100
82
92
92
75
100
100
100
83
93
92
100
93
82
100
100
80
100
100
100
79
100
92
100
100
100
100
82
82
82
82
78
78
78
78
78
54
54
91
85
85
65
65
65
65
65
65
65
100
100
92
92
77
90
100
87
87
100
80
90
100
100
100
92
92
91
100
100
85
100
100
100
100
100
92
100
100
100
100
92
100
100
100
67
67
73
30
100
100
80
83
100
75
75
75
30
30
100
0
100
100
100
92
36
60
80
80
80
100
100
100
100
83
47
47
14
9
0
50
50
6
100
100
91
91
77
33
69
67
40
70
21
94
94
70
83
83
78
69
59
29
60
54
84
81
81
71
73
85
85
85
94
0
100
100
70
100
100
100
0
100
100
100
100
79
79
79
79
79
79
79
79
79
79
79
79
79
79
79
60
82
82
82
82
82
82
82
82
82
82
82
82
83
83
83
83
85
85
85
85
29
29
29
29
29
29
0
100
100
86
86
86
86
100
9
75
100
100
100
0
92
92
91
100
0
0
0
0
90
100
100
100
100
91
92
92
100
100
85
70
80
85
90
10
45
82
82
70
70
80
80
90
93
[truncated: 998,000+ more rows]
