# Supplementary material for: Ecological genomics in the Northern krill uncovers loci for local adaptation across ocean basins
Source: Nat Commun. 2024 Aug 1;15:6297. doi: 10.1038/s41467-024-50239-7 (PMC11294593; doi:10.1038/s41467-024-50239-7)
Supplement: Supplementary file 15 — Source Data [file 41467_2024_50239_MOESM15_ESM.zip › Source_data/Source_data.Fig_S17/Source_data.Fig_S17B/Source_data.Fig_S17B.repeats.cds.tsv]

# Methylation frequencies at CpG sites in cds regions (mean freq = 75 %; n = 59858 )
# Frequencies (%) rounded to integer in order to save space
# A complete dataset including genomic position and depth of coverage is available in the SciLifeLab data repository: 10.17044/scilifelab.22786928
CpG methylation frequencies in cds regions (%)
8
100
100
100
100
0
0
0
0
0
31
88
50
91
100
50
10
10
100
100
100
100
100
100
100
0
0
0
0
0
0
0
91
100
100
100
100
100
94
94
0
100
100
90
67
67
100
93
93
100
100
88
65
82
54
86
7
7
21
23
20
40
8
20
46
0
69
69
56
56
25
93
87
87
0
0
0
0
4
4
0
0
0
94
94
92
93
93
94
83
98
96
86
96
63
95
91
88
83
89
92
94
94
91
97
83
88
97
61
86
100
100
94
10
83
93
80
93
83
79
95
100
90
100
92
0
8
80
93
10
94
82
93
100
100
100
100
100
100
94
70
86
86
86
35
90
90
82
85
85
20
8
12
95
86
100
83
83
87
84
62
62
62
93
93
70
90
71
69
69
83
75
61
53
80
84
37
64
54
82
82
51
40
91
50
92
91
91
85
78
100
100
8
5
0
100
100
100
100
100
100
90
100
100
100
100
100
100
100
100
100
100
91
91
67
27
7
0
0
45
45
45
85
85
85
40
7
10
20
20
100
84
84
84
84
100
100
94
93
94
73
94
94
100
90
91
91
91
83
94
81
53
53
50
68
33
0
96
96
87
82
81
100
93
93
92
87
92
0
83
75
75
62
35
77
45
14
95
100
94
93
94
0
0
20
17
20
94
94
63
92
89
91
79
96
67
93
88
88
97
93
94
94
94
81
76
73
88
74
87
88
91
91
91
88
95
87
87
93
93
90
69
86
96
96
9
7
77
77
91
10
18
85
9
9
0
86
94
79
85
79
93
93
93
94
96
73
92
94
97
97
97
97
97
70
93
93
17
18
18
18
27
86
53
100
86
89
50
54
60
54
64
64
64
90
90
81
72
76
97
82
88
75
72
64
83
83
80
85
70
85
69
89
89
89
70
83
90
90
100
100
100
100
0
18
30
18
71
71
71
71
83
67
79
100
100
100
100
91
90
100
100
100
100
100
100
100
40
0
0
9
0
0
100
73
7
100
100
90
92
100
100
100
100
100
100
100
100
100
100
100
100
100
80
91
0
0
0
95
95
95
84
84
93
74
66
88
84
91
84
80
81
91
91
83
41
81
89
78
90
90
89
77
85
88
83
59
86
67
79
88
90
87
75
87
53
87
81
82
79
86
84
33
88
60
87
76
100
100
100
100
92
95
8
0
100
91
91
73
82
82
31
31
92
92
92
90
93
93
87
87
83
83
100
91
92
18
18
18
83
92
75
60
83
67
67
67
100
100
100
92
96
96
100
100
100
100
100
100
100
100
100
100
100
85
12
12
0
60
93
95
90
90
53
53
81
47
100
100
100
94
94
85
94
100
100
100
100
100
100
29
7
6
27
36
36
0
0
0
0
60
58
60
18
0
91
0
70
70
0
81
90
6
90
90
29
24
85
80
93
94
94
100
76
76
76
76
100
100
20
20
30
38
38
33
45
45
87
70
78
67
78
79
67
63
68
0
42
30
0
0
100
100
100
61
53
93
68
87
80
100
18
0
0
0
0
6
100
100
100
100
100
95
64
100
91
100
94
50
50
100
100
83
82
82
82
90
0
0
56
56
0
0
81
90
100
76
43
69
69
69
30
30
0
0
93
0
92
72
85
81
50
53
53
93
82
15
23
75
25
89
89
43
100
21
0
25
10
10
80
50
60
82
76
78
81
36
36
9
9
9
0
100
91
100
100
100
94
92
50
84
87
81
9
0
0
8
9
0
0
0
0
18
0
0
14
0
36
0
0
36
18
9
91
91
83
54
0
77
72
38
0
8
0
70
10
100
100
100
70
100
100
93
79
92
100
89
95
93
91
90
100
100
100
35
90
60
90
80
46
18
100
100
100
0
0
37
45
15
82
29
54
100
95
62
100
92
33
88
88
9
80
88
81
83
83
87
80
86
86
75
92
68
82
100
73
92
92
100
100
93
93
83
83
92
82
100
0
0
0
90
79
8
0
12
12
80
6
6
100
100
100
100
73
93
88
88
92
100
94
92
100
40
92
0
0
0
0
0
0
0
0
64
61
90
86
86
86
100
100
100
100
92
92
93
77
91
100
10
0
0
0
20
0
7
13
18
8
82
82
67
95
92
92
67
80
78
85
89
77
77
83
90
90
100
80
100
92
92
95
87
100
90
87
100
95
87
73
70
64
70
90
100
67
88
100
79
88
62
62
91
80
85
100
100
100
0
0
27
62
60
94
94
60
31
69
83
73
96
96
93
72
87
87
94
90
90
65
76
76
68
95
92
100
100
90
54
95
91
20
23
31
31
0
0
100
100
87
100
86
86
100
100
100
100
100
100
100
100
100
100
100
100
42
87
87
73
100
82
0
0
20
20
92
91
85
94
69
81
83
83
79
82
96
92
91
94
96
100
58
73
87
100
100
40
92
100
100
100
32
67
79
24
29
25
30
0
0
0
0
0
0
0
0
0
95
95
80
100
90
100
93
83
95
95
95
95
90
90
90
90
100
100
100
100
94
100
93
93
91
58
58
80
100
100
100
100
100
100
100
100
100
100
100
100
100
20
100
7
0
0
0
95
0
70
40
70
0
0
82
100
100
100
91
87
87
87
87
87
87
100
100
100
92
100
100
100
100
100
100
100
100
64
90
100
100
100
100
100
0
0
9
79
0
0
0
95
9
89
97
97
100
89
100
45
61
56
67
89
92
92
93
95
95
95
95
94
67
100
85
50
81
88
44
88
88
82
71
77
87
94
82
33
85
85
80
73
100
100
100
92
92
60
60
83
36
91
54
100
40
100
100
61
100
36
37
37
90
38
8
0
0
0
100
100
100
0
0
0
0
93
93
92
92
8
6
0
37
44
0
0
60
0
0
92
92
92
83
10
100
100
90
100
100
0
0
90
100
100
87
100
93
100
100
82
90
76
82
82
100
68
45
68
91
100
70
72
100
24
0
94
33
6
73
76
0
40
90
100
95
95
100
15
6
100
94
89
100
0
9
0
94
94
90
100
100
0
27
80
100
0
0
38
10
8
10
0
0
91
70
70
94
91
95
87
91
100
91
100
100
100
100
0
85
100
92
80
92
60
100
100
94
94
79
79
23
82
100
100
100
100
100
100
100
100
54
54
54
54
100
100
100
100
100
100
100
100
92
92
72
50
58
79
85
56
67
100
100
92
92
100
100
91
73
91
91
91
92
92
92
100
100
100
100
100
100
100
100
100
100
100
92
100
64
71
69
82
85
85
36
27
27
33
100
100
0
100
100
100
56
56
0
0
18
0
100
73
73
73
92
100
71
82
82
88
83
73
78
95
74
100
59
100
100
80
78
85
42
74
78
75
93
100
87
92
92
83
100
75
94
89
87
87
94
94
100
88
91
91
100
92
100
92
93
93
14
14
23
76
90
54
0
100
20
0
9
96
86
79
79
10
10
10
0
100
100
90
90
93
100
100
100
100
93
93
100
35
35
81
81
81
84
88
88
80
80
65
90
90
90
85
85
85
100
91
83
100
54
64
8
0
7
7
0
0
0
0
0
8
82
82
91
25
82
43
100
91
91
100
93
100
92
100
100
100
93
94
91
100
100
8
8
0
0
0
0
0
0
100
100
100
100
100
100
100
85
0
73
0
0
0
0
82
82
15
0
0
83
83
83
83
0
0
0
0
0
0
94
94
90
17
0
0
0
0
0
59
53
54
40
0
0
0
100
100
100
100
100
85
100
100
100
93
92
100
100
87
92
100
31
71
93
100
96
80
100
80
80
69
94
94
46
71
25
29
70
70
70
70
75
40
100
100
100
100
100
90
0
13
65
91
12
90
93
100
100
94
94
100
100
100
100
100
91
54
57
91
86
77
54
90
90
100
0
14
14
100
100
67
92
85
40
54
100
87
87
69
69
67
90
0
100
94
0
50
50
100
89
100
100
100
94
94
94
100
100
100
100
100
92
100
100
100
100
100
100
100
100
93
100
100
100
95
95
85
92
92
92
97
65
74
82
75
84
84
75
83
92
92
92
92
92
92
83
84
84
89
89
87
87
87
87
87
87
87
87
87
100
94
35
21
19
60
97
97
84
84
84
84
100
83
88
88
100
71
96
89
89
85
81
93
83
90
0
0
64
94
53
82
82
83
81
92
94
81
86
89
89
85
47
10
0
0
91
91
54
54
0
0
0
0
0
0
0
0
0
0
0
31
9
79
0
0
0
0
0
0
0
0
0
94
91
100
100
100
67
97
93
93
83
93
80
91
91
91
91
91
17
17
0
0
100
62
95
95
95
95
81
10
10
100
73
8
0
87
61
20
0
29
15
0
0
9
0
0
0
0
0
100
8
6
0
0
4
88
88
94
94
94
94
9
0
85
94
95
95
100
100
64
94
100
82
82
82
100
100
100
100
100
80
80
23
91
37
37
43
36
8
100
77
100
100
93
100
79
94
100
100
70
43
15
14
19
19
64
80
100
100
90
73
73
0
0
0
0
0
94
81
44
0
21
27
65
65
10
9
54
54
92
100
100
100
100
100
87
61
15
27
100
67
40
83
47
61
69
50
[truncated: 57,862 more rows]
