# Supplementary material for: Ecological genomics in the Northern krill uncovers loci for local adaptation across ocean basins
Source: Nat Commun. 2024 Aug 1;15:6297. doi: 10.1038/s41467-024-50239-7 (PMC11294593; doi:10.1038/s41467-024-50239-7)
Supplement: Supplementary file 15 — Source Data [file 41467_2024_50239_MOESM15_ESM.zip › Source_data/Source_data.Fig_S17/Source_data.Fig_S17B/Source_data.Fig_S17B.repeats.5_UTR.tsv]

# Methylation frequencies at CpG sites in 5_UTR regions (mean freq = 74 %; n = 29680 )
# Frequencies (%) rounded to integer in order to save space
# A complete dataset including genomic position and depth of coverage is available in the SciLifeLab data repository: 10.17044/scilifelab.22786928
CpG methylation frequencies in 5_UTR regions (%)
20
20
0
87
69
69
69
47
60
50
82
82
85
50
79
50
82
54
79
79
61
89
64
92
59
93
93
87
66
98
96
96
95
93
94
94
94
99
93
87
86
86
92
91
95
92
92
94
95
95
91
96
93
90
96
92
90
90
78
78
71
91
91
81
98
98
94
94
88
93
97
96
97
94
82
98
91
96
98
98
96
92
86
96
95
86
91
92
90
94
81
91
88
94
92
94
95
93
93
91
93
93
96
93
93
54
100
92
91
0
0
100
100
100
100
100
85
100
100
94
94
73
100
85
100
100
100
5
5
5
0
0
0
0
100
100
100
80
87
87
87
82
67
100
93
77
82
64
94
100
94
95
94
100
92
94
74
93
71
100
100
100
100
100
95
0
95
95
88
91
83
94
94
0
100
62
90
100
100
100
58
96
96
80
89
96
96
75
96
96
100
100
95
100
100
100
100
100
100
0
0
0
100
100
46
9
88
88
87
92
89
89
89
90
70
88
90
90
75
75
75
87
88
88
88
90
90
90
90
90
97
97
97
87
87
87
86
86
86
86
84
52
96
42
86
77
85
75
73
86
77
44
85
85
85
71
77
54
73
73
73
73
92
40
66
76
71
0
0
0
0
72
87
90
90
37
37
50
27
31
10
16
16
39
39
39
39
100
84
84
84
92
92
92
92
92
91
91
100
100
100
100
92
92
90
100
100
100
100
70
0
0
0
0
0
0
0
0
0
0
0
9
9
9
68
76
83
58
92
92
73
91
95
95
96
96
78
92
81
90
90
80
93
92
89
91
91
95
95
89
98
94
95
85
98
92
89
89
98
94
65
98
98
98
98
96
94
94
94
94
57
97
97
97
97
97
87
87
87
93
84
90
96
91
91
98
98
98
95
95
94
82
77
89
50
82
71
100
100
100
100
0
90
92
92
0
0
100
10
0
0
0
18
9
9
0
0
0
0
0
8
8
93
93
64
100
89
83
47
100
54
0
100
77
100
100
100
100
89
89
89
42
14
14
100
54
100
100
77
79
69
100
100
62
62
93
100
76
100
73
80
87
80
31
76
17
54
46
67
65
40
95
50
0
0
0
100
64
64
45
45
8
0
55
86
54
69
78
71
71
58
70
92
82
80
80
65
81
81
77
77
61
80
74
70
82
66
69
69
58
58
58
66
7
0
0
0
0
0
0
100
79
79
82
82
82
79
79
100
75
54
54
96
96
95
100
91
91
90
90
90
90
86
86
86
86
86
86
86
86
100
100
100
100
100
86
86
86
86
86
86
100
100
100
100
100
100
60
100
100
91
91
91
90
91
100
91
92
92
92
92
92
92
100
100
92
92
92
100
100
100
100
100
91
91
91
80
92
92
92
92
92
82
82
85
85
85
100
100
100
93
93
94
100
100
100
100
81
94
92
100
100
80
94
79
85
0
0
0
0
0
7
82
75
75
0
0
20
72
100
100
86
84
83
92
69
87
100
100
91
100
100
100
100
100
100
100
20
10
33
5
5
81
56
91
91
91
74
81
97
96
88
91
91
89
82
93
69
78
77
94
78
78
87
20
82
82
90
90
92
84
86
88
88
50
94
94
94
88
85
64
89
89
93
93
87
91
74
87
74
91
88
77
93
93
91
82
84
92
91
93
93
93
93
93
76
0
0
8
100
95
91
100
80
100
100
91
100
93
100
100
100
100
89
89
85
85
85
95
30
88
93
83
92
93
100
90
100
90
23
21
18
15
15
15
6
7
79
100
66
86
80
98
98
60
82
91
85
85
90
89
72
6
6
6
100
0
0
8
0
0
0
0
0
0
0
8
33
33
50
37
38
75
41
41
100
87
36
94
87
94
94
93
87
92
94
94
93
57
57
92
62
62
100
100
0
75
75
75
75
70
70
73
60
70
80
100
100
73
100
100
100
94
100
100
100
100
100
0
6
91
13
7
24
84
7
0
100
100
100
100
100
100
92
92
80
100
100
100
100
100
100
7
7
100
100
100
100
87
100
100
92
92
54
100
100
100
100
85
85
100
100
100
100
100
100
93
100
100
71
100
89
89
80
88
73
94
40
100
84
84
100
91
86
100
100
65
65
82
87
85
85
36
30
81
94
94
94
96
87
94
92
100
91
90
54
60
60
45
45
82
82
85
85
0
6
6
0
46
46
61
37
37
76
76
76
76
100
100
54
80
92
100
92
100
100
100
100
100
100
100
100
100
100
100
100
100
100
100
100
92
100
100
100
92
100
100
100
100
77
92
89
85
85
100
100
100
100
100
100
90
92
100
100
100
100
92
100
100
93
80
86
100
92
100
100
67
80
100
100
100
100
100
83
92
88
88
90
89
74
0
100
85
85
100
100
100
100
100
100
100
100
100
100
100
100
100
90
31
0
42
44
94
94
94
62
88
80
86
78
84
53
86
93
54
83
100
93
94
70
90
62
62
0
84
97
93
75
97
97
50
76
93
100
82
87
97
97
76
85
84
90
90
87
85
87
87
78
83
95
95
68
89
94
96
81
96
90
80
85
100
27
94
91
91
91
54
54
10
0
0
0
0
80
0
92
10
10
100
100
100
100
100
100
92
46
46
86
100
90
85
100
25
25
77
78
78
87
50
100
100
100
83
83
43
43
0
83
89
100
8
74
93
83
89
89
80
94
86
86
87
80
0
94
100
88
20
32
10
36
20
100
100
17
17
33
33
18
18
31
65
100
96
100
100
100
93
100
90
93
100
100
100
100
7
7
7
7
7
0
0
0
10
100
92
92
94
100
100
100
93
92
91
100
100
100
100
100
100
100
100
100
100
100
100
100
100
100
100
100
100
100
100
100
100
100
100
100
100
82
0
7
0
0
0
0
0
64
70
73
73
45
54
7
10
80
100
100
100
100
100
100
100
100
53
0
0
90
37
37
82
82
82
95
95
37
56
80
94
94
94
83
93
93
93
93
93
100
100
100
91
87
87
87
87
87
100
100
100
91
91
100
100
77
78
78
89
80
81
77
94
94
54
92
29
70
15
0
90
90
93
94
94
94
88
88
88
82
89
93
87
87
87
90
90
90
85
85
94
89
89
89
89
89
93
93
93
93
83
84
91
91
91
94
94
94
94
91
80
83
100
91
91
87
93
87
62
48
90
77
97
8
0
8
0
0
0
0
0
15
0
0
22
0
0
6
6
6
7
0
0
0
0
25
0
0
100
0
100
95
95
100
32
32
0
90
90
8
87
87
87
81
81
100
100
100
100
100
83
53
53
44
44
100
100
83
92
46
100
100
40
33
100
46
100
100
91
75
85
85
90
86
93
80
50
63
8
0
7
13
13
9
20
8
79
87
63
92
92
83
92
87
97
82
93
93
93
83
85
80
94
65
91
84
85
60
89
75
84
86
79
72
88
84
78
93
94
80
86
87
85
89
92
92
87
91
88
93
93
92
95
95
85
82
79
93
93
76
88
91
72
88
86
94
85
87
86
87
73
94
80
91
79
95
95
95
95
95
92
89
92
92
93
93
93
88
96
89
74
73
70
84
91
95
91
91
93
8
6
85
97
89
73
87
87
81
81
90
89
87
100
100
100
100
100
100
17
0
0
42
92
40
10
0
0
0
56
25
0
0
76
78
78
88
88
4
4
0
64
50
95
70
67
85
100
87
100
82
79
94
87
87
87
88
88
83
83
88
88
79
79
79
88
88
95
95
94
94
94
94
94
83
83
91
91
88
88
70
75
94
83
86
93
96
91
93
90
90
94
88
88
88
88
88
88
80
80
80
80
80
80
90
90
70
88
88
94
96
92
90
80
95
95
95
95
86
75
83
79
80
89
90
72
88
69
89
61
0
0
0
0
0
95
95
93
85
84
84
47
100
100
100
100
19
33
0
15
15
80
91
79
93
86
77
89
98
88
85
84
82
96
91
91
91
94
96
96
84
91
91
88
88
88
79
84
84
89
89
91
89
74
87
80
92
86
90
90
90
90
84
84
93
90
90
90
91
100
71
80
0
0
0
0
0
0
48
49
93
69
100
43
43
0
0
0
0
6
0
0
63
63
81
90
93
93
84
96
63
93
93
83
83
81
91
97
88
79
79
79
72
77
70
74
82
82
84
84
84
84
84
84
89
89
89
89
89
89
85
85
85
85
82
82
95
95
95
93
93
81
86
86
86
91
91
91
91
91
91
88
88
83
85
85
85
79
76
76
76
76
76
91
91
87
51
80
74
94
94
94
83
83
46
93
93
90
87
66
98
7
0
0
0
0
93
82
100
100
95
95
62
94
94
64
81
54
53
70
70
45
72
70
0
25
0
8
5
5
5
27
90
70
70
0
0
0
0
100
100
100
100
100
100
100
100
100
100
100
100
100
100
100
100
100
100
100
100
100
91
100
100
0
90
100
100
100
86
86
100
91
100
100
100
100
91
92
100
100
100
82
82
100
77
100
100
69
100
80
85
91
63
64
91
65
89
47
87
85
85
19
19
19
19
19
19
69
0
0
0
0
91
73
73
85
85
87
67
86
91
83
83
83
85
85
76
88
88
[truncated: 27,684 more rows]
