# Supplementary material for: Ecological genomics in the Northern krill uncovers loci for local adaptation across ocean basins
Source: Nat Commun. 2024 Aug 1;15:6297. doi: 10.1038/s41467-024-50239-7 (PMC11294593; doi:10.1038/s41467-024-50239-7)
Supplement: Supplementary file 15 — Source Data [file 41467_2024_50239_MOESM15_ESM.zip › Source_data/Source_data.Fig_S17/Source_data.Fig_S17B/Source_data.Fig_S17B.non-repeats.intron.tsv]

# Methylation frequencies at CpG sites in intron regions (mean freq = 60 %; n = 2960161 )
# Frequencies (%) rounded to integer in order to save space
# A complete dataset including genomic position and depth of coverage is available in the SciLifeLab data repository: 10.17044/scilifelab.22786928
CpG methylation frequencies in intron regions (%)
80
0
100
83
69
75
85
77
100
100
100
80
82
41
54
87
93
93
50
87
91
100
100
100
88
92
89
89
91
86
88
79
100
81
79
81
100
100
87
100
95
90
87
87
92
87
87
95
95
33
100
100
100
91
38
67
100
87
96
75
75
75
61
89
93
93
93
90
74
100
100
0
7
0
67
100
100
69
69
100
100
10
0
0
0
0
0
0
0
0
9
9
6
0
35
9
0
47
82
0
0
15
10
8
0
0
0
0
0
0
0
0
8
0
0
10
10
0
0
54
61
76
53
67
46
43
30
57
12
64
59
94
33
16
46
75
10
9
8
9
14
14
12
6
65
95
94
94
87
87
87
50
78
78
71
71
71
71
67
53
47
47
68
9
36
56
14
72
87
44
44
33
8
8
8
0
31
7
0
0
64
23
95
95
17
43
0
90
73
92
73
82
100
92
100
100
100
100
92
45
45
80
50
94
94
94
85
100
86
92
100
93
100
71
71
69
91
50
81
86
100
100
100
100
7
0
9
67
50
100
100
100
93
93
81
81
85
85
85
93
93
93
100
100
100
100
100
100
100
100
77
92
25
39
85
100
100
100
100
100
100
100
100
90
80
80
82
80
80
94
86
79
100
100
100
71
90
100
100
100
92
91
100
100
100
100
100
100
100
91
91
100
100
100
100
100
100
69
83
83
91
85
85
83
100
100
100
87
87
100
100
100
100
100
91
100
100
100
93
100
0
8
0
0
0
13
10
87
100
100
91
100
64
29
39
100
86
86
93
91
100
100
92
93
54
100
100
92
58
58
47
59
100
100
100
94
94
50
61
92
92
95
95
95
95
62
88
88
88
37
37
94
88
94
91
91
80
83
73
73
92
92
82
82
85
85
80
79
79
82
80
84
84
92
92
93
93
100
100
100
91
91
94
94
91
9
9
9
70
100
58
92
73
0
0
100
100
90
100
95
100
90
100
54
89
89
93
93
83
100
100
100
86
77
92
82
100
100
100
100
46
93
83
100
100
100
100
75
100
100
100
100
94
100
90
100
100
100
100
100
100
100
100
100
100
100
100
100
83
92
100
36
94
100
100
96
76
76
100
74
74
100
100
100
82
90
70
100
100
75
75
100
100
100
100
93
93
93
90
100
67
67
100
80
91
91
100
92
92
92
92
92
91
91
73
0
100
100
100
58
92
100
100
92
92
92
8
36
50
100
100
30
29
75
0
0
8
25
0
0
0
0
0
7
0
0
0
0
0
0
8
0
0
14
100
85
100
100
46
93
54
67
86
86
0
93
82
50
40
0
0
0
94
94
67
67
91
90
87
92
100
100
100
100
100
100
100
93
93
93
100
100
100
100
100
100
75
92
0
0
0
91
90
8
8
0
0
0
0
0
0
0
100
100
90
100
100
91
91
95
94
90
88
100
59
77
32
96
89
89
80
95
95
95
95
100
85
93
82
82
82
96
91
100
90
90
93
73
92
100
100
100
92
92
100
100
82
93
100
88
88
94
80
80
85
90
100
86
79
79
100
100
100
100
100
100
100
94
94
100
100
100
100
100
100
100
100
100
100
100
85
100
100
95
100
96
96
90
90
90
90
96
96
100
92
88
88
100
100
100
100
75
100
100
100
95
47
100
94
100
100
86
92
25
90
90
90
100
100
100
100
100
79
79
79
100
90
93
100
100
92
90
100
100
91
100
100
100
100
100
100
100
100
100
100
100
100
90
94
94
91
100
100
100
100
100
100
100
94
100
83
100
100
100
100
93
100
100
100
87
81
81
81
75
87
87
100
100
100
100
93
100
100
100
93
0
90
82
100
83
80
90
10
75
82
0
60
0
0
0
83
83
83
83
83
100
100
80
90
18
92
67
67
73
73
73
30
0
0
0
10
10
0
0
90
15
92
59
30
13
100
91
67
100
100
36
54
9
0
0
0
0
0
0
18
18
50
90
90
94
94
94
92
57
31
59
7
8
7
5
8
0
0
0
0
46
20
100
18
18
0
18
18
9
12
54
43
43
61
95
95
40
100
64
64
13
13
0
0
0
70
30
0
0
0
92
92
100
100
100
87
43
93
77
70
40
0
0
0
0
0
10
9
0
0
6
6
0
0
0
0
0
0
0
0
0
0
0
12
0
0
0
0
0
0
5
0
5
5
5
8
7
0
10
10
27
7
100
100
100
100
90
58
0
6
25
0
17
0
0
0
0
75
90
90
0
0
0
0
0
0
0
0
0
0
0
0
0
0
0
15
0
18
100
75
75
71
100
94
100
100
93
93
100
100
100
100
100
93
100
83
100
77
91
91
95
95
86
93
100
100
100
100
100
100
100
100
100
94
100
100
100
100
96
100
60
87
100
100
82
94
100
90
100
100
100
100
90
100
100
100
80
91
100
100
100
100
100
82
100
93
18
70
83
100
44
54
82
42
0
100
100
100
100
90
90
0
45
91
0
0
100
73
92
25
90
50
0
75
100
100
100
100
100
79
100
94
94
93
100
91
100
93
93
93
100
100
100
100
95
0
9
8
0
20
8
6
6
0
5
5
0
29
0
0
0
0
0
0
0
0
100
45
64
0
0
0
0
0
0
0
0
0
8
0
0
0
0
0
0
0
0
0
0
0
0
0
0
0
0
54
25
17
18
6
0
0
0
0
0
0
0
0
9
9
0
100
80
80
82
92
89
89
89
89
100
83
100
67
85
92
92
100
100
100
82
93
90
0
0
0
0
50
0
20
0
0
0
0
9
10
45
40
40
30
38
25
0
0
0
0
0
0
60
60
100
0
40
100
83
100
100
100
100
100
100
100
90
91
100
100
100
100
100
94
94
94
93
95
100
100
82
86
94
53
86
87
100
100
100
87
71
95
95
93
85
85
77
83
92
92
92
18
42
80
86
100
94
70
94
47
93
96
96
94
94
94
80
80
80
83
81
16
84
79
79
74
74
91
80
83
91
100
100
91
94
93
44
90
90
83
82
89
59
92
83
83
100
31
64
52
52
61
72
75
75
64
28
28
91
91
91
91
80
100
90
100
94
77
94
94
87
100
91
86
92
92
43
100
100
100
100
100
100
100
100
93
100
100
100
100
100
100
100
100
100
100
94
100
100
100
100
100
70
100
75
75
93
64
64
90
61
45
61
71
100
90
100
100
100
86
92
89
80
94
90
100
90
100
100
93
93
82
91
82
7
7
7
64
40
100
73
82
93
93
80
90
80
38
70
80
92
75
90
69
54
100
100
50
100
83
38
60
60
60
100
93
100
100
100
67
100
100
100
100
100
100
100
100
100
100
100
100
100
100
100
92
93
93
92
100
82
45
80
50
73
100
91
82
44
32
32
32
32
58
47
96
96
96
40
27
41
68
93
84
83
78
58
53
94
94
87
91
94
92
58
27
64
64
100
100
100
23
8
8
10
100
0
0
0
0
0
6
6
0
0
0
0
21
21
63
100
37
62
92
40
80
50
0
18
64
17
0
0
57
54
0
100
80
100
33
94
94
0
0
8
0
9
0
0
92
96
96
95
100
57
78
78
89
89
100
100
53
53
80
50
42
92
90
100
90
27
85
85
76
0
85
0
90
0
0
0
86
93
100
83
83
81
78
78
78
100
86
90
6
0
70
100
100
100
100
100
92
100
82
100
100
79
43
89
92
100
100
67
94
92
100
0
0
100
95
95
100
100
93
96
96
100
50
100
91
96
96
96
100
100
100
100
100
100
100
100
84
100
0
0
82
82
82
100
100
69
90
0
100
0
8
100
75
0
0
0
0
8
0
0
0
0
8
18
0
0
0
75
75
68
24
39
62
73
73
89
44
79
79
33
81
81
7
70
0
12
95
60
47
57
36
60
37
0
10
93
81
85
52
78
10
82
87
73
61
61
92
92
20
71
54
60
60
60
88
76
52
52
68
68
48
48
71
71
95
18
18
18
73
73
50
50
50
50
50
50
57
57
57
57
57
91
67
33
86
33
50
52
73
87
74
100
0
0
0
10
10
91
91
87
87
87
92
93
82
82
0
20
0
0
64
83
83
83
83
0
15
82
75
92
92
100
94
94
92
92
100
100
100
100
100
93
93
36
69
31
31
31
31
31
31
31
31
31
31
31
0
7
0
0
8
8
93
83
47
69
69
95
95
95
95
47
85
83
83
44
0
0
0
0
0
0
9
0
0
54
0
23
10
0
6
0
0
0
0
6
5
6
6
0
0
5
5
5
14
60
23
23
13
30
33
0
62
62
100
100
94
14
55
95
95
79
90
70
70
82
75
64
64
68
5
100
100
30
36
75
75
100
92
92
80
80
100
69
87
85
65
82
43
58
84
84
71
87
100
100
77
91
90
100
95
95
92
95
100
100
100
92
85
80
80
93
100
92
100
92
100
100
92
100
77
100
100
100
100
92
100
77
100
100
100
100
100
100
92
100
90
94
95
100
84
84
93
81
81
86
87
93
87
87
82
90
91
95
95
95
0
0
8
0
48
48
29
100
20
100
100
100
100
100
100
100
100
100
100
91
91
100
100
10
[truncated: 998,000+ more rows]
