# Supplementary material for: Ecological genomics in the Northern krill uncovers loci for local adaptation across ocean basins
Source: Nat Commun. 2024 Aug 1;15:6297. doi: 10.1038/s41467-024-50239-7 (PMC11294593; doi:10.1038/s41467-024-50239-7)
Supplement: Supplementary file 15 — Source Data [file 41467_2024_50239_MOESM15_ESM.zip › Source_data/Source_data.Fig_S17/Source_data.Fig_S17B/Source_data.Fig_S17B.non-repeats.intergenic.tsv]

# Methylation frequencies at CpG sites in intergenic regions (mean freq = 48 %; n = 14701646 )
# Frequencies (%) rounded to integer in order to save space
# A complete dataset including genomic position and depth of coverage is available in the SciLifeLab data repository: 10.17044/scilifelab.22786928
CpG methylation frequencies in intergenic regions (%)
91
27
27
100
100
54
93
90
100
0
71
100
80
80
0
0
0
0
54
0
96
96
12
4
4
87
100
92
100
0
6
100
93
93
80
75
75
75
92
93
75
93
68
44
100
100
100
93
82
69
100
93
100
100
0
74
62
93
91
100
100
96
46
100
61
61
64
60
82
70
77
0
0
50
50
53
0
30
91
91
91
91
100
92
92
36
36
50
10
82
100
70
64
100
100
100
100
100
100
91
91
90
64
64
64
64
64
64
40
90
90
90
90
90
90
100
100
100
100
100
90
91
100
0
0
0
0
10
20
0
0
15
15
15
15
17
17
10
91
26
26
26
26
33
33
33
33
6
9
0
100
100
100
100
100
90
100
100
91
100
100
100
77
100
95
67
82
100
100
100
94
94
93
82
100
100
100
100
75
100
80
94
95
95
61
93
61
89
100
100
100
91
91
91
91
100
92
87
87
58
100
100
100
96
96
96
96
95
95
94
100
100
94
94
100
29
29
11
27
71
89
89
30
45
23
25
23
79
79
79
35
73
8
0
0
0
0
0
0
0
0
0
0
0
0
0
91
77
100
92
100
100
100
100
92
85
100
0
0
0
0
0
0
0
9
76
11
100
100
100
40
93
93
92
70
83
91
100
80
86
86
94
94
94
94
0
0
0
8
0
0
0
0
82
0
0
9
0
0
8
17
17
17
17
8
8
0
0
0
0
0
0
100
36
33
27
0
0
0
43
100
100
100
100
93
93
80
82
58
100
100
95
95
95
7
0
100
40
40
95
80
92
93
89
89
100
100
60
40
76
76
64
82
80
68
69
69
62
31
71
78
81
29
82
25
57
23
64
70
17
45
50
64
64
64
65
65
65
100
59
59
59
54
52
52
67
67
90
33
33
80
80
80
80
27
27
75
75
75
15
15
15
79
75
72
52
82
82
91
90
90
50
37
79
79
71
53
48
48
50
52
32
73
56
46
42
63
59
76
70
50
53
54
42
44
83
56
83
83
83
58
58
58
79
48
48
79
79
79
60
48
48
79
73
73
67
79
50
50
89
89
79
79
64
64
64
64
64
64
84
84
84
93
93
93
84
84
84
84
84
54
75
85
89
93
93
100
91
97
97
100
70
9
9
9
100
100
100
100
100
100
100
15
10
83
80
80
100
100
100
100
93
93
87
100
83
92
92
100
100
100
20
80
0
82
9
92
82
8
70
77
100
100
91
90
100
90
100
8
0
0
0
7
7
7
7
7
8
8
0
0
0
0
0
0
0
50
75
0
0
0
36
57
25
25
0
60
10
10
0
6
6
18
18
9
7
0
0
0
20
8
0
0
0
9
9
0
10
10
0
0
0
0
0
100
100
100
100
87
0
0
75
0
0
0
7
0
0
0
0
0
0
5
0
6
0
0
0
0
0
83
83
90
67
67
100
100
100
96
100
100
92
100
100
100
54
6
6
0
20
0
0
0
0
100
100
100
92
100
88
100
100
92
100
100
100
90
94
95
95
100
100
87
94
100
100
100
100
83
100
100
91
100
100
93
92
92
95
95
95
92
92
93
95
100
100
100
91
100
92
93
92
100
86
93
100
100
100
100
100
100
100
100
100
93
93
64
100
90
82
100
94
94
100
100
100
94
94
100
100
100
100
100
100
100
100
100
100
90
100
100
92
92
100
100
100
100
100
10
10
50
20
18
37
75
58
87
87
56
82
56
92
32
48
20
18
48
19
9
50
50
35
42
42
61
61
40
50
86
80
80
80
36
54
91
78
12
29
82
92
94
94
92
77
89
89
94
13
84
84
44
90
56
90
83
83
83
80
50
90
62
83
44
53
100
83
80
87
92
92
95
95
85
38
46
100
100
92
100
42
92
90
83
83
83
83
92
100
92
71
79
79
79
79
79
43
95
78
93
100
90
94
31
60
90
100
100
100
100
100
100
100
100
93
93
86
71
100
87
87
87
100
100
82
95
95
87
79
94
94
100
100
100
54
73
80
100
71
100
69
95
100
79
89
84
84
95
96
81
90
85
76
76
96
63
16
94
76
61
81
90
54
82
100
81
88
81
66
89
89
84
72
72
92
91
100
27
88
84
89
89
94
94
94
94
93
100
29
29
29
100
93
100
100
76
100
100
94
100
93
93
94
94
100
100
94
94
100
100
100
100
100
93
100
92
100
100
100
100
100
90
92
92
92
80
85
100
88
88
92
92
100
64
9
12
12
0
83
100
6
6
0
0
86
86
23
23
12
12
20
100
100
92
92
83
83
83
92
70
91
91
87
87
90
90
92
100
83
100
95
95
95
86
58
100
90
90
100
0
100
93
94
100
95
100
42
100
100
100
100
90
90
100
100
100
100
100
100
100
100
100
90
94
50
100
100
100
100
100
67
83
100
0
83
95
100
100
59
59
100
100
87
87
87
87
100
90
78
89
92
94
75
67
54
100
100
100
92
92
100
100
92
92
100
100
100
100
100
100
100
100
100
100
14
85
85
100
100
8
8
10
100
100
82
29
60
100
54
91
91
91
80
92
92
92
92
92
92
92
100
100
90
91
91
83
80
80
70
40
100
100
100
100
100
100
100
58
58
83
83
100
10
9
9
9
31
31
31
50
50
27
82
37
37
80
100
100
100
100
67
70
91
83
91
90
100
100
100
88
100
100
100
100
79
79
82
94
100
100
100
83
86
86
86
86
86
86
94
94
88
100
93
93
100
91
100
86
100
100
91
100
100
92
92
0
0
8
0
9
0
40
50
0
0
81
81
50
71
0
80
90
100
86
86
90
73
73
0
0
0
9
0
0
0
0
21
21
21
10
57
79
6
6
0
9
0
0
0
0
38
0
18
0
0
8
0
0
10
0
0
0
8
0
0
0
30
77
85
75
94
94
82
75
75
70
82
92
92
92
92
92
92
92
93
93
87
87
80
80
92
87
87
87
87
87
87
87
85
85
79
57
74
74
74
100
100
100
100
100
100
91
70
100
83
83
100
100
100
100
100
100
100
100
100
100
100
100
100
87
87
91
83
36
100
100
30
7
7
0
0
8
8
0
90
0
64
100
0
100
83
100
50
75
23
80
31
83
100
100
100
100
100
100
100
95
95
95
100
100
100
100
46
83
93
60
100
100
91
91
91
91
91
91
100
100
100
100
100
100
100
100
100
100
100
90
90
90
100
100
100
100
100
100
91
92
100
93
100
100
85
93
100
100
60
85
100
70
90
83
72
32
32
67
45
82
83
100
100
68
94
75
75
78
78
78
84
84
84
100
100
73
92
27
50
100
53
86
86
73
86
90
64
91
87
87
87
75
54
87
90
77
100
100
100
64
64
64
90
100
100
93
80
94
33
94
92
88
88
88
100
64
64
73
73
92
100
100
93
92
91
93
93
93
91
91
100
100
100
70
76
76
76
64
64
64
64
80
80
80
80
90
73
77
77
91
90
91
100
100
100
100
90
92
91
91
91
91
93
100
100
92
94
94
80
100
91
79
100
100
69
91
100
100
92
100
100
92
100
68
53
86
61
100
100
100
25
0
0
29
38
69
100
95
41
0
65
64
46
92
100
53
100
50
0
56
92
92
92
92
93
93
93
85
76
16
90
90
100
75
60
58
58
58
58
94
94
94
61
100
20
31
100
78
92
92
80
100
92
100
100
90
92
92
92
94
100
100
100
95
95
95
94
85
85
92
18
100
100
10
10
10
10
10
10
10
0
0
0
0
0
0
8
0
0
0
0
15
15
15
15
0
0
0
0
0
0
0
0
0
0
0
0
0
0
0
0
0
0
0
0
0
18
18
0
18
9
9
10
10
0
0
0
0
0
0
0
0
8
8
0
0
10
60
73
90
90
91
90
92
80
82
70
20
20
10
10
10
0
0
0
0
75
75
50
100
100
70
0
0
92
91
100
100
100
100
100
100
71
71
90
90
90
90
90
90
85
85
87
94
94
86
86
80
100
90
80
100
0
0
73
100
100
100
100
83
83
9
35
0
30
30
30
30
30
30
30
30
100
85
92
0
0
0
0
0
0
0
0
0
0
70
60
60
64
64
100
100
87
83
80
75
75
60
0
100
100
6
6
6
0
100
91
94
94
77
93
93
90
100
100
90
94
94
88
95
94
94
94
100
73
75
80
90
0
0
82
100
100
67
71
70
83
40
33
79
100
100
100
0
0
8
0
80
83
67
87
100
100
100
82
85
87
100
100
100
100
71
57
56
56
81
81
70
96
96
100
100
100
92
72
88
88
92
92
92
92
95
93
100
100
43
82
61
90
33
86
86
100
100
100
100
0
0
0
10
100
67
0
9
100
40
40
73
73
7
7
20
100
100
100
100
92
92
100
100
100
100
100
100
100
100
92
92
92
92
93
93
93
93
93
93
100
100
100
100
92
45
45
100
20
100
100
100
100
94
73
94
0
0
0
36
0
20
18
92
10
10
100
0
8
0
0
0
13
13
13
83
100
100
100
80
100
90
8
0
13
14
36
18
9
0
9
9
91
53
53
30
100
10
94
94
90
90
90
90
58
[truncated: 998,000+ more rows]
