# Supplementary material for: Ecological genomics in the Northern krill uncovers loci for local adaptation across ocean basins
Source: Nat Commun. 2024 Aug 1;15:6297. doi: 10.1038/s41467-024-50239-7 (PMC11294593; doi:10.1038/s41467-024-50239-7)
Supplement: Supplementary file 15 — Source Data [file 41467_2024_50239_MOESM15_ESM.zip › Source_data/Source_data.Fig_S17/Source_data.Fig_S17C/Source_Data.Fig_S17C.repeats.screened.cds.tsv]

# Metylation frequencies at CpG sites in cds regions (mean freq = 74 %; n = 26727 )
# Frequencies (%) rounded to integer in order to save space
# A complete dataset including genomic position and depth of coverage is available in the SciLifeLab data repository: 10.17044/scilifelab.22786928
CpG metylation frequencies in cds regions (%)
8
100
0
0
0
0
0
31
88
50
91
100
50
10
10
100
100
100
100
100
100
100
0
0
0
0
0
0
100
100
100
100
100
94
0
100
100
67
67
93
100
54
86
21
23
20
40
8
20
0
69
0
0
0
0
4
4
0
0
0
93
93
94
83
83
86
83
93
80
93
83
79
95
100
100
92
0
8
93
10
94
82
93
100
100
100
100
100
100
94
82
20
8
12
95
86
100
83
83
87
100
100
8
5
0
90
100
100
100
100
100
100
100
100
100
100
91
91
67
7
0
0
40
7
100
84
84
84
84
100
100
94
93
94
73
94
94
100
90
91
91
91
83
94
81
53
53
87
81
100
93
93
92
87
92
0
83
75
75
62
35
100
94
93
0
0
20
17
94
94
94
81
73
95
87
9
7
10
18
85
9
9
0
97
97
97
27
100
86
75
85
100
100
100
100
0
71
71
100
100
100
100
91
90
100
100
100
100
100
100
100
0
9
0
0
100
80
91
87
76
100
100
100
92
95
8
100
91
91
73
75
60
83
67
67
100
100
100
92
96
96
100
100
100
100
100
100
100
100
100
100
100
85
93
95
29
7
6
27
36
36
0
0
0
0
60
58
60
18
0
91
0
70
70
81
90
6
90
90
93
94
94
100
76
76
76
76
100
100
70
0
0
0
100
18
0
0
0
100
100
95
64
91
100
94
50
100
100
83
82
82
82
90
0
0
56
56
0
0
81
43
69
69
69
30
30
92
53
53
93
0
25
80
50
36
36
9
9
9
0
100
91
100
100
100
94
92
50
87
0
0
9
0
18
0
14
36
0
0
18
9
91
83
54
0
38
0
8
0
70
92
100
89
95
93
91
90
100
100
100
90
80
46
18
100
100
100
0
37
45
100
92
33
9
80
83
80
82
92
92
100
100
93
93
83
83
92
100
0
0
0
90
79
8
0
12
12
80
6
100
100
100
100
88
92
100
94
92
92
0
0
0
0
0
0
61
90
86
86
100
100
100
92
92
93
77
91
100
10
0
0
0
20
7
13
18
8
83
90
90
100
92
92
90
87
95
87
73
70
67
88
80
85
100
100
100
0
0
95
92
100
100
90
54
95
91
100
100
87
100
86
86
100
100
100
100
100
100
100
100
100
100
42
87
87
73
100
82
0
0
20
20
92
91
85
94
58
73
87
100
100
40
0
0
0
0
0
0
0
0
0
95
80
100
58
80
100
100
100
100
100
20
100
7
0
0
0
0
70
40
70
0
0
82
100
100
9
79
0
0
0
95
100
100
85
50
88
88
82
71
77
87
94
82
85
85
80
73
100
100
100
92
92
36
91
54
61
36
37
37
100
100
0
0
0
0
93
93
92
92
8
6
0
37
44
0
0
60
0
0
92
92
92
83
10
100
100
90
100
100
0
0
87
100
93
100
100
68
45
91
100
76
0
90
100
95
95
100
15
6
0
9
0
94
94
100
100
100
38
10
8
10
0
0
91
70
94
91
100
91
100
100
100
100
0
85
100
92
80
100
94
94
79
79
23
82
100
100
54
54
54
54
100
100
100
100
100
100
100
92
92
56
100
100
92
92
91
92
92
92
100
100
100
100
100
100
100
100
100
100
92
100
69
100
100
0
100
100
100
56
78
42
75
87
87
94
94
100
88
92
100
92
93
93
23
76
90
0
100
100
100
85
100
91
83
100
54
64
8
0
7
7
0
0
0
0
0
8
82
82
100
100
93
100
92
100
100
100
93
94
91
100
100
8
8
0
0
0
0
100
100
100
100
100
100
100
85
0
0
83
83
83
83
0
0
0
17
0
0
0
0
59
53
54
40
0
0
0
100
100
100
85
100
100
92
100
100
92
100
80
80
71
40
100
100
100
100
100
90
0
91
90
93
91
54
57
91
86
77
54
90
90
100
0
14
14
100
100
67
92
40
54
100
87
87
69
67
90
0
100
94
0
50
50
92
100
100
100
100
100
100
100
100
93
100
100
100
0
0
64
94
53
10
0
0
91
91
54
54
0
0
0
0
0
0
0
0
31
9
0
0
0
0
0
0
0
0
0
67
97
93
93
83
93
80
91
91
91
91
100
81
10
10
100
73
8
0
87
61
29
0
0
9
0
0
0
0
0
100
6
0
0
4
94
9
94
95
95
100
100
64
100
100
80
80
37
37
43
36
8
100
77
100
100
93
100
79
94
100
100
70
43
19
19
64
0
0
0
0
94
81
10
9
54
92
61
100
67
40
61
69
50
93
73
83
72
86
83
0
67
67
92
0
6
6
14
14
14
91
100
27
87
95
95
95
45
91
0
9
36
29
29
54
40
40
100
0
0
0
0
0
0
27
27
85
100
100
0
92
100
95
95
100
100
100
100
100
100
100
80
91
94
94
94
94
94
93
100
100
85
65
76
18
0
10
10
94
94
60
93
93
100
100
90
96
96
71
0
36
100
100
82
100
97
97
0
94
83
92
92
80
70
96
97
93
100
100
31
54
0
100
0
0
0
8
0
0
0
0
100
89
95
100
11
50
25
8
17
6
9
9
0
100
100
90
92
100
93
100
100
100
100
0
0
70
64
7
70
70
76
80
96
0
8
0
95
95
95
100
93
93
100
100
91
100
100
100
100
100
100
69
95
36
0
95
76
76
76
38
100
100
82
82
77
100
100
100
100
82
60
60
43
50
94
36
85
93
0
23
23
37
37
43
100
94
94
80
100
100
100
100
100
100
100
63
63
100
100
100
82
100
8
50
60
100
92
69
100
8
36
0
0
0
100
100
94
100
100
100
92
92
92
7
67
67
64
45
0
0
60
10
100
79
73
0
44
37
6
100
90
90
100
36
100
100
73
54
100
91
0
0
50
100
95
95
100
91
92
100
84
84
92
92
92
92
96
96
93
93
93
93
100
95
73
100
100
100
92
100
60
100
91
79
40
100
92
85
85
82
100
100
47
86
71
84
86
80
0
0
93
96
100
91
91
100
100
100
0
15
15
0
0
6
9
0
100
0
0
0
0
0
0
0
0
0
0
0
0
79
91
96
96
96
0
0
86
80
92
0
95
100
94
100
67
100
91
100
0
0
0
0
0
0
0
15
0
90
95
95
70
82
0
0
100
87
70
70
100
100
100
70
100
96
96
86
68
92
92
90
100
90
90
85
100
100
64
100
100
96
100
100
100
100
100
100
100
100
100
9
36
0
0
10
0
0
83
95
95
90
90
90
100
100
100
100
100
94
94
100
83
94
94
0
0
23
40
100
52
87
87
76
79
75
59
93
54
95
76
47
95
47
54
95
91
75
46
29
29
29
73
13
8
0
8
36
90
91
100
100
92
100
0
44
5
100
31
31
10
8
6
6
6
0
0
100
92
90
0
0
0
0
0
0
92
87
87
87
10
0
8
0
9
100
92
100
88
100
100
100
71
100
100
100
100
100
100
100
100
100
100
93
93
0
8
8
18
0
8
7
33
31
77
77
100
100
94
100
100
94
95
86
100
92
100
100
100
100
100
90
100
100
100
75
100
0
83
35
35
0
100
100
100
100
100
100
100
100
100
100
100
100
100
90
92
92
100
100
100
100
100
71
60
23
60
93
93
93
93
0
64
50
82
100
100
70
100
94
100
100
90
100
94
100
50
100
100
100
100
100
45
89
89
89
89
100
100
100
57
85
85
56
0
93
90
93
90
95
96
87
87
90
71
100
100
100
91
100
100
100
100
100
100
95
100
8
8
92
100
100
83
92
0
40
40
50
91
100
100
90
100
92
100
100
100
100
75
81
0
95
95
95
89
100
96
96
96
96
0
93
93
91
100
90
90
87
70
100
100
100
100
92
100
100
100
100
92
23
23
23
23
23
23
23
94
80
77
20
94
100
88
88
100
100
100
100
90
100
53
75
75
95
95
100
94
100
100
93
100
100
100
36
92
87
87
69
87
31
94
21
29
100
100
93
100
100
100
100
100
100
100
77
69
69
100
100
77
0
100
82
89
89
25
100
77
79
36
92
80
80
80
80
80
80
80
92
92
90
0
76
62
68
53
53
0
0
0
4
4
0
0
0
0
33
48
4
0
100
100
90
100
90
90
100
93
77
94
94
94
94
94
95
100
100
86
100
95
93
93
93
53
43
100
80
100
80
83
100
100
100
0
0
0
86
100
92
100
95
95
90
72
72
89
100
80
85
95
95
93
91
92
54
100
100
93
93
93
93
93
82
92
92
23
79
100
100
100
20
95
100
92
85
100
100
77
100
90
100
100
95
90
100
100
100
100
100
92
79
79
79
100
100
94
100
93
89
100
92
100
100
100
79
79
90
83
75
75
100
100
100
100
0
64
44
29
29
100
100
54
89
6
50
52
93
93
10
10
90
100
100
100
83
100
100
100
100
100
100
100
39
36
100
40
90
90
31
95
96
93
100
94
100
100
93
100
87
87
0
0
0
92
92
82
82
100
100
100
100
100
100
85
91
92
42
73
100
90
93
100
61
100
94
90
88
78
97
97
0
8
10
9
82
82
0
82
100
92
[truncated: 24,731 more rows]
