# Supplementary material for: Ecological genomics in the Northern krill uncovers loci for local adaptation across ocean basins
Source: Nat Commun. 2024 Aug 1;15:6297. doi: 10.1038/s41467-024-50239-7 (PMC11294593; doi:10.1038/s41467-024-50239-7)
Supplement: Supplementary file 15 — Source Data [file 41467_2024_50239_MOESM15_ESM.zip › Source_data/Source_data.Fig_S17/Source_data.Fig_S17C/Source_Data.Fig_S17C.repeats.screened.3_UTR.tsv]

# Methylation frequencies at CpG sites in 3_UTR regions (mean freq = 80 %; n = 26950 )
# Frequencies (%) rounded to integer in order to save space
# A complete dataset including genomic position and depth of coverage is available in the SciLifeLab data repository: 10.17044/scilifelab.22786928
CpG methylation frequencies in 3_UTR regions (%)
92
100
95
92
91
94
36
95
92
92
94
93
96
91
91
95
95
95
95
80
92
96
84
84
59
59
100
100
92
77
100
92
92
81
83
83
83
70
71
82
100
100
100
100
100
100
91
91
91
91
92
100
83
93
100
100
81
100
100
100
82
29
29
29
94
91
65
98
100
36
83
80
83
67
80
94
100
100
100
100
87
60
94
93
70
100
73
100
100
6
95
95
95
29
100
83
77
77
91
91
91
73
100
93
93
80
92
100
93
93
100
100
100
100
77
100
100
85
100
79
91
83
90
73
92
90
90
100
92
87
87
100
95
100
100
88
88
100
100
95
100
100
96
96
100
91
100
94
100
92
67
43
0
75
71
86
57
87
100
90
0
0
91
0
8
8
0
0
0
40
0
0
0
0
0
7
93
0
5
60
91
43
95
91
100
100
95
77
94
100
100
100
36
92
90
86
100
100
94
83
92
100
100
91
91
94
100
100
100
40
100
0
0
0
0
0
0
12
12
100
64
82
100
75
94
100
100
100
100
9
0
25
89
82
90
93
100
100
100
72
95
100
100
100
83
73
85
63
72
72
82
59
84
82
82
86
86
86
86
69
94
94
57
100
85
85
7
0
14
0
6
33
90
18
100
27
30
0
0
100
30
93
87
100
94
38
83
69
100
100
81
100
75
94
90
100
100
100
100
54
100
92
100
93
90
100
94
86
86
93
91
91
91
95
95
95
95
92
92
94
100
100
100
100
92
92
100
100
100
90
100
100
100
100
94
94
100
90
90
93
93
100
85
93
83
85
87
93
100
100
94
100
92
100
100
100
100
100
100
100
100
54
54
92
92
20
100
42
40
36
54
80
100
100
90
100
100
100
100
100
90
0
94
94
50
0
0
48
27
18
43
0
83
100
100
100
100
83
100
100
100
100
50
100
83
96
80
82
82
100
100
100
92
100
100
100
100
96
88
88
41
100
91
100
52
52
100
87
87
88
95
59
89
91
100
94
100
40
100
92
92
58
90
0
79
29
95
100
92
6
67
67
73
25
25
27
0
100
79
100
100
86
78
68
77
87
87
100
87
100
0
0
0
100
92
83
90
90
58
36
100
100
89
82
83
73
82
100
100
89
64
82
96
50
50
64
64
0
10
0
42
100
100
100
100
100
82
100
100
100
100
100
100
100
100
100
100
100
87
100
100
100
95
95
95
100
92
86
95
95
92
94
94
100
100
88
83
94
72
100
90
100
75
100
100
100
82
100
82
82
91
70
90
25
73
7
94
93
93
100
92
100
100
100
100
100
92
100
33
100
100
100
91
92
100
50
88
88
90
100
82
53
100
100
100
100
100
81
81
81
73
73
69
69
88
88
88
92
100
100
92
92
67
67
91
100
100
100
100
100
93
79
91
100
100
91
95
95
94
83
100
9
82
90
0
91
91
85
93
93
75
94
94
100
100
100
100
100
100
100
100
100
86
86
87
100
37
94
76
87
91
85
0
67
53
43
100
94
47
86
86
86
94
88
100
100
100
85
58
58
89
87
72
96
96
96
96
100
100
75
100
50
80
50
80
60
60
93
93
83
83
85
85
85
85
85
100
75
93
100
92
92
100
100
100
93
100
88
90
90
90
100
100
100
100
91
50
87
100
100
94
100
83
100
100
94
92
75
92
0
10
15
0
42
100
100
100
100
100
100
95
87
93
80
64
64
64
64
64
64
64
64
85
50
91
96
94
80
0
0
0
0
0
0
94
94
100
100
100
100
100
100
93
90
17
17
92
100
100
54
54
54
54
46
60
60
60
60
100
100
100
100
100
100
80
80
100
100
100
30
54
29
90
85
85
100
37
100
100
100
64
73
25
96
96
78
78
87
73
100
54
90
94
93
93
100
100
73
71
90
92
67
77
100
100
67
87
6
0
0
46
50
6
88
89
89
96
100
100
69
69
93
93
93
100
85
100
85
80
80
50
79
100
73
100
90
92
100
100
100
100
100
100
100
100
100
93
93
91
92
61
61
50
50
50
50
50
50
50
100
92
73
86
93
73
73
90
100
92
96
89
80
45
83
100
100
79
92
92
100
21
82
83
95
86
90
90
90
90
100
100
100
100
100
100
50
40
75
77
100
100
82
82
93
95
95
0
40
8
0
0
0
0
0
0
0
0
0
54
0
50
93
88
94
0
90
100
100
100
87
94
100
100
100
100
100
100
94
94
100
100
100
100
100
100
100
47
100
100
70
100
100
91
0
67
92
90
100
100
10
10
0
0
23
79
79
87
75
91
79
80
54
100
93
100
95
83
100
100
100
100
100
100
100
0
0
80
0
70
83
83
40
89
0
44
20
100
90
93
94
94
54
17
0
0
20
45
42
42
42
44
6
6
0
0
100
82
100
91
91
100
100
100
93
87
87
100
88
88
88
100
100
100
100
100
100
100
100
100
100
85
100
100
100
100
100
50
50
100
100
58
75
75
75
75
80
100
93
93
91
89
77
95
100
100
90
92
92
100
100
0
90
30
100
86
86
92
90
90
94
94
5
5
5
65
65
65
11
11
0
0
5
5
5
0
0
0
0
82
82
82
100
100
93
93
0
0
90
92
64
76
94
92
92
86
8
64
91
77
62
57
57
58
73
77
77
80
94
82
90
70
70
54
100
90
9
75
75
31
21
18
18
100
92
100
95
95
96
88
88
100
100
100
100
100
42
100
77
91
89
82
100
100
100
100
100
100
100
93
93
100
92
83
93
69
69
73
83
100
95
60
100
100
100
95
100
100
100
100
93
100
100
100
100
93
100
86
82
60
100
0
0
7
7
7
50
95
100
100
100
100
100
82
21
75
77
100
100
100
0
0
8
8
8
0
86
86
86
86
86
87
87
95
95
90
0
0
0
0
6
6
6
6
33
33
33
0
94
100
79
86
92
92
100
100
100
93
85
85
92
94
93
93
83
82
86
100
77
71
14
70
36
100
100
100
100
23
23
50
89
82
100
90
100
100
100
100
100
100
80
80
100
100
100
85
80
94
87
85
87
94
94
50
90
47
47
38
0
0
8
53
93
100
100
100
75
73
0
92
60
60
0
0
100
100
80
100
95
93
92
93
90
89
89
100
100
100
91
91
91
90
90
33
100
86
33
57
65
95
95
83
80
19
57
94
43
100
93
100
100
8
89
64
0
100
95
95
87
100
64
23
93
100
96
96
100
97
97
97
97
97
100
100
92
92
100
100
53
60
100
91
93
93
86
100
100
100
100
100
91
83
82
92
80
100
100
100
82
82
93
93
93
0
78
71
88
92
54
85
86
90
83
95
100
100
100
100
93
93
93
93
80
100
100
91
92
96
96
96
89
89
100
100
95
100
100
100
100
92
90
93
97
94
79
100
100
87
87
77
100
100
100
9
42
75
95
94
0
100
100
95
83
80
91
85
83
61
60
60
31
90
29
50
80
94
0
44
39
78
78
78
78
84
67
83
83
87
87
87
90
100
100
94
100
100
25
29
50
100
100
92
54
100
100
100
100
100
100
96
81
81
95
100
76
100
100
69
80
100
96
96
82
0
0
0
0
0
79
77
82
70
0
0
0
0
8
8
86
100
100
100
100
100
90
67
100
100
91
100
100
100
94
82
100
100
71
53
80
94
0
4
4
100
95
95
95
20
40
0
20
78
60
75
92
10
0
86
93
91
100
47
90
100
100
100
92
93
73
100
100
95
95
95
95
95
82
0
0
0
0
0
9
0
0
23
100
90
100
100
100
100
93
92
94
90
0
0
64
93
93
0
0
40
40
80
50
100
58
100
100
100
100
92
100
90
94
100
100
91
93
93
93
100
100
100
100
100
100
94
100
100
100
100
100
90
92
83
100
100
100
100
90
92
92
100
42
100
100
86
91
100
100
85
0
60
80
50
0
0
0
50
50
100
100
100
100
100
71
94
71
100
100
92
100
100
93
93
100
92
100
100
100
100
100
100
100
100
91
93
93
100
100
80
0
0
0
0
0
10
0
0
89
88
100
91
85
93
70
100
100
100
100
57
100
90
62
100
100
96
82
100
100
100
90
100
100
100
100
60
67
50
45
0
30
94
100
9
9
0
100
100
91
86
86
58
93
40
0
21
0
0
9
9
80
100
100
100
100
100
100
92
95
23
70
70
100
100
100
100
0
100
100
95
95
82
94
94
94
94
94
86
86
93
83
100
79
79
56
100
95
82
83
50
91
90
100
100
100
100
100
100
100
100
100
93
93
100
79
79
79
54
80
100
100
50
100
100
100
87
100
90
82
84
70
20
10
91
100
50
0
5
0
37
37
0
92
92
58
91
91
91
91
50
33
86
89
91
94
93
97
47
81
86
100
100
94
92
100
100
100
80
100
100
100
100
100
53
100
100
100
92
97
97
100
76
100
100
100
100
100
100
100
91
90
100
100
93
93
93
100
100
100
100
100
100
100
100
100
79
79
100
100
100
100
100
100
100
100
55
100
60
75
75
100
100
100
100
93
93
90
80
83
89
89
87
87
100
100
94
100
95
95
100
94
100
100
[truncated: 24,954 more rows]
