# Supplementary material for: Ecological genomics in the Northern krill uncovers loci for local adaptation across ocean basins
Source: Nat Commun. 2024 Aug 1;15:6297. doi: 10.1038/s41467-024-50239-7 (PMC11294593; doi:10.1038/s41467-024-50239-7)
Supplement: Supplementary file 15 — Source Data [file 41467_2024_50239_MOESM15_ESM.zip › Source_data/Source_data.Fig_S17/Source_data.Fig_S17C/Source_data.Fig_S17C.tsv]

# Metylation frequencies at CpG sites across the genome with or without screening as specified in legend.
# A complete dataset including genomic position and depth of coverage is available in the SciLifeLab data repository: 10.17044/scilifelab.22786928
# Raw data for the non-screened class of data is available in Supplementary Figure 17B. Raw data for the screened class of data is available here.
Genomic region	Repeat status	Mean methylation frequency (%)	95% CI low	95% CI high
intergenic	repeats	66.86	0.011	0.008
intergenic screened	repeats	65.12	0.012	0.011
intergenic	non-repeats	47.75	0.015	0.018
intergenic screened	non-repeats	41.68	0.023	0.023
5′-UTR	repeats	74.03	0.329	0.312
5′-UTR screened	repeats	71.71	0.451	0.53
5′-UTR	non-repeats	28.52	0.274	0.279
5′-UTR screened	non-repeats	23.79	0.39	0.284
cds	repeats	75.22	0.208	0.221
cds screened	repeats	73.92	0.332	0.308
cds	non-repeats	64.54	0.105	0.105
cds screened	non-repeats	67.46	0.123	0.102
intron	repeats	79.94	0.014	0.015
intron screened	repeats	80.49	0.017	0.02
intron	non-repeats	60.5	0.038	0.04
intron screened	non-repeats	57.77	0.06	0.053
3′-UTR	repeats	79.24	0.189	0.202
3′-UTR screened	repeats	80.07	0.29	0.252
3′-UTR	non-repeats	72.39	0.268	0.274
3′-UTR screened	non-repeats	74.61	0.336	0.358
