# Supplementary material for: Ecological genomics in the Northern krill uncovers loci for local adaptation across ocean basins
Source: Nat Commun. 2024 Aug 1;15:6297. doi: 10.1038/s41467-024-50239-7 (PMC11294593; doi:10.1038/s41467-024-50239-7)
Supplement: Supplementary file 15 — Source Data [file 41467_2024_50239_MOESM15_ESM.zip › Source_data/Source_data.Fig_S17/Source_data.Fig_S17C/Source_Data.Fig_S17C.non-repeats.screened.intergenic.tsv]

# Metylation frequencies at CpG sites in intergenic regions (mean freq = 42 %; n = 8582394 )
# Frequencies (%) rounded to integer in order to save space
# A complete dataset including genomic position and depth of coverage is available in the SciLifeLab data repository: 10.17044/scilifelab.22786928
CpG metylation frequencies in intergenic regions (%)
91
27
27
100
100
54
93
90
100
0
71
100
80
80
0
0
0
0
54
96
96
4
4
87
100
92
100
0
6
100
92
93
75
93
68
100
100
100
93
82
69
100
93
100
0
74
62
91
100
100
46
100
61
61
64
60
82
70
77
0
0
50
50
53
30
91
91
91
91
100
0
10
20
0
0
15
15
17
17
10
91
26
26
26
26
33
33
33
33
6
9
0
100
100
100
100
100
100
100
77
100
95
67
82
100
100
100
94
94
82
100
100
100
100
75
100
80
94
61
93
61
100
100
100
91
91
91
91
87
58
100
100
100
96
96
96
96
95
95
94
100
100
94
94
100
29
29
11
79
79
79
73
93
93
0
0
0
0
0
0
0
82
0
0
9
0
0
8
17
17
17
17
8
8
0
0
0
0
0
0
33
27
0
0
43
82
100
100
95
95
95
7
0
40
40
95
80
92
93
100
40
76
76
53
48
48
50
52
32
73
56
46
42
59
70
50
54
42
83
56
83
83
58
58
58
79
54
75
85
89
93
100
91
97
97
9
9
9
100
100
100
100
100
100
100
100
100
100
100
93
93
87
100
80
82
70
77
90
100
8
0
0
0
7
7
7
7
7
8
8
0
0
0
0
0
0
0
0
0
36
57
25
25
0
60
10
10
0
6
6
18
18
9
7
0
0
0
20
8
0
0
0
9
9
0
10
10
0
0
0
0
0
100
100
100
100
87
0
0
75
0
0
0
7
0
0
0
0
0
0
5
0
6
67
100
100
96
100
100
92
100
100
100
54
6
6
0
20
0
0
0
100
100
92
100
88
100
100
92
100
100
100
90
94
95
95
100
100
87
94
100
100
100
100
83
100
100
91
93
95
95
92
92
93
95
100
100
100
91
100
92
93
92
100
93
100
100
100
100
100
100
100
93
93
64
100
90
82
100
94
94
100
100
100
94
94
100
100
100
100
100
100
100
100
100
100
100
100
100
100
20
18
42
40
54
91
29
82
92
84
84
90
56
90
83
83
83
80
90
62
83
44
100
83
80
87
92
92
95
95
85
100
100
92
100
42
92
90
83
83
92
100
92
71
95
78
93
100
90
94
60
90
100
100
100
100
100
100
100
86
71
100
87
87
87
100
100
82
95
95
87
79
94
94
100
100
100
54
73
80
100
100
69
76
100
94
100
93
93
94
94
100
94
100
100
100
100
100
90
80
85
100
64
12
83
100
86
86
23
23
0
100
93
94
100
95
100
100
100
100
100
100
83
0
83
100
100
59
100
100
87
87
87
87
90
78
89
92
94
75
67
100
100
100
92
92
100
100
92
92
100
100
100
100
100
85
85
100
100
10
100
100
100
91
91
91
80
92
92
92
92
92
92
92
100
100
90
83
83
100
9
9
9
31
31
31
50
50
82
37
37
80
100
79
79
82
94
100
91
100
86
100
100
91
100
100
92
92
0
0
8
0
9
0
40
50
0
0
81
81
50
71
0
80
90
100
86
86
90
73
73
0
0
0
0
21
21
21
10
57
79
6
6
0
9
0
0
0
38
0
18
0
0
8
0
0
10
0
0
0
8
30
77
85
75
94
94
92
92
92
92
92
92
92
87
87
87
87
87
87
74
74
74
100
100
100
100
100
100
91
70
83
87
87
91
83
36
100
100
30
7
7
0
0
0
90
0
64
100
0
100
83
100
23
31
83
100
100
95
95
95
100
100
100
100
83
93
60
100
100
100
100
100
100
100
100
100
100
100
100
100
100
92
100
93
100
100
85
93
100
100
60
85
100
70
90
82
83
100
100
68
94
100
100
73
27
50
100
87
87
87
75
54
87
90
77
100
100
64
90
100
93
80
94
92
88
88
88
64
100
100
93
92
91
93
93
93
70
91
91
91
91
93
100
100
92
94
80
100
91
79
100
100
69
91
100
100
92
100
100
92
100
68
53
86
61
100
100
100
0
85
16
90
75
60
58
58
58
61
20
31
92
92
94
100
100
100
94
85
85
100
100
10
10
10
10
10
10
10
0
0
0
0
0
0
8
0
0
0
0
15
15
15
15
0
0
0
0
0
0
0
0
0
0
0
0
0
0
0
0
0
0
0
0
0
18
18
0
18
9
9
10
10
20
20
50
0
0
91
71
71
85
85
86
86
80
73
100
83
83
9
35
0
60
60
64
64
100
100
87
83
80
75
60
0
100
100
6
6
6
0
100
91
94
94
93
93
90
100
94
94
88
95
94
94
94
100
73
75
80
90
0
0
82
100
100
67
71
70
83
40
33
79
100
100
100
0
8
0
80
83
67
87
100
100
100
82
85
87
100
100
43
82
61
90
33
100
100
100
100
100
100
93
93
93
93
93
93
100
100
100
100
100
100
100
100
94
0
0
36
0
20
18
92
10
10
100
0
8
0
0
0
13
13
13
80
100
90
8
0
13
36
18
9
0
9
9
91
53
53
30
100
94
94
78
57
100
100
100
80
89
42
100
79
100
100
100
12
96
30
87
95
87
94
93
93
89
100
83
91
91
40
100
100
100
87
100
0
0
7
6
0
0
0
0
10
0
100
100
100
86
20
0
82
82
82
100
77
100
0
95
95
100
73
93
100
100
79
71
92
100
100
93
100
100
100
100
100
100
94
94
93
100
100
94
100
92
80
81
71
95
87
31
18
18
94
90
83
100
100
73
89
75
82
88
0
10
0
40
40
79
45
91
100
100
70
82
80
0
8
0
0
0
6
6
0
7
80
93
100
90
100
100
100
100
100
85
18
9
0
0
0
40
91
0
0
30
30
30
0
0
0
0
0
20
10
10
0
0
0
0
0
9
0
0
0
0
0
0
0
0
0
0
0
73
0
0
9
9
9
10
14
14
0
0
0
0
70
9
0
19
19
30
90
100
100
100
100
100
95
100
83
100
89
100
100
100
100
89
100
100
0
0
7
0
0
0
8
8
8
50
40
88
88
88
91
93
93
100
100
100
60
90
50
87
87
87
100
100
93
64
94
94
100
100
100
100
100
0
0
0
0
0
0
0
0
0
0
0
0
0
0
0
0
0
100
100
100
93
90
93
100
100
90
100
100
89
91
100
45
54
92
100
92
92
100
82
92
92
100
100
94
94
100
100
100
94
100
94
100
100
100
61
73
100
64
93
90
100
94
100
100
100
100
93
94
94
100
20
82
100
100
91
91
100
100
82
100
100
100
100
0
20
20
0
0
0
0
0
0
0
0
0
90
100
79
100
82
82
82
50
9
9
9
0
0
0
80
93
100
91
91
40
40
40
90
90
91
91
80
92
92
91
91
91
91
100
100
100
100
92
92
100
100
100
100
100
100
87
87
94
100
93
100
100
100
100
100
100
92
100
100
87
87
0
0
0
0
0
0
10
73
77
91
95
95
95
100
100
100
0
0
0
0
0
0
0
0
0
0
61
100
47
0
92
93
80
100
100
100
100
71
100
100
100
94
100
93
92
100
100
100
92
83
100
61
83
90
100
20
91
100
92
92
100
100
93
100
100
100
100
100
80
100
90
100
75
92
92
85
85
92
100
87
30
100
70
79
87
100
73
73
0
0
91
91
0
0
0
9
0
10
10
0
0
10
100
100
91
100
100
88
100
64
100
100
100
100
90
100
100
87
100
91
67
100
100
54
100
93
100
100
0
8
7
7
0
9
0
0
0
5
5
0
0
0
18
0
0
0
90
100
92
92
100
94
94
100
100
100
100
100
100
100
94
94
100
100
100
93
100
100
100
100
100
29
0
0
0
0
0
0
31
9
0
10
0
0
0
0
0
10
0
0
58
58
58
58
100
70
37
8
73
0
0
0
0
0
0
0
0
7
8
8
0
0
0
0
0
0
10
0
0
0
0
0
0
0
0
0
0
9
9
9
9
0
0
0
8
8
8
8
8
0
0
0
0
0
100
82
0
0
0
9
0
54
54
0
0
53
53
0
70
80
80
80
80
100
60
9
82
100
100
93
100
50
93
73
100
100
100
100
92
8
93
100
100
46
64
54
100
85
100
7
7
0
10
17
60
17
0
0
100
100
100
100
100
100
100
10
82
92
100
100
82
70
100
100
100
9
0
25
79
65
70
70
75
75
86
90
100
94
100
100
87
100
93
100
85
91
100
94
94
94
100
100
100
9
9
10
10
20
20
90
94
94
93
100
70
0
25
62
88
88
70
100
92
94
90
100
100
82
76
61
38
93
93
93
100
73
90
83
42
0
0
0
0
0
0
10
0
0
0
0
0
0
0
0
18
18
18
8
8
0
0
0
0
0
0
0
0
0
0
0
8
0
9
0
12
0
10
0
0
0
0
0
75
75
82
82
100
100
100
100
100
94
94
100
88
95
95
64
95
95
80
100
100
75
94
100
95
95
100
100
100
100
94
94
82
100
89
89
87
100
100
100
100
83
86
100
100
100
100
93
85
91
100
100
100
18
69
69
47
42
42
42
28
100
50
50
88
85
93
93
0
0
80
80
80
0
0
0
0
60
73
73
73
73
0
0
0
0
0
0
10
80
[truncated: 998,000+ more rows]
