# Supplementary material for: Ecological genomics in the Northern krill uncovers loci for local adaptation across ocean basins
Source: Nat Commun. 2024 Aug 1;15:6297. doi: 10.1038/s41467-024-50239-7 (PMC11294593; doi:10.1038/s41467-024-50239-7)
Supplement: Supplementary file 15 — Source Data [file 41467_2024_50239_MOESM15_ESM.zip › Source_data/Source_data.Fig_S17/Source_data.Fig_S17C/Source_Data.Fig_S17C.non-repeats.screened.3_UTR.tsv]

# Methylation frequencies at CpG sites in 3_UTR regions (mean freq = 75 %; n = 31161 )
# Frequencies (%) rounded to integer in order to save space
# A complete dataset including genomic position and depth of coverage is available in the SciLifeLab data repository: 10.17044/scilifelab.22786928
CpG methylation frequencies in 3_UTR regions (%)
92
92
93
100
91
55
100
91
100
86
86
86
94
94
94
94
94
94
100
100
80
93
77
0
67
50
54
0
27
94
73
100
42
75
79
91
91
100
100
100
100
90
100
100
85
85
85
100
100
100
83
91
100
100
100
29
82
91
91
100
100
71
80
100
86
0
0
0
0
12
87
100
85
100
92
92
100
93
94
100
100
100
100
100
100
100
83
89
100
89
93
0
60
89
73
100
100
92
92
92
100
100
73
100
100
100
100
100
79
95
8
90
90
100
82
92
29
10
30
33
87
87
81
50
100
100
50
0
85
73
76
86
0
0
0
0
0
50
92
100
83
50
85
90
95
95
0
0
33
86
86
46
0
76
36
64
85
100
30
86
86
74
100
86
6
45
58
96
96
96
95
95
100
75
93
79
92
100
82
93
87
95
95
95
100
82
92
83
93
79
85
82
100
94
100
35
35
35
35
35
35
35
35
35
35
35
35
35
35
35
35
35
35
35
35
100
100
100
100
100
100
91
100
100
100
100
0
12
0
7
0
0
0
100
100
100
0
100
90
100
100
69
100
15
64
83
93
93
77
90
79
76
76
91
100
100
88
93
80
54
0
20
36
0
0
0
0
0
0
0
33
94
81
100
77
100
93
58
0
37
0
70
80
100
90
100
87
100
100
100
100
100
93
92
94
90
100
82
100
94
94
94
100
100
100
100
100
100
100
100
100
94
27
100
100
100
100
94
94
79
0
0
10
77
90
91
33
69
0
10
0
90
80
80
87
87
82
41
0
46
92
100
100
100
100
93
90
100
100
100
100
100
100
100
100
90
100
100
100
100
100
82
92
92
100
86
86
100
93
100
100
0
0
0
0
0
0
0
8
0
71
100
100
68
85
85
80
100
100
92
78
100
0
67
86
88
23
50
40
85
100
92
93
80
92
61
54
54
94
43
100
100
96
84
67
100
95
100
90
5
5
0
0
0
100
92
83
92
60
82
80
92
100
100
100
0
0
0
44
75
91
69
100
90
92
100
100
82
0
0
90
100
80
40
30
80
53
90
100
0
100
100
25
82
100
90
90
100
100
100
100
100
100
93
93
100
100
100
100
100
18
100
100
89
100
100
100
100
100
100
94
100
100
60
60
95
100
94
45
75
96
100
100
89
95
94
100
95
93
95
96
94
100
73
92
82
100
100
100
91
91
100
100
100
100
100
90
83
83
100
27
100
80
19
94
90
10
64
90
90
91
91
91
82
80
100
100
87
80
79
92
100
68
68
68
0
0
0
44
0
6
6
6
6
0
0
12
12
0
100
100
75
89
100
94
93
100
93
92
100
100
100
100
100
86
100
100
100
100
100
100
76
100
92
88
88
100
100
91
82
92
53
50
56
93
100
100
92
100
100
92
100
81
81
82
0
100
92
0
15
0
93
81
84
17
0
25
100
94
100
60
20
100
100
100
95
100
71
91
87
0
0
0
100
100
100
25
17
50
100
100
100
67
89
90
93
93
62
100
100
95
90
92
100
100
100
100
0
0
10
45
64
50
93
89
79
100
96
81
79
0
0
0
0
73
95
100
90
94
7
7
0
0
0
93
6
6
60
73
100
93
93
93
91
92
0
0
91
7
100
0
100
100
95
89
85
85
54
30
92
73
80
0
0
8
100
100
97
97
100
100
92
94
75
94
92
76
70
67
93
93
94
94
75
100
92
92
94
94
57
0
0
92
89
0
20
92
80
100
100
100
100
87
100
100
100
100
100
100
92
92
100
91
91
91
82
100
100
38
25
23
70
100
100
100
100
58
27
82
93
90
86
92
0
8
71
54
92
92
40
82
82
0
100
94
8
100
100
100
85
92
90
100
80
100
92
93
100
100
100
83
100
100
100
91
90
92
75
80
92
100
90
100
100
100
87
87
100
91
91
100
100
100
100
77
65
0
82
64
67
92
92
73
100
92
100
0
9
0
0
100
100
100
100
100
100
100
50
87
87
87
87
87
87
88
87
93
82
79
79
100
95
95
95
100
85
82
90
90
80
86
100
100
100
100
100
100
100
30
68
62
86
39
93
100
100
100
8
4
47
39
83
27
9
85
100
91
100
100
100
100
100
100
100
100
100
92
78
78
90
95
89
100
83
100
92
100
92
93
100
100
67
89
100
94
79
100
92
100
100
100
92
78
78
84
86
86
100
92
80
87
0
9
7
7
100
89
94
87
87
100
92
100
100
40
100
100
100
100
94
91
33
64
87
87
100
100
100
100
100
100
14
0
0
0
0
0
0
0
0
0
0
0
0
0
0
0
0
0
0
0
0
0
0
0
0
0
0
0
0
6
6
0
17
88
79
100
100
94
100
100
100
87
69
69
100
46
83
70
9
82
50
85
0
100
80
100
100
62
100
100
91
0
58
27
27
40
73
17
8
50
85
90
95
95
94
87
100
93
93
100
100
100
100
100
100
0
71
0
93
100
100
100
100
100
80
92
100
90
100
100
94
100
100
93
0
17
17
8
17
0
0
0
0
0
58
92
0
10
0
0
8
0
0
0
87
94
94
83
100
90
100
93
100
87
87
88
92
92
95
50
8
73
100
100
0
0
0
0
0
0
0
0
5
0
0
0
94
94
85
60
60
91
94
94
7
13
0
100
100
100
0
0
10
87
91
10
0
100
90
85
100
100
92
93
90
0
0
7
100
100
100
93
86
90
40
60
100
100
85
100
100
100
87
64
92
94
6
93
93
92
92
100
100
83
27
36
70
60
79
100
100
92
93
90
100
100
94
63
92
0
0
0
61
73
83
48
100
50
93
82
89
76
100
47
100
95
82
100
91
92
0
0
0
0
93
100
60
15
8
92
71
53
100
100
100
100
100
100
100
100
100
93
92
100
95
89
53
67
96
96
93
61
95
100
73
94
77
88
89
77
77
86
65
85
94
89
90
100
92
100
91
90
100
100
100
91
94
95
93
100
100
0
0
95
90
100
90
100
89
87
0
0
0
0
86
0
67
82
100
100
100
94
50
100
100
50
100
100
100
100
80
90
10
96
94
94
100
94
94
100
93
100
100
100
94
94
100
82
92
100
100
94
94
100
94
94
100
81
81
81
81
89
89
94
100
86
8
25
36
75
8
100
54
80
90
86
86
42
42
0
0
27
0
23
33
69
69
69
42
50
50
36
6
6
6
15
0
0
8
8
8
15
15
15
0
0
36
100
100
100
100
83
94
85
100
54
42
0
0
0
0
73
5
78
73
73
0
8
46
46
40
100
40
90
100
82
94
82
100
100
100
77
90
90
100
94
87
100
100
100
93
89
93
54
33
0
0
8
94
62
95
86
83
91
100
27
100
8
39
38
100
86
93
100
100
100
0
91
91
83
100
90
100
86
81
50
83
83
83
90
91
80
100
60
79
82
67
93
93
100
70
8
75
69
83
82
75
95
95
95
100
78
83
56
93
0
11
11
11
11
9
11
11
7
0
0
0
100
82
83
94
94
94
94
92
100
0
0
0
60
60
0
54
54
0
87
79
0
10
75
18
18
18
18
100
94
93
95
0
94
96
93
94
94
100
100
100
93
0
95
84
94
100
81
81
17
0
100
100
56
48
94
95
92
100
100
77
100
100
93
93
9
7
0
0
0
0
0
0
0
0
0
0
100
92
0
0
0
0
0
10
100
87
81
93
90
0
0
0
0
0
0
0
0
0
0
0
0
0
0
0
0
0
0
0
0
0
0
0
0
0
0
0
0
0
9
100
100
86
100
100
92
85
100
100
100
100
100
80
21
44
44
90
100
100
100
94
94
83
90
83
94
97
90
71
100
93
95
93
95
61
50
100
12
96
100
100
83
91
100
83
100
91
90
94
100
94
100
85
91
64
100
100
73
79
93
92
36
21
21
45
100
100
94
94
100
100
92
92
92
0
33
100
0
91
82
100
91
91
0
95
100
100
92
100
100
91
91
91
93
85
85
70
90
100
92
100
100
100
94
100
0
0
0
0
0
100
94
94
100
0
0
17
0
0
0
0
0
0
12
53
53
100
100
100
100
100
95
89
71
91
100
100
100
100
36
100
100
88
86
100
100
100
90
94
100
53
53
53
53
47
58
50
50
36
0
0
100
100
100
100
36
36
54
100
100
100
71
96
100
85
88
100
61
0
0
0
9
50
7
0
0
0
0
0
100
92
94
94
100
89
36
86
91
77
80
92
38
38
31
100
69
54
73
95
100
100
95
80
91
0
0
0
0
100
60
94
100
100
100
100
100
100
0
86
100
92
92
0
0
43
27
87
35
35
0
0
0
0
25
25
0
0
0
0
0
0
0
0
92
92
100
100
100
100
90
100
100
100
100
100
94
94
94
100
95
90
23
0
0
0
67
65
60
100
100
58
0
0
0
94
100
80
73
100
95
79
92
100
92
95
100
100
100
100
100
100
100
100
91
100
93
100
93
100
100
100
100
100
93
100
94
94
92
33
100
100
100
89
100
95
87
100
86
100
93
100
84
93
100
86
94
96
100
96
94
90
94
92
100
67
75
21
92
92
[truncated: 29,165 more rows]
