# Supplementary material for: Ecological genomics in the Northern krill uncovers loci for local adaptation across ocean basins
Source: Nat Commun. 2024 Aug 1;15:6297. doi: 10.1038/s41467-024-50239-7 (PMC11294593; doi:10.1038/s41467-024-50239-7)
Supplement: Supplementary file 15 — Source Data [file 41467_2024_50239_MOESM15_ESM.zip › Source_data/Source_data.Fig_S17/Source_data.Fig_S17C/Source_Data.Fig_S17C.non-repeats.screened.intron.tsv]

# Metylation frequencies at CpG sites in intron regions (mean freq = 58 %; n = 2064853 )
# Frequencies (%) rounded to integer in order to save space
# A complete dataset including genomic position and depth of coverage is available in the SciLifeLab data repository: 10.17044/scilifelab.22786928
CpG metylation frequencies in intron regions (%)
80
83
69
100
100
80
82
41
87
93
50
100
100
88
92
89
89
91
86
88
79
100
81
79
81
100
100
87
100
95
90
87
87
92
87
87
95
95
61
93
93
93
90
74
100
100
10
0
0
0
0
0
0
0
0
9
9
0
9
0
47
82
0
0
15
10
8
0
0
0
0
0
0
0
0
8
0
0
61
53
67
43
30
12
64
59
94
10
9
14
14
12
6
95
94
94
87
87
87
50
71
71
53
47
47
68
9
36
56
14
72
44
44
33
8
8
8
0
31
7
0
0
95
95
0
90
82
100
92
100
100
100
100
92
45
45
80
50
94
94
94
85
100
86
92
100
100
71
71
69
91
50
81
86
100
100
7
0
9
67
50
100
100
100
93
93
93
93
93
100
100
100
100
100
100
100
77
92
25
39
85
100
100
100
100
100
100
100
100
90
80
80
82
80
80
94
86
79
100
100
100
71
90
100
100
100
92
91
100
100
100
100
100
69
83
83
91
85
85
100
100
100
100
100
100
93
100
0
8
0
0
0
13
10
87
100
100
91
100
64
39
100
86
93
91
100
100
92
93
54
100
100
93
93
92
100
100
95
100
90
100
100
100
86
77
92
82
100
100
100
100
46
93
83
100
100
100
100
100
100
100
100
94
100
90
100
100
100
100
100
100
100
100
100
100
83
92
100
36
94
100
100
96
76
76
100
100
82
90
70
100
100
100
100
93
93
93
90
100
67
67
100
36
50
30
29
75
0
0
8
25
0
0
0
0
0
7
0
0
0
8
0
0
14
100
85
100
100
0
93
82
0
0
94
94
67
67
91
90
87
92
100
100
100
100
100
100
100
93
93
93
100
100
100
75
100
100
90
100
100
91
91
95
94
90
88
100
89
89
80
95
95
95
95
100
85
93
82
82
82
96
91
100
90
90
93
73
92
100
100
100
92
92
100
100
82
93
100
88
88
94
80
85
90
100
86
79
100
100
100
100
100
100
100
94
94
100
100
100
100
100
100
100
100
100
100
100
100
94
100
100
86
92
90
92
90
100
100
100
100
100
100
100
100
100
100
100
90
94
94
91
100
100
100
100
100
100
100
94
100
100
93
100
100
100
75
87
87
100
100
100
100
93
100
100
100
93
0
82
100
83
80
90
10
0
60
0
0
83
83
100
100
18
92
67
67
73
73
73
30
0
0
0
10
10
0
0
15
30
13
100
91
67
100
100
36
54
0
0
0
0
0
0
18
18
50
90
90
94
94
94
92
57
31
59
7
8
7
5
8
0
0
0
0
46
20
0
12
54
43
43
61
95
95
100
64
64
13
13
0
70
87
93
77
0
0
0
0
0
10
9
0
0
6
6
0
0
0
0
0
0
0
0
0
12
0
0
0
0
0
0
5
0
5
5
5
8
0
10
10
27
7
0
6
25
0
17
0
0
0
0
75
90
90
0
0
0
0
0
0
0
0
0
0
0
0
0
0
15
0
18
75
75
71
100
94
100
100
93
93
100
100
100
100
100
93
100
83
100
77
91
91
95
95
86
93
100
100
100
100
100
100
100
100
100
94
100
100
100
100
96
100
60
87
100
100
82
94
100
90
100
100
100
100
91
100
100
100
100
100
82
100
93
18
70
83
100
44
54
82
42
0
100
100
100
100
90
90
0
45
91
0
0
100
73
92
90
50
0
75
100
100
100
79
100
94
94
93
93
93
93
100
100
100
100
95
0
9
8
0
20
8
6
6
0
5
5
0
29
0
0
0
0
0
0
0
0
0
0
0
0
0
0
0
8
0
0
0
0
0
0
0
0
0
0
0
0
0
0
0
0
54
25
17
18
100
92
100
100
82
93
90
0
0
0
50
0
20
0
0
0
0
9
10
45
40
40
30
38
25
0
0
60
60
100
0
40
100
83
100
100
100
100
100
100
90
91
100
100
100
100
100
94
94
94
100
100
82
86
94
53
86
87
100
100
100
87
71
95
95
93
85
85
77
83
92
92
92
42
80
86
100
94
70
94
47
93
96
96
94
94
94
80
80
100
100
91
94
93
90
90
83
82
89
59
92
83
83
64
64
80
100
90
100
94
77
94
94
87
100
91
86
92
92
100
100
100
100
100
100
100
100
93
100
100
100
100
100
100
100
100
100
100
94
100
100
100
100
100
70
75
93
64
90
61
45
61
100
90
100
100
100
86
92
89
80
94
100
100
93
93
82
91
82
64
40
100
82
93
93
80
90
80
70
80
92
75
90
69
54
100
100
83
100
100
100
100
80
50
100
91
82
44
32
96
96
96
41
68
93
84
78
58
53
94
94
87
91
94
92
58
64
100
100
100
8
8
100
0
0
0
0
0
6
6
0
0
0
0
21
21
63
100
37
62
92
40
80
50
0
18
64
17
0
0
57
54
0
100
80
100
33
94
94
0
0
9
0
92
96
96
95
100
57
78
78
89
89
100
100
53
53
80
50
42
92
90
0
0
0
93
100
83
83
81
78
78
78
100
90
6
0
70
100
100
100
100
100
92
100
82
100
100
43
67
94
92
100
100
95
95
100
100
93
96
96
100
100
91
96
96
96
100
100
100
100
84
100
0
0
0
8
100
75
0
0
0
0
0
8
18
0
68
24
39
89
10
0
0
0
87
87
87
93
82
82
0
64
83
83
83
83
0
15
82
75
92
92
100
94
94
92
92
93
93
36
69
7
0
0
8
8
93
83
85
83
44
0
0
0
0
54
10
14
60
33
0
62
62
100
100
94
14
95
79
90
70
70
82
75
100
100
30
36
75
75
100
80
80
100
69
87
85
65
82
43
84
84
71
87
100
100
77
91
90
100
92
95
100
100
100
92
85
80
93
100
92
100
92
100
100
92
100
77
100
100
100
100
92
100
77
100
100
100
100
100
100
92
100
90
94
95
100
84
84
93
81
81
86
87
82
90
91
95
95
95
0
0
8
0
92
100
100
100
100
100
82
91
0
0
82
0
0
0
0
100
82
0
0
0
62
62
9
0
36
90
100
95
50
100
100
100
100
100
93
100
93
100
100
100
95
100
100
100
100
92
94
100
100
93
100
100
100
100
100
100
100
100
100
94
100
94
100
82
94
100
94
100
40
73
0
0
100
90
93
6
6
25
37
14
80
44
44
73
77
50
86
58
80
61
79
86
0
0
6
0
8
0
0
80
45
69
90
90
100
100
83
100
100
100
100
100
100
100
100
88
93
92
100
100
100
100
100
100
100
100
100
100
94
94
94
94
94
94
67
54
54
50
50
91
91
93
93
83
75
80
67
82
67
47
100
20
29
25
0
83
86
100
0
91
77
94
90
90
91
91
93
93
100
100
80
94
94
100
42
69
91
82
82
82
92
80
80
80
80
61
73
94
100
94
80
82
94
67
50
91
91
92
100
67
82
92
100
86
83
83
67
80
93
91
73
94
92
76
75
60
10
18
18
18
73
0
0
0
0
0
0
0
100
100
100
100
100
100
100
100
100
94
94
100
100
100
100
92
100
92
100
100
100
100
93
92
92
100
100
100
100
100
82
92
100
100
100
100
100
100
100
94
100
100
100
75
100
90
100
94
100
91
100
100
100
100
100
91
100
92
58
70
100
100
100
100
100
100
100
92
100
100
100
100
100
100
100
100
0
0
0
0
100
100
100
91
57
100
100
100
0
0
0
0
0
31
87
83
95
27
57
0
0
10
92
95
95
95
95
82
82
83
83
87
87
78
93
100
100
100
100
50
87
96
93
71
67
85
85
67
71
93
100
89
82
90
90
100
77
77
95
83
83
0
67
91
79
0
0
0
30
81
80
56
90
0
0
0
0
0
100
100
84
84
84
84
84
84
73
94
94
73
95
95
0
0
0
0
0
0
5
7
73
69
69
36
54
80
33
100
100
88
92
43
100
75
100
77
92
86
94
94
100
80
64
0
0
0
100
90
85
100
100
100
100
50
80
0
0
0
18
0
0
7
56
56
0
0
0
0
50
30
17
18
94
100
100
82
7
0
43
0
50
8
93
77
100
100
90
82
17
0
0
0
7
6
93
89
93
100
82
82
82
82
94
94
76
57
88
100
94
64
93
90
90
90
90
100
84
84
100
100
94
100
100
80
90
0
0
0
0
0
0
9
9
0
9
0
0
0
0
0
0
0
100
0
73
53
10
100
100
90
92
100
94
100
71
93
75
34
66
34
9
58
38
74
55
20
53
54
75
30
36
73
73
33
4
4
85
61
92
88
88
50
72
82
75
92
92
92
100
87
0
0
0
0
5
0
0
0
0
0
0
0
0
0
0
0
0
29
60
7
60
45
94
6
7
0
0
0
90
73
77
69
80
100
70
75
68
50
87
67
58
92
40
100
100
94
70
100
100
100
100
100
100
80
80
100
100
90
90
43
43
40
91
100
100
91
90
92
92
83
77
92
92
90
54
0
100
100
100
86
95
70
100
96
100
80
100
77
70
96
90
94
100
100
100
77
95
100
100
100
100
96
100
91
90
80
80
39
39
41
100
40
22
35
35
87
87
0
[truncated: 998,000+ more rows]
