# Supplementary material for: Ecological genomics in the Northern krill uncovers loci for local adaptation across ocean basins
Source: Nat Commun. 2024 Aug 1;15:6297. doi: 10.1038/s41467-024-50239-7 (PMC11294593; doi:10.1038/s41467-024-50239-7)
Supplement: Supplementary file 15 — Source Data [file 41467_2024_50239_MOESM15_ESM.zip › Source_data/Source_data.Fig_S17/Source_data.Fig_S17C/Source_Data.Fig_S17C.non-repeats.screened.5_UTR.tsv]

# Metylation frequencies at CpG sites in 5_UTR regions (mean freq = 24 %; n = 38083 )
# Frequencies (%) rounded to integer in order to save space
# A complete dataset including genomic position and depth of coverage is available in the SciLifeLab data repository: 10.17044/scilifelab.22786928
CpG metylation frequencies in 5_UTR regions (%)
0
20
0
0
0
0
0
0
4
4
0
0
0
0
0
0
6
0
92
92
82
67
0
0
0
0
0
0
0
0
0
0
8
8
0
10
100
96
96
100
0
6
8
0
0
14
0
41
100
92
92
50
50
8
0
0
0
0
0
60
80
92
92
57
64
53
53
100
80
100
100
100
75
71
0
97
96
96
96
70
40
0
0
8
74
54
0
0
7
7
18
0
0
0
0
0
0
0
0
0
0
0
0
0
0
0
0
0
0
0
8
8
15
10
90
0
7
7
0
0
33
33
33
6
0
0
0
0
0
0
0
0
0
0
0
0
90
83
0
0
0
0
0
0
0
0
0
0
0
0
9
0
0
0
40
60
10
0
0
0
6
6
6
6
8
87
70
100
36
89
93
100
92
92
91
0
0
0
0
0
0
0
0
42
0
0
0
0
72
65
73
0
0
4
4
6
9
29
8
88
88
88
92
94
100
94
0
0
0
0
0
0
0
0
0
89
100
100
93
91
30
90
92
92
100
54
100
100
100
28
21
21
0
7
7
0
0
0
0
0
72
72
0
8
8
8
0
0
0
22
94
73
29
17
79
92
94
94
91
91
91
96
96
96
7
0
8
0
0
0
0
0
0
5
5
5
5
33
83
83
100
0
0
0
8
6
0
0
0
29
0
0
0
0
90
80
7
7
0
0
87
93
93
90
73
93
92
0
0
0
0
20
78
81
0
0
0
0
0
0
10
8
0
100
0
0
0
0
9
0
0
8
0
0
89
0
83
100
83
0
0
0
0
0
0
0
100
100
100
93
93
92
90
8
73
73
25
25
43
38
38
58
56
75
71
49
9
9
0
0
0
0
0
0
0
100
87
87
80
27
27
27
27
92
0
0
0
0
0
0
10
90
94
8
0
20
0
100
0
0
0
0
94
83
83
83
100
63
96
0
0
0
73
85
96
90
18
18
0
82
100
90
93
0
0
0
7
5
0
5
0
7
7
4
4
0
0
0
0
0
0
0
93
83
75
36
0
0
100
100
94
94
95
95
100
100
9
0
0
0
0
0
0
0
30
0
8
9
0
0
0
0
100
100
100
100
92
92
0
0
0
0
0
0
0
0
9
0
8
0
0
0
0
0
0
0
0
20
8
0
0
21
15
64
75
90
100
100
86
89
95
93
100
94
95
95
100
0
0
0
0
0
60
0
0
0
95
100
90
71
0
0
0
5
5
0
0
0
6
0
40
40
7
7
7
0
50
0
0
0
4
4
4
19
14
14
91
91
0
8
12
17
0
0
0
0
0
0
0
82
82
0
0
0
0
6
15
15
37
37
64
67
92
64
87
100
80
58
83
67
100
73
92
85
91
86
79
83
0
91
23
0
9
0
0
0
0
0
0
0
6
0
0
100
96
97
97
97
92
97
97
100
100
93
91
0
7
7
7
7
7
7
7
7
7
7
90
95
95
80
92
29
0
0
0
0
0
30
0
0
17
25
0
0
0
0
0
0
0
0
0
0
23
5
0
0
20
8
0
0
0
0
0
0
36
8
8
8
0
0
41
0
65
50
0
0
0
0
100
100
100
100
100
100
100
100
82
95
85
79
94
47
37
87
87
0
0
0
0
100
100
90
100
100
100
0
0
0
100
90
0
0
67
80
90
100
100
100
100
100
0
72
0
0
8
5
5
5
13
0
8
8
0
4
85
85
93
93
100
20
20
20
20
79
85
85
95
92
79
100
100
100
100
0
5
5
5
0
10
10
10
74
74
93
92
0
14
0
0
0
0
0
0
0
0
0
0
80
83
83
83
83
91
100
94
0
0
0
94
0
0
28
35
100
100
0
0
7
7
7
75
92
0
0
0
0
14
14
14
14
14
0
0
0
100
86
95
92
92
93
93
93
82
100
92
92
92
92
0
0
0
0
8
10
0
8
0
0
0
0
0
0
0
0
0
0
0
0
0
0
0
0
0
7
7
7
93
0
0
8
0
0
0
0
0
0
9
0
0
0
0
0
0
0
0
0
0
0
0
0
0
0
0
0
0
0
0
6
6
25
40
57
57
57
57
57
64
64
64
64
50
50
50
50
36
10
12
12
0
0
0
0
83
83
52
10
10
61
54
54
50
0
0
8
8
0
0
0
0
9
9
15
0
0
0
0
0
0
0
10
0
98
86
0
0
0
0
12
12
12
0
0
0
0
0
0
0
33
9
9
9
50
73
0
0
100
100
100
93
80
91
93
100
85
100
100
93
100
64
100
100
60
77
100
94
94
89
89
0
0
0
0
0
0
0
0
0
0
0
0
0
0
0
0
0
0
0
0
0
0
0
0
0
0
0
91
91
0
0
0
0
0
0
0
0
0
0
0
0
9
0
0
0
0
0
83
0
0
0
0
0
0
100
100
100
96
96
100
100
96
96
96
100
100
95
94
94
89
94
75
0
0
0
0
0
0
0
40
0
0
0
0
0
0
0
0
9
0
0
0
0
0
0
0
0
0
0
0
0
4
4
4
15
0
0
0
0
0
0
0
0
7
0
0
8
13
0
0
0
0
0
9
18
54
10
0
0
0
0
0
0
0
0
0
0
0
0
0
0
0
0
7
7
7
7
7
7
95
5
5
0
0
0
0
0
0
0
0
0
6
6
6
0
0
0
0
0
0
91
100
64
92
82
100
92
100
92
90
90
100
93
100
91
100
100
75
92
93
100
100
100
100
100
94
100
100
100
35
0
6
6
0
0
0
15
5
5
0
0
0
0
0
0
8
8
0
0
0
0
0
7
7
0
8
10
10
0
0
8
0
0
0
0
0
0
94
100
100
71
93
0
0
0
0
0
85
100
6
0
0
0
10
0
0
0
0
0
0
0
0
0
0
0
0
0
9
0
0
0
0
0
0
0
0
13
13
0
0
47
90
0
0
0
0
80
0
0
0
0
0
6
6
9
9
14
14
0
8
0
0
14
14
0
0
15
0
100
58
0
0
0
0
10
0
0
0
0
0
100
100
100
100
100
0
45
69
69
82
0
0
60
50
42
64
64
50
50
50
20
0
0
0
0
0
0
0
0
0
0
0
0
0
0
0
0
0
5
5
5
0
0
0
0
0
0
0
0
0
41
0
0
9
0
33
33
33
10
69
59
0
0
11
11
11
11
0
0
0
0
43
43
60
67
37
37
56
56
42
7
0
0
0
17
17
18
0
14
14
0
0
0
100
33
85
90
64
7
0
0
100
14
7
6
6
6
0
0
0
0
0
0
0
0
0
0
0
0
0
0
0
0
0
6
10
10
0
0
0
0
0
0
0
9
7
4
4
4
7
0
0
0
0
16
16
16
0
0
0
0
0
0
0
0
0
0
0
58
93
100
100
94
91
91
100
100
92
100
100
0
0
0
93
7
7
8
36
0
5
5
0
0
0
10
0
4
4
4
4
4
4
4
4
4
4
4
0
0
0
0
0
0
0
0
100
7
7
0
0
0
9
87
82
39
39
68
49
65
72
0
0
0
0
39
100
90
90
87
7
8
0
0
0
0
0
33
86
8
8
8
100
100
87
15
15
7
7
7
7
7
0
0
7
7
7
0
72
33
77
0
0
7
0
0
0
9
0
0
0
0
92
100
100
100
87
87
100
100
91
94
100
93
100
100
100
100
95
92
100
100
90
93
94
100
100
94
100
100
100
100
100
100
100
94
100
95
100
100
100
91
83
95
94
100
100
90
100
95
68
100
100
92
100
92
88
88
87
93
79
88
88
94
94
100
93
0
0
0
0
0
10
82
7
0
0
0
8
0
0
0
7
0
3
3
0
13
0
7
0
0
0
7
0
3
3
75
75
77
94
100
100
100
82
67
71
40
0
0
4
9
9
80
94
94
20
54
29
54
18
18
33
58
40
82
0
0
0
0
0
0
0
0
0
10
0
0
0
6
6
0
79
79
91
92
98
100
93
100
100
100
100
8
14
96
96
96
0
0
0
0
0
0
0
91
42
0
0
0
0
0
0
0
0
0
0
0
0
0
87
79
93
93
82
88
88
0
0
0
0
0
90
93
100
94
100
100
100
0
0
5
5
5
27
33
44
42
42
38
73
54
0
0
8
7
0
0
0
7
0
0
0
0
0
0
0
5
5
5
0
5
5
5
5
0
0
7
13
93
92
92
100
0
0
0
81
100
6
0
0
8
0
0
25
12
0
0
0
42
42
42
50
50
36
36
36
45
45
58
47
58
54
54
96
96
100
100
100
0
41
35
33
73
73
6
26
0
0
0
0
60
18
29
40
40
41
41
50
50
0
0
100
53
7
77
85
6
47
0
0
14
14
0
0
0
0
0
0
8
0
0
0
27
27
7
0
92
100
81
100
93
0
0
0
0
0
0
0
0
0
10
6
6
10
0
0
0
0
0
0
9
0
6
6
95
95
0
0
0
100
100
100
100
96
100
100
100
0
0
94
100
73
0
0
0
0
4
4
0
6
6
6
6
6
6
100
0
0
0
50
50
50
50
73
0
27
9
0
9
0
6
6
6
6
6
0
0
0
[truncated: 36,087 more rows]
