# Supplementary material for: Ecological genomics in the Northern krill uncovers loci for local adaptation across ocean basins
Source: Nat Commun. 2024 Aug 1;15:6297. doi: 10.1038/s41467-024-50239-7 (PMC11294593; doi:10.1038/s41467-024-50239-7)
Supplement: Supplementary file 15 — Source Data [file 41467_2024_50239_MOESM15_ESM.zip › Source_data/Source_data.Fig_S17/Source_data.Fig_S17C/Source_Data.Fig_S17C.repeats.screened.intergenic.tsv]

# Metylation frequencies at CpG sites in intergenic regions (mean freq = 65 %; n = 24437129 )
# Frequencies (%) rounded to integer in order to save space
# A complete dataset including genomic position and depth of coverage is available in the SciLifeLab data repository: 10.17044/scilifelab.22786928
CpG metylation frequencies in intergenic regions (%)
92
92
92
100
100
100
50
18
18
100
0
0
93
100
100
100
100
100
100
100
91
93
100
100
91
100
91
100
50
86
90
100
100
92
92
93
93
91
92
100
91
30
0
0
92
83
83
84
84
85
71
100
100
93
93
64
92
60
45
50
50
50
100
100
100
100
91
0
0
60
100
27
42
40
40
40
0
0
0
10
67
0
0
45
50
50
50
64
73
47
47
18
50
50
50
43
0
18
0
44
71
94
93
93
86
100
64
100
100
0
0
0
80
100
87
87
100
100
100
100
91
100
40
40
100
100
92
92
92
92
90
100
100
100
93
93
67
67
90
86
86
100
92
91
91
100
62
85
69
87
87
87
83
83
92
91
100
95
95
36
100
100
50
100
100
100
100
100
93
93
85
94
94
83
100
100
75
85
100
100
82
60
92
87
87
87
92
92
89
91
100
100
94
94
94
94
94
91
92
92
100
100
91
93
100
93
94
94
94
83
64
92
92
92
92
92
100
80
80
80
86
86
83
80
91
91
100
100
73
73
85
80
100
100
100
27
73
64
70
50
100
50
89
100
90
95
100
100
88
96
96
95
100
100
100
23
0
67
67
64
47
67
50
71
20
60
73
100
100
100
100
0
70
100
100
86
100
92
92
100
100
50
70
92
92
92
92
18
18
30
64
100
9
9
9
0
79
71
18
75
90
90
75
93
93
0
0
0
0
0
0
0
42
0
0
0
26
26
20
20
100
90
93
100
91
92
73
27
35
35
0
60
87
100
100
36
100
93
100
100
100
100
70
100
38
50
91
91
100
100
92
92
10
82
94
94
100
100
100
92
80
80
93
100
93
100
85
67
56
86
100
100
100
100
100
93
96
96
96
73
85
67
86
100
92
82
76
80
80
91
53
92
97
97
97
97
86
95
85
85
60
93
95
94
82
82
89
83
91
90
75
75
81
94
95
100
87
87
100
60
100
100
93
88
88
88
94
100
90
75
82
80
93
100
100
87
100
100
75
94
90
65
65
93
85
85
100
73
92
67
100
90
100
70
64
61
54
91
92
86
83
83
82
61
93
100
94
92
82
94
94
100
100
100
100
100
93
93
100
100
100
60
77
94
94
94
100
35
83
83
83
69
69
69
69
69
73
86
83
0
83
83
70
86
86
70
93
93
83
83
83
83
91
92
76
76
76
80
70
70
73
82
10
10
10
10
0
0
8
0
0
0
0
7
9
0
67
67
42
27
9
0
10
10
0
0
0
9
0
10
10
0
0
0
73
82
100
100
80
100
92
31
0
91
20
91
0
100
92
0
0
90
100
64
100
50
100
100
93
100
62
93
100
73
74
93
43
0
67
83
76
69
69
86
0
37
0
8
0
0
0
91
93
57
94
64
94
100
6
100
100
100
100
100
100
100
100
100
100
79
40
94
94
100
100
5
0
25
23
6
88
17
50
0
92
91
8
12
100
81
81
93
100
95
88
71
90
69
100
100
100
100
95
95
95
100
100
100
100
94
94
79
79
100
93
91
94
100
100
90
90
100
100
79
100
82
100
100
91
91
85
73
94
94
94
94
70
83
100
100
0
0
0
0
0
100
80
80
80
100
100
100
100
100
100
91
90
3
15
9
17
90
90
100
100
100
92
95
95
95
95
95
81
40
61
83
76
69
74
93
79
79
80
80
91
92
92
92
92
92
100
100
71
64
54
80
40
92
60
86
53
100
93
93
100
100
90
100
93
100
100
100
100
100
100
100
100
100
100
91
83
83
64
93
100
100
100
100
100
100
100
100
100
100
92
86
93
100
100
100
100
100
100
100
100
100
100
100
95
95
100
100
100
100
100
95
95
95
95
100
82
82
100
100
100
96
96
96
100
100
78
78
100
100
100
100
94
94
83
100
76
82
100
100
93
90
100
100
100
88
100
100
75
69
100
91
100
91
100
90
100
100
100
100
100
92
90
90
90
100
100
100
0
21
21
100
0
0
0
100
54
54
20
20
54
0
0
0
0
0
0
0
100
100
100
100
100
94
94
94
100
100
33
0
0
0
0
0
0
0
0
20
0
0
5
5
0
5
0
0
0
0
9
0
0
0
0
82
30
93
95
95
90
90
0
0
10
100
100
91
91
100
100
82
100
100
90
100
91
100
100
100
100
100
100
100
100
100
100
100
100
100
100
100
100
100
100
100
100
100
100
100
100
100
100
100
100
94
94
94
94
94
94
100
100
92
92
100
100
100
90
90
100
100
100
100
100
100
94
90
100
100
100
100
100
100
94
94
100
100
92
100
100
100
88
88
100
100
100
100
100
90
100
100
100
95
92
100
91
91
90
88
82
92
91
91
89
100
95
92
73
93
94
100
94
94
95
95
95
95
95
43
100
100
100
95
95
100
100
100
100
100
100
100
0
0
0
42
50
10
64
0
0
0
0
0
0
0
0
5
8
10
100
100
100
100
93
100
100
100
100
92
100
100
100
100
100
100
100
100
100
100
93
93
100
100
82
40
38
65
65
23
83
65
54
81
30
80
75
18
82
71
90
91
71
83
27
100
94
94
85
86
100
87
90
45
45
44
40
100
67
61
0
41
75
59
100
100
27
0
91
100
100
100
100
100
92
88
88
93
83
100
100
90
90
91
92
100
100
94
100
100
85
85
85
92
100
91
91
67
67
93
93
9
9
9
20
20
20
83
69
95
95
58
58
77
61
60
87
87
87
20
54
88
94
94
40
100
92
67
71
87
89
87
40
23
85
88
61
76
76
45
100
40
9
100
100
85
90
61
92
90
90
100
100
65
100
78
78
78
78
94
100
75
75
100
100
100
100
100
93
60
90
100
100
100
100
80
80
80
20
0
91
95
91
6
52
5
83
83
79
84
60
62
87
42
100
100
67
93
93
95
100
83
100
77
100
95
95
93
100
100
93
95
92
87
92
95
96
96
93
100
100
82
100
94
89
100
92
100
100
100
100
90
100
92
93
87
81
64
64
86
86
92
70
100
77
91
94
71
54
95
95
100
100
100
100
31
93
93
100
100
100
100
100
100
100
100
100
100
95
95
83
83
94
94
100
100
100
100
100
100
100
64
95
95
91
92
75
92
73
100
100
100
100
79
100
100
100
100
100
100
82
87
87
87
100
100
100
92
17
100
100
93
93
100
100
94
64
81
81
92
100
100
100
100
100
100
67
67
100
100
100
100
100
82
93
93
100
100
91
100
100
100
100
100
100
100
100
91
100
100
100
100
100
100
100
92
93
93
79
79
93
93
100
100
93
93
93
100
100
100
100
90
100
90
100
100
100
91
91
91
100
100
100
100
100
92
100
100
100
100
100
100
100
100
100
83
100
92
100
93
25
60
94
100
94
20
90
100
100
82
100
91
91
91
0
0
10
10
10
82
82
0
6
27
80
50
23
100
100
80
92
57
100
92
92
100
82
82
37
64
92
100
53
64
0
27
100
64
100
100
92
100
100
92
92
100
100
38
87
87
83
83
100
100
100
82
82
92
100
95
100
93
95
100
91
96
96
96
85
85
100
85
85
60
94
100
100
85
100
94
100
100
100
100
100
92
100
87
100
100
100
100
100
100
80
100
100
100
54
54
83
77
82
100
86
94
92
86
100
93
82
83
73
80
21
27
0
92
21
73
100
100
100
92
92
100
100
100
83
85
85
0
0
100
100
85
87
87
91
85
92
20
67
67
93
93
93
27
82
90
90
90
100
92
79
93
93
93
93
93
93
93
100
100
90
100
100
100
100
100
100
100
100
10
100
100
100
100
100
100
100
88
88
88
88
100
100
100
92
92
94
60
100
100
90
100
61
100
100
40
64
100
100
87
93
70
100
27
93
93
93
93
31
36
100
80
78
95
95
95
100
89
82
94
100
80
26
26
0
6
12
73
83
86
0
94
81
100
0
0
35
45
45
50
100
90
100
100
0
100
87
92
92
100
92
92
100
73
100
91
100
92
90
0
90
90
90
90
90
90
90
100
100
100
100
100
90
90
80
100
100
100
100
91
90
90
83
91
92
90
94
94
94
92
92
92
70
90
80
100
100
100
70
92
92
100
85
85
85
85
85
82
82
82
82
70
70
85
85
0
0
92
92
92
83
100
40
100
92
0
90
67
67
80
92
100
100
81
81
94
94
94
58
58
58
100
81
76
76
76
83
100
100
67
58
100
80
81
81
100
30
0
0
0
31
10
36
0
0
0
0
0
0
0
0
0
0
0
20
8
8
100
100
100
100
100
100
91
91
100
100
92
0
30
0
94
87
33
100
100
100
90
69
100
0
54
0
0
70
100
100
0
45
79
20
77
58
58
64
70
70
90
100
92
92
86
86
82
75
93
93
94
94
92
100
75
75
91
92
92
100
100
100
80
80
67
91
100
40
83
83
100
100
100
100
100
100
100
92
91
91
100
92
100
100
90
100
91
92
92
100
100
100
100
100
100
100
70
92
92
92
100
92
100
100
94
92
94
94
92
100
100
94
94
94
100
94
94
94
94
94
94
30
100
95
100
100
100
100
100
100
100
100
100
[truncated: 998,000+ more rows]
