# Supplementary material for: Ecological genomics in the Northern krill uncovers loci for local adaptation across ocean basins
Source: Nat Commun. 2024 Aug 1;15:6297. doi: 10.1038/s41467-024-50239-7 (PMC11294593; doi:10.1038/s41467-024-50239-7)
Supplement: Supplementary file 15 — Source Data [file 41467_2024_50239_MOESM15_ESM.zip › Source_data/Source_data.Fig_S17/Source_data.Fig_S17C/Source_Data.Fig_S17C.repeats.screened.5_UTR.tsv]

# Metylation frequencies at CpG sites in 5_UTR regions (mean freq = 72 %; n = 12757 )
# Frequencies (%) rounded to integer in order to save space
# A complete dataset including genomic position and depth of coverage is available in the SciLifeLab data repository: 10.17044/scilifelab.22786928
CpG metylation frequencies in 5_UTR regions (%)
82
54
79
79
61
96
95
93
93
54
100
92
91
0
0
100
100
100
100
100
85
100
100
94
94
73
100
85
100
100
100
5
5
5
0
0
0
0
100
100
100
80
87
87
87
100
94
94
74
93
100
100
100
100
95
95
95
88
91
0
100
62
90
100
100
100
58
96
96
80
89
96
96
96
96
100
100
95
100
100
100
100
100
100
100
100
46
9
88
88
0
0
72
37
37
50
27
31
10
16
16
39
39
39
39
100
100
100
100
92
100
100
100
100
0
0
0
97
97
97
87
87
93
95
82
77
100
100
100
100
0
90
92
92
0
0
9
9
0
0
0
8
8
93
93
64
100
89
83
47
100
54
100
100
100
100
100
89
89
89
42
14
14
100
54
100
100
77
79
100
100
62
62
93
100
76
100
73
80
87
80
67
100
70
92
82
74
7
0
0
0
0
0
0
100
100
75
54
96
96
95
100
91
91
100
100
93
94
100
100
100
100
81
94
92
100
100
80
94
79
85
0
0
0
0
0
7
82
75
75
0
0
20
92
69
87
100
100
91
100
100
100
100
100
100
100
20
10
33
91
91
89
92
0
0
8
100
95
91
100
80
100
100
91
100
93
100
100
100
100
89
89
85
90
18
15
15
15
85
90
6
6
6
100
0
0
8
0
0
0
0
0
0
0
8
33
33
50
37
38
75
41
41
100
87
36
94
92
94
100
75
75
75
75
70
70
73
60
70
100
100
100
94
100
100
100
100
100
0
6
24
84
7
0
100
100
100
100
87
100
100
92
92
54
100
100
100
100
85
85
100
100
100
93
100
100
71
73
94
40
100
84
84
100
91
86
30
81
94
94
96
87
45
45
0
46
46
61
37
37
76
76
76
76
100
100
100
100
100
100
100
100
100
92
92
100
100
100
100
77
92
100
100
90
92
100
100
100
100
92
100
100
93
80
86
100
92
100
100
67
80
100
100
100
100
100
0
100
85
85
100
100
100
100
100
90
31
42
44
94
94
94
62
88
80
86
78
84
53
86
83
100
93
70
84
97
93
75
97
97
50
76
93
100
82
87
97
97
76
90
0
0
10
10
100
100
100
100
100
100
92
86
100
90
85
100
25
25
77
78
87
50
83
83
43
43
0
83
89
89
80
0
94
100
88
100
100
17
17
10
100
92
100
100
91
100
100
100
100
100
100
100
100
100
100
100
100
100
100
100
100
100
100
100
7
0
0
0
0
0
64
70
73
73
54
7
10
80
100
100
100
0
90
37
93
93
93
93
93
100
100
100
91
87
87
87
87
87
100
100
100
91
91
100
100
70
15
0
90
90
90
85
85
94
8
0
0
0
0
15
0
0
22
0
6
6
6
0
0
0
0
25
0
0
95
95
100
32
32
0
90
90
87
87
81
100
100
100
100
83
53
53
44
44
100
100
91
75
85
85
90
86
8
0
7
13
13
8
87
97
82
93
93
93
83
85
60
91
91
8
87
87
81
81
90
89
87
17
0
0
42
92
40
10
0
4
4
0
100
82
79
94
87
87
87
79
79
79
88
88
95
95
94
94
83
83
91
91
88
94
83
86
93
96
91
93
90
90
80
80
80
80
90
90
94
96
92
69
89
61
0
0
95
95
93
85
84
84
47
100
100
100
0
15
15
96
93
90
90
100
71
80
0
69
100
0
0
0
6
0
86
86
91
91
7
0
0
0
0
0
25
27
0
0
0
0
100
100
100
100
100
91
100
100
0
90
100
100
100
100
100
100
100
100
77
100
100
69
85
91
19
19
19
19
19
19
69
0
0
0
73
73
85
85
83
83
83
85
85
76
91
89
89
89
89
81
72
10
15
15
87
8
64
100
100
84
93
14
14
0
100
90
7
100
5
5
9
0
86
94
94
87
100
88
85
82
64
30
78
89
85
89
89
89
89
87
87
87
89
89
68
100
92
85
95
100
100
100
100
100
86
50
85
90
100
100
100
100
100
92
82
100
100
36
100
100
18
100
100
100
50
80
7
90
100
82
87
87
90
100
64
100
100
100
92
87
87
83
100
100
100
100
100
0
69
94
94
95
92
0
10
71
67
64
0
0
0
90
90
100
100
100
100
91
100
100
100
100
100
92
100
100
100
100
100
92
82
100
90
90
100
100
91
100
91
90
100
100
100
100
100
94
90
30
0
0
0
0
0
9
92
95
92
87
79
83
83
21
21
94
92
67
0
0
37
37
88
8
91
8
40
18
67
91
96
96
100
91
17
0
93
100
94
92
86
92
100
92
100
87
87
100
100
100
100
79
89
84
81
100
100
100
100
67
95
92
100
100
100
100
93
100
100
100
93
93
95
95
95
100
100
100
100
91
82
27
93
14
60
53
62
100
85
100
75
94
93
100
100
100
100
100
100
100
100
100
100
100
100
100
100
0
10
10
10
92
100
100
21
100
100
100
90
100
100
100
100
100
83
100
30
100
100
100
91
91
91
91
82
100
92
92
90
100
60
84
100
100
92
95
84
53
60
8
0
0
100
100
100
93
86
86
100
94
94
79
86
86
100
10
60
82
0
0
0
0
14
14
0
8
0
0
0
0
92
94
67
100
72
72
94
100
100
100
100
42
42
0
0
0
75
75
94
85
53
33
0
70
100
61
49
49
68
68
27
28
60
54
54
0
0
0
0
0
0
89
100
0
0
0
0
0
0
18
0
0
0
0
7
20
18
80
80
80
80
78
84
81
100
100
90
90
83
46
89
0
0
0
0
0
94
70
70
0
0
87
87
87
87
75
75
75
75
75
23
23
35
35
100
100
100
100
100
85
82
82
0
77
71
90
79
88
98
87
83
95
47
60
74
79
83
100
100
96
96
96
100
90
100
100
100
87
94
100
100
88
93
40
0
0
0
0
0
0
0
6
0
0
23
92
7
100
100
100
94
94
94
89
80
92
92
100
100
100
94
50
79
85
90
100
93
100
30
50
100
91
100
100
73
0
0
9
87
73
72
6
6
6
0
0
18
0
0
0
73
20
10
21
6
75
100
100
100
70
86
86
69
91
100
87
87
87
100
0
94
0
0
0
0
0
0
0
0
0
90
100
91
91
35
54
100
100
100
85
85
100
100
100
100
94
94
100
96
80
100
100
87
88
88
88
82
82
89
100
100
100
100
100
92
100
100
92
87
100
100
69
87
95
95
94
100
100
100
100
100
100
100
100
91
100
7
11
11
7
0
0
10
0
0
0
0
0
0
0
93
93
93
93
93
93
93
93
93
93
93
93
93
93
93
93
93
93
93
93
93
93
93
82
82
82
82
82
82
82
82
64
95
95
96
96
96
96
93
93
93
93
100
100
100
100
100
100
100
100
95
92
100
96
96
100
100
100
100
79
100
100
0
0
38
92
92
100
93
100
100
100
100
100
100
100
100
100
100
0
0
0
0
15
100
94
90
69
90
85
87
100
100
90
90
90
100
93
71
71
100
83
83
10
94
100
100
93
82
90
92
94
92
96
96
92
6
6
86
100
100
0
20
5
5
81
81
100
90
100
50
100
91
9
9
94
100
100
100
100
8
87
95
80
29
71
71
0
0
0
100
100
100
100
83
0
43
91
94
97
97
97
87
87
89
96
100
100
100
100
93
95
100
0
11
11
11
4
0
0
0
0
0
0
82
73
94
92
54
100
85
62
18
100
100
100
100
91
100
100
94
94
85
85
85
85
85
52
87
100
100
100
96
96
96
96
96
100
50
100
85
95
100
92
92
90
100
100
95
95
87
94
94
92
100
100
100
87
100
100
6
0
0
5
5
5
100
100
93
100
95
95
95
100
100
93
100
100
90
90
90
92
58
69
83
83
93
75
77
100
89
89
73
100
100
100
100
100
100
100
100
100
100
100
91
67
27
0
0
0
0
0
0
0
0
0
0
91
91
90
90
94
94
94
92
100
100
100
100
87
87
58
76
70
70
92
100
89
86
86
94
100
0
27
92
91
100
100
100
100
91
91
18
18
59
59
60
61
77
43
57
90
25
42
27
54
54
0
19
19
9
0
0
64
91
91
92
82
8
0
52
40
85
100
100
100
100
79
100
100
100
100
94
83
100
100
100
100
100
91
91
96
96
96
95
95
94
0
90
90
100
81
100
80
80
79
76
89
45
59
81
93
64
91
83
91
83
87
87
87
94
73
93
93
93
80
87
100
100
100
100
100
92
92
0
30
30
100
100
100
80
100
100
100
100
100
100
100
92
82
93
93
90
81
70
100
100
100
100
94
91
100
90
91
100
100
100
100
100
75
91
100
89
95
92
92
100
100
100
94
94
100
100
90
78
67
61
95
100
100
100
87
41
0
50
43
91
89
60
70
94
94
96
90
90
94
94
70
35
54
68
85
91
89
62
100
93
93
82
50
92
92
93
90
90
90
60
5
5
91
100
100
100
93
95
86
69
83
85
11
62
62
73
79
79
79
79
81
23
94
94
94
94
96
96
72
100
100
58
58
64
94
94
85
91
100
12
12
0
0
8
8
95
95
95
93
93
93
93
91
32
85
[truncated: 10,761 more rows]
