# Supplementary material for: Ecological genomics in the Northern krill uncovers loci for local adaptation across ocean basins
Source: Nat Commun. 2024 Aug 1;15:6297. doi: 10.1038/s41467-024-50239-7 (PMC11294593; doi:10.1038/s41467-024-50239-7)
Supplement: Supplementary file 15 — Source Data [file 41467_2024_50239_MOESM15_ESM.zip › Source_data/Source_data.Fig_S17/Source_data.Fig_S17C/Source_Data.Fig_S17C.repeats.screened.intron.tsv]

# Metylation frequencies at CpG sites in intron regions (mean freq = 80 %; n = 6459909 )
# Frequencies (%) rounded to integer in order to save space
# A complete dataset including genomic position and depth of coverage is available in the SciLifeLab data repository: 10.17044/scilifelab.22786928
CpG metylation frequencies in intron regions (%)
40
40
90
90
75
82
67
100
54
80
67
67
80
100
64
100
100
100
100
100
0
100
100
100
89
100
100
100
100
100
84
84
91
100
94
94
94
50
100
100
100
50
90
87
82
87
100
100
100
100
100
95
95
83
100
54
88
92
100
100
92
95
95
95
95
100
94
100
93
94
100
78
78
58
33
70
89
100
87
100
100
88
58
92
92
92
100
75
86
91
100
100
76
91
96
44
69
87
94
100
87
87
83
73
95
100
83
46
89
88
54
71
100
8
0
0
0
7
7
92
92
85
85
73
90
90
54
90
0
92
90
90
90
90
90
100
100
100
100
100
92
89
89
79
90
90
42
6
6
0
0
65
35
100
0
0
0
12
0
0
100
93
88
83
87
83
8
0
0
0
0
0
0
0
0
0
0
75
75
100
100
100
100
100
100
92
92
92
92
83
50
69
100
75
71
0
25
85
83
44
87
92
56
69
69
30
68
40
78
78
78
28
40
73
24
8
12
71
63
62
86
86
93
14
80
77
90
80
44
27
81
50
67
67
74
71
64
48
80
77
77
75
27
61
63
92
92
80
69
87
90
100
100
85
92
92
92
6
82
100
100
90
90
0
92
90
90
90
100
80
80
80
80
100
100
80
91
80
82
70
67
94
94
92
91
83
91
90
100
100
87
87
90
73
100
100
100
92
92
46
36
100
100
92
75
75
67
94
94
88
88
88
100
100
100
100
91
94
94
92
92
100
100
100
100
96
95
92
92
96
91
96
95
61
96
96
93
94
100
100
87
87
80
100
80
87
87
100
100
100
87
83
100
100
73
73
73
60
0
64
0
0
75
94
60
77
80
0
92
92
86
100
86
92
92
61
50
50
54
93
92
100
90
40
40
60
100
100
54
83
90
82
92
0
10
82
6
0
80
80
75
76
76
87
87
61
100
100
100
100
100
87
100
100
92
100
88
58
54
91
91
91
93
57
57
47
100
87
87
92
91
91
50
95
95
95
77
92
82
80
93
100
100
50
92
64
64
100
100
100
59
100
8
8
30
71
93
92
77
100
91
61
67
67
45
88
88
88
94
94
30
69
69
69
69
90
90
90
100
100
100
100
100
100
92
92
90
73
73
92
92
100
100
100
100
100
100
92
92
92
100
100
100
91
91
100
100
100
100
100
100
100
100
100
91
91
91
91
91
70
67
100
91
83
81
100
95
44
91
92
92
18
100
100
100
100
100
86
73
100
100
100
91
100
73
86
70
91
100
100
10
100
100
83
80
100
73
100
100
87
100
100
100
100
91
100
92
92
92
100
81
81
100
100
86
100
94
79
79
100
100
88
88
79
79
100
100
67
87
86
86
57
64
82
94
100
94
83
100
100
100
100
100
100
100
54
92
90
85
100
100
92
92
92
100
100
100
100
91
85
91
100
100
100
31
92
92
100
100
91
91
86
92
92
100
100
100
100
100
100
100
100
83
83
83
80
80
100
93
92
100
94
94
93
100
93
100
100
100
100
88
58
83
80
92
87
100
100
100
91
100
100
70
100
100
100
100
100
100
90
100
100
100
100
100
100
100
91
92
92
100
100
94
100
44
83
92
61
100
100
50
70
85
80
60
92
92
92
82
82
91
100
100
100
100
100
100
100
100
0
0
0
0
90
85
45
91
82
82
82
90
100
100
100
100
100
100
89
100
100
100
70
69
69
80
95
94
94
100
80
100
100
100
100
100
100
86
75
19
100
100
95
95
82
95
79
94
75
75
80
100
100
100
79
100
100
100
100
89
100
100
75
100
60
100
100
100
100
75
86
90
73
87
100
100
100
100
100
100
93
86
100
100
92
94
94
94
94
94
94
93
100
92
100
100
95
95
95
73
94
92
84
84
84
100
95
95
95
100
100
95
95
95
95
95
95
95
89
89
89
64
90
87
87
100
100
100
77
90
100
100
94
94
94
100
100
100
100
100
100
87
92
100
100
100
100
95
95
95
95
75
75
75
75
75
75
91
91
93
93
93
93
92
92
70
100
100
100
100
91
91
91
90
80
100
100
100
100
100
100
100
100
100
100
100
100
91
91
100
100
100
100
100
100
70
100
92
100
100
85
82
60
100
100
89
50
80
45
92
67
86
93
91
91
87
91
94
94
88
95
95
89
96
96
88
94
100
100
100
100
100
100
90
100
94
100
100
100
96
96
89
88
88
96
96
94
90
100
100
96
93
93
100
100
96
100
100
100
100
95
95
96
96
96
89
100
100
100
100
91
94
100
100
100
68
94
100
100
92
95
95
94
23
93
80
95
95
100
89
69
80
100
91
91
92
100
100
82
92
92
75
100
100
100
93
92
100
82
100
100
100
80
100
100
100
92
92
91
100
100
100
100
36
60
83
47
14
9
0
50
50
6
77
73
85
85
94
0
100
100
45
82
82
80
80
90
93
27
0
0
57
92
100
95
95
80
77
100
100
89
89
89
89
100
100
100
100
94
94
100
79
100
94
90
73
88
100
85
86
93
73
100
54
100
100
100
67
85
100
100
90
90
91
91
91
91
90
82
91
91
100
100
91
100
77
89
89
89
100
92
90
100
93
100
94
87
100
89
100
100
100
82
73
85
100
100
90
90
64
96
96
100
90
85
95
100
100
100
97
97
95
100
100
100
100
89
100
96
100
88
100
100
100
100
100
96
96
100
100
82
100
68
95
86
88
88
91
100
93
80
84
43
100
95
95
91
91
91
91
92
100
100
96
96
96
96
100
100
93
100
100
100
95
93
96
100
100
100
100
100
94
100
94
86
100
100
100
100
100
95
100
93
100
94
87
100
100
100
100
100
100
100
100
94
100
100
100
100
64
93
93
100
100
86
79
100
100
95
95
100
100
100
53
93
91
100
100
94
83
92
92
100
100
100
93
91
91
100
79
79
79
70
93
27
27
100
67
100
100
93
95
95
100
77
100
100
100
100
100
100
100
100
100
100
90
100
100
100
100
100
92
100
90
100
100
100
100
100
100
100
92
100
100
70
92
85
85
79
100
91
100
90
94
94
70
82
100
94
73
100
94
100
92
83
83
92
77
77
100
91
100
100
100
100
100
100
100
94
93
100
100
100
91
91
91
87
100
100
100
100
100
95
95
93
89
89
95
95
96
96
79
100
100
100
100
95
95
94
100
100
100
100
100
100
92
90
90
100
100
100
100
95
100
93
100
82
82
94
94
62
100
100
100
100
60
93
100
92
33
100
100
94
94
100
100
69
100
100
100
100
100
100
94
100
100
93
100
100
100
100
100
85
85
90
90
92
80
100
100
100
100
100
100
100
100
100
100
100
100
100
100
100
100
100
100
100
82
92
100
92
89
100
100
100
100
100
93
100
82
92
100
100
100
100
92
100
89
100
87
50
88
90
100
88
67
88
78
82
81
91
94
94
95
89
90
89
89
87
80
100
86
92
100
95
100
71
100
92
100
100
100
100
100
100
100
50
83
91
91
82
93
82
73
64
64
64
0
100
9
83
83
83
83
92
82
0
0
0
0
0
10
7
7
0
0
0
0
0
0
0
0
0
9
92
92
93
100
100
100
100
100
90
90
90
90
85
100
100
100
70
9
0
15
36
27
54
54
93
70
20
81
81
41
41
25
82
92
64
85
89
70
87
31
77
67
36
86
86
86
79
93
93
100
36
82
82
0
53
53
73
23
80
30
75
86
86
82
90
100
100
100
92
86
86
86
93
93
93
92
0
87
87
83
25
42
54
77
78
78
78
79
0
53
70
100
91
91
91
100
100
94
100
100
60
100
89
67
94
70
83
83
0
0
10
0
0
38
50
92
90
92
100
70
100
94
94
87
87
94
93
90
80
100
59
59
59
59
36
87
8
41
18
64
57
60
90
60
80
73
90
83
91
91
91
20
20
100
70
0
80
0
0
33
0
0
0
0
0
0
0
0
0
0
0
19
45
18
100
92
95
94
96
96
96
0
0
0
0
0
0
0
0
0
0
7
71
100
100
93
83
93
92
29
29
0
0
18
0
100
31
31
0
60
67
7
100
100
100
90
100
100
100
100
82
91
91
100
100
100
100
100
100
100
100
100
100
100
100
100
100
100
100
100
100
100
100
100
100
100
100
100
100
100
100
100
100
100
100
100
50
80
92
100
100
83
100
100
86
100
100
100
100
100
100
100
100
100
100
92
86
86
86
93
60
100
95
95
93
86
100
100
100
100
91
91
100
100
100
100
100
100
100
87
100
100
100
82
100
100
94
92
100
80
100
100
100
87
100
91
100
100
100
100
82
100
90
92
100
100
100
100
100
92
62
62
100
100
100
100
93
93
100
100
83
87
100
100
100
90
95
100
100
100
81
92
94
97
97
97
97
97
80
100
50
93
60
100
100
100
100
100
100
100
100
100
100
100
86
96
96
94
94
93
93
93
100
96
96
96
100
70
91
87
91
100
90
100
82
77
87
100
100
95
100
100
100
100
100
93
93
100
86
93
93
100
100
100
100
100
85
93
86
100
100
75
91
100
100
100
92
92
92
85
100
75
92
[truncated: 998,000+ more rows]
