# Supplementary material for: Ecological genomics in the Northern krill uncovers loci for local adaptation across ocean basins
Source: Nat Commun. 2024 Aug 1;15:6297. doi: 10.1038/s41467-024-50239-7 (PMC11294593; doi:10.1038/s41467-024-50239-7)
Supplement: Supplementary file 15 — Source Data [file 41467_2024_50239_MOESM15_ESM.zip › Source_data/Source_data.Fig_S17/Source_data.Fig_S17C/Source_Data.Fig_S17C.non-repeats.screened.cds.tsv]

# Metylation frequencies at CpG sites in cds regions (mean freq = 67 %; n = 351842 )
# Frequencies (%) rounded to integer in order to save space
# A complete dataset including genomic position and depth of coverage is available in the SciLifeLab data repository: 10.17044/scilifelab.22786928
CpG metylation frequencies in cds regions (%)
0
100
7
45
64
0
61
83
80
53
8
42
64
0
0
0
0
0
0
0
7
7
5
5
0
0
100
100
100
100
100
100
100
90
100
100
92
100
90
100
80
100
100
100
100
93
100
95
95
64
93
100
81
0
0
0
0
6
6
0
0
0
0
0
0
85
45
73
76
100
0
0
0
0
0
5
5
7
0
0
25
0
0
0
9
9
15
100
27
100
46
100
100
79
100
93
100
94
95
86
92
0
45
50
90
60
40
70
100
100
100
90
87
75
75
75
50
50
71
50
87
75
72
72
20
100
100
100
100
100
100
83
90
100
94
100
100
95
90
100
0
85
54
92
92
82
100
100
100
87
87
64
33
82
73
87
92
100
94
75
100
100
95
95
95
95
95
95
100
90
95
79
95
100
100
94
93
93
100
100
87
36
86
86
86
0
0
0
0
17
25
25
25
90
100
85
94
100
100
100
93
100
100
100
95
95
100
91
100
93
100
100
100
86
86
95
100
100
100
100
86
93
100
100
100
94
93
94
87
81
100
100
78
92
75
100
100
89
90
0
0
6
0
90
0
0
83
91
100
100
77
92
91
100
75
93
82
94
94
100
100
0
100
91
91
0
73
0
80
27
73
79
100
100
100
0
0
0
15
0
0
7
7
0
0
13
13
0
0
0
0
6
5
5
30
95
95
53
100
100
100
93
100
85
100
95
95
85
92
90
92
54
91
91
87
87
81
95
95
95
90
100
93
100
80
79
100
75
71
92
93
100
80
100
75
93
100
15
100
100
70
100
100
100
100
86
60
77
93
100
92
100
100
100
93
69
95
95
0
0
0
0
70
92
100
100
95
100
100
100
94
100
100
100
90
90
100
90
91
73
85
85
100
92
100
81
81
93
64
100
100
36
72
72
80
83
80
91
91
91
79
100
100
90
82
100
100
100
100
94
91
100
100
95
95
95
100
100
95
95
25
25
40
0
0
18
6
15
15
20
9
80
86
86
86
86
93
93
36
36
61
61
64
60
40
75
100
100
100
100
86
86
70
70
9
91
100
100
92
0
0
7
7
50
50
0
0
14
0
0
0
0
0
15
7
8
18
0
0
0
8
8
0
5
9
9
0
3
3
0
4
4
0
0
0
7
0
0
0
86
80
92
92
79
82
82
82
85
0
53
61
69
50
0
0
0
0
36
27
10
10
7
7
87
94
94
100
80
73
67
100
83
87
91
90
36
90
40
29
36
60
67
9
46
30
31
27
93
100
89
89
100
100
100
100
93
91
100
100
100
92
100
100
92
100
100
100
100
100
92
100
95
100
0
15
0
92
92
92
100
93
93
92
60
60
67
10
91
64
9
9
9
8
8
8
8
0
0
0
0
0
79
0
46
54
83
100
100
100
100
93
81
100
100
92
100
95
100
82
40
100
88
94
95
95
95
100
81
0
0
0
0
0
60
44
44
50
50
50
58
53
53
53
53
0
0
0
90
100
100
92
100
92
100
100
100
100
93
100
100
100
95
95
61
94
94
94
100
70
92
89
83
100
83
90
100
100
94
0
0
0
0
0
0
0
14
8
0
0
100
83
100
100
92
83
69
100
33
100
100
100
30
100
77
80
100
87
100
100
80
93
93
100
100
86
95
86
94
100
92
100
100
100
100
100
100
100
100
100
100
100
100
94
100
100
100
100
0
100
100
94
93
90
95
95
100
100
94
94
100
100
100
95
100
100
100
91
100
100
0
0
4
29
0
0
0
92
94
100
90
91
91
90
100
0
0
40
87
87
60
93
100
86
86
100
95
95
87
93
79
100
100
40
83
80
80
100
100
100
0
0
0
7
7
12
20
0
0
0
58
58
100
58
64
100
100
100
100
100
100
92
100
56
0
0
0
0
7
0
0
0
0
0
14
47
0
0
30
92
100
100
93
93
95
95
100
100
100
100
100
25
14
0
0
9
0
0
0
30
0
0
94
83
100
100
100
100
100
100
100
93
93
100
92
100
100
86
87
93
94
86
95
100
94
92
92
100
100
95
100
88
100
100
100
94
94
94
85
100
92
83
100
100
100
100
92
0
0
23
23
23
77
77
54
7
7
15
0
0
0
100
100
100
64
67
64
93
100
100
100
89
89
95
60
75
100
100
10
10
10
20
20
20
0
0
82
100
0
0
0
0
50
50
50
0
0
0
17
15
15
0
0
0
0
0
0
0
0
91
46
0
0
0
0
18
0
0
0
6
6
0
6
100
100
77
77
83
93
93
100
100
18
100
100
100
79
79
100
100
100
100
100
100
94
100
100
100
0
61
40
35
0
0
0
0
0
9
9
50
81
69
69
100
100
100
80
92
92
0
0
0
0
10
0
18
0
0
7
10
0
0
0
0
40
5
100
100
100
100
100
95
100
0
8
0
0
0
0
0
0
0
0
31
18
14
14
100
70
53
53
90
70
77
71
90
58
58
58
33
33
33
0
0
0
100
86
86
95
95
75
75
93
81
81
82
82
47
94
81
81
80
69
83
100
100
100
100
100
100
100
91
37
50
54
100
96
96
100
100
94
43
100
94
76
76
76
7
0
0
0
0
11
11
0
0
0
0
0
0
0
0
0
0
17
0
0
7
0
0
0
0
0
0
0
0
0
0
0
0
0
8
8
7
0
0
0
0
0
0
0
0
0
0
0
0
0
0
20
0
0
0
0
0
0
0
0
9
0
0
0
0
0
0
0
0
0
90
93
100
80
100
100
94
73
50
95
100
54
81
33
100
100
77
100
84
6
84
94
43
43
88
87
87
59
79
100
93
93
84
100
95
89
94
94
93
100
94
75
100
92
92
91
85
91
18
80
80
93
86
100
89
76
88
79
0
0
10
0
0
0
0
10
6
6
6
6
0
6
0
100
100
90
100
94
100
94
94
94
89
94
94
77
100
94
83
95
95
75
100
92
100
100
100
91
91
100
100
86
93
94
92
90
100
93
100
100
100
82
92
94
100
100
100
0
10
70
32
100
100
100
100
92
0
23
65
40
68
25
56
58
100
88
7
33
64
71
46
0
41
31
82
94
36
94
100
76
82
83
94
10
0
0
60
33
92
69
41
10
10
82
92
77
0
0
0
0
0
93
90
77
92
61
92
0
5
18
82
93
17
89
0
0
0
0
80
56
8
0
0
0
5
0
30
30
52
36
50
60
57
75
38
0
46
80
50
90
73
64
60
0
0
69
94
89
91
75
50
38
92
88
35
15
100
85
64
89
94
71
71
88
94
100
92
92
0
0
0
9
0
0
0
10
100
90
100
88
100
95
100
94
95
0
0
0
0
0
0
85
100
100
93
89
100
100
100
100
90
100
83
100
100
90
100
8
0
40
20
25
73
83
83
94
94
92
18
91
93
80
100
100
27
100
0
6
0
8
7
7
6
6
8
0
79
100
43
82
79
87
81
100
57
82
79
89
94
94
0
0
0
0
39
39
39
39
39
56
38
38
25
41
41
41
92
100
83
100
100
100
100
100
100
94
100
0
0
0
0
69
69
61
61
61
61
50
50
50
64
83
100
86
93
100
42
100
90
68
94
100
100
100
100
95
8
8
0
0
50
0
61
61
61
0
0
76
78
84
93
93
93
96
26
26
26
26
26
33
91
100
100
71
100
100
83
100
85
95
95
78
91
91
90
82
8
0
0
0
80
95
95
95
30
67
60
80
83
87
90
80
100
100
100
87
61
90
80
80
80
90
100
90
100
90
100
100
100
100
100
100
100
100
100
100
100
100
100
0
0
0
0
9
7
7
87
94
100
79
79
91
90
90
60
93
93
93
83
100
100
100
100
100
0
85
100
96
94
93
87
42
42
50
58
67
95
95
95
93
89
100
95
95
95
92
94
94
94
93
93
94
100
100
100
15
15
4
4
17
0
6
0
0
0
0
0
100
100
100
100
100
100
100
90
100
100
93
0
0
0
7
7
0
0
0
0
0
0
0
0
75
91
90
85
0
6
54
54
58
7
8
10
0
0
0
0
10
0
0
0
0
0
0
6
6
100
100
100
91
82
93
93
93
94
88
88
100
94
8
0
5
5
10
0
9
0
9
9
9
9
100
93
92
38
95
95
95
0
0
82
79
92
87
87
100
90
15
15
31
31
0
0
0
0
0
0
8
25
83
100
100
50
100
57
50
83
0
0
82
94
94
50
88
95
27
100
100
100
100
100
96
96
100
100
94
75
100
92
0
6
100
91
88
54
30
40
0
0
0
8
100
100
96
92
92
94
86
91
86
93
93
100
50
75
93
93
69
90
30
95
95
100
90
94
100
73
100
100
100
100
100
100
100
94
96
96
92
86
0
7
7
7
0
29
53
15
45
45
45
10
0
0
90
8
81
83
0
29
29
29
44
0
0
0
0
0
0
0
0
0
0
0
0
50
90
73
73
0
7
7
36
59
59
93
93
68
80
10
0
30
86
93
29
56
100
33
8
85
58
48
100
100
90
73
73
53
53
67
67
67
67
82
82
0
0
0
0
0
0
8
8
8
0
0
70
100
46
100
57
[truncated: 349,846 more rows]
