# Supplementary material for: Ecological genomics in the Northern krill uncovers loci for local adaptation across ocean basins
Source: Nat Commun. 2024 Aug 1;15:6297. doi: 10.1038/s41467-024-50239-7 (PMC11294593; doi:10.1038/s41467-024-50239-7)
Supplement: Supplementary file 15 — Source Data [file 41467_2024_50239_MOESM15_ESM.zip › Source_data/Source_data.Fig_S17/Source_data.Fig_S17F/Source_data.Fig_S17F.data.tsv]

# Per-LTR repeat DNA methylation rates at CpG sites
# A dataset with repeat length, total number of CpG sites and mean methylation frequency per repeat is available in the SciLifeLab data repository: 10.17044/scilifelab.22786928
Repeat nr	Sequence	LTR repeat	LTR identity score (%)	CpG position (bp)	DNA methylation frequency (%)
1	seq_c_100815	seq_c_100815_26744_31848	99.32	28062	40
1	seq_c_100815	seq_c_100815_26744_31848	99.32	28721	54.5
1	seq_c_100815	seq_c_100815_26744_31848	99.32	28825	80
1	seq_c_100815	seq_c_100815_26744_31848	99.32	28827	80
1	seq_c_100815	seq_c_100815_26744_31848	99.32	29274	83.3
1	seq_c_100815	seq_c_100815_26744_31848	99.32	29293	72.7
1	seq_c_100815	seq_c_100815_26744_31848	99.32	29305	85.7
1	seq_c_100815	seq_c_100815_26744_31848	99.32	29308	85.7
1	seq_c_100815	seq_c_100815_26744_31848	99.32	29447	100
1	seq_c_100815	seq_c_100815_26744_31848	99.32	29587	62.5
1	seq_c_100815	seq_c_100815_26744_31848	99.32	29686	53.3
1	seq_c_100815	seq_c_100815_26744_31848	99.32	29864	69.2
1	seq_c_100815	seq_c_100815_26744_31848	99.32	29880	90.9
1	seq_c_100815	seq_c_100815_26744_31848	99.32	30170	73.3
1	seq_c_100815	seq_c_100815_26744_31848	99.32	30354	38.5
1	seq_c_100815	seq_c_100815_26744_31848	99.32	30541	30
1	seq_c_100815	seq_c_100815_26744_31848	99.32	30582	69.2
1	seq_c_100815	seq_c_100815_26744_31848	99.32	30739	65
1	seq_c_100815	seq_c_100815_26744_31848	99.32	30747	65
1	seq_c_100815	seq_c_100815_26744_31848	99.32	30813	63.6
1	seq_c_100815	seq_c_100815_26744_31848	99.32	30998	66.7
1	seq_c_100815	seq_c_100815_26744_31848	99.32	31001	66.7
1	seq_c_100815	seq_c_100815_26744_31848	99.32	31040	81.2
1	seq_c_100815	seq_c_100815_26744_31848	99.32	31057	80
1	seq_c_100815	seq_c_100815_26744_31848	99.32	31192	60
1	seq_c_100815	seq_c_100815_26744_31848	99.32	31228	52.6
1	seq_c_100815	seq_c_100815_26744_31848	99.32	31304	84.2
1	seq_c_100815	seq_c_100815_26744_31848	99.32	31349	64.3
1	seq_c_100815	seq_c_100815_26744_31848	99.32	31387	58.3
1	seq_c_100815	seq_c_100815_26744_31848	99.32	31440	86.7
1	seq_c_100815	seq_c_100815_26744_31848	99.32	31481	93.3
1	seq_c_100815	seq_c_100815_26744_31848	99.32	31493	72.2
1	seq_c_100815	seq_c_100815_26744_31848	99.32	31498	72.2
1	seq_c_100815	seq_c_100815_26744_31848	99.32	31510	82.4
1	seq_c_100815	seq_c_100815_26744_31848	99.32	31554	88.2
2	seq_c_106269	seq_c_106269_7873_10885	99.75	8073	100
2	seq_c_106269	seq_c_106269_7873_10885	99.75	8081	100
2	seq_c_106269	seq_c_106269_7873_10885	99.75	8085	100
2	seq_c_106269	seq_c_106269_7873_10885	99.75	8092	100
2	seq_c_106269	seq_c_106269_7873_10885	99.75	8096	100
2	seq_c_106269	seq_c_106269_7873_10885	99.75	8129	90.9
2	seq_c_106269	seq_c_106269_7873_10885	99.75	8292	100
2	seq_c_106269	seq_c_106269_7873_10885	99.75	8303	100
2	seq_c_106269	seq_c_106269_7873_10885	99.75	8307	100
2	seq_c_106269	seq_c_106269_7873_10885	99.75	8395	90.9
2	seq_c_106269	seq_c_106269_7873_10885	99.75	8419	100
2	seq_c_106269	seq_c_106269_7873_10885	99.75	8422	100
2	seq_c_106269	seq_c_106269_7873_10885	99.75	8428	100
2	seq_c_106269	seq_c_106269_7873_10885	99.75	8438	100
2	seq_c_106269	seq_c_106269_7873_10885	99.75	8509	100
2	seq_c_106269	seq_c_106269_7873_10885	99.75	8551	100
2	seq_c_106269	seq_c_106269_7873_10885	99.75	8553	100
2	seq_c_106269	seq_c_106269_7873_10885	99.75	8641	100
2	seq_c_106269	seq_c_106269_7873_10885	99.75	8650	100
2	seq_c_106269	seq_c_106269_7873_10885	99.75	8654	100
2	seq_c_106269	seq_c_106269_7873_10885	99.75	8680	100
2	seq_c_106269	seq_c_106269_7873_10885	99.75	8764	100
2	seq_c_106269	seq_c_106269_7873_10885	99.75	8851	100
2	seq_c_106269	seq_c_106269_7873_10885	99.75	8957	100
2	seq_c_106269	seq_c_106269_7873_10885	99.75	8973	100
2	seq_c_106269	seq_c_106269_7873_10885	99.75	8989	54.5
2	seq_c_106269	seq_c_106269_7873_10885	99.75	9079	100
2	seq_c_106269	seq_c_106269_7873_10885	99.75	9108	100
2	seq_c_106269	seq_c_106269_7873_10885	99.75	9112	100
2	seq_c_106269	seq_c_106269_7873_10885	99.75	9118	100
2	seq_c_106269	seq_c_106269_7873_10885	99.75	9130	90
2	seq_c_106269	seq_c_106269_7873_10885	99.75	9217	93.3
2	seq_c_106269	seq_c_106269_7873_10885	99.75	9222	93.3
2	seq_c_106269	seq_c_106269_7873_10885	99.75	9291	90.9
2	seq_c_106269	seq_c_106269_7873_10885	99.75	9320	100
2	seq_c_106269	seq_c_106269_7873_10885	99.75	9322	100
2	seq_c_106269	seq_c_106269_7873_10885	99.75	9348	100
2	seq_c_106269	seq_c_106269_7873_10885	99.75	9403	90.9
2	seq_c_106269	seq_c_106269_7873_10885	99.75	9463	92.9
2	seq_c_106269	seq_c_106269_7873_10885	99.75	9466	92.9
2	seq_c_106269	seq_c_106269_7873_10885	99.75	9475	92.9
2	seq_c_106269	seq_c_106269_7873_10885	99.75	9532	100
2	seq_c_106269	seq_c_106269_7873_10885	99.75	9535	100
2	seq_c_106269	seq_c_106269_7873_10885	99.75	9603	100
2	seq_c_106269	seq_c_106269_7873_10885	99.75	9626	100
2	seq_c_106269	seq_c_106269_7873_10885	99.75	9644	100
2	seq_c_106269	seq_c_106269_7873_10885	99.75	9665	91.7
2	seq_c_106269	seq_c_106269_7873_10885	99.75	9676	100
2	seq_c_106269	seq_c_106269_7873_10885	99.75	9679	100
2	seq_c_106269	seq_c_106269_7873_10885	99.75	9691	100
2	seq_c_106269	seq_c_106269_7873_10885	99.75	9782	70
2	seq_c_106269	seq_c_106269_7873_10885	99.75	9820	90.9
2	seq_c_106269	seq_c_106269_7873_10885	99.75	9874	83.3
2	seq_c_106269	seq_c_106269_7873_10885	99.75	10114	90.9
2	seq_c_106269	seq_c_106269_7873_10885	99.75	10680	100
2	seq_c_106269	seq_c_106269_7873_10885	99.75	10688	100
2	seq_c_106269	seq_c_106269_7873_10885	99.75	10692	100
2	seq_c_106269	seq_c_106269_7873_10885	99.75	10699	100
2	seq_c_106269	seq_c_106269_7873_10885	99.75	10703	100
2	seq_c_106269	seq_c_106269_7873_10885	99.75	10736	100
3	seq_c_109336	seq_c_109336_20870_28719	93.9	21180	86.7
3	seq_c_109336	seq_c_109336_20870_28719	93.9	21182	86.7
3	seq_c_109336	seq_c_109336_20870_28719	93.9	21256	88.2
3	seq_c_109336	seq_c_109336_20870_28719	93.9	21660	23.1
3	seq_c_109336	seq_c_109336_20870_28719	93.9	21718	93.8
3	seq_c_109336	seq_c_109336_20870_28719	93.9	21729	100
3	seq_c_109336	seq_c_109336_20870_28719	93.9	22059	75
3	seq_c_109336	seq_c_109336_20870_28719	93.9	22177	76.5
3	seq_c_109336	seq_c_109336_20870_28719	93.9	22179	76.5
3	seq_c_109336	seq_c_109336_20870_28719	93.9	22211	95.2
3	seq_c_109336	seq_c_109336_20870_28719	93.9	22229	90
3	seq_c_109336	seq_c_109336_20870_28719	93.9	22248	100
3	seq_c_109336	seq_c_109336_20870_28719	93.9	22289	84.2
3	seq_c_109336	seq_c_109336_20870_28719	93.9	22297	84.2
3	seq_c_109336	seq_c_109336_20870_28719	93.9	22390	100
3	seq_c_109336	seq_c_109336_20870_28719	93.9	22451	90.3
3	seq_c_109336	seq_c_109336_20870_28719	93.9	22456	90.3
3	seq_c_109336	seq_c_109336_20870_28719	93.9	22653	84.6
3	seq_c_109336	seq_c_109336_20870_28719	93.9	23125	62.5
3	seq_c_109336	seq_c_109336_20870_28719	93.9	23209	87.5
3	seq_c_109336	seq_c_109336_20870_28719	93.9	23244	58.3
3	seq_c_109336	seq_c_109336_20870_28719	93.9	23248	58.3
3	seq_c_109336	seq_c_109336_20870_28719	93.9	23276	78.9
3	seq_c_109336	seq_c_109336_20870_28719	93.9	23751	54.5
3	seq_c_109336	seq_c_109336_20870_28719	93.9	23905	58.3
3	seq_c_109336	seq_c_109336_20870_28719	93.9	24128	70.8
3	seq_c_109336	seq_c_109336_20870_28719	93.9	24140	56.2
3	seq_c_109336	seq_c_109336_20870_28719	93.9	24160	80
3	seq_c_109336	seq_c_109336_20870_28719	93.9	24344	61.5
3	seq_c_109336	seq_c_109336_20870_28719	93.9	24791	23.5
3	seq_c_109336	seq_c_109336_20870_28719	93.9	25166	45.5
3	seq_c_109336	seq_c_109336_20870_28719	93.9	25267	72.2
3	seq_c_109336	seq_c_109336_20870_28719	93.9	25422	86.4
3	seq_c_109336	seq_c_109336_20870_28719	93.9	25584	100
3	seq_c_109336	seq_c_109336_20870_28719	93.9	25683	91.3
3	seq_c_109336	seq_c_109336_20870_28719	93.9	25848	95.5
3	seq_c_109336	seq_c_109336_20870_28719	93.9	25983	76.9
3	seq_c_109336	seq_c_109336_20870_28719	93.9	26563	88.9
3	seq_c_109336	seq_c_109336_20870_28719	93.9	26573	88.9
3	seq_c_109336	seq_c_109336_20870_28719	93.9	26615	95
3	seq_c_109336	seq_c_109336_20870_28719	93.9	26622	95
3	seq_c_109336	seq_c_109336_20870_28719	93.9	26664	87.5
3	seq_c_109336	seq_c_109336_20870_28719	93.9	26673	87.5
3	seq_c_109336	seq_c_109336_20870_28719	93.9	26698	93.8
3	seq_c_109336	seq_c_109336_20870_28719	93.9	26951	94.4
3	seq_c_109336	seq_c_109336_20870_28719	93.9	27178	90
3	seq_c_109336	seq_c_109336_20870_28719	93.9	27203	100
3	seq_c_109336	seq_c_109336_20870_28719	93.9	27373	61.5
3	seq_c_109336	seq_c_109336_20870_28719	93.9	27626	100
3	seq_c_109336	seq_c_109336_20870_28719	93.9	27628	100
3	seq_c_109336	seq_c_109336_20870_28719	93.9	27651	75
3	seq_c_109336	seq_c_109336_20870_28719	93.9	27659	75
3	seq_c_109336	seq_c_109336_20870_28719	93.9	28289	87.5
3	seq_c_109336	seq_c_109336_20870_28719	93.9	21001	94.1
3	seq_c_109336	seq_c_109336_20870_28719	93.9	21012	52.9
3	seq_c_109336	seq_c_109336_20870_28719	93.9	27874	100
3	seq_c_109336	seq_c_109336_20870_28719	93.9	28318	85.7
3	seq_c_109336	seq_c_109336_20870_28719	93.9	28543	80
4	seq_c_110300	seq_c_110300_4929_7633	99.44	5227	93.3
4	seq_c_110300	seq_c_110300_4929_7633	99.44	5266	100
4	seq_c_110300	seq_c_110300_4929_7633	99.44	5273	100
4	seq_c_110300	seq_c_110300_4929_7633	99.44	5282	100
4	seq_c_110300	seq_c_110300_4929_7633	99.44	5295	100
4	seq_c_110300	seq_c_110300_4929_7633	99.44	5351	100
4	seq_c_110300	seq_c_110300_4929_7633	99.44	5658	92.9
4	seq_c_110300	seq_c_110300_4929_7633	99.44	5660	92.9
4	seq_c_110300	seq_c_110300_4929_7633	99.44	5667	92.9
4	seq_c_110300	seq_c_110300_4929_7633	99.44	5778	92.3
4	seq_c_110300	seq_c_110300_4929_7633	99.44	5782	92.3
4	seq_c_110300	seq_c_110300_4929_7633	99.44	5896	100
4	seq_c_110300	seq_c_110300_4929_7633	99.44	5911	60
4	seq_c_110300	seq_c_110300_4929_7633	99.44	6047	100
4	seq_c_110300	seq_c_110300_4929_7633	99.44	6740	100
4	seq_c_110300	seq_c_110300_4929_7633	99.44	6770	80
4	seq_c_110300	seq_c_110300_4929_7633	99.44	6799	90
4	seq_c_110300	seq_c_110300_4929_7633	99.44	6814	100
4	seq_c_110300	seq_c_110300_4929_7633	99.44	6856	100
4	seq_c_110300	seq_c_110300_4929_7633	99.44	7212	81.8
4	seq_c_110300	seq_c_110300_4929_7633	99.44	7251	93.3
4	seq_c_110300	seq_c_110300_4929_7633	99.44	7258	93.3
4	seq_c_110300	seq_c_110300_4929_7633	99.44	7267	93.3
4	seq_c_110300	seq_c_110300_4929_7633	99.44	7280	100
4	seq_c_110300	seq_c_110300_4929_7633	99.44	7336	90
4	seq_c_110300	seq_c_110300_4929_7633	99.44	7378	100
5	seq_c_116008	seq_c_116008_28042_34023	99.72	28075	93.3
5	seq_c_116008	seq_c_116008_28042_34023	99.72	28081	93.3
5	seq_c_116008	seq_c_116008_28042_34023	99.72	28087	93.3
5	seq_c_116008	seq_c_116008_28042_34023	99.72	28091	93.3
5	seq_c_116008	seq_c_116008_28042_34023	99.72	28097	93.3
5	seq_c_116008	seq_c_116008_28042_34023	99.72	28126	90.9
5	seq_c_116008	seq_c_116008_28042_34023	99.72	28136	90.9
5	seq_c_116008	seq_c_116008_28042_34023	99.72	28208	100
5	seq_c_116008	seq_c_116008_28042_34023	99.72	28276	100
5	seq_c_116008	seq_c_116008_28042_34023	99.72	28301	100
5	seq_c_116008	seq_c_116008_28042_34023	99.72	28306	100
5	seq_c_116008	seq_c_116008_28042_34023	99.72	28309	100
5	seq_c_116008	seq_c_116008_28042_34023	99.72	28311	100
5	seq_c_116008	seq_c_116008_28042_34023	99.72	28352	100
5	seq_c_116008	seq_c_116008_28042_34023	99.72	28400	100
5	seq_c_116008	seq_c_116008_28042_34023	99.72	28410	100
5	seq_c_116008	seq_c_116008_28042_34023	99.72	28645	100
5	seq_c_116008	seq_c_116008_28042_34023	99.72	28774	90
5	seq_c_116008	seq_c_116008_28042_34023	99.72	29148	100
5	seq_c_116008	seq_c_116008_28042_34023	99.72	29301	100
5	seq_c_116008	seq_c_116008_28042_34023	99.72	29310	100
5	seq_c_116008	seq_c_116008_28042_34023	99.72	29320	100
5	seq_c_116008	seq_c_116008_28042_34023	99.72	29330	100
5	seq_c_116008	seq_c_116008_28042_34023	99.72	29423	9.1
5	seq_c_116008	seq_c_116008_28042_34023	99.72	29428	9.1
5	seq_c_116008	seq_c_116008_28042_34023	99.72	29647	85.7
5	seq_c_116008	seq_c_116008_28042_34023	99.72	29730	91.7
5	seq_c_116008	seq_c_116008_28042_34023	99.72	29998	92.3
5	seq_c_116008	seq_c_116008_28042_34023	99.72	30328	90
5	seq_c_116008	seq_c_116008_28042_34023	99.72	30348	100
5	seq_c_116008	seq_c_116008_28042_34023	99.72	30373	100
5	seq_c_116008	seq_c_116008_28042_34023	99.72	30466	100
5	seq_c_116008	seq_c_116008_28042_34023	99.72	30514	100
5	seq_c_116008	seq_c_116008_28042_34023	99.72	30656	80
5	seq_c_116008	seq_c_116008_28042_34023	99.72	30731	91.7
5	seq_c_116008	seq_c_116008_28042_34023	99.72	30781	83.3
5	seq_c_116008	seq_c_116008_28042_34023	99.72	31495	100
5	seq_c_116008	seq_c_116008_28042_34023	99.72	31554	100
5	seq_c_116008	seq_c_116008_28042_34023	99.72	31771	100
5	seq_c_116008	seq_c_116008_28042_34023	99.72	32122	100
5	seq_c_116008	seq_c_116008_28042_34023	99.72	32647	75
5	seq_c_116008	seq_c_116008_28042_34023	99.72	33144	92.9
5	seq_c_116008	seq_c_116008_28042_34023	99.72	33318	100
5	seq_c_116008	seq_c_116008_28042_34023	99.72	33326	100
5	seq_c_116008	seq_c_116008_28042_34023	99.72	33417	100
5	seq_c_116008	seq_c_116008_28042_34023	99.72	33689	100
5	seq_c_116008	seq_c_116008_28042_34023	99.72	33695	100
5	seq_c_116008	seq_c_116008_28042_34023	99.72	33701	100
5	seq_c_116008	seq_c_116008_28042_34023	99.72	33705	100
5	seq_c_116008	seq_c_116008_28042_34023	99.72	33711	100
5	seq_c_116008	seq_c_116008_28042_34023	99.72	33740	100
5	seq_c_116008	seq_c_116008_28042_34023	99.72	33750	100
5	seq_c_116008	seq_c_116008_28042_34023	99.72	33821	91.7
5	seq_c_116008	seq_c_116008_28042_34023	99.72	33889	92.3
5	seq_c_116008	seq_c_116008_28042_34023	99.72	33914	100
5	seq_c_116008	seq_c_116008_28042_34023	99.72	33919	100
5	seq_c_116008	seq_c_116008_28042_34023	99.72	33922	100
6	seq_c_119233	seq_c_119233_7611_13622	99.44	7644	91.7
6	seq_c_119233	seq_c_119233_7611_13622	99.44	7650	91.7
6	seq_c_119233	seq_c_119233_7611_13622	99.44	7656	91.7
6	seq_c_119233	seq_c_119233_7611_13622	99.44	7660	91.7
6	seq_c_119233	seq_c_119233_7611_13622	99.44	7666	91.7
6	seq_c_119233	seq_c_119233_7611_13622	99.44	7696	90.9
6	seq_c_119233	seq_c_119233_7611_13622	99.44	7706	90.9
6	seq_c_119233	seq_c_119233_7611_13622	99.44	7870	100
6	seq_c_119233	seq_c_119233_7611_13622	99.44	7875	100
6	seq_c_119233	seq_c_119233_7611_13622	99.44	7878	100
6	seq_c_119233	seq_c_119233_7611_13622	99.44	7880	100
6	seq_c_119233	seq_c_119233_7611_13622	99.44	7969	92.3
6	seq_c_119233	seq_c_119233_7611_13622	99.44	7979	92.3
6	seq_c_119233	seq_c_119233_7611_13622	99.44	8252	90
6	seq_c_119233	seq_c_119233_7611_13622	99.44	8876	100
6	seq_c_119233	seq_c_119233_7611_13622	99.44	8885	100
6	seq_c_119233	seq_c_119233_7611_13622	99.44	8895	100
6	seq_c_119233	seq_c_119233_7611_13622	99.44	8905	100
6	seq_c_119233	seq_c_119233_7611_13622	99.44	9228	70
6	seq_c_119233	seq_c_119233_7611_13622	99.44	12243	80
6	seq_c_119233	seq_c_119233_7611_13622	99.44	13283	84.6
6	seq_c_119233	seq_c_119233_7611_13622	99.44	13289	84.6
6	seq_c_119233	seq_c_119233_7611_13622	99.44	13295	84.6
6	seq_c_119233	seq_c_119233_7611_13622	99.44	13300	84.6
6	seq_c_119233	seq_c_119233_7611_13622	99.44	13306	84.6
6	seq_c_119233	seq_c_119233_7611_13622	99.44	13335	100
6	seq_c_119233	seq_c_119233_7611_13622	99.44	13345	100
6	seq_c_119233	seq_c_119233_7611_13622	99.44	13366	100
6	seq_c_119233	seq_c_119233_7611_13622	99.44	13416	100
6	seq_c_119233	seq_c_119233_7611_13622	99.44	13510	100
6	seq_c_119233	seq_c_119233_7611_13622	99.44	13515	100
6	seq_c_119233	seq_c_119233_7611_13622	99.44	13518	100
6	seq_c_119233	seq_c_119233_7611_13622	99.44	13521	100
6	seq_c_119233	seq_c_119233_7611_13622	99.44	13562	100
7	seq_c_125288	seq_c_125288_17549_26046	99.11	17674	58.3
7	seq_c_125288	seq_c_125288_17549_26046	99.11	17736	91.7
7	seq_c_125288	seq_c_125288_17549_26046	99.11	17756	92.3
7	seq_c_125288	seq_c_125288_17549_26046	99.11	17900	73.3
7	seq_c_125288	seq_c_125288_17549_26046	99.11	17908	73.3
7	seq_c_125288	seq_c_125288_17549_26046	99.11	17911	73.3
7	seq_c_125288	seq_c_125288_17549_26046	99.11	17915	73.3
7	seq_c_125288	seq_c_125288_17549_26046	99.11	17924	73.3
7	seq_c_125288	seq_c_125288_17549_26046	99.11	17965	90.9
7	seq_c_125288	seq_c_125288_17549_26046	99.11	17970	90.9
7	seq_c_125288	seq_c_125288_17549_26046	99.11	17983	91.7
7	seq_c_125288	seq_c_125288_17549_26046	99.11	18636	84.6
7	seq_c_125288	seq_c_125288_17549_26046	99.11	18734	92.9
7	seq_c_125288	seq_c_125288_17549_26046	99.11	18743	92.9
7	seq_c_125288	seq_c_125288_17549_26046	99.11	19474	0
7	seq_c_125288	seq_c_125288_17549_26046	99.11	19861	80
7	seq_c_125288	seq_c_125288_17549_26046	99.11	20289	25
7	seq_c_125288	seq_c_125288_17549_26046	99.11	21524	80
7	seq_c_125288	seq_c_125288_17549_26046	99.11	21884	10
7	seq_c_125288	seq_c_125288_17549_26046	99.11	22462	90.9
7	seq_c_125288	seq_c_125288_17549_26046	99.11	23643	66.7
7	seq_c_125288	seq_c_125288_17549_26046	99.11	23662	90.9
7	seq_c_125288	seq_c_125288_17549_26046	99.11	23671	90.9
7	seq_c_125288	seq_c_125288_17549_26046	99.11	23715	70
7	seq_c_125288	seq_c_125288_17549_26046	99.11	23718	70
7	seq_c_125288	seq_c_125288_17549_26046	99.11	24130	100
7	seq_c_125288	seq_c_125288_17549_26046	99.11	24134	100
7	seq_c_125288	seq_c_125288_17549_26046	99.11	24287	84.6
7	seq_c_125288	seq_c_125288_17549_26046	99.11	24301	100
7	seq_c_125288	seq_c_125288_17549_26046	99.11	24668	54.5
7	seq_c_125288	seq_c_125288_17549_26046	99.11	24705	63.6
7	seq_c_125288	seq_c_125288_17549_26046	99.11	25195	20
7	seq_c_125288	seq_c_125288_17549_26046	99.11	25277	54.5
7	seq_c_125288	seq_c_125288_17549_26046	99.11	25600	30.8
7	seq_c_125288	seq_c_125288_17549_26046	99.11	25662	100
7	seq_c_125288	seq_c_125288_17549_26046	99.11	25682	91.7
7	seq_c_125288	seq_c_125288_17549_26046	99.11	25826	100
7	seq_c_125288	seq_c_125288_17549_26046	99.11	25834	100
7	seq_c_125288	seq_c_125288_17549_26046	99.11	25837	100
7	seq_c_125288	seq_c_125288_17549_26046	99.11	25841	100
7	seq_c_125288	seq_c_125288_17549_26046	99.11	25850	100
7	seq_c_125288	seq_c_125288_17549_26046	99.11	25872	80
7	seq_c_125288	seq_c_125288_17549_26046	99.11	25891	0
7	seq_c_125288	seq_c_125288_17549_26046	99.11	25896	0
7	seq_c_125288	seq_c_125288_17549_26046	99.11	25908	93.3
7	seq_c_125288	seq_c_125288_17549_26046	99.11	25973	63.6
8	seq_c_126502	seq_c_126502_2033_4935	100	2179	100
8	seq_c_126502	seq_c_126502_2033_4935	100	2212	100
8	seq_c_126502	seq_c_126502_2033_4935	100	2216	100
8	seq_c_126502	seq_c_126502_2033_4935	100	2223	100
8	seq_c_126502	seq_c_126502_2033_4935	100	2227	100
8	seq_c_126502	seq_c_126502_2033_4935	100	2235	100
8	seq_c_126502	seq_c_126502_2033_4935	100	2796	100
8	seq_c_126502	seq_c_126502_2033_4935	100	2938	100
8	seq_c_126502	seq_c_126502_2033_4935	100	3024	73.7
8	seq_c_126502	seq_c_126502_2033_4935	100	3115	94.1
8	seq_c_126502	seq_c_126502_2033_4935	100	3127	96.4
8	seq_c_126502	seq_c_126502_2033_4935	100	3130	96.4
8	seq_c_126502	seq_c_126502_2033_4935	100	3141	84.2
8	seq_c_126502	seq_c_126502_2033_4935	100	3162	100
8	seq_c_126502	seq_c_126502_2033_4935	100	3180	50
8	seq_c_126502	seq_c_126502_2033_4935	100	3203	100
8	seq_c_126502	seq_c_126502_2033_4935	100	3229	100
8	seq_c_126502	seq_c_126502_2033_4935	100	3271	100
8	seq_c_126502	seq_c_126502_2033_4935	100	3274	100
8	seq_c_126502	seq_c_126502_2033_4935	100	3331	100
8	seq_c_126502	seq_c_126502_2033_4935	100	3340	100
8	seq_c_126502	seq_c_126502_2033_4935	100	3403	90.9
8	seq_c_126502	seq_c_126502_2033_4935	100	3458	75
8	seq_c_126502	seq_c_126502_2033_4935	100	3486	84.6
8	seq_c_126502	seq_c_126502_2033_4935	100	3515	96.3
8	seq_c_126502	seq_c_126502_2033_4935	100	3524	96.3
8	seq_c_126502	seq_c_126502_2033_4935	100	3584	100
8	seq_c_126502	seq_c_126502_2033_4935	100	3589	100
8	seq_c_126502	seq_c_126502_2033_4935	100	3632	100
8	seq_c_126502	seq_c_126502_2033_4935	100	3657	90
8	seq_c_126502	seq_c_126502_2033_4935	100	3665	90
8	seq_c_126502	seq_c_126502_2033_4935	100	3676	93.3
8	seq_c_126502	seq_c_126502_2033_4935	100	3688	100
8	seq_c_126502	seq_c_126502_2033_4935	100	3694	100
8	seq_c_126502	seq_c_126502_2033_4935	100	3697	100
8	seq_c_126502	seq_c_126502_2033_4935	100	3726	100
8	seq_c_126502	seq_c_126502_2033_4935	100	3816	100
8	seq_c_126502	seq_c_126502_2033_4935	100	3832	100
8	seq_c_126502	seq_c_126502_2033_4935	100	3848	95.2
8	seq_c_126502	seq_c_126502_2033_4935	100	3913	100
8	seq_c_126502	seq_c_126502_2033_4935	100	3954	75
8	seq_c_126502	seq_c_126502_2033_4935	100	4040	100
8	seq_c_126502	seq_c_126502_2033_4935	100	4100	100
8	seq_c_126502	seq_c_126502_2033_4935	100	4124	93.8
8	seq_c_126502	seq_c_126502_2033_4935	100	4150	96.2
8	seq_c_126502	seq_c_126502_2033_4935	100	4154	96.2
8	seq_c_126502	seq_c_126502_2033_4935	100	4163	96.2
8	seq_c_126502	seq_c_126502_2033_4935	100	4217	100
8	seq_c_126502	seq_c_126502_2033_4935	100	4236	87.5
8	seq_c_126502	seq_c_126502_2033_4935	100	4251	95.5
8	seq_c_126502	seq_c_126502_2033_4935	100	4253	95.5
8	seq_c_126502	seq_c_126502_2033_4935	100	4277	100
8	seq_c_126502	seq_c_126502_2033_4935	100	4295	100
8	seq_c_126502	seq_c_126502_2033_4935	100	4322	100
8	seq_c_126502	seq_c_126502_2033_4935	100	4366	100
8	seq_c_126502	seq_c_126502_2033_4935	100	4376	100
8	seq_c_126502	seq_c_126502_2033_4935	100	4382	100
8	seq_c_126502	seq_c_126502_2033_4935	100	4385	100
8	seq_c_126502	seq_c_126502_2033_4935	100	4409	87.5
8	seq_c_126502	seq_c_126502_2033_4935	100	4497	100
8	seq_c_126502	seq_c_126502_2033_4935	100	4501	100
8	seq_c_126502	seq_c_126502_2033_4935	100	4512	96.2
8	seq_c_126502	seq_c_126502_2033_4935	100	4676	100
8	seq_c_126502	seq_c_126502_2033_4935	100	4709	96.8
8	seq_c_126502	seq_c_126502_2033_4935	100	4713	96.8
8	seq_c_126502	seq_c_126502_2033_4935	100	4720	96.8
8	seq_c_126502	seq_c_126502_2033_4935	100	4724	96.8
8	seq_c_126502	seq_c_126502_2033_4935	100	4732	96.8
9	seq_c_127931	seq_c_127931_855_10947	94.36	2753	90
9	seq_c_127931	seq_c_127931_855_10947	94.36	2838	70
9	seq_c_127931	seq_c_127931_855_10947	94.36	4337	100
9	seq_c_127931	seq_c_127931_855_10947	94.36	4634	100
9	seq_c_127931	seq_c_127931_855_10947	94.36	4638	100
9	seq_c_127931	seq_c_127931_855_10947	94.36	4864	100
9	seq_c_127931	seq_c_127931_855_10947	94.36	4868	100
9	seq_c_127931	seq_c_127931_855_10947	94.36	4871	100
9	seq_c_127931	seq_c_127931_855_10947	94.36	4878	100
9	seq_c_127931	seq_c_127931_855_10947	94.36	4901	90.9
9	seq_c_127931	seq_c_127931_855_10947	94.36	4981	91.7
9	seq_c_127931	seq_c_127931_855_10947	94.36	5000	100
9	seq_c_127931	seq_c_127931_855_10947	94.36	5011	80
9	seq_c_127931	seq_c_127931_855_10947	94.36	5020	80
9	seq_c_127931	seq_c_127931_855_10947	94.36	5206	92.9
9	seq_c_127931	seq_c_127931_855_10947	94.36	5211	92.9
9	seq_c_127931	seq_c_127931_855_10947	94.36	5230	90.9
9	seq_c_127931	seq_c_127931_855_10947	94.36	5266	100
9	seq_c_127931	seq_c_127931_855_10947	94.36	5448	100
9	seq_c_127931	seq_c_127931_855_10947	94.36	5597	100
9	seq_c_127931	seq_c_127931_855_10947	94.36	5754	100
9	seq_c_127931	seq_c_127931_855_10947	94.36	6077	72.7
9	seq_c_127931	seq_c_127931_855_10947	94.36	6279	100
9	seq_c_127931	seq_c_127931_855_10947	94.36	6586	100
9	seq_c_127931	seq_c_127931_855_10947	94.36	6846	100
9	seq_c_127931	seq_c_127931_855_10947	94.36	7261	100
9	seq_c_127931	seq_c_127931_855_10947	94.36	7268	100
9	seq_c_127931	seq_c_127931_855_10947	94.36	7401	100
9	seq_c_127931	seq_c_127931_855_10947	94.36	7455	100
9	seq_c_127931	seq_c_127931_855_10947	94.36	7493	93.8
9	seq_c_127931	seq_c_127931_855_10947	94.36	7643	100
9	seq_c_127931	seq_c_127931_855_10947	94.36	7787	88.2
9	seq_c_127931	seq_c_127931_855_10947	94.36	7880	100
9	seq_c_127931	seq_c_127931_855_10947	94.36	7932	94.4
9	seq_c_127931	seq_c_127931_855_10947	94.36	8145	92.3
9	seq_c_127931	seq_c_127931_855_10947	94.36	8168	100
9	seq_c_127931	seq_c_127931_855_10947	94.36	8274	100
9	seq_c_127931	seq_c_127931_855_10947	94.36	8278	100
9	seq_c_127931	seq_c_127931_855_10947	94.36	8296	100
9	seq_c_127931	seq_c_127931_855_10947	94.36	8385	90
9	seq_c_127931	seq_c_127931_855_10947	94.36	8415	100
9	seq_c_127931	seq_c_127931_855_10947	94.36	8426	100
9	seq_c_127931	seq_c_127931_855_10947	94.36	8955	86.7
9	seq_c_127931	seq_c_127931_855_10947	94.36	8962	86.7
9	seq_c_127931	seq_c_127931_855_10947	94.36	9112	100
9	seq_c_127931	seq_c_127931_855_10947	94.36	9234	81.8
9	seq_c_127931	seq_c_127931_855_10947	94.36	9398	100
9	seq_c_127931	seq_c_127931_855_10947	94.36	9466	94.1
9	seq_c_127931	seq_c_127931_855_10947	94.36	9469	94.1
9	seq_c_127931	seq_c_127931_855_10947	94.36	9692	94.1
9	seq_c_127931	seq_c_127931_855_10947	94.36	9809	94.1
9	seq_c_127931	seq_c_127931_855_10947	94.36	9821	100
9	seq_c_127931	seq_c_127931_855_10947	94.36	10118	100
9	seq_c_127931	seq_c_127931_855_10947	94.36	10448	100
9	seq_c_127931	seq_c_127931_855_10947	94.36	10450	100
9	seq_c_127931	seq_c_127931_855_10947	94.36	10459	100
9	seq_c_127931	seq_c_127931_855_10947	94.36	10503	100
9	seq_c_127931	seq_c_127931_855_10947	94.36	10506	100
9	seq_c_127931	seq_c_127931_855_10947	94.36	10512	100
9	seq_c_127931	seq_c_127931_855_10947	94.36	10541	95.5
9	seq_c_127931	seq_c_127931_855_10947	94.36	10549	95.5
9	seq_c_127931	seq_c_127931_855_10947	94.36	10590	100
9	seq_c_127931	seq_c_127931_855_10947	94.36	10613	100
9	seq_c_127931	seq_c_127931_855_10947	94.36	10693	100
9	seq_c_127931	seq_c_127931_855_10947	94.36	10783	90.9
9	seq_c_127931	seq_c_127931_855_10947	94.36	10786	90.9
9	seq_c_127931	seq_c_127931_855_10947	94.36	10798	100
9	seq_c_127931	seq_c_127931_855_10947	94.36	10804	100
9	seq_c_127931	seq_c_127931_855_10947	94.36	10812	100
9	seq_c_127931	seq_c_127931_855_10947	94.36	10862	100
9	seq_c_127931	seq_c_127931_855_10947	94.36	10872	100
9	seq_c_127931	seq_c_127931_855_10947	94.36	10875	100
9	seq_c_127931	seq_c_127931_855_10947	94.36	4595	100
9	seq_c_127931	seq_c_127931_855_10947	94.36	4599	100
10	seq_c_138466	seq_c_138466_7295_15328	99.46	7576	80
11	seq_c_138734	seq_c_138734_4813_18499	98.36	4855	94.1
11	seq_c_138734	seq_c_138734_4813_18499	98.36	5208	95
11	seq_c_138734	seq_c_138734_4813_18499	98.36	5332	90.5
11	seq_c_138734	seq_c_138734_4813_18499	98.36	5493	100
11	seq_c_138734	seq_c_138734_4813_18499	98.36	5643	100
11	seq_c_138734	seq_c_138734_4813_18499	98.36	5657	81.8
11	seq_c_138734	seq_c_138734_4813_18499	98.36	5749	100
11	seq_c_138734	seq_c_138734_4813_18499	98.36	5799	95
11	seq_c_138734	seq_c_138734_4813_18499	98.36	5901	62.5
11	seq_c_138734	seq_c_138734_4813_18499	98.36	5972	90
11	seq_c_138734	seq_c_138734_4813_18499	98.36	6171	100
11	seq_c_138734	seq_c_138734_4813_18499	98.36	6338	95.2
11	seq_c_138734	seq_c_138734_4813_18499	98.36	6348	95.2
11	seq_c_138734	seq_c_138734_4813_18499	98.36	6560	95
11	seq_c_138734	seq_c_138734_4813_18499	98.36	6570	95
11	seq_c_138734	seq_c_138734_4813_18499	98.36	6642	95.2
11	seq_c_138734	seq_c_138734_4813_18499	98.36	6757	92.9
11	seq_c_138734	seq_c_138734_4813_18499	98.36	6762	92.9
11	seq_c_138734	seq_c_138734_4813_18499	98.36	6789	100
11	seq_c_138734	seq_c_138734_4813_18499	98.36	7172	100
11	seq_c_138734	seq_c_138734_4813_18499	98.36	7176	100
11	seq_c_138734	seq_c_138734_4813_18499	98.36	7183	100
11	seq_c_138734	seq_c_138734_4813_18499	98.36	7226	100
11	seq_c_138734	seq_c_138734_4813_18499	98.36	7237	95.7
11	seq_c_138734	seq_c_138734_4813_18499	98.36	7239	95.7
11	seq_c_138734	seq_c_138734_4813_18499	98.36	7362	86.7
11	seq_c_138734	seq_c_138734_4813_18499	98.36	7412	93.3
11	seq_c_138734	seq_c_138734_4813_18499	98.36	7448	100
11	seq_c_138734	seq_c_138734_4813_18499	98.36	7452	100
11	seq_c_138734	seq_c_138734_4813_18499	98.36	7460	100
11	seq_c_138734	seq_c_138734_4813_18499	98.36	7512	100
11	seq_c_138734	seq_c_138734_4813_18499	98.36	7597	90
11	seq_c_138734	seq_c_138734_4813_18499	98.36	7601	90
11	seq_c_138734	seq_c_138734_4813_18499	98.36	7630	94.4
11	seq_c_138734	seq_c_138734_4813_18499	98.36	7786	80
11	seq_c_138734	seq_c_138734_4813_18499	98.36	7909	90
11	seq_c_138734	seq_c_138734_4813_18499	98.36	7971	90.9
11	seq_c_138734	seq_c_138734_4813_18499	98.36	8032	100
11	seq_c_138734	seq_c_138734_4813_18499	98.36	8110	92.9
11	seq_c_138734	seq_c_138734_4813_18499	98.36	8169	92.3
11	seq_c_138734	seq_c_138734_4813_18499	98.36	8204	90.5
11	seq_c_138734	seq_c_138734_4813_18499	98.36	8263	78.9
11	seq_c_138734	seq_c_138734_4813_18499	98.36	8319	95.8
11	seq_c_138734	seq_c_138734_4813_18499	98.36	8372	92.9
11	seq_c_138734	seq_c_138734_4813_18499	98.36	8381	92.9
11	seq_c_138734	seq_c_138734_4813_18499	98.36	8426	90.5
11	seq_c_138734	seq_c_138734_4813_18499	98.36	8575	93.8
11	seq_c_138734	seq_c_138734_4813_18499	98.36	8757	100
11	seq_c_138734	seq_c_138734_4813_18499	98.36	8770	86.7
11	seq_c_138734	seq_c_138734_4813_18499	98.36	9070	86.7
11	seq_c_138734	seq_c_138734_4813_18499	98.36	9210	91.7
11	seq_c_138734	seq_c_138734_4813_18499	98.36	9259	95.8
11	seq_c_138734	seq_c_138734_4813_18499	98.36	9297	90.5
11	seq_c_138734	seq_c_138734_4813_18499	98.36	9328	100
11	seq_c_138734	seq_c_138734_4813_18499	98.36	9384	100
11	seq_c_138734	seq_c_138734_4813_18499	98.36	9386	100
11	seq_c_138734	seq_c_138734_4813_18499	98.36	9393	100
11	seq_c_138734	seq_c_138734_4813_18499	98.36	9612	100
11	seq_c_138734	seq_c_138734_4813_18499	98.36	9698	88.9
11	seq_c_138734	seq_c_138734_4813_18499	98.36	9710	78.6
11	seq_c_138734	seq_c_138734_4813_18499	98.36	10261	93.8
11	seq_c_138734	seq_c_138734_4813_18499	98.36	10343	94.1
11	seq_c_138734	seq_c_138734_4813_18499	98.36	10433	77.8
11	seq_c_138734	seq_c_138734_4813_18499	98.36	10489	90.9
11	seq_c_138734	seq_c_138734_4813_18499	98.36	10574	91.7
11	seq_c_138734	seq_c_138734_4813_18499	98.36	10703	100
11	seq_c_138734	seq_c_138734_4813_18499	98.36	10713	100
11	seq_c_138734	seq_c_138734_4813_18499	98.36	10868	95.2
11	seq_c_138734	seq_c_138734_4813_18499	98.36	10882	96.6
11	seq_c_138734	seq_c_138734_4813_18499	98.36	10892	96.6
11	seq_c_138734	seq_c_138734_4813_18499	98.36	10895	96.6
11	seq_c_138734	seq_c_138734_4813_18499	98.36	10902	96.6
11	seq_c_138734	seq_c_138734_4813_18499	98.36	10929	100
11	seq_c_138734	seq_c_138734_4813_18499	98.36	10941	87
11	seq_c_138734	seq_c_138734_4813_18499	98.36	10960	96.4
11	seq_c_138734	seq_c_138734_4813_18499	98.36	10963	96.4
11	seq_c_138734	seq_c_138734_4813_18499	98.36	10966	96.4
11	seq_c_138734	seq_c_138734_4813_18499	98.36	10983	100
11	seq_c_138734	seq_c_138734_4813_18499	98.36	10996	100
11	seq_c_138734	seq_c_138734_4813_18499	98.36	11078	100
11	seq_c_138734	seq_c_138734_4813_18499	98.36	11080	100
11	seq_c_138734	seq_c_138734_4813_18499	98.36	11155	95.8
11	seq_c_138734	seq_c_138734_4813_18499	98.36	11197	95.2
11	seq_c_138734	seq_c_138734_4813_18499	98.36	11270	100
11	seq_c_138734	seq_c_138734_4813_18499	98.36	11401	86.4
11	seq_c_138734	seq_c_138734_4813_18499	98.36	11410	86.4
11	seq_c_138734	seq_c_138734_4813_18499	98.36	11926	85.7
11	seq_c_138734	seq_c_138734_4813_18499	98.36	11949	100
11	seq_c_138734	seq_c_138734_4813_18499	98.36	11952	100
11	seq_c_138734	seq_c_138734_4813_18499	98.36	11971	94.4
11	seq_c_138734	seq_c_138734_4813_18499	98.36	12038	72.2
11	seq_c_138734	seq_c_138734_4813_18499	98.36	12203	100
11	seq_c_138734	seq_c_138734_4813_18499	98.36	12247	100
11	seq_c_138734	seq_c_138734_4813_18499	98.36	12566	88.2
11	seq_c_138734	seq_c_138734_4813_18499	98.36	13267	90
11	seq_c_138734	seq_c_138734_4813_18499	98.36	13600	85.7
11	seq_c_138734	seq_c_138734_4813_18499	98.36	13624	100
11	seq_c_138734	seq_c_138734_4813_18499	98.36	13627	100
11	seq_c_138734	seq_c_138734_4813_18499	98.36	13634	100
11	seq_c_138734	seq_c_138734_4813_18499	98.36	13661	100
11	seq_c_138734	seq_c_138734_4813_18499	98.36	13673	89.5
11	seq_c_138734	seq_c_138734_4813_18499	98.36	13692	100
11	seq_c_138734	seq_c_138734_4813_18499	98.36	13695	100
11	seq_c_138734	seq_c_138734_4813_18499	98.36	13698	100
11	seq_c_138734	seq_c_138734_4813_18499	98.36	13715	90
11	seq_c_138734	seq_c_138734_4813_18499	98.36	13825	100
11	seq_c_138734	seq_c_138734_4813_18499	98.36	13891	76.5
11	seq_c_138734	seq_c_138734_4813_18499	98.36	13904	100
11	seq_c_138734	seq_c_138734_4813_18499	98.36	13990	100
11	seq_c_138734	seq_c_138734_4813_18499	98.36	14021	94.4
11	seq_c_138734	seq_c_138734_4813_18499	98.36	14066	100
11	seq_c_138734	seq_c_138734_4813_18499	98.36	14075	100
11	seq_c_138734	seq_c_138734_4813_18499	98.36	14093	100
11	seq_c_138734	seq_c_138734_4813_18499	98.36	14102	100
11	seq_c_138734	seq_c_138734_4813_18499	98.36	14154	90.9
11	seq_c_138734	seq_c_138734_4813_18499	98.36	14329	100
11	seq_c_138734	seq_c_138734_4813_18499	98.36	14345	100
11	seq_c_138734	seq_c_138734_4813_18499	98.36	14418	81.2
11	seq_c_138734	seq_c_138734_4813_18499	98.36	14463	95
11	seq_c_138734	seq_c_138734_4813_18499	98.36	14543	100
11	seq_c_138734	seq_c_138734_4813_18499	98.36	14622	100
11	seq_c_138734	seq_c_138734_4813_18499	98.36	14714	91.7
11	seq_c_138734	seq_c_138734_4813_18499	98.36	14949	61.5
11	seq_c_138734	seq_c_138734_4813_18499	98.36	15092	94.7
11	seq_c_138734	seq_c_138734_4813_18499	98.36	15347	100
11	seq_c_138734	seq_c_138734_4813_18499	98.36	15603	81.8
11	seq_c_138734	seq_c_138734_4813_18499	98.36	15835	100
11	seq_c_138734	seq_c_138734_4813_18499	98.36	16078	92.9
11	seq_c_138734	seq_c_138734_4813_18499	98.36	16101	85.7
11	seq_c_138734	seq_c_138734_4813_18499	98.36	16155	95.7
11	seq_c_138734	seq_c_138734_4813_18499	98.36	16174	100
11	seq_c_138734	seq_c_138734_4813_18499	98.36	16181	100
11	seq_c_138734	seq_c_138734_4813_18499	98.36	16195	100
11	seq_c_138734	seq_c_138734_4813_18499	98.36	16204	100
11	seq_c_138734	seq_c_138734_4813_18499	98.36	16214	100
11	seq_c_138734	seq_c_138734_4813_18499	98.36	16227	100
11	seq_c_138734	seq_c_138734_4813_18499	98.36	16235	100
11	seq_c_138734	seq_c_138734_4813_18499	98.36	16242	100
11	seq_c_138734	seq_c_138734_4813_18499	98.36	16253	94.4
11	seq_c_138734	seq_c_138734_4813_18499	98.36	16290	76.5
11	seq_c_138734	seq_c_138734_4813_18499	98.36	16356	100
11	seq_c_138734	seq_c_138734_4813_18499	98.36	16362	100
11	seq_c_138734	seq_c_138734_4813_18499	98.36	16365	100
11	seq_c_138734	seq_c_138734_4813_18499	98.36	16375	100
11	seq_c_138734	seq_c_138734_4813_18499	98.36	16381	100
11	seq_c_138734	seq_c_138734_4813_18499	98.36	16384	100
11	seq_c_138734	seq_c_138734_4813_18499	98.36	16505	94.7
11	seq_c_138734	seq_c_138734_4813_18499	98.36	16584	94.4
11	seq_c_138734	seq_c_138734_4813_18499	98.36	16609	100
11	seq_c_138734	seq_c_138734_4813_18499	98.36	16616	100
11	seq_c_138734	seq_c_138734_4813_18499	98.36	16619	100
11	seq_c_138734	seq_c_138734_4813_18499	98.36	16641	93.8
11	seq_c_138734	seq_c_138734_4813_18499	98.36	16731	88.2
11	seq_c_138734	seq_c_138734_4813_18499	98.36	16999	100
11	seq_c_138734	seq_c_138734_4813_18499	98.36	17018	95.5
11	seq_c_138734	seq_c_138734_4813_18499	98.36	17066	90.5
11	seq_c_138734	seq_c_138734_4813_18499	98.36	17158	94.4
11	seq_c_138734	seq_c_138734_4813_18499	98.36	17220	85.7
11	seq_c_138734	seq_c_138734_4813_18499	98.36	17253	91.7
11	seq_c_138734	seq_c_138734_4813_18499	98.36	17379	92.3
11	seq_c_138734	seq_c_138734_4813_18499	98.36	17412	100
11	seq_c_138734	seq_c_138734_4813_18499	98.36	17448	100
11	seq_c_138734	seq_c_138734_4813_18499	98.36	17503	86.4
11	seq_c_138734	seq_c_138734_4813_18499	98.36	17589	91.7
11	seq_c_138734	seq_c_138734_4813_18499	98.36	17612	100
11	seq_c_138734	seq_c_138734_4813_18499	98.36	17720	96.6
11	seq_c_138734	seq_c_138734_4813_18499	98.36	17729	96.6
11	seq_c_138734	seq_c_138734_4813_18499	98.36	17755	95
11	seq_c_138734	seq_c_138734_4813_18499	98.36	17788	88.2
11	seq_c_138734	seq_c_138734_4813_18499	98.36	17804	95.5
11	seq_c_138734	seq_c_138734_4813_18499	98.36	17823	100
11	seq_c_138734	seq_c_138734_4813_18499	98.36	17845	86.4
11	seq_c_138734	seq_c_138734_4813_18499	98.36	17866	92.3
11	seq_c_138734	seq_c_138734_4813_18499	98.36	17883	96.3
11	seq_c_138734	seq_c_138734_4813_18499	98.36	17886	96.3
11	seq_c_138734	seq_c_138734_4813_18499	98.36	17900	86.7
11	seq_c_138734	seq_c_138734_4813_18499	98.36	18106	95.2
11	seq_c_138734	seq_c_138734_4813_18499	98.36	18459	91.3
11	seq_c_138734	seq_c_138734_4813_18499	98.36	7508	100
11	seq_c_138734	seq_c_138734_4813_18499	98.36	11223	100
11	seq_c_138734	seq_c_138734_4813_18499	98.36	11228	100
11	seq_c_138734	seq_c_138734_4813_18499	98.36	11234	100
11	seq_c_138734	seq_c_138734_4813_18499	98.36	11240	100
11	seq_c_138734	seq_c_138734_4813_18499	98.36	11247	100
11	seq_c_138734	seq_c_138734_4813_18499	98.36	11251	100
11	seq_c_138734	seq_c_138734_4813_18499	98.36	11255	100
12	seq_c_143039	seq_c_143039_8998_15683	100	9723	90.9
12	seq_c_143039	seq_c_143039_8998_15683	100	9759	92.3
12	seq_c_143039	seq_c_143039_8998_15683	100	9761	92.3
12	seq_c_143039	seq_c_143039_8998_15683	100	9892	100
12	seq_c_143039	seq_c_143039_8998_15683	100	9950	90.9
12	seq_c_143039	seq_c_143039_8998_15683	100	10006	83.3
12	seq_c_143039	seq_c_143039_8998_15683	100	10174	100
12	seq_c_143039	seq_c_143039_8998_15683	100	10236	92.9
12	seq_c_143039	seq_c_143039_8998_15683	100	10244	92.9
12	seq_c_143039	seq_c_143039_8998_15683	100	10251	92.9
12	seq_c_143039	seq_c_143039_8998_15683	100	10311	84.6
12	seq_c_143039	seq_c_143039_8998_15683	100	10320	84.6
12	seq_c_143039	seq_c_143039_8998_15683	100	10520	54.5
12	seq_c_143039	seq_c_143039_8998_15683	100	10538	100
12	seq_c_143039	seq_c_143039_8998_15683	100	10745	90
12	seq_c_143039	seq_c_143039_8998_15683	100	10840	100
12	seq_c_143039	seq_c_143039_8998_15683	100	10852	90
12	seq_c_143039	seq_c_143039_8998_15683	100	10884	90.9
12	seq_c_143039	seq_c_143039_8998_15683	100	10965	92.3
12	seq_c_143039	seq_c_143039_8998_15683	100	10971	92.3
12	seq_c_143039	seq_c_143039_8998_15683	100	10975	92.3
12	seq_c_143039	seq_c_143039_8998_15683	100	11172	90
12	seq_c_143039	seq_c_143039_8998_15683	100	11220	90.9
12	seq_c_143039	seq_c_143039_8998_15683	100	11331	100
12	seq_c_143039	seq_c_143039_8998_15683	100	11387	100
12	seq_c_143039	seq_c_143039_8998_15683	100	11391	100
12	seq_c_143039	seq_c_143039_8998_15683	100	11769	100
12	seq_c_143039	seq_c_143039_8998_15683	100	11778	100
12	seq_c_143039	seq_c_143039_8998_15683	100	12438	90
12	seq_c_143039	seq_c_143039_8998_15683	100	12975	100
12	seq_c_143039	seq_c_143039_8998_15683	100	12981	100
12	seq_c_143039	seq_c_143039_8998_15683	100	12990	100
12	seq_c_143039	seq_c_143039_8998_15683	100	12993	100
12	seq_c_143039	seq_c_143039_8998_15683	100	13036	100
12	seq_c_143039	seq_c_143039_8998_15683	100	13074	100
13	seq_c_144247	seq_c_144247_15268_22398	98.94	15301	95.7
13	seq_c_144247	seq_c_144247_15268_22398	98.94	15307	95.7
13	seq_c_144247	seq_c_144247_15268_22398	98.94	15313	95.7
13	seq_c_144247	seq_c_144247_15268_22398	98.94	15317	95.7
13	seq_c_144247	seq_c_144247_15268_22398	98.94	15321	95.7
13	seq_c_144247	seq_c_144247_15268_22398	98.94	15325	95.7
13	seq_c_144247	seq_c_144247_15268_22398	98.94	15339	92.9
13	seq_c_144247	seq_c_144247_15268_22398	98.94	15350	100
13	seq_c_144247	seq_c_144247_15268_22398	98.94	15362	72.7
13	seq_c_144247	seq_c_144247_15268_22398	98.94	15438	100
13	seq_c_144247	seq_c_144247_15268_22398	98.94	15508	95.2
13	seq_c_144247	seq_c_144247_15268_22398	98.94	15510	95.2
13	seq_c_144247	seq_c_144247_15268_22398	98.94	15533	95.8
13	seq_c_144247	seq_c_144247_15268_22398	98.94	15538	95.8
13	seq_c_144247	seq_c_144247_15268_22398	98.94	15543	95.8
13	seq_c_144247	seq_c_144247_15268_22398	98.94	15584	93.3
13	seq_c_144247	seq_c_144247_15268_22398	98.94	15606	100
13	seq_c_144247	seq_c_144247_15268_22398	98.94	15658	92.9
13	seq_c_144247	seq_c_144247_15268_22398	98.94	15800	45
13	seq_c_144247	seq_c_144247_15268_22398	98.94	15886	100
13	seq_c_144247	seq_c_144247_15268_22398	98.94	15932	100
13	seq_c_144247	seq_c_144247_15268_22398	98.94	16312	100
13	seq_c_144247	seq_c_144247_15268_22398	98.94	16386	86.7
13	seq_c_144247	seq_c_144247_15268_22398	98.94	16406	35.7
13	seq_c_144247	seq_c_144247_15268_22398	98.94	16550	93.8
13	seq_c_144247	seq_c_144247_15268_22398	98.94	16579	86.7
13	seq_c_144247	seq_c_144247_15268_22398	98.94	16672	94.1
13	seq_c_144247	seq_c_144247_15268_22398	98.94	16679	94.1
13	seq_c_144247	seq_c_144247_15268_22398	98.94	16900	93.3
13	seq_c_144247	seq_c_144247_15268_22398	98.94	17259	86.7
13	seq_c_144247	seq_c_144247_15268_22398	98.94	17318	91.7
13	seq_c_144247	seq_c_144247_15268_22398	98.94	17359	93.8
13	seq_c_144247	seq_c_144247_15268_22398	98.94	17368	93.8
13	seq_c_144247	seq_c_144247_15268_22398	98.94	17498	72.7
13	seq_c_144247	seq_c_144247_15268_22398	98.94	17599	92.9
13	seq_c_144247	seq_c_144247_15268_22398	98.94	17711	88.2
13	seq_c_144247	seq_c_144247_15268_22398	98.94	17717	88.2
13	seq_c_144247	seq_c_144247_15268_22398	98.94	17765	92.3
13	seq_c_144247	seq_c_144247_15268_22398	98.94	17907	100
13	seq_c_144247	seq_c_144247_15268_22398	98.94	18008	93.8
13	seq_c_144247	seq_c_144247_15268_22398	98.94	18032	91.7
13	seq_c_144247	seq_c_144247_15268_22398	98.94	18805	100
13	seq_c_144247	seq_c_144247_15268_22398	98.94	19206	40
13	seq_c_144247	seq_c_144247_15268_22398	98.94	19573	92.3
13	seq_c_144247	seq_c_144247_15268_22398	98.94	19665	100
13	seq_c_144247	seq_c_144247_15268_22398	98.94	19671	100
13	seq_c_144247	seq_c_144247_15268_22398	98.94	19736	100
13	seq_c_144247	seq_c_144247_15268_22398	98.94	20072	90
13	seq_c_144247	seq_c_144247_15268_22398	98.94	20633	94.1
13	seq_c_144247	seq_c_144247_15268_22398	98.94	20982	92.3
13	seq_c_144247	seq_c_144247_15268_22398	98.94	21075	100
13	seq_c_144247	seq_c_144247_15268_22398	98.94	21104	100
13	seq_c_144247	seq_c_144247_15268_22398	98.94	21171	100
13	seq_c_144247	seq_c_144247_15268_22398	98.94	21195	100
13	seq_c_144247	seq_c_144247_15268_22398	98.94	21203	100
13	seq_c_144247	seq_c_144247_15268_22398	98.94	22043	100
13	seq_c_144247	seq_c_144247_15268_22398	98.94	22049	100
13	seq_c_144247	seq_c_144247_15268_22398	98.94	22055	100
13	seq_c_144247	seq_c_144247_15268_22398	98.94	22059	100
13	seq_c_144247	seq_c_144247_15268_22398	98.94	22063	100
13	seq_c_144247	seq_c_144247_15268_22398	98.94	22067	100
13	seq_c_144247	seq_c_144247_15268_22398	98.94	22180	100
13	seq_c_144247	seq_c_144247_15268_22398	98.94	22250	100
13	seq_c_144247	seq_c_144247_15268_22398	98.94	22252	100
13	seq_c_144247	seq_c_144247_15268_22398	98.94	22275	100
13	seq_c_144247	seq_c_144247_15268_22398	98.94	22280	100
13	seq_c_144247	seq_c_144247_15268_22398	98.94	22285	100
13	seq_c_144247	seq_c_144247_15268_22398	98.94	22326	90
14	seq_c_147689	seq_c_147689_2223_7121	96.86	2384	94.4
14	seq_c_147689	seq_c_147689_2223_7121	96.86	2435	100
14	seq_c_147689	seq_c_147689_2223_7121	96.86	2503	61.5
14	seq_c_147689	seq_c_147689_2223_7121	96.86	2530	61.5
14	seq_c_147689	seq_c_147689_2223_7121	96.86	2544	90
14	seq_c_147689	seq_c_147689_2223_7121	96.86	2592	95
14	seq_c_147689	seq_c_147689_2223_7121	96.86	2601	95
14	seq_c_147689	seq_c_147689_2223_7121	96.86	2634	100
14	seq_c_147689	seq_c_147689_2223_7121	96.86	2649	91.7
14	seq_c_147689	seq_c_147689_2223_7121	96.86	2766	92.9
14	seq_c_147689	seq_c_147689_2223_7121	96.86	3334	84.6
14	seq_c_147689	seq_c_147689_2223_7121	96.86	3392	84.6
14	seq_c_147689	seq_c_147689_2223_7121	96.86	3505	78.6
14	seq_c_147689	seq_c_147689_2223_7121	96.86	3594	100
14	seq_c_147689	seq_c_147689_2223_7121	96.86	3831	93.3
14	seq_c_147689	seq_c_147689_2223_7121	96.86	3944	81.8
14	seq_c_147689	seq_c_147689_2223_7121	96.86	4090	71.4
14	seq_c_147689	seq_c_147689_2223_7121	96.86	4818	100
14	seq_c_147689	seq_c_147689_2223_7121	96.86	5384	100
14	seq_c_147689	seq_c_147689_2223_7121	96.86	5427	10
14	seq_c_147689	seq_c_147689_2223_7121	96.86	5448	14.3
14	seq_c_147689	seq_c_147689_2223_7121	96.86	5451	14.3
14	seq_c_147689	seq_c_147689_2223_7121	96.86	5612	84.6
14	seq_c_147689	seq_c_147689_2223_7121	96.86	5696	33.3
14	seq_c_147689	seq_c_147689_2223_7121	96.86	5798	31.6
14	seq_c_147689	seq_c_147689_2223_7121	96.86	5804	31.6
14	seq_c_147689	seq_c_147689_2223_7121	96.86	5884	9.1
14	seq_c_147689	seq_c_147689_2223_7121	96.86	5923	63.6
14	seq_c_147689	seq_c_147689_2223_7121	96.86	6198	84.2
14	seq_c_147689	seq_c_147689_2223_7121	96.86	6328	92.9
14	seq_c_147689	seq_c_147689_2223_7121	96.86	6847	92.3
14	seq_c_147689	seq_c_147689_2223_7121	96.86	6972	100
14	seq_c_147689	seq_c_147689_2223_7121	96.86	7074	100
15	seq_c_148842	seq_c_148842_441_6846	98.54	5009	100
15	seq_c_148842	seq_c_148842_441_6846	98.54	5013	100
15	seq_c_148842	seq_c_148842_441_6846	98.54	6165	83.3
15	seq_c_148842	seq_c_148842_441_6846	98.54	6168	83.3
15	seq_c_148842	seq_c_148842_441_6846	98.54	6171	83.3
15	seq_c_148842	seq_c_148842_441_6846	98.54	6173	83.3
15	seq_c_148842	seq_c_148842_441_6846	98.54	6183	83.3
15	seq_c_148842	seq_c_148842_441_6846	98.54	6200	92.3
15	seq_c_148842	seq_c_148842_441_6846	98.54	6210	92.3
15	seq_c_148842	seq_c_148842_441_6846	98.54	6214	92.3
15	seq_c_148842	seq_c_148842_441_6846	98.54	6219	92.3
15	seq_c_148842	seq_c_148842_441_6846	98.54	6223	92.3
15	seq_c_148842	seq_c_148842_441_6846	98.54	6230	92.3
15	seq_c_148842	seq_c_148842_441_6846	98.54	6258	90.9
15	seq_c_148842	seq_c_148842_441_6846	98.54	6261	90.9
15	seq_c_148842	seq_c_148842_441_6846	98.54	6263	90.9
15	seq_c_148842	seq_c_148842_441_6846	98.54	6266	90.9
15	seq_c_148842	seq_c_148842_441_6846	98.54	6268	90.9
15	seq_c_148842	seq_c_148842_441_6846	98.54	6296	90
15	seq_c_148842	seq_c_148842_441_6846	98.54	6306	90
15	seq_c_148842	seq_c_148842_441_6846	98.54	6313	90
15	seq_c_148842	seq_c_148842_441_6846	98.54	6446	90
15	seq_c_148842	seq_c_148842_441_6846	98.54	6498	100
15	seq_c_148842	seq_c_148842_441_6846	98.54	6501	100
15	seq_c_148842	seq_c_148842_441_6846	98.54	6544	100
15	seq_c_148842	seq_c_148842_441_6846	98.54	6547	100
15	seq_c_148842	seq_c_148842_441_6846	98.54	6553	100
15	seq_c_148842	seq_c_148842_441_6846	98.54	6597	100
15	seq_c_148842	seq_c_148842_441_6846	98.54	6601	100
15	seq_c_148842	seq_c_148842_441_6846	98.54	6609	100
15	seq_c_148842	seq_c_148842_441_6846	98.54	6612	100
15	seq_c_148842	seq_c_148842_441_6846	98.54	6673	100
15	seq_c_148842	seq_c_148842_441_6846	98.54	6681	100
15	seq_c_148842	seq_c_148842_441_6846	98.54	6748	100
15	seq_c_148842	seq_c_148842_441_6846	98.54	6755	100
16	seq_c_152153	seq_c_152153_9739_18501	97.64	9787	91.7
16	seq_c_152153	seq_c_152153_9739_18501	97.64	9793	91.7
16	seq_c_152153	seq_c_152153_9739_18501	97.64	12069	10
16	seq_c_152153	seq_c_152153_9739_18501	97.64	12386	100
16	seq_c_152153	seq_c_152153_9739_18501	97.64	12633	100
16	seq_c_152153	seq_c_152153_9739_18501	97.64	12717	10
16	seq_c_152153	seq_c_152153_9739_18501	97.64	13049	80
16	seq_c_152153	seq_c_152153_9739_18501	97.64	13120	100
16	seq_c_152153	seq_c_152153_9739_18501	97.64	13230	83.3
16	seq_c_152153	seq_c_152153_9739_18501	97.64	13236	83.3
16	seq_c_152153	seq_c_152153_9739_18501	97.64	13285	100
16	seq_c_152153	seq_c_152153_9739_18501	97.64	13296	100
16	seq_c_152153	seq_c_152153_9739_18501	97.64	13329	100
16	seq_c_152153	seq_c_152153_9739_18501	97.64	13400	92.3
16	seq_c_152153	seq_c_152153_9739_18501	97.64	13409	92.3
16	seq_c_152153	seq_c_152153_9739_18501	97.64	13414	92.3
16	seq_c_152153	seq_c_152153_9739_18501	97.64	13417	92.3
16	seq_c_152153	seq_c_152153_9739_18501	97.64	13420	92.3
16	seq_c_152153	seq_c_152153_9739_18501	97.64	13434	100
16	seq_c_152153	seq_c_152153_9739_18501	97.64	13437	100
16	seq_c_152153	seq_c_152153_9739_18501	97.64	13439	100
16	seq_c_152153	seq_c_152153_9739_18501	97.64	13508	100
16	seq_c_152153	seq_c_152153_9739_18501	97.64	13577	100
16	seq_c_152153	seq_c_152153_9739_18501	97.64	13647	91.7
16	seq_c_152153	seq_c_152153_9739_18501	97.64	13737	100
16	seq_c_152153	seq_c_152153_9739_18501	97.64	13743	100
16	seq_c_152153	seq_c_152153_9739_18501	97.64	13943	93.3
16	seq_c_152153	seq_c_152153_9739_18501	97.64	13947	93.3
16	seq_c_152153	seq_c_152153_9739_18501	97.64	13953	93.3
16	seq_c_152153	seq_c_152153_9739_18501	97.64	13957	93.3
16	seq_c_152153	seq_c_152153_9739_18501	97.64	13964	93.3
16	seq_c_152153	seq_c_152153_9739_18501	97.64	13987	92.9
16	seq_c_152153	seq_c_152153_9739_18501	97.64	13991	92.9
16	seq_c_152153	seq_c_152153_9739_18501	97.64	13994	92.9
16	seq_c_152153	seq_c_152153_9739_18501	97.64	14004	92.9
16	seq_c_152153	seq_c_152153_9739_18501	97.64	14070	81.8
16	seq_c_152153	seq_c_152153_9739_18501	97.64	14072	81.8
16	seq_c_152153	seq_c_152153_9739_18501	97.64	14087	100
16	seq_c_152153	seq_c_152153_9739_18501	97.64	14091	100
16	seq_c_152153	seq_c_152153_9739_18501	97.64	14095	100
16	seq_c_152153	seq_c_152153_9739_18501	97.64	14114	100
16	seq_c_152153	seq_c_152153_9739_18501	97.64	14121	100
16	seq_c_152153	seq_c_152153_9739_18501	97.64	14125	100
16	seq_c_152153	seq_c_152153_9739_18501	97.64	14136	92.3
16	seq_c_152153	seq_c_152153_9739_18501	97.64	14143	92.3
16	seq_c_152153	seq_c_152153_9739_18501	97.64	14168	92.3
16	seq_c_152153	seq_c_152153_9739_18501	97.64	14170	92.3
16	seq_c_152153	seq_c_152153_9739_18501	97.64	14284	72.7
16	seq_c_152153	seq_c_152153_9739_18501	97.64	14293	72.7
16	seq_c_152153	seq_c_152153_9739_18501	97.64	14345	100
16	seq_c_152153	seq_c_152153_9739_18501	97.64	14348	100
16	seq_c_152153	seq_c_152153_9739_18501	97.64	14357	100
16	seq_c_152153	seq_c_152153_9739_18501	97.64	14361	100
16	seq_c_152153	seq_c_152153_9739_18501	97.64	14499	90
16	seq_c_152153	seq_c_152153_9739_18501	97.64	14502	90
16	seq_c_152153	seq_c_152153_9739_18501	97.64	14528	100
16	seq_c_152153	seq_c_152153_9739_18501	97.64	14530	100
16	seq_c_152153	seq_c_152153_9739_18501	97.64	14537	100
16	seq_c_152153	seq_c_152153_9739_18501	97.64	14547	100
16	seq_c_152153	seq_c_152153_9739_18501	97.64	14556	100
16	seq_c_152153	seq_c_152153_9739_18501	97.64	14615	85.7
16	seq_c_152153	seq_c_152153_9739_18501	97.64	14622	85.7
16	seq_c_152153	seq_c_152153_9739_18501	97.64	14626	85.7
16	seq_c_152153	seq_c_152153_9739_18501	97.64	14634	85.7
16	seq_c_152153	seq_c_152153_9739_18501	97.64	14643	85.7
16	seq_c_152153	seq_c_152153_9739_18501	97.64	14651	85.7
16	seq_c_152153	seq_c_152153_9739_18501	97.64	14691	100
16	seq_c_152153	seq_c_152153_9739_18501	97.64	14726	92.3
16	seq_c_152153	seq_c_152153_9739_18501	97.64	15083	100
16	seq_c_152153	seq_c_152153_9739_18501	97.64	15086	100
16	seq_c_152153	seq_c_152153_9739_18501	97.64	15126	100
16	seq_c_152153	seq_c_152153_9739_18501	97.64	15144	100
16	seq_c_152153	seq_c_152153_9739_18501	97.64	15150	100
16	seq_c_152153	seq_c_152153_9739_18501	97.64	15152	100
16	seq_c_152153	seq_c_152153_9739_18501	97.64	15164	100
16	seq_c_152153	seq_c_152153_9739_18501	97.64	15173	100
16	seq_c_152153	seq_c_152153_9739_18501	97.64	15228	90.9
16	seq_c_152153	seq_c_152153_9739_18501	97.64	15302	100
16	seq_c_152153	seq_c_152153_9739_18501	97.64	15311	100
16	seq_c_152153	seq_c_152153_9739_18501	97.64	15333	100
16	seq_c_152153	seq_c_152153_9739_18501	97.64	15344	100
16	seq_c_152153	seq_c_152153_9739_18501	97.64	15355	100
16	seq_c_152153	seq_c_152153_9739_18501	97.64	15378	92.9
16	seq_c_152153	seq_c_152153_9739_18501	97.64	15386	92.9
16	seq_c_152153	seq_c_152153_9739_18501	97.64	15389	92.9
16	seq_c_152153	seq_c_152153_9739_18501	97.64	15484	100
16	seq_c_152153	seq_c_152153_9739_18501	97.64	15633	50
16	seq_c_152153	seq_c_152153_9739_18501	97.64	15680	90
16	seq_c_152153	seq_c_152153_9739_18501	97.64	15699	90
16	seq_c_152153	seq_c_152153_9739_18501	97.64	15839	81.8
16	seq_c_152153	seq_c_152153_9739_18501	97.64	15847	81.8
16	seq_c_152153	seq_c_152153_9739_18501	97.64	15875	93.3
16	seq_c_152153	seq_c_152153_9739_18501	97.64	15884	93.3
16	seq_c_152153	seq_c_152153_9739_18501	97.64	15891	93.3
16	seq_c_152153	seq_c_152153_9739_18501	97.64	15984	80
16	seq_c_152153	seq_c_152153_9739_18501	97.64	16077	91.7
16	seq_c_152153	seq_c_152153_9739_18501	97.64	16080	91.7
16	seq_c_152153	seq_c_152153_9739_18501	97.64	16082	91.7
16	seq_c_152153	seq_c_152153_9739_18501	97.64	16094	100
16	seq_c_152153	seq_c_152153_9739_18501	97.64	16115	100
16	seq_c_152153	seq_c_152153_9739_18501	97.64	16213	100
16	seq_c_152153	seq_c_152153_9739_18501	97.64	16252	100
16	seq_c_152153	seq_c_152153_9739_18501	97.64	16268	100
16	seq_c_152153	seq_c_152153_9739_18501	97.64	16273	100
16	seq_c_152153	seq_c_152153_9739_18501	97.64	16278	100
16	seq_c_152153	seq_c_152153_9739_18501	97.64	16283	100
16	seq_c_152153	seq_c_152153_9739_18501	97.64	16285	100
16	seq_c_152153	seq_c_152153_9739_18501	97.64	16357	66.7
16	seq_c_152153	seq_c_152153_9739_18501	97.64	16424	84.6
16	seq_c_152153	seq_c_152153_9739_18501	97.64	16439	93.3
16	seq_c_152153	seq_c_152153_9739_18501	97.64	16448	93.3
16	seq_c_152153	seq_c_152153_9739_18501	97.64	16456	93.3
16	seq_c_152153	seq_c_152153_9739_18501	97.64	16458	93.3
16	seq_c_152153	seq_c_152153_9739_18501	97.64	16471	90.9
16	seq_c_152153	seq_c_152153_9739_18501	97.64	16486	100
16	seq_c_152153	seq_c_152153_9739_18501	97.64	16506	100
16	seq_c_152153	seq_c_152153_9739_18501	97.64	16521	0
16	seq_c_152153	seq_c_152153_9739_18501	97.64	16537	100
16	seq_c_152153	seq_c_152153_9739_18501	97.64	16542	100
16	seq_c_152153	seq_c_152153_9739_18501	97.64	16545	100
16	seq_c_152153	seq_c_152153_9739_18501	97.64	16596	100
16	seq_c_152153	seq_c_152153_9739_18501	97.64	16858	90.9
16	seq_c_152153	seq_c_152153_9739_18501	97.64	16885	90.9
16	seq_c_152153	seq_c_152153_9739_18501	97.64	16925	91.7
16	seq_c_152153	seq_c_152153_9739_18501	97.64	16945	100
16	seq_c_152153	seq_c_152153_9739_18501	97.64	16954	100
16	seq_c_152153	seq_c_152153_9739_18501	97.64	16966	100
16	seq_c_152153	seq_c_152153_9739_18501	97.64	16971	100
16	seq_c_152153	seq_c_152153_9739_18501	97.64	16978	100
16	seq_c_152153	seq_c_152153_9739_18501	97.64	16992	100
16	seq_c_152153	seq_c_152153_9739_18501	97.64	16998	100
16	seq_c_152153	seq_c_152153_9739_18501	97.64	17035	100
16	seq_c_152153	seq_c_152153_9739_18501	97.64	17042	100
16	seq_c_152153	seq_c_152153_9739_18501	97.64	17052	100
16	seq_c_152153	seq_c_152153_9739_18501	97.64	17071	100
16	seq_c_152153	seq_c_152153_9739_18501	97.64	17079	100
16	seq_c_152153	seq_c_152153_9739_18501	97.64	17085	100
16	seq_c_152153	seq_c_152153_9739_18501	97.64	17087	100
16	seq_c_152153	seq_c_152153_9739_18501	97.64	17091	100
16	seq_c_152153	seq_c_152153_9739_18501	97.64	17097	100
16	seq_c_152153	seq_c_152153_9739_18501	97.64	17104	100
16	seq_c_152153	seq_c_152153_9739_18501	97.64	17106	100
16	seq_c_152153	seq_c_152153_9739_18501	97.64	17337	100
16	seq_c_152153	seq_c_152153_9739_18501	97.64	17340	100
16	seq_c_152153	seq_c_152153_9739_18501	97.64	17343	100
16	seq_c_152153	seq_c_152153_9739_18501	97.64	17362	100
16	seq_c_152153	seq_c_152153_9739_18501	97.64	17365	100
16	seq_c_152153	seq_c_152153_9739_18501	97.64	17367	100
16	seq_c_152153	seq_c_152153_9739_18501	97.64	17370	100
16	seq_c_152153	seq_c_152153_9739_18501	97.64	17373	100
16	seq_c_152153	seq_c_152153_9739_18501	97.64	17376	100
16	seq_c_152153	seq_c_152153_9739_18501	97.64	17415	90.9
16	seq_c_152153	seq_c_152153_9739_18501	97.64	17420	90.9
16	seq_c_152153	seq_c_152153_9739_18501	97.64	17426	90.9
16	seq_c_152153	seq_c_152153_9739_18501	97.64	17428	90.9
16	seq_c_152153	seq_c_152153_9739_18501	97.64	17431	90.9
16	seq_c_152153	seq_c_152153_9739_18501	97.64	17437	90.9
16	seq_c_152153	seq_c_152153_9739_18501	97.64	17442	90.9
16	seq_c_152153	seq_c_152153_9739_18501	97.64	17601	100
16	seq_c_152153	seq_c_152153_9739_18501	97.64	17609	100
16	seq_c_152153	seq_c_152153_9739_18501	97.64	17930	63.6
16	seq_c_152153	seq_c_152153_9739_18501	97.64	18041	90.9
16	seq_c_152153	seq_c_152153_9739_18501	97.64	18046	90.9
16	seq_c_152153	seq_c_152153_9739_18501	97.64	18090	93.3
16	seq_c_152153	seq_c_152153_9739_18501	97.64	18095	93.3
16	seq_c_152153	seq_c_152153_9739_18501	97.64	18122	100
16	seq_c_152153	seq_c_152153_9739_18501	97.64	18130	100
16	seq_c_152153	seq_c_152153_9739_18501	97.64	18179	84.6
16	seq_c_152153	seq_c_152153_9739_18501	97.64	18182	84.6
16	seq_c_152153	seq_c_152153_9739_18501	97.64	18187	84.6
16	seq_c_152153	seq_c_152153_9739_18501	97.64	18190	84.6
16	seq_c_152153	seq_c_152153_9739_18501	97.64	18192	84.6
16	seq_c_152153	seq_c_152153_9739_18501	97.64	18195	84.6
16	seq_c_152153	seq_c_152153_9739_18501	97.64	18198	84.6
16	seq_c_152153	seq_c_152153_9739_18501	97.64	18252	100
16	seq_c_152153	seq_c_152153_9739_18501	97.64	18255	100
16	seq_c_152153	seq_c_152153_9739_18501	97.64	18267	100
16	seq_c_152153	seq_c_152153_9739_18501	97.64	18271	100
16	seq_c_152153	seq_c_152153_9739_18501	97.64	18280	100
16	seq_c_152153	seq_c_152153_9739_18501	97.64	18341	66.7
16	seq_c_152153	seq_c_152153_9739_18501	97.64	18349	66.7
16	seq_c_152153	seq_c_152153_9739_18501	97.64	18413	91.7
16	seq_c_152153	seq_c_152153_9739_18501	97.64	18419	91.7
16	seq_c_152153	seq_c_152153_9739_18501	97.64	18444	100
16	seq_c_152153	seq_c_152153_9739_18501	97.64	17335	100
17	seq_c_155591	seq_c_155591_12621_18988	97.79	12708	87.5
17	seq_c_155591	seq_c_155591_12621_18988	97.79	12715	87.5
17	seq_c_155591	seq_c_155591_12621_18988	97.79	12782	92
17	seq_c_155591	seq_c_155591_12621_18988	97.79	12790	92
17	seq_c_155591	seq_c_155591_12621_18988	97.79	12851	90
17	seq_c_155591	seq_c_155591_12621_18988	97.79	12854	90
17	seq_c_155591	seq_c_155591_12621_18988	97.79	12862	90
17	seq_c_155591	seq_c_155591_12621_18988	97.79	12866	90
17	seq_c_155591	seq_c_155591_12621_18988	97.79	12874	90
17	seq_c_155591	seq_c_155591_12621_18988	97.79	12878	90
17	seq_c_155591	seq_c_155591_12621_18988	97.79	12882	90
17	seq_c_155591	seq_c_155591_12621_18988	97.79	12909	100
17	seq_c_155591	seq_c_155591_12621_18988	97.79	12915	100
17	seq_c_155591	seq_c_155591_12621_18988	97.79	12918	100
17	seq_c_155591	seq_c_155591_12621_18988	97.79	12959	87.5
17	seq_c_155591	seq_c_155591_12621_18988	97.79	12962	87.5
17	seq_c_155591	seq_c_155591_12621_18988	97.79	12983	100
17	seq_c_155591	seq_c_155591_12621_18988	97.79	13014	100
17	seq_c_155591	seq_c_155591_12621_18988	97.79	13040	96.4
17	seq_c_155591	seq_c_155591_12621_18988	97.79	13047	96.4
17	seq_c_155591	seq_c_155591_12621_18988	97.79	13057	96.4
17	seq_c_155591	seq_c_155591_12621_18988	97.79	13066	96.4
17	seq_c_155591	seq_c_155591_12621_18988	97.79	13069	96.4
17	seq_c_155591	seq_c_155591_12621_18988	97.79	13121	95.5
17	seq_c_155591	seq_c_155591_12621_18988	97.79	13146	96
17	seq_c_155591	seq_c_155591_12621_18988	97.79	13153	96
17	seq_c_155591	seq_c_155591_12621_18988	97.79	13163	96
17	seq_c_155591	seq_c_155591_12621_18988	97.79	13191	90.9
17	seq_c_155591	seq_c_155591_12621_18988	97.79	13212	100
17	seq_c_155591	seq_c_155591_12621_18988	97.79	13223	82.9
17	seq_c_155591	seq_c_155591_12621_18988	97.79	13230	82.9
17	seq_c_155591	seq_c_155591_12621_18988	97.79	13237	82.9
17	seq_c_155591	seq_c_155591_12621_18988	97.79	13241	82.9
17	seq_c_155591	seq_c_155591_12621_18988	97.79	13246	82.9
17	seq_c_155591	seq_c_155591_12621_18988	97.79	13250	82.9
17	seq_c_155591	seq_c_155591_12621_18988	97.79	13260	82.9
17	seq_c_155591	seq_c_155591_12621_18988	97.79	13272	78.6
17	seq_c_155591	seq_c_155591_12621_18988	97.79	13284	100
17	seq_c_155591	seq_c_155591_12621_18988	97.79	13287	100
17	seq_c_155591	seq_c_155591_12621_18988	97.79	13290	100
17	seq_c_155591	seq_c_155591_12621_18988	97.79	13321	90
17	seq_c_155591	seq_c_155591_12621_18988	97.79	13357	100
17	seq_c_155591	seq_c_155591_12621_18988	97.79	13361	100
17	seq_c_155591	seq_c_155591_12621_18988	97.79	13418	100
17	seq_c_155591	seq_c_155591_12621_18988	97.79	13541	76.5
17	seq_c_155591	seq_c_155591_12621_18988	97.79	13613	85
17	seq_c_155591	seq_c_155591_12621_18988	97.79	13615	85
17	seq_c_155591	seq_c_155591_12621_18988	97.79	13813	73.3
17	seq_c_155591	seq_c_155591_12621_18988	97.79	13933	100
17	seq_c_155591	seq_c_155591_12621_18988	97.79	13999	85.7
17	seq_c_155591	seq_c_155591_12621_18988	97.79	14005	85.7
17	seq_c_155591	seq_c_155591_12621_18988	97.79	14158	100
17	seq_c_155591	seq_c_155591_12621_18988	97.79	14160	100
17	seq_c_155591	seq_c_155591_12621_18988	97.79	14253	94.4
17	seq_c_155591	seq_c_155591_12621_18988	97.79	14386	91.7
17	seq_c_155591	seq_c_155591_12621_18988	97.79	14432	91.7
17	seq_c_155591	seq_c_155591_12621_18988	97.79	14435	91.7
17	seq_c_155591	seq_c_155591_12621_18988	97.79	14448	90
17	seq_c_155591	seq_c_155591_12621_18988	97.79	14452	90
17	seq_c_155591	seq_c_155591_12621_18988	97.79	14659	90.9
17	seq_c_155591	seq_c_155591_12621_18988	97.79	14665	90.9
17	seq_c_155591	seq_c_155591_12621_18988	97.79	14723	16.7
17	seq_c_155591	seq_c_155591_12621_18988	97.79	14792	93.8
17	seq_c_155591	seq_c_155591_12621_18988	97.79	14947	95
17	seq_c_155591	seq_c_155591_12621_18988	97.79	15085	100
17	seq_c_155591	seq_c_155591_12621_18988	97.79	15366	82.4
17	seq_c_155591	seq_c_155591_12621_18988	97.79	15393	90.9
17	seq_c_155591	seq_c_155591_12621_18988	97.79	15494	85.7
17	seq_c_155591	seq_c_155591_12621_18988	97.79	15583	85.7
17	seq_c_155591	seq_c_155591_12621_18988	97.79	15728	92.9
17	seq_c_155591	seq_c_155591_12621_18988	97.79	15752	100
17	seq_c_155591	seq_c_155591_12621_18988	97.79	15785	94.7
17	seq_c_155591	seq_c_155591_12621_18988	97.79	15787	94.7
17	seq_c_155591	seq_c_155591_12621_18988	97.79	15800	100
17	seq_c_155591	seq_c_155591_12621_18988	97.79	15894	66.7
17	seq_c_155591	seq_c_155591_12621_18988	97.79	15944	86.7
17	seq_c_155591	seq_c_155591_12621_18988	97.79	16003	61.5
17	seq_c_155591	seq_c_155591_12621_18988	97.79	16006	61.5
17	seq_c_155591	seq_c_155591_12621_18988	97.79	16130	92.3
17	seq_c_155591	seq_c_155591_12621_18988	97.79	16149	81.2
17	seq_c_155591	seq_c_155591_12621_18988	97.79	16217	100
17	seq_c_155591	seq_c_155591_12621_18988	97.79	16228	100
17	seq_c_155591	seq_c_155591_12621_18988	97.79	16283	84.6
17	seq_c_155591	seq_c_155591_12621_18988	97.79	16352	100
17	seq_c_155591	seq_c_155591_12621_18988	97.79	16440	90.9
17	seq_c_155591	seq_c_155591_12621_18988	97.79	16471	100
17	seq_c_155591	seq_c_155591_12621_18988	97.79	16476	100
17	seq_c_155591	seq_c_155591_12621_18988	97.79	16520	90.9
17	seq_c_155591	seq_c_155591_12621_18988	97.79	16556	100
17	seq_c_155591	seq_c_155591_12621_18988	97.79	16562	100
17	seq_c_155591	seq_c_155591_12621_18988	97.79	16631	93.3
17	seq_c_155591	seq_c_155591_12621_18988	97.79	16649	81.8
17	seq_c_155591	seq_c_155591_12621_18988	97.79	16712	93.3
17	seq_c_155591	seq_c_155591_12621_18988	97.79	17063	100
17	seq_c_155591	seq_c_155591_12621_18988	97.79	17143	86.7
17	seq_c_155591	seq_c_155591_12621_18988	97.79	17157	88.9
17	seq_c_155591	seq_c_155591_12621_18988	97.79	17235	76.9
17	seq_c_155591	seq_c_155591_12621_18988	97.79	17359	100
17	seq_c_155591	seq_c_155591_12621_18988	97.79	17404	100
17	seq_c_155591	seq_c_155591_12621_18988	97.79	17427	100
17	seq_c_155591	seq_c_155591_12621_18988	97.79	17609	87.5
17	seq_c_155591	seq_c_155591_12621_18988	97.79	17857	100
17	seq_c_155591	seq_c_155591_12621_18988	97.79	18005	91.7
17	seq_c_155591	seq_c_155591_12621_18988	97.79	18061	84.6
17	seq_c_155591	seq_c_155591_12621_18988	97.79	18102	92.9
17	seq_c_155591	seq_c_155591_12621_18988	97.79	18123	100
17	seq_c_155591	seq_c_155591_12621_18988	97.79	18164	92.3
17	seq_c_155591	seq_c_155591_12621_18988	97.79	18213	100
17	seq_c_155591	seq_c_155591_12621_18988	97.79	18279	92.9
17	seq_c_155591	seq_c_155591_12621_18988	97.79	18303	100
17	seq_c_155591	seq_c_155591_12621_18988	97.79	18931	88.9
17	seq_c_155591	seq_c_155591_12621_18988	97.79	18937	88.9
18	seq_c_179563	seq_c_179563_6732_12411	96.95	6832	100
18	seq_c_179563	seq_c_179563_6732_12411	96.95	6839	100
18	seq_c_179563	seq_c_179563_6732_12411	96.95	7059	100
18	seq_c_179563	seq_c_179563_6732_12411	96.95	7063	100
18	seq_c_179563	seq_c_179563_6732_12411	96.95	7107	100
18	seq_c_179563	seq_c_179563_6732_12411	96.95	7116	100
18	seq_c_179563	seq_c_179563_6732_12411	96.95	7132	91.7
18	seq_c_179563	seq_c_179563_6732_12411	96.95	7137	91.7
18	seq_c_179563	seq_c_179563_6732_12411	96.95	8680	0
18	seq_c_179563	seq_c_179563_6732_12411	96.95	8729	63.6
18	seq_c_179563	seq_c_179563_6732_12411	96.95	9164	16.7
18	seq_c_179563	seq_c_179563_6732_12411	96.95	9191	71.4
18	seq_c_179563	seq_c_179563_6732_12411	96.95	9319	70
18	seq_c_179563	seq_c_179563_6732_12411	96.95	10688	81.8
18	seq_c_179563	seq_c_179563_6732_12411	96.95	10827	58.3
18	seq_c_179563	seq_c_179563_6732_12411	96.95	11219	63.6
18	seq_c_179563	seq_c_179563_6732_12411	96.95	11256	71.4
18	seq_c_179563	seq_c_179563_6732_12411	96.95	11531	68.8
18	seq_c_179563	seq_c_179563_6732_12411	96.95	11661	81.8
18	seq_c_179563	seq_c_179563_6732_12411	96.95	11781	84.6
18	seq_c_179563	seq_c_179563_6732_12411	96.95	11787	84.6
18	seq_c_179563	seq_c_179563_6732_12411	96.95	12259	94.1
18	seq_c_179563	seq_c_179563_6732_12411	96.95	12262	94.1
18	seq_c_179563	seq_c_179563_6732_12411	96.95	12330	54.5
19	seq_c_187928	seq_c_187928_3620_7825	99.49	3766	90
19	seq_c_187928	seq_c_187928_3620_7825	99.49	3799	100
19	seq_c_187928	seq_c_187928_3620_7825	99.49	3803	100
19	seq_c_187928	seq_c_187928_3620_7825	99.49	3810	100
19	seq_c_187928	seq_c_187928_3620_7825	99.49	3813	100
19	seq_c_187928	seq_c_187928_3620_7825	99.49	3821	100
19	seq_c_187928	seq_c_187928_3620_7825	99.49	3823	100
20	seq_c_188092	seq_c_188092_2542_10374	99.66	2596	83.3
20	seq_c_188092	seq_c_188092_2542_10374	99.66	2707	81.8
20	seq_c_188092	seq_c_188092_2542_10374	99.66	2728	77.8
20	seq_c_188092	seq_c_188092_2542_10374	99.66	2777	70
20	seq_c_188092	seq_c_188092_2542_10374	99.66	2878	86.7
20	seq_c_188092	seq_c_188092_2542_10374	99.66	2888	86.7
20	seq_c_188092	seq_c_188092_2542_10374	99.66	2899	91.7
20	seq_c_188092	seq_c_188092_2542_10374	99.66	2911	100
20	seq_c_188092	seq_c_188092_2542_10374	99.66	2926	61.5
20	seq_c_188092	seq_c_188092_2542_10374	99.66	2929	61.5
20	seq_c_188092	seq_c_188092_2542_10374	99.66	2957	100
20	seq_c_188092	seq_c_188092_2542_10374	99.66	2961	100
20	seq_c_188092	seq_c_188092_2542_10374	99.66	2985	85
20	seq_c_188092	seq_c_188092_2542_10374	99.66	2989	85
20	seq_c_188092	seq_c_188092_2542_10374	99.66	2993	85
20	seq_c_188092	seq_c_188092_2542_10374	99.66	3002	85
20	seq_c_188092	seq_c_188092_2542_10374	99.66	3007	85
20	seq_c_188092	seq_c_188092_2542_10374	99.66	3040	90
20	seq_c_188092	seq_c_188092_2542_10374	99.66	3153	91.7
20	seq_c_188092	seq_c_188092_2542_10374	99.66	3156	91.7
20	seq_c_188092	seq_c_188092_2542_10374	99.66	3170	93.3
20	seq_c_188092	seq_c_188092_2542_10374	99.66	3179	93.3
20	seq_c_188092	seq_c_188092_2542_10374	99.66	3267	63.6
20	seq_c_188092	seq_c_188092_2542_10374	99.66	3934	66.7
20	seq_c_188092	seq_c_188092_2542_10374	99.66	4643	40
20	seq_c_188092	seq_c_188092_2542_10374	99.66	4702	8.3
20	seq_c_188092	seq_c_188092_2542_10374	99.66	4732	100
20	seq_c_188092	seq_c_188092_2542_10374	99.66	4744	92.3
20	seq_c_188092	seq_c_188092_2542_10374	99.66	4815	30.8
20	seq_c_188092	seq_c_188092_2542_10374	99.66	4900	100
20	seq_c_188092	seq_c_188092_2542_10374	99.66	4942	100
20	seq_c_188092	seq_c_188092_2542_10374	99.66	4998	78.6
20	seq_c_188092	seq_c_188092_2542_10374	99.66	5177	85
20	seq_c_188092	seq_c_188092_2542_10374	99.66	5180	85
20	seq_c_188092	seq_c_188092_2542_10374	99.66	5235	0
20	seq_c_188092	seq_c_188092_2542_10374	99.66	5309	100
20	seq_c_188092	seq_c_188092_2542_10374	99.66	5318	100
20	seq_c_188092	seq_c_188092_2542_10374	99.66	5322	100
20	seq_c_188092	seq_c_188092_2542_10374	99.66	5330	100
20	seq_c_188092	seq_c_188092_2542_10374	99.66	5350	100
20	seq_c_188092	seq_c_188092_2542_10374	99.66	5379	93.8
20	seq_c_188092	seq_c_188092_2542_10374	99.66	5431	94.7
20	seq_c_188092	seq_c_188092_2542_10374	99.66	5460	81.2
20	seq_c_188092	seq_c_188092_2542_10374	99.66	5467	81.2
20	seq_c_188092	seq_c_188092_2542_10374	99.66	5498	60
20	seq_c_188092	seq_c_188092_2542_10374	99.66	5520	36.4
20	seq_c_188092	seq_c_188092_2542_10374	99.66	5541	46.2
20	seq_c_188092	seq_c_188092_2542_10374	99.66	5551	46.2
20	seq_c_188092	seq_c_188092_2542_10374	99.66	5615	100
20	seq_c_188092	seq_c_188092_2542_10374	99.66	5634	100
20	seq_c_188092	seq_c_188092_2542_10374	99.66	5656	89.5
20	seq_c_188092	seq_c_188092_2542_10374	99.66	5665	89.5
20	seq_c_188092	seq_c_188092_2542_10374	99.66	5746	72.7
20	seq_c_188092	seq_c_188092_2542_10374	99.66	5787	88.9
20	seq_c_188092	seq_c_188092_2542_10374	99.66	5797	88.9
20	seq_c_188092	seq_c_188092_2542_10374	99.66	5809	90
20	seq_c_188092	seq_c_188092_2542_10374	99.66	5853	92.3
20	seq_c_188092	seq_c_188092_2542_10374	99.66	5912	81.8
20	seq_c_188092	seq_c_188092_2542_10374	99.66	5975	91.7
20	seq_c_188092	seq_c_188092_2542_10374	99.66	5979	91.7
20	seq_c_188092	seq_c_188092_2542_10374	99.66	6003	60
20	seq_c_188092	seq_c_188092_2542_10374	99.66	6008	60
20	seq_c_188092	seq_c_188092_2542_10374	99.66	6100	86.7
20	seq_c_188092	seq_c_188092_2542_10374	99.66	6105	86.7
20	seq_c_188092	seq_c_188092_2542_10374	99.66	6140	92.9
20	seq_c_188092	seq_c_188092_2542_10374	99.66	6307	80
20	seq_c_188092	seq_c_188092_2542_10374	99.66	6390	100
20	seq_c_188092	seq_c_188092_2542_10374	99.66	6412	100
20	seq_c_188092	seq_c_188092_2542_10374	99.66	6434	71.4
20	seq_c_188092	seq_c_188092_2542_10374	99.66	6440	71.4
20	seq_c_188092	seq_c_188092_2542_10374	99.66	6448	71.4
20	seq_c_188092	seq_c_188092_2542_10374	99.66	6455	71.4
20	seq_c_188092	seq_c_188092_2542_10374	99.66	6465	71.4
20	seq_c_188092	seq_c_188092_2542_10374	99.66	6498	80
20	seq_c_188092	seq_c_188092_2542_10374	99.66	6505	80
20	seq_c_188092	seq_c_188092_2542_10374	99.66	6574	78.6
20	seq_c_188092	seq_c_188092_2542_10374	99.66	6654	80
20	seq_c_188092	seq_c_188092_2542_10374	99.66	6660	80
20	seq_c_188092	seq_c_188092_2542_10374	99.66	6718	100
20	seq_c_188092	seq_c_188092_2542_10374	99.66	6774	23.1
20	seq_c_188092	seq_c_188092_2542_10374	99.66	6984	37.5
20	seq_c_188092	seq_c_188092_2542_10374	99.66	6988	37.5
20	seq_c_188092	seq_c_188092_2542_10374	99.66	7142	63.6
20	seq_c_188092	seq_c_188092_2542_10374	99.66	7165	38.5
20	seq_c_188092	seq_c_188092_2542_10374	99.66	7169	38.5
20	seq_c_188092	seq_c_188092_2542_10374	99.66	7201	42.9
20	seq_c_188092	seq_c_188092_2542_10374	99.66	7204	42.9
20	seq_c_188092	seq_c_188092_2542_10374	99.66	7361	45.5
20	seq_c_188092	seq_c_188092_2542_10374	99.66	7365	45.5
20	seq_c_188092	seq_c_188092_2542_10374	99.66	7453	60
20	seq_c_188092	seq_c_188092_2542_10374	99.66	7482	40
20	seq_c_188092	seq_c_188092_2542_10374	99.66	7495	46.2
20	seq_c_188092	seq_c_188092_2542_10374	99.66	7519	45.5
20	seq_c_188092	seq_c_188092_2542_10374	99.66	7664	61.5
20	seq_c_188092	seq_c_188092_2542_10374	99.66	7759	25
20	seq_c_188092	seq_c_188092_2542_10374	99.66	7834	13.3
20	seq_c_188092	seq_c_188092_2542_10374	99.66	7894	41.2
20	seq_c_188092	seq_c_188092_2542_10374	99.66	7910	44.4
20	seq_c_188092	seq_c_188092_2542_10374	99.66	7926	35.7
20	seq_c_188092	seq_c_188092_2542_10374	99.66	7986	29.4
20	seq_c_188092	seq_c_188092_2542_10374	99.66	7993	29.4
20	seq_c_188092	seq_c_188092_2542_10374	99.66	8019	33.3
20	seq_c_188092	seq_c_188092_2542_10374	99.66	8074	25
20	seq_c_188092	seq_c_188092_2542_10374	99.66	8097	33.3
20	seq_c_188092	seq_c_188092_2542_10374	99.66	8100	33.3
20	seq_c_188092	seq_c_188092_2542_10374	99.66	8109	33.3
20	seq_c_188092	seq_c_188092_2542_10374	99.66	8242	29.4
20	seq_c_188092	seq_c_188092_2542_10374	99.66	8245	29.4
20	seq_c_188092	seq_c_188092_2542_10374	99.66	8279	33.3
20	seq_c_188092	seq_c_188092_2542_10374	99.66	8284	33.3
20	seq_c_188092	seq_c_188092_2542_10374	99.66	8324	30.8
20	seq_c_188092	seq_c_188092_2542_10374	99.66	8353	40
20	seq_c_188092	seq_c_188092_2542_10374	99.66	8359	40
20	seq_c_188092	seq_c_188092_2542_10374	99.66	8387	78.6
20	seq_c_188092	seq_c_188092_2542_10374	99.66	8446	27.3
20	seq_c_188092	seq_c_188092_2542_10374	99.66	8460	100
20	seq_c_188092	seq_c_188092_2542_10374	99.66	8470	100
20	seq_c_188092	seq_c_188092_2542_10374	99.66	8587	100
20	seq_c_188092	seq_c_188092_2542_10374	99.66	8606	90
20	seq_c_188092	seq_c_188092_2542_10374	99.66	8644	100
20	seq_c_188092	seq_c_188092_2542_10374	99.66	8770	14.3
20	seq_c_188092	seq_c_188092_2542_10374	99.66	8798	71.4
20	seq_c_188092	seq_c_188092_2542_10374	99.66	8807	71.4
20	seq_c_188092	seq_c_188092_2542_10374	99.66	8905	81.8
20	seq_c_188092	seq_c_188092_2542_10374	99.66	8908	81.8
20	seq_c_188092	seq_c_188092_2542_10374	99.66	8943	73.3
20	seq_c_188092	seq_c_188092_2542_10374	99.66	9002	72.7
20	seq_c_188092	seq_c_188092_2542_10374	99.66	9041	85.7
20	seq_c_188092	seq_c_188092_2542_10374	99.66	9151	92.9
20	seq_c_188092	seq_c_188092_2542_10374	99.66	9160	92.9
20	seq_c_188092	seq_c_188092_2542_10374	99.66	9164	92.9
20	seq_c_188092	seq_c_188092_2542_10374	99.66	9184	100
20	seq_c_188092	seq_c_188092_2542_10374	99.66	9186	100
20	seq_c_188092	seq_c_188092_2542_10374	99.66	9198	100
20	seq_c_188092	seq_c_188092_2542_10374	99.66	9201	100
20	seq_c_188092	seq_c_188092_2542_10374	99.66	9268	33.3
20	seq_c_188092	seq_c_188092_2542_10374	99.66	9284	81.8
20	seq_c_188092	seq_c_188092_2542_10374	99.66	9329	84.6
20	seq_c_188092	seq_c_188092_2542_10374	99.66	9338	84.6
20	seq_c_188092	seq_c_188092_2542_10374	99.66	9372	100
20	seq_c_188092	seq_c_188092_2542_10374	99.66	9511	81.8
20	seq_c_188092	seq_c_188092_2542_10374	99.66	9537	100
20	seq_c_188092	seq_c_188092_2542_10374	99.66	9592	100
20	seq_c_188092	seq_c_188092_2542_10374	99.66	9598	100
20	seq_c_188092	seq_c_188092_2542_10374	99.66	9927	90.9
20	seq_c_188092	seq_c_188092_2542_10374	99.66	9948	90
20	seq_c_188092	seq_c_188092_2542_10374	99.66	9997	20
20	seq_c_188092	seq_c_188092_2542_10374	99.66	10038	83.3
20	seq_c_188092	seq_c_188092_2542_10374	99.66	10120	90
20	seq_c_188092	seq_c_188092_2542_10374	99.66	10147	100
20	seq_c_188092	seq_c_188092_2542_10374	99.66	10149	100
20	seq_c_188092	seq_c_188092_2542_10374	99.66	10151	100
20	seq_c_188092	seq_c_188092_2542_10374	99.66	10179	100
20	seq_c_188092	seq_c_188092_2542_10374	99.66	10183	100
20	seq_c_188092	seq_c_188092_2542_10374	99.66	10208	100
20	seq_c_188092	seq_c_188092_2542_10374	99.66	10211	100
20	seq_c_188092	seq_c_188092_2542_10374	99.66	10215	100
20	seq_c_188092	seq_c_188092_2542_10374	99.66	10224	100
20	seq_c_188092	seq_c_188092_2542_10374	99.66	10229	100
21	seq_c_30976	seq_c_30976_164630_167518	99.48	164816	100
21	seq_c_30976	seq_c_30976_164630_167518	99.48	164824	100
21	seq_c_30976	seq_c_30976_164630_167518	99.48	164828	100
21	seq_c_30976	seq_c_30976_164630_167518	99.48	164835	100
21	seq_c_30976	seq_c_30976_164630_167518	99.48	164839	100
21	seq_c_30976	seq_c_30976_164630_167518	99.48	164872	100
21	seq_c_30976	seq_c_30976_164630_167518	99.48	164934	100
21	seq_c_30976	seq_c_30976_164630_167518	99.48	164941	100
21	seq_c_30976	seq_c_30976_164630_167518	99.48	165035	100
21	seq_c_30976	seq_c_30976_164630_167518	99.48	165046	100
21	seq_c_30976	seq_c_30976_164630_167518	99.48	165050	100
21	seq_c_30976	seq_c_30976_164630_167518	99.48	165162	100
21	seq_c_30976	seq_c_30976_164630_167518	99.48	165165	100
21	seq_c_30976	seq_c_30976_164630_167518	99.48	165171	100
21	seq_c_30976	seq_c_30976_164630_167518	99.48	165181	100
21	seq_c_30976	seq_c_30976_164630_167518	99.48	165225	100
21	seq_c_30976	seq_c_30976_164630_167518	99.48	165252	100
21	seq_c_30976	seq_c_30976_164630_167518	99.48	165270	100
21	seq_c_30976	seq_c_30976_164630_167518	99.48	165294	100
21	seq_c_30976	seq_c_30976_164630_167518	99.48	165296	100
21	seq_c_30976	seq_c_30976_164630_167518	99.48	165393	87.5
21	seq_c_30976	seq_c_30976_164630_167518	99.48	165423	100
21	seq_c_30976	seq_c_30976_164630_167518	99.48	165447	83.3
21	seq_c_30976	seq_c_30976_164630_167518	99.48	165507	90.9
21	seq_c_30976	seq_c_30976_164630_167518	99.48	165593	100
21	seq_c_30976	seq_c_30976_164630_167518	99.48	165715	100
21	seq_c_30976	seq_c_30976_164630_167518	99.48	165850	100
21	seq_c_30976	seq_c_30976_164630_167518	99.48	165854	100
21	seq_c_30976	seq_c_30976_164630_167518	99.48	165872	100
21	seq_c_30976	seq_c_30976_164630_167518	99.48	165959	93.8
21	seq_c_30976	seq_c_30976_164630_167518	99.48	165964	93.8
21	seq_c_30976	seq_c_30976_164630_167518	99.48	166145	91.7
21	seq_c_30976	seq_c_30976_164630_167518	99.48	166204	100
21	seq_c_30976	seq_c_30976_164630_167518	99.48	166207	100
21	seq_c_30976	seq_c_30976_164630_167518	99.48	166318	92.3
21	seq_c_30976	seq_c_30976_164630_167518	99.48	166344	100
21	seq_c_30976	seq_c_30976_164630_167518	99.48	166367	90.9
21	seq_c_30976	seq_c_30976_164630_167518	99.48	166385	100
21	seq_c_30976	seq_c_30976_164630_167518	99.48	166406	92.3
21	seq_c_30976	seq_c_30976_164630_167518	99.48	166417	100
21	seq_c_30976	seq_c_30976_164630_167518	99.48	166420	100
21	seq_c_30976	seq_c_30976_164630_167518	99.48	166766	91.7
21	seq_c_30976	seq_c_30976_164630_167518	99.48	167313	92.3
21	seq_c_30976	seq_c_30976_164630_167518	99.48	167321	92.3
21	seq_c_30976	seq_c_30976_164630_167518	99.48	167325	92.3
21	seq_c_30976	seq_c_30976_164630_167518	99.48	167332	92.3
21	seq_c_30976	seq_c_30976_164630_167518	99.48	167336	92.3
21	seq_c_30976	seq_c_30976_164630_167518	99.48	167369	100
21	seq_c_30976	seq_c_30976_164630_167518	99.48	167431	100
21	seq_c_30976	seq_c_30976_164630_167518	99.48	167438	100
22	seq_c_31465	seq_c_31465_60950_66999	94.21	61036	90.9
22	seq_c_31465	seq_c_31465_60950_66999	94.21	61039	90.9
22	seq_c_31465	seq_c_31465_60950_66999	94.21	61044	90.9
22	seq_c_31465	seq_c_31465_60950_66999	94.21	61046	90.9
22	seq_c_31465	seq_c_31465_60950_66999	94.21	61113	80
22	seq_c_31465	seq_c_31465_60950_66999	94.21	61121	80
22	seq_c_31465	seq_c_31465_60950_66999	94.21	61308	68.8
22	seq_c_31465	seq_c_31465_60950_66999	94.21	61314	68.8
22	seq_c_31465	seq_c_31465_60950_66999	94.21	61416	100
22	seq_c_31465	seq_c_31465_60950_66999	94.21	61419	100
22	seq_c_31465	seq_c_31465_60950_66999	94.21	61422	100
22	seq_c_31465	seq_c_31465_60950_66999	94.21	61854	92.9
22	seq_c_31465	seq_c_31465_60950_66999	94.21	61864	92.9
22	seq_c_31465	seq_c_31465_60950_66999	94.21	61866	92.9
22	seq_c_31465	seq_c_31465_60950_66999	94.21	62146	100
22	seq_c_31465	seq_c_31465_60950_66999	94.21	65392	90
22	seq_c_31465	seq_c_31465_60950_66999	94.21	65806	90
22	seq_c_31465	seq_c_31465_60950_66999	94.21	65837	81.8
22	seq_c_31465	seq_c_31465_60950_66999	94.21	65839	81.8
22	seq_c_31465	seq_c_31465_60950_66999	94.21	65841	81.8
22	seq_c_31465	seq_c_31465_60950_66999	94.21	65843	81.8
22	seq_c_31465	seq_c_31465_60950_66999	94.21	65867	76.9
22	seq_c_31465	seq_c_31465_60950_66999	94.21	65907	90
22	seq_c_31465	seq_c_31465_60950_66999	94.21	66056	92.3
22	seq_c_31465	seq_c_31465_60950_66999	94.21	66064	92.3
22	seq_c_31465	seq_c_31465_60950_66999	94.21	66220	75
22	seq_c_31465	seq_c_31465_60950_66999	94.21	66224	75
22	seq_c_31465	seq_c_31465_60950_66999	94.21	66334	69.2
22	seq_c_31465	seq_c_31465_60950_66999	94.21	66436	68.4
22	seq_c_31465	seq_c_31465_60950_66999	94.21	66439	68.4
22	seq_c_31465	seq_c_31465_60950_66999	94.21	66442	68.4
22	seq_c_31465	seq_c_31465_60950_66999	94.21	66875	0
22	seq_c_31465	seq_c_31465_60950_66999	94.21	66885	0
22	seq_c_31465	seq_c_31465_60950_66999	94.21	66887	0
22	seq_c_31465	seq_c_31465_60950_66999	94.21	66893	0
22	seq_c_31465	seq_c_31465_60950_66999	94.21	66977	0
22	seq_c_31465	seq_c_31465_60950_66999	94.21	61443	91.7
22	seq_c_31465	seq_c_31465_60950_66999	94.21	61466	93.3
22	seq_c_31465	seq_c_31465_60950_66999	94.21	61808	50
22	seq_c_31465	seq_c_31465_60950_66999	94.21	61823	100
22	seq_c_31465	seq_c_31465_60950_66999	94.21	66463	68.8
22	seq_c_31465	seq_c_31465_60950_66999	94.21	66486	54.5
22	seq_c_31465	seq_c_31465_60950_66999	94.21	66844	0
22	seq_c_31465	seq_c_31465_60950_66999	94.21	66857	0
22	seq_c_31465	seq_c_31465_60950_66999	94.21	66859	0
23	seq_c_38752	seq_c_38752_31891_38028	96.88	32032	27.3
23	seq_c_38752	seq_c_38752_31891_38028	96.88	32037	27.3
23	seq_c_38752	seq_c_38752_31891_38028	96.88	32040	27.3
23	seq_c_38752	seq_c_38752_31891_38028	96.88	36036	28.6
23	seq_c_38752	seq_c_38752_31891_38028	96.88	36040	28.6
23	seq_c_38752	seq_c_38752_31891_38028	96.88	36042	28.6
23	seq_c_38752	seq_c_38752_31891_38028	96.88	36051	28.6
23	seq_c_38752	seq_c_38752_31891_38028	96.88	36054	28.6
23	seq_c_38752	seq_c_38752_31891_38028	96.88	36060	28.6
23	seq_c_38752	seq_c_38752_31891_38028	96.88	36065	28.6
23	seq_c_38752	seq_c_38752_31891_38028	96.88	36075	28.6
23	seq_c_38752	seq_c_38752_31891_38028	96.88	36593	30
23	seq_c_38752	seq_c_38752_31891_38028	96.88	36851	46.2
23	seq_c_38752	seq_c_38752_31891_38028	96.88	36859	46.2
23	seq_c_38752	seq_c_38752_31891_38028	96.88	36862	46.2
23	seq_c_38752	seq_c_38752_31891_38028	96.88	36868	46.2
23	seq_c_38752	seq_c_38752_31891_38028	96.88	37279	60
23	seq_c_38752	seq_c_38752_31891_38028	96.88	37289	60
23	seq_c_38752	seq_c_38752_31891_38028	96.88	37632	70
23	seq_c_38752	seq_c_38752_31891_38028	96.88	37656	70
23	seq_c_38752	seq_c_38752_31891_38028	96.88	37658	70
23	seq_c_38752	seq_c_38752_31891_38028	96.88	37662	70
24	seq_c_39288	seq_c_39288_3314_8262	96.33	3921	100
24	seq_c_39288	seq_c_39288_3314_8262	96.33	3930	100
24	seq_c_39288	seq_c_39288_3314_8262	96.33	6193	80
24	seq_c_39288	seq_c_39288_3314_8262	96.33	6245	83.3
24	seq_c_39288	seq_c_39288_3314_8262	96.33	6254	83.3
24	seq_c_39288	seq_c_39288_3314_8262	96.33	7432	10
25	seq_c_41079	seq_c_41079_85306_91517	97.04	85567	100
25	seq_c_41079	seq_c_41079_85306_91517	97.04	85570	100
25	seq_c_41079	seq_c_41079_85306_91517	97.04	85612	90
25	seq_c_41079	seq_c_41079_85306_91517	97.04	85670	87.5
25	seq_c_41079	seq_c_41079_85306_91517	97.04	85711	92.9
25	seq_c_41079	seq_c_41079_85306_91517	97.04	85747	68.8
25	seq_c_41079	seq_c_41079_85306_91517	97.04	85775	100
25	seq_c_41079	seq_c_41079_85306_91517	97.04	85785	100
25	seq_c_41079	seq_c_41079_85306_91517	97.04	85799	89.5
25	seq_c_41079	seq_c_41079_85306_91517	97.04	85808	89.5
25	seq_c_41079	seq_c_41079_85306_91517	97.04	85826	93.3
25	seq_c_41079	seq_c_41079_85306_91517	97.04	85852	88.2
25	seq_c_41079	seq_c_41079_85306_91517	97.04	85873	54.5
25	seq_c_41079	seq_c_41079_85306_91517	97.04	85935	100
25	seq_c_41079	seq_c_41079_85306_91517	97.04	85993	58.8
25	seq_c_41079	seq_c_41079_85306_91517	97.04	86016	87.5
25	seq_c_41079	seq_c_41079_85306_91517	97.04	86060	81.2
25	seq_c_41079	seq_c_41079_85306_91517	97.04	86194	50
25	seq_c_41079	seq_c_41079_85306_91517	97.04	86278	90.9
25	seq_c_41079	seq_c_41079_85306_91517	97.04	86280	90.9
25	seq_c_41079	seq_c_41079_85306_91517	97.04	86400	65
25	seq_c_41079	seq_c_41079_85306_91517	97.04	86548	85.7
25	seq_c_41079	seq_c_41079_85306_91517	97.04	86594	100
25	seq_c_41079	seq_c_41079_85306_91517	97.04	86900	92.9
25	seq_c_41079	seq_c_41079_85306_91517	97.04	87294	50
25	seq_c_41079	seq_c_41079_85306_91517	97.04	87328	73.7
25	seq_c_41079	seq_c_41079_85306_91517	97.04	87612	20
25	seq_c_41079	seq_c_41079_85306_91517	97.04	87639	29.4
25	seq_c_41079	seq_c_41079_85306_91517	97.04	87690	100
25	seq_c_41079	seq_c_41079_85306_91517	97.04	87696	100
25	seq_c_41079	seq_c_41079_85306_91517	97.04	87826	100
25	seq_c_41079	seq_c_41079_85306_91517	97.04	88115	71.4
25	seq_c_41079	seq_c_41079_85306_91517	97.04	88138	27.3
25	seq_c_41079	seq_c_41079_85306_91517	97.04	88144	27.3
25	seq_c_41079	seq_c_41079_85306_91517	97.04	88253	62.5
25	seq_c_41079	seq_c_41079_85306_91517	97.04	88263	62.5
25	seq_c_41079	seq_c_41079_85306_91517	97.04	88266	62.5
25	seq_c_41079	seq_c_41079_85306_91517	97.04	88290	75
25	seq_c_41079	seq_c_41079_85306_91517	97.04	88304	70
25	seq_c_41079	seq_c_41079_85306_91517	97.04	88392	94.1
25	seq_c_41079	seq_c_41079_85306_91517	97.04	88399	94.1
25	seq_c_41079	seq_c_41079_85306_91517	97.04	88567	100
25	seq_c_41079	seq_c_41079_85306_91517	97.04	88569	100
25	seq_c_41079	seq_c_41079_85306_91517	97.04	88579	100
25	seq_c_41079	seq_c_41079_85306_91517	97.04	88634	88.9
25	seq_c_41079	seq_c_41079_85306_91517	97.04	88729	81.2
25	seq_c_41079	seq_c_41079_85306_91517	97.04	88793	90.9
25	seq_c_41079	seq_c_41079_85306_91517	97.04	88858	30
25	seq_c_41079	seq_c_41079_85306_91517	97.04	88898	95.2
25	seq_c_41079	seq_c_41079_85306_91517	97.04	88902	95.2
25	seq_c_41079	seq_c_41079_85306_91517	97.04	88958	100
25	seq_c_41079	seq_c_41079_85306_91517	97.04	88972	73.7
25	seq_c_41079	seq_c_41079_85306_91517	97.04	89046	78.6
25	seq_c_41079	seq_c_41079_85306_91517	97.04	89102	91.3
25	seq_c_41079	seq_c_41079_85306_91517	97.04	89135	14.3
25	seq_c_41079	seq_c_41079_85306_91517	97.04	89313	61.9
25	seq_c_41079	seq_c_41079_85306_91517	97.04	89362	95.5
25	seq_c_41079	seq_c_41079_85306_91517	97.04	89366	95.5
25	seq_c_41079	seq_c_41079_85306_91517	97.04	89744	41.2
25	seq_c_41079	seq_c_41079_85306_91517	97.04	89867	96.2
25	seq_c_41079	seq_c_41079_85306_91517	97.04	89876	96.2
25	seq_c_41079	seq_c_41079_85306_91517	97.04	90065	47.8
25	seq_c_41079	seq_c_41079_85306_91517	97.04	90132	92.9
25	seq_c_41079	seq_c_41079_85306_91517	97.04	90176	83.3
25	seq_c_41079	seq_c_41079_85306_91517	97.04	90635	30
25	seq_c_41079	seq_c_41079_85306_91517	97.04	90814	0
25	seq_c_41079	seq_c_41079_85306_91517	97.04	90887	26.7
25	seq_c_41079	seq_c_41079_85306_91517	97.04	90942	100
25	seq_c_41079	seq_c_41079_85306_91517	97.04	91007	90.5
25	seq_c_41079	seq_c_41079_85306_91517	97.04	91048	47.4
25	seq_c_41079	seq_c_41079_85306_91517	97.04	91084	95.2
25	seq_c_41079	seq_c_41079_85306_91517	97.04	91112	87.5
25	seq_c_41079	seq_c_41079_85306_91517	97.04	91122	87.5
25	seq_c_41079	seq_c_41079_85306_91517	97.04	91136	100
25	seq_c_41079	seq_c_41079_85306_91517	97.04	91145	100
25	seq_c_41079	seq_c_41079_85306_91517	97.04	91163	72.7
25	seq_c_41079	seq_c_41079_85306_91517	97.04	91210	31.2
25	seq_c_41079	seq_c_41079_85306_91517	97.04	91273	88.2
25	seq_c_41079	seq_c_41079_85306_91517	97.04	91331	82.4
25	seq_c_41079	seq_c_41079_85306_91517	97.04	91354	100
25	seq_c_41079	seq_c_41079_85306_91517	97.04	91398	82.4
26	seq_c_41094	seq_c_41094_120783_128113	99.13	120961	85.3
26	seq_c_41094	seq_c_41094_120783_128113	99.13	120963	85.3
26	seq_c_41094	seq_c_41094_120783_128113	99.13	120973	85.3
26	seq_c_41094	seq_c_41094_120783_128113	99.13	120979	85.3
26	seq_c_41094	seq_c_41094_120783_128113	99.13	120981	85.3
26	seq_c_41094	seq_c_41094_120783_128113	99.13	121003	25
26	seq_c_41094	seq_c_41094_120783_128113	99.13	121021	68.4
26	seq_c_41094	seq_c_41094_120783_128113	99.13	121027	68.4
26	seq_c_41094	seq_c_41094_120783_128113	99.13	121201	56.5
26	seq_c_41094	seq_c_41094_120783_128113	99.13	121235	89.3
26	seq_c_41094	seq_c_41094_120783_128113	99.13	121427	96.3
26	seq_c_41094	seq_c_41094_120783_128113	99.13	121492	91.2
26	seq_c_41094	seq_c_41094_120783_128113	99.13	121668	96
26	seq_c_41094	seq_c_41094_120783_128113	99.13	121671	96
26	seq_c_41094	seq_c_41094_120783_128113	99.13	121688	87.5
26	seq_c_41094	seq_c_41094_120783_128113	99.13	121698	87.5
26	seq_c_41094	seq_c_41094_120783_128113	99.13	121713	91.5
26	seq_c_41094	seq_c_41094_120783_128113	99.13	121731	73.9
26	seq_c_41094	seq_c_41094_120783_128113	99.13	121775	95
26	seq_c_41094	seq_c_41094_120783_128113	99.13	121911	40.6
26	seq_c_41094	seq_c_41094_120783_128113	99.13	122024	77.5
26	seq_c_41094	seq_c_41094_120783_128113	99.13	122116	87
26	seq_c_41094	seq_c_41094_120783_128113	99.13	122124	87
26	seq_c_41094	seq_c_41094_120783_128113	99.13	122191	76.5
26	seq_c_41094	seq_c_41094_120783_128113	99.13	122244	86.2
26	seq_c_41094	seq_c_41094_120783_128113	99.13	122294	100
26	seq_c_41094	seq_c_41094_120783_128113	99.13	122322	86.8
26	seq_c_41094	seq_c_41094_120783_128113	99.13	122331	86.8
26	seq_c_41094	seq_c_41094_120783_128113	99.13	122340	86.8
26	seq_c_41094	seq_c_41094_120783_128113	99.13	122419	76.2
26	seq_c_41094	seq_c_41094_120783_128113	99.13	122454	21.7
26	seq_c_41094	seq_c_41094_120783_128113	99.13	122505	18.5
26	seq_c_41094	seq_c_41094_120783_128113	99.13	122575	80
26	seq_c_41094	seq_c_41094_120783_128113	99.13	122621	95.7
26	seq_c_41094	seq_c_41094_120783_128113	99.13	122624	95.7
26	seq_c_41094	seq_c_41094_120783_128113	99.13	122715	94.1
26	seq_c_41094	seq_c_41094_120783_128113	99.13	122744	84.9
26	seq_c_41094	seq_c_41094_120783_128113	99.13	122747	84.9
26	seq_c_41094	seq_c_41094_120783_128113	99.13	122772	73.2
26	seq_c_41094	seq_c_41094_120783_128113	99.13	122782	73.2
26	seq_c_41094	seq_c_41094_120783_128113	99.13	122844	80.6
26	seq_c_41094	seq_c_41094_120783_128113	99.13	122859	96.7
26	seq_c_41094	seq_c_41094_120783_128113	99.13	122877	80.6
26	seq_c_41094	seq_c_41094_120783_128113	99.13	122897	85.2
26	seq_c_41094	seq_c_41094_120783_128113	99.13	122932	100
26	seq_c_41094	seq_c_41094_120783_128113	99.13	122954	80.6
26	seq_c_41094	seq_c_41094_120783_128113	99.13	122975	77.8
26	seq_c_41094	seq_c_41094_120783_128113	99.13	123027	62.5
26	seq_c_41094	seq_c_41094_120783_128113	99.13	123112	76.9
26	seq_c_41094	seq_c_41094_120783_128113	99.13	123166	92.2
26	seq_c_41094	seq_c_41094_120783_128113	99.13	123169	92.2
26	seq_c_41094	seq_c_41094_120783_128113	99.13	123178	92.2
26	seq_c_41094	seq_c_41094_120783_128113	99.13	123183	92.2
26	seq_c_41094	seq_c_41094_120783_128113	99.13	123204	86.5
26	seq_c_41094	seq_c_41094_120783_128113	99.13	123213	86.5
26	seq_c_41094	seq_c_41094_120783_128113	99.13	123236	85.3
26	seq_c_41094	seq_c_41094_120783_128113	99.13	123250	85.3
26	seq_c_41094	seq_c_41094_120783_128113	99.13	123288	91.1
26	seq_c_41094	seq_c_41094_120783_128113	99.13	123337	84.8
26	seq_c_41094	seq_c_41094_120783_128113	99.13	123354	71.4
26	seq_c_41094	seq_c_41094_120783_128113	99.13	123366	68.8
26	seq_c_41094	seq_c_41094_120783_128113	99.13	123384	61.9
26	seq_c_41094	seq_c_41094_120783_128113	99.13	123405	52.9
26	seq_c_41094	seq_c_41094_120783_128113	99.13	123456	75.8
26	seq_c_41094	seq_c_41094_120783_128113	99.13	123470	88.1
26	seq_c_41094	seq_c_41094_120783_128113	99.13	123474	88.1
26	seq_c_41094	seq_c_41094_120783_128113	99.13	123519	85.7
26	seq_c_41094	seq_c_41094_120783_128113	99.13	123523	85.7
26	seq_c_41094	seq_c_41094_120783_128113	99.13	123579	75
26	seq_c_41094	seq_c_41094_120783_128113	99.13	123588	75
26	seq_c_41094	seq_c_41094_120783_128113	99.13	123600	60.5
26	seq_c_41094	seq_c_41094_120783_128113	99.13	123663	54.3
26	seq_c_41094	seq_c_41094_120783_128113	99.13	123736	78.1
26	seq_c_41094	seq_c_41094_120783_128113	99.13	123774	83.8
26	seq_c_41094	seq_c_41094_120783_128113	99.13	123779	83.8
26	seq_c_41094	seq_c_41094_120783_128113	99.13	123890	72
26	seq_c_41094	seq_c_41094_120783_128113	99.13	123977	74.4
26	seq_c_41094	seq_c_41094_120783_128113	99.13	124002	79.3
26	seq_c_41094	seq_c_41094_120783_128113	99.13	124032	98.2
26	seq_c_41094	seq_c_41094_120783_128113	99.13	124038	98.2
26	seq_c_41094	seq_c_41094_120783_128113	99.13	124041	98.2
26	seq_c_41094	seq_c_41094_120783_128113	99.13	124080	73.7
26	seq_c_41094	seq_c_41094_120783_128113	99.13	124097	86.7
26	seq_c_41094	seq_c_41094_120783_128113	99.13	124151	79.5
26	seq_c_41094	seq_c_41094_120783_128113	99.13	124172	71.9
26	seq_c_41094	seq_c_41094_120783_128113	99.13	124255	85.4
26	seq_c_41094	seq_c_41094_120783_128113	99.13	124259	85.4
26	seq_c_41094	seq_c_41094_120783_128113	99.13	124271	85.4
26	seq_c_41094	seq_c_41094_120783_128113	99.13	124290	75.8
26	seq_c_41094	seq_c_41094_120783_128113	99.13	124308	78.6
26	seq_c_41094	seq_c_41094_120783_128113	99.13	124312	78.6
26	seq_c_41094	seq_c_41094_120783_128113	99.13	124417	92.3
26	seq_c_41094	seq_c_41094_120783_128113	99.13	124504	92.3
26	seq_c_41094	seq_c_41094_120783_128113	99.13	124523	90.7
26	seq_c_41094	seq_c_41094_120783_128113	99.13	124611	75.5
26	seq_c_41094	seq_c_41094_120783_128113	99.13	124643	85
26	seq_c_41094	seq_c_41094_120783_128113	99.13	124669	80
26	seq_c_41094	seq_c_41094_120783_128113	99.13	124681	87.8
26	seq_c_41094	seq_c_41094_120783_128113	99.13	124687	87.8
26	seq_c_41094	seq_c_41094_120783_128113	99.13	124703	96.6
26	seq_c_41094	seq_c_41094_120783_128113	99.13	124710	96.6
26	seq_c_41094	seq_c_41094_120783_128113	99.13	124717	96.6
26	seq_c_41094	seq_c_41094_120783_128113	99.13	124723	96.6
26	seq_c_41094	seq_c_41094_120783_128113	99.13	124732	96.6
26	seq_c_41094	seq_c_41094_120783_128113	99.13	124735	96.6
26	seq_c_41094	seq_c_41094_120783_128113	99.13	124741	96.6
26	seq_c_41094	seq_c_41094_120783_128113	99.13	124750	96.6
26	seq_c_41094	seq_c_41094_120783_128113	99.13	124777	92.5
26	seq_c_41094	seq_c_41094_120783_128113	99.13	124783	92.5
26	seq_c_41094	seq_c_41094_120783_128113	99.13	124792	92.5
26	seq_c_41094	seq_c_41094_120783_128113	99.13	124831	77.3
26	seq_c_41094	seq_c_41094_120783_128113	99.13	124839	77.3
26	seq_c_41094	seq_c_41094_120783_128113	99.13	124974	90
26	seq_c_41094	seq_c_41094_120783_128113	99.13	124980	90
26	seq_c_41094	seq_c_41094_120783_128113	99.13	124989	90
26	seq_c_41094	seq_c_41094_120783_128113	99.13	124995	90
26	seq_c_41094	seq_c_41094_120783_128113	99.13	124998	90
26	seq_c_41094	seq_c_41094_120783_128113	99.13	125018	90.4
26	seq_c_41094	seq_c_41094_120783_128113	99.13	125023	90.4
26	seq_c_41094	seq_c_41094_120783_128113	99.13	125028	90.4
26	seq_c_41094	seq_c_41094_120783_128113	99.13	125035	90.4
26	seq_c_41094	seq_c_41094_120783_128113	99.13	125085	66.7
26	seq_c_41094	seq_c_41094_120783_128113	99.13	125111	90
26	seq_c_41094	seq_c_41094_120783_128113	99.13	125129	85.7
26	seq_c_41094	seq_c_41094_120783_128113	99.13	125156	58.6
26	seq_c_41094	seq_c_41094_120783_128113	99.13	125187	66.7
26	seq_c_41094	seq_c_41094_120783_128113	99.13	125217	92.9
26	seq_c_41094	seq_c_41094_120783_128113	99.13	125219	92.9
26	seq_c_41094	seq_c_41094_120783_128113	99.13	125241	50
26	seq_c_41094	seq_c_41094_120783_128113	99.13	125361	89.5
26	seq_c_41094	seq_c_41094_120783_128113	99.13	125371	89.5
26	seq_c_41094	seq_c_41094_120783_128113	99.13	125388	62.9
26	seq_c_41094	seq_c_41094_120783_128113	99.13	125496	95.1
26	seq_c_41094	seq_c_41094_120783_128113	99.13	125529	92.1
26	seq_c_41094	seq_c_41094_120783_128113	99.13	125547	89.2
26	seq_c_41094	seq_c_41094_120783_128113	99.13	125627	53.1
26	seq_c_41094	seq_c_41094_120783_128113	99.13	125684	51.9
26	seq_c_41094	seq_c_41094_120783_128113	99.13	125730	84.4
26	seq_c_41094	seq_c_41094_120783_128113	99.13	125734	84.4
26	seq_c_41094	seq_c_41094_120783_128113	99.13	125751	85.2
26	seq_c_41094	seq_c_41094_120783_128113	99.13	125754	85.2
26	seq_c_41094	seq_c_41094_120783_128113	99.13	125780	81.5
26	seq_c_41094	seq_c_41094_120783_128113	99.13	125816	69
26	seq_c_41094	seq_c_41094_120783_128113	99.13	125837	66.7
26	seq_c_41094	seq_c_41094_120783_128113	99.13	125858	75
26	seq_c_41094	seq_c_41094_120783_128113	99.13	125911	75
26	seq_c_41094	seq_c_41094_120783_128113	99.13	126051	60
26	seq_c_41094	seq_c_41094_120783_128113	99.13	126108	86.7
26	seq_c_41094	seq_c_41094_120783_128113	99.13	126121	80
26	seq_c_41094	seq_c_41094_120783_128113	99.13	126124	80
26	seq_c_41094	seq_c_41094_120783_128113	99.13	126295	78
26	seq_c_41094	seq_c_41094_120783_128113	99.13	126304	78
26	seq_c_41094	seq_c_41094_120783_128113	99.13	126347	95.8
26	seq_c_41094	seq_c_41094_120783_128113	99.13	126353	95.8
26	seq_c_41094	seq_c_41094_120783_128113	99.13	126401	50
26	seq_c_41094	seq_c_41094_120783_128113	99.13	126461	71
26	seq_c_41094	seq_c_41094_120783_128113	99.13	126563	25
26	seq_c_41094	seq_c_41094_120783_128113	99.13	126745	68
26	seq_c_41094	seq_c_41094_120783_128113	99.13	126852	73.3
26	seq_c_41094	seq_c_41094_120783_128113	99.13	126880	90.6
26	seq_c_41094	seq_c_41094_120783_128113	99.13	126929	93.8
26	seq_c_41094	seq_c_41094_120783_128113	99.13	126946	93.9
26	seq_c_41094	seq_c_41094_120783_128113	99.13	127019	88.6
26	seq_c_41094	seq_c_41094_120783_128113	99.13	127160	69.8
26	seq_c_41094	seq_c_41094_120783_128113	99.13	127179	83.3
26	seq_c_41094	seq_c_41094_120783_128113	99.13	127213	95.6
26	seq_c_41094	seq_c_41094_120783_128113	99.13	127215	95.6
26	seq_c_41094	seq_c_41094_120783_128113	99.13	127226	100
26	seq_c_41094	seq_c_41094_120783_128113	99.13	127228	100
26	seq_c_41094	seq_c_41094_120783_128113	99.13	127274	97.4
26	seq_c_41094	seq_c_41094_120783_128113	99.13	127279	97.4
26	seq_c_41094	seq_c_41094_120783_128113	99.13	127423	92.2
26	seq_c_41094	seq_c_41094_120783_128113	99.13	127431	92.2
26	seq_c_41094	seq_c_41094_120783_128113	99.13	127436	92.2
26	seq_c_41094	seq_c_41094_120783_128113	99.13	127461	83.3
26	seq_c_41094	seq_c_41094_120783_128113	99.13	127463	83.3
26	seq_c_41094	seq_c_41094_120783_128113	99.13	127501	40.9
26	seq_c_41094	seq_c_41094_120783_128113	99.13	127520	86.7
26	seq_c_41094	seq_c_41094_120783_128113	99.13	127624	79.3
26	seq_c_41094	seq_c_41094_120783_128113	99.13	127640	82.6
26	seq_c_41094	seq_c_41094_120783_128113	99.13	127820	91.1
26	seq_c_41094	seq_c_41094_120783_128113	99.13	127822	91.1
26	seq_c_41094	seq_c_41094_120783_128113	99.13	127832	91.1
26	seq_c_41094	seq_c_41094_120783_128113	99.13	127839	91.1
26	seq_c_41094	seq_c_41094_120783_128113	99.13	127841	91.1
26	seq_c_41094	seq_c_41094_120783_128113	99.13	127881	90.9
26	seq_c_41094	seq_c_41094_120783_128113	99.13	127887	90.9
26	seq_c_41094	seq_c_41094_120783_128113	99.13	127889	90.9
26	seq_c_41094	seq_c_41094_120783_128113	99.13	128060	24.1
26	seq_c_41094	seq_c_41094_120783_128113	99.13	128094	90
27	seq_c_41822	seq_c_41822_114693_121903	96.16	115253	76.5
27	seq_c_41822	seq_c_41822_114693_121903	96.16	115256	76.5
27	seq_c_41822	seq_c_41822_114693_121903	96.16	115259	76.5
27	seq_c_41822	seq_c_41822_114693_121903	96.16	115283	41.2
27	seq_c_41822	seq_c_41822_114693_121903	96.16	115360	63.2
27	seq_c_41822	seq_c_41822_114693_121903	96.16	115366	63.2
27	seq_c_41822	seq_c_41822_114693_121903	96.16	115470	85
27	seq_c_41822	seq_c_41822_114693_121903	96.16	115474	85
27	seq_c_41822	seq_c_41822_114693_121903	96.16	115480	85
27	seq_c_41822	seq_c_41822_114693_121903	96.16	115553	92.9
27	seq_c_41822	seq_c_41822_114693_121903	96.16	115561	92.9
27	seq_c_41822	seq_c_41822_114693_121903	96.16	115573	92.3
27	seq_c_41822	seq_c_41822_114693_121903	96.16	115628	27.3
27	seq_c_41822	seq_c_41822_114693_121903	96.16	115638	27.3
27	seq_c_41822	seq_c_41822_114693_121903	96.16	115640	27.3
27	seq_c_41822	seq_c_41822_114693_121903	96.16	115787	90.9
27	seq_c_41822	seq_c_41822_114693_121903	96.16	115827	100
27	seq_c_41822	seq_c_41822_114693_121903	96.16	116466	80
27	seq_c_41822	seq_c_41822_114693_121903	96.16	116475	80
27	seq_c_41822	seq_c_41822_114693_121903	96.16	114768	70
27	seq_c_41822	seq_c_41822_114693_121903	96.16	114829	76.9
27	seq_c_41822	seq_c_41822_114693_121903	96.16	114831	76.9
27	seq_c_41822	seq_c_41822_114693_121903	96.16	114844	100
27	seq_c_41822	seq_c_41822_114693_121903	96.16	114859	100
27	seq_c_41822	seq_c_41822_114693_121903	96.16	115209	16.7
27	seq_c_41822	seq_c_41822_114693_121903	96.16	115232	80
28	seq_c_44943	seq_c_44943_839_8687	99.51	1354	100
28	seq_c_44943	seq_c_44943_839_8687	99.51	1460	100
28	seq_c_44943	seq_c_44943_839_8687	99.51	1466	100
28	seq_c_44943	seq_c_44943_839_8687	99.51	1571	100
28	seq_c_44943	seq_c_44943_839_8687	99.51	1607	100
28	seq_c_44943	seq_c_44943_839_8687	99.51	1610	100
28	seq_c_44943	seq_c_44943_839_8687	99.51	1658	100
28	seq_c_44943	seq_c_44943_839_8687	99.51	1707	100
28	seq_c_44943	seq_c_44943_839_8687	99.51	1709	100
28	seq_c_44943	seq_c_44943_839_8687	99.51	1725	100
28	seq_c_44943	seq_c_44943_839_8687	99.51	1731	100
28	seq_c_44943	seq_c_44943_839_8687	99.51	1799	100
28	seq_c_44943	seq_c_44943_839_8687	99.51	1852	86.7
28	seq_c_44943	seq_c_44943_839_8687	99.51	2019	64.3
28	seq_c_44943	seq_c_44943_839_8687	99.51	2469	100
28	seq_c_44943	seq_c_44943_839_8687	99.51	2493	100
28	seq_c_44943	seq_c_44943_839_8687	99.51	2703	100
28	seq_c_44943	seq_c_44943_839_8687	99.51	3063	100
28	seq_c_44943	seq_c_44943_839_8687	99.51	3274	100
28	seq_c_44943	seq_c_44943_839_8687	99.51	3383	91.7
28	seq_c_44943	seq_c_44943_839_8687	99.51	3426	100
28	seq_c_44943	seq_c_44943_839_8687	99.51	3900	72.7
28	seq_c_44943	seq_c_44943_839_8687	99.51	4067	83.3
28	seq_c_44943	seq_c_44943_839_8687	99.51	4188	80
28	seq_c_44943	seq_c_44943_839_8687	99.51	4194	80
28	seq_c_44943	seq_c_44943_839_8687	99.51	4210	100
28	seq_c_44943	seq_c_44943_839_8687	99.51	4212	100
28	seq_c_44943	seq_c_44943_839_8687	99.51	4296	100
28	seq_c_44943	seq_c_44943_839_8687	99.51	4354	100
28	seq_c_44943	seq_c_44943_839_8687	99.51	4410	100
28	seq_c_44943	seq_c_44943_839_8687	99.51	4477	100
28	seq_c_44943	seq_c_44943_839_8687	99.51	4567	90
28	seq_c_44943	seq_c_44943_839_8687	99.51	4578	91.7
28	seq_c_44943	seq_c_44943_839_8687	99.51	4640	29.4
28	seq_c_44943	seq_c_44943_839_8687	99.51	4650	29.4
28	seq_c_44943	seq_c_44943_839_8687	99.51	4655	29.4
28	seq_c_44943	seq_c_44943_839_8687	99.51	4667	86.7
28	seq_c_44943	seq_c_44943_839_8687	99.51	4715	95
28	seq_c_44943	seq_c_44943_839_8687	99.51	4724	95
28	seq_c_44943	seq_c_44943_839_8687	99.51	4924	91.7
28	seq_c_44943	seq_c_44943_839_8687	99.51	5149	100
28	seq_c_44943	seq_c_44943_839_8687	99.51	5219	100
28	seq_c_44943	seq_c_44943_839_8687	99.51	5255	100
28	seq_c_44943	seq_c_44943_839_8687	99.51	5287	100
28	seq_c_44943	seq_c_44943_839_8687	99.51	5368	20
28	seq_c_44943	seq_c_44943_839_8687	99.51	5374	20
28	seq_c_44943	seq_c_44943_839_8687	99.51	5378	20
28	seq_c_44943	seq_c_44943_839_8687	99.51	5623	90.9
28	seq_c_44943	seq_c_44943_839_8687	99.51	5701	100
28	seq_c_44943	seq_c_44943_839_8687	99.51	5734	92.3
28	seq_c_44943	seq_c_44943_839_8687	99.51	5790	100
28	seq_c_44943	seq_c_44943_839_8687	99.51	5794	100
28	seq_c_44943	seq_c_44943_839_8687	99.51	6067	100
28	seq_c_44943	seq_c_44943_839_8687	99.51	6088	100
28	seq_c_44943	seq_c_44943_839_8687	99.51	6172	100
28	seq_c_44943	seq_c_44943_839_8687	99.51	6181	100
28	seq_c_44943	seq_c_44943_839_8687	99.51	6508	81.8
28	seq_c_44943	seq_c_44943_839_8687	99.51	6658	90.9
28	seq_c_44943	seq_c_44943_839_8687	99.51	6705	100
28	seq_c_44943	seq_c_44943_839_8687	99.51	6744	100
28	seq_c_44943	seq_c_44943_839_8687	99.51	6767	90
28	seq_c_44943	seq_c_44943_839_8687	99.51	6817	90.9
28	seq_c_44943	seq_c_44943_839_8687	99.51	7117	100
28	seq_c_44943	seq_c_44943_839_8687	99.51	7176	92.3
28	seq_c_44943	seq_c_44943_839_8687	99.51	7235	100
28	seq_c_44943	seq_c_44943_839_8687	99.51	7308	100
28	seq_c_44943	seq_c_44943_839_8687	99.51	7358	93.3
28	seq_c_44943	seq_c_44943_839_8687	99.51	7381	100
28	seq_c_44943	seq_c_44943_839_8687	99.51	7387	100
28	seq_c_44943	seq_c_44943_839_8687	99.51	7396	100
28	seq_c_44943	seq_c_44943_839_8687	99.51	7399	100
28	seq_c_44943	seq_c_44943_839_8687	99.51	7442	100
28	seq_c_44943	seq_c_44943_839_8687	99.51	7480	100
28	seq_c_44943	seq_c_44943_839_8687	99.51	7506	92.3
28	seq_c_44943	seq_c_44943_839_8687	99.51	7588	100
28	seq_c_44943	seq_c_44943_839_8687	99.51	7957	92.3
28	seq_c_44943	seq_c_44943_839_8687	99.51	8032	100
28	seq_c_44943	seq_c_44943_839_8687	99.51	8059	100
29	seq_c_46158	seq_c_46158_64224_72672	96.94	64841	68.8
29	seq_c_46158	seq_c_46158_64224_72672	96.94	64922	87.5
29	seq_c_46158	seq_c_46158_64224_72672	96.94	64927	87.5
29	seq_c_46158	seq_c_46158_64224_72672	96.94	64930	87.5
29	seq_c_46158	seq_c_46158_64224_72672	96.94	64939	87.5
29	seq_c_46158	seq_c_46158_64224_72672	96.94	64951	80
29	seq_c_46158	seq_c_46158_64224_72672	96.94	65171	84.2
29	seq_c_46158	seq_c_46158_64224_72672	96.94	65232	50
29	seq_c_46158	seq_c_46158_64224_72672	96.94	65247	79.3
29	seq_c_46158	seq_c_46158_64224_72672	96.94	65266	84
29	seq_c_46158	seq_c_46158_64224_72672	96.94	65330	78.9
29	seq_c_46158	seq_c_46158_64224_72672	96.94	65345	92
29	seq_c_46158	seq_c_46158_64224_72672	96.94	65352	92
29	seq_c_46158	seq_c_46158_64224_72672	96.94	65415	88.5
29	seq_c_46158	seq_c_46158_64224_72672	96.94	65430	81.2
29	seq_c_46158	seq_c_46158_64224_72672	96.94	65448	64.3
29	seq_c_46158	seq_c_46158_64224_72672	96.94	65455	64.3
29	seq_c_46158	seq_c_46158_64224_72672	96.94	65462	64.3
29	seq_c_46158	seq_c_46158_64224_72672	96.94	65502	100
29	seq_c_46158	seq_c_46158_64224_72672	96.94	65608	100
29	seq_c_46158	seq_c_46158_64224_72672	96.94	65653	72.7
29	seq_c_46158	seq_c_46158_64224_72672	96.94	65715	76.9
29	seq_c_46158	seq_c_46158_64224_72672	96.94	65750	83.3
29	seq_c_46158	seq_c_46158_64224_72672	96.94	65782	31.2
29	seq_c_46158	seq_c_46158_64224_72672	96.94	65917	89.5
29	seq_c_46158	seq_c_46158_64224_72672	96.94	65919	89.5
29	seq_c_46158	seq_c_46158_64224_72672	96.94	65943	100
29	seq_c_46158	seq_c_46158_64224_72672	96.94	65964	90
29	seq_c_46158	seq_c_46158_64224_72672	96.94	66003	83.3
29	seq_c_46158	seq_c_46158_64224_72672	96.94	66058	95
29	seq_c_46158	seq_c_46158_64224_72672	96.94	66099	75
29	seq_c_46158	seq_c_46158_64224_72672	96.94	66105	75
29	seq_c_46158	seq_c_46158_64224_72672	96.94	66168	85.7
29	seq_c_46158	seq_c_46158_64224_72672	96.94	66175	85.7
29	seq_c_46158	seq_c_46158_64224_72672	96.94	66311	83.3
29	seq_c_46158	seq_c_46158_64224_72672	96.94	66364	56.2
29	seq_c_46158	seq_c_46158_64224_72672	96.94	66552	80
29	seq_c_46158	seq_c_46158_64224_72672	96.94	66739	100
29	seq_c_46158	seq_c_46158_64224_72672	96.94	66834	95.8
29	seq_c_46158	seq_c_46158_64224_72672	96.94	66838	95.8
29	seq_c_46158	seq_c_46158_64224_72672	96.94	66852	90
29	seq_c_46158	seq_c_46158_64224_72672	96.94	66877	100
29	seq_c_46158	seq_c_46158_64224_72672	96.94	66904	95
29	seq_c_46158	seq_c_46158_64224_72672	96.94	66959	90.5
29	seq_c_46158	seq_c_46158_64224_72672	96.94	66963	90.5
29	seq_c_46158	seq_c_46158_64224_72672	96.94	67027	60
29	seq_c_46158	seq_c_46158_64224_72672	96.94	67078	100
29	seq_c_46158	seq_c_46158_64224_72672	96.94	67083	100
29	seq_c_46158	seq_c_46158_64224_72672	96.94	67157	100
29	seq_c_46158	seq_c_46158_64224_72672	96.94	67164	100
29	seq_c_46158	seq_c_46158_64224_72672	96.94	67172	100
29	seq_c_46158	seq_c_46158_64224_72672	96.94	67577	71.4
29	seq_c_46158	seq_c_46158_64224_72672	96.94	67693	45.5
29	seq_c_46158	seq_c_46158_64224_72672	96.94	67731	93.3
29	seq_c_46158	seq_c_46158_64224_72672	96.94	67750	18.8
29	seq_c_46158	seq_c_46158_64224_72672	96.94	67844	81
29	seq_c_46158	seq_c_46158_64224_72672	96.94	67846	81
29	seq_c_46158	seq_c_46158_64224_72672	96.94	67911	63.2
29	seq_c_46158	seq_c_46158_64224_72672	96.94	67914	63.2
29	seq_c_46158	seq_c_46158_64224_72672	96.94	67942	95.2
29	seq_c_46158	seq_c_46158_64224_72672	96.94	67986	70.6
29	seq_c_46158	seq_c_46158_64224_72672	96.94	67990	70.6
29	seq_c_46158	seq_c_46158_64224_72672	96.94	68074	85.7
29	seq_c_46158	seq_c_46158_64224_72672	96.94	68135	88.2
29	seq_c_46158	seq_c_46158_64224_72672	96.94	68184	83.3
29	seq_c_46158	seq_c_46158_64224_72672	96.94	68355	93.3
29	seq_c_46158	seq_c_46158_64224_72672	96.94	68477	83.3
29	seq_c_46158	seq_c_46158_64224_72672	96.94	68770	96
29	seq_c_46158	seq_c_46158_64224_72672	96.94	68775	96
29	seq_c_46158	seq_c_46158_64224_72672	96.94	68865	84
29	seq_c_46158	seq_c_46158_64224_72672	96.94	68886	91.7
29	seq_c_46158	seq_c_46158_64224_72672	96.94	68949	100
29	seq_c_46158	seq_c_46158_64224_72672	96.94	68960	92.9
29	seq_c_46158	seq_c_46158_64224_72672	96.94	68974	100
29	seq_c_46158	seq_c_46158_64224_72672	96.94	68977	100
29	seq_c_46158	seq_c_46158_64224_72672	96.94	69037	95.8
29	seq_c_46158	seq_c_46158_64224_72672	96.94	69044	95.8
29	seq_c_46158	seq_c_46158_64224_72672	96.94	69141	100
29	seq_c_46158	seq_c_46158_64224_72672	96.94	69200	100
29	seq_c_46158	seq_c_46158_64224_72672	96.94	69257	91.7
29	seq_c_46158	seq_c_46158_64224_72672	96.94	69438	15.4
29	seq_c_46158	seq_c_46158_64224_72672	96.94	69488	89.3
29	seq_c_46158	seq_c_46158_64224_72672	96.94	69496	89.3
29	seq_c_46158	seq_c_46158_64224_72672	96.94	69597	83.3
29	seq_c_46158	seq_c_46158_64224_72672	96.94	69633	85.7
29	seq_c_46158	seq_c_46158_64224_72672	96.94	69718	96.2
29	seq_c_46158	seq_c_46158_64224_72672	96.94	69722	96.2
29	seq_c_46158	seq_c_46158_64224_72672	96.94	69785	40
29	seq_c_46158	seq_c_46158_64224_72672	96.94	70017	96
29	seq_c_46158	seq_c_46158_64224_72672	96.94	70024	96
29	seq_c_46158	seq_c_46158_64224_72672	96.94	70066	88.9
29	seq_c_46158	seq_c_46158_64224_72672	96.94	70074	88.9
29	seq_c_46158	seq_c_46158_64224_72672	96.94	70092	91.3
29	seq_c_46158	seq_c_46158_64224_72672	96.94	70103	89.5
29	seq_c_46158	seq_c_46158_64224_72672	96.94	70258	95
29	seq_c_46158	seq_c_46158_64224_72672	96.94	70262	95
29	seq_c_46158	seq_c_46158_64224_72672	96.94	70264	95
29	seq_c_46158	seq_c_46158_64224_72672	96.94	70291	100
29	seq_c_46158	seq_c_46158_64224_72672	96.94	70294	100
29	seq_c_46158	seq_c_46158_64224_72672	96.94	70397	100
29	seq_c_46158	seq_c_46158_64224_72672	96.94	70464	91.7
29	seq_c_46158	seq_c_46158_64224_72672	96.94	70503	100
29	seq_c_46158	seq_c_46158_64224_72672	96.94	70612	92.9
29	seq_c_46158	seq_c_46158_64224_72672	96.94	70887	66.7
29	seq_c_46158	seq_c_46158_64224_72672	96.94	70889	66.7
29	seq_c_46158	seq_c_46158_64224_72672	96.94	70903	81.8
29	seq_c_46158	seq_c_46158_64224_72672	96.94	70992	92.9
29	seq_c_46158	seq_c_46158_64224_72672	96.94	71029	100
29	seq_c_46158	seq_c_46158_64224_72672	96.94	71055	94.4
29	seq_c_46158	seq_c_46158_64224_72672	96.94	71784	46.7
29	seq_c_46158	seq_c_46158_64224_72672	96.94	71915	100
29	seq_c_46158	seq_c_46158_64224_72672	96.94	71926	78.6
29	seq_c_46158	seq_c_46158_64224_72672	96.94	72004	95.7
29	seq_c_46158	seq_c_46158_64224_72672	96.94	72007	95.7
29	seq_c_46158	seq_c_46158_64224_72672	96.94	72011	95.7
29	seq_c_46158	seq_c_46158_64224_72672	96.94	72013	95.7
29	seq_c_46158	seq_c_46158_64224_72672	96.94	72020	95.7
29	seq_c_46158	seq_c_46158_64224_72672	96.94	72032	90.9
29	seq_c_46158	seq_c_46158_64224_72672	96.94	72132	11.8
29	seq_c_46158	seq_c_46158_64224_72672	96.94	72137	11.8
29	seq_c_46158	seq_c_46158_64224_72672	96.94	72159	50
29	seq_c_46158	seq_c_46158_64224_72672	96.94	72167	50
29	seq_c_46158	seq_c_46158_64224_72672	96.94	72173	50
29	seq_c_46158	seq_c_46158_64224_72672	96.94	71076	89.5
29	seq_c_46158	seq_c_46158_64224_72672	96.94	71115	86.7
29	seq_c_46158	seq_c_46158_64224_72672	96.94	71147	88.2
29	seq_c_46158	seq_c_46158_64224_72672	96.94	71150	88.2
29	seq_c_46158	seq_c_46158_64224_72672	96.94	71250	78.6
29	seq_c_46158	seq_c_46158_64224_72672	96.94	71263	95.2
29	seq_c_46158	seq_c_46158_64224_72672	96.94	71270	95.2
29	seq_c_46158	seq_c_46158_64224_72672	96.94	71314	75
29	seq_c_46158	seq_c_46158_64224_72672	96.94	71418	91.7
29	seq_c_46158	seq_c_46158_64224_72672	96.94	71431	94.4
29	seq_c_46158	seq_c_46158_64224_72672	96.94	71438	94.4
29	seq_c_46158	seq_c_46158_64224_72672	96.94	71457	92.3
29	seq_c_46158	seq_c_46158_64224_72672	96.94	71472	95
29	seq_c_46158	seq_c_46158_64224_72672	96.94	71479	95
29	seq_c_46158	seq_c_46158_64224_72672	96.94	71498	41.7
29	seq_c_46158	seq_c_46158_64224_72672	96.94	71586	83.3
29	seq_c_46158	seq_c_46158_64224_72672	96.94	71589	83.3
29	seq_c_46158	seq_c_46158_64224_72672	96.94	71600	80
29	seq_c_46158	seq_c_46158_64224_72672	96.94	71602	80
29	seq_c_46158	seq_c_46158_64224_72672	96.94	71615	94.7
29	seq_c_46158	seq_c_46158_64224_72672	96.94	71619	94.7
29	seq_c_46158	seq_c_46158_64224_72672	96.94	71621	94.7
29	seq_c_46158	seq_c_46158_64224_72672	96.94	71628	94.7
29	seq_c_46158	seq_c_46158_64224_72672	96.94	71666	83.3
29	seq_c_46158	seq_c_46158_64224_72672	96.94	71691	90.9
30	seq_c_47926	seq_c_47926_18046_24272	97.55	18275	30
30	seq_c_47926	seq_c_47926_18046_24272	97.55	18390	40
30	seq_c_47926	seq_c_47926_18046_24272	97.55	18405	33.3
30	seq_c_47926	seq_c_47926_18046_24272	97.55	18413	33.3
30	seq_c_47926	seq_c_47926_18046_24272	97.55	18430	14.3
30	seq_c_47926	seq_c_47926_18046_24272	97.55	18433	14.3
30	seq_c_47926	seq_c_47926_18046_24272	97.55	18460	6.7
30	seq_c_47926	seq_c_47926_18046_24272	97.55	18468	6.7
30	seq_c_47926	seq_c_47926_18046_24272	97.55	18624	0
30	seq_c_47926	seq_c_47926_18046_24272	97.55	18677	21.4
30	seq_c_47926	seq_c_47926_18046_24272	97.55	18726	23.1
30	seq_c_47926	seq_c_47926_18046_24272	97.55	18728	23.1
30	seq_c_47926	seq_c_47926_18046_24272	97.55	18783	13.3
30	seq_c_47926	seq_c_47926_18046_24272	97.55	18786	13.3
30	seq_c_47926	seq_c_47926_18046_24272	97.55	18789	13.3
30	seq_c_47926	seq_c_47926_18046_24272	97.55	18793	13.3
30	seq_c_47926	seq_c_47926_18046_24272	97.55	18796	13.3
30	seq_c_47926	seq_c_47926_18046_24272	97.55	18998	10
30	seq_c_47926	seq_c_47926_18046_24272	97.55	19023	16.7
30	seq_c_47926	seq_c_47926_18046_24272	97.55	19035	15.4
30	seq_c_47926	seq_c_47926_18046_24272	97.55	19043	15.4
30	seq_c_47926	seq_c_47926_18046_24272	97.55	19446	14.3
30	seq_c_47926	seq_c_47926_18046_24272	97.55	19847	30
30	seq_c_47926	seq_c_47926_18046_24272	97.55	19854	30
30	seq_c_47926	seq_c_47926_18046_24272	97.55	20954	100
30	seq_c_47926	seq_c_47926_18046_24272	97.55	23130	100
30	seq_c_47926	seq_c_47926_18046_24272	97.55	23133	100
30	seq_c_47926	seq_c_47926_18046_24272	97.55	23207	70
30	seq_c_47926	seq_c_47926_18046_24272	97.55	23278	0
30	seq_c_47926	seq_c_47926_18046_24272	97.55	23804	90
30	seq_c_47926	seq_c_47926_18046_24272	97.55	23812	90
31	seq_c_49257	seq_c_49257_61697_64508	97.35	61745	90
31	seq_c_49257	seq_c_49257_61697_64508	97.35	61750	90
31	seq_c_49257	seq_c_49257_61697_64508	97.35	61757	90
31	seq_c_49257	seq_c_49257_61697_64508	97.35	61782	52.9
31	seq_c_49257	seq_c_49257_61697_64508	97.35	61787	52.9
31	seq_c_49257	seq_c_49257_61697_64508	97.35	61802	85
31	seq_c_49257	seq_c_49257_61697_64508	97.35	61805	85
31	seq_c_49257	seq_c_49257_61697_64508	97.35	61880	96.3
31	seq_c_49257	seq_c_49257_61697_64508	97.35	61887	96.3
31	seq_c_49257	seq_c_49257_61697_64508	97.35	61897	96.3
31	seq_c_49257	seq_c_49257_61697_64508	97.35	62584	92.9
31	seq_c_49257	seq_c_49257_61697_64508	97.35	62720	100
31	seq_c_49257	seq_c_49257_61697_64508	97.35	62902	100
31	seq_c_49257	seq_c_49257_61697_64508	97.35	63003	100
31	seq_c_49257	seq_c_49257_61697_64508	97.35	63051	20
31	seq_c_49257	seq_c_49257_61697_64508	97.35	63165	100
31	seq_c_49257	seq_c_49257_61697_64508	97.35	63445	100
[truncated: 128,666 more rows]
