# Supplementary material for: Ecological genomics in the Northern krill uncovers loci for local adaptation across ocean basins
Source: Nat Commun. 2024 Aug 1;15:6297. doi: 10.1038/s41467-024-50239-7 (PMC11294593; doi:10.1038/s41467-024-50239-7)
Supplement: Supplementary file 15 — Source Data [file 41467_2024_50239_MOESM15_ESM.zip › Source_data/Source_data.Fig_S17/Source_data.Fig_S17F/Source_data.Fig_S17F.stats.tsv]

# Mean DNA methylation rates at CpG sites in LTR repeats
# A dataset with repeat length, total number of CpG sites and mean methylation frequency per repeat is available in the SciLifeLab data repository: 10.17044/scilifelab.22786928
LTR Identity scores	Repeats (n)	CpG sites (n)	Mean methylation frequency (%)	95% CI Low	95% CI High
85 – 89	7	549	67.72	2.59	2.84
90 – 94	91	6008	81.42	0.46	0.53
95 – 99	1397	110085	83.5	0.1	0.1
100	211	14021	86.8	0.23	0.25
