# Supplementary material for: Ecological genomics in the Northern krill uncovers loci for local adaptation across ocean basins
Source: Nat Commun. 2024 Aug 1;15:6297. doi: 10.1038/s41467-024-50239-7 (PMC11294593; doi:10.1038/s41467-024-50239-7)
Supplement: Supplementary file 15 — Source Data [file 41467_2024_50239_MOESM15_ESM.zip › Source_data/Source_data.Fig_S17/Source_data.Fig_S17E/Source_data.Fig_S17E.stats.tsv]

# Number of splice isoforms in genes associated with mean CpG methylation frequencies in exonic regions of genes
# A complete dataset including per-gene DNA methylation rates in different types of sequence (cds, UTR, flanking, etc. ) is available in the SciLifeLab data repository: 10.17044/scilifelab.22786928
CpG Methylation	Number of genes (n)	Mean isoforms (n)	95% CI low	95% CI high
5	2345	1.826	0.064	0.066
15	1025	2.191	0.131	0.134
25	952	2.13	0.118	0.121
35	991	2.256	0.121	0.154
45	1092	2.443	0.164	0.144
55	1226	2.501	0.16	0.165
65	1363	2.439	0.128	0.138
75	1653	2.638	0.125	0.136
85	2910	2.576	0.089	0.096
95	6220	2.451	0.06	0.055
