# Supplementary material for: Ecological genomics in the Northern krill uncovers loci for local adaptation across ocean basins
Source: Nat Commun. 2024 Aug 1;15:6297. doi: 10.1038/s41467-024-50239-7 (PMC11294593; doi:10.1038/s41467-024-50239-7)
Supplement: Supplementary file 15 — Source Data [file 41467_2024_50239_MOESM15_ESM.zip › Source_data/Source_data.Fig_S17/Source_data.Fig_S17E/Source_data.Fig_S17E.gene_data.tsv]

# Per-gene number of splice isoforms and mean CpG methylation frequencies in exonic regions
# A complete dataset including per-gene DNA methylation rates in different types of sequence (cds, UTR, flanking, etc. ) is available in the SciLifeLab data repository: 10.17044/scilifelab.22786928
Gene	Exonic CpG sites	Mean DNA methylation at exonic CpG sites	Number of isoforms
REF_STRG_1_103821_XLOC_000012	39	16.9	1
REF_STRG_1_103857_XLOC_000022	34	94.4911764705882	1
REF_STRG_1_103868_XLOC_000028	4	72.475	1
REF_STRG_1_103873_XLOC_000031	2	59.95	1
REF_STRG_1_103903_XLOC_000043	4	76.9	1
REF_TRIN_5_00044_XLOC_000058	5	76.68	1
REF_STRG_1_103945_XLOC_000063	11	53.8727272727273	1
REF_STRG_1_103965_XLOC_000070	5	95.34	2
REF_TRIN_3_00723_XLOC_000131	4	72.725	1
COM_SPAL_1_000032_XLOC_000138	20	94.24	3
REF_TRIN_9_02235_XLOC_000142	16	85.7	1
REF_STRG_1_104149_XLOC_000173	7	89.0571428571428	2
REF_STRG_1_104188_XLOC_000189	3	30	1
REF_TRIN_10_02508_XLOC_000204	16	90.0125	2
REF_STRG_1_104227_XLOC_000208	5	87.7	3
REF_STRG_1_104270_XLOC_000229	6	80.3	1
REF_STRG_1_104315_XLOC_000245	6	94.4166666666667	1
REF_STRG_1_104320_XLOC_000250	17	3.30588235294118	1
COM_SPAL_1_000055_XLOC_000252	52	73.3	2
REF_STRG_1_104336_XLOC_000257	2	100	1
REF_STRG_1_104339_XLOC_000259	19	91.0052631578947	6
COM_SPAL_1_000061_XLOC_000265	7	0	1
REF_STRG_1_104433_XLOC_000302	41	91.6170731707317	1
REF_STRG_1_104434_XLOC_000304	1	90	1
REF_TRIN_1_01090_XLOC_000305	6	95.3	1
REF_STRG_1_104458_XLOC_000318	5	97	1
REF_TRIN_16_04483_XLOC_000335	8	96.95	1
REF_TRIN_9_00167_XLOC_000336	1	100	1
COM_SPAL_1_000085_XLOC_000347	6	19.6833333333333	2
REF_STRG_1_104516_XLOC_000353	74	32.5635135135135	3
REF_STRG_1_104524_XLOC_000358	16	76.41875	1
REF_STRG_1_104526_XLOC_000360	1	0	1
REF_STRG_1_104568_XLOC_000380	8	29.2	1
REF_STRG_1_104587_XLOC_000387	4	82.9	1
REF_STRG_1_104598_XLOC_000391	26	61.55	1
REF_STRG_1_104604_XLOC_000394	9	95.8666666666667	2
REF_STRG_1_104616_XLOC_000400	10	98.4	1
REF_STRG_1_104641_XLOC_000411	11	66.9636363636364	1
REF_TRIN_14_03104_XLOC_000423	20	25.38	1
REF_STRG_1_104684_XLOC_000440	3	94.4333333333333	1
REF_STRG_1_104697_XLOC_000444	26	91.8307692307692	1
REF_STRG_1_104704_XLOC_000448	23	31.695652173913	3
REF_STRG_1_104721_XLOC_000455	3	96.6666666666667	1
COM_SPAL_1_000111_XLOC_000456	19	95.221052631579	1
REF_STRG_1_104736_XLOC_000463	5	85.24	1
REF_STRG_1_104759_XLOC_000468	8	95.2875	2
REF_STRG_1_104770_XLOC_000472	1	90	1
REF_TRIN_9_01341_XLOC_000496	1	61.5	2
REF_STRG_1_104843_XLOC_000501	8	91.0125	1
REF_STRG_1_104849_XLOC_000506	11	76.0818181818182	1
REF_TRIN_4_03784_XLOC_000513	7	90.0142857142857	2
REF_STRG_1_104890_XLOC_000525	17	76.5941176470588	1
REF_STRG_1_104891_XLOC_000526	32	73.14375	3
COM_SPAL_1_000127_XLOC_000528	8	94.775	1
REF_TRIN_1_01496_XLOC_000531	7	93.8142857142857	1
REF_STRG_1_104932_XLOC_000551	1	100	1
REF_STRG_1_104938_XLOC_000553	1	100	1
REF_STRG_1_104955_XLOC_000563	4	93.575	1
REF_STRG_1_104956_XLOC_000564	25	70.612	4
REF_STRG_1_105009_XLOC_000584	6	90.55	1
REF_STRG_1_105014_XLOC_000586	4	8.85	1
REF_STRG_1_105023_XLOC_000591	15	39.7266666666667	1
REF_STRG_1_105088_XLOC_000621	12	97.2416666666667	1
COM_SPAL_1_000159_XLOC_000628	34	95.6617647058824	1
REF_STRG_1_105146_XLOC_000651	67	92.9940298507463	1
REF_TRIN_1_00332_XLOC_000672	3	2.23333333333333	1
REF_STRG_1_105208_XLOC_000685	12	27.2666666666667	2
COM_SPAL_1_000171_XLOC_000696	37	82.0405405405405	9
REF_STRG_1_105241_XLOC_000703	16	6.90625	1
REF_STRG_1_105250_XLOC_000711	16	25.0625	2
REF_STRG_1_105283_XLOC_000726	8	10.0375	1
REF_STRG_1_105286_XLOC_000727	10	73.29	1
REF_TRIN_2_04119_XLOC_000747	29	15.1896551724138	1
REF_STRG_1_105383_XLOC_000778	21	42.4904761904762	1
REF_STRG_1_105384_XLOC_000779	15	96.7533333333333	1
REF_STRG_1_105403_XLOC_000784	6	22.8	1
REF_STRG_1_105444_XLOC_000808	5	49.64	1
COM_SPAL_1_000192_XLOC_000824	12	86.4583333333333	1
REF_TRIN_1_00772_XLOC_000826	1	0	1
REF_STRG_1_105511_XLOC_000844	43	72.1023255813953	1
REF_TRIN_7_01136_XLOC_000861	10	76.67	2
REF_STRG_1_105605_XLOC_000888	25	51.576	1
REF_STRG_1_105617_XLOC_000899	42	38.7357142857143	2
REF_STRG_1_105631_XLOC_000908	59	1.02203389830508	1
REF_STRG_1_105683_XLOC_000934	2	90	1
REF_TRIN_16_02401_XLOC_000939	13	98.6846153846154	1
REF_TRIN_11_01314_XLOC_000941	8	86.475	2
REF_STRG_1_105784_XLOC_000992	7	93.4857142857143	1
REF_STRG_1_105795_XLOC_000998	47	92.7489361702128	1
REF_STRG_1_105824_XLOC_001021	6	87.3166666666667	1
REF_STRG_1_105834_XLOC_001024	11	6.81818181818182	3
REF_STRG_1_105840_XLOC_001026	10	26.06	1
REF_STRG_1_105841_XLOC_001027	11	7.08181818181818	1
REF_TRIN_12_00151_XLOC_001030	1	0	1
REF_STRG_1_105866_XLOC_001035	35	53.3171428571429	7
COM_SPAL_1_000237_XLOC_001064	3	0	1
REF_STRG_1_105953_XLOC_001076	23	45.8521739130435	1
REF_TRIN_8_03323_XLOC_001082	22	87.9909090909091	1
REF_STRG_1_106003_XLOC_001096	5	96.92	1
COM_SPAL_1_000245_XLOC_001103	17	93.1058823529412	1
REF_STRG_1_106044_XLOC_001116	9	0	1
REF_STRG_1_106048_XLOC_001118	16	95.63125	2
REF_STRG_1_106211_XLOC_001187	79	90.1822784810127	4
REF_STRG_1_106223_XLOC_001203	31	97.7612903225807	1
REF_STRG_1_106232_XLOC_001201	130	36.2046153846154	2
REF_STRG_1_106282_XLOC_001237	4	94.85	2
REF_STRG_1_106338_XLOC_001260	8	98.625	1
REF_STRG_1_106360_XLOC_001274	11	22.8272727272727	3
REF_STRG_1_106376_XLOC_001280	19	57.8210526315789	1
COM_SPAL_1_000297_XLOC_001301	11	67.4909090909091	4
REF_STRG_1_106434_XLOC_001307	1	0	1
COM_SPAL_1_000299_XLOC_001314	22	82.3	2
REF_STRG_1_106454_XLOC_001315	17	98.2352941176471	1
REF_STRG_1_106531_XLOC_001347	7	92.0571428571429	1
REF_STRG_1_106565_XLOC_001370	6	92.5666666666667	1
REF_STRG_1_106573_XLOC_001377	6	43.2	1
REF_STRG_1_106599_XLOC_001392	52	94.2403846153846	1
REF_STRG_1_44602_XLOC_001397	64	38.03125	5
REF_STRG_1_106617_XLOC_001408	2	100	1
COM_SPAL_1_000319_XLOC_001426	24	13.3541666666667	1
REF_STRG_1_106677_XLOC_001449	14	88.45	1
REF_TRIN_11_02653_XLOC_001452	12	6.06666666666667	3
REF_STRG_1_106686_XLOC_001455	9	67.6333333333333	1
REF_TRIN_9_01132_XLOC_001464	3	18.2	2
REF_STRG_1_106718_XLOC_001472	8	21.175	1
REF_STRG_1_106733_XLOC_001480	22	56.9636363636364	1
REF_STRG_1_106750_XLOC_001489	18	95.0333333333333	1
REF_STRG_1_106793_XLOC_001505	15	32.6733333333333	2
REF_STRG_1_106833_XLOC_001530	15	92.66	1
REF_STRG_1_106835_XLOC_001533	7	46.6	1
REF_STRG_1_106876_XLOC_001557	5	94.7	1
REF_STRG_1_106896_XLOC_001570	20	94.925	1
REF_STRG_1_106935_XLOC_001589	17	1.71764705882353	4
REF_TRIN_5_01857_XLOC_001603	8	37.95	1
REF_TRIN_16_03551_XLOC_001611	16	0	2
REF_STRG_1_106983_XLOC_001612	4	25	1
COM_SPAL_1_000355_XLOC_001637	22	60.1909090909091	1
REF_TRIN_16_03205_XLOC_001653	3	93.3333333333333	1
REF_STRG_1_107176_XLOC_001724	26	58.0769230769231	1
REF_STRG_1_107282_XLOC_001785	2	100	1
REF_STRG_1_107307_XLOC_001799	9	78.9333333333333	1
REF_STRG_1_107318_XLOC_001806	20	77.025	2
COM_SPAL_1_000382_XLOC_001822	3	94.4666666666667	1
REF_STRG_1_107346_XLOC_001825	17	67.2823529411765	1
REF_STRG_1_107379_XLOC_001853	20	88.955	1
REF_STRG_1_107412_XLOC_001879	6	87.8833333333333	1
COM_SPAL_1_000394_XLOC_001891	18	87.3222222222222	1
REF_STRG_1_107493_XLOC_001931	19	91.4947368421053	1
REF_STRG_1_107495_XLOC_001933	18	19.0555555555556	1
COM_SPAL_1_000402_XLOC_001949	38	95.2315789473684	1
REF_STRG_1_107542_XLOC_001964	7	0	1
REF_STRG_1_107558_XLOC_001972	3	85.7333333333333	1
REF_STRG_1_107587_XLOC_001990	2	93.35	1
REF_STRG_1_107611_XLOC_002003	28	73.125	1
REF_STRG_1_107613_XLOC_002006	22	59.3636363636364	2
REF_STRG_1_107625_XLOC_002015	1	100	1
REF_STRG_1_107639_XLOC_002023	4	98.225	1
REF_STRG_1_107645_XLOC_002028	75	94.6293333333333	3
REF_STRG_1_107648_XLOC_002029	12	92.7166666666667	1
REF_TRIN_11_02461_XLOC_002034	4	100	1
REF_STRG_1_107677_XLOC_002046	13	66.2153846153846	1
REF_STRG_1_107679_XLOC_002048	49	96.7285714285714	2
REF_STRG_1_107693_XLOC_002056	15	3.98	1
REF_STRG_1_107704_XLOC_002063	15	62.52	1
REF_STRG_1_107710_XLOC_002068	2	10	1
REF_STRG_1_107732_XLOC_002083	8	95.375	1
REF_STRG_1_107807_XLOC_002120	8	20.4375	1
REF_STRG_1_107834_XLOC_002139	3	0	1
COM_SPAL_1_000427_XLOC_002142	5	94.06	1
REF_STRG_1_107849_XLOC_002147	6	56.0833333333333	1
REF_STRG_1_107865_XLOC_002160	4	93.025	1
REF_STRG_1_107882_XLOC_002176	6	92.5166666666667	1
REF_STRG_1_107888_XLOC_002180	7	83.4571428571429	1
REF_STRG_1_107894_XLOC_002183	2	0	1
REF_STRG_1_107929_XLOC_002200	14	41.55	1
REF_STRG_1_107948_XLOC_002207	39	66.748717948718	2
REF_TRIN_16_00160_XLOC_002219	28	89.8142857142857	1
REF_STRG_1_107984_XLOC_002227	4	61.475	1
REF_STRG_1_108027_XLOC_002253	54	77.7018518518519	1
REF_STRG_1_108061_XLOC_002279	36	36.0972222222222	1
REF_TRIN_1_01731_XLOC_002278	4	61.125	1
REF_STRG_1_108079_XLOC_002289	7	31.4285714285714	2
REF_STRG_1_108082_XLOC_002292	6	98.3333333333333	1
REF_STRG_1_108109_XLOC_002303	2	90	1
COM_SPAL_1_000462_XLOC_002322	33	3.2030303030303	1
REF_STRG_1_108152_XLOC_002330	53	89.6169811320755	2
REF_STRG_1_108158_XLOC_002333	35	84.2142857142857	1
REF_STRG_1_108162_XLOC_002337	13	42.1076923076923	1
REF_STRG_1_108164_XLOC_002338	5	92	1
COM_SPAL_1_000469_XLOC_002352	2	22	1
REF_STRG_1_108205_XLOC_002365	29	43.2586206896552	1
REF_TRIN_4_01321_XLOC_002385	7	37.0714285714286	1
REF_STRG_1_108279_XLOC_002415	3	0	1
REF_STRG_1_108311_XLOC_002444	11	97.9	1
REF_STRG_1_108328_XLOC_002457	2	96.15	1
REF_STRG_1_108338_XLOC_002463	41	95.6341463414634	1
REF_STRG_1_108354_XLOC_002475	21	87.7428571428571	1
REF_STRG_1_108418_XLOC_002518	6	0	1
REF_STRG_1_108429_XLOC_002528	9	98.2888888888889	1
REF_STRG_1_108430_XLOC_002529	15	58.0533333333333	4
REF_STRG_1_108446_XLOC_002544	2	100	1
REF_STRG_1_108455_XLOC_002552	8	91.7375	1
REF_STRG_1_108505_XLOC_002587	14	9.25	1
REF_STRG_1_108506_XLOC_002588	19	93.8526315789474	1
REF_STRG_1_108521_XLOC_002604	22	55.5227272727273	1
REF_STRG_1_108525_XLOC_002608	1	63.6	1
COM_SPAL_1_000523_XLOC_002621	14	92.6785714285714	1
REF_STRG_1_108550_XLOC_002628	16	20.0375	1
REF_STRG_1_108562_XLOC_002639	20	39.83	1
REF_STRG_1_108670_XLOC_002712	4	4.15	1
REF_STRG_1_108690_XLOC_002724	5	64.56	1
REF_STRG_1_108696_XLOC_002729	33	1.05757575757576	1
REF_STRG_1_108699_XLOC_002732	10	66.15	2
REF_STRG_1_108714_XLOC_002743	21	93.9666666666667	1
REF_STRG_1_108723_XLOC_002750	10	94.7	1
REF_STRG_1_108808_XLOC_002800	14	7.25714285714286	2
REF_STRG_1_108836_XLOC_002816	1	94.1	1
REF_STRG_1_108859_XLOC_002831	3	50.5333333333333	1
REF_STRG_1_108883_XLOC_002846	10	87.79	1
REF_STRG_1_108891_XLOC_002853	28	85.175	1
REF_STRG_1_108898_XLOC_002860	17	31.6705882352941	2
REF_STRG_1_108929_XLOC_002886	1	0	1
REF_STRG_1_108936_XLOC_002894	7	9.95714285714286	1
REF_STRG_1_108952_XLOC_002906	5	77.28	1
REF_STRG_1_108960_XLOC_002913	6	86.2833333333333	1
REF_STRG_1_108974_XLOC_002921	7	28.0857142857143	1
REF_STRG_1_108975_XLOC_002922	7	7.72857142857143	1
REF_TRIN_12_03403_XLOC_002925	9	98.8888888888889	1
REF_STRG_1_109013_XLOC_002939	10	1.6	2
REF_TRIN_6_00116_XLOC_002956	3	94.7666666666667	1
REF_STRG_1_109063_XLOC_002981	26	3.29615384615385	1
REF_STRG_1_109075_XLOC_002992	41	79.2780487804878	1
REF_STRG_1_109109_XLOC_003019	9	92.9	1
REF_STRG_1_109122_XLOC_003029	23	89.604347826087	1
REF_STRG_1_109134_XLOC_003040	11	95.1636363636364	1
REF_TRIN_16_01725_XLOC_003042	18	93.1777777777778	1
REF_STRG_1_109153_XLOC_003057	22	57.3954545454545	2
REF_STRG_1_109154_XLOC_003058	32	89.496875	2
REF_STRG_1_109199_XLOC_003089	4	83.15	1
REF_STRG_1_109206_XLOC_003092	16	2.95625	1
REF_TRIN_8_02550_XLOC_003107	2	0	1
REF_STRG_1_109305_XLOC_003156	1	90	3
COM_SPAL_1_000618_XLOC_003181	18	95.4722222222222	3
REF_STRG_1_109369_XLOC_003202	14	94.5428571428571	1
REF_STRG_1_109404_XLOC_003221	5	0	1
REF_STRG_1_109407_XLOC_003222	1	100	1
REF_STRG_1_109422_XLOC_003233	12	13.6333333333333	4
REF_STRG_1_109435_XLOC_003241	16	89.49375	1
REF_STRG_1_109436_XLOC_003242	25	21.556	1
REF_STRG_1_109440_XLOC_003245	9	89.2666666666667	1
REF_STRG_1_109452_XLOC_003254	11	90.1	1
REF_STRG_1_109455_XLOC_003257	9	94.5444444444444	1
REF_STRG_1_109467_XLOC_003265	9	95.8444444444444	1
REF_STRG_1_109477_XLOC_003273	3	88.0666666666667	1
REF_STRG_1_109497_XLOC_003281	28	3.14642857142857	1
REF_STRG_1_109519_XLOC_003295	19	91.2684210526316	1
REF_STRG_1_109541_XLOC_003308	4	100	1
REF_STRG_1_109545_XLOC_003313	20	94.3	1
REF_STRG_1_109583_XLOC_003345	1	7.7	1
REF_STRG_1_109589_XLOC_003351	4	52.05	1
REF_STRG_1_109626_XLOC_003371	6	99.1666666666667	1
REF_STRG_1_109640_XLOC_003384	25	3.828	1
REF_STRG_1_109644_XLOC_003385	37	95.227027027027	1
REF_STRG_1_109667_XLOC_003407	21	3.06666666666667	2
REF_STRG_1_109676_XLOC_003412	4	100	1
COM_SPAL_1_000662_XLOC_003431	25	77.172	1
COM_SPAL_1_000663_XLOC_003434	9	84.0111111111111	2
REF_STRG_1_109704_XLOC_003440	1	100	1
REF_STRG_1_109726_XLOC_003462	46	1.95	1
REF_STRG_1_109747_XLOC_003481	2	0	1
REF_STRG_1_109790_XLOC_003507	24	14.5	1
REF_STRG_1_109798_XLOC_003512	29	93.248275862069	1
REF_STRG_1_109814_XLOC_003527	3	82.2333333333333	1
REF_STRG_1_109857_XLOC_003563	14	16.6142857142857	1
REF_TRIN_9_02685_XLOC_003565	4	87.5	1
REF_STRG_1_109872_XLOC_003574	20	93.825	1
REF_STRG_1_109873_XLOC_003575	6	95.45	1
REF_STRG_1_109891_XLOC_003587	7	66.0285714285714	1
REF_STRG_1_109936_XLOC_003624	5	20	3
REF_TRIN_13_00647_XLOC_003643	1	100	2
REF_STRG_1_110002_XLOC_003673	40	71.46	1
REF_TRIN_6_03219_XLOC_003685	5	100	1
REF_STRG_1_110026_XLOC_003687	30	64.5033333333333	1
REF_STRG_1_110046_XLOC_003705	4	51.25	1
REF_STRG_1_110052_XLOC_003707	14	88.0714285714286	1
REF_TRIN_3_03831_XLOC_003710	1	18.2	1
REF_TRIN_6_01643_XLOC_003720	9	91.1666666666667	1
REF_STRG_1_110073_XLOC_003722	33	67.6030303030303	1
REF_STRG_1_110076_XLOC_003725	10	86.62	2
REF_STRG_1_110091_XLOC_003735	7	56.6285714285714	1
REF_STRG_1_110105_XLOC_003746	34	94.8147058823529	1
REF_STRG_1_110113_XLOC_003753	8	5.6875	1
REF_STRG_1_110129_XLOC_003765	6	95.15	1
REF_STRG_1_110149_XLOC_003782	14	89.2071428571428	3
REF_TRIN_16_03707_XLOC_003795	2	100	1
REF_TRIN_16_03650_XLOC_003830	29	10.7103448275862	1
REF_STRG_1_110243_XLOC_003854	4	3.475	1
REF_STRG_1_110244_XLOC_003855	19	93.4263157894737	1
REF_STRG_1_110245_XLOC_003856	37	35.3810810810811	1
REF_STRG_1_110247_XLOC_003858	29	87.8551724137931	1
REF_TRIN_1_01657_XLOC_003891	17	97.364705882353	1
REF_STRG_1_110309_XLOC_003901	9	95.8555555555556	1
REF_STRG_1_110325_XLOC_003914	23	96.1391304347826	1
REF_STRG_1_110371_XLOC_003955	2	100	1
REF_STRG_1_110375_XLOC_003959	3	100	1
REF_STRG_1_110391_XLOC_003972	24	69.4791666666667	1
REF_STRG_1_110411_XLOC_003982	16	0.9625	1
REF_TRIN_1_01850_XLOC_003985	6	2.23333333333333	1
REF_STRG_1_110456_XLOC_004018	42	28.8357142857143	1
REF_STRG_1_110485_XLOC_004046	4	89.75	1
REF_STRG_1_110490_XLOC_004050	6	29.1	1
REF_STRG_1_110524_XLOC_004074	32	95.965625	1
REF_TRIN_13_01736_XLOC_004089	10	1.91	1
REF_TRIN_16_02204_XLOC_004103	2	84.9	2
REF_STRG_1_110577_XLOC_004124	4	94.9	1
REF_STRG_1_110604_XLOC_004145	25	79.536	1
REF_STRG_1_110610_XLOC_004151	10	47.28	1
REF_STRG_1_110636_XLOC_004171	6	82.4333333333333	1
REF_STRG_1_110676_XLOC_004197	4	73.325	1
REF_STRG_1_110693_XLOC_004207	4	93.675	1
REF_STRG_1_110702_XLOC_004212	5	8.62	1
REF_STRG_1_110731_XLOC_004235	3	100	1
REF_STRG_1_110766_XLOC_004267	1	100	2
REF_STRG_1_110817_XLOC_004312	2	4.15	1
REF_STRG_1_110819_XLOC_004314	3	94.4	1
REF_TRIN_13_02933_XLOC_004335	12	96.0666666666667	2
REF_STRG_1_110851_XLOC_004343	13	4.43846153846154	1
REF_TRIN_10_03267_XLOC_004401	2	45.45	2
REF_STRG_1_110933_XLOC_004410	5	98	1
REF_TRIN_1_01958_XLOC_004445	2	96.15	1
REF_TRIN_6_03161_XLOC_004447	6	92.9166666666667	1
REF_STRG_1_110978_XLOC_004451	25	7.056	2
COM_SPAL_1_000824_XLOC_004483	15	85.7466666666667	1
REF_STRG_1_111028_XLOC_004488	16	0.86875	1
REF_STRG_1_111045_XLOC_004504	18	67.0777777777778	1
COM_SPAL_1_000836_XLOC_004551	3	100	1
REF_STRG_1_111102_XLOC_004554	14	61.2214285714286	1
REF_STRG_1_111104_XLOC_004556	7	4.72857142857143	1
REF_STRG_1_111153_XLOC_004596	11	78.2909090909091	1
REF_STRG_1_111154_XLOC_004597	4	2.075	1
REF_STRG_1_111172_XLOC_004614	10	1.01	2
REF_STRG_1_111180_XLOC_004621	4	98.525	1
REF_STRG_1_111207_XLOC_004643	18	93.0444444444445	1
REF_STRG_1_111215_XLOC_004651	18	88.4055555555556	1
REF_STRG_1_111233_XLOC_004665	5	96	1
REF_STRG_1_111240_XLOC_004674	28	46.8821428571429	1
REF_STRG_1_111254_XLOC_004687	22	49.4272727272727	3
REF_STRG_1_111277_XLOC_004708	5	10	1
REF_STRG_1_111284_XLOC_004712	21	8.24285714285714	1
REF_TRIN_2_02428_XLOC_004711	13	28.7307692307692	1
REF_STRG_1_111300_XLOC_004723	21	80.3333333333333	1
COM_SPAL_1_000865_XLOC_004728	20	92.89	2
REF_STRG_1_111326_XLOC_004744	9	40.5777777777778	1
REF_STRG_1_111336_XLOC_004754	2	90	1
REF_STRG_1_111343_XLOC_004761	3	100	2
REF_STRG_1_111351_XLOC_004768	1	81.8	3
REF_STRG_1_111395_XLOC_004806	2	100	1
REF_STRG_1_111416_XLOC_004826	33	59.9909090909091	1
REF_STRG_1_111448_XLOC_004859	3	19.0666666666667	1
REF_STRG_1_111460_XLOC_004868	7	1.3	1
REF_STRG_1_111464_XLOC_004872	5	100	1
REF_STRG_1_111481_XLOC_004887	47	12.1340425531915	1
REF_STRG_1_111485_XLOC_004891	58	90.7068965517241	1
COM_SPAL_1_000883_XLOC_004898	6	6.95	2
REF_STRG_1_111513_XLOC_004918	6	100	1
REF_STRG_1_111523_XLOC_004926	9	19.2777777777778	1
REF_STRG_1_111581_XLOC_004978	1	10	3
REF_STRG_1_111604_XLOC_005001	3	93.9333333333333	1
REF_STRG_1_111662_XLOC_005052	18	96.2055555555556	1
REF_STRG_1_111695_XLOC_005087	2	90.85	1
REF_STRG_1_111716_XLOC_005105	3	27.7666666666667	1
REF_STRG_1_111745_XLOC_005136	8	23.725	1
REF_STRG_1_111750_XLOC_005140	8	95.9	1
REF_STRG_1_111788_XLOC_005170	23	84.3043478260869	2
REF_STRG_1_111889_XLOC_005259	6	100	1
REF_STRG_1_111900_XLOC_005269	13	96.0230769230769	1
REF_STRG_1_111909_XLOC_005276	4	83.1	1
REF_STRG_1_111912_XLOC_005279	5	98.34	1
REF_STRG_1_111918_XLOC_005285	2	83.05	1
REF_STRG_1_111978_XLOC_005338	8	64.3	1
REF_STRG_1_112029_XLOC_005391	1	0	1
REF_STRG_1_112038_XLOC_005399	4	100	2
REF_STRG_1_112042_XLOC_005402	1	100	1
REF_STRG_1_112051_XLOC_005410	3	90	1
REF_STRG_1_112152_XLOC_005504	6	98.8166666666667	1
REF_STRG_1_112198_XLOC_005546	15	8.22666666666667	1
COM_SPAL_1_000966_XLOC_005579	5	94	1
REF_TRIN_3_03401_XLOC_005581	9	17.3111111111111	1
REF_STRG_1_112327_XLOC_005670	9	66.8666666666667	1
REF_STRG_1_112328_XLOC_005671	2	95.2	1
REF_STRG_1_112335_XLOC_005677	19	2.06315789473684	1
REF_TRIN_6_01356_XLOC_005702	10	98.17	1
REF_STRG_1_112371_XLOC_005711	1	58.3	1
REF_STRG_1_112375_XLOC_005715	42	2.43095238095238	1
REF_STRG_1_112463_XLOC_005803	16	83.1375	1
REF_STRG_1_112515_XLOC_005856	4	3.85	1
REF_STRG_1_112534_XLOC_005873	16	98.58125	1
REF_STRG_1_112535_XLOC_005875	1	100	1
REF_STRG_1_112561_XLOC_005899	9	65.2111111111111	1
REF_STRG_1_112606_XLOC_005944	4	81.675	1
REF_STRG_1_112672_XLOC_006011	9	0	1
REF_STRG_1_112721_XLOC_006056	6	89.55	1
REF_STRG_1_112769_XLOC_006102	4	38.45	2
REF_STRG_1_112854_XLOC_006190	13	7.16153846153846	1
COM_SPAL_1_001034_XLOC_006197	15	94.62	1
REF_TRIN_9_02063_XLOC_006209	12	92.7916666666667	1
REF_STRG_1_112888_XLOC_006221	4	20	1
REF_TRIN_16_03148_XLOC_006226	6	94.3	1
REF_STRG_1_112913_XLOC_006243	22	94.9090909090909	1
REF_TRIN_15_02812_XLOC_006285	3	9.4	1
REF_STRG_1_112965_XLOC_006292	18	65.6833333333333	2
REF_STRG_1_112970_XLOC_006297	5	87.44	1
REF_STRG_1_112989_XLOC_006316	19	69.4473684210526	1
REF_STRG_1_113047_XLOC_006376	11	96.8090909090909	1
REF_TRIN_2_03865_XLOC_006439	8	4.1625	1
COM_SPAL_1_001068_XLOC_006476	34	81.8735294117647	2
COM_SPAL_1_001069_XLOC_006477	36	92.4222222222222	2
REF_STRG_1_113182_XLOC_006516	8	91.4875	1
COM_SPAL_1_001087_XLOC_006639	13	91.2384615384615	1
REF_STRG_1_113347_XLOC_006674	5	98.66	1
REF_TRIN_6_02951_XLOC_006678	7	92.2	1
COM_SPAL_1_001093_XLOC_006718	15	98.6866666666667	1
REF_STRG_1_113395_XLOC_006723	43	1.88604651162791	1
REF_STRG_1_113471_XLOC_006799	4	88.575	1
REF_TRIN_11_03518_XLOC_006888	8	97.6375	1
REF_STRG_1_113655_XLOC_006984	9	31.5	1
REF_STRG_1_113726_XLOC_007056	11	81.8	3
REF_STRG_1_113809_XLOC_007138	4	90.225	1
REF_STRG_1_113889_XLOC_007221	5	4	1
REF_STRG_1_113915_XLOC_007247	3	97.4333333333333	1
REF_STRG_1_114059_XLOC_007400	11	95.6727272727273	1
REF_STRG_1_114060_XLOC_007401	1	0	1
REF_STRG_1_114099_XLOC_007440	3	96.6666666666667	1
REF_STRG_1_114101_XLOC_007442	7	92.9142857142857	1
REF_STRG_1_114110_XLOC_007451	3	0	1
COM_SPAL_1_001170_XLOC_007464	48	95.9708333333333	1
REF_STRG_1_114148_XLOC_007498	21	95.4095238095238	2
REF_STRG_1_114174_XLOC_007526	1	0	2
REF_TRIN_3_03421_XLOC_007533	2	50	1
REF_STRG_1_114269_XLOC_007623	12	74.3416666666667	1
REF_TRIN_9_03327_XLOC_007660	15	64.7533333333333	1
REF_STRG_1_114411_XLOC_007792	6	67.3333333333333	1
REF_STRG_1_114433_XLOC_007818	6	60	1
REF_TRIN_16_00586_XLOC_007852	8	96.4	1
REF_STRG_1_114492_XLOC_007880	1	91.7	1
REF_STRG_1_114495_XLOC_007883	6	37.8833333333333	1
REF_STRG_1_114510_XLOC_007898	26	0	1
REF_STRG_1_114543_XLOC_007931	42	82.3857142857143	1
REF_STRG_1_114574_XLOC_007964	5	13.46	1
REF_STRG_1_114583_XLOC_007973	2	96.15	1
REF_STRG_1_114609_XLOC_008000	9	96.4333333333333	1
REF_STRG_1_60359_XLOC_008045	97	53.0154639175258	3
REF_TRIN_14_01426_XLOC_008059	56	69.8625	7
REF_STRG_1_114699_XLOC_008098	14	11.1071428571429	1
REF_STRG_1_60978_XLOC_008194	7	49.5857142857143	1
REF_STRG_1_114818_XLOC_008223	7	45.3428571428571	1
REF_STRG_1_114921_XLOC_008330	4	61.6	1
REF_STRG_1_115015_XLOC_008432	4	100	1
REF_STRG_1_64511_XLOC_008442	26	44.5961538461538	1
REF_TRIN_16_01616_XLOC_008451	2	97.5	1
REF_STRG_1_65979_XLOC_008455	56	55.9410714285714	4
REF_STRG_1_66044_XLOC_008456	48	32.3395833333333	2
COM_SPAL_1_001247_XLOC_008457	12	3.19166666666667	2
COM_SPAL_1_001249_XLOC_008462	30	7.05333333333333	1
REF_STRG_1_67171_XLOC_008467	12	62.7166666666667	1
REF_STRG_1_67172_XLOC_008468	6	52.3833333333333	1
REF_STRG_1_67173_XLOC_008469	14	81.1785714285714	1
COM_SPAL_1_001253_XLOC_008470	53	94.1754716981132	1
COM_SPAL_1_001255_XLOC_008471	39	28.5230769230769	2
REF_STRG_1_70705_XLOC_008479	13	75.2	3
COM_SPAL_1_001258_XLOC_008484	37	34.8675675675676	5
COM_SPAL_1_001262_XLOC_008497	16	90.6625	1
REF_STRG_1_73126_XLOC_008500	8	97.225	1
REF_STRG_1_73613_XLOC_008509	40	83.38	3
REF_TRIN_13_02049_XLOC_008511	14	32.15	1
REF_STRG_1_73744_XLOC_008512	48	36.0625	1
REF_STRG_1_74062_XLOC_008516	72	28.7930555555555	1
COM_SPAL_1_001271_XLOC_008531	82	89.430487804878	2
REF_STRG_1_75084_XLOC_008541	25	83.016	1
REF_STRG_1_75108_XLOC_008542	41	49.1682926829268	4
REF_STRG_1_75326_XLOC_008544	14	18.5642857142857	1
REF_STRG_1_75505_XLOC_008546	35	82.0485714285714	1
REF_STRG_1_75509_XLOC_008548	13	73.9153846153846	1
REF_STRG_1_75801_XLOC_008555	20	41.645	14
REF_STRG_1_76282_XLOC_008562	19	0	1
REF_STRG_1_76283_XLOC_008563	20	1.575	2
COM_SPAL_1_001291_XLOC_008564	47	77.5872340425532	1
REF_STRG_1_76319_XLOC_008567	54	2.95740740740741	6
REF_STRG_1_76397_XLOC_008572	10	68.95	1
REF_STRG_1_76398_XLOC_008571	1	90	1
REF_STRG_1_76414_XLOC_008576	51	90.6078431372549	1
REF_STRG_1_76464_XLOC_008580	48	82.9770833333333	2
REF_STRG_1_76465_XLOC_008581	47	67.7765957446808	1
REF_STRG_1_76664_XLOC_008582	59	87.2830508474576	8
REF_STRG_1_76677_XLOC_008585	18	44.9388888888889	1
REF_STRG_1_76847_XLOC_008589	11	92.0363636363636	1
COM_SPAL_1_001305_XLOC_008600	31	30.3838709677419	2
REF_TRIN_1_01301_XLOC_008606	6	99.0166666666667	1
REF_TRIN_8_02083_XLOC_008610	62	37.3854838709677	10
REF_TRIN_12_03123_XLOC_008620	22	67.4454545454545	2
REF_STRG_1_78201_XLOC_008625	13	17.5153846153846	3
REF_STRG_1_78205_XLOC_008626	71	83.4408450704225	13
REF_STRG_1_78713_XLOC_008635	10	82.89	1
REF_STRG_1_78977_XLOC_008640	12	74.1333333333333	4
REF_TRIN_9_00299_XLOC_008653	85	94.1129411764706	5
REF_TRIN_14_03138_XLOC_008654	3	93.6333333333333	1
REF_TRIN_15_02200_XLOC_008655	24	97.8208333333333	1
REF_STRG_1_79308_XLOC_008660	200	93.501	3
REF_STRG_1_79424_XLOC_008662	165	85.6575757575757	4
REF_STRG_1_79576_XLOC_008667	15	8.78666666666667	2
COM_SPAL_1_001336_XLOC_008670	19	89.6736842105263	4
REF_TRIN_2_00640_XLOC_008673	3	50	1
REF_STRG_1_80277_XLOC_008685	7	58.4142857142857	1
REF_STRG_1_80438_XLOC_008689	7	27.3428571428571	1
REF_STRG_1_80737_XLOC_008697	27	72.937037037037	4
REF_STRG_1_80774_XLOC_008701	12	42.6083333333333	1
REF_STRG_1_80904_XLOC_008704	9	60.3222222222222	1
REF_TRIN_2_00501_XLOC_008705	12	87.9333333333333	1
COM_SPAL_1_001351_XLOC_008714	104	83.3894230769231	3
REF_STRG_1_81616_XLOC_008717	24	26.5541666666667	1
REF_STRG_1_81805_XLOC_008722	11	25.7363636363636	2
REF_STRG_1_81985_XLOC_008726	17	59.3470588235294	1
COM_SPAL_1_001361_XLOC_008735	84	90.8845238095238	8
COM_SPAL_1_001365_XLOC_008741	35	81.0942857142857	1
REF_STRG_1_82336_XLOC_008748	64	86.065625	11
REF_STRG_1_82431_XLOC_008750	50	22.266	1
REF_STRG_1_82536_XLOC_008760	23	85.495652173913	2
REF_STRG_1_82756_XLOC_008764	28	50.4571428571429	1
REF_STRG_1_83138_XLOC_008788	15	69.2533333333333	1
REF_STRG_1_83158_XLOC_008790	5	88	4
COM_SPAL_1_001382_XLOC_008797	60	87.8183333333333	4
REF_STRG_1_83226_XLOC_008799	20	45.645	2
REF_STRG_1_83443_XLOC_008818	14	53.6857142857143	1
REF_STRG_1_83641_XLOC_008836	51	15.9980392156863	2
REF_STRG_1_83645_XLOC_008839	16	66.1625	12
REF_STRG_1_83669_XLOC_008843	30	62.0466666666667	1
COM_SPAL_1_001397_XLOC_008845	21	37.9714285714286	2
REF_TRIN_12_02821_XLOC_008848	16	73.1	2
REF_STRG_1_83832_XLOC_008851	31	66.241935483871	2
REF_STRG_1_84002_XLOC_008854	20	93.315	1
REF_STRG_1_84077_XLOC_008860	10	21.84	6
REF_STRG_1_84100_XLOC_008861	2	8.35	1
COM_SPAL_1_001404_XLOC_008863	8	1.9	1
REF_STRG_1_84303_XLOC_008875	15	38.84	4
REF_STRG_1_84753_XLOC_008886	24	53.3375	1
COM_SPAL_1_001410_XLOC_008892	54	1.81666666666667	1
REF_TRIN_1_02229_XLOC_008898	21	39.752380952381	3
REF_STRG_1_84972_XLOC_008903	91	48.0527472527473	2
REF_STRG_1_84973_XLOC_008902	4	6.35	3
REF_TRIN_4_03025_XLOC_008912	9	94.2222222222222	2
REF_STRG_1_85099_XLOC_008919	27	93.7444444444444	1
REF_STRG_1_85100_XLOC_008920	20	59.465	4
REF_STRG_1_85233_XLOC_008927	40	1.2725	1
REF_STRG_1_85332_XLOC_008931	28	97.8964285714286	2
REF_STRG_1_85492_XLOC_008944	22	84.4636363636364	1
REF_STRG_1_85618_XLOC_008948	33	9.2030303030303	1
COM_SPAL_1_001435_XLOC_008973	45	74.6444444444444	1
REF_TRIN_3_00716_XLOC_008976	19	4.55263157894737	10
COM_SPAL_1_001438_XLOC_008980	48	2.02291666666667	1
REF_STRG_1_85866_XLOC_008982	7	14.0714285714286	1
REF_STRG_1_86037_XLOC_008986	29	37.7724137931035	2
REF_STRG_1_86074_XLOC_008993	9	89.8444444444444	1
REF_TRIN_1_02324_XLOC_009008	3	70.8666666666667	1
REF_STRG_1_86145_XLOC_009014	83	97.8120481927711	4
REF_STRG_1_86178_XLOC_009023	7	1.42857142857143	1
REF_STRG_1_86406_XLOC_009030	7	83.8	1
COM_SPAL_1_001452_XLOC_009036	52	95.9769230769231	3
REF_STRG_1_86469_XLOC_009038	7	96.5857142857143	1
REF_STRG_1_86682_XLOC_009049	28	67.325	2
COM_SPAL_1_001457_XLOC_009052	31	97.1516129032258	8
REF_STRG_1_86850_XLOC_009060	14	5.45	1
REF_STRG_1_86895_XLOC_009063	25	3.716	2
REF_STRG_1_87143_XLOC_009084	8	89.4875	1
REF_TRIN_9_02770_XLOC_009087	8	79.0125	1
REF_STRG_1_87325_XLOC_009095	16	90.96875	1
REF_TRIN_2_02921_XLOC_009105	10	80.31	1
REF_STRG_1_87539_XLOC_009114	22	18.1818181818182	1
REF_TRIN_4_03132_XLOC_009128	18	81.4388888888889	1
REF_STRG_1_87721_XLOC_009133	4	53.525	1
REF_TRIN_16_02545_XLOC_009136	10	97.65	2
REF_STRG_1_87875_XLOC_009144	4	44.95	1
REF_STRG_1_88034_XLOC_009155	5	38.32	1
REF_STRG_1_88038_XLOC_009156	27	83.1148148148148	1
REF_STRG_1_88045_XLOC_009157	10	2.54	2
REF_STRG_1_88059_XLOC_009163	4	72.35	1
REF_TRIN_4_02753_XLOC_009167	15	96.6866666666667	1
REF_STRG_1_88130_XLOC_009171	6	70.6	1
REF_STRG_1_88285_XLOC_009193	21	74.747619047619	1
REF_STRG_1_88541_XLOC_009202	16	53.3875	1
REF_STRG_1_88794_XLOC_009213	16	69.55625	1
REF_STRG_1_88796_XLOC_009215	19	94.5894736842105	1
REF_TRIN_8_02066_XLOC_009217	61	63.0081967213115	2
REF_STRG_1_88860_XLOC_009218	8	65.8	2
COM_SPAL_1_001538_XLOC_009221	32	74.740625	1
REF_STRG_1_88915_XLOC_009226	10	20	1
REF_TRIN_8_02184_XLOC_009227	1	100	1
REF_TRIN_2_03068_XLOC_009229	5	26.02	1
REF_TRIN_12_01684_XLOC_009232	6	82.15	1
COM_SPAL_1_001544_XLOC_009243	64	43.2890625	4
REF_STRG_1_89107_XLOC_009246	62	97.8032258064516	3
REF_STRG_1_89266_XLOC_009256	16	85.325	1
REF_STRG_1_89297_XLOC_009257	23	65.7043478260869	2
REF_STRG_1_89392_XLOC_009266	8	20.5875	1
REF_TRIN_16_00164_XLOC_009272	36	23.25	1
REF_STRG_1_89543_XLOC_009276	6	90	1
REF_STRG_1_89703_XLOC_009286	5	47.62	1
REF_STRG_1_89730_XLOC_009287	16	2.98125	1
REF_TRIN_14_00374_XLOC_009295	20	88.205	1
REF_STRG_1_89902_XLOC_009301	32	86.375	1
REF_STRG_1_89990_XLOC_009304	32	81.703125	2
REF_STRG_1_90004_XLOC_009309	11	14.9818181818182	1
REF_TRIN_8_02505_XLOC_009310	18	71.9833333333333	1
REF_STRG_1_90048_XLOC_009313	3	33.3333333333333	3
REF_STRG_1_90159_XLOC_009325	14	94.7214285714286	2
REF_STRG_1_90342_XLOC_009341	24	47.0458333333333	1
REF_TRIN_5_00959_XLOC_009346	5	30	1
REF_STRG_1_90649_XLOC_009381	37	95.5432432432432	2
REF_STRG_1_90670_XLOC_009385	21	79.2142857142857	3
REF_TRIN_4_03079_XLOC_009388	9	98.3333333333333	1
REF_STRG_1_90816_XLOC_009400	22	92.1727272727273	6
REF_STRG_1_90833_XLOC_009401	21	85.5476190476191	1
COM_SPAL_1_001599_XLOC_009402	25	24.644	3
REF_STRG_1_90867_XLOC_009403	14	42.4642857142857	1
REF_STRG_1_91017_XLOC_009414	9	26.5	1
REF_STRG_1_91018_XLOC_009415	6	1.66666666666667	1
COM_SPAL_1_001606_XLOC_009421	32	94.234375	1
REF_STRG_1_91224_XLOC_009441	9	93.4888888888889	1
REF_STRG_1_91226_XLOC_009445	28	81.4107142857143	3
REF_TRIN_1_03173_XLOC_009457	13	2	1
REF_STRG_1_91372_XLOC_009460	1	0	1
REF_STRG_1_91485_XLOC_009466	50	82.07	1
REF_TRIN_15_03437_XLOC_009472	7	92.2	3
REF_STRG_1_91549_XLOC_009474	30	30.2766666666667	1
REF_STRG_1_91623_XLOC_009483	13	83.4384615384615	2
REF_STRG_1_91628_XLOC_009485	39	71.674358974359	5
REF_STRG_1_91632_XLOC_009489	7	71.6714285714286	1
REF_TRIN_8_00651_XLOC_009495	10	83.4	1
REF_STRG_1_91877_XLOC_009528	2	0	1
COM_SPAL_1_001642_XLOC_009535	45	95.1555555555556	2
REF_STRG_1_92017_XLOC_009544	13	3.84615384615385	1
REF_STRG_1_92047_XLOC_009547	2	92.3	1
REF_TRIN_8_00010_XLOC_009560	1	73.1	1
REF_STRG_1_92193_XLOC_009570	5	93.12	1
REF_STRG_1_92194_XLOC_009571	3	72.9	1
REF_STRG_1_92199_XLOC_009573	21	70.7666666666667	1
REF_STRG_1_92218_XLOC_009575	23	55.8521739130435	1
REF_STRG_1_92247_XLOC_009576	10	0.91	2
REF_STRG_1_92317_XLOC_009579	13	51.5538461538462	2
REF_STRG_1_92388_XLOC_009586	9	3.33333333333333	1
REF_TRIN_4_01465_XLOC_009593	17	65.0882352941177	3
REF_STRG_1_92490_XLOC_009602	20	0.5	1
REF_STRG_1_92508_XLOC_009607	49	93.6857142857143	1
REF_STRG_1_92573_XLOC_009618	2	13.25	1
REF_STRG_1_92704_XLOC_009632	20	66.105	1
REF_STRG_1_92796_XLOC_009654	12	4.75833333333333	1
REF_STRG_1_92799_XLOC_009658	5	98.18	4
REF_TRIN_1_03939_XLOC_009674	21	5.97142857142857	1
COM_SPAL_1_001690_XLOC_009680	26	81.2423076923077	4
REF_STRG_1_92949_XLOC_009679	12	87.2916666666667	1
REF_TRIN_11_00949_XLOC_009687	1	0	1
REF_STRG_1_93123_XLOC_009695	34	90.1970588235294	1
REF_STRG_1_93138_XLOC_009697	8	39.1125	1
REF_STRG_1_93147_XLOC_009702	19	19.3578947368421	1
REF_TRIN_6_01528_XLOC_009712	8	10.8875	2
REF_STRG_1_93272_XLOC_009719	5	49.48	2
REF_STRG_1_93286_XLOC_009723	5	0	1
REF_STRG_1_93305_XLOC_009727	15	5.13333333333333	1
REF_STRG_1_93344_XLOC_009732	3	94.4666666666667	1
REF_STRG_1_93459_XLOC_009749	20	63.225	1
REF_STRG_1_93460_XLOC_009750	18	38.8111111111111	1
REF_STRG_1_93580_XLOC_009760	1	81.8	1
REF_STRG_1_93602_XLOC_009762	6	87.6333333333333	1
REF_STRG_1_93607_XLOC_009764	51	94.0960784313725	1
REF_STRG_1_93610_XLOC_009765	13	9.03076923076923	1
REF_STRG_1_93671_XLOC_009784	13	21.1153846153846	1
COM_SPAL_1_001725_XLOC_009786	19	80.8631578947368	2
COM_SPAL_1_001726_XLOC_009788	37	90.9783783783784	1
REF_STRG_1_93689_XLOC_009789	45	82.8511111111111	7
REF_STRG_1_93714_XLOC_009796	8	89.375	2
REF_STRG_1_93734_XLOC_009803	35	97.8142857142857	1
REF_TRIN_2_01911_XLOC_009806	5	86.36	1
REF_STRG_1_93753_XLOC_009808	15	73.48	3
COM_SPAL_1_001733_XLOC_009811	8	100	3
REF_STRG_1_93847_XLOC_009819	7	43.7571428571429	1
REF_STRG_1_93941_XLOC_009829	10	76.47	1
REF_STRG_1_93987_XLOC_009837	53	83.9811320754717	1
REF_TRIN_11_02790_XLOC_009839	28	93.9892857142857	1
REF_STRG_1_94001_XLOC_009844	21	43.9761904761905	1
REF_TRIN_12_02313_XLOC_009848	8	97.25	1
REF_TRIN_5_02308_XLOC_009846	2	95.85	2
REF_TRIN_14_01375_XLOC_009866	3	100	1
REF_STRG_1_94312_XLOC_009900	11	50.5636363636364	2
REF_STRG_1_94317_XLOC_009904	71	70.3943661971831	2
REF_STRG_1_94324_XLOC_009909	14	76.7714285714286	2
REF_STRG_1_94542_XLOC_009936	2	90.85	1
REF_STRG_1_94571_XLOC_009943	43	85.906976744186	8
REF_STRG_1_94574_XLOC_009947	14	77.2785714285714	1
REF_TRIN_9_02074_XLOC_009970	30	85.91	4
REF_STRG_1_94737_XLOC_009978	9	0	2
REF_STRG_1_94748_XLOC_009982	6	92.6	1
REF_STRG_1_94756_XLOC_009986	9	55.6111111111111	1
REF_STRG_1_94772_XLOC_009993	71	98.0267605633803	6
REF_STRG_1_94816_XLOC_010007	10	20.09	1
REF_STRG_1_94903_XLOC_010014	16	67.25	1
REF_STRG_1_94973_XLOC_010031	21	62.3761904761905	2
REF_TRIN_1_02502_XLOC_010038	19	65.9105263157895	2
REF_STRG_1_95028_XLOC_010041	8	0	1
REF_STRG_1_95206_XLOC_010072	2	92.9	1
REF_STRG_1_95229_XLOC_010077	11	16.5727272727273	1
REF_STRG_1_95287_XLOC_010082	11	95.6090909090909	1
REF_STRG_1_95324_XLOC_010086	2	0	1
REF_STRG_1_95357_XLOC_010091	35	92.3285714285714	1
REF_STRG_1_95368_XLOC_010100	17	38.3647058823529	1
REF_STRG_1_95407_XLOC_010105	1	0	1
REF_STRG_1_95438_XLOC_010106	8	93.35	2
REF_STRG_1_95518_XLOC_010123	3	88.5	1
REF_STRG_1_95521_XLOC_010126	16	86.45	1
REF_STRG_1_95566_XLOC_010135	12	0	1
REF_STRG_1_95666_XLOC_010157	6	5.61666666666667	1
REF_STRG_1_95668_XLOC_010159	22	27.0818181818182	1
REF_STRG_1_95716_XLOC_010174	5	71.74	1
COM_SPAL_1_001823_XLOC_010184	45	9.39777777777778	3
REF_STRG_1_95843_XLOC_010193	25	13.076	1
COM_SPAL_1_001826_XLOC_010204	6	89.95	1
REF_STRG_1_95989_XLOC_010230	4	9.775	2
REF_STRG_1_96014_XLOC_010240	6	48.2333333333333	1
REF_STRG_1_96017_XLOC_010242	7	97.0857142857143	1
REF_STRG_1_96040_XLOC_010249	169	94.7307692307692	1
REF_STRG_1_96161_XLOC_010276	17	87.6294117647059	1
REF_TRIN_6_02198_XLOC_010279	13	64.5	3
REF_STRG_1_96180_XLOC_010283	10	98.17	2
REF_STRG_1_96219_XLOC_010299	45	67.2022222222222	2
REF_STRG_1_96430_XLOC_010349	7	96.4571428571428	1
REF_STRG_1_96555_XLOC_010378	8	3.525	1
REF_STRG_1_96559_XLOC_010379	57	85.4614035087719	2
REF_STRG_1_96589_XLOC_010389	19	74.6736842105263	1
REF_STRG_1_96666_XLOC_010406	11	94.4727272727273	2
REF_STRG_1_96703_XLOC_010421	58	96.9706896551724	4
REF_STRG_1_96758_XLOC_010428	5	96.46	1
REF_TRIN_1_03513_XLOC_010450	5	38.32	1
REF_STRG_1_96884_XLOC_010462	16	2.59375	1
REF_STRG_1_96905_XLOC_010467	2	100	1
REF_TRIN_9_01854_XLOC_010471	13	38.9153846153846	1
REF_STRG_1_96945_XLOC_010479	22	59.1818181818182	1
COM_SPAL_1_001897_XLOC_010481	148	95.1567567567568	3
REF_STRG_1_96997_XLOC_010494	14	71.1	1
REF_STRG_1_97028_XLOC_010500	14	21.5285714285714	1
REF_STRG_1_97030_XLOC_010501	15	96.6866666666667	1
REF_STRG_1_97034_XLOC_010503	24	77.8958333333333	1
REF_STRG_1_97111_XLOC_010516	15	55.5933333333333	1
REF_STRG_1_97194_XLOC_010544	60	94.815	2
REF_STRG_1_97255_XLOC_010562	1	7.1	1
REF_STRG_1_97258_XLOC_010564	33	84.2636363636364	2
REF_STRG_1_97336_XLOC_010573	2	0	1
REF_STRG_1_97356_XLOC_010577	8	35.025	1
REF_STRG_1_97360_XLOC_010578	15	14.16	2
REF_STRG_1_97363_XLOC_010580	27	72.1703703703704	4
REF_STRG_1_97396_XLOC_010592	5	0	1
REF_STRG_1_97430_XLOC_010609	1	0	1
REF_STRG_1_97479_XLOC_010620	12	24.1833333333333	1
REF_TRIN_8_02045_XLOC_010621	5	96.68	1
REF_STRG_1_97495_XLOC_010623	13	8.65384615384615	1
REF_TRIN_8_02739_XLOC_010634	49	92.7816326530612	1
REF_TRIN_6_02014_XLOC_010647	6	97.15	1
COM_SPAL_1_001942_XLOC_010653	34	91.0882352941176	1
REF_STRG_1_97631_XLOC_010656	17	44.8882352941176	1
REF_STRG_1_97675_XLOC_010672	4	50.975	1
REF_STRG_1_97699_XLOC_010682	26	80.5576923076923	2
REF_STRG_1_97703_XLOC_010684	10	57.4	1
REF_STRG_1_97714_XLOC_010689	11	8.25454545454545	1
REF_STRG_1_97716_XLOC_010691	15	15.7866666666667	1
REF_STRG_1_97728_XLOC_010696	20	63.47	1
REF_STRG_1_97804_XLOC_010719	49	94.3673469387755	1
REF_STRG_1_97850_XLOC_010732	7	3.3	1
REF_STRG_1_97917_XLOC_010747	4	90.9	1
COM_SPAL_1_001967_XLOC_010755	9	98.8888888888889	1
REF_STRG_1_97949_XLOC_010756	37	68.427027027027	1
REF_STRG_1_97991_XLOC_010763	42	66.35	4
REF_STRG_1_98012_XLOC_010767	13	89.1923076923077	1
REF_STRG_1_98031_XLOC_010770	28	51.6535714285714	1
REF_STRG_1_98063_XLOC_010781	14	26.05	1
REF_STRG_1_98072_XLOC_010785	10	92.94	2
REF_STRG_1_98184_XLOC_010811	33	96.0575757575758	1
REF_STRG_1_98191_XLOC_010813	10	96.33	1
REF_STRG_1_98213_XLOC_010826	6	24.5833333333333	1
REF_STRG_1_98275_XLOC_010842	16	39.55	3
REF_STRG_1_98282_XLOC_010844	3	0	1
COM_SPAL_1_001996_XLOC_010856	43	89.7906976744186	2
REF_STRG_1_98377_XLOC_010865	4	24.2	1
REF_STRG_1_98378_XLOC_010866	8	15	1
REF_STRG_1_98423_XLOC_010880	4	98.525	1
REF_STRG_1_98443_XLOC_010883	23	60.4304347826087	1
REF_STRG_1_98444_XLOC_010884	4	8.05	1
REF_STRG_1_98457_XLOC_010888	7	40.2714285714286	1
REF_STRG_1_98472_XLOC_010895	5	16	1
REF_STRG_1_98565_XLOC_010927	2	100	1
REF_STRG_1_98577_XLOC_010936	38	95.521052631579	2
REF_STRG_1_98617_XLOC_010950	3	82.2	1
REF_STRG_1_98626_XLOC_010953	28	63.6607142857143	1
REF_STRG_1_98631_XLOC_010957	15	83.86	1
REF_STRG_1_98632_XLOC_010956	2	100	1
REF_STRG_1_98645_XLOC_010961	11	87.3181818181818	2
REF_STRG_1_98748_XLOC_010991	46	55.4760869565217	8
REF_STRG_1_98758_XLOC_010993	9	85.5777777777778	1
REF_STRG_1_98820_XLOC_011020	6	45.95	2
COM_SPAL_1_002041_XLOC_011021	13	93.8769230769231	1
COM_SPAL_1_002047_XLOC_011039	9	85.5	2
REF_STRG_1_98875_XLOC_011041	19	43.5315789473684	1
REF_STRG_1_98876_XLOC_011042	4	91.65	1
REF_STRG_1_98878_XLOC_011043	40	53.845	2
REF_STRG_1_98901_XLOC_011047	2	90	1
REF_STRG_1_98905_XLOC_011048	39	76.2358974358974	2
REF_STRG_1_98941_XLOC_011059	4	20.675	7
REF_STRG_1_98947_XLOC_011061	8	93.5625	1
COM_SPAL_1_002057_XLOC_011066	17	96.6411764705882	4
REF_STRG_1_98998_XLOC_011074	10	65.15	1
REF_STRG_1_99003_XLOC_011080	7	58.1285714285714	1
REF_STRG_1_99005_XLOC_011082	13	47.4461538461538	1
REF_STRG_1_99028_XLOC_011091	8	37.7625	1
REF_STRG_1_99044_XLOC_011097	20	48.76	3
REF_STRG_1_99082_XLOC_011106	13	23.8846153846154	1
COM_SPAL_1_002066_XLOC_011111	13	46.8538461538461	1
REF_STRG_1_99099_XLOC_011117	14	68.8142857142857	1
REF_STRG_1_99101_XLOC_011118	5	84.36	1
REF_STRG_1_99102_XLOC_011119	1	0	1
REF_STRG_1_99158_XLOC_011135	6	71.8166666666667	1
REF_STRG_1_99184_XLOC_011141	13	43	2
REF_TRIN_3_01975_XLOC_011156	5	98.34	1
REF_STRG_1_99243_XLOC_011158	7	60.8428571428571	2
REF_STRG_1_99266_XLOC_011165	38	22.3236842105263	1
REF_STRG_1_99267_XLOC_011166	9	5.57777777777778	1
REF_STRG_1_99336_XLOC_011183	20	73.7	1
REF_STRG_1_99395_XLOC_011211	22	35.6	1
REF_STRG_1_99424_XLOC_011218	8	2.175	2
REF_STRG_1_99502_XLOC_011232	1	0	1
REF_STRG_1_99510_XLOC_011236	21	73.5904761904762	1
REF_TRIN_9_00923_XLOC_011240	26	90.0730769230769	1
REF_STRG_1_99534_XLOC_011241	18	11.1555555555556	1
REF_STRG_1_99559_XLOC_011255	8	29.25	1
REF_STRG_1_99605_XLOC_011271	9	96.3555555555556	1
REF_STRG_1_99620_XLOC_011273	7	66.1571428571429	1
REF_TRIN_11_02138_XLOC_011277	20	92.685	1
REF_STRG_1_99682_XLOC_011296	8	2.5	1
REF_STRG_1_99689_XLOC_011299	36	45.1611111111111	1
REF_STRG_1_99735_XLOC_011318	7	86.1714285714286	1
REF_STRG_1_99780_XLOC_011334	31	48.6129032258064	1
REF_STRG_1_99807_XLOC_011345	5	97.1	2
REF_TRIN_8_02918_XLOC_011349	3	0	1
REF_TRIN_10_02904_XLOC_011357	26	96.3807692307692	3
REF_STRG_1_99877_XLOC_011369	55	23.3454545454546	3
REF_STRG_1_100076_XLOC_011412	41	76.9048780487805	3
REF_STRG_1_100105_XLOC_011431	11	78.8545454545455	1
COM_SPAL_1_002157_XLOC_011435	8	95.9375	2
COM_SPAL_1_002159_XLOC_011444	14	17.0357142857143	1
REF_STRG_1_100163_XLOC_011452	14	11.2571428571429	1
COM_SPAL_1_002162_XLOC_011453	24	58.5166666666667	1
REF_STRG_1_100253_XLOC_011485	17	4.70588235294118	1
REF_STRG_1_100292_XLOC_011501	16	14.01875	1
REF_STRG_1_100312_XLOC_011505	8	37.425	1
REF_STRG_1_100341_XLOC_011516	30	62.9533333333333	1
REF_STRG_1_100367_XLOC_011523	3	98.4	1
REF_STRG_1_100435_XLOC_011551	14	97.3642857142857	1
COM_SPAL_1_002193_XLOC_011555	37	70.4486486486487	1
REF_STRG_1_100462_XLOC_011561	37	54.3243243243243	1
REF_STRG_1_100466_XLOC_011564	16	0	1
REF_TRIN_9_03394_XLOC_011574	37	88.545945945946	1
REF_STRG_1_100522_XLOC_011580	17	1.82352941176471	1
COM_SPAL_1_002199_XLOC_011590	12	27.35	1
REF_STRG_1_100575_XLOC_011600	1	50	1
REF_STRG_1_100632_XLOC_011608	23	94.8782608695652	1
REF_STRG_1_100646_XLOC_011613	2	76.9	1
REF_STRG_1_100658_XLOC_011620	9	90.4888888888889	1
COM_SPAL_1_002207_XLOC_011622	69	95.7478260869565	3
REF_TRIN_8_00560_XLOC_011628	38	94.4973684210526	1
COM_SPAL_1_002209_XLOC_011639	4	60.225	1
REF_TRIN_14_01256_XLOC_011650	14	77.55	1
COM_SPAL_1_002215_XLOC_011661	13	93.9307692307692	1
COM_SPAL_1_002217_XLOC_011662	7	98.8142857142857	6
REF_STRG_1_100805_XLOC_011668	5	25.22	1
REF_TRIN_9_03102_XLOC_011670	2	100	2
REF_STRG_1_100831_XLOC_011673	35	81.0628571428571	1
REF_STRG_1_100838_XLOC_011677	49	69.2285714285715	1
REF_STRG_1_100858_XLOC_011682	25	61.04	1
COM_SPAL_1_002230_XLOC_011702	84	86.8809523809524	1
REF_STRG_1_100943_XLOC_011706	2	0	1
REF_STRG_1_100952_XLOC_011714	20	25.99	1
REF_STRG_1_100965_XLOC_011722	37	84.8081081081081	3
REF_STRG_1_100967_XLOC_011723	22	81.4409090909091	1
REF_STRG_1_100989_XLOC_011742	32	93.79375	1
REF_TRIN_5_03300_XLOC_011762	6	47.2166666666667	1
REF_STRG_1_101091_XLOC_011781	12	85.1583333333333	1
REF_STRG_1_101171_XLOC_011809	2	65	1
REF_STRG_1_101228_XLOC_011818	1	9.1	2
COM_SPAL_1_002258_XLOC_011831	25	95.768	2
REF_STRG_1_101323_XLOC_011845	6	95.3	1
REF_STRG_1_101387_XLOC_011861	4	3.85	1
REF_TRIN_1_01243_XLOC_011890	3	0	1
REF_STRG_1_101486_XLOC_011910	14	27.0642857142857	1
REF_STRG_1_101525_XLOC_011925	22	4.70454545454545	2
REF_STRG_1_101535_XLOC_011928	3	30.5333333333333	2
REF_STRG_1_101536_XLOC_011929	104	94.4153846153846	1
REF_STRG_1_101559_XLOC_011938	6	3.33333333333333	1
REF_STRG_1_101574_XLOC_011950	5	90.3	2
REF_STRG_1_101606_XLOC_011961	9	29.6777777777778	1
REF_STRG_1_101633_XLOC_011976	2	100	1
REF_STRG_1_101649_XLOC_011978	16	83.20625	2
REF_STRG_1_101706_XLOC_011996	31	94.1483870967742	1
REF_STRG_1_101709_XLOC_011999	5	53.86	1
COM_SPAL_1_002297_XLOC_012004	14	96.7642857142857	2
REF_STRG_1_101739_XLOC_012007	5	94.94	2
REF_STRG_1_101752_XLOC_012014	36	51.3361111111111	1
REF_TRIN_1_00403_XLOC_012039	6	14	1
REF_STRG_1_101808_XLOC_012040	25	4.764	1
COM_SPAL_1_002303_XLOC_012043	7	100	2
REF_STRG_1_101818_XLOC_012046	40	42.4125	2
REF_STRG_1_101823_XLOC_012049	12	34.05	1
REF_TRIN_3_00548_XLOC_012053	11	87.8818181818182	1
COM_SPAL_1_002308_XLOC_012070	19	14.6210526315789	1
REF_STRG_1_101868_XLOC_012077	9	96.8666666666667	1
REF_STRG_1_101870_XLOC_012079	2	80.45	1
REF_STRG_1_101897_XLOC_012092	1	84.6	1
REF_TRIN_13_02272_XLOC_012104	18	0.744444444444444	2
REF_TRIN_9_00781_XLOC_012108	2	86.2	1
REF_STRG_1_101958_XLOC_012125	9	16.1888888888889	2
REF_STRG_1_102021_XLOC_012146	4	82.625	1
REF_STRG_1_102028_XLOC_012149	2	21.4	1
REF_STRG_1_102120_XLOC_012172	16	3.7	1
REF_STRG_1_102146_XLOC_012184	4	68	1
REF_STRG_1_102168_XLOC_012192	8	91.075	1
REF_STRG_1_102197_XLOC_012207	4	95.3	1
REF_TRIN_11_00569_XLOC_012216	25	96.956	3
REF_STRG_1_102269_XLOC_012231	16	84.96875	2
REF_STRG_1_102272_XLOC_012232	5	96	1
REF_STRG_1_102287_XLOC_012241	3	34.1	1
REF_TRIN_14_00230_XLOC_012245	1	75	1
REF_STRG_1_102303_XLOC_012251	61	97.1098360655738	1
REF_STRG_1_102309_XLOC_012255	9	42.1666666666667	1
COM_SPAL_1_002343_XLOC_012256	5	1.82	3
REF_TRIN_12_03072_XLOC_012257	14	17.7214285714286	1
REF_STRG_1_102342_XLOC_012268	8	53.3625	1
REF_STRG_1_102343_XLOC_012270	4	97.925	1
REF_STRG_1_102383_XLOC_012288	8	16.05	1
REF_STRG_1_102385_XLOC_012289	46	94.095652173913	1
REF_STRG_1_102427_XLOC_012306	8	2.9125	1
REF_STRG_1_102428_XLOC_012307	8	0.775	1
REF_STRG_1_102445_XLOC_012316	15	42.04	3
REF_STRG_1_102468_XLOC_012326	64	84.1109375	1
REF_STRG_1_102494_XLOC_012341	5	76.52	1
REF_STRG_1_102534_XLOC_012359	2	100	1
REF_STRG_1_102544_XLOC_012368	11	11.5636363636364	1
REF_STRG_1_102546_XLOC_012369	23	80.7130434782609	1
REF_STRG_1_102547_XLOC_012370	6	11.3833333333333	1
REF_STRG_1_102658_XLOC_012414	7	75.4857142857143	1
COM_SPAL_1_002382_XLOC_012451	39	95.3692307692308	1
REF_TRIN_5_02428_XLOC_012455	9	85.4888888888889	1
REF_TRIN_3_02466_XLOC_012471	2	81.65	1
REF_STRG_1_102792_XLOC_012473	18	6.47222222222222	1
COM_SPAL_1_002390_XLOC_012485	37	92.6567567567567	1
REF_STRG_1_102848_XLOC_012487	33	91.1757575757576	1
REF_STRG_1_102855_XLOC_012491	17	46.5176470588235	1
REF_STRG_1_102886_XLOC_012507	31	2.34838709677419	5
REF_STRG_1_102892_XLOC_012511	2	100	3
REF_STRG_1_102919_XLOC_012531	10	97.29	2
COM_SPAL_1_002403_XLOC_012536	19	88.5105263157895	1
REF_TRIN_2_00215_XLOC_012543	1	16.7	2
REF_TRIN_2_00805_XLOC_012564	13	11.9692307692308	3
REF_STRG_1_103032_XLOC_012568	122	83.5180327868853	1
REF_STRG_1_103034_XLOC_012570	13	96.9461538461538	1
REF_TRIN_6_00638_XLOC_012573	12	93.7	1
REF_STRG_1_103046_XLOC_012574	16	27.875	3
REF_STRG_1_103106_XLOC_012591	23	76.1478260869565	1
REF_STRG_1_103117_XLOC_012597	2	100	1
REF_STRG_1_103147_XLOC_012607	11	93.1818181818182	1
REF_STRG_1_103161_XLOC_012612	3	100	1
REF_TRIN_1_00317_XLOC_012617	9	76.1888888888889	2
REF_STRG_1_103187_XLOC_012620	4	100	1
REF_STRG_1_103192_XLOC_012625	1	100	1
REF_STRG_1_103226_XLOC_012634	3	3.03333333333333	1
REF_STRG_1_103233_XLOC_012645	71	91.8323943661972	1
REF_STRG_1_103255_XLOC_012654	25	0.284	1
REF_STRG_1_103259_XLOC_012658	7	86.3571428571429	1
REF_STRG_1_103300_XLOC_012677	14	85.7642857142857	2
REF_TRIN_4_03040_XLOC_012684	4	46.9	1
REF_STRG_1_103422_XLOC_012712	6	2.31666666666667	1
REF_TRIN_8_02213_XLOC_012716	21	95.3761904761905	1
REF_STRG_1_103538_XLOC_012755	5	94.38	1
REF_TRIN_16_02002_XLOC_012759	6	83.25	1
REF_STRG_1_103547_XLOC_012761	2	81.15	1
REF_STRG_1_103594_XLOC_012784	11	84.9363636363636	1
REF_STRG_1_103595_XLOC_012785	4	88.15	1
REF_STRG_1_103610_XLOC_012792	8	93.2	1
COM_SPAL_1_002470_XLOC_012800	10	2.72	3
REF_STRG_1_103653_XLOC_012815	7	28.5714285714286	1
REF_TRIN_7_00356_XLOC_012818	3	80	2
REF_STRG_1_103663_XLOC_012821	49	0.744897959183674	1
COM_SPAL_1_002476_XLOC_012825	12	25.15	1
COM_SPAL_1_002481_XLOC_012842	22	93.8136363636363	1
REF_STRG_1_103738_XLOC_012844	10	91.08	1
COM_SPAL_1_002484_XLOC_012864	66	57.0545454545455	2
REF_STRG_1_119_XLOC_012889	27	4.2962962962963	8
REF_STRG_1_4_XLOC_012878	6	87.7833333333333	2
REF_STRG_1_164_XLOC_012896	17	74.5411764705882	1
REF_STRG_1_172_XLOC_012903	91	86.9769230769231	10
REF_STRG_1_178_XLOC_012907	4	4.15	1
REF_TRIN_15_03508_XLOC_012922	5	97.5	1
REF_TRIN_1_01748_XLOC_012917	25	26.9	2
COM_SPAL_1_002506_XLOC_012925	28	95.6857142857143	1
REF_STRG_1_7965_XLOC_012924	53	21.7188679245283	3
COM_SPAL_1_002509_XLOC_012946	65	82.2892307692308	4
COM_SPAL_1_002510_XLOC_012957	34	95.5058823529412	1
COM_SPAL_1_002511_XLOC_012959	56	96.0089285714286	2
COM_SPAL_1_002515_XLOC_012970	32	93.921875	2
REF_STRG_1_7976_XLOC_012971	4	69.825	1
REF_STRG_1_7977_XLOC_012972	17	92.8235294117647	1
COM_SPAL_1_002518_XLOC_012978	32	61.265625	5
REF_STRG_1_41056_XLOC_012991	32	54.515625	2
REF_STRG_1_41059_XLOC_012992	21	24.7619047619048	1
REF_STRG_1_41061_XLOC_013004	8	86.325	4
REF_TRIN_14_01524_XLOC_013012	28	94.6357142857143	3
REF_TRIN_10_03496_XLOC_013016	41	77.1	4
REF_STRG_1_41074_XLOC_013029	26	16.1538461538462	1
REF_TRIN_11_01883_XLOC_013033	28	96.6178571428571	2
REF_STRG_1_41079_XLOC_013038	26	93.8846153846154	3
COM_SPAL_1_002546_XLOC_013054	3	53.3333333333333	1
REF_STRG_1_7984_XLOC_013069	81	95.0197530864197	3
REF_STRG_1_7999_XLOC_013075	10	50.85	1
REF_TRIN_7_01227_XLOC_013065	12	98.9416666666667	3
COM_SPAL_1_002555_XLOC_013082	78	10.9846153846154	1
COM_SPAL_1_002557_XLOC_013089	26	97.6269230769231	3
REF_TRIN_14_02260_XLOC_013090	18	98.7222222222222	1
REF_STRG_1_41112_XLOC_013096	4	97.925	4
REF_STRG_1_41116_XLOC_013098	26	77.7653846153846	3
REF_STRG_1_103866_XLOC_013102	12	26.2166666666667	2
REF_STRG_1_41125_XLOC_013109	20	97.7	1
COM_SPAL_1_002565_XLOC_013114	11	94.5	1
REF_TRIN_3_00856_XLOC_013119	56	71.3410714285715	1
REF_TRIN_8_01576_XLOC_013117	11	88.8909090909091	7
REF_TRIN_10_00363_XLOC_013123	9	40.0222222222222	6
REF_STRG_1_103878_XLOC_013129	8	70.7125	1
REF_STRG_1_41132_XLOC_013132	81	96.0370370370371	1
REF_TRIN_13_00097_XLOC_013136	34	97.4588235294118	5
REF_STRG_1_41142_XLOC_013148	3	4.43333333333333	2
REF_STRG_1_41144_XLOC_013155	14	87.65	2
REF_TRIN_6_02102_XLOC_013163	8	52.2875	3
COM_SPAL_1_002591_XLOC_013178	21	50.0619047619048	6
REF_STRG_1_41165_XLOC_013184	14	48.45	4
REF_STRG_1_41169_XLOC_013186	43	96.1837209302326	4
COM_SPAL_1_002595_XLOC_013199	32	72.065625	4
REF_STRG_1_41184_XLOC_013208	26	91.5384615384615	2
REF_TRIN_6_01181_XLOC_013215	16	82.15625	3
REF_STRG_1_41193_XLOC_013223	22	97.2227272727273	3
REF_STRG_1_41197_XLOC_013224	25	95.148	3
REF_STRG_1_41199_XLOC_013225	36	94.7972222222222	3
REF_STRG_1_103924_XLOC_013236	5	3.32	2
REF_STRG_1_41206_XLOC_013240	9	13.6555555555556	1
COM_SPAL_1_002610_XLOC_013252	23	92.6956521739131	2
REF_STRG_1_41218_XLOC_013256	22	84.1909090909091	2
REF_TRIN_7_00131_XLOC_013258	15	37.0666666666667	2
REF_STRG_1_41220_XLOC_013260	2	100	2
REF_STRG_1_103935_XLOC_013262	8	94.6875	1
REF_STRG_1_41224_XLOC_013263	17	92.7764705882353	7
REF_TRIN_3_01442_XLOC_013270	25	66.48	1
REF_STRG_1_41237_XLOC_013285	3	77.3	7
REF_TRIN_6_00151_XLOC_013284	31	44.8774193548387	1
REF_STRG_1_8019_XLOC_013290	34	96.5588235294118	3
REF_STRG_1_8021_XLOC_013292	17	3.71764705882353	1
REF_STRG_1_8032_XLOC_013299	14	97.6214285714286	3
REF_STRG_1_103962_XLOC_013315	13	4.00769230769231	2
REF_STRG_1_41244_XLOC_013319	2	0	1
REF_TRIN_13_01747_XLOC_013320	77	94.1662337662338	4
REF_STRG_1_41248_XLOC_013325	50	94.624	3
REF_STRG_1_41250_XLOC_013326	17	35.4470588235294	6
REF_STRG_1_41252_XLOC_013328	10	30.12	1
REF_STRG_1_1252_XLOC_013335	61	96.5245901639344	2
REF_STRG_1_8043_XLOC_013346	10	77.58	12
REF_STRG_1_8047_XLOC_013347	9	65.9222222222222	2
REF_STRG_1_8048_XLOC_013351	6	79.5333333333333	1
REF_STRG_1_8050_XLOC_013348	15	77.1333333333333	2
REF_STRG_1_41260_XLOC_013353	13	33.9692307692308	1
REF_STRG_1_41262_XLOC_013356	47	77.6127659574468	2
REF_STRG_1_41268_XLOC_013361	39	94.2102564102564	1
REF_TRIN_8_03434_XLOC_013366	10	89.34	1
REF_TRIN_8_00285_XLOC_013373	7	98.4	1
REF_TRIN_10_03399_XLOC_013386	6	94.4833333333333	3
COM_SPAL_1_002660_XLOC_013388	7	100	1
REF_STRG_1_41284_XLOC_013394	25	96.092	5
REF_STRG_1_104004_XLOC_013400	9	77.7333333333333	1
REF_TRIN_6_01129_XLOC_013402	7	85.9285714285714	1
REF_STRG_1_41299_XLOC_013416	12	44.9333333333333	1
REF_STRG_1_41301_XLOC_013417	15	94.0333333333333	1
REF_STRG_1_41309_XLOC_013421	41	98.2487804878049	2
REF_STRG_1_41310_XLOC_013428	17	82.0529411764706	5
REF_STRG_1_41313_XLOC_013433	50	2.896	1
REF_STRG_1_8051_XLOC_013436	27	83.762962962963	6
COM_SPAL_1_002680_XLOC_013439	11	87.5272727272727	7
REF_STRG_1_104031_XLOC_013445	32	20.790625	1
COM_SPAL_1_002683_XLOC_013451	97	86.1896907216494	2
COM_SPAL_1_002686_XLOC_013463	11	51.8636363636364	1
REF_STRG_1_41331_XLOC_013460	19	53.4894736842105	5
REF_STRG_1_41333_XLOC_013467	8	61.1375	1
REF_STRG_1_41335_XLOC_013468	7	83.7	1
REF_STRG_1_41337_XLOC_013466	8	88.675	1
REF_STRG_1_8055_XLOC_013475	94	68.1106382978723	11
REF_TRIN_3_02775_XLOC_013480	29	25.8551724137931	1
REF_TRIN_5_02894_XLOC_013484	4	68.875	1
REF_STRG_1_104047_XLOC_013490	7	94.6857142857143	1
REF_STRG_1_41348_XLOC_013491	30	59.6566666666667	1
REF_STRG_1_41362_XLOC_013505	19	26.4842105263158	1
REF_STRG_1_41365_XLOC_013510	14	66.9071428571429	1
COM_SPAL_1_002706_XLOC_013516	32	88.534375	11
COM_SPAL_1_002708_XLOC_013523	17	95.2705882352941	11
REF_STRG_1_8059_XLOC_013522	11	67.1181818181818	2
REF_TRIN_12_00314_XLOC_013524	37	93.1135135135135	2
REF_TRIN_3_00446_XLOC_013542	37	94.6810810810811	11
REF_STRG_1_104062_XLOC_013546	5	86.36	1
COM_SPAL_1_002712_XLOC_013549	13	95.6076923076923	1
REF_STRG_1_104063_XLOC_013553	13	59.4076923076923	1
REF_STRG_1_41392_XLOC_013561	36	80.5194444444444	2
REF_STRG_1_41396_XLOC_013564	21	92.2571428571429	4
REF_STRG_1_8085_XLOC_013575	14	3.45714285714286	1
REF_STRG_1_8087_XLOC_013577	35	95.9028571428571	2
REF_TRIN_14_00517_XLOC_013585	25	72.672	1
REF_STRG_1_41404_XLOC_013591	17	9	4
REF_STRG_1_41406_XLOC_013595	14	93.5	3
REF_STRG_1_41409_XLOC_013596	6	94.65	4
REF_STRG_1_41411_XLOC_013601	26	71.3961538461539	2
COM_SPAL_1_002734_XLOC_013622	8	85.9625	2
COM_SPAL_1_002735_XLOC_013624	18	95.9333333333333	4
REF_STRG_1_8075_XLOC_013616	20	88.985	2
REF_STRG_1_41423_XLOC_013630	73	86.1397260273973	4
COM_SPAL_1_002737_XLOC_013631	33	93.8090909090909	1
REF_STRG_1_41432_XLOC_013640	13	96.8615384615385	1
REF_TRIN_9_00306_XLOC_013641	6	77.05	2
COM_SPAL_1_002740_XLOC_013642	6	94.1833333333333	1
REF_STRG_1_41437_XLOC_013646	4	92.3	1
REF_STRG_1_8092_XLOC_013661	5	60	2
REF_TRIN_14_01163_XLOC_013664	18	93.2	4
REF_STRG_1_41447_XLOC_013667	15	2.82666666666667	1
REF_STRG_1_41449_XLOC_013669	14	16.5142857142857	1
COM_SPAL_1_002748_XLOC_013673	61	94.5868852459016	12
COM_SPAL_1_002755_XLOC_013696	16	95.2625	1
REF_STRG_1_41475_XLOC_013697	33	93.5696969696969	2
REF_STRG_1_8104_XLOC_013702	89	45.2359550561798	12
REF_STRG_1_8106_XLOC_013703	13	11.1384615384615	1
REF_STRG_1_8108_XLOC_013705	8	70.075	1
REF_STRG_1_41478_XLOC_013713	14	92.7928571428571	2
REF_TRIN_5_01789_XLOC_013718	8	5.55	3
COM_SPAL_1_002760_XLOC_013721	20	25.095	2
REF_STRG_1_104171_XLOC_013732	32	65.31875	1
REF_STRG_1_41492_XLOC_013737	36	72.2805555555556	3
REF_STRG_1_41497_XLOC_013754	19	35.6210526315789	1
COM_SPAL_1_002772_XLOC_013776	24	7.90833333333333	3
COM_SPAL_1_002775_XLOC_013781	6	93.6333333333333	1
REF_STRG_1_1286_XLOC_013768	10	5.22	1
REF_STRG_1_1289_XLOC_013779	9	40.5777777777778	1
REF_STRG_1_1290_XLOC_013770	16	46.4375	2
REF_TRIN_9_00131_XLOC_013763	20	81.175	4
REF_STRG_1_8115_XLOC_013791	11	58.9636363636364	1
COM_SPAL_1_002776_XLOC_013798	29	33.8344827586207	1
REF_STRG_1_41508_XLOC_013805	26	35.3576923076923	6
REF_STRG_1_41513_XLOC_013810	23	35.3913043478261	1
REF_TRIN_3_00086_XLOC_013807	22	25.0227272727273	1
REF_TRIN_5_01844_XLOC_013825	13	97.0615384615385	1
REF_STRG_1_8109_XLOC_013828	17	52.5470588235294	1
REF_STRG_1_8119_XLOC_013831	33	92.9090909090909	2
REF_STRG_1_41528_XLOC_013835	11	89.6818181818182	1
REF_TRIN_10_00131_XLOC_013834	5	98.76	2
REF_TRIN_9_03308_XLOC_013837	22	96.3636363636364	4
REF_STRG_1_104205_XLOC_013841	5	98.46	1
COM_SPAL_1_002796_XLOC_013846	33	95.8121212121212	1
REF_TRIN_13_03046_XLOC_013862	7	12.4	2
REF_STRG_1_41548_XLOC_013865	25	67.944	2
COM_SPAL_1_002809_XLOC_013875	23	50.0739130434782	1
COM_SPAL_1_002817_XLOC_013891	81	92.1962962962963	1
COM_SPAL_1_002818_XLOC_013900	35	68.5914285714286	1
REF_STRG_1_8139_XLOC_013906	34	95.3117647058824	3
REF_STRG_1_41577_XLOC_013912	6	73	4
REF_TRIN_1_03811_XLOC_013916	3	100	1
COM_SPAL_1_002826_XLOC_013925	32	92.740625	2
REF_STRG_1_41595_XLOC_013932	23	89.8739130434783	11
REF_STRG_1_41589_XLOC_013933	3	100	1
REF_STRG_1_41591_XLOC_013934	5	82.46	1
REF_STRG_1_41593_XLOC_013943	9	77.3555555555556	1
REF_STRG_1_41600_XLOC_013946	4	3.85	1
REF_STRG_1_8127_XLOC_013952	15	64.04	1
REF_STRG_1_8128_XLOC_013950	2	11.55	1
REF_STRG_1_8132_XLOC_013954	10	92.36	1
REF_TRIN_9_00404_XLOC_013953	35	95.7742857142857	5
REF_STRG_1_104261_XLOC_013968	2	45.85	1
REF_STRG_1_41623_XLOC_013987	15	87.7666666666667	1
REF_STRG_1_8126_XLOC_013999	5	0	1
REF_STRG_1_8158_XLOC_014000	31	80.2645161290323	5
REF_STRG_1_41636_XLOC_014010	66	81.9636363636364	10
REF_TRIN_5_02545_XLOC_014023	15	88.12	4
REF_TRIN_16_03621_XLOC_014029	11	90.1909090909091	1
REF_STRG_1_41653_XLOC_014039	9	28.4888888888889	1
REF_STRG_1_41654_XLOC_014040	44	27.6090909090909	1
REF_STRG_1_41657_XLOC_014047	11	15.3454545454545	3
REF_STRG_1_8167_XLOC_014066	20	94.77	2
REF_STRG_1_8168_XLOC_014061	15	93.1533333333333	1
REF_STRG_1_8173_XLOC_014069	66	95.3030303030303	4
REF_TRIN_15_03069_XLOC_014058	8	43.1125	2
REF_STRG_1_41662_XLOC_014075	4	6.675	3
COM_SPAL_1_002850_XLOC_014079	14	97.35	2
REF_TRIN_15_02618_XLOC_014089	37	95.8837837837838	4
REF_STRG_1_104316_XLOC_014101	5	77.52	1
REF_STRG_1_41683_XLOC_014111	8	21.5625	1
REF_STRG_1_8186_XLOC_014116	18	93.0722222222222	1
REF_STRG_1_41687_XLOC_014135	63	94.3460317460317	6
REF_TRIN_12_02346_XLOC_014138	7	83.9857142857143	1
REF_TRIN_3_01716_XLOC_014139	42	9.24285714285714	2
REF_STRG_1_41695_XLOC_014145	52	13.6788461538462	1
REF_STRG_1_104344_XLOC_014152	11	86.5727272727273	1
REF_STRG_1_41701_XLOC_014153	8	86.2	1
COM_SPAL_1_002872_XLOC_014159	9	94.1666666666667	1
REF_STRG_1_8192_XLOC_014156	11	35.1272727272727	1
REF_STRG_1_8199_XLOC_014161	57	91.7719298245614	2
REF_STRG_1_104350_XLOC_014176	58	2.62413793103448	1
COM_SPAL_1_002878_XLOC_014178	14	87.35	1
REF_STRG_1_41710_XLOC_014183	27	4.05185185185185	1
REF_STRG_1_41720_XLOC_014197	12	92.8916666666667	2
REF_STRG_1_41723_XLOC_014203	11	21.1363636363636	4
REF_STRG_1_41726_XLOC_014201	14	83.0928571428571	7
REF_TRIN_3_02188_XLOC_014215	8	68.6875	1
REF_STRG_1_41736_XLOC_014219	17	45.4	1
REF_STRG_1_1266_XLOC_014233	24	36.3416666666667	1
REF_TRIN_10_02493_XLOC_014229	8	9.6625	15
REF_STRG_1_8205_XLOC_014234	36	68.475	7
REF_STRG_1_8214_XLOC_014244	4	95	2
REF_STRG_1_41749_XLOC_014255	10	72.45	2
REF_STRG_1_41756_XLOC_014264	22	95.5681818181818	1
COM_SPAL_1_002913_XLOC_014270	15	97.7133333333333	1
REF_STRG_1_104399_XLOC_014277	11	58.0636363636364	2
REF_STRG_1_104402_XLOC_014282	5	91	3
COM_SPAL_1_002917_XLOC_014294	4	97.725	6
REF_STRG_1_41777_XLOC_014304	3	87.2333333333333	1
REF_STRG_1_41778_XLOC_014303	2	50	3
REF_TRIN_6_01304_XLOC_014305	29	89.0724137931035	1
REF_STRG_1_41781_XLOC_014308	8	96.875	2
COM_SPAL_1_002921_XLOC_014320	89	65.6292134831461	4
REF_STRG_1_41799_XLOC_014331	14	83.6428571428571	2
REF_STRG_1_8222_XLOC_014336	3	89.8	2
REF_STRG_1_41806_XLOC_014340	19	91.6789473684211	1
REF_STRG_1_41809_XLOC_014347	23	96.8086956521739	1
REF_STRG_1_104428_XLOC_014355	44	14.5545454545455	1
REF_STRG_1_41820_XLOC_014363	90	61.9155555555555	4
REF_STRG_1_41831_XLOC_014383	12	8.39166666666667	1
REF_STRG_1_41835_XLOC_014392	12	3.33333333333333	1
REF_STRG_1_41847_XLOC_014403	11	10.8181818181818	3
REF_STRG_1_41853_XLOC_014417	4	67.2	1
REF_TRIN_1_01068_XLOC_014416	14	93.9357142857143	3
REF_STRG_1_41857_XLOC_014420	17	19.7647058823529	1
REF_STRG_1_41859_XLOC_014421	46	38.9130434782609	1
REF_TRIN_1_02000_XLOC_014426	31	63.0806451612903	1
COM_SPAL_1_002947_XLOC_014433	36	93.9722222222222	12
REF_TRIN_7_03450_XLOC_014432	13	86.5153846153846	1
REF_STRG_1_8233_XLOC_014440	50	38.174	1
REF_STRG_1_41890_XLOC_014447	39	2.26923076923077	2
REF_STRG_1_41876_XLOC_014457	70	87.2042857142858	2
REF_TRIN_5_01998_XLOC_014452	5	2.68	6
COM_SPAL_1_002954_XLOC_014465	13	95.4307692307692	4
REF_STRG_1_41901_XLOC_014471	23	33.6913043478261	1
REF_STRG_1_41904_XLOC_014477	28	32.7928571428571	1
REF_STRG_1_41914_XLOC_014491	21	86.7809523809524	4
REF_STRG_1_41915_XLOC_014492	3	87.5	7
REF_STRG_1_41909_XLOC_014493	46	17.1717391304348	1
REF_STRG_1_41921_XLOC_014506	17	68.6411764705882	1
COM_SPAL_1_002973_XLOC_014512	4	100	2
REF_STRG_1_41927_XLOC_014521	65	95.7876923076923	8
REF_STRG_1_41930_XLOC_014526	12	96.25	1
REF_STRG_1_41931_XLOC_014524	15	94.6733333333333	1
REF_STRG_1_41935_XLOC_014530	102	94.3568627450981	2
REF_STRG_1_41945_XLOC_014537	33	81.3060606060606	2
COM_SPAL_1_002982_XLOC_014543	8	86.7	3
COM_SPAL_1_002983_XLOC_014548	84	65.8785714285714	3
REF_STRG_1_41953_XLOC_014552	7	24.5857142857143	1
REF_TRIN_8_02523_XLOC_014551	4	21.425	1
REF_STRG_1_8252_XLOC_014563	53	70.9075471698113	3
REF_TRIN_1_02148_XLOC_014559	36	96.9722222222222	1
REF_TRIN_6_02156_XLOC_014568	36	95.7027777777778	3
REF_STRG_1_41970_XLOC_014588	7	28.5571428571429	2
REF_STRG_1_41972_XLOC_014591	13	93.8384615384615	2
REF_STRG_1_41976_XLOC_014597	29	47.9586206896552	3
COM_SPAL_1_002997_XLOC_014600	19	92.5	1
REF_STRG_1_41980_XLOC_014601	13	77.4461538461538	3
REF_STRG_1_41981_XLOC_014605	7	3.95714285714286	3
REF_STRG_1_41990_XLOC_014620	4	81.575	1
REF_STRG_1_41992_XLOC_014621	2	100	2
COM_SPAL_1_003002_XLOC_014629	19	9.97894736842105	1
REF_TRIN_10_01716_XLOC_014637	6	93.2666666666667	6
REF_STRG_1_42002_XLOC_014654	68	91.0617647058824	1
REF_STRG_1_42004_XLOC_014655	9	89.0222222222222	1
REF_STRG_1_42013_XLOC_014659	43	68.393023255814	2
REF_STRG_1_42018_XLOC_014662	23	81.2347826086957	12
REF_STRG_1_42006_XLOC_014667	3	97.2333333333333	1
REF_STRG_1_8261_XLOC_014680	13	86.1615384615385	4
REF_STRG_1_8268_XLOC_014684	18	87.1111111111111	6
REF_STRG_1_42022_XLOC_014694	18	91.7833333333333	1
COM_SPAL_1_003021_XLOC_014706	36	85.0111111111111	1
REF_STRG_1_42039_XLOC_014717	18	24.6611111111111	1
REF_STRG_1_42053_XLOC_014736	12	94.65	3
REF_STRG_1_42056_XLOC_014743	39	81.5512820512821	3
REF_STRG_1_42057_XLOC_014744	44	76.8772727272727	1
COM_SPAL_1_003031_XLOC_014754	3	96.0666666666667	1
REF_STRG_1_42072_XLOC_014757	2	0	1
REF_STRG_1_42073_XLOC_014758	27	47.2259259259259	1
REF_STRG_1_42075_XLOC_014763	9	93.3	1
REF_STRG_1_104606_XLOC_014777	13	77.7769230769231	1
REF_STRG_1_42087_XLOC_014778	27	29.6962962962963	3
REF_STRG_1_104611_XLOC_014785	11	91.3	2
COM_SPAL_1_003046_XLOC_014802	16	94.55625	1
REF_STRG_1_8272_XLOC_014799	7	90.4142857142857	1
REF_STRG_1_42103_XLOC_014806	15	93.88	1
REF_STRG_1_104624_XLOC_014809	37	94.9567567567568	1
COM_SPAL_1_003048_XLOC_014810	22	49.8227272727273	4
REF_STRG_1_42117_XLOC_014821	4	16.875	1
REF_STRG_1_42119_XLOC_014825	6	92.8666666666667	3
REF_TRIN_5_00236_XLOC_014823	21	44.147619047619	1
REF_TRIN_6_00606_XLOC_014829	47	66.5723404255319	1
REF_STRG_1_42124_XLOC_014833	2	85	1
COM_SPAL_1_003053_XLOC_014836	34	83.7647058823529	2
REF_STRG_1_42130_XLOC_014840	67	74.5164179104478	4
COM_SPAL_1_003058_XLOC_014844	11	0.827272727272727	2
REF_STRG_1_42137_XLOC_014856	15	88.9733333333333	9
REF_STRG_1_42139_XLOC_014857	17	77.0529411764706	1
REF_STRG_1_104653_XLOC_014866	6	47.2833333333333	3
REF_STRG_1_42142_XLOC_014868	4	2.65	1
REF_STRG_1_42145_XLOC_014870	28	76.2321428571429	4
REF_TRIN_15_01593_XLOC_014869	9	33.9222222222222	1
REF_STRG_1_42151_XLOC_014876	45	26.5444444444444	1
COM_SPAL_1_003072_XLOC_014878	62	73.2612903225807	4
REF_STRG_1_42158_XLOC_014887	17	91.9647058823529	1
REF_STRG_1_42166_XLOC_014894	14	93.9	3
REF_TRIN_2_02718_XLOC_014898	7	99.0428571428571	1
REF_STRG_1_42171_XLOC_014903	15	0.606666666666667	2
COM_SPAL_1_003078_XLOC_014906	33	92.6212121212121	2
REF_STRG_1_42181_XLOC_014923	15	88.9066666666667	1
REF_TRIN_4_00130_XLOC_014922	14	67.8142857142857	2
REF_STRG_1_104691_XLOC_014928	6	85.2333333333333	1
REF_TRIN_4_03321_XLOC_014939	26	94.0230769230769	5
REF_STRG_1_8299_XLOC_014945	8	9.35	3
REF_STRG_1_42191_XLOC_014951	28	89.8464285714286	1
REF_STRG_1_42196_XLOC_014958	4	92.725	1
REF_STRG_1_42197_XLOC_014959	20	52.31	1
REF_STRG_1_42200_XLOC_014960	16	39.08125	1
REF_STRG_1_104700_XLOC_014964	2	96.15	1
COM_SPAL_1_003100_XLOC_014970	128	91.72890625	7
REF_STRG_1_42226_XLOC_014982	18	55.0388888888889	7
REF_TRIN_5_02250_XLOC_014992	6	2.23333333333333	2
REF_STRG_1_1318_XLOC_015000	32	94.421875	2
COM_SPAL_1_003111_XLOC_015007	9	93.8555555555556	2
REF_STRG_1_42216_XLOC_015009	31	95.1741935483871	1
REF_STRG_1_42221_XLOC_015015	27	31.7592592592593	1
REF_STRG_1_42222_XLOC_015016	10	5.53	2
REF_STRG_1_42233_XLOC_015026	10	83.93	8
REF_STRG_1_42236_XLOC_015028	8	70.625	3
REF_STRG_1_42240_XLOC_015032	7	49.5428571428571	3
COM_SPAL_1_003119_XLOC_015040	9	93.5777777777778	3
REF_TRIN_1_02720_XLOC_015048	16	95.0875	3
REF_TRIN_1_01210_XLOC_015053	2	97.2	2
REF_STRG_1_104740_XLOC_015067	6	90.7166666666667	1
REF_STRG_1_42271_XLOC_015080	29	42.6344827586207	1
REF_STRG_1_42277_XLOC_015092	7	24.5428571428571	1
REF_TRIN_13_02378_XLOC_015094	4	91.05	1
COM_SPAL_1_003129_XLOC_015105	70	8.89857142857143	3
REF_STRG_1_8313_XLOC_015104	43	32.0116279069767	5
REF_STRG_1_8319_XLOC_015108	1	100	1
REF_TRIN_2_00050_XLOC_015107	8	5.45	1
REF_TRIN_3_02436_XLOC_015118	9	78.5222222222222	3
REF_STRG_1_104772_XLOC_015125	13	8.01538461538462	2
REF_STRG_1_42295_XLOC_015126	17	3.87647058823529	1
REF_STRG_1_104782_XLOC_015139	11	91.5727272727273	2
REF_TRIN_7_02221_XLOC_015141	13	78.9923076923077	4
REF_STRG_1_42305_XLOC_015146	47	1.32127659574468	1
REF_STRG_1_8322_XLOC_015148	91	72.0054945054945	6
REF_STRG_1_42311_XLOC_015155	10	62.51	2
REF_STRG_1_42316_XLOC_015161	9	91.8777777777778	2
REF_STRG_1_42320_XLOC_015159	14	93.5714285714286	1
REF_STRG_1_42323_XLOC_015169	13	91.6230769230769	1
REF_TRIN_4_01344_XLOC_015179	11	40.8181818181818	1
REF_STRG_1_42330_XLOC_015193	22	57.4318181818182	2
REF_STRG_1_8327_XLOC_015203	8	97.9	8
REF_TRIN_12_01586_XLOC_015202	21	62.9952380952381	6
REF_TRIN_15_02908_XLOC_015206	24	93.5958333333333	2
REF_STRG_1_104816_XLOC_015210	1	42.9	1
COM_SPAL_1_003163_XLOC_015214	25	87.316	11
REF_STRG_1_42347_XLOC_015223	48	65.2395833333333	1
REF_STRG_1_42354_XLOC_015232	2	0	1
REF_TRIN_16_02668_XLOC_015239	1	100	1
COM_SPAL_1_003166_XLOC_015242	33	94.6060606060606	4
REF_STRG_1_8342_XLOC_015252	42	29.3642857142857	17
REF_TRIN_2_01154_XLOC_015253	5	48.02	1
COM_SPAL_1_003175_XLOC_015260	37	88.0594594594595	4
REF_STRG_1_42378_XLOC_015271	17	53.8823529411765	1
REF_STRG_1_42386_XLOC_015280	17	88.4117647058823	1
COM_SPAL_1_003184_XLOC_015283	27	42.1185185185185	1
REF_STRG_1_8333_XLOC_015287	13	7.69230769230769	3
REF_STRG_1_8335_XLOC_015284	27	13.2481481481481	1
REF_STRG_1_8336_XLOC_015286	39	76.7615384615385	4
REF_STRG_1_42388_XLOC_015289	5	24	2
REF_STRG_1_42392_XLOC_015299	15	62.4333333333333	9
REF_TRIN_16_02036_XLOC_015292	27	93.5888888888889	1
COM_SPAL_1_003189_XLOC_015307	6	40.3666666666667	3
REF_STRG_1_104863_XLOC_015310	5	89.08	1
REF_STRG_1_42406_XLOC_015313	13	90.5461538461538	1
COM_SPAL_1_003194_XLOC_015320	14	87.7571428571429	3
REF_STRG_1_8341_XLOC_015321	98	16.430612244898	8
COM_SPAL_1_003196_XLOC_015323	10	60.01	1
REF_STRG_1_104868_XLOC_015325	9	1.77777777777778	1
REF_TRIN_10_02766_XLOC_015328	5	93.32	1
REF_STRG_1_104873_XLOC_015332	9	26.1333333333333	1
REF_STRG_1_8347_XLOC_015341	181	68.2016574585635	10
REF_STRG_1_104886_XLOC_015349	31	89.1193548387097	2
REF_STRG_1_42427_XLOC_015353	12	54.55	2
REF_STRG_1_42428_XLOC_015356	37	56.2891891891892	2
REF_STRG_1_8348_XLOC_015363	14	64.6714285714286	5
REF_TRIN_4_00145_XLOC_015375	20	17.58	3
REF_STRG_1_104903_XLOC_015378	10	59.81	2
REF_STRG_1_42450_XLOC_015382	62	38.658064516129	5
REF_STRG_1_42451_XLOC_015389	4	8.575	1
REF_STRG_1_42443_XLOC_015390	76	18.3710526315789	3
REF_STRG_1_42454_XLOC_015394	14	0	1
REF_STRG_1_42456_XLOC_015396	4	100	2
REF_TRIN_9_01982_XLOC_015393	4	46.675	2
REF_STRG_1_104920_XLOC_015398	8	11.0625	1
REF_STRG_1_42459_XLOC_015399	1	90.9	1
REF_STRG_1_42461_XLOC_015401	4	18.75	1
REF_TRIN_3_02348_XLOC_015405	37	93.1405405405405	6
REF_STRG_1_8350_XLOC_015410	56	87.7875	1
REF_TRIN_1_00398_XLOC_015409	6	85.4	1
REF_STRG_1_42465_XLOC_015415	74	97.8472972972973	5
REF_STRG_1_42467_XLOC_015417	19	91.0842105263158	4
REF_STRG_1_104931_XLOC_015420	22	5.61363636363636	1
COM_SPAL_1_003239_XLOC_015423	25	88.836	1
REF_STRG_1_42471_XLOC_015424	8	10.2375	4
COM_SPAL_1_003241_XLOC_015432	9	96.3	2
REF_STRG_1_42473_XLOC_015428	17	91.0176470588235	2
REF_STRG_1_42482_XLOC_015438	46	49.9652173913043	10
REF_STRG_1_42484_XLOC_015440	12	100	2
REF_STRG_1_42485_XLOC_015442	9	78.7	1
REF_TRIN_5_02001_XLOC_015439	9	97.8777777777778	1
REF_STRG_1_104937_XLOC_015446	7	41.4285714285714	2
REF_TRIN_7_03391_XLOC_015447	42	85.4595238095238	5
REF_STRG_1_8355_XLOC_015458	30	92.8766666666667	16
REF_TRIN_1_02878_XLOC_015459	33	76.1272727272727	1
REF_STRG_1_42499_XLOC_015461	7	0	1
REF_TRIN_6_02372_XLOC_015462	3	93.9333333333333	1
COM_SPAL_1_003257_XLOC_015465	43	93.7325581395349	6
REF_STRG_1_42507_XLOC_015467	17	90.5058823529412	1
REF_STRG_1_42508_XLOC_015468	8	98.9625	1
REF_TRIN_4_02924_XLOC_015464	13	97.4	2
REF_STRG_1_42512_XLOC_015477	1	0	1
REF_STRG_1_42516_XLOC_015478	3	56.6	3
REF_STRG_1_42524_XLOC_015487	1	90	1
REF_STRG_1_42529_XLOC_015488	1	90	1
REF_STRG_1_8353_XLOC_015504	24	6.20416666666667	7
COM_SPAL_1_003263_XLOC_015507	26	93.2692307692308	1
REF_STRG_1_104965_XLOC_015519	7	14.9571428571429	3
REF_STRG_1_42555_XLOC_015535	18	94.0388888888889	1
REF_STRG_1_42556_XLOC_015532	8	29.175	3
REF_STRG_1_42559_XLOC_015533	22	73.3818181818182	2
REF_STRG_1_42562_XLOC_015536	34	95.3323529411765	1
REF_STRG_1_8363_XLOC_015549	26	18.5115384615385	4
REF_STRG_1_8364_XLOC_015550	12	57.2916666666667	2
REF_STRG_1_8365_XLOC_015546	8	84.85	6
REF_STRG_1_8366_XLOC_015551	17	17.0588235294118	5
REF_STRG_1_8368_XLOC_015548	3	93.9	10
COM_SPAL_1_003277_XLOC_015557	41	41.6536585365854	3
REF_STRG_1_42548_XLOC_015558	3	83.9	4
REF_TRIN_14_02149_XLOC_015562	6	18.2833333333333	1
REF_TRIN_7_00175_XLOC_015564	10	96.29	2
REF_STRG_1_42570_XLOC_015576	18	24.6833333333333	2
REF_STRG_1_42571_XLOC_015577	93	91.3462365591398	1
REF_STRG_1_42572_XLOC_015578	2	90.45	5
REF_STRG_1_42577_XLOC_015587	34	67.7588235294118	2
REF_TRIN_13_02829_XLOC_015600	8	98.5625	1
REF_STRG_1_42584_XLOC_015601	94	20.4627659574468	6
REF_STRG_1_105012_XLOC_015608	8	30.7875	1
REF_STRG_1_8376_XLOC_015612	14	56.8714285714286	3
REF_STRG_1_42589_XLOC_015620	8	97.2	2
REF_STRG_1_42602_XLOC_015633	6	3.33333333333333	1
COM_SPAL_1_003300_XLOC_015642	12	96.45	2
REF_STRG_1_42614_XLOC_015651	59	3.65084745762712	2
REF_STRG_1_42618_XLOC_015653	55	84.1345454545455	5
REF_STRG_1_42620_XLOC_015659	10	96.29	3
REF_STRG_1_105044_XLOC_015665	22	57.9636363636364	4
REF_STRG_1_42624_XLOC_015668	10	16.77	1
REF_STRG_1_105047_XLOC_015674	10	89.87	1
REF_STRG_1_105050_XLOC_015677	15	94.52	1
REF_STRG_1_8379_XLOC_015686	45	45.5911111111111	1
COM_SPAL_1_003315_XLOC_015687	16	89.53125	2
REF_STRG_1_42633_XLOC_015689	62	93.4951612903226	2
REF_STRG_1_42638_XLOC_015696	10	36.19	1
REF_STRG_1_105065_XLOC_015699	6	84.5166666666667	1
REF_TRIN_3_03247_XLOC_015705	10	95.47	2
REF_TRIN_4_02930_XLOC_015713	8	94.85	3
COM_SPAL_1_003327_XLOC_015719	19	10.4	2
REF_STRG_1_8385_XLOC_015725	15	91.2266666666667	3
COM_SPAL_1_003334_XLOC_015736	47	96.0723404255319	3
REF_STRG_1_42660_XLOC_015735	10	97.83	3
REF_STRG_1_42667_XLOC_015744	14	96.2571428571429	1
REF_TRIN_11_03238_XLOC_015756	26	41.9653846153846	5
COM_SPAL_1_003338_XLOC_015760	51	24.8588235294118	2
COM_SPAL_1_003343_XLOC_015776	19	96.4894736842105	1
COM_SPAL_1_003344_XLOC_015778	45	44.8355555555556	1
REF_STRG_1_1337_XLOC_015788	77	92.3090909090909	7
COM_SPAL_1_003354_XLOC_015790	16	93.0125	3
REF_STRG_1_8394_XLOC_015791	16	37.44375	2
COM_SPAL_1_003357_XLOC_015806	9	82.4111111111111	1
REF_STRG_1_42703_XLOC_015808	39	92.5512820512821	1
REF_STRG_1_105110_XLOC_015813	8	89.7125	2
REF_STRG_1_105116_XLOC_015820	1	0	1
REF_STRG_1_105117_XLOC_015821	20	23.51	1
REF_STRG_1_8396_XLOC_015828	23	76.1608695652174	8
REF_STRG_1_8398_XLOC_015829	20	91.675	4
REF_TRIN_15_01378_XLOC_015840	37	87.527027027027	3
REF_STRG_1_42719_XLOC_015849	2	45	2
REF_STRG_1_42727_XLOC_015860	4	11.675	1
REF_STRG_1_42732_XLOC_015870	8	93.05	1
REF_STRG_1_42733_XLOC_015869	14	88.2071428571429	2
REF_TRIN_2_01609_XLOC_015871	5	62.54	2
COM_SPAL_1_003379_XLOC_015883	96	85.825	5
REF_TRIN_13_02975_XLOC_015891	39	90.1461538461538	1
REF_STRG_1_42758_XLOC_015896	3	0	1
COM_SPAL_1_003386_XLOC_015913	27	56.0740740740741	10
REF_STRG_1_8411_XLOC_015911	3	26.2	4
REF_STRG_1_42767_XLOC_015917	10	1	2
REF_STRG_1_42769_XLOC_015919	23	74.6304347826087	5
REF_STRG_1_105177_XLOC_015922	15	64.4466666666667	1
REF_STRG_1_42771_XLOC_015926	19	51.1421052631579	2
REF_STRG_1_42773_XLOC_015929	26	51.5346153846154	1
REF_STRG_1_42782_XLOC_015942	2	35	2
REF_TRIN_7_01076_XLOC_015945	5	96.1	1
REF_STRG_1_42790_XLOC_015953	15	85.7133333333333	1
REF_STRG_1_105197_XLOC_015958	6	30.3	2
REF_STRG_1_42799_XLOC_015964	12	85.5583333333333	1
COM_SPAL_1_003398_XLOC_015969	7	91.2857142857143	1
REF_STRG_1_42803_XLOC_015978	72	91.2041666666667	7
REF_STRG_1_8410_XLOC_015981	30	51.5066666666667	1
REF_STRG_1_42807_XLOC_015986	6	47.0166666666667	5
COM_SPAL_1_003410_XLOC_015997	18	97.5555555555556	1
REF_STRG_1_105216_XLOC_016002	4	55	1
REF_STRG_1_42822_XLOC_016003	36	55.0083333333333	1
REF_STRG_1_42832_XLOC_016007	45	92.2311111111111	1
REF_STRG_1_42833_XLOC_016008	17	17.7705882352941	1
REF_STRG_1_42824_XLOC_016009	10	95.93	1
REF_STRG_1_42829_XLOC_016015	75	42.524	1
REF_STRG_1_42835_XLOC_016024	14	38.3357142857143	1
REF_STRG_1_42836_XLOC_016025	2	90.9	1
REF_STRG_1_42847_XLOC_016036	12	68.3916666666667	1
COM_SPAL_1_003420_XLOC_016040	23	39.8260869565217	3
REF_STRG_1_42850_XLOC_016043	25	31.748	3
REF_STRG_1_42857_XLOC_016050	9	92.3666666666667	3
REF_STRG_1_105236_XLOC_016051	18	98.6111111111111	1
REF_STRG_1_105242_XLOC_016053	22	94.4363636363637	1
REF_STRG_1_8421_XLOC_016056	11	18.3909090909091	1
COM_SPAL_1_003429_XLOC_016062	48	96.9729166666667	1
REF_STRG_1_42864_XLOC_016060	27	61.6185185185185	1
REF_STRG_1_42859_XLOC_016065	5	0	3
REF_STRG_1_105255_XLOC_016071	4	92.45	1
REF_TRIN_7_00046_XLOC_016073	33	63.9	6
COM_SPAL_1_003438_XLOC_016098	32	66.653125	7
REF_TRIN_12_01787_XLOC_016099	13	96.5769230769231	2
REF_TRIN_15_02212_XLOC_016139	1	0	1
COM_SPAL_1_003446_XLOC_016143	53	95.5169811320754	1
COM_SPAL_1_003447_XLOC_016144	21	29.6238095238095	1
COM_SPAL_1_003450_XLOC_016152	42	94.1880952380952	2
REF_STRG_1_42912_XLOC_016151	22	36.8545454545455	2
REF_STRG_1_42919_XLOC_016159	21	64.2809523809524	4
REF_STRG_1_105288_XLOC_016165	10	3.91	1
REF_STRG_1_8442_XLOC_016174	6	96.4833333333333	1
REF_STRG_1_42929_XLOC_016183	20	63.335	1
REF_STRG_1_105299_XLOC_016186	7	100	1
REF_STRG_1_42935_XLOC_016195	11	91.7545454545455	3
REF_STRG_1_42940_XLOC_016202	92	95.4608695652174	3
REF_STRG_1_42943_XLOC_016205	19	36.8789473684211	4
REF_TRIN_5_01647_XLOC_016219	4	64.75	2
REF_TRIN_11_01676_XLOC_016228	31	94.4935483870968	2
REF_STRG_1_8448_XLOC_016244	34	95.0470588235294	5
COM_SPAL_1_003469_XLOC_016273	71	88.6140845070423	1
REF_STRG_1_42964_XLOC_016274	20	3.205	4
REF_STRG_1_42965_XLOC_016275	7	80.9	1
REF_STRG_1_42969_XLOC_016281	17	94.6764705882353	3
REF_STRG_1_42979_XLOC_016296	33	90.1121212121212	15
COM_SPAL_1_003481_XLOC_016306	8	93.9125	2
REF_STRG_1_8478_XLOC_016315	57	87.1894736842105	3
REF_STRG_1_8480_XLOC_016317	1	90.9	5
REF_STRG_1_42988_XLOC_016322	19	86.9684210526316	4
REF_STRG_1_105372_XLOC_016324	32	98.334375	2
REF_STRG_1_42994_XLOC_016326	55	86.3454545454545	13
REF_STRG_1_42996_XLOC_016329	35	2.27142857142857	1
REF_STRG_1_42999_XLOC_016337	15	98.3666666666667	2
REF_TRIN_11_00786_XLOC_016347	18	73	3
COM_SPAL_1_003501_XLOC_016356	16	40.78125	3
REF_STRG_1_43014_XLOC_016370	10	95.84	4
REF_TRIN_11_02422_XLOC_016371	13	72.1846153846154	1
REF_STRG_1_43015_XLOC_016373	17	84.0294117647059	2
REF_TRIN_2_02165_XLOC_016377	74	83.5202702702702	8
REF_TRIN_1_02480_XLOC_016382	5	92.96	1
REF_STRG_1_105405_XLOC_016388	4	90	1
REF_STRG_1_43026_XLOC_016391	30	2.24	11
REF_TRIN_1_00670_XLOC_016395	12	93.875	4
REF_STRG_1_43030_XLOC_016399	25	91.728	1
COM_SPAL_1_003514_XLOC_016407	35	95.8885714285714	3
COM_SPAL_1_003521_XLOC_016420	33	3.3030303030303	1
REF_STRG_1_43039_XLOC_016421	43	71.4186046511628	1
REF_STRG_1_43055_XLOC_016439	11	6.77272727272727	2
REF_TRIN_6_00279_XLOC_016442	7	30.4	4
REF_STRG_1_43060_XLOC_016446	7	73.5285714285714	1
REF_STRG_1_43069_XLOC_016464	36	52.8277777777778	1
REF_STRG_1_105450_XLOC_016475	2	27.25	2
REF_TRIN_3_02704_XLOC_016483	14	87.6857142857143	1
REF_STRG_1_43079_XLOC_016485	16	52.85	1
REF_STRG_1_105459_XLOC_016489	27	48.9518518518518	1
REF_STRG_1_8495_XLOC_016492	30	42.8533333333333	1
REF_STRG_1_105465_XLOC_016498	1	54.5	2
REF_STRG_1_1330_XLOC_016512	15	22.7066666666667	1
REF_STRG_1_1342_XLOC_016513	34	37.4352941176471	2
REF_STRG_1_1350_XLOC_016517	39	58.9974358974359	1
REF_TRIN_5_00334_XLOC_016528	16	96.93125	1
REF_STRG_1_43098_XLOC_016534	11	5.42727272727273	2
REF_STRG_1_43101_XLOC_016539	9	9.28888888888889	1
REF_STRG_1_43103_XLOC_016538	23	73.2956521739131	2
COM_SPAL_1_003557_XLOC_016545	37	95.927027027027	4
REF_STRG_1_43104_XLOC_016544	20	70.475	3
COM_SPAL_1_003558_XLOC_016548	16	49.2875	4
REF_STRG_1_8513_XLOC_016556	54	88.2296296296296	3
REF_STRG_1_8526_XLOC_016567	11	64.2727272727273	3
REF_TRIN_10_00962_XLOC_016562	50	97.496	4
REF_TRIN_15_02570_XLOC_016557	72	94.8416666666666	2
REF_STRG_1_43111_XLOC_016574	14	76.5857142857143	1
REF_STRG_1_105500_XLOC_016576	1	8.3	2
REF_TRIN_8_02771_XLOC_016577	9	90.3555555555556	1
REF_STRG_1_43127_XLOC_016591	44	95.3204545454546	4
COM_SPAL_1_003574_XLOC_016601	82	95.4292682926829	9
REF_STRG_1_8507_XLOC_016610	4	80.675	1
REF_STRG_1_8511_XLOC_016611	19	10.5210526315789	3
REF_STRG_1_43136_XLOC_016613	34	34.8147058823529	5
REF_STRG_1_43140_XLOC_016623	13	10.7692307692308	2
REF_STRG_1_43149_XLOC_016633	40	88.795	2
COM_SPAL_1_003587_XLOC_016646	31	43.9548387096774	1
REF_TRIN_15_01613_XLOC_016649	153	84.8555555555556	5
REF_STRG_1_43158_XLOC_016657	18	36.2111111111111	3
REF_TRIN_4_00397_XLOC_016666	8	8.05	4
REF_STRG_1_43163_XLOC_016669	41	92.8951219512195	1
REF_STRG_1_43167_XLOC_016675	14	57.5428571428571	1
REF_STRG_1_43172_XLOC_016687	16	15.11875	2
REF_STRG_1_43173_XLOC_016688	16	29.86875	4
REF_TRIN_16_02936_XLOC_016691	33	94.7848484848485	2
REF_STRG_1_43175_XLOC_016699	35	37.6828571428571	2
REF_STRG_1_43187_XLOC_016706	15	39.86	1
REF_TRIN_1_03710_XLOC_016708	11	51.8454545454546	2
COM_SPAL_1_003604_XLOC_016712	19	86.6210526315789	1
REF_STRG_1_43200_XLOC_016723	4	94.225	1
REF_TRIN_12_03203_XLOC_016729	53	49.2320754716981	4
REF_STRG_1_43206_XLOC_016735	10	93.98	1
REF_STRG_1_43211_XLOC_016741	136	45.7632352941176	6
REF_STRG_1_43217_XLOC_016750	69	71.9086956521739	3
REF_STRG_1_43221_XLOC_016756	3	37.0666666666667	1
COM_SPAL_1_003619_XLOC_016763	26	73.2769230769231	4
REF_STRG_1_105597_XLOC_016765	5	80.92	2
COM_SPAL_1_003621_XLOC_016767	18	84.6111111111111	1
REF_STRG_1_43226_XLOC_016770	38	63.1342105263158	5
REF_STRG_1_43235_XLOC_016781	9	15.0777777777778	1
REF_STRG_1_43237_XLOC_016782	28	4.18214285714286	4
REF_STRG_1_43249_XLOC_016789	36	76.3833333333334	5
REF_STRG_1_43246_XLOC_016796	20	81.625	2
REF_STRG_1_8552_XLOC_016808	6	93.7833333333333	2
REF_STRG_1_43260_XLOC_016818	4	93.45	1
REF_STRG_1_43272_XLOC_016827	1	0	1
REF_STRG_1_43281_XLOC_016841	8	56.6	1
REF_STRG_1_8554_XLOC_016842	19	2.02105263157895	1
REF_STRG_1_8556_XLOC_016847	30	75.04	2
REF_STRG_1_8559_XLOC_016844	25	96.66	1
REF_TRIN_3_02870_XLOC_016849	16	66.84375	2
REF_STRG_1_43284_XLOC_016850	8	45.4125	7
COM_SPAL_1_003664_XLOC_016854	6	94.75	2
REF_STRG_1_105646_XLOC_016856	12	47.55	1
REF_STRG_1_43293_XLOC_016863	18	88.5277777777778	1
REF_STRG_1_8561_XLOC_016875	1	23.1	1
REF_STRG_1_8565_XLOC_016877	17	12.7529411764706	3
REF_STRG_1_105658_XLOC_016895	3	91.5333333333333	1
REF_STRG_1_43313_XLOC_016897	65	88.3338461538462	7
REF_STRG_1_43315_XLOC_016903	30	73.27	15
REF_STRG_1_43324_XLOC_016917	59	50.4627118644068	8
REF_STRG_1_43327_XLOC_016921	14	95.3	7
COM_SPAL_1_003683_XLOC_016927	30	95.95	5
REF_STRG_1_136_XLOC_016930	75	96.436	3
REF_STRG_1_148_XLOC_016926	9	81.9888888888889	2
REF_STRG_1_154_XLOC_016935	20	2.07	1
COM_SPAL_1_003689_XLOC_016955	11	94.8909090909091	2
REF_STRG_1_1358_XLOC_016949	69	82.4782608695652	4
REF_STRG_1_1364_XLOC_016947	17	69.3823529411765	2
REF_STRG_1_8713_XLOC_016963	7	29.6571428571429	20
REF_TRIN_14_00379_XLOC_016964	9	96.3444444444444	2
REF_STRG_1_43330_XLOC_016971	13	91.1230769230769	1
REF_STRG_1_105673_XLOC_016979	8	87.15	1
REF_TRIN_11_02302_XLOC_016982	25	51.924	2
REF_TRIN_16_00020_XLOC_017001	69	89.4942028985507	6
REF_TRIN_6_00113_XLOC_017008	55	79.9236363636363	11
REF_TRIN_10_01501_XLOC_017010	20	13.875	2
REF_STRG_1_8569_XLOC_017011	9	3.33333333333333	3
REF_STRG_1_8570_XLOC_017012	9	0	2
REF_STRG_1_8574_XLOC_017015	2	28.55	1
REF_STRG_1_43391_XLOC_017047	85	3.09764705882353	2
REF_TRIN_6_03227_XLOC_017051	5	69.32	1
COM_SPAL_1_003712_XLOC_017054	41	91.4341463414634	3
REF_STRG_1_105706_XLOC_017064	4	0	1
REF_STRG_1_8593_XLOC_017065	3	84.5333333333333	3
REF_STRG_1_8594_XLOC_017067	90	75.1688888888889	13
REF_STRG_1_43404_XLOC_017068	8	80.9375	1
REF_STRG_1_43410_XLOC_017073	10	92.34	1
REF_STRG_1_43413_XLOC_017078	10	16.69	1
REF_STRG_1_43419_XLOC_017084	5	96	1
REF_STRG_1_43423_XLOC_017094	60	5.60833333333333	8
REF_STRG_1_43426_XLOC_017099	8	72.425	2
REF_TRIN_15_03480_XLOC_017100	31	81.5	1
REF_STRG_1_43427_XLOC_017115	38	82.2052631578948	2
REF_STRG_1_43435_XLOC_017131	97	88.9690721649485	2
REF_STRG_1_43439_XLOC_017136	26	33.2884615384615	1
REF_STRG_1_8575_XLOC_017142	33	49.530303030303	2
REF_STRG_1_43442_XLOC_017145	7	28.0285714285714	4
COM_SPAL_1_003740_XLOC_017150	31	89.8903225806452	4
REF_STRG_1_43448_XLOC_017153	10	95.48	1
REF_STRG_1_43456_XLOC_017167	55	86.4236363636363	13
REF_STRG_1_43460_XLOC_017175	24	82.8125	1
COM_SPAL_1_003750_XLOC_017178	25	95.268	2
REF_STRG_1_8600_XLOC_017177	12	62.7833333333333	4
REF_STRG_1_43465_XLOC_017182	92	84.4717391304348	1
REF_STRG_1_43466_XLOC_017183	25	97.332	1
REF_STRG_1_105781_XLOC_017192	11	97.7636363636364	2
REF_STRG_1_43475_XLOC_017195	19	88.0421052631579	1
REF_TRIN_2_03535_XLOC_017207	25	93.696	1
COM_SPAL_1_003760_XLOC_017212	13	96.1230769230769	1
REF_STRG_1_43494_XLOC_017219	6	80.0166666666667	1
REF_STRG_1_43495_XLOC_017220	10	63.6	1
REF_STRG_1_43497_XLOC_017222	39	15.0769230769231	1
REF_TRIN_3_00432_XLOC_017227	9	93.4444444444444	1
REF_STRG_1_8603_XLOC_017238	9	86.7111111111111	1
REF_STRG_1_8604_XLOC_017233	35	86.0714285714286	2
REF_STRG_1_8609_XLOC_017241	16	94.43125	1
REF_STRG_1_8611_XLOC_017237	5	98.82	2
REF_TRIN_10_02595_XLOC_017236	20	76.305	1
REF_STRG_1_43512_XLOC_017245	3	61	1
REF_STRG_1_43525_XLOC_017262	78	92.001282051282	7
REF_STRG_1_43526_XLOC_017260	10	53.53	1
REF_STRG_1_43531_XLOC_017267	13	11.1923076923077	1
REF_STRG_1_43535_XLOC_017276	16	96.30625	2
REF_TRIN_12_03146_XLOC_017284	45	80.2711111111111	1
REF_STRG_1_43538_XLOC_017289	13	87.9461538461539	1
REF_TRIN_11_03510_XLOC_017308	29	97.1172413793104	1
REF_TRIN_16_04339_XLOC_017307	19	95.8	1
REF_TRIN_9_01042_XLOC_017313	10	79.7	4
REF_STRG_1_43556_XLOC_017316	59	94.2813559322034	2
COM_SPAL_1_003803_XLOC_017333	36	91.8777777777778	4
REF_STRG_1_43566_XLOC_017332	9	88.2333333333333	1
REF_STRG_1_43571_XLOC_017336	4	54.025	3
REF_STRG_1_1373_XLOC_017345	8	85.2375	2
REF_STRG_1_1374_XLOC_017346	14	48.3785714285714	1
REF_STRG_1_43575_XLOC_017358	3	0	5
REF_STRG_1_43584_XLOC_017368	98	96.0285714285714	5
REF_STRG_1_105871_XLOC_017374	10	97.8	1
REF_STRG_1_43592_XLOC_017382	38	91	1
REF_STRG_1_43596_XLOC_017381	14	96.8142857142857	3
REF_STRG_1_43593_XLOC_017383	12	2.15833333333333	3
REF_TRIN_13_01085_XLOC_017388	4	2.275	1
REF_STRG_1_8628_XLOC_017399	24	37.8958333333333	2
REF_STRG_1_43606_XLOC_017403	12	91.225	1
REF_STRG_1_43618_XLOC_017422	7	92.0285714285714	2
REF_TRIN_16_02477_XLOC_017421	39	77.1410256410256	2
REF_STRG_1_43619_XLOC_017424	37	94.8675675675676	1
REF_TRIN_2_02546_XLOC_017430	17	94.7705882352941	1
COM_SPAL_1_003842_XLOC_017436	80	66.97875	4
COM_SPAL_1_003845_XLOC_017445	13	54.7615384615385	4
REF_STRG_1_8635_XLOC_017444	14	77.2928571428571	3
REF_STRG_1_8636_XLOC_017450	17	64.5705882352941	1
REF_STRG_1_8642_XLOC_017447	49	29.265306122449	3
REF_TRIN_4_00382_XLOC_017493	27	96.4592592592592	6
REF_STRG_1_8652_XLOC_017498	6	66.4166666666667	1
REF_TRIN_10_00549_XLOC_017497	15	60.08	1
REF_STRG_1_43655_XLOC_017505	3	66.1333333333333	2
REF_STRG_1_43660_XLOC_017512	18	82.8277777777778	1
REF_STRG_1_43668_XLOC_017522	18	93.4166666666667	1
REF_STRG_1_43673_XLOC_017528	16	32.425	5
REF_STRG_1_43675_XLOC_017527	20	92.345	7
REF_STRG_1_43694_XLOC_017566	6	15.2333333333333	2
REF_STRG_1_43697_XLOC_017565	20	9.355	5
REF_TRIN_5_00896_XLOC_017572	15	20.3933333333333	6
REF_STRG_1_43700_XLOC_017577	5	52.54	1
REF_STRG_1_43710_XLOC_017596	19	23.2421052631579	2
REF_TRIN_16_01539_XLOC_017604	26	28.4538461538462	3
REF_STRG_1_43719_XLOC_017605	3	30	1
COM_SPAL_1_003878_XLOC_017611	101	93.0306930693069	6
REF_STRG_1_43721_XLOC_017619	50	86.516	6
REF_STRG_1_43732_XLOC_017637	107	84.8803738317757	1
REF_STRG_1_43738_XLOC_017642	43	95.9209302325581	7
REF_STRG_1_43740_XLOC_017647	4	90.9	1
REF_STRG_1_8674_XLOC_017653	34	64.4	1
REF_STRG_1_43746_XLOC_017658	7	91.6285714285714	1
REF_STRG_1_43756_XLOC_017669	8	26.9	1
COM_SPAL_1_003896_XLOC_017679	34	93.2323529411765	3
REF_TRIN_12_01676_XLOC_017682	7	83.7571428571429	2
REF_STRG_1_43767_XLOC_017691	15	46.2666666666667	2
REF_STRG_1_43768_XLOC_017692	18	8.56111111111111	2
REF_STRG_1_106013_XLOC_017700	57	90.2789473684211	1
REF_STRG_1_43772_XLOC_017701	9	84.7333333333333	1
REF_STRG_1_43777_XLOC_017706	15	54.32	1
REF_STRG_1_43780_XLOC_017710	16	43.10625	1
REF_TRIN_1_01739_XLOC_017711	27	18.3333333333333	1
REF_STRG_1_43785_XLOC_017720	52	7.74807692307692	1
REF_STRG_1_43794_XLOC_017741	11	77.2818181818182	5
REF_STRG_1_106036_XLOC_017742	7	52.3857142857143	2
REF_STRG_1_106039_XLOC_017745	17	96.4764705882353	1
REF_TRIN_12_01471_XLOC_017748	18	95.95	1
REF_TRIN_3_03231_XLOC_017749	9	90.3444444444444	2
REF_STRG_1_8696_XLOC_017767	59	87.5406779661017	8
COM_SPAL_1_003921_XLOC_017788	12	93.25	1
REF_TRIN_2_01869_XLOC_017786	6	69.5833333333333	3
REF_STRG_1_43815_XLOC_017796	51	85.6470588235294	4
REF_STRG_1_106058_XLOC_017799	4	100	1
COM_SPAL_1_003925_XLOC_017811	30	63.9166666666667	3
REF_STRG_1_8690_XLOC_017813	36	6.08888888888889	3
REF_STRG_1_43826_XLOC_017823	29	46.2586206896552	1
REF_STRG_1_43827_XLOC_017829	5	90.82	1
REF_STRG_1_43829_XLOC_017830	43	80.2395348837209	4
REF_STRG_1_43835_XLOC_017842	19	62.7894736842105	2
REF_STRG_1_43836_XLOC_017847	5	77.18	1
REF_STRG_1_43844_XLOC_017851	30	95.71	1
COM_SPAL_1_003939_XLOC_017863	25	94.26	1
REF_STRG_1_8725_XLOC_017859	22	79.8863636363636	2
COM_SPAL_1_003942_XLOC_017876	14	96.8	2
REF_STRG_1_43856_XLOC_017881	20	2.755	14
COM_SPAL_1_003946_XLOC_017886	2	0	2
REF_STRG_1_43858_XLOC_017889	10	85.84	1
REF_STRG_1_43879_XLOC_017915	7	84.0857142857143	4
REF_STRG_1_8734_XLOC_017920	11	18.1727272727273	2
REF_STRG_1_8735_XLOC_017922	3	94.8666666666667	3
REF_STRG_1_8737_XLOC_017921	61	22.4426229508197	2
REF_TRIN_14_03062_XLOC_017927	11	91.1909090909091	1
REF_STRG_1_43892_XLOC_017942	5	61.5	3
REF_STRG_1_8740_XLOC_017949	28	84.1535714285714	3
REF_STRG_1_8742_XLOC_017953	12	50.2083333333333	5
REF_STRG_1_106131_XLOC_017960	1	10	1
REF_TRIN_16_01740_XLOC_017972	20	74.795	3
REF_STRG_1_8748_XLOC_017979	10	42.32	1
REF_TRIN_13_00776_XLOC_017980	24	73.6458333333333	6
REF_TRIN_10_00353_XLOC_017994	27	97.5925925925926	1
REF_STRG_1_43918_XLOC_018003	10	99.09	4
REF_STRG_1_43924_XLOC_018011	24	1.59583333333333	1
REF_STRG_1_43927_XLOC_018015	41	85.1707317073171	5
REF_STRG_1_43936_XLOC_018027	25	47.696	4
REF_STRG_1_8827_XLOC_018036	24	55.0041666666667	16
REF_STRG_1_8835_XLOC_018033	15	51.5266666666667	12
REF_STRG_1_8840_XLOC_018035	36	73.5722222222222	4
REF_STRG_1_43937_XLOC_018041	29	69.8586206896552	2
REF_STRG_1_43942_XLOC_018052	2	72.15	2
REF_STRG_1_43946_XLOC_018050	4	69	1
REF_TRIN_5_02928_XLOC_018051	7	81.6285714285714	1
COM_SPAL_1_003989_XLOC_018057	8	95.4625	1
REF_TRIN_2_00919_XLOC_018058	12	37.3416666666667	1
COM_SPAL_1_003991_XLOC_018068	38	88.5605263157895	4
REF_STRG_1_106168_XLOC_018086	5	70	1
REF_TRIN_1_03834_XLOC_018088	44	75.8045454545455	3
REF_TRIN_11_01065_XLOC_018102	11	51.1636363636364	16
REF_STRG_1_43981_XLOC_018104	9	93.0888888888889	1
REF_STRG_1_43988_XLOC_018106	27	94.3222222222222	9
REF_STRG_1_43995_XLOC_018119	3	21.4	1
REF_TRIN_5_03013_XLOC_018126	18	74.2333333333333	1
REF_STRG_1_8756_XLOC_018139	37	86.9027027027027	1
REF_STRG_1_44012_XLOC_018143	14	98.4214285714286	9
REF_STRG_1_44020_XLOC_018152	5	56.6	1
REF_STRG_1_44028_XLOC_018156	9	95	2
REF_STRG_1_106208_XLOC_018164	21	47.6047619047619	1
REF_STRG_1_8763_XLOC_018169	11	44.2090909090909	1
REF_STRG_1_8764_XLOC_018168	142	81.356338028169	13
COM_SPAL_1_004014_XLOC_018174	29	83.6965517241379	2
COM_SPAL_1_004015_XLOC_018180	20	53.33	4
REF_STRG_1_44043_XLOC_018186	18	90.1333333333333	1
REF_STRG_1_44063_XLOC_018200	21	52.7	1
REF_STRG_1_44066_XLOC_018205	2	87.05	1
REF_STRG_1_44067_XLOC_018204	2	90.85	1
REF_TRIN_5_02477_XLOC_018206	3	0	1
COM_SPAL_1_004020_XLOC_018208	22	91.7772727272727	7
REF_STRG_1_44077_XLOC_018214	79	85.0075949367089	9
REF_STRG_1_44072_XLOC_018221	106	29.8367924528302	2
COM_SPAL_1_004026_XLOC_018224	92	14.5380434782609	3
REF_STRG_1_44081_XLOC_018225	10	1.95	2
REF_STRG_1_8770_XLOC_018237	31	5.99354838709677	3
REF_STRG_1_44087_XLOC_018239	9	9.07777777777778	1
REF_STRG_1_44094_XLOC_018253	18	89.7111111111111	3
REF_STRG_1_44095_XLOC_018251	24	86.5291666666667	8
REF_STRG_1_106249_XLOC_018254	15	2.78	1
REF_TRIN_12_02483_XLOC_018262	25	58.512	3
REF_TRIN_1_02319_XLOC_018266	9	63.7888888888889	1
REF_TRIN_10_03297_XLOC_018280	5	24.06	5
REF_TRIN_14_01528_XLOC_018279	9	32.8444444444444	2
REF_STRG_1_44144_XLOC_018282	22	53.8136363636364	28
REF_STRG_1_44116_XLOC_018290	19	91.8210526315789	3
REF_STRG_1_44126_XLOC_018306	3	90.9	2
REF_STRG_1_44134_XLOC_018314	28	82.3214285714286	4
REF_STRG_1_44140_XLOC_018319	9	46.0333333333333	2
REF_STRG_1_44163_XLOC_018330	39	17.2923076923077	2
REF_STRG_1_44152_XLOC_018339	26	28.05	1
REF_STRG_1_44153_XLOC_018340	28	18.8035714285714	3
REF_STRG_1_106297_XLOC_018344	41	40.7268292682927	3
REF_STRG_1_106301_XLOC_018350	13	82.0692307692308	1
REF_STRG_1_44158_XLOC_018351	32	52.15625	3
REF_STRG_1_44159_XLOC_018352	7	2.7	1
REF_STRG_1_44162_XLOC_018354	13	54.3846153846154	1
REF_STRG_1_106313_XLOC_018369	3	95.5666666666667	1
REF_STRG_1_44169_XLOC_018371	13	70.7692307692308	7
REF_STRG_1_44172_XLOC_018376	89	96.0179775280899	3
REF_STRG_1_44175_XLOC_018380	41	68.1756097560975	6
REF_STRG_1_8782_XLOC_018383	82	61.6987804878049	4
REF_STRG_1_44180_XLOC_018388	54	53.2055555555555	2
REF_STRG_1_44181_XLOC_018387	3	71.2	1
REF_STRG_1_44185_XLOC_018396	7	59.3428571428571	1
COM_SPAL_1_004081_XLOC_018403	4	95.45	1
COM_SPAL_1_004083_XLOC_018413	6	100	1
REF_STRG_1_44202_XLOC_018417	7	1.18571428571429	1
REF_STRG_1_44205_XLOC_018419	60	61.6383333333333	4
REF_STRG_1_44209_XLOC_018424	23	23.6869565217391	2
REF_TRIN_12_00241_XLOC_018430	32	96.375	4
REF_STRG_1_44220_XLOC_018439	22	74.0590909090909	1
REF_STRG_1_44221_XLOC_018440	17	11.9117647058824	1
REF_STRG_1_44223_XLOC_018442	14	8.34285714285714	1
REF_TRIN_8_01715_XLOC_018448	1	45.5	1
REF_STRG_1_44236_XLOC_018454	3	62.9666666666667	9
COM_SPAL_1_004101_XLOC_018468	12	94.9166666666667	1
REF_STRG_1_44245_XLOC_018474	10	93.44	3
REF_STRG_1_106375_XLOC_018477	23	34.2	1
REF_STRG_1_44249_XLOC_018483	14	78.7571428571429	1
REF_TRIN_6_03206_XLOC_018485	9	61.7666666666667	1
REF_STRG_1_106381_XLOC_018500	7	93.5714285714286	1
REF_STRG_1_44270_XLOC_018508	135	6.95111111111112	2
REF_STRG_1_44277_XLOC_018517	33	90.6393939393939	2
COM_SPAL_1_004113_XLOC_018529	32	73.21875	2
COM_SPAL_1_004116_XLOC_018543	9	86.1333333333333	2
REF_STRG_1_8805_XLOC_018544	28	63.0928571428571	1
REF_TRIN_16_03351_XLOC_018540	10	68.05	2
REF_STRG_1_44285_XLOC_018553	12	95.7666666666667	4
COM_SPAL_1_004120_XLOC_018554	9	84.3333333333333	2
REF_STRG_1_44282_XLOC_018556	7	5.2	1
REF_STRG_1_44284_XLOC_018557	3	3.93333333333333	1
REF_STRG_1_44287_XLOC_018559	31	23.7258064516129	1
COM_SPAL_1_004123_XLOC_018561	35	95.5914285714286	1
REF_TRIN_8_02049_XLOC_018568	15	82.7933333333333	1
COM_SPAL_1_004127_XLOC_018577	36	60.2583333333333	1
REF_STRG_1_106400_XLOC_018581	30	76.43	1
REF_TRIN_9_03170_XLOC_018582	47	96.4425531914894	2
REF_STRG_1_44306_XLOC_018589	6	39.25	1
REF_STRG_1_44316_XLOC_018604	2	14.55	1
REF_STRG_1_44317_XLOC_018603	10	70.26	2
REF_STRG_1_44330_XLOC_018628	23	55.9695652173913	2
REF_STRG_1_44334_XLOC_018635	25	39.216	1
REF_STRG_1_44335_XLOC_018636	22	91.7818181818182	1
REF_STRG_1_44336_XLOC_018637	22	2.05909090909091	3
COM_SPAL_1_004147_XLOC_018649	12	48.525	1
REF_STRG_1_44352_XLOC_018663	2	17.5	1
REF_STRG_1_44354_XLOC_018668	24	96.1333333333333	1
REF_STRG_1_106438_XLOC_018671	2	92.3	1
COM_SPAL_1_004153_XLOC_018681	37	92.1324324324325	2
REF_TRIN_10_01936_XLOC_018699	19	89.7473684210526	1
REF_STRG_1_106459_XLOC_018704	20	83.42	2
REF_STRG_1_44377_XLOC_018706	45	84.9777777777778	3
COM_SPAL_1_004161_XLOC_018709	20	12.08	2
REF_STRG_1_44376_XLOC_018707	5	5.36	6
COM_SPAL_1_004166_XLOC_018717	77	71.0467532467532	1
REF_STRG_1_44387_XLOC_018721	8	94.9625	1
REF_TRIN_14_00282_XLOC_018722	15	95.7266666666667	4
COM_SPAL_1_004170_XLOC_018724	38	72.8736842105263	3
REF_TRIN_15_02256_XLOC_018725	8	93.6875	1
REF_STRG_1_44389_XLOC_018728	9	13.4333333333333	1
REF_TRIN_15_00109_XLOC_018732	21	95.6428571428571	2
REF_STRG_1_44398_XLOC_018737	63	96.3619047619048	12
REF_STRG_1_44404_XLOC_018745	35	88.5	3
REF_STRG_1_106472_XLOC_018747	17	90.8941176470588	1
REF_STRG_1_44416_XLOC_018757	12	25	2
COM_SPAL_1_004182_XLOC_018765	11	97.3454545454545	13
COM_SPAL_1_004186_XLOC_018778	27	93.3851851851852	2
REF_STRG_1_44433_XLOC_018790	15	74.14	4
REF_STRG_1_106481_XLOC_018791	23	95.6913043478261	1
REF_TRIN_13_01557_XLOC_018801	31	80.5032258064516	7
COM_SPAL_1_004190_XLOC_018809	17	88.6941176470588	4
REF_STRG_1_44456_XLOC_018819	9	24.3444444444444	1
REF_STRG_1_44457_XLOC_018820	10	83.74	1
REF_STRG_1_8823_XLOC_018828	34	93.9735294117647	1
REF_STRG_1_44468_XLOC_018834	64	67.95	2
COM_SPAL_1_004205_XLOC_018851	16	97.675	3
REF_STRG_1_44478_XLOC_018857	15	49.4	3
COM_SPAL_1_004211_XLOC_018869	90	90.6511111111111	2
COM_SPAL_1_004212_XLOC_018876	30	91.57	7
COM_SPAL_1_004213_XLOC_018886	39	89.648717948718	2
REF_STRG_1_44499_XLOC_018887	9	87.5333333333333	1
COM_SPAL_1_004214_XLOC_018894	8	21.15	1
REF_STRG_1_106527_XLOC_018902	1	92.9	1
REF_STRG_1_44510_XLOC_018909	36	78.9194444444445	2
[truncated: 17,780 more rows]
