# Supplementary material for: Ecological genomics in the Northern krill uncovers loci for local adaptation across ocean basins
Source: Nat Commun. 2024 Aug 1;15:6297. doi: 10.1038/s41467-024-50239-7 (PMC11294593; doi:10.1038/s41467-024-50239-7)
Supplement: Supplementary file 15 — Source Data [file 41467_2024_50239_MOESM15_ESM.zip › Source_data/Source_data.Fig_S17/Source_data.Fig_S17D/Source_data.Fig_S17D.tsv]

# Proportion of reads with ≥ 90% of reads methylated at CpG sites (P90) across the genome.
# A complete dataset including genomic position and depth of coverage is available in the SciLifeLab data repository: 10.17044/scilifelab.22786928
# Raw data provided with Supplementary Figures 17B and 17C, respectively.
Genomic region	Repeat status	P90 (%)	95% CI low	95% CI high
intergenic	repeats	40.4	0.01	0.01
intergenic screened	repeats	39.81	0.02	0.02
intergenic	non-repeats	26.13	0.02	0.03
intergenic screened	non-repeats	23.32	0.02	0.03
5′-UTR	repeats	45.01	0.55	0.59
5′-UTR screened	repeats	51.33	0.96	0.89
5′-UTR	non-repeats	16.47	0.27	0.31
5′-UTR screened	non-repeats	15.25	0.36	0.34
cds	repeats	48.61	0.3	0.38
cds screened	repeats	55.33	0.45	0.68
cds	non-repeats	48.37	0.17	0.15
cds screened	non-repeats	52.86	0.14	0.2
intron	repeats	59.34	0.03	0.03
intron screened	repeats	61.81	0.04	0.04
intron	non-repeats	43.09	0.06	0.06
intron screened	non-repeats	42.66	0.07	0.06
3′-UTR	repeats	53.4	0.41	0.51
3′-UTR screened	repeats	59.78	0.61	0.65
3′-UTR	non-repeats	51.39	0.54	0.57
3′-UTR screened	non-repeats	56.93	0.53	0.66
