# Supplementary material for: Ecological genomics in the Northern krill uncovers loci for local adaptation across ocean basins
Source: Nat Commun. 2024 Aug 1;15:6297. doi: 10.1038/s41467-024-50239-7 (PMC11294593; doi:10.1038/s41467-024-50239-7)
Supplement: Supplementary file 15 — Source Data [file 41467_2024_50239_MOESM15_ESM.zip › Source_data/Source_data.Fig_S17/Source_data.Fig_S17A/Source_data.Fig_S17A.tsv]

# Metylation frequencies at CpG sites across the genome.
# A complete dataset including genomic position and depth of coverage is available in the SciLifeLab data repository: 10.17044/scilifelab.22786928
# Raw data is available in Figure 1f.
Genomic region	Mean methylation frequency (%)
intergenic	62.271
genic	75.008
repeats	69.217
non-repeats	50.215
5′-UTR	44.6
cds	65.873
intron	75.532
3′-UTR	76.014
