# Supplementary material for: Ecological genomics in the Northern krill uncovers loci for local adaptation across ocean basins
Source: Nat Commun. 2024 Aug 1;15:6297. doi: 10.1038/s41467-024-50239-7 (PMC11294593; doi:10.1038/s41467-024-50239-7)
Supplement: Supplementary file 15 — Source Data [file 41467_2024_50239_MOESM15_ESM.zip › Source_data/Source_data.Fig_S14/Source_data.Fig_S14.dnmt3_genes.tre]

(((6669_EFX78869_Daphnia_pulex:0.0,6669_0_002cb0_Dpahnia_pulex_DNMT3_Daphnia_pulex:0.0):0.093218088,35525_0_002adb_Dpahnia_pulex_DNMT3_Daphnia_magna:0.062336852)1.000:0.793497837,((((((((PNF35202_1_hypothetical_protein_B7P43_G07646_Cryptotermes_secundus:0.0,XP_033607058_1_DNA_cytosine_5_methyltransferase_3A_isoform_X3_Cryptotermes_secundus:0.0):0.012293450,((PNF35200_1_hypothetical_protein_B7P43_G07646_Cryptotermes_secundus:0.0,XP_033607061_1_DNA_cytosine_5_methyltransferase_3A_isoform_X5_Cryptotermes_secundus:0.0,XP_033607059_1_DNA_cytosine_5_methyltransferase_3A_isoform_X4_Cryptotermes_secundus:0.0):0.000000005,(XP_023706015_1_DNA_cytosine_5_methyltransferase_3A_isoform_X2_Cryptotermes_secundus:0.0,PNF35199_1_hypothetical_protein_B7P43_G07646_Cryptotermes_secundus:0.0,XP_033607057_1_DNA_cytosine_5_methyltransferase_3A_isoform_X1_Cryptotermes_secundus:0.0):0.001999352)0.021:0.000868653)1.000:0.313433448,((XP_021915977_1_DNA_cytosine_5_methyltransferase_3A_like_Zootermopsis_nevadensis:0.0,136037_KDR21442_Zootermopsis_nevadensis:0.0,136037_0_000a26_DNA_Cytosine_5_methyltransferase_3A_Zootermopsis_nevadensis:0.0):0.221627915,(GFG38570_1_hypothetical_protein_Cfor_01628_Coptotermes_formosanus:0.059904198,BBC27274_1_putative_DNA_methyltransferase_3_Reticulitermes_speratus:0.061732623)0.997:0.127503558)0.492:0.070415372)0.997:0.218583258,(7536_0_004bf2_C_5_cytosine_methyltransferase_Oncopeltus_fasciatus:0.426743505,286706_0_001339_DNA_cytosine_5_methyltransferase_3A_like_Halyomorpha_halys:0.408347081)0.919:0.167502798)0.978:0.170254073,(((((((XP_037076275_1_LOW_QUALITY_PROTEIN_DNA_cytosine_5_methyltransferase_3B_like_Pollicipes_pollicipes:0.124205668,(XP_043239321_1_DNA_cytosine_5_methyltransferase_3C_like_isoform_X1_Amphibalanus_amphitrite:0.0,XP_043239324_1_DNA_cytosine_5_methyltransferase_3C_like_isoform_X2_Amphibalanus_amphitrite:0.0):0.112566022)1.000:0.472358150,((438503_0_0005b7_C_5_cytosine_methyltransferase_Catajapyx_aquilonaris:0.643731726,(KAG1670257_1_DNA_cytosine_5_methyltransferase_3A_Nymphon_striatum:0.209862416,((126957_SMAR006764_PA_Strigamia_maritima:0.0,126957_0_001dc6_T1IZS9_STRMM_Strigamia_maritima:0.0):0.185972278,(((XP_013775600_1_DNA_cytosine_5_methyltransferase_3B_like_Limulus_polyphemus:0.0,6850_0_001893_DNA_cytosine_5_methyltransferase_3B_like_Limulus_polyphemus:0.0):0.249244940,(XP_023235669_1_DNA_cytosine_5_methyltransferase_3A_like_Centruroides_sculpturatus:0.0,218467_0_00393e_DNA_cytosine_5_methyltransferase_3A_like_Centruroides_sculpturatus:0.0):0.234947254)0.741:0.022644812,((XP_023228282_1_DNA_cytosine_5_methyltransferase_3A_like_Centruroides_sculpturatus:0.0,218467_0_0027b7_DNA_cytosine_5_methyltransferase_3A_like_Centruroides_sculpturatus:0.0):0.059543443,((XP_022254418_1_LOW_QUALITY_PROTEIN_DNA_cytosine_5_methyltransferase_3A_like_Limulus_polyphemus:0.0,6850_0_003adb_LOW_QUALITY_PROTEIN_DNA_cytosine_5_methyltransferase_3A_like_Limulus_polyphemus:0.0):0.024030767,((XP_022246329_1_DNA_cytosine_5_methyltransferase_3B_like_isoform_X3_Limulus_polyphemus:0.0,XP_022246326_1_DNA_cytosine_5_methyltransferase_3B_like_isoform_X1_Limulus_polyphemus:0.0,6850_0_00224e_DNA_cytosine_5_methyltransferase_3B_like_isoform_X1_Limulus_polyphemus:0.0):0.000000005,XP_022246328_1_DNA_cytosine_5_methyltransferase_3B_like_isoform_X2_Limulus_polyphemus:0.000000005)0.994:0.033733454)0.991:0.043723758)0.930:0.030036642)0.935:0.037582036)0.760:0.021667081)0.500:0.048632724)0.953:0.100543616,(438502_0_00536a_C_5_cytosine_methyltransferase_Campodea_augens:0.052188440,438502_0_001cea_C_5_cytosine_methyltransferase_Campodea_augens:0.134039794)1.000:0.518203002)0.325:0.034078815)0.354:0.029318649,(XP_037528410_1_DNA_cytosine_5_methyltransferase_3B_like_Rhipicephalus_sanguineus:0.407310644,438502_0_003818_C_5_cytosine_methyltransferase_Campodea_augens:0.834522999)0.794:0.077088675)0.924:0.053712416,133901_0_0034a5_DNMT3_cysteine_rich_ADD_domain_Frankliniella_occidentalis:1.333466240)0.000:0.000000005,(((438502_0_0052f2_DNMT3_cysteine_rich_ADD_domain_Campodea_augens:0.507795634,(407821_0_005884_DNA_Cytosine_5_methyltransferase_3B_Stegodyphus_mimosarum:0.563155980,7004_0_004f02_DNMT3_cysteine_rich_ADD_domain_Locusta_migratoria:0.777139106)0.014:0.104888024)0.932:0.361895414,((32264_tetur16g01020_1_Tetranychus_urticae:0.0,32264_0_001da1_107365877_Tetranychus_urticae:0.0):0.766337568,7004_0_002386_Dynein_heavy_chain_ATP_binding_dynein_motor_region_Locusta_migratoria:2.346362150)0.199:0.026515595)0.828:0.161681728,((ATN96644_2_DNA_cytosine_5_methyltransferase_3_Bemisia_tabaci:0.004077426,((XP_018899093_1_PREDICTED_DNA_cytosine_5_methyltransferase_3B_like_isoform_X2_Bemisia_tabaci:0.0,XP_018899088_1_PREDICTED_DNA_cytosine_5_methyltransferase_3B_like_isoform_X1_Bemisia_tabaci:0.0,7038_0_000f76_DNA_cytosine_5_methyltransferase_3B_like_isoform_X1_Bemisia_tabaci:0.0):0.000000006,XP_018899094_1_PREDICTED_DNA_cytosine_5_methyltransferase_3A_like_isoform_X3_Bemisia_tabaci:0.000000005)0.749:0.002861787)1.000:0.432769903,(52612_0_003fb1_C_5_cytosine_methyltransferaseCalopteryx_splendens:0.429056931,(52612_0_004c8d_DNMT3_cysteine_rich_ADD_domain_Calopteryx_splendens:0.272049392,XP_046402550_1_DNA_cytosine_5_methyltransferase_3B_like_Ischnura_elegans:0.042703950)0.764:0.159257738)0.989:0.509801167)0.660:0.043066384)0.837:0.034665793)0.888:0.046299126,((KAG8201270_1_hypothetical_protein_JTE90_016756_Oedothorax_gibbosus:0.300813086,(XP_035213542_1_DNA_cytosine_5_methyltransferase_3B_like_Stegodyphus_dumicola:0.065802337,407821_0_000b01_DNA_Cytosine_5_methyltransferase_3B_Stegodyphus_mimosarum:0.021746082)0.997:0.244147947)0.929:0.084734207,(GFU49688_1_hypothetical_protein_NPIL_446961_Nephila_pilipes:0.421071333,((XP_042911600_1_DNA_cytosine_5_methyltransferase_3B_isoform_X1_Parasteatoda_tepidariorum:0.0,XP_042911601_1_DNA_cytosine_5_methyltransferase_3B_isoform_X2_Parasteatoda_tepidariorum:0.0):0.000000005,114398_0_002a8b_DNA_cytosine_5_methyltransferase_3C_like_Parasteatoda_tepidariorum:0.052167026)1.000:0.502760944)0.585:0.031936364)1.000:0.177074445)0.919:0.047059510,(REF_STRG_1_22585_XLOC_074301_1_p1:0.807027923,(REF_TRIN_3_01687_XLOC_055556_11_p1:0.667388903,((XP_045109145_1_DNA_cytosine_5_methyltransferase_3A_like_Portunus_trituberculatus:0.124365349,(XP_045108039_1_DNA_cytosine_5_methyltransferase_3A_like_Portunus_trituberculatus:0.002316792,AZM65487_1_DNA_methyltransferase_3b_Portunus_trituberculatus:0.002557012)1.000:0.168294819)1.000:0.299961875,((XP_042872483_1_DNA_cytosine_5_methyltransferase_3A_like_Penaeus_japonicus:0.050677279,(ROT79375_1_putative_ATP_binding_cassette_sub_family_A_member_3_like_Penaeus_vannamei:0.040239978,XP_027231607_1_DNA_cytosine_5_methyltransferase_3A_like_Penaeus_vannamei:0.000000005)0.941:0.038192734)1.000:0.219913246,((XP_042206776_1_DNA_cytosine_5_methyltransferase_3A_like_isoform_X2_Homarus_americanus:0.002877712,(XP_042206775_1_DNA_cytosine_5_methyltransferase_3A_like_isoform_X1_Homarus_americanus:0.000000005,KAG7154854_1_DNA_cytosine_5_methyltransferase_3_like_partial_Homarus_americanus:0.000000005)0.795:0.000000005)1.000:0.203015686,(AKK75091_2_DNA_cytosine_5__methyltransferase_3_Procambarus_virginalis:0.015932511,(XP_045581597_1_uncharacterized_protein_LOC123745276_isoform_X2_Procambarus_clarkii:0.000000005,XP_045581588_1_uncharacterized_protein_LOC123745276_isoform_X1_Procambarus_clarkii:0.000000005)0.750:0.005488370)1.000:0.151229069)0.947:0.085443509)0.950:0.101289842)0.355:0.068977860)0.457:0.015466201)0.979:0.132672133)0.229:0.026676238)0.039:0.003580572,597456_0_0026e8_DNA_cytosine_5_methyltransferase_3A_like_Habropoda_laboriosa:1.944373104)0.522:0.041364259,((166361_0_0001d9_DNA_cytosine_5_methyltransferase_3A_like_Onthophagus_taurus:0.499757515,((133901_0_00112e_C_5_cytosine_methyltransferase_Frankliniella_occidentalis:0.478971446,133901_0_003d48_C_5_cytosine_methyltransferase_Frankliniella_occidentalis:0.474626860)1.000:0.488335210,(133901_0_002f98_C_5_cytosine_methyltransferase_Frankliniella_occidentalis:0.375186678,133901_0_0011c8_C_5_cytosine_methyltransferase_Frankliniella_occidentalis:0.599114964)0.960:0.286208491)0.958:0.289522452)0.762:0.152501953,((XP_018319995_1_DNA_cytosine_5_methyltransferase_3A_Agrilus_planipennis:0.0,224129_0_000bb8_DNA_Cytosine_5_methyltransferase_3A_like_Agrilus_planipennis:0.0):0.530557856,110193_0_000dfb_DNA_cytosine_5_methyltransferase_3A_like_Nicrophorus_vespilloides:0.669395832)0.195:0.055807077)0.988:0.173662304)0.726:0.033397696,(7029_ACYPI29975_PA_Acyrthosiphon_pisum:0.804974437,(KAF2361780_1_PWWP_domain_Trinorchestia_longiramus:0.181744420,(XP_018016544_1_PREDICTED_DNA_cytosine_5_methyltransferase_3A_like_Hyalella_azteca:0.0,294128_0_0028be_DNA_cytosine_5_methyltransferase_3A_like_Hyalella_azteca:0.0):0.298286641)1.000:0.399124544)0.882:0.142161143)0.606:0.088864665,(((29053_0_0025c0_DNA_cytosine_5_methyltransferase_3A_like_Copidosoma_floridanum:0.558763995,(7425_NV18466_PA_Nasonia_vitripennis:0.000000005,7425_0_002430_DNA_cytosine_5_methyltransferase_3B_isoform_X1_Nasonia_vitripennis:0.000000005)0.948:0.178331186)0.983:0.226334524,((64838_0_000715_DNA_cytosine_5_methyltransferase_3A_like_Fopius_arisanus:0.103102072,454923_0_000761_DNA_cytosine_5_methyltransferase_3A_like_Diachasma_alloeum:0.092292691)1.000:0.294819214,((441921_0_00051a_DNA_cytosine_5_methyltransferase_3A_like_Neodiprion_lecontei:0.138791274,((XP_025602101_1_DNA_cytosine_5_methyltransferase_3B_like_isoform_X1_Athalia_rosae:0.0,XP_025602103_1_DNA_cytosine_5_methyltransferase_3B_like_isoform_X3_Athalia_rosae:0.0,37344_0_001734_DNA_cytosine_5_methyltransferase_3B_like_isoform_X1_Athalia_rosae:0.0):0.110547797,37344_0_001753_DNA_cytosine_5_methyltransferase_3A_like_Athalia_rosae:0.171100197)0.967:0.066222562)1.000:0.151328402,(222816_0_000af3_DNA_cytosine_5_methyltransferase_3A_Orussus_abietinus:0.224959724,(((XP_014478590_1_PREDICTED_uncharacterized_protein_LOC106746476_Dinoponera_quadriceps:0.064532435,(XP_032681134_1_uncharacterized_protein_LOC116848778_isoform_X9_Odontomachus_brunneus:0.0,XP_032681133_1_uncharacterized_protein_LOC116848778_isoform_X8_Odontomachus_brunneus:0.0):0.023871264)1.000:0.103005521,((EZA48382_1_DNA_cytosine_5_methyltransferase_3A_Ooceraea_biroi:0.026576793,KAH0955409_1_hypothetical_protein_HN011_006360_Eciton_burchellii:0.020619993)0.997:0.038883719,((((XP_024889947_1_uncharacterized_protein_LOC112466214_isoform_X5_Temnothorax_curvispinosus:0.0,XP_024889946_1_uncharacterized_protein_LOC112466214_isoform_X4_Temnothorax_curvispinosus:0.0,XP_024889944_1_uncharacterized_protein_LOC112466214_isoform_X2_Temnothorax_curvispinosus:0.0,XP_024889943_1_uncharacterized_protein_LOC112466214_isoform_X1_Temnothorax_curvispinosus:0.0,XP_024889945_1_uncharacterized_protein_LOC112466214_isoform_X3_Temnothorax_curvispinosus:0.0):0.040926361,((ASM42032_1_Dnmt3b_Pogonomyrmex_barbatus:0.0,XP_011630481_1_uncharacterized_protein_LOC105422696_Pogonomyrmex_barbatus:0.0):0.021117994,(((XP_018403186_1_PREDICTED_DNA_cytosine_5_methyltransferase_3B_like_Cyphomyrmex_costatus:0.0,KYM95711_1_DNA_cytosine_5_methyltransferase_3B_Cyphomyrmex_costatus:0.0):0.018535263,((XP_018313252_1_PREDICTED_uncharacterized_protein_LOC108728926_isoform_X2_Trachymyrmex_zeteki:0.0,KYQ48554_1_DNA_cytosine_5_methyltransferase_3B_Trachymyrmex_zeteki:0.0,XP_018313251_1_PREDICTED_uncharacterized_protein_LOC108728926_isoform_X1_Trachymyrmex_zeteki:0.0):0.013415720,(12957_ACEP20013_PA_Atta_cephalotes:0.000000005,((XP_011067519_1_PREDICTED_uncharacterized_protein_LOC105154006_isoform_X3_Acromyrmex_echinatior:0.0,103372_F4X8H3_Acromyrmex_echinatior:0.0):0.002334238,KAG5311145_1_DNM3B_methyltransferase_partial_Acromyrmex_insinuator:0.000000005)0.982:0.011769095)0.965:0.013963162)0.949:0.016979002)0.968:0.018440571,(XP_011707919_1_PREDICTED_uncharacterized_protein_LOC105462763_isoform_X1_Wasmannia_auropunctata:0.0,XP_011707930_1_PREDICTED_uncharacterized_protein_LOC105462763_isoform_X3_Wasmannia_auropunctata:0.0,XP_011707925_1_PREDICTED_uncharacterized_protein_LOC105462763_isoform_X2_Wasmannia_auropunctata:0.0,XP_011707934_1_PREDICTED_uncharacterized_protein_LOC105462763_isoform_X4_Wasmannia_auropunctata:0.0):0.025678664)0.699:0.006935718)0.106:0.009202334)0.997:0.048386563,((XP_029165492_1_uncharacterized_protein_LOC114936461_isoform_X1_Nylanderia_fulva:0.0,XP_029165493_1_uncharacterized_protein_LOC114936461_isoform_X2_Nylanderia_fulva:0.0):0.035815276,((XP_029664895_1_uncharacterized_protein_LOC115236525_isoform_X2_Formica_exsecta:0.0,XP_029664894_1_uncharacterized_protein_LOC115236525_isoform_X1_Formica_exsecta:0.0):0.028568155,(XP_011269620_1_uncharacterized_protein_LOC105259403_isoform_X2_Camponotus_floridanus:0.0,XP_011269612_1_uncharacterized_protein_LOC105259403_isoform_X1_Camponotus_floridanus:0.0):0.017940022)0.948:0.027949988)0.981:0.039158737)1.000:0.052687907,(XP_020290671_1_uncharacterized_protein_LOC109858126_isoform_X5_Pseudomyrmex_gracilis:0.0,XP_020290670_1_uncharacterized_protein_LOC109858126_isoform_X4_Pseudomyrmex_gracilis:0.0,XP_020290669_1_uncharacterized_protein_LOC109858126_isoform_X3_Pseudomyrmex_gracilis:0.0):0.132047402)0.336:0.009419652)0.920:0.027114493)0.970:0.065386925,(156304_0_0002a5_DNA_cytosine_5_methyltransferase_3A_like_Ceratina_calcarata:0.181896691,(((143995_0_000a66_uncharacterized_protein_LOC100881154_isoform_X1_Megachile_rotundata:0.041451852,(XP_029043200_2_DNA_cytosine_5_methyltransferase_3B_like_isoform_X2_Osmia_bicornis_bicornis:0.002300860,(XP_034189241_1_DNA_cytosine_5_methyltransferase_3B_like_isoform_X4_Osmia_lignaria:0.0,XP_034189239_1_DNA_cytosine_5_methyltransferase_3B_like_isoform_X3_Osmia_lignaria:0.0):0.000000005)0.994:0.028503932)0.867:0.017640211,((KZC12603_1_DNA_cytosine_5_methyltransferase_3B_Dufourea_novaeangliae:0.0,XP_015434965_1_PREDICTED_uncharacterized_protein_LOC107190643_Dufourea_novaeangliae:0.0,178035_0_001d4b_uncharacterized_protein_LOC107190643_Dufourea_novaeangliae:0.0):0.043829311,(XP_031834122_1_uncharacterized_protein_LOC116427656_isoform_X2_Nomia_melanderi:0.022511418,(XP_033334170_1_uncharacterized_protein_LOC117225004_isoform_X2_Megalopta_genalis:0.044675557,88501_0_0010c8_C_5_cytosine_methyltransferase_Lasioglossum_albipes:0.067157669)0.241:0.008972184)0.964:0.025056380)0.938:0.018874747)0.716:0.012553508,(597456_0_002553_DNA_cytosine_5_methyltransferase_3B_like_Habropoda_laboriosa:0.046084840,((((7460_GB55485_PA_Apis_mellifera:0.000000005,7460_0_000554_DNA_methyltransferase_3_isoform_X1_Apis_mellifera:0.000000005)1.000:0.064186468,(516756_0_0001ad_DNA_cytosine_5_methyltransferase_3B_like_Eufriesea_mexicana:0.024840489,1507135_0_00174b_C_5_cytosine_methyltransferase_Euglossa_dilemma:0.044967624)0.940:0.026375578)0.922:0.026008824,(132113_XP_003490117_1_Bombus_impatiens:0.0,132113_0_0027f5_C_5_cytosine_methyltransferase_Bombus_impatiens:0.0):0.059520642)0.050:0.011956294,(KOX74005_1_DNA_cytosine_5_methyltransferase_3A_Melipona_quadrifasciata:0.0,166423_0_003987_DNA_Cytosine_5_methyltransferase_3A_Melipona_quadrifasciata:0.0):0.056287387)0.993:0.038487718)0.917:0.024948368)0.943:0.039813990)0.957:0.049848679)0.999:0.148711160)0.262:0.029156038)0.161:0.032985594)0.867:0.078668778)0.673:0.094725142,197043_0_007668_C_5_cytosine_methyltransferaseHomalodisca_vitripennis:1.763458383)0.882:0.186227777);
