# Supplementary material for: Ecological genomics in the Northern krill uncovers loci for local adaptation across ocean basins
Source: Nat Commun. 2024 Aug 1;15:6297. doi: 10.1038/s41467-024-50239-7 (PMC11294593; doi:10.1038/s41467-024-50239-7)
Supplement: Supplementary file 15 — Source Data [file 41467_2024_50239_MOESM15_ESM.zip › Source_data/Source_data.Fig_S12/Source_data.Fig_S12.dnmt1_genes.tre]

((13249_RPRC000633_PA:0.0,13249_0_00369a_T1H9D1_RHOPR_Rhodnius_prolixus:0.0):0.243167394,((((56086_0_001a77_Bromo_adjacent_homology_BAH_domain_Gerris_buenoi:0.173641766,(79782_0_002132_DNA_cytosine_5_methyltransferase_1_like_Cimex_lectularius:0.114413349,(7536_0_004536_DNA_cytosine_5_methyltransferase_1_replication_foci_domain_Oncopeltus_fasciatus:0.096523335,(7536_0_0038ac_Bromo_adjacent_homology_BAH_domain_Oncopeltus_fasciatus:0.087278305,286706_0_001e25_DNA_cytosine_5_methyltransferase_1_Halyomorpha_halys:0.056600047)0.892:0.059356114)0.143:0.002126153)0.932:0.033605739)0.588:0.022857638,(13249_RPRC004350_PA:0.0,13249_0_003240_Uncharacterized_protein_Fragment_Rhodnius_prolixus:0.0):0.248706604)0.986:0.043420308,((121845_0_000b30_Bromo_adjacent_homology_BAH_domain_Diaphorina_citri:0.009262781,121845_0_0029ea_Bromo_adjacent_homology_BAH_domain_Diaphorina_citri:0.000000005)1.000:0.363209801,108931_0_00321f_DNA_cytosine_5_methyltransferase_PliMCI_like_Nilaparvata_lugens:0.261654661)0.400:0.027719563)0.851:0.029554394,(((7038_0_002a81_DNA_cytosine_5_methyltransferase_1_like_Bemisia_tabaci:0.139220050,197043_0_002e24_Bromo_adjacent_homology_BAH_domain_Homalodisca_vitripennis:0.176206423)0.351:0.024728428,(((7004_0_003e47_Bromo_adjacent_homology_BAH_domain_Locusta_migratoria:0.015391150,7004_0_003971_Bromo_adjacent_homology_BAH_domain_Locusta_migratoria:0.016732543)1.000:0.126835677,(197043_0_002e25_C_5_cytosine_methyltransferase_Homalodisca_vitripennis:0.065632361,(133901_0_000833_Bromo_adjacent_homology_BAH_domain_Frankliniella_occidentalis:0.142374153,133901_0_000cfe_Bromo_adjacent_homology_BAH_domain_Frankliniella_occidentalis:0.201656485)0.955:0.056580050)0.813:0.031523937)0.944:0.035302410,((378494_0_00691b_Bromo_adjacent_homology_BAH_domain_Galloisiana_yuasai:0.054306171,378494_0_001a45_C_5_cytosine_methyltransferase_Galloisiana_yuasai:0.089364886)0.991:0.171475593,(136037_0_002ee0_DNA_cytosine_5_methyltransferase_1_like_Zootermopsis_nevadensis:0.162929677,6973_0_004242_Bromo_adjacent_homology_BAH_domain_Blattella_germanica:0.139138897)0.987:0.039932615)0.525:0.018843480)0.967:0.034298091)0.633:0.017499426,(52612_0_000c0b_C_5_cytosine_methyltransferase_Calopteryx_splendens:0.075575070,(123851_0_0049ce_Bromo_adjacent_homology_BAH_domain_Ladona_fulva:0.179722574,123851_0_000f37_C_5_cytosine_methyltransferase_Ladona_fulva:0.455026545)0.348:0.042951382)0.972:0.077638602)0.549:0.007405676)0.118:0.004278433,(((((7425_NV17734_PA:0.0,7425_0_0024c0_DNA_cytosine_5_methyltransferase_PliMCI_Nasonia_vitripennis:0.0):0.092455220,326594_0_0005ba_DNA_cytosine_5_methyltransferase_PliMCI_like_Ceratosolen_solmsi_marchali:0.313019754)1.000:0.143931104,(7493_0_000554_DNA_cytosine_5_methyltransferase_1_like_Trichogramma_pretiosum:0.169732182,(29053_0_001c56_DNA_cytosine_5_methyltransferase_1_Copidosoma_floridanum:0.142969919,((7425_NV11649_PA:0.0,7425_0_00128d_DNA_cytosine_5_methyltransferase_Nasonia_vitripennis:0.0):0.030196578,326594_0_000974_LOW_QUALITY_PROTEIN_DNA_cytosine_5_methyltransferase_1_like_Ceratosolen_solmsi_marchali:0.066281227)0.958:0.022346113)0.837:0.020607265)0.951:0.053316870)1.000:0.144143123,(((91411_0_00148e_DNA_cytosine_5_methyltransferase_PliMCI_like_Polistes_canadensis:0.085755386,(156304_0_00168e_DNA_cytosine_5_methyltransferase_PliMCI_like_Ceratina_calcarata:0.086580902,((88501_0_002799_Bromo_adjacent_homology_BAH_domain_Lasioglossum_albipes:0.052499806,178035_0_00131d_DNA_cytosine_5_methyltransferase_Dufourea_novaeangliae:0.027416083)0.967:0.017778626,(143995_0_002172_DNA_cytosine_5_methyltransferase_1_Megachile_rotundata:0.034812099,(((7460_GB48403_PA:0.000000005,7460_0_001816_DNA_cytosine_5_methyltransferase_PliMCI_Apis_mellifera:0.000000005)1.000:0.021374524,(((132113_XP_003489082_1:0.0,132113_0_000316_Bromo_adjacent_homology_BAH_domain_Bombus_impatiens:0.0):0.021345496,166423_0_0017ba_DNA_cytosine_5_methyltransferase_Melipona_quadrifasciata:0.033384734)0.913:0.006910163,(516756_0_000593_DNA_cytosine_5_methyltransferase_PliMCI_like_Eufriesea_mexicana:0.008976135,1507135_0_00256a_Bromo_adjacent_homology_BAH_domain_Euglossa_dilemma:0.006285372)0.999:0.020743898)0.838:0.003434626)0.369:0.001571630,597456_0_00029b_DNA_cytosine_5_methyltransferase_Habropoda_laboriosa:0.031326603)0.918:0.005783921)0.703:0.004825099)0.831:0.013560947)0.998:0.036613351)0.973:0.030250572,(((609295_0_000ced_DNA_cytosine_5_methyltransferase_PliMCI_like_Dinoponera_quadriceps:0.051738536,610380_0_002a20_DNA_cytosine_5_methyltransferase_Harpegnathos_saltator:0.041397632)1.000:0.060491023,((219809_0_000b4e_DNA_cytosine_5_methyltransferase_PliMCI_like_Pseudomyrmex_gracilis:0.213301365,((13686_0_0019fa_E9ITC2_SOLIN_Solenopsis_invicta:0.072454927,(307658_0_001d2c_DNA_cytosine_5_methyltransferase_PliMCI_like_Monomorium_pharaonis:0.000000005,307658_0_001729_DNA_cytosine_5_methyltransferase_PliMCI_like_Monomorium_pharaonis:0.000000005)1.000:0.059188366)1.000:0.070663625,(((144034_0_000d62_DNA_cytosine_5_methyltransferase_PliMCI_like_Pogonomyrmex_barbatus:0.044414953,(411798_0_003695_DNA_cytosine_5_methyltransferase_PliMCI_like_Vollenhovia_emeryi:0.063990708,286306_0_002432_Bromo_adjacent_homology_BAH_domain_Cardiocondyla_obscurior:0.106765178)0.256:0.013911385)0.889:0.014145087,(456900_0_000890_DNA_cytosine_5_methyltransferase_PliMCI_like_Cyphomyrmex_costatus:0.037887873,(34720_0_0002db_DNA_cytosine_5_methyltransferase_PliMCI_like_isoform_X1_Trachymyrmex_septentrionalis:0.009801921,((103372_F4WNH8:0.0,103372_0_0015b7_DNA_cytosine_5_methyltransferase_Acromyrmex_echinatior:0.0):0.005614096,(12957_ACEP24044_PA:0.000000005,520822_0_001925_DNA_cytosine_5_methyltransferase_PliMCI_like_Atta_colombica:0.001114952)0.957:0.004486554)0.759:0.001492899)1.000:0.037998541)0.997:0.025907368)0.660:0.010693767,64793_0_002e98_DNA_cytosine_5_methyltransferase_PliMCI_like_Wasmannia_auropunctata:0.070358496)0.944:0.019685376)1.000:0.072043064)0.982:0.026726114,(83485_0_000ba4_DNA_cytosine_5_methyltransferase_PliMCI_like_isoform_X1_Linepithema_humile:0.122349267,(104421_0_00166c_DNA_cytosine_5_methyltransferase_1_Camponotus_floridanus:0.036849662,2015173_0_000479_DNA_cytosine_5_methyltransferase_1_isoform_X1_Ooceraea_biroi:0.069614711)0.861:0.019738486)0.401:0.008350279)0.992:0.028729508)0.985:0.025568311,(143995_0_000c14_DNA_cytosine_5_methyltransferase_PliMCI_like_Megachile_rotundata:0.046523564,((88501_0_002841_Bromo_adjacent_homology_BAH_domain_Lasioglossum_albipes:0.050268835,178035_0_0021e0_DNA_cytosine_5_methyltransferase_PliMCI_like_Dufourea_novaeangliae:0.043456121)0.999:0.040448620,(597456_0_00129b_DNA_cytosine_5_methyltransferase_PliMCI_like_Habropoda_laboriosa:0.063243601,(((7460_GB47348_PA:0.0,7460_0_0019c3_DNA_cytosine_5_methyltransferase_Apis_mellifera:0.0):0.045885550,(516756_0_0012fd_DNA_cytosine_5_methyltransferase_PliMCI_like_Eufriesea_mexicana:0.022935879,1507135_0_00229a_Bromo_adjacent_homology_BAH_domain_Euglossa_dilemma:0.012943747)1.000:0.035232706)0.693:0.007350259,((132113_XP_003493144_1:0.0,132113_0_001ae9_Bromo_adjacent_homology_BAH_domain_Bombus_impatiens:0.0):0.021370091,(156304_0_0019a2_DNA_cytosine_5_methyltransferase_PliMCI_like_Ceratina_calcarata:0.315187596,166423_0_0001b7_DNA_Cytosine_5_methyltransferase_1_Melipona_quadrifasciata:0.343564876)0.742:0.035019394)0.930:0.013860617)0.978:0.012454792)0.693:0.007588853)0.545:0.015799970)1.000:0.046115739)0.999:0.049508654)0.190:0.016393095,((211228_0_00234a_DNA_cytosine_5_methyltransferase_PliMCI_like_Cephus_cinctus:0.089809799,222816_0_001952_DNA_cytosine_5_methyltransferase_1_Orussus_abietinus:0.086311776)0.979:0.029238356,((XP_015517160_1_PREDICTED_DNA_cytosine_5_methyltransferase_PliMCI_like_Neodiprion_lecontei:0.0,441921_0_001dfe_DNA_cytosine_5_methyltransferase_PliMCI_like_Neodiprion_lecontei:0.0):0.039841824,37344_0_000f24_DNA_cytosine_5_methyltransferase_1_like_isoform_X1_Athalia_rosae:0.090262009)1.000:0.069442730)0.396:0.014715078)0.956:0.033666738)1.000:0.064056594,((6945_0_000357_DNA_Cytosine_5_methyltransferase_putative_Ixodes_scapularis:0.187988579,((((294128_0_002f2b_DNA_cytosine_5_methyltransferase_1_like_Hyalella_azteca:0.267300007,(REF_TRIN_3_00283_XLOC_111019_1_p1:0.347783715,(XP_045136815_1_DNA_cytosine_5_methyltransferase_1_like_Portunus_trituberculatus:0.155550181,((XP_037783824_1_DNA_cytosine_5_methyltransferase_PliMCI_like_Penaeus_monodon:0.011403777,(XP_042878578_1_DNA_cytosine_5_methyltransferase_PliMCI_like_Penaeus_japonicus:0.024052942,(XP_027222128_1_DNA_cytosine_5_methyltransferase_PliMCI_like_Penaeus_vannamei:0.000000005,ROT69824_1_putative_DNA_cytosine_5_methyltransferase_PliMCI_like_Penaeus_vannamei:0.000000005)0.999:0.019088368)0.595:0.005164606)1.000:0.085404525,(XP_042220440_1_DNA_cytosine_5_methyltransferase_PliMCI_like_isoform_X1_Homarus_americanus:0.077899760,(AKK75090_1_DNA_cytosine_5__methyltransferase_1_Procambarus_virginalis:0.001810138,(XP_045621604_1_DNA_cytosine_5_methyltransferase_PliMCI_like_isoform_X1_Procambarus_clarkii:0.0,XP_045621605_1_DNA_cytosine_5_methyltransferase_PliMCI_like_isoform_X2_Procambarus_clarkii:0.0):0.001632562)1.000:0.077809053)0.959:0.019988633)0.284:0.018001392)0.945:0.034227545)0.267:0.021181027)0.999:0.061994782,((438503_0_002487_Bromo_adjacent_homology_BAH_domain_Catajapyx_aquilonaris:0.235359854,438502_0_003e01_DNA_cytosine_5_methyltransferase_1_replication_foci_domain_Campodea_augens:0.172135178)0.719:0.044981398,438502_0_000392_C_5_cytosine_methyltransferase_Campodea_augens:0.165550433)0.990:0.118102323)0.710:0.035702344,(((6850_0_00287b_LOW_QUALITY_PROTEIN_DNA_cytosine_5_methyltransferase_1_like_Limulus_polyphemus:0.153678751,218467_0_0045a7_DNA_cytosine_5_methyltransferase_1_like_Centruroides_sculpturatus:0.120633446)0.390:0.030210383,((114398_0_00137a_DNA_cytosine_5_methyltransferase_1_like_Parasteatoda_tepidariorum:0.000000005,114398_0_00154c_DNA_cytosine_5_methyltransferase_PliMCI_Parasteatoda_tepidariorum:0.003337409)1.000:0.167477849,407821_0_00640a_DNA_Cytosine_5_methyltransferase_PliMCI_Stegodyphus_mimosarum:0.198125833)0.997:0.083009615)0.873:0.035408835,6945_0_000356__Cytosine_5_methyltransferase_1_putative_Ixodes_scapularis:0.412269935)0.802:0.031435163)0.745:0.022507948,(((6669_EFX80183:0.0,6669_0_002738_DNA_cytosine_5_methyltransferase_Daphnia_pulex:0.0):0.020089706,35525_0_0056e5_DNA_cytosine_5_methyltransferase_Daphnia_magna:0.005716653)1.000:0.343397332,(121225_PHUM556380_PA:0.0,121225_0_00246f_Bromo_adjacent_homology_BAH_domain_Pediculus_humanus:0.0):0.365319310)0.644:0.030962186)0.682:0.009588390)0.791:0.014795649,(((224129_0_0013a5_Cytosine_specific_methyltransferase_Agrilus_planipennis:0.215961684,(((116153_0_002f2f_LOW_QUALITY_PROTEIN_DNA_cytosine_5_methyltransferase_PliMCI_like_Aethina_tumida:0.000000005,116153_0_0033df_LOW_QUALITY_PROTEIN_DNA_cytosine_5_methyltransferase_1_like_Aethina_tumida:0.018209780)1.000:0.156254493,((217634_0_002736_DNA_cytosine_5_methyltransferase_1_Anoplophora_glabripennis:0.087484763,(7539_0_003344_DNA_cytosine_5_methyltransferase_PliMCI_like_Leptinotarsa_decemlineata:0.153356428,7539_0_002ee5_DNA_cytosine_5_methyltransferase_1_like_Leptinotarsa_decemlineata:0.047167591)0.982:0.081587486)0.962:0.036713076,(116153_0_003489_LOW_QUALITY_PROTEIN_DNA_cytosine_5_methyltransferase_1_like_Aethina_tumida:0.157069188,217634_0_002239_DNA_cytosine_5_methyltransferase_1_like_Anoplophora_glabripennis:0.479291768)0.620:0.034845927)0.727:0.035107515)1.000:0.116550846,(110193_0_0028f7_DNA_cytosine_5_methyltransferase_PliMCI_like_Nicrophorus_vespilloides:0.215881584,(166361_0_0009c2_DNA_cytosine_5_methyltransferase_PliMCI_like_Onthophagus_taurus:0.239218454,1629725_0_0010dc_Cytosine_specific_methyltransferase_Oryctes_borbonicus:0.134939010)0.831:0.034910823)0.700:0.036686402)0.810:0.038542351)0.857:0.027764399,7070_0_0001ac_Cytosine_specific_methyltransferase_Tribolium_castaneum:0.637347222)1.000:0.124692802,(((69319_XP_008547166_1:0.0,69319_0_001fb9_DNA_cytosine_5_methyltransferase_PliMCI_Microplitis_demolitor:0.0):0.596500621,(((1218281_0_000644_Bromo_adjacent_homology_BAH_domain_Limnephilus_lunatus:0.879426463,((121225_0_002589_Bromo_adjacent_homology_BAH_domain_Pediculus_humanus:0.592922161,((32264_tetur13g02100_1:0.000000005,32264_0_001b14_DNA_cytosine_5_methyltransferase_1_like_Tetranychus_urticae:0.000000005)1.000:0.623741978,(28612_0_002101_DNA_cytosine_5_methyltransferase_1_like_Rhagoletis_zephyria:0.447450655,(6958_0_0038b4_DNA_Cytosine_5_methyltransferase_like_protein_Euroglyphus_maynei:0.294005290,52283_0_001ac2_DNA_Cytosine_5_methyltransferase_like_protein_1_Sarcoptes_scabiei:0.467402415)0.992:0.309699291)1.000:0.548570202)0.980:0.140199033)0.924:0.077860762,((7375_0_000f0f_uncharacterized_protein_LOC111676243_Lucilia_cuprina:2.145116577,(126957_SMAR010448_PB:0.0,126957_0_002e16_T1J9Q0_STRMM_Strigamia_maritima:0.0):0.427170531)0.901:0.312466832,(121845_0_00440f_Bromo_adjacent_homology_BAH_domain_Diaphorina_citri:0.959142777,(116153_0_002fbb_LOW_QUALITY_PROTEIN_DNA_cytosine_5_methyltransferase_1_like_Aethina_tumida:0.588321130,(88015_0_00023a_DNA_cytosine_5_methyltransferase_1_like_Eurytemora_affinis:0.000867868,88015_0_004a63_DNA_cytosine_5_methyltransferase_1_like_Eurytemora_affinis:0.001331456)1.000:1.160443892)0.847:0.098636371)0.694:0.081690544)0.912:0.068411606)0.184:0.039593484)0.380:0.022205937,(7493_0_0023fd_DNA_cytosine_5_methyltransferase_1_like_Trichogramma_pretiosum:0.645665135,((7425_NV14091_PA:0.0,7425_0_0005fe_DNA_cytosine_5_methyltransferase_Nasonia_vitripennis:0.0):0.290020688,29053_0_002c8d_DNA_cytosine_5_methyltransferase_PliMCI_Copidosoma_floridanum:0.447433846)0.830:0.093952361)1.000:0.409530589)0.651:0.045209382,((((126957_SMAR015548_PA:0.0,126957_0_001158_Cytosine_specific_methyltransferase_Strigamia_maritima:0.0):0.360255057,(126957_SMAR010552_PA:0.0,126957_0_002e85_DNA_cytosine_5_methyltransferase_Strigamia_maritima:0.0):0.246546932)0.991:0.119516065,((126957_SMAR007615_PA:0.0,126957_0_002159_T1J239_STRMM_Strigamia_maritima:0.0):0.496056682,6945_0_000166_DNA_Cytosine_5_methyltransferase_putative_Ixodes_scapularis:0.936674460)0.873:0.179057807)0.965:0.066983281,((1049336_0_00048e_Bromo_adjacent_homology_BAH_domain_Ephemera_danica:0.208107018,(1049336_0_00460b_DNA_cytosine_5_methyltransferase_1_replication_foci_domain_Ephemera_danica:0.040979342,1049336_0_003e48_Bromo_adjacent_homology_BAH_domain_Ephemera_danica:0.000000005)0.993:0.107224651)1.000:0.530936470,((6832_0_0010ea_Bromo_adjacent_homology_BAH_domain_Tigriopus_californicus:0.479032867,72036_0_000a8e_Bromo_adjacent_homology_BAH_domain_Lepeophtheirus_salmonis:0.477484267)0.991:0.128293992,(6832_0_002925_Bromo_adjacent_homology_BAH_domain_Tigriopus_californicus:0.303503280,6832_0_0009a6_C_5_cytosine_methyltransferase_Tigriopus_californicus:0.916925190)1.000:0.289063416)0.551:0.058791080)0.004:0.023926259)0.961:0.043952489)0.266:0.039972087)0.828:0.028780352,((1218281_0_001bd1_Bromo_adjacent_homology_BAH_domain_Limnephilus_lunatus:0.155576805,((51655_0_003577_DNA_cytosine_5_methyltransferase_PliMCI_like_Plutella_xylostella:0.018931615,51655_0_002399_DNA_cytosine_5_methyltransferase_PliMCI_like_Plutella_xylostella:0.000000006)1.000:0.107631474,((680683_0_0014a2_DNA_cytosine_5_methyltransferase_PliMCI_like_isoform_X1_Amyelois_transitella:0.061389346,(246812_0_000479_Bromo_adjacent_homology_BAH_domain_Heliconius_erato_lativitta:0.039376727,(34740_0_002de2_Bromo_adjacent_homology_BAH_domain_Heliconius_melpomene:0.010981513,(34740_HMEL012070_PA:0.001302277,34740_0_0037f7_Bromo_adjacent_homology_BAH_domain_Heliconius_melpomene:0.000000006)0.985:0.010334807)0.927:0.013991930)1.000:0.092944601)0.403:0.007912573,(((13037_EHJ76342:0.0,13037_0_001db9_Bromo_adjacent_homology_BAH_domain_Danaus_plexippus:0.0):0.066138685,((45779_0_002717_Bromo_adjacent_homology_BAH_domain_Papilio_glaucus:0.017647778,(66420_0_0011db_DNA_cytosine_5_methyltransferase_1_like_Papilio_xuthus:0.007051606,76194_0_0025fc_DNA_cytosine_5_methyltransferase_PliMCI_like_Papilio_polytes:0.009455946)0.980:0.012141871)1.000:0.040814501,(64459_0_0003c0_DNA_cytosine_5_methyltransferase_1_like_Pieris_rapae:0.272010085,64459_0_002c54_DNA_cytosine_5_methyltransferase_1_like_Pieris_rapae:0.039730672)0.999:0.049794462)0.567:0.016771750)0.836:0.010691761,((168631_0_0022f8_Bromo_adjacent_homology_BAH_domain_Chilo_suppressalis:0.035123434,113334_0_000782_C_5_cytosine_methyltransferase_Melitaea_cinxia:0.044333395)0.211:0.014389655,((104452_0_0024ce_DNA_cytosine_5_methyltransferase_Operophtera_brumata:0.247390022,104452_0_00230a_DNA_cytosine_5_methyltransferase_Operophtera_brumata:0.042696999)1.000:0.063966113,((29058_0_0018ec_DNA_cytosine_5_methyltransferase_PliMCI_like_Helicoverpa_armigera:0.042296765,69820_0_000879_DNA_cytosine_5_methyltransferase_1_like_Spodoptera_litura:0.038631531)0.965:0.015722027,((7091_BGIBMGA005382_TA:0.002399956,7091_0_002c3a_DNA_cytosine_5_methyltransferase_Bombyx_mori:0.000000005)1.000:0.066294981,7130_0_0000c6_Bromo_adjacent_homology_BAH_domain_Manduca_sexta:0.049378890)0.630:0.009970780)0.637:0.004953088)0.700:0.007131207)0.939:0.013581962)0.954:0.015220099)0.278:0.021584779)0.987:0.060927566)1.000:0.277703089,(88015_0_002562_DNA_cytosine_5_methyltransferase_1_like_Eurytemora_affinis:0.618028429,(407821_0_00640b_DNA_Cytosine_5_methyltransferase_PliMCI_Stegodyphus_mimosarum:0.073012653,((7029_ACYPI081417_PA:0.0,7029_0_0005ba_X1X760_ACYPI_Acyrthosiphon_pisum:0.0):0.021578259,(((40932_0_0003a7_Bromo_adjacent_homology_BAH_domain_Rhopalosiphum_padi:0.028709916,(143948_0_000640_DNA_cytosine_5_methyltransferase_PliMCI_like_Diuraphis_noxia:0.037600345,((7029_ACYPI006318_PA:0.0,7029_0_003970_Cytosine_specific_methyltransferase_Acyrthosiphon_pisum:0.0):0.059634224,(13164_0_002626_DNA_cytosine_5_methyltransferase_1_like_Myzus_persicae:0.017114494,93721_0_00485c_Bromo_adjacent_homology_BAH_domain_Myzus_cerasi:0.018018016)0.966:0.012581021)0.938:0.012929896)0.999:0.034949800)0.942:0.020932722,307491_0_003f49_Bromo_adjacent_homology_BAH_domain_Aphis_glycines:0.022291311)0.868:0.017949764,((143948_0_002f1e_DNA_cytosine_5_methyltransferase_1_like_Diuraphis_noxia:0.014679391,((7029_ACYPI073296_PA:0.0,7029_0_003971_Cytosine_specific_methyltransferase_Acyrthosiphon_pisum:0.0):0.045263659,(13164_0_00262a_LOW_QUALITY_PROTEIN_DNA_cytosine_5_methyltransferase_1_like_Myzus_persicae:0.004674240,93721_0_004712_Bromo_adjacent_homology_BAH_domain_Myzus_cerasi:0.008882629)0.811:0.011254618)0.417:0.006589859)0.935:0.013494673,(40932_0_0003aa_Bromo_adjacent_homology_BAH_domain_Rhopalosiphum_padi:0.022886329,307491_0_003f4e_Bromo_adjacent_homology_BAH_domain_Aphis_glycines:0.023770342)0.651:0.009147065)0.952:0.053043804)0.848:0.026493071)1.000:0.349067636)0.351:0.044816107)0.999:0.125139278)0.461:0.024732981)0.896:0.028331695)0.230:0.028213064)0.953:0.028852661)0.805:0.011151006);
