# Supplementary material for: Ecological genomics in the Northern krill uncovers loci for local adaptation across ocean basins
Source: Nat Commun. 2024 Aug 1;15:6297. doi: 10.1038/s41467-024-50239-7 (PMC11294593; doi:10.1038/s41467-024-50239-7)
Supplement: Supplementary file 15 — Source Data [file 41467_2024_50239_MOESM15_ESM.zip › Source_data/Source_data.Fig_S23/Source_data.Fig_S23.tsv]

# Comparison of exon-wide divergence against flanking regions (50-100 kbp away from genes), assessing only genes with annotation/homology
# More details about divergence over genes is available in Supplementary Data 8
Ai		Atlantic vs. Mediterranean contrast (at/me)						Aii	NE North Atlantic vs. SW North Atlantic contrast (ea/we)						Bi	Atlantic vs. Mediterranean contrast (at/me)				Bii	Atlantic vs. Mediterranean contrast (at/me) (100 bp windows)
	Nr	Gene	FST in exons	Nr	Gene	FST in flanking regions		Nr	Gene	FST in exons	Nr	Gene	FST in flanking regions			FST	Exon regions	Flanking regions			FST	Genic windows (n)	Intergenic windows (n)	Enrichment of genic vs intergenic windows
	1	REF_TRIN_8_02779_XLOC_064461	0.888401703110887	1	REF_STRG_1_84972_XLOC_008903	0.809188858119449		1	REF_STRG_1_18759_XLOC_061857	0.644004367772673	1	REF_STRG_1_85992_XLOC_081553	0.469649732796048			0	17977	15136			0.05	442784	4437842	1.00000
	2	REF_TRIN_1_02776_XLOC_089804	0.883084573274428	2	REF_STRG_1_39808_XLOC_113625	0.742120909446319		2	REF_STRG_1_101517_XLOC_110891	0.571535327111907	2	REF_TRIN_4_02953_XLOC_074093	0.450257098427679			0.1	3208	2790			0.15	61546	613834	1.00447
	3	REF_STRG_1_29344_XLOC_092557	0.877179649240035	3	REF_STRG_1_6996_XLOC_108551	0.675982638549435		3	COM_SPAL_1_024103_XLOC_081261	0.569282377480794	3	COM_SPAL_1_020600_XLOC_069996	0.407402976116305			0.2	1174	741			0.25	19917	169520	1.15889
	4	REF_STRG_1_70817_XLOC_057510	0.856470783615883	4	REF_STRG_1_31161_XLOC_096870	0.658633198753457		4	REF_TRIN_3_03651_XLOC_114630	0.560614819966859	4	REF_STRG_1_75350_XLOC_064287	0.404474235418016			0.3	503	249			0.35	9223	71353	1.26168
	5	COM_SPAL_1_017537_XLOC_060283	0.839736297156836	5	REF_STRG_1_84973_XLOC_008902	0.655556531038416		5	REF_STRG_1_12909_XLOC_038459	0.554655400950438	5	REF_STRG_1_30589_XLOC_095545	0.402733228640473			0.4	312	90			0.45	5013	35270	1.37170
	6	COM_SPAL_1_014337_XLOC_050273	0.834985208240076	6	REF_TRIN_10_02003_XLOC_033122	0.642179525262961		6	REF_STRG_1_69460_XLOC_055426	0.517867309815645	6	REF_TRIN_4_03286_XLOC_058145	0.394333345470509			0.5	146	28			0.55	3198	19551	1.54953
	7	REF_STRG_1_17346_XLOC_056430	0.819519671950398	7	REF_STRG_1_7309_XLOC_110780	0.604583619540439		7	REF_STRG_1_31883_XLOC_098404	0.498779199497371	7	REF_STRG_1_39789_XLOC_113593	0.393007628420206			0.6	76	5			0.65	2040	11121	1.70854
	8	REF_TRIN_1_00559_XLOC_030910	0.817927680309806	8	REF_STRG_1_9557_XLOC_022917	0.594785556808555		8	REF_STRG_1_75350_XLOC_064287	0.497441753077564	8	REF_TRIN_3_03651_XLOC_114630	0.390808240699616			0.7	44	1			0.75	1201	5696	1.91940
	9	REF_STRG_1_4508_XLOC_081790	0.815633046030096	9	REF_STRG_1_52462_XLOC_031236	0.590286262998002		9	COM_SPAL_1_017651_XLOC_060661	0.490051229067114	9	REF_STRG_1_76801_XLOC_066513	0.387353510630676			0.8	9	1			0.85	650	2031	2.67239
	10	REF_TRIN_10_00979_XLOC_081659	0.797152996376774	10	REF_TRIN_5_03156_XLOC_048219	0.585485929860077		10	REF_STRG_1_47314_XLOC_023476	0.490016468295744	10	COM_SPAL_1_033213_XLOC_111381	0.385343292494326			0.9	0	0			0.95	192	330	4.05429
	11	REF_STRG_1_25408_XLOC_082539	0.795295359592064	11	REF_STRG_1_28954_XLOC_091605	0.57396694517946		11	REF_STRG_1_67524_XLOC_052569	0.489280445267047	11	REF_STRG_1_24791_XLOC_080906	0.379648565205172			1	0	0			1	0	0	0.00000
	12	REF_STRG_1_18737_XLOC_061757	0.794129388769158	12	REF_STRG_1_61444_XLOC_043979	0.568531011596408		12	REF_STRG_1_12829_XLOC_038178	0.488134430022158	12	REF_TRIN_1_03173_XLOC_009457	0.375148397764653
	13	REF_STRG_1_16484_XLOC_053494	0.793161654348349	13	REF_STRG_1_81710_XLOC_074639	0.565218319769941		13	COM_SPAL_1_032629_XLOC_109423	0.471680544870794	13	REF_STRG_1_14131_XLOC_043727	0.370306793393587
	14	REF_TRIN_15_01472_XLOC_112251	0.781804110790392	14	REF_STRG_1_31376_XLOC_097291	0.563186671188479		14	REF_TRIN_3_00752_XLOC_023643	0.466868490591448	14	REF_STRG_1_16630_XLOC_054022	0.365037976401324
	15	REF_STRG_1_100204_XLOC_108138	0.780125379376372	15	REF_TRIN_10_02445_XLOC_093594	0.553649852490531		15	COM_SPAL_1_013335_XLOC_047332	0.456843260802351	15	REF_STRG_1_87182_XLOC_083484	0.360382779082044
	16	REF_STRG_1_109114_XLOC_003023	0.77969764074991	16	COM_SPAL_1_025670_XLOC_086452	0.552242343160103		16	COM_SPAL_1_024044_XLOC_081039	0.452905920154659	16	COM_SPAL_1_010641_XLOC_038985	0.357139498830211
	17	COM_SPAL_1_025212_XLOC_084975	0.779345421012164	17	REF_STRG_1_9133_XLOC_020349	0.546446346618222		17	REF_STRG_1_14935_XLOC_046683	0.450485359049138	17	REF_TRIN_16_03937_XLOC_110062	0.356266646015479
	18	REF_STRG_1_37230_XLOC_109039	0.778434649666589	18	COM_SPAL_1_020549_XLOC_069855	0.539219316095886		18	COM_SPAL_1_032351_XLOC_108457	0.441934375876179	18	REF_STRG_1_95206_XLOC_010072	0.354450224718683		Biii	NE North Atlantic vs. SW North Atlantic contrast (ea/we)				Biv	NE North Atlantic vs. SW North Atlantic contrast (ea/we) (100 bp windows)
	19	REF_STRG_1_62345_XLOC_045249	0.777234449196977	19	COM_SPAL_1_014337_XLOC_050273	0.538550258536957		19	REF_STRG_1_94172_XLOC_096232	0.441211070699598	19	REF_TRIN_10_00240_XLOC_063989	0.351207325130374			FST	Exon regions	Flanking regions			FST	Genic windows (n)	Intergenic windows (n)	Enrichment of genic vs intergenic windows
	20	REF_STRG_1_80275_XLOC_072156	0.775565702811152	20	REF_TRIN_16_02871_XLOC_101663	0.536810799330815		20	REF_STRG_1_70444_XLOC_056966	0.434627911339473	20	COM_SPAL_1_008557_XLOC_032894	0.338182627759782			0	22521	18685			0.05	530314	5240182	1.00000
	21	REF_STRG_1_58806_XLOC_040269	0.766827686591474	21	REF_STRG_1_4903_XLOC_087443	0.536167122584276		21	REF_STRG_1_11208_XLOC_031243	0.427387347904046	21	COM_SPAL_1_001433_XLOC_008959	0.331877461585492			0.1	329	234			0.15	7100	73960	0.95309
	22	REF_STRG_1_28954_XLOC_091605	0.761339821422477	22	REF_TRIN_6_00683_XLOC_078864	0.534034451303589		22	REF_STRG_1_77097_XLOC_066996	0.426514807580127	22	REF_STRG_1_23428_XLOC_076880	0.329781625913897			0.2	130	85			0.25	1709	18287	0.92999
	23	REF_STRG_1_69885_XLOC_056134	0.759601227678521	23	REF_TRIN_4_00143_XLOC_043439	0.51338855367297		23	REF_STRG_1_7274_XLOC_110729	0.426011357568341	23	REF_TRIN_7_01740_XLOC_038346	0.321283303020792			0.3	60	31			0.35	996	8620	1.12705
	24	REF_STRG_1_12914_XLOC_038461	0.755431359612318	24	REF_TRIN_1_02545_XLOC_095080	0.511876010319028		24	COM_SPAL_1_013509_XLOC_047863	0.421017081557118	24	COM_SPAL_1_017651_XLOC_060661	0.317725244022257			0.4	24	5			0.45	445	4600	0.95980
	25	REF_STRG_1_74190_XLOC_062572	0.753487998682593	25	REF_STRG_1_70919_XLOC_057689	0.511843719312909		25	REF_TRIN_14_02917_XLOC_099677	0.410905657426503	25	REF_STRG_1_76066_XLOC_065412	0.313093752695115			0.5	5	0			0.55	273	2022	1.29437
	26	REF_STRG_1_93624_XLOC_095195	0.750800664600362	26	COM_SPAL_1_005343_XLOC_022610	0.510176824953065		26	REF_STRG_1_68413_XLOC_053863	0.40871149611256	26	REF_STRG_1_48528_XLOC_025390	0.311787103860483			0.6	1	0			0.65	131	641	1.84644
	27	REF_STRG_1_50186_XLOC_027863	0.749367472954026	27	REF_STRG_1_62175_XLOC_044978	0.508156111944383		27	REF_TRIN_15_02170_XLOC_032729	0.40866062796198	27	REF_TRIN_5_02211_XLOC_069279	0.311641808305842			0.7	0	0			0.75	18	60	2.51106
	28	COM_SPAL_1_002660_XLOC_013388	0.748459210538644	28	REF_TRIN_14_03235_XLOC_056822	0.507370837600552		28	COM_SPAL_1_017504_XLOC_060184	0.408042370710658	28	REF_STRG_1_31921_XLOC_098488	0.310572038191174			0.8	0	0			0.85	0	2	0.00000
	29	REF_STRG_1_31419_XLOC_097386	0.748331454862491	29	REF_TRIN_16_04382_XLOC_087442	0.506404300865485		29	REF_STRG_1_20848_XLOC_068945	0.403603845528269	29	REF_STRG_1_17791_XLOC_058112	0.310041012164433			0.9	0	0			0.95
	30	COM_SPAL_1_009577_XLOC_035882	0.746744126527635	30	REF_STRG_1_74981_XLOC_063801	0.505470730142403		30	REF_TRIN_1_04410_XLOC_030512	0.402418114845828	30	REF_STRG_1_25644_XLOC_083246	0.306352084414906			1	0	0			1
	31	COM_SPAL_1_026798_XLOC_090224	0.74091087229948	31	REF_STRG_1_30338_XLOC_095068	0.504515555155346		31	REF_TRIN_16_01230_XLOC_038638	0.398600080940479	31	COM_SPAL_1_029366_XLOC_098549	0.305460851259003
	32	REF_STRG_1_9787_XLOC_024253	0.738928989127086	32	COM_SPAL_1_007357_XLOC_029104	0.504349643446378		32	COM_SPAL_1_020366_XLOC_069280	0.397950823350624	32	COM_SPAL_1_033457_XLOC_112185	0.305170346105869
	33	REF_TRIN_6_01688_XLOC_090083	0.735802529534649	33	REF_STRG_1_34241_XLOC_103358	0.502482733697637		33	REF_STRG_1_81372_XLOC_074095	0.389644905674982	33	REF_TRIN_2_02410_XLOC_042616	0.303630559056319
	34	COM_SPAL_1_009040_XLOC_034332	0.733525209339041	34	REF_TRIN_3_01555_XLOC_044979	0.501730230880921		34	REF_STRG_1_58358_XLOC_039635	0.388735725490171	34	REF_TRIN_2_00718_XLOC_019399	0.303344828752707
	35	REF_STRG_1_34530_XLOC_103916	0.732489409845856	35	COM_SPAL_1_017113_XLOC_058994	0.501094011849878		35	COM_SPAL_1_011722_XLOC_042382	0.385397803572957	35	COM_SPAL_1_023420_XLOC_079123	0.302142839908962
	36	REF_STRG_1_10043_XLOC_025692	0.73109689938446	36	COM_SPAL_1_021801_XLOC_073861	0.495711008918717		36	COM_SPAL_1_027856_XLOC_093610	0.381859881848512	36	COM_SPAL_1_013335_XLOC_047332	0.301400548643019
	37	REF_TRIN_10_02702_XLOC_091541	0.730861876118594	37	COM_SPAL_1_029647_XLOC_099448	0.494533039210074		37	REF_TRIN_14_02058_XLOC_078190	0.379738246218708	37	REF_STRG_1_65005_XLOC_049027	0.298002999959206
	38	REF_STRG_1_49960_XLOC_027546	0.729502763461455	38	REF_STRG_1_72196_XLOC_059610	0.493600072237596		38	REF_TRIN_16_01400_XLOC_022873	0.379445474075808	38	REF_TRIN_5_03186_XLOC_083412	0.291468275299065
	39	REF_TRIN_16_04554_XLOC_048665	0.727721720785264	39	REF_STRG_1_31921_XLOC_098488	0.493253857408864		39	REF_STRG_1_65756_XLOC_050121	0.378026787070556	39	REF_STRG_1_66588_XLOC_051259	0.289450544138016
	40	REF_STRG_1_98755_XLOC_105153	0.724666653567771	40	REF_STRG_1_7641_XLOC_113441	0.491393363932008		40	REF_STRG_1_92535_XLOC_093151	0.375972317602777	40	REF_STRG_1_1803_XLOC_030803	0.28833236518682
	41	COM_SPAL_1_013733_XLOC_048553	0.7243577697757	41	REF_STRG_1_95671_XLOC_099158	0.490516902909844		41	REF_TRIN_6_02014_XLOC_010647	0.375882363023739	41	REF_STRG_1_14883_XLOC_046634	0.288049585150232
	42	REF_TRIN_13_00160_XLOC_024307	0.721909740835243	42	REF_TRIN_5_03082_XLOC_057179	0.488039330965354		42	COM_SPAL_1_030225_XLOC_101325	0.3749682286548	42	REF_STRG_1_49201_XLOC_026404	0.285636621691087
	43	REF_TRIN_8_03295_XLOC_069513	0.720832599923503	43	REF_STRG_1_83579_XLOC_077644	0.486842746338174		43	REF_TRIN_5_03386_XLOC_024325	0.371804236327489	43	REF_STRG_1_6212_XLOC_101594	0.2811660782498
	44	REF_TRIN_9_02232_XLOC_013723	0.718487769541484	44	REF_STRG_1_65744_XLOC_050109	0.485780984130874		44	REF_STRG_1_13702_XLOC_042065	0.367382714590991	44	REF_STRG_1_25645_XLOC_083249	0.281083209152398
	45	REF_STRG_1_97336_XLOC_010573	0.717892465383924	45	REF_STRG_1_81825_XLOC_074821	0.477333759214304		45	REF_STRG_1_80457_XLOC_072473	0.367359737454448	45	REF_STRG_1_12829_XLOC_038178	0.279967566607032
	46	COM_SPAL_1_016784_XLOC_057964	0.715235728915333	46	COM_SPAL_1_009577_XLOC_035882	0.477212454847727		46	REF_STRG_1_25645_XLOC_083249	0.365936288103053	46	REF_STRG_1_30663_XLOC_095734	0.278427046284871
	47	REF_STRG_1_41901_XLOC_014471	0.707470574166101	47	REF_STRG_1_49963_XLOC_027550	0.473433836923421		47	REF_STRG_1_12203_XLOC_035454	0.361894962941966	47	REF_TRIN_6_01910_XLOC_038462	0.275232952780026
	48	REF_STRG_1_77880_XLOC_068287	0.706268656716418	48	COM_SPAL_1_012822_XLOC_045826	0.472740850437677		48	REF_STRG_1_54844_XLOC_034721	0.361850457777015	48	REF_TRIN_16_03005_XLOC_052324	0.272536124889058
	49	REF_STRG_1_60180_XLOC_042131	0.705978704974866	49	REF_STRG_1_8252_XLOC_014563	0.47261443367243		49	REF_STRG_1_100506_XLOC_108811	0.361288612662945	49	REF_TRIN_5_01984_XLOC_088689	0.271313523635457
	50	REF_TRIN_1_03103_XLOC_091606	0.70333669794752	50	REF_STRG_1_43157_XLOC_016639	0.471839256185937		50	REF_TRIN_13_01915_XLOC_030721	0.361265376848639	50	REF_STRG_1_44334_XLOC_018635	0.27089590905441
	51	REF_STRG_1_18231_XLOC_059720	0.703184911892223	51	COM_SPAL_1_024338_XLOC_082060	0.4718318348197		51	REF_TRIN_6_01220_XLOC_113532	0.360545155230017	51	REF_TRIN_5_02199_XLOC_099971	0.269160721751738
	52	REF_TRIN_5_02106_XLOC_038218	0.702691710449568	52	REF_STRG_1_43946_XLOC_018050	0.470931150089314		52	REF_TRIN_1_03173_XLOC_009457	0.359093177105058	52	REF_TRIN_16_03876_XLOC_020823	0.266758290446489
	53	REF_STRG_1_101278_XLOC_110426	0.702504340961958	53	COM_SPAL_1_029408_XLOC_098685	0.470562455284564		53	REF_STRG_1_70130_XLOC_056487	0.356948737295779	53	REF_TRIN_12_01676_XLOC_017682	0.265756918521147
	54	REF_STRG_1_87734_XLOC_084473	0.699662487653227	54	REF_TRIN_1_04340_XLOC_026438	0.469325769593587		54	COM_SPAL_1_013083_XLOC_046636	0.356814365484111	54	REF_STRG_1_23834_XLOC_077993	0.26445729374945
	55	REF_STRG_1_20816_XLOC_068820	0.696568218619645	55	REF_STRG_1_62371_XLOC_045281	0.468338631024999		55	REF_STRG_1_48526_XLOC_025389	0.352696319101631	55	COM_SPAL_1_029001_XLOC_097478	0.263752980383462
	56	REF_STRG_1_63222_XLOC_046506	0.696218944500738	56	REF_STRG_1_88596_XLOC_086043	0.467028484307991		56	REF_STRG_1_48426_XLOC_025199	0.35094622595969	56	REF_STRG_1_67365_XLOC_052342	0.263556278639233
	57	REF_STRG_1_9642_XLOC_023200	0.695281856128952	57	REF_STRG_1_90356_XLOC_089140	0.464373145286371		57	COM_SPAL_1_030917_XLOC_103588	0.350564704013221	57	REF_TRIN_12_00712_XLOC_115692	0.263444192571541
	58	REF_STRG_1_71993_XLOC_059315	0.694344003482128	58	REF_STRG_1_88875_XLOC_086545	0.463442109705		58	COM_SPAL_1_032619_XLOC_109411	0.348778552865449	58	REF_STRG_1_56718_XLOC_037248	0.262702443272171
	59	REF_STRG_1_89337_XLOC_087359	0.694215612749293	59	REF_TRIN_1_01554_XLOC_070457	0.462164866857926		59	REF_STRG_1_11167_XLOC_031121	0.348016150777732	59	REF_TRIN_9_01969_XLOC_098244	0.26182178682043
	60	COM_SPAL_1_010096_XLOC_037402	0.693694297009116	60	REF_STRG_1_16769_XLOC_054416	0.460122375654853		60	REF_STRG_1_61988_XLOC_044752	0.347739447064335	60	REF_STRG_1_72283_XLOC_059741	0.261163982335066
	61	REF_STRG_1_22081_XLOC_072877	0.692105465944348	61	REF_STRG_1_66545_XLOC_051204	0.458740937518843		61	REF_STRG_1_8924_XLOC_019269	0.346959768239288	61	REF_TRIN_5_03199_XLOC_092462	0.260993699810745
	62	REF_STRG_1_14916_XLOC_046796	0.69038668771175	62	COM_SPAL_1_024552_XLOC_082772	0.4571161235959		62	REF_STRG_1_97825_XLOC_103233	0.345627665948845	62	REF_STRG_1_70444_XLOC_056966	0.259843055128399
	63	REF_STRG_1_33402_XLOC_101669	0.690052235434157	63	REF_STRG_1_41901_XLOC_014471	0.45561062654725		63	REF_TRIN_9_01969_XLOC_098244	0.345387993201494	63	REF_STRG_1_68223_XLOC_053576	0.255522636674379
	64	COM_SPAL_1_018246_XLOC_062571	0.688892221456528	64	REF_STRG_1_48657_XLOC_025582	0.455553151516059		64	REF_STRG_1_25978_XLOC_084148	0.34394006547659	64	REF_STRG_1_74036_XLOC_062318	0.253482487116013
	65	REF_STRG_1_31375_XLOC_097290	0.684237813073161	65	REF_STRG_1_33490_XLOC_101839	0.454380392644485		65	REF_STRG_1_60665_XLOC_042818	0.343437354903293	65	REF_STRG_1_90503_XLOC_089409	0.250013030204368
	66	COM_SPAL_1_021468_XLOC_072735	0.682216883322802	66	REF_STRG_1_49007_XLOC_026109	0.454085266892124		66	COM_SPAL_1_006690_XLOC_026971	0.343350569888534	66	REF_TRIN_16_01400_XLOC_022873	0.249455264122284
	67	REF_TRIN_14_02128_XLOC_055684	0.681696055750388	67	REF_TRIN_5_00171_XLOC_078603	0.453961582914802		67	REF_STRG_1_57928_XLOC_039009	0.341779240121702	67	COM_SPAL_1_018060_XLOC_062028	0.246900761436773
	68	COM_SPAL_1_012822_XLOC_045826	0.68064815649172	68	REF_STRG_1_31377_XLOC_097292	0.453840220673619		68	REF_STRG_1_65177_XLOC_049285	0.337882415018156	68	REF_STRG_1_31460_XLOC_097477	0.246608240258616
	69	COM_SPAL_1_013783_XLOC_048664	0.6774763613109	69	REF_STRG_1_69783_XLOC_055969	0.452825937954353		69	REF_STRG_1_34823_XLOC_104484	0.337282272332472	69	COM_SPAL_1_013849_XLOC_048856	0.246151553108779
	70	REF_STRG_1_11068_XLOC_030597	0.676938522336481	70	REF_STRG_1_54928_XLOC_034843	0.45229100473301		70	REF_STRG_1_62327_XLOC_045233	0.335295860947328	70	REF_STRG_1_18759_XLOC_061857	0.24550508104683
	71	REF_STRG_1_59061_XLOC_040619	0.676749603436475	71	REF_STRG_1_66810_XLOC_051555	0.451468745372128		71	COM_SPAL_1_027312_XLOC_091844	0.331308623200398	71	REF_STRG_1_20965_XLOC_069264	0.244176849620815
	72	REF_STRG_1_26052_XLOC_084316	0.67568912877572	72	REF_TRIN_5_00791_XLOC_077737	0.45138369131261		72	REF_STRG_1_51824_XLOC_030300	0.329423231808582	72	REF_STRG_1_49204_XLOC_026406	0.242749090654239
	73	REF_STRG_1_94416_XLOC_096660	0.675303145832333	73	REF_STRG_1_27448_XLOC_087985	0.450695783829259		73	REF_TRIN_3_03666_XLOC_025472	0.32859225485685	73	REF_STRG_1_40372_XLOC_114689	0.241452297440207
	74	COM_SPAL_1_006567_XLOC_026545	0.6741122893631	74	REF_TRIN_16_04464_XLOC_085952	0.449540842558704		74	COM_SPAL_1_033456_XLOC_112184	0.327680206706841	74	REF_STRG_1_37984_XLOC_110388	0.237805596622864
	75	REF_TRIN_7_00261_XLOC_086544	0.670404752319174	75	COM_SPAL_1_020147_XLOC_068648	0.448703640951178		75	REF_STRG_1_8925_XLOC_019266	0.327389651355829	75	REF_TRIN_15_02326_XLOC_023158	0.237619983534488
	76	COM_SPAL_1_029486_XLOC_098949	0.66976982785654	76	REF_STRG_1_49985_XLOC_027571	0.445312730904199		76	REF_STRG_1_104336_XLOC_000257	0.326436697682926	76	REF_STRG_1_80457_XLOC_072473	0.237617412408755
	77	COM_SPAL_1_031277_XLOC_104889	0.668216440740582	77	REF_STRG_1_14916_XLOC_046796	0.441846901010905		77	COM_SPAL_1_025475_XLOC_085815	0.325075176113689	77	REF_STRG_1_12203_XLOC_035454	0.236467225209128
	78	REF_STRG_1_69357_XLOC_055279	0.665514969516295	78	COM_SPAL_1_025024_XLOC_084393	0.441084812487863		78	REF_STRG_1_40792_XLOC_115468	0.322310978134645	78	COM_SPAL_1_020366_XLOC_069280	0.235087261123648
	79	REF_STRG_1_4511_XLOC_081793	0.662956786918784	79	REF_STRG_1_71552_XLOC_058679	0.437429502584734		79	REF_STRG_1_107888_XLOC_002180	0.320930649872303	79	COM_SPAL_1_032351_XLOC_108457	0.234327884815927
	80	REF_STRG_1_66014_XLOC_050480	0.662124712711243	80	REF_STRG_1_55123_XLOC_035130	0.435999376810993		80	REF_STRG_1_23834_XLOC_077993	0.316372428340315	80	COM_SPAL_1_024804_XLOC_083621	0.234321506401141
	81	REF_STRG_1_24230_XLOC_079353	0.660343899893856	81	REF_STRG_1_1801_XLOC_030801	0.435927642946059		81	REF_TRIN_11_01850_XLOC_036632	0.315866376823148	81	REF_TRIN_3_03546_XLOC_060572	0.233104220677537
	82	REF_TRIN_16_02541_XLOC_072744	0.65946963196294	82	REF_STRG_1_42667_XLOC_015744	0.434326166366808		82	COM_SPAL_1_005417_XLOC_022874	0.315528562273408	82	REF_STRG_1_53275_XLOC_032455	0.232761024000333
	83	REF_TRIN_10_02277_XLOC_021748	0.659368091168954	83	COM_SPAL_1_013598_XLOC_048131	0.4342907161688		83	REF_STRG_1_53228_XLOC_032394	0.314478626881624	83	REF_STRG_1_81372_XLOC_074095	0.23259121217338
	84	REF_TRIN_10_00434_XLOC_092539	0.656478036318	84	REF_TRIN_16_01971_XLOC_015384	0.433344439182929		84	REF_STRG_1_90810_XLOC_089988	0.314005807657219	84	REF_STRG_1_12139_XLOC_035121	0.226936016270115
	85	COM_SPAL_1_026249_XLOC_088260	0.647812871577426	85	REF_STRG_1_90283_XLOC_089006	0.43321132452147		85	REF_TRIN_1_03914_XLOC_038231	0.312067018043985	85	COM_SPAL_1_019879_XLOC_067791	0.226078830641492
	86	COM_SPAL_1_013059_XLOC_046545	0.647380885629239	86	REF_TRIN_12_01541_XLOC_049088	0.43274571106016		86	REF_STRG_1_37984_XLOC_110388	0.310915110525002	86	REF_STRG_1_10666_XLOC_028958	0.22466056229102
	87	REF_TRIN_1_00583_XLOC_059721	0.645342052685471	87	REF_STRG_1_52463_XLOC_031237	0.429746206346126		87	REF_STRG_1_96824_XLOC_101412	0.308547954901517	87	REF_STRG_1_73847_XLOC_062056	0.224471993859753
	88	COM_SPAL_1_029408_XLOC_098685	0.644291845315908	88	REF_STRG_1_58257_XLOC_039489	0.429278443548782		88	REF_TRIN_7_01740_XLOC_038346	0.304131875951072	88	REF_TRIN_5_01439_XLOC_085800	0.223629984452824
	89	REF_STRG_1_3062_XLOC_057873	0.644255789731063	89	REF_TRIN_4_02472_XLOC_078349	0.429060917745444		89	REF_STRG_1_84641_XLOC_079284	0.303682719495784	89	COM_SPAL_1_013397_XLOC_047553	0.223451962096347
	90	REF_TRIN_5_01180_XLOC_083723	0.643932351779272	90	REF_STRG_1_42451_XLOC_015389	0.427578596011977		90	REF_STRG_1_1786_XLOC_030515	0.303451298023395	90	REF_TRIN_12_02464_XLOC_093129	0.222081324653529
	91	REF_STRG_1_56279_XLOC_036675	0.638800724197256	91	REF_STRG_1_56987_XLOC_037678	0.427066793318746		91	REF_STRG_1_4971_XLOC_088234	0.299599790238566	91	COM_SPAL_1_014040_XLOC_049371	0.221950377171375
	92	REF_TRIN_8_03469_XLOC_007863	0.637523525616528	92	REF_STRG_1_73509_XLOC_061525	0.426934517798951		92	REF_STRG_1_6931_XLOC_107910	0.299098105360109	92	REF_STRG_1_24464_XLOC_080012	0.221403489901702
	93	REF_STRG_1_74378_XLOC_062841	0.637249872035559	93	REF_STRG_1_7784_XLOC_114475	0.424984943693721		93	REF_STRG_1_15159_XLOC_047865	0.297912950402116	93	REF_STRG_1_40775_XLOC_115430	0.221031477704738
	94	REF_STRG_1_36089_XLOC_106982	0.636106507097493	94	REF_TRIN_4_03403_XLOC_114071	0.42430383146771		94	REF_TRIN_2_02410_XLOC_042616	0.296690976810963	94	COM_SPAL_1_012690_XLOC_045463	0.220339079365538
	95	REF_STRG_1_47144_XLOC_023209	0.63517175360881	95	REF_STRG_1_70085_XLOC_056422	0.423650434959957		95	REF_STRG_1_30663_XLOC_095734	0.295387109732586	95	REF_TRIN_3_03666_XLOC_025472	0.219060824983484
	96	COM_SPAL_1_020147_XLOC_068648	0.632071381477754	96	REF_STRG_1_16516_XLOC_053555	0.423552054023633		96	REF_STRG_1_83052_XLOC_076765	0.29537350691683	96	REF_STRG_1_65756_XLOC_050121	0.219005623406703
	97	COM_SPAL_1_014040_XLOC_049371	0.632002055926343	97	REF_STRG_1_34204_XLOC_103301	0.423270494423759		97	COM_SPAL_1_004083_XLOC_018413	0.295092530135357	97	REF_TRIN_8_01176_XLOC_046123	0.218179985023094
	98	REF_STRG_1_88770_XLOC_086365	0.630885229328645	98	REF_TRIN_6_00217_XLOC_074769	0.423220467856079		98	REF_STRG_1_8327_XLOC_015203	0.293705263235944	98	REF_STRG_1_9454_XLOC_022237	0.217626958417972
	99	REF_STRG_1_80855_XLOC_073130	0.629584303300826	99	COM_SPAL_1_026847_XLOC_090401	0.422987000920659		99	COM_SPAL_1_003163_XLOC_015214	0.293430338310305	99	REF_STRG_1_74250_XLOC_062671	0.217287049955149
	100	REF_TRIN_16_04382_XLOC_087442	0.627935526268238	100	COM_SPAL_1_017216_XLOC_059316	0.422886215528103		100	REF_STRG_1_55660_XLOC_035838	0.293179979980869	100	COM_SPAL_1_012885_XLOC_046043	0.216269448142069
	101	REF_TRIN_5_01072_XLOC_019959	0.625115629058805	101	REF_STRG_1_7312_XLOC_110781	0.422743316239304		101	REF_STRG_1_97518_XLOC_102694	0.292097271588971	101	REF_STRG_1_9590_XLOC_023159	0.215596166299782
	102	REF_STRG_1_66540_XLOC_051199	0.624645318546727	102	REF_STRG_1_75350_XLOC_064287	0.421244600281095		102	REF_STRG_1_84746_XLOC_079446	0.290920649649423	102	COM_SPAL_1_024748_XLOC_083443	0.214997666942919
	103	COM_SPAL_1_025933_XLOC_087293	0.624012170637785	103	REF_STRG_1_56163_XLOC_036535	0.418783222131899		103	COM_SPAL_1_029978_XLOC_100447	0.290379908628662	103	REF_STRG_1_16122_XLOC_051780	0.211823158788798
	104	REF_STRG_1_56120_XLOC_036470	0.62322525839239	104	REF_TRIN_1_02984_XLOC_041269	0.418582704425436		104	REF_STRG_1_37848_XLOC_110130	0.290022919845064	104	REF_STRG_1_25980_XLOC_084149	0.211623990912847
	105	REF_STRG_1_102904_XLOC_113849	0.622261812789725	105	REF_TRIN_10_02276_XLOC_021752	0.418390130470046		105	COM_SPAL_1_019645_XLOC_067011	0.289866008323061	105	REF_TRIN_11_01426_XLOC_045893	0.211368080894968
	106	REF_STRG_1_98121_XLOC_103834	0.622057708213685	106	COM_SPAL_1_027578_XLOC_092708	0.417841837572869		106	REF_STRG_1_50051_XLOC_027672	0.288632287036372	106	COM_SPAL_1_011722_XLOC_042382	0.210523223186117
	107	REF_STRG_1_59405_XLOC_041043	0.62171165528372	107	REF_STRG_1_60794_XLOC_042986	0.417624580354357		107	REF_TRIN_9_02056_XLOC_073332	0.287702895349581	107	REF_STRG_1_44335_XLOC_018636	0.210142244347374
	108	REF_STRG_1_28953_XLOC_091607	0.621490882721339	108	REF_TRIN_12_00636_XLOC_079196	0.416137448787144		108	COM_SPAL_1_010026_XLOC_037216	0.286657910831369	108	REF_STRG_1_7737_XLOC_114259	0.209425674340894
	109	REF_TRIN_16_02808_XLOC_031251	0.61909393790119	109	REF_TRIN_14_01069_XLOC_022674	0.415248013414601		109	COM_SPAL_1_029001_XLOC_097478	0.286626088496852	109	COM_SPAL_1_034183_XLOC_114690	0.208226251084568
	110	REF_STRG_1_21499_XLOC_070998	0.618661704130003	110	REF_STRG_1_17137_XLOC_055754	0.414934891869775		110	COM_SPAL_1_020600_XLOC_069996	0.286406560012399	110	REF_STRG_1_89661_XLOC_087905	0.207794004811225
	111	REF_STRG_1_84972_XLOC_008903	0.618281379651145	111	REF_TRIN_4_02422_XLOC_077032	0.414268398178853		111	REF_STRG_1_17791_XLOC_058112	0.286215006014948	111	REF_TRIN_16_04356_XLOC_083892	0.206502330877632
	112	REF_STRG_1_40656_XLOC_115242	0.616111369019157	112	COM_SPAL_1_010559_XLOC_038739	0.413790648323093		112	REF_STRG_1_67922_XLOC_053155	0.284160835888197	112	REF_TRIN_16_01230_XLOC_038638	0.205918738256507
	113	REF_TRIN_1_02720_XLOC_015048	0.614633259420048	113	REF_TRIN_14_01860_XLOC_025306	0.412739399597259		113	COM_SPAL_1_012666_XLOC_045398	0.282956582247868	113	REF_STRG_1_11208_XLOC_031243	0.20582397375965
	114	REF_STRG_1_109315_XLOC_003162	0.61399672691918	114	REF_STRG_1_27800_XLOC_088918	0.411586531659973		114	REF_STRG_1_87140_XLOC_083406	0.282303092043797	114	REF_TRIN_14_00906_XLOC_091744	0.204915554796217
	115	REF_TRIN_6_03099_XLOC_084969	0.613987827921931	115	REF_STRG_1_27747_XLOC_088768	0.410531821829668		115	REF_TRIN_7_03629_XLOC_047535	0.278381524416621	115	REF_STRG_1_27304_XLOC_087494	0.204310530804023
	116	REF_TRIN_10_02456_XLOC_091555	0.612856510289395	116	REF_TRIN_1_00583_XLOC_059721	0.410221845648138		116	REF_STRG_1_18333_XLOC_060188	0.275972811460367	116	REF_TRIN_16_02264_XLOC_097113	0.204244341028445
	117	REF_STRG_1_31373_XLOC_097289	0.611977524324379	117	REF_TRIN_13_01316_XLOC_111418	0.409922928272878		117	REF_STRG_1_88832_XLOC_086464	0.27584690748241	117	COM_SPAL_1_034100_XLOC_114321	0.204016435373995
	118	COM_SPAL_1_010673_XLOC_039085	0.611575637282108	118	COM_SPAL_1_017566_XLOC_060395	0.409440441481144		118	COM_SPAL_1_024263_XLOC_081824	0.274426842105919	118	REF_STRG_1_72591_XLOC_060182	0.201355071292163
	119	REF_STRG_1_69821_XLOC_056040	0.610603456752836	119	REF_STRG_1_47903_XLOC_024385	0.408531507510319		119	REF_TRIN_1_02206_XLOC_032145	0.274200279350896	119	REF_TRIN_1_04410_XLOC_030512	0.201159600883555
	120	REF_STRG_1_70919_XLOC_057689	0.610035000710957	120	REF_STRG_1_4360_XLOC_079659	0.408295163049506		120	REF_STRG_1_13182_XLOC_039582	0.273765448754571	120	REF_STRG_1_5817_XLOC_097724	0.200602711277742
	121	REF_STRG_1_20817_XLOC_068819	0.609733227381692	121	COM_SPAL_1_013133_XLOC_046748	0.405018011175806		121	REF_STRG_1_78715_XLOC_069632	0.273656575301346	121	COM_SPAL_1_029400_XLOC_098641	0.200581828353271
	122	COM_SPAL_1_022224_XLOC_075262	0.60911576900843	122	REF_STRG_1_43237_XLOC_016782	0.401927014422928		122	REF_STRG_1_24343_XLOC_079718	0.273433604205091	122	REF_STRG_1_39170_XLOC_112512	0.198721505762386
	123	COM_SPAL_1_026391_XLOC_088815	0.608717939841875	123	REF_STRG_1_48632_XLOC_025546	0.401344402066887		123	COM_SPAL_1_033100_XLOC_110988	0.273091297023417	123	REF_STRG_1_5754_XLOC_097114	0.197648385728099
	124	REF_TRIN_11_02631_XLOC_047141	0.606019003000601	124	REF_STRG_1_42584_XLOC_015601	0.400774604302589		124	REF_STRG_1_110851_XLOC_004343	0.273042425323874	124	REF_TRIN_2_02505_XLOC_075568	0.197155925273161
	125	REF_STRG_1_89266_XLOC_009256	0.605649620597668	125	REF_STRG_1_64174_XLOC_047816	0.400353578796072		125	REF_TRIN_1_02700_XLOC_098787	0.273006014572034	125	COM_SPAL_1_027856_XLOC_093610	0.197056465979361
	126	REF_STRG_1_61115_XLOC_043450	0.602797097968035	126	REF_STRG_1_17110_XLOC_055691	0.399913687630421		126	REF_STRG_1_10732_XLOC_029335	0.271847756513174	126	REF_STRG_1_32576_XLOC_099876	0.195520371385212
	127	REF_STRG_1_63080_XLOC_046286	0.602364411110358	127	REF_STRG_1_82579_XLOC_075998	0.399837093863655		127	COM_SPAL_1_004988_XLOC_021461	0.270099045213605	127	REF_STRG_1_84641_XLOC_079284	0.195168230443697
	128	REF_STRG_1_38948_XLOC_112129	0.601601446090166	128	REF_STRG_1_93151_XLOC_094278	0.399641687571729		128	REF_STRG_1_24178_XLOC_079190	0.269632055875835	128	COM_SPAL_1_033359_XLOC_111833	0.194441818168485
	129	REF_STRG_1_32066_XLOC_098800	0.60096743699659	129	REF_STRG_1_89254_XLOC_087224	0.398161294224756		129	REF_TRIN_5_03186_XLOC_083412	0.268582838029138	129	REF_TRIN_3_03539_XLOC_042202	0.194074451243547
	130	REF_STRG_1_34206_XLOC_103303	0.599614986431815	130	COM_SPAL_1_004020_XLOC_018208	0.397389608999976		130	COM_SPAL_1_016651_XLOC_057519	0.268463474536809	130	REF_TRIN_6_02266_XLOC_022950	0.192492607377849
	131	REF_STRG_1_16766_XLOC_054414	0.598390906543766	131	REF_STRG_1_78627_XLOC_069507	0.396660093840105		131	REF_TRIN_9_02096_XLOC_039115	0.261478901154961	131	REF_STRG_1_66591_XLOC_051261	0.192168774721182
	132	REF_STRG_1_5992_XLOC_099442	0.597759709034222	132	REF_TRIN_7_01227_XLOC_013065	0.39214389294199		132	REF_STRG_1_99288_XLOC_106204	0.261010685000845	132	REF_STRG_1_61513_XLOC_044061	0.190261725509747
	133	REF_TRIN_2_04073_XLOC_089666	0.597538735978345	133	REF_STRG_1_9381_XLOC_021749	0.392137115390888		133	REF_STRG_1_84602_XLOC_079200	0.260531967170959	133	COM_SPAL_1_007358_XLOC_029106	0.190220827054872
	134	REF_STRG_1_61642_XLOC_044259	0.597244901617386	134	REF_STRG_1_95091_XLOC_097996	0.391318035852821		134	REF_STRG_1_88034_XLOC_009155	0.259965372769602	134	REF_STRG_1_8770_XLOC_018237	0.189570227609395
	135	REF_STRG_1_34699_XLOC_104195	0.597109994266235	135	REF_STRG_1_21282_XLOC_070313	0.391191256293584		135	REF_STRG_1_32000_XLOC_098678	0.259172801670554	135	REF_STRG_1_61487_XLOC_044035	0.188425758692076
	136	REF_STRG_1_107245_XLOC_020420	0.59652564641557	136	REF_TRIN_7_02373_XLOC_024290	0.388490282872452		136	REF_TRIN_9_02404_XLOC_115006	0.256413408416403	136	REF_STRG_1_30587_XLOC_095544	0.187733998868483
	137	REF_TRIN_2_01194_XLOC_110425	0.596392796894688	137	REF_STRG_1_38818_XLOC_111926	0.387909435534268		137	REF_TRIN_5_02540_XLOC_057064	0.256336537805899	137	REF_STRG_1_82089_XLOC_075225	0.187612711793424
	138	REF_TRIN_13_03133_XLOC_031710	0.595863146881906	138	REF_STRG_1_27924_XLOC_089200	0.387716033615667		138	REF_STRG_1_35477_XLOC_105766	0.255789620858545	138	REF_STRG_1_71354_XLOC_058325	0.187413670008347
	139	REF_STRG_1_87684_XLOC_084378	0.595648874272704	139	REF_TRIN_2_03535_XLOC_017207	0.387589253184977		139	COM_SPAL_1_020801_XLOC_070635	0.254229705937056	139	REF_STRG_1_67513_XLOC_052566	0.187166257056928
	140	REF_STRG_1_30066_XLOC_094441	0.595619062679801	140	REF_STRG_1_12565_XLOC_037294	0.387205668529468		140	REF_STRG_1_44087_XLOC_018239	0.253854936256534	140	REF_STRG_1_19900_XLOC_065957	0.18667435196334
	141	REF_STRG_1_97194_XLOC_010544	0.594427366640805	141	REF_STRG_1_64592_XLOC_048452	0.385091836663376		141	REF_STRG_1_24464_XLOC_080012	0.25373753782752	141	REF_STRG_1_12909_XLOC_038459	0.185154929569086
	142	REF_STRG_1_52463_XLOC_031237	0.59194623650394	142	COM_SPAL_1_017050_XLOC_058778	0.384389382157091		142	REF_STRG_1_25644_XLOC_083246	0.250967799759426	142	REF_TRIN_4_02879_XLOC_112217	0.185133648701513
	143	REF_STRG_1_9014_XLOC_019609	0.591814478708168	143	REF_STRG_1_84100_XLOC_008861	0.382947081797928		143	REF_STRG_1_49204_XLOC_026406	0.250750020835469	143	REF_STRG_1_48514_XLOC_025369	0.184362228403069
	144	COM_SPAL_1_010917_XLOC_039853	0.591774667627276	144	COM_SPAL_1_005499_XLOC_023148	0.3816724751447		144	REF_STRG_1_6212_XLOC_101594	0.249904410741326	144	REF_TRIN_15_02129_XLOC_089220	0.18370362090434
	145	REF_TRIN_4_00986_XLOC_027207	0.591164179564503	145	REF_STRG_1_55616_XLOC_035774	0.378450475641128		145	REF_TRIN_16_03937_XLOC_110062	0.249323238890809	145	REF_STRG_1_1801_XLOC_030801	0.183034055062646
	146	REF_STRG_1_73076_XLOC_060855	0.590281155388178	146	REF_STRG_1_31383_XLOC_097300	0.374819147639414		146	COM_SPAL_1_025583_XLOC_086218	0.2487084683643	146	REF_TRIN_5_02615_XLOC_115301	0.182930287029858
	147	REF_TRIN_15_02618_XLOC_014089	0.589247614494821	147	REF_STRG_1_21280_XLOC_070312	0.374217192121945		147	REF_STRG_1_88609_XLOC_086086	0.247937316598884	147	COM_SPAL_1_028729_XLOC_096501	0.182727727651715
	148	REF_STRG_1_9095_XLOC_020039	0.588565541818487	148	REF_STRG_1_9790_XLOC_024252	0.373475658675148		148	REF_STRG_1_89660_XLOC_087907	0.246938331913391	148	REF_STRG_1_6421_XLOC_103583	0.181543269796022
	149	REF_STRG_1_22745_XLOC_074826	0.587740066686979	149	REF_TRIN_2_02174_XLOC_081825	0.372555623864139		149	REF_STRG_1_32334_XLOC_099419	0.245575981972362	149	REF_STRG_1_1337_XLOC_015788	0.180098761150304
	150	REF_STRG_1_44709_XLOC_019261	0.586524535197018	150	REF_STRG_1_89266_XLOC_009256	0.3725387765387		150	REF_STRG_1_63594_XLOC_047031	0.244799970581486	150	REF_TRIN_3_02568_XLOC_040340	0.179878526616925
	151	REF_STRG_1_61270_XLOC_043685	0.58629511991379	151	REF_STRG_1_46391_XLOC_022086	0.372406226818797		151	REF_STRG_1_42940_XLOC_016202	0.244585816763276	151	REF_TRIN_1_02244_XLOC_033724	0.179747580847137
	152	REF_STRG_1_59155_XLOC_040707	0.584720007168587	152	REF_STRG_1_71320_XLOC_058273	0.372346833896608		152	REF_STRG_1_3326_XLOC_062779	0.24394878511293	152	REF_STRG_1_89704_XLOC_087993	0.17910423448421
	153	REF_STRG_1_29190_XLOC_092220	0.583184867530796	153	REF_STRG_1_22507_XLOC_074078	0.371679287290409		153	REF_STRG_1_17157_XLOC_055796	0.242206967345571	153	COM_SPAL_1_010189_XLOC_037672	0.178827200210483
	154	REF_TRIN_1_00301_XLOC_026802	0.581819224013298	154	REF_TRIN_7_03609_XLOC_100475	0.370682292418051		154	REF_STRG_1_1799_XLOC_030800	0.242155334361043	154	REF_STRG_1_87146_XLOC_083413	0.178629657372868
	155	REF_STRG_1_104736_XLOC_000463	0.581606587017705	155	REF_STRG_1_40831_XLOC_115520	0.370427171732364		155	REF_STRG_1_67492_XLOC_052526	0.24191347689747	155	COM_SPAL_1_005417_XLOC_022874	0.178242657557874
	156	COM_SPAL_1_030612_XLOC_102603	0.579697389787536	156	REF_TRIN_7_01740_XLOC_038346	0.369504587245522		156	REF_TRIN_15_01603_XLOC_105000	0.241209230829026	156	REF_STRG_1_64889_XLOC_048857	0.177211005090364
	157	REF_TRIN_1_01139_XLOC_088767	0.57739959766642	157	REF_STRG_1_38530_XLOC_111451	0.36794745434976		157	REF_STRG_1_104205_XLOC_013841	0.240250717479163	157	REF_STRG_1_9588_XLOC_023157	0.176654741370001
	158	COM_SPAL_1_015174_XLOC_052938	0.576653783068039	158	REF_STRG_1_74202_XLOC_062588	0.367349692083583		158	REF_STRG_1_37976_XLOC_110373	0.239908427201384	158	REF_TRIN_1_00591_XLOC_025471	0.176191915061319
	159	REF_TRIN_12_01941_XLOC_083417	0.575433110650226	159	REF_STRG_1_85261_XLOC_080309	0.366628641529806		159	REF_STRG_1_91356_XLOC_091025	0.239714455634331	159	REF_STRG_1_7274_XLOC_110729	0.174989543989616
	160	REF_STRG_1_42323_XLOC_015169	0.57490490817342	160	REF_STRG_1_45872_XLOC_021220	0.365801339777115		160	COM_SPAL_1_014424_XLOC_050543	0.239575312111387	160	REF_STRG_1_12234_XLOC_035658	0.174938351835223
	161	REF_STRG_1_107103_XLOC_020147	0.574771795194521	161	REF_STRG_1_16114_XLOC_051736	0.365280976899469		161	REF_STRG_1_13832_XLOC_042634	0.238853603414414	161	REF_STRG_1_21492_XLOC_070983	0.174724548086932
	162	REF_STRG_1_90768_XLOC_089927	0.574120840025675	162	REF_STRG_1_22505_XLOC_074081	0.365022807993745		162	REF_STRG_1_3417_XLOC_064268	0.238744833081497	162	REF_STRG_1_70616_XLOC_057229	0.172335763400172
	163	REF_STRG_1_13047_XLOC_038991	0.573852610001663	163	REF_TRIN_4_02819_XLOC_096217	0.364784530877091		163	REF_STRG_1_62328_XLOC_045230	0.236792864541779	163	REF_STRG_1_43419_XLOC_017084	0.171771713318141
	164	REF_STRG_1_57494_XLOC_038421	0.573637882381366	164	REF_TRIN_8_03152_XLOC_087129	0.36406616269266		164	REF_STRG_1_5755_XLOC_097112	0.236565225586283	164	REF_TRIN_16_00462_XLOC_111675	0.169662257939285
	165	REF_STRG_1_49040_XLOC_026146	0.572988927275309	165	REF_TRIN_14_01861_XLOC_025307	0.363813906142552		165	REF_TRIN_12_01162_XLOC_019637	0.236289027088956	165	REF_STRG_1_83048_XLOC_076762	0.169433138030632
	166	REF_STRG_1_25549_XLOC_082981	0.572826912078138	166	REF_STRG_1_30712_XLOC_095871	0.363793318361502		166	REF_STRG_1_9590_XLOC_023159	0.2362531730867	166	REF_STRG_1_10605_XLOC_028687	0.169203953194819
	167	REF_STRG_1_35265_XLOC_105366	0.572190743542694	167	REF_STRG_1_2683_XLOC_050772	0.363415588961224		167	REF_TRIN_4_01109_XLOC_099312	0.234915689137792	167	REF_STRG_1_82993_XLOC_008782	0.169012623809765
	168	REF_STRG_1_86312_XLOC_082047	0.569211611341407	168	COM_SPAL_1_013844_XLOC_048845	0.362890921990865		168	REF_STRG_1_38680_XLOC_111677	0.232722482834178	168	REF_TRIN_16_00383_XLOC_115335	0.168735249974214
	169	REF_TRIN_15_02160_XLOC_066389	0.568748947229171	169	REF_STRG_1_6212_XLOC_101594	0.362665597516095		169	REF_STRG_1_40937_XLOC_115704	0.232387221018632	169	REF_TRIN_16_01257_XLOC_041479	0.168368188501545
	170	REF_STRG_1_100253_XLOC_011485	0.568222627450248	170	REF_STRG_1_16433_XLOC_053204	0.362301151816021		170	COM_SPAL_1_033359_XLOC_111833	0.2322637727692	170	REF_STRG_1_11205_XLOC_031242	0.167847303788029
	171	REF_STRG_1_73444_XLOC_061442	0.567928613784934	171	REF_TRIN_8_03488_XLOC_108195	0.361155927788444		171	COM_SPAL_1_028480_XLOC_095581	0.231009118729932	171	REF_STRG_1_24343_XLOC_079718	0.16611476258903
	172	REF_STRG_1_24299_XLOC_079576	0.567344108321449	172	REF_STRG_1_38430_XLOC_111242	0.360825576622893		172	REF_STRG_1_40068_XLOC_114118	0.23081350781155	172	COM_SPAL_1_028361_XLOC_095238	0.165924841933771
	173	COM_SPAL_1_021548_XLOC_072990	0.565696939033645	173	REF_TRIN_9_02036_XLOC_066077	0.360363081034303		173	COM_SPAL_1_013398_XLOC_047556	0.230570428316166	173	REF_TRIN_4_03379_XLOC_112661	0.165880627278025
	174	COM_SPAL_1_034057_XLOC_114156	0.565579633028852	174	REF_STRG_1_73333_XLOC_061262	0.359885442605635		174	REF_STRG_1_1805_XLOC_030805	0.229979482129289	174	REF_TRIN_1_02257_XLOC_072263	0.164723202986687
	175	REF_STRG_1_99947_XLOC_107534	0.565053446928593	175	REF_STRG_1_36437_XLOC_107614	0.359102982132442		175	REF_TRIN_5_02199_XLOC_099971	0.229746759457544	175	REF_STRG_1_67838_XLOC_053036	0.164367815249776
	176	REF_TRIN_16_02115_XLOC_055709	0.564355874547799	176	REF_STRG_1_31983_XLOC_098646	0.358703231472514		176	REF_STRG_1_83611_XLOC_077690	0.228666529785539	176	REF_TRIN_7_01011_XLOC_040444	0.163457295883618
	177	COM_SPAL_1_021801_XLOC_073861	0.563655034412309	177	COM_SPAL_1_021572_XLOC_073100	0.358151392914341		177	COM_SPAL_1_020275_XLOC_069003	0.228361002014176	177	REF_STRG_1_44940_XLOC_019718	0.163167942687768
	178	REF_STRG_1_29964_XLOC_094118	0.563189121174836	178	REF_STRG_1_19771_XLOC_065546	0.357991407581842		178	REF_STRG_1_97846_XLOC_010728	0.22746470928079	178	REF_STRG_1_14935_XLOC_046683	0.162035107764371
	179	REF_STRG_1_18548_XLOC_061021	0.561812448577622	179	REF_STRG_1_31375_XLOC_097290	0.356547855700614		179	REF_TRIN_4_00920_XLOC_061688	0.226224233034973	179	COM_SPAL_1_021111_XLOC_071592	0.161268296011484
	180	REF_STRG_1_37101_XLOC_108772	0.560718897281074	180	REF_STRG_1_47969_XLOC_024485	0.356026835324582		180	REF_STRG_1_30699_XLOC_095821	0.225665086554401	180	REF_TRIN_11_03595_XLOC_115691	0.161263972930118
	181	REF_STRG_1_71126_XLOC_057972	0.560337273762787	181	REF_STRG_1_46772_XLOC_022673	0.35600689878685		181	REF_TRIN_3_01265_XLOC_018959	0.224264444256757	181	COM_SPAL_1_003896_XLOC_017679	0.160885289286959
	182	REF_STRG_1_65254_XLOC_049401	0.560122517463494	182	COM_SPAL_1_015936_XLOC_055141	0.35588700562792		182	REF_STRG_1_26863_XLOC_086409	0.224049138797296	182	REF_TRIN_2_01695_XLOC_107530	0.160744004114558
	183	REF_STRG_1_28297_XLOC_090087	0.558388709343859	183	REF_TRIN_1_02720_XLOC_015048	0.354409349193186		183	REF_STRG_1_1548_XLOC_024335	0.224017059597053	183	REF_TRIN_11_01850_XLOC_036632	0.160458751542323
	184	REF_TRIN_3_03209_XLOC_036667	0.557777686138642	184	REF_STRG_1_79899_XLOC_071558	0.354402796428222		184	REF_STRG_1_16122_XLOC_051780	0.223793595233412	184	REF_TRIN_14_02917_XLOC_099677	0.159451058122981
	185	REF_TRIN_16_03203_XLOC_093850	0.557437622527406	185	REF_STRG_1_45738_XLOC_021018	0.354124335976378		185	COM_SPAL_1_013431_XLOC_047657	0.2227649916054	185	REF_TRIN_16_00726_XLOC_026265	0.158908622050878
	186	REF_STRG_1_9383_XLOC_021750	0.557268278781925	186	REF_TRIN_2_03227_XLOC_050321	0.352854397088805		186	REF_STRG_1_30587_XLOC_095544	0.222115932477288	186	REF_STRG_1_54812_XLOC_034686	0.158274959173763
	187	REF_STRG_1_34053_XLOC_102986	0.556961110788165	187	REF_STRG_1_7861_XLOC_114913	0.352794570541129		187	REF_STRG_1_22813_XLOC_075062	0.22199996112076	187	REF_STRG_1_71875_XLOC_059162	0.157278171107966
	188	REF_STRG_1_4043_XLOC_074246	0.556542492517615	188	REF_STRG_1_80678_XLOC_072838	0.352708398597013		188	COM_SPAL_1_018905_XLOC_064539	0.219271486876672	188	REF_STRG_1_74251_XLOC_062672	0.156876509952468
	189	REF_STRG_1_19027_XLOC_062761	0.556410391967197	189	REF_TRIN_2_00840_XLOC_031062	0.352531394735406		189	REF_STRG_1_82175_XLOC_075351	0.218268269707592	189	REF_STRG_1_43284_XLOC_016850	0.156620317683553
	190	REF_STRG_1_97232_XLOC_102150	0.556205893076749	190	REF_STRG_1_31876_XLOC_098401	0.352136708441131		190	REF_STRG_1_101903_XLOC_111691	0.217966363327609	190	COM_SPAL_1_014583_XLOC_051077	0.156196266063398
	191	COM_SPAL_1_032525_XLOC_109113	0.553885665192652	191	REF_TRIN_3_02383_XLOC_030355	0.351833477446612		191	REF_TRIN_9_02081_XLOC_079717	0.217571863037024	191	COM_SPAL_1_018771_XLOC_064093	0.153628118666
	192	COM_SPAL_1_008034_XLOC_031297	0.551973762101389	192	REF_STRG_1_14395_XLOC_044832	0.35175593999438		192	REF_STRG_1_31476_XLOC_097525	0.216744334588904	192	REF_STRG_1_6639_XLOC_105381	0.153542691751891
	193	REF_TRIN_16_02907_XLOC_019614	0.551571129388583	193	REF_STRG_1_24226_XLOC_079337	0.351493968292172		193	REF_STRG_1_31811_XLOC_098259	0.21601365702258	193	REF_STRG_1_25978_XLOC_084148	0.153494135149401
	194	REF_STRG_1_4903_XLOC_087443	0.550415289285399	194	REF_TRIN_15_03003_XLOC_009486	0.351439030531695		194	REF_STRG_1_103796_XLOC_115824	0.215782270725035	194	REF_STRG_1_5755_XLOC_097112	0.152170134596334
	195	REF_STRG_1_49118_XLOC_026279	0.549937597124412	195	REF_STRG_1_9304_XLOC_021456	0.351155632825273		195	REF_STRG_1_1804_XLOC_030804	0.215744972090748	195	REF_STRG_1_24342_XLOC_079715	0.151966971819816
	196	REF_STRG_1_7622_XLOC_113397	0.549303848706877	196	REF_STRG_1_50343_XLOC_028098	0.350536222371901		196	REF_STRG_1_97332_XLOC_102352	0.215388062747349	196	REF_STRG_1_30235_XLOC_094799	0.151522861825863
	197	REF_STRG_1_5280_XLOC_092139	0.548393806876191	197	REF_TRIN_1_01828_XLOC_045867	0.34954170724642		197	REF_STRG_1_31029_XLOC_096528	0.215226706683412	197	REF_STRG_1_45041_XLOC_019874	0.15145300688912
	198	REF_STRG_1_78148_XLOC_068693	0.548224976810861	198	REF_STRG_1_20817_XLOC_068819	0.349260588404898		198	REF_STRG_1_67630_XLOC_052745	0.214759377302903	198	REF_TRIN_15_03310_XLOC_056914	0.151009305547158
	199	REF_TRIN_7_01759_XLOC_081056	0.548181583383361	199	REF_STRG_1_61513_XLOC_044061	0.349037076295174		199	REF_STRG_1_44287_XLOC_018559	0.214593528534861	199	REF_TRIN_11_00358_XLOC_099196	0.150932035636425
	200	REF_TRIN_8_00335_XLOC_103042	0.546475234706462	200	REF_STRG_1_80845_XLOC_073119	0.348769075909881		200	REF_STRG_1_89661_XLOC_087905	0.214447642514072	200	REF_STRG_1_11031_XLOC_030524	0.150613928242714
	201	REF_STRG_1_26184_XLOC_084694	0.546252439163546	201	COM_SPAL_1_029001_XLOC_097478	0.348665333022787		201	REF_STRG_1_98837_XLOC_105306	0.213853015127299	201	COM_SPAL_1_020959_XLOC_071084	0.150191624231231
	202	REF_STRG_1_102156_XLOC_112243	0.545309946617279	202	REF_STRG_1_21499_XLOC_070998	0.348489095732529		202	REF_TRIN_15_01599_XLOC_061186	0.213114664599258	202	COM_SPAL_1_034508_XLOC_115694	0.149591966508587
	203	REF_STRG_1_3157_XLOC_059514	0.545260792885177	203	REF_STRG_1_84491_XLOC_079023	0.347960789669003		203	COM_SPAL_1_023420_XLOC_079123	0.213080475046532	203	COM_SPAL_1_032737_XLOC_109734	0.148650168588148
	204	REF_STRG_1_21963_XLOC_072488	0.545155229471408	204	REF_STRG_1_56008_XLOC_036310	0.347645994467919		204	REF_STRG_1_66794_XLOC_051526	0.211702874731054	204	REF_STRG_1_27770_XLOC_088840	0.147781346961984
	205	REF_STRG_1_41853_XLOC_014417	0.543314263702009	205	REF_TRIN_6_03291_XLOC_047025	0.347511775882999		205	REF_STRG_1_76919_XLOC_066697	0.211004409753594	205	REF_STRG_1_4043_XLOC_074246	0.147776054383583
	206	REF_TRIN_16_00089_XLOC_099870	0.542082098907349	206	REF_STRG_1_96511_XLOC_010363	0.34750217784439		206	REF_STRG_1_13183_XLOC_039581	0.208091491994397	206	REF_STRG_1_34999_XLOC_104865	0.147075303704836
	207	REF_TRIN_6_03267_XLOC_111378	0.541933337543911	207	COM_SPAL_1_033327_XLOC_111727	0.347423292205527		207	REF_STRG_1_66588_XLOC_051259	0.208039906363641	207	REF_STRG_1_7946_XLOC_115726	0.147018825225307
	208	REF_TRIN_1_00562_XLOC_031301	0.541087106644783	208	REF_STRG_1_2667_XLOC_050274	0.3468359122223		208	COM_SPAL_1_019591_XLOC_066806	0.207705732710543	208	COM_SPAL_1_030380_XLOC_101869	0.14694149749891
	209	REF_TRIN_7_00834_XLOC_030246	0.540678875060737	209	REF_STRG_1_71059_XLOC_057888	0.34656687485082		209	REF_STRG_1_28606_XLOC_090836	0.206679707878624	209	REF_TRIN_9_02355_XLOC_114688	0.146709605254955
	210	COM_SPAL_1_005156_XLOC_022016	0.539492697799193	210	REF_STRG_1_66188_XLOC_050719	0.346531276738998		210	COM_SPAL_1_032837_XLOC_110133	0.205695360799908	210	COM_SPAL_1_032629_XLOC_109423	0.146547897680849
	211	REF_TRIN_1_03937_XLOC_103328	0.539455547098996	211	REF_STRG_1_74809_XLOC_063533	0.346523939393645		211	REF_STRG_1_28754_XLOC_091158	0.205395414952326	211	REF_STRG_1_25450_XLOC_082720	0.146012147278496
	212	REF_STRG_1_92016_XLOC_092138	0.539383319076002	212	REF_TRIN_5_01439_XLOC_085800	0.345648033058338		212	REF_TRIN_5_02615_XLOC_115301	0.204108190213843	212	REF_STRG_1_60665_XLOC_042818	0.145767054535766
	213	REF_STRG_1_68318_XLOC_053724	0.537250918493261	213	REF_STRG_1_32676_XLOC_100109	0.344926818877601		213	REF_STRG_1_101818_XLOC_012046	0.204019031263991	213	COM_SPAL_1_027312_XLOC_091844	0.145161516576416
	214	REF_STRG_1_2683_XLOC_050772	0.536700044277482	214	REF_STRG_1_55623_XLOC_035789	0.344798320698755		214	REF_STRG_1_19263_XLOC_063573	0.202990419911008	214	REF_STRG_1_1786_XLOC_030515	0.144311808524385
	215	COM_SPAL_1_026194_XLOC_088132	0.536169753145253	215	REF_STRG_1_68617_XLOC_054172	0.344138380708446		215	COM_SPAL_1_029366_XLOC_098549	0.202828889235472	215	REF_STRG_1_1804_XLOC_030804	0.144136472464466
	216	REF_STRG_1_24384_XLOC_079807	0.53570823425149	216	COM_SPAL_1_028571_XLOC_095940	0.344090831566775		216	REF_STRG_1_61513_XLOC_044061	0.20194720642274	216	REF_TRIN_12_01162_XLOC_019637	0.14354819545959
	217	REF_STRG_1_22393_XLOC_073797	0.534521235939267	217	REF_STRG_1_43235_XLOC_016781	0.342226046107393		217	REF_TRIN_2_00486_XLOC_111562	0.201705046888704	217	REF_STRG_1_9959_XLOC_025232	0.142355956526097
	218	COM_SPAL_1_009651_XLOC_036091	0.534484862165626	218	REF_STRG_1_52760_XLOC_031708	0.342088261368845		218	COM_SPAL_1_014583_XLOC_051077	0.20120468555802	218	REF_STRG_1_26262_XLOC_084886	0.142211558064368
	219	REF_STRG_1_24998_XLOC_081429	0.534433668284042	219	REF_TRIN_5_01365_XLOC_026590	0.341990098914366		219	REF_STRG_1_26414_XLOC_085222	0.201115459149673	219	COM_SPAL_1_034086_XLOC_114261	0.141639781107267
	220	REF_STRG_1_24769_XLOC_080857	0.533096593559573	220	REF_STRG_1_14305_XLOC_044402	0.34168001776044		220	REF_STRG_1_111395_XLOC_004806	0.200702758322228	220	REF_STRG_1_48426_XLOC_025199	0.140890027968111
	221	COM_SPAL_1_025012_XLOC_084349	0.53262698080965	221	REF_STRG_1_35611_XLOC_106043	0.34079394336107		221	REF_STRG_1_5754_XLOC_097114	0.199540659663502	221	COM_SPAL_1_009041_XLOC_034334	0.140038861282172
	222	REF_TRIN_16_04361_XLOC_053895	0.532570440316302	222	REF_STRG_1_44072_XLOC_018221	0.340732203921446		222	REF_TRIN_6_02612_XLOC_087585	0.199516861560482	222	REF_STRG_1_86824_XLOC_082884	0.139247268719044
	223	REF_STRG_1_85099_XLOC_008919	0.532432033106652	223	REF_STRG_1_89427_XLOC_087499	0.339983466489382		223	COM_SPAL_1_002403_XLOC_012536	0.19909435106188	223	REF_STRG_1_37305_XLOC_109156	0.139179450430175
	224	REF_STRG_1_27475_XLOC_088073	0.532273590347964	224	REF_STRG_1_14402_XLOC_044869	0.339495729065347		224	REF_STRG_1_47140_XLOC_023192	0.198962613700019	224	REF_STRG_1_31914_XLOC_098484	0.139108287158209
	225	REF_STRG_1_85880_XLOC_081330	0.532026193433321	225	REF_STRG_1_31187_XLOC_096916	0.338231180534022		225	REF_TRIN_4_02985_XLOC_046159	0.198756074440514	225	REF_STRG_1_86367_XLOC_082141	0.137815818770182
	226	COM_SPAL_1_014251_XLOC_050020	0.531544280935015	226	REF_STRG_1_69806_XLOC_056011	0.337446656466289		226	REF_STRG_1_14883_XLOC_046634	0.198704734214073	226	COM_SPAL_1_030304_XLOC_101611	0.137534568575773
	227	REF_TRIN_1_00275_XLOC_016636	0.531462008271392	227	REF_STRG_1_17791_XLOC_058112	0.337359400062121		227	REF_STRG_1_38756_XLOC_111828	0.197734276871034	227	REF_TRIN_5_03826_XLOC_113541	0.137534266588291
	228	REF_STRG_1_21231_XLOC_070185	0.530978959768386	228	REF_STRG_1_51428_XLOC_029659	0.337274690172863		228	REF_STRG_1_5817_XLOC_097724	0.197429287186423	228	REF_STRG_1_34067_XLOC_103008	0.137396358378567
	229	COM_SPAL_1_008165_XLOC_031725	0.530734736546352	229	REF_STRG_1_29022_XLOC_091783	0.337220570256117		229	REF_TRIN_14_03138_XLOC_008654	0.197268951891198	229	REF_TRIN_10_03137_XLOC_058747	0.137097590471731
	230	REF_TRIN_5_03847_XLOC_022750	0.530314631437131	230	REF_STRG_1_30064_XLOC_094439	0.337198140399096		230	REF_STRG_1_32001_XLOC_098677	0.197240588019824	230	REF_STRG_1_65177_XLOC_049285	0.136788530815671
	231	REF_STRG_1_57164_XLOC_037941	0.530003845045971	231	REF_STRG_1_33068_XLOC_100984	0.336643799782492		231	REF_STRG_1_16877_XLOC_054809	0.196662430741373	231	COM_SPAL_1_029978_XLOC_100447	0.136750635083534
	232	REF_STRG_1_57570_XLOC_038534	0.529863353864853	232	REF_TRIN_10_02006_XLOC_112044	0.336200621056432		232	REF_STRG_1_40045_XLOC_114083	0.193010900790496	232	REF_STRG_1_48538_XLOC_025401	0.136743321404811
	233	REF_STRG_1_16955_XLOC_055053	0.529459891573233	233	COM_SPAL_1_024804_XLOC_083621	0.335801631118641		233	COM_SPAL_1_007215_XLOC_028668	0.190060389253849	233	COM_SPAL_1_016651_XLOC_057519	0.136004297008116
	234	REF_STRG_1_50439_XLOC_028228	0.529349974242163	234	REF_STRG_1_50180_XLOC_027845	0.335579943766501		234	REF_STRG_1_31784_XLOC_098204	0.189786912987597	234	REF_STRG_1_77831_XLOC_068204	0.135609321623919
	235	REF_STRG_1_34341_XLOC_103557	0.528581988388892	235	REF_STRG_1_45765_XLOC_021066	0.335549901448817		235	REF_STRG_1_11832_XLOC_033924	0.188369189230544	235	REF_TRIN_15_02170_XLOC_032729	0.13473392526852
	236	REF_TRIN_1_02242_XLOC_037295	0.527763938621307	236	COM_SPAL_1_015720_XLOC_054501	0.335020012205137		236	REF_STRG_1_81017_XLOC_073414	0.188051995688874	236	REF_STRG_1_27085_XLOC_086937	0.134092816246569
	237	REF_STRG_1_41749_XLOC_014255	0.526678727215593	237	REF_STRG_1_72463_XLOC_059989	0.334798702421975		237	REF_STRG_1_10277_XLOC_026996	0.187276361153242	237	REF_STRG_1_70483_XLOC_057019	0.133835764408247
	238	REF_STRG_1_84482_XLOC_079014	0.526663251831998	238	REF_STRG_1_10437_XLOC_027784	0.334775826730349		238	COM_SPAL_1_013641_XLOC_048270	0.186489926640146	238	REF_STRG_1_63969_XLOC_047533	0.133430455393558
	239	REF_STRG_1_30643_XLOC_095692	0.526317717050843	239	REF_TRIN_6_01712_XLOC_085321	0.334362586989269		239	REF_STRG_1_44336_XLOC_018637	0.186204178340257	239	REF_TRIN_12_01062_XLOC_016851	0.133223306756865
	240	REF_STRG_1_4193_XLOC_076778	0.525842718482244	240	REF_TRIN_8_01900_XLOC_046751	0.334302659398104		240	REF_STRG_1_65641_XLOC_049960	0.185844098104992	240	REF_STRG_1_75264_XLOC_064179	0.132934196094043
	241	REF_STRG_1_105116_XLOC_015820	0.52579872388239	241	REF_STRG_1_10842_XLOC_029813	0.333929654697478		241	REF_STRG_1_61312_XLOC_043763	0.18542785034773	241	COM_SPAL_1_008016_XLOC_031240	0.132324301551433
	242	COM_SPAL_1_034525_XLOC_115746	0.525419238002678	242	REF_TRIN_1_00619_XLOC_028021	0.333553534653795		242	REF_STRG_1_67493_XLOC_052528	0.184995318529998	242	REF_TRIN_4_00424_XLOC_051552	0.13147730478537
	243	REF_STRG_1_8975_XLOC_019428	0.524871375878596	243	COM_SPAL_1_032328_XLOC_108385	0.333436550737824		243	REF_STRG_1_92829_XLOC_093671	0.184779408717826	243	REF_TRIN_13_02937_XLOC_115388	0.131315066794443
	244	REF_STRG_1_78284_XLOC_068919	0.524126205734326	244	REF_STRG_1_62599_XLOC_045643	0.333115281929162		244	REF_STRG_1_90768_XLOC_089927	0.184571045465738	244	REF_STRG_1_4431_XLOC_080630	0.131207400899145
	245	REF_STRG_1_55155_XLOC_035164	0.524032693648269	245	REF_TRIN_7_01011_XLOC_040444	0.332911848996599		245	REF_STRG_1_49789_XLOC_027288	0.184380921004876	245	REF_STRG_1_43393_XLOC_017049	0.130583053687787
	246	REF_STRG_1_31726_XLOC_098091	0.523305920210176	246	REF_STRG_1_57526_XLOC_038475	0.33271729230906		246	REF_STRG_1_28538_XLOC_090699	0.183211933115991	246	REF_STRG_1_1880_XLOC_032657	0.130417993445917
	247	REF_STRG_1_12913_XLOC_038463	0.522403288371681	247	REF_TRIN_12_03321_XLOC_031886	0.332671946159065		247	REF_STRG_1_49201_XLOC_026404	0.182802195511872	247	REF_STRG_1_13386_XLOC_040541	0.130173912320001
	248	REF_STRG_1_29338_XLOC_092540	0.522125978103457	248	REF_STRG_1_32345_XLOC_099452	0.332326101156851		248	COM_SPAL_1_025881_XLOC_087142	0.182559606853226	248	REF_STRG_1_29328_XLOC_092509	0.130077008689608
	249	COM_SPAL_1_012430_XLOC_044608	0.521809387482687	249	REF_STRG_1_64511_XLOC_008442	0.332324565527689		249	REF_TRIN_13_01857_XLOC_085026	0.180730721774095	249	REF_TRIN_2_01875_XLOC_112933	0.129797696717851
	250	REF_STRG_1_40143_XLOC_114275	0.521782570203786	250	REF_STRG_1_65339_XLOC_049533	0.332084570082108		250	COM_SPAL_1_005043_XLOC_021645	0.180475885878707	250	REF_STRG_1_44336_XLOC_018637	0.129760041436488
	251	REF_STRG_1_24399_XLOC_079841	0.52058951748962	251	COM_SPAL_1_030304_XLOC_101611	0.330753539419638		251	REF_STRG_1_25450_XLOC_082720	0.179627290732192	251	REF_STRG_1_11618_XLOC_032999	0.129637231672702
	252	REF_TRIN_16_03363_XLOC_045496	0.519034420230543	252	COM_SPAL_1_010189_XLOC_037672	0.330640647579011		252	REF_STRG_1_25447_XLOC_082721	0.179565563891111	252	REF_STRG_1_33383_XLOC_101623	0.12958458130754
	253	REF_STRG_1_97332_XLOC_102352	0.518428057331756	253	REF_STRG_1_49884_XLOC_027421	0.330406849554291		253	REF_STRG_1_73650_XLOC_061718	0.179530012353875	253	REF_STRG_1_68114_XLOC_053399	0.129270508048355
	254	REF_STRG_1_83226_XLOC_008799	0.517884370435555	254	COM_SPAL_1_005157_XLOC_022019	0.330404518546988		254	REF_TRIN_15_03027_XLOC_080658	0.178497739984308	254	REF_STRG_1_57346_XLOC_038222	0.129109386822508
	255	COM_SPAL_1_002193_XLOC_011555	0.517257867735195	255	REF_STRG_1_11384_XLOC_031995	0.330165299407174		255	REF_TRIN_12_02638_XLOC_036456	0.178056852389339	255	REF_STRG_1_78293_XLOC_068936	0.128775085475
	256	REF_TRIN_3_03231_XLOC_017749	0.517011065079621	256	COM_SPAL_1_010165_XLOC_037608	0.329930763193189		256	REF_STRG_1_82993_XLOC_008782	0.177696995807775	256	REF_STRG_1_35100_XLOC_105052	0.128447962833016
	257	REF_STRG_1_67757_XLOC_052926	0.516859248026073	257	COM_SPAL_1_014040_XLOC_049371	0.329898931990251		257	COM_SPAL_1_025989_XLOC_087444	0.17761190976732	257	REF_STRG_1_25449_XLOC_082719	0.128380444010308
	258	COM_SPAL_1_004548_XLOC_020036	0.515928193082533	258	REF_STRG_1_61577_XLOC_044168	0.329658768817573		258	COM_SPAL_1_019533_XLOC_066589	0.177165041500291	258	REF_STRG_1_27689_XLOC_088661	0.127893000854035
	259	REF_STRG_1_52284_XLOC_030985	0.515824643504291	259	REF_STRG_1_86312_XLOC_082047	0.32901022472426		259	REF_STRG_1_25980_XLOC_084149	0.176049022357289	259	REF_STRG_1_79266_XLOC_070545	0.127591139998644
	260	REF_TRIN_1_02970_XLOC_039278	0.515683937097097	260	REF_STRG_1_46735_XLOC_022627	0.328788838067742		260	REF_STRG_1_8770_XLOC_018237	0.175830525096797	260	COM_SPAL_1_011296_XLOC_040989	0.127509527201137
	261	REF_STRG_1_72410_XLOC_059920	0.5154175953199	261	REF_TRIN_16_04554_XLOC_048665	0.328221280916843		261	REF_STRG_1_77624_XLOC_067857	0.175316195601099	261	REF_STRG_1_26669_XLOC_085870	0.127351543859781
	262	REF_STRG_1_113763_XLOC_007092	0.515167760126651	262	COM_SPAL_1_018055_XLOC_061999	0.328100969860246		262	REF_STRG_1_19972_XLOC_066181	0.175211326556068	262	REF_TRIN_4_02054_XLOC_077652	0.126877714590536
	263	REF_STRG_1_29831_XLOC_093775	0.514221109142393	263	REF_STRG_1_83226_XLOC_008799	0.328071918043487		263	REF_TRIN_7_01260_XLOC_079709	0.175189365359393	263	REF_STRG_1_26762_XLOC_086104	0.126714416348194
	264	REF_TRIN_5_02824_XLOC_044726	0.513448313654575	264	REF_STRG_1_27117_XLOC_087046	0.327798714600042		264	COM_SPAL_1_018143_XLOC_062276	0.174694376978951	264	REF_STRG_1_2021_XLOC_036424	0.126657164426574
	265	REF_STRG_1_60914_XLOC_043145	0.513020070773676	265	REF_STRG_1_77538_XLOC_067667	0.327591767233623		265	REF_STRG_1_33336_XLOC_101548	0.174654117756868	265	REF_STRG_1_6931_XLOC_107910	0.126126673052109
	266	REF_TRIN_6_03312_XLOC_081392	0.512681600245256	266	REF_TRIN_4_01345_XLOC_094611	0.327567157048922		266	REF_STRG_1_9959_XLOC_025232	0.174110124478936	266	REF_STRG_1_48781_XLOC_025794	0.125683782991195
	267	REF_STRG_1_48623_XLOC_025533	0.512539843640883	267	REF_TRIN_1_01144_XLOC_100474	0.327516135954464		267	REF_STRG_1_59386_XLOC_041020	0.173515211216293	267	REF_TRIN_5_01166_XLOC_115751	0.125580845962973
	268	REF_STRG_1_37431_XLOC_109432	0.51189097678107	268	REF_STRG_1_12564_XLOC_037292	0.327446858185537		268	REF_STRG_1_19853_XLOC_065811	0.173458175448797	268	REF_STRG_1_43946_XLOC_018050	0.124712694553661
	269	REF_STRG_1_71871_XLOC_059149	0.510724106354477	269	REF_TRIN_2_01096_XLOC_038881	0.327339602787221		269	REF_STRG_1_20541_XLOC_067922	0.173377587045758	269	REF_TRIN_10_01006_XLOC_037305	0.123951646569603
	270	REF_STRG_1_51252_XLOC_029397	0.507505493742988	270	REF_STRG_1_12319_XLOC_035980	0.326714899677162		270	REF_STRG_1_40089_XLOC_114157	0.173128392078754	270	REF_STRG_1_1805_XLOC_030805	0.123240150628914
	271	REF_STRG_1_35611_XLOC_106043	0.505676141828699	271	COM_SPAL_1_022166_XLOC_075092	0.326618438006254		271	REF_TRIN_7_03106_XLOC_049007	0.172218517481823	271	REF_STRG_1_30286_XLOC_094913	0.122930209136591
	272	REF_STRG_1_27973_XLOC_089348	0.503904065322666	272	REF_STRG_1_21581_XLOC_071245	0.326530906483289		272	REF_STRG_1_13808_XLOC_042527	0.171959431109633	272	REF_STRG_1_11167_XLOC_031121	0.122773310999814
	273	COM_SPAL_1_010173_XLOC_037635	0.503191813241539	273	REF_STRG_1_85029_XLOC_079920	0.325713169782413		273	REF_STRG_1_6857_XLOC_107226	0.171222660758301	273	REF_STRG_1_63594_XLOC_047031	0.122423632467373
	274	REF_STRG_1_107379_XLOC_001853	0.502705405616695	274	REF_STRG_1_30922_XLOC_096310	0.325680204362068		274	REF_STRG_1_76435_XLOC_065935	0.17121722699833	274	REF_TRIN_5_01223_XLOC_073866	0.122067470817723
	275	REF_TRIN_14_01254_XLOC_068320	0.502490266793006	275	REF_STRG_1_31721_XLOC_098076	0.325174758121663		275	REF_STRG_1_33468_XLOC_101785	0.171082626964278	275	REF_STRG_1_57637_XLOC_038611	0.121850099483464
	276	REF_STRG_1_63379_XLOC_046719	0.499285466571159	276	COM_SPAL_1_017177_XLOC_059204	0.324953116387292		276	REF_STRG_1_6213_XLOC_101595	0.170985039185476	276	REF_STRG_1_50575_XLOC_028434	0.121820139881216
	277	REF_STRG_1_29397_XLOC_092677	0.499271282298472	277	REF_STRG_1_4759_XLOC_085486	0.324845824446795		277	REF_STRG_1_12542_XLOC_037219	0.17096922982802	277	REF_STRG_1_64540_XLOC_048382	0.121623487146449
	278	REF_STRG_1_61312_XLOC_043763	0.499045312819133	278	REF_STRG_1_61411_XLOC_043914	0.324526155166818		278	REF_STRG_1_12624_XLOC_037503	0.170855449680314	278	COM_SPAL_1_029341_XLOC_098482	0.121255409465381
	279	REF_TRIN_5_03654_XLOC_104225	0.498954820571193	279	REF_STRG_1_27545_XLOC_088262	0.32250484316257		279	REF_STRG_1_5778_XLOC_097335	0.170618193532417	279	COM_SPAL_1_028227_XLOC_094801	0.120839838630453
	280	REF_STRG_1_49984_XLOC_027570	0.498697322200863	280	REF_STRG_1_67779_XLOC_052973	0.322458582670307		280	REF_STRG_1_87932_XLOC_084817	0.170484097816784	280	REF_STRG_1_43538_XLOC_017289	0.119902191175993
	281	REF_STRG_1_62663_XLOC_045728	0.498564302230405	281	COM_SPAL_1_020034_XLOC_068283	0.321869966486067		281	REF_STRG_1_104955_XLOC_000563	0.170428548065045	281	REF_STRG_1_22560_XLOC_074213	0.119763696737722
	282	REF_TRIN_1_02340_XLOC_039277	0.498422263118358	282	REF_TRIN_16_02907_XLOC_019614	0.321533029789177		282	REF_TRIN_11_03125_XLOC_053639	0.170124872926304	282	REF_STRG_1_90632_XLOC_009378	0.118895107362702
	283	REF_STRG_1_76838_XLOC_066563	0.498330504236311	283	REF_STRG_1_44556_XLOC_018982	0.320766387193969		283	COM_SPAL_1_023473_XLOC_079262	0.169543404299305	283	REF_STRG_1_84879_XLOC_079641	0.118854912476399
	284	REF_TRIN_13_01216_XLOC_029246	0.498198205159554	284	REF_STRG_1_72931_XLOC_060664	0.320500705760689		284	REF_TRIN_16_03872_XLOC_076269	0.169334123625136	284	REF_STRG_1_83196_XLOC_076985	0.118419477222705
	285	REF_TRIN_3_01027_XLOC_020506	0.498057235890733	285	REF_TRIN_2_01525_XLOC_105916	0.320285391778399		285	REF_STRG_1_67254_XLOC_052176	0.168977560764164	285	REF_STRG_1_92131_XLOC_092364	0.118164873932556
	286	REF_STRG_1_34245_XLOC_103379	0.497712490344293	286	REF_TRIN_4_02054_XLOC_077652	0.320105225705801		286	COM_SPAL_1_031073_XLOC_104191	0.168376903713912	286	REF_TRIN_8_00032_XLOC_099689	0.118127888267507
	287	REF_TRIN_12_01471_XLOC_017748	0.497637074756219	287	REF_STRG_1_31502_XLOC_097586	0.319914557484561		287	REF_STRG_1_112965_XLOC_006292	0.168071946044947	287	REF_STRG_1_34823_XLOC_104484	0.118117349803523
	288	REF_STRG_1_63369_XLOC_046707	0.496552326088854	288	REF_STRG_1_3037_XLOC_057563	0.319777975368158		288	REF_STRG_1_80990_XLOC_073355	0.167260158366392	288	REF_STRG_1_35477_XLOC_105766	0.117871235685595
	289	REF_STRG_1_56547_XLOC_037015	0.496381645296821	289	COM_SPAL_1_014512_XLOC_050844	0.319650620147513		289	REF_STRG_1_53275_XLOC_032455	0.166976850574271	289	REF_STRG_1_30817_XLOC_096072	0.11774921022634
	290	REF_STRG_1_1518_XLOC_021308	0.495934958894952	290	REF_TRIN_5_01260_XLOC_063824	0.319372130655996		290	REF_STRG_1_78834_XLOC_069810	0.166869076939835	290	REF_STRG_1_66867_XLOC_051652	0.117429294861272
	291	REF_STRG_1_84693_XLOC_079364	0.495396375127002	291	COM_SPAL_1_004858_XLOC_021065	0.319355436337634		291	REF_TRIN_12_00712_XLOC_115692	0.165826755900252	291	REF_STRG_1_87626_XLOC_084255	0.117390731199712
	292	REF_STRG_1_71869_XLOC_059147	0.495387034258175	292	REF_STRG_1_77065_XLOC_066945	0.319290214242355		292	REF_STRG_1_43221_XLOC_016756	0.164797655709898	292	REF_TRIN_13_01863_XLOC_076262	0.117258717916263
	293	REF_TRIN_7_02373_XLOC_024290	0.494686051110947	293	REF_STRG_1_26877_XLOC_086450	0.319237379277147		293	REF_STRG_1_109682_XLOC_026039	0.16460922106207	293	REF_STRG_1_75265_XLOC_064180	0.117188390806114
	294	REF_TRIN_9_01580_XLOC_046922	0.494177477427946	294	REF_STRG_1_56357_XLOC_036785	0.319073058447281		294	REF_STRG_1_88575_XLOC_085997	0.164478184971681	294	REF_STRG_1_53437_XLOC_032699	0.117186689683188
	295	REF_STRG_1_85100_XLOC_008920	0.493864961647045	295	REF_STRG_1_72771_XLOC_060438	0.318745207785193		295	COM_SPAL_1_005226_XLOC_022244	0.164477508460192	295	REF_STRG_1_42022_XLOC_014694	0.116511331508613
	296	REF_STRG_1_63969_XLOC_047533	0.493597771347537	296	REF_STRG_1_2856_XLOC_053587	0.317925868499129		296	REF_STRG_1_37309_XLOC_109159	0.163935690542945	296	REF_STRG_1_9876_XLOC_024807	0.115466933516423
	297	REF_TRIN_1_02813_XLOC_098981	0.493268934193025	297	REF_TRIN_8_00142_XLOC_030569	0.317679782299123		297	REF_TRIN_16_03490_XLOC_071955	0.163872164868751	297	REF_STRG_1_51824_XLOC_030300	0.114645423515764
	298	REF_STRG_1_55867_XLOC_036131	0.492556788197894	298	REF_STRG_1_59059_XLOC_040618	0.317380670530532		298	REF_STRG_1_103802_XLOC_115835	0.16378386555212	298	REF_STRG_1_53970_XLOC_033461	0.114101936336792
	299	REF_STRG_1_35242_XLOC_105330	0.49232012145621	299	REF_STRG_1_21961_XLOC_072486	0.317311945395594		299	REF_STRG_1_64079_XLOC_047688	0.162891409223563	299	REF_STRG_1_69918_XLOC_056188	0.113751699260519
	300	REF_STRG_1_34205_XLOC_103302	0.492168222559933	300	REF_STRG_1_12829_XLOC_038178	0.317023393002082		300	REF_TRIN_13_00337_XLOC_079797	0.162791804226407	300	COM_SPAL_1_009769_XLOC_036466	0.113730409338769
	301	REF_STRG_1_78243_XLOC_068865	0.492057224437615	301	REF_STRG_1_9040_XLOC_019610	0.316228619302205		301	REF_STRG_1_20397_XLOC_067593	0.162514134438036	301	REF_STRG_1_65942_XLOC_050380	0.113567709382286
	302	REF_TRIN_4_03370_XLOC_044844	0.491986830502006	302	REF_STRG_1_39200_XLOC_112568	0.316189676694936		302	REF_STRG_1_31460_XLOC_097477	0.162305732162833	302	REF_STRG_1_17465_XLOC_056912	0.113504792711303
	303	REF_TRIN_12_00636_XLOC_079196	0.490781568545292	303	COM_SPAL_1_020454_XLOC_069567	0.315567924372203		303	REF_TRIN_4_03379_XLOC_112661	0.162177718042361	303	REF_STRG_1_74325_XLOC_062776	0.113390654273342
	304	REF_STRG_1_42449_XLOC_015383	0.490651673679182	304	REF_STRG_1_1266_XLOC_014233	0.31537059629301		304	REF_STRG_1_6413_XLOC_103522	0.16182447172781	304	REF_STRG_1_50051_XLOC_027672	0.113389457241255
	305	REF_STRG_1_63867_XLOC_047396	0.490348678365904	305	REF_STRG_1_21693_XLOC_071584	0.315181412332376		305	REF_STRG_1_41301_XLOC_013417	0.161467434721236	305	COM_SPAL_1_007423_XLOC_029302	0.113315491047004
	306	REF_STRG_1_4329_XLOC_079097	0.490262369149622	306	REF_STRG_1_24924_XLOC_081263	0.314754807490291		306	REF_STRG_1_74036_XLOC_062318	0.161286535065224	306	REF_STRG_1_72255_XLOC_059702	0.113095006924003
	307	COM_SPAL_1_010995_XLOC_040052	0.49023098411277	307	REF_STRG_1_27915_XLOC_089209	0.31441852121914		307	REF_STRG_1_43448_XLOC_017153	0.160426761484123	307	COM_SPAL_1_013366_XLOC_047446	0.112929764838227
	308	REF_TRIN_6_01933_XLOC_057843	0.48967167570712	308	REF_STRG_1_21669_XLOC_071525	0.314412423906969		308	REF_TRIN_2_00718_XLOC_019399	0.160306713574158	308	REF_TRIN_12_01800_XLOC_044892	0.112791851085046
	309	REF_STRG_1_91197_XLOC_090705	0.489502772547585	309	REF_STRG_1_5240_XLOC_091538	0.313645084762357		309	REF_STRG_1_85615_XLOC_080925	0.160050686679396	309	REF_STRG_1_31061_XLOC_096603	0.112563499984397
	310	REF_STRG_1_58917_XLOC_040425	0.489390477415837	310	COM_SPAL_1_033889_XLOC_113536	0.31345343381091		310	COM_SPAL_1_013366_XLOC_047446	0.159713011767251	310	REF_STRG_1_27321_XLOC_087586	0.11239288291497
	311	REF_TRIN_14_02752_XLOC_053800	0.489377736572845	311	REF_STRG_1_1478_XLOC_022025	0.313431293289378		311	REF_STRG_1_24342_XLOC_079715	0.159708496692823	311	REF_STRG_1_44087_XLOC_018239	0.112245002881439
	312	REF_STRG_1_84596_XLOC_079195	0.489338275428726	312	REF_STRG_1_82038_XLOC_075133	0.312773380109813		312	REF_STRG_1_63969_XLOC_047533	0.15898784026821	312	REF_STRG_1_94172_XLOC_096232	0.112024157083693
	313	COM_SPAL_1_032351_XLOC_108457	0.488656341881907	313	REF_STRG_1_36185_XLOC_107139	0.312765261622215		313	REF_STRG_1_11618_XLOC_032999	0.158614324307338	313	REF_STRG_1_31811_XLOC_098259	0.111532267549571
	314	REF_TRIN_2_01911_XLOC_009806	0.488085869262107	314	REF_STRG_1_22666_XLOC_074582	0.312717859387992		314	REF_STRG_1_7065_XLOC_109030	0.157701408448425	314	REF_TRIN_3_00432_XLOC_017227	0.111350818340345
	315	REF_TRIN_16_02138_XLOC_062797	0.487841514724719	315	COM_SPAL_1_004153_XLOC_018681	0.31217818068839		315	COM_SPAL_1_024993_XLOC_084291	0.157099225964728	315	REF_STRG_1_24766_XLOC_080852	0.111343123475166
	316	REF_STRG_1_17437_XLOC_056761	0.487539157364437	316	REF_STRG_1_58574_XLOC_039968	0.311967408958109		316	REF_STRG_1_6936_XLOC_107913	0.157098831976299	316	REF_STRG_1_21550_XLOC_071164	0.111165174742297
	317	REF_STRG_1_31543_XLOC_097671	0.487192293415823	317	REF_TRIN_1_00914_XLOC_106644	0.311679047938448		317	REF_STRG_1_30498_XLOC_095409	0.157024237478926	317	REF_STRG_1_34217_XLOC_103317	0.110118634953594
	318	REF_STRG_1_65163_XLOC_049271	0.486848490314852	318	REF_STRG_1_42449_XLOC_015383	0.311268958676086		318	REF_TRIN_5_00817_XLOC_114363	0.156954197495991	318	REF_STRG_1_20799_XLOC_068749	0.110109706436803
	319	REF_TRIN_15_01421_XLOC_072274	0.486467720539885	319	REF_STRG_1_41354_XLOC_013501	0.311170161287009		319	COM_SPAL_1_003031_XLOC_014754	0.156774537770018	319	COM_SPAL_1_025881_XLOC_087142	0.109702633086443
	320	REF_STRG_1_4930_XLOC_087730	0.485918822466004	320	REF_TRIN_8_00374_XLOC_098741	0.31113473551794		320	REF_STRG_1_37645_XLOC_109773	0.156066206607376	320	COM_SPAL_1_005221_XLOC_022234	0.10966830003945
	321	REF_STRG_1_110391_XLOC_003972	0.485733012826041	321	REF_TRIN_9_02162_XLOC_056461	0.311006492282552		321	REF_STRG_1_17278_XLOC_056162	0.156053537808054	321	COM_SPAL_1_028480_XLOC_095581	0.109302393990002
	322	REF_STRG_1_97893_XLOC_010741	0.485298614359256	322	REF_STRG_1_33689_XLOC_102223	0.310994673663797		322	REF_STRG_1_32575_XLOC_099875	0.155869926598758	322	COM_SPAL_1_029596_XLOC_099308	0.109193772222479
	323	REF_TRIN_6_00099_XLOC_094077	0.484340287647808	323	REF_STRG_1_12913_XLOC_038463	0.310918634686358		323	REF_STRG_1_20965_XLOC_069264	0.155467008632519	323	REF_STRG_1_49203_XLOC_026405	0.109178432536889
	324	COM_SPAL_1_021646_XLOC_073341	0.484308530784321	324	REF_STRG_1_31440_XLOC_097450	0.310758895994767		324	REF_TRIN_8_00309_XLOC_106276	0.154834023547438	324	REF_STRG_1_24831_XLOC_081041	0.109164150177211
	325	REF_STRG_1_24994_XLOC_081428	0.484175475494352	325	REF_STRG_1_57113_XLOC_037867	0.310507738716069		325	COM_SPAL_1_004753_XLOC_020751	0.154426681598506	325	REF_STRG_1_6882_XLOC_107528	0.10905779238088
	326	REF_STRG_1_64511_XLOC_008442	0.484090500353949	326	REF_STRG_1_6372_XLOC_102940	0.309764739272281		326	REF_TRIN_1_00495_XLOC_020077	0.154048470934783	326	COM_SPAL_1_015936_XLOC_055141	0.108166950409467
	327	REF_STRG_1_86735_XLOC_082741	0.484073784505689	327	REF_STRG_1_78092_XLOC_068607	0.309763179245483		327	REF_STRG_1_82862_XLOC_076459	0.153615917549733	327	REF_STRG_1_17695_XLOC_057730	0.107655312246047
	328	REF_STRG_1_26298_XLOC_084971	0.483764624464851	328	REF_TRIN_10_01800_XLOC_079690	0.309622899784227		328	REF_TRIN_11_01512_XLOC_036897	0.153368565097457	328	REF_STRG_1_78500_XLOC_069275	0.107119005523609
	329	REF_STRG_1_86208_XLOC_081896	0.48279956007474	329	REF_TRIN_3_01024_XLOC_072743	0.30959876975869		329	REF_STRG_1_18977_XLOC_062563	0.15322227237396	329	REF_STRG_1_71623_XLOC_058780	0.106924613965488
	330	REF_STRG_1_79584_XLOC_071065	0.482407231713056	330	REF_TRIN_5_03320_XLOC_034008	0.309589362296068		330	REF_TRIN_16_01720_XLOC_094802	0.152706718467636	330	REF_STRG_1_1379_XLOC_018207	0.106698783813644
	331	COM_SPAL_1_020801_XLOC_070635	0.481320366996182	331	REF_STRG_1_21066_XLOC_069584	0.309403607243958		331	REF_TRIN_2_01875_XLOC_112933	0.15263270047151	331	COM_SPAL_1_033456_XLOC_112184	0.106242414180624
	332	REF_TRIN_6_03269_XLOC_089905	0.48095103541914	332	REF_TRIN_4_00424_XLOC_051552	0.309296522532835		332	COM_SPAL_1_007359_XLOC_029107	0.152237877156583	332	REF_TRIN_6_02014_XLOC_010647	0.1061261099872
	333	COM_SPAL_1_015975_XLOC_055281	0.480556248173277	333	REF_TRIN_8_00634_XLOC_052371	0.309130414648759		333	REF_STRG_1_19222_XLOC_063447	0.152218759969049	333	REF_STRG_1_16169_XLOC_051976	0.105850228168849
	334	REF_STRG_1_110309_XLOC_003901	0.480001054651972	334	REF_STRG_1_14608_XLOC_045514	0.309016461723023		334	REF_STRG_1_49203_XLOC_026405	0.151980199946991	334	REF_STRG_1_14860_XLOC_046563	0.105790753231443
	335	REF_STRG_1_7372_XLOC_111543	0.479785586878211	335	REF_TRIN_1_00156_XLOC_031024	0.308858288864895		335	REF_STRG_1_42022_XLOC_014694	0.15173572453838	335	COM_SPAL_1_014886_XLOC_052026	0.105623399099979
	336	REF_STRG_1_70784_XLOC_057463	0.47927835347834	336	REF_STRG_1_60112_XLOC_042043	0.308839762958745		336	REF_STRG_1_1801_XLOC_030801	0.151486225986607	336	REF_STRG_1_66036_XLOC_050506	0.105597532173644
	337	REF_STRG_1_22891_XLOC_075289	0.479275686015831	337	REF_STRG_1_18152_XLOC_059357	0.308165890735792		337	REF_STRG_1_47952_XLOC_024461	0.151098174028626	337	REF_STRG_1_20966_XLOC_069262	0.105144723001234
	338	REF_STRG_1_25587_XLOC_083094	0.478559445595567	338	REF_STRG_1_2629_XLOC_049718	0.307850798874419		338	REF_TRIN_7_00046_XLOC_016073	0.151067068703585	338	COM_SPAL_1_031677_XLOC_106293	0.105060258292387
	339	REF_STRG_1_71416_XLOC_058416	0.47807905998853	339	COM_SPAL_1_013246_XLOC_047107	0.307529108218295		339	REF_STRG_1_31813_XLOC_098260	0.15084919112352	339	REF_TRIN_16_04086_XLOC_031378	0.105044282331601
	340	REF_STRG_1_30828_XLOC_096088	0.477984562388244	340	REF_STRG_1_27091_XLOC_086972	0.307430228798536		340	REF_STRG_1_2214_XLOC_040985	0.150381750241545	340	REF_TRIN_6_02372_XLOC_015462	0.105038624892884
	341	REF_STRG_1_31422_XLOC_097399	0.477847071429466	341	REF_STRG_1_48284_XLOC_025004	0.306544477129006		341	REF_TRIN_7_00245_XLOC_080720	0.150169339620809	341	REF_STRG_1_46940_XLOC_022912	0.104696692826252
	342	REF_STRG_1_95091_XLOC_097996	0.477699168231125	342	COM_SPAL_1_001457_XLOC_009052	0.305995163754338		342	REF_STRG_1_44523_XLOC_018925	0.149235039285774	342	COM_SPAL_1_020955_XLOC_071074	0.104309130298148
	343	REF_STRG_1_54909_XLOC_034825	0.477382581279663	343	REF_STRG_1_67132_XLOC_052004	0.305910709506866		343	COM_SPAL_1_016555_XLOC_057189	0.148733311907389	343	REF_TRIN_1_02015_XLOC_093241	0.103706594383539
	344	COM_SPAL_1_011544_XLOC_041836	0.477285799780946	344	REF_STRG_1_87605_XLOC_084214	0.305819617961547		344	REF_STRG_1_43284_XLOC_016850	0.148595225093188	344	COM_SPAL_1_024036_XLOC_081001	0.103616900994992
	345	REF_STRG_1_4_XLOC_012878	0.475972915450141	345	REF_TRIN_8_01176_XLOC_046123	0.305659442638404		345	REF_TRIN_1_02257_XLOC_072263	0.148244448757122	345	REF_TRIN_3_01213_XLOC_114786	0.103062610119006
	346	COM_SPAL_1_014981_XLOC_052334	0.475850173990544	346	REF_STRG_1_66324_XLOC_050920	0.305591424569141		346	COM_SPAL_1_021980_XLOC_074502	0.14808231097435	346	REF_TRIN_16_00020_XLOC_017001	0.102652968935271
	347	REF_STRG_1_27136_XLOC_087125	0.475808320065769	347	REF_TRIN_16_00094_XLOC_091822	0.305587065001741		347	REF_TRIN_4_01548_XLOC_055241	0.147851281924443	347	COM_SPAL_1_008455_XLOC_032546	0.102611684499085
	348	REF_STRG_1_90098_XLOC_088651	0.474984378809928	348	REF_STRG_1_88195_XLOC_085317	0.305505458618328		348	REF_TRIN_6_03269_XLOC_089905	0.147845058525747	348	REF_STRG_1_42912_XLOC_016151	0.102217058337146
	349	REF_STRG_1_48654_XLOC_025581	0.474935512113233	349	REF_TRIN_2_01524_XLOC_105917	0.305453644910856		349	COM_SPAL_1_030280_XLOC_101509	0.147462332437125	349	REF_TRIN_1_00879_XLOC_029000	0.101781731507722
	350	REF_STRG_1_36178_XLOC_107138	0.474692771473162	350	REF_STRG_1_35738_XLOC_106306	0.305357739712577		350	REF_STRG_1_25449_XLOC_082719	0.147053764322128	350	REF_STRG_1_54483_XLOC_034198	0.101379620684053
	351	REF_STRG_1_103594_XLOC_012784	0.47468034647152	351	COM_SPAL_1_009651_XLOC_036091	0.305113035401312		351	REF_TRIN_7_03031_XLOC_033672	0.146878584057779	351	REF_STRG_1_7031_XLOC_108722	0.10109388353163
	352	REF_STRG_1_73509_XLOC_061525	0.474301368232148	352	REF_STRG_1_75844_XLOC_065079	0.305078130727148		352	COM_SPAL_1_015926_XLOC_055100	0.146293350153193	352	REF_STRG_1_28756_XLOC_091157	0.101026560552074
	353	REF_STRG_1_14830_XLOC_046463	0.474158217819046	353	REF_STRG_1_1970_XLOC_034996	0.304978955516424		353	COM_SPAL_1_034437_XLOC_115531	0.146208472095443	353	REF_STRG_1_24465_XLOC_080013	0.100795586061094
	354	COM_SPAL_1_020364_XLOC_069272	0.473041789630767	354	REF_STRG_1_7432_XLOC_111799	0.304885665432224		354	REF_TRIN_5_00042_XLOC_000802	0.145547391980337	354	REF_STRG_1_39009_XLOC_112245	0.100561179059657
	355	REF_STRG_1_7312_XLOC_110781	0.472788027032866	355	REF_STRG_1_53668_XLOC_033032	0.304702263873891		355	REF_STRG_1_66591_XLOC_051261	0.145008134933445	355	REF_TRIN_12_00022_XLOC_079969	0.100371027966881
	356	REF_STRG_1_59059_XLOC_040618	0.47192571705665	356	REF_STRG_1_57195_XLOC_037990	0.304639279864293		356	REF_STRG_1_20093_XLOC_066529	0.144791216868595	356	REF_STRG_1_27794_XLOC_088893	0.0996685003848397
	357	REF_STRG_1_43829_XLOC_017830	0.471318622446353	357	REF_STRG_1_43780_XLOC_017710	0.304122644573068		357	REF_STRG_1_41260_XLOC_013353	0.143914799932662	357	REF_STRG_1_46308_XLOC_021945	0.0994989605108596
	358	REF_TRIN_1_03354_XLOC_089206	0.470988484236399	358	REF_STRG_1_56941_XLOC_037604	0.30404982638254		358	COM_SPAL_1_019879_XLOC_067791	0.143754256943613	358	REF_STRG_1_25447_XLOC_082721	0.0992730424679641
	359	REF_STRG_1_15410_XLOC_048739	0.470780957163391	359	REF_STRG_1_10926_XLOC_030149	0.303875162317042		359	REF_STRG_1_38857_XLOC_111999	0.14366090442706	359	REF_STRG_1_51019_XLOC_029068	0.0991802471721995
	360	REF_STRG_1_107484_XLOC_001925	0.470557510848568	360	REF_TRIN_2_00690_XLOC_069763	0.303452798128941		360	COM_SPAL_1_012437_XLOC_044624	0.143521176374366	360	REF_STRG_1_49984_XLOC_027570	0.0989992742570207
	361	REF_STRG_1_15728_XLOC_050036	0.470489707564585	361	REF_STRG_1_80331_XLOC_072268	0.303397848144395		361	REF_STRG_1_30742_XLOC_095920	0.143497113430222	361	COM_SPAL_1_023276_XLOC_078667	0.0989140162196428
	362	REF_STRG_1_30358_XLOC_095117	0.469865004039014	362	REF_TRIN_3_03472_XLOC_083732	0.30339323572234		362	REF_STRG_1_56718_XLOC_037248	0.143117288073838	362	REF_TRIN_3_01738_XLOC_068621	0.0986246579454205
	363	REF_TRIN_5_03843_XLOC_078300	0.468424043121618	363	REF_STRG_1_47767_XLOC_024156	0.303336949483375		363	REF_STRG_1_6421_XLOC_103583	0.142297793061785	363	COM_SPAL_1_009002_XLOC_034202	0.0979220126373861
	364	COM_SPAL_1_033625_XLOC_112741	0.468356359101136	364	REF_TRIN_8_02779_XLOC_064461	0.303112829250314		364	REF_STRG_1_106833_XLOC_001530	0.141619809915596	364	REF_STRG_1_60914_XLOC_043145	0.0978343308884843
	365	REF_STRG_1_92410_XLOC_092931	0.468311126508953	365	REF_TRIN_11_03662_XLOC_097716	0.302915743013539		365	REF_STRG_1_74671_XLOC_063333	0.141135777816319	365	COM_SPAL_1_005322_XLOC_022529	0.0977628533740985
	366	REF_TRIN_3_03430_XLOC_089701	0.468161876504941	366	REF_STRG_1_3456_XLOC_065046	0.30262753849763		366	REF_STRG_1_9588_XLOC_023157	0.140872045464224	366	COM_SPAL_1_001690_XLOC_009680	0.0977104025739236
	367	REF_TRIN_9_00058_XLOC_062148	0.467988876121532	367	REF_TRIN_3_00006_XLOC_019287	0.302590349575159		367	REF_TRIN_5_02211_XLOC_069279	0.140326430769674	367	REF_STRG_1_12545_XLOC_037278	0.0975956734446597
	368	REF_TRIN_10_02906_XLOC_095570	0.467699270284687	368	COM_SPAL_1_016651_XLOC_057519	0.302180103833079		368	REF_STRG_1_26646_XLOC_085804	0.140205759450884	368	REF_STRG_1_31476_XLOC_097525	0.0973557001732412
	369	REF_STRG_1_9547_XLOC_022811	0.467608497987481	369	COM_SPAL_1_029596_XLOC_099308	0.301917946347488		369	REF_STRG_1_44354_XLOC_018668	0.139628682579539	369	COM_SPAL_1_012437_XLOC_044624	0.0973494064844387
	370	REF_STRG_1_13064_XLOC_039081	0.467013162542876	370	COM_SPAL_1_006971_XLOC_027846	0.301662267791231		370	REF_STRG_1_29328_XLOC_092509	0.139618998968544	370	REF_STRG_1_13808_XLOC_042527	0.0970847271870842
	371	REF_TRIN_2_00201_XLOC_016635	0.466827692079221	371	REF_TRIN_9_02142_XLOC_097385	0.301127835951128		371	REF_TRIN_9_00998_XLOC_077610	0.139226419555126	371	REF_STRG_1_37976_XLOC_110373	0.0970596433078744
	372	REF_STRG_1_83611_XLOC_077690	0.465138612689765	372	REF_STRG_1_83713_XLOC_077853	0.301105595169393		372	REF_STRG_1_65942_XLOC_050380	0.139215245564877	372	REF_STRG_1_62702_XLOC_045789	0.0968540636285569
	373	REF_STRG_1_29189_XLOC_092222	0.465136786995567	373	REF_STRG_1_82051_XLOC_075169	0.300499702445415		373	REF_STRG_1_62202_XLOC_045019	0.139104582647487	373	REF_STRG_1_32248_XLOC_099199	0.0968487016338132
	374	COM_SPAL_1_012393_XLOC_044479	0.46447854876626	374	REF_STRG_1_80275_XLOC_072156	0.300039162678289		374	REF_STRG_1_88751_XLOC_086327	0.13909063622146	374	REF_STRG_1_26466_XLOC_085375	0.0966326251743027
	375	REF_TRIN_12_01848_XLOC_063529	0.463975254210518	375	COM_SPAL_1_030045_XLOC_100643	0.299298652858799		375	REF_STRG_1_72093_XLOC_059460	0.138766833220649	375	REF_STRG_1_76367_XLOC_065828	0.096508527151202
	376	REF_STRG_1_2856_XLOC_053587	0.462583656050392	376	REF_STRG_1_63969_XLOC_047533	0.29920520668678		376	REF_STRG_1_32245_XLOC_099197	0.138760125843161	376	REF_STRG_1_48605_XLOC_025511	0.0964590367448225
	377	REF_STRG_1_3037_XLOC_057563	0.462222649319561	377	REF_STRG_1_43435_XLOC_017131	0.299035156680909		377	COM_SPAL_1_031610_XLOC_106060	0.138432748479986	377	REF_STRG_1_3415_XLOC_064266	0.0964482099878701
	378	COM_SPAL_1_020454_XLOC_069567	0.462207478878068	378	REF_STRG_1_4043_XLOC_074246	0.298525647876014		378	REF_STRG_1_16440_XLOC_053243	0.138112508237517	378	REF_STRG_1_31438_XLOC_097447	0.0957272430836629
	379	REF_STRG_1_45243_XLOC_020227	0.462069723722747	379	REF_STRG_1_60471_XLOC_042532	0.298105767756512		379	REF_STRG_1_98264_XLOC_104144	0.137924416462395	379	REF_STRG_1_73623_XLOC_061687	0.0954804831461707
	380	REF_TRIN_9_00936_XLOC_046469	0.461609797150388	380	COM_SPAL_1_012430_XLOC_044608	0.29775448121422		380	REF_TRIN_9_01340_XLOC_091398	0.137918917842059	380	REF_TRIN_15_00025_XLOC_041236	0.0954804797047405
	381	REF_STRG_1_47903_XLOC_024385	0.461582676888425	381	REF_STRG_1_53081_XLOC_032171	0.297424569910557		381	REF_STRG_1_48781_XLOC_025794	0.136932827230686	381	REF_STRG_1_16440_XLOC_053243	0.0954528266371
	382	REF_TRIN_1_00619_XLOC_028021	0.460887232750043	382	COM_SPAL_1_030598_XLOC_102564	0.297408267208454		382	REF_STRG_1_5195_XLOC_090861	0.135907134090024	382	REF_TRIN_7_03031_XLOC_033672	0.0954415034668787
	383	COM_SPAL_1_029733_XLOC_099678	0.460709433289806	383	REF_TRIN_5_02651_XLOC_021006	0.29729429276998		383	COM_SPAL_1_008658_XLOC_033213	0.135836841102311	383	COM_SPAL_1_014424_XLOC_050543	0.0954323319738528
	384	REF_STRG_1_83579_XLOC_077644	0.460395176478449	384	REF_TRIN_9_01231_XLOC_046012	0.296709127954515		384	REF_STRG_1_71875_XLOC_059162	0.135741987478951	384	REF_STRG_1_33371_XLOC_101613	0.094852054630033
	385	REF_TRIN_11_03146_XLOC_014726	0.459577178456718	385	REF_STRG_1_54995_XLOC_034943	0.296438804501222		385	REF_STRG_1_18332_XLOC_060187	0.135558579381661	385	REF_STRG_1_33528_XLOC_101905	0.0946834433570244
	386	REF_STRG_1_80673_XLOC_072833	0.459500276515212	386	REF_STRG_1_48283_XLOC_025003	0.295908034883276		386	REF_STRG_1_32248_XLOC_099199	0.13492445596932	386	REF_STRG_1_57401_XLOC_038296	0.0946664207321911
	387	COM_SPAL_1_010641_XLOC_038985	0.458903172404502	387	REF_TRIN_2_00718_XLOC_019399	0.295817064437351		387	REF_STRG_1_19796_XLOC_065647	0.134424280979634	387	REF_TRIN_2_02669_XLOC_049796	0.094475184419931
	388	REF_STRG_1_75350_XLOC_064287	0.45884751440125	388	REF_STRG_1_45797_XLOC_021105	0.295591982103891		388	REF_STRG_1_84638_XLOC_079281	0.134344851888956	388	REF_TRIN_14_03110_XLOC_033352	0.0943514252131497
	389	COM_SPAL_1_010946_XLOC_039919	0.458820321486005	389	REF_STRG_1_26459_XLOC_085349	0.295391670718503		389	REF_TRIN_11_01314_XLOC_000941	0.134107383822582	389	REF_STRG_1_46376_XLOC_022059	0.0942576720564806
	390	COM_SPAL_1_006114_XLOC_025094	0.458793679174285	390	COM_SPAL_1_034020_XLOC_114038	0.29530700579393		390	REF_STRG_1_32610_XLOC_099975	0.13335067169781	390	REF_TRIN_1_00199_XLOC_100989	0.0940719434015137
	391	REF_TRIN_12_00358_XLOC_088163	0.45835485891504	391	REF_STRG_1_4361_XLOC_079657	0.295156343928725		391	REF_STRG_1_102833_XLOC_113736	0.133298337984978	391	REF_STRG_1_40524_XLOC_115008	0.093838198809615
	392	REF_STRG_1_65498_XLOC_049754	0.458088794972591	392	COM_SPAL_1_010403_XLOC_038270	0.295073893639994		392	COM_SPAL_1_029341_XLOC_098482	0.133289729155082	392	REF_STRG_1_23353_XLOC_076652	0.0938145504332937
	393	REF_STRG_1_66015_XLOC_050483	0.457802826145615	393	REF_STRG_1_30022_XLOC_094292	0.294850262560065		393	REF_TRIN_3_03527_XLOC_072306	0.133128948226053	393	REF_STRG_1_23232_XLOC_076263	0.0934695538482298
	394	COM_SPAL_1_030429_XLOC_102016	0.457130741174318	394	COM_SPAL_1_034087_XLOC_114260	0.294702476025271		394	REF_STRG_1_69319_XLOC_055226	0.133104398453381	394	REF_TRIN_4_00936_XLOC_044664	0.0933874571333108
	395	REF_STRG_1_9381_XLOC_021749	0.456896971030239	395	REF_STRG_1_58916_XLOC_040424	0.294640827368123		395	REF_STRG_1_24208_XLOC_079267	0.133051648135606	395	REF_TRIN_15_02408_XLOC_022528	0.0932338404871219
	396	COM_SPAL_1_033517_XLOC_112406	0.456646249027284	396	REF_STRG_1_18079_XLOC_059048	0.294637027053147		396	REF_TRIN_4_02897_XLOC_115385	0.132935865730354	396	COM_SPAL_1_006409_XLOC_026004	0.0930171739667197
	397	REF_TRIN_12_01512_XLOC_097580	0.455886234371654	397	COM_SPAL_1_020379_XLOC_069327	0.294534928177288		397	REF_TRIN_13_01863_XLOC_076262	0.132674407966785	397	REF_STRG_1_58758_XLOC_040203	0.0929744164332371
	398	REF_STRG_1_111912_XLOC_005279	0.455796353112695	398	REF_STRG_1_39798_XLOC_113612	0.294095998312018		398	REF_STRG_1_69608_XLOC_055662	0.132153820031843	398	REF_TRIN_2_00950_XLOC_060777	0.0927020276729164
	399	REF_STRG_1_77466_XLOC_067550	0.455636214977462	399	REF_STRG_1_80858_XLOC_073132	0.293990423935647		399	REF_TRIN_2_04105_XLOC_025709	0.132134364021133	399	REF_STRG_1_67494_XLOC_052525	0.0925674284082801
	400	REF_STRG_1_71710_XLOC_058898	0.45518222627696	400	REF_STRG_1_10043_XLOC_025692	0.293976609579533		400	REF_TRIN_16_03512_XLOC_106331	0.132102599042993	400	COM_SPAL_1_029829_XLOC_099930	0.0925371455997113
	401	REF_STRG_1_37402_XLOC_109366	0.454955905836409	401	REF_STRG_1_7227_XLOC_110279	0.293673944077972		401	COM_SPAL_1_029812_XLOC_099880	0.131611482832617	401	REF_STRG_1_64079_XLOC_047688	0.0922569705002033
	402	COM_SPAL_1_026950_XLOC_090770	0.453991657654851	402	COM_SPAL_1_011544_XLOC_041836	0.292940150209821		402	REF_STRG_1_103559_XLOC_115264	0.131554631279109	402	REF_STRG_1_28607_XLOC_090835	0.0920829229006633
	403	REF_TRIN_7_01074_XLOC_035723	0.453967268683699	403	REF_STRG_1_48281_XLOC_025002	0.292691023321671		403	REF_STRG_1_79300_XLOC_070606	0.131444773483387	403	REF_STRG_1_9457_XLOC_022238	0.0920720795222964
	404	REF_STRG_1_88144_XLOC_085248	0.453419502820538	404	REF_STRG_1_55931_XLOC_036210	0.292595133635288		404	REF_STRG_1_4431_XLOC_080630	0.131239034627608	404	REF_STRG_1_79301_XLOC_070607	0.0919938563966196
	405	REF_STRG_1_17352_XLOC_056442	0.453215912945501	405	COM_SPAL_1_031277_XLOC_104889	0.292201143368753		405	REF_STRG_1_43623_XLOC_017427	0.13113049228992	405	REF_STRG_1_6857_XLOC_107226	0.0919767590124089
	406	REF_STRG_1_48987_XLOC_026093	0.452744283559554	406	REF_STRG_1_24889_XLOC_081174	0.291959511835231		406	REF_TRIN_6_02179_XLOC_037563	0.131121423771901	406	REF_STRG_1_84569_XLOC_079149	0.0919619505023065
	407	REF_STRG_1_20311_XLOC_067325	0.452413902966985	407	REF_STRG_1_19479_XLOC_064582	0.291944909314254		407	REF_STRG_1_91197_XLOC_090705	0.131029948423248	407	COM_SPAL_1_018491_XLOC_063225	0.0918832515690929
	408	REF_STRG_1_68966_XLOC_054720	0.452412186085182	408	REF_STRG_1_34593_XLOC_104025	0.291821326681421		408	REF_STRG_1_70483_XLOC_057019	0.130997431509442	408	REF_STRG_1_37306_XLOC_109157	0.0918756773337905
	409	REF_STRG_1_74869_XLOC_063631	0.452080137977114	409	REF_STRG_1_44404_XLOC_018745	0.291596382235165		409	REF_TRIN_14_03104_XLOC_000423	0.130835498464016	409	REF_STRG_1_16034_XLOC_051355	0.0918176523475046
	410	REF_STRG_1_10847_XLOC_029815	0.452016918029435	410	REF_STRG_1_43172_XLOC_016687	0.291503514633974		410	REF_STRG_1_1602_XLOC_023338	0.130823281899375	410	REF_TRIN_10_03483_XLOC_056561	0.0915543894701351
	411	REF_TRIN_11_00346_XLOC_056047	0.451975339393888	411	REF_STRG_1_84641_XLOC_079284	0.291357359941642		411	REF_STRG_1_88865_XLOC_086525	0.130481936646366	411	REF_STRG_1_39794_XLOC_113604	0.0914493385668272
	412	REF_STRG_1_84491_XLOC_079023	0.451955047717408	412	REF_STRG_1_72255_XLOC_059702	0.291216978312607		412	REF_TRIN_16_04465_XLOC_027082	0.130276820856111	412	REF_STRG_1_32575_XLOC_099875	0.0912922918103574
	413	REF_STRG_1_24944_XLOC_081319	0.451811387569101	413	REF_STRG_1_55561_XLOC_035699	0.290273701606903		413	REF_STRG_1_42912_XLOC_016151	0.129388242356759	413	REF_TRIN_13_01577_XLOC_071665	0.0910403353919321
	414	REF_STRG_1_1707_XLOC_027405	0.45176700604092	414	REF_STRG_1_41749_XLOC_014255	0.290148694058818		414	REF_STRG_1_67115_XLOC_051988	0.129352814518109	414	REF_STRG_1_69353_XLOC_055273	0.0908979921126448
	415	COM_SPAL_1_002997_XLOC_014600	0.451634014764446	415	COM_SPAL_1_009040_XLOC_034332	0.290052078744693		415	REF_STRG_1_95206_XLOC_010072	0.129178741849746	415	REF_TRIN_1_02722_XLOC_077673	0.0908863917764874
	416	REF_STRG_1_75553_XLOC_064604	0.450779449079172	416	REF_TRIN_5_00632_XLOC_074143	0.289891544987737		416	REF_STRG_1_99158_XLOC_011135	0.129094400917283	416	REF_STRG_1_44012_XLOC_018143	0.0908533558347723
	417	COM_SPAL_1_016627_XLOC_057451	0.450305570955358	417	COM_SPAL_1_019919_XLOC_067931	0.28987987108778		417	REF_STRG_1_65473_XLOC_049729	0.12893576602399	417	REF_STRG_1_49499_XLOC_026838	0.0908404425527271
	418	REF_TRIN_16_01995_XLOC_104630	0.450292952456548	418	REF_STRG_1_3950_XLOC_073044	0.289843420641386		418	REF_STRG_1_97791_XLOC_103177	0.128904585780609	418	REF_STRG_1_12119_XLOC_035062	0.0907945831977434
	419	COM_SPAL_1_032327_XLOC_108383	0.450160198798513	419	REF_TRIN_4_03663_XLOC_104384	0.289762577004487		419	REF_STRG_1_31921_XLOC_098488	0.128843026981564	419	REF_TRIN_11_01855_XLOC_048291	0.0907699386627381
	420	REF_STRG_1_39308_XLOC_112779	0.449578217939617	420	REF_TRIN_4_01829_XLOC_059242	0.289758559454189		420	COM_SPAL_1_015948_XLOC_055205	0.128782896711797	420	REF_STRG_1_1799_XLOC_030800	0.0906456831549157
	421	REF_STRG_1_13074_XLOC_039087	0.44886641117753	421	REF_STRG_1_75276_XLOC_064197	0.289639087516354		421	REF_STRG_1_29443_XLOC_092784	0.128475632210095	421	REF_TRIN_2_02602_XLOC_099395	0.0902351615792852
	422	COM_SPAL_1_012381_XLOC_044452	0.448276963686969	422	COM_SPAL_1_028699_XLOC_096340	0.289270094555402		422	COM_SPAL_1_004817_XLOC_020960	0.128417825347079	422	REF_STRG_1_1879_XLOC_032656	0.0902252563570306
	423	REF_STRG_1_63326_XLOC_046656	0.448181438019174	423	REF_TRIN_16_04542_XLOC_037605	0.28900317248462		423	REF_STRG_1_66924_XLOC_051721	0.127974387944477	423	COM_SPAL_1_010856_XLOC_039641	0.0900334841506706
	424	COM_SPAL_1_010418_XLOC_038309	0.446990012423831	424	REF_TRIN_8_03307_XLOC_081748	0.28886321566795		424	REF_STRG_1_61491_XLOC_044038	0.127875596166672	424	REF_STRG_1_6936_XLOC_107913	0.0900046111956381
	425	REF_STRG_1_18211_XLOC_059624	0.446579120899018	425	REF_STRG_1_64453_XLOC_048231	0.288809222024292		425	REF_STRG_1_31314_XLOC_097157	0.127857262209792	425	REF_STRG_1_66540_XLOC_051199	0.089857622831918
	426	REF_STRG_1_62209_XLOC_045025	0.44557605969041	426	COM_SPAL_1_018106_XLOC_062163	0.288784273644469		426	REF_TRIN_15_03310_XLOC_056914	0.127052737973329	426	REF_STRG_1_43623_XLOC_017427	0.0893514554775385
	427	REF_STRG_1_27142_XLOC_087128	0.444993197130527	427	REF_STRG_1_29107_XLOC_092024	0.288476060403206		427	REF_STRG_1_92831_XLOC_093674	0.126938849252216	427	REF_STRG_1_34196_XLOC_103269	0.0893497342051209
	428	REF_STRG_1_108455_XLOC_002552	0.444182503489359	428	COM_SPAL_1_033829_XLOC_113350	0.288368937607543		428	REF_STRG_1_16441_XLOC_053244	0.126315400910267	428	REF_STRG_1_26655_XLOC_085822	0.0892998727648832
	429	REF_STRG_1_47064_XLOC_023096	0.444145744862035	429	REF_STRG_1_37697_XLOC_109876	0.288295629537899		429	REF_STRG_1_1803_XLOC_030803	0.126135659344872	429	REF_STRG_1_67174_XLOC_052073	0.0892078593258327
	430	COM_SPAL_1_015754_XLOC_054611	0.443812983754622	430	REF_STRG_1_91949_XLOC_092030	0.288270241243906		430	REF_STRG_1_33973_XLOC_102841	0.126085478896603	430	REF_STRG_1_25356_XLOC_082416	0.0889546109857443
	431	REF_TRIN_2_03032_XLOC_058703	0.443640262540193	431	REF_TRIN_4_00595_XLOC_071374	0.28811127095817		431	REF_STRG_1_107807_XLOC_002120	0.125839126782521	431	REF_STRG_1_81662_XLOC_074573	0.0888954633140811
	432	REF_TRIN_16_04406_XLOC_002238	0.443466615080133	432	REF_STRG_1_24952_XLOC_081341	0.288090943617837		432	REF_TRIN_12_01893_XLOC_042182	0.125707232693795	432	REF_TRIN_8_02903_XLOC_050054	0.0884023405273416
	433	REF_STRG_1_33843_XLOC_102507	0.443014522465728	433	REF_STRG_1_75072_XLOC_063920	0.28801193917748		433	REF_STRG_1_69357_XLOC_055279	0.1247692163263	433	REF_STRG_1_11832_XLOC_033924	0.0883767805977328
	434	REF_STRG_1_72182_XLOC_059595	0.442958113660165	434	REF_STRG_1_72237_XLOC_059666	0.287992083834593		434	REF_TRIN_15_02451_XLOC_053191	0.124641912624536	434	REF_STRG_1_30400_XLOC_095200	0.0882833261186771
	435	REF_STRG_1_91364_XLOC_091045	0.442814957722522	435	REF_TRIN_2_02617_XLOC_107925	0.287747142639222		435	REF_TRIN_16_03723_XLOC_104872	0.124485465934692	435	REF_STRG_1_12843_XLOC_038230	0.0880674538692546
	436	REF_STRG_1_7304_XLOC_110872	0.442215256648406	436	REF_STRG_1_42057_XLOC_014744	0.28766900159845		436	REF_STRG_1_48184_XLOC_024826	0.12432138001593	436	COM_SPAL_1_018143_XLOC_062276	0.0878994162164743
	437	REF_STRG_1_91606_XLOC_091491	0.441768159522773	437	REF_STRG_1_48299_XLOC_025023	0.287631469207357		437	REF_TRIN_3_00061_XLOC_071949	0.124150962654618	437	REF_STRG_1_44532_XLOC_018948	0.087807244791165
	438	REF_STRG_1_111513_XLOC_004918	0.441672900321793	438	REF_STRG_1_61118_XLOC_043453	0.287587377719472		438	REF_STRG_1_76548_XLOC_066101	0.124028032019382	438	REF_STRG_1_73926_XLOC_062172	0.0877544617538592
	439	REF_STRG_1_2962_XLOC_055851	0.441390322355792	439	REF_STRG_1_11075_XLOC_030769	0.287149203848012		439	REF_STRG_1_64330_XLOC_048037	0.123992333650335	439	REF_STRG_1_47952_XLOC_024461	0.087730210721903
	440	REF_STRG_1_76366_XLOC_065827	0.441316564891534	440	REF_TRIN_10_00973_XLOC_063746	0.287135898987757		440	REF_STRG_1_44976_XLOC_019770	0.123617847449276	440	REF_STRG_1_12720_XLOC_037822	0.0874060607735853
	441	REF_STRG_1_46919_XLOC_022878	0.440952442165105	441	REF_TRIN_7_01169_XLOC_047478	0.28688750851705		441	REF_STRG_1_94560_XLOC_096911	0.123381085738367	441	REF_STRG_1_54844_XLOC_034721	0.0870058306833241
	442	COM_SPAL_1_004083_XLOC_018413	0.440433032946848	442	REF_STRG_1_71370_XLOC_058352	0.286748064592155		442	REF_STRG_1_89025_XLOC_009240	0.123193551255332	442	REF_STRG_1_37252_XLOC_109079	0.0865499412333207
	443	REF_STRG_1_103168_XLOC_114421	0.440403834363919	443	REF_STRG_1_8205_XLOC_014234	0.286618913183617		443	REF_TRIN_4_00424_XLOC_051552	0.123143542471808	443	REF_STRG_1_11600_XLOC_032898	0.0863787098078886
	444	REF_STRG_1_55501_XLOC_035632	0.440244673696421	444	REF_STRG_1_11328_XLOC_031716	0.286521112787852		444	REF_STRG_1_105617_XLOC_000899	0.122853931162965	444	REF_STRG_1_16504_XLOC_053549	0.0862194587112943
	445	REF_STRG_1_53289_XLOC_032481	0.440171139964835	445	REF_STRG_1_39357_XLOC_112845	0.286493705854266		445	REF_STRG_1_65453_XLOC_049696	0.122798182852913	445	REF_STRG_1_88340_XLOC_085545	0.0859952692341926
	446	REF_TRIN_15_02318_XLOC_029576	0.439914012199738	446	REF_TRIN_16_00089_XLOC_099870	0.286374968090169		446	REF_STRG_1_44335_XLOC_018636	0.122535614902276	446	REF_STRG_1_9809_XLOC_024424	0.0859619834341504
	447	REF_STRG_1_98998_XLOC_011074	0.439830092915712	447	REF_STRG_1_85913_XLOC_081411	0.286223733212527		447	REF_TRIN_7_02913_XLOC_111018	0.12226981103639	447	REF_STRG_1_8788_XLOC_018566	0.0859538106854725
	448	REF_STRG_1_4130_XLOC_074796	0.439799617423934	448	REF_STRG_1_78308_XLOC_068963	0.28587792459224		448	REF_STRG_1_61487_XLOC_044035	0.12190743924516	448	REF_TRIN_5_02170_XLOC_027354	0.0858869223078925
	449	REF_STRG_1_84165_XLOC_078513	0.439334270988441	449	REF_STRG_1_32976_XLOC_100772	0.285515862058403		449	COM_SPAL_1_007961_XLOC_031067	0.121496171874937	449	REF_STRG_1_63527_XLOC_046947	0.0858160755562123
	450	REF_STRG_1_37347_XLOC_109239	0.43932262145778	450	REF_STRG_1_23428_XLOC_076880	0.285433794906888		450	REF_STRG_1_18297_XLOC_059971	0.121101022626672	450	REF_STRG_1_50961_XLOC_028999	0.0856464772911177
	451	REF_STRG_1_70358_XLOC_056825	0.438953916506621	451	REF_STRG_1_16522_XLOC_053561	0.285086032816746		451	REF_STRG_1_69318_XLOC_055227	0.12034939464532	451	REF_STRG_1_31680_XLOC_097959	0.0853628996118124
	452	REF_STRG_1_61446_XLOC_043980	0.438527432602763	452	REF_STRG_1_61115_XLOC_043450	0.285004453524418		452	REF_TRIN_11_00276_XLOC_070822	0.120090309256496	452	REF_STRG_1_13183_XLOC_039581	0.0852599372150068
	453	REF_STRG_1_42584_XLOC_015601	0.437981185064921	453	COM_SPAL_1_002826_XLOC_013925	0.284901947129712		453	REF_TRIN_3_03153_XLOC_084514	0.119392861505306	453	REF_STRG_1_52034_XLOC_030605	0.0851814426391312
	454	REF_TRIN_6_00683_XLOC_078864	0.437819824960323	454	REF_STRG_1_67402_XLOC_052409	0.284799865354426		454	REF_STRG_1_30403_XLOC_095201	0.118674184925004	454	REF_STRG_1_16441_XLOC_053244	0.0849721294163448
	455	REF_STRG_1_33879_XLOC_102607	0.437756199699776	455	REF_STRG_1_49326_XLOC_026596	0.284717966526816		455	REF_STRG_1_17986_XLOC_058696	0.118597985719361	455	REF_STRG_1_73046_XLOC_060817	0.0845538252972816
	456	REF_STRG_1_72894_XLOC_060607	0.437501699671434	456	REF_STRG_1_54909_XLOC_034825	0.284500151749527		456	REF_STRG_1_34217_XLOC_103317	0.117716033946249	456	REF_STRG_1_55658_XLOC_035837	0.0844418500533784
	457	REF_STRG_1_24924_XLOC_081263	0.437278371202623	457	REF_TRIN_16_03876_XLOC_020823	0.284320513127881		457	REF_STRG_1_31660_XLOC_097917	0.117249856329755	457	REF_TRIN_1_03516_XLOC_094812	0.0842571583916839
	458	REF_STRG_1_71000_XLOC_057815	0.437159728973513	458	REF_STRG_1_6931_XLOC_107910	0.284226553097562		458	REF_STRG_1_57539_XLOC_038490	0.117110972425618	458	REF_TRIN_5_02928_XLOC_018051	0.0839702442818195
	459	REF_STRG_1_37946_XLOC_110322	0.437097351219915	459	REF_STRG_1_19819_XLOC_065736	0.284043657597349		459	REF_STRG_1_16511_XLOC_053535	0.116367661980856	459	COM_SPAL_1_019921_XLOC_067935	0.0839661621696954
	460	REF_TRIN_2_01525_XLOC_105916	0.436956911552249	460	REF_STRG_1_48938_XLOC_026010	0.28385667605793		460	REF_STRG_1_80265_XLOC_072144	0.116304484082665	460	REF_STRG_1_53592_XLOC_032942	0.083908112503562
	461	REF_STRG_1_59401_XLOC_041034	0.436795734362994	461	REF_TRIN_16_02541_XLOC_072744	0.283752983774831		461	REF_STRG_1_65595_XLOC_049913	0.116252086614507	461	REF_STRG_1_26864_XLOC_086394	0.0837610750834362
	462	COM_SPAL_1_007682_XLOC_030165	0.436467555580673	462	COM_SPAL_1_006763_XLOC_027192	0.283143754194294		462	COM_SPAL_1_009769_XLOC_036466	0.116085195187244	462	REF_STRG_1_92494_XLOC_093065	0.0835628468816588
	463	REF_STRG_1_44591_XLOC_019052	0.436017202582873	463	REF_STRG_1_25183_XLOC_081921	0.283115808124152		463	REF_STRG_1_20223_XLOC_066989	0.115548094946072	463	COM_SPAL_1_028367_XLOC_095263	0.0834525978279616
	464	REF_STRG_1_35935_XLOC_106692	0.435840400673804	464	REF_STRG_1_69138_XLOC_054970	0.282987054243338		464	REF_STRG_1_17408_XLOC_056643	0.115527896450726	464	REF_TRIN_11_01334_XLOC_097262	0.0833239542139552
	465	COM_SPAL_1_002897_XLOC_014231	0.435703022579654	465	REF_STRG_1_87477_XLOC_083988	0.28279963773455		465	REF_STRG_1_72182_XLOC_059595	0.115218884488785	465	REF_STRG_1_8268_XLOC_014684	0.0832918867309927
	466	REF_STRG_1_69007_XLOC_054768	0.434753015748417	466	REF_TRIN_1_00562_XLOC_031301	0.282750245140933		466	REF_TRIN_8_01269_XLOC_021158	0.115095838646975	466	REF_TRIN_3_03352_XLOC_065532	0.0832682622430643
	467	COM_SPAL_1_029366_XLOC_098549	0.434730589704884	467	COM_SPAL_1_012332_XLOC_044250	0.282604643149758		467	REF_STRG_1_102156_XLOC_112243	0.114729650071949	467	REF_STRG_1_78410_XLOC_069136	0.0830241994887358
	468	REF_STRG_1_32401_XLOC_099578	0.433970141227173	468	REF_STRG_1_34366_XLOC_103611	0.282583286043254		468	REF_STRG_1_81139_XLOC_073617	0.11454003842643	468	REF_STRG_1_11587_XLOC_032707	0.082757173551362
	469	REF_STRG_1_9096_XLOC_020035	0.433958189958459	469	REF_STRG_1_29338_XLOC_092540	0.282521747426311		469	REF_TRIN_14_03134_XLOC_071969	0.114518946183229	469	COM_SPAL_1_018308_XLOC_062756	0.0826547705872216
	470	COM_SPAL_1_032482_XLOC_108952	0.433822867178684	470	REF_STRG_1_58123_XLOC_039289	0.282169341019588		470	REF_STRG_1_31783_XLOC_098203	0.113883312578253	470	REF_STRG_1_46300_XLOC_021925	0.0823929055814506
	471	REF_STRG_1_14305_XLOC_044402	0.433811480436357	471	REF_STRG_1_9402_XLOC_022029	0.2820902195392		471	COM_SPAL_1_007289_XLOC_028887	0.113551566221788	471	REF_STRG_1_15818_XLOC_050443	0.0823233931044001
	472	REF_TRIN_2_03257_XLOC_090111	0.43349646649366	472	REF_STRG_1_65091_XLOC_049142	0.281859119257319		472	REF_STRG_1_18513_XLOC_060929	0.113472091611449	472	REF_STRG_1_16256_XLOC_052347	0.082178557763023
	473	REF_TRIN_7_03629_XLOC_047535	0.433374543686228	473	REF_STRG_1_80265_XLOC_072144	0.281756630904318		473	REF_TRIN_11_00400_XLOC_101559	0.113372300666334	473	REF_STRG_1_44927_XLOC_019689	0.0821116334570042
	474	COM_SPAL_1_029368_XLOC_098552	0.433038262418382	474	REF_TRIN_2_00149_XLOC_096878	0.281751722626058		474	REF_STRG_1_97359_XLOC_102406	0.113231785033952	474	REF_STRG_1_49476_XLOC_026783	0.0819088158070599
	475	REF_STRG_1_90356_XLOC_089140	0.432982341127644	475	REF_STRG_1_12787_XLOC_038032	0.280921108620085		475	COM_SPAL_1_008016_XLOC_031240	0.113230493626621	475	REF_TRIN_11_02033_XLOC_027572	0.0815643069899302
	476	REF_STRG_1_6861_XLOC_107297	0.431873690999132	476	COM_SPAL_1_026950_XLOC_090770	0.280650521045893		476	REF_STRG_1_11600_XLOC_032898	0.113184320511909	476	REF_TRIN_11_00205_XLOC_090822	0.0813439294073822
	477	COM_SPAL_1_020008_XLOC_068210	0.431222046760777	477	REF_STRG_1_29677_XLOC_093336	0.280623146418176		477	REF_STRG_1_85286_XLOC_080341	0.112727318470708	477	REF_STRG_1_22930_XLOC_075411	0.0811145779698629
	478	REF_STRG_1_112527_XLOC_005867	0.431176062276354	478	REF_STRG_1_70663_XLOC_057286	0.280518655253626		478	REF_STRG_1_101940_XLOC_012114	0.112419175235878	478	REF_STRG_1_37980_XLOC_110383	0.0810483748235796
	479	REF_STRG_1_43619_XLOC_017424	0.431077810402378	479	REF_TRIN_16_02808_XLOC_031251	0.280435212769123		479	REF_STRG_1_22134_XLOC_073024	0.112252093007532	479	REF_STRG_1_29412_XLOC_092714	0.0810127691694584
	480	REF_STRG_1_39356_XLOC_112844	0.430762418605974	480	REF_STRG_1_30092_XLOC_094501	0.280235554811118		480	REF_TRIN_10_03137_XLOC_058747	0.112183190486229	480	REF_STRG_1_71740_XLOC_058942	0.0808521563899317
	481	COM_SPAL_1_014858_XLOC_051898	0.43046631975872	481	REF_STRG_1_33786_XLOC_102424	0.280202216216144		481	REF_STRG_1_86367_XLOC_082141	0.112103640799787	481	COM_SPAL_1_032981_XLOC_110618	0.0807467280010913
	482	REF_TRIN_14_01417_XLOC_076726	0.430352311101868	482	REF_STRG_1_25549_XLOC_082981	0.28015088779887		482	REF_STRG_1_92607_XLOC_093280	0.111670890548055	482	REF_STRG_1_66779_XLOC_051509	0.08041892260204
	483	COM_SPAL_1_015749_XLOC_054587	0.430115685984355	483	REF_STRG_1_71826_XLOC_059090	0.279547877000084		483	COM_SPAL_1_029359_XLOC_098529	0.111425765865902	483	REF_STRG_1_10277_XLOC_026996	0.0803637746277694
	484	REF_STRG_1_62175_XLOC_044978	0.429672435607278	484	REF_STRG_1_13935_XLOC_043024	0.279142089758425		484	COM_SPAL_1_016686_XLOC_057626	0.111328046925617	484	REF_TRIN_4_02897_XLOC_115385	0.0802885720856523
	485	REF_STRG_1_63409_XLOC_046749	0.428898522046255	485	REF_STRG_1_18548_XLOC_061021	0.278960088479801		485	REF_STRG_1_55325_XLOC_035394	0.110849914663913	485	REF_STRG_1_85707_XLOC_081054	0.0802131450827814
	486	REF_STRG_1_28626_XLOC_090871	0.427933540935895	486	REF_TRIN_6_00366_XLOC_021214	0.278306199341093		486	COM_SPAL_1_008123_XLOC_031576	0.11065430497172	486	REF_STRG_1_38143_XLOC_110702	0.0799879248921866
	487	COM_SPAL_1_017651_XLOC_060661	0.427547011705758	487	REF_STRG_1_44723_XLOC_019290	0.278102453283195		487	REF_STRG_1_90632_XLOC_009378	0.110298878099036	487	REF_STRG_1_7030_XLOC_108721	0.0797010663740983
	488	REF_TRIN_16_04072_XLOC_037607	0.427454563559193	488	REF_TRIN_16_03490_XLOC_071955	0.27769527445864		488	REF_STRG_1_36988_XLOC_108567	0.110186190638524	488	REF_STRG_1_46401_XLOC_022111	0.0793275425254925
	489	REF_STRG_1_10676_XLOC_029109	0.427332995775575	489	COM_SPAL_1_030554_XLOC_102376	0.277663759731445		489	COM_SPAL_1_011543_XLOC_041829	0.11002569606908	489	REF_STRG_1_42555_XLOC_015535	0.0792226753181109
	490	REF_STRG_1_53865_XLOC_033309	0.4270946685925	490	REF_STRG_1_46919_XLOC_022878	0.277621097535016		490	REF_STRG_1_47024_XLOC_023043	0.109970141942227	490	REF_TRIN_3_00733_XLOC_040881	0.079210512184322
	491	REF_STRG_1_56195_XLOC_036569	0.426969792915737	491	REF_STRG_1_80007_XLOC_071740	0.277041474647191		491	REF_STRG_1_68081_XLOC_053360	0.109777094206341	491	REF_STRG_1_48184_XLOC_024826	0.079137515009537
	492	REF_STRG_1_25644_XLOC_083246	0.426469021761246	492	REF_STRG_1_80870_XLOC_073171	0.276687079402541		492	REF_STRG_1_28101_XLOC_089679	0.10969114014607	492	REF_TRIN_8_00558_XLOC_072957	0.0791316032120604
	493	REF_STRG_1_113598_XLOC_006927	0.426413128336965	493	COM_SPAL_1_015748_XLOC_054584	0.276126508625547		493	REF_TRIN_10_02888_XLOC_021706	0.109608067037984	493	REF_STRG_1_48162_XLOC_024785	0.0789093432537162
	494	REF_TRIN_11_02750_XLOC_086142	0.42629898564093	494	REF_TRIN_16_03937_XLOC_110062	0.276126351392862		494	COM_SPAL_1_015936_XLOC_055141	0.109339944725916	494	REF_STRG_1_71548_XLOC_058670	0.0788541377387419
	495	REF_STRG_1_35748_XLOC_106319	0.426279183280763	495	REF_STRG_1_66951_XLOC_051754	0.276093780519983		495	COM_SPAL_1_015000_XLOC_052417	0.109247846096773	495	REF_TRIN_9_02081_XLOC_079717	0.0788426610131697
	496	REF_TRIN_7_00633_XLOC_061390	0.42592124125137	496	REF_STRG_1_83048_XLOC_076762	0.275784101890718		496	REF_STRG_1_73224_XLOC_061098	0.108930510646441	496	REF_STRG_1_35056_XLOC_104959	0.0785767532596664
	497	REF_TRIN_7_02331_XLOC_106643	0.425914232491515	497	REF_STRG_1_95579_XLOC_099016	0.275774778887524		497	REF_STRG_1_73184_XLOC_061027	0.108719942579334	497	REF_STRG_1_63138_XLOC_046357	0.0783987073207551
	498	REF_STRG_1_37754_XLOC_109985	0.425681858141347	498	REF_STRG_1_45034_XLOC_019867	0.275708658701673		498	REF_STRG_1_92949_XLOC_009679	0.108603600468442	498	COM_SPAL_1_028107_XLOC_094412	0.0782797355647304
	499	REF_TRIN_7_03609_XLOC_100475	0.424812572330093	499	REF_STRG_1_45878_XLOC_021215	0.275326887157205		499	COM_SPAL_1_017644_XLOC_060634	0.108574878898959	499	REF_STRG_1_63009_XLOC_046196	0.0781816123104102
	500	REF_STRG_1_38434_XLOC_111243	0.424639242215716	500	COM_SPAL_1_021331_XLOC_072273	0.275211563465749		500	REF_STRG_1_12139_XLOC_035121	0.108507807395193	500	REF_STRG_1_30490_XLOC_095375	0.0780511890221853
	501	REF_TRIN_2_04105_XLOC_025709	0.423385757690956	501	REF_STRG_1_30362_XLOC_095115	0.275112088854072		501	REF_STRG_1_37303_XLOC_109154	0.108290451054645	501	REF_TRIN_13_01460_XLOC_029555	0.07804232559814
	502	REF_STRG_1_7481_XLOC_112369	0.42323630692959	502	REF_TRIN_7_02171_XLOC_037456	0.275062272299174		502	REF_STRG_1_74905_XLOC_063696	0.108076438862425	502	REF_STRG_1_12542_XLOC_037219	0.0776025751457019
	503	REF_STRG_1_13183_XLOC_039581	0.423184467399836	503	REF_STRG_1_35681_XLOC_106150	0.274967261241824		503	COM_SPAL_1_017362_XLOC_059749	0.107918148596451	503	COM_SPAL_1_007421_XLOC_029295	0.07758301871178
	504	REF_TRIN_8_01190_XLOC_046040	0.423103875180625	504	REF_STRG_1_54563_XLOC_034329	0.274796271955005		504	REF_STRG_1_71897_XLOC_059191	0.10789214617871	504	REF_STRG_1_84559_XLOC_079134	0.0774678814602315
	505	REF_STRG_1_38530_XLOC_111451	0.422570133260321	505	REF_TRIN_8_01878_XLOC_020488	0.274462164557028		505	COM_SPAL_1_016481_XLOC_056944	0.107219652653392	505	REF_STRG_1_19794_XLOC_065646	0.0773401650650959
	506	REF_STRG_1_20848_XLOC_068945	0.422403682180918	506	REF_STRG_1_83384_XLOC_077321	0.274226836394797		506	REF_STRG_1_13386_XLOC_040541	0.106829836531	506	REF_TRIN_10_02888_XLOC_021706	0.0771895875481898
	507	COM_SPAL_1_003334_XLOC_015736	0.42222079501622	507	REF_TRIN_11_00102_XLOC_054884	0.274221011798123		507	REF_STRG_1_72921_XLOC_060643	0.106596719022062	507	REF_STRG_1_68081_XLOC_053360	0.0771842965883346
	508	COM_SPAL_1_022582_XLOC_076461	0.422076615133736	508	REF_STRG_1_33371_XLOC_101613	0.274195257484406		508	COM_SPAL_1_011296_XLOC_040989	0.106261607239961	508	REF_STRG_1_56210_XLOC_036590	0.0771282827610461
	509	COM_SPAL_1_026554_XLOC_089383	0.42197295703738	509	REF_TRIN_10_02398_XLOC_024608	0.273653467586656		509	REF_STRG_1_27136_XLOC_087125	0.106111432580992	509	REF_STRG_1_48583_XLOC_025487	0.0770111478035197
	510	REF_STRG_1_44398_XLOC_018737	0.421038362568626	510	REF_STRG_1_58068_XLOC_039190	0.273470943225872		510	REF_STRG_1_71612_XLOC_058767	0.10607370125273	510	COM_SPAL_1_026934_XLOC_090698	0.0769662326645127
	511	REF_STRG_1_13073_XLOC_039083	0.420924226089632	511	REF_STRG_1_29791_XLOC_093635	0.273380017440018		511	REF_STRG_1_97327_XLOC_102333	0.105927484351005	511	REF_STRG_1_31029_XLOC_096528	0.0769641441523884
	512	REF_STRG_1_58258_XLOC_039490	0.4207973558775	512	REF_STRG_1_55897_XLOC_036170	0.273147157597502		512	REF_STRG_1_1802_XLOC_030802	0.10586164080775	512	REF_STRG_1_83040_XLOC_076741	0.0767844055142758
	513	REF_STRG_1_11232_XLOC_031298	0.419911240060874	513	REF_STRG_1_67010_XLOC_051847	0.27292879971285		513	REF_STRG_1_34186_XLOC_103250	0.105847795377534	513	REF_STRG_1_29063_XLOC_091896	0.0761657173678297
	514	REF_STRG_1_40265_XLOC_114496	0.418997905285188	514	REF_STRG_1_84753_XLOC_008886	0.272840268117621		514	REF_STRG_1_50675_XLOC_028590	0.105328895918423	514	REF_TRIN_9_03073_XLOC_047744	0.0759460176411472
	515	REF_STRG_1_71374_XLOC_058359	0.418966363081171	515	COM_SPAL_1_022920_XLOC_077619	0.272710803050491		515	REF_STRG_1_29858_XLOC_093837	0.105013590490826	515	REF_STRG_1_63927_XLOC_047492	0.0758939739643413
	516	REF_TRIN_10_01506_XLOC_077711	0.418899805297687	516	REF_STRG_1_38505_XLOC_111407	0.272159535545952		516	REF_STRG_1_64366_XLOC_048089	0.104626206293228	516	REF_STRG_1_30053_XLOC_094413	0.075865554740128
	517	REF_STRG_1_70779_XLOC_057454	0.418590720338664	517	REF_STRG_1_36178_XLOC_107138	0.271920750723968		517	REF_TRIN_14_00172_XLOC_004591	0.104444128868683	517	REF_TRIN_1_02861_XLOC_085679	0.0756414054744895
	518	REF_STRG_1_76594_XLOC_066179	0.41849123331342	518	REF_STRG_1_67121_XLOC_051992	0.271392326101215		518	REF_STRG_1_43556_XLOC_017316	0.104410539188669	518	REF_STRG_1_81297_XLOC_073959	0.0752492863142508
	519	REF_STRG_1_53986_XLOC_033477	0.418440762905568	519	REF_STRG_1_68677_XLOC_054282	0.271296719969505		519	REF_TRIN_6_01865_XLOC_069691	0.104019837784075	519	REF_STRG_1_62459_XLOC_045447	0.0749221177685844
	520	REF_STRG_1_22082_XLOC_072878	0.418404292022043	520	REF_STRG_1_29249_XLOC_092333	0.2711363441401		520	REF_STRG_1_38989_XLOC_112199	0.103994891753157	520	REF_STRG_1_75907_XLOC_065167	0.0748103002929754
	521	COM_SPAL_1_005544_XLOC_023310	0.418279345370015	521	REF_STRG_1_18286_XLOC_059937	0.270734019580002		521	REF_STRG_1_48657_XLOC_025582	0.103957182058025	521	REF_TRIN_6_02032_XLOC_069755	0.0745939906833406
	522	COM_SPAL_1_022411_XLOC_075873	0.418172323785953	522	REF_STRG_1_24399_XLOC_079841	0.270398869340466		522	REF_TRIN_3_02161_XLOC_032940	0.103826878239135	522	REF_STRG_1_41904_XLOC_014477	0.0742373518021608
	523	REF_STRG_1_84162_XLOC_078510	0.418149261313511	523	REF_STRG_1_51583_XLOC_029892	0.270362453703831		523	REF_STRG_1_68740_XLOC_054382	0.103823648346817	523	REF_STRG_1_49353_XLOC_026632	0.0740201790716221
	524	REF_STRG_1_82050_XLOC_075167	0.418111965155376	524	REF_STRG_1_28613_XLOC_090844	0.270036203344244		524	COM_SPAL_1_029561_XLOC_099188	0.103551404944232	524	REF_STRG_1_13182_XLOC_039582	0.0737081821418924
	525	REF_TRIN_14_02058_XLOC_078190	0.417288255897901	525	REF_TRIN_1_01650_XLOC_025095	0.269705302159066		525	REF_STRG_1_29680_XLOC_093341	0.103507593866574	525	REF_STRG_1_75908_XLOC_065180	0.073660726630818
	526	REF_TRIN_5_00740_XLOC_037383	0.416856325303016	526	COM_SPAL_1_016739_XLOC_057785	0.269518171112992		526	COM_SPAL_1_025180_XLOC_084888	0.103455757421577	526	REF_TRIN_1_04295_XLOC_092783	0.0735239498343923
	527	REF_STRG_1_91950_XLOC_092031	0.416527504627817	527	REF_STRG_1_71416_XLOC_058416	0.269418533709505		527	REF_STRG_1_34368_XLOC_103609	0.103350613644902	527	REF_STRG_1_62041_XLOC_044822	0.0734568949682888
	528	REF_STRG_1_54614_XLOC_034399	0.41646310102057	528	REF_STRG_1_57718_XLOC_038726	0.269413759826105		528	REF_STRG_1_60851_XLOC_043050	0.103037536046635	528	REF_STRG_1_68413_XLOC_053863	0.0734454360505616
	529	REF_TRIN_1_03417_XLOC_023655	0.416182307885076	529	REF_STRG_1_28929_XLOC_091561	0.268972700565201		529	REF_STRG_1_58371_XLOC_039659	0.103032096890267	529	REF_TRIN_7_03629_XLOC_047535	0.073227657148946
	530	REF_STRG_1_84973_XLOC_008902	0.416038290255901	530	REF_TRIN_16_02141_XLOC_104227	0.268843139639607		530	REF_STRG_1_33189_XLOC_101231	0.102971092746338	530	REF_STRG_1_71014_XLOC_057834	0.0732072931967225
	531	REF_TRIN_14_03138_XLOC_008654	0.414924679564347	531	REF_STRG_1_13074_XLOC_039087	0.268819299859922		531	REF_STRG_1_26584_XLOC_085692	0.102945039343785	531	REF_TRIN_7_03567_XLOC_021054	0.0729985820461324
	532	REF_STRG_1_34204_XLOC_103301	0.414385343311864	532	REF_STRG_1_25114_XLOC_081753	0.268692797648378		532	REF_TRIN_6_02303_XLOC_026619	0.102805537432975	532	REF_STRG_1_69325_XLOC_055238	0.0726468304539412
	533	REF_TRIN_7_00958_XLOC_044547	0.414253679706249	533	REF_STRG_1_68825_XLOC_054523	0.268498666907967		533	REF_STRG_1_15818_XLOC_050443	0.102639087330145	533	REF_TRIN_1_01991_XLOC_063169	0.0724878980423152
	534	REF_STRG_1_34561_XLOC_103963	0.413955101589398	534	REF_STRG_1_17324_XLOC_056350	0.268438968560899		534	REF_TRIN_10_01354_XLOC_104951	0.102593345056813	534	COM_SPAL_1_024394_XLOC_082256	0.0723542792362724
	535	REF_STRG_1_5897_XLOC_098503	0.413471269352494	535	REF_STRG_1_45388_XLOC_020467	0.268255316897583		535	REF_STRG_1_46996_XLOC_022991	0.102492549036288	535	COM_SPAL_1_029733_XLOC_099678	0.0723222774202528
	536	REF_STRG_1_106438_XLOC_018671	0.413093522143667	536	REF_STRG_1_24561_XLOC_080269	0.268037102704289		536	REF_STRG_1_99006_XLOC_105689	0.102368892413708	536	REF_STRG_1_77215_XLOC_067176	0.0720586856301911
	537	REF_TRIN_5_00488_XLOC_050481	0.412501634831779	537	REF_STRG_1_60774_XLOC_042950	0.267709270274046		537	REF_STRG_1_98626_XLOC_010953	0.101587297071031	537	REF_STRG_1_46391_XLOC_022086	0.0719741022782341
	538	REF_STRG_1_26764_XLOC_086113	0.41240849918673	538	REF_STRG_1_15152_XLOC_047843	0.267115560169657		538	REF_STRG_1_58758_XLOC_040203	0.101518786715971	538	REF_TRIN_9_00464_XLOC_056972	0.0719691357705353
	539	REF_STRG_1_43673_XLOC_017528	0.412269077874959	539	REF_STRG_1_45931_XLOC_021335	0.266782972278805		539	REF_STRG_1_20966_XLOC_069262	0.10115406519809	539	COM_SPAL_1_010858_XLOC_039645	0.0718560656474641
	540	REF_STRG_1_56942_XLOC_037606	0.41167520905994	540	REF_STRG_1_83147_XLOC_076918	0.26674668079198		540	REF_STRG_1_26583_XLOC_085691	0.101103718876549	540	REF_STRG_1_32814_XLOC_100415	0.0718495394464791
	541	REF_TRIN_2_01804_XLOC_067616	0.411579636663055	541	REF_STRG_1_51047_XLOC_029097	0.266493933767736		541	REF_STRG_1_94942_XLOC_097682	0.101103598509897	541	REF_TRIN_10_01790_XLOC_035268	0.0718193419582068
	542	REF_STRG_1_21036_XLOC_069485	0.410796217270568	542	COM_SPAL_1_033390_XLOC_111923	0.266449038521457		542	REF_TRIN_13_01089_XLOC_023433	0.101038278591299	542	REF_STRG_1_42572_XLOC_015578	0.0717991398890817
	543	REF_STRG_1_27761_XLOC_088814	0.410758582791257	543	REF_STRG_1_68836_XLOC_054534	0.266191987289931		543	REF_STRG_1_33371_XLOC_101613	0.100791007015058	543	REF_STRG_1_52370_XLOC_031104	0.0717274197681496
	544	REF_STRG_1_5240_XLOC_091538	0.41044666415427	544	REF_STRG_1_16400_XLOC_053044	0.265881230091773		544	REF_STRG_1_58123_XLOC_039289	0.100781980593092	544	REF_STRG_1_33468_XLOC_101785	0.0714831484087667
	545	COM_SPAL_1_026282_XLOC_088395	0.40998303801258	545	REF_STRG_1_46770_XLOC_022672	0.26565630810629		545	REF_TRIN_13_01087_XLOC_024390	0.10065700986427	545	REF_STRG_1_66756_XLOC_051479	0.0714525156703015
	546	REF_TRIN_15_03180_XLOC_075137	0.409911089062721	546	REF_STRG_1_11643_XLOC_033120	0.265536576776131		546	REF_STRG_1_61922_XLOC_044651	0.100531576501086	546	REF_STRG_1_29231_XLOC_092309	0.0714256007781663
	547	REF_STRG_1_6936_XLOC_107913	0.409773916558593	547	REF_TRIN_8_01070_XLOC_045041	0.265294982836078		547	REF_STRG_1_57376_XLOC_038260	0.100242266767407	547	REF_STRG_1_88618_XLOC_086100	0.0714178997713988
	548	REF_STRG_1_31460_XLOC_097477	0.409742475427657	548	REF_STRG_1_60822_XLOC_043020	0.265280784227302		548	REF_STRG_1_16397_XLOC_053013	0.100236482871476	548	COM_SPAL_1_027959_XLOC_093979	0.0711399053857116
	549	REF_TRIN_10_01800_XLOC_079690	0.409591347005263	549	REF_STRG_1_44067_XLOC_018204	0.265146371754476		549	COM_SPAL_1_003334_XLOC_015736	0.100043599567139	549	COM_SPAL_1_013002_XLOC_046378	0.071094108574808
	550	REF_STRG_1_37489_XLOC_109551	0.409529172456095	550	REF_STRG_1_24379_XLOC_079810	0.264959176432773		550	REF_TRIN_1_00670_XLOC_016395	0.0998617272678942	550	REF_TRIN_1_00641_XLOC_052076	0.0709252663108828
	551	REF_STRG_1_98721_XLOC_105056	0.409396453949565	551	REF_TRIN_1_04287_XLOC_112020	0.264930391038677		551	REF_TRIN_8_01024_XLOC_011638	0.099839884904559	551	REF_STRG_1_63010_XLOC_046193	0.0707545585770032
	552	REF_STRG_1_45540_XLOC_020701	0.409248141091268	552	REF_STRG_1_51581_XLOC_029890	0.264378143899951		552	REF_STRG_1_37323_XLOC_109192	0.0997857718255239	552	REF_TRIN_3_00622_XLOC_107428	0.0707520986035025
	553	COM_SPAL_1_020379_XLOC_069327	0.40921408097451	553	REF_STRG_1_31914_XLOC_098484	0.264263310379366		553	REF_TRIN_11_03595_XLOC_115691	0.0997499106286325	553	REF_STRG_1_76770_XLOC_066461	0.070540978181575
	554	REF_TRIN_3_00900_XLOC_111329	0.408470898866349	554	REF_STRG_1_9973_XLOC_025384	0.263956228104593		554	REF_TRIN_2_01194_XLOC_110425	0.0997047592019244	554	COM_SPAL_1_017029_XLOC_058724	0.0705160404623053
	555	COM_SPAL_1_021855_XLOC_074082	0.408322320839247	555	REF_TRIN_6_01045_XLOC_046222	0.263949947725992		555	REF_TRIN_4_00606_XLOC_045102	0.0995404081249728	555	REF_STRG_1_53216_XLOC_032366	0.0705097455300939
	556	REF_STRG_1_92548_XLOC_093179	0.408234649820556	556	REF_TRIN_1_01687_XLOC_115579	0.263671917467667		556	REF_STRG_1_75265_XLOC_064180	0.0994402947731306	556	REF_STRG_1_29057_XLOC_091875	0.0704467574150247
	557	COM_SPAL_1_014492_XLOC_050765	0.408145214558536	557	REF_STRG_1_6002_XLOC_099558	0.263664721381194		557	REF_TRIN_2_03999_XLOC_027962	0.0991476338520845	557	REF_STRG_1_20576_XLOC_068072	0.0701222970660893
	558	REF_STRG_1_50632_XLOC_028518	0.408001730792948	558	REF_TRIN_5_00090_XLOC_030107	0.263429361649363		558	REF_STRG_1_90159_XLOC_009325	0.0991467803891365	558	REF_TRIN_2_03696_XLOC_103213	0.0698460949936132
	559	REF_STRG_1_82051_XLOC_075169	0.407234402902399	559	REF_TRIN_12_01954_XLOC_029565	0.26340000125367		559	REF_STRG_1_23232_XLOC_076263	0.0990104240873357	559	REF_STRG_1_80038_XLOC_071783	0.0696694100874228
	560	REF_TRIN_15_01743_XLOC_073860	0.406188305443596	560	COM_SPAL_1_008695_XLOC_033346	0.263351385721439		560	REF_STRG_1_26466_XLOC_085375	0.0989279916778034	560	REF_STRG_1_39549_XLOC_113191	0.069571813875979
	561	REF_STRG_1_89560_XLOC_087768	0.405922731718108	561	REF_STRG_1_34116_XLOC_103104	0.262698267168094		561	REF_STRG_1_35839_XLOC_106490	0.0988768118782868	561	REF_STRG_1_45296_XLOC_020320	0.0695559775161062
	562	REF_TRIN_12_01950_XLOC_031349	0.405872250837082	562	REF_STRG_1_86504_XLOC_082347	0.262299489244642		562	REF_STRG_1_88196_XLOC_085318	0.098680525265978	562	REF_STRG_1_18515_XLOC_060937	0.0694990956280332
	563	REF_STRG_1_34823_XLOC_104484	0.405864084434457	563	REF_STRG_1_18759_XLOC_061857	0.261871688284753		563	COM_SPAL_1_014815_XLOC_051722	0.0986132840713927	563	COM_SPAL_1_006999_XLOC_027959	0.0693008246026602
	564	REF_STRG_1_91863_XLOC_091900	0.405732683251264	564	REF_STRG_1_82993_XLOC_008782	0.261784373392165		564	REF_TRIN_5_03182_XLOC_096502	0.0985988406459338	564	REF_STRG_1_34051_XLOC_102980	0.0690829637746491
	565	REF_TRIN_1_04017_XLOC_018917	0.405488278006129	565	REF_TRIN_8_02870_XLOC_085165	0.26160215625329		565	REF_STRG_1_20027_XLOC_066342	0.0984824285194878	565	REF_TRIN_14_00653_XLOC_082267	0.0687648075381824
	566	REF_TRIN_5_02772_XLOC_053118	0.40534081495786	566	REF_TRIN_8_02454_XLOC_052321	0.261431647829454		566	COM_SPAL_1_006409_XLOC_026004	0.0981724679732386	566	REF_STRG_1_31383_XLOC_097300	0.0684219803387738
	567	REF_STRG_1_62448_XLOC_045437	0.405151652382669	567	REF_STRG_1_16265_XLOC_052405	0.26133698452393		567	REF_STRG_1_37300_XLOC_109152	0.0981661862449159	567	REF_STRG_1_2136_XLOC_039719	0.0684183089504376
	568	COM_SPAL_1_022413_XLOC_075887	0.405064352882472	568	REF_STRG_1_6861_XLOC_107297	0.261054516742074		568	REF_STRG_1_80396_XLOC_072377	0.0981186929056281	568	REF_STRG_1_73184_XLOC_061027	0.0683001657382209
	569	REF_STRG_1_18916_XLOC_062367	0.40498576922912	569	COM_SPAL_1_020600_XLOC_069996	0.26087890408971		569	REF_STRG_1_66685_XLOC_051385	0.0979667107800408	569	COM_SPAL_1_030906_XLOC_103560	0.0681747310609756
	570	REF_STRG_1_83645_XLOC_008839	0.404781931009588	570	REF_STRG_1_85435_XLOC_080596	0.260853608675116		570	COM_SPAL_1_007358_XLOC_029106	0.0978628572639427	570	REF_STRG_1_27389_XLOC_087800	0.068091782138133
	571	COM_SPAL_1_002244_XLOC_011758	0.404500903180912	571	REF_STRG_1_48598_XLOC_025504	0.26076434374465		571	REF_TRIN_12_03184_XLOC_042229	0.097824443703386	571	REF_STRG_1_65526_XLOC_049798	0.0679385738002503
	572	COM_SPAL_1_017050_XLOC_058778	0.403736394649916	572	REF_STRG_1_31705_XLOC_098019	0.260756777905501		572	REF_STRG_1_47919_XLOC_024409	0.0977366354689224	572	REF_STRG_1_43504_XLOC_017225	0.0677503929601614
	573	REF_STRG_1_64293_XLOC_047997	0.403027945235439	573	REF_TRIN_1_00559_XLOC_030910	0.259846272024719		573	REF_STRG_1_36812_XLOC_108257	0.0977090681882596	573	REF_TRIN_9_01854_XLOC_010471	0.0676458054780168
	574	REF_TRIN_1_02750_XLOC_097702	0.402817198159282	574	REF_STRG_1_38930_XLOC_112103	0.259840673160592		574	REF_STRG_1_5280_XLOC_092139	0.0974948899900866	574	REF_TRIN_6_01542_XLOC_087546	0.0675582421004977
	575	REF_STRG_1_47499_XLOC_023756	0.402795622400672	575	COM_SPAL_1_019695_XLOC_067188	0.259415766830018		575	REF_TRIN_3_01653_XLOC_026827	0.0974705663224811	575	REF_TRIN_1_02279_XLOC_103961	0.0675451793784826
	576	COM_SPAL_1_005891_XLOC_024371	0.402695569398194	576	REF_STRG_1_42037_XLOC_014718	0.25934272635264		576	REF_STRG_1_81849_XLOC_074856	0.0973099594871804	576	REF_TRIN_7_01398_XLOC_072820	0.0674537005838122
	577	COM_SPAL_1_028802_XLOC_096771	0.402684952508944	577	COM_SPAL_1_033457_XLOC_112185	0.259190624918261		577	REF_STRG_1_35633_XLOC_106068	0.0971329486574537	577	REF_STRG_1_72809_XLOC_060480	0.0674358233037583
	578	COM_SPAL_1_014138_XLOC_049645	0.402641363101436	578	COM_SPAL_1_023744_XLOC_080062	0.259129220017893		578	REF_STRG_1_53986_XLOC_033477	0.0966496285256101	578	REF_STRG_1_18054_XLOC_058969	0.0673660624622639
	579	REF_TRIN_7_01004_XLOC_102169	0.402547967887775	579	REF_STRG_1_89959_XLOC_088406	0.259110896869169		579	COM_SPAL_1_018091_XLOC_062110	0.0964328987152764	579	REF_STRG_1_89061_XLOC_086888	0.0672697186357552
	580	REF_TRIN_1_03328_XLOC_029225	0.402274209689304	580	REF_STRG_1_65281_XLOC_049444	0.259063712227704		580	REF_STRG_1_74250_XLOC_062671	0.096222251756516	580	REF_TRIN_2_01682_XLOC_073915	0.0672622002972207
	581	REF_STRG_1_71593_XLOC_058746	0.402068098452838	581	REF_STRG_1_7384_XLOC_111546	0.259025878738844		581	REF_STRG_1_105116_XLOC_015820	0.0960430601325191	581	REF_STRG_1_48216_XLOC_024875	0.0672271485884639
	582	REF_STRG_1_22236_XLOC_073357	0.401824047185631	582	COM_SPAL_1_013108_XLOC_046705	0.259019567658412		582	REF_TRIN_1_03429_XLOC_034918	0.0959805142316018	582	REF_STRG_1_75679_XLOC_008553	0.0672188378465451
	583	REF_STRG_1_29657_XLOC_093295	0.40180047548112	583	REF_STRG_1_10566_XLOC_028459	0.258992819629106		583	REF_STRG_1_96907_XLOC_101562	0.0958521260850417	583	REF_STRG_1_42066_XLOC_014753	0.066965211282599
	584	REF_STRG_1_69453_XLOC_055414	0.401250624642505	584	REF_STRG_1_32591_XLOC_099921	0.258901286753366		584	REF_STRG_1_96236_XLOC_100240	0.0958253482442462	584	REF_STRG_1_68738_XLOC_054379	0.0669003416509779
	585	REF_STRG_1_85205_XLOC_080196	0.400972825048468	585	REF_STRG_1_12057_XLOC_034829	0.258900017112772		585	REF_STRG_1_101040_XLOC_109916	0.0957140712460459	585	REF_STRG_1_31783_XLOC_098203	0.066798418236759
	586	REF_STRG_1_84209_XLOC_078598	0.400641061478984	586	REF_STRG_1_7010_XLOC_108561	0.258837322168718		586	REF_STRG_1_40637_XLOC_115203	0.095523573962639	586	REF_STRG_1_9118_XLOC_020290	0.0667776954121797
	587	COM_SPAL_1_000394_XLOC_001891	0.400520941175232	587	REF_TRIN_8_01174_XLOC_054055	0.25863943589544		587	REF_STRG_1_13371_XLOC_040478	0.0952201535338473	587	REF_TRIN_5_03787_XLOC_031341	0.066777160455647
	588	REF_STRG_1_26202_XLOC_084734	0.399885651572464	588	REF_STRG_1_32066_XLOC_098800	0.258523073448674		588	REF_STRG_1_80289_XLOC_072178	0.0949812210781937	588	COM_SPAL_1_002772_XLOC_013776	0.0666562984172826
	589	REF_STRG_1_49789_XLOC_027288	0.399761545632839	589	COM_SPAL_1_016627_XLOC_057451	0.258371156949961		589	REF_STRG_1_17418_XLOC_056719	0.0948758885150751	589	REF_STRG_1_40089_XLOC_114157	0.0664709344367361
	590	REF_TRIN_5_03156_XLOC_048219	0.399534562486575	590	REF_STRG_1_21876_XLOC_072238	0.258131819563082		590	REF_STRG_1_78563_XLOC_069392	0.0947604851825959	590	REF_STRG_1_72158_XLOC_059562	0.0662768652108364
	591	REF_STRG_1_41184_XLOC_013208	0.39951783178113	591	REF_STRG_1_65642_XLOC_049961	0.258126986025706		591	REF_STRG_1_39530_XLOC_113137	0.094536011366313	591	REF_TRIN_5_01494_XLOC_036242	0.0661965639854995
	592	REF_STRG_1_35293_XLOC_105410	0.398700940164403	592	REF_STRG_1_9654_XLOC_023397	0.25785191373325		592	REF_TRIN_16_01461_XLOC_092157	0.0942105068935143	592	REF_STRG_1_81155_XLOC_073639	0.0660893109740699
	593	COM_SPAL_1_000840_XLOC_004576	0.398695282792744	593	REF_TRIN_12_01586_XLOC_015202	0.257831048983148		593	REF_TRIN_4_00538_XLOC_017716	0.0939793132601411	593	REF_STRG_1_13391_XLOC_040575	0.0660865134527679
	594	REF_STRG_1_96703_XLOC_010421	0.398500504811812	594	REF_STRG_1_9787_XLOC_024253	0.257715391057115		594	REF_STRG_1_43260_XLOC_016818	0.0938739843953713	594	REF_STRG_1_52902_XLOC_031909	0.0660540547886898
	595	REF_STRG_1_92148_XLOC_092398	0.398279329861909	595	REF_STRG_1_62370_XLOC_045275	0.257567004335229		595	REF_STRG_1_27836_XLOC_088996	0.0935504607351266	595	REF_STRG_1_24830_XLOC_081040	0.0658698364304012
	596	REF_STRG_1_34267_XLOC_103366	0.398231219261145	596	REF_STRG_1_36108_XLOC_107003	0.25751923871476		596	REF_STRG_1_14263_XLOC_044211	0.0935146895610714	596	REF_STRG_1_18892_XLOC_062275	0.0657537547765156
	597	REF_STRG_1_31377_XLOC_097292	0.397550682039357	597	REF_STRG_1_60301_XLOC_042314	0.257178014642485		597	REF_TRIN_14_02236_XLOC_036468	0.0934277151948013	597	REF_STRG_1_63963_XLOC_047527	0.0655655459493875
	598	REF_STRG_1_4931_XLOC_087517	0.39711879564864	598	REF_TRIN_11_00109_XLOC_054989	0.256528084920865		598	REF_TRIN_3_03328_XLOC_045981	0.09309866710969	598	REF_STRG_1_66241_XLOC_050805	0.0654967387526045
	599	REF_STRG_1_59537_XLOC_041225	0.397030229015982	599	REF_TRIN_1_04356_XLOC_024014	0.256397920081003		599	REF_STRG_1_43539_XLOC_017290	0.0927462626899076	599	COM_SPAL_1_003803_XLOC_017333	0.065310414941442
	600	REF_STRG_1_18920_XLOC_062370	0.396769038415209	600	REF_STRG_1_51561_XLOC_029870	0.256392251886663		600	REF_STRG_1_82614_XLOC_076051	0.0927283324678662	600	REF_STRG_1_81370_XLOC_074091	0.0651909460181077
	601	REF_STRG_1_73075_XLOC_060858	0.396054631710391	601	REF_STRG_1_41478_XLOC_013713	0.256340235731751		601	REF_TRIN_3_01660_XLOC_025476	0.0926105693282137	601	REF_STRG_1_30285_XLOC_094912	0.0651856106199711
	602	COM_SPAL_1_006690_XLOC_026971	0.395975709019379	602	REF_STRG_1_31460_XLOC_097477	0.256319441051474		602	REF_TRIN_14_03298_XLOC_113016	0.0925401936797841	602	REF_STRG_1_31316_XLOC_097158	0.0650447374385359
	603	REF_STRG_1_109144_XLOC_003048	0.395742980162835	603	COM_SPAL_1_015775_XLOC_054664	0.256059649000323		603	REF_TRIN_8_03567_XLOC_108761	0.0923579568093075	603	REF_STRG_1_32602_XLOC_099958	0.064847368774798
	604	COM_SPAL_1_018084_XLOC_062094	0.395702821327723	604	REF_STRG_1_28805_XLOC_091240	0.256019856133318		604	REF_STRG_1_18288_XLOC_059938	0.0922238611351385	604	REF_STRG_1_58371_XLOC_039659	0.064676118589281
	605	REF_STRG_1_44798_XLOC_019455	0.395698696576268	605	REF_STRG_1_2433_XLOC_044316	0.255848522645771		605	REF_STRG_1_103778_XLOC_115788	0.0921233658607837	605	REF_STRG_1_97673_XLOC_103010	0.0645827249794091
	606	REF_TRIN_12_00495_XLOC_047024	0.395630584505415	606	REF_STRG_1_32590_XLOC_099922	0.255779157378582		606	REF_STRG_1_26263_XLOC_084887	0.0919468103967768	606	COM_SPAL_1_009438_XLOC_035492	0.0645293704969588
	607	REF_STRG_1_45765_XLOC_021066	0.395035821837436	607	REF_STRG_1_25408_XLOC_082539	0.255767015399312		607	COM_SPAL_1_004190_XLOC_018809	0.0919414616173479	607	REF_STRG_1_64366_XLOC_048089	0.0644855154294088
	608	REF_STRG_1_110693_XLOC_004207	0.394811493823035	608	REF_TRIN_3_01124_XLOC_009572	0.255755471566806		608	REF_STRG_1_110604_XLOC_004145	0.0918166313012674	608	REF_STRG_1_36780_XLOC_108221	0.0644480769305551
	609	REF_STRG_1_45766_XLOC_021067	0.394809638524043	609	REF_STRG_1_66655_XLOC_051354	0.255651833882813		609	REF_STRG_1_53345_XLOC_032539	0.0916535986409908	609	REF_STRG_1_38988_XLOC_112197	0.0641573972294821
	610	REF_STRG_1_71524_XLOC_058615	0.394548918247374	610	REF_STRG_1_9959_XLOC_025232	0.255476383190899		610	REF_STRG_1_70092_XLOC_056427	0.0913269728262081	610	REF_STRG_1_66924_XLOC_051721	0.0640165160769059
	611	REF_STRG_1_55956_XLOC_036243	0.394524799675437	611	REF_STRG_1_38808_XLOC_111925	0.255455912882531		611	REF_STRG_1_74237_XLOC_062657	0.0913035443571322	611	COM_SPAL_1_021794_XLOC_073847	0.0639920136809493
	612	REF_TRIN_6_00522_XLOC_044112	0.394434330858784	612	REF_STRG_1_23107_XLOC_075899	0.255179475905592		612	REF_TRIN_3_01738_XLOC_068621	0.0910455979470958	612	REF_STRG_1_55507_XLOC_035639	0.0639557704749421
	613	REF_STRG_1_67132_XLOC_052004	0.394368484374465	613	REF_STRG_1_32587_XLOC_099909	0.255129335786585		613	REF_STRG_1_16468_XLOC_053346	0.0909060451313425	613	COM_SPAL_1_006132_XLOC_025145	0.0639340479938859
	614	REF_TRIN_3_01810_XLOC_115058	0.394295655946881	614	REF_STRG_1_29670_XLOC_093310	0.25505964620832		614	REF_STRG_1_47063_XLOC_023094	0.090348285284576	614	REF_TRIN_15_02587_XLOC_100012	0.0638913373918199
	615	REF_STRG_1_96632_XLOC_010400	0.393391891046325	615	REF_STRG_1_73444_XLOC_061442	0.254802409830584		615	REF_TRIN_3_01023_XLOC_020202	0.0902946430642716	615	REF_STRG_1_94973_XLOC_010031	0.0638861558096383
	616	REF_STRG_1_76788_XLOC_066487	0.393313320605764	616	COM_SPAL_1_027081_XLOC_091178	0.254208854731717		616	REF_STRG_1_44144_XLOC_018282	0.0899553749302733	616	REF_TRIN_11_03610_XLOC_023867	0.0636648924922433
	617	REF_STRG_1_87606_XLOC_084213	0.393246327772848	617	REF_STRG_1_31582_XLOC_097747	0.254113022894562		617	REF_STRG_1_71979_XLOC_059299	0.0898936088168225	617	REF_TRIN_8_02936_XLOC_041540	0.0635848050399613
	618	REF_STRG_1_90552_XLOC_089504	0.393089233872147	618	REF_STRG_1_95206_XLOC_010072	0.254043452150872		618	REF_STRG_1_36168_XLOC_107118	0.0896398023484921	618	REF_STRG_1_23128_XLOC_075976	0.0635620943573067
	619	REF_STRG_1_44334_XLOC_018635	0.392955138149626	619	REF_TRIN_13_00188_XLOC_071628	0.253999291576137		619	REF_TRIN_12_00068_XLOC_070628	0.0895365762541114	619	REF_STRG_1_20397_XLOC_067593	0.063534300321997
	620	COM_SPAL_1_003760_XLOC_017212	0.392793942536676	620	REF_STRG_1_70052_XLOC_056377	0.253737387523051		620	REF_STRG_1_27273_XLOC_087434	0.0893804539801799	620	COM_SPAL_1_017644_XLOC_060634	0.0634818171139884
	621	REF_STRG_1_21692_XLOC_071579	0.392791919535957	621	REF_TRIN_15_02985_XLOC_050484	0.253201980412707		621	REF_STRG_1_87993_XLOC_084953	0.0892342276333247	621	REF_STRG_1_29856_XLOC_093840	0.0632368375652112
	622	REF_STRG_1_89234_XLOC_087172	0.392745089711799	622	REF_TRIN_7_02162_XLOC_073454	0.253160150828531		622	REF_TRIN_12_00769_XLOC_034302	0.0892307707712469	622	REF_STRG_1_76442_XLOC_065943	0.0631507043153574
	623	REF_TRIN_1_02453_XLOC_115104	0.392728348701124	623	REF_STRG_1_70669_XLOC_057290	0.253136605794187		623	REF_STRG_1_59993_XLOC_041861	0.0891347828860109	623	REF_STRG_1_5548_XLOC_094670	0.0629484208772352
	624	REF_STRG_1_42940_XLOC_016202	0.392189134976283	624	REF_STRG_1_62246_XLOC_045091	0.252999130477591		624	REF_STRG_1_36089_XLOC_106982	0.0890935350684201	624	REF_STRG_1_10842_XLOC_029813	0.0629475407422687
	625	REF_STRG_1_73967_XLOC_062216	0.391815708753457	625	REF_STRG_1_8047_XLOC_013347	0.252575612489153		625	REF_TRIN_12_01860_XLOC_077947	0.0890274745382088	625	REF_STRG_1_76372_XLOC_065833	0.0629098672026903
	626	REF_STRG_1_104372_XLOC_000271	0.391271294340184	626	REF_TRIN_13_00079_XLOC_070954	0.252176230499396		626	REF_STRG_1_17671_XLOC_057659	0.0889991156256158	626	REF_STRG_1_52181_XLOC_030829	0.062779901511777
	627	REF_STRG_1_108861_XLOC_002832	0.391147325400395	627	REF_STRG_1_34823_XLOC_104484	0.252149144486627		627	REF_TRIN_7_01298_XLOC_057066	0.0888720304197345	627	REF_STRG_1_24178_XLOC_079190	0.0625732573569702
	628	REF_TRIN_1_03510_XLOC_071992	0.390415911145568	628	REF_STRG_1_2044_XLOC_036849	0.252052490102203		628	REF_STRG_1_32919_XLOC_100664	0.0888269144869749	628	REF_STRG_1_81471_XLOC_074268	0.0624525139461609
	629	REF_STRG_1_14029_XLOC_043339	0.390371046808133	629	REF_TRIN_2_00095_XLOC_024767	0.251914038101389		629	REF_STRG_1_3446_XLOC_065040	0.0886555118819818	629	REF_TRIN_16_01694_XLOC_079502	0.0624375400962314
	630	REF_STRG_1_24561_XLOC_080269	0.390031410763121	630	COM_SPAL_1_002983_XLOC_014548	0.25184787904834		630	REF_STRG_1_24324_XLOC_079662	0.08849197704969	630	REF_STRG_1_43539_XLOC_017290	0.0624204647599563
	631	REF_STRG_1_30299_XLOC_094950	0.389612701990396	631	REF_TRIN_2_04091_XLOC_025112	0.251835567081075		631	REF_STRG_1_17468_XLOC_056913	0.0883823054031824	631	REF_TRIN_2_02883_XLOC_044792	0.0623914452488867
	632	REF_TRIN_11_00917_XLOC_070398	0.388982846242481	632	REF_STRG_1_17183_XLOC_055874	0.251495223645358		632	REF_STRG_1_101904_XLOC_111690	0.0882513968970449	632	REF_STRG_1_5398_XLOC_093513	0.062383955193438
	633	REF_STRG_1_27760_XLOC_088813	0.388720247254651	633	REF_STRG_1_18736_XLOC_061758	0.251440238227444		633	REF_TRIN_12_01858_XLOC_086792	0.0881001415901656	633	REF_STRG_1_4359_XLOC_079430	0.0623206304005151
	634	REF_STRG_1_90054_XLOC_088567	0.3885187943242	634	COM_SPAL_1_014251_XLOC_050020	0.251254376119735		634	REF_TRIN_2_02500_XLOC_071359	0.0879547899931798	634	REF_STRG_1_63854_XLOC_047383	0.0622351000221075
	635	REF_STRG_1_42508_XLOC_015468	0.388439083051454	635	REF_STRG_1_78672_XLOC_069572	0.251083219514078		635	COM_SPAL_1_026587_XLOC_089469	0.0879350745685305	635	REF_STRG_1_59203_XLOC_040785	0.0621646122111281
	636	COM_SPAL_1_027820_XLOC_093502	0.388254870412762	636	REF_TRIN_5_02438_XLOC_065507	0.251022354677775		636	REF_STRG_1_50991_XLOC_029039	0.0877914077998146	636	REF_STRG_1_31883_XLOC_098404	0.0619923085872052
	637	REF_STRG_1_85393_XLOC_080541	0.388146424766782	637	REF_STRG_1_77527_XLOC_067651	0.250923900918778		637	REF_STRG_1_32066_XLOC_098800	0.0877397924061462	637	REF_STRG_1_37303_XLOC_109154	0.061922789881488
	638	REF_TRIN_12_00241_XLOC_018430	0.387717162019375	638	REF_STRG_1_89061_XLOC_086888	0.250801696859568		638	REF_STRG_1_34475_XLOC_103829	0.0874410028026994	638	REF_STRG_1_27897_XLOC_089159	0.0619049603459302
	639	REF_TRIN_1_00870_XLOC_083220	0.38715463630266	639	REF_TRIN_12_03203_XLOC_016729	0.250765059014315		639	REF_STRG_1_97203_XLOC_102108	0.0873598043440414	639	COM_SPAL_1_012822_XLOC_045826	0.0617465708029929
	640	REF_STRG_1_9055_XLOC_019875	0.387025009577838	640	COM_SPAL_1_027404_XLOC_092137	0.250452174094319		640	REF_TRIN_14_03255_XLOC_062320	0.087240833484703	640	REF_STRG_1_34713_XLOC_104234	0.0616314130284635
	641	REF_STRG_1_42022_XLOC_014694	0.387000900508034	641	COM_SPAL_1_001440_XLOC_008985	0.250409299808582		641	REF_STRG_1_45765_XLOC_021066	0.0870544303024293	641	REF_STRG_1_2011_XLOC_036191	0.0616158150900768
	642	REF_STRG_1_8272_XLOC_014799	0.386787611578909	642	COM_SPAL_1_013431_XLOC_047657	0.250375640321466		642	REF_STRG_1_43606_XLOC_017403	0.086991300185679	642	REF_STRG_1_77685_XLOC_067980	0.0615327524813678
	643	REF_TRIN_9_01042_XLOC_017313	0.386607418877795	643	REF_STRG_1_78500_XLOC_069275	0.250222034765951		643	REF_TRIN_3_03243_XLOC_091745	0.0869388329841198	643	REF_STRG_1_58275_XLOC_039527	0.0612553081845325
	644	COM_SPAL_1_015342_XLOC_053427	0.386468191998197	644	REF_STRG_1_29257_XLOC_092357	0.25004842391485		644	REF_STRG_1_39613_XLOC_113307	0.0868790374991506	644	COM_SPAL_1_008099_XLOC_031494	0.0612341616848196
	645	REF_STRG_1_8336_XLOC_015286	0.385915877209334	645	REF_TRIN_1_03592_XLOC_053091	0.249918679421531		645	REF_STRG_1_40471_XLOC_114898	0.0866455018779833	645	REF_TRIN_10_01599_XLOC_101556	0.061169271450807
	646	REF_STRG_1_15805_XLOC_050322	0.385830710482708	646	REF_TRIN_9_01580_XLOC_046922	0.249843455628395		646	REF_STRG_1_92585_XLOC_093242	0.0866451441866982	646	REF_STRG_1_19375_XLOC_063991	0.0611368566699013
	647	REF_STRG_1_1694_XLOC_026803	0.385545804740087	647	COM_SPAL_1_022248_XLOC_075341	0.249741619429287		647	REF_STRG_1_37663_XLOC_109808	0.0865815838791371	647	REF_STRG_1_91031_XLOC_090424	0.0610842493963638
	648	REF_STRG_1_68335_XLOC_053744	0.385462644722101	648	REF_STRG_1_65723_XLOC_050084	0.249591029083797		648	REF_STRG_1_58334_XLOC_039607	0.086389218966641	648	REF_STRG_1_18742_XLOC_061796	0.0609260538435401
	649	REF_TRIN_1_04410_XLOC_030512	0.385409442416189	649	REF_TRIN_10_03041_XLOC_070570	0.249091831405474		649	REF_TRIN_16_03449_XLOC_058759	0.0859454055219307	649	REF_STRG_1_22505_XLOC_074081	0.0609216515072678
	650	COM_SPAL_1_003469_XLOC_016273	0.385357990859261	650	COM_SPAL_1_004322_XLOC_019249	0.249053462728409		650	COM_SPAL_1_013715_XLOC_048504	0.0858980685620624	650	REF_STRG_1_61724_XLOC_044392	0.0606474258934192
	651	COM_SPAL_1_025670_XLOC_086452	0.385117394103545	651	REF_STRG_1_21956_XLOC_072490	0.248695356279395		651	REF_TRIN_2_02408_XLOC_068137	0.0858387203390753	651	REF_STRG_1_76887_XLOC_066648	0.0605648738615163
	652	COM_SPAL_1_010513_XLOC_038608	0.385090631853075	652	REF_STRG_1_18023_XLOC_058844	0.248641864582791		652	REF_STRG_1_57099_XLOC_037838	0.0857168189536884	652	REF_TRIN_1_01780_XLOC_063783	0.0605413406372345
	653	REF_STRG_1_51729_XLOC_030134	0.384917011176976	653	REF_STRG_1_29668_XLOC_093313	0.248460453362931		653	REF_STRG_1_53216_XLOC_032366	0.0856515175343553	653	REF_STRG_1_28101_XLOC_089679	0.0605382276927949
	654	REF_TRIN_1_00885_XLOC_096909	0.384731283957457	654	REF_STRG_1_7334_XLOC_111277	0.248358692468362		654	REF_TRIN_1_01144_XLOC_100474	0.0855015107647227	654	REF_STRG_1_16234_XLOC_052326	0.0604623095156306
	655	REF_STRG_1_44110_XLOC_018271	0.384232353742847	655	REF_STRG_1_82211_XLOC_075397	0.247547866047051		655	REF_STRG_1_51366_XLOC_029554	0.0854409226027387	655	REF_STRG_1_37307_XLOC_109158	0.0602680055155248
	656	REF_STRG_1_92886_XLOC_093771	0.383569648986942	656	REF_STRG_1_9399_XLOC_022027	0.247469437052046		656	REF_STRG_1_54690_XLOC_034510	0.0853475726240779	656	REF_STRG_1_26583_XLOC_085691	0.0601476856362693
	657	REF_STRG_1_60904_XLOC_043134	0.383274951219522	657	REF_TRIN_14_01393_XLOC_080146	0.247252370928086		657	REF_STRG_1_60471_XLOC_042532	0.0853072453820264	657	REF_STRG_1_21100_XLOC_069744	0.0599900774581709
	658	COM_SPAL_1_029291_XLOC_098333	0.383215269187626	658	REF_STRG_1_6429_XLOC_103641	0.247175286003815		658	COM_SPAL_1_025587_XLOC_086234	0.0852843605821087	658	REF_TRIN_1_02340_XLOC_039277	0.0599799374386527
	659	COM_SPAL_1_033405_XLOC_111968	0.383129028614265	659	REF_STRG_1_72472_XLOC_059995	0.247114578338476		659	REF_TRIN_9_00325_XLOC_044119	0.0850348436931077	659	REF_STRG_1_2662_XLOC_050430	0.0598544442218102
	660	REF_STRG_1_21033_XLOC_069474	0.382699927860624	660	REF_STRG_1_5023_XLOC_089040	0.247084618152562		660	REF_STRG_1_68432_XLOC_053901	0.0849889543001346	660	REF_TRIN_6_02404_XLOC_020993	0.059729208124656
	661	REF_STRG_1_32591_XLOC_099921	0.382081906008175	661	REF_STRG_1_67494_XLOC_052525	0.247036987009055		661	REF_TRIN_6_00083_XLOC_096234	0.0848094743384338	661	REF_STRG_1_86963_XLOC_083120	0.0597087733072815
	662	REF_STRG_1_104188_XLOC_000189	0.381835683858898	662	REF_TRIN_5_00484_XLOC_097893	0.24700003769488		662	COM_SPAL_1_005478_XLOC_023076	0.0846997541741271	662	REF_STRG_1_24516_XLOC_080164	0.059579443854762
	663	REF_STRG_1_2926_XLOC_054840	0.381775786337157	663	REF_STRG_1_72626_XLOC_060242	0.246883172940937		663	REF_STRG_1_52117_XLOC_030711	0.0844133477906589	663	COM_SPAL_1_006427_XLOC_026069	0.0594375273776641
	664	COM_SPAL_1_015288_XLOC_053257	0.381652869434301	664	REF_TRIN_2_03770_XLOC_115327	0.2467442280439		664	REF_TRIN_16_00256_XLOC_101701	0.0843112804195274	664	REF_STRG_1_44976_XLOC_019770	0.0593598694853801
	665	COM_SPAL_1_020075_XLOC_068446	0.381629217235563	665	REF_STRG_1_45392_XLOC_020471	0.246598695209921		665	REF_STRG_1_73751_XLOC_061887	0.0841693862049914	665	REF_STRG_1_47265_XLOC_023411	0.0593099276684335
	666	REF_TRIN_16_03144_XLOC_007777	0.381292418589441	666	REF_TRIN_7_01859_XLOC_021017	0.245723236387684		666	REF_STRG_1_81040_XLOC_073447	0.0841083172053431	666	REF_STRG_1_82719_XLOC_076248	0.0591920821232291
	667	REF_STRG_1_21246_XLOC_070235	0.381231536956832	667	REF_STRG_1_43575_XLOC_017358	0.245341742228314		667	COM_SPAL_1_026986_XLOC_090860	0.0839718199254125	667	REF_STRG_1_72921_XLOC_060643	0.0590335405129018
	668	COM_SPAL_1_013854_XLOC_048874	0.380784825179381	668	REF_STRG_1_6038_XLOC_099754	0.245277516182639		668	REF_STRG_1_46332_XLOC_021969	0.0839454781383053	668	REF_STRG_1_11878_XLOC_034069	0.0589869770825786
	669	REF_STRG_1_33600_XLOC_102036	0.380633225230965	669	REF_STRG_1_66859_XLOC_051620	0.245123967558449		669	REF_STRG_1_14776_XLOC_046178	0.0838405828580536	669	REF_TRIN_2_03187_XLOC_035600	0.0589124366091964
	670	REF_TRIN_4_02142_XLOC_102153	0.379812064390859	670	REF_TRIN_16_01047_XLOC_090921	0.245103424628092		670	REF_STRG_1_7321_XLOC_110985	0.0837161890387881	670	REF_TRIN_16_03037_XLOC_009055	0.0589054148659865
	671	REF_STRG_1_15989_XLOC_051090	0.379574237872752	671	REF_STRG_1_34076_XLOC_103033	0.244984793774395		671	REF_TRIN_16_03316_XLOC_068220	0.0835400678306065	671	REF_STRG_1_72920_XLOC_060642	0.0588512899950497
	672	REF_TRIN_13_01907_XLOC_034716	0.379200860858643	672	REF_TRIN_11_01855_XLOC_048291	0.244883238160731		672	REF_TRIN_9_02150_XLOC_094541	0.0835227206906833	672	REF_TRIN_9_00909_XLOC_050295	0.0587997108429058
	673	COM_SPAL_1_013539_XLOC_047974	0.378924399344569	673	COM_SPAL_1_026026_XLOC_087537	0.244664437086888		673	REF_STRG_1_51056_XLOC_029108	0.08346253622452	673	COM_SPAL_1_015948_XLOC_055205	0.0587357019156695
	674	REF_TRIN_1_04287_XLOC_112020	0.378168581403636	674	COM_SPAL_1_003257_XLOC_015465	0.244587184567332		674	REF_STRG_1_9654_XLOC_023397	0.0834318224290646	674	COM_SPAL_1_005471_XLOC_023058	0.0586961244919671
	675	REF_TRIN_15_03165_XLOC_022064	0.378065341993468	675	COM_SPAL_1_015412_XLOC_053582	0.244582194179652		675	REF_TRIN_16_03605_XLOC_077928	0.083328473522469	675	REF_STRG_1_29657_XLOC_093295	0.0585794408259313
	676	REF_STRG_1_27857_XLOC_089049	0.376579890981728	676	REF_TRIN_1_03409_XLOC_028452	0.244512761690157		676	REF_STRG_1_24465_XLOC_080013	0.0831709707347461	676	REF_STRG_1_21439_XLOC_070780	0.0584172329547503
	677	REF_TRIN_3_03472_XLOC_083732	0.376559264366322	677	REF_STRG_1_42473_XLOC_015428	0.244420812425148		677	REF_STRG_1_109873_XLOC_003575	0.0831258909904765	677	REF_TRIN_7_00179_XLOC_068719	0.0584073213671552
	678	REF_TRIN_10_02398_XLOC_024608	0.376253443601636	678	REF_STRG_1_90083_XLOC_088633	0.244344822141415		678	REF_STRG_1_50269_XLOC_028005	0.0830508341832507	678	COM_SPAL_1_032620_XLOC_109412	0.0583740723249152
	679	REF_TRIN_1_03585_XLOC_013009	0.376087676819166	679	REF_TRIN_10_01549_XLOC_097769	0.244261524324823		679	COM_SPAL_1_014163_XLOC_049730	0.0830330684166134	679	REF_TRIN_7_01060_XLOC_009018	0.0580888957397124
	680	REF_STRG_1_79390_XLOC_070743	0.375899514055901	680	REF_STRG_1_83134_XLOC_076886	0.244143711196565		680	COM_SPAL_1_026157_XLOC_087992	0.0828248224571181	680	REF_TRIN_8_00018_XLOC_047340	0.0580715876615414
	681	REF_STRG_1_98839_XLOC_105307	0.375822283615329	681	REF_TRIN_9_00998_XLOC_077610	0.244104950981161		681	COM_SPAL_1_029626_XLOC_099396	0.0828106711343744	681	REF_STRG_1_29411_XLOC_092717	0.0580252691012513
	682	REF_STRG_1_20863_XLOC_068969	0.375618866024375	682	REF_STRG_1_41061_XLOC_013004	0.243849685695872		682	REF_STRG_1_54492_XLOC_034201	0.0827781572538067	682	REF_TRIN_6_01161_XLOC_057171	0.0579747906793857
	683	COM_SPAL_1_013431_XLOC_047657	0.375513057132795	683	REF_STRG_1_4904_XLOC_087441	0.243731788793058		683	REF_STRG_1_85072_XLOC_079993	0.0827614635572316	683	REF_STRG_1_49326_XLOC_026596	0.0579413634344987
	684	REF_STRG_1_28897_XLOC_091493	0.375036341772707	684	REF_TRIN_1_03354_XLOC_089206	0.243572420799375		684	REF_STRG_1_49226_XLOC_026433	0.0827591437478818	684	REF_STRG_1_43030_XLOC_016399	0.0578430251639327
	685	REF_STRG_1_38787_XLOC_111883	0.374773515106355	685	REF_STRG_1_42505_XLOC_015469	0.243546482984888		685	REF_STRG_1_29015_XLOC_091759	0.0827414806511259	685	REF_TRIN_6_01288_XLOC_084954	0.0578033926489812
	686	REF_STRG_1_71718_XLOC_058912	0.374640147268632	686	REF_TRIN_9_00359_XLOC_054782	0.243490325521233		686	REF_STRG_1_34067_XLOC_103008	0.0827357430659343	686	REF_STRG_1_83404_XLOC_077347	0.0575961669120318
	687	REF_TRIN_12_01417_XLOC_102654	0.374609215651629	687	REF_STRG_1_62440_XLOC_045419	0.243186901826851		687	COM_SPAL_1_019598_XLOC_066829	0.0827255640274946	687	REF_STRG_1_65687_XLOC_050023	0.0574909693195125
	688	REF_STRG_1_3413_XLOC_064264	0.374538630627607	688	REF_STRG_1_83955_XLOC_078225	0.243175377971314		688	COM_SPAL_1_014048_XLOC_049422	0.0826613368096028	688	REF_STRG_1_66188_XLOC_050719	0.0574308898003969
	689	REF_STRG_1_104956_XLOC_000564	0.37426435132517	689	COM_SPAL_1_021472_XLOC_072753	0.243048880017807		689	COM_SPAL_1_024004_XLOC_080927	0.0825552141981218	689	REF_STRG_1_73752_XLOC_061888	0.0573760848862535
	690	REF_TRIN_2_02734_XLOC_092528	0.374010614920274	690	REF_TRIN_12_03184_XLOC_042229	0.243031559759017		690	REF_STRG_1_93082_XLOC_094130	0.0825371220773532	690	REF_STRG_1_46299_XLOC_021924	0.057348150990461
	691	REF_STRG_1_98577_XLOC_010936	0.37389704514526	691	REF_TRIN_10_03275_XLOC_057776	0.243005313386831		691	REF_STRG_1_45766_XLOC_021067	0.0822077247844564	691	REF_STRG_1_30479_XLOC_095353	0.0572362828095104
	692	COM_SPAL_1_027748_XLOC_093296	0.373839559165516	692	REF_STRG_1_26834_XLOC_086312	0.242769502746685		692	REF_TRIN_2_00011_XLOC_032113	0.0821335296286476	692	REF_STRG_1_18423_XLOC_060555	0.0572188953093328
	693	REF_STRG_1_64773_XLOC_048699	0.373699872351744	693	REF_TRIN_8_01022_XLOC_053210	0.242719117604457		693	REF_TRIN_13_01575_XLOC_058902	0.0821065640051619	693	REF_STRG_1_58093_XLOC_039239	0.057190665011694
	694	REF_TRIN_15_00505_XLOC_062451	0.373268664421425	694	REF_STRG_1_9823_XLOC_024517	0.242653643313755		694	REF_STRG_1_11461_XLOC_032297	0.0819213796597949	694	REF_STRG_1_8764_XLOC_018168	0.0571822863900916
	695	REF_STRG_1_29325_XLOC_092499	0.373078035779058	695	REF_TRIN_14_00517_XLOC_013585	0.242594222192984		695	REF_STRG_1_84950_XLOC_079768	0.0817332574210539	695	COM_SPAL_1_006551_XLOC_026463	0.0570998216098476
	696	REF_STRG_1_13702_XLOC_042065	0.372277555530059	696	REF_TRIN_15_02326_XLOC_023158	0.242444112662869		696	REF_STRG_1_92494_XLOC_093065	0.0817291886255647	696	REF_STRG_1_23590_XLOC_077261	0.0570967885922885
	697	REF_STRG_1_19037_XLOC_062847	0.372262003972016	697	REF_STRG_1_55956_XLOC_036243	0.242205024230049		697	COM_SPAL_1_004349_XLOC_019335	0.0816292024694094	697	REF_TRIN_10_03039_XLOC_070569	0.0570732357888663
	698	COM_SPAL_1_000055_XLOC_000252	0.372022379339485	698	REF_STRG_1_36089_XLOC_106982	0.242190659716423		698	REF_STRG_1_79942_XLOC_071643	0.0816230238815662	698	REF_STRG_1_18932_XLOC_062410	0.0570204641365048
	699	COM_SPAL_1_025080_XLOC_084547	0.371387124214237	699	COM_SPAL_1_015029_XLOC_052497	0.242172147426758		699	REF_TRIN_2_00363_XLOC_044059	0.0815150238064638	699	REF_STRG_1_28239_XLOC_089967	0.0570043063658097
	700	COM_SPAL_1_027578_XLOC_092708	0.371189081934906	700	REF_TRIN_4_02953_XLOC_074093	0.242132173687481		700	COM_SPAL_1_011435_XLOC_041446	0.0814926032460199	700	REF_STRG_1_41921_XLOC_014506	0.0570028985775989
	701	REF_TRIN_6_00684_XLOC_095159	0.371053189963233	701	REF_STRG_1_44335_XLOC_018636	0.241869922825997		701	REF_STRG_1_83572_XLOC_077639	0.0813410329812221	701	REF_STRG_1_50675_XLOC_028590	0.0569261704668435
	702	REF_STRG_1_41876_XLOC_014457	0.370716686783998	702	REF_STRG_1_88188_XLOC_085297	0.241717823494906		702	REF_TRIN_6_02005_XLOC_114562	0.081201761087538	702	REF_TRIN_3_02383_XLOC_030355	0.0569113849437709
	703	REF_STRG_1_33706_XLOC_102273	0.369327440285986	703	REF_STRG_1_82050_XLOC_075167	0.241715579474598		703	REF_TRIN_10_02191_XLOC_102179	0.0811945110531886	703	REF_STRG_1_6613_XLOC_105110	0.0568900595016396
	704	REF_STRG_1_77097_XLOC_066996	0.369162975171436	704	REF_STRG_1_65056_XLOC_049092	0.24169772221669		704	COM_SPAL_1_020037_XLOC_068288	0.0810309325992307	704	COM_SPAL_1_014218_XLOC_049900	0.056885228331499
	705	REF_STRG_1_54314_XLOC_033950	0.3685786839505	705	REF_STRG_1_64073_XLOC_047681	0.241386802329935		705	REF_STRG_1_109790_XLOC_003507	0.0809739353914757	705	REF_STRG_1_74140_XLOC_062488	0.0568826316632976
	706	REF_STRG_1_38538_XLOC_111463	0.368295851864583	706	REF_STRG_1_4052_XLOC_074249	0.241207870462063		706	REF_STRG_1_29598_XLOC_093157	0.0806938457819145	706	REF_STRG_1_71498_XLOC_058573	0.0566614461343628
	707	REF_STRG_1_58574_XLOC_039968	0.368173116744737	707	REF_STRG_1_79748_XLOC_071300	0.240926914340442		707	COM_SPAL_1_033213_XLOC_111381	0.0802921127265174	707	REF_STRG_1_8925_XLOC_019266	0.0563221170670749
	708	REF_STRG_1_64435_XLOC_048203	0.367645679866179	708	REF_STRG_1_58795_XLOC_040255	0.240796641311807		708	REF_STRG_1_37304_XLOC_109155	0.080011566174061	708	REF_STRG_1_8205_XLOC_014234	0.0562305872818122
	709	REF_STRG_1_11738_XLOC_033517	0.367315536436215	709	REF_STRG_1_64591_XLOC_048451	0.240773658719142		709	REF_STRG_1_100204_XLOC_108138	0.0799976596400083	709	REF_STRG_1_64174_XLOC_047816	0.0560842843058205
	710	REF_STRG_1_99288_XLOC_106204	0.36726296105694	710	REF_TRIN_13_03133_XLOC_031710	0.240758344124254		710	REF_STRG_1_31061_XLOC_096603	0.0799593925301581	710	COM_SPAL_1_025628_XLOC_086351	0.056072998673238
	711	REF_TRIN_4_02924_XLOC_015464	0.367011354397335	711	REF_STRG_1_84894_XLOC_079689	0.240751018440206		711	REF_STRG_1_62345_XLOC_045249	0.0798468205965797	711	COM_SPAL_1_030917_XLOC_103588	0.0560150239355891
	712	COM_SPAL_1_031962_XLOC_107148	0.367008338376615	712	REF_STRG_1_67778_XLOC_052970	0.240310819902345		712	REF_STRG_1_79301_XLOC_070607	0.0798273301659218	712	REF_TRIN_1_02705_XLOC_053537	0.0559302192466408
	713	REF_STRG_1_43079_XLOC_016485	0.366858388259856	713	REF_STRG_1_3948_XLOC_073042	0.240066145199844		713	REF_STRG_1_103878_XLOC_013129	0.0796452056507788	713	REF_STRG_1_18332_XLOC_060187	0.055923038762909
	714	REF_STRG_1_28613_XLOC_090844	0.366582322421715	714	REF_STRG_1_7946_XLOC_115726	0.239875556688869		714	REF_STRG_1_32217_XLOC_099106	0.0795912838130226	714	COM_SPAL_1_004226_XLOC_018934	0.0559215327990673
	715	COM_SPAL_1_010723_XLOC_039256	0.366347693932408	715	REF_TRIN_5_02477_XLOC_018206	0.239868322413162		715	REF_STRG_1_11251_XLOC_031418	0.0794438828166488	715	REF_STRG_1_59708_XLOC_041480	0.0558888309938281
	716	REF_TRIN_13_02854_XLOC_096171	0.366303204255063	716	REF_TRIN_4_02182_XLOC_057404	0.239750362425359		716	REF_TRIN_8_03151_XLOC_108202	0.0792972018491375	716	REF_STRG_1_1180_XLOC_113571	0.0558834355988519
	717	REF_TRIN_4_02753_XLOC_009167	0.366092702602324	717	REF_STRG_1_78394_XLOC_069103	0.239703435098719		717	COM_SPAL_1_029813_XLOC_099883	0.0792426141820882	717	REF_TRIN_16_03064_XLOC_104715	0.0558595713284024
	718	REF_STRG_1_59575_XLOC_041271	0.365475781022186	718	COM_SPAL_1_017567_XLOC_060396	0.239539602112703		718	REF_STRG_1_109407_XLOC_003222	0.0788089323506143	718	REF_STRG_1_27168_XLOC_087156	0.0557370795446196
	719	REF_TRIN_12_02977_XLOC_014725	0.365437789228577	719	REF_STRG_1_71354_XLOC_058325	0.23945093071929		719	REF_TRIN_12_00281_XLOC_090160	0.0787793345067621	719	COM_SPAL_1_019806_XLOC_067554	0.0556376127793849
	720	COM_SPAL_1_016686_XLOC_057626	0.365405306270097	720	REF_STRG_1_3036_XLOC_057562	0.239316020698162		720	REF_STRG_1_35479_XLOC_105775	0.0787356090890305	720	COM_SPAL_1_008083_XLOC_031438	0.0554447629650175
	721	REF_STRG_1_31784_XLOC_098204	0.36513157335767	721	REF_TRIN_16_02934_XLOC_046340	0.239271797718676		721	REF_TRIN_3_00733_XLOC_040881	0.0787023150233381	721	REF_TRIN_9_01705_XLOC_087036	0.055428323550624
	722	REF_TRIN_9_00299_XLOC_008653	0.365035109218797	722	REF_STRG_1_61446_XLOC_043980	0.239261544321907		722	REF_TRIN_15_01593_XLOC_014869	0.0786938220446602	722	COM_SPAL_1_016551_XLOC_057183	0.0554180858187455
	723	COM_SPAL_1_015331_XLOC_053387	0.364965635872678	723	REF_STRG_1_3913_XLOC_072354	0.239220058192142		723	REF_STRG_1_83040_XLOC_076741	0.0786361236732569	723	REF_TRIN_6_03227_XLOC_017051	0.0553965226491771
	724	COM_SPAL_1_030589_XLOC_102491	0.364560864192025	724	REF_STRG_1_24553_XLOC_080268	0.239094799756047		724	REF_STRG_1_23956_XLOC_078364	0.0786079108013179	724	REF_STRG_1_46660_XLOC_022517	0.0553582010767831
	725	COM_SPAL_1_005499_XLOC_023148	0.364308043578187	725	REF_TRIN_2_01735_XLOC_096875	0.238975438440084		725	REF_TRIN_12_01954_XLOC_029565	0.0784720319113303	725	REF_STRG_1_25154_XLOC_081842	0.0553569332532345
	726	REF_STRG_1_74380_XLOC_062845	0.363915480581038	726	REF_STRG_1_84038_XLOC_078345	0.238969940458946		726	REF_TRIN_12_01898_XLOC_055757	0.078430143097859	726	REF_TRIN_10_03041_XLOC_070570	0.055348188798654
	727	REF_STRG_1_50048_XLOC_027669	0.363710965660937	727	REF_STRG_1_59505_XLOC_041162	0.23885790746234		727	REF_STRG_1_7031_XLOC_108722	0.0783928531645246	727	REF_STRG_1_34368_XLOC_103609	0.0553353125575018
	728	REF_STRG_1_93987_XLOC_009837	0.363693785145357	728	REF_STRG_1_55501_XLOC_035632	0.238742482715787		728	REF_STRG_1_48226_XLOC_024895	0.0781858735146106	728	COM_SPAL_1_004712_XLOC_020628	0.0553164642761871
	729	REF_STRG_1_110243_XLOC_003854	0.363578351508097	729	REF_STRG_1_4253_XLOC_077617	0.238600963290658		729	REF_STRG_1_77791_XLOC_068130	0.0781410023526307	729	COM_SPAL_1_002506_XLOC_012925	0.0553034467629611
	730	REF_STRG_1_32692_XLOC_100137	0.36353695193663	730	REF_STRG_1_8199_XLOC_014161	0.238598433314085		730	REF_STRG_1_36655_XLOC_108021	0.0779275347563034	730	COM_SPAL_1_019985_XLOC_068145	0.0552456886156181
	731	REF_STRG_1_5023_XLOC_089040	0.363272519565209	731	REF_STRG_1_38434_XLOC_111243	0.238337774638989		731	REF_TRIN_16_01788_XLOC_101429	0.0778040916297153	731	REF_STRG_1_42467_XLOC_015417	0.055192230267371
	732	REF_STRG_1_59979_XLOC_041837	0.363071790662011	732	REF_STRG_1_30242_XLOC_094805	0.238150779031655		732	REF_STRG_1_91632_XLOC_009489	0.0777784562376475	732	REF_STRG_1_20221_XLOC_066970	0.0551730315668016
	733	COM_SPAL_1_031457_XLOC_105490	0.362794122494755	733	REF_STRG_1_23279_XLOC_076455	0.238036744061001		733	REF_STRG_1_14892_XLOC_046640	0.0776369883508068	733	REF_TRIN_2_02121_XLOC_072097	0.0550401809159132
	734	REF_TRIN_13_00079_XLOC_070954	0.362764846027313	734	COM_SPAL_1_015237_XLOC_053121	0.237783851953336		734	COM_SPAL_1_023645_XLOC_079776	0.0775181685145224	734	REF_STRG_1_39530_XLOC_113137	0.0549879927030746
	735	REF_STRG_1_10680_XLOC_029110	0.362761027975005	735	REF_STRG_1_22450_XLOC_073929	0.237729252173255		735	REF_STRG_1_107704_XLOC_002063	0.0774479500064628	735	REF_STRG_1_5077_XLOC_089467	0.0549375032598961
	736	REF_STRG_1_48657_XLOC_025582	0.362701359037515	736	REF_STRG_1_22122_XLOC_072991	0.237570486820296		736	REF_TRIN_1_00967_XLOC_084037	0.0773788290285097	736	REF_STRG_1_8926_XLOC_019267	0.0549366033233271
	737	REF_STRG_1_66000_XLOC_050458	0.36248463739777	737	COM_SPAL_1_006002_XLOC_024717	0.237183095541807		737	COM_SPAL_1_006956_XLOC_027813	0.0773677119671471	737	REF_TRIN_12_03184_XLOC_042229	0.0548103827665206
	738	COM_SPAL_1_017812_XLOC_061169	0.361805313619607	738	REF_TRIN_10_00240_XLOC_063989	0.23710728610023		738	REF_STRG_1_95438_XLOC_010106	0.0772829176734856	738	REF_STRG_1_88815_XLOC_086425	0.054809233677178
	739	REF_STRG_1_79679_XLOC_071209	0.361800177750709	739	REF_TRIN_5_02036_XLOC_048189	0.236937944117981		739	REF_STRG_1_65487_XLOC_049744	0.0771822030576206	739	REF_STRG_1_68966_XLOC_054720	0.0547754891916644
	740	COM_SPAL_1_030927_XLOC_103621	0.361635087041322	740	REF_STRG_1_49085_XLOC_026221	0.236506631237406		740	COM_SPAL_1_011277_XLOC_040895	0.0771276641374333	740	REF_TRIN_3_02539_XLOC_101363	0.0546669217787115
	741	REF_STRG_1_28818_XLOC_091271	0.36124729740807	741	REF_STRG_1_81993_XLOC_075071	0.236244429675343		741	REF_TRIN_1_00649_XLOC_072477	0.0770422883756729	741	REF_TRIN_3_00663_XLOC_062682	0.0546507689855766
	742	REF_TRIN_14_03407_XLOC_079443	0.360395564945154	742	REF_STRG_1_22132_XLOC_073009	0.23622247014543		742	REF_TRIN_13_00512_XLOC_027630	0.0770038280683792	742	REF_STRG_1_21779_XLOC_071859	0.0546326610440417
	743	REF_TRIN_1_04123_XLOC_113796	0.360146453706618	743	REF_STRG_1_39789_XLOC_113593	0.236214243571916		743	REF_STRG_1_15981_XLOC_051035	0.0768968823100817	743	REF_STRG_1_29015_XLOC_091759	0.054627340899575
	744	COM_SPAL_1_028361_XLOC_095238	0.359855585061587	744	REF_STRG_1_48121_XLOC_024741	0.236205685050151		744	REF_STRG_1_27661_XLOC_088581	0.0768233323405016	744	REF_STRG_1_65595_XLOC_049913	0.0546025145886239
	745	REF_TRIN_2_01096_XLOC_038881	0.359835806299194	745	REF_STRG_1_58798_XLOC_040256	0.235911314436377		745	REF_STRG_1_41284_XLOC_013394	0.0767031715118164	745	REF_TRIN_12_00358_XLOC_088163	0.0544494804829611
	746	REF_TRIN_6_02383_XLOC_099071	0.359519575983895	746	REF_TRIN_7_00563_XLOC_060620	0.235871851349914		746	REF_TRIN_3_03548_XLOC_064686	0.07669006707268	746	REF_STRG_1_80280_XLOC_072160	0.0543911094729434
	747	REF_TRIN_3_00788_XLOC_051695	0.359350325660297	747	REF_STRG_1_64304_XLOC_048011	0.235697679778912		747	REF_TRIN_15_01106_XLOC_096142	0.0766501313761324	747	REF_TRIN_2_01904_XLOC_065150	0.0543586066653714
	748	REF_STRG_1_44012_XLOC_018143	0.359270546651303	748	COM_SPAL_1_018795_XLOC_064187	0.235692346490822		748	REF_STRG_1_37305_XLOC_109156	0.0765175075215508	748	REF_STRG_1_58462_XLOC_039824	0.0542910574674142
	749	REF_STRG_1_54644_XLOC_034449	0.358899774991864	749	REF_STRG_1_1987_XLOC_035468	0.235599408130262		749	REF_STRG_1_76562_XLOC_066122	0.0765171576371672	749	REF_STRG_1_31784_XLOC_098204	0.0540914610299701
	750	REF_STRG_1_44223_XLOC_018442	0.358743453701312	750	REF_TRIN_5_01956_XLOC_075830	0.235442400297237		750	REF_TRIN_12_02394_XLOC_039559	0.0763963982522771	750	REF_TRIN_15_02035_XLOC_112979	0.0538021055058114
	751	COM_SPAL_1_018315_XLOC_062764	0.358670618431789	751	REF_TRIN_4_00920_XLOC_061688	0.235317756917473		751	REF_STRG_1_26613_XLOC_085740	0.0763879765088751	751	REF_STRG_1_40638_XLOC_115206	0.0537306373618999
	752	REF_STRG_1_40951_XLOC_115732	0.358433558599256	752	REF_TRIN_6_01360_XLOC_055801	0.23527622736203		752	COM_SPAL_1_032099_XLOC_107635	0.0763059333727577	752	REF_STRG_1_45664_XLOC_020894	0.0536526604629349
	753	REF_TRIN_6_02424_XLOC_084177	0.358315286268964	753	REF_STRG_1_18494_XLOC_060879	0.23519554643028		753	REF_STRG_1_109857_XLOC_003563	0.0761346487901425	753	COM_SPAL_1_008658_XLOC_033213	0.0536298662302773
	754	REF_TRIN_6_01750_XLOC_033665	0.358271248671074	754	COM_SPAL_1_021850_XLOC_074076	0.234653358027354		754	REF_STRG_1_46299_XLOC_021924	0.0759109241651744	754	REF_STRG_1_59401_XLOC_041034	0.0536292276483421
	755	REF_STRG_1_79543_XLOC_071002	0.357405908930954	755	REF_STRG_1_80735_XLOC_072906	0.234568993174403		755	COM_SPAL_1_011403_XLOC_041354	0.075841724807957	755	REF_STRG_1_28538_XLOC_090699	0.053611991222568
	756	COM_SPAL_1_025475_XLOC_085815	0.357402568643184	756	REF_STRG_1_57973_XLOC_039070	0.234392969782915		756	REF_STRG_1_32622_XLOC_099998	0.0757932856482015	756	REF_TRIN_12_01858_XLOC_086792	0.0535839892838353
	757	COM_SPAL_1_029212_XLOC_098138	0.357340002552962	757	REF_STRG_1_38092_XLOC_110596	0.234287131027911		757	REF_STRG_1_53567_XLOC_032911	0.0757568350641337	757	REF_STRG_1_38982_XLOC_112193	0.0535681114097475
	758	REF_TRIN_16_04542_XLOC_037605	0.356913147453116	758	REF_STRG_1_9083_XLOC_019960	0.234228931789575		758	REF_STRG_1_89427_XLOC_087499	0.0756830117782435	758	REF_TRIN_1_00925_XLOC_105796	0.0534193806579416
	759	REF_TRIN_8_02570_XLOC_047444	0.356910059908082	759	REF_STRG_1_51778_XLOC_030229	0.234204973902327		759	REF_STRG_1_97972_XLOC_103533	0.0754467777759495	759	REF_STRG_1_72965_XLOC_060705	0.0534111893273353
	760	COM_SPAL_1_017216_XLOC_059316	0.35683567633985	760	COM_SPAL_1_010013_XLOC_037174	0.234153497526307		760	REF_STRG_1_68562_XLOC_054085	0.0754059552564406	760	COM_SPAL_1_018300_XLOC_062717	0.0533840229145103
	761	REF_STRG_1_27091_XLOC_086972	0.356792806203535	761	REF_STRG_1_56182_XLOC_036565	0.233612433371149		761	REF_STRG_1_45215_XLOC_020170	0.0753928814449789	761	REF_TRIN_1_02324_XLOC_009008	0.0533823776405387
	762	REF_STRG_1_32299_XLOC_099328	0.35665052461275	762	COM_SPAL_1_024263_XLOC_081824	0.233582194791236		762	REF_STRG_1_103517_XLOC_115162	0.0753622582692629	762	REF_TRIN_5_03843_XLOC_078300	0.0533447270957501
	763	REF_STRG_1_72236_XLOC_059667	0.355962576141055	763	REF_STRG_1_59428_XLOC_041064	0.233357137859234		763	REF_STRG_1_60073_XLOC_041983	0.0751907847574129	763	REF_STRG_1_86840_XLOC_082899	0.0532994004615142
	764	REF_STRG_1_99099_XLOC_011117	0.35581308974971	764	REF_TRIN_8_02521_XLOC_063701	0.23335618792154		764	REF_STRG_1_54445_XLOC_034144	0.0748825134993032	764	REF_STRG_1_27686_XLOC_088660	0.0532806233333024
	765	REF_STRG_1_15818_XLOC_050443	0.355766979748721	765	REF_TRIN_12_02076_XLOC_052635	0.233226228472278		765	REF_TRIN_5_02598_XLOC_060225	0.0748746934771699	765	REF_STRG_1_62099_XLOC_044884	0.0532484663529026
	766	REF_TRIN_1_02700_XLOC_098787	0.355326634662928	766	REF_TRIN_15_00707_XLOC_086243	0.233196995171164		766	REF_STRG_1_103329_XLOC_114771	0.0748440804277303	766	REF_STRG_1_51502_XLOC_029764	0.0531984049773021
	767	REF_STRG_1_18299_XLOC_059969	0.3550095811628	767	REF_STRG_1_81308_XLOC_073963	0.233132561343211		767	REF_STRG_1_60973_XLOC_043240	0.0747615051504242	767	REF_STRG_1_88597_XLOC_086046	0.0531456190115597
	768	REF_STRG_1_65532_XLOC_049806	0.354998353582959	768	REF_STRG_1_67671_XLOC_052811	0.233090480796712		768	REF_STRG_1_39312_XLOC_112787	0.0747384562493793	768	REF_TRIN_13_03106_XLOC_037504	0.0531442597901053
	769	REF_STRG_1_16877_XLOC_054809	0.35492784562863	769	REF_STRG_1_1707_XLOC_027405	0.233002429945546		769	REF_TRIN_16_03363_XLOC_045496	0.0747275898369166	769	REF_STRG_1_5080_XLOC_089463	0.0531283783324138
	770	REF_STRG_1_32838_XLOC_100473	0.354861229099871	770	REF_TRIN_12_02341_XLOC_018047	0.232985795329325		770	REF_STRG_1_83224_XLOC_077038	0.0745734960129513	770	REF_STRG_1_69805_XLOC_056009	0.0527869531154268
	771	REF_STRG_1_3036_XLOC_057562	0.3547501948138	771	REF_TRIN_3_02539_XLOC_101363	0.232914318926146		771	REF_TRIN_16_03172_XLOC_012860	0.0744474365362537	771	REF_STRG_1_82616_XLOC_076048	0.0527831969400374
	772	COM_SPAL_1_022527_XLOC_076293	0.354322135511691	772	REF_TRIN_1_03309_XLOC_035790	0.232908732717163		772	REF_STRG_1_15204_XLOC_048031	0.0743979630480298	772	COM_SPAL_1_016057_XLOC_055551	0.0526911309064365
	773	REF_TRIN_3_02389_XLOC_085702	0.353885804684611	773	REF_TRIN_1_02447_XLOC_066662	0.232895095202634		773	REF_TRIN_6_03161_XLOC_004447	0.0743952134056995	773	REF_TRIN_1_03390_XLOC_070347	0.052689956193198
	774	REF_STRG_1_77088_XLOC_066976	0.353523994709799	774	REF_STRG_1_93523_XLOC_094992	0.232889836381422		774	COM_SPAL_1_025094_XLOC_084612	0.07433872530937	774	REF_STRG_1_47919_XLOC_024409	0.0526863221517492
	775	REF_STRG_1_84641_XLOC_079284	0.353288867639886	775	REF_TRIN_5_00740_XLOC_037383	0.23279114666535		775	REF_TRIN_2_01245_XLOC_064090	0.0742005628292424	775	REF_STRG_1_48769_XLOC_025776	0.0526760154060331
	776	COM_SPAL_1_015779_XLOC_054680	0.353182988601516	776	REF_STRG_1_93944_XLOC_095796	0.232741470252506		776	REF_TRIN_5_01439_XLOC_085800	0.0740217483710641	776	REF_STRG_1_51488_XLOC_029753	0.0526109094430212
	777	REF_STRG_1_52467_XLOC_031247	0.352601214641009	777	REF_STRG_1_35392_XLOC_105582	0.232713831716592		777	REF_STRG_1_42004_XLOC_014655	0.0733745938144695	777	COM_SPAL_1_006588_XLOC_026611	0.0525618530269913
	778	COM_SPAL_1_025351_XLOC_085411	0.352085616884288	778	REF_STRG_1_71718_XLOC_058912	0.232699082650526		778	COM_SPAL_1_016247_XLOC_056168	0.0733370883039892	778	REF_STRG_1_12362_XLOC_036145	0.0525602167961641
	779	REF_STRG_1_26992_XLOC_086650	0.35194386486645	779	REF_STRG_1_38093_XLOC_110597	0.232585786283022		779	REF_STRG_1_74619_XLOC_063250	0.0733288599765277	779	REF_STRG_1_55708_XLOC_035914	0.0525211892149906
	780	COM_SPAL_1_022233_XLOC_075306	0.351869919804901	780	REF_STRG_1_43936_XLOC_018027	0.232503656712063		780	REF_STRG_1_78137_XLOC_068675	0.0732209316035493	780	COM_SPAL_1_014711_XLOC_051433	0.0525169247483279
	781	REF_STRG_1_13045_XLOC_038989	0.351635706400889	781	REF_STRG_1_67506_XLOC_052554	0.232489199697066		781	REF_TRIN_6_01688_XLOC_090083	0.0731883201319532	781	COM_SPAL_1_014508_XLOC_050831	0.0524512999373917
	782	REF_STRG_1_107307_XLOC_001799	0.35078492441189	782	REF_STRG_1_75753_XLOC_064935	0.232319412021788		782	REF_STRG_1_75019_XLOC_063846	0.0730340383526035	782	COM_SPAL_1_016789_XLOC_057978	0.052442107168293
	783	REF_STRG_1_79064_XLOC_070202	0.350711945844531	783	REF_STRG_1_72283_XLOC_059741	0.232243377777046		783	REF_STRG_1_27578_XLOC_088329	0.0729789066840915	783	REF_STRG_1_24208_XLOC_079267	0.0522535065251681
	784	REF_TRIN_9_02399_XLOC_115764	0.350571821030862	784	REF_STRG_1_22089_XLOC_072908	0.232087271453027		784	REF_TRIN_9_03094_XLOC_075819	0.0728292018841146	784	REF_STRG_1_35615_XLOC_106024	0.052205677443175
	785	REF_STRG_1_6860_XLOC_107295	0.349725255828798	785	REF_STRG_1_44551_XLOC_018987	0.232042499690867		785	REF_STRG_1_51317_XLOC_029498	0.0728207664577243	785	REF_STRG_1_20395_XLOC_067592	0.0521922058765047
	786	COM_SPAL_1_003048_XLOC_014810	0.349708438247918	786	REF_STRG_1_36766_XLOC_108194	0.232012427667547		786	REF_STRG_1_107537_XLOC_021083	0.0727707434691456	786	REF_STRG_1_74619_XLOC_063250	0.052154475391678
	787	REF_STRG_1_14883_XLOC_046634	0.349593789754772	787	REF_TRIN_7_03031_XLOC_033672	0.23175179689307		787	REF_STRG_1_69166_XLOC_055025	0.0727593872424138	787	REF_STRG_1_53378_XLOC_032587	0.0520585520110735
	788	REF_TRIN_5_00202_XLOC_069852	0.349506325953328	788	REF_STRG_1_11832_XLOC_033924	0.231656536336257		788	REF_TRIN_10_01549_XLOC_097769	0.0726379938360058	788	REF_STRG_1_50105_XLOC_027754	0.0519140397589221
	789	COM_SPAL_1_026487_XLOC_089138	0.349299821839512	789	REF_STRG_1_9968_XLOC_025316	0.231640784154191		789	REF_STRG_1_93773_XLOC_095491	0.072468604809623	789	REF_TRIN_15_02254_XLOC_067070	0.0517806136261247
	790	COM_SPAL_1_012784_XLOC_045699	0.349119396676877	790	REF_STRG_1_71374_XLOC_058359	0.231478911080584		790	REF_STRG_1_15647_XLOC_049616	0.0722603712032902	790	REF_STRG_1_3459_XLOC_064850	0.0517091605897062
	791	REF_STRG_1_98222_XLOC_010828	0.348947755329329	791	REF_TRIN_7_02913_XLOC_111018	0.231466025040294		791	REF_TRIN_5_03103_XLOC_067885	0.0722425565176456	791	REF_STRG_1_2104_XLOC_038843	0.0516838483747074
	792	REF_STRG_1_66658_XLOC_051361	0.348867532591601	792	REF_STRG_1_38593_XLOC_111533	0.23140047589594		792	REF_STRG_1_58543_XLOC_039928	0.0720377031467505	792	REF_STRG_1_58338_XLOC_039609	0.0516435800457071
	793	COM_SPAL_1_032071_XLOC_107527	0.348722749802174	793	REF_STRG_1_74130_XLOC_062482	0.231288194966894		793	REF_STRG_1_61940_XLOC_044671	0.0720287310388746	793	REF_TRIN_5_00782_XLOC_043514	0.0515872740633443
	794	REF_TRIN_14_00585_XLOC_047546	0.348671748826893	794	REF_STRG_1_10847_XLOC_029815	0.231277709018214		794	REF_TRIN_14_00277_XLOC_086918	0.0720038895860205	794	REF_STRG_1_14267_XLOC_044210	0.0515287130647034
	795	REF_TRIN_10_03547_XLOC_076055	0.348193090226202	795	REF_STRG_1_6039_XLOC_099756	0.23123864427364		795	REF_STRG_1_12795_XLOC_038055	0.0719976782338295	795	REF_STRG_1_52418_XLOC_031186	0.051503588310007
	796	REF_STRG_1_55325_XLOC_035394	0.34795697296612	796	REF_STRG_1_22081_XLOC_072877	0.230983448466514		796	REF_STRG_1_19905_XLOC_065974	0.0719640619978092	796	REF_STRG_1_66079_XLOC_050559	0.0514451267412378
	797	REF_STRG_1_81155_XLOC_073639	0.347884768436373	797	REF_STRG_1_43927_XLOC_018015	0.2309725699639		797	REF_STRG_1_8335_XLOC_015284	0.0719196442108869	797	REF_STRG_1_2214_XLOC_040985	0.0514331825877782
	798	COM_SPAL_1_012642_XLOC_045331	0.347738356583557	798	REF_STRG_1_54786_XLOC_034634	0.230853662184727		798	COM_SPAL_1_022255_XLOC_075353	0.0718370275082211	798	COM_SPAL_1_008119_XLOC_031565	0.0514327563236183
	799	REF_TRIN_3_02036_XLOC_032374	0.347520826333593	799	REF_STRG_1_9075_XLOC_019955	0.230831856263988		799	REF_STRG_1_34417_XLOC_103739	0.0716718673326875	799	REF_STRG_1_57893_XLOC_038971	0.0513493042660941
	800	REF_STRG_1_8978_XLOC_019431	0.347207219144572	800	COM_SPAL_1_023276_XLOC_078667	0.230754890340958		800	REF_STRG_1_107677_XLOC_002046	0.0716651474937541	800	REF_STRG_1_96174_XLOC_100135	0.0513051965156318
	801	REF_STRG_1_64590_XLOC_048450	0.346627217927693	801	REF_TRIN_2_03636_XLOC_045959	0.230605373110466		801	REF_TRIN_16_04031_XLOC_033209	0.071663060448172	801	COM_SPAL_1_016840_XLOC_058124	0.0512805743704059
	802	REF_STRG_1_27461_XLOC_088028	0.346334259868843	802	REF_STRG_1_29468_XLOC_092858	0.230581254297603		802	REF_STRG_1_68532_XLOC_054060	0.0716531459885337	802	REF_STRG_1_76919_XLOC_066697	0.0512472721442735
	803	REF_STRG_1_15593_XLOC_049449	0.346298094323266	803	COM_SPAL_1_004427_XLOC_019607	0.23057174616249		803	REF_STRG_1_78776_XLOC_069710	0.0716149676812295	803	REF_STRG_1_42660_XLOC_015735	0.051193492870316
	804	REF_STRG_1_52311_XLOC_031023	0.346232891526107	804	REF_STRG_1_18737_XLOC_061757	0.230482649702284		804	REF_STRG_1_22930_XLOC_075411	0.0716023625139001	804	REF_STRG_1_58328_XLOC_039601	0.0511395668454337
	805	REF_STRG_1_58520_XLOC_039888	0.345849748228598	805	REF_TRIN_11_01797_XLOC_075918	0.230469888182196		805	REF_TRIN_16_02656_XLOC_016630	0.0715355805243446	805	REF_STRG_1_29858_XLOC_093837	0.0511230843564154
	806	REF_STRG_1_62439_XLOC_045418	0.345740528194075	806	REF_STRG_1_72823_XLOC_060505	0.230413705314659		806	REF_STRG_1_9711_XLOC_023744	0.0714677238733795	806	REF_STRG_1_65108_XLOC_049171	0.0510715635848987
	807	COM_SPAL_1_033046_XLOC_110863	0.345689116881688	807	REF_STRG_1_84860_XLOC_079621	0.230379548729392		807	REF_STRG_1_21550_XLOC_071164	0.0714553602777533	807	REF_STRG_1_79490_XLOC_070902	0.0510610784653286
	808	REF_TRIN_15_01599_XLOC_061186	0.345423407696177	808	REF_TRIN_1_00885_XLOC_096909	0.230335157680819		808	REF_STRG_1_69599_XLOC_055653	0.0714264920862992	808	COM_SPAL_1_014731_XLOC_051481	0.0510084694478076
	809	REF_STRG_1_28804_XLOC_091244	0.345350051616111	809	REF_STRG_1_33117_XLOC_101067	0.230127056627039		809	REF_STRG_1_12545_XLOC_037278	0.0713319592619579	809	REF_STRG_1_28632_XLOC_090903	0.050888983840361
	810	REF_TRIN_3_02383_XLOC_030355	0.344766897834526	810	REF_STRG_1_66658_XLOC_051361	0.230117405325226		810	REF_STRG_1_80995_XLOC_073369	0.0712898516330092	810	REF_STRG_1_35577_XLOC_105976	0.0508767296109461
	811	REF_STRG_1_46498_XLOC_022277	0.344604483805359	811	REF_STRG_1_79063_XLOC_070203	0.229803057551539		811	REF_STRG_1_46296_XLOC_021922	0.0712829150913783	811	REF_STRG_1_14693_XLOC_045859	0.050631379893726
	812	REF_TRIN_12_02281_XLOC_054983	0.344423717633433	812	REF_STRG_1_18211_XLOC_059624	0.229683282912493		812	REF_TRIN_6_01034_XLOC_024676	0.0712320439156438	812	COM_SPAL_1_015896_XLOC_055008	0.0506258843200553
	813	REF_STRG_1_12879_XLOC_038380	0.344368286612013	813	REF_STRG_1_15981_XLOC_051035	0.22964093585793		813	REF_STRG_1_71126_XLOC_057972	0.0712282673298208	813	REF_STRG_1_17933_XLOC_058571	0.0505972938817478
	814	REF_TRIN_4_02182_XLOC_057404	0.344169282532382	814	REF_TRIN_8_02906_XLOC_045982	0.22943377097653		814	REF_TRIN_11_00254_XLOC_025866	0.0712001223459547	814	REF_TRIN_6_01795_XLOC_039396	0.0505889217651986
	815	REF_STRG_1_8574_XLOC_017015	0.343988157176295	815	REF_STRG_1_44510_XLOC_018909	0.229364981420983		815	REF_STRG_1_99713_XLOC_011307	0.0711893759912204	815	REF_STRG_1_56223_XLOC_036605	0.0505188922830755
	816	REF_STRG_1_94380_XLOC_096607	0.343827504621755	816	REF_STRG_1_9383_XLOC_021750	0.229338691621252		816	REF_STRG_1_19697_XLOC_065231	0.0711661716674605	816	REF_TRIN_14_03293_XLOC_110616	0.0504935311304019
	817	REF_STRG_1_102530_XLOC_113022	0.343629003832603	817	REF_STRG_1_29220_XLOC_092296	0.229201349128897		817	REF_STRG_1_84341_XLOC_078808	0.0710987569149903	817	REF_STRG_1_81363_XLOC_074079	0.0504309247186012
	818	REF_TRIN_2_01524_XLOC_105917	0.343614454885177	818	REF_STRG_1_1734_XLOC_028286	0.22914611075328		818	COM_SPAL_1_014711_XLOC_051433	0.0709314225079792	818	REF_STRG_1_32000_XLOC_098678	0.050392834977093
	819	REF_STRG_1_55708_XLOC_035914	0.34355766243209	819	REF_STRG_1_38314_XLOC_111017	0.229137143431059		819	REF_TRIN_10_03041_XLOC_070570	0.0706754710533092	819	REF_TRIN_2_03999_XLOC_027962	0.0503688585095492
	820	REF_STRG_1_83606_XLOC_077678	0.343404265668867	820	REF_STRG_1_93730_XLOC_095386	0.229126562881549		820	REF_STRG_1_101278_XLOC_110426	0.0706358679506018	820	REF_STRG_1_43668_XLOC_017522	0.0501655586634147
	821	REF_TRIN_10_03489_XLOC_103064	0.343384771059955	821	REF_STRG_1_62009_XLOC_044776	0.229087433920696		821	COM_SPAL_1_019871_XLOC_067747	0.0706300529646558	821	REF_STRG_1_30698_XLOC_095823	0.0500594490414591
	822	REF_STRG_1_97258_XLOC_010564	0.342757523241624	822	REF_STRG_1_77966_XLOC_068422	0.228864739513886		822	REF_STRG_1_100967_XLOC_011723	0.0705550675859088	822	COM_SPAL_1_002973_XLOC_014512	0.0500476889444689
	823	COM_SPAL_1_012322_XLOC_044203	0.342580260945879	823	REF_STRG_1_18231_XLOC_059720	0.228782890095301		823	REF_TRIN_9_02232_XLOC_013723	0.0705192758480715	823	REF_STRG_1_23492_XLOC_077043	0.0500237717323375
	824	COM_SPAL_1_032304_XLOC_108296	0.342537826064925	824	COM_SPAL_1_019772_XLOC_067448	0.228719604320779		824	REF_STRG_1_83543_XLOC_077582	0.0703186786332101	824	REF_STRG_1_36988_XLOC_108567	0.0500190890090203
	825	REF_STRG_1_25117_XLOC_081755	0.342510116321461	825	REF_STRG_1_25378_XLOC_082473	0.228613529506731		825	REF_TRIN_13_00016_XLOC_067114	0.0702969091842165	825	COM_SPAL_1_032525_XLOC_109113	0.0499846216284224
	826	COM_SPAL_1_029001_XLOC_097478	0.34203105030474	826	REF_STRG_1_76280_XLOC_065692	0.228607249557508		826	REF_STRG_1_40656_XLOC_115242	0.0700757915847705	826	REF_STRG_1_67674_XLOC_052820	0.0499812862112884
	827	REF_STRG_1_29127_XLOC_092075	0.342027500491791	827	REF_STRG_1_6860_XLOC_107295	0.228556558110388		827	REF_TRIN_2_00078_XLOC_062174	0.0700176341468715	827	REF_TRIN_7_01213_XLOC_070069	0.0499460869003159
	828	REF_STRG_1_6212_XLOC_101594	0.342023996709221	828	REF_STRG_1_79914_XLOC_071600	0.228354089373049		828	REF_STRG_1_47934_XLOC_024415	0.0700158601909208	828	REF_STRG_1_63373_XLOC_046713	0.0499405368386053
	829	COM_SPAL_1_005426_XLOC_022904	0.341778911980271	829	REF_STRG_1_73225_XLOC_061099	0.227906684086891		829	REF_STRG_1_3911_XLOC_072353	0.0700110841256697	829	REF_STRG_1_31770_XLOC_098164	0.0499227844704219
	830	REF_STRG_1_13018_XLOC_038880	0.341635253762085	830	REF_STRG_1_46509_XLOC_022290	0.227821825860699		830	REF_STRG_1_27448_XLOC_087985	0.0700079818914089	830	COM_SPAL_1_013295_XLOC_047192	0.0498703762095001
	831	REF_TRIN_4_00606_XLOC_045102	0.341558838200059	831	REF_TRIN_10_02948_XLOC_067459	0.22769657604133		831	REF_TRIN_10_03540_XLOC_051795	0.0699558341059146	831	REF_TRIN_14_01614_XLOC_027306	0.0498196901053867
	832	REF_STRG_1_49817_XLOC_027326	0.341460514121234	832	REF_STRG_1_35044_XLOC_104943	0.227632901589124		832	REF_STRG_1_19196_XLOC_063359	0.0698030983706712	832	REF_STRG_1_48281_XLOC_025002	0.0498114891670207
	833	REF_STRG_1_26877_XLOC_086450	0.341315944527473	833	REF_TRIN_1_02271_XLOC_077199	0.227589470400397		833	REF_STRG_1_78183_XLOC_068755	0.0697969186701955	833	REF_TRIN_8_01159_XLOC_077580	0.0498111815603791
	834	REF_TRIN_4_01397_XLOC_043824	0.340912740859678	834	REF_STRG_1_70553_XLOC_057141	0.227551706639923		834	REF_STRG_1_106301_XLOC_018350	0.0696004315963079	834	COM_SPAL_1_005478_XLOC_023076	0.0496327859050236
	835	REF_STRG_1_76548_XLOC_066101	0.340838620018989	835	REF_STRG_1_82227_XLOC_075418	0.227407922973147		835	REF_STRG_1_31377_XLOC_097292	0.0693807447375148	835	REF_STRG_1_75818_XLOC_065019	0.0496187101005484
	836	REF_TRIN_10_01549_XLOC_097769	0.340689595486247	836	REF_STRG_1_24025_XLOC_078641	0.227202815898665		836	REF_STRG_1_68738_XLOC_054379	0.0693448899466944	836	REF_STRG_1_49893_XLOC_027431	0.0494325199790729
	837	REF_STRG_1_96711_XLOC_101148	0.340620320551319	837	REF_STRG_1_80457_XLOC_072473	0.227112865901113		837	REF_STRG_1_88866_XLOC_086527	0.0692665343465096	837	COM_SPAL_1_013133_XLOC_046748	0.0494267165868825
	838	REF_STRG_1_63640_XLOC_047096	0.340371793327855	838	REF_STRG_1_33171_XLOC_101180	0.2268985066225		838	REF_TRIN_15_02486_XLOC_022709	0.0692557914638809	838	REF_TRIN_9_00063_XLOC_077070	0.0493596563526079
	839	REF_STRG_1_12203_XLOC_035454	0.340332842486247	839	REF_TRIN_1_03017_XLOC_070794	0.226711688400042		839	REF_TRIN_16_03203_XLOC_093850	0.0691528640754465	839	REF_TRIN_10_01891_XLOC_093054	0.0493256456043585
	840	REF_STRG_1_38756_XLOC_111828	0.340029419353193	840	REF_STRG_1_64985_XLOC_048987	0.226619161960225		840	REF_STRG_1_40511_XLOC_114976	0.0691016767768168	840	REF_STRG_1_32280_XLOC_099257	0.049289448188054
	841	REF_STRG_1_31783_XLOC_098203	0.340018995101203	841	REF_STRG_1_71992_XLOC_059314	0.226482003786238		841	COM_SPAL_1_030534_XLOC_102309	0.0689030876138192	841	REF_STRG_1_20860_XLOC_068949	0.0492534602191781
	842	REF_STRG_1_26466_XLOC_085375	0.339851850294207	842	REF_STRG_1_72894_XLOC_060607	0.226438923303333		842	REF_TRIN_4_03342_XLOC_029738	0.0688275880072488	842	REF_STRG_1_37944_XLOC_110312	0.0492116614076536
	843	REF_STRG_1_28754_XLOC_091158	0.339812340598044	843	REF_STRG_1_55012_XLOC_034953	0.226290908977884		843	REF_STRG_1_33817_XLOC_102470	0.0687917269207393	843	REF_TRIN_15_02959_XLOC_096745	0.0492025449221496
	844	COM_SPAL_1_006763_XLOC_027192	0.33978133993449	844	REF_TRIN_2_03178_XLOC_111920	0.226266829904053		844	REF_TRIN_8_01118_XLOC_076834	0.0687500583917938	844	REF_STRG_1_23586_XLOC_077268	0.0491252541621289
	845	REF_STRG_1_31921_XLOC_098488	0.339758509816941	845	REF_TRIN_12_01676_XLOC_017682	0.226065032437282		845	REF_STRG_1_88130_XLOC_009171	0.0687257069027826	845	REF_STRG_1_39297_XLOC_112760	0.0490947120094598
	846	REF_TRIN_1_02271_XLOC_077199	0.339590802803553	846	REF_STRG_1_44140_XLOC_018319	0.226038370730705		846	REF_STRG_1_95407_XLOC_010105	0.0687037808146864	846	REF_TRIN_12_02660_XLOC_085738	0.0489860676775667
	847	COM_SPAL_1_007484_XLOC_029439	0.339522752161175	847	REF_STRG_1_72806_XLOC_060474	0.226035051251905		847	REF_STRG_1_67494_XLOC_052525	0.0686267421162902	847	COM_SPAL_1_033146_XLOC_111185	0.0489529558213113
	848	REF_STRG_1_43772_XLOC_017701	0.339483547994091	848	REF_STRG_1_76877_XLOC_066623	0.226005860929413		848	COM_SPAL_1_000035_XLOC_000159	0.0685728815769456	848	REF_TRIN_12_03362_XLOC_067655	0.0489383393540187
	849	REF_STRG_1_42451_XLOC_015389	0.339447406700488	849	COM_SPAL_1_021013_XLOC_071269	0.225911121873813		849	REF_STRG_1_41365_XLOC_013510	0.0685574300352968	849	REF_TRIN_7_03646_XLOC_040169	0.0488766634175898
	850	REF_STRG_1_77044_XLOC_066917	0.339266518198984	850	REF_TRIN_1_01577_XLOC_076972	0.225892589297956		850	COM_SPAL_1_025628_XLOC_086351	0.0685278771787532	850	REF_STRG_1_47499_XLOC_023756	0.0488466346219741
	851	REF_STRG_1_56180_XLOC_036559	0.339110493142235	851	REF_STRG_1_56195_XLOC_036569	0.225703470781442		851	REF_STRG_1_81601_XLOC_074483	0.0684960881249374	851	REF_STRG_1_74946_XLOC_063755	0.0488154436617382
	852	COM_SPAL_1_011048_XLOC_040193	0.338990026289486	852	REF_STRG_1_10690_XLOC_029146	0.225656332779291		852	REF_STRG_1_59802_XLOC_041596	0.0684937023822347	852	REF_STRG_1_5472_XLOC_094055	0.0487917521916731
	853	REF_STRG_1_4297_XLOC_078433	0.338856527203568	853	REF_STRG_1_24299_XLOC_079576	0.225045262670859		853	REF_TRIN_4_00541_XLOC_062378	0.0684486668710396	853	REF_STRG_1_100316_XLOC_011509	0.0485820251281643
	854	REF_TRIN_15_00087_XLOC_084455	0.338741039665183	854	REF_STRG_1_81372_XLOC_074095	0.224950798464217		854	REF_STRG_1_94614_XLOC_009959	0.0684391793934354	854	REF_STRG_1_5891_XLOC_098343	0.0485645903256445
	855	REF_STRG_1_87711_XLOC_084414	0.338045678056368	855	REF_STRG_1_91356_XLOC_091025	0.224715856859364		855	REF_STRG_1_103192_XLOC_012625	0.0683916678350207	855	REF_STRG_1_29294_XLOC_092438	0.0485544535897415
	856	REF_TRIN_8_03228_XLOC_029311	0.337969382491904	856	REF_TRIN_6_00855_XLOC_068028	0.224594938368131		856	REF_STRG_1_103211_XLOC_114483	0.0683680423485122	856	REF_STRG_1_29143_XLOC_092108	0.0484972582529945
	857	REF_STRG_1_65140_XLOC_049239	0.337966414910722	857	REF_STRG_1_77719_XLOC_068027	0.224353880575816		857	REF_STRG_1_50345_XLOC_028101	0.0683275502029895	857	REF_STRG_1_24083_XLOC_078872	0.0484897934007035
	858	REF_STRG_1_36175_XLOC_107134	0.337521424505382	858	COM_SPAL_1_011788_XLOC_042581	0.224345646438637		858	REF_STRG_1_103106_XLOC_012591	0.0683076789780614	858	REF_STRG_1_46298_XLOC_021923	0.0484867377219596
	859	REF_STRG_1_75148_XLOC_064016	0.337320575453078	859	REF_STRG_1_33389_XLOC_101638	0.224226119875907		859	REF_TRIN_3_03546_XLOC_060572	0.0682805745733519	859	REF_TRIN_5_00223_XLOC_050628	0.048462462645787
	860	REF_STRG_1_51700_XLOC_030103	0.337307984131792	860	REF_TRIN_1_03834_XLOC_018088	0.224223039624702		860	REF_TRIN_1_00569_XLOC_030252	0.0681271084440505	860	REF_TRIN_14_01716_XLOC_062101	0.0484111793793137
	861	REF_STRG_1_69367_XLOC_055290	0.337296832678605	861	REF_STRG_1_33716_XLOC_102287	0.224210102183767		861	REF_STRG_1_111055_XLOC_029584	0.0681010714301744	861	REF_STRG_1_29249_XLOC_092333	0.0484040233426715
	862	REF_TRIN_15_01603_XLOC_105000	0.337119848103123	862	REF_TRIN_6_00595_XLOC_072067	0.224009474200693		862	REF_STRG_1_97291_XLOC_102256	0.0680819122751914	862	REF_STRG_1_76548_XLOC_066101	0.0483885436434935
	863	COM_SPAL_1_024207_XLOC_081628	0.337006227223488	863	COM_SPAL_1_012885_XLOC_046043	0.223990591490834		863	REF_STRG_1_5080_XLOC_089463	0.068048363718456	863	REF_STRG_1_7432_XLOC_111799	0.048378173324882
	864	REF_STRG_1_47578_XLOC_023866	0.336973963787646	864	REF_STRG_1_25449_XLOC_082719	0.223981926236012		864	REF_TRIN_6_01849_XLOC_085598	0.0680295323120371	864	REF_STRG_1_7437_XLOC_111846	0.0483526069123407
	865	REF_TRIN_14_02770_XLOC_012151	0.336940507744514	865	REF_STRG_1_67913_XLOC_053143	0.22384539221895		865	REF_STRG_1_54390_XLOC_034074	0.0679962113204215	865	COM_SPAL_1_034526_XLOC_115747	0.0483085732297128
	866	REF_STRG_1_63410_XLOC_046750	0.336561360563277	866	REF_STRG_1_7881_XLOC_115144	0.223835205270615		866	REF_STRG_1_25213_XLOC_082036	0.0679306989671016	866	REF_STRG_1_6038_XLOC_099754	0.0482801880784218
	867	REF_STRG_1_52548_XLOC_031388	0.336470140893943	867	REF_STRG_1_28544_XLOC_090717	0.223693484735681		867	REF_STRG_1_52462_XLOC_031236	0.0677550673856297	867	REF_STRG_1_96271_XLOC_100297	0.0482724494230179
	868	REF_STRG_1_71900_XLOC_059195	0.336409331240275	868	REF_STRG_1_34476_XLOC_103830	0.223660458819438		868	REF_STRG_1_71588_XLOC_058737	0.0676921153412217	868	REF_STRG_1_65339_XLOC_049533	0.0482619040541317
	869	REF_STRG_1_41112_XLOC_013096	0.336408925127948	869	COM_SPAL_1_025933_XLOC_087293	0.223501808737586		869	COM_SPAL_1_007823_XLOC_030624	0.06745886931825	869	REF_TRIN_14_02561_XLOC_069394	0.048216522227428
	870	REF_STRG_1_75712_XLOC_064871	0.33624640318991	870	COM_SPAL_1_026208_XLOC_088180	0.223436137516455		870	REF_STRG_1_12892_XLOC_038418	0.0673767337128962	870	REF_STRG_1_80499_XLOC_072541	0.0481152100799797
	871	REF_STRG_1_102194_XLOC_112334	0.335917313282166	871	REF_TRIN_13_02382_XLOC_046480	0.223343732284331		871	COM_SPAL_1_030497_XLOC_102215	0.0673493488662616	871	REF_STRG_1_14369_XLOC_044700	0.0480680534894538
	872	REF_STRG_1_60851_XLOC_043050	0.335144412116222	872	REF_STRG_1_19393_XLOC_064102	0.223329119026403		872	REF_STRG_1_53653_XLOC_033020	0.0673398615776547	872	REF_TRIN_2_02285_XLOC_066590	0.0480269686583837
	873	REF_TRIN_1_01639_XLOC_115367	0.334916228060637	873	REF_TRIN_7_01755_XLOC_099789	0.223098255543857		873	REF_STRG_1_91733_XLOC_091712	0.0672876495580453	873	REF_STRG_1_54238_XLOC_033850	0.0480231456823439
	874	COM_SPAL_1_026260_XLOC_088305	0.334648009905107	874	REF_STRG_1_68616_XLOC_054170	0.223086966520063		874	REF_TRIN_6_03038_XLOC_070516	0.0671450221521129	874	REF_STRG_1_90174_XLOC_088799	0.0479985529013983
	875	REF_TRIN_12_03225_XLOC_035398	0.334184891655029	875	REF_TRIN_4_02844_XLOC_068830	0.222994446083249		875	REF_STRG_1_18892_XLOC_062275	0.0671374486154641	875	REF_STRG_1_45358_XLOC_020415	0.0479359795995664
	876	REF_STRG_1_33490_XLOC_101839	0.334059872528816	876	REF_STRG_1_63463_XLOC_046839	0.222717195819156		876	REF_STRG_1_90571_XLOC_089530	0.0670012053686464	876	REF_STRG_1_86214_XLOC_081902	0.0479210705796191
	877	REF_TRIN_1_00722_XLOC_004110	0.334040856911247	877	REF_STRG_1_34384_XLOC_103623	0.222677176306535		877	COM_SPAL_1_013387_XLOC_047512	0.066973462280373	877	REF_STRG_1_78414_XLOC_069140	0.0479039226020864
	878	REF_STRG_1_79924_XLOC_071613	0.33370761531652	878	REF_STRG_1_78469_XLOC_069224	0.22265234559386		878	REF_TRIN_16_00726_XLOC_026265	0.0668512130489988	878	REF_TRIN_12_02778_XLOC_068456	0.0478921802656459
	879	REF_STRG_1_1804_XLOC_030804	0.333645327085433	879	COM_SPAL_1_008451_XLOC_032543	0.22264759566229		879	REF_TRIN_16_01732_XLOC_069711	0.0668022914817047	879	REF_STRG_1_83533_XLOC_077561	0.0478547450871159
	880	COM_SPAL_1_012454_XLOC_044673	0.33292357201435	880	REF_STRG_1_31543_XLOC_097671	0.222643088394099		880	REF_STRG_1_91611_XLOC_091505	0.0667781611871982	880	REF_STRG_1_72068_XLOC_059427	0.0477915217039539
	881	REF_STRG_1_40831_XLOC_115520	0.332717274673998	881	REF_STRG_1_81444_XLOC_074222	0.222537271436983		881	REF_STRG_1_5564_XLOC_094816	0.0667688662529405	881	REF_STRG_1_2935_XLOC_055013	0.0477493872137515
	882	REF_STRG_1_31376_XLOC_097291	0.332709576761396	882	COM_SPAL_1_003760_XLOC_017212	0.222526873766999		882	REF_TRIN_7_02368_XLOC_060502	0.0666863095297947	882	REF_STRG_1_87749_XLOC_084492	0.0476553595208121
	883	COM_SPAL_1_006971_XLOC_027846	0.332606539608884	883	REF_TRIN_1_00481_XLOC_024630	0.222488496365792		883	REF_TRIN_1_00510_XLOC_024632	0.0666756124545752	883	REF_STRG_1_15710_XLOC_049965	0.047650380092913
	884	COM_SPAL_1_010189_XLOC_037672	0.332393275467776	884	REF_STRG_1_77398_XLOC_008608	0.222434250052833		884	REF_STRG_1_51489_XLOC_029754	0.0666614397766207	884	REF_STRG_1_71612_XLOC_058767	0.0475961417906152
	885	REF_STRG_1_3326_XLOC_062779	0.332239265965956	885	COM_SPAL_1_032351_XLOC_108457	0.222375329781584		885	REF_STRG_1_79202_XLOC_070450	0.0666355083635694	885	REF_TRIN_9_03055_XLOC_112675	0.0475754369396427
	886	REF_STRG_1_71872_XLOC_059153	0.331891776102206	886	REF_TRIN_1_03671_XLOC_050147	0.222360629766809		886	REF_TRIN_16_01401_XLOC_029673	0.0665883166186129	886	COM_SPAL_1_012425_XLOC_044589	0.0475265178618734
	887	REF_STRG_1_85615_XLOC_080925	0.331719878924959	887	REF_STRG_1_12058_XLOC_034830	0.22222884153503		887	REF_STRG_1_75764_XLOC_064952	0.0665875299285391	887	REF_STRG_1_88631_XLOC_086132	0.0475222500389402
	888	REF_STRG_1_79181_XLOC_070412	0.331638794339733	888	REF_STRG_1_39388_XLOC_112890	0.222056986990352		888	REF_STRG_1_40170_XLOC_114333	0.0665503417665592	888	REF_STRG_1_34023_XLOC_102921	0.047516841022728
	889	REF_STRG_1_83713_XLOC_077853	0.33160412600187	889	REF_STRG_1_30751_XLOC_095942	0.221946789183799		889	REF_STRG_1_83629_XLOC_077716	0.0664683670520322	889	REF_STRG_1_9557_XLOC_022917	0.0475031687552832
	890	REF_STRG_1_41301_XLOC_013417	0.331559732888973	890	COM_SPAL_1_006441_XLOC_026129	0.22186773842635		890	REF_TRIN_10_00413_XLOC_086978	0.0663340197729249	890	REF_STRG_1_48597_XLOC_025503	0.0475013447690401
	891	REF_STRG_1_95799_XLOC_099372	0.331267636246971	891	REF_STRG_1_82246_XLOC_075454	0.221858708885297		891	REF_STRG_1_12546_XLOC_037279	0.0663055180927061	891	REF_TRIN_8_02981_XLOC_025219	0.0473992588068136
	892	REF_STRG_1_3425_XLOC_064576	0.33094424133783	892	REF_TRIN_3_02036_XLOC_032374	0.221810737201956		892	REF_STRG_1_16172_XLOC_052010	0.0662880283097622	892	COM_SPAL_1_016065_XLOC_055574	0.0473760060511833
	893	REF_STRG_1_68738_XLOC_054379	0.330674530804045	893	REF_TRIN_16_01230_XLOC_038638	0.221788373492596		893	REF_STRG_1_74251_XLOC_062672	0.066251361835969	893	COM_SPAL_1_032339_XLOC_108415	0.0473478560839065
	894	REF_STRG_1_14395_XLOC_044832	0.330532394076074	894	REF_STRG_1_42022_XLOC_014694	0.22177488970645		894	COM_SPAL_1_003327_XLOC_015719	0.0662116683505182	894	REF_STRG_1_37048_XLOC_108691	0.0472202723603348
	895	COM_SPAL_1_013992_XLOC_049257	0.330255752047039	895	REF_TRIN_7_01148_XLOC_069608	0.221742574527665		895	COM_SPAL_1_030466_XLOC_102110	0.0662112300738936	895	REF_STRG_1_2012_XLOC_036195	0.0472061250143896
	896	REF_TRIN_1_00317_XLOC_012617	0.330171442718263	896	COM_SPAL_1_015174_XLOC_052938	0.221716483622903		896	REF_STRG_1_39393_XLOC_112915	0.0661372585109481	896	REF_STRG_1_79103_XLOC_070271	0.0471810664717245
	897	REF_STRG_1_8925_XLOC_019266	0.3300572877426	897	COM_SPAL_1_014942_XLOC_052233	0.221713484962066		897	REF_STRG_1_87148_XLOC_083426	0.0660654232734777	897	REF_STRG_1_76544_XLOC_066099	0.0471178129826782
	898	REF_STRG_1_78500_XLOC_069275	0.329990170584417	898	REF_TRIN_7_00383_XLOC_063628	0.221597569963695		898	REF_STRG_1_24032_XLOC_078681	0.0659639747758012	898	REF_STRG_1_77793_XLOC_068131	0.0469951897248263
	899	COM_SPAL_1_021116_XLOC_071607	0.329665309786698	899	REF_STRG_1_29041_XLOC_091814	0.221506449928019		899	REF_STRG_1_85649_XLOC_080979	0.0659568398467025	899	REF_STRG_1_49529_XLOC_026880	0.0469905783723543
	900	COM_SPAL_1_014403_XLOC_050479	0.329560998920398	900	REF_TRIN_5_02928_XLOC_018051	0.221355261359637		900	REF_TRIN_11_03493_XLOC_049583	0.0659211538847026	900	REF_STRG_1_85233_XLOC_008927	0.0469830204268395
	901	REF_STRG_1_8252_XLOC_014563	0.329263954470184	901	REF_STRG_1_48106_XLOC_024716	0.221322683308107		901	REF_STRG_1_94567_XLOC_009944	0.0657280473088253	901	REF_TRIN_16_03224_XLOC_042184	0.0469758366540565
	902	REF_STRG_1_59961_XLOC_041816	0.328983521599884	902	REF_TRIN_2_03249_XLOC_019671	0.221272754753432		902	REF_TRIN_7_03237_XLOC_027395	0.0656890717076811	902	COM_SPAL_1_013598_XLOC_048131	0.0469693012563446
	903	REF_STRG_1_77238_XLOC_067202	0.328789795459125	903	COM_SPAL_1_014378_XLOC_050411	0.221267815482917		903	REF_STRG_1_72065_XLOC_059429	0.0656462250798954	903	REF_STRG_1_60589_XLOC_042707	0.0469400626838766
	904	REF_STRG_1_63136_XLOC_046355	0.328784939387584	904	REF_STRG_1_79064_XLOC_070202	0.221119215051336		904	REF_STRG_1_59061_XLOC_040619	0.0656358497668197	904	REF_STRG_1_11419_XLOC_032111	0.0469228255825829
	905	COM_SPAL_1_030170_XLOC_101109	0.328697926711467	905	COM_SPAL_1_016154_XLOC_055852	0.22094041678154		905	COM_SPAL_1_019046_XLOC_065025	0.0656049170532271	905	COM_SPAL_1_009896_XLOC_036804	0.0468837588682872
	906	COM_SPAL_1_014306_XLOC_050161	0.32857955301611	906	REF_TRIN_5_00202_XLOC_069852	0.220762577055368		906	REF_STRG_1_17957_XLOC_058619	0.0654863448103946	906	REF_STRG_1_68486_XLOC_053981	0.0468359431764076
	907	REF_STRG_1_92199_XLOC_009573	0.328449374690428	907	REF_STRG_1_30121_XLOC_094554	0.220596571595069		907	REF_STRG_1_17821_XLOC_058183	0.065388541153873	907	REF_STRG_1_77686_XLOC_067981	0.0468194590559616
	908	REF_STRG_1_88432_XLOC_085677	0.328264738336335	908	REF_STRG_1_2954_XLOC_055857	0.220383293862446		908	REF_STRG_1_109144_XLOC_003048	0.0653692804593128	908	REF_STRG_1_52072_XLOC_030648	0.0468051040987084
	909	REF_STRG_1_35936_XLOC_106693	0.328226039856907	909	REF_STRG_1_46300_XLOC_021925	0.220054904897147		909	COM_SPAL_1_033146_XLOC_111185	0.0652744232588214	909	REF_STRG_1_25378_XLOC_082473	0.0467485616397499
	910	REF_TRIN_14_00172_XLOC_004591	0.328205410607051	910	REF_STRG_1_31623_XLOC_097798	0.219824288284732		910	REF_STRG_1_36371_XLOC_107493	0.0652512640789857	910	REF_STRG_1_68161_XLOC_053474	0.0467075656385222
	911	REF_STRG_1_100345_XLOC_108460	0.328032447188531	911	REF_STRG_1_63395_XLOC_046742	0.219823516044526		911	REF_STRG_1_75041_XLOC_063867	0.0652221781459171	911	REF_STRG_1_23533_XLOC_077110	0.0467058137323048
	912	COM_SPAL_1_020266_XLOC_068979	0.327836714087287	912	REF_STRG_1_72625_XLOC_060241	0.219822584496992		912	COM_SPAL_1_012822_XLOC_045826	0.0650770039267675	912	REF_STRG_1_4222_XLOC_077355	0.0466101002630711
	913	REF_STRG_1_58000_XLOC_039113	0.327745079568116	913	REF_STRG_1_76652_XLOC_066274	0.21979729181196		913	REF_TRIN_10_01255_XLOC_101457	0.0650734226695255	913	REF_STRG_1_19461_XLOC_064440	0.046475123214172
	914	REF_STRG_1_21669_XLOC_071525	0.327501339487292	914	REF_STRG_1_29406_XLOC_092711	0.219746675553613		914	REF_STRG_1_2926_XLOC_054840	0.0650312554574905	914	REF_STRG_1_64330_XLOC_048037	0.0464350204057242
	915	REF_STRG_1_31727_XLOC_098090	0.327346077142811	915	COM_SPAL_1_013397_XLOC_047553	0.219715454494179		915	REF_STRG_1_38988_XLOC_112197	0.0650222557735059	915	REF_TRIN_1_00619_XLOC_028021	0.046419863368628
	916	REF_STRG_1_14977_XLOC_047026	0.327345115878232	916	REF_TRIN_1_02401_XLOC_009482	0.219621671919853		916	COM_SPAL_1_030126_XLOC_100935	0.0650094456079474	916	COM_SPAL_1_017254_XLOC_059403	0.0464091696063567
	917	REF_STRG_1_39238_XLOC_112637	0.327276757436404	917	REF_TRIN_16_03750_XLOC_087338	0.219471739131456		917	REF_STRG_1_82916_XLOC_076552	0.0648840075244891	917	REF_STRG_1_30201_XLOC_094746	0.046407055378097
	918	REF_TRIN_9_02036_XLOC_066077	0.327268092007919	918	REF_STRG_1_3082_XLOC_058173	0.219398086865633		918	REF_STRG_1_13310_XLOC_040216	0.0648709184994821	918	REF_STRG_1_63222_XLOC_046506	0.046269946111582
	919	REF_STRG_1_99908_XLOC_107454	0.326920130397334	919	REF_STRG_1_54660_XLOC_034467	0.219089677387907		919	REF_STRG_1_65267_XLOC_049424	0.0648052072082453	919	REF_TRIN_8_02963_XLOC_058943	0.046248226201547
	920	REF_STRG_1_72551_XLOC_060099	0.326831434979939	920	REF_TRIN_12_01846_XLOC_095304	0.219053217003215		920	REF_STRG_1_47178_XLOC_023257	0.0647605365034866	920	REF_STRG_1_42485_XLOC_015442	0.046236095350764
	921	REF_STRG_1_82390_XLOC_075661	0.32682735845905	921	REF_STRG_1_54005_XLOC_033501	0.219023923477271		921	REF_STRG_1_37020_XLOC_108640	0.0646457136581537	921	REF_STRG_1_54886_XLOC_034795	0.0462272885347532
	922	COM_SPAL_1_010875_XLOC_039716	0.326445754120225	922	REF_STRG_1_56317_XLOC_036731	0.218832691964423		922	REF_STRG_1_22145_XLOC_073088	0.0646449324055109	922	REF_TRIN_1_01852_XLOC_036600	0.0461651460541787
	923	REF_STRG_1_13595_XLOC_041577	0.3263342887178	923	COM_SPAL_1_026448_XLOC_089043	0.218767604594578		923	REF_STRG_1_76484_XLOC_066016	0.0645980556029631	923	REF_TRIN_8_01084_XLOC_055319	0.0461476047365908
	924	REF_STRG_1_21668_XLOC_071524	0.325657608980998	924	REF_TRIN_11_00907_XLOC_098469	0.218681745864883		924	REF_STRG_1_40053_XLOC_114091	0.0645855515705119	924	REF_TRIN_7_01973_XLOC_035349	0.0459938115236468
	925	COM_SPAL_1_022280_XLOC_075432	0.32543634861241	925	REF_TRIN_2_01804_XLOC_067616	0.218392944163933		925	REF_STRG_1_60434_XLOC_042478	0.0645527341042292	925	REF_STRG_1_58401_XLOC_039740	0.0459634512487277
	926	REF_TRIN_11_00876_XLOC_075318	0.325302967250382	926	REF_STRG_1_5619_XLOC_095407	0.2183193058816		926	REF_STRG_1_39394_XLOC_112916	0.0645414574569329	926	REF_STRG_1_51580_XLOC_029889	0.0459363730389319
	927	REF_STRG_1_23956_XLOC_078364	0.32513265617587	927	REF_STRG_1_69608_XLOC_055662	0.218186269692161		927	REF_TRIN_1_04295_XLOC_092783	0.0645356325270667	927	REF_STRG_1_62783_XLOC_045894	0.0458907187351074
	928	REF_TRIN_9_02162_XLOC_056461	0.324903495410861	928	COM_SPAL_1_010513_XLOC_038608	0.218119192923205		928	REF_STRG_1_3897_XLOC_072355	0.0644957866527734	928	REF_STRG_1_5778_XLOC_097335	0.0458105107281015
	929	REF_STRG_1_19771_XLOC_065546	0.324865332702506	929	REF_STRG_1_29254_XLOC_092359	0.217954147207831		929	REF_STRG_1_60906_XLOC_043136	0.0644803797684506	929	REF_STRG_1_76496_XLOC_066032	0.0457144791491856
	930	COM_SPAL_1_023615_XLOC_079701	0.324801060759794	930	REF_STRG_1_80673_XLOC_072833	0.217907807166086		930	REF_STRG_1_63409_XLOC_046749	0.064463880348833	930	COM_SPAL_1_004455_XLOC_019693	0.0457074083687876
	931	REF_STRG_1_21827_XLOC_072042	0.324775204979344	931	COM_SPAL_1_010918_XLOC_039855	0.217801609813392		931	REF_STRG_1_36780_XLOC_108221	0.0644026533047311	931	REF_STRG_1_22098_XLOC_072958	0.0457015312033357
	932	REF_STRG_1_94973_XLOC_010031	0.324679119635294	932	REF_STRG_1_2066_XLOC_037751	0.217718405800073		932	REF_STRG_1_84889_XLOC_079674	0.0643957163544728	932	REF_STRG_1_56270_XLOC_036655	0.0456433372858708
	933	REF_STRG_1_83147_XLOC_076918	0.324570679074247	933	COM_SPAL_1_009267_XLOC_035046	0.217601844617776		933	REF_STRG_1_77999_XLOC_068462	0.0643704186292148	933	REF_STRG_1_13158_XLOC_039513	0.0456315437251937
	934	REF_STRG_1_18673_XLOC_061476	0.324322596192566	934	COM_SPAL_1_011722_XLOC_042382	0.217589863096278		934	REF_STRG_1_30479_XLOC_095353	0.0643292511760446	934	REF_STRG_1_27448_XLOC_087985	0.0455216138174372
	935	REF_STRG_1_7415_XLOC_111700	0.324260165548773	935	REF_STRG_1_85099_XLOC_008919	0.217581683719052		935	REF_STRG_1_52437_XLOC_031206	0.0643014638586577	935	COM_SPAL_1_031050_XLOC_104117	0.0455187101791113
	936	REF_STRG_1_46735_XLOC_022627	0.324240607400873	936	REF_STRG_1_56184_XLOC_036567	0.217560728443488		936	COM_SPAL_1_033575_XLOC_112589	0.0642945086406717	936	REF_STRG_1_23857_XLOC_078070	0.0455089803393801
	937	REF_TRIN_1_04184_XLOC_057983	0.324045396612586	937	REF_TRIN_12_00109_XLOC_092865	0.217472020366272		937	REF_STRG_1_73030_XLOC_060788	0.0642816439105559	937	REF_STRG_1_28606_XLOC_090836	0.0454760389786991
	938	COM_SPAL_1_003241_XLOC_015432	0.323984721212001	938	COM_SPAL_1_026961_XLOC_090794	0.217391484934656		938	REF_STRG_1_91977_XLOC_092079	0.0642416398564024	938	REF_STRG_1_12471_XLOC_036872	0.0454305390381971
	939	REF_STRG_1_58959_XLOC_040475	0.323669491991555	939	REF_TRIN_14_01893_XLOC_029832	0.217010668944073		939	COM_SPAL_1_014981_XLOC_052334	0.0642065096965558	939	REF_STRG_1_12517_XLOC_037119	0.0454225105434036
	940	REF_TRIN_4_01944_XLOC_103443	0.323615763976964	940	REF_STRG_1_79456_XLOC_070843	0.217005742203048		940	REF_STRG_1_61186_XLOC_043559	0.0641366459376042	940	REF_STRG_1_99383_XLOC_011205	0.0453901701666464
	941	COM_SPAL_1_026197_XLOC_088145	0.32344337842177	941	REF_STRG_1_29143_XLOC_092108	0.216733081246166		941	REF_STRG_1_53206_XLOC_032353	0.0641340917534443	941	REF_TRIN_1_00991_XLOC_094034	0.0453783209976366
	942	COM_SPAL_1_029422_XLOC_098730	0.323355345615417	942	COM_SPAL_1_033100_XLOC_110988	0.216728246113276		942	REF_STRG_1_11419_XLOC_032111	0.0640959652848052	942	REF_TRIN_1_01739_XLOC_017711	0.0453550543277378
	943	REF_STRG_1_58071_XLOC_039191	0.323123772978133	943	REF_STRG_1_35935_XLOC_106692	0.216551077496167		943	REF_STRG_1_68919_XLOC_054644	0.0640752300980158	943	COM_SPAL_1_004166_XLOC_018717	0.0453138170361336
	944	COM_SPAL_1_007961_XLOC_031067	0.322409322599507	944	REF_STRG_1_85284_XLOC_080340	0.216405624467772		944	REF_TRIN_16_01374_XLOC_090418	0.0640288826832836	944	COM_SPAL_1_021465_XLOC_072714	0.0452919324179702
	945	REF_STRG_1_44220_XLOC_018439	0.322408927269265	945	REF_STRG_1_66468_XLOC_051105	0.21623281847281		945	REF_STRG_1_65643_XLOC_049962	0.0638366846773924	945	COM_SPAL_1_005389_XLOC_022762	0.0451977927122767
	946	COM_SPAL_1_016857_XLOC_058181	0.322209686645012	946	REF_STRG_1_27321_XLOC_087586	0.216229215018989		946	REF_STRG_1_31680_XLOC_097959	0.0638300131164137	946	COM_SPAL_1_007289_XLOC_028887	0.0451768470872374
	947	COM_SPAL_1_012666_XLOC_045398	0.322179649684498	947	COM_SPAL_1_009041_XLOC_034334	0.216156208460989		947	REF_STRG_1_103679_XLOC_115559	0.0638220473963676	947	COM_SPAL_1_016773_XLOC_057900	0.0451745204985414
	948	REF_TRIN_2_01443_XLOC_065755	0.321709384900349	948	REF_STRG_1_51252_XLOC_029397	0.215907725787845		948	REF_TRIN_7_01274_XLOC_039720	0.0637939563236898	948	REF_TRIN_13_00971_XLOC_070132	0.045169066379575
	949	REF_STRG_1_53345_XLOC_032539	0.321650787639646	949	COM_SPAL_1_007345_XLOC_029042	0.215790296933811		949	COM_SPAL_1_010723_XLOC_039256	0.0637577698304491	949	REF_STRG_1_30840_XLOC_096115	0.0451654926880146
	950	COM_SPAL_1_018411_XLOC_062996	0.321557963748423	950	REF_TRIN_11_01850_XLOC_036632	0.215701284290654		950	REF_STRG_1_52698_XLOC_031594	0.0637198624850573	950	REF_STRG_1_62308_XLOC_045183	0.0451531345326186
	951	REF_STRG_1_41310_XLOC_013428	0.321534507889566	951	REF_STRG_1_92410_XLOC_092931	0.215647205811585		951	REF_TRIN_1_00550_XLOC_077709	0.0636790824923364	951	REF_STRG_1_35628_XLOC_106063	0.0450980082772456
	952	REF_STRG_1_31828_XLOC_098288	0.321282320512096	952	REF_TRIN_15_01702_XLOC_073542	0.215570882319739		952	REF_STRG_1_70138_XLOC_056504	0.0636499011421267	952	REF_STRG_1_95228_XLOC_098271	0.0450649239733608
	953	COM_SPAL_1_017695_XLOC_060818	0.321256724088115	953	REF_STRG_1_38948_XLOC_112129	0.215169163442908		953	REF_STRG_1_38309_XLOC_111013	0.0636306579041532	953	REF_STRG_1_74202_XLOC_062588	0.0450425391199021
	954	REF_STRG_1_47897_XLOC_024376	0.321099322701853	954	REF_TRIN_12_03141_XLOC_108518	0.215075703947262		954	COM_SPAL_1_016413_XLOC_056721	0.0636268754572172	954	REF_STRG_1_22335_XLOC_073646	0.0450066427710274
	955	REF_STRG_1_21962_XLOC_072487	0.320811674919742	955	REF_STRG_1_40775_XLOC_115430	0.21502641945863		955	REF_TRIN_9_01854_XLOC_010471	0.0636248975127552	955	REF_STRG_1_84894_XLOC_079689	0.0449455478275161
	956	REF_STRG_1_8347_XLOC_015341	0.320788285943633	956	REF_TRIN_15_02035_XLOC_112979	0.214825171599708		956	REF_STRG_1_69831_XLOC_056053	0.0636101170434797	956	REF_TRIN_13_00985_XLOC_104673	0.044916491586612
	957	REF_STRG_1_29224_XLOC_092299	0.320568326184314	957	COM_SPAL_1_034369_XLOC_115326	0.214595821751057		957	COM_SPAL_1_012841_XLOC_045877	0.0633883266891226	957	REF_STRG_1_81147_XLOC_073632	0.0449067621198091
	958	REF_STRG_1_8355_XLOC_015458	0.320420958155781	958	REF_TRIN_2_00920_XLOC_057102	0.214461149739188		958	REF_STRG_1_92153_XLOC_092403	0.063300126732061	958	REF_STRG_1_32668_XLOC_100088	0.0449059531943144
	959	REF_STRG_1_4331_XLOC_078884	0.320342094176441	959	REF_TRIN_16_03382_XLOC_025757	0.214240715692532		959	REF_STRG_1_96511_XLOC_010363	0.0631706880990657	959	REF_STRG_1_36908_XLOC_108428	0.0448941064861239
	960	COM_SPAL_1_013300_XLOC_047221	0.32032414790639	960	REF_STRG_1_63651_XLOC_047108	0.214182610736173		960	REF_TRIN_11_03441_XLOC_050397	0.0631589184243669	960	REF_STRG_1_33973_XLOC_102841	0.044891862818097
	961	REF_STRG_1_65694_XLOC_050029	0.320111935432467	961	REF_STRG_1_55708_XLOC_035914	0.214100625131068		961	COM_SPAL_1_013527_XLOC_047927	0.0631413968520472	961	REF_STRG_1_21309_XLOC_070402	0.0448594009649844
	962	REF_STRG_1_74036_XLOC_062318	0.319833274450726	962	REF_TRIN_14_01286_XLOC_059908	0.213984219517567		962	REF_STRG_1_100937_XLOC_109713	0.0631394380382471	962	REF_STRG_1_75871_XLOC_065120	0.0448083410938087
	963	REF_TRIN_1_00751_XLOC_013500	0.319798008429194	963	REF_STRG_1_9949_XLOC_025211	0.213875987113262		963	REF_TRIN_11_01374_XLOC_061238	0.0631040046916351	963	COM_SPAL_1_009069_XLOC_034402	0.0448017828548649
	964	REF_STRG_1_12659_XLOC_037569	0.319608569117521	964	REF_STRG_1_63346_XLOC_046678	0.213679098785973		964	REF_STRG_1_62749_XLOC_045839	0.0630969447725361	964	COM_SPAL_1_020611_XLOC_070068	0.0447480123151241
	965	REF_STRG_1_47794_XLOC_024205	0.319603295290704	965	REF_TRIN_3_00286_XLOC_108727	0.213679028877396		965	REF_STRG_1_3444_XLOC_065038	0.0630637667566765	965	REF_STRG_1_2667_XLOC_050274	0.0447177176331286
	966	REF_STRG_1_24343_XLOC_079718	0.318855604356045	966	REF_STRG_1_67838_XLOC_053036	0.213639679036562		966	REF_STRG_1_80214_XLOC_072053	0.0629851110198379	966	REF_TRIN_2_01029_XLOC_028170	0.0447150087825642
	967	REF_TRIN_3_03548_XLOC_064686	0.318565032786901	967	REF_TRIN_8_02284_XLOC_087169	0.213428084227431		967	REF_STRG_1_95912_XLOC_099601	0.0629740330560176	967	COM_SPAL_1_014526_XLOC_050890	0.0446434417281419
	968	REF_STRG_1_83511_XLOC_077533	0.318306464848565	968	COM_SPAL_1_027021_XLOC_090967	0.213372391787239		968	REF_STRG_1_63869_XLOC_047398	0.0629417757840911	968	REF_STRG_1_16726_XLOC_054276	0.0446189217339035
	969	REF_TRIN_5_00817_XLOC_114363	0.318228175876712	969	REF_STRG_1_54442_XLOC_034142	0.213240674832812		969	REF_STRG_1_32690_XLOC_100130	0.0629122957697477	969	REF_STRG_1_19796_XLOC_065647	0.0445820957353108
	970	REF_STRG_1_37693_XLOC_109865	0.318102844666762	970	REF_TRIN_1_01431_XLOC_035823	0.213171771778056		970	REF_TRIN_13_02565_XLOC_029759	0.0628942498942278	970	REF_STRG_1_30113_XLOC_094539	0.0445692488156628
	971	REF_STRG_1_23100_XLOC_075895	0.318004892951362	971	REF_STRG_1_79229_XLOC_070481	0.213145638829053		971	REF_STRG_1_49042_XLOC_026149	0.0628517500114397	971	REF_STRG_1_35095_XLOC_105048	0.0445068092864562
	972	COM_SPAL_1_032358_XLOC_108497	0.317928005362503	972	REF_STRG_1_81153_XLOC_073640	0.213122089845557		972	REF_STRG_1_24264_XLOC_079463	0.0628482506701085	972	REF_STRG_1_69821_XLOC_056040	0.0445029311372188
	973	REF_STRG_1_39798_XLOC_113612	0.317774151120595	973	REF_STRG_1_67596_XLOC_052710	0.213072757685506		973	REF_STRG_1_107645_XLOC_002028	0.0627958442891814	973	REF_STRG_1_18989_XLOC_062593	0.044410486873912
	974	REF_STRG_1_41260_XLOC_013353	0.317437615777303	974	REF_STRG_1_52225_XLOC_030894	0.213038977675058		974	REF_TRIN_14_00653_XLOC_082267	0.0627662259776391	974	REF_STRG_1_73444_XLOC_061442	0.0442439836639596
	975	REF_STRG_1_97518_XLOC_102694	0.317093217171213	975	REF_STRG_1_80773_XLOC_072966	0.212967711995883		975	REF_STRG_1_10532_XLOC_028331	0.062758624008409	975	COM_SPAL_1_030327_XLOC_101660	0.0441994111451776
	976	COM_SPAL_1_026870_XLOC_090472	0.316941528616239	976	REF_STRG_1_73570_XLOC_061628	0.212806176025038		976	REF_STRG_1_1178_XLOC_113567	0.0627486051194361	976	REF_STRG_1_5227_XLOC_091367	0.0441447810488394
	977	REF_STRG_1_57539_XLOC_038490	0.3168359554896	977	REF_STRG_1_66041_XLOC_050511	0.21277536754852		977	REF_STRG_1_63018_XLOC_046208	0.0627359552397918	977	REF_TRIN_2_00690_XLOC_069763	0.0441324729244414
	978	REF_TRIN_1_01246_XLOC_030770	0.316803802228769	978	REF_STRG_1_31273_XLOC_097064	0.212763197514349		978	REF_STRG_1_28607_XLOC_090835	0.0627125598173981	978	REF_TRIN_6_02580_XLOC_026175	0.044103877059616
	979	REF_STRG_1_3562_XLOC_067309	0.316727569734196	979	REF_STRG_1_76465_XLOC_008581	0.212669845799924		979	REF_STRG_1_110332_XLOC_027701	0.0626026329212395	979	REF_STRG_1_47049_XLOC_023074	0.0440036413578422
	980	COM_SPAL_1_000127_XLOC_000528	0.316685269768439	980	REF_STRG_1_24196_XLOC_079233	0.212636468812041		980	REF_STRG_1_16094_XLOC_051646	0.0625947089891504	980	REF_TRIN_2_03997_XLOC_053273	0.0439757781535119
	981	COM_SPAL_1_022248_XLOC_075341	0.316509967864937	981	REF_STRG_1_1565_XLOC_024340	0.212391064535946		981	REF_STRG_1_87740_XLOC_084482	0.0625036736042032	981	REF_STRG_1_79375_XLOC_070714	0.0439571192331644
	982	REF_STRG_1_29918_XLOC_093975	0.316495207911565	982	REF_STRG_1_65715_XLOC_050059	0.212240296144292		982	REF_STRG_1_36930_XLOC_108471	0.0624546815428995	982	REF_STRG_1_54726_XLOC_034553	0.0439342858486175
	983	REF_TRIN_1_02357_XLOC_044632	0.316388037639564	983	REF_STRG_1_76815_XLOC_066539	0.212238588279625		983	COM_SPAL_1_006834_XLOC_027429	0.0624534553318117	983	REF_TRIN_16_00051_XLOC_053293	0.0438779318475033
	984	REF_STRG_1_2214_XLOC_040985	0.316319434662507	984	REF_STRG_1_71146_XLOC_057991	0.212216109334686		984	COM_SPAL_1_007963_XLOC_031072	0.0624525139461609	984	REF_STRG_1_32196_XLOC_099052	0.0438647703192356
	985	REF_STRG_1_51727_XLOC_030133	0.316231621492257	985	REF_STRG_1_8421_XLOC_016056	0.212178517191009		985	REF_STRG_1_1459_XLOC_020992	0.0624208745525572	985	REF_STRG_1_49105_XLOC_026263	0.043863586952386
	986	REF_STRG_1_101517_XLOC_110891	0.315849464452215	986	REF_STRG_1_37582_XLOC_109696	0.212169603702301		986	REF_STRG_1_46889_XLOC_022847	0.0623480249268361	986	REF_STRG_1_35212_XLOC_105276	0.043845759943295
	987	REF_STRG_1_48605_XLOC_025511	0.315742083812978	987	REF_STRG_1_49201_XLOC_026404	0.212152313993098		987	REF_STRG_1_4873_XLOC_087190	0.0622812875618976	987	REF_STRG_1_75801_XLOC_008555	0.0437856761057046
	988	REF_TRIN_13_02376_XLOC_034979	0.315680203941553	988	REF_STRG_1_25514_XLOC_082949	0.212082570919279		988	REF_STRG_1_31062_XLOC_096604	0.0621991626528344	988	REF_TRIN_2_02928_XLOC_027881	0.0436944301285831
	989	REF_STRG_1_42773_XLOC_015929	0.314957736477374	989	REF_STRG_1_63523_XLOC_046945	0.21206179382396		989	REF_TRIN_14_00918_XLOC_023372	0.0620956134255564	989	REF_STRG_1_35101_XLOC_105057	0.0436883278271894
	990	REF_STRG_1_113762_XLOC_007091	0.314950251374981	990	REF_STRG_1_5939_XLOC_098850	0.212013806532329		990	REF_STRG_1_51943_XLOC_030467	0.0620332959150374	990	REF_STRG_1_42484_XLOC_015440	0.0436727967003868
	991	COM_SPAL_1_016325_XLOC_056439	0.314911262493894	991	REF_STRG_1_8214_XLOC_014244	0.211923740246754		991	REF_STRG_1_58569_XLOC_039963	0.062003397590536	991	REF_STRG_1_77319_XLOC_067321	0.0436667470195315
	992	REF_STRG_1_44685_XLOC_019219	0.314771678536292	992	REF_STRG_1_64302_XLOC_048010	0.21184387058297		992	REF_STRG_1_101823_XLOC_012049	0.0619969703689946	992	REF_STRG_1_45837_XLOC_021160	0.0435768660309265
	993	COM_SPAL_1_021427_XLOC_072591	0.314584055681871	993	REF_TRIN_6_02436_XLOC_083242	0.211768818511904		993	REF_STRG_1_51507_XLOC_029766	0.0619838722286291	993	REF_STRG_1_65725_XLOC_050087	0.0435559983505436
	994	REF_STRG_1_110670_XLOC_028575	0.314516286949746	994	REF_STRG_1_58486_XLOC_039850	0.211713220557532		994	REF_TRIN_10_02766_XLOC_015328	0.0619622368440157	994	REF_STRG_1_73183_XLOC_061003	0.0435237338731177
	995	REF_STRG_1_59062_XLOC_040620	0.314372092024903	995	REF_TRIN_1_02578_XLOC_034357	0.211682548838636		995	REF_STRG_1_9894_XLOC_024898	0.0619336216651876	995	REF_TRIN_10_01549_XLOC_097769	0.0434900844530908
	996	REF_STRG_1_11559_XLOC_032768	0.313986374453725	996	REF_TRIN_5_01166_XLOC_115751	0.211675647355993		996	REF_STRG_1_80459_XLOC_072475	0.0618993648412253	996	COM_SPAL_1_014163_XLOC_049730	0.0434695743904841
	997	REF_STRG_1_11344_XLOC_031786	0.313596395468205	997	REF_STRG_1_74034_XLOC_062316	0.211312933893771		997	REF_STRG_1_24230_XLOC_079353	0.0618232792854853	997	REF_TRIN_11_00490_XLOC_048087	0.0434584159632948
	998	REF_STRG_1_21581_XLOC_071245	0.313551079421724	998	REF_TRIN_1_01272_XLOC_060839	0.211185541542085		998	REF_TRIN_11_03009_XLOC_017977	0.0618148621302914	998	REF_TRIN_12_03073_XLOC_032084	0.0434323633453146
	999	COM_SPAL_1_034426_XLOC_115494	0.313516652863585	999	REF_STRG_1_68223_XLOC_053576	0.211136996740865		999	REF_STRG_1_56128_XLOC_036478	0.0617974407543606	999	REF_STRG_1_59361_XLOC_040979	0.0434066771984165
	1000	REF_STRG_1_52933_XLOC_031940	0.313455876490631	1000	REF_STRG_1_16779_XLOC_054509	0.211087484580675		1000	REF_TRIN_10_03161_XLOC_107404	0.0617553895355445	1000	REF_STRG_1_59483_XLOC_041131	0.0433541720036004
	1001	REF_STRG_1_47993_XLOC_024523	0.313347247932375	1001	REF_STRG_1_52184_XLOC_030831	0.210944385713831		1001	REF_STRG_1_93148_XLOC_094266	0.061738935318631	1001	REF_STRG_1_11864_XLOC_033990	0.0433529066892375
	1002	COM_SPAL_1_002202_XLOC_011602	0.313164041751752	1002	REF_STRG_1_36653_XLOC_108016	0.210899773256682		1002	COM_SPAL_1_005677_XLOC_023736	0.0617075916144506	1002	REF_STRG_1_5141_XLOC_090245	0.0433206914948897
	1003	REF_STRG_1_46947_XLOC_022927	0.313157700814792	1003	COM_SPAL_1_011387_XLOC_041293	0.210515523027902		1003	REF_STRG_1_55228_XLOC_035274	0.0616982274702681	1003	REF_STRG_1_66039_XLOC_050509	0.0432679603544552
	1004	COM_SPAL_1_029705_XLOC_099588	0.313137609524668	1004	COM_SPAL_1_011103_XLOC_040383	0.210365864500084		1004	REF_STRG_1_58820_XLOC_040290	0.0616514452535251	1004	REF_STRG_1_43995_XLOC_018119	0.0431774915460323
	1005	COM_SPAL_1_015775_XLOC_054664	0.312560078168881	1005	REF_STRG_1_1281_XLOC_013775	0.210133434098118		1005	REF_STRG_1_37301_XLOC_109153	0.061620806849051	1005	REF_STRG_1_17468_XLOC_056913	0.0431546397775474
	1006	REF_TRIN_4_01666_XLOC_079814	0.312490379494571	1006	REF_STRG_1_30927_XLOC_096322	0.209994549471308		1006	REF_TRIN_10_03039_XLOC_070569	0.0616094852837187	1006	REF_STRG_1_1816_XLOC_031119	0.0431321203861013
	1007	REF_STRG_1_101512_XLOC_110882	0.31247371414185	1007	REF_STRG_1_21044_XLOC_069531	0.209912710827848		1007	REF_STRG_1_88453_XLOC_085748	0.0615550840248797	1007	REF_STRG_1_80404_XLOC_072389	0.0430784736729755
	1008	REF_TRIN_3_01024_XLOC_072743	0.312419481924984	1008	REF_STRG_1_35504_XLOC_105827	0.209891030595372		1008	REF_STRG_1_2538_XLOC_047749	0.0615008991699387	1008	REF_STRG_1_65794_XLOC_050170	0.0430642196721305
	1009	REF_TRIN_14_01095_XLOC_093546	0.312183762023767	1009	REF_STRG_1_16900_XLOC_054904	0.209785648760389		1009	REF_STRG_1_63373_XLOC_046713	0.0614322778045261	1009	REF_STRG_1_16468_XLOC_053346	0.0430380853219702
	1010	REF_STRG_1_24607_XLOC_080362	0.312057519264654	1010	REF_STRG_1_27318_XLOC_087578	0.209765379988685		1010	REF_TRIN_13_01420_XLOC_060399	0.0614109875710192	1010	REF_STRG_1_11655_XLOC_033210	0.0430303749142684
	1011	COM_SPAL_1_027780_XLOC_093389	0.312025808234521	1011	REF_STRG_1_81500_XLOC_074318	0.209726595835582		1011	REF_TRIN_5_02106_XLOC_038218	0.0613189989918783	1011	REF_STRG_1_35693_XLOC_106213	0.0430035805766909
	1012	REF_STRG_1_62440_XLOC_045419	0.311726728840673	1012	REF_STRG_1_37252_XLOC_109079	0.209652598768374		1012	REF_STRG_1_5227_XLOC_091367	0.0612772194320324	1012	REF_STRG_1_18053_XLOC_058967	0.0430033552499741
	1013	REF_STRG_1_90285_XLOC_089007	0.311537973828668	1013	REF_STRG_1_46774_XLOC_022677	0.209439193519466		1013	REF_STRG_1_58546_XLOC_039930	0.0612518101751315	1013	REF_STRG_1_35456_XLOC_105712	0.0429925794765745
	1014	REF_STRG_1_76484_XLOC_066016	0.311261933775329	1014	REF_STRG_1_60284_XLOC_042278	0.209437396900427		1014	COM_SPAL_1_027526_XLOC_092542	0.0612428319699263	1014	REF_STRG_1_13343_XLOC_040306	0.0429599876318932
	1015	REF_STRG_1_74472_XLOC_063003	0.311202788280909	1015	REF_TRIN_2_01809_XLOC_074327	0.209391201318652		1015	REF_STRG_1_45433_XLOC_020518	0.0612407680028538	1015	COM_SPAL_1_007540_XLOC_029630	0.0429506003852913
	1016	REF_STRG_1_50992_XLOC_029036	0.311108621238913	1016	REF_STRG_1_44398_XLOC_018737	0.208770787045458		1016	REF_STRG_1_76916_XLOC_066693	0.0612366732708213	1016	REF_TRIN_16_04464_XLOC_085952	0.0428947125608248
	1017	REF_STRG_1_42824_XLOC_016009	0.310940386792271	1017	REF_TRIN_9_03404_XLOC_058109	0.208679612268267		1017	REF_STRG_1_38404_XLOC_111197	0.0612279415948336	1017	REF_STRG_1_62829_XLOC_045947	0.0428935558595786
	1018	REF_STRG_1_74981_XLOC_063801	0.310856040784595	1018	REF_STRG_1_8336_XLOC_015286	0.20863230435717		1018	REF_STRG_1_12560_XLOC_037242	0.0611546559269841	1018	COM_SPAL_1_014835_XLOC_051800	0.042873815193968
	1019	REF_STRG_1_109455_XLOC_003257	0.310546684739722	1019	REF_STRG_1_35993_XLOC_106807	0.208487866527169		1019	REF_STRG_1_37950_XLOC_110327	0.0611505078037913	1019	REF_STRG_1_22666_XLOC_074582	0.0428666619393319
	1020	REF_TRIN_4_02480_XLOC_105782	0.310280019998183	1020	COM_SPAL_1_003277_XLOC_015557	0.208459099049459		1020	REF_STRG_1_89107_XLOC_009246	0.0611359379468662	1020	REF_STRG_1_48694_XLOC_025642	0.0428543955135883
	1021	REF_STRG_1_56981_XLOC_037674	0.310251039118419	1021	REF_TRIN_2_02247_XLOC_097895	0.208444103722389		1021	REF_TRIN_16_04354_XLOC_115323	0.0611164040906506	1021	REF_TRIN_9_02150_XLOC_094541	0.0428256240023004
	1022	REF_STRG_1_28349_XLOC_090227	0.310034747418853	1022	REF_STRG_1_76372_XLOC_065833	0.208404421026262		1022	REF_STRG_1_80018_XLOC_071751	0.0611062828399919	1022	REF_STRG_1_15016_XLOC_047123	0.0427715693923638
	1023	REF_STRG_1_43149_XLOC_016633	0.310023073937798	1023	REF_STRG_1_68750_XLOC_054391	0.208359274166959		1023	REF_STRG_1_74985_XLOC_063805	0.0610897666086181	1023	REF_STRG_1_13040_XLOC_039039	0.0427660218287402
	1024	REF_STRG_1_12829_XLOC_038178	0.30982880829136	1024	COM_SPAL_1_010096_XLOC_037402	0.208350729989986		1024	REF_TRIN_3_03169_XLOC_080764	0.0610295925367417	1024	COM_SPAL_1_011338_XLOC_041112	0.0427636658131347
	1025	COM_SPAL_1_015410_XLOC_053574	0.30972401169892	1025	REF_STRG_1_24026_XLOC_078628	0.208292507550823		1025	COM_SPAL_1_032981_XLOC_110618	0.0609611206160061	1025	REF_STRG_1_22999_XLOC_075648	0.0427196686400413
	1026	COM_SPAL_1_014269_XLOC_050075	0.309669665068607	1026	REF_STRG_1_26511_XLOC_085482	0.208285998698741		1026	REF_STRG_1_23801_XLOC_077933	0.060924682631919	1026	REF_STRG_1_49908_XLOC_027457	0.0426915911329354
	1027	REF_TRIN_15_01360_XLOC_009259	0.309610901818862	1027	REF_STRG_1_16169_XLOC_051976	0.208214095388927		1027	REF_STRG_1_15168_XLOC_047896	0.0608931722933431	1027	REF_STRG_1_62696_XLOC_045771	0.0426628579364583
	1028	REF_STRG_1_30359_XLOC_095118	0.309463487295216	1028	REF_STRG_1_92164_XLOC_092432	0.208032677330669		1028	REF_STRG_1_109114_XLOC_003023	0.0608681833445507	1028	REF_STRG_1_34366_XLOC_103611	0.0426007230093925
	1029	REF_STRG_1_31876_XLOC_098401	0.309365726403103	1029	COM_SPAL_1_033675_XLOC_112887	0.207902591346309		1029	REF_TRIN_8_01493_XLOC_032369	0.0608570779088141	1029	COM_SPAL_1_030842_XLOC_103390	0.0425914643081961
	1030	REF_STRG_1_91423_XLOC_091184	0.309259769022671	1030	REF_STRG_1_89144_XLOC_087014	0.207871738520044		1030	REF_TRIN_2_01362_XLOC_071598	0.060708955804489	1030	REF_TRIN_11_03510_XLOC_017308	0.0425491598692027
	1031	REF_TRIN_6_00855_XLOC_068028	0.308966065555997	1031	REF_STRG_1_29533_XLOC_093017	0.207827744562377		1031	REF_TRIN_16_02792_XLOC_056518	0.0606797987747549	1031	REF_STRG_1_44307_XLOC_018594	0.0425489031161107
	1032	REF_STRG_1_26997_XLOC_086671	0.308586205601362	1032	REF_STRG_1_30869_XLOC_096181	0.207793395489198		1032	REF_TRIN_2_00709_XLOC_027176	0.0606363670445865	1032	REF_STRG_1_40143_XLOC_114275	0.0425448402814042
	1033	REF_STRG_1_29680_XLOC_093341	0.308494265100587	1033	REF_STRG_1_85240_XLOC_080255	0.207767993626721		1033	REF_STRG_1_26184_XLOC_084694	0.0605715273328687	1033	REF_STRG_1_70446_XLOC_056970	0.0425407891039639
	1034	REF_STRG_1_51421_XLOC_029644	0.308380484932219	1034	REF_STRG_1_39164_XLOC_112502	0.207756034675549		1034	COM_SPAL_1_033779_XLOC_113204	0.0605634942018732	1034	REF_STRG_1_76545_XLOC_066100	0.0425378379252803
	1035	REF_STRG_1_31476_XLOC_097525	0.308179688315475	1035	REF_STRG_1_20403_XLOC_067618	0.207652001849202		1035	REF_STRG_1_48888_XLOC_025946	0.0603965199107884	1035	REF_TRIN_16_01504_XLOC_089948	0.0425334947507767
	1036	REF_STRG_1_47893_XLOC_024368	0.30804624952841	1036	REF_STRG_1_69119_XLOC_054944	0.207536553515468		1036	REF_STRG_1_19085_XLOC_062987	0.0603235317555184	1036	REF_STRG_1_76514_XLOC_066062	0.0425195316497196
	1037	REF_STRG_1_70638_XLOC_057252	0.308011699513728	1037	REF_STRG_1_49203_XLOC_026405	0.207250458382237		1037	REF_STRG_1_21367_XLOC_070581	0.0603171844119605	1037	REF_STRG_1_86241_XLOC_081951	0.0425074561558386
	1038	REF_STRG_1_19242_XLOC_063480	0.30793085355124	1038	REF_STRG_1_76545_XLOC_066100	0.207039878360264		1038	REF_TRIN_7_01164_XLOC_036665	0.0603084595919567	1038	REF_TRIN_10_00443_XLOC_084550	0.0425032141582577
	1039	REF_STRG_1_96375_XLOC_100483	0.30786087461264	1039	REF_STRG_1_63873_XLOC_047410	0.207028445015291		1039	REF_STRG_1_30053_XLOC_094413	0.0603057997473006	1039	REF_STRG_1_14088_XLOC_043567	0.0424795795712406
	1040	REF_TRIN_8_02906_XLOC_045982	0.307726085421054	1040	REF_TRIN_4_02480_XLOC_105782	0.207005143785966		1040	REF_TRIN_4_03382_XLOC_112659	0.0602686099246947	1040	REF_TRIN_9_03114_XLOC_067247	0.0424386581352906
	1041	REF_STRG_1_7309_XLOC_110780	0.307428042151636	1041	REF_TRIN_8_00585_XLOC_065531	0.206992566486086		1041	REF_TRIN_13_00525_XLOC_106754	0.0602594763201617	1041	REF_STRG_1_27256_XLOC_087394	0.0424120301003351
	1042	REF_STRG_1_15584_XLOC_049386	0.307128694399013	1042	REF_STRG_1_58777_XLOC_040223	0.206962180395388		1042	REF_STRG_1_48852_XLOC_025884	0.0602146603226351	1042	REF_STRG_1_34237_XLOC_103350	0.0423701987604296
	1043	REF_STRG_1_34379_XLOC_103620	0.306935278928034	1043	REF_STRG_1_14210_XLOC_043988	0.206901147690515		1043	COM_SPAL_1_022863_XLOC_077440	0.0601755506310723	1043	REF_STRG_1_54858_XLOC_034735	0.0423598904893567
	1044	REF_TRIN_1_03671_XLOC_050147	0.306780983933143	1044	REF_STRG_1_13413_XLOC_040699	0.206834984753684		1044	REF_STRG_1_47961_XLOC_024474	0.060096432859792	1044	REF_TRIN_3_03328_XLOC_045981	0.0423558828538137
	1045	REF_STRG_1_61119_XLOC_043454	0.306651862649586	1045	REF_STRG_1_10351_XLOC_027252	0.206750007052841		1045	REF_STRG_1_78469_XLOC_069224	0.0600768224581282	1045	REF_STRG_1_45215_XLOC_020170	0.0423435044715506
	1046	REF_STRG_1_104869_XLOC_015326	0.306191222547015	1046	REF_STRG_1_65941_XLOC_050377	0.206711656392754		1046	REF_STRG_1_86068_XLOC_081672	0.0600736940756049	1046	REF_TRIN_1_01956_XLOC_037599	0.0422999028444316
	1047	REF_STRG_1_19479_XLOC_064582	0.30614087711387	1047	REF_STRG_1_31784_XLOC_098204	0.206656790283248		1047	COM_SPAL_1_018424_XLOC_063037	0.0600634854406908	1047	REF_STRG_1_49423_XLOC_026720	0.0422990630031305
	1048	REF_STRG_1_68413_XLOC_053863	0.305992100928267	1048	REF_STRG_1_80250_XLOC_072123	0.206503118458688		1048	REF_STRG_1_70249_XLOC_056657	0.0600506833402337	1048	REF_TRIN_9_01982_XLOC_015393	0.0422414636269866
	1049	REF_STRG_1_49494_XLOC_026831	0.305898684666306	1049	REF_STRG_1_89704_XLOC_087993	0.206259329370793		1049	REF_STRG_1_85046_XLOC_079943	0.060032078438977	1049	REF_STRG_1_65744_XLOC_050109	0.0422218200578884
	1050	REF_TRIN_10_02325_XLOC_055311	0.305684401538536	1050	REF_STRG_1_30846_XLOC_096141	0.206248558969215		1050	REF_TRIN_8_03583_XLOC_045454	0.0599684374043872	1050	REF_STRG_1_9194_XLOC_020707	0.0421418066538425
	1051	REF_STRG_1_47934_XLOC_024415	0.30567820239462	1051	REF_STRG_1_53973_XLOC_033458	0.206201145691067		1051	REF_STRG_1_29856_XLOC_093840	0.059959549278901	1051	COM_SPAL_1_031236_XLOC_104735	0.0421364386369458
	1052	REF_STRG_1_25568_XLOC_083022	0.30538130789032	1052	REF_STRG_1_54695_XLOC_034518	0.206165458915422		1052	REF_TRIN_14_01520_XLOC_103359	0.0599180690338938	1052	REF_STRG_1_43247_XLOC_016797	0.0421304150853608
	1053	REF_STRG_1_54442_XLOC_034142	0.305164205998658	1053	REF_STRG_1_85310_XLOC_080377	0.206042607384076		1053	REF_TRIN_1_04046_XLOC_032853	0.0598705282561618	1053	REF_STRG_1_46968_XLOC_022963	0.0420928185401791
	1054	REF_STRG_1_55798_XLOC_036042	0.304947430255951	1054	REF_STRG_1_34206_XLOC_103303	0.205988390646123		1054	COM_SPAL_1_017162_XLOC_059155	0.0598485254528228	1054	REF_STRG_1_9255_XLOC_021038	0.0420882089756512
	1055	REF_STRG_1_32690_XLOC_100130	0.304525907591313	1055	REF_STRG_1_74169_XLOC_062539	0.205962893854973		1055	REF_TRIN_7_01070_XLOC_029871	0.059846341637904	1055	COM_SPAL_1_013785_XLOC_048670	0.0420762942271038
	1056	REF_STRG_1_3427_XLOC_064578	0.304447408179612	1056	REF_STRG_1_41865_XLOC_014427	0.205958329178146		1056	REF_STRG_1_105795_XLOC_000998	0.0598202396642215	1056	REF_TRIN_9_03483_XLOC_072211	0.0420732234211494
	1057	REF_STRG_1_31438_XLOC_097447	0.304110844484485	1057	REF_STRG_1_12899_XLOC_038439	0.205953936076414		1057	REF_STRG_1_49960_XLOC_027546	0.0597706319291618	1057	REF_TRIN_3_00086_XLOC_013807	0.0420417463212729
	1058	REF_STRG_1_37468_XLOC_109495	0.303923674351353	1058	COM_SPAL_1_013887_XLOC_048956	0.205810618054713		1058	COM_SPAL_1_017851_XLOC_061329	0.0597471395378892	1058	REF_STRG_1_92829_XLOC_093671	0.0420298913314668
	1059	COM_SPAL_1_022468_XLOC_076054	0.303830329067709	1059	REF_STRG_1_46299_XLOC_021924	0.205690494547169		1059	REF_TRIN_16_04086_XLOC_031378	0.0597463021349976	1059	REF_TRIN_15_02800_XLOC_065979	0.0420153131780206
	1060	REF_STRG_1_24245_XLOC_079391	0.303412876480235	1060	REF_TRIN_6_02404_XLOC_020993	0.205565724525554		1060	REF_TRIN_12_02778_XLOC_068456	0.0597438657425651	1060	REF_STRG_1_34532_XLOC_103920	0.0419913302256371
	1061	REF_STRG_1_70052_XLOC_056377	0.303194613794287	1061	REF_STRG_1_50632_XLOC_028518	0.205489830991837		1061	REF_STRG_1_2184_XLOC_040110	0.059712351667485	1061	REF_STRG_1_19233_XLOC_063463	0.0419893847989612
	1062	REF_STRG_1_68532_XLOC_054060	0.302932343461111	1062	REF_STRG_1_13877_XLOC_042784	0.205434428900517		1062	REF_STRG_1_69588_XLOC_055624	0.0596783022921283	1062	REF_STRG_1_91356_XLOC_091025	0.0419310793073854
	1063	COM_SPAL_1_013133_XLOC_046748	0.302908552967185	1063	REF_STRG_1_73049_XLOC_060819	0.20539773580087		1063	REF_TRIN_12_02827_XLOC_087604	0.0596475633963961	1063	REF_TRIN_13_01793_XLOC_028669	0.0419138370706329
	1064	REF_STRG_1_18053_XLOC_058967	0.302850380464992	1064	REF_STRG_1_41980_XLOC_014601	0.205347428375023		1064	REF_STRG_1_66655_XLOC_051354	0.0596226559363381	1064	COM_SPAL_1_033149_XLOC_111196	0.0418468817697765
	1065	REF_STRG_1_88585_XLOC_086020	0.302822711130216	1065	REF_STRG_1_66591_XLOC_051261	0.205106396555601		1065	COM_SPAL_1_009438_XLOC_035492	0.0595282603857882	1065	REF_STRG_1_47960_XLOC_024473	0.0418325195554005
	1066	REF_STRG_1_17002_XLOC_055335	0.302800561198457	1066	REF_STRG_1_40711_XLOC_115339	0.205001313523635		1066	REF_STRG_1_88110_XLOC_085174	0.0594735219157702	1066	REF_TRIN_3_02607_XLOC_088096	0.0418287200250966
	1067	REF_TRIN_12_03203_XLOC_016729	0.302790679770908	1067	REF_STRG_1_13217_XLOC_039734	0.204883974268348		1067	REF_STRG_1_14430_XLOC_044964	0.0594473101202496	1067	REF_STRG_1_25346_XLOC_082400	0.0418007023615683
	1068	COM_SPAL_1_020034_XLOC_068283	0.302757657901842	1068	REF_STRG_1_7543_XLOC_112794	0.204775627199108		1068	REF_STRG_1_82336_XLOC_008748	0.0594465676821601	1068	REF_STRG_1_27123_XLOC_087083	0.0417902068540194
	1069	REF_STRG_1_81622_XLOC_074506	0.302300901677675	1069	REF_STRG_1_48295_XLOC_025012	0.204755544977288		1069	REF_STRG_1_26262_XLOC_084886	0.0594405392918363	1069	REF_STRG_1_76213_XLOC_065621	0.0417812634352867
	1070	COM_SPAL_1_033575_XLOC_112589	0.302095406125763	1070	COM_SPAL_1_022224_XLOC_075262	0.204609767057728		1070	REF_STRG_1_84456_XLOC_078968	0.0594365407717922	1070	REF_STRG_1_54073_XLOC_033609	0.041745254354376
	1071	REF_STRG_1_67524_XLOC_052569	0.302019432158294	1071	REF_STRG_1_67254_XLOC_052176	0.204497847379011		1071	REF_STRG_1_64985_XLOC_048987	0.0593908261034836	1071	REF_STRG_1_24836_XLOC_081044	0.0417003918169695
	1072	COM_SPAL_1_008884_XLOC_033939	0.302017286155298	1072	REF_STRG_1_36648_XLOC_108012	0.204468408287004		1072	COM_SPAL_1_030433_XLOC_102024	0.0593165084631394	1072	REF_STRG_1_52198_XLOC_030850	0.0416800527846351
	1073	REF_TRIN_8_00374_XLOC_098741	0.301928166727749	1073	REF_STRG_1_79601_XLOC_071094	0.204422764969114		1073	COM_SPAL_1_021013_XLOC_071269	0.0593063088184652	1073	REF_TRIN_7_01227_XLOC_013065	0.041655953853428
	1074	REF_TRIN_9_00535_XLOC_050696	0.301817890980227	1074	REF_STRG_1_70616_XLOC_057229	0.204292413589528		1074	REF_STRG_1_18214_XLOC_059647	0.0592692840951901	1074	REF_STRG_1_38687_XLOC_111686	0.0416543473888073
	1075	COM_SPAL_1_009472_XLOC_035589	0.301809783976128	1075	REF_STRG_1_3783_XLOC_070514	0.204276858772534		1075	REF_STRG_1_65794_XLOC_050170	0.0592479695012937	1075	REF_STRG_1_48203_XLOC_024860	0.0416194411179637
	1076	REF_STRG_1_77000_XLOC_066831	0.301539482049378	1076	REF_STRG_1_4761_XLOC_085758	0.204249216096089		1076	REF_STRG_1_69871_XLOC_056116	0.0591902092207142	1076	REF_STRG_1_29116_XLOC_092040	0.0415888253410613
	1077	REF_TRIN_11_01499_XLOC_063210	0.301523044545592	1077	COM_SPAL_1_015665_XLOC_054348	0.204169562927935		1077	COM_SPAL_1_030842_XLOC_103390	0.0591788902711941	1077	COM_SPAL_1_012379_XLOC_044444	0.0415776149220857
	1078	REF_STRG_1_27318_XLOC_087578	0.301403626505717	1078	REF_STRG_1_85494_XLOC_080710	0.20392946568041		1078	REF_STRG_1_113596_XLOC_006926	0.059137071568341	1078	REF_STRG_1_36572_XLOC_107877	0.0415626298786973
	1079	REF_STRG_1_14835_XLOC_046464	0.301307598584006	1079	REF_STRG_1_28393_XLOC_090356	0.203809090938355		1079	COM_SPAL_1_009991_XLOC_037088	0.059090942814512	1079	REF_STRG_1_73869_XLOC_062091	0.0415609381101756
	1080	REF_STRG_1_22412_XLOC_073858	0.301306575363471	1080	REF_TRIN_3_03651_XLOC_114630	0.203709588018406		1080	REF_STRG_1_44850_XLOC_019546	0.0590540114258694	1080	REF_STRG_1_73675_XLOC_061783	0.041551739463883
	1081	REF_STRG_1_104526_XLOC_000360	0.301177394255388	1081	COM_SPAL_1_025091_XLOC_084596	0.20358924485198		1081	REF_STRG_1_64392_XLOC_048126	0.0589892273640062	1081	COM_SPAL_1_009058_XLOC_034377	0.0414687757994181
	1082	REF_STRG_1_37856_XLOC_110147	0.300652888433118	1082	COM_SPAL_1_012276_XLOC_044098	0.203560611665049		1082	REF_TRIN_13_03154_XLOC_074133	0.0589887640449438	1082	COM_SPAL_1_027047_XLOC_091051	0.0413538749846995
	1083	REF_STRG_1_48626_XLOC_025544	0.300612283438322	1083	REF_STRG_1_15884_XLOC_050677	0.203403426385681		1083	COM_SPAL_1_025108_XLOC_084646	0.0589812225382815	1083	COM_SPAL_1_011435_XLOC_041446	0.0413451462361405
	1084	REF_STRG_1_38422_XLOC_111227	0.300285669493177	1084	REF_STRG_1_79259_XLOC_070537	0.203385023264812		1084	REF_STRG_1_110676_XLOC_004197	0.0589801526403595	1084	REF_STRG_1_18692_XLOC_061543	0.0413293927500606
	1085	REF_TRIN_6_01900_XLOC_095299	0.300220540262121	1085	REF_STRG_1_20620_XLOC_068209	0.203199500124437		1085	REF_STRG_1_59528_XLOC_041204	0.0589725378929252	1085	REF_TRIN_13_02975_XLOC_015891	0.0413058272668786
	1086	COM_SPAL_1_014645_XLOC_051268	0.300206059198354	1086	REF_STRG_1_23324_XLOC_076579	0.203081367543176		1086	REF_STRG_1_67119_XLOC_051986	0.058962869867368	1086	REF_TRIN_11_01476_XLOC_077954	0.0412644575992762
	1087	REF_STRG_1_93577_XLOC_095102	0.300136197180031	1087	REF_STRG_1_18477_XLOC_060808	0.20301024119843		1087	COM_SPAL_1_020231_XLOC_068891	0.0589076998451414	1087	REF_STRG_1_14851_XLOC_046500	0.0412552494053982
	1088	COM_SPAL_1_003163_XLOC_015214	0.300127258664595	1088	REF_TRIN_4_01677_XLOC_072204	0.202961512786066		1088	REF_TRIN_7_01212_XLOC_012019	0.0588146639087819	1088	REF_TRIN_4_02985_XLOC_046159	0.0412474754164269
	1089	REF_TRIN_2_01806_XLOC_101023	0.300125493436565	1089	REF_STRG_1_58758_XLOC_040203	0.20294025195879		1089	REF_STRG_1_6339_XLOC_102684	0.0588086312596869	1089	REF_STRG_1_1762_XLOC_029372	0.0412267394891484
	1090	COM_SPAL_1_034514_XLOC_115706	0.300107480857678	1090	REF_STRG_1_65756_XLOC_050121	0.20274896454307		1090	REF_STRG_1_45797_XLOC_021105	0.0587914063834564	1090	REF_TRIN_8_03227_XLOC_034048	0.0412020047664098
	1091	REF_STRG_1_58555_XLOC_039943	0.299833553282265	1091	REF_STRG_1_22999_XLOC_075648	0.202648504911188		1091	REF_TRIN_1_01969_XLOC_079065	0.0587638851634228	1091	REF_STRG_1_13055_XLOC_039156	0.041200852064889
	1092	REF_STRG_1_58250_XLOC_039468	0.29952472945787	1092	REF_STRG_1_76916_XLOC_066693	0.202642108509729		1092	REF_TRIN_16_03480_XLOC_080347	0.0586738422882301	1092	REF_TRIN_16_00113_XLOC_071723	0.0411927687814163
	1093	REF_STRG_1_34425_XLOC_103757	0.299437323335964	1093	REF_TRIN_1_03103_XLOC_091606	0.202591171789387		1093	REF_TRIN_1_03009_XLOC_068835	0.0586701879678482	1093	REF_STRG_1_82175_XLOC_075351	0.0411813463123439
	1094	REF_STRG_1_34241_XLOC_103358	0.299354919257199	1094	REF_STRG_1_71548_XLOC_058670	0.202491423702821		1094	REF_STRG_1_52101_XLOC_030694	0.0586634231289843	1094	REF_STRG_1_16476_XLOC_053406	0.0411774618118867
	1095	REF_STRG_1_70670_XLOC_057293	0.299252746320181	1095	REF_STRG_1_41313_XLOC_013433	0.202252982930027		1095	REF_STRG_1_73967_XLOC_062216	0.0586603703576663	1095	REF_TRIN_16_01954_XLOC_031668	0.0411723036438614
	1096	REF_TRIN_5_03826_XLOC_113541	0.299112446308125	1096	REF_STRG_1_58926_XLOC_040442	0.202143991571248		1096	REF_TRIN_1_03958_XLOC_075293	0.0586360932037674	1096	REF_STRG_1_49897_XLOC_027443	0.0411624852872957
	1097	REF_STRG_1_3415_XLOC_064266	0.298695492958454	1097	REF_TRIN_7_01881_XLOC_063070	0.202098160611729		1097	REF_STRG_1_6613_XLOC_105110	0.0586305042538596	1097	REF_STRG_1_65013_XLOC_049033	0.0411618503482851
	1098	REF_STRG_1_16519_XLOC_053558	0.298435102639306	1098	REF_STRG_1_29074_XLOC_091923	0.201858001935554		1098	REF_STRG_1_38572_XLOC_111509	0.0586225309217336	1098	REF_STRG_1_32389_XLOC_099539	0.0411589641466014
	1099	REF_STRG_1_46102_XLOC_021598	0.298095139036955	1099	REF_STRG_1_23994_XLOC_078534	0.201590902536368		1099	REF_TRIN_6_01360_XLOC_055801	0.0586008695644736	1099	REF_TRIN_2_00953_XLOC_051739	0.0411544966973116
	1100	REF_TRIN_10_00001_XLOC_094543	0.29806064677751	1100	REF_STRG_1_27544_XLOC_088265	0.201484781887384		1100	COM_SPAL_1_025177_XLOC_084885	0.0585805996841969	1100	REF_STRG_1_71871_XLOC_059149	0.0411316194968779
	1101	REF_STRG_1_76770_XLOC_066461	0.298006766094344	1101	COM_SPAL_1_014406_XLOC_050485	0.201483759155692		1101	REF_STRG_1_111989_XLOC_005350	0.0585219522360049	1101	REF_TRIN_14_02330_XLOC_101364	0.0411238260692728
	1102	REF_STRG_1_27112_XLOC_087045	0.297896971092868	1102	COM_SPAL_1_033359_XLOC_111833	0.201432648779152		1102	REF_TRIN_15_01878_XLOC_003829	0.0585190717889074	1102	REF_STRG_1_67534_XLOC_052615	0.0410653123554792
	1103	REF_STRG_1_55660_XLOC_035838	0.297802556231352	1103	COM_SPAL_1_002734_XLOC_013622	0.201356621217447		1103	REF_STRG_1_103903_XLOC_000043	0.0584844674567869	1103	COM_SPAL_1_020717_XLOC_070345	0.0410466893547197
	1104	REF_STRG_1_43237_XLOC_016782	0.297495338665371	1104	REF_STRG_1_56238_XLOC_036625	0.201130389111412		1104	REF_STRG_1_57526_XLOC_038475	0.0584245838786185	1104	REF_TRIN_2_02257_XLOC_113283	0.0410211332854004
	1105	REF_STRG_1_65886_XLOC_050312	0.29749097348389	1105	COM_SPAL_1_024051_XLOC_081068	0.200999601035413		1105	COM_SPAL_1_015531_XLOC_053936	0.0583823199351042	1105	REF_STRG_1_72410_XLOC_059920	0.0410054827997436
	1106	REF_STRG_1_98288_XLOC_104206	0.297488947514245	1106	REF_STRG_1_65694_XLOC_050029	0.200980767840462		1106	REF_TRIN_13_00188_XLOC_071628	0.0583536530606574	1106	REF_STRG_1_68672_XLOC_054271	0.0409925769510204
	1107	REF_STRG_1_56496_XLOC_036939	0.297485892143792	1107	REF_STRG_1_80459_XLOC_072475	0.200976662021436		1107	REF_STRG_1_43187_XLOC_016706	0.0583390907499283	1107	REF_STRG_1_29913_XLOC_093968	0.0409569331946057
	1108	REF_STRG_1_63651_XLOC_047108	0.297441040004484	1108	REF_STRG_1_76398_XLOC_008571	0.20083939914462		1108	REF_TRIN_8_02535_XLOC_003890	0.0583296916519431	1108	REF_STRG_1_55660_XLOC_035838	0.040954120565123
	1109	COM_SPAL_1_016829_XLOC_058083	0.297416548371309	1109	REF_STRG_1_18973_XLOC_062550	0.200688451049473		1109	REF_TRIN_3_00788_XLOC_051695	0.0583273389740787	1109	REF_STRG_1_8398_XLOC_015829	0.040912104857502
	1110	REF_STRG_1_32402_XLOC_099581	0.297346326725433	1110	REF_TRIN_2_01915_XLOC_030145	0.200261346920828		1110	REF_STRG_1_88817_XLOC_086427	0.0583170226278756	1110	REF_STRG_1_45152_XLOC_020070	0.0409041136167877
	1111	REF_STRG_1_71992_XLOC_059314	0.297294163922587	1111	REF_STRG_1_58959_XLOC_040475	0.200238492822137		1111	COM_SPAL_1_030058_XLOC_100683	0.0582950333343891	1111	REF_TRIN_1_01650_XLOC_025095	0.0409026445693831
	1112	REF_TRIN_13_00379_XLOC_012374	0.297244753513356	1112	REF_STRG_1_55155_XLOC_035164	0.200040469678708		1112	REF_STRG_1_34241_XLOC_103358	0.0582947515438639	1112	REF_STRG_1_45670_XLOC_020898	0.0408906831071668
	1113	REF_STRG_1_32420_XLOC_099603	0.297185218107141	1113	REF_STRG_1_34925_XLOC_104710	0.200038412304012		1113	REF_TRIN_2_02758_XLOC_100295	0.0582892350661642	1113	REF_STRG_1_79265_XLOC_070546	0.0408905351890156
	1114	REF_STRG_1_46575_XLOC_022418	0.29693509268623	1114	REF_TRIN_7_00115_XLOC_047851	0.200027344855721		1114	REF_STRG_1_106400_XLOC_018581	0.0582361388266577	1114	REF_STRG_1_45081_XLOC_019947	0.0408759954067338
	1115	REF_TRIN_10_02445_XLOC_093594	0.29693403708456	1115	REF_STRG_1_70552_XLOC_057139	0.200018236933767		1115	COM_SPAL_1_002041_XLOC_011021	0.0582311136597098	1115	REF_STRG_1_16469_XLOC_053343	0.0408531242018221
	1116	REF_STRG_1_58617_XLOC_040018	0.29688762485213	1116	REF_STRG_1_83450_XLOC_077425	0.199889188880296		1116	REF_STRG_1_35728_XLOC_106284	0.0582159746794379	1116	REF_STRG_1_87858_XLOC_084679	0.0408429787407489
	1117	REF_STRG_1_72283_XLOC_059741	0.296788189028959	1117	REF_STRG_1_18134_XLOC_059293	0.199859101526577		1117	REF_TRIN_11_01020_XLOC_102531	0.0581790915126996	1117	REF_STRG_1_91239_XLOC_090789	0.0408006889830353
	1118	REF_TRIN_11_02653_XLOC_001452	0.296703622652212	1118	REF_STRG_1_7286_XLOC_110828	0.19984527064401		1118	REF_STRG_1_33997_XLOC_102888	0.0581331506562866	1118	REF_STRG_1_25901_XLOC_084005	0.0407982419218914
	1119	REF_STRG_1_54094_XLOC_033633	0.296600148858979	1119	REF_STRG_1_70310_XLOC_056743	0.199791609001982		1119	REF_TRIN_2_03227_XLOC_050321	0.0580950459767113	1119	REF_STRG_1_74143_XLOC_062499	0.0407211151139202
	1120	COM_SPAL_1_019533_XLOC_066589	0.296543054974088	1120	REF_TRIN_2_03040_XLOC_064262	0.199790785647139		1120	COM_SPAL_1_031546_XLOC_105811	0.0580530257355032	1120	REF_TRIN_1_03238_XLOC_092006	0.0407207753525262
	1121	REF_STRG_1_19972_XLOC_066181	0.296431208855828	1121	REF_STRG_1_50773_XLOC_028738	0.199657816363545		1121	REF_STRG_1_30112_XLOC_094540	0.0580515599130916	1121	REF_STRG_1_60984_XLOC_043248	0.040712023981337
	1122	REF_TRIN_6_02357_XLOC_036965	0.296277876097324	1122	REF_STRG_1_42773_XLOC_015929	0.199590212491053		1122	REF_STRG_1_83074_XLOC_076794	0.0580450495574293	1122	REF_STRG_1_30174_XLOC_094664	0.040706995832524
	1123	REF_STRG_1_54016_XLOC_033528	0.296234710592876	1123	REF_STRG_1_9719_XLOC_023853	0.199380972833454		1123	REF_STRG_1_31438_XLOC_097447	0.0580399921366766	1123	REF_STRG_1_86504_XLOC_082347	0.0407033544153178
	1124	COM_SPAL_1_004481_XLOC_019799	0.296190702906476	1124	REF_STRG_1_26202_XLOC_084734	0.199289374572607		1124	REF_STRG_1_6834_XLOC_107120	0.0580309972259333	1124	REF_STRG_1_36201_XLOC_107209	0.0406703069239526
	1125	REF_STRG_1_72289_XLOC_059746	0.296075737481247	1125	COM_SPAL_1_030927_XLOC_103621	0.199130789155436		1125	COM_SPAL_1_013792_XLOC_048692	0.057967136387472	1125	REF_STRG_1_22813_XLOC_075062	0.0406585578238332
	1126	REF_STRG_1_44205_XLOC_018419	0.296060280633264	1126	COM_SPAL_1_023559_XLOC_079538	0.199116389447549		1126	REF_STRG_1_55867_XLOC_036131	0.0579081851838482	1126	REF_TRIN_5_00290_XLOC_026879	0.0406509457313524
	1127	COM_SPAL_1_006519_XLOC_026365	0.296027075146349	1127	COM_SPAL_1_020675_XLOC_070233	0.199025205593328		1127	REF_STRG_1_9309_XLOC_021502	0.0579038575431425	1127	COM_SPAL_1_004596_XLOC_020203	0.0406291812272781
	1128	REF_TRIN_10_00413_XLOC_086978	0.295980541189931	1128	COM_SPAL_1_007755_XLOC_030402	0.198639934269756		1128	COM_SPAL_1_007381_XLOC_029187	0.0578492721612176	1128	REF_STRG_1_86742_XLOC_082748	0.0406157966301669
	1129	COM_SPAL_1_021090_XLOC_071523	0.295826131689334	1129	REF_TRIN_4_00937_XLOC_071178	0.198632427842132		1129	REF_TRIN_15_00342_XLOC_046468	0.0578454249088179	1129	REF_TRIN_9_01904_XLOC_111676	0.0405877577133473
	1130	REF_STRG_1_60040_XLOC_041946	0.295766848230732	1130	REF_TRIN_5_00145_XLOC_016081	0.198600796032909		1130	REF_STRG_1_61724_XLOC_044392	0.0578431451770285	1130	REF_TRIN_13_01094_XLOC_072261	0.0405806755768945
	1131	REF_STRG_1_71901_XLOC_059197	0.295761413739302	1131	REF_STRG_1_48528_XLOC_025390	0.198593996278482		1131	REF_TRIN_12_02021_XLOC_115336	0.0578325900057613	1131	REF_STRG_1_60283_XLOC_042277	0.0405742683434423
	1132	REF_STRG_1_21280_XLOC_070312	0.295621799604386	1132	REF_STRG_1_20595_XLOC_068154	0.198548889686975		1132	REF_STRG_1_21429_XLOC_070755	0.0578162490426299	1132	REF_TRIN_9_03124_XLOC_108979	0.040552364973984
	1133	REF_STRG_1_13694_XLOC_042033	0.295511620185009	1133	REF_TRIN_2_00206_XLOC_047228	0.198537181674505		1133	COM_SPAL_1_011674_XLOC_042228	0.0577188306986576	1133	REF_TRIN_2_02305_XLOC_070745	0.0405249347790307
	1134	REF_STRG_1_55354_XLOC_035420	0.295015949542565	1134	REF_STRG_1_37402_XLOC_109366	0.198460137270354		1134	REF_STRG_1_71878_XLOC_059165	0.0576866879980789	1134	REF_STRG_1_10566_XLOC_028459	0.0405224930404313
	1135	REF_TRIN_3_02042_XLOC_057486	0.29499227714017	1135	COM_SPAL_1_005401_XLOC_022808	0.198335485965274		1135	COM_SPAL_1_014886_XLOC_052026	0.0576604933107864	1135	REF_STRG_1_52930_XLOC_031935	0.0405175458787003
	1136	REF_STRG_1_9590_XLOC_023159	0.294950405872925	1136	REF_STRG_1_50769_XLOC_028735	0.198297078200385		1136	REF_STRG_1_66000_XLOC_050458	0.0576508105076118	1136	REF_STRG_1_54036_XLOC_033546	0.0404960883712665
	1137	COM_SPAL_1_034315_XLOC_115150	0.294922920646278	1137	REF_TRIN_9_00264_XLOC_078422	0.198182550358157		1137	REF_STRG_1_109676_XLOC_003412	0.057644425656803	1137	REF_STRG_1_5963_XLOC_099245	0.0404851091516846
	1138	REF_STRG_1_31721_XLOC_098076	0.294844010446486	1138	REF_STRG_1_68532_XLOC_054060	0.198151382838471		1138	REF_TRIN_9_02577_XLOC_093199	0.0576357560923457	1138	REF_TRIN_1_01662_XLOC_059295	0.0404715034789388
	1139	REF_STRG_1_47938_XLOC_024432	0.294754393584793	1139	REF_STRG_1_80274_XLOC_072155	0.198011667251743		1139	COM_SPAL_1_028107_XLOC_094412	0.0576174505021018	1139	REF_STRG_1_58780_XLOC_040239	0.0404618280364683
	1140	REF_STRG_1_49875_XLOC_027396	0.294416809000822	1140	COM_SPAL_1_004479_XLOC_019798	0.198005563798812		1140	REF_STRG_1_81260_XLOC_073875	0.057578746476702	1140	REF_STRG_1_3458_XLOC_064849	0.0404530110763994
	1141	REF_STRG_1_3988_XLOC_073397	0.294377799144429	1141	REF_STRG_1_38809_XLOC_111922	0.197996401582006		1141	REF_STRG_1_99963_XLOC_107558	0.0575696375451629	1141	REF_STRG_1_97951_XLOC_103500	0.0404132858167127
	1142	REF_STRG_1_86350_XLOC_082116	0.294368958868145	1142	REF_STRG_1_55276_XLOC_035320	0.197963546542556		1142	REF_TRIN_13_00392_XLOC_070737	0.0575431986877424	1142	REF_STRG_1_97028_XLOC_010500	0.0404087630792357
	1143	REF_STRG_1_7334_XLOC_111277	0.294214612559056	1143	REF_STRG_1_12158_XLOC_035310	0.197960078655927		1143	REF_STRG_1_70669_XLOC_057290	0.0574839926719994	1143	COM_SPAL_1_011543_XLOC_041829	0.0404026353620034
	1144	REF_STRG_1_30709_XLOC_095870	0.29415489917223	1144	REF_STRG_1_69422_XLOC_055363	0.197935656990588		1144	REF_STRG_1_94017_XLOC_095890	0.0574749711102803	1144	REF_STRG_1_20223_XLOC_066989	0.0403453244174031
	1145	REF_STRG_1_76583_XLOC_066163	0.294117105837573	1145	REF_STRG_1_1602_XLOC_023338	0.197883575936056		1145	REF_STRG_1_7372_XLOC_111543	0.0574080517098255	1145	REF_TRIN_16_04247_XLOC_065366	0.0403219910100387
	1146	REF_STRG_1_49309_XLOC_026559	0.29397795232913	1146	REF_TRIN_2_02669_XLOC_049796	0.197809193960413		1146	REF_TRIN_4_02410_XLOC_039906	0.0573826382866287	1146	REF_STRG_1_19972_XLOC_066181	0.04031686145085
	1147	COM_SPAL_1_029341_XLOC_098482	0.293861506404728	1147	REF_STRG_1_23834_XLOC_077993	0.197671640107922		1147	REF_STRG_1_23802_XLOC_077927	0.0573816297876912	1147	REF_STRG_1_88771_XLOC_086362	0.0402984760954061
	1148	REF_TRIN_3_01697_XLOC_060736	0.293571368339898	1148	REF_STRG_1_12085_XLOC_034936	0.19757384949164		1148	REF_STRG_1_104863_XLOC_015310	0.0573508353003353	1148	REF_STRG_1_2060_XLOC_037562	0.0402934972470753
	1149	REF_TRIN_9_03073_XLOC_047744	0.293354629180584	1149	REF_STRG_1_42964_XLOC_016274	0.19752104113279		1149	REF_TRIN_1_01639_XLOC_115367	0.0573208638060163	1149	REF_STRG_1_55001_XLOC_034945	0.0402658585437322
	1150	COM_SPAL_1_031907_XLOC_106974	0.293284230718622	1150	REF_TRIN_14_01363_XLOC_034987	0.19748777720468		1150	REF_STRG_1_78813_XLOC_069772	0.0572909767755891	1150	REF_TRIN_8_00352_XLOC_101696	0.0402248513157781
	1151	REF_TRIN_9_01017_XLOC_113034	0.293107605193836	1151	REF_STRG_1_14686_XLOC_045811	0.197466516477861		1151	REF_TRIN_2_03068_XLOC_009229	0.0572601637323138	1151	REF_STRG_1_43619_XLOC_017424	0.0401909577143857
	1152	REF_STRG_1_83074_XLOC_076794	0.293079998605549	1152	REF_STRG_1_32960_XLOC_100737	0.19744710297975		1152	REF_TRIN_2_02985_XLOC_052686	0.0572503403521839	1152	COM_SPAL_1_026986_XLOC_090860	0.040181906723722
	1153	REF_TRIN_2_01290_XLOC_035249	0.293039373749167	1153	COM_SPAL_1_031964_XLOC_107152	0.197432262411497		1153	REF_STRG_1_28242_XLOC_089965	0.057105568222108	1153	REF_STRG_1_17137_XLOC_055754	0.040167780321272
	1154	COM_SPAL_1_024397_XLOC_082260	0.292964180910275	1154	REF_STRG_1_57344_XLOC_038220	0.197226598044733		1154	REF_TRIN_9_02070_XLOC_103655	0.0570865918786577	1154	REF_STRG_1_47825_XLOC_024242	0.040154629667874
	1155	REF_STRG_1_7274_XLOC_110729	0.292877957435013	1155	REF_STRG_1_70638_XLOC_057252	0.197184533677366		1155	REF_STRG_1_59636_XLOC_041359	0.0570550319225666	1155	REF_TRIN_16_03000_XLOC_034782	0.0401260113491888
	1156	COM_SPAL_1_005652_XLOC_023633	0.292859936413443	1156	COM_SPAL_1_017218_XLOC_059318	0.197158721914085		1156	COM_SPAL_1_011703_XLOC_042319	0.0570336628932937	1156	REF_STRG_1_47649_XLOC_023969	0.0400829071713372
	1157	REF_STRG_1_6213_XLOC_101595	0.292517818451484	1157	COM_SPAL_1_010123_XLOC_037508	0.197086251731482		1157	COM_SPAL_1_011048_XLOC_040193	0.0570190943725436	1157	REF_STRG_1_35839_XLOC_106490	0.0400777043048914
	1158	REF_STRG_1_101903_XLOC_111691	0.292176014113934	1158	REF_STRG_1_13203_XLOC_039644	0.197035825077435		1158	COM_SPAL_1_017854_XLOC_061341	0.0569434946297011	1158	REF_STRG_1_58694_XLOC_040124	0.0400542535481581
	1159	REF_STRG_1_66591_XLOC_051261	0.292031839542122	1159	REF_STRG_1_17906_XLOC_058461	0.196904517932608		1159	REF_STRG_1_62708_XLOC_045792	0.0569320735833811	1159	REF_STRG_1_32345_XLOC_099452	0.0400378929655356
	1160	REF_TRIN_16_02186_XLOC_050551	0.291769139108725	1160	REF_STRG_1_60146_XLOC_042086	0.19685901123571		1160	REF_STRG_1_54096_XLOC_033642	0.0569006135338453	1160	REF_STRG_1_30022_XLOC_094292	0.0399662436225678
	1161	COM_SPAL_1_003438_XLOC_016098	0.291683552638963	1161	REF_STRG_1_51107_XLOC_029213	0.196743940656187		1161	REF_STRG_1_19901_XLOC_065972	0.0568813795393239	1161	REF_STRG_1_72370_XLOC_059867	0.039963585559379
	1162	COM_SPAL_1_011059_XLOC_040217	0.291113842587948	1162	REF_STRG_1_52626_XLOC_031502	0.196728049169219		1162	REF_TRIN_8_03009_XLOC_023260	0.056864735526242	1162	REF_TRIN_14_00277_XLOC_086918	0.0399565249465713
	1163	COM_SPAL_1_010403_XLOC_038270	0.291061429425769	1163	REF_TRIN_3_02348_XLOC_015405	0.196717530900662		1163	REF_STRG_1_13047_XLOC_038991	0.0567418582937115	1163	REF_STRG_1_29534_XLOC_093020	0.0399550050331567
	1164	REF_STRG_1_18152_XLOC_059357	0.291016137793075	1164	REF_STRG_1_71872_XLOC_059153	0.196698597331959		1164	COM_SPAL_1_005740_XLOC_023919	0.0567369676454334	1164	REF_STRG_1_87207_XLOC_083527	0.0399407436933944
	1165	REF_STRG_1_92424_XLOC_092954	0.290980397255186	1165	REF_STRG_1_20221_XLOC_066970	0.196597839967944		1165	REF_TRIN_12_01318_XLOC_026002	0.0567125291744301	1165	REF_STRG_1_96221_XLOC_010300	0.0399340392467237
	1166	COM_SPAL_1_019441_XLOC_066279	0.290942607382779	1166	REF_STRG_1_34205_XLOC_103302	0.196485079057655		1166	REF_STRG_1_93648_XLOC_095236	0.0566366964945985	1166	REF_STRG_1_35314_XLOC_105456	0.0399328437940596
	1167	REF_TRIN_6_01360_XLOC_055801	0.290901999764157	1167	REF_STRG_1_82068_XLOC_075195	0.196435302579122		1167	REF_TRIN_14_00547_XLOC_056683	0.0566323590639877	1167	REF_STRG_1_42985_XLOC_016304	0.0399142409732899
	1168	REF_STRG_1_79272_XLOC_070568	0.290766337049619	1168	REF_TRIN_7_03629_XLOC_047535	0.196321881394191		1168	REF_TRIN_2_03761_XLOC_083229	0.0566248253412258	1168	REF_STRG_1_52119_XLOC_030713	0.0398956899375178
	1169	COM_SPAL_1_014037_XLOC_049366	0.290607646315083	1169	REF_TRIN_12_02819_XLOC_034181	0.196269959159806		1169	REF_STRG_1_108061_XLOC_002279	0.0566160680390057	1169	REF_STRG_1_1183_XLOC_113568	0.039886062566228
	1170	REF_STRG_1_97951_XLOC_103500	0.29058279676556	1170	REF_STRG_1_22373_XLOC_073736	0.196268344398873		1170	REF_STRG_1_8835_XLOC_018033	0.0565813471622409	1170	REF_STRG_1_29443_XLOC_092784	0.0398826420825123
	1171	COM_SPAL_1_016738_XLOC_057780	0.290556084547738	1171	REF_STRG_1_86949_XLOC_083096	0.196228798107692		1171	COM_SPAL_1_019881_XLOC_067805	0.0565763339043953	1171	REF_TRIN_13_02836_XLOC_074883	0.0398736401343541
	1172	REF_STRG_1_32010_XLOC_098692	0.290267284634359	1172	REF_STRG_1_55019_XLOC_034981	0.196160370495143		1172	REF_STRG_1_34145_XLOC_103161	0.0565624834443448	1172	COM_SPAL_1_029966_XLOC_100404	0.0398577725745291
	1173	REF_STRG_1_37186_XLOC_108939	0.290243332186397	1173	REF_TRIN_1_02357_XLOC_044632	0.196106020285034		1173	REF_STRG_1_30128_XLOC_094571	0.0565426708838546	1173	REF_STRG_1_66024_XLOC_050455	0.0398447224382685
	1174	REF_TRIN_10_00437_XLOC_075973	0.289700492031026	1174	REF_STRG_1_25644_XLOC_083246	0.196010167090007		1174	COM_SPAL_1_027846_XLOC_093574	0.0565005077979078	1174	REF_TRIN_9_00563_XLOC_061016	0.0397895341065587
	1175	COM_SPAL_1_013844_XLOC_048845	0.289698790227744	1175	REF_STRG_1_20535_XLOC_067909	0.195875059587798		1175	REF_STRG_1_88259_XLOC_085403	0.0564130319113704	1175	REF_STRG_1_60673_XLOC_042825	0.0397435594818915
	1176	REF_TRIN_9_01946_XLOC_015630	0.289621242757451	1176	COM_SPAL_1_017695_XLOC_060818	0.195809824031245		1176	REF_STRG_1_7538_XLOC_112852	0.0564126276568657	1176	REF_TRIN_15_01746_XLOC_073946	0.0397386638179612
	1177	REF_STRG_1_61909_XLOC_044628	0.289513725292398	1177	REF_TRIN_11_03301_XLOC_025542	0.195782747420287		1177	COM_SPAL_1_021646_XLOC_073341	0.0563809237845972	1177	COM_SPAL_1_025588_XLOC_086241	0.0397364365585212
	1178	REF_STRG_1_18192_XLOC_059544	0.289455420652737	1178	REF_STRG_1_4389_XLOC_080100	0.19573973830991		1178	REF_STRG_1_65486_XLOC_049743	0.056373498840174	1178	REF_STRG_1_61969_XLOC_044729	0.0397170487005098
	1179	REF_STRG_1_102679_XLOC_113343	0.289368669408463	1179	REF_TRIN_7_02623_XLOC_107881	0.195641861714124		1179	REF_STRG_1_95579_XLOC_099016	0.0563725438416438	1179	REF_STRG_1_6066_XLOC_100231	0.0397149585196377
	1180	REF_STRG_1_43469_XLOC_017188	0.289308792717573	1180	REF_STRG_1_73321_XLOC_061231	0.195315885530443		1180	REF_STRG_1_50086_XLOC_027720	0.0563530375064561	1180	COM_SPAL_1_030426_XLOC_102004	0.0397143085524159
	1181	COM_SPAL_1_022187_XLOC_075140	0.289269293616097	1181	REF_STRG_1_15811_XLOC_050410	0.195284152229204		1181	COM_SPAL_1_008723_XLOC_033457	0.0563210333851445	1181	REF_TRIN_8_02049_XLOC_018568	0.0397136576075534
	1182	REF_STRG_1_69422_XLOC_055363	0.289241961933976	1182	REF_STRG_1_64003_XLOC_047573	0.195221694401221		1182	REF_STRG_1_37201_XLOC_108980	0.0562807668846144	1182	REF_STRG_1_42443_XLOC_015390	0.0397017245260055
	1183	REF_STRG_1_95062_XLOC_097947	0.289185371866766	1183	COM_SPAL_1_003241_XLOC_015432	0.195167760797584		1183	REF_TRIN_12_02269_XLOC_032244	0.056278717764844	1183	REF_STRG_1_86084_XLOC_081696	0.039699985928622
	1184	COM_SPAL_1_019989_XLOC_068165	0.288978222274996	1184	COM_SPAL_1_017859_XLOC_061346	0.195099226503148		1184	REF_STRG_1_41056_XLOC_012991	0.0562640452932398	1184	REF_STRG_1_22906_XLOC_075319	0.0396873697218804
	1185	COM_SPAL_1_019919_XLOC_067931	0.288946812548916	1185	REF_STRG_1_12611_XLOC_037439	0.194978235000359		1185	REF_STRG_1_69548_XLOC_055569	0.0562287631230934	1185	REF_TRIN_2_02588_XLOC_093749	0.0396458373009602
	1186	REF_STRG_1_76876_XLOC_066621	0.288912258567962	1186	REF_STRG_1_99383_XLOC_011205	0.194876398552852		1186	REF_STRG_1_43427_XLOC_017115	0.056226462440852	1186	REF_STRG_1_73261_XLOC_061146	0.0396001014299185
	1187	REF_TRIN_4_02549_XLOC_094569	0.288882125664778	1187	REF_TRIN_13_02437_XLOC_058056	0.19462447854552		1187	REF_STRG_1_49105_XLOC_026263	0.0561900356443256	1187	REF_STRG_1_15159_XLOC_047865	0.0395966222597097
	1188	REF_STRG_1_88897_XLOC_086606	0.288673529458453	1188	REF_STRG_1_28858_XLOC_091388	0.194615302418664		1188	COM_SPAL_1_007800_XLOC_030534	0.0561678788947894	1188	REF_STRG_1_66615_XLOC_051294	0.0395784170378999
	1189	REF_TRIN_14_01163_XLOC_013664	0.288586356761203	1189	COM_SPAL_1_004875_XLOC_021104	0.194602826866926		1189	REF_TRIN_4_02935_XLOC_031390	0.0561009142640201	1189	REF_STRG_1_55354_XLOC_035420	0.0395434380839015
	1190	COM_SPAL_1_027473_XLOC_092343	0.288571336173845	1190	REF_TRIN_5_03272_XLOC_099693	0.194577437062869		1190	COM_SPAL_1_010408_XLOC_038283	0.0560689911233184	1190	COM_SPAL_1_011497_XLOC_041686	0.0395283232931671
	1191	REF_STRG_1_49018_XLOC_026122	0.288538450826089	1191	REF_TRIN_2_04138_XLOC_070524	0.194563883438011		1191	REF_STRG_1_79281_XLOC_070553	0.056060890241783	1191	REF_STRG_1_77824_XLOC_068186	0.0395161477282625
	1192	REF_STRG_1_102454_XLOC_112881	0.288362788310089	1192	REF_STRG_1_50014_XLOC_027625	0.194511227282977		1192	REF_STRG_1_7404_XLOC_111650	0.056059811570026	1192	REF_STRG_1_33723_XLOC_102297	0.0394993237290956
	1193	REF_STRG_1_6315_XLOC_102571	0.288316491343214	1193	REF_STRG_1_50624_XLOC_028511	0.194497021240291		1193	REF_STRG_1_68656_XLOC_054240	0.0560233655822809	1193	REF_STRG_1_63037_XLOC_046226	0.0394916771081521
	1194	REF_STRG_1_8973_XLOC_019433	0.288146227959321	1194	REF_TRIN_3_04103_XLOC_032682	0.194484730162691		1194	REF_STRG_1_18855_XLOC_062155	0.055997166381394	1194	REF_STRG_1_8526_XLOC_016567	0.0394872923074791
	1195	REF_STRG_1_5962_XLOC_099246	0.288121730702049	1195	COM_SPAL_1_013396_XLOC_047552	0.194421817376232		1195	REF_STRG_1_73209_XLOC_061065	0.0559721131419309	1195	REF_STRG_1_13078_XLOC_039206	0.0394705468627689
	1196	REF_STRG_1_101904_XLOC_111690	0.287975223506146	1196	REF_TRIN_13_02495_XLOC_063774	0.194393583726432		1196	REF_STRG_1_30784_XLOC_095991	0.0559237445887869	1196	REF_STRG_1_8394_XLOC_015791	0.0394689915970715
	1197	REF_STRG_1_65088_XLOC_049140	0.287876428889202	1197	REF_TRIN_5_02529_XLOC_057581	0.194388021872192		1197	COM_SPAL_1_021164_XLOC_071746	0.0559111226486571	1197	REF_TRIN_7_00190_XLOC_046813	0.0394652817512241
	1198	REF_STRG_1_29220_XLOC_092296	0.287775560175579	1198	REF_STRG_1_48596_XLOC_025502	0.194344142885439		1198	REF_STRG_1_9238_XLOC_020964	0.0557998826418621	1198	COM_SPAL_1_005028_XLOC_021589	0.0394583999939994
	1199	COM_SPAL_1_011788_XLOC_042581	0.287588181976791	1199	REF_TRIN_1_01739_XLOC_017711	0.194226191709291		1199	REF_STRG_1_69738_XLOC_055911	0.0557970580584207	1199	REF_STRG_1_24658_XLOC_080546	0.0394565607727483
	1200	REF_STRG_1_25645_XLOC_083249	0.287547221990696	1200	COM_SPAL_1_007679_XLOC_030160	0.194130438169803		1200	REF_TRIN_4_00892_XLOC_109186	0.055788874353869	1200	REF_TRIN_8_00655_XLOC_112905	0.0394455483342795
	1201	REF_STRG_1_51576_XLOC_029883	0.287510654220128	1201	REF_STRG_1_83138_XLOC_008788	0.194126006882081		1201	REF_STRG_1_106551_XLOC_018956	0.0557102689443912	1201	REF_STRG_1_60518_XLOC_042591	0.0394254986278399
	1202	COM_SPAL_1_029333_XLOC_098446	0.287508239007086	1202	REF_STRG_1_76900_XLOC_066663	0.194063119136421		1202	REF_STRG_1_65765_XLOC_050132	0.0557066492935908	1202	REF_STRG_1_70909_XLOC_057672	0.0393843050802612
	1203	REF_STRG_1_60284_XLOC_042278	0.287498127053966	1203	REF_TRIN_2_01443_XLOC_065755	0.194018472328615		1203	REF_STRG_1_72255_XLOC_059702	0.0556747811791985	1203	REF_TRIN_5_03375_XLOC_048994	0.0393717234964277
	1204	REF_STRG_1_50724_XLOC_028662	0.287446610198124	1204	REF_STRG_1_40221_XLOC_114417	0.193973388563922		1204	COM_SPAL_1_027519_XLOC_092518	0.0556653153813028	1204	REF_TRIN_16_04282_XLOC_093340	0.0393701573829727
	1205	COM_SPAL_1_020311_XLOC_069110	0.287446223910937	1205	REF_STRG_1_41206_XLOC_013240	0.193893202379514		1205	REF_STRG_1_61024_XLOC_043320	0.0556637617276016	1205	REF_STRG_1_21599_XLOC_071357	0.0393529848984082
	1206	REF_STRG_1_42467_XLOC_015417	0.287432238615479	1206	REF_STRG_1_70127_XLOC_056481	0.193795518504091		1206	REF_STRG_1_40638_XLOC_115206	0.0555935713543489	1206	REF_STRG_1_80459_XLOC_072475	0.0393468784850544
	1207	REF_STRG_1_24037_XLOC_078680	0.287207361599067	1207	REF_STRG_1_88262_XLOC_085405	0.193283646042647		1207	REF_TRIN_3_02155_XLOC_108407	0.0555776542742953	1207	REF_TRIN_16_04559_XLOC_092682	0.039337999736149
	1208	REF_TRIN_12_01714_XLOC_040232	0.287121101350046	1208	REF_STRG_1_15670_XLOC_049686	0.193081782761212		1208	REF_TRIN_12_00358_XLOC_088163	0.0555139433531055	1208	REF_TRIN_2_02457_XLOC_038812	0.0393260675276306
	1209	COM_SPAL_1_003031_XLOC_014754	0.286967458143762	1209	REF_STRG_1_51147_XLOC_029263	0.193073034860493		1209	REF_STRG_1_71997_XLOC_059332	0.0555064140057799	1209	REF_TRIN_7_02206_XLOC_016398	0.0393166659276952
	1210	REF_STRG_1_12854_XLOC_038290	0.286779672764822	1210	REF_STRG_1_1759_XLOC_029371	0.193072844087491		1210	REF_STRG_1_15500_XLOC_049117	0.0554999551568297	1210	REF_STRG_1_16621_XLOC_053954	0.0392945371639059
	1211	COM_SPAL_1_026698_XLOC_089835	0.286529271186254	1211	REF_TRIN_10_03047_XLOC_051183	0.193057213774837		1211	REF_STRG_1_64647_XLOC_048521	0.0554859702683824	1211	REF_STRG_1_14243_XLOC_044153	0.0392838259566344
	1212	REF_STRG_1_104873_XLOC_015332	0.286385192472587	1212	REF_STRG_1_61152_XLOC_043522	0.192905382162544		1212	REF_STRG_1_86657_XLOC_082618	0.0554495190772596	1212	REF_STRG_1_22063_XLOC_072774	0.0392722956338051
	1213	REF_TRIN_16_03490_XLOC_071955	0.286082216719367	1213	REF_STRG_1_31184_XLOC_096910	0.192812384428318		1213	REF_STRG_1_43995_XLOC_018119	0.0553669375555652	1213	REF_STRG_1_14105_XLOC_043669	0.0392140693316273
	1214	REF_TRIN_8_03524_XLOC_102095	0.286049425434873	1214	REF_STRG_1_52373_XLOC_031107	0.192787797331384		1214	REF_STRG_1_19815_XLOC_065713	0.0553457465964189	1214	REF_TRIN_7_02692_XLOC_078096	0.0391951857623877
	1215	REF_TRIN_16_01291_XLOC_080661	0.285954497726544	1215	REF_STRG_1_89588_XLOC_087798	0.19272160839146		1215	REF_STRG_1_41931_XLOC_014524	0.0553296484479406	1215	REF_TRIN_11_01155_XLOC_048506	0.0391828724629284
	1216	COM_SPAL_1_002737_XLOC_013631	0.28577790855977	1216	REF_STRG_1_67046_XLOC_051892	0.192712159730391		1216	COM_SPAL_1_016715_XLOC_057701	0.0553176555803711	1216	REF_STRG_1_42473_XLOC_015428	0.0391719210493689
	1217	REF_TRIN_1_00883_XLOC_042981	0.285646034935717	1217	REF_TRIN_5_00576_XLOC_029536	0.192700653293244		1217	REF_STRG_1_56582_XLOC_037053	0.0553036042154804	1217	REF_STRG_1_25183_XLOC_081921	0.0391668483869996
	1218	REF_TRIN_14_02256_XLOC_081468	0.285405302395374	1218	REF_STRG_1_14763_XLOC_046228	0.192664839558637		1218	REF_STRG_1_13046_XLOC_038990	0.0552614273898893	1218	REF_TRIN_5_03182_XLOC_096502	0.0391660919597203
	1219	REF_STRG_1_48818_XLOC_025838	0.285337939834099	1219	REF_STRG_1_71815_XLOC_059077	0.192618682869459		1219	REF_STRG_1_5482_XLOC_094135	0.0551480627388385	1219	REF_STRG_1_45878_XLOC_021215	0.0391620736819445
	1220	REF_STRG_1_27720_XLOC_088723	0.285301831297689	1220	REF_STRG_1_74635_XLOC_063272	0.192499688510776		1220	COM_SPAL_1_029400_XLOC_098641	0.0551396820204148	1220	REF_STRG_1_57928_XLOC_039009	0.0391041919501131
	1221	REF_STRG_1_51147_XLOC_029263	0.285297253799744	1221	REF_STRG_1_51388_XLOC_029596	0.19239600238058		1221	REF_TRIN_8_00635_XLOC_087839	0.0551257947286206	1221	REF_STRG_1_39349_XLOC_112834	0.0390975568580705
	1222	REF_STRG_1_40471_XLOC_114898	0.285254617655271	1222	REF_STRG_1_70390_XLOC_056894	0.192322324161206		1222	REF_STRG_1_45837_XLOC_021160	0.0551226021742538	1222	REF_STRG_1_2066_XLOC_037751	0.0390852481307788
	1223	REF_STRG_1_82579_XLOC_075998	0.285007712919561	1223	REF_STRG_1_76845_XLOC_066582	0.192291239097224		1223	REF_STRG_1_59877_XLOC_041682	0.0550915388783228	1223	REF_STRG_1_79733_XLOC_071280	0.0390736477113732
	1224	REF_STRG_1_42571_XLOC_015577	0.284812408489614	1224	REF_STRG_1_63601_XLOC_047045	0.192274477107418		1224	REF_TRIN_16_03729_XLOC_095212	0.0550793384414332	1224	REF_STRG_1_34477_XLOC_103831	0.0390727549069273
	1225	REF_STRG_1_72914_XLOC_060633	0.284609013420949	1225	REF_STRG_1_80539_XLOC_072620	0.192263960020004		1225	REF_STRG_1_96180_XLOC_010283	0.0550731837080995	1225	REF_TRIN_5_03827_XLOC_081857	0.0390693824500852
	1226	REF_STRG_1_61659_XLOC_044291	0.284574885607506	1226	REF_STRG_1_47688_XLOC_024017	0.192215239117912		1226	REF_STRG_1_93147_XLOC_009702	0.0550730353603735	1226	REF_STRG_1_82762_XLOC_076307	0.0390655156702669
	1227	REF_STRG_1_78223_XLOC_068825	0.284573286846039	1227	REF_STRG_1_74917_XLOC_063711	0.192072022143777		1227	REF_STRG_1_63854_XLOC_047383	0.0550173349889536	1227	REF_STRG_1_19824_XLOC_065747	0.0390423910863942
	1228	COM_SPAL_1_029703_XLOC_099585	0.284459693789883	1228	REF_STRG_1_65166_XLOC_049272	0.192037023454042		1228	REF_STRG_1_5206_XLOC_091028	0.0549687879206241	1228	REF_TRIN_5_01956_XLOC_075830	0.0390288194330851
	1229	REF_STRG_1_103537_XLOC_115198	0.284351172420918	1229	REF_TRIN_2_03404_XLOC_062844	0.192021176455244		1229	REF_STRG_1_10268_XLOC_026920	0.0549210031885911	1229	REF_STRG_1_71682_XLOC_058867	0.0390113937325926
	1230	REF_STRG_1_60112_XLOC_042043	0.284071086847189	1230	REF_TRIN_4_03109_XLOC_068788	0.191888277665848		1230	REF_STRG_1_98031_XLOC_010770	0.0549195243392227	1230	REF_STRG_1_25702_XLOC_083445	0.0390104882974671
	1231	REF_STRG_1_4246_XLOC_077613	0.283953308780066	1231	REF_STRG_1_24158_XLOC_079144	0.191773027513522		1231	COM_SPAL_1_030597_XLOC_102559	0.0549118132074454	1231	REF_STRG_1_23802_XLOC_077927	0.039004415900426
	1232	REF_TRIN_4_03100_XLOC_030318	0.283910844412542	1232	REF_STRG_1_27897_XLOC_089159	0.191736002580046		1232	REF_TRIN_5_02000_XLOC_114581	0.0549022165027984	1232	REF_STRG_1_52702_XLOC_031624	0.038989341876902
	1233	REF_STRG_1_99840_XLOC_107275	0.283882381699792	1233	REF_STRG_1_20318_XLOC_067340	0.191597741883424		1233	REF_STRG_1_21874_XLOC_072235	0.0548621513379473	1233	REF_STRG_1_39537_XLOC_113162	0.0389875428811654
	1234	REF_STRG_1_50051_XLOC_027672	0.283843770646867	1234	REF_TRIN_4_03063_XLOC_026713	0.191545556184842		1234	REF_TRIN_1_01520_XLOC_060985	0.0548601136067832	1234	REF_STRG_1_33783_XLOC_102408	0.0389849411819493
	1235	REF_STRG_1_91949_XLOC_092030	0.283751351869739	1235	REF_TRIN_14_00975_XLOC_024181	0.191440007412879		1235	REF_STRG_1_66305_XLOC_050889	0.0547726183785338	1235	REF_TRIN_8_03384_XLOC_097184	0.0389794716837159
	1236	COM_SPAL_1_033631_XLOC_112770	0.28364979821595	1236	REF_STRG_1_6124_XLOC_100779	0.191423082283267		1236	REF_STRG_1_17425_XLOC_056734	0.0547313304668209	1236	REF_STRG_1_91430_XLOC_091202	0.0389672483863256
	1237	COM_SPAL_1_016086_XLOC_055640	0.283631470310384	1237	REF_STRG_1_7317_XLOC_111071	0.191376807318649		1237	REF_TRIN_16_03710_XLOC_115700	0.0547256216868026	1237	REF_STRG_1_85494_XLOC_080710	0.038930971798806
	1238	REF_TRIN_1_00510_XLOC_024632	0.28356852469477	1238	REF_STRG_1_15271_XLOC_048342	0.191351253142013		1238	REF_STRG_1_94123_XLOC_096112	0.0546866972123339	1238	REF_TRIN_1_03357_XLOC_108840	0.0388908017063273
	1239	REF_STRG_1_8897_XLOC_019109	0.283529656641244	1239	REF_STRG_1_10226_XLOC_026812	0.191349735811485		1239	REF_STRG_1_72807_XLOC_060478	0.0546680549546699	1239	COM_SPAL_1_006162_XLOC_025236	0.0388391773247116
	1240	REF_STRG_1_13239_XLOC_039810	0.283501078210497	1240	REF_STRG_1_78293_XLOC_068936	0.191321677454568		1240	REF_STRG_1_77130_XLOC_067037	0.0546625571945855	1240	REF_STRG_1_27575_XLOC_088330	0.0388013772650546
	1241	COM_SPAL_1_024414_XLOC_082325	0.283490565502386	1241	REF_STRG_1_76010_XLOC_065313	0.191253781621052		1241	REF_STRG_1_101093_XLOC_110048	0.0546388043095134	1241	REF_STRG_1_60491_XLOC_042554	0.0387544382066857
	1242	REF_STRG_1_75154_XLOC_064023	0.283209601312095	1242	REF_TRIN_7_02161_XLOC_019645	0.190939941757352		1242	COM_SPAL_1_003046_XLOC_014802	0.0546320527705249	1242	REF_STRG_1_32903_XLOC_100628	0.0387140688555548
	1243	REF_TRIN_3_01653_XLOC_026827	0.28311780866637	1243	REF_STRG_1_59218_XLOC_040810	0.190680779498408		1243	REF_STRG_1_4349_XLOC_079318	0.054628522857067	1243	REF_TRIN_9_01698_XLOC_042365	0.0386950148202437
	1244	REF_TRIN_14_01520_XLOC_103359	0.282961274934727	1244	REF_STRG_1_23586_XLOC_077268	0.19066289284933		1244	REF_STRG_1_99840_XLOC_107275	0.0546082333908409	1244	REF_STRG_1_65179_XLOC_049289	0.0386873023872316
	1245	REF_STRG_1_28101_XLOC_089679	0.282930863759411	1245	REF_TRIN_10_00948_XLOC_077126	0.19059514276992		1245	REF_STRG_1_31770_XLOC_098164	0.0545703216677093	1245	REF_STRG_1_63523_XLOC_046945	0.0386721010204115
	1246	COM_SPAL_1_024993_XLOC_084291	0.28285270041454	1246	REF_TRIN_4_03286_XLOC_058145	0.190185945845113		1246	REF_STRG_1_72920_XLOC_060642	0.0544651235468944	1246	REF_STRG_1_61023_XLOC_043321	0.0386699433711404
	1247	REF_TRIN_16_02665_XLOC_073492	0.282794365787137	1247	REF_STRG_1_26086_XLOC_084412	0.190090511229884		1247	REF_TRIN_3_00824_XLOC_081697	0.0543987188670692	1247	REF_STRG_1_45765_XLOC_021066	0.0386509842878229
	1248	COM_SPAL_1_005185_XLOC_022095	0.282641009285744	1248	COM_SPAL_1_015754_XLOC_054611	0.190063549758435		1248	REF_STRG_1_44236_XLOC_018454	0.0543934361762937	1248	REF_TRIN_7_02053_XLOC_080609	0.0386438372624502
	1249	REF_STRG_1_24928_XLOC_081284	0.282250534279848	1249	REF_STRG_1_7929_XLOC_115486	0.190055546871469		1249	REF_TRIN_13_02426_XLOC_098757	0.054368208455411	1249	REF_TRIN_1_02256_XLOC_035227	0.0386319017879664
	1250	REF_TRIN_5_02720_XLOC_054949	0.282201350635362	1250	REF_STRG_1_34105_XLOC_103076	0.18993510176718		1250	REF_TRIN_7_02621_XLOC_102384	0.0543633695796869	1250	REF_TRIN_11_03448_XLOC_097375	0.0386284475251901
	1251	REF_STRG_1_96381_XLOC_100485	0.28210078685796	1251	REF_STRG_1_10783_XLOC_029631	0.1899078224682		1251	COM_SPAL_1_006195_XLOC_025326	0.0543416818121158	1251	REF_STRG_1_92016_XLOC_092138	0.038627069803112
	1252	REF_TRIN_1_03016_XLOC_085192	0.282092318735287	1252	COM_SPAL_1_033213_XLOC_111381	0.189858894584698		1252	REF_STRG_1_60072_XLOC_041982	0.0543370469356767	1252	REF_TRIN_4_00397_XLOC_016666	0.0386251773670557
	1253	REF_STRG_1_99045_XLOC_105746	0.28208581127509	1253	REF_STRG_1_22412_XLOC_073858	0.189858392155351		1253	REF_STRG_1_22041_XLOC_072699	0.0543333202628764	1253	REF_STRG_1_60827_XLOC_043026	0.0386155736424332
	1254	REF_STRG_1_6125_XLOC_100782	0.281898652189997	1254	REF_STRG_1_70444_XLOC_056966	0.189849904281487		1254	REF_STRG_1_63804_XLOC_047308	0.0543194440501184	1254	REF_STRG_1_30460_XLOC_095315	0.0386072753951789
	1255	REF_STRG_1_91577_XLOC_091452	0.281894553758243	1255	REF_STRG_1_21742_XLOC_071763	0.189781580563011		1255	REF_TRIN_9_01231_XLOC_046012	0.0542948837127178	1255	REF_STRG_1_54690_XLOC_034510	0.038595725124451
	1256	REF_TRIN_1_00925_XLOC_105796	0.281845009183357	1256	REF_TRIN_1_01246_XLOC_030770	0.189684462764926		1256	REF_STRG_1_79521_XLOC_070946	0.0542878399754316	1256	REF_STRG_1_69923_XLOC_056198	0.0385447290683473
	1257	REF_TRIN_1_01144_XLOC_100474	0.281773284109752	1257	REF_STRG_1_26998_XLOC_086685	0.189632897029167		1257	COM_SPAL_1_004798_XLOC_020897	0.0542499177220281	1257	REF_STRG_1_53668_XLOC_033032	0.0385149855761666
	1258	REF_TRIN_5_02199_XLOC_099971	0.28174598155309	1258	REF_STRG_1_53203_XLOC_032342	0.189622765503275		1258	REF_STRG_1_13350_XLOC_040313	0.0542313136378032	1258	REF_TRIN_1_01136_XLOC_024584	0.0384984206678694
	1259	REF_STRG_1_9894_XLOC_024898	0.281679803933651	1259	REF_STRG_1_46101_XLOC_021599	0.189512950256322		1259	REF_STRG_1_25241_XLOC_082147	0.0541950735901275	1259	REF_STRG_1_68228_XLOC_053598	0.0384971877713673
	1260	REF_STRG_1_103766_XLOC_012855	0.281657726817365	1260	REF_STRG_1_85707_XLOC_081054	0.189502073589753		1260	REF_TRIN_2_03452_XLOC_034073	0.0541348491333867	1260	REF_STRG_1_47566_XLOC_023843	0.0384868511788183
	1261	REF_STRG_1_46298_XLOC_021923	0.281492129284986	1261	REF_STRG_1_44087_XLOC_018239	0.18933696628486		1261	REF_STRG_1_27643_XLOC_088528	0.0541268368777818	1261	REF_TRIN_15_02211_XLOC_078799	0.0384842849407337
	1262	REF_STRG_1_38593_XLOC_111533	0.281455769637021	1262	REF_STRG_1_3417_XLOC_064268	0.189302998335726		1262	REF_STRG_1_41657_XLOC_014047	0.0540835204903678	1262	REF_STRG_1_34289_XLOC_103438	0.0384473087839041
	1263	REF_TRIN_7_00169_XLOC_084791	0.281320504194549	1263	REF_STRG_1_10322_XLOC_027208	0.189269797558395		1263	REF_STRG_1_9457_XLOC_022238	0.0540555781745979	1263	REF_STRG_1_4550_XLOC_082503	0.0384456985321665
	1264	COM_SPAL_1_005226_XLOC_022244	0.281165698580158	1264	REF_STRG_1_24607_XLOC_080362	0.189264940699919		1264	REF_STRG_1_40081_XLOC_114140	0.0540142745237203	1264	REF_STRG_1_42940_XLOC_016202	0.0384221452352703
	1265	REF_STRG_1_30022_XLOC_094292	0.280995031216661	1265	REF_STRG_1_47062_XLOC_023091	0.189254669764595		1265	REF_STRG_1_57447_XLOC_038353	0.0540069033747965	1265	REF_STRG_1_7617_XLOC_113282	0.0384085420945398
	1266	REF_STRG_1_82697_XLOC_076210	0.280620676781672	1266	REF_STRG_1_40574_XLOC_115114	0.189102853703943		1266	REF_STRG_1_84420_XLOC_078910	0.0540000989193631	1266	COM_SPAL_1_007412_XLOC_029272	0.0384020132288995
	1267	REF_TRIN_15_01176_XLOC_074167	0.280499806838884	1267	REF_STRG_1_74470_XLOC_063001	0.189081908554295		1267	REF_STRG_1_90995_XLOC_090361	0.0539943054319188	1267	REF_STRG_1_77940_XLOC_068391	0.0383793036469868
	1268	REF_STRG_1_9336_XLOC_021638	0.280475730715792	1268	REF_STRG_1_43460_XLOC_017175	0.188986984086634		1268	REF_TRIN_8_02963_XLOC_058943	0.0539926359956101	1268	REF_STRG_1_8119_XLOC_013831	0.0383688353919392
	1269	REF_TRIN_2_01765_XLOC_088165	0.280082640096041	1269	REF_STRG_1_11375_XLOC_031949	0.18883302100115		1269	REF_STRG_1_58071_XLOC_039191	0.053984300895329	1269	REF_STRG_1_87748_XLOC_084495	0.0383505178565271
	1270	REF_TRIN_13_03193_XLOC_108931	0.279994396385746	1270	REF_STRG_1_1900_XLOC_033509	0.188752787036805		1270	REF_TRIN_13_00760_XLOC_075222	0.0539485874769998	1270	REF_STRG_1_51509_XLOC_029781	0.038349440427831
	1271	REF_STRG_1_100462_XLOC_011561	0.279867662274855	1271	REF_STRG_1_59118_XLOC_040684	0.188543317716255		1271	REF_STRG_1_4052_XLOC_074249	0.0539357042201597	1271	COM_SPAL_1_018396_XLOC_062949	0.0383478776577824
	1272	REF_STRG_1_90144_XLOC_088762	0.279775333808459	1272	REF_STRG_1_31570_XLOC_097732	0.188454915126907		1272	REF_TRIN_8_03266_XLOC_072768	0.053904477922328	1272	REF_STRG_1_81192_XLOC_073698	0.0383275838375797
	1273	REF_STRG_1_63944_XLOC_047507	0.279765475631183	1273	REF_STRG_1_59207_XLOC_040789	0.188330671115808		1273	REF_STRG_1_20281_XLOC_067224	0.0538304905893591	1273	REF_STRG_1_51943_XLOC_030467	0.0383148853435673
	1274	COM_SPAL_1_010489_XLOC_038548	0.279751413439171	1274	REF_STRG_1_61641_XLOC_044258	0.188275811669566		1274	REF_STRG_1_81189_XLOC_073695	0.0537893082543822	1274	REF_STRG_1_33907_XLOC_102670	0.0383097296549251
	1275	REF_STRG_1_70127_XLOC_056481	0.27970555622363	1275	REF_TRIN_11_01007_XLOC_094708	0.1881861132411		1275	REF_STRG_1_54490_XLOC_034204	0.0537361801561456	1275	REF_STRG_1_36286_XLOC_107342	0.0382986326431861
	1276	REF_STRG_1_18297_XLOC_059971	0.279657689827714	1276	REF_STRG_1_29398_XLOC_092676	0.188150973209696		1276	REF_STRG_1_26103_XLOC_084456	0.0537319263070855	1276	REF_STRG_1_79272_XLOC_070568	0.0382915763505594
	1277	REF_TRIN_4_01977_XLOC_035522	0.279543662587493	1277	REF_TRIN_13_00767_XLOC_058498	0.188062045497945		1277	REF_STRG_1_24284_XLOC_079544	0.0536956478953615	1277	REF_STRG_1_99328_XLOC_011179	0.0382900307315484
	1278	REF_STRG_1_54916_XLOC_034835	0.279461045022565	1278	REF_TRIN_14_02128_XLOC_055684	0.18804247540206		1278	REF_TRIN_3_00269_XLOC_082099	0.0536833428087946	1278	REF_STRG_1_55060_XLOC_035054	0.0382807566472677
	1279	REF_STRG_1_8782_XLOC_018383	0.279262934961808	1279	REF_STRG_1_7358_XLOC_111323	0.187965490886726		1279	REF_STRG_1_4930_XLOC_087730	0.0536698369497796	1279	COM_SPAL_1_025989_XLOC_087444	0.0382495305115999
	1280	REF_TRIN_10_03275_XLOC_057776	0.279262587941757	1280	REF_STRG_1_89661_XLOC_087905	0.187902942940122		1280	REF_TRIN_1_00317_XLOC_012617	0.0536690855001408	1280	COM_SPAL_1_012237_XLOC_044016	0.0382455435637337
	1281	REF_STRG_1_16819_XLOC_054582	0.279196844555517	1281	REF_STRG_1_15225_XLOC_048118	0.187868057536733		1281	REF_STRG_1_35233_XLOC_105300	0.0536652103237912	1281	REF_STRG_1_7318_XLOC_111070	0.0382291154901063
	1282	REF_TRIN_2_03770_XLOC_115327	0.279146856712271	1282	REF_TRIN_8_02974_XLOC_051435	0.187793282502709		1282	COM_SPAL_1_010217_XLOC_037730	0.0536647203887912	1282	REF_STRG_1_48718_XLOC_025689	0.0382155083359113
	1283	COM_SPAL_1_021084_XLOC_071505	0.279112491690937	1283	COM_SPAL_1_003396_XLOC_015951	0.187735493437819		1283	REF_STRG_1_9217_XLOC_020800	0.0536629800380905	1283	REF_STRG_1_47785_XLOC_024179	0.0381754702907833
	1284	REF_STRG_1_85494_XLOC_080710	0.278814749768299	1284	REF_STRG_1_25112_XLOC_081751	0.187647262931857		1284	REF_STRG_1_83039_XLOC_076740	0.053647328699849	1284	REF_STRG_1_14177_XLOC_043820	0.0381752442396089
	1285	REF_TRIN_13_00584_XLOC_058276	0.278741648884707	1285	REF_STRG_1_82556_XLOC_075955	0.187593097543143		1285	REF_STRG_1_57003_XLOC_037707	0.0536468236486855	1285	REF_STRG_1_82613_XLOC_076047	0.0381177312202584
	1286	COM_SPAL_1_003130_XLOC_015106	0.278731597377087	1286	REF_STRG_1_60984_XLOC_043248	0.187418268835379		1286	REF_STRG_1_60277_XLOC_042271	0.0536412388198339	1286	REF_STRG_1_17303_XLOC_056251	0.038091899087974
	1287	REF_STRG_1_113047_XLOC_006376	0.278337859152764	1287	REF_STRG_1_39075_XLOC_112344	0.187392772789757		1287	REF_STRG_1_6996_XLOC_108551	0.053625358744328	1287	REF_STRG_1_47712_XLOC_024084	0.038082652250783
	1288	COM_SPAL_1_005807_XLOC_024146	0.2781296442862	1288	REF_STRG_1_84507_XLOC_079054	0.18738749320339		1288	REF_STRG_1_37306_XLOC_109157	0.053607156318653	1288	REF_STRG_1_4466_XLOC_081245	0.0380642615240383
	1289	REF_STRG_1_60381_XLOC_042416	0.278119251454934	1289	REF_TRIN_8_00558_XLOC_072957	0.187362333960168		1289	REF_TRIN_7_01616_XLOC_057027	0.0535735331513207	1289	REF_TRIN_5_00795_XLOC_098729	0.0380153009731597
	1290	REF_STRG_1_97472_XLOC_102602	0.278096661995678	1290	REF_STRG_1_13158_XLOC_039513	0.187295764686258		1290	REF_TRIN_15_02812_XLOC_006285	0.0535603523348051	1290	REF_STRG_1_32245_XLOC_099197	0.0379911685893664
	1291	REF_STRG_1_92530_XLOC_093145	0.277847763431744	1291	REF_STRG_1_21974_XLOC_072519	0.187223040713145		1291	COM_SPAL_1_013039_XLOC_046485	0.0535597816000831	1291	REF_STRG_1_41206_XLOC_013240	0.0379839618462003
	1292	COM_SPAL_1_002954_XLOC_014465	0.277825422525591	1292	REF_STRG_1_58093_XLOC_039239	0.187100907427535		1292	REF_TRIN_3_03292_XLOC_106291	0.0535531106677042	1292	REF_STRG_1_63873_XLOC_047410	0.0379799644250988
	1293	REF_STRG_1_52488_XLOC_031266	0.277497320999271	1293	REF_TRIN_4_03573_XLOC_076516	0.187054741351355		1293	REF_STRG_1_29791_XLOC_093635	0.0535439533348189	1293	REF_STRG_1_34002_XLOC_102897	0.0379368438877845
	1294	REF_STRG_1_45397_XLOC_020472	0.277179156910377	1294	REF_STRG_1_41904_XLOC_014477	0.186980201090419		1294	REF_STRG_1_96599_XLOC_100864	0.0535069316784083	1294	REF_TRIN_2_00840_XLOC_031062	0.037935178954383
	1295	REF_STRG_1_82977_XLOC_076656	0.277021200450308	1295	REF_STRG_1_78410_XLOC_069136	0.186962175130952		1295	REF_STRG_1_100133_XLOC_107958	0.0534811420352594	1295	REF_STRG_1_9775_XLOC_024229	0.0379164864700115
	1296	REF_STRG_1_43324_XLOC_016917	0.277014159396228	1296	REF_STRG_1_85992_XLOC_081553	0.186929781396051		1296	REF_STRG_1_46376_XLOC_022059	0.053457372590675	1296	REF_TRIN_5_01699_XLOC_078459	0.0378767782692276
	1297	REF_STRG_1_24952_XLOC_081341	0.276765953797	1297	REF_TRIN_8_02049_XLOC_018568	0.186765135252895		1297	REF_STRG_1_9251_XLOC_021035	0.0534435697209357	1297	REF_STRG_1_38981_XLOC_112192	0.0378754004570232
	1298	REF_STRG_1_49931_XLOC_027482	0.276746014798375	1298	REF_STRG_1_64661_XLOC_048546	0.186740007336812		1298	COM_SPAL_1_030912_XLOC_103577	0.0534282735422961	1298	REF_STRG_1_20027_XLOC_066342	0.037869403381241
	1299	REF_STRG_1_53947_XLOC_033426	0.276368673375578	1299	REF_STRG_1_74250_XLOC_062671	0.186695613168584		1299	REF_TRIN_12_02562_XLOC_033692	0.0533867710495575	1299	REF_TRIN_4_02944_XLOC_101602	0.0378393868272874
	1300	REF_STRG_1_35062_XLOC_104977	0.276354602666737	1300	REF_TRIN_5_03219_XLOC_110915	0.18668251545462		1300	REF_STRG_1_43563_XLOC_017326	0.0533782654869245	1300	REF_STRG_1_77645_XLOC_067903	0.0378213102056661
	1301	REF_STRG_1_47174_XLOC_023253	0.276255120213689	1301	REF_STRG_1_9008_XLOC_019608	0.186663302149634		1301	REF_STRG_1_24126_XLOC_079045	0.0533685987159427	1301	REF_STRG_1_21235_XLOC_070209	0.0377778964441
	1302	REF_STRG_1_21974_XLOC_072519	0.276254851649742	1302	REF_TRIN_10_01913_XLOC_084544	0.186632871021051		1302	REF_TRIN_14_03021_XLOC_031711	0.0533650319704557	1302	REF_STRG_1_64786_XLOC_048718	0.0377637492250369
	1303	REF_TRIN_6_01576_XLOC_046329	0.276194031901384	1303	REF_STRG_1_45353_XLOC_020406	0.186569105156246		1303	REF_STRG_1_26374_XLOC_085118	0.0533348136825265	1303	REF_STRG_1_65303_XLOC_049477	0.037750954912539
	1304	COM_SPAL_1_010123_XLOC_037508	0.276111747780582	1304	REF_STRG_1_76544_XLOC_066099	0.186483250681561		1304	REF_TRIN_8_02527_XLOC_028445	0.0532965782385387	1304	REF_STRG_1_54490_XLOC_034204	0.0377412989351631
	1305	COM_SPAL_1_009267_XLOC_035046	0.276064696867505	1305	COM_SPAL_1_033812_XLOC_113313	0.186423091115682		1305	REF_STRG_1_66649_XLOC_051348	0.0532634132299788	1305	REF_TRIN_7_01156_XLOC_079075	0.0377392136836852
	1306	REF_STRG_1_23586_XLOC_077268	0.276021776192801	1306	REF_STRG_1_95096_XLOC_098012	0.186345265163133		1306	REF_STRG_1_36430_XLOC_107608	0.0532581021010114	1306	REF_TRIN_2_00943_XLOC_047341	0.0377264666895287
	1307	REF_STRG_1_1858_XLOC_032108	0.276005079076446	1307	REF_STRG_1_44772_XLOC_019388	0.186341009349958		1307	REF_TRIN_14_01396_XLOC_086060	0.053253384499981	1307	REF_STRG_1_45388_XLOC_020467	0.0377241070409569
	1308	REF_STRG_1_12977_XLOC_038750	0.275923072591219	1308	REF_TRIN_10_00434_XLOC_092539	0.185962633014102		1308	REF_STRG_1_14860_XLOC_046563	0.0532109219109414	1308	REF_TRIN_2_00667_XLOC_047994	0.0377191191511091
	1309	REF_STRG_1_105372_XLOC_016324	0.275836516980627	1309	REF_STRG_1_66771_XLOC_051500	0.185892283548381		1309	REF_STRG_1_38421_XLOC_111215	0.0531676847414272	1309	REF_STRG_1_63407_XLOC_046760	0.0376829058973487
	1310	REF_STRG_1_42507_XLOC_015467	0.275835755515457	1310	REF_STRG_1_45433_XLOC_020518	0.185884227200635		1310	COM_SPAL_1_033405_XLOC_111968	0.0531402588951037	1310	REF_TRIN_1_00290_XLOC_055906	0.0376605100838512
	1311	REF_STRG_1_97210_XLOC_102126	0.275831249265229	1311	COM_SPAL_1_011798_XLOC_042630	0.185836268658763		1311	REF_STRG_1_29090_XLOC_091972	0.0531278903311397	1311	REF_STRG_1_38808_XLOC_111925	0.0376211583908388
	1312	REF_TRIN_8_02870_XLOC_085165	0.275830475454667	1312	REF_STRG_1_63554_XLOC_046978	0.185681678314638		1312	COM_SPAL_1_008165_XLOC_031725	0.0531158824170396	1312	REF_STRG_1_81500_XLOC_074318	0.0376092400439644
	1313	COM_SPAL_1_019754_XLOC_067361	0.275803161009457	1313	REF_STRG_1_68948_XLOC_054698	0.185593622658832		1313	REF_STRG_1_22081_XLOC_072877	0.0530950341003583	1313	COM_SPAL_1_012276_XLOC_044098	0.0376081872144892
	1314	REF_STRG_1_53751_XLOC_033143	0.275771565899317	1314	REF_STRG_1_22241_XLOC_073366	0.18557717254474		1314	REF_STRG_1_44192_XLOC_018398	0.0530416450695171	1314	REF_STRG_1_69914_XLOC_056186	0.037571946835738
	1315	REF_STRG_1_25378_XLOC_082473	0.27572381627994	1315	REF_STRG_1_18999_XLOC_062681	0.18556037877761		1315	REF_TRIN_12_03362_XLOC_067655	0.053035106181922	1315	REF_TRIN_4_02819_XLOC_096217	0.0375602855698527
	1316	REF_STRG_1_21866_XLOC_072182	0.275716980122223	1316	REF_TRIN_7_01004_XLOC_102169	0.185548173889782		1316	REF_STRG_1_114110_XLOC_007451	0.052939021392033	1316	REF_STRG_1_28244_XLOC_089970	0.0375588073934323
	1317	REF_STRG_1_92594_XLOC_093251	0.275716027789361	1317	COM_SPAL_1_010786_XLOC_039465	0.18552835274572		1317	COM_SPAL_1_017850_XLOC_061327	0.0529247820505167	1317	REF_STRG_1_1266_XLOC_014233	0.037545995771995
	1318	REF_TRIN_16_01925_XLOC_086594	0.275636263947212	1318	COM_SPAL_1_029341_XLOC_098482	0.185410343564119		1318	COM_SPAL_1_009764_XLOC_036450	0.0529146865591672	1318	COM_SPAL_1_005677_XLOC_023736	0.0375354180575466
	1319	REF_STRG_1_25450_XLOC_082720	0.275574858593905	1319	REF_STRG_1_18194_XLOC_059553	0.185346894268179		1319	COM_SPAL_1_027835_XLOC_093550	0.0529013177400055	1319	REF_STRG_1_35578_XLOC_105977	0.037493545759109
	1320	REF_TRIN_9_00781_XLOC_012108	0.275519066680555	1320	REF_STRG_1_6639_XLOC_105381	0.1852447829013		1320	REF_STRG_1_42284_XLOC_015102	0.0528691934396825	1320	REF_STRG_1_45751_XLOC_021048	0.037485749114294
	1321	REF_STRG_1_17799_XLOC_058114	0.275432379444396	1321	REF_STRG_1_51421_XLOC_029644	0.185242441727301		1321	REF_STRG_1_40393_XLOC_114742	0.0528625525837758	1321	REF_STRG_1_30088_XLOC_094488	0.037469973112446
	1322	REF_STRG_1_32076_XLOC_098825	0.275426249351349	1322	REF_STRG_1_50502_XLOC_028317	0.185137146658566		1322	REF_STRG_1_84303_XLOC_008875	0.0528551227560131	1322	REF_STRG_1_93272_XLOC_009719	0.0374672646617637
	1323	REF_STRG_1_78846_XLOC_069826	0.275376500322581	1323	REF_STRG_1_67851_XLOC_053049	0.185091328427895		1323	COM_SPAL_1_026698_XLOC_089835	0.0528208221800101	1323	REF_STRG_1_24614_XLOC_080397	0.037436921839867
	1324	REF_STRG_1_82405_XLOC_075693	0.275126640464482	1324	REF_STRG_1_26867_XLOC_086391	0.185068325132077		1324	REF_TRIN_15_03088_XLOC_085948	0.0527961053058822	1324	REF_STRG_1_92894_XLOC_093784	0.0374321411332288
	1325	REF_STRG_1_2735_XLOC_051642	0.274984230020051	1325	REF_TRIN_3_03231_XLOC_017749	0.185007799565644		1325	REF_STRG_1_29235_XLOC_092311	0.0527511193360899	1325	REF_STRG_1_89566_XLOC_087775	0.0373900611572003
	1326	REF_STRG_1_108011_XLOC_022182	0.27469011436088	1326	REF_STRG_1_83040_XLOC_076741	0.184986667222745		1326	REF_TRIN_1_02876_XLOC_092537	0.0527423511072551	1326	REF_STRG_1_33037_XLOC_100945	0.0373841525011604
	1327	COM_SPAL_1_004636_XLOC_020370	0.274664850561633	1327	REF_STRG_1_56204_XLOC_036582	0.184953425306197		1327	COM_SPAL_1_026792_XLOC_090202	0.0527331666036248	1327	REF_TRIN_11_00261_XLOC_052280	0.0373812923746118
	1328	REF_STRG_1_14023_XLOC_043283	0.274478025344501	1328	REF_STRG_1_71524_XLOC_058615	0.184753037644284		1328	REF_STRG_1_46361_XLOC_022038	0.0526962876950924	1328	REF_STRG_1_18521_XLOC_060955	0.0373367676444207
	1329	REF_STRG_1_89319_XLOC_087319	0.274433041845049	1329	REF_STRG_1_34417_XLOC_103739	0.184730146852469		1329	REF_STRG_1_47022_XLOC_023040	0.0526643671798846	1329	REF_STRG_1_23974_XLOC_078457	0.0373354200298099
	1330	REF_STRG_1_36185_XLOC_107139	0.274271611103506	1330	REF_TRIN_11_03610_XLOC_023867	0.184702529070362		1330	REF_STRG_1_102039_XLOC_111975	0.0526535961851628	1330	REF_STRG_1_7628_XLOC_113400	0.0373224496801477
	1331	REF_STRG_1_28805_XLOC_091240	0.274224604412961	1331	REF_STRG_1_85205_XLOC_080196	0.184615289518832		1331	REF_TRIN_1_03014_XLOC_100402	0.052637727207056	1331	REF_STRG_1_77220_XLOC_067181	0.0373173420162562
	1332	REF_STRG_1_77243_XLOC_067209	0.273987468011003	1332	COM_SPAL_1_008119_XLOC_031565	0.184541328513399		1332	REF_STRG_1_72769_XLOC_060436	0.0526319446045756	1332	COM_SPAL_1_005343_XLOC_022610	0.0373002391919208
	1333	REF_STRG_1_53212_XLOC_032360	0.273980524187167	1333	REF_STRG_1_60914_XLOC_043145	0.184526013029326		1333	REF_STRG_1_49643_XLOC_027067	0.0525429578488004	1333	COM_SPAL_1_004322_XLOC_019249	0.0372914176428402
	1334	REF_TRIN_8_00914_XLOC_051113	0.273918982303825	1334	REF_STRG_1_32114_XLOC_098897	0.18444436387642		1334	REF_STRG_1_69914_XLOC_056186	0.052523811383785	1334	REF_STRG_1_22322_XLOC_073592	0.0372911701816986
	1335	REF_STRG_1_28084_XLOC_089635	0.273901297255343	1335	COM_SPAL_1_024164_XLOC_081473	0.184327021766727		1335	REF_STRG_1_85405_XLOC_080555	0.0525152999473594	1335	REF_STRG_1_84727_XLOC_079416	0.0372501834018448
	1336	REF_STRG_1_40221_XLOC_114417	0.273802736618011	1336	REF_STRG_1_72462_XLOC_059988	0.184286909323602		1336	REF_STRG_1_37080_XLOC_108733	0.0524984210874132	1336	REF_STRG_1_48692_XLOC_025640	0.0372452867369314
	1337	COM_SPAL_1_014424_XLOC_050543	0.273639960839606	1337	REF_STRG_1_43468_XLOC_017187	0.184234164081612		1337	REF_STRG_1_16431_XLOC_053159	0.0524808830713022	1337	COM_SPAL_1_013715_XLOC_048504	0.0372143725910016
	1338	REF_TRIN_2_00908_XLOC_019617	0.273622397340727	1338	COM_SPAL_1_006427_XLOC_026069	0.184163477504203		1338	REF_STRG_1_79390_XLOC_070743	0.052465603420534	1338	COM_SPAL_1_021090_XLOC_071523	0.0372142916288282
	1339	REF_STRG_1_52061_XLOC_030636	0.27359644076612	1339	REF_STRG_1_70440_XLOC_056962	0.184102579873008		1339	REF_STRG_1_60888_XLOC_043111	0.052442793995437	1339	REF_STRG_1_86534_XLOC_082420	0.0371886724360872
	1340	REF_STRG_1_21075_XLOC_069644	0.273578109321317	1340	REF_STRG_1_7232_XLOC_110445	0.184082500772175		1340	REF_STRG_1_4359_XLOC_079430	0.0524406687201766	1340	REF_TRIN_7_03515_XLOC_085391	0.03715728941059
	1341	REF_STRG_1_70176_XLOC_056566	0.27347886806664	1341	REF_STRG_1_65140_XLOC_049239	0.184016550067267		1341	REF_STRG_1_100164_XLOC_108010	0.0523902817472026	1341	REF_TRIN_10_02948_XLOC_067459	0.0371436037578165
	1342	REF_STRG_1_13413_XLOC_040699	0.273375685392221	1342	REF_TRIN_8_00097_XLOC_093637	0.183988641536865		1342	REF_TRIN_7_01213_XLOC_070069	0.0523744036348226	1342	REF_STRG_1_91809_XLOC_091840	0.0371379496407796
	1343	REF_TRIN_5_00792_XLOC_040554	0.273350670473006	1343	COM_SPAL_1_009583_XLOC_035898	0.183917636197307		1343	REF_STRG_1_32889_XLOC_100577	0.0523580267825993	1343	REF_STRG_1_37438_XLOC_109439	0.0371232306166537
	1344	REF_STRG_1_105611_XLOC_000893	0.273244988653101	1344	COM_SPAL_1_021802_XLOC_073865	0.183888082360194		1344	REF_STRG_1_33022_XLOC_100885	0.0523435961818909	1344	REF_STRG_1_86954_XLOC_083100	0.0371170419155325
	1345	REF_STRG_1_73116_XLOC_060913	0.273231299323555	1345	REF_STRG_1_52628_XLOC_031503	0.183825033273303		1345	REF_TRIN_1_03325_XLOC_073490	0.0523429940267507	1345	REF_STRG_1_39393_XLOC_112915	0.0370903451642592
	1346	REF_STRG_1_89823_XLOC_088179	0.273216137508843	1346	REF_STRG_1_56232_XLOC_036616	0.183741632813653		1346	REF_TRIN_16_01641_XLOC_112034	0.0523420661011325	1346	COM_SPAL_1_013828_XLOC_048782	0.0370891113357275
	1347	REF_STRG_1_82789_XLOC_076351	0.27311363438647	1347	COM_SPAL_1_017945_XLOC_061670	0.183681279294659		1347	REF_STRG_1_98801_XLOC_105248	0.0523122442017176	1347	REF_STRG_1_48786_XLOC_025808	0.0370879541751297
	1348	REF_TRIN_7_00064_XLOC_100725	0.272867522754935	1348	REF_STRG_1_30427_XLOC_095253	0.183660348891674		1348	COM_SPAL_1_026697_XLOC_089831	0.0522524770155901	1348	COM_SPAL_1_009764_XLOC_036450	0.0370876006852473
	1349	REF_STRG_1_64079_XLOC_047688	0.272845822956451	1349	REF_STRG_1_92070_XLOC_092234	0.183609447425887		1349	REF_TRIN_14_01417_XLOC_076726	0.0521556286243173	1349	REF_STRG_1_47443_XLOC_023679	0.0370759463445394
	1350	REF_STRG_1_36827_XLOC_108301	0.272839992331694	1350	REF_TRIN_2_03872_XLOC_072883	0.183528578123923		1350	REF_STRG_1_49401_XLOC_026691	0.0521478539710815	1350	REF_STRG_1_10502_XLOC_028144	0.0370563430231284
	1351	REF_STRG_1_83138_XLOC_008788	0.272417600345417	1351	REF_STRG_1_69695_XLOC_055806	0.183515446920838		1351	REF_STRG_1_12826_XLOC_038154	0.0521359732557303	1351	REF_STRG_1_80894_XLOC_073202	0.0370432152168887
	1352	REF_STRG_1_12139_XLOC_035121	0.272299089661768	1352	REF_STRG_1_24383_XLOC_079812	0.183471351592967		1352	REF_TRIN_16_04483_XLOC_000335	0.052083849533065	1352	REF_STRG_1_7615_XLOC_113324	0.0370104054491714
	1353	REF_TRIN_14_02269_XLOC_115699	0.272118899708768	1353	REF_TRIN_3_03328_XLOC_045981	0.183468640105853		1353	REF_TRIN_1_01661_XLOC_058313	0.0520674197768709	1353	REF_STRG_1_69104_XLOC_054925	0.0370023015224138
	1354	COM_SPAL_1_024939_XLOC_084090	0.271877817145174	1354	REF_STRG_1_48631_XLOC_025540	0.183255936810294		1354	REF_STRG_1_41299_XLOC_013416	0.052021324768575	1354	REF_STRG_1_93783_XLOC_095516	0.0369912711559491
	1355	COM_SPAL_1_002408_XLOC_012552	0.271843413353659	1355	COM_SPAL_1_016400_XLOC_056688	0.183246639405341		1355	COM_SPAL_1_003241_XLOC_015432	0.0519814377708922	1355	REF_STRG_1_41309_XLOC_013421	0.0369899603793378
	1356	COM_SPAL_1_030842_XLOC_103390	0.2717216557735	1356	REF_TRIN_1_04002_XLOC_088626	0.183109893756051		1356	REF_TRIN_16_03364_XLOC_041360	0.051967211561881	1356	REF_STRG_1_34410_XLOC_103720	0.0369822471738258
	1357	REF_STRG_1_110104_XLOC_003745	0.271710965243344	1357	REF_TRIN_4_01214_XLOC_080957	0.182982992581516		1357	REF_STRG_1_62026_XLOC_044802	0.0519527307671653	1357	COM_SPAL_1_003334_XLOC_015736	0.0369815062281951
	1358	REF_STRG_1_58474_XLOC_039843	0.271587644521049	1358	COM_SPAL_1_028938_XLOC_097257	0.182924062459427		1358	REF_STRG_1_7038_XLOC_108829	0.0518443673832286	1358	REF_STRG_1_77005_XLOC_066834	0.0369730185785045
	1359	REF_TRIN_7_02913_XLOC_111018	0.271511859869807	1359	REF_TRIN_2_00862_XLOC_063914	0.1829017901708		1359	REF_STRG_1_26424_XLOC_085264	0.0518414841863975	1359	REF_TRIN_15_02581_XLOC_015151	0.0369497968934471
	1360	COM_SPAL_1_000061_XLOC_000265	0.271371404383511	1360	REF_STRG_1_1342_XLOC_016513	0.182878313468616		1360	REF_TRIN_16_04282_XLOC_093340	0.0518202620319997	1360	REF_STRG_1_100374_XLOC_011527	0.0369438669585281
	1361	REF_TRIN_12_01162_XLOC_019637	0.271349417732617	1361	COM_SPAL_1_026870_XLOC_090472	0.18277611282416		1361	REF_STRG_1_51804_XLOC_030275	0.0517976483074443	1361	REF_STRG_1_51366_XLOC_029554	0.0369374452665417
	1362	COM_SPAL_1_002748_XLOC_013673	0.271179349525436	1362	REF_STRG_1_24901_XLOC_081207	0.182718405580662		1362	COM_SPAL_1_005750_XLOC_023967	0.0517805874031315	1362	REF_STRG_1_7270_XLOC_110644	0.0369349823815931
	1363	REF_STRG_1_13816_XLOC_042585	0.27117522025408	1363	REF_STRG_1_61154_XLOC_043524	0.182691096201577		1363	REF_STRG_1_59883_XLOC_041701	0.0517448449348624	1363	REF_TRIN_3_02342_XLOC_106211	0.036926113584484
	1364	REF_STRG_1_5817_XLOC_097724	0.271033147334283	1364	REF_STRG_1_42832_XLOC_016007	0.182595274206949		1364	COM_SPAL_1_014040_XLOC_049371	0.0517083690025156	1364	REF_STRG_1_13203_XLOC_039644	0.0369186405929245
	1365	REF_STRG_1_101782_XLOC_111413	0.270787959888158	1365	REF_STRG_1_39620_XLOC_113314	0.182583543353147		1365	REF_STRG_1_70349_XLOC_056808	0.0516760858794401	1365	REF_STRG_1_15887_XLOC_050675	0.036894030115018
	1366	REF_TRIN_4_02985_XLOC_046159	0.270642582267404	1366	REF_TRIN_12_00495_XLOC_047024	0.18254963925444		1366	REF_TRIN_8_03243_XLOC_059929	0.0516415250266615	1366	COM_SPAL_1_013108_XLOC_046705	0.0368565235467912
	1367	REF_STRG_1_34803_XLOC_104451	0.270327258209734	1367	REF_STRG_1_94569_XLOC_009946	0.182545420661867		1367	REF_STRG_1_79371_XLOC_070707	0.0515908561664708	1367	REF_TRIN_8_02951_XLOC_074090	0.0368542918146591
	1368	REF_TRIN_14_03134_XLOC_071969	0.270145646417945	1368	COM_SPAL_1_033086_XLOC_110956	0.182513790012181		1368	REF_STRG_1_105654_XLOC_016874	0.0515813371583393	1368	COM_SPAL_1_012666_XLOC_045398	0.0368455625890779
	1369	REF_STRG_1_65918_XLOC_050354	0.270099345228513	1369	REF_STRG_1_23069_XLOC_075831	0.182444120161427		1369	COM_SPAL_1_015866_XLOC_054929	0.0515518651580804	1369	REF_STRG_1_30309_XLOC_094989	0.036837424511254
	1370	COM_SPAL_1_033829_XLOC_113350	0.270020605583183	1370	REF_STRG_1_80231_XLOC_072098	0.182437924006741		1370	REF_TRIN_8_00557_XLOC_049545	0.0515448663921559	1370	REF_STRG_1_13694_XLOC_042033	0.0367830108735095
	1371	REF_STRG_1_84638_XLOC_079281	0.269895457730797	1371	REF_TRIN_5_01977_XLOC_025620	0.182409939962389		1371	REF_STRG_1_65397_XLOC_049627	0.0515244508241235	1371	REF_STRG_1_33608_XLOC_102066	0.0367788967856969
	1372	COM_SPAL_1_002403_XLOC_012536	0.269756608875187	1372	REF_STRG_1_62441_XLOC_045420	0.18228865214977		1372	REF_STRG_1_32642_XLOC_100042	0.0515189492133793	1372	REF_STRG_1_42057_XLOC_014744	0.0367728525962061
	1373	REF_STRG_1_16258_XLOC_052390	0.269750693742217	1373	COM_SPAL_1_009058_XLOC_034377	0.18227645952618		1373	REF_STRG_1_74386_XLOC_062862	0.0515111403089547	1373	REF_TRIN_12_02341_XLOC_018047	0.036754676157057
	1374	REF_STRG_1_3561_XLOC_067308	0.269697169751123	1374	REF_TRIN_1_01520_XLOC_060985	0.182270100005363		1374	REF_STRG_1_100585_XLOC_108961	0.0514606741573034	1374	REF_STRG_1_2735_XLOC_051642	0.0367429966728364
	1375	REF_STRG_1_45041_XLOC_019874	0.269695126075893	1375	REF_TRIN_1_03841_XLOC_088271	0.182127162836764		1375	REF_STRG_1_63039_XLOC_046233	0.0514505266643337	1375	REF_STRG_1_5481_XLOC_094137	0.0367419225577579
	1376	REF_STRG_1_68223_XLOC_053576	0.269643780449949	1376	REF_STRG_1_7022_XLOC_108662	0.182047445350729		1376	REF_STRG_1_53865_XLOC_033309	0.0514218900329937	1376	REF_STRG_1_18078_XLOC_059052	0.0367377329564926
	1377	REF_STRG_1_45328_XLOC_020377	0.269634369252248	1377	REF_TRIN_15_02440_XLOC_023927	0.18199439546921		1377	REF_STRG_1_26678_XLOC_085853	0.0513854011219645	1377	REF_STRG_1_97067_XLOC_010509	0.0367232775866769
	1378	REF_STRG_1_22788_XLOC_074993	0.26960543437253	1378	REF_STRG_1_45766_XLOC_021067	0.181941053271016		1378	REF_STRG_1_17316_XLOC_056331	0.0513731891011337	1378	REF_STRG_1_61577_XLOC_044168	0.0367154112970297
	1379	REF_STRG_1_78387_XLOC_069094	0.269539961216382	1379	REF_STRG_1_48426_XLOC_025199	0.18183169087358		1379	REF_STRG_1_28957_XLOC_091613	0.0513493888265123	1379	REF_STRG_1_13936_XLOC_043052	0.0366376287558615
	1380	REF_TRIN_1_00591_XLOC_025471	0.269455953634224	1380	REF_STRG_1_38989_XLOC_112199	0.181778322577912		1380	REF_STRG_1_18054_XLOC_058969	0.0513460451265846	1380	REF_STRG_1_57539_XLOC_038490	0.0366259579206917
	1381	REF_STRG_1_69104_XLOC_054925	0.269228837253854	1381	REF_STRG_1_18650_XLOC_061410	0.181753272006973		1381	COM_SPAL_1_026798_XLOC_090224	0.0512765630988629	1381	REF_STRG_1_34476_XLOC_103830	0.03661533637725
	1382	REF_TRIN_1_03437_XLOC_082381	0.2691521990648	1382	COM_SPAL_1_010481_XLOC_038521	0.181751893056285		1382	REF_TRIN_1_01449_XLOC_098218	0.0512757959446302	1382	REF_STRG_1_64332_XLOC_048044	0.0366057672418767
	1383	REF_STRG_1_72476_XLOC_059997	0.269126047007374	1383	REF_TRIN_1_02920_XLOC_093253	0.181617986283127		1383	REF_STRG_1_9652_XLOC_023395	0.0512684486404768	1383	REF_STRG_1_30207_XLOC_094760	0.0365880306909311
	1384	COM_SPAL_1_009765_XLOC_036455	0.26899493132262	1384	COM_SPAL_1_004969_XLOC_021399	0.181617924384206		1384	REF_STRG_1_56163_XLOC_036535	0.0512680587286224	1384	REF_STRG_1_63329_XLOC_046657	0.036578612316378
	1385	REF_STRG_1_46605_XLOC_022449	0.268950143855544	1385	COM_SPAL_1_033396_XLOC_111942	0.181605267220805		1385	REF_STRG_1_21075_XLOC_069644	0.0512659965457856	1385	COM_SPAL_1_005624_XLOC_023539	0.0365661476213196
	1386	REF_STRG_1_45392_XLOC_020471	0.268862543863541	1386	REF_TRIN_3_02746_XLOC_097673	0.181567809050497		1386	REF_STRG_1_85254_XLOC_080286	0.0512517346558107	1386	REF_TRIN_4_02366_XLOC_046189	0.0365619793353877
	1387	REF_TRIN_1_04022_XLOC_030011	0.26883213205906	1387	REF_STRG_1_30608_XLOC_095603	0.181552161627239		1387	REF_TRIN_4_03904_XLOC_026679	0.0511865314931164	1387	COM_SPAL_1_030095_XLOC_100808	0.0365454743041191
	1388	REF_STRG_1_80457_XLOC_072473	0.268665255627162	1388	REF_STRG_1_43538_XLOC_017289	0.181377039589796		1388	REF_STRG_1_62564_XLOC_045590	0.051178965439436	1388	REF_STRG_1_8430_XLOC_016091	0.0365039529812289
	1389	REF_TRIN_7_01157_XLOC_070331	0.268469563803674	1389	REF_STRG_1_61886_XLOC_044607	0.181314992141222		1389	REF_STRG_1_23400_XLOC_076782	0.0511785975517688	1389	REF_STRG_1_37402_XLOC_109366	0.0364968675884187
	1390	REF_STRG_1_53064_XLOC_032153	0.268230879420374	1390	REF_STRG_1_61119_XLOC_043454	0.181005137874787		1390	REF_STRG_1_23590_XLOC_077261	0.0511687527536378	1390	REF_STRG_1_30196_XLOC_094723	0.0364863912140471
	1391	COM_SPAL_1_013415_XLOC_047599	0.268219667331106	1391	REF_STRG_1_3425_XLOC_064576	0.180981898501167		1391	REF_STRG_1_18671_XLOC_061350	0.0511645879128634	1391	REF_TRIN_2_03178_XLOC_111920	0.036482063205325
	1392	REF_STRG_1_69499_XLOC_055495	0.268178226753235	1392	REF_STRG_1_25201_XLOC_081987	0.180907175769952		1392	COM_SPAL_1_015385_XLOC_053515	0.0511571821756662	1392	REF_STRG_1_71552_XLOC_058679	0.0364673824612759
	1393	REF_STRG_1_82229_XLOC_075419	0.268157805277826	1393	REF_STRG_1_30060_XLOC_094422	0.180861072274488		1393	REF_STRG_1_98640_XLOC_104877	0.0511559926538612	1393	REF_STRG_1_51507_XLOC_029766	0.0364431829569815
	1394	REF_STRG_1_43668_XLOC_017522	0.268119505140448	1394	REF_TRIN_7_03021_XLOC_081067	0.180521554592001		1394	REF_TRIN_16_04439_XLOC_070109	0.0511358964428098	1394	REF_STRG_1_44602_XLOC_001397	0.0364388158720055
	1395	REF_STRG_1_31112_XLOC_096750	0.268071289532288	1395	COM_SPAL_1_003357_XLOC_015806	0.18050813566809		1395	REF_STRG_1_8355_XLOC_015458	0.0511325083905115	1395	REF_STRG_1_58073_XLOC_039214	0.0364254999649147
	1396	REF_TRIN_14_02237_XLOC_073066	0.268001231051689	1396	COM_SPAL_1_027116_XLOC_091292	0.180427605342784		1396	REF_STRG_1_1877_XLOC_032655	0.0511225765171676	1396	COM_SPAL_1_014042_XLOC_049388	0.036423530225598
	1397	REF_STRG_1_17058_XLOC_055486	0.267932889152201	1397	COM_SPAL_1_027022_XLOC_090969	0.180424252585804		1397	REF_STRG_1_57783_XLOC_038811	0.0511205381332175	1397	REF_STRG_1_34925_XLOC_104710	0.0363832298053256
	1398	REF_TRIN_5_01483_XLOC_059895	0.267866691110782	1398	REF_STRG_1_18851_XLOC_062121	0.180377539444191		1398	COM_SPAL_1_012351_XLOC_044334	0.0510872565279617	1398	REF_TRIN_15_01593_XLOC_014869	0.0363744815836418
	1399	REF_TRIN_8_02330_XLOC_030170	0.267695077694841	1399	COM_SPAL_1_006519_XLOC_026365	0.180376856493057		1399	REF_STRG_1_106531_XLOC_001347	0.051087237717524	1399	REF_STRG_1_88468_XLOC_085796	0.0363488748689918
	1400	REF_STRG_1_29705_XLOC_093442	0.267562999533806	1400	REF_TRIN_7_02053_XLOC_080609	0.180286892370587		1400	REF_STRG_1_33723_XLOC_102297	0.0510450671850312	1400	REF_TRIN_8_02974_XLOC_051435	0.0363262558418332
	1401	REF_STRG_1_91325_XLOC_090962	0.267478356402009	1401	REF_TRIN_1_04410_XLOC_030512	0.180217234774159		1401	REF_TRIN_1_03390_XLOC_070347	0.0510324241551377	1401	REF_STRG_1_23801_XLOC_077933	0.0363179950857465
	1402	COM_SPAL_1_024302_XLOC_081924	0.26743980896684	1402	REF_TRIN_1_01157_XLOC_045639	0.180201672650555		1402	REF_STRG_1_57299_XLOC_038128	0.0510284563756901	1402	REF_STRG_1_50186_XLOC_027863	0.0363125677407999
	1403	REF_STRG_1_79732_XLOC_071279	0.26740407239788	1403	REF_STRG_1_54842_XLOC_034717	0.18014717899062		1403	REF_TRIN_2_02494_XLOC_097420	0.050979939622786	1403	REF_STRG_1_3132_XLOC_059182	0.0363112690472579
	1404	REF_STRG_1_1969_XLOC_034995	0.267065588126598	1404	REF_TRIN_5_00922_XLOC_115597	0.180084884121768		1404	REF_STRG_1_6155_XLOC_101123	0.0509455109020873	1404	COM_SPAL_1_019155_XLOC_065363	0.0362894429754656
	1405	REF_STRG_1_104704_XLOC_000448	0.267012391660911	1405	REF_STRG_1_66856_XLOC_051621	0.18002989050657		1405	REF_STRG_1_29397_XLOC_092677	0.050930521436821	1405	REF_STRG_1_32519_XLOC_099793	0.0362516175701616
	1406	REF_STRG_1_31161_XLOC_096870	0.266953818989141	1406	COM_SPAL_1_003031_XLOC_014754	0.17991801234942		1406	REF_TRIN_16_03750_XLOC_087338	0.0509178757120692	1406	REF_STRG_1_6519_XLOC_104683	0.0362515669743401
	1407	REF_STRG_1_27389_XLOC_087800	0.266902551142546	1407	COM_SPAL_1_034171_XLOC_114649	0.179904200137538		1407	REF_STRG_1_103791_XLOC_115808	0.0508705147365118	1407	REF_TRIN_10_03059_XLOC_106926	0.0362489268351934
	1408	REF_STRG_1_66655_XLOC_051354	0.266793710500195	1408	REF_TRIN_16_03147_XLOC_064091	0.179899658334397		1408	REF_TRIN_7_02160_XLOC_037797	0.0508609019000658	1408	REF_STRG_1_37697_XLOC_109876	0.0362417226085277
	1409	REF_STRG_1_98298_XLOC_104224	0.26672631563576	1409	REF_STRG_1_49234_XLOC_026449	0.17984313562512		1409	REF_STRG_1_8894_XLOC_019149	0.0508353369581527	1409	REF_STRG_1_67343_XLOC_052313	0.0362232263971873
	1410	REF_TRIN_9_00750_XLOC_077907	0.266718248393228	1410	REF_STRG_1_76801_XLOC_066513	0.179833984902944		1410	REF_STRG_1_43330_XLOC_016971	0.0507794127189141	1410	REF_STRG_1_93151_XLOC_094278	0.036194647453617
	1411	REF_STRG_1_44072_XLOC_018221	0.26666184015465	1411	REF_TRIN_1_02453_XLOC_115104	0.179762483759753		1411	REF_TRIN_4_00182_XLOC_019031	0.0507792696327874	1411	REF_TRIN_9_01319_XLOC_115530	0.0361882656302719
	1412	REF_STRG_1_62441_XLOC_045420	0.266658915123171	1412	REF_STRG_1_23100_XLOC_075895	0.179584773330672		1412	REF_TRIN_16_04406_XLOC_002238	0.0507747261677014	1412	REF_TRIN_16_02609_XLOC_026606	0.0361827865931006
	1413	COM_SPAL_1_004803_XLOC_020912	0.266353670918418	1413	COM_SPAL_1_002982_XLOC_014543	0.179582597156564		1413	REF_TRIN_13_02627_XLOC_022910	0.0507449312431352	1413	REF_TRIN_13_02008_XLOC_093883	0.0361681852110143
	1414	REF_STRG_1_35415_XLOC_105630	0.266264337191482	1414	COM_SPAL_1_007827_XLOC_030637	0.179554547659989		1414	REF_TRIN_12_00115_XLOC_073155	0.0507304819982605	1414	REF_STRG_1_79715_XLOC_071258	0.0361595547274433
	1415	REF_STRG_1_36420_XLOC_107586	0.266177586643056	1415	REF_STRG_1_7802_XLOC_114710	0.179533069955343		1415	REF_STRG_1_39712_XLOC_113432	0.050719086741359	1415	COM_SPAL_1_010840_XLOC_039600	0.0361171138716096
	1416	REF_STRG_1_31811_XLOC_098259	0.266166718742026	1416	COM_SPAL_1_009472_XLOC_035589	0.179466780594865		1416	COM_SPAL_1_013662_XLOC_048335	0.0507107438380718	1416	REF_STRG_1_48439_XLOC_025229	0.0361166516759169
	1417	COM_SPAL_1_011674_XLOC_042228	0.266035589478522	1417	REF_STRG_1_93133_XLOC_094241	0.179418257566091		1417	REF_STRG_1_60011_XLOC_041879	0.0506812913115924	1417	REF_STRG_1_53973_XLOC_033458	0.0360896353922917
	1418	REF_STRG_1_31570_XLOC_097732	0.265680137569593	1418	REF_STRG_1_7498_XLOC_112615	0.179353989290598		1418	COM_SPAL_1_001034_XLOC_006197	0.0506678910920116	1418	REF_STRG_1_67983_XLOC_053224	0.0360825581057343
	1419	REF_STRG_1_3518_XLOC_066287	0.265619952423261	1419	COM_SPAL_1_020008_XLOC_068210	0.17932117494189		1419	REF_STRG_1_26349_XLOC_085087	0.0506474630795871	1419	REF_STRG_1_94602_XLOC_009957	0.0360722482943195
	1420	REF_STRG_1_89525_XLOC_087691	0.265611499144122	1420	REF_STRG_1_46696_XLOC_022563	0.179292979968349		1420	REF_STRG_1_30445_XLOC_095289	0.0506341734178304	1420	REF_STRG_1_27176_XLOC_087197	0.0360699393859427
	1421	REF_STRG_1_50519_XLOC_028353	0.265543920999489	1421	COM_SPAL_1_007289_XLOC_028887	0.179225421911289		1421	REF_STRG_1_34278_XLOC_103403	0.0505957759950496	1421	COM_SPAL_1_017133_XLOC_059074	0.0360538617174213
	1422	REF_TRIN_15_01128_XLOC_087276	0.265502602335481	1422	REF_STRG_1_84638_XLOC_079281	0.179080711556216		1422	REF_TRIN_13_02376_XLOC_034979	0.0505717399981357	1422	REF_STRG_1_5051_XLOC_089281	0.0359923406295616
	1423	REF_STRG_1_45189_XLOC_020132	0.265400571592827	1423	REF_STRG_1_31438_XLOC_097447	0.179042769360776		1423	COM_SPAL_1_030702_XLOC_102908	0.0505678296832461	1423	REF_STRG_1_16899_XLOC_054905	0.0359906444952002
	1424	REF_TRIN_1_02256_XLOC_035227	0.265256492162554	1424	REF_STRG_1_12560_XLOC_037242	0.179039839924486		1424	REF_STRG_1_31857_XLOC_098364	0.0505551383348395	1424	REF_TRIN_3_02674_XLOC_026598	0.035989943349894
	1425	REF_STRG_1_88093_XLOC_085145	0.265251821589192	1425	REF_TRIN_8_02903_XLOC_050054	0.178960847733002		1425	REF_STRG_1_8108_XLOC_013705	0.0505391797660343	1425	REF_STRG_1_87884_XLOC_084725	0.0359858842256997
	1426	REF_STRG_1_23279_XLOC_076455	0.265140101049028	1426	REF_STRG_1_35095_XLOC_105048	0.17893049412153		1426	COM_SPAL_1_032617_XLOC_109408	0.0505257811880517	1426	REF_STRG_1_57741_XLOC_038753	0.035952993750886
	1427	COM_SPAL_1_013335_XLOC_047332	0.265126176306639	1427	REF_STRG_1_60829_XLOC_043030	0.178879020730262		1427	REF_STRG_1_64632_XLOC_048503	0.050516606677525	1427	REF_STRG_1_43757_XLOC_017670	0.0359518955749201
	1428	REF_STRG_1_102248_XLOC_112478	0.265088309029953	1428	REF_STRG_1_26722_XLOC_086027	0.178871235304451		1428	REF_TRIN_2_00345_XLOC_086740	0.0504842536905984	1428	REF_TRIN_16_02881_XLOC_100424	0.0359486289768684
	1429	REF_STRG_1_63689_XLOC_047160	0.265059112870902	1429	REF_TRIN_11_02782_XLOC_102754	0.17884248259885		1429	REF_STRG_1_31535_XLOC_097648	0.0504778542202077	1429	REF_STRG_1_78828_XLOC_069794	0.0359308280741488
	1430	REF_STRG_1_67010_XLOC_051847	0.264920254512927	1430	REF_TRIN_7_02474_XLOC_081623	0.178833041792567		1430	REF_STRG_1_71822_XLOC_059085	0.0504622902174514	1430	REF_STRG_1_64847_XLOC_048800	0.0358953180819092
	1431	COM_SPAL_1_022257_XLOC_075366	0.264890320882796	1431	REF_STRG_1_9590_XLOC_023159	0.178832040250874		1431	REF_TRIN_11_03610_XLOC_023867	0.0503995081951078	1431	REF_STRG_1_18548_XLOC_061021	0.035888381514099
	1432	REF_TRIN_9_00264_XLOC_078422	0.264884271687167	1432	REF_STRG_1_14105_XLOC_043669	0.178612453007827		1432	REF_STRG_1_9787_XLOC_024253	0.0503943318879268	1432	REF_TRIN_1_00626_XLOC_094063	0.0358875382133638
	1433	REF_STRG_1_61118_XLOC_043453	0.26471056658165	1433	REF_STRG_1_30693_XLOC_095797	0.178486749505249		1433	REF_STRG_1_96412_XLOC_100525	0.0503720276329871	1433	REF_TRIN_12_02535_XLOC_089729	0.0358511325027173
	1434	REF_STRG_1_101807_XLOC_111477	0.264609079772913	1434	REF_STRG_1_67002_XLOC_051817	0.178474329604957		1434	REF_TRIN_16_03245_XLOC_032045	0.0503716841512088	1434	REF_TRIN_4_03601_XLOC_035996	0.0358244039000102
	1435	REF_TRIN_1_00279_XLOC_072476	0.264592779372974	1435	REF_TRIN_1_00238_XLOC_110697	0.178457026172897		1435	REF_STRG_1_45199_XLOC_020118	0.050347637450148	1435	REF_TRIN_12_00241_XLOC_018430	0.035758874330228
	1436	REF_STRG_1_13544_XLOC_041339	0.264555051831191	1436	REF_STRG_1_24998_XLOC_081429	0.17833032286594		1436	REF_TRIN_5_02383_XLOC_062879	0.0503302507408369	1436	REF_TRIN_6_03131_XLOC_061929	0.0357561823922993
	1437	COM_SPAL_1_013887_XLOC_048956	0.264451635807208	1437	REF_STRG_1_22728_XLOC_074786	0.178303002974607		1437	COM_SPAL_1_016901_XLOC_058296	0.0503251253806511	1437	REF_STRG_1_42559_XLOC_015533	0.0357410936354187
	1438	REF_STRG_1_38930_XLOC_112103	0.264320893109844	1438	REF_STRG_1_41331_XLOC_013460	0.178293900758986		1438	REF_TRIN_5_03556_XLOC_100154	0.0503205803337208	1438	REF_STRG_1_1904_XLOC_033511	0.035734235318911
	1439	REF_TRIN_11_01512_XLOC_036897	0.264262440034111	1439	COM_SPAL_1_015468_XLOC_053743	0.178251458597607		1439	COM_SPAL_1_002772_XLOC_013776	0.0503166098709732	1439	REF_STRG_1_89714_XLOC_088003	0.0357310619951676
	1440	REF_STRG_1_6413_XLOC_103522	0.264260303816571	1440	REF_STRG_1_44012_XLOC_018143	0.178229875602847		1440	REF_STRG_1_9314_XLOC_021526	0.0503018528599631	1440	REF_STRG_1_81695_XLOC_074619	0.0357265575988396
	1441	REF_STRG_1_31813_XLOC_098260	0.264251850121893	1441	REF_STRG_1_64888_XLOC_048855	0.178014452746947		1441	REF_STRG_1_21931_XLOC_072402	0.0502980348503381	1441	REF_STRG_1_27836_XLOC_088996	0.0356955749843085
	1442	REF_STRG_1_94544_XLOC_096874	0.264121706343598	1442	COM_SPAL_1_018307_XLOC_062754	0.178003868376513		1442	REF_STRG_1_33923_XLOC_102716	0.0502819425390495	1442	REF_STRG_1_89588_XLOC_087798	0.035683545518277
	1443	REF_TRIN_16_02533_XLOC_072195	0.263923151534844	1443	REF_STRG_1_46298_XLOC_021923	0.177929300743577		1443	REF_STRG_1_18344_XLOC_060231	0.0502490727919255	1443	REF_TRIN_7_00115_XLOC_047851	0.0356795517426927
	1444	REF_STRG_1_61886_XLOC_044607	0.263826730959819	1444	REF_STRG_1_64217_XLOC_047869	0.177880659603215		1444	REF_TRIN_11_00346_XLOC_056047	0.0502275972428237	1444	COM_SPAL_1_027519_XLOC_092518	0.0356609552191209
	1445	COM_SPAL_1_032224_XLOC_108040	0.263602466829862	1445	COM_SPAL_1_009522_XLOC_035726	0.177866623250364		1445	REF_STRG_1_24475_XLOC_080036	0.0502059599937065	1445	REF_STRG_1_38430_XLOC_111242	0.0356580540257235
	1446	REF_STRG_1_53081_XLOC_032171	0.263579939273341	1446	REF_STRG_1_29224_XLOC_092299	0.177845568614849		1446	REF_STRG_1_36937_XLOC_108480	0.0502049294200363	1446	REF_STRG_1_68565_XLOC_054088	0.0356467170528868
	1447	REF_STRG_1_58257_XLOC_039489	0.263486300691479	1447	COM_SPAL_1_015410_XLOC_053574	0.177810395623513		1447	REF_STRG_1_40009_XLOC_113991	0.0501674497234709	1447	REF_TRIN_8_00200_XLOC_037270	0.0356368768023272
	1448	REF_STRG_1_100316_XLOC_011509	0.263378881354011	1448	REF_STRG_1_88618_XLOC_086100	0.177779061299171		1448	REF_STRG_1_77645_XLOC_067903	0.0501519096230429	1448	REF_TRIN_15_00321_XLOC_021037	0.0356340006203364
	1449	COM_SPAL_1_017149_XLOC_059123	0.263365074296891	1449	REF_STRG_1_56981_XLOC_037674	0.177633101576588		1449	REF_STRG_1_42320_XLOC_015159	0.0501291893705477	1449	REF_STRG_1_2573_XLOC_048813	0.0356217545739277
	1450	REF_STRG_1_39625_XLOC_113319	0.263318763207012	1450	REF_STRG_1_24570_XLOC_080292	0.177565884619314		1450	REF_STRG_1_70944_XLOC_057739	0.0501227246330551	1450	REF_STRG_1_84850_XLOC_079615	0.0356044619382964
	1451	REF_STRG_1_31705_XLOC_098019	0.263290643121305	1451	REF_STRG_1_47794_XLOC_024205	0.177540897901323		1451	REF_TRIN_12_01493_XLOC_041522	0.0501140811699169	1451	REF_TRIN_6_02386_XLOC_025527	0.0356031153155346
	1452	REF_STRG_1_85659_XLOC_008955	0.26327613911374	1452	REF_STRG_1_13808_XLOC_042527	0.177531593759334		1452	REF_STRG_1_1973_XLOC_034989	0.0500973996524259	1452	COM_SPAL_1_032619_XLOC_109411	0.0355923398271711
	1453	REF_STRG_1_30371_XLOC_095130	0.262796607906769	1453	REF_TRIN_14_01396_XLOC_086060	0.177478371087357		1453	REF_STRG_1_69885_XLOC_056134	0.050078408236045	1453	COM_SPAL_1_004858_XLOC_021065	0.0355562407265927
	1454	COM_SPAL_1_013792_XLOC_048692	0.262462399157144	1454	REF_TRIN_1_01852_XLOC_036600	0.177400583525228		1454	REF_STRG_1_37624_XLOC_109750	0.0500638105959374	1454	REF_STRG_1_42073_XLOC_014758	0.0355339497449482
	1455	REF_STRG_1_45081_XLOC_019947	0.262307051523723	1455	REF_STRG_1_27188_XLOC_087220	0.177204202137427		1455	COM_SPAL_1_008142_XLOC_031636	0.050054474580798	1455	REF_STRG_1_38753_XLOC_111824	0.0354939941638627
	1456	REF_STRG_1_23329_XLOC_076584	0.26211404026409	1456	REF_STRG_1_4184_XLOC_076526	0.177113508537344		1456	COM_SPAL_1_026920_XLOC_090657	0.0500316706726535	1456	REF_STRG_1_53000_XLOC_032046	0.0354914652525179
	1457	REF_STRG_1_61059_XLOC_043364	0.262019446312718	1457	REF_TRIN_13_03106_XLOC_037504	0.177092856292653		1457	REF_STRG_1_73387_XLOC_061343	0.0499691157244285	1457	COM_SPAL_1_025736_XLOC_086621	0.0354879729392526
	1458	REF_STRG_1_50530_XLOC_028366	0.262000429182801	1458	REF_TRIN_13_03193_XLOC_108931	0.177064821288578		1458	REF_STRG_1_98681_XLOC_104979	0.0499399729155007	1458	REF_TRIN_4_00292_XLOC_111701	0.0354646704625296
	1459	REF_STRG_1_35465_XLOC_105729	0.261893611865195	1459	REF_TRIN_1_02018_XLOC_088863	0.177062522898692		1459	REF_STRG_1_25258_XLOC_082181	0.0499096288312527	1459	REF_STRG_1_63346_XLOC_046678	0.0354564138315035
	1460	REF_STRG_1_36030_XLOC_106876	0.26149904302937	1460	REF_STRG_1_44334_XLOC_018635	0.176934117651798		1460	REF_STRG_1_112672_XLOC_006011	0.0498378270847343	1460	REF_STRG_1_49756_XLOC_027223	0.0354409071247804
	1461	REF_STRG_1_104587_XLOC_000387	0.26140732425002	1461	REF_STRG_1_23536_XLOC_077128	0.176899215699468		1461	REF_STRG_1_43410_XLOC_017073	0.0497824838595692	1461	REF_TRIN_10_00105_XLOC_015360	0.0354390954702039
	1462	REF_STRG_1_35518_XLOC_105886	0.261334168543883	1462	REF_STRG_1_45243_XLOC_020227	0.176887980257856		1462	REF_STRG_1_102414_XLOC_112810	0.0497605416308109	1462	REF_STRG_1_34360_XLOC_103608	0.0354361510241479
	1463	REF_STRG_1_12666_XLOC_037652	0.261276043356276	1463	REF_STRG_1_95241_XLOC_098293	0.17687216188698		1463	REF_TRIN_5_02733_XLOC_098175	0.0497590211028672	1463	REF_STRG_1_10680_XLOC_029110	0.0354251142518815
	1464	REF_STRG_1_35171_XLOC_105200	0.261268786075386	1464	REF_STRG_1_20949_XLOC_069244	0.176778888624251		1464	REF_TRIN_1_01733_XLOC_033526	0.0497542947421719	1464	REF_STRG_1_16640_XLOC_054006	0.0353984613963872
	1465	REF_STRG_1_21367_XLOC_070581	0.261261463533909	1465	REF_STRG_1_84455_XLOC_078966	0.176757915531058		1465	REF_TRIN_14_02778_XLOC_046507	0.0497344276024257	1465	REF_STRG_1_46770_XLOC_022672	0.0353962807583403
	1466	REF_TRIN_1_00044_XLOC_054255	0.261063820610017	1466	REF_TRIN_7_00633_XLOC_061390	0.176710163171509		1466	REF_STRG_1_20641_XLOC_068255	0.04973014328701	1466	REF_STRG_1_19853_XLOC_065811	0.0353717198641206
	1467	REF_STRG_1_61712_XLOC_044376	0.261022554995259	1467	REF_STRG_1_29195_XLOC_092241	0.176605356837182		1467	REF_STRG_1_111343_XLOC_004761	0.0496952674072278	1467	REF_STRG_1_76925_XLOC_066699	0.0353454291111616
	1468	REF_STRG_1_13530_XLOC_041288	0.260992290775962	1468	REF_STRG_1_63594_XLOC_047031	0.176589530085404		1468	REF_STRG_1_57604_XLOC_038575	0.0496812139408212	1468	REF_STRG_1_40636_XLOC_115205	0.0353317308762585
	1469	COM_SPAL_1_012244_XLOC_044037	0.260949361459125	1469	REF_TRIN_11_02096_XLOC_077451	0.176585939698796		1469	COM_SPAL_1_026619_XLOC_089564	0.049645390070922	1469	REF_TRIN_16_01603_XLOC_051683	0.0353255061377307
	1470	REF_TRIN_2_04119_XLOC_000747	0.260835839244824	1470	REF_STRG_1_55975_XLOC_036271	0.176502342094365		1470	REF_STRG_1_76334_XLOC_065768	0.049645390070922	1470	REF_STRG_1_2761_XLOC_052027	0.0352830514139029
	1471	REF_TRIN_1_01700_XLOC_098142	0.260831848307386	1471	COM_SPAL_1_027710_XLOC_093155	0.176456244707119		1471	REF_STRG_1_10219_XLOC_026614	0.0496361228352499	1471	REF_TRIN_7_01708_XLOC_073857	0.0352808911398263
	1472	REF_STRG_1_3489_XLOC_065602	0.260685190441671	1472	REF_STRG_1_53275_XLOC_032455	0.176341656112206		1472	REF_STRG_1_87592_XLOC_084199	0.049630381828365	1472	REF_STRG_1_25696_XLOC_083421	0.0352659242610061
	1473	REF_STRG_1_8696_XLOC_017767	0.260610971363056	1473	REF_TRIN_3_03878_XLOC_031043	0.176263873720375		1473	REF_TRIN_4_01880_XLOC_100946	0.0496214856418107	1473	REF_STRG_1_25506_XLOC_082875	0.0352538761886466
	1474	REF_STRG_1_61695_XLOC_044357	0.260555717121867	1474	REF_STRG_1_42847_XLOC_016036	0.176155836811832		1474	REF_STRG_1_37516_XLOC_109605	0.049583196684503	1474	REF_STRG_1_47057_XLOC_023080	0.0352377678332405
	1475	REF_STRG_1_13189_XLOC_039614	0.260410815976016	1475	REF_STRG_1_37430_XLOC_109427	0.176035885476142		1475	REF_STRG_1_104063_XLOC_013553	0.0495775894889061	1475	REF_TRIN_1_03914_XLOC_038231	0.0352359501156651
	1476	REF_TRIN_1_00569_XLOC_030252	0.260366986641803	1476	REF_STRG_1_22366_XLOC_073737	0.175983362956295		1476	REF_STRG_1_7712_XLOC_113944	0.0495638769459091	1476	REF_STRG_1_58897_XLOC_040400	0.0352253892820352
	1477	REF_TRIN_2_01181_XLOC_042001	0.26030996284223	1477	REF_STRG_1_51580_XLOC_029889	0.175715449972314		1477	REF_TRIN_8_01715_XLOC_018448	0.0495562322666908	1477	REF_STRG_1_73057_XLOC_060831	0.0352202309548423
	1478	REF_STRG_1_4911_XLOC_087815	0.260294599134213	1478	REF_TRIN_6_02027_XLOC_046011	0.17561727743721		1478	REF_STRG_1_4931_XLOC_087517	0.0495437561453557	1478	REF_STRG_1_23381_XLOC_076732	0.0352017206983888
	1479	REF_STRG_1_20966_XLOC_069262	0.260150954806117	1479	REF_TRIN_16_00090_XLOC_046786	0.175609999084848		1479	COM_SPAL_1_021116_XLOC_071607	0.0495132893490507	1479	REF_STRG_1_6339_XLOC_102684	0.0351648790613875
	1480	REF_STRG_1_43448_XLOC_017153	0.260088942698567	1480	REF_TRIN_12_03073_XLOC_032084	0.175564209390776		1480	REF_STRG_1_36030_XLOC_106876	0.0495109042526083	1480	REF_TRIN_13_01106_XLOC_044229	0.0351577076771447
	1481	REF_STRG_1_84602_XLOC_079200	0.260043960902344	1481	REF_TRIN_1_01301_XLOC_008606	0.175481155669583		1481	REF_STRG_1_102618_XLOC_113211	0.0494396508261871	1481	REF_STRG_1_79408_XLOC_070787	0.035126748641815
	1482	REF_STRG_1_60866_XLOC_043077	0.259841600342486	1482	REF_STRG_1_21939_XLOC_072431	0.175119639698429		1482	REF_STRG_1_26835_XLOC_086313	0.0494260375718984	1482	REF_STRG_1_40889_XLOC_115608	0.0351262621930703
	1483	REF_TRIN_12_01290_XLOC_101031	0.259753619480205	1483	REF_STRG_1_73812_XLOC_061997	0.175054402560349		1483	REF_STRG_1_25446_XLOC_082725	0.0494182351549321	1483	COM_SPAL_1_009644_XLOC_036078	0.0351176665407778
	1484	REF_STRG_1_111481_XLOC_004887	0.259608632366662	1484	REF_TRIN_6_01910_XLOC_038462	0.17504792577551		1484	REF_STRG_1_26576_XLOC_085683	0.0494124124341671	1484	REF_TRIN_3_01276_XLOC_044984	0.0351155740421915
	1485	COM_SPAL_1_003514_XLOC_016407	0.25960141537655	1485	REF_TRIN_16_01995_XLOC_104630	0.175007469698507		1485	REF_STRG_1_88457_XLOC_085782	0.0494124124341671	1485	REF_TRIN_3_00728_XLOC_092934	0.0351035698209098
	1486	REF_STRG_1_10277_XLOC_026996	0.259578689283453	1486	REF_STRG_1_1318_XLOC_015000	0.174904359569067		1486	REF_STRG_1_99678_XLOC_011295	0.0493860249409079	1486	REF_TRIN_14_01468_XLOC_021149	0.0350930646474191
	1487	REF_STRG_1_99295_XLOC_106219	0.259550286412385	1487	REF_STRG_1_28573_XLOC_090784	0.174882676877631		1487	REF_STRG_1_7628_XLOC_113400	0.0493724878176335	1487	REF_STRG_1_39265_XLOC_112674	0.0350902449781502
	1488	REF_STRG_1_82556_XLOC_075955	0.2595386706016	1488	REF_STRG_1_77695_XLOC_067998	0.174855283759773		1488	REF_STRG_1_69114_XLOC_054940	0.0493544586657429	1488	REF_TRIN_15_02454_XLOC_059303	0.0350826767746782
	1489	REF_STRG_1_107448_XLOC_001900	0.25928467687132	1489	REF_TRIN_13_01577_XLOC_071665	0.174822145286805		1489	REF_STRG_1_90383_XLOC_089172	0.0493528745501826	1489	REF_STRG_1_9217_XLOC_020800	0.0350706220917036
	1490	REF_STRG_1_10926_XLOC_030149	0.259229915692727	1490	COM_SPAL_1_023212_XLOC_078437	0.174821527262383		1490	REF_STRG_1_10043_XLOC_025692	0.0493505189776558	1490	REF_STRG_1_39056_XLOC_112318	0.0350659055631306
	1491	REF_STRG_1_6882_XLOC_107528	0.259173340892496	1491	REF_STRG_1_63918_XLOC_047467	0.174597698519432		1491	REF_STRG_1_21411_XLOC_070703	0.0493486568508022	1491	REF_STRG_1_46645_XLOC_022498	0.0350643757393449
	1492	REF_STRG_1_55706_XLOC_035911	0.258677815373536	1492	REF_STRG_1_35529_XLOC_105894	0.174533806980187		1492	REF_STRG_1_48267_XLOC_024974	0.0493478096085474	1492	REF_STRG_1_20105_XLOC_066591	0.0350511932725146
	1493	REF_TRIN_8_00040_XLOC_072730	0.258631959280096	1493	REF_TRIN_6_02372_XLOC_015462	0.174508958577424		1493	REF_STRG_1_9342_XLOC_021660	0.0493089002887581	1493	COM_SPAL_1_006074_XLOC_024958	0.0350435291176559
	1494	REF_STRG_1_19717_XLOC_065323	0.258626552161082	1494	REF_STRG_1_49204_XLOC_026406	0.174499556812297		1494	REF_STRG_1_55706_XLOC_035911	0.0492688289943479	1494	REF_TRIN_9_02207_XLOC_088611	0.0350231843097134
	1495	REF_STRG_1_94186_XLOC_096262	0.258393708492368	1495	REF_STRG_1_43127_XLOC_016591	0.174467274561478		1495	REF_TRIN_14_00585_XLOC_047546	0.0492092735545673	1495	REF_STRG_1_33817_XLOC_102470	0.0350174402672459
	1496	REF_STRG_1_83318_XLOC_077200	0.258269706785671	1496	REF_STRG_1_13018_XLOC_038880	0.174367679494968		1496	COM_SPAL_1_012381_XLOC_044452	0.0491955992343807	1496	REF_STRG_1_83579_XLOC_077644	0.0350011610208827
	1497	REF_STRG_1_39349_XLOC_112834	0.258155554379823	1497	REF_TRIN_16_04465_XLOC_027082	0.174356954477799		1497	REF_STRG_1_109551_XLOC_003319	0.0491954589189341	1497	REF_TRIN_14_00399_XLOC_090259	0.034982166131841
	1498	REF_STRG_1_90540_XLOC_089491	0.257898946157726	1498	REF_STRG_1_52072_XLOC_030648	0.174329432723844		1498	REF_STRG_1_89341_XLOC_009261	0.0491732014619871	1498	COM_SPAL_1_019131_XLOC_065268	0.0349690883479569
	1499	REF_STRG_1_101231_XLOC_011819	0.257866566064077	1499	REF_STRG_1_34379_XLOC_103620	0.174300441022628		1499	REF_STRG_1_36079_XLOC_106956	0.0491473682115081	1499	REF_STRG_1_41144_XLOC_013155	0.034966391912142
	1500	REF_TRIN_16_00241_XLOC_046575	0.257825189117878	1500	COM_SPAL_1_019913_XLOC_067919	0.174279347825553		1500	REF_STRG_1_28418_XLOC_090428	0.0491331185498407	1500	REF_STRG_1_10501_XLOC_028143	0.0349590023584352
	1501	REF_STRG_1_68617_XLOC_054172	0.257815054304039	1501	COM_SPAL_1_029426_XLOC_098742	0.174275126989277		1501	COM_SPAL_1_025083_XLOC_084557	0.0491147973083211	1501	REF_TRIN_1_01520_XLOC_060985	0.0349456774502487
	1502	REF_STRG_1_89392_XLOC_009266	0.257678817982109	1502	REF_STRG_1_89626_XLOC_087854	0.174208363494797		1502	COM_SPAL_1_019671_XLOC_067097	0.04909086189024	1502	COM_SPAL_1_031709_XLOC_106378	0.0349405938150722
	1503	REF_STRG_1_33817_XLOC_102470	0.257676378816959	1503	REF_STRG_1_31100_XLOC_096702	0.174193324285465		1503	REF_TRIN_8_00894_XLOC_097189	0.0490715702674248	1503	REF_STRG_1_67667_XLOC_052807	0.0349355139382443
	1504	COM_SPAL_1_024734_XLOC_083393	0.257151099431329	1504	COM_SPAL_1_023883_XLOC_080501	0.174185022340235		1504	REF_STRG_1_81805_XLOC_008722	0.0490300395331656	1504	REF_STRG_1_1914_XLOC_032933	0.0349288517874026
	1505	REF_TRIN_12_03179_XLOC_046987	0.256974720035277	1505	REF_STRG_1_46190_XLOC_021743	0.174146531417547		1505	REF_STRG_1_42614_XLOC_015651	0.0490040212905874	1505	REF_STRG_1_60399_XLOC_042432	0.0349196349789773
	1506	REF_STRG_1_66588_XLOC_051259	0.256930318023193	1506	REF_STRG_1_16122_XLOC_051780	0.174108730382969		1506	REF_STRG_1_36492_XLOC_107703	0.0490015420590545	1506	REF_STRG_1_83543_XLOC_077582	0.0349033693245959
	1507	REF_TRIN_1_03665_XLOC_063531	0.256640230273715	1507	REF_STRG_1_37126_XLOC_108800	0.17401925635885		1507	REF_STRG_1_110162_XLOC_003791	0.0489962268542235	1507	REF_STRG_1_10441_XLOC_027788	0.0348824887295564
	1508	REF_STRG_1_107318_XLOC_001806	0.256623986131266	1508	REF_STRG_1_44307_XLOC_018594	0.173760683284684		1508	REF_STRG_1_96271_XLOC_100297	0.0489656962142939	1508	REF_TRIN_7_02268_XLOC_022065	0.0348524128162187
	1509	REF_STRG_1_27992_XLOC_089413	0.256530241801146	1509	REF_STRG_1_59961_XLOC_041816	0.173705812431134		1509	REF_STRG_1_67635_XLOC_052751	0.0489286947754154	1509	REF_TRIN_6_01712_XLOC_085321	0.0347990725199374
	1510	REF_STRG_1_67536_XLOC_052619	0.25611540365185	1510	REF_STRG_1_61018_XLOC_043313	0.173599092544055		1510	REF_STRG_1_24679_XLOC_080610	0.0489058806837104	1510	REF_TRIN_16_03388_XLOC_066950	0.0347954791576945
	1511	REF_STRG_1_48846_XLOC_025885	0.256032269286543	1511	REF_STRG_1_61413_XLOC_043915	0.173555361717346		1511	REF_TRIN_1_01846_XLOC_061675	0.0488848443361833	1511	REF_TRIN_2_00920_XLOC_057102	0.0347828230383116
	1512	COM_SPAL_1_001996_XLOC_010856	0.25598172059706	1512	COM_SPAL_1_017086_XLOC_058906	0.173535630151265		1512	REF_STRG_1_42719_XLOC_015849	0.0488414477298054	1512	COM_SPAL_1_009961_XLOC_036997	0.0347494834702116
	1513	REF_STRG_1_84800_XLOC_079525	0.255916731935995	1513	REF_STRG_1_27102_XLOC_086995	0.173507037923409		1513	REF_STRG_1_84304_XLOC_078737	0.0488340151618444	1513	COM_SPAL_1_028258_XLOC_094887	0.0347402732127187
	1514	REF_STRG_1_68636_XLOC_054202	0.255903379517391	1514	REF_STRG_1_83116_XLOC_076855	0.173335002501441		1514	REF_TRIN_2_02617_XLOC_107925	0.0488029806523628	1514	COM_SPAL_1_014858_XLOC_051898	0.0347341243059494
	1515	COM_SPAL_1_025086_XLOC_084578	0.255887622207829	1515	REF_STRG_1_10624_XLOC_028849	0.173291162688613		1515	REF_STRG_1_17002_XLOC_055335	0.0487832443901618	1515	REF_STRG_1_71146_XLOC_057991	0.0347327188220063
	1516	REF_STRG_1_56941_XLOC_037604	0.255858134959242	1516	REF_STRG_1_80323_XLOC_072255	0.173236090292059		1516	REF_TRIN_1_03016_XLOC_085192	0.0487764421600148	1516	REF_STRG_1_13456_XLOC_040919	0.0347225273726445
	1517	REF_STRG_1_43563_XLOC_017326	0.255854766504566	1517	COM_SPAL_1_016686_XLOC_057626	0.173210624713278		1517	REF_TRIN_13_02008_XLOC_093883	0.0487726364682963	1517	COM_SPAL_1_011737_XLOC_042435	0.0347160127206447
	1518	COM_SPAL_1_024552_XLOC_082772	0.255776082208916	1518	REF_STRG_1_92368_XLOC_092855	0.173198002924259		1518	REF_STRG_1_56120_XLOC_036470	0.0487543805839117	1518	REF_STRG_1_58281_XLOC_039534	0.0347002877946125
	1519	REF_TRIN_3_01335_XLOC_050006	0.255646196938779	1519	COM_SPAL_1_003410_XLOC_015997	0.173029670387055		1519	REF_STRG_1_87724_XLOC_084433	0.0487489085229436	1519	REF_STRG_1_63530_XLOC_046949	0.0347000223382053
	1520	REF_STRG_1_104700_XLOC_014964	0.255379788140908	1520	REF_STRG_1_63875_XLOC_047413	0.173011036837153		1520	REF_STRG_1_52616_XLOC_031484	0.0487474074856442	1520	COM_SPAL_1_006827_XLOC_027398	0.0346966338088236
	1521	REF_STRG_1_11328_XLOC_031716	0.255378455792248	1521	COM_SPAL_1_017085_XLOC_058899	0.172949657044429		1521	REF_STRG_1_21100_XLOC_069744	0.0487422398514385	1521	COM_SPAL_1_017852_XLOC_061330	0.0346905335929102
	1522	COM_SPAL_1_014121_XLOC_049614	0.255374500045698	1522	REF_STRG_1_1802_XLOC_030802	0.172928097504925		1522	REF_TRIN_6_02236_XLOC_067025	0.0487358386488127	1522	REF_STRG_1_34579_XLOC_104007	0.0346579768682087
	1523	COM_SPAL_1_007289_XLOC_028887	0.255037455922238	1523	REF_STRG_1_65303_XLOC_049477	0.172921567897079		1523	COM_SPAL_1_013027_XLOC_046448	0.0487231175190109	1523	REF_STRG_1_51352_XLOC_029542	0.0346563086581283
	1524	COM_SPAL_1_009775_XLOC_036484	0.254707162529907	1524	REF_STRG_1_61487_XLOC_044035	0.17288423470663		1524	COM_SPAL_1_014121_XLOC_049614	0.0487048662285818	1524	REF_TRIN_11_00917_XLOC_070398	0.0346113093144112
	1525	REF_STRG_1_50151_XLOC_027819	0.254706829991103	1525	REF_TRIN_8_01169_XLOC_095284	0.172882538856775		1525	REF_STRG_1_65371_XLOC_049584	0.048675154543301	1525	REF_STRG_1_55842_XLOC_036094	0.0346107562485497
	1526	REF_STRG_1_98438_XLOC_104455	0.254648158514973	1526	REF_STRG_1_17821_XLOC_058183	0.172870431365629		1526	REF_STRG_1_3458_XLOC_064849	0.048643842776092	1526	REF_TRIN_11_03292_XLOC_030220	0.0346099683553237
	1527	REF_STRG_1_82734_XLOC_076274	0.254486878425375	1527	REF_STRG_1_68860_XLOC_054567	0.172773479880649		1527	REF_STRG_1_74034_XLOC_062316	0.0486362844397116	1527	REF_STRG_1_23616_XLOC_077329	0.0346078736656652
	1528	REF_STRG_1_47832_XLOC_024257	0.254477964135716	1528	REF_STRG_1_55432_XLOC_035541	0.172708431556631		1528	REF_TRIN_16_03643_XLOC_031286	0.0486121548134165	1528	REF_TRIN_11_03361_XLOC_030404	0.0345852151364027
	1529	REF_STRG_1_42053_XLOC_014736	0.254463663022854	1529	REF_TRIN_12_03379_XLOC_088393	0.172687608697538		1529	REF_TRIN_10_03098_XLOC_079223	0.0486021295347348	1529	COM_SPAL_1_009524_XLOC_035740	0.0345793484559636
	1530	REF_STRG_1_6171_XLOC_101336	0.254462730878682	1530	REF_STRG_1_66770_XLOC_051504	0.172647658300673		1530	REF_STRG_1_111290_XLOC_004717	0.0485891977488062	1530	REF_STRG_1_81325_XLOC_074017	0.0345779231125136
	1531	COM_SPAL_1_033378_XLOC_111885	0.254440545017824	1531	REF_STRG_1_57046_XLOC_037760	0.172645968940571		1531	REF_STRG_1_74190_XLOC_062572	0.0485880953299774	1531	REF_STRG_1_76652_XLOC_066274	0.0345691307733224
	1532	REF_STRG_1_6314_XLOC_102570	0.254376036603494	1532	REF_STRG_1_18210_XLOC_059630	0.172601189494607		1532	COM_SPAL_1_007446_XLOC_029349	0.0485779049669211	1532	REF_STRG_1_58226_XLOC_039441	0.0345350027866518
	1533	REF_TRIN_7_01011_XLOC_040444	0.254107403785525	1533	REF_TRIN_6_02131_XLOC_092305	0.172546815040906		1533	COM_SPAL_1_022224_XLOC_075262	0.0485431482933363	1533	REF_TRIN_2_00011_XLOC_032113	0.0345089854690499
	1534	REF_STRG_1_47314_XLOC_023476	0.254045669164208	1534	REF_TRIN_10_00909_XLOC_101111	0.172497134791976		1534	REF_STRG_1_102317_XLOC_012261	0.0485427523623136	1534	REF_TRIN_16_01387_XLOC_037651	0.0344996840729487
	1535	COM_SPAL_1_014048_XLOC_049422	0.25399742405726	1535	REF_TRIN_8_00701_XLOC_033127	0.172483953558482		1535	REF_STRG_1_60914_XLOC_043145	0.0485303700366443	1535	REF_STRG_1_87494_XLOC_084000	0.0344963436421658
	1536	COM_SPAL_1_024097_XLOC_081247	0.253982870152868	1536	REF_STRG_1_72294_XLOC_059757	0.172370818805907		1536	REF_TRIN_3_03802_XLOC_005325	0.04852989371087	1536	REF_TRIN_1_01759_XLOC_076994	0.0344908520811195
	1537	REF_STRG_1_30422_XLOC_095258	0.253916425929298	1537	REF_STRG_1_7593_XLOC_113196	0.17232908866643		1537	COM_SPAL_1_008935_XLOC_034047	0.0485173308490221	1537	REF_STRG_1_93305_XLOC_009727	0.0344901755802832
	1538	REF_STRG_1_67922_XLOC_053155	0.253790611336428	1538	REF_TRIN_1_00626_XLOC_094063	0.172312530996428		1538	REF_STRG_1_102637_XLOC_113247	0.0485070968968565	1538	REF_STRG_1_57758_XLOC_038770	0.0344734484944641
	1539	REF_STRG_1_74805_XLOC_063525	0.253722260117864	1539	REF_STRG_1_33283_XLOC_101406	0.17222596303173		1539	COM_SPAL_1_012883_XLOC_046031	0.0484948954166694	1539	REF_STRG_1_49501_XLOC_026843	0.0344522572771506
	1540	REF_STRG_1_32863_XLOC_100553	0.25369289834691	1540	REF_STRG_1_5649_XLOC_096198	0.172204105918938		1540	REF_STRG_1_37328_XLOC_109194	0.0484866235656349	1540	REF_STRG_1_72354_XLOC_059847	0.034441139241779
	1541	REF_TRIN_9_02770_XLOC_009087	0.253613304737465	1541	REF_STRG_1_55446_XLOC_035568	0.172177731633447		1541	COM_SPAL_1_022258_XLOC_075377	0.0484778414040923	1541	REF_STRG_1_19901_XLOC_065972	0.0344398503324691
	1542	REF_TRIN_1_04181_XLOC_096435	0.253612557636893	1542	REF_STRG_1_16034_XLOC_051355	0.172155544079108		1542	REF_STRG_1_60794_XLOC_042986	0.0484650588984139	1542	REF_STRG_1_62551_XLOC_045576	0.0344090577310022
	1543	COM_SPAL_1_003257_XLOC_015465	0.253611031195561	1543	REF_STRG_1_30589_XLOC_095545	0.172145901749351		1543	REF_STRG_1_91555_XLOC_091410	0.0484356924270108	1543	COM_SPAL_1_021646_XLOC_073341	0.0344056345105659
	1544	REF_STRG_1_23912_XLOC_078227	0.253558051417163	1544	REF_STRG_1_67456_XLOC_052480	0.17210837186656		1544	COM_SPAL_1_000319_XLOC_001426	0.0483638460669201	1544	COM_SPAL_1_027942_XLOC_093915	0.0343978616180912
	1545	REF_STRG_1_46300_XLOC_021925	0.253538298474995	1545	REF_STRG_1_57606_XLOC_038577	0.171922903109577		1545	COM_SPAL_1_028894_XLOC_097093	0.0483621397105801	1545	REF_STRG_1_24944_XLOC_081319	0.0343908304544856
	1546	REF_STRG_1_102256_XLOC_112490	0.253529675139274	1546	COM_SPAL_1_024983_XLOC_084264	0.171881583872833		1546	REF_STRG_1_92148_XLOC_092398	0.0483610598709246	1546	REF_TRIN_7_01759_XLOC_081056	0.0343823341365478
	1547	REF_STRG_1_65584_XLOC_049871	0.253527461331396	1547	REF_TRIN_5_01652_XLOC_088414	0.171862418042339		1547	REF_TRIN_2_00134_XLOC_077721	0.048347778769686	1547	REF_STRG_1_79126_XLOC_070318	0.0343765581674914
	1548	REF_STRG_1_12198_XLOC_035528	0.253206637944164	1548	REF_STRG_1_71393_XLOC_058391	0.171859982535306		1548	COM_SPAL_1_028943_XLOC_097275	0.0483082870432574	1548	REF_STRG_1_31377_XLOC_097292	0.0343657375366243
	1549	REF_STRG_1_114699_XLOC_008098	0.253181601363821	1549	REF_STRG_1_9457_XLOC_022238	0.171785449534762		1549	REF_STRG_1_93894_XLOC_095698	0.0482384339452914	1549	REF_STRG_1_27779_XLOC_088859	0.0343584348723371
	1550	COM_SPAL_1_033065_XLOC_110902	0.253154894334943	1550	REF_STRG_1_45540_XLOC_020701	0.17178147711747		1550	REF_STRG_1_93123_XLOC_009695	0.0482007773152233	1550	REF_STRG_1_88470_XLOC_085798	0.034356642863136
	1551	REF_TRIN_13_01857_XLOC_085026	0.253090807316511	1551	REF_STRG_1_81452_XLOC_074230	0.171646665939		1551	REF_STRG_1_63527_XLOC_046947	0.0481983258738901	1551	REF_TRIN_13_02859_XLOC_070366	0.0343499153338138
	1552	REF_STRG_1_65312_XLOC_049492	0.252810000572683	1552	REF_TRIN_3_00728_XLOC_092934	0.171625860256001		1552	REF_TRIN_12_01303_XLOC_073680	0.0481862636539809	1552	REF_TRIN_13_00337_XLOC_079797	0.0343381747085965
	1553	REF_STRG_1_42461_XLOC_015401	0.252750628838944	1553	REF_STRG_1_81090_XLOC_073531	0.171578338447277		1553	REF_STRG_1_50734_XLOC_028675	0.0481802993872348	1553	REF_TRIN_6_02156_XLOC_014568	0.0343326033811843
	1554	REF_STRG_1_24383_XLOC_079812	0.252698806115258	1554	REF_STRG_1_65397_XLOC_049627	0.171565464555846		1554	REF_STRG_1_101398_XLOC_110679	0.0481799435911069	1554	REF_TRIN_9_03103_XLOC_056815	0.0343262512678292
	1555	REF_TRIN_16_04464_XLOC_085952	0.252653289787921	1555	REF_TRIN_14_01362_XLOC_034986	0.171484922846759		1555	COM_SPAL_1_009526_XLOC_035742	0.0481681549259545	1555	REF_STRG_1_43211_XLOC_016741	0.0342941016328775
	1556	REF_TRIN_14_01068_XLOC_022676	0.2526347064375	1556	REF_TRIN_1_00301_XLOC_026802	0.17146263059595		1556	REF_STRG_1_57323_XLOC_038173	0.0481588252481645	1556	REF_TRIN_1_00524_XLOC_091756	0.0342870168664892
	1557	REF_STRG_1_3063_XLOC_057875	0.252580203111865	1557	REF_STRG_1_24791_XLOC_080906	0.171443925326321		1557	REF_STRG_1_42529_XLOC_015488	0.0481368521821118	1557	REF_STRG_1_25108_XLOC_081737	0.0342516966740081
	1558	REF_TRIN_3_00734_XLOC_040735	0.252573051972569	1558	REF_TRIN_12_01680_XLOC_067547	0.171437338962731		1558	COM_SPAL_1_022527_XLOC_076293	0.0481328484202709	1558	REF_STRG_1_1602_XLOC_023338	0.0342270737017097
	1559	REF_STRG_1_21111_XLOC_069761	0.25240595508368	1559	REF_STRG_1_69381_XLOC_055303	0.171253690405912		1559	REF_TRIN_16_04356_XLOC_083892	0.0481273753470754	1559	REF_TRIN_10_01298_XLOC_027654	0.034224057242382
	1560	REF_TRIN_11_01917_XLOC_031575	0.252293018926528	1560	REF_STRG_1_66588_XLOC_051259	0.171220820677247		1560	REF_TRIN_13_02815_XLOC_081980	0.0481071768924553	1560	REF_STRG_1_88751_XLOC_086327	0.0342064450806034
	1561	REF_STRG_1_41337_XLOC_013466	0.252253886982064	1561	REF_TRIN_5_03075_XLOC_114676	0.171155010117478		1561	COM_SPAL_1_015570_XLOC_054059	0.0480963394901293	1561	REF_STRG_1_87406_XLOC_083851	0.0342032518475518
	1562	REF_STRG_1_29000_XLOC_091742	0.252148164989186	1562	REF_STRG_1_29485_XLOC_092906	0.171154311380122		1562	REF_STRG_1_39057_XLOC_112319	0.0480765499871124	1562	REF_STRG_1_26997_XLOC_086671	0.0341911704070214
	1563	REF_STRG_1_15610_XLOC_049472	0.252079263011205	1563	REF_STRG_1_69885_XLOC_056134	0.171146379849948		1563	REF_STRG_1_34879_XLOC_104569	0.048075981523524	1563	REF_STRG_1_34213_XLOC_103309	0.0341876387650289
	1564	REF_TRIN_8_01164_XLOC_067199	0.251990591098032	1564	COM_SPAL_1_005185_XLOC_022095	0.171124674325827		1564	REF_STRG_1_72062_XLOC_059423	0.0480644042903372	1564	REF_STRG_1_89851_XLOC_088230	0.0341648438093617
	1565	REF_STRG_1_78960_XLOC_070026	0.251784793893978	1565	REF_STRG_1_45312_XLOC_020359	0.171030077871986		1565	COM_SPAL_1_019637_XLOC_066981	0.0480541415613981	1565	REF_STRG_1_26592_XLOC_085721	0.0341562441554345
	1566	REF_TRIN_16_03861_XLOC_057399	0.251763825600152	1566	REF_TRIN_9_03194_XLOC_033902	0.171016339771183		1566	REF_TRIN_14_00916_XLOC_062600	0.0480187471248598	1566	REF_TRIN_7_03585_XLOC_084290	0.0341557480587277
	1567	REF_STRG_1_53203_XLOC_032342	0.2516702960745	1567	REF_TRIN_6_02324_XLOC_086140	0.170873630560997		1567	REF_STRG_1_75154_XLOC_064023	0.0479999957016043	1567	COM_SPAL_1_030347_XLOC_101738	0.0341315456496763
	1568	REF_STRG_1_52289_XLOC_030991	0.251520701086313	1568	COM_SPAL_1_018771_XLOC_064093	0.170778634719729		1568	REF_STRG_1_3459_XLOC_064850	0.0479787967064447	1568	REF_TRIN_14_01861_XLOC_025307	0.0341193664856163
	1569	REF_STRG_1_85044_XLOC_079941	0.2514629477818	1569	REF_STRG_1_62359_XLOC_045272	0.170666781727921		1569	REF_STRG_1_77464_XLOC_067546	0.047977194561683	1569	REF_STRG_1_38537_XLOC_111462	0.034086095695092
	1570	COM_SPAL_1_013263_XLOC_047144	0.251433206151664	1570	REF_STRG_1_79791_XLOC_071388	0.170615537551535		1570	REF_STRG_1_105605_XLOC_000888	0.0479669702746081	1570	REF_TRIN_10_00612_XLOC_009374	0.0340824490270583
	1571	REF_STRG_1_64302_XLOC_048010	0.25115619362987	1571	REF_TRIN_3_00525_XLOC_064015	0.170556040684865		1571	REF_STRG_1_88349_XLOC_085555	0.0479569955902731	1571	REF_STRG_1_5685_XLOC_096361	0.034082194967731
	1572	REF_TRIN_2_01288_XLOC_035248	0.251093977653224	1572	REF_STRG_1_81297_XLOC_073959	0.170536248566581		1572	COM_SPAL_1_005285_XLOC_022417	0.0479450968565532	1572	REF_STRG_1_81871_XLOC_074878	0.0340709330519106
	1573	REF_STRG_1_40792_XLOC_115468	0.250902993810582	1573	REF_TRIN_6_01034_XLOC_024676	0.170478026080168		1573	REF_STRG_1_8394_XLOC_015791	0.0479383751997901	1573	REF_TRIN_5_00293_XLOC_050994	0.0340708200108265
	1574	REF_STRG_1_3911_XLOC_072353	0.250750180943252	1574	REF_STRG_1_30116_XLOC_094544	0.170423705132887		1574	REF_STRG_1_4493_XLOC_081487	0.0479344249805955	1574	REF_STRG_1_3211_XLOC_060492	0.0340480253054543
	1575	REF_STRG_1_49873_XLOC_027394	0.25070741052756	1575	REF_STRG_1_33561_XLOC_101984	0.170368135336672		1575	REF_STRG_1_99733_XLOC_011317	0.047932343511308	1575	REF_STRG_1_76350_XLOC_065796	0.0340416889163245
	1576	REF_STRG_1_59944_XLOC_041787	0.250679218340207	1576	REF_STRG_1_52033_XLOC_030604	0.170314661225991		1576	REF_STRG_1_69923_XLOC_056198	0.0479235909770179	1576	REF_STRG_1_10064_XLOC_025732	0.0340380089947289
	1577	COM_SPAL_1_019645_XLOC_067011	0.250526749741012	1577	REF_STRG_1_16960_XLOC_055119	0.170306167935981		1577	REF_STRG_1_18625_XLOC_061306	0.0479208572613273	1577	REF_TRIN_16_04035_XLOC_030274	0.0340326088223295
	1578	REF_STRG_1_67163_XLOC_052057	0.250177098385979	1578	REF_TRIN_2_03268_XLOC_028263	0.170183518280089		1578	REF_STRG_1_63511_XLOC_046916	0.0479076588072004	1578	REF_TRIN_5_00645_XLOC_099321	0.0340109476308809
	1579	REF_STRG_1_97595_XLOC_102840	0.250090113652695	1579	REF_STRG_1_26518_XLOC_085507	0.170050725302833		1579	COM_SPAL_1_023534_XLOC_079450	0.0478790818803781	1579	REF_STRG_1_63804_XLOC_047308	0.0339871177104469
	1580	REF_STRG_1_52072_XLOC_030648	0.250057646054242	1580	REF_STRG_1_35330_XLOC_105476	0.170038570484463		1580	REF_TRIN_15_02836_XLOC_077003	0.047861421384353	1580	REF_STRG_1_51383_XLOC_029588	0.0339739895776638
	1581	REF_STRG_1_23734_XLOC_077713	0.250004585177356	1581	REF_STRG_1_10221_XLOC_026704	0.170021949496481		1581	REF_STRG_1_93539_XLOC_095017	0.0478412736165911	1581	REF_STRG_1_31369_XLOC_097273	0.0339531789656164
	1582	REF_STRG_1_56349_XLOC_036777	0.249973501439098	1582	REF_TRIN_8_01779_XLOC_074326	0.169768769888077		1582	REF_TRIN_5_00795_XLOC_098729	0.0478384726559801	1582	REF_STRG_1_46998_XLOC_022995	0.0339483030970903
	1583	COM_SPAL_1_031964_XLOC_107152	0.249954115001465	1583	REF_STRG_1_21787_XLOC_071872	0.169762284675821		1583	REF_STRG_1_11085_XLOC_030738	0.0478297931917957	1583	COM_SPAL_1_001410_XLOC_008892	0.0339071996193156
	1584	REF_TRIN_2_02605_XLOC_021172	0.24974780462586	1584	REF_STRG_1_21633_XLOC_071440	0.16969148401106		1584	REF_STRG_1_71178_XLOC_058057	0.047806866414671	1584	REF_TRIN_3_00734_XLOC_040735	0.0339054448134582
	1585	COM_SPAL_1_033359_XLOC_111833	0.249702436109113	1585	REF_STRG_1_13544_XLOC_041339	0.169630752908116		1585	REF_STRG_1_35624_XLOC_106054	0.0477857006119643	1585	REF_STRG_1_4661_XLOC_084043	0.0338965677743147
	1586	REF_STRG_1_86553_XLOC_082450	0.249615810567779	1586	REF_TRIN_6_02381_XLOC_102962	0.169627504034767		1586	REF_STRG_1_36450_XLOC_107638	0.0477473267458692	1586	COM_SPAL_1_014269_XLOC_050075	0.0338847779941448
	1587	REF_STRG_1_95319_XLOC_098478	0.24954896745175	1587	REF_STRG_1_31811_XLOC_098259	0.169528178332262		1587	REF_STRG_1_102742_XLOC_113482	0.0477448764454847	1587	REF_STRG_1_78781_XLOC_069719	0.0338790948493582
	1588	REF_STRG_1_108550_XLOC_002628	0.249529278460242	1588	REF_STRG_1_32576_XLOC_099876	0.169431426508215		1588	REF_STRG_1_74861_XLOC_063623	0.0477044592115917	1588	COM_SPAL_1_006567_XLOC_026545	0.0338757502930103
	1589	COM_SPAL_1_024420_XLOC_082351	0.249445436553906	1589	COM_SPAL_1_013849_XLOC_048856	0.169386781207873		1589	REF_STRG_1_55561_XLOC_035699	0.047692152352839	1589	REF_TRIN_15_02586_XLOC_090711	0.0338619355740825
	1590	REF_STRG_1_71719_XLOC_058913	0.249435412413472	1590	REF_TRIN_12_02248_XLOC_034559	0.169309591745859		1590	REF_STRG_1_32299_XLOC_099328	0.0476752326845058	1590	REF_STRG_1_76076_XLOC_065425	0.0338578679248291
	1591	COM_SPAL_1_007330_XLOC_028997	0.249376966782801	1591	REF_STRG_1_15812_XLOC_050413	0.16927963172683		1591	REF_STRG_1_94709_XLOC_097243	0.0476641402097767	1591	REF_STRG_1_76196_XLOC_065590	0.0338430474344132
	1592	REF_STRG_1_14402_XLOC_044869	0.249365625462999	1592	COM_SPAL_1_025352_XLOC_085415	0.169218182805057		1592	REF_STRG_1_91520_XLOC_091356	0.047638566433175	1592	REF_STRG_1_54003_XLOC_033492	0.0338187542444656
	1593	REF_STRG_1_82521_XLOC_075908	0.249364466591563	1593	REF_STRG_1_77209_XLOC_067164	0.169164491907395		1593	REF_TRIN_11_00353_XLOC_038716	0.047633772096473	1593	REF_STRG_1_59386_XLOC_041020	0.0338129261521334
	1594	REF_STRG_1_69123_XLOC_054952	0.249340561527709	1594	COM_SPAL_1_019615_XLOC_066897	0.169088096873963		1594	REF_STRG_1_83451_XLOC_077426	0.0476270722254866	1594	REF_TRIN_8_00374_XLOC_098741	0.0337821831629935
	1595	REF_STRG_1_97030_XLOC_010501	0.249328803414382	1595	REF_TRIN_7_03635_XLOC_052330	0.169043213919698		1595	REF_STRG_1_10605_XLOC_028687	0.0475963711754973	1595	REF_STRG_1_5112_XLOC_089838	0.033779888387265
	1596	REF_STRG_1_27199_XLOC_087241	0.249155483912719	1596	REF_STRG_1_3520_XLOC_066288	0.169027278600309		1596	REF_STRG_1_33741_XLOC_102328	0.0475891626114007	1596	REF_STRG_1_75692_XLOC_064830	0.0337749597817447
	1597	REF_TRIN_10_02372_XLOC_060198	0.248882082403905	1597	REF_STRG_1_70568_XLOC_057156	0.168987822514305		1597	REF_STRG_1_26804_XLOC_086217	0.047576112556317	1597	COM_SPAL_1_025479_XLOC_085825	0.0337736477853935
	1598	REF_TRIN_1_00879_XLOC_029000	0.248783771851511	1598	REF_STRG_1_33705_XLOC_102272	0.168970605512923		1598	REF_TRIN_3_00180_XLOC_054335	0.0475538737153208	1598	REF_STRG_1_66752_XLOC_051474	0.0337576362307252
	1599	REF_STRG_1_4747_XLOC_085299	0.248776283248147	1599	REF_TRIN_6_02917_XLOC_019423	0.168929090905349		1599	REF_STRG_1_59611_XLOC_041318	0.047543050904722	1599	REF_STRG_1_42859_XLOC_016065	0.0337472602696854
	1600	REF_STRG_1_14560_XLOC_045368	0.248771974926162	1600	REF_STRG_1_19430_XLOC_064309	0.168471164482841		1600	COM_SPAL_1_008382_XLOC_032359	0.047514734311922	1600	REF_TRIN_14_01426_XLOC_008059	0.0337385595678441
	1601	REF_STRG_1_18492_XLOC_060875	0.248644417015528	1601	REF_TRIN_7_00078_XLOC_083017	0.168450452973243		1601	REF_STRG_1_91034_XLOC_090426	0.0475089588662069	1601	COM_SPAL_1_023897_XLOC_080562	0.0337329482470759
	1602	REF_STRG_1_76266_XLOC_065682	0.24863988508611	1602	REF_STRG_1_12323_XLOC_035985	0.168399664443065		1602	COM_SPAL_1_029598_XLOC_099319	0.0474940727879374	1602	REF_STRG_1_69695_XLOC_055806	0.0337267310520757
	1603	REF_STRG_1_11832_XLOC_033924	0.248579548461074	1603	REF_STRG_1_55143_XLOC_035151	0.16831267538225		1603	REF_STRG_1_91224_XLOC_009441	0.0474846684870939	1603	REF_STRG_1_34285_XLOC_103429	0.0337036228323443
	1604	REF_STRG_1_53246_XLOC_032408	0.24844954185708	1604	REF_STRG_1_49557_XLOC_026934	0.168198722079096		1604	REF_STRG_1_48913_XLOC_025977	0.0474465788432489	1604	REF_STRG_1_34022_XLOC_102920	0.0337034824207162
	1605	COM_SPAL_1_027959_XLOC_093979	0.248201295788831	1605	REF_STRG_1_56223_XLOC_036605	0.168178114172785		1605	REF_STRG_1_99854_XLOC_107307	0.0474447494336258	1605	REF_STRG_1_3448_XLOC_065042	0.0336958144879905
	1606	REF_STRG_1_18928_XLOC_062402	0.248145660368304	1606	REF_STRG_1_42840_XLOC_016030	0.168155088022439		1606	REF_STRG_1_87361_XLOC_083774	0.0474303304428226	1606	REF_STRG_1_37740_XLOC_109954	0.0336941453683689
	1607	REF_STRG_1_38420_XLOC_111217	0.248063720223476	1607	REF_STRG_1_50439_XLOC_028228	0.168153630566286		1607	REF_STRG_1_67936_XLOC_053168	0.0473920729571854	1607	REF_STRG_1_52748_XLOC_031696	0.0336697101345122
	1608	REF_STRG_1_27544_XLOC_088265	0.24802257925739	1608	COM_SPAL_1_009961_XLOC_036997	0.168153392043971		1608	REF_TRIN_4_00175_XLOC_032856	0.047376049554178	1608	REF_STRG_1_91725_XLOC_091699	0.0336678360299892
	1609	REF_STRG_1_12058_XLOC_034830	0.247735173543407	1609	REF_STRG_1_55798_XLOC_036042	0.168017359709598		1609	REF_STRG_1_31376_XLOC_097291	0.0473714500993106	1609	REF_STRG_1_85039_XLOC_079937	0.0336633544739272
	1610	REF_STRG_1_71552_XLOC_058679	0.247725509534948	1610	REF_STRG_1_24932_XLOC_081287	0.168016537996786		1610	REF_STRG_1_40951_XLOC_115732	0.0473659440927203	1610	REF_STRG_1_45799_XLOC_021106	0.0336470159743856
	1611	REF_TRIN_6_00455_XLOC_027160	0.2477215259262	1611	REF_STRG_1_1337_XLOC_015788	0.167787973971891		1611	REF_STRG_1_27497_XLOC_088114	0.0473326185482838	1611	REF_STRG_1_29670_XLOC_093310	0.0336448775935453
	1612	REF_TRIN_1_01157_XLOC_045639	0.247710277112462	1612	REF_STRG_1_94836_XLOC_097452	0.167686117632352		1612	REF_TRIN_4_02670_XLOC_025102	0.0473244317913517	1612	REF_STRG_1_2970_XLOC_056062	0.0336399533305833
	1613	REF_STRG_1_3119_XLOC_058519	0.247691663226609	1613	REF_STRG_1_11437_XLOC_032186	0.167683827981425		1613	REF_TRIN_10_01800_XLOC_079690	0.0473000318155385	1613	REF_STRG_1_72948_XLOC_060682	0.0336262781901136
	1614	REF_STRG_1_3948_XLOC_073042	0.247650020460161	1614	REF_TRIN_5_02289_XLOC_052678	0.16767351559811		1614	REF_STRG_1_95804_XLOC_099390	0.0472876957599422	1614	REF_STRG_1_85031_XLOC_079922	0.033624445778516
	1615	REF_TRIN_9_03404_XLOC_058109	0.247554608925123	1615	REF_STRG_1_42284_XLOC_015102	0.167622869070482		1615	REF_STRG_1_12395_XLOC_036397	0.0472825067058466	1615	REF_STRG_1_21951_XLOC_072466	0.0336203538985104
	1616	REF_TRIN_5_00098_XLOC_032603	0.247470217797101	1616	REF_TRIN_14_01018_XLOC_084545	0.16756931931527		1616	REF_STRG_1_71354_XLOC_058325	0.0472455953233922	1616	REF_STRG_1_13862_XLOC_042770	0.0336116867241499
	1617	REF_STRG_1_4945_XLOC_087975	0.247354090547984	1617	REF_TRIN_2_01758_XLOC_087077	0.167513922227075		1617	REF_STRG_1_45881_XLOC_021223	0.0472378067203728	1617	REF_STRG_1_23754_XLOC_077756	0.0336017230816045
	1618	REF_TRIN_12_01898_XLOC_055757	0.247336748035885	1618	REF_STRG_1_21550_XLOC_071164	0.167310667646724		1618	REF_STRG_1_41980_XLOC_014601	0.0472252185236769	1618	REF_STRG_1_59993_XLOC_041861	0.0335974321748927
	1619	REF_TRIN_2_04138_XLOC_070524	0.24706898038657	1619	REF_STRG_1_31029_XLOC_096528	0.167287285528249		1619	REF_STRG_1_27058_XLOC_086853	0.0471909733004154	1619	REF_STRG_1_76484_XLOC_066016	0.0335898360457626
	1620	REF_STRG_1_9026_XLOC_019715	0.246870448263996	1620	REF_STRG_1_28101_XLOC_089679	0.167241636381341		1620	REF_TRIN_11_03229_XLOC_061381	0.0471866722523323	1620	REF_TRIN_16_01231_XLOC_089901	0.0335653396075965
	1621	REF_STRG_1_89144_XLOC_087014	0.246865692646784	1621	COM_SPAL_1_034315_XLOC_115150	0.167204641545428		1621	REF_STRG_1_70496_XLOC_057059	0.0471854403752869	1621	COM_SPAL_1_031004_XLOC_103935	0.0335595109081536
	1622	REF_TRIN_3_03651_XLOC_114630	0.246818517448045	1622	REF_STRG_1_35056_XLOC_104959	0.167128857015185		1622	REF_STRG_1_112867_XLOC_006202	0.0471685327899492	1622	REF_STRG_1_90600_XLOC_089594	0.0335561809826692
	1623	REF_TRIN_10_03268_XLOC_066915	0.246766802464892	1623	REF_STRG_1_29190_XLOC_092220	0.167098816805545		1623	REF_STRG_1_21876_XLOC_072238	0.0471487269610898	1623	REF_STRG_1_63463_XLOC_046839	0.0335525349592901
	1624	COM_SPAL_1_004998_XLOC_021492	0.246742635090673	1624	REF_STRG_1_15805_XLOC_050322	0.167037909084455		1624	COM_SPAL_1_017751_XLOC_060984	0.0471192432561921	1624	COM_SPAL_1_025024_XLOC_084393	0.0335501305941513
	1625	REF_STRG_1_73744_XLOC_008512	0.246688313713531	1625	REF_STRG_1_29868_XLOC_093860	0.166936520151718		1625	REF_STRG_1_82385_XLOC_075657	0.0471151057208396	1625	REF_STRG_1_9443_XLOC_021863	0.0335500518199449
	1626	REF_STRG_1_76750_XLOC_066430	0.246687794542985	1626	REF_STRG_1_39707_XLOC_113461	0.16690424275349		1626	REF_STRG_1_8050_XLOC_013348	0.0470992457408066	1626	REF_STRG_1_21931_XLOC_072402	0.0335495542608993
	1627	REF_STRG_1_30712_XLOC_095871	0.246605383120729	1627	REF_STRG_1_58281_XLOC_039534	0.166761835797012		1627	REF_TRIN_9_01082_XLOC_100977	0.0470542509390175	1627	REF_TRIN_11_01629_XLOC_046202	0.0335208981583379
	1628	REF_STRG_1_26863_XLOC_086409	0.246523558659247	1628	REF_STRG_1_12198_XLOC_035528	0.166690819446195		1628	REF_STRG_1_72060_XLOC_059417	0.0470511214699635	1628	REF_STRG_1_88866_XLOC_086527	0.0335118782862412
	1629	REF_STRG_1_27022_XLOC_086751	0.246502721309504	1629	REF_TRIN_3_03666_XLOC_025472	0.166654608516795		1629	REF_STRG_1_27633_XLOC_088484	0.0470345969977838	1629	REF_STRG_1_59302_XLOC_040901	0.0334961503627307
	1630	REF_STRG_1_71205_XLOC_058095	0.246483929301739	1630	REF_TRIN_1_03328_XLOC_029225	0.1666269874039		1630	REF_TRIN_12_00398_XLOC_087081	0.047022955160903	1630	REF_STRG_1_79300_XLOC_070606	0.0334869437536819
	1631	COM_SPAL_1_011935_XLOC_043064	0.246464210875485	1631	REF_STRG_1_8173_XLOC_014069	0.166613462059554		1631	REF_STRG_1_92784_XLOC_093591	0.0470140185068379	1631	REF_TRIN_16_00004_XLOC_101827	0.0334778429028935
	1632	REF_STRG_1_93916_XLOC_095736	0.24626328850821	1632	REF_STRG_1_61267_XLOC_043683	0.166600599970485		1632	REF_STRG_1_1183_XLOC_113568	0.0470050316872465	1632	COM_SPAL_1_005800_XLOC_024112	0.0334678121877563
	1633	REF_TRIN_8_01070_XLOC_045041	0.24625729551861	1633	REF_STRG_1_49624_XLOC_027037	0.166552517761706		1633	COM_SPAL_1_030181_XLOC_101136	0.0469963682137568	1633	REF_STRG_1_28204_XLOC_089891	0.0334665738324547
	1634	REF_STRG_1_13201_XLOC_039648	0.246117501513137	1634	COM_SPAL_1_014138_XLOC_049645	0.166526720351536		1634	REF_TRIN_13_03184_XLOC_109462	0.0469963025401365	1634	REF_STRG_1_83052_XLOC_076765	0.0334644008048762
	1635	REF_STRG_1_81308_XLOC_073963	0.246080704208852	1635	COM_SPAL_1_004613_XLOC_020266	0.166361110887841		1635	REF_TRIN_5_01789_XLOC_013718	0.0469951548689742	1635	REF_TRIN_10_02830_XLOC_063785	0.0334313369487011
	1636	REF_STRG_1_45797_XLOC_021105	0.245977036034208	1636	REF_STRG_1_78128_XLOC_068659	0.166335824390127		1636	REF_STRG_1_13596_XLOC_041618	0.0469758546497729	1636	REF_TRIN_2_00363_XLOC_044059	0.0334208808309663
	1637	REF_STRG_1_65188_XLOC_049301	0.245891547555453	1637	COM_SPAL_1_026795_XLOC_090213	0.166323383058665		1637	REF_TRIN_2_00510_XLOC_104763	0.0469680603857695	1637	REF_STRG_1_12105_XLOC_035084	0.0334144847806289
	1638	REF_STRG_1_58798_XLOC_040256	0.245871743312551	1638	REF_TRIN_15_02405_XLOC_093985	0.166205718988919		1638	REF_STRG_1_93997_XLOC_095849	0.0469465478824999	1638	REF_STRG_1_35529_XLOC_105894	0.0334044612473565
	1639	REF_TRIN_16_04483_XLOC_000335	0.245755812616425	1639	REF_STRG_1_86367_XLOC_082141	0.166147360397498		1639	COM_SPAL_1_024197_XLOC_081586	0.0469339697571519	1639	REF_STRG_1_77385_XLOC_067407	0.03340375594244
	1640	REF_STRG_1_64900_XLOC_048873	0.245529559035596	1640	REF_TRIN_16_01400_XLOC_022873	0.166127620795601		1640	REF_STRG_1_110693_XLOC_004207	0.046904090208518	1640	REF_TRIN_12_03353_XLOC_026621	0.0334026969973896
	1641	REF_STRG_1_63910_XLOC_047461	0.245507394253297	1641	REF_STRG_1_62829_XLOC_045947	0.166066208139774		1641	REF_STRG_1_76196_XLOC_065590	0.046889892547548	1641	REF_STRG_1_51934_XLOC_030446	0.033402428555135
	1642	REF_TRIN_1_02953_XLOC_031330	0.245488790945822	1642	REF_STRG_1_78054_XLOC_068548	0.166058538805093		1642	REF_STRG_1_54660_XLOC_034467	0.0468713659701419	1642	REF_STRG_1_10781_XLOC_029629	0.033400544271349
	1643	COM_SPAL_1_003021_XLOC_014706	0.245318465143276	1643	REF_STRG_1_53805_XLOC_033222	0.165925944867152		1643	REF_STRG_1_106785_XLOC_019460	0.0468391375462715	1643	REF_STRG_1_86237_XLOC_081947	0.0333897149501008
	1644	REF_STRG_1_12206_XLOC_035590	0.24514221198686	1644	REF_STRG_1_79753_XLOC_071307	0.165922892099185		1644	REF_TRIN_11_02761_XLOC_007650	0.046792815279016	1644	REF_STRG_1_17223_XLOC_055978	0.0333811493605323
	1645	REF_STRG_1_62024_XLOC_044800	0.24510172425781	1645	REF_STRG_1_58738_XLOC_040174	0.165875360217427		1645	REF_STRG_1_25937_XLOC_084077	0.0467669729360553	1645	REF_TRIN_16_00042_XLOC_038723	0.0333747353109575
	1646	REF_STRG_1_11208_XLOC_031243	0.245058947373472	1646	REF_STRG_1_23404_XLOC_076800	0.165855532017386		1646	REF_STRG_1_63010_XLOC_046193	0.0467290532389826	1646	REF_STRG_1_14608_XLOC_045514	0.0333661450968004
	1647	REF_STRG_1_13862_XLOC_042770	0.245006423410803	1647	REF_STRG_1_53378_XLOC_032587	0.16578389522304		1647	REF_TRIN_12_02533_XLOC_036240	0.0467192977115637	1647	REF_TRIN_4_03539_XLOC_074159	0.0333543773295404
	1648	REF_STRG_1_42039_XLOC_014717	0.244909073256185	1648	REF_STRG_1_12978_XLOC_038747	0.165686070889378		1648	REF_TRIN_8_00455_XLOC_048076	0.0466818273024053	1648	REF_TRIN_1_01874_XLOC_030105	0.0333267823061112
	1649	REF_STRG_1_37984_XLOC_110388	0.244907610791267	1649	REF_TRIN_10_01477_XLOC_022425	0.165647082476317		1649	REF_STRG_1_68838_XLOC_054536	0.0466703897769922	1649	REF_STRG_1_75166_XLOC_064038	0.0333205022751492
	1650	REF_STRG_1_52550_XLOC_031363	0.244807291032843	1650	REF_STRG_1_26466_XLOC_085375	0.165643875705018		1650	REF_STRG_1_53925_XLOC_033387	0.0466668373535443	1650	REF_STRG_1_71545_XLOC_058662	0.0333070322647083
	1651	REF_STRG_1_78627_XLOC_069507	0.244510388262273	1651	REF_STRG_1_23328_XLOC_076583	0.16554748591877		1651	REF_STRG_1_72020_XLOC_059364	0.0466352980771505	1651	REF_TRIN_11_01309_XLOC_097148	0.0332872994133565
	1652	REF_STRG_1_61513_XLOC_044061	0.244449188860516	1652	COM_SPAL_1_012393_XLOC_044479	0.165529847969005		1652	REF_STRG_1_14005_XLOC_043234	0.0466089451775438	1652	REF_TRIN_3_01716_XLOC_014139	0.0332834727727778
	1653	REF_TRIN_15_03257_XLOC_021025	0.244385113829394	1653	REF_TRIN_6_03038_XLOC_070516	0.165476807505069		1653	REF_STRG_1_5170_XLOC_090561	0.0466013939349238	1653	REF_TRIN_3_00031_XLOC_031871	0.0332708679966824
	1654	COM_SPAL_1_021025_XLOC_071299	0.244169990455517	1654	REF_STRG_1_30587_XLOC_095544	0.165462433435605		1654	REF_STRG_1_26504_XLOC_085469	0.0465910986396925	1654	REF_STRG_1_61118_XLOC_043453	0.0332642537425735
	1655	REF_TRIN_8_00563_XLOC_034623	0.244070144250242	1655	REF_STRG_1_21962_XLOC_072487	0.165398529163649		1655	REF_STRG_1_46547_XLOC_022353	0.0465855126972037	1655	REF_TRIN_5_01680_XLOC_080928	0.0332470669303929
	1656	REF_STRG_1_109998_XLOC_003667	0.243848061799998	1656	REF_STRG_1_50391_XLOC_028168	0.165383144819428		1656	REF_STRG_1_9188_XLOC_020670	0.0465757203747524	1656	REF_STRG_1_19905_XLOC_065974	0.0332466929424882
	1657	REF_STRG_1_37032_XLOC_108646	0.243794790072603	1657	REF_STRG_1_52262_XLOC_030959	0.165327558707864		1657	REF_STRG_1_49021_XLOC_026125	0.0465705121204068	1657	REF_STRG_1_27261_XLOC_087396	0.0332429212522078
	1658	COM_SPAL_1_029704_XLOC_099587	0.24366446766989	1658	REF_TRIN_10_02319_XLOC_105241	0.165268742039179		1658	REF_TRIN_4_01083_XLOC_037444	0.0465594309651243	1658	REF_STRG_1_86429_XLOC_082229	0.0332110386278594
	1659	REF_STRG_1_89959_XLOC_088406	0.243298445449991	1659	COM_SPAL_1_024748_XLOC_083443	0.165243712299887		1659	REF_STRG_1_93815_XLOC_095568	0.0465451967726715	1659	REF_STRG_1_40471_XLOC_114898	0.0331846608454839
	1660	COM_SPAL_1_010559_XLOC_038739	0.243276161187626	1660	REF_STRG_1_43584_XLOC_017368	0.165235958223381		1660	REF_STRG_1_111134_XLOC_004580	0.0465355805243446	1660	REF_STRG_1_18529_XLOC_060989	0.0331704365086694
	1661	REF_STRG_1_97508_XLOC_102663	0.24327046882502	1661	REF_STRG_1_67752_XLOC_052941	0.165214969791564		1661	REF_STRG_1_34288_XLOC_103439	0.046527449376575	1661	REF_STRG_1_34676_XLOC_104172	0.0331695743702668
	1662	REF_TRIN_3_03545_XLOC_047483	0.243167748849394	1662	REF_STRG_1_53289_XLOC_032481	0.165187018173265		1662	REF_STRG_1_51107_XLOC_029213	0.0465207044705479	1662	REF_STRG_1_35528_XLOC_105893	0.0331517191790746
	1663	REF_STRG_1_64661_XLOC_048546	0.24311043049075	1663	REF_STRG_1_46418_XLOC_022136	0.165113036015401		1663	COM_SPAL_1_012237_XLOC_044016	0.0464831227885661	1663	REF_TRIN_1_04097_XLOC_051403	0.0331256614982776
	1664	REF_STRG_1_53975_XLOC_033459	0.242984449934886	1664	REF_STRG_1_41057_XLOC_012989	0.165088351691475		1664	REF_STRG_1_10690_XLOC_029146	0.0464419475655431	1664	REF_STRG_1_35392_XLOC_105582	0.0331098115649084
	1665	REF_STRG_1_3959_XLOC_073036	0.242774837715849	1665	REF_TRIN_7_01759_XLOC_081056	0.164868634744611		1665	REF_STRG_1_33957_XLOC_102783	0.0464419475655431	1665	COM_SPAL_1_034087_XLOC_114260	0.0330907733622003
	1666	REF_STRG_1_72823_XLOC_060505	0.242671048203395	1666	COM_SPAL_1_007209_XLOC_028656	0.164780416191877		1666	REF_TRIN_1_02480_XLOC_016382	0.0464419475655431	1666	REF_STRG_1_70364_XLOC_056832	0.0330692040714752
	1667	REF_TRIN_2_01320_XLOC_103389	0.242645758868519	1667	REF_STRG_1_9592_XLOC_023161	0.164744502256224		1667	REF_TRIN_2_03556_XLOC_047414	0.0464419475655431	1667	REF_STRG_1_85825_XLOC_081237	0.0330587434132731
	1668	REF_STRG_1_61411_XLOC_043914	0.242595914381156	1668	REF_STRG_1_67110_XLOC_051980	0.164706197028869		1668	REF_STRG_1_80323_XLOC_072255	0.0464419475655431	1668	COM_SPAL_1_005858_XLOC_024279	0.0330576044639429
	1669	COM_SPAL_1_031906_XLOC_106971	0.242506851208764	1669	REF_STRG_1_52974_XLOC_032020	0.164698721506015		1669	REF_TRIN_12_02471_XLOC_034293	0.0464361779960543	1669	REF_STRG_1_12877_XLOC_038216	0.0330532776406168
	1670	COM_SPAL_1_021647_XLOC_073342	0.242420958133869	1670	COM_SPAL_1_009968_XLOC_037016	0.164607990843876		1670	REF_STRG_1_28121_XLOC_089700	0.0464352914503738	1670	REF_TRIN_3_03169_XLOC_080764	0.0330532447669855
	1671	REF_TRIN_8_01045_XLOC_028128	0.242396480969644	1671	REF_STRG_1_82010_XLOC_075101	0.164549711463749		1671	REF_STRG_1_50096_XLOC_027730	0.0464047846594482	1671	REF_TRIN_8_02906_XLOC_045982	0.0330266116378547
	1672	REF_TRIN_6_00217_XLOC_074769	0.242380399562772	1672	REF_STRG_1_21630_XLOC_071426	0.164524700172985		1672	COM_SPAL_1_006763_XLOC_027192	0.0463876322065383	1672	REF_TRIN_2_02494_XLOC_097420	0.0330076983230251
	1673	REF_STRG_1_8748_XLOC_017979	0.242305678808102	1673	REF_STRG_1_74214_XLOC_062608	0.164521132627625		1673	REF_STRG_1_35900_XLOC_106618	0.0463644880777882	1673	REF_STRG_1_5196_XLOC_090487	0.0329971238603161
	1674	REF_STRG_1_4360_XLOC_079659	0.242304497851799	1674	COM_SPAL_1_019777_XLOC_067464	0.164478589790812		1674	REF_STRG_1_7622_XLOC_113397	0.0463587308079559	1674	REF_STRG_1_2309_XLOC_042237	0.0329858263909261
	1675	REF_STRG_1_104868_XLOC_015325	0.24227395959629	1675	REF_STRG_1_48838_XLOC_025872	0.164376663896016		1675	REF_STRG_1_47279_XLOC_023422	0.0463280412188036	1675	REF_STRG_1_56785_XLOC_037352	0.0329837511495739
	1676	REF_TRIN_10_01505_XLOC_077712	0.24214870880426	1676	REF_STRG_1_23974_XLOC_078457	0.164258597435457		1676	REF_STRG_1_61129_XLOC_043485	0.046311507494551	1676	REF_STRG_1_81037_XLOC_073446	0.0329830392656061
	1677	COM_SPAL_1_003989_XLOC_018057	0.242140632525856	1677	REF_STRG_1_90152_XLOC_088774	0.164031526752046		1677	REF_TRIN_16_03818_XLOC_070110	0.0462974425312997	1677	COM_SPAL_1_014251_XLOC_050020	0.032972157642428
	1678	REF_STRG_1_4038_XLOC_073850	0.24211365360639	1678	REF_STRG_1_47381_XLOC_023582	0.16399569352481		1678	REF_STRG_1_75264_XLOC_064179	0.0462801235505177	1678	REF_STRG_1_40807_XLOC_115481	0.0329713914548976
	1679	REF_TRIN_4_01548_XLOC_055241	0.241880686700369	1679	REF_STRG_1_42703_XLOC_015808	0.163993752651644		1679	COM_SPAL_1_006114_XLOC_025094	0.0462729061004889	1679	REF_STRG_1_77903_XLOC_068318	0.0329679496766418
	1680	REF_TRIN_4_01257_XLOC_029023	0.241863638273624	1680	REF_STRG_1_2658_XLOC_050428	0.163991812455348		1680	REF_TRIN_10_02508_XLOC_000204	0.0462540525960312	1680	COM_SPAL_1_015720_XLOC_054501	0.0329590697586604
	1681	REF_STRG_1_48526_XLOC_025389	0.241765458356077	1681	REF_STRG_1_55691_XLOC_035896	0.163983903475893		1681	REF_STRG_1_98213_XLOC_010826	0.0462400815583914	1681	REF_STRG_1_16498_XLOC_053487	0.0329474207628462
	1682	REF_STRG_1_65267_XLOC_049424	0.241751231217297	1682	REF_STRG_1_47241_XLOC_023364	0.163961040967747		1682	REF_STRG_1_27228_XLOC_087340	0.0462135747743834	1682	REF_STRG_1_11099_XLOC_030854	0.0329292174504814
	1683	REF_STRG_1_81119_XLOC_073596	0.241680189916126	1683	REF_TRIN_13_02455_XLOC_078776	0.16389086669566		1683	REF_TRIN_8_02554_XLOC_108947	0.0462045524920514	1683	COM_SPAL_1_030138_XLOC_100981	0.0329204581477747
	1684	COM_SPAL_1_025376_XLOC_085476	0.241606158863122	1684	COM_SPAL_1_006955_XLOC_027806	0.163813003610529		1684	REF_TRIN_11_02527_XLOC_095861	0.0461323556104515	1684	REF_STRG_1_18476_XLOC_060807	0.0329187083140581
	1685	REF_TRIN_15_02985_XLOC_050484	0.241500108823758	1685	REF_TRIN_3_03812_XLOC_030996	0.163628061483683		1685	REF_TRIN_8_02906_XLOC_045982	0.0461308366587036	1685	REF_STRG_1_13413_XLOC_040699	0.0329154210947894
	1686	REF_STRG_1_19788_XLOC_065614	0.241467068642632	1686	REF_STRG_1_11078_XLOC_030771	0.163597215529948		1686	REF_STRG_1_8268_XLOC_014684	0.0461275143006896	1686	REF_STRG_1_79886_XLOC_071539	0.0329014165199241
	1687	REF_STRG_1_85575_XLOC_080849	0.241451437697621	1687	REF_STRG_1_56349_XLOC_036777	0.163595113965135		1687	REF_STRG_1_75436_XLOC_064424	0.0461247221588707	1687	REF_STRG_1_46772_XLOC_022673	0.0328872141723361
	1688	REF_STRG_1_108115_XLOC_022413	0.241388916430657	1688	REF_STRG_1_59362_XLOC_040975	0.163579768999104		1688	REF_TRIN_15_02211_XLOC_078799	0.0461214963195975	1688	REF_STRG_1_89864_XLOC_088250	0.0328835154106756
	1689	REF_STRG_1_107125_XLOC_020195	0.241286316155307	1689	REF_STRG_1_32753_XLOC_100273	0.163346888743698		1689	COM_SPAL_1_030138_XLOC_100981	0.0460949988643835	1689	COM_SPAL_1_006312_XLOC_025719	0.0328744479175208
	1690	REF_STRG_1_31040_XLOC_096561	0.241234459981149	1690	REF_STRG_1_52216_XLOC_030870	0.16317422077842		1690	REF_STRG_1_33622_XLOC_102086	0.0460746572161367	1690	REF_TRIN_2_01625_XLOC_096606	0.0328683434620498
	1691	REF_STRG_1_14608_XLOC_045514	0.241182937870107	1691	REF_STRG_1_65453_XLOC_049696	0.163054487990148		1691	REF_TRIN_8_02613_XLOC_012156	0.0460697400057843	1691	REF_TRIN_15_01287_XLOC_065838	0.0328661939785016
	1692	REF_STRG_1_10073_XLOC_025844	0.240984700017883	1692	REF_STRG_1_73926_XLOC_062172	0.162999632308555		1692	REF_STRG_1_64176_XLOC_047818	0.0460399960645888	1692	REF_TRIN_1_00777_XLOC_113589	0.0328600693043184
	1693	REF_STRG_1_81372_XLOC_074095	0.24080884444391	1693	REF_TRIN_4_02897_XLOC_115385	0.162900319063777		1693	COM_SPAL_1_027780_XLOC_093389	0.0459665058086091	1693	COM_SPAL_1_003354_XLOC_015790	0.0328506876635667
	1694	REF_STRG_1_42512_XLOC_015477	0.240721036678469	1694	REF_STRG_1_59238_XLOC_040836	0.162846429247528		1694	COM_SPAL_1_020955_XLOC_071074	0.0459646613647243	1694	REF_STRG_1_44072_XLOC_018221	0.0328498711185263
	1695	REF_STRG_1_13046_XLOC_038990	0.240712323460266	1695	REF_STRG_1_86794_XLOC_082847	0.162818789936481		1695	REF_STRG_1_57637_XLOC_038611	0.0459642688187169	1695	REF_TRIN_5_03107_XLOC_034151	0.032845490304317
	1696	REF_TRIN_7_02268_XLOC_022065	0.240695130518048	1696	REF_STRG_1_65071_XLOC_049114	0.162804688477583		1696	REF_STRG_1_51721_XLOC_030129	0.0459310438654592	1696	REF_TRIN_2_00848_XLOC_049224	0.032838018470446
	1697	COM_SPAL_1_033889_XLOC_113536	0.240651769515681	1697	COM_SPAL_1_002973_XLOC_014512	0.162804124778588		1697	REF_STRG_1_24388_XLOC_079813	0.0459278007435054	1697	REF_STRG_1_85175_XLOC_080147	0.0328369071513759
	1698	REF_STRG_1_79308_XLOC_008660	0.240618562804118	1698	REF_STRG_1_25078_XLOC_081650	0.162780766599777		1698	REF_TRIN_12_03321_XLOC_031886	0.0459138973528431	1698	REF_STRG_1_89832_XLOC_088205	0.0328246603974279
	1699	REF_STRG_1_67957_XLOC_053190	0.24056846243869	1699	REF_STRG_1_17768_XLOC_058017	0.162753422458226		1699	REF_TRIN_2_00792_XLOC_111704	0.0459138249567653	1699	REF_STRG_1_12911_XLOC_038460	0.0328024750734113
	1700	COM_SPAL_1_013966_XLOC_049197	0.240519415341552	1700	REF_STRG_1_70593_XLOC_057186	0.162749840991573		1700	COM_SPAL_1_034526_XLOC_115747	0.0459033615363242	1700	REF_TRIN_14_00975_XLOC_024181	0.032798094026605
	1701	REF_STRG_1_50499_XLOC_028315	0.240330719371908	1701	REF_STRG_1_25264_XLOC_082204	0.162715095497883		1701	REF_TRIN_6_01001_XLOC_073390	0.0458932128258105	1701	REF_TRIN_13_02455_XLOC_078776	0.0327942456799047
	1702	REF_STRG_1_38680_XLOC_111677	0.240023658467903	1702	REF_STRG_1_54661_XLOC_034468	0.162665303339299		1702	REF_STRG_1_1518_XLOC_021308	0.0458928537909174	1702	REF_STRG_1_18787_XLOC_061945	0.0327929072116922
	1703	REF_STRG_1_50657_XLOC_028558	0.239983677958938	1703	REF_STRG_1_92594_XLOC_093251	0.162652110503523		1703	COM_SPAL_1_027962_XLOC_093990	0.0458776273304531	1703	REF_STRG_1_3560_XLOC_067307	0.0327851919739178
	1704	REF_STRG_1_28074_XLOC_089619	0.239899783544316	1704	REF_STRG_1_26262_XLOC_084886	0.162639059415686		1704	COM_SPAL_1_010330_XLOC_038037	0.0458532963194418	1704	COM_SPAL_1_019174_XLOC_065407	0.0327732772963924
	1705	REF_STRG_1_103093_XLOC_114279	0.239685604881313	1705	REF_STRG_1_56493_XLOC_036937	0.162617424829185		1705	COM_SPAL_1_005891_XLOC_024371	0.0458509589596416	1705	REF_TRIN_13_01768_XLOC_073621	0.0327726070469756
	1706	COM_SPAL_1_013764_XLOC_048638	0.239623675163963	1706	COM_SPAL_1_034144_XLOC_114476	0.162608815276962		1706	REF_STRG_1_66771_XLOC_051500	0.0458480589127918	1706	REF_STRG_1_68359_XLOC_053788	0.0327685742267985
	1707	REF_STRG_1_61025_XLOC_043323	0.239556474788509	1707	REF_STRG_1_30855_XLOC_096149	0.162530299714081		1707	REF_STRG_1_1898_XLOC_033206	0.0458472453592617	1707	REF_STRG_1_19737_XLOC_065392	0.0327680016120349
	1708	REF_STRG_1_110577_XLOC_004124	0.239484971340946	1708	COM_SPAL_1_003175_XLOC_015260	0.162526719801728		1708	REF_STRG_1_88770_XLOC_086365	0.0458054825207828	1708	REF_STRG_1_9309_XLOC_021502	0.0327627051447096
	1709	COM_SPAL_1_033456_XLOC_112184	0.239372840972332	1709	REF_STRG_1_50449_XLOC_028232	0.162300715853011		1709	REF_STRG_1_19861_XLOC_065859	0.0458051345698725	1709	REF_STRG_1_42456_XLOC_015396	0.0327551829652706
	1710	REF_STRG_1_4784_XLOC_085762	0.239348287702023	1710	REF_STRG_1_59611_XLOC_041318	0.162282425691281		1710	REF_STRG_1_55788_XLOC_036032	0.0457901172359054	1710	REF_STRG_1_57526_XLOC_038475	0.0327318852808769
	1711	REF_STRG_1_85474_XLOC_080670	0.239302400479754	1711	REF_STRG_1_1803_XLOC_030803	0.162271845654985		1711	REF_STRG_1_7415_XLOC_111700	0.0457858722825869	1711	REF_TRIN_1_03052_XLOC_115546	0.0327273742208818
	1712	REF_STRG_1_74918_XLOC_063709	0.239241907005561	1712	REF_STRG_1_64880_XLOC_048847	0.162226013415736		1712	COM_SPAL_1_026080_XLOC_087710	0.0457820935919255	1712	REF_STRG_1_32695_XLOC_100143	0.032682423493244
	1713	REF_TRIN_2_01735_XLOC_096875	0.239229812573184	1713	REF_TRIN_12_02472_XLOC_092110	0.162212517849695		1713	REF_STRG_1_77428_XLOC_067491	0.0457814339275873	1713	REF_TRIN_4_02422_XLOC_077032	0.0326685271182168
	1714	REF_STRG_1_88034_XLOC_009155	0.23917996501184	1714	COM_SPAL_1_013398_XLOC_047556	0.162198607673386		1714	REF_TRIN_3_00723_XLOC_000131	0.0457623856128061	1714	REF_STRG_1_23753_XLOC_077755	0.0326397456997148
	1715	COM_SPAL_1_025588_XLOC_086241	0.239129001333595	1715	REF_STRG_1_30112_XLOC_094540	0.162096919891261		1715	REF_STRG_1_79139_XLOC_070333	0.0457333153466205	1715	REF_STRG_1_70600_XLOC_057205	0.0326377845474708
	1716	REF_STRG_1_17798_XLOC_058113	0.239104758372555	1716	REF_STRG_1_43677_XLOC_017538	0.162080649377134		1716	REF_STRG_1_4938_XLOC_088147	0.045728945066983	1716	REF_TRIN_6_00113_XLOC_017008	0.0326340630855411
	1717	COM_SPAL_1_032821_XLOC_110066	0.238934383840191	1717	REF_STRG_1_94185_XLOC_096261	0.162054766478215		1717	REF_STRG_1_14301_XLOC_044463	0.045728945066983	1717	REF_TRIN_5_01180_XLOC_083723	0.0326266332242701
	1718	REF_STRG_1_31029_XLOC_096528	0.238907348445266	1718	REF_TRIN_13_02049_XLOC_008511	0.162018833358981		1718	REF_TRIN_10_00090_XLOC_103969	0.045728945066983	1718	COM_SPAL_1_010013_XLOC_037174	0.0326244000637511
	1719	REF_STRG_1_89660_XLOC_087907	0.238836593782834	1719	REF_TRIN_15_02406_XLOC_110928	0.161968209132913		1719	REF_TRIN_2_00844_XLOC_105397	0.0457157383771499	1719	REF_STRG_1_75607_XLOC_064676	0.0326188974869508
	1720	REF_STRG_1_14642_XLOC_045631	0.23881746170458	1720	REF_STRG_1_95129_XLOC_098079	0.161918315659629		1720	REF_STRG_1_104736_XLOC_000463	0.0456970730292807	1720	REF_STRG_1_70130_XLOC_056487	0.0326006161668625
	1721	REF_STRG_1_37966_XLOC_110361	0.238816310783608	1721	COM_SPAL_1_001253_XLOC_008470	0.16189737611928		1721	REF_STRG_1_57043_XLOC_037758	0.045675139805073	1721	REF_TRIN_9_00325_XLOC_044119	0.0325853441251132
	1722	REF_TRIN_6_01096_XLOC_054754	0.238510463129769	1722	COM_SPAL_1_033584_XLOC_112606	0.161842889665461		1722	REF_STRG_1_37914_XLOC_110254	0.0456600796813251	1722	REF_STRG_1_45955_XLOC_021362	0.0325713816500387
	1723	REF_STRG_1_99963_XLOC_107558	0.238336084169598	1723	REF_STRG_1_25978_XLOC_084148	0.161832199020864		1723	REF_STRG_1_60744_XLOC_042907	0.0456226288511471	1723	REF_STRG_1_14150_XLOC_043839	0.0325656254112269
	1724	REF_TRIN_1_00535_XLOC_039312	0.238306151865644	1724	REF_STRG_1_75992_XLOC_065300	0.161724581593209		1724	REF_STRG_1_71277_XLOC_058222	0.0456198761424486	1724	REF_STRG_1_66104_XLOC_050593	0.0325654118867601
	1725	REF_STRG_1_43756_XLOC_017669	0.238303825421931	1725	REF_TRIN_12_01037_XLOC_062738	0.161705162488141		1725	REF_STRG_1_58452_XLOC_039814	0.0456136643562682	1725	REF_STRG_1_27924_XLOC_089200	0.032552548178227
	1726	REF_TRIN_16_04536_XLOC_090023	0.238270366861386	1726	REF_STRG_1_31898_XLOC_098468	0.161509908556111		1726	REF_STRG_1_30325_XLOC_095026	0.0455953255273773	1726	REF_STRG_1_23382_XLOC_076733	0.0325430883326853
	1727	REF_TRIN_8_02582_XLOC_071503	0.238237972738845	1727	REF_TRIN_7_01417_XLOC_053414	0.161387239494827		1727	REF_STRG_1_67701_XLOC_052861	0.0455777025176812	1727	REF_STRG_1_42151_XLOC_014876	0.0325354974922345
	1728	REF_STRG_1_36437_XLOC_107614	0.238111136088362	1728	REF_STRG_1_81603_XLOC_074497	0.161371662150474		1728	REF_TRIN_12_01485_XLOC_034520	0.0455740615148669	1728	COM_SPAL_1_021077_XLOC_071463	0.0325279255315917
	1729	COM_SPAL_1_013509_XLOC_047863	0.238090871982542	1729	REF_STRG_1_39879_XLOC_113749	0.16132940565		1729	REF_STRG_1_19690_XLOC_065194	0.0455676366734101	1729	REF_STRG_1_3525_XLOC_066413	0.0325213601561882
	1730	REF_STRG_1_86839_XLOC_082900	0.237955321666407	1730	REF_STRG_1_59537_XLOC_041225	0.161168536072116		1730	REF_TRIN_2_02719_XLOC_046162	0.0455635475145309	1730	REF_TRIN_12_02359_XLOC_054815	0.0325166919461854
	1731	REF_STRG_1_95705_XLOC_099207	0.237946900614916	1731	REF_STRG_1_43757_XLOC_017670	0.161159042918819		1731	REF_TRIN_10_03399_XLOC_013386	0.0455621216738781	1731	REF_STRG_1_37201_XLOC_108980	0.0324967723640008
	1732	REF_TRIN_16_00192_XLOC_023319	0.237897475287269	1732	REF_STRG_1_5539_XLOC_094528	0.16108253167106		1732	REF_STRG_1_30648_XLOC_095705	0.0455519139984495	1732	REF_STRG_1_41262_XLOC_013356	0.0324965278064908
	1733	REF_STRG_1_64304_XLOC_048011	0.237837088856452	1733	REF_STRG_1_36430_XLOC_107608	0.160850765300221		1733	REF_STRG_1_83589_XLOC_077658	0.0455498916297802	1733	REF_TRIN_6_01535_XLOC_099615	0.0324932219248738
	1734	REF_STRG_1_87361_XLOC_083774	0.237792291440337	1734	REF_TRIN_7_01195_XLOC_110026	0.160802527958559		1734	REF_STRG_1_14018_XLOC_043281	0.0455140197519238	1734	REF_STRG_1_69929_XLOC_056207	0.0324857437488506
	1735	COM_SPAL_1_013755_XLOC_048615	0.237470363940893	1735	REF_TRIN_14_00413_XLOC_052348	0.160637522322445		1735	REF_TRIN_15_01472_XLOC_112251	0.045499966972106	1735	COM_SPAL_1_021339_XLOC_072303	0.0324822995951197
	1736	REF_STRG_1_58403_XLOC_039743	0.23724628433712	1736	REF_STRG_1_4508_XLOC_081790	0.160579493043769		1736	REF_TRIN_15_02480_XLOC_048419	0.045494687075996	1736	REF_STRG_1_27681_XLOC_088652	0.0324789388617583
	1737	REF_STRG_1_71455_XLOC_058489	0.237246151445867	1737	REF_TRIN_5_01072_XLOC_019959	0.160516595689494		1737	REF_STRG_1_70780_XLOC_057455	0.0454637609694509	1737	REF_STRG_1_63409_XLOC_046749	0.0324732416645137
	1738	REF_STRG_1_24274_XLOC_079492	0.237237499133255	1738	REF_TRIN_2_00011_XLOC_032113	0.160471672057861		1738	REF_STRG_1_30299_XLOC_094950	0.0454364937955581	1738	REF_STRG_1_64888_XLOC_048855	0.0324631771170714
	1739	REF_TRIN_1_02584_XLOC_057215	0.237182419768855	1739	REF_TRIN_16_02502_XLOC_055996	0.160403994155122		1739	REF_STRG_1_61123_XLOC_043480	0.0454224831865764	1739	REF_STRG_1_50530_XLOC_028366	0.0324625907788362
	1740	REF_STRG_1_72044_XLOC_059405	0.237120999905884	1740	REF_TRIN_15_01985_XLOC_031478	0.160310670265762		1740	REF_TRIN_12_02018_XLOC_045387	0.0453883136254775	1740	REF_STRG_1_30961_XLOC_096397	0.0324278919748705
	1741	REF_TRIN_8_00309_XLOC_106276	0.237036816962855	1741	REF_STRG_1_42790_XLOC_015953	0.160289952438475		1741	REF_STRG_1_66115_XLOC_050614	0.0453741333970834	1741	REF_STRG_1_12565_XLOC_037294	0.032413590030546
	1742	REF_STRG_1_108109_XLOC_002303	0.23691933660778	1742	REF_STRG_1_30593_XLOC_095553	0.160286055307534		1742	REF_STRG_1_40174_XLOC_114336	0.0453296235611401	1742	REF_STRG_1_82429_XLOC_075733	0.0324080218272874
	1743	COM_SPAL_1_026128_XLOC_087876	0.236821702328261	1743	REF_STRG_1_39170_XLOC_112512	0.160252553990465		1743	REF_TRIN_2_02527_XLOC_067737	0.0453183774809201	1743	REF_TRIN_16_04257_XLOC_013774	0.032389202737324
	1744	COM_SPAL_1_007868_XLOC_030767	0.236807849138585	1744	REF_TRIN_10_03040_XLOC_086102	0.160190627384939		1744	REF_STRG_1_86949_XLOC_083096	0.0453107085201725	1744	REF_STRG_1_74540_XLOC_063097	0.0323718397036156
	1745	REF_STRG_1_16013_XLOC_051281	0.236798930952652	1745	REF_STRG_1_9437_XLOC_022148	0.160144884793878		1745	COM_SPAL_1_014779_XLOC_051590	0.0453102509654596	1745	REF_STRG_1_76687_XLOC_066312	0.0323532574508368
	1746	REF_STRG_1_29917_XLOC_093973	0.236796661140625	1746	COM_SPAL_1_019813_XLOC_067572	0.160139169542566		1746	COM_SPAL_1_015087_XLOC_052691	0.0453073275208953	1746	REF_STRG_1_41250_XLOC_013326	0.0323315009290335
	1747	REF_STRG_1_105545_XLOC_000862	0.236709810140512	1747	REF_STRG_1_15076_XLOC_047482	0.160096463813637		1747	REF_STRG_1_51904_XLOC_030398	0.0453034091499211	1747	REF_STRG_1_8075_XLOC_013616	0.0323259317821258
	1748	REF_STRG_1_6802_XLOC_106864	0.236704815116775	1748	REF_STRG_1_52523_XLOC_031343	0.16009430770666		1748	REF_STRG_1_57810_XLOC_038857	0.0453018636349075	1748	REF_TRIN_3_03153_XLOC_084514	0.0323202036825506
	1749	REF_STRG_1_18214_XLOC_059647	0.236683580095787	1749	REF_STRG_1_47609_XLOC_023916	0.160078884242838		1749	REF_STRG_1_59210_XLOC_040790	0.0452893816179481	1749	COM_SPAL_1_011924_XLOC_043023	0.0323191546519894
	1750	REF_STRG_1_105088_XLOC_000621	0.23664551335333	1750	REF_STRG_1_24342_XLOC_079715	0.160046799836789		1750	REF_STRG_1_16687_XLOC_054194	0.0452755392950749	1750	REF_STRG_1_16701_XLOC_054232	0.0323069005978219
	1751	COM_SPAL_1_011387_XLOC_041293	0.236640509918937	1751	REF_TRIN_2_01181_XLOC_042001	0.159966030822737		1751	REF_STRG_1_60310_XLOC_042321	0.0452698216214332	1751	REF_STRG_1_9385_XLOC_021865	0.0322875012576824
	1752	COM_SPAL_1_032617_XLOC_109408	0.236460741655222	1752	REF_STRG_1_30379_XLOC_095162	0.159940123347176		1752	COM_SPAL_1_010889_XLOC_039782	0.045264342483103	1752	REF_STRG_1_52118_XLOC_030712	0.0322787783237211
	1753	REF_TRIN_1_00998_XLOC_008261	0.236267365366188	1753	REF_STRG_1_71748_XLOC_058956	0.159933588120533		1753	REF_STRG_1_86637_XLOC_082593	0.0452588743759175	1753	COM_SPAL_1_008451_XLOC_032543	0.0322758503062121
	1754	REF_TRIN_15_02440_XLOC_023927	0.236226104556574	1754	REF_STRG_1_23102_XLOC_075896	0.159833998705208		1754	REF_STRG_1_111102_XLOC_004554	0.0452473664961007	1754	REF_STRG_1_15443_XLOC_048882	0.0322575667284698
	1755	REF_STRG_1_13353_XLOC_040368	0.236221280813809	1755	COM_SPAL_1_024204_XLOC_081622	0.159805044980941		1755	REF_STRG_1_54533_XLOC_034286	0.0452139612718145	1755	REF_STRG_1_61681_XLOC_044341	0.0322555057382553
	1756	REF_STRG_1_37099_XLOC_108759	0.236188138496032	1756	REF_STRG_1_73030_XLOC_060788	0.159801443654755		1756	REF_STRG_1_28117_XLOC_089693	0.0452004036099209	1756	REF_STRG_1_80195_XLOC_072028	0.0322482829830929
	1757	REF_TRIN_10_03137_XLOC_058747	0.236143456043556	1757	REF_STRG_1_43995_XLOC_018119	0.159787057918718		1757	REF_STRG_1_68114_XLOC_053399	0.045190195302079	1757	REF_STRG_1_43927_XLOC_018015	0.0322176814394203
	1758	REF_STRG_1_76410_XLOC_065896	0.23564854987774	1758	REF_STRG_1_26213_XLOC_084753	0.159683590103069		1758	REF_STRG_1_42824_XLOC_016009	0.0451446991091181	1758	REF_STRG_1_37465_XLOC_109487	0.0322093782886897
	1759	REF_STRG_1_75844_XLOC_065079	0.235492974257857	1759	REF_TRIN_5_03186_XLOC_083412	0.159642422943427		1759	REF_STRG_1_29534_XLOC_093020	0.0451419084910533	1759	REF_STRG_1_83422_XLOC_077387	0.0322079417660048
	1760	REF_STRG_1_77783_XLOC_068116	0.235402065837589	1760	REF_STRG_1_85119_XLOC_080057	0.159616295706672		1760	REF_STRG_1_15622_XLOC_049516	0.0451285954299758	1760	REF_STRG_1_62823_XLOC_045942	0.0322020968954242
	1761	REF_STRG_1_109875_XLOC_026521	0.235245189109578	1761	COM_SPAL_1_014835_XLOC_051800	0.159594371929404		1761	REF_STRG_1_45369_XLOC_020439	0.0451150154045573	1761	REF_STRG_1_27695_XLOC_088685	0.0321957125563889
	1762	REF_STRG_1_110268_XLOC_003873	0.235243830091862	1762	REF_TRIN_3_01027_XLOC_020506	0.15958326108343		1762	REF_STRG_1_45600_XLOC_020795	0.0450828750346358	1762	REF_STRG_1_52742_XLOC_031692	0.0321919507608754
	1763	REF_STRG_1_48315_XLOC_025058	0.234875140038307	1763	REF_STRG_1_16242_XLOC_052235	0.159523894258595		1763	REF_STRG_1_11670_XLOC_033212	0.0450669884907718	1763	REF_STRG_1_83280_XLOC_077145	0.0321773296439899
	1764	REF_STRG_1_76010_XLOC_065313	0.234793212512212	1764	REF_STRG_1_2254_XLOC_041458	0.159519472542171		1764	REF_STRG_1_5649_XLOC_096198	0.0450466273258462	1764	REF_TRIN_5_00632_XLOC_074143	0.0321649563209227
	1765	REF_STRG_1_54005_XLOC_033501	0.234684433529103	1765	REF_STRG_1_15887_XLOC_050675	0.159516455677927		1765	REF_TRIN_15_02955_XLOC_089627	0.0450253115885883	1765	COM_SPAL_1_029924_XLOC_100237	0.0321391907282112
	1766	REF_TRIN_12_01450_XLOC_044179	0.234659421322093	1766	REF_STRG_1_26434_XLOC_085292	0.159516241111762		1766	REF_STRG_1_96174_XLOC_100135	0.0450244884832211	1766	REF_TRIN_5_01033_XLOC_057292	0.032119403822781
	1767	REF_TRIN_14_01391_XLOC_093243	0.234646164471613	1767	REF_TRIN_1_01264_XLOC_110347	0.159401276651362		1767	REF_STRG_1_66779_XLOC_051509	0.0449627570429916	1767	REF_STRG_1_22768_XLOC_074915	0.0321172941572116
	1768	REF_STRG_1_9989_XLOC_025421	0.234605989746294	1768	REF_STRG_1_34863_XLOC_104564	0.159151200565689		1768	REF_STRG_1_33305_XLOC_101455	0.0449559899365605	1768	REF_STRG_1_3446_XLOC_065040	0.0321145726154142
	1769	COM_SPAL_1_002303_XLOC_012043	0.234599539333225	1769	REF_STRG_1_58338_XLOC_039609	0.159054054970652		1769	REF_TRIN_6_00896_XLOC_043666	0.044953378085398	1769	COM_SPAL_1_009577_XLOC_035882	0.0321004620128866
	1770	REF_STRG_1_15620_XLOC_049505	0.234557160888149	1770	COM_SPAL_1_024650_XLOC_083142	0.159051256184086		1770	REF_TRIN_4_03326_XLOC_082795	0.0449388240887134	1770	REF_STRG_1_4057_XLOC_074124	0.0320993257965334
	1771	REF_STRG_1_32231_XLOC_099154	0.234552883806523	1771	REF_STRG_1_87857_XLOC_084678	0.158926105922845		1771	REF_STRG_1_40308_XLOC_114592	0.0449352174756939	1771	REF_STRG_1_44185_XLOC_018396	0.0320940510703914
	1772	REF_STRG_1_85141_XLOC_080073	0.234552683141834	1772	REF_STRG_1_24958_XLOC_081367	0.158916079179166		1772	REF_STRG_1_53717_XLOC_033096	0.0449311771379695	1772	REF_STRG_1_53451_XLOC_032722	0.0320896361801839
	1773	REF_STRG_1_84223_XLOC_078619	0.234433946479024	1773	REF_STRG_1_80446_XLOC_072438	0.158886155396269		1773	REF_STRG_1_3945_XLOC_072927	0.0449290404672607	1773	COM_SPAL_1_015422_XLOC_053613	0.0320873097947676
	1774	REF_TRIN_4_02275_XLOC_010804	0.234328687808369	1774	REF_STRG_1_10157_XLOC_026235	0.158878438920263		1774	REF_STRG_1_8988_XLOC_019498	0.0449073141140134	1774	COM_SPAL_1_016004_XLOC_055367	0.0320836867170124
	1775	REF_STRG_1_16242_XLOC_052235	0.234155265428903	1775	REF_STRG_1_13021_XLOC_038891	0.158828698217623		1775	REF_STRG_1_87406_XLOC_083851	0.0448994617848013	1775	REF_STRG_1_77212_XLOC_067168	0.0320831988021087
	1776	REF_STRG_1_99184_XLOC_011141	0.234039989790441	1776	REF_STRG_1_35402_XLOC_105599	0.158781518378378		1776	REF_TRIN_16_03757_XLOC_056138	0.0448977811252122	1776	REF_TRIN_14_02353_XLOC_047012	0.0320758099472266
	1777	REF_STRG_1_2998_XLOC_056884	0.234032495129628	1777	REF_STRG_1_76823_XLOC_066547	0.158667352092199		1777	REF_TRIN_6_02198_XLOC_010279	0.0448673438376211	1777	REF_STRG_1_18987_XLOC_062596	0.0320646049345594
	1778	REF_TRIN_3_03527_XLOC_072306	0.233981647619697	1778	REF_STRG_1_78393_XLOC_069102	0.158627807198764		1778	REF_TRIN_2_02400_XLOC_051045	0.0448621271020835	1778	REF_STRG_1_55290_XLOC_035348	0.032047914510731
	1779	REF_STRG_1_101635_XLOC_111104	0.233955578346728	1779	COM_SPAL_1_009176_XLOC_034774	0.158544566329564		1779	REF_STRG_1_76545_XLOC_066100	0.0448573164453147	1779	REF_STRG_1_24679_XLOC_080610	0.0320425444116951
	1780	REF_STRG_1_104931_XLOC_015420	0.233945142238119	1780	REF_TRIN_8_00032_XLOC_099689	0.158514315545256		1780	REF_STRG_1_53343_XLOC_032557	0.0448572121788179	1780	REF_STRG_1_80331_XLOC_072268	0.0320365071994636
	1781	REF_STRG_1_54228_XLOC_033836	0.233929707240202	1781	REF_TRIN_16_03757_XLOC_056138	0.158511216642671		1781	REF_STRG_1_86084_XLOC_081696	0.0448495781885328	1781	REF_STRG_1_82377_XLOC_075642	0.0320239425551886
	1782	REF_STRG_1_98293_XLOC_104214	0.233578257430258	1782	REF_STRG_1_35414_XLOC_105628	0.158509387841944		1782	REF_STRG_1_13007_XLOC_038865	0.0448441318916329	1782	COM_SPAL_1_002809_XLOC_013875	0.0320228284657457
	1783	COM_SPAL_1_025001_XLOC_084315	0.233543253044202	1783	REF_STRG_1_13879_XLOC_042807	0.158394947774838		1783	REF_STRG_1_66044_XLOC_008456	0.0448266744896939	1783	REF_STRG_1_66809_XLOC_051554	0.0320163129141881
	1784	COM_SPAL_1_015412_XLOC_053582	0.233404461587484	1784	REF_TRIN_6_00489_XLOC_038982	0.158378909685857		1784	REF_STRG_1_32472_XLOC_099703	0.0448261385841782	1784	REF_TRIN_9_01344_XLOC_101760	0.0320107344787126
	1785	REF_TRIN_16_04460_XLOC_011476	0.233365091776425	1785	REF_TRIN_11_00353_XLOC_038716	0.15835461460224		1785	REF_STRG_1_105824_XLOC_001021	0.0448259252302403	1785	REF_STRG_1_3377_XLOC_063317	0.0320043225757175
	1786	REF_TRIN_14_03001_XLOC_050154	0.233315590760551	1786	COM_SPAL_1_019180_XLOC_065433	0.15832021492205		1786	REF_STRG_1_78217_XLOC_068816	0.0448094877957373	1786	REF_STRG_1_31062_XLOC_096604	0.0320032996615393
	1787	REF_TRIN_5_03556_XLOC_100154	0.233092151685625	1787	REF_STRG_1_19717_XLOC_065323	0.158299515857497		1787	REF_STRG_1_2628_XLOC_049713	0.0448094742504664	1787	REF_STRG_1_50356_XLOC_028119	0.0319919269930243
	1788	COM_SPAL_1_025532_XLOC_086048	0.233060790334364	1788	REF_STRG_1_88771_XLOC_086362	0.158244176170964		1788	REF_STRG_1_17866_XLOC_058318	0.0448063776359121	1788	REF_TRIN_4_03171_XLOC_041226	0.0319909891701711
	1789	COM_SPAL_1_027116_XLOC_091292	0.232995029060086	1789	REF_STRG_1_9652_XLOC_023395	0.158235132476896		1789	REF_STRG_1_61801_XLOC_044496	0.0447976564952044	1789	REF_STRG_1_48938_XLOC_026010	0.0319826472535709
	1790	REF_STRG_1_85184_XLOC_080159	0.23298067522321	1790	REF_STRG_1_52096_XLOC_030690	0.158222785508402		1790	REF_STRG_1_49477_XLOC_026784	0.0447783936705173	1790	REF_STRG_1_13081_XLOC_039204	0.0319814238453954
	1791	REF_TRIN_10_02948_XLOC_067459	0.232951799814573	1791	REF_STRG_1_35523_XLOC_105892	0.158185636071524		1791	REF_STRG_1_57620_XLOC_038593	0.0447476052340214	1791	COM_SPAL_1_016497_XLOC_057017	0.0319741224022677
	1792	REF_STRG_1_47520_XLOC_023781	0.232888469979107	1792	REF_STRG_1_52550_XLOC_031363	0.158179672336575		1792	REF_STRG_1_93305_XLOC_009727	0.0447291534442668	1792	REF_STRG_1_77144_XLOC_067053	0.0319712566441667
	1793	REF_STRG_1_40593_XLOC_115134	0.232870334797852	1793	REF_STRG_1_17316_XLOC_056331	0.15813439653838		1793	REF_TRIN_1_03571_XLOC_023891	0.0447265818181764	1793	REF_STRG_1_35806_XLOC_106414	0.0319679899945466
	1794	REF_STRG_1_2657_XLOC_050427	0.232698727110136	1794	REF_TRIN_1_00299_XLOC_095949	0.158116837618101		1794	REF_STRG_1_62672_XLOC_045740	0.044719616186296	1794	COM_SPAL_1_027773_XLOC_093366	0.0319669684069793
	1795	REF_TRIN_9_02404_XLOC_115006	0.232665963773827	1795	REF_STRG_1_41492_XLOC_013737	0.158109235571965		1795	REF_STRG_1_6112_XLOC_100637	0.0447013482867631	1795	COM_SPAL_1_020209_XLOC_068831	0.031964041751257
	1796	REF_STRG_1_83384_XLOC_077321	0.232396230823144	1796	REF_STRG_1_50519_XLOC_028353	0.158098752953818		1796	REF_STRG_1_28434_XLOC_090459	0.0446677553205672	1796	COM_SPAL_1_033400_XLOC_111952	0.0319634273224199
	1797	COM_SPAL_1_025989_XLOC_087444	0.232345881307024	1797	REF_STRG_1_80280_XLOC_072160	0.158094582039991		1797	REF_STRG_1_68750_XLOC_054391	0.0446529243701039	1797	REF_STRG_1_83761_XLOC_077915	0.0319634207836466
	1798	REF_TRIN_2_01829_XLOC_038446	0.232345409416489	1798	REF_STRG_1_51794_XLOC_030265	0.15802114717716		1798	COM_SPAL_1_012416_XLOC_044566	0.0445985035592355	1798	REF_STRG_1_34530_XLOC_103916	0.0319466965092568
	1799	REF_STRG_1_54709_XLOC_034534	0.23221326606189	1799	REF_TRIN_16_00776_XLOC_086982	0.157840751472109		1799	REF_TRIN_5_00645_XLOC_099321	0.0445969602387263	1799	REF_STRG_1_21710_XLOC_071631	0.0319150248679213
	1800	REF_STRG_1_95794_XLOC_099367	0.232110874404774	1800	REF_STRG_1_38778_XLOC_111864	0.157778696880422		1800	REF_STRG_1_97336_XLOC_010573	0.044587979727149	1800	COM_SPAL_1_018026_XLOC_061933	0.0319070709438402
	1801	COM_SPAL_1_015093_XLOC_052707	0.232102556008236	1801	REF_STRG_1_69213_XLOC_055081	0.157763379859986		1801	COM_SPAL_1_034144_XLOC_114476	0.0445864203755966	1801	REF_STRG_1_29783_XLOC_093623	0.031894178037451
	1802	REF_STRG_1_4971_XLOC_088234	0.2320568971125	1802	REF_STRG_1_29705_XLOC_093442	0.157755037969091		1802	COM_SPAL_1_034089_XLOC_114272	0.04457361014754	1802	COM_SPAL_1_029919_XLOC_100227	0.0318880551711491
	1803	REF_TRIN_6_01460_XLOC_088435	0.232007223558841	1803	REF_STRG_1_69353_XLOC_055273	0.157718907543651		1803	COM_SPAL_1_008455_XLOC_032546	0.0445605454765789	1803	REF_STRG_1_67864_XLOC_053072	0.0318727523297466
	1804	REF_STRG_1_20521_XLOC_067888	0.231984506731087	1804	REF_STRG_1_42482_XLOC_015438	0.15767896590053		1804	REF_STRG_1_23037_XLOC_075747	0.0445460181974203	1804	REF_STRG_1_50797_XLOC_028763	0.0318630160570679
	1805	REF_STRG_1_24926_XLOC_081277	0.231961507457347	1805	REF_STRG_1_49231_XLOC_026439	0.15764515893835		1805	REF_TRIN_11_00873_XLOC_048908	0.0445150362529916	1805	REF_STRG_1_21670_XLOC_071522	0.0318489797137867
	1806	COM_SPAL_1_024103_XLOC_081261	0.231925514891213	1806	REF_TRIN_5_03843_XLOC_078300	0.157576797914936		1806	REF_STRG_1_30912_XLOC_096284	0.0445147639339341	1806	REF_STRG_1_92371_XLOC_092861	0.0318459616250172
	1807	REF_STRG_1_45061_XLOC_019923	0.231922446722237	1807	COM_SPAL_1_007236_XLOC_028728	0.15753595770621		1807	REF_STRG_1_24274_XLOC_079492	0.0445131084749303	1807	REF_STRG_1_35666_XLOC_106138	0.0318373562831412
	1808	COM_SPAL_1_012753_XLOC_045630	0.231888631864634	1808	REF_STRG_1_25167_XLOC_081888	0.157512238449198		1808	REF_STRG_1_37438_XLOC_109439	0.0445106878349458	1808	REF_STRG_1_37300_XLOC_109152	0.0318339488029695
	1809	REF_TRIN_12_00338_XLOC_085686	0.231846340022789	1809	REF_STRG_1_51730_XLOC_030137	0.157493414761329		1809	REF_STRG_1_43881_XLOC_017916	0.0445064595231575	1809	REF_TRIN_9_03404_XLOC_058109	0.031829082982285
	1810	COM_SPAL_1_029510_XLOC_099033	0.231672147735897	1810	REF_STRG_1_37248_XLOC_109075	0.157485433627743		1810	REF_STRG_1_102226_XLOC_112415	0.0444961706599254	1810	REF_STRG_1_36601_XLOC_107939	0.0318233527194142
	1811	REF_STRG_1_74877_XLOC_063653	0.231494075124972	1811	REF_STRG_1_52370_XLOC_031104	0.157432552574444		1811	COM_SPAL_1_028285_XLOC_094953	0.0444841612007905	1811	REF_STRG_1_24098_XLOC_078922	0.0318227628922118
	1812	REF_STRG_1_8205_XLOC_014234	0.23145522939973	1812	COM_SPAL_1_007967_XLOC_031079	0.157432259422643		1812	REF_STRG_1_23865_XLOC_078095	0.0444539233642492	1812	REF_STRG_1_65608_XLOC_049926	0.0318210692254045
	1813	REF_STRG_1_62599_XLOC_045643	0.231239123892461	1813	REF_STRG_1_73158_XLOC_060973	0.157425251331024		1813	COM_SPAL_1_003119_XLOC_015040	0.0443887201170548	1813	REF_STRG_1_25568_XLOC_083022	0.0318196427038817
	1814	REF_STRG_1_29254_XLOC_092359	0.231038151355967	1814	REF_TRIN_13_01851_XLOC_060535	0.157411638851302		1814	REF_STRG_1_90375_XLOC_089165	0.0443826056410985	1814	REF_STRG_1_55622_XLOC_035784	0.0318170131786354
	1815	REF_TRIN_1_01172_XLOC_029834	0.231013154403969	1815	REF_STRG_1_87858_XLOC_084679	0.157392004895039		1815	REF_STRG_1_13253_XLOC_039880	0.0443767332247503	1815	REF_TRIN_12_01898_XLOC_055757	0.0318115298130628
	1816	REF_STRG_1_20221_XLOC_066970	0.230928562888363	1816	COM_SPAL_1_006389_XLOC_025927	0.157358366360481		1816	REF_STRG_1_46940_XLOC_022912	0.0443749337936654	1816	REF_TRIN_1_03298_XLOC_057865	0.0318005255418875
	1817	REF_STRG_1_6975_XLOC_108241	0.23081958807063	1817	REF_STRG_1_41693_XLOC_014137	0.157331329269196		1817	REF_STRG_1_104188_XLOC_000189	0.0443570435021313	1817	REF_STRG_1_75849_XLOC_065083	0.031797237712072
	1818	COM_SPAL_1_016581_XLOC_057287	0.230797468318412	1818	REF_TRIN_11_03452_XLOC_043700	0.157283956098384		1818	REF_STRG_1_15394_XLOC_048660	0.0443504090641662	1818	REF_STRG_1_22861_XLOC_075199	0.0317937408062582
	1819	COM_SPAL_1_005157_XLOC_022019	0.230679466032015	1819	REF_STRG_1_19739_XLOC_065400	0.157222729741353		1819	REF_STRG_1_5434_XLOC_093758	0.0443123311541736	1819	REF_STRG_1_89427_XLOC_087499	0.0317934726367858
	1820	REF_STRG_1_33344_XLOC_101542	0.230679388204233	1820	REF_STRG_1_67343_XLOC_052313	0.157156397418291		1820	REF_STRG_1_57174_XLOC_037962	0.0442727055066889	1820	REF_TRIN_1_02373_XLOC_077655	0.03179177977802
	1821	REF_STRG_1_63463_XLOC_046839	0.230656918493117	1821	REF_STRG_1_88880_XLOC_086554	0.157115147773873		1821	REF_STRG_1_23098_XLOC_075890	0.0442618399317727	1821	REF_STRG_1_7690_XLOC_113890	0.0317831043637201
	1822	REF_TRIN_15_01077_XLOC_078639	0.23059750987837	1822	REF_STRG_1_45199_XLOC_020118	0.157113312774831		1822	REF_STRG_1_58856_XLOC_040336	0.0442339543042505	1822	REF_STRG_1_39792_XLOC_113603	0.0317731222774498
	1823	REF_STRG_1_66366_XLOC_050969	0.230479683943307	1823	REF_TRIN_11_03493_XLOC_049583	0.157095591143043		1823	REF_STRG_1_92332_XLOC_092803	0.0442276839490913	1823	REF_STRG_1_35414_XLOC_105628	0.0317638995694469
	1824	REF_TRIN_13_02829_XLOC_015600	0.230403715375171	1824	REF_STRG_1_61091_XLOC_043419	0.157091656475743		1824	REF_STRG_1_62775_XLOC_045852	0.0442165171586054	1824	REF_STRG_1_3062_XLOC_057873	0.0317582076257141
	1825	REF_STRG_1_87326_XLOC_083725	0.230388632699277	1825	REF_STRG_1_1799_XLOC_030800	0.157065358904339		1825	REF_STRG_1_67840_XLOC_053037	0.0442083546260128	1825	REF_STRG_1_60982_XLOC_043247	0.0317447082650814
	1826	REF_STRG_1_81153_XLOC_073640	0.230369313111884	1826	REF_TRIN_5_01789_XLOC_013718	0.157003324784878		1826	REF_STRG_1_84466_XLOC_078980	0.0441975116770427	1826	REF_STRG_1_40837_XLOC_115532	0.0317367723914119
	1827	REF_STRG_1_83922_XLOC_078164	0.230330165460685	1827	REF_STRG_1_58782_XLOC_040241	0.156992156177238		1827	REF_STRG_1_63775_XLOC_047270	0.0441863452147185	1827	REF_STRG_1_33997_XLOC_102888	0.0317206911246398
	1828	REF_STRG_1_19414_XLOC_064214	0.230319759115128	1828	REF_STRG_1_15509_XLOC_049135	0.156961011999926		1828	REF_STRG_1_28296_XLOC_090082	0.0441847777873181	1828	REF_STRG_1_71059_XLOC_057888	0.0317102585934018
	1829	REF_STRG_1_109682_XLOC_026039	0.230314085238393	1829	REF_TRIN_8_00327_XLOC_021266	0.156920191965245		1829	COM_SPAL_1_030065_XLOC_100704	0.0441799286017535	1829	REF_STRG_1_87247_XLOC_083581	0.0317093885329669
	1830	REF_STRG_1_105626_XLOC_016822	0.230228726218491	1830	REF_STRG_1_4599_XLOC_083219	0.156919557792976		1830	REF_STRG_1_3211_XLOC_060492	0.0441694490765149	1830	REF_STRG_1_23637_XLOC_077405	0.0317081809295734
	1831	REF_STRG_1_85072_XLOC_079993	0.230158417847093	1831	COM_SPAL_1_022279_XLOC_075431	0.156908579815435		1831	REF_TRIN_10_03391_XLOC_085470	0.0441688848191267	1831	REF_TRIN_7_01990_XLOC_081735	0.03169868776745
	1832	REF_TRIN_10_00973_XLOC_063746	0.23006158094895	1832	REF_STRG_1_44336_XLOC_018637	0.156873728681032		1832	REF_TRIN_2_00612_XLOC_092495	0.0441253337763425	1832	REF_STRG_1_75104_XLOC_063958	0.0316980772838922
	1833	REF_STRG_1_51362_XLOC_029552	0.230049303528212	1833	REF_STRG_1_22103_XLOC_072942	0.15681931822513		1833	REF_STRG_1_99877_XLOC_011369	0.0441249986519408	1833	REF_TRIN_11_00903_XLOC_103490	0.0316912997066254
	1834	REF_STRG_1_76397_XLOC_008572	0.230020906254602	1834	REF_STRG_1_32814_XLOC_100415	0.156792080483253		1834	COM_SPAL_1_033499_XLOC_112340	0.0441142268360658	1834	COM_SPAL_1_029766_XLOC_099752	0.0316743951348039
	1835	REF_TRIN_1_00649_XLOC_072477	0.229933352227013	1835	REF_TRIN_5_01483_XLOC_059895	0.15666549625592		1835	REF_STRG_1_25901_XLOC_084005	0.044103642398365	1835	REF_TRIN_9_01580_XLOC_046922	0.0316606198869317
	1836	REF_STRG_1_23834_XLOC_077993	0.229913865206975	1836	REF_STRG_1_91152_XLOC_090643	0.15664279411066		1836	COM_SPAL_1_020422_XLOC_069462	0.0441000058433911	1836	REF_STRG_1_65999_XLOC_050457	0.0316604655898293
	1837	REF_TRIN_11_03301_XLOC_025542	0.229903501226633	1837	REF_STRG_1_1969_XLOC_034995	0.15661630577239		1837	REF_TRIN_5_00223_XLOC_050628	0.0440939813352669	1837	REF_STRG_1_8897_XLOC_019109	0.0316461271918035
	1838	REF_TRIN_10_03342_XLOC_070551	0.22980042837012	1838	COM_SPAL_1_010622_XLOC_038939	0.156580860997489		1838	REF_STRG_1_18553_XLOC_061037	0.0440904564035764	1838	REF_STRG_1_55291_XLOC_035351	0.0316398840931267
	1839	REF_STRG_1_84455_XLOC_078966	0.229728724274936	1839	REF_STRG_1_33021_XLOC_100884	0.156534259750602		1839	COM_SPAL_1_003587_XLOC_016646	0.0440838664587925	1839	REF_STRG_1_55019_XLOC_034981	0.0316208277400917
	1840	REF_STRG_1_78393_XLOC_069102	0.2297070475704	1840	REF_STRG_1_40790_XLOC_115456	0.156483848733178		1840	REF_STRG_1_32814_XLOC_100415	0.0440815818370126	1840	REF_TRIN_10_02445_XLOC_093594	0.0316112612188723
	1841	REF_STRG_1_93026_XLOC_094030	0.229601107024768	1841	REF_STRG_1_1833_XLOC_031607	0.156482865919863		1841	REF_STRG_1_97563_XLOC_102782	0.0440700476026081	1841	REF_STRG_1_14439_XLOC_045035	0.0316058303649236
	1842	COM_SPAL_1_021551_XLOC_072999	0.229548972143297	1842	REF_TRIN_1_00522_XLOC_086734	0.1564828261261		1842	REF_STRG_1_44849_XLOC_019545	0.0440514675804181	1842	REF_TRIN_9_01767_XLOC_021716	0.0315838220304691
	1843	REF_STRG_1_31883_XLOC_098404	0.229163814093112	1843	REF_STRG_1_49875_XLOC_027396	0.156478558979496		1843	REF_TRIN_4_02275_XLOC_010804	0.044024878521894	1843	REF_STRG_1_18492_XLOC_060875	0.0315824166989136
	1844	REF_STRG_1_82762_XLOC_076307	0.229057154903449	1844	REF_STRG_1_61556_XLOC_044132	0.156475049874234		1844	REF_STRG_1_3862_XLOC_071975	0.0440038848946642	1844	REF_STRG_1_38177_XLOC_110767	0.0315822177842223
	1845	REF_STRG_1_88388_XLOC_085602	0.229040066940396	1845	REF_STRG_1_64773_XLOC_048699	0.15624556261257		1845	REF_TRIN_16_02881_XLOC_100424	0.0439974379420169	1845	COM_SPAL_1_017050_XLOC_058778	0.0315815591385896
	1846	REF_TRIN_1_03060_XLOC_070225	0.228995621467083	1846	REF_TRIN_4_03303_XLOC_061881	0.156181335208648		1846	REF_STRG_1_65659_XLOC_049974	0.0439932950165307	1846	REF_STRG_1_79438_XLOC_070824	0.0315685636303911
	1847	REF_TRIN_7_00131_XLOC_013258	0.228981795049012	1847	REF_TRIN_9_02556_XLOC_050199	0.156176179254579		1847	REF_STRG_1_72953_XLOC_060687	0.0439558648119911	1847	COM_SPAL_1_008440_XLOC_032498	0.0315445852510229
	1848	REF_STRG_1_60665_XLOC_042818	0.228951284900385	1848	COM_SPAL_1_021018_XLOC_071281	0.156163203650031		1848	REF_STRG_1_60123_XLOC_042053	0.0439146634267273	1848	COM_SPAL_1_003400_XLOC_015977	0.0315073266741063
	1849	REF_STRG_1_29398_XLOC_092676	0.228717925573862	1849	COM_SPAL_1_014270_XLOC_050082	0.156113190682914		1849	REF_STRG_1_36420_XLOC_107586	0.0438987046133265	1849	REF_STRG_1_74142_XLOC_062498	0.0315065678090548
	1850	COM_SPAL_1_032040_XLOC_107426	0.228693817225304	1850	REF_STRG_1_34447_XLOC_103786	0.156006522515479		1850	COM_SPAL_1_000394_XLOC_001891	0.0438939805921996	1850	REF_TRIN_1_01678_XLOC_082629	0.0315048656283115
	1851	COM_SPAL_1_007513_XLOC_029538	0.228670166380436	1851	REF_STRG_1_25117_XLOC_081755	0.155946075327318		1851	REF_TRIN_8_02061_XLOC_073756	0.0438917413188012	1851	REF_TRIN_12_01652_XLOC_100926	0.0314865910000796
	1852	REF_STRG_1_99766_XLOC_107112	0.228581388240581	1852	REF_STRG_1_26592_XLOC_085721	0.155886839064804		1852	REF_STRG_1_85435_XLOC_080596	0.0438842808169474	1852	REF_STRG_1_16312_XLOC_052539	0.0314856509347502
	1853	REF_STRG_1_91555_XLOC_091410	0.228532644292457	1853	REF_STRG_1_24230_XLOC_079353	0.155885221933243		1853	REF_STRG_1_108753_XLOC_023864	0.0438745720420598	1853	REF_STRG_1_29836_XLOC_093794	0.0314843594573759
	1854	REF_STRG_1_74923_XLOC_063721	0.228409626405884	1854	REF_TRIN_13_00985_XLOC_104673	0.155768987001763		1854	REF_TRIN_13_01035_XLOC_002103	0.0438741806327342	1854	REF_STRG_1_11809_XLOC_033802	0.0314725619067406
	1855	REF_STRG_1_33654_XLOC_102168	0.228391851188315	1855	REF_STRG_1_24955_XLOC_081339	0.155767681282262		1855	COM_SPAL_1_012523_XLOC_044909	0.0438285525888731	1855	REF_TRIN_3_00856_XLOC_013119	0.0314725536596928
	1856	REF_TRIN_14_01780_XLOC_036654	0.228308072814617	1856	REF_STRG_1_47592_XLOC_023884	0.155734742641771		1856	REF_TRIN_8_01169_XLOC_095284	0.0438126996386619	1856	REF_STRG_1_52842_XLOC_031817	0.0314719590632917
	1857	REF_STRG_1_65187_XLOC_049300	0.228293290728176	1857	REF_STRG_1_27978_XLOC_089358	0.155700600653493		1857	REF_STRG_1_23096_XLOC_075903	0.0438114547099683	1857	REF_TRIN_12_03321_XLOC_031886	0.0314707691444502
	1858	REF_STRG_1_58690_XLOC_040103	0.22828487710324	1858	REF_STRG_1_38790_XLOC_111895	0.155682003115755		1858	REF_STRG_1_29831_XLOC_093775	0.043803285944555	1858	REF_STRG_1_76354_XLOC_065795	0.0314683512197394
	1859	COM_SPAL_1_025700_XLOC_086516	0.228284819929155	1859	REF_TRIN_2_02285_XLOC_066590	0.155625004508746		1859	REF_TRIN_16_04136_XLOC_025458	0.043762057987615	1859	REF_STRG_1_23005_XLOC_075683	0.0314565759486299
	1860	COM_SPAL_1_024887_XLOC_083925	0.228269565378641	1860	COM_SPAL_1_008123_XLOC_031576	0.155568223053362		1860	REF_STRG_1_101171_XLOC_011809	0.0437441910893967	1860	REF_STRG_1_28097_XLOC_089654	0.0314551216076131
	1861	REF_STRG_1_77719_XLOC_068027	0.228193390735955	1861	REF_TRIN_6_03131_XLOC_061929	0.155531516000657		1861	REF_STRG_1_77685_XLOC_067980	0.0437346707871266	1861	REF_TRIN_10_03369_XLOC_050196	0.0314544935152325
	1862	REF_TRIN_1_01301_XLOC_008606	0.228014560985529	1862	REF_STRG_1_56950_XLOC_037615	0.155459945677753		1862	COM_SPAL_1_000662_XLOC_003431	0.0437231705004172	1862	COM_SPAL_1_025532_XLOC_086048	0.031451835296359
	1863	REF_STRG_1_34384_XLOC_103623	0.227877228295154	1863	REF_TRIN_15_00162_XLOC_090217	0.155447501535389		1863	COM_SPAL_1_010403_XLOC_038270	0.0437004829955463	1863	REF_STRG_1_5119_XLOC_089961	0.0314473949545374
	1864	REF_STRG_1_52084_XLOC_030662	0.227830350078467	1864	REF_STRG_1_47649_XLOC_023969	0.15535141212605		1864	REF_STRG_1_96822_XLOC_101400	0.0436724866271682	1864	REF_STRG_1_9472_XLOC_022271	0.0314396781119525
	1865	REF_STRG_1_12471_XLOC_036872	0.227791651957028	1865	REF_STRG_1_63963_XLOC_047527	0.155291836940287		1865	REF_STRG_1_51730_XLOC_030137	0.0436601935683415	1865	REF_STRG_1_47909_XLOC_024387	0.0314366561089426
	1866	REF_STRG_1_40300_XLOC_114582	0.22770437859073	1866	COM_SPAL_1_013317_XLOC_047286	0.155255462610969		1866	REF_STRG_1_8593_XLOC_017065	0.0436548314727252	1866	COM_SPAL_1_016622_XLOC_057437	0.0314353377812997
	1867	REF_STRG_1_27463_XLOC_088029	0.227671457654653	1867	REF_STRG_1_54031_XLOC_033543	0.155235378124677		1867	REF_STRG_1_23643_XLOC_077418	0.0436433490864046	1867	REF_STRG_1_26834_XLOC_086312	0.0314351190230904
	1868	REF_STRG_1_42034_XLOC_014712	0.22752689017154	1868	REF_TRIN_6_01159_XLOC_061477	0.155204986323735		1868	REF_STRG_1_60984_XLOC_043248	0.0436274596498037	1868	REF_TRIN_12_00804_XLOC_096093	0.0314346258032731
	1869	REF_STRG_1_103595_XLOC_012785	0.227523064798976	1869	REF_STRG_1_42781_XLOC_015944	0.155133841099006		1869	COM_SPAL_1_031215_XLOC_104663	0.0436247306159317	1869	REF_TRIN_1_00275_XLOC_016636	0.0314267609507794
	1870	REF_STRG_1_8924_XLOC_019269	0.227517731484113	1870	COM_SPAL_1_031867_XLOC_106865	0.155066493506543		1870	REF_STRG_1_43504_XLOC_017225	0.0436239896059157	1870	REF_STRG_1_45280_XLOC_020282	0.0314118303175565
	1871	REF_STRG_1_71444_XLOC_058477	0.227182241708437	1871	REF_STRG_1_4222_XLOC_077355	0.155025248057905		1871	REF_STRG_1_3359_XLOC_063467	0.0436233229351905	1871	REF_STRG_1_20516_XLOC_067879	0.0313844741022243
	1872	REF_STRG_1_55087_XLOC_035083	0.22705695994229	1872	REF_STRG_1_79825_XLOC_071445	0.155006613514497		1872	REF_STRG_1_86504_XLOC_082347	0.0436096506314186	1872	REF_TRIN_3_03543_XLOC_042201	0.0313728878862547
	1873	REF_STRG_1_63602_XLOC_047044	0.227008933211169	1873	COM_SPAL_1_033456_XLOC_112184	0.154994284074069		1873	REF_STRG_1_97716_XLOC_010691	0.0436071077702522	1873	REF_STRG_1_4360_XLOC_079659	0.0313678968140051
	1874	REF_STRG_1_69119_XLOC_054944	0.226989038381709	1874	REF_STRG_1_29039_XLOC_091813	0.154968367621514		1874	REF_STRG_1_43039_XLOC_016421	0.043603601500645	1874	REF_STRG_1_11346_XLOC_031788	0.0313576228504694
	1875	COM_SPAL_1_021164_XLOC_071746	0.226983442815722	1875	REF_TRIN_7_01398_XLOC_072820	0.154841377617626		1875	REF_TRIN_11_01334_XLOC_097262	0.0435800426204154	1875	REF_STRG_1_45741_XLOC_021022	0.0313405278550853
	1876	COM_SPAL_1_031073_XLOC_104191	0.226944220443105	1876	REF_STRG_1_75770_XLOC_064958	0.154818408232104		1876	REF_TRIN_5_01252_XLOC_089219	0.0435728771544189	1876	REF_TRIN_5_02165_XLOC_084568	0.0313379835189612
	1877	REF_STRG_1_92829_XLOC_093671	0.226901039149013	1877	REF_TRIN_7_01060_XLOC_009018	0.154786986248633		1877	REF_STRG_1_31733_XLOC_098099	0.0435660940675972	1877	REF_TRIN_13_01216_XLOC_029246	0.0313363600403553
	1878	REF_STRG_1_35929_XLOC_106687	0.226769731181739	1878	REF_STRG_1_72920_XLOC_060642	0.154736098551763		1878	REF_STRG_1_39706_XLOC_113460	0.0435582962638595	1878	REF_TRIN_13_01851_XLOC_060535	0.0313323068950261
	1879	REF_STRG_1_61444_XLOC_043979	0.226619534658901	1879	REF_STRG_1_53690_XLOC_033056	0.154707365488461		1879	REF_STRG_1_73736_XLOC_061865	0.0435457790054977	1879	REF_STRG_1_75128_XLOC_063983	0.0313300672971061
	1880	REF_TRIN_1_04138_XLOC_024620	0.226407427358716	1880	REF_STRG_1_7541_XLOC_112853	0.154644687685421		1880	REF_STRG_1_65345_XLOC_049554	0.0435185593647036	1880	REF_TRIN_2_00620_XLOC_029758	0.031314955173631
	1881	REF_STRG_1_78451_XLOC_069189	0.226335984796038	1881	REF_TRIN_1_03906_XLOC_080791	0.154590206207564		1881	REF_TRIN_11_02775_XLOC_024956	0.0435175263205835	1881	REF_TRIN_2_02341_XLOC_035139	0.0313133506647177
	1882	COM_SPAL_1_028284_XLOC_094952	0.226275238389444	1882	COM_SPAL_1_007868_XLOC_030767	0.154486035755879		1882	REF_TRIN_7_03538_XLOC_063760	0.0435126054309474	1882	REF_STRG_1_15682_XLOC_049777	0.0313105399977497
[truncated: 21,567 more rows]
