# Supplementary material for: Ecological genomics in the Northern krill uncovers loci for local adaptation across ocean basins
Source: Nat Commun. 2024 Aug 1;15:6297. doi: 10.1038/s41467-024-50239-7 (PMC11294593; doi:10.1038/s41467-024-50239-7)
Supplement: Supplementary file 15 — Source Data [file 41467_2024_50239_MOESM15_ESM.zip › Source_data/Source_data.Fig_S6/Source_data.Fig_S6C.tsv]

# Repeat content in protein-coding genes
# A gene list with additional detail is available in Supplementary Data 4.
Gene	Annotation source	Type	Gene length (bp)	CDS length (bp)	Proportion of repeats in CDS (%)
COM_SPAL_1_000032_XLOC_000138	COMPARATIVE	ANNOTATED	38789	1902	6.88748685594111
COM_SPAL_1_000035_XLOC_000159	COMPARATIVE	ANNOTATED	4389	3486	0.688468158347676
COM_SPAL_1_000055_XLOC_000252	COMPARATIVE	ANNOTATED	9023	4293	4.51898439319823
COM_SPAL_1_000061_XLOC_000265	COMPARATIVE	ANNOTATED	19090	1041	0
COM_SPAL_1_000069_XLOC_000295	COMPARATIVE	ANNOTATED	2982	1830	0
COM_SPAL_1_000085_XLOC_000347	COMPARATIVE	ANNOTATED	32553	1080	0
COM_SPAL_1_000111_XLOC_000456	COMPARATIVE	ANNOTATED	9253	996	0
COM_SPAL_1_000125_XLOC_000524	COMPARATIVE	ANNOTATED	7191	2727	0
COM_SPAL_1_000127_XLOC_000528	COMPARATIVE	ANNOTATED	21567	1029	12.3420796890185
COM_SPAL_1_000159_XLOC_000628	COMPARATIVE	ANNOTATED	3807	2133	6.14158462259728
COM_SPAL_1_000171_XLOC_000696	COMPARATIVE	ANNOTATED	31309	1941	2.26687274600721
COM_SPAL_1_000192_XLOC_000824	COMPARATIVE	ANNOTATED	30953	786	22.0101781170483
COM_SPAL_1_000237_XLOC_001064	COMPARATIVE	ANNOTATED	25486	858	0
COM_SPAL_1_000245_XLOC_001103	COMPARATIVE	ANNOTATED	6634	1305	22.6819923371647
COM_SPAL_1_000297_XLOC_001301	COMPARATIVE	ANNOTATED	20454	759	22.1343873517787
COM_SPAL_1_000299_XLOC_001314	COMPARATIVE	ANNOTATED	27196	1218	0
COM_SPAL_1_000319_XLOC_001426	COMPARATIVE	ANNOTATED	8451	1470	10
COM_SPAL_1_000355_XLOC_001637	COMPARATIVE	ANNOTATED	19283	1611	0
COM_SPAL_1_000382_XLOC_001822	COMPARATIVE	ANNOTATED	24626	753	17.9282868525896
COM_SPAL_1_000394_XLOC_001891	COMPARATIVE	ANNOTATED	16274	807	5.08054522924411
COM_SPAL_1_000402_XLOC_001949	COMPARATIVE	ANNOTATED	9432	2616	11.697247706422
COM_SPAL_1_000427_XLOC_002142	COMPARATIVE	ANNOTATED	25662	1125	14.5777777777778
COM_SPAL_1_000430_XLOC_002155	COMPARATIVE	ANNOTATED	9279	741	23.6167341430499
COM_SPAL_1_000462_XLOC_002322	COMPARATIVE	ANNOTATED	7632	999	0
COM_SPAL_1_000469_XLOC_002352	COMPARATIVE	ANNOTATED	23793	606	29.2079207920792
COM_SPAL_1_000523_XLOC_002621	COMPARATIVE	ANNOTATED	21002	933	0
COM_SPAL_1_000540_XLOC_002773	COMPARATIVE	ANNOTATED	10265	1164	0
COM_SPAL_1_000571_XLOC_002944	COMPARATIVE	ANNOTATED	6312	1011	0
COM_SPAL_1_000577_XLOC_002954	COMPARATIVE	ANNOTATED	5060	717	0
COM_SPAL_1_000585_XLOC_003014	COMPARATIVE	ANNOTATED	7854	639	0
COM_SPAL_1_000586_XLOC_003034	COMPARATIVE	ANNOTATED	14628	639	0
COM_SPAL_1_000618_XLOC_003181	COMPARATIVE	ANNOTATED	9122	846	0
COM_SPAL_1_000662_XLOC_003431	COMPARATIVE	ANNOTATED	3326	1986	2.41691842900302
COM_SPAL_1_000663_XLOC_003434	COMPARATIVE	ANNOTATED	24090	648	0
COM_SPAL_1_000701_XLOC_003677	COMPARATIVE	ANNOTATED	3097	1578	0
COM_SPAL_1_000724_XLOC_003790	COMPARATIVE	ANNOTATED	6178	1635	9.90825688073395
COM_SPAL_1_000824_XLOC_004483	COMPARATIVE	ANNOTATED	17984	1029	53.935860058309
COM_SPAL_1_000836_XLOC_004551	COMPARATIVE	ANNOTATED	17543	984	37.9065040650407
COM_SPAL_1_000840_XLOC_004576	COMPARATIVE	ANNOTATED	7086	1986	0
COM_SPAL_1_000863_XLOC_004713	COMPARATIVE	ANNOTATED	11903	1971	13.6478944698123
COM_SPAL_1_000865_XLOC_004728	COMPARATIVE	ANNOTATED	15301	1059	35.1274787535411
COM_SPAL_1_000883_XLOC_004898	COMPARATIVE	ANNOTATED	17855	1518	5.79710144927536
COM_SPAL_1_000889_XLOC_004917	COMPARATIVE	ANNOTATED	1409	1164	0
COM_SPAL_1_000893_XLOC_004941	COMPARATIVE	ANNOTATED	11518	1896	0
COM_SPAL_1_000950_XLOC_005461	COMPARATIVE	ANNOTATED	10075	1419	12.1212121212121
COM_SPAL_1_000954_XLOC_005478	COMPARATIVE	UNANNOTATED	9171	1107	0
COM_SPAL_1_000966_XLOC_005579	COMPARATIVE	ANNOTATED	4458	774	21.7054263565891
COM_SPAL_1_001034_XLOC_006197	COMPARATIVE	ANNOTATED	2171	1434	0
COM_SPAL_1_001066_XLOC_006470	COMPARATIVE	ANNOTATED	735	654	0
COM_SPAL_1_001068_XLOC_006476	COMPARATIVE	ANNOTATED	103136	2514	0
COM_SPAL_1_001069_XLOC_006477	COMPARATIVE	ANNOTATED	65045	1308	22.5535168195719
COM_SPAL_1_001081_XLOC_006528	COMPARATIVE	ANNOTATED	11840	588	0
COM_SPAL_1_001082_XLOC_006563	COMPARATIVE	ANNOTATED	3347	564	9.21985815602837
COM_SPAL_1_001087_XLOC_006639	COMPARATIVE	ANNOTATED	13377	861	4.99419279907085
COM_SPAL_1_001093_XLOC_006718	COMPARATIVE	ANNOTATED	9719	924	0
COM_SPAL_1_001125_XLOC_007025	COMPARATIVE	ANNOTATED	4798	1584	2.84090909090909
COM_SPAL_1_001161_XLOC_007388	COMPARATIVE	ANNOTATED	9105	3783	0
COM_SPAL_1_001170_XLOC_007464	COMPARATIVE	ANNOTATED	260523	2697	4.18984056358917
COM_SPAL_1_001230_XLOC_008318	COMPARATIVE	ANNOTATED	4622	633	0
COM_SPAL_1_001238_XLOC_008446	COMPARATIVE	ANNOTATED	25128	990	13.1313131313131
COM_SPAL_1_001240_XLOC_008447	COMPARATIVE	ANNOTATED	4990	891	0
COM_SPAL_1_001247_XLOC_008457	COMPARATIVE	ANNOTATED	66471	1116	5.19713261648745
COM_SPAL_1_001248_XLOC_008460	COMPARATIVE	ANNOTATED	25143	1551	0
COM_SPAL_1_001249_XLOC_008462	COMPARATIVE	ANNOTATED	71348	1788	2.74049217002237
COM_SPAL_1_001253_XLOC_008470	COMPARATIVE	ANNOTATED	100670	4197	7.93423874195854
COM_SPAL_1_001255_XLOC_008471	COMPARATIVE	ANNOTATED	87449	1515	10.5610561056106
COM_SPAL_1_001258_XLOC_008484	COMPARATIVE	ANNOTATED	128922	1884	10.2972399150743
COM_SPAL_1_001262_XLOC_008497	COMPARATIVE	ANNOTATED	86750	2916	4.38957475994513
COM_SPAL_1_001271_XLOC_008531	COMPARATIVE	ANNOTATED	14206	4353	0
COM_SPAL_1_001291_XLOC_008564	COMPARATIVE	ANNOTATED	72887	2076	7.80346820809249
COM_SPAL_1_001305_XLOC_008600	COMPARATIVE	ANNOTATED	56187	2124	9.93408662900188
COM_SPAL_1_001336_XLOC_008670	COMPARATIVE	ANNOTATED	45557	2271	14.4429766622633
COM_SPAL_1_001351_XLOC_008714	COMPARATIVE	ANNOTATED	104987	6978	0
COM_SPAL_1_001361_XLOC_008735	COMPARATIVE	ANNOTATED	92243	4026	0.471932439145554
COM_SPAL_1_001365_XLOC_008741	COMPARATIVE	ANNOTATED	83115	1194	9.79899497487437
COM_SPAL_1_001382_XLOC_008797	COMPARATIVE	ANNOTATED	77534	6531	0.444036135354463
COM_SPAL_1_001397_XLOC_008845	COMPARATIVE	ANNOTATED	44711	861	5.57491289198606
COM_SPAL_1_001404_XLOC_008863	COMPARATIVE	ANNOTATED	49532	804	0
COM_SPAL_1_001410_XLOC_008892	COMPARATIVE	ANNOTATED	1755	1296	0
COM_SPAL_1_001433_XLOC_008959	COMPARATIVE	ANNOTATED	15351	2235	0
COM_SPAL_1_001435_XLOC_008973	COMPARATIVE	ANNOTATED	46020	1326	7.08898944193062
COM_SPAL_1_001438_XLOC_008980	COMPARATIVE	ANNOTATED	29791	1071	0
COM_SPAL_1_001440_XLOC_008985	COMPARATIVE	ANNOTATED	22562	945	0
COM_SPAL_1_001452_XLOC_009036	COMPARATIVE	ANNOTATED	93415	3564	22.1380471380471
COM_SPAL_1_001457_XLOC_009052	COMPARATIVE	ANNOTATED	49266	2103	0
COM_SPAL_1_001486_XLOC_009118	COMPARATIVE	ANNOTATED	96192	1020	9.6078431372549
COM_SPAL_1_001538_XLOC_009221	COMPARATIVE	ANNOTATED	4746	2436	0
COM_SPAL_1_001544_XLOC_009243	COMPARATIVE	ANNOTATED	72774	3213	1.21381886087768
COM_SPAL_1_001599_XLOC_009402	COMPARATIVE	ANNOTATED	93391	2001	0
COM_SPAL_1_001606_XLOC_009421	COMPARATIVE	ANNOTATED	55873	1272	3.61635220125786
COM_SPAL_1_001642_XLOC_009535	COMPARATIVE	ANNOTATED	4902	2508	0
COM_SPAL_1_001677_XLOC_009627	COMPARATIVE	ANNOTATED	53275	2445	24.1717791411043
COM_SPAL_1_001685_XLOC_009661	COMPARATIVE	ANNOTATED	30658	1875	17.44
COM_SPAL_1_001690_XLOC_009680	COMPARATIVE	ANNOTATED	7731	1236	0
COM_SPAL_1_001725_XLOC_009786	COMPARATIVE	ANNOTATED	40600	1455	0
COM_SPAL_1_001726_XLOC_009788	COMPARATIVE	ANNOTATED	72396	1908	0
COM_SPAL_1_001733_XLOC_009811	COMPARATIVE	ANNOTATED	33936	1002	8.38323353293413
COM_SPAL_1_001802_XLOC_010081	COMPARATIVE	ANNOTATED	62020	1062	3.10734463276836
COM_SPAL_1_001816_XLOC_010138	COMPARATIVE	UNANNOTATED	15697	1050	78.0952380952381
COM_SPAL_1_001818_XLOC_010156	COMPARATIVE	ANNOTATED	5061	1737	0
COM_SPAL_1_001823_XLOC_010184	COMPARATIVE	ANNOTATED	38303	1788	12.6398210290828
COM_SPAL_1_001826_XLOC_010204	COMPARATIVE	ANNOTATED	61303	720	4.86111111111111
COM_SPAL_1_001897_XLOC_010481	COMPARATIVE	ANNOTATED	15284	6060	0
COM_SPAL_1_001936_XLOC_010630	COMPARATIVE	ANNOTATED	31410	678	0
COM_SPAL_1_001942_XLOC_010653	COMPARATIVE	ANNOTATED	23900	2286	0
COM_SPAL_1_001959_XLOC_010737	COMPARATIVE	UNANNOTATED	33667	1800	74.6111111111111
COM_SPAL_1_001964_XLOC_010751	COMPARATIVE	ANNOTATED	9078	2070	1.59420289855072
COM_SPAL_1_001965_XLOC_010752	COMPARATIVE	ANNOTATED	44889	1014	0
COM_SPAL_1_001967_XLOC_010755	COMPARATIVE	ANNOTATED	1965	1917	0
COM_SPAL_1_001993_XLOC_010847	COMPARATIVE	ANNOTATED	24256	1023	0
COM_SPAL_1_001996_XLOC_010856	COMPARATIVE	ANNOTATED	49505	4407	0
COM_SPAL_1_002007_XLOC_010896	COMPARATIVE	ANNOTATED	48927	915	14.7540983606557
COM_SPAL_1_002012_XLOC_010920	COMPARATIVE	UNANNOTATED	14003	1650	37.4545454545455
COM_SPAL_1_002041_XLOC_011021	COMPARATIVE	ANNOTATED	37566	1437	0
COM_SPAL_1_002047_XLOC_011039	COMPARATIVE	ANNOTATED	30406	2079	0
COM_SPAL_1_002057_XLOC_011066	COMPARATIVE	ANNOTATED	39036	936	13.7820512820513
COM_SPAL_1_002066_XLOC_011111	COMPARATIVE	ANNOTATED	14264	1551	0
COM_SPAL_1_002135_XLOC_011362	COMPARATIVE	ANNOTATED	51133	1479	0
COM_SPAL_1_002157_XLOC_011435	COMPARATIVE	ANNOTATED	13797	651	0
COM_SPAL_1_002159_XLOC_011444	COMPARATIVE	ANNOTATED	17060	1113	0
COM_SPAL_1_002162_XLOC_011453	COMPARATIVE	ANNOTATED	41865	1170	12.1367521367521
COM_SPAL_1_002193_XLOC_011555	COMPARATIVE	ANNOTATED	7518	3213	0
COM_SPAL_1_002199_XLOC_011590	COMPARATIVE	ANNOTATED	25107	783	30.2681992337165
COM_SPAL_1_002202_XLOC_011602	COMPARATIVE	ANNOTATED	18150	1326	0
COM_SPAL_1_002207_XLOC_011622	COMPARATIVE	ANNOTATED	26073	3951	0
COM_SPAL_1_002209_XLOC_011639	COMPARATIVE	ANNOTATED	33530	1062	34.0866290018832
COM_SPAL_1_002215_XLOC_011661	COMPARATIVE	ANNOTATED	52022	792	8.45959595959596
COM_SPAL_1_002217_XLOC_011662	COMPARATIVE	ANNOTATED	28109	762	0
COM_SPAL_1_002230_XLOC_011702	COMPARATIVE	ANNOTATED	35535	9738	0
COM_SPAL_1_002241_XLOC_011740	COMPARATIVE	ANNOTATED	2170	906	3.75275938189845
COM_SPAL_1_002244_XLOC_011758	COMPARATIVE	ANNOTATED	27722	3111	4.53230472516876
COM_SPAL_1_002258_XLOC_011831	COMPARATIVE	ANNOTATED	34071	1062	0
COM_SPAL_1_002297_XLOC_012004	COMPARATIVE	ANNOTATED	14065	1914	5.22466039707419
COM_SPAL_1_002303_XLOC_012043	COMPARATIVE	ANNOTATED	8005	705	0
COM_SPAL_1_002308_XLOC_012070	COMPARATIVE	ANNOTATED	34471	669	19.1330343796712
COM_SPAL_1_002343_XLOC_012256	COMPARATIVE	ANNOTATED	33756	1089	14.692378328742
COM_SPAL_1_002382_XLOC_012451	COMPARATIVE	ANNOTATED	41441	2181	12.4713434204493
COM_SPAL_1_002390_XLOC_012485	COMPARATIVE	ANNOTATED	30259	1965	12.0101781170483
COM_SPAL_1_002403_XLOC_012536	COMPARATIVE	ANNOTATED	36450	1830	3.9344262295082
COM_SPAL_1_002408_XLOC_012552	COMPARATIVE	ANNOTATED	20935	1296	3.78086419753086
COM_SPAL_1_002467_XLOC_012791	COMPARATIVE	ANNOTATED	24455	1368	0
COM_SPAL_1_002470_XLOC_012800	COMPARATIVE	ANNOTATED	19190	951	8.41219768664564
COM_SPAL_1_002476_XLOC_012825	COMPARATIVE	ANNOTATED	26342	1071	17.8338001867414
COM_SPAL_1_002481_XLOC_012842	COMPARATIVE	ANNOTATED	24468	1245	21.8473895582329
COM_SPAL_1_002484_XLOC_012864	COMPARATIVE	ANNOTATED	24303	3237	4.23231387086809
COM_SPAL_1_002487_XLOC_012872	COMPARATIVE	ANNOTATED	4573	720	0
COM_SPAL_1_002495_XLOC_012895	COMPARATIVE	ANNOTATED	149846	1449	4.69289164941339
COM_SPAL_1_002502_XLOC_012918	COMPARATIVE	ANNOTATED	927	567	0
COM_SPAL_1_002506_XLOC_012925	COMPARATIVE	ANNOTATED	56790	2088	38.2183908045977
COM_SPAL_1_002509_XLOC_012946	COMPARATIVE	ANNOTATED	121934	3963	0
COM_SPAL_1_002510_XLOC_012957	COMPARATIVE	ANNOTATED	73193	1068	0
COM_SPAL_1_002511_XLOC_012959	COMPARATIVE	ANNOTATED	237120	7593	0.474120900829712
COM_SPAL_1_002512_XLOC_012966	COMPARATIVE	UNANNOTATED	20328	1572	72.5826972010178
COM_SPAL_1_002515_XLOC_012970	COMPARATIVE	ANNOTATED	242665	2016	10.6150793650794
COM_SPAL_1_002518_XLOC_012978	COMPARATIVE	ANNOTATED	256888	1614	0
COM_SPAL_1_002546_XLOC_013054	COMPARATIVE	ANNOTATED	4164	4119	0
COM_SPAL_1_002555_XLOC_013082	COMPARATIVE	ANNOTATED	30699	1350	21.9259259259259
COM_SPAL_1_002557_XLOC_013089	COMPARATIVE	ANNOTATED	31031	1176	46.7687074829932
COM_SPAL_1_002565_XLOC_013114	COMPARATIVE	ANNOTATED	128943	726	11.7079889807163
COM_SPAL_1_002591_XLOC_013178	COMPARATIVE	ANNOTATED	249409	1224	0
COM_SPAL_1_002592_XLOC_013180	COMPARATIVE	ANNOTATED	4468	1236	2.66990291262136
COM_SPAL_1_002595_XLOC_013199	COMPARATIVE	ANNOTATED	88460	3351	0
COM_SPAL_1_002610_XLOC_013252	COMPARATIVE	ANNOTATED	67751	1620	29.5061728395062
COM_SPAL_1_002660_XLOC_013388	COMPARATIVE	ANNOTATED	149970	576	0
COM_SPAL_1_002662_XLOC_013393	COMPARATIVE	ANNOTATED	110107	1662	0
COM_SPAL_1_002680_XLOC_013439	COMPARATIVE	ANNOTATED	17665	1254	0
COM_SPAL_1_002683_XLOC_013451	COMPARATIVE	ANNOTATED	135505	1122	12.1212121212121
COM_SPAL_1_002686_XLOC_013463	COMPARATIVE	ANNOTATED	2252	1524	0
COM_SPAL_1_002706_XLOC_013516	COMPARATIVE	ANNOTATED	217251	1392	11.4942528735632
COM_SPAL_1_002708_XLOC_013523	COMPARATIVE	ANNOTATED	258831	1566	9.19540229885057
COM_SPAL_1_002712_XLOC_013549	COMPARATIVE	ANNOTATED	88269	1311	5.56826849733028
COM_SPAL_1_002734_XLOC_013622	COMPARATIVE	ANNOTATED	20957	630	50.6349206349206
COM_SPAL_1_002735_XLOC_013624	COMPARATIVE	ANNOTATED	185066	1599	3.12695434646654
COM_SPAL_1_002737_XLOC_013631	COMPARATIVE	ANNOTATED	37449	1209	0
COM_SPAL_1_002740_XLOC_013642	COMPARATIVE	ANNOTATED	44262	510	0
COM_SPAL_1_002748_XLOC_013673	COMPARATIVE	ANNOTATED	320032	2616	5.73394495412844
COM_SPAL_1_002755_XLOC_013696	COMPARATIVE	ANNOTATED	150405	3648	10.2521929824561
COM_SPAL_1_002760_XLOC_013721	COMPARATIVE	ANNOTATED	63992	738	0
COM_SPAL_1_002772_XLOC_013776	COMPARATIVE	ANNOTATED	82756	1377	0
COM_SPAL_1_002775_XLOC_013781	COMPARATIVE	ANNOTATED	70870	1074	0
COM_SPAL_1_002776_XLOC_013798	COMPARATIVE	ANNOTATED	71052	1371	0
COM_SPAL_1_002796_XLOC_013846	COMPARATIVE	ANNOTATED	59797	2766	0
COM_SPAL_1_002809_XLOC_013875	COMPARATIVE	ANNOTATED	19581	1578	41.8884664131812
COM_SPAL_1_002817_XLOC_013891	COMPARATIVE	ANNOTATED	193077	3303	0
COM_SPAL_1_002818_XLOC_013900	COMPARATIVE	ANNOTATED	120960	993	0
COM_SPAL_1_002826_XLOC_013925	COMPARATIVE	ANNOTATED	206449	6723	4.6110367395508
COM_SPAL_1_002834_XLOC_013964	COMPARATIVE	UNANNOTATED	44686	1776	0
COM_SPAL_1_002850_XLOC_014079	COMPARATIVE	ANNOTATED	55537	906	0
COM_SPAL_1_002861_XLOC_014122	COMPARATIVE	ANNOTATED	63862	1617	2.8447742733457
COM_SPAL_1_002872_XLOC_014159	COMPARATIVE	ANNOTATED	59123	1971	5.32724505327245
COM_SPAL_1_002878_XLOC_014178	COMPARATIVE	ANNOTATED	74585	846	24.2316784869976
COM_SPAL_1_002886_XLOC_014205	COMPARATIVE	UNANNOTATED	1302	1218	0
COM_SPAL_1_002897_XLOC_014231	COMPARATIVE	ANNOTATED	153759	3228	0
COM_SPAL_1_002913_XLOC_014270	COMPARATIVE	ANNOTATED	6933	1068	15.8239700374532
COM_SPAL_1_002917_XLOC_014294	COMPARATIVE	ANNOTATED	21886	2553	8.1472777124951
COM_SPAL_1_002921_XLOC_014320	COMPARATIVE	ANNOTATED	367661	2730	6.84981684981685
COM_SPAL_1_002947_XLOC_014433	COMPARATIVE	ANNOTATED	173483	1521	12.3602892833662
COM_SPAL_1_002954_XLOC_014465	COMPARATIVE	ANNOTATED	96293	1230	5.60975609756098
COM_SPAL_1_002973_XLOC_014512	COMPARATIVE	ANNOTATED	50562	531	0
COM_SPAL_1_002982_XLOC_014543	COMPARATIVE	ANNOTATED	206431	831	0
COM_SPAL_1_002983_XLOC_014548	COMPARATIVE	ANNOTATED	202029	6228	2.32819524727039
COM_SPAL_1_002997_XLOC_014600	COMPARATIVE	ANNOTATED	131040	1146	4.71204188481675
COM_SPAL_1_003002_XLOC_014629	COMPARATIVE	ANNOTATED	70544	1815	0
COM_SPAL_1_003021_XLOC_014706	COMPARATIVE	ANNOTATED	193751	2853	0
COM_SPAL_1_003031_XLOC_014754	COMPARATIVE	ANNOTATED	160520	540	0
COM_SPAL_1_003046_XLOC_014802	COMPARATIVE	ANNOTATED	30016	2916	1.47462277091907
COM_SPAL_1_003048_XLOC_014810	COMPARATIVE	ANNOTATED	32308	2433	0
COM_SPAL_1_003053_XLOC_014836	COMPARATIVE	ANNOTATED	59868	1155	7.01298701298701
COM_SPAL_1_003058_XLOC_014844	COMPARATIVE	ANNOTATED	23831	1131	0
COM_SPAL_1_003072_XLOC_014878	COMPARATIVE	ANNOTATED	164334	2844	3.0239099859353
COM_SPAL_1_003078_XLOC_014906	COMPARATIVE	ANNOTATED	11423	1530	2.02614379084967
COM_SPAL_1_003094_XLOC_014956	COMPARATIVE	ANNOTATED	3522	1020	0
COM_SPAL_1_003100_XLOC_014970	COMPARATIVE	ANNOTATED	267743	2589	3.51487060641174
COM_SPAL_1_003108_XLOC_014996	COMPARATIVE	TRANSPOSON	52536	2514	11.3365155131265
COM_SPAL_1_003111_XLOC_015007	COMPARATIVE	ANNOTATED	90709	1524	22.7690288713911
COM_SPAL_1_003119_XLOC_015040	COMPARATIVE	ANNOTATED	81255	867	15.3402537485582
COM_SPAL_1_003129_XLOC_015105	COMPARATIVE	ANNOTATED	36960	2370	3.75527426160338
COM_SPAL_1_003130_XLOC_015106	COMPARATIVE	ANNOTATED	141460	2439	2.460024600246
COM_SPAL_1_003146_XLOC_015145	COMPARATIVE	UNANNOTATED	6259	915	86.0109289617486
COM_SPAL_1_003163_XLOC_015214	COMPARATIVE	ANNOTATED	119511	1629	32.4125230202578
COM_SPAL_1_003166_XLOC_015242	COMPARATIVE	ANNOTATED	231651	1581	2.53004427577483
COM_SPAL_1_003175_XLOC_015260	COMPARATIVE	ANNOTATED	211582	1071	8.02987861811391
COM_SPAL_1_003178_XLOC_015270	COMPARATIVE	UNANNOTATED	1171	582	94.5017182130584
COM_SPAL_1_003184_XLOC_015283	COMPARATIVE	ANNOTATED	41170	1377	0
COM_SPAL_1_003189_XLOC_015307	COMPARATIVE	ANNOTATED	27908	720	0
COM_SPAL_1_003194_XLOC_015320	COMPARATIVE	ANNOTATED	22405	882	3.74149659863946
COM_SPAL_1_003196_XLOC_015323	COMPARATIVE	ANNOTATED	121269	645	0
COM_SPAL_1_003239_XLOC_015423	COMPARATIVE	ANNOTATED	200059	1374	0
COM_SPAL_1_003241_XLOC_015432	COMPARATIVE	ANNOTATED	21258	1377	28.7581699346405
COM_SPAL_1_003257_XLOC_015465	COMPARATIVE	ANNOTATED	76366	2079	1.44300144300144
COM_SPAL_1_003263_XLOC_015507	COMPARATIVE	ANNOTATED	221513	2964	0
COM_SPAL_1_003277_XLOC_015557	COMPARATIVE	ANNOTATED	127858	1047	0
COM_SPAL_1_003300_XLOC_015642	COMPARATIVE	ANNOTATED	340291	1755	4.44444444444444
COM_SPAL_1_003315_XLOC_015687	COMPARATIVE	ANNOTATED	18810	1782	8.86644219977553
COM_SPAL_1_003327_XLOC_015719	COMPARATIVE	ANNOTATED	52127	1284	6.77570093457944
COM_SPAL_1_003334_XLOC_015736	COMPARATIVE	ANNOTATED	190986	3504	3.05365296803653
COM_SPAL_1_003338_XLOC_015760	COMPARATIVE	ANNOTATED	45155	1257	7.08035003977725
COM_SPAL_1_003343_XLOC_015776	COMPARATIVE	ANNOTATED	126750	1005	0
COM_SPAL_1_003344_XLOC_015778	COMPARATIVE	ANNOTATED	306362	1641	0
COM_SPAL_1_003354_XLOC_015790	COMPARATIVE	ANNOTATED	58431	1989	0
COM_SPAL_1_003357_XLOC_015806	COMPARATIVE	ANNOTATED	120458	2085	25.947242206235
COM_SPAL_1_003379_XLOC_015883	COMPARATIVE	ANNOTATED	266701	3624	6.45695364238411
COM_SPAL_1_003386_XLOC_015913	COMPARATIVE	ANNOTATED	315231	1575	0
COM_SPAL_1_003396_XLOC_015951	COMPARATIVE	ANNOTATED	62485	2031	7.73018217626785
COM_SPAL_1_003398_XLOC_015969	COMPARATIVE	ANNOTATED	37525	780	8.58974358974359
COM_SPAL_1_003400_XLOC_015977	COMPARATIVE	ANNOTATED	258674	4038	0.941059930658742
COM_SPAL_1_003410_XLOC_015997	COMPARATIVE	ANNOTATED	21011	936	18.0555555555556
COM_SPAL_1_003420_XLOC_016040	COMPARATIVE	ANNOTATED	45346	1713	0
COM_SPAL_1_003429_XLOC_016062	COMPARATIVE	ANNOTATED	165568	951	0
COM_SPAL_1_003438_XLOC_016098	COMPARATIVE	ANNOTATED	191475	2364	0
COM_SPAL_1_003446_XLOC_016143	COMPARATIVE	ANNOTATED	190567	2292	0
COM_SPAL_1_003447_XLOC_016144	COMPARATIVE	ANNOTATED	88439	828	0
COM_SPAL_1_003450_XLOC_016152	COMPARATIVE	ANNOTATED	28102	2445	25.8077709611452
COM_SPAL_1_003462_XLOC_016215	COMPARATIVE	ANNOTATED	78271	798	30.7017543859649
COM_SPAL_1_003463_XLOC_016217	COMPARATIVE	ANNOTATED	185215	1584	0
COM_SPAL_1_003469_XLOC_016273	COMPARATIVE	ANNOTATED	35149	3963	11.884935654807
COM_SPAL_1_003481_XLOC_016306	COMPARATIVE	ANNOTATED	100614	1005	0
COM_SPAL_1_003501_XLOC_016356	COMPARATIVE	ANNOTATED	120219	1593	5.96359070935342
COM_SPAL_1_003514_XLOC_016407	COMPARATIVE	ANNOTATED	180053	3603	4.57951706910908
COM_SPAL_1_003521_XLOC_016420	COMPARATIVE	ANNOTATED	177583	1410	0
COM_SPAL_1_003557_XLOC_016545	COMPARATIVE	ANNOTATED	164747	2499	2.52100840336134
COM_SPAL_1_003558_XLOC_016548	COMPARATIVE	ANNOTATED	103164	1119	18.9454870420018
COM_SPAL_1_003570_XLOC_016585	COMPARATIVE	ANNOTATED	23969	1932	13.8198757763975
COM_SPAL_1_003574_XLOC_016601	COMPARATIVE	ANNOTATED	105510	2874	9.3249826026444
COM_SPAL_1_003581_XLOC_016627	COMPARATIVE	ANNOTATED	50561	1587	3.15059861373661
COM_SPAL_1_003587_XLOC_016646	COMPARATIVE	ANNOTATED	126023	1701	2.46913580246914
COM_SPAL_1_003604_XLOC_016712	COMPARATIVE	ANNOTATED	82205	774	15.1162790697674
COM_SPAL_1_003619_XLOC_016763	COMPARATIVE	ANNOTATED	495643	1380	0
COM_SPAL_1_003621_XLOC_016767	COMPARATIVE	ANNOTATED	174958	1773	12.6903553299492
COM_SPAL_1_003635_XLOC_016788	COMPARATIVE	ANNOTATED	105457	981	0
COM_SPAL_1_003664_XLOC_016854	COMPARATIVE	ANNOTATED	71308	1425	0
COM_SPAL_1_003683_XLOC_016927	COMPARATIVE	ANNOTATED	83838	1806	0
COM_SPAL_1_003689_XLOC_016955	COMPARATIVE	ANNOTATED	299473	1644	3.22384428223844
COM_SPAL_1_003712_XLOC_017054	COMPARATIVE	ANNOTATED	146262	4086	10.6950562897699
COM_SPAL_1_003740_XLOC_017150	COMPARATIVE	ANNOTATED	324827	1956	12.4744376278119
COM_SPAL_1_003750_XLOC_017178	COMPARATIVE	ANNOTATED	358839	2172	0
COM_SPAL_1_003760_XLOC_017212	COMPARATIVE	ANNOTATED	225813	615	0
COM_SPAL_1_003803_XLOC_017333	COMPARATIVE	ANNOTATED	208835	3246	0
COM_SPAL_1_003823_XLOC_017385	COMPARATIVE	ANNOTATED	238262	1401	19.7002141327623
COM_SPAL_1_003842_XLOC_017436	COMPARATIVE	ANNOTATED	129336	3777	0
COM_SPAL_1_003845_XLOC_017445	COMPARATIVE	ANNOTATED	51961	1647	0
COM_SPAL_1_003878_XLOC_017611	COMPARATIVE	ANNOTATED	476367	9474	2.69157694743509
COM_SPAL_1_003896_XLOC_017679	COMPARATIVE	ANNOTATED	120969	2715	55.4696132596685
COM_SPAL_1_003897_XLOC_017680	COMPARATIVE	ANNOTATED	1922	1092	0
COM_SPAL_1_003921_XLOC_017788	COMPARATIVE	ANNOTATED	50752	1113	26.5049415992812
COM_SPAL_1_003925_XLOC_017811	COMPARATIVE	ANNOTATED	108817	2886	1.87110187110187
COM_SPAL_1_003939_XLOC_017863	COMPARATIVE	ANNOTATED	102781	1383	4.19378163412871
COM_SPAL_1_003942_XLOC_017876	COMPARATIVE	ANNOTATED	35064	1518	0
COM_SPAL_1_003946_XLOC_017886	COMPARATIVE	ANNOTATED	12616	1902	0
COM_SPAL_1_003966_XLOC_017996	COMPARATIVE	ANNOTATED	2649	1887	0
COM_SPAL_1_003989_XLOC_018057	COMPARATIVE	ANNOTATED	332494	990	0
COM_SPAL_1_003991_XLOC_018068	COMPARATIVE	ANNOTATED	122230	2940	1.49659863945578
COM_SPAL_1_004009_XLOC_018155	COMPARATIVE	ANNOTATED	4002	3960	3.0050505050505
COM_SPAL_1_004014_XLOC_018174	COMPARATIVE	ANNOTATED	88591	1548	5.94315245478036
COM_SPAL_1_004015_XLOC_018180	COMPARATIVE	ANNOTATED	200707	1380	0
COM_SPAL_1_004020_XLOC_018208	COMPARATIVE	ANNOTATED	411609	2310	11.5151515151515
COM_SPAL_1_004026_XLOC_018224	COMPARATIVE	ANNOTATED	85377	5064	0.829383886255924
COM_SPAL_1_004081_XLOC_018403	COMPARATIVE	ANNOTATED	54725	768	0
COM_SPAL_1_004083_XLOC_018413	COMPARATIVE	ANNOTATED	27410	834	11.9904076738609
COM_SPAL_1_004101_XLOC_018468	COMPARATIVE	ANNOTATED	152273	1275	30.1176470588235
COM_SPAL_1_004108_XLOC_018502	COMPARATIVE	ANNOTATED	9928	3408	2.2887323943662
COM_SPAL_1_004113_XLOC_018529	COMPARATIVE	ANNOTATED	251350	2586	1.81747873163186
COM_SPAL_1_004116_XLOC_018543	COMPARATIVE	ANNOTATED	60532	654	0
COM_SPAL_1_004120_XLOC_018554	COMPARATIVE	ANNOTATED	24999	978	42.1267893660532
COM_SPAL_1_004123_XLOC_018561	COMPARATIVE	ANNOTATED	151843	3237	0
COM_SPAL_1_004127_XLOC_018577	COMPARATIVE	ANNOTATED	13391	1551	0
COM_SPAL_1_004147_XLOC_018649	COMPARATIVE	ANNOTATED	168509	855	14.9707602339181
COM_SPAL_1_004153_XLOC_018681	COMPARATIVE	ANNOTATED	445505	3156	1.58428390367554
COM_SPAL_1_004161_XLOC_018709	COMPARATIVE	ANNOTATED	51607	1185	11.3924050632911
COM_SPAL_1_004166_XLOC_018717	COMPARATIVE	ANNOTATED	149876	3252	5.99630996309963
COM_SPAL_1_004170_XLOC_018724	COMPARATIVE	ANNOTATED	97032	2316	1.89982728842832
COM_SPAL_1_004182_XLOC_018765	COMPARATIVE	ANNOTATED	199805	1587	0
COM_SPAL_1_004186_XLOC_018778	COMPARATIVE	ANNOTATED	113077	1458	0
COM_SPAL_1_004190_XLOC_018809	COMPARATIVE	ANNOTATED	59216	1038	15.5105973025048
COM_SPAL_1_004200_XLOC_018842	COMPARATIVE	ANNOTATED	7406	1002	0
COM_SPAL_1_004205_XLOC_018851	COMPARATIVE	ANNOTATED	281497	2769	3.93643914770675
COM_SPAL_1_004211_XLOC_018869	COMPARATIVE	ANNOTATED	502557	6357	3.68098159509202
COM_SPAL_1_004212_XLOC_018876	COMPARATIVE	ANNOTATED	74208	1614	0
COM_SPAL_1_004213_XLOC_018886	COMPARATIVE	ANNOTATED	220665	1683	10.6357694592989
COM_SPAL_1_004214_XLOC_018894	COMPARATIVE	ANNOTATED	182501	639	0
COM_SPAL_1_004218_XLOC_018913	COMPARATIVE	ANNOTATED	135236	3222	3.25884543761639
COM_SPAL_1_004225_XLOC_018933	COMPARATIVE	ANNOTATED	79662	1221	0
COM_SPAL_1_004226_XLOC_018934	COMPARATIVE	ANNOTATED	600256	1839	0
COM_SPAL_1_004241_XLOC_018971	COMPARATIVE	ANNOTATED	18751	918	0
COM_SPAL_1_004250_XLOC_018994	COMPARATIVE	ANNOTATED	175934	1542	0
COM_SPAL_1_004252_XLOC_018997	COMPARATIVE	ANNOTATED	119628	1191	13.5180520570949
COM_SPAL_1_004305_XLOC_019182	COMPARATIVE	ANNOTATED	69845	567	0
COM_SPAL_1_004306_XLOC_019185	COMPARATIVE	ANNOTATED	41371	1395	36.9175627240143
COM_SPAL_1_004310_XLOC_019217	COMPARATIVE	ANNOTATED	112416	1260	10.5555555555556
COM_SPAL_1_004322_XLOC_019249	COMPARATIVE	ANNOTATED	174912	807	5.20446096654275
COM_SPAL_1_004344_XLOC_019318	COMPARATIVE	ANNOTATED	58032	1296	20.9876543209877
COM_SPAL_1_004349_XLOC_019335	COMPARATIVE	ANNOTATED	114198	837	10.2747909199522
COM_SPAL_1_004357_XLOC_019355	COMPARATIVE	ANNOTATED	92011	2409	34.1635533416355
COM_SPAL_1_004370_XLOC_019402	COMPARATIVE	ANNOTATED	13771	552	6.88405797101449
COM_SPAL_1_004401_XLOC_019517	COMPARATIVE	ANNOTATED	334092	9219	1.48606139494522
COM_SPAL_1_004412_XLOC_019572	COMPARATIVE	ANNOTATED	65490	627	0
COM_SPAL_1_004423_XLOC_019592	COMPARATIVE	ANNOTATED	7296	525	20.952380952381
COM_SPAL_1_004425_XLOC_019606	COMPARATIVE	ANNOTATED	102136	1992	4.46787148594378
COM_SPAL_1_004427_XLOC_019607	COMPARATIVE	ANNOTATED	105556	3039	0
COM_SPAL_1_004436_XLOC_019634	COMPARATIVE	ANNOTATED	4832	1524	0
COM_SPAL_1_004455_XLOC_019693	COMPARATIVE	ANNOTATED	208336	2859	0
COM_SPAL_1_004470_XLOC_019759	COMPARATIVE	ANNOTATED	330135	2451	10.6079151366789
COM_SPAL_1_004473_XLOC_019772	COMPARATIVE	ANNOTATED	48884	1311	2.6697177726926
COM_SPAL_1_004479_XLOC_019798	COMPARATIVE	ANNOTATED	2161	1122	0
COM_SPAL_1_004481_XLOC_019799	COMPARATIVE	ANNOTATED	128139	942	26.8577494692144
COM_SPAL_1_004484_XLOC_019837	COMPARATIVE	ANNOTATED	357465	3318	12.8089210367691
COM_SPAL_1_004486_XLOC_019855	COMPARATIVE	ANNOTATED	61578	2043	9.15320606950563
COM_SPAL_1_004498_XLOC_019878	COMPARATIVE	ANNOTATED	228556	4695	6.11288604898829
COM_SPAL_1_004502_XLOC_019885	COMPARATIVE	ANNOTATED	30700	927	12.2977346278317
COM_SPAL_1_004507_XLOC_019907	COMPARATIVE	ANNOTATED	262896	2220	6.98198198198198
COM_SPAL_1_004511_XLOC_019938	COMPARATIVE	ANNOTATED	15787	2556	3.32550860719875
COM_SPAL_1_004537_XLOC_020011	COMPARATIVE	ANNOTATED	141819	1515	3.1023102310231
COM_SPAL_1_004541_XLOC_020013	COMPARATIVE	ANNOTATED	107434	783	0
COM_SPAL_1_004548_XLOC_020036	COMPARATIVE	ANNOTATED	273429	1161	15.6761412575366
COM_SPAL_1_004555_XLOC_020062	COMPARATIVE	ANNOTATED	89827	900	4.88888888888889
COM_SPAL_1_004560_XLOC_020081	COMPARATIVE	ANNOTATED	33615	1137	0
COM_SPAL_1_004566_XLOC_020123	COMPARATIVE	ANNOTATED	128036	1992	0
COM_SPAL_1_004567_XLOC_020124	COMPARATIVE	ANNOTATED	29279	2220	6.12612612612613
COM_SPAL_1_004575_XLOC_020150	COMPARATIVE	ANNOTATED	4320	849	9.18727915194346
COM_SPAL_1_004588_XLOC_020191	COMPARATIVE	ANNOTATED	147148	789	8.49176172370089
COM_SPAL_1_004596_XLOC_020203	COMPARATIVE	ANNOTATED	39287	1539	4.28849902534113
COM_SPAL_1_004604_XLOC_020233	COMPARATIVE	ANNOTATED	24458	858	0
COM_SPAL_1_004611_XLOC_020258	COMPARATIVE	ANNOTATED	307687	5088	0
COM_SPAL_1_004612_XLOC_020259	COMPARATIVE	ANNOTATED	7999	699	8.72675250357654
COM_SPAL_1_004613_XLOC_020266	COMPARATIVE	ANNOTATED	97112	3348	1.49342891278375
COM_SPAL_1_004614_XLOC_020269	COMPARATIVE	ANNOTATED	109160	7407	6.88537869582827
COM_SPAL_1_004623_XLOC_020293	COMPARATIVE	ANNOTATED	85359	5565	6.86433063791554
COM_SPAL_1_004636_XLOC_020370	COMPARATIVE	ANNOTATED	94587	1572	2.35368956743003
COM_SPAL_1_004644_XLOC_020397	COMPARATIVE	ANNOTATED	5689	5235	0.61127029608405
COM_SPAL_1_004655_XLOC_020435	COMPARATIVE	ANNOTATED	86814	3924	0.891946992864424
COM_SPAL_1_004663_XLOC_020465	COMPARATIVE	ANNOTATED	28652	2139	8.97615708274895
COM_SPAL_1_004679_XLOC_020538	COMPARATIVE	ANNOTATED	105077	1353	0
COM_SPAL_1_004684_XLOC_020552	COMPARATIVE	ANNOTATED	28970	738	0
COM_SPAL_1_004689_XLOC_020568	COMPARATIVE	ANNOTATED	72952	1221	41.3595413595414
COM_SPAL_1_004705_XLOC_020613	COMPARATIVE	ANNOTATED	94029	5001	1.73965206958608
COM_SPAL_1_004712_XLOC_020628	COMPARATIVE	ANNOTATED	317500	1446	0
COM_SPAL_1_004751_XLOC_020738	COMPARATIVE	ANNOTATED	284551	1122	0
COM_SPAL_1_004753_XLOC_020751	COMPARATIVE	ANNOTATED	113446	1419	0
COM_SPAL_1_004754_XLOC_020753	COMPARATIVE	ANNOTATED	299015	1284	13.4735202492212
COM_SPAL_1_004756_XLOC_020766	COMPARATIVE	ANNOTATED	67000	810	0
COM_SPAL_1_004757_XLOC_020767	COMPARATIVE	ANNOTATED	221296	6489	0
COM_SPAL_1_004779_XLOC_020824	COMPARATIVE	ANNOTATED	170668	2055	8.12652068126521
COM_SPAL_1_004788_XLOC_020863	COMPARATIVE	ANNOTATED	29981	1185	6.58227848101266
COM_SPAL_1_004797_XLOC_020891	COMPARATIVE	ANNOTATED	55014	1338	0
COM_SPAL_1_004798_XLOC_020897	COMPARATIVE	ANNOTATED	104767	2490	0
COM_SPAL_1_004802_XLOC_020908	COMPARATIVE	ANNOTATED	101067	1140	12.6315789473684
COM_SPAL_1_004803_XLOC_020912	COMPARATIVE	ANNOTATED	40030	624	8.81410256410256
COM_SPAL_1_004808_XLOC_020929	COMPARATIVE	ANNOTATED	129761	951	0
COM_SPAL_1_004817_XLOC_020960	COMPARATIVE	ANNOTATED	40543	795	5.0314465408805
COM_SPAL_1_004828_XLOC_020980	COMPARATIVE	ANNOTATED	113521	1974	0
COM_SPAL_1_004830_XLOC_020984	COMPARATIVE	ANNOTATED	96558	969	0
COM_SPAL_1_004836_XLOC_020998	COMPARATIVE	TRANSPOSON	10576	1404	97.0797720797721
COM_SPAL_1_004847_XLOC_021034	COMPARATIVE	ANNOTATED	60871	723	0
COM_SPAL_1_004853_XLOC_021051	COMPARATIVE	ANNOTATED	102194	1050	3.52380952380952
COM_SPAL_1_004854_XLOC_021058	COMPARATIVE	ANNOTATED	78086	2055	36.3503649635037
COM_SPAL_1_004857_XLOC_021063	COMPARATIVE	ANNOTATED	88780	1197	0
COM_SPAL_1_004858_XLOC_021065	COMPARATIVE	ANNOTATED	1931	1605	5.60747663551402
COM_SPAL_1_004864_XLOC_021079	COMPARATIVE	ANNOTATED	41653	1950	17.6410256410256
COM_SPAL_1_004875_XLOC_021104	COMPARATIVE	ANNOTATED	148328	1818	16.1716171617162
COM_SPAL_1_004881_XLOC_021125	COMPARATIVE	ANNOTATED	338428	3516	8.27645051194539
COM_SPAL_1_004895_XLOC_021167	COMPARATIVE	ANNOTATED	178907	1023	0
COM_SPAL_1_004906_XLOC_021201	COMPARATIVE	ANNOTATED	87651	1659	9.34297769740808
COM_SPAL_1_004907_XLOC_021204	COMPARATIVE	ANNOTATED	43237	1098	28.5974499089253
COM_SPAL_1_004923_XLOC_021250	COMPARATIVE	ANNOTATED	23137	1056	0
COM_SPAL_1_004931_XLOC_021267	COMPARATIVE	ANNOTATED	122940	4311	1.41498492229181
COM_SPAL_1_004935_XLOC_021275	COMPARATIVE	UNANNOTATED	23239	1011	91.7903066271019
COM_SPAL_1_004939_XLOC_021281	COMPARATIVE	ANNOTATED	40012	903	0
COM_SPAL_1_004956_XLOC_021365	COMPARATIVE	ANNOTATED	101212	2058	5.53935860058309
COM_SPAL_1_004969_XLOC_021399	COMPARATIVE	ANNOTATED	171097	1137	0
COM_SPAL_1_004971_XLOC_021406	COMPARATIVE	ANNOTATED	105535	2052	14.2300194931774
COM_SPAL_1_004979_XLOC_021438	COMPARATIVE	ANNOTATED	146841	1269	3.23089046493302
COM_SPAL_1_004988_XLOC_021461	COMPARATIVE	ANNOTATED	208045	2790	15.5555555555556
COM_SPAL_1_004995_XLOC_021468	COMPARATIVE	ANNOTATED	159994	1803	0
COM_SPAL_1_004998_XLOC_021492	COMPARATIVE	ANNOTATED	7387	798	22.3057644110276
COM_SPAL_1_005003_XLOC_021505	COMPARATIVE	ANNOTATED	66080	1824	0
COM_SPAL_1_005011_XLOC_021517	COMPARATIVE	ANNOTATED	76051	2502	15.0679456434852
COM_SPAL_1_005015_XLOC_021530	COMPARATIVE	ANNOTATED	22929	2565	25.4191033138402
COM_SPAL_1_005016_XLOC_021551	COMPARATIVE	ANNOTATED	695452	2244	1.55971479500891
COM_SPAL_1_005022_XLOC_021560	COMPARATIVE	UNANNOTATED	16947	1431	79.9440950384347
COM_SPAL_1_005028_XLOC_021589	COMPARATIVE	ANNOTATED	244508	2202	7.31153496821072
COM_SPAL_1_005039_XLOC_021626	COMPARATIVE	ANNOTATED	238656	2286	2.53718285214348
COM_SPAL_1_005043_XLOC_021645	COMPARATIVE	ANNOTATED	7841	1158	16.839378238342
COM_SPAL_1_005047_XLOC_021653	COMPARATIVE	ANNOTATED	92657	990	0
COM_SPAL_1_005085_XLOC_021773	COMPARATIVE	ANNOTATED	32449	555	43.0630630630631
COM_SPAL_1_005108_XLOC_021864	COMPARATIVE	ANNOTATED	382304	1884	0
COM_SPAL_1_005113_XLOC_021894	COMPARATIVE	ANNOTATED	285635	1173	5.96760443307758
COM_SPAL_1_005122_XLOC_021919	COMPARATIVE	ANNOTATED	4701	2001	2.54872563718141
COM_SPAL_1_005150_XLOC_021988	COMPARATIVE	ANNOTATED	182978	1311	3.50877192982456
COM_SPAL_1_005154_XLOC_022004	COMPARATIVE	ANNOTATED	171665	1641	17.3674588665448
COM_SPAL_1_005156_XLOC_022016	COMPARATIVE	ANNOTATED	50387	516	39.3410852713178
COM_SPAL_1_005157_XLOC_022019	COMPARATIVE	ANNOTATED	251183	2250	2.57777777777778
COM_SPAL_1_005158_XLOC_022018	COMPARATIVE	ANNOTATED	38087	1482	27.5978407557355
COM_SPAL_1_005166_XLOC_022033	COMPARATIVE	ANNOTATED	85623	999	7.90790790790791
COM_SPAL_1_005185_XLOC_022095	COMPARATIVE	ANNOTATED	28657	1014	0
COM_SPAL_1_005203_XLOC_022158	COMPARATIVE	ANNOTATED	131666	2556	18.075117370892
COM_SPAL_1_005221_XLOC_022234	COMPARATIVE	ANNOTATED	112011	1449	14.2167011732229
COM_SPAL_1_005226_XLOC_022244	COMPARATIVE	ANNOTATED	210737	2706	0
COM_SPAL_1_005238_XLOC_022302	COMPARATIVE	ANNOTATED	123948	990	16.5656565656566
COM_SPAL_1_005241_XLOC_022310	COMPARATIVE	ANNOTATED	159156	645	0
COM_SPAL_1_005242_XLOC_022311	COMPARATIVE	ANNOTATED	39673	1455	12.0274914089347
COM_SPAL_1_005250_XLOC_022329	COMPARATIVE	ANNOTATED	36642	1308	31.7278287461774
COM_SPAL_1_005255_XLOC_022336	COMPARATIVE	ANNOTATED	240089	2136	2.80898876404494
COM_SPAL_1_005266_XLOC_022367	COMPARATIVE	ANNOTATED	104917	1350	0
COM_SPAL_1_005278_XLOC_022391	COMPARATIVE	ANNOTATED	55169	1845	3.19783197831978
COM_SPAL_1_005281_XLOC_022402	COMPARATIVE	ANNOTATED	295909	3597	3.4473172087851
COM_SPAL_1_005285_XLOC_022417	COMPARATIVE	ANNOTATED	140720	1140	2.80701754385965
COM_SPAL_1_005291_XLOC_022435	COMPARATIVE	ANNOTATED	22963	3525	5.33333333333333
COM_SPAL_1_005322_XLOC_022529	COMPARATIVE	ANNOTATED	14966	924	6.38528138528139
COM_SPAL_1_005328_XLOC_022559	COMPARATIVE	ANNOTATED	113034	4152	0
COM_SPAL_1_005343_XLOC_022610	COMPARATIVE	ANNOTATED	39392	1743	0
COM_SPAL_1_005364_XLOC_022683	COMPARATIVE	ANNOTATED	126568	1041	3.45821325648415
COM_SPAL_1_005389_XLOC_022762	COMPARATIVE	ANNOTATED	210337	975	9.53846153846154
COM_SPAL_1_005401_XLOC_022808	COMPARATIVE	ANNOTATED	368400	2706	10.0147819660015
COM_SPAL_1_005417_XLOC_022874	COMPARATIVE	ANNOTATED	158940	5763	14.2287003296894
COM_SPAL_1_005423_XLOC_022893	COMPARATIVE	ANNOTATED	27724	1590	0
COM_SPAL_1_005426_XLOC_022904	COMPARATIVE	ANNOTATED	9962	2286	1.70603674540682
COM_SPAL_1_005447_XLOC_022959	COMPARATIVE	ANNOTATED	84208	2127	2.20968500235073
COM_SPAL_1_005448_XLOC_022961	COMPARATIVE	ANNOTATED	66281	1152	12.7604166666667
COM_SPAL_1_005462_XLOC_023001	COMPARATIVE	ANNOTATED	5595	588	0
COM_SPAL_1_005471_XLOC_023058	COMPARATIVE	ANNOTATED	251477	2793	22.4489795918367
COM_SPAL_1_005478_XLOC_023076	COMPARATIVE	ANNOTATED	41508	2790	3.40501792114695
COM_SPAL_1_005491_XLOC_023118	COMPARATIVE	ANNOTATED	158298	4701	1.99957455860455
COM_SPAL_1_005493_XLOC_023133	COMPARATIVE	ANNOTATED	91410	8256	1.33236434108527
COM_SPAL_1_005499_XLOC_023148	COMPARATIVE	ANNOTATED	274115	2640	3.37121212121212
COM_SPAL_1_005503_XLOC_023164	COMPARATIVE	ANNOTATED	10630	3240	12.2222222222222
COM_SPAL_1_005507_XLOC_023180	COMPARATIVE	ANNOTATED	11972	1272	23.1918238993711
COM_SPAL_1_005519_XLOC_023224	COMPARATIVE	ANNOTATED	364361	2370	1.51898734177215
COM_SPAL_1_005523_XLOC_023255	COMPARATIVE	UNANNOTATED	146923	522	98.2758620689655
COM_SPAL_1_005537_XLOC_023292	COMPARATIVE	ANNOTATED	30639	822	22.0194647201946
COM_SPAL_1_005544_XLOC_023310	COMPARATIVE	ANNOTATED	67329	1341	0
COM_SPAL_1_005559_XLOC_023356	COMPARATIVE	ANNOTATED	13710	1962	0
COM_SPAL_1_005565_XLOC_023366	COMPARATIVE	ANNOTATED	277058	5217	0
COM_SPAL_1_005570_XLOC_023374	COMPARATIVE	ANNOTATED	52007	1398	0
COM_SPAL_1_005574_XLOC_023389	COMPARATIVE	ANNOTATED	16116	3054	0
COM_SPAL_1_005591_XLOC_023435	COMPARATIVE	ANNOTATED	93093	1275	20
COM_SPAL_1_005624_XLOC_023539	COMPARATIVE	ANNOTATED	29848	684	11.5497076023392
COM_SPAL_1_005634_XLOC_023571	COMPARATIVE	ANNOTATED	120364	759	9.61791831357049
COM_SPAL_1_005644_XLOC_023598	COMPARATIVE	ANNOTATED	2126	1926	0
COM_SPAL_1_005646_XLOC_023613	COMPARATIVE	ANNOTATED	19388	564	0
COM_SPAL_1_005647_XLOC_023616	COMPARATIVE	ANNOTATED	153153	531	24.105461393597
COM_SPAL_1_005652_XLOC_023633	COMPARATIVE	ANNOTATED	10678	1230	32.7642276422764
COM_SPAL_1_005657_XLOC_023639	COMPARATIVE	ANNOTATED	82960	1635	1.8960244648318
COM_SPAL_1_005664_XLOC_023665	COMPARATIVE	ANNOTATED	210110	2352	1.02040816326531
COM_SPAL_1_005665_XLOC_023669	COMPARATIVE	ANNOTATED	213111	6324	2.07147375079064
COM_SPAL_1_005671_XLOC_023704	COMPARATIVE	ANNOTATED	42572	1275	16
COM_SPAL_1_005677_XLOC_023736	COMPARATIVE	ANNOTATED	149225	1578	11.9771863117871
COM_SPAL_1_005691_XLOC_023787	COMPARATIVE	ANNOTATED	32847	1671	0
COM_SPAL_1_005695_XLOC_023799	COMPARATIVE	ANNOTATED	65426	927	5.39374325782093
COM_SPAL_1_005707_XLOC_023848	COMPARATIVE	ANNOTATED	52610	1830	48.3060109289618
COM_SPAL_1_005740_XLOC_023919	COMPARATIVE	ANNOTATED	68193	2340	0
COM_SPAL_1_005746_XLOC_023950	COMPARATIVE	UNANNOTATED	83047	1497	97.5283901135605
COM_SPAL_1_005750_XLOC_023967	COMPARATIVE	ANNOTATED	41321	1032	6.68604651162791
COM_SPAL_1_005767_XLOC_024022	COMPARATIVE	ANNOTATED	222319	2286	3.41207349081365
COM_SPAL_1_005770_XLOC_024026	COMPARATIVE	ANNOTATED	154250	2874	4.00139178844816
COM_SPAL_1_005774_XLOC_024042	COMPARATIVE	ANNOTATED	83628	3348	11.7383512544803
COM_SPAL_1_005778_XLOC_024053	COMPARATIVE	ANNOTATED	217622	2817	3.08839190628328
COM_SPAL_1_005784_XLOC_024070	COMPARATIVE	ANNOTATED	122445	2703	0
COM_SPAL_1_005787_XLOC_024074	COMPARATIVE	ANNOTATED	394500	3723	2.87402632285791
COM_SPAL_1_005792_XLOC_024085	COMPARATIVE	ANNOTATED	112836	2760	0
COM_SPAL_1_005795_XLOC_024094	COMPARATIVE	ANNOTATED	152210	567	0
COM_SPAL_1_005798_XLOC_024108	COMPARATIVE	ANNOTATED	460095	3798	0
COM_SPAL_1_005800_XLOC_024112	COMPARATIVE	ANNOTATED	142309	984	0
COM_SPAL_1_005802_XLOC_024128	COMPARATIVE	ANNOTATED	41657	1728	3.35648148148148
COM_SPAL_1_005807_XLOC_024146	COMPARATIVE	ANNOTATED	43269	1224	0
COM_SPAL_1_005822_XLOC_024173	COMPARATIVE	ANNOTATED	89573	1767	4.92359932088285
COM_SPAL_1_005834_XLOC_024206	COMPARATIVE	ANNOTATED	1056	531	0
COM_SPAL_1_005839_XLOC_024224	COMPARATIVE	ANNOTATED	195762	789	9.25221799746515
COM_SPAL_1_005857_XLOC_024277	COMPARATIVE	ANNOTATED	39753	1146	3.40314136125654
COM_SPAL_1_005858_XLOC_024279	COMPARATIVE	ANNOTATED	18009	2574	7.34265734265734
COM_SPAL_1_005874_XLOC_024312	COMPARATIVE	ANNOTATED	108981	1782	0
COM_SPAL_1_005890_XLOC_024365	COMPARATIVE	ANNOTATED	256167	1068	0
COM_SPAL_1_005891_XLOC_024371	COMPARATIVE	ANNOTATED	253494	1647	0
COM_SPAL_1_005893_XLOC_024378	COMPARATIVE	ANNOTATED	28747	1491	6.57276995305164
COM_SPAL_1_005917_XLOC_024470	COMPARATIVE	ANNOTATED	23013	678	0
COM_SPAL_1_005925_XLOC_024495	COMPARATIVE	ANNOTATED	141236	4038	0
COM_SPAL_1_005932_XLOC_024519	COMPARATIVE	ANNOTATED	90471	2886	6.72210672210672
COM_SPAL_1_005949_XLOC_024573	COMPARATIVE	ANNOTATED	112599	855	0
COM_SPAL_1_005950_XLOC_024576	COMPARATIVE	ANNOTATED	395649	858	4.77855477855478
COM_SPAL_1_005965_XLOC_024614	COMPARATIVE	ANNOTATED	8445	1680	1.72619047619048
COM_SPAL_1_005977_XLOC_024639	COMPARATIVE	ANNOTATED	105453	1986	5.74018126888218
COM_SPAL_1_005979_XLOC_024642	COMPARATIVE	ANNOTATED	61866	1191	2.93870696893367
COM_SPAL_1_005994_XLOC_024685	COMPARATIVE	ANNOTATED	101325	846	0
COM_SPAL_1_005998_XLOC_024706	COMPARATIVE	ANNOTATED	273733	5958	10.0537092984223
COM_SPAL_1_006002_XLOC_024717	COMPARATIVE	ANNOTATED	53454	1284	19.9376947040498
COM_SPAL_1_006018_XLOC_024759	COMPARATIVE	ANNOTATED	207996	1407	2.55863539445629
COM_SPAL_1_006069_XLOC_024935	COMPARATIVE	ANNOTATED	55216	1428	0
COM_SPAL_1_006074_XLOC_024958	COMPARATIVE	ANNOTATED	69630	873	0
COM_SPAL_1_006114_XLOC_025094	COMPARATIVE	ANNOTATED	67873	1497	4.60921843687375
COM_SPAL_1_006132_XLOC_025145	COMPARATIVE	ANNOTATED	98930	1998	13.7137137137137
COM_SPAL_1_006134_XLOC_025152	COMPARATIVE	ANNOTATED	137260	537	6.14525139664804
COM_SPAL_1_006143_XLOC_025173	COMPARATIVE	ANNOTATED	38964	1521	21.1702827087442
COM_SPAL_1_006145_XLOC_025183	COMPARATIVE	ANNOTATED	237555	756	41.1375661375661
COM_SPAL_1_006151_XLOC_025206	COMPARATIVE	ANNOTATED	218937	1200	0
COM_SPAL_1_006162_XLOC_025236	COMPARATIVE	ANNOTATED	150129	867	9.1118800461361
COM_SPAL_1_006168_XLOC_025248	COMPARATIVE	ANNOTATED	10882	1479	8.51926977687627
COM_SPAL_1_006172_XLOC_025259	COMPARATIVE	ANNOTATED	38183	1530	0
COM_SPAL_1_006183_XLOC_025289	COMPARATIVE	ANNOTATED	50495	1779	0
COM_SPAL_1_006195_XLOC_025326	COMPARATIVE	ANNOTATED	276446	2565	10.4093567251462
COM_SPAL_1_006198_XLOC_025338	COMPARATIVE	ANNOTATED	114998	1446	0
COM_SPAL_1_006202_XLOC_025355	COMPARATIVE	ANNOTATED	25277	1221	0
COM_SPAL_1_006211_XLOC_025375	COMPARATIVE	ANNOTATED	21265	795	10.6918238993711
COM_SPAL_1_006217_XLOC_025409	COMPARATIVE	ANNOTATED	210266	1662	10.7701564380265
COM_SPAL_1_006234_XLOC_025454	COMPARATIVE	ANNOTATED	36307	3933	17.8743961352657
COM_SPAL_1_006236_XLOC_025470	COMPARATIVE	ANNOTATED	66931	1605	8.53582554517134
COM_SPAL_1_006278_XLOC_025601	COMPARATIVE	ANNOTATED	84774	3525	9.90070921985816
COM_SPAL_1_006280_XLOC_025604	COMPARATIVE	ANNOTATED	35400	1554	0
COM_SPAL_1_006302_XLOC_025681	COMPARATIVE	ANNOTATED	43923	1638	0
COM_SPAL_1_006310_XLOC_025711	COMPARATIVE	ANNOTATED	114490	1674	3.04659498207885
COM_SPAL_1_006312_XLOC_025719	COMPARATIVE	ANNOTATED	44036	966	22.8778467908903
COM_SPAL_1_006323_XLOC_025750	COMPARATIVE	ANNOTATED	233414	813	12.0541205412054
COM_SPAL_1_006336_XLOC_025798	COMPARATIVE	ANNOTATED	194619	1479	0
COM_SPAL_1_006354_XLOC_025859	COMPARATIVE	ANNOTATED	89745	1818	10.2310231023102
COM_SPAL_1_006364_XLOC_025876	COMPARATIVE	ANNOTATED	63684	1422	13.2911392405063
COM_SPAL_1_006369_XLOC_025879	COMPARATIVE	ANNOTATED	41416	1131	0
COM_SPAL_1_006389_XLOC_025927	COMPARATIVE	ANNOTATED	73016	1347	0
COM_SPAL_1_006409_XLOC_026004	COMPARATIVE	ANNOTATED	99526	1806	18.7153931339978
COM_SPAL_1_006422_XLOC_026055	COMPARATIVE	ANNOTATED	41830	927	0
COM_SPAL_1_006427_XLOC_026069	COMPARATIVE	ANNOTATED	73280	1035	5.02415458937198
COM_SPAL_1_006431_XLOC_026081	COMPARATIVE	ANNOTATED	78042	1194	38.6934673366834
COM_SPAL_1_006433_XLOC_026095	COMPARATIVE	ANNOTATED	102613	2040	0
COM_SPAL_1_006437_XLOC_026115	COMPARATIVE	ANNOTATED	160912	4701	0.765794511805999
COM_SPAL_1_006441_XLOC_026129	COMPARATIVE	ANNOTATED	24448	873	11.2256586483391
COM_SPAL_1_006465_XLOC_026199	COMPARATIVE	ANNOTATED	144700	1425	16.5614035087719
COM_SPAL_1_006481_XLOC_026225	COMPARATIVE	ANNOTATED	17772	612	0
COM_SPAL_1_006489_XLOC_026247	COMPARATIVE	ANNOTATED	68564	1836	2.23311546840959
COM_SPAL_1_006499_XLOC_026272	COMPARATIVE	ANNOTATED	55643	2223	0
COM_SPAL_1_006507_XLOC_026309	COMPARATIVE	ANNOTATED	16944	2184	2.1978021978022
COM_SPAL_1_006519_XLOC_026365	COMPARATIVE	ANNOTATED	109686	2469	0
COM_SPAL_1_006523_XLOC_026391	COMPARATIVE	ANNOTATED	219897	1947	14.3810991268618
COM_SPAL_1_006549_XLOC_026459	COMPARATIVE	ANNOTATED	103118	1461	4.44900752908966
COM_SPAL_1_006551_XLOC_026463	COMPARATIVE	ANNOTATED	103024	3045	5.7799671592775
COM_SPAL_1_006554_XLOC_026473	COMPARATIVE	ANNOTATED	24367	978	0
COM_SPAL_1_006562_XLOC_026494	COMPARATIVE	ANNOTATED	454766	2229	10.9017496635262
COM_SPAL_1_006567_XLOC_026545	COMPARATIVE	ANNOTATED	172746	771	11.0246433203632
COM_SPAL_1_006568_XLOC_026553	COMPARATIVE	ANNOTATED	24502	1329	2.78404815650865
COM_SPAL_1_006588_XLOC_026611	COMPARATIVE	ANNOTATED	147757	1104	18.1159420289855
COM_SPAL_1_006592_XLOC_026626	COMPARATIVE	ANNOTATED	127574	1365	18.0952380952381
COM_SPAL_1_006614_XLOC_026701	COMPARATIVE	ANNOTATED	31322	1572	11.5139949109415
COM_SPAL_1_006633_XLOC_026766	COMPARATIVE	ANNOTATED	228344	1485	0
COM_SPAL_1_006635_XLOC_026767	COMPARATIVE	ANNOTATED	128443	1272	0
COM_SPAL_1_006641_XLOC_026786	COMPARATIVE	ANNOTATED	122281	1815	5.06887052341598
COM_SPAL_1_006664_XLOC_026882	COMPARATIVE	ANNOTATED	563598	14232	0.379426644182125
COM_SPAL_1_006674_XLOC_026923	COMPARATIVE	ANNOTATED	29865	1833	2.29132569558101
COM_SPAL_1_006690_XLOC_026971	COMPARATIVE	UNANNOTATED	6375	1734	13.840830449827
COM_SPAL_1_006692_XLOC_026978	COMPARATIVE	ANNOTATED	93298	3318	2.9535864978903
COM_SPAL_1_006700_XLOC_027021	COMPARATIVE	ANNOTATED	194907	885	11.638418079096
COM_SPAL_1_006716_XLOC_027065	COMPARATIVE	ANNOTATED	15497	3195	1.69014084507042
COM_SPAL_1_006717_XLOC_027072	COMPARATIVE	ANNOTATED	133211	987	8.71327254305978
COM_SPAL_1_006730_XLOC_027107	COMPARATIVE	ANNOTATED	147027	1635	0
COM_SPAL_1_006731_XLOC_027110	COMPARATIVE	ANNOTATED	84028	2016	0
COM_SPAL_1_006738_XLOC_027121	COMPARATIVE	ANNOTATED	340480	2097	5.77014783023367
COM_SPAL_1_006745_XLOC_027132	COMPARATIVE	ANNOTATED	124439	1437	27.2094641614475
COM_SPAL_1_006762_XLOC_027190	COMPARATIVE	ANNOTATED	85950	1113	15.9029649595687
COM_SPAL_1_006763_XLOC_027192	COMPARATIVE	ANNOTATED	82674	1581	25.7432005060089
COM_SPAL_1_006775_XLOC_027229	COMPARATIVE	ANNOTATED	211433	1425	0
COM_SPAL_1_006784_XLOC_027271	COMPARATIVE	ANNOTATED	22606	1227	0
COM_SPAL_1_006816_XLOC_027382	COMPARATIVE	ANNOTATED	33402	1296	5.4783950617284
COM_SPAL_1_006827_XLOC_027398	COMPARATIVE	ANNOTATED	126316	2985	5.25963149078727
COM_SPAL_1_006834_XLOC_027429	COMPARATIVE	ANNOTATED	152341	1974	6.43363728470111
COM_SPAL_1_006838_XLOC_027439	COMPARATIVE	ANNOTATED	29045	1299	1.92455735180908
COM_SPAL_1_006843_XLOC_027444	COMPARATIVE	ANNOTATED	2601	2079	0
COM_SPAL_1_006859_XLOC_027480	COMPARATIVE	ANNOTATED	264136	2766	6.10990600144613
COM_SPAL_1_006865_XLOC_027496	COMPARATIVE	ANNOTATED	329256	1677	33.4525939177102
COM_SPAL_1_006877_XLOC_027543	COMPARATIVE	ANNOTATED	42015	1374	2.98398835516739
COM_SPAL_1_006898_XLOC_027615	COMPARATIVE	ANNOTATED	31232	1182	0
COM_SPAL_1_006935_XLOC_027746	COMPARATIVE	ANNOTATED	89360	1254	0
COM_SPAL_1_006955_XLOC_027806	COMPARATIVE	ANNOTATED	102896	1098	3.4608378870674
COM_SPAL_1_006956_XLOC_027813	COMPARATIVE	ANNOTATED	147459	999	0
COM_SPAL_1_006965_XLOC_027825	COMPARATIVE	ANNOTATED	291028	2253	12.4722592099423
COM_SPAL_1_006971_XLOC_027846	COMPARATIVE	ANNOTATED	30482	2883	6.52098508498092
COM_SPAL_1_006977_XLOC_027880	COMPARATIVE	ANNOTATED	240113	1266	0
COM_SPAL_1_006978_XLOC_027889	COMPARATIVE	ANNOTATED	125249	1647	3.64298724954463
COM_SPAL_1_006984_XLOC_027921	COMPARATIVE	ANNOTATED	243853	1731	24.0901213171577
COM_SPAL_1_006988_XLOC_027940	COMPARATIVE	ANNOTATED	47437	867	39.677047289504
COM_SPAL_1_006993_XLOC_027949	COMPARATIVE	ANNOTATED	83279	834	0
COM_SPAL_1_006999_XLOC_027959	COMPARATIVE	ANNOTATED	245003	1752	0.970319634703196
COM_SPAL_1_007025_XLOC_028041	COMPARATIVE	ANNOTATED	78309	1008	0
COM_SPAL_1_007061_XLOC_028192	COMPARATIVE	ANNOTATED	162778	2922	2.63518138261465
COM_SPAL_1_007065_XLOC_028211	COMPARATIVE	ANNOTATED	7863	1296	11.8827160493827
COM_SPAL_1_007076_XLOC_028246	COMPARATIVE	ANNOTATED	112454	3204	10.6117353308365
COM_SPAL_1_007082_XLOC_028259	COMPARATIVE	ANNOTATED	62171	2052	6.53021442495127
COM_SPAL_1_007108_XLOC_028328	COMPARATIVE	ANNOTATED	148659	975	0
COM_SPAL_1_007122_XLOC_028372	COMPARATIVE	ANNOTATED	31582	1692	0
COM_SPAL_1_007127_XLOC_028398	COMPARATIVE	ANNOTATED	1450	1410	0
COM_SPAL_1_007164_XLOC_028536	COMPARATIVE	ANNOTATED	79099	1527	22.9862475442043
COM_SPAL_1_007187_XLOC_028586	COMPARATIVE	ANNOTATED	27997	3393	4.06719717064545
COM_SPAL_1_007199_XLOC_028619	COMPARATIVE	ANNOTATED	147208	2118	3.63550519357885
COM_SPAL_1_007204_XLOC_028641	COMPARATIVE	ANNOTATED	226854	867	0
COM_SPAL_1_007209_XLOC_028656	COMPARATIVE	ANNOTATED	89583	1530	0
COM_SPAL_1_007215_XLOC_028668	COMPARATIVE	ANNOTATED	44173	1161	7.32127476313523
COM_SPAL_1_007216_XLOC_028673	COMPARATIVE	ANNOTATED	126569	4191	0
COM_SPAL_1_007231_XLOC_028714	COMPARATIVE	ANNOTATED	41984	669	5.53064275037369
COM_SPAL_1_007236_XLOC_028728	COMPARATIVE	ANNOTATED	78491	2094	31.9961795606495
COM_SPAL_1_007260_XLOC_028810	COMPARATIVE	ANNOTATED	245145	4092	0
COM_SPAL_1_007269_XLOC_028841	COMPARATIVE	ANNOTATED	82478	2043	35.8786098874205
COM_SPAL_1_007282_XLOC_028872	COMPARATIVE	ANNOTATED	125918	1053	26.4957264957265
COM_SPAL_1_007289_XLOC_028887	COMPARATIVE	ANNOTATED	214863	5058	3.00514037168841
COM_SPAL_1_007312_XLOC_028952	COMPARATIVE	ANNOTATED	171670	2040	6.42156862745098
COM_SPAL_1_007330_XLOC_028997	COMPARATIVE	ANNOTATED	20428	1710	0
COM_SPAL_1_007333_XLOC_029003	COMPARATIVE	ANNOTATED	90077	2397	2.21109720483938
COM_SPAL_1_007345_XLOC_029042	COMPARATIVE	ANNOTATED	65493	1203	8.22942643391521
COM_SPAL_1_007354_XLOC_029098	COMPARATIVE	ANNOTATED	9730	1083	0
COM_SPAL_1_007357_XLOC_029104	COMPARATIVE	ANNOTATED	201217	6249	10.7057129140663
COM_SPAL_1_007358_XLOC_029106	COMPARATIVE	ANNOTATED	150827	1359	0
COM_SPAL_1_007359_XLOC_029107	COMPARATIVE	ANNOTATED	70746	2841	20.978528687082
COM_SPAL_1_007374_XLOC_029172	COMPARATIVE	ANNOTATED	140012	2859	8.42952081147254
COM_SPAL_1_007377_XLOC_029175	COMPARATIVE	ANNOTATED	99504	1275	0
COM_SPAL_1_007379_XLOC_029185	COMPARATIVE	UNANNOTATED	2614	495	96.1616161616162
COM_SPAL_1_007381_XLOC_029187	COMPARATIVE	ANNOTATED	50381	951	9.46372239747634
COM_SPAL_1_007411_XLOC_029265	COMPARATIVE	ANNOTATED	69272	1455	4.74226804123711
COM_SPAL_1_007412_XLOC_029272	COMPARATIVE	ANNOTATED	86949	1551	19.9226305609284
COM_SPAL_1_007421_XLOC_029295	COMPARATIVE	ANNOTATED	152363	765	7.45098039215686
COM_SPAL_1_007422_XLOC_029297	COMPARATIVE	ANNOTATED	173669	1950	3.43589743589744
COM_SPAL_1_007423_XLOC_029302	COMPARATIVE	ANNOTATED	137687	924	5.62770562770563
COM_SPAL_1_007425_XLOC_029309	COMPARATIVE	ANNOTATED	76851	768	14.3229166666667
COM_SPAL_1_007431_XLOC_029323	COMPARATIVE	ANNOTATED	243679	1479	0
COM_SPAL_1_007432_XLOC_029324	COMPARATIVE	ANNOTATED	6249	2622	15.2936689549962
COM_SPAL_1_007446_XLOC_029349	COMPARATIVE	ANNOTATED	285170	2946	4.03937542430414
COM_SPAL_1_007453_XLOC_029365	COMPARATIVE	ANNOTATED	145647	804	10.5721393034826
COM_SPAL_1_007472_XLOC_029410	COMPARATIVE	ANNOTATED	79458	2307	0
COM_SPAL_1_007484_XLOC_029439	COMPARATIVE	ANNOTATED	144169	4755	0.862250262881178
COM_SPAL_1_007488_XLOC_029450	COMPARATIVE	ANNOTATED	139971	3714	7.88906838987614
COM_SPAL_1_007494_XLOC_029493	COMPARATIVE	ANNOTATED	177996	2916	3.15500685871056
COM_SPAL_1_007498_XLOC_029505	COMPARATIVE	ANNOTATED	130020	1335	10.7865168539326
COM_SPAL_1_007502_XLOC_029515	COMPARATIVE	ANNOTATED	83144	924	0
COM_SPAL_1_007509_XLOC_029525	COMPARATIVE	ANNOTATED	39390	834	3.9568345323741
COM_SPAL_1_007513_XLOC_029538	COMPARATIVE	ANNOTATED	42152	2118	10.2455146364495
COM_SPAL_1_007514_XLOC_029540	COMPARATIVE	ANNOTATED	180971	1944	3.34362139917695
COM_SPAL_1_007529_XLOC_029602	COMPARATIVE	ANNOTATED	210284	1149	0
COM_SPAL_1_007531_XLOC_029603	COMPARATIVE	UNANNOTATED	131986	2643	13.16685584563
COM_SPAL_1_007540_XLOC_029630	COMPARATIVE	ANNOTATED	199370	2985	0
COM_SPAL_1_007559_XLOC_029670	COMPARATIVE	ANNOTATED	80574	1851	26.7963263101026
COM_SPAL_1_007563_XLOC_029685	COMPARATIVE	ANNOTATED	87297	1089	5.05050505050505
COM_SPAL_1_007565_XLOC_029691	COMPARATIVE	ANNOTATED	292081	3378	8.31853167554766
COM_SPAL_1_007618_XLOC_029912	COMPARATIVE	ANNOTATED	221479	3030	10.4620462046205
COM_SPAL_1_007628_XLOC_029945	COMPARATIVE	ANNOTATED	34124	1491	1.67672702883971
COM_SPAL_1_007635_XLOC_029970	COMPARATIVE	ANNOTATED	717171	3006	0.731869594145043
COM_SPAL_1_007637_XLOC_029991	COMPARATIVE	ANNOTATED	279405	1002	2.39520958083832
COM_SPAL_1_007645_XLOC_030018	COMPARATIVE	ANNOTATED	44969	1902	44.6898002103049
COM_SPAL_1_007667_XLOC_030109	COMPARATIVE	ANNOTATED	71050	906	9.05077262693157
COM_SPAL_1_007679_XLOC_030160	COMPARATIVE	ANNOTATED	155948	1467	0
COM_SPAL_1_007682_XLOC_030165	COMPARATIVE	ANNOTATED	132587	960	23.5416666666667
COM_SPAL_1_007689_XLOC_030185	COMPARATIVE	ANNOTATED	147561	1539	0
COM_SPAL_1_007705_XLOC_030244	COMPARATIVE	ANNOTATED	281252	3567	0
COM_SPAL_1_007730_XLOC_030319	COMPARATIVE	ANNOTATED	270844	1410	11.4184397163121
COM_SPAL_1_007732_XLOC_030334	COMPARATIVE	ANNOTATED	101850	1119	3.2171581769437
COM_SPAL_1_007736_XLOC_030350	COMPARATIVE	ANNOTATED	167131	960	4.16666666666667
COM_SPAL_1_007743_XLOC_030367	COMPARATIVE	ANNOTATED	103206	1488	8.33333333333333
COM_SPAL_1_007755_XLOC_030402	COMPARATIVE	ANNOTATED	12449	2802	5.49607423269094
COM_SPAL_1_007773_XLOC_030455	COMPARATIVE	ANNOTATED	15264	1338	40.3587443946188
COM_SPAL_1_007783_XLOC_030482	COMPARATIVE	ANNOTATED	133879	1689	0
COM_SPAL_1_007793_XLOC_030504	COMPARATIVE	ANNOTATED	20407	915	0
COM_SPAL_1_007800_XLOC_030534	COMPARATIVE	ANNOTATED	50537	942	40.8704883227176
COM_SPAL_1_007809_XLOC_030584	COMPARATIVE	ANNOTATED	90652	870	7.81609195402299
COM_SPAL_1_007811_XLOC_030591	COMPARATIVE	ANNOTATED	76145	921	4.77741585233442
COM_SPAL_1_007815_XLOC_030601	COMPARATIVE	ANNOTATED	52395	825	0
COM_SPAL_1_007823_XLOC_030624	COMPARATIVE	ANNOTATED	99390	3498	3.43053173241852
COM_SPAL_1_007827_XLOC_030637	COMPARATIVE	ANNOTATED	77330	675	0
COM_SPAL_1_007852_XLOC_030701	COMPARATIVE	ANNOTATED	42787	1176	0
COM_SPAL_1_007868_XLOC_030767	COMPARATIVE	ANNOTATED	58965	9018	1.20869372366378
COM_SPAL_1_007886_XLOC_030815	COMPARATIVE	ANNOTATED	130960	906	4.41501103752759
COM_SPAL_1_007897_XLOC_030837	COMPARATIVE	ANNOTATED	28223	1737	9.09614277489925
COM_SPAL_1_007912_XLOC_030899	COMPARATIVE	UNANNOTATED	42635	1290	95.7364341085271
COM_SPAL_1_007920_XLOC_030930	COMPARATIVE	ANNOTATED	75240	1053	9.49667616334283
COM_SPAL_1_007952_XLOC_031037	COMPARATIVE	ANNOTATED	204597	2085	1.43884892086331
COM_SPAL_1_007961_XLOC_031067	COMPARATIVE	ANNOTATED	87752	1239	21.953188054883
COM_SPAL_1_007963_XLOC_031072	COMPARATIVE	ANNOTATED	185349	1098	11.2932604735883
COM_SPAL_1_007967_XLOC_031079	COMPARATIVE	ANNOTATED	94597	2013	0
COM_SPAL_1_007976_XLOC_031115	COMPARATIVE	ANNOTATED	82637	1806	0
COM_SPAL_1_007993_XLOC_031161	COMPARATIVE	ANNOTATED	115625	690	0
COM_SPAL_1_007997_XLOC_031174	COMPARATIVE	ANNOTATED	142638	5796	6.67701863354037
COM_SPAL_1_008016_XLOC_031240	COMPARATIVE	ANNOTATED	47019	1932	6.83229813664596
COM_SPAL_1_008032_XLOC_031292	COMPARATIVE	ANNOTATED	218310	2487	1.68878166465621
COM_SPAL_1_008034_XLOC_031297	COMPARATIVE	ANNOTATED	68527	1059	0
COM_SPAL_1_008065_XLOC_031384	COMPARATIVE	ANNOTATED	11703	2064	0
COM_SPAL_1_008066_XLOC_031385	COMPARATIVE	ANNOTATED	104377	5958	0
COM_SPAL_1_008078_XLOC_031420	COMPARATIVE	ANNOTATED	331532	1734	4.49826989619377
COM_SPAL_1_008083_XLOC_031438	COMPARATIVE	ANNOTATED	42937	1548	0
COM_SPAL_1_008092_XLOC_031468	COMPARATIVE	ANNOTATED	32954	1224	0
COM_SPAL_1_008099_XLOC_031494	COMPARATIVE	ANNOTATED	69920	606	0
COM_SPAL_1_008101_XLOC_031500	COMPARATIVE	ANNOTATED	21473	777	4.24710424710425
COM_SPAL_1_008106_XLOC_031510	COMPARATIVE	ANNOTATED	11869	1341	11.4093959731544
COM_SPAL_1_008107_XLOC_031511	COMPARATIVE	ANNOTATED	295910	2280	4.56140350877193
COM_SPAL_1_008119_XLOC_031565	COMPARATIVE	ANNOTATED	30513	2475	6.54545454545455
COM_SPAL_1_008123_XLOC_031576	COMPARATIVE	ANNOTATED	10487	621	11.2721417069243
COM_SPAL_1_008137_XLOC_031622	COMPARATIVE	ANNOTATED	134554	1014	10.9467455621302
COM_SPAL_1_008142_XLOC_031636	COMPARATIVE	ANNOTATED	344524	918	1.96078431372549
COM_SPAL_1_008143_XLOC_031639	COMPARATIVE	ANNOTATED	153228	3780	13.042328042328
COM_SPAL_1_008144_XLOC_031644	COMPARATIVE	ANNOTATED	203256	2112	28.8352272727273
COM_SPAL_1_008156_XLOC_031676	COMPARATIVE	ANNOTATED	117276	1218	0
COM_SPAL_1_008165_XLOC_031725	COMPARATIVE	ANNOTATED	270523	2661	4.50958286358512
COM_SPAL_1_008173_XLOC_031743	COMPARATIVE	ANNOTATED	7383	732	0
COM_SPAL_1_008204_XLOC_031831	COMPARATIVE	TRANSPOSON	80473	753	100
COM_SPAL_1_008208_XLOC_031838	COMPARATIVE	ANNOTATED	25147	1920	0
COM_SPAL_1_008209_XLOC_031842	COMPARATIVE	ANNOTATED	158077	2511	20.8283552369574
COM_SPAL_1_008225_XLOC_031880	COMPARATIVE	ANNOTATED	120031	3657	5.46896363139185
COM_SPAL_1_008231_XLOC_031911	COMPARATIVE	ANNOTATED	58484	1089	0
COM_SPAL_1_008235_XLOC_031924	COMPARATIVE	ANNOTATED	23416	2244	0.757575757575758
COM_SPAL_1_008248_XLOC_031973	COMPARATIVE	ANNOTATED	18132	1800	0
COM_SPAL_1_008263_XLOC_032005	COMPARATIVE	ANNOTATED	58143	972	0
COM_SPAL_1_008266_XLOC_032010	COMPARATIVE	ANNOTATED	47320	3888	5.70987654320988
COM_SPAL_1_008268_XLOC_032023	COMPARATIVE	ANNOTATED	246194	2850	17.2982456140351
COM_SPAL_1_008277_XLOC_032047	COMPARATIVE	ANNOTATED	18961	2865	0
COM_SPAL_1_008279_XLOC_032051	COMPARATIVE	ANNOTATED	77363	2166	0
COM_SPAL_1_008330_XLOC_032205	COMPARATIVE	ANNOTATED	93918	1266	0
COM_SPAL_1_008334_XLOC_032226	COMPARATIVE	UNANNOTATED	120658	2592	19.945987654321
COM_SPAL_1_008337_XLOC_032243	COMPARATIVE	ANNOTATED	169443	1641	0
COM_SPAL_1_008339_XLOC_032245	COMPARATIVE	ANNOTATED	72194	1857	21.3247172859451
COM_SPAL_1_008352_XLOC_032269	COMPARATIVE	ANNOTATED	197470	1719	2.32693426410704
COM_SPAL_1_008368_XLOC_032315	COMPARATIVE	ANNOTATED	151946	2178	1.69880624426079
COM_SPAL_1_008378_XLOC_032343	COMPARATIVE	ANNOTATED	151638	1191	7.47271200671704
COM_SPAL_1_008382_XLOC_032359	COMPARATIVE	ANNOTATED	86046	4482	4.73003123605533
COM_SPAL_1_008383_XLOC_032363	COMPARATIVE	ANNOTATED	43679	1056	0
COM_SPAL_1_008386_XLOC_032371	COMPARATIVE	ANNOTATED	49224	3384	0
COM_SPAL_1_008405_XLOC_032413	COMPARATIVE	ANNOTATED	42991	1479	2.6369168356998
COM_SPAL_1_008407_XLOC_032417	COMPARATIVE	ANNOTATED	89211	1455	15.4639175257732
COM_SPAL_1_008412_XLOC_032432	COMPARATIVE	UNANNOTATED	19761	1125	82.0444444444444
COM_SPAL_1_008440_XLOC_032498	COMPARATIVE	ANNOTATED	88512	1194	2.01005025125628
COM_SPAL_1_008449_XLOC_032524	COMPARATIVE	ANNOTATED	118185	3480	0
COM_SPAL_1_008451_XLOC_032543	COMPARATIVE	ANNOTATED	165008	1518	19.8945981554677
COM_SPAL_1_008455_XLOC_032546	COMPARATIVE	ANNOTATED	26504	804	0
COM_SPAL_1_008475_XLOC_032596	COMPARATIVE	ANNOTATED	3432	567	0
COM_SPAL_1_008488_XLOC_032641	COMPARATIVE	ANNOTATED	150436	2145	9.13752913752914
COM_SPAL_1_008489_XLOC_032644	COMPARATIVE	ANNOTATED	253231	1440	0
COM_SPAL_1_008490_XLOC_032649	COMPARATIVE	ANNOTATED	217699	1929	33.8517366511146
COM_SPAL_1_008519_XLOC_032740	COMPARATIVE	ANNOTATED	36917	804	0
COM_SPAL_1_008520_XLOC_032742	COMPARATIVE	ANNOTATED	59059	1326	0
COM_SPAL_1_008552_XLOC_032878	COMPARATIVE	ANNOTATED	89474	1506	2.85524568393094
COM_SPAL_1_008554_XLOC_032885	COMPARATIVE	ANNOTATED	159132	1167	0
COM_SPAL_1_008555_XLOC_032891	COMPARATIVE	ANNOTATED	271322	1689	9.41385435168739
COM_SPAL_1_008557_XLOC_032894	COMPARATIVE	ANNOTATED	270878	2151	0
COM_SPAL_1_008565_XLOC_032915	COMPARATIVE	ANNOTATED	45727	3642	1.89456342668863
COM_SPAL_1_008574_XLOC_032930	COMPARATIVE	ANNOTATED	431456	759	0
COM_SPAL_1_008582_XLOC_032945	COMPARATIVE	ANNOTATED	31799	3432	9.46969696969697
COM_SPAL_1_008589_XLOC_032965	COMPARATIVE	ANNOTATED	133939	3483	6.4886592018375
COM_SPAL_1_008594_XLOC_032993	COMPARATIVE	ANNOTATED	218602	1980	1.71717171717172
COM_SPAL_1_008595_XLOC_032994	COMPARATIVE	ANNOTATED	135980	1623	2.89587184226741
COM_SPAL_1_008608_XLOC_033037	COMPARATIVE	ANNOTATED	158544	5811	5.54121493718809
COM_SPAL_1_008612_XLOC_033057	COMPARATIVE	ANNOTATED	9559	666	32.1321321321321
COM_SPAL_1_008658_XLOC_033213	COMPARATIVE	ANNOTATED	114716	2076	5.2504816955684
COM_SPAL_1_008691_XLOC_033343	COMPARATIVE	UNANNOTATED	48084	1383	99.2769342010123
COM_SPAL_1_008695_XLOC_033346	COMPARATIVE	ANNOTATED	101825	7629	1.45497443963822
COM_SPAL_1_008702_XLOC_033365	COMPARATIVE	ANNOTATED	75655	3114	11.1111111111111
COM_SPAL_1_008721_XLOC_033444	COMPARATIVE	ANNOTATED	136683	1029	41.5937803692906
COM_SPAL_1_008722_XLOC_033446	COMPARATIVE	ANNOTATED	35002	3270	0
COM_SPAL_1_008723_XLOC_033457	COMPARATIVE	ANNOTATED	8621	1995	0
COM_SPAL_1_008730_XLOC_033485	COMPARATIVE	ANNOTATED	101530	1359	21.0448859455482
COM_SPAL_1_008753_XLOC_033550	COMPARATIVE	ANNOTATED	51322	4335	2.69896193771626
COM_SPAL_1_008794_XLOC_033661	COMPARATIVE	ANNOTATED	48249	1539	4.28849902534113
COM_SPAL_1_008795_XLOC_033662	COMPARATIVE	ANNOTATED	53105	2328	4.98281786941581
COM_SPAL_1_008815_XLOC_033704	COMPARATIVE	ANNOTATED	5956	1689	2.4866785079929
COM_SPAL_1_008820_XLOC_033721	COMPARATIVE	ANNOTATED	170808	1347	0
COM_SPAL_1_008826_XLOC_033743	COMPARATIVE	UNANNOTATED	38763	756	99.7354497354497
COM_SPAL_1_008848_XLOC_033822	COMPARATIVE	ANNOTATED	443037	4002	0
COM_SPAL_1_008853_XLOC_033837	COMPARATIVE	ANNOTATED	40121	879	0
COM_SPAL_1_008869_XLOC_033888	COMPARATIVE	ANNOTATED	17888	2520	0
COM_SPAL_1_008884_XLOC_033939	COMPARATIVE	ANNOTATED	217835	2049	20.0097608589556
COM_SPAL_1_008887_XLOC_033956	COMPARATIVE	UNANNOTATED	95227	726	99.5867768595041
COM_SPAL_1_008894_XLOC_033971	COMPARATIVE	ANNOTATED	91693	1599	3.2520325203252
COM_SPAL_1_008913_XLOC_034000	COMPARATIVE	ANNOTATED	133201	1131	0
COM_SPAL_1_008918_XLOC_034011	COMPARATIVE	ANNOTATED	499851	1062	0
COM_SPAL_1_008926_XLOC_034025	COMPARATIVE	ANNOTATED	15912	2409	1.57741801577418
COM_SPAL_1_008927_XLOC_034031	COMPARATIVE	ANNOTATED	130644	1566	38.6973180076628
COM_SPAL_1_008935_XLOC_034047	COMPARATIVE	ANNOTATED	21804	1536	0
COM_SPAL_1_008969_XLOC_034119	COMPARATIVE	ANNOTATED	130463	4263	15.7870044569552
COM_SPAL_1_008970_XLOC_034120	COMPARATIVE	ANNOTATED	168985	1263	0
COM_SPAL_1_008977_XLOC_034132	COMPARATIVE	ANNOTATED	207156	705	0
COM_SPAL_1_008978_XLOC_034133	COMPARATIVE	ANNOTATED	204137	3714	12.7625201938611
COM_SPAL_1_008996_XLOC_034185	COMPARATIVE	ANNOTATED	44402	2937	16.6836908409942
COM_SPAL_1_009002_XLOC_034202	COMPARATIVE	ANNOTATED	94817	702	12.3931623931624
COM_SPAL_1_009008_XLOC_034227	COMPARATIVE	ANNOTATED	50397	615	0
COM_SPAL_1_009013_XLOC_034248	COMPARATIVE	ANNOTATED	46373	630	20
COM_SPAL_1_009040_XLOC_034332	COMPARATIVE	ANNOTATED	62651	1602	24.2821473158552
COM_SPAL_1_009041_XLOC_034334	COMPARATIVE	ANNOTATED	4986	3705	0
COM_SPAL_1_009058_XLOC_034377	COMPARATIVE	ANNOTATED	19395	6876	2.53054101221641
COM_SPAL_1_009069_XLOC_034402	COMPARATIVE	ANNOTATED	257857	1446	17.7040110650069
COM_SPAL_1_009096_XLOC_034499	COMPARATIVE	ANNOTATED	122130	1056	39.1098484848485
COM_SPAL_1_009115_XLOC_034537	COMPARATIVE	ANNOTATED	51298	1146	0
COM_SPAL_1_009128_XLOC_034609	COMPARATIVE	ANNOTATED	177174	1650	9.45454545454545
COM_SPAL_1_009136_XLOC_034645	COMPARATIVE	ANNOTATED	347452	2121	0
COM_SPAL_1_009154_XLOC_034696	COMPARATIVE	ANNOTATED	176934	843	9.48991696322657
COM_SPAL_1_009155_XLOC_034701	COMPARATIVE	ANNOTATED	101835	1053	14.2450142450142
COM_SPAL_1_009176_XLOC_034774	COMPARATIVE	ANNOTATED	170442	1470	0
COM_SPAL_1_009185_XLOC_034820	COMPARATIVE	ANNOTATED	258866	702	5.98290598290598
COM_SPAL_1_009188_XLOC_034823	COMPARATIVE	ANNOTATED	132830	4881	6.35115754968244
COM_SPAL_1_009190_XLOC_034826	COMPARATIVE	ANNOTATED	60709	1149	26.1966927763272
COM_SPAL_1_009215_XLOC_034875	COMPARATIVE	ANNOTATED	91408	1308	1.8348623853211
COM_SPAL_1_009227_XLOC_034924	COMPARATIVE	ANNOTATED	85759	627	0
COM_SPAL_1_009235_XLOC_034949	COMPARATIVE	ANNOTATED	59395	2826	5.27246992215145
COM_SPAL_1_009248_XLOC_034988	COMPARATIVE	ANNOTATED	145356	981	5.4026503567788
COM_SPAL_1_009260_XLOC_035029	COMPARATIVE	ANNOTATED	148277	975	8.82051282051282
COM_SPAL_1_009262_XLOC_035035	COMPARATIVE	ANNOTATED	121747	1554	0
COM_SPAL_1_009267_XLOC_035046	COMPARATIVE	ANNOTATED	31781	4041	0.989853996535511
COM_SPAL_1_009287_XLOC_035089	COMPARATIVE	ANNOTATED	81973	1569	36.5838113448056
COM_SPAL_1_009292_XLOC_035100	COMPARATIVE	ANNOTATED	595028	1758	8.3617747440273
COM_SPAL_1_009311_XLOC_035165	COMPARATIVE	ANNOTATED	15958	798	0
COM_SPAL_1_009324_XLOC_035195	COMPARATIVE	ANNOTATED	52707	2466	22.5871857258719
COM_SPAL_1_009325_XLOC_035196	COMPARATIVE	ANNOTATED	138391	3345	11.1808669656203
COM_SPAL_1_009327_XLOC_035198	COMPARATIVE	ANNOTATED	185603	1458	4.59533607681756
COM_SPAL_1_009346_XLOC_035234	COMPARATIVE	ANNOTATED	5517	1668	0
COM_SPAL_1_009349_XLOC_035244	COMPARATIVE	ANNOTATED	245429	1887	0
COM_SPAL_1_009365_XLOC_035293	COMPARATIVE	ANNOTATED	45960	1251	3.75699440447642
COM_SPAL_1_009376_XLOC_035332	COMPARATIVE	ANNOTATED	257482	1893	8.18806127839408
COM_SPAL_1_009377_XLOC_035336	COMPARATIVE	ANNOTATED	75484	576	9.54861111111111
COM_SPAL_1_009399_XLOC_035382	COMPARATIVE	ANNOTATED	22130	1191	23.0898404701931
COM_SPAL_1_009400_XLOC_035390	COMPARATIVE	ANNOTATED	132674	1680	15.952380952381
COM_SPAL_1_009405_XLOC_035401	COMPARATIVE	ANNOTATED	276856	3096	11.2080103359173
COM_SPAL_1_009411_XLOC_035426	COMPARATIVE	ANNOTATED	5394	4833	0
COM_SPAL_1_009437_XLOC_035482	COMPARATIVE	ANNOTATED	74986	681	0
COM_SPAL_1_009438_XLOC_035492	COMPARATIVE	ANNOTATED	177601	1596	5.82706766917293
COM_SPAL_1_009443_XLOC_035515	COMPARATIVE	ANNOTATED	174372	930	0
COM_SPAL_1_009457_XLOC_035549	COMPARATIVE	ANNOTATED	84021	1167	7.96915167095116
COM_SPAL_1_009472_XLOC_035589	COMPARATIVE	ANNOTATED	146961	5118	0
COM_SPAL_1_009480_XLOC_035605	COMPARATIVE	ANNOTATED	31142	1302	20.6605222734255
COM_SPAL_1_009484_XLOC_035624	COMPARATIVE	ANNOTATED	4128	1074	0
COM_SPAL_1_009488_XLOC_035633	COMPARATIVE	ANNOTATED	34607	1296	0
COM_SPAL_1_009493_XLOC_035649	COMPARATIVE	ANNOTATED	87387	792	0
COM_SPAL_1_009509_XLOC_035692	COMPARATIVE	ANNOTATED	72276	1092	0
COM_SPAL_1_009522_XLOC_035726	COMPARATIVE	ANNOTATED	169629	7569	0.462412471924957
COM_SPAL_1_009523_XLOC_035739	COMPARATIVE	ANNOTATED	93667	2457	0
COM_SPAL_1_009524_XLOC_035740	COMPARATIVE	ANNOTATED	32537	1011	14.8367952522255
COM_SPAL_1_009526_XLOC_035742	COMPARATIVE	ANNOTATED	49010	1527	0
COM_SPAL_1_009552_XLOC_035813	COMPARATIVE	ANNOTATED	189257	4842	3.32507228418009
COM_SPAL_1_009556_XLOC_035822	COMPARATIVE	ANNOTATED	81273	1590	0
COM_SPAL_1_009562_XLOC_035831	COMPARATIVE	ANNOTATED	146603	2763	0
COM_SPAL_1_009577_XLOC_035882	COMPARATIVE	ANNOTATED	41418	1266	3.87045813586098
COM_SPAL_1_009583_XLOC_035898	COMPARATIVE	ANNOTATED	48047	1266	25.5924170616114
COM_SPAL_1_009610_XLOC_035964	COMPARATIVE	ANNOTATED	314253	810	0
COM_SPAL_1_009623_XLOC_036007	COMPARATIVE	ANNOTATED	13990	564	0
COM_SPAL_1_009639_XLOC_036062	COMPARATIVE	ANNOTATED	2718	2622	1.1441647597254
COM_SPAL_1_009641_XLOC_036069	COMPARATIVE	ANNOTATED	210285	3045	10.6732348111658
COM_SPAL_1_009644_XLOC_036078	COMPARATIVE	ANNOTATED	150327	1161	0
COM_SPAL_1_009651_XLOC_036091	COMPARATIVE	ANNOTATED	60232	5193	0.693240901213172
COM_SPAL_1_009696_XLOC_036235	COMPARATIVE	ANNOTATED	153570	678	0
COM_SPAL_1_009733_XLOC_036322	COMPARATIVE	ANNOTATED	195690	4635	9.12621359223301
COM_SPAL_1_009735_XLOC_036329	COMPARATIVE	ANNOTATED	147988	1848	5.57359307359307
COM_SPAL_1_009740_XLOC_036350	COMPARATIVE	ANNOTATED	78550	1839	2.33822729744426
COM_SPAL_1_009741_XLOC_036351	COMPARATIVE	ANNOTATED	136303	1734	0
COM_SPAL_1_009759_XLOC_036428	COMPARATIVE	ANNOTATED	219687	1287	2.7972027972028
COM_SPAL_1_009764_XLOC_036450	COMPARATIVE	ANNOTATED	35749	1698	33.5689045936396
COM_SPAL_1_009765_XLOC_036455	COMPARATIVE	ANNOTATED	248097	2532	5.80568720379147
COM_SPAL_1_009769_XLOC_036466	COMPARATIVE	ANNOTATED	111783	1857	18.6322024771136
COM_SPAL_1_009774_XLOC_036481	COMPARATIVE	ANNOTATED	199910	693	26.6955266955267
COM_SPAL_1_009775_XLOC_036484	COMPARATIVE	ANNOTATED	301050	1572	0
COM_SPAL_1_009793_XLOC_036531	COMPARATIVE	ANNOTATED	154794	1215	0
COM_SPAL_1_009800_XLOC_036556	COMPARATIVE	ANNOTATED	203799	1548	8.52713178294574
COM_SPAL_1_009804_XLOC_036562	COMPARATIVE	TRANSPOSON	60519	1200	21
COM_SPAL_1_009807_XLOC_036577	COMPARATIVE	ANNOTATED	178826	4311	1.02064486198098
COM_SPAL_1_009811_XLOC_036586	COMPARATIVE	ANNOTATED	25940	1683	0
COM_SPAL_1_009817_XLOC_036614	COMPARATIVE	ANNOTATED	58475	900	0
COM_SPAL_1_009822_XLOC_036621	COMPARATIVE	ANNOTATED	29594	1689	15.9857904085258
COM_SPAL_1_009847_XLOC_036683	COMPARATIVE	ANNOTATED	200944	912	25.4385964912281
COM_SPAL_1_009860_XLOC_036710	COMPARATIVE	ANNOTATED	10810	1380	0
COM_SPAL_1_009873_XLOC_036747	COMPARATIVE	UNANNOTATED	32110	3447	6.67246881346098
COM_SPAL_1_009896_XLOC_036804	COMPARATIVE	ANNOTATED	181674	768	8.33333333333333
COM_SPAL_1_009916_XLOC_036851	COMPARATIVE	ANNOTATED	266206	4848	0
COM_SPAL_1_009917_XLOC_036854	COMPARATIVE	ANNOTATED	118012	1632	7.23039215686275
COM_SPAL_1_009950_XLOC_036969	COMPARATIVE	ANNOTATED	114771	2295	7.05882352941176
COM_SPAL_1_009954_XLOC_036980	COMPARATIVE	ANNOTATED	50555	1032	4.74806201550388
COM_SPAL_1_009961_XLOC_036997	COMPARATIVE	ANNOTATED	50633	744	4.3010752688172
COM_SPAL_1_009963_XLOC_037001	COMPARATIVE	ANNOTATED	101651	564	0
COM_SPAL_1_009968_XLOC_037016	COMPARATIVE	ANNOTATED	73466	1704	3.4037558685446
COM_SPAL_1_009974_XLOC_037044	COMPARATIVE	ANNOTATED	44956	2559	2.46189917936694
COM_SPAL_1_009977_XLOC_037050	COMPARATIVE	ANNOTATED	38970	1248	29.9679487179487
COM_SPAL_1_009983_XLOC_037066	COMPARATIVE	ANNOTATED	112668	1911	44.9502878074307
COM_SPAL_1_009991_XLOC_037088	COMPARATIVE	ANNOTATED	36865	585	0
COM_SPAL_1_010013_XLOC_037174	COMPARATIVE	ANNOTATED	130541	1590	2.45283018867925
COM_SPAL_1_010026_XLOC_037216	COMPARATIVE	ANNOTATED	109294	1440	3.81944444444444
COM_SPAL_1_010043_XLOC_037259	COMPARATIVE	ANNOTATED	126802	2646	16.9690098261527
COM_SPAL_1_010048_XLOC_037272	COMPARATIVE	ANNOTATED	67795	840	11.0714285714286
COM_SPAL_1_010049_XLOC_037274	COMPARATIVE	ANNOTATED	62151	1326	8.3710407239819
COM_SPAL_1_010059_XLOC_037308	COMPARATIVE	ANNOTATED	123202	1272	38.3647798742138
COM_SPAL_1_010061_XLOC_037314	COMPARATIVE	ANNOTATED	27849	1107	6.59439927732611
COM_SPAL_1_010062_XLOC_037315	COMPARATIVE	ANNOTATED	877774	8025	2.1183800623053
COM_SPAL_1_010064_XLOC_037322	COMPARATIVE	ANNOTATED	110595	1119	0
COM_SPAL_1_010078_XLOC_037354	COMPARATIVE	ANNOTATED	146119	990	0
COM_SPAL_1_010087_XLOC_037375	COMPARATIVE	ANNOTATED	88486	2694	10.8760207869339
COM_SPAL_1_010094_XLOC_037387	COMPARATIVE	ANNOTATED	274171	5577	3.71167294244217
COM_SPAL_1_010096_XLOC_037402	COMPARATIVE	ANNOTATED	28283	1413	0
COM_SPAL_1_010099_XLOC_037413	COMPARATIVE	ANNOTATED	18485	723	0
COM_SPAL_1_010123_XLOC_037508	COMPARATIVE	ANNOTATED	178568	2007	17.6880916791231
COM_SPAL_1_010145_XLOC_037570	COMPARATIVE	ANNOTATED	185381	1434	16.3179916317992
COM_SPAL_1_010153_XLOC_037585	COMPARATIVE	ANNOTATED	80381	1161	40.7407407407407
COM_SPAL_1_010165_XLOC_037608	COMPARATIVE	ANNOTATED	85436	1434	13.8075313807531
COM_SPAL_1_010173_XLOC_037635	COMPARATIVE	ANNOTATED	62156	2676	1.30792227204783
COM_SPAL_1_010180_XLOC_037649	COMPARATIVE	ANNOTATED	23814	2223	0
COM_SPAL_1_010184_XLOC_037656	COMPARATIVE	ANNOTATED	95939	3036	0
COM_SPAL_1_010189_XLOC_037672	COMPARATIVE	ANNOTATED	92460	642	6.69781931464174
COM_SPAL_1_010203_XLOC_037698	COMPARATIVE	ANNOTATED	94250	1296	0
COM_SPAL_1_010215_XLOC_037720	COMPARATIVE	ANNOTATED	149263	948	0
COM_SPAL_1_010217_XLOC_037730	COMPARATIVE	ANNOTATED	223190	918	0
COM_SPAL_1_010221_XLOC_037745	COMPARATIVE	ANNOTATED	19655	1584	0
COM_SPAL_1_010276_XLOC_037878	COMPARATIVE	ANNOTATED	48686	1335	25.7677902621723
COM_SPAL_1_010283_XLOC_037906	COMPARATIVE	ANNOTATED	83770	1977	20.0809307030855
COM_SPAL_1_010322_XLOC_038014	COMPARATIVE	ANNOTATED	135337	618	12.2977346278317
COM_SPAL_1_010330_XLOC_038037	COMPARATIVE	ANNOTATED	96619	555	0
COM_SPAL_1_010338_XLOC_038053	COMPARATIVE	ANNOTATED	48697	840	25.5952380952381
COM_SPAL_1_010339_XLOC_038054	COMPARATIVE	ANNOTATED	139197	1542	2.14007782101167
COM_SPAL_1_010345_XLOC_038078	COMPARATIVE	ANNOTATED	49716	987	7.49746707193516
COM_SPAL_1_010366_XLOC_038140	COMPARATIVE	ANNOTATED	268738	2154	11.5598885793872
COM_SPAL_1_010390_XLOC_038212	COMPARATIVE	ANNOTATED	1367	936	0
COM_SPAL_1_010403_XLOC_038270	COMPARATIVE	ANNOTATED	152187	1182	0
COM_SPAL_1_010406_XLOC_038281	COMPARATIVE	ANNOTATED	43825	4308	0
COM_SPAL_1_010408_XLOC_038283	COMPARATIVE	ANNOTATED	104918	609	0
COM_SPAL_1_010415_XLOC_038300	COMPARATIVE	UNANNOTATED	32988	1776	19.5945945945946
COM_SPAL_1_010416_XLOC_038304	COMPARATIVE	ANNOTATED	125726	1947	5.23882896764253
COM_SPAL_1_010418_XLOC_038309	COMPARATIVE	ANNOTATED	46023	885	0
COM_SPAL_1_010423_XLOC_038341	COMPARATIVE	ANNOTATED	42488	2691	0
COM_SPAL_1_010427_XLOC_038349	COMPARATIVE	ANNOTATED	278192	4083	4.80039186872398
COM_SPAL_1_010433_XLOC_038370	COMPARATIVE	ANNOTATED	53699	1764	0
COM_SPAL_1_010443_XLOC_038405	COMPARATIVE	ANNOTATED	58353	2604	11.9047619047619
COM_SPAL_1_010455_XLOC_038435	COMPARATIVE	ANNOTATED	212262	3180	0
COM_SPAL_1_010462_XLOC_038457	COMPARATIVE	ANNOTATED	198101	4116	1.53061224489796
COM_SPAL_1_010478_XLOC_038503	COMPARATIVE	ANNOTATED	104704	2601	1.07650903498654
COM_SPAL_1_010481_XLOC_038521	COMPARATIVE	ANNOTATED	138300	615	6.82926829268293
COM_SPAL_1_010487_XLOC_038536	COMPARATIVE	ANNOTATED	22610	2700	5.18518518518519
COM_SPAL_1_010489_XLOC_038548	COMPARATIVE	ANNOTATED	159648	1704	4.98826291079812
COM_SPAL_1_010513_XLOC_038608	COMPARATIVE	ANNOTATED	187098	4983	7.52558699578567
COM_SPAL_1_010516_XLOC_038613	COMPARATIVE	ANNOTATED	67372	984	0
COM_SPAL_1_010528_XLOC_038652	COMPARATIVE	ANNOTATED	70055	1347	0
COM_SPAL_1_010537_XLOC_038676	COMPARATIVE	ANNOTATED	135786	1098	0
COM_SPAL_1_010545_XLOC_038698	COMPARATIVE	ANNOTATED	60882	5454	7.37073707370737
COM_SPAL_1_010558_XLOC_038733	COMPARATIVE	ANNOTATED	58751	1173	5.2003410059676
COM_SPAL_1_010559_XLOC_038739	COMPARATIVE	ANNOTATED	173404	6375	3.30980392156863
COM_SPAL_1_010584_XLOC_038815	COMPARATIVE	ANNOTATED	156233	1785	0
COM_SPAL_1_010613_XLOC_038893	COMPARATIVE	ANNOTATED	186098	1842	4.12595005428882
COM_SPAL_1_010618_XLOC_038923	COMPARATIVE	ANNOTATED	104575	1248	2.32371794871795
COM_SPAL_1_010622_XLOC_038939	COMPARATIVE	ANNOTATED	139835	2046	3.2258064516129
COM_SPAL_1_010641_XLOC_038985	COMPARATIVE	ANNOTATED	167880	882	7.36961451247165
COM_SPAL_1_010646_XLOC_038997	COMPARATIVE	ANNOTATED	92989	1764	0
COM_SPAL_1_010653_XLOC_039021	COMPARATIVE	ANNOTATED	186304	1662	0
COM_SPAL_1_010656_XLOC_039029	COMPARATIVE	ANNOTATED	77440	1500	7.06666666666667
COM_SPAL_1_010666_XLOC_039064	COMPARATIVE	ANNOTATED	67014	1659	25.5575647980711
COM_SPAL_1_010669_XLOC_039077	COMPARATIVE	ANNOTATED	12594	723	40.9405255878285
COM_SPAL_1_010673_XLOC_039085	COMPARATIVE	ANNOTATED	91879	1494	0
COM_SPAL_1_010691_XLOC_039160	COMPARATIVE	ANNOTATED	77572	1251	32.2941646682654
COM_SPAL_1_010699_XLOC_039198	COMPARATIVE	ANNOTATED	82327	1758	6.25711035267349
COM_SPAL_1_010700_XLOC_039201	COMPARATIVE	ANNOTATED	29196	966	21.2215320910973
COM_SPAL_1_010711_XLOC_039227	COMPARATIVE	ANNOTATED	157919	2937	11.30405175349
COM_SPAL_1_010721_XLOC_039249	COMPARATIVE	ANNOTATED	472069	7443	0
COM_SPAL_1_010723_XLOC_039256	COMPARATIVE	ANNOTATED	49348	2097	32.6657129232237
COM_SPAL_1_010741_XLOC_039296	COMPARATIVE	ANNOTATED	81319	990	13.9393939393939
COM_SPAL_1_010747_XLOC_039327	COMPARATIVE	ANNOTATED	44134	834	9.95203836930456
COM_SPAL_1_010768_XLOC_039385	COMPARATIVE	ANNOTATED	226383	2271	0
COM_SPAL_1_010786_XLOC_039465	COMPARATIVE	ANNOTATED	119271	2697	2.1505376344086
COM_SPAL_1_010797_XLOC_039511	COMPARATIVE	ANNOTATED	124639	1488	3.0241935483871
COM_SPAL_1_010818_XLOC_039545	COMPARATIVE	ANNOTATED	179213	1515	0
COM_SPAL_1_010821_XLOC_039551	COMPARATIVE	ANNOTATED	111256	1353	15.5949741315595
COM_SPAL_1_010822_XLOC_039555	COMPARATIVE	ANNOTATED	195383	2604	0
COM_SPAL_1_010840_XLOC_039600	COMPARATIVE	ANNOTATED	76501	591	0
COM_SPAL_1_010850_XLOC_039630	COMPARATIVE	ANNOTATED	7706	1164	5.75601374570447
COM_SPAL_1_010855_XLOC_039639	COMPARATIVE	ANNOTATED	152430	975	0
COM_SPAL_1_010856_XLOC_039641	COMPARATIVE	ANNOTATED	131428	1935	8.2687338501292
COM_SPAL_1_010858_XLOC_039645	COMPARATIVE	ANNOTATED	146380	1821	0
COM_SPAL_1_010875_XLOC_039716	COMPARATIVE	ANNOTATED	293865	3903	0
COM_SPAL_1_010883_XLOC_039744	COMPARATIVE	ANNOTATED	50017	1398	15.5937052932761
COM_SPAL_1_010889_XLOC_039782	COMPARATIVE	ANNOTATED	249098	2319	0
COM_SPAL_1_010891_XLOC_039784	COMPARATIVE	ANNOTATED	65331	1824	0
COM_SPAL_1_010903_XLOC_039815	COMPARATIVE	ANNOTATED	189155	2550	4.15686274509804
COM_SPAL_1_010917_XLOC_039853	COMPARATIVE	ANNOTATED	123809	2523	0
COM_SPAL_1_010918_XLOC_039855	COMPARATIVE	ANNOTATED	68678	2064	4.84496124031008
COM_SPAL_1_010946_XLOC_039919	COMPARATIVE	ANNOTATED	99060	1230	0
COM_SPAL_1_010960_XLOC_039956	COMPARATIVE	ANNOTATED	151898	996	4.31726907630522
COM_SPAL_1_010961_XLOC_039959	COMPARATIVE	ANNOTATED	185258	2574	7.22610722610723
COM_SPAL_1_010989_XLOC_040034	COMPARATIVE	ANNOTATED	98922	1077	18.5701021355617
COM_SPAL_1_010995_XLOC_040052	COMPARATIVE	ANNOTATED	9306	8928	0.537634408602151
COM_SPAL_1_011032_XLOC_040166	COMPARATIVE	ANNOTATED	178078	2292	15.3577661431065
COM_SPAL_1_011037_XLOC_040170	COMPARATIVE	ANNOTATED	130279	1254	0
COM_SPAL_1_011040_XLOC_040181	COMPARATIVE	ANNOTATED	2727	2664	0
COM_SPAL_1_011048_XLOC_040193	COMPARATIVE	ANNOTATED	73291	1158	3.713298791019
COM_SPAL_1_011059_XLOC_040217	COMPARATIVE	ANNOTATED	114465	1362	6.90161527165932
COM_SPAL_1_011062_XLOC_040230	COMPARATIVE	ANNOTATED	80687	1326	0
COM_SPAL_1_011073_XLOC_040266	COMPARATIVE	ANNOTATED	46797	3057	1.04677788681714
COM_SPAL_1_011076_XLOC_040277	COMPARATIVE	ANNOTATED	87594	2229	0
COM_SPAL_1_011085_XLOC_040300	COMPARATIVE	ANNOTATED	84666	3057	3.50016355904482
COM_SPAL_1_011103_XLOC_040383	COMPARATIVE	ANNOTATED	110954	1566	23.9463601532567
COM_SPAL_1_011127_XLOC_040476	COMPARATIVE	ANNOTATED	215805	786	0
COM_SPAL_1_011130_XLOC_040482	COMPARATIVE	ANNOTATED	148840	2028	0
COM_SPAL_1_011140_XLOC_040514	COMPARATIVE	ANNOTATED	36133	786	0
COM_SPAL_1_011147_XLOC_040539	COMPARATIVE	ANNOTATED	183628	5658	1.02509720749381
COM_SPAL_1_011151_XLOC_040544	COMPARATIVE	ANNOTATED	98323	2118	1.27478753541076
COM_SPAL_1_011159_XLOC_040569	COMPARATIVE	ANNOTATED	306828	1983	14.9268784669692
COM_SPAL_1_011160_XLOC_040573	COMPARATIVE	ANNOTATED	103436	687	5.38573508005822
COM_SPAL_1_011166_XLOC_040582	COMPARATIVE	ANNOTATED	154233	900	0
COM_SPAL_1_011172_XLOC_040594	COMPARATIVE	ANNOTATED	227659	5478	4.80102227090179
COM_SPAL_1_011219_XLOC_040729	COMPARATIVE	ANNOTATED	76986	1194	46.9011725293132
COM_SPAL_1_011228_XLOC_040753	COMPARATIVE	ANNOTATED	83233	2472	0
COM_SPAL_1_011234_XLOC_040765	COMPARATIVE	ANNOTATED	15160	1188	2.94612794612795
COM_SPAL_1_011237_XLOC_040769	COMPARATIVE	ANNOTATED	323157	3282	1.61486898232785
COM_SPAL_1_011247_XLOC_040798	COMPARATIVE	ANNOTATED	124948	1479	0
COM_SPAL_1_011256_XLOC_040841	COMPARATIVE	ANNOTATED	53066	1689	0
COM_SPAL_1_011271_XLOC_040884	COMPARATIVE	ANNOTATED	62757	2259	0
COM_SPAL_1_011277_XLOC_040895	COMPARATIVE	ANNOTATED	58930	1620	4.81481481481481
COM_SPAL_1_011282_XLOC_040914	COMPARATIVE	ANNOTATED	112982	1023	9.48191593352884
COM_SPAL_1_011296_XLOC_040989	COMPARATIVE	ANNOTATED	233011	3960	0
COM_SPAL_1_011300_XLOC_041002	COMPARATIVE	ANNOTATED	50504	1098	16.7577413479053
COM_SPAL_1_011306_XLOC_041027	COMPARATIVE	ANNOTATED	105682	3012	0
COM_SPAL_1_011333_XLOC_041104	COMPARATIVE	ANNOTATED	80945	2757	5.44069640914037
COM_SPAL_1_011338_XLOC_041112	COMPARATIVE	ANNOTATED	102976	2547	3.41578327444052
COM_SPAL_1_011339_XLOC_041128	COMPARATIVE	ANNOTATED	196638	1209	28.9495450785773
COM_SPAL_1_011363_XLOC_041212	COMPARATIVE	ANNOTATED	378332	2214	6.41373080397471
COM_SPAL_1_011387_XLOC_041293	COMPARATIVE	ANNOTATED	24399	1761	10.7893242475866
COM_SPAL_1_011388_XLOC_041303	COMPARATIVE	ANNOTATED	229454	1689	7.57844878626406
COM_SPAL_1_011400_XLOC_041336	COMPARATIVE	ANNOTATED	35239	2697	0
COM_SPAL_1_011403_XLOC_041354	COMPARATIVE	ANNOTATED	80553	1506	0
COM_SPAL_1_011415_XLOC_041364	COMPARATIVE	ANNOTATED	55304	1587	64.5872715816005
COM_SPAL_1_011417_XLOC_041375	COMPARATIVE	ANNOTATED	227067	1527	7.26915520628684
COM_SPAL_1_011432_XLOC_041430	COMPARATIVE	ANNOTATED	299252	1470	7.27891156462585
COM_SPAL_1_011435_XLOC_041446	COMPARATIVE	ANNOTATED	96038	1698	4.00471142520612
COM_SPAL_1_011459_XLOC_041546	COMPARATIVE	ANNOTATED	231011	1896	1.89873417721519
COM_SPAL_1_011460_XLOC_041548	COMPARATIVE	ANNOTATED	166696	1377	8.93246187363834
COM_SPAL_1_011472_XLOC_041585	COMPARATIVE	ANNOTATED	212991	3126	3.83877159309021
COM_SPAL_1_011494_XLOC_041673	COMPARATIVE	ANNOTATED	193074	3108	6.56370656370656
COM_SPAL_1_011497_XLOC_041686	COMPARATIVE	ANNOTATED	191775	846	19.3853427895981
COM_SPAL_1_011498_XLOC_041691	COMPARATIVE	ANNOTATED	138007	4278	23.3286582515194
COM_SPAL_1_011513_XLOC_041732	COMPARATIVE	ANNOTATED	129297	2904	11.0192837465565
COM_SPAL_1_011527_XLOC_041790	COMPARATIVE	ANNOTATED	36377	1356	9.58702064896755
COM_SPAL_1_011534_XLOC_041806	COMPARATIVE	ANNOTATED	80365	561	20.3208556149733
COM_SPAL_1_011543_XLOC_041829	COMPARATIVE	ANNOTATED	204001	2214	8.22041553748871
COM_SPAL_1_011544_XLOC_041836	COMPARATIVE	ANNOTATED	137135	3693	4.46791226645004
COM_SPAL_1_011560_XLOC_041874	COMPARATIVE	ANNOTATED	69005	2202	8.71934604904632
COM_SPAL_1_011566_XLOC_041884	COMPARATIVE	ANNOTATED	108389	1641	1.76721511273614
COM_SPAL_1_011569_XLOC_041893	COMPARATIVE	ANNOTATED	53792	1299	2.3094688221709
COM_SPAL_1_011575_XLOC_041897	COMPARATIVE	ANNOTATED	150500	1668	10.7913669064748
COM_SPAL_1_011606_XLOC_042014	COMPARATIVE	ANNOTATED	453335	972	16.4609053497942
COM_SPAL_1_011656_XLOC_042173	COMPARATIVE	ANNOTATED	75287	2391	0
COM_SPAL_1_011674_XLOC_042228	COMPARATIVE	ANNOTATED	14553	885	26.4406779661017
COM_SPAL_1_011682_XLOC_042259	COMPARATIVE	ANNOTATED	39000	1350	0
COM_SPAL_1_011703_XLOC_042319	COMPARATIVE	ANNOTATED	9963	1065	4.22535211267606
COM_SPAL_1_011716_XLOC_042356	COMPARATIVE	ANNOTATED	326120	2097	5.0548402479733
COM_SPAL_1_011722_XLOC_042382	COMPARATIVE	ANNOTATED	437755	2778	1.9438444924406
COM_SPAL_1_011737_XLOC_042435	COMPARATIVE	ANNOTATED	720	675	0
COM_SPAL_1_011742_XLOC_042444	COMPARATIVE	ANNOTATED	68281	609	0
COM_SPAL_1_011761_XLOC_042493	COMPARATIVE	ANNOTATED	61797	576	0
COM_SPAL_1_011762_XLOC_042496	COMPARATIVE	ANNOTATED	206448	1923	3.32813312532501
COM_SPAL_1_011768_XLOC_042511	COMPARATIVE	ANNOTATED	61449	1284	3.27102803738318
COM_SPAL_1_011779_XLOC_042557	COMPARATIVE	ANNOTATED	222015	978	0
COM_SPAL_1_011788_XLOC_042581	COMPARATIVE	ANNOTATED	71407	1536	0
COM_SPAL_1_011795_XLOC_042606	COMPARATIVE	ANNOTATED	2728	1818	0
COM_SPAL_1_011796_XLOC_042610	COMPARATIVE	ANNOTATED	90629	4023	1.86428038777032
COM_SPAL_1_011798_XLOC_042630	COMPARATIVE	ANNOTATED	116178	924	14.9350649350649
COM_SPAL_1_011828_XLOC_042723	COMPARATIVE	ANNOTATED	79352	5445	2.99357208448118
COM_SPAL_1_011831_XLOC_042731	COMPARATIVE	ANNOTATED	144092	2838	2.85412262156448
COM_SPAL_1_011834_XLOC_042742	COMPARATIVE	ANNOTATED	139792	1629	0
COM_SPAL_1_011837_XLOC_042749	COMPARATIVE	ANNOTATED	271468	2328	6.57216494845361
COM_SPAL_1_011852_XLOC_042786	COMPARATIVE	ANNOTATED	45943	1650	1.93939393939394
COM_SPAL_1_011856_XLOC_042791	COMPARATIVE	ANNOTATED	4809	915	0
COM_SPAL_1_011858_XLOC_042797	COMPARATIVE	ANNOTATED	39582	801	34.956304619226
COM_SPAL_1_011869_XLOC_042846	COMPARATIVE	ANNOTATED	247206	2262	0
COM_SPAL_1_011879_XLOC_042880	COMPARATIVE	ANNOTATED	72244	1857	1.88476036618201
COM_SPAL_1_011883_XLOC_042894	COMPARATIVE	ANNOTATED	32858	1452	9.77961432506887
COM_SPAL_1_011924_XLOC_043023	COMPARATIVE	ANNOTATED	105876	1566	0
COM_SPAL_1_011935_XLOC_043064	COMPARATIVE	ANNOTATED	32867	1350	4.22222222222222
COM_SPAL_1_011939_XLOC_043078	COMPARATIVE	ANNOTATED	26499	972	7.40740740740741
COM_SPAL_1_011954_XLOC_043124	COMPARATIVE	ANNOTATED	33168	1476	0
COM_SPAL_1_011987_XLOC_043243	COMPARATIVE	ANNOTATED	1345	810	0
COM_SPAL_1_011997_XLOC_043263	COMPARATIVE	ANNOTATED	37162	4116	1.50631681243926
COM_SPAL_1_012001_XLOC_043274	COMPARATIVE	ANNOTATED	363432	4242	0
COM_SPAL_1_012004_XLOC_043282	COMPARATIVE	ANNOTATED	300944	1860	4.78494623655914
COM_SPAL_1_012008_XLOC_043304	COMPARATIVE	ANNOTATED	82670	1473	10.7264086897488
COM_SPAL_1_012023_XLOC_043350	COMPARATIVE	ANNOTATED	5126	2100	0
COM_SPAL_1_012076_XLOC_043508	COMPARATIVE	ANNOTATED	201705	1809	12.824765063571
COM_SPAL_1_012084_XLOC_043533	COMPARATIVE	ANNOTATED	172009	1989	7.64203117144294
COM_SPAL_1_012090_XLOC_043552	COMPARATIVE	ANNOTATED	98983	1692	5.31914893617021
COM_SPAL_1_012125_XLOC_043649	COMPARATIVE	ANNOTATED	96695	1740	26.4367816091954
COM_SPAL_1_012126_XLOC_043655	COMPARATIVE	ANNOTATED	25670	990	6.56565656565657
COM_SPAL_1_012137_XLOC_043689	COMPARATIVE	ANNOTATED	77411	1350	0
COM_SPAL_1_012142_XLOC_043708	COMPARATIVE	ANNOTATED	313523	5511	0
COM_SPAL_1_012143_XLOC_043706	COMPARATIVE	ANNOTATED	15427	2694	5.04825538233111
COM_SPAL_1_012159_XLOC_043742	COMPARATIVE	ANNOTATED	47031	1368	0
COM_SPAL_1_012168_XLOC_043784	COMPARATIVE	ANNOTATED	188871	1413	15.8527954706299
COM_SPAL_1_012169_XLOC_043790	COMPARATIVE	ANNOTATED	343976	2778	0
COM_SPAL_1_012170_XLOC_043792	COMPARATIVE	ANNOTATED	96611	1431	11.7400419287212
COM_SPAL_1_012174_XLOC_043808	COMPARATIVE	ANNOTATED	12590	729	14.40329218107
COM_SPAL_1_012177_XLOC_043812	COMPARATIVE	ANNOTATED	22797	1032	0
COM_SPAL_1_012183_XLOC_043851	COMPARATIVE	ANNOTATED	43278	906	0
COM_SPAL_1_012207_XLOC_043921	COMPARATIVE	ANNOTATED	125526	2052	12.037037037037
COM_SPAL_1_012233_XLOC_044005	COMPARATIVE	ANNOTATED	7765	1578	4.68948035487959
COM_SPAL_1_012234_XLOC_044006	COMPARATIVE	ANNOTATED	121204	1320	3.18181818181818
COM_SPAL_1_012237_XLOC_044016	COMPARATIVE	ANNOTATED	20076	1935	0
COM_SPAL_1_012239_XLOC_044027	COMPARATIVE	ANNOTATED	122922	942	0
COM_SPAL_1_012240_XLOC_044028	COMPARATIVE	ANNOTATED	73111	1434	0
COM_SPAL_1_012244_XLOC_044037	COMPARATIVE	ANNOTATED	105082	1473	23.489477257298
COM_SPAL_1_012249_XLOC_044050	COMPARATIVE	ANNOTATED	2468	1845	18.5365853658537
COM_SPAL_1_012253_XLOC_044058	COMPARATIVE	ANNOTATED	89879	2358	6.06446140797286
COM_SPAL_1_012261_XLOC_044070	COMPARATIVE	UNANNOTATED	14466	972	84.6707818930041
COM_SPAL_1_012264_XLOC_044074	COMPARATIVE	ANNOTATED	204200	1902	0
COM_SPAL_1_012276_XLOC_044098	COMPARATIVE	ANNOTATED	308051	6660	1.83183183183183
COM_SPAL_1_012299_XLOC_044149	COMPARATIVE	ANNOTATED	161018	2544	3.85220125786164
COM_SPAL_1_012302_XLOC_044158	COMPARATIVE	ANNOTATED	86611	1701	30.1587301587302
COM_SPAL_1_012303_XLOC_044159	COMPARATIVE	ANNOTATED	35963	1485	10.4377104377104
COM_SPAL_1_012312_XLOC_044187	COMPARATIVE	ANNOTATED	131394	3135	15.1515151515152
COM_SPAL_1_012322_XLOC_044203	COMPARATIVE	ANNOTATED	148366	1437	0
COM_SPAL_1_012323_XLOC_044204	COMPARATIVE	ANNOTATED	93468	1152	0
COM_SPAL_1_012332_XLOC_044250	COMPARATIVE	ANNOTATED	49791	3894	0
COM_SPAL_1_012337_XLOC_044271	COMPARATIVE	ANNOTATED	185570	1560	0
COM_SPAL_1_012339_XLOC_044276	COMPARATIVE	ANNOTATED	357306	2403	31.0861423220974
COM_SPAL_1_012350_XLOC_044332	COMPARATIVE	ANNOTATED	3525	684	7.74853801169591
COM_SPAL_1_012351_XLOC_044334	COMPARATIVE	ANNOTATED	238792	2802	18.4867951463241
COM_SPAL_1_012379_XLOC_044444	COMPARATIVE	ANNOTATED	65567	1428	0
COM_SPAL_1_012381_XLOC_044452	COMPARATIVE	ANNOTATED	116014	825	0
COM_SPAL_1_012393_XLOC_044479	COMPARATIVE	ANNOTATED	88916	999	24.6246246246246
COM_SPAL_1_012395_XLOC_044487	COMPARATIVE	ANNOTATED	214132	2091	8.51267336202774
COM_SPAL_1_012403_XLOC_044510	COMPARATIVE	ANNOTATED	702434	1668	5.69544364508393
COM_SPAL_1_012406_XLOC_044524	COMPARATIVE	ANNOTATED	43454	9204	3.37896566710126
COM_SPAL_1_012409_XLOC_044530	COMPARATIVE	ANNOTATED	133819	3543	1.60880609652837
COM_SPAL_1_012416_XLOC_044566	COMPARATIVE	ANNOTATED	49804	1890	0
COM_SPAL_1_012417_XLOC_044568	COMPARATIVE	ANNOTATED	54723	1296	11.3425925925926
COM_SPAL_1_012420_XLOC_044577	COMPARATIVE	ANNOTATED	60367	1278	0
COM_SPAL_1_012425_XLOC_044589	COMPARATIVE	ANNOTATED	56238	2592	0
COM_SPAL_1_012430_XLOC_044608	COMPARATIVE	ANNOTATED	34502	1122	0
COM_SPAL_1_012436_XLOC_044621	COMPARATIVE	ANNOTATED	70693	645	16.8992248062016
COM_SPAL_1_012437_XLOC_044624	COMPARATIVE	ANNOTATED	173323	1587	20.9829867674858
COM_SPAL_1_012443_XLOC_044653	COMPARATIVE	ANNOTATED	46393	975	8
COM_SPAL_1_012454_XLOC_044673	COMPARATIVE	ANNOTATED	222996	2088	6.65708812260536
COM_SPAL_1_012465_XLOC_044707	COMPARATIVE	ANNOTATED	137957	1962	17.6860346585117
COM_SPAL_1_012468_XLOC_044713	COMPARATIVE	ANNOTATED	198452	1434	9.20502092050209
COM_SPAL_1_012497_XLOC_044824	COMPARATIVE	ANNOTATED	58610	5376	3.38541666666667
COM_SPAL_1_012523_XLOC_044909	COMPARATIVE	ANNOTATED	173661	2292	20.4188481675393
COM_SPAL_1_012524_XLOC_044912	COMPARATIVE	TRANSPOSON	152711	2205	4.62585034013605
COM_SPAL_1_012527_XLOC_044927	COMPARATIVE	ANNOTATED	121259	573	6.98080279232112
COM_SPAL_1_012531_XLOC_044939	COMPARATIVE	ANNOTATED	83795	2103	8.89205896338564
COM_SPAL_1_012532_XLOC_044945	COMPARATIVE	ANNOTATED	242721	1020	0
COM_SPAL_1_012551_XLOC_045005	COMPARATIVE	ANNOTATED	67237	1110	13.3333333333333
COM_SPAL_1_012554_XLOC_045013	COMPARATIVE	ANNOTATED	2604	1302	0
COM_SPAL_1_012573_XLOC_045069	COMPARATIVE	ANNOTATED	116074	4752	5.93434343434343
COM_SPAL_1_012576_XLOC_045082	COMPARATIVE	ANNOTATED	52547	819	0
COM_SPAL_1_012578_XLOC_045085	COMPARATIVE	ANNOTATED	84386	1332	16.5915915915916
COM_SPAL_1_012592_XLOC_045132	COMPARATIVE	ANNOTATED	60849	729	11.3854595336077
COM_SPAL_1_012620_XLOC_045239	COMPARATIVE	ANNOTATED	151434	2310	16.3636363636364
COM_SPAL_1_012627_XLOC_045260	COMPARATIVE	ANNOTATED	167176	849	0
COM_SPAL_1_012628_XLOC_045270	COMPARATIVE	UNANNOTATED	43124	1827	91.5161466885605
COM_SPAL_1_012633_XLOC_045295	COMPARATIVE	ANNOTATED	61856	2382	0
COM_SPAL_1_012642_XLOC_045331	COMPARATIVE	ANNOTATED	42145	1380	3.33333333333333
COM_SPAL_1_012645_XLOC_045338	COMPARATIVE	ANNOTATED	159914	1659	11.6335141651597
COM_SPAL_1_012663_XLOC_045394	COMPARATIVE	ANNOTATED	26534	1653	0
COM_SPAL_1_012666_XLOC_045398	COMPARATIVE	ANNOTATED	74871	2040	7.59803921568627
COM_SPAL_1_012669_XLOC_045401	COMPARATIVE	ANNOTATED	241152	4500	3.93333333333333
COM_SPAL_1_012677_XLOC_045427	COMPARATIVE	ANNOTATED	399419	2295	14.4226579520697
COM_SPAL_1_012686_XLOC_045442	COMPARATIVE	ANNOTATED	188017	948	0
COM_SPAL_1_012690_XLOC_045463	COMPARATIVE	ANNOTATED	88788	1125	33.5111111111111
COM_SPAL_1_012709_XLOC_045511	COMPARATIVE	ANNOTATED	130051	3297	6.91537761601456
COM_SPAL_1_012720_XLOC_045546	COMPARATIVE	ANNOTATED	188407	2136	17.5561797752809
COM_SPAL_1_012735_XLOC_045578	COMPARATIVE	ANNOTATED	188060	1557	9.63391136801541
COM_SPAL_1_012737_XLOC_045599	COMPARATIVE	ANNOTATED	250297	684	0
COM_SPAL_1_012746_XLOC_045607	COMPARATIVE	ANNOTATED	581682	8442	0
COM_SPAL_1_012753_XLOC_045630	COMPARATIVE	ANNOTATED	143292	1380	7.7536231884058
COM_SPAL_1_012764_XLOC_045657	COMPARATIVE	UNANNOTATED	52004	1089	90.5417814508724
COM_SPAL_1_012775_XLOC_045681	COMPARATIVE	UNANNOTATED	54610	1104	93.2065217391304
COM_SPAL_1_012782_XLOC_045692	COMPARATIVE	ANNOTATED	109030	1272	4.87421383647799
COM_SPAL_1_012784_XLOC_045699	COMPARATIVE	ANNOTATED	187470	1398	41.1301859799714
COM_SPAL_1_012798_XLOC_045751	COMPARATIVE	ANNOTATED	55521	2637	0
COM_SPAL_1_012818_XLOC_045808	COMPARATIVE	ANNOTATED	99180	642	7.47663551401869
COM_SPAL_1_012822_XLOC_045826	COMPARATIVE	ANNOTATED	64439	1437	0
COM_SPAL_1_012828_XLOC_045844	COMPARATIVE	ANNOTATED	1146	1092	4.67032967032967
COM_SPAL_1_012841_XLOC_045877	COMPARATIVE	ANNOTATED	64154	2238	0
COM_SPAL_1_012853_XLOC_045898	COMPARATIVE	ANNOTATED	5516	717	0
COM_SPAL_1_012857_XLOC_045925	COMPARATIVE	ANNOTATED	85839	1908	4.50733752620545
COM_SPAL_1_012861_XLOC_045946	COMPARATIVE	ANNOTATED	189788	1368	7.52923976608187
COM_SPAL_1_012863_XLOC_045953	COMPARATIVE	ANNOTATED	155880	1035	8.01932367149758
COM_SPAL_1_012868_XLOC_045964	COMPARATIVE	ANNOTATED	68471	3321	6.50406504065041
COM_SPAL_1_012870_XLOC_045980	COMPARATIVE	ANNOTATED	51692	651	32.1044546850998
COM_SPAL_1_012880_XLOC_046018	COMPARATIVE	ANNOTATED	113253	2823	0
COM_SPAL_1_012883_XLOC_046031	COMPARATIVE	ANNOTATED	23214	12642	4.66698307229869
COM_SPAL_1_012885_XLOC_046043	COMPARATIVE	ANNOTATED	142499	1263	5.22565320665083
COM_SPAL_1_012909_XLOC_046110	COMPARATIVE	ANNOTATED	213857	1188	4.46127946127946
COM_SPAL_1_012924_XLOC_046151	COMPARATIVE	ANNOTATED	174845	2520	3.33333333333333
COM_SPAL_1_012929_XLOC_046167	COMPARATIVE	ANNOTATED	55582	2037	0
COM_SPAL_1_012936_XLOC_046198	COMPARATIVE	UNANNOTATED	29740	1017	0
COM_SPAL_1_012943_XLOC_046225	COMPARATIVE	ANNOTATED	75946	1803	4.3261231281198
COM_SPAL_1_012955_XLOC_046264	COMPARATIVE	ANNOTATED	52031	1266	6.24012638230648
COM_SPAL_1_012974_XLOC_046295	COMPARATIVE	ANNOTATED	261064	4365	0
COM_SPAL_1_012999_XLOC_046373	COMPARATIVE	ANNOTATED	40570	1575	3.55555555555556
COM_SPAL_1_013002_XLOC_046378	COMPARATIVE	ANNOTATED	6501	600	0
COM_SPAL_1_013027_XLOC_046448	COMPARATIVE	ANNOTATED	415856	2679	1.64240388204554
COM_SPAL_1_013030_XLOC_046453	COMPARATIVE	ANNOTATED	222347	3468	5.73817762399077
COM_SPAL_1_013038_XLOC_046479	COMPARATIVE	ANNOTATED	213486	1563	0
COM_SPAL_1_013039_XLOC_046485	COMPARATIVE	ANNOTATED	45380	1809	0
COM_SPAL_1_013054_XLOC_046524	COMPARATIVE	ANNOTATED	45266	831	0
COM_SPAL_1_013057_XLOC_046527	COMPARATIVE	ANNOTATED	8256	840	0
COM_SPAL_1_013059_XLOC_046545	COMPARATIVE	ANNOTATED	100248	726	0
COM_SPAL_1_013073_XLOC_046602	COMPARATIVE	ANNOTATED	129398	3270	0.795107033639144
COM_SPAL_1_013083_XLOC_046636	COMPARATIVE	ANNOTATED	183692	1848	18.8852813852814
COM_SPAL_1_013086_XLOC_046639	COMPARATIVE	ANNOTATED	268943	1440	11.3888888888889
COM_SPAL_1_013108_XLOC_046705	COMPARATIVE	ANNOTATED	22127	1683	21.3903743315508
COM_SPAL_1_013133_XLOC_046748	COMPARATIVE	ANNOTATED	51118	882	0
COM_SPAL_1_013156_XLOC_046842	COMPARATIVE	UNANNOTATED	88242	1434	40.1673640167364
COM_SPAL_1_013174_XLOC_046882	COMPARATIVE	ANNOTATED	399038	2166	5.30932594644506
COM_SPAL_1_013182_XLOC_046917	COMPARATIVE	ANNOTATED	24092	960	0
COM_SPAL_1_013188_XLOC_046934	COMPARATIVE	ANNOTATED	73488	2289	37.3962429008301
COM_SPAL_1_013190_XLOC_046950	COMPARATIVE	ANNOTATED	9628	1035	0
COM_SPAL_1_013203_XLOC_046990	COMPARATIVE	ANNOTATED	139626	1698	0
COM_SPAL_1_013226_XLOC_047056	COMPARATIVE	ANNOTATED	17523	1212	26.8151815181518
COM_SPAL_1_013230_XLOC_047082	COMPARATIVE	ANNOTATED	134079	1071	0
COM_SPAL_1_013244_XLOC_047104	COMPARATIVE	ANNOTATED	157281	1926	4.30944963655244
COM_SPAL_1_013246_XLOC_047107	COMPARATIVE	ANNOTATED	11312	1203	0
COM_SPAL_1_013248_XLOC_047109	COMPARATIVE	ANNOTATED	118397	1464	0
COM_SPAL_1_013263_XLOC_047144	COMPARATIVE	ANNOTATED	76212	1578	0
COM_SPAL_1_013267_XLOC_047147	COMPARATIVE	ANNOTATED	147839	1062	0
COM_SPAL_1_013276_XLOC_047162	COMPARATIVE	ANNOTATED	131894	1692	9.86997635933806
COM_SPAL_1_013284_XLOC_047172	COMPARATIVE	ANNOTATED	182352	1317	0
COM_SPAL_1_013295_XLOC_047192	COMPARATIVE	ANNOTATED	119823	2037	23.1222385861561
COM_SPAL_1_013300_XLOC_047221	COMPARATIVE	ANNOTATED	78625	2691	16.8710516536603
COM_SPAL_1_013314_XLOC_047274	COMPARATIVE	ANNOTATED	228556	2904	4.88980716253444
COM_SPAL_1_013315_XLOC_047282	COMPARATIVE	ANNOTATED	121560	3912	5.47034764826176
COM_SPAL_1_013317_XLOC_047286	COMPARATIVE	ANNOTATED	476268	1689	1.24333925399645
COM_SPAL_1_013327_XLOC_047314	COMPARATIVE	ANNOTATED	181443	1890	27.5132275132275
COM_SPAL_1_013335_XLOC_047332	COMPARATIVE	ANNOTATED	103476	804	12.9353233830846
COM_SPAL_1_013337_XLOC_047343	COMPARATIVE	ANNOTATED	32095	1662	0
COM_SPAL_1_013341_XLOC_047352	COMPARATIVE	ANNOTATED	47650	2190	31.4611872146119
COM_SPAL_1_013366_XLOC_047446	COMPARATIVE	ANNOTATED	68815	873	10.4238258877434
COM_SPAL_1_013384_XLOC_047500	COMPARATIVE	ANNOTATED	64928	1776	0
COM_SPAL_1_013387_XLOC_047512	COMPARATIVE	ANNOTATED	213837	696	0
COM_SPAL_1_013388_XLOC_047516	COMPARATIVE	ANNOTATED	96251	2169	5.94744121715076
COM_SPAL_1_013396_XLOC_047552	COMPARATIVE	ANNOTATED	57416	1746	0
COM_SPAL_1_013397_XLOC_047553	COMPARATIVE	ANNOTATED	57793	2970	0
COM_SPAL_1_013398_XLOC_047556	COMPARATIVE	ANNOTATED	69135	2703	41.2134665186829
COM_SPAL_1_013407_XLOC_047572	COMPARATIVE	ANNOTATED	42190	546	0
COM_SPAL_1_013415_XLOC_047599	COMPARATIVE	ANNOTATED	132216	1203	4.73815461346633
COM_SPAL_1_013428_XLOC_047652	COMPARATIVE	ANNOTATED	53124	1047	0
COM_SPAL_1_013431_XLOC_047657	COMPARATIVE	ANNOTATED	51420	1335	13.5580524344569
COM_SPAL_1_013443_XLOC_047685	COMPARATIVE	ANNOTATED	9585	1845	2.92682926829268
COM_SPAL_1_013446_XLOC_047689	COMPARATIVE	ANNOTATED	48064	1251	10.7114308553157
COM_SPAL_1_013448_XLOC_047692	COMPARATIVE	ANNOTATED	59495	1569	5.22625876354366
COM_SPAL_1_013460_XLOC_047730	COMPARATIVE	ANNOTATED	118475	1875	4.48
COM_SPAL_1_013470_XLOC_047750	COMPARATIVE	ANNOTATED	122676	2313	0
COM_SPAL_1_013479_XLOC_047779	COMPARATIVE	ANNOTATED	32604	1185	0
COM_SPAL_1_013483_XLOC_047793	COMPARATIVE	ANNOTATED	32041	948	0
COM_SPAL_1_013509_XLOC_047863	COMPARATIVE	ANNOTATED	77208	1263	0
COM_SPAL_1_013527_XLOC_047927	COMPARATIVE	ANNOTATED	103508	657	0
COM_SPAL_1_013539_XLOC_047974	COMPARATIVE	ANNOTATED	99871	762	0
COM_SPAL_1_013569_XLOC_048053	COMPARATIVE	ANNOTATED	57737	1248	4.40705128205128
COM_SPAL_1_013575_XLOC_048067	COMPARATIVE	ANNOTATED	183985	2493	1.92539109506619
COM_SPAL_1_013577_XLOC_048068	COMPARATIVE	ANNOTATED	38969	852	7.04225352112676
COM_SPAL_1_013578_XLOC_048070	COMPARATIVE	UNANNOTATED	46733	1194	92.5460636515913
COM_SPAL_1_013581_XLOC_048080	COMPARATIVE	ANNOTATED	195852	2271	25.7155438132981
COM_SPAL_1_013592_XLOC_048107	COMPARATIVE	ANNOTATED	74481	1800	7.83333333333333
COM_SPAL_1_013598_XLOC_048131	COMPARATIVE	ANNOTATED	93356	531	14.6892655367232
COM_SPAL_1_013600_XLOC_048136	COMPARATIVE	ANNOTATED	249708	1683	10.9328579916815
COM_SPAL_1_013614_XLOC_048175	COMPARATIVE	ANNOTATED	563162	1452	5.99173553719008
COM_SPAL_1_013634_XLOC_048237	COMPARATIVE	ANNOTATED	32024	1359	0
COM_SPAL_1_013641_XLOC_048270	COMPARATIVE	ANNOTATED	51412	1308	24.6177370030581
COM_SPAL_1_013651_XLOC_048288	COMPARATIVE	ANNOTATED	154600	1914	19.644723092999
COM_SPAL_1_013662_XLOC_048335	COMPARATIVE	ANNOTATED	25801	1812	12.6931567328918
COM_SPAL_1_013672_XLOC_048370	COMPARATIVE	ANNOTATED	69687	1038	5.00963391136802
COM_SPAL_1_013698_XLOC_048437	COMPARATIVE	ANNOTATED	129309	2907	1.68558651530788
COM_SPAL_1_013708_XLOC_048482	COMPARATIVE	ANNOTATED	141616	1188	0
COM_SPAL_1_013715_XLOC_048504	COMPARATIVE	ANNOTATED	95809	1644	22.8710462287105
COM_SPAL_1_013723_XLOC_048533	COMPARATIVE	ANNOTATED	82404	2985	1.4070351758794
COM_SPAL_1_013730_XLOC_048545	COMPARATIVE	ANNOTATED	174542	1785	32.3809523809524
COM_SPAL_1_013733_XLOC_048553	COMPARATIVE	ANNOTATED	65623	1497	0
COM_SPAL_1_013755_XLOC_048615	COMPARATIVE	ANNOTATED	176113	1194	0
COM_SPAL_1_013760_XLOC_048632	COMPARATIVE	ANNOTATED	93500	765	13.7254901960784
COM_SPAL_1_013764_XLOC_048638	COMPARATIVE	ANNOTATED	318397	1680	2.91666666666667
COM_SPAL_1_013767_XLOC_048642	COMPARATIVE	ANNOTATED	122245	621	0
COM_SPAL_1_013783_XLOC_048664	COMPARATIVE	ANNOTATED	182912	1812	7.78145695364238
COM_SPAL_1_013785_XLOC_048670	COMPARATIVE	ANNOTATED	240184	1431	19.3570929419986
COM_SPAL_1_013792_XLOC_048692	COMPARATIVE	ANNOTATED	168902	4455	1.5712682379349
COM_SPAL_1_013795_XLOC_048698	COMPARATIVE	UNANNOTATED	134029	3201	0
COM_SPAL_1_013796_XLOC_048708	COMPARATIVE	ANNOTATED	167578	3336	0
COM_SPAL_1_013803_XLOC_048724	COMPARATIVE	ANNOTATED	35557	1122	18.0926916221034
COM_SPAL_1_013811_XLOC_048733	COMPARATIVE	UNANNOTATED	51911	747	82.4631860776439
COM_SPAL_1_013824_XLOC_048762	COMPARATIVE	ANNOTATED	355797	3066	8.64318330071755
COM_SPAL_1_013828_XLOC_048782	COMPARATIVE	ANNOTATED	110035	1884	0
COM_SPAL_1_013844_XLOC_048845	COMPARATIVE	ANNOTATED	122382	804	9.95024875621891
COM_SPAL_1_013849_XLOC_048856	COMPARATIVE	ANNOTATED	91163	1245	0
COM_SPAL_1_013854_XLOC_048874	COMPARATIVE	ANNOTATED	65237	921	0
COM_SPAL_1_013855_XLOC_048879	COMPARATIVE	ANNOTATED	40256	939	25.4526091586794
COM_SPAL_1_013873_XLOC_048923	COMPARATIVE	ANNOTATED	66022	1758	31.683731513083
COM_SPAL_1_013885_XLOC_048948	COMPARATIVE	ANNOTATED	436263	1059	18.3191690273843
COM_SPAL_1_013887_XLOC_048956	COMPARATIVE	ANNOTATED	20922	6432	9.07960199004975
COM_SPAL_1_013890_XLOC_048963	COMPARATIVE	ANNOTATED	25604	1179	0
COM_SPAL_1_013912_XLOC_049018	COMPARATIVE	ANNOTATED	176189	15774	0.202865474832002
COM_SPAL_1_013926_XLOC_049064	COMPARATIVE	ANNOTATED	127282	1623	0
COM_SPAL_1_013937_XLOC_049095	COMPARATIVE	UNANNOTATED	198567	2028	11.3412228796844
COM_SPAL_1_013966_XLOC_049197	COMPARATIVE	ANNOTATED	374937	5865	2.08013640238704
COM_SPAL_1_013969_XLOC_049207	COMPARATIVE	ANNOTATED	609963	2670	1.83520599250936
COM_SPAL_1_013971_XLOC_049208	COMPARATIVE	ANNOTATED	157068	1902	0
COM_SPAL_1_013989_XLOC_049244	COMPARATIVE	ANNOTATED	141911	714	3.92156862745098
COM_SPAL_1_013992_XLOC_049257	COMPARATIVE	ANNOTATED	138891	2091	24.5815399330464
COM_SPAL_1_014035_XLOC_049358	COMPARATIVE	ANNOTATED	128468	1917	0
COM_SPAL_1_014037_XLOC_049366	COMPARATIVE	ANNOTATED	52707	549	0
COM_SPAL_1_014040_XLOC_049371	COMPARATIVE	ANNOTATED	399342	828	12.43961352657
COM_SPAL_1_014042_XLOC_049388	COMPARATIVE	ANNOTATED	4759	1086	0
COM_SPAL_1_014048_XLOC_049422	COMPARATIVE	ANNOTATED	129764	1584	21.969696969697
COM_SPAL_1_014057_XLOC_049454	COMPARATIVE	ANNOTATED	110837	1503	1.79640718562874
COM_SPAL_1_014060_XLOC_049465	COMPARATIVE	ANNOTATED	125068	1050	0
COM_SPAL_1_014062_XLOC_049469	COMPARATIVE	ANNOTATED	234877	1554	0
COM_SPAL_1_014078_XLOC_049498	COMPARATIVE	ANNOTATED	30256	888	5.85585585585586
COM_SPAL_1_014082_XLOC_049510	COMPARATIVE	ANNOTATED	56253	3621	16.155758077879
COM_SPAL_1_014088_XLOC_049526	COMPARATIVE	ANNOTATED	37186	3870	0
COM_SPAL_1_014101_XLOC_049570	COMPARATIVE	ANNOTATED	27383	825	61.3333333333333
COM_SPAL_1_014102_XLOC_049573	COMPARATIVE	ANNOTATED	32697	666	20.5705705705706
COM_SPAL_1_014121_XLOC_049614	COMPARATIVE	ANNOTATED	60388	1665	14.8948948948949
COM_SPAL_1_014124_XLOC_049617	COMPARATIVE	ANNOTATED	325546	2022	12.809099901088
COM_SPAL_1_014136_XLOC_049639	COMPARATIVE	ANNOTATED	41855	1446	0
COM_SPAL_1_014138_XLOC_049645	COMPARATIVE	ANNOTATED	65281	1311	50.2669717772693
COM_SPAL_1_014150_XLOC_049694	COMPARATIVE	ANNOTATED	142981	1677	0
COM_SPAL_1_014159_XLOC_049717	COMPARATIVE	ANNOTATED	267101	1467	0
COM_SPAL_1_014163_XLOC_049730	COMPARATIVE	ANNOTATED	41572	1305	0
COM_SPAL_1_014177_XLOC_049772	COMPARATIVE	ANNOTATED	90888	969	14.7574819401445
COM_SPAL_1_014207_XLOC_049877	COMPARATIVE	ANNOTATED	153850	897	0
COM_SPAL_1_014218_XLOC_049900	COMPARATIVE	ANNOTATED	94474	1818	16.6666666666667
COM_SPAL_1_014228_XLOC_049945	COMPARATIVE	ANNOTATED	146147	3960	6.31313131313131
COM_SPAL_1_014246_XLOC_050008	COMPARATIVE	ANNOTATED	377784	1311	0
COM_SPAL_1_014251_XLOC_050020	COMPARATIVE	ANNOTATED	34000	1494	13.3868808567604
COM_SPAL_1_014254_XLOC_050030	COMPARATIVE	ANNOTATED	22697	1608	19.1542288557214
COM_SPAL_1_014255_XLOC_050034	COMPARATIVE	ANNOTATED	615551	1590	5.91194968553459
COM_SPAL_1_014256_XLOC_050048	COMPARATIVE	ANNOTATED	127617	1077	0
COM_SPAL_1_014265_XLOC_050063	COMPARATIVE	ANNOTATED	215779	2487	15.8825894652191
COM_SPAL_1_014267_XLOC_050065	COMPARATIVE	ANNOTATED	213294	2226	0
COM_SPAL_1_014269_XLOC_050075	COMPARATIVE	ANNOTATED	322087	2025	0
COM_SPAL_1_014270_XLOC_050082	COMPARATIVE	ANNOTATED	102679	1608	2.86069651741294
COM_SPAL_1_014274_XLOC_050085	COMPARATIVE	ANNOTATED	210726	1698	2.76796230859835
COM_SPAL_1_014306_XLOC_050161	COMPARATIVE	ANNOTATED	55963	1389	3.59971202303816
COM_SPAL_1_014337_XLOC_050273	COMPARATIVE	ANNOTATED	50916	1392	0
COM_SPAL_1_014345_XLOC_050296	COMPARATIVE	ANNOTATED	73740	768	14.1927083333333
COM_SPAL_1_014352_XLOC_050317	COMPARATIVE	ANNOTATED	45759	702	0
COM_SPAL_1_014356_XLOC_050335	COMPARATIVE	ANNOTATED	65732	4149	2.07278862376476
COM_SPAL_1_014366_XLOC_050367	COMPARATIVE	ANNOTATED	43226	819	13.3089133089133
COM_SPAL_1_014377_XLOC_050401	COMPARATIVE	ANNOTATED	10659	603	8.95522388059701
COM_SPAL_1_014378_XLOC_050411	COMPARATIVE	ANNOTATED	112125	1620	4.32098765432099
COM_SPAL_1_014382_XLOC_050423	COMPARATIVE	ANNOTATED	47341	1539	10.5912930474334
COM_SPAL_1_014387_XLOC_050437	COMPARATIVE	ANNOTATED	83427	4176	0
COM_SPAL_1_014388_XLOC_050440	COMPARATIVE	ANNOTATED	49651	1359	0
COM_SPAL_1_014389_XLOC_050441	COMPARATIVE	ANNOTATED	29178	1215	4.44444444444444
COM_SPAL_1_014403_XLOC_050479	COMPARATIVE	ANNOTATED	132614	1479	6.69371196754564
COM_SPAL_1_014406_XLOC_050485	COMPARATIVE	ANNOTATED	100423	1857	0
COM_SPAL_1_014418_XLOC_050524	COMPARATIVE	ANNOTATED	121471	2817	18.5303514376997
COM_SPAL_1_014424_XLOC_050543	COMPARATIVE	ANNOTATED	144643	3582	0
COM_SPAL_1_014432_XLOC_050566	COMPARATIVE	ANNOTATED	128207	4863	8.67777092329838
COM_SPAL_1_014444_XLOC_050611	COMPARATIVE	ANNOTATED	167047	969	18.9886480908153
COM_SPAL_1_014452_XLOC_050630	COMPARATIVE	ANNOTATED	105939	948	0
COM_SPAL_1_014453_XLOC_050640	COMPARATIVE	ANNOTATED	172563	5232	0.821865443425076
COM_SPAL_1_014462_XLOC_050678	COMPARATIVE	ANNOTATED	35944	2376	5.85016835016835
COM_SPAL_1_014469_XLOC_050704	COMPARATIVE	ANNOTATED	45722	1902	10.0420609884332
COM_SPAL_1_014470_XLOC_050708	COMPARATIVE	ANNOTATED	50403	987	35.8662613981763
COM_SPAL_1_014488_XLOC_050751	COMPARATIVE	ANNOTATED	62812	729	15.363511659808
COM_SPAL_1_014492_XLOC_050765	COMPARATIVE	ANNOTATED	835	594	0
COM_SPAL_1_014507_XLOC_050828	COMPARATIVE	ANNOTATED	170276	930	1.82795698924731
COM_SPAL_1_014508_XLOC_050831	COMPARATIVE	ANNOTATED	202969	4332	6.80978762696214
COM_SPAL_1_014512_XLOC_050844	COMPARATIVE	ANNOTATED	87042	726	0
COM_SPAL_1_014514_XLOC_050857	COMPARATIVE	ANNOTATED	52772	759	0
COM_SPAL_1_014523_XLOC_050877	COMPARATIVE	ANNOTATED	179330	5451	15.8869932122546
COM_SPAL_1_014526_XLOC_050890	COMPARATIVE	ANNOTATED	81019	873	6.30011454753723
COM_SPAL_1_014534_XLOC_050905	COMPARATIVE	ANNOTATED	71024	4887	0
COM_SPAL_1_014535_XLOC_050908	COMPARATIVE	ANNOTATED	197112	1731	6.64355863662623
COM_SPAL_1_014542_XLOC_050935	COMPARATIVE	ANNOTATED	81284	1815	4.90358126721763
COM_SPAL_1_014553_XLOC_050964	COMPARATIVE	ANNOTATED	1401	1107	0
COM_SPAL_1_014554_XLOC_050967	COMPARATIVE	ANNOTATED	3786	2016	0
COM_SPAL_1_014558_XLOC_050985	COMPARATIVE	ANNOTATED	25935	1443	0
COM_SPAL_1_014577_XLOC_051060	COMPARATIVE	ANNOTATED	63997	981	0
COM_SPAL_1_014582_XLOC_051075	COMPARATIVE	ANNOTATED	2174	1761	0
COM_SPAL_1_014583_XLOC_051077	COMPARATIVE	ANNOTATED	110445	1455	0
COM_SPAL_1_014593_XLOC_051120	COMPARATIVE	ANNOTATED	204534	1350	0
COM_SPAL_1_014606_XLOC_051152	COMPARATIVE	ANNOTATED	1869	927	0
COM_SPAL_1_014612_XLOC_051180	COMPARATIVE	ANNOTATED	31786	1176	12.3299319727891
COM_SPAL_1_014645_XLOC_051268	COMPARATIVE	ANNOTATED	206638	2271	2.50990752972259
COM_SPAL_1_014646_XLOC_051273	COMPARATIVE	ANNOTATED	149944	1338	5.30642750373692
COM_SPAL_1_014666_XLOC_051308	COMPARATIVE	ANNOTATED	151348	1650	29.6969696969697
COM_SPAL_1_014691_XLOC_051397	COMPARATIVE	ANNOTATED	313239	5823	0
COM_SPAL_1_014695_XLOC_051407	COMPARATIVE	ANNOTATED	57446	999	45.9459459459459
COM_SPAL_1_014698_XLOC_051411	COMPARATIVE	ANNOTATED	40572	1755	0
COM_SPAL_1_014711_XLOC_051433	COMPARATIVE	ANNOTATED	163407	1149	8.70322019147084
COM_SPAL_1_014731_XLOC_051481	COMPARATIVE	ANNOTATED	55372	1323	0
COM_SPAL_1_014733_XLOC_051483	COMPARATIVE	ANNOTATED	74111	1059	0
COM_SPAL_1_014743_XLOC_051513	COMPARATIVE	ANNOTATED	137061	918	0
COM_SPAL_1_014759_XLOC_051533	COMPARATIVE	ANNOTATED	178767	3573	0
COM_SPAL_1_014779_XLOC_051590	COMPARATIVE	ANNOTATED	42396	1182	17.5972927241963
COM_SPAL_1_014794_XLOC_051640	COMPARATIVE	ANNOTATED	42871	813	43.4194341943419
COM_SPAL_1_014810_XLOC_051707	COMPARATIVE	ANNOTATED	164942	1911	0
COM_SPAL_1_014813_XLOC_051719	COMPARATIVE	ANNOTATED	118962	1053	0
COM_SPAL_1_014815_XLOC_051722	COMPARATIVE	ANNOTATED	167269	1350	0
COM_SPAL_1_014824_XLOC_051762	COMPARATIVE	ANNOTATED	71580	987	3.95136778115502
COM_SPAL_1_014835_XLOC_051800	COMPARATIVE	ANNOTATED	135771	1803	4.3261231281198
COM_SPAL_1_014858_XLOC_051898	COMPARATIVE	ANNOTATED	108172	2343	17.6696542893726
COM_SPAL_1_014870_XLOC_051972	COMPARATIVE	ANNOTATED	25730	681	10.8663729809104
COM_SPAL_1_014879_XLOC_052007	COMPARATIVE	ANNOTATED	109342	2337	20.6675224646983
COM_SPAL_1_014886_XLOC_052026	COMPARATIVE	ANNOTATED	15910	606	0
COM_SPAL_1_014900_XLOC_052071	COMPARATIVE	ANNOTATED	193641	4164	2.52161383285303
COM_SPAL_1_014916_XLOC_052117	COMPARATIVE	ANNOTATED	81455	1473	8.48608282416836
COM_SPAL_1_014926_XLOC_052162	COMPARATIVE	ANNOTATED	134559	1221	24.4062244062244
COM_SPAL_1_014931_XLOC_052197	COMPARATIVE	ANNOTATED	190989	1428	10.6442577030812
COM_SPAL_1_014934_XLOC_052206	COMPARATIVE	ANNOTATED	140350	5190	2.94797687861272
COM_SPAL_1_014938_XLOC_052224	COMPARATIVE	ANNOTATED	102945	1896	14.7151898734177
COM_SPAL_1_014942_XLOC_052233	COMPARATIVE	ANNOTATED	37348	3807	0.630417651694247
COM_SPAL_1_014948_XLOC_052250	COMPARATIVE	ANNOTATED	2169	2094	0
COM_SPAL_1_014954_XLOC_052273	COMPARATIVE	ANNOTATED	87962	1044	0
COM_SPAL_1_014956_XLOC_052275	COMPARATIVE	ANNOTATED	152677	1371	0
COM_SPAL_1_014971_XLOC_052311	COMPARATIVE	ANNOTATED	162277	1398	14.1630901287554
COM_SPAL_1_014976_XLOC_052316	COMPARATIVE	ANNOTATED	8606	2124	0
COM_SPAL_1_014981_XLOC_052334	COMPARATIVE	ANNOTATED	7065	1836	0
COM_SPAL_1_014989_XLOC_052374	COMPARATIVE	ANNOTATED	99926	927	0
COM_SPAL_1_015000_XLOC_052417	COMPARATIVE	ANNOTATED	166823	720	43.75
COM_SPAL_1_015007_XLOC_052432	COMPARATIVE	ANNOTATED	27043	1878	0
COM_SPAL_1_015029_XLOC_052497	COMPARATIVE	ANNOTATED	189136	2982	7.34406438631791
COM_SPAL_1_015040_XLOC_052524	COMPARATIVE	ANNOTATED	123427	1302	3.76344086021505
COM_SPAL_1_015044_XLOC_052536	COMPARATIVE	ANNOTATED	19021	1947	0
COM_SPAL_1_015055_XLOC_052550	COMPARATIVE	ANNOTATED	109096	2121	3.77180575200377
COM_SPAL_1_015056_XLOC_052552	COMPARATIVE	ANNOTATED	60535	1812	0
COM_SPAL_1_015057_XLOC_052558	COMPARATIVE	ANNOTATED	67943	675	10.8148148148148
COM_SPAL_1_015065_XLOC_052611	COMPARATIVE	ANNOTATED	32033	1404	6.48148148148148
COM_SPAL_1_015066_XLOC_052612	COMPARATIVE	ANNOTATED	496523	1425	0
COM_SPAL_1_015077_XLOC_052652	COMPARATIVE	ANNOTATED	206718	4128	4.65116279069767
COM_SPAL_1_015087_XLOC_052691	COMPARATIVE	ANNOTATED	51746	1692	5.37825059101655
COM_SPAL_1_015093_XLOC_052707	COMPARATIVE	ANNOTATED	89237	3027	24.810042946812
COM_SPAL_1_015099_XLOC_052735	COMPARATIVE	ANNOTATED	17339	2754	1.19825708061002
COM_SPAL_1_015112_XLOC_052769	COMPARATIVE	ANNOTATED	575960	5625	1.99111111111111
COM_SPAL_1_015130_XLOC_052812	COMPARATIVE	ANNOTATED	149789	1407	24.3781094527363
COM_SPAL_1_015154_XLOC_052872	COMPARATIVE	ANNOTATED	97298	1728	26.099537037037
COM_SPAL_1_015155_XLOC_052875	COMPARATIVE	ANNOTATED	187407	2154	6.87093779015785
COM_SPAL_1_015156_XLOC_052881	COMPARATIVE	ANNOTATED	61732	1593	0
COM_SPAL_1_015163_XLOC_052899	COMPARATIVE	ANNOTATED	96738	780	19.8717948717949
COM_SPAL_1_015168_XLOC_052920	COMPARATIVE	ANNOTATED	64745	1896	0
COM_SPAL_1_015173_XLOC_052937	COMPARATIVE	ANNOTATED	138443	1317	39.2558845861807
COM_SPAL_1_015174_XLOC_052938	COMPARATIVE	ANNOTATED	317664	1446	0
COM_SPAL_1_015179_XLOC_052959	COMPARATIVE	ANNOTATED	270181	1335	16.3295880149813
COM_SPAL_1_015180_XLOC_052961	COMPARATIVE	ANNOTATED	842144	2250	13.0222222222222
COM_SPAL_1_015189_XLOC_052992	COMPARATIVE	UNANNOTATED	113729	2793	83.6018617973505
COM_SPAL_1_015215_XLOC_053062	COMPARATIVE	ANNOTATED	283207	1614	0
COM_SPAL_1_015237_XLOC_053121	COMPARATIVE	ANNOTATED	257772	2877	7.95968022245395
COM_SPAL_1_015274_XLOC_053236	COMPARATIVE	ANNOTATED	2637	2532	4.30489731437599
COM_SPAL_1_015277_XLOC_053238	COMPARATIVE	ANNOTATED	49603	1194	7.20268006700168
COM_SPAL_1_015288_XLOC_053257	COMPARATIVE	ANNOTATED	73681	1548	0
COM_SPAL_1_015305_XLOC_053321	COMPARATIVE	ANNOTATED	11036	1176	0
COM_SPAL_1_015331_XLOC_053387	COMPARATIVE	ANNOTATED	99763	1479	1.69033130493577
COM_SPAL_1_015333_XLOC_053396	COMPARATIVE	ANNOTATED	185733	2928	9.52868852459016
COM_SPAL_1_015338_XLOC_053409	COMPARATIVE	ANNOTATED	84714	1281	15.6908665105386
COM_SPAL_1_015342_XLOC_053427	COMPARATIVE	ANNOTATED	19051	1731	3.98613518197574
COM_SPAL_1_015343_XLOC_053431	COMPARATIVE	ANNOTATED	877187	7674	0.482147511076362
COM_SPAL_1_015355_XLOC_053457	COMPARATIVE	ANNOTATED	30617	507	0
COM_SPAL_1_015369_XLOC_053486	COMPARATIVE	ANNOTATED	50999	1197	0
COM_SPAL_1_015379_XLOC_053500	COMPARATIVE	ANNOTATED	38198	783	0
COM_SPAL_1_015381_XLOC_053509	COMPARATIVE	ANNOTATED	55204	972	0
COM_SPAL_1_015385_XLOC_053515	COMPARATIVE	ANNOTATED	98158	888	0
COM_SPAL_1_015392_XLOC_053527	COMPARATIVE	ANNOTATED	57075	819	0
COM_SPAL_1_015398_XLOC_053542	COMPARATIVE	ANNOTATED	108103	2007	23.9661185849527
COM_SPAL_1_015399_XLOC_053543	COMPARATIVE	ANNOTATED	5280	648	8.64197530864197
COM_SPAL_1_015407_XLOC_053563	COMPARATIVE	ANNOTATED	23231	939	48.5623003194888
COM_SPAL_1_015410_XLOC_053574	COMPARATIVE	ANNOTATED	16585	2700	14
COM_SPAL_1_015412_XLOC_053582	COMPARATIVE	ANNOTATED	327904	804	10.9452736318408
COM_SPAL_1_015422_XLOC_053613	COMPARATIVE	ANNOTATED	158281	1557	0
COM_SPAL_1_015432_XLOC_053664	COMPARATIVE	ANNOTATED	186869	1443	7.20720720720721
COM_SPAL_1_015433_XLOC_053673	COMPARATIVE	ANNOTATED	2443	1701	0
COM_SPAL_1_015442_XLOC_053688	COMPARATIVE	ANNOTATED	177664	2184	0
COM_SPAL_1_015443_XLOC_053689	COMPARATIVE	ANNOTATED	271036	1947	18.3872624550591
COM_SPAL_1_015453_XLOC_053713	COMPARATIVE	ANNOTATED	236816	2292	12.303664921466
COM_SPAL_1_015468_XLOC_053743	COMPARATIVE	ANNOTATED	71605	1785	7.00280112044818
COM_SPAL_1_015480_XLOC_053783	COMPARATIVE	ANNOTATED	184459	2160	4.86111111111111
COM_SPAL_1_015498_XLOC_053817	COMPARATIVE	ANNOTATED	111835	1191	10.2434928631402
COM_SPAL_1_015506_XLOC_053832	COMPARATIVE	ANNOTATED	84362	726	0
COM_SPAL_1_015517_XLOC_053873	COMPARATIVE	ANNOTATED	64052	567	0
COM_SPAL_1_015520_XLOC_053882	COMPARATIVE	UNANNOTATED	136013	1221	7.04340704340704
COM_SPAL_1_015531_XLOC_053936	COMPARATIVE	ANNOTATED	191628	996	0
COM_SPAL_1_015534_XLOC_053949	COMPARATIVE	ANNOTATED	176579	1905	5.30183727034121
COM_SPAL_1_015568_XLOC_054050	COMPARATIVE	UNANNOTATED	7504	1749	8.11892510005718
COM_SPAL_1_015570_XLOC_054059	COMPARATIVE	ANNOTATED	105471	978	0
COM_SPAL_1_015577_XLOC_054078	COMPARATIVE	ANNOTATED	12501	1206	25.1243781094527
COM_SPAL_1_015578_XLOC_054079	COMPARATIVE	ANNOTATED	107159	4257	4.2518205308903
COM_SPAL_1_015595_XLOC_054131	COMPARATIVE	ANNOTATED	66875	5037	8.65594599960294
COM_SPAL_1_015608_XLOC_054174	COMPARATIVE	ANNOTATED	143665	1566	0
COM_SPAL_1_015610_XLOC_054184	COMPARATIVE	ANNOTATED	372960	5043	1.88379932579814
COM_SPAL_1_015636_XLOC_054247	COMPARATIVE	ANNOTATED	154475	1842	18.1867535287731
COM_SPAL_1_015644_XLOC_054275	COMPARATIVE	ANNOTATED	202175	2499	8.68347338935574
COM_SPAL_1_015650_XLOC_054300	COMPARATIVE	ANNOTATED	81277	1356	2.87610619469027
COM_SPAL_1_015660_XLOC_054333	COMPARATIVE	ANNOTATED	33725	1311	32.6468344774981
COM_SPAL_1_015665_XLOC_054348	COMPARATIVE	UNANNOTATED	164761	2673	13.6550692106248
COM_SPAL_1_015697_XLOC_054442	COMPARATIVE	ANNOTATED	90841	5031	0
COM_SPAL_1_015709_XLOC_054458	COMPARATIVE	ANNOTATED	150056	1305	5.67049808429119
COM_SPAL_1_015712_XLOC_054465	COMPARATIVE	ANNOTATED	251620	1254	35.2472089314195
COM_SPAL_1_015714_XLOC_054479	COMPARATIVE	ANNOTATED	232571	1194	0
COM_SPAL_1_015718_XLOC_054481	COMPARATIVE	ANNOTATED	52632	642	0
COM_SPAL_1_015720_XLOC_054501	COMPARATIVE	ANNOTATED	173197	1836	12.5816993464052
COM_SPAL_1_015748_XLOC_054584	COMPARATIVE	ANNOTATED	69891	804	0
COM_SPAL_1_015749_XLOC_054587	COMPARATIVE	ANNOTATED	134316	2928	9.42622950819672
COM_SPAL_1_015754_XLOC_054611	COMPARATIVE	ANNOTATED	98007	1455	12.9896907216495
COM_SPAL_1_015775_XLOC_054664	COMPARATIVE	ANNOTATED	70682	711	12.9395218002813
COM_SPAL_1_015779_XLOC_054680	COMPARATIVE	ANNOTATED	145519	2820	0
COM_SPAL_1_015811_XLOC_054780	COMPARATIVE	ANNOTATED	175521	2235	8.18791946308725
COM_SPAL_1_015816_XLOC_054799	COMPARATIVE	ANNOTATED	15999	1482	0
COM_SPAL_1_015830_XLOC_054837	COMPARATIVE	ANNOTATED	50351	3567	9.6439585085506
COM_SPAL_1_015842_XLOC_054873	COMPARATIVE	ANNOTATED	128923	2076	5.39499036608863
COM_SPAL_1_015844_XLOC_054878	COMPARATIVE	ANNOTATED	25226	3318	0.934297769740808
COM_SPAL_1_015847_XLOC_054890	COMPARATIVE	ANNOTATED	71336	3564	11.3355780022447
COM_SPAL_1_015866_XLOC_054929	COMPARATIVE	ANNOTATED	131176	1164	4.20962199312715
COM_SPAL_1_015881_XLOC_054960	COMPARATIVE	ANNOTATED	198831	2280	3.42105263157895
COM_SPAL_1_015883_XLOC_054966	COMPARATIVE	ANNOTATED	84453	1488	3.15860215053763
COM_SPAL_1_015890_XLOC_054999	COMPARATIVE	ANNOTATED	82289	1074	0
COM_SPAL_1_015896_XLOC_055008	COMPARATIVE	ANNOTATED	224621	1248	0
COM_SPAL_1_015898_XLOC_055010	COMPARATIVE	ANNOTATED	272334	1791	0
COM_SPAL_1_015917_XLOC_055070	COMPARATIVE	ANNOTATED	89049	684	11.6959064327485
COM_SPAL_1_015918_XLOC_055074	COMPARATIVE	ANNOTATED	208698	2304	1.51909722222222
COM_SPAL_1_015925_XLOC_055093	COMPARATIVE	ANNOTATED	90118	1356	0
COM_SPAL_1_015926_XLOC_055100	COMPARATIVE	ANNOTATED	14483	795	5.28301886792453
COM_SPAL_1_015936_XLOC_055141	COMPARATIVE	ANNOTATED	81445	978	10.2249488752556
COM_SPAL_1_015937_XLOC_055150	COMPARATIVE	ANNOTATED	126790	2283	3.5041611914148
COM_SPAL_1_015939_XLOC_055157	COMPARATIVE	ANNOTATED	97922	2385	8.09224318658281
COM_SPAL_1_015941_XLOC_055164	COMPARATIVE	ANNOTATED	240415	2262	0
COM_SPAL_1_015948_XLOC_055205	COMPARATIVE	ANNOTATED	64910	1467	23.5173824130879
COM_SPAL_1_015955_XLOC_055233	COMPARATIVE	ANNOTATED	509390	2463	13.8449045879009
COM_SPAL_1_015964_XLOC_055244	COMPARATIVE	ANNOTATED	86558	2550	4.74509803921569
COM_SPAL_1_015967_XLOC_055250	COMPARATIVE	ANNOTATED	62960	1020	0
COM_SPAL_1_015969_XLOC_055260	COMPARATIVE	ANNOTATED	124559	1500	19.6
COM_SPAL_1_015975_XLOC_055281	COMPARATIVE	ANNOTATED	76956	3801	6.31412786108919
COM_SPAL_1_015991_XLOC_055327	COMPARATIVE	ANNOTATED	67855	843	0
COM_SPAL_1_015992_XLOC_055332	COMPARATIVE	ANNOTATED	74542	1785	15.406162464986
COM_SPAL_1_016004_XLOC_055367	COMPARATIVE	ANNOTATED	36552	1338	0
COM_SPAL_1_016008_XLOC_055390	COMPARATIVE	ANNOTATED	87428	1419	0
COM_SPAL_1_016041_XLOC_055502	COMPARATIVE	ANNOTATED	564614	1251	0
COM_SPAL_1_016057_XLOC_055551	COMPARATIVE	ANNOTATED	123797	1440	0
COM_SPAL_1_016065_XLOC_055574	COMPARATIVE	ANNOTATED	117860	1047	0
COM_SPAL_1_016075_XLOC_055603	COMPARATIVE	ANNOTATED	156221	1089	14.3250688705234
COM_SPAL_1_016076_XLOC_055606	COMPARATIVE	ANNOTATED	79931	909	12.5412541254125
COM_SPAL_1_016079_XLOC_055616	COMPARATIVE	ANNOTATED	97945	1845	2.92682926829268
COM_SPAL_1_016086_XLOC_055640	COMPARATIVE	ANNOTATED	91785	1083	0
COM_SPAL_1_016088_XLOC_055645	COMPARATIVE	ANNOTATED	65841	3459	3.98959236773634
COM_SPAL_1_016118_XLOC_055747	COMPARATIVE	ANNOTATED	145249	1476	5.42005420054201
COM_SPAL_1_016126_XLOC_055762	COMPARATIVE	ANNOTATED	149534	1881	1.91387559808612
COM_SPAL_1_016145_XLOC_055823	COMPARATIVE	ANNOTATED	28714	1302	10.8294930875576
COM_SPAL_1_016146_XLOC_055827	COMPARATIVE	ANNOTATED	194762	2961	5.03208375548801
COM_SPAL_1_016154_XLOC_055852	COMPARATIVE	ANNOTATED	72782	8154	0.551876379690949
COM_SPAL_1_016176_XLOC_055914	COMPARATIVE	ANNOTATED	1464	1389	2.66378689704824
COM_SPAL_1_016177_XLOC_055918	COMPARATIVE	ANNOTATED	333484	4626	0.691742325983571
COM_SPAL_1_016182_XLOC_055950	COMPARATIVE	ANNOTATED	399015	693	10.6782106782107
COM_SPAL_1_016183_XLOC_055953	COMPARATIVE	ANNOTATED	128621	1848	12.7705627705628
COM_SPAL_1_016198_XLOC_056002	COMPARATIVE	UNANNOTATED	10863	1206	16.5837479270315
COM_SPAL_1_016209_XLOC_056034	COMPARATIVE	ANNOTATED	43073	2055	2.91970802919708
COM_SPAL_1_016210_XLOC_056035	COMPARATIVE	ANNOTATED	100386	768	0
COM_SPAL_1_016213_XLOC_056051	COMPARATIVE	ANNOTATED	151455	1293	4.25367362722351
COM_SPAL_1_016226_XLOC_056108	COMPARATIVE	ANNOTATED	290149	1815	17.1349862258953
COM_SPAL_1_016234_XLOC_056132	COMPARATIVE	ANNOTATED	160227	1650	19.2727272727273
COM_SPAL_1_016239_XLOC_056145	COMPARATIVE	ANNOTATED	194186	1386	0
COM_SPAL_1_016247_XLOC_056168	COMPARATIVE	ANNOTATED	76319	1866	0
COM_SPAL_1_016248_XLOC_056175	COMPARATIVE	ANNOTATED	142823	4404	0.61307901907357
COM_SPAL_1_016265_XLOC_056219	COMPARATIVE	ANNOTATED	125001	648	0
COM_SPAL_1_016266_XLOC_056223	COMPARATIVE	ANNOTATED	83692	1881	18.8197767145136
COM_SPAL_1_016274_XLOC_056248	COMPARATIVE	ANNOTATED	148606	3672	2.31481481481481
COM_SPAL_1_016275_XLOC_056250	COMPARATIVE	ANNOTATED	61683	1062	0
COM_SPAL_1_016284_XLOC_056273	COMPARATIVE	ANNOTATED	84747	2604	36.3287250384025
COM_SPAL_1_016295_XLOC_056320	COMPARATIVE	ANNOTATED	54009	645	0
COM_SPAL_1_016299_XLOC_056338	COMPARATIVE	ANNOTATED	88078	5586	0
COM_SPAL_1_016318_XLOC_056424	COMPARATIVE	ANNOTATED	66249	1764	6.12244897959184
COM_SPAL_1_016325_XLOC_056439	COMPARATIVE	ANNOTATED	283873	1404	0
COM_SPAL_1_016342_XLOC_056488	COMPARATIVE	ANNOTATED	117585	2070	35.5555555555556
COM_SPAL_1_016362_XLOC_056574	COMPARATIVE	ANNOTATED	60522	2052	34.6978557504873
COM_SPAL_1_016377_XLOC_056641	COMPARATIVE	ANNOTATED	190975	5664	6.10875706214689
COM_SPAL_1_016383_XLOC_056648	COMPARATIVE	ANNOTATED	55263	3603	1.13794060505135
COM_SPAL_1_016400_XLOC_056688	COMPARATIVE	ANNOTATED	118048	2130	10.8450704225352
COM_SPAL_1_016409_XLOC_056709	COMPARATIVE	ANNOTATED	47052	1839	6.74279499728113
COM_SPAL_1_016413_XLOC_056721	COMPARATIVE	ANNOTATED	214092	2478	5.52865213882163
COM_SPAL_1_016414_XLOC_056726	COMPARATIVE	ANNOTATED	111801	2184	0
COM_SPAL_1_016434_XLOC_056802	COMPARATIVE	ANNOTATED	166018	1425	0
COM_SPAL_1_016440_XLOC_056842	COMPARATIVE	ANNOTATED	60327	822	0
COM_SPAL_1_016453_XLOC_056878	COMPARATIVE	ANNOTATED	253955	1668	10.1318944844125
COM_SPAL_1_016456_XLOC_056889	COMPARATIVE	ANNOTATED	42750	540	0
COM_SPAL_1_016481_XLOC_056944	COMPARATIVE	ANNOTATED	156847	1035	0
COM_SPAL_1_016488_XLOC_056977	COMPARATIVE	ANNOTATED	116442	2544	0
COM_SPAL_1_016489_XLOC_056981	COMPARATIVE	ANNOTATED	74771	963	51.1941848390447
COM_SPAL_1_016490_XLOC_056985	COMPARATIVE	ANNOTATED	66045	1584	35.1010101010101
COM_SPAL_1_016497_XLOC_057017	COMPARATIVE	ANNOTATED	44320	1323	0
COM_SPAL_1_016502_XLOC_057029	COMPARATIVE	ANNOTATED	139095	960	0
COM_SPAL_1_016539_XLOC_057133	COMPARATIVE	ANNOTATED	78747	1380	8.6231884057971
COM_SPAL_1_016545_XLOC_057167	COMPARATIVE	ANNOTATED	156071	7047	0.794664396196963
COM_SPAL_1_016551_XLOC_057183	COMPARATIVE	ANNOTATED	92143	1524	9.25196850393701
COM_SPAL_1_016555_XLOC_057189	COMPARATIVE	ANNOTATED	129814	1977	7.63783510369246
COM_SPAL_1_016557_XLOC_057193	COMPARATIVE	ANNOTATED	3234	1536	0
COM_SPAL_1_016569_XLOC_057243	COMPARATIVE	ANNOTATED	78789	912	20.1754385964912
COM_SPAL_1_016574_XLOC_057272	COMPARATIVE	ANNOTATED	80209	2781	4.99820208558073
COM_SPAL_1_016581_XLOC_057287	COMPARATIVE	ANNOTATED	71101	4500	4.04444444444444
COM_SPAL_1_016594_XLOC_057323	COMPARATIVE	ANNOTATED	126922	825	0
COM_SPAL_1_016605_XLOC_057370	COMPARATIVE	ANNOTATED	180827	801	0
COM_SPAL_1_016606_XLOC_057374	COMPARATIVE	ANNOTATED	123465	1989	2.36299648064354
COM_SPAL_1_016607_XLOC_057380	COMPARATIVE	ANNOTATED	134656	6867	4.67453036260376
COM_SPAL_1_016616_XLOC_057415	COMPARATIVE	ANNOTATED	3257	1620	1.72839506172839
COM_SPAL_1_016619_XLOC_057425	COMPARATIVE	ANNOTATED	51564	1326	40.7239819004525
COM_SPAL_1_016622_XLOC_057437	COMPARATIVE	ANNOTATED	121075	1356	6.48967551622419
COM_SPAL_1_016627_XLOC_057451	COMPARATIVE	ANNOTATED	97666	1968	2.03252032520325
COM_SPAL_1_016634_XLOC_057471	COMPARATIVE	ANNOTATED	46755	1683	3.50564468211527
COM_SPAL_1_016639_XLOC_057490	COMPARATIVE	ANNOTATED	116320	975	5.64102564102564
COM_SPAL_1_016651_XLOC_057519	COMPARATIVE	ANNOTATED	395216	2166	11.2650046168052
COM_SPAL_1_016659_XLOC_057556	COMPARATIVE	ANNOTATED	85383	993	4.43101711983887
COM_SPAL_1_016676_XLOC_057609	COMPARATIVE	ANNOTATED	10924	1731	11.265164644714
COM_SPAL_1_016677_XLOC_057610	COMPARATIVE	ANNOTATED	158860	1698	9.18727915194346
COM_SPAL_1_016686_XLOC_057626	COMPARATIVE	ANNOTATED	208968	1140	3.7719298245614
COM_SPAL_1_016687_XLOC_057630	COMPARATIVE	ANNOTATED	21306	1752	4.337899543379
COM_SPAL_1_016703_XLOC_057678	COMPARATIVE	ANNOTATED	86115	636	6.44654088050314
COM_SPAL_1_016715_XLOC_057701	COMPARATIVE	ANNOTATED	69919	2832	15.7132768361582
COM_SPAL_1_016718_XLOC_057709	COMPARATIVE	ANNOTATED	356997	4107	3.01923545166788
COM_SPAL_1_016732_XLOC_057746	COMPARATIVE	ANNOTATED	94690	816	9.19117647058824
COM_SPAL_1_016733_XLOC_057754	COMPARATIVE	ANNOTATED	111824	894	7.60626398210291
COM_SPAL_1_016738_XLOC_057780	COMPARATIVE	ANNOTATED	19986	3441	0
COM_SPAL_1_016739_XLOC_057785	COMPARATIVE	ANNOTATED	9509	648	0
COM_SPAL_1_016746_XLOC_057795	COMPARATIVE	ANNOTATED	51779	3339	12.2491764001198
COM_SPAL_1_016750_XLOC_057804	COMPARATIVE	ANNOTATED	3126	1911	0
COM_SPAL_1_016768_XLOC_057880	COMPARATIVE	ANNOTATED	11079	3366	1.30718954248366
COM_SPAL_1_016773_XLOC_057900	COMPARATIVE	ANNOTATED	35994	1983	17.7004538577912
COM_SPAL_1_016774_XLOC_057910	COMPARATIVE	ANNOTATED	262072	2046	3.03030303030303
COM_SPAL_1_016784_XLOC_057964	COMPARATIVE	ANNOTATED	55767	2094	13.5625596943649
COM_SPAL_1_016789_XLOC_057978	COMPARATIVE	ANNOTATED	95127	1149	4.69973890339426
COM_SPAL_1_016813_XLOC_058035	COMPARATIVE	UNANNOTATED	1687	1473	91.6496945010183
COM_SPAL_1_016829_XLOC_058083	COMPARATIVE	ANNOTATED	125343	642	14.797507788162
COM_SPAL_1_016840_XLOC_058124	COMPARATIVE	ANNOTATED	108143	1047	0
COM_SPAL_1_016857_XLOC_058181	COMPARATIVE	ANNOTATED	469714	18216	1.19675010979359
COM_SPAL_1_016863_XLOC_058201	COMPARATIVE	ANNOTATED	173524	1818	3.3003300330033
COM_SPAL_1_016865_XLOC_058211	COMPARATIVE	ANNOTATED	296051	2217	15.9224176815516
COM_SPAL_1_016882_XLOC_058239	COMPARATIVE	ANNOTATED	95124	1890	34.021164021164
COM_SPAL_1_016892_XLOC_058264	COMPARATIVE	ANNOTATED	134438	591	0
COM_SPAL_1_016901_XLOC_058296	COMPARATIVE	ANNOTATED	229998	2880	6.84027777777778
COM_SPAL_1_016917_XLOC_058339	COMPARATIVE	ANNOTATED	163494	1401	14.2755174875089
COM_SPAL_1_016934_XLOC_058394	COMPARATIVE	ANNOTATED	52439	1002	17.9640718562874
COM_SPAL_1_016942_XLOC_058411	COMPARATIVE	UNANNOTATED	79415	1005	87.2636815920398
COM_SPAL_1_016946_XLOC_058419	COMPARATIVE	ANNOTATED	73054	2241	8.03212851405622
COM_SPAL_1_016948_XLOC_058423	COMPARATIVE	ANNOTATED	98577	1272	6.83962264150943
COM_SPAL_1_016974_XLOC_058520	COMPARATIVE	ANNOTATED	196476	3165	1.26382306477093
COM_SPAL_1_016976_XLOC_058526	COMPARATIVE	ANNOTATED	112935	693	0
COM_SPAL_1_017023_XLOC_058714	COMPARATIVE	ANNOTATED	73174	1080	4.25925925925926
COM_SPAL_1_017029_XLOC_058724	COMPARATIVE	ANNOTATED	37394	1110	0
COM_SPAL_1_017041_XLOC_058750	COMPARATIVE	ANNOTATED	141043	1191	0
COM_SPAL_1_017044_XLOC_058760	COMPARATIVE	ANNOTATED	76691	3591	21.7209690893901
COM_SPAL_1_017046_XLOC_058766	COMPARATIVE	ANNOTATED	71788	1320	0
COM_SPAL_1_017048_XLOC_058769	COMPARATIVE	ANNOTATED	142040	990	28.7878787878788
COM_SPAL_1_017050_XLOC_058778	COMPARATIVE	ANNOTATED	322623	2484	0
COM_SPAL_1_017065_XLOC_058833	COMPARATIVE	ANNOTATED	81782	1635	2.01834862385321
COM_SPAL_1_017069_XLOC_058848	COMPARATIVE	ANNOTATED	173087	2520	0
COM_SPAL_1_017085_XLOC_058899	COMPARATIVE	ANNOTATED	40911	2889	0
COM_SPAL_1_017086_XLOC_058906	COMPARATIVE	ANNOTATED	93846	1689	0
COM_SPAL_1_017113_XLOC_058994	COMPARATIVE	ANNOTATED	14670	936	0
COM_SPAL_1_017114_XLOC_058996	COMPARATIVE	ANNOTATED	3448	1392	0
COM_SPAL_1_017116_XLOC_059011	COMPARATIVE	ANNOTATED	27309	1728	8.10185185185185
COM_SPAL_1_017133_XLOC_059074	COMPARATIVE	ANNOTATED	345679	3981	25.3956292388847
COM_SPAL_1_017137_XLOC_059084	COMPARATIVE	ANNOTATED	26262	1587	0
COM_SPAL_1_017149_XLOC_059123	COMPARATIVE	ANNOTATED	153272	1092	7.69230769230769
COM_SPAL_1_017152_XLOC_059127	COMPARATIVE	ANNOTATED	122852	2397	0
COM_SPAL_1_017154_XLOC_059134	COMPARATIVE	ANNOTATED	148302	1182	4.82233502538071
COM_SPAL_1_017162_XLOC_059155	COMPARATIVE	ANNOTATED	220117	1404	5.91168091168091
COM_SPAL_1_017170_XLOC_059177	COMPARATIVE	ANNOTATED	137112	885	0
COM_SPAL_1_017177_XLOC_059204	COMPARATIVE	ANNOTATED	70872	591	14.3824027072758
COM_SPAL_1_017197_XLOC_059253	COMPARATIVE	ANNOTATED	78609	636	0
COM_SPAL_1_017199_XLOC_059257	COMPARATIVE	ANNOTATED	93817	660	9.54545454545455
COM_SPAL_1_017214_XLOC_059311	COMPARATIVE	ANNOTATED	39332	2559	1.05509964830012
COM_SPAL_1_017216_XLOC_059316	COMPARATIVE	ANNOTATED	60264	1203	4.15627597672485
COM_SPAL_1_017218_XLOC_059318	COMPARATIVE	ANNOTATED	18320	813	19.0651906519065
COM_SPAL_1_017220_XLOC_059321	COMPARATIVE	ANNOTATED	186985	2529	1.30486358244365
COM_SPAL_1_017221_XLOC_059325	COMPARATIVE	ANNOTATED	181559	2730	2.45421245421245
COM_SPAL_1_017238_XLOC_059362	COMPARATIVE	ANNOTATED	130259	774	0
COM_SPAL_1_017240_XLOC_059369	COMPARATIVE	ANNOTATED	6598	2439	0
COM_SPAL_1_017243_XLOC_059375	COMPARATIVE	ANNOTATED	110499	1218	0
COM_SPAL_1_017254_XLOC_059403	COMPARATIVE	ANNOTATED	4655	1458	0
COM_SPAL_1_017262_XLOC_059439	COMPARATIVE	ANNOTATED	134857	1134	9.61199294532628
COM_SPAL_1_017268_XLOC_059464	COMPARATIVE	ANNOTATED	120510	2154	13.1847725162488
COM_SPAL_1_017269_XLOC_059467	COMPARATIVE	ANNOTATED	80992	507	0
COM_SPAL_1_017274_XLOC_059495	COMPARATIVE	ANNOTATED	31627	687	45.1237263464338
COM_SPAL_1_017291_XLOC_059557	COMPARATIVE	ANNOTATED	12370	2799	0
COM_SPAL_1_017309_XLOC_059612	COMPARATIVE	ANNOTATED	140824	747	0
COM_SPAL_1_017312_XLOC_059618	COMPARATIVE	ANNOTATED	167902	3153	7.54836663495084
COM_SPAL_1_017313_XLOC_059626	COMPARATIVE	ANNOTATED	44260	543	0
COM_SPAL_1_017326_XLOC_059668	COMPARATIVE	ANNOTATED	4917	4488	4.07754010695187
COM_SPAL_1_017331_XLOC_059673	COMPARATIVE	ANNOTATED	389622	2808	4.80769230769231
COM_SPAL_1_017333_XLOC_059682	COMPARATIVE	ANNOTATED	108222	615	0
COM_SPAL_1_017339_XLOC_059695	COMPARATIVE	ANNOTATED	69461	1149	0
COM_SPAL_1_017355_XLOC_059740	COMPARATIVE	ANNOTATED	29630	1443	1.66320166320166
COM_SPAL_1_017357_XLOC_059743	COMPARATIVE	ANNOTATED	144949	1332	8.33333333333333
COM_SPAL_1_017362_XLOC_059749	COMPARATIVE	ANNOTATED	421848	3876	3.99896800825593
COM_SPAL_1_017374_XLOC_059773	COMPARATIVE	ANNOTATED	21972	909	11.991199119912
COM_SPAL_1_017387_XLOC_059815	COMPARATIVE	ANNOTATED	98689	2574	32.0901320901321
COM_SPAL_1_017410_XLOC_059875	COMPARATIVE	ANNOTATED	59493	3792	8.33333333333333
COM_SPAL_1_017462_XLOC_060071	COMPARATIVE	ANNOTATED	94495	1104	10.3260869565217
COM_SPAL_1_017480_XLOC_060123	COMPARATIVE	ANNOTATED	28193	1869	12.6270733012306
COM_SPAL_1_017481_XLOC_060124	COMPARATIVE	ANNOTATED	14935	2160	8.65740740740741
COM_SPAL_1_017485_XLOC_060135	COMPARATIVE	ANNOTATED	507192	5304	4.90196078431373
COM_SPAL_1_017504_XLOC_060184	COMPARATIVE	ANNOTATED	1849	816	0
COM_SPAL_1_017519_XLOC_060230	COMPARATIVE	ANNOTATED	77055	1071	0
COM_SPAL_1_017523_XLOC_060237	COMPARATIVE	ANNOTATED	114747	864	7.06018518518518
COM_SPAL_1_017531_XLOC_060262	COMPARATIVE	ANNOTATED	43303	2502	3.31734612310152
COM_SPAL_1_017537_XLOC_060283	COMPARATIVE	ANNOTATED	33366	606	22.6072607260726
COM_SPAL_1_017540_XLOC_060294	COMPARATIVE	ANNOTATED	57093	1422	0
COM_SPAL_1_017558_XLOC_060359	COMPARATIVE	ANNOTATED	135908	639	0
COM_SPAL_1_017560_XLOC_060363	COMPARATIVE	ANNOTATED	142052	2073	8.87602508441872
COM_SPAL_1_017561_XLOC_060367	COMPARATIVE	ANNOTATED	124076	2223	0
COM_SPAL_1_017565_XLOC_060394	COMPARATIVE	ANNOTATED	89526	930	0
COM_SPAL_1_017566_XLOC_060395	COMPARATIVE	ANNOTATED	90231	1464	0
COM_SPAL_1_017567_XLOC_060396	COMPARATIVE	ANNOTATED	1719	1647	0
COM_SPAL_1_017570_XLOC_060407	COMPARATIVE	ANNOTATED	22749	1608	17.1641791044776
COM_SPAL_1_017578_XLOC_060443	COMPARATIVE	ANNOTATED	169215	807	22.3048327137546
COM_SPAL_1_017579_XLOC_060446	COMPARATIVE	ANNOTATED	163185	1203	0
COM_SPAL_1_017588_XLOC_060472	COMPARATIVE	ANNOTATED	91390	1266	7.10900473933649
COM_SPAL_1_017606_XLOC_060523	COMPARATIVE	ANNOTATED	2268	1674	0
COM_SPAL_1_017611_XLOC_060533	COMPARATIVE	UNANNOTATED	5499	564	80.1418439716312
COM_SPAL_1_017629_XLOC_060583	COMPARATIVE	ANNOTATED	5360	2910	0
COM_SPAL_1_017639_XLOC_060622	COMPARATIVE	ANNOTATED	39204	2448	0
COM_SPAL_1_017644_XLOC_060634	COMPARATIVE	ANNOTATED	106868	2328	8.33333333333333
COM_SPAL_1_017651_XLOC_060661	COMPARATIVE	ANNOTATED	128622	2022	0
COM_SPAL_1_017656_XLOC_060676	COMPARATIVE	ANNOTATED	20396	5205	2.09414024975985
COM_SPAL_1_017658_XLOC_060686	COMPARATIVE	ANNOTATED	85130	2370	7.25738396624473
COM_SPAL_1_017664_XLOC_060710	COMPARATIVE	ANNOTATED	104610	1131	8.39964633068081
COM_SPAL_1_017684_XLOC_060772	COMPARATIVE	ANNOTATED	61026	633	15.3238546603476
COM_SPAL_1_017695_XLOC_060818	COMPARATIVE	ANNOTATED	33471	720	5.97222222222222
COM_SPAL_1_017701_XLOC_060841	COMPARATIVE	ANNOTATED	68497	609	13.9573070607553
COM_SPAL_1_017706_XLOC_060852	COMPARATIVE	ANNOTATED	112680	1239	51.8966908797417
COM_SPAL_1_017716_XLOC_060870	COMPARATIVE	ANNOTATED	2909	714	0
COM_SPAL_1_017724_XLOC_060888	COMPARATIVE	ANNOTATED	106291	1083	42.382271468144
COM_SPAL_1_017728_XLOC_060905	COMPARATIVE	ANNOTATED	69256	3885	1.15830115830116
COM_SPAL_1_017751_XLOC_060984	COMPARATIVE	ANNOTATED	38493	1371	0
COM_SPAL_1_017753_XLOC_060991	COMPARATIVE	ANNOTATED	150083	1620	11.1111111111111
COM_SPAL_1_017762_XLOC_061022	COMPARATIVE	ANNOTATED	161201	1086	0
COM_SPAL_1_017771_XLOC_061042	COMPARATIVE	ANNOTATED	26128	816	0
COM_SPAL_1_017772_XLOC_061045	COMPARATIVE	ANNOTATED	2207	2154	0
COM_SPAL_1_017790_XLOC_061094	COMPARATIVE	ANNOTATED	41942	693	0
COM_SPAL_1_017808_XLOC_061151	COMPARATIVE	ANNOTATED	86298	2112	2.69886363636364
COM_SPAL_1_017812_XLOC_061169	COMPARATIVE	ANNOTATED	107196	1563	12.0921305182342
COM_SPAL_1_017814_XLOC_061179	COMPARATIVE	ANNOTATED	119394	13194	2.9710474458087
COM_SPAL_1_017815_XLOC_061182	COMPARATIVE	ANNOTATED	137437	1617	8.0395794681509
COM_SPAL_1_017846_XLOC_061315	COMPARATIVE	ANNOTATED	99883	2187	0
COM_SPAL_1_017850_XLOC_061327	COMPARATIVE	ANNOTATED	194998	1920	0
COM_SPAL_1_017851_XLOC_061329	COMPARATIVE	ANNOTATED	8147	1836	0
COM_SPAL_1_017852_XLOC_061330	COMPARATIVE	ANNOTATED	67276	1053	28.8698955365622
COM_SPAL_1_017854_XLOC_061341	COMPARATIVE	ANNOTATED	99041	1551	10.3159252095422
COM_SPAL_1_017859_XLOC_061346	COMPARATIVE	ANNOTATED	66270	888	0
COM_SPAL_1_017866_XLOC_061373	COMPARATIVE	ANNOTATED	81218	681	22.3201174743025
COM_SPAL_1_017874_XLOC_061397	COMPARATIVE	ANNOTATED	36468	615	9.75609756097561
COM_SPAL_1_017878_XLOC_061403	COMPARATIVE	ANNOTATED	522746	6441	4.37820214252445
COM_SPAL_1_017892_XLOC_061461	COMPARATIVE	ANNOTATED	131948	1104	4.80072463768116
COM_SPAL_1_017909_XLOC_061528	COMPARATIVE	ANNOTATED	52074	1086	48.158379373849
COM_SPAL_1_017920_XLOC_061579	COMPARATIVE	ANNOTATED	84313	1398	10.6580829756795
COM_SPAL_1_017945_XLOC_061670	COMPARATIVE	ANNOTATED	156356	4221	0.995024875621891
COM_SPAL_1_017952_XLOC_061690	COMPARATIVE	ANNOTATED	62155	1017	88.298918387414
COM_SPAL_1_017959_XLOC_061721	COMPARATIVE	ANNOTATED	43642	2259	12.8818061088977
COM_SPAL_1_017963_XLOC_061727	COMPARATIVE	ANNOTATED	175417	1227	0
COM_SPAL_1_017969_XLOC_061741	COMPARATIVE	ANNOTATED	176829	1617	6.80272108843537
COM_SPAL_1_017988_XLOC_061819	COMPARATIVE	ANNOTATED	92432	3384	5.23049645390071
COM_SPAL_1_017992_XLOC_061835	COMPARATIVE	ANNOTATED	39313	1149	9.13838120104439
COM_SPAL_1_018003_XLOC_061869	COMPARATIVE	ANNOTATED	43492	789	0
COM_SPAL_1_018012_XLOC_061908	COMPARATIVE	ANNOTATED	1494	579	0
COM_SPAL_1_018014_XLOC_061911	COMPARATIVE	ANNOTATED	78497	1803	0
COM_SPAL_1_018016_XLOC_061919	COMPARATIVE	ANNOTATED	22369	2319	0
COM_SPAL_1_018024_XLOC_061930	COMPARATIVE	ANNOTATED	15584	1239	2.9862792574657
COM_SPAL_1_018026_XLOC_061933	COMPARATIVE	ANNOTATED	92203	1758	0
COM_SPAL_1_018029_XLOC_061942	COMPARATIVE	ANNOTATED	170584	762	11.5485564304462
COM_SPAL_1_018042_XLOC_061975	COMPARATIVE	ANNOTATED	143294	2331	1.71600171600172
COM_SPAL_1_018044_XLOC_061977	COMPARATIVE	UNANNOTATED	49508	918	62.0915032679739
COM_SPAL_1_018046_XLOC_061980	COMPARATIVE	ANNOTATED	443473	1782	0
COM_SPAL_1_018055_XLOC_061999	COMPARATIVE	ANNOTATED	92161	1560	4.03846153846154
COM_SPAL_1_018060_XLOC_062028	COMPARATIVE	ANNOTATED	34350	654	0
COM_SPAL_1_018061_XLOC_062031	COMPARATIVE	ANNOTATED	112378	1959	6.32976008167432
COM_SPAL_1_018084_XLOC_062094	COMPARATIVE	ANNOTATED	516733	633	0
COM_SPAL_1_018085_XLOC_062095	COMPARATIVE	ANNOTATED	12174	576	14.4097222222222
COM_SPAL_1_018091_XLOC_062110	COMPARATIVE	ANNOTATED	54027	1917	3.59937402190923
COM_SPAL_1_018105_XLOC_062158	COMPARATIVE	TRANSPOSON	195617	1314	14.8401826484018
COM_SPAL_1_018106_XLOC_062163	COMPARATIVE	ANNOTATED	58398	900	0
COM_SPAL_1_018140_XLOC_062270	COMPARATIVE	ANNOTATED	161406	2004	32.3852295409182
COM_SPAL_1_018143_XLOC_062276	COMPARATIVE	ANNOTATED	42786	516	0
COM_SPAL_1_018186_XLOC_062371	COMPARATIVE	ANNOTATED	119584	1347	3.56347438752784
COM_SPAL_1_018189_XLOC_062382	COMPARATIVE	ANNOTATED	55209	951	5.57308096740273
COM_SPAL_1_018208_XLOC_062446	COMPARATIVE	ANNOTATED	90414	2031	28.0157557853274
COM_SPAL_1_018225_XLOC_062512	COMPARATIVE	ANNOTATED	45024	1803	4.88075429839157
COM_SPAL_1_018229_XLOC_062518	COMPARATIVE	ANNOTATED	94725	1692	0
COM_SPAL_1_018246_XLOC_062571	COMPARATIVE	ANNOTATED	20999	1266	0
COM_SPAL_1_018251_XLOC_062585	COMPARATIVE	ANNOTATED	135255	1116	3.40501792114695
COM_SPAL_1_018263_XLOC_062624	COMPARATIVE	ANNOTATED	430082	3741	4.971932638332
COM_SPAL_1_018286_XLOC_062687	COMPARATIVE	ANNOTATED	100718	2781	21.4311398777418
COM_SPAL_1_018300_XLOC_062717	COMPARATIVE	ANNOTATED	13254	1059	5.94900849858357
COM_SPAL_1_018303_XLOC_062729	COMPARATIVE	ANNOTATED	140267	1416	5.36723163841808
COM_SPAL_1_018304_XLOC_062739	COMPARATIVE	ANNOTATED	1810	687	0
COM_SPAL_1_018307_XLOC_062754	COMPARATIVE	ANNOTATED	62480	648	5.55555555555556
COM_SPAL_1_018308_XLOC_062756	COMPARATIVE	ANNOTATED	54275	960	4.47916666666667
COM_SPAL_1_018315_XLOC_062764	COMPARATIVE	ANNOTATED	73368	897	38.2385730211817
COM_SPAL_1_018322_XLOC_062780	COMPARATIVE	ANNOTATED	359945	3714	4.68497576736672
COM_SPAL_1_018326_XLOC_062786	COMPARATIVE	ANNOTATED	143012	993	8.1570996978852
COM_SPAL_1_018328_XLOC_062789	COMPARATIVE	ANNOTATED	47369	1014	21.9921104536489
COM_SPAL_1_018368_XLOC_062884	COMPARATIVE	ANNOTATED	80595	1920	0
COM_SPAL_1_018382_XLOC_062914	COMPARATIVE	ANNOTATED	151618	1002	11.377245508982
COM_SPAL_1_018383_XLOC_062915	COMPARATIVE	ANNOTATED	77238	567	0
COM_SPAL_1_018388_XLOC_062932	COMPARATIVE	ANNOTATED	166342	1938	2.83797729618163
COM_SPAL_1_018393_XLOC_062944	COMPARATIVE	ANNOTATED	83281	1158	34.9740932642487
COM_SPAL_1_018396_XLOC_062949	COMPARATIVE	ANNOTATED	53911	1482	4.72334682860999
COM_SPAL_1_018411_XLOC_062996	COMPARATIVE	ANNOTATED	4421	2091	12.2429459588714
COM_SPAL_1_018418_XLOC_063016	COMPARATIVE	ANNOTATED	158816	1371	0
COM_SPAL_1_018424_XLOC_063037	COMPARATIVE	ANNOTATED	349029	2205	14.1043083900227
COM_SPAL_1_018433_XLOC_063053	COMPARATIVE	ANNOTATED	304007	1467	3.2719836400818
COM_SPAL_1_018444_XLOC_063086	COMPARATIVE	ANNOTATED	36866	1935	17.2093023255814
COM_SPAL_1_018455_XLOC_063123	COMPARATIVE	TRANSPOSON	5166	1518	98.4848484848485
COM_SPAL_1_018463_XLOC_063145	COMPARATIVE	ANNOTATED	173441	1065	0
COM_SPAL_1_018467_XLOC_063162	COMPARATIVE	ANNOTATED	215293	1341	3.95227442207308
COM_SPAL_1_018477_XLOC_063200	COMPARATIVE	ANNOTATED	115689	1701	11.0523221634333
COM_SPAL_1_018491_XLOC_063225	COMPARATIVE	ANNOTATED	89351	1131	25.552608311229
COM_SPAL_1_018509_XLOC_063285	COMPARATIVE	ANNOTATED	34040	2034	0
COM_SPAL_1_018513_XLOC_063301	COMPARATIVE	ANNOTATED	138374	2010	14.4776119402985
COM_SPAL_1_018518_XLOC_063311	COMPARATIVE	ANNOTATED	31409	2073	0
COM_SPAL_1_018533_XLOC_063368	COMPARATIVE	ANNOTATED	97895	2445	3.10838445807771
COM_SPAL_1_018540_XLOC_063404	COMPARATIVE	ANNOTATED	103649	876	0
COM_SPAL_1_018541_XLOC_063410	COMPARATIVE	ANNOTATED	17814	2163	10.4946833102173
COM_SPAL_1_018547_XLOC_063418	COMPARATIVE	ANNOTATED	97705	1908	3.51153039832285
COM_SPAL_1_018563_XLOC_063465	COMPARATIVE	ANNOTATED	96517	2244	0
COM_SPAL_1_018569_XLOC_063484	COMPARATIVE	ANNOTATED	21043	1539	0
COM_SPAL_1_018570_XLOC_063485	COMPARATIVE	ANNOTATED	120497	1056	0
COM_SPAL_1_018601_XLOC_063548	COMPARATIVE	ANNOTATED	36474	1311	7.85659801678108
COM_SPAL_1_018621_XLOC_063617	COMPARATIVE	ANNOTATED	3656	3516	3.89647326507395
COM_SPAL_1_018623_XLOC_063624	COMPARATIVE	ANNOTATED	33934	1395	10.8960573476703
COM_SPAL_1_018629_XLOC_063640	COMPARATIVE	ANNOTATED	102240	750	0
COM_SPAL_1_018658_XLOC_063706	COMPARATIVE	ANNOTATED	56128	1527	6.28683693516699
COM_SPAL_1_018670_XLOC_063739	COMPARATIVE	ANNOTATED	23822	1200	10.3333333333333
COM_SPAL_1_018713_XLOC_063905	COMPARATIVE	ANNOTATED	150905	1854	1.99568500539374
COM_SPAL_1_018717_XLOC_063915	COMPARATIVE	ANNOTATED	115740	2295	26.5359477124183
COM_SPAL_1_018718_XLOC_063918	COMPARATIVE	ANNOTATED	116072	1083	2.77008310249307
COM_SPAL_1_018759_XLOC_064039	COMPARATIVE	ANNOTATED	75851	1470	6.12244897959184
COM_SPAL_1_018771_XLOC_064093	COMPARATIVE	ANNOTATED	82133	1236	8.17152103559871
COM_SPAL_1_018782_XLOC_064130	COMPARATIVE	ANNOTATED	85702	1041	15.9462055715658
COM_SPAL_1_018784_XLOC_064153	COMPARATIVE	ANNOTATED	13697	2832	0
COM_SPAL_1_018789_XLOC_064177	COMPARATIVE	ANNOTATED	151607	2457	5.04680504680505
COM_SPAL_1_018795_XLOC_064187	COMPARATIVE	ANNOTATED	211770	1473	0
COM_SPAL_1_018799_XLOC_064195	COMPARATIVE	ANNOTATED	135834	1806	4.04208194905869
COM_SPAL_1_018840_XLOC_064310	COMPARATIVE	ANNOTATED	43241	1479	0
COM_SPAL_1_018845_XLOC_064338	COMPARATIVE	ANNOTATED	69571	4134	0.58055152394775
COM_SPAL_1_018865_XLOC_064409	COMPARATIVE	ANNOTATED	92203	1995	0
COM_SPAL_1_018893_XLOC_064502	COMPARATIVE	ANNOTATED	65669	1236	0
COM_SPAL_1_018905_XLOC_064539	COMPARATIVE	ANNOTATED	82593	1092	7.87545787545788
COM_SPAL_1_018906_XLOC_064542	COMPARATIVE	UNANNOTATED	40430	801	79.4007490636704
COM_SPAL_1_018923_XLOC_064590	COMPARATIVE	ANNOTATED	112159	2667	1.34983127109111
COM_SPAL_1_018924_XLOC_064596	COMPARATIVE	ANNOTATED	539178	2736	19.0423976608187
COM_SPAL_1_018933_XLOC_064615	COMPARATIVE	ANNOTATED	58578	1614	38.7856257744734
COM_SPAL_1_018940_XLOC_064641	COMPARATIVE	ANNOTATED	47167	1620	0
COM_SPAL_1_018954_XLOC_064700	COMPARATIVE	ANNOTATED	36419	2946	19.8234894772573
COM_SPAL_1_018959_XLOC_064718	COMPARATIVE	ANNOTATED	319938	4200	0.404761904761905
COM_SPAL_1_018963_XLOC_064726	COMPARATIVE	ANNOTATED	117571	1599	12.6954346466542
COM_SPAL_1_018978_XLOC_064773	COMPARATIVE	ANNOTATED	160331	2295	1.04575163398693
COM_SPAL_1_018986_XLOC_064809	COMPARATIVE	ANNOTATED	76322	1560	8.26923076923077
COM_SPAL_1_019007_XLOC_064891	COMPARATIVE	ANNOTATED	105381	1206	15.1741293532338
COM_SPAL_1_019011_XLOC_064905	COMPARATIVE	ANNOTATED	72528	807	13.8785625774473
COM_SPAL_1_019046_XLOC_065025	COMPARATIVE	ANNOTATED	68853	774	0
COM_SPAL_1_019058_XLOC_065057	COMPARATIVE	ANNOTATED	104293	2856	0
COM_SPAL_1_019065_XLOC_065080	COMPARATIVE	ANNOTATED	249504	897	41.6945373467113
COM_SPAL_1_019072_XLOC_065104	COMPARATIVE	ANNOTATED	323498	4989	6.5143315293646
COM_SPAL_1_019096_XLOC_065173	COMPARATIVE	ANNOTATED	1473	1422	0
COM_SPAL_1_019097_XLOC_065175	COMPARATIVE	ANNOTATED	41495	1623	0
COM_SPAL_1_019105_XLOC_065195	COMPARATIVE	ANNOTATED	171586	1644	21.9586374695864
COM_SPAL_1_019113_XLOC_065226	COMPARATIVE	ANNOTATED	113110	1143	7.78652668416448
COM_SPAL_1_019121_XLOC_065247	COMPARATIVE	ANNOTATED	151647	1890	10.3174603174603
COM_SPAL_1_019131_XLOC_065268	COMPARATIVE	ANNOTATED	88559	1572	20.7379134860051
COM_SPAL_1_019140_XLOC_065324	COMPARATIVE	ANNOTATED	90600	3291	8.1130355515041
COM_SPAL_1_019153_XLOC_065359	COMPARATIVE	ANNOTATED	41400	1425	40.280701754386
COM_SPAL_1_019154_XLOC_065361	COMPARATIVE	ANNOTATED	68351	1452	0
COM_SPAL_1_019155_XLOC_065363	COMPARATIVE	ANNOTATED	80831	2025	0
COM_SPAL_1_019163_XLOC_065382	COMPARATIVE	ANNOTATED	70400	2871	0
COM_SPAL_1_019173_XLOC_065405	COMPARATIVE	ANNOTATED	128015	1377	0
COM_SPAL_1_019174_XLOC_065407	COMPARATIVE	ANNOTATED	21320	1383	0
COM_SPAL_1_019180_XLOC_065433	COMPARATIVE	ANNOTATED	85682	1071	0
COM_SPAL_1_019181_XLOC_065434	COMPARATIVE	ANNOTATED	181845	2079	7.93650793650794
COM_SPAL_1_019183_XLOC_065444	COMPARATIVE	ANNOTATED	100271	2148	14.6182495344507
COM_SPAL_1_019202_XLOC_065495	COMPARATIVE	ANNOTATED	99611	3006	1.86294078509647
COM_SPAL_1_019205_XLOC_065498	COMPARATIVE	ANNOTATED	127902	2253	17.39902352419
COM_SPAL_1_019230_XLOC_065578	COMPARATIVE	ANNOTATED	126733	654	0
COM_SPAL_1_019234_XLOC_065587	COMPARATIVE	ANNOTATED	73449	1740	3.10344827586207
COM_SPAL_1_019255_XLOC_065652	COMPARATIVE	ANNOTATED	119398	1353	47.1544715447154
COM_SPAL_1_019261_XLOC_065677	COMPARATIVE	ANNOTATED	8124	1158	0
COM_SPAL_1_019263_XLOC_065679	COMPARATIVE	ANNOTATED	51005	921	5.10314875135722
COM_SPAL_1_019275_XLOC_065716	COMPARATIVE	ANNOTATED	205602	930	7.74193548387097
COM_SPAL_1_019278_XLOC_065722	COMPARATIVE	ANNOTATED	108502	2298	0
COM_SPAL_1_019283_XLOC_065742	COMPARATIVE	ANNOTATED	102947	2067	1.98355104015481
COM_SPAL_1_019294_XLOC_065789	COMPARATIVE	ANNOTATED	109339	1950	10.3076923076923
COM_SPAL_1_019303_XLOC_065804	COMPARATIVE	ANNOTATED	119923	1155	0
COM_SPAL_1_019318_XLOC_065875	COMPARATIVE	ANNOTATED	110879	2388	0
COM_SPAL_1_019321_XLOC_065881	COMPARATIVE	ANNOTATED	52474	1425	0
COM_SPAL_1_019323_XLOC_065886	COMPARATIVE	ANNOTATED	140111	3195	9.45226917057903
COM_SPAL_1_019338_XLOC_065945	COMPARATIVE	ANNOTATED	114380	1401	3.92576730906495
COM_SPAL_1_019341_XLOC_065956	COMPARATIVE	ANNOTATED	6643	2760	9.42028985507246
COM_SPAL_1_019361_XLOC_066011	COMPARATIVE	ANNOTATED	89311	1074	3.25884543761639
COM_SPAL_1_019388_XLOC_066097	COMPARATIVE	ANNOTATED	16307	597	0
COM_SPAL_1_019403_XLOC_066135	COMPARATIVE	ANNOTATED	22695	1794	31.9397993311037
COM_SPAL_1_019419_XLOC_066204	COMPARATIVE	ANNOTATED	66446	2031	1.57557853274249
COM_SPAL_1_019422_XLOC_066210	COMPARATIVE	ANNOTATED	195347	1338	31.0911808669656
COM_SPAL_1_019433_XLOC_066241	COMPARATIVE	ANNOTATED	55425	1923	17.0566822672907
COM_SPAL_1_019437_XLOC_066257	COMPARATIVE	ANNOTATED	5880	1569	10.006373486297
COM_SPAL_1_019441_XLOC_066279	COMPARATIVE	ANNOTATED	50929	2061	0
COM_SPAL_1_019442_XLOC_066285	COMPARATIVE	ANNOTATED	76984	1479	11.9675456389452
COM_SPAL_1_019465_XLOC_066351	COMPARATIVE	ANNOTATED	138421	1263	0
COM_SPAL_1_019478_XLOC_066387	COMPARATIVE	ANNOTATED	56056	1218	8.78489326765189
COM_SPAL_1_019487_XLOC_066423	COMPARATIVE	ANNOTATED	267273	861	0
COM_SPAL_1_019489_XLOC_066450	COMPARATIVE	ANNOTATED	198239	855	0
COM_SPAL_1_019497_XLOC_066468	COMPARATIVE	ANNOTATED	141895	1017	0
COM_SPAL_1_019499_XLOC_066479	COMPARATIVE	ANNOTATED	32032	1143	26.7716535433071
COM_SPAL_1_019503_XLOC_066493	COMPARATIVE	ANNOTATED	88873	735	0
COM_SPAL_1_019504_XLOC_066496	COMPARATIVE	ANNOTATED	526039	2502	9.47242206235012
COM_SPAL_1_019510_XLOC_066517	COMPARATIVE	ANNOTATED	73088	1515	0
COM_SPAL_1_019515_XLOC_066540	COMPARATIVE	ANNOTATED	26185	1944	0
COM_SPAL_1_019533_XLOC_066589	COMPARATIVE	ANNOTATED	329430	6903	3.8823699840649
COM_SPAL_1_019537_XLOC_066596	COMPARATIVE	ANNOTATED	9538	954	96.1215932914046
COM_SPAL_1_019546_XLOC_066626	COMPARATIVE	ANNOTATED	521458	3132	2.36270753512133
COM_SPAL_1_019582_XLOC_066762	COMPARATIVE	ANNOTATED	207493	2355	0
COM_SPAL_1_019588_XLOC_066794	COMPARATIVE	ANNOTATED	79062	3729	0
COM_SPAL_1_019591_XLOC_066806	COMPARATIVE	ANNOTATED	243998	927	6.68824163969795
COM_SPAL_1_019598_XLOC_066829	COMPARATIVE	ANNOTATED	142549	1536	12.2395833333333
COM_SPAL_1_019615_XLOC_066897	COMPARATIVE	ANNOTATED	14096	3993	3.53117956423742
COM_SPAL_1_019616_XLOC_066898	COMPARATIVE	ANNOTATED	181254	1629	7.36648250460405
COM_SPAL_1_019631_XLOC_066958	COMPARATIVE	ANNOTATED	22563	3348	4.89844683393071
COM_SPAL_1_019637_XLOC_066981	COMPARATIVE	ANNOTATED	305905	4065	6.39606396063961
COM_SPAL_1_019639_XLOC_066983	COMPARATIVE	TRANSPOSON	1909	996	100
COM_SPAL_1_019645_XLOC_067011	COMPARATIVE	ANNOTATED	103529	1575	0
COM_SPAL_1_019646_XLOC_067014	COMPARATIVE	ANNOTATED	65465	1317	7.59301442672741
COM_SPAL_1_019653_XLOC_067044	COMPARATIVE	UNANNOTATED	24412	849	98.5865724381625
COM_SPAL_1_019660_XLOC_067061	COMPARATIVE	ANNOTATED	71996	1047	0
COM_SPAL_1_019666_XLOC_067080	COMPARATIVE	ANNOTATED	29282	2082	0
COM_SPAL_1_019671_XLOC_067097	COMPARATIVE	ANNOTATED	16734	654	18.5015290519878
COM_SPAL_1_019695_XLOC_067188	COMPARATIVE	ANNOTATED	99343	1161	3.61757105943152
COM_SPAL_1_019708_XLOC_067212	COMPARATIVE	ANNOTATED	87058	1722	10.4529616724739
COM_SPAL_1_019723_XLOC_067250	COMPARATIVE	ANNOTATED	138322	1347	17.5204157386785
COM_SPAL_1_019724_XLOC_067252	COMPARATIVE	ANNOTATED	48109	612	0
COM_SPAL_1_019735_XLOC_067287	COMPARATIVE	ANNOTATED	91207	972	18.0041152263374
COM_SPAL_1_019754_XLOC_067361	COMPARATIVE	ANNOTATED	24400	1425	21.8245614035088
COM_SPAL_1_019756_XLOC_067366	COMPARATIVE	ANNOTATED	193210	2388	8.96147403685092
COM_SPAL_1_019762_XLOC_067402	COMPARATIVE	ANNOTATED	111986	2310	0
COM_SPAL_1_019768_XLOC_067431	COMPARATIVE	ANNOTATED	65648	987	3.24214792299899
COM_SPAL_1_019772_XLOC_067448	COMPARATIVE	ANNOTATED	34006	597	9.21273031825796
COM_SPAL_1_019777_XLOC_067464	COMPARATIVE	ANNOTATED	73592	2079	0
COM_SPAL_1_019782_XLOC_067487	COMPARATIVE	ANNOTATED	138604	4398	6.84402000909504
COM_SPAL_1_019784_XLOC_067492	COMPARATIVE	ANNOTATED	188695	2451	10.5263157894737
COM_SPAL_1_019806_XLOC_067554	COMPARATIVE	ANNOTATED	20773	5769	9.49904662853181
COM_SPAL_1_019811_XLOC_067565	COMPARATIVE	ANNOTATED	59923	1620	8.02469135802469
COM_SPAL_1_019813_XLOC_067572	COMPARATIVE	ANNOTATED	127736	1302	0
COM_SPAL_1_019845_XLOC_067662	COMPARATIVE	ANNOTATED	277590	3402	2.85126396237507
COM_SPAL_1_019871_XLOC_067747	COMPARATIVE	ANNOTATED	398203	1548	2.58397932816537
COM_SPAL_1_019879_XLOC_067791	COMPARATIVE	ANNOTATED	59255	1572	4.4529262086514
COM_SPAL_1_019881_XLOC_067805	COMPARATIVE	ANNOTATED	155039	1254	8.61244019138756
COM_SPAL_1_019884_XLOC_067814	COMPARATIVE	ANNOTATED	132647	2340	5.64102564102564
COM_SPAL_1_019890_XLOC_067845	COMPARATIVE	ANNOTATED	476170	999	19.019019019019
COM_SPAL_1_019913_XLOC_067919	COMPARATIVE	ANNOTATED	15455	1596	4.94987468671679
COM_SPAL_1_019919_XLOC_067931	COMPARATIVE	ANNOTATED	61716	1107	9.93676603432701
COM_SPAL_1_019921_XLOC_067935	COMPARATIVE	ANNOTATED	125562	4644	16.4513350559862
COM_SPAL_1_019927_XLOC_067965	COMPARATIVE	ANNOTATED	192999	2892	5.73997233748271
COM_SPAL_1_019945_XLOC_068007	COMPARATIVE	ANNOTATED	27549	2106	0
COM_SPAL_1_019966_XLOC_068074	COMPARATIVE	ANNOTATED	152919	3567	2.69133725820017
COM_SPAL_1_019985_XLOC_068145	COMPARATIVE	ANNOTATED	91873	2055	20.1946472019465
COM_SPAL_1_019989_XLOC_068165	COMPARATIVE	ANNOTATED	21282	1299	44.9576597382602
COM_SPAL_1_019994_XLOC_068179	COMPARATIVE	ANNOTATED	80153	972	0
COM_SPAL_1_020000_XLOC_068192	COMPARATIVE	ANNOTATED	300854	1992	3.4136546184739
COM_SPAL_1_020003_XLOC_068199	COMPARATIVE	ANNOTATED	25013	1347	8.38901262063846
COM_SPAL_1_020008_XLOC_068210	COMPARATIVE	ANNOTATED	134147	1701	0
COM_SPAL_1_020034_XLOC_068283	COMPARATIVE	UNANNOTATED	24035	3156	20.6907477820025
COM_SPAL_1_020037_XLOC_068288	COMPARATIVE	ANNOTATED	123195	4416	4.34782608695652
COM_SPAL_1_020053_XLOC_068362	COMPARATIVE	ANNOTATED	92925	1719	10.6457242582897
COM_SPAL_1_020054_XLOC_068366	COMPARATIVE	ANNOTATED	114954	1515	0
COM_SPAL_1_020060_XLOC_068397	COMPARATIVE	ANNOTATED	4545	558	0
COM_SPAL_1_020075_XLOC_068446	COMPARATIVE	ANNOTATED	249381	1719	0
COM_SPAL_1_020081_XLOC_068466	COMPARATIVE	ANNOTATED	92867	1038	0
COM_SPAL_1_020083_XLOC_068472	COMPARATIVE	ANNOTATED	67061	1569	0
COM_SPAL_1_020097_XLOC_068495	COMPARATIVE	ANNOTATED	321768	1326	6.86274509803922
COM_SPAL_1_020100_XLOC_068503	COMPARATIVE	ANNOTATED	10325	1401	0
COM_SPAL_1_020106_XLOC_068523	COMPARATIVE	ANNOTATED	44448	1683	0
COM_SPAL_1_020109_XLOC_068552	COMPARATIVE	ANNOTATED	87725	609	0
COM_SPAL_1_020120_XLOC_068574	COMPARATIVE	ANNOTATED	154630	1440	9.23611111111111
COM_SPAL_1_020131_XLOC_068608	COMPARATIVE	ANNOTATED	21303	2451	14.9734802121583
COM_SPAL_1_020141_XLOC_068632	COMPARATIVE	ANNOTATED	21734	4176	0
COM_SPAL_1_020145_XLOC_068641	COMPARATIVE	ANNOTATED	202554	1050	0
COM_SPAL_1_020147_XLOC_068648	COMPARATIVE	ANNOTATED	420670	1578	0
COM_SPAL_1_020172_XLOC_068718	COMPARATIVE	ANNOTATED	111480	1791	1.84254606365159
COM_SPAL_1_020209_XLOC_068831	COMPARATIVE	ANNOTATED	14494	1356	0
COM_SPAL_1_020226_XLOC_068879	COMPARATIVE	ANNOTATED	226532	2106	32.7160493827161
COM_SPAL_1_020231_XLOC_068891	COMPARATIVE	ANNOTATED	90563	1464	13.1147540983607
[truncated: 40,230 more rows]
