# Supplementary material for: Ecological genomics in the Northern krill uncovers loci for local adaptation across ocean basins
Source: Nat Commun. 2024 Aug 1;15:6297. doi: 10.1038/s41467-024-50239-7 (PMC11294593; doi:10.1038/s41467-024-50239-7)
Supplement: Supplementary file 15 — Source Data [file 41467_2024_50239_MOESM15_ESM.zip › Source_data/Source_data.Fig_S6/Source_data.Fig_S6B.tsv]

# Length and sums of repeat masked bases for each genomic region
# Repeat-mask profiles and repeat libraries are available in the SciLifeLab Data Repository: 10.17044/scilifelab.22785968
Genomic region	Length (bp)	Repeat-masked (bp)	Repeatmasked %
intergenic	17680452768	13191412699	74.61
5’-UTR	7608202	3187308	41.89
cds	44154034	7243745	16.41
intron	1985092395	1486798789	74.90
3’-UTR	15825945	6939365	43.85
SUM	19733133344	14695581906	74.47
