# Supplementary material for: Ecological genomics in the Northern krill uncovers loci for local adaptation across ocean basins
Source: Nat Commun. 2024 Aug 1;15:6297. doi: 10.1038/s41467-024-50239-7 (PMC11294593; doi:10.1038/s41467-024-50239-7)
Supplement: Supplementary file 15 — Source Data [file 41467_2024_50239_MOESM15_ESM.zip › Source_data/Source_data.Fig_S9/Source_data.Fig_S9.opsin_tree.tre]

((((((DEC|Hoame|LWS|GEBG01002274.1:0.057602197,DEC|Nenor|LWS|TRINITY_DN42146_c7_g3_i1:0.111859656)0.555:0.043409706,((DEC|Cashu|LWS|O16018.1:0.037190316,((DEC|Farus|LWS|O16019.1:0.017344099,DEC|Prmil|LWS|O16020.1:0.009556634)0.446:0.013593794,(DEC|Laluc|LWS|O16017.1:0.003566200,((DEC|Oraus|LWS|TRINITY_DN2872_c0_g1_i1:0.031489275,(((DEC|Prery|LWS|GIVA01016593.1:0.000000005,DEC|Prery|LWS|GIVA01018079.1:0.015975268)0.580:0.001155117,DEC|Proclar|LWS|ALJ26467:0.008355946)0.996:0.025097852,DEC|Carus|LWS|TRINITY_DN27443_c1_g1_i1:0.000000005)0.008:0.003371717)0.590:0.000000028,DEC|Caten|LWS|TRINITY_DN33166_c0_g1_i2:0.000000005)0.957:0.017582276)0.835:0.019066242)0.780:0.020349743)0.998:0.216025809,BRA|Liins|LWS|TRINITY_DN32355_c0_g1_i1:0.017663931)0.653:0.029023835)0.998:0.103717037,(DEC|Harub|LWS|GHBK01030658.1:0.137097943,((DEC|Pavar|LWS|GFPG01004597.1:0.033245396,(DEC|Allong|LWS|DN24669_c0_g1_i2:0.023622906,DEC|Allong|LWS|DN24669_c0_g1_i7:0.049847932)0.537:0.034409248)0.996:0.117156089,(DEC|Pavar|LWS|GFPG01018551.1:0.122695317,DEC|Pavar|LWS|GFPG01000374.1:0.172877228)0.338:0.053219452)0.972:0.106968193)0.995:0.132872628)0.099:0.004564998,(((DEC|Saver|LWS|Sv_GPCR_A55:0.027561420,DEC|Saver|LWS|Sv_GPCR_A58:0.067129580)0.985:0.051903288,(DEC|Paorn|LWS|DN27159_c0_g1_i1:0.068964663,(DEC|Hoame|LWS|GEBG01003046.1:0.015804170,DEC|Nenor|LWS|TRINITY_DN39887_c5_g3_i2:0.033766847)0.983:0.051964699)0.902:0.029447099)0.907:0.027857420,((((DEC|Lyamb|LWS|GHOJ01033138.1:0.073924920,(DEC|Pavar|LWS|GFPG01000919.1:0.047626188,(((DEC|Pavar|LWS|GFPG01000128.1:0.014188399,(DEC|Pavar|LWS|GFPG01000565.1:0.016782648,DEC|Pavar|LWS|GFPG01000127.1:0.056550173)0.000:0.000000005)0.753:0.016291929,(DEC|Pavar|LWS|GFPG01000368.1:0.010517698,(DEC|Allong|LWS|DN1488_c0_g1_i7:0.028293257,DEC|Allong|LWS|DN1488_c0_g1_i9:0.033410324)0.994:0.071182050)0.789:0.017888440)0.986:0.061255794,(DEC|Bilat|LWS|TRINITY_DN30514_c1_g2_i1:0.105591412,(DEC|Harub|LWS|GHBK01069327.1:0.011810914,(DEC|Harub|LWS|GHBK01069326.1:0.008272820,DEC|Harub|LWS|GHBK01069328.1:0.019768851)0.403:0.031312855)0.990:0.081557590)0.964:0.056925881)0.677:0.027262107)0.981:0.069259804)0.167:0.028368100,((((DEC|Acpur|LWS|KF387532.1:0.132161816,DEC|Sydeb|LWS|KP234266.1:0.072860059)0.337:0.020141617,(DEC|Sydeb|LWS|JN122321.1:0.018398881,((DEC|Opgra|LWS|KP234271.1:0.035447214,(DEC|Jaspi|LWS|MN939399.1:0.032268376,DEC|Jaspi|LWS|MN939403.1:0.000000005)0.992:0.049533874)0.875:0.019517783,DEC|Opgra|LWS|KP234270.1:0.030962064)0.630:0.008748915)0.041:0.012760302)0.933:0.028151353,DEC|Jaspi|LWS|MN939398.1:0.048105853)0.997:0.087606250,((DEC|Riexo|LWS|Trinity_DN45678:0.024450028,(DEC|Allong|LWS|DN32329_c0_g1_i1:0.040939802,DEC|Shleu|LWS|TRINITY_DN40085_c0_g1_i1:0.022965807)0.429:0.019586525)0.998:0.107587978,(DEC|Bebar|LWS|KP234269.1:0.005941101,DEC|Bebar|LWS|KP234268.1:0.020963254)1.000:0.213712246)0.655:0.036389533)0.675:0.029234438)0.965:0.043404060,(((((DEC|Lvan|LWS|ROT66571:0.105214447,(DEC|Lvan|LWS|ROT69154:0.000000008,(DEC|Lvan|LWS|ROT69183:0.005338596,(DEC|Lvan|LWS|ROT69168:0.269430905,DEC|Lvan|LWS|ROT69186:0.010029623)0.771:0.014698041)1.000:0.103285951)0.901:0.039468292)0.800:0.024223332,DEC|Acchi|LWS|DN839_c0_g2_i2:0.064832085)0.927:0.057017302,((BRA|Liins|LWS|TRINITY_DN10924_c0_g1_i2:0.000000005,STO|Hecal|LWS|contig04314:0.136208131)0.686:0.130962768,DEC|Lvan|LWS|ROT69197:0.236312343)0.882:0.091029247)0.994:0.087619058,((DEC|Paorn|LWS|DN116_c0_g1_i7:0.007620704,DEC|Paorn|LWS|DN116_c0_g1_i11:0.023103940)0.957:0.045158813,(DEC|Saver|LWS|Sv_GPCR_A61:0.062826005,(DEC|Jaedw|LWS|TRINITY_DN17377_c0_g1_i1:0.034739662,DEC|Saver|LWS|Sv_GPCR_A47:0.018783600)0.566:0.028389213)0.981:0.057346446)0.974:0.049377179)0.773:0.011630237,BRA|Liins|LWS|TRINITY_DN17582_c0_g1_i36:0.065503122)0.504:0.013940585)0.837:0.022090532,((DEC|Emtal|LWS|TRINITY_DN36825_c0_g1_i1:0.044365044,(DEC|Popla|LWS|TRINITY_DN25755_c0_g1_i24:0.128458271,(DEC|Bilat|LWS|TRINITY_DN33083_c4_g2_i12:0.055485392,DEC|Bilat|LWS|TRINITY_DN33083_c4_g2_i19:0.240400875)0.923:0.027409342)0.802:0.018645221)0.572:0.012574537,(DEC|Pacam|LWS|GHJC01184675.1:0.043803112,DEC|Pacam|LWS|GHJC01184677.1:0.024616526)0.971:0.031635107)0.966:0.036291442)0.700:0.018054356)0.933:0.032574190)0.976:0.055633134,((LEP|Nebip|LWS|GCDB01025244.1:0.199303749,((((STO|Neoer|LWS|QIW86029:0.060935093,(STO|Neoer|LWS|QIW86038:0.003941324,(((STO|Hecal|LWS|contig03636:0.053651533,STO|Pscil|LWS|contig03762:0.066021720)0.889:0.030831826,(STO|Lymac|LWS|ADT71767:0.037039838,STO|Pscil|LWS|contig04129:0.035396392)0.779:0.020890101)0.859:0.011592001,STO|Sqemp|LWS|ACU00237:0.030019566)0.914:0.020274010)0.923:0.022382873)0.977:0.058264192,(STO|Sqemp|LWS|ACU00238:0.004108726,(STO|Neoer|LWS|QIW86041:0.009265915,((STO|Neoer|LWS|QIW86043:0.054791892,(((STO|Sqemp|LWS|ACU00239:0.025810765,((STO|Pscil|LWS|contig04786:0.105334857,STO|Pscil|LWS|contig03976:0.044627901)0.894:0.054820258,(((STO|Pscil|LWS|contig00782:0.000000005,STO|Pscil|LWS|contig04710:0.018563540)0.939:0.038931669,(STO|Pscil|LWS|contig03176:0.012857185,(STO|Pscil|LWS|contig00623:0.000000005,(STO|Pscil|LWS|contig00835:0.006706125,STO|Pscil|LWS|contig00634:0.000000005)0.453:0.000000005)0.000:0.000000005)0.955:0.035929933)0.743:0.009578337,STO|Sqemp|LWS|ACU00240:0.068600548)0.000:0.000000006)0.785:0.006429136)0.909:0.014424998,((STO|Hecal|LWS|contig00010:0.000000005,(STO|Hecal|LWS|contig04321:0.034908249,STO|Hecal|LWS|contig00157:0.084678082)0.534:0.039118395)0.838:0.018975888,(STO|Hecal|LWS|ADT71768:0.000000005,STO|Hecal|LWS|contig05414:0.064572334)0.749:0.004942515)0.985:0.033699308)0.784:0.012911409,(STO|Pscil|LWS|contig01724:0.016824154,STO|Pscil|LWS|contig01684:0.031234162)0.970:0.042692755)0.808:0.017513510)0.983:0.038383086,(STO|Neoer|LWS|QIW86045:0.070038718,STO|Neoer|LWS|QIW86042:0.012587433)0.000:0.009903663)0.437:0.020389899)1.000:0.085416295)0.996:0.085359749)0.998:0.083547431,(STO|Neoer|LWS|QIW86050:0.197427820,(STO|Neoer|LWS|QIW86025:0.065041004,STO|Pscil|LWS|contig03386:0.057468670)1.000:0.118912417)0.924:0.036595749)0.941:0.041970853,(STO|Neoer|LWS|QIW86036:0.046340761,STO|Pscil|LWS|contig03492:0.078513186)1.000:0.190641258)0.983:0.077107694)0.641:0.025784177,(((STO|Pscil|LWS|contig03154:0.019488817,STO|Pscil|LWS|contig03150:0.041649932)0.967:0.040164197,(STO|Neoer|LWS|QIW86023:0.027699232,STO|Neoer|LWS|QIW86035:0.035567727)0.987:0.045289751)1.000:0.141540097,(STO|Neoer|LWS|QIW86049:0.036299596,STO|Sqemp|LWS|ACU00236:0.055067041)0.597:0.021293598)0.978:0.070621939)0.833:0.018476729)0.943:0.049277632,(((TAN|Lesp|LWS|DN56614_c1_g3_i5:0.214011087,TAN|Lesp|LWS|DN64376_c2_g1_i18:0.116208553)0.230:0.048244169,((CUM|Cusp.|LWS|TRINITY_DN5576_c0_g2_i12:0.223105992,ISO|Liexo|LWS|_IABZ01097964.1:0.138024190)0.529:0.039595252,ISO|Idbal|LWS|GGMN01035817.1:0.063562239)0.903:0.034565985)0.988:0.056164795,((AMP|TeSal|LWS|GDUJ01056750.1:0.091693582,((AMP|EcBer|LWS|GHCT01076725.1:0.081810921,(AMP|MePlu|LWS|GAKD01007002.1:0.099176858,(AMP|PaBra|LWS|GEQU01:0.081973344,(AMP|GaFos|LWS|GHCX01035647.1:0.029498839,AMP|GaPul|LWS|GHCS01187314.1:0.011955384)0.927:0.031233930)0.997:0.076726714)0.837:0.036407501)0.229:0.016711009,AMP|MaMar|LWS|GHCV01077526.1:0.045245752)0.809:0.025549145)0.765:0.042625928,(AMP|GrJap|LWS|IACS01070746.1:0.242577924,(AMP|TeSal|LWS|GDUJ01056749.1:0.091954118,((AMP|GaFos|LWS|GHCX01113693.1:0.007120630,AMP|GaPul|LWS|GHCS01122741.1:0.024012923)1.000:0.062947133,(AMP|EcBer|LWS|GHCT01076719.1:0.024433188,AMP|MaMar|LWS|GHCV01069887.1:0.015836383)0.865:0.012090049)0.880:0.028985458)0.270:0.047504202)0.837:0.047437913)0.967:0.044420959)0.909:0.030921865,((SYN|Antas|LWS|GCBI01015667.1:0.192524304,(LOP|Neing|LWS|ACI32555:0.211393847,LOP|Neing|LWS|ACI32557:0.107371854)0.993:0.100912511)0.353:0.037337330,(((KRILL|EUP|EuSup|LWS|KU682724.1:0.000000005,KRILL|ESUP|ESS182813:0.000000005)0.995:0.109396309,(KRILL|EUP|ThNor|LWS|TRINITY|DN53613_c10_g1_i1:0.132880041,(KRILL|EUP|MeNor|LWS|GETT01_4:0.000000005,KRILL|MNOR|REF_STRG_1_87923_XLOC_084794.1.p1:0.002981324)0.990:0.068627675)0.686:0.048501562)1.000:0.349402731,((((ISO|Asaqu|LWS|AWX63623:0.167775333,(ISO|Idbal|LWS|GGMN01020577.1:0.123398377,ISO|Liexo|LWS|_IABZ01105284.1:0.093378872)0.538:0.037279106)0.990:0.107474362,((STO|Pscil|LWS|contig04111:0.557905652,(SYN|Antas|LWS|GCBI01013307.1:0.384681646,(SYN|Antas|LWS|GCBI01026678.1:0.051135226,SYN|Antas|LWS|GCBI01026679.1:0.045550604)0.964:0.067802187)0.958:0.080592011)0.049:0.008107627,((((STO|Neoer|LWS|QIW86048:0.176873211,(STO|Neoer|LWS|QIW86046:0.018843015,STO|Pscil|LWS|contig03405:0.052709861)1.000:0.141594398)0.997:0.121021467,(DEC|Acchi|LWS|DN839_c0_g3_i1:0.183389505,((DEC|Lvan|LWS|ROT66556:0.051569108,DEC|Lvan|LWS|ROT67127:0.119593195)0.983:0.062548506,(DEC|Saver|LWS|Sv_GPCR_A51:0.143448253,(DEC|Pacam|LWS|GHJC01163709.1:0.122061798,DEC|Bilat|LWS|TRINITY_DN30514_c0_g1_i1:0.051085278)0.989:0.112443673)0.980:0.085135060)0.082:0.020162970)1.000:0.146460080)0.864:0.045986507,(STO|Pscil|LWS|contig03423:0.030249059,(STO|Neoer|LWS|QIW86047:0.027098249,STO|Hecal|LWS|contig02273:0.076633185)0.692:0.018364571)1.000:0.139600580)0.787:0.036468144,(DEC|Lvan|LWS|ROT78948:0.098484326,DEC|Acchi|LWS|DN839_c0_g1_i1:0.202952879)0.497:0.047296424)0.564:0.043418892)0.872:0.071186531)0.589:0.060507440,(AMP|MaMar|LWS|GHCV01092959.1:0.072397023,AMP|GaPul|LWS|GHCS01:0.142281881)0.999:0.306626407)0.991:0.155889274,(((((THO|Amamp|Rc|KAF0309486.1:0.116469484,THO|Sebal|Rc|GHBL01003212.1:0.106800313)1.000:1.049241171,(((((DEC|Pacam|Rh7|GHJC01007313.1:0.511344814,(DEC|Pavar|Rh7|GFPG01020811.1:0.179212900,DEC|Harub|Rh7|GHBK01129450.1:0.160355163)0.421:0.110289332)0.948:0.343239366,CAL|Cafin|Rh7|GAXK01022927.1:1.027702829)0.884:0.200188447,(HAR|Ticali|Rh7|GHUE01034310.1:0.892556242,(CYC|Lecyp|Rh7|TR21635_c0_g1_i1:1.105121112,(CYC|Lecyp|Rh7|TR19539_c0_g1_i1:0.845717354,HAR|Ticali|Rh7|GHUE01090814.1:0.509763052)0.986:0.439182482)0.596:0.144498922)0.199:0.127381945)0.987:0.288676048,((THO|Gygig|Rh7|GIJX01018144.1:0.775028342,(THO|Popol|Rh7|XP_037072239.1:0.175566872,THO|Sebal|Rh7|GHBL01043495.1:0.190545230)1.000:0.426557293)0.978:0.268621531,(((MYS|Prafle|Rh7|TRINITY_DN25618_c0_g1_i1:0.360148915,((DEC|Ersin|Rh7|GBZW01005346.1:0.084145984,(DEC|Camae|Rh7|TRINITY_DN78883_c0_g1_i1:0.098101898,DEC|Potri|Rh7|GFFJ01070894.1:0.054350008)0.238:0.031063947)0.989:0.139504057,(DEC|Hoame|Rh7|GEBG01043356.1:0.165979769,DEC|Paorn|Rh7|DN151439_c0_g1_i1:0.164494827)0.893:0.070606949)0.966:0.271004783)0.920:0.191663227,(ARG|Arfol|Rh7|DN23778_c0_g1_i1:1.222718342,(POD|Heinc|Rh7|ICLE01072613.1:0.640447065,POD|Heinc|Rh7|ICLE01226689.1:0.813565331)0.515:0.169682118)0.456:0.154721799)0.386:0.102567867,((ANO|Arfra|Rh7|TRINITY_DN66071_c0_g1_i1:0.025411192,ANO|Arfra|Rh7|TRINITY_DN66071_c0_g1_i5:0.025052715)1.000:0.641453937,(NOT|Trnew|Rh7|GEHY01001230.1:0.363150235,(DIP|Dapul|Rh7|EFX70801.1:0.480010979,DIP|Dapul|Rh7|EFX70796.1:0.374003906)0.880:0.097743701)0.853:0.123130529)0.941:0.177629107)0.757:0.095305321)0.869:0.077923669)0.993:0.232601332,(((THO|Gygig|ARTH|GIJX01031943.1:0.156141752,(THO|Sebal|ARTH|GHBL01006975.1:0.054307989,THO|Ocwar|ARTH|GIJW01006414.1:0.282945504)0.757:0.099030663)0.970:0.228820724,((ANO|Arfra|ARTH|TRINITY_DN77070_c3_g1_i1:0.469148137,((DIP|Dapul|ARTH|EFX84031.1:0.060978329,(DIP|Dapul|ARTH|EFX84032.1:0.035162152,DIP|Dapul|ARTH|EFX84250.1:0.147240707)0.983:0.112130984)1.000:0.319159748,((DIP|Dapul|ARTH|EFX83831.1:0.020421169,(DIP|Dapul|ARTH|EFX83618.1:0.041295450,(DIP|Dapul|ARTH|EFX83617.1:0.106705759,DIP|Dapul|ARTH|EFX83830.1:0.064616514)0.435:0.031298996)0.320:0.055971153)0.994:0.306106173,DIP|Eotic|ARTH|TRINITY_DN21648_c0_g1_i1:0.271678725)0.886:0.195571669)0.887:0.111452795)0.951:0.132476588,((KRILL|MNOR|COM_SPAL_1_031260_XLOC_104834.1.p1:0.000000005,KRILL|ESUP|ESS214119:0.119261185)0.863:0.077065649,(DEC|Bilat|ARTH|TRINITY_DN67316_c0_g1_i1:0.063933140,(DEC|Camae|ARTH|TRINITY_DN18499_c4_g6_i1:0.032833815,DEC|Ersin|ARTH|GBZW01033079.1:0.023796276)0.921:0.080088975)0.954:0.126962062)1.000:0.268139649)0.937:0.163909851)0.999:0.384111743,(((OGRP_XP_002114763.TRIADDRAFT_28157:0.888667961,(OGRP_XP_002114578.TRIADDRAFT_58557:0.966252475,(OGRP_XP_002109502.TRIADDRAFT_53608:0.933447314,OGRP_XP_002114592.TRIADDRAFT_58590:0.718474127)0.830:0.189371416)0.920:0.266953372)1.000:0.899892717,((DIP|Dapul|Pter|EFX77128:1.106944120,(CAL|Cafin|Pter|GAXK01042872.1:0.153137835,(CAL|Cafin|Pter|GBFB01221602.1:0.072883237,CAL|Cafin|Pter|GAXK01093751.1:0.175932108)0.822:0.075428035)1.000:0.885187917)0.855:0.206392304,(((HAR|Ticali|Pter|GHUE01034341.1:0.786503762,CYC|Lecyp|Pter|TR59756_c0_g1_i1:0.909777032)0.720:0.100737548,(((SIP|Lesal|Pter|HACA01022294.1:0.699919242,(HAR|Ticali|Pter|GHUE01029385.1:0.436987611,HAR|Ticali|Pter|GHUE01063254.1:0.489736370)0.605:0.147026642)0.819:0.187332949,((CAL|Cafin|Pter|GAXK01018830.1:0.466815498,(CAL|Cafin|Pter|GAXK01119247.1:0.659201237,CAL|Cafin|Pter|GAXK01029863.1:0.319849167)0.490:0.194578754)0.857:0.153989878,(CAL|Cafin|Pter|GAXK01058513.1:0.355323592,CAL|Cafin|Pter|GAXK01033882.1:0.531950088)0.807:0.083362284)0.994:0.283559036)0.816:0.170279687,(CYC|Lecyp|Pter|TR35969_c0_g1_i1:0.816789471,HAR|Ticali|Pter|GHUE01051736.1:0.699556846)0.989:0.453515974)0.657:0.121528563)0.995:0.263684725,(((((((DIP|Damag|Pter|GGWI01005475.1:0.177968024,(DIP|Dapul|Pter|EFX80365.1:0.051892588,(DIP|Dapul|Pter|EFX80367.1:0.046315441,DIP|Dapul|Pter|EFX80369.1:0.071888052)0.256:0.016787125)0.908:0.063676938)0.931:0.058443725,(DIP|Dapul|Pter|EFX89511.1:0.179625422,DIP|Dapul|Pter|EFX86931.1:0.237222758)0.508:0.055006458)0.739:0.029343721,(DIP|Dapul|Pter|EFX87346.1:0.175074294,DIP|Dapul|Pter|EFX87345.1:0.229494836)0.994:0.145797899)1.000:0.438927391,(ANO|Eugru|Pter|GCBP01029057.1:0.057048779,(ANO|Brher|Pter|TRINITY_DN19200_c1_g1_i1:0.215121218,ANO|Arfra|Pter|TRINITY_DN62649_c0_g4_i1:0.395784004)0.951:0.123560706)1.000:0.579200394)0.900:0.103175291,ARG|Arfol|Pter|DN8931_c0_g2_i1:0.809644507)0.544:0.082070582,(ANO|Arfra|Pter|TRINITY_DN69058_c3_g1_i5:0.387418904,ANO|Eugru|Pter|GCBP01008398.1:0.119462478)1.000:0.737409671)0.591:0.045710794,((DEC|Ersin|Pter|GBZW01030062.1:0.341406544,DEC|Potri|Pter|GFFJ01101329.1:0.356338148)0.851:0.137487832,(DEC|Pacam|Pter|GHJC01232800.1:0.123894977,((DEC|Nenor|Pter|TRINITY_DN36257_c0_g1_i1:0.197406531,(DEC|Allong|Pter|DN40925_c0_g1_i1:0.182873725,(KRILL|EUP|MeNor|Pter|GETT01_3:0.000000005,KRILL|MNOR|REF_TRIN_1_01874_XLOC_030105.1.p1:0.000000005)0.988:0.113883718)0.856:0.089186996)0.803:0.069182158,(AMP|TeSal|Pter|GDUJ01094702.1:0.484204126,DEC|Bilat|Pter|TRINITY_DN30687_c4_g1_i9:0.328432779)0.915:0.130522613)0.801:0.058807223)0.961:0.194024976)0.992:0.244873913)0.973:0.166493572)0.273:0.071809861)0.931:0.152258213)0.902:0.172874885,(((CAL|Cafin|PER|GAXK0104182_GBFB01041842.1:0.682269502,CYC|Lecyp|PER|TR25596_c0_g1_i1:0.870128816)1.000:0.692202531,(((THO|Ocwar|PER|GIJW01047911.1:0.141645406,THO|Sebal|PER|GHBL01007984.1:0.250847391)0.998:0.298579979,(((((((DEC|Paorn|PER|DN117234_c0_g1_i1:0.074944266,DEC|Saver|PER|Sv_GPCR_A60:0.055850685)0.948:0.050611866,DEC|Potri|PER|GFFJ01075674.1:0.036804687)0.715:0.014243004,((((DEC|Pavar|PER|GFPG01016955.1:0.060721026,DEC|Harub|PER|GHBK01066429.1:0.242321953)0.945:0.065216349,(DEC|Hoame|PER|GEBG01024304.1:0.017203056,DEC|Nenor|PER|TRINITY_DN39699_c2_g2_i4:0.029095702)0.787:0.022970837)0.931:0.034297859,(DEC|Ersin|PER|GBZW01015397.1:0.038246025,DEC|Camae|PER|TRINITY_DN14592_c0_g1_i1:0.080467293)0.668:0.027061393)0.883:0.020260161,(DEC|Bilat|PER|TRINITY_DN24355_c8_g3_i4:0.066410681,DEC|Pacam|PER|GHJC01194404.1:0.046098244)0.704:0.019983503)0.912:0.029497869)0.687:0.007796661,DEC|Shcro|PER|TRINITY_DN26723_c0_g1_i1:0.144794300)0.952:0.090380769,(((KRILL|EUP|ThNor|Per|TRINITY|DN55653_c1_g1_i1:0.277317303,KRILL|EUP|ThNor|Per|TRINITY|DN55653_c2_g2_i1:0.034421557)0.904:0.065130262,(KRILL|EUP|EuSup|PER|KU682725.1:0.003307314,KRILL|ESUP|ESS190453:0.000000005)0.996:0.062130607)0.117:0.020447182,(KRILL|EUP|MeNor|PER|GETT01:0.000000005,KRILL|MNOR|REF_TRIN_7_03186_XLOC_035908.1.p1:0.171240198)0.856:0.017043326)1.000:0.209566647)0.937:0.112527610,((ISO|Idbal|PER|GGMN01003262.1:0.250177858,ISO|Liexo|PER|_IABZ01098621.1:0.198471519)0.998:0.606909800,(MYS|Neawa|PER|GDFV01013316.1:0.364780099,MYS|Prafle|PER|TRINITY_DN45043_c0_g1_i5:0.216052934)0.994:0.360499440)0.992:0.305856135)0.907:0.111541052,(ARG|Arfol|PER|DN6133_c0_g1_i1:0.190959317,ARG|Arsia|PER|TRINITY_DN5901_c0_g1_i2:0.186223057)1.000:0.400596099)0.152:0.094075232)0.802:0.128442023,(ANO|Brher|PER|TRINITY_DN26538_c1_g1_i41:0.232502047,ANO|Eugru|PER|GCBP01027102.1:0.080486290)0.999:0.412282406)0.187:0.119535873)0.996:0.469194812,((((CYC|Lecyp|NEUR|TR11835_c0_g1_i1:0.523499348,HAR|Ticali|NEUR|GHUE01083068.1:0.702407922)1.000:0.790394163,(DEC|Hoame|NEUR|GEBG01053661.1:0.009030527,DEC|Nenor|NEUR|TRINITY_DN41292_c6_g3_i2:0.036450472)0.937:0.246930957)0.938:0.249146560,DEC|Paorn|XXX|DN129000_c0_g1_i1:0.343079998)1.000:0.873316082,((POD|Heinc|NEUR|ICLE01223584.1:0.913005604,(((DIP|Dapul|NEUR|EFX84680:0.073177744,DIP|Damag|NEUR|GGWI01001657.1:0.000000005)0.997:0.399318387,(NOT|Trcan|NEUR|GCAT01003325.1:0.007808134,(NOT|Lecry|NEUR|TRINITY_DN7473_c0_g1_i2:0.172775270,NOT|Trnew|NEUR|GEHY01007357.1:0.065324956)0.719:0.060105906)0.999:0.345554124)0.997:0.344665427,((DEC|Camae|NEUR|TRINITY_DN11034_c0_g1_i1:0.088739228,DEC|Potri|NEUR|GFFJ01118416.1:0.052297347)0.997:0.399949359,(AMP|EcBer|NEUR|GHCT01048992.1:0.161927480,(AMP|TeSal|NEUR|GDUJ01037444.1:0.163777586,AMP|HyAzt|NEUR|GEHV01120118.1:0.204937330)0.773:0.146879984)0.999:0.447641077)0.971:0.246389456)0.962:0.189215300)0.884:0.139076312,(NEC|Laent|NEUR|TRINITY_DN181103_c0_g1_i1:0.428852497,((THO|Sebal|NEUR|GHBL01001503.1:0.600814782,THO|Sebal|NEUR|GHBL01011732.1:0.760731873)0.927:0.373743689,THO|Sebal|NEUR|GHBL01040373.1:1.153008347)0.257:0.097828226)0.359:0.294710026)0.902:0.133019800)0.973:0.219512405)0.708:0.136450238)0.984:0.239337476)0.991:0.190812105)0.287:0.034196045)0.843:0.168839912,(ANO|Arfra|Rc|TRINITY_DN71955_c2_g1_i1:0.696852321,((((DEC|Lvan|Rc|XP_027214455:0.189940238,(DEC|Paorn|Rc|DN117328_c0_g1_i1:0.061421645,(DEC|Ersin|ops5|GBZW01000050.1:0.248946162,DEC|Bilat|Rc|TRINITY_DN94385_c0_g1_i1:0.239808569)0.591:0.103736015)0.086:0.002571388)0.930:0.114309383,(KRILL|ESUP|ESS174202:0.098172577,(KRILL|EUP|ThNor|Rc|TRINITY|DN60306_c2_g1_i8:0.068306613,(KRILL|EUP|MeNor|Rc|GETT01182115.1:0.000000005,KRILL|MNOR|REF_TRIN_5_02182_XLOC_055365.2.p1:0.021324149)1.000:0.081961662)0.779:0.021027737)1.000:0.259146722)0.978:0.147677262,(KRILL|ESUP|ESS171536:0.071209937,(KRILL|EUP|ThNor|Rc|TRINITY|DN60392_c0_g1_i2:0.069330347,(KRILL|EUP|MeNor|Rc|GETT01285495.1:0.000000006,KRILL|MNOR|REF_STRG_1_57085_XLOC_037814.1.p1:0.000000005)1.000:0.087818927)0.536:0.023424703)1.000:0.273167931)0.759:0.040957258,DEC|Camae|Rc|TRINITY_DN66875_c0_g1_i1:0.208672058)0.930:0.149223776)0.961:0.179530015)0.995:0.226696911,((((ANO|Eugru|LWS|GCBP01008741.1:0.167486368,((ANO|Arfra|LWS|TRINITY_DN67145_c11_g1_i1:0.139738403,(((ANO|Brher|LWS|TRINITY_DN23858_c4_g1_i23:0.043217436,ANO|Brher|LWS|TRINITY_DN27860_c4_g1_i4:0.048961112)1.000:0.256628772,(ANO|Eugru|LWS|GCBP01009167.1:0.085103507,(ANO|Eugru|LWS|GCBP01027882.1_2:0.082398346,ANO|Eugru|LWS|GCBP01008474.1:0.019690077)0.989:0.097651984)0.670:0.035263888)0.925:0.056086453,ANO|Eugru|LWS|GCBP01029061.1:0.105056889)0.986:0.072710288)0.212:0.028778647,(ANO|Brher|LWS|TRINITY_DN24444_c1_g1_i24:0.059251049,ANO|Brher|LWS|TRINITY_DN26092_c0_g1_i18:0.178486680)0.984:0.078175187)0.876:0.073301191)1.000:0.300984540,(DIP|Eotic|LWS|TRINITY_DN13502_c0_g1_i61:0.235322512,((NOT|Lecry|LWS|TRINITY_DN11973_c0_g1_i37:0.056451691,((NOT|Trlon|LWS|BAG80982:0.008738872,NOT|Trnew|LWS|GEHY01007649.1:0.002848332)0.879:0.011469850,(NOT|Trcan|LWS|GCAT01010889.1:0.015011261,NOT|Trgra|LWS|BAG80977:0.020237071)0.486:0.011279656)0.857:0.027556319)0.999:0.164752052,(DIP|Eotic|LWS|TRINITY_DN13859_c0_g2_i1:0.244811340,(NOT|Lecry|LWS|TRINITY_DN11638_c0_g1_i10:0.031157130,(NOT|Trcan|LWS|GCAT01008468.1:0.037629156,(NOT|Trgra|LWS|BAG80980:0.011777391,NOT|Trnew|LWS|GEHY01007394.1:0.022028430)0.662:0.003491150)0.896:0.023503155)0.964:0.139604383)0.851:0.105889363)0.598:0.060133879)0.956:0.169021174)1.000:0.237063772,(((DIP|Eotic|LWS|TRINITY_DN13476_c0_g1_i2:0.263268152,(NOT|Lecry|LWS|TRINITY_DN11385_c0_g1_i8:0.047747305,(NOT|Trnew|LWS|GEHY01007113.1:0.034978778,(NOT|Trcan|LWS|GCAT01008157.1:0.028513543,NOT|Trgra|LWS|BAG80979:0.011914106)0.590:0.007462804)0.963:0.067856083)1.000:0.179167688)0.591:0.048184486,((DIP|Cyhis|LWS|TRINITY_DN8041_c0_g1_i30:0.169361774,(((DIP|Damag|LWS|GGWI01001318.1:0.052618657,DIP|Dapul|LWS|EFX77470.1:0.041201304)1.000:0.112125416,(DEC|Popla|LWS|TRINITY_DN44817_c0_g1_i2:0.172003808,(DIP|Dapul|LWS|EFX87234.1:0.142662480,(DIP|Damag|LWS|GGWI01010717.1:0.060572221,DIP|Dapul|LWS|EFX77475.1:0.082864283)0.981:0.085331485)0.960:0.100888608)0.966:0.111162116)0.753:0.033991248,(((DIP|Damag|LWS|GGWI01016235.1:0.054789076,DIP|Dapul|LWS|EFX77471.1:0.045316246)0.916:0.026044962,(DIP|Dapul|LWS|EFX77472.1:0.020157752,(DIP|Damag|LWS|GGWI01016237.1:0.063497979,DIP|Dapul|LWS|EFX77473.1:0.013995001)0.805:0.032233060)0.829:0.024225767)0.514:0.023981152,(DIP|Damag|LWS|GGWI01016238.1:0.047825434,DIP|Dapul|LWS|EFX77474.1:0.102910705)0.973:0.050194261)0.992:0.081927812)0.991:0.087352457)0.421:0.041710354,(DIP|Eotic|LWS|TRINITY_DN13999_c1_g4_i5:0.160007813,((((AMP|HyAzt|LWS|GEHV01013575.1:0.014159385,(DIP|Dapul|LWS|EFX72327.1:0.012476484,MYST|Derem|LWS|TRINITY_DN78752_c0_g1_i1:0.552555021)0.687:0.011048890)0.589:0.015582125,NEC|Laent|MWS|TRINITY_DN185415_c0_g1_i1:0.474337224)0.000:0.000000006,DIP|Damag|LWS|GGWI01016803.1:0.007608301)1.000:0.119112100,((NOT|Lecry|LWS|TRINITY_DN11556_c0_g1_i26:0.115879182,(NOT|Trcan|LWS|GCAT01008648.1:0.021751667,NOT|Trnew|LWS|GEHY01003651.1:0.012787319)0.711:0.006158465)0.996:0.097417893,(((ANO|Brkug|MWS|BAG80990:0.031249685,((ANO|Arfra|LWS|TRINITY_DN71638_c1_g1_i4:0.012072353,ANO|Arfra|LWS|TRINITY_DN71638_c1_g1_i7:0.008017307)0.964:0.033365719,(ANO|Arfra|LWS|TRINITY_DN71638_c1_g1_i2:0.014802678,ANO|Arfra|LWS|TRINITY_DN71638_c1_g1_i3:0.003080086)0.942:0.052619001)0.945:0.036030675)0.827:0.010641403,(ANO|Brkug|MWS|BAG80992:0.013949060,(ANO|Brkug|MWS|BAG80988:0.030411753,ANO|Brher|LWS|TRINITY_DN26304_c4_g1_i19:0.019214412)0.621:0.000000005)0.759:0.004697187)0.804:0.013087272,(ANO|Eugru|LWS|GCBP01026885.1:0.091556482,ANO|Eugru|LWS|GCBP01023969.1:0.012338296)0.410:0.027353556)1.000:0.187156057)0.995:0.108293655)0.541:0.028689386)0.912:0.047995869)0.891:0.068228581)0.993:0.132722729,(ANO|Arfra|LWS|TRINITY_DN67663_c1_g4_i1:0.167759093,((ANO|Brher|LWS|TRINITY_DN20155_c4_g1_i4:0.080886108,ANO|Brher|LWS|TRINITY_DN25366_c0_g1_i4:0.035456170)0.997:0.079539183,(ANO|Brher|LWS|TRINITY_DN26168_c1_g1_i3:0.160329163,(ANO|Eugru|LWS|GCBP01029279.1:0.031046158,ANO|Eugru|LWS|GCBP01029441.1:0.061402483)0.972:0.056200925)0.448:0.027541203)0.942:0.051912834)0.994:0.172126268)0.994:0.182388981)1.000:0.237244211,((((((MYS|Prafle|UVS|TRINITY_DN1362_c0_g1_i3:0.610642947,(ARG|Arsia|UVS|TRINITY_DN36422_c0_g1_i1:0.215109977,(ARG|Arsia|UVS|TRINITY_DN3602_c0_g1_i1:0.145843154,(ARG|Arfol|UVS|DN7293_c0_g1_i1:0.155341556,ARG|Arfol|UVS|DN6507_c0_g1_i1:0.247497747)0.105:0.020077338)0.927:0.084926196)1.000:0.418479157)0.439:0.102078415,(((THO|Ocwar|UVS|GIJW01030286.1:0.194223637,(THO|Popol|UVS|XP_037075134.1:0.116718338,(THO|Mevol|UVS|ATQ64330.1:0.077522023,(THO|Amamp|UVS|KAF0290247.1:0.080733175,THO|Sebal|UVS|GHBL01044946.1:0.107407979)0.330:0.028714759)0.999:0.217595558)0.855:0.109808073)1.000:0.339741664,((ANO|Eugru|UVS|GCBP01001547.1:0.246140581,ANO|Eugru|UVS|GCBP01007686.1:0.154584931)0.990:0.123939985,(((STO|Neoer|UVS|AIF73509:0.186410099,((STO|Neoer|UVS|AIF73507:0.031444228,STO|Pscil|UVS|contig02135:0.092797136)0.999:0.142532054,(DEC|Harub|UVS|GHBK01086151.1:0.063980415,(DEC|Lvan|UVS|ROT78814:0.026896937,DEC|Pemon|UVS|XP_037803464.1:0.027051324)0.998:0.072651332)0.977:0.048963256)0.840:0.025285845)0.961:0.055654865,(DEC|Pavar|UVS|GFPG01020133.1:0.165613398,(ISO|Asaqu|UVS|AWX63622:0.168340815,TAN|Lesp|UVS|DN57668_c0_g1_i18:0.314344892)0.982:0.150241663)0.891:0.042699395)0.999:0.151892545,((DIP|Damag|UVS|GGWI01004257.1:0.036365436,DIP|Dapul|UVS|EFX81332.1:0.008215166)1.000:0.298428912,(NOT|Lecry|UVS|TRINITY_DN1937_c0_g1_i1:0.145449935,NOT|Trnew|UVS|GEHY01008012.1:0.107214470)0.994:0.169402953)0.971:0.093723807)0.455:0.038192393)0.952:0.063300582)0.999:0.172462056,((DEC|Bilat|UVS|TRINITY_DN31161_c0_g1_i2:0.193655269,DEC|Pacam|UVS|GHJC01061603.1:0.144063921)0.999:0.142953265,((((ANO|Arfra|UVS|TRINITY_DN70103_c1_g1_i1:0.027652106,ANO|Arfra|UVS|TRINITY_DN70103_c1_g1_i2:0.032185852)1.000:0.172432053,(ANO|Arfra|UVS|TRINITY_DN70103_c1_g2_i1:0.113898532,((ANO|Brher|UVS|TRINITY_DN26681_c0_g1_i13:0.023568593,ANO|Brkug|UVS|BAG80984:0.058916540)0.916:0.039551970,(ANO|Eugru|UVS|GCBP01027471.1:0.057462682,ANO|Eugru|UVS|GCBP01028051.1:0.055990696)0.976:0.049951718)0.917:0.029382064)0.900:0.032381760)0.972:0.055268817,((DIP|Eotic|UVS|TRINITY_DN10320_c1_g1_i40:0.093629156,(NOT|Lecry|UVS|TRINITY_DN9950_c1_g1_i6:0.059596818,(NOT|Trlon|UVS|BAG80983:0.000000005,(NOT|Trcan|UVS|GCAT01008498.1:0.012624144,NOT|Trgra|UVS|BAG80978:0.009425951)0.852:0.009300240)0.596:0.016712098)0.997:0.078323737)0.529:0.032181355,(DIP|Damag|UVS|GGWI01009040.1:0.039094316,DIP|Dapul|UVS|EFX75461.1:0.110179268)1.000:0.179517094)0.979:0.061588714)0.997:0.088907762,(((DEC|Proclar|UWS|ALJ26468:0.000000005,(DEC|Caten|UVS|TRINITY_DN34057_c5_g1_i1:0.000000005,DEC|Carus|UVS|TRINITY_DN29611_c8_g1_i1:0.014927834)0.987:0.020647369)1.000:0.113265603,(DEC|Paorn|UVS|DN346_c0_g2_i1:0.145183707,((DEC|Paorn|UVS|DN346_c0_g1_i8:0.041011939,DEC|Saver|UVS|Sv_GPCR_A53:0.043381824)0.883:0.027130829,((((DEC|Ersin|UVS|GBZW01011676.1:0.075624229,DEC|Lyamb|UVS|GHOJ01069665.1:0.210297494)0.272:0.018917513,(DEC|Camae|UVS|TRINITY_DN20290_c2_g1_i1:0.063511585,DEC|Potri|UVS|GFFJ01114294.1:0.109315316)0.975:0.063863474)0.915:0.025300962,((DEC|Pavar|UVS|GFPG01001972.1:0.108562449,(DEC|Jaspi|UVS|MN939402.1:0.000000005,DIP|Eotic|Rh7|TRINITY_DN13697_c0_g2_i1:2.004881127)0.825:0.264872396)0.483:0.017271464,((STO|Pscil|UVS|contig03244:0.039547424,(STO|Neoer|UVS|AIF73508:0.054369819,STO|Hecal|UVS|contig02578:0.037415569)0.888:0.021406830)0.994:0.069769537,SYN|Antas|UVS|GCBI01005306.1:0.116153159)0.330:0.016990940)0.746:0.005542153)0.906:0.017021491,((DEC|Lvan|UWS|ROT74460:0.015036820,DEC|Pemon|UVS|XP_037790766.1:0.022199716)1.000:0.054148438,(DEC|Harub|UVS|GHBK01079048.1:0.058823350,DEC|Nenor|UVS|TRINITY_DN40238_c0_g1_i1:0.065769562)0.897:0.016556168)0.776:0.010168713)0.562:0.014047873)0.575:0.033272491)0.904:0.032169536)0.747:0.028599436,(ISO|Liexo|UVS|_IABZ01105684.1:0.096330278,(ISO|Liexo|UVS|_IABZ01083067.1:0.121069625,ISO|Idbal|UVS|GGMN01018040.1:0.170634992)0.777:0.024553764)0.998:0.113132171)0.980:0.057712368)0.271:0.013944885)0.976:0.090537142)0.866:0.068323087)0.971:0.149474244,DEC|Lepug|UVS|ADQ01811:0.231345591)0.999:0.210044477,((((CAL|Cafin|MWS|GAXK01018191.1:0.217635060,((CYC|Lecyp|MWS|TR32177_c0_g1_i1:0.133377151,(CYC|Lecyp|MWS|TR6324_c1_g1_i1:0.142968737,((DEC|Pacam|MWS|GHJC01021460.1:0.156598975,HAR|Ticali|MWS|GHUE01012185.1:0.062775725)0.908:0.051438351,((IP|Lesal|MWS|HACA01021269.1:0.070030192,SIP|Lesal|MWS|HACA01028399.1:0.061911218)0.266:0.040844173,SIP|Lesal|MWS|HACA01022989.1:0.303400669)0.995:0.114044974)0.959:0.075711707)0.367:0.027978110)0.997:0.174950415,(HAR|Ticali|MWS|GHUE01061914.1:0.410395298,CYC|Lecyp|MWS|TR12402_c0_g1_i1:0.106702277)0.918:0.092947526)0.346:0.036418354)0.997:0.129404802,((CAL|Cafin|MWS|GAXK01162289.1:0.224475307,(CAL|Cafin|MWS|GAXK01048009.1:0.144297809,CAL|Cafin|MWS|GAXK01063526.1:0.277158604)1.000:0.692693974)0.990:0.212666410,(HAR|Ticali|MWS|GHUE01061849.1:1.027632133,(HAR|Ticali|MWS|GHUE01069758.1:0.374647619,(HAR|Ticali|MWS|GHUE01008718.1:0.037292174,HAR|Ticali|MWS|GHUE01008722.1:0.044944476)0.997:0.173077353)0.000:0.051940876)0.956:0.135780403)0.907:0.071894600)0.952:0.095706887,(((ANO|Eugru|MWS|GCBP01029960.1:0.078933958,(ANO|Eugru|MWS|GCBP01028587.1:0.011434962,ANO|Eugru|MWS|GCBP01028588.1:0.018259989)0.987:0.067364412)0.961:0.098323647,(ANO|Eugru|MWS|GCBP01024619.1:0.087364803,(ANO|Brher|MWS|TRINITY_DN28093_c1_g1_i24:0.074666589,ANO|Arfra|MWS|TRINITY_DN73125_c0_g1_i2:0.331410094)0.152:0.032915983)1.000:0.203251954)0.850:0.068573245,(ANO|Arfra|MWS|TRINITY_DN72819_c5_g1_i4:0.111040097,(ANO|Brkug|MWS|BAG80985:0.097188974,(ANO|Eugru|MWS|GCBP01008289.1:0.086744349,(ANO|Brher|MWS|TRINITY_DN23467_c0_g1_i9:0.058728826,ANO|Brkug|MWS|BAG80986:0.029972573)0.962:0.050770478)0.360:0.016250085)0.296:0.028919484)0.978:0.095944084)1.000:0.211878954)0.711:0.089402281,((MYO|Skler|MWS|AF353366_1:0.000000005,((MYO|Vahil|MWS|GCUK01062549.1:0.125524935,(MYO|Skler|MWS|AF353361_1:0.157400072,(MYO|Vahil|MWS|GCUK01056046.1:0.035072008,((MYO|Vahil|MWS|GCUK01056045.1:0.0,MYO|Vahil|MWS|GCUK01056047.1:0.0):0.000000005,MYO|Vahil|MWS|GCUK01056049.1:0.006139386)0.946:0.041540950)0.948:0.116775063)0.749:0.045284004)0.965:0.061354694,((MYO|Vahil|MWS|GCUK01054562.1:0.192208431,MYO|Vahil|MWS|GCUK01048365.1:0.219107678)0.952:0.052430138,MYO|Skler|MWS|AF353344_1:0.036343208)0.610:0.006799609)0.750:0.010361127)0.948:0.122093675,MYO|Skler|MWS|AF353346_1:0.122026701)0.976:0.214594285)0.959:0.107539521)0.750:0.073266577,((((((((DEC|Bilat|MWS|TRINITY_DN23523_c3_g4_i2:0.104894118,DEC|Bilat|MWS|TRINITY_DN23523_c3_g5_i2:0.015455932)0.997:0.062622632,DEC|Nenor|MWS|TRINITY_DN40238_c0_g2_i1:0.070945079)0.518:0.018399773,(((DEC|Paorn|MWS|DN1152_c0_g1_i5:0.000000005,(DEC|Paorn|MWS|DN1152_c0_g1_i13:0.000000006,DEC|Paorn|MWS|DN1152_c0_g1_i9:0.023926442)0.961:0.027683671)1.000:0.122519035,DEC|Saver|MWS|Sv_GPCR_A59:0.023706251)0.561:0.027125724,DEC|Saver|MWS|Sv_GPCR_A52:0.016508865)0.386:0.014890997)0.884:0.017804106,(DEC|Harub|MWS|GHBK01063732.1:0.069992311,(((DEC|Lyamb|MWS|GHOJ01051268.1:0.159155144,(DEC|Pemon|MWS|XP_037780172.1:0.026275611,DEC|Lvan|LWS|ROT69741:0.062961801)0.959:0.062499928)0.815:0.022254013,DEC|Lvan|MWS|ROT75063:0.101261384)0.541:0.009910365,(DEC|Lvan|LWS|ROT63018:0.010741883,DEC|Pemon|MWS|XP_037780892.1:0.011053213)0.966:0.025706632)0.961:0.030406110)0.792:0.019076545)0.540:0.025833295,(DEC|Caten|MWS|TRINITY_DN33546_c3_g2_i1:0.000000005,DEC|Carus|MWS|TRINITY_DN27593_c7_g2_i1:0.000000005)1.000:0.179946209)0.572:0.024033715,((DEC|Jaspi|MWS|MN939401.1:0.047484774,(DEC|Opgra|MWS|KP234273.1:0.059353144,DEC|Sydeb|MWS|KP234272.1:0.020621370)0.967:0.047906943)1.000:0.183335136,DEC|Pavar|MWS|GFPG01002172.1:0.081385193)0.399:0.016597048)0.976:0.062835785,((((STO|Neoer|MWS|QIW86051:0.063736057,STO|Pscil|MWS|contig01980:0.017112054)0.993:0.091862869,(STO|Neoer|MWS|QIW86032:0.086435630,(STO|Pscil|MWS|contig01360:0.013793307,STO|Pscil|MWS|contig01386:0.040358483)0.929:0.048908781)0.992:0.138640386)0.507:0.045282130,((STO|Neoer|MWS|QIW86024:0.050572091,(STO|Hecal|MWS|contig03587:0.344590017,STO|Pscil|MWS|contig04981:0.202745685)0.852:0.055570078)0.999:0.179008774,(STO|Neoer|MWS|QIW86028:0.021702814,STO|Pscil|MWS|contig02703:0.027072819)1.000:0.202993174)0.678:0.022934274)0.871:0.051052044,ISO|Idbal|MWS|GGMN01034877.1:0.165787645)0.944:0.064989131)1.000:0.225187100,((((DIP|Damag|MWS|GGWI01014414.1:0.039076524,DIP|Damag|MWS|GGWI01014415.1:0.021625182)0.935:0.046860887,((DIP|Dapul|MWS|EFX63568.1:0.100398603,DIP|Dapul|MWS|EFX76309.1:0.083648485)0.616:0.055793000,(DIP|Dapul|MWS|EFX63570.1:0.101149689,DIP|Dapul|MWS|EFX63569.1:0.070716024)0.611:0.037255019)0.885:0.037743877)0.999:0.124611896,(NOT|Lecry|MWS|TRINITY_DN2054_c0_g1_i2:0.345490621,((DIP|Damag|MWS|GGWI01022594.1:0.041076518,DIP|Dapul|MWS|EFX63131.1:0.098698500)1.000:0.192341054,(NOT|Lecry|MWS|TRINITY_DN10732_c0_g1_i8:0.049187676,(NOT|Trcan|MWS|GCAT01008254.1:0.027780865,(NOT|Trgra|MWS|BAG80976:0.013944930,NOT|Trlon|MWS|BAG80981:0.008450667)0.672:0.003063540)0.903:0.024040607)0.985:0.072920504)0.874:0.043524768)0.797:0.019946123)1.000:0.170415970,(((((DEC|Ersin|MWS|GBZW01014815.1:0.033114860,DEC|Potri|MWS|GFFJ01078469.1:0.052103926)0.963:0.048420587,(DEC|Bilat|MWS|TRINITY_DN32769_c1_g1_i2:0.045973817,DEC|Pacam|MWS|GHJC01143827.1:0.099110538)0.428:0.023291061)1.000:0.082731357,(((STO|Neoer|MWS|QIW86027:0.040017075,(((STO|Pscil|MWS|contig04270:0.015967361,(STO|Pscil|MWS|contig04765:0.171132816,STO|Pscil|MWS|contig04920:0.012912765)0.257:0.000000006)1.000:0.146024655,((STO|Pscil|MWS|contig02655:0.000000005,(STO|Pscil|MWS|contig04766:0.177527344,STO|Pscil|MWS|contig05005:0.007666205)0.877:0.026178260)0.259:0.000000005,STO|Pscil|MWS|contig01914:0.000000005)0.915:0.025195691)0.752:0.010778912,(STO|Neoer|MWS|QIW86030:0.039071252,STO|Hecal|MWS|contig05231:0.237441898)0.739:0.018204123)0.500:0.019159786)0.998:0.080923221,STO|Neoer|MWS|QIW86026:0.111700969)0.999:0.097502061,((ISO|Liexo|MWS|_IABZ01034722.1:0.099594384,(ISO|Idbal|MWS|GGMN01006387.1:0.094234902,TAN|Lesp|MWS|DN62893_c0_g1_i5:0.152617968)0.650:0.054666093)0.300:0.022574520,((DEC|Lvan|MWS|ROT82375:0.011892582,DEC|Pemon|MWS|XP_037783154.1:0.006259816)0.805:0.008262651,((DEC|Lvan|MWS|XP_027213285:0.000000005,DEC|Lvan|MWS|ROT82378:0.006393922)0.807:0.005979783,DEC|Lvan|MWS|XP_027213275:0.006306233)0.798:0.007112214)1.000:0.167873300)0.931:0.041526485)0.741:0.019713387)0.914:0.026583092,(((MYS|Neawa|MWS|GDFV01020341.1:0.194320268,(MYS|Neawa|MWS|GDFV01001484.1:0.152189126,(MYS|Prafle|MWS|TRINITY_DN82074_c0_g1_i2:0.186008750,((MYS|Prafle|MWS|TRINITY_DN178_c0_g1_i14:0.031383389,((MYS|Prafle|MWS|TRINITY_DN178_c0_g1_i11:0.036966473,MYS|Prafle|MWS|TRINITY_DN178_c0_g1_i41:0.000000005)0.108:0.000000005,(MYS|Prafle|MWS|TRINITY_DN178_c0_g1_i27:0.025099894,MYS|Prafle|MWS|TRINITY_DN178_c0_g1_i43:0.004060842)0.914:0.025448068)0.969:0.046875388)1.000:0.077513750,(MYS|Prafle|MWS|TRINITY_DN1029_c0_g1_i4:0.059483915,(MYS|Prafle|MWS|TRINITY_DN388_c0_g1_i5:0.289698596,(MYS|Neawa|MWS|GDFV01021172.1:0.086992008,MYS|Neawa|MWS|GDFV01010545.1:0.183469750)0.989:0.122405928)0.943:0.074680479)0.546:0.024747841)0.924:0.038497359)0.989:0.078916831)0.354:0.030701077)0.939:0.042511892,MYS|Prafle|MWS|TRINITY_DN198_c0_g1_i24:0.151418242)0.997:0.118535983,((STO|Neoer|MWS|QIW86033:0.085907316,STO|Neoer|MWS|QIW86034:0.071316631)1.000:0.279488843,((((KRILL|EUP|MeNor|MWS|GETT01_19:0.000000005,KRILL|MNOR|REF_STRG_1_20592_XLOC_068134.2.p1:0.000000005)0.985:0.068985408,(KRILL|EUP|EuSup|MWS|KU682722.1:0.009204675,KRILL|ESUP|ESS183951:0.000000005)0.955:0.051058186)1.000:0.166174778,(((KRILL|MNOR|REF_STRG_1_73509_XLOC_061525.2.p1:0.111706146,KRILL|ESUP|ESS182477:0.169238316)0.766:0.023387335,KRILL|EUP|ThNor|MWS|TRINITY|DN45308_c0_g1_i2:0.166649696)1.000:0.331748997,((((((KRILL|MNOR|REF_STRG_1_107047_XLOC_019990.1.p1:0.052395902,(KRILL|ESUP|ESS179531:0.050728926,(KRILL|EUP|EuSup|MWS|KU682720.1:0.026729251,KRILL|ESUP|ESS179524:0.027769977)1.000:0.112500241)0.796:0.037397522)0.672:0.013464926,((KRILL|EUP|MeNor|MWS|GETT01_6:0.014455408,KRILL|MNOR|REF_STRG_1_107046_XLOC_019989.1.p1:0.019935065)0.990:0.087251696,(KRILL|EUP|MeNor|MWS|GETT01_8:0.000000005,KRILL|MNOR|REF_STRG_1_43079_XLOC_016485.1.p1:0.000000005)0.978:0.089846538)0.923:0.056254186)0.955:0.033492373,((KRILL|EUP|EuSup|MWS|KU682721.1:0.015961709,KRILL|ESUP|ESS179523:0.032128499)0.880:0.038706137,(KRILL|EUP|ThNor|MWS|TRINITY|DN50822_c2_g2_i2:0.058668984,(KRILL|EUP|MeNor|MWS|GETT01_2:0.000000005,KRILL|MNOR|REF_STRG_1_18234_XLOC_059733.1.p1:0.000000005)0.996:0.081604714)0.949:0.045953920)0.943:0.035826657)0.419:0.020795572,(KRILL|EUP|MeNor|MWS|GETT01_5:0.032741530,(KRILL|EUP|MeNor|MWS|GETT01_4:0.000000005,KRILL|MNOR|REF_STRG_1_18226_XLOC_059732.1.p1:0.000000005)0.784:0.010016352)0.992:0.061622904)0.985:0.068093288,((KRILL|EUP|MeNor|MWS|GETT01_15:0.051466133,KRILL|MNOR|REF_STRG_1_29249_XLOC_092333.6.p1:0.011466061)0.983:0.048227166,(KRILL|EUP|ThNor|MWS|TRINITY|DN57566_c0_g1_i2:0.069897432,((KRILL|EUP|MeNor|MWS|GETT01_10:0.006130665,KRILL|MNOR|REF_STRG_1_55501_XLOC_035632.8.p1:0.000000005)0.978:0.041586016,(KRILL|ESUP|ESS176721:0.056068602,(KRILL|EUP|MeNor|MWS|GETT01_14:0.028596135,KRILL|MNOR|COM_SPAL_1_009488_XLOC_035633.1.p1:0.039792858)0.162:0.024997935)0.900:0.026110131)0.973:0.044077450)0.269:0.006483981)0.979:0.059128610)0.484:0.057044148,((KRILL|EUP|MeNor|MWS|GETT01_12:0.000000005,KRILL|MNOR|REF_STRG_1_63379_XLOC_046719.1.p1:0.000000005)1.000:0.150286989,(KRILL|ESUP|ESS177275:0.172032219,(KRILL|EUP|ThNor|MWS|TRINITY|DN56844_c4_g1_i7:0.118671551,(KRILL|EUP|MeNor|MWS|GETT01_3:0.000000005,KRILL|MNOR|REF_STRG_1_60628_XLOC_042765.1.p1:0.018471848)0.999:0.105809700)0.948:0.068569497)0.637:0.046536383)0.986:0.096513303)1.000:0.181371864)0.753:0.049002360)0.955:0.069834488,(((((DEC|Pavar|MWS|GFPG01004867.1:0.123017555,(DEC|Sydeb|MWS|KP234267.1:0.062036125,(DEC|Jaspi|MWS|MN939404.1:0.000000005,DEC|Shleu|MWS|TRINITY_DN109843_c0_g1_i1:0.081968970)0.672:0.021072962)0.995:0.070995893)0.558:0.020864599,(DEC|Harub|MWS|GHBK01084226.1:0.024135013,DEC|Allong|MWS|DN46713_c0_g1_i1:0.136561733)0.914:0.044846852)1.000:0.097671696,((DEC|Saver|MWS|Sv_GPCR_A54:0.035444861,DEC|Paorn|MWS|DN346_c0_g3_i1:0.026046073)0.339:0.019214154,(DEC|Pavar|MWS|GFPG01023569.1:0.160654467,(DEC|Hoame|MWS|GEBG01045558.1:0.015408650,DEC|Nenor|MWS|TRINITY_DN40381_c2_g1_i1:0.035588926)0.949:0.039564401)0.397:0.009229286)0.924:0.028941581)0.909:0.024782755,DEC|Pemon|MWS|XP_037785902.1:0.071207780)0.901:0.018569680,(DEC|Jaedw|MWS|TRINITY_DN2154_c0_g1_i1:0.070284489,((DEC|Pacam|MWS|GHJC01192398.1:0.000000006,DEC|Pacam|MWS|GHJC01192400.1:0.022884739)1.000:0.159613112,((((DEC|Potri|MWS|GFFJ01043922.1:0.089586220,(DEC|Camae|MWS|TRINITY_DN16550_c0_g1_i1:0.195990367,DEC|Camae|MWS|TRINITY_DN16550_c0_g2_i1:0.106290181)0.458:0.021159427)0.942:0.034878711,(DEC|Ersin|MWS|GBZW01014569.1:0.026826528,DEC|Hesan|MWS|BAA09132:0.019059970)0.992:0.059771029)0.573:0.038345741,DEC|Lepug|MWS|ADQ01809:0.064074821)0.915:0.048519105,((DEC|Lepug|MWS|ADQ01810:0.051959588,(DEC|Hesan|MWS|BAA09133:0.000000005,DEC|Ersin|MWS|GBZW01000216.1:0.008675843)0.668:0.023366969)0.958:0.047524151,DEC|Potri|MWS|GFFJ01063125.1:0.063307589)1.000:0.087378959)0.948:0.054422124)0.957:0.041381361)0.602:0.007474046)0.960:0.046817471)0.601:0.049300078)1.000:0.146706176)0.983:0.073550486)0.386:0.027698104,((KRILL|MNOR|COM_SPAL_1_004479_XLOC_019798.1.p1:0.103304642,((KRILL|EUP|EuSup|MWS|KU682723.1:0.037595197,(KRILL|ESUP|ESS183103:0.040221776,KRILL|ESUP|ESS183478:0.213907225)0.870:0.032355821)0.625:0.050191026,KRILL|ESUP|ESS182855:0.074508032)0.955:0.063499079)1.000:0.249165145,((STO|Neoer|MWS|QIW86031:0.036835661,STO|Pscil|MWS|contig02796:0.175598236)0.998:0.213328014,(AMP|GrJap|MWS|IACS01055269.1:0.193994541,(AMP|TeSal|MWS|GDUJ01058424.1:0.098884632,(AMP|MaMar|MWS|GHCV01088592.1:0.017819297,(AMP|EcBer|MWS|GHCT01008341.1:0.062715106,AMP|GaFos|MWS|GHCX01058145.1:0.092668373)0.407:0.025938637)0.996:0.099132172)0.968:0.079161846)1.000:0.169250949)0.843:0.052421375)0.632:0.037793216)0.970:0.073392504)0.930:0.068026685)0.835:0.071210024)0.383:0.043783400,(THO|Ocwar|Th|GIJW01011974.1:0.000000005,((THO|Amamp|Th|KAF0306802.1:0.271905078,THO|Sebal|Th|GHBL01006930.1:0.130936022)1.000:0.372256698,((THO|Popol|Th|XP_037082606.1:0.038871722,(THO|Mevol|Th|ATQ64329.1:0.032569920,(THO|Amamp|Th|KAF0300607.1:0.026513268,THO|Sebal|Th|GHBL01003894.1:0.086417520)0.811:0.015287018)0.997:0.083037980)0.308:0.026085015,THO|Gygig|Th|GIJX01018675.1:0.128496557)0.714:0.076496913)0.778:0.018924161)1.000:0.458933683)0.971:0.110413302)0.927:0.112113394)1.000:0.374172567,(((ARG|Arfol|LWS|DN4161_c0_g1_i1:0.039259373,(ARG|Arsia|LWS|TRINITY_DN60_c0_g1_i1:0.021781929,ARG|Arsia|LWS|TRINITY_DN60_c0_g1_i5:0.000000005)0.996:0.081985890)0.989:0.105573147,((ARG|Arfol|LWS|DN343_c0_g1_i3:0.010340040,(ARG|Arfol|LWS|DN343_c0_g1_i9:0.003111889,ARG|Arfol|LWS|DN343_c0_g1_i8:0.000000005)0.945:0.021942989)0.995:0.079006885,((ARG|Arsia|LWS|TRINITY_DN1142_c0_g1_i1:0.084731490,(ARG|Arfol|LWS|DN4161_c1_g1_i1:0.118034086,ARG|Arsia|LWS|TRINITY_DN8636_c0_g1_i1:0.040256028)0.260:0.004334555)0.886:0.022958625,(ARG|Arsia|LWS|TRINITY_DN25691_c0_g1_i1:0.036055712,(ARG|Arsia|LWS|TRINITY_DN35348_c0_g1_i1:0.000000005,ARG|Arsia|LWS|TRINITY_DN35348_c0_g1_i2:0.000000005)1.000:0.152919835)0.523:0.006987676)0.908:0.043931447)1.000:0.190502559)1.000:0.156489959,((POD|Heinc|LWS|ICLE01266914.1:0.163815656,(POD|Heinc|LWS|ICLE01030050.1:0.110932192,POD|Heinc|LWS|ICLE01254051.1:0.106934129)0.947:0.074169249)1.000:0.204740551,(POD|Heinc|LWS|ICLE01077745.1:0.216065826,POD|Heinc|LWS|ICLE01165679.1:0.087955295)0.329:0.046569258)1.000:0.139426684)0.809:0.056318118)0.897:0.065914054)0.860:0.052476265)0.971:0.075209416)0.072:0.024998334);
