# Supplementary material for: Ecological genomics in the Northern krill uncovers loci for local adaptation across ocean basins
Source: Nat Commun. 2024 Aug 1;15:6297. doi: 10.1038/s41467-024-50239-7 (PMC11294593; doi:10.1038/s41467-024-50239-7)
Supplement: Supplementary file 15 — Source Data [file 41467_2024_50239_MOESM15_ESM.zip › Source_data/Source_data.Fig_S15/Source_data.Fig_S15.alkbh2_genes.tre]

(((((CAD7394454_1_unnamed_protein_product_Timema_cristinae:0.000000006,(CAD7570420_1_unnamed_protein_product_partial_Timema_californicum:0.005977071,(CAD7401004_1_unnamed_protein_product_Timema_poppensis:0.005939194,CAD7203627_1_unnamed_protein_product_Timema_douglasi:0.000000005)0.787:0.005944065)0.790:0.005993658)0.944:0.011882188,CAD7458241_1_unnamed_protein_product_Timema_tahoe:0.000000005)0.272:0.005894499,CAD7444479_1_unnamed_protein_product_Timema_bartmani:0.000000005)0.996:0.204112243,378494_0_00434d_Alpha_ketoglutarate_dependent_dioxygenase_AlkB_like_Galloisiana_yuasai:0.395931794)0.870:0.069024875,((6973_0_005bb8_Alpha_ketoglutarate_dependent_dioxygenase_AlkB_like_Blattella_germanica:0.329658855,((XP_023725564_1_DNA_oxidative_demethylase_ALKBH2_isoform_X2_Cryptotermes_secundus:0.0,PNF14988_1_DNA_oxidative_demethylase_ALKBH2_Cryptotermes_secundus:0.0,XP_033611315_1_DNA_oxidative_demethylase_ALKBH2_isoform_X1_Cryptotermes_secundus:0.0):0.094547629,(XP_021916045_1_DNA_oxidative_demethylase_ALKBH2_like_isoform_X1_Zootermopsis_nevadensis:0.0,XP_021916050_1_DNA_oxidative_demethylase_ALKBH2_like_isoform_X6_Zootermopsis_nevadensis:0.0,XP_021916047_1_DNA_oxidative_demethylase_ALKBH2_like_isoform_X3_Zootermopsis_nevadensis:0.0,XP_021916048_1_DNA_oxidative_demethylase_ALKBH2_like_isoform_X4_Zootermopsis_nevadensis:0.0,XP_021916049_1_DNA_oxidative_demethylase_ALKBH2_like_isoform_X5_Zootermopsis_nevadensis:0.0,XP_021916051_1_DNA_oxidative_demethylase_ALKBH2_like_isoform_X7_Zootermopsis_nevadensis:0.0,XP_021916046_1_DNA_oxidative_demethylase_ALKBH2_like_isoform_X2_Zootermopsis_nevadensis:0.0,136037_0_000a3b_Alpha_ketoglutarate_dependent_dioxygenase_alkB_like_protein_2_Zootermopsis_nevadensis:0.0):0.110729363)0.760:0.055664973)0.874:0.081907446,(((143948_0_002671_DNA_oxidative_demethylase_ALKBH2_like_Diuraphis_noxia:0.037098239,7029_0_003c72_ACYPI004109_protein_Acyrthosiphon_pisum:0.037895192)0.000:0.000000005,((40932_0_001f7f_Alpha_ketoglutarate_dependent_dioxygenase_AlkB_like_Rhopalosiphum_padi:0.025758803,307491_0_00181f_Alpha_ketoglutarate_dependent_dioxygenase_AlkB_like_Aphis_glycines:0.014422164)0.810:0.023041344,(13164_0_00357f_DNA_oxidative_demethylase_ALKBH2_like_Myzus_persicae:0.044399080,93721_0_002b55_Alpha_ketoglutarate_dependent_dioxygenase_AlkB_like_Myzus_cerasi:0.018470336)0.974:0.054155732)0.169:0.015531193)1.000:0.502415083,(438503_0_001919_Alpha_ketoglutarate_dependent_dioxygenase_AlkB_like_Catajapyx_aquilonaris:0.305668299,(KAG8334534_1_Alpha_ketoglutarate_dependent_dioxygenase_alkB_2_Homalodisca_vitripennis:0.000000005,197043_0_004adf_Alpha_ketoglutarate_dependent_dioxygenase_AlkB_like_Homalodisca_vitripennis:0.107805322)1.000:0.280847513)0.343:0.060128654)0.538:0.042881455)0.833:0.039869386,((((7038_0_000fa2_DNA_oxidative_demethylase_ALKBH2_like_Bemisia_tabaci:0.281463810,(56086_0_003028_Alpha_ketoglutarate_dependent_dioxygenase_AlkB_like_Gerris_buenoi:0.304596028,(7536_0_003199_Alpha_ketoglutarate_dependent_dioxygenase_AlkB_like_Oncopeltus_fasciatus:0.181941414,286706_0_0013ba_DNA_oxidative_demethylase_ALKBH2_Halyomorpha_halys:0.252848685)0.942:0.110251399)0.839:0.075519927)0.929:0.100817509,((XP_026277731_1_DNA_oxidative_demethylase_ALKBH2_like_Frankliniella_occidentalis:0.0,133901_0_000958_Alpha_ketoglutarate_dependent_dioxygenase_AlkB_like_Frankliniella_occidentalis:0.0):0.306069931,(((XP_013199446_1_PREDICTED_alpha_ketoglutarate_dependent_dioxygenase_alkB_homolog_2_like_Amyelois_transitella:0.0,680683_0_00362d_alpha_ketoglutarate_dependent_dioxygenase_alkB_homolog_2_like_Amyelois_transitella:0.0):0.142998375,(((XP_028168168_1_DNA_oxidative_demethylase_ALKBH2_like_Ostrinia_furnacalis:0.065657603,(((((XP_035436465_1_DNA_oxidative_demethylase_ALKBH2_like_Spodoptera_frugiperda:0.000000005,KAF9822394_1_hypothetical_protein_SFRURICE_017669_Spodoptera_frugiperda:0.017455536)0.977:0.066272733,(XP_026329075_1_DNA_oxidative_demethylase_ALKBH2_like_isoform_X1_Hyposmocoma_kahamanoa:0.091582209,((XP_021188487_1_DNA_oxidative_demethylase_ALKBH2_like_Helicoverpa_armigera:0.0,29058_0_00196b_DNA_oxidative_demethylase_ALKBH2_like_Helicoverpa_armigera:0.0):0.017524439,PCG71152_1_hypothetical_protein_B5V51_2182_Heliothis_virescens:0.000000005)0.952:0.044966146)0.192:0.019463366)0.262:0.017509053,(XP_030023472_1_DNA_oxidative_demethylase_ALKBH2_like_Manduca_sexta:0.067302974,XP_028038164_1_DNA_oxidative_demethylase_ALKBH2_like_Bombyx_mandarina:0.152416826)0.910:0.037673399)0.590:0.027566661,(XP_037973472_1_DNA_oxidative_demethylase_ALKBH2_like_Plutella_xylostella:0.000000005,51655_0_00141d_alpha_ketoglutarate_dependent_dioxygenase_alkB_homolog_2_like_Plutella_xylostella:0.045759852)1.000:0.187579049)0.274:0.014876009,(((((XP_022125273_2_DNA_oxidative_demethylase_ALKBH2_Pieris_rapae:0.000000005,64459_0_0026b3_DNA_oxidative_demethylase_ALKBH2_like_Pieris_rapae:0.011741907)1.000:0.117619693,(XP_038215610_1_DNA_oxidative_demethylase_ALKBH2_like_Zerene_cesonia:0.031167960,XP_045491691_1_DNA_oxidative_demethylase_ALKBH2_like_Colias_croceus:0.005497284)0.963:0.060840191)0.964:0.063193917,XP_041977009_1_DNA_oxidative_demethylase_ALKBH2_like_Aricia_agestis:0.127567889)0.707:0.010841295,((XP_039747121_1_DNA_oxidative_demethylase_ALKBH2_like_Pararge_aegeria:0.080691774,(XP_045785797_1_DNA_oxidative_demethylase_ALKBH2_like_Maniola_jurtina:0.028657287,XP_034840005_1_DNA_oxidative_demethylase_ALKBH2_like_Maniola_hyperantus:0.013715797)0.140:0.011365621)0.977:0.071467252,(XP_032514072_1_DNA_oxidative_demethylase_ALKBH2_like_Danaus_plexippus_plexippus:0.096453702,(XP_026501557_1_DNA_oxidative_demethylase_ALKBH2_like_Vanessa_tameamea:0.057012747,XP_045445699_1_DNA_oxidative_demethylase_ALKBH2_like_Melitaea_cinxia:0.117839933)0.928:0.053790241)0.728:0.036889013)0.785:0.015570970)0.812:0.010658465,34740_0_001f5f_Alpha_ketoglutarate_dependent_dioxygenase_AlkB_like_Heliconius_melpomene:0.136878457)0.276:0.000000005)0.897:0.037760210)0.553:0.035105326,((((XP_013182428_1_PREDICTED_alpha_ketoglutarate_dependent_dioxygenase_alkB_homolog_2_like_Papilio_xuthus:0.0,66420_0_000842_alpha_ketoglutarate_dependent_dioxygenase_alkB_homolog_2_like_Papilio_xuthus:0.0):0.031008587,(XP_013141360_1_PREDICTED_alpha_ketoglutarate_dependent_dioxygenase_alkB_homolog_2_like_Papilio_polytes:0.0,76194_0_0002da_alpha_ketoglutarate_dependent_dioxygenase_alkB_homolog_2_like_Papilio_polytes:0.0):0.031359936)0.726:0.005982320,(KPJ07389_1_Alpha_ketoglutarate_dependent_dioxygenase_alkB_like_2_Papilio_machaon:0.000000005,XP_014368707_2_DNA_oxidative_demethylase_ALKBH2_Papilio_machaon:0.018137594)0.890:0.012040273)0.810:0.000000005,45779_0_0030ff_Alpha_ketoglutarate_dependent_dioxygenase_AlkB_like_Papilio_glaucus:0.024444056)0.977:0.069342195)0.926:0.072145749,XP_026763845_1_DNA_oxidative_demethylase_ALKBH2_like_Galleria_mellonella:0.145807514)0.776:0.045864720)1.000:0.249205317,((REF_STRG_1_2039_XLOC_036432_2_p1:0.178586727,((XP_037779796_1_DNA_oxidative_demethylase_ALKBH2_like_Penaeus_monodon:0.037657325,(XP_042863596_1_DNA_oxidative_demethylase_ALKBH2_like_isoform_X1_Penaeus_japonicus:0.000000005,XP_042863600_1_DNA_oxidative_demethylase_ALKBH2_like_isoform_X2_Penaeus_japonicus:0.000000005)0.731:0.011753078)0.996:0.165334663,((KAG0722921_1_DNA_oxidative_demethylase_ALKBH2_Chionoecetes_opilio:0.110836757,(MPC13974_1_DNA_oxidative_demethylase_ALKBH2_Portunus_trituberculatus:0.000000005,XP_045128888_1_DNA_oxidative_demethylase_ALKBH2_like_Portunus_trituberculatus:0.005806220)0.916:0.041402338)0.999:0.191550537,(XP_045596158_1_DNA_oxidative_demethylase_ALKBH2_like_Procambarus_clarkii:0.119820982,(XP_042231582_1_DNA_oxidative_demethylase_ALKBH2_like_Homarus_americanus:0.000000005,KAG7163651_1_DNA_oxidative_demethylase_ALKBH2_like_partial_Homarus_americanus:0.000000005)0.952:0.062655301)0.793:0.042560486)0.626:0.031202828)0.857:0.047269654)0.894:0.067866702,(((XP_018017048_1_PREDICTED_DNA_oxidative_demethylase_ALKBH2_like_Hyalella_azteca:0.0,KAA0203924_1_hypothetical_protein_HAZT_HAZT003493_Hyalella_azteca:0.0,294128_0_002a40_DNA_oxidative_demethylase_ALKBH2_like_Hyalella_azteca:0.0):0.091035746,KAF2358126_1_Alpha_ketoglutarate_dependent_dioxygenase_AlkB_like_Trinorchestia_longiramus:0.105340362)1.000:0.196237899,(RXG58590_1_DNA_oxidative_demethylase_ALKBH2_Armadillidium_vulgare:0.011815997,KAB7504356_1_DNA_oxidative_demethylase_ALKBH2_Armadillidium_nasatum:0.005831229)1.000:0.242835122)0.703:0.031070271)0.977:0.101817167)0.528:0.028021486)0.900:0.061165472)0.799:0.038074347,((126957_0_001afb_T1IXF6_STRMM_Strigamia_maritima:0.263333836,(((((126957_0_000486_T1J0X2_STRMM_Strigamia_maritima:0.070893240,126957_0_0000e2_T1IK09_STRMM_Strigamia_maritima:0.000000005)1.000:0.430639844,(67767_0_0038cb_Alpha_ketoglutarate_dependent_dioxygenase_alkb_like_protein_Lasius_niger:0.913023377,(29053_0_00106c_uncharacterized_protein_LOC106637438_Copidosoma_floridanum:1.648573050,(67767_0_00405c_Alpha_ketoglutarate_dependent_dioxygenase_alkb_like_protein_Lasius_niger:0.142952514,67767_0_00416c_Alpha_ketoglutarate_dependent_dioxygenase_alkb_like_protein_Lasius_niger:0.482101484)0.799:0.211719528)0.892:0.241968963)0.838:0.125246015)0.945:0.164772025,(72036_0_002c9e_AlkB_alkylation_repair_homolog_2_E_coli__Lepeophtheirus_salmonis:0.475771493,(6832_0_0035ec_Alpha_ketoglutarate_dependent_dioxygenase_AlkB_like_Tigriopus_californicus:0.474840698,438502_0_0012de_Alpha_ketoglutarate_dependent_dioxygenase_AlkB_like_Campodea_augens:0.264216059)0.681:0.101645540)0.844:0.120635601)0.041:0.053968913,88015_0_0003ad_DNA_oxidative_demethylase_ALKBH2_like_Eurytemora_affinis:0.613180666)0.702:0.036241290,((XP_022254558_1_DNA_oxidative_demethylase_ALKBH2_like_isoform_X1_Limulus_polyphemus:0.0,XP_013786251_1_DNA_oxidative_demethylase_ALKBH2_like_isoform_X2_Limulus_polyphemus:0.0,XP_022254559_1_DNA_oxidative_demethylase_ALKBH2_like_isoform_X3_Limulus_polyphemus:0.0,6850_0_003b50_DNA_oxidative_demethylase_ALKBH2_like_isoform_X1_Limulus_polyphemus:0.0):0.206525732,(218467_0_002137_DNA_oxidative_demethylase_ALKBH2_like_Centruroides_sculpturatus:0.249612061,(114398_0_003837_DNA_oxidative_demethylase_ALKBH2_like_Parasteatoda_tepidariorum:0.213845001,407821_0_001839_Alpha_ketoglutarate_dependent_dioxygenase_alkB_like_protein_Stegodyphus_mimosarum:0.267315412)0.936:0.115605946)0.680:0.082415771)0.799:0.067934614)0.646:0.025412083)0.688:0.084705503,((((XP_022916098_1_DNA_oxidative_demethylase_ALKBH2_like_Onthophagus_taurus:0.0,166361_0_002eb6_DNA_oxidative_demethylase_ALKBH2_like_Onthophagus_taurus:0.0):0.204852639,((((1629725_0_001397_A0A0T6B3S1_9SCAR_Oryctes_borbonicus:0.227506476,224129_0_000824_DNA_oxidative_demethylase_ALKBH2_like_Agrilus_planipennis:1.200926413)0.000:0.000000005,224129_0_000862_DNA_oxidative_demethylase_ALKBH2_like_Agrilus_planipennis:0.340835044)0.073:0.038481303,KAF2878710_1_hypothetical_protein_ILUMI_27462_Ignelater_luminosus:0.130952392)0.261:0.015100614,(XP_031351617_1_DNA_oxidative_demethylase_ALKBH2_like_isoform_X2_Photinus_pyralis:0.0,XP_031351618_1_DNA_oxidative_demethylase_ALKBH2_like_isoform_X3_Photinus_pyralis:0.0,XP_031351616_1_DNA_oxidative_demethylase_ALKBH2_like_isoform_X1_Photinus_pyralis:0.0):0.215909561)0.714:0.019046068)0.091:0.043840888,(XP_030755480_1_DNA_oxidative_demethylase_ALKBH2_like_Sitophilus_oryzae:0.299961384,((CAH1378711_1_unnamed_protein_product_Tenebrio_molitor:0.132002713,((XP_008198528_1_PREDICTED_DNA_oxidative_demethylase_ALKBH2_isoform_X1_Tribolium_castaneum:0.0,XP_008198529_1_PREDICTED_DNA_oxidative_demethylase_ALKBH2_isoform_X2_Tribolium_castaneum:0.0,7070_0_002872_Alpha_ketoglutarate_dependent_dioxygenase_alkB_homolog_2_like_Protein_Tribolium_castaneum:0.0):0.032645911,(XP_044271765_1_DNA_oxidative_demethylase_ALKBH2_like_isoform_X2_Tribolium_madens:0.0,XP_044271764_1_DNA_oxidative_demethylase_ALKBH2_like_isoform_X1_Tribolium_madens:0.0):0.076161970)0.990:0.105423877)0.983:0.094605417,((XP_018562240_1_DNA_oxidative_demethylase_ALKBH2_like_Anoplophora_glabripennis:0.0,217634_0_0021ed_DNA_oxidative_demethylase_ALKBH2_like_Anoplophora_glabripennis:0.0):0.104921081,(XP_019881821_1_PREDICTED_DNA_oxidative_demethylase_ALKBH2_like_isoform_X1_Aethina_tumida:0.0,116153_0_000984_DNA_oxidative_demethylase_ALKBH2_like_isoform_X1_Aethina_tumida:0.0):0.237888664)0.727:0.065431668)0.797:0.021728160)0.808:0.034263774)0.852:0.046163795,VEN43401_1_unnamed_protein_product_Callosobruchus_maculatus:0.335968012)0.860:0.057640982)0.877:0.067441418)0.640:0.033635677,(13249_0_00187c_Putative_alkylated_dna_repair_protein_Rhodnius_prolixus:0.258812725,79782_0_0010c1_DNA_oxidative_demethylase_ALKBH2_like_Cimex_lectularius:0.287435820)0.987:0.191702300)0.706:0.020380505);
