# Supplementary material for: Ecological genomics in the Northern krill uncovers loci for local adaptation across ocean basins
Source: Nat Commun. 2024 Aug 1;15:6297. doi: 10.1038/s41467-024-50239-7 (PMC11294593; doi:10.1038/s41467-024-50239-7)
Supplement: Supplementary file 15 — Source Data [file 41467_2024_50239_MOESM15_ESM.zip › Source_data/Source_data.Fig_S10/Source_data.Fig_S10.opsin_tree_only_krill.tre]

((KRILL|MNOR|REF_STRG_1_107047_XLOC_019990.1.p1:0.045467224,(KRILL|ESUP|ESS179531:0.045088078,(KRILL|EUP|EuSup|MWS|KU682720.1:0.023845071,KRILL|ESUP|ESS179524:0.026565200)1.000:0.108692434)0.838:0.033779813)0.601:0.013916541,((KRILL|EUP|MeNor|MWS|GETT01_8:0.000000005,KRILL|MNOR|REF_STRG_1_43079_XLOC_016485.1.p1:0.000000005)0.980:0.086745584,(KRILL|EUP|MeNor|MWS|GETT01_6:0.013674951,KRILL|MNOR|REF_STRG_1_107046_XLOC_019989.1.p1:0.018524762)0.988:0.079505926)0.930:0.055178723,(((KRILL|EUP|EuSup|MWS|KU682721.1:0.014955641,KRILL|ESUP|ESS179523:0.030527133)0.865:0.032768535,(KRILL|EUP|ThNor|MWS|TRINITY|DN50822_c2_g2_i2:0.053963768,(KRILL|EUP|MeNor|MWS|GETT01_2:0.000000005,KRILL|MNOR|REF_STRG_1_18234_XLOC_059733.1.p1:0.000000005)0.996:0.079429128)0.966:0.045777830)0.924:0.032924869,((KRILL|EUP|MeNor|MWS|GETT01_5:0.030525717,(KRILL|EUP|MeNor|MWS|GETT01_4:0.000000005,KRILL|MNOR|REF_STRG_1_18226_XLOC_059732.1.p1:0.000000005)0.772:0.009079122)0.994:0.061232637,((((KRILL|EUP|ThNor|MWS|TRINITY|DN45308_c0_g1_i2:0.168596721,(KRILL|MNOR|REF_STRG_1_73509_XLOC_061525.2.p1:0.102599749,KRILL|ESUP|ESS182477:0.151373900)0.801:0.025135405)1.000:0.328692087,(((KRILL|EUP|EuSup|MWS|KU682722.1:0.008515775,KRILL|ESUP|ESS183951:0.000000005)0.956:0.047701738,(KRILL|EUP|MeNor|MWS|GETT01_19:0.000000005,KRILL|MNOR|REF_STRG_1_20592_XLOC_068134.2.p1:0.000000006)0.978:0.061580440)0.998:0.130722767,((KRILL|MNOR|COM_SPAL_1_004479_XLOC_019798.1.p1:0.085931920,(((KRILL|EUP|EuSup|MWS|KU682723.1:0.026702655,KRILL|ESUP|ESS182855:0.103207325)0.902:0.036600720,KRILL|ESUP|ESS183103:0.042670759)0.867:0.040269538,KRILL|ESUP|ESS183478:0.174322551)0.439:0.061208443)0.993:0.232604745,(((KRILL|EUP|EuSup|LWS|KU682724.1:0.000000005,KRILL|ESUP|ESS182813:0.000000005)0.942:0.088431146,(KRILL|EUP|ThNor|LWS|TRINITY|DN53613_c10_g1_i1:0.130020913,(KRILL|EUP|MeNor|LWS|GETT01_4:0.000000005,KRILL|MNOR|REF_STRG_1_87923_XLOC_084794.1.p1:0.002856444)0.988:0.061178829)0.856:0.064871565)1.000:0.660470285,((((KRILL|EUP|MeNor|Rc|GETT01182115.1:0.000000006,KRILL|MNOR|REF_TRIN_5_02182_XLOC_055365.2.p1:0.019732626)0.983:0.068247102,(KRILL|EUP|ThNor|Rc|TRINITY|DN60306_c2_g1_i8:0.059629054,KRILL|ESUP|ESS174202:0.115137472)0.172:0.013998902)0.999:0.264517557,((KRILL|EUP|MeNor|Rc|GETT01285495.1:0.000000005,KRILL|MNOR|REF_STRG_1_57085_XLOC_037814.1.p1:0.000000005)0.937:0.038532996,(KRILL|EUP|ThNor|Rc|TRINITY|DN60392_c0_g1_i2:0.066686448,KRILL|ESUP|ESS171536:0.085592607)0.910:0.045529957)0.996:0.283342237)0.985:0.285441514,((KRILL|MNOR|COM_SPAL_1_031260_XLOC_104834.1.p1:0.146334641,KRILL|ESUP|ESS214119:0.000000005)0.996:0.591225938,((KRILL|EUP|MeNor|Pter|GETT01_3:0.000000005,KRILL|MNOR|REF_TRIN_1_01874_XLOC_030105.1.p1:0.000000005)1.000:0.770321161,(KRILL|EUP|ThNor|Per|TRINITY|DN55653_c1_g1_i1:0.178780287,(((KRILL|EUP|MeNor|PER|GETT01:0.000000005,KRILL|MNOR|REF_TRIN_7_03186_XLOC_035908.1.p1:0.168084012)0.958:0.033949285,(KRILL|EUP|EuSup|PER|KU682725.1:0.003135834,KRILL|ESUP|ESS190453:0.000000005)0.996:0.058424250)0.770:0.058764535,KRILL|EUP|ThNor|Per|TRINITY|DN55653_c2_g2_i1:0.037073907)0.906:0.099145508)1.000:1.101692586)0.941:0.341817993)0.993:0.432818347)0.945:0.247822209)0.999:0.364691599)0.984:0.218913139)0.571:0.038818915)1.000:0.197569538,((KRILL|EUP|MeNor|MWS|GETT01_12:0.000000005,KRILL|MNOR|REF_STRG_1_63379_XLOC_046719.1.p1:0.000000005)1.000:0.140794288,(KRILL|ESUP|ESS177275:0.166487317,(KRILL|EUP|ThNor|MWS|TRINITY|DN56844_c4_g1_i7:0.110152071,(KRILL|EUP|MeNor|MWS|GETT01_3:0.001600877,KRILL|MNOR|REF_STRG_1_60628_XLOC_042765.1.p1:0.015703653)1.000:0.105864615)0.939:0.057901241)0.754:0.042708668)0.983:0.096388173)0.846:0.047948087,((KRILL|EUP|MeNor|MWS|GETT01_15:0.047162732,KRILL|MNOR|REF_STRG_1_29249_XLOC_092333.6.p1:0.009855771)0.988:0.046482749,(KRILL|EUP|ThNor|MWS|TRINITY|DN57566_c0_g1_i2:0.062675651,((KRILL|EUP|MeNor|MWS|GETT01_10:0.005554514,KRILL|MNOR|REF_STRG_1_55501_XLOC_035632.8.p1:0.000000005)0.975:0.036472461,(KRILL|ESUP|ESS176721:0.052936225,(KRILL|EUP|MeNor|MWS|GETT01_14:0.026126405,KRILL|MNOR|COM_SPAL_1_009488_XLOC_035633.1.p1:0.035552781)0.270:0.024135278)0.916:0.027002922)0.964:0.039488914)0.470:0.007055535)0.977:0.057232125)0.990:0.062946813)0.199:0.018475805)0.954:0.033377752);
