# Supplementary material for: Ecological genomics in the Northern krill uncovers loci for local adaptation across ocean basins
Source: Nat Commun. 2024 Aug 1;15:6297. doi: 10.1038/s41467-024-50239-7 (PMC11294593; doi:10.1038/s41467-024-50239-7)
Supplement: Supplementary file 15 — Source Data [file 41467_2024_50239_MOESM15_ESM.zip › Source_data/Source_data.Fig_1/Source_data.Fig_1E/Source_data.Fig_1E.time_tree.tre]

(((((((cqua:142.161868,pvir:142.161868):229.838132,hame:372.000000)lobster:30.442134,(pmon:25.237008,pvan:25.237008):377.205126):44.557866,mnor:447.000000)eumal:13.180469,(hazt:131.032178,phaw:131.032178):329.148290):36.963147,eaff:497.143615):32.856385,dmag:530.000000)splitdmag;
