# Supplementary material for: Ecological genomics in the Northern krill uncovers loci for local adaptation across ocean basins
Source: Nat Commun. 2024 Aug 1;15:6297. doi: 10.1038/s41467-024-50239-7 (PMC11294593; doi:10.1038/s41467-024-50239-7)
Supplement: Supplementary file 15 — Source Data [file 41467_2024_50239_MOESM15_ESM.zip › Source_data/Source_data.Fig_1/Source_data.Fig_1F/Source_Data.Fig_1F.3_UTR.tsv]

# Metylation frequencies at CpG sites in 3_UTR regions (mean freq = 76 %; n = 88538 )
# Frequencies (%) rounded to integer in order to save space
# A complete dataset including genomic position and depth of coverage is available in the SciLifeLab data repository: 10.17044/scilifelab.22786928
CpG metylation frequencies in 3_UTR regions (%)
83
92
92
92
100
95
92
91
94
36
95
87
73
92
93
92
92
94
93
96
91
91
95
95
95
95
80
92
96
100
91
84
84
59
59
0
55
100
91
100
44
50
100
100
92
77
100
67
100
92
92
90
81
81
86
86
86
94
94
94
94
94
94
100
100
83
83
83
80
93
70
71
82
100
100
100
100
100
100
91
91
91
91
92
100
92
92
83
77
93
0
100
100
67
50
54
0
0
81
27
94
100
73
100
42
75
79
100
100
91
91
91
91
100
100
100
100
100
100
100
100
100
100
90
100
100
85
85
85
100
100
100
83
91
100
100
100
100
100
82
72
72
54
90
29
44
93
91
33
29
29
29
74
62
62
85
68
93
93
87
87
80
91
94
88
95
97
97
97
91
50
90
90
90
93
93
93
93
93
93
83
86
86
86
86
86
86
86
73
73
73
73
73
73
89
94
81
94
94
91
65
98
82
91
91
100
100
100
94
94
100
100
100
100
36
83
80
83
67
80
94
100
100
100
100
87
71
94
94
82
60
94
93
70
100
80
100
73
86
100
100
6
0
0
0
100
100
80
95
95
95
0
0
0
0
0
12
100
100
29
87
100
85
100
92
92
100
93
100
83
77
77
91
91
91
73
100
93
93
94
80
92
100
100
100
93
93
100
100
100
100
100
100
100
100
100
83
89
100
89
77
100
100
85
100
79
91
83
90
73
92
93
0
0
0
0
0
0
60
89
0
73
100
100
92
92
92
100
100
73
100
100
100
100
100
23
79
90
90
100
92
87
87
95
100
95
100
100
88
88
100
100
95
100
100
96
96
100
91
100
94
100
92
8
8
90
90
67
67
43
0
20
75
100
82
92
71
86
57
29
10
31
47
84
84
69
87
69
60
30
0
0
0
10
10
10
10
10
33
87
87
81
50
100
100
50
0
85
73
76
86
87
100
90
92
92
70
89
87
87
81
72
73
0
80
85
42
42
0
0
0
0
0
0
0
0
50
0
92
91
100
83
50
85
90
95
95
100
100
83
83
100
56
52
25
97
80
38
46
56
0
0
0
8
8
0
0
0
0
40
0
0
0
0
0
8
46
0
7
93
93
0
5
33
86
86
46
0
60
91
43
95
76
36
64
86
86
85
100
30
86
86
74
100
86
6
45
58
96
96
96
67
91
83
0
95
95
100
75
93
100
100
94
100
86
79
92
100
91
100
100
82
37
95
77
93
87
94
79
95
100
92
100
92
95
95
100
100
100
100
100
36
92
90
86
86
100
100
95
95
95
94
100
82
92
83
93
100
94
86
86
94
83
92
100
100
91
91
94
100
100
100
40
100
79
85
82
100
94
100
36
18
37
37
37
37
35
35
35
35
35
35
35
35
35
35
35
35
35
35
35
35
35
35
35
35
35
35
7
35
35
35
35
38
27
27
27
27
33
33
35
34
43
43
47
32
32
32
32
38
38
38
50
36
36
36
36
36
36
41
40
39
38
38
43
43
33
33
35
30
30
30
52
35
35
41
41
20
38
38
32
38
38
38
38
38
38
39
39
39
39
39
39
39
39
15
15
15
18
18
37
56
100
100
100
100
100
100
91
100
100
100
100
0
0
0
0
0
0
0
0
12
12
12
0
0
8
7
0
0
0
23
100
100
100
64
100
0
100
0
85
85
85
91
91
91
91
91
91
74
82
92
92
94
94
81
85
94
81
87
92
92
72
79
79
87
93
72
55
90
90
90
90
90
90
82
82
97
77
23
100
82
90
100
100
100
69
100
15
64
83
75
94
100
100
100
100
92
92
91
92
98
98
86
86
100
93
76
76
76
76
76
76
76
76
76
76
76
76
76
76
91
91
91
91
91
91
91
95
93
94
95
95
95
96
84
84
98
100
80
96
84
85
91
93
94
95
91
91
91
81
93
93
98
86
87
83
83
94
83
87
95
95
89
95
95
79
90
95
95
90
82
94
94
78
93
93
95
88
94
97
98
87
87
98
96
97
78
95
95
95
95
65
98
83
83
91
91
91
91
91
95
90
100
91
95
97
95
95
95
95
95
86
86
100
69
82
62
77
90
79
76
76
100
100
100
100
100
0
0
38
9
0
25
80
100
100
91
100
100
89
82
90
93
100
100
100
72
95
88
100
100
100
93
80
100
100
100
92
100
100
100
83
73
85
73
79
66
86
55
82
82
62
75
63
72
72
82
59
84
82
82
86
86
86
86
69
70
75
53
53
82
82
90
75
76
94
79
79
86
72
81
76
83
90
91
94
94
57
54
100
85
85
7
0
20
36
0
30
77
100
85
0
14
0
6
82
82
82
82
91
91
91
91
91
82
82
82
82
82
0
0
0
0
0
0
0
0
0
0
0
0
0
6
33
5
5
0
0
0
4
4
0
0
0
9
33
90
100
94
81
100
79
92
90
80
100
77
100
18
100
93
58
91
100
100
100
100
100
100
100
92
100
100
100
100
100
100
82
100
100
100
100
100
92
92
92
92
100
87
87
100
100
100
0
0
27
30
14
14
14
0
0
0
0
37
73
82
100
100
30
0
0
8
0
0
0
93
87
100
94
100
100
100
87
86
100
95
95
100
38
83
69
73
100
77
100
100
81
70
80
100
100
90
100
87
100
100
100
100
100
93
75
94
90
92
94
100
100
90
100
100
100
54
100
92
100
93
90
100
100
93
94
82
100
94
86
86
86
93
94
94
91
91
91
95
95
95
95
92
92
95
94
94
100
93
94
100
100
100
100
100
100
92
92
100
100
100
100
100
100
100
100
100
100
90
94
100
100
100
0
42
100
27
100
100
100
100
94
94
94
79
21
0
0
10
10
10
0
8
0
0
0
94
94
77
90
100
90
90
93
91
93
100
85
93
83
85
87
93
100
100
94
100
92
100
100
100
100
100
100
94
94
77
77
50
0
100
93
100
100
100
100
100
100
100
100
100
54
54
92
92
20
100
42
33
69
0
10
0
40
36
54
83
83
94
80
100
90
100
90
100
100
100
100
100
80
80
87
87
82
100
100
100
100
41
0
35
63
78
73
65
87
87
87
85
79
84
60
90
90
90
84
83
83
78
71
70
79
79
95
95
78
94
84
71
85
88
95
74
65
78
66
72
78
78
84
82
90
90
90
46
90
86
86
73
0
100
100
100
92
100
100
100
100
93
90
100
27
100
100
100
100
100
100
100
90
100
100
94
94
100
100
100
82
92
92
100
50
86
86
100
100
93
100
100
100
100
100
0
0
48
48
27
18
43
0
0
0
0
0
0
0
0
8
0
71
83
100
100
100
100
83
56
100
100
100
100
56
50
100
100
100
83
73
95
96
68
85
85
80
80
82
82
100
46
100
53
100
100
92
100
100
100
100
96
88
88
41
100
91
100
52
52
93
93
93
93
100
100
100
92
87
87
88
95
59
31
89
100
64
64
78
100
89
71
91
0
100
94
67
100
100
100
86
40
35
88
23
100
92
92
58
90
50
40
0
85
100
92
93
80
79
100
100
83
87
86
69
64
85
93
93
69
95
95
95
95
95
95
95
86
86
29
92
100
95
100
92
61
46
31
54
54
94
43
6
67
67
0
73
25
25
27
0
100
100
100
53
30
32
0
9
44
96
84
67
100
95
79
100
100
86
78
68
77
87
87
100
100
100
87
90
80
100
5
5
0
0
73
98
98
91
95
95
95
81
81
81
71
55
55
85
85
85
92
73
90
86
86
80
85
85
85
85
85
61
74
84
66
66
75
70
69
83
83
83
0
0
0
0
100
100
92
83
92
61
92
83
60
82
90
80
92
100
90
100
100
58
36
0
0
0
100
58
100
89
82
80
81
83
100
44
91
85
93
73
75
91
91
69
90
90
90
90
90
100
90
92
100
100
82
0
0
82
82
14
31
26
45
45
90
100
80
100
40
30
31
100
80
53
90
100
0
100
89
64
82
80
96
100
25
82
64
50
50
64
64
0
10
0
42
100
93
92
89
83
91
81
84
84
97
93
93
93
93
94
94
19
96
96
96
96
96
68
85
85
90
90
87
65
86
100
0
0
100
100
90
90
100
100
100
100
100
100
82
100
100
100
100
100
100
100
100
100
100
100
100
100
50
92
29
67
87
94
100
93
93
93
86
100
100
100
100
100
100
100
100
100
95
95
95
100
95
95
95
95
100
100
100
100
100
100
100
100
100
100
96
96
96
96
96
100
93
93
100
100
100
100
100
18
100
100
89
100
100
100
100
100
100
100
100
100
94
100
100
100
92
86
95
95
92
94
94
100
100
88
45
82
60
60
83
94
72
100
95
47
100
94
45
75
96
100
100
92
90
100
75
100
100
100
82
100
89
95
94
100
95
93
95
96
94
100
82
82
91
70
100
100
75
75
92
92
92
92
90
25
73
7
0
94
93
93
93
100
92
73
92
100
100
100
100
100
92
100
33
100
100
100
91
92
100
50
88
88
90
82
100
100
82
53
100
100
100
100
100
100
100
81
81
81
73
73
69
69
88
88
88
92
100
91
91
100
92
92
67
[truncated: 86,542 more rows]
