# Supplementary material for: Ecological genomics in the Northern krill uncovers loci for local adaptation across ocean basins
Source: Nat Commun. 2024 Aug 1;15:6297. doi: 10.1038/s41467-024-50239-7 (PMC11294593; doi:10.1038/s41467-024-50239-7)
Supplement: Supplementary file 15 — Source Data [file 41467_2024_50239_MOESM15_ESM.zip › Source_data/Source_data.Fig_1/Source_data.Fig_1F/Source_Data.Fig_1F.5_UTR.tsv]

# Metylation frequencies at CpG sites in 5_UTR regions (mean freq = 45 %; n = 84016 )
# Frequencies (%) rounded to integer in order to save space
# A complete dataset including genomic position and depth of coverage is available in the SciLifeLab data repository: 10.17044/scilifelab.22786928
CpG metylation frequencies in 5_UTR regions (%)
0
20
0
0
0
0
0
0
4
4
0
0
0
0
0
0
0
6
0
100
69
69
69
92
92
82
67
0
0
0
0
0
0
0
0
0
0
8
8
0
10
0
0
0
0
0
0
0
0
0
100
96
96
100
0
6
8
0
0
14
0
41
32
42
52
100
92
92
50
50
50
20
20
9
8
0
0
0
0
0
60
80
92
92
57
64
53
53
0
100
80
100
100
100
75
87
69
69
69
47
60
50
82
82
85
50
79
50
82
54
79
79
71
61
89
64
0
97
96
96
96
21
87
87
92
90
90
90
90
90
90
85
82
82
82
82
82
82
82
65
65
65
65
65
65
87
92
59
93
93
87
66
98
96
96
95
93
94
94
94
99
93
87
86
86
92
91
95
92
92
94
95
95
91
96
93
90
96
92
90
90
78
78
71
91
91
81
98
98
94
94
88
93
97
96
97
94
82
98
91
96
98
98
96
92
86
96
95
86
91
92
90
94
81
91
88
94
92
94
95
93
93
91
93
93
96
70
40
0
0
8
0
0
0
0
0
0
93
93
74
54
54
100
92
91
0
0
7
0
0
7
18
100
100
100
100
100
85
100
100
94
94
73
100
85
100
100
100
0
5
5
5
0
0
0
0
0
0
0
0
0
0
0
0
0
0
0
0
0
0
0
0
0
0
8
8
15
10
14
14
14
14
0
100
100
100
80
87
87
87
90
82
67
100
93
77
82
64
0
7
7
0
0
33
33
33
94
100
94
95
94
100
92
94
74
93
71
100
100
100
100
100
95
0
95
95
88
91
83
94
94
0
100
62
90
100
100
100
58
96
96
80
89
96
96
75
96
96
100
100
95
100
100
100
100
100
100
6
0
0
0
0
0
0
0
0
0
0
0
0
90
83
0
0
0
0
0
0
0
0
0
0
0
10
0
0
0
9
0
0
0
40
60
10
0
0
0
6
6
6
6
8
87
70
100
36
89
93
100
40
92
92
91
0
0
0
9
9
0
0
0
0
0
0
0
0
0
0
100
37
42
0
0
0
0
88
61
0
72
65
73
70
0
0
0
0
4
4
4
6
0
13
13
13
6
6
11
0
9
29
8
88
88
88
100
100
92
94
100
94
0
0
0
0
0
0
0
0
0
89
100
100
93
100
100
95
100
100
94
100
100
100
100
100
90
100
91
30
90
92
92
100
54
100
100
100
100
46
94
89
88
88
46
28
21
21
0
7
7
0
0
0
0
0
9
72
72
88
88
87
92
89
89
89
90
70
88
90
90
75
75
75
87
88
88
88
90
90
90
90
90
97
97
97
87
87
87
86
86
86
86
84
52
0
95
8
8
8
0
0
0
96
89
88
73
81
42
86
77
85
75
73
86
77
44
85
85
85
71
77
54
73
73
73
73
92
40
66
76
71
22
94
73
29
17
79
92
92
92
83
89
89
92
94
94
91
91
91
96
96
96
73
95
95
86
86
92
92
79
94
77
77
89
89
92
92
87
93
100
88
88
88
90
90
90
36
87
87
87
87
87
87
96
96
89
89
89
96
96
94
94
96
96
70
70
70
70
33
92
93
7
0
8
0
0
0
0
0
0
5
5
5
5
0
0
0
0
72
87
90
90
37
37
50
27
31
10
16
16
39
39
39
39
33
83
83
100
0
0
100
84
84
84
79
87
92
92
92
92
92
91
91
100
100
100
100
92
92
90
100
100
100
100
70
0
0
0
8
6
0
0
0
29
0
0
0
0
100
90
80
7
7
0
0
0
0
0
0
0
0
0
0
0
0
0
0
18
18
0
87
93
93
90
73
93
93
92
93
92
0
0
0
0
0
9
9
9
68
76
83
58
92
92
73
91
95
95
96
96
78
92
81
90
90
80
93
92
89
91
91
95
95
89
98
94
95
85
98
92
89
89
98
94
65
98
98
98
98
96
94
94
94
94
57
97
97
97
97
97
87
87
87
93
84
90
96
91
91
98
98
98
95
95
94
20
78
81
82
77
89
50
82
71
0
0
0
0
0
0
100
100
100
100
0
90
92
92
31
10
0
0
8
0
100
100
0
0
0
0
0
0
5
5
0
0
10
0
0
0
0
18
18
0
9
9
0
9
0
0
8
0
0
0
0
0
0
0
8
8
29
89
0
83
100
83
0
0
0
0
0
0
0
93
93
64
100
89
83
47
100
100
54
0
100
77
100
100
100
100
89
89
89
42
14
14
100
54
100
100
100
77
79
69
100
100
62
62
93
100
76
100
93
93
64
92
90
100
73
80
87
80
8
31
76
17
54
46
67
65
40
95
50
63
63
63
73
73
73
0
0
0
25
25
43
44
44
51
51
53
53
38
38
19
58
58
56
75
65
44
51
71
49
100
9
9
0
0
64
64
45
45
8
0
0
8
0
55
86
54
69
78
71
71
58
70
92
82
80
80
65
81
81
77
77
61
80
74
70
82
66
69
69
62
60
60
51
72
74
64
58
58
58
66
58
58
66
55
63
71
71
70
70
69
69
61
62
76
64
64
0
0
0
0
0
7
0
0
0
0
0
0
100
100
79
79
82
82
82
79
79
7
87
87
100
75
54
54
96
96
95
100
91
91
80
70
85
85
100
100
90
90
100
90
90
90
90
86
86
86
86
86
86
86
86
100
100
100
100
100
86
86
86
86
86
86
100
100
100
100
100
100
60
100
100
91
91
91
90
91
100
91
92
92
92
92
92
92
100
100
92
92
92
100
100
100
100
100
91
91
91
80
92
92
92
92
92
82
82
85
85
85
100
27
27
27
27
90
90
100
100
100
100
100
100
91
91
100
90
92
92
92
92
75
100
100
93
93
92
0
0
0
0
0
0
0
0
0
0
10
94
100
100
100
100
81
94
92
100
100
80
94
79
85
90
94
8
0
0
0
0
20
0
0
0
7
10
82
75
75
100
17
0
0
0
0
94
83
83
83
100
100
63
96
96
96
100
93
86
71
83
77
91
79
7
7
0
0
0
0
20
72
100
100
86
84
83
0
9
61
28
50
50
62
79
75
73
85
96
90
18
18
0
13
13
0
82
100
90
93
100
92
69
87
100
100
91
100
100
100
100
100
100
100
93
0
0
0
7
5
0
5
0
7
7
4
4
4
0
0
0
0
0
0
0
93
83
75
36
18
20
10
33
0
0
100
100
94
94
95
95
100
100
0
0
9
0
0
0
0
5
5
0
0
0
4
4
4
4
0
30
0
8
0
0
9
0
0
0
0
0
0
8
100
100
100
100
92
92
0
0
0
81
56
91
91
91
74
81
97
96
88
91
91
89
82
93
69
78
77
94
78
78
87
20
82
82
90
90
92
84
86
88
88
50
94
94
94
88
85
64
89
89
93
93
87
91
74
87
74
91
88
77
93
93
91
82
84
92
91
93
93
93
93
93
76
0
0
0
0
0
0
0
0
0
0
0
14
14
14
14
14
0
0
0
9
0
8
0
0
0
0
0
0
0
0
20
8
8
0
0
7
7
7
21
15
64
100
95
91
100
80
100
100
75
91
100
93
100
100
100
100
89
89
90
100
100
86
89
95
93
100
94
95
95
100
0
0
0
0
0
60
0
0
0
15
15
95
100
90
71
85
85
85
93
0
0
0
5
5
0
0
0
6
0
40
40
7
7
7
0
50
0
0
0
18
4
4
4
19
14
14
8
10
91
91
0
95
30
88
93
83
92
61
61
95
100
100
93
100
90
100
90
24
23
23
23
23
23
21
18
8
12
17
15
15
15
6
7
79
0
0
0
0
0
0
0
0
100
66
86
80
98
98
60
82
91
85
85
90
97
98
82
82
82
89
72
6
6
6
0
0
0
0
100
6
15
15
0
0
8
0
0
0
0
0
0
0
8
33
33
50
37
38
75
41
41
37
37
100
87
36
94
87
94
94
93
87
92
94
94
64
67
92
64
87
100
80
58
83
67
100
73
92
85
91
86
79
100
100
93
57
57
83
87
92
62
62
62
62
62
70
70
70
0
100
91
23
0
9
0
0
0
0
0
100
100
0
75
75
75
75
70
70
73
60
70
80
0
0
6
0
0
0
0
100
96
97
97
97
92
97
97
100
100
93
91
100
100
73
100
100
100
94
100
100
87
96
0
7
7
7
7
7
7
7
7
7
7
90
95
95
80
92
29
82
0
0
0
0
100
100
100
100
0
6
0
30
0
0
0
0
17
25
0
17
0
0
0
0
0
0
0
0
0
91
13
7
24
84
17
23
5
0
0
20
8
8
0
0
7
0
0
0
0
0
0
0
82
7
92
80
21
21
54
36
8
8
8
0
0
0
100
100
100
100
100
100
100
100
100
80
100
100
100
100
100
100
92
92
80
100
100
100
100
100
100
41
0
65
50
7
7
0
0
0
0
100
100
100
100
87
100
100
92
92
54
100
100
100
100
85
85
100
100
100
100
100
100
93
100
100
100
100
100
100
100
100
96
96
100
100
71
100
89
89
80
88
73
94
40
100
84
84
100
91
86
100
100
65
65
82
87
85
85
36
100
[truncated: 82,020 more rows]
