# Supplementary material for: Ecological genomics in the Northern krill uncovers loci for local adaptation across ocean basins
Source: Nat Commun. 2024 Aug 1;15:6297. doi: 10.1038/s41467-024-50239-7 (PMC11294593; doi:10.1038/s41467-024-50239-7)
Supplement: Supplementary file 15 — Source Data [file 41467_2024_50239_MOESM15_ESM.zip › Source_data/Source_data.Fig_1/Source_data.Fig_1F/Source_Data.Fig_1F.genic.tsv]

# Metylation frequencies at CpG sites in genic regions (mean freq = 75 %; n = 13719271 )
# Frequencies (%) rounded to integer in order to save space
# A complete dataset including genomic position and depth of coverage is available in the SciLifeLab data repository: 10.17044/scilifelab.22786928
CpG metylation frequencies in genic regions (%)
0
100
7
45
64
0
61
83
80
53
8
42
64
0
0
0
0
0
0
0
7
7
5
5
0
0
0
20
0
0
0
0
0
0
4
4
0
0
0
40
40
80
90
90
100
100
100
100
100
100
100
100
90
100
100
92
100
90
100
80
100
100
100
100
93
100
95
95
64
93
100
81
81
83
92
92
92
100
0
0
0
0
0
0
6
6
8
95
92
91
94
36
95
87
73
92
93
92
92
94
93
96
91
91
95
95
95
95
80
92
96
100
91
84
84
59
59
90
90
75
82
82
67
100
0
54
80
67
67
80
100
64
100
100
100
100
90
100
0
100
100
100
0
0
0
0
0
0
0
0
6
0
87
100
94
89
100
100
100
100
100
84
84
91
100
94
94
94
50
83
100
100
100
69
75
85
77
100
100
100
80
82
41
54
87
50
90
93
93
50
87
91
100
100
87
100
88
92
89
89
91
86
82
87
100
100
100
100
100
95
95
83
100
54
88
79
91
88
92
100
100
92
95
95
95
95
100
94
100
93
94
100
100
78
78
58
33
70
89
100
81
87
100
100
88
58
92
92
79
85
45
92
100
75
81
100
100
86
91
100
100
87
100
95
76
90
87
87
92
87
87
95
95
33
100
100
100
91
7
78
78
91
38
67
100
87
96
96
44
69
83
83
75
75
75
61
89
100
87
93
89
89
89
84
94
100
87
87
85
83
100
83
73
95
100
83
93
93
93
90
46
89
88
74
100
100
73
54
71
43
76
0
0
0
0
0
71
7
100
80
95
95
8
83
100
100
0
67
91
100
85
0
0
0
7
7
92
92
91
91
85
85
100
73
0
0
0
0
91
91
91
80
80
90
90
90
90
90
82
82
82
92
92
60
90
50
50
47
47
36
27
20
20
61
61
70
61
64
67
69
69
80
79
69
69
69
90
100
100
54
90
10
0
0
0
0
0
0
0
0
0
9
9
92
92
92
100
69
69
69
100
100
100
100
100
100
100
100
100
90
90
90
90
90
100
100
100
100
100
90
90
100
100
100
100
100
100
100
100
100
100
100
100
100
92
100
80
100
100
100
100
90
100
100
100
100
100
100
100
92
92
0
6
92
83
83
89
89
79
90
90
42
6
6
0
0
0
65
35
100
100
100
100
100
71
71
71
71
100
100
100
100
100
100
92
100
100
0
100
0
0
0
0
0
5
5
7
0
0
25
0
0
0
9
9
15
35
0
0
12
9
0
47
82
0
0
0
0
100
93
88
83
87
83
100
27
100
46
100
100
79
100
93
100
94
95
86
82
67
0
0
0
0
0
0
0
0
0
15
10
8
8
0
0
0
0
0
0
0
0
0
0
0
0
0
0
0
0
8
0
0
10
10
0
0
0
0
100
91
91
100
100
82
82
75
75
100
100
100
100
100
100
92
92
92
92
83
83
83
91
91
85
85
85
85
100
100
100
100
100
100
92
25
15
91
75
61
92
92
85
85
92
92
92
92
0
54
87
87
79
77
92
100
100
100
92
75
93
93
93
71
100
92
94
94
94
50
69
100
75
71
92
0
61
76
52
27
92
94
67
92
33
53
0
25
85
4
67
46
72
22
92
85
40
43
83
44
30
57
87
40
67
12
29
64
92
56
59
46
69
94
40
69
84
30
68
40
78
78
78
28
40
73
24
24
33
16
12
8
12
50
50
50
50
46
46
46
59
59
59
68
46
46
46
46
71
63
58
74
94
62
67
72
68
64
62
62
58
50
50
50
84
44
79
81
90
90
86
86
82
82
80
100
70
93
65
100
92
100
100
100
75
10
9
8
9
14
9
14
14
12
6
0
0
78
78
80
77
90
80
80
44
27
82
82
65
65
87
74
74
95
94
94
81
58
50
87
87
87
89
89
67
67
74
71
64
48
80
77
77
77
75
27
61
63
92
92
80
69
50
78
78
71
71
71
71
67
53
47
47
68
9
36
56
14
72
87
90
100
100
85
87
100
100
100
100
92
92
92
73
64
64
70
70
44
44
33
8
8
8
0
31
7
0
0
6
82
14
14
0
0
64
23
95
95
45
50
90
60
75
44
44
17
43
40
70
100
100
100
100
90
90
0
0
92
100
100
100
90
90
90
90
100
70
80
80
80
80
100
100
80
80
90
73
90
91
80
82
70
67
94
94
92
91
83
91
90
100
100
87
87
90
73
100
100
100
92
92
46
36
87
100
100
92
75
75
69
67
92
73
75
75
75
50
50
71
50
87
75
72
72
57
20
100
100
94
94
88
88
88
100
100
100
100
91
94
94
92
92
100
100
100
100
96
95
92
92
96
96
93
91
96
95
91
100
61
96
96
93
94
100
100
82
100
92
87
87
87
80
100
80
87
87
100
100
100
100
100
92
100
100
87
100
92
0
85
85
85
85
85
83
100
100
100
100
100
100
83
90
100
94
100
100
95
90
100
55
100
91
100
44
50
100
100
92
77
100
67
100
92
92
90
81
81
86
86
86
94
94
94
94
94
94
100
100
83
83
83
80
93
70
71
82
100
100
100
100
100
100
91
91
91
91
92
100
92
92
83
77
93
0
73
73
73
45
45
100
100
20
0
0
64
40
100
100
100
100
73
73
92
80
50
60
0
64
0
0
8
75
94
77
29
60
77
80
0
50
7
12
10
27
86
33
50
92
92
86
86
86
100
86
90
54
92
92
61
50
50
92
54
93
94
94
94
85
100
86
92
92
100
90
40
40
60
100
100
54
83
100
93
100
71
71
90
77
93
82
82
92
0
10
82
6
0
80
80
69
75
75
76
76
87
87
87
91
80
89
89
89
89
61
61
100
100
100
100
100
87
92
73
78
79
40
47
94
94
94
100
82
82
100
100
100
94
94
94
80
75
86
86
80
57
100
100
92
100
88
58
54
91
91
91
93
93
82
82
82
82
82
82
50
57
57
50
47
100
81
86
100
100
87
87
92
91
91
50
95
95
95
77
92
76
82
80
93
100
100
50
92
64
64
100
100
100
47
47
100
59
100
33
0
0
36
36
70
70
95
95
100
100
100
100
90
90
0
8
8
7
0
0
8
8
0
10
0
0
0
0
0
31
88
60
60
53
50
0
50
91
100
50
0
0
0
0
0
0
0
0
0
30
9
71
67
50
100
100
100
93
93
81
81
85
85
85
93
93
93
100
100
100
100
100
100
100
100
77
92
93
92
73
77
100
91
25
25
94
91
39
61
80
67
67
67
45
88
88
88
93
73
73
94
94
84
82
82
100
94
30
69
85
54
92
92
85
82
100
100
100
87
87
64
33
82
73
87
69
69
69
90
90
90
100
100
100
100
100
100
100
100
100
100
100
90
82
82
82
100
100
100
100
100
92
92
100
90
73
73
92
92
100
100
80
80
100
100
82
100
100
92
92
92
80
80
100
100
100
100
91
91
100
100
100
100
100
100
100
100
100
91
91
91
91
91
70
64
83
94
94
94
94
94
100
67
100
100
100
100
100
100
100
94
86
79
100
91
30
83
81
100
95
44
100
100
91
92
100
94
75
100
100
95
95
95
95
95
95
100
90
95
79
95
100
100
94
92
92
92
18
92
92
92
92
100
100
100
100
71
100
100
90
100
100
86
73
100
100
100
92
91
100
100
91
100
73
86
42
100
100
100
100
100
100
70
91
100
100
100
100
91
91
100
100
100
100
100
100
69
83
83
91
85
85
83
100
93
93
85
100
100
100
100
100
10
100
100
83
80
100
73
100
94
94
10
10
100
100
100
87
100
50
50
100
100
100
100
100
87
87
100
100
100
100
80
100
100
100
100
100
91
100
100
100
100
100
93
100
100
100
100
100
100
87
36
86
86
86
0
0
0
8
0
0
17
0
0
0
13
10
25
25
25
90
100
85
94
100
100
100
93
100
100
100
95
95
100
91
100
93
100
100
100
86
86
95
100
100
100
100
86
93
100
100
100
94
93
94
87
81
100
100
100
96
96
100
100
85
91
70
70
100
100
92
92
92
100
100
100
100
78
92
100
75
100
100
89
87
100
100
81
81
94
100
100
100
100
100
86
100
57
94
79
79
100
100
88
88
79
79
100
91
100
100
64
29
90
39
67
100
86
86
87
86
86
100
100
94
100
77
86
100
95
95
100
100
100
92
93
57
64
89
89
82
82
87
92
81
100
100
75
82
94
100
94
83
100
100
100
100
100
100
100
54
92
90
85
86
60
61
67
55
55
75
75
100
100
92
92
92
91
100
100
100
100
100
91
85
91
100
92
100
100
100
100
100
93
31
92
92
100
100
91
91
86
92
92
100
100
100
100
100
100
100
100
83
83
83
80
80
100
93
92
100
94
94
93
100
93
100
100
100
100
54
100
100
88
88
92
100
70
58
83
80
80
58
58
92
87
100
100
100
91
100
100
70
100
100
100
100
100
100
90
100
100
100
100
100
100
100
91
92
92
100
100
90
44
96
96
96
100
96
47
69
90
79
7
45
90
67
75
80
96
59
95
100
100
94
50
61
44
100
71
87
30
62
83
83
[truncated: 998,000+ more rows]
