# Supplementary material for: Ecological genomics in the Northern krill uncovers loci for local adaptation across ocean basins
Source: Nat Commun. 2024 Aug 1;15:6297. doi: 10.1038/s41467-024-50239-7 (PMC11294593; doi:10.1038/s41467-024-50239-7)
Supplement: Supplementary file 15 — Source Data [file 41467_2024_50239_MOESM15_ESM.zip › Source_data/Source_data.Fig_1/Source_data.Fig_1F/Source_Data.Fig_1F.non-repeats.tsv]

# Metylation frequencies at CpG sites in all regions (mean freq = 50 %; n = 18177077 )
# Frequencies (%) rounded to integer in order to save space
# A complete dataset including genomic position and depth of coverage is available in the SciLifeLab data repository: 10.17044/scilifelab.22786928
CpG metylation frequencies in all regions (%)
91
27
27
100
100
54
93
90
100
0
71
100
80
80
0
0
0
0
54
0
96
96
12
0
100
7
45
64
0
61
83
80
53
8
42
64
0
0
0
0
0
0
0
7
7
5
5
0
0
0
20
0
0
0
0
0
0
4
4
0
0
0
4
4
87
100
92
100
0
6
100
93
93
80
80
75
75
75
92
93
75
93
68
100
100
100
100
100
100
100
100
90
100
100
92
100
90
100
80
100
100
100
100
93
100
95
95
64
93
100
81
81
83
92
92
44
100
100
100
93
82
69
100
93
100
0
0
0
0
0
0
6
6
93
100
91
100
0
74
62
93
91
100
100
96
46
100
61
61
64
60
82
70
77
0
0
50
50
53
0
30
91
91
91
91
100
92
92
36
36
50
0
10
82
100
70
64
100
100
100
100
100
100
91
91
90
64
64
64
64
64
64
40
90
90
90
90
90
90
100
100
100
100
100
90
91
100
0
0
0
0
0
0
0
0
0
0
6
0
0
0
10
20
0
0
15
15
15
15
17
17
10
91
26
26
26
26
33
33
33
33
6
9
0
100
100
100
100
100
90
100
100
91
100
100
100
77
100
95
67
82
100
100
100
94
94
93
87
100
83
69
75
85
77
100
100
100
80
82
41
54
87
93
93
50
87
91
100
100
100
88
92
89
89
91
86
88
79
100
81
79
85
45
81
100
100
87
100
95
90
87
87
92
87
87
95
95
33
100
100
100
91
38
67
100
87
96
75
75
75
61
89
93
93
93
90
74
100
100
73
82
100
100
100
100
75
100
80
94
95
95
61
93
61
89
100
100
100
91
91
91
91
100
92
87
87
58
100
100
100
96
96
96
96
95
95
94
100
100
94
94
100
29
29
43
76
11
27
71
89
89
30
45
23
25
23
79
79
79
35
73
8
0
0
0
0
0
0
0
0
0
0
0
0
0
91
77
100
92
100
100
100
100
92
85
100
0
0
0
0
0
0
0
9
76
11
0
0
0
0
7
0
67
100
100
100
100
100
40
93
93
92
70
83
91
100
80
86
86
94
94
94
94
69
69
100
100
10
0
0
0
0
0
0
0
0
9
9
100
69
69
69
0
0
0
8
0
0
0
0
82
0
0
9
0
0
8
17
17
17
17
8
8
0
0
0
0
0
0
100
36
33
27
0
0
0
43
100
100
100
100
93
93
80
82
58
100
100
95
95
95
7
0
100
40
40
95
80
92
93
89
89
100
100
60
40
76
76
64
82
80
68
69
69
62
31
71
78
81
29
82
25
57
23
64
70
17
45
50
64
64
64
65
65
65
100
59
59
59
54
52
52
67
67
90
33
33
80
80
80
80
27
27
75
75
75
15
15
15
79
75
72
52
82
82
91
90
90
50
37
79
79
71
53
48
48
50
52
32
73
56
46
42
63
59
76
70
50
53
54
42
44
83
56
83
83
83
58
58
58
79
48
48
79
79
79
60
48
48
79
73
73
67
79
50
50
89
89
79
79
64
64
64
64
64
64
84
84
84
93
93
93
84
84
84
84
84
54
75
85
89
93
93
100
91
97
97
100
70
9
9
9
100
100
100
100
100
100
100
15
10
83
80
80
100
100
100
100
93
93
87
100
83
92
92
100
100
100
20
80
0
82
9
92
82
8
70
77
100
100
100
100
100
100
100
80
100
100
100
100
90
100
100
100
100
100
92
92
100
91
90
100
90
100
8
0
0
0
7
7
7
7
7
8
8
0
0
0
0
0
0
0
50
75
0
0
0
36
57
25
25
0
60
10
10
0
6
6
18
18
9
7
0
0
0
20
8
0
0
0
9
9
0
10
10
0
0
0
0
0
100
100
100
100
87
0
0
75
0
0
0
7
0
0
0
0
0
0
5
0
6
0
6
0
0
0
0
0
5
5
7
0
0
25
0
0
0
9
9
15
35
9
0
47
82
0
0
100
27
100
46
100
100
79
100
93
100
94
95
86
82
67
0
0
0
0
0
0
0
0
0
15
10
8
0
0
0
0
0
0
0
0
8
0
0
0
0
0
0
83
83
90
67
67
100
100
100
96
100
100
92
100
100
100
0
10
10
0
0
54
92
92
0
54
6
6
0
20
0
0
0
0
100
100
100
92
100
88
100
100
92
100
100
100
90
94
95
95
100
100
87
94
100
100
100
100
83
100
100
91
100
100
93
92
92
95
95
95
92
92
93
95
100
100
100
91
100
92
93
92
100
86
93
100
100
100
100
100
100
100
100
100
93
93
64
100
90
82
100
94
94
100
100
100
94
94
100
100
100
100
100
100
100
100
100
100
90
100
100
92
92
100
100
100
100
100
10
10
50
20
18
37
75
58
87
87
56
82
56
92
32
48
20
18
48
19
9
50
50
35
42
42
61
61
40
50
86
80
80
80
36
54
91
78
12
61
76
33
53
67
46
43
30
57
12
64
59
94
40
33
16
46
75
10
9
8
9
14
14
12
6
65
95
94
94
87
87
87
50
78
78
71
71
71
71
67
53
47
47
68
9
36
56
14
72
87
44
44
33
8
8
8
0
31
7
0
0
64
23
95
95
45
50
90
60
75
44
44
17
43
40
70
29
0
82
92
94
94
92
77
89
89
94
13
84
84
44
90
56
90
83
83
83
80
50
90
62
83
44
53
100
83
80
87
92
92
95
95
85
38
46
100
100
100
90
73
90
87
92
73
100
100
92
100
42
92
90
83
83
83
83
92
100
92
71
79
79
79
79
79
43
95
78
93
100
90
94
31
60
90
100
100
100
100
100
100
100
100
93
93
86
71
100
87
87
87
100
100
82
95
95
87
79
94
94
100
100
100
54
73
80
100
71
100
69
95
100
79
89
84
84
95
96
81
90
85
76
76
96
63
16
94
76
61
81
90
54
82
100
81
88
81
66
89
89
84
72
72
92
91
100
27
88
84
89
89
94
94
94
94
93
100
29
29
29
100
93
100
100
76
100
100
94
100
93
93
94
94
100
100
94
94
100
100
100
100
100
93
100
92
100
100
100
100
100
90
92
92
92
80
85
100
88
88
92
92
100
64
9
12
12
0
83
100
6
6
0
0
86
86
23
23
12
12
20
100
100
92
92
83
83
83
92
70
91
91
87
87
90
90
92
100
83
100
95
95
95
86
58
100
90
90
100
75
75
75
50
50
71
50
87
75
72
72
57
20
0
100
100
82
100
92
100
100
100
100
92
100
100
100
100
83
90
100
94
100
100
95
90
100
55
100
91
100
44
50
86
86
86
94
94
94
94
94
94
100
100
80
93
77
100
93
94
100
95
100
42
100
100
100
100
90
90
100
100
100
100
100
100
100
100
100
90
94
50
100
100
100
100
100
67
83
100
0
45
45
80
50
0
83
95
100
100
59
59
100
100
87
87
87
87
100
90
94
94
94
85
100
86
92
100
93
100
71
71
69
91
50
81
86
100
100
100
100
7
0
0
8
8
0
10
78
89
92
94
75
67
54
100
100
100
92
92
100
100
92
92
100
100
100
100
100
100
100
100
100
100
14
85
85
100
100
8
8
10
100
100
82
29
60
60
60
53
50
0
100
54
91
91
91
80
92
92
92
92
92
92
92
100
100
90
91
91
83
80
80
70
40
100
100
100
100
100
100
100
58
58
83
83
100
10
9
9
9
31
31
31
50
50
27
82
37
37
80
100
100
100
100
67
70
91
83
91
90
100
100
100
88
100
100
100
100
79
79
82
94
100
100
100
83
86
86
86
86
86
86
94
94
88
100
93
93
100
91
100
86
100
100
91
100
100
92
92
0
0
8
0
9
0
40
50
0
0
81
81
50
71
0
80
90
100
86
86
90
73
73
0
0
0
9
0
0
0
0
21
21
21
10
57
79
6
6
0
9
0
0
0
0
38
0
18
0
0
8
0
0
10
0
0
0
8
0
0
0
0
0
0
0
0
0
0
0
0
9
67
50
100
100
100
93
93
81
81
85
85
85
93
93
93
100
100
100
100
100
100
100
100
77
92
25
39
85
54
92
92
85
82
100
100
100
87
87
64
33
82
73
87
30
77
85
75
94
94
82
75
75
70
82
92
92
92
92
92
92
92
93
93
87
87
80
80
92
87
87
87
87
87
87
87
85
85
79
57
74
74
74
100
100
100
100
100
100
91
70
100
83
83
100
100
100
100
100
100
100
100
90
80
80
82
80
80
94
86
79
100
100
100
92
100
94
75
100
100
95
95
95
95
95
95
100
90
95
79
95
100
100
94
71
90
100
100
100
92
91
100
100
100
100
100
100
100
100
100
100
100
100
100
100
100
100
100
91
91
100
100
100
100
100
100
69
83
83
91
85
85
83
100
93
93
85
100
100
100
87
87
100
100
100
100
80
100
100
100
100
100
91
100
100
100
100
100
93
100
100
100
100
100
100
100
87
87
91
83
36
100
100
30
7
7
0
0
8
8
0
90
0
64
100
87
36
86
86
86
0
0
0
8
0
0
17
0
0
0
13
10
25
25
25
0
100
83
100
50
75
23
80
[truncated: 998,000+ more rows]
