# Supplementary material for: Ecological genomics in the Northern krill uncovers loci for local adaptation across ocean basins
Source: Nat Commun. 2024 Aug 1;15:6297. doi: 10.1038/s41467-024-50239-7 (PMC11294593; doi:10.1038/s41467-024-50239-7)
Supplement: Supplementary file 15 — Source Data [file 41467_2024_50239_MOESM15_ESM.zip › Source_data/Source_data.Fig_1/Source_data.Fig_1C/Source_data.Fig_1C.tsv]

# The divergence landscape of interspersed repeats.
# Repeats account for 74% of the genome excluding contig/scaffold gaps (19198486211 bp) and 72% including gaps (19733156487 bp)
# Genome-wide repeat annotations are are available in the SciLifeLab data repository: scilifelab.22786925
		Length (% of genome)							Length (bp)
Divergence (%)		Unknown	DNA transposons	LINEs	LTRs	Satellites	Other		Unknown	DNA transposons (bp)	LINEs	LTRs	Satellites	Other
0		0.04818	0.03268	0.09729	0.11190	0.02625	0.00360		9508409	6449118	19198740	22081535	5180485	709554
1		0.09843	0.09163	0.25633	0.37402	0.02517	0.00588		19424012	18081607	50581328	73806154	4967564	1159962
2		0.15841	0.22013	0.44612	0.73100	0.02345	0.00678		31259383	43439364	88034450	144249383	4627938	1337503
3		0.20094	0.33375	0.58644	0.94431	0.04211	0.00764		39651240	65858741	115723990	186342525	8309512	1508242
4		0.24015	0.36239	0.69376	1.20007	0.02146	0.01013		47388314	71510942	136899773	236811834	4234115	1999689
5		0.29248	0.41352	0.72727	1.38896	0.01310	0.01369		57715923	81600874	143514185	274085624	2585197	2701385
6		0.37684	0.38818	0.79253	1.55564	0.01670	0.01185		74362001	76599498	156390352	306976638	3295338	2337717
7		0.47712	0.38212	0.88463	1.43335	0.01910	0.01413		94150512	75403782	174564535	282846151	3769935	2788359
8		0.59468	0.40593	0.94232	1.28240	0.02006	0.01662		117348258	80101839	185948642	253057052	3957577	3279965
9		0.73256	0.43772	0.94465	1.16566	0.01477	0.01279		144558052	86375882	186409257	230021509	2915162	2523287
10		0.81666	0.45398	0.90732	1.00659	0.01182	0.01183		161153141	89585554	179041969	198631766	2332885	2334141
11		0.83257	0.44120	0.87048	0.90864	0.01046	0.01283		164292232	87061938	171773326	179303156	2064904	2531661
12		0.83529	0.42956	0.87805	0.87065	0.00936	0.01434		164829900	84765707	173267015	171806120	1846919	2829928
13		0.80638	0.40761	0.86394	0.85293	0.00814	0.01454		159124632	80434177	170482954	168310157	1606501	2869227
14		0.77995	0.39509	0.81178	0.79535	0.00709	0.01592		153909259	77962948	160190019	156947726	1399464	3141206
15		0.76200	0.40217	0.74865	0.71697	0.00649	0.01603		150366023	79361270	147732976	141481131	1279994	3163205
16		0.74653	0.39492	0.67386	0.66377	0.00559	0.01636		147313009	77930075	132974049	130981918	1103916	3228723
17		0.71417	0.38154	0.61185	0.63514	0.00529	0.01631		140928606	75290088	120736517	125333840	1043859	3218797
18		0.68706	0.35717	0.57430	0.61878	0.00502	0.01574		135578107	70480461	113328131	122104316	991187	3106750
19		0.64881	0.33862	0.54378	0.60710	0.00517	0.01604		128031275	66821045	107305561	119800640	1019952	3165414
20		0.62116	0.32722	0.51348	0.58848	0.00500	0.01576		122575144	64570025	101325214	116126168	986564	3110029
21		0.57800	0.31906	0.48322	0.56171	0.00546	0.01443		114058258	62960143	95353587	110843508	1077632	2848369
22		0.54607	0.31308	0.47079	0.52644	0.00578	0.01311		107756133	61779943	92900859	103883820	1140859	2587787
23		0.51440	0.30541	0.44130	0.50011	0.00569	0.01235		101506431	60266944	87081920	98687534	1123085	2437895
24		0.49299	0.28498	0.40773	0.47380	0.00588	0.01139		97283175	56236350	80457976	93495714	1159771	2247289
25		0.45846	0.26054	0.38288	0.45255	0.00619	0.01031		90469603	51413640	75553969	89301633	1220936	2034929
26		0.42409	0.23444	0.35920	0.42386	0.00645	0.00961		83686461	46262426	70881471	83641405	1273216	1895438
27		0.38245	0.20085	0.33103	0.39602	0.00663	0.00879		75470038	39633132	65322088	78147792	1307588	1734985
28		0.33673	0.17132	0.29970	0.36688	0.00704	0.00836		66448126	33806769	59139634	72397462	1388685	1649042
29		0.29956	0.14601	0.26767	0.34011	0.00709	0.00775		59113044	28812256	52819335	67114300	1398274	1529978
30		0.26413	0.12286	0.24200	0.31625	0.00666	0.00758		52121995	24243216	47753686	62406617	1315143	1495399
31		0.22965	0.10329	0.21430	0.29433	0.00617	0.00723		45316506	20381841	42287724	58080125	1216788	1426961
32		0.19534	0.08494	0.19139	0.27390	0.00551	0.00646		38547324	16760841	37767367	54048991	1087445	1274528
33		0.16208	0.06968	0.17001	0.24658	0.00482	0.00646		31983679	13749716	33548265	48658785	951964	1275554
34		0.13492	0.05653	0.14944	0.21807	0.00392	0.00643		26623235	11155829	29489832	43031804	774406	1267939
35		0.10801	0.04570	0.12705	0.18921	0.00307	0.00510		21313353	9017295	25070158	37336184	606537	1006033
36		0.08317	0.03654	0.10821	0.15834	0.00253	0.00421		16411370	7209889	21353412	31245443	499193	830360
37		0.06325	0.02926	0.09216	0.13253	0.00189	0.00346		12480400	5773916	18185912	26151463	372958	682521
38		0.04624	0.02330	0.07689	0.10810	0.00146	0.00266		9124866	4598081	15173675	21332212	287545	523914
39		0.03364	0.01850	0.06571	0.08868	0.00116	0.00228		6638436	3650434	12966905	17498804	228962	449519
40		0.02392	0.01492	0.05359	0.07175	0.00077	0.00184		4720782	2943450	10574376	14159448	151438	363674
41		0.01674	0.01179	0.03921	0.05864	0.00059	0.00153		3304239	2326313	7736470	11571957	116296	301904
42		0.01152	0.00936	0.02801	0.04453	0.00041	0.00126		2274098	1846057	5526450	8786302	80227	249004
43		0.00768	0.00683	0.01888	0.03226	0.00026	0.00102		1514729	1347544	3725426	6365277	50945	201285
44		0.00518	0.00514	0.01245	0.02244	0.00019	0.00075		1022893	1015211	2457478	4428161	38005	148145
45		0.00324	0.00379	0.00784	0.01504	0.00014	0.00055		639114	748166	1547545	2967543	26664	108576
46		0.00199	0.00273	0.00496	0.00982	0.00009	0.00037		392508	539667	978240	1937639	18087	73349
47		0.00113	0.00182	0.00315	0.00642	0.00007	0.00024		222385	359697	621968	1267716	14632	46541
48		0.00064	0.00129	0.00187	0.00424	0.00004	0.00015		126899	254046	368311	836928	7863	29252
49		0.00040	0.00104	0.00107	0.00297	0.00002	0.00009		79021	204929	210158	585762	4264	17466
50		0.00023	0.00070	0.00067	0.00206	0.00002	0.00006		46277	138122	131743	405958	3167	11986
