# Supplementary material for: Ecological genomics in the Northern krill uncovers loci for local adaptation across ocean basins
Source: Nat Commun. 2024 Aug 1;15:6297. doi: 10.1038/s41467-024-50239-7 (PMC11294593; doi:10.1038/s41467-024-50239-7)
Supplement: Supplementary file 15 — Source Data [file 41467_2024_50239_MOESM15_ESM.zip › Source_data/Source_data.Fig_1/Source_data.Fig_1B/Source_data.Fig_1B.tsv]

# BUSCO summary output and gene region information for the finished genome assembly
BUSCO summary	single-copy	duplicated	fragmented	missing
C:75.2%[S:71.5%,D:3.7%],F:14.4%,M:10.4%,n:1013	71.5	3.7	14.4	10.4
C:84.9%[S:81.5%,D:3.4%],F:6.3%,M:8.8%,n:1013	81.5	3.4	6.3	8.8
Feature	intergenic	5’-UTR	cds	intron	3’-UTR
Genome length (bp)	17680452768	7608202	44154034	1985092395	15825945
