# Supplementary material for: Ecological genomics in the Northern krill uncovers loci for local adaptation across ocean basins
Source: Nat Commun. 2024 Aug 1;15:6297. doi: 10.1038/s41467-024-50239-7 (PMC11294593; doi:10.1038/s41467-024-50239-7)
Supplement: Supplementary file 15 — Source Data [file 41467_2024_50239_MOESM15_ESM.zip › Source_data/Source_data.Fig_S18/Source_data.Fig_S19C.tsv]

# Frequency spectrum of the minor allele of 760 M SNPs
# All SNPs are available in the SciLifeLab Data Repository: 10.17044/scilifelab.22806255
C.	MAF	GT	GT_PROP
	1	214414062	28.1775612740549
	3	159472378	20.9573134369062
	5	80468893	10.5749461673035
	7	48995405	6.43880822767415
	9	34198714	4.49427780174641
	11	25973448	3.41334153036324
	13	20851602	2.74024608058218
	15	17418764	2.28911427426948
	17	14963158	1.96640694861872
	19	13171489	1.73095194832902
	21	11856926	1.55819658361276
	23	10859187	1.42707714328419
	25	10067083	1.32298154998573
	27	9465271	1.24389347923475
	29	8984402	1.18069932309636
	31	8627713	1.13382447701802
	33	8351303	1.09749962201965
	35	8159347	1.07227342229436
	37	8020281	1.05399784512565
	39	7965255	1.04676651676872
	41	7935070	1.04279970750666
	43	7956716	1.04564435065016
	45	7990827	1.0501271013786
	47	8041850	1.05683236919302
	49	5381550	0.707224859507535
	50	1348338	0.177193959476112
