# Supplementary material for: Ecological genomics in the Northern krill uncovers loci for local adaptation across ocean basins
Source: Nat Commun. 2024 Aug 1;15:6297. doi: 10.1038/s41467-024-50239-7 (PMC11294593; doi:10.1038/s41467-024-50239-7)
Supplement: Supplementary file 15 — Source Data [file 41467_2024_50239_MOESM15_ESM.zip › Source_data/Source_data.Fig_S18/Source_data.Fig_S19B.tsv]

# Accessible sites in the genome after filtering for mapping depth and sample coverage
# Genome accessibility masks are available in the SciLifeLab Data Repository: 10.17044/scilifelab.22785968
Feature	overall	intergenic	5’-UTR	cds	intron	3’-UTR
Genome length (bp)	19733133344	17680452768	7608202	44154034	1985092395	15825945
Accessible (bp)	8425566664	7222264531	4589045	34299994	1152932607	11480487
Proportion accessible (%)	42.70	40.85	60.32	77.68	58.08	72.54
