# Supplementary material for: Ecological genomics in the Northern krill uncovers loci for local adaptation across ocean basins
Source: Nat Commun. 2024 Aug 1;15:6297. doi: 10.1038/s41467-024-50239-7 (PMC11294593; doi:10.1038/s41467-024-50239-7)
Supplement: Supplementary file 15 — Source Data [file 41467_2024_50239_MOESM15_ESM.zip › Source_data/Source_data.Fig_S18/Source_data.Fig_S18A.tsv]

# Short-read mapping coverage across the genome assembly inferred from the population dataset
A.	Depth of coverage (x)	Coverage of the genome (Gbp)	Cumulative Coverage (Gbp)
	0	1.243744652	0
	1	0.267980437	0.267980437
	2	0.190472108	0.458452545
	3	0.142649708	0.601102253
	4	0.121204945	0.722307198
	5	0.107528971	0.829836169
	6	0.099715354	0.929551523
	7	0.094848394	1.024399917
	8	0.092400213	1.11680013
	9	0.091552862	1.208352992
	10	0.092001242	1.300354234
	11	0.093535204	1.393889438
	12	0.095860326	1.489749764
	13	0.098748911	1.588498675
	14	0.101748827	1.690247502
	15	0.105016207	1.795263709
	16	0.108106429	1.903370138
	17	0.110933198	2.014303336
	18	0.113256222	2.127559558
	19	0.115082879	2.242642437
	20	0.116479177	2.359121614
	21	0.1172954	2.476417014
	22	0.117739029	2.594156043
	23	0.117690814	2.711846857
	24	0.117264978	2.829111835
	25	0.116514308	2.945626143
	26	0.115613785	3.061239928
	27	0.114482834	3.175722762
	28	0.113256073	3.288978835
	29	0.111888474	3.400867309
	30	0.11051297	3.511380279
	31	0.109076827	3.620457106
	32	0.107640003	3.728097109
	33	0.106186405	3.834283514
	34	0.104710837	3.938994351
	35	0.103307444	4.042301795
	36	0.101946852	4.144248647
	37	0.10060411	4.244852757
	38	0.099272611	4.344125368
	39	0.098009841	4.442135209
	40	0.096865693	4.539000902
	41	0.095634637	4.634635539
	42	0.094493785	4.729129324
	43	0.093376524	4.822505848
	44	0.092337782	4.91484363
	45	0.091250097	5.006093727
	46	0.090249665	5.096343392
	47	0.08926591	5.185609302
	48	0.088311744	5.273921046
	49	0.087408427	5.361329473
	50	0.086497514	5.447826987
	51	0.085617808	5.533444795
	52	0.084795037	5.618239832
	53	0.083957397	5.702197229
	54	0.083167301	5.78536453
	55	0.082388704	5.867753234
	56	0.081622298	5.949375532
	57	0.080889834	6.030265366
	58	0.080180809	6.110446175
	59	0.079486141	6.189932316
	60	0.078799982	6.268732298
	61	0.078101727	6.346834025
	62	0.07746809	6.424302115
	63	0.076826666	6.501128781
	64	0.076193588	6.577322369
	65	0.075611224	6.652933593
	66	0.075039642	6.727973235
	67	0.074471861	6.802445096
	68	0.073908548	6.876353644
	69	0.073305219	6.949658863
	70	0.072772317	7.02243118
	71	0.072234222	7.094665402
	72	0.071721745	7.166387147
	73	0.071221161	7.237608308
	74	0.070709715	7.308318023
	75	0.07022131	7.378539333
	76	0.069749244	7.448288577
	77	0.069276259	7.517564836
	78	0.068820766	7.586385602
	79	0.068403957	7.654789559
	80	0.06793709	7.722726649
	81	0.067538475	7.790265124
	82	0.067106433	7.857371557
	83	0.066689047	7.924060604
	84	0.066309025	7.990369629
	85	0.065922607	8.056292236
	86	0.065519161	8.121811397
	87	0.065154821	8.186966218
	88	0.064820034	8.251786252
	89	0.064431125	8.316217377
	90	0.06406646	8.380283837
	91	0.063740165	8.444024002
	92	0.063436133	8.507460135
	93	0.063111492	8.570571627
	94	0.062789338	8.633360965
	95	0.062479511	8.695840476
	96	0.062169656	8.758010132
	97	0.061890901	8.819901033
	98	0.061600397	8.88150143
	99	0.061328662	8.942830092
	100	0.061021826	9.003851918
	101	0.060769246	9.064621164
	102	0.060492047	9.125113211
	103	0.060248812	9.185362023
	104	0.060006228	9.245368251
	105	0.059776066	9.305144317
	106	0.059519774	9.364664091
	107	0.059300581	9.423964672
	108	0.059064051	9.483028723
	109	0.058848017	9.54187674
	110	0.058600589	9.600477329
	111	0.058415359	9.658892688
	112	0.05821656	9.717109248
	113	0.058016333	9.775125581
	114	0.057804044	9.832929625
	115	0.057602574	9.890532199
	116	0.057431527	9.947963726
	117	0.057266921	10.005230647
	118	0.057085295	10.062315942
	119	0.056931524	10.119247466
	120	0.056795238	10.176042704
	121	0.056637116	10.23267982
	122	0.05650063	10.28918045
	123	0.0563632	10.34554365
	124	0.056249558	10.401793208
	125	0.056096724	10.457889932
	126	0.055982741	10.513872673
	127	0.055874089	10.569746762
	128	0.055777786	10.625524548
	129	0.055677737	10.681202285
	130	0.055590551	10.736792836
	131	0.055512054	10.79230489
	132	0.055459542	10.847764432
	133	0.0553627	10.903127132
	134	0.055314469	10.958441601
	135	0.055267399	11.013709
	136	0.055248351	11.068957351
	137	0.0552244	11.124181751
	138	0.055179741	11.179361492
	139	0.055185077	11.234546569
	140	0.055171611	11.28971818
	141	0.055199556	11.344917736
	142	0.055221705	11.400139441
	143	0.055266041	11.455405482
	144	0.055301782	11.510707264
	145	0.055367772	11.566075036
	146	0.055421365	11.621496401
	147	0.055515808	11.677012209
	148	0.055606063	11.732618272
	149	0.05570235	11.788320622
	150	0.055798486	11.844119108
	151	0.055938097	11.900057205
	152	0.056081583	11.956138788
	153	0.056225775	12.012364563
	154	0.056378422	12.068742985
	155	0.05654124	12.125284225
	156	0.056717541	12.182001766
	157	0.056902642	12.238904408
	158	0.057088914	12.295993322
	159	0.057298455	12.353291777
	160	0.057494391	12.410786168
	161	0.057698789	12.468484957
	162	0.05792641	12.526411367
	163	0.058134179	12.584545546
	164	0.058345001	12.642890547
	165	0.058579195	12.701469742
	166	0.058797403	12.760267145
	167	0.059006625	12.81927377
	168	0.059200678	12.878474448
	169	0.059438609	12.937913057
	170	0.059656539	12.997569596
	171	0.059838173	13.057407769
	172	0.060035955	13.117443724
	173	0.060217044	13.177660768
	174	0.060398212	13.23805898
	175	0.060563013	13.298621993
	176	0.060721071	13.359343064
	177	0.060858913	13.420201977
	178	0.060991192	13.481193169
	179	0.061088354	13.542281523
	180	0.061175216	13.603456739
	181	0.061252396	13.664709135
	182	0.061276301	13.725985436
	183	0.061296299	13.787281735
	184	0.061292525	13.84857426
	185	0.061263294	13.909837554
	186	0.061195569	13.971033123
	187	0.061146674	14.032179797
	188	0.061018397	14.093198194
	189	0.06090529	14.154103484
	190	0.060757101	14.214860585
	191	0.060571963	14.275432548
	192	0.060357578	14.335790126
	193	0.060113372	14.395903498
	194	0.05982554	14.455729038
	195	0.059522198	14.515251236
	196	0.059197035	14.574448271
	197	0.058822668	14.633270939
	198	0.058446345	14.691717284
	199	0.058023459	14.749740743
	200	0.057565167	14.80730591
	201	0.05709437	14.86440028
	202	0.056583601	14.920983881
	203	0.056058385	14.977042266
	204	0.055509932	15.032552198
	205	0.054935572	15.08748777
	206	0.054362281	15.141850051
	207	0.053710621	15.195560672
	208	0.053095843	15.248656515
	209	0.052420119	15.301076634
	210	0.051744822	15.352821456
	211	0.051059638	15.403881094
	212	0.050330539	15.454211633
	213	0.049603197	15.50381483
	214	0.048855516	15.552670346
	215	0.048098068	15.600768414
	216	0.047329993	15.648098407
	217	0.046556604	15.694655011
	218	0.04575466	15.740409671
	219	0.044976827	15.785386498
	220	0.044194432	15.82958093
	221	0.043391262	15.872972192
	222	0.042575441	15.915547633
	223	0.041757614	15.957305247
	224	0.040955547	15.998260794
	225	0.040146241	16.038407035
	226	0.039334397	16.077741432
	227	0.038512274	16.116253706
	228	0.037716105	16.153969811
	229	0.036917316	16.190887127
	230	0.036129304	16.227016431
	231	0.035342226	16.262358657
	232	0.034548898	16.296907555
	233	0.033771238	16.330678793
	234	0.033013459	16.363692252
	235	0.032246538	16.39593879
	236	0.031508036	16.427446826
	237	0.030763069	16.458209895
	238	0.030065591	16.488275486
	239	0.029356511	16.517631997
	240	0.02864675	16.546278747
	241	0.02796074	16.574239487
	242	0.027276665	16.601516152
	243	0.026619833	16.628135985
	244	0.025964966	16.654100951
	245	0.025326963	16.679427914
	246	0.024694603	16.704122517
	247	0.024083689	16.728206206
	248	0.023497962	16.751704168
	249	0.022901004	16.774605172
	250	0.022343882	16.796949054
	251	0.021778281	16.818727335
	252	0.021239444	16.839966779
	253	0.020715431	16.86068221
	254	0.020201824	16.880884034
	255	0.019704604	16.900588638
	256	0.019225588	16.919814226
	257	0.018741078	16.938555304
	258	0.018285087	16.956840391
	259	0.01783396	16.974674351
	260	0.017401967	16.992076318
	261	0.016972892	17.00904921
	262	0.016564207	17.025613417
	263	0.016166603	17.04178002
	264	0.015767198	17.057547218
	265	0.015397765	17.072944983
	266	0.015030246	17.087975229
	267	0.014676269	17.102651498
	268	0.014333292	17.11698479
	269	0.014000515	17.130985305
	270	0.013674009	17.144659314
	271	0.013362366	17.15802168
	272	0.013058059	17.171079739
	273	0.012765846	17.183845585
	274	0.012473667	17.196319252
	275	0.012191284	17.208510536
	276	0.011924978	17.220435514
	277	0.011666374	17.232101888
	278	0.01141599	17.243517878
	279	0.011171577	17.254689455
	280	0.010936691	17.265626146
	281	0.010699149	17.276325295
	282	0.01048194	17.286807235
	283	0.010270945	17.29707818
	284	0.010071877	17.307150057
	285	0.009859153	17.31700921
	286	0.009676189	17.326685399
	287	0.009489296	17.336174695
	288	0.009307687	17.345482382
	289	0.009129409	17.354611791
	290	0.00895637	17.363568161
	291	0.008792691	17.372360852
	292	0.008629904	17.380990756
	293	0.008469159	17.389459915
	294	0.008316436	17.397776351
	295	0.008178168	17.405954519
	296	0.008030933	17.413985452
	297	0.007895841	17.421881293
	298	0.007761519	17.429642812
	299	0.007627662	17.437270474
	300	0.007494563	17.444765037
	301	0.007379247	17.452144284
	302	0.007260057	17.459404341
	303	0.007141286	17.466545627
	304	0.00702456	17.473570187
	305	0.006919853	17.48049004
	306	0.006815536	17.487305576
	307	0.006713395	17.494018971
	308	0.006611095	17.500630066
	309	0.006505228	17.507135294
	310	0.006416555	17.513551849
	311	0.006326762	17.519878611
	312	0.006233905	17.526112516
	313	0.006142452	17.532254968
	314	0.006063755	17.538318723
	315	0.005976959	17.544295682
	316	0.005892475	17.550188157
	317	0.005822109	17.556010266
	318	0.005743168	17.561753434
	319	0.005666505	17.567419939
	320	0.00559717	17.573017109
	321	0.005522767	17.578539876
	322	0.005453444	17.58399332
	323	0.005381774	17.589375094
	324	0.005317662	17.594692756
	325	0.005248108	17.599940864
	326	0.005186967	17.605127831
	327	0.005123762	17.610251593
	328	0.00506527	17.615316863
	329	0.005007264	17.620324127
	330	0.004949407	17.625273534
	331	0.004894831	17.630168365
	332	0.004839094	17.635007459
	333	0.004781466	17.639788925
	334	0.004727755	17.64451668
	335	0.004674956	17.649191636
	336	0.004623546	17.653815182
	337	0.004573131	17.658388313
	338	0.004525587	17.6629139
	339	0.004480365	17.667394265
	340	0.004435559	17.671829824
	341	0.004383662	17.676213486
	342	0.004344769	17.680558255
	343	0.004292194	17.684850449
	344	0.004248837	17.689099286
	345	0.004208199	17.693307485
	346	0.004165127	17.697472612
	347	0.004124878	17.70159749
	348	0.004084866	17.705682356
	349	0.004040074	17.70972243
	350	0.004009168	17.713731598
	351	0.00396786	17.717699458
	352	0.003928719	17.721628177
	353	0.003897965	17.725526142
	354	0.00386186	17.729388002
	355	0.003824589	17.733212591
	356	0.003789785	17.737002376
	357	0.003755371	17.740757747
	358	0.003714772	17.744472519
	359	0.003689446	17.748161965
	360	0.003652373	17.751814338
	361	0.003620593	17.755434931
	362	0.00358683	17.759021761
	363	0.003558735	17.762580496
	364	0.003523569	17.766104065
	365	0.003493865	17.76959793
	366	0.003464432	17.773062362
	367	0.003435016	17.776497378
	368	0.00340257	17.779899948
	369	0.003373365	17.783273313
	370	0.003345355	17.786618668
	371	0.003316322	17.78993499
	372	0.003292606	17.793227596
	373	0.003267662	17.796495258
	374	0.003235934	17.799731192
	375	0.003210778	17.80294197
	376	0.00318104	17.80612301
	377	0.003156112	17.809279122
	378	0.003132665	17.812411787
	379	0.003109467	17.815521254
	380	0.003085602	17.818606856
	381	0.003060644	17.8216675
	382	0.003037526	17.824705026
	383	0.003013631	17.827718657
	384	0.002988744	17.830707401
	385	0.00296357	17.833670971
	386	0.002938287	17.836609258
	387	0.002920439	17.839529697
	388	0.002895574	17.842425271
	389	0.002873692	17.845298963
	390	0.002849961	17.848148924
	391	0.002824363	17.850973287
	392	0.002803594	17.853776881
	393	0.002784143	17.856561024
	394	0.002761789	17.859322813
	395	0.002744781	17.862067594
	396	0.002719369	17.864786963
	397	0.002701074	17.867488037
	398	0.002679019	17.870167056
	399	0.002659434	17.87282649
	400	0.002642965	17.875469455
