# Supplementary material for: Ecological genomics in the Northern krill uncovers loci for local adaptation across ocean basins
Source: Nat Commun. 2024 Aug 1;15:6297. doi: 10.1038/s41467-024-50239-7 (PMC11294593; doi:10.1038/s41467-024-50239-7)
Supplement: Supplementary file 15 — Source Data [file 41467_2024_50239_MOESM15_ESM.zip › Source_data/Source_data.Fig_S5/Source_data.Fig_S5D.tsv]

# Genome assembly metrics based on mapping properties of Trinity
# transcripts (n=16,509 input sequences).
# Summary of mapping results in terms of matches and coverage. Each
# line tabulates the number of mapping transcripts that pass the
# cutoff criteria (count), the total number of input sequences
# (total), the minimum coverage cutoff for the transcript
# (min.coverage), and the minimum match expressed as a fraction of the
# alignment length.
dataset	count	total	min.coverage	min.match
v1.wtdbg2	14611	16509	0.05	0.9
v1.wtdbg2	14591	16509	0.1	0.9
v1.wtdbg2	14556	16509	0.15	0.9
v1.wtdbg2	14492	16509	0.2	0.9
v1.wtdbg2	14421	16509	0.25	0.9
v1.wtdbg2	14238	16509	0.3	0.9
v1.wtdbg2	14007	16509	0.35	0.9
v1.wtdbg2	13750	16509	0.4	0.9
v1.wtdbg2	13474	16509	0.45	0.9
v1.wtdbg2	13129	16509	0.5	0.9
v1.wtdbg2	12716	16509	0.55	0.9
v1.wtdbg2	12260	16509	0.6	0.9
v1.wtdbg2	11790	16509	0.65	0.9
v1.wtdbg2	11294	16509	0.7	0.9
v1.wtdbg2	10831	16509	0.75	0.9
v1.wtdbg2	10317	16509	0.8	0.9
v1.wtdbg2	9775	16509	0.85	0.9
v1.wtdbg2	9228	16509	0.9	0.9
v1.wtdbg2	8635	16509	0.95	0.9
v1.wtdbg2	7958	16509	1	0.9
v2.racon	15620	16509	0.05	0.9
v2.racon	15612	16509	0.1	0.9
v2.racon	15592	16509	0.15	0.9
v2.racon	15552	16509	0.2	0.9
v2.racon	15496	16509	0.25	0.9
v2.racon	15388	16509	0.3	0.9
v2.racon	15254	16509	0.35	0.9
v2.racon	15052	16509	0.4	0.9
v2.racon	14796	16509	0.45	0.9
v2.racon	14505	16509	0.5	0.9
v2.racon	14121	16509	0.55	0.9
v2.racon	13674	16509	0.6	0.9
v2.racon	13222	16509	0.65	0.9
v2.racon	12765	16509	0.7	0.9
v2.racon	12256	16509	0.75	0.9
v2.racon	11762	16509	0.8	0.9
v2.racon	11223	16509	0.85	0.9
v2.racon	10660	16509	0.9	0.9
v2.racon	10051	16509	0.95	0.9
v2.racon	9401	16509	1	0.9
v3.medaka	15652	16509	0.05	0.9
v3.medaka	15642	16509	0.1	0.9
v3.medaka	15624	16509	0.15	0.9
v3.medaka	15590	16509	0.2	0.9
v3.medaka	15534	16509	0.25	0.9
v3.medaka	15428	16509	0.3	0.9
v3.medaka	15271	16509	0.35	0.9
v3.medaka	15057	16509	0.4	0.9
v3.medaka	14807	16509	0.45	0.9
v3.medaka	14499	16509	0.5	0.9
v3.medaka	14118	16509	0.55	0.9
v3.medaka	13680	16509	0.6	0.9
v3.medaka	13239	16509	0.65	0.9
v3.medaka	12792	16509	0.7	0.9
v3.medaka	12287	16509	0.75	0.9
v3.medaka	11775	16509	0.8	0.9
v3.medaka	11243	16509	0.85	0.9
v3.medaka	10686	16509	0.9	0.9
v3.medaka	10084	16509	0.95	0.9
v3.medaka	9433	16509	1	0.9
v4.pilon	15672	16509	0.05	0.9
v4.pilon	15658	16509	0.1	0.9
v4.pilon	15636	16509	0.15	0.9
v4.pilon	15605	16509	0.2	0.9
v4.pilon	15557	16509	0.25	0.9
v4.pilon	15445	16509	0.3	0.9
v4.pilon	15293	16509	0.35	0.9
v4.pilon	15092	16509	0.4	0.9
v4.pilon	14843	16509	0.45	0.9
v4.pilon	14534	16509	0.5	0.9
v4.pilon	14161	16509	0.55	0.9
v4.pilon	13697	16509	0.6	0.9
v4.pilon	13257	16509	0.65	0.9
v4.pilon	12800	16509	0.7	0.9
v4.pilon	12290	16509	0.75	0.9
v4.pilon	11773	16509	0.8	0.9
v4.pilon	11237	16509	0.85	0.9
v4.pilon	10688	16509	0.9	0.9
v4.pilon	10089	16509	0.95	0.9
v4.pilon	9456	16509	1	0.9
v5.purge_hap	15531	16509	0.05	0.9
v5.purge_hap	15517	16509	0.1	0.9
v5.purge_hap	15492	16509	0.15	0.9
v5.purge_hap	15450	16509	0.2	0.9
v5.purge_hap	15388	16509	0.25	0.9
v5.purge_hap	15264	16509	0.3	0.9
v5.purge_hap	15097	16509	0.35	0.9
v5.purge_hap	14869	16509	0.4	0.9
v5.purge_hap	14605	16509	0.45	0.9
v5.purge_hap	14288	16509	0.5	0.9
v5.purge_hap	13902	16509	0.55	0.9
v5.purge_hap	13437	16509	0.6	0.9
v5.purge_hap	12982	16509	0.65	0.9
v5.purge_hap	12542	16509	0.7	0.9
v5.purge_hap	12045	16509	0.75	0.9
v5.purge_hap	11524	16509	0.8	0.9
v5.purge_hap	11009	16509	0.85	0.9
v5.purge_hap	10470	16509	0.9	0.9
v5.purge_hap	9874	16509	0.95	0.9
v5.purge_hap	9235	16509	1	0.9
v6.hypo	15560	16509	0.05	0.9
v6.hypo	15545	16509	0.1	0.9
v6.hypo	15522	16509	0.15	0.9
v6.hypo	15487	16509	0.2	0.9
v6.hypo	15430	16509	0.25	0.9
v6.hypo	15309	16509	0.3	0.9
v6.hypo	15149	16509	0.35	0.9
v6.hypo	14931	16509	0.4	0.9
v6.hypo	14662	16509	0.45	0.9
v6.hypo	14344	16509	0.5	0.9
v6.hypo	13970	16509	0.55	0.9
v6.hypo	13519	16509	0.6	0.9
v6.hypo	13061	16509	0.65	0.9
v6.hypo	12599	16509	0.7	0.9
v6.hypo	12098	16509	0.75	0.9
v6.hypo	11599	16509	0.8	0.9
v6.hypo	11065	16509	0.85	0.9
v6.hypo	10538	16509	0.9	0.9
v6.hypo	9923	16509	0.95	0.9
v6.hypo	9295	16509	1	0.9
v7.l_rna_scaf	15813	16509	0.05	0.9
v7.l_rna_scaf	15796	16509	0.1	0.9
v7.l_rna_scaf	15784	16509	0.15	0.9
v7.l_rna_scaf	15771	16509	0.2	0.9
v7.l_rna_scaf	15734	16509	0.25	0.9
v7.l_rna_scaf	15688	16509	0.3	0.9
v7.l_rna_scaf	15609	16509	0.35	0.9
v7.l_rna_scaf	15493	16509	0.4	0.9
v7.l_rna_scaf	15352	16509	0.45	0.9
v7.l_rna_scaf	15165	16509	0.5	0.9
v7.l_rna_scaf	14887	16509	0.55	0.9
v7.l_rna_scaf	14593	16509	0.6	0.9
v7.l_rna_scaf	14224	16509	0.65	0.9
v7.l_rna_scaf	13855	16509	0.7	0.9
v7.l_rna_scaf	13474	16509	0.75	0.9
v7.l_rna_scaf	13039	16509	0.8	0.9
v7.l_rna_scaf	12569	16509	0.85	0.9
v7.l_rna_scaf	12095	16509	0.9	0.9
v7.l_rna_scaf	11566	16509	0.95	0.9
v7.l_rna_scaf	10927	16509	1	0.9
v8.besst.rna	15696	16509	0.05	0.9
v8.besst.rna	15678	16509	0.1	0.9
v8.besst.rna	15665	16509	0.15	0.9
v8.besst.rna	15647	16509	0.2	0.9
v8.besst.rna	15606	16509	0.25	0.9
v8.besst.rna	15558	16509	0.3	0.9
v8.besst.rna	15491	16509	0.35	0.9
v8.besst.rna	15391	16509	0.4	0.9
v8.besst.rna	15284	16509	0.45	0.9
v8.besst.rna	15123	16509	0.5	0.9
v8.besst.rna	14899	16509	0.55	0.9
v8.besst.rna	14660	16509	0.6	0.9
v8.besst.rna	14378	16509	0.65	0.9
v8.besst.rna	14068	16509	0.7	0.9
v8.besst.rna	13748	16509	0.75	0.9
v8.besst.rna	13357	16509	0.8	0.9
v8.besst.rna	12943	16509	0.85	0.9
v8.besst.rna	12544	16509	0.9	0.9
v8.besst.rna	12082	16509	0.95	0.9
v8.besst.rna	11483	16509	1	0.9
v9.fastsg	15625	16509	0.05	0.9
v9.fastsg	15612	16509	0.1	0.9
v9.fastsg	15595	16509	0.15	0.9
v9.fastsg	15567	16509	0.2	0.9
v9.fastsg	15530	16509	0.25	0.9
v9.fastsg	15483	16509	0.3	0.9
v9.fastsg	15410	16509	0.35	0.9
v9.fastsg	15309	16509	0.4	0.9
v9.fastsg	15195	16509	0.45	0.9
v9.fastsg	15046	16509	0.5	0.9
v9.fastsg	14833	16509	0.55	0.9
v9.fastsg	14598	16509	0.6	0.9
v9.fastsg	14352	16509	0.65	0.9
v9.fastsg	14074	16509	0.7	0.9
v9.fastsg	13777	16509	0.75	0.9
v9.fastsg	13437	16509	0.8	0.9
v9.fastsg	13053	16509	0.85	0.9
v9.fastsg	12699	16509	0.9	0.9
v9.fastsg	12261	16509	0.95	0.9
v9.fastsg	11682	16509	1	0.9
v10.scaff10x	15565	16509	0.05	0.9
v10.scaff10x	15550	16509	0.1	0.9
v10.scaff10x	15527	16509	0.15	0.9
v10.scaff10x	15505	16509	0.2	0.9
v10.scaff10x	15467	16509	0.25	0.9
v10.scaff10x	15417	16509	0.3	0.9
v10.scaff10x	15348	16509	0.35	0.9
v10.scaff10x	15248	16509	0.4	0.9
v10.scaff10x	15145	16509	0.45	0.9
v10.scaff10x	14991	16509	0.5	0.9
v10.scaff10x	14770	16509	0.55	0.9
v10.scaff10x	14535	16509	0.6	0.9
v10.scaff10x	14304	16509	0.65	0.9
v10.scaff10x	14034	16509	0.7	0.9
v10.scaff10x	13748	16509	0.75	0.9
v10.scaff10x	13423	16509	0.8	0.9
v10.scaff10x	13050	16509	0.85	0.9
v10.scaff10x	12721	16509	0.9	0.9
v10.scaff10x	12294	16509	0.95	0.9
v10.scaff10x	11730	16509	1	0.9
v11.besst.rna2	15523	16509	0.05	0.9
v11.besst.rna2	15509	16509	0.1	0.9
v11.besst.rna2	15488	16509	0.15	0.9
v11.besst.rna2	15462	16509	0.2	0.9
v11.besst.rna2	15432	16509	0.25	0.9
v11.besst.rna2	15378	16509	0.3	0.9
v11.besst.rna2	15314	16509	0.35	0.9
v11.besst.rna2	15225	16509	0.4	0.9
v11.besst.rna2	15122	16509	0.45	0.9
v11.besst.rna2	14979	16509	0.5	0.9
v11.besst.rna2	14766	16509	0.55	0.9
v11.besst.rna2	14543	16509	0.6	0.9
v11.besst.rna2	14319	16509	0.65	0.9
v11.besst.rna2	14048	16509	0.7	0.9
v11.besst.rna2	13762	16509	0.75	0.9
v11.besst.rna2	13447	16509	0.8	0.9
v11.besst.rna2	13081	16509	0.85	0.9
v11.besst.rna2	12776	16509	0.9	0.9
v11.besst.rna2	12354	16509	0.95	0.9
v11.besst.rna2	11796	16509	1	0.9
v12.pilon.rna	15528	16509	0.05	0.9
v12.pilon.rna	15514	16509	0.1	0.9
v12.pilon.rna	15492	16509	0.15	0.9
v12.pilon.rna	15464	16509	0.2	0.9
v12.pilon.rna	15435	16509	0.25	0.9
v12.pilon.rna	15382	16509	0.3	0.9
v12.pilon.rna	15317	16509	0.35	0.9
v12.pilon.rna	15229	16509	0.4	0.9
v12.pilon.rna	15124	16509	0.45	0.9
v12.pilon.rna	14980	16509	0.5	0.9
v12.pilon.rna	14766	16509	0.55	0.9
v12.pilon.rna	14546	16509	0.6	0.9
v12.pilon.rna	14323	16509	0.65	0.9
v12.pilon.rna	14054	16509	0.7	0.9
v12.pilon.rna	13770	16509	0.75	0.9
v12.pilon.rna	13453	16509	0.8	0.9
v12.pilon.rna	13085	16509	0.85	0.9
v12.pilon.rna	12778	16509	0.9	0.9
v12.pilon.rna	12357	16509	0.95	0.9
v12.pilon.rna	11798	16509	1	0.9
v13.relabelled	15534	16509	0.05	0.9
v13.relabelled	15520	16509	0.1	0.9
v13.relabelled	15500	16509	0.15	0.9
v13.relabelled	15474	16509	0.2	0.9
v13.relabelled	15443	16509	0.25	0.9
v13.relabelled	15388	16509	0.3	0.9
v13.relabelled	15325	16509	0.35	0.9
v13.relabelled	15234	16509	0.4	0.9
v13.relabelled	15133	16509	0.45	0.9
v13.relabelled	14991	16509	0.5	0.9
v13.relabelled	14778	16509	0.55	0.9
v13.relabelled	14562	16509	0.6	0.9
v13.relabelled	14340	16509	0.65	0.9
v13.relabelled	14078	16509	0.7	0.9
v13.relabelled	13795	16509	0.75	0.9
v13.relabelled	13470	16509	0.8	0.9
v13.relabelled	13102	16509	0.85	0.9
v13.relabelled	12791	16509	0.9	0.9
v13.relabelled	12364	16509	0.95	0.9
v13.relabelled	11799	16509	1	0.9
