# Supplementary material for: Ecological genomics in the Northern krill uncovers loci for local adaptation across ocean basins
Source: Nat Commun. 2024 Aug 1;15:6297. doi: 10.1038/s41467-024-50239-7 (PMC11294593; doi:10.1038/s41467-024-50239-7)
Supplement: Supplementary file 15 — Source Data [file 41467_2024_50239_MOESM15_ESM.zip › Source_data/Source_data.Fig_S5/Source_data.Fig_S5E.tsv]

# Genome assembly metrics based on mapping properties of Trinity
# transcripts (n=16,509 input sequences).
# Summary of transcript mapping coverage aggregated over all
# transcripts with a match cutoff of 75% identity. The Freq column
# counts the number of transcripts with a given transcript coverage
# (min.coverage). The n.subjects column tallies the number of unique
# contig hits for a transcript, where filtered denotes transcripts
# without a match.
dataset	n.subjects	min.coverage	Freq	min.match	id
v1.wtdbg2	filtered	0.75	5255	0.75	v1
v1.wtdbg2	1	0.75	7026	0.75	v1
v1.wtdbg2	2	0.75	3997	0.75	v1
v1.wtdbg2	3	0.75	106	0.75	v1
v1.wtdbg2	4	0.75	49	0.75	v1
v1.wtdbg2	5	0.75	76	0.75	v1
v1.wtdbg2	filtered	0.5	2861	0.75	v1
v1.wtdbg2	1	0.5	8280	0.75	v1
v1.wtdbg2	2	0.5	5030	0.75	v1
v1.wtdbg2	3	0.5	207	0.75	v1
v1.wtdbg2	4	0.5	52	0.75	v1
v1.wtdbg2	5	0.5	79	0.75	v1
v1.wtdbg2	filtered	0.25	1479	0.75	v1
v1.wtdbg2	1	0.25	9233	0.75	v1
v1.wtdbg2	2	0.25	5399	0.75	v1
v1.wtdbg2	3	0.25	251	0.75	v1
v1.wtdbg2	4	0.25	66	0.75	v1
v1.wtdbg2	5	0.25	81	0.75	v1
v2.racon	filtered	0.75	4425	0.75	v2
v2.racon	1	0.75	6857	0.75	v2
v2.racon	2	0.75	4817	0.75	v2
v2.racon	3	0.75	141	0.75	v2
v2.racon	4	0.75	61	0.75	v2
v2.racon	5	0.75	208	0.75	v2
v2.racon	filtered	0.5	2077	0.75	v2
v2.racon	1	0.5	7817	0.75	v2
v2.racon	2	0.5	6031	0.75	v2
v2.racon	3	0.5	284	0.75	v2
v2.racon	4	0.5	83	0.75	v2
v2.racon	5	0.5	217	0.75	v2
v2.racon	filtered	0.25	838	0.75	v2
v2.racon	1	0.25	8558	0.75	v2
v2.racon	2	0.25	6449	0.75	v2
v2.racon	3	0.25	345	0.75	v2
v2.racon	4	0.25	97	0.75	v2
v2.racon	5	0.25	222	0.75	v2
v3.medaka	filtered	0.75	4432	0.75	v3
v3.medaka	1	0.75	6596	0.75	v3
v3.medaka	2	0.75	4920	0.75	v3
v3.medaka	3	0.75	167	0.75	v3
v3.medaka	4	0.75	77	0.75	v3
v3.medaka	5	0.75	317	0.75	v3
v3.medaka	filtered	0.5	2082	0.75	v3
v3.medaka	1	0.5	7535	0.75	v3
v3.medaka	2	0.5	6133	0.75	v3
v3.medaka	3	0.5	316	0.75	v3
v3.medaka	4	0.5	115	0.75	v3
v3.medaka	5	0.5	328	0.75	v3
v3.medaka	filtered	0.25	804	0.75	v3
v3.medaka	1	0.25	8281	0.75	v3
v3.medaka	2	0.25	6573	0.75	v3
v3.medaka	3	0.25	376	0.75	v3
v3.medaka	4	0.25	132	0.75	v3
v3.medaka	5	0.25	343	0.75	v3
v4.pilon	filtered	0.75	4424	0.75	v4
v4.pilon	1	0.75	6693	0.75	v4
v4.pilon	2	0.75	4869	0.75	v4
v4.pilon	3	0.75	156	0.75	v4
v4.pilon	4	0.75	63	0.75	v4
v4.pilon	5	0.75	304	0.75	v4
v4.pilon	filtered	0.5	2045	0.75	v4
v4.pilon	1	0.5	7625	0.75	v4
v4.pilon	2	0.5	6114	0.75	v4
v4.pilon	3	0.5	306	0.75	v4
v4.pilon	4	0.5	108	0.75	v4
v4.pilon	5	0.5	311	0.75	v4
v4.pilon	filtered	0.25	793	0.75	v4
v4.pilon	1	0.25	8353	0.75	v4
v4.pilon	2	0.25	6544	0.75	v4
v4.pilon	3	0.25	369	0.75	v4
v4.pilon	4	0.25	123	0.75	v4
v4.pilon	5	0.25	327	0.75	v4
v5.purge_hap	filtered	0.75	4643	0.75	v5
v5.purge_hap	1	0.75	6848	0.75	v5
v5.purge_hap	2	0.75	4555	0.75	v5
v5.purge_hap	3	0.75	126	0.75	v5
v5.purge_hap	4	0.75	53	0.75	v5
v5.purge_hap	5	0.75	284	0.75	v5
v5.purge_hap	filtered	0.5	2269	0.75	v5
v5.purge_hap	1	0.5	7859	0.75	v5
v5.purge_hap	2	0.5	5765	0.75	v5
v5.purge_hap	3	0.5	256	0.75	v5
v5.purge_hap	4	0.5	69	0.75	v5
v5.purge_hap	5	0.5	291	0.75	v5
v5.purge_hap	filtered	0.25	939	0.75	v5
v5.purge_hap	1	0.25	8684	0.75	v5
v5.purge_hap	2	0.25	6191	0.75	v5
v5.purge_hap	3	0.25	309	0.75	v5
v5.purge_hap	4	0.25	89	0.75	v5
v5.purge_hap	5	0.25	297	0.75	v5
v6.hypo	filtered	0.75	4606	0.75	v6
v6.hypo	1	0.75	6901	0.75	v6
v6.hypo	2	0.75	4588	0.75	v6
v6.hypo	3	0.75	121	0.75	v6
v6.hypo	4	0.75	46	0.75	v6
v6.hypo	5	0.75	247	0.75	v6
v6.hypo	filtered	0.5	2228	0.75	v6
v6.hypo	1	0.5	7890	0.75	v6
v6.hypo	2	0.5	5813	0.75	v6
v6.hypo	3	0.5	262	0.75	v6
v6.hypo	4	0.5	60	0.75	v6
v6.hypo	5	0.5	256	0.75	v6
v6.hypo	filtered	0.25	917	0.75	v6
v6.hypo	1	0.25	8699	0.75	v6
v6.hypo	2	0.25	6247	0.75	v6
v6.hypo	3	0.25	306	0.75	v6
v6.hypo	4	0.25	76	0.75	v6
v6.hypo	5	0.25	264	0.75	v6
v7.l_rna_scaf	filtered	0.75	3169	0.75	v7
v7.l_rna_scaf	1	0.75	9486	0.75	v7
v7.l_rna_scaf	2	0.75	3468	0.75	v7
v7.l_rna_scaf	3	0.75	103	0.75	v7
v7.l_rna_scaf	4	0.75	34	0.75	v7
v7.l_rna_scaf	5	0.75	249	0.75	v7
v7.l_rna_scaf	filtered	0.5	1325	0.75	v7
v7.l_rna_scaf	1	0.5	10704	0.75	v7
v7.l_rna_scaf	2	0.5	4048	0.75	v7
v7.l_rna_scaf	3	0.5	138	0.75	v7
v7.l_rna_scaf	4	0.5	41	0.75	v7
v7.l_rna_scaf	5	0.5	253	0.75	v7
v7.l_rna_scaf	filtered	0.25	544	0.75	v7
v7.l_rna_scaf	1	0.25	11331	0.75	v7
v7.l_rna_scaf	2	0.25	4184	0.75	v7
v7.l_rna_scaf	3	0.25	148	0.75	v7
v7.l_rna_scaf	4	0.25	45	0.75	v7
v7.l_rna_scaf	5	0.25	257	0.75	v7
v8.besst.rna	filtered	0.75	2735	0.75	v8
v8.besst.rna	1	0.75	10807	0.75	v8
v8.besst.rna	2	0.75	2592	0.75	v8
v8.besst.rna	3	0.75	84	0.75	v8
v8.besst.rna	4	0.75	43	0.75	v8
v8.besst.rna	5	0.75	248	0.75	v8
v8.besst.rna	filtered	0.5	1190	0.75	v8
v8.besst.rna	1	0.5	11956	0.75	v8
v8.besst.rna	2	0.5	2965	0.75	v8
v8.besst.rna	3	0.5	99	0.75	v8
v8.besst.rna	4	0.5	47	0.75	v8
v8.besst.rna	5	0.5	252	0.75	v8
v8.besst.rna	filtered	0.25	550	0.75	v8
v8.besst.rna	1	0.25	12498	0.75	v8
v8.besst.rna	2	0.25	3052	0.75	v8
v8.besst.rna	3	0.25	104	0.75	v8
v8.besst.rna	4	0.25	49	0.75	v8
v8.besst.rna	5	0.25	256	0.75	v8
v9.fastsg	filtered	0.75	2569	0.75	v9
v9.fastsg	1	0.75	11296	0.75	v9
v9.fastsg	2	0.75	2278	0.75	v9
v9.fastsg	3	0.75	90	0.75	v9
v9.fastsg	4	0.75	42	0.75	v9
v9.fastsg	5	0.75	234	0.75	v9
v9.fastsg	filtered	0.5	1177	0.75	v9
v9.fastsg	1	0.5	12367	0.75	v9
v9.fastsg	2	0.5	2577	0.75	v9
v9.fastsg	3	0.5	107	0.75	v9
v9.fastsg	4	0.5	44	0.75	v9
v9.fastsg	5	0.5	237	0.75	v9
v9.fastsg	filtered	0.25	556	0.75	v9
v9.fastsg	1	0.25	12914	0.75	v9
v9.fastsg	2	0.25	2637	0.75	v9
v9.fastsg	3	0.25	112	0.75	v9
v9.fastsg	4	0.25	46	0.75	v9
v9.fastsg	5	0.25	244	0.75	v9
v10.scaff10x	filtered	0.75	2531	0.75	v10
v10.scaff10x	1	0.75	11501	0.75	v10
v10.scaff10x	2	0.75	2117	0.75	v10
v10.scaff10x	3	0.75	83	0.75	v10
v10.scaff10x	4	0.75	39	0.75	v10
v10.scaff10x	5	0.75	238	0.75	v10
v10.scaff10x	filtered	0.5	1183	0.75	v10
v10.scaff10x	1	0.5	12564	0.75	v10
v10.scaff10x	2	0.5	2384	0.75	v10
v10.scaff10x	3	0.5	95	0.75	v10
v10.scaff10x	4	0.5	43	0.75	v10
v10.scaff10x	5	0.5	240	0.75	v10
v10.scaff10x	filtered	0.25	575	0.75	v10
v10.scaff10x	1	0.25	13096	0.75	v10
v10.scaff10x	2	0.25	2448	0.75	v10
v10.scaff10x	3	0.25	100	0.75	v10
v10.scaff10x	4	0.25	44	0.75	v10
v10.scaff10x	5	0.25	246	0.75	v10
v11.besst.rna2	filtered	0.75	2501	0.75	v11
v11.besst.rna2	1	0.75	11817	0.75	v11
v11.besst.rna2	2	0.75	1826	0.75	v11
v11.besst.rna2	3	0.75	82	0.75	v11
v11.besst.rna2	4	0.75	44	0.75	v11
v11.besst.rna2	5	0.75	239	0.75	v11
v11.besst.rna2	filtered	0.5	1175	0.75	v11
v11.besst.rna2	1	0.5	12879	0.75	v11
v11.besst.rna2	2	0.5	2076	0.75	v11
v11.besst.rna2	3	0.5	92	0.75	v11
v11.besst.rna2	4	0.5	47	0.75	v11
v11.besst.rna2	5	0.5	240	0.75	v11
v11.besst.rna2	filtered	0.25	579	0.75	v11
v11.besst.rna2	1	0.25	13414	0.75	v11
v11.besst.rna2	2	0.25	2128	0.75	v11
v11.besst.rna2	3	0.25	97	0.75	v11
v11.besst.rna2	4	0.25	47	0.75	v11
v11.besst.rna2	5	0.25	244	0.75	v11
v12.pilon.rna	filtered	0.75	2498	0.75	v12
v12.pilon.rna	1	0.75	11820	0.75	v12
v12.pilon.rna	2	0.75	1828	0.75	v12
v12.pilon.rna	3	0.75	81	0.75	v12
v12.pilon.rna	4	0.75	45	0.75	v12
v12.pilon.rna	5	0.75	237	0.75	v12
v12.pilon.rna	filtered	0.5	1175	0.75	v12
v12.pilon.rna	1	0.5	12881	0.75	v12
v12.pilon.rna	2	0.5	2076	0.75	v12
v12.pilon.rna	3	0.5	91	0.75	v12
v12.pilon.rna	4	0.5	47	0.75	v12
v12.pilon.rna	5	0.5	239	0.75	v12
v12.pilon.rna	filtered	0.25	576	0.75	v12
v12.pilon.rna	1	0.25	13418	0.75	v12
v12.pilon.rna	2	0.25	2128	0.75	v12
v12.pilon.rna	3	0.25	97	0.75	v12
v12.pilon.rna	4	0.25	47	0.75	v12
v12.pilon.rna	5	0.25	243	0.75	v12
v13.relabelled	filtered	0.75	2486	0.75	v13
v13.relabelled	1	0.75	11823	0.75	v13
v13.relabelled	2	0.75	1834	0.75	v13
v13.relabelled	3	0.75	84	0.75	v13
v13.relabelled	4	0.75	44	0.75	v13
v13.relabelled	5	0.75	238	0.75	v13
v13.relabelled	filtered	0.5	1167	0.75	v13
v13.relabelled	1	0.5	12875	0.75	v13
v13.relabelled	2	0.5	2084	0.75	v13
v13.relabelled	3	0.5	95	0.75	v13
v13.relabelled	4	0.5	48	0.75	v13
v13.relabelled	5	0.5	240	0.75	v13
v13.relabelled	filtered	0.25	572	0.75	v13
v13.relabelled	1	0.25	13413	0.75	v13
v13.relabelled	2	0.25	2132	0.75	v13
v13.relabelled	3	0.25	100	0.75	v13
v13.relabelled	4	0.25	48	0.75	v13
v13.relabelled	5	0.25	244	0.75	v13
