# Supplementary material for: Ecological genomics in the Northern krill uncovers loci for local adaptation across ocean basins
Source: Nat Commun. 2024 Aug 1;15:6297. doi: 10.1038/s41467-024-50239-7 (PMC11294593; doi:10.1038/s41467-024-50239-7)
Supplement: Supplementary file 15 — Source Data [file 41467_2024_50239_MOESM15_ESM.zip › Source_data/Source_data.Fig_S5/Source_data.Fig_S5B.tsv]

# Genome assembly metrics based on mapping properties of Trinity
# transcripts (n=16,509 input sequences). Distribution of
# insertion-deletions (indels) over mapped transcripts averaged over
# each transcript. Each line corresponds to the number of indels for a
# transcript in a given assembly.
id	indels
v1.wtdbg2	>3
v1.wtdbg2	>3
v1.wtdbg2	>3
v1.wtdbg2	0
v1.wtdbg2	>3
v1.wtdbg2	0
v1.wtdbg2	3
v1.wtdbg2	>3
v1.wtdbg2	0
v1.wtdbg2	0
v1.wtdbg2	2
v1.wtdbg2	>3
v1.wtdbg2	0
v1.wtdbg2	0
v1.wtdbg2	>3
v1.wtdbg2	3
v1.wtdbg2	2
v1.wtdbg2	>3
v1.wtdbg2	>3
v1.wtdbg2	>3
v1.wtdbg2	>3
v1.wtdbg2	>3
v1.wtdbg2	1
v1.wtdbg2	1
v1.wtdbg2	>3
v1.wtdbg2	0
v1.wtdbg2	3
v1.wtdbg2	2
v1.wtdbg2	0
v1.wtdbg2	1
v1.wtdbg2	>3
v1.wtdbg2	0
v1.wtdbg2	0
v1.wtdbg2	3
v1.wtdbg2	0
v1.wtdbg2	2
v1.wtdbg2	>3
v1.wtdbg2	0
v1.wtdbg2	>3
v1.wtdbg2	0
v1.wtdbg2	0
v1.wtdbg2	0
v1.wtdbg2	>3
v1.wtdbg2	1
v1.wtdbg2	>3
v1.wtdbg2	>3
v1.wtdbg2	0
v1.wtdbg2	>3
v1.wtdbg2	>3
v1.wtdbg2	0
v1.wtdbg2	1
v1.wtdbg2	>3
v1.wtdbg2	>3
v1.wtdbg2	0
v1.wtdbg2	>3
v1.wtdbg2	3
v1.wtdbg2	>3
v1.wtdbg2	>3
v1.wtdbg2	>3
v1.wtdbg2	0
v1.wtdbg2	>3
v1.wtdbg2	0
v1.wtdbg2	0
v1.wtdbg2	1
v1.wtdbg2	>3
v1.wtdbg2	0
v1.wtdbg2	0
v1.wtdbg2	>3
v1.wtdbg2	>3
v1.wtdbg2	0
v1.wtdbg2	0
v1.wtdbg2	0
v1.wtdbg2	0
v1.wtdbg2	0
v1.wtdbg2	0
v1.wtdbg2	1
v1.wtdbg2	>3
v1.wtdbg2	0
v1.wtdbg2	0
v1.wtdbg2	2
v1.wtdbg2	>3
v1.wtdbg2	0
v1.wtdbg2	>3
v1.wtdbg2	>3
v1.wtdbg2	>3
v1.wtdbg2	>3
v1.wtdbg2	2
v1.wtdbg2	>3
v1.wtdbg2	2
v1.wtdbg2	>3
v1.wtdbg2	>3
v1.wtdbg2	0
v1.wtdbg2	0
v1.wtdbg2	3
v1.wtdbg2	0
v1.wtdbg2	>3
v1.wtdbg2	>3
v1.wtdbg2	>3
v1.wtdbg2	>3
v1.wtdbg2	>3
v1.wtdbg2	>3
v1.wtdbg2	>3
v1.wtdbg2	3
v1.wtdbg2	0
v1.wtdbg2	>3
v1.wtdbg2	2
v1.wtdbg2	>3
v1.wtdbg2	3
v1.wtdbg2	3
v1.wtdbg2	1
v1.wtdbg2	>3
v1.wtdbg2	1
v1.wtdbg2	1
v1.wtdbg2	2
v1.wtdbg2	>3
v1.wtdbg2	0
v1.wtdbg2	>3
v1.wtdbg2	>3
v1.wtdbg2	2
v1.wtdbg2	>3
v1.wtdbg2	>3
v1.wtdbg2	1
v1.wtdbg2	2
v1.wtdbg2	>3
v1.wtdbg2	>3
v1.wtdbg2	0
v1.wtdbg2	>3
v1.wtdbg2	>3
v1.wtdbg2	>3
v1.wtdbg2	0
v1.wtdbg2	2
v1.wtdbg2	>3
v1.wtdbg2	>3
v1.wtdbg2	0
v1.wtdbg2	>3
v1.wtdbg2	>3
v1.wtdbg2	1
v1.wtdbg2	1
v1.wtdbg2	0
v1.wtdbg2	>3
v1.wtdbg2	0
v1.wtdbg2	1
v1.wtdbg2	>3
v1.wtdbg2	2
v1.wtdbg2	0
v1.wtdbg2	>3
v1.wtdbg2	>3
v1.wtdbg2	>3
v1.wtdbg2	>3
v1.wtdbg2	1
v1.wtdbg2	>3
v1.wtdbg2	>3
v1.wtdbg2	0
v1.wtdbg2	0
v1.wtdbg2	>3
v1.wtdbg2	>3
v1.wtdbg2	2
v1.wtdbg2	2
v1.wtdbg2	>3
v1.wtdbg2	>3
v1.wtdbg2	>3
v1.wtdbg2	>3
v1.wtdbg2	2
v1.wtdbg2	0
v1.wtdbg2	0
v1.wtdbg2	2
v1.wtdbg2	3
v1.wtdbg2	>3
v1.wtdbg2	>3
v1.wtdbg2	3
v1.wtdbg2	>3
v1.wtdbg2	3
v1.wtdbg2	>3
v1.wtdbg2	>3
v1.wtdbg2	>3
v1.wtdbg2	>3
v1.wtdbg2	1
v1.wtdbg2	>3
v1.wtdbg2	>3
v1.wtdbg2	>3
v1.wtdbg2	>3
v1.wtdbg2	3
v1.wtdbg2	1
v1.wtdbg2	0
v1.wtdbg2	0
v1.wtdbg2	>3
v1.wtdbg2	2
v1.wtdbg2	>3
v1.wtdbg2	>3
v1.wtdbg2	>3
v1.wtdbg2	>3
v1.wtdbg2	2
v1.wtdbg2	1
v1.wtdbg2	0
v1.wtdbg2	1
v1.wtdbg2	1
v1.wtdbg2	3
v1.wtdbg2	0
v1.wtdbg2	0
v1.wtdbg2	>3
v1.wtdbg2	>3
v1.wtdbg2	>3
v1.wtdbg2	2
v1.wtdbg2	1
v1.wtdbg2	0
v1.wtdbg2	>3
v1.wtdbg2	0
v1.wtdbg2	0
v1.wtdbg2	1
v1.wtdbg2	3
v1.wtdbg2	3
v1.wtdbg2	0
v1.wtdbg2	>3
v1.wtdbg2	>3
v1.wtdbg2	>3
v1.wtdbg2	>3
v1.wtdbg2	0
v1.wtdbg2	>3
v1.wtdbg2	>3
v1.wtdbg2	3
v1.wtdbg2	>3
v1.wtdbg2	0
v1.wtdbg2	>3
v1.wtdbg2	>3
v1.wtdbg2	>3
v1.wtdbg2	>3
v1.wtdbg2	>3
v1.wtdbg2	>3
v1.wtdbg2	>3
v1.wtdbg2	>3
v1.wtdbg2	>3
v1.wtdbg2	0
v1.wtdbg2	>3
v1.wtdbg2	2
v1.wtdbg2	3
v1.wtdbg2	>3
v1.wtdbg2	>3
v1.wtdbg2	0
v1.wtdbg2	>3
v1.wtdbg2	3
v1.wtdbg2	>3
v1.wtdbg2	0
v1.wtdbg2	>3
v1.wtdbg2	0
v1.wtdbg2	3
v1.wtdbg2	>3
v1.wtdbg2	>3
v1.wtdbg2	3
v1.wtdbg2	>3
v1.wtdbg2	3
v1.wtdbg2	>3
v1.wtdbg2	>3
v1.wtdbg2	2
v1.wtdbg2	0
v1.wtdbg2	0
v1.wtdbg2	>3
v1.wtdbg2	3
v1.wtdbg2	3
v1.wtdbg2	>3
v1.wtdbg2	>3
v1.wtdbg2	>3
v1.wtdbg2	>3
v1.wtdbg2	1
v1.wtdbg2	>3
v1.wtdbg2	>3
v1.wtdbg2	0
v1.wtdbg2	>3
v1.wtdbg2	1
v1.wtdbg2	>3
v1.wtdbg2	0
v1.wtdbg2	0
v1.wtdbg2	>3
v1.wtdbg2	>3
v1.wtdbg2	>3
v1.wtdbg2	>3
v1.wtdbg2	>3
v1.wtdbg2	3
v1.wtdbg2	>3
v1.wtdbg2	2
v1.wtdbg2	>3
v1.wtdbg2	>3
v1.wtdbg2	1
v1.wtdbg2	>3
v1.wtdbg2	>3
v1.wtdbg2	3
v1.wtdbg2	>3
v1.wtdbg2	>3
v1.wtdbg2	>3
v1.wtdbg2	2
v1.wtdbg2	>3
v1.wtdbg2	2
v1.wtdbg2	>3
v1.wtdbg2	>3
v1.wtdbg2	0
v1.wtdbg2	0
v1.wtdbg2	>3
v1.wtdbg2	>3
v1.wtdbg2	>3
v1.wtdbg2	>3
v1.wtdbg2	0
v1.wtdbg2	0
v1.wtdbg2	0
v1.wtdbg2	>3
v1.wtdbg2	3
v1.wtdbg2	1
v1.wtdbg2	>3
v1.wtdbg2	>3
v1.wtdbg2	0
v1.wtdbg2	>3
v1.wtdbg2	0
v1.wtdbg2	>3
v1.wtdbg2	2
v1.wtdbg2	>3
v1.wtdbg2	>3
v1.wtdbg2	>3
v1.wtdbg2	>3
v1.wtdbg2	2
v1.wtdbg2	0
v1.wtdbg2	0
v1.wtdbg2	>3
v1.wtdbg2	>3
v1.wtdbg2	>3
v1.wtdbg2	>3
v1.wtdbg2	>3
v1.wtdbg2	>3
v1.wtdbg2	0
v1.wtdbg2	2
v1.wtdbg2	>3
v1.wtdbg2	3
v1.wtdbg2	>3
v1.wtdbg2	0
v1.wtdbg2	>3
v1.wtdbg2	>3
v1.wtdbg2	>3
v1.wtdbg2	>3
v1.wtdbg2	3
v1.wtdbg2	2
v1.wtdbg2	>3
v1.wtdbg2	2
v1.wtdbg2	2
v1.wtdbg2	>3
v1.wtdbg2	3
v1.wtdbg2	0
v1.wtdbg2	>3
v1.wtdbg2	>3
v1.wtdbg2	>3
v1.wtdbg2	>3
v1.wtdbg2	>3
v1.wtdbg2	1
v1.wtdbg2	>3
v1.wtdbg2	>3
v1.wtdbg2	1
v1.wtdbg2	0
v1.wtdbg2	>3
v1.wtdbg2	>3
v1.wtdbg2	>3
v1.wtdbg2	>3
v1.wtdbg2	1
v1.wtdbg2	>3
v1.wtdbg2	>3
v1.wtdbg2	>3
v1.wtdbg2	0
v1.wtdbg2	1
v1.wtdbg2	>3
v1.wtdbg2	>3
v1.wtdbg2	>3
v1.wtdbg2	>3
v1.wtdbg2	3
v1.wtdbg2	>3
v1.wtdbg2	>3
v1.wtdbg2	2
v1.wtdbg2	>3
v1.wtdbg2	>3
v1.wtdbg2	0
v1.wtdbg2	>3
v1.wtdbg2	>3
v1.wtdbg2	>3
v1.wtdbg2	>3
v1.wtdbg2	>3
v1.wtdbg2	>3
v1.wtdbg2	>3
v1.wtdbg2	>3
v1.wtdbg2	>3
v1.wtdbg2	3
v1.wtdbg2	>3
v1.wtdbg2	0
v1.wtdbg2	>3
v1.wtdbg2	>3
v1.wtdbg2	>3
v1.wtdbg2	>3
v1.wtdbg2	>3
v1.wtdbg2	>3
v1.wtdbg2	>3
v1.wtdbg2	2
v1.wtdbg2	>3
v1.wtdbg2	>3
v1.wtdbg2	>3
v1.wtdbg2	>3
v1.wtdbg2	>3
v1.wtdbg2	>3
v1.wtdbg2	>3
v1.wtdbg2	>3
v1.wtdbg2	>3
v1.wtdbg2	1
v1.wtdbg2	1
v1.wtdbg2	>3
v1.wtdbg2	>3
v1.wtdbg2	3
v1.wtdbg2	>3
v1.wtdbg2	>3
v1.wtdbg2	1
v1.wtdbg2	0
v1.wtdbg2	>3
v1.wtdbg2	>3
v1.wtdbg2	0
v1.wtdbg2	>3
v1.wtdbg2	>3
v1.wtdbg2	>3
v1.wtdbg2	>3
v1.wtdbg2	>3
v1.wtdbg2	>3
v1.wtdbg2	3
v1.wtdbg2	>3
v1.wtdbg2	>3
v1.wtdbg2	0
v1.wtdbg2	>3
v1.wtdbg2	>3
v1.wtdbg2	>3
v1.wtdbg2	0
v1.wtdbg2	3
v1.wtdbg2	>3
v1.wtdbg2	>3
v1.wtdbg2	1
v1.wtdbg2	>3
v1.wtdbg2	2
v1.wtdbg2	>3
v1.wtdbg2	>3
v1.wtdbg2	>3
v1.wtdbg2	>3
v1.wtdbg2	>3
v1.wtdbg2	>3
v1.wtdbg2	0
v1.wtdbg2	1
v1.wtdbg2	3
v1.wtdbg2	0
v1.wtdbg2	>3
v1.wtdbg2	>3
v1.wtdbg2	0
v1.wtdbg2	1
v1.wtdbg2	>3
v1.wtdbg2	>3
v1.wtdbg2	2
v1.wtdbg2	>3
v1.wtdbg2	>3
v1.wtdbg2	>3
v1.wtdbg2	>3
v1.wtdbg2	3
v1.wtdbg2	>3
v1.wtdbg2	3
v1.wtdbg2	0
v1.wtdbg2	>3
v1.wtdbg2	0
v1.wtdbg2	>3
v1.wtdbg2	>3
v1.wtdbg2	3
v1.wtdbg2	>3
v1.wtdbg2	3
v1.wtdbg2	>3
v1.wtdbg2	>3
v1.wtdbg2	>3
v1.wtdbg2	>3
v1.wtdbg2	0
v1.wtdbg2	>3
v1.wtdbg2	>3
v1.wtdbg2	>3
v1.wtdbg2	>3
v1.wtdbg2	0
v1.wtdbg2	>3
v1.wtdbg2	>3
v1.wtdbg2	0
v1.wtdbg2	>3
v1.wtdbg2	>3
v1.wtdbg2	>3
v1.wtdbg2	>3
v1.wtdbg2	0
v1.wtdbg2	>3
v1.wtdbg2	>3
v1.wtdbg2	0
v1.wtdbg2	>3
v1.wtdbg2	>3
v1.wtdbg2	3
v1.wtdbg2	>3
v1.wtdbg2	>3
v1.wtdbg2	0
v1.wtdbg2	2
v1.wtdbg2	>3
v1.wtdbg2	>3
v1.wtdbg2	>3
v1.wtdbg2	2
v1.wtdbg2	>3
v1.wtdbg2	>3
v1.wtdbg2	>3
v1.wtdbg2	>3
v1.wtdbg2	>3
v1.wtdbg2	>3
v1.wtdbg2	0
v1.wtdbg2	0
v1.wtdbg2	>3
v1.wtdbg2	>3
v1.wtdbg2	>3
v1.wtdbg2	>3
v1.wtdbg2	0
v1.wtdbg2	2
v1.wtdbg2	>3
v1.wtdbg2	>3
v1.wtdbg2	0
v1.wtdbg2	>3
v1.wtdbg2	3
v1.wtdbg2	3
v1.wtdbg2	>3
v1.wtdbg2	>3
v1.wtdbg2	>3
v1.wtdbg2	0
v1.wtdbg2	>3
v1.wtdbg2	>3
v1.wtdbg2	>3
v1.wtdbg2	0
v1.wtdbg2	>3
v1.wtdbg2	>3
v1.wtdbg2	>3
v1.wtdbg2	1
v1.wtdbg2	>3
v1.wtdbg2	>3
v1.wtdbg2	>3
v1.wtdbg2	3
v1.wtdbg2	>3
v1.wtdbg2	>3
v1.wtdbg2	2
v1.wtdbg2	2
v1.wtdbg2	3
v1.wtdbg2	>3
v1.wtdbg2	>3
v1.wtdbg2	>3
v1.wtdbg2	>3
v1.wtdbg2	2
v1.wtdbg2	>3
v1.wtdbg2	>3
v1.wtdbg2	>3
v1.wtdbg2	>3
v1.wtdbg2	>3
v1.wtdbg2	>3
v1.wtdbg2	3
v1.wtdbg2	>3
v1.wtdbg2	0
v1.wtdbg2	>3
v1.wtdbg2	3
v1.wtdbg2	>3
v1.wtdbg2	>3
v1.wtdbg2	0
v1.wtdbg2	>3
v1.wtdbg2	>3
v1.wtdbg2	>3
v1.wtdbg2	0
v1.wtdbg2	>3
v1.wtdbg2	>3
v1.wtdbg2	>3
v1.wtdbg2	1
v1.wtdbg2	2
v1.wtdbg2	>3
v1.wtdbg2	0
v1.wtdbg2	3
v1.wtdbg2	>3
v1.wtdbg2	0
v1.wtdbg2	>3
v1.wtdbg2	>3
v1.wtdbg2	>3
v1.wtdbg2	>3
v1.wtdbg2	>3
v1.wtdbg2	>3
v1.wtdbg2	>3
v1.wtdbg2	1
v1.wtdbg2	0
v1.wtdbg2	2
v1.wtdbg2	>3
v1.wtdbg2	>3
v1.wtdbg2	>3
v1.wtdbg2	0
v1.wtdbg2	2
v1.wtdbg2	>3
v1.wtdbg2	>3
v1.wtdbg2	>3
v1.wtdbg2	0
v1.wtdbg2	>3
v1.wtdbg2	2
v1.wtdbg2	3
v1.wtdbg2	>3
v1.wtdbg2	>3
v1.wtdbg2	>3
v1.wtdbg2	0
v1.wtdbg2	1
v1.wtdbg2	>3
v1.wtdbg2	0
v1.wtdbg2	>3
v1.wtdbg2	>3
v1.wtdbg2	2
v1.wtdbg2	>3
v1.wtdbg2	>3
v1.wtdbg2	2
v1.wtdbg2	>3
v1.wtdbg2	1
v1.wtdbg2	>3
v1.wtdbg2	>3
v1.wtdbg2	0
v1.wtdbg2	>3
v1.wtdbg2	>3
v1.wtdbg2	3
v1.wtdbg2	2
v1.wtdbg2	0
v1.wtdbg2	0
v1.wtdbg2	>3
v1.wtdbg2	>3
v1.wtdbg2	0
v1.wtdbg2	>3
v1.wtdbg2	>3
v1.wtdbg2	1
v1.wtdbg2	>3
v1.wtdbg2	>3
v1.wtdbg2	>3
v1.wtdbg2	>3
v1.wtdbg2	2
v1.wtdbg2	3
v1.wtdbg2	3
v1.wtdbg2	0
v1.wtdbg2	0
v1.wtdbg2	>3
v1.wtdbg2	>3
v1.wtdbg2	>3
v1.wtdbg2	>3
v1.wtdbg2	0
v1.wtdbg2	>3
v1.wtdbg2	>3
v1.wtdbg2	>3
v1.wtdbg2	>3
v1.wtdbg2	3
v1.wtdbg2	0
v1.wtdbg2	>3
v1.wtdbg2	>3
v1.wtdbg2	>3
v1.wtdbg2	>3
v1.wtdbg2	>3
v1.wtdbg2	0
v1.wtdbg2	>3
v1.wtdbg2	>3
v1.wtdbg2	0
v1.wtdbg2	0
v1.wtdbg2	2
v1.wtdbg2	>3
v1.wtdbg2	>3
v1.wtdbg2	>3
v1.wtdbg2	>3
v1.wtdbg2	>3
v1.wtdbg2	0
v1.wtdbg2	>3
v1.wtdbg2	>3
v1.wtdbg2	0
v1.wtdbg2	>3
v1.wtdbg2	>3
v1.wtdbg2	1
v1.wtdbg2	>3
v1.wtdbg2	>3
v1.wtdbg2	>3
v1.wtdbg2	>3
v1.wtdbg2	2
v1.wtdbg2	>3
v1.wtdbg2	0
v1.wtdbg2	1
v1.wtdbg2	2
v1.wtdbg2	>3
v1.wtdbg2	>3
v1.wtdbg2	1
v1.wtdbg2	0
v1.wtdbg2	1
v1.wtdbg2	>3
v1.wtdbg2	3
v1.wtdbg2	>3
v1.wtdbg2	2
v1.wtdbg2	>3
v1.wtdbg2	2
v1.wtdbg2	>3
v1.wtdbg2	>3
v1.wtdbg2	>3
v1.wtdbg2	>3
v1.wtdbg2	>3
v1.wtdbg2	>3
v1.wtdbg2	2
v1.wtdbg2	>3
v1.wtdbg2	0
v1.wtdbg2	>3
v1.wtdbg2	>3
v1.wtdbg2	>3
v1.wtdbg2	>3
v1.wtdbg2	>3
v1.wtdbg2	3
v1.wtdbg2	>3
v1.wtdbg2	>3
v1.wtdbg2	>3
v1.wtdbg2	>3
v1.wtdbg2	1
v1.wtdbg2	>3
v1.wtdbg2	0
v1.wtdbg2	0
v1.wtdbg2	>3
v1.wtdbg2	>3
v1.wtdbg2	>3
v1.wtdbg2	1
v1.wtdbg2	>3
v1.wtdbg2	3
v1.wtdbg2	0
v1.wtdbg2	>3
v1.wtdbg2	>3
v1.wtdbg2	>3
v1.wtdbg2	>3
v1.wtdbg2	>3
v1.wtdbg2	>3
v1.wtdbg2	>3
v1.wtdbg2	1
v1.wtdbg2	>3
v1.wtdbg2	3
v1.wtdbg2	0
v1.wtdbg2	>3
v1.wtdbg2	>3
v1.wtdbg2	>3
v1.wtdbg2	3
v1.wtdbg2	>3
v1.wtdbg2	>3
v1.wtdbg2	0
v1.wtdbg2	>3
v1.wtdbg2	>3
v1.wtdbg2	1
v1.wtdbg2	>3
v1.wtdbg2	>3
v1.wtdbg2	1
v1.wtdbg2	>3
v1.wtdbg2	>3
v1.wtdbg2	>3
v1.wtdbg2	>3
v1.wtdbg2	>3
v1.wtdbg2	>3
v1.wtdbg2	>3
v1.wtdbg2	1
v1.wtdbg2	0
v1.wtdbg2	0
v1.wtdbg2	3
v1.wtdbg2	>3
v1.wtdbg2	>3
v1.wtdbg2	>3
v1.wtdbg2	>3
v1.wtdbg2	>3
v1.wtdbg2	>3
v1.wtdbg2	1
v1.wtdbg2	>3
v1.wtdbg2	>3
v1.wtdbg2	>3
v1.wtdbg2	>3
v1.wtdbg2	0
v1.wtdbg2	0
v1.wtdbg2	>3
v1.wtdbg2	>3
v1.wtdbg2	>3
v1.wtdbg2	0
v1.wtdbg2	>3
v1.wtdbg2	>3
v1.wtdbg2	>3
v1.wtdbg2	2
v1.wtdbg2	>3
v1.wtdbg2	>3
v1.wtdbg2	0
v1.wtdbg2	>3
v1.wtdbg2	3
v1.wtdbg2	0
v1.wtdbg2	3
v1.wtdbg2	>3
v1.wtdbg2	0
v1.wtdbg2	2
v1.wtdbg2	1
v1.wtdbg2	2
v1.wtdbg2	>3
v1.wtdbg2	>3
v1.wtdbg2	>3
v1.wtdbg2	0
v1.wtdbg2	>3
v1.wtdbg2	>3
v1.wtdbg2	0
v1.wtdbg2	>3
v1.wtdbg2	>3
v1.wtdbg2	>3
v1.wtdbg2	0
v1.wtdbg2	0
v1.wtdbg2	>3
v1.wtdbg2	0
v1.wtdbg2	>3
v1.wtdbg2	0
v1.wtdbg2	>3
v1.wtdbg2	3
v1.wtdbg2	0
v1.wtdbg2	>3
v1.wtdbg2	0
v1.wtdbg2	>3
v1.wtdbg2	3
v1.wtdbg2	>3
v1.wtdbg2	>3
v1.wtdbg2	>3
v1.wtdbg2	>3
v1.wtdbg2	3
v1.wtdbg2	0
v1.wtdbg2	2
v1.wtdbg2	>3
v1.wtdbg2	>3
v1.wtdbg2	>3
v1.wtdbg2	0
v1.wtdbg2	>3
v1.wtdbg2	0
v1.wtdbg2	>3
v1.wtdbg2	>3
v1.wtdbg2	>3
v1.wtdbg2	>3
v1.wtdbg2	>3
v1.wtdbg2	>3
v1.wtdbg2	>3
v1.wtdbg2	0
v1.wtdbg2	>3
v1.wtdbg2	0
v1.wtdbg2	>3
v1.wtdbg2	>3
v1.wtdbg2	>3
v1.wtdbg2	>3
v1.wtdbg2	0
v1.wtdbg2	2
v1.wtdbg2	>3
v1.wtdbg2	3
v1.wtdbg2	0
v1.wtdbg2	>3
v1.wtdbg2	0
v1.wtdbg2	0
v1.wtdbg2	>3
v1.wtdbg2	>3
v1.wtdbg2	2
v1.wtdbg2	3
v1.wtdbg2	>3
v1.wtdbg2	1
v1.wtdbg2	>3
v1.wtdbg2	2
v1.wtdbg2	>3
v1.wtdbg2	>3
v1.wtdbg2	>3
v1.wtdbg2	>3
v1.wtdbg2	2
v1.wtdbg2	>3
v1.wtdbg2	>3
v1.wtdbg2	>3
v1.wtdbg2	>3
v1.wtdbg2	>3
v1.wtdbg2	>3
v1.wtdbg2	>3
v1.wtdbg2	>3
v1.wtdbg2	>3
v1.wtdbg2	>3
v1.wtdbg2	>3
v1.wtdbg2	>3
v1.wtdbg2	1
v1.wtdbg2	>3
v1.wtdbg2	0
v1.wtdbg2	>3
v1.wtdbg2	>3
v1.wtdbg2	1
v1.wtdbg2	>3
v1.wtdbg2	0
v1.wtdbg2	0
v1.wtdbg2	>3
v1.wtdbg2	0
v1.wtdbg2	1
v1.wtdbg2	3
v1.wtdbg2	>3
v1.wtdbg2	>3
v1.wtdbg2	>3
v1.wtdbg2	>3
v1.wtdbg2	3
v1.wtdbg2	1
v1.wtdbg2	>3
v1.wtdbg2	0
v1.wtdbg2	3
v1.wtdbg2	>3
v1.wtdbg2	>3
v1.wtdbg2	>3
v1.wtdbg2	0
v1.wtdbg2	0
v1.wtdbg2	>3
v1.wtdbg2	>3
v1.wtdbg2	>3
v1.wtdbg2	>3
v1.wtdbg2	2
v1.wtdbg2	0
v1.wtdbg2	>3
v1.wtdbg2	>3
v1.wtdbg2	>3
v1.wtdbg2	0
v1.wtdbg2	>3
v1.wtdbg2	3
v1.wtdbg2	>3
v1.wtdbg2	>3
v1.wtdbg2	0
v1.wtdbg2	>3
v1.wtdbg2	>3
v1.wtdbg2	>3
v1.wtdbg2	0
v1.wtdbg2	>3
v1.wtdbg2	0
v1.wtdbg2	>3
v1.wtdbg2	>3
v1.wtdbg2	>3
v1.wtdbg2	>3
v1.wtdbg2	>3
v1.wtdbg2	>3
v1.wtdbg2	3
v1.wtdbg2	>3
v1.wtdbg2	>3
v1.wtdbg2	2
v1.wtdbg2	>3
v1.wtdbg2	1
v1.wtdbg2	1
v1.wtdbg2	>3
v1.wtdbg2	>3
v1.wtdbg2	2
v1.wtdbg2	3
v1.wtdbg2	>3
v1.wtdbg2	0
v1.wtdbg2	>3
v1.wtdbg2	0
v1.wtdbg2	0
v1.wtdbg2	>3
v1.wtdbg2	0
v1.wtdbg2	>3
v1.wtdbg2	3
v1.wtdbg2	>3
v1.wtdbg2	0
v1.wtdbg2	0
v1.wtdbg2	0
v1.wtdbg2	>3
v1.wtdbg2	>3
v1.wtdbg2	>3
v1.wtdbg2	>3
v1.wtdbg2	>3
v1.wtdbg2	0
v1.wtdbg2	>3
v1.wtdbg2	0
v1.wtdbg2	>3
v1.wtdbg2	>3
v1.wtdbg2	>3
v1.wtdbg2	>3
v1.wtdbg2	0
v1.wtdbg2	>3
v1.wtdbg2	>3
v1.wtdbg2	0
v1.wtdbg2	>3
v1.wtdbg2	>3
v1.wtdbg2	>3
v1.wtdbg2	>3
v1.wtdbg2	>3
v1.wtdbg2	>3
v1.wtdbg2	>3
v1.wtdbg2	>3
v1.wtdbg2	>3
v1.wtdbg2	>3
v1.wtdbg2	>3
v1.wtdbg2	>3
v1.wtdbg2	>3
v1.wtdbg2	>3
v1.wtdbg2	3
v1.wtdbg2	>3
v1.wtdbg2	>3
v1.wtdbg2	>3
v1.wtdbg2	>3
v1.wtdbg2	>3
v1.wtdbg2	>3
v1.wtdbg2	>3
v1.wtdbg2	3
v1.wtdbg2	>3
v1.wtdbg2	>3
v1.wtdbg2	>3
v1.wtdbg2	>3
v1.wtdbg2	>3
v1.wtdbg2	2
v1.wtdbg2	>3
v1.wtdbg2	0
v1.wtdbg2	0
v1.wtdbg2	>3
v1.wtdbg2	>3
v1.wtdbg2	>3
v1.wtdbg2	>3
v1.wtdbg2	0
v1.wtdbg2	>3
v1.wtdbg2	>3
v1.wtdbg2	>3
v1.wtdbg2	>3
v1.wtdbg2	0
v1.wtdbg2	>3
v1.wtdbg2	>3
v1.wtdbg2	>3
v1.wtdbg2	0
v1.wtdbg2	>3
v1.wtdbg2	2
v1.wtdbg2	>3
v1.wtdbg2	>3
v1.wtdbg2	>3
v1.wtdbg2	>3
v1.wtdbg2	>3
v1.wtdbg2	>3
v1.wtdbg2	>3
v1.wtdbg2	>3
v1.wtdbg2	2
v1.wtdbg2	>3
v1.wtdbg2	3
v1.wtdbg2	>3
v1.wtdbg2	>3
v1.wtdbg2	0
v1.wtdbg2	3
v1.wtdbg2	>3
v1.wtdbg2	>3
v1.wtdbg2	>3
v1.wtdbg2	>3
v1.wtdbg2	>3
v1.wtdbg2	0
v1.wtdbg2	>3
v1.wtdbg2	3
v1.wtdbg2	0
v1.wtdbg2	3
v1.wtdbg2	0
v1.wtdbg2	>3
v1.wtdbg2	>3
v1.wtdbg2	>3
v1.wtdbg2	>3
v1.wtdbg2	2
v1.wtdbg2	>3
v1.wtdbg2	>3
v1.wtdbg2	>3
v1.wtdbg2	>3
v1.wtdbg2	>3
v1.wtdbg2	>3
v1.wtdbg2	0
v1.wtdbg2	2
v1.wtdbg2	>3
v1.wtdbg2	>3
v1.wtdbg2	>3
v1.wtdbg2	>3
v1.wtdbg2	>3
v1.wtdbg2	3
v1.wtdbg2	>3
v1.wtdbg2	>3
v1.wtdbg2	1
v1.wtdbg2	>3
v1.wtdbg2	>3
v1.wtdbg2	2
v1.wtdbg2	2
v1.wtdbg2	0
v1.wtdbg2	>3
v1.wtdbg2	>3
v1.wtdbg2	>3
v1.wtdbg2	>3
v1.wtdbg2	>3
v1.wtdbg2	>3
v1.wtdbg2	>3
v1.wtdbg2	>3
v1.wtdbg2	>3
v1.wtdbg2	>3
v1.wtdbg2	>3
v1.wtdbg2	2
v1.wtdbg2	>3
v1.wtdbg2	2
v1.wtdbg2	0
v1.wtdbg2	>3
v1.wtdbg2	>3
v1.wtdbg2	2
v1.wtdbg2	>3
v1.wtdbg2	>3
v1.wtdbg2	0
v1.wtdbg2	>3
v1.wtdbg2	>3
v1.wtdbg2	>3
v1.wtdbg2	>3
v1.wtdbg2	>3
v1.wtdbg2	>3
v1.wtdbg2	3
v1.wtdbg2	>3
v1.wtdbg2	0
v1.wtdbg2	2
v1.wtdbg2	2
v1.wtdbg2	2
v1.wtdbg2	>3
v1.wtdbg2	>3
v1.wtdbg2	>3
v1.wtdbg2	>3
v1.wtdbg2	>3
v1.wtdbg2	>3
v1.wtdbg2	>3
v1.wtdbg2	0
v1.wtdbg2	>3
v1.wtdbg2	>3
v1.wtdbg2	>3
v1.wtdbg2	>3
v1.wtdbg2	>3
v1.wtdbg2	>3
v1.wtdbg2	>3
v1.wtdbg2	>3
v1.wtdbg2	>3
v1.wtdbg2	>3
v1.wtdbg2	>3
v1.wtdbg2	>3
v1.wtdbg2	>3
v1.wtdbg2	>3
v1.wtdbg2	>3
v1.wtdbg2	0
v1.wtdbg2	3
v1.wtdbg2	0
v1.wtdbg2	0
v1.wtdbg2	1
v1.wtdbg2	1
v1.wtdbg2	>3
v1.wtdbg2	>3
v1.wtdbg2	>3
v1.wtdbg2	>3
v1.wtdbg2	>3
v1.wtdbg2	0
v1.wtdbg2	0
v1.wtdbg2	>3
v1.wtdbg2	0
v1.wtdbg2	3
v1.wtdbg2	>3
v1.wtdbg2	2
v1.wtdbg2	0
v1.wtdbg2	>3
v1.wtdbg2	>3
v1.wtdbg2	>3
v1.wtdbg2	>3
v1.wtdbg2	>3
v1.wtdbg2	>3
v1.wtdbg2	3
v1.wtdbg2	>3
v1.wtdbg2	3
v1.wtdbg2	3
v1.wtdbg2	>3
v1.wtdbg2	>3
v1.wtdbg2	>3
v1.wtdbg2	>3
v1.wtdbg2	>3
v1.wtdbg2	>3
v1.wtdbg2	3
v1.wtdbg2	0
v1.wtdbg2	>3
v1.wtdbg2	1
v1.wtdbg2	2
v1.wtdbg2	>3
v1.wtdbg2	>3
v1.wtdbg2	>3
v1.wtdbg2	>3
v1.wtdbg2	0
v1.wtdbg2	>3
v1.wtdbg2	3
v1.wtdbg2	1
v1.wtdbg2	>3
v1.wtdbg2	>3
v1.wtdbg2	3
v1.wtdbg2	>3
v1.wtdbg2	0
v1.wtdbg2	>3
v1.wtdbg2	>3
v1.wtdbg2	>3
v1.wtdbg2	>3
v1.wtdbg2	>3
v1.wtdbg2	>3
v1.wtdbg2	>3
v1.wtdbg2	>3
v1.wtdbg2	>3
v1.wtdbg2	>3
v1.wtdbg2	0
v1.wtdbg2	1
v1.wtdbg2	2
v1.wtdbg2	0
v1.wtdbg2	3
v1.wtdbg2	3
v1.wtdbg2	3
v1.wtdbg2	>3
v1.wtdbg2	>3
v1.wtdbg2	>3
v1.wtdbg2	>3
v1.wtdbg2	>3
v1.wtdbg2	>3
v1.wtdbg2	1
v1.wtdbg2	>3
v1.wtdbg2	>3
v1.wtdbg2	>3
v1.wtdbg2	>3
v1.wtdbg2	0
v1.wtdbg2	0
v1.wtdbg2	>3
v1.wtdbg2	>3
v1.wtdbg2	1
v1.wtdbg2	>3
v1.wtdbg2	1
v1.wtdbg2	>3
v1.wtdbg2	>3
v1.wtdbg2	>3
v1.wtdbg2	0
v1.wtdbg2	>3
v1.wtdbg2	1
v1.wtdbg2	>3
v1.wtdbg2	>3
v1.wtdbg2	2
v1.wtdbg2	>3
v1.wtdbg2	>3
v1.wtdbg2	>3
v1.wtdbg2	>3
v1.wtdbg2	>3
v1.wtdbg2	0
v1.wtdbg2	>3
v1.wtdbg2	>3
v1.wtdbg2	0
v1.wtdbg2	0
v1.wtdbg2	>3
v1.wtdbg2	>3
v1.wtdbg2	>3
v1.wtdbg2	>3
v1.wtdbg2	>3
v1.wtdbg2	2
v1.wtdbg2	>3
v1.wtdbg2	0
v1.wtdbg2	>3
v1.wtdbg2	>3
v1.wtdbg2	>3
v1.wtdbg2	>3
v1.wtdbg2	>3
v1.wtdbg2	>3
v1.wtdbg2	0
v1.wtdbg2	>3
v1.wtdbg2	0
v1.wtdbg2	>3
v1.wtdbg2	>3
v1.wtdbg2	>3
v1.wtdbg2	>3
v1.wtdbg2	0
v1.wtdbg2	>3
v1.wtdbg2	>3
v1.wtdbg2	2
v1.wtdbg2	>3
v1.wtdbg2	>3
v1.wtdbg2	2
v1.wtdbg2	0
v1.wtdbg2	0
v1.wtdbg2	>3
v1.wtdbg2	1
v1.wtdbg2	>3
v1.wtdbg2	>3
v1.wtdbg2	0
v1.wtdbg2	1
v1.wtdbg2	1
v1.wtdbg2	>3
v1.wtdbg2	>3
v1.wtdbg2	2
v1.wtdbg2	>3
v1.wtdbg2	>3
v1.wtdbg2	>3
v1.wtdbg2	>3
v1.wtdbg2	3
v1.wtdbg2	>3
v1.wtdbg2	>3
v1.wtdbg2	>3
v1.wtdbg2	>3
v1.wtdbg2	>3
v1.wtdbg2	>3
v1.wtdbg2	0
v1.wtdbg2	2
v1.wtdbg2	0
v1.wtdbg2	0
v1.wtdbg2	0
v1.wtdbg2	0
v1.wtdbg2	>3
v1.wtdbg2	>3
v1.wtdbg2	>3
v1.wtdbg2	>3
v1.wtdbg2	>3
v1.wtdbg2	>3
v1.wtdbg2	0
v1.wtdbg2	>3
v1.wtdbg2	>3
v1.wtdbg2	>3
v1.wtdbg2	>3
v1.wtdbg2	>3
v1.wtdbg2	>3
v1.wtdbg2	>3
v1.wtdbg2	3
v1.wtdbg2	>3
v1.wtdbg2	0
v1.wtdbg2	>3
v1.wtdbg2	>3
v1.wtdbg2	>3
v1.wtdbg2	3
v1.wtdbg2	>3
v1.wtdbg2	>3
v1.wtdbg2	>3
v1.wtdbg2	>3
v1.wtdbg2	1
v1.wtdbg2	>3
v1.wtdbg2	>3
v1.wtdbg2	>3
v1.wtdbg2	3
v1.wtdbg2	>3
v1.wtdbg2	>3
v1.wtdbg2	0
v1.wtdbg2	0
v1.wtdbg2	>3
v1.wtdbg2	>3
v1.wtdbg2	>3
v1.wtdbg2	>3
v1.wtdbg2	2
v1.wtdbg2	>3
v1.wtdbg2	>3
v1.wtdbg2	>3
v1.wtdbg2	0
v1.wtdbg2	>3
v1.wtdbg2	3
v1.wtdbg2	>3
v1.wtdbg2	3
v1.wtdbg2	>3
v1.wtdbg2	>3
v1.wtdbg2	2
v1.wtdbg2	>3
v1.wtdbg2	>3
v1.wtdbg2	3
v1.wtdbg2	>3
v1.wtdbg2	>3
v1.wtdbg2	2
v1.wtdbg2	2
v1.wtdbg2	>3
v1.wtdbg2	3
v1.wtdbg2	>3
v1.wtdbg2	>3
v1.wtdbg2	>3
v1.wtdbg2	2
v1.wtdbg2	>3
v1.wtdbg2	>3
v1.wtdbg2	3
v1.wtdbg2	>3
v1.wtdbg2	>3
v1.wtdbg2	>3
v1.wtdbg2	>3
v1.wtdbg2	>3
v1.wtdbg2	>3
v1.wtdbg2	>3
v1.wtdbg2	>3
v1.wtdbg2	3
v1.wtdbg2	1
v1.wtdbg2	>3
v1.wtdbg2	>3
v1.wtdbg2	>3
v1.wtdbg2	0
v1.wtdbg2	>3
v1.wtdbg2	>3
v1.wtdbg2	>3
v1.wtdbg2	>3
v1.wtdbg2	0
v1.wtdbg2	>3
v1.wtdbg2	0
v1.wtdbg2	>3
v1.wtdbg2	>3
v1.wtdbg2	>3
v1.wtdbg2	>3
v1.wtdbg2	0
v1.wtdbg2	>3
v1.wtdbg2	2
v1.wtdbg2	>3
v1.wtdbg2	0
v1.wtdbg2	0
v1.wtdbg2	>3
v1.wtdbg2	>3
v1.wtdbg2	>3
v1.wtdbg2	>3
v1.wtdbg2	>3
v1.wtdbg2	2
v1.wtdbg2	0
v1.wtdbg2	>3
v1.wtdbg2	>3
v1.wtdbg2	>3
v1.wtdbg2	>3
v1.wtdbg2	>3
v1.wtdbg2	>3
v1.wtdbg2	>3
v1.wtdbg2	>3
v1.wtdbg2	>3
v1.wtdbg2	0
v1.wtdbg2	3
v1.wtdbg2	0
v1.wtdbg2	0
v1.wtdbg2	0
v1.wtdbg2	0
v1.wtdbg2	>3
v1.wtdbg2	2
v1.wtdbg2	3
v1.wtdbg2	>3
v1.wtdbg2	>3
v1.wtdbg2	2
v1.wtdbg2	>3
v1.wtdbg2	0
v1.wtdbg2	>3
v1.wtdbg2	0
v1.wtdbg2	>3
v1.wtdbg2	>3
v1.wtdbg2	2
v1.wtdbg2	>3
v1.wtdbg2	>3
v1.wtdbg2	2
v1.wtdbg2	>3
v1.wtdbg2	3
v1.wtdbg2	>3
v1.wtdbg2	>3
v1.wtdbg2	>3
v1.wtdbg2	2
v1.wtdbg2	1
v1.wtdbg2	>3
v1.wtdbg2	>3
v1.wtdbg2	>3
v1.wtdbg2	1
v1.wtdbg2	3
v1.wtdbg2	0
v1.wtdbg2	>3
v1.wtdbg2	>3
v1.wtdbg2	>3
v1.wtdbg2	>3
v1.wtdbg2	>3
v1.wtdbg2	3
v1.wtdbg2	>3
v1.wtdbg2	>3
v1.wtdbg2	0
v1.wtdbg2	>3
v1.wtdbg2	>3
v1.wtdbg2	>3
v1.wtdbg2	>3
v1.wtdbg2	>3
v1.wtdbg2	0
v1.wtdbg2	>3
v1.wtdbg2	2
v1.wtdbg2	0
v1.wtdbg2	>3
v1.wtdbg2	2
v1.wtdbg2	>3
v1.wtdbg2	>3
v1.wtdbg2	1
v1.wtdbg2	>3
v1.wtdbg2	>3
v1.wtdbg2	3
v1.wtdbg2	>3
v1.wtdbg2	>3
v1.wtdbg2	>3
v1.wtdbg2	2
v1.wtdbg2	>3
v1.wtdbg2	>3
v1.wtdbg2	3
v1.wtdbg2	>3
v1.wtdbg2	1
v1.wtdbg2	>3
v1.wtdbg2	>3
v1.wtdbg2	>3
v1.wtdbg2	>3
v1.wtdbg2	3
v1.wtdbg2	>3
v1.wtdbg2	>3
v1.wtdbg2	>3
v1.wtdbg2	1
v1.wtdbg2	>3
v1.wtdbg2	>3
v1.wtdbg2	1
v1.wtdbg2	>3
v1.wtdbg2	>3
v1.wtdbg2	>3
v1.wtdbg2	2
v1.wtdbg2	0
v1.wtdbg2	>3
v1.wtdbg2	>3
v1.wtdbg2	>3
v1.wtdbg2	>3
v1.wtdbg2	>3
v1.wtdbg2	>3
v1.wtdbg2	>3
v1.wtdbg2	>3
v1.wtdbg2	>3
v1.wtdbg2	>3
v1.wtdbg2	>3
v1.wtdbg2	>3
v1.wtdbg2	>3
v1.wtdbg2	>3
v1.wtdbg2	0
v1.wtdbg2	>3
v1.wtdbg2	>3
v1.wtdbg2	>3
v1.wtdbg2	0
v1.wtdbg2	>3
v1.wtdbg2	>3
v1.wtdbg2	>3
v1.wtdbg2	0
v1.wtdbg2	>3
v1.wtdbg2	>3
v1.wtdbg2	>3
v1.wtdbg2	>3
v1.wtdbg2	3
v1.wtdbg2	>3
v1.wtdbg2	>3
v1.wtdbg2	>3
v1.wtdbg2	>3
v1.wtdbg2	>3
v1.wtdbg2	>3
v1.wtdbg2	>3
v1.wtdbg2	>3
v1.wtdbg2	>3
v1.wtdbg2	>3
v1.wtdbg2	>3
v1.wtdbg2	>3
v1.wtdbg2	2
v1.wtdbg2	0
v1.wtdbg2	>3
v1.wtdbg2	0
v1.wtdbg2	>3
v1.wtdbg2	>3
v1.wtdbg2	3
v1.wtdbg2	2
v1.wtdbg2	>3
v1.wtdbg2	0
v1.wtdbg2	>3
v1.wtdbg2	>3
v1.wtdbg2	>3
v1.wtdbg2	>3
v1.wtdbg2	>3
v1.wtdbg2	1
v1.wtdbg2	>3
v1.wtdbg2	>3
v1.wtdbg2	>3
v1.wtdbg2	>3
v1.wtdbg2	>3
v1.wtdbg2	0
v1.wtdbg2	3
v1.wtdbg2	0
v1.wtdbg2	2
v1.wtdbg2	>3
v1.wtdbg2	>3
v1.wtdbg2	>3
v1.wtdbg2	>3
v1.wtdbg2	1
v1.wtdbg2	0
v1.wtdbg2	3
v1.wtdbg2	>3
v1.wtdbg2	>3
v1.wtdbg2	1
v1.wtdbg2	>3
v1.wtdbg2	>3
v1.wtdbg2	>3
v1.wtdbg2	>3
v1.wtdbg2	3
v1.wtdbg2	>3
v1.wtdbg2	>3
v1.wtdbg2	2
v1.wtdbg2	>3
v1.wtdbg2	>3
v1.wtdbg2	3
v1.wtdbg2	>3
v1.wtdbg2	>3
v1.wtdbg2	>3
v1.wtdbg2	>3
v1.wtdbg2	>3
v1.wtdbg2	0
v1.wtdbg2	2
v1.wtdbg2	0
v1.wtdbg2	1
v1.wtdbg2	3
v1.wtdbg2	>3
v1.wtdbg2	>3
v1.wtdbg2	>3
v1.wtdbg2	>3
v1.wtdbg2	>3
v1.wtdbg2	>3
v1.wtdbg2	>3
v1.wtdbg2	>3
v1.wtdbg2	>3
v1.wtdbg2	>3
v1.wtdbg2	>3
v1.wtdbg2	0
v1.wtdbg2	0
v1.wtdbg2	>3
v1.wtdbg2	>3
v1.wtdbg2	>3
v1.wtdbg2	>3
v1.wtdbg2	>3
v1.wtdbg2	>3
v1.wtdbg2	>3
v1.wtdbg2	>3
v1.wtdbg2	>3
v1.wtdbg2	>3
v1.wtdbg2	>3
v1.wtdbg2	3
v1.wtdbg2	>3
v1.wtdbg2	>3
v1.wtdbg2	0
v1.wtdbg2	3
v1.wtdbg2	>3
v1.wtdbg2	>3
v1.wtdbg2	0
v1.wtdbg2	>3
v1.wtdbg2	3
v1.wtdbg2	>3
v1.wtdbg2	0
v1.wtdbg2	0
v1.wtdbg2	>3
v1.wtdbg2	3
v1.wtdbg2	>3
v1.wtdbg2	>3
v1.wtdbg2	1
v1.wtdbg2	>3
v1.wtdbg2	>3
v1.wtdbg2	3
v1.wtdbg2	3
v1.wtdbg2	0
v1.wtdbg2	0
v1.wtdbg2	>3
v1.wtdbg2	0
v1.wtdbg2	0
v1.wtdbg2	>3
v1.wtdbg2	>3
v1.wtdbg2	>3
v1.wtdbg2	3
v1.wtdbg2	>3
v1.wtdbg2	>3
v1.wtdbg2	>3
v1.wtdbg2	>3
v1.wtdbg2	>3
v1.wtdbg2	>3
v1.wtdbg2	>3
v1.wtdbg2	3
v1.wtdbg2	>3
v1.wtdbg2	>3
v1.wtdbg2	>3
v1.wtdbg2	3
v1.wtdbg2	>3
v1.wtdbg2	>3
v1.wtdbg2	>3
v1.wtdbg2	0
v1.wtdbg2	>3
v1.wtdbg2	>3
v1.wtdbg2	>3
v1.wtdbg2	>3
v1.wtdbg2	>3
v1.wtdbg2	>3
v1.wtdbg2	>3
v1.wtdbg2	>3
v1.wtdbg2	>3
v1.wtdbg2	>3
v1.wtdbg2	>3
v1.wtdbg2	>3
v1.wtdbg2	0
v1.wtdbg2	>3
v1.wtdbg2	3
v1.wtdbg2	>3
v1.wtdbg2	>3
v1.wtdbg2	>3
v1.wtdbg2	0
v1.wtdbg2	>3
v1.wtdbg2	0
v1.wtdbg2	0
v1.wtdbg2	0
v1.wtdbg2	1
v1.wtdbg2	0
v1.wtdbg2	>3
v1.wtdbg2	>3
v1.wtdbg2	3
v1.wtdbg2	>3
v1.wtdbg2	>3
v1.wtdbg2	>3
v1.wtdbg2	>3
v1.wtdbg2	>3
v1.wtdbg2	3
v1.wtdbg2	>3
v1.wtdbg2	>3
v1.wtdbg2	0
v1.wtdbg2	>3
v1.wtdbg2	>3
v1.wtdbg2	>3
v1.wtdbg2	1
v1.wtdbg2	0
v1.wtdbg2	>3
v1.wtdbg2	>3
v1.wtdbg2	>3
v1.wtdbg2	0
v1.wtdbg2	>3
v1.wtdbg2	1
v1.wtdbg2	>3
v1.wtdbg2	>3
v1.wtdbg2	>3
v1.wtdbg2	>3
v1.wtdbg2	0
v1.wtdbg2	>3
v1.wtdbg2	0
v1.wtdbg2	>3
v1.wtdbg2	>3
v1.wtdbg2	>3
v1.wtdbg2	0
v1.wtdbg2	>3
v1.wtdbg2	>3
v1.wtdbg2	>3
v1.wtdbg2	0
v1.wtdbg2	>3
v1.wtdbg2	>3
v1.wtdbg2	>3
v1.wtdbg2	>3
v1.wtdbg2	>3
v1.wtdbg2	1
v1.wtdbg2	>3
v1.wtdbg2	3
v1.wtdbg2	0
v1.wtdbg2	>3
v1.wtdbg2	>3
v1.wtdbg2	3
v1.wtdbg2	>3
v1.wtdbg2	>3
v1.wtdbg2	>3
v1.wtdbg2	>3
v1.wtdbg2	>3
v1.wtdbg2	>3
v1.wtdbg2	>3
v1.wtdbg2	>3
v1.wtdbg2	>3
v1.wtdbg2	0
v1.wtdbg2	>3
v1.wtdbg2	>3
v1.wtdbg2	2
v1.wtdbg2	3
v1.wtdbg2	3
v1.wtdbg2	>3
v1.wtdbg2	>3
v1.wtdbg2	0
v1.wtdbg2	2
v1.wtdbg2	2
v1.wtdbg2	0
v1.wtdbg2	>3
v1.wtdbg2	0
v1.wtdbg2	>3
v1.wtdbg2	>3
v1.wtdbg2	3
v1.wtdbg2	>3
v1.wtdbg2	>3
v1.wtdbg2	>3
v1.wtdbg2	>3
v1.wtdbg2	0
v1.wtdbg2	>3
v1.wtdbg2	>3
v1.wtdbg2	>3
v1.wtdbg2	>3
v1.wtdbg2	>3
v1.wtdbg2	>3
v1.wtdbg2	>3
v1.wtdbg2	>3
v1.wtdbg2	3
v1.wtdbg2	>3
v1.wtdbg2	>3
v1.wtdbg2	>3
v1.wtdbg2	0
v1.wtdbg2	>3
v1.wtdbg2	>3
v1.wtdbg2	>3
v1.wtdbg2	>3
v1.wtdbg2	2
v1.wtdbg2	>3
v1.wtdbg2	>3
v1.wtdbg2	>3
v1.wtdbg2	1
v1.wtdbg2	>3
v1.wtdbg2	>3
v1.wtdbg2	>3
v1.wtdbg2	>3
v1.wtdbg2	>3
v1.wtdbg2	>3
v1.wtdbg2	>3
v1.wtdbg2	>3
v1.wtdbg2	>3
v1.wtdbg2	>3
v1.wtdbg2	>3
v1.wtdbg2	2
v1.wtdbg2	>3
v1.wtdbg2	0
v1.wtdbg2	>3
v1.wtdbg2	0
v1.wtdbg2	>3
v1.wtdbg2	>3
v1.wtdbg2	>3
v1.wtdbg2	>3
v1.wtdbg2	>3
v1.wtdbg2	>3
v1.wtdbg2	>3
v1.wtdbg2	>3
v1.wtdbg2	>3
v1.wtdbg2	>3
v1.wtdbg2	>3
v1.wtdbg2	0
v1.wtdbg2	>3
v1.wtdbg2	>3
v1.wtdbg2	>3
v1.wtdbg2	1
v1.wtdbg2	2
v1.wtdbg2	>3
v1.wtdbg2	0
v1.wtdbg2	>3
v1.wtdbg2	>3
v1.wtdbg2	>3
v1.wtdbg2	>3
v1.wtdbg2	0
v1.wtdbg2	2
v1.wtdbg2	>3
v1.wtdbg2	>3
v1.wtdbg2	>3
v1.wtdbg2	>3
v1.wtdbg2	>3
v1.wtdbg2	1
v1.wtdbg2	0
v1.wtdbg2	>3
v1.wtdbg2	>3
v1.wtdbg2	>3
v1.wtdbg2	>3
v1.wtdbg2	2
v1.wtdbg2	>3
v1.wtdbg2	>3
v1.wtdbg2	>3
v1.wtdbg2	>3
v1.wtdbg2	>3
v1.wtdbg2	>3
v1.wtdbg2	>3
v1.wtdbg2	>3
v1.wtdbg2	>3
v1.wtdbg2	3
v1.wtdbg2	>3
v1.wtdbg2	2
v1.wtdbg2	>3
v1.wtdbg2	0
v1.wtdbg2	>3
v1.wtdbg2	>3
v1.wtdbg2	0
v1.wtdbg2	>3
v1.wtdbg2	0
v1.wtdbg2	>3
v1.wtdbg2	>3
v1.wtdbg2	0
v1.wtdbg2	>3
v1.wtdbg2	>3
v1.wtdbg2	>3
v1.wtdbg2	>3
v1.wtdbg2	>3
v1.wtdbg2	>3
v1.wtdbg2	0
v1.wtdbg2	>3
v1.wtdbg2	>3
v1.wtdbg2	>3
v1.wtdbg2	>3
v1.wtdbg2	>3
v1.wtdbg2	>3
v1.wtdbg2	>3
v1.wtdbg2	>3
v1.wtdbg2	>3
v1.wtdbg2	>3
v1.wtdbg2	0
v1.wtdbg2	>3
v1.wtdbg2	0
v1.wtdbg2	>3
v1.wtdbg2	>3
v1.wtdbg2	>3
v1.wtdbg2	>3
v1.wtdbg2	>3
v1.wtdbg2	>3
v1.wtdbg2	>3
v1.wtdbg2	0
v1.wtdbg2	>3
v1.wtdbg2	>3
v1.wtdbg2	>3
v1.wtdbg2	>3
v1.wtdbg2	>3
v1.wtdbg2	>3
v1.wtdbg2	0
v1.wtdbg2	>3
v1.wtdbg2	>3
v1.wtdbg2	>3
v1.wtdbg2	0
v1.wtdbg2	>3
v1.wtdbg2	>3
v1.wtdbg2	>3
v1.wtdbg2	>3
v1.wtdbg2	>3
v1.wtdbg2	>3
v1.wtdbg2	>3
v1.wtdbg2	>3
v1.wtdbg2	0
v1.wtdbg2	>3
v1.wtdbg2	3
v1.wtdbg2	0
v1.wtdbg2	3
v1.wtdbg2	>3
v1.wtdbg2	0
v1.wtdbg2	>3
v1.wtdbg2	3
v1.wtdbg2	>3
v1.wtdbg2	>3
v1.wtdbg2	>3
v1.wtdbg2	>3
v1.wtdbg2	>3
v1.wtdbg2	>3
v1.wtdbg2	>3
v1.wtdbg2	>3
v1.wtdbg2	>3
v1.wtdbg2	>3
v1.wtdbg2	>3
v1.wtdbg2	>3
v1.wtdbg2	>3
v1.wtdbg2	>3
v1.wtdbg2	>3
v1.wtdbg2	>3
v1.wtdbg2	0
v1.wtdbg2	>3
v1.wtdbg2	>3
v1.wtdbg2	>3
v1.wtdbg2	>3
v1.wtdbg2	>3
v1.wtdbg2	0
v1.wtdbg2	>3
v1.wtdbg2	>3
v1.wtdbg2	>3
v1.wtdbg2	>3
v1.wtdbg2	>3
v1.wtdbg2	>3
v1.wtdbg2	>3
v1.wtdbg2	>3
v1.wtdbg2	>3
v1.wtdbg2	>3
v1.wtdbg2	>3
v1.wtdbg2	>3
v1.wtdbg2	3
v1.wtdbg2	0
v1.wtdbg2	>3
v1.wtdbg2	>3
v1.wtdbg2	>3
v1.wtdbg2	>3
v1.wtdbg2	>3
v1.wtdbg2	0
v1.wtdbg2	>3
v1.wtdbg2	>3
v1.wtdbg2	>3
v1.wtdbg2	>3
v1.wtdbg2	>3
v1.wtdbg2	>3
v1.wtdbg2	>3
v1.wtdbg2	0
v1.wtdbg2	0
v1.wtdbg2	>3
v1.wtdbg2	>3
v1.wtdbg2	>3
v1.wtdbg2	>3
v1.wtdbg2	>3
v1.wtdbg2	>3
v1.wtdbg2	0
v1.wtdbg2	>3
v1.wtdbg2	>3
v1.wtdbg2	0
v1.wtdbg2	>3
v1.wtdbg2	>3
v1.wtdbg2	3
v1.wtdbg2	>3
v1.wtdbg2	3
v1.wtdbg2	>3
v1.wtdbg2	>3
v1.wtdbg2	>3
v1.wtdbg2	>3
v1.wtdbg2	>3
v1.wtdbg2	>3
v1.wtdbg2	>3
v1.wtdbg2	0
v1.wtdbg2	>3
v1.wtdbg2	0
v1.wtdbg2	2
v1.wtdbg2	>3
v1.wtdbg2	3
v1.wtdbg2	0
v1.wtdbg2	>3
v1.wtdbg2	>3
v1.wtdbg2	3
[truncated: 212,623 more rows]
