# Supplementary material for: Ecological genomics in the Northern krill uncovers loci for local adaptation across ocean basins
Source: Nat Commun. 2024 Aug 1;15:6297. doi: 10.1038/s41467-024-50239-7 (PMC11294593; doi:10.1038/s41467-024-50239-7)
Supplement: Supplementary file 15 — Source Data [file 41467_2024_50239_MOESM15_ESM.zip › Source_data/Source_data.Fig_S5/Source_data.Fig_S5C.tsv]

# Genome assembly metrics based on mapping properties of Trinity
# transcripts (n=16,509 input sequences). Each line corresponds to the
# number of matches and the length of the transcript in a given
# assembly.
id	matches	query.width
v1.wtdbg2	431	438
v1.wtdbg2	569	588
v1.wtdbg2	301	309
v1.wtdbg2	637	645
v1.wtdbg2	316	324
v1.wtdbg2	332	348
v1.wtdbg2	596	609
v1.wtdbg2	309	312
v1.wtdbg2	2008	2022
v1.wtdbg2	730	747
v1.wtdbg2	305	342
v1.wtdbg2	231	283
v1.wtdbg2	108	127
v1.wtdbg2	128	155
v1.wtdbg2	92	109
v1.wtdbg2	44	48
v1.wtdbg2	1451	1458
v1.wtdbg2	463	465
v1.wtdbg2	361	366
v1.wtdbg2	328	337
v1.wtdbg2	352	357
v1.wtdbg2	194	240
v1.wtdbg2	1352	1375
v1.wtdbg2	334	336
v1.wtdbg2	133	139
v1.wtdbg2	180	191
v1.wtdbg2	332	333
v1.wtdbg2	291	311
v1.wtdbg2	294	318
v1.wtdbg2	306	310
v1.wtdbg2	307	324
v1.wtdbg2	334	388
v1.wtdbg2	459	516
v1.wtdbg2	596	600
v1.wtdbg2	253	258
v1.wtdbg2	123	124
v1.wtdbg2	274	289
v1.wtdbg2	283	294
v1.wtdbg2	502	506
v1.wtdbg2	151	203
v1.wtdbg2	974	984
v1.wtdbg2	511	528
v1.wtdbg2	263	273
v1.wtdbg2	261	273
v1.wtdbg2	259	273
v1.wtdbg2	402	419
v1.wtdbg2	317	318
v1.wtdbg2	215	231
v1.wtdbg2	240	249
v1.wtdbg2	1111	1119
v1.wtdbg2	702	708
v1.wtdbg2	365	420
v1.wtdbg2	163	169
v1.wtdbg2	428	437
v1.wtdbg2	332	334
v1.wtdbg2	311	317
v1.wtdbg2	488	507
v1.wtdbg2	618	623
v1.wtdbg2	577	581
v1.wtdbg2	309	309
v1.wtdbg2	586	621
v1.wtdbg2	136	137
v1.wtdbg2	749	789
v1.wtdbg2	1217	1227
v1.wtdbg2	1525	1569
v1.wtdbg2	372	436
v1.wtdbg2	381	389
v1.wtdbg2	300	305
v1.wtdbg2	326	366
v1.wtdbg2	188	190
v1.wtdbg2	452	453
v1.wtdbg2	540	627
v1.wtdbg2	315	317
v1.wtdbg2	351	406
v1.wtdbg2	421	434
v1.wtdbg2	527	543
v1.wtdbg2	445	473
v1.wtdbg2	1150	1164
v1.wtdbg2	970	984
v1.wtdbg2	1284	1293
v1.wtdbg2	510	522
v1.wtdbg2	640	647
v1.wtdbg2	1140	1222
v1.wtdbg2	394	397
v1.wtdbg2	136	144
v1.wtdbg2	128	133
v1.wtdbg2	435	438
v1.wtdbg2	1308	1351
v1.wtdbg2	301	320
v1.wtdbg2	168	168
v1.wtdbg2	303	305
v1.wtdbg2	265	265
v1.wtdbg2	999	1014
v1.wtdbg2	149	173
v1.wtdbg2	576	585
v1.wtdbg2	120	121
v1.wtdbg2	280	285
v1.wtdbg2	314	316
v1.wtdbg2	312	321
v1.wtdbg2	473	509
v1.wtdbg2	410	432
v1.wtdbg2	188	193
v1.wtdbg2	165	165
v1.wtdbg2	360	363
v1.wtdbg2	444	450
v1.wtdbg2	323	331
v1.wtdbg2	177	180
v1.wtdbg2	100	101
v1.wtdbg2	422	430
v1.wtdbg2	615	618
v1.wtdbg2	121	123
v1.wtdbg2	333	341
v1.wtdbg2	448	449
v1.wtdbg2	323	323
v1.wtdbg2	438	475
v1.wtdbg2	69	69
v1.wtdbg2	385	386
v1.wtdbg2	811	846
v1.wtdbg2	402	417
v1.wtdbg2	342	360
v1.wtdbg2	219	222
v1.wtdbg2	362	364
v1.wtdbg2	835	845
v1.wtdbg2	568	581
v1.wtdbg2	1058	1222
v1.wtdbg2	342	347
v1.wtdbg2	328	342
v1.wtdbg2	38	38
v1.wtdbg2	604	610
v1.wtdbg2	300	309
v1.wtdbg2	526	555
v1.wtdbg2	625	630
v1.wtdbg2	796	804
v1.wtdbg2	142	144
v1.wtdbg2	95	95
v1.wtdbg2	1323	1336
v1.wtdbg2	262	264
v1.wtdbg2	254	264
v1.wtdbg2	3472	3516
v1.wtdbg2	484	494
v1.wtdbg2	282	288
v1.wtdbg2	292	296
v1.wtdbg2	657	660
v1.wtdbg2	439	441
v1.wtdbg2	278	292
v1.wtdbg2	445	452
v1.wtdbg2	430	480
v1.wtdbg2	195	200
v1.wtdbg2	601	609
v1.wtdbg2	138	138
v1.wtdbg2	245	249
v1.wtdbg2	446	449
v1.wtdbg2	800	802
v1.wtdbg2	1045	1137
v1.wtdbg2	528	537
v1.wtdbg2	122	123
v1.wtdbg2	417	436
v1.wtdbg2	411	415
v1.wtdbg2	322	328
v1.wtdbg2	441	455
v1.wtdbg2	618	628
v1.wtdbg2	251	252
v1.wtdbg2	532	553
v1.wtdbg2	394	400
v1.wtdbg2	394	401
v1.wtdbg2	219	220
v1.wtdbg2	1235	1245
v1.wtdbg2	66	70
v1.wtdbg2	642	687
v1.wtdbg2	458	506
v1.wtdbg2	609	615
v1.wtdbg2	602	615
v1.wtdbg2	205	207
v1.wtdbg2	793	801
v1.wtdbg2	424	431
v1.wtdbg2	291	306
v1.wtdbg2	560	564
v1.wtdbg2	347	356
v1.wtdbg2	301	306
v1.wtdbg2	167	171
v1.wtdbg2	446	492
v1.wtdbg2	449	453
v1.wtdbg2	303	304
v1.wtdbg2	350	369
v1.wtdbg2	304	312
v1.wtdbg2	388	391
v1.wtdbg2	138	140
v1.wtdbg2	2549	2577
v1.wtdbg2	449	459
v1.wtdbg2	1396	1458
v1.wtdbg2	706	760
v1.wtdbg2	304	306
v1.wtdbg2	428	445
v1.wtdbg2	80	82
v1.wtdbg2	445	446
v1.wtdbg2	725	739
v1.wtdbg2	712	720
v1.wtdbg2	317	321
v1.wtdbg2	135	139
v1.wtdbg2	587	591
v1.wtdbg2	448	467
v1.wtdbg2	301	309
v1.wtdbg2	467	472
v1.wtdbg2	738	756
v1.wtdbg2	605	648
v1.wtdbg2	490	498
v1.wtdbg2	436	438
v1.wtdbg2	320	326
v1.wtdbg2	157	159
v1.wtdbg2	68	68
v1.wtdbg2	477	491
v1.wtdbg2	1513	1548
v1.wtdbg2	303	307
v1.wtdbg2	526	536
v1.wtdbg2	1119	1129
v1.wtdbg2	629	654
v1.wtdbg2	461	492
v1.wtdbg2	471	474
v1.wtdbg2	533	600
v1.wtdbg2	151	153
v1.wtdbg2	321	336
v1.wtdbg2	369	370
v1.wtdbg2	614	625
v1.wtdbg2	397	415
v1.wtdbg2	575	655
v1.wtdbg2	1188	1216
v1.wtdbg2	496	501
v1.wtdbg2	374	377
v1.wtdbg2	261	262
v1.wtdbg2	133	156
v1.wtdbg2	306	312
v1.wtdbg2	438	447
v1.wtdbg2	283	285
v1.wtdbg2	587	603
v1.wtdbg2	123	125
v1.wtdbg2	228	230
v1.wtdbg2	290	290
v1.wtdbg2	293	300
v1.wtdbg2	492	551
v1.wtdbg2	2210	2242
v1.wtdbg2	378	383
v1.wtdbg2	140	145
v1.wtdbg2	454	458
v1.wtdbg2	250	255
v1.wtdbg2	237	237
v1.wtdbg2	434	437
v1.wtdbg2	432	438
v1.wtdbg2	421	427
v1.wtdbg2	125	126
v1.wtdbg2	268	272
v1.wtdbg2	424	432
v1.wtdbg2	1073	1112
v1.wtdbg2	166	172
v1.wtdbg2	158	168
v1.wtdbg2	204	207
v1.wtdbg2	553	580
v1.wtdbg2	343	348
v1.wtdbg2	309	317
v1.wtdbg2	237	246
v1.wtdbg2	347	352
v1.wtdbg2	644	649
v1.wtdbg2	695	720
v1.wtdbg2	803	811
v1.wtdbg2	136	140
v1.wtdbg2	220	223
v1.wtdbg2	249	271
v1.wtdbg2	770	848
v1.wtdbg2	744	747
v1.wtdbg2	867	879
v1.wtdbg2	529	538
v1.wtdbg2	856	890
v1.wtdbg2	683	731
v1.wtdbg2	703	720
v1.wtdbg2	351	406
v1.wtdbg2	1073	1086
v1.wtdbg2	595	603
v1.wtdbg2	956	1056
v1.wtdbg2	65	67
v1.wtdbg2	291	296
v1.wtdbg2	319	319
v1.wtdbg2	373	399
v1.wtdbg2	376	418
v1.wtdbg2	318	321
v1.wtdbg2	1451	1484
v1.wtdbg2	438	445
v1.wtdbg2	618	621
v1.wtdbg2	568	570
v1.wtdbg2	202	204
v1.wtdbg2	444	447
v1.wtdbg2	448	478
v1.wtdbg2	632	640
v1.wtdbg2	400	416
v1.wtdbg2	653	685
v1.wtdbg2	342	363
v1.wtdbg2	325	346
v1.wtdbg2	330	362
v1.wtdbg2	132	138
v1.wtdbg2	228	233
v1.wtdbg2	158	162
v1.wtdbg2	545	558
v1.wtdbg2	731	763
v1.wtdbg2	389	405
v1.wtdbg2	315	317
v1.wtdbg2	326	342
v1.wtdbg2	677	684
v1.wtdbg2	66	67
v1.wtdbg2	282	284
v1.wtdbg2	143	143
v1.wtdbg2	602	623
v1.wtdbg2	461	469
v1.wtdbg2	1744	1758
v1.wtdbg2	453	459
v1.wtdbg2	845	854
v1.wtdbg2	206	213
v1.wtdbg2	747	753
v1.wtdbg2	182	183
v1.wtdbg2	111	123
v1.wtdbg2	328	348
v1.wtdbg2	1213	1264
v1.wtdbg2	320	334
v1.wtdbg2	705	714
v1.wtdbg2	364	385
v1.wtdbg2	105	107
v1.wtdbg2	1289	1301
v1.wtdbg2	415	417
v1.wtdbg2	858	868
v1.wtdbg2	1180	1197
v1.wtdbg2	82	84
v1.wtdbg2	184	188
v1.wtdbg2	47	52
v1.wtdbg2	294	299
v1.wtdbg2	493	495
v1.wtdbg2	1229	1256
v1.wtdbg2	689	699
v1.wtdbg2	522	528
v1.wtdbg2	792	798
v1.wtdbg2	197	199
v1.wtdbg2	177	179
v1.wtdbg2	461	467
v1.wtdbg2	879	891
v1.wtdbg2	542	544
v1.wtdbg2	158	158
v1.wtdbg2	188	193
v1.wtdbg2	657	658
v1.wtdbg2	553	567
v1.wtdbg2	202	206
v1.wtdbg2	403	418
v1.wtdbg2	290	293
v1.wtdbg2	306	361
v1.wtdbg2	326	330
v1.wtdbg2	529	531
v1.wtdbg2	222	223
v1.wtdbg2	795	801
v1.wtdbg2	1662	1702
v1.wtdbg2	94	99
v1.wtdbg2	313	324
v1.wtdbg2	435	438
v1.wtdbg2	429	440
v1.wtdbg2	373	381
v1.wtdbg2	792	816
v1.wtdbg2	1825	1867
v1.wtdbg2	1229	1245
v1.wtdbg2	386	393
v1.wtdbg2	756	760
v1.wtdbg2	301	315
v1.wtdbg2	274	277
v1.wtdbg2	451	453
v1.wtdbg2	1371	1409
v1.wtdbg2	563	596
v1.wtdbg2	154	160
v1.wtdbg2	1117	1175
v1.wtdbg2	483	501
v1.wtdbg2	919	955
v1.wtdbg2	313	318
v1.wtdbg2	828	834
v1.wtdbg2	426	448
v1.wtdbg2	287	290
v1.wtdbg2	1481	1524
v1.wtdbg2	705	729
v1.wtdbg2	557	603
v1.wtdbg2	295	315
v1.wtdbg2	476	489
v1.wtdbg2	73	76
v1.wtdbg2	504	513
v1.wtdbg2	656	665
v1.wtdbg2	415	423
v1.wtdbg2	372	373
v1.wtdbg2	385	398
v1.wtdbg2	738	762
v1.wtdbg2	587	604
v1.wtdbg2	1279	1308
v1.wtdbg2	640	651
v1.wtdbg2	456	460
v1.wtdbg2	60	61
v1.wtdbg2	776	798
v1.wtdbg2	636	645
v1.wtdbg2	328	330
v1.wtdbg2	2098	2259
v1.wtdbg2	68	69
v1.wtdbg2	314	318
v1.wtdbg2	301	315
v1.wtdbg2	803	813
v1.wtdbg2	113	116
v1.wtdbg2	299	309
v1.wtdbg2	889	897
v1.wtdbg2	333	335
v1.wtdbg2	94	94
v1.wtdbg2	928	950
v1.wtdbg2	314	332
v1.wtdbg2	337	339
v1.wtdbg2	533	537
v1.wtdbg2	105	112
v1.wtdbg2	582	653
v1.wtdbg2	650	651
v1.wtdbg2	60	60
v1.wtdbg2	949	972
v1.wtdbg2	93	94
v1.wtdbg2	302	311
v1.wtdbg2	459	462
v1.wtdbg2	589	597
v1.wtdbg2	523	525
v1.wtdbg2	309	312
v1.wtdbg2	1009	1026
v1.wtdbg2	244	246
v1.wtdbg2	408	414
v1.wtdbg2	700	714
v1.wtdbg2	567	618
v1.wtdbg2	414	429
v1.wtdbg2	333	336
v1.wtdbg2	945	952
v1.wtdbg2	253	263
v1.wtdbg2	487	494
v1.wtdbg2	377	385
v1.wtdbg2	1454	1470
v1.wtdbg2	503	512
v1.wtdbg2	1482	1488
v1.wtdbg2	1228	1239
v1.wtdbg2	999	1022
v1.wtdbg2	829	853
v1.wtdbg2	603	615
v1.wtdbg2	486	491
v1.wtdbg2	1893	1917
v1.wtdbg2	210	222
v1.wtdbg2	470	489
v1.wtdbg2	462	487
v1.wtdbg2	223	224
v1.wtdbg2	723	735
v1.wtdbg2	1382	1398
v1.wtdbg2	515	562
v1.wtdbg2	1267	1312
v1.wtdbg2	244	245
v1.wtdbg2	195	199
v1.wtdbg2	1281	1293
v1.wtdbg2	405	418
v1.wtdbg2	145	147
v1.wtdbg2	532	558
v1.wtdbg2	604	608
v1.wtdbg2	1072	1081
v1.wtdbg2	874	925
v1.wtdbg2	439	447
v1.wtdbg2	344	351
v1.wtdbg2	240	255
v1.wtdbg2	747	760
v1.wtdbg2	784	806
v1.wtdbg2	2223	2247
v1.wtdbg2	416	422
v1.wtdbg2	548	566
v1.wtdbg2	375	393
v1.wtdbg2	333	334
v1.wtdbg2	476	477
v1.wtdbg2	2386	2409
v1.wtdbg2	418	427
v1.wtdbg2	1550	1557
v1.wtdbg2	64	65
v1.wtdbg2	348	352
v1.wtdbg2	534	539
v1.wtdbg2	497	504
v1.wtdbg2	443	467
v1.wtdbg2	389	418
v1.wtdbg2	615	648
v1.wtdbg2	890	904
v1.wtdbg2	551	559
v1.wtdbg2	236	245
v1.wtdbg2	582	585
v1.wtdbg2	1487	1494
v1.wtdbg2	606	618
v1.wtdbg2	255	255
v1.wtdbg2	802	875
v1.wtdbg2	219	221
v1.wtdbg2	1558	1563
v1.wtdbg2	835	844
v1.wtdbg2	145	149
v1.wtdbg2	392	406
v1.wtdbg2	1199	1338
v1.wtdbg2	860	887
v1.wtdbg2	485	497
v1.wtdbg2	917	927
v1.wtdbg2	750	825
v1.wtdbg2	529	584
v1.wtdbg2	382	397
v1.wtdbg2	378	394
v1.wtdbg2	208	209
v1.wtdbg2	1106	1134
v1.wtdbg2	381	384
v1.wtdbg2	803	819
v1.wtdbg2	629	657
v1.wtdbg2	517	537
v1.wtdbg2	374	375
v1.wtdbg2	323	328
v1.wtdbg2	1569	1578
v1.wtdbg2	2533	2562
v1.wtdbg2	651	658
v1.wtdbg2	287	293
v1.wtdbg2	532	542
v1.wtdbg2	750	756
v1.wtdbg2	668	672
v1.wtdbg2	420	424
v1.wtdbg2	1183	1188
v1.wtdbg2	1119	1162
v1.wtdbg2	736	758
v1.wtdbg2	3108	3183
v1.wtdbg2	390	392
v1.wtdbg2	245	251
v1.wtdbg2	235	274
v1.wtdbg2	305	308
v1.wtdbg2	559	564
v1.wtdbg2	1120	1131
v1.wtdbg2	732	741
v1.wtdbg2	96	99
v1.wtdbg2	251	262
v1.wtdbg2	499	518
v1.wtdbg2	534	543
v1.wtdbg2	188	208
v1.wtdbg2	148	166
v1.wtdbg2	670	678
v1.wtdbg2	266	274
v1.wtdbg2	316	330
v1.wtdbg2	329	354
v1.wtdbg2	327	354
v1.wtdbg2	293	303
v1.wtdbg2	383	389
v1.wtdbg2	366	381
v1.wtdbg2	474	483
v1.wtdbg2	234	235
v1.wtdbg2	598	646
v1.wtdbg2	290	300
v1.wtdbg2	336	408
v1.wtdbg2	883	933
v1.wtdbg2	711	799
v1.wtdbg2	1003	1011
v1.wtdbg2	734	738
v1.wtdbg2	561	575
v1.wtdbg2	603	621
v1.wtdbg2	62	66
v1.wtdbg2	956	971
v1.wtdbg2	234	237
v1.wtdbg2	872	900
v1.wtdbg2	326	375
v1.wtdbg2	92	92
v1.wtdbg2	1874	1936
v1.wtdbg2	532	542
v1.wtdbg2	128	128
v1.wtdbg2	3487	3531
v1.wtdbg2	1678	1686
v1.wtdbg2	139	142
v1.wtdbg2	82	87
v1.wtdbg2	727	733
v1.wtdbg2	515	555
v1.wtdbg2	812	816
v1.wtdbg2	409	472
v1.wtdbg2	112	116
v1.wtdbg2	927	955
v1.wtdbg2	452	495
v1.wtdbg2	572	579
v1.wtdbg2	802	809
v1.wtdbg2	2087	2103
v1.wtdbg2	212	213
v1.wtdbg2	1161	1187
v1.wtdbg2	432	441
v1.wtdbg2	251	260
v1.wtdbg2	144	145
v1.wtdbg2	276	283
v1.wtdbg2	277	288
v1.wtdbg2	309	328
v1.wtdbg2	2128	2145
v1.wtdbg2	199	214
v1.wtdbg2	198	212
v1.wtdbg2	388	411
v1.wtdbg2	548	556
v1.wtdbg2	600	634
v1.wtdbg2	697	705
v1.wtdbg2	324	324
v1.wtdbg2	354	361
v1.wtdbg2	240	244
v1.wtdbg2	191	195
v1.wtdbg2	174	186
v1.wtdbg2	1220	1259
v1.wtdbg2	1147	1277
v1.wtdbg2	658	705
v1.wtdbg2	2041	2067
v1.wtdbg2	912	930
v1.wtdbg2	339	339
v1.wtdbg2	992	999
v1.wtdbg2	351	365
v1.wtdbg2	609	648
v1.wtdbg2	687	689
v1.wtdbg2	363	365
v1.wtdbg2	170	171
v1.wtdbg2	270	274
v1.wtdbg2	447	456
v1.wtdbg2	117	120
v1.wtdbg2	1319	1377
v1.wtdbg2	620	637
v1.wtdbg2	585	595
v1.wtdbg2	430	458
v1.wtdbg2	233	236
v1.wtdbg2	271	272
v1.wtdbg2	645	691
v1.wtdbg2	293	302
v1.wtdbg2	709	820
v1.wtdbg2	291	294
v1.wtdbg2	282	293
v1.wtdbg2	191	192
v1.wtdbg2	1679	1707
v1.wtdbg2	889	921
v1.wtdbg2	553	563
v1.wtdbg2	474	484
v1.wtdbg2	415	417
v1.wtdbg2	228	232
v1.wtdbg2	210	212
v1.wtdbg2	2856	2880
v1.wtdbg2	1180	1190
v1.wtdbg2	498	503
v1.wtdbg2	387	405
v1.wtdbg2	1487	1500
v1.wtdbg2	983	987
v1.wtdbg2	377	391
v1.wtdbg2	254	256
v1.wtdbg2	214	220
v1.wtdbg2	2686	2929
v1.wtdbg2	1107	1185
v1.wtdbg2	390	411
v1.wtdbg2	1286	1297
v1.wtdbg2	642	651
v1.wtdbg2	1159	1200
v1.wtdbg2	148	149
v1.wtdbg2	812	828
v1.wtdbg2	137	153
v1.wtdbg2	149	155
v1.wtdbg2	564	570
v1.wtdbg2	1279	1319
v1.wtdbg2	430	450
v1.wtdbg2	247	250
v1.wtdbg2	145	146
v1.wtdbg2	1163	1248
v1.wtdbg2	979	987
v1.wtdbg2	1910	1944
v1.wtdbg2	374	379
v1.wtdbg2	284	288
v1.wtdbg2	194	195
v1.wtdbg2	1279	1290
v1.wtdbg2	187	189
v1.wtdbg2	45	45
v1.wtdbg2	250	258
v1.wtdbg2	33	33
v1.wtdbg2	475	483
v1.wtdbg2	166	175
v1.wtdbg2	606	611
v1.wtdbg2	1435	1449
v1.wtdbg2	990	1014
v1.wtdbg2	848	861
v1.wtdbg2	1003	1047
v1.wtdbg2	691	730
v1.wtdbg2	656	663
v1.wtdbg2	347	348
v1.wtdbg2	280	284
v1.wtdbg2	334	346
v1.wtdbg2	91	97
v1.wtdbg2	1229	1238
v1.wtdbg2	1456	1521
v1.wtdbg2	168	188
v1.wtdbg2	125	127
v1.wtdbg2	483	492
v1.wtdbg2	708	711
v1.wtdbg2	1032	1047
v1.wtdbg2	2551	2586
v1.wtdbg2	681	687
v1.wtdbg2	981	1036
v1.wtdbg2	168	236
v1.wtdbg2	418	436
v1.wtdbg2	404	429
v1.wtdbg2	1239	1520
v1.wtdbg2	372	376
v1.wtdbg2	277	289
v1.wtdbg2	381	399
v1.wtdbg2	189	193
v1.wtdbg2	786	984
v1.wtdbg2	160	162
v1.wtdbg2	787	813
v1.wtdbg2	318	331
v1.wtdbg2	181	183
v1.wtdbg2	963	999
v1.wtdbg2	272	288
v1.wtdbg2	261	275
v1.wtdbg2	258	276
v1.wtdbg2	322	327
v1.wtdbg2	362	366
v1.wtdbg2	348	349
v1.wtdbg2	229	231
v1.wtdbg2	269	290
v1.wtdbg2	615	618
v1.wtdbg2	312	315
v1.wtdbg2	331	343
v1.wtdbg2	718	725
v1.wtdbg2	1527	1533
v1.wtdbg2	953	965
v1.wtdbg2	521	522
v1.wtdbg2	458	468
v1.wtdbg2	792	887
v1.wtdbg2	791	805
v1.wtdbg2	242	243
v1.wtdbg2	152	155
v1.wtdbg2	642	663
v1.wtdbg2	144	144
v1.wtdbg2	143	144
v1.wtdbg2	223	244
v1.wtdbg2	1035	1051
v1.wtdbg2	640	669
v1.wtdbg2	537	570
v1.wtdbg2	298	301
v1.wtdbg2	183	217
v1.wtdbg2	532	568
v1.wtdbg2	2118	2141
v1.wtdbg2	2101	2113
v1.wtdbg2	359	368
v1.wtdbg2	1007	1024
v1.wtdbg2	907	912
v1.wtdbg2	51	52
v1.wtdbg2	252	254
v1.wtdbg2	364	384
v1.wtdbg2	145	146
v1.wtdbg2	2528	2547
v1.wtdbg2	327	358
v1.wtdbg2	230	234
v1.wtdbg2	169	174
v1.wtdbg2	344	351
v1.wtdbg2	1187	1308
v1.wtdbg2	144	146
v1.wtdbg2	163	177
v1.wtdbg2	2396	2427
v1.wtdbg2	308	369
v1.wtdbg2	206	207
v1.wtdbg2	1531	1629
v1.wtdbg2	306	327
v1.wtdbg2	110	127
v1.wtdbg2	91	107
v1.wtdbg2	128	157
v1.wtdbg2	74	85
v1.wtdbg2	131	160
v1.wtdbg2	493	495
v1.wtdbg2	515	525
v1.wtdbg2	1186	1243
v1.wtdbg2	265	273
v1.wtdbg2	147	149
v1.wtdbg2	568	597
v1.wtdbg2	1672	1692
v1.wtdbg2	592	651
v1.wtdbg2	722	727
v1.wtdbg2	341	349
v1.wtdbg2	188	188
v1.wtdbg2	467	486
v1.wtdbg2	156	157
v1.wtdbg2	354	392
v1.wtdbg2	378	387
v1.wtdbg2	149	150
v1.wtdbg2	893	912
v1.wtdbg2	525	531
v1.wtdbg2	1573	1647
v1.wtdbg2	989	1075
v1.wtdbg2	338	345
v1.wtdbg2	93	95
v1.wtdbg2	771	783
v1.wtdbg2	277	291
v1.wtdbg2	596	600
v1.wtdbg2	153	165
v1.wtdbg2	432	461
v1.wtdbg2	504	513
v1.wtdbg2	418	430
v1.wtdbg2	1046	1080
v1.wtdbg2	471	480
v1.wtdbg2	207	240
v1.wtdbg2	436	445
v1.wtdbg2	71	71
v1.wtdbg2	722	849
v1.wtdbg2	953	968
v1.wtdbg2	149	166
v1.wtdbg2	245	248
v1.wtdbg2	1004	1014
v1.wtdbg2	366	376
v1.wtdbg2	254	257
v1.wtdbg2	384	387
v1.wtdbg2	365	399
v1.wtdbg2	647	690
v1.wtdbg2	458	459
v1.wtdbg2	546	581
v1.wtdbg2	785	864
v1.wtdbg2	125	134
v1.wtdbg2	642	648
v1.wtdbg2	364	369
v1.wtdbg2	785	864
v1.wtdbg2	912	919
v1.wtdbg2	459	463
v1.wtdbg2	968	981
v1.wtdbg2	363	372
v1.wtdbg2	460	462
v1.wtdbg2	806	873
v1.wtdbg2	482	485
v1.wtdbg2	769	780
v1.wtdbg2	668	696
v1.wtdbg2	656	696
v1.wtdbg2	477	483
v1.wtdbg2	270	282
v1.wtdbg2	458	464
v1.wtdbg2	308	312
v1.wtdbg2	94	94
v1.wtdbg2	335	344
v1.wtdbg2	371	372
v1.wtdbg2	893	906
v1.wtdbg2	631	663
v1.wtdbg2	3378	3393
v1.wtdbg2	231	233
v1.wtdbg2	412	436
v1.wtdbg2	104	105
v1.wtdbg2	266	267
v1.wtdbg2	250	250
v1.wtdbg2	381	395
v1.wtdbg2	739	745
v1.wtdbg2	506	511
v1.wtdbg2	1593	1642
v1.wtdbg2	125	127
v1.wtdbg2	1853	1880
v1.wtdbg2	311	335
v1.wtdbg2	373	378
v1.wtdbg2	1284	1321
v1.wtdbg2	384	393
v1.wtdbg2	1135	1185
v1.wtdbg2	672	690
v1.wtdbg2	391	402
v1.wtdbg2	652	667
v1.wtdbg2	45	46
v1.wtdbg2	2139	2159
v1.wtdbg2	288	297
v1.wtdbg2	274	329
v1.wtdbg2	391	398
v1.wtdbg2	144	145
v1.wtdbg2	772	789
v1.wtdbg2	164	187
v1.wtdbg2	117	119
v1.wtdbg2	431	435
v1.wtdbg2	788	795
v1.wtdbg2	244	251
v1.wtdbg2	52	52
v1.wtdbg2	586	591
v1.wtdbg2	1327	1335
v1.wtdbg2	1055	1066
v1.wtdbg2	984	1151
v1.wtdbg2	1280	1395
v1.wtdbg2	585	597
v1.wtdbg2	731	744
v1.wtdbg2	1834	1868
v1.wtdbg2	672	678
v1.wtdbg2	457	465
v1.wtdbg2	335	336
v1.wtdbg2	217	218
v1.wtdbg2	318	334
v1.wtdbg2	523	529
v1.wtdbg2	370	375
v1.wtdbg2	867	904
v1.wtdbg2	720	770
v1.wtdbg2	723	732
v1.wtdbg2	399	402
v1.wtdbg2	73	74
v1.wtdbg2	238	259
v1.wtdbg2	926	936
v1.wtdbg2	1172	1206
v1.wtdbg2	427	429
v1.wtdbg2	518	525
v1.wtdbg2	847	853
v1.wtdbg2	1461	1474
v1.wtdbg2	241	247
v1.wtdbg2	1405	1425
v1.wtdbg2	390	399
v1.wtdbg2	463	496
v1.wtdbg2	1560	1572
v1.wtdbg2	1859	1883
v1.wtdbg2	701	703
v1.wtdbg2	514	522
v1.wtdbg2	289	303
v1.wtdbg2	113	114
v1.wtdbg2	2727	2754
v1.wtdbg2	658	669
v1.wtdbg2	515	517
v1.wtdbg2	39	39
v1.wtdbg2	1935	1947
v1.wtdbg2	913	921
v1.wtdbg2	1053	1068
v1.wtdbg2	856	886
v1.wtdbg2	596	615
v1.wtdbg2	323	339
v1.wtdbg2	527	535
v1.wtdbg2	1496	1506
v1.wtdbg2	392	393
v1.wtdbg2	251	254
v1.wtdbg2	1366	1380
v1.wtdbg2	128	131
v1.wtdbg2	212	223
v1.wtdbg2	690	692
v1.wtdbg2	639	645
v1.wtdbg2	705	710
v1.wtdbg2	219	219
v1.wtdbg2	1033	1044
v1.wtdbg2	243	249
v1.wtdbg2	262	262
v1.wtdbg2	597	606
v1.wtdbg2	439	450
v1.wtdbg2	343	382
v1.wtdbg2	220	222
v1.wtdbg2	1159	1200
v1.wtdbg2	191	205
v1.wtdbg2	1228	1390
v1.wtdbg2	54	57
v1.wtdbg2	485	496
v1.wtdbg2	265	277
v1.wtdbg2	782	801
v1.wtdbg2	573	582
v1.wtdbg2	165	169
v1.wtdbg2	160	164
v1.wtdbg2	1261	1270
v1.wtdbg2	487	492
v1.wtdbg2	303	308
v1.wtdbg2	1149	1158
v1.wtdbg2	825	828
v1.wtdbg2	950	993
v1.wtdbg2	430	436
v1.wtdbg2	473	475
v1.wtdbg2	518	520
v1.wtdbg2	363	365
v1.wtdbg2	460	484
v1.wtdbg2	366	366
v1.wtdbg2	160	162
v1.wtdbg2	463	465
v1.wtdbg2	572	576
v1.wtdbg2	308	313
v1.wtdbg2	3410	3456
v1.wtdbg2	1102	1176
v1.wtdbg2	1004	1018
v1.wtdbg2	158	159
v1.wtdbg2	106	108
v1.wtdbg2	105	108
v1.wtdbg2	1038	1053
v1.wtdbg2	363	371
v1.wtdbg2	1315	1338
v1.wtdbg2	415	420
v1.wtdbg2	184	195
v1.wtdbg2	357	358
v1.wtdbg2	45	48
v1.wtdbg2	253	267
v1.wtdbg2	678	755
v1.wtdbg2	1207	1221
v1.wtdbg2	407	414
v1.wtdbg2	590	750
v1.wtdbg2	75	75
v1.wtdbg2	1478	1554
v1.wtdbg2	304	312
v1.wtdbg2	630	654
v1.wtdbg2	1106	1203
v1.wtdbg2	329	341
v1.wtdbg2	339	342
v1.wtdbg2	157	158
v1.wtdbg2	1151	1211
v1.wtdbg2	544	567
v1.wtdbg2	566	596
v1.wtdbg2	660	672
v1.wtdbg2	350	351
v1.wtdbg2	1066	1149
v1.wtdbg2	1545	1551
v1.wtdbg2	725	735
v1.wtdbg2	377	389
v1.wtdbg2	251	255
v1.wtdbg2	250	255
v1.wtdbg2	448	458
v1.wtdbg2	442	453
v1.wtdbg2	442	458
v1.wtdbg2	410	432
v1.wtdbg2	332	340
v1.wtdbg2	1319	1403
v1.wtdbg2	248	266
v1.wtdbg2	230	235
v1.wtdbg2	566	591
v1.wtdbg2	318	322
v1.wtdbg2	913	974
v1.wtdbg2	486	490
v1.wtdbg2	1637	1653
v1.wtdbg2	429	442
v1.wtdbg2	309	316
v1.wtdbg2	454	483
v1.wtdbg2	981	1001
v1.wtdbg2	637	652
v1.wtdbg2	546	548
v1.wtdbg2	1266	1278
v1.wtdbg2	286	286
v1.wtdbg2	1000	1122
v1.wtdbg2	460	471
v1.wtdbg2	1634	1671
v1.wtdbg2	238	282
v1.wtdbg2	363	373
v1.wtdbg2	1179	1205
v1.wtdbg2	586	606
v1.wtdbg2	330	333
v1.wtdbg2	371	373
v1.wtdbg2	627	641
v1.wtdbg2	624	651
v1.wtdbg2	406	413
v1.wtdbg2	351	364
v1.wtdbg2	350	364
v1.wtdbg2	350	364
v1.wtdbg2	348	364
v1.wtdbg2	652	696
v1.wtdbg2	834	879
v1.wtdbg2	149	149
v1.wtdbg2	1198	1258
v1.wtdbg2	346	347
v1.wtdbg2	429	446
v1.wtdbg2	745	771
v1.wtdbg2	580	589
v1.wtdbg2	1596	1617
v1.wtdbg2	615	621
v1.wtdbg2	1151	1194
v1.wtdbg2	484	516
v1.wtdbg2	391	415
v1.wtdbg2	249	261
v1.wtdbg2	269	285
v1.wtdbg2	242	254
v1.wtdbg2	252	266
v1.wtdbg2	267	285
v1.wtdbg2	678	688
v1.wtdbg2	245	246
v1.wtdbg2	440	456
v1.wtdbg2	253	257
v1.wtdbg2	1965	2007
v1.wtdbg2	788	802
v1.wtdbg2	366	375
v1.wtdbg2	414	430
v1.wtdbg2	235	239
v1.wtdbg2	191	199
v1.wtdbg2	813	831
v1.wtdbg2	173	174
v1.wtdbg2	313	315
v1.wtdbg2	250	252
v1.wtdbg2	108	108
v1.wtdbg2	1021	1060
v1.wtdbg2	2032	2046
v1.wtdbg2	1042	1095
v1.wtdbg2	330	345
v1.wtdbg2	680	684
v1.wtdbg2	121	142
v1.wtdbg2	235	240
v1.wtdbg2	565	599
v1.wtdbg2	527	551
v1.wtdbg2	411	429
v1.wtdbg2	256	260
v1.wtdbg2	150	156
v1.wtdbg2	592	607
v1.wtdbg2	848	858
v1.wtdbg2	548	577
v1.wtdbg2	418	428
v1.wtdbg2	392	420
v1.wtdbg2	472	473
v1.wtdbg2	176	188
v1.wtdbg2	332	337
v1.wtdbg2	173	176
v1.wtdbg2	1109	1117
v1.wtdbg2	270	311
v1.wtdbg2	1241	1308
v1.wtdbg2	1249	1341
v1.wtdbg2	408	429
v1.wtdbg2	186	190
v1.wtdbg2	874	914
v1.wtdbg2	185	187
v1.wtdbg2	567	585
v1.wtdbg2	1047	1171
v1.wtdbg2	783	834
v1.wtdbg2	419	438
v1.wtdbg2	570	580
v1.wtdbg2	624	627
v1.wtdbg2	1227	1230
v1.wtdbg2	385	392
v1.wtdbg2	1954	1962
v1.wtdbg2	511	534
v1.wtdbg2	269	298
v1.wtdbg2	1113	1121
v1.wtdbg2	284	285
v1.wtdbg2	178	187
v1.wtdbg2	179	189
v1.wtdbg2	656	739
v1.wtdbg2	773	789
v1.wtdbg2	1919	1962
v1.wtdbg2	385	394
v1.wtdbg2	196	197
v1.wtdbg2	832	836
v1.wtdbg2	252	253
v1.wtdbg2	328	333
v1.wtdbg2	1146	1206
v1.wtdbg2	361	363
v1.wtdbg2	546	562
v1.wtdbg2	526	528
v1.wtdbg2	1491	1509
v1.wtdbg2	69	70
v1.wtdbg2	883	896
v1.wtdbg2	765	771
v1.wtdbg2	285	286
v1.wtdbg2	1581	1598
v1.wtdbg2	215	217
v1.wtdbg2	140	141
v1.wtdbg2	914	937
v1.wtdbg2	1165	1230
v1.wtdbg2	359	367
v1.wtdbg2	705	731
v1.wtdbg2	820	886
v1.wtdbg2	376	381
v1.wtdbg2	694	698
v1.wtdbg2	547	561
v1.wtdbg2	364	378
v1.wtdbg2	767	777
v1.wtdbg2	648	721
v1.wtdbg2	1049	1065
v1.wtdbg2	350	356
v1.wtdbg2	567	589
v1.wtdbg2	383	385
v1.wtdbg2	255	256
v1.wtdbg2	777	786
v1.wtdbg2	1239	1300
v1.wtdbg2	477	534
v1.wtdbg2	754	783
v1.wtdbg2	721	739
v1.wtdbg2	1385	1392
v1.wtdbg2	860	895
v1.wtdbg2	189	191
v1.wtdbg2	1182	1197
v1.wtdbg2	940	950
v1.wtdbg2	510	527
v1.wtdbg2	735	740
v1.wtdbg2	1475	1484
v1.wtdbg2	1071	1083
v1.wtdbg2	245	261
v1.wtdbg2	424	446
v1.wtdbg2	533	577
v1.wtdbg2	407	433
v1.wtdbg2	937	948
v1.wtdbg2	792	802
v1.wtdbg2	1238	1241
v1.wtdbg2	1470	1512
v1.wtdbg2	685	692
v1.wtdbg2	1540	1593
v1.wtdbg2	925	942
v1.wtdbg2	938	981
v1.wtdbg2	182	190
v1.wtdbg2	336	363
v1.wtdbg2	556	586
v1.wtdbg2	297	298
v1.wtdbg2	427	440
v1.wtdbg2	1292	1311
v1.wtdbg2	893	912
v1.wtdbg2	556	563
v1.wtdbg2	448	467
v1.wtdbg2	213	217
v1.wtdbg2	137	143
v1.wtdbg2	772	780
v1.wtdbg2	406	410
v1.wtdbg2	355	357
v1.wtdbg2	350	357
v1.wtdbg2	968	1034
v1.wtdbg2	391	407
v1.wtdbg2	415	429
v1.wtdbg2	246	253
v1.wtdbg2	1201	1210
v1.wtdbg2	178	182
v1.wtdbg2	616	627
v1.wtdbg2	400	405
v1.wtdbg2	555	570
v1.wtdbg2	308	451
v1.wtdbg2	331	338
v1.wtdbg2	505	511
v1.wtdbg2	425	433
v1.wtdbg2	659	662
v1.wtdbg2	200	202
v1.wtdbg2	785	792
v1.wtdbg2	829	849
v1.wtdbg2	2315	2500
v1.wtdbg2	222	231
v1.wtdbg2	184	202
v1.wtdbg2	929	938
v1.wtdbg2	814	916
v1.wtdbg2	819	825
v1.wtdbg2	1259	1295
v1.wtdbg2	1337	1353
v1.wtdbg2	339	345
v1.wtdbg2	471	482
v1.wtdbg2	391	396
v1.wtdbg2	1369	1553
v1.wtdbg2	1922	1986
v1.wtdbg2	614	630
v1.wtdbg2	607	636
v1.wtdbg2	1437	1481
v1.wtdbg2	436	447
v1.wtdbg2	933	997
v1.wtdbg2	391	407
v1.wtdbg2	725	732
v1.wtdbg2	91	96
v1.wtdbg2	360	372
v1.wtdbg2	314	325
v1.wtdbg2	961	966
v1.wtdbg2	1049	1056
v1.wtdbg2	196	199
v1.wtdbg2	825	842
v1.wtdbg2	615	621
v1.wtdbg2	504	545
v1.wtdbg2	128	140
v1.wtdbg2	764	770
v1.wtdbg2	2362	2372
v1.wtdbg2	293	300
v1.wtdbg2	240	244
v1.wtdbg2	408	438
v1.wtdbg2	1143	1194
v1.wtdbg2	321	321
v1.wtdbg2	665	669
v1.wtdbg2	66	67
v1.wtdbg2	774	824
v1.wtdbg2	419	421
v1.wtdbg2	272	279
v1.wtdbg2	406	413
v1.wtdbg2	237	247
v1.wtdbg2	78	81
v1.wtdbg2	668	705
v1.wtdbg2	878	1006
v1.wtdbg2	626	663
v1.wtdbg2	693	714
v1.wtdbg2	39	39
v1.wtdbg2	463	504
v1.wtdbg2	206	213
v1.wtdbg2	206	235
v1.wtdbg2	742	764
v1.wtdbg2	252	265
v1.wtdbg2	414	432
v1.wtdbg2	966	1053
v1.wtdbg2	69	69
v1.wtdbg2	2024	2151
v1.wtdbg2	3462	3507
v1.wtdbg2	172	173
v1.wtdbg2	270	278
v1.wtdbg2	372	379
v1.wtdbg2	856	867
v1.wtdbg2	965	1051
v1.wtdbg2	1011	1074
v1.wtdbg2	1943	2006
v1.wtdbg2	529	566
v1.wtdbg2	613	629
v1.wtdbg2	283	297
v1.wtdbg2	871	879
v1.wtdbg2	2360	2388
v1.wtdbg2	2100	2121
v1.wtdbg2	377	378
v1.wtdbg2	301	303
v1.wtdbg2	394	433
v1.wtdbg2	1957	1996
v1.wtdbg2	825	828
v1.wtdbg2	854	877
v1.wtdbg2	449	455
v1.wtdbg2	646	652
v1.wtdbg2	373	419
v1.wtdbg2	155	175
v1.wtdbg2	417	434
v1.wtdbg2	593	600
v1.wtdbg2	1637	1737
v1.wtdbg2	644	702
v1.wtdbg2	1787	1822
v1.wtdbg2	716	726
v1.wtdbg2	326	328
v1.wtdbg2	726	736
v1.wtdbg2	332	335
v1.wtdbg2	635	652
v1.wtdbg2	822	894
v1.wtdbg2	561	579
v1.wtdbg2	542	548
v1.wtdbg2	814	824
v1.wtdbg2	373	378
v1.wtdbg2	968	979
v1.wtdbg2	860	873
v1.wtdbg2	885	909
v1.wtdbg2	200	201
v1.wtdbg2	237	240
v1.wtdbg2	755	762
v1.wtdbg2	1007	1050
v1.wtdbg2	192	193
v1.wtdbg2	487	488
v1.wtdbg2	1017	1107
v1.wtdbg2	291	300
v1.wtdbg2	55	57
v1.wtdbg2	392	408
v1.wtdbg2	1130	1239
v1.wtdbg2	734	741
v1.wtdbg2	1951	1968
v1.wtdbg2	694	699
v1.wtdbg2	1144	1155
v1.wtdbg2	636	668
v1.wtdbg2	474	478
v1.wtdbg2	848	854
v1.wtdbg2	641	674
v1.wtdbg2	463	466
v1.wtdbg2	689	741
v1.wtdbg2	427	444
v1.wtdbg2	958	967
v1.wtdbg2	1113	1171
v1.wtdbg2	692	723
v1.wtdbg2	1028	1042
v1.wtdbg2	958	968
v1.wtdbg2	1578	1590
v1.wtdbg2	360	372
v1.wtdbg2	675	732
v1.wtdbg2	661	666
v1.wtdbg2	830	840
v1.wtdbg2	639	698
v1.wtdbg2	891	960
v1.wtdbg2	427	435
v1.wtdbg2	671	704
v1.wtdbg2	569	587
v1.wtdbg2	323	332
v1.wtdbg2	876	880
v1.wtdbg2	402	416
v1.wtdbg2	525	529
v1.wtdbg2	667	679
v1.wtdbg2	551	560
v1.wtdbg2	215	217
v1.wtdbg2	1540	1562
v1.wtdbg2	247	252
v1.wtdbg2	1037	1059
v1.wtdbg2	442	451
v1.wtdbg2	406	410
v1.wtdbg2	869	880
v1.wtdbg2	819	840
v1.wtdbg2	869	880
v1.wtdbg2	819	840
v1.wtdbg2	447	511
v1.wtdbg2	1064	1160
v1.wtdbg2	314	318
v1.wtdbg2	141	165
v1.wtdbg2	283	327
v1.wtdbg2	969	984
v1.wtdbg2	195	200
v1.wtdbg2	132	132
v1.wtdbg2	492	501
v1.wtdbg2	619	625
v1.wtdbg2	851	871
v1.wtdbg2	460	468
v1.wtdbg2	310	317
v1.wtdbg2	333	389
v1.wtdbg2	404	407
v1.wtdbg2	229	232
v1.wtdbg2	737	759
v1.wtdbg2	500	512
v1.wtdbg2	627	636
v1.wtdbg2	376	392
v1.wtdbg2	313	347
v1.wtdbg2	729	738
v1.wtdbg2	998	1008
v1.wtdbg2	426	439
v1.wtdbg2	932	950
v1.wtdbg2	1835	1855
v1.wtdbg2	451	456
v1.wtdbg2	1298	1398
v1.wtdbg2	553	561
v1.wtdbg2	491	495
v1.wtdbg2	546	587
v1.wtdbg2	595	621
v1.wtdbg2	412	453
v1.wtdbg2	518	550
v1.wtdbg2	216	236
v1.wtdbg2	638	692
v1.wtdbg2	230	241
v1.wtdbg2	1533	1551
v1.wtdbg2	745	753
v1.wtdbg2	299	304
v1.wtdbg2	450	456
v1.wtdbg2	295	295
v1.wtdbg2	267	279
v1.wtdbg2	221	228
v1.wtdbg2	1008	1029
v1.wtdbg2	332	335
v1.wtdbg2	512	520
v1.wtdbg2	421	444
v1.wtdbg2	70	84
v1.wtdbg2	459	469
v1.wtdbg2	458	469
v1.wtdbg2	409	418
v1.wtdbg2	277	277
v1.wtdbg2	209	210
v1.wtdbg2	421	428
v1.wtdbg2	1409	1440
v1.wtdbg2	270	276
v1.wtdbg2	215	215
v1.wtdbg2	113	114
v1.wtdbg2	2455	2508
v1.wtdbg2	467	476
v1.wtdbg2	672	690
v1.wtdbg2	792	803
v1.wtdbg2	678	694
v1.wtdbg2	683	696
v1.wtdbg2	270	271
v1.wtdbg2	719	743
v1.wtdbg2	1515	1524
v1.wtdbg2	1051	1071
v1.wtdbg2	676	749
v1.wtdbg2	1115	1197
v1.wtdbg2	130	135
v1.wtdbg2	393	421
v1.wtdbg2	510	513
v1.wtdbg2	435	436
v1.wtdbg2	416	422
v1.wtdbg2	482	541
v1.wtdbg2	2112	2287
v1.wtdbg2	71	73
v1.wtdbg2	382	396
v1.wtdbg2	469	477
v1.wtdbg2	260	262
v1.wtdbg2	372	413
v1.wtdbg2	247	252
v1.wtdbg2	1223	1263
v1.wtdbg2	472	503
v1.wtdbg2	447	485
v1.wtdbg2	412	420
v1.wtdbg2	1056	1068
v1.wtdbg2	725	726
v1.wtdbg2	269	270
v1.wtdbg2	178	180
v1.wtdbg2	662	705
v1.wtdbg2	376	405
v1.wtdbg2	532	540
v1.wtdbg2	824	840
v1.wtdbg2	563	569
v1.wtdbg2	506	517
v1.wtdbg2	434	446
v1.wtdbg2	702	750
v1.wtdbg2	4433	4461
v1.wtdbg2	529	531
v1.wtdbg2	397	414
v1.wtdbg2	42	42
v1.wtdbg2	507	522
v1.wtdbg2	147	151
v1.wtdbg2	2103	2249
v1.wtdbg2	1798	1811
v1.wtdbg2	1449	1464
v1.wtdbg2	863	969
v1.wtdbg2	515	527
v1.wtdbg2	341	346
v1.wtdbg2	713	721
v1.wtdbg2	334	363
v1.wtdbg2	770	783
v1.wtdbg2	440	453
v1.wtdbg2	831	869
v1.wtdbg2	157	158
v1.wtdbg2	334	337
v1.wtdbg2	174	177
v1.wtdbg2	179	184
v1.wtdbg2	818	829
v1.wtdbg2	368	384
v1.wtdbg2	323	357
v1.wtdbg2	638	655
v1.wtdbg2	439	443
v1.wtdbg2	183	189
v1.wtdbg2	208	213
v1.wtdbg2	2011	2082
v1.wtdbg2	991	1002
v1.wtdbg2	1253	1266
v1.wtdbg2	1068	1097
v1.wtdbg2	2029	2037
v1.wtdbg2	277	300
v1.wtdbg2	3232	3281
v1.wtdbg2	202	204
v1.wtdbg2	467	474
v1.wtdbg2	149	156
v1.wtdbg2	686	740
v1.wtdbg2	1253	1291
v1.wtdbg2	555	571
v1.wtdbg2	543	547
v1.wtdbg2	621	658
v1.wtdbg2	449	451
v1.wtdbg2	446	456
v1.wtdbg2	300	306
v1.wtdbg2	328	341
v1.wtdbg2	325	341
v1.wtdbg2	1443	1455
v1.wtdbg2	331	353
v1.wtdbg2	464	470
v1.wtdbg2	362	362
v1.wtdbg2	1235	1278
v1.wtdbg2	151	154
v1.wtdbg2	342	351
v1.wtdbg2	323	336
v1.wtdbg2	1087	1129
v1.wtdbg2	171	173
v1.wtdbg2	365	376
v1.wtdbg2	361	381
v1.wtdbg2	369	398
v1.wtdbg2	1414	1431
v1.wtdbg2	185	194
v1.wtdbg2	210	214
v1.wtdbg2	306	306
v1.wtdbg2	539	567
v1.wtdbg2	101	109
v1.wtdbg2	576	653
v1.wtdbg2	595	614
v1.wtdbg2	427	480
v1.wtdbg2	359	360
v1.wtdbg2	297	319
v1.wtdbg2	94	103
v1.wtdbg2	631	657
v1.wtdbg2	90	96
v1.wtdbg2	233	237
v1.wtdbg2	866	873
v1.wtdbg2	326	334
v1.wtdbg2	552	564
v1.wtdbg2	470	477
v1.wtdbg2	508	515
v1.wtdbg2	1835	1896
v1.wtdbg2	602	612
v1.wtdbg2	644	700
v1.wtdbg2	62	62
v1.wtdbg2	590	617
v1.wtdbg2	1095	1116
v1.wtdbg2	396	416
v1.wtdbg2	914	928
v1.wtdbg2	116	117
v1.wtdbg2	2000	2076
v1.wtdbg2	1353	1363
v1.wtdbg2	680	694
v1.wtdbg2	445	466
v1.wtdbg2	430	459
v1.wtdbg2	356	364
v1.wtdbg2	1498	1521
v1.wtdbg2	545	588
v1.wtdbg2	350	353
v1.wtdbg2	370	374
v1.wtdbg2	977	984
v1.wtdbg2	1011	1017
v1.wtdbg2	1211	1242
v1.wtdbg2	307	336
v1.wtdbg2	374	377
v1.wtdbg2	1145	1226
v1.wtdbg2	1487	1503
v1.wtdbg2	731	741
v1.wtdbg2	309	320
v1.wtdbg2	2800	2851
v1.wtdbg2	917	1020
v1.wtdbg2	825	838
v1.wtdbg2	704	722
v1.wtdbg2	685	703
v1.wtdbg2	373	378
v1.wtdbg2	718	723
v1.wtdbg2	1139	1152
v1.wtdbg2	523	576
v1.wtdbg2	607	648
v1.wtdbg2	595	615
v1.wtdbg2	583	613
v1.wtdbg2	231	232
v1.wtdbg2	131	132
v1.wtdbg2	279	282
v1.wtdbg2	171	182
v1.wtdbg2	422	447
v1.wtdbg2	320	324
v1.wtdbg2	492	502
v1.wtdbg2	978	1065
v1.wtdbg2	1046	1080
v1.wtdbg2	670	714
v1.wtdbg2	310	313
v1.wtdbg2	43	44
v1.wtdbg2	391	397
v1.wtdbg2	976	1002
v1.wtdbg2	422	450
v1.wtdbg2	510	553
v1.wtdbg2	1346	1389
v1.wtdbg2	915	983
v1.wtdbg2	490	498
v1.wtdbg2	505	542
v1.wtdbg2	1013	1025
v1.wtdbg2	1171	1190
v1.wtdbg2	995	1165
v1.wtdbg2	1643	1668
v1.wtdbg2	1257	1266
v1.wtdbg2	1200	1233
v1.wtdbg2	575	600
v1.wtdbg2	1371	1398
v1.wtdbg2	407	411
v1.wtdbg2	231	242
v1.wtdbg2	684	733
v1.wtdbg2	1151	1206
v1.wtdbg2	1724	1758
v1.wtdbg2	319	321
v1.wtdbg2	256	272
v1.wtdbg2	399	441
v1.wtdbg2	163	164
v1.wtdbg2	1507	1650
v1.wtdbg2	433	465
v1.wtdbg2	1032	1053
v1.wtdbg2	585	621
v1.wtdbg2	478	483
v1.wtdbg2	360	375
v1.wtdbg2	382	402
v1.wtdbg2	2083	2098
v1.wtdbg2	705	711
v1.wtdbg2	604	645
v1.wtdbg2	341	357
v1.wtdbg2	510	514
v1.wtdbg2	546	569
v1.wtdbg2	1103	1168
v1.wtdbg2	851	853
v1.wtdbg2	966	972
v1.wtdbg2	1334	1350
v1.wtdbg2	582	603
v1.wtdbg2	331	339
v1.wtdbg2	1121	1200
v1.wtdbg2	1401	1422
v1.wtdbg2	256	256
v1.wtdbg2	809	828
v1.wtdbg2	518	552
v1.wtdbg2	176	177
v1.wtdbg2	407	411
v1.wtdbg2	525	543
v1.wtdbg2	483	490
v1.wtdbg2	227	230
v1.wtdbg2	601	609
v1.wtdbg2	644	662
v1.wtdbg2	1167	1272
v1.wtdbg2	824	932
v1.wtdbg2	403	411
v1.wtdbg2	1247	1257
v1.wtdbg2	667	702
v1.wtdbg2	442	470
v1.wtdbg2	617	660
v1.wtdbg2	836	845
v1.wtdbg2	346	356
v1.wtdbg2	511	520
v1.wtdbg2	794	862
v1.wtdbg2	726	739
v1.wtdbg2	443	450
v1.wtdbg2	861	874
v1.wtdbg2	852	874
v1.wtdbg2	1432	1467
v1.wtdbg2	136	143
v1.wtdbg2	1683	1711
v1.wtdbg2	170	174
v1.wtdbg2	597	603
v1.wtdbg2	1375	1406
v1.wtdbg2	657	669
v1.wtdbg2	529	598
v1.wtdbg2	215	219
v1.wtdbg2	245	247
v1.wtdbg2	202	206
v1.wtdbg2	1750	1759
v1.wtdbg2	481	509
v1.wtdbg2	877	885
v1.wtdbg2	1000	1017
v1.wtdbg2	520	528
v1.wtdbg2	395	480
v1.wtdbg2	537	549
v1.wtdbg2	1967	2064
v1.wtdbg2	2405	2467
v1.wtdbg2	80	83
v1.wtdbg2	375	394
v1.wtdbg2	483	487
v1.wtdbg2	1206	1232
v1.wtdbg2	430	435
v1.wtdbg2	254	257
v1.wtdbg2	864	873
v1.wtdbg2	526	538
v1.wtdbg2	1108	1119
v1.wtdbg2	507	519
v1.wtdbg2	212	218
v1.wtdbg2	1602	1653
v1.wtdbg2	171	174
v1.wtdbg2	454	459
v1.wtdbg2	560	566
v1.wtdbg2	459	506
v1.wtdbg2	799	831
v1.wtdbg2	275	285
v1.wtdbg2	466	522
v1.wtdbg2	438	445
v1.wtdbg2	437	441
v1.wtdbg2	377	386
v1.wtdbg2	464	514
v1.wtdbg2	63	63
v1.wtdbg2	1520	1598
v1.wtdbg2	1005	1066
v1.wtdbg2	228	231
v1.wtdbg2	124	126
v1.wtdbg2	545	555
v1.wtdbg2	466	522
v1.wtdbg2	1684	1705
v1.wtdbg2	615	618
v1.wtdbg2	539	544
v1.wtdbg2	946	971
v1.wtdbg2	342	348
v1.wtdbg2	326	347
v1.wtdbg2	325	346
v1.wtdbg2	798	834
v1.wtdbg2	211	211
v1.wtdbg2	1086	1113
v1.wtdbg2	375	390
v1.wtdbg2	1182	1185
v1.wtdbg2	988	1047
v1.wtdbg2	295	298
v1.wtdbg2	696	776
v1.wtdbg2	1188	1248
v1.wtdbg2	690	733
v1.wtdbg2	650	675
v1.wtdbg2	292	300
v1.wtdbg2	57	57
v1.wtdbg2	730	733
v1.wtdbg2	567	576
v1.wtdbg2	1457	1479
v1.wtdbg2	223	233
v1.wtdbg2	176	199
v1.wtdbg2	945	967
v1.wtdbg2	806	824
v1.wtdbg2	647	654
v1.wtdbg2	1222	1272
v1.wtdbg2	167	173
v1.wtdbg2	568	596
v1.wtdbg2	369	375
v1.wtdbg2	821	845
v1.wtdbg2	826	843
v1.wtdbg2	146	159
v1.wtdbg2	434	452
v1.wtdbg2	703	726
v1.wtdbg2	667	677
v1.wtdbg2	575	599
v1.wtdbg2	349	354
v1.wtdbg2	275	277
v1.wtdbg2	277	290
v1.wtdbg2	1010	1020
v1.wtdbg2	704	791
v1.wtdbg2	238	239
v1.wtdbg2	325	336
v1.wtdbg2	324	336
v1.wtdbg2	320	333
v1.wtdbg2	321	336
v1.wtdbg2	320	336
v1.wtdbg2	539	557
v1.wtdbg2	103	114
v1.wtdbg2	304	321
v1.wtdbg2	680	701
v1.wtdbg2	414	414
v1.wtdbg2	187	193
v1.wtdbg2	614	636
v1.wtdbg2	818	837
v1.wtdbg2	226	238
v1.wtdbg2	1054	1062
v1.wtdbg2	663	686
v1.wtdbg2	585	604
v1.wtdbg2	922	930
v1.wtdbg2	505	534
v1.wtdbg2	352	357
v1.wtdbg2	1025	1074
v1.wtdbg2	345	367
v1.wtdbg2	751	768
v1.wtdbg2	566	615
v1.wtdbg2	449	456
v1.wtdbg2	1479	1549
v1.wtdbg2	383	401
v1.wtdbg2	292	294
v1.wtdbg2	390	457
v1.wtdbg2	612	637
v1.wtdbg2	635	646
v1.wtdbg2	562	568
v1.wtdbg2	523	527
v1.wtdbg2	310	314
v1.wtdbg2	1221	1273
v1.wtdbg2	146	156
v1.wtdbg2	127	131
v1.wtdbg2	2648	2688
v1.wtdbg2	798	819
v1.wtdbg2	307	312
v1.wtdbg2	674	690
v1.wtdbg2	1516	1524
v1.wtdbg2	505	520
v1.wtdbg2	388	416
v1.wtdbg2	859	875
v1.wtdbg2	273	277
v1.wtdbg2	685	687
v1.wtdbg2	268	270
v1.wtdbg2	335	335
v1.wtdbg2	300	306
v1.wtdbg2	543	557
v1.wtdbg2	1153	1209
v1.wtdbg2	492	499
v1.wtdbg2	255	258
v1.wtdbg2	1491	1593
v1.wtdbg2	890	927
v1.wtdbg2	604	640
v1.wtdbg2	486	498
v1.wtdbg2	965	981
v1.wtdbg2	1158	1214
v1.wtdbg2	225	229
v1.wtdbg2	605	625
v1.wtdbg2	2012	2082
v1.wtdbg2	1070	1076
v1.wtdbg2	1878	1941
v1.wtdbg2	1276	1293
v1.wtdbg2	380	385
v1.wtdbg2	121	123
v1.wtdbg2	303	321
v1.wtdbg2	352	378
v1.wtdbg2	1001	1020
v1.wtdbg2	1556	1618
v1.wtdbg2	872	882
v1.wtdbg2	34	34
v1.wtdbg2	775	809
v1.wtdbg2	493	507
v1.wtdbg2	943	1002
v1.wtdbg2	299	349
v1.wtdbg2	576	586
v1.wtdbg2	457	490
v1.wtdbg2	1459	1478
v1.wtdbg2	866	905
v1.wtdbg2	391	394
v1.wtdbg2	694	699
v1.wtdbg2	666	680
v1.wtdbg2	1473	1503
v1.wtdbg2	1198	1213
v1.wtdbg2	877	888
v1.wtdbg2	561	597
v1.wtdbg2	450	455
v1.wtdbg2	836	888
v1.wtdbg2	4086	4122
v1.wtdbg2	639	645
v1.wtdbg2	969	987
v1.wtdbg2	395	401
v1.wtdbg2	1159	1185
v1.wtdbg2	324	336
v1.wtdbg2	284	285
v1.wtdbg2	532	555
v1.wtdbg2	1329	1390
v1.wtdbg2	975	1006
v1.wtdbg2	1244	1384
v1.wtdbg2	475	486
v1.wtdbg2	238	240
v1.wtdbg2	693	723
v1.wtdbg2	277	279
v1.wtdbg2	170	171
v1.wtdbg2	328	330
v1.wtdbg2	2419	2484
v1.wtdbg2	964	976
v1.wtdbg2	1054	1147
v1.wtdbg2	1048	1062
v1.wtdbg2	67	69
v1.wtdbg2	1038	1149
v1.wtdbg2	1331	1341
v1.wtdbg2	516	537
v1.wtdbg2	800	824
v1.wtdbg2	429	441
v1.wtdbg2	1179	1253
v1.wtdbg2	1018	1023
v1.wtdbg2	209	211
v1.wtdbg2	107	107
v1.wtdbg2	214	229
v1.wtdbg2	598	617
v1.wtdbg2	604	611
v1.wtdbg2	1978	2088
v1.wtdbg2	478	557
v1.wtdbg2	872	947
v1.wtdbg2	793	835
v1.wtdbg2	335	339
v1.wtdbg2	1504	1524
v1.wtdbg2	1270	1287
v1.wtdbg2	492	502
v1.wtdbg2	416	434
v1.wtdbg2	306	321
v1.wtdbg2	1340	1410
v1.wtdbg2	241	247
v1.wtdbg2	136	136
v1.wtdbg2	403	417
v1.wtdbg2	2768	2784
v1.wtdbg2	240	241
v1.wtdbg2	456	486
v1.wtdbg2	316	323
v1.wtdbg2	969	983
v1.wtdbg2	490	495
v1.wtdbg2	1046	1066
v1.wtdbg2	176	181
v1.wtdbg2	199	200
v1.wtdbg2	1721	1747
v1.wtdbg2	188	197
v1.wtdbg2	1480	1498
v1.wtdbg2	336	358
v1.wtdbg2	409	423
v1.wtdbg2	510	532
v1.wtdbg2	1024	1028
v1.wtdbg2	603	611
v1.wtdbg2	37	37
v1.wtdbg2	902	977
v1.wtdbg2	836	945
v1.wtdbg2	457	470
v1.wtdbg2	178	203
v1.wtdbg2	250	266
v1.wtdbg2	309	310
v1.wtdbg2	349	365
v1.wtdbg2	305	310
v1.wtdbg2	553	597
v1.wtdbg2	263	263
v1.wtdbg2	380	417
v1.wtdbg2	569	574
v1.wtdbg2	675	709
v1.wtdbg2	492	499
v1.wtdbg2	275	280
v1.wtdbg2	440	454
v1.wtdbg2	392	397
v1.wtdbg2	337	380
v1.wtdbg2	439	464
v1.wtdbg2	294	315
v1.wtdbg2	573	592
v1.wtdbg2	340	345
v1.wtdbg2	1180	1225
v1.wtdbg2	838	851
v1.wtdbg2	1807	1846
v1.wtdbg2	609	668
v1.wtdbg2	609	631
v1.wtdbg2	450	450
v1.wtdbg2	156	159
v1.wtdbg2	615	627
v1.wtdbg2	2070	2145
v1.wtdbg2	1920	1936
v1.wtdbg2	1687	1752
v1.wtdbg2	708	871
v1.wtdbg2	475	479
v1.wtdbg2	505	506
v1.wtdbg2	634	682
v1.wtdbg2	871	907
v1.wtdbg2	574	586
v1.wtdbg2	665	669
v1.wtdbg2	420	436
v1.wtdbg2	2682	2880
v1.wtdbg2	636	649
v1.wtdbg2	1018	1038
v1.wtdbg2	920	972
v1.wtdbg2	1694	1701
v1.wtdbg2	643	705
v1.wtdbg2	212	216
v1.wtdbg2	718	726
v1.wtdbg2	438	442
v1.wtdbg2	1187	1213
v1.wtdbg2	994	1020
v1.wtdbg2	832	849
v1.wtdbg2	780	864
v1.wtdbg2	276	318
v1.wtdbg2	419	436
v1.wtdbg2	1140	1254
v1.wtdbg2	474	482
v1.wtdbg2	1737	1760
v1.wtdbg2	814	879
v1.wtdbg2	500	505
v1.wtdbg2	358	361
v1.wtdbg2	441	442
v1.wtdbg2	443	476
v1.wtdbg2	1219	1222
v1.wtdbg2	657	672
v1.wtdbg2	3043	3098
v1.wtdbg2	1036	1096
v1.wtdbg2	627	654
v1.wtdbg2	458	462
v1.wtdbg2	352	357
v1.wtdbg2	489	496
v1.wtdbg2	649	655
v1.wtdbg2	438	438
v1.wtdbg2	377	378
v1.wtdbg2	1061	1074
v1.wtdbg2	512	541
v1.wtdbg2	78	79
v1.wtdbg2	803	929
v1.wtdbg2	30	30
v1.wtdbg2	947	957
v1.wtdbg2	1143	1282
v1.wtdbg2	581	645
v1.wtdbg2	746	818
v1.wtdbg2	278	283
v1.wtdbg2	257	301
v1.wtdbg2	557	597
[truncated: 283,194 more rows]
