# Supplementary material for: Ecological genomics in the Northern krill uncovers loci for local adaptation across ocean basins
Source: Nat Commun. 2024 Aug 1;15:6297. doi: 10.1038/s41467-024-50239-7 (PMC11294593; doi:10.1038/s41467-024-50239-7)
Supplement: Supplementary file 15 — Source Data [file 41467_2024_50239_MOESM15_ESM.zip › Source_data/Source_data.Fig_3/Source_data.Fig_3E/Source_data.Fig_3E.tsv]

TAG	AGE
at_j	53204
at_j	121518
at_j	491554
at_j	490094
at_j	197639
at_j	178391
at_j	172861
at_j	361583
at_j	178509
at_j	311968
at_j	165691
at_j	269645
at_j	93377
at_j	419637
at_j	91539
at_j	190037
at_j	155642
at_j	216990
at_j	558303
at_j	407127
at_j	523181
at_j	499697
at_j	146999
at_j	279558
at_j	702237
at_j	384121
at_j	264278
at_j	43809
at_j	427848
at_j	428618
at_j	57846
at_j	422555
at_j	117467
at_j	1518101
at_j	12955
at_j	256194
at_j	15881
at_j	787977
at_j	736299
at_j	560119
at_j	722438
at_j	1537118
at_j	1802550
at_j	987142
at_j	1252006
at_j	992641
at_j	1118423
at_j	402421
at_j	517306
at_j	960787
at_j	1867868
at_j	1692334
at_j	837779
at_j	1271320
at_j	1202746
at_j	866210
at_j	565459
at_j	272026
at_j	96110
at_j	331504
at_j	352414
at_j	403657
at_j	135843
at_j	179819
at_j	140994
at_j	251216
at_j	408897
at_j	95816
at_j	83598
at_j	285676
at_j	558949
at_j	1066749
at_j	397857
at_j	136520
at_j	1498458
at_j	100874
at_j	182476
at_j	80776
at_j	99343
at_j	23804
at_j	858479
at_j	86713
at_j	26806
at_j	577647
at_j	476071
at_j	592825
at_j	228801
at_j	545888
at_j	381960
at_j	872068
at_j	93323
at_j	624051
at_j	1547111
at_j	135652
at_j	631953
at_j	929991
at_j	1166161
at_j	634632
at_j	142959
at_j	83957
at_j	449683
at_j	175427
at_j	650537
at_j	154792
at_j	270917
at_j	392187
at_j	405807
at_j	316021
at_j	491844
at_j	386728
at_j	21975
at_j	414891
at_j	1500655
at_j	82524
at_j	25995
at_j	24694
at_j	83537
at_j	248423
at_j	438387
at_j	34871
at_j	34843
at_j	63792
at_j	52049
at_j	84001
at_j	39422
at_j	85718
at_j	70859
at_j	579873
at_j	42312
at_j	176723
at_j	372833
at_j	37431
at_j	157103
at_j	108580
at_j	126158
at_j	482193
at_j	128186
at_j	1052844
at_j	709691
at_j	45125
at_j	48452
at_j	838279
at_j	960550
at_j	307381
at_j	234695
at_j	262990
at_j	36006
at_j	43255
at_j	162549
at_j	1095738
at_j	543475
at_j	604569
at_j	61907
at_j	76341
at_j	725661
at_j	149800
at_j	213456
at_j	112986
at_j	153279
at_j	359196
at_j	589439
at_j	51953
at_j	706414
at_j	386419
at_j	318477
at_j	421824
at_j	436901
at_j	253213
at_j	444692
at_j	219340
at_j	236930
at_j	133470
at_j	415518
at_j	39455
at_j	753834
at_j	702990
at_j	629710
at_j	449907
at_j	308243
at_j	87265
at_j	433213
at_j	2134928
at_j	1898314
at_j	1785573
at_j	1252988
at_j	2024616
at_j	2403828
at_j	2478664
at_j	1794964
at_j	1200416
at_j	1247248
at_j	2272996
at_j	1733421
at_j	1604927
at_j	1353407
at_j	1841912
at_j	836200
at_j	80422
at_j	453069
at_j	2050698
at_j	1250096
at_j	2072634
at_j	42570
at_j	927296
at_j	789575
at_j	722017
at_j	525142
at_j	450434
at_j	89586
at_j	710025
at_j	58372
at_j	534365
at_j	426666
at_j	1018140
at_j	29363
at_j	511269
at_j	645730
at_j	597230
at_j	73580
at_j	75741
at_j	648273
at_j	518655
at_j	817384
at_j	568553
at_j	375338
at_j	1095908
at_j	574623
at_j	1452317
at_j	968526
at_j	840160
at_j	173583
at_j	112399
at_j	164127
at_j	1415604
at_j	161723
at_j	509604
at_j	454213
at_j	344275
at_j	883635
at_j	711896
at_j	722963
at_j	510228
at_j	119759
at_j	36111
at_j	34470
at_j	34267
at_j	141709
at_j	511311
at_j	1408854
at_j	226629
at_j	313657
at_j	29975
at_j	279239
at_j	434926
at_j	305649
at_j	712373
at_j	46464
at_j	1060387
at_j	49727
at_j	526510
at_j	675739
at_j	337584
at_j	47747
at_j	296174
at_j	811975
at_j	1427522
at_j	62924
at_j	199394
at_j	569834
at_j	1517968
at_j	957175
at_j	141929
at_j	520584
at_j	565393
at_j	35775
at_j	1183131
at_j	1073689
at_j	558024
at_j	34281
at_j	595757
at_j	329326
at_j	43284
at_j	45801
at_j	975878
at_j	291871
at_j	622948
at_j	439513
at_j	80655
at_j	423764
at_j	518828
at_j	814233
at_j	523690
at_j	105036
at_j	628885
at_j	487346
at_j	227877
at_j	1419134
at_j	32453
at_j	825087
at_j	677207
at_j	1014465
at_j	418573
at_j	408079
at_j	657426
at_j	123087
at_j	220471
at_j	1367037
at_j	570823
at_j	334498
at_j	689837
at_j	168903
at_j	142585
at_j	493842
at_j	791716
at_j	162131
at_j	364996
at_j	231669
at_j	298385
at_j	241443
at_j	604969
at_j	1041776
at_j	1300586
at_j	1270258
at_j	1767097
at_j	1092497
at_j	418645
at_j	125108
at_j	724767
at_j	842321
at_j	841824
at_j	1035782
at_j	214933
at_j	426474
at_j	186889
at_j	471104
at_j	146871
at_j	236068
at_j	852750
at_j	701531
at_j	289644
at_j	238081
at_j	1472516
at_j	146622
at_j	337802
at_j	1167013
at_j	596394
at_j	997303
at_j	301389
at_j	14524
at_j	2498704
at_j	2328936
at_j	493569
at_j	1697121
at_j	2892307
at_j	28483
at_j	43056
at_j	3186012
at_j	2331433
at_j	952153
at_j	1627252
at_j	2277325
at_j	1318712
at_j	2603503
at_j	2942792
at_j	2021622
at_j	2707897
at_j	104667
at_j	1152048
at_j	1396429
at_j	520629
at_j	136315
at_j	88727
at_j	1227090
at_j	1101299
at_j	476008
at_j	423892
at_j	2059370
at_j	1009120
at_j	1273541
at_j	827358
at_j	108615
at_j	541874
at_j	890583
at_j	719403
at_j	93305
at_j	290897
at_j	339971
at_j	1068340
at_j	1399645
at_j	1044534
at_j	988020
at_j	911900
at_j	951350
at_j	1106960
at_j	1682699
at_j	1531889
at_j	482991
at_j	1106876
at_j	2644275
at_j	869135
at_j	480867
at_j	230253
at_j	142162
at_j	311732
at_j	711424
at_j	878700
at_j	778607
at_j	601596
at_j	126665
at_j	473434
at_j	230735
at_j	334530
at_j	2014062
at_j	125447
at_j	1814750
at_j	158073
at_j	1264631
at_j	113772
at_j	117319
at_j	1015468
at_j	1198181
at_j	56746
at_j	749210
at_j	931415
at_j	910090
at_j	120289
at_j	1540923
at_j	267735
at_j	515160
at_j	165864
at_j	210576
at_j	1121597
at_j	953879
at_j	1641328
at_j	1424370
at_j	461361
at_j	702337
at_j	1789575
at_j	933761
at_j	796119
at_j	1691700
at_j	1116100
at_j	487532
at_j	1391154
at_j	48416
at_j	339354
at_j	1045557
at_j	443453
at_j	574494
at_j	1461221
at_j	784401
at_j	370570
at_j	426259
at_j	1195118
at_j	690624
at_j	664591
at_j	1265931
at_j	1333155
at_j	793318
at_j	882244
at_j	418536
at_j	282938
at_j	492180
at_j	467418
at_j	320686
at_j	656496
at_j	196387
at_j	465168
at_j	1078183
at_j	717162
at_j	663285
at_j	694855
at_j	718404
at_j	530822
at_j	724166
at_j	964858
at_j	929654
at_j	695083
at_j	562714
at_j	827684
at_j	908975
at_j	538039
at_j	460282
at_j	530203
at_j	161675
at_j	394947
at_j	279267
at_j	335410
at_j	430437
at_j	670998
at_j	977670
at_j	476048
at_j	833408
at_j	683745
at_j	530401
at_j	331536
at_j	52495
at_j	624149
at_j	360457
at_j	575685
at_j	1116905
at_j	467523
at_j	138127
at_j	244441
at_j	65463
at_j	116431
at_j	624127
at_j	604442
at_j	137125
at_j	119216
at_j	251813
at_j	125151
at_j	207414
at_j	275330
at_j	284308
at_j	928427
at_j	707390
at_j	215650
at_j	654008
at_j	750288
at_j	349148
at_j	514048
at_j	205439
at_j	1261360
at_j	946848
at_j	637206
at_j	23063
at_j	313787
at_j	460942
at_j	636693
at_j	745630
at_j	2274153
at_j	628667
at_j	590371
at_j	697365
at_j	821336
at_j	862133
at_j	751783
at_j	1041773
at_j	396533
at_j	342666
at_j	304058
at_j	682023
at_j	500402
at_j	470712
at_j	1887747
at_j	884770
at_j	822446
at_j	599735
at_j	491203
at_j	976229
at_j	216075
at_j	89213
at_j	89523
at_j	128456
at_j	39619
at_j	204220
at_j	78259
at_j	389755
at_j	2581433
at_j	2318311
at_j	3215117
at_j	67433
at_j	2939175
at_j	2147527
at_j	358537
at_j	1595896
at_j	1386139
at_j	363325
at_j	849353
at_j	3159005
at_j	2714227
at_j	3303327
at_j	2978718
at_j	3429877
at_j	2981396
at_j	3457480
at_j	2494676
at_j	2279055
at_j	2416239
at_j	1513742
at_j	3525878
at_j	1583372
at_j	2095539
at_j	2300602
at_j	2821053
at_j	730883
at_j	114428
at_j	1452924
at_j	2359030
at_j	1996176
at_j	806795
at_j	2205167
at_j	2958671
at_j	2912204
at_j	702396
at_j	201774
at_j	454182
at_j	199832
at_j	81917
at_j	435260
at_j	200591
at_j	206015
at_j	935473
at_j	357764
at_j	862280
at_j	315544
at_j	1048617
at_j	471818
at_j	1187296
at_j	91724
at_j	786543
at_j	401035
at_j	307964
at_j	618062
at_j	554090
at_j	630919
at_j	621341
at_j	1003129
at_j	888643
at_j	829112
at_j	834238
at_j	437879
at_j	1214621
at_j	685229
at_j	1074962
at_j	325549
at_j	1009500
at_j	1320564
at_j	712460
at_j	1123139
at_j	2963528
at_j	791635
at_j	445306
at_j	565918
at_j	1512780
at_j	496898
at_j	418103
at_j	1959879
at_j	126573
at_j	1142585
at_j	1111452
at_j	1109761
at_j	1125818
at_j	1243926
at_j	561383
at_j	824823
at_j	1059633
at_j	572392
at_j	765508
at_j	1140810
at_j	2577087
at_j	55832
at_j	669501
at_j	832047
at_j	2216949
at_j	2212848
at_j	1388459
at_j	1148889
at_j	63483
at_j	362278
at_j	41096
at_j	830253
at_j	628133
at_j	286875
at_j	859346
at_j	582853
at_j	529329
at_j	502849
at_j	714650
at_j	938787
at_j	684282
at_j	587512
at_j	521383
at_j	539297
at_j	1037403
at_j	1439598
at_j	603770
at_j	582724
at_j	1795891
at_j	512928
at_j	456512
at_j	1017644
at_j	616685
at_j	735588
at_j	721823
at_j	745842
at_j	632160
at_j	1533823
at_j	770867
at_j	1476498
at_j	986621
at_j	587573
at_j	1184971
at_j	1652014
at_j	1426096
at_j	926689
at_j	449799
at_j	578711
at_j	885954
at_j	668274
at_j	804120
at_j	128898
at_j	1532819
at_j	1390171
at_j	1664236
at_j	735194
at_j	1235402
at_j	611801
at_j	744101
at_j	896054
at_j	393897
at_j	719324
at_j	460592
at_j	563113
at_j	920156
at_j	1093762
at_j	467001
at_j	557414
at_j	1811659
at_j	1725935
at_j	1267467
at_j	1074301
at_j	935540
at_j	382849
at_j	651269
at_j	1030146
at_j	1109415
at_j	556674
at_j	1051433
at_j	792169
at_j	129344
at_j	953452
at_j	631421
at_j	526201
at_j	566780
at_j	626485
at_j	219894
at_j	285054
at_j	156161
at_j	201926
at_j	268165
at_j	532700
at_j	948208
at_j	1051164
at_j	414526
at_j	107831
at_j	790426
at_j	721938
at_j	539163
at_j	451899
at_j	1047160
at_j	941425
at_j	522829
at_j	695024
at_j	372926
at_j	489648
at_j	1506925
at_j	47828
at_j	445194
at_j	688376
at_j	1025303
at_j	1071481
at_j	713565
at_j	789132
at_j	571931
at_j	675845
at_j	58893
at_j	355751
at_j	1866924
at_j	1152674
at_j	1082308
at_j	769120
at_j	701246
at_j	575485
at_j	3328024
at_j	860431
at_j	724543
at_j	151755
at_j	359548
at_j	537686
at_j	752429
at_j	884322
at_j	1145652
at_j	817749
at_j	1179106
at_j	1697305
at_j	1122583
at_j	660930
at_j	1018767
at_j	1032258
at_j	279936
at_j	226833
at_j	310145
at_j	322905
at_j	712371
at_j	918583
at_j	655898
at_j	692291
at_j	698415
at_j	626110
at_j	660243
at_j	396536
at_j	1564375
at_j	1326915
at_j	484349
at_j	938002
at_j	345405
at_j	236430
at_j	558320
at_j	469592
at_j	302690
at_j	399930
at_j	387562
at_j	795642
at_j	1362434
at_j	1112565
at_j	67617
at_j	826250
at_j	607924
at_j	871540
at_j	1314376
at_j	1378719
at_j	441454
at_j	1617607
at_j	810557
at_j	554462
at_j	672518
at_j	3441015
at_j	941223
at_j	415203
at_j	918423
at_j	716077
at_j	1723727
at_j	1865695
at_j	655122
at_j	855394
at_j	808834
at_j	944064
at_j	454924
at_j	837325
at_j	471589
at_j	203597
at_j	107893
at_j	160972
at_j	399710
at_j	667870
at_j	528951
at_j	480795
at_j	590188
at_j	485665
at_j	663038
at_j	991439
at_j	561969
at_j	444842
at_j	739878
at_j	538640
at_j	1576940
at_j	1172800
at_j	584601
at_j	600195
at_j	834759
at_j	1902742
at_j	1043822
at_j	512041
at_j	898823
at_j	898678
at_j	678224
at_j	784540
at_j	837600
at_j	1072608
at_j	1156918
at_j	750360
at_j	282415
at_j	840047
at_j	1240306
at_j	1666643
at_j	1075369
at_j	846425
at_j	1815819
at_j	1503772
at_j	738275
at_j	862743
at_j	1877707
at_j	705091
at_j	1094287
at_j	1563415
at_j	1103975
at_j	1862383
at_j	1330471
at_j	1498513
at_j	1867869
at_j	884315
at_j	1847575
at_j	471393
at_j	545798
at_j	604549
at_j	674719
at_j	891279
at_j	1067125
at_j	1198837
at_j	553100
at_j	2028927
at_j	672532
at_j	375505
at_j	288185
at_j	1622026
at_j	1312745
at_j	958712
at_j	1132113
at_j	2666264
at_j	1409364
at_j	614715
at_j	598795
at_j	916416
at_j	1079732
at_j	938289
at_j	89509
at_j	682055
at_j	984710
at_j	534953
at_j	850465
at_j	1795235
at_j	509022
at_j	434463
at_j	273600
at_j	1133285
at_j	802702
at_j	1225759
at_j	1426894
at_j	730036
at_j	1973854
at_j	552326
at_j	203799
at_j	857679
at_j	383916
at_j	639391
at_j	753932
at_j	1294629
at_j	2136699
at_j	649632
at_j	447438
at_j	1761509
at_j	1705160
at_j	797265
at_j	294728
at_j	472093
at_j	389347
at_j	1661001
at_j	2955741
at_j	1666040
at_j	2949107
at_j	1634328
at_j	3955451
at_j	922067
at_j	1414774
at_j	2278791
at_j	2056480
at_j	3011292
at_j	3315216
at_j	2137699
at_j	1794045
at_j	1289312
at_j	2035946
at_j	739526
at_j	687861
at_j	1324216
at_j	2009797
at_j	2853835
at_j	1674730
at_j	1696226
at_j	1933849
at_j	2997233
at_j	1570874
at_j	1609870
at_j	3388214
at_j	2594351
at_j	1627831
at_j	1942066
at_j	4330696
at_j	4233403
at_j	5042342
at_j	3523636
at_j	6167804
at_j	6026192
at_j	6216055
at_j	4650983
at_j	218673
at_j	106628
at_j	143986
at_j	470501
at_j	151049
at_j	1204182
at_j	44374
at_j	137904
at_j	111338
at_j	1172622
at_j	553621
at_j	118624
at_j	488896
at_j	67810
at_j	253123
at_j	379960
at_j	487994
at_j	138733
at_j	173443
at_j	303107
at_j	89576
at_j	226080
at_j	178575
at_j	73446
at_j	179786
at_j	968578
at_j	200576
at_j	1704377
at_j	493519
at_j	274462
at_j	239962
at_j	107219
at_j	70296
at_j	43987
at_j	61673
at_j	12646
at_j	230137
at_j	239010
at_j	204353
at_j	383469
at_j	209106
at_j	47996
at_j	32561
at_j	84772
at_j	171152
at_j	167259
at_j	164477
at_j	163502
at_j	66823
at_j	283273
at_j	810877
at_j	1151200
at_j	63180
at_j	113797
at_j	252030
at_j	207065
at_j	53901
at_j	75292
at_j	105945
at_j	400571
at_j	1326187
at_j	140247
at_j	72157
at_j	788324
at_j	76675
at_j	512549
at_j	224555
at_j	85074
at_j	257363
at_j	261844
at_j	775736
at_j	252715
at_j	48816
at_j	467127
at_j	203520
at_j	335758
at_j	148726
at_j	459812
at_j	213693
at_j	79404
at_j	74690
at_j	491106
at_j	876979
at_j	49990
at_j	84804
at_j	469276
at_j	78900
at_j	259101
at_j	630674
at_j	121863
at_j	585515
at_j	101381
at_j	314934
at_j	895712
at_j	70764
at_j	291872
at_j	629948
at_j	247981
at_j	245518
at_j	173247
at_j	361545
at_j	105963
at_j	1782001
at_j	472554
at_j	480469
at_j	258824
at_j	524294
at_j	94774
at_j	299019
at_j	964110
at_j	304985
at_j	705506
at_j	188324
at_j	176810
at_j	210272
at_j	769966
at_j	145700
at_j	1317787
at_j	251878
at_j	380551
at_j	458933
at_j	903177
at_j	714336
at_j	427608
at_j	931686
at_j	197207
at_j	174902
at_j	617735
at_j	904944
at_j	800809
at_j	706701
at_j	2215113
at_j	1693917
at_j	1505029
at_j	306511
at_j	745071
at_j	647777
at_j	560735
at_j	860383
at_j	770052
at_j	1055768
at_j	1501738
at_j	971257
at_j	283178
at_j	345369
at_j	341362
at_j	1228795
at_j	831112
at_j	343694
at_j	862567
at_j	1056086
at_j	1126351
at_j	57865
at_j	381509
at_j	644227
at_j	57875
at_j	932279
at_j	808184
at_j	1424308
at_j	388225
at_j	600659
at_j	678181
at_j	231110
at_j	468074
at_j	725590
at_j	1079723
at_j	125233
at_j	1182495
at_j	766309
at_j	456357
at_j	580818
at_j	456366
at_j	942445
at_j	785721
at_j	1378019
at_j	795005
at_j	502744
at_j	236477
at_j	161614
at_j	352199
at_j	955060
at_j	308631
at_j	931176
at_j	1138280
at_j	1405090
at_j	1257612
at_j	1177998
at_j	1068618
at_j	260687
at_j	368791
at_j	100149
at_j	361921
at_j	751483
at_j	655014
at_j	230897
at_j	98145
at_j	314149
at_j	329753
at_j	395465
at_j	441916
at_j	920090
at_j	838592
at_j	198123
at_j	185907
at_j	336082
at_j	540891
at_j	61494
at_j	179758
at_j	920411
at_j	272893
at_j	751434
at_j	355175
at_j	314795
at_j	164390
at_j	362048
at_j	36552
at_j	170566
at_j	759201
at_j	739894
at_j	328929
at_j	451635
at_j	106470
at_j	103444
at_j	67827
at_j	932688
at_j	887075
at_j	381024
at_j	237833
at_j	309537
at_j	1144305
at_j	1616820
at_j	704873
at_j	282289
at_j	429584
at_j	397505
at_j	759377
at_j	488620
at_j	1257960
at_j	414768
at_j	1428743
at_j	169957
at_j	1905954
at_j	976526
at_j	792620
at_j	512755
at_j	401247
at_j	259985
at_j	667823
at_j	481514
at_j	306123
at_j	374950
at_j	311765
at_j	217635
at_j	569371
at_j	241211
at_j	507156
at_j	227017
at_j	215768
at_j	150105
at_j	471562
at_j	1654768
at_j	903768
at_j	221018
at_j	533484
at_j	545271
at_j	526917
at_j	490679
at_j	997237
at_j	725367
at_j	1096953
at_j	2179404
at_j	976947
at_j	210869
at_j	590166
at_j	227737
at_j	1115536
at_j	136743
at_j	883859
at_j	569211
at_j	1273859
at_j	498679
at_j	612183
at_j	1206985
at_j	228910
at_j	382823
at_j	961131
at_j	582223
at_j	587140
at_j	1473476
at_j	1053717
at_j	482669
at_j	920441
at_j	818700
at_j	419758
at_j	482965
at_j	256541
at_j	156140
at_j	755314
at_j	106925
at_j	477195
at_j	77034
at_j	101593
at_j	844108
at_j	1354738
at_j	1194994
at_j	478140
at_j	369242
at_j	1034711
at_j	2586689
at_j	1172845
at_j	1988342
at_j	98776
at_j	177937
at_j	521606
at_j	203496
at_j	299347
at_j	283476
at_j	294822
at_j	335582
at_j	1172673
at_j	1158031
at_j	1906905
at_j	1211130
at_j	1057951
at_j	2107832
at_j	588747
at_j	751100
at_j	381103
at_j	3287592
at_j	790190
at_j	2497009
at_j	1229359
at_j	2479889
at_j	434603
at_j	713360
at_j	1011445
at_j	1205529
at_j	871332
at_j	1028908
at_j	2094533
at_j	297385
at_j	1332522
at_j	1407071
at_j	309449
at_j	175455
at_j	2566156
at_j	411532
at_j	1664701
at_j	2281410
at_j	197457
at_j	1292569
at_j	1429749
at_j	1265184
at_j	1285877
at_j	1160662
at_j	1125718
at_j	710780
at_j	1321374
at_j	765459
at_j	553298
at_j	1089260
at_j	850665
at_j	873270
at_j	1746842
at_j	1050966
at_j	2139629
at_j	1404207
at_j	594862
at_j	2461157
at_j	235830
at_j	1023557
at_j	175025
at_j	244792
at_j	213552
at_j	171397
at_j	153306
at_j	1894343
at_j	277148
at_j	1973310
at_j	1440345
at_j	77711
at_j	199126
at_j	76707
at_j	1872564
at_j	872993
at_j	198350
at_j	1095663
at_j	1055985
at_j	1071172
at_j	2797281
at_j	2419142
at_j	1248846
at_j	1437361
at_j	1360531
at_j	1784604
at_j	634231
at_j	1933623
at_j	1608075
at_j	764380
at_j	1594583
at_j	487067
at_j	306105
at_j	776276
at_j	1543982
at_j	796775
at_j	1932334
at_j	424499
at_j	246100
at_j	1528494
at_j	978595
at_j	434832
at_j	1976685
at_j	717132
at_j	269297
at_j	1501470
at_j	1062553
at_j	807498
at_j	903825
at_j	385196
at_j	1102657
at_j	1854564
at_j	925287
at_j	208271
at_j	1327843
at_j	2036781
at_j	2127266
at_j	1251180
at_j	1085224
at_j	99081
at_j	529631
at_j	267739
at_j	1406314
at_j	3186707
at_j	1429651
at_j	761571
at_j	833044
at_j	2177630
at_j	584052
at_j	1047285
at_j	816448
at_j	3990784
at_j	1215469
at_j	1338723
at_j	660995
at_j	554287
at_j	382662
at_j	1133512
at_j	63604
at_j	299829
at_j	1226107
at_j	620815
at_j	3435374
at_j	2173232
at_j	3721487
at_j	1935777
at_j	1953624
at_j	399725
at_j	721235
at_j	1506514
at_j	390989
at_j	1388989
at_j	1386418
at_j	1312822
at_j	2181123
at_j	1189546
at_j	1670561
at_j	992027
at_j	526307
at_j	178110
at_j	2526853
at_j	598640
at_j	1870772
at_j	4190153
at_j	627671
at_j	1302080
at_j	2114680
at_j	1037452
at_j	2526965
at_j	2032557
at_j	491034
at_j	2492207
at_j	663914
at_j	2036219
at_j	2218136
at_j	473463
at_j	482504
at_j	836766
at_j	384953
at_j	544181
at_j	73335
at_j	159136
at_j	791552
at_j	1103762
at_j	1332873
at_j	302453
at_j	3974870
at_j	672451
at_j	100810
at_j	2275725
at_j	2393839
at_j	1789877
at_j	2819201
at_j	1191408
at_j	2764283
at_j	2366096
at_j	621415
at_j	1216735
at_j	401465
at_j	839372
at_j	1132563
at_j	867081
at_j	2523662
at_j	3743299
at_j	817464
at_j	1682045
at_j	3481942
at_j	1920102
at_j	386102
at_j	904663
at_j	1208275
at_j	804206
at_j	515586
at_j	2769295
at_j	1008244
at_j	2002552
at_j	4056851
at_j	1170589
at_j	1117553
at_j	2229797
at_j	1223740
at_j	1391129
at_j	591728
at_j	1627995
at_j	3161041
at_j	373937
at_j	2262491
at_j	1503716
at_j	1989935
at_j	2558226
at_j	1490566
at_j	1319229
at_j	184883
at_j	214319
at_j	2405924
at_j	2114755
at_j	1518210
at_j	658150
at_j	1959111
at_j	1164805
at_j	1007401
at_j	534283
at_j	424002
at_j	1570232
at_j	1863178
at_j	4607623
at_j	1123966
at_j	910555
at_j	187444
at_j	1833311
at_j	2743498
at_j	6572016
at_j	1071144
at_j	1815857
at_j	2676169
at_j	1730421
at_j	673916
at_j	3639891
at_j	639884
at_j	1219018
at_j	690032
at_j	1458254
at_j	1480344
at_j	1393894
at_j	981853
at_j	147571
at_j	714597
at_j	1284024
at_j	549460
at_j	1201834
at_j	147250
at_j	1040870
at_j	1263059
at_j	1714114
at_j	469457
at_j	2130185
at_j	470313
at_j	714118
at_j	1909854
at_j	1386509
at_j	853624
at_j	2340593
at_j	973990
at_j	154640
at_j	1570985
at_j	1328754
at_j	1542892
at_j	1451273
at_j	571313
at_j	673383
at_j	1829051
at_j	1820302
at_j	1093334
at_j	3455936
at_j	1149857
at_j	513322
at_j	1380722
at_j	5656282
at_j	3667102
at_j	1426236
at_j	314242
at_j	1434643
at_j	3778112
at_j	781345
at_j	1184387
at_j	1189684
at_j	356285
at_j	1622431
at_j	631444
at_j	1308075
at_j	1122377
at_j	1458720
at_j	1449657
at_j	1323323
at_j	1290173
at_j	1606733
at_j	481434
at_j	903297
at_j	1254597
at_j	3017186
at_j	395443
at_j	909253
at_j	862445
at_j	765651
at_j	975298
at_j	2481755
at_j	1800426
at_j	1539839
at_j	1061254
at_j	1770932
at_j	1685736
at_j	3364071
at_j	1911173
at_j	669153
at_j	2947100
at_j	1359165
at_j	2911186
at_j	2696617
at_j	2251445
at_j	1747434
at_j	1598829
at_j	387161
at_j	1097997
at_j	1318931
at_j	1463314
at_j	987152
at_j	2278612
at_j	3405767
at_j	3712472
at_j	1370022
at_j	3866214
at_j	2280852
at_j	1572953
at_j	1425587
at_j	1253905
at_j	1279220
at_j	918733
at_j	2119077
at_j	501108
at_j	1056447
at_j	1353962
at_j	2690003
at_j	1919875
at_j	1696411
at_j	1415476
at_j	2307648
at_j	1222386
at_j	1240324
at_j	886745
at_j	1707218
at_j	1573454
at_j	642379
at_j	1119163
at_j	1671608
at_j	537718
at_j	1781721
at_j	1846722
at_j	1504343
at_j	2891878
at_j	1928612
at_j	1382785
at_j	874227
at_j	686014
at_j	1936066
at_j	3293239
at_j	2274644
at_j	792462
at_j	1320244
at_j	866123
at_j	2269767
at_j	1851280
at_j	2487039
at_j	1269772
at_j	3262391
at_j	4151325
at_j	864086
at_j	982846
at_j	1469180
at_j	1027461
at_j	6297734
at_j	913102
at_j	875242
at_j	664861
at_j	953598
at_j	1720344
at_j	1531921
at_j	1739671
at_j	1348038
at_j	1037300
at_j	2257695
at_j	1748942
at_j	1671246
at_j	1428051
at_j	1175367
at_j	274512
at_j	741477
at_j	853523
at_j	1288221
at_j	2710430
at_j	1135400
at_j	1665570
at_j	1633740
at_j	1564497
at_j	1163099
at_j	2885428
at_j	2169099
at_j	3692831
at_j	2424515
at_j	1609669
at_j	2291396
at_j	237698
at_j	2495501
at_j	1603245
at_j	1741776
at_j	859224
at_j	1333750
at_j	1126775
at_j	3038382
at_j	1946515
at_j	2086637
at_j	1428570
at_j	1737068
at_j	2044804
at_j	558384
at_j	1765049
at_j	2530961
at_j	3282879
at_j	2903733
at_j	1372368
at_j	3184099
at_j	2327177
at_j	2020168
at_j	1726419
at_j	2368302
at_j	1393603
at_j	2662100
at_j	3362125
at_j	179779
at_j	3705324
at_j	572952
at_j	591782
at_j	4859383
at_j	1538053
at_j	967857
at_j	361991
at_j	656121
at_j	1805688
at_j	1954106
at_j	1717656
at_j	1934705
at_j	2753420
at_j	2815255
at_j	2252179
at_j	1602777
at_j	1007578
at_j	2861897
at_j	671469
at_j	480246
at_j	1528462
at_j	6454069
at_j	960748
at_j	1429995
at_j	2161546
at_j	613502
at_j	945042
at_j	1396262
at_j	1726775
at_j	1663501
at_j	3416299
at_j	5994666
at_j	6939180
at_j	1102200
at_j	2947050
at_j	1797656
at_j	2105822
at_j	2806426
at_j	917793
at_j	280786
at_j	2824904
at_j	2283702
at_j	685709
at_j	3353374
at_j	3027059
at_j	1467316
at_j	844053
at_j	2680598
at_j	1481926
at_j	2761221
at_j	2158463
at_j	1344882
at_j	226040
at_j	918151
at_j	697834
at_j	1941370
at_j	3173217
at_j	619135
at_j	3895236
at_j	2875345
at_j	1781877
at_j	1812674
at_j	2168531
at_j	1439360
at_j	1181650
at_j	2296583
at_j	1266078
at_j	1541411
at_j	1587578
at_j	1532009
at_j	3306471
at_j	1292770
at_j	1527955
at_j	3275633
at_j	2816298
at_j	2020716
at_j	1107512
at_j	1708878
at_j	5473426
at_j	4740087
at_j	1430176
at_j	2392057
at_j	594802
at_j	329683
at_j	1693812
at_j	1773026
at_j	1354832
at_j	1871861
at_j	4910355
at_j	2559305
at_j	3985255
at_j	3872098
at_j	2793793
at_j	5004930
at_j	4185241
at_j	2068521
at_j	3462177
at_j	2388755
at_j	2199877
at_j	2567542
at_j	5438587
at_j	2381196
at_j	2817062
at_j	2627261
at_j	301415
at_j	1926215
at_j	1682086
at_j	2559866
at_j	4566438
at_j	2072123
at_j	135295
at_j	200115
at_j	1711924
at_j	2953695
at_j	3462453
at_j	3185474
at_j	2887773
at_j	3225330
at_j	3650950
at_j	2175155
at_j	1988393
at_j	1887435
at_j	2611620
at_j	2804686
at_j	895230
at_j	4077775
at_j	1010820
at_j	6204058
at_j	1182489
at_j	4212887
at_j	1336041
at_j	191954
at_j	2040858
at_j	2473717
at_j	5499709
at_j	2600596
at_j	1767713
at_j	2040975
at_j	3320585
at_j	2993636
at_j	2056001
at_j	1379252
at_j	2225333
at_j	1753236
at_j	1309811
at_j	4371609
at_j	1481993
at_j	1649931
at_j	2974315
at_j	808529
at_j	2499930
at_j	2442877
at_j	3551671
at_j	3506339
at_j	3730136
at_j	1175230
at_j	2155208
at_j	2696748
at_j	2561761
at_j	1012037
at_j	1678904
at_j	1749777
at_j	2464581
at_j	2273203
at_j	3250686
at_j	2490675
at_j	1491379
at_j	1545562
at_j	2155404
at_j	1743608
at_j	2506952
at_j	2913306
at_j	3078782
at_j	1513810
at_j	2714085
at_j	1383318
at_j	1490544
at_j	394516
at_j	3552080
at_j	1764701
at_j	2622319
at_j	1857287
at_j	2636864
at_j	3023037
at_j	559786
at_j	1672930
at_j	2193117
at_j	298899
at_j	3669220
at_j	2304644
at_j	3310161
at_j	2013992
at_j	2988175
at_j	3382998
at_j	3652268
at_j	3626422
at_j	2247311
at_j	1840773
at_j	1878098
at_j	1670655
at_j	1810815
at_j	2511286
at_j	1881137
at_j	2814864
at_j	4343240
at_j	1632543
at_j	1551757
at_j	1829706
at_j	2957766
at_j	1318775
at_j	3206795
at_j	4449731
at_j	1038497
at_j	2343994
at_j	1993532
at_j	2053727
at_j	1891112
at_j	1594422
at_j	2111837
at_j	1173529
at_j	2502108
at_j	3237710
at_j	2628711
at_j	2580844
at_j	3071849
at_j	1587784
at_j	2650762
at_j	2656490
at_j	3682907
at_j	3807639
at_j	2662177
at_j	3651807
at_j	3164848
at_j	2724768
at_j	2736747
at_j	2175045
at_j	3491189
at_j	2218724
at_j	2352576
at_j	1852985
at_j	3586039
at_j	2004296
at_j	2260980
at_j	4100252
at_j	2159054
[truncated: 50,407 more rows]
