# Supplementary material for: Ecological genomics in the Northern krill uncovers loci for local adaptation across ocean basins
Source: Nat Commun. 2024 Aug 1;15:6297. doi: 10.1038/s41467-024-50239-7 (PMC11294593; doi:10.1038/s41467-024-50239-7)
Supplement: Supplementary file 15 — Source Data [file 41467_2024_50239_MOESM15_ESM.zip › Source_data/Source_data.Fig_3/Source_data.Fig_3C/Source_data.Fig_3C.tsv]

# Comparison of exon-wide divergence against flanking regions (50-100 kbp away from genes)
# More details about divergence over genes is available in Supplementary Data 8
Ai	Atlantic vs. Mediterranean contrast (at/me)						Aii	NE North Atlantic vs. SW North Atlantic contrast (ea/we)													Bi	Atlantic vs. Mediterranean contrast (at/me)
Nr	Gene	FST in exons	Nr	Gene	FST in flanking regions		Nr	Gene	FST in exons		Nr	Gene	FST in flanking regions									FST	Exon regions	Flanking regions
1	REF_TRIN_8_02779_XLOC_064461	0.888	1	REF_TRIN_5_01254_XLOC_097584	0.862		1	REF_STRG_1_18759_XLOC_061857	0.644		1	REF_STRG_1_50966_XLOC_029004	0.478									0	28803	24741
2	REF_TRIN_1_02776_XLOC_089804	0.883	2	REF_STRG_1_84972_XLOC_008903	0.809		2	REF_TRIN_5_00859_XLOC_088233	0.606		2	REF_STRG_1_85992_XLOC_081553	0.47									0.1	4979	4563
3	REF_STRG_1_29344_XLOC_092557	0.877	3	REF_STRG_1_39808_XLOC_113625	0.742		3	REF_STRG_1_101517_XLOC_110891	0.572		3	REF_TRIN_4_02953_XLOC_074093	0.45									0.2	1687	1192
4	REF_STRG_1_70817_XLOC_057510	0.856	4	REF_STRG_1_6996_XLOC_108551	0.676		4	COM_SPAL_1_024103_XLOC_081261	0.569		4	REF_STRG_1_62956_XLOC_046129	0.444									0.3	714	405
5	COM_SPAL_1_017537_XLOC_060283	0.84	5	REF_STRG_1_87522_XLOC_084075	0.667		5	REF_TRIN_3_03651_XLOC_114630	0.561		5	REF_STRG_1_12835_XLOC_038182	0.44									0.4	421	142
6	COM_SPAL_1_014337_XLOC_050273	0.835	6	REF_STRG_1_31161_XLOC_096870	0.659		6	REF_STRG_1_12909_XLOC_038459	0.555		6	COM_SPAL_1_020600_XLOC_069996	0.407									0.5	214	46
7	REF_STRG_1_17346_XLOC_056430	0.82	7	REF_STRG_1_64740_XLOC_048667	0.656		7	REF_STRG_1_69460_XLOC_055426	0.518		7	REF_STRG_1_75350_XLOC_064287	0.404									0.6	112	9
8	REF_TRIN_1_00559_XLOC_030910	0.818	8	REF_STRG_1_84973_XLOC_008902	0.656		8	REF_STRG_1_31883_XLOC_098404	0.499		8	REF_STRG_1_30589_XLOC_095545	0.403									0.7	58	1
9	REF_STRG_1_4508_XLOC_081790	0.816	9	REF_TRIN_10_02003_XLOC_033122	0.642		9	REF_STRG_1_75350_XLOC_064287	0.497		9	REF_TRIN_16_03352_XLOC_031241	0.401									0.8	9	2
10	REF_TRIN_10_00979_XLOC_081659	0.797	10	REF_TRIN_7_03036_XLOC_050071	0.641		10	COM_SPAL_1_017651_XLOC_060661	0.49		10	REF_TRIN_4_03286_XLOC_058145	0.394									0.9	0	0
11	REF_STRG_1_22596_XLOC_074353	0.796	11	REF_STRG_1_64671_XLOC_048552	0.63		11	REF_STRG_1_47314_XLOC_023476	0.49		11	REF_STRG_1_39789_XLOC_113593	0.393									1	0	0
12	REF_STRG_1_25408_XLOC_082539	0.795	12	REF_STRG_1_7309_XLOC_110780	0.605		12	REF_STRG_1_67524_XLOC_052569	0.489		12	REF_TRIN_3_03651_XLOC_114630	0.391
13	REF_STRG_1_18737_XLOC_061757	0.794	13	REF_STRG_1_9557_XLOC_022917	0.595		13	REF_STRG_1_12829_XLOC_038178	0.488		13	REF_STRG_1_76801_XLOC_066513	0.387
14	REF_STRG_1_16484_XLOC_053494	0.793	14	REF_STRG_1_52462_XLOC_031236	0.59		14	COM_SPAL_1_032629_XLOC_109423	0.472		14	COM_SPAL_1_033213_XLOC_111381	0.385
15	REF_STRG_1_35152_XLOC_105176	0.785	15	REF_TRIN_5_03156_XLOC_048219	0.585		15	REF_TRIN_3_00752_XLOC_023643	0.467		15	REF_STRG_1_37802_XLOC_110059	0.38
16	REF_TRIN_15_01472_XLOC_112251	0.782	16	REF_STRG_1_9853_XLOC_024610	0.576		16	COM_SPAL_1_013335_XLOC_047332	0.457		16	REF_STRG_1_24791_XLOC_080906	0.38
17	REF_STRG_1_100204_XLOC_108138	0.78	17	REF_STRG_1_28954_XLOC_091605	0.574		17	REF_STRG_1_63178_XLOC_046439	0.456		17	REF_TRIN_1_03173_XLOC_009457	0.375
18	REF_STRG_1_109114_XLOC_003023	0.78	18	REF_STRG_1_61444_XLOC_043979	0.569		18	COM_SPAL_1_024044_XLOC_081039	0.453		18	REF_STRG_1_39790_XLOC_113594	0.373
19	COM_SPAL_1_025212_XLOC_084975	0.779	19	REF_STRG_1_69621_XLOC_055673	0.568		19	REF_STRG_1_14935_XLOC_046683	0.45		19	REF_STRG_1_14131_XLOC_043727	0.37
20	REF_STRG_1_37230_XLOC_109039	0.778	20	REF_STRG_1_41493_XLOC_013740	0.567		20	REF_STRG_1_39790_XLOC_113594	0.448		20	REF_STRG_1_16630_XLOC_054022	0.365
21	REF_STRG_1_62345_XLOC_045249	0.777	21	REF_STRG_1_81710_XLOC_074639	0.565		21	COM_SPAL_1_032351_XLOC_108457	0.442		21	REF_STRG_1_77932_XLOC_068383	0.362
22	REF_STRG_1_80275_XLOC_072156	0.776	22	REF_STRG_1_54927_XLOC_034847	0.564		22	REF_STRG_1_94172_XLOC_096232	0.441		22	REF_TRIN_15_00636_XLOC_080893	0.362
23	REF_STRG_1_32520_XLOC_099794	0.769	23	REF_STRG_1_31376_XLOC_097291	0.563		23	REF_TRIN_6_00943_XLOC_049902	0.437		23	REF_STRG_1_87182_XLOC_083484	0.36
24	REF_STRG_1_58806_XLOC_040269	0.767	24	REF_STRG_1_9725_XLOC_023855	0.559		24	REF_STRG_1_70444_XLOC_056966	0.435		24	COM_SPAL_1_010641_XLOC_038985	0.357
25	REF_STRG_1_28954_XLOC_091605	0.761	25	REF_STRG_1_91752_XLOC_091730	0.555		25	REF_STRG_1_11208_XLOC_031243	0.427		25	REF_TRIN_16_03937_XLOC_110062	0.356
26	REF_STRG_1_67158_XLOC_052059	0.76	26	REF_STRG_1_14917_XLOC_046797	0.554		26	REF_STRG_1_77097_XLOC_066996	0.427		26	REF_STRG_1_81736_XLOC_074702	0.355
27	REF_STRG_1_69885_XLOC_056134	0.76	27	REF_TRIN_10_02445_XLOC_093594	0.554		27	REF_STRG_1_7274_XLOC_110729	0.426		27	REF_STRG_1_95206_XLOC_010072	0.354
28	REF_STRG_1_12914_XLOC_038461	0.755	28	COM_SPAL_1_025670_XLOC_086452	0.552		28	COM_SPAL_1_013509_XLOC_047863	0.421		28	REF_TRIN_10_00240_XLOC_063989	0.351
29	REF_STRG_1_74190_XLOC_062572	0.753	29	REF_STRG_1_76741_XLOC_066406	0.551		29	REF_STRG_1_25643_XLOC_083247	0.419		29	COM_SPAL_1_008557_XLOC_032894	0.338
30	REF_STRG_1_38599_XLOC_111555	0.752	30	REF_STRG_1_92769_XLOC_093549	0.551		30	REF_TRIN_3_03388_XLOC_070886	0.415		30	REF_STRG_1_72796_XLOC_060467	0.336
31	REF_STRG_1_93624_XLOC_095195	0.751	31	REF_TRIN_6_01358_XLOC_072884	0.549		31	REF_TRIN_14_02917_XLOC_099677	0.411		31	REF_STRG_1_67647_XLOC_052778	0.335
32	REF_STRG_1_11929_XLOC_034267	0.75	32	REF_STRG_1_55412_XLOC_035513	0.547		32	REF_STRG_1_68413_XLOC_053863	0.409		32	REF_STRG_1_37803_XLOC_110060	0.334
33	REF_STRG_1_50186_XLOC_027863	0.749	33	REF_STRG_1_9133_XLOC_020349	0.546		33	REF_TRIN_15_02170_XLOC_032729	0.409		33	COM_SPAL_1_001433_XLOC_008959	0.332
34	REF_STRG_1_26878_XLOC_086453	0.749	34	REF_STRG_1_59467_XLOC_041114	0.546		34	COM_SPAL_1_017504_XLOC_060184	0.408		34	REF_STRG_1_23428_XLOC_076880	0.33
35	COM_SPAL_1_002660_XLOC_013388	0.748	35	REF_STRG_1_84283_XLOC_078702	0.543		35	REF_STRG_1_37803_XLOC_110060	0.404		35	REF_TRIN_7_01740_XLOC_038346	0.321
36	REF_STRG_1_31419_XLOC_097386	0.748	36	COM_SPAL_1_020549_XLOC_069855	0.539		36	REF_STRG_1_20848_XLOC_068945	0.404		36	REF_STRG_1_77933_XLOC_068384	0.321
37	COM_SPAL_1_009577_XLOC_035882	0.747	37	COM_SPAL_1_014337_XLOC_050273	0.539		37	REF_TRIN_1_04410_XLOC_030512	0.402		37	COM_SPAL_1_017651_XLOC_060661	0.318
38	COM_SPAL_1_026798_XLOC_090224	0.741	38	REF_STRG_1_43970_XLOC_018080	0.538		38	REF_TRIN_16_01230_XLOC_038638	0.399		38	REF_STRG_1_76066_XLOC_065412	0.313
39	REF_STRG_1_9787_XLOC_024253	0.739	39	REF_TRIN_16_02871_XLOC_101663	0.537		39	COM_SPAL_1_020366_XLOC_069280	0.398		39	REF_TRIN_5_02211_XLOC_069279	0.312
40	REF_TRIN_6_01688_XLOC_090083	0.736	40	REF_STRG_1_4903_XLOC_087443	0.536		40	REF_STRG_1_81372_XLOC_074095	0.39		40	REF_STRG_1_48528_XLOC_025390	0.312
41	REF_STRG_1_31504_XLOC_097587	0.734	41	REF_STRG_1_49297_XLOC_026548	0.534		41	REF_STRG_1_58358_XLOC_039635	0.389		41	REF_STRG_1_31921_XLOC_098488	0.311
42	COM_SPAL_1_009040_XLOC_034332	0.734	42	REF_TRIN_6_00683_XLOC_078864	0.534		42	COM_SPAL_1_011722_XLOC_042382	0.385		42	REF_STRG_1_17791_XLOC_058112	0.31
43	REF_STRG_1_61097_XLOC_043428	0.733	43	REF_STRG_1_35227_XLOC_105299	0.53		43	COM_SPAL_1_027856_XLOC_093610	0.382		43	REF_STRG_1_21380_XLOC_070625	0.31
44	REF_STRG_1_34530_XLOC_103916	0.732	44	REF_STRG_1_97981_XLOC_103549	0.522		44	REF_TRIN_14_02058_XLOC_078190	0.38		44	REF_STRG_1_25644_XLOC_083246	0.306
45	REF_STRG_1_10043_XLOC_025692	0.731	45	REF_TRIN_4_00143_XLOC_043439	0.513		45	REF_TRIN_16_01400_XLOC_022873	0.379		45	COM_SPAL_1_029366_XLOC_098549	0.305
46	REF_TRIN_10_02702_XLOC_091541	0.731	46	REF_TRIN_1_02545_XLOC_095080	0.512		46	REF_STRG_1_65756_XLOC_050121	0.378		46	COM_SPAL_1_033457_XLOC_112185	0.305
47	REF_STRG_1_49960_XLOC_027546	0.73	47	REF_STRG_1_70919_XLOC_057689	0.512		47	REF_STRG_1_109137_XLOC_003043	0.378		47	REF_TRIN_2_02410_XLOC_042616	0.304
48	REF_TRIN_16_04554_XLOC_048665	0.728	48	REF_STRG_1_29909_XLOC_093952	0.511		48	REF_STRG_1_92535_XLOC_093151	0.376		48	REF_TRIN_2_00718_XLOC_019399	0.303
49	REF_STRG_1_90526_XLOC_089441	0.727	49	COM_SPAL_1_005343_XLOC_022610	0.51		49	REF_TRIN_6_02014_XLOC_010647	0.376		49	COM_SPAL_1_023420_XLOC_079123	0.302
50	REF_STRG_1_98755_XLOC_105153	0.725	50	REF_STRG_1_62175_XLOC_044978	0.508		50	COM_SPAL_1_030225_XLOC_101325	0.375		50	COM_SPAL_1_013335_XLOC_047332	0.301
51	COM_SPAL_1_013733_XLOC_048553	0.724	51	REF_TRIN_14_03235_XLOC_056822	0.507		51	REF_TRIN_5_03386_XLOC_024325	0.372		51	REF_STRG_1_48425_XLOC_025198	0.299
52	REF_TRIN_13_00160_XLOC_024307	0.722	52	REF_TRIN_16_04382_XLOC_087442	0.506		52	REF_STRG_1_13702_XLOC_042065	0.367		52	REF_STRG_1_65005_XLOC_049027	0.298
53	REF_TRIN_8_03295_XLOC_069513	0.721	53	REF_STRG_1_74981_XLOC_063801	0.505		53	REF_STRG_1_80457_XLOC_072473	0.367		53	COM_SPAL_1_008826_XLOC_033743	0.297
54	REF_STRG_1_6981_XLOC_108355	0.719	54	REF_STRG_1_30338_XLOC_095068	0.505		54	REF_STRG_1_25645_XLOC_083249	0.366		54	REF_STRG_1_40248_XLOC_114461	0.296
55	REF_TRIN_9_02232_XLOC_013723	0.718	55	COM_SPAL_1_007357_XLOC_029104	0.504		55	REF_STRG_1_12203_XLOC_035454	0.362		55	REF_TRIN_5_03186_XLOC_083412	0.291
56	REF_STRG_1_97336_XLOC_010573	0.718	56	REF_STRG_1_34241_XLOC_103358	0.502		56	REF_STRG_1_54844_XLOC_034721	0.362		56	REF_TRIN_5_00859_XLOC_088233	0.29
57	COM_SPAL_1_016784_XLOC_057964	0.715	57	REF_TRIN_3_01555_XLOC_044979	0.502		57	REF_STRG_1_100506_XLOC_108811	0.361		57	REF_STRG_1_66588_XLOC_051259	0.289
58	REF_STRG_1_30949_XLOC_096349	0.711	58	COM_SPAL_1_017113_XLOC_058994	0.501		58	REF_TRIN_13_01915_XLOC_030721	0.361		58	REF_STRG_1_14883_XLOC_046634	0.288
59	REF_STRG_1_68218_XLOC_053572	0.71	59	REF_STRG_1_67871_XLOC_053079	0.498		59	REF_TRIN_6_01220_XLOC_113532	0.361		59	REF_STRG_1_1803_XLOC_030803	0.288
60	REF_STRG_1_41901_XLOC_014471	0.707	60	REF_STRG_1_65241_XLOC_049367	0.496		60	REF_TRIN_1_03173_XLOC_009457	0.359		60	REF_TRIN_12_02976_XLOC_046125	0.288
61	REF_STRG_1_59467_XLOC_041114	0.706	61	COM_SPAL_1_021801_XLOC_073861	0.496		61	REF_STRG_1_21472_XLOC_070888	0.358		61	REF_STRG_1_49201_XLOC_026404	0.286
62	REF_STRG_1_77880_XLOC_068287	0.706	62	COM_SPAL_1_029647_XLOC_099448	0.495		62	REF_STRG_1_70130_XLOC_056487	0.357		62	REF_STRG_1_76695_XLOC_066336	0.285
63	REF_STRG_1_60180_XLOC_042131	0.706	63	REF_STRG_1_72196_XLOC_059610	0.494		63	COM_SPAL_1_013083_XLOC_046636	0.357		63	REF_STRG_1_25645_XLOC_083249	0.281
64	REF_TRIN_1_03103_XLOC_091606	0.703	64	REF_STRG_1_31921_XLOC_098488	0.493		64	REF_STRG_1_10604_XLOC_028694	0.355		64	REF_STRG_1_6212_XLOC_101594	0.281
65	REF_STRG_1_18231_XLOC_059720	0.703	65	REF_STRG_1_7641_XLOC_113441	0.491		65	REF_STRG_1_54199_XLOC_033791	0.355		65	REF_STRG_1_12829_XLOC_038178	0.28
66	REF_TRIN_5_02106_XLOC_038218	0.703	66	REF_STRG_1_95671_XLOC_099158	0.491		66	REF_STRG_1_48526_XLOC_025389	0.353		66	REF_STRG_1_30663_XLOC_095734	0.278
67	REF_STRG_1_101278_XLOC_110426	0.703	67	REF_STRG_1_62955_XLOC_046128	0.49		67	REF_STRG_1_47880_XLOC_024328	0.352		67	REF_STRG_1_6211_XLOC_101593	0.276
68	REF_STRG_1_87734_XLOC_084473	0.7	68	REF_TRIN_5_03082_XLOC_057179	0.488		68	REF_STRG_1_48426_XLOC_025199	0.351		68	REF_TRIN_6_01910_XLOC_038462	0.275
69	REF_STRG_1_20816_XLOC_068820	0.697	69	REF_STRG_1_82021_XLOC_075114	0.488		69	COM_SPAL_1_030917_XLOC_103588	0.351		69	REF_STRG_1_1791_XLOC_030518	0.275
70	REF_STRG_1_63222_XLOC_046506	0.696	70	REF_STRG_1_83579_XLOC_077644	0.487		70	REF_STRG_1_32614_XLOC_099972	0.35		70	REF_TRIN_16_03005_XLOC_052324	0.273
71	REF_STRG_1_9642_XLOC_023200	0.695	71	REF_STRG_1_65744_XLOC_050109	0.486		71	REF_TRIN_10_02625_XLOC_086295	0.349		71	REF_STRG_1_44334_XLOC_018635	0.271
72	REF_STRG_1_71993_XLOC_059315	0.694	72	REF_TRIN_2_01050_XLOC_060722	0.484		72	COM_SPAL_1_032619_XLOC_109411	0.349		72	REF_TRIN_5_01984_XLOC_088689	0.271
73	REF_STRG_1_89337_XLOC_087359	0.694	73	REF_STRG_1_82426_XLOC_075730	0.483		73	REF_STRG_1_11167_XLOC_031121	0.348		73	REF_TRIN_5_02199_XLOC_099971	0.269
74	REF_STRG_1_17841_XLOC_058184	0.694	74	REF_STRG_1_66352_XLOC_050952	0.479		74	REF_STRG_1_47315_XLOC_023477	0.348		74	REF_STRG_1_16214_XLOC_052133	0.269
75	COM_SPAL_1_010096_XLOC_037402	0.694	75	REF_STRG_1_81825_XLOC_074821	0.477		75	REF_STRG_1_61988_XLOC_044752	0.348		75	REF_STRG_1_25643_XLOC_083247	0.268
76	REF_STRG_1_22081_XLOC_072877	0.692	76	COM_SPAL_1_009577_XLOC_035882	0.477		76	REF_STRG_1_8924_XLOC_019269	0.347		76	REF_TRIN_16_03876_XLOC_020823	0.267
77	REF_STRG_1_14916_XLOC_046796	0.69	77	REF_STRG_1_49963_XLOC_027550	0.473		77	REF_STRG_1_97825_XLOC_103233	0.346		77	REF_TRIN_12_01676_XLOC_017682	0.266
78	REF_STRG_1_33402_XLOC_101669	0.69	78	REF_TRIN_2_02296_XLOC_018074	0.473		78	REF_TRIN_9_01969_XLOC_098244	0.345		78	REF_STRG_1_23834_XLOC_077993	0.264
79	REF_STRG_1_54970_XLOC_034910	0.69	79	REF_STRG_1_89903_XLOC_088317	0.473		79	REF_STRG_1_25978_XLOC_084148	0.344		79	REF_STRG_1_16914_XLOC_054935	0.264
80	COM_SPAL_1_018246_XLOC_062571	0.689	80	COM_SPAL_1_012822_XLOC_045826	0.473		80	REF_STRG_1_60665_XLOC_042818	0.343		80	COM_SPAL_1_029001_XLOC_097478	0.264
81	REF_STRG_1_31375_XLOC_097290	0.684	81	REF_STRG_1_8252_XLOC_014563	0.473		81	COM_SPAL_1_006690_XLOC_026971	0.343		81	REF_STRG_1_67365_XLOC_052342	0.264
82	REF_STRG_1_5287_XLOC_092195	0.683	82	REF_STRG_1_43157_XLOC_016639	0.472		82	REF_STRG_1_57928_XLOC_039009	0.342		82	REF_STRG_1_88738_XLOC_086296	0.264
83	REF_STRG_1_92882_XLOC_093767	0.683	83	COM_SPAL_1_024338_XLOC_082060	0.472		83	REF_STRG_1_19377_XLOC_063993	0.341		83	REF_TRIN_12_00712_XLOC_115692	0.263
84	COM_SPAL_1_021468_XLOC_072735	0.682	84	REF_STRG_1_43946_XLOC_018050	0.471		84	REF_STRG_1_65177_XLOC_049285	0.338		84	REF_STRG_1_56718_XLOC_037248	0.263
85	REF_TRIN_14_02128_XLOC_055684	0.682	85	COM_SPAL_1_029408_XLOC_098685	0.471		85	REF_STRG_1_34823_XLOC_104484	0.337		85	REF_TRIN_9_01969_XLOC_098244	0.262
86	COM_SPAL_1_012822_XLOC_045826	0.681	86	REF_STRG_1_2007_XLOC_036193	0.47		86	REF_STRG_1_45616_XLOC_020826	0.336		86	REF_STRG_1_77742_XLOC_068054	0.262
87	COM_SPAL_1_013783_XLOC_048664	0.677	87	REF_TRIN_1_04340_XLOC_026438	0.469		87	REF_STRG_1_62327_XLOC_045233	0.335		87	REF_STRG_1_72283_XLOC_059741	0.261
88	REF_TRIN_16_01574_XLOC_076234	0.677	88	REF_STRG_1_62371_XLOC_045281	0.468		88	REF_STRG_1_64727_XLOC_048645	0.334		88	REF_TRIN_5_03199_XLOC_092462	0.261
89	REF_STRG_1_11068_XLOC_030597	0.677	89	REF_STRG_1_79096_XLOC_070264	0.467		89	REF_STRG_1_72796_XLOC_060467	0.333		89	REF_STRG_1_70444_XLOC_056966	0.26
90	REF_STRG_1_59061_XLOC_040619	0.677	90	REF_STRG_1_88596_XLOC_086043	0.467		90	COM_SPAL_1_027312_XLOC_091844	0.331		90	REF_STRG_1_77780_XLOC_068111	0.259
91	REF_STRG_1_26052_XLOC_084316	0.676	91	REF_STRG_1_72885_XLOC_060593	0.467		91	REF_STRG_1_51824_XLOC_030300	0.329		91	REF_STRG_1_62329_XLOC_045231	0.259
92	REF_STRG_1_94416_XLOC_096660	0.675	92	REF_STRG_1_59754_XLOC_041538	0.466		92	REF_TRIN_3_03666_XLOC_025472	0.329		92	REF_TRIN_14_02920_XLOC_033790	0.258
93	COM_SPAL_1_006567_XLOC_026545	0.674	93	REF_TRIN_14_00896_XLOC_058776	0.465		93	COM_SPAL_1_033456_XLOC_112184	0.328		93	REF_STRG_1_40555_XLOC_115083	0.257
94	REF_TRIN_7_00261_XLOC_086544	0.67	94	REF_STRG_1_90356_XLOC_089140	0.464		94	REF_STRG_1_8925_XLOC_019266	0.327		94	REF_STRG_1_68223_XLOC_053576	0.256
95	COM_SPAL_1_029486_XLOC_098949	0.67	95	REF_STRG_1_88875_XLOC_086545	0.463		95	REF_STRG_1_104336_XLOC_000257	0.326		95	REF_STRG_1_74036_XLOC_062318	0.253
96	COM_SPAL_1_031277_XLOC_104889	0.668	96	REF_TRIN_1_01554_XLOC_070457	0.462		96	COM_SPAL_1_025475_XLOC_085815	0.325		96	REF_STRG_1_5407_XLOC_093608	0.253
97	REF_STRG_1_9576_XLOC_023099	0.667	97	REF_STRG_1_16769_XLOC_054416	0.46		97	REF_STRG_1_40792_XLOC_115468	0.322		97	REF_STRG_1_44634_XLOC_019126	0.25
98	REF_STRG_1_28582_XLOC_090771	0.667	98	REF_STRG_1_66545_XLOC_051204	0.459		98	REF_STRG_1_107888_XLOC_002180	0.321		98	REF_STRG_1_90503_XLOC_089409	0.25
99	REF_STRG_1_31495_XLOC_097563	0.666	99	REF_TRIN_16_02757_XLOC_068419	0.458		99	REF_STRG_1_23834_XLOC_077993	0.316		99	REF_TRIN_16_01400_XLOC_022873	0.249
100	REF_STRG_1_69357_XLOC_055279	0.666	100	REF_STRG_1_69661_XLOC_055753	0.457		100	REF_TRIN_11_01850_XLOC_036632	0.316		100	REF_STRG_1_31460_XLOC_097477	0.247
101	REF_TRIN_12_01251_XLOC_050842	0.663	101	COM_SPAL_1_024552_XLOC_082772	0.457		101	COM_SPAL_1_005417_XLOC_022874	0.316		101	REF_STRG_1_33083_XLOC_101015	0.247
102	REF_STRG_1_4511_XLOC_081793	0.663	102	REF_STRG_1_41901_XLOC_014471	0.456		102	REF_STRG_1_53228_XLOC_032394	0.314		102	COM_SPAL_1_018060_XLOC_062028	0.247
103	REF_STRG_1_66014_XLOC_050480	0.662	103	REF_STRG_1_48657_XLOC_025582	0.456		103	REF_STRG_1_49519_XLOC_026867	0.314		103	REF_STRG_1_18759_XLOC_061857	0.246
104	REF_STRG_1_24230_XLOC_079353	0.66	104	REF_STRG_1_33490_XLOC_101839	0.454		104	REF_STRG_1_90810_XLOC_089988	0.314		104	COM_SPAL_1_013849_XLOC_048856	0.246
105	REF_TRIN_16_02541_XLOC_072744	0.659	105	REF_STRG_1_49007_XLOC_026109	0.454		105	REF_STRG_1_79590_XLOC_071073	0.313		105	REF_STRG_1_93393_XLOC_094728	0.246
106	REF_TRIN_10_02277_XLOC_021748	0.659	106	REF_TRIN_5_00171_XLOC_078603	0.454		106	REF_TRIN_1_03914_XLOC_038231	0.312		106	REF_STRG_1_20965_XLOC_069264	0.244
107	REF_STRG_1_44863_XLOC_019562	0.659	107	REF_STRG_1_31377_XLOC_097292	0.454		107	REF_STRG_1_37984_XLOC_110388	0.311		107	REF_STRG_1_49204_XLOC_026406	0.243
108	REF_TRIN_10_00434_XLOC_092539	0.656	108	REF_STRG_1_69783_XLOC_055969	0.453		108	REF_STRG_1_46375_XLOC_022060	0.309		108	REF_STRG_1_54590_XLOC_034364	0.242
109	REF_STRG_1_64078_XLOC_047687	0.656	109	REF_STRG_1_54928_XLOC_034843	0.452		109	REF_STRG_1_96824_XLOC_101412	0.309		109	REF_STRG_1_40372_XLOC_114689	0.241
110	REF_TRIN_3_01759_XLOC_089799	0.655	110	REF_STRG_1_67870_XLOC_053080	0.452		110	REF_STRG_1_98750_XLOC_105148	0.305		110	REF_STRG_1_30868_XLOC_096177	0.241
111	REF_STRG_1_33694_XLOC_102235	0.651	111	REF_STRG_1_66810_XLOC_051555	0.451		111	REF_TRIN_7_01740_XLOC_038346	0.304		111	REF_STRG_1_79690_XLOC_071223	0.239
112	REF_STRG_1_74647_XLOC_063284	0.651	112	REF_TRIN_5_00791_XLOC_077737	0.451		112	REF_STRG_1_84641_XLOC_079284	0.304		112	REF_STRG_1_80457_XLOC_072473	0.238
113	COM_SPAL_1_026249_XLOC_088260	0.648	113	REF_STRG_1_27448_XLOC_087985	0.451		113	REF_STRG_1_1786_XLOC_030515	0.303		113	REF_STRG_1_37984_XLOC_110388	0.238
114	COM_SPAL_1_013059_XLOC_046545	0.647	114	REF_STRG_1_2388_XLOC_044693	0.45		114	REF_STRG_1_4971_XLOC_088234	0.3		114	REF_TRIN_15_02326_XLOC_023158	0.238
115	REF_STRG_1_25997_XLOC_084210	0.646	115	REF_TRIN_16_04464_XLOC_085952	0.45		115	REF_STRG_1_6931_XLOC_107910	0.299		115	REF_STRG_1_75537_XLOC_064538	0.237
116	REF_STRG_1_35013_XLOC_104887	0.646	116	COM_SPAL_1_020147_XLOC_068648	0.449		116	REF_STRG_1_15159_XLOC_047865	0.298		116	REF_STRG_1_12203_XLOC_035454	0.236
117	REF_TRIN_1_00583_XLOC_059721	0.645	117	REF_STRG_1_80089_XLOC_071885	0.447		117	REF_TRIN_2_02410_XLOC_042616	0.297		117	COM_SPAL_1_020366_XLOC_069280	0.235
118	COM_SPAL_1_029408_XLOC_098685	0.644	118	REF_STRG_1_49985_XLOC_027571	0.445		118	REF_STRG_1_30663_XLOC_095734	0.295		118	COM_SPAL_1_032351_XLOC_108457	0.234
119	REF_STRG_1_3062_XLOC_057873	0.644	119	REF_STRG_1_15734_XLOC_050073	0.443		119	REF_STRG_1_83052_XLOC_076765	0.295		119	COM_SPAL_1_024804_XLOC_083621	0.234
120	REF_TRIN_5_01180_XLOC_083723	0.644	120	REF_STRG_1_14916_XLOC_046796	0.442		120	COM_SPAL_1_004083_XLOC_018413	0.295		120	REF_STRG_1_81740_XLOC_074701	0.234
121	REF_STRG_1_73375_XLOC_061319	0.641	121	COM_SPAL_1_025024_XLOC_084393	0.441		121	REF_STRG_1_8327_XLOC_015203	0.294		121	REF_STRG_1_81372_XLOC_074095	0.233
122	REF_STRG_1_5874_XLOC_098225	0.639	122	REF_TRIN_12_02601_XLOC_049295	0.44		122	REF_STRG_1_16914_XLOC_054935	0.294		122	REF_STRG_1_53275_XLOC_032455	0.233
123	REF_STRG_1_56279_XLOC_036675	0.639	123	REF_STRG_1_24251_XLOC_079411	0.438		123	REF_STRG_1_62331_XLOC_045234	0.293		123	REF_STRG_1_1787_XLOC_030511	0.233
124	REF_STRG_1_104596_XLOC_014741	0.638	124	REF_STRG_1_71552_XLOC_058679	0.437		124	COM_SPAL_1_003163_XLOC_015214	0.293		124	REF_TRIN_3_03546_XLOC_060572	0.233
125	REF_TRIN_8_03469_XLOC_007863	0.638	125	REF_STRG_1_55123_XLOC_035130	0.436		125	REF_STRG_1_55660_XLOC_035838	0.293		125	REF_STRG_1_76909_XLOC_066685	0.231
126	REF_STRG_1_85308_XLOC_080385	0.637	126	REF_STRG_1_1801_XLOC_030801	0.436		126	REF_STRG_1_92574_XLOC_093219	0.292		126	REF_STRG_1_83049_XLOC_076763	0.23
127	REF_STRG_1_74378_XLOC_062841	0.637	127	REF_STRG_1_56990_XLOC_037680	0.435		127	REF_STRG_1_97518_XLOC_102694	0.292		127	REF_STRG_1_12139_XLOC_035121	0.227
128	REF_STRG_1_36089_XLOC_106982	0.636	128	REF_STRG_1_42667_XLOC_015744	0.434		128	REF_STRG_1_84746_XLOC_079446	0.291		128	COM_SPAL_1_019879_XLOC_067791	0.226
129	REF_STRG_1_47144_XLOC_023209	0.635	129	COM_SPAL_1_013598_XLOC_048131	0.434		129	COM_SPAL_1_029978_XLOC_100447	0.29		129	REF_STRG_1_92248_XLOC_092587	0.225
130	COM_SPAL_1_020147_XLOC_068648	0.632	130	REF_STRG_1_42176_XLOC_014917	0.434		130	REF_STRG_1_37848_XLOC_110130	0.29		130	REF_STRG_1_10666_XLOC_028958	0.225
131	COM_SPAL_1_014040_XLOC_049371	0.632	131	REF_STRG_1_76695_XLOC_066336	0.434		131	COM_SPAL_1_019645_XLOC_067011	0.29		131	REF_TRIN_5_01439_XLOC_085800	0.224
132	REF_STRG_1_88770_XLOC_086365	0.631	132	REF_TRIN_16_01971_XLOC_015384	0.433		132	REF_STRG_1_50051_XLOC_027672	0.289		132	REF_STRG_1_73847_XLOC_062056	0.224
133	REF_STRG_1_80855_XLOC_073130	0.63	133	REF_STRG_1_90283_XLOC_089006	0.433		133	REF_TRIN_9_02056_XLOC_073332	0.288		133	COM_SPAL_1_013397_XLOC_047553	0.223
134	REF_TRIN_16_04382_XLOC_087442	0.628	134	REF_TRIN_12_01541_XLOC_049088	0.433		134	COM_SPAL_1_010026_XLOC_037216	0.287		134	COM_SPAL_1_014040_XLOC_049371	0.222
135	REF_STRG_1_15734_XLOC_050073	0.626	135	REF_STRG_1_52463_XLOC_031237	0.43		135	COM_SPAL_1_029001_XLOC_097478	0.287		135	REF_TRIN_12_02464_XLOC_093129	0.222
136	REF_TRIN_5_01072_XLOC_019959	0.625	136	REF_STRG_1_58257_XLOC_039489	0.429		136	COM_SPAL_1_020600_XLOC_069996	0.286		136	REF_STRG_1_24464_XLOC_080012	0.221
137	REF_STRG_1_66540_XLOC_051199	0.625	137	REF_TRIN_4_02472_XLOC_078349	0.429		137	REF_STRG_1_17791_XLOC_058112	0.286		137	REF_STRG_1_40775_XLOC_115430	0.221
138	COM_SPAL_1_025933_XLOC_087293	0.624	138	REF_STRG_1_71868_XLOC_059151	0.428		138	REF_STRG_1_84745_XLOC_079447	0.286		138	REF_STRG_1_20800_XLOC_068752	0.221
139	REF_STRG_1_95540_XLOC_098957	0.623	139	REF_STRG_1_82963_XLOC_076627	0.428		139	REF_STRG_1_21534_XLOC_071089	0.285		139	REF_STRG_1_37974_XLOC_110375	0.22
140	REF_STRG_1_56120_XLOC_036470	0.623	140	REF_STRG_1_42451_XLOC_015389	0.428		140	REF_STRG_1_67922_XLOC_053155	0.284		140	COM_SPAL_1_012690_XLOC_045463	0.22
141	REF_STRG_1_102904_XLOC_113849	0.622	141	REF_STRG_1_73150_XLOC_060965	0.427		141	REF_STRG_1_56247_XLOC_036635	0.284		141	REF_STRG_1_65756_XLOC_050121	0.219
142	REF_STRG_1_98121_XLOC_103834	0.622	142	REF_STRG_1_56987_XLOC_037678	0.427		142	COM_SPAL_1_012666_XLOC_045398	0.283		142	REF_TRIN_3_03666_XLOC_025472	0.219
143	REF_STRG_1_59405_XLOC_041043	0.622	143	REF_STRG_1_73509_XLOC_061525	0.427		143	REF_STRG_1_87140_XLOC_083406	0.282		143	REF_STRG_1_31976_XLOC_098640	0.219
144	REF_STRG_1_28953_XLOC_091607	0.621	144	REF_STRG_1_4951_XLOC_087981	0.427		144	REF_STRG_1_110330_XLOC_027696	0.28		144	REF_STRG_1_90811_XLOC_089989	0.219
145	REF_STRG_1_82546_XLOC_075946	0.62	145	REF_STRG_1_7784_XLOC_114475	0.425		145	REF_STRG_1_14859_XLOC_046567	0.28		145	REF_TRIN_8_01176_XLOC_046123	0.218
146	REF_STRG_1_14917_XLOC_046797	0.62	146	REF_STRG_1_71372_XLOC_058357	0.425		146	REF_TRIN_5_02105_XLOC_098171	0.279		146	REF_STRG_1_9454_XLOC_022237	0.218
147	REF_TRIN_16_02808_XLOC_031251	0.619	147	REF_STRG_1_69611_XLOC_055663	0.424		147	REF_TRIN_7_03629_XLOC_047535	0.278		147	REF_STRG_1_74250_XLOC_062671	0.217
148	REF_STRG_1_21499_XLOC_070998	0.619	148	REF_TRIN_4_03403_XLOC_114071	0.424		148	REF_STRG_1_18333_XLOC_060188	0.276		148	REF_STRG_1_9590_XLOC_023159	0.216
149	REF_STRG_1_84972_XLOC_008903	0.618	149	REF_STRG_1_49323_XLOC_026591	0.424		149	REF_STRG_1_88832_XLOC_086464	0.276		149	COM_SPAL_1_012885_XLOC_046043	0.216
150	REF_STRG_1_40656_XLOC_115242	0.616	150	REF_STRG_1_70085_XLOC_056422	0.424		150	REF_STRG_1_64912_XLOC_048897	0.276		150	COM_SPAL_1_024748_XLOC_083443	0.215
151	REF_TRIN_1_02720_XLOC_015048	0.615	151	REF_STRG_1_16516_XLOC_053555	0.424		151	REF_STRG_1_48425_XLOC_025198	0.275		151	REF_STRG_1_82780_XLOC_076341	0.214
152	REF_STRG_1_19354_XLOC_063892	0.614	152	REF_STRG_1_34204_XLOC_103301	0.423		152	REF_STRG_1_85541_XLOC_080798	0.275		152	REF_STRG_1_16122_XLOC_051780	0.212
153	REF_STRG_1_65582_XLOC_049875	0.614	153	REF_TRIN_6_00217_XLOC_074769	0.423		153	COM_SPAL_1_024263_XLOC_081824	0.274		153	REF_STRG_1_25980_XLOC_084149	0.212
154	REF_STRG_1_109315_XLOC_003162	0.614	154	COM_SPAL_1_026847_XLOC_090401	0.423		154	REF_TRIN_1_02206_XLOC_032145	0.274		154	COM_SPAL_1_011722_XLOC_042382	0.211
155	REF_TRIN_6_03099_XLOC_084969	0.614	155	COM_SPAL_1_017216_XLOC_059316	0.423		155	REF_STRG_1_71458_XLOC_058492	0.274		155	REF_TRIN_11_01426_XLOC_045893	0.211
156	REF_TRIN_10_02456_XLOC_091555	0.613	156	REF_STRG_1_7312_XLOC_110781	0.423		156	REF_STRG_1_13182_XLOC_039582	0.274		156	REF_STRG_1_44335_XLOC_018636	0.21
157	REF_STRG_1_31373_XLOC_097289	0.612	157	REF_STRG_1_81709_XLOC_074638	0.422		157	REF_STRG_1_78715_XLOC_069632	0.274		157	REF_STRG_1_7737_XLOC_114259	0.209
158	COM_SPAL_1_010673_XLOC_039085	0.612	158	REF_STRG_1_2326_XLOC_043459	0.421		158	REF_STRG_1_91467_XLOC_091269	0.273		158	REF_STRG_1_89661_XLOC_087905	0.208
159	REF_TRIN_14_00873_XLOC_017733	0.611	159	REF_STRG_1_75350_XLOC_064287	0.421		159	REF_STRG_1_24343_XLOC_079718	0.273		159	COM_SPAL_1_034183_XLOC_114690	0.208
160	REF_STRG_1_69821_XLOC_056040	0.611	160	REF_STRG_1_37803_XLOC_110060	0.421		160	COM_SPAL_1_033100_XLOC_110988	0.273		160	REF_TRIN_16_04356_XLOC_083892	0.207
161	REF_STRG_1_70919_XLOC_057689	0.61	161	COM_SPAL_1_019653_XLOC_067044	0.421		161	REF_STRG_1_110851_XLOC_004343	0.273		161	REF_STRG_1_11208_XLOC_031243	0.206
162	REF_STRG_1_20817_XLOC_068819	0.61	162	REF_STRG_1_23035_XLOC_075742	0.421		162	REF_TRIN_1_02700_XLOC_098787	0.273		162	REF_TRIN_16_01230_XLOC_038638	0.206
163	COM_SPAL_1_022224_XLOC_075262	0.609	163	REF_TRIN_8_02782_XLOC_015334	0.42		163	REF_STRG_1_10732_XLOC_029335	0.272		163	REF_STRG_1_32614_XLOC_099972	0.206
164	COM_SPAL_1_026391_XLOC_088815	0.609	164	REF_STRG_1_88772_XLOC_086366	0.419		164	COM_SPAL_1_004988_XLOC_021461	0.27		164	REF_TRIN_14_00906_XLOC_091744	0.205
165	REF_STRG_1_93283_XLOC_094497	0.608	165	REF_STRG_1_56163_XLOC_036535	0.419		165	REF_STRG_1_24178_XLOC_079190	0.27		165	REF_TRIN_16_02264_XLOC_097113	0.204
166	REF_STRG_1_86180_XLOC_081847	0.607	166	REF_TRIN_1_02984_XLOC_041269	0.419		166	REF_TRIN_5_03186_XLOC_083412	0.269		166	COM_SPAL_1_034100_XLOC_114321	0.204
167	REF_TRIN_11_02631_XLOC_047141	0.606	167	REF_TRIN_10_02276_XLOC_021752	0.418		167	COM_SPAL_1_016651_XLOC_057519	0.268		167	REF_STRG_1_27304_XLOC_087494	0.204
168	REF_STRG_1_29339_XLOC_092541	0.606	168	REF_STRG_1_51629_XLOC_029997	0.418		168	REF_TRIN_9_02096_XLOC_039115	0.261		168	REF_STRG_1_62096_XLOC_044881	0.202
169	REF_STRG_1_89266_XLOC_009256	0.606	169	COM_SPAL_1_027578_XLOC_092708	0.418		169	REF_STRG_1_99288_XLOC_106204	0.261		169	REF_TRIN_1_04410_XLOC_030512	0.201
170	REF_STRG_1_33495_XLOC_101841	0.605	170	REF_STRG_1_60794_XLOC_042986	0.418		170	REF_STRG_1_84602_XLOC_079200	0.261		170	REF_STRG_1_5817_XLOC_097724	0.201
171	REF_STRG_1_35918_XLOC_106647	0.605	171	REF_STRG_1_49929_XLOC_027481	0.416		171	REF_STRG_1_102451_XLOC_012318	0.26		171	COM_SPAL_1_029400_XLOC_098641	0.201
172	REF_STRG_1_101327_XLOC_110544	0.604	172	REF_TRIN_12_00636_XLOC_079196	0.416		172	REF_STRG_1_88034_XLOC_009155	0.26		172	REF_STRG_1_72591_XLOC_060182	0.201
173	REF_STRG_1_72523_XLOC_060062	0.603	173	REF_TRIN_14_01069_XLOC_022674	0.415		173	REF_STRG_1_32000_XLOC_098678	0.259		173	REF_STRG_1_92556_XLOC_093186	0.2
174	REF_STRG_1_61115_XLOC_043450	0.603	174	REF_STRG_1_17137_XLOC_055754	0.415		174	REF_STRG_1_107422_XLOC_001887	0.258		174	REF_STRG_1_39170_XLOC_112512	0.199
175	REF_STRG_1_63080_XLOC_046286	0.602	175	REF_TRIN_4_02422_XLOC_077032	0.414		175	REF_TRIN_9_02404_XLOC_115006	0.256		175	REF_STRG_1_5754_XLOC_097114	0.198
176	REF_STRG_1_38948_XLOC_112129	0.602	176	COM_SPAL_1_010559_XLOC_038739	0.414		176	REF_TRIN_5_02540_XLOC_057064	0.256		176	REF_STRG_1_77738_XLOC_068056	0.198
177	REF_STRG_1_37870_XLOC_110172	0.601	177	REF_TRIN_14_01860_XLOC_025306	0.413		177	REF_STRG_1_35477_XLOC_105766	0.256		177	COM_SPAL_1_027856_XLOC_093610	0.197
178	REF_STRG_1_32066_XLOC_098800	0.601	178	REF_STRG_1_27800_XLOC_088918	0.412		178	COM_SPAL_1_020801_XLOC_070635	0.254		178	REF_STRG_1_54199_XLOC_033791	0.197
179	REF_STRG_1_57713_XLOC_038719	0.6	179	REF_STRG_1_87669_XLOC_084337	0.411		179	REF_STRG_1_44087_XLOC_018239	0.254		179	REF_TRIN_2_02505_XLOC_075568	0.197
180	REF_STRG_1_34206_XLOC_103303	0.6	180	REF_TRIN_8_00939_XLOC_032367	0.411		180	REF_STRG_1_24464_XLOC_080012	0.254		180	REF_STRG_1_29995_XLOC_094232	0.197
181	REF_STRG_1_39782_XLOC_113583	0.598	181	REF_STRG_1_27747_XLOC_088768	0.411		181	REF_STRG_1_25644_XLOC_083246	0.251		181	REF_STRG_1_32576_XLOC_099876	0.196
182	REF_STRG_1_16766_XLOC_054414	0.598	182	REF_TRIN_13_01630_XLOC_075741	0.41		182	REF_STRG_1_49204_XLOC_026406	0.251		182	REF_STRG_1_26410_XLOC_085224	0.196
183	REF_STRG_1_5992_XLOC_099442	0.598	183	REF_TRIN_1_00583_XLOC_059721	0.41		183	REF_STRG_1_6212_XLOC_101594	0.25		183	REF_STRG_1_84641_XLOC_079284	0.195
184	REF_TRIN_2_04073_XLOC_089666	0.598	184	REF_TRIN_13_01316_XLOC_111418	0.41		184	REF_TRIN_16_03937_XLOC_110062	0.249		184	COM_SPAL_1_033359_XLOC_111833	0.194
185	REF_STRG_1_61642_XLOC_044259	0.597	185	COM_SPAL_1_017566_XLOC_060395	0.409		185	COM_SPAL_1_025583_XLOC_086218	0.249		185	REF_TRIN_3_03539_XLOC_042202	0.194
186	REF_STRG_1_34699_XLOC_104195	0.597	186	REF_STRG_1_47903_XLOC_024385	0.409		186	REF_STRG_1_88609_XLOC_086086	0.248		186	REF_STRG_1_65392_XLOC_049612	0.193
187	REF_STRG_1_61141_XLOC_043506	0.597	187	REF_STRG_1_4360_XLOC_079659	0.408		187	REF_STRG_1_89660_XLOC_087907	0.247		187	REF_STRG_1_66591_XLOC_051261	0.192
188	REF_STRG_1_107245_XLOC_020420	0.597	188	REF_STRG_1_84449_XLOC_078948	0.408		188	REF_STRG_1_32334_XLOC_099419	0.246		188	REF_STRG_1_11621_XLOC_032998	0.192
189	REF_TRIN_2_01194_XLOC_110425	0.596	189	REF_STRG_1_52023_XLOC_030588	0.407		189	REF_STRG_1_63594_XLOC_047031	0.245		189	REF_STRG_1_89557_XLOC_087761	0.192
190	REF_TRIN_13_03133_XLOC_031710	0.596	190	REF_STRG_1_57165_XLOC_037943	0.406		190	REF_STRG_1_42940_XLOC_016202	0.245		190	REF_TRIN_6_02266_XLOC_022950	0.192
191	REF_STRG_1_87684_XLOC_084378	0.596	191	REF_STRG_1_63903_XLOC_047451	0.406		191	REF_STRG_1_3326_XLOC_062779	0.244		191	REF_TRIN_15_01030_XLOC_044753	0.192
192	REF_STRG_1_30066_XLOC_094441	0.596	192	COM_SPAL_1_013133_XLOC_046748	0.405		192	REF_STRG_1_17157_XLOC_055796	0.242		192	REF_TRIN_4_03431_XLOC_022952	0.191
193	REF_STRG_1_97194_XLOC_010544	0.594	193	REF_STRG_1_88342_XLOC_085547	0.403		193	REF_STRG_1_1799_XLOC_030800	0.242		193	REF_TRIN_16_03840_XLOC_066308	0.191
194	REF_STRG_1_52463_XLOC_031237	0.592	194	REF_STRG_1_43237_XLOC_016782	0.402		194	REF_STRG_1_67492_XLOC_052526	0.242		194	REF_STRG_1_61513_XLOC_044061	0.19
195	REF_STRG_1_9014_XLOC_019609	0.592	195	REF_STRG_1_35148_XLOC_105172	0.401		195	REF_STRG_1_74396_XLOC_062874	0.242		195	REF_STRG_1_8770_XLOC_018237	0.19
196	COM_SPAL_1_010917_XLOC_039853	0.592	196	REF_TRIN_2_00569_XLOC_023328	0.401		196	REF_TRIN_15_01603_XLOC_105000	0.241		196	COM_SPAL_1_007358_XLOC_029106	0.19
197	REF_TRIN_4_00986_XLOC_027207	0.591	197	REF_STRG_1_48632_XLOC_025546	0.401		197	REF_STRG_1_83217_XLOC_077031	0.241		197	REF_STRG_1_30587_XLOC_095544	0.188
198	REF_STRG_1_73076_XLOC_060855	0.59	198	REF_STRG_1_42584_XLOC_015601	0.401		198	REF_STRG_1_104205_XLOC_013841	0.24		198	REF_STRG_1_61487_XLOC_044035	0.188
199	REF_TRIN_15_02618_XLOC_014089	0.589	199	REF_STRG_1_17339_XLOC_056398	0.401		199	REF_STRG_1_37976_XLOC_110373	0.24		199	REF_STRG_1_82089_XLOC_075225	0.188
200	REF_STRG_1_9095_XLOC_020039	0.589	200	REF_STRG_1_64174_XLOC_047816	0.4		200	REF_STRG_1_91356_XLOC_091025	0.24		200	REF_STRG_1_71354_XLOC_058325	0.187
201	REF_STRG_1_61026_XLOC_043324	0.588	201	REF_STRG_1_17110_XLOC_055691	0.4		201	COM_SPAL_1_014424_XLOC_050543	0.24		201	REF_STRG_1_19900_XLOC_065957	0.187
202	REF_STRG_1_67383_XLOC_052372	0.588	202	REF_STRG_1_82579_XLOC_075998	0.4		202	REF_STRG_1_13832_XLOC_042634	0.239		202	REF_STRG_1_67513_XLOC_052566	0.187
203	COM_SPAL_1_010415_XLOC_038300	0.588	203	REF_STRG_1_23454_XLOC_076940	0.4		203	REF_STRG_1_3417_XLOC_064268	0.239		203	REF_STRG_1_38339_XLOC_111074	0.186
204	REF_STRG_1_22745_XLOC_074826	0.588	204	REF_STRG_1_93151_XLOC_094278	0.4		204	REF_STRG_1_6588_XLOC_105111	0.237		204	REF_STRG_1_12909_XLOC_038459	0.185
205	REF_STRG_1_44709_XLOC_019261	0.587	205	REF_STRG_1_92647_XLOC_093345	0.4		205	REF_STRG_1_72336_XLOC_059824	0.237		205	REF_TRIN_4_02879_XLOC_112217	0.185
206	REF_STRG_1_61270_XLOC_043685	0.586	206	REF_STRG_1_90207_XLOC_088868	0.399		206	REF_STRG_1_62328_XLOC_045230	0.237		206	REF_STRG_1_89105_XLOC_086956	0.185
207	REF_STRG_1_59155_XLOC_040707	0.585	207	REF_STRG_1_89254_XLOC_087224	0.398		207	REF_STRG_1_5755_XLOC_097112	0.237		207	REF_STRG_1_48514_XLOC_025369	0.184
208	REF_STRG_1_3156_XLOC_059525	0.585	208	COM_SPAL_1_004020_XLOC_018208	0.397		208	REF_TRIN_12_01162_XLOC_019637	0.236		208	REF_TRIN_15_02129_XLOC_089220	0.184
209	REF_STRG_1_29190_XLOC_092220	0.583	209	REF_STRG_1_39076_XLOC_112346	0.397		209	REF_STRG_1_9590_XLOC_023159	0.236		209	REF_TRIN_5_02615_XLOC_115301	0.183
210	REF_STRG_1_76459_XLOC_065963	0.582	210	REF_STRG_1_52409_XLOC_031177	0.397		210	REF_STRG_1_67366_XLOC_052343	0.236		210	REF_STRG_1_1801_XLOC_030801	0.183
211	REF_TRIN_1_00301_XLOC_026802	0.582	211	REF_STRG_1_78627_XLOC_069507	0.397		211	REF_STRG_1_11619_XLOC_032996	0.236		211	COM_SPAL_1_028729_XLOC_096501	0.183
212	REF_STRG_1_104736_XLOC_000463	0.582	212	REF_STRG_1_44102_XLOC_018263	0.396		212	REF_TRIN_4_01109_XLOC_099312	0.235		212	REF_STRG_1_50060_XLOC_027674	0.182
213	REF_STRG_1_7699_XLOC_113898	0.582	213	REF_STRG_1_75534_XLOC_064537	0.396		213	REF_STRG_1_38680_XLOC_111677	0.233		213	REF_STRG_1_6421_XLOC_103583	0.182
214	COM_SPAL_1_030612_XLOC_102603	0.58	214	REF_STRG_1_68343_XLOC_053769	0.395		214	REF_STRG_1_40937_XLOC_115704	0.232		214	REF_STRG_1_31371_XLOC_097263	0.182
215	REF_STRG_1_17730_XLOC_057889	0.58	215	REF_STRG_1_37751_XLOC_109982	0.395		215	COM_SPAL_1_033359_XLOC_111833	0.232		215	REF_STRG_1_62234_XLOC_045064	0.182
216	REF_TRIN_1_01139_XLOC_088767	0.577	216	REF_STRG_1_28119_XLOC_089704	0.393		216	COM_SPAL_1_028480_XLOC_095581	0.231		216	REF_STRG_1_88207_XLOC_085334	0.18
217	COM_SPAL_1_015174_XLOC_052938	0.577	217	REF_TRIN_11_02779_XLOC_099869	0.392		217	REF_STRG_1_40068_XLOC_114118	0.231		217	REF_STRG_1_1337_XLOC_015788	0.18
218	REF_TRIN_12_01941_XLOC_083417	0.575	218	REF_TRIN_7_01227_XLOC_013065	0.392		218	COM_SPAL_1_013398_XLOC_047556	0.231		218	REF_TRIN_1_02244_XLOC_033724	0.18
219	REF_STRG_1_42323_XLOC_015169	0.575	219	REF_STRG_1_9381_XLOC_021749	0.392		219	REF_STRG_1_1805_XLOC_030805	0.23		219	REF_TRIN_3_02568_XLOC_040340	0.18
220	REF_STRG_1_107103_XLOC_020147	0.575	220	REF_STRG_1_45332_XLOC_020379	0.392		220	REF_TRIN_5_02199_XLOC_099971	0.23		220	COM_SPAL_1_010189_XLOC_037672	0.179
221	REF_STRG_1_90768_XLOC_089927	0.574	221	REF_STRG_1_39031_XLOC_112249	0.391		221	REF_STRG_1_6587_XLOC_105102	0.229		221	REF_STRG_1_89704_XLOC_087993	0.179
222	REF_STRG_1_13047_XLOC_038991	0.574	222	REF_STRG_1_95091_XLOC_097996	0.391		222	REF_STRG_1_83611_XLOC_077690	0.229		222	REF_STRG_1_87146_XLOC_083413	0.179
223	REF_STRG_1_57494_XLOC_038421	0.574	223	REF_TRIN_10_01308_XLOC_092555	0.391		223	COM_SPAL_1_020275_XLOC_069003	0.228		223	REF_STRG_1_9883_XLOC_024809	0.179
224	REF_STRG_1_49040_XLOC_026146	0.573	224	REF_STRG_1_21282_XLOC_070313	0.391		224	REF_STRG_1_97846_XLOC_010728	0.227		224	COM_SPAL_1_005417_XLOC_022874	0.178
225	REF_STRG_1_25549_XLOC_082981	0.573	225	REF_STRG_1_90617_XLOC_009375	0.391		225	REF_TRIN_4_00920_XLOC_061688	0.226		225	REF_STRG_1_5550_XLOC_094675	0.178
226	REF_STRG_1_35265_XLOC_105366	0.572	226	REF_STRG_1_23032_XLOC_075740	0.391		226	REF_STRG_1_30699_XLOC_095821	0.226		226	REF_STRG_1_9588_XLOC_023157	0.177
227	REF_STRG_1_54509_XLOC_034237	0.571	227	REF_TRIN_8_01685_XLOC_060964	0.389		227	REF_TRIN_3_00946_XLOC_010639	0.225		227	REF_STRG_1_64889_XLOC_048857	0.177
228	REF_STRG_1_95212_XLOC_098223	0.571	228	REF_TRIN_7_02373_XLOC_024290	0.388		228	REF_STRG_1_7950_XLOC_115693	0.224		228	REF_TRIN_2_00772_XLOC_115800	0.177
229	REF_STRG_1_86312_XLOC_082047	0.569	229	REF_STRG_1_38818_XLOC_111926	0.388		229	REF_TRIN_3_01265_XLOC_018959	0.224		229	REF_TRIN_1_00591_XLOC_025471	0.176
230	REF_TRIN_15_02160_XLOC_066389	0.569	230	REF_STRG_1_77621_XLOC_067850	0.388		230	REF_STRG_1_26863_XLOC_086409	0.224		230	REF_STRG_1_7274_XLOC_110729	0.175
231	REF_STRG_1_15566_XLOC_049297	0.569	231	REF_STRG_1_27924_XLOC_089200	0.388		231	REF_STRG_1_1548_XLOC_024335	0.224		231	REF_STRG_1_12234_XLOC_035658	0.175
232	REF_STRG_1_100253_XLOC_011485	0.568	232	REF_TRIN_2_03535_XLOC_017207	0.388		232	REF_STRG_1_16122_XLOC_051780	0.224		232	REF_STRG_1_21492_XLOC_070983	0.175
233	REF_STRG_1_73444_XLOC_061442	0.568	233	REF_STRG_1_12565_XLOC_037294	0.387		233	REF_STRG_1_77324_XLOC_067329	0.223		233	REF_STRG_1_94369_XLOC_096571	0.175
234	REF_STRG_1_24299_XLOC_079576	0.567	234	REF_TRIN_10_01309_XLOC_092494	0.387		234	REF_STRG_1_31976_XLOC_098640	0.223		234	REF_TRIN_4_03055_XLOC_077011	0.175
235	COM_SPAL_1_021548_XLOC_072990	0.566	235	REF_STRG_1_31188_XLOC_096918	0.386		235	COM_SPAL_1_013431_XLOC_047657	0.223		235	REF_STRG_1_29806_XLOC_093661	0.175
236	COM_SPAL_1_034057_XLOC_114156	0.566	236	REF_STRG_1_62864_XLOC_046017	0.386		236	REF_STRG_1_30587_XLOC_095544	0.222		236	REF_TRIN_10_00486_XLOC_067743	0.175
237	REF_STRG_1_99947_XLOC_107534	0.565	237	REF_TRIN_16_01018_XLOC_079197	0.386		237	REF_STRG_1_22813_XLOC_075062	0.222		237	REF_STRG_1_40556_XLOC_115082	0.173
238	REF_TRIN_16_02115_XLOC_055709	0.564	238	REF_STRG_1_6211_XLOC_101593	0.386		238	COM_SPAL_1_018905_XLOC_064539	0.219		238	REF_STRG_1_73022_XLOC_060780	0.173
239	COM_SPAL_1_021801_XLOC_073861	0.564	239	REF_STRG_1_81708_XLOC_074634	0.385		239	REF_STRG_1_82175_XLOC_075351	0.218		239	REF_STRG_1_68169_XLOC_053484	0.173
240	REF_STRG_1_58480_XLOC_039825	0.563	240	REF_STRG_1_64592_XLOC_048452	0.385		240	REF_STRG_1_101903_XLOC_111691	0.218		240	REF_STRG_1_43419_XLOC_017084	0.172
241	REF_STRG_1_29964_XLOC_094118	0.563	241	REF_STRG_1_35538_XLOC_105918	0.384		241	REF_TRIN_9_02081_XLOC_079717	0.218		241	REF_STRG_1_70616_XLOC_057229	0.172
242	REF_STRG_1_54926_XLOC_034846	0.562	242	COM_SPAL_1_017050_XLOC_058778	0.384		242	REF_STRG_1_31476_XLOC_097525	0.217		242	REF_TRIN_16_00462_XLOC_111675	0.17
243	REF_STRG_1_18548_XLOC_061021	0.562	243	REF_STRG_1_5287_XLOC_092195	0.383		243	REF_STRG_1_97715_XLOC_103057	0.216		243	REF_STRG_1_82993_XLOC_008782	0.169
244	REF_STRG_1_4892_XLOC_087367	0.561	244	REF_STRG_1_84100_XLOC_008861	0.383		244	REF_STRG_1_31811_XLOC_098259	0.216		244	REF_STRG_1_10605_XLOC_028687	0.169
245	REF_STRG_1_81166_XLOC_073658	0.561	245	REF_STRG_1_86182_XLOC_081848	0.383		245	REF_STRG_1_103796_XLOC_115824	0.216		245	REF_TRIN_16_00383_XLOC_115335	0.169
246	REF_STRG_1_37101_XLOC_108772	0.561	246	COM_SPAL_1_005499_XLOC_023148	0.382		246	REF_STRG_1_1804_XLOC_030804	0.216		246	REF_STRG_1_83048_XLOC_076762	0.169
247	REF_STRG_1_71126_XLOC_057972	0.56	247	REF_TRIN_6_01906_XLOC_053584	0.382		247	REF_STRG_1_97332_XLOC_102352	0.215		247	REF_STRG_1_11205_XLOC_031242	0.168
248	REF_STRG_1_65254_XLOC_049401	0.56	248	REF_TRIN_12_01261_XLOC_009311	0.38		248	REF_STRG_1_31029_XLOC_096528	0.215		248	REF_STRG_1_46655_XLOC_022511	0.168
249	REF_STRG_1_28297_XLOC_090087	0.558	249	REF_STRG_1_78599_XLOC_069467	0.379		249	REF_STRG_1_67630_XLOC_052745	0.215		249	REF_TRIN_16_01257_XLOC_041479	0.168
250	REF_TRIN_3_03209_XLOC_036667	0.558	250	REF_STRG_1_37969_XLOC_110359	0.379		250	REF_STRG_1_44287_XLOC_018559	0.215		250	REF_STRG_1_24343_XLOC_079718	0.166
251	REF_TRIN_16_03203_XLOC_093850	0.557	251	REF_STRG_1_55616_XLOC_035774	0.378		251	REF_STRG_1_89661_XLOC_087905	0.214		251	REF_TRIN_4_03379_XLOC_112661	0.166
252	REF_STRG_1_9383_XLOC_021750	0.557	252	REF_STRG_1_11139_XLOC_030953	0.376		252	REF_STRG_1_98837_XLOC_105306	0.214		252	COM_SPAL_1_028361_XLOC_095238	0.166
253	REF_STRG_1_34053_XLOC_102986	0.557	253	REF_STRG_1_61544_XLOC_044105	0.376		253	REF_TRIN_15_01599_XLOC_061186	0.213		253	REF_TRIN_1_02257_XLOC_072263	0.165
254	REF_STRG_1_4043_XLOC_074246	0.557	254	REF_STRG_1_39720_XLOC_113489	0.375		254	COM_SPAL_1_023420_XLOC_079123	0.213		254	REF_STRG_1_7535_XLOC_112896	0.165
255	REF_STRG_1_19027_XLOC_062761	0.556	255	REF_STRG_1_52732_XLOC_031667	0.375		255	REF_STRG_1_66794_XLOC_051526	0.212		255	REF_STRG_1_50883_XLOC_028895	0.165
256	REF_STRG_1_97232_XLOC_102150	0.556	256	REF_STRG_1_31383_XLOC_097300	0.375		256	REF_STRG_1_50060_XLOC_027674	0.211		256	REF_STRG_1_32612_XLOC_099970	0.164
257	REF_STRG_1_81596_XLOC_074475	0.554	257	REF_STRG_1_21280_XLOC_070312	0.374		257	REF_STRG_1_76919_XLOC_066697	0.211		257	REF_STRG_1_67838_XLOC_053036	0.164
258	COM_SPAL_1_032525_XLOC_109113	0.554	258	REF_STRG_1_85513_XLOC_080729	0.374		258	REF_STRG_1_30700_XLOC_095824	0.21		258	REF_STRG_1_25853_XLOC_083890	0.163
259	REF_STRG_1_31123_XLOC_096764	0.552	259	REF_TRIN_7_00432_XLOC_104704	0.374		259	REF_STRG_1_13183_XLOC_039581	0.208		259	REF_STRG_1_1809_XLOC_030813	0.163
260	COM_SPAL_1_008034_XLOC_031297	0.552	260	REF_STRG_1_9790_XLOC_024252	0.373		260	REF_STRG_1_66588_XLOC_051259	0.208		260	REF_STRG_1_80458_XLOC_072474	0.163
261	REF_STRG_1_88680_XLOC_086211	0.552	261	REF_STRG_1_55411_XLOC_035510	0.373		261	COM_SPAL_1_019591_XLOC_066806	0.208		261	REF_STRG_1_44940_XLOC_019718	0.163
262	REF_TRIN_16_02907_XLOC_019614	0.552	262	REF_TRIN_2_02174_XLOC_081825	0.373		262	REF_STRG_1_28606_XLOC_090836	0.207		262	REF_TRIN_7_01011_XLOC_040444	0.163
263	REF_STRG_1_97357_XLOC_102404	0.551	263	REF_STRG_1_89266_XLOC_009256	0.373		263	REF_STRG_1_46659_XLOC_022516	0.207		263	REF_STRG_1_14935_XLOC_046683	0.162
264	REF_STRG_1_102334_XLOC_112623	0.551	264	REF_STRG_1_46391_XLOC_022086	0.372		264	REF_STRG_1_8590_XLOC_017101	0.207		264	REF_STRG_1_31136_XLOC_096818	0.162
265	REF_STRG_1_4903_XLOC_087443	0.55	265	REF_STRG_1_71320_XLOC_058273	0.372		265	COM_SPAL_1_032837_XLOC_110133	0.206		265	REF_TRIN_13_00206_XLOC_106498	0.162
266	REF_STRG_1_49118_XLOC_026279	0.55	266	REF_TRIN_3_00019_XLOC_088368	0.372		266	REF_STRG_1_28754_XLOC_091158	0.205		266	REF_TRIN_11_03595_XLOC_115691	0.161
267	REF_STRG_1_41488_XLOC_013727	0.55	267	REF_STRG_1_22507_XLOC_074078	0.372		267	REF_TRIN_5_02615_XLOC_115301	0.204		267	REF_STRG_1_9476_XLOC_022340	0.161
268	REF_STRG_1_84191_XLOC_078547	0.55	268	REF_STRG_1_83968_XLOC_078245	0.371		268	REF_STRG_1_101818_XLOC_012046	0.204		268	COM_SPAL_1_003896_XLOC_017679	0.161
269	REF_STRG_1_7622_XLOC_113397	0.549	269	REF_TRIN_7_03609_XLOC_100475	0.371		269	REF_STRG_1_19263_XLOC_063573	0.203		269	COM_SPAL_1_021111_XLOC_071592	0.161
270	REF_STRG_1_23221_XLOC_076232	0.549	270	REF_STRG_1_40831_XLOC_115520	0.37		270	COM_SPAL_1_029366_XLOC_098549	0.203		270	REF_TRIN_2_01695_XLOC_107530	0.161
271	REF_STRG_1_5280_XLOC_092139	0.548	271	REF_STRG_1_76588_XLOC_066171	0.37		271	REF_STRG_1_92339_XLOC_009580	0.203		271	REF_TRIN_11_01850_XLOC_036632	0.16
272	REF_STRG_1_78148_XLOC_068693	0.548	272	REF_STRG_1_33495_XLOC_101841	0.37		272	REF_STRG_1_31919_XLOC_098483	0.203		272	REF_TRIN_14_02917_XLOC_099677	0.159
273	REF_TRIN_7_01759_XLOC_081056	0.548	273	REF_STRG_1_45706_XLOC_020949	0.37		273	REF_STRG_1_61513_XLOC_044061	0.202		273	REF_TRIN_16_00726_XLOC_026265	0.159
274	REF_TRIN_1_00512_XLOC_065545	0.548	274	REF_STRG_1_66934_XLOC_051730	0.37		274	REF_TRIN_2_00486_XLOC_111562	0.202		274	REF_STRG_1_31919_XLOC_098483	0.158
275	REF_TRIN_5_01320_XLOC_059845	0.547	275	REF_TRIN_7_01740_XLOC_038346	0.37		275	COM_SPAL_1_014583_XLOC_051077	0.201		275	REF_STRG_1_60809_XLOC_043007	0.158
276	REF_TRIN_8_00335_XLOC_103042	0.546	276	REF_STRG_1_33137_XLOC_101099	0.369		276	REF_STRG_1_26414_XLOC_085222	0.201		276	REF_STRG_1_54812_XLOC_034686	0.158
277	REF_STRG_1_26184_XLOC_084694	0.546	277	REF_STRG_1_38530_XLOC_111451	0.368		277	REF_STRG_1_111395_XLOC_004806	0.201		277	REF_STRG_1_6587_XLOC_105102	0.157
278	REF_STRG_1_39600_XLOC_113288	0.546	278	REF_STRG_1_74202_XLOC_062588	0.367		278	REF_STRG_1_105392_XLOC_016360	0.2		278	REF_STRG_1_43284_XLOC_016850	0.157
279	REF_STRG_1_102156_XLOC_112243	0.545	279	REF_STRG_1_85261_XLOC_080309	0.367		279	REF_STRG_1_5754_XLOC_097114	0.2		279	REF_STRG_1_71875_XLOC_059162	0.157
280	REF_STRG_1_3157_XLOC_059514	0.545	280	REF_STRG_1_19092_XLOC_062990	0.366		280	REF_TRIN_6_02612_XLOC_087585	0.2		280	REF_STRG_1_74251_XLOC_062672	0.157
281	REF_STRG_1_21963_XLOC_072488	0.545	281	REF_STRG_1_71259_XLOC_058192	0.366		281	REF_STRG_1_92650_XLOC_093351	0.199		281	COM_SPAL_1_003108_XLOC_014996	0.157
282	REF_STRG_1_43963_XLOC_018082	0.544	282	REF_STRG_1_45872_XLOC_021220	0.366		282	COM_SPAL_1_002403_XLOC_012536	0.199		282	COM_SPAL_1_014583_XLOC_051077	0.156
283	REF_STRG_1_41853_XLOC_014417	0.543	283	REF_TRIN_12_00421_XLOC_112345	0.366		283	REF_STRG_1_47140_XLOC_023192	0.199		283	REF_STRG_1_34574_XLOC_103997	0.156
284	REF_STRG_1_43962_XLOC_018081	0.543	284	REF_STRG_1_67646_XLOC_052764	0.366		284	REF_TRIN_4_02985_XLOC_046159	0.199		284	COM_SPAL_1_018771_XLOC_064093	0.154
285	REF_TRIN_16_00089_XLOC_099870	0.542	285	REF_STRG_1_16114_XLOC_051736	0.365		285	REF_STRG_1_14883_XLOC_046634	0.199		285	REF_STRG_1_6639_XLOC_105381	0.154
286	REF_STRG_1_40657_XLOC_115241	0.542	286	REF_STRG_1_22505_XLOC_074081	0.365		286	REF_TRIN_4_03431_XLOC_022952	0.199		286	REF_STRG_1_25978_XLOC_084148	0.153
287	REF_TRIN_6_03267_XLOC_111378	0.542	287	REF_TRIN_3_00459_XLOC_023385	0.365		287	REF_STRG_1_38756_XLOC_111828	0.198		287	REF_STRG_1_52019_XLOC_030581	0.153
288	REF_TRIN_1_00562_XLOC_031301	0.541	288	REF_STRG_1_28611_XLOC_090843	0.365		288	REF_STRG_1_5817_XLOC_097724	0.197		288	REF_STRG_1_5755_XLOC_097112	0.152
289	REF_TRIN_7_00834_XLOC_030246	0.541	289	REF_TRIN_4_02819_XLOC_096217	0.365		289	REF_TRIN_14_03138_XLOC_008654	0.197		289	REF_STRG_1_24342_XLOC_079715	0.152
290	COM_SPAL_1_005156_XLOC_022016	0.539	290	REF_TRIN_8_03152_XLOC_087129	0.364		290	REF_STRG_1_32001_XLOC_098677	0.197		290	REF_STRG_1_30235_XLOC_094799	0.152
291	REF_TRIN_1_03937_XLOC_103328	0.539	291	REF_TRIN_14_01861_XLOC_025307	0.364		291	REF_STRG_1_75266_XLOC_064178	0.197		291	REF_TRIN_15_03310_XLOC_056914	0.151
292	REF_STRG_1_36392_XLOC_107553	0.539	292	REF_STRG_1_30712_XLOC_095871	0.364		292	REF_STRG_1_16877_XLOC_054809	0.197		292	REF_STRG_1_11031_XLOC_030524	0.151
293	REF_STRG_1_92016_XLOC_092138	0.539	293	REF_TRIN_4_03720_XLOC_060291	0.364		293	REF_STRG_1_40045_XLOC_114083	0.193		293	REF_TRIN_11_00358_XLOC_099196	0.151
294	REF_STRG_1_77601_XLOC_067804	0.539	294	REF_STRG_1_2683_XLOC_050772	0.363		294	REF_STRG_1_37495_XLOC_109567	0.192		294	REF_STRG_1_45041_XLOC_019874	0.151
295	REF_STRG_1_67871_XLOC_053079	0.537	295	REF_STRG_1_64812_XLOC_048750	0.363		295	REF_TRIN_11_03498_XLOC_062214	0.191		295	REF_TRIN_14_02218_XLOC_097529	0.15
296	REF_STRG_1_68318_XLOC_053724	0.537	296	COM_SPAL_1_013844_XLOC_048845	0.363		296	COM_SPAL_1_007215_XLOC_028668	0.19		296	REF_STRG_1_6148_XLOC_101057	0.15
297	REF_STRG_1_2683_XLOC_050772	0.537	297	REF_STRG_1_6212_XLOC_101594	0.363		297	REF_STRG_1_31784_XLOC_098204	0.19		297	REF_STRG_1_21554_XLOC_071168	0.15
298	COM_SPAL_1_026194_XLOC_088132	0.536	298	REF_STRG_1_16433_XLOC_053204	0.362		298	REF_TRIN_5_02104_XLOC_079629	0.189		298	COM_SPAL_1_020959_XLOC_071084	0.15
299	REF_STRG_1_24384_XLOC_079807	0.536	299	REF_STRG_1_26325_XLOC_085044	0.362		299	REF_STRG_1_74975_XLOC_063784	0.188		299	REF_STRG_1_84601_XLOC_079203	0.15
300	REF_STRG_1_45234_XLOC_020206	0.535	300	REF_STRG_1_65509_XLOC_049780	0.362		300	REF_STRG_1_11832_XLOC_033924	0.188		300	REF_TRIN_9_03156_XLOC_063890	0.15
301	REF_STRG_1_81380_XLOC_074107	0.535	301	REF_TRIN_8_03488_XLOC_108195	0.361		301	REF_STRG_1_81017_XLOC_073414	0.188		301	COM_SPAL_1_034508_XLOC_115694	0.15
302	REF_STRG_1_22393_XLOC_073797	0.535	302	REF_TRIN_11_00820_XLOC_066218	0.361		302	REF_STRG_1_10277_XLOC_026996	0.187		302	REF_TRIN_4_02192_XLOC_086463	0.15
303	COM_SPAL_1_009651_XLOC_036091	0.534	303	REF_STRG_1_33412_XLOC_101673	0.361		303	COM_SPAL_1_013641_XLOC_048270	0.186		303	REF_STRG_1_49106_XLOC_026264	0.149
304	REF_STRG_1_24998_XLOC_081429	0.534	304	REF_STRG_1_38430_XLOC_111242	0.361		304	REF_STRG_1_44336_XLOC_018637	0.186		304	COM_SPAL_1_032737_XLOC_109734	0.149
305	REF_STRG_1_24769_XLOC_080857	0.533	305	REF_TRIN_9_02036_XLOC_066077	0.36		305	REF_STRG_1_65641_XLOC_049960	0.186		305	COM_SPAL_1_013811_XLOC_048733	0.149
306	REF_STRG_1_39599_XLOC_113290	0.533	306	REF_STRG_1_73333_XLOC_061262	0.36		306	REF_STRG_1_61312_XLOC_043763	0.185		306	REF_STRG_1_27770_XLOC_088840	0.148
307	COM_SPAL_1_025012_XLOC_084349	0.533	307	REF_STRG_1_71375_XLOC_058360	0.359		307	REF_STRG_1_38340_XLOC_111075	0.185		307	REF_STRG_1_4043_XLOC_074246	0.148
308	REF_TRIN_16_04361_XLOC_053895	0.533	308	REF_STRG_1_80932_XLOC_073252	0.359		308	REF_STRG_1_67493_XLOC_052528	0.185		308	COM_SPAL_1_032629_XLOC_109423	0.147
309	REF_STRG_1_85099_XLOC_008919	0.532	309	REF_STRG_1_87954_XLOC_084882	0.359		309	REF_STRG_1_92829_XLOC_093671	0.185		309	REF_STRG_1_34999_XLOC_104865	0.147
310	REF_STRG_1_27475_XLOC_088073	0.532	310	REF_STRG_1_78871_XLOC_069883	0.359		310	REF_STRG_1_90768_XLOC_089927	0.185		310	REF_STRG_1_7946_XLOC_115726	0.147
311	REF_STRG_1_85880_XLOC_081330	0.532	311	REF_STRG_1_36437_XLOC_107614	0.359		311	REF_STRG_1_49789_XLOC_027288	0.184		311	COM_SPAL_1_030380_XLOC_101869	0.147
312	COM_SPAL_1_014251_XLOC_050020	0.532	312	REF_STRG_1_64728_XLOC_048646	0.359		312	REF_STRG_1_28538_XLOC_090699	0.183		312	REF_TRIN_9_02355_XLOC_114688	0.147
313	REF_TRIN_1_00275_XLOC_016636	0.531	313	REF_STRG_1_31983_XLOC_098646	0.359		313	REF_STRG_1_52123_XLOC_030725	0.183		313	REF_STRG_1_60665_XLOC_042818	0.146
314	REF_STRG_1_87645_XLOC_084303	0.531	314	COM_SPAL_1_021572_XLOC_073100	0.358		314	REF_STRG_1_49201_XLOC_026404	0.183		314	REF_STRG_1_25450_XLOC_082720	0.146
315	REF_STRG_1_21231_XLOC_070185	0.531	315	REF_STRG_1_31504_XLOC_097587	0.358		315	COM_SPAL_1_025881_XLOC_087142	0.183		315	REF_STRG_1_13745_XLOC_042312	0.146
316	COM_SPAL_1_008165_XLOC_031725	0.531	316	REF_STRG_1_19771_XLOC_065546	0.358		316	REF_STRG_1_34219_XLOC_103320	0.182		316	COM_SPAL_1_027312_XLOC_091844	0.145
317	REF_TRIN_5_03847_XLOC_022750	0.53	317	REF_STRG_1_31375_XLOC_097290	0.357		317	REF_TRIN_13_01857_XLOC_085026	0.181		317	REF_STRG_1_34715_XLOC_104241	0.145
318	REF_STRG_1_57164_XLOC_037941	0.53	318	REF_STRG_1_24967_XLOC_081370	0.356		318	REF_STRG_1_39031_XLOC_112249	0.181		318	REF_STRG_1_1786_XLOC_030515	0.144
319	REF_STRG_1_57570_XLOC_038534	0.53	319	REF_STRG_1_49122_XLOC_026278	0.356		319	COM_SPAL_1_005043_XLOC_021645	0.18		319	REF_TRIN_12_01162_XLOC_019637	0.144
320	REF_STRG_1_16955_XLOC_055053	0.529	320	REF_STRG_1_47969_XLOC_024485	0.356		320	REF_STRG_1_46033_XLOC_021478	0.18		320	REF_STRG_1_1804_XLOC_030804	0.144
321	REF_STRG_1_50439_XLOC_028228	0.529	321	REF_STRG_1_46772_XLOC_022673	0.356		321	REF_STRG_1_25450_XLOC_082720	0.18		321	REF_STRG_1_8176_XLOC_014119	0.144
322	REF_STRG_1_34341_XLOC_103557	0.529	322	COM_SPAL_1_015936_XLOC_055141	0.356		322	REF_STRG_1_25447_XLOC_082721	0.18		322	REF_STRG_1_1310_XLOC_014995	0.143
323	REF_TRIN_1_02242_XLOC_037295	0.528	323	REF_STRG_1_39753_XLOC_113537	0.356		323	REF_STRG_1_73650_XLOC_061718	0.18		323	REF_STRG_1_11620_XLOC_032997	0.142
324	REF_STRG_1_41749_XLOC_014255	0.527	324	REF_STRG_1_16755_XLOC_054401	0.355		324	REF_TRIN_15_03027_XLOC_080658	0.178		324	REF_STRG_1_9959_XLOC_025232	0.142
325	REF_STRG_1_84482_XLOC_079014	0.527	325	REF_TRIN_1_02720_XLOC_015048	0.354		325	REF_TRIN_12_02638_XLOC_036456	0.178		325	REF_STRG_1_26262_XLOC_084886	0.142
326	REF_STRG_1_106554_XLOC_001362	0.526	326	REF_STRG_1_79899_XLOC_071558	0.354		326	REF_STRG_1_82993_XLOC_008782	0.178		326	COM_SPAL_1_034086_XLOC_114261	0.142
327	REF_STRG_1_30643_XLOC_095692	0.526	327	REF_STRG_1_45738_XLOC_021018	0.354		327	COM_SPAL_1_025989_XLOC_087444	0.178		327	REF_STRG_1_48426_XLOC_025199	0.141
328	REF_TRIN_7_03036_XLOC_050071	0.526	328	REF_TRIN_2_03227_XLOC_050321	0.353		328	COM_SPAL_1_019533_XLOC_066589	0.177		328	COM_SPAL_1_009041_XLOC_034334	0.14
329	REF_STRG_1_4193_XLOC_076778	0.526	329	REF_STRG_1_7861_XLOC_114913	0.353		329	REF_STRG_1_11620_XLOC_032997	0.176		329	REF_STRG_1_37305_XLOC_109156	0.139
330	REF_STRG_1_105116_XLOC_015820	0.526	330	REF_STRG_1_80678_XLOC_072838	0.353		330	REF_STRG_1_25980_XLOC_084149	0.176		330	REF_STRG_1_86824_XLOC_082884	0.139
331	REF_STRG_1_63902_XLOC_047450	0.526	331	REF_TRIN_2_00840_XLOC_031062	0.353		331	REF_STRG_1_8770_XLOC_018237	0.176		331	REF_STRG_1_31914_XLOC_098484	0.139
332	REF_STRG_1_110392_XLOC_003973	0.525	332	REF_STRG_1_56315_XLOC_036732	0.352		332	REF_STRG_1_14869_XLOC_046570	0.175		332	REF_STRG_1_54813_XLOC_034687	0.139
333	COM_SPAL_1_034525_XLOC_115746	0.525	333	REF_STRG_1_31876_XLOC_098401	0.352		333	REF_STRG_1_77624_XLOC_067857	0.175		333	REF_STRG_1_86367_XLOC_082141	0.138
334	REF_STRG_1_12385_XLOC_036314	0.525	334	REF_STRG_1_45293_XLOC_020306	0.352		334	REF_STRG_1_19972_XLOC_066181	0.175		334	COM_SPAL_1_030304_XLOC_101611	0.138
335	REF_STRG_1_93108_XLOC_094176	0.525	335	REF_STRG_1_88593_XLOC_086042	0.352		335	REF_TRIN_7_01260_XLOC_079709	0.175		335	REF_TRIN_5_03826_XLOC_113541	0.138
336	REF_STRG_1_8975_XLOC_019428	0.525	336	REF_STRG_1_72896_XLOC_060612	0.352		336	COM_SPAL_1_018143_XLOC_062276	0.175		336	REF_STRG_1_65177_XLOC_049285	0.137
337	REF_STRG_1_90147_XLOC_088772	0.525	337	REF_TRIN_3_02383_XLOC_030355	0.352		337	REF_STRG_1_33336_XLOC_101548	0.175		337	COM_SPAL_1_029978_XLOC_100447	0.137
338	REF_STRG_1_15868_XLOC_050633	0.525	338	REF_STRG_1_14395_XLOC_044832	0.352		338	REF_STRG_1_9959_XLOC_025232	0.174		338	REF_TRIN_10_03137_XLOC_058747	0.137
339	REF_STRG_1_78284_XLOC_068919	0.524	339	REF_STRG_1_94744_XLOC_097314	0.352		339	REF_STRG_1_59386_XLOC_041020	0.174		339	REF_STRG_1_34067_XLOC_103008	0.137
340	REF_TRIN_2_03583_XLOC_103991	0.524	340	REF_STRG_1_24226_XLOC_079337	0.351		340	REF_STRG_1_19853_XLOC_065811	0.173		340	REF_STRG_1_2643_XLOC_049906	0.137
341	REF_STRG_1_55155_XLOC_035164	0.524	341	REF_TRIN_15_03003_XLOC_009486	0.351		341	REF_STRG_1_20541_XLOC_067922	0.173		341	REF_STRG_1_48538_XLOC_025401	0.137
342	REF_STRG_1_106955_XLOC_001598	0.524	342	REF_STRG_1_9304_XLOC_021456	0.351		342	REF_STRG_1_40089_XLOC_114157	0.173		342	COM_SPAL_1_016651_XLOC_057519	0.136
343	REF_STRG_1_56510_XLOC_036959	0.523	343	REF_STRG_1_50343_XLOC_028098	0.351		343	REF_TRIN_7_03106_XLOC_049007	0.172		343	REF_STRG_1_15392_XLOC_048656	0.136
344	REF_STRG_1_31726_XLOC_098091	0.523	344	REF_STRG_1_31919_XLOC_098483	0.35		344	REF_STRG_1_13808_XLOC_042527	0.172		344	REF_STRG_1_77831_XLOC_068204	0.136
345	REF_TRIN_16_03634_XLOC_034639	0.523	345	REF_STRG_1_83607_XLOC_077680	0.35		345	REF_STRG_1_88026_XLOC_085015	0.172		345	REF_TRIN_15_02170_XLOC_032729	0.135
346	REF_STRG_1_12913_XLOC_038463	0.522	346	REF_TRIN_1_01828_XLOC_045867	0.35		346	REF_STRG_1_56782_XLOC_037342	0.172		346	REF_STRG_1_15081_XLOC_047543	0.135
347	REF_STRG_1_29338_XLOC_092540	0.522	347	REF_STRG_1_20817_XLOC_068819	0.349		347	REF_STRG_1_6857_XLOC_107226	0.171		347	REF_STRG_1_70483_XLOC_057019	0.134
348	COM_SPAL_1_012430_XLOC_044608	0.522	348	REF_TRIN_6_02495_XLOC_115525	0.349		348	REF_STRG_1_76435_XLOC_065935	0.171		348	REF_STRG_1_24967_XLOC_081370	0.134
349	REF_STRG_1_40143_XLOC_114275	0.522	349	REF_STRG_1_61513_XLOC_044061	0.349		349	REF_STRG_1_33468_XLOC_101785	0.171		349	REF_STRG_1_60941_XLOC_043182	0.134
350	REF_STRG_1_9160_XLOC_020492	0.521	350	REF_STRG_1_80845_XLOC_073119	0.349		350	REF_STRG_1_6213_XLOC_101595	0.171		350	REF_STRG_1_88504_XLOC_085872	0.134
351	REF_STRG_1_24399_XLOC_079841	0.521	351	COM_SPAL_1_029001_XLOC_097478	0.349		351	REF_STRG_1_12542_XLOC_037219	0.171		351	REF_STRG_1_42900_XLOC_016137	0.134
352	REF_STRG_1_54131_XLOC_033691	0.52	352	REF_STRG_1_21499_XLOC_070998	0.348		352	REF_STRG_1_112508_XLOC_005849	0.171		352	REF_TRIN_5_03543_XLOC_025822	0.134
353	REF_STRG_1_86316_XLOC_082054	0.519	353	REF_STRG_1_50759_XLOC_028719	0.348		353	REF_STRG_1_12624_XLOC_037503	0.171		353	REF_STRG_1_27085_XLOC_086937	0.134
354	REF_TRIN_16_03363_XLOC_045496	0.519	354	REF_STRG_1_84491_XLOC_079023	0.348		354	REF_STRG_1_5778_XLOC_097335	0.171		354	REF_STRG_1_63969_XLOC_047533	0.133
355	REF_STRG_1_97332_XLOC_102352	0.518	355	REF_STRG_1_10163_XLOC_026361	0.348		355	REF_STRG_1_87932_XLOC_084817	0.17		355	REF_STRG_1_75264_XLOC_064179	0.133
356	REF_STRG_1_21771_XLOC_071826	0.518	356	REF_STRG_1_56008_XLOC_036310	0.348		356	REF_STRG_1_104955_XLOC_000563	0.17		356	REF_TRIN_12_01062_XLOC_016851	0.133
357	REF_STRG_1_83226_XLOC_008799	0.518	357	REF_TRIN_6_03291_XLOC_047025	0.348		357	REF_TRIN_11_03125_XLOC_053639	0.17		357	REF_STRG_1_46941_XLOC_022911	0.133
358	REF_TRIN_16_00711_XLOC_084881	0.518	358	REF_STRG_1_96511_XLOC_010363	0.348		358	COM_SPAL_1_023473_XLOC_079262	0.17		358	COM_SPAL_1_008016_XLOC_031240	0.132
359	REF_STRG_1_44966_XLOC_019748	0.518	359	COM_SPAL_1_033327_XLOC_111727	0.347		359	REF_TRIN_16_03872_XLOC_076269	0.169		359	REF_STRG_1_4431_XLOC_080630	0.131
360	COM_SPAL_1_002193_XLOC_011555	0.517	360	REF_STRG_1_11382_XLOC_032000	0.347		360	REF_STRG_1_67254_XLOC_052176	0.169		360	REF_TRIN_4_00424_XLOC_051552	0.131
361	REF_TRIN_3_03231_XLOC_017749	0.517	361	REF_STRG_1_4347_XLOC_079316	0.347		361	COM_SPAL_1_031073_XLOC_104191	0.168		361	REF_TRIN_13_02937_XLOC_115388	0.131
362	REF_STRG_1_67757_XLOC_052926	0.517	362	REF_STRG_1_2667_XLOC_050274	0.347		362	REF_STRG_1_112965_XLOC_006292	0.168		362	REF_STRG_1_12891_XLOC_038419	0.131
363	COM_SPAL_1_004548_XLOC_020036	0.516	363	REF_STRG_1_71059_XLOC_057888	0.347		363	REF_STRG_1_78102_XLOC_068622	0.167		363	REF_STRG_1_50507_XLOC_028327	0.131
364	REF_STRG_1_52284_XLOC_030985	0.516	364	REF_STRG_1_66188_XLOC_050719	0.347		364	REF_STRG_1_80990_XLOC_073355	0.167		364	REF_STRG_1_43393_XLOC_017049	0.131
365	REF_TRIN_1_02970_XLOC_039278	0.516	365	REF_STRG_1_74809_XLOC_063533	0.347		365	REF_STRG_1_53275_XLOC_032455	0.167		365	REF_TRIN_8_02954_XLOC_047801	0.131
366	REF_STRG_1_72410_XLOC_059920	0.515	366	REF_STRG_1_36394_XLOC_107554	0.346		366	REF_STRG_1_78834_XLOC_069810	0.167		366	REF_STRG_1_44336_XLOC_018637	0.13
367	REF_STRG_1_113763_XLOC_007092	0.515	367	REF_STRG_1_3040_XLOC_057561	0.346		367	REF_STRG_1_75534_XLOC_064537	0.166		367	REF_STRG_1_11618_XLOC_032999	0.13
368	REF_STRG_1_29831_XLOC_093775	0.514	368	REF_STRG_1_75358_XLOC_064308	0.346		368	REF_TRIN_12_00712_XLOC_115692	0.166		368	REF_TRIN_2_01875_XLOC_112933	0.13
369	REF_STRG_1_62648_XLOC_045715	0.514	369	REF_TRIN_5_01439_XLOC_085800	0.346		369	REF_STRG_1_101748_XLOC_012012	0.165		369	REF_STRG_1_29328_XLOC_092509	0.13
370	REF_TRIN_5_02824_XLOC_044726	0.513	370	REF_STRG_1_64953_XLOC_048959	0.346		370	REF_STRG_1_76459_XLOC_065963	0.165		370	REF_STRG_1_13386_XLOC_040541	0.13
371	REF_STRG_1_60914_XLOC_043145	0.513	371	REF_STRG_1_32676_XLOC_100109	0.345		371	REF_STRG_1_43221_XLOC_016756	0.165		371	REF_STRG_1_10019_XLOC_025632	0.13
372	REF_TRIN_6_03312_XLOC_081392	0.513	372	REF_STRG_1_55623_XLOC_035789	0.345		372	REF_STRG_1_109682_XLOC_026039	0.165		372	REF_STRG_1_44508_XLOC_018907	0.13
373	REF_STRG_1_48623_XLOC_025533	0.513	373	REF_STRG_1_68617_XLOC_054172	0.344		373	REF_STRG_1_88575_XLOC_085997	0.164		373	REF_STRG_1_33383_XLOC_101623	0.13
374	REF_STRG_1_37431_XLOC_109432	0.512	374	REF_STRG_1_90371_XLOC_089157	0.344		374	COM_SPAL_1_005226_XLOC_022244	0.164		374	REF_STRG_1_1880_XLOC_032657	0.13
375	REF_STRG_1_71871_XLOC_059149	0.511	375	COM_SPAL_1_028571_XLOC_095940	0.344		375	REF_STRG_1_37309_XLOC_109159	0.164		375	REF_TRIN_6_00943_XLOC_049902	0.129
376	REF_STRG_1_105207_XLOC_015980	0.511	376	REF_STRG_1_10521_XLOC_028260	0.343		376	REF_TRIN_16_03490_XLOC_071955	0.164		376	REF_STRG_1_6589_XLOC_105112	0.129
377	REF_TRIN_14_01086_XLOC_000050	0.511	377	REF_STRG_1_72523_XLOC_060062	0.342		377	REF_STRG_1_103802_XLOC_115835	0.164		377	REF_TRIN_16_00662_XLOC_015720	0.129
378	REF_TRIN_15_00027_XLOC_104253	0.509	378	REF_STRG_1_43235_XLOC_016781	0.342		378	REF_STRG_1_64079_XLOC_047688	0.163		378	REF_STRG_1_68114_XLOC_053399	0.129
379	REF_STRG_1_50733_XLOC_028674	0.509	379	REF_STRG_1_52760_XLOC_031708	0.342		379	REF_TRIN_13_00337_XLOC_079797	0.163		379	REF_STRG_1_80356_XLOC_072307	0.129
380	REF_STRG_1_76374_XLOC_065837	0.508	380	REF_TRIN_5_01365_XLOC_026590	0.342		380	REF_STRG_1_20397_XLOC_067593	0.163		380	REF_STRG_1_57346_XLOC_038222	0.129
381	REF_STRG_1_8991_XLOC_019465	0.508	381	REF_STRG_1_66935_XLOC_051731	0.342		381	REF_STRG_1_26657_XLOC_085824	0.162		381	REF_STRG_1_78293_XLOC_068936	0.129
382	REF_STRG_1_51252_XLOC_029397	0.508	382	REF_STRG_1_14305_XLOC_044402	0.342		382	REF_STRG_1_9853_XLOC_024610	0.162		382	REF_STRG_1_25449_XLOC_082719	0.128
383	REF_STRG_1_38332_XLOC_111053	0.507	383	REF_TRIN_7_03431_XLOC_082115	0.341		383	REF_STRG_1_31460_XLOC_097477	0.162		383	REF_STRG_1_17470_XLOC_056915	0.128
384	REF_STRG_1_35611_XLOC_106043	0.506	384	REF_STRG_1_18149_XLOC_059356	0.341		384	REF_TRIN_4_03379_XLOC_112661	0.162		384	COM_SPAL_1_011296_XLOC_040989	0.128
385	REF_STRG_1_27973_XLOC_089348	0.504	385	REF_STRG_1_52567_XLOC_031407	0.341		385	REF_STRG_1_6413_XLOC_103522	0.162		385	REF_STRG_1_80450_XLOC_072445	0.128
386	COM_SPAL_1_010173_XLOC_037635	0.503	386	REF_STRG_1_35611_XLOC_106043	0.341		386	REF_STRG_1_41301_XLOC_013417	0.161		386	REF_STRG_1_27689_XLOC_088661	0.128
387	REF_STRG_1_107379_XLOC_001853	0.503	387	REF_STRG_1_44072_XLOC_018221	0.341		387	REF_STRG_1_74036_XLOC_062318	0.161		387	REF_STRG_1_35100_XLOC_105052	0.128
388	REF_TRIN_14_01254_XLOC_068320	0.502	388	REF_STRG_1_84191_XLOC_078547	0.34		388	REF_STRG_1_43448_XLOC_017153	0.16		388	REF_STRG_1_79266_XLOC_070545	0.128
389	REF_STRG_1_84195_XLOC_078551	0.502	389	REF_STRG_1_89427_XLOC_087499	0.34		389	REF_TRIN_2_00718_XLOC_019399	0.16		389	REF_STRG_1_43922_XLOC_018007	0.128
390	REF_STRG_1_104912_XLOC_000537	0.502	390	REF_STRG_1_14402_XLOC_044869	0.339		390	REF_STRG_1_85615_XLOC_080925	0.16		390	REF_STRG_1_26669_XLOC_085870	0.127
391	REF_STRG_1_67813_XLOC_053002	0.502	391	REF_TRIN_2_01907_XLOC_073609	0.338		391	COM_SPAL_1_013366_XLOC_047446	0.16		391	REF_STRG_1_26762_XLOC_086104	0.127
392	REF_STRG_1_19377_XLOC_063993	0.501	392	REF_STRG_1_42225_XLOC_014983	0.338		392	REF_STRG_1_24342_XLOC_079715	0.16		392	REF_TRIN_4_02054_XLOC_077652	0.127
393	REF_STRG_1_3955_XLOC_073049	0.5	393	REF_TRIN_14_00873_XLOC_017733	0.338		393	REF_STRG_1_63969_XLOC_047533	0.159		393	REF_STRG_1_2021_XLOC_036424	0.127
394	REF_STRG_1_63399_XLOC_046752	0.5	394	REF_STRG_1_31187_XLOC_096916	0.338		394	REF_STRG_1_11618_XLOC_032999	0.159		394	REF_STRG_1_6931_XLOC_107910	0.126
395	REF_STRG_1_63379_XLOC_046719	0.499	395	REF_STRG_1_69806_XLOC_056011	0.337		395	REF_STRG_1_7065_XLOC_109030	0.158		395	REF_STRG_1_48781_XLOC_025794	0.126
396	REF_STRG_1_29397_XLOC_092677	0.499	396	REF_TRIN_16_02659_XLOC_067767	0.337		396	COM_SPAL_1_024993_XLOC_084291	0.157		396	REF_TRIN_5_01166_XLOC_115751	0.126
397	REF_STRG_1_61312_XLOC_043763	0.499	397	REF_STRG_1_17791_XLOC_058112	0.337		397	REF_STRG_1_6936_XLOC_107913	0.157		397	REF_STRG_1_16679_XLOC_054186	0.126
398	REF_TRIN_5_03654_XLOC_104225	0.499	398	REF_STRG_1_53295_XLOC_032494	0.337		398	REF_STRG_1_30498_XLOC_095409	0.157		398	REF_STRG_1_43946_XLOC_018050	0.125
399	REF_STRG_1_49984_XLOC_027570	0.499	399	REF_STRG_1_51428_XLOC_029659	0.337		399	REF_TRIN_5_00817_XLOC_114363	0.157		399	REF_STRG_1_44090_XLOC_018242	0.125
400	REF_STRG_1_62663_XLOC_045728	0.499	400	REF_STRG_1_29022_XLOC_091783	0.337		400	COM_SPAL_1_003031_XLOC_014754	0.157		400	REF_STRG_1_21731_XLOC_071703	0.125
401	REF_TRIN_1_02340_XLOC_039277	0.498	401	REF_STRG_1_30064_XLOC_094439	0.337		401	REF_STRG_1_37645_XLOC_109773	0.156		401	REF_STRG_1_16912_XLOC_054934	0.124
402	REF_STRG_1_76838_XLOC_066563	0.498	402	REF_STRG_1_33068_XLOC_100984	0.337		402	REF_STRG_1_17278_XLOC_056162	0.156		402	REF_TRIN_10_01006_XLOC_037305	0.124
403	REF_TRIN_13_01216_XLOC_029246	0.498	403	REF_STRG_1_49293_XLOC_026546	0.336		403	REF_STRG_1_32575_XLOC_099875	0.156		403	REF_STRG_1_33370_XLOC_101612	0.124
404	REF_STRG_1_71567_XLOC_058694	0.498	404	REF_TRIN_10_02006_XLOC_112044	0.336		404	REF_STRG_1_20965_XLOC_069264	0.155		404	REF_STRG_1_11167_XLOC_031121	0.123
405	REF_TRIN_3_01027_XLOC_020506	0.498	405	REF_STRG_1_68319_XLOC_053722	0.336		405	REF_TRIN_8_00309_XLOC_106276	0.155		405	REF_STRG_1_1805_XLOC_030805	0.123
406	REF_STRG_1_10227_XLOC_026813	0.498	406	COM_SPAL_1_024804_XLOC_083621	0.336		406	REF_STRG_1_108044_XLOC_002266	0.154		406	REF_STRG_1_30286_XLOC_094913	0.123
407	REF_STRG_1_34245_XLOC_103379	0.498	407	REF_STRG_1_50180_XLOC_027845	0.336		407	COM_SPAL_1_004753_XLOC_020751	0.154		407	REF_STRG_1_9660_XLOC_023453	0.123
408	REF_TRIN_12_01471_XLOC_017748	0.498	408	REF_STRG_1_45765_XLOC_021066	0.336		408	REF_TRIN_1_00495_XLOC_020077	0.154		408	REF_TRIN_13_00493_XLOC_091599	0.123
409	REF_STRG_1_63369_XLOC_046707	0.497	409	REF_STRG_1_37123_XLOC_108802	0.335		409	REF_STRG_1_82862_XLOC_076459	0.154		409	REF_STRG_1_63594_XLOC_047031	0.122
410	REF_STRG_1_56547_XLOC_037015	0.496	410	REF_STRG_1_88017_XLOC_084996	0.335		410	REF_TRIN_11_01512_XLOC_036897	0.153		410	REF_STRG_1_39564_XLOC_113215	0.122
411	REF_STRG_1_14188_XLOC_043751	0.496	411	REF_STRG_1_53948_XLOC_033425	0.335		411	REF_STRG_1_18977_XLOC_062563	0.153		411	REF_STRG_1_57637_XLOC_038611	0.122
412	REF_STRG_1_1518_XLOC_021308	0.496	412	COM_SPAL_1_015720_XLOC_054501	0.335		412	REF_TRIN_16_01720_XLOC_094802	0.153		412	REF_STRG_1_50575_XLOC_028434	0.122
413	REF_STRG_1_47366_XLOC_023551	0.496	413	REF_STRG_1_59918_XLOC_041742	0.335		413	REF_TRIN_2_01875_XLOC_112933	0.153		413	REF_STRG_1_64540_XLOC_048382	0.122
414	REF_STRG_1_84693_XLOC_079364	0.495	414	REF_STRG_1_72463_XLOC_059989	0.335		414	COM_SPAL_1_007359_XLOC_029107	0.152		414	REF_TRIN_5_01223_XLOC_073866	0.122
415	REF_STRG_1_71869_XLOC_059147	0.495	415	REF_STRG_1_10437_XLOC_027784	0.335		415	REF_STRG_1_19222_XLOC_063447	0.152		415	REF_STRG_1_35861_XLOC_106550	0.122
416	REF_TRIN_7_02373_XLOC_024290	0.495	416	REF_TRIN_6_01712_XLOC_085321	0.334		416	REF_STRG_1_19358_XLOC_063898	0.152		416	COM_SPAL_1_029341_XLOC_098482	0.121
417	REF_TRIN_9_01580_XLOC_046922	0.494	417	REF_TRIN_8_01900_XLOC_046751	0.334		417	REF_STRG_1_49203_XLOC_026405	0.152		417	REF_STRG_1_47275_XLOC_023418	0.121
418	REF_STRG_1_85100_XLOC_008920	0.494	418	REF_TRIN_6_01441_XLOC_057565	0.334		418	REF_TRIN_7_00786_XLOC_079521	0.152		418	REF_STRG_1_23281_XLOC_076465	0.121
419	REF_STRG_1_63969_XLOC_047533	0.494	419	REF_STRG_1_10842_XLOC_029813	0.334		419	REF_STRG_1_77747_XLOC_068062	0.152		419	REF_STRG_1_39409_XLOC_112934	0.121
420	REF_TRIN_5_01924_XLOC_096083	0.493	420	REF_TRIN_1_00619_XLOC_028021	0.334		420	REF_STRG_1_42022_XLOC_014694	0.152		420	COM_SPAL_1_028227_XLOC_094801	0.121
421	REF_TRIN_1_02813_XLOC_098981	0.493	421	COM_SPAL_1_032328_XLOC_108385	0.333		421	REF_TRIN_14_02218_XLOC_097529	0.152		421	REF_STRG_1_43538_XLOC_017289	0.12
422	REF_STRG_1_61683_XLOC_044348	0.493	422	REF_STRG_1_62599_XLOC_045643	0.333		422	REF_STRG_1_1801_XLOC_030801	0.151		422	REF_STRG_1_22560_XLOC_074213	0.12
423	REF_STRG_1_55867_XLOC_036131	0.493	423	REF_TRIN_7_01011_XLOC_040444	0.333		423	REF_STRG_1_13398_XLOC_040655	0.151		423	REF_STRG_1_83217_XLOC_077031	0.119
424	REF_STRG_1_35242_XLOC_105330	0.492	424	REF_STRG_1_57526_XLOC_038475	0.333		424	REF_STRG_1_47952_XLOC_024461	0.151		424	REF_STRG_1_90632_XLOC_009378	0.119
425	REF_TRIN_11_01465_XLOC_041340	0.492	425	REF_TRIN_12_03321_XLOC_031886	0.333		425	REF_TRIN_7_00046_XLOC_016073	0.151		425	REF_STRG_1_84879_XLOC_079641	0.119
426	REF_STRG_1_34205_XLOC_103302	0.492	426	REF_STRG_1_32345_XLOC_099452	0.332		426	REF_STRG_1_37802_XLOC_110059	0.151		426	REF_TRIN_16_03048_XLOC_061859	0.119
427	REF_STRG_1_78243_XLOC_068865	0.492	427	REF_STRG_1_64511_XLOC_008442	0.332		427	REF_STRG_1_31813_XLOC_098260	0.151		427	REF_STRG_1_34823_XLOC_104484	0.118
428	REF_TRIN_4_03370_XLOC_044844	0.492	428	REF_STRG_1_65339_XLOC_049533	0.332		428	REF_STRG_1_2214_XLOC_040985	0.15		428	REF_STRG_1_35477_XLOC_105766	0.118
429	REF_STRG_1_69191_XLOC_055057	0.491	429	COM_SPAL_1_030304_XLOC_101611	0.331		429	REF_TRIN_7_00245_XLOC_080720	0.15		429	REF_TRIN_8_00032_XLOC_099689	0.118
430	REF_TRIN_12_00636_XLOC_079196	0.491	430	COM_SPAL_1_010189_XLOC_037672	0.331		430	REF_STRG_1_45203_XLOC_020152	0.15		430	REF_STRG_1_64385_XLOC_048113	0.118
431	REF_STRG_1_63140_XLOC_046372	0.491	431	REF_STRG_1_18077_XLOC_059046	0.331		431	REF_STRG_1_44523_XLOC_018925	0.149		431	REF_STRG_1_30817_XLOC_096072	0.118
432	REF_STRG_1_42449_XLOC_015383	0.491	432	REF_STRG_1_49884_XLOC_027421	0.33		432	COM_SPAL_1_016555_XLOC_057189	0.149		432	REF_STRG_1_83196_XLOC_076985	0.118
433	REF_STRG_1_63867_XLOC_047396	0.49	433	COM_SPAL_1_005157_XLOC_022019	0.33		433	REF_STRG_1_43284_XLOC_016850	0.149		433	REF_STRG_1_29099_XLOC_092000	0.118
434	REF_STRG_1_4329_XLOC_079097	0.49	434	REF_STRG_1_11384_XLOC_031995	0.33		434	REF_STRG_1_86113_XLOC_009000	0.148		434	REF_STRG_1_92131_XLOC_092364	0.118
435	COM_SPAL_1_010995_XLOC_040052	0.49	435	COM_SPAL_1_010165_XLOC_037608	0.33		435	REF_TRIN_1_02257_XLOC_072263	0.148		435	REF_STRG_1_42022_XLOC_014694	0.117
436	REF_TRIN_6_01933_XLOC_057843	0.49	436	COM_SPAL_1_014040_XLOC_049371	0.33		436	COM_SPAL_1_021980_XLOC_074502	0.148		436	REF_TRIN_13_01863_XLOC_076262	0.117
437	REF_STRG_1_91197_XLOC_090705	0.49	437	REF_STRG_1_62467_XLOC_045455	0.33		437	REF_TRIN_4_01548_XLOC_055241	0.148		437	REF_STRG_1_75265_XLOC_064180	0.117
438	REF_STRG_1_58917_XLOC_040425	0.489	438	REF_STRG_1_61577_XLOC_044168	0.33		438	REF_TRIN_6_03269_XLOC_089905	0.148		438	REF_STRG_1_87626_XLOC_084255	0.117
439	REF_TRIN_14_02752_XLOC_053800	0.489	439	REF_STRG_1_61587_XLOC_044178	0.33		439	COM_SPAL_1_030280_XLOC_101509	0.147		439	REF_TRIN_2_03554_XLOC_043004	0.117
440	REF_STRG_1_84596_XLOC_079195	0.489	440	REF_STRG_1_86312_XLOC_082047	0.329		440	REF_STRG_1_25449_XLOC_082719	0.147		440	REF_STRG_1_88217_XLOC_085359	0.117
441	COM_SPAL_1_032351_XLOC_108457	0.489	441	REF_STRG_1_46735_XLOC_022627	0.329		441	REF_TRIN_7_03031_XLOC_033672	0.147		441	REF_STRG_1_66867_XLOC_051652	0.117
442	REF_TRIN_2_01911_XLOC_009806	0.488	442	REF_STRG_1_82167_XLOC_075339	0.329		442	REF_STRG_1_17470_XLOC_056915	0.147		442	REF_STRG_1_53437_XLOC_032699	0.117
443	REF_TRIN_16_02138_XLOC_062797	0.488	443	REF_TRIN_1_02017_XLOC_009446	0.328		443	REF_STRG_1_75537_XLOC_064538	0.146		443	REF_STRG_1_15688_XLOC_049802	0.117
444	REF_STRG_1_17437_XLOC_056761	0.488	444	REF_TRIN_16_04554_XLOC_048665	0.328		444	COM_SPAL_1_015926_XLOC_055100	0.146		444	REF_STRG_1_74396_XLOC_062874	0.116
445	REF_STRG_1_31543_XLOC_097671	0.487	445	COM_SPAL_1_018055_XLOC_061999	0.328		445	COM_SPAL_1_034437_XLOC_115531	0.146		445	REF_STRG_1_51824_XLOC_030300	0.115
446	REF_STRG_1_65163_XLOC_049271	0.487	446	REF_STRG_1_83226_XLOC_008799	0.328		446	REF_STRG_1_34574_XLOC_103997	0.146		446	REF_STRG_1_80557_XLOC_072640	0.115
447	REF_TRIN_15_01421_XLOC_072274	0.486	447	REF_STRG_1_27117_XLOC_087046	0.328		447	REF_STRG_1_80915_XLOC_073232	0.146		447	REF_STRG_1_9876_XLOC_024807	0.115
448	REF_STRG_1_112462_XLOC_005802	0.486	448	REF_STRG_1_77538_XLOC_067667	0.328		448	REF_TRIN_5_00042_XLOC_000802	0.146		448	REF_STRG_1_40445_XLOC_114828	0.115
449	REF_STRG_1_4930_XLOC_087730	0.486	449	REF_TRIN_4_01345_XLOC_094611	0.328		449	REF_STRG_1_41658_XLOC_014052	0.145		449	REF_STRG_1_65942_XLOC_050380	0.114
450	REF_STRG_1_110391_XLOC_003972	0.486	450	REF_TRIN_1_01144_XLOC_100474	0.328		450	REF_STRG_1_66591_XLOC_051261	0.145		450	COM_SPAL_1_009769_XLOC_036466	0.114
451	REF_STRG_1_97893_XLOC_010741	0.485	451	REF_STRG_1_12564_XLOC_037292	0.327		451	REF_STRG_1_20093_XLOC_066529	0.145		451	REF_STRG_1_52273_XLOC_030973	0.114
452	REF_STRG_1_112948_XLOC_006274	0.485	452	REF_STRG_1_89557_XLOC_087761	0.327		452	REF_STRG_1_25448_XLOC_082718	0.145		452	REF_STRG_1_13221_XLOC_039754	0.114
453	REF_TRIN_6_00099_XLOC_094077	0.484	453	REF_TRIN_2_01096_XLOC_038881	0.327		453	REF_STRG_1_41260_XLOC_013353	0.144		453	REF_STRG_1_17465_XLOC_056912	0.114
454	COM_SPAL_1_021646_XLOC_073341	0.484	454	REF_STRG_1_12319_XLOC_035980	0.327		454	COM_SPAL_1_019879_XLOC_067791	0.144		454	REF_STRG_1_53970_XLOC_033461	0.114
455	REF_STRG_1_24994_XLOC_081428	0.484	455	COM_SPAL_1_022166_XLOC_075092	0.327		455	REF_STRG_1_38857_XLOC_111999	0.144		455	REF_STRG_1_69918_XLOC_056188	0.114
456	REF_STRG_1_64511_XLOC_008442	0.484	456	REF_STRG_1_21581_XLOC_071245	0.327		456	COM_SPAL_1_012437_XLOC_044624	0.144		456	REF_STRG_1_63178_XLOC_046439	0.113
457	REF_STRG_1_86735_XLOC_082741	0.484	457	REF_TRIN_7_02935_XLOC_051475	0.326		457	REF_STRG_1_30742_XLOC_095920	0.143		457	REF_STRG_1_50051_XLOC_027672	0.113
458	REF_STRG_1_30824_XLOC_096084	0.484	458	REF_STRG_1_85029_XLOC_079920	0.326		458	REF_STRG_1_83049_XLOC_076763	0.143		458	COM_SPAL_1_013366_XLOC_047446	0.113
459	REF_STRG_1_26298_XLOC_084971	0.484	459	REF_STRG_1_30922_XLOC_096310	0.326		459	REF_STRG_1_56718_XLOC_037248	0.143		459	REF_STRG_1_31061_XLOC_096603	0.113
460	REF_TRIN_4_00044_XLOC_066451	0.483	460	REF_STRG_1_52848_XLOC_031829	0.326		460	REF_STRG_1_105085_XLOC_000618	0.143		460	REF_STRG_1_72255_XLOC_059702	0.113
461	REF_STRG_1_86208_XLOC_081896	0.483	461	REF_STRG_1_31721_XLOC_098076	0.325		461	REF_TRIN_1_01154_XLOC_050701	0.143		461	REF_STRG_1_62712_XLOC_045800	0.113
462	REF_STRG_1_24297_XLOC_079574	0.483	462	COM_SPAL_1_017177_XLOC_059204	0.325		462	REF_STRG_1_13379_XLOC_040542	0.142		462	REF_TRIN_12_01800_XLOC_044892	0.113
463	REF_STRG_1_1702_XLOC_027409	0.482	463	REF_STRG_1_4759_XLOC_085486	0.325		463	REF_STRG_1_6421_XLOC_103583	0.142		463	COM_SPAL_1_007423_XLOC_029302	0.113
464	REF_STRG_1_79584_XLOC_071065	0.482	464	REF_STRG_1_61411_XLOC_043914	0.325		464	REF_STRG_1_81864_XLOC_074870	0.142		464	REF_STRG_1_74325_XLOC_062776	0.113
465	REF_STRG_1_28611_XLOC_090843	0.482	465	REF_STRG_1_80258_XLOC_072132	0.324		465	REF_STRG_1_106833_XLOC_001530	0.142		465	REF_STRG_1_94172_XLOC_096232	0.112
466	COM_SPAL_1_020801_XLOC_070635	0.481	466	REF_STRG_1_75842_XLOC_065076	0.324		466	REF_STRG_1_74671_XLOC_063333	0.141		466	REF_STRG_1_44087_XLOC_018239	0.112
467	REF_TRIN_6_03269_XLOC_089905	0.481	467	REF_STRG_1_90452_XLOC_089304	0.324		467	REF_STRG_1_9588_XLOC_023157	0.141		467	REF_STRG_1_31811_XLOC_098259	0.112
468	COM_SPAL_1_015975_XLOC_055281	0.481	468	REF_STRG_1_90145_XLOC_088763	0.323		468	REF_STRG_1_76694_XLOC_066335	0.141		468	REF_STRG_1_27321_XLOC_087586	0.112
469	REF_STRG_1_110309_XLOC_003901	0.48	469	REF_STRG_1_73443_XLOC_061443	0.323		469	REF_STRG_1_87163_XLOC_083447	0.14		469	REF_STRG_1_60017_XLOC_041886	0.112
470	REF_TRIN_10_01308_XLOC_092555	0.48	470	REF_TRIN_1_01460_XLOC_059148	0.323		470	REF_TRIN_14_01582_XLOC_075669	0.14		470	REF_STRG_1_22564_XLOC_074217	0.112
471	REF_STRG_1_7372_XLOC_111543	0.48	471	REF_STRG_1_20866_XLOC_068977	0.323		471	REF_TRIN_5_02211_XLOC_069279	0.14		471	REF_STRG_1_21550_XLOC_071164	0.111
472	REF_STRG_1_70784_XLOC_057463	0.479	472	REF_STRG_1_27545_XLOC_088262	0.323		472	REF_STRG_1_26646_XLOC_085804	0.14		472	REF_TRIN_3_00432_XLOC_017227	0.111
473	REF_STRG_1_22891_XLOC_075289	0.479	473	REF_STRG_1_67779_XLOC_052973	0.322		473	REF_STRG_1_94774_XLOC_097352	0.14		473	REF_TRIN_2_02920_XLOC_040656	0.111
474	REF_STRG_1_23973_XLOC_078455	0.479	474	REF_STRG_1_49961_XLOC_027547	0.322		474	REF_STRG_1_78132_XLOC_068670	0.14		474	REF_STRG_1_24766_XLOC_080852	0.111
475	REF_STRG_1_25587_XLOC_083094	0.479	475	REF_STRG_1_30078_XLOC_094476	0.322		475	REF_STRG_1_44354_XLOC_018668	0.14		475	COM_SPAL_1_025881_XLOC_087142	0.11
476	REF_STRG_1_71416_XLOC_058416	0.478	476	COM_SPAL_1_020034_XLOC_068283	0.322		476	REF_STRG_1_29328_XLOC_092509	0.14		476	REF_STRG_1_34217_XLOC_103317	0.11
477	REF_STRG_1_30828_XLOC_096088	0.478	477	REF_STRG_1_47467_XLOC_023716	0.322		477	REF_TRIN_9_00998_XLOC_077610	0.139		477	REF_STRG_1_19225_XLOC_063448	0.11
478	REF_STRG_1_31422_XLOC_097399	0.478	478	REF_STRG_1_63902_XLOC_047450	0.322		478	REF_STRG_1_65942_XLOC_050380	0.139		478	REF_STRG_1_20799_XLOC_068749	0.11
479	REF_STRG_1_95091_XLOC_097996	0.478	479	REF_STRG_1_25971_XLOC_084129	0.322		479	REF_STRG_1_62202_XLOC_045019	0.139		479	REF_STRG_1_77576_XLOC_067744	0.11
480	REF_TRIN_1_02017_XLOC_009446	0.477	480	REF_TRIN_16_02907_XLOC_019614	0.322		480	REF_STRG_1_88751_XLOC_086327	0.139		480	COM_SPAL_1_005221_XLOC_022234	0.11
481	REF_STRG_1_54909_XLOC_034825	0.477	481	REF_TRIN_16_01213_XLOC_020383	0.321		481	REF_STRG_1_27824_XLOC_088988	0.139		481	REF_TRIN_16_03026_XLOC_034915	0.11
482	COM_SPAL_1_011544_XLOC_041836	0.477	482	REF_STRG_1_33370_XLOC_101612	0.321		482	REF_STRG_1_72093_XLOC_059460	0.139		482	COM_SPAL_1_028480_XLOC_095581	0.109
483	REF_STRG_1_17312_XLOC_056304	0.476	483	REF_STRG_1_44556_XLOC_018982	0.321		483	REF_STRG_1_32245_XLOC_099197	0.139		483	REF_STRG_1_49203_XLOC_026405	0.109
484	REF_STRG_1_4_XLOC_012878	0.476	484	REF_STRG_1_72931_XLOC_060664	0.321		484	COM_SPAL_1_031610_XLOC_106060	0.138		484	COM_SPAL_1_029596_XLOC_099308	0.109
485	COM_SPAL_1_014981_XLOC_052334	0.476	485	REF_TRIN_2_01525_XLOC_105916	0.32		485	REF_STRG_1_16440_XLOC_053243	0.138		485	REF_STRG_1_6882_XLOC_107528	0.109
486	REF_STRG_1_27136_XLOC_087125	0.476	486	REF_TRIN_4_02054_XLOC_077652	0.32		486	REF_STRG_1_98264_XLOC_104144	0.138		486	REF_STRG_1_16633_XLOC_054003	0.109
487	REF_STRG_1_90098_XLOC_088651	0.475	487	REF_STRG_1_31502_XLOC_097586	0.32		487	REF_TRIN_9_01340_XLOC_091398	0.138		487	REF_STRG_1_24831_XLOC_081041	0.109
488	REF_STRG_1_48654_XLOC_025581	0.475	488	REF_STRG_1_3037_XLOC_057563	0.32		488	REF_STRG_1_82409_XLOC_075697	0.138		488	COM_SPAL_1_015936_XLOC_055141	0.108
489	REF_STRG_1_36178_XLOC_107138	0.475	489	COM_SPAL_1_014512_XLOC_050844	0.32		489	REF_STRG_1_40749_XLOC_115387	0.137		489	REF_STRG_1_17695_XLOC_057730	0.108
490	REF_STRG_1_103594_XLOC_012784	0.475	490	REF_TRIN_5_01260_XLOC_063824	0.319		490	REF_STRG_1_48781_XLOC_025794	0.137		490	REF_STRG_1_34219_XLOC_103320	0.107
491	REF_STRG_1_5873_XLOC_098224	0.474	491	COM_SPAL_1_004858_XLOC_021065	0.319		491	REF_TRIN_7_02575_XLOC_021455	0.136		491	REF_STRG_1_48142_XLOC_024760	0.107
492	REF_STRG_1_73509_XLOC_061525	0.474	492	REF_STRG_1_77065_XLOC_066945	0.319		492	REF_STRG_1_78898_XLOC_069919	0.136		492	REF_STRG_1_1379_XLOC_018207	0.107
493	REF_TRIN_1_01106_XLOC_020038	0.474	493	REF_STRG_1_26877_XLOC_086450	0.319		493	REF_STRG_1_5195_XLOC_090861	0.136		493	REF_STRG_1_71623_XLOC_058780	0.107
494	REF_STRG_1_14830_XLOC_046463	0.474	494	REF_STRG_1_56357_XLOC_036785	0.319		494	COM_SPAL_1_008658_XLOC_033213	0.136		494	REF_STRG_1_78500_XLOC_069275	0.107
495	COM_SPAL_1_020364_XLOC_069272	0.473	495	REF_STRG_1_72771_XLOC_060438	0.319		495	REF_STRG_1_71875_XLOC_059162	0.136		495	REF_STRG_1_58364_XLOC_039661	0.107
496	REF_STRG_1_7312_XLOC_110781	0.473	496	REF_STRG_1_95212_XLOC_098223	0.318		496	REF_STRG_1_18332_XLOC_060187	0.136		496	REF_STRG_1_77785_XLOC_068118	0.107
497	REF_STRG_1_44618_XLOC_019096	0.473	497	REF_STRG_1_2856_XLOC_053587	0.318		497	REF_STRG_1_32248_XLOC_099199	0.135		497	REF_TRIN_6_02014_XLOC_010647	0.106
498	REF_STRG_1_59059_XLOC_040618	0.472	498	REF_TRIN_8_00142_XLOC_030569	0.318		498	REF_STRG_1_19796_XLOC_065647	0.134		498	COM_SPAL_1_033456_XLOC_112184	0.106
499	REF_STRG_1_83649_XLOC_077751	0.471	499	REF_STRG_1_76884_XLOC_066643	0.317		499	REF_STRG_1_84638_XLOC_079281	0.134		499	REF_STRG_1_20398_XLOC_067595	0.106
500	REF_STRG_1_43829_XLOC_017830	0.471	500	REF_STRG_1_59059_XLOC_040618	0.317		500	REF_TRIN_11_01314_XLOC_000941	0.134		500	COM_SPAL_1_014886_XLOC_052026	0.106
501	REF_TRIN_1_03354_XLOC_089206	0.471	501	REF_STRG_1_21961_XLOC_072486	0.317		501	REF_STRG_1_1787_XLOC_030511	0.134		501	REF_STRG_1_14860_XLOC_046563	0.106
502	REF_STRG_1_15410_XLOC_048739	0.471	502	REF_STRG_1_56986_XLOC_037681	0.317		502	REF_STRG_1_32610_XLOC_099975	0.133		502	REF_STRG_1_46962_XLOC_022953	0.106
503	REF_STRG_1_107484_XLOC_001925	0.471	503	REF_STRG_1_12829_XLOC_038178	0.317		503	REF_STRG_1_102833_XLOC_113736	0.133		503	REF_STRG_1_17395_XLOC_056570	0.106
504	REF_STRG_1_15728_XLOC_050036	0.47	504	REF_STRG_1_10834_XLOC_029808	0.317		504	COM_SPAL_1_029341_XLOC_098482	0.133		504	REF_STRG_1_16169_XLOC_051976	0.106
505	REF_STRG_1_50759_XLOC_028719	0.47	505	REF_STRG_1_4970_XLOC_088425	0.317		505	REF_STRG_1_110572_XLOC_004119	0.133		505	REF_STRG_1_66036_XLOC_050506	0.106
506	REF_STRG_1_30358_XLOC_095117	0.47	506	REF_TRIN_12_02614_XLOC_088367	0.317		506	REF_TRIN_3_03527_XLOC_072306	0.133		506	REF_STRG_1_23233_XLOC_076264	0.106
507	REF_STRG_1_60280_XLOC_042273	0.469	507	REF_STRG_1_9040_XLOC_019610	0.316		507	REF_STRG_1_69319_XLOC_055226	0.133		507	REF_TRIN_4_00939_XLOC_088130	0.106
508	REF_TRIN_5_03843_XLOC_078300	0.468	508	REF_STRG_1_39200_XLOC_112568	0.316		508	REF_STRG_1_24208_XLOC_079267	0.133		508	REF_STRG_1_20966_XLOC_069262	0.105
509	COM_SPAL_1_033625_XLOC_112741	0.468	509	COM_SPAL_1_020454_XLOC_069567	0.316		509	REF_TRIN_4_02897_XLOC_115385	0.133		509	REF_TRIN_16_04086_XLOC_031378	0.105
510	REF_STRG_1_28584_XLOC_090773	0.468	510	REF_TRIN_5_01542_XLOC_113616	0.316		510	REF_STRG_1_35655_XLOC_106103	0.133		510	REF_STRG_1_46940_XLOC_022912	0.105
511	REF_STRG_1_92410_XLOC_092931	0.468	511	REF_STRG_1_1266_XLOC_014233	0.315		511	REF_TRIN_13_01863_XLOC_076262	0.133		511	COM_SPAL_1_031677_XLOC_106293	0.105
512	REF_TRIN_3_03430_XLOC_089701	0.468	512	REF_TRIN_10_01407_XLOC_035313	0.315		512	REF_STRG_1_69608_XLOC_055662	0.132		512	REF_TRIN_6_02372_XLOC_015462	0.105
513	REF_TRIN_9_00058_XLOC_062148	0.468	513	REF_STRG_1_21693_XLOC_071584	0.315		513	REF_TRIN_2_04105_XLOC_025709	0.132		513	COM_SPAL_1_020955_XLOC_071074	0.104
514	REF_TRIN_10_02906_XLOC_095570	0.468	514	REF_STRG_1_24924_XLOC_081263	0.315		514	REF_TRIN_16_03512_XLOC_106331	0.132		514	COM_SPAL_1_024036_XLOC_081001	0.104
515	REF_STRG_1_9547_XLOC_022811	0.468	515	REF_STRG_1_27915_XLOC_089209	0.314		515	REF_STRG_1_6589_XLOC_105112	0.132		515	REF_TRIN_1_02015_XLOC_093241	0.104
516	REF_STRG_1_13064_XLOC_039081	0.467	516	REF_STRG_1_21669_XLOC_071525	0.314		516	REF_STRG_1_102865_XLOC_012495	0.132		516	COM_SPAL_1_008455_XLOC_032546	0.103
517	REF_STRG_1_56408_XLOC_036844	0.467	517	REF_STRG_1_52762_XLOC_031709	0.314		517	REF_STRG_1_47269_XLOC_023408	0.132		517	REF_TRIN_16_00020_XLOC_017001	0.103
518	REF_TRIN_2_00201_XLOC_016635	0.467	518	REF_STRG_1_5240_XLOC_091538	0.314		518	COM_SPAL_1_029812_XLOC_099880	0.132		518	REF_TRIN_3_01213_XLOC_114786	0.103
519	REF_STRG_1_11393_XLOC_032008	0.466	519	COM_SPAL_1_033889_XLOC_113536	0.313		519	REF_STRG_1_103559_XLOC_115264	0.132		519	REF_STRG_1_42912_XLOC_016151	0.102
520	REF_STRG_1_26657_XLOC_085824	0.466	520	REF_STRG_1_1478_XLOC_022025	0.313		520	REF_STRG_1_79300_XLOC_070606	0.131		520	REF_STRG_1_31483_XLOC_097524	0.102
521	REF_STRG_1_83611_XLOC_077690	0.465	521	REF_TRIN_1_01249_XLOC_102276	0.313		521	REF_STRG_1_4431_XLOC_080630	0.131		521	REF_TRIN_1_00879_XLOC_029000	0.102
522	REF_STRG_1_29189_XLOC_092222	0.465	522	REF_STRG_1_82038_XLOC_075133	0.313		522	REF_STRG_1_43997_XLOC_018121	0.131		522	REF_STRG_1_41202_XLOC_013235	0.102
523	REF_STRG_1_10583_XLOC_028583	0.465	523	REF_STRG_1_36185_XLOC_107139	0.313		523	REF_STRG_1_43623_XLOC_017427	0.131		523	REF_STRG_1_80071_XLOC_071845	0.102
524	COM_SPAL_1_012393_XLOC_044479	0.464	524	REF_STRG_1_22666_XLOC_074582	0.313		524	REF_TRIN_6_02179_XLOC_037563	0.131		524	REF_STRG_1_24465_XLOC_080013	0.101
525	REF_TRIN_12_01848_XLOC_063529	0.464	525	COM_SPAL_1_004153_XLOC_018681	0.312		525	REF_STRG_1_101241_XLOC_110371	0.131		525	REF_STRG_1_7031_XLOC_108722	0.101
526	REF_STRG_1_67870_XLOC_053080	0.463	526	REF_STRG_1_58574_XLOC_039968	0.312		526	REF_STRG_1_91197_XLOC_090705	0.131		526	REF_STRG_1_54483_XLOC_034198	0.101
527	REF_STRG_1_2856_XLOC_053587	0.463	527	REF_TRIN_1_00914_XLOC_106644	0.312		527	REF_STRG_1_70483_XLOC_057019	0.131		527	REF_STRG_1_28756_XLOC_091157	0.101
528	REF_TRIN_4_01442_XLOC_061320	0.463	528	REF_STRG_1_47620_XLOC_023929	0.311		528	REF_TRIN_14_03104_XLOC_000423	0.131		528	REF_STRG_1_39009_XLOC_112245	0.101
529	REF_STRG_1_56924_XLOC_037577	0.462	529	REF_STRG_1_42449_XLOC_015383	0.311		529	REF_STRG_1_1602_XLOC_023338	0.131		529	REF_STRG_1_27794_XLOC_088893	0.1
530	REF_STRG_1_3037_XLOC_057563	0.462	530	REF_STRG_1_41354_XLOC_013501	0.311		530	REF_STRG_1_88865_XLOC_086525	0.13		530	REF_TRIN_12_00022_XLOC_079969	0.1
531	REF_STRG_1_48643_XLOC_025561	0.462	531	REF_TRIN_8_00374_XLOC_098741	0.311		531	REF_TRIN_16_04465_XLOC_027082	0.13		531	REF_STRG_1_10604_XLOC_028694	0.099
532	COM_SPAL_1_020454_XLOC_069567	0.462	532	REF_TRIN_9_02162_XLOC_056461	0.311		532	REF_TRIN_4_00423_XLOC_099350	0.13		532	REF_STRG_1_25447_XLOC_082721	0.099
533	REF_STRG_1_45243_XLOC_020227	0.462	533	REF_STRG_1_33689_XLOC_102223	0.311		533	REF_STRG_1_42912_XLOC_016151	0.129		533	REF_TRIN_3_01738_XLOC_068621	0.099
534	REF_STRG_1_74086_XLOC_062394	0.462	534	REF_STRG_1_62956_XLOC_046129	0.311		534	REF_STRG_1_67115_XLOC_051988	0.129		534	REF_STRG_1_49984_XLOC_027570	0.099
535	REF_TRIN_5_01254_XLOC_097584	0.462	535	REF_STRG_1_12913_XLOC_038463	0.311		535	REF_STRG_1_95206_XLOC_010072	0.129		535	COM_SPAL_1_023276_XLOC_078667	0.099
536	REF_TRIN_9_00936_XLOC_046469	0.462	536	REF_STRG_1_31440_XLOC_097450	0.311		536	REF_STRG_1_99158_XLOC_011135	0.129		536	REF_STRG_1_46308_XLOC_021945	0.099
537	REF_STRG_1_47903_XLOC_024385	0.462	537	REF_STRG_1_78140_XLOC_068685	0.311		537	REF_STRG_1_65473_XLOC_049729	0.129		537	REF_STRG_1_40419_XLOC_114785	0.099
538	REF_STRG_1_28809_XLOC_091241	0.461	538	REF_STRG_1_57113_XLOC_037867	0.311		538	REF_STRG_1_97791_XLOC_103177	0.129		538	REF_STRG_1_51019_XLOC_029068	0.099
539	REF_TRIN_1_00619_XLOC_028021	0.461	539	REF_STRG_1_49243_XLOC_026456	0.31		539	REF_STRG_1_31921_XLOC_098488	0.129		539	REF_STRG_1_12545_XLOC_037278	0.098
540	REF_STRG_1_52409_XLOC_031177	0.461	540	REF_STRG_1_6372_XLOC_102940	0.31		540	COM_SPAL_1_015948_XLOC_055205	0.129		540	REF_STRG_1_60914_XLOC_043145	0.098
541	COM_SPAL_1_029733_XLOC_099678	0.461	541	REF_STRG_1_78092_XLOC_068607	0.31		541	REF_STRG_1_29443_XLOC_092784	0.128		541	COM_SPAL_1_009002_XLOC_034202	0.098
542	REF_STRG_1_83579_XLOC_077644	0.46	542	REF_STRG_1_71881_XLOC_059169	0.31		542	COM_SPAL_1_004817_XLOC_020960	0.128		542	COM_SPAL_1_001690_XLOC_009680	0.098
543	REF_TRIN_11_03146_XLOC_014726	0.46	543	REF_TRIN_10_01800_XLOC_079690	0.31		543	REF_STRG_1_66924_XLOC_051721	0.128		543	COM_SPAL_1_005322_XLOC_022529	0.098
544	REF_STRG_1_80673_XLOC_072833	0.46	544	REF_TRIN_3_01024_XLOC_072743	0.31		544	REF_STRG_1_61491_XLOC_044038	0.128		544	REF_STRG_1_92219_XLOC_092544	0.098
545	COM_SPAL_1_010641_XLOC_038985	0.459	545	REF_TRIN_5_03320_XLOC_034008	0.31		545	REF_STRG_1_31314_XLOC_097157	0.128		545	REF_STRG_1_37976_XLOC_110373	0.097
546	REF_STRG_1_75350_XLOC_064287	0.459	546	REF_STRG_1_33881_XLOC_102609	0.31		546	REF_TRIN_15_03310_XLOC_056914	0.127		546	REF_STRG_1_31476_XLOC_097525	0.097
547	COM_SPAL_1_010946_XLOC_039919	0.459	547	REF_STRG_1_21066_XLOC_069584	0.309		547	REF_STRG_1_92831_XLOC_093674	0.127		547	REF_STRG_1_13808_XLOC_042527	0.097
548	COM_SPAL_1_006114_XLOC_025094	0.459	548	REF_TRIN_4_00424_XLOC_051552	0.309		548	REF_STRG_1_16441_XLOC_053244	0.126		548	COM_SPAL_1_012437_XLOC_044624	0.097
549	REF_TRIN_12_00358_XLOC_088163	0.458	549	REF_TRIN_8_00634_XLOC_052371	0.309		549	REF_STRG_1_1803_XLOC_030803	0.126		549	REF_STRG_1_32248_XLOC_099199	0.097
550	REF_TRIN_15_01961_XLOC_001633	0.458	550	REF_STRG_1_14608_XLOC_045514	0.309		550	REF_STRG_1_33973_XLOC_102841	0.126		550	REF_STRG_1_26466_XLOC_085375	0.097
551	REF_STRG_1_65498_XLOC_049754	0.458	551	REF_STRG_1_13528_XLOC_041289	0.309		551	REF_STRG_1_88159_XLOC_085268	0.126		551	REF_STRG_1_76367_XLOC_065828	0.097
552	REF_STRG_1_66015_XLOC_050483	0.458	552	REF_TRIN_1_00156_XLOC_031024	0.309		552	REF_STRG_1_107807_XLOC_002120	0.126		552	REF_STRG_1_62702_XLOC_045789	0.097
553	REF_STRG_1_88017_XLOC_084996	0.457	553	REF_STRG_1_60112_XLOC_042043	0.309		553	REF_TRIN_12_01893_XLOC_042182	0.126		553	REF_STRG_1_41338_XLOC_013469	0.097
554	REF_STRG_1_56819_XLOC_037401	0.457	554	REF_STRG_1_18152_XLOC_059357	0.308		554	REF_STRG_1_69357_XLOC_055279	0.125		554	REF_STRG_1_71238_XLOC_058144	0.097
555	REF_STRG_1_103916_XLOC_000051	0.457	555	REF_STRG_1_80804_XLOC_073029	0.308		555	REF_TRIN_15_02451_XLOC_053191	0.125		555	REF_STRG_1_30488_XLOC_095372	0.096
556	COM_SPAL_1_030429_XLOC_102016	0.457	556	REF_STRG_1_2629_XLOC_049718	0.308		556	REF_TRIN_16_03723_XLOC_104872	0.124		556	REF_STRG_1_31438_XLOC_097447	0.096
557	REF_STRG_1_9381_XLOC_021749	0.457	557	COM_SPAL_1_013246_XLOC_047107	0.308		557	REF_STRG_1_103721_XLOC_115672	0.124		557	REF_STRG_1_48605_XLOC_025511	0.096
558	COM_SPAL_1_033517_XLOC_112406	0.457	558	REF_STRG_1_27091_XLOC_086972	0.307		558	REF_STRG_1_48184_XLOC_024826	0.124		558	REF_STRG_1_3415_XLOC_064266	0.096
559	REF_STRG_1_7626_XLOC_113399	0.456	559	REF_STRG_1_48284_XLOC_025004	0.307		559	REF_TRIN_3_00061_XLOC_071949	0.124		559	REF_STRG_1_51414_XLOC_029636	0.096
560	REF_TRIN_12_01512_XLOC_097580	0.456	560	REF_STRG_1_29465_XLOC_092853	0.306		560	REF_STRG_1_76548_XLOC_066101	0.124		560	REF_STRG_1_17281_XLOC_056164	0.096
561	REF_STRG_1_111912_XLOC_005279	0.456	561	REF_STRG_1_80463_XLOC_072481	0.306		561	REF_STRG_1_64330_XLOC_048037	0.124		561	REF_STRG_1_7555_XLOC_112898	0.096
562	REF_STRG_1_77466_XLOC_067550	0.456	562	COM_SPAL_1_001457_XLOC_009052	0.306		562	REF_STRG_1_44976_XLOC_019770	0.124		562	COM_SPAL_1_014424_XLOC_050543	0.095
563	REF_TRIN_1_00416_XLOC_102944	0.455	563	REF_STRG_1_67132_XLOC_052004	0.306		563	REF_TRIN_8_01952_XLOC_108517	0.124		563	REF_TRIN_7_03031_XLOC_033672	0.095
564	REF_STRG_1_71710_XLOC_058898	0.455	564	REF_STRG_1_87605_XLOC_084214	0.306		564	REF_STRG_1_94560_XLOC_096911	0.123		564	REF_STRG_1_16440_XLOC_053243	0.095
565	REF_STRG_1_37402_XLOC_109366	0.455	565	REF_STRG_1_65280_XLOC_049445	0.306		565	REF_STRG_1_89025_XLOC_009240	0.123		565	REF_STRG_1_33371_XLOC_101613	0.095
566	COM_SPAL_1_026950_XLOC_090770	0.454	566	REF_TRIN_8_01176_XLOC_046123	0.306		566	REF_TRIN_4_00424_XLOC_051552	0.123		566	REF_STRG_1_46999_XLOC_022993	0.095
567	REF_TRIN_7_01074_XLOC_035723	0.454	567	REF_STRG_1_66324_XLOC_050920	0.306		567	REF_STRG_1_84298_XLOC_078731	0.123		567	REF_STRG_1_73623_XLOC_061687	0.095
568	REF_STRG_1_88144_XLOC_085248	0.453	568	REF_TRIN_16_00094_XLOC_091822	0.306		568	REF_STRG_1_25531_XLOC_082948	0.123		568	REF_STRG_1_33528_XLOC_101905	0.095
569	REF_STRG_1_13849_XLOC_042718	0.453	569	REF_STRG_1_88195_XLOC_085317	0.306		569	REF_STRG_1_105617_XLOC_000899	0.123		569	REF_STRG_1_57401_XLOC_038296	0.095
570	REF_STRG_1_17352_XLOC_056442	0.453	570	REF_TRIN_2_01524_XLOC_105917	0.305		570	REF_STRG_1_65453_XLOC_049696	0.123		570	REF_TRIN_16_03517_XLOC_067359	0.095
571	REF_STRG_1_48987_XLOC_026093	0.453	571	REF_STRG_1_35738_XLOC_106306	0.305		571	REF_STRG_1_44335_XLOC_018636	0.123		571	REF_TRIN_6_01580_XLOC_093000	0.095
572	REF_STRG_1_20311_XLOC_067325	0.452	572	COM_SPAL_1_009651_XLOC_036091	0.305		572	REF_STRG_1_78480_XLOC_069236	0.122		572	REF_TRIN_15_00025_XLOC_041236	0.095
573	REF_STRG_1_68966_XLOC_054720	0.452	573	REF_STRG_1_75844_XLOC_065079	0.305		573	REF_TRIN_7_02913_XLOC_111018	0.122		573	REF_STRG_1_46376_XLOC_022059	0.094
574	REF_STRG_1_74869_XLOC_063631	0.452	574	REF_STRG_1_1970_XLOC_034996	0.305		574	REF_STRG_1_51179_XLOC_029305	0.122		574	REF_STRG_1_40524_XLOC_115008	0.094
575	REF_STRG_1_10847_XLOC_029815	0.452	575	REF_STRG_1_7432_XLOC_111799	0.305		575	REF_STRG_1_61487_XLOC_044035	0.122		575	REF_STRG_1_12291_XLOC_035857	0.094
576	REF_TRIN_11_00346_XLOC_056047	0.452	576	REF_STRG_1_53668_XLOC_033032	0.305		576	COM_SPAL_1_007961_XLOC_031067	0.121		576	REF_TRIN_10_00012_XLOC_028431	0.094
577	REF_STRG_1_84491_XLOC_079023	0.452	577	REF_STRG_1_57195_XLOC_037990	0.305		577	REF_STRG_1_18297_XLOC_059971	0.121		577	REF_TRIN_14_03110_XLOC_033352	0.094
578	REF_STRG_1_24944_XLOC_081319	0.452	578	REF_TRIN_4_02585_XLOC_067732	0.304		578	REF_STRG_1_104634_XLOC_014847	0.121		578	REF_TRIN_1_00199_XLOC_100989	0.094
579	REF_STRG_1_1707_XLOC_027405	0.452	579	REF_STRG_1_43780_XLOC_017710	0.304		579	REF_STRG_1_26260_XLOC_084893	0.12		579	REF_TRIN_2_02669_XLOC_049796	0.094
580	COM_SPAL_1_002997_XLOC_014600	0.452	580	REF_STRG_1_56941_XLOC_037604	0.304		580	REF_STRG_1_69318_XLOC_055227	0.12		580	REF_TRIN_8_03397_XLOC_030723	0.094
581	REF_STRG_1_75553_XLOC_064604	0.451	581	REF_STRG_1_77318_XLOC_067319	0.304		581	REF_STRG_1_67358_XLOC_052333	0.12		581	REF_STRG_1_23353_XLOC_076652	0.094
582	COM_SPAL_1_016627_XLOC_057451	0.45	582	REF_STRG_1_10926_XLOC_030149	0.304		582	REF_TRIN_11_00276_XLOC_070822	0.12		582	REF_STRG_1_80628_XLOC_072761	0.094
583	REF_TRIN_16_01995_XLOC_104630	0.45	583	REF_TRIN_2_00690_XLOC_069763	0.303		583	REF_STRG_1_102420_XLOC_012301	0.12		583	REF_STRG_1_58758_XLOC_040203	0.093
584	REF_STRG_1_38949_XLOC_112128	0.45	584	REF_STRG_1_80331_XLOC_072268	0.303		584	REF_TRIN_3_03153_XLOC_084514	0.119		584	REF_STRG_1_30882_XLOC_096238	0.093
585	COM_SPAL_1_032327_XLOC_108383	0.45	585	REF_TRIN_3_03472_XLOC_083732	0.303		585	REF_STRG_1_30403_XLOC_095201	0.119		585	REF_STRG_1_23232_XLOC_076263	0.093
586	REF_STRG_1_39308_XLOC_112779	0.45	586	REF_STRG_1_47767_XLOC_024156	0.303		586	REF_STRG_1_17986_XLOC_058696	0.119		586	COM_SPAL_1_006409_XLOC_026004	0.093
587	REF_STRG_1_13074_XLOC_039087	0.449	587	REF_TRIN_8_02779_XLOC_064461	0.303		587	REF_STRG_1_58750_XLOC_040190	0.118		587	REF_STRG_1_67494_XLOC_052525	0.093
588	REF_STRG_1_84887_XLOC_079678	0.449	588	REF_STRG_1_58433_XLOC_039775	0.303		588	REF_STRG_1_54025_XLOC_033536	0.118		588	REF_TRIN_4_00936_XLOC_044664	0.093
589	COM_SPAL_1_012381_XLOC_044452	0.448	589	REF_TRIN_11_03662_XLOC_097716	0.303		589	REF_STRG_1_34217_XLOC_103317	0.118		589	REF_TRIN_15_02408_XLOC_022528	0.093
590	REF_STRG_1_63326_XLOC_046656	0.448	590	REF_TRIN_9_01843_XLOC_114910	0.303		590	REF_STRG_1_60170_XLOC_042123	0.118		590	REF_STRG_1_60230_XLOC_042200	0.093
591	REF_STRG_1_47944_XLOC_024449	0.448	591	REF_STRG_1_3456_XLOC_065046	0.303		591	REF_STRG_1_88207_XLOC_085334	0.118		591	REF_TRIN_2_00950_XLOC_060777	0.093
592	REF_TRIN_7_01226_XLOC_090112	0.448	592	REF_STRG_1_14421_XLOC_044988	0.303		592	REF_STRG_1_112478_XLOC_033983	0.117		592	COM_SPAL_1_029829_XLOC_099930	0.093
593	REF_STRG_1_54507_XLOC_034235	0.447	593	REF_TRIN_3_00006_XLOC_019287	0.303		593	REF_STRG_1_31660_XLOC_097917	0.117		593	REF_STRG_1_11619_XLOC_032996	0.092
594	REF_STRG_1_77621_XLOC_067850	0.447	594	REF_STRG_1_1791_XLOC_030518	0.303		594	REF_STRG_1_91830_XLOC_091857	0.117		594	REF_STRG_1_6857_XLOC_107226	0.092
595	REF_STRG_1_65141_XLOC_049240	0.447	595	COM_SPAL_1_016651_XLOC_057519	0.302		595	REF_STRG_1_13400_XLOC_040658	0.117		595	REF_STRG_1_64079_XLOC_047688	0.092
596	COM_SPAL_1_010418_XLOC_038309	0.447	596	COM_SPAL_1_029596_XLOC_099308	0.302		596	REF_STRG_1_57539_XLOC_038490	0.117		596	REF_STRG_1_79301_XLOC_070607	0.092
597	REF_STRG_1_18211_XLOC_059624	0.447	597	REF_STRG_1_32027_XLOC_098731	0.302		597	REF_STRG_1_68261_XLOC_053652	0.116		597	REF_STRG_1_28607_XLOC_090835	0.092
598	REF_STRG_1_15741_XLOC_050072	0.446	598	COM_SPAL_1_006971_XLOC_027846	0.302		598	REF_STRG_1_16511_XLOC_053535	0.116		598	REF_STRG_1_9457_XLOC_022238	0.092
599	REF_TRIN_14_01085_XLOC_067541	0.446	599	REF_STRG_1_71009_XLOC_057818	0.301		599	REF_STRG_1_15396_XLOC_048659	0.116		599	REF_STRG_1_37306_XLOC_109157	0.092
600	REF_STRG_1_62209_XLOC_045025	0.446	600	REF_TRIN_9_02142_XLOC_097385	0.301		600	REF_STRG_1_80265_XLOC_072144	0.116		600	REF_STRG_1_73648_XLOC_061719	0.092
601	REF_STRG_1_90371_XLOC_089157	0.445	601	REF_STRG_1_83713_XLOC_077853	0.301		601	REF_STRG_1_65595_XLOC_049913	0.116		601	REF_STRG_1_84569_XLOC_079149	0.092
602	REF_STRG_1_27142_XLOC_087128	0.445	602	REF_STRG_1_26279_XLOC_084916	0.301		602	COM_SPAL_1_009769_XLOC_036466	0.116		602	REF_TRIN_10_03483_XLOC_056561	0.092
603	REF_STRG_1_108455_XLOC_002552	0.444	603	REF_STRG_1_16706_XLOC_054263	0.301		603	REF_STRG_1_20223_XLOC_066989	0.116		603	REF_STRG_1_16034_XLOC_051355	0.092
604	REF_STRG_1_47064_XLOC_023096	0.444	604	REF_STRG_1_82051_XLOC_075169	0.3		604	REF_STRG_1_17408_XLOC_056643	0.116		604	REF_STRG_1_44186_XLOC_018394	0.092
605	COM_SPAL_1_015754_XLOC_054611	0.444	605	REF_STRG_1_80275_XLOC_072156	0.3		605	REF_STRG_1_64481_XLOC_048284	0.115		605	COM_SPAL_1_018491_XLOC_063225	0.092
606	REF_TRIN_2_03032_XLOC_058703	0.444	606	REF_STRG_1_95567_XLOC_099001	0.299		606	REF_STRG_1_72182_XLOC_059595	0.115		606	REF_STRG_1_70343_XLOC_056811	0.092
607	REF_TRIN_16_04406_XLOC_002238	0.443	607	COM_SPAL_1_030045_XLOC_100643	0.299		607	REF_TRIN_8_01269_XLOC_021158	0.115		607	REF_STRG_1_1799_XLOC_030800	0.091
608	REF_STRG_1_23035_XLOC_075742	0.443	608	REF_STRG_1_63969_XLOC_047533	0.299		608	REF_STRG_1_102156_XLOC_112243	0.115		608	REF_STRG_1_32575_XLOC_099875	0.091
609	REF_STRG_1_33843_XLOC_102507	0.443	609	REF_STRG_1_43435_XLOC_017131	0.299		609	REF_STRG_1_88071_XLOC_085103	0.115		609	REF_TRIN_1_02722_XLOC_077673	0.091
610	REF_STRG_1_72182_XLOC_059595	0.443	610	REF_STRG_1_62863_XLOC_046016	0.299		610	REF_STRG_1_81139_XLOC_073617	0.115		610	REF_STRG_1_44012_XLOC_018143	0.091
611	REF_STRG_1_91364_XLOC_091045	0.443	611	REF_TRIN_5_02371_XLOC_114712	0.299		611	REF_TRIN_14_03134_XLOC_071969	0.115		611	REF_STRG_1_49499_XLOC_026838	0.091
612	REF_STRG_1_7304_XLOC_110872	0.442	612	REF_STRG_1_4043_XLOC_074246	0.299		612	REF_STRG_1_62960_XLOC_046143	0.114		612	REF_TRIN_13_01577_XLOC_071665	0.091
613	REF_STRG_1_103405_XLOC_012709	0.442	613	REF_STRG_1_39799_XLOC_113613	0.298		613	REF_STRG_1_31783_XLOC_098203	0.114		613	REF_TRIN_11_01855_XLOC_048291	0.091
614	REF_STRG_1_91606_XLOC_091491	0.442	614	REF_STRG_1_82494_XLOC_075855	0.298		614	COM_SPAL_1_007289_XLOC_028887	0.114		614	REF_STRG_1_12119_XLOC_035062	0.091
615	REF_STRG_1_26275_XLOC_084920	0.442	615	REF_STRG_1_33885_XLOC_102611	0.298		615	REF_STRG_1_18513_XLOC_060929	0.113		615	REF_STRG_1_69353_XLOC_055273	0.091
616	REF_STRG_1_111513_XLOC_004918	0.442	616	REF_STRG_1_60471_XLOC_042532	0.298		616	REF_TRIN_11_00400_XLOC_101559	0.113		616	REF_STRG_1_39794_XLOC_113604	0.091
617	REF_STRG_1_2962_XLOC_055851	0.441	617	REF_STRG_1_86684_XLOC_082653	0.298		617	REF_STRG_1_97359_XLOC_102406	0.113		617	REF_STRG_1_39731_XLOC_113499	0.091
618	REF_STRG_1_76366_XLOC_065827	0.441	618	COM_SPAL_1_012430_XLOC_044608	0.298		618	COM_SPAL_1_008016_XLOC_031240	0.113		618	REF_STRG_1_6936_XLOC_107913	0.09
619	REF_STRG_1_46919_XLOC_022878	0.441	619	REF_STRG_1_69615_XLOC_055665	0.298		619	REF_STRG_1_11600_XLOC_032898	0.113		619	REF_STRG_1_5171_XLOC_090564	0.09
620	COM_SPAL_1_004083_XLOC_018413	0.44	620	REF_STRG_1_44409_XLOC_018749	0.298		620	REF_STRG_1_105393_XLOC_016361	0.113		620	REF_STRG_1_79040_XLOC_070133	0.09
621	REF_STRG_1_103168_XLOC_114421	0.44	621	REF_STRG_1_53081_XLOC_032171	0.297		621	REF_STRG_1_85286_XLOC_080341	0.113		621	COM_SPAL_1_010856_XLOC_039641	0.09
622	REF_STRG_1_55501_XLOC_035632	0.44	622	COM_SPAL_1_030598_XLOC_102564	0.297		622	REF_STRG_1_37974_XLOC_110375	0.113		622	REF_STRG_1_1879_XLOC_032656	0.09
623	REF_STRG_1_53289_XLOC_032481	0.44	623	REF_TRIN_5_02651_XLOC_021006	0.297		623	REF_STRG_1_44190_XLOC_018395	0.113		623	REF_TRIN_2_02602_XLOC_099395	0.09
624	REF_TRIN_15_02318_XLOC_029576	0.44	624	REF_STRG_1_86992_XLOC_083168	0.297		624	REF_STRG_1_101940_XLOC_012114	0.112		624	REF_STRG_1_66540_XLOC_051199	0.09
625	REF_STRG_1_98998_XLOC_011074	0.44	625	REF_STRG_1_20018_XLOC_066352	0.297		625	REF_STRG_1_72923_XLOC_060645	0.112		625	REF_STRG_1_9885_XLOC_024815	0.09
626	REF_STRG_1_86436_XLOC_082238	0.44	626	REF_TRIN_9_01231_XLOC_046012	0.297		626	REF_STRG_1_22134_XLOC_073024	0.112		626	REF_STRG_1_11543_XLOC_032728	0.09
627	REF_STRG_1_4130_XLOC_074796	0.44	627	REF_STRG_1_12835_XLOC_038182	0.297		627	REF_TRIN_10_03137_XLOC_058747	0.112		627	REF_STRG_1_14859_XLOC_046567	0.089
628	REF_STRG_1_84165_XLOC_078513	0.439	628	REF_STRG_1_53296_XLOC_032495	0.297		628	REF_STRG_1_86367_XLOC_082141	0.112		628	REF_STRG_1_6588_XLOC_105111	0.089
629	REF_STRG_1_37347_XLOC_109239	0.439	629	REF_STRG_1_54995_XLOC_034943	0.296		629	REF_TRIN_16_04223_XLOC_084818	0.112		629	REF_STRG_1_56782_XLOC_037342	0.089
630	REF_TRIN_1_01029_XLOC_017735	0.439	630	REF_STRG_1_5260_XLOC_090938	0.296		630	REF_STRG_1_53604_XLOC_032959	0.112		630	REF_STRG_1_43623_XLOC_017427	0.089
631	REF_STRG_1_70358_XLOC_056825	0.439	631	REF_STRG_1_48283_XLOC_025003	0.296		631	REF_STRG_1_92607_XLOC_093280	0.112		631	REF_STRG_1_34196_XLOC_103269	0.089
632	REF_STRG_1_61446_XLOC_043980	0.439	632	REF_TRIN_2_00718_XLOC_019399	0.296		632	COM_SPAL_1_029359_XLOC_098529	0.111		632	REF_STRG_1_67174_XLOC_052073	0.089
633	REF_STRG_1_42584_XLOC_015601	0.438	633	REF_STRG_1_45797_XLOC_021105	0.296		633	COM_SPAL_1_016686_XLOC_057626	0.111		633	REF_STRG_1_70311_XLOC_056745	0.089
634	REF_TRIN_6_00683_XLOC_078864	0.438	634	REF_STRG_1_26459_XLOC_085349	0.295		634	REF_STRG_1_54493_XLOC_034205	0.111		634	REF_STRG_1_45234_XLOC_020206	0.089
635	REF_STRG_1_33879_XLOC_102607	0.438	635	COM_SPAL_1_034020_XLOC_114038	0.295		635	REF_STRG_1_55325_XLOC_035394	0.111		635	REF_STRG_1_25356_XLOC_082416	0.089
636	REF_STRG_1_72894_XLOC_060607	0.438	636	REF_STRG_1_24250_XLOC_079410	0.295		636	REF_STRG_1_111408_XLOC_030509	0.111		636	REF_STRG_1_69261_XLOC_055143	0.089
637	REF_STRG_1_24924_XLOC_081263	0.437	637	REF_STRG_1_4361_XLOC_079657	0.295		637	COM_SPAL_1_008123_XLOC_031576	0.111		637	REF_STRG_1_26655_XLOC_085822	0.089
638	REF_STRG_1_71000_XLOC_057815	0.437	638	COM_SPAL_1_010403_XLOC_038270	0.295		638	REF_STRG_1_90632_XLOC_009378	0.11		638	REF_STRG_1_81662_XLOC_074573	0.089
639	REF_STRG_1_37946_XLOC_110322	0.437	639	REF_STRG_1_30022_XLOC_094292	0.295		639	REF_STRG_1_36988_XLOC_108567	0.11		639	REF_STRG_1_11832_XLOC_033924	0.088
640	REF_TRIN_2_01525_XLOC_105916	0.437	640	COM_SPAL_1_034087_XLOC_114260	0.295		640	COM_SPAL_1_011543_XLOC_041829	0.11		640	COM_SPAL_1_018143_XLOC_062276	0.088
641	REF_TRIN_2_03821_XLOC_074080	0.437	641	REF_STRG_1_58916_XLOC_040424	0.295		641	REF_STRG_1_47024_XLOC_023043	0.11		641	REF_STRG_1_47952_XLOC_024461	0.088
642	REF_STRG_1_59401_XLOC_041034	0.437	642	REF_STRG_1_18079_XLOC_059048	0.295		642	REF_STRG_1_78621_XLOC_069500	0.11		642	REF_STRG_1_73926_XLOC_062172	0.088
643	COM_SPAL_1_007682_XLOC_030165	0.436	643	COM_SPAL_1_020379_XLOC_069327	0.295		643	REF_STRG_1_68081_XLOC_053360	0.11		643	REF_TRIN_8_02903_XLOC_050054	0.088
644	REF_STRG_1_42023_XLOC_014695	0.436	644	REF_STRG_1_77509_XLOC_067632	0.294		644	REF_STRG_1_28101_XLOC_089679	0.11		644	REF_STRG_1_70989_XLOC_057803	0.088
645	REF_STRG_1_44591_XLOC_019052	0.436	645	REF_STRG_1_39798_XLOC_113612	0.294		645	REF_TRIN_10_02888_XLOC_021706	0.11		645	REF_STRG_1_12843_XLOC_038230	0.088
646	REF_STRG_1_82386_XLOC_075658	0.436	646	REF_STRG_1_80858_XLOC_073132	0.294		646	COM_SPAL_1_015936_XLOC_055141	0.109		646	REF_STRG_1_30400_XLOC_095200	0.088
647	REF_STRG_1_35935_XLOC_106692	0.436	647	REF_STRG_1_10043_XLOC_025692	0.294		647	REF_STRG_1_5314_XLOC_092523	0.109		647	REF_STRG_1_44532_XLOC_018948	0.088
648	REF_STRG_1_68997_XLOC_054751	0.436	648	REF_STRG_1_43234_XLOC_016785	0.294		648	REF_STRG_1_112106_XLOC_005463	0.109		648	REF_STRG_1_54844_XLOC_034721	0.087
649	COM_SPAL_1_002897_XLOC_014231	0.436	649	REF_STRG_1_7227_XLOC_110279	0.294		649	COM_SPAL_1_015000_XLOC_052417	0.109		649	REF_STRG_1_37252_XLOC_109079	0.087
650	REF_STRG_1_78112_XLOC_068634	0.435	650	REF_STRG_1_25168_XLOC_081891	0.294		650	REF_STRG_1_82494_XLOC_075855	0.109		650	REF_STRG_1_43059_XLOC_016445	0.087
651	REF_STRG_1_69007_XLOC_054768	0.435	651	REF_STRG_1_38506_XLOC_111408	0.293		651	REF_STRG_1_67647_XLOC_052778	0.109		651	REF_STRG_1_12720_XLOC_037822	0.087
652	COM_SPAL_1_029366_XLOC_098549	0.435	652	COM_SPAL_1_011544_XLOC_041836	0.293		652	REF_STRG_1_73224_XLOC_061098	0.109		652	REF_STRG_1_56247_XLOC_036635	0.086
653	REF_STRG_1_32401_XLOC_099578	0.434	653	REF_STRG_1_4854_XLOC_086878	0.293		653	REF_STRG_1_112704_XLOC_006042	0.109		653	REF_STRG_1_11600_XLOC_032898	0.086
654	REF_STRG_1_9096_XLOC_020035	0.434	654	REF_STRG_1_60464_XLOC_042521	0.293		654	REF_STRG_1_73184_XLOC_061027	0.109		654	REF_STRG_1_2215_XLOC_040986	0.086
655	COM_SPAL_1_032482_XLOC_108952	0.434	655	REF_STRG_1_48281_XLOC_025002	0.293		655	REF_STRG_1_92949_XLOC_009679	0.109		655	REF_STRG_1_55504_XLOC_035638	0.086
656	REF_STRG_1_14305_XLOC_044402	0.434	656	REF_STRG_1_55931_XLOC_036210	0.293		656	COM_SPAL_1_017644_XLOC_060634	0.109		656	REF_STRG_1_63527_XLOC_046947	0.086
657	REF_TRIN_2_03257_XLOC_090111	0.433	657	COM_SPAL_1_031277_XLOC_104889	0.292		657	REF_STRG_1_12139_XLOC_035121	0.109		657	REF_STRG_1_50961_XLOC_028999	0.086
658	REF_STRG_1_51632_XLOC_029999	0.433	658	REF_STRG_1_35013_XLOC_104887	0.292		658	REF_STRG_1_37303_XLOC_109154	0.108		658	REF_TRIN_5_02170_XLOC_027354	0.086
659	REF_TRIN_7_03629_XLOC_047535	0.433	659	REF_STRG_1_24889_XLOC_081174	0.292		659	REF_STRG_1_74905_XLOC_063696	0.108		659	REF_STRG_1_8788_XLOC_018566	0.086
660	COM_SPAL_1_029368_XLOC_098552	0.433	660	REF_STRG_1_19479_XLOC_064582	0.292		660	COM_SPAL_1_017362_XLOC_059749	0.108		660	REF_STRG_1_9809_XLOC_024424	0.086
661	REF_STRG_1_90356_XLOC_089140	0.433	661	REF_STRG_1_90757_XLOC_089896	0.292		661	REF_STRG_1_71897_XLOC_059191	0.108		661	REF_STRG_1_16504_XLOC_053549	0.086
662	REF_STRG_1_110918_XLOC_004396	0.433	662	REF_STRG_1_34593_XLOC_104025	0.292		662	REF_STRG_1_69667_XLOC_055760	0.108		662	REF_STRG_1_77286_XLOC_067264	0.086
663	REF_STRG_1_6861_XLOC_107297	0.432	663	REF_STRG_1_33820_XLOC_102473	0.292		663	COM_SPAL_1_016481_XLOC_056944	0.107		663	REF_STRG_1_88340_XLOC_085545	0.086
664	REF_STRG_1_112510_XLOC_005851	0.432	664	REF_STRG_1_44404_XLOC_018745	0.292		664	REF_STRG_1_13386_XLOC_040541	0.107		664	REF_STRG_1_13183_XLOC_039581	0.085
665	REF_STRG_1_101862_XLOC_111613	0.432	665	REF_STRG_1_43172_XLOC_016687	0.292		665	REF_STRG_1_94062_XLOC_095999	0.107		665	REF_STRG_1_16441_XLOC_053244	0.085
666	COM_SPAL_1_020008_XLOC_068210	0.431	666	REF_STRG_1_84641_XLOC_079284	0.291		666	REF_STRG_1_72921_XLOC_060643	0.107		666	REF_STRG_1_31680_XLOC_097959	0.085
667	REF_STRG_1_112527_XLOC_005867	0.431	667	REF_STRG_1_57120_XLOC_037876	0.291		667	COM_SPAL_1_011296_XLOC_040989	0.106		667	REF_STRG_1_73046_XLOC_060817	0.085
668	REF_STRG_1_43619_XLOC_017424	0.431	668	REF_STRG_1_72255_XLOC_059702	0.291		668	REF_STRG_1_27136_XLOC_087125	0.106		668	REF_STRG_1_83290_XLOC_077151	0.085
669	REF_STRG_1_39356_XLOC_112844	0.431	669	REF_STRG_1_32143_XLOC_098935	0.291		669	REF_STRG_1_71612_XLOC_058767	0.106		669	REF_STRG_1_52034_XLOC_030605	0.085
670	COM_SPAL_1_014858_XLOC_051898	0.43	670	REF_STRG_1_2391_XLOC_044694	0.291		670	REF_STRG_1_97327_XLOC_102333	0.106		670	REF_STRG_1_89782_XLOC_088131	0.085
671	REF_TRIN_14_01417_XLOC_076726	0.43	671	REF_STRG_1_55561_XLOC_035699	0.29		671	REF_STRG_1_1802_XLOC_030802	0.106		671	REF_STRG_1_25448_XLOC_082718	0.084
672	COM_SPAL_1_015749_XLOC_054587	0.43	672	REF_STRG_1_41749_XLOC_014255	0.29		672	REF_STRG_1_34186_XLOC_103250	0.106		672	REF_STRG_1_40749_XLOC_115387	0.084
673	REF_STRG_1_62175_XLOC_044978	0.43	673	COM_SPAL_1_009040_XLOC_034332	0.29		673	REF_STRG_1_112109_XLOC_005466	0.106		673	REF_STRG_1_92494_XLOC_093065	0.084
674	REF_STRG_1_63409_XLOC_046749	0.429	674	REF_TRIN_5_00632_XLOC_074143	0.29		674	REF_STRG_1_50675_XLOC_028590	0.105		674	REF_TRIN_1_03516_XLOC_094812	0.084
675	REF_STRG_1_28626_XLOC_090871	0.428	675	COM_SPAL_1_019919_XLOC_067931	0.29		675	REF_STRG_1_29858_XLOC_093837	0.105		675	REF_STRG_1_55658_XLOC_035837	0.084
676	REF_STRG_1_80674_XLOC_072834	0.428	676	REF_STRG_1_3950_XLOC_073044	0.29		676	REF_STRG_1_40555_XLOC_115083	0.105		676	REF_TRIN_5_02928_XLOC_018051	0.084
677	REF_STRG_1_28822_XLOC_091278	0.428	677	REF_TRIN_4_03663_XLOC_104384	0.29		677	REF_STRG_1_10601_XLOC_028686	0.105		677	REF_STRG_1_43417_XLOC_017083	0.084
678	COM_SPAL_1_017651_XLOC_060661	0.428	678	REF_TRIN_4_01829_XLOC_059242	0.29		678	REF_STRG_1_27431_XLOC_087940	0.105		678	REF_STRG_1_26864_XLOC_086394	0.084
679	REF_TRIN_16_04072_XLOC_037607	0.427	679	REF_STRG_1_75276_XLOC_064197	0.29		679	REF_STRG_1_64366_XLOC_048089	0.105		679	REF_STRG_1_76458_XLOC_065962	0.084
680	REF_STRG_1_10676_XLOC_029109	0.427	680	REF_STRG_1_26326_XLOC_085045	0.289		680	REF_STRG_1_94376_XLOC_009918	0.105		680	COM_SPAL_1_019921_XLOC_067935	0.084
681	REF_STRG_1_53865_XLOC_033309	0.427	681	REF_STRG_1_67567_XLOC_052666	0.289		681	REF_TRIN_14_00172_XLOC_004591	0.104		681	REF_STRG_1_53592_XLOC_032942	0.084
682	REF_STRG_1_56195_XLOC_036569	0.427	682	COM_SPAL_1_028699_XLOC_096340	0.289		682	REF_STRG_1_43556_XLOC_017316	0.104		682	REF_STRG_1_8268_XLOC_014684	0.083
683	REF_STRG_1_25644_XLOC_083246	0.426	683	REF_TRIN_16_04542_XLOC_037605	0.289		683	REF_TRIN_6_01865_XLOC_069691	0.104		683	REF_TRIN_11_01334_XLOC_097262	0.083
684	REF_STRG_1_113598_XLOC_006927	0.426	684	REF_TRIN_8_03307_XLOC_081748	0.289		684	REF_STRG_1_38989_XLOC_112199	0.104		684	COM_SPAL_1_018308_XLOC_062756	0.083
685	REF_TRIN_11_02750_XLOC_086142	0.426	685	REF_STRG_1_64453_XLOC_048231	0.289		685	REF_STRG_1_48657_XLOC_025582	0.104		685	REF_TRIN_3_03352_XLOC_065532	0.083
686	REF_STRG_1_35748_XLOC_106319	0.426	686	COM_SPAL_1_018106_XLOC_062163	0.289		686	REF_STRG_1_15392_XLOC_048656	0.104		686	REF_STRG_1_78410_XLOC_069136	0.083
687	REF_STRG_1_36394_XLOC_107554	0.426	687	REF_STRG_1_71561_XLOC_058688	0.289		687	REF_TRIN_3_02161_XLOC_032940	0.104		687	REF_STRG_1_2754_XLOC_052024	0.083
688	REF_STRG_1_2388_XLOC_044693	0.426	688	REF_STRG_1_29107_XLOC_092024	0.288		688	REF_STRG_1_68740_XLOC_054382	0.104		688	COM_SPAL_1_028367_XLOC_095263	0.083
689	REF_TRIN_7_00633_XLOC_061390	0.426	689	COM_SPAL_1_033829_XLOC_113350	0.288		689	REF_STRG_1_79992_XLOC_071714	0.104		689	REF_STRG_1_11587_XLOC_032707	0.083
690	REF_TRIN_7_02331_XLOC_106643	0.426	690	REF_STRG_1_37697_XLOC_109876	0.288		690	COM_SPAL_1_029561_XLOC_099188	0.104		690	REF_STRG_1_48070_XLOC_024669	0.083
691	REF_STRG_1_37754_XLOC_109985	0.426	691	REF_STRG_1_91949_XLOC_092030	0.288		691	REF_STRG_1_29680_XLOC_093341	0.104		691	REF_STRG_1_15818_XLOC_050443	0.082
692	REF_TRIN_7_03609_XLOC_100475	0.425	692	REF_TRIN_4_00595_XLOC_071374	0.288		692	REF_STRG_1_100364_XLOC_011520	0.103		692	REF_STRG_1_46300_XLOC_021925	0.082
693	REF_STRG_1_84283_XLOC_078702	0.425	693	REF_STRG_1_24952_XLOC_081341	0.288		693	COM_SPAL_1_025180_XLOC_084888	0.103		693	REF_STRG_1_44927_XLOC_019689	0.082
694	REF_STRG_1_38434_XLOC_111243	0.425	694	REF_STRG_1_75072_XLOC_063920	0.288		694	REF_STRG_1_34368_XLOC_103609	0.103		694	REF_STRG_1_22059_XLOC_072772	0.082
695	REF_STRG_1_98271_XLOC_104162	0.424	695	REF_STRG_1_72237_XLOC_059666	0.288		695	REF_STRG_1_10019_XLOC_025632	0.103		695	REF_TRIN_11_02033_XLOC_027572	0.082
696	REF_TRIN_2_04105_XLOC_025709	0.423	696	REF_STRG_1_26278_XLOC_084922	0.288		696	REF_STRG_1_60851_XLOC_043050	0.103		696	REF_STRG_1_23062_XLOC_075824	0.082
697	REF_STRG_1_43234_XLOC_016785	0.423	697	REF_STRG_1_74570_XLOC_063170	0.288		697	REF_STRG_1_53659_XLOC_033016	0.103		697	REF_STRG_1_4088_XLOC_075021	0.082
698	REF_STRG_1_7481_XLOC_112369	0.423	698	REF_STRG_1_17819_XLOC_058178	0.288		698	REF_STRG_1_58371_XLOC_039659	0.103		698	REF_TRIN_16_01574_XLOC_076234	0.082
699	REF_STRG_1_13183_XLOC_039581	0.423	699	REF_TRIN_2_02617_XLOC_107925	0.288		699	REF_STRG_1_110404_XLOC_027885	0.103		699	REF_STRG_1_49476_XLOC_026783	0.082
700	REF_TRIN_8_01190_XLOC_046040	0.423	700	REF_STRG_1_42057_XLOC_014744	0.288		700	REF_STRG_1_33189_XLOC_101231	0.103		700	REF_STRG_1_91456_XLOC_091252	0.082
701	REF_STRG_1_38530_XLOC_111451	0.423	701	REF_STRG_1_48299_XLOC_025023	0.288		701	REF_STRG_1_26584_XLOC_085692	0.103		701	REF_STRG_1_6390_XLOC_103214	0.082
702	REF_STRG_1_20848_XLOC_068945	0.422	702	REF_STRG_1_61118_XLOC_043453	0.288		702	REF_TRIN_6_02303_XLOC_026619	0.103		702	REF_STRG_1_16235_XLOC_052327	0.082
703	COM_SPAL_1_003334_XLOC_015736	0.422	703	REF_STRG_1_81896_XLOC_074922	0.287		703	REF_STRG_1_15818_XLOC_050443	0.103		703	REF_STRG_1_16256_XLOC_052347	0.082
704	COM_SPAL_1_022582_XLOC_076461	0.422	704	REF_STRG_1_11075_XLOC_030769	0.287		704	REF_TRIN_10_01354_XLOC_104951	0.103		704	REF_STRG_1_57540_XLOC_038493	0.082
705	COM_SPAL_1_026554_XLOC_089383	0.422	705	REF_TRIN_10_00973_XLOC_063746	0.287		705	REF_STRG_1_46996_XLOC_022991	0.102		705	REF_STRG_1_62767_XLOC_045875	0.082
706	REF_STRG_1_44398_XLOC_018737	0.421	706	REF_TRIN_7_01169_XLOC_047478	0.287		706	REF_STRG_1_99006_XLOC_105689	0.102		706	REF_STRG_1_22930_XLOC_075411	0.081
707	REF_TRIN_13_01208_XLOC_067702	0.421	707	REF_STRG_1_71370_XLOC_058352	0.287		707	REF_STRG_1_28535_XLOC_090703	0.102		707	COM_SPAL_1_032981_XLOC_110618	0.081
708	REF_STRG_1_13073_XLOC_039083	0.421	708	REF_STRG_1_64774_XLOC_048700	0.287		708	REF_STRG_1_98626_XLOC_010953	0.102		708	REF_STRG_1_37980_XLOC_110383	0.081
709	REF_STRG_1_58258_XLOC_039490	0.421	709	REF_STRG_1_8205_XLOC_014234	0.287		709	REF_STRG_1_58758_XLOC_040203	0.102		709	REF_STRG_1_61184_XLOC_043558	0.081
710	REF_STRG_1_24440_XLOC_079957	0.421	710	REF_STRG_1_11328_XLOC_031716	0.287		710	REF_STRG_1_30882_XLOC_096238	0.101		710	REF_STRG_1_71740_XLOC_058942	0.081
711	REF_STRG_1_95929_XLOC_099656	0.42	711	REF_STRG_1_39357_XLOC_112845	0.286		711	REF_TRIN_13_01847_XLOC_036079	0.101		711	REF_STRG_1_29412_XLOC_092714	0.081
712	REF_STRG_1_11232_XLOC_031298	0.42	712	REF_STRG_1_32843_XLOC_100491	0.286		712	REF_STRG_1_20966_XLOC_069262	0.101		712	REF_TRIN_11_00205_XLOC_090822	0.081
713	REF_STRG_1_15463_XLOC_048953	0.42	713	REF_TRIN_16_00089_XLOC_099870	0.286		713	REF_STRG_1_26583_XLOC_085691	0.101		713	REF_STRG_1_10277_XLOC_026996	0.08
714	REF_STRG_1_107820_XLOC_002127	0.419	714	REF_STRG_1_97260_XLOC_102198	0.286		714	REF_STRG_1_94942_XLOC_097682	0.101		714	REF_TRIN_4_02897_XLOC_115385	0.08
715	REF_STRG_1_40265_XLOC_114496	0.419	715	REF_STRG_1_96562_XLOC_010382	0.286		715	REF_TRIN_13_01089_XLOC_023433	0.101		715	REF_STRG_1_61921_XLOC_044650	0.08
716	REF_STRG_1_71374_XLOC_058359	0.419	716	REF_TRIN_8_00587_XLOC_035107	0.286		716	REF_STRG_1_94672_XLOC_097145	0.101		716	REF_STRG_1_66779_XLOC_051509	0.08
717	REF_TRIN_10_01506_XLOC_077711	0.419	717	REF_STRG_1_85913_XLOC_081411	0.286		717	REF_STRG_1_33371_XLOC_101613	0.101		717	REF_STRG_1_38143_XLOC_110702	0.08
718	REF_STRG_1_105339_XLOC_016277	0.419	718	REF_STRG_1_67060_XLOC_051907	0.286		718	REF_STRG_1_58123_XLOC_039289	0.101		718	REF_STRG_1_7030_XLOC_108721	0.08
719	REF_STRG_1_70779_XLOC_057454	0.419	719	REF_STRG_1_48642_XLOC_025562	0.286		719	REF_TRIN_13_01087_XLOC_024390	0.101		719	REF_STRG_1_85707_XLOC_081054	0.08
720	REF_STRG_1_15096_XLOC_047604	0.419	720	REF_TRIN_7_01001_XLOC_086775	0.286		720	REF_STRG_1_61922_XLOC_044651	0.101		720	REF_TRIN_16_02535_XLOC_101402	0.08
721	REF_STRG_1_76594_XLOC_066179	0.418	721	REF_STRG_1_78308_XLOC_068963	0.286		721	REF_STRG_1_57376_XLOC_038260	0.1		721	REF_TRIN_7_03035_XLOC_011402	0.08
722	REF_STRG_1_53986_XLOC_033477	0.418	722	REF_STRG_1_32976_XLOC_100772	0.286		722	REF_STRG_1_16397_XLOC_053013	0.1		722	REF_TRIN_9_02081_XLOC_079717	0.079
723	REF_STRG_1_22082_XLOC_072878	0.418	723	REF_STRG_1_23428_XLOC_076880	0.285		723	COM_SPAL_1_003334_XLOC_015736	0.1		723	REF_STRG_1_48184_XLOC_024826	0.079
724	COM_SPAL_1_005544_XLOC_023310	0.418	724	REF_TRIN_14_02920_XLOC_033790	0.285		724	REF_TRIN_16_02417_XLOC_082057	0.1		724	REF_TRIN_3_00733_XLOC_040881	0.079
725	COM_SPAL_1_022411_XLOC_075873	0.418	725	REF_STRG_1_89105_XLOC_086956	0.285		725	REF_TRIN_1_00670_XLOC_016395	0.1		725	REF_TRIN_8_00558_XLOC_072957	0.079
726	REF_STRG_1_84162_XLOC_078510	0.418	726	REF_STRG_1_34572_XLOC_103962	0.285		726	REF_TRIN_8_01024_XLOC_011638	0.1		726	REF_STRG_1_35056_XLOC_104959	0.079
727	REF_STRG_1_82050_XLOC_075167	0.418	727	REF_STRG_1_16522_XLOC_053561	0.285		727	REF_STRG_1_37323_XLOC_109192	0.1		727	REF_STRG_1_48162_XLOC_024785	0.079
728	REF_STRG_1_90276_XLOC_088981	0.418	728	REF_STRG_1_61115_XLOC_043450	0.285		728	REF_TRIN_11_03595_XLOC_115691	0.1		728	REF_STRG_1_46401_XLOC_022111	0.079
729	REF_STRG_1_39409_XLOC_112934	0.418	729	COM_SPAL_1_002826_XLOC_013925	0.285		729	REF_STRG_1_66056_XLOC_050537	0.1		729	REF_STRG_1_7436_XLOC_111848	0.079
730	REF_STRG_1_39564_XLOC_113215	0.418	730	REF_STRG_1_67402_XLOC_052409	0.285		730	REF_TRIN_2_01194_XLOC_110425	0.1		730	REF_STRG_1_73649_XLOC_061720	0.079
731	REF_STRG_1_113614_XLOC_006943	0.417	731	REF_STRG_1_49326_XLOC_026596	0.285		731	REF_TRIN_4_00606_XLOC_045102	0.1		731	REF_STRG_1_7601_XLOC_113237	0.079
732	REF_TRIN_14_02058_XLOC_078190	0.417	732	REF_STRG_1_49744_XLOC_027220	0.285		732	REF_STRG_1_75265_XLOC_064180	0.099		732	REF_STRG_1_42555_XLOC_015535	0.079
733	REF_TRIN_5_00740_XLOC_037383	0.417	733	REF_STRG_1_54909_XLOC_034825	0.285		733	REF_STRG_1_112416_XLOC_005756	0.099		733	REF_STRG_1_71548_XLOC_058670	0.079
734	REF_STRG_1_91950_XLOC_092031	0.417	734	REF_STRG_1_75713_XLOC_064873	0.284		734	REF_STRG_1_71811_XLOC_059070	0.099		734	REF_STRG_1_12542_XLOC_037219	0.078
735	REF_STRG_1_54614_XLOC_034399	0.416	735	REF_TRIN_16_03876_XLOC_020823	0.284		735	REF_TRIN_2_03999_XLOC_027962	0.099		735	COM_SPAL_1_028107_XLOC_094412	0.078
736	REF_TRIN_1_03417_XLOC_023655	0.416	736	REF_STRG_1_14355_XLOC_044675	0.284		736	REF_STRG_1_90159_XLOC_009325	0.099		736	REF_STRG_1_63138_XLOC_046357	0.078
737	REF_STRG_1_84973_XLOC_008902	0.416	737	REF_STRG_1_6931_XLOC_107910	0.284		737	REF_STRG_1_86713_XLOC_082693	0.099		737	REF_STRG_1_61494_XLOC_044040	0.078
738	REF_STRG_1_20137_XLOC_066752	0.416	738	REF_STRG_1_19819_XLOC_065736	0.284		738	REF_STRG_1_23232_XLOC_076263	0.099		738	REF_STRG_1_45544_XLOC_020704	0.078
739	REF_STRG_1_48649_XLOC_025575	0.415	739	REF_STRG_1_48938_XLOC_026010	0.284		739	REF_STRG_1_26466_XLOC_085375	0.099		739	REF_STRG_1_30490_XLOC_095375	0.078
740	REF_STRG_1_19617_XLOC_064990	0.415	740	REF_TRIN_16_02541_XLOC_072744	0.284		740	REF_STRG_1_6756_XLOC_106520	0.099		740	REF_TRIN_13_01460_XLOC_029555	0.078
741	REF_STRG_1_108770_XLOC_023909	0.415	741	REF_STRG_1_64882_XLOC_048850	0.283		741	REF_STRG_1_35839_XLOC_106490	0.099		741	COM_SPAL_1_007421_XLOC_029295	0.078
742	REF_TRIN_14_03138_XLOC_008654	0.415	742	REF_STRG_1_69238_XLOC_055116	0.283		742	REF_STRG_1_7374_XLOC_111442	0.099		742	REF_STRG_1_9458_XLOC_022239	0.078
743	REF_STRG_1_34204_XLOC_103301	0.414	743	COM_SPAL_1_006763_XLOC_027192	0.283		743	REF_STRG_1_88196_XLOC_085318	0.099		743	REF_STRG_1_42113_XLOC_014817	0.078
744	REF_TRIN_7_00958_XLOC_044547	0.414	744	REF_STRG_1_79682_XLOC_071213	0.283		744	COM_SPAL_1_014815_XLOC_051722	0.099		744	REF_STRG_1_98019_XLOC_103639	0.078
745	REF_STRG_1_34561_XLOC_103963	0.414	745	REF_STRG_1_25183_XLOC_081921	0.283		745	REF_TRIN_5_03182_XLOC_096502	0.099		745	REF_STRG_1_63009_XLOC_046196	0.078
746	REF_STRG_1_34849_XLOC_104544	0.414	746	REF_STRG_1_69138_XLOC_054970	0.283		746	REF_STRG_1_20027_XLOC_066342	0.098		746	REF_STRG_1_31029_XLOC_096528	0.077
747	REF_STRG_1_5897_XLOC_098503	0.413	747	REF_STRG_1_87477_XLOC_083988	0.283		747	COM_SPAL_1_006409_XLOC_026004	0.098		747	REF_STRG_1_68081_XLOC_053360	0.077
748	REF_STRG_1_106438_XLOC_018671	0.413	748	REF_TRIN_1_00562_XLOC_031301	0.283		748	REF_STRG_1_37300_XLOC_109152	0.098		748	REF_TRIN_10_02888_XLOC_021706	0.077
749	REF_TRIN_5_00488_XLOC_050481	0.413	749	COM_SPAL_1_012332_XLOC_044250	0.283		749	REF_STRG_1_80396_XLOC_072377	0.098		749	REF_STRG_1_83040_XLOC_076741	0.077
750	REF_STRG_1_26764_XLOC_086113	0.412	750	REF_STRG_1_34366_XLOC_103611	0.283		750	REF_STRG_1_18246_XLOC_059750	0.098		750	COM_SPAL_1_026934_XLOC_090698	0.077
751	REF_STRG_1_43673_XLOC_017528	0.412	751	REF_STRG_1_29338_XLOC_092540	0.283		751	REF_STRG_1_66685_XLOC_051385	0.098		751	REF_STRG_1_45194_XLOC_020139	0.077
752	REF_STRG_1_3038_XLOC_057567	0.412	752	REF_STRG_1_64385_XLOC_048113	0.282		752	COM_SPAL_1_007358_XLOC_029106	0.098		752	REF_STRG_1_38173_XLOC_110756	0.077
753	REF_STRG_1_56942_XLOC_037606	0.412	753	REF_STRG_1_58123_XLOC_039289	0.282		753	REF_TRIN_12_03184_XLOC_042229	0.098		753	REF_STRG_1_84559_XLOC_079134	0.077
754	REF_TRIN_2_01804_XLOC_067616	0.412	754	REF_STRG_1_9402_XLOC_022029	0.282		754	REF_STRG_1_47919_XLOC_024409	0.098		754	REF_STRG_1_56210_XLOC_036590	0.077
755	REF_STRG_1_80688_XLOC_072848	0.411	755	REF_STRG_1_97535_XLOC_102727	0.282		755	REF_STRG_1_36812_XLOC_108257	0.098		755	REF_STRG_1_19794_XLOC_065646	0.077
756	REF_STRG_1_26326_XLOC_085045	0.411	756	REF_STRG_1_65091_XLOC_049142	0.282		756	REF_STRG_1_5280_XLOC_092139	0.097		756	REF_STRG_1_48583_XLOC_025487	0.077
757	REF_STRG_1_21036_XLOC_069485	0.411	757	REF_STRG_1_54421_XLOC_034112	0.282		757	REF_TRIN_3_01653_XLOC_026827	0.097		757	REF_STRG_1_53044_XLOC_032119	0.077
758	REF_STRG_1_27761_XLOC_088814	0.411	758	REF_STRG_1_80265_XLOC_072144	0.282		758	REF_TRIN_2_00853_XLOC_013368	0.097		758	REF_STRG_1_5082_XLOC_089470	0.077
759	REF_STRG_1_5064_XLOC_089382	0.411	759	REF_TRIN_2_00149_XLOC_096878	0.282		759	REF_STRG_1_81849_XLOC_074856	0.097		759	REF_STRG_1_30053_XLOC_094413	0.076
760	REF_STRG_1_5240_XLOC_091538	0.41	760	REF_STRG_1_47944_XLOC_024449	0.282		760	REF_STRG_1_35633_XLOC_106068	0.097		760	REF_STRG_1_6612_XLOC_105109	0.076
761	COM_SPAL_1_026282_XLOC_088395	0.41	761	REF_STRG_1_19826_XLOC_065753	0.282		761	REF_TRIN_11_02894_XLOC_113141	0.097		761	REF_STRG_1_43075_XLOC_016472	0.076
762	REF_TRIN_15_03180_XLOC_075137	0.41	762	REF_STRG_1_54971_XLOC_034911	0.281		762	REF_STRG_1_75385_XLOC_064346	0.097		762	REF_STRG_1_29063_XLOC_091896	0.076
763	REF_STRG_1_6936_XLOC_107913	0.41	763	REF_STRG_1_82894_XLOC_076507	0.281		763	REF_STRG_1_53986_XLOC_033477	0.097		763	REF_TRIN_9_03073_XLOC_047744	0.076
764	REF_STRG_1_31460_XLOC_097477	0.41	764	REF_STRG_1_12787_XLOC_038032	0.281		764	COM_SPAL_1_018091_XLOC_062110	0.096		764	REF_STRG_1_76363_XLOC_065820	0.076
765	REF_STRG_1_26157_XLOC_084611	0.41	765	REF_STRG_1_81563_XLOC_008716	0.281		765	REF_STRG_1_74250_XLOC_062671	0.096		765	REF_STRG_1_26582_XLOC_085690	0.076
766	REF_TRIN_10_01800_XLOC_079690	0.41	766	COM_SPAL_1_026950_XLOC_090770	0.281		766	REF_STRG_1_105116_XLOC_015820	0.096		766	REF_STRG_1_63927_XLOC_047492	0.076
767	REF_STRG_1_66434_XLOC_051070	0.41	767	REF_STRG_1_29677_XLOC_093336	0.281		767	REF_TRIN_1_03429_XLOC_034918	0.096		767	REF_STRG_1_71538_XLOC_058654	0.076
768	REF_STRG_1_37489_XLOC_109551	0.41	768	REF_STRG_1_70663_XLOC_057286	0.281		768	REF_STRG_1_96907_XLOC_101562	0.096		768	REF_TRIN_1_02861_XLOC_085679	0.076
769	REF_STRG_1_98721_XLOC_105056	0.409	769	REF_TRIN_16_02808_XLOC_031251	0.28		769	REF_STRG_1_96236_XLOC_100240	0.096		769	REF_STRG_1_89169_XLOC_087057	0.076
770	REF_STRG_1_45540_XLOC_020701	0.409	770	REF_STRG_1_30092_XLOC_094501	0.28		770	REF_STRG_1_101040_XLOC_109916	0.096		770	REF_STRG_1_81297_XLOC_073959	0.075
771	COM_SPAL_1_020379_XLOC_069327	0.409	771	REF_TRIN_13_00548_XLOC_094726	0.28		771	REF_STRG_1_40637_XLOC_115203	0.096		771	REF_STRG_1_51186_XLOC_029303	0.075
772	REF_STRG_1_39790_XLOC_113594	0.409	772	REF_STRG_1_33786_XLOC_102424	0.28		772	REF_STRG_1_13371_XLOC_040478	0.095		772	REF_TRIN_6_02032_XLOC_069755	0.075
773	REF_STRG_1_80689_XLOC_072849	0.409	773	REF_STRG_1_25549_XLOC_082981	0.28		773	REF_STRG_1_80289_XLOC_072178	0.095		773	REF_STRG_1_75907_XLOC_065167	0.075
774	REF_TRIN_3_00900_XLOC_111329	0.408	774	REF_STRG_1_9186_XLOC_020629	0.28		774	REF_STRG_1_97550_XLOC_010635	0.095		774	REF_STRG_1_62459_XLOC_045447	0.075
775	COM_SPAL_1_021855_XLOC_074082	0.408	775	REF_STRG_1_71826_XLOC_059090	0.28		775	REF_STRG_1_17418_XLOC_056719	0.095		775	REF_STRG_1_13182_XLOC_039582	0.074
776	REF_STRG_1_92548_XLOC_093179	0.408	776	REF_STRG_1_13935_XLOC_043024	0.279		776	REF_TRIN_16_03786_XLOC_089514	0.095		776	REF_TRIN_1_04295_XLOC_092783	0.074
777	COM_SPAL_1_014492_XLOC_050765	0.408	777	REF_STRG_1_18548_XLOC_061021	0.279		777	REF_STRG_1_78563_XLOC_069392	0.095		777	REF_STRG_1_75908_XLOC_065180	0.074
778	REF_STRG_1_50632_XLOC_028518	0.408	778	REF_STRG_1_58755_XLOC_040194	0.279		778	REF_STRG_1_39530_XLOC_113137	0.095		778	REF_STRG_1_49353_XLOC_026632	0.074
779	REF_STRG_1_104022_XLOC_013431	0.408	779	REF_TRIN_15_00860_XLOC_073172	0.279		779	REF_STRG_1_82727_XLOC_076270	0.095		779	REF_STRG_1_41904_XLOC_014477	0.074
780	REF_STRG_1_82051_XLOC_075169	0.407	780	REF_TRIN_6_00366_XLOC_021214	0.278		780	REF_STRG_1_47356_XLOC_023541	0.094		780	REF_STRG_1_68413_XLOC_053863	0.073
781	REF_TRIN_15_01743_XLOC_073860	0.406	781	REF_STRG_1_44723_XLOC_019290	0.278		781	REF_TRIN_16_01461_XLOC_092157	0.094		781	REF_TRIN_7_03629_XLOC_047535	0.073
782	REF_STRG_1_89560_XLOC_087768	0.406	782	REF_STRG_1_93900_XLOC_095710	0.278		782	REF_STRG_1_111820_XLOC_005201	0.094		782	REF_TRIN_7_03567_XLOC_021054	0.073
783	REF_TRIN_12_01950_XLOC_031349	0.406	783	REF_TRIN_16_03490_XLOC_071955	0.278		783	REF_TRIN_4_00538_XLOC_017716	0.094		783	REF_STRG_1_62041_XLOC_044822	0.073
784	REF_STRG_1_34823_XLOC_104484	0.406	784	COM_SPAL_1_030554_XLOC_102376	0.278		784	REF_STRG_1_43260_XLOC_016818	0.094		784	REF_STRG_1_5777_XLOC_097334	0.073
785	REF_STRG_1_91863_XLOC_091900	0.406	785	REF_STRG_1_46919_XLOC_022878	0.278		785	REF_STRG_1_101147_XLOC_011800	0.094		785	REF_STRG_1_71014_XLOC_057834	0.073
786	REF_TRIN_1_04017_XLOC_018917	0.405	786	REF_STRG_1_85331_XLOC_008930	0.278		786	REF_TRIN_5_01144_XLOC_040557	0.094		786	REF_STRG_1_82267_XLOC_075505	0.073
787	REF_TRIN_5_02772_XLOC_053118	0.405	787	REF_STRG_1_80007_XLOC_071740	0.277		787	REF_STRG_1_96613_XLOC_100898	0.094		787	REF_STRG_1_52722_XLOC_031652	0.073
788	REF_STRG_1_62448_XLOC_045437	0.405	788	REF_STRG_1_80870_XLOC_073171	0.277		788	REF_STRG_1_27836_XLOC_088996	0.094		788	REF_STRG_1_23292_XLOC_076495	0.073
789	COM_SPAL_1_022413_XLOC_075887	0.405	789	REF_TRIN_15_03135_XLOC_035314	0.276		789	REF_STRG_1_14263_XLOC_044211	0.094		789	REF_STRG_1_69325_XLOC_055238	0.073
790	REF_STRG_1_18916_XLOC_062367	0.405	790	REF_STRG_1_87879_XLOC_084702	0.276		790	REF_TRIN_14_02236_XLOC_036468	0.093		790	REF_STRG_1_95701_XLOC_099205	0.073
791	REF_STRG_1_83645_XLOC_008839	0.405	791	COM_SPAL_1_015748_XLOC_054584	0.276		791	REF_STRG_1_49106_XLOC_026264	0.093		791	REF_STRG_1_58750_XLOC_040190	0.072
792	COM_SPAL_1_002244_XLOC_011758	0.405	792	REF_TRIN_16_03937_XLOC_110062	0.276		792	REF_TRIN_3_03328_XLOC_045981	0.093		792	REF_STRG_1_13400_XLOC_040658	0.072
793	REF_STRG_1_21370_XLOC_070590	0.404	793	REF_STRG_1_66951_XLOC_051754	0.276		793	REF_STRG_1_69061_XLOC_054861	0.093		793	REF_STRG_1_7374_XLOC_111442	0.072
794	COM_SPAL_1_017050_XLOC_058778	0.404	794	REF_STRG_1_83048_XLOC_076762	0.276		794	REF_STRG_1_43539_XLOC_017290	0.093		794	REF_STRG_1_32814_XLOC_100415	0.072
795	REF_STRG_1_64293_XLOC_047997	0.403	795	REF_STRG_1_95579_XLOC_099016	0.276		795	REF_STRG_1_82614_XLOC_076051	0.093		795	COM_SPAL_1_010858_XLOC_039645	0.072
796	REF_STRG_1_21032_XLOC_069473	0.403	796	REF_STRG_1_45034_XLOC_019867	0.276		796	REF_TRIN_3_01660_XLOC_025476	0.093		796	REF_STRG_1_5759_XLOC_097265	0.072
797	REF_STRG_1_82548_XLOC_075950	0.403	797	REF_STRG_1_29165_XLOC_092179	0.275		797	REF_TRIN_14_03298_XLOC_113016	0.093		797	REF_TRIN_12_02302_XLOC_106544	0.072
798	REF_TRIN_1_02750_XLOC_097702	0.403	798	REF_STRG_1_33363_XLOC_101599	0.275		798	REF_TRIN_2_01810_XLOC_077150	0.093		798	REF_TRIN_10_01790_XLOC_035268	0.072
799	REF_STRG_1_47499_XLOC_023756	0.403	799	REF_STRG_1_45878_XLOC_021215	0.275		799	REF_TRIN_8_03567_XLOC_108761	0.092		799	REF_STRG_1_46391_XLOC_022086	0.072
800	COM_SPAL_1_005891_XLOC_024371	0.403	800	COM_SPAL_1_021331_XLOC_072273	0.275		800	REF_STRG_1_18288_XLOC_059938	0.092		800	REF_TRIN_9_00464_XLOC_056972	0.072
801	COM_SPAL_1_028802_XLOC_096771	0.403	801	REF_STRG_1_30362_XLOC_095115	0.275		801	REF_STRG_1_103778_XLOC_115788	0.092		801	COM_SPAL_1_029733_XLOC_099678	0.072
802	COM_SPAL_1_014138_XLOC_049645	0.403	802	REF_STRG_1_72804_XLOC_060477	0.275		802	REF_STRG_1_99737_XLOC_011319	0.092		802	REF_STRG_1_77215_XLOC_067176	0.072
803	REF_TRIN_7_01004_XLOC_102169	0.403	803	REF_TRIN_7_02171_XLOC_037456	0.275		803	REF_STRG_1_26263_XLOC_084887	0.092		803	COM_SPAL_1_024394_XLOC_082256	0.072
804	REF_STRG_1_36442_XLOC_107611	0.402	804	REF_STRG_1_35681_XLOC_106150	0.275		804	COM_SPAL_1_004190_XLOC_018809	0.092		804	REF_STRG_1_69238_XLOC_055116	0.072
805	REF_TRIN_1_03328_XLOC_029225	0.402	805	REF_TRIN_4_01885_XLOC_100078	0.275		805	REF_STRG_1_110604_XLOC_004145	0.092		805	REF_TRIN_1_01991_XLOC_063169	0.072
806	REF_STRG_1_71593_XLOC_058746	0.402	806	REF_STRG_1_11137_XLOC_030912	0.275		806	REF_STRG_1_10840_XLOC_029811	0.092		806	REF_STRG_1_52370_XLOC_031104	0.072
807	REF_STRG_1_3346_XLOC_062917	0.402	807	REF_STRG_1_54563_XLOC_034329	0.275		807	REF_STRG_1_31483_XLOC_097524	0.092		807	REF_STRG_1_42572_XLOC_015578	0.072
808	REF_STRG_1_22236_XLOC_073357	0.402	808	REF_STRG_1_52727_XLOC_031658	0.275		808	REF_STRG_1_53345_XLOC_032539	0.092		808	REF_STRG_1_41204_XLOC_013238	0.072
809	REF_STRG_1_29657_XLOC_093295	0.402	809	REF_STRG_1_76909_XLOC_066685	0.275		809	REF_STRG_1_70092_XLOC_056427	0.091		809	REF_STRG_1_33468_XLOC_101785	0.071
810	REF_TRIN_14_00310_XLOC_088304	0.401	810	REF_TRIN_16_01217_XLOC_068961	0.274		810	REF_STRG_1_74237_XLOC_062657	0.091		810	REF_STRG_1_53216_XLOC_032366	0.071
811	REF_STRG_1_69453_XLOC_055414	0.401	811	REF_TRIN_8_01878_XLOC_020488	0.274		811	REF_STRG_1_25853_XLOC_083890	0.091		811	REF_STRG_1_63010_XLOC_046193	0.071
812	REF_STRG_1_85205_XLOC_080196	0.401	812	REF_STRG_1_83384_XLOC_077321	0.274		812	REF_STRG_1_55801_XLOC_036044	0.091		812	REF_STRG_1_22323_XLOC_073593	0.071
813	REF_STRG_1_84209_XLOC_078598	0.401	813	REF_TRIN_11_00102_XLOC_054884	0.274		813	REF_TRIN_3_01738_XLOC_068621	0.091		813	REF_TRIN_1_00641_XLOC_052076	0.071
814	COM_SPAL_1_000394_XLOC_001891	0.401	814	REF_STRG_1_33371_XLOC_101613	0.274		814	REF_STRG_1_49402_XLOC_026692	0.091		814	REF_STRG_1_88618_XLOC_086100	0.071
815	REF_STRG_1_26202_XLOC_084734	0.4	815	REF_TRIN_12_03247_XLOC_056254	0.274		815	REF_STRG_1_44806_XLOC_019482	0.091		815	REF_STRG_1_24070_XLOC_078800	0.071
816	REF_STRG_1_49789_XLOC_027288	0.4	816	REF_TRIN_5_03124_XLOC_052983	0.274		816	REF_STRG_1_16468_XLOC_053346	0.091		816	COM_SPAL_1_017029_XLOC_058724	0.071
817	REF_TRIN_5_03156_XLOC_048219	0.4	817	REF_STRG_1_87709_XLOC_084416	0.274		817	REF_STRG_1_56957_XLOC_037640	0.091		817	REF_STRG_1_76770_XLOC_066461	0.071
818	REF_STRG_1_41184_XLOC_013208	0.4	818	REF_TRIN_10_02398_XLOC_024608	0.274		818	REF_STRG_1_110537_XLOC_004090	0.091		818	COM_SPAL_1_027959_XLOC_093979	0.071
819	REF_STRG_1_31704_XLOC_098020	0.399	819	REF_STRG_1_58068_XLOC_039190	0.273		819	REF_STRG_1_12835_XLOC_038182	0.091		819	REF_TRIN_3_00622_XLOC_107428	0.071
820	REF_STRG_1_35293_XLOC_105410	0.399	820	REF_STRG_1_29791_XLOC_093635	0.273		820	REF_STRG_1_47063_XLOC_023094	0.09		820	REF_STRG_1_66756_XLOC_051479	0.071
821	COM_SPAL_1_000840_XLOC_004576	0.399	821	REF_STRG_1_55897_XLOC_036170	0.273		821	REF_TRIN_3_01023_XLOC_020202	0.09		821	REF_STRG_1_29231_XLOC_092309	0.071
822	REF_STRG_1_97432_XLOC_102535	0.399	822	REF_STRG_1_57528_XLOC_038477	0.273		822	REF_STRG_1_12968_XLOC_038710	0.09		822	REF_STRG_1_81472_XLOC_074269	0.071
823	REF_STRG_1_96703_XLOC_010421	0.399	823	REF_STRG_1_67010_XLOC_051847	0.273		823	REF_STRG_1_44144_XLOC_018282	0.09		823	REF_STRG_1_53155_XLOC_032290	0.071
824	REF_STRG_1_49962_XLOC_027548	0.398	824	REF_STRG_1_84753_XLOC_008886	0.273		824	REF_STRG_1_71979_XLOC_059299	0.09		824	COM_SPAL_1_013002_XLOC_046378	0.071
825	REF_STRG_1_92148_XLOC_092398	0.398	825	COM_SPAL_1_022920_XLOC_077619	0.273		825	REF_STRG_1_42069_XLOC_014756	0.09		825	REF_STRG_1_33633_XLOC_102113	0.071
826	REF_STRG_1_34267_XLOC_103366	0.398	826	REF_STRG_1_4855_XLOC_086879	0.272		826	REF_STRG_1_36168_XLOC_107118	0.09		826	REF_STRG_1_28441_XLOC_090468	0.071
827	REF_STRG_1_69615_XLOC_055665	0.398	827	REF_STRG_1_38505_XLOC_111407	0.272		827	REF_STRG_1_66600_XLOC_051269	0.09		827	REF_STRG_1_30661_XLOC_095733	0.071
828	REF_STRG_1_31377_XLOC_097292	0.398	828	REF_TRIN_13_01707_XLOC_089047	0.272		828	REF_TRIN_12_00068_XLOC_070628	0.09		828	REF_TRIN_2_03696_XLOC_103213	0.07
829	REF_STRG_1_4931_XLOC_087517	0.397	829	REF_STRG_1_22596_XLOC_074353	0.272		829	REF_STRG_1_42553_XLOC_015531	0.089		829	REF_STRG_1_45296_XLOC_020320	0.07
830	REF_STRG_1_59537_XLOC_041225	0.397	830	REF_STRG_1_36178_XLOC_107138	0.272		830	REF_STRG_1_27273_XLOC_087434	0.089		830	REF_STRG_1_80038_XLOC_071783	0.07
831	REF_STRG_1_80912_XLOC_073228	0.397	831	COM_SPAL_1_013811_XLOC_048733	0.272		831	REF_STRG_1_87993_XLOC_084953	0.089		831	REF_STRG_1_39549_XLOC_113191	0.07
832	REF_STRG_1_9382_XLOC_021760	0.397	832	REF_STRG_1_1928_XLOC_034253	0.272		832	REF_TRIN_12_00769_XLOC_034302	0.089		832	REF_STRG_1_2007_XLOC_036193	0.07
833	REF_STRG_1_18920_XLOC_062370	0.397	833	REF_STRG_1_74281_XLOC_062710	0.271		833	REF_STRG_1_2215_XLOC_040986	0.089		833	REF_STRG_1_20576_XLOC_068072	0.07
834	REF_STRG_1_73075_XLOC_060858	0.396	834	REF_STRG_1_67121_XLOC_051992	0.271		834	REF_STRG_1_59993_XLOC_041861	0.089		834	REF_STRG_1_29057_XLOC_091875	0.07
835	COM_SPAL_1_006690_XLOC_026971	0.396	835	REF_STRG_1_68677_XLOC_054282	0.271		835	REF_STRG_1_36089_XLOC_106982	0.089		835	REF_TRIN_14_00653_XLOC_082267	0.069
836	REF_STRG_1_29834_XLOC_093778	0.396	836	REF_STRG_1_29249_XLOC_092333	0.271		836	REF_TRIN_12_01860_XLOC_077947	0.089		836	COM_SPAL_1_006999_XLOC_027959	0.069
837	REF_STRG_1_109144_XLOC_003048	0.396	837	REF_STRG_1_5777_XLOC_097334	0.271		837	REF_STRG_1_17671_XLOC_057659	0.089		837	REF_STRG_1_21896_XLOC_072276	0.069
838	COM_SPAL_1_018084_XLOC_062094	0.396	838	REF_STRG_1_53493_XLOC_032798	0.271		838	REF_STRG_1_100774_XLOC_109339	0.089		838	REF_STRG_1_18515_XLOC_060937	0.069
839	REF_STRG_1_44798_XLOC_019455	0.396	839	REF_STRG_1_29678_XLOC_093337	0.271		839	REF_TRIN_7_01298_XLOC_057066	0.089		839	REF_STRG_1_34051_XLOC_102980	0.069
840	REF_TRIN_12_00495_XLOC_047024	0.396	840	REF_STRG_1_82975_XLOC_076649	0.271		840	REF_STRG_1_103840_XLOC_013010	0.089		840	REF_STRG_1_73184_XLOC_061027	0.068
841	REF_STRG_1_45765_XLOC_021066	0.395	841	REF_STRG_1_18286_XLOC_059937	0.271		841	REF_STRG_1_32919_XLOC_100664	0.089		841	REF_TRIN_9_01854_XLOC_010471	0.068
842	REF_STRG_1_110693_XLOC_004207	0.395	842	REF_STRG_1_95320_XLOC_098479	0.271		842	REF_TRIN_9_03158_XLOC_053631	0.089		842	REF_STRG_1_43504_XLOC_017225	0.068
843	REF_STRG_1_45766_XLOC_021067	0.395	843	REF_STRG_1_12693_XLOC_037670	0.27		843	REF_STRG_1_3446_XLOC_065040	0.089		843	REF_STRG_1_2136_XLOC_039719	0.068
844	REF_STRG_1_71524_XLOC_058615	0.395	844	REF_STRG_1_24399_XLOC_079841	0.27		844	REF_TRIN_4_02657_XLOC_003325	0.089		844	REF_TRIN_6_00605_XLOC_075223	0.068
845	REF_STRG_1_55956_XLOC_036243	0.395	845	REF_STRG_1_51583_XLOC_029892	0.27		845	REF_STRG_1_24324_XLOC_079662	0.088		845	COM_SPAL_1_030906_XLOC_103560	0.068
846	REF_TRIN_6_00522_XLOC_044112	0.394	846	REF_STRG_1_28613_XLOC_090844	0.27		846	REF_STRG_1_17468_XLOC_056913	0.088		846	REF_TRIN_5_01606_XLOC_047381	0.068
847	REF_STRG_1_67132_XLOC_052004	0.394	847	COM_SPAL_1_009804_XLOC_036562	0.27		847	REF_STRG_1_101904_XLOC_111690	0.088		847	COM_SPAL_1_008412_XLOC_032432	0.068
848	REF_TRIN_3_01810_XLOC_115058	0.394	848	REF_TRIN_1_01650_XLOC_025095	0.27		848	REF_TRIN_12_01858_XLOC_086792	0.088		848	REF_STRG_1_27389_XLOC_087800	0.068
849	REF_STRG_1_69787_XLOC_055986	0.394	849	REF_STRG_1_78906_XLOC_069927	0.27		849	REF_TRIN_2_02500_XLOC_071359	0.088		849	REF_STRG_1_31383_XLOC_097300	0.068
850	REF_STRG_1_96632_XLOC_010400	0.393	850	COM_SPAL_1_016739_XLOC_057785	0.27		850	COM_SPAL_1_026587_XLOC_089469	0.088		850	REF_TRIN_6_01542_XLOC_087546	0.068
851	REF_STRG_1_76788_XLOC_066487	0.393	851	REF_STRG_1_71416_XLOC_058416	0.269		851	REF_STRG_1_15201_XLOC_047998	0.088		851	REF_STRG_1_65526_XLOC_049798	0.068
852	REF_STRG_1_100044_XLOC_107737	0.393	852	REF_STRG_1_57718_XLOC_038726	0.269		852	REF_STRG_1_50991_XLOC_029039	0.088		852	REF_TRIN_1_02279_XLOC_103961	0.068
853	REF_STRG_1_87606_XLOC_084213	0.393	853	REF_STRG_1_68109_XLOC_053393	0.269		853	REF_STRG_1_32066_XLOC_098800	0.088		853	REF_TRIN_1_02957_XLOC_063245	0.068
854	REF_STRG_1_90552_XLOC_089504	0.393	854	REF_STRG_1_88997_XLOC_086774	0.269		854	REF_TRIN_16_04367_XLOC_005582	0.088		854	REF_STRG_1_31783_XLOC_098203	0.067
855	REF_STRG_1_44334_XLOC_018635	0.393	855	REF_STRG_1_5751_XLOC_097054	0.269		855	REF_STRG_1_34475_XLOC_103829	0.087		855	REF_STRG_1_68738_XLOC_054379	0.067
856	REF_STRG_1_36396_XLOC_107555	0.393	856	REF_STRG_1_36441_XLOC_107616	0.269		856	REF_TRIN_7_00556_XLOC_062015	0.087		856	REF_STRG_1_18054_XLOC_058969	0.067
857	COM_SPAL_1_003760_XLOC_017212	0.393	857	REF_STRG_1_28929_XLOC_091561	0.269		857	REF_STRG_1_97203_XLOC_102108	0.087		857	COM_SPAL_1_002772_XLOC_013776	0.067
858	REF_STRG_1_21692_XLOC_071579	0.393	858	REF_STRG_1_30369_XLOC_095134	0.269		858	REF_TRIN_14_03255_XLOC_062320	0.087		858	REF_STRG_1_31428_XLOC_097410	0.067
859	REF_STRG_1_89234_XLOC_087172	0.393	859	REF_TRIN_16_02141_XLOC_104227	0.269		859	REF_STRG_1_45765_XLOC_021066	0.087		859	REF_STRG_1_89061_XLOC_086888	0.067
860	REF_TRIN_1_02453_XLOC_115104	0.393	860	REF_STRG_1_13074_XLOC_039087	0.269		860	REF_STRG_1_43606_XLOC_017403	0.087		860	REF_STRG_1_9118_XLOC_020290	0.067
861	REF_STRG_1_42940_XLOC_016202	0.392	861	REF_STRG_1_25114_XLOC_081753	0.269		861	REF_TRIN_3_03243_XLOC_091745	0.087		861	REF_STRG_1_75679_XLOC_008553	0.067
862	REF_STRG_1_34915_XLOC_104708	0.392	862	REF_STRG_1_34570_XLOC_103959	0.269		862	REF_STRG_1_39613_XLOC_113307	0.087		862	REF_TRIN_5_03787_XLOC_031341	0.067
863	REF_STRG_1_73967_XLOC_062216	0.392	863	REF_STRG_1_68825_XLOC_054523	0.268		863	REF_STRG_1_40471_XLOC_114898	0.087		863	REF_STRG_1_15205_XLOC_048030	0.067
864	REF_STRG_1_100456_XLOC_108729	0.392	864	REF_STRG_1_58511_XLOC_039875	0.268		864	REF_STRG_1_92585_XLOC_093242	0.087		864	REF_TRIN_2_01682_XLOC_073915	0.067
865	REF_STRG_1_104372_XLOC_000271	0.391	865	REF_STRG_1_17324_XLOC_056350	0.268		865	REF_STRG_1_37663_XLOC_109808	0.087		865	REF_STRG_1_72809_XLOC_060480	0.067
866	REF_STRG_1_113918_XLOC_007250	0.391	866	REF_STRG_1_45388_XLOC_020467	0.268		866	REF_STRG_1_58334_XLOC_039607	0.086		866	REF_TRIN_7_01398_XLOC_072820	0.067
867	REF_STRG_1_108861_XLOC_002832	0.391	867	REF_TRIN_2_02911_XLOC_036549	0.268		867	REF_TRIN_7_02079_XLOC_101104	0.086		867	REF_STRG_1_42066_XLOC_014753	0.067
868	REF_STRG_1_103186_XLOC_114455	0.391	868	REF_STRG_1_24561_XLOC_080269	0.268		868	REF_STRG_1_43028_XLOC_016397	0.086		868	REF_TRIN_15_03346_XLOC_083206	0.067
869	REF_TRIN_1_03510_XLOC_071992	0.39	869	REF_STRG_1_60774_XLOC_042950	0.268		869	REF_STRG_1_102170_XLOC_112284	0.086		869	REF_STRG_1_48216_XLOC_024875	0.067
870	REF_STRG_1_14029_XLOC_043339	0.39	870	REF_STRG_1_7882_XLOC_115145	0.268		870	REF_TRIN_16_03449_XLOC_058759	0.086		870	REF_STRG_1_40089_XLOC_114157	0.066
871	REF_STRG_1_24561_XLOC_080269	0.39	871	REF_STRG_1_48621_XLOC_025532	0.267		871	REF_STRG_1_43599_XLOC_017390	0.086		871	REF_STRG_1_18892_XLOC_062275	0.066
872	REF_STRG_1_30299_XLOC_094950	0.39	872	REF_STRG_1_21081_XLOC_069666	0.267		872	COM_SPAL_1_013715_XLOC_048504	0.086		872	REF_STRG_1_58511_XLOC_039875	0.066
873	REF_STRG_1_77343_XLOC_008605	0.389	873	REF_STRG_1_71728_XLOC_058922	0.267		873	REF_TRIN_2_02408_XLOC_068137	0.086		873	REF_STRG_1_63963_XLOC_047527	0.066
874	REF_TRIN_11_00917_XLOC_070398	0.389	874	REF_STRG_1_15152_XLOC_047843	0.267		874	REF_STRG_1_21817_XLOC_071960	0.086		874	REF_STRG_1_83728_XLOC_077872	0.066
875	REF_STRG_1_27760_XLOC_088813	0.389	875	REF_STRG_1_77042_XLOC_066911	0.267		875	REF_STRG_1_70811_XLOC_057498	0.086		875	REF_STRG_1_81155_XLOC_073639	0.066
876	REF_STRG_1_90054_XLOC_088567	0.389	876	REF_STRG_1_16914_XLOC_054935	0.267		876	REF_STRG_1_57099_XLOC_037838	0.086		876	REF_TRIN_5_01494_XLOC_036242	0.066
877	REF_STRG_1_42508_XLOC_015468	0.388	877	REF_STRG_1_45931_XLOC_021335	0.267		877	REF_STRG_1_53216_XLOC_032366	0.086		877	REF_STRG_1_52902_XLOC_031909	0.066
878	COM_SPAL_1_027820_XLOC_093502	0.388	878	REF_STRG_1_83147_XLOC_076918	0.267		878	REF_TRIN_1_01144_XLOC_100474	0.086		878	REF_STRG_1_27536_XLOC_088249	0.066
879	REF_STRG_1_85393_XLOC_080541	0.388	879	REF_STRG_1_51047_XLOC_029097	0.266		879	REF_STRG_1_51366_XLOC_029554	0.085		879	REF_STRG_1_24830_XLOC_081040	0.066
880	REF_TRIN_12_00241_XLOC_018430	0.388	880	COM_SPAL_1_033390_XLOC_111923	0.266		880	REF_STRG_1_54690_XLOC_034510	0.085		880	REF_TRIN_1_00493_XLOC_058365	0.066
881	REF_TRIN_1_00870_XLOC_083220	0.387	881	REF_TRIN_15_00636_XLOC_080893	0.266		881	REF_STRG_1_60471_XLOC_042532	0.085		881	REF_STRG_1_13391_XLOC_040575	0.066
882	REF_STRG_1_9055_XLOC_019875	0.387	882	REF_STRG_1_68836_XLOC_054534	0.266		882	COM_SPAL_1_025587_XLOC_086234	0.085		882	REF_STRG_1_15750_XLOC_050127	0.066
883	REF_STRG_1_42022_XLOC_014694	0.387	883	REF_STRG_1_65666_XLOC_049983	0.266		883	REF_TRIN_9_00325_XLOC_044119	0.085		883	REF_STRG_1_66565_XLOC_051229	0.066
884	REF_STRG_1_8272_XLOC_014799	0.387	884	REF_STRG_1_16400_XLOC_053044	0.266		884	REF_STRG_1_68432_XLOC_053901	0.085		884	REF_STRG_1_45689_XLOC_020925	0.066
885	REF_STRG_1_29369_XLOC_092636	0.387	885	REF_STRG_1_58783_XLOC_040244	0.266		885	REF_STRG_1_80485_XLOC_072522	0.085		885	REF_STRG_1_72158_XLOC_059562	0.066
886	REF_TRIN_9_01042_XLOC_017313	0.387	886	REF_STRG_1_65531_XLOC_049808	0.266		886	REF_STRG_1_17658_XLOC_057602	0.085		886	REF_STRG_1_78102_XLOC_068622	0.065
887	COM_SPAL_1_015342_XLOC_053427	0.386	887	REF_STRG_1_46770_XLOC_022672	0.266		887	REF_TRIN_6_00083_XLOC_096234	0.085		887	REF_STRG_1_58371_XLOC_039659	0.065
888	REF_STRG_1_8336_XLOC_015286	0.386	888	REF_STRG_1_91101_XLOC_090565	0.266		888	REF_TRIN_13_01860_XLOC_063894	0.085		888	COM_SPAL_1_009438_XLOC_035492	0.065
889	REF_STRG_1_15805_XLOC_050322	0.386	889	REF_STRG_1_24441_XLOC_079958	0.266		889	COM_SPAL_1_005478_XLOC_023076	0.085		889	REF_STRG_1_30285_XLOC_094912	0.065
890	REF_STRG_1_1694_XLOC_026803	0.386	890	REF_STRG_1_11643_XLOC_033120	0.266		890	REF_STRG_1_103228_XLOC_012641	0.085		890	REF_STRG_1_15687_XLOC_049800	0.065
891	REF_STRG_1_68335_XLOC_053744	0.385	891	REF_TRIN_8_01070_XLOC_045041	0.265		891	REF_STRG_1_52117_XLOC_030711	0.084		891	REF_STRG_1_32602_XLOC_099958	0.065
892	REF_TRIN_1_04410_XLOC_030512	0.385	892	REF_STRG_1_60822_XLOC_043020	0.265		892	REF_STRG_1_34232_XLOC_103351	0.084		892	COM_SPAL_1_003803_XLOC_017333	0.065
893	COM_SPAL_1_003469_XLOC_016273	0.385	893	REF_STRG_1_44067_XLOC_018204	0.265		893	REF_TRIN_16_00256_XLOC_101701	0.084		893	REF_STRG_1_31316_XLOC_097158	0.065
894	REF_STRG_1_4909_XLOC_087892	0.385	894	REF_STRG_1_24379_XLOC_079810	0.265		894	REF_STRG_1_73751_XLOC_061887	0.084		894	REF_STRG_1_66241_XLOC_050805	0.065
895	COM_SPAL_1_025670_XLOC_086452	0.385	895	REF_TRIN_1_04287_XLOC_112020	0.265		895	REF_STRG_1_61282_XLOC_043701	0.084		895	REF_STRG_1_97673_XLOC_103010	0.065
896	COM_SPAL_1_010513_XLOC_038608	0.385	896	REF_STRG_1_51581_XLOC_029890	0.264		896	REF_STRG_1_81040_XLOC_073447	0.084		896	REF_TRIN_4_00811_XLOC_098061	0.065
897	REF_STRG_1_51729_XLOC_030134	0.385	897	REF_STRG_1_37696_XLOC_109866	0.264		897	COM_SPAL_1_026986_XLOC_090860	0.084		897	REF_STRG_1_27791_XLOC_088887	0.065
898	REF_TRIN_1_00885_XLOC_096909	0.385	898	REF_STRG_1_31914_XLOC_098484	0.264		898	REF_STRG_1_46332_XLOC_021969	0.084		898	REF_STRG_1_81370_XLOC_074091	0.065
899	REF_STRG_1_44110_XLOC_018271	0.384	899	REF_STRG_1_80148_XLOC_071967	0.264		899	REF_STRG_1_14776_XLOC_046178	0.084		899	REF_STRG_1_20397_XLOC_067593	0.064
900	REF_STRG_1_39753_XLOC_113537	0.384	900	REF_STRG_1_9973_XLOC_025384	0.264		900	REF_STRG_1_108389_XLOC_023064	0.084		900	REF_STRG_1_66924_XLOC_051721	0.064
901	REF_STRG_1_92886_XLOC_093771	0.384	901	REF_TRIN_6_01045_XLOC_046222	0.264		901	REF_STRG_1_7321_XLOC_110985	0.084		901	REF_STRG_1_64366_XLOC_048089	0.064
902	REF_STRG_1_60904_XLOC_043134	0.383	902	REF_STRG_1_74980_XLOC_063800	0.264		902	REF_TRIN_16_03316_XLOC_068220	0.084		902	REF_STRG_1_38988_XLOC_112197	0.064
903	COM_SPAL_1_029291_XLOC_098333	0.383	903	REF_STRG_1_11136_XLOC_030911	0.264		903	REF_TRIN_9_02150_XLOC_094541	0.084		903	REF_STRG_1_36780_XLOC_108221	0.064
904	COM_SPAL_1_033405_XLOC_111968	0.383	904	REF_TRIN_1_01687_XLOC_115579	0.264		904	REF_STRG_1_51056_XLOC_029108	0.083		904	REF_TRIN_11_03610_XLOC_023867	0.064
905	REF_STRG_1_86999_XLOC_083188	0.383	905	REF_STRG_1_6002_XLOC_099558	0.264		905	REF_STRG_1_9654_XLOC_023397	0.083		905	COM_SPAL_1_006132_XLOC_025145	0.064
906	REF_STRG_1_21033_XLOC_069474	0.383	906	REF_TRIN_11_01465_XLOC_041340	0.264		906	REF_STRG_1_14152_XLOC_043845	0.083		906	REF_TRIN_15_02587_XLOC_100012	0.064
907	REF_STRG_1_48919_XLOC_025983	0.383	907	REF_TRIN_5_00090_XLOC_030107	0.263		907	REF_TRIN_16_03605_XLOC_077928	0.083		907	COM_SPAL_1_021794_XLOC_073847	0.064
908	REF_STRG_1_32591_XLOC_099921	0.382	908	REF_TRIN_12_01954_XLOC_029565	0.263		908	REF_STRG_1_24465_XLOC_080013	0.083		908	REF_STRG_1_89672_XLOC_087924	0.064
909	REF_STRG_1_3703_XLOC_069442	0.382	909	COM_SPAL_1_008695_XLOC_033346	0.263		909	REF_STRG_1_19675_XLOC_065177	0.083		909	REF_STRG_1_50775_XLOC_028742	0.064
910	REF_STRG_1_104188_XLOC_000189	0.382	910	REF_TRIN_16_01761_XLOC_092857	0.263		910	REF_STRG_1_109784_XLOC_003503	0.083		910	REF_TRIN_8_02936_XLOC_041540	0.064
911	REF_STRG_1_2926_XLOC_054840	0.382	911	REF_STRG_1_34116_XLOC_103104	0.263		911	REF_STRG_1_109873_XLOC_003575	0.083		911	REF_STRG_1_23128_XLOC_075976	0.064
912	REF_STRG_1_67821_XLOC_053016	0.382	912	REF_STRG_1_10727_XLOC_029312	0.263		912	REF_STRG_1_93377_XLOC_094702	0.083		912	REF_STRG_1_39623_XLOC_113317	0.064
913	COM_SPAL_1_015288_XLOC_053257	0.382	913	REF_STRG_1_82548_XLOC_075950	0.263		913	REF_STRG_1_50269_XLOC_028005	0.083		913	REF_STRG_1_94973_XLOC_010031	0.064
914	COM_SPAL_1_020075_XLOC_068446	0.382	914	REF_STRG_1_27145_XLOC_087137	0.263		914	COM_SPAL_1_014163_XLOC_049730	0.083		914	REF_STRG_1_27127_XLOC_087100	0.064
915	REF_STRG_1_58055_XLOC_039187	0.381	915	REF_STRG_1_86504_XLOC_082347	0.262		915	REF_STRG_1_42842_XLOC_016031	0.083		915	REF_STRG_1_55507_XLOC_035639	0.064
916	REF_TRIN_16_03144_XLOC_007777	0.381	916	REF_TRIN_13_02765_XLOC_089702	0.262		916	REF_STRG_1_85252_XLOC_080266	0.083		916	REF_STRG_1_34951_XLOC_104764	0.064
917	REF_STRG_1_21246_XLOC_070235	0.381	917	REF_STRG_1_43059_XLOC_016445	0.262		917	COM_SPAL_1_026157_XLOC_087992	0.083		917	REF_STRG_1_28537_XLOC_090701	0.064
918	REF_STRG_1_99271_XLOC_106146	0.381	918	REF_STRG_1_59308_XLOC_040910	0.262		918	COM_SPAL_1_029626_XLOC_099396	0.083		918	REF_STRG_1_24178_XLOC_079190	0.063
919	COM_SPAL_1_013854_XLOC_048874	0.381	919	REF_STRG_1_18759_XLOC_061857	0.262		919	REF_STRG_1_54492_XLOC_034201	0.083		919	COM_SPAL_1_017644_XLOC_060634	0.063
920	REF_STRG_1_33600_XLOC_102036	0.381	920	REF_TRIN_2_02502_XLOC_099453	0.262		920	REF_STRG_1_85072_XLOC_079993	0.083		920	REF_STRG_1_29856_XLOC_093840	0.063
921	REF_TRIN_4_02142_XLOC_102153	0.38	921	REF_STRG_1_82993_XLOC_008782	0.262		921	REF_STRG_1_49226_XLOC_026433	0.083		921	REF_STRG_1_86651_XLOC_082613	0.063
922	REF_STRG_1_14418_XLOC_044985	0.38	922	REF_TRIN_8_02870_XLOC_085165	0.262		922	REF_STRG_1_29015_XLOC_091759	0.083		922	REF_STRG_1_52181_XLOC_030829	0.063
923	REF_STRG_1_15989_XLOC_051090	0.38	923	REF_STRG_1_33362_XLOC_101600	0.261		923	REF_STRG_1_34067_XLOC_103008	0.083		923	REF_STRG_1_76372_XLOC_065833	0.063
924	REF_TRIN_13_01907_XLOC_034716	0.379	924	REF_TRIN_8_02454_XLOC_052321	0.261		924	COM_SPAL_1_019598_XLOC_066829	0.083		924	REF_STRG_1_69477_XLOC_055456	0.063
925	COM_SPAL_1_013539_XLOC_047974	0.379	925	REF_STRG_1_16265_XLOC_052405	0.261		925	COM_SPAL_1_014048_XLOC_049422	0.083		925	REF_STRG_1_52272_XLOC_030972	0.063
926	REF_STRG_1_5260_XLOC_090938	0.379	926	REF_STRG_1_57645_XLOC_038627	0.261		926	COM_SPAL_1_024004_XLOC_080927	0.083		926	REF_STRG_1_10842_XLOC_029813	0.063
927	COM_SPAL_1_009804_XLOC_036562	0.379	927	REF_STRG_1_6861_XLOC_107297	0.261		927	REF_STRG_1_93082_XLOC_094130	0.083		927	REF_STRG_1_5548_XLOC_094670	0.063
928	REF_STRG_1_64385_XLOC_048113	0.379	928	COM_SPAL_1_020600_XLOC_069996	0.261		928	REF_STRG_1_96027_XLOC_099882	0.082		928	REF_STRG_1_76442_XLOC_065943	0.063
929	REF_TRIN_1_04287_XLOC_112020	0.378	929	REF_STRG_1_85435_XLOC_080596	0.261		929	REF_STRG_1_100473_XLOC_108764	0.082		929	REF_STRG_1_16321_XLOC_052625	0.063
930	REF_TRIN_15_03165_XLOC_022064	0.378	930	REF_STRG_1_23514_XLOC_077096	0.261		930	REF_STRG_1_45766_XLOC_021067	0.082		930	REF_STRG_1_81513_XLOC_074339	0.063
931	REF_STRG_1_15499_XLOC_049097	0.378	931	REF_STRG_1_48598_XLOC_025504	0.261		931	REF_TRIN_2_00011_XLOC_032113	0.082		931	REF_STRG_1_31883_XLOC_098404	0.062
932	REF_STRG_1_87940_XLOC_084862	0.378	932	REF_STRG_1_31705_XLOC_098019	0.261		932	REF_TRIN_13_01575_XLOC_058902	0.082		932	REF_STRG_1_37303_XLOC_109154	0.062
933	REF_STRG_1_16914_XLOC_054935	0.377	933	REF_STRG_1_45697_XLOC_020933	0.26		933	REF_STRG_1_104655_XLOC_014867	0.082		933	REF_STRG_1_43539_XLOC_017290	0.062
934	REF_STRG_1_53556_XLOC_032882	0.377	934	REF_TRIN_1_00559_XLOC_030910	0.26		934	REF_STRG_1_71486_XLOC_058558	0.082		934	COM_SPAL_1_012822_XLOC_045826	0.062
935	REF_STRG_1_27857_XLOC_089049	0.377	935	REF_STRG_1_38930_XLOC_112103	0.26		935	REF_STRG_1_16912_XLOC_054934	0.082		935	REF_STRG_1_63854_XLOC_047383	0.062
936	REF_TRIN_3_03472_XLOC_083732	0.377	936	REF_TRIN_12_00293_XLOC_051434	0.26		936	REF_STRG_1_11461_XLOC_032297	0.082		936	REF_STRG_1_4359_XLOC_079430	0.062
937	REF_TRIN_10_02398_XLOC_024608	0.376	937	REF_TRIN_4_03890_XLOC_099443	0.26		937	REF_STRG_1_104255_XLOC_000223	0.082		937	REF_STRG_1_77685_XLOC_067980	0.062
938	REF_TRIN_1_03585_XLOC_013009	0.376	938	COM_SPAL_1_019695_XLOC_067188	0.259		938	REF_STRG_1_72791_XLOC_060459	0.082		938	REF_STRG_1_60740_XLOC_042902	0.062
939	REF_STRG_1_82777_XLOC_076339	0.376	939	REF_STRG_1_39790_XLOC_113594	0.259		939	REF_STRG_1_84950_XLOC_079768	0.082		939	REF_STRG_1_27897_XLOC_089159	0.062
940	REF_STRG_1_79390_XLOC_070743	0.376	940	REF_STRG_1_80564_XLOC_072662	0.259		940	REF_STRG_1_92494_XLOC_093065	0.082		940	REF_STRG_1_1725_XLOC_027991	0.062
941	REF_STRG_1_98839_XLOC_105307	0.376	941	REF_STRG_1_42037_XLOC_014718	0.259		941	REF_STRG_1_11137_XLOC_030912	0.082		941	REF_STRG_1_2011_XLOC_036191	0.062
942	REF_STRG_1_20863_XLOC_068969	0.376	942	REF_STRG_1_88217_XLOC_085359	0.259		942	COM_SPAL_1_004349_XLOC_019335	0.082		942	REF_STRG_1_58056_XLOC_039188	0.062
943	COM_SPAL_1_013431_XLOC_047657	0.376	943	REF_TRIN_8_03399_XLOC_075728	0.259		943	REF_STRG_1_79942_XLOC_071643	0.082		943	REF_STRG_1_43044_XLOC_016426	0.062
944	REF_STRG_1_41001_XLOC_115811	0.375	944	COM_SPAL_1_033457_XLOC_112185	0.259		944	REF_STRG_1_111159_XLOC_004602	0.082		944	REF_TRIN_2_02883_XLOC_044792	0.062
945	REF_STRG_1_28897_XLOC_091493	0.375	945	COM_SPAL_1_023744_XLOC_080062	0.259		945	REF_TRIN_8_00071_XLOC_018949	0.082		945	REF_STRG_1_59203_XLOC_040785	0.062
946	REF_STRG_1_80311_XLOC_072208	0.375	946	REF_STRG_1_89959_XLOC_088406	0.259		946	REF_TRIN_2_00363_XLOC_044059	0.082		946	REF_STRG_1_79051_XLOC_070187	0.062
947	REF_STRG_1_66352_XLOC_050952	0.375	947	REF_STRG_1_65281_XLOC_049444	0.259		947	COM_SPAL_1_011435_XLOC_041446	0.081		947	REF_STRG_1_5398_XLOC_093513	0.062
948	REF_STRG_1_38787_XLOC_111883	0.375	948	REF_STRG_1_7384_XLOC_111546	0.259		948	REF_STRG_1_83572_XLOC_077639	0.081		948	REF_STRG_1_27768_XLOC_088823	0.062
949	REF_STRG_1_56601_XLOC_037072	0.375	949	COM_SPAL_1_013108_XLOC_046705	0.259		949	REF_TRIN_6_02005_XLOC_114562	0.081		949	REF_STRG_1_34713_XLOC_104234	0.062
950	REF_STRG_1_71718_XLOC_058912	0.375	950	REF_STRG_1_10566_XLOC_028459	0.259		950	REF_TRIN_10_02191_XLOC_102179	0.081		950	REF_STRG_1_81471_XLOC_074268	0.062
951	REF_TRIN_12_01417_XLOC_102654	0.375	951	REF_STRG_1_32591_XLOC_099921	0.259		951	REF_STRG_1_91145_XLOC_009423	0.081		951	REF_TRIN_16_01694_XLOC_079502	0.062
952	REF_STRG_1_3413_XLOC_064264	0.375	952	REF_STRG_1_12057_XLOC_034829	0.259		952	COM_SPAL_1_020037_XLOC_068288	0.081		952	REF_STRG_1_28101_XLOC_089679	0.061
953	REF_STRG_1_49419_XLOC_026716	0.375	953	REF_STRG_1_7010_XLOC_108561	0.259		953	REF_STRG_1_109790_XLOC_003507	0.081		953	REF_STRG_1_61724_XLOC_044392	0.061
954	REF_TRIN_12_03264_XLOC_053755	0.374	954	REF_STRG_1_79936_XLOC_071634	0.259		954	REF_STRG_1_29598_XLOC_093157	0.081		954	REF_TRIN_4_01439_XLOC_033646	0.061
955	REF_STRG_1_104956_XLOC_000564	0.374	955	REF_STRG_1_28083_XLOC_089639	0.259		955	REF_STRG_1_93223_XLOC_094406	0.08		955	REF_STRG_1_18742_XLOC_061796	0.061
956	REF_STRG_1_37802_XLOC_110059	0.374	956	REF_TRIN_8_01174_XLOC_054055	0.259		956	COM_SPAL_1_033213_XLOC_111381	0.08		956	REF_STRG_1_19375_XLOC_063991	0.061
957	REF_TRIN_2_02734_XLOC_092528	0.374	957	REF_STRG_1_32066_XLOC_098800	0.259		957	REF_STRG_1_83721_XLOC_077861	0.08		957	REF_STRG_1_40291_XLOC_114556	0.061
958	REF_STRG_1_98577_XLOC_010936	0.374	958	REF_STRG_1_81740_XLOC_074701	0.258		958	REF_STRG_1_37304_XLOC_109155	0.08		958	REF_STRG_1_22505_XLOC_074081	0.061
959	REF_STRG_1_41315_XLOC_013437	0.374	959	COM_SPAL_1_016627_XLOC_057451	0.258		959	REF_STRG_1_100204_XLOC_108138	0.08		959	REF_STRG_1_91031_XLOC_090424	0.061
960	COM_SPAL_1_027748_XLOC_093296	0.374	960	REF_STRG_1_52021_XLOC_030585	0.258		960	REF_STRG_1_31061_XLOC_096603	0.08		960	REF_TRIN_1_01780_XLOC_063783	0.061
961	REF_STRG_1_82557_XLOC_075956	0.374	961	REF_STRG_1_57044_XLOC_037759	0.258		961	REF_STRG_1_16103_XLOC_051701	0.08		961	REF_STRG_1_76887_XLOC_066648	0.061
962	REF_STRG_1_64773_XLOC_048699	0.374	962	REF_STRG_1_21876_XLOC_072238	0.258		962	REF_STRG_1_29558_XLOC_093087	0.08		962	REF_STRG_1_15903_XLOC_050744	0.061
963	REF_TRIN_15_00505_XLOC_062451	0.373	963	REF_STRG_1_65642_XLOC_049961	0.258		963	REF_STRG_1_62345_XLOC_045249	0.08		963	COM_SPAL_1_008099_XLOC_031494	0.061
964	REF_STRG_1_30021_XLOC_094291	0.373	964	REF_STRG_1_9654_XLOC_023397	0.258		964	REF_STRG_1_79301_XLOC_070607	0.08		964	REF_TRIN_10_01599_XLOC_101556	0.061
965	REF_STRG_1_29325_XLOC_092499	0.373	965	REF_TRIN_12_01586_XLOC_015202	0.258		965	REF_STRG_1_95141_XLOC_098105	0.08		965	REF_STRG_1_1332_XLOC_015784	0.061
966	REF_STRG_1_91247_XLOC_090804	0.373	966	REF_STRG_1_65200_XLOC_049319	0.258		966	REF_STRG_1_103878_XLOC_013129	0.08		966	REF_STRG_1_58275_XLOC_039527	0.061
967	REF_STRG_1_87485_XLOC_009109	0.372	967	REF_STRG_1_9787_XLOC_024253	0.258		967	REF_STRG_1_32217_XLOC_099106	0.08		967	REF_STRG_1_5565_XLOC_094813	0.061
968	REF_STRG_1_13702_XLOC_042065	0.372	968	REF_STRG_1_62370_XLOC_045275	0.258		968	REF_STRG_1_35632_XLOC_106067	0.08		968	REF_STRG_1_11398_XLOC_032009	0.061
969	REF_STRG_1_19037_XLOC_062847	0.372	969	REF_STRG_1_36108_XLOC_107003	0.258		969	REF_STRG_1_43658_XLOC_017508	0.079		969	REF_STRG_1_51216_XLOC_029350	0.061
970	REF_STRG_1_105032_XLOC_000596	0.372	970	REF_TRIN_10_00490_XLOC_097981	0.257		970	REF_STRG_1_45512_XLOC_020645	0.079		970	REF_STRG_1_35655_XLOC_106103	0.06
971	REF_TRIN_3_01955_XLOC_007290	0.372	971	REF_STRG_1_78541_XLOC_069343	0.257		971	REF_STRG_1_11251_XLOC_031418	0.079		971	REF_STRG_1_26583_XLOC_085691	0.06
972	COM_SPAL_1_000055_XLOC_000252	0.372	972	REF_STRG_1_60301_XLOC_042314	0.257		972	REF_TRIN_8_03151_XLOC_108202	0.079		972	REF_STRG_1_92163_XLOC_092426	0.06
973	COM_SPAL_1_025080_XLOC_084547	0.371	973	REF_TRIN_14_02299_XLOC_072998	0.257		973	COM_SPAL_1_029813_XLOC_099883	0.079		973	REF_STRG_1_21100_XLOC_069744	0.06
974	COM_SPAL_1_027578_XLOC_092708	0.371	974	REF_STRG_1_78540_XLOC_069342	0.257		974	REF_STRG_1_55504_XLOC_035638	0.079		974	REF_STRG_1_21289_XLOC_070346	0.06
975	REF_TRIN_6_00684_XLOC_095159	0.371	975	REF_TRIN_11_00109_XLOC_054989	0.257		975	REF_STRG_1_102238_XLOC_112457	0.079		975	REF_TRIN_13_00547_XLOC_020962	0.06
976	REF_TRIN_11_01639_XLOC_086887	0.371	976	REF_STRG_1_83676_XLOC_077784	0.256		976	REF_STRG_1_54944_XLOC_034861	0.079		976	REF_STRG_1_45717_XLOC_020963	0.06
977	REF_STRG_1_41876_XLOC_014457	0.371	977	REF_TRIN_1_04356_XLOC_024014	0.256		977	REF_STRG_1_14255_XLOC_044182	0.079		977	REF_STRG_1_24516_XLOC_080164	0.06
978	REF_STRG_1_33706_XLOC_102273	0.369	978	REF_STRG_1_51561_XLOC_029870	0.256		978	REF_STRG_1_75689_XLOC_064827	0.079		978	REF_STRG_1_26053_XLOC_084347	0.06
979	REF_STRG_1_77097_XLOC_066996	0.369	979	REF_STRG_1_41478_XLOC_013713	0.256		979	REF_STRG_1_109407_XLOC_003222	0.079		979	REF_STRG_1_37307_XLOC_109158	0.06
980	REF_STRG_1_39914_XLOC_113824	0.369	980	REF_STRG_1_31460_XLOC_097477	0.256		980	REF_TRIN_12_00281_XLOC_090160	0.079		980	REF_TRIN_1_02340_XLOC_039277	0.06
981	REF_STRG_1_22597_XLOC_074371	0.369	981	REF_STRG_1_40657_XLOC_115241	0.256		981	REF_STRG_1_8766_XLOC_018233	0.079		981	REF_STRG_1_86963_XLOC_083120	0.06
982	REF_STRG_1_54314_XLOC_033950	0.369	982	REF_STRG_1_69707_XLOC_055821	0.256		982	REF_STRG_1_35479_XLOC_105775	0.079		982	REF_STRG_1_29409_XLOC_092720	0.06
983	REF_STRG_1_38538_XLOC_111463	0.368	983	COM_SPAL_1_015775_XLOC_054664	0.256		983	REF_TRIN_3_00733_XLOC_040881	0.079		983	REF_STRG_1_2662_XLOC_050430	0.06
984	REF_STRG_1_11005_XLOC_030459	0.368	984	REF_STRG_1_28805_XLOC_091240	0.256		984	REF_STRG_1_51342_XLOC_029531	0.079		984	REF_TRIN_6_02404_XLOC_020993	0.06
985	REF_STRG_1_52213_XLOC_030867	0.368	985	REF_TRIN_16_03677_XLOC_109503	0.256		985	REF_TRIN_15_01593_XLOC_014869	0.079		985	REF_STRG_1_16234_XLOC_052326	0.06
986	REF_STRG_1_58574_XLOC_039968	0.368	986	REF_STRG_1_90041_XLOC_009312	0.256		986	REF_STRG_1_83040_XLOC_076741	0.079		986	REF_STRG_1_33046_XLOC_100958	0.06
987	REF_TRIN_7_03431_XLOC_082115	0.368	987	REF_STRG_1_2433_XLOC_044316	0.256		987	REF_STRG_1_23956_XLOC_078364	0.079		987	REF_TRIN_1_01376_XLOC_036628	0.06
988	REF_STRG_1_64435_XLOC_048203	0.368	988	REF_STRG_1_32590_XLOC_099922	0.256		988	REF_TRIN_12_01954_XLOC_029565	0.078		988	COM_SPAL_1_015948_XLOC_055205	0.059
989	REF_STRG_1_33295_XLOC_101446	0.367	989	REF_STRG_1_25408_XLOC_082539	0.256		989	REF_TRIN_12_01898_XLOC_055757	0.078		989	REF_STRG_1_44976_XLOC_019770	0.059
990	REF_STRG_1_11738_XLOC_033517	0.367	990	REF_TRIN_3_01124_XLOC_009572	0.256		990	REF_STRG_1_7031_XLOC_108722	0.078		990	REF_STRG_1_72921_XLOC_060643	0.059
991	REF_TRIN_16_04452_XLOC_059516	0.367	991	REF_STRG_1_6355_XLOC_102822	0.256		991	REF_STRG_1_40556_XLOC_115082	0.078		991	REF_STRG_1_72920_XLOC_060642	0.059
992	REF_STRG_1_99288_XLOC_106204	0.367	992	REF_STRG_1_66655_XLOC_051354	0.256		992	REF_STRG_1_9056_XLOC_019903	0.078		992	COM_SPAL_1_006427_XLOC_026069	0.059
993	REF_TRIN_4_02924_XLOC_015464	0.367	993	REF_STRG_1_9959_XLOC_025232	0.255		993	REF_STRG_1_69541_XLOC_055562	0.078		993	REF_TRIN_2_03187_XLOC_035600	0.059
994	COM_SPAL_1_031962_XLOC_107148	0.367	994	REF_STRG_1_38808_XLOC_111925	0.255		994	REF_STRG_1_48226_XLOC_024895	0.078		994	REF_TRIN_9_00909_XLOC_050295	0.059
995	REF_STRG_1_103815_XLOC_000010	0.367	995	REF_TRIN_5_02283_XLOC_072915	0.255		995	REF_STRG_1_87673_XLOC_084340	0.078		995	REF_STRG_1_47265_XLOC_023411	0.059
996	REF_STRG_1_47280_XLOC_023424	0.367	996	REF_STRG_1_23107_XLOC_075899	0.255		996	REF_STRG_1_77791_XLOC_068130	0.078		996	REF_STRG_1_11878_XLOC_034069	0.059
997	REF_STRG_1_43079_XLOC_016485	0.367	997	REF_STRG_1_32587_XLOC_099909	0.255		997	REF_STRG_1_36655_XLOC_108021	0.078		997	REF_STRG_1_82719_XLOC_076248	0.059
998	REF_STRG_1_28613_XLOC_090844	0.367	998	REF_STRG_1_2754_XLOC_052024	0.255		998	REF_TRIN_16_01788_XLOC_101429	0.078		998	REF_STRG_1_49428_XLOC_026729	0.059
999	REF_STRG_1_37971_XLOC_110363	0.366	999	REF_STRG_1_29670_XLOC_093310	0.255		999	REF_STRG_1_91632_XLOC_009489	0.078		999	REF_STRG_1_29657_XLOC_093295	0.059
1000	COM_SPAL_1_010723_XLOC_039256	0.366	1000	REF_STRG_1_8529_XLOC_016730	0.255		1000	REF_STRG_1_14892_XLOC_046640	0.078		1000	REF_STRG_1_93736_XLOC_095389	0.059
1001	REF_TRIN_13_02854_XLOC_096171	0.366	1001	REF_STRG_1_84493_XLOC_079025	0.255		1001	REF_STRG_1_30488_XLOC_095372	0.078		1001	COM_SPAL_1_005471_XLOC_023058	0.059
1002	REF_TRIN_4_02753_XLOC_009167	0.366	1002	REF_STRG_1_11636_XLOC_033087	0.255		1002	COM_SPAL_1_023645_XLOC_079776	0.078		1002	REF_STRG_1_76828_XLOC_066553	0.059
1003	REF_STRG_1_14255_XLOC_044182	0.366	1003	REF_STRG_1_76803_XLOC_066518	0.255		1003	REF_STRG_1_107704_XLOC_002063	0.077		1003	REF_STRG_1_93183_XLOC_094331	0.059
1004	REF_STRG_1_12515_XLOC_037118	0.366	1004	REF_TRIN_6_01396_XLOC_075003	0.255		1004	REF_TRIN_1_00967_XLOC_084037	0.077		1004	REF_TRIN_16_03037_XLOC_009055	0.059
1005	REF_STRG_1_33885_XLOC_102611	0.366	1005	REF_STRG_1_73444_XLOC_061442	0.255		1005	COM_SPAL_1_006956_XLOC_027813	0.077		1005	REF_STRG_1_52123_XLOC_030725	0.058
1006	REF_STRG_1_62699_XLOC_045774	0.366	1006	REF_STRG_1_29462_XLOC_092848	0.255		1006	REF_STRG_1_95438_XLOC_010106	0.077		1006	REF_STRG_1_20660_XLOC_068363	0.058
1007	REF_STRG_1_64676_XLOC_048558	0.366	1007	REF_TRIN_1_00965_XLOC_081378	0.254		1007	REF_STRG_1_41485_XLOC_013724	0.077		1007	REF_STRG_1_49326_XLOC_026596	0.058
1008	REF_STRG_1_59575_XLOC_041271	0.365	1008	COM_SPAL_1_027081_XLOC_091178	0.254		1008	REF_STRG_1_65487_XLOC_049744	0.077		1008	REF_STRG_1_43030_XLOC_016399	0.058
1009	REF_TRIN_12_02977_XLOC_014725	0.365	1009	REF_STRG_1_31582_XLOC_097747	0.254		1009	COM_SPAL_1_011277_XLOC_040895	0.077		1009	REF_STRG_1_45594_XLOC_020786	0.058
1010	COM_SPAL_1_016686_XLOC_057626	0.365	1010	REF_STRG_1_95206_XLOC_010072	0.254		1010	REF_STRG_1_104331_XLOC_014112	0.077		1010	REF_STRG_1_5268_XLOC_092064	0.058
1011	REF_STRG_1_31784_XLOC_098204	0.365	1011	REF_TRIN_13_00188_XLOC_071628	0.254		1011	REF_STRG_1_21879_XLOC_072241	0.077		1011	REF_TRIN_7_01060_XLOC_009018	0.058
1012	REF_TRIN_9_00299_XLOC_008653	0.365	1012	REF_STRG_1_82671_XLOC_076152	0.254		1012	REF_TRIN_1_00649_XLOC_072477	0.077		1012	REF_TRIN_6_01161_XLOC_057171	0.058
1013	COM_SPAL_1_015331_XLOC_053387	0.365	1013	REF_TRIN_5_02869_XLOC_033863	0.254		1013	REF_TRIN_2_02665_XLOC_021947	0.077		1013	REF_STRG_1_94259_XLOC_096392	0.058
1014	REF_STRG_1_17365_XLOC_056471	0.365	1014	REF_STRG_1_70052_XLOC_056377	0.254		1014	REF_TRIN_13_00512_XLOC_027630	0.077		1014	REF_STRG_1_60401_XLOC_042433	0.058
1015	REF_STRG_1_106164_XLOC_018062	0.365	1015	REF_STRG_1_21380_XLOC_070625	0.253		1015	REF_STRG_1_15981_XLOC_051035	0.077		1015	REF_STRG_1_82244_XLOC_075453	0.058
1016	COM_SPAL_1_030589_XLOC_102491	0.365	1016	REF_TRIN_15_02985_XLOC_050484	0.253		1016	REF_STRG_1_55935_XLOC_036220	0.077		1016	REF_STRG_1_29411_XLOC_092717	0.058
1017	COM_SPAL_1_005499_XLOC_023148	0.364	1017	REF_STRG_1_16047_XLOC_051454	0.253		1017	REF_STRG_1_27777_XLOC_088853	0.077		1017	REF_STRG_1_83404_XLOC_077347	0.058
1018	REF_STRG_1_74380_XLOC_062845	0.364	1018	REF_TRIN_7_02162_XLOC_073454	0.253		1018	REF_STRG_1_27661_XLOC_088581	0.077		1018	COM_SPAL_1_032620_XLOC_109412	0.058
1019	REF_STRG_1_50048_XLOC_027669	0.364	1019	REF_STRG_1_70669_XLOC_057290	0.253		1019	REF_STRG_1_41284_XLOC_013394	0.077		1019	REF_STRG_1_51446_XLOC_029683	0.058
1020	REF_STRG_1_93987_XLOC_009837	0.364	1020	REF_STRG_1_34106_XLOC_103077	0.253		1020	REF_TRIN_3_03548_XLOC_064686	0.077		1020	REF_TRIN_7_00179_XLOC_068719	0.058
1021	REF_STRG_1_110243_XLOC_003854	0.364	1021	REF_STRG_1_62246_XLOC_045091	0.253		1021	REF_TRIN_15_01106_XLOC_096142	0.077		1021	REF_STRG_1_21439_XLOC_070780	0.058
1022	REF_STRG_1_32692_XLOC_100137	0.364	1022	REF_STRG_1_10856_XLOC_029859	0.253		1022	REF_STRG_1_37305_XLOC_109156	0.077		1022	REF_TRIN_5_03084_XLOC_028633	0.058
1023	REF_STRG_1_5023_XLOC_089040	0.363	1023	REF_STRG_1_41486_XLOC_013725	0.253		1023	REF_STRG_1_76562_XLOC_066122	0.077		1023	REF_TRIN_8_00018_XLOC_047340	0.058
1024	REF_STRG_1_59979_XLOC_041837	0.363	1024	REF_STRG_1_8047_XLOC_013347	0.253		1024	REF_STRG_1_16419_XLOC_053086	0.077		1024	REF_TRIN_6_01288_XLOC_084954	0.058
1025	COM_SPAL_1_031457_XLOC_105490	0.363	1025	REF_STRG_1_77959_XLOC_068415	0.252		1025	REF_STRG_1_97131_XLOC_010524	0.076		1025	REF_STRG_1_97478_XLOC_102619	0.058
1026	REF_TRIN_13_00079_XLOC_070954	0.363	1026	REF_STRG_1_35152_XLOC_105176	0.252		1026	REF_TRIN_12_02394_XLOC_039559	0.076		1026	REF_STRG_1_50675_XLOC_028590	0.057
1027	REF_STRG_1_10680_XLOC_029110	0.363	1027	REF_STRG_1_64676_XLOC_048558	0.252		1027	REF_STRG_1_26613_XLOC_085740	0.076		1027	REF_STRG_1_46299_XLOC_021924	0.057
1028	REF_STRG_1_48657_XLOC_025582	0.363	1028	REF_STRG_1_28582_XLOC_090771	0.252		1028	COM_SPAL_1_032099_XLOC_107635	0.076		1028	REF_STRG_1_6891_XLOC_107710	0.057
1029	REF_STRG_1_66000_XLOC_050458	0.362	1029	REF_TRIN_13_00079_XLOC_070954	0.252		1029	REF_STRG_1_32648_XLOC_100057	0.076		1029	REF_STRG_1_30479_XLOC_095353	0.057
1030	REF_TRIN_8_03526_XLOC_046338	0.362	1030	REF_STRG_1_34823_XLOC_104484	0.252		1030	REF_STRG_1_55328_XLOC_035397	0.076		1030	REF_TRIN_10_03039_XLOC_070569	0.057
1031	COM_SPAL_1_017812_XLOC_061169	0.362	1031	REF_STRG_1_2044_XLOC_036849	0.252		1031	REF_STRG_1_89101_XLOC_086952	0.076		1031	REF_STRG_1_6613_XLOC_105110	0.057
1032	REF_STRG_1_79679_XLOC_071209	0.362	1032	REF_TRIN_2_00095_XLOC_024767	0.252		1032	REF_STRG_1_109857_XLOC_003563	0.076		1032	REF_TRIN_10_03067_XLOC_064690	0.057
1033	COM_SPAL_1_030927_XLOC_103621	0.362	1033	REF_TRIN_3_02662_XLOC_085838	0.252		1033	REF_STRG_1_50529_XLOC_028365	0.076		1033	REF_STRG_1_23590_XLOC_077261	0.057
1034	REF_STRG_1_28818_XLOC_091271	0.361	1034	COM_SPAL_1_002983_XLOC_014548	0.252		1034	REF_STRG_1_46299_XLOC_021924	0.076		1034	COM_SPAL_1_014218_XLOC_049900	0.057
1035	REF_STRG_1_34718_XLOC_104256	0.361	1035	REF_TRIN_2_04091_XLOC_025112	0.252		1035	REF_STRG_1_30290_XLOC_094916	0.076		1035	REF_STRG_1_74140_XLOC_062488	0.057
1036	REF_TRIN_14_03407_XLOC_079443	0.36	1036	REF_STRG_1_88680_XLOC_086211	0.252		1036	COM_SPAL_1_011403_XLOC_041354	0.076		1036	COM_SPAL_1_006551_XLOC_026463	0.057
1037	REF_STRG_1_82073_XLOC_075205	0.36	1037	REF_STRG_1_17183_XLOC_055874	0.251		1037	REF_STRG_1_82094_XLOC_075227	0.076		1037	REF_STRG_1_18423_XLOC_060555	0.057
1038	REF_TRIN_1_04123_XLOC_113796	0.36	1038	REF_STRG_1_48425_XLOC_025198	0.251		1038	REF_STRG_1_32622_XLOC_099998	0.076		1038	REF_STRG_1_41921_XLOC_014506	0.057
1039	REF_STRG_1_79590_XLOC_071073	0.36	1039	REF_STRG_1_18736_XLOC_061758	0.251		1039	REF_STRG_1_61921_XLOC_044650	0.076		1039	REF_STRG_1_97029_XLOC_101800	0.057
1040	REF_STRG_1_87383_XLOC_083809	0.36	1040	REF_STRG_1_81972_XLOC_075036	0.251		1040	REF_STRG_1_53567_XLOC_032911	0.076		1040	REF_STRG_1_66188_XLOC_050719	0.057
1041	COM_SPAL_1_028361_XLOC_095238	0.36	1041	COM_SPAL_1_014251_XLOC_050020	0.251		1041	REF_STRG_1_89427_XLOC_087499	0.076		1041	REF_STRG_1_18932_XLOC_062410	0.057
1042	REF_TRIN_2_01096_XLOC_038881	0.36	1042	REF_STRG_1_52722_XLOC_031652	0.251		1042	REF_STRG_1_13247_XLOC_039865	0.076		1042	REF_STRG_1_22500_XLOC_074058	0.057
1043	REF_STRG_1_69922_XLOC_056197	0.36	1043	REF_STRG_1_50966_XLOC_029004	0.251		1043	REF_STRG_1_97972_XLOC_103533	0.075		1043	REF_STRG_1_8764_XLOC_018168	0.057
1044	REF_TRIN_6_02383_XLOC_099071	0.36	1044	REF_STRG_1_78672_XLOC_069572	0.251		1044	REF_STRG_1_68562_XLOC_054085	0.075		1044	REF_STRG_1_65687_XLOC_050023	0.057
1045	REF_STRG_1_96872_XLOC_101496	0.359	1045	REF_TRIN_5_02438_XLOC_065507	0.251		1045	REF_STRG_1_45215_XLOC_020170	0.075		1045	REF_TRIN_3_02383_XLOC_030355	0.057
1046	REF_TRIN_3_00788_XLOC_051695	0.359	1046	REF_STRG_1_9302_XLOC_021458	0.251		1046	REF_STRG_1_103517_XLOC_115162	0.075		1046	REF_STRG_1_28239_XLOC_089967	0.057
1047	REF_STRG_1_44012_XLOC_018143	0.359	1047	REF_STRG_1_77527_XLOC_067651	0.251		1047	REF_STRG_1_10521_XLOC_028260	0.075		1047	REF_STRG_1_69545_XLOC_055566	0.057
1048	REF_STRG_1_54644_XLOC_034449	0.359	1048	REF_STRG_1_89061_XLOC_086888	0.251		1048	REF_STRG_1_60073_XLOC_041983	0.075		1048	REF_STRG_1_33632_XLOC_102112	0.057
1049	REF_STRG_1_104771_XLOC_015116	0.359	1049	REF_TRIN_12_03203_XLOC_016729	0.251		1049	REF_STRG_1_33820_XLOC_102473	0.075		1049	REF_STRG_1_71498_XLOC_058573	0.057
1050	REF_STRG_1_44223_XLOC_018442	0.359	1050	COM_SPAL_1_027404_XLOC_092137	0.25		1050	REF_STRG_1_54445_XLOC_034144	0.075		1050	REF_STRG_1_58093_XLOC_039239	0.057
1051	COM_SPAL_1_018315_XLOC_062764	0.359	1051	COM_SPAL_1_001440_XLOC_008985	0.25		1051	REF_TRIN_5_02598_XLOC_060225	0.075		1051	REF_STRG_1_73752_XLOC_061888	0.057
1052	REF_STRG_1_6355_XLOC_102822	0.359	1052	COM_SPAL_1_013431_XLOC_047657	0.25		1052	REF_STRG_1_103329_XLOC_114771	0.075		1052	REF_STRG_1_20396_XLOC_067594	0.057
1053	REF_STRG_1_40951_XLOC_115732	0.358	1053	REF_STRG_1_78500_XLOC_069275	0.25		1053	REF_STRG_1_60973_XLOC_043240	0.075		1053	REF_STRG_1_55478_XLOC_035601	0.057
1054	REF_TRIN_6_02424_XLOC_084177	0.358	1054	REF_TRIN_6_01580_XLOC_093000	0.25		1054	REF_STRG_1_39312_XLOC_112787	0.075		1054	COM_SPAL_1_030917_XLOC_103588	0.056
1055	REF_TRIN_6_01750_XLOC_033665	0.358	1055	REF_TRIN_9_01782_XLOC_042940	0.25		1055	REF_TRIN_16_03363_XLOC_045496	0.075		1055	REF_STRG_1_8925_XLOC_019266	0.056
1056	REF_STRG_1_28302_XLOC_090106	0.358	1056	REF_STRG_1_29257_XLOC_092357	0.25		1056	REF_STRG_1_83224_XLOC_077038	0.075		1056	REF_STRG_1_71458_XLOC_058492	0.056
1057	REF_STRG_1_87865_XLOC_084687	0.358	1057	REF_TRIN_1_03592_XLOC_053091	0.25		1057	REF_STRG_1_16873_XLOC_054788	0.075		1057	REF_STRG_1_18332_XLOC_060187	0.056
1058	REF_STRG_1_79543_XLOC_071002	0.357	1058	REF_TRIN_9_01580_XLOC_046922	0.25		1058	REF_TRIN_16_03172_XLOC_012860	0.074		1058	COM_SPAL_1_025628_XLOC_086351	0.056
1059	COM_SPAL_1_025475_XLOC_085815	0.357	1059	REF_STRG_1_31123_XLOC_096764	0.25		1059	REF_STRG_1_89453_XLOC_087544	0.074		1059	REF_STRG_1_8205_XLOC_014234	0.056
1060	COM_SPAL_1_029212_XLOC_098138	0.357	1060	COM_SPAL_1_022248_XLOC_075341	0.25		1060	REF_STRG_1_15204_XLOC_048031	0.074		1060	REF_TRIN_1_02705_XLOC_053537	0.056
1061	REF_STRG_1_45616_XLOC_020826	0.357	1061	REF_STRG_1_64516_XLOC_048341	0.25		1061	REF_TRIN_6_03161_XLOC_004447	0.074		1061	REF_STRG_1_6234_XLOC_101762	0.056
1062	REF_TRIN_16_04542_XLOC_037605	0.357	1062	REF_STRG_1_62868_XLOC_046013	0.25		1062	COM_SPAL_1_025094_XLOC_084612	0.074		1062	REF_STRG_1_59708_XLOC_041480	0.056
1063	REF_TRIN_8_02570_XLOC_047444	0.357	1063	REF_STRG_1_86149_XLOC_081802	0.25		1063	REF_STRG_1_92163_XLOC_092426	0.074		1063	COM_SPAL_1_004226_XLOC_018934	0.056
1064	COM_SPAL_1_017216_XLOC_059316	0.357	1064	REF_STRG_1_65723_XLOC_050084	0.25		1064	REF_TRIN_3_01831_XLOC_101279	0.074		1064	REF_STRG_1_27168_XLOC_087156	0.056
1065	REF_STRG_1_27091_XLOC_086972	0.357	1065	REF_STRG_1_27344_XLOC_087673	0.25		1065	REF_TRIN_2_01245_XLOC_064090	0.074		1065	REF_STRG_1_1180_XLOC_113571	0.056
1066	REF_STRG_1_32299_XLOC_099328	0.357	1066	REF_STRG_1_16419_XLOC_053086	0.25		1066	REF_STRG_1_66955_XLOC_051759	0.074		1066	REF_STRG_1_15397_XLOC_048661	0.056
1067	REF_STRG_1_94376_XLOC_009918	0.356	1067	REF_STRG_1_72190_XLOC_059605	0.249		1067	REF_TRIN_5_01439_XLOC_085800	0.074		1067	COM_SPAL_1_019806_XLOC_067554	0.056
1068	REF_TRIN_16_01018_XLOC_079197	0.356	1068	REF_TRIN_10_03041_XLOC_070570	0.249		1068	REF_TRIN_16_04452_XLOC_059516	0.074		1068	REF_STRG_1_38990_XLOC_112198	0.056
1069	REF_STRG_1_72236_XLOC_059667	0.356	1069	COM_SPAL_1_004322_XLOC_019249	0.249		1069	REF_STRG_1_11158_XLOC_031047	0.074		1069	REF_STRG_1_64174_XLOC_047816	0.056
1070	REF_STRG_1_99099_XLOC_011117	0.356	1070	REF_STRG_1_85430_XLOC_080589	0.249		1070	REF_STRG_1_53070_XLOC_032159	0.074		1070	REF_TRIN_16_03064_XLOC_104715	0.056
1071	REF_STRG_1_15818_XLOC_050443	0.356	1071	REF_STRG_1_21956_XLOC_072490	0.249		1071	REF_STRG_1_80358_XLOC_072313	0.074		1071	REF_STRG_1_29584_XLOC_093136	0.056
1072	REF_TRIN_4_01089_XLOC_104254	0.356	1072	REF_STRG_1_35782_XLOC_106384	0.249		1072	REF_STRG_1_96198_XLOC_010293	0.074		1072	REF_STRG_1_65595_XLOC_049913	0.055
1073	REF_TRIN_1_02700_XLOC_098787	0.355	1073	REF_STRG_1_82735_XLOC_076275	0.249		1073	REF_STRG_1_13786_XLOC_042422	0.073		1073	REF_STRG_1_34368_XLOC_103609	0.055
1074	REF_STRG_1_18299_XLOC_059969	0.355	1074	REF_STRG_1_18023_XLOC_058844	0.249		1074	REF_STRG_1_42004_XLOC_014655	0.073		1074	REF_TRIN_12_03184_XLOC_042229	0.055
1075	REF_STRG_1_65532_XLOC_049806	0.355	1075	REF_STRG_1_65347_XLOC_049556	0.249		1075	COM_SPAL_1_016247_XLOC_056168	0.073		1075	REF_STRG_1_39530_XLOC_113137	0.055
1076	REF_STRG_1_16877_XLOC_054809	0.355	1076	REF_STRG_1_29668_XLOC_093313	0.248		1076	REF_STRG_1_74619_XLOC_063250	0.073		1076	REF_STRG_1_29015_XLOC_091759	0.055
1077	REF_STRG_1_56179_XLOC_036558	0.355	1077	REF_TRIN_12_03356_XLOC_097340	0.248		1077	REF_STRG_1_78137_XLOC_068675	0.073		1077	REF_TRIN_10_03041_XLOC_070570	0.055
1078	REF_STRG_1_61409_XLOC_043911	0.355	1078	REF_STRG_1_7334_XLOC_111277	0.248		1078	REF_STRG_1_111042_XLOC_029557	0.073		1078	REF_STRG_1_76563_XLOC_066123	0.055
1079	REF_STRG_1_32838_XLOC_100473	0.355	1079	REF_STRG_1_11911_XLOC_034210	0.248		1079	REF_STRG_1_90276_XLOC_088981	0.073		1079	REF_STRG_1_80631_XLOC_072764	0.055
1080	REF_STRG_1_3036_XLOC_057562	0.355	1080	REF_STRG_1_13505_XLOC_041194	0.248		1080	REF_TRIN_6_01688_XLOC_090083	0.073		1080	REF_STRG_1_31060_XLOC_096602	0.055
1081	COM_SPAL_1_022527_XLOC_076293	0.354	1081	REF_STRG_1_80400_XLOC_072382	0.248		1081	REF_STRG_1_2642_XLOC_049901	0.073		1081	REF_STRG_1_68966_XLOC_054720	0.055
1082	REF_STRG_1_61228_XLOC_043625	0.354	1082	REF_STRG_1_60041_XLOC_041945	0.248		1082	REF_STRG_1_56408_XLOC_036844	0.073		1082	REF_STRG_1_71405_XLOC_058404	0.055
1083	REF_STRG_1_54199_XLOC_033791	0.354	1083	REF_STRG_1_74674_XLOC_063332	0.248		1083	REF_STRG_1_74144_XLOC_062500	0.073		1083	REF_STRG_1_42467_XLOC_015417	0.055
1084	REF_TRIN_3_02389_XLOC_085702	0.354	1084	REF_STRG_1_82211_XLOC_075397	0.248		1084	REF_STRG_1_20398_XLOC_067595	0.073		1084	REF_STRG_1_74980_XLOC_063800	0.055
1085	REF_STRG_1_35933_XLOC_106690	0.354	1085	REF_STRG_1_9399_XLOC_022027	0.247		1085	REF_STRG_1_75019_XLOC_063846	0.073		1085	REF_STRG_1_52408_XLOC_031176	0.055
1086	REF_STRG_1_77088_XLOC_066976	0.354	1086	REF_TRIN_14_01393_XLOC_080146	0.247		1086	REF_STRG_1_27578_XLOC_088329	0.073		1086	REF_TRIN_3_00663_XLOC_062682	0.055
1087	REF_STRG_1_84641_XLOC_079284	0.353	1087	REF_STRG_1_10767_XLOC_029564	0.247		1087	REF_TRIN_9_03094_XLOC_075819	0.073		1087	REF_STRG_1_5077_XLOC_089467	0.055
1088	COM_SPAL_1_015779_XLOC_054680	0.353	1088	REF_STRG_1_6429_XLOC_103641	0.247		1088	REF_STRG_1_51317_XLOC_029498	0.073		1088	REF_TRIN_2_02121_XLOC_072097	0.055
1089	REF_STRG_1_56990_XLOC_037680	0.353	1089	REF_STRG_1_51546_XLOC_029841	0.247		1089	REF_STRG_1_16740_XLOC_054352	0.073		1089	REF_STRG_1_25154_XLOC_081842	0.055
1090	REF_STRG_1_21244_XLOC_070234	0.353	1090	REF_STRG_1_72472_XLOC_059995	0.247		1090	REF_STRG_1_107537_XLOC_021083	0.073		1090	REF_STRG_1_21779_XLOC_071859	0.055
1091	REF_STRG_1_52467_XLOC_031247	0.353	1091	REF_STRG_1_5023_XLOC_089040	0.247		1091	REF_STRG_1_69166_XLOC_055025	0.073		1091	COM_SPAL_1_002506_XLOC_012925	0.055
1092	REF_STRG_1_56647_XLOC_037139	0.352	1092	REF_STRG_1_67494_XLOC_052525	0.247		1092	REF_STRG_1_24372_XLOC_079775	0.073		1092	REF_STRG_1_88815_XLOC_086425	0.055
1093	COM_SPAL_1_025351_XLOC_085411	0.352	1093	REF_TRIN_5_00484_XLOC_097893	0.247		1093	REF_STRG_1_37922_XLOC_110261	0.073		1093	COM_SPAL_1_019985_XLOC_068145	0.055
1094	REF_STRG_1_26992_XLOC_086650	0.352	1094	REF_STRG_1_65730_XLOC_050093	0.247		1094	REF_TRIN_10_01549_XLOC_097769	0.073		1094	REF_TRIN_6_03227_XLOC_017051	0.055
1095	COM_SPAL_1_022233_XLOC_075306	0.352	1095	REF_STRG_1_72626_XLOC_060242	0.247		1095	REF_STRG_1_109991_XLOC_003665	0.072		1095	REF_STRG_1_56503_XLOC_036951	0.055
1096	REF_STRG_1_93736_XLOC_095389	0.352	1096	REF_STRG_1_51632_XLOC_029999	0.247		1096	REF_STRG_1_93773_XLOC_095491	0.072		1096	COM_SPAL_1_008083_XLOC_031438	0.055
1097	REF_STRG_1_13045_XLOC_038989	0.352	1097	REF_STRG_1_23311_XLOC_076548	0.247		1097	REF_STRG_1_67646_XLOC_052764	0.072		1097	COM_SPAL_1_016551_XLOC_057183	0.055
1098	REF_STRG_1_13962_XLOC_043123	0.351	1098	REF_TRIN_2_03770_XLOC_115327	0.247		1098	REF_STRG_1_45370_XLOC_020440	0.072		1098	REF_STRG_1_8926_XLOC_019267	0.055
1099	REF_STRG_1_26600_XLOC_085706	0.351	1099	REF_STRG_1_45392_XLOC_020471	0.247		1099	REF_STRG_1_15647_XLOC_049616	0.072		1099	COM_SPAL_1_004712_XLOC_020628	0.055
1100	REF_STRG_1_51334_XLOC_029523	0.351	1100	REF_STRG_1_77343_XLOC_008605	0.246		1100	REF_TRIN_5_03103_XLOC_067885	0.072		1100	REF_STRG_1_46660_XLOC_022517	0.055
1101	REF_STRG_1_107307_XLOC_001799	0.351	1101	REF_STRG_1_31689_XLOC_097982	0.246		1101	REF_STRG_1_27097_XLOC_086992	0.072		1101	REF_STRG_1_71504_XLOC_058578	0.055
1102	REF_STRG_1_3474_XLOC_065463	0.351	1102	REF_STRG_1_71567_XLOC_058694	0.246		1102	REF_STRG_1_62467_XLOC_045455	0.072		1102	REF_TRIN_9_01705_XLOC_087036	0.055
1103	REF_STRG_1_79064_XLOC_070202	0.351	1103	REF_TRIN_7_02878_XLOC_083941	0.246		1103	REF_STRG_1_58543_XLOC_039928	0.072		1103	REF_STRG_1_69615_XLOC_055665	0.055
1104	REF_TRIN_9_02399_XLOC_115764	0.351	1104	REF_TRIN_7_01859_XLOC_021017	0.246		1104	REF_STRG_1_61940_XLOC_044671	0.072		1104	REF_STRG_1_20221_XLOC_066970	0.055
1105	REF_STRG_1_71902_XLOC_059203	0.35	1105	REF_STRG_1_84925_XLOC_079739	0.246		1105	REF_STRG_1_33592_XLOC_102026	0.072		1105	REF_STRG_1_78494_XLOC_069269	0.055
1106	REF_STRG_1_6860_XLOC_107295	0.35	1106	REF_TRIN_15_00787_XLOC_036733	0.246		1106	REF_TRIN_14_00277_XLOC_086918	0.072		1106	REF_STRG_1_8175_XLOC_014118	0.055
1107	COM_SPAL_1_003048_XLOC_014810	0.35	1107	REF_STRG_1_32393_XLOC_099550	0.245		1107	REF_STRG_1_20761_XLOC_068665	0.072		1107	REF_TRIN_3_02539_XLOC_101363	0.055
1108	REF_STRG_1_14883_XLOC_046634	0.35	1108	REF_STRG_1_43575_XLOC_017358	0.245		1108	REF_STRG_1_12795_XLOC_038055	0.072		1108	REF_TRIN_7_00422_XLOC_088907	0.055
1109	REF_STRG_1_85541_XLOC_080798	0.35	1109	REF_STRG_1_6038_XLOC_099754	0.245		1109	REF_STRG_1_19905_XLOC_065974	0.072		1109	REF_STRG_1_31784_XLOC_098204	0.054
1110	REF_TRIN_5_00202_XLOC_069852	0.35	1110	REF_STRG_1_66859_XLOC_051620	0.245		1110	REF_STRG_1_8335_XLOC_015284	0.072		1110	REF_STRG_1_28538_XLOC_090699	0.054
1111	COM_SPAL_1_026487_XLOC_089138	0.349	1111	REF_TRIN_16_01047_XLOC_090921	0.245		1111	COM_SPAL_1_022255_XLOC_075353	0.072		1111	COM_SPAL_1_008658_XLOC_033213	0.054
1112	COM_SPAL_1_012784_XLOC_045699	0.349	1112	REF_STRG_1_88840_XLOC_086476	0.245		1112	REF_STRG_1_113302_XLOC_006630	0.072		1112	REF_TRIN_12_01858_XLOC_086792	0.054
1113	REF_STRG_1_21364_XLOC_070580	0.349	1113	REF_STRG_1_34076_XLOC_103033	0.245		1113	REF_STRG_1_34417_XLOC_103739	0.072		1113	REF_STRG_1_40638_XLOC_115206	0.054
1114	REF_STRG_1_98222_XLOC_010828	0.349	1114	REF_TRIN_11_01855_XLOC_048291	0.245		1114	REF_STRG_1_107677_XLOC_002046	0.072		1114	REF_TRIN_12_00358_XLOC_088163	0.054
1115	REF_STRG_1_66658_XLOC_051361	0.349	1115	REF_STRG_1_29875_XLOC_093872	0.245		1115	REF_TRIN_16_04031_XLOC_033209	0.072		1115	REF_STRG_1_33975_XLOC_102844	0.054
1116	COM_SPAL_1_032071_XLOC_107527	0.349	1116	COM_SPAL_1_008691_XLOC_033343	0.245		1116	REF_STRG_1_68532_XLOC_054060	0.072		1116	REF_STRG_1_45664_XLOC_020894	0.054
1117	REF_TRIN_14_00585_XLOC_047546	0.349	1117	COM_SPAL_1_026026_XLOC_087537	0.245		1117	REF_STRG_1_78776_XLOC_069710	0.072		1117	REF_STRG_1_61140_XLOC_043502	0.054
1118	REF_TRIN_10_03547_XLOC_076055	0.348	1118	COM_SPAL_1_003257_XLOC_015465	0.245		1118	REF_STRG_1_22930_XLOC_075411	0.072		1118	REF_STRG_1_93540_XLOC_095018	0.054
1119	REF_STRG_1_55325_XLOC_035394	0.348	1119	COM_SPAL_1_015412_XLOC_053582	0.245		1119	REF_TRIN_16_02656_XLOC_016630	0.072		1119	REF_TRIN_15_02035_XLOC_112979	0.054
1120	REF_STRG_1_81155_XLOC_073639	0.348	1120	REF_TRIN_1_03409_XLOC_028452	0.245		1120	REF_TRIN_10_01974_XLOC_029836	0.072		1120	REF_STRG_1_80280_XLOC_072160	0.054
1121	COM_SPAL_1_012642_XLOC_045331	0.348	1121	REF_STRG_1_42473_XLOC_015428	0.244		1121	REF_STRG_1_9711_XLOC_023744	0.071		1121	REF_TRIN_2_01904_XLOC_065150	0.054
1122	REF_TRIN_3_02036_XLOC_032374	0.348	1122	REF_TRIN_11_01052_XLOC_103100	0.244		1122	REF_STRG_1_21550_XLOC_071164	0.071		1122	REF_TRIN_1_01233_XLOC_058367	0.054
1123	REF_STRG_1_8978_XLOC_019431	0.347	1123	REF_STRG_1_90083_XLOC_088633	0.244		1123	REF_STRG_1_69599_XLOC_055653	0.071		1123	REF_STRG_1_44768_XLOC_019370	0.054
1124	REF_STRG_1_93703_XLOC_095350	0.347	1124	REF_TRIN_10_01549_XLOC_097769	0.244		1124	REF_STRG_1_12545_XLOC_037278	0.071		1124	REF_STRG_1_59401_XLOC_041034	0.054
1125	REF_STRG_1_77588_XLOC_067782	0.347	1125	REF_STRG_1_83134_XLOC_076886	0.244		1125	REF_STRG_1_80995_XLOC_073369	0.071		1125	REF_STRG_1_63771_XLOC_047263	0.054
1126	REF_STRG_1_80564_XLOC_072662	0.347	1126	REF_TRIN_9_00998_XLOC_077610	0.244		1126	REF_STRG_1_46296_XLOC_021922	0.071		1126	REF_STRG_1_66355_XLOC_050959	0.054
1127	REF_STRG_1_64590_XLOC_048450	0.347	1127	REF_STRG_1_41061_XLOC_013004	0.244		1127	REF_TRIN_6_01034_XLOC_024676	0.071		1127	REF_STRG_1_81233_XLOC_073770	0.054
1128	REF_STRG_1_27461_XLOC_088028	0.346	1128	REF_STRG_1_4904_XLOC_087441	0.244		1128	REF_STRG_1_71126_XLOC_057972	0.071		1128	REF_TRIN_3_03882_XLOC_087545	0.054
1129	REF_STRG_1_15593_XLOC_049449	0.346	1129	REF_STRG_1_47137_XLOC_023184	0.244		1129	REF_TRIN_11_00254_XLOC_025866	0.071		1129	REF_STRG_1_29349_XLOC_092571	0.054
1130	REF_STRG_1_52311_XLOC_031023	0.346	1130	REF_STRG_1_40690_XLOC_115289	0.244		1130	REF_STRG_1_99713_XLOC_011307	0.071		1130	REF_TRIN_13_01924_XLOC_053881	0.054
1131	REF_STRG_1_39096_XLOC_112394	0.346	1131	REF_STRG_1_47856_XLOC_024294	0.244		1131	REF_STRG_1_94570_XLOC_096924	0.071		1131	REF_STRG_1_58462_XLOC_039824	0.054
1132	REF_STRG_1_58520_XLOC_039888	0.346	1132	REF_TRIN_1_03354_XLOC_089206	0.244		1132	REF_STRG_1_67690_XLOC_052850	0.071		1132	REF_STRG_1_38982_XLOC_112193	0.054
1133	REF_STRG_1_62439_XLOC_045418	0.346	1133	REF_STRG_1_42505_XLOC_015469	0.244		1133	REF_STRG_1_54970_XLOC_034910	0.071		1133	REF_STRG_1_43415_XLOC_017081	0.054
1134	COM_SPAL_1_033046_XLOC_110863	0.346	1134	REF_TRIN_9_00359_XLOC_054782	0.243		1134	REF_STRG_1_19697_XLOC_065231	0.071		1134	REF_STRG_1_39031_XLOC_112249	0.053
1135	REF_STRG_1_42436_XLOC_015364	0.345	1135	REF_STRG_1_36274_XLOC_107337	0.243		1135	REF_STRG_1_84341_XLOC_078808	0.071		1135	REF_STRG_1_47919_XLOC_024409	0.053
1136	REF_TRIN_15_01599_XLOC_061186	0.345	1136	REF_STRG_1_55567_XLOC_035708	0.243		1136	REF_STRG_1_80912_XLOC_073228	0.071		1136	COM_SPAL_1_014711_XLOC_051433	0.053
1137	REF_STRG_1_28804_XLOC_091244	0.345	1137	REF_STRG_1_62440_XLOC_045419	0.243		1137	REF_STRG_1_63964_XLOC_047526	0.071		1137	REF_STRG_1_5080_XLOC_089463	0.053
1138	REF_STRG_1_70646_XLOC_057257	0.345	1138	REF_STRG_1_83955_XLOC_078225	0.243		1138	COM_SPAL_1_014711_XLOC_051433	0.071		1138	REF_TRIN_1_03390_XLOC_070347	0.053
1139	REF_TRIN_3_02383_XLOC_030355	0.345	1139	REF_STRG_1_76568_XLOC_066125	0.243		1139	REF_STRG_1_74101_XLOC_062421	0.071		1139	REF_STRG_1_72965_XLOC_060705	0.053
1140	REF_STRG_1_46498_XLOC_022277	0.345	1140	COM_SPAL_1_021472_XLOC_072753	0.243		1140	REF_TRIN_10_03041_XLOC_070570	0.071		1140	REF_TRIN_6_02814_XLOC_043121	0.053
1141	REF_TRIN_12_02281_XLOC_054983	0.344	1141	REF_STRG_1_82243_XLOC_075452	0.243		1141	REF_STRG_1_101278_XLOC_110426	0.071		1141	REF_STRG_1_55708_XLOC_035914	0.053
1142	REF_STRG_1_12879_XLOC_038380	0.344	1142	REF_TRIN_12_03184_XLOC_042229	0.243		1142	COM_SPAL_1_019871_XLOC_067747	0.071		1142	REF_STRG_1_22641_XLOC_074512	0.053
1143	REF_TRIN_4_02182_XLOC_057404	0.344	1143	REF_TRIN_10_03275_XLOC_057776	0.243		1143	REF_STRG_1_29014_XLOC_091764	0.071		1143	REF_TRIN_1_00925_XLOC_105796	0.053
1144	REF_STRG_1_8574_XLOC_017015	0.344	1144	REF_STRG_1_84566_XLOC_079141	0.243		1144	REF_STRG_1_6891_XLOC_107710	0.071		1144	REF_STRG_1_51502_XLOC_029764	0.053
1145	REF_STRG_1_94380_XLOC_096607	0.344	1145	REF_STRG_1_26834_XLOC_086312	0.243		1145	REF_STRG_1_100967_XLOC_011723	0.071		1145	REF_STRG_1_62099_XLOC_044884	0.053
1146	REF_STRG_1_102530_XLOC_113022	0.344	1146	REF_TRIN_8_01022_XLOC_053210	0.243		1146	REF_TRIN_9_02232_XLOC_013723	0.071		1146	REF_STRG_1_76472_XLOC_065977	0.053
1147	REF_TRIN_2_01524_XLOC_105917	0.344	1147	REF_STRG_1_41455_XLOC_013676	0.243		1147	REF_STRG_1_83543_XLOC_077582	0.07		1147	REF_TRIN_5_03843_XLOC_078300	0.053
1148	REF_STRG_1_55708_XLOC_035914	0.344	1148	REF_STRG_1_84195_XLOC_078551	0.243		1148	REF_STRG_1_21729_XLOC_071704	0.07		1148	REF_TRIN_4_02933_XLOC_031391	0.053
1149	REF_STRG_1_58006_XLOC_039122	0.344	1149	REF_STRG_1_9823_XLOC_024517	0.243		1149	REF_TRIN_13_00016_XLOC_067114	0.07		1149	REF_TRIN_2_01050_XLOC_060722	0.053
1150	REF_STRG_1_83606_XLOC_077678	0.343	1150	REF_TRIN_14_00517_XLOC_013585	0.243		1150	REF_STRG_1_87599_XLOC_009125	0.07		1150	REF_STRG_1_60734_XLOC_042893	0.053
1151	REF_TRIN_10_03489_XLOC_103064	0.343	1151	REF_STRG_1_60611_XLOC_042740	0.242		1151	REF_TRIN_1_00452_XLOC_011787	0.07		1151	COM_SPAL_1_006588_XLOC_026611	0.053
1152	REF_STRG_1_66774_XLOC_051502	0.343	1152	REF_TRIN_15_02326_XLOC_023158	0.242		1152	REF_STRG_1_101311_XLOC_110501	0.07		1152	REF_STRG_1_12362_XLOC_036145	0.053
1153	REF_STRG_1_73962_XLOC_062210	0.343	1153	REF_TRIN_13_01981_XLOC_081722	0.242		1153	REF_STRG_1_6780_XLOC_106734	0.07		1153	REF_TRIN_1_02324_XLOC_009008	0.053
1154	REF_STRG_1_87917_XLOC_084789	0.343	1154	REF_STRG_1_55956_XLOC_036243	0.242		1154	REF_STRG_1_40656_XLOC_115242	0.07		1154	REF_STRG_1_88597_XLOC_086046	0.053
1155	REF_STRG_1_97258_XLOC_010564	0.343	1155	REF_STRG_1_36089_XLOC_106982	0.242		1155	REF_TRIN_2_00078_XLOC_062174	0.07		1155	REF_STRG_1_58405_XLOC_039746	0.053
1156	COM_SPAL_1_012322_XLOC_044203	0.343	1156	COM_SPAL_1_015029_XLOC_052497	0.242		1156	REF_STRG_1_47934_XLOC_024415	0.07		1156	REF_STRG_1_4771_XLOC_085652	0.053
1157	COM_SPAL_1_032304_XLOC_108296	0.343	1157	REF_TRIN_4_02953_XLOC_074093	0.242		1157	REF_STRG_1_40980_XLOC_115783	0.07		1157	REF_STRG_1_82616_XLOC_076048	0.053
1158	REF_STRG_1_25117_XLOC_081755	0.343	1158	REF_STRG_1_66713_XLOC_051423	0.242		1158	REF_STRG_1_3911_XLOC_072353	0.07		1158	REF_TRIN_13_03106_XLOC_037504	0.053
1159	COM_SPAL_1_029001_XLOC_097478	0.342	1159	REF_TRIN_8_02822_XLOC_056765	0.242		1159	REF_STRG_1_27448_XLOC_087985	0.07		1159	REF_TRIN_15_00635_XLOC_088827	0.053
1160	REF_STRG_1_29127_XLOC_092075	0.342	1160	REF_STRG_1_44335_XLOC_018636	0.242		1160	REF_TRIN_10_03540_XLOC_051795	0.07		1160	REF_TRIN_16_02817_XLOC_072040	0.053
1161	REF_STRG_1_6212_XLOC_101594	0.342	1161	REF_STRG_1_69527_XLOC_055543	0.242		1161	REF_STRG_1_19196_XLOC_063359	0.07		1161	COM_SPAL_1_016057_XLOC_055551	0.053
1162	COM_SPAL_1_005426_XLOC_022904	0.342	1162	REF_STRG_1_19829_XLOC_065756	0.242		1162	REF_STRG_1_78183_XLOC_068755	0.07		1162	COM_SPAL_1_018300_XLOC_062717	0.053
1163	REF_STRG_1_10304_XLOC_027134	0.342	1163	REF_STRG_1_88188_XLOC_085297	0.242		1163	REF_STRG_1_106301_XLOC_018350	0.07		1163	REF_STRG_1_48769_XLOC_025776	0.053
1164	REF_STRG_1_62445_XLOC_045414	0.342	1164	REF_STRG_1_82050_XLOC_075167	0.242		1164	REF_STRG_1_10858_XLOC_029858	0.07		1164	REF_STRG_1_14406_XLOC_044917	0.053
1165	REF_STRG_1_13018_XLOC_038880	0.342	1165	REF_STRG_1_65056_XLOC_049092	0.242		1165	REF_STRG_1_31377_XLOC_097292	0.069		1165	REF_STRG_1_69805_XLOC_056009	0.053
1166	REF_TRIN_4_00606_XLOC_045102	0.342	1166	REF_STRG_1_82838_XLOC_076429	0.242		1166	REF_STRG_1_68738_XLOC_054379	0.069		1166	REF_STRG_1_86840_XLOC_082899	0.053
1167	REF_STRG_1_24918_XLOC_081262	0.342	1167	REF_STRG_1_88454_XLOC_085750	0.242		1167	REF_STRG_1_88866_XLOC_086527	0.069		1167	REF_STRG_1_27686_XLOC_088660	0.053
1168	REF_STRG_1_49817_XLOC_027326	0.341	1168	REF_STRG_1_96042_XLOC_099897	0.241		1168	REF_TRIN_15_02486_XLOC_022709	0.069		1168	REF_STRG_1_51488_XLOC_029753	0.053
1169	REF_STRG_1_26877_XLOC_086450	0.341	1169	REF_STRG_1_64073_XLOC_047681	0.241		1169	REF_STRG_1_1996_XLOC_035718	0.069		1169	REF_STRG_1_58759_XLOC_040205	0.053
1170	REF_STRG_1_59181_XLOC_040745	0.341	1170	REF_TRIN_12_02603_XLOC_095903	0.241		1170	REF_TRIN_16_03203_XLOC_093850	0.069		1170	REF_STRG_1_24208_XLOC_079267	0.052
1171	REF_TRIN_3_00414_XLOC_067134	0.341	1171	REF_STRG_1_4052_XLOC_074249	0.241		1171	REF_STRG_1_40511_XLOC_114976	0.069		1171	REF_STRG_1_74619_XLOC_063250	0.052
1172	REF_TRIN_4_01397_XLOC_043824	0.341	1172	REF_STRG_1_36728_XLOC_108123	0.241		1172	COM_SPAL_1_030534_XLOC_102309	0.069		1172	REF_STRG_1_38469_XLOC_111344	0.052
1173	REF_STRG_1_76548_XLOC_066101	0.341	1173	REF_STRG_1_79748_XLOC_071300	0.241		1173	REF_STRG_1_93895_XLOC_095700	0.069		1173	REF_STRG_1_3459_XLOC_064850	0.052
1174	REF_STRG_1_19084_XLOC_062978	0.341	1174	REF_TRIN_11_01122_XLOC_053195	0.241		1174	REF_STRG_1_53683_XLOC_033052	0.069		1174	REF_STRG_1_50197_XLOC_027888	0.052
1175	REF_TRIN_10_01549_XLOC_097769	0.341	1175	REF_STRG_1_58795_XLOC_040255	0.241		1175	REF_STRG_1_77135_XLOC_067045	0.069		1175	REF_STRG_1_80633_XLOC_072766	0.052
1176	REF_STRG_1_96711_XLOC_101148	0.341	1176	REF_STRG_1_64591_XLOC_048451	0.241		1176	REF_STRG_1_19403_XLOC_064145	0.069		1176	REF_TRIN_14_01084_XLOC_013280	0.052
1177	REF_STRG_1_97274_XLOC_102229	0.34	1177	REF_TRIN_13_03133_XLOC_031710	0.241		1177	REF_TRIN_4_03342_XLOC_029738	0.069		1177	REF_TRIN_16_03003_XLOC_078456	0.052
1178	REF_STRG_1_63640_XLOC_047096	0.34	1178	REF_STRG_1_84894_XLOC_079689	0.241		1178	REF_STRG_1_33817_XLOC_102470	0.069		1178	REF_TRIN_3_02026_XLOC_093838	0.052
1179	REF_STRG_1_12203_XLOC_035454	0.34	1179	REF_STRG_1_44265_XLOC_018504	0.241		1179	REF_TRIN_8_01118_XLOC_076834	0.069		1179	REF_STRG_1_16463_XLOC_053345	0.052
1180	REF_STRG_1_38756_XLOC_111828	0.34	1180	REF_STRG_1_80435_XLOC_072427	0.241		1180	REF_STRG_1_88130_XLOC_009171	0.069		1180	REF_STRG_1_20395_XLOC_067592	0.052
1181	REF_STRG_1_31783_XLOC_098203	0.34	1181	REF_STRG_1_67778_XLOC_052970	0.24		1181	REF_STRG_1_95407_XLOC_010105	0.069		1181	REF_TRIN_15_02254_XLOC_067070	0.052
1182	REF_STRG_1_26466_XLOC_085375	0.34	1182	REF_STRG_1_3948_XLOC_073042	0.24		1182	REF_STRG_1_67494_XLOC_052525	0.069		1182	REF_STRG_1_35615_XLOC_106024	0.052
1183	REF_STRG_1_28754_XLOC_091158	0.34	1183	REF_STRG_1_7946_XLOC_115726	0.24		1183	REF_STRG_1_17329_XLOC_056365	0.069		1183	REF_STRG_1_2104_XLOC_038843	0.052
1184	REF_STRG_1_28987_XLOC_091688	0.34	1184	REF_TRIN_5_02477_XLOC_018206	0.24		1184	REF_STRG_1_21417_XLOC_070741	0.069		1184	REF_STRG_1_14267_XLOC_044210	0.052
1185	COM_SPAL_1_006763_XLOC_027192	0.34	1185	REF_TRIN_1_01233_XLOC_058367	0.24		1185	REF_STRG_1_49317_XLOC_026586	0.069		1185	REF_TRIN_5_00782_XLOC_043514	0.052
1186	REF_STRG_1_31921_XLOC_098488	0.34	1186	REF_TRIN_4_02182_XLOC_057404	0.24		1186	REF_STRG_1_50347_XLOC_028104	0.069		1186	COM_SPAL_1_016789_XLOC_057978	0.052
1187	REF_TRIN_3_03342_XLOC_104706	0.34	1187	REF_STRG_1_78394_XLOC_069103	0.24		1187	COM_SPAL_1_000035_XLOC_000159	0.069		1187	REF_STRG_1_58338_XLOC_039609	0.052
1188	REF_TRIN_1_02271_XLOC_077199	0.34	1188	COM_SPAL_1_017567_XLOC_060396	0.24		1188	REF_STRG_1_41365_XLOC_013510	0.069		1188	COM_SPAL_1_014508_XLOC_050831	0.052
1189	COM_SPAL_1_007484_XLOC_029439	0.34	1189	REF_STRG_1_71354_XLOC_058325	0.239		1189	COM_SPAL_1_025628_XLOC_086351	0.069		1189	REF_STRG_1_50105_XLOC_027754	0.052
1190	REF_STRG_1_43772_XLOC_017701	0.339	1190	REF_TRIN_3_00979_XLOC_077265	0.239		1190	REF_STRG_1_81601_XLOC_074483	0.068		1190	REF_STRG_1_52418_XLOC_031186	0.052
1191	REF_STRG_1_42451_XLOC_015389	0.339	1191	REF_STRG_1_3036_XLOC_057562	0.239		1191	REF_STRG_1_59802_XLOC_041596	0.068		1191	REF_STRG_1_53378_XLOC_032587	0.052
1192	REF_STRG_1_80512_XLOC_072567	0.339	1192	REF_TRIN_16_02934_XLOC_046340	0.239		1192	REF_TRIN_4_00541_XLOC_062378	0.068		1192	REF_STRG_1_61984_XLOC_044746	0.052
1193	REF_STRG_1_77044_XLOC_066917	0.339	1193	REF_STRG_1_61446_XLOC_043980	0.239		1193	REF_STRG_1_94614_XLOC_009959	0.068		1193	REF_STRG_1_76919_XLOC_066697	0.051
1194	REF_STRG_1_56180_XLOC_036559	0.339	1194	REF_STRG_1_59497_XLOC_041156	0.239		1194	REF_STRG_1_103192_XLOC_012625	0.068		1194	REF_STRG_1_2214_XLOC_040985	0.051
1195	COM_SPAL_1_011048_XLOC_040193	0.339	1195	REF_STRG_1_51704_XLOC_030111	0.239		1195	REF_STRG_1_103211_XLOC_114483	0.068		1195	REF_STRG_1_29858_XLOC_093837	0.051
1196	REF_STRG_1_4297_XLOC_078433	0.339	1196	REF_STRG_1_3913_XLOC_072354	0.239		1196	REF_STRG_1_86510_XLOC_082354	0.068		1196	REF_STRG_1_10601_XLOC_028686	0.051
1197	REF_TRIN_15_00087_XLOC_084455	0.339	1197	REF_TRIN_4_01936_XLOC_069012	0.239		1197	REF_STRG_1_30851_XLOC_096146	0.068		1197	REF_STRG_1_86713_XLOC_082693	0.051
1198	REF_STRG_1_110649_XLOC_004180	0.338	1198	REF_STRG_1_24553_XLOC_080268	0.239		1198	REF_STRG_1_50345_XLOC_028101	0.068		1198	REF_STRG_1_89101_XLOC_086952	0.051
1199	REF_STRG_1_87711_XLOC_084414	0.338	1199	REF_STRG_1_35933_XLOC_106690	0.239		1199	REF_STRG_1_103106_XLOC_012591	0.068		1199	REF_STRG_1_21417_XLOC_070741	0.051
1200	REF_TRIN_8_03228_XLOC_029311	0.338	1200	REF_TRIN_2_01735_XLOC_096875	0.239		1200	REF_TRIN_3_03546_XLOC_060572	0.068		1200	REF_STRG_1_6331_XLOC_102686	0.051
1201	REF_STRG_1_65140_XLOC_049239	0.338	1201	REF_STRG_1_84038_XLOC_078345	0.239		1201	REF_STRG_1_19225_XLOC_063448	0.068		1201	REF_STRG_1_73922_XLOC_062161	0.051
1202	REF_STRG_1_101620_XLOC_011970	0.338	1202	REF_STRG_1_59505_XLOC_041162	0.239		1202	REF_TRIN_14_03066_XLOC_051755	0.068		1202	REF_STRG_1_96174_XLOC_100135	0.051
1203	REF_STRG_1_36175_XLOC_107134	0.338	1203	REF_STRG_1_55501_XLOC_035632	0.239		1203	REF_STRG_1_110630_XLOC_004165	0.068		1203	COM_SPAL_1_008119_XLOC_031565	0.051
1204	REF_STRG_1_46186_XLOC_021737	0.338	1204	REF_STRG_1_4253_XLOC_077617	0.239		1204	REF_TRIN_1_00569_XLOC_030252	0.068		1204	REF_STRG_1_58328_XLOC_039601	0.051
1205	REF_STRG_1_75148_XLOC_064016	0.337	1205	REF_STRG_1_8199_XLOC_014161	0.239		1205	REF_STRG_1_45706_XLOC_020949	0.068		1205	REF_STRG_1_17984_XLOC_058678	0.051
1206	REF_STRG_1_51700_XLOC_030103	0.337	1206	REF_STRG_1_33144_XLOC_101112	0.239		1206	REF_STRG_1_111055_XLOC_029584	0.068		1206	COM_SPAL_1_016840_XLOC_058124	0.051
1207	REF_STRG_1_69367_XLOC_055290	0.337	1207	REF_STRG_1_38434_XLOC_111243	0.238		1207	REF_STRG_1_97291_XLOC_102256	0.068		1207	COM_SPAL_1_015896_XLOC_055008	0.051
1208	REF_TRIN_15_01603_XLOC_105000	0.337	1208	REF_STRG_1_30242_XLOC_094805	0.238		1208	REF_STRG_1_5080_XLOC_089463	0.068		1208	REF_STRG_1_35577_XLOC_105976	0.051
1209	COM_SPAL_1_024207_XLOC_081628	0.337	1209	REF_STRG_1_23279_XLOC_076455	0.238		1209	REF_STRG_1_54174_XLOC_033750	0.068		1209	REF_STRG_1_56223_XLOC_036605	0.051
1210	REF_STRG_1_47578_XLOC_023866	0.337	1210	REF_TRIN_6_02515_XLOC_059359	0.238		1210	REF_TRIN_6_01849_XLOC_085598	0.068		1210	REF_STRG_1_42660_XLOC_015735	0.051
1211	REF_TRIN_14_02770_XLOC_012151	0.337	1211	REF_STRG_1_34891_XLOC_104644	0.238		1211	REF_STRG_1_54390_XLOC_034074	0.068		1211	REF_STRG_1_57893_XLOC_038971	0.051
1212	REF_STRG_1_45617_XLOC_020822	0.337	1212	COM_SPAL_1_015237_XLOC_053121	0.238		1212	REF_STRG_1_25213_XLOC_082036	0.068		1212	REF_TRIN_6_01795_XLOC_039396	0.051
1213	REF_STRG_1_63410_XLOC_046750	0.337	1213	REF_STRG_1_22450_XLOC_073929	0.238		1213	REF_STRG_1_52462_XLOC_031236	0.068		1213	REF_STRG_1_63829_XLOC_047342	0.051
1214	REF_STRG_1_52548_XLOC_031388	0.336	1214	REF_STRG_1_18314_XLOC_060091	0.238		1214	REF_STRG_1_41763_XLOC_014279	0.068		1214	REF_STRG_1_65108_XLOC_049171	0.051
1215	REF_STRG_1_71900_XLOC_059195	0.336	1215	REF_STRG_1_22122_XLOC_072991	0.238		1215	REF_STRG_1_32626_XLOC_100003	0.068		1215	REF_STRG_1_28632_XLOC_090903	0.051
1216	REF_STRG_1_41112_XLOC_013096	0.336	1216	COM_SPAL_1_006002_XLOC_024717	0.237		1216	REF_STRG_1_71588_XLOC_058737	0.068		1216	REF_STRG_1_48467_XLOC_025301	0.051
1217	REF_STRG_1_79096_XLOC_070264	0.336	1217	REF_TRIN_10_00240_XLOC_063989	0.237		1217	REF_STRG_1_91519_XLOC_091355	0.068		1217	REF_STRG_1_17933_XLOC_058571	0.051
1218	REF_STRG_1_75712_XLOC_064871	0.336	1218	REF_TRIN_5_02036_XLOC_048189	0.237		1218	REF_STRG_1_90513_XLOC_009358	0.068		1218	REF_STRG_1_74536_XLOC_063093	0.051
1219	REF_STRG_1_102194_XLOC_112334	0.336	1219	REF_STRG_1_80803_XLOC_073028	0.237		1219	REF_TRIN_9_02817_XLOC_064595	0.068		1219	COM_SPAL_1_014731_XLOC_051481	0.051
1220	REF_STRG_1_53729_XLOC_033112	0.335	1220	REF_STRG_1_49085_XLOC_026221	0.237		1220	COM_SPAL_1_007823_XLOC_030624	0.067		1220	REF_STRG_1_90204_XLOC_088865	0.051
1221	REF_STRG_1_60851_XLOC_043050	0.335	1221	REF_TRIN_16_00844_XLOC_035634	0.236		1221	REF_STRG_1_12892_XLOC_038418	0.067		1221	REF_STRG_1_14693_XLOC_045859	0.051
1222	REF_TRIN_1_01639_XLOC_115367	0.335	1222	REF_STRG_1_81993_XLOC_075071	0.236		1222	COM_SPAL_1_030497_XLOC_102215	0.067		1222	REF_STRG_1_60252_XLOC_042242	0.051
1223	COM_SPAL_1_026260_XLOC_088305	0.335	1223	REF_STRG_1_22132_XLOC_073009	0.236		1223	REF_STRG_1_53653_XLOC_033020	0.067		1223	REF_STRG_1_66079_XLOC_050559	0.051
1224	REF_STRG_1_102521_XLOC_113004	0.334	1224	REF_STRG_1_39789_XLOC_113593	0.236		1224	REF_STRG_1_91733_XLOC_091712	0.067		1224	REF_TRIN_6_00819_XLOC_096620	0.051
1225	REF_TRIN_12_03225_XLOC_035398	0.334	1225	REF_STRG_1_48121_XLOC_024741	0.236		1225	REF_STRG_1_44781_XLOC_019404	0.067		1225	REF_STRG_1_77352_XLOC_067357	0.051
1226	REF_STRG_1_33490_XLOC_101839	0.334	1226	REF_STRG_1_58798_XLOC_040256	0.236		1226	REF_STRG_1_17233_XLOC_056015	0.067		1226	REF_STRG_1_79490_XLOC_070902	0.051
1227	REF_TRIN_1_00722_XLOC_004110	0.334	1227	REF_TRIN_7_00563_XLOC_060620	0.236		1227	REF_STRG_1_91704_XLOC_009496	0.067		1227	REF_STRG_1_32000_XLOC_098678	0.05
1228	REF_STRG_1_79924_XLOC_071613	0.334	1228	REF_STRG_1_67015_XLOC_051852	0.236		1228	REF_TRIN_6_03038_XLOC_070516	0.067		1228	REF_STRG_1_38340_XLOC_111075	0.05
1229	REF_STRG_1_87522_XLOC_084075	0.334	1229	REF_STRG_1_41065_XLOC_013015	0.236		1229	REF_STRG_1_18892_XLOC_062275	0.067		1229	REF_STRG_1_36988_XLOC_108567	0.05
1230	REF_STRG_1_1804_XLOC_030804	0.334	1230	REF_STRG_1_64304_XLOC_048011	0.236		1230	REF_STRG_1_48900_XLOC_025960	0.067		1230	REF_TRIN_2_03999_XLOC_027962	0.05
1231	REF_STRG_1_108466_XLOC_002559	0.333	1231	COM_SPAL_1_018795_XLOC_064187	0.236		1231	REF_STRG_1_89976_XLOC_088438	0.067		1231	REF_STRG_1_44806_XLOC_019482	0.05
1232	COM_SPAL_1_012454_XLOC_044673	0.333	1232	REF_STRG_1_7374_XLOC_111442	0.236		1232	REF_STRG_1_90571_XLOC_089530	0.067		1232	COM_SPAL_1_005478_XLOC_023076	0.05
1233	REF_STRG_1_97720_XLOC_103059	0.333	1233	REF_STRG_1_1987_XLOC_035468	0.236		1233	REF_TRIN_13_00636_XLOC_073154	0.067		1233	REF_STRG_1_63373_XLOC_046713	0.05
1234	REF_STRG_1_58784_XLOC_040242	0.333	1234	REF_STRG_1_88207_XLOC_085334	0.236		1234	COM_SPAL_1_013387_XLOC_047512	0.067		1234	REF_STRG_1_31770_XLOC_098164	0.05
1235	REF_STRG_1_40831_XLOC_115520	0.333	1235	REF_TRIN_5_01956_XLOC_075830	0.235		1235	REF_STRG_1_76755_XLOC_066438	0.067		1235	REF_TRIN_7_01213_XLOC_070069	0.05
1236	REF_STRG_1_31376_XLOC_097291	0.333	1236	REF_TRIN_4_00920_XLOC_061688	0.235		1236	REF_STRG_1_56601_XLOC_037072	0.067		1236	REF_STRG_1_6341_XLOC_102690	0.05
1237	COM_SPAL_1_006971_XLOC_027846	0.333	1237	REF_STRG_1_20402_XLOC_067620	0.235		1237	REF_TRIN_16_00726_XLOC_026265	0.067		1237	REF_STRG_1_45265_XLOC_020256	0.05
1238	REF_STRG_1_108720_XLOC_023776	0.333	1238	REF_TRIN_6_01360_XLOC_055801	0.235		1238	REF_TRIN_16_01732_XLOC_069711	0.067		1238	COM_SPAL_1_013295_XLOC_047192	0.05
1239	COM_SPAL_1_010189_XLOC_037672	0.332	1239	REF_STRG_1_18494_XLOC_060879	0.235		1239	REF_STRG_1_91611_XLOC_091505	0.067		1239	REF_TRIN_14_03293_XLOC_110616	0.05
1240	REF_STRG_1_30191_XLOC_094707	0.332	1240	REF_TRIN_11_00077_XLOC_076071	0.235		1240	REF_STRG_1_5564_XLOC_094816	0.067		1240	REF_STRG_1_75818_XLOC_065019	0.05
1241	REF_STRG_1_5777_XLOC_097334	0.332	1241	REF_STRG_1_38368_XLOC_111130	0.235		1241	REF_TRIN_7_02368_XLOC_060502	0.067		1241	REF_STRG_1_30698_XLOC_095823	0.05
1242	REF_STRG_1_3326_XLOC_062779	0.332	1242	REF_STRG_1_63421_XLOC_046782	0.235		1242	REF_TRIN_1_00510_XLOC_024632	0.067		1242	REF_STRG_1_67674_XLOC_052820	0.05
1243	REF_STRG_1_34744_XLOC_104315	0.332	1243	COM_SPAL_1_021850_XLOC_074076	0.235		1243	REF_STRG_1_51489_XLOC_029754	0.067		1243	COM_SPAL_1_032525_XLOC_109113	0.05
1244	REF_STRG_1_71872_XLOC_059153	0.332	1244	REF_STRG_1_14418_XLOC_044985	0.235		1244	REF_STRG_1_79202_XLOC_070450	0.067		1244	REF_TRIN_14_01614_XLOC_027306	0.05
1245	REF_STRG_1_81907_XLOC_074938	0.332	1245	REF_STRG_1_80735_XLOC_072906	0.235		1245	REF_TRIN_16_01401_XLOC_029673	0.067		1245	REF_STRG_1_81363_XLOC_074079	0.05
1246	REF_STRG_1_85615_XLOC_080925	0.332	1246	REF_STRG_1_84601_XLOC_079203	0.234		1246	REF_STRG_1_75764_XLOC_064952	0.067		1246	COM_SPAL_1_002973_XLOC_014512	0.05
1247	REF_STRG_1_79181_XLOC_070412	0.332	1247	REF_STRG_1_57973_XLOC_039070	0.234		1247	REF_STRG_1_40170_XLOC_114333	0.067		1247	REF_STRG_1_23492_XLOC_077043	0.05
1248	REF_STRG_1_83713_XLOC_077853	0.332	1248	REF_STRG_1_38092_XLOC_110596	0.234		1248	REF_STRG_1_15879_XLOC_050702	0.066		1248	REF_STRG_1_95254_XLOC_098328	0.05
1249	REF_STRG_1_41301_XLOC_013417	0.332	1249	REF_STRG_1_9083_XLOC_019960	0.234		1249	REF_STRG_1_83629_XLOC_077716	0.066		1249	REF_STRG_1_23542_XLOC_077177	0.05
1250	REF_STRG_1_95799_XLOC_099372	0.331	1250	REF_STRG_1_51778_XLOC_030229	0.234		1250	REF_TRIN_10_00413_XLOC_086978	0.066		1250	REF_STRG_1_43668_XLOC_017522	0.05
1251	REF_STRG_1_92919_XLOC_093824	0.331	1251	REF_STRG_1_14918_XLOC_046807	0.234		1251	REF_STRG_1_12546_XLOC_037279	0.066		1251	REF_STRG_1_48281_XLOC_025002	0.05
1252	REF_STRG_1_3425_XLOC_064576	0.331	1252	REF_STRG_1_87485_XLOC_009109	0.234		1252	REF_STRG_1_16172_XLOC_052010	0.066		1252	REF_STRG_1_20741_XLOC_068582	0.05
1253	REF_STRG_1_65737_XLOC_050097	0.331	1253	COM_SPAL_1_010013_XLOC_037174	0.234		1253	REF_STRG_1_74251_XLOC_062672	0.066		1253	REF_STRG_1_80516_XLOC_072573	0.05
1254	REF_STRG_1_68738_XLOC_054379	0.331	1254	REF_STRG_1_23566_XLOC_077223	0.234		1254	REF_STRG_1_16466_XLOC_053342	0.066		1254	REF_STRG_1_83833_XLOC_078021	0.05
1255	REF_STRG_1_14395_XLOC_044832	0.331	1255	REF_STRG_1_80775_XLOC_072973	0.234		1255	REF_STRG_1_81998_XLOC_075084	0.066		1255	REF_STRG_1_67180_XLOC_052081	0.05
1256	COM_SPAL_1_013992_XLOC_049257	0.33	1256	REF_STRG_1_89854_XLOC_088237	0.234		1256	COM_SPAL_1_003327_XLOC_015719	0.066		1256	REF_STRG_1_64542_XLOC_048379	0.05
1257	REF_TRIN_9_01868_XLOC_040615	0.33	1257	REF_STRG_1_56182_XLOC_036565	0.234		1257	COM_SPAL_1_030466_XLOC_102110	0.066		1257	REF_STRG_1_75437_XLOC_064425	0.05
1258	REF_TRIN_1_00317_XLOC_012617	0.33	1258	COM_SPAL_1_024263_XLOC_081824	0.234		1258	REF_STRG_1_64161_XLOC_047799	0.066		1258	REF_TRIN_16_01193_XLOC_026469	0.05
1259	REF_STRG_1_8925_XLOC_019266	0.33	1259	REF_STRG_1_37327_XLOC_109195	0.234		1259	REF_STRG_1_39393_XLOC_112915	0.066		1259	REF_TRIN_8_02888_XLOC_056418	0.05
1260	REF_STRG_1_78500_XLOC_069275	0.33	1260	REF_STRG_1_59428_XLOC_041064	0.233		1260	REF_STRG_1_54451_XLOC_034160	0.066		1260	REF_TRIN_11_02093_XLOC_056714	0.05
1261	COM_SPAL_1_021116_XLOC_071607	0.33	1261	REF_TRIN_8_02521_XLOC_063701	0.233		1261	REF_STRG_1_87148_XLOC_083426	0.066		1261	REF_TRIN_8_01159_XLOC_077580	0.05
1262	COM_SPAL_1_014403_XLOC_050479	0.33	1262	REF_TRIN_12_02076_XLOC_052635	0.233		1262	REF_TRIN_12_02550_XLOC_022332	0.066		1262	COM_SPAL_1_033146_XLOC_111185	0.049
1263	REF_STRG_1_101374_XLOC_011858	0.33	1263	REF_TRIN_15_00707_XLOC_086243	0.233		1263	REF_STRG_1_24032_XLOC_078681	0.066		1263	REF_TRIN_12_03362_XLOC_067655	0.049
1264	REF_STRG_1_82008_XLOC_008727	0.329	1264	REF_STRG_1_81308_XLOC_073963	0.233		1264	REF_STRG_1_85649_XLOC_080979	0.066		1264	REF_STRG_1_67891_XLOC_053110	0.049
1265	REF_STRG_1_108536_XLOC_023381	0.329	1265	REF_STRG_1_67671_XLOC_052811	0.233		1265	REF_STRG_1_54507_XLOC_034235	0.066		1265	REF_STRG_1_47499_XLOC_023756	0.049
1266	REF_STRG_1_8252_XLOC_014563	0.329	1266	REF_STRG_1_1707_XLOC_027405	0.233		1266	REF_TRIN_11_03493_XLOC_049583	0.066		1266	REF_STRG_1_46967_XLOC_022969	0.049
1267	REF_STRG_1_59961_XLOC_041816	0.329	1267	REF_TRIN_12_02341_XLOC_018047	0.233		1267	REF_TRIN_4_00731_XLOC_060201	0.066		1267	REF_STRG_1_5891_XLOC_098343	0.049
1268	REF_STRG_1_77238_XLOC_067202	0.329	1268	REF_TRIN_3_02539_XLOC_101363	0.233		1268	REF_STRG_1_75334_XLOC_064261	0.066		1268	REF_TRIN_7_03646_XLOC_040169	0.049
1269	REF_STRG_1_63136_XLOC_046355	0.329	1269	REF_TRIN_1_03309_XLOC_035790	0.233		1269	REF_TRIN_9_02892_XLOC_009847	0.066		1269	REF_STRG_1_74946_XLOC_063755	0.049
1270	COM_SPAL_1_030170_XLOC_101109	0.329	1270	REF_TRIN_1_02447_XLOC_066662	0.233		1270	REF_STRG_1_94567_XLOC_009944	0.066		1270	REF_STRG_1_17543_XLOC_057219	0.049
1271	COM_SPAL_1_014306_XLOC_050161	0.329	1271	REF_STRG_1_93523_XLOC_094992	0.233		1271	REF_STRG_1_18517_XLOC_060938	0.066		1271	REF_STRG_1_5472_XLOC_094055	0.049
1272	REF_STRG_1_95157_XLOC_010060	0.329	1272	REF_STRG_1_31574_XLOC_097740	0.233		1272	REF_TRIN_7_03237_XLOC_027395	0.066		1272	REF_TRIN_15_02959_XLOC_096745	0.049
1273	REF_STRG_1_92199_XLOC_009573	0.328	1273	REF_TRIN_5_00740_XLOC_037383	0.233		1273	REF_STRG_1_12972_XLOC_038714	0.066		1273	REF_STRG_1_37944_XLOC_110312	0.049
1274	REF_STRG_1_107521_XLOC_021060	0.328	1274	REF_STRG_1_93944_XLOC_095796	0.233		1274	REF_STRG_1_50994_XLOC_029038	0.066		1274	REF_TRIN_9_00063_XLOC_077070	0.049
1275	REF_STRG_1_93801_XLOC_095548	0.328	1275	REF_STRG_1_35392_XLOC_105582	0.233		1275	REF_STRG_1_72065_XLOC_059429	0.066		1275	REF_STRG_1_23586_XLOC_077268	0.049
1276	REF_STRG_1_87345_XLOC_083754	0.328	1276	REF_STRG_1_71718_XLOC_058912	0.233		1276	REF_STRG_1_59061_XLOC_040619	0.066		1276	REF_STRG_1_32280_XLOC_099257	0.049
1277	REF_STRG_1_88432_XLOC_085677	0.328	1277	REF_STRG_1_38093_XLOC_110597	0.233		1277	COM_SPAL_1_019046_XLOC_065025	0.066		1277	REF_STRG_1_29294_XLOC_092438	0.049
1278	REF_STRG_1_35936_XLOC_106693	0.328	1278	REF_STRG_1_74977_XLOC_063786	0.233		1278	REF_STRG_1_17957_XLOC_058619	0.065		1278	REF_TRIN_12_02660_XLOC_085738	0.049
1279	REF_TRIN_14_00172_XLOC_004591	0.328	1279	REF_STRG_1_43936_XLOC_018027	0.233		1279	REF_STRG_1_17821_XLOC_058183	0.065		1279	REF_STRG_1_100316_XLOC_011509	0.049
1280	REF_STRG_1_100345_XLOC_108460	0.328	1280	REF_STRG_1_67506_XLOC_052554	0.232		1280	REF_STRG_1_109144_XLOC_003048	0.065		1280	REF_STRG_1_91276_XLOC_090874	0.049
1281	COM_SPAL_1_020266_XLOC_068979	0.328	1281	REF_STRG_1_69526_XLOC_055542	0.232		1281	REF_STRG_1_99156_XLOC_105885	0.065		1281	REF_STRG_1_20860_XLOC_068949	0.049
1282	REF_STRG_1_58000_XLOC_039113	0.328	1282	REF_STRG_1_75753_XLOC_064935	0.232		1282	REF_STRG_1_51322_XLOC_029514	0.065		1282	REF_STRG_1_35838_XLOC_106491	0.049
1283	REF_STRG_1_49930_XLOC_027479	0.328	1283	REF_STRG_1_82057_XLOC_075176	0.232		1283	COM_SPAL_1_033146_XLOC_111185	0.065		1283	COM_SPAL_1_013133_XLOC_046748	0.049
1284	REF_STRG_1_21669_XLOC_071525	0.328	1284	REF_STRG_1_72283_XLOC_059741	0.232		1284	REF_STRG_1_36371_XLOC_107493	0.065		1284	REF_STRG_1_56576_XLOC_037046	0.049
1285	REF_STRG_1_31727_XLOC_098090	0.327	1285	REF_STRG_1_3371_XLOC_063728	0.232		1285	REF_STRG_1_75041_XLOC_063867	0.065		1285	REF_STRG_1_39297_XLOC_112760	0.049
1286	REF_STRG_1_14977_XLOC_047026	0.327	1286	REF_STRG_1_22888_XLOC_075261	0.232		1286	REF_STRG_1_86149_XLOC_081802	0.065		1286	REF_STRG_1_78794_XLOC_069735	0.049
1287	REF_STRG_1_39238_XLOC_112637	0.327	1287	REF_STRG_1_9476_XLOC_022340	0.232		1287	REF_STRG_1_106436_XLOC_018667	0.065		1287	REF_STRG_1_2222_XLOC_041211	0.049
1288	REF_TRIN_9_02036_XLOC_066077	0.327	1288	REF_STRG_1_69386_XLOC_055310	0.232		1288	COM_SPAL_1_012822_XLOC_045826	0.065		1288	REF_STRG_1_82777_XLOC_076339	0.049
1289	REF_STRG_1_99908_XLOC_107454	0.327	1289	REF_STRG_1_22089_XLOC_072908	0.232		1289	REF_TRIN_10_01255_XLOC_101457	0.065		1289	REF_STRG_1_49893_XLOC_027431	0.049
1290	REF_STRG_1_72551_XLOC_060099	0.327	1290	REF_STRG_1_44551_XLOC_018987	0.232		1290	REF_STRG_1_4722_XLOC_084967	0.065		1290	REF_STRG_1_33215_XLOC_101288	0.049
1291	REF_STRG_1_82390_XLOC_075661	0.327	1291	REF_STRG_1_36766_XLOC_108194	0.232		1291	REF_STRG_1_2926_XLOC_054840	0.065		1291	REF_STRG_1_62713_XLOC_045801	0.049
1292	REF_STRG_1_25632_XLOC_083199	0.327	1292	REF_TRIN_7_03031_XLOC_033672	0.232		1292	REF_STRG_1_38988_XLOC_112197	0.065		1292	REF_STRG_1_27767_XLOC_088822	0.049
1293	COM_SPAL_1_010875_XLOC_039716	0.326	1293	REF_STRG_1_11832_XLOC_033924	0.232		1293	COM_SPAL_1_030126_XLOC_100935	0.065		1293	REF_TRIN_2_02502_XLOC_099453	0.049
1294	REF_STRG_1_109090_XLOC_003006	0.326	1294	REF_STRG_1_9968_XLOC_025316	0.232		1294	REF_STRG_1_24982_XLOC_081399	0.065		1294	REF_TRIN_10_01891_XLOC_093054	0.049
1295	REF_STRG_1_13595_XLOC_041577	0.326	1295	REF_STRG_1_9974_XLOC_025385	0.232		1295	REF_STRG_1_82916_XLOC_076552	0.065		1295	REF_TRIN_5_02127_XLOC_055110	0.049
1296	REF_TRIN_9_02077_XLOC_020393	0.326	1296	REF_STRG_1_71374_XLOC_058359	0.231		1296	REF_STRG_1_13310_XLOC_040216	0.065		1296	REF_STRG_1_73376_XLOC_061322	0.049
1297	REF_STRG_1_66934_XLOC_051730	0.326	1297	REF_TRIN_7_02913_XLOC_111018	0.231		1297	REF_STRG_1_109414_XLOC_025443	0.065		1297	REF_STRG_1_84939_XLOC_079755	0.049
1298	REF_STRG_1_21668_XLOC_071524	0.326	1298	REF_STRG_1_38593_XLOC_111533	0.231		1298	REF_STRG_1_65267_XLOC_049424	0.065		1298	REF_STRG_1_97823_XLOC_103232	0.049
1299	COM_SPAL_1_022280_XLOC_075432	0.325	1299	REF_STRG_1_74130_XLOC_062482	0.231		1299	REF_STRG_1_45545_XLOC_020712	0.065		1299	REF_STRG_1_76548_XLOC_066101	0.048
1300	REF_TRIN_11_00876_XLOC_075318	0.325	1300	REF_STRG_1_10847_XLOC_029815	0.231		1300	REF_STRG_1_47178_XLOC_023257	0.065		1300	REF_STRG_1_71612_XLOC_058767	0.048
1301	REF_STRG_1_23956_XLOC_078364	0.325	1301	REF_STRG_1_92006_XLOC_092126	0.231		1301	REF_STRG_1_14188_XLOC_043751	0.065		1301	REF_TRIN_12_02778_XLOC_068456	0.048
1302	REF_STRG_1_90970_XLOC_090308	0.325	1302	REF_STRG_1_6039_XLOC_099756	0.231		1302	REF_STRG_1_37020_XLOC_108640	0.065		1302	REF_STRG_1_33066_XLOC_100980	0.048
1303	REF_STRG_1_81865_XLOC_008724	0.325	1303	REF_STRG_1_55447_XLOC_035571	0.231		1303	REF_STRG_1_22145_XLOC_073088	0.065		1303	REF_STRG_1_64482_XLOC_048285	0.048
1304	REF_TRIN_9_02162_XLOC_056461	0.325	1304	REF_STRG_1_22081_XLOC_072877	0.231		1304	REF_STRG_1_21511_XLOC_071046	0.065		1304	REF_STRG_1_19629_XLOC_065062	0.048
1305	REF_STRG_1_19771_XLOC_065546	0.325	1305	REF_STRG_1_43927_XLOC_018015	0.231		1305	REF_TRIN_9_02179_XLOC_064987	0.065		1305	REF_STRG_1_96271_XLOC_100297	0.048
1306	COM_SPAL_1_023615_XLOC_079701	0.325	1306	REF_STRG_1_54786_XLOC_034634	0.231		1306	REF_STRG_1_76484_XLOC_066016	0.065		1306	COM_SPAL_1_034526_XLOC_115747	0.048
1307	REF_STRG_1_21827_XLOC_072042	0.325	1307	REF_STRG_1_69195_XLOC_055059	0.231		1307	REF_TRIN_16_00620_XLOC_025916	0.065		1307	REF_STRG_1_73375_XLOC_061319	0.048
1308	REF_STRG_1_94973_XLOC_010031	0.325	1308	REF_STRG_1_9075_XLOC_019955	0.231		1308	REF_STRG_1_40053_XLOC_114091	0.065		1308	REF_TRIN_5_00223_XLOC_050628	0.048
1309	REF_STRG_1_29870_XLOC_093865	0.325	1309	COM_SPAL_1_023276_XLOC_078667	0.231		1309	REF_STRG_1_48137_XLOC_024756	0.065		1309	REF_TRIN_2_02285_XLOC_066590	0.048
1310	REF_STRG_1_24967_XLOC_081370	0.325	1310	REF_STRG_1_76569_XLOC_066124	0.231		1310	REF_STRG_1_60434_XLOC_042478	0.065		1310	REF_TRIN_14_02561_XLOC_069394	0.048
1311	REF_STRG_1_83147_XLOC_076918	0.325	1311	REF_TRIN_2_03636_XLOC_045959	0.231		1311	REF_STRG_1_39394_XLOC_112916	0.065		1311	REF_TRIN_6_01439_XLOC_022335	0.048
1312	REF_STRG_1_88819_XLOC_086429	0.325	1312	REF_STRG_1_52708_XLOC_031631	0.231		1312	REF_TRIN_1_04295_XLOC_092783	0.065		1312	REF_STRG_1_87749_XLOC_084492	0.048
1313	REF_STRG_1_14599_XLOC_045470	0.324	1313	REF_STRG_1_29468_XLOC_092858	0.231		1313	REF_STRG_1_3897_XLOC_072355	0.064		1313	REF_STRG_1_83533_XLOC_077561	0.048
1314	REF_STRG_1_18673_XLOC_061476	0.324	1314	COM_SPAL_1_004427_XLOC_019607	0.231		1314	REF_STRG_1_57538_XLOC_038492	0.064		1314	REF_STRG_1_45294_XLOC_020305	0.048
1315	REF_STRG_1_7415_XLOC_111700	0.324	1315	REF_STRG_1_31039_XLOC_096563	0.231		1315	REF_STRG_1_60906_XLOC_043136	0.064		1315	REF_TRIN_14_01716_XLOC_062101	0.048
1316	REF_STRG_1_46735_XLOC_022627	0.324	1316	REF_STRG_1_18737_XLOC_061757	0.23		1316	REF_STRG_1_109960_XLOC_003638	0.064		1316	REF_STRG_1_29249_XLOC_092333	0.048
1317	REF_STRG_1_4951_XLOC_087981	0.324	1317	REF_TRIN_11_01797_XLOC_075918	0.23		1317	REF_STRG_1_63409_XLOC_046749	0.064		1317	REF_STRG_1_46298_XLOC_021923	0.048
1318	REF_TRIN_1_04184_XLOC_057983	0.324	1318	REF_STRG_1_72823_XLOC_060505	0.23		1318	REF_STRG_1_96485_XLOC_100692	0.064		1318	REF_STRG_1_7437_XLOC_111846	0.048
1319	COM_SPAL_1_003241_XLOC_015432	0.324	1319	REF_STRG_1_84860_XLOC_079621	0.23		1319	REF_STRG_1_36780_XLOC_108221	0.064		1319	REF_STRG_1_48597_XLOC_025503	0.048
1320	REF_STRG_1_58959_XLOC_040475	0.324	1320	REF_TRIN_1_00885_XLOC_096909	0.23		1320	REF_STRG_1_84889_XLOC_079674	0.064		1320	REF_STRG_1_7432_XLOC_111799	0.048
1321	REF_TRIN_4_01944_XLOC_103443	0.324	1321	REF_TRIN_14_01706_XLOC_044296	0.23		1321	REF_TRIN_2_02468_XLOC_032054	0.064		1321	REF_STRG_1_82975_XLOC_076649	0.048
1322	REF_STRG_1_104927_XLOC_000549	0.324	1322	REF_STRG_1_74396_XLOC_062874	0.23		1322	REF_STRG_1_77999_XLOC_068462	0.064		1322	REF_STRG_1_15710_XLOC_049965	0.048
1323	COM_SPAL_1_026197_XLOC_088145	0.323	1323	REF_STRG_1_58239_XLOC_039457	0.23		1323	REF_STRG_1_30479_XLOC_095353	0.064		1323	REF_STRG_1_60735_XLOC_042889	0.048
1324	COM_SPAL_1_029422_XLOC_098730	0.323	1324	REF_STRG_1_27799_XLOC_088917	0.23		1324	REF_STRG_1_52437_XLOC_031206	0.064		1324	REF_STRG_1_28810_XLOC_091250	0.048
1325	REF_STRG_1_64943_XLOC_048941	0.323	1325	REF_STRG_1_33117_XLOC_101067	0.23		1325	REF_STRG_1_88819_XLOC_086429	0.064		1325	REF_STRG_1_90174_XLOC_088799	0.048
1326	REF_STRG_1_31689_XLOC_097982	0.323	1326	REF_STRG_1_66658_XLOC_051361	0.23		1326	COM_SPAL_1_033575_XLOC_112589	0.064		1326	REF_TRIN_9_03055_XLOC_112675	0.048
1327	REF_STRG_1_58071_XLOC_039191	0.323	1327	REF_STRG_1_56858_XLOC_037459	0.23		1327	REF_STRG_1_73030_XLOC_060788	0.064		1327	REF_STRG_1_45358_XLOC_020415	0.048
1328	REF_STRG_1_94235_XLOC_009876	0.323	1328	REF_STRG_1_26160_XLOC_084597	0.23		1328	REF_TRIN_2_02659_XLOC_053806	0.064		1328	REF_STRG_1_72068_XLOC_059427	0.048
1329	REF_STRG_1_26204_XLOC_084735	0.323	1329	REF_STRG_1_79063_XLOC_070203	0.23		1329	REF_TRIN_14_02054_XLOC_092609	0.064		1329	REF_STRG_1_29531_XLOC_092999	0.048
1330	COM_SPAL_1_007961_XLOC_031067	0.322	1330	REF_STRG_1_18211_XLOC_059624	0.23		1330	REF_STRG_1_91977_XLOC_092079	0.064		1330	REF_STRG_1_14369_XLOC_044700	0.048
1331	REF_STRG_1_44220_XLOC_018439	0.322	1331	REF_STRG_1_15981_XLOC_051035	0.23		1331	COM_SPAL_1_014981_XLOC_052334	0.064		1331	REF_STRG_1_86214_XLOC_081902	0.048
1332	REF_TRIN_5_00575_XLOC_106641	0.322	1332	REF_TRIN_8_02906_XLOC_045982	0.229		1332	REF_STRG_1_69813_XLOC_056039	0.064		1332	REF_STRG_1_80499_XLOC_072541	0.048
1333	COM_SPAL_1_016857_XLOC_058181	0.322	1333	REF_STRG_1_44510_XLOC_018909	0.229		1333	REF_STRG_1_61186_XLOC_043559	0.064		1333	REF_STRG_1_88631_XLOC_086132	0.048
1334	COM_SPAL_1_012666_XLOC_045398	0.322	1334	REF_STRG_1_83217_XLOC_077031	0.229		1334	REF_STRG_1_53206_XLOC_032353	0.064		1334	REF_STRG_1_24083_XLOC_078872	0.048
1335	REF_STRG_1_104454_XLOC_014409	0.322	1335	REF_STRG_1_9383_XLOC_021750	0.229		1335	REF_STRG_1_11419_XLOC_032111	0.064		1335	REF_TRIN_7_02935_XLOC_051475	0.048
1336	REF_STRG_1_12485_XLOC_036968	0.322	1336	REF_STRG_1_33285_XLOC_101408	0.229		1336	REF_STRG_1_68919_XLOC_054644	0.064		1336	REF_STRG_1_54238_XLOC_033850	0.048
1337	REF_STRG_1_53877_XLOC_033326	0.322	1337	REF_STRG_1_29220_XLOC_092296	0.229		1337	REF_TRIN_16_01374_XLOC_090418	0.064		1337	REF_TRIN_12_01658_XLOC_093131	0.048
1338	REF_STRG_1_78140_XLOC_068685	0.322	1338	REF_STRG_1_78823_XLOC_069786	0.229		1338	REF_STRG_1_56990_XLOC_037680	0.064		1338	REF_STRG_1_78414_XLOC_069140	0.048
1339	REF_STRG_1_39124_XLOC_112441	0.322	1339	REF_STRG_1_1734_XLOC_028286	0.229		1339	REF_STRG_1_65643_XLOC_049962	0.064		1339	COM_SPAL_1_012425_XLOC_044589	0.048
1340	REF_STRG_1_31919_XLOC_098483	0.322	1340	REF_STRG_1_38314_XLOC_111017	0.229		1340	REF_STRG_1_31680_XLOC_097959	0.064		1340	REF_STRG_1_29143_XLOC_092108	0.048
1341	REF_TRIN_2_01443_XLOC_065755	0.322	1341	REF_STRG_1_93730_XLOC_095386	0.229		1341	REF_STRG_1_103679_XLOC_115559	0.064		1341	REF_STRG_1_6038_XLOC_099754	0.048
1342	REF_STRG_1_53345_XLOC_032539	0.322	1342	REF_STRG_1_62009_XLOC_044776	0.229		1342	REF_TRIN_7_01274_XLOC_039720	0.064		1342	REF_STRG_1_65339_XLOC_049533	0.048
1343	REF_STRG_1_108459_XLOC_002556	0.322	1343	REF_STRG_1_37802_XLOC_110059	0.229		1343	COM_SPAL_1_010723_XLOC_039256	0.064		1343	REF_STRG_1_9557_XLOC_022917	0.048
1344	COM_SPAL_1_018411_XLOC_062996	0.322	1344	REF_STRG_1_38724_XLOC_111776	0.229		1344	REF_STRG_1_52698_XLOC_031594	0.064		1344	REF_STRG_1_8419_XLOC_016022	0.048
1345	REF_STRG_1_41310_XLOC_013428	0.322	1345	REF_STRG_1_77966_XLOC_068422	0.229		1345	REF_TRIN_1_00550_XLOC_077709	0.064		1345	REF_STRG_1_34023_XLOC_102921	0.048
1346	REF_STRG_1_92473_XLOC_093039	0.321	1346	REF_STRG_1_81991_XLOC_075069	0.229		1346	REF_STRG_1_46454_XLOC_022196	0.064		1346	REF_STRG_1_2935_XLOC_055013	0.048
1347	REF_STRG_1_31828_XLOC_098288	0.321	1347	REF_STRG_1_18231_XLOC_059720	0.229		1347	REF_STRG_1_70138_XLOC_056504	0.064		1347	REF_TRIN_3_03849_XLOC_043440	0.048
1348	COM_SPAL_1_017695_XLOC_060818	0.321	1348	COM_SPAL_1_019772_XLOC_067448	0.229		1348	REF_STRG_1_38309_XLOC_111013	0.064		1348	REF_STRG_1_49297_XLOC_026548	0.048
1349	REF_STRG_1_58511_XLOC_039875	0.321	1349	REF_STRG_1_25378_XLOC_082473	0.229		1349	COM_SPAL_1_016413_XLOC_056721	0.064		1349	REF_STRG_1_94729_XLOC_009974	0.048
1350	REF_STRG_1_47897_XLOC_024376	0.321	1350	REF_STRG_1_76280_XLOC_065692	0.229		1350	REF_TRIN_9_01854_XLOC_010471	0.064		1350	REF_STRG_1_72336_XLOC_059824	0.047
1351	REF_STRG_1_21962_XLOC_072487	0.321	1351	REF_STRG_1_95089_XLOC_010055	0.229		1351	REF_STRG_1_69831_XLOC_056053	0.064		1351	REF_STRG_1_54970_XLOC_034910	0.047
1352	REF_STRG_1_8347_XLOC_015341	0.321	1352	REF_STRG_1_6860_XLOC_107295	0.229		1352	REF_STRG_1_59022_XLOC_040559	0.064		1352	REF_STRG_1_11419_XLOC_032111	0.047
1353	REF_STRG_1_29224_XLOC_092299	0.321	1353	REF_TRIN_9_01954_XLOC_053876	0.229		1353	REF_STRG_1_31704_XLOC_098020	0.063		1353	REF_STRG_1_37051_XLOC_108692	0.047
1354	REF_STRG_1_8355_XLOC_015458	0.32	1354	COM_SPAL_1_020945_XLOC_071052	0.228		1354	REF_STRG_1_114926_XLOC_008335	0.063		1354	REF_STRG_1_52072_XLOC_030648	0.047
1355	REF_STRG_1_4331_XLOC_078884	0.32	1355	REF_STRG_1_79914_XLOC_071600	0.228		1355	COM_SPAL_1_012841_XLOC_045877	0.063		1355	REF_STRG_1_25378_XLOC_082473	0.047
1356	COM_SPAL_1_013300_XLOC_047221	0.32	1356	REF_STRG_1_73225_XLOC_061099	0.228		1356	REF_STRG_1_95184_XLOC_010067	0.063		1356	REF_TRIN_15_02856_XLOC_029009	0.047
1357	REF_STRG_1_20533_XLOC_067908	0.32	1357	REF_STRG_1_46509_XLOC_022290	0.228		1357	REF_STRG_1_92153_XLOC_092403	0.063		1357	REF_STRG_1_77793_XLOC_068131	0.047
1358	REF_STRG_1_65694_XLOC_050029	0.32	1358	REF_TRIN_10_02948_XLOC_067459	0.228		1358	REF_STRG_1_14598_XLOC_045469	0.063		1358	REF_STRG_1_45962_XLOC_021373	0.047
1359	REF_STRG_1_5338_XLOC_092608	0.32	1359	REF_STRG_1_21672_XLOC_071542	0.228		1359	REF_STRG_1_96511_XLOC_010363	0.063		1359	REF_STRG_1_37048_XLOC_108691	0.047
1360	REF_STRG_1_74036_XLOC_062318	0.32	1360	REF_STRG_1_35044_XLOC_104943	0.228		1360	REF_TRIN_11_03441_XLOC_050397	0.063		1360	REF_STRG_1_76544_XLOC_066099	0.047
1361	REF_STRG_1_10450_XLOC_027909	0.32	1361	REF_TRIN_1_02271_XLOC_077199	0.228		1361	COM_SPAL_1_013527_XLOC_047927	0.063		1361	COM_SPAL_1_032339_XLOC_108415	0.047
1362	REF_TRIN_1_00751_XLOC_013500	0.32	1362	REF_STRG_1_70553_XLOC_057141	0.228		1362	REF_STRG_1_100937_XLOC_109713	0.063		1362	REF_STRG_1_60589_XLOC_042707	0.047
1363	REF_STRG_1_12659_XLOC_037569	0.32	1363	REF_STRG_1_21364_XLOC_070580	0.228		1363	REF_TRIN_11_01374_XLOC_061238	0.063		1363	COM_SPAL_1_013598_XLOC_048131	0.047
1364	REF_STRG_1_47794_XLOC_024205	0.32	1364	REF_STRG_1_90147_XLOC_088772	0.227		1364	REF_STRG_1_62749_XLOC_045839	0.063		1364	REF_STRG_1_77686_XLOC_067981	0.047
1365	REF_STRG_1_24343_XLOC_079718	0.319	1365	REF_STRG_1_13202_XLOC_039649	0.227		1365	REF_STRG_1_3444_XLOC_065038	0.063		1365	REF_STRG_1_4222_XLOC_077355	0.047
1366	REF_TRIN_3_03548_XLOC_064686	0.319	1366	REF_STRG_1_82227_XLOC_075418	0.227		1366	REF_STRG_1_60660_XLOC_042804	0.063		1366	REF_STRG_1_6610_XLOC_105108	0.047
1367	REF_STRG_1_83511_XLOC_077533	0.318	1367	REF_STRG_1_75862_XLOC_065098	0.227		1367	REF_STRG_1_32349_XLOC_099456	0.063		1367	COM_SPAL_1_009896_XLOC_036804	0.047
1368	REF_TRIN_5_00817_XLOC_114363	0.318	1368	REF_STRG_1_24025_XLOC_078641	0.227		1368	REF_STRG_1_80214_XLOC_072053	0.063		1368	REF_STRG_1_22159_XLOC_073113	0.047
1369	REF_STRG_1_37693_XLOC_109865	0.318	1369	REF_STRG_1_80457_XLOC_072473	0.227		1369	REF_STRG_1_95912_XLOC_099601	0.063		1369	REF_TRIN_6_02495_XLOC_115525	0.047
1370	REF_STRG_1_23100_XLOC_075895	0.318	1370	REF_STRG_1_67584_XLOC_052698	0.227		1370	REF_STRG_1_63869_XLOC_047398	0.063		1370	REF_STRG_1_32843_XLOC_100491	0.047
1371	COM_SPAL_1_032358_XLOC_108497	0.318	1371	REF_STRG_1_33171_XLOC_101180	0.227		1371	REF_STRG_1_32690_XLOC_100130	0.063		1371	REF_STRG_1_2012_XLOC_036195	0.047
1372	REF_STRG_1_39798_XLOC_113612	0.318	1372	REF_STRG_1_56247_XLOC_036635	0.227		1372	REF_TRIN_13_02565_XLOC_029759	0.063		1372	REF_TRIN_8_02981_XLOC_025219	0.047
1373	REF_STRG_1_41260_XLOC_013353	0.317	1373	REF_TRIN_1_03017_XLOC_070794	0.227		1373	REF_STRG_1_54450_XLOC_034159	0.063		1373	REF_TRIN_12_01620_XLOC_071830	0.047
1374	REF_STRG_1_97518_XLOC_102694	0.317	1374	REF_STRG_1_72174_XLOC_059581	0.227		1374	REF_STRG_1_49042_XLOC_026149	0.063		1374	REF_TRIN_15_02759_XLOC_087891	0.047
1375	COM_SPAL_1_026870_XLOC_090472	0.317	1375	REF_STRG_1_64985_XLOC_048987	0.227		1375	REF_STRG_1_24264_XLOC_079463	0.063		1375	REF_STRG_1_51518_XLOC_029789	0.047
1376	REF_STRG_1_57539_XLOC_038490	0.317	1376	REF_STRG_1_82887_XLOC_076494	0.227		1376	REF_STRG_1_107645_XLOC_002028	0.063		1376	REF_STRG_1_68161_XLOC_053474	0.047
1377	REF_STRG_1_99439_XLOC_011221	0.317	1377	REF_STRG_1_71992_XLOC_059314	0.226		1377	REF_STRG_1_54601_XLOC_034385	0.063		1377	REF_STRG_1_68486_XLOC_053981	0.047
1378	REF_TRIN_1_01246_XLOC_030770	0.317	1378	REF_STRG_1_72894_XLOC_060607	0.226		1378	REF_STRG_1_92921_XLOC_093841	0.063		1378	REF_STRG_1_43724_XLOC_017627	0.047
1379	REF_STRG_1_3562_XLOC_067309	0.317	1379	REF_STRG_1_55012_XLOC_034953	0.226		1379	REF_TRIN_14_00653_XLOC_082267	0.063		1379	REF_STRG_1_79103_XLOC_070271	0.047
1380	COM_SPAL_1_000127_XLOC_000528	0.317	1380	REF_TRIN_2_03178_XLOC_111920	0.226		1380	REF_STRG_1_10532_XLOC_028331	0.063		1380	REF_STRG_1_64587_XLOC_048449	0.047
1381	COM_SPAL_1_022248_XLOC_075341	0.317	1381	REF_TRIN_12_01676_XLOC_017682	0.226		1381	REF_STRG_1_1178_XLOC_113567	0.063		1381	REF_STRG_1_18329_XLOC_060194	0.047
1382	REF_STRG_1_29918_XLOC_093975	0.316	1382	REF_STRG_1_76237_XLOC_065648	0.226		1382	REF_STRG_1_88136_XLOC_085237	0.063		1382	REF_STRG_1_85233_XLOC_008927	0.047
1383	REF_TRIN_1_02357_XLOC_044632	0.316	1383	REF_STRG_1_44140_XLOC_018319	0.226		1383	REF_STRG_1_63018_XLOC_046208	0.063		1383	REF_STRG_1_16056_XLOC_051497	0.047
1384	REF_STRG_1_2214_XLOC_040985	0.316	1384	REF_STRG_1_72806_XLOC_060474	0.226		1384	REF_TRIN_13_00153_XLOC_019421	0.063		1384	REF_STRG_1_71817_XLOC_059078	0.047
1385	REF_STRG_1_51727_XLOC_030133	0.316	1385	REF_STRG_1_76877_XLOC_066623	0.226		1385	REF_STRG_1_28607_XLOC_090835	0.063		1385	REF_STRG_1_16750_XLOC_054371	0.047
1386	REF_STRG_1_101517_XLOC_110891	0.316	1386	COM_SPAL_1_021013_XLOC_071269	0.226		1386	REF_STRG_1_47460_XLOC_023696	0.063		1386	REF_STRG_1_68731_XLOC_054359	0.047
1387	REF_STRG_1_48605_XLOC_025511	0.316	1387	REF_TRIN_1_01577_XLOC_076972	0.226		1387	REF_STRG_1_110332_XLOC_027701	0.063		1387	COM_SPAL_1_016065_XLOC_055574	0.047
1388	REF_TRIN_13_02376_XLOC_034979	0.316	1388	REF_STRG_1_4259_XLOC_077906	0.226		1388	REF_STRG_1_16094_XLOC_051646	0.063		1388	REF_TRIN_16_03224_XLOC_042184	0.047
1389	REF_TRIN_11_01010_XLOC_086826	0.315	1389	REF_STRG_1_56195_XLOC_036569	0.226		1389	REF_STRG_1_99775_XLOC_107136	0.063		1389	REF_STRG_1_39061_XLOC_112328	0.047
1390	REF_STRG_1_95782_XLOC_099354	0.315	1390	REF_STRG_1_10690_XLOC_029146	0.226		1390	REF_TRIN_6_00163_XLOC_113739	0.063		1390	REF_STRG_1_23533_XLOC_077110	0.047
1391	REF_TRIN_16_04534_XLOC_107612	0.315	1391	REF_STRG_1_73308_XLOC_061215	0.225		1391	REF_STRG_1_58128_XLOC_039294	0.063		1391	REF_STRG_1_24076_XLOC_078836	0.047
1392	REF_STRG_1_42773_XLOC_015929	0.315	1392	REF_TRIN_2_01338_XLOC_106439	0.225		1392	REF_TRIN_10_03291_XLOC_052623	0.063		1392	REF_TRIN_14_00896_XLOC_058776	0.047
1393	REF_STRG_1_113762_XLOC_007091	0.315	1393	REF_TRIN_3_01530_XLOC_074338	0.225		1393	REF_STRG_1_87740_XLOC_084482	0.063		1393	REF_STRG_1_49529_XLOC_026880	0.047
1394	COM_SPAL_1_016325_XLOC_056439	0.315	1394	REF_STRG_1_24299_XLOC_079576	0.225		1394	REF_STRG_1_36930_XLOC_108471	0.062		1394	REF_TRIN_5_03855_XLOC_040558	0.047
1395	REF_STRG_1_46679_XLOC_022551	0.315	1395	REF_STRG_1_59373_XLOC_040998	0.225		1395	COM_SPAL_1_006834_XLOC_027429	0.062		1395	REF_STRG_1_5778_XLOC_097335	0.046
1396	REF_STRG_1_76243_XLOC_065654	0.315	1396	REF_STRG_1_81372_XLOC_074095	0.225		1396	COM_SPAL_1_007963_XLOC_031072	0.062		1396	REF_STRG_1_64330_XLOC_048037	0.046
1397	REF_STRG_1_44685_XLOC_019219	0.315	1397	REF_STRG_1_82633_XLOC_076072	0.225		1397	REF_STRG_1_1459_XLOC_020992	0.062		1397	REF_STRG_1_27448_XLOC_087985	0.046
1398	COM_SPAL_1_021427_XLOC_072591	0.315	1398	REF_STRG_1_89507_XLOC_087658	0.225		1398	REF_STRG_1_105362_XLOC_016309	0.062		1398	REF_TRIN_8_02963_XLOC_058943	0.046
1399	REF_STRG_1_110670_XLOC_028575	0.315	1399	REF_STRG_1_91356_XLOC_091025	0.225		1399	REF_STRG_1_64919_XLOC_048911	0.062		1399	REF_STRG_1_63222_XLOC_046506	0.046
1400	REF_STRG_1_59062_XLOC_040620	0.314	1400	REF_STRG_1_70121_XLOC_056475	0.225		1400	REF_STRG_1_46889_XLOC_022847	0.062		1400	COM_SPAL_1_031050_XLOC_104117	0.046
1401	REF_STRG_1_11559_XLOC_032768	0.314	1401	REF_TRIN_6_00855_XLOC_068028	0.225		1401	REF_STRG_1_4873_XLOC_087190	0.062		1401	REF_STRG_1_18629_XLOC_061331	0.046
1402	REF_STRG_1_11344_XLOC_031786	0.314	1402	REF_STRG_1_61315_XLOC_043765	0.225		1402	REF_STRG_1_5633_XLOC_095778	0.062		1402	REF_STRG_1_24508_XLOC_080141	0.046
1403	REF_STRG_1_21581_XLOC_071245	0.314	1403	REF_TRIN_3_01285_XLOC_091414	0.224		1403	REF_STRG_1_31062_XLOC_096604	0.062		1403	REF_STRG_1_78684_XLOC_069591	0.046
1404	COM_SPAL_1_034426_XLOC_115494	0.314	1404	REF_STRG_1_77719_XLOC_068027	0.224		1404	REF_STRG_1_19092_XLOC_062990	0.062		1404	REF_STRG_1_56270_XLOC_036655	0.046
1405	REF_STRG_1_52933_XLOC_031940	0.313	1405	COM_SPAL_1_011788_XLOC_042581	0.224		1405	REF_TRIN_14_00918_XLOC_023372	0.062		1405	REF_STRG_1_6790_XLOC_106830	0.046
1406	REF_STRG_1_47993_XLOC_024523	0.313	1406	REF_STRG_1_40998_XLOC_115813	0.224		1406	REF_STRG_1_85670_XLOC_081005	0.062		1406	REF_STRG_1_76496_XLOC_066032	0.046
1407	COM_SPAL_1_002202_XLOC_011602	0.313	1407	REF_STRG_1_33389_XLOC_101638	0.224		1407	REF_STRG_1_51943_XLOC_030467	0.062		1407	COM_SPAL_1_004455_XLOC_019693	0.046
1408	REF_STRG_1_46947_XLOC_022927	0.313	1408	REF_TRIN_1_03834_XLOC_018088	0.224		1408	REF_STRG_1_58569_XLOC_039963	0.062		1408	REF_STRG_1_34689_XLOC_104187	0.046
1409	REF_STRG_1_58608_XLOC_039996	0.313	1409	REF_STRG_1_33716_XLOC_102287	0.224		1409	REF_STRG_1_101823_XLOC_012049	0.062		1409	REF_TRIN_1_00619_XLOC_028021	0.046
1410	COM_SPAL_1_029705_XLOC_099588	0.313	1410	REF_STRG_1_22243_XLOC_073368	0.224		1410	REF_STRG_1_31816_XLOC_098266	0.062		1410	REF_STRG_1_23857_XLOC_078070	0.046
1411	COM_SPAL_1_015775_XLOC_054664	0.313	1411	REF_TRIN_6_00595_XLOC_072067	0.224		1411	REF_STRG_1_51507_XLOC_029766	0.062		1411	REF_STRG_1_89434_XLOC_087514	0.046
1412	REF_STRG_1_73792_XLOC_061961	0.313	1412	COM_SPAL_1_012885_XLOC_046043	0.224		1412	REF_TRIN_10_02766_XLOC_015328	0.062		1412	COM_SPAL_1_004836_XLOC_020998	0.046
1413	REF_STRG_1_89101_XLOC_086952	0.313	1413	REF_STRG_1_25449_XLOC_082719	0.224		1413	REF_STRG_1_9894_XLOC_024898	0.062		1413	REF_STRG_1_29976_XLOC_094162	0.046
1414	REF_TRIN_4_01666_XLOC_079814	0.312	1414	REF_TRIN_3_03555_XLOC_089339	0.224		1414	REF_STRG_1_55652_XLOC_035832	0.062		1414	COM_SPAL_1_017254_XLOC_059403	0.046
1415	REF_STRG_1_101512_XLOC_110882	0.312	1415	REF_STRG_1_94287_XLOC_096440	0.224		1415	REF_STRG_1_80459_XLOC_072475	0.062		1415	REF_STRG_1_58401_XLOC_039740	0.046
1416	REF_TRIN_3_01024_XLOC_072743	0.312	1416	REF_STRG_1_19225_XLOC_063448	0.224		1416	REF_STRG_1_107762_XLOC_002094	0.062		1416	REF_STRG_1_16894_XLOC_054892	0.046
1417	REF_TRIN_14_01095_XLOC_093546	0.312	1417	REF_STRG_1_67913_XLOC_053143	0.224		1417	REF_STRG_1_24230_XLOC_079353	0.062		1417	REF_STRG_1_62783_XLOC_045894	0.046
1418	REF_STRG_1_24607_XLOC_080362	0.312	1418	REF_STRG_1_7881_XLOC_115144	0.224		1418	REF_TRIN_11_03009_XLOC_017977	0.062		1418	REF_STRG_1_65895_XLOC_050324	0.046
1419	COM_SPAL_1_027780_XLOC_093389	0.312	1419	REF_STRG_1_28544_XLOC_090717	0.224		1419	REF_TRIN_15_00638_XLOC_111757	0.062		1419	REF_STRG_1_13158_XLOC_039513	0.046
1420	REF_STRG_1_62440_XLOC_045419	0.312	1420	REF_STRG_1_34476_XLOC_103830	0.224		1420	REF_STRG_1_56128_XLOC_036478	0.062		1420	REF_TRIN_8_01084_XLOC_055319	0.046
1421	REF_STRG_1_90285_XLOC_089007	0.312	1421	COM_SPAL_1_025933_XLOC_087293	0.224		1421	REF_TRIN_10_03161_XLOC_107404	0.062		1421	REF_STRG_1_68586_XLOC_054137	0.046
1422	REF_STRG_1_76484_XLOC_066016	0.311	1422	COM_SPAL_1_026208_XLOC_088180	0.223		1422	REF_STRG_1_93148_XLOC_094266	0.062		1422	REF_STRG_1_61315_XLOC_043765	0.046
1423	REF_STRG_1_71490_XLOC_058562	0.311	1423	REF_TRIN_13_02382_XLOC_046480	0.223		1423	REF_TRIN_2_02274_XLOC_043997	0.062		1423	REF_STRG_1_30201_XLOC_094746	0.046
1424	REF_STRG_1_74472_XLOC_063003	0.311	1424	REF_STRG_1_19393_XLOC_064102	0.223		1424	COM_SPAL_1_005677_XLOC_023736	0.062		1424	REF_STRG_1_89622_XLOC_087845	0.046
1425	REF_STRG_1_50992_XLOC_029036	0.311	1425	REF_STRG_1_49011_XLOC_026113	0.223		1425	REF_STRG_1_55228_XLOC_035274	0.062		1425	REF_STRG_1_6382_XLOC_103281	0.046
1426	REF_STRG_1_42824_XLOC_016009	0.311	1426	REF_TRIN_7_01755_XLOC_099789	0.223		1426	REF_STRG_1_2216_XLOC_040987	0.062		1426	REF_STRG_1_42485_XLOC_015442	0.046
1427	REF_STRG_1_74981_XLOC_063801	0.311	1427	REF_STRG_1_68616_XLOC_054170	0.223		1427	REF_STRG_1_78536_XLOC_069338	0.062		1427	REF_STRG_1_54886_XLOC_034795	0.046
1428	REF_TRIN_5_02674_XLOC_060737	0.311	1428	REF_STRG_1_10041_XLOC_025736	0.223		1428	REF_STRG_1_58820_XLOC_040290	0.062		1428	REF_STRG_1_22098_XLOC_072958	0.046
1429	REF_STRG_1_24913_XLOC_081229	0.311	1429	REF_TRIN_4_02844_XLOC_068830	0.223		1429	REF_STRG_1_37301_XLOC_109153	0.062		1429	REF_TRIN_7_01973_XLOC_035349	0.046
1430	REF_STRG_1_109455_XLOC_003257	0.311	1430	REF_TRIN_1_01311_XLOC_043719	0.223		1430	REF_TRIN_10_03039_XLOC_070569	0.062		1430	REF_TRIN_8_00501_XLOC_091512	0.046
1431	REF_TRIN_4_02480_XLOC_105782	0.31	1431	REF_STRG_1_88567_XLOC_085975	0.223		1431	REF_STRG_1_88453_XLOC_085748	0.062		1431	REF_STRG_1_51580_XLOC_029889	0.046
1432	REF_STRG_1_56981_XLOC_037674	0.31	1432	REF_STRG_1_63463_XLOC_046839	0.223		1432	REF_STRG_1_2538_XLOC_047749	0.062		1432	REF_TRIN_1_01852_XLOC_036600	0.046
1433	REF_STRG_1_28349_XLOC_090227	0.31	1433	REF_STRG_1_34384_XLOC_103623	0.223		1433	REF_STRG_1_13206_XLOC_039658	0.061		1433	REF_STRG_1_19461_XLOC_064440	0.046
1434	REF_STRG_1_43149_XLOC_016633	0.31	1434	REF_STRG_1_83777_XLOC_077939	0.223		1434	REF_STRG_1_63373_XLOC_046713	0.061		1434	REF_TRIN_13_00579_XLOC_020487	0.046
1435	REF_STRG_1_12829_XLOC_038178	0.31	1435	REF_STRG_1_78469_XLOC_069224	0.223		1435	REF_TRIN_13_01420_XLOC_060399	0.061		1435	REF_STRG_1_65722_XLOC_050083	0.046
1436	COM_SPAL_1_015410_XLOC_053574	0.31	1436	COM_SPAL_1_008451_XLOC_032543	0.223		1436	REF_STRG_1_77932_XLOC_068383	0.061		1436	REF_STRG_1_28606_XLOC_090836	0.045
1437	COM_SPAL_1_014269_XLOC_050075	0.31	1437	REF_STRG_1_31543_XLOC_097671	0.223		1437	REF_TRIN_5_02106_XLOC_038218	0.061		1437	REF_STRG_1_19796_XLOC_065647	0.045
1438	REF_TRIN_15_01360_XLOC_009259	0.31	1438	REF_STRG_1_81444_XLOC_074222	0.223		1438	REF_STRG_1_5227_XLOC_091367	0.061		1438	REF_STRG_1_33973_XLOC_102841	0.045
1439	REF_STRG_1_27339_XLOC_087675	0.31	1439	COM_SPAL_1_003760_XLOC_017212	0.223		1439	REF_STRG_1_58546_XLOC_039930	0.061		1439	REF_STRG_1_60170_XLOC_042123	0.045
1440	REF_STRG_1_30359_XLOC_095118	0.309	1440	REF_TRIN_1_00481_XLOC_024630	0.222		1440	COM_SPAL_1_027526_XLOC_092542	0.061		1440	COM_SPAL_1_007289_XLOC_028887	0.045
1441	REF_TRIN_2_02663_XLOC_103197	0.309	1441	REF_STRG_1_77398_XLOC_008608	0.222		1441	REF_STRG_1_45433_XLOC_020518	0.061		1441	REF_STRG_1_77621_XLOC_067850	0.045
1442	REF_STRG_1_31876_XLOC_098401	0.309	1442	COM_SPAL_1_032351_XLOC_108457	0.222		1442	REF_STRG_1_76916_XLOC_066693	0.061		1442	REF_STRG_1_72311_XLOC_059776	0.045
1443	REF_STRG_1_91423_XLOC_091184	0.309	1443	REF_TRIN_1_03671_XLOC_050147	0.222		1443	REF_STRG_1_44182_XLOC_018392	0.061		1443	REF_TRIN_13_00971_XLOC_070132	0.045
1444	REF_TRIN_6_00855_XLOC_068028	0.309	1444	REF_STRG_1_12058_XLOC_034830	0.222		1444	REF_STRG_1_38404_XLOC_111197	0.061		1444	REF_STRG_1_30113_XLOC_094539	0.045
1445	REF_STRG_1_26997_XLOC_086671	0.309	1445	REF_STRG_1_31778_XLOC_098195	0.222		1445	REF_STRG_1_12560_XLOC_037242	0.061		1445	COM_SPAL_1_016773_XLOC_057900	0.045
1446	REF_STRG_1_29680_XLOC_093341	0.308	1446	REF_STRG_1_39388_XLOC_112890	0.222		1446	REF_STRG_1_37950_XLOC_110327	0.061		1446	COM_SPAL_1_004166_XLOC_018717	0.045
1447	REF_STRG_1_51421_XLOC_029644	0.308	1447	REF_STRG_1_46959_XLOC_022954	0.222		1447	REF_STRG_1_82426_XLOC_075730	0.061		1447	REF_STRG_1_2667_XLOC_050274	0.045
1448	REF_STRG_1_31476_XLOC_097525	0.308	1448	REF_STRG_1_30751_XLOC_095942	0.222		1448	REF_STRG_1_89107_XLOC_009246	0.061		1448	COM_SPAL_1_021465_XLOC_072714	0.045
1449	REF_STRG_1_47893_XLOC_024368	0.308	1449	COM_SPAL_1_006441_XLOC_026129	0.222		1449	REF_TRIN_16_04354_XLOC_115323	0.061		1449	REF_STRG_1_78391_XLOC_069099	0.045
1450	REF_STRG_1_70638_XLOC_057252	0.308	1450	REF_STRG_1_82246_XLOC_075454	0.222		1450	REF_STRG_1_80018_XLOC_071751	0.061		1450	REF_STRG_1_12517_XLOC_037119	0.045
1451	REF_STRG_1_19242_XLOC_063480	0.308	1451	REF_TRIN_3_02036_XLOC_032374	0.222		1451	REF_TRIN_10_03127_XLOC_024917	0.061		1451	REF_STRG_1_30840_XLOC_096115	0.045
1452	REF_STRG_1_87615_XLOC_009126	0.308	1452	REF_TRIN_16_01230_XLOC_038638	0.222		1452	REF_STRG_1_74985_XLOC_063805	0.061		1452	REF_STRG_1_22335_XLOC_073646	0.045
1453	REF_STRG_1_96375_XLOC_100483	0.308	1453	REF_STRG_1_42022_XLOC_014694	0.222		1453	REF_STRG_1_47280_XLOC_023424	0.061		1453	COM_SPAL_1_020611_XLOC_070068	0.045
1454	REF_TRIN_8_02906_XLOC_045982	0.308	1454	REF_TRIN_7_01148_XLOC_069608	0.222		1454	REF_STRG_1_88818_XLOC_086428	0.061		1454	REF_STRG_1_69821_XLOC_056040	0.045
1455	REF_STRG_1_7309_XLOC_110780	0.307	1455	COM_SPAL_1_015174_XLOC_052938	0.222		1455	REF_STRG_1_54971_XLOC_034911	0.061		1455	COM_SPAL_1_009069_XLOC_034402	0.045
1456	REF_STRG_1_15584_XLOC_049386	0.307	1456	COM_SPAL_1_014942_XLOC_052233	0.222		1456	REF_TRIN_3_03169_XLOC_080764	0.061		1456	REF_TRIN_1_00991_XLOC_094034	0.045
1457	REF_STRG_1_34379_XLOC_103620	0.307	1457	REF_TRIN_7_00383_XLOC_063628	0.222		1457	REF_STRG_1_40292_XLOC_114557	0.061		1457	REF_STRG_1_95228_XLOC_098271	0.045
1458	REF_TRIN_1_03671_XLOC_050147	0.307	1458	REF_STRG_1_29041_XLOC_091814	0.222		1458	COM_SPAL_1_032981_XLOC_110618	0.061		1458	REF_STRG_1_42500_XLOC_015463	0.045
1459	REF_STRG_1_61119_XLOC_043454	0.307	1459	REF_TRIN_1_00359_XLOC_077413	0.221		1459	REF_STRG_1_23801_XLOC_077933	0.061		1459	REF_TRIN_1_01739_XLOC_017711	0.045
1460	REF_STRG_1_23285_XLOC_076476	0.307	1460	REF_TRIN_5_02928_XLOC_018051	0.221		1460	REF_STRG_1_85123_XLOC_080058	0.061		1460	COM_SPAL_1_014526_XLOC_050890	0.045
1461	REF_STRG_1_85234_XLOC_080244	0.307	1461	REF_STRG_1_48106_XLOC_024716	0.221		1461	REF_STRG_1_7990_XLOC_013078	0.061		1461	REF_STRG_1_76803_XLOC_066518	0.045
1462	REF_STRG_1_64774_XLOC_048700	0.306	1462	REF_TRIN_2_03249_XLOC_019671	0.221		1462	REF_STRG_1_15168_XLOC_047896	0.061		1462	COM_SPAL_1_005389_XLOC_022762	0.045
1463	REF_STRG_1_104869_XLOC_015326	0.306	1463	COM_SPAL_1_014378_XLOC_050411	0.221		1463	REF_STRG_1_109114_XLOC_003023	0.061		1463	REF_STRG_1_35628_XLOC_106063	0.045
1464	REF_STRG_1_19479_XLOC_064582	0.306	1464	REF_STRG_1_79064_XLOC_070202	0.221		1464	REF_TRIN_8_01493_XLOC_032369	0.061		1464	REF_TRIN_13_00985_XLOC_104673	0.045
1465	REF_STRG_1_68413_XLOC_053863	0.306	1465	COM_SPAL_1_016154_XLOC_055852	0.221		1465	REF_STRG_1_53477_XLOC_032777	0.061		1465	REF_STRG_1_99383_XLOC_011205	0.045
1466	REF_STRG_1_49494_XLOC_026831	0.306	1466	REF_TRIN_5_00202_XLOC_069852	0.221		1466	REF_STRG_1_67908_XLOC_053139	0.061		1466	REF_STRG_1_16726_XLOC_054276	0.045
1467	REF_TRIN_10_02325_XLOC_055311	0.306	1467	REF_STRG_1_30121_XLOC_094554	0.221		1467	REF_TRIN_2_03950_XLOC_021764	0.061		1467	REF_STRG_1_21309_XLOC_070402	0.045
1468	REF_STRG_1_47934_XLOC_024415	0.306	1468	REF_STRG_1_31661_XLOC_097923	0.22		1468	REF_STRG_1_40254_XLOC_114488	0.061		1468	REF_STRG_1_32668_XLOC_100088	0.045
1469	REF_STRG_1_56322_XLOC_036739	0.306	1469	REF_TRIN_2_01435_XLOC_025110	0.22		1469	REF_TRIN_9_00192_XLOC_060457	0.061		1469	REF_TRIN_2_01029_XLOC_028170	0.045
1470	REF_STRG_1_6706_XLOC_105906	0.305	1470	REF_STRG_1_2954_XLOC_055857	0.22		1470	REF_TRIN_2_01362_XLOC_071598	0.061		1470	REF_STRG_1_36908_XLOC_108428	0.045
1471	REF_STRG_1_25568_XLOC_083022	0.305	1471	REF_TRIN_16_00350_XLOC_076496	0.22		1471	REF_STRG_1_110408_XLOC_003979	0.061		1471	REF_STRG_1_84894_XLOC_079689	0.045
1472	REF_STRG_1_54442_XLOC_034142	0.305	1472	REF_STRG_1_50475_XLOC_028272	0.22		1472	REF_TRIN_16_02792_XLOC_056518	0.061		1472	REF_STRG_1_1662_XLOC_025911	0.045
1473	REF_STRG_1_55798_XLOC_036042	0.305	1473	REF_STRG_1_46300_XLOC_021925	0.22		1473	REF_STRG_1_37600_XLOC_109725	0.061		1473	REF_STRG_1_92871_XLOC_093739	0.045
1474	REF_STRG_1_18527_XLOC_060990	0.305	1474	REF_STRG_1_63425_XLOC_046791	0.22		1474	REF_TRIN_2_00709_XLOC_027176	0.061		1474	REF_STRG_1_42899_XLOC_016138	0.045
1475	REF_TRIN_12_03356_XLOC_097340	0.305	1475	REF_STRG_1_31623_XLOC_097798	0.22		1475	REF_STRG_1_26184_XLOC_084694	0.061		1475	REF_STRG_1_64994_XLOC_049005	0.045
1476	REF_STRG_1_32690_XLOC_100130	0.305	1476	REF_STRG_1_63395_XLOC_046742	0.22		1476	COM_SPAL_1_033779_XLOC_113204	0.061		1476	REF_STRG_1_52903_XLOC_031910	0.045
1477	REF_STRG_1_3427_XLOC_064578	0.304	1477	REF_STRG_1_72625_XLOC_060241	0.22		1477	REF_STRG_1_44985_XLOC_019781	0.06		1477	REF_STRG_1_12471_XLOC_036872	0.045
1478	REF_STRG_1_29648_XLOC_093263	0.304	1478	REF_STRG_1_76652_XLOC_066274	0.22		1478	REF_STRG_1_48888_XLOC_025946	0.06		1478	REF_STRG_1_81147_XLOC_073632	0.045
1479	REF_STRG_1_31438_XLOC_097447	0.304	1479	REF_STRG_1_29406_XLOC_092711	0.22		1479	REF_STRG_1_77254_XLOC_067217	0.06		1479	REF_STRG_1_62308_XLOC_045183	0.045
1480	REF_STRG_1_65531_XLOC_049808	0.304	1480	COM_SPAL_1_013397_XLOC_047553	0.22		1480	REF_STRG_1_72542_XLOC_060085	0.06		1480	REF_STRG_1_35095_XLOC_105048	0.045
1481	REF_STRG_1_37468_XLOC_109495	0.304	1481	REF_STRG_1_31364_XLOC_097256	0.22		1481	REF_STRG_1_19085_XLOC_062987	0.06		1481	REF_STRG_1_74202_XLOC_062588	0.045
1482	COM_SPAL_1_022468_XLOC_076054	0.304	1482	REF_TRIN_1_02401_XLOC_009482	0.22		1482	REF_STRG_1_21367_XLOC_070581	0.06		1482	REF_STRG_1_13199_XLOC_039643	0.045
1483	REF_STRG_1_34106_XLOC_103077	0.304	1483	REF_TRIN_16_03750_XLOC_087338	0.219		1483	REF_TRIN_7_01164_XLOC_036665	0.06		1483	REF_STRG_1_15810_XLOC_050391	0.045
1484	REF_STRG_1_24245_XLOC_079391	0.303	1484	REF_STRG_1_33853_XLOC_102542	0.219		1484	REF_STRG_1_30053_XLOC_094413	0.06		1484	REF_STRG_1_14429_XLOC_045036	0.045
1485	REF_STRG_1_81512_XLOC_074341	0.303	1485	REF_STRG_1_72201_XLOC_059615	0.219		1485	REF_TRIN_4_03382_XLOC_112659	0.06		1485	REF_STRG_1_75871_XLOC_065120	0.045
1486	REF_STRG_1_70052_XLOC_056377	0.303	1486	REF_STRG_1_3082_XLOC_058173	0.219		1486	REF_TRIN_13_00525_XLOC_106754	0.06		1486	REF_TRIN_15_00654_XLOC_048286	0.045
1487	REF_STRG_1_68532_XLOC_054060	0.303	1487	REF_TRIN_8_03526_XLOC_046338	0.219		1487	REF_STRG_1_98129_XLOC_103856	0.06		1487	REF_STRG_1_60772_XLOC_042947	0.045
1488	COM_SPAL_1_013133_XLOC_046748	0.303	1488	REF_TRIN_11_01829_XLOC_017533	0.219		1488	REF_STRG_1_48852_XLOC_025884	0.06		1488	REF_STRG_1_30396_XLOC_095192	0.045
1489	REF_STRG_1_18053_XLOC_058967	0.303	1489	REF_STRG_1_54660_XLOC_034467	0.219		1489	COM_SPAL_1_022863_XLOC_077440	0.06		1489	REF_STRG_1_28642_XLOC_090920	0.045
1490	REF_STRG_1_88585_XLOC_086020	0.303	1490	REF_STRG_1_84551_XLOC_079118	0.219		1490	REF_TRIN_11_02789_XLOC_052079	0.06		1490	REF_TRIN_16_00569_XLOC_095864	0.045
1491	REF_STRG_1_17002_XLOC_055335	0.303	1491	REF_TRIN_12_01846_XLOC_095304	0.219		1491	REF_TRIN_4_02052_XLOC_006793	0.06		1491	REF_STRG_1_62116_XLOC_044905	0.045
1492	REF_TRIN_12_03203_XLOC_016729	0.303	1492	REF_STRG_1_54005_XLOC_033501	0.219		1492	REF_STRG_1_97987_XLOC_103561	0.06		1492	REF_STRG_1_46375_XLOC_022060	0.044
1493	COM_SPAL_1_020034_XLOC_068283	0.303	1493	REF_STRG_1_56317_XLOC_036731	0.219		1493	REF_TRIN_4_02488_XLOC_089880	0.06		1493	REF_STRG_1_21534_XLOC_071089	0.044
1494	REF_STRG_1_101053_XLOC_011764	0.302	1494	REF_STRG_1_24417_XLOC_079906	0.219		1494	REF_STRG_1_89136_XLOC_087007	0.06		1494	REF_STRG_1_59022_XLOC_040559	0.044
1495	REF_STRG_1_81622_XLOC_074506	0.302	1495	COM_SPAL_1_026448_XLOC_089043	0.219		1495	REF_STRG_1_47961_XLOC_024474	0.06		1495	REF_STRG_1_5227_XLOC_091367	0.044
1496	REF_STRG_1_20666_XLOC_068326	0.302	1496	REF_TRIN_11_00907_XLOC_098469	0.219		1496	REF_TRIN_3_02522_XLOC_067659	0.06		1496	REF_STRG_1_49105_XLOC_026263	0.044
1497	COM_SPAL_1_033575_XLOC_112589	0.302	1497	REF_STRG_1_24081_XLOC_078865	0.218		1497	REF_STRG_1_78469_XLOC_069224	0.06		1497	REF_STRG_1_45837_XLOC_021160	0.044
1498	REF_STRG_1_67524_XLOC_052569	0.302	1498	REF_TRIN_2_01804_XLOC_067616	0.218		1498	REF_STRG_1_86068_XLOC_081672	0.06		1498	REF_TRIN_3_00581_XLOC_106126	0.044
1499	COM_SPAL_1_008884_XLOC_033939	0.302	1499	REF_STRG_1_5619_XLOC_095407	0.218		1499	COM_SPAL_1_018424_XLOC_063037	0.06		1499	REF_STRG_1_82483_XLOC_075827	0.044
1500	REF_TRIN_8_00374_XLOC_098741	0.302	1500	REF_STRG_1_72929_XLOC_060651	0.218		1500	REF_STRG_1_70249_XLOC_056657	0.06		1500	REF_STRG_1_47049_XLOC_023074	0.044
1501	REF_STRG_1_2674_XLOC_050279	0.302	1501	REF_STRG_1_69608_XLOC_055662	0.218		1501	REF_STRG_1_32027_XLOC_098731	0.06		1501	REF_STRG_1_73444_XLOC_061442	0.044
1502	REF_TRIN_9_00535_XLOC_050696	0.302	1502	COM_SPAL_1_010513_XLOC_038608	0.218		1502	REF_STRG_1_85046_XLOC_079943	0.06		1502	REF_STRG_1_61496_XLOC_044041	0.044
1503	COM_SPAL_1_009472_XLOC_035589	0.302	1503	REF_STRG_1_29254_XLOC_092359	0.218		1503	REF_TRIN_8_03583_XLOC_045454	0.06		1503	REF_STRG_1_26953_XLOC_086583	0.044
1504	REF_STRG_1_94688_XLOC_097179	0.302	1504	REF_STRG_1_80673_XLOC_072833	0.218		1504	REF_STRG_1_29856_XLOC_093840	0.06		1504	REF_TRIN_2_02928_XLOC_027881	0.044
1505	REF_STRG_1_77000_XLOC_066831	0.302	1505	COM_SPAL_1_010918_XLOC_039855	0.218		1505	REF_STRG_1_34917_XLOC_104707	0.06		1505	REF_TRIN_5_03392_XLOC_050323	0.044
1506	REF_TRIN_11_01499_XLOC_063210	0.302	1506	REF_STRG_1_2066_XLOC_037751	0.218		1506	REF_TRIN_14_01520_XLOC_103359	0.06		1506	REF_STRG_1_15393_XLOC_048657	0.044
1507	REF_STRG_1_27318_XLOC_087578	0.301	1507	COM_SPAL_1_009267_XLOC_035046	0.218		1507	REF_STRG_1_49091_XLOC_026237	0.06		1507	REF_STRG_1_96201_XLOC_100172	0.044
1508	REF_STRG_1_14835_XLOC_046464	0.301	1508	COM_SPAL_1_011722_XLOC_042382	0.218		1508	REF_TRIN_1_04046_XLOC_032853	0.06		1508	REF_TRIN_2_00690_XLOC_069763	0.044
1509	REF_STRG_1_22412_XLOC_073858	0.301	1509	REF_STRG_1_85099_XLOC_008919	0.218		1509	COM_SPAL_1_017162_XLOC_059155	0.06		1509	REF_STRG_1_73183_XLOC_061003	0.044
1510	REF_STRG_1_68263_XLOC_053656	0.301	1510	REF_STRG_1_56184_XLOC_036567	0.218		1510	REF_TRIN_7_01070_XLOC_029871	0.06		1510	REF_STRG_1_75801_XLOC_008555	0.044
1511	REF_STRG_1_104526_XLOC_000360	0.301	1511	REF_TRIN_12_00109_XLOC_092865	0.217		1511	REF_STRG_1_105795_XLOC_000998	0.06		1511	REF_STRG_1_35101_XLOC_105057	0.044
1512	REF_STRG_1_34567_XLOC_103957	0.301	1512	REF_STRG_1_3729_XLOC_069872	0.217		1512	REF_STRG_1_49960_XLOC_027546	0.06		1512	REF_STRG_1_28372_XLOC_090302	0.044
1513	REF_TRIN_15_01046_XLOC_073084	0.301	1513	COM_SPAL_1_026961_XLOC_090794	0.217		1513	COM_SPAL_1_017851_XLOC_061329	0.06		1513	REF_TRIN_16_00051_XLOC_053293	0.044
1514	REF_STRG_1_69195_XLOC_055059	0.301	1514	REF_STRG_1_45428_XLOC_020519	0.217		1514	REF_TRIN_16_04086_XLOC_031378	0.06		1514	COM_SPAL_1_030327_XLOC_101660	0.044
1515	REF_TRIN_5_00671_XLOC_034673	0.301	1515	REF_STRG_1_72901_XLOC_060619	0.217		1515	REF_TRIN_12_02778_XLOC_068456	0.06		1515	REF_STRG_1_18989_XLOC_062593	0.044
1516	REF_STRG_1_53683_XLOC_033052	0.301	1516	REF_TRIN_14_01893_XLOC_029832	0.217		1516	REF_STRG_1_2184_XLOC_040110	0.06		1516	REF_STRG_1_8483_XLOC_016344	0.044
1517	REF_STRG_1_37856_XLOC_110147	0.301	1517	REF_STRG_1_79456_XLOC_070843	0.217		1517	REF_STRG_1_75057_XLOC_063899	0.06		1517	REF_STRG_1_80745_XLOC_072933	0.044
1518	REF_TRIN_16_03677_XLOC_109503	0.301	1518	REF_STRG_1_29143_XLOC_092108	0.217		1518	REF_STRG_1_69588_XLOC_055624	0.06		1518	REF_STRG_1_77319_XLOC_067321	0.044
1519	REF_STRG_1_48626_XLOC_025544	0.301	1519	COM_SPAL_1_033100_XLOC_110988	0.217		1519	REF_TRIN_12_02827_XLOC_087604	0.06		1519	REF_STRG_1_36026_XLOC_106861	0.044
1520	REF_TRIN_13_02119_XLOC_005161	0.3	1520	REF_STRG_1_35935_XLOC_106692	0.217		1520	REF_STRG_1_66655_XLOC_051354	0.06		1520	REF_STRG_1_79375_XLOC_070714	0.044
1521	REF_STRG_1_38422_XLOC_111227	0.3	1521	REF_STRG_1_50494_XLOC_028310	0.216		1521	REF_STRG_1_5073_XLOC_089557	0.06		1521	REF_STRG_1_3160_XLOC_059015	0.044
1522	REF_TRIN_6_01900_XLOC_095299	0.3	1522	REF_STRG_1_24953_XLOC_081337	0.216		1522	COM_SPAL_1_009438_XLOC_035492	0.06		1522	REF_TRIN_2_03997_XLOC_053273	0.044
1523	COM_SPAL_1_014645_XLOC_051268	0.3	1523	REF_STRG_1_21080_XLOC_069617	0.216		1523	REF_STRG_1_88110_XLOC_085174	0.059		1523	REF_TRIN_6_02580_XLOC_026175	0.044
1524	REF_STRG_1_33728_XLOC_102307	0.3	1524	REF_STRG_1_85284_XLOC_080340	0.216		1524	REF_STRG_1_50196_XLOC_027887	0.059		1524	REF_STRG_1_35212_XLOC_105276	0.044
1525	REF_STRG_1_93577_XLOC_095102	0.3	1525	REF_STRG_1_66468_XLOC_051105	0.216		1525	REF_STRG_1_38311_XLOC_111022	0.059		1525	REF_STRG_1_80708_XLOC_072871	0.044
1526	COM_SPAL_1_003163_XLOC_015214	0.3	1526	REF_STRG_1_27321_XLOC_087586	0.216		1526	REF_STRG_1_14430_XLOC_044964	0.059		1526	REF_STRG_1_32196_XLOC_099052	0.044
1527	REF_TRIN_2_01806_XLOC_101023	0.3	1527	COM_SPAL_1_009041_XLOC_034334	0.216		1527	REF_STRG_1_82336_XLOC_008748	0.059		1527	REF_STRG_1_12717_XLOC_037841	0.044
1528	COM_SPAL_1_034514_XLOC_115706	0.3	1528	REF_STRG_1_51252_XLOC_029397	0.216		1528	REF_STRG_1_26262_XLOC_084886	0.059		1528	REF_STRG_1_65725_XLOC_050087	0.044
1529	REF_STRG_1_58555_XLOC_039943	0.3	1529	REF_STRG_1_28856_XLOC_091389	0.216		1529	REF_STRG_1_84456_XLOC_078968	0.059		1529	REF_STRG_1_54726_XLOC_034553	0.044
1530	REF_STRG_1_58250_XLOC_039468	0.3	1530	REF_TRIN_5_03428_XLOC_066219	0.216		1530	REF_STRG_1_64985_XLOC_048987	0.059		1530	REF_STRG_1_41554_XLOC_013866	0.044
1531	REF_STRG_1_34425_XLOC_103757	0.299	1531	REF_STRG_1_69674_XLOC_055781	0.216		1531	REF_TRIN_15_02277_XLOC_098744	0.059		1531	REF_STRG_1_42484_XLOC_015440	0.044
1532	REF_STRG_1_34241_XLOC_103358	0.299	1532	COM_SPAL_1_007345_XLOC_029042	0.216		1532	REF_STRG_1_9059_XLOC_019906	0.059		1532	REF_STRG_1_14932_XLOC_046883	0.044
1533	REF_STRG_1_70670_XLOC_057293	0.299	1533	REF_TRIN_11_01850_XLOC_036632	0.216		1533	COM_SPAL_1_030433_XLOC_102024	0.059		1533	REF_STRG_1_60651_XLOC_042796	0.044
1534	REF_TRIN_5_03826_XLOC_113541	0.299	1534	REF_STRG_1_75593_XLOC_064657	0.216		1534	REF_STRG_1_106295_XLOC_018332	0.059		1534	REF_STRG_1_66817_XLOC_051573	0.044
1535	REF_STRG_1_3415_XLOC_064266	0.299	1535	REF_STRG_1_92410_XLOC_092931	0.216		1535	COM_SPAL_1_021013_XLOC_071269	0.059		1535	REF_STRG_1_94062_XLOC_095999	0.043
1536	REF_STRG_1_16519_XLOC_053558	0.298	1536	REF_STRG_1_34558_XLOC_103956	0.216		1536	REF_STRG_1_110646_XLOC_004178	0.059		1536	REF_STRG_1_16468_XLOC_053346	0.043
1537	REF_STRG_1_30930_XLOC_096323	0.298	1537	REF_TRIN_6_02814_XLOC_043121	0.216		1537	REF_STRG_1_18214_XLOC_059647	0.059		1537	REF_STRG_1_17468_XLOC_056913	0.043
1538	REF_STRG_1_105925_XLOC_001065	0.298	1538	REF_STRG_1_41808_XLOC_014345	0.216		1538	REF_STRG_1_65794_XLOC_050170	0.059		1538	REF_TRIN_9_02150_XLOC_094541	0.043
1539	REF_STRG_1_46102_XLOC_021598	0.298	1539	REF_TRIN_15_01702_XLOC_073542	0.216		1539	REF_STRG_1_83712_XLOC_077852	0.059		1539	COM_SPAL_1_014163_XLOC_049730	0.043
1540	REF_TRIN_10_00001_XLOC_094543	0.298	1540	REF_STRG_1_92009_XLOC_092132	0.215		1540	REF_STRG_1_69871_XLOC_056116	0.059		1540	REF_TRIN_10_01549_XLOC_097769	0.043
1541	REF_STRG_1_76770_XLOC_066461	0.298	1541	REF_TRIN_13_01858_XLOC_060087	0.215		1541	COM_SPAL_1_030842_XLOC_103390	0.059		1541	REF_STRG_1_5073_XLOC_089557	0.043
1542	REF_STRG_1_27112_XLOC_087045	0.298	1542	REF_STRG_1_22641_XLOC_074512	0.215		1542	REF_TRIN_1_01829_XLOC_055583	0.059		1542	REF_STRG_1_65794_XLOC_050170	0.043
1543	REF_STRG_1_55660_XLOC_035838	0.298	1543	REF_TRIN_16_01534_XLOC_043120	0.215		1543	REF_STRG_1_113596_XLOC_006926	0.059		1543	COM_SPAL_1_030842_XLOC_103390	0.043
1544	REF_STRG_1_88496_XLOC_085860	0.298	1544	REF_STRG_1_29461_XLOC_092845	0.215		1544	REF_STRG_1_75924_XLOC_065210	0.059		1544	REF_STRG_1_82066_XLOC_075193	0.043
1545	REF_STRG_1_56314_XLOC_036736	0.298	1545	REF_STRG_1_38948_XLOC_112129	0.215		1545	COM_SPAL_1_009991_XLOC_037088	0.059		1545	REF_STRG_1_43995_XLOC_018119	0.043
1546	REF_STRG_1_8529_XLOC_016730	0.298	1546	REF_TRIN_12_03141_XLOC_108518	0.215		1546	REF_STRG_1_50355_XLOC_028112	0.059		1546	REF_STRG_1_76545_XLOC_066100	0.043
1547	REF_STRG_1_43237_XLOC_016782	0.297	1547	REF_STRG_1_40775_XLOC_115430	0.215		1547	REF_STRG_1_44850_XLOC_019546	0.059		1547	REF_TRIN_11_03510_XLOC_017308	0.043
1548	REF_STRG_1_65886_XLOC_050312	0.297	1548	REF_TRIN_15_02035_XLOC_112979	0.215		1548	REF_STRG_1_73737_XLOC_061863	0.059		1548	REF_STRG_1_24545_XLOC_080231	0.043
1549	REF_STRG_1_98288_XLOC_104206	0.297	1549	REF_STRG_1_69673_XLOC_055780	0.215		1549	REF_STRG_1_64392_XLOC_048126	0.059		1549	REF_STRG_1_1200_XLOC_115022	0.043
1550	REF_STRG_1_56496_XLOC_036939	0.297	1550	REF_STRG_1_48919_XLOC_025983	0.215		1550	REF_TRIN_13_03154_XLOC_074133	0.059		1550	REF_STRG_1_15016_XLOC_047123	0.043
1551	REF_STRG_1_63651_XLOC_047108	0.297	1551	REF_STRG_1_12184_XLOC_035400	0.215		1551	COM_SPAL_1_025108_XLOC_084646	0.059		1551	REF_STRG_1_59361_XLOC_040979	0.043
1552	COM_SPAL_1_016829_XLOC_058083	0.297	1552	COM_SPAL_1_034369_XLOC_115326	0.215		1552	REF_STRG_1_110676_XLOC_004197	0.059		1552	REF_STRG_1_18053_XLOC_058967	0.043
1553	REF_STRG_1_32402_XLOC_099581	0.297	1553	REF_TRIN_2_00920_XLOC_057102	0.214		1553	REF_STRG_1_59528_XLOC_041204	0.059		1553	REF_STRG_1_11864_XLOC_033990	0.043
1554	REF_TRIN_8_02341_XLOC_024691	0.297	1554	REF_STRG_1_52597_XLOC_031454	0.214		1554	REF_STRG_1_67119_XLOC_051986	0.059		1554	REF_STRG_1_40143_XLOC_114275	0.043
1555	REF_STRG_1_71992_XLOC_059314	0.297	1555	REF_STRG_1_37059_XLOC_108705	0.214		1555	REF_STRG_1_19192_XLOC_063336	0.059		1555	REF_STRG_1_85358_XLOC_080496	0.043
1556	REF_TRIN_13_00379_XLOC_012374	0.297	1556	REF_STRG_1_69667_XLOC_055760	0.214		1556	REF_STRG_1_70254_XLOC_056660	0.059		1556	REF_STRG_1_64648_XLOC_048523	0.043
1557	REF_STRG_1_32420_XLOC_099603	0.297	1557	REF_TRIN_16_03382_XLOC_025757	0.214		1557	COM_SPAL_1_020231_XLOC_068891	0.059		1557	REF_STRG_1_80404_XLOC_072389	0.043
1558	REF_STRG_1_46575_XLOC_022418	0.297	1558	REF_STRG_1_63651_XLOC_047108	0.214		1558	REF_TRIN_7_01212_XLOC_012019	0.059		1558	REF_STRG_1_35693_XLOC_106213	0.043
1559	REF_TRIN_10_02445_XLOC_093594	0.297	1559	REF_STRG_1_55708_XLOC_035914	0.214		1559	REF_STRG_1_6339_XLOC_102684	0.059		1559	REF_TRIN_11_03065_XLOC_059241	0.043
1560	REF_STRG_1_58617_XLOC_040018	0.297	1560	REF_STRG_1_63957_XLOC_047520	0.214		1560	REF_STRG_1_45797_XLOC_021105	0.059		1560	REF_STRG_1_44307_XLOC_018594	0.043
1561	REF_STRG_1_72283_XLOC_059741	0.297	1561	REF_TRIN_14_01286_XLOC_059908	0.214		1561	REF_STRG_1_104898_XLOC_015374	0.059		1561	REF_STRG_1_13343_XLOC_040306	0.043
1562	REF_TRIN_11_02653_XLOC_001452	0.297	1562	REF_STRG_1_9949_XLOC_025211	0.214		1562	REF_TRIN_1_01969_XLOC_079065	0.059		1562	REF_STRG_1_11655_XLOC_033210	0.043
1563	REF_STRG_1_54094_XLOC_033633	0.297	1563	REF_TRIN_6_01869_XLOC_052069	0.214		1563	COM_SPAL_1_027861_XLOC_093629	0.059		1563	REF_TRIN_16_01504_XLOC_089948	0.043
1564	COM_SPAL_1_019533_XLOC_066589	0.297	1564	REF_STRG_1_26157_XLOC_084611	0.214		1564	REF_TRIN_16_03480_XLOC_080347	0.059		1564	REF_STRG_1_1816_XLOC_031119	0.043
1565	REF_STRG_1_19972_XLOC_066181	0.296	1565	REF_STRG_1_63346_XLOC_046678	0.214		1565	REF_STRG_1_80369_XLOC_072325	0.059		1565	COM_SPAL_1_007540_XLOC_029630	0.043
1566	REF_STRG_1_9900_XLOC_024929	0.296	1566	REF_TRIN_3_00286_XLOC_108727	0.214		1566	REF_TRIN_1_03009_XLOC_068835	0.059		1566	REF_STRG_1_49908_XLOC_027457	0.043
1567	REF_TRIN_6_02357_XLOC_036965	0.296	1567	REF_STRG_1_67838_XLOC_053036	0.214		1567	REF_STRG_1_52101_XLOC_030694	0.059		1567	REF_STRG_1_46825_XLOC_022771	0.043
1568	REF_STRG_1_108930_XLOC_002888	0.296	1568	REF_TRIN_8_02284_XLOC_087169	0.213		1568	REF_STRG_1_73967_XLOC_062216	0.059		1568	REF_STRG_1_22999_XLOC_075648	0.043
1569	REF_STRG_1_54016_XLOC_033528	0.296	1569	COM_SPAL_1_027021_XLOC_090967	0.213		1569	REF_STRG_1_69703_XLOC_055817	0.059		1569	REF_STRG_1_42176_XLOC_014917	0.043
1570	COM_SPAL_1_004481_XLOC_019799	0.296	1570	REF_STRG_1_81513_XLOC_074339	0.213		1570	REF_TRIN_1_03958_XLOC_075293	0.059		1570	REF_STRG_1_48694_XLOC_025642	0.043
1571	REF_STRG_1_72289_XLOC_059746	0.296	1571	REF_STRG_1_54442_XLOC_034142	0.213		1571	REF_STRG_1_3955_XLOC_073049	0.059		1571	REF_STRG_1_86241_XLOC_081951	0.043
1572	REF_STRG_1_44205_XLOC_018419	0.296	1572	REF_STRG_1_41563_XLOC_013884	0.213		1572	REF_STRG_1_6613_XLOC_105110	0.059		1572	REF_STRG_1_44032_XLOC_018166	0.043
1573	COM_SPAL_1_006519_XLOC_026365	0.296	1573	REF_TRIN_1_01431_XLOC_035823	0.213		1573	REF_STRG_1_38572_XLOC_111509	0.059		1573	REF_STRG_1_62231_XLOC_045062	0.043
1574	REF_STRG_1_25683_XLOC_083382	0.296	1574	REF_STRG_1_76780_XLOC_066478	0.213		1574	REF_TRIN_6_01360_XLOC_055801	0.059		1574	REF_TRIN_12_03073_XLOC_032084	0.043
1575	REF_TRIN_10_00413_XLOC_086978	0.296	1575	REF_STRG_1_79229_XLOC_070481	0.213		1575	COM_SPAL_1_025177_XLOC_084885	0.059		1575	REF_STRG_1_34908_XLOC_104677	0.043
1576	COM_SPAL_1_021090_XLOC_071523	0.296	1576	REF_STRG_1_81153_XLOC_073640	0.213		1576	REF_STRG_1_111989_XLOC_005350	0.059		1576	REF_STRG_1_62696_XLOC_045771	0.043
1577	REF_STRG_1_60040_XLOC_041946	0.296	1577	REF_STRG_1_67596_XLOC_052710	0.213		1577	REF_TRIN_15_01878_XLOC_003829	0.059		1577	COM_SPAL_1_011338_XLOC_041112	0.043
1578	REF_STRG_1_71901_XLOC_059197	0.296	1578	REF_STRG_1_46941_XLOC_022911	0.213		1578	REF_STRG_1_103903_XLOC_000043	0.058		1578	REF_STRG_1_52892_XLOC_031899	0.043
1579	REF_STRG_1_78041_XLOC_068534	0.296	1579	REF_STRG_1_52225_XLOC_030894	0.213		1579	REF_STRG_1_57526_XLOC_038475	0.058		1579	REF_TRIN_10_00443_XLOC_084550	0.043
1580	REF_STRG_1_105503_XLOC_000838	0.296	1580	REF_STRG_1_60017_XLOC_041886	0.213		1580	COM_SPAL_1_015531_XLOC_053936	0.058		1580	REF_STRG_1_70624_XLOC_057234	0.043
1581	REF_STRG_1_21280_XLOC_070312	0.296	1581	REF_STRG_1_80773_XLOC_072966	0.213		1581	REF_TRIN_13_00188_XLOC_071628	0.058		1581	REF_STRG_1_13040_XLOC_039039	0.043
1582	REF_STRG_1_13694_XLOC_042033	0.296	1582	REF_STRG_1_55799_XLOC_036043	0.213		1582	REF_STRG_1_4177_XLOC_076431	0.058		1582	COM_SPAL_1_014835_XLOC_051800	0.043
1583	REF_STRG_1_58056_XLOC_039188	0.295	1583	REF_TRIN_13_01417_XLOC_113108	0.213		1583	REF_STRG_1_43187_XLOC_016706	0.058		1583	REF_STRG_1_34366_XLOC_103611	0.043
1584	REF_STRG_1_55354_XLOC_035420	0.295	1584	REF_STRG_1_78836_XLOC_069812	0.213		1584	REF_TRIN_8_02535_XLOC_003890	0.058		1584	REF_STRG_1_22666_XLOC_074582	0.043
1585	REF_TRIN_3_02042_XLOC_057486	0.295	1585	REF_STRG_1_73570_XLOC_061628	0.213		1585	REF_TRIN_3_00788_XLOC_051695	0.058		1585	REF_STRG_1_76514_XLOC_066062	0.043
1586	REF_STRG_1_9590_XLOC_023159	0.295	1586	REF_STRG_1_66041_XLOC_050511	0.213		1586	REF_STRG_1_88817_XLOC_086427	0.058		1586	REF_STRG_1_83938_XLOC_078194	0.043
1587	COM_SPAL_1_034315_XLOC_115150	0.295	1587	REF_STRG_1_31273_XLOC_097064	0.213		1587	REF_STRG_1_36346_XLOC_107451	0.058		1587	REF_STRG_1_62829_XLOC_045947	0.043
1588	REF_STRG_1_31721_XLOC_098076	0.295	1588	REF_STRG_1_76465_XLOC_008581	0.213		1588	COM_SPAL_1_030058_XLOC_100683	0.058		1588	REF_TRIN_16_04464_XLOC_085952	0.043
1589	REF_STRG_1_47938_XLOC_024432	0.295	1589	REF_STRG_1_24196_XLOC_079233	0.213		1589	REF_STRG_1_95879_XLOC_099543	0.058		1589	REF_STRG_1_70446_XLOC_056970	0.043
1590	REF_STRG_1_67682_XLOC_052827	0.294	1590	REF_STRG_1_81736_XLOC_074702	0.213		1590	REF_STRG_1_34241_XLOC_103358	0.058		1590	REF_STRG_1_35456_XLOC_105712	0.043
1591	REF_STRG_1_49875_XLOC_027396	0.294	1591	REF_STRG_1_37749_XLOC_109981	0.212		1591	REF_TRIN_2_02758_XLOC_100295	0.058		1591	REF_TRIN_11_00490_XLOC_048087	0.043
1592	REF_STRG_1_3988_XLOC_073397	0.294	1592	REF_STRG_1_31367_XLOC_097258	0.212		1592	REF_STRG_1_92015_XLOC_009543	0.058		1592	REF_TRIN_5_03441_XLOC_111680	0.043
1593	REF_STRG_1_86350_XLOC_082116	0.294	1593	REF_STRG_1_1565_XLOC_024340	0.212		1593	REF_STRG_1_106400_XLOC_018581	0.058		1593	REF_STRG_1_66039_XLOC_050509	0.043
1594	REF_STRG_1_7334_XLOC_111277	0.294	1594	REF_STRG_1_3190_XLOC_059680	0.212		1594	REF_STRG_1_70589_XLOC_057182	0.058		1594	REF_STRG_1_5141_XLOC_090245	0.043
1595	REF_STRG_1_30709_XLOC_095870	0.294	1595	REF_STRG_1_65715_XLOC_050059	0.212		1595	COM_SPAL_1_002041_XLOC_011021	0.058		1595	REF_TRIN_7_01993_XLOC_019425	0.043
1596	REF_STRG_1_76583_XLOC_066163	0.294	1596	REF_STRG_1_76815_XLOC_066539	0.212		1596	REF_STRG_1_35728_XLOC_106284	0.058		1596	REF_STRG_1_25177_XLOC_081930	0.043
1597	REF_STRG_1_49309_XLOC_026559	0.294	1597	REF_STRG_1_71146_XLOC_057991	0.212		1597	REF_STRG_1_100227_XLOC_108181	0.058		1597	REF_TRIN_16_04075_XLOC_101700	0.043
1598	COM_SPAL_1_029341_XLOC_098482	0.294	1598	REF_STRG_1_8421_XLOC_016056	0.212		1598	REF_STRG_1_16986_XLOC_055286	0.058		1598	REF_STRG_1_59483_XLOC_041131	0.043
1599	REF_TRIN_3_01697_XLOC_060736	0.294	1599	REF_STRG_1_37582_XLOC_109696	0.212		1599	REF_STRG_1_94264_XLOC_096396	0.058		1599	REF_STRG_1_64134_XLOC_047762	0.043
1600	REF_TRIN_9_03073_XLOC_047744	0.293	1600	REF_STRG_1_49201_XLOC_026404	0.212		1600	REF_STRG_1_30289_XLOC_094915	0.058		1600	REF_STRG_1_91356_XLOC_091025	0.042
1601	COM_SPAL_1_031907_XLOC_106974	0.293	1601	REF_STRG_1_45929_XLOC_021304	0.212		1601	REF_TRIN_11_01020_XLOC_102531	0.058		1601	REF_STRG_1_92829_XLOC_093671	0.042
1602	REF_TRIN_9_01017_XLOC_113034	0.293	1602	REF_STRG_1_25514_XLOC_082949	0.212		1602	REF_TRIN_11_01594_XLOC_003027	0.058		1602	REF_STRG_1_82494_XLOC_075855	0.042
1603	REF_STRG_1_83074_XLOC_076794	0.293	1603	REF_STRG_1_63523_XLOC_046945	0.212		1603	REF_STRG_1_3498_XLOC_065853	0.058		1603	REF_TRIN_3_03328_XLOC_045981	0.042
1604	REF_TRIN_2_01290_XLOC_035249	0.293	1604	REF_STRG_1_5939_XLOC_098850	0.212		1604	REF_STRG_1_33997_XLOC_102888	0.058		1604	REF_STRG_1_45215_XLOC_020170	0.042
1605	COM_SPAL_1_024397_XLOC_082260	0.293	1605	REF_STRG_1_25891_XLOC_083976	0.212		1605	REF_TRIN_15_01678_XLOC_064104	0.058		1605	REF_STRG_1_81998_XLOC_075084	0.042
1606	REF_STRG_1_39067_XLOC_112337	0.293	1606	REF_STRG_1_8214_XLOC_014244	0.212		1606	REF_TRIN_2_03227_XLOC_050321	0.058		1606	REF_STRG_1_40292_XLOC_114557	0.042
1607	REF_STRG_1_8483_XLOC_016344	0.293	1607	REF_STRG_1_64302_XLOC_048010	0.212		1607	REF_STRG_1_13444_XLOC_040920	0.058		1607	REF_STRG_1_76751_XLOC_066434	0.042
1608	REF_STRG_1_7274_XLOC_110729	0.293	1608	REF_TRIN_6_02436_XLOC_083242	0.212		1608	COM_SPAL_1_031546_XLOC_105811	0.058		1608	REF_STRG_1_43275_XLOC_016834	0.042
1609	COM_SPAL_1_005652_XLOC_023633	0.293	1609	REF_STRG_1_75909_XLOC_065181	0.212		1609	REF_STRG_1_30112_XLOC_094540	0.058		1609	REF_STRG_1_73869_XLOC_062091	0.042
1610	REF_STRG_1_6213_XLOC_101595	0.293	1610	REF_STRG_1_58486_XLOC_039850	0.212		1610	REF_STRG_1_83074_XLOC_076794	0.058		1610	REF_STRG_1_34532_XLOC_103920	0.042
1611	REF_STRG_1_8295_XLOC_014913	0.292	1611	REF_TRIN_1_02578_XLOC_034357	0.212		1611	REF_STRG_1_31438_XLOC_097447	0.058		1611	REF_STRG_1_38687_XLOC_111686	0.042
1612	REF_STRG_1_26925_XLOC_086533	0.292	1612	REF_TRIN_5_01166_XLOC_115751	0.212		1612	REF_STRG_1_6834_XLOC_107120	0.058		1612	REF_STRG_1_9255_XLOC_021038	0.042
1613	REF_STRG_1_99584_XLOC_106767	0.292	1613	REF_STRG_1_76291_XLOC_065718	0.211		1613	COM_SPAL_1_013792_XLOC_048692	0.058		1613	REF_STRG_1_42813_XLOC_016004	0.042
1614	REF_STRG_1_101903_XLOC_111691	0.292	1614	REF_STRG_1_74034_XLOC_062316	0.211		1614	REF_STRG_1_55867_XLOC_036131	0.058		1614	REF_STRG_1_55720_XLOC_035930	0.042
1615	REF_STRG_1_66591_XLOC_051261	0.292	1615	REF_STRG_1_79051_XLOC_070187	0.211		1615	REF_STRG_1_9309_XLOC_021502	0.058		1615	REF_STRG_1_49423_XLOC_026720	0.042
1616	REF_STRG_1_79816_XLOC_071432	0.292	1616	REF_TRIN_1_01272_XLOC_060839	0.211		1616	COM_SPAL_1_007381_XLOC_029187	0.058		1616	REF_TRIN_3_02607_XLOC_088096	0.042
1617	REF_STRG_1_22877_XLOC_075252	0.292	1617	REF_STRG_1_68223_XLOC_053576	0.211		1617	REF_TRIN_15_00342_XLOC_046468	0.058		1617	REF_STRG_1_36572_XLOC_107877	0.042
1618	REF_TRIN_16_02186_XLOC_050551	0.292	1618	REF_STRG_1_16779_XLOC_054509	0.211		1618	REF_STRG_1_61724_XLOC_044392	0.058		1618	REF_TRIN_9_03114_XLOC_067247	0.042
1619	COM_SPAL_1_003438_XLOC_016098	0.292	1619	REF_STRG_1_52184_XLOC_030831	0.211		1619	REF_TRIN_12_02021_XLOC_115336	0.058		1619	REF_STRG_1_16480_XLOC_053453	0.042
1620	REF_STRG_1_79783_XLOC_071375	0.291	1620	REF_STRG_1_36653_XLOC_108016	0.211		1620	REF_STRG_1_6331_XLOC_102686	0.058		1620	REF_STRG_1_73675_XLOC_061783	0.042
1621	COM_SPAL_1_011059_XLOC_040217	0.291	1621	COM_SPAL_1_011387_XLOC_041293	0.211		1621	REF_STRG_1_21429_XLOC_070755	0.058		1621	REF_TRIN_7_01227_XLOC_013065	0.042
1622	REF_STRG_1_1760_XLOC_029374	0.291	1622	REF_STRG_1_76069_XLOC_065417	0.21		1622	REF_STRG_1_90732_XLOC_089830	0.058		1622	COM_SPAL_1_033149_XLOC_111196	0.042
1623	COM_SPAL_1_010403_XLOC_038270	0.291	1623	COM_SPAL_1_011103_XLOC_040383	0.21		1623	REF_STRG_1_29196_XLOC_092237	0.058		1623	REF_STRG_1_6229_XLOC_101766	0.042
1624	REF_STRG_1_18152_XLOC_059357	0.291	1624	REF_STRG_1_63956_XLOC_047523	0.21		1624	COM_SPAL_1_011674_XLOC_042228	0.058		1624	REF_STRG_1_47960_XLOC_024473	0.042
1625	REF_STRG_1_92424_XLOC_092954	0.291	1625	REF_STRG_1_77295_XLOC_067278	0.21		1625	REF_STRG_1_42688_XLOC_015770	0.058		1625	REF_STRG_1_95858_XLOC_010200	0.042
1626	COM_SPAL_1_019441_XLOC_066279	0.291	1626	REF_TRIN_16_02372_XLOC_077095	0.21		1626	REF_STRG_1_28432_XLOC_090462	0.058		1626	REF_STRG_1_65744_XLOC_050109	0.042
1627	REF_TRIN_6_01360_XLOC_055801	0.291	1627	REF_STRG_1_1281_XLOC_013775	0.21		1627	REF_STRG_1_71878_XLOC_059165	0.058		1627	REF_STRG_1_19233_XLOC_063463	0.042
1628	REF_STRG_1_79272_XLOC_070568	0.291	1628	REF_STRG_1_77064_XLOC_066947	0.21		1628	REF_STRG_1_73092_XLOC_060886	0.058		1628	REF_STRG_1_46968_XLOC_022963	0.042
1629	REF_STRG_1_22872_XLOC_075232	0.291	1629	REF_STRG_1_30927_XLOC_096322	0.21		1629	REF_STRG_1_82192_XLOC_008739	0.058		1629	REF_STRG_1_52670_XLOC_031561	0.042
1630	REF_TRIN_13_01178_XLOC_104949	0.291	1630	REF_STRG_1_21044_XLOC_069531	0.21		1630	COM_SPAL_1_014886_XLOC_052026	0.058		1630	REF_STRG_1_54073_XLOC_033609	0.042
1631	COM_SPAL_1_014037_XLOC_049366	0.291	1631	REF_STRG_1_35504_XLOC_105827	0.21		1631	REF_STRG_1_66000_XLOC_050458	0.058		1631	REF_TRIN_3_00086_XLOC_013807	0.042
1632	REF_STRG_1_97951_XLOC_103500	0.291	1632	REF_STRG_1_16900_XLOC_054904	0.21		1632	REF_STRG_1_109676_XLOC_003412	0.058		1632	REF_TRIN_15_02800_XLOC_065979	0.042
1633	COM_SPAL_1_016738_XLOC_057780	0.291	1633	REF_STRG_1_27318_XLOC_087578	0.21		1633	REF_TRIN_9_02577_XLOC_093199	0.058		1633	REF_TRIN_13_01793_XLOC_028669	0.042
1634	REF_STRG_1_34526_XLOC_103912	0.29	1634	REF_STRG_1_81500_XLOC_074318	0.21		1634	COM_SPAL_1_028107_XLOC_094412	0.058		1634	COM_SPAL_1_013785_XLOC_048670	0.042
1635	REF_STRG_1_32010_XLOC_098692	0.29	1635	REF_STRG_1_37252_XLOC_109079	0.21		1635	REF_STRG_1_80775_XLOC_072973	0.058		1635	COM_SPAL_1_012379_XLOC_044444	0.042
1636	REF_STRG_1_37186_XLOC_108939	0.29	1636	REF_STRG_1_20733_XLOC_068565	0.21		1636	REF_STRG_1_61139_XLOC_043503	0.058		1636	REF_STRG_1_14088_XLOC_043567	0.042
1637	REF_STRG_1_37059_XLOC_108705	0.29	1637	REF_STRG_1_83049_XLOC_076763	0.21		1637	REF_STRG_1_81260_XLOC_073875	0.058		1637	REF_STRG_1_62959_XLOC_046142	0.042
1638	REF_STRG_1_56672_XLOC_037180	0.29	1638	REF_STRG_1_36438_XLOC_107615	0.209		1638	REF_STRG_1_99963_XLOC_107558	0.058		1638	REF_TRIN_9_03483_XLOC_072211	0.042
1639	REF_STRG_1_7425_XLOC_111748	0.29	1639	REF_STRG_1_46774_XLOC_022677	0.209		1639	REF_TRIN_13_00392_XLOC_070737	0.058		1639	REF_STRG_1_32670_XLOC_100098	0.042
1640	REF_TRIN_10_00437_XLOC_075973	0.29	1640	REF_STRG_1_60284_XLOC_042278	0.209		1640	REF_STRG_1_68933_XLOC_054684	0.058		1640	REF_STRG_1_54858_XLOC_034735	0.042
1641	COM_SPAL_1_013844_XLOC_048845	0.29	1641	REF_TRIN_2_01809_XLOC_074327	0.209		1641	REF_STRG_1_38469_XLOC_111344	0.058		1641	COM_SPAL_1_013578_XLOC_048070	0.042
1642	REF_TRIN_9_01946_XLOC_015630	0.29	1642	REF_STRG_1_80436_XLOC_072428	0.209		1642	REF_STRG_1_70669_XLOC_057290	0.057		1642	REF_STRG_1_75358_XLOC_064308	0.042
1643	REF_STRG_1_12704_XLOC_037725	0.29	1643	REF_STRG_1_37790_XLOC_110044	0.209		1643	REF_TRIN_2_02762_XLOC_038176	0.057		1643	REF_STRG_1_7438_XLOC_111847	0.042
1644	REF_STRG_1_61909_XLOC_044628	0.29	1644	REF_TRIN_14_01290_XLOC_065661	0.209		1644	REF_STRG_1_94017_XLOC_095890	0.057		1644	REF_STRG_1_29116_XLOC_092040	0.042
1645	REF_STRG_1_18192_XLOC_059544	0.289	1645	REF_STRG_1_27824_XLOC_088988	0.209		1645	REF_STRG_1_37616_XLOC_109737	0.057		1645	REF_STRG_1_9194_XLOC_020707	0.042
1646	REF_STRG_1_102679_XLOC_113343	0.289	1646	REF_STRG_1_44398_XLOC_018737	0.209		1646	REF_STRG_1_7372_XLOC_111543	0.057		1646	REF_STRG_1_34237_XLOC_103350	0.042
1647	REF_STRG_1_82057_XLOC_075176	0.289	1647	REF_TRIN_9_03404_XLOC_058109	0.209		1647	REF_TRIN_4_02410_XLOC_039906	0.057		1647	COM_SPAL_1_031236_XLOC_104735	0.042
1648	REF_STRG_1_43469_XLOC_017188	0.289	1648	REF_STRG_1_8336_XLOC_015286	0.209		1648	REF_STRG_1_23802_XLOC_077927	0.057		1648	REF_STRG_1_76213_XLOC_065621	0.042
1649	REF_STRG_1_32570_XLOC_099868	0.289	1649	REF_STRG_1_73376_XLOC_061322	0.209		1649	REF_STRG_1_66357_XLOC_050961	0.057		1649	REF_STRG_1_27256_XLOC_087394	0.042
1650	COM_SPAL_1_022187_XLOC_075140	0.289	1650	REF_STRG_1_35993_XLOC_106807	0.208		1650	REF_STRG_1_104863_XLOC_015310	0.057		1650	REF_STRG_1_48203_XLOC_024860	0.042
1651	REF_STRG_1_69422_XLOC_055363	0.289	1651	COM_SPAL_1_003277_XLOC_015557	0.208		1651	REF_TRIN_1_01639_XLOC_115367	0.057		1651	REF_STRG_1_25346_XLOC_082400	0.042
1652	REF_STRG_1_95062_XLOC_097947	0.289	1652	REF_TRIN_2_02247_XLOC_097895	0.208		1652	REF_STRG_1_78813_XLOC_069772	0.057		1652	REF_TRIN_4_03736_XLOC_040252	0.042
1653	REF_STRG_1_72487_XLOC_060017	0.289	1653	REF_STRG_1_76372_XLOC_065833	0.208		1653	REF_TRIN_2_03068_XLOC_009229	0.057		1653	REF_STRG_1_10533_XLOC_028332	0.042
1654	COM_SPAL_1_019989_XLOC_068165	0.289	1654	REF_STRG_1_68750_XLOC_054391	0.208		1654	REF_TRIN_2_02985_XLOC_052686	0.057		1654	REF_STRG_1_24836_XLOC_081044	0.042
1655	REF_STRG_1_55696_XLOC_035900	0.289	1655	COM_SPAL_1_010096_XLOC_037402	0.208		1655	REF_STRG_1_28242_XLOC_089965	0.057		1655	REF_STRG_1_43247_XLOC_016797	0.042
1656	COM_SPAL_1_019919_XLOC_067931	0.289	1656	REF_STRG_1_24026_XLOC_078628	0.208		1656	REF_TRIN_9_02070_XLOC_103655	0.057		1656	REF_TRIN_1_01956_XLOC_037599	0.042
1657	REF_STRG_1_76876_XLOC_066621	0.289	1657	REF_STRG_1_26511_XLOC_085482	0.208		1657	REF_STRG_1_36405_XLOC_107562	0.057		1657	REF_STRG_1_67245_XLOC_052174	0.042
1658	REF_TRIN_4_02549_XLOC_094569	0.289	1658	REF_STRG_1_16169_XLOC_051976	0.208		1658	REF_STRG_1_59636_XLOC_041359	0.057		1658	REF_STRG_1_27123_XLOC_087083	0.042
1659	REF_STRG_1_70119_XLOC_056476	0.289	1659	REF_STRG_1_92164_XLOC_092432	0.208		1659	REF_STRG_1_100192_XLOC_011465	0.057		1659	REF_STRG_1_16338_XLOC_052695	0.042
1660	REF_STRG_1_88897_XLOC_086606	0.289	1660	REF_STRG_1_59122_XLOC_040685	0.208		1660	COM_SPAL_1_011703_XLOC_042319	0.057		1660	REF_TRIN_9_01982_XLOC_015393	0.042
1661	REF_STRG_1_4651_XLOC_083948	0.289	1661	COM_SPAL_1_033675_XLOC_112887	0.208		1661	COM_SPAL_1_011048_XLOC_040193	0.057		1661	REF_STRG_1_50607_XLOC_028484	0.042
1662	REF_TRIN_14_01163_XLOC_013664	0.289	1662	REF_STRG_1_89144_XLOC_087014	0.208		1662	REF_STRG_1_86476_XLOC_009040	0.057		1662	REF_STRG_1_52198_XLOC_030850	0.042
1663	COM_SPAL_1_027473_XLOC_092343	0.289	1663	REF_STRG_1_29533_XLOC_093017	0.208		1663	COM_SPAL_1_017854_XLOC_061341	0.057		1663	REF_STRG_1_86705_XLOC_082683	0.042
1664	REF_STRG_1_39551_XLOC_113170	0.289	1664	REF_STRG_1_91972_XLOC_009539	0.208		1664	REF_STRG_1_62708_XLOC_045792	0.057		1664	REF_TRIN_6_03413_XLOC_096013	0.042
1665	REF_STRG_1_35009_XLOC_104881	0.289	1665	REF_STRG_1_30869_XLOC_096181	0.208		1665	REF_STRG_1_104454_XLOC_014409	0.057		1665	REF_STRG_1_55660_XLOC_035838	0.041
1666	REF_STRG_1_49018_XLOC_026122	0.289	1666	REF_STRG_1_85240_XLOC_080255	0.208		1666	REF_STRG_1_48704_XLOC_025655	0.057		1666	REF_STRG_1_22813_XLOC_075062	0.041
1667	REF_STRG_1_102454_XLOC_112881	0.288	1667	REF_STRG_1_39164_XLOC_112502	0.208		1667	REF_STRG_1_54096_XLOC_033642	0.057		1667	REF_STRG_1_82175_XLOC_075351	0.041
1668	REF_STRG_1_6315_XLOC_102571	0.288	1668	REF_STRG_1_20403_XLOC_067618	0.208		1668	REF_STRG_1_11106_XLOC_030906	0.057		1668	REF_TRIN_4_02985_XLOC_046159	0.041
1669	REF_STRG_1_8973_XLOC_019433	0.288	1669	REF_STRG_1_69119_XLOC_054944	0.208		1669	REF_STRG_1_19901_XLOC_065972	0.057		1669	COM_SPAL_1_011435_XLOC_041446	0.041
1670	REF_STRG_1_5962_XLOC_099246	0.288	1670	REF_STRG_1_80100_XLOC_071900	0.208		1670	REF_TRIN_8_03009_XLOC_023260	0.057		1670	REF_TRIN_3_02522_XLOC_067659	0.041
1671	REF_STRG_1_67011_XLOC_051849	0.288	1671	REF_STRG_1_3470_XLOC_065347	0.207		1671	REF_TRIN_7_00305_XLOC_063002	0.057		1671	REF_STRG_1_25901_XLOC_084005	0.041
1672	REF_STRG_1_69528_XLOC_055541	0.288	1672	REF_STRG_1_49203_XLOC_026405	0.207		1672	REF_STRG_1_102631_XLOC_012405	0.057		1672	REF_STRG_1_60984_XLOC_043248	0.041
1673	REF_STRG_1_101904_XLOC_111690	0.288	1673	REF_STRG_1_44508_XLOC_018907	0.207		1673	REF_STRG_1_33066_XLOC_100980	0.057		1673	REF_STRG_1_86504_XLOC_082347	0.041
1674	REF_STRG_1_111323_XLOC_004741	0.288	1674	REF_STRG_1_70646_XLOC_057257	0.207		1674	REF_STRG_1_43598_XLOC_017389	0.057		1674	REF_STRG_1_36201_XLOC_107209	0.041
1675	REF_STRG_1_65088_XLOC_049140	0.288	1675	REF_STRG_1_76545_XLOC_066100	0.207		1675	REF_STRG_1_13047_XLOC_038991	0.057		1675	COM_SPAL_1_020717_XLOC_070345	0.041
1676	REF_STRG_1_29220_XLOC_092296	0.288	1676	REF_STRG_1_63873_XLOC_047410	0.207		1676	COM_SPAL_1_005740_XLOC_023919	0.057		1676	REF_STRG_1_87858_XLOC_084679	0.041
1677	REF_STRG_1_78767_XLOC_069693	0.288	1677	REF_TRIN_4_02480_XLOC_105782	0.207		1677	REF_TRIN_12_01318_XLOC_026002	0.057		1677	REF_TRIN_10_03307_XLOC_067131	0.041
1678	COM_SPAL_1_011788_XLOC_042581	0.288	1678	REF_TRIN_8_00585_XLOC_065531	0.207		1678	REF_TRIN_1_03385_XLOC_060190	0.057		1678	REF_TRIN_9_01904_XLOC_111676	0.041
1679	REF_STRG_1_25645_XLOC_083249	0.288	1679	REF_STRG_1_58777_XLOC_040223	0.207		1679	REF_STRG_1_74581_XLOC_063197	0.057		1679	REF_STRG_1_1762_XLOC_029372	0.041
1680	REF_STRG_1_51576_XLOC_029883	0.288	1680	REF_STRG_1_14210_XLOC_043988	0.207		1680	REF_STRG_1_93648_XLOC_095236	0.057		1680	REF_STRG_1_14851_XLOC_046500	0.041
1681	COM_SPAL_1_029333_XLOC_098446	0.288	1681	REF_STRG_1_13413_XLOC_040699	0.207		1681	REF_TRIN_14_00547_XLOC_056683	0.057		1681	REF_TRIN_2_00569_XLOC_023328	0.041
1682	REF_STRG_1_60284_XLOC_042278	0.287	1682	REF_STRG_1_45975_XLOC_021401	0.207		1682	REF_STRG_1_88041_XLOC_085041	0.057		1682	REF_STRG_1_89982_XLOC_009303	0.041
1683	REF_STRG_1_50724_XLOC_028662	0.287	1683	REF_STRG_1_10351_XLOC_027252	0.207		1683	REF_STRG_1_27861_XLOC_089063	0.057		1683	REF_STRG_1_43755_XLOC_017672	0.041
1684	COM_SPAL_1_020311_XLOC_069110	0.287	1684	REF_STRG_1_65941_XLOC_050377	0.207		1684	REF_TRIN_2_03761_XLOC_083229	0.057		1684	REF_STRG_1_52930_XLOC_031935	0.041
1685	REF_STRG_1_42467_XLOC_015417	0.287	1685	REF_STRG_1_77371_XLOC_067382	0.207		1685	REF_STRG_1_108061_XLOC_002279	0.057		1685	COM_SPAL_1_027047_XLOC_091051	0.041
1686	REF_STRG_1_77941_XLOC_068402	0.287	1686	REF_STRG_1_31784_XLOC_098204	0.207		1686	REF_STRG_1_8835_XLOC_018033	0.057		1686	REF_STRG_1_45670_XLOC_020898	0.041
1687	REF_STRG_1_88818_XLOC_086428	0.287	1687	REF_STRG_1_82780_XLOC_076341	0.207		1687	COM_SPAL_1_019881_XLOC_067805	0.057		1687	REF_STRG_1_65013_XLOC_049033	0.041
1688	REF_STRG_1_93131_XLOC_094240	0.287	1688	REF_STRG_1_20123_XLOC_066654	0.207		1688	REF_STRG_1_34145_XLOC_103161	0.057		1688	REF_TRIN_1_02017_XLOC_009446	0.041
1689	REF_STRG_1_105095_XLOC_000626	0.287	1689	REF_STRG_1_80250_XLOC_072123	0.207		1689	REF_STRG_1_71907_XLOC_059208	0.057		1689	REF_STRG_1_53661_XLOC_033017	0.041
1690	REF_STRG_1_24037_XLOC_078680	0.287	1690	REF_STRG_1_5417_XLOC_093688	0.206		1690	REF_STRG_1_30128_XLOC_094571	0.057		1690	REF_STRG_1_16469_XLOC_053343	0.041
1691	REF_TRIN_12_01714_XLOC_040232	0.287	1691	REF_STRG_1_89704_XLOC_087993	0.206		1691	REF_STRG_1_82066_XLOC_075193	0.057		1691	REF_STRG_1_67534_XLOC_052615	0.041
1692	COM_SPAL_1_003031_XLOC_014754	0.287	1692	REF_STRG_1_30846_XLOC_096141	0.206		1692	COM_SPAL_1_027846_XLOC_093574	0.057		1692	REF_STRG_1_16379_XLOC_052919	0.041
1693	REF_STRG_1_12854_XLOC_038290	0.287	1693	REF_STRG_1_53973_XLOC_033458	0.206		1693	REF_STRG_1_56710_XLOC_037228	0.056		1693	REF_TRIN_9_03124_XLOC_108979	0.041
1694	REF_STRG_1_62333_XLOC_045236	0.287	1694	REF_STRG_1_54695_XLOC_034518	0.206		1694	REF_STRG_1_44234_XLOC_018453	0.056		1694	REF_STRG_1_16476_XLOC_053406	0.041
1695	COM_SPAL_1_026698_XLOC_089835	0.287	1695	REF_STRG_1_85310_XLOC_080377	0.206		1695	REF_STRG_1_8615_XLOC_017286	0.056		1695	REF_STRG_1_60283_XLOC_042277	0.041
1696	REF_STRG_1_104873_XLOC_015332	0.286	1696	REF_STRG_1_34206_XLOC_103303	0.206		1696	REF_STRG_1_88259_XLOC_085403	0.056		1696	REF_TRIN_5_00290_XLOC_026879	0.041
1697	REF_TRIN_16_03490_XLOC_071955	0.286	1697	REF_STRG_1_74169_XLOC_062539	0.206		1697	REF_STRG_1_7538_XLOC_112852	0.056		1697	REF_STRG_1_17819_XLOC_058178	0.041
1698	REF_TRIN_8_03524_XLOC_102095	0.286	1698	REF_STRG_1_41865_XLOC_014427	0.206		1698	REF_STRG_1_87266_XLOC_083604	0.056		1698	REF_STRG_1_4834_XLOC_086511	0.041
1699	REF_TRIN_16_01291_XLOC_080661	0.286	1699	REF_STRG_1_12899_XLOC_038439	0.206		1699	REF_STRG_1_107149_XLOC_020236	0.056		1699	REF_TRIN_16_00113_XLOC_071723	0.041
1700	REF_STRG_1_85587_XLOC_080872	0.286	1700	REF_STRG_1_3672_XLOC_068782	0.206		1700	COM_SPAL_1_021646_XLOC_073341	0.056		1700	REF_STRG_1_49897_XLOC_027443	0.041
1701	COM_SPAL_1_002737_XLOC_013631	0.286	1701	COM_SPAL_1_013887_XLOC_048956	0.206		1701	REF_STRG_1_65486_XLOC_049743	0.056		1701	REF_TRIN_13_02975_XLOC_015891	0.041
1702	REF_STRG_1_36438_XLOC_107615	0.286	1702	REF_STRG_1_46299_XLOC_021924	0.206		1702	REF_STRG_1_95579_XLOC_099016	0.056		1702	REF_STRG_1_72410_XLOC_059920	0.041
1703	REF_STRG_1_90905_XLOC_090166	0.286	1703	REF_TRIN_6_02404_XLOC_020993	0.206		1703	REF_STRG_1_50086_XLOC_027720	0.056		1703	REF_STRG_1_71871_XLOC_059149	0.041
1704	REF_STRG_1_42254_XLOC_015051	0.286	1704	REF_STRG_1_50632_XLOC_028518	0.205		1704	COM_SPAL_1_008723_XLOC_033457	0.056		1704	REF_STRG_1_79265_XLOC_070546	0.041
1705	REF_STRG_1_78540_XLOC_069342	0.286	1705	REF_STRG_1_69799_XLOC_056005	0.205		1705	REF_STRG_1_37201_XLOC_108980	0.056		1705	REF_STRG_1_68672_XLOC_054271	0.041
1706	REF_TRIN_1_00883_XLOC_042981	0.286	1706	REF_STRG_1_13877_XLOC_042784	0.205		1706	REF_TRIN_12_02269_XLOC_032244	0.056		1706	REF_STRG_1_13055_XLOC_039156	0.041
1707	REF_STRG_1_21687_XLOC_071578	0.286	1707	REF_STRG_1_94288_XLOC_096441	0.205		1707	REF_STRG_1_41056_XLOC_012991	0.056		1707	REF_STRG_1_45092_XLOC_019972	0.041
1708	REF_STRG_1_71817_XLOC_059078	0.286	1708	REF_STRG_1_73049_XLOC_060819	0.205		1708	REF_STRG_1_44508_XLOC_018907	0.056		1708	COM_SPAL_1_004596_XLOC_020203	0.041
1709	REF_TRIN_14_02256_XLOC_081468	0.285	1709	REF_STRG_1_41980_XLOC_014601	0.205		1709	REF_STRG_1_69548_XLOC_055569	0.056		1709	REF_STRG_1_18692_XLOC_061543	0.041
1710	REF_STRG_1_48818_XLOC_025838	0.285	1710	REF_STRG_1_87483_XLOC_009107	0.205		1710	REF_STRG_1_43427_XLOC_017115	0.056		1710	REF_STRG_1_74143_XLOC_062499	0.041
1711	REF_STRG_1_27720_XLOC_088723	0.285	1711	REF_STRG_1_8091_XLOC_013665	0.205		1711	REF_STRG_1_49105_XLOC_026263	0.056		1711	REF_TRIN_1_03238_XLOC_092006	0.041
1712	REF_STRG_1_51147_XLOC_029263	0.285	1712	REF_STRG_1_91986_XLOC_092096	0.205		1712	COM_SPAL_1_007800_XLOC_030534	0.056		1712	REF_STRG_1_36498_XLOC_107730	0.041
1713	REF_STRG_1_40471_XLOC_114898	0.285	1713	REF_STRG_1_66591_XLOC_051261	0.205		1713	REF_STRG_1_82008_XLOC_008727	0.056		1713	REF_TRIN_8_03227_XLOC_034048	0.041
1714	REF_STRG_1_82579_XLOC_075998	0.285	1714	REF_STRG_1_40711_XLOC_115339	0.205		1714	REF_TRIN_4_02935_XLOC_031390	0.056		1714	REF_STRG_1_74501_XLOC_063049	0.041
1715	REF_STRG_1_42571_XLOC_015577	0.285	1715	REF_STRG_1_50691_XLOC_028615	0.205		1715	COM_SPAL_1_010408_XLOC_038283	0.056		1715	REF_STRG_1_46740_XLOC_022638	0.041
1716	REF_STRG_1_64093_XLOC_047707	0.285	1716	REF_STRG_1_69532_XLOC_055549	0.205		1716	REF_STRG_1_79281_XLOC_070553	0.056		1716	REF_STRG_1_52961_XLOC_031986	0.041
1717	REF_STRG_1_37922_XLOC_110261	0.285	1717	REF_STRG_1_13217_XLOC_039734	0.205		1717	REF_STRG_1_7404_XLOC_111650	0.056		1717	REF_STRG_1_45152_XLOC_020070	0.041
1718	REF_STRG_1_72914_XLOC_060633	0.285	1718	REF_STRG_1_7543_XLOC_112794	0.205		1718	REF_STRG_1_68656_XLOC_054240	0.056		1718	REF_TRIN_1_01650_XLOC_025095	0.041
1719	REF_STRG_1_61659_XLOC_044291	0.285	1719	REF_TRIN_10_00486_XLOC_067743	0.205		1719	REF_STRG_1_18855_XLOC_062155	0.056		1719	REF_STRG_1_86742_XLOC_082748	0.041
1720	REF_STRG_1_78223_XLOC_068825	0.285	1720	REF_STRG_1_48295_XLOC_025012	0.205		1720	REF_TRIN_16_03677_XLOC_109503	0.056		1720	COM_SPAL_1_009058_XLOC_034377	0.041
1721	REF_STRG_1_113049_XLOC_006378	0.285	1721	REF_TRIN_5_02656_XLOC_039185	0.205		1721	REF_STRG_1_18484_XLOC_060849	0.056		1721	REF_STRG_1_45081_XLOC_019947	0.041
1722	REF_STRG_1_61921_XLOC_044650	0.285	1722	COM_SPAL_1_022224_XLOC_075262	0.205		1722	REF_STRG_1_58293_XLOC_039561	0.056		1722	REF_STRG_1_46960_XLOC_022948	0.041
1723	COM_SPAL_1_029703_XLOC_099585	0.284	1723	REF_STRG_1_67254_XLOC_052176	0.204		1723	REF_STRG_1_73209_XLOC_061065	0.056		1723	REF_TRIN_14_02330_XLOC_101364	0.041
1724	REF_STRG_1_103537_XLOC_115198	0.284	1724	REF_STRG_1_51891_XLOC_030387	0.204		1724	REF_STRG_1_30784_XLOC_095991	0.056		1724	REF_TRIN_16_01954_XLOC_031668	0.041
1725	REF_STRG_1_25643_XLOC_083247	0.284	1725	REF_STRG_1_59219_XLOC_040814	0.204		1725	COM_SPAL_1_021164_XLOC_071746	0.056		1725	REF_STRG_1_8398_XLOC_015829	0.041
1726	REF_STRG_1_70392_XLOC_056899	0.284	1726	REF_STRG_1_66144_XLOC_050659	0.204		1726	REF_STRG_1_75439_XLOC_064427	0.056		1726	REF_STRG_1_81533_XLOC_074372	0.041
1727	REF_STRG_1_60112_XLOC_042043	0.284	1727	REF_STRG_1_36648_XLOC_108012	0.204		1727	REF_STRG_1_31136_XLOC_096818	0.056		1727	REF_STRG_1_91239_XLOC_090789	0.041
1728	REF_STRG_1_4246_XLOC_077613	0.284	1728	REF_STRG_1_79601_XLOC_071094	0.204		1728	REF_STRG_1_9238_XLOC_020964	0.056		1728	REF_STRG_1_46894_XLOC_022854	0.041
1729	REF_TRIN_4_03100_XLOC_030318	0.284	1729	REF_STRG_1_74434_XLOC_008521	0.204		1729	REF_STRG_1_69738_XLOC_055911	0.056		1729	REF_STRG_1_28051_XLOC_089565	0.041
1730	REF_STRG_1_99840_XLOC_107275	0.284	1730	REF_STRG_1_70616_XLOC_057229	0.204		1730	REF_TRIN_4_00892_XLOC_109186	0.056		1730	REF_STRG_1_29913_XLOC_093968	0.041
1731	REF_STRG_1_50051_XLOC_027672	0.284	1731	REF_STRG_1_84319_XLOC_078752	0.204		1731	REF_STRG_1_4480_XLOC_078675	0.056		1731	REF_STRG_1_30174_XLOC_094664	0.041
1732	REF_STRG_1_91949_XLOC_092030	0.284	1732	REF_STRG_1_3783_XLOC_070514	0.204		1732	REF_STRG_1_106551_XLOC_018956	0.056		1732	REF_STRG_1_30850_XLOC_096145	0.041
1733	COM_SPAL_1_033631_XLOC_112770	0.284	1733	REF_STRG_1_93871_XLOC_095652	0.204		1733	REF_STRG_1_65765_XLOC_050132	0.056		1733	REF_STRG_1_10566_XLOC_028459	0.041
1734	COM_SPAL_1_016086_XLOC_055640	0.284	1734	REF_STRG_1_4761_XLOC_085758	0.204		1734	REF_STRG_1_40603_XLOC_115159	0.056		1734	REF_STRG_1_32389_XLOC_099539	0.041
1735	REF_TRIN_1_00510_XLOC_024632	0.284	1735	COM_SPAL_1_015665_XLOC_054348	0.204		1735	REF_STRG_1_72255_XLOC_059702	0.056		1735	REF_TRIN_13_01094_XLOC_072261	0.041
1736	REF_STRG_1_8897_XLOC_019109	0.284	1736	REF_TRIN_2_00772_XLOC_115800	0.204		1736	COM_SPAL_1_027519_XLOC_092518	0.056		1736	REF_TRIN_2_02257_XLOC_113283	0.041
1737	REF_STRG_1_13239_XLOC_039810	0.284	1737	REF_STRG_1_44611_XLOC_019087	0.204		1737	REF_STRG_1_61024_XLOC_043320	0.056		1737	REF_TRIN_6_01450_XLOC_045150	0.041
1738	COM_SPAL_1_024414_XLOC_082325	0.283	1738	REF_STRG_1_85494_XLOC_080710	0.204		1738	REF_TRIN_2_02007_XLOC_028306	0.056		1738	REF_TRIN_16_02660_XLOC_072468	0.041
1739	REF_STRG_1_55567_XLOC_035708	0.283	1739	REF_STRG_1_28393_XLOC_090356	0.204		1739	REF_STRG_1_40638_XLOC_115206	0.056		1739	REF_STRG_1_25155_XLOC_081845	0.041
1740	REF_STRG_1_83219_XLOC_077034	0.283	1740	REF_STRG_1_13221_XLOC_039754	0.204		1740	REF_TRIN_3_02155_XLOC_108407	0.056		1740	REF_STRG_1_64069_XLOC_047662	0.041
1741	REF_STRG_1_75154_XLOC_064023	0.283	1741	REF_TRIN_3_03651_XLOC_114630	0.204		1741	REF_STRG_1_59093_XLOC_040651	0.056		1741	REF_TRIN_2_00953_XLOC_051739	0.041
1742	REF_TRIN_3_01653_XLOC_026827	0.283	1742	REF_TRIN_9_03156_XLOC_063890	0.204		1742	REF_STRG_1_91247_XLOC_090804	0.056		1742	REF_TRIN_2_02305_XLOC_070745	0.041
1743	REF_TRIN_8_00587_XLOC_035107	0.283	1743	REF_STRG_1_31189_XLOC_096917	0.204		1743	REF_STRG_1_6612_XLOC_105109	0.056		1743	REF_TRIN_11_01476_XLOC_077954	0.041
1744	REF_STRG_1_91467_XLOC_091269	0.283	1744	REF_STRG_1_60765_XLOC_042935	0.204		1744	REF_STRG_1_19699_XLOC_065253	0.056		1744	REF_STRG_1_15159_XLOC_047865	0.04
1745	REF_TRIN_14_01520_XLOC_103359	0.283	1745	REF_STRG_1_34569_XLOC_103958	0.204		1745	REF_TRIN_12_00358_XLOC_088163	0.056		1745	REF_STRG_1_19972_XLOC_066181	0.04
1746	REF_STRG_1_28101_XLOC_089679	0.283	1746	COM_SPAL_1_025091_XLOC_084596	0.204		1746	REF_STRG_1_71997_XLOC_059332	0.056		1746	REF_STRG_1_29443_XLOC_092784	0.04
1747	REF_STRG_1_41517_XLOC_013815	0.283	1747	COM_SPAL_1_012276_XLOC_044098	0.204		1747	REF_STRG_1_15500_XLOC_049117	0.055		1747	REF_STRG_1_20223_XLOC_066989	0.04
1748	COM_SPAL_1_024993_XLOC_084291	0.283	1748	REF_STRG_1_15884_XLOC_050677	0.203		1748	REF_STRG_1_64647_XLOC_048521	0.055		1748	COM_SPAL_1_011543_XLOC_041829	0.04
1749	REF_TRIN_16_02665_XLOC_073492	0.283	1749	REF_STRG_1_79259_XLOC_070537	0.203		1749	REF_STRG_1_86657_XLOC_082618	0.055		1749	REF_STRG_1_35839_XLOC_106490	0.04
1750	COM_SPAL_1_005185_XLOC_022095	0.283	1750	REF_STRG_1_57179_XLOC_037968	0.203		1750	REF_STRG_1_58998_XLOC_040525	0.055		1750	COM_SPAL_1_026986_XLOC_090860	0.04
1751	REF_STRG_1_24928_XLOC_081284	0.282	1751	REF_STRG_1_20620_XLOC_068209	0.203		1751	REF_STRG_1_43995_XLOC_018119	0.055		1751	REF_TRIN_14_00277_XLOC_086918	0.04
1752	REF_TRIN_5_02720_XLOC_054949	0.282	1752	REF_STRG_1_91973_XLOC_009540	0.203		1752	REF_STRG_1_19815_XLOC_065713	0.055		1752	REF_STRG_1_67908_XLOC_053139	0.04
1753	REF_STRG_1_56315_XLOC_036732	0.282	1753	REF_STRG_1_23324_XLOC_076579	0.203		1753	REF_STRG_1_41931_XLOC_014524	0.055		1753	REF_TRIN_9_00192_XLOC_060457	0.04
1754	REF_STRG_1_96381_XLOC_100485	0.282	1754	REF_STRG_1_18477_XLOC_060808	0.203		1754	COM_SPAL_1_016715_XLOC_057701	0.055		1754	REF_STRG_1_73737_XLOC_061863	0.04
1755	REF_TRIN_1_03016_XLOC_085192	0.282	1755	REF_TRIN_4_01677_XLOC_072204	0.203		1755	REF_STRG_1_83666_XLOC_077777	0.055		1755	COM_SPAL_1_026248_XLOC_088256	0.04
1756	REF_STRG_1_99045_XLOC_105746	0.282	1756	REF_STRG_1_58758_XLOC_040203	0.203		1756	REF_STRG_1_56582_XLOC_037053	0.055		1756	REF_STRG_1_3458_XLOC_064849	0.04
1757	REF_STRG_1_6125_XLOC_100782	0.282	1757	REF_STRG_1_65756_XLOC_050121	0.203		1757	REF_STRG_1_55654_XLOC_035834	0.055		1757	REF_STRG_1_1183_XLOC_113568	0.04
1758	REF_STRG_1_68140_XLOC_053429	0.282	1758	REF_TRIN_8_00993_XLOC_015255	0.203		1758	REF_STRG_1_17304_XLOC_056252	0.055		1758	REF_STRG_1_29534_XLOC_093020	0.04
1759	REF_STRG_1_91577_XLOC_091452	0.282	1759	REF_STRG_1_19750_XLOC_065443	0.203		1759	REF_TRIN_4_00692_XLOC_045460	0.055		1759	REF_STRG_1_86084_XLOC_081696	0.04
1760	REF_TRIN_1_00925_XLOC_105796	0.282	1760	REF_STRG_1_22999_XLOC_075648	0.203		1760	REF_STRG_1_13046_XLOC_038990	0.055		1760	REF_STRG_1_34391_XLOC_103668	0.04
1761	REF_TRIN_1_01144_XLOC_100474	0.282	1761	REF_STRG_1_76916_XLOC_066693	0.203		1761	REF_STRG_1_66293_XLOC_050863	0.055		1761	REF_STRG_1_97951_XLOC_103500	0.04
1762	REF_TRIN_5_02199_XLOC_099971	0.282	1762	REF_TRIN_10_02738_XLOC_083469	0.203		1762	REF_TRIN_10_02731_XLOC_072425	0.055		1762	REF_STRG_1_55354_XLOC_035420	0.04
1763	REF_STRG_1_9894_XLOC_024898	0.282	1763	REF_TRIN_1_03103_XLOC_091606	0.203		1763	REF_STRG_1_41001_XLOC_115811	0.055		1763	COM_SPAL_1_030426_XLOC_102004	0.04
1764	REF_STRG_1_103766_XLOC_012855	0.282	1764	REF_STRG_1_71548_XLOC_058670	0.202		1764	REF_STRG_1_12837_XLOC_038177	0.055		1764	REF_STRG_1_13826_XLOC_042624	0.04
1765	REF_STRG_1_46298_XLOC_021923	0.281	1765	REF_STRG_1_41313_XLOC_013433	0.202		1765	REF_STRG_1_5482_XLOC_094135	0.055		1765	REF_STRG_1_52119_XLOC_030713	0.04
1766	REF_STRG_1_38593_XLOC_111533	0.281	1766	REF_STRG_1_58926_XLOC_040442	0.202		1766	COM_SPAL_1_029400_XLOC_098641	0.055		1766	REF_STRG_1_55696_XLOC_035900	0.04
1767	REF_STRG_1_13511_XLOC_041221	0.281	1767	REF_TRIN_7_01881_XLOC_063070	0.202		1767	REF_TRIN_8_00635_XLOC_087839	0.055		1767	REF_STRG_1_42443_XLOC_015390	0.04
1768	REF_TRIN_7_00169_XLOC_084791	0.281	1768	REF_STRG_1_29074_XLOC_091923	0.202		1768	REF_STRG_1_45837_XLOC_021160	0.055		1768	REF_STRG_1_80799_XLOC_073023	0.04
1769	REF_TRIN_16_01191_XLOC_067545	0.281	1769	REF_STRG_1_71217_XLOC_058107	0.202		1769	REF_STRG_1_76804_XLOC_066519	0.055		1769	REF_STRG_1_22906_XLOC_075319	0.04
1770	REF_STRG_1_10074_XLOC_025845	0.281	1770	REF_STRG_1_69697_XLOC_055808	0.202		1770	REF_STRG_1_59877_XLOC_041682	0.055		1770	REF_STRG_1_60673_XLOC_042825	0.04
1771	REF_STRG_1_87849_XLOC_084669	0.281	1771	REF_STRG_1_23994_XLOC_078534	0.202		1771	REF_TRIN_16_03729_XLOC_095212	0.055		1771	REF_STRG_1_66024_XLOC_050455	0.04
1772	COM_SPAL_1_005226_XLOC_022244	0.281	1772	REF_STRG_1_27544_XLOC_088265	0.201		1772	REF_STRG_1_96180_XLOC_010283	0.055		1772	REF_TRIN_8_02049_XLOC_018568	0.04
1773	REF_STRG_1_30022_XLOC_094292	0.281	1773	COM_SPAL_1_014406_XLOC_050485	0.201		1773	REF_STRG_1_93147_XLOC_009702	0.055		1773	REF_TRIN_13_02371_XLOC_058279	0.04
1774	REF_STRG_1_20928_XLOC_069071	0.281	1774	REF_STRG_1_50607_XLOC_028484	0.201		1774	REF_TRIN_10_03052_XLOC_017473	0.055		1774	REF_STRG_1_97554_XLOC_102770	0.04
1775	REF_STRG_1_82697_XLOC_076210	0.281	1775	COM_SPAL_1_033359_XLOC_111833	0.201		1775	REF_STRG_1_63854_XLOC_047383	0.055		1775	REF_STRG_1_66615_XLOC_051294	0.04
1776	REF_TRIN_15_01176_XLOC_074167	0.28	1776	COM_SPAL_1_002734_XLOC_013622	0.201		1776	REF_STRG_1_5206_XLOC_091028	0.055		1776	REF_STRG_1_30537_XLOC_095463	0.04
1777	REF_STRG_1_65090_XLOC_049144	0.28	1777	REF_STRG_1_56238_XLOC_036625	0.201		1777	REF_TRIN_3_01384_XLOC_082180	0.055		1777	REF_TRIN_2_02588_XLOC_093749	0.04
1778	REF_STRG_1_9336_XLOC_021638	0.28	1778	REF_STRG_1_18495_XLOC_060876	0.201		1778	REF_STRG_1_10268_XLOC_026920	0.055		1778	REF_STRG_1_88680_XLOC_086211	0.04
1779	REF_STRG_1_44737_XLOC_019323	0.28	1779	COM_SPAL_1_024051_XLOC_081068	0.201		1779	REF_STRG_1_98031_XLOC_010770	0.055		1779	REF_STRG_1_5963_XLOC_099245	0.04
1780	REF_TRIN_16_04367_XLOC_005582	0.28	1780	REF_STRG_1_43634_XLOC_017462	0.201		1780	COM_SPAL_1_030597_XLOC_102559	0.055		1780	REF_STRG_1_54036_XLOC_033546	0.04
1781	REF_TRIN_2_01765_XLOC_088165	0.28	1781	REF_STRG_1_65694_XLOC_050029	0.201		1781	REF_TRIN_5_02000_XLOC_114581	0.055		1781	REF_STRG_1_24592_XLOC_080348	0.04
1782	REF_TRIN_6_00579_XLOC_043080	0.28	1782	REF_STRG_1_80459_XLOC_072475	0.201		1782	REF_STRG_1_39564_XLOC_113215	0.055		1782	REF_TRIN_8_00352_XLOC_101696	0.04
1783	REF_TRIN_13_03193_XLOC_108931	0.28	1783	REF_TRIN_10_02223_XLOC_088042	0.201		1783	REF_STRG_1_21874_XLOC_072235	0.055		1783	REF_STRG_1_55001_XLOC_034945	0.04
1784	REF_STRG_1_100462_XLOC_011561	0.28	1784	REF_STRG_1_10414_XLOC_027577	0.201		1784	REF_TRIN_1_01520_XLOC_060985	0.055		1784	REF_STRG_1_72370_XLOC_059867	0.04
1785	REF_STRG_1_90144_XLOC_088762	0.28	1785	REF_STRG_1_74416_XLOC_062927	0.201		1785	REF_STRG_1_66305_XLOC_050889	0.055		1785	REF_STRG_1_51007_XLOC_029052	0.04
1786	REF_STRG_1_63944_XLOC_047507	0.28	1786	REF_STRG_1_76398_XLOC_008571	0.201		1786	REF_STRG_1_22235_XLOC_073343	0.055		1786	REF_STRG_1_97028_XLOC_010500	0.04
1787	COM_SPAL_1_010489_XLOC_038548	0.28	1787	REF_STRG_1_77233_XLOC_067194	0.201		1787	REF_TRIN_11_00397_XLOC_101557	0.055		1787	REF_STRG_1_82925_XLOC_076567	0.04
1788	REF_STRG_1_70127_XLOC_056481	0.28	1788	REF_STRG_1_78372_XLOC_069077	0.201		1788	REF_STRG_1_51567_XLOC_029872	0.055		1788	REF_STRG_1_32345_XLOC_099452	0.04
1789	REF_STRG_1_18297_XLOC_059971	0.28	1789	REF_STRG_1_18973_XLOC_062550	0.201		1789	REF_STRG_1_17425_XLOC_056734	0.055		1789	REF_STRG_1_80463_XLOC_072481	0.04
1790	REF_TRIN_4_01977_XLOC_035522	0.28	1790	REF_TRIN_2_01915_XLOC_030145	0.2		1790	REF_TRIN_16_03710_XLOC_115700	0.055		1790	REF_TRIN_1_01662_XLOC_059295	0.04
1791	REF_TRIN_11_03498_XLOC_062214	0.279	1791	REF_STRG_1_58959_XLOC_040475	0.2		1791	REF_STRG_1_94123_XLOC_096112	0.055		1791	REF_STRG_1_58780_XLOC_040239	0.04
1792	REF_STRG_1_54916_XLOC_034835	0.279	1792	REF_STRG_1_41485_XLOC_013724	0.2		1792	REF_STRG_1_72807_XLOC_060478	0.055		1792	REF_STRG_1_66840_XLOC_051601	0.04
1793	REF_STRG_1_8782_XLOC_018383	0.279	1793	REF_STRG_1_64004_XLOC_047577	0.2		1793	REF_STRG_1_77130_XLOC_067037	0.055		1793	REF_STRG_1_36714_XLOC_108113	0.04
1794	REF_TRIN_10_03275_XLOC_057776	0.279	1794	REF_STRG_1_55155_XLOC_035164	0.2		1794	REF_STRG_1_62943_XLOC_046114	0.055		1794	REF_TRIN_16_04247_XLOC_065366	0.04
1795	REF_STRG_1_16819_XLOC_054582	0.279	1795	REF_STRG_1_34925_XLOC_104710	0.2		1795	REF_STRG_1_101093_XLOC_110048	0.055		1795	REF_STRG_1_96221_XLOC_010300	0.04
1796	REF_TRIN_2_03770_XLOC_115327	0.279	1796	REF_TRIN_7_00115_XLOC_047851	0.2		1796	COM_SPAL_1_003046_XLOC_014802	0.055		1796	COM_SPAL_1_029966_XLOC_100404	0.04
1797	COM_SPAL_1_021084_XLOC_071505	0.279	1797	REF_STRG_1_70552_XLOC_057139	0.2		1797	REF_STRG_1_4349_XLOC_079318	0.055		1797	REF_STRG_1_39783_XLOC_113581	0.04
1798	REF_STRG_1_17395_XLOC_056570	0.279	1798	REF_STRG_1_15827_XLOC_050467	0.2		1798	REF_STRG_1_25567_XLOC_083021	0.055		1798	REF_STRG_1_81562_XLOC_074430	0.04
1799	REF_STRG_1_111419_XLOC_004830	0.279	1799	REF_STRG_1_83450_XLOC_077425	0.2		1799	REF_STRG_1_99840_XLOC_107275	0.055		1799	REF_STRG_1_35314_XLOC_105456	0.04
1800	REF_STRG_1_8070_XLOC_013621	0.279	1800	REF_STRG_1_18134_XLOC_059293	0.2		1800	REF_STRG_1_33235_XLOC_101311	0.055		1800	REF_STRG_1_61969_XLOC_044729	0.04
1801	REF_STRG_1_85494_XLOC_080710	0.279	1801	REF_STRG_1_7286_XLOC_110828	0.2		1801	REF_STRG_1_31770_XLOC_098164	0.055		1801	REF_STRG_1_15440_XLOC_048881	0.04
1802	REF_TRIN_13_00584_XLOC_058276	0.279	1802	REF_STRG_1_57365_XLOC_038247	0.2		1802	REF_STRG_1_91275_XLOC_090873	0.055		1802	REF_STRG_1_30022_XLOC_094292	0.04
1803	COM_SPAL_1_003130_XLOC_015106	0.279	1803	REF_STRG_1_68988_XLOC_054741	0.2		1803	REF_STRG_1_5341_XLOC_092611	0.055		1803	REF_STRG_1_3980_XLOC_073285	0.04
1804	REF_STRG_1_11139_XLOC_030953	0.279	1804	REF_STRG_1_70310_XLOC_056743	0.2		1804	REF_STRG_1_100539_XLOC_011585	0.055		1804	REF_TRIN_9_00563_XLOC_061016	0.04
1805	REF_STRG_1_39913_XLOC_113823	0.278	1805	REF_TRIN_2_03040_XLOC_064262	0.2		1805	REF_TRIN_13_02342_XLOC_077381	0.054		1805	REF_STRG_1_58694_XLOC_040124	0.04
1806	REF_STRG_1_113047_XLOC_006376	0.278	1806	REF_STRG_1_50773_XLOC_028738	0.2		1806	REF_STRG_1_72920_XLOC_060642	0.054		1806	REF_TRIN_16_03000_XLOC_034782	0.04
1807	COM_SPAL_1_005807_XLOC_024146	0.278	1807	REF_TRIN_16_03517_XLOC_067359	0.2		1807	REF_TRIN_3_00824_XLOC_081697	0.054		1807	REF_STRG_1_49944_XLOC_027523	0.04
1808	REF_STRG_1_60381_XLOC_042416	0.278	1808	REF_STRG_1_42773_XLOC_015929	0.2		1808	REF_STRG_1_44236_XLOC_018454	0.054		1808	REF_STRG_1_47649_XLOC_023969	0.04
1809	REF_STRG_1_97472_XLOC_102602	0.278	1809	REF_TRIN_5_00129_XLOC_044818	0.199		1809	REF_TRIN_13_02426_XLOC_098757	0.054		1809	REF_STRG_1_29526_XLOC_092998	0.04
1810	REF_STRG_1_84925_XLOC_079739	0.278	1810	REF_STRG_1_53265_XLOC_032440	0.199		1810	REF_TRIN_7_02621_XLOC_102384	0.054		1810	REF_STRG_1_10730_XLOC_029310	0.04
1811	REF_STRG_1_92530_XLOC_093145	0.278	1811	REF_STRG_1_9719_XLOC_023853	0.199		1811	COM_SPAL_1_006195_XLOC_025326	0.054		1811	REF_STRG_1_88771_XLOC_086362	0.04
1812	COM_SPAL_1_002954_XLOC_014465	0.278	1812	REF_STRG_1_19358_XLOC_063898	0.199		1812	REF_STRG_1_60072_XLOC_041982	0.054		1812	COM_SPAL_1_025588_XLOC_086241	0.04
1813	REF_STRG_1_106824_XLOC_001524	0.278	1813	REF_STRG_1_16174_XLOC_052037	0.199		1813	REF_STRG_1_22041_XLOC_072699	0.054		1813	REF_STRG_1_43577_XLOC_017360	0.04
1814	REF_STRG_1_84670_XLOC_079330	0.278	1814	REF_STRG_1_26202_XLOC_084734	0.199		1814	REF_STRG_1_63804_XLOC_047308	0.054		1814	REF_STRG_1_6224_XLOC_101757	0.04
1815	REF_STRG_1_93977_XLOC_095835	0.278	1815	REF_STRG_1_27500_XLOC_088128	0.199		1815	REF_TRIN_9_01231_XLOC_046012	0.054		1815	REF_STRG_1_66919_XLOC_051715	0.04
1816	REF_STRG_1_52488_XLOC_031266	0.277	1816	REF_STRG_1_7804_XLOC_114719	0.199		1816	REF_STRG_1_79521_XLOC_070946	0.054		1816	COM_SPAL_1_011497_XLOC_041686	0.04
1817	REF_STRG_1_45397_XLOC_020472	0.277	1817	REF_STRG_1_77460_XLOC_067544	0.199		1817	REF_STRG_1_57012_XLOC_037712	0.054		1817	REF_STRG_1_47825_XLOC_024242	0.04
1818	REF_STRG_1_82977_XLOC_076656	0.277	1818	REF_STRG_1_72759_XLOC_060427	0.199		1818	REF_STRG_1_89271_XLOC_087248	0.054		1818	REF_STRG_1_87207_XLOC_083527	0.04
1819	REF_STRG_1_43324_XLOC_016917	0.277	1819	COM_SPAL_1_030927_XLOC_103621	0.199		1819	REF_STRG_1_20002_XLOC_066291	0.054		1819	REF_STRG_1_34856_XLOC_104556	0.04
1820	REF_STRG_1_24952_XLOC_081341	0.277	1820	COM_SPAL_1_023559_XLOC_079538	0.199		1820	COM_SPAL_1_004798_XLOC_020897	0.054		1820	REF_STRG_1_17137_XLOC_055754	0.04
1821	REF_STRG_1_61478_XLOC_044026	0.277	1821	COM_SPAL_1_020675_XLOC_070233	0.199		1821	REF_STRG_1_13350_XLOC_040313	0.054		1821	REF_STRG_1_2259_XLOC_041461	0.04
1822	REF_STRG_1_49931_XLOC_027482	0.277	1822	REF_STRG_1_49106_XLOC_026264	0.199		1822	REF_STRG_1_11525_XLOC_032615	0.054		1822	REF_TRIN_15_01746_XLOC_073946	0.04
1823	REF_STRG_1_15227_XLOC_048117	0.277	1823	REF_STRG_1_81442_XLOC_074218	0.199		1823	REF_STRG_1_25241_XLOC_082147	0.054		1823	REF_STRG_1_65000_XLOC_049021	0.04
1824	REF_STRG_1_86686_XLOC_082655	0.276	1824	COM_SPAL_1_007755_XLOC_030402	0.199		1824	REF_TRIN_2_03452_XLOC_034073	0.054		1824	REF_TRIN_13_02836_XLOC_074883	0.04
1825	REF_TRIN_12_00498_XLOC_033479	0.276	1825	REF_TRIN_4_00937_XLOC_071178	0.199		1825	REF_STRG_1_27643_XLOC_088528	0.054		1825	REF_STRG_1_2060_XLOC_037562	0.04
1826	REF_STRG_1_53947_XLOC_033426	0.276	1826	REF_TRIN_5_00145_XLOC_016081	0.199		1826	REF_STRG_1_41657_XLOC_014047	0.054		1826	REF_STRG_1_43619_XLOC_017424	0.04
1827	REF_STRG_1_35062_XLOC_104977	0.276	1827	REF_STRG_1_48528_XLOC_025390	0.199		1827	REF_STRG_1_83371_XLOC_077306	0.054		1827	REF_STRG_1_77824_XLOC_068186	0.04
1828	REF_STRG_1_47174_XLOC_023253	0.276	1828	REF_STRG_1_20595_XLOC_068154	0.199		1828	REF_STRG_1_9457_XLOC_022238	0.054		1828	REF_STRG_1_22877_XLOC_075252	0.04
1829	REF_STRG_1_21974_XLOC_072519	0.276	1829	REF_TRIN_2_00206_XLOC_047228	0.199		1829	REF_STRG_1_40081_XLOC_114140	0.054		1829	COM_SPAL_1_019653_XLOC_067044	0.04
1830	REF_STRG_1_103158_XLOC_012611	0.276	1830	REF_STRG_1_37402_XLOC_109366	0.198		1830	REF_STRG_1_57447_XLOC_038353	0.054		1830	REF_STRG_1_73261_XLOC_061146	0.04
1831	REF_TRIN_6_01576_XLOC_046329	0.276	1831	COM_SPAL_1_005401_XLOC_022808	0.198		1831	REF_STRG_1_84420_XLOC_078910	0.054		1831	REF_STRG_1_42985_XLOC_016304	0.04
1832	COM_SPAL_1_010123_XLOC_037508	0.276	1832	REF_STRG_1_18220_XLOC_059683	0.198		1832	REF_STRG_1_66492_XLOC_051150	0.054		1832	REF_STRG_1_63650_XLOC_047105	0.04
1833	COM_SPAL_1_009267_XLOC_035046	0.276	1833	REF_STRG_1_50769_XLOC_028735	0.198		1833	REF_STRG_1_90995_XLOC_090361	0.054		1833	REF_STRG_1_75909_XLOC_065181	0.04
1834	REF_STRG_1_23586_XLOC_077268	0.276	1834	REF_TRIN_9_00264_XLOC_078422	0.198		1834	REF_TRIN_8_02963_XLOC_058943	0.054		1834	REF_STRG_1_6066_XLOC_100231	0.04
1835	REF_STRG_1_1858_XLOC_032108	0.276	1835	REF_STRG_1_9789_XLOC_024251	0.198		1835	REF_STRG_1_58071_XLOC_039191	0.054		1835	REF_STRG_1_27248_XLOC_087376	0.04
1836	REF_STRG_1_12977_XLOC_038750	0.276	1836	REF_STRG_1_68532_XLOC_054060	0.198		1836	REF_STRG_1_70184_XLOC_056572	0.054		1836	REF_STRG_1_29264_XLOC_092389	0.04
1837	REF_STRG_1_105372_XLOC_016324	0.276	1837	REF_STRG_1_28024_XLOC_089500	0.198		1837	REF_STRG_1_54590_XLOC_034364	0.054		1837	REF_STRG_1_46667_XLOC_022530	0.04
1838	REF_STRG_1_42507_XLOC_015467	0.276	1838	REF_STRG_1_80274_XLOC_072155	0.198		1838	REF_TRIN_13_00760_XLOC_075222	0.054		1838	REF_TRIN_7_02916_XLOC_056563	0.04
1839	REF_STRG_1_97210_XLOC_102126	0.276	1839	COM_SPAL_1_004479_XLOC_019798	0.198		1839	REF_STRG_1_4052_XLOC_074249	0.054		1839	REF_STRG_1_80184_XLOC_072014	0.04
1840	REF_TRIN_8_02870_XLOC_085165	0.276	1840	REF_STRG_1_38809_XLOC_111922	0.198		1840	REF_STRG_1_70584_XLOC_057172	0.054		1840	REF_STRG_1_86872_XLOC_082971	0.04
1841	COM_SPAL_1_019754_XLOC_067361	0.276	1841	REF_STRG_1_55276_XLOC_035320	0.198		1841	REF_TRIN_8_03266_XLOC_072768	0.054		1841	REF_TRIN_16_01784_XLOC_042613	0.04
1842	REF_STRG_1_53751_XLOC_033143	0.276	1842	REF_STRG_1_12158_XLOC_035310	0.198		1842	REF_TRIN_15_00442_XLOC_073156	0.054		1842	REF_STRG_1_57928_XLOC_039009	0.039
1843	REF_STRG_1_25378_XLOC_082473	0.276	1843	REF_STRG_1_69422_XLOC_055363	0.198		1843	REF_STRG_1_20281_XLOC_067224	0.054		1843	REF_TRIN_5_03182_XLOC_096502	0.039
1844	REF_STRG_1_21866_XLOC_072182	0.276	1844	REF_STRG_1_1602_XLOC_023338	0.198		1844	REF_STRG_1_81189_XLOC_073695	0.054		1844	REF_STRG_1_45765_XLOC_021066	0.039
1845	REF_STRG_1_92594_XLOC_093251	0.276	1845	REF_TRIN_2_02669_XLOC_049796	0.198		1845	REF_STRG_1_54490_XLOC_034204	0.054		1845	REF_STRG_1_54690_XLOC_034510	0.039
1846	REF_TRIN_16_01925_XLOC_086594	0.276	1846	REF_STRG_1_23834_XLOC_077993	0.198		1846	REF_STRG_1_26103_XLOC_084456	0.054		1846	REF_STRG_1_80459_XLOC_072475	0.039
1847	REF_STRG_1_25450_XLOC_082720	0.276	1847	REF_STRG_1_64587_XLOC_048449	0.198		1847	REF_STRG_1_76751_XLOC_066434	0.054		1847	REF_STRG_1_23802_XLOC_077927	0.039
1848	REF_TRIN_9_00781_XLOC_012108	0.276	1848	REF_STRG_1_66474_XLOC_051128	0.198		1848	REF_STRG_1_24284_XLOC_079544	0.054		1848	REF_TRIN_1_03385_XLOC_060190	0.039
1849	REF_STRG_1_17799_XLOC_058114	0.275	1849	REF_STRG_1_67505_XLOC_052553	0.198		1849	REF_TRIN_3_00269_XLOC_082099	0.054		1849	REF_TRIN_16_04282_XLOC_093340	0.039
1850	REF_STRG_1_32076_XLOC_098825	0.275	1850	REF_STRG_1_12085_XLOC_034936	0.198		1850	REF_STRG_1_108827_XLOC_024021	0.054		1850	REF_STRG_1_33723_XLOC_102297	0.039
1851	REF_STRG_1_60677_XLOC_042831	0.275	1851	REF_STRG_1_42964_XLOC_016274	0.198		1851	REF_STRG_1_4930_XLOC_087730	0.054		1851	REF_STRG_1_73592_XLOC_061649	0.039
1852	REF_STRG_1_78846_XLOC_069826	0.275	1852	REF_TRIN_14_01363_XLOC_034987	0.197		1852	REF_TRIN_1_00317_XLOC_012617	0.054		1852	REF_STRG_1_8394_XLOC_015791	0.039
1853	REF_STRG_1_4646_XLOC_083939	0.275	1853	REF_STRG_1_14686_XLOC_045811	0.197		1853	REF_STRG_1_35233_XLOC_105300	0.054		1853	REF_STRG_1_69923_XLOC_056198	0.039
1854	REF_STRG_1_72896_XLOC_060612	0.275	1854	REF_STRG_1_32960_XLOC_100737	0.197		1854	COM_SPAL_1_010217_XLOC_037730	0.054		1854	REF_STRG_1_57053_XLOC_037770	0.039
1855	REF_STRG_1_82405_XLOC_075693	0.275	1855	COM_SPAL_1_031964_XLOC_107152	0.197		1855	REF_STRG_1_9217_XLOC_020800	0.054		1855	REF_STRG_1_91430_XLOC_091202	0.039
1856	REF_STRG_1_2735_XLOC_051642	0.275	1856	REF_STRG_1_57344_XLOC_038220	0.197		1856	REF_STRG_1_83039_XLOC_076740	0.054		1856	REF_STRG_1_82762_XLOC_076307	0.039
1857	REF_STRG_1_43561_XLOC_017324	0.275	1857	REF_STRG_1_70638_XLOC_057252	0.197		1857	REF_STRG_1_57003_XLOC_037707	0.054		1857	REF_STRG_1_16621_XLOC_053954	0.039
1858	REF_STRG_1_108011_XLOC_022182	0.275	1858	COM_SPAL_1_017218_XLOC_059318	0.197		1858	REF_STRG_1_60277_XLOC_042271	0.054		1858	REF_TRIN_5_03827_XLOC_081857	0.039
1859	COM_SPAL_1_004636_XLOC_020370	0.275	1859	COM_SPAL_1_010123_XLOC_037508	0.197		1859	REF_STRG_1_22646_XLOC_074524	0.054		1859	REF_STRG_1_13078_XLOC_039206	0.039
1860	REF_STRG_1_14023_XLOC_043283	0.274	1860	REF_TRIN_12_03157_XLOC_063282	0.197		1860	REF_STRG_1_6996_XLOC_108551	0.054		1860	REF_STRG_1_80715_XLOC_072881	0.039
1861	REF_STRG_1_89319_XLOC_087319	0.274	1861	REF_STRG_1_13203_XLOC_039644	0.197		1861	REF_STRG_1_37306_XLOC_109157	0.054		1861	REF_STRG_1_52741_XLOC_031691	0.039
1862	REF_STRG_1_36185_XLOC_107139	0.274	1862	REF_STRG_1_17906_XLOC_058461	0.197		1862	REF_TRIN_11_03351_XLOC_019073	0.054		1862	REF_STRG_1_60518_XLOC_042591	0.039
1863	REF_STRG_1_28805_XLOC_091240	0.274	1863	REF_STRG_1_60146_XLOC_042086	0.197		1863	REF_TRIN_7_01616_XLOC_057027	0.054		1863	REF_STRG_1_70909_XLOC_057672	0.039
1864	REF_STRG_1_77243_XLOC_067209	0.274	1864	REF_STRG_1_31868_XLOC_098387	0.197		1864	REF_STRG_1_18360_XLOC_060254	0.054		1864	REF_STRG_1_2066_XLOC_037751	0.039
1865	REF_STRG_1_53212_XLOC_032360	0.274	1865	REF_STRG_1_51107_XLOC_029213	0.197		1865	REF_TRIN_15_02812_XLOC_006285	0.054		1865	REF_STRG_1_33866_XLOC_102585	0.039
1866	REF_TRIN_8_00914_XLOC_051113	0.274	1866	REF_STRG_1_52626_XLOC_031502	0.197		1866	COM_SPAL_1_013039_XLOC_046485	0.054		1866	REF_STRG_1_61023_XLOC_043321	0.039
1867	REF_STRG_1_28084_XLOC_089635	0.274	1867	REF_TRIN_3_02348_XLOC_015405	0.197		1867	REF_TRIN_5_01139_XLOC_076173	0.054		1867	REF_TRIN_7_02692_XLOC_078096	0.039
1868	REF_STRG_1_43819_XLOC_017805	0.274	1868	REF_STRG_1_71872_XLOC_059153	0.197		1868	REF_TRIN_3_03292_XLOC_106291	0.054		1868	REF_STRG_1_64787_XLOC_048717	0.039
1869	REF_STRG_1_40221_XLOC_114417	0.274	1869	REF_STRG_1_41205_XLOC_013239	0.197		1869	REF_STRG_1_29791_XLOC_093635	0.054		1869	REF_TRIN_8_00655_XLOC_112905	0.039
1870	REF_STRG_1_87484_XLOC_009108	0.274	1870	REF_STRG_1_35011_XLOC_104879	0.197		1870	REF_STRG_1_96599_XLOC_100864	0.054		1870	REF_STRG_1_56665_XLOC_037173	0.039
1871	COM_SPAL_1_014424_XLOC_050543	0.274	1871	REF_STRG_1_20221_XLOC_066970	0.197		1871	REF_STRG_1_100133_XLOC_107958	0.053		1871	REF_STRG_1_41017_XLOC_012940	0.039
1872	REF_TRIN_2_00908_XLOC_019617	0.274	1872	REF_STRG_1_34205_XLOC_103302	0.196		1872	REF_STRG_1_110596_XLOC_028429	0.053		1872	REF_TRIN_4_00397_XLOC_016666	0.039
1873	REF_STRG_1_52061_XLOC_030636	0.274	1873	REF_STRG_1_67891_XLOC_053110	0.196		1873	REF_STRG_1_46376_XLOC_022059	0.053		1873	REF_TRIN_1_02256_XLOC_035227	0.039
1874	REF_STRG_1_21075_XLOC_069644	0.274	1874	REF_STRG_1_82068_XLOC_075195	0.196		1874	REF_STRG_1_9251_XLOC_021035	0.053		1874	REF_STRG_1_46495_XLOC_022263	0.039
1875	REF_STRG_1_70176_XLOC_056566	0.273	1875	REF_TRIN_14_03326_XLOC_017804	0.196		1875	COM_SPAL_1_030912_XLOC_103577	0.053		1875	REF_TRIN_5_03375_XLOC_048994	0.039
1876	REF_STRG_1_77063_XLOC_066944	0.273	1876	REF_TRIN_7_03629_XLOC_047535	0.196		1876	REF_TRIN_11_00491_XLOC_004482	0.053		1876	REF_STRG_1_57103_XLOC_037851	0.039
1877	REF_STRG_1_13413_XLOC_040699	0.273	1877	REF_TRIN_12_02819_XLOC_034181	0.196		1877	REF_TRIN_12_02562_XLOC_033692	0.053		1877	REF_TRIN_7_02206_XLOC_016398	0.039
1878	REF_TRIN_5_00792_XLOC_040554	0.273	1878	REF_STRG_1_22373_XLOC_073736	0.196		1878	REF_STRG_1_43563_XLOC_017326	0.053		1878	REF_STRG_1_84483_XLOC_079013	0.039
1879	REF_STRG_1_105611_XLOC_000893	0.273	1879	REF_STRG_1_86949_XLOC_083096	0.196		1879	REF_STRG_1_73360_XLOC_061302	0.053		1879	REF_TRIN_7_00190_XLOC_046813	0.039
1880	REF_STRG_1_73116_XLOC_060913	0.273	1880	REF_STRG_1_50529_XLOC_028365	0.196		1880	REF_STRG_1_24126_XLOC_079045	0.053		1880	REF_TRIN_9_01698_XLOC_042365	0.039
1881	REF_STRG_1_89823_XLOC_088179	0.273	1881	REF_STRG_1_55019_XLOC_034981	0.196		1881	REF_TRIN_14_03021_XLOC_031711	0.053		1881	REF_STRG_1_57410_XLOC_038305	0.039
1882	REF_STRG_1_61273_XLOC_043688	0.273	1882	REF_TRIN_1_02357_XLOC_044632	0.196		1882	REF_TRIN_8_02994_XLOC_050714	0.053		1882	REF_STRG_1_63037_XLOC_046226	0.039
1883	REF_STRG_1_82789_XLOC_076351	0.273	1883	REF_STRG_1_11737_XLOC_033549	0.196		1883	REF_STRG_1_43275_XLOC_016834	0.053		1883	REF_STRG_1_32903_XLOC_100628	0.039
1884	REF_STRG_1_62479_XLOC_045477	0.273	1884	REF_STRG_1_25644_XLOC_083246	0.196		1884	REF_STRG_1_26374_XLOC_085118	0.053		1884	REF_STRG_1_25183_XLOC_081921	0.039
1885	REF_TRIN_7_00064_XLOC_100725	0.273	1885	REF_STRG_1_6626_XLOC_105269	0.196		1885	REF_TRIN_8_02527_XLOC_028445	0.053		1885	REF_STRG_1_45878_XLOC_021215	0.039
1886	REF_STRG_1_64079_XLOC_047688	0.273	1886	REF_STRG_1_35613_XLOC_106023	0.196		1886	REF_STRG_1_66649_XLOC_051348	0.053		1886	REF_STRG_1_24658_XLOC_080546	0.039
1887	REF_STRG_1_36827_XLOC_108301	0.273	1887	REF_STRG_1_20535_XLOC_067909	0.196		1887	REF_STRG_1_57957_XLOC_039055	0.053		1887	REF_STRG_1_23185_XLOC_076145	0.039
1888	REF_STRG_1_105352_XLOC_016300	0.273	1888	COM_SPAL_1_017695_XLOC_060818	0.196		1888	REF_STRG_1_36430_XLOC_107608	0.053		1888	REF_STRG_1_54501_XLOC_034221	0.039
1889	REF_STRG_1_45225_XLOC_020197	0.273	1889	REF_TRIN_11_03301_XLOC_025542	0.196		1889	REF_TRIN_14_01396_XLOC_086060	0.053		1889	REF_STRG_1_85494_XLOC_080710	0.039
1890	REF_STRG_1_44157_XLOC_018348	0.273	1890	REF_STRG_1_4389_XLOC_080100	0.196		1890	REF_STRG_1_14860_XLOC_046563	0.053		1890	REF_STRG_1_53668_XLOC_033032	0.039
1891	REF_STRG_1_83138_XLOC_008788	0.272	1891	REF_TRIN_7_02623_XLOC_107881	0.196		1891	REF_STRG_1_38421_XLOC_111215	0.053		1891	REF_STRG_1_11630_XLOC_033066	0.039
1892	REF_STRG_1_12139_XLOC_035121	0.272	1892	REF_STRG_1_50060_XLOC_027674	0.195		1892	COM_SPAL_1_033405_XLOC_111968	0.053		1892	REF_STRG_1_71682_XLOC_058867	0.039
1893	REF_TRIN_2_01907_XLOC_073609	0.272	1893	REF_TRIN_1_00080_XLOC_056159	0.195		1893	REF_STRG_1_29090_XLOC_091972	0.053		1893	REF_STRG_1_39537_XLOC_113162	0.039
1894	REF_TRIN_14_02269_XLOC_115699	0.272	1894	REF_STRG_1_73321_XLOC_061231	0.195		1894	COM_SPAL_1_008165_XLOC_031725	0.053		1894	REF_STRG_1_65179_XLOC_049289	0.039
1895	COM_SPAL_1_024939_XLOC_084090	0.272	1895	REF_STRG_1_15811_XLOC_050410	0.195		1895	REF_STRG_1_22081_XLOC_072877	0.053		1895	REF_STRG_1_84493_XLOC_079025	0.039
1896	REF_STRG_1_96450_XLOC_100612	0.272	1896	REF_STRG_1_64003_XLOC_047573	0.195		1896	REF_STRG_1_88822_XLOC_086444	0.053		1896	REF_TRIN_7_02053_XLOC_080609	0.039
1897	COM_SPAL_1_002408_XLOC_012552	0.272	1897	COM_SPAL_1_003241_XLOC_015432	0.195		1897	REF_TRIN_10_03067_XLOC_064690	0.053		1897	REF_STRG_1_60491_XLOC_042554	0.039
1898	REF_STRG_1_69461_XLOC_055430	0.272	1898	REF_STRG_1_64994_XLOC_049005	0.195		1898	REF_STRG_1_44192_XLOC_018398	0.053		1898	REF_STRG_1_2315_XLOC_042230	0.039
1899	REF_STRG_1_99720_XLOC_107030	0.272	1899	REF_STRG_1_72574_XLOC_060129	0.195		1899	REF_TRIN_12_03362_XLOC_067655	0.053		1899	COM_SPAL_1_012524_XLOC_044912	0.039
1900	REF_TRIN_8_01672_XLOC_104084	0.272	1900	REF_STRG_1_77983_XLOC_068448	0.195		1900	REF_STRG_1_41141_XLOC_013147	0.053		1900	REF_STRG_1_21599_XLOC_071357	0.039
1901	COM_SPAL_1_030842_XLOC_103390	0.272	1901	REF_STRG_1_61228_XLOC_043625	0.195		1901	REF_STRG_1_10239_XLOC_026822	0.053		1901	REF_STRG_1_30460_XLOC_095315	0.039
1902	REF_STRG_1_110104_XLOC_003745	0.272	1902	REF_STRG_1_65139_XLOC_049238	0.195		1902	REF_STRG_1_114110_XLOC_007451	0.053		1902	COM_SPAL_1_006162_XLOC_025236	0.039
1903	REF_STRG_1_58474_XLOC_039843	0.272	1903	COM_SPAL_1_017859_XLOC_061346	0.195		1903	COM_SPAL_1_017850_XLOC_061327	0.053		1903	REF_STRG_1_52702_XLOC_031624	0.039
1904	REF_TRIN_7_02913_XLOC_111018	0.272	1904	REF_STRG_1_69191_XLOC_055057	0.195		1904	REF_STRG_1_22597_XLOC_074371	0.053		1904	REF_STRG_1_92016_XLOC_092138	0.039
1905	REF_STRG_1_83217_XLOC_077031	0.271	1905	REF_STRG_1_12611_XLOC_037439	0.195		1905	COM_SPAL_1_009764_XLOC_036450	0.053		1905	REF_STRG_1_8526_XLOC_016567	0.039
1906	REF_TRIN_6_02099_XLOC_080214	0.271	1906	REF_STRG_1_84163_XLOC_078511	0.195		1906	REF_STRG_1_50889_XLOC_028901	0.053		1906	REF_TRIN_1_00596_XLOC_098726	0.039
1907	COM_SPAL_1_000061_XLOC_000265	0.271	1907	REF_STRG_1_80356_XLOC_072307	0.195		1907	REF_STRG_1_90128_XLOC_088714	0.053		1907	REF_STRG_1_38343_XLOC_111080	0.039
1908	REF_TRIN_12_01162_XLOC_019637	0.271	1908	REF_STRG_1_99383_XLOC_011205	0.195		1908	COM_SPAL_1_027835_XLOC_093550	0.053		1908	REF_TRIN_11_01155_XLOC_048506	0.039
1909	REF_STRG_1_91437_XLOC_091214	0.271	1909	REF_STRG_1_38030_XLOC_110503	0.195		1909	REF_STRG_1_23545_XLOC_077194	0.053		1909	REF_TRIN_1_03357_XLOC_108840	0.039
1910	COM_SPAL_1_002748_XLOC_013673	0.271	1910	REF_TRIN_13_02437_XLOC_058056	0.195		1910	REF_STRG_1_42284_XLOC_015102	0.053		1910	REF_STRG_1_25158_XLOC_081865	0.039
1911	REF_STRG_1_13816_XLOC_042585	0.271	1911	REF_STRG_1_28858_XLOC_091388	0.195		1911	REF_STRG_1_40393_XLOC_114742	0.053		1911	REF_STRG_1_22063_XLOC_072774	0.039
1912	REF_STRG_1_78871_XLOC_069883	0.271	1912	COM_SPAL_1_004875_XLOC_021104	0.195		1912	REF_STRG_1_84303_XLOC_008875	0.053		1912	REF_STRG_1_42473_XLOC_015428	0.039
1913	REF_STRG_1_5817_XLOC_097724	0.271	1913	REF_TRIN_5_03272_XLOC_099693	0.195		1913	REF_STRG_1_29447_XLOC_092810	0.053		1913	REF_TRIN_11_03448_XLOC_097375	0.039
1914	REF_STRG_1_21672_XLOC_071542	0.271	1914	REF_TRIN_2_04138_XLOC_070524	0.195		1914	COM_SPAL_1_026698_XLOC_089835	0.053		1914	REF_STRG_1_27531_XLOC_088226	0.039
1915	REF_STRG_1_39544_XLOC_113176	0.271	1915	REF_STRG_1_50014_XLOC_027625	0.195		1915	REF_TRIN_15_03088_XLOC_085948	0.053		1915	COM_SPAL_1_005028_XLOC_021589	0.039
1916	REF_STRG_1_101782_XLOC_111413	0.271	1916	REF_STRG_1_50624_XLOC_028511	0.194		1916	REF_STRG_1_29235_XLOC_092311	0.053		1916	REF_STRG_1_25702_XLOC_083445	0.039
1917	REF_STRG_1_11453_XLOC_032198	0.271	1917	REF_STRG_1_45967_XLOC_021390	0.194		1917	REF_TRIN_1_02876_XLOC_092537	0.053		1917	REF_STRG_1_96458_XLOC_100620	0.039
1918	REF_TRIN_4_02985_XLOC_046159	0.271	1918	REF_TRIN_3_04103_XLOC_032682	0.194		1918	COM_SPAL_1_026792_XLOC_090202	0.053		1918	REF_STRG_1_33783_XLOC_102408	0.039
1919	REF_STRG_1_23057_XLOC_075798	0.27	1919	REF_STRG_1_56930_XLOC_037592	0.194		1919	REF_STRG_1_11900_XLOC_034150	0.053		1919	REF_STRG_1_65762_XLOC_050131	0.039
1920	REF_STRG_1_34803_XLOC_104451	0.27	1920	COM_SPAL_1_013396_XLOC_047552	0.194		1920	REF_STRG_1_46361_XLOC_022038	0.053		1920	REF_TRIN_2_02457_XLOC_038812	0.039
1921	REF_STRG_1_10892_XLOC_030030	0.27	1921	REF_TRIN_13_02495_XLOC_063774	0.194		1921	REF_STRG_1_31743_XLOC_098122	0.053		1921	REF_STRG_1_7794_XLOC_114715	0.039
1922	REF_STRG_1_74975_XLOC_063784	0.27	1922	REF_TRIN_5_02529_XLOC_057581	0.194		1922	REF_STRG_1_105901_XLOC_017438	0.053		1922	REF_TRIN_16_04559_XLOC_092682	0.039
1923	REF_TRIN_14_03134_XLOC_071969	0.27	1923	REF_STRG_1_48596_XLOC_025502	0.194		1923	REF_STRG_1_6320_XLOC_102623	0.053		1923	REF_STRG_1_63288_XLOC_046595	0.039
1924	REF_STRG_1_65918_XLOC_050354	0.27	1924	REF_STRG_1_14813_XLOC_046429	0.194		1924	REF_STRG_1_47022_XLOC_023040	0.053		1924	REF_STRG_1_90757_XLOC_089896	0.039
1925	COM_SPAL_1_033829_XLOC_113350	0.27	1925	REF_TRIN_1_01739_XLOC_017711	0.194		1925	REF_STRG_1_102039_XLOC_111975	0.053		1925	REF_STRG_1_18816_XLOC_062017	0.039
1926	REF_STRG_1_38700_XLOC_111723	0.27	1926	REF_STRG_1_11621_XLOC_032998	0.194		1926	REF_TRIN_1_03014_XLOC_100402	0.053		1926	REF_STRG_1_27575_XLOC_088330	0.039
1927	REF_STRG_1_84638_XLOC_079281	0.27	1927	COM_SPAL_1_007679_XLOC_030160	0.194		1927	REF_STRG_1_72769_XLOC_060436	0.053		1927	REF_STRG_1_14105_XLOC_043669	0.039
1928	COM_SPAL_1_002403_XLOC_012536	0.27	1928	REF_STRG_1_83138_XLOC_008788	0.194		1928	REF_STRG_1_34306_XLOC_103479	0.053		1928	REF_STRG_1_31747_XLOC_098135	0.039
1929	REF_STRG_1_16258_XLOC_052390	0.27	1929	REF_STRG_1_76900_XLOC_066663	0.194		1929	REF_STRG_1_49643_XLOC_027067	0.053		1929	REF_STRG_1_75865_XLOC_065101	0.039
1930	REF_STRG_1_3561_XLOC_067308	0.27	1930	REF_TRIN_2_01443_XLOC_065755	0.194		1930	REF_STRG_1_69914_XLOC_056186	0.053		1930	REF_STRG_1_60827_XLOC_043026	0.039
1931	REF_STRG_1_45041_XLOC_019874	0.27	1931	REF_STRG_1_40221_XLOC_114417	0.194		1931	REF_STRG_1_85405_XLOC_080555	0.053		1931	REF_STRG_1_19824_XLOC_065747	0.039
1932	REF_STRG_1_68223_XLOC_053576	0.27	1932	REF_STRG_1_41206_XLOC_013240	0.194		1932	REF_STRG_1_86082_XLOC_081693	0.053		1932	REF_STRG_1_16375_XLOC_052842	0.039
1933	REF_STRG_1_45328_XLOC_020377	0.27	1933	REF_STRG_1_65875_XLOC_050302	0.194		1933	REF_STRG_1_37080_XLOC_108733	0.052		1933	REF_STRG_1_39349_XLOC_112834	0.039
1934	REF_STRG_1_22788_XLOC_074993	0.27	1934	REF_STRG_1_70127_XLOC_056481	0.194		1934	REF_STRG_1_7626_XLOC_113399	0.052		1934	REF_TRIN_8_03384_XLOC_097184	0.039
1935	REF_STRG_1_67434_XLOC_052444	0.27	1935	REF_TRIN_13_00579_XLOC_020487	0.194		1935	REF_STRG_1_16431_XLOC_053159	0.052		1935	REF_STRG_1_49432_XLOC_026732	0.039
1936	REF_STRG_1_78387_XLOC_069094	0.27	1936	REF_STRG_1_47386_XLOC_023607	0.193		1936	REF_STRG_1_100619_XLOC_109048	0.052		1936	REF_STRG_1_79733_XLOC_071280	0.039
1937	REF_TRIN_1_00591_XLOC_025471	0.269	1937	REF_STRG_1_88262_XLOC_085405	0.193		1937	REF_STRG_1_82720_XLOC_076257	0.052		1937	REF_STRG_1_82548_XLOC_075950	0.039
1938	REF_STRG_1_69104_XLOC_054925	0.269	1938	REF_STRG_1_56846_XLOC_037436	0.193		1938	REF_STRG_1_79390_XLOC_070743	0.052		1938	REF_STRG_1_14243_XLOC_044153	0.039
1939	REF_TRIN_1_03437_XLOC_082381	0.269	1939	REF_STRG_1_15670_XLOC_049686	0.193		1939	REF_STRG_1_99675_XLOC_106936	0.052		1939	REF_STRG_1_63923_XLOC_047489	0.039
1940	REF_STRG_1_72476_XLOC_059997	0.269	1940	REF_STRG_1_51147_XLOC_029263	0.193		1940	REF_STRG_1_20882_XLOC_069030	0.052		1940	REF_STRG_1_34477_XLOC_103831	0.039
1941	COM_SPAL_1_009765_XLOC_036455	0.269	1941	REF_STRG_1_1759_XLOC_029371	0.193		1941	REF_STRG_1_60888_XLOC_043111	0.052		1941	REF_TRIN_5_01956_XLOC_075830	0.039
1942	REF_STRG_1_46605_XLOC_022449	0.269	1942	REF_TRIN_10_03047_XLOC_051183	0.193		1942	REF_STRG_1_4359_XLOC_079430	0.052		1942	REF_TRIN_2_00154_XLOC_026307	0.039
1943	REF_STRG_1_45392_XLOC_020471	0.269	1943	REF_STRG_1_61152_XLOC_043522	0.193		1943	REF_STRG_1_100164_XLOC_108010	0.052		1943	REF_STRG_1_58331_XLOC_039604	0.039
1944	REF_TRIN_1_04022_XLOC_030011	0.269	1944	REF_STRG_1_46551_XLOC_022359	0.193		1944	REF_TRIN_7_01213_XLOC_070069	0.052		1944	REF_STRG_1_63523_XLOC_046945	0.039
1945	REF_STRG_1_80457_XLOC_072473	0.269	1945	REF_STRG_1_31184_XLOC_096910	0.193		1945	REF_STRG_1_71490_XLOC_058562	0.052		1945	REF_STRG_1_42940_XLOC_016202	0.038
1946	REF_STRG_1_93763_XLOC_009812	0.269	1946	REF_STRG_1_52373_XLOC_031107	0.193		1946	REF_STRG_1_32889_XLOC_100577	0.052		1946	REF_STRG_1_46033_XLOC_021478	0.038
1947	REF_TRIN_7_01157_XLOC_070331	0.268	1947	REF_STRG_1_25136_XLOC_081806	0.193		1947	REF_STRG_1_33022_XLOC_100885	0.052		1947	COM_SPAL_1_025989_XLOC_087444	0.038
1948	REF_STRG_1_53064_XLOC_032153	0.268	1948	REF_STRG_1_89588_XLOC_087798	0.193		1948	REF_TRIN_1_03325_XLOC_073490	0.052		1948	REF_STRG_1_32245_XLOC_099197	0.038
1949	COM_SPAL_1_013415_XLOC_047599	0.268	1949	REF_STRG_1_67046_XLOC_051892	0.193		1949	REF_TRIN_16_01641_XLOC_112034	0.052		1949	REF_STRG_1_20027_XLOC_066342	0.038
1950	REF_STRG_1_69499_XLOC_055495	0.268	1950	REF_TRIN_5_00576_XLOC_029536	0.193		1950	REF_STRG_1_9476_XLOC_022340	0.052		1950	REF_STRG_1_51943_XLOC_030467	0.038
1951	REF_STRG_1_82229_XLOC_075419	0.268	1951	REF_STRG_1_14763_XLOC_046228	0.193		1951	REF_STRG_1_98801_XLOC_105248	0.052		1951	COM_SPAL_1_005677_XLOC_023736	0.038
1952	REF_STRG_1_43668_XLOC_017522	0.268	1952	REF_STRG_1_71815_XLOC_059077	0.193		1952	REF_STRG_1_24966_XLOC_081376	0.052		1952	REF_STRG_1_54971_XLOC_034911	0.038
1953	REF_STRG_1_31112_XLOC_096750	0.268	1953	REF_STRG_1_74635_XLOC_063272	0.192		1953	COM_SPAL_1_026697_XLOC_089831	0.052		1953	REF_STRG_1_54490_XLOC_034204	0.038
1954	REF_TRIN_14_02237_XLOC_073066	0.268	1954	REF_TRIN_5_02801_XLOC_086448	0.192		1954	REF_TRIN_5_01320_XLOC_059845	0.052		1954	REF_STRG_1_69914_XLOC_056186	0.038
1955	REF_STRG_1_17058_XLOC_055486	0.268	1955	REF_STRG_1_51388_XLOC_029596	0.192		1955	REF_STRG_1_59181_XLOC_040745	0.052		1955	REF_STRG_1_77645_XLOC_067903	0.038
1956	REF_TRIN_5_01483_XLOC_059895	0.268	1956	REF_STRG_1_13527_XLOC_041287	0.192		1956	REF_STRG_1_101551_XLOC_110983	0.052		1956	REF_TRIN_5_00795_XLOC_098729	0.038
1957	REF_STRG_1_78150_XLOC_068709	0.268	1957	REF_STRG_1_70390_XLOC_056894	0.192		1957	REF_STRG_1_90489_XLOC_089373	0.052		1957	COM_SPAL_1_012237_XLOC_044016	0.038
1958	REF_TRIN_8_02330_XLOC_030170	0.268	1958	REF_STRG_1_76845_XLOC_066582	0.192		1958	REF_TRIN_14_01417_XLOC_076726	0.052		1958	REF_TRIN_15_02211_XLOC_078799	0.038
1959	REF_STRG_1_29705_XLOC_093442	0.268	1959	REF_STRG_1_63601_XLOC_047045	0.192		1959	REF_STRG_1_49401_XLOC_026691	0.052		1959	REF_STRG_1_34002_XLOC_102897	0.038
1960	REF_STRG_1_91325_XLOC_090962	0.267	1960	REF_STRG_1_80539_XLOC_072620	0.192		1960	REF_STRG_1_12826_XLOC_038154	0.052		1960	REF_STRG_1_79272_XLOC_070568	0.038
1961	COM_SPAL_1_024302_XLOC_081924	0.267	1961	REF_STRG_1_47688_XLOC_024017	0.192		1961	REF_STRG_1_62083_XLOC_044864	0.052		1961	REF_STRG_1_7318_XLOC_111070	0.038
1962	REF_STRG_1_79732_XLOC_071279	0.267	1962	REF_STRG_1_74917_XLOC_063711	0.192		1962	REF_TRIN_16_04483_XLOC_000335	0.052		1962	REF_STRG_1_42626_XLOC_015672	0.038
1963	REF_STRG_1_85952_XLOC_081493	0.267	1963	REF_STRG_1_65166_XLOC_049272	0.192		1963	REF_TRIN_1_01661_XLOC_058313	0.052		1963	REF_STRG_1_69734_XLOC_055908	0.038
1964	REF_STRG_1_1969_XLOC_034995	0.267	1964	REF_TRIN_2_03404_XLOC_062844	0.192		1964	REF_STRG_1_26077_XLOC_084387	0.052		1964	REF_STRG_1_11393_XLOC_032008	0.038
1965	REF_STRG_1_104704_XLOC_000448	0.267	1965	REF_STRG_1_26896_XLOC_086489	0.192		1965	REF_STRG_1_23344_XLOC_076621	0.052		1965	REF_TRIN_1_01136_XLOC_024584	0.038
1966	REF_STRG_1_31161_XLOC_096870	0.267	1966	REF_STRG_1_78336_XLOC_069021	0.192		1966	REF_STRG_1_41299_XLOC_013416	0.052		1966	REF_STRG_1_7444_XLOC_111992	0.038
1967	REF_STRG_1_27389_XLOC_087800	0.267	1967	REF_TRIN_4_03109_XLOC_068788	0.192		1967	REF_TRIN_12_01558_XLOC_100679	0.052		1967	REF_STRG_1_48718_XLOC_025689	0.038
1968	REF_STRG_1_66655_XLOC_051354	0.267	1968	REF_TRIN_14_01573_XLOC_060289	0.192		1968	COM_SPAL_1_003241_XLOC_015432	0.052		1968	REF_STRG_1_76237_XLOC_065648	0.038
1969	REF_STRG_1_98298_XLOC_104224	0.267	1969	REF_STRG_1_24158_XLOC_079144	0.192		1969	REF_TRIN_16_03364_XLOC_041360	0.052		1969	REF_STRG_1_47785_XLOC_024179	0.038
1970	REF_TRIN_9_00750_XLOC_077907	0.267	1970	REF_STRG_1_27897_XLOC_089159	0.192		1970	REF_STRG_1_62026_XLOC_044802	0.052		1970	REF_STRG_1_93080_XLOC_094125	0.038
1971	REF_STRG_1_44072_XLOC_018221	0.267	1971	REF_STRG_1_69508_XLOC_055509	0.192		1971	REF_STRG_1_20660_XLOC_068363	0.052		1971	REF_STRG_1_63407_XLOC_046760	0.038
1972	REF_STRG_1_62441_XLOC_045420	0.267	1972	REF_STRG_1_12616_XLOC_037447	0.192		1972	REF_STRG_1_93844_XLOC_095612	0.052		1972	REF_TRIN_2_00840_XLOC_031062	0.038
1973	REF_STRG_1_16759_XLOC_054446	0.267	1973	REF_STRG_1_20318_XLOC_067340	0.192		1973	REF_STRG_1_6242_XLOC_101521	0.052		1973	REF_STRG_1_8119_XLOC_013831	0.038
1974	REF_STRG_1_104637_XLOC_000410	0.267	1974	REF_TRIN_4_03063_XLOC_026713	0.192		1974	REF_STRG_1_7038_XLOC_108829	0.052		1974	REF_STRG_1_50630_XLOC_028532	0.038
1975	REF_STRG_1_48364_XLOC_025107	0.266	1975	REF_STRG_1_31573_XLOC_097737	0.192		1975	REF_STRG_1_26424_XLOC_085264	0.052		1975	REF_STRG_1_33554_XLOC_101973	0.038
1976	COM_SPAL_1_004803_XLOC_020912	0.266	1976	REF_TRIN_16_00662_XLOC_015720	0.191		1976	REF_STRG_1_12385_XLOC_036314	0.052		1976	REF_STRG_1_64786_XLOC_048718	0.038
1977	REF_STRG_1_7521_XLOC_112663	0.266	1977	REF_STRG_1_85670_XLOC_081005	0.191		1977	REF_TRIN_16_04282_XLOC_093340	0.052		1977	REF_STRG_1_87748_XLOC_084495	0.038
1978	REF_STRG_1_35415_XLOC_105630	0.266	1978	REF_TRIN_14_00975_XLOC_024181	0.191		1978	REF_STRG_1_51804_XLOC_030275	0.052		1978	REF_STRG_1_7617_XLOC_113282	0.038
1979	REF_STRG_1_36420_XLOC_107586	0.266	1979	REF_STRG_1_6124_XLOC_100779	0.191		1979	COM_SPAL_1_005750_XLOC_023967	0.052		1979	COM_SPAL_1_007412_XLOC_029272	0.038
1980	REF_STRG_1_31811_XLOC_098259	0.266	1980	REF_STRG_1_22502_XLOC_074066	0.191		1980	REF_STRG_1_48325_XLOC_025067	0.052		1980	REF_STRG_1_17303_XLOC_056251	0.038
1981	REF_STRG_1_82720_XLOC_076257	0.266	1981	REF_STRG_1_7317_XLOC_111071	0.191		1981	REF_STRG_1_59883_XLOC_041701	0.052		1981	REF_STRG_1_81192_XLOC_073698	0.038
1982	COM_SPAL_1_011674_XLOC_042228	0.266	1982	REF_STRG_1_15271_XLOC_048342	0.191		1982	COM_SPAL_1_014040_XLOC_049371	0.052		1982	REF_TRIN_1_00290_XLOC_055906	0.038
1983	REF_STRG_1_31570_XLOC_097732	0.266	1983	REF_STRG_1_10226_XLOC_026812	0.191		1983	REF_STRG_1_70349_XLOC_056808	0.052		1983	REF_STRG_1_33907_XLOC_102670	0.038
1984	REF_STRG_1_2899_XLOC_054295	0.266	1984	REF_STRG_1_78293_XLOC_068936	0.191		1984	REF_STRG_1_72248_XLOC_059691	0.052		1984	REF_STRG_1_4550_XLOC_082503	0.038
1985	REF_STRG_1_3518_XLOC_066287	0.266	1985	REF_TRIN_1_03145_XLOC_095305	0.191		1985	REF_TRIN_8_03243_XLOC_059929	0.052		1985	REF_STRG_1_55060_XLOC_035054	0.038
1986	REF_STRG_1_89525_XLOC_087691	0.266	1986	REF_STRG_1_76010_XLOC_065313	0.191		1986	REF_STRG_1_71561_XLOC_058688	0.052		1986	REF_STRG_1_46461_XLOC_022210	0.038
1987	REF_STRG_1_50519_XLOC_028353	0.266	1987	REF_STRG_1_86765_XLOC_082782	0.191		1987	REF_STRG_1_79371_XLOC_070707	0.052		1987	REF_STRG_1_9775_XLOC_024229	0.038
1988	REF_STRG_1_70121_XLOC_056475	0.266	1988	REF_TRIN_7_02161_XLOC_019645	0.191		1988	REF_STRG_1_105654_XLOC_016874	0.052		1988	REF_STRG_1_68228_XLOC_053598	0.038
1989	REF_TRIN_15_01128_XLOC_087276	0.266	1989	REF_STRG_1_24628_XLOC_080442	0.191		1989	COM_SPAL_1_015866_XLOC_054929	0.052		1989	REF_STRG_1_12419_XLOC_036515	0.038
1990	REF_STRG_1_45189_XLOC_020132	0.265	1990	REF_STRG_1_63743_XLOC_047237	0.191		1990	REF_TRIN_8_00557_XLOC_049545	0.052		1990	REF_STRG_1_69855_XLOC_056088	0.038
1991	REF_TRIN_1_02256_XLOC_035227	0.265	1991	REF_STRG_1_59218_XLOC_040810	0.191		1991	REF_TRIN_8_02446_XLOC_017929	0.052		1991	REF_STRG_1_54100_XLOC_033645	0.038
1992	REF_STRG_1_88093_XLOC_085145	0.265	1992	REF_STRG_1_23586_XLOC_077268	0.191		1992	REF_STRG_1_65397_XLOC_049627	0.052		1992	REF_STRG_1_14177_XLOC_043820	0.038
1993	REF_STRG_1_23279_XLOC_076455	0.265	1993	REF_STRG_1_9815_XLOC_024455	0.191		1993	REF_STRG_1_32642_XLOC_100042	0.052		1993	REF_STRG_1_11503_XLOC_032532	0.038
1994	COM_SPAL_1_013335_XLOC_047332	0.265	1994	REF_TRIN_11_02698_XLOC_031028	0.191		1994	REF_STRG_1_74386_XLOC_062862	0.052		1994	REF_STRG_1_96448_XLOC_100610	0.038
1995	REF_STRG_1_97565_XLOC_102786	0.265	1995	REF_TRIN_10_00948_XLOC_077126	0.191		1995	REF_STRG_1_37314_XLOC_109177	0.051		1995	REF_TRIN_7_01156_XLOC_079075	0.038
1996	REF_STRG_1_102248_XLOC_112478	0.265	1996	REF_STRG_1_14689_XLOC_045848	0.19		1996	REF_STRG_1_100585_XLOC_108961	0.051		1996	REF_STRG_1_77940_XLOC_068391	0.038
[truncated: 35,001 more rows]
