# Supplementary material for: Ecological genomics in the Northern krill uncovers loci for local adaptation across ocean basins
Source: Nat Commun. 2024 Aug 1;15:6297. doi: 10.1038/s41467-024-50239-7 (PMC11294593; doi:10.1038/s41467-024-50239-7)
Supplement: Supplementary file 15 — Source Data [file 41467_2024_50239_MOESM15_ESM.zip › Source_data/Source_data.Fig_3/Source_data.Fig_3F/Source_data.Fig_3F.tsv]

# Age distribution of minor alleles as inferred using GEVA
Atlantic (at) allele age (Year)		Mediterranean (me) allele age (Year)		North-East North Atlantic (ea) allele age (Years)		South-West North Atlantic (we) allele age (Years)
53204		45643		207114		184569
121518		491554		463269		600029
491554		490094		292756		287428
490094		197639		471104		156684
197639		181236		276469		276469
178391		151071		319159		294282
172861		361583		527589		169515
361583		181375		291703		506993
178509		334445		279849		289513
311968		107961		65466		403881
165691		182870		248097		56159
269645		85532		299348		249519
93377		419637		31488		299348
419637		90883		299629		37314
91539		236429		225925		216849
190037		66912		62510		203259
155642		265084		312619		66693
216990		598094		655839		326505
558303		473883		201397		701879
407127		438569		208152		205789
523181		505248		211166		204665
499697		150152		396212		215112
146999		288832		352234		391577
279558		668677		182722		364307
702237		369791		147614		142791
384121		275635		337443		147614
264278		49998		52356		344167
43809		439689		297562		48325
427848		351203		544477		319638
428618		75427		85621		458999
57846		429650		469338		103442
422555		117467		73720		563264
117467		1499012		64263		62196
1518101		13301		74014		54326
12955		268229		226763		116235
256194		13682		83965		225887
15881		815474		284040		125686
787977		768725		176599		206021
736299		654747		42338		176599
560119		791528		202468		72036
722438		1546963		154389		202468
1537118		1790075		135476		144532
1802550		1251344		769392		133028
987142		1155420		407667		734903
1252006		953381		438230		400084
992641		1039758		166472		289861
1118423		333503		69059		166492
402421		495718		334684		62491
517306		795904		464231		324218
960787		1817592		228234		451217
1867868		1709021		386925		226995
1692334		616756		472099		379830
837779		1586237		695434		468690
1271320		1023851		89498		695434
1202746		1114615		250297		127686
866210		521052		386016		248621
565459		272026		336840		386016
272026		96110		285106		348266
96110		331504		498453		260380
331504		354548		369771		482178
352414		417547		204508		363890
403657		59082		260734		196691
135843		176768		883097		266577
179819		113572		473495		883097
140994		249904		237775		495128
251216		378547		207565		193383
408897		93794		288638		220575
95816		85899		473708		306398
83598		271496		273208		450224
285676		517419		324437		273208
558949		1081343		222224		324437
1066749		381862		187284		207129
397857		128538		665688		187284
136520		468006		430684		665688
1498458		28277		522484		430684
100874		182476		696018		451378
182476		30006		302095		696018
80776		32511		391503		306509
99343		25543		197428		391503
23804		835101		390041		198130
858479		74214		537189		415356
86713		28871		286431		539652
26806		552761		331966		286431
577647		475007		500100		320881
476071		594023		717086		528443
592825		187277		537740		446319
228801		555961		485641		325623
545888		385184		70970		467221
381960		372487		71710		101286
872068		92240		64974		363069
93323		547118		62071		295669
624051		1514111		368063		73310
1547111		132416		353434		206284
135652		758121		366064		353434
631953		1002259		499563		373723
929991		66220		564877		460308
1166161		638405		158499		544748
634632		145104		304947		169727
142959		104788		345139		294900
83957		925072		298575		337390
449683		178910		281250		287213
175427		643268		299148		231773
650537		150778		137369		280220
154792		269605		11844		135625
270917		389284		20189		11829
392187		427127		841024		20019
405807		439938		510590		999454
316021		512476		260625		485809
491844		323798		451786		239030
386728		20996		498303		385712
21975		763034		33845		373335
414891		1439339		421328		54747
1500655		126357		449133		368003
82524		26549		945981		429000
25995		26463		2263695		901046
24694		82805		1818801		2298906
83537		279633		1735810		1750376
248423		401064		461102		1734290
438387		27070		660065		440691
34871		40395		477864		387182
34843		44083		191693		468947
63792		51322		252928		145841
52049		57731		300803		250329
84001		35996		219925		289845
39422		86646		358548		403687
85718		63055		198486		349687
70859		518734		268633		253537
579873		41774		345454		264092
42312		117651		678568		345454
176723		421491		607969		689599
372833		42214		991330		620184
37431		161434		976375		1013354
157103		119620		198953		1007196
108580		122351		306038		198953
126158		265864		693618		412719
482193		133191		430477		693618
128186		989878		507367		429470
1052844		709691		571523		523156
709691		47984		1408572		571523
45125		42904		281128		1408572
48452		835495		1321512		281128
838279		912165		1676325		1329608
960550		333198		646081		1672372
307381		225502		295180		721249
234695		380042		676584		533914
262990		36469		419305		714669
36006		29674		1135692		442512
43255		179734		652646		1072304
162549		1337992		377409		424496
1095738		632151		181793		339558
543475		641595		508631		170316
604569		51312		212564		508630
61907		71279		683024		135815
76341		701362		112132		560682
725661		107804		604644		170215
149800		203180		621210		677765
213456		113680		485979		407577
112986		93445		666482		473832
153279		387920		658189		606624
359196		708846		760035		615334
589439		52024		1104117		807826
51953		702502		457689		874931
706414		383463		354010		461910
386419		318477		734344		264135
318477		529849		829675		734344
421824		434194		315831		842293
436901		247860		546570		315831
253213		406889		682411		561450
444692		184865		484935		682411
219340		232726		1139405		470889
236930		138429		503591		1131701
133470		408901		614300		479175
415518		29299		472937		613683
39455		755535		335579		429188
753834		695102		630748		324961
702990		595577		360056		613907
629710		451156		124290		343499
449907		296851		224942		155684
308243		87234		398627		234284
87265		425095		582242		417691
433213		2311764		226774		582242
2134928		2173150		1089765		226775
1898314		1819447		1355231		1089765
1785573		1274381		1026886		1318931
1252988		1744163		1271995		1026886
2024616		2215028		693023		1366012
2403828		2305244		1001074		677594
2478664		1705642		591112		1136803
1794964		985974		661155		591112
1200416		1391893		890295		662661
1247248		2083642		658218		1071839
2272996		1759591		771217		663010
1733421		1562283		354149		762660
1604927		1688823		553846		412808
1353407		1908227		1790483		501605
1841912		761831		1081727		1851139
836200		83287		363341		709997
80422		474616		417759		621583
453069		2209107		1013930		361882
2050698		1658742		683931		641073
1250096		2165049		63087		566561
2072634		42758		1959361		63134
42570		873831		1168360		2077074
927296		789575		1638921		1030230
789575		609809		1528519		1667269
722017		525142		1520800		1535863
525142		406862		735778		1520773
450434		91318		2405018		701646
89586		679310		1377440		2344568
710025		56403		521137		828872
58372		528752		798806		361308
534365		325148		149417		811277
426666		981539		796038		88749
1018140		29207		545967		730993
29363		537907		764632		545967
511269		810295		873218		780545
645730		611957		721243		875514
597230		49227		893736		758098
73580		60069		1129311		899059
75741		644451		592442		1149549
648273		515595		744778		533703
518655		769579		485390		671194
817384		584680		1098620		429973
568553		415274		772615		1097894
375338		1174504		563111		630903
1095908		737324		514050		562179
574623		1434971		1630851		633615
1452317		937359		1163792		1674702
968526		494151		1054882		1174289
840160		190307		1688223		1005483
173583		96764		2364560		1684187
112399		163485		1204921		2359627
164127		1434592		439118		1217050
1415604		186329		1140591		856109
161723		493170		689987		1136727
509604		415702		2158687		697651
454213		349587		555391		1896102
344275		829517		1027158		533923
883635		690663		736311		1003324
711896		728693		714078		738210
722963		509484		1894297		631178
510228		118107		1599519		1889276
119759		37314		2216828		1611360
36111		33517		1263819		2216828
34470		34269		813808		1263819
34267		113355		1146494		817196
141709		164072		365027		1135987
511311		1313146		3361212		406411
1408854		296633		1092119		3324942
226629		266164		1337459		1098571
313657		28213		601655		1277712
29975		164876		941023		588285
279239		456902		914609		976762
434926		342808		1192127		968368
305649		713768		1791615		1112239
712373		33727		999266		1827478
46464		1145007		573664		1036154
1060387		40015		1328150		558659
49727		521640		1560996		1239576
526510		610189		1194311		1527632
675739		361462		1391754		1294746
337584		35093		603941		1346537
47747		357982		154028		760367
296174		819968		1491629		167468
811975		1390375		2418686		1489423
1427522		57023		3122827		2494736
62924		209212		759173		3029843
199394		568581		1157723		1186551
569834		1529330		560582		1152577
1517968		961190		89348		584255
957175		129031		1183859		87860
141929		457668		1582876		1190130
520584		564669		1895773		1582541
565393		36034		682826		1905232
35775		1060533		1151197		662615
1183131		438301		1080755		1154769
1073689		726399		786564		856308
558024		37844		788274		807003
34281		642120		2586745		826176
595757		390799		1608682		2576100
329326		47984		1407448		1580625
43284		42837		1223047		1457768
45801		989098		1024536		1215705
975878		284705		2351713		1023218
291871		645918		1302893		2324926
622948		381754		1777718		1274392
439513		70231		208493		1773728
80655		407146		1719522		208493
423764		502225		1775246		1754719
518828		803405		549609		1761046
814233		527852		1416109		607080
523690		88995		635772		1407659
105036		839583		1004006		635772
628885		524501		1671256		1057751
487346		283737		649777		1734562
227877		1389946		311005		660713
1419134		34828		1313159		273561
32453		823545		1190580		1266560
825087		677207		1368201		1123669
677207		1007332		763362		1134041
1014465		1166039		1812762		769434
418573		418671		1084655		1803080
408079		665550		1548540		1384948
657426		136694		1668996		1494721
123087		230457		2167942		1565705
220471		1454050		1542574		2174108
1367037		471064		1622510		1612090
570823		233308		1633517		792319
334498		681116		805567		1598182
689837		176487		744543		809868
168903		125396		3544040		750795
142585		513134		73610		3586353
493842		744417		1527612		73517
791716		148250		531045		1491423
162131		401901		1824276		491267
364996		240280		943653		1806639
231669		314861		1084737		942913
298385		235445		1530462		1082139
241443		628695		1103249		1367420
604969		1041776		1718878		1237457
1041776		1300586		3832969		1721275
1300586		1270258		1324383		3446364
1270258		1787664		1973119		1350018
1767097		1092497		2400943		2150882
1092497		370539		1535669		2295159
418645		142307		1304156		1530158
125108		668030		370992		1314254
724767		842321		1274278		367015
842321		846453		432680		1302435
841824		1037888		3296426		434966
1035782		102753		2361060		3440070
214933		167228		1255852		2378824
426474		157573		268421		1207855
186889		530547		1307368		265451
471104		157964		1220034		1308187
146871		209860		1382193		1225575
236068		772838		1015028		1377786
852750		738211		3653083		1029215
701531		293824		1303655		3363306
289644		181877		1458330		1343811
238081		1513089		1543440		1445414
1472516		74318		2384317		1563657
146622		151228		1095205		2272979
337802		1156904		2103243		1239905
1167013		718354		1634296		2094541
596394		399185		1474823		1628119
997303		313693		1871261		1470429
301389		14832		2261061		1906405
14524		2420975		1070996		2151879
2498704		2167808		706048		1051710
2328936		490202		994248		704919
493569		1728061		1451876		1001225
1697121		2851032		3120746		1444627
2892307		27315		1724528		2756932
28483		43284		1414843		1770669
43056		3527101		1736507		1410265
3186012		2314134		2963919		1750644
2331433		907295		2443168		2990929
952153		1652911		3385253		2261967
1627252		2155024		441509		3578248
2277325		1509799		1317570		676003
1318712		2464107		672069		957706
2603503		2573847		1431277		706394
2942792		2013747		54678		1066637
2021622		2578807		2215951		1412925
2707897		100973		811858		55345
104667		1116246		2934938		1248552
1152048		1094087		1859809		377583
1396429		506494		3056264		1026579
520629		147737		2202319		2907586
136315		71395		1604523		1856006
88727		1413646		1643276		2766960
1227090		1268821		2022302		1342396
1101299		491544		1583757		1358733
476008		449613		2840072		2201675
423892		1868070		1081013		1376746
2059370		970689		1852917		1581242
1009120		1549873		2311145		2224792
1273541		770104		1951863		1998636
827358		126037		4088462		1619057
108615		563101		1572145		1344823
541874		944018		1364420		1003858
890583		732209		1208047		1032297
719403		78892		460093		1806739
93305		295595		1542144		2310474
290897		131717		2662341		1598205
339971		1068340		2291041		1652065
1068340		1421517		2645882		3087875
1399645		812225		1524158		2076666
1044534		1295500		1689469		750693
988020		872855		2940158		1594209
911900		909823		436158		1943477
951350		1142153		1783363		1849746
1106960		1710892		2060008		1701018
1682699		1540721		2047865		4093089
1531889		580641		1245008		1610367
482991		1136030		1141886		1340142
1106876		2544786		3235184		1986564
2644275		1343414		4208935		1236903
869135		478400		475823		1498239
480867		87150		2112096		1541166
230253		87030		2042224		1629036
142162		252058		3112292		1894570
311732		719877		3147192		1759438
711424		885320		2569886		1670882
878700		781345		1029782		1230736
778607		564404		3061092		1189638
601596		126231		1849839		684554
126665		545646		2808088		507216
473434		211370		2867172		1500491
230735		1157487		2750462		4454314
334530		1957780		2845612		2778347
2014062		157999		2436312		2374047
125447		1777913		2188611		1014728
1814750		146509		1998953		1470325
158073		418769		3103223		3002563
1264631		133756		2531001		1328543
113772		110168		2390082		2347314
117319		972482		3479178		1941940
1015468		1156613		2850705		1578078
1198181		98539		2723262		2716996
56746		719826		2936740		1773413
749210		893201		2001190		1642694
931415		2204062		2709466		2416530
910090		119838		3084128		2354096
120289		1567663		3070924		1250824
1540923		249756		217798		1588209
267735		568838		2404813		569424
515160		144989		2176164		1623864
165864		290860		2328256		1914406
210576		1001908		911111		1516353
1121597		963974		1228784		1453768
953879		1624344		136030		1081731
1641328		1424370		3077204		883687
1424370		795980		2027250		1582539
461361		667116		879811		2355927
702337		1648472		2236054		2054989
1789575		1008416		1582536		1780434
933761		974786		2183054		1592711
796119		1691700		3997820		1501108
1691700		1010806		1442754		2444131
1116100		514116		1010463		2081595
487532		1274336		2808894		3158087
1391154		52649		3967890		1151169
48416		496714		2598671		1155230
339354		1047726		2853700		947954
1045557		820860		2353236		1717003
443453		574494		2691874		1268888
574494		1526190		1650169		2038601
1461221		633083		5248477		834661
784401		510668		4734671		834955
370570		333516		2929806		1547894
426259		1195118		1223173		1739738
1195118		716087		1968293		1527488
690624		665806		2545672		1645317
664591		1271590		3183482		2965621
1265931		1073672		2078923		2011618
1333155		778912		2895401		2495599
793318		1085800		3109989		1326941
882244		419288		2943315		1895885
418536		252445		3539902		1657873
282938		509267		3574209		1069734
492180		436862		3301828		1077401
467418		183769		4216831		861049
320686		668335		2523495		1618606
656496		183832		1932656		2133248
196387		465168		1051608		3023493
465168		1072137		1221360		3126789
1078183		754878		2418861		1271899
717162		712452		2390228		2328852
663285		694863		2257068		2072917
694855		739317		3254315		1134439
718404		549985		2341029		1173716
530822		714024		2128255		1012142
724166		964858		2026625		438758
964858		920120		2932451		1746481
929654		695083		1568661		1160099
695083		572789		4820662		647933
562714		938034		1565542		1832784
827684		900179		2292530		1472431
908975		577072		2915361		2227390
538039		443402		2106863		2012136
460282		527827		2958289		2320552
530203		168136		1145683		1597188
161675		423730		1923725		1175456
394947		254924		422526		1240178
279267		374695		2419082		1310977
335410		451138		1831174		1019924
430437		648781		3074720		1495179
670998		976309		3553062		1383090
977670		474821		2083375		2135524
476048		825772		4687385		1861681
833408		678443		4194861		1809414
683745		530401		1667438		1612063
530401		331499		2476924		1667839
331536		52495		2366056		1136253
52495		678561		2576860		1483867
624149		234431		1560215		899059
360457		560078		2330259		1136911
575685		444753		2777132		1478190
1116905		473605		3180450		1177838
467523		138643		2380877		1840878
138127		245930		2273774		861669
244441		68419		1183403		1376506
65463		116350		2840235		493217
116431		624127		3999732		1471487
624127		601457		4828469		1118649
604442		136611		4345406		1501665
137125		138959		3722887		1375617
119216		243156		3725929		1881701
251813		125151		3360182		1726109
125151		208980		4059792		2969698
207414		271566		2565154		1347558
275330		260615		2291236		1244049
284308		885374		1870511		1168393
928427		705375		4018543		1608425
707390		167279		4193391		1606503
215650		679276		2846810		1951249
654008		752373		1747010		2526405
750288		315004		3317048		1238535
349148		514086		3301323		1374067
514048		184932		3610777		1014373
205439		1261360		2282156		1140540
1261360		952523		3573737		2178418
946848		635560		1995126		3062720
637206		23129		3709359		1838731
23063		273520		2774089		2543443
313787		465137		2978783		3010982
460942		627690		3566927		5196966
636693		697984		5010816		1444152
745630		2218285		3279503		2367360
2274153		589917		2858718		2598886
628667		589074		1569925		2798540
590371		697365		1758614		477309
697365		821336		1579967		1349612
821336		862133		3375314		1735265
862133		821216		1839347		1421430
751783		1012865		2013924		2287516
1041773		403060		2036690		2063203
396533		342666		3051008		1997103
342666		303347		2730825		895633
304058		626028		3519290		1714913
682023		511930		3650592		1946043
500402		470723		2617322		1735472
470712		1957680		3658840		1983175
1887747		897824		2240800		2561205
884770		792418		2281055		2222130
822446		599735		1973588		3127661
599735		521889		3088664		3435725
491203		978607		2236373		3154700
976229		245907		2157620		2590818
216075		83074		2488288		1029260
89213		90861		3786963		3020180
89523		128456		1819632		1841485
128456		39782		3069414		2819359
39619		208481		3790561		1001518
204220		77599		2919868		6566351
78259		394265		1873949		3057703
389755		3370811		2485451		3885235
2581433		3471060		1670923		1255776
2318311		4032352		2448327		2946894
3215117		66976		2946937		2433890
67433		2951398		4271342		2180117
2939175		2004651		3141179		3660340
2147527		380483		710578		2257806
358537		1593770		4549956		1187493
1595896		1379930		1511778		3105464
1386139		372485		2079034		2524753
363325		874937		2912548		2390357
849353		3282924		1541039		3350594
3159005		2433904		2120613		2827398
2714227		3581038		3206231		2996491
3303327		3048776		3130842		1612077
2978718		3405614		947647		2974617
3429877		2946733		3577826		2105301
2981396		3499283		2490289		2812561
3457480		2398286		3535951		3235864
2494676		2552602		2054103		3037380
2279055		2267252		2284223		218074
2416239		1559139		2853627		2374206
1513742		3455682		2771376		2160323
3525878		1585623		2524583		1216539
1583372		2185277		4157703		2334460
2095539		2371008		2445226		905413
2300602		2919081		382948		136030
2821053		924553		2865167		1668702
730883		114278		2719468		4468458
114428		2727644		74144		1225926
1452924		2346475		31715		67035
2359030		1998698		370907		28791
1996176		805499		608961		450375
806795		2382135		501662		657836
2205167		2935948		28761		487529
2958671		3001010		20216		26787
2912204		717445		133414		20633
702396		146362		113185		135532
201774		472682		1024999		81591
454182		177181		74053		983487
199832		71768		121697		106763
81917		441796		78942		138843
435260		194113		175016		60526
200591		201742		142300		167683
206015		907890		118594		121942
935473		351346		41554		97766
357764		875946		104013		42868
862280		155375		76309		93222
315544		1339213		489613		66898
1048617		828782		164591		491988
471818		904705		204795		133817
1187296		82782		144130		87209
91724		803153		134835		124589
786543		401035		700627		117330
401035		315943		314046		971474
307964		615383		239865		209613
618062		553854		302002		215518
554090		631801		323530		262470
630919		618507		305715		211764
621341		1060809		317514		262712
1003129		1111252		247108		298305
888643		592039		414111		545087
829112		856567		1587187		106169
834238		456156		618639		1696373
437879		892869		640500		645346
1214621		603122		921369		637100
685229		376791		551454		931327
1074962		341895		748688		560400
325549		986827		713738		772810
1009500		1196887		627024		670084
1320564		773121		973323		455932
712460		1017340		896181		914262
1123139		884566		145162		760374
2963528		758683		1791290		146787
791635		1261207		384547		1829070
445306		563365		2186453		545658
565918		1490190		283371		2256419
1512780		517394		552740		380421
496898		390071		539397		493636
418103		101772		395281		607611
1959879		125097		159446		393464
126573		1217174		879561		143274
1142585		1017000		130523		880761
1111452		911036		468101		3488845
1109761		1124401		752786		396762
1125818		981814		1393089		390618
1243926		563761		322436		585486
561383		867303		4202485		305137
824823		1034333		1443110		1386920
1059633		587254		3981134		729993
572392		864822		368500		486498
765508		1125280		2717960		528185
1140810		1870254		2576990		381922
2577087		55762		2190132		345179
55832		654986		1824018		1164216
669501		761176		2533174		1666615
832047		2233706		2091011		1231993
2216949		2658156		2307801		1150816
2212848		1500690		2382103		303091
1388459		1113845		1599578		2866224
1148889		51424		1790166		396045
63483		363670		2274151		2803531
362278		47474		2733969		303318
41096		827989		3097702		847665
830253		708972		672611		1614965
628133		294780		2804040		1904316
286875		871510		2925872		1613780
859346		1877347		2444691		1044167
582853		527634		2487037		1623484
529329		502849		991768		688860
502849		708075		3459105		810084
714650		895648		4870045		568768
938787		708410		5487170		1296878
684282		587512		5443317		1684755
587512		542513		5604597		1284521
521383		534932		2130510		1417116
539297		1012369		2763847		1845108
1037403		1431623		2009464		1740967
1439598		603770		2912619		1640603
603770		541468		2948530		1530102
582724		1859916		2040110		1183679
1795891		537497		4868805		1811740
512928		421100		4458972		1886144
456512		981965		2244760		2149892
1017644		614574		1762755		1912533
616685		847585		1386814		393099
735588		737995		1301667		628733
721823		830750		3228585		466029
745842		555077		1513102		1319035
632160		1584420		2298356		891047
1533823		798777		478266		2109682
770867		1489807		350564		1293073
1476498		942387		3759764		1266981
986621		504250		2990387		353346
587573		1005408		2859238		1738577
1184971		1686013		2310796		1431365
1652014		1386914		2438983		1851406
1426096		950066		2653192		1768724
926689		416843		2160785		1716187
449799		1011346		1881371		2047632
578711		798243		2300337		1545929
885954		623574		3092625		1921887
668274		785498		3710315		1536750
804120		118257		213553		1694401
128898		1483447		2121439		1639141
1532819		1285616		1813240		1731649
1390171		1580496		1656557		1725634
1664236		669210		4143868		1586808
735194		1258930		3659153		1572591
1235402		558380		2773201		1198961
611801		719879		3620315		1082862
744101		1031186		3342786		1868494
896054		388970		4097136		1666104
393897		1057884		4511030		1292899
719324		438792		4291390		1705639
460592		604676		3305057		1209005
563113		943377		1483895		862533
920156		1111966		1475932		1211255
1093762		533592		1608512		1205017
467001		546955		638183		1928692
557414		1802250		579802		1665195
1811659		1773109		1615001		788573
1725935		1135440		826178		1656860
1267467		1135941		463386		1532387
1074301		933106		2446124		1197238
935540		1183053		4003378		1846740
382849		739557		2145683		1086000
651269		920667		1973832		2659999
1030146		1203164		2719977		362572
1109415		575174		3421599		358802
556674		1074985		4301721		1006556
1051433		1116344		5053935		415304
792169		135522		3987104		297118
129344		927145		2535426		587855
953452		631421		2607065		1779825
631421		520771		2971615		1029506
526201		554786		2986465		1025652
566780		669430		3222782		1115362
626485		220268		3068056		1471027
219894		285054		3267598		1072800
285054		158829		2277270		1833409
156161		291457		4266064		1288204
201926		353006		3181303		1047062
268165		513002		4093133		1028609
532700		953973		3654971		881244
948208		1020510		3075492		990624
1051164		353938		2543326		1067317
414526		87497		3112108		1087366
107831		779116		3458273		1600752
790426		537471		3362832		337831
721938		525051		3202860		185110
539163		498352		2748051		648765
451899		962476		3013608		1186945
1047160		977340		3695824		984428
941425		499084		4553877		2037137
522829		738764		3945334		1788793
695024		409852		4092585		1404859
372926		731576		4103571		1452432
489648		1486384		3231222		1742439
1506925		43759		3206007		1223459
47828		447211		2867224		1021385
445194		559046		2738396		1338495
688376		890795		4272209		1127718
1025303		1443967		4228382		1229158
1071481		733432		3387736		1505166
713565		682375		3165796		1511133
789132		513777		2457566		477326
571931		693831		1968058		895415
675845		57433		2659640		845199
58893		819212		660768		282400
355751		1064770		1053865		262054
1866924		1212489		847419		1541766
1152674		976627		2640143		1448351
1082308		833064		2787247		1250909
769120		727002		4020666		956256
701246		568897		3181996		2618118
575485		3096092		2785156		1772328
3328024		330603		3688326		1562327
860431		883299		1660728		1247280
724543		152140		1851696		1007160
151755		359548		3294123		1298424
359548		553161		2589874		2332287
537686		752429		2582351		1550384
752429		1031282		2319372		491505
884322		1171316		2605118		2230918
1145652		886099		3324773		2619469
817749		1169441		3431010		3143489
1179106		1721927		2902470		3593243
1697305		1063911		3687051		3427356
1122583		915609		3887416		1353515
660930		1036148		3843483		1402816
1018767		1113562		3570446		1252422
1032258		291343		2258406		1392587
279936		229549		1467001		1463292
226833		379270		2359162		1041291
310145		332932		2503339		1223996
322905		712371		2240765		1500060
712371		744691		1834135		1332111
918583		675894		3266110		2390537
655898		692586		2920780		1629180
692291		808887		3601211		1513665
698415		633024		2403738		490387
626110		996381		3980724		994015
660243		409751		3590403		1050510
396536		1597036		3756524		866878
1564375		1376364		3132252		1264201
1326915		567453		2423797		1262134
484349		1001096		2603336		1477063
938002		405072		2972381		1687433
345405		234329		2303345		1971512
236430		550121		2057360		1406672
558320		542005		451827		4232605
469592		411123		2798165		2553461
302690		384308		2895194		2272563
399930		388626		314619		399283
387562		786758		129394		242829
795642		1369498		181370		127699
1362434		1164641		92820		94999
1112565		76646		11233		92995
67617		815613		163974		13007
826250		683500		102149		165658
607924		810290		144279		87410
871540		1350808		283752		141691
1314376		1340424		397110		283752
1378719		1662645		147740		462826
441454		1441395		200185		153436
1617607		557992		195023		200870
810557		571784		223783		194818
554462		685055		82012		81326
672518		1853079		146308		96545
3441015		1784230		224257		207679
941223		445497		186994		113041
415203		967362		182201		90238
918423		649974		159227		81153
716077		2073357		81239		389292
1723727		1412819		389292		197182
1865695		643495		190406		129471
655122		966582		145234		123282
855394		1121831		195994		28322
808834		779030		311693		187783
944064		462740		208201		230079
454924		1003793		162039		212979
837325		388187		149321		162039
471589		147842		203073		149576
203597		112013		120677		202722
107893		159070		193919		120677
160972		433100		58278		193159
399710		661083		132825		57786
667870		575400		80370		140478
528951		483084		162092		80370
480795		590188		194832		156344
590188		488146		247579		194832
485665		659763		198539		278635
663038		990161		124860		195931
991439		547753		20387		124233
561969		392521		174365		20451
444842		837145		247730		173668
739878		583387		171902		15400
538640		1489469		225098		175168
1576940		1066266		699593		171902
1172800		599330		34143		225098
584601		633490		135185		664474
600195		933200		198131		248444
834759		1944875		159879		33974
1902742		1098485		276548		134968
1043822		477202		70420		198131
512041		921473		184594		268417
898823		1214892		259675		70636
898678		739753		247308		168224
678224		810644		156764		258494
784540		779113		632928		247269
837600		857493		319862		158935
1072608		1247781		206794		631065
1156918		741631		189815		338321
750360		809213		135250		286141
282415		860283		606728		185344
840047		1240306		173484		125743
1240306		1671326		91344		606728
1666643		1032103		545213		173484
1075369		1178115		86323		91138
846425		1874515		103185		555419
1815819		1481340		33658		96570
1503772		736526		273433		108168
738275		909356		279865		108649
862743		1945508		360110		273433
1877707		622345		277730		278709
705091		1102795		438940		331684
1094287		764390		329232		277053
1563415		1096527		224709		416813
1103975		1775488		354999		324508
1862383		1286723		101739		224125
1330471		1444783		176765		372603
1498513		1893740		285517		97516
1867869		1115729		80178		176765
884315		1961429		421816		286191
1847575		431385		298631		86915
471393		297761		125829		341407
545798		507718		117689		367367
604549		708601		94770		125829
674719		905635		303439		150754
891279		988697		848007		94906
1067125		1271183		301424		317028
1198837		1678433		308445		869973
553100		2014913		434802		307039
2028927		687676		710679		314172
672532		397741		397790		364358
375505		297128		240165		736890
288185		1564308		266136		403007
1622026		1523734		105116		246597
1312745		1038228		223635		337131
958712		1114883		265974		99378
1132113		801446		247756		214123
2666264		1337289		92527		265974
1409364		615565		96375		253342
614715		599435		87343		92527
598795		902476		23615		1613020
916416		1170033		139556		77741
1079732		960308		40385		23595
938289		90007		209708		139556
89509		547058		183725		36880
682055		847406		178836		181401
984710		457830		123304		183410
534953		1122825		406518		180198
850465		1795235		243896		129105
1795235		499726		234068		406518
509022		427607		370697		238099
434463		279108		304941		230958
273600		1014172		136263		368615
1133285		793424		67404		302360
802702		1233040		172194		136787
1225759		1285099		476385		68849
1426894		583197		421781		171842
730036		1965462		124372		514907
1973854		566257		444410		421244
552326		1073673		666537		122447
203799		762653		382371		384169
857679		374235		291825		666537
383916		880647		181199		392736
639391		747923		266345		259041
753932		1352663		35179		180061
1294629		2183165		142072		262759
2136699		652564		512281		36039
649632		431291		297739		141543
447438		1757110		143917		532448
1761509		1705160		262982		257897
1705160		483688		54761		146077
797265		333155		157638		262982
294728		423821		230092		51863
472093		1364584		1112745		157411
389347		982206		234882		232384
1661001		765623		59394		1118721
2955741		399155		313070		230252
1666040		64468		169635		59394
2949107		86388		263092		312487
1634328		788390		235177		162982
3955451		815706		252334		261819
922067		586880		127892		234200
1414774		1239172		102106		255502
2278791		1346803		229045		127892
2056480		1335598		201742		99694
3011292		939292		472985		235064
3315216		732424		643802		193887
2137699		1252989		424156		357348
1794045		1634097		409686		634153
1289312		561153		201267		424889
2035946		571002		61177		418395
739526		673752		136965		201267
687861		856508		44842		55045
1324216		1008902		1387281		140869
2009797		788063		203398		49226
2853835		1654609		279254		2065026
1674730		852108		683591		207476
1696226		857628		324684		279254
1933849		1213143		340995		766067
2997233		2276197		174828		325528
1570874		1236769		674015		340995
1609870		160686		264217		182339
3388214		948230		259042		675542
2594351		563953		281573		268738
1627831		1317029		387806		260025
1942066		171511		393003		271200
4330696		431834		422158		441527
4233403		106092		400335		364681
5042342		203177		330200		409353
3523636		645295		129821		394943
6167804		617461		128737		325569
6026192		571396		493349		104116
6216055		1253017		952830		101486
4650983		868842		109673		381768
218673		804533		304532		1011126
106628		504978		117784		109673
143986		435483		110531		306601
470501		325345		222936		118331
151049		967624		341008		109032
1204182		2099993		519724		222936
44374		28726		406313		341008
137904		382751		1100187		479989
111338		737804		251039		407000
1172622		2699319		262452		1345145
553621		1898255		954115		251039
118624		2187130		317407		261278
488896		615672		614981		959822
67810		113102		997785		208676
253123		547089		729358		616694
379960		289805		304873		997785
487994		2712373		277409		729358
138733		368437		419485		304873
173443		328878		243745		277409
303107		1154843		1312465		467127
89576		1042780		308704		241935
226080		1312645		73335		1334473
178575		517429		64370		302365
73446		516353		65239		75624
179786		208472		383434		63756
968578		815128		290207		62209
200576		683672		551115		383434
1704377		709921		533292		251376
493519		448506		753110		558494
274462		680404		375978		534541
239962		32330		330873		755175
107219		116226		243105		375978
70296		2368876		67167		341500
43987		664943		70283		260467
61673		3288502		77411		65511
12646		3895488		187165		70926
230137		2775962		195242		80638
239010		766953		251115		187165
204353		2148048		194369		195242
383469		3703640		544970		251115
209106		3336578		508365		192189
47996		3996115		626860		498109
32561		2997680		630795		511462
84772		4068315		219254		626860
171152		3266392		594896		624969
167259		3440200		35070		227820
164477		3413738		50143		588516
163502		2988303		48957		43236
66823		2927304		58443		43918
283273		3413886		54215		58482
810877		2253015		58095		52596
1151200		2541299		716468		56969
63180		179569		1772150		50925
113797		833830		435086		563739
252030		727963		229905		1821679
207065		1145121		351275		520744
53901		1115787		246042		226454
75292		654623		816552		351275
105945		327895		406279		245623
400571		1173866		334020		788527
1326187		1983147		844670		428306
140247		952493		326565		331021
72157		959588		447762		675010
788324		1258807		223652		324273
76675		1260346		316664		424957
512549		1332544		594036		633755
224555		644608		614524		296056
85074		1003759		707294		582011
257363		688634		817967		614524
261844		1562349		273213		717479
775736		708476		643544		879168
252715		729755		649052		250958
48816		981176		511432		604139
467127		941178		137916		604749
203520		1181086		71218		508836
335758		2067315		371940		172886
148726		697587		1745278		66561
459812		3371539		316771		359267
213693		1013535		643519		848053
79404		2074038		382039		316771
74690		3285566		402780		611869
491106		2306037		400768		426586
876979		1822272		331626		401679
49990		805519		476564		400768
84804		629671		511507		354981
469276		804808		624861		503230
78900		695446		334830		520614
259101		771055		714630		555625
630674		1417598		242017		366867
121863		617299		270596		712865
585515		2023318		462926		242017
101381		448713		50904		269839
314934		248927		1223184		426429
895712		447382		559645		46733
70764		54920		656410		1003948
291872		779172		430185		559645
629948		387695		231964		650825
247981		1130938		1053141		454658
245518		1835556		1851464		219961
173247		961187		347903		965038
361545		853471		281317		1887263
105963		993475		1072700		550400
1782001		2336784		499776		281699
472554		763240		518790		1066275
480469		581978		387047		452579
258824		747337		404969		507765
524294		2904035		135093		386615
94774		1679661		654384		412913
299019		962378		821344		132197
964110		589717		274633		650877
304985		750969		893020		860891
705506		1041093		1342088		264136
188324		1408463		303318		893020
176810		764748		432416		954683
210272		1395892		1156811		299641
769966		1121463		1173872		413488
145700		589424		395083		1264501
1317787		572960		1401356		1083670
251878		2042332		506118		323771
380551		717375		423700		1304964
458933		513618		236347		520422
903177		534467		567895		423700
714336		188746		1744767		236591
427608		1062232		1261736		562179
931686		790038		1542230		1733594
197207		490491		1539744		1349580
174902		531374		662383		997406
617735		818142		281062		1539744
904944		905677		362296		630789
800809		961250		406232		283322
706701		828726		940606		362296
2215113		681455		723100		403866
1693917		1277987		877152		979131
1505029		1349612		1148463		711640
306511		1433768		1509618		876642
745071		1722864		502665		1034299
647777		1477005		114111		1509618
560735		1098686		579504		458539
860383		674934		409900		114111
770052		381111		313479		626048
1055768		1491222		1005604		326254
1501738		1369029		368230		313479
971257		1110101		645513		1005604
283178		667175		306207		715332
345369		1189681		1264406		652028
341362		784505		814653		320595
1228795		1409799		2027720		1268663
831112		1182418		624737		830400
343694		1112104		1159863		1938659
862567		1819790		1324993		621760
1056086		904491		1386979		1162200
1126351		911698		702271		1324792
57865		860941		168405		564346
381509		519354		623167		702141
644227		994276		440118		165883
57875		983898		942047		617286
932279		743359		382860		441271
808184		470533		1963930		1012997
1424308		495497		2202638		382860
388225		91292		785735		2151321
600659		442902		321557		2371421
678181		199720		204660		719245
231110		541497		721758		329093
468074		700955		236523		204227
725590		768723		586222		721758
1079723		726471		575886		237649
125233		1595678		878493		582689
1182495		1742659		168468		574684
766309		3198952		311293		878493
456357		1277745		310122		168794
580818		805185		370260		311675
456366		210283		595418		304699
942445		2737803		1003974		366440
785721		1277083		986162		819208
1378019		227405		62878		674496
795005		1105033		503443		958260
502744		687697		869508		66083
236477		1157991		59741		483326
161614		1061265		1251514		857616
352199		851231		228418		69352
955060		1370365		2720426		1097174
308631		971173		855330		230443
931176		1288710		59677		2682495
1138280		882287		1855303		857570
1405090		1268395		69104		59550
1257612		1599648		1158000		1717192
1177998		1069248		3395817		74449
1068618		782553		925185		1158000
260687		634155		152711		3487999
368791		1005631		290989		912904
100149		1245282		1006194		152676
361921		1806779		1090025		290381
751483		1340657		1465472		558224
655014		2436026		1813600		1079779
230897		819060		481172		1281694
98145		1824492		643353		1811459
314149		799994		583747		481172
329753		597808		1160352		626072
395465		249827		572139		589657
441916		1642835		260404		1148654
920090		1278144		1105024		563268
838592		1230795		877562		261252
198123		1129526		638062		1097922
185907		987002		1399737		904847
336082		1112656		590813		639992
540891		706027		1038337		1399737
61494		2732730		1022949		590813
179758		1547385		591030		990162
920411		1735788		2171820		1020018
272893		1707823		586300		597076
751434		1216578		823350		2214666
355175		1365061		828346		586300
314795		1008492		257714		828695
164390		1082892		1484233		833573
362048		438914		1695289		257714
36552		953982		1247082		1467026
170566		1993055		1057575		1741184
759201		1094448		85782		1237948
739894		1441128		3129302		1056998
328929		1204721		725434		98332
451635		1433078		760100		3129302
106470		952650		541224		734576
103444		145566		305950		784898
67827		328606		435563		541405
932688		2271199		1041190		306412
887075		739893		1063595		438103
381024		342955		916381		987805
237833		308778		906441		1052870
309537		635094		538887		927272
1144305		887118		717340		823303
1616820		621294		1089242		537866
704873		947790		1289726		746013
282289		894581		94714		1105993
429584		469998		955735		1263874
397505		1386283		1219377		112703
759377		1562302		205910		999669
488620		1243901		41757		741307
1257960		1220296		1849744		208433
414768		446967		1264493		41506
1428743		1158150		760959		1686596
169957		106463		550694		1342882
1905954		567648		424119		760959
976526		1522932		1156859		546112
792620		1479369		993102		443038
512755		980402		1324535		1109496
401247		774872		739783		987498
259985		1182294		360284		1284747
667823		1775525		1698704		739783
481514		1078692		1113325		360284
306123		1477019		752521		1698704
374950		425347		1182438		1073960
311765		2401220		2730602		752521
217635		1250957		1292156		1176261
569371		1661092		1606956		2731589
241211		1066341		1371358		1368515
507156		1061925		875749		1604612
227017		1132622		2677349		1338442
215768		744312		92785		877314
150105		1182877		1089324		2670499
471562		1555713		2489225		92760
1654768		2254814		1581513		1060177
903768		1146855		765548		2505966
221018		639397		5282293		1576349
533484		948801		3909102		765548
545271		2567958		110938		5353754
526917		976677		245022		3916839
490679		1147662		473888		110553
997237		997710		926776		245022
725367		2101510		143132		477298
1096953		1939833		1235013		892907
2179404		970862		1422499		177435
976947		1072364		1933093		1273115
210869		1040117		598687		1422705
590166		904952		501909		1886490
227737		1218834		1050785		563195
1115536		1013380		1888978		501909
136743		725026		1691381		1035100
883859		1945369		2461853		1629945
569211		1442258		1746695		1632800
1273859		925436		1327571		2388112
498679		791378		1103577		1691279
612183		669689		2000029		1371192
1206985		282650		1488678		1065705
228910		1475308		2440253		1939508
382823		2257134		885300		1488678
961131		1187284		474484		2440253
582223		588260		3228255		898530
587140		1014924		1880481		913754
1473476		1282708		812392		3128241
1053717		1286094		1452321		1934645
482669		1511530		1448271		808537
920441		416457		1720270		1468867
818700		376002		2318929		1448271
419758		254065		512282		918788
482965		1027167		443132		2330732
256541		796103		416886		482723
156140		1157439		753080		440811
755314		919961		904140		410756
106925		704623		954943		741570
477195		1915677		486767		904140
77034		1880137		1221503		954943
101593		680815		629512		477576
844108		1114404		814065		1002922
1354738		1103736		923941		631451
1194994		1831412		478982		814065
478140		184109		1087456		930634
369242		925067		376381		493440
1034711		1439224		1025207		1085691
2586689		923402		1390326		376381
1172845		1808699		1941854		1026151
1988342		1702565		1298840		1390326
98776		1047541		2700189		1926495
177937		828103		753493		1328827
521606		1319995		2047741		2670968
203496		981586		666778		744861
299347		841771		1644177		2042659
283476		115985		1535584		633463
294822		1780423		1161752		1648359
335582		1837853		1309117		1514449
1172673		872885		1401007		1154972
1158031		1466634		560050		1305937
1906905		1267855		1157954		1406843
1211130		672739		996280		562532
1057951		508123		1105645		1146724
2107832		98390		593716		845967
588747		198354		572254		969079
751100		2531343		1331587		592888
381103		814873		771909		565297
3287592		782813		1254487		1329814
790190		803439		1357766		777224
2497009		1226388		534367		1265347
1229359		1290096		536831		1480406
2479889		326630		640206		539760
434603		2456606		835124		536021
713360		1974258		1146278		640206
1011445		452023		116522		839788
1205529		723424		780403		1204627
871332		1147787		974083		114174
1028908		1729704		587324		775698
2094533		862414		880088		984597
297385		871012		1510151		630239
1332522		874676		1655613		896889
1407071		1201091		624715		1519769
309449		471980		1244502		1655613
175455		882332		1305397		624715
2566156		447888		468303		1277628
411532		2334217		1178931		1327275
1664701		2540148		1511733		625095
2281410		403697		646898		1190485
197457		525219		691226		1429548
1292569		3193854		921785		650809
1429749		3617988		806035		648750
1265184		472538		786521		885921
1285877		3412456		601253		806519
1160662		3807129		984924		769521
1125718		2933091		1779294		603483
710780		2370893		1714424		959589
1321374		3817283		1693749		1785540
765459		3011962		1630715		1866076
553298		2862389		1493605		1734775
1089260		2777614		963026		1622942
850665		127920		2715255		1518164
873270		851008		1710105		579513
1746842		3977460		1555331		2731695
1050966		2280226		812210		1675787
2139629		2353054		930852		1682503
1404207		3868998		131402		1274469
594862		726415		138809		907572
2461157		1203309		136622		134886
235830		1187822		130674		131394
1023557		1302964		1700874		138135
175025		1622541		519648		131977
244792		1247474		443535		1709759
213552		1848286		228772		512641
171397		1111229		305866		465445
153306		463825		2169121		166538
1894343		1094118		1510697		305523
277148		1542338		1214088		2195999
1973310		802497		1255697		1473928
1440345		589974		1465981		1194130
77711		2093885		2021597		1248848
199126		1930899		1075826		1472759
76707		1357125		2549517		1969591
1872564		1462322		1206804		1035449
872993		1552917		1860306		2519648
198350		1232052		1604841		1240239
1095663		1409032		698573		1874237
1055985		507894		929160		1609690
1071172		1233105		491330		712287
2797281		914689		1283013		990401
2419142		961617		133774		406180
1248846		190096		906407		1309693
1437361		67939		1165455		142480
1360531		2144218		1663031		910254
1784604		2063158		1258966		1146678
634231		538525		1582359		1611382
1933623		1862745		836423		1196980
1608075		1062864		1405865		1619804
764380		908413		2172405		831246
1594583		1534068		966731		1415073
487067		795537		333741		2245982
306105		584249		1178026		937614
776276		2313837		1618887		344834
1543982		915112		800936		1173150
796775		1548471		1544495		1651903
1932334		1731069		2314210		555115
424499		1811075		496457		1555635
246100		1370482		1055603		400855
1528494		1830060		882634		498571
978595		1394419		408143		1075421
434832		1171075		1778090		849213
1976685		995764		160556		408461
717132		1084048		636168		1797795
269297		1221791		1523674		498935
1501470		453401		2433886		606907
1062553		1519501		330596		1552917
807498		1074585		289357		2131417
903825		1895805		931150		340018
385196		1203986		391620		442509
1102657		2443973		1133570		1106876
1854564		2254112		374312		436281
925287		2312942		451212		1170507
208271		1940950		447708		836924
1327843		1889595		640693		1085469
2036781		760893		2123706		1060343
2127266		1052818		1490554		260594
1251180		966102		748709		2056862
1085224		1085401		992804		1504958
99081		2057759		948658		742575
529631		1366797		184751		1049623
267739		1149520		2346502		955721
1406314		1103694		2681901		180630
3186707		1267924		319046		2438726
1429651		1980016		803381		2955841
761571		1556864		1240660		323794
833044		1018903		649486		476841
2177630		1123743		898036		1244564
584052		592717		386606		672558
1047285		1852822		506169		904208
816448		3033136		238918		332677
3990784		1462222		299663		602644
1215469		928985		693863		438633
1338723		713075		640667		404294
660995		352926		1748662		695663
554287		2059625		431783		689819
382662		1608909		213286		1709936
1133512		2092659		908337		967377
63604		793588		515229		212622
299829		1199145		694955		955571
1226107		2167210		355379		718056
620815		944491		206705		692563
3435374		1991595		180004		346576
2173232		1622074		199213		220687
3721487		981061		179429		170993
1935777		1223657		1474444		186463
1953624		912131		1618033		191773
399725		756754		928935		1495199
721235		1168269		1101364		1648948
1506514		1152303		1160708		943859
390989		1017066		1994856		1106901
1388989		909351		145064		1126779
1386418		848783		1160848		1329531
1312822		800589		1073654		139190
2181123		859935		266863		1173128
1189546		359964		253854		350958
1670561		530025		681481		254605
992027		1281831		732927		393597
526307		1334380		827298		742288
178110		2334604		1232901		503800
2526853		940079		1342572		986284
598640		1537289		1207249		1273385
1870772		2645868		314687		1278047
4190153		1197652		717270		1207059
627671		815486		749917		512612
1302080		2104522		514239		772619
2114680		303061		413989		851056
1037452		244265		1157961		673743
2526965		1311070		807442		425015
2032557		546655		221675		1117542
491034		843043		437046		827696
2492207		1620179		668358		211719
663914		1542850		616177		421341
2036219		1308412		1677828		669536
2218136		1013703		451256		761493
473463		864519		227130		1700476
482504		1641950		248329		582868
836766		890886		604608		244348
384953		602479		679757		574808
544181		770814		502749		527389
73335		713027		484942		476654
159136		479752		524317		809399
791552		405147		992857		737867
1103762		210276		620000		338100
1332873		575176		643041		1317083
302453		70766		225059		668441
3974870		1888735		4438856		645276
672451		843102		2202248		2240082
100810		1264865		4783830		4483979
2275725		1291121		431927		2191630
2393839		1436158		528939		4585433
1789877		1227836		504936		588727
2819201		2367806		278516		599871
1191408		352307		303641		523671
2764283		1402484		865461		300780
2366096		1681070		1683803		299805
621415		1591712		1221957		970156
1216735		1444308		321621		1643256
401465		1547973		1374781		1104357
839372		902972		1686962		401194
1132563		645550		1206303		1648897
867081		855778		493779		1834919
2523662		1859314		1092900		1517377
3743299		3387136		442936		503571
817464		1171721		333082		1203225
1682045		1014788		4043826		413959
3481942		1479662		810954		318167
1920102		1176898		1428360		4214553
386102		1305400		1349333		835324
904663		985527		335693		1466462
1208275		1270941		98291		1407873
804206		1446313		1555234		362176
515586		2049450		1373478		98291
2769295		1854441		1215240		1627622
1008244		1801152		130982		1307213
2002552		1613413		5611951		1322958
4056851		1497414		2212388		131413
1170589		1644423		497952		2277516
1117553		801826		529303		2221990
2229797		884930		759207		626607
1223740		2164929		928172		547517
1391129		1874233		2719073		767097
591728		1421126		1418103		960946
1627995		803638		1558070		2555694
3161041		238188		2083169		1631080
373937		1429788		880437		1652837
2262491		1920098		452655		2128857
1503716		1626683		238525		1388146
1989935		1570606		450331		481541
2558226		1355983		334631		268903
1490566		1497518		509022		259502
1319229		624992		1392883		319228
184883		2032828		1184495		491621
214319		1140094		257646		1375203
2405924		660445		1417649		1331262
2114755		735926		1093735		266248
1518210		829285		597569		1013969
658150		1697348		667086		792305
1959111		477052		1018674		1108750
1164805		1060398		715343		583077
1007401		725844		1107301		1554145
534283		157705		906022		1089354
424002		726979		898962		671236
1570232		1021958		666494		758311
1863178		251906		775400		1012889
4607623		1170627		1278024		688897
1123966		616157		1381696		1170286
910555		478993		661460		936877
187444		343494		594582		875093
1833311		1546521		676677		663582
2743498		1527324		984363		814197
6572016		645690		681899		1314789
1071144		622601		761109		958550
1815857		705085		581232		637766
2676169		631658		2710673		512854
1730421		77876		2380754		479151
673916		124605		1786816		710207
3639891		843612		3628740		786915
639884		1103906		368717		807823
1219018		746286		309489		641086
690032		884292		312739		2772540
1458254		713733		627861		2273683
1480344		430469		624135		1656945
1393894		647234		733232		4033619
981853		746072		754114		421674
147571		2410110		854144		544062
714597		4008604		701899		934404
1284024		2113624		492882		1359221
549460		4612984		487478		851154
1201834		2692847		533820		1146852
147250		3593692		780634		894945
1040870		2080523		906585		442432
1263059		3508203		793897		423445
1714114		4438285		372415		833010
469457		51632		1575354		463569
2130185		305461		954292		442055
470313		369421		816695		575767
714118		555621		847752		802320
1909854		1278222		557279		818341
1386509		1022450		244007		807381
853624		1386966		1007022		359451
2340593		1202393		1643710		1323343
973990		958564		299254		910762
154640		1679701		398370		1033023
1570985		1819529		426157		882927
1328754		1194854		384660		623375
1542892		1064116		783018		558169
1451273		846990		2026556		281880
571313		919804		830776		623786
673383		1378682		859184		836926
1829051		606256		400181		1008748
1820302		1887408		611467		1678363
1093334		1052864		1409545		2511073
3455936		1086063		418027		834552
1149857		945612		1421954		640507
513322		666672		1070367		660953
1380722		842712		1641858		3312136
5656282		1900209		1095537		3657530
3667102		2076371		1408917		288018
1426236		260168		1099298		585504
314242		552737		1257681		445965
1434643		563372		457147		498007
3778112		100621		660640		758579
781345		797851		602359		1730853
1184387		1522538		1838612		808915
1189684		1343123		795587		2039750
356285		2878098		1025444		1448191
1622431		751565		373325		1299316
631444		775426		1914609		1661826
1308075		171307		1852135		689772
1122377		930957		514242		608381
1458720		1502628		400125		1347111
1449657		2378529		566775		418027
1323323		686177		628798		502327
1290173		1477691		666279		1107955
1606733		1976296		434511		1622581
481434		927167		374996		1045465
903297		1534131		643057		902245
1254597		1004273		1001485		828938
3017186		1430282		595570		1680431
395443		1203185		1979032		1136110
909253		976738		739938		1214859
862445		876536		1033326		1140092
765651		899299		2041249		1386606
975298		2200308		663368		534942
2481755		1528082		2372935		1096154
1800426		2905511		987167		772804
1539839		497470		1086096		532255
1061254		724919		564749		1895410
1770932		1077435		633123		851372
1685736		1870820		1494011		1135950
3364071		1443322		1213588		515395
1911173		1212998		1320873		770402
669153		2149616		1163185		1030923
2947100		1411443		1917913		711797
1359165		1814604		2695307		586948
2911186		181414		883046		394837
2696617		497978		1250734		910252
2251445		1259937		1061496		796519
1747434		2097163		794842		410963
1598829		2070262		1074584		1898608
387161		1995090		1083222		1795147
1097997		1379952		1009476		960301
1318931		1308952		451997		782509
1463314		958510		954895		599426
987152		860693		517098		1341862
2278612		918079		1416526		1374385
3405767		1058322		2057037		1340943
3712472		1251343		325876		1178497
1370022		1096422		541907		1383252
3866214		665868		455268		1076364
2280852		1724877		1004192		878890
1572953		1786563		2623791		941696
1425587		1470628		842340		876980
1253905		1443142		1114000		656077
1279220		1776671		1047571		668857
918733		1768842		1442967		684452
2119077		1027770		1125586		1498042
501108		1133651		1885100		446235
1056447		317060		183202		447501
1353962		1138061		1700538		537136
2690003		2197817		5589903		510738
1919875		805898		1558377		759442
1696411		954099		192379		453138
1415476		659199		4356677		517413
2307648		2839926		407728		667995
1222386		1696926		1119653		685224
1240324		2838521		970177		679975
886745		1482026		1064883		396459
1707218		2496250		1552545		740921
1573454		1474801		1135915		927548
642379		1109205		470432		588572
1119163		1398332		1688605		1922990
1671608		2203088		643599		750075
537718		1372155		708920		575523
1781721		1702533		752821		481674
1846722		1231445		1649694		619424
1504343		1037023		2519604		890025
2891878		1296472		1003098		872110
1928612		2735150		588883		879692
1382785		1413986		282010		1030061
874227		2305139		887332		1924470
686014		1927014		5048745		784100
1936066		1871498		3375166		915757
3293239		1075678		479227		632270
2274644		2086538		833352		942951
792462		884616		414751		968551
1320244		1504080		3450402		714643
866123		1699941		3823970		693388
2269767		1764036		3182442		687454
1851280		372708		911145		641307
2487039		282618		1263160		649994
1269772		619815		1639544		526175
3262391		1405199		2637925		456423
4151325		973202		279190		2488757
864086		897594		691164		1017260
982846		654906		1110631		1078813
1469180		650740		1470973		534183
1027461		563546		5381005		601220
6297734		1440463		272949		630732
913102		2054890		1477470		846873
875242		959939		2500365		994183
664861		1285972		1122005		889494
953598		982837		1659415		705299
1720344		2676276		622047		1460711
1531921		1439802		993754		1014014
1739671		644256		1978973		1365851
1348038		1318606		249143		1181483
1037300		1588404		726386		1955533
2257695		1277893		1778416		2885096
1748942		1287857		1539347		861266
1671246		869511		1103307		1049917
1428051		2614720		1388863		1081970
1175367		2123072		2637747		637991
274512		1475803		1330397		850332
741477		289472		761717		1116300
853523		1355835		2783360		521217
1288221		991110		3213423		941494
2710430		1580609		880415		904573
1135400		1066757		957436		356440
1665570		1143950		1089168		308691
1633740		983270		591545		753744
1564497		526603		1949794		857010
1163099		1455324		1632295		305917
2885428		1498085		584531		357205
2169099		2009211		1172441		353216
3692831		2230689		703119		923933
2424515		422557		1566186		1056315
1609669		2524216		724298		992855
2291396		1922170		252896		590823
237698		681083		1324398		723250
2495501		1647144		2349116		390402
1603245		816749		2202041		417738
1741776		805877		1295524		1070219
859224		378634		3677856		680049
1333750		181706		1944480		1001406
1126775		2014675		2556729		1132499
3038382		3973288		1976976		1016994
1946515		4402533		1500540		406500
2086637		45254		1890557		976029
1428570		2553729		2412812		498592
1737068		3968806		294099		732268
2044804		4778254		2308938		738039
558384		3643811		1389315		2133699
1765049		3799513		2211618		774929
2530961		238686		272723		771609
3282879		1512548		879363		1016511
2903733		523516		2966604		1017049
1372368		1578400		2112973		709598
3184099		1369714		966187		818725
2327177		1169492		2805459		635699
2020168		673082		3714044		1359661
1726419		552700		2582255		889806
2368302		1116817		2782940		1353749
1393603		1876458		1764008		347814
2662100		1251546		1872146		460618
3362125		1432100		289237		1125247
179779		1708089		2467417		887342
3705324		1716194		2119959		1095868
572952		1324250		1142291		884743
591782		998235		3421836		631082
4859383		166179		239555		2300865
1538053		2490925		1356894		539259
967857		2850581		397762		408649
361991		2722526		2682953		343038
656121		878380		2209106		534216
1805688		2786700		641520		485172
1954106		1332063		2513355		891521
1717656		1154710		1573185		1025734
1934705		3575791		1578748		350585
2753420		2528965		3146374		1210084
2815255		3273693		2551941		2108131
2252179		3199910		1787068		931226
1602777		2558044		3638829		884521
1007578		960950		1889832		1200988
2861897		2616464		989819		448667
671469		1449416		598100		429630
480246		1774413		2319845		407330
1528462		1035754		650829		451798
6454069		1409948		2634234		338094
960748		1746007		2452888		884126
1429995		744625		2022587		992151
2161546		2567035		3875480		2682588
613502		1037818		2875204		658558
945042		809209		1375999		838496
1396262		2015948		3876634		1119541
1726775		1226654		359983		752235
1663501		1184078		993712		831689
3416299		1699226		701146		558316
5994666		1254835		3753598		562233
6939180		179120		805072		438272
1102200		1165375		3200516		603091
2947050		1101801		1149089		657412
1797656		536412		1774616		1116194
2105822		2521130		2109710		676316
2806426		2064318		612760		582541
917793		2433768		391738		1893372
280786		1429252		2840823		907796
2824904		1978883		1612296		799079
2283702		195750		2299425		540044
685709		669162		1545140		1443499
3353374		2053074		2999100		1278561
3027059		2252800		826945		1174089
1467316		2066145		998608		1024579
844053		1941477		1341225		995158
2680598		1509509		579800		576386
1481926		968443		1363902		693735
2761221		822732		742071		635817
2158463		898553		2907380		904009
1344882		522883		3388561		1457506
226040		547059		1212918		1264096
918151		1497778		1077470		1337086
697834		2023675		1377303		895504
1941370		1018570		1620433		603018
3173217		1891612		2554102		822703
619135		3388435		1283661		827748
3895236		3478740		1827814		535690
2875345		827238		1221620		442544
1781877		2053988		2040917		351254
1812674		2359847		1875046		472536
2168531		875861		1909103		1152656
1439360		1891411		1736478		821858
1181650		1315586		2486910		480292
2296583		1630592		1398769		732947
1266078		2967259		3259099		733697
1541411		1408986		897417		780544
1587578		2066029		1373490		1133401
1532009		1413650		1050616		1035698
3306471		2100040		1373973		1131051
1292770		1844011		1574379		1083409
1527955		1869688		1120152		1217460
3275633		2790519		2006013		724850
2816298		2396688		3403471		860972
2020716		1262781		1344206		416321
1107512		1084693		2009099		288293
1708878		367357		1596526		308878
5473426		541950		3220910		311180
4740087		864808		2398508		1727025
1430176		2235453		2139434		285891
2392057		3570138		493947		1684217
594802		3749633		1856412		5534408
329683		904830		622894		1945954
1693812		2199016		1574493		415229
1773026		1441139		1595182		1278361
1354832		336897		3293643		3286955
1871861		846521		913981		3918992
4910355		182001		1544572		3567003
2559305		750876		2716962		2893213
3985255		1001406		2265571		204886
3872098		1997672		1362515		587276
2793793		1063348		2365815		2240928
5004930		1973505		2807409		463650
4185241		4077935		961379		431266
2068521		1094626		2652816		388648
3462177		1511272		881416		471867
2388755		1284144		3315426		452552
2199877		746606		2591346		531568
2567542		920950		1661719		458498
5438587		1181399		1341929		416991
2381196		1776037		2855730		364926
2817062		797124		2895953		450741
2627261		1537559		573655		529753
301415		486038		1762070		623511
1926215		1157028		1890125		890604
1682086		1797437		1766819		802069
2559866		175710		1811485		714456
4566438		289058		1247422		1102436
2072123		712222		1688611		461669
135295		1311520		2774648		810645
200115		1329699		1402413		662729
1711924		892640		1913409		757098
2953695		912940		3415243		847262
3462453		649535		2329477		779451
3185474		2823683		76702		1291206
2887773		2191472		393066		612450
3225330		957919		1021634		2166870
3650950		406319		1755014		737482
2175155		719987		3545388		398335
1988393		1265049		550771		545181
1887435		2011047		3286104		658126
2611620		1873889		2623176		470316
2804686		2224286		2779818		2032550
895230		1262971		772583		1327524
4077775		2063606		993456		881108
1010820		1464369		1523660		573206
6204058		113551		1380623		573052
1182489		838130		1465360		555952
4212887		290509		3067252		613959
1336041		3196381		1805795		1299283
191954		4236140		2092168		1342344
2040858		4348247		2308280		1612944
2473717		4376119		2976012		1448988
5499709		937346		1982128		1146651
2600596		441946		1075946		812140
1767713		636425		1780320		948308
2040975		2724491		2602479		1054076
3320585		1254436		680117		1171304
2993636		1168156		3267223		1231590
2056001		1367565		385982		1012441
1379252		1329639		436701		689496
2225333		1673731		957400		404412
1753236		2266659		2046907		275791
1309811		2548553		1629785		340670
4371609		2829952		708008		485662
1481993		2101644		2137525		633975
1649931		1679543		887592		443347
2974315		1651121		2325300		706730
808529		2066062		1707512		342807
2499930		2372790		2578752		908173
2442877		1220894		1908863		941511
3551671		2125541		2246770		873820
3506339		1411744		1463099		778876
3730136		1794016		1915812		590589
1175230		1381706		1361113		445320
2155208		298061		2523146		761770
2696748		2790695		1649730		617055
2561761		1303349		1786957		577766
1012037		2020587		1311926		517083
1678904		3108487		1606109		684838
1749777		1987594		1299887		771666
2464581		1474712		2954897		733348
2273203		1728218		2458890		679194
3250686		1796927		2005540		1088510
2490675		1339953		2195365		739831
1491379		3746004		4333694		734903
1545562		1504812		1651122		614530
2155404		1003517		2164146		785726
1743608		1375724		1439035		1456856
2506952		2533885		1623012		1033420
2913306		1910415		1605267		792781
3078782		1586524		1565706		863187
1513810		2695030		611745		1041723
2714085		2016290		3072909		1204273
1383318		3864104		1843079		595963
1490544		1503323		1759298		736289
394516		3442308		1042968		728650
3552080		2242802		2548083		957598
1764701		1499791		2710063		848921
2622319		1551887		1607996		672342
1857287		1911421		1050592		709985
2636864		1595069		2530965		805894
3023037		1825165		3215285		652173
559786		1934125		2494079		1023311
1672930		1777225		3440500		561181
2193117		1546327		1247091		544528
298899		751045		1099623		1637288
3669220		3230595		2920193		870269
2304644		2465358		3225119		1563046
3310161		2066594		1980423		1397163
2013992		2227631		1351030		1139945
2988175		1783161		447387		753669
3382998		1585070		1115043		738154
3652268		1622541		891477		1382434
3626422		3112389		1037758		1676646
2247311		1922992		1283295		1969119
1840773		1601174		1052081		786459
1878098		1260559		755608		684392
1670655		879825		202561		811495
1810815		2528865		3743251		800247
2511286		881449		1174862		775099
1881137		152144		634120		1754663
2814864		2138448		2218794		1758246
4343240		2279365		1347806		481424
1632543		1127211		286122		374161
1551757		1171812		970168		393352
1829706		1431595		1244648		471514
2957766		894782		2600566		455636
1318775		3342180		507056		500724
3206795		1844179		119063		507398
4449731		2202925		422126		512120
1038497		2125386		1683225		364755
2343994		1408335		2879557		349331
1993532		2331304		812257		430031
2053727		1650708		1129836		429682
1891112		3218913		2002564		396156
1594422		1641605		4647633		427687
2111837		1107192		2579404		437513
1173529		1436746		1756300		385589
2502108		1508925		819795		1344220
3237710		1764701		188287		1992471
2628711		1970903		451869		853121
2580844		2211191		1301540		1560211
3071849		2043979		3293979		1025842
1587784		2370350		1977640		844043
2650762		1408888		1830359		972287
2656490		1294577		198280		1346467
3682907		1335265		1389944		1346864
3807639		1737612		1658684		942557
2662177		1825450		2672696		959752
3651807		1843106		1685688		818910
3164848		3247332		4653867		852503
2724768		2121154		1638779		700074
2736747		565699		185584		680285
2175045		1475483		1580505		1959084
3491189		1443701		2556234		1119920
2218724		452621		1962814		1354307
2352576		522201		2011585		1299414
1852985		450564		2564831		787198
3586039		1606943		2896105		330625
2004296		2158560		1117778		357176
2260980		981729		4247642		1139330
4100252		2024168		2741224		1248085
[truncated: 23,629 more rows]
