# Supplementary material for: Ecological genomics in the Northern krill uncovers loci for local adaptation across ocean basins
Source: Nat Commun. 2024 Aug 1;15:6297. doi: 10.1038/s41467-024-50239-7 (PMC11294593; doi:10.1038/s41467-024-50239-7)
Supplement: Supplementary file 15 — Source Data [file 41467_2024_50239_MOESM15_ESM.zip › Source_data/Source_data.Fig_3/Source_data.Fig_3D/Source_data.Fig_3D.tsv]

# Analyses of the frequencies of common and rare haplotypes at divergent gene loci
# Additional per-gene information is available in Supplementary Data 8
	Atlantic vs. Mediterranean contrast (at/me) (660 loci)							Atlantic vs. Mediterranean contrast (at/me) (660 loci)
ii	Group	Haplotypes	95% CI Low	Mean frequency of haplotypes (f)	95% CI High		iii	Group	Rare haplotype	95% CI Low	Mean frequency of rare haplotypes (f)	95% CI High
	Atlantic (at)	Common haplotypes	0.0026	0.9361	0.0052			Norway	Mediterranean	0.008	0.134	0.008
	Atlantic (at)	Rare haplotypes	0.0036	0.0639	0.0040			Spain	Atlantic	0.010	0.105	0.010
	Mediterranean (me)	Common haplotypes	0.0100	0.1054	0.0111			Sweden	Mediterranean	0.008	0.074	0.008
	Mediterranean (me)	Rare haplotypes	0.0090	0.8946	0.0115			Barents Sea	Mediterranean	0.006	0.057	0.005
								Svalbard	Mediterranean	0.006	0.055	0.006
								Iceland	Mediterranean	0.005	0.054	0.005
								Canada	Mediterranean	0.005	0.045	0.005
								USA	Mediterranean	0.004	0.030	0.004
	NE North Atlantic vs. SW North Atlantic contrast (ea/we) (34 loci)							NE North Atlantic vs. SW North Atlantic contrast (ea/we) (34 loci)
v	Group	Haplotypes	95% CI Low	Mean frequency of haplotypes (f)	95% CI High		vi	Group	Rare haplotype	95% CI Low	Mean frequency of rare haplotypes (f)	95% CI High
	NE North Atlantic (ea)	Common haplotypes	-0.013	0.895	0.039			USA	NE North Atlantic	0.027	0.234	0.027
	NE North Atlantic (ea)	Rare haplotypes	0.009	0.105	0.016			Sweden	SW North Atlantic	0.026	0.171	0.026
	SW North Atlantic (we)	Common haplotypes	0.024	0.189	0.037			Canada	NE North Atlantic	0.032	0.147	0.038
	SW North Atlantic (we)	Rare haplotypes	0.008	0.811	0.053			Iceland	SW North Atlantic	0.014	0.139	0.017
								Barents Sea	SW North Atlantic	0.015	0.095	0.021
								Svalbard	SW North Atlantic	0.016	0.067	0.020
								Norway	SW North Atlantic	0.018	0.061	0.022
