# Supplementary material for: Ecological genomics in the Northern krill uncovers loci for local adaptation across ocean basins
Source: Nat Commun. 2024 Aug 1;15:6297. doi: 10.1038/s41467-024-50239-7 (PMC11294593; doi:10.1038/s41467-024-50239-7)
Supplement: Supplementary file 15 — Source Data [file 41467_2024_50239_MOESM15_ESM.zip › Source_data/Source_data.Fig_3/Source_data.Fig_3B/Source_data.Fig_3B.tsv]

# Association between allele frequency divergence (FST) and cross-population extended haplotypes (XP-nSL)
# Featured were measured across 1 kbp windows.
# |XP-nSL| = absolute value of XP-nSL
i			Atlantic vs. Mediterranean contrast (at/me)					NE North Atlantic vs. SW North Atlantic contrast (ea/we)
	FST		Number of assessed windows (n)	Proportion of genome (%)				Number of 1kbp windows	Proportion of genome (%)
	0.0–0.2		13499324	94.2368				14234027	99.4424
	0.2–0.4		648326	4.5259				68502	0.4786
	0.4–0.6		143693	1.0031				10833	0.0757
	0.6–0.8		31110	0.2172				474	0.0033
	0.8–1.0		2438	0.0170				0	0.0000
			Atlantic vs. Mediterranean contrast (at/me)					NE North Atlantic vs. SW North Atlantic contrast (ea/we)
ii	FST		Number of assessed windows (n)	95% CI Low (%)	Proportion genic sequence (%)	95% CI High (%)		Number of assessed windows (n)	95% CI Low (%)	Proportion genic sequence (%)	95% CI High (%)
	0.0–0.2		13639113	0.011	8.084	0.014		13639113	0.011	8.302	0.009
	0.2–0.4		465041	0.059	11.607	0.065		465041	0.213	12.585	0.201
	0.4–0.6		101815	0.125	14.261	0.144		101815	0.566	15.543	0.483
	0.6–0.8		19202	0.337	15.421	0.314		19202	2.409	14.938	2.525
	0.8–1.0		1332	0.935	13.446	0.947
iii			Atlantic vs. Mediterranean contrast (at/me)					NE North Atlantic vs. SW North Atlantic contrast (ea/we)
	FST		Number of assessed windows (n)	95% CI Low |XP-nSL|	Mean |XP-nSL|	95% CI High |XP-nSL|		Number of windows (n)	95% CI Low |XP-nSL|	Mean |XP-nSL|	95% CI High |XP-nSL|
	0.0–0.2		1113987	0.001	0.589	0.001		1207595	0	0.362	0.001
	0.2–0.4		78355	0.005	1.37	0.008		9032	0.02	1.439	0.021
	0.4–0.6		21372	0.013	1.74	0.012		1767	0.041	1.426	0.051
	0.6–0.8		4936	0.029	1.544	0.031		71	0.207	1.038	0.274
	0.8–1.0		333	0.085	1.087	0.093		-	-	-	-
