# Supplementary material for: Ecological genomics in the Northern krill uncovers loci for local adaptation across ocean basins
Source: Nat Commun. 2024 Aug 1;15:6297. doi: 10.1038/s41467-024-50239-7 (PMC11294593; doi:10.1038/s41467-024-50239-7)
Supplement: Supplementary file 15 — Source Data [file 41467_2024_50239_MOESM15_ESM.zip › Source_data/Source_data.Fig_S13/Source_data.Fig_S13.dnmt2_genes.tre]

(((ABI23560_1_DNA_methyltransferase_2_Artemia_franciscana:0.535734398,(48709_0_001b7b_tRNA_Cytosine_38_C_5__methyltransferase_Orchesella_cincta:0.290331203,158441_0_000fb0_tRNA_Cytosine_5__methyltransferase_Folsomia_candida:0.221115319)0.996:0.260517845)0.922:0.097482467,(1049336_0_0031db_C_5_cytosine_methyltransferase_Ephemera_danica:0.534882192,(52612_0_0037cf_C_5_cytosine_methyltransferase_Calopteryx_splendens:0.238512286,123851_0_0035eb_C_5_cytosine_methyltransferase_Ladona_fulva:0.203254454)0.974:0.131220410)0.473:0.047457519)0.584:0.010569303,(((((((KAG0716410_1_tRNA_cytosine_5__methyltransferase_Chionoecetes_opilio:0.230550868,((XP_045113172_1_tRNA_cytosine_38_C_5__methyltransferase_like_isoform_X3_Portunus_trituberculatus:0.0,XP_045113173_1_tRNA_cytosine_38_C_5__methyltransferase_like_isoform_X4_Portunus_trituberculatus:0.0,XP_045113170_1_tRNA_cytosine_38_C_5__methyltransferase_like_isoform_X1_Portunus_trituberculatus:0.0):0.000000005,XP_045113171_1_tRNA_cytosine_38_C_5__methyltransferase_like_isoform_X2_Portunus_trituberculatus:0.000000005)0.902:0.069239739)0.996:0.166433486,(COM_SPAL_1_008092_XLOC_031468_8_p1:0.323432645,((QEV88433_1_DNA_methyltransferase_2_Palaemon_carinicauda:0.068000896,ABP04058_1_DNA_methyltransferase_2_Macrobrachium_rosenbergii:0.077211700)1.000:0.166603152,((XP_042876427_1_tRNA_cytosine_38_C_5__methyltransferase_like_Penaeus_japonicus:0.047068212,(XP_027221979_1_tRNA_cytosine_38_C_5__methyltransferase_like_Penaeus_vannamei:0.000000005,ROT86061_1_DNA_methyltransferase_2_Penaeus_vannamei:0.140011441)0.953:0.035971156)0.999:0.132526997,(XP_045582946_1_tRNA_cytosine_38_C_5__methyltransferase_like_Procambarus_clarkii:0.082934245,((XP_042205885_1_tRNA_cytosine_38_C_5__methyltransferase_like_isoform_X2_Homarus_americanus:0.0,XP_042205886_1_tRNA_cytosine_38_C_5__methyltransferase_like_isoform_X3_Homarus_americanus:0.0,XP_042205884_1_tRNA_cytosine_38_C_5__methyltransferase_like_isoform_X1_Homarus_americanus:0.0):0.000000005,XP_042205891_1_tRNA_cytosine_38_C_5__methyltransferase_like_isoform_X4_Homarus_americanus:0.000000005)1.000:0.113589574)0.801:0.034113555)0.848:0.034036777)0.105:0.012459035)0.396:0.020324936)0.703:0.087897732,(294128_0_004456_tRNA_cytosine_38_C_5__methyltransferase_like_Hyalella_azteca:0.511775652,(KAB7495655_1_tRNA_methyltransferase_Armadillidium_nasatum:0.011682321,RXG55458_1_tRNA_cytosine_38_C_5__methyltransferase_Armadillidium_vulgare:0.005869456)1.000:0.402938211)0.835:0.092005847)0.994:0.176640487,((XP_037070187_1_LOW_QUALITY_PROTEIN_tRNA_cytosine_38_C_5__methyltransferase_like_Pollicipes_pollicipes:0.153935892,(XP_043192204_1_tRNA_cytosine_38_C_5__methyltransferase_like_isoform_X1_Amphibalanus_amphitrite:0.044981787,(XP_043192205_1_tRNA_cytosine_38_C_5__methyltransferase_like_isoform_X2_Amphibalanus_amphitrite:0.000000005,XP_043202673_1_tRNA_cytosine_38_C_5__methyltransferase_like_Amphibalanus_amphitrite:0.013784542)0.610:0.001133027)0.973:0.090851442)1.000:0.272763394,((34638_0_000760_tRNA_cytosine_38_C_5__methyltransferase_Galendromus_occidentalis:0.150346841,(62625_0_00250c_tRNA_cytosine_5__methyltransferase_like_isoform_X1_Varroa_jacobsoni:0.101363257,418985_0_0007fb_tRNA_Cytosine_5__methyltransferase_like_Tropilaelaps_mercedesae:0.167496699)0.923:0.088084173)1.000:0.352391816,6945_0_004809_DNA_Cytosine_5_methyltransferase_putative_Ixodes_scapularis:0.265107184)0.943:0.108807271)0.732:0.031416374)0.776:0.028234594,((((XP_023227423_1_tRNA_cytosine_38_C_5__methyltransferase_like_Centruroides_sculpturatus:0.0,218467_0_0025a9_tRNA_cytosine_38_C_5__methyltransferase_like_Centruroides_sculpturatus:0.0):0.295702369,(126957_SMAR004394_PA:0.0,126957_0_001513_T1ITE8_STRMM_Strigamia_maritima:0.0):0.399925204)0.307:0.031667965,(222816_0_0000d2_tRNA_cytosine_38_C_5__methyltransferase_isoform_X2_Orussus_abietinus:0.707978519,(XP_013779188_1_tRNA_cytosine_38_C_5__methyltransferase_like_isoform_X1_Limulus_polyphemus:0.0,XP_022246966_1_tRNA_cytosine_38_C_5__methyltransferase_like_isoform_X2_Limulus_polyphemus:0.0,6850_0_00240d_tRNA_cytosine_38_C_5__methyltransferase_like_isoform_X1_Limulus_polyphemus:0.0):0.253840620)0.000:0.000000008)0.906:0.068994091,((RWS26391_1_tRNA_cytosine_38_C_5__methyltransferase_like_protein_Leptotrombidium_deliense:0.406209947,((XP_042910701_1_tRNA_cytosine_38_C_5__methyltransferase_Parasteatoda_tepidariorum:0.0,114398_0_0037a1_tRNA_cytosine_38_C_5__methyltransferase_Parasteatoda_tepidariorum:0.0):0.188671246,(407821_0_0006f9_tRNA_Cytosine_5__methyltransferase_Stegodyphus_mimosarum:0.273725497,(GFY62174_1_hypothetical_protein_TNIN_177151_Trichonephila_inaurata_madagascariensis:0.000000006,GFQ72761_1_hypothetical_protein_TNCT_165231_Trichonephila_clavata:0.078213673)0.996:0.169405803)0.704:0.066019919)0.994:0.168816856)0.775:0.059062679,((52283_0_001b36_Cytosine_specific_methyltransferase_Sarcoptes_scabiei:0.286496925,6958_0_003afc_DNA_Cytosine_5_methyltransferase_like_protein_Euroglyphus_maynei:0.334804115)0.870:0.125796710,(6958_0_000357_A0A1Y3BQY6_EURMA_Euroglyphus_maynei:0.259541376,28612_0_0048f5_tRNA_cytosine_38_C_5__methyltransferase_like_Rhagoletis_zephyria:0.222706827)0.258:0.024298600)1.000:0.336876559)0.351:0.028105486)0.819:0.023637072)0.970:0.078515469,(((((XP_026278499_1_tRNA_cytosine_38_C_5__methyltransferase_Frankliniella_occidentalis:0.0,133901_0_002800_C_5_cytosine_methyltransferase_Frankliniella_occidentalis:0.0):0.064709104,XP_034248521_1_tRNA_cytosine_38_C_5__methyltransferase_Thrips_palmi:0.098616832)0.997:0.130376923,((378494_0_000636_C_5_cytosine_methyltransferase_Galloisiana_yuasai:0.104539472,378494_0_004434_C_5_cytosine_methyltransferase_Galloisiana_yuasai:0.000000005)1.000:0.232731824,((XP_023717723_1_tRNA_cytosine_38_C_5__methyltransferase_isoform_X1_Cryptotermes_secundus:0.085985169,(136037_KDR10858:0.0,136037_0_0025d5_tRNA_Cytosine_5__methyltransferase_Zootermopsis_nevadensis:0.0):0.061387489)0.998:0.168843939,(CAD7428531_1_unnamed_protein_product_Timema_monikensis:0.042113062,CAD7442017_1_unnamed_protein_product_Timema_bartmani:0.035797984)0.994:0.157760247)0.890:0.096225586)0.731:0.022581497)0.735:0.048319332,(((XP_046682411_1_tRNA_cytosine_38_C_5__methyltransferase_Homalodisca_vitripennis:0.000000005,197043_0_004508_C_5_cytosine_methyltransferase_Homalodisca_vitripennis:0.023373401)1.000:0.260049165,7038_0_00280b_tRNA_cytosine_38_C_5__methyltransferase_Bemisia_tabaci:0.248333990)0.849:0.069808636,(56086_0_002dac_C_5_cytosine_methyltransferase_Gerris_buenoi:0.307704760,((((7029_ACYPI007944_PA:0.0,7029_0_00432f_LOC100167127_Acyrthosiphon_pisum:0.0):0.000000005,(143948_0_0012e8_tRNA_cytosine_38_C_5__methyltransferase_Diuraphis_noxia:0.027660509,(40932_0_002248_C_5_cytosine_methyltransferase_Rhopalosiphum_padi:0.017980314,307491_0_001d42_C_5_cytosine_methyltransferase_Aphis_glycines:0.030133550)0.748:0.005677440)0.735:0.000000005)0.875:0.009107501,13164_0_001e7c_tRNA_cytosine_38_C_5__methyltransferase_Myzus_persicae:0.004546078)0.892:0.009062238,93721_0_001340_C_5_cytosine_methyltransferase_Myzus_cerasi:0.000000005)1.000:0.365365877)0.845:0.061719209)0.868:0.033809739)0.687:0.036599672,(((((((XP_015596301_1_tRNA_cytosine_38_C_5__methyltransferase_isoform_X1_Cephus_cinctus:0.0,211228_0_00179d_tRNA_cytosine_38_C_5__methyltransferase_isoform_X1_Cephus_cinctus:0.0):0.192611363,(XP_033215622_1_tRNA_cytosine_38_C_5__methyltransferase_isoform_X3_Belonocnema_kinseyi:0.142328086,((XP_012261891_1_tRNA_cytosine_5__methyltransferase_Athalia_rosae:0.0,37344_0_001de5_tRNA_cytosine_5__methyltransferase_Athalia_rosae:0.0):0.128944796,441921_0_001e9c_tRNA_cytosine_38_C_5__methyltransferase_Neodiprion_lecontei:0.157522932)0.970:0.081952615)0.133:0.020664412)0.369:0.014739511,((29053_0_00256b_tRNA_cytosine_38_C_5__methyltransferase_Copidosoma_floridanum:0.167137999,((XP_011502833_1_PREDICTED_tRNA_cytosine_38_C_5__methyltransferase_partial_Ceratosolen_solmsi_marchali:0.0,326594_0_00029f_tRNA_cytosine_38_C_5__methyltransferase_Ceratosolen_solmsi_marchali:0.0):0.138629825,(OXU16931_1_hypothetical_protein_TSAR_007571_Trichomalopsis_sarcophagae:0.015347386,((XP_001602026_3_tRNA_cytosine_38_C_5__methyltransferase_Nasonia_vitripennis:0.0,7425_0_000627_tRNA_cytosine_38_C_5__methyltransferase_Nasonia_vitripennis:0.0):0.000000005,7425_NV13876_PA:0.025142689)0.850:0.011442817)0.962:0.059210143)0.740:0.035952656)0.408:0.024052183,7493_0_0004ce_tRNA_cytosine_38_C_5__methyltransferase_Trichogramma_pretiosum:0.282679005)0.918:0.066408399)0.905:0.047099006,((XP_015187312_1_PREDICTED_tRNA_cytosine_38_C_5__methyltransferase_Polistes_dominula:0.007860823,(XP_043503308_1_tRNA_cytosine_38_C_5__methyltransferase_Polistes_fuscatus:0.000000005,(XP_014601309_1_PREDICTED_tRNA_cytosine_38_C_5__methyltransferase_isoform_X1_Polistes_canadensis:0.0,91411_0_000d68_tRNA_cytosine_38_C_5__methyltransferase_isoform_X1_Polistes_canadensis:0.0):0.008492210)0.763:0.004985905)1.000:0.193243072,((((88501_0_000bd8_C_5_cytosine_methyltransferase_Lasioglossum_albipes:0.137551669,178035_0_00218e_tRNA_Cytosine_38_C_5__methyltransferase_Dufourea_novaeangliae:0.055031407)0.933:0.043534612,(597456_0_0025fe_tRNA_cytosine_38_C_5__methyltransferase_Habropoda_laboriosa:0.065696702,(((516756_0_00195c_tRNA_cytosine_5__methyltransferase_Eufriesea_mexicana:0.017446819,1507135_0_00113e_C_5_cytosine_methyltransferase_Euglossa_dilemma:0.004203863)0.967:0.031608635,(((132113_XP_003485152_1:0.0,132113_0_00042f_C_5_cytosine_methyltransferase_Bombus_impatiens:0.0):0.056952179,(XP_043517692_1_tRNA_cytosine_38_C_5__methyltransferase_isoform_X1_Frieseomelitta_varia:0.005805986,166423_0_000ed7_tRNA_Cytosine_5__methyltransferase_Melipona_quadrifasciata:0.020399793)0.921:0.024111845)0.950:0.035797435,(((XP_016913562_1_tRNA_cytosine_38_C_5__methyltransferase_isoform_X1_Apis_cerana:0.021328987,(XP_003694392_2_tRNA_cytosine_38_C_5__methyltransferase_isoform_X1_Apis_florea:0.000000005,XP_031772806_1_tRNA_cytosine_38_C_5__methyltransferase_isoform_X2_Apis_florea:0.021412277)0.775:0.004303673)0.770:0.004247700,(XP_043785970_1_tRNA_cytosine_38_C_5__methyltransferase_Apis_laboriosa:0.000000005,XP_006610990_1_tRNA_cytosine_38_C_5__methyltransferase_Apis_dorsata:0.004225691)0.801:0.004276038)0.764:0.004259644,(XP_006563008_1_tRNA_cytosine_38_C_5__methyltransferase_Apis_mellifera:0.0,7460_GB54141_PA:0.0,7460_0_002151_tRNA_cytosine_38_C_5__methyltransferase_Apis_mellifera:0.0):0.004182818)0.968:0.037179744)0.837:0.014117369)0.919:0.021761371,(XP_003708333_1_PREDICTED_tRNA_cytosine_38_C_5__methyltransferase_Megachile_rotundata:0.0,143995_0_0027a0_tRNA_cytosine_38_C_5__methyltransferase_Megachile_rotundata:0.0):0.085862404)0.863:0.012410384)0.787:0.016131836)0.248:0.007303622,(XP_017888112_1_tRNA_cytosine_38_C_5__methyltransferase_Ceratina_calcarata:0.0,156304_0_00224e_tRNA_cytosine_38_C_5__methyltransferase_Ceratina_calcarata:0.0):0.082319392)0.976:0.086710808,((((XP_011135230_1_tRNA_cytosine_38_C_5__methyltransferase_isoform_X1_Harpegnathos_saltator:0.0,610380_0_0008ef_tRNA_Cytosine_5__methyltransferase_Harpegnathos_saltator:0.0):0.172187369,219809_0_002891_tRNA_cytosine_38_C_5__methyltransferase_isoform_X1_Pseudomyrmex_gracilis:0.194653694)0.828:0.023385916,((286306_0_001736_C_5_cytosine_methyltransferase_Cardiocondyla_obscurior:0.005915719,286306_0_002000_C_5_cytosine_methyltransferase_Cardiocondyla_obscurior:0.109854953)0.992:0.066050805,((XP_024870230_1_tRNA_cytosine_38_C_5__methyltransferase_like_Temnothorax_curvispinosus:0.004638856,(TGZ47002_1_Uncharacterized_protein_DBV15_03052_partial_Temnothorax_longispinosus:0.018014306,XP_024893552_1_tRNA_cytosine_38_C_5__methyltransferase_like_Temnothorax_curvispinosus:0.008879396)0.830:0.008680577)0.992:0.042441738,(((144034_0_001f13_DNMT2_Pogonomyrmex_barbatus:0.114929349,((XP_032664820_1_tRNA_cytosine_38_C_5__methyltransferase_Odontomachus_brunneus:0.005347354,(XP_014483868_1_PREDICTED_tRNA_cytosine_38_C_5__methyltransferase_Dinoponera_quadriceps:0.0,609295_0_002372_tRNA_cytosine_38_C_5__methyltransferase_Dinoponera_quadriceps:0.0):0.055618990)0.980:0.043491523,((XP_012230196_1_PREDICTED_tRNA_cytosine_38_C_5__methyltransferase_isoform_X1_Linepithema_humile:0.0,83485_0_0024c6_tRNA_cytosine_38_C_5__methyltransferase_isoform_X1_Linepithema_humile:0.0):0.090289540,(XP_011343588_2_tRNA_cytosine_38_C_5__methyltransferase_Ooceraea_biroi:0.0,EZA61744_1_tRNA_cytosine_5__methyltransferase_Ooceraea_biroi:0.0,2015173_0_00034c_tRNA_Cytosine_5__methyltransferase_Ooceraea_biroi:0.0):0.040622995)0.152:0.010631454)0.910:0.027564044)0.723:0.024362829,(((XP_012535762_1_tRNA_cytosine_38_C_5__methyltransferase_Monomorium_pharaonis:0.0,307658_0_0024ad_tRNA_cytosine_38_C_5__methyltransferase_Monomorium_pharaonis:0.0):0.052175133,((456900_0_00120c_tRNA_cytosine_38_C_5__methyltransferase_Cyphomyrmex_costatus:0.015364227,(XP_018371390_1_PREDICTED_tRNA_cytosine_38_C_5__methyltransferase_Trachymyrmex_cornetzi:0.022186036,((103372_F4W9K0:0.000000005,103372_0_0006a1_tRNA_cytosine_38_C_5__methyltransferase_Acromyrmex_echinatior:0.000000005)0.977:0.022237991,(34720_0_001ceb_tRNA_cytosine_38_C_5__methyltransferase_Trachymyrmex_septentrionalis:0.039091926,((XP_018047210_1_PREDICTED_tRNA_cytosine_38_C_5__methyltransferase_Atta_colombica:0.0,520822_0_001050_tRNA_cytosine_38_C_5__methyltransferase_Atta_colombica:0.0):0.000000005,(XP_012057662_1_PREDICTED_tRNA_cytosine_38_C_5__methyltransferase_Atta_cephalotes:0.0,12957_ACEP11561_PA:0.0):0.004321549)0.873:0.012032402)0.747:0.005700160)0.370:0.000000006)0.994:0.042564655)0.920:0.024584977,(XP_011690964_1_PREDICTED_tRNA_cytosine_38_C_5__methyltransferase_Wasmannia_auropunctata:0.0,64793_0_00144a_tRNA_cytosine_38_C_5__methyltransferase_Wasmannia_auropunctata:0.0):0.045227435)0.461:0.010449555)0.387:0.011945495,13686_0_000ffd_E9IKK8_SOLIN_Solenopsis_invicta:0.077319157)0.830:0.012014566)0.325:0.005965167,(67767_0_00207e_Trna_cytosine_c_methyltransferase_like_protein_Lasius_niger:0.051649726,104421_0_0025a6_tRNA_Cytosine_5__methyltransferase_Camponotus_floridanus:0.023997339)0.991:0.057903993)0.826:0.010440652)0.184:0.004979298)0.907:0.026198556)0.716:0.014444330,(XP_011866907_1_PREDICTED_tRNA_cytosine_38_C_5__methyltransferase_Vollenhovia_emeryi:0.0,411798_0_001b3c_tRNA_cytosine_38_C_5__methyltransferase_Vollenhovia_emeryi:0.0):0.108782623)0.999:0.146940032)0.596:0.057929474)0.791:0.043755026)0.933:0.052550636,((((69319_XP_008551697_1:0.0,69319_0_000d41_tRNA_cytosine_5__methyltransferase_Microplitis_demolitor:0.0):0.175016488,535359_0_001726_C_5_cytosine_methyltransferase_Macrocentrus_cingulum:0.179304141)0.995:0.133115712,(64838_0_001933_Trdmt1_protein_Fopius_arisanus:0.086275354,454923_0_00140a_tRNA_cytosine_5__methyltransferase_Diachasma_alloeum:0.065148470)1.000:0.166650191)0.755:0.041691305,((7536_0_000786_C_5_cytosine_methyltransferase_Oncopeltus_fasciatus:0.270961209,286706_0_00285b_tRNA_cytosine_38_C_5__methyltransferase_Halyomorpha_halys:0.168882429)0.922:0.083488358,(79782_0_0018e9_tRNA_cytosine_38_C_5__methyltransferase_Cimex_lectularius:0.295043522,(13249_RPRC014336_PA:0.0,13249_0_00036a_T1IDG6_RHOPR_Rhodnius_prolixus:0.0):0.325263635)0.913:0.071060492)0.983:0.136908467)0.677:0.009059554)0.662:0.024464691,((6973_0_004416_C_5_cytosine_methyltransferase_Blattella_germanica:0.531428597,1155016_0_006340_C_5_cytosine_methyltransferase_Mengenilla_moldrzyki:0.382398489)0.671:0.095152082,7004_0_0050ee_C_5_cytosine_methyltransferase_Locusta_migratoria:0.357982649)0.963:0.331772144)0.109:0.012010176,(((110193_0_002a10_tRNA_cytosine_38_C_5__methyltransferase_Nicrophorus_vespilloides:0.200948979,166361_0_002ff3_tRNA_cytosine_5__methyltransferase_Onthophagus_taurus:0.200080457)0.930:0.069556150,((1629725_0_000cbd_A0A0T6B8W7_9SCAR_Oryctes_borbonicus:0.218557192,(((217634_0_0031cf_tRNA_cytosine_38_C_5__methyltransferase_Anoplophora_glabripennis:0.187073053,77166_0_001bd5_109538977_Dendroctonus_ponderosae:0.238013604)0.369:0.037136593,(VEN60102_1_unnamed_protein_product_Callosobruchus_maculatus:0.153958097,7539_0_001dad_tRNA_cytosine_5__methyltransferase_Leptinotarsa_decemlineata:0.145157290)0.839:0.039405602)0.896:0.034679383,116153_0_0017f6_tRNA_cytosine_5__methyltransferase_Aethina_tumida:0.243716742)0.000:0.016658999)0.920:0.044879209,((224129_0_0004dd_tRNA_Cytosine_5__methyltransferase_isoform_X1_Agrilus_planipennis:0.179713061,1155016_0_00095a_C_5_cytosine_methyltransferase_Mengenilla_moldrzyki:0.700805494)0.892:0.141735408,(7070_TC005511_PA:0.0,7070_0_002776_DNA_methyltransferase_2_Tribolium_castaneum:0.0):0.252163650)0.070:0.014357958)0.488:0.023532124)0.963:0.056999173,((((((7176_CPIJ017186_PA:0.0,7176_0_0045eb_DNA_Cytosine_5_methyltransferase_Culex_quinquefasciatus:0.0):0.145729103,(7160_0_00168d_A0A182G4T4_AEDAL_Aedes_albopictus:0.012959390,(7159_AAEL006166_PA:0.000000005,7159_0_000527_Cytosine_specific_methyltransferase_Aedes_aegypti:0.004491634)0.967:0.049412478)0.794:0.023975515)0.998:0.211738671,(((43041_0_00119f_DNA_methyltransferase_2_Anopheles_christyi:0.024793155,(199890_0_001adf_DNA_methyltransferase_2_Anopheles_epiroticus:0.072733936,((7165_AGAP004101_PA:0.0,7165_0_001777_AGAP004101_PA_Anopheles_gambiae:0.0):0.012533539,(7165_AGAP012836_PA:0.0,7165_0_002e56_AGAP012836_PA_Anopheles_gambiae:0.0):0.000000005)0.985:0.054727568)0.733:0.010774522)0.893:0.027185580,((30069_0_0006d5_C_5_cytosine_methyltransferase_Anopheles_stephensi:0.060313095,((112268_0_000710_DNA_methyltransferase_2_Anopheles_minimus:0.013902502,139723_0_00283d_DNA_methyltransferase_2_Anopheles_culicifacies:0.085167719)0.971:0.036186404,62324_0_0009fe_DNA_methyltransferase_2_Anopheles_funestus:0.078645123)0.519:0.011469706)0.935:0.023005764,(7168_0_0014d8_DNA_methyltransferase_2_Anopheles_dirus:0.041419655,69004_0_001f52_DNA_methyltransferase_2_Anopheles_farauti:0.093596337)0.962:0.039182290)0.767:0.010035919)0.763:0.030579471,(41427_0_0028cf_DNA_methyltransferase_2_Anopheles_atroparvus:0.098249928,((43151_ADAC010583_PA:0.0,43151_0_002680_DNA_Cytosine_5_methyltransferase_Anopheles_darlingi:0.0):0.029053728,7167_0_0014c2_DNA_methyltransferase_2_Anopheles_albimanus:0.049234370)0.998:0.120581660)0.750:0.028073694)0.912:0.069515399)1.000:0.224957788,((54969_0_001ab4_Putative_DNA_Cytosine_C5_methyltransferase_Polypedilum_nubifer:0.056119403,319348_0_003e96_Putative_DNA_Cytosine_5_methyltransferase_Polypedilum_vanderplanki:0.111229986)1.000:0.285491113,(315563_0_001dd5_C_5_cytosine_methyltransferase_Belgica_antarctica:0.208858400,568069_0_002732_CLUMA_CG009922_isoform_A_Clunio_marinus:0.215832770)0.793:0.050776113)1.000:0.213871529)0.719:0.021686699,((7200_0_000715_Methyltransferase_Lutzomyia_longipalpis:0.076888573,29031_0_002b21_Methyltransferase_Phlebotomus_papatasi:0.156315486)1.000:0.359840715,((((7213_XP_004520147_1:0.0,7213_0_000a2d_tRNA_cytosine_5__methyltransferase_Ceratitis_capitata:0.0):0.046039249,(28612_0_00310a_tRNA_cytosine_38_C_5__methyltransferase_Rhagoletis_zephyria:0.146404694,(28588_0_000ffb_tRNA_cytosine_38_C_5__methyltransferase_Zeugodacus_cucurbitae:0.027672978,(104688_0_00267f_LOW_QUALITY_PROTEIN_tRNA_cytosine_5__methyltransferase_Bactrocera_oleae:0.030786528,174628_0_002b4b_tRNA_cytosine_5__methyltransferase_Bactrocera_latifrons:0.026766535)0.852:0.018879490)0.792:0.027177084)0.713:0.007892358)0.999:0.127901695,((7260_FBpp0250229:0.018269784,7260_0_001f06_Dwil_GK21086_Drosophila_willistoni:0.000000005)0.992:0.089663276,(((30019_0_000412_tRNA_cytosine_38_C_5__methyltransferase_like_Drosophila_busckii:0.053752622,(((7224_0_002bda_tRNA_cytosine_38_C_5__methyltransferase_Drosophila_hydei:0.035365230,(7230_FBpp0166283:0.000000005,7230_0_0014f1_Dmoj_GI17066_Drosophila_mojavensis:0.000000005)0.985:0.040945411)0.804:0.025422077,(7244_FBpp0232067:0.000000005,7244_0_001c33_Uncharacterized_protein_isoform_B_Drosophila_virilis:0.000000005)0.966:0.037271865)0.576:0.013703571,(7222_FBpp0145482:0.000000005,7222_0_0031aa_GH11576_Drosophila_grimshawi:0.000000005)0.991:0.055130534)0.849:0.016680013)0.962:0.040317906,(((7217_FBpp0124753:0.0,7217_0_000c8d_Dana_GF21561_Drosophila_ananassae:0.0):0.016544385,42026_0_003216_tRNA_cytosine_5__methyltransferase_Drosophila_bipectinata:0.020076735)0.997:0.067514365,((30023_0_001544_tRNA_cytosine_38_C_5__methyltransferase_Drosophila_elegans:0.026279151,1041015_0_000366_tRNA_cytosine_38_C_5__methyltransferase_Drosophila_rhopaloa:0.004373956)0.646:0.014511533,(((((7245_FBpp0263580:0.000000005,7245_0_00040b_Uncharacterized_protein_isoform_A_Drosophila_yakuba:0.000000006)0.992:0.032014818,((7220_FBpp0142311:0.000000005,7220_0_0030f8_Dere_GG23765_Drosophila_erecta:0.000000005)0.959:0.024536982,(7227_FBpp0079911:0.058826116,7227_0_000606_Methyltransferase_2_isoform_C_Drosophila_melanogaster:0.000000006)0.965:0.017508896)0.678:0.002120293)0.972:0.022569901,29030_0_003508_tRNA_cytosine_5__methyltransferase_Drosophila_takahashii:0.008897633)0.733:0.004329092,(30025_0_002085_tRNA_Cytosine_5__methyltransferase_Drosophila_ficusphila:0.034983422,29029_0_000eed_tRNA_cytosine_38_C_5__methyltransferase_Drosophila_eugracilis:0.046787000)0.833:0.010537509)0.758:0.004456471,(125945_0_002efb_tRNA_cytosine_5__methyltransferase_Drosophila_biarmipes:0.073046356,7274_0_002d19_LOW_QUALITY_PROTEIN_tRNA_cytosine_5__methyltransferase_Drosophila_serrata:0.066986864)0.000:0.000000006)0.768:0.007439902)0.932:0.034580447)0.256:0.013444490)0.733:0.005410062,((7234_FBpp0180324:0.0,7237_FBpp0285158:0.0,7237_0_001a65_C_5_cytosine_methyltransferase_Drosophila_pseudoobscura:0.0):0.036669555,7282_0_0024c8_tRNA_cytosine_38_C_5__methyltransferase_Drosophila_obscura:0.037366108)0.868:0.017338448)0.915:0.038018715)1.000:0.152951681)0.000:0.024244085,((((7370_XP_005186174_1:0.0,7370_0_002384_101899369_Musca_domestica:0.0):0.092115441,35570_0_001826_106085525_Stomoxys_calcitrans:0.109973555)0.839:0.046962716,(7375_0_0013c3_A0A0L0BVA2_LUCCU_Lucilia_cuprina:0.086188352,(37001_0_00038d_DNA_methyltransferase_2_Glossina_brevipalpis:0.052614486,(7397_0_002fc2_C_5_cytosine_methyltransferase_Glossina_palpalis:0.026228833,(7394_0_0022c3_C_5_cytosine_methyltransferase_Glossina_morsitans:0.013059838,7395_0_000ad4_DNA_methyltransferase_2_Glossina_austeni:0.013074627)0.865:0.013825404)0.978:0.077802019)1.000:0.159358306)0.573:0.015643837)0.844:0.063528059,39758_0_001972_C_5_cytosine_methyltransferase_Mayetiola_destructor:0.479317451)0.550:0.071277140)0.975:0.108044459)0.883:0.041952314)0.954:0.075687487,(1218281_0_00281b_C_5_cytosine_methyltransferase_Limnephilus_lunatus:0.354547321,((51655_0_0033f0_tRNA_cytosine_38_C_5__methyltransferase_like_Plutella_xylostella:0.004291256,51655_0_0012d4_tRNA_cytosine_38_C_5__methyltransferase_like_Plutella_xylostella:0.000000005)1.000:0.166531402,(64459_0_00058d_tRNA_cytosine_38_C_5__methyltransferase_Pieris_rapae:0.176552673,(((((34740_HMEL011319_PA:0.0,34740_0_004d8d_C_5_cytosine_methyltransferase_Heliconius_melpomene:0.0):0.000000005,246812_0_00175a_C_5_cytosine_methyltransferase_Heliconius_erato_lativitta:0.102563716)0.998:0.165098784,104452_0_002325_DNA_methyltransferase_2_Operophtera_brumata:0.198757987)0.575:0.048551276,(680683_0_001e18_tRNA_cytosine_5__methyltransferase_Amyelois_transitella:0.107267773,(13037_EHJ72855:0.000000005,13037_0_001568_C_5_cytosine_methyltransferase_Danaus_plexippus:0.000000005)1.000:0.170780628)0.504:0.002888037)0.831:0.018105060,((29058_0_0031d1_tRNA_cytosine_38_C_5__methyltransferase_Helicoverpa_armigera:0.090881034,69820_0_002ba8_tRNA_cytosine_38_C_5__methyltransferase_Spodoptera_litura:0.075194720)0.965:0.058092481,((45779_0_001f2b_C_5_cytosine_methyltransferase_Papilio_glaucus:0.056982492,(66420_0_002569_tRNA_cytosine_38_C_5__methyltransferase_Papilio_xuthus:0.033218557,76194_0_002cf0_tRNA_cytosine_38_C_5__methyltransferase_Papilio_polytes:0.063133573)0.935:0.035491663)1.000:0.129023449,(7130_0_000cfd_C_5_cytosine_methyltransferase_Manduca_sexta:0.104015624,7091_0_002902_DNA_cytosine_5_methyltransferase_Bombyx_mori:0.194152248)0.205:0.025960168)0.723:0.023176394)0.834:0.024583637)0.889:0.041786838)0.033:0.033876814)0.996:0.149080057)0.800:0.053272589)0.921:0.044032011)0.942:0.043307235)0.961:0.049387959)0.773:0.016431067)0.194:0.033973666,((438502_0_003e93_C_5_cytosine_methyltransferase_Campodea_augens:0.472862448,(SVE93763_1_EOG090X0A4V_Scapholeberis_mucronata:0.134549440,(SVE93148_1_EOG090X0A4V_Moina_brachiata:0.191209973,(((SVE76531_1_EOG090X0A4V_Daphnia_longispina:0.034641404,((SVE85641_1_EOG090X0A4V_Daphnia_pulicaria:0.004327786,XP_046647100_1_tRNA_cytosine_38_C_5__methyltransferase_like_Daphnia_pulicaria:0.000000005)0.629:0.001856952,(((EFX87248_1_hypothetical_protein_DAPPUDRAFT_187425_Daphnia_pulex:0.0,6669_EFX87248:0.0,6669_0_000cf1_Uncharacterized_protein_DNMT2_Daphnia_pulex:0.0):0.000000005,(SVE83792_1_EOG090X0A4V_Daphnia_pulex:0.004296383,XP_046459863_1_tRNA_cytosine_38_C_5__methyltransferase_like_Daphnia_pulex:0.004296122)0.000:0.000000005)0.000:0.000000005,SVE84400_1_EOG090X0A4V_Daphnia_pulex:0.013004700)0.768:0.006765628)0.865:0.025958595)0.782:0.028978760,(SVE75271_1_EOG090X0A4V_Daphnia_dolichocephala:0.098230307,(SVE75902_1_EOG090X0A4V_Daphnia_hispanica:0.039108570,((((SVE91283_1_EOG090X0A4V_Daphnia_sinensis:0.004291898,(SVE91908_1_EOG090X0A4V_Daphnia_sinensis:0.004287779,SVE88784_1_EOG090X0A4V_Daphnia_sinensis:0.000000005)0.000:0.000000005)0.764:0.004807079,((SVE77145_1_EOG090X0A4V_Daphnia_lumholtzi:0.000000005,SVE78377_1_EOG090X0A4V_Daphnia_lumholtzi:0.004253371)0.999:0.043691647,(SVE86270_1_EOG090X0A4V_Daphnia_similis:0.000000005,(SVE86897_1_EOG090X0A4V_Daphnia_similis:0.0,SVE87523_1_EOG090X0A4V_Daphnia_similis:0.0):0.004274599)0.873:0.009146416)0.376:0.004262367)0.851:0.008181699,(SVE79635_1_EOG090X0A4V_Daphnia_magna:0.008665325,((SVE82068_1_EOG090X0A4V_Daphnia_magna:0.004306113,((SVE82621_1_EOG090X0A4V_Daphnia_magna:0.0,KZS11395_1_Methyltransferase_2_Daphnia_magna:0.0,35525_0_0054af_tRNA_Cytosine_38_C_5__methyltransferase_Daphnia_magna:0.0):0.004304843,(SVE80265_1_EOG090X0A4V_Daphnia_magna:0.000000005,XP_032782390_2_tRNA_cytosine_38_C_5__methyltransferase_Daphnia_magna:0.004322685)0.000:0.000000005)0.639:0.000000005)0.000:0.000000005,SVE81464_1_EOG090X0A4V_Daphnia_magna:0.004303547)0.760:0.004319089)0.776:0.004322047)0.752:0.004322553,SVE71194_1_EOG090X0A4V_Daphnia_similis:0.021978051)0.951:0.025240441)0.132:0.006123600)0.972:0.048242870)0.924:0.041345673,(SVE94384_1_EOG090X0A4V_Simocephalus_serrulatus:0.055568163,SVE92534_1_EOG090X0A4V_Megafenestra_aurita:0.092255071)0.568:0.033501586)0.659:0.042043460)0.307:0.040047467)0.994:0.200116998)0.931:0.093773753,((XP_023334444_1_tRNA_cytosine_38_C_5__methyltransferase_like_isoform_X1_Eurytemora_affinis:0.0,XP_023334445_1_tRNA_cytosine_38_C_5__methyltransferase_like_isoform_X2_Eurytemora_affinis:0.0,88015_0_002ba3_tRNA_cytosine_38_C_5__methyltransferase_like_isoform_X1_Eurytemora_affinis:0.0):0.327624068,6832_0_000111_C_5_cytosine_methyltransferase_Tigriopus_californicus:0.448960633)0.926:0.099596596)0.506:0.043163021)0.864:0.039508816,(((38123_0_000b16_C_5_cytosine_methyltransferase_Pachypsylla_venusta:0.202561392,(121845_0_003a2b_C_5_cytosine_methyltransferase_Diaphorina_citri:0.598522530,121845_0_003579_C_5_cytosine_methyltransferase_Diaphorina_citri:0.084012505)0.900:0.140538460)0.992:0.242229648,((121225_PHUM591830_PA:0.0,121225_0_002714_C_5_cytosine_methyltransferase_Pediculus_humanus:0.0):0.471576663,108931_0_000701_tRNA_cytosine_5__methyltransferase_Nilaparvata_lugens:0.328844977)0.837:0.070907261)0.301:0.014564251,38123_0_00374a_C_5_cytosine_methyltransferase_Pachypsylla_venusta:0.217410136)0.842:0.065143376);
