# Supplementary material for: Ecological genomics in the Northern krill uncovers loci for local adaptation across ocean basins
Source: Nat Commun. 2024 Aug 1;15:6297. doi: 10.1038/s41467-024-50239-7 (PMC11294593; doi:10.1038/s41467-024-50239-7)
Supplement: Supplementary file 15 — Source Data [file 41467_2024_50239_MOESM15_ESM.zip › Source_data/Source_data.Fig_S24/Source_data.Fig_S24B.3_way_tree.tre]

(esup_ESS142994: 0.12569, mnor_nrf6_ref: 0.30851, mnor_nrf6_brc: 0.53986);
