# Supplementary material for: Ecological genomics in the Northern krill uncovers loci for local adaptation across ocean basins
Source: Nat Commun. 2024 Aug 1;15:6297. doi: 10.1038/s41467-024-50239-7 (PMC11294593; doi:10.1038/s41467-024-50239-7)
Supplement: Supplementary file 15 — Source Data [file 41467_2024_50239_MOESM15_ESM.zip › Source_data/Source_data.Fig_S24/Source_data.Fig_S24A.4_way_tree_PAML.txt]

      4   2172

esup_ESS142994                  ATG TCC CAG ATA TGG ATG GTG TTT GGT ACA CTG TTG GTA TGT --- --- GTA GCC TCA GAC ATC ACC ATT CCT GGA CAC CAG CGT CAG ATC ACC CAG ACA CTC AGG GAC CTT CTG GGC CGG TGG TAT TAC CCA GTT GAA CTA GGC --- --- GGC ATA CGT AGC GAC CCC CAG GCT GCC TTA TGT GCT GCA CAC TCT GCT CTC GCT CTA ACT ACA CAG GAC ACA TGG GGA TAT ACC ATG TGG GAC GCC CAT GGA AAA CTC CCT GAT GGG TAC GGT GCT GGA GCC ACG GAA GCC CGT GGT CAT GCT GGC TTG TGT CGT AGT GTT GAG GCG CAA TTC TCC GGG CCA CTC TCC GCC CAC CTG CAC CGC TAC CGT GAA CAT CTT CAG TCT TTC AAT ACC TCC TAC CAG CAC CTT GTA AGA GGC ATT CAG GCC CAA CGT GAT ACA TCA TTC AAA GGA AAA TAT TGC CTC ATT AAT ATA AGA TCC GAA ACA CAA ATT GAG GAT AAT AAG CCA GCT GTG GGA GGA TCA TCA CAG CTT CTA AGT CTT CTG GCA GAA CAG TAT GAG CAC AGT TAT GCA TCC TGT GTG CCC AAT TCC TGT ACT GGA CTA TTT TTG CAG GAA TCC ATC AGT AAT CAA CCT GAT ACA AAC GGA ACT GTA TCA GTT ATG TGT GAG GGT GAC CAT GAA GTT AAC AAA TTC ACC TAT GGG GAT TAT GCC TTT TCA ATA TTG ACT ATT GGT TTG ATG ACT TTA GTA ATA ACT GCC TGG ACT CTA GAG GGT TTG TCC CCT TGT GAT ACT AAA GAA CAC ACC GTG TGC CCA TCA TGT ACC CCA GGT CGT CGT ATG TTA CGT TGT TTT TCA CCT GTG GAG AAT GGT AAA AAA CTT TTG TCA GTA GGT TGT TCA GCT TCT GGA AAG GAC TTC AAG TCA CTA GAT GGA CTA CGA TCA ATA AGC ATG ATT TGG GTC ATT TTA GCT CAC AGA TAC ATG TTC TTC CTT CTT TCT GTT TCA AAC CCA CAG GAT ATT CTC AAA CAT CGC AAC TCT TGG CAT TAC TGG TGG GTC TTT AAT GCA TAC CCA TCT GTG GAT ACT TTC TTA TTC ATT TCA GCC TTT CTG CTG TCA GTC TTC CTT AAA AAT CGT GTC CAA AAA TTC TCT CTA ACA GGA TTC TAC TTA ACA AGA TAC TTC AGG CTT ATT CCT GCA ATG GTT TAT GTG ATG CTT GGA TGT ATG ACG GTC CTG AAG CAC CTG GGG GAA GGC TTG GTA TGG CAC AGA GTA TAT GAG GGC CTC TTT GGA TCA CCT TGT CAC AAA CAT GCT TGG GCA AAT CTT TTC TTT ATC AAC AAT CTT TTG GAT TCA AAT GAA ATG TGT ATG GGC CAT CTT TGG TCC CTA GCA GCT GAA TGG CAA TTG TAC TTG GTC ACA CCA CTT ATC GTG ATC CCA CTG TAC AAA TGG AAG AAT CCA GTC TGG AAG ATG ATG CCT TTG TTT TGT GCC ACT GCC CTA TCC ATC ATA ATC CCT GCA GCA GTA ACC ATT CTT AGG AAC CTC CCA ACA ACA GCT TCC TTC CCA GAT CTC ATG AGT TCA ACG GTG TAC TAC AAT TCC TAC TAT ATG GTG CCT TGG TGC CGT GCA GGG CCA TAC TGT ATT GGA ATA TTT GCT GGA TGG GTG TAT CAT TGG CTT AAT GAT ACA AAG CCA ACA ATT AAA AAG GAA TAC CTG GTC TTG GGC AGC ATA CTT ACA AGT ATA ATA AGT CTA ACG GTT CTT CTT GGC CCA TCC GTG CTC GCT GAT CGA GGT GTC TAT TGG GCT GCG CTC TAC ACA TCA TTG GCT CGA CCA CTT TGG GCT GTT GCC ATT GCC TTT GTT GTT CTT TGT ACC TGT AAT GGA AAA CCA GGT ATA ATC AGT TGG GTA TGT GAG TGG CCA ATT TGG GGT CCA GTC TGC AGG GTC TCA TAC TGC ATG TTT CTT GTT TCA CTA CCT TTA CAA AGT TGG GCC TCT TCA CGT CCG CAG AAA ATG CAC TAC GAT TCA ATT ACT GCT GGT TAT CTA GTT GCT GGT GAC TTG GTT TTA AGT TAC GTG GTT GGG GCC GTT GTT GTT CTG TTG ATT GAA GCT CCA GCT GCA CGT ATG CTT AAC TTG GTA TTA CTA GGC AAA CTA CAT GGG AAA AGA AGC AAA CAG GCA ATT GTT GAA AAA ATC AAG AAT ACC GAA GTC ATG GGA GAA --- --- --- --- --- ??? 
mnor_nrf6_brc                   ATG TCA CAT ATC TGG ACG GTC CTG GGC ACC CTG GTA GTG TGT GGA ACC GTG GCT GCA GAT GTC ACC ATA CCT GGT CAC CAA CGA CAG GTC ACA CAG ACT CTT AGA GAA ATT CTG GGT CGA TGG TAC TAT CCT ATC CAA CTG GGA --- --- GGC ATA CGC AGT GAC ACC CAA GCT GCC GTG TGT GCT GCC CAC TCT GCC CTT GCC CTC ACA ACA GAG GAC ACA TGG GGA TAT ACC ATG TGG GAT GCA CAT GGC AAG CTT CCT GAC GGC TAT GGT GCC GGA GCT ACA GAA GCC CGC GGC CAT GCT GGC CTT TGT CGC ACA GTT GAA GCA GAG TTC TCT GGA CCC CTC TCT GCT CAC CTG CAC CGC TAC CGT GAC AAT CTT CTG CCC TTT AAT ACA TCC TAC CAA CAT CTC GTA AGA GGT CTC CAA GGT CAA CAC AAC ACG TCA TTC AAA GGA AAA TAT TGC CTC GTG AAT ATA AGG TCT GAG ACT --- ATG AGT GAA GAG AAA ACT GCT TCG GGA GGT TCT TCT ATG CTG CTA AGC CTT CTG GCA GAA CAG TTT GAG CAC AGC TAC GCA TCT TGT GTT CCT GAC TCC TGC ACT GGA CTA CTA CTT CAG GAA TCC CTT GGT AAC CAG CGT GAT ACA AAT GGA ACA GTG TCA GTT ATT TGT GAG GGA GAT GTG GAA CTT GAT ACT TTC TCC CAT GGG GAT TAT GCT TTT TGC TTG TTG ACT GTT GGT TTG ATG ACT TTG GTA ATA TCT GCT TGG GCA CTT GAG AGC TGG TCC CCA GAT GAT ACT ACA GAA CAC ACC ATA TGC CCA TCT TGT ACT CCA GGT CGA CGA TTG TTG CGT TGC TTT TCA CCA GTG GAG AAT GGC AAA CGA CTT ATG TCA ATG GGT TGT TCC GCT TCT GGA CAG AAC TTC AAG TCA TTG GAT GGA TTA CGA TCA ATA AGC ATG ATT TGG GTG ATT TTG GCT CAC AGA TAT ATG TTT TTC CTG CTC TCT GTC TCA AAC CCC CAG GAT ATA CTA CAG CAC CGC GAT TCA TGG CAA TAT TGG TGG GTC TTC AAT GCT TAT CCA TCA GTG GAT ACT TTC CTA TTC ATT TCA GCA TTT CTG GTG TCA GTC TTC CTA AAA GAT CGC ATC AAG AAA TTC TCC CTT ACT GGC TTT TAC TTA ACT AGA TAC TTC AGG CTT CTT CCT GCA ATG GTT TAT GTG ATG CTT GGG TGC ATG ACT GTC TTG AAG CAC ATG GGA TCA AGC CTT GTA TGG CAT AGA GTA TAT GAG GGT CTC TTT GGA AGT CCA TGT CAA AAA TAT GCC TGG GCA AAT TTG TTC TTC ATC AAT AAT CTT TTG GAT TCA AAT GAA ATG TGC ATG GGT CAC CTT TGG TCA CTA GCA GCG GAA TGG CAA CTG TAT TTA ATC ACA CCA CTT ATC TTG GTC CCA CTG TAT AAA TGG AAA CAT CCA GTT TTG AGG GTG CTT CCT TTG TCT TTT GCT ACC ATT CTA TCC ATT GTA ATC CCT GCA GTG GTA ACC ATT CTA TGG AAG CTC CCA ACA ACA GCA TCC TTC CCA GAT CTT ATG AGC TCA ACG GTA TAC TAC AAT TCT TAC TAT ATG GTG CCC TGG TGC CGT GCT GGA CCA TAC TGT GTT GGC ATT TTT GCT GGA TGG GGC TAT CAT TGG CTT AAT GAT ACA AAG CCT ACA ATT AAG AAG GAA TAT TTG GTC ATT GGC AGC ATA TTT ACA AGC ATA GCA AGT CTA ATG GTT CTC CTT GGA CCA TGC CTG CTC ACA GGG AGA AGT GTT TAC TGG GCT GCT CTC TAC ACT TCC CTG GCT CGA CCT CTT TGG GCT GTT TCT ATT GCA TTT GTT GTC CTT TGC ACC GGA TAT GGG AAA AAA GGT ATA ATC AGT TGG GTG TGT GAA TGG CCA ATC TGG GGT CCA CTA TGC AGG GTC TCT TAT TGT ATG TTT CTG GTT TCA TTA CCA TTG CAA AGC TGG GCT GCT GCA CGG CCT CAG AAA ATG CAT TAT GAT TCA ATT ACA GCT GGT TAT CTA GTT GCT GGT GAC TTG GTT TTA AGC TAC ACA GTT GGT TGT GCT CTT GTT CTA TTG GTT GAA GCT CCA GCT GCA CGC ATA CTA AAT TTG TTG TTA CTT GGA AAA TTA CGT GGA AAA TCA AGT AAA AAT AAA ACC ACT GAA AAA ATT AAG AAT ACT GAA GTC ATT GGT AAA AAC CAA ACA ACC AGA ??? 
mnor_nrf6_ref                   ATG TCA TAT ATC TGG ACG GTC CTG GGC ACC CTG GTG GTG TGT GGA ACT GTG GCT GCA GAT GTC ACC ATA CCT GGT CAC CAA CGA CAG GTC ACA CAG ACT CTT AGA GAA ATT CTG GGT CGA TGG TAC TAT CCT ATC CAA CTG GGA --- --- GGC ATA CGC AGT GAC ACC CAA GCT GCC GTA TGT GCT GCC CAC TCT GCC CTT GCC CTC ACA ACA GAG GAC ACA TGG GGA TAT ACC ATG TGG GAT GCA CAT GGC AAG CTT CCT GAC GGC TAT GGT GCC GGA GCT ACA GAA GCC CGC GGC CAT GCT GGC CTT TGT CGC ACA GTT GAA GCA GAG TTC TCT GGA CCC CTC TCT GCT CAC CTG CAC CGC TAC CGT GAC AAC CTT CTG TCC TTT AAT ACA TCC TAC CAA CAT CTC GTA AGA GGT CTC CAA GGT CAA CAC AAC ACG TCA TTC AAA GGA AAA TAT TGC CTC GTG AAT ATA AGG TCT GAG ACT --- ATG AGT GAA GAG AAA CCT GCT GCG GGA GGT TCT TCT ATG CTG CTA AGC CTT CTG GCA GAA CAG TTT GAG CAC AGC TAC GCA TCT TGT GTT CCG GAC TCC TGC ACT GGA CTA CTA CTT CAG GAA TCC CTT GGT AAC CAG CGT GAT ATA AAT GGA ACA GTG TCA GTT ATT TGT GAG GAA GAT GCG GAA CTT GAT ACT TTC TCC AAT GGG GAT TAT GCT TTT TGC TTG TTG ACT GTT GGT TTG ATG ACT TTG GTA ATA TCT GCT TGG GCA CTT GAG AGC TGG TCC CCA GAT GAT ACT ACG GAA CAC ACC ATA TGC CCA TCT TGT ACT CCA GGT CGA CGA TTG TTG CGT TGC TTT TCC CCA GTG GAG AAT GGC AAA CGA CTT ATG TCA ATG GGT TGT TCC GCT TCT GGA CAG AAC TTC AAG TCA TTG GAT GGA TTA CGA TCA ATA AGC ATG ATT TGG GTG ATT TTG GCT CAC AGA TAT ATG TTT TTC CTG CTC TCT GTC TCA AAC CCC CAG GAT ATA CTA CAG CAC CGC AAT TCA TGG CAA TAT TGG TGG GTC TTC AAT GCT TAT CCA TCA GTG GAT ACT TTC CTA TTC ATT TCA GCA TTT CTG GTG TCA GTC TTC CTA AAA GAT CGC ATA AAG AAA TTC TCC CTT ACT GGC TTT TAC TTA ACT AGA TAC TTC AGG CTT CTT CCT GCA ATG GTT TAT GTG ATG CTT GGG TGC ATG ACT ATC TTG AAG CAC ATG GGA TCA GGC CTT GTA TGG CAT AGA GTA TAT GAG GGT CTC TTT GGA AGT CCA TGT CAA AAA TAT GCC TGG GCA AAT TTA TTC TTC ATC AAT AAT CTT TTG GAT TCA AAT GAA ATG TGC ATG GGT CAC CTT TGG TCA CTA GCA GCG GAA TGG CAA TTG TAT TTA ATC ACA CCA CTT ATC TTG GTC CCA CTT TAT AAA TGG AAA CAT CCA GTT TTG AGG ATA CTT CCT TTG TCT TTT GCT ACC ATT CTA TCC ATT GTA ATC CCT GCA GTG GTA ACC ATT CTA TGG AAG CTC CCA ACA ACA GCA TCC TTC CCA GAT CTT ATG AGC TCA ACG GTA TAC TAC AAT TCT TAC TAT ATG GTG CCC TGG TGC CGT GCT GGA CCA TAC TGT GTT GGC ATT TTT GCT GGA TGG GGC TAT CAT TGG CTT AAT GAT ACA AAG CCT ACA ATT AAG AAG GAA TAT TTG GTC ATT GGC AGC ATA TTT ACA AGC ATA GCA AGT CTA ATG GTT CTC CTT GGA CCA TGC CTG CTC ACA GGG AGA AGT GTT TAC TGG GCT GCT CTC TAC ACT TCC CTG GCT CGA CCT CTT TGG GCT GTT TCC ATT GCA TTT GTT GTC CTT TGC ACC GGA TAT GGG AAA AAA GGT ATA ATC AGT TGG GTG TGT GAA TGG CCA ATC TGG GGT CCA CTA TGT AGG GTC TCT TAT TGT ATG TTT CTG GTT TCA TTA CCG TTG CAA AGC TGG GCT GCT GCA CGG CCT CAG AAA ATG CAC TAT GAT TCA ATT ACA GCT GGT TAT CTA GTT GCT GGT GAC TTG GTT TTA AGC TTC ACA GTT GGT TGT GCT CTT GTT CTA TTG GTT GAA GCT CCA GCT GCA CGC ATA CTA AAT TTG TTG TTA CTT GGA AAA TTA CGT GGA AAA TCA AGT AAA AAT AAA ACC ACT GAA AAA GTT AAG GAT ACT GAA GTC ATT GGT AAA AAC CAA ACA ACC AGA ??? 
pvan_QCYY01000544               ATG ACA GTC CGT TTC TTC CTT CTG CTT CTC GTC CAG GCG CTA GCG ATG AGC GTC GCG GCA GTC TCC ATC CCC GCC CAC AGC AGC CAC ATC ATC ACC ACG TTC AGG TGG ATG CTT GGG AAA CAC TAC TAC CCA ACC CCG TCG ACC TCC CTT GGC GTG AAG CTT GAC GTC TCC TCG AGT CTG TGC CTG GCG CAC TCG GCT CTC GCC CTC GCC TCA GAC CAG CCG TGG AGC CTC TCT ATG TGG GAT GCG AGT GGG AAG ATG ACG GAC GGC GTG GCA GCA GGC GCC ACT GAG GCT CGC GGC CAC GCT GGC TTA TGC AAG AGC GTT AGT GCT GAA TTT CCT GGG ACT GTG GCC TCC CAT CTG CAT GAA CAC CGG CAC AAT ATG ACT CGC CAT GAT CTT GCC CTG AAC TAC TTA AAC TCT GAT GCA CTC CTG CTC GAA AAC ACT GTA CTG AAA GGC CGC TAC TGT CTT GTA TCC GTC AGA GAT CAA AAG --- --- --- --- AGT GGT AAA AGT GCA GGA GGA TCA TCC CAG ATG TTT GCC TCC CTG GCT GGG AAA TAC GGG AAC ACG TAT GCC ACG TGC ATA CCA GAC ACC TGT ACT GCA GCC TTA CTT CAG ACA TCT TTG CGA GAC CAA TGG GAT GAA GAT ATA GTT GTG AGT GTC GCA TGC GAA GGA GAG GAA GAG --- GAT TAT TTC AGC CTT CCA GAC TTC GGG TTC TTG TCA TTG ACA TTG GTG CTC GTG ATC CTG GCG GTG TGG GCC ACG GCC TTG GAC CTC CAA AAG CCT TGC GAC AAA TCT TCT GGA TGT TTT TGT ACT TCA --- --- --- GGT CGT AAG ATA CTT CAC TGC TTC TCC TTG GTG CAG AAC GGA CCT CGC ATT CTC TCA GTA CCA GTC ACA CCA AAC --- --- CAA CAC CAA ACC CTT GAT GGA TTA AGA GTT GTT AGC ATG GCG TGG GTC ATC CTT GCA CAC CGC TAC ATG CTG TTC CTC GTC TCT GCC TCC AAT CCC AAC GAC ATT CTG CAA CAT ATG ACA AAC TGG CGG TAC TGG TGG GTG TTT AAT GCC TAC CCT TCA GTG GAC ACT TTC TTC TTC ATA TCT GCA TTT CTG GTC TCT GTA TAC CTG AAG GAG CGA CTT CAC AGC TTC ACT TTC ACT GGC TTT TAC GTA CAG CGA TAC TTG AGG CTT GTG CCC ACA ATG CTG TAT ACA GTG TGG GGG TGT GGG ACA GTG CTG CGC CAT CTG GGT TCA GGC CTC GTC TGG GAT CGT ACA TAC CAG GAC ATG TTT GGG CAG CCG TGT ACC TCT AGT GCC TGG TAT AAT TTA CTC TTC ATC AAC AAC TTC AAT GAC TCC GGT GAC ATG TGT CTA GGA CAC CTC TGG TCG TTG GCA GTA GAG TGG CAG TTC TTC CTC GTG ACG CCT TTG GTT CTC ATT CCG CTG TAC CGC TGG CCA ACC TGG CGC TTC CGC TGG TTC CCG TTG GTA GCA ATG CTC ATC CTC TCA ATT GTG GTG CCC GCT GTT ATC ACA ATT ACC AAA GAC CTG CCT CCT ACA GCG TCA TTC TGG GAA CAT CAG TCT ACA CAA ATG TAT TAC AAC CAC ATC TAC ATG GCG CCG TGG TGT CGG GCT GGA CCA TAT TGT GTG GGC CTA GCA GCC GGT TGG CTA TAC CAC TGG ATG GCA GAA AAC AGC ATT ACA CTC AAG CCA ACG TGG ATA CGA GCT GGC AAA ATC ATG AGT TTT GTT GTG GTT GCC TCC GTG CTT ACC GGT CCA AGC TTC CTG ACT GGA CAA GGT CGA TAC TGG GCA GCC CTC TAC TCG TCT CTG TCA AGA CCC GCC TGG GGC TGT GTC ATA GCC TTC TTC GTG CTT AAC ACC GCC AGA GGC AAG CCA GGT GTG ATT GCG CAG TTT TTC TCC CAC CCG ATG CTG GCT CCC TTA TGC AAG GTG TCC TAC TGC ATG TAC CTG GTT TCC CTT CCA CTG CAG ACA ATG ACT ACT GGG ATG GCA CAT AAA AAC CAT TAC GAT CAA CTA ACA GCA GTG TAC CTG GTG GTT GGC GAC CTC GTG TTC AGC TAT GGC GCA AGC CTT GTT CTT GCT CTG GTC GTA GAA TCC CCT TGC ACG CGC CTG CTG TCG CTT CTG ACA TCA GGA AAG CTC TTC CAG CGT AGC CAG CCG CCA AGG ATA CTC GAG CAC ATC GGT ACG GTT TCC TTA ATC GGC AAT --- --- --- --- --- ??? 


Printing out site pattern counts


         4       1773  P

esup_ESS142994                   --- --- --- --- --- --- --- --- --- ??? AAA AAA AAA AAA AAA AAA AAA AAA AAA AAA AAA AAA AAA AAA AAC AAC AAC AAC AAC AAC AAC AAG AAG AAG AAG AAG AAG AAG AAG AAG AAT AAT AAT AAT AAT AAT AAT AAT AAT AAT AAT AAT AAT ACA ACA ACA ACA ACA ACA ACA ACA ACA ACA ACA ACA ACA ACA ACA ACC ACC ACC ACC ACC ACC ACC ACC ACC ACC ACG ACG ACG ACG ACT ACT ACT ACT ACT ACT ACT ACT ACT ACT AGA AGA AGA AGA AGA AGA AGC AGC AGC AGC AGG AGG AGG AGG AGT AGT AGT AGT AGT AGT AGT AGT AGT AGT ATA ATA ATA ATA ATA ATA ATA ATA ATA ATC ATC ATC ATC ATC ATC ATC ATC ATC ATC ATG ATG ATG ATG ATG ATG ATG ATG ATG ATG ATG ATG ATG ATT ATT ATT ATT ATT ATT ATT ATT ATT ATT ATT ATT ATT ATT ATT ATT ATT CAA CAA CAA CAA CAA CAA CAC CAC CAC CAC CAC CAC CAC CAC CAG CAG CAG CAG CAG CAG CAG CAG CAG CAG CAG CAG CAG CAG CAG CAT CAT CAT CAT CAT CAT CAT CAT CAT CCA CCA CCA CCA CCA CCA CCA CCA CCA CCA CCA CCA CCA CCA CCC CCC CCG CCT CCT CCT CCT CCT CCT CCT CCT CCT CGA CGA CGC CGC CGG CGT CGT CGT CGT CGT CGT CGT CGT CGT CGT CTA CTA CTA CTA CTA CTA CTA CTA CTA CTA CTA CTA CTA CTA CTC CTC CTC CTC CTC CTC CTC CTC CTC CTC CTG CTG CTG CTG CTG CTG CTG CTG CTG CTT CTT CTT CTT CTT CTT CTT CTT CTT CTT CTT CTT CTT CTT CTT CTT CTT CTT CTT CTT CTT GAA GAA GAA GAA GAA GAA GAA GAA GAA GAA GAA GAA GAA GAC GAC GAC GAC GAC GAC GAC GAG GAG GAG GAG GAG GAG GAG GAT GAT GAT GAT GAT GAT GAT GCA GCA GCA GCA GCA GCA GCA GCA GCA GCA GCA GCC GCC GCC GCC GCC GCC GCC GCC GCC GCC GCC GCC GCC GCC GCC GCG GCG GCT GCT GCT GCT GCT GCT GCT GCT GCT GCT GCT GCT GCT GCT GCT GCT GCT GCT GGA GGA GGA GGA GGA GGA GGA GGA GGA GGA GGA GGA GGA GGA GGA GGC GGC GGC GGC GGC GGC GGC GGC GGC GGG GGG GGG GGG GGG GGG GGG GGT GGT GGT GGT GGT GGT GGT GGT GGT GGT GGT GGT GTA GTA GTA GTA GTA GTA GTA GTA GTA GTA GTA GTC GTC GTC GTC GTC GTC GTC GTC GTC GTC GTC GTG GTG GTG GTG GTG GTG GTG GTG GTG GTG GTG GTG GTT GTT GTT GTT GTT GTT GTT GTT GTT GTT GTT GTT GTT GTT GTT TAC TAC TAC TAC TAC TAC TAC TAC TAC TAC TAT TAT TAT TAT TAT TAT TAT TAT TCA TCA TCA TCA TCA TCA TCA TCA TCA TCA TCA TCA TCA TCA TCA TCA TCA TCA TCC TCC TCC TCC TCC TCC TCC TCC TCC TCC TCC TCC TCC TCT TCT TCT TCT TCT TCT TCT TCT TGC TGC TGC TGG TGG TGG TGG TGG TGG TGG TGG TGT TGT TGT TGT TGT TGT TGT TGT TGT TGT TGT TGT TTA TTA TTA TTA TTA TTA TTA TTC TTC TTC TTC TTC TTC TTC TTC TTC TTC TTG TTG TTG TTG TTG TTG TTG TTG TTG TTG TTG TTG TTG TTG TTG TTT TTT TTT TTT TTT TTT TTT TTT TTT
mnor_nrf6_brc                    --- --- AAC ACA ACC ACC AGA CAA GGA ??? AAA AAA AAA AAA AAA AAA AAA AAA AAA AAG ACA ACT CAG CGA AAC AAG AAT AAT AAT GAT GAT AAA AAA AAG AAG AAG AAG AAG AGG CAG AAC AAT AAT AAT AAT AAT AAT AAT CAT GAC GAG GAT TAT ACA ACA ACA ACA ACA ACA ACA ACA ACC ACG ACT ACT ACT ACT ACT ACA ACA ACC ACC ACC ACC ACC ACT ACT TCC ACA ACG ACT ATG ACA ACA ACA ACC ACT ACT ACT ACT GCA TCT AGA AGA AGA AGA AGG TCA AGC AGC AGT AGT AGA AGG AGG TGG ACA AGC AGC AGC AGC AGC AGC AGT AGT GGT ATA ATA ATA ATA ATC ATT GCA GTA TTG ATC ATC ATC ATC ATT ATT CTT GTC GTC GTC ACG ATA ATG ATG ATG ATG ATG ATG ATT ATT CTT GTG TTG ACC ATA ATA ATC ATG ATT ATT ATT ATT ATT ATT CTC CTT GTG GTT GTT GTT --- AAG CAA CAA CAG GAG CAA CAC CAC CAC CAC CAT CAT CAT AAT ATG CAA CAA CAA CAA CAG CAG CAG CAG CAG CAG CAT CTG GAG AAT CAA CAC CAC CAT CAT CGT GTG TAT AAA ACT CCA CCA CCA CCA CCA CCA CCA CCC CCC CCT CCT CCT ACC CCT CCT CCA CCA CCA CCA CCC CCT CCT CCT CGT AGA CGA CGC CGC CGA CAC CGA CGA CGA CGC CGC CGC CGG CGT CGT CTA CTA CTA CTA CTA CTC CTG CTT CTT CTT TTA TTA TTA TTG CTA CTC CTC CTC CTC CTC CTT CTT CTT CTT ATG CTA CTG CTG CTG CTG GTG TTG TTG ATT CTA CTA CTC CTC CTC CTG CTG CTG CTT CTT CTT CTT CTT CTT CTT CTT CTT CTT TTG TTT AAA CAA GAA GAA GAA GAA GAA GAA GAA GAA GAC GAG TCA AAC GAA GAC GAC GAT GAT GAT AGT GAA GAA GAG GAG GAG GAG AAC GAA GAC GAT GAT GAT GGG AAA GCA GCA GCA GCA GCA GCA GCC GCT GCT GTG ATT GCA GCA GCA GCC GCC GCT GCT GCT GCT GCT GCT GGT TCT TGT GCA GCT ACA GCA GCC GCC GCC GCG GCT GCT GCT GCT GCT GCT GCT GCT GCT GCT GCT GCT GGA GGA GGA GGA GGA GGA GGA GGA GGC GGC GGG GGG GGT GGT GGT AGC GGA GGA GGA GGC GGT GGT GGT GGT GGA GGA GGA GGA GGC GGG GGT AGC AGT GGA GGC GGC GGC GGT GGT GGT GGT GGT GGT ATG GTA GTA GTA GTA GTA GTG GTG GTG GTG TTG ATC ATC CTA GTC GTC GTC GTC GTC GTG GTT GTT ACA ATA CTG GGC GTA GTC GTG GTG GTG GTT TCG TTG ACT ATC CTT CTT GCT GTC GTC GTT GTT GTT GTT GTT GTT GTT GTT TAC TAC TAC TAC TAC TAC TAT TAT TAT TAT CAT TAC TAC TAT TAT TAT TAT TTT AGT GCA GCA TCA TCA TCA TCA TCA TCA TCA TCA TCA TCA TCC TCC TCT TCT TGC TCA TCA TCC TCC TCC TCC TCC TCT TCT TCT TCT TCT TGC CCC GCT TCA TCA TCC TCT TCT TCT TGC TGC TGT TGG TGG TGG TGG TGG TGG TGG TTG GAT GGA TGC TGC TGC TGT TGT TGT TGT TGT TGT TTT CTA GTG TTA TTA TTA TTG TTG TTC TTC TTC TTC TTC TTC TTC TTT TTT TTT ATG ATT CTG CTG CTT CTT CTT GTA TGG TTA TTG TTG TTG TTG TTG CTA CTG TCT TTC TTC TTT TTT TTT TTT
mnor_nrf6_ref                    --- --- AAC ACA ACC ACT AGA CAA GGA ??? AAA AAA AAA AAA AAA AAA AAA AAA AAA AAG ACG ACT CAG CGA AAC AAG AAT AAT AAT AAT GAT AAA AAA AAG AAG AAG AAG AAG AGG CAG AAC AAT AAT AAT AAT AAT AAT GAT CAT GAC GAG GAT TAT ACA ACA ACA ACA ACA ACA ACA ATA ACC ACG ACT ACT ACT ACT ACT ACA ACA ACC ACC ACC ACC ACC ACT ACT TCC ACA ACG ACT ATG ACA ACA ACA ACC ACT ACT ACT ACT GCA TCT AGA AGA AGA AGA AGG TCA AGC AGC AGT AGT AGA AGG AGG TGG ACA AGC AGC AGC AGC AGC AGC AGT AGT GGT ATA ATA ATA ATA ATC ATT GCA GTA TTG ATC ATC ATC ATC ATT GTT CTT GTC GTC GTC ACG ATA ATG ATG ATG ATG ATG ATG ATT ATT CTT ATA TTG ACC ATA ATA ATC ATG ATT ATT ATT ATT ATT ATT CTC CTT GTG GTT GTT GTT --- AAG CAA CAA CAG GAG CAA CAC CAC CAC CAC CAC CAT CAT AAT ATG CAA CAA CAA CAA CAG CAG CAG CAG CAG CAG TAT CTG GAG AAC CAA CAC CAC CAT CAT CGT GCG TAT AAA CCT CCA CCA CCA CCA CCA CCA CCA CCC CCC CCT CCT CCT ACC CCG CCT CCA CCA CCA CCG CCC CCT CCT CCT CGT AGA CGA CGC CGC CGA CAC CGA CGA CGA CGC CGC CGC CGG CGT CGT CTA CTA CTA CTA CTA CTC CTG CTT CTT CTT TTA TTA TTA TTG CTA CTC CTC CTC CTC CTC CTT CTT CTT CTT ATG CTA CTG CTG CTG CTT GTG TTG TTG ATT CTA CTA CTC CTC CTC CTG CTG CTG CTT CTT CTT CTT CTT CTT CTT CTT CTT CTT TTA TTT AAA CAA GAA GAA GAA GAA GAA GAA GAA GAA GAC GAG TCA AAC GAA GAC GAC GAT GAT GAT AGT GAA GAA GAG GAG GAG GAG AAC GAA GAC GAT GAT GAT GGG AAA GCA GCA GCA GCA GCA GCA GCC GCT GCT GTG ATT GCA GCA GCA GCC GCC GCT GCT GCT GCT GCT GCT GGT TCC TGT GCA GCT ACA GCA GCC GCC GCC GCG GCT GCT GCT GCT GCT GCT GCT GCT GCT GCT GCT GCT GGA GGA GGA GGA GGA GGA GGA GGA GGC GGC GGG GGG GGT GGT GGT GGC GGA GGA GGA GGC GGT GGT GGT GGT GGA GGA GGA GGA GGC GGG GGT AGC AGT GAA GGC GGC GGC GGT GGT GGT GGT GGT GGT ATG GTA GTA GTA GTA GTA GTG GTG GTG GTG TTG ATA ATC CTA ATC GTC GTC GTC GTC GTG GTT GTT ACA ATA CTG GGC GTA GTC GTG GTG GTG GTT GCG TTG ACT ATC CTT CTT GCT GTC GTC GTT GTT GTT GTT GTT GTT GTT GTT TAC TAC TAC TAC TAC TTC TAT TAT TAT TAT AAT TAC TAC TAT TAT TAT TAT TTT AGT GCA GCA TCA TCA TCA TCA TCA TCA TCA TCA TCA TCC TCC TCC TCT TCT TGC TCA TCA TCC TCC TCC TCC TCC TCT TCT TCT TCT TCT TGC TCC GCT TCA TCA TCC TCT TCT TCT TGC TGT TGT TGG TGG TGG TGG TGG TGG TGG TTG GAT GGA TGC TGC TGC TGT TGT TGT TGT TGT TGT TTT CTA GTA TTA TTA TTA TTG TTG TTC TTC TTC TTC TTC TTC TTC TTT TTT TTT ATG ATT CTG TTG CTT CTT CTT GTG TGG TTA TTG TTG TTG TTG TTG CTA CTG TCT TTC TTC TTT TTT TTT TTT
pvan_QCYY01000544                CTT TCC --- --- --- ATG --- --- GCG ??? AAA AAG AGC CAC CCG CCT CGC CGT TCT AAG TCT TAT CAA CGC AAT GAC AAC GAT TCG ACA GAT CCA GGT AGC CAA CCA CGC GGT CGC --- GAC AAC AAT GAT GCA GGT TCC ACG ACC GAC AGT GAG AGA AAC ACA ACG AGT CCG CCT TCA GAA CTC ACT AAG ACG ACT CAG TCG ATC CTT ACA ACC TCC TCT TGT --- GTT AGC ACT CAA ACA TCC ACA GCC GTT CTC AAA ACA ACT ATC GCC TGG CGA CGC CGT TCT AGA AGC AAA AGC CAG CTT AGG AAG AGG AAA AGC ACA ACG AGC GCC TCT TTT GCG GTT CGA ATC GTC GTG GTT CGT CTA GTG GTG TCA ATC ATT GTG GTT ATT ATC TTG ATC ATT GTC TTC CTG AAC ATG CAG CTA GGG GTG ATC GCA TTC TGG ATA ATA ATC ATT ATG --- ATA ATC ATT CTA CTC GCG GCA GTG GTA GTA GTG TTG --- CAC CAG CTC CAA GAA ACC AAC CAC CAT GGA CAT GAT TAC CCA CAG AAC AGC CTC TCC AAA AAC ACC CAC CAG CAT GTC ACT GAC AAT CGG CAC CAT AGT CAC TTC GAA AGT CCA AAA --- ACT CCA CCC CCG CCT TGG ACT CCC ATT CCA CCC GTC CCA GCA CCG CCT TTG CCA CCG ACG CCC CCG TGG CAA AGA ATG GAA AAA GAA AAG AGC CGT AAG CGA CGC ATG CAC CGG CTC CTG GCC TTG TTT CTC TCG TCA TTC TTG CTC CTT TTA CTT CTG ATG CTC CTG CTT GTG ATG CAT CTC TTC CTG CTG CTG CTT GTC CTG GTC ATA CTG ATG ACC CTG CTT GTC TTA ATG CTC CTG ACC ATG ATT CTC CTT GCC TCC TGG TTC TTG TTA ATG AAT CCG ACA ACG GAA GAC GAG GGG TCC TCT CAC CAA TCA CAA TGG CAG GAC GAG GAT GCA --- AGT TCC CAG GAA GAC GGG AAC --- GAC GAA GAC GAT GGA AGG ACA ACG GCA GCC GCT TAT GCG GCC GCT GTT ATC GCA GCC GCG AGT GCT ACT ATG GCC GGG GTC TCC CTG GTC CTT GCT GCC ACT GCG GCA GCC GCT GTA AGT CCA CTG GCA GCC GCT GGC GTT TCA TCC TCG TGC --- AGC ATA GCA GGA GGC GGG GGT GGC GGG GGC GGG GCC GGA GGC GGC ACC GGA GGT GGC GAC GAT GGA GGG CAG GGA GGG GGT GGC CCA AGC CTC GGT GGA CTT GGA GGC CCA GCA GCT GGC GGT GTG GTA AAC ACA ATC GCG GTC AGC GCG GTG TTT CTG CTT GTG TTA GTG CGA GTA GTG TTA GTC CGA CGC GGC TTT TTC CTA ATG CTT ACA GCG GTG ATA GCA CTC CTC ACC --- CTT GTT GCC GTG CTG GCA GCT GTC GTG GTT TGT TTC ATC CAC CTG TAC TAT TAT GTG TAC TGG TTC CTT TAC TAT CTC TAC TAT TTC TAC CAG GCG GGG ACA ACC AGT CAA GTA GTT TCA TCC TCT TCC ACA TCT TCA TCC TTG ACA TCG AAG ACC GCC TCA TCT ACG CAC CCT GAT GCC AGC CGC ACT AAC TCA ACT AAC TCG TCT TGT TGC TGC ACG ATG CAC CAG CTG TGG TTC TTC TGC GCC AAC TGC TGT --- CTA GTC TGC TGT TTC GCA TTC CTG ACA GTA TTC CTG CTT CAC CTC CTG TAC TTC TTG TTT CAT CTG TTT CTC GCT CTG TTC CTC CTT TTA CAG CAA CTC AAT CTC CTT GTC TTG TTA CTG GTA TTC TTT GCA TAC TTC TTT


    1    1    1    1    1    1    1    1    1    1    2    3    1    1    1
    1    2    1    1    2    1    1    1    1    1    1    1    1    1    1
    1    1    1    1    1    1    1    1    1    1    1    3    2    1    1
    1    1    1    1    1    1    1    1    1    2    1    1    1    1    1
    1    1    1    1    1    1    1    1    1    1    1    1    1    1    1
    1    1    1    1    1    1    1    1    1    1    1    1    1    2    1
    1    1    1    1    1    1    1    1    1    1    1    1    1    1    1
    1    1    1    1    1    1    1    1    1    1    1    1    1    3    2
    1    1    1    1    1    1    1    1    1    1    1    1    1    1    1
    1    1    1    8    1    1    1    2    1    1    1    1    1    1    1
    1    1    1    2    1    1    1    1    1    1    1    1    1    1    1
    1    1    2    1    1    1    1    1    3    3    1    1    1    1    1
    1    1    1    1    1    1    1    1    1    1    1    1    1    1    1
    1    1    1    1    2    1    1    1    1    1    1    1    2    1    2
    4    2    1    1    1    1    1    1    1    1    1    1    1    1    1
    1    3    1    1    1    2    1    1    1    1    1    1    1    2    1
    2    1    1    2    1    1    2    1    1    1    1    1    1    1    1
    1    1    1    1    1    1    2    1    1    1    1    1    1    1    1
    3    1    1    1    1    1    1    1    1    2    1    1    1    1    1
    1    1    2    1    1    2    1    1    1    1    1    1    1    1    1
    1    1    1    1    4    1    1    1    1    1    1    1    1    1    2
    1    1    1    1    1    1    2    1    1    1    1    1    1    2    5
    3    1    1    1    1    1    1    2    1    1    1    1    1    1    1
    1    1    1    1    1    1    2    1    1    1    1    1    1    1    1
    1    1    1    2    1    1    1    1    1    3    1    1    1    1    1
    1    1    1    1    1    1    1    2    2    1    1    2    1    1    1
    1    1    1    1    1    1    1    3    1    1    1    1    1    1    1
    1    1    1    1    1    1    1    1    1    1    1    1    1    1    2
    2    1    1    1    1    1    1    1    1    1    1    1    1    1    1
    1    1    1    2    1    1    1    1    1    1    1    1    1    1    1
    1    2    1    1    1    1    1    1    1    1    1    1    1    1    1
    1    3    2    1    1    1    1    1    4    2    1    1    7    1    1
    1    2    1    1    5    1    1    1    1    1    1    1    1    1    1
    1    1    1    3    2    1    1    1    2    2    1    1    1    1    1
    1    2    1    1    1    1    1    1    1    1    1    1    1    1    1
    1    1    3    1    1    1    1    2    1    1   16    1    1    1    1
    1    1    3    1    1    1    4    2    1    1    1    1    1    1    1
    2    2    1    1    1    1    6    1    1    1    1    1    1    1    1
    1    1    1    1    1    1    1    1    2    1    1    2    1    1    1
    1    1    1    1    3    2


Site-to-pattern map:  139 507 192 121 537 136 449 584 413 62 273 575 429 545  9  6 428 354 490 318 135 73 150 227 391 174 183 237 189 133 69 188 65 268 103 313 278 272 402 234 533 482 478 216 457 300 251 395  2  1 398 119 239 102 315 218 185 377 348 552 547 369 340 174 526 365 267 364 250 84 60 194 314 58 536 380 484 74 139 536 317 347 199 388 20 265 226 328 407 477 417 363 384 352 79 305 349 241 415 200 372 398 574 547 239 107 468 320 359 171 564 516 405 213 264 518 355 175 271 175 233 472 244 309 195 288 193 520 565 44 70 511 473 182 179 283 423 96 400 160 184 356 169 235 326 63 496 560 11 384 17 485 528 263 162 47 118 97 517 310 64 166 153 319 327 51 33 205 367 454 383 392 504 505 181 284 249 111 293 271 338 306 186 488 325 173 109 483 337 514 547 453 219 50 510 543 89 382 247 583 573 190 301 513 132 116 41 170 229 331 61 28 381 85 430 494 466 145 547 323 412 316 202 305 458 31 22 562 78 481 408 330 487 353 590 506 125 582 88 165 421 579 143 90 556 426 119 92 352 531 91 254 324 410 576 509 222 539 330 87 21 308 176 75 445 528 207 504 544 76 206 420 238 236 148 557 243 542 590 501 223 452 322 42 414 16 24 289 568 498 422 416 546 502 368 525 379 40 312 558 35 493 258 331 383 257 231 497 120 100 139 159 536 441 155 557 370 174 94 478 139 566 562 285 282 527 461 499 25 214 187 330 151 259 23 198 232 30 522 536 196 478 536 536 439 587 43 341 478 211 523 452 330 89 562 551 562 154 500 345 591 271 275 500 438 561 280 12 52 240 433 167 13 562 524 253 66 387 567 474 554 67 93 474 563 105 291 161 227 334 139 463 486 450 143 294 390 543 142 81 436 277 37 175 269 406 311 394 572 427 536 178 95 424 485 322 399 260 591 385 489 221 548 172 19 203 364 536 339 43 297 559 586 126 27 42 295 578 330 499 46 304 139 543 141 401 197 290 536 508 248 336 366 305 536 168 571 480 577 434 56 211 296 129 455 134 210 274 478 17 536 32 49 212 443 538 39 147 146 228 582 585 550 351 86 344 245 512 130 124 128 227 338 343 425 71 156 279 106 26 262 211 59 55 362 512 562 212 329 266 140 112 492 80 448 475 474 42 515 471 485 139 451 225 536 528 244 342 404 208 475 548 164 387 122 588 371 386 536 447 485 200 536 288 45 329 54 34 215 55 158 20 36 302 479 276 437 569 398 99 117 298 57 113 120 123 115 247 82 467 281 287 397 208 519 446 262 361 332 230 411 442 482 536 370 360 261 474 68 503 570 375 231 217 292 536 373 469 357 154 346 590 470 462 291 541 72 540 53 389 12 204 420 119 127 114 534 431 549 321 533 210 152 535 418 209 435 529 104 439 505 478 530 139 589 286 468 499 256 224 556 168 108 532 350 521 491 242 220 191 11 138 177 478 331 495 157 83 370 421 485 246 467 374 419 315 579 467 555 110 476 444 464 409 358 460 459 465 270 581 163 303 376 211 378 335 241 137 280 29 580 432 553 252 396 12 255 201 403 18 98 101 15 180 333 149 456 305 14 131 38 48 77 307 440 144 393 299  3  8  4  5  7 10
CODONML (in paml version 4.9j, February 2020)  algn
Model: free dN/dS Ratios for branches, 
Codon frequency model: F3x4
ns =   4  ls = 724

Codon usage in sequences
------------------------------------------------------------------------------------------------------
Phe TTT  12  13  13   9 | Ser TCT   8  15  14  11 | Tyr TAT  13  20  21   7 | Cys TGT  18  12  13  10
    TTC  15  14  15  26 |     TCC  14  10  13  16 |     TAC  20  13  12  22 |     TGC   5  11  10   9
Leu TTA   9   7   8   7 |     TCA  23  19  18  11 | *** TAA   0   0   0   0 | *** TGA   0   0   0   0
    TTG  17  20  20  10 |     TCG   0   1   0   6 |     TAG   0   0   0   0 | Trp TGG  24  25  25  24
------------------------------------------------------------------------------------------------------
Leu CTT  24  27  28  20 | Pro CCT  11  10  10   8 | His CAT  10   9   6   8 | Arg CGT  13   5   5   4
    CTC  11  11  11  22 |     CCC   2   4   3   6 |     CAC  12  11  12  16 |     CGC   2   7   7  10
    CTA  15  14  14   5 |     CCA  20  17  16  12 | Gln CAA   7  11  11   9 |     CGA   3   7   7   5
    CTG  11  15  13  28 |     CCG   1   0   2   8 |     CAG  15   9   9  14 |     CGG   1   1   1   3
------------------------------------------------------------------------------------------------------
Ile ATT  18  15  14   7 | Thr ACT  11  16  16  12 | Asn AAT  16  15  15   6 | Ser AGT  10   7   7   8
    ATC  10   9   9  12 |     ACC  10  11  10  10 |     AAC   7   5   6  14 |     AGC   4  10   9  13
    ATA  12  11  14   7 |     ACA  16  20  18  16 | Lys AAA  19  18  18   8 | Arg AGA   6   7   7   4
Met ATG  21  20  20  22 |     ACG   4   3   4   9 |     AAG   9   9   9  11 |     AGG   4   4   4   3
------------------------------------------------------------------------------------------------------
Val GTT  18  17  18  12 | Ala GCT  21  26  26  10 | Asp GAT  14  17  17  10 | Gly GGT  14  18  18   9
    GTC  12  12  11  14 |     GCC  16   7   7  20 |     GAC   8   6   6  15 |     GGC  11  11  12  15
    GTA  11   8   8   8 |     GCA  12  16  16  17 | Glu GAA  16  15  16   9 |     GGA  18  20  19  10
    GTG  13  15  13  25 |     GCG   2   1   3  10 |     GAG   8   9   9   6 |     GGG   7   4   4  10
------------------------------------------------------------------------------------------------------

Codon position x base (3x4) table for each sequence.

#1: esup_ESS142994 
position  1:    T:0.24930    C:0.22129    A:0.24790    G:0.28151
position  2:    T:0.32073    C:0.23950    A:0.24370    G:0.19608
position  3:    T:0.32353    C:0.22269    A:0.26190    G:0.19188
Average         T:0.29785    C:0.22782    A:0.25117    G:0.22316

#2: mnor_nrf6_brc  
position  1:    T:0.25000    C:0.21944    A:0.25000    G:0.28056
position  2:    T:0.31667    C:0.24444    A:0.23194    G:0.20694
position  3:    T:0.33611    C:0.21111    A:0.26389    G:0.18889
Average         T:0.30093    C:0.22500    A:0.24861    G:0.22546

#3: mnor_nrf6_ref  
position  1:    T:0.25278    C:0.21528    A:0.25000    G:0.28194
position  2:    T:0.31806    C:0.24444    A:0.23194    G:0.20556
position  3:    T:0.33472    C:0.21250    A:0.26389    G:0.18889
Average         T:0.30185    C:0.22407    A:0.24861    G:0.22546

#4: pvan_QCYY01000544
position  1:    T:0.23729    C:0.25141    A:0.22881    G:0.28249
position  2:    T:0.33051    C:0.25706    A:0.21893    G:0.19350
position  3:    T:0.21328    C:0.33898    A:0.18079    G:0.26695
Average         T:0.26036    C:0.28249    A:0.20951    G:0.24765

Sums of codon usage counts
------------------------------------------------------------------------------
Phe F TTT      47 | Ser S TCT      48 | Tyr Y TAT      61 | Cys C TGT      53
      TTC      70 |       TCC      53 |       TAC      67 |       TGC      35
Leu L TTA      31 |       TCA      71 | *** * TAA       0 | *** * TGA       0
      TTG      67 |       TCG       7 |       TAG       0 | Trp W TGG      98
------------------------------------------------------------------------------
Leu L CTT      99 | Pro P CCT      39 | His H CAT      33 | Arg R CGT      27
      CTC      55 |       CCC      15 |       CAC      51 |       CGC      26
      CTA      48 |       CCA      65 | Gln Q CAA      38 |       CGA      22
      CTG      67 |       CCG      11 |       CAG      47 |       CGG       6
------------------------------------------------------------------------------
Ile I ATT      54 | Thr T ACT      55 | Asn N AAT      52 | Ser S AGT      32
      ATC      40 |       ACC      41 |       AAC      32 |       AGC      36
      ATA      44 |       ACA      70 | Lys K AAA      63 | Arg R AGA      24
Met M ATG      83 |       ACG      20 |       AAG      38 |       AGG      15
------------------------------------------------------------------------------
Val V GTT      65 | Ala A GCT      83 | Asp D GAT      58 | Gly G GGT      59
      GTC      49 |       GCC      50 |       GAC      35 |       GGC      49
      GTA      35 |       GCA      61 | Glu E GAA      56 |       GGA      67
      GTG      66 |       GCG      16 |       GAG      32 |       GGG      25
------------------------------------------------------------------------------

(Ambiguity data are not used in the counts.)


Codon position x base (3x4) table, overall

position  1:    T:0.24738    C:0.22676    A:0.24423    G:0.28162
position  2:    T:0.32145    C:0.24633    A:0.23166    G:0.20056
position  3:    T:0.30224    C:0.24598    A:0.24284    G:0.20894
Average         T:0.29036    C:0.23969    A:0.23958    G:0.23038

Codon frequencies under model, for use in evolver (TTT TTC TTA TTG ... GGG):
  0.02498190  0.02033209  0.02007216  0.01727072
  0.01914374  0.01558057  0.01538138  0.01323463
  0.01800326  0.01465236  0.00000000  0.00000000
  0.01558653  0.01268546  0.00000000  0.01077543
  0.02290007  0.01863775  0.01839948  0.01583150
  0.01754843  0.01428219  0.01409960  0.01213174
  0.01650299  0.01343133  0.01325963  0.01140900
  0.01428765  0.01162833  0.01147968  0.00987748
  0.02466433  0.02007363  0.01981701  0.01705118
  0.01890038  0.01538251  0.01518586  0.01306639
  0.01777440  0.01446610  0.01428117  0.01228797
  0.01538840  0.01252420  0.01236409  0.01063845
  0.02843984  0.02314642  0.02285051  0.01966130
  0.02179358  0.01773720  0.01751045  0.01506654
  0.02049524  0.01668052  0.01646727  0.01416896
  0.01774399  0.01444135  0.01425673  0.01226694


TREE #  1:  (3, 2, (4, 1));   MP score: -1
lnL(ntime:  5  np: 11):  -6740.608757      +0.000000
   5..3     5..2     5..6     6..4     6..1  
 0.029111 0.015627 0.576788 50.000000 0.241791 1.809309 0.339692 0.454835 0.068457 0.007311 0.367576

Note: Branch length is defined as number of nucleotide substitutions per codon (not per neucleotide site).

tree length = 50.863317

(3: 0.029111, 2: 0.015627, (4: 50.000000, 1: 0.241791): 0.576788);

(mnor_nrf6_ref: 0.029111, mnor_nrf6_brc: 0.015627, (pvan_QCYY01000544: 50.000000, esup_ESS142994: 0.241791): 0.576788);

Detailed output identifying parameters

kappa (ts/tv) =  1.80931

w (dN/dS) for branches:  0.33969 0.45484 0.06846 0.00731 0.36758

dN & dS for each branch

 branch          t       N       S   dN/dS      dN      dS  N*dN  S*dS

   5..3      0.029  1568.9   603.1  0.3397  0.0063  0.0186   9.9  11.2
   5..2      0.016  1568.9   603.1  0.4548  0.0039  0.0086   6.1   5.2
   5..6      0.577  1568.9   603.1  0.0685  0.0402  0.5877  63.1 354.5
   6..4     50.000  1568.9   603.1  0.0073  0.4306 58.9010 675.6 35524.4
   6..1      0.242  1568.9   603.1  0.3676  0.0545  0.1484  85.6  89.5

tree length for dN:       0.5356
tree length for dS:      59.6642

dS tree:
(mnor_nrf6_ref: 0.018552, mnor_nrf6_brc: 0.008593, (pvan_QCYY01000544: 58.900966, esup_ESS142994: 0.148378): 0.587730);
dN tree:
(mnor_nrf6_ref: 0.006302, mnor_nrf6_brc: 0.003908, (pvan_QCYY01000544: 0.430642, esup_ESS142994: 0.054540): 0.040234);

# Andreas

dN/dS tree:
(mnor_nrf6_ref: 0.33969, mnor_nrf6_brc: 0.45484, (pvan_QCYY01000544: 0.00731, esup_ESS142994: 0.36758): 0.06846);

w ratios as labels for TreeView:
(mnor_nrf6_ref #0.339692 , mnor_nrf6_brc #0.454835 , (pvan_QCYY01000544 #0.00731128 , esup_ESS142994 #0.367576 ) #0.0684568 );


Time used:  0:20
