# Supplementary material for: Ecological genomics in the Northern krill uncovers loci for local adaptation across ocean basins
Source: Nat Commun. 2024 Aug 1;15:6297. doi: 10.1038/s41467-024-50239-7 (PMC11294593; doi:10.1038/s41467-024-50239-7)
Supplement: Supplementary file 15 — Source Data [file 41467_2024_50239_MOESM15_ESM.zip › Source_data/Source_data.Fig_S24/Source_data.Fig_S24B.3_way_tree_PAML.txt]

      3   2166

esup_ESS142994                  ATG TCC CAG ATA TGG ATG GTG TTT GGT ACA CTG TTG GTA TGT --- --- GTA GCC TCA GAC ATC ACC ATT CCT GGA CAC CAG CGT CAG ATC ACC CAG ACA CTC AGG GAC CTT CTG GGC CGG TGG TAT TAC CCA GTT GAA CTA GGC GGC ATA CGT AGC GAC CCC CAG GCT GCC TTA TGT GCT GCA CAC TCT GCT CTC GCT CTA ACT ACA CAG GAC ACA TGG GGA TAT ACC ATG TGG GAC GCC CAT GGA AAA CTC CCT GAT GGG TAC GGT GCT GGA GCC ACG GAA GCC CGT GGT CAT GCT GGC TTG TGT CGT AGT GTT GAG GCG CAA TTC TCC GGG CCA CTC TCC GCC CAC CTG CAC CGC TAC CGT GAA CAT CTT CAG TCT TTC AAT ACC TCC TAC CAG CAC CTT GTA AGA GGC ATT CAG GCC CAA CGT GAT ACA TCA TTC AAA GGA AAA TAT TGC CTC ATT AAT ATA AGA TCC GAA ACA CAA ATT GAG GAT AAT AAG CCA GCT GTG GGA GGA TCA TCA CAG CTT CTA AGT CTT CTG GCA GAA CAG TAT GAG CAC AGT TAT GCA TCC TGT GTG CCC AAT TCC TGT ACT GGA CTA TTT TTG CAG GAA TCC ATC AGT AAT CAA CCT GAT ACA AAC GGA ACT GTA TCA GTT ATG TGT GAG GGT GAC CAT GAA GTT AAC AAA TTC ACC TAT GGG GAT TAT GCC TTT TCA ATA TTG ACT ATT GGT TTG ATG ACT TTA GTA ATA ACT GCC TGG ACT CTA GAG GGT TTG TCC CCT TGT GAT ACT AAA GAA CAC ACC GTG TGC CCA TCA TGT ACC CCA GGT CGT CGT ATG TTA CGT TGT TTT TCA CCT GTG GAG AAT GGT AAA AAA CTT TTG TCA GTA GGT TGT TCA GCT TCT GGA AAG GAC TTC AAG TCA CTA GAT GGA CTA CGA TCA ATA AGC ATG ATT TGG GTC ATT TTA GCT CAC AGA TAC ATG TTC TTC CTT CTT TCT GTT TCA AAC CCA CAG GAT ATT CTC AAA CAT CGC AAC TCT TGG CAT TAC TGG TGG GTC TTT AAT GCA TAC CCA TCT GTG GAT ACT TTC TTA TTC ATT TCA GCC TTT CTG CTG TCA GTC TTC CTT AAA AAT CGT GTC CAA AAA TTC TCT CTA ACA GGA TTC TAC TTA ACA AGA TAC TTC AGG CTT ATT CCT GCA ATG GTT TAT GTG ATG CTT GGA TGT ATG ACG GTC CTG AAG CAC CTG GGG GAA GGC TTG GTA TGG CAC AGA GTA TAT GAG GGC CTC TTT GGA TCA CCT TGT CAC AAA CAT GCT TGG GCA AAT CTT TTC TTT ATC AAC AAT CTT TTG GAT TCA AAT GAA ATG TGT ATG GGC CAT CTT TGG TCC CTA GCA GCT GAA TGG CAA TTG TAC TTG GTC ACA CCA CTT ATC GTG ATC CCA CTG TAC AAA TGG AAG AAT CCA GTC TGG AAG ATG ATG CCT TTG TTT TGT GCC ACT GCC CTA TCC ATC ATA ATC CCT GCA GCA GTA ACC ATT CTT AGG AAC CTC CCA ACA ACA GCT TCC TTC CCA GAT CTC ATG AGT TCA ACG GTG TAC TAC AAT TCC TAC TAT ATG GTG CCT TGG TGC CGT GCA GGG CCA TAC TGT ATT GGA ATA TTT GCT GGA TGG GTG TAT CAT TGG CTT AAT GAT ACA AAG CCA ACA ATT AAA AAG GAA TAC CTG GTC TTG GGC AGC ATA CTT ACA AGT ATA ATA AGT CTA ACG GTT CTT CTT GGC CCA TCC GTG CTC GCT GAT CGA GGT GTC TAT TGG GCT GCG CTC TAC ACA TCA TTG GCT CGA CCA CTT TGG GCT GTT GCC ATT GCC TTT GTT GTT CTT TGT ACC TGT AAT GGA AAA CCA GGT ATA ATC AGT TGG GTA TGT GAG TGG CCA ATT TGG GGT CCA GTC TGC AGG GTC TCA TAC TGC ATG TTT CTT GTT TCA CTA CCT TTA CAA AGT TGG GCC TCT TCA CGT CCG CAG AAA ATG CAC TAC GAT TCA ATT ACT GCT GGT TAT CTA GTT GCT GGT GAC TTG GTT TTA AGT TAC GTG GTT GGG GCC GTT GTT GTT CTG TTG ATT GAA GCT CCA GCT GCA CGT ATG CTT AAC TTG GTA TTA CTA GGC AAA CTA CAT GGG AAA AGA AGC AAA CAG GCA ATT GTT GAA AAA ATC AAG AAT ACC GAA GTC ATG GGA GAA --- --- --- --- --- ??? 
mnor_nrf6_brc                   ATG TCA CAT ATC TGG ACG GTC CTG GGC ACC CTG GTA GTG TGT GGA ACC GTG GCT GCA GAT GTC ACC ATA CCT GGT CAC CAA CGA CAG GTC ACA CAG ACT CTT AGA GAA ATT CTG GGT CGA TGG TAC TAT CCT ATC CAA CTG GGA GGC ATA CGC AGT GAC ACC CAA GCT GCC GTG TGT GCT GCC CAC TCT GCC CTT GCC CTC ACA ACA GAG GAC ACA TGG GGA TAT ACC ATG TGG GAT GCA CAT GGC AAG CTT CCT GAC GGC TAT GGT GCC GGA GCT ACA GAA GCC CGC GGC CAT GCT GGC CTT TGT CGC ACA GTT GAA GCA GAG TTC TCT GGA CCC CTC TCT GCT CAC CTG CAC CGC TAC CGT GAC AAT CTT CTG CCC TTT AAT ACA TCC TAC CAA CAT CTC GTA AGA GGT CTC CAA GGT CAA CAC AAC ACG TCA TTC AAA GGA AAA TAT TGC CTC GTG AAT ATA AGG TCT GAG ACT --- ATG AGT GAA GAG AAA ACT GCT TCG GGA GGT TCT TCT ATG CTG CTA AGC CTT CTG GCA GAA CAG TTT GAG CAC AGC TAC GCA TCT TGT GTT CCT GAC TCC TGC ACT GGA CTA CTA CTT CAG GAA TCC CTT GGT AAC CAG CGT GAT ACA AAT GGA ACA GTG TCA GTT ATT TGT GAG GGA GAT GTG GAA CTT GAT ACT TTC TCC CAT GGG GAT TAT GCT TTT TGC TTG TTG ACT GTT GGT TTG ATG ACT TTG GTA ATA TCT GCT TGG GCA CTT GAG AGC TGG TCC CCA GAT GAT ACT ACA GAA CAC ACC ATA TGC CCA TCT TGT ACT CCA GGT CGA CGA TTG TTG CGT TGC TTT TCA CCA GTG GAG AAT GGC AAA CGA CTT ATG TCA ATG GGT TGT TCC GCT TCT GGA CAG AAC TTC AAG TCA TTG GAT GGA TTA CGA TCA ATA AGC ATG ATT TGG GTG ATT TTG GCT CAC AGA TAT ATG TTT TTC CTG CTC TCT GTC TCA AAC CCC CAG GAT ATA CTA CAG CAC CGC GAT TCA TGG CAA TAT TGG TGG GTC TTC AAT GCT TAT CCA TCA GTG GAT ACT TTC CTA TTC ATT TCA GCA TTT CTG GTG TCA GTC TTC CTA AAA GAT CGC ATC AAG AAA TTC TCC CTT ACT GGC TTT TAC TTA ACT AGA TAC TTC AGG CTT CTT CCT GCA ATG GTT TAT GTG ATG CTT GGG TGC ATG ACT GTC TTG AAG CAC ATG GGA TCA AGC CTT GTA TGG CAT AGA GTA TAT GAG GGT CTC TTT GGA AGT CCA TGT CAA AAA TAT GCC TGG GCA AAT TTG TTC TTC ATC AAT AAT CTT TTG GAT TCA AAT GAA ATG TGC ATG GGT CAC CTT TGG TCA CTA GCA GCG GAA TGG CAA CTG TAT TTA ATC ACA CCA CTT ATC TTG GTC CCA CTG TAT AAA TGG AAA CAT CCA GTT TTG AGG GTG CTT CCT TTG TCT TTT GCT ACC ATT CTA TCC ATT GTA ATC CCT GCA GTG GTA ACC ATT CTA TGG AAG CTC CCA ACA ACA GCA TCC TTC CCA GAT CTT ATG AGC TCA ACG GTA TAC TAC AAT TCT TAC TAT ATG GTG CCC TGG TGC CGT GCT GGA CCA TAC TGT GTT GGC ATT TTT GCT GGA TGG GGC TAT CAT TGG CTT AAT GAT ACA AAG CCT ACA ATT AAG AAG GAA TAT TTG GTC ATT GGC AGC ATA TTT ACA AGC ATA GCA AGT CTA ATG GTT CTC CTT GGA CCA TGC CTG CTC ACA GGG AGA AGT GTT TAC TGG GCT GCT CTC TAC ACT TCC CTG GCT CGA CCT CTT TGG GCT GTT TCT ATT GCA TTT GTT GTC CTT TGC ACC GGA TAT GGG AAA AAA GGT ATA ATC AGT TGG GTG TGT GAA TGG CCA ATC TGG GGT CCA CTA TGC AGG GTC TCT TAT TGT ATG TTT CTG GTT TCA TTA CCA TTG CAA AGC TGG GCT GCT GCA CGG CCT CAG AAA ATG CAT TAT GAT TCA ATT ACA GCT GGT TAT CTA GTT GCT GGT GAC TTG GTT TTA AGC TAC ACA GTT GGT TGT GCT CTT GTT CTA TTG GTT GAA GCT CCA GCT GCA CGC ATA CTA AAT TTG TTG TTA CTT GGA AAA TTA CGT GGA AAA TCA AGT AAA AAT AAA ACC ACT GAA AAA ATT AAG AAT ACT GAA GTC ATT GGT AAA AAC CAA ACA ACC AGA ??? 
mnor_nrf6_ref                   ATG TCA TAT ATC TGG ACG GTC CTG GGC ACC CTG GTG GTG TGT GGA ACT GTG GCT GCA GAT GTC ACC ATA CCT GGT CAC CAA CGA CAG GTC ACA CAG ACT CTT AGA GAA ATT CTG GGT CGA TGG TAC TAT CCT ATC CAA CTG GGA GGC ATA CGC AGT GAC ACC CAA GCT GCC GTA TGT GCT GCC CAC TCT GCC CTT GCC CTC ACA ACA GAG GAC ACA TGG GGA TAT ACC ATG TGG GAT GCA CAT GGC AAG CTT CCT GAC GGC TAT GGT GCC GGA GCT ACA GAA GCC CGC GGC CAT GCT GGC CTT TGT CGC ACA GTT GAA GCA GAG TTC TCT GGA CCC CTC TCT GCT CAC CTG CAC CGC TAC CGT GAC AAC CTT CTG TCC TTT AAT ACA TCC TAC CAA CAT CTC GTA AGA GGT CTC CAA GGT CAA CAC AAC ACG TCA TTC AAA GGA AAA TAT TGC CTC GTG AAT ATA AGG TCT GAG ACT --- ATG AGT GAA GAG AAA CCT GCT GCG GGA GGT TCT TCT ATG CTG CTA AGC CTT CTG GCA GAA CAG TTT GAG CAC AGC TAC GCA TCT TGT GTT CCG GAC TCC TGC ACT GGA CTA CTA CTT CAG GAA TCC CTT GGT AAC CAG CGT GAT ATA AAT GGA ACA GTG TCA GTT ATT TGT GAG GAA GAT GCG GAA CTT GAT ACT TTC TCC AAT GGG GAT TAT GCT TTT TGC TTG TTG ACT GTT GGT TTG ATG ACT TTG GTA ATA TCT GCT TGG GCA CTT GAG AGC TGG TCC CCA GAT GAT ACT ACG GAA CAC ACC ATA TGC CCA TCT TGT ACT CCA GGT CGA CGA TTG TTG CGT TGC TTT TCC CCA GTG GAG AAT GGC AAA CGA CTT ATG TCA ATG GGT TGT TCC GCT TCT GGA CAG AAC TTC AAG TCA TTG GAT GGA TTA CGA TCA ATA AGC ATG ATT TGG GTG ATT TTG GCT CAC AGA TAT ATG TTT TTC CTG CTC TCT GTC TCA AAC CCC CAG GAT ATA CTA CAG CAC CGC AAT TCA TGG CAA TAT TGG TGG GTC TTC AAT GCT TAT CCA TCA GTG GAT ACT TTC CTA TTC ATT TCA GCA TTT CTG GTG TCA GTC TTC CTA AAA GAT CGC ATA AAG AAA TTC TCC CTT ACT GGC TTT TAC TTA ACT AGA TAC TTC AGG CTT CTT CCT GCA ATG GTT TAT GTG ATG CTT GGG TGC ATG ACT ATC TTG AAG CAC ATG GGA TCA GGC CTT GTA TGG CAT AGA GTA TAT GAG GGT CTC TTT GGA AGT CCA TGT CAA AAA TAT GCC TGG GCA AAT TTA TTC TTC ATC AAT AAT CTT TTG GAT TCA AAT GAA ATG TGC ATG GGT CAC CTT TGG TCA CTA GCA GCG GAA TGG CAA TTG TAT TTA ATC ACA CCA CTT ATC TTG GTC CCA CTT TAT AAA TGG AAA CAT CCA GTT TTG AGG ATA CTT CCT TTG TCT TTT GCT ACC ATT CTA TCC ATT GTA ATC CCT GCA GTG GTA ACC ATT CTA TGG AAG CTC CCA ACA ACA GCA TCC TTC CCA GAT CTT ATG AGC TCA ACG GTA TAC TAC AAT TCT TAC TAT ATG GTG CCC TGG TGC CGT GCT GGA CCA TAC TGT GTT GGC ATT TTT GCT GGA TGG GGC TAT CAT TGG CTT AAT GAT ACA AAG CCT ACA ATT AAG AAG GAA TAT TTG GTC ATT GGC AGC ATA TTT ACA AGC ATA GCA AGT CTA ATG GTT CTC CTT GGA CCA TGC CTG CTC ACA GGG AGA AGT GTT TAC TGG GCT GCT CTC TAC ACT TCC CTG GCT CGA CCT CTT TGG GCT GTT TCC ATT GCA TTT GTT GTC CTT TGC ACC GGA TAT GGG AAA AAA GGT ATA ATC AGT TGG GTG TGT GAA TGG CCA ATC TGG GGT CCA CTA TGT AGG GTC TCT TAT TGT ATG TTT CTG GTT TCA TTA CCG TTG CAA AGC TGG GCT GCT GCA CGG CCT CAG AAA ATG CAC TAT GAT TCA ATT ACA GCT GGT TAT CTA GTT GCT GGT GAC TTG GTT TTA AGC TTC ACA GTT GGT TGT GCT CTT GTT CTA TTG GTT GAA GCT CCA GCT GCA CGC ATA CTA AAT TTG TTG TTA CTT GGA AAA TTA CGT GGA AAA TCA AGT AAA AAT AAA ACC ACT GAA AAA GTT AAG GAT ACT GAA GTC ATT GGT AAA AAC CAA ACA ACC AGA ??? 


Printing out site pattern counts


         3        867  P

esup_ESS142994                   --- --- --- --- --- --- --- ??? AAA AAA AAA AAA AAA AAA AAC AAC AAC AAC AAC AAG AAG AAG AAG AAT AAT AAT AAT AAT AAT AAT AAT ACA ACA ACA ACA ACA ACC ACC ACC ACC ACG ACG ACG ACG ACT ACT ACT ACT ACT AGA AGA AGA AGC AGC AGG AGG AGG AGT AGT AGT AGT ATA ATA ATA ATA ATA ATA ATC ATC ATC ATC ATC ATG ATG ATG ATG ATG ATG ATG ATT ATT ATT ATT ATT ATT ATT ATT ATT CAA CAA CAA CAA CAA CAC CAC CAC CAC CAG CAG CAG CAG CAG CAG CAG CAT CAT CAT CAT CAT CAT CAT CCA CCA CCA CCA CCA CCC CCC CCG CCT CCT CCT CCT CCT CGA CGA CGC CGG CGT CGT CGT CGT CGT CTA CTA CTA CTA CTA CTA CTC CTC CTC CTG CTG CTG CTG CTG CTG CTT CTT CTT CTT CTT CTT CTT GAA GAA GAA GAA GAA GAA GAC GAC GAC GAC GAG GAG GAG GAT GAT GAT GAT GAT GCA GCA GCA GCA GCA GCC GCC GCC GCC GCC GCC GCC GCG GCG GCT GCT GCT GCT GCT GGA GGA GGA GGA GGC GGC GGC GGC GGG GGG GGG GGG GGT GGT GGT GGT GGT GTA GTA GTA GTA GTC GTC GTC GTC GTC GTC GTC GTG GTG GTG GTG GTG GTG GTG GTG GTG GTG GTT GTT GTT GTT GTT GTT TAC TAC TAC TAT TAT TAT TAT TCA TCA TCA TCA TCA TCA TCA TCC TCC TCC TCC TCT TCT TCT TCT TCT TGC TGC TGC TGG TGG TGT TGT TGT TGT TGT TTA TTA TTA TTA TTC TTC TTG TTG TTG TTG TTG TTG TTG TTG TTG TTT TTT TTT TTT TTT
mnor_nrf6_brc                    AAC ACA ACC ACC AGA CAA GGA ??? AAA AAG ACA ACT CAG CGA AAC AAG AAT GAT GAT AAA AAG AGG CAG AAC AAT AAT CAT GAC GAG GAT TAT ACA ACA ACC ACG ACT ACA ACC ACT TCC ACA ACG ACT ATG ACA ACC ACT GCA TCT AGA AGG TCA AGC AGT AGA AGG TGG ACA AGC AGT GGT ATA ATC ATT GCA GTA TTG ATC ATT ATT CTT GTC ACG ATA ATG ATT CTT GTG TTG ACC ATA ATC ATG ATT CTC CTT GTG GTT --- AAG CAA CAG GAG CAA CAC CAT CAT AAT ATG CAA CAG CAT CTG GAG AAT CAA CAC CAT CGT GTG TAT AAA ACT CCA CCC CCT ACC CCT CCT CCA CCA CCC CCT CGT AGA CGA CGC CGA CAC CGA CGC CGG CGT CTA CTC CTG CTT TTA TTG CTA CTC CTT ATG CTA CTG CTG GTG TTG ATT CTA CTC CTG CTT TTG TTT AAA CAA GAA GAC GAG TCA AAC GAA GAC GAT AGT GAA GAG AAC GAA GAC GAT GGG AAA GCA GCC GCT GTG ATT GCA GCC GCT GGT TCT TGT GCA GCT ACA GCA GCC GCG GCT GGA GGC GGG GGT AGC GGA GGC GGT GGA GGC GGG GGT AGC AGT GGA GGC GGT ATG GTA GTG TTG ATC ATC CTA GTC GTC GTG GTT ACA ATA CTG GGC GTA GTC GTG GTT TCG TTG ACT ATC CTT GCT GTC GTT TAC TAC TAT CAT TAC TAT TTT AGT GCA TCA TCA TCC TCT TGC TCA TCC TCT TGC CCC GCT TCA TCC TCT TGC TGC TGT TGG TTG GAT GGA TGC TGT TTT CTA GTG TTA TTG TTC TTT ATG ATT CTG CTG CTT GTA TGG TTA TTG CTA CTG TCT TTC TTT
mnor_nrf6_ref                    AAC ACA ACC ACT AGA CAA GGA ??? AAA AAG ACG ACT CAG CGA AAC AAG AAT AAT GAT AAA AAG AGG CAG AAC AAT GAT CAT GAC GAG GAT TAT ACA ATA ACC ACG ACT ACA ACC ACT TCC ACA ACG ACT ATG ACA ACC ACT GCA TCT AGA AGG TCA AGC AGT AGA AGG TGG ACA AGC AGT GGT ATA ATC ATT GCA GTA TTG ATC ATT GTT CTT GTC ACG ATA ATG ATT CTT ATA TTG ACC ATA ATC ATG ATT CTC CTT GTG GTT --- AAG CAA CAG GAG CAA CAC CAC CAT AAT ATG CAA CAG TAT CTG GAG AAC CAA CAC CAT CGT GCG TAT AAA CCT CCA CCC CCT ACC CCG CCT CCA CCG CCC CCT CGT AGA CGA CGC CGA CAC CGA CGC CGG CGT CTA CTC CTG CTT TTA TTG CTA CTC CTT ATG CTA CTG CTT GTG TTG ATT CTA CTC CTG CTT TTA TTT AAA CAA GAA GAC GAG TCA AAC GAA GAC GAT AGT GAA GAG AAC GAA GAC GAT GGG AAA GCA GCC GCT GTG ATT GCA GCC GCT GGT TCC TGT GCA GCT ACA GCA GCC GCG GCT GGA GGC GGG GGT GGC GGA GGC GGT GGA GGC GGG GGT AGC AGT GAA GGC GGT ATG GTA GTG TTG ATA ATC CTA ATC GTC GTG GTT ACA ATA CTG GGC GTA GTC GTG GTT GCG TTG ACT ATC CTT GCT GTC GTT TAC TTC TAT AAT TAC TAT TTT AGT GCA TCA TCC TCC TCT TGC TCA TCC TCT TGC TCC GCT TCA TCC TCT TGC TGT TGT TGG TTG GAT GGA TGC TGT TTT CTA GTA TTA TTG TTC TTT ATG ATT CTG TTG CTT GTG TGG TTA TTG CTA CTG TCT TTC TTT


    1    1    1    1    1    1    1    1   13    2    1    1    1    1    1
    1    3    1    1    2    5    1    1    1    9    1    1    1    1    1
    1    8    1    1    1    5    2    5    2    1    1    1    1    1    3
    1    5    1    1    4    1    1    2    2    1    2    1    1    6    2
    1    7    1    1    1    1    1    4    1    1    1    3    1    1   14
    2    1    1    1    1    2    1    1    7    1    1    1    3    1    1
    3    1    1    1    8    1    2    1    1    4    6    1    1    1    1
    1    2    3    1    1    1    1    1   13    2    3    1    1    1    3
    1    1    5    1    1    2    2    1    1    3    5    1    3    6    1
    1    3    3    1    1    6    4    1    1    5    1    1    2    1    3
    3    3   12    1    1    1    1   11    1    1    1    1    1    3    3
    1    2    5    1    1    1   10    1    1    7    1    2    1    1    3
    2    7    1    1    1    1    1    1    1    4    1   14   10    3    2
    3    1    3    3    4    4    1    1    1    1    1    1    3    8    1
    5    4    1    1    1    1    1    5    1    2    1    1    1    1    1
    1    4    1    1    1    1    1    2    1    2   11    9    1   10    1
    3    8    1    1    2   12    1    2    4    1    2    6    5    1    1
    1    2    1    3    3    1    1   23    1    1    1    5   10    1    1
    1    3    4   12    3    1    1    1    1    3    1    1    1    7    1
    1    1    2    7


Site-to-pattern map:  75 251 102 63 263 73 226 286 208 34 145 281 212 268  7  4 212 182 245 165 72 38 81 123 196 95 100 130 101 72 37 101 36 142 55 163 149 145 200 128 263 241 239 116 232 157 136 198 199 62 131 54 164 117 100 192 181 271 268 192 176 95 259 190 142 190 135 45 32 104 164 32 263 193 242 38 75 263 165 180 108 194 10 142 123 171 202 239 209 190 193 182 41 158 181 131 208 108 192 199 280 268 131 58 236 167 186 93 274 253 201 115 141 253 182 95 145 95 127 237 133 159 105 153 103 255 275 25 37 252 237 100 97 151 211 50 200 85 100 183 91 129 169 35 246 274  9 193  9 242 260 141 87 25 62 51 253 160 36 89 83 166 170 29 20 113 192 229 193 196 249 249 99 152 134 59 153 145 175 158 101 243 168 95 59 241 175 253 268 228 118 28 252 267 47 193 134 285 280 101 158 252 71 61 24 92 124 172 33 17 193 45 212 246 236 76 268 168 207 165 110 158 233 19 12 274 40 240 203 172 242 182 289 250 67 284 47 88 209 284 75 47 273 211 62 49 182 263 48 137 168 205 282 252 120 265 172 47 11 158 95 38 222 260 114 249 268 39 114 209 130 130 79 273 133 267 289 247 120 227 168 25 208  9 14 153 276 246 210 209 268 248 192 259 193 23 162 274 21 246 139 172 193 138 126 246 62 53 75 84 263 219 84 273 192 95 50 239 75 275 274 152 151 259 235 246 15 115 101 172 81 140 13 107 127 18 257 263 106 239 263 263 218 288 25 177 239 114 257 227 172 47 274 270 274 84 246 180 289 145 147 246 218 274 150  9 30 131 214 90  9 274 258 137 36 194 275 237 272 36 50 237 274 56 153 86 123 175 75 236 242 227 75 153 195 267 75 43 217 148 21 95 143 201 161 197 280 211 263 97 50 211 242 168 200 141 289 193 244 120 268 94  9 111 190 263 175 25 154 274 288 68 17 25 153 284 172 246 25 158 75 267 75 200 107 153 263 251 134 175 191 158 263 91 279 239 283 215 32 114 153 68 230 72 114 146 239  9 263 20 27 114 220 264 22 78 77 123 284 287 269 182 46 179 134 252 69 66 68 123 175 178 211 38 84 150 57 16 141 114 32 32 189 252 274 114 172 142 75 59 246 42 225 237 237 25 253 237 242 75 227 122 263 260 133 177 201 114 237 268 88 194 64 289 192 193 263 224 242 108 263 153 25 172 32 21 116 32 84 10 21 158 239 148 218 277 199 53 62 155 32 59 62 65 60 134 44 236 151 153 198 114 254 223 141 188 173 125 206 220 241 263 192 187 141 237 36 248 278 192 126 116 153 263 192 236 184 84 180 289 236 235 153 267 38 266 31 195  9 112 209 62 68 60 263 212 268 167 263 114 82 263 209 114 216 261 56 218 249 239 262 75 289 152 236 246 138 121 273 91 59 263 182 256 245 132 119 101  9 75 96 239 172 246 84 45 192 209 242 134 236 192 209 164 284 236 272 59 238 221 236 204 185 234 233 236 144 284 88 158 192 114 192 175 131 74 150 17 284 213 272 137 198  9 138 109 201  9 52 54  9 98 174 80 231 158  9 70 21 26 39 158 218 76 196 156  1  6  2  3  5  8
CODONML (in paml version 4.9j, February 2020)  algn
Model: free dN/dS Ratios for branches, 
Codon frequency model: F3x4
ns =   3  ls = 722

Codon usage in sequences
--------------------------------------------------------------------------------------
Phe TTT  12  13  13 | Ser TCT   8  15  14 | Tyr TAT  13  20  21 | Cys TGT  18  12  13
    TTC  15  14  15 |     TCC  14  10  13 |     TAC  20  13  12 |     TGC   5  11  10
Leu TTA   9   7   8 |     TCA  23  19  18 | *** TAA   0   0   0 | *** TGA   0   0   0
    TTG  17  20  20 |     TCG   0   1   0 |     TAG   0   0   0 | Trp TGG  24  25  25
--------------------------------------------------------------------------------------
Leu CTT  24  27  28 | Pro CCT  11  10  10 | His CAT  10   9   6 | Arg CGT  13   5   5
    CTC  11  11  11 |     CCC   2   4   3 |     CAC  12  11  12 |     CGC   2   7   7
    CTA  15  14  14 |     CCA  20  17  16 | Gln CAA   7  11  11 |     CGA   3   7   7
    CTG  11  15  13 |     CCG   1   0   2 |     CAG  15   9   9 |     CGG   1   1   1
--------------------------------------------------------------------------------------
Ile ATT  18  15  14 | Thr ACT  11  16  16 | Asn AAT  16  15  15 | Ser AGT  10   7   7
    ATC  10   9   9 |     ACC  10  11  10 |     AAC   7   5   6 |     AGC   4  10   9
    ATA  12  11  14 |     ACA  16  20  18 | Lys AAA  19  18  18 | Arg AGA   6   7   7
Met ATG  21  20  20 |     ACG   4   3   4 |     AAG   9   9   9 |     AGG   4   4   4
--------------------------------------------------------------------------------------
Val GTT  18  17  18 | Ala GCT  21  26  26 | Asp GAT  14  17  17 | Gly GGT  14  18  18
    GTC  12  12  11 |     GCC  16   7   7 |     GAC   8   6   6 |     GGC  11  11  12
    GTA  11   8   8 |     GCA  12  16  16 | Glu GAA  16  15  16 |     GGA  18  20  19
    GTG  13  15  13 |     GCG   2   1   3 |     GAG   8   9   9 |     GGG   7   4   4
--------------------------------------------------------------------------------------

Codon position x base (3x4) table for each sequence.

#1: esup_ESS142994 
position  1:    T:0.24930    C:0.22129    A:0.24790    G:0.28151
position  2:    T:0.32073    C:0.23950    A:0.24370    G:0.19608
position  3:    T:0.32353    C:0.22269    A:0.26190    G:0.19188
Average         T:0.29785    C:0.22782    A:0.25117    G:0.22316

#2: mnor_nrf6_brc  
position  1:    T:0.25000    C:0.21944    A:0.25000    G:0.28056
position  2:    T:0.31667    C:0.24444    A:0.23194    G:0.20694
position  3:    T:0.33611    C:0.21111    A:0.26389    G:0.18889
Average         T:0.30093    C:0.22500    A:0.24861    G:0.22546

#3: mnor_nrf6_ref  
position  1:    T:0.25278    C:0.21528    A:0.25000    G:0.28194
position  2:    T:0.31806    C:0.24444    A:0.23194    G:0.20556
position  3:    T:0.33472    C:0.21250    A:0.26389    G:0.18889
Average         T:0.30185    C:0.22407    A:0.24861    G:0.22546

Sums of codon usage counts
------------------------------------------------------------------------------
Phe F TTT      38 | Ser S TCT      37 | Tyr Y TAT      54 | Cys C TGT      43
      TTC      44 |       TCC      37 |       TAC      45 |       TGC      26
Leu L TTA      24 |       TCA      60 | *** * TAA       0 | *** * TGA       0
      TTG      57 |       TCG       1 |       TAG       0 | Trp W TGG      74
------------------------------------------------------------------------------
Leu L CTT      79 | Pro P CCT      31 | His H CAT      25 | Arg R CGT      23
      CTC      33 |       CCC       9 |       CAC      35 |       CGC      16
      CTA      43 |       CCA      53 | Gln Q CAA      29 |       CGA      17
      CTG      39 |       CCG       3 |       CAG      33 |       CGG       3
------------------------------------------------------------------------------
Ile I ATT      47 | Thr T ACT      43 | Asn N AAT      46 | Ser S AGT      24
      ATC      28 |       ACC      31 |       AAC      18 |       AGC      23
      ATA      37 |       ACA      54 | Lys K AAA      55 | Arg R AGA      20
Met M ATG      61 |       ACG      11 |       AAG      27 |       AGG      12
------------------------------------------------------------------------------
Val V GTT      53 | Ala A GCT      73 | Asp D GAT      48 | Gly G GGT      50
      GTC      35 |       GCC      30 |       GAC      20 |       GGC      34
      GTA      27 |       GCA      44 | Glu E GAA      47 |       GGA      57
      GTG      41 |       GCG       6 |       GAG      26 |       GGG      15
------------------------------------------------------------------------------

(Ambiguity data are not used in the counts.)


Codon position x base (3x4) table, overall

position  1:    T:0.25070    C:0.21866    A:0.24930    G:0.28134
position  2:    T:0.31848    C:0.24280    A:0.23584    G:0.20288
position  3:    T:0.33148    C:0.21541    A:0.26323    G:0.18988
Average         T:0.30022    C:0.22563    A:0.24946    G:0.22470

Codon frequencies under model, for use in evolver (TTT TTC TTA TTG ... GGG):
  0.02757327  0.01791876  0.02189642  0.01579477
  0.02102160  0.01366110  0.01669363  0.01204179
  0.02041869  0.01326929  0.00000000  0.00000000
  0.01756490  0.01141472  0.00000000  0.01006168
  0.02405002  0.01562914  0.01909855  0.01377655
  0.01833551  0.01191551  0.01456055  0.01050311
  0.01780964  0.01157377  0.01414295  0.01020188
  0.01532049  0.00995618  0.01216627  0.00877603
  0.02742009  0.01781922  0.02177477  0.01570702
  0.02090482  0.01358520  0.01660089  0.01197489
  0.02030525  0.01319557  0.01612476  0.01163144
  0.01746731  0.01135131  0.01387110  0.01000579
  0.03094334  0.02010884  0.02457265  0.01772525
  0.02359091  0.01533079  0.01873396  0.01351356
  0.02291431  0.01489109  0.01819666  0.01312598
  0.01971172  0.01280986  0.01565342  0.01129145


TREE #  1:  (1, 3, 2);   MP score: -1
lnL(ntime:  3  np:  7):  -4386.058062      +0.000000
   4..1     4..3     4..2  
 0.830080 0.029506 0.015279 2.222964 0.125688 0.308507 0.539860

Note: Branch length is defined as number of nucleotide substitutions per codon (not per neucleotide site).

tree length =  0.874866

(1: 0.830080, 3: 0.029506, 2: 0.015279);

(esup_ESS142994: 0.830080, mnor_nrf6_ref: 0.029506, mnor_nrf6_brc: 0.015279);

Detailed output identifying parameters

kappa (ts/tv) =  2.22296

w (dN/dS) for branches:  0.12569 0.30851 0.53986

dN & dS for each branch

 branch          t       N       S   dN/dS      dN      dS  N*dN  S*dS

   4..1      0.830  1571.5   594.5  0.1257  0.0951  0.7567 149.5 449.9
   4..3      0.030  1571.5   594.5  0.3085  0.0061  0.0197   9.6  11.7
   4..2      0.015  1571.5   594.5  0.5399  0.0041  0.0076   6.5   4.5

tree length for dN:       0.1053
tree length for dS:       0.7841

dS tree:
(esup_ESS142994: 0.756670, mnor_nrf6_ref: 0.019737, mnor_nrf6_brc: 0.007646);
dN tree:
(esup_ESS142994: 0.095105, mnor_nrf6_ref: 0.006089, mnor_nrf6_brc: 0.004128);

# Andreas
dN/dS tree:
(esup_ESS142994: 0.12569, mnor_nrf6_ref: 0.30851, mnor_nrf6_brc: 0.53986);

w ratios as labels for TreeView:
(esup_ESS142994 #0.125688 , mnor_nrf6_ref #0.308507 , mnor_nrf6_brc #0.53986 );


Time used:  0:05
