# Supplementary material for: Ecological genomics in the Northern krill uncovers loci for local adaptation across ocean basins
Source: Nat Commun. 2024 Aug 1;15:6297. doi: 10.1038/s41467-024-50239-7 (PMC11294593; doi:10.1038/s41467-024-50239-7)
Supplement: Supplementary file 15 — Source Data [file 41467_2024_50239_MOESM15_ESM.zip › Source_data/Source_data.Fig_S1/Source_data.Fig_S1D.tsv]

# Amount of Nanopore data at different read lengths and the corresponding genome coverage
Read length (bp)	Reads (n)	Bases	Genome coverage (x)	Bases longer than (Gbp)	Coverage longer than (x)
1000	26628334	24014578133	1.29111	569.749	30.6317
3000	11268864	32954343387	1.77174	536.7947	28.8599
5000	6452115	32052349127	1.72324	504.7423	27.1367
7000	6989211	49189821811	2.64461	455.5525	24.4921
9000	8253590	74384973161	3.99919	381.1675	20.4929
11000	7860602	86237854450	4.63644	294.9297	15.8564
13000	6062559	78476038726	4.21914	216.4536	11.6373
15000	4169642	62252022787	3.34688	154.2016	8.2904
17000	2655193	44922478797	2.41519	109.2791	5.8752
19000	1568933	29664723587	1.59488	79.6144	4.2803
21000	902933	18881984790	1.01516	60.7324	3.2652
23000	555570	12737974777	0.68484	47.9944	2.5803
25000	374908	9349621226	0.50267	38.6448	2.0777
27000	263938	7110827376	0.3823	31.534	1.6954
29000	187976	5440638378	0.29251	26.0934	1.4029
31000	133640	4135074366	0.22232	21.9583	1.1806
33000	96013	3163026448	0.17006	18.7953	1.0105
35000	70071	2449075345	0.13167	16.3462	0.8788
37000	51916	1918551544	0.10315	14.4276	0.7757
39000	39227	1528088139	0.08216	12.8995	0.6935
41000	30759	1259731992	0.06773	11.6398	0.6258
43000	24319	1044729098	0.05617	10.5951	0.5696
45000	19890	894335582	0.04808	9.7007	0.5215
47000	16757	787130722	0.04232	8.9136	0.4792
49000	14041	687622754	0.03697	8.226	0.4423
51000	12185	621158855	0.0334	7.6048	0.4089
53000	10515	557066980	0.02995	7.0478	0.3789
55000	9177	504519759	0.02712	6.5432	0.3518
57000	8020	456932502	0.02457	6.0863	0.3272
59000	7061	416453900	0.02239	5.6699	0.3048
61000	6340	386718672	0.02079	5.2831	0.284
63000	5495	346090450	0.01861	4.937	0.2654
65000	4998	324763834	0.01746	4.6123	0.248
67000	4449	297985839	0.01602	4.3143	0.232
69000	4008	276424535	0.01486	4.0379	0.2171
71000	3655	259470769	0.01395	3.7784	0.2031
73000	3258	237753930	0.01278	3.5406	0.1904
75000	2850	213677526	0.01149	3.327	0.1789
77000	2625	202070387	0.01086	3.1249	0.168
79000	2319	183171141	0.00985	2.9417	0.1582
81000	2124	172030451	0.00925	2.7697	0.1489
83000	1978	164089902	0.00882	2.6056	0.1401
85000	1698	144317413	0.00776	2.4613	0.1323
87000	1570	136579241	0.00734	2.3247	0.125
89000	1475	131255521	0.00706	2.1935	0.1179
91000	1325	120545012	0.00648	2.0729	0.1114
93000	1195	111149904	0.00598	1.9618	0.1055
95000	1140	108283126	0.00582	1.8535	0.0996
97000	985	95506628	0.00513	1.758	0.0945
99000	898	88868992	0.00478	1.6691	0.0897
101000	852	86045588	0.00463	1.5831	0.0851
