# Supplementary material for: Ecological genomics in the Northern krill uncovers loci for local adaptation across ocean basins
Source: Nat Commun. 2024 Aug 1;15:6297. doi: 10.1038/s41467-024-50239-7 (PMC11294593; doi:10.1038/s41467-024-50239-7)
Supplement: Supplementary file 15 — Source Data [file 41467_2024_50239_MOESM15_ESM.zip › Source_data/Source_data.Fig_4/Source_data.Fig_4ci/1.Cuticular.REF_STRG_1_18759_XLOC_061857.fst.windows.tsv]

CHROM	POS	fst
seq_s_3106	190001	0.0320
seq_s_3106	191001	0.0125
seq_s_3106	192001	0.1181
seq_s_3106	193001	0.1153
seq_s_3106	194001	0.0790
seq_s_3106	195001	0.0927
seq_s_3106	196001	0.0704
seq_s_3106	197001	0.1034
seq_s_3106	198001	0.0948
seq_s_3106	199001	0.0978
seq_s_3106	200001	0.1068
seq_s_3106	201001	0.0946
seq_s_3106	202001	0.0549
seq_s_3106	203001	0.1381
seq_s_3106	204001	0.1027
seq_s_3106	205001	0.0465
seq_s_3106	206001	0.5475
seq_s_3106	207001	0.5546
seq_s_3106	208001	0.3855
seq_s_3106	209001	0.0507
seq_s_3106	210001	0.0149
seq_s_3106	211001	0.4904
seq_s_3106	212001	0.6221
seq_s_3106	213001	0.5056
seq_s_3106	214001	0.0568
seq_s_3106	215001	0.0711
seq_s_3106	216001	0.0504
seq_s_3106	217001	0.5249
seq_s_3106	218001	0.5295
seq_s_3106	219001	0.6329
