# Supplementary material for: Ecological genomics in the Northern krill uncovers loci for local adaptation across ocean basins
Source: Nat Commun. 2024 Aug 1;15:6297. doi: 10.1038/s41467-024-50239-7 (PMC11294593; doi:10.1038/s41467-024-50239-7)
Supplement: Supplementary file 15 — Source Data [file 41467_2024_50239_MOESM15_ESM.zip › Source_data/Source_data.Fig_4/Source_data.Fig_4ci/1.Cuticular.REF_STRG_1_18759_XLOC_061857.xpnsl.snps.tsv]

CHROM	POS	TYPE	xpnsl
seq_s_3106	190000	intergenic	-0.865623
seq_s_3106	190006	intergenic	-0.809385
seq_s_3106	190007	intergenic	-0.770639
seq_s_3106	190010	intergenic	-0.625889
seq_s_3106	190014	intergenic	-0.445531
seq_s_3106	190034	intergenic	0.164906
seq_s_3106	190096	intergenic	0.810226
seq_s_3106	190262	intergenic	0.842589
seq_s_3106	190328	intergenic	0.784884
seq_s_3106	190329	intergenic	1.54094
seq_s_3106	190353	intergenic	0.815325
seq_s_3106	190399	intergenic	0.746102
seq_s_3106	190425	intergenic	1.05805
seq_s_3106	190431	intergenic	0.947113
seq_s_3106	190661	intergenic	0.994815
seq_s_3106	190937	intergenic	0.937593
seq_s_3106	190958	intergenic	0.930279
seq_s_3106	191207	intergenic	0.669515
seq_s_3106	191230	intergenic	0.773164
seq_s_3106	191278	intergenic	0.592813
seq_s_3106	191346	intergenic	0.571632
seq_s_3106	191382	intergenic	0.412666
seq_s_3106	191408	intergenic	0.101
seq_s_3106	191416	intergenic	0.154783
seq_s_3106	191455	intergenic	0.0821294
seq_s_3106	191459	intergenic	0.0270075
seq_s_3106	191464	intergenic	-0.223184
seq_s_3106	191472	intergenic	-0.363773
seq_s_3106	191479	intergenic	-0.363773
seq_s_3106	191480	intergenic	-0.29437
seq_s_3106	191484	intergenic	-0.156465
seq_s_3106	191517	intergenic	-0.279455
seq_s_3106	191520	intergenic	-0.436789
seq_s_3106	191528	intergenic	-0.359377
seq_s_3106	192434	intergenic	-1.58712
seq_s_3106	192469	intergenic	0.0663556
seq_s_3106	192475	intergenic	0.0387907
seq_s_3106	192485	intergenic	-0.0295047
seq_s_3106	192496	intergenic	-0.189141
seq_s_3106	192506	intergenic	-0.220193
seq_s_3106	192511	intergenic	-1.09804
seq_s_3106	192513	intergenic	-1.09804
seq_s_3106	192517	intergenic	-1.11186
seq_s_3106	192567	intergenic	-1.4988
seq_s_3106	192580	intergenic	-0.945206
seq_s_3106	192586	intergenic	-0.850317
seq_s_3106	192599	intergenic	-0.871103
seq_s_3106	192605	intergenic	-1.06065
seq_s_3106	192662	intergenic	-1.05566
seq_s_3106	192667	intergenic	-0.680524
seq_s_3106	192672	intergenic	-0.686805
seq_s_3106	192710	intergenic	-1.01437
seq_s_3106	192726	intergenic	-0.879122
seq_s_3106	192780	intergenic	-0.279106
seq_s_3106	192789	intergenic	-0.324164
seq_s_3106	192820	intergenic	-0.240111
seq_s_3106	192847	intergenic	-0.235965
seq_s_3106	192848	intergenic	-0.23589
seq_s_3106	192858	intergenic	-0.231341
seq_s_3106	192882	intergenic	-0.234217
seq_s_3106	192907	intergenic	-0.00741085
seq_s_3106	192938	intergenic	0.747283
seq_s_3106	192940	intergenic	0.747283
seq_s_3106	192958	intergenic	0.382642
seq_s_3106	192984	intergenic	0.386553
seq_s_3106	192989	intergenic	0.548516
seq_s_3106	193003	intergenic	0.755814
seq_s_3106	193009	intergenic	0.755814
seq_s_3106	193031	intergenic	0.350452
seq_s_3106	193038	intergenic	0.275366
seq_s_3106	193053	intergenic	0.216821
seq_s_3106	193058	intergenic	0.26772
seq_s_3106	193104	intergenic	0.180905
seq_s_3106	193107	intergenic	0.11264
seq_s_3106	193111	intergenic	0.11264
seq_s_3106	193121	intergenic	0.291301
seq_s_3106	193130	intergenic	0.556602
seq_s_3106	193134	intergenic	0.468755
seq_s_3106	193142	intergenic	1.00603
seq_s_3106	193150	intergenic	0.692317
seq_s_3106	193153	intergenic	0.394086
seq_s_3106	193156	intergenic	0.603815
seq_s_3106	193169	intergenic	0.265676
seq_s_3106	193173	intergenic	0.239823
seq_s_3106	193178	intergenic	0.319723
seq_s_3106	193183	intergenic	0.320874
seq_s_3106	193184	intergenic	0.0795131
seq_s_3106	193185	intergenic	0.315698
seq_s_3106	193202	intergenic	0.423578
seq_s_3106	193203	intergenic	0.45587
seq_s_3106	193205	intergenic	0.581291
seq_s_3106	193233	intergenic	0.70858
seq_s_3106	193239	intergenic	0.853426
seq_s_3106	193240	intergenic	0.853426
seq_s_3106	193252	intergenic	0.853426
seq_s_3106	193254	intergenic	1.14712
seq_s_3106	193258	intergenic	0.944539
seq_s_3106	193270	intergenic	0.960306
seq_s_3106	193274	intergenic	0.622312
seq_s_3106	193285	intergenic	0.892518
seq_s_3106	193294	intergenic	1.01656
seq_s_3106	193296	intergenic	1.01656
seq_s_3106	193300	intergenic	0.928657
seq_s_3106	193310	intergenic	0.914872
seq_s_3106	193314	intergenic	1.05555
seq_s_3106	193317	intergenic	0.807822
seq_s_3106	193326	intergenic	0.80645
seq_s_3106	193328	intergenic	0.659497
seq_s_3106	193335	intergenic	0.73225
seq_s_3106	193343	intergenic	0.412281
seq_s_3106	193346	intergenic	0.112244
seq_s_3106	193348	intergenic	0.337668
seq_s_3106	193353	intergenic	0.340601
seq_s_3106	193376	intergenic	0.260548
seq_s_3106	193377	intergenic	0.377443
seq_s_3106	193385	intergenic	0.67817
seq_s_3106	193396	intergenic	0.67817
seq_s_3106	193402	intergenic	0.453176
seq_s_3106	193408	intergenic	0.290456
seq_s_3106	193416	intergenic	0.405204
seq_s_3106	193423	intergenic	0.362052
seq_s_3106	193424	intergenic	0.513286
seq_s_3106	193446	intergenic	0.410022
seq_s_3106	193452	intergenic	0.615674
seq_s_3106	193461	intergenic	0.718593
seq_s_3106	193468	intergenic	0.880105
seq_s_3106	193482	intergenic	1.02262
seq_s_3106	193493	intergenic	0.438933
seq_s_3106	193497	intergenic	0.378507
seq_s_3106	193501	intergenic	0.386934
seq_s_3106	193511	intergenic	0.481611
seq_s_3106	193513	intergenic	0.518246
seq_s_3106	193517	intergenic	0.518246
seq_s_3106	193522	intergenic	0.249605
seq_s_3106	193533	intergenic	0.104525
seq_s_3106	193557	intergenic	0.163281
seq_s_3106	193563	intergenic	0.159817
seq_s_3106	193564	intergenic	0.18658
seq_s_3106	193598	intergenic	0.254597
seq_s_3106	193601	intergenic	0.400509
seq_s_3106	193607	intergenic	0.174602
seq_s_3106	193608	intergenic	0.26546
seq_s_3106	193616	intergenic	0.218246
seq_s_3106	193619	intergenic	0.245269
seq_s_3106	193621	intergenic	0.436831
seq_s_3106	193628	intergenic	0.397493
seq_s_3106	193630	intergenic	0.287258
seq_s_3106	193640	intergenic	0.189913
seq_s_3106	193649	intergenic	0.209743
seq_s_3106	193652	intergenic	0.0223493
seq_s_3106	193666	intergenic	0.0239899
seq_s_3106	193671	intergenic	0.174304
seq_s_3106	193697	intergenic	0.105493
seq_s_3106	193699	intergenic	0.302381
seq_s_3106	193700	intergenic	0.139243
seq_s_3106	193706	intergenic	0.305023
seq_s_3106	193730	intergenic	0.264169
seq_s_3106	193733	intergenic	0.431348
seq_s_3106	193756	intergenic	0.416474
seq_s_3106	193767	intergenic	0.414653
seq_s_3106	193768	intergenic	0.449792
seq_s_3106	193775	intergenic	0.740233
seq_s_3106	193812	intergenic	0.475866
seq_s_3106	193815	intergenic	0.52355
seq_s_3106	193835	intergenic	0.520809
seq_s_3106	193842	intergenic	0.591594
seq_s_3106	193867	intergenic	0.754878
seq_s_3106	193869	intergenic	0.459611
seq_s_3106	193874	intergenic	0.493533
seq_s_3106	193882	intergenic	0.107338
seq_s_3106	193888	intergenic	0.229083
seq_s_3106	193909	intergenic	0.434037
seq_s_3106	193917	intergenic	0.269768
seq_s_3106	193940	intergenic	0.346194
seq_s_3106	193950	intergenic	0.125629
seq_s_3106	193972	intergenic	0.109472
seq_s_3106	193995	intergenic	0.00371041
seq_s_3106	193999	intergenic	-0.0600131
seq_s_3106	194010	intergenic	-0.0508237
seq_s_3106	194011	intergenic	0.0316637
seq_s_3106	194018	intergenic	-0.0302985
seq_s_3106	194027	intergenic	-0.175074
seq_s_3106	194029	intergenic	-0.175074
seq_s_3106	194045	intergenic	-0.00908603
seq_s_3106	194059	intergenic	0.0651909
seq_s_3106	194061	intergenic	0.0125861
seq_s_3106	194076	intergenic	0.187608
seq_s_3106	194078	intergenic	0.0547611
seq_s_3106	194082	intergenic	0.547514
seq_s_3106	194085	intergenic	0.315692
seq_s_3106	194088	intergenic	0.332746
seq_s_3106	194093	intergenic	-0.163322
seq_s_3106	194100	intergenic	-0.170069
seq_s_3106	194126	intergenic	-0.0205421
seq_s_3106	194154	intergenic	0.112389
seq_s_3106	194156	intergenic	-0.10086
seq_s_3106	194172	intergenic	-0.10086
seq_s_3106	194178	intergenic	-0.10086
seq_s_3106	194179	intergenic	-0.292371
seq_s_3106	194184	intergenic	-0.171777
seq_s_3106	194185	intergenic	0.146984
seq_s_3106	194190	intergenic	0.17023
seq_s_3106	194191	intergenic	0.383134
seq_s_3106	194198	intergenic	0.495686
seq_s_3106	194206	intergenic	0.410949
seq_s_3106	194216	intergenic	0.0268971
seq_s_3106	194217	intergenic	0.115949
seq_s_3106	194219	intergenic	0.0394331
seq_s_3106	194222	intergenic	0.658056
seq_s_3106	194274	intergenic	0.547468
seq_s_3106	194287	intergenic	0.342703
seq_s_3106	194293	intergenic	0.438449
seq_s_3106	194299	intergenic	0.653751
seq_s_3106	194300	intergenic	0.653751
seq_s_3106	194323	intergenic	1.03884
seq_s_3106	194327	intergenic	1.3915
seq_s_3106	194337	intergenic	1.32764
seq_s_3106	194361	intergenic	1.32764
seq_s_3106	194366	intergenic	0.929417
seq_s_3106	194377	intergenic	0.72535
seq_s_3106	194396	intergenic	0.842181
seq_s_3106	194419	intergenic	1.0586
seq_s_3106	194422	intergenic	0.869451
seq_s_3106	194426	intergenic	0.870144
seq_s_3106	194470	intergenic	0.405176
seq_s_3106	194471	intergenic	0.723756
seq_s_3106	194472	intergenic	0.724956
seq_s_3106	194497	intergenic	0.609574
seq_s_3106	194499	intergenic	0.627769
seq_s_3106	194501	intergenic	0.430056
seq_s_3106	194536	intergenic	0.74606
seq_s_3106	194549	intergenic	0.443437
seq_s_3106	194550	intergenic	0.496317
seq_s_3106	194556	intergenic	0.391123
seq_s_3106	194563	intergenic	-0.0463984
seq_s_3106	194566	intergenic	0.284829
seq_s_3106	194567	intergenic	0.72863
seq_s_3106	194581	intergenic	0.267914
seq_s_3106	194587	intergenic	0.0201675
seq_s_3106	194595	intergenic	-0.0361307
seq_s_3106	194609	intergenic	0.125905
seq_s_3106	194611	intergenic	0.213467
seq_s_3106	194618	intergenic	-0.221916
seq_s_3106	194646	intergenic	-0.385087
seq_s_3106	194653	intergenic	-0.386683
seq_s_3106	194654	intergenic	-0.13591
seq_s_3106	194657	intergenic	-0.314544
seq_s_3106	194660	intergenic	-0.580768
seq_s_3106	194668	intergenic	0.0855125
seq_s_3106	194674	intergenic	0.0855125
seq_s_3106	194676	intergenic	-0.00145366
seq_s_3106	194678	intergenic	-0.200443
seq_s_3106	194680	intergenic	0.415065
seq_s_3106	194684	intergenic	0.406479
seq_s_3106	194688	intergenic	0.406479
seq_s_3106	194699	intergenic	0.501817
seq_s_3106	194706	intergenic	0.508037
seq_s_3106	194711	intergenic	0.525306
seq_s_3106	194720	intergenic	0.52477
seq_s_3106	194735	intergenic	0.654192
seq_s_3106	194740	intergenic	0.30354
seq_s_3106	194755	intergenic	0.366422
seq_s_3106	194777	intergenic	0.366422
seq_s_3106	194783	intergenic	0.366422
seq_s_3106	194787	intergenic	0.413053
seq_s_3106	194788	intergenic	0.364819
seq_s_3106	194790	intergenic	0.557234
seq_s_3106	194792	intergenic	0.0894605
seq_s_3106	194795	intergenic	0.107854
seq_s_3106	194797	intergenic	0.0858351
seq_s_3106	194802	intergenic	-0.20647
seq_s_3106	194803	intergenic	-0.191286
seq_s_3106	194806	intergenic	-0.409716
seq_s_3106	194807	intergenic	-0.355328
seq_s_3106	194811	intergenic	-0.215525
seq_s_3106	194812	intergenic	-0.220042
seq_s_3106	194822	intergenic	0.155303
seq_s_3106	194829	intergenic	-0.0598325
seq_s_3106	194830	intergenic	0.0701881
seq_s_3106	194846	intergenic	-0.204768
seq_s_3106	194851	intergenic	-0.204768
seq_s_3106	194856	intergenic	0.215249
seq_s_3106	194858	intergenic	0.216317
seq_s_3106	194868	intergenic	-0.169254
seq_s_3106	194896	intergenic	-0.485497
seq_s_3106	194915	intergenic	-0.23578
seq_s_3106	194947	intergenic	-0.153675
seq_s_3106	194948	intergenic	-0.153675
seq_s_3106	194964	intergenic	-0.181647
seq_s_3106	194968	intergenic	-0.335991
seq_s_3106	194978	intergenic	-0.185129
seq_s_3106	194988	intergenic	-0.185129
seq_s_3106	194995	intergenic	-0.355788
seq_s_3106	195001	intergenic	-0.102322
seq_s_3106	195004	intergenic	-0.341582
seq_s_3106	195006	intergenic	-0.377535
seq_s_3106	195015	intergenic	-0.428349
seq_s_3106	195019	intergenic	-0.358205
seq_s_3106	195020	intergenic	-0.478964
seq_s_3106	195026	intergenic	-0.686914
seq_s_3106	195045	intergenic	-0.686914
seq_s_3106	195048	intergenic	-0.522805
seq_s_3106	195056	intergenic	-0.614488
seq_s_3106	195068	intergenic	-0.561973
seq_s_3106	195080	intergenic	-0.616151
seq_s_3106	195081	intergenic	-0.564881
seq_s_3106	195087	intergenic	-0.758281
seq_s_3106	195089	intergenic	-0.799274
seq_s_3106	195095	intergenic	-0.773362
seq_s_3106	195096	intergenic	-0.773362
seq_s_3106	195097	intergenic	-0.664512
seq_s_3106	195118	intergenic	-0.339623
seq_s_3106	195124	intergenic	-0.480316
seq_s_3106	195137	intergenic	-0.520328
seq_s_3106	195149	intergenic	-0.666998
seq_s_3106	195154	intergenic	-0.418424
seq_s_3106	195169	intergenic	-0.0740814
seq_s_3106	195170	intergenic	-0.723269
seq_s_3106	195173	intergenic	-0.896424
seq_s_3106	195179	intergenic	-1.07963
seq_s_3106	195184	intergenic	-0.933913
seq_s_3106	195192	intergenic	-0.929934
seq_s_3106	195219	intergenic	-1.20598
seq_s_3106	195222	intergenic	-1.10721
seq_s_3106	195233	intergenic	-1.1671
seq_s_3106	195245	intergenic	-1.09764
seq_s_3106	195258	intergenic	-0.68654
seq_s_3106	195259	intergenic	-0.773328
seq_s_3106	195278	intergenic	-0.703204
seq_s_3106	195285	intergenic	-0.632442
seq_s_3106	195294	intergenic	-0.585791
seq_s_3106	195328	intergenic	-0.883787
seq_s_3106	195329	intergenic	-0.887712
seq_s_3106	195331	intergenic	-0.666196
seq_s_3106	195336	intergenic	-0.666196
seq_s_3106	195340	intergenic	-0.787167
seq_s_3106	195347	intergenic	-0.655325
seq_s_3106	195383	intergenic	-0.769885
seq_s_3106	195389	intergenic	-0.895487
seq_s_3106	195401	intergenic	-0.842223
seq_s_3106	195461	intergenic	-0.219439
seq_s_3106	195468	intergenic	-0.884452
seq_s_3106	195482	intergenic	-0.852694
seq_s_3106	195483	intergenic	-0.852694
seq_s_3106	195508	intergenic	-1.05743
seq_s_3106	195517	intergenic	-1.04736
seq_s_3106	195536	intergenic	-1.05073
seq_s_3106	195539	intergenic	-1.03563
seq_s_3106	195564	intergenic	-1.20841
seq_s_3106	195572	intergenic	-1.19948
seq_s_3106	195597	intergenic	-1.05466
seq_s_3106	195607	intergenic	-1.10686
seq_s_3106	195625	intergenic	-1.05162
seq_s_3106	195627	intergenic	-1.04619
seq_s_3106	195632	intergenic	-1.2204
seq_s_3106	195637	intergenic	-1.22633
seq_s_3106	195662	intergenic	-1.15023
seq_s_3106	195681	intergenic	-1.15023
seq_s_3106	195688	intergenic	-1.85385
seq_s_3106	195705	intergenic	-1.14374
seq_s_3106	195721	intergenic	-1.33717
seq_s_3106	195754	intergenic	-1.33717
seq_s_3106	195757	intergenic	-0.185923
seq_s_3106	195772	intergenic	-0.544813
seq_s_3106	195783	intergenic	-0.615208
seq_s_3106	195813	intergenic	-0.116075
seq_s_3106	195822	intergenic	-0.101607
seq_s_3106	195833	intergenic	-0.207261
seq_s_3106	195843	intergenic	-0.0881788
seq_s_3106	195849	intergenic	0.0274033
seq_s_3106	195859	intergenic	0.0704561
seq_s_3106	195879	intergenic	-0.0595459
seq_s_3106	195908	intergenic	-0.0454376
seq_s_3106	195917	intergenic	0.238373
seq_s_3106	195920	intergenic	0.453628
seq_s_3106	195923	intergenic	0.420296
seq_s_3106	195927	intergenic	0.351103
seq_s_3106	195955	intergenic	0.392737
seq_s_3106	195977	intergenic	0.481293
seq_s_3106	195989	intergenic	0.506216
seq_s_3106	195995	intergenic	0.490119
seq_s_3106	195996	intergenic	0.490119
seq_s_3106	196003	intergenic	0.429627
seq_s_3106	196005	intergenic	0.191321
seq_s_3106	196014	intergenic	0.191321
seq_s_3106	196015	intergenic	0.379811
seq_s_3106	196018	intergenic	0.315672
seq_s_3106	196049	intergenic	0.315672
seq_s_3106	196068	intergenic	0.321179
seq_s_3106	196072	intergenic	0.189985
seq_s_3106	196077	intergenic	0.0616666
seq_s_3106	196078	intergenic	0.520261
seq_s_3106	196081	intergenic	0.43878
seq_s_3106	196087	intergenic	0.256705
seq_s_3106	196102	intergenic	0.639766
seq_s_3106	196105	intergenic	0.634388
seq_s_3106	196113	intergenic	0.632079
seq_s_3106	196115	intergenic	0.569084
seq_s_3106	196116	intergenic	0.58364
seq_s_3106	196131	intergenic	0.58364
seq_s_3106	196146	intergenic	0.50698
seq_s_3106	196156	intergenic	0.436288
seq_s_3106	196173	intergenic	0.286746
seq_s_3106	196220	intergenic	0.938774
seq_s_3106	196222	intergenic	0.426567
seq_s_3106	196238	intergenic	0.434173
seq_s_3106	196268	intergenic	0.171525
seq_s_3106	196276	intergenic	0.293812
seq_s_3106	196295	intergenic	0.0956052
seq_s_3106	196309	intergenic	-0.665327
seq_s_3106	196310	intergenic	-0.508617
seq_s_3106	196311	intergenic	-0.509069
seq_s_3106	196322	intergenic	-0.347141
seq_s_3106	196339	intergenic	-0.432269
seq_s_3106	196348	intergenic	-0.275352
seq_s_3106	196351	intergenic	-0.151528
seq_s_3106	196359	intergenic	-0.18471
seq_s_3106	196365	intergenic	-0.327148
seq_s_3106	196367	intergenic	-0.436516
seq_s_3106	196386	intergenic	-0.0819616
seq_s_3106	196391	intergenic	-0.110856
seq_s_3106	196408	intergenic	0.105835
seq_s_3106	196415	intergenic	0.105835
seq_s_3106	196427	intergenic	-0.407596
seq_s_3106	196436	intergenic	-0.536098
seq_s_3106	196444	intergenic	-0.292484
seq_s_3106	196446	intergenic	0.347938
seq_s_3106	196451	intergenic	-0.25798
seq_s_3106	196489	intergenic	-0.25798
seq_s_3106	196490	intergenic	-0.25798
seq_s_3106	196500	intergenic	-0.262467
seq_s_3106	196523	intergenic	0.366412
seq_s_3106	196528	intergenic	-0.411421
seq_s_3106	196583	intergenic	-0.27768
seq_s_3106	196587	intergenic	-0.140154
seq_s_3106	196591	intergenic	-0.346591
seq_s_3106	196607	intergenic	-0.193796
seq_s_3106	196608	intergenic	-0.127957
seq_s_3106	196611	intergenic	-0.127957
seq_s_3106	196614	intergenic	-0.0889862
seq_s_3106	196628	intergenic	-0.0657754
seq_s_3106	196635	intergenic	-0.240578
seq_s_3106	196646	intergenic	-0.218584
seq_s_3106	196651	intergenic	-0.389266
seq_s_3106	196667	intergenic	-0.415283
seq_s_3106	196675	intergenic	-0.882762
seq_s_3106	196676	intergenic	-0.882762
seq_s_3106	196679	intergenic	-0.87538
seq_s_3106	196686	intergenic	-0.829158
seq_s_3106	196689	intergenic	-0.87885
seq_s_3106	196698	intergenic	-0.859613
seq_s_3106	196699	intergenic	-0.792511
seq_s_3106	196703	intergenic	-0.802044
seq_s_3106	196707	intergenic	-0.802044
seq_s_3106	196730	intergenic	-0.707489
seq_s_3106	196740	intergenic	-0.303907
seq_s_3106	196749	intergenic	-0.503565
seq_s_3106	196768	intergenic	-0.455871
seq_s_3106	196775	intergenic	-0.56504
seq_s_3106	196780	intergenic	-0.535673
seq_s_3106	196789	intergenic	-0.567082
seq_s_3106	196795	intergenic	-0.316662
seq_s_3106	196810	intergenic	-0.602184
seq_s_3106	196811	intergenic	-0.602184
seq_s_3106	196829	intergenic	-0.819394
seq_s_3106	196832	intergenic	-0.804408
seq_s_3106	196839	intergenic	-0.392114
seq_s_3106	196850	intergenic	-0.332691
seq_s_3106	196863	intergenic	-0.39984
seq_s_3106	196875	intergenic	-0.235457
seq_s_3106	196886	intergenic	-0.23384
seq_s_3106	196889	intergenic	-0.23384
seq_s_3106	196909	intergenic	-0.222557
seq_s_3106	196930	intergenic	-0.208945
seq_s_3106	196943	intergenic	-0.694886
seq_s_3106	196959	intergenic	-0.390982
seq_s_3106	196970	intergenic	-0.806608
seq_s_3106	196974	intergenic	-0.918377
seq_s_3106	196978	intergenic	-0.94289
seq_s_3106	196985	intergenic	-0.910745
seq_s_3106	196986	intergenic	-0.746723
seq_s_3106	196989	intergenic	-0.777905
seq_s_3106	196997	intergenic	-0.913821
seq_s_3106	197003	intergenic	-1.10386
seq_s_3106	197047	intergenic	-1.10386
seq_s_3106	197065	intergenic	-1.02168
seq_s_3106	197066	intergenic	-1.03822
seq_s_3106	197067	intergenic	-1.04248
seq_s_3106	197068	intergenic	-1.03724
seq_s_3106	197069	intergenic	-1.03909
seq_s_3106	197070	intergenic	-1.00753
seq_s_3106	197073	intergenic	-1.04782
seq_s_3106	197086	intergenic	-0.919586
seq_s_3106	197106	intergenic	-0.96447
seq_s_3106	197115	intergenic	-0.96447
seq_s_3106	197139	intergenic	-0.691477
seq_s_3106	197140	intergenic	-0.404998
seq_s_3106	197154	intergenic	-0.535974
seq_s_3106	197156	intergenic	-0.529261
seq_s_3106	197160	intergenic	-0.448861
seq_s_3106	197167	intergenic	-0.455941
seq_s_3106	197179	intergenic	-0.59299
seq_s_3106	197266	intergenic	-0.44965
seq_s_3106	197274	intergenic	-0.337502
seq_s_3106	197275	intergenic	-0.308377
seq_s_3106	197276	intergenic	-0.29066
seq_s_3106	197289	intergenic	-0.340804
seq_s_3106	197309	intergenic	-0.0185627
seq_s_3106	197381	intergenic	-0.0724388
seq_s_3106	197394	intergenic	-0.0724388
seq_s_3106	197435	intergenic	-0.0480709
seq_s_3106	197440	intergenic	-0.124975
seq_s_3106	197454	intergenic	0.0255771
seq_s_3106	197458	intergenic	-0.0523312
seq_s_3106	197469	intergenic	0.0363173
seq_s_3106	197477	intergenic	0.161237
seq_s_3106	197478	intergenic	0.164841
seq_s_3106	197483	intergenic	0.300489
seq_s_3106	197486	intergenic	0.313401
seq_s_3106	197492	intergenic	0.313401
seq_s_3106	197496	intergenic	-0.0751624
seq_s_3106	197510	intergenic	-0.0751624
seq_s_3106	197585	intergenic	-0.0931351
seq_s_3106	197599	intergenic	0.303366
seq_s_3106	197605	intergenic	1.22469
seq_s_3106	197615	intergenic	0.933906
seq_s_3106	197618	intergenic	0.836871
seq_s_3106	197619	intergenic	0.613762
seq_s_3106	197622	intergenic	0.614292
seq_s_3106	197641	intergenic	0.663781
seq_s_3106	197646	intergenic	0.693162
seq_s_3106	197655	intergenic	1.13083
seq_s_3106	197673	intergenic	1.71436
seq_s_3106	197693	intergenic	2.10573
seq_s_3106	197694	intergenic	1.37978
seq_s_3106	197704	intergenic	1.39238
seq_s_3106	197723	intergenic	1.41076
seq_s_3106	197727	intergenic	0.338099
seq_s_3106	197728	intergenic	0.328441
seq_s_3106	197738	intergenic	0.0600116
seq_s_3106	197744	intergenic	0.849447
seq_s_3106	197745	intergenic	0.938041
seq_s_3106	197818	intergenic	0.14121
seq_s_3106	197836	intergenic	0.323861
seq_s_3106	197842	intergenic	-0.0227028
seq_s_3106	197855	intergenic	0.430711
seq_s_3106	197857	intergenic	0.436485
seq_s_3106	197883	intergenic	-0.0676339
seq_s_3106	197902	intergenic	-0.394456
seq_s_3106	197919	intergenic	-0.437254
seq_s_3106	197943	intergenic	-0.178064
seq_s_3106	197944	intergenic	-0.0284338
seq_s_3106	197956	intergenic	-0.0292928
seq_s_3106	197960	intergenic	0.251898
seq_s_3106	197970	intergenic	-1.03061
seq_s_3106	197977	intergenic	-0.745915
seq_s_3106	198000	intergenic	-0.933078
seq_s_3106	198190	intergenic	-0.816352
seq_s_3106	198208	intergenic	-0.573632
seq_s_3106	198212	intergenic	-1.09051
seq_s_3106	198215	intergenic	-1.18535
seq_s_3106	198219	intergenic	-1.23287
seq_s_3106	198222	intergenic	-0.102999
seq_s_3106	198228	intergenic	-0.0628263
seq_s_3106	198234	intergenic	-0.100682
seq_s_3106	198244	intergenic	-0.41017
seq_s_3106	198245	intergenic	-0.43571
seq_s_3106	198252	intergenic	-0.273928
seq_s_3106	198254	intergenic	-0.211893
seq_s_3106	198271	intergenic	0.0543435
seq_s_3106	198277	intergenic	-0.968728
seq_s_3106	198283	intergenic	-0.968728
seq_s_3106	198298	intergenic	-0.588284
seq_s_3106	198308	intergenic	-1.62941
seq_s_3106	198310	intergenic	-1.75958
seq_s_3106	198311	intergenic	-0.951358
seq_s_3106	198342	intergenic	-0.758742
seq_s_3106	198363	intergenic	-0.756264
seq_s_3106	198366	intergenic	-0.37929
seq_s_3106	198374	intergenic	-0.268166
seq_s_3106	198379	intergenic	-0.269059
seq_s_3106	198402	intergenic	-0.686921
seq_s_3106	198407	intergenic	0.911355
seq_s_3106	198408	intergenic	0.777985
seq_s_3106	198417	intergenic	0.832152
seq_s_3106	198449	intergenic	0.465176
seq_s_3106	198456	intergenic	0.774984
seq_s_3106	198478	intergenic	0.516755
seq_s_3106	198488	intergenic	0.899628
seq_s_3106	198507	intergenic	0.478758
seq_s_3106	198541	intergenic	0.434447
seq_s_3106	198542	intergenic	0.434447
seq_s_3106	198599	intergenic	0.339925
seq_s_3106	198695	intergenic	0.270269
seq_s_3106	198712	intergenic	0.316989
seq_s_3106	198784	intergenic	-0.408838
seq_s_3106	198802	intergenic	-0.408838
seq_s_3106	198810	intergenic	-0.400435
seq_s_3106	198838	intergenic	-0.432643
seq_s_3106	198839	intergenic	-0.432643
seq_s_3106	198870	intergenic	-0.638431
seq_s_3106	198879	intergenic	-0.655794
seq_s_3106	198882	intergenic	-0.983429
seq_s_3106	198884	intergenic	-0.654524
seq_s_3106	198908	intergenic	-0.795818
seq_s_3106	198912	intergenic	-0.742602
seq_s_3106	198916	intergenic	-0.677204
seq_s_3106	198918	intergenic	-0.677204
seq_s_3106	198959	intergenic	-0.523681
seq_s_3106	198961	intergenic	-0.644983
seq_s_3106	198974	intergenic	-0.668098
seq_s_3106	198979	intergenic	-0.25159
seq_s_3106	198985	intergenic	-0.37508
seq_s_3106	198986	intergenic	-0.37508
seq_s_3106	199018	intergenic	-0.165475
seq_s_3106	199036	intergenic	0.335949
seq_s_3106	199041	intergenic	0.0204066
seq_s_3106	199068	intergenic	0.0378529
seq_s_3106	199131	intergenic	0.00801143
seq_s_3106	199148	intergenic	0.441637
seq_s_3106	199164	intergenic	0.271003
seq_s_3106	199181	intergenic	0.624295
seq_s_3106	199219	intergenic	-0.126256
seq_s_3106	199220	intergenic	0.183849
seq_s_3106	199233	intergenic	0.123637
seq_s_3106	199246	intergenic	0.186539
seq_s_3106	199247	intergenic	0.186539
seq_s_3106	199248	intergenic	0.4743
seq_s_3106	199249	intergenic	0.504171
seq_s_3106	199290	intergenic	0.639641
seq_s_3106	199299	intergenic	0.529073
seq_s_3106	199302	intergenic	0.949904
seq_s_3106	199314	intergenic	0.75238
seq_s_3106	199315	intergenic	0.300465
seq_s_3106	199320	intergenic	0.614811
seq_s_3106	199342	intergenic	0.756156
seq_s_3106	199350	intergenic	0.711906
seq_s_3106	199357	intergenic	0.825443
seq_s_3106	199380	intergenic	1.25253
seq_s_3106	199382	intergenic	1.32561
seq_s_3106	199430	intergenic	1.24177
seq_s_3106	199438	intergenic	1.3196
seq_s_3106	199460	intergenic	0.619882
seq_s_3106	199468	intergenic	0.958724
seq_s_3106	199488	intergenic	1.46391
seq_s_3106	199492	intergenic	1.39873
seq_s_3106	199496	intergenic	1.45059
seq_s_3106	199509	intergenic	1.17525
seq_s_3106	199521	intergenic	0.811305
seq_s_3106	199525	intergenic	0.294191
seq_s_3106	199532	intergenic	0.769526
seq_s_3106	199540	intergenic	1.24913
seq_s_3106	199545	intergenic	1.19646
seq_s_3106	199555	intergenic	1.80888
seq_s_3106	199561	intergenic	1.89831
seq_s_3106	199580	intergenic	1.99123
seq_s_3106	199612	intergenic	1.84563
seq_s_3106	199678	intergenic	0.887908
seq_s_3106	199704	intergenic	0.946312
seq_s_3106	199754	intergenic	0.233546
seq_s_3106	200066	intergenic	0.172335
seq_s_3106	200074	intergenic	0.363467
seq_s_3106	200075	intergenic	0.340932
seq_s_3106	200094	intergenic	0.752414
seq_s_3106	200097	intergenic	0.720835
seq_s_3106	200100	intergenic	0.0544231
seq_s_3106	200117	intergenic	-0.128579
seq_s_3106	200125	intergenic	-0.136259
seq_s_3106	200126	intergenic	0.137213
seq_s_3106	200135	intergenic	0.36752
seq_s_3106	200136	intergenic	1.02617
seq_s_3106	200161	intergenic	0.821973
seq_s_3106	200327	intergenic	-0.0405295
seq_s_3106	200358	intergenic	0.627754
seq_s_3106	200379	intergenic	0.377879
seq_s_3106	200380	intergenic	0.485663
seq_s_3106	200381	intergenic	0.765412
seq_s_3106	200389	intergenic	0.233291
seq_s_3106	200391	intergenic	-0.077503
seq_s_3106	200394	intergenic	0.0752852
seq_s_3106	200395	intergenic	-0.271862
seq_s_3106	200397	intergenic	-0.463772
seq_s_3106	200407	intergenic	-0.139317
seq_s_3106	200475	intergenic	-0.934341
seq_s_3106	200492	intergenic	-0.492528
seq_s_3106	200497	intergenic	-0.776228
seq_s_3106	200512	intergenic	-0.930742
seq_s_3106	200526	intergenic	-0.812318
seq_s_3106	200537	intergenic	-0.859206
seq_s_3106	200549	intergenic	-0.810431
seq_s_3106	200556	intergenic	-0.769301
seq_s_3106	200558	intergenic	-0.916544
seq_s_3106	200564	intergenic	-0.690961
seq_s_3106	200573	intergenic	-0.727982
seq_s_3106	200574	intergenic	-0.830102
seq_s_3106	200575	intergenic	-0.494406
seq_s_3106	200588	intergenic	-0.243475
seq_s_3106	200600	intergenic	-0.243475
seq_s_3106	200603	intergenic	-0.211909
seq_s_3106	200604	intergenic	-0.211909
seq_s_3106	200629	intergenic	-0.211909
seq_s_3106	200635	intergenic	-0.255831
seq_s_3106	200641	intergenic	-0.255831
seq_s_3106	200700	intergenic	-0.227633
seq_s_3106	200717	intergenic	-0.226134
seq_s_3106	200719	intergenic	-0.536514
seq_s_3106	200720	intergenic	-0.560152
seq_s_3106	200721	intergenic	-0.511951
seq_s_3106	200732	intergenic	0.184619
seq_s_3106	200740	intergenic	0.184619
seq_s_3106	200741	intergenic	0.184619
seq_s_3106	200745	intergenic	0.496739
seq_s_3106	200766	intergenic	-0.380831
seq_s_3106	200767	intergenic	-0.482527
seq_s_3106	200770	intergenic	-0.711067
seq_s_3106	200771	intergenic	-0.711067
seq_s_3106	200773	intergenic	-0.711067
seq_s_3106	200774	intergenic	-0.711067
seq_s_3106	200777	intergenic	-0.64408
seq_s_3106	200779	intergenic	-0.679214
seq_s_3106	200780	intergenic	-0.679214
seq_s_3106	200781	intergenic	-0.679214
seq_s_3106	200782	intergenic	-0.679214
seq_s_3106	200783	intergenic	-0.679214
seq_s_3106	200784	intergenic	-0.679214
seq_s_3106	200785	intergenic	-0.679214
seq_s_3106	200786	intergenic	-0.679214
seq_s_3106	200787	intergenic	-0.679214
seq_s_3106	200788	intergenic	-0.72767
seq_s_3106	200789	intergenic	-0.723996
seq_s_3106	200791	intergenic	-0.734283
seq_s_3106	200792	intergenic	-0.735669
seq_s_3106	200793	intergenic	-0.734283
seq_s_3106	200794	intergenic	-0.737122
seq_s_3106	200795	intergenic	-0.737122
seq_s_3106	200796	intergenic	-0.734412
seq_s_3106	200797	intergenic	-0.734412
seq_s_3106	200798	intergenic	-0.734412
seq_s_3106	200799	intergenic	-0.738568
seq_s_3106	200800	intergenic	-0.738568
seq_s_3106	200801	intergenic	-0.738568
seq_s_3106	200802	intergenic	-0.734283
seq_s_3106	200803	intergenic	-0.738263
seq_s_3106	200804	intergenic	-0.745406
seq_s_3106	200805	intergenic	-0.431195
seq_s_3106	200806	intergenic	-0.499589
seq_s_3106	200807	intergenic	-0.492163
seq_s_3106	200808	intergenic	-0.51281
seq_s_3106	200809	intergenic	-0.401604
seq_s_3106	200810	intergenic	-0.561298
seq_s_3106	200811	intergenic	-0.564415
seq_s_3106	200812	intergenic	-0.558767
seq_s_3106	200813	intergenic	-0.555495
seq_s_3106	200814	intergenic	-0.562355
seq_s_3106	200815	intergenic	-0.557033
seq_s_3106	200816	intergenic	-0.543237
seq_s_3106	200821	intergenic	-0.590246
seq_s_3106	200822	intergenic	-0.399774
seq_s_3106	200823	intergenic	-0.627464
seq_s_3106	200824	intergenic	-0.627464
seq_s_3106	200825	intergenic	-0.627464
seq_s_3106	200827	intergenic	-0.812461
seq_s_3106	200828	intergenic	-0.67226
seq_s_3106	200830	intergenic	-0.701798
seq_s_3106	200831	intergenic	-0.886116
seq_s_3106	200832	intergenic	-0.908463
seq_s_3106	200833	intergenic	-1.48319
seq_s_3106	200842	intergenic	-0.445486
seq_s_3106	200849	intergenic	-0.686819
seq_s_3106	200852	intergenic	-0.409518
seq_s_3106	200855	intergenic	-0.521356
seq_s_3106	200868	intergenic	-0.285787
seq_s_3106	200882	intergenic	-0.298929
seq_s_3106	200886	intergenic	-0.287539
seq_s_3106	200908	intergenic	-0.689386
seq_s_3106	200910	intergenic	-0.421938
seq_s_3106	200950	intergenic	-0.507306
seq_s_3106	200958	intergenic	-0.0600063
seq_s_3106	200959	intergenic	-0.0685968
seq_s_3106	200964	intergenic	0.454022
seq_s_3106	200966	intergenic	0.0819925
seq_s_3106	200969	intergenic	0.0739207
seq_s_3106	201015	intergenic	0.0391737
seq_s_3106	201034	intergenic	-0.132275
seq_s_3106	201039	intergenic	-0.132275
seq_s_3106	201051	intergenic	-0.585154
seq_s_3106	201065	intergenic	-0.217237
seq_s_3106	201078	intergenic	-0.266049
seq_s_3106	201079	intergenic	-0.264136
seq_s_3106	201080	intergenic	-0.259108
seq_s_3106	201086	intergenic	-0.482516
seq_s_3106	201093	intergenic	0.000612643
seq_s_3106	201094	intergenic	0.000612643
seq_s_3106	201095	intergenic	0.0334432
seq_s_3106	201097	intergenic	0.0278261
seq_s_3106	201100	intergenic	0.0623999
seq_s_3106	201152	intergenic	0.72895
seq_s_3106	201158	intergenic	0.482343
seq_s_3106	201163	intergenic	0.895615
seq_s_3106	201166	intergenic	0.199274
seq_s_3106	201204	intergenic	-0.437496
seq_s_3106	201228	intergenic	-0.069908
seq_s_3106	201230	intergenic	-0.246375
seq_s_3106	201239	intergenic	-0.193919
seq_s_3106	201249	intergenic	-0.408218
seq_s_3106	201270	intergenic	-0.746425
seq_s_3106	201282	intergenic	-0.601545
seq_s_3106	201289	intergenic	-0.601545
seq_s_3106	201291	intergenic	-0.743837
seq_s_3106	201293	intergenic	-0.65411
seq_s_3106	201294	intergenic	-0.563852
seq_s_3106	201295	intergenic	-1.10722
seq_s_3106	201355	intergenic	-0.543251
seq_s_3106	201357	intergenic	-0.690146
seq_s_3106	201364	intergenic	-0.726244
seq_s_3106	201374	intergenic	-1.14175
seq_s_3106	201376	intergenic	-0.415553
seq_s_3106	201387	intergenic	0.250165
seq_s_3106	201420	intergenic	-0.552261
seq_s_3106	201441	intergenic	-1.17577
seq_s_3106	201491	intergenic	0.182894
seq_s_3106	201515	intergenic	0.63667
seq_s_3106	201522	intergenic	0.650076
seq_s_3106	201524	intergenic	0.760689
seq_s_3106	201530	intergenic	0.716214
seq_s_3106	201546	intergenic	0.673331
seq_s_3106	201549	intergenic	0.559884
seq_s_3106	201561	intergenic	0.131239
seq_s_3106	201562	intergenic	0.154194
seq_s_3106	201570	intergenic	0.177936
seq_s_3106	201571	intergenic	0.0840004
seq_s_3106	201587	intergenic	0.26182
seq_s_3106	201592	intergenic	0.300692
seq_s_3106	201607	intergenic	0.242079
seq_s_3106	201630	intergenic	0.285436
seq_s_3106	201635	intergenic	0.358428
seq_s_3106	201651	intergenic	-0.0727328
seq_s_3106	201687	upstream	0.163723
seq_s_3106	201691	upstream	-0.0810048
seq_s_3106	201696	upstream	0.400522
seq_s_3106	201708	upstream	0.56421
seq_s_3106	201719	upstream	0.587157
seq_s_3106	201721	upstream	0.587157
seq_s_3106	201752	upstream	0.598118
seq_s_3106	201781	upstream	0.598118
seq_s_3106	201793	upstream	0.550281
seq_s_3106	201797	upstream	0.767168
seq_s_3106	201800	upstream	1.15327
seq_s_3106	201805	upstream	1.10328
seq_s_3106	201809	upstream	0.72425
seq_s_3106	201810	upstream	0.72425
seq_s_3106	201814	upstream	0.999983
seq_s_3106	201844	upstream	0.739784
seq_s_3106	201845	upstream	1.02559
seq_s_3106	201846	upstream	0.759854
seq_s_3106	201855	upstream	0.449927
seq_s_3106	201865	upstream	0.562378
seq_s_3106	201873	upstream	0.521749
seq_s_3106	201882	upstream	0.585008
seq_s_3106	201898	upstream	0.390253
seq_s_3106	201907	upstream	0.348548
seq_s_3106	201925	upstream	-0.253422
seq_s_3106	201949	upstream	0.14278
seq_s_3106	201958	upstream	0.290988
seq_s_3106	201974	upstream	0.572415
seq_s_3106	201991	upstream	0.835955
seq_s_3106	202013	upstream	0.825769
seq_s_3106	202016	upstream	0.945225
seq_s_3106	202023	upstream	0.875359
seq_s_3106	202024	upstream	0.785536
seq_s_3106	202025	upstream	0.718749
seq_s_3106	202026	upstream	0.718749
seq_s_3106	202771	upstream	0.0411514
seq_s_3106	202777	upstream	0.614917
seq_s_3106	202785	upstream	0.549282
seq_s_3106	202792	upstream	0.549282
seq_s_3106	202797	upstream	0.338733
seq_s_3106	202811	upstream	1.29934
seq_s_3106	202835	upstream	1.15011
seq_s_3106	202865	upstream	1.35249
seq_s_3106	202871	upstream	0.849793
seq_s_3106	202892	upstream	0.849793
seq_s_3106	202896	upstream	0.889639
seq_s_3106	202903	upstream	0.86025
seq_s_3106	202950	upstream	0.865438
seq_s_3106	202958	upstream	0.852706
seq_s_3106	202986	upstream	1.19923
seq_s_3106	202998	upstream	1.11115
seq_s_3106	203013	upstream	1.10313
seq_s_3106	203018	upstream	1.12008
seq_s_3106	203036	upstream	1.14517
seq_s_3106	203038	upstream	1.62624
seq_s_3106	203039	upstream	1.62624
seq_s_3106	203050	upstream	1.00311
seq_s_3106	203068	upstream	1.02437
seq_s_3106	203077	upstream	0.982307
seq_s_3106	203085	upstream	-0.0925233
seq_s_3106	203086	upstream	-0.119463
seq_s_3106	203098	upstream	-0.234606
seq_s_3106	203099	upstream	-0.741474
seq_s_3106	203100	upstream	-0.577791
seq_s_3106	203106	upstream	-0.25931
seq_s_3106	203107	upstream	-0.166241
seq_s_3106	203110	upstream	-0.537931
seq_s_3106	203144	upstream	-0.36092
seq_s_3106	203153	upstream	-0.784091
seq_s_3106	203216	upstream	-0.545225
seq_s_3106	203279	upstream	-0.353038
seq_s_3106	203308	upstream	-0.572725
seq_s_3106	203320	upstream	0.0151983
seq_s_3106	203323	upstream	0.231852
seq_s_3106	203325	upstream	-0.0238367
seq_s_3106	203326	upstream	1.14849
seq_s_3106	203329	upstream	1.14849
seq_s_3106	203337	upstream	1.06025
seq_s_3106	203341	upstream	1.09294
seq_s_3106	203351	upstream	1.50945
seq_s_3106	203352	upstream	1.20041
seq_s_3106	203353	upstream	1.1202
seq_s_3106	203354	upstream	1.1202
seq_s_3106	203356	upstream	1.37707
seq_s_3106	203363	upstream	0.823786
seq_s_3106	203364	upstream	0.688834
seq_s_3106	203368	upstream	0.71595
seq_s_3106	203369	upstream	0.678253
seq_s_3106	203370	upstream	0.825212
seq_s_3106	203380	upstream	0.884832
seq_s_3106	203392	upstream	0.920114
seq_s_3106	203400	upstream	0.874354
seq_s_3106	203412	upstream	0.913528
seq_s_3106	203417	upstream	0.655975
seq_s_3106	203446	upstream	0.589737
seq_s_3106	203468	upstream	0.411362
seq_s_3106	203474	upstream	0.778766
seq_s_3106	203475	upstream	0.111616
seq_s_3106	203483	upstream	0.436443
seq_s_3106	203503	upstream	0.142362
seq_s_3106	203504	upstream	0.251356
seq_s_3106	203510	upstream	0.0726377
seq_s_3106	203539	upstream	0.182065
seq_s_3106	203547	upstream	0.115677
seq_s_3106	203562	upstream	0.342002
seq_s_3106	203563	upstream	0.23513
seq_s_3106	203566	upstream	0.467409
seq_s_3106	203571	upstream	0.570313
seq_s_3106	203573	upstream	0.6101
seq_s_3106	203577	upstream	0.6101
seq_s_3106	203579	upstream	0.49109
seq_s_3106	203596	upstream	0.781754
seq_s_3106	203627	upstream	0.804957
seq_s_3106	203629	upstream	1.13294
seq_s_3106	203633	upstream	1.42253
seq_s_3106	203634	upstream	1.33972
seq_s_3106	203642	upstream	1.26523
seq_s_3106	203663	upstream	1.19301
seq_s_3106	203666	upstream	0.977819
seq_s_3106	203669	upstream	1.03354
seq_s_3106	203670	upstream	0.972855
seq_s_3106	203671	upstream	0.972855
seq_s_3106	203700	upstream	0.972855
seq_s_3106	203708	upstream	0.95025
seq_s_3106	203718	upstream	1.16131
seq_s_3106	203757	upstream	0.712032
seq_s_3106	203798	upstream	0.812969
seq_s_3106	203802	upstream	1.0007
seq_s_3106	203803	upstream	1.42229
seq_s_3106	203811	upstream	1.27498
seq_s_3106	203829	upstream	1.24605
seq_s_3106	203833	upstream	1.44989
seq_s_3106	203837	upstream	1.43072
seq_s_3106	203840	upstream	1.21909
seq_s_3106	203850	upstream	1.41203
seq_s_3106	203894	upstream	1.26315
seq_s_3106	203906	upstream	1.4174
seq_s_3106	204655	upstream	1.44011
seq_s_3106	204697	upstream	1.38695
seq_s_3106	204706	upstream	1.46321
seq_s_3106	204738	upstream	1.74157
seq_s_3106	204746	upstream	1.84169
seq_s_3106	204764	upstream	1.77349
seq_s_3106	204773	upstream	1.92696
seq_s_3106	204810	upstream	1.40036
seq_s_3106	204854	upstream	0.270733
seq_s_3106	204855	upstream	0.270733
seq_s_3106	204857	upstream	0.405037
seq_s_3106	204883	upstream	0.459385
seq_s_3106	204899	upstream	0.413487
seq_s_3106	204906	upstream	0.650385
seq_s_3106	204907	upstream	0.432851
seq_s_3106	204911	upstream	-0.00490385
seq_s_3106	204989	upstream	-0.160638
seq_s_3106	204998	upstream	0.226066
seq_s_3106	205006	upstream	-1.05257
seq_s_3106	205045	upstream	-0.676036
seq_s_3106	205046	upstream	-0.92017
seq_s_3106	205155	upstream	-0.799729
seq_s_3106	205173	upstream	-0.799729
seq_s_3106	205177	upstream	-1.05461
seq_s_3106	205195	upstream	-1.33462
seq_s_3106	205249	upstream	-1.85813
seq_s_3106	205250	upstream	-1.97429
seq_s_3106	205261	upstream	-1.8112
seq_s_3106	205266	upstream	-1.71384
seq_s_3106	205285	upstream	-1.76639
seq_s_3106	205324	upstream	-2.06413
seq_s_3106	205407	upstream	-2.01886
seq_s_3106	205454	upstream	-1.87136
seq_s_3106	205463	upstream	-2.12365
seq_s_3106	205467	upstream	-2.11688
seq_s_3106	205468	upstream	-1.99494
seq_s_3106	205472	upstream	-1.53265
seq_s_3106	205473	upstream	-1.47975
seq_s_3106	205477	upstream	-1.51564
seq_s_3106	205483	upstream	-1.59409
seq_s_3106	205511	upstream	-1.96837
seq_s_3106	205512	upstream	-1.96837
seq_s_3106	205559	upstream	-2.00463
seq_s_3106	205600	upstream	-2.00367
seq_s_3106	205601	upstream	-1.72382
seq_s_3106	205852	upstream	-1.90079
seq_s_3106	205856	upstream	-2.0534
seq_s_3106	206351	upstream	-2.853
seq_s_3106	206352	upstream	-1.86387
seq_s_3106	206359	upstream	-1.86387
seq_s_3106	206363	upstream	-1.86387
seq_s_3106	206380	upstream	-2.07867
seq_s_3106	206412	upstream	-1.92111
seq_s_3106	206420	upstream	-1.92111
seq_s_3106	206421	upstream	-1.92111
seq_s_3106	206422	upstream	-2.30809
seq_s_3106	206454	upstream	-2.0616
seq_s_3106	206464	upstream	-2.0616
seq_s_3106	206470	upstream	-2.05086
seq_s_3106	206488	upstream	-2.24779
seq_s_3106	206493	upstream	-2.24779
seq_s_3106	206495	upstream	-2.71447
seq_s_3106	206496	upstream	-2.57605
seq_s_3106	206497	upstream	-2.66758
seq_s_3106	206501	upstream	-2.56126
seq_s_3106	206504	upstream	-2.75186
seq_s_3106	206506	upstream	-2.75186
seq_s_3106	206518	upstream	-2.30124
seq_s_3106	206523	upstream	-2.23022
seq_s_3106	206530	upstream	-2.23022
seq_s_3106	206535	upstream	-2.1883
seq_s_3106	206541	upstream	-2.44418
seq_s_3106	206545	upstream	-2.08576
seq_s_3106	206549	upstream	-2.2789
seq_s_3106	206558	upstream	-1.38449
seq_s_3106	206561	upstream	-1.25231
seq_s_3106	206562	upstream	-1.25231
seq_s_3106	206578	upstream	-1.0848
seq_s_3106	206589	upstream	-1.08609
seq_s_3106	206596	upstream	-1.08617
seq_s_3106	206600	upstream	-1.08617
seq_s_3106	206603	upstream	-1.21783
seq_s_3106	206607	upstream	-1.22423
seq_s_3106	206627	upstream	-1.14509
seq_s_3106	206633	upstream	-1.18748
seq_s_3106	206666	upstream	-1.27036
seq_s_3106	206667	upstream	-0.594327
seq_s_3106	206677	upstream	-0.933947
seq_s_3106	206694	utr	-0.494263
seq_s_3106	206696	utr	-0.353298
seq_s_3106	206697	utr	-0.67975
seq_s_3106	206725	intron	-0.841822
seq_s_3106	206757	intron	-1.52136
seq_s_3106	206762	intron	-0.887019
seq_s_3106	206767	intron	-0.835331
seq_s_3106	206768	intron	-0.629427
seq_s_3106	206774	intron	-0.802513
seq_s_3106	206776	intron	-1.02063
seq_s_3106	206777	intron	-1.05059
seq_s_3106	206783	intron	-1.05059
seq_s_3106	206785	intron	-1.05059
seq_s_3106	206788	intron	-1.64564
seq_s_3106	206794	intron	-1.53244
seq_s_3106	206795	intron	-1.48122
seq_s_3106	206796	intron	-1.4371
seq_s_3106	206807	intron	-1.42992
seq_s_3106	206819	intron	-1.65124
seq_s_3106	206831	intron	-1.21634
seq_s_3106	206842	intron	-1.21886
seq_s_3106	206843	intron	-1.22487
seq_s_3106	206854	intron	-2.52337
seq_s_3106	206861	intron	-1.47895
seq_s_3106	206863	intron	-0.293778
seq_s_3106	206870	intron	-0.446567
seq_s_3106	206872	intron	-0.446567
seq_s_3106	206879	intron	-0.446567
seq_s_3106	206925	intron	-0.853454
seq_s_3106	207004	intron	-0.853454
seq_s_3106	207045	intron	0.0564855
seq_s_3106	207060	intron	0.964279
seq_s_3106	207061	intron	1.72174
seq_s_3106	207076	intron	1.54754
seq_s_3106	207086	intron	0.933573
seq_s_3106	207098	intron	0.933573
seq_s_3106	207099	intron	0.933573
seq_s_3106	207154	intron	0.933573
seq_s_3106	207163	intron	0.551442
seq_s_3106	207182	intron	0.564015
seq_s_3106	207212	intron	0.284326
seq_s_3106	207281	intron	0.26588
seq_s_3106	207309	intron	-0.211648
seq_s_3106	207312	intron	0.439298
seq_s_3106	207313	intron	0.619813
seq_s_3106	207325	intron	0.484358
seq_s_3106	207330	intron	0.515658
seq_s_3106	207336	intron	0.92353
seq_s_3106	207374	intron	0.380411
seq_s_3106	207379	intron	0.380411
seq_s_3106	207384	intron	0.272138
seq_s_3106	207386	intron	0.272138
seq_s_3106	207389	intron	0.376268
seq_s_3106	207396	intron	0.376268
seq_s_3106	207402	intron	0.255112
seq_s_3106	207424	intron	-0.537018
seq_s_3106	207471	intron	-0.109055
seq_s_3106	207482	intron	-0.0975047
seq_s_3106	207491	intron	0.0411313
seq_s_3106	207495	intron	-0.0264463
seq_s_3106	207509	intron	-0.11805
seq_s_3106	207516	intron	-0.554887
seq_s_3106	207531	intron	-0.0737507
seq_s_3106	207538	intron	-0.0688365
seq_s_3106	207540	intron	-0.111626
seq_s_3106	207572	intron	0.176726
seq_s_3106	207602	intron	0.144148
seq_s_3106	207619	intron	-0.0756832
seq_s_3106	207637	intron	0.300135
seq_s_3106	207714	intron	0.0799541
seq_s_3106	207720	intron	0.0799541
seq_s_3106	207722	intron	0.0799541
seq_s_3106	207739	intron	0.0799541
seq_s_3106	207742	intron	0.514643
seq_s_3106	207748	intron	0.566179
seq_s_3106	207755	intron	-0.335495
seq_s_3106	207761	intron	0.964632
seq_s_3106	207769	intron	1.61713
seq_s_3106	207774	intron	0.863028
seq_s_3106	207778	intron	0.863028
seq_s_3106	207781	intron	0.807435
seq_s_3106	207794	intron	0.934815
seq_s_3106	207817	intron	0.929261
seq_s_3106	207821	intron	0.929261
seq_s_3106	207828	intron	1.25552
seq_s_3106	207833	intron	0.938143
seq_s_3106	207834	intron	0.938143
seq_s_3106	207839	intron	0.938143
seq_s_3106	207842	intron	0.951167
seq_s_3106	207851	intron	0.971259
seq_s_3106	207857	intron	0.960727
seq_s_3106	207859	intron	0.960727
seq_s_3106	207860	intron	0.960727
seq_s_3106	207924	intron	0.956843
seq_s_3106	207944	intron	1.09555
seq_s_3106	207998	intron	1.06375
seq_s_3106	208001	intron	1.06375
seq_s_3106	208025	intron	1.06375
seq_s_3106	208030	intron	1.06375
seq_s_3106	208045	intron	1.11139
seq_s_3106	208054	intron	1.49931
seq_s_3106	208126	intron	1.87075
seq_s_3106	208170	intron	2.39827
seq_s_3106	208378	intron	2.39827
seq_s_3106	208380	intron	1.22623
seq_s_3106	208413	intron	1.26712
seq_s_3106	208448	intron	1.25368
seq_s_3106	209062	intron	0.671645
seq_s_3106	209063	intron	0.757447
seq_s_3106	209297	intron	0.662701
seq_s_3106	209370	intron	0.670398
seq_s_3106	209401	intron	0.543277
seq_s_3106	209403	intron	0.514319
seq_s_3106	209441	intron	0.631617
seq_s_3106	209475	intron	0.0379098
seq_s_3106	209498	intron	0.23906
seq_s_3106	209505	intron	0.23906
seq_s_3106	209738	intron	0.358372
seq_s_3106	209766	intron	0.810925
seq_s_3106	210161	intron	0.187689
seq_s_3106	210203	intron	0.08778
seq_s_3106	210814	intron	0.173643
seq_s_3106	210843	intron	-0.425034
seq_s_3106	210923	intron	-0.772622
seq_s_3106	211001	intron	-0.92694
seq_s_3106	211046	intron	-1.75784
seq_s_3106	211058	intron	-1.23088
seq_s_3106	211063	intron	-1.18207
seq_s_3106	211070	intron	-1.61849
seq_s_3106	211071	intron	-1.66434
seq_s_3106	211076	intron	-1.60183
seq_s_3106	211081	intron	-1.6193
seq_s_3106	211097	intron	-1.62311
seq_s_3106	211107	intron	-1.62311
seq_s_3106	211109	intron	-1.0737
seq_s_3106	211110	intron	-1.06664
seq_s_3106	211147	intron	-1.06664
seq_s_3106	211158	intron	-0.252824
seq_s_3106	211207	intron	-0.120453
seq_s_3106	211294	intron	0.0510733
seq_s_3106	211328	intron	0.802417
seq_s_3106	211331	intron	0.0679888
seq_s_3106	211440	intron	0.503517
seq_s_3106	211562	intron	0.542372
seq_s_3106	211569	intron	0.0060558
seq_s_3106	211583	intron	0.185706
seq_s_3106	211601	intron	0.340606
seq_s_3106	211602	intron	0.341561
seq_s_3106	211609	intron	0.350835
seq_s_3106	211622	intron	0.910336
seq_s_3106	211640	intron	0.447444
seq_s_3106	211644	intron	0.447087
seq_s_3106	211650	intron	0.440281
seq_s_3106	211656	intron	0.439794
seq_s_3106	211677	intron	0.439794
seq_s_3106	211681	intron	0.439794
seq_s_3106	211690	intron	0.486099
seq_s_3106	211703	intron	0.486099
seq_s_3106	211717	intron	1.06804
seq_s_3106	211782	intron	1.48458
seq_s_3106	211784	intron	1.48458
seq_s_3106	212423	intron	0.930972
seq_s_3106	212428	intron	0.930972
seq_s_3106	212438	intron	0.930972
seq_s_3106	212462	intron	0.930972
seq_s_3106	212463	intron	1.58324
seq_s_3106	212466	intron	-0.389895
seq_s_3106	212470	intron	-0.569797
seq_s_3106	212473	intron	0.0916158
seq_s_3106	212483	intron	0.0125229
seq_s_3106	212499	intron	0.0045368
seq_s_3106	212554	intron	0.0045368
seq_s_3106	212564	intron	0.0045368
seq_s_3106	212567	intron	0.0045368
seq_s_3106	212687	intron	-0.0556632
seq_s_3106	212692	intron	-0.0551206
seq_s_3106	212696	intron	-0.254671
seq_s_3106	212706	intron	-0.25276
seq_s_3106	212724	intron	-0.119391
seq_s_3106	212754	intron	-0.248768
seq_s_3106	212761	intron	-0.35625
seq_s_3106	212762	intron	-0.363056
seq_s_3106	212765	intron	-0.201617
seq_s_3106	212790	intron	-0.201617
seq_s_3106	212842	intron	-0.306814
seq_s_3106	212845	intron	-0.208332
seq_s_3106	212847	intron	-0.208332
seq_s_3106	212851	intron	0.281216
seq_s_3106	212852	intron	0.0303316
seq_s_3106	212864	intron	-0.758423
seq_s_3106	212868	intron	-0.148834
seq_s_3106	212869	intron	-0.178398
seq_s_3106	212872	intron	-0.19615
seq_s_3106	212875	intron	-0.220995
seq_s_3106	212958	intron	-0.279825
seq_s_3106	213111	intron	1.52025
seq_s_3106	213310	intron	1.20133
seq_s_3106	213377	intron	1.20133
seq_s_3106	213394	intron	0.615304
seq_s_3106	213400	intron	0.591506
seq_s_3106	213405	intron	0.591506
seq_s_3106	213406	intron	0.649442
seq_s_3106	213414	intron	0.649442
seq_s_3106	213443	intron	-0.0123753
seq_s_3106	213449	intron	0.101556
seq_s_3106	213461	intron	0.101556
seq_s_3106	213468	intron	0.101556
seq_s_3106	213576	intron	0.0593991
seq_s_3106	213579	intron	0.0593991
seq_s_3106	213595	intron	0.0401185
seq_s_3106	213600	intron	-0.956159
seq_s_3106	213606	intron	-0.997756
seq_s_3106	213612	intron	-1.31022
seq_s_3106	213618	intron	-1.28362
seq_s_3106	213634	intron	-1.28742
seq_s_3106	213639	intron	-1.26401
seq_s_3106	213643	intron	-1.24785
seq_s_3106	213652	intron	-1.36152
seq_s_3106	213656	intron	-1.28852
seq_s_3106	213665	intron	-1.3238
seq_s_3106	213683	intron	-1.32447
seq_s_3106	213685	intron	-1.50309
seq_s_3106	213707	intron	-1.29931
seq_s_3106	213715	intron	-1.29931
seq_s_3106	213771	intron	-0.348819
seq_s_3106	214086	intron	-0.325599
seq_s_3106	214155	intron	-0.120778
seq_s_3106	214206	intron	-0.0565303
seq_s_3106	214424	intron	-0.0558696
seq_s_3106	214443	intron	-0.0601896
seq_s_3106	214446	intron	-0.0177247
seq_s_3106	214461	intron	0.0715297
seq_s_3106	214547	intron	0.245318
seq_s_3106	214632	intron	0.092691
seq_s_3106	214687	intron	-0.34813
seq_s_3106	214696	intron	-0.0839111
seq_s_3106	214737	intron	-0.0636201
seq_s_3106	214971	intron	-0.760915
seq_s_3106	214978	intron	-0.511375
seq_s_3106	214982	intron	-1.56555
seq_s_3106	214983	intron	-1.5883
seq_s_3106	214986	intron	-1.72164
seq_s_3106	214992	intron	-1.44552
seq_s_3106	214993	intron	-1.44966
seq_s_3106	215005	intron	-1.53711
seq_s_3106	215014	intron	-1.56756
seq_s_3106	215017	intron	-1.44072
seq_s_3106	215023	intron	-1.17126
seq_s_3106	215027	intron	-1.41549
seq_s_3106	215030	intron	-1.47015
seq_s_3106	215031	intron	-1.4643
seq_s_3106	215033	intron	-1.45262
seq_s_3106	215044	intron	-1.22315
seq_s_3106	215078	intron	-1.44094
seq_s_3106	215095	intron	-1.23974
seq_s_3106	215102	intron	-1.19624
seq_s_3106	215105	intron	-1.03711
seq_s_3106	215107	intron	-0.698254
seq_s_3106	215109	intron	-1.47806
seq_s_3106	215110	intron	-1.46303
seq_s_3106	215124	intron	-0.908293
seq_s_3106	215125	intron	-1.58663
seq_s_3106	215131	intron	-1.43157
seq_s_3106	215134	intron	-1.28034
seq_s_3106	215135	intron	-1.28034
seq_s_3106	215136	intron	-1.28034
seq_s_3106	215143	intron	-1.35035
seq_s_3106	215165	intron	-1.1076
seq_s_3106	215170	intron	-1.12908
seq_s_3106	215171	intron	-1.20812
seq_s_3106	215173	intron	-1.72946
seq_s_3106	215185	intron	-1.37946
seq_s_3106	215191	intron	-0.624721
seq_s_3106	215198	intron	-0.607976
seq_s_3106	215199	intron	-0.607976
seq_s_3106	215218	intron	-0.938001
seq_s_3106	215229	intron	-0.99813
seq_s_3106	215237	intron	-0.858248
seq_s_3106	215242	intron	-0.208958
seq_s_3106	215243	intron	-0.701846
seq_s_3106	215244	intron	-0.849726
seq_s_3106	215245	intron	-0.756223
seq_s_3106	215250	intron	-0.731737
seq_s_3106	215252	intron	-1.01286
seq_s_3106	215253	intron	-0.896125
seq_s_3106	215262	intron	-0.590946
seq_s_3106	215263	intron	-0.590946
seq_s_3106	215264	intron	-0.628999
seq_s_3106	215271	intron	-0.654626
seq_s_3106	215282	intron	-0.340694
seq_s_3106	215289	intron	-1.15734
seq_s_3106	215295	intron	-1.02757
seq_s_3106	215300	intron	-0.904993
seq_s_3106	215310	intron	-0.844966
seq_s_3106	215331	intron	-0.774143
seq_s_3106	215457	intron	-0.787778
seq_s_3106	215474	intron	-1.25087
seq_s_3106	215482	intron	-1.22212
seq_s_3106	215494	intron	-1.16398
seq_s_3106	215511	intron	-1.16965
seq_s_3106	215530	intron	-1.25969
seq_s_3106	215535	intron	-0.938857
seq_s_3106	215552	intron	-0.900158
seq_s_3106	215557	intron	-1.04479
seq_s_3106	215562	intron	-0.579822
seq_s_3106	215622	intron	0.465422
seq_s_3106	215666	intron	0.713689
seq_s_3106	215688	intron	1.63195
seq_s_3106	215803	intron	1.57701
seq_s_3106	215807	intron	1.4659
seq_s_3106	215820	intron	1.6121
seq_s_3106	216039	intron	1.7029
seq_s_3106	216082	intron	2.07657
seq_s_3106	216173	intron	1.58262
seq_s_3106	216363	intron	1.74294
seq_s_3106	216421	intron	1.59335
seq_s_3106	216471	intron	1.83501
seq_s_3106	216521	intron	1.67363
seq_s_3106	216536	intron	1.82273
seq_s_3106	216603	intron	1.68348
seq_s_3106	216608	intron	1.80187
seq_s_3106	216622	intron	1.93995
seq_s_3106	216634	intron	1.41889
seq_s_3106	216965	intron	1.68682
seq_s_3106	216991	intron	1.33059
seq_s_3106	216993	intron	1.35413
seq_s_3106	217002	intron	1.28273
seq_s_3106	217005	intron	1.25035
seq_s_3106	217013	intron	1.20692
seq_s_3106	217084	intron	1.23022
seq_s_3106	217106	intron	0.975014
seq_s_3106	217134	intron	1.16817
seq_s_3106	217145	intron	1.18768
seq_s_3106	217153	intron	1.33372
seq_s_3106	217183	intron	1.22164
seq_s_3106	217230	intron	1.09312
seq_s_3106	217292	intron	1.40654
seq_s_3106	217373	intron	0.778725
seq_s_3106	217376	intron	0.72467
seq_s_3106	217377	intron	1.32977
seq_s_3106	217391	cds-missense	0.6695
seq_s_3106	217398	cds-synonymous	-0.00966593
seq_s_3106	217402	cds-missense	0.594894
seq_s_3106	217413	cds-synonymous	0.593106
seq_s_3106	217422	cds-missense	0.589909
seq_s_3106	217425	cds-synonymous	0.59795
seq_s_3106	217436	cds-missense	0.574083
seq_s_3106	217442	cds-missense	1.47658
seq_s_3106	217443	cds-synonymous	0.25874
seq_s_3106	217462	cds-missense	0.181488
seq_s_3106	217463	cds-missense	0.181488
seq_s_3106	217467	cds-synonymous	0.181488
seq_s_3106	217468	cds-missense	0.278605
seq_s_3106	217472	cds-missense	0.278605
seq_s_3106	217478	cds-missense	-1.26242
seq_s_3106	217490	cds-missense	-0.609008
seq_s_3106	217491	cds-synonymous	-0.609008
seq_s_3106	217498	cds-synonymous	-1.26416
seq_s_3106	217514	cds-missense	-0.605491
seq_s_3106	217569	cds-synonymous	-0.625502
seq_s_3106	217602	cds-synonymous	-0.582103
seq_s_3106	217605	cds-synonymous	-0.63729
seq_s_3106	217624	splice&intron	-0.605803
seq_s_3106	217629	intron	-0.604302
seq_s_3106	217638	intron	-0.604302
seq_s_3106	217643	intron	-0.607874
seq_s_3106	217652	intron	-0.563511
seq_s_3106	217655	intron	-1.03569
seq_s_3106	217659	intron	-1.01727
seq_s_3106	217660	intron	-1.10485
seq_s_3106	217661	intron	-1.09992
seq_s_3106	217677	intron	-1.16413
seq_s_3106	217678	intron	-1.54538
seq_s_3106	217681	intron	-1.46186
seq_s_3106	217685	intron	-1.4632
seq_s_3106	217686	intron	-1.47566
seq_s_3106	217697	intron	-1.41477
seq_s_3106	217700	intron	-1.404
seq_s_3106	217711	intron	-1.39372
seq_s_3106	217712	intron	-1.01535
seq_s_3106	217721	intron	-0.718489
seq_s_3106	217728	intron	-0.235646
seq_s_3106	217816	intron	0.356807
seq_s_3106	217856	intron	0.299135
seq_s_3106	217904	intron	0.386253
seq_s_3106	217906	intron	0.0237002
seq_s_3106	218043	intron	-0.797841
seq_s_3106	218156	intron	-0.797841
seq_s_3106	218177	intron	-0.188858
seq_s_3106	218283	intron	-0.316355
seq_s_3106	218334	intron	-0.320027
seq_s_3106	218339	intron	-0.357762
seq_s_3106	218433	intron	-0.68159
seq_s_3106	218475	intron	-0.56019
seq_s_3106	218530	intron	-0.959737
seq_s_3106	218582	intron	-0.959737
seq_s_3106	218657	intron	-2.60961
seq_s_3106	218777	intron	-4.19615
seq_s_3106	218830	intron	-3.73491
seq_s_3106	218831	intron	-3.86023
seq_s_3106	218832	intron	-3.18701
seq_s_3106	218846	intron	-2.8482
seq_s_3106	218849	intron	-2.86099
seq_s_3106	218852	intron	-2.81705
seq_s_3106	218868	intron	-2.82339
seq_s_3106	218869	intron	-2.82972
seq_s_3106	218880	intron	-2.83602
seq_s_3106	218887	intron	-3.16004
seq_s_3106	218892	intron	-2.67297
seq_s_3106	218896	intron	-2.67297
seq_s_3106	218912	intron	-2.65372
seq_s_3106	218917	intron	-2.69364
seq_s_3106	218922	intron	-2.48572
seq_s_3106	218954	intron	-2.50887
seq_s_3106	218969	intron	-2.48859
seq_s_3106	218983	intron	-2.4971
seq_s_3106	218993	intron	-3.06557
seq_s_3106	218996	intron	-2.36295
seq_s_3106	219000	intron	-2.36295
seq_s_3106	219001	intron	-2.37501
seq_s_3106	219021	intron	-3.11087
seq_s_3106	219022	intron	-1.59586
seq_s_3106	219026	intron	-1.5887
seq_s_3106	219034	intron	-1.59675
seq_s_3106	219038	intron	-1.59362
seq_s_3106	219069	intron	-1.66286
seq_s_3106	219072	intron	-1.66286
seq_s_3106	219073	intron	-1.52481
seq_s_3106	219231	intron	-1.29212
seq_s_3106	219272	intron	-1.43762
seq_s_3106	219297	intron	-1.21101
seq_s_3106	219306	intron	-1.21101
seq_s_3106	219314	intron	-1.21101
seq_s_3106	219319	intron	-1.21101
seq_s_3106	219327	intron	-1.20101
seq_s_3106	219331	intron	-1.19745
seq_s_3106	219335	intron	-1.19944
seq_s_3106	219350	splice&intron	-1.52356
seq_s_3106	219373	cds-synonymous	-1.45766
seq_s_3106	219421	cds-synonymous	-1.45766
seq_s_3106	219424	cds-synonymous	-1.45766
seq_s_3106	219439	cds-synonymous	-1.45766
seq_s_3106	219442	cds-synonymous	-2.7958
seq_s_3106	219448	cds-synonymous	-2.7958
seq_s_3106	219482	cds-missense	-2.40022
seq_s_3106	219496	cds-synonymous	-2.40022
seq_s_3106	219499	cds-synonymous	-2.09564
seq_s_3106	219511	cds-synonymous	-2.09564
seq_s_3106	219599	utr	-2.18016
seq_s_3106	219647	downstream	-2.47774
seq_s_3106	219648	downstream	-2.52395
seq_s_3106	219649	downstream	-2.55882
seq_s_3106	219651	downstream	-2.68964
seq_s_3106	219665	downstream	-2.53219
seq_s_3106	219688	downstream	-2.89259
seq_s_3106	219698	downstream	-2.61401
seq_s_3106	219699	downstream	-2.60491
seq_s_3106	219702	downstream	-2.62183
seq_s_3106	219713	downstream	-2.58052
seq_s_3106	219714	downstream	-2.61479
seq_s_3106	219717	downstream	-2.3112
seq_s_3106	219730	downstream	-1.97498
seq_s_3106	219740	downstream	-2.56166
seq_s_3106	219780	downstream	-2.48671
seq_s_3106	219781	downstream	-2.48671
seq_s_3106	219789	downstream	-2.58917
seq_s_3106	219793	downstream	-2.59471
seq_s_3106	219794	downstream	-3.3264
seq_s_3106	219795	downstream	-3.88387
seq_s_3106	219797	downstream	-4.88117
seq_s_3106	219806	downstream	-4.73588
seq_s_3106	219823	downstream	-4.47508
seq_s_3106	219829	downstream	-4.64118
seq_s_3106	219842	downstream	-4.48359
seq_s_3106	219843	downstream	-4.48359
seq_s_3106	219852	downstream	-5.31203
seq_s_3106	219856	downstream	-4.56837
seq_s_3106	219863	downstream	-3.62886
seq_s_3106	219867	downstream	-2.91129
seq_s_3106	219869	downstream	-2.72474
seq_s_3106	219870	downstream	-2.72474
seq_s_3106	219887	downstream	-2.64629
seq_s_3106	219903	downstream	-2.67747
seq_s_3106	219905	downstream	-2.52334
seq_s_3106	219917	downstream	-2.58378
seq_s_3106	219940	downstream	-2.41265
seq_s_3106	219949	downstream	-2.32008
seq_s_3106	219970	downstream	-1.56843
seq_s_3106	219980	downstream	-2.37177
seq_s_3106	219990	downstream	-2.13133
seq_s_3106	219991	downstream	-2.17908
seq_s_3106	219996	downstream	-2.17887
seq_s_3106	219997	downstream	-2.17921
seq_s_3106	219998	downstream	-2.4312
seq_s_3106	219999	downstream	-2.17153
