# Supplementary material for: Ecological genomics in the Northern krill uncovers loci for local adaptation across ocean basins
Source: Nat Commun. 2024 Aug 1;15:6297. doi: 10.1038/s41467-024-50239-7 (PMC11294593; doi:10.1038/s41467-024-50239-7)
Supplement: Supplementary file 15 — Source Data [file 41467_2024_50239_MOESM15_ESM.zip › Source_data/Source_data.Fig_4/Source_data.Fig_4ci/1.Cuticular.REF_STRG_1_18759_XLOC_061857.fst.snps.tsv]

CHROM	POS	TYPE	fst
seq_s_3106	190000	intergenic	0.0000
seq_s_3106	190006	intergenic	0.0000
seq_s_3106	190007	intergenic	0.0050
seq_s_3106	190010	intergenic	0.0015
seq_s_3106	190014	intergenic	0.0372
seq_s_3106	190034	intergenic	0.0000
seq_s_3106	190096	intergenic	0.0249
seq_s_3106	190262	intergenic	0.0057
seq_s_3106	190328	intergenic	0.0000
seq_s_3106	190329	intergenic	0.1171
seq_s_3106	190353	intergenic	0.0000
seq_s_3106	190399	intergenic	0.0023
seq_s_3106	190425	intergenic	0.0059
seq_s_3106	190431	intergenic	0.0000
seq_s_3106	190661	intergenic	0.0000
seq_s_3106	190937	intergenic	0.0000
seq_s_3106	190958	intergenic	0.0419
seq_s_3106	191207	intergenic	0.0000
seq_s_3106	191230	intergenic	0.0004
seq_s_3106	191278	intergenic	0.0059
seq_s_3106	191346	intergenic	0.0000
seq_s_3106	191382	intergenic	0.0000
seq_s_3106	191408	intergenic	0.0000
seq_s_3106	191416	intergenic	0.0000
seq_s_3106	191455	intergenic	0.0000
seq_s_3106	191459	intergenic	0.0000
seq_s_3106	191464	intergenic	0.0467
seq_s_3106	191472	intergenic	0.0238
seq_s_3106	191479	intergenic	0.0238
seq_s_3106	191480	intergenic	0.0000
seq_s_3106	191484	intergenic	0.0059
seq_s_3106	191517	intergenic	0.0000
seq_s_3106	191520	intergenic	0.0000
seq_s_3106	191528	intergenic	0.0000
seq_s_3106	192434	intergenic	0.3104
seq_s_3106	192469	intergenic	0.1286
seq_s_3106	192475	intergenic	0.0959
seq_s_3106	192485	intergenic	0.0936
seq_s_3106	192496	intergenic	0.0000
seq_s_3106	192506	intergenic	0.0783
seq_s_3106	192511	intergenic	0.0556
seq_s_3106	192513	intergenic	0.0556
seq_s_3106	192517	intergenic	0.0776
seq_s_3106	192567	intergenic	0.1957
seq_s_3106	192580	intergenic	0.0000
seq_s_3106	192586	intergenic	0.0059
seq_s_3106	192599	intergenic	0.0059
seq_s_3106	192605	intergenic	0.0331
seq_s_3106	192662	intergenic	0.0078
seq_s_3106	192667	intergenic	0.0000
seq_s_3106	192672	intergenic	0.1127
seq_s_3106	192710	intergenic	0.0463
seq_s_3106	192726	intergenic	0.0912
seq_s_3106	192780	intergenic	0.0000
seq_s_3106	192789	intergenic	0.1047
seq_s_3106	192820	intergenic	0.2006
seq_s_3106	192847	intergenic	0.2006
seq_s_3106	192848	intergenic	0.2232
seq_s_3106	192858	intergenic	0.0787
seq_s_3106	192882	intergenic	0.2006
seq_s_3106	192907	intergenic	0.1725
seq_s_3106	192938	intergenic	0.1840
seq_s_3106	192940	intergenic	0.0000
seq_s_3106	192958	intergenic	0.0719
seq_s_3106	192984	intergenic	0.0719
seq_s_3106	192989	intergenic	0.0130
seq_s_3106	193003	intergenic	0.2011
seq_s_3106	193009	intergenic	0.2011
seq_s_3106	193031	intergenic	0.1496
seq_s_3106	193038	intergenic	0.0000
seq_s_3106	193053	intergenic	0.0000
seq_s_3106	193058	intergenic	0.0130
seq_s_3106	193104	intergenic	0.0298
seq_s_3106	193107	intergenic	0.1725
seq_s_3106	193111	intergenic	0.1725
seq_s_3106	193121	intergenic	0.0000
seq_s_3106	193130	intergenic	0.0059
seq_s_3106	193134	intergenic	0.0000
seq_s_3106	193142	intergenic	0.1344
seq_s_3106	193150	intergenic	0.0561
seq_s_3106	193153	intergenic	0.2059
seq_s_3106	193156	intergenic	0.0445
seq_s_3106	193169	intergenic	0.0059
seq_s_3106	193173	intergenic	0.0000
seq_s_3106	193178	intergenic	0.0000
seq_s_3106	193183	intergenic	0.0201
seq_s_3106	193184	intergenic	0.1563
seq_s_3106	193185	intergenic	0.0000
seq_s_3106	193202	intergenic	0.0683
seq_s_3106	193203	intergenic	0.0883
seq_s_3106	193205	intergenic	0.1226
seq_s_3106	193233	intergenic	0.0238
seq_s_3106	193239	intergenic	0.0130
seq_s_3106	193240	intergenic	0.0130
seq_s_3106	193252	intergenic	0.0130
seq_s_3106	193254	intergenic	0.2633
seq_s_3106	193258	intergenic	0.0130
seq_s_3106	193270	intergenic	0.0000
seq_s_3106	193274	intergenic	0.1553
seq_s_3106	193285	intergenic	0.0130
seq_s_3106	193294	intergenic	0.2370
seq_s_3106	193296	intergenic	0.2370
seq_s_3106	193300	intergenic	0.0130
seq_s_3106	193310	intergenic	0.0000
seq_s_3106	193314	intergenic	0.2370
seq_s_3106	193317	intergenic	0.0867
seq_s_3106	193326	intergenic	0.1945
seq_s_3106	193328	intergenic	0.0000
seq_s_3106	193335	intergenic	0.0561
seq_s_3106	193343	intergenic	0.0887
seq_s_3106	193346	intergenic	0.1847
seq_s_3106	193348	intergenic	0.0000
seq_s_3106	193353	intergenic	0.0130
seq_s_3106	193376	intergenic	0.1381
seq_s_3106	193377	intergenic	0.0059
seq_s_3106	193385	intergenic	0.1764
seq_s_3106	193396	intergenic	0.1764
seq_s_3106	193402	intergenic	0.1029
seq_s_3106	193408	intergenic	0.1818
seq_s_3106	193416	intergenic	0.0000
seq_s_3106	193423	intergenic	0.1381
seq_s_3106	193424	intergenic	0.0000
seq_s_3106	193446	intergenic	0.0021
seq_s_3106	193452	intergenic	0.0298
seq_s_3106	193461	intergenic	0.1546
seq_s_3106	193468	intergenic	0.0308
seq_s_3106	193482	intergenic	0.1105
seq_s_3106	193493	intergenic	0.0059
seq_s_3106	193497	intergenic	0.0000
seq_s_3106	193501	intergenic	0.0000
seq_s_3106	193511	intergenic	0.1587
seq_s_3106	193513	intergenic	0.1675
seq_s_3106	193517	intergenic	0.1675
seq_s_3106	193522	intergenic	0.2059
seq_s_3106	193533	intergenic	0.0021
seq_s_3106	193557	intergenic	0.0858
seq_s_3106	193563	intergenic	0.0021
seq_s_3106	193564	intergenic	0.0298
seq_s_3106	193598	intergenic	0.0000
seq_s_3106	193601	intergenic	0.1653
seq_s_3106	193607	intergenic	0.1818
seq_s_3106	193608	intergenic	0.0000
seq_s_3106	193616	intergenic	0.0298
seq_s_3106	193619	intergenic	0.1818
seq_s_3106	193621	intergenic	0.1500
seq_s_3106	193628	intergenic	0.0000
seq_s_3106	193630	intergenic	0.0078
seq_s_3106	193640	intergenic	0.1602
seq_s_3106	193649	intergenic	0.2059
seq_s_3106	193652	intergenic	0.0236
seq_s_3106	193666	intergenic	0.2059
seq_s_3106	193671	intergenic	0.0201
seq_s_3106	193697	intergenic	0.0669
seq_s_3106	193699	intergenic	0.1372
seq_s_3106	193700	intergenic	0.2059
seq_s_3106	193706	intergenic	0.0130
seq_s_3106	193730	intergenic	0.0141
seq_s_3106	193733	intergenic	0.0059
seq_s_3106	193756	intergenic	0.0130
seq_s_3106	193767	intergenic	0.0130
seq_s_3106	193768	intergenic	0.0059
seq_s_3106	193775	intergenic	0.0368
seq_s_3106	193812	intergenic	0.0298
seq_s_3106	193815	intergenic	0.0130
seq_s_3106	193835	intergenic	0.0130
seq_s_3106	193842	intergenic	0.1016
seq_s_3106	193867	intergenic	0.0346
seq_s_3106	193869	intergenic	0.0298
seq_s_3106	193874	intergenic	0.0130
seq_s_3106	193882	intergenic	0.2465
seq_s_3106	193888	intergenic	0.0277
seq_s_3106	193909	intergenic	0.1120
seq_s_3106	193917	intergenic	0.0130
seq_s_3106	193940	intergenic	0.0000
seq_s_3106	193950	intergenic	0.0000
seq_s_3106	193972	intergenic	0.0000
seq_s_3106	193995	intergenic	0.0888
seq_s_3106	193999	intergenic	0.0000
seq_s_3106	194010	intergenic	0.1226
seq_s_3106	194011	intergenic	0.1039
seq_s_3106	194018	intergenic	0.0426
seq_s_3106	194027	intergenic	0.2465
seq_s_3106	194029	intergenic	0.2465
seq_s_3106	194045	intergenic	0.0669
seq_s_3106	194059	intergenic	0.0201
seq_s_3106	194061	intergenic	0.0048
seq_s_3106	194076	intergenic	0.0783
seq_s_3106	194078	intergenic	0.1226
seq_s_3106	194082	intergenic	0.0702
seq_s_3106	194085	intergenic	0.0783
seq_s_3106	194088	intergenic	0.1097
seq_s_3106	194093	intergenic	0.2779
seq_s_3106	194100	intergenic	0.3154
seq_s_3106	194126	intergenic	0.0059
seq_s_3106	194154	intergenic	0.0201
seq_s_3106	194156	intergenic	0.0887
seq_s_3106	194172	intergenic	0.0887
seq_s_3106	194178	intergenic	0.0887
seq_s_3106	194179	intergenic	0.2730
seq_s_3106	194184	intergenic	0.0314
seq_s_3106	194185	intergenic	0.0125
seq_s_3106	194190	intergenic	0.0046
seq_s_3106	194191	intergenic	0.0151
seq_s_3106	194198	intergenic	0.0379
seq_s_3106	194206	intergenic	0.0000
seq_s_3106	194216	intergenic	0.3087
seq_s_3106	194217	intergenic	0.0210
seq_s_3106	194219	intergenic	0.3087
seq_s_3106	194222	intergenic	0.0566
seq_s_3106	194274	intergenic	0.0603
seq_s_3106	194287	intergenic	0.3087
seq_s_3106	194293	intergenic	0.0000
seq_s_3106	194299	intergenic	0.0186
seq_s_3106	194300	intergenic	0.0186
seq_s_3106	194323	intergenic	0.0225
seq_s_3106	194327	intergenic	0.0142
seq_s_3106	194337	intergenic	0.0702
seq_s_3106	194361	intergenic	0.1184
seq_s_3106	194366	intergenic	0.0096
seq_s_3106	194377	intergenic	0.0238
seq_s_3106	194396	intergenic	0.0130
seq_s_3106	194419	intergenic	0.0928
seq_s_3106	194422	intergenic	0.0000
seq_s_3106	194426	intergenic	0.0000
seq_s_3106	194470	intergenic	0.3390
seq_s_3106	194471	intergenic	0.0000
seq_s_3106	194472	intergenic	0.0000
seq_s_3106	194497	intergenic	0.0273
seq_s_3106	194499	intergenic	0.0059
seq_s_3106	194501	intergenic	0.2779
seq_s_3106	194536	intergenic	0.0565
seq_s_3106	194549	intergenic	0.0068
seq_s_3106	194550	intergenic	0.0201
seq_s_3106	194556	intergenic	0.0219
seq_s_3106	194563	intergenic	0.0113
seq_s_3106	194566	intergenic	0.1219
seq_s_3106	194567	intergenic	0.0249
seq_s_3106	194581	intergenic	0.0384
seq_s_3106	194587	intergenic	0.0000
seq_s_3106	194595	intergenic	0.0000
seq_s_3106	194609	intergenic	0.0130
seq_s_3106	194611	intergenic	0.0384
seq_s_3106	194618	intergenic	0.0000
seq_s_3106	194646	intergenic	0.1029
seq_s_3106	194653	intergenic	0.0000
seq_s_3106	194654	intergenic	0.0000
seq_s_3106	194657	intergenic	0.0000
seq_s_3106	194660	intergenic	0.1219
seq_s_3106	194668	intergenic	0.1179
seq_s_3106	194674	intergenic	0.1179
seq_s_3106	194676	intergenic	0.0298
seq_s_3106	194678	intergenic	0.0000
seq_s_3106	194680	intergenic	0.0048
seq_s_3106	194684	intergenic	0.0000
seq_s_3106	194688	intergenic	0.0000
seq_s_3106	194699	intergenic	0.0778
seq_s_3106	194706	intergenic	0.0000
seq_s_3106	194711	intergenic	0.0130
seq_s_3106	194720	intergenic	0.0000
seq_s_3106	194735	intergenic	0.1546
seq_s_3106	194740	intergenic	0.0561
seq_s_3106	194755	intergenic	0.0000
seq_s_3106	194777	intergenic	0.0000
seq_s_3106	194783	intergenic	0.0000
seq_s_3106	194787	intergenic	0.0130
seq_s_3106	194788	intergenic	0.0000
seq_s_3106	194790	intergenic	0.1120
seq_s_3106	194792	intergenic	0.0000
seq_s_3106	194795	intergenic	0.0000
seq_s_3106	194797	intergenic	0.0000
seq_s_3106	194802	intergenic	0.0339
seq_s_3106	194803	intergenic	0.0048
seq_s_3106	194806	intergenic	0.0553
seq_s_3106	194807	intergenic	0.0339
seq_s_3106	194811	intergenic	0.0102
seq_s_3106	194812	intergenic	0.0175
seq_s_3106	194822	intergenic	0.0000
seq_s_3106	194829	intergenic	0.1226
seq_s_3106	194830	intergenic	0.0000
seq_s_3106	194846	intergenic	0.0656
seq_s_3106	194851	intergenic	0.0656
seq_s_3106	194856	intergenic	0.0000
seq_s_3106	194858	intergenic	0.0842
seq_s_3106	194868	intergenic	0.0000
seq_s_3106	194896	intergenic	0.1226
seq_s_3106	194915	intergenic	0.0000
seq_s_3106	194947	intergenic	0.0430
seq_s_3106	194948	intergenic	0.0430
seq_s_3106	194964	intergenic	0.0059
seq_s_3106	194968	intergenic	0.0985
seq_s_3106	194978	intergenic	0.0434
seq_s_3106	194988	intergenic	0.0434
seq_s_3106	194995	intergenic	0.1264
seq_s_3106	195001	intergenic	0.0130
seq_s_3106	195004	intergenic	0.0185
seq_s_3106	195006	intergenic	0.0887
seq_s_3106	195015	intergenic	0.0173
seq_s_3106	195019	intergenic	0.0059
seq_s_3106	195020	intergenic	0.0173
seq_s_3106	195026	intergenic	0.1553
seq_s_3106	195045	intergenic	0.1553
seq_s_3106	195048	intergenic	0.0130
seq_s_3106	195056	intergenic	0.0298
seq_s_3106	195068	intergenic	0.0388
seq_s_3106	195080	intergenic	0.0048
seq_s_3106	195081	intergenic	0.0000
seq_s_3106	195087	intergenic	0.1261
seq_s_3106	195089	intergenic	0.1320
seq_s_3106	195095	intergenic	0.0887
seq_s_3106	195096	intergenic	0.0887
seq_s_3106	195097	intergenic	0.1320
seq_s_3106	195118	intergenic	0.0273
seq_s_3106	195124	intergenic	0.0298
seq_s_3106	195137	intergenic	0.0298
seq_s_3106	195149	intergenic	0.1012
seq_s_3106	195154	intergenic	0.0130
seq_s_3106	195169	intergenic	0.0842
seq_s_3106	195170	intergenic	0.0000
seq_s_3106	195173	intergenic	0.1012
seq_s_3106	195179	intergenic	0.1602
seq_s_3106	195184	intergenic	0.0130
seq_s_3106	195192	intergenic	0.0201
seq_s_3106	195219	intergenic	0.2120
seq_s_3106	195222	intergenic	0.1725
seq_s_3106	195233	intergenic	0.1115
seq_s_3106	195245	intergenic	0.1725
seq_s_3106	195258	intergenic	0.0000
seq_s_3106	195259	intergenic	0.0859
seq_s_3106	195278	intergenic	0.0298
seq_s_3106	195285	intergenic	0.0201
seq_s_3106	195294	intergenic	0.0059
seq_s_3106	195328	intergenic	0.1115
seq_s_3106	195329	intergenic	0.1320
seq_s_3106	195331	intergenic	0.0059
seq_s_3106	195336	intergenic	0.0000
seq_s_3106	195340	intergenic	0.0473
seq_s_3106	195347	intergenic	0.0201
seq_s_3106	195383	intergenic	0.1047
seq_s_3106	195389	intergenic	0.0807
seq_s_3106	195401	intergenic	0.1047
seq_s_3106	195461	intergenic	0.1430
seq_s_3106	195468	intergenic	0.0000
seq_s_3106	195482	intergenic	0.0201
seq_s_3106	195483	intergenic	0.0201
seq_s_3106	195508	intergenic	0.1012
seq_s_3106	195517	intergenic	0.1261
seq_s_3106	195536	intergenic	0.1012
seq_s_3106	195539	intergenic	0.0298
seq_s_3106	195564	intergenic	0.1219
seq_s_3106	195572	intergenic	0.0787
seq_s_3106	195597	intergenic	0.0889
seq_s_3106	195607	intergenic	0.1320
seq_s_3106	195625	intergenic	0.1115
seq_s_3106	195627	intergenic	0.1012
seq_s_3106	195632	intergenic	0.1226
seq_s_3106	195637	intergenic	0.1847
seq_s_3106	195662	intergenic	0.1553
seq_s_3106	195681	intergenic	0.1553
seq_s_3106	195688	intergenic	0.1496
seq_s_3106	195705	intergenic	0.0130
seq_s_3106	195721	intergenic	0.2444
seq_s_3106	195754	intergenic	0.0000
seq_s_3106	195757	intergenic	0.0832
seq_s_3106	195772	intergenic	0.0298
seq_s_3106	195783	intergenic	0.2120
seq_s_3106	195813	intergenic	0.0630
seq_s_3106	195822	intergenic	0.0130
seq_s_3106	195833	intergenic	0.0298
seq_s_3106	195843	intergenic	0.0000
seq_s_3106	195849	intergenic	0.0201
seq_s_3106	195859	intergenic	0.1007
seq_s_3106	195879	intergenic	0.0000
seq_s_3106	195908	intergenic	0.1818
seq_s_3106	195917	intergenic	0.0936
seq_s_3106	195920	intergenic	0.0509
seq_s_3106	195923	intergenic	0.0255
seq_s_3106	195927	intergenic	0.0059
seq_s_3106	195955	intergenic	0.0000
seq_s_3106	195977	intergenic	0.0059
seq_s_3106	195989	intergenic	0.0783
seq_s_3106	195995	intergenic	0.0000
seq_s_3106	195996	intergenic	0.0000
seq_s_3106	196003	intergenic	0.0000
seq_s_3106	196005	intergenic	0.1818
seq_s_3106	196014	intergenic	0.1818
seq_s_3106	196015	intergenic	0.0045
seq_s_3106	196018	intergenic	0.0059
seq_s_3106	196049	intergenic	0.0059
seq_s_3106	196068	intergenic	0.0059
seq_s_3106	196072	intergenic	0.1553
seq_s_3106	196077	intergenic	0.0888
seq_s_3106	196078	intergenic	0.1150
seq_s_3106	196081	intergenic	0.0000
seq_s_3106	196087	intergenic	0.1553
seq_s_3106	196102	intergenic	0.0832
seq_s_3106	196105	intergenic	0.0754
seq_s_3106	196113	intergenic	0.0678
seq_s_3106	196115	intergenic	0.0003
seq_s_3106	196116	intergenic	0.0314
seq_s_3106	196131	intergenic	0.0314
seq_s_3106	196146	intergenic	0.0000
seq_s_3106	196156	intergenic	0.0000
seq_s_3106	196173	intergenic	0.1553
seq_s_3106	196220	intergenic	0.0636
seq_s_3106	196222	intergenic	0.0728
seq_s_3106	196238	intergenic	0.1000
seq_s_3106	196268	intergenic	0.1808
seq_s_3106	196276	intergenic	0.0654
seq_s_3106	196295	intergenic	0.0000
seq_s_3106	196309	intergenic	0.1496
seq_s_3106	196310	intergenic	0.0059
seq_s_3106	196311	intergenic	0.0719
seq_s_3106	196322	intergenic	0.0000
seq_s_3106	196339	intergenic	0.1563
seq_s_3106	196348	intergenic	0.0048
seq_s_3106	196351	intergenic	0.1039
seq_s_3106	196359	intergenic	0.0048
seq_s_3106	196365	intergenic	0.0000
seq_s_3106	196367	intergenic	0.0935
seq_s_3106	196386	intergenic	0.0000
seq_s_3106	196391	intergenic	0.0000
seq_s_3106	196408	intergenic	0.1000
seq_s_3106	196415	intergenic	0.0130
seq_s_3106	196427	intergenic	0.0125
seq_s_3106	196436	intergenic	0.0165
seq_s_3106	196444	intergenic	0.0054
seq_s_3106	196446	intergenic	0.0368
seq_s_3106	196451	intergenic	0.1189
seq_s_3106	196489	intergenic	0.0059
seq_s_3106	196490	intergenic	0.0059
seq_s_3106	196500	intergenic	0.0887
seq_s_3106	196523	intergenic	0.0708
seq_s_3106	196528	intergenic	0.1219
seq_s_3106	196583	intergenic	0.0000
seq_s_3106	196587	intergenic	0.0616
seq_s_3106	196591	intergenic	0.0888
seq_s_3106	196607	intergenic	0.0000
seq_s_3106	196608	intergenic	0.0000
seq_s_3106	196611	intergenic	0.0000
seq_s_3106	196614	intergenic	0.0046
seq_s_3106	196628	intergenic	0.0543
seq_s_3106	196635	intergenic	0.0055
seq_s_3106	196646	intergenic	0.0201
seq_s_3106	196651	intergenic	0.0000
seq_s_3106	196667	intergenic	0.0000
seq_s_3106	196675	intergenic	0.2705
seq_s_3106	196676	intergenic	0.2705
seq_s_3106	196679	intergenic	0.0116
seq_s_3106	196686	intergenic	0.0042
seq_s_3106	196689	intergenic	0.2705
seq_s_3106	196698	intergenic	0.2120
seq_s_3106	196699	intergenic	0.0000
seq_s_3106	196703	intergenic	0.2386
seq_s_3106	196707	intergenic	0.2386
seq_s_3106	196730	intergenic	0.0078
seq_s_3106	196740	intergenic	0.0880
seq_s_3106	196749	intergenic	0.0298
seq_s_3106	196768	intergenic	0.0130
seq_s_3106	196775	intergenic	0.0656
seq_s_3106	196780	intergenic	0.0059
seq_s_3106	196789	intergenic	0.0656
seq_s_3106	196795	intergenic	0.1039
seq_s_3106	196810	intergenic	0.0130
seq_s_3106	196811	intergenic	0.0130
seq_s_3106	196829	intergenic	0.0931
seq_s_3106	196832	intergenic	0.2386
seq_s_3106	196839	intergenic	0.0000
seq_s_3106	196850	intergenic	0.0059
seq_s_3106	196863	intergenic	0.0000
seq_s_3106	196875	intergenic	0.0803
seq_s_3106	196886	intergenic	0.0880
seq_s_3106	196889	intergenic	0.0880
seq_s_3106	196909	intergenic	0.0959
seq_s_3106	196930	intergenic	0.0654
seq_s_3106	196943	intergenic	0.1029
seq_s_3106	196959	intergenic	0.0000
seq_s_3106	196970	intergenic	0.0787
seq_s_3106	196974	intergenic	0.0107
seq_s_3106	196978	intergenic	0.0015
seq_s_3106	196985	intergenic	0.0059
seq_s_3106	196986	intergenic	0.0130
seq_s_3106	196989	intergenic	0.0130
seq_s_3106	196997	intergenic	0.0107
seq_s_3106	197003	intergenic	0.1725
seq_s_3106	197047	intergenic	0.1725
seq_s_3106	197065	intergenic	0.1088
seq_s_3106	197066	intergenic	0.0807
seq_s_3106	197067	intergenic	0.0525
seq_s_3106	197068	intergenic	0.0696
seq_s_3106	197069	intergenic	0.0521
seq_s_3106	197070	intergenic	0.1334
seq_s_3106	197073	intergenic	0.0697
seq_s_3106	197086	intergenic	0.0531
seq_s_3106	197106	intergenic	0.0859
seq_s_3106	197115	intergenic	0.0000
seq_s_3106	197139	intergenic	0.0000
seq_s_3106	197140	intergenic	0.0862
seq_s_3106	197154	intergenic	0.0298
seq_s_3106	197156	intergenic	0.0566
seq_s_3106	197160	intergenic	0.0201
seq_s_3106	197167	intergenic	0.0000
seq_s_3106	197179	intergenic	0.1320
seq_s_3106	197266	intergenic	0.0116
seq_s_3106	197274	intergenic	0.0130
seq_s_3106	197275	intergenic	0.0000
seq_s_3106	197276	intergenic	0.0000
seq_s_3106	197289	intergenic	0.0242
seq_s_3106	197309	intergenic	0.0059
seq_s_3106	197381	intergenic	0.0130
seq_s_3106	197394	intergenic	0.0130
seq_s_3106	197435	intergenic	0.0000
seq_s_3106	197440	intergenic	0.0000
seq_s_3106	197454	intergenic	0.0043
seq_s_3106	197458	intergenic	0.0000
seq_s_3106	197469	intergenic	0.0125
seq_s_3106	197477	intergenic	0.0000
seq_s_3106	197478	intergenic	0.0059
seq_s_3106	197483	intergenic	0.0201
seq_s_3106	197486	intergenic	0.0273
seq_s_3106	197492	intergenic	0.0273
seq_s_3106	197496	intergenic	0.2224
seq_s_3106	197510	intergenic	0.2224
seq_s_3106	197585	intergenic	0.2465
seq_s_3106	197599	intergenic	0.0273
seq_s_3106	197605	intergenic	0.1344
seq_s_3106	197615	intergenic	0.0225
seq_s_3106	197618	intergenic	0.0365
seq_s_3106	197619	intergenic	0.0000
seq_s_3106	197622	intergenic	0.1847
seq_s_3106	197641	intergenic	0.0000
seq_s_3106	197646	intergenic	0.1527
seq_s_3106	197655	intergenic	0.0059
seq_s_3106	197673	intergenic	0.1653
seq_s_3106	197693	intergenic	0.1329
seq_s_3106	197694	intergenic	0.0059
seq_s_3106	197704	intergenic	0.0130
seq_s_3106	197723	intergenic	0.0130
seq_s_3106	197727	intergenic	0.3104
seq_s_3106	197728	intergenic	0.0116
seq_s_3106	197738	intergenic	0.4203
seq_s_3106	197744	intergenic	0.1534
seq_s_3106	197745	intergenic	0.1500
seq_s_3106	197818	intergenic	0.0238
seq_s_3106	197836	intergenic	0.0059
seq_s_3106	197842	intergenic	0.0887
seq_s_3106	197855	intergenic	0.0384
seq_s_3106	197857	intergenic	0.0642
seq_s_3106	197883	intergenic	0.0000
seq_s_3106	197902	intergenic	0.0000
seq_s_3106	197919	intergenic	0.0000
seq_s_3106	197943	intergenic	0.0238
seq_s_3106	197944	intergenic	0.0000
seq_s_3106	197956	intergenic	0.0059
seq_s_3106	197960	intergenic	0.1587
seq_s_3106	197970	intergenic	0.1189
seq_s_3106	197977	intergenic	0.0298
seq_s_3106	198000	intergenic	0.1029
seq_s_3106	198190	intergenic	0.0000
seq_s_3106	198208	intergenic	0.0201
seq_s_3106	198212	intergenic	0.1037
seq_s_3106	198215	intergenic	0.0669
seq_s_3106	198219	intergenic	0.1944
seq_s_3106	198222	intergenic	0.1798
seq_s_3106	198228	intergenic	0.2192
seq_s_3106	198234	intergenic	0.0059
seq_s_3106	198244	intergenic	0.1154
seq_s_3106	198245	intergenic	0.0944
seq_s_3106	198252	intergenic	0.0000
seq_s_3106	198254	intergenic	0.0000
seq_s_3106	198271	intergenic	0.2184
seq_s_3106	198277	intergenic	0.0025
seq_s_3106	198283	intergenic	0.0025
seq_s_3106	198298	intergenic	0.0201
seq_s_3106	198308	intergenic	0.1261
seq_s_3106	198310	intergenic	0.3919
seq_s_3106	198311	intergenic	0.0151
seq_s_3106	198342	intergenic	0.0098
seq_s_3106	198363	intergenic	0.0059
seq_s_3106	198366	intergenic	0.0000
seq_s_3106	198374	intergenic	0.0130
seq_s_3106	198379	intergenic	0.0130
seq_s_3106	198402	intergenic	0.0736
seq_s_3106	198407	intergenic	0.1764
seq_s_3106	198408	intergenic	0.0930
seq_s_3106	198417	intergenic	0.1587
seq_s_3106	198449	intergenic	0.0000
seq_s_3106	198456	intergenic	0.0346
seq_s_3106	198478	intergenic	0.0000
seq_s_3106	198488	intergenic	0.0308
seq_s_3106	198507	intergenic	0.0000
seq_s_3106	198541	intergenic	0.0000
seq_s_3106	198542	intergenic	0.0000
seq_s_3106	198599	intergenic	0.0000
seq_s_3106	198695	intergenic	0.0059
seq_s_3106	198712	intergenic	0.0419
seq_s_3106	198784	intergenic	0.1226
seq_s_3106	198802	intergenic	0.0000
seq_s_3106	198810	intergenic	0.1226
seq_s_3106	198838	intergenic	0.0000
seq_s_3106	198839	intergenic	0.0000
seq_s_3106	198870	intergenic	0.0048
seq_s_3106	198879	intergenic	0.0000
seq_s_3106	198882	intergenic	0.1226
seq_s_3106	198884	intergenic	0.0000
seq_s_3106	198908	intergenic	0.0050
seq_s_3106	198912	intergenic	0.0669
seq_s_3106	198916	intergenic	0.0298
seq_s_3106	198918	intergenic	0.0298
seq_s_3106	198959	intergenic	0.0000
seq_s_3106	198961	intergenic	0.0000
seq_s_3106	198974	intergenic	0.0561
seq_s_3106	198979	intergenic	0.0000
seq_s_3106	198985	intergenic	0.0185
seq_s_3106	198986	intergenic	0.0185
seq_s_3106	199018	intergenic	0.0000
seq_s_3106	199036	intergenic	0.0473
seq_s_3106	199041	intergenic	0.0048
seq_s_3106	199068	intergenic	0.0000
seq_s_3106	199131	intergenic	0.0000
seq_s_3106	199148	intergenic	0.0842
seq_s_3106	199164	intergenic	0.0045
seq_s_3106	199181	intergenic	0.1414
seq_s_3106	199219	intergenic	0.1029
seq_s_3106	199220	intergenic	0.0063
seq_s_3106	199233	intergenic	0.0000
seq_s_3106	199246	intergenic	0.0000
seq_s_3106	199247	intergenic	0.0000
seq_s_3106	199248	intergenic	0.0419
seq_s_3106	199249	intergenic	0.0000
seq_s_3106	199290	intergenic	0.0003
seq_s_3106	199299	intergenic	0.1745
seq_s_3106	199302	intergenic	0.1909
seq_s_3106	199314	intergenic	0.0000
seq_s_3106	199315	intergenic	0.1267
seq_s_3106	199320	intergenic	0.0000
seq_s_3106	199342	intergenic	0.0201
seq_s_3106	199350	intergenic	0.0000
seq_s_3106	199357	intergenic	0.0059
seq_s_3106	199380	intergenic	0.1436
seq_s_3106	199382	intergenic	0.1725
seq_s_3106	199430	intergenic	0.0130
seq_s_3106	199438	intergenic	0.1817
seq_s_3106	199460	intergenic	0.0776
seq_s_3106	199468	intergenic	0.0000
seq_s_3106	199488	intergenic	0.1764
seq_s_3106	199492	intergenic	0.0000
seq_s_3106	199496	intergenic	0.1764
seq_s_3106	199509	intergenic	0.0000
seq_s_3106	199521	intergenic	0.0036
seq_s_3106	199525	intergenic	0.1183
seq_s_3106	199532	intergenic	0.0000
seq_s_3106	199540	intergenic	0.0698
seq_s_3106	199545	intergenic	0.0000
seq_s_3106	199555	intergenic	0.0210
seq_s_3106	199561	intergenic	0.2710
seq_s_3106	199580	intergenic	0.1245
seq_s_3106	199612	intergenic	0.2415
seq_s_3106	199678	intergenic	0.0048
seq_s_3106	199704	intergenic	0.0057
seq_s_3106	199754	intergenic	0.1183
seq_s_3106	200066	intergenic	0.0402
seq_s_3106	200074	intergenic	0.0000
seq_s_3106	200075	intergenic	0.0000
seq_s_3106	200094	intergenic	0.0678
seq_s_3106	200097	intergenic	0.0051
seq_s_3106	200100	intergenic	0.0611
seq_s_3106	200117	intergenic	0.0062
seq_s_3106	200125	intergenic	0.0000
seq_s_3106	200126	intergenic	0.0008
seq_s_3106	200135	intergenic	0.0163
seq_s_3106	200136	intergenic	0.0754
seq_s_3106	200161	intergenic	0.1567
seq_s_3106	200327	intergenic	0.0322
seq_s_3106	200358	intergenic	0.2186
seq_s_3106	200379	intergenic	0.0669
seq_s_3106	200380	intergenic	0.0238
seq_s_3106	200381	intergenic	0.2186
seq_s_3106	200389	intergenic	0.0095
seq_s_3106	200391	intergenic	0.0001
seq_s_3106	200394	intergenic	0.2653
seq_s_3106	200395	intergenic	0.0331
seq_s_3106	200397	intergenic	0.0830
seq_s_3106	200407	intergenic	0.2846
seq_s_3106	200475	intergenic	0.1725
seq_s_3106	200492	intergenic	0.0130
seq_s_3106	200497	intergenic	0.0048
seq_s_3106	200512	intergenic	0.1505
seq_s_3106	200526	intergenic	0.0000
seq_s_3106	200537	intergenic	0.0888
seq_s_3106	200549	intergenic	0.0000
seq_s_3106	200556	intergenic	0.0000
seq_s_3106	200558	intergenic	0.0888
seq_s_3106	200564	intergenic	0.0801
seq_s_3106	200573	intergenic	0.0698
seq_s_3106	200574	intergenic	0.0000
seq_s_3106	200575	intergenic	0.0944
seq_s_3106	200588	intergenic	0.0944
seq_s_3106	200600	intergenic	0.0944
seq_s_3106	200603	intergenic	0.0000
seq_s_3106	200604	intergenic	0.0000
seq_s_3106	200629	intergenic	0.0000
seq_s_3106	200635	intergenic	0.0000
seq_s_3106	200641	intergenic	0.0000
seq_s_3106	200700	intergenic	0.2111
seq_s_3106	200717	intergenic	0.1580
seq_s_3106	200719	intergenic	0.1496
seq_s_3106	200720	intergenic	0.2224
seq_s_3106	200721	intergenic	0.0595
seq_s_3106	200732	intergenic	0.0000
seq_s_3106	200740	intergenic	0.0000
seq_s_3106	200741	intergenic	0.0000
seq_s_3106	200745	intergenic	0.2846
seq_s_3106	200766	intergenic	0.0000
seq_s_3106	200767	intergenic	0.0298
seq_s_3106	200770	intergenic	0.1827
seq_s_3106	200771	intergenic	0.1827
seq_s_3106	200773	intergenic	0.1827
seq_s_3106	200774	intergenic	0.1827
seq_s_3106	200777	intergenic	0.0000
seq_s_3106	200779	intergenic	0.1219
seq_s_3106	200780	intergenic	0.1219
seq_s_3106	200781	intergenic	0.1219
seq_s_3106	200782	intergenic	0.1219
seq_s_3106	200783	intergenic	0.1219
seq_s_3106	200784	intergenic	0.1219
seq_s_3106	200785	intergenic	0.1219
seq_s_3106	200786	intergenic	0.1219
seq_s_3106	200787	intergenic	0.1219
seq_s_3106	200788	intergenic	0.0444
seq_s_3106	200789	intergenic	0.1219
seq_s_3106	200791	intergenic	0.1264
seq_s_3106	200792	intergenic	0.1516
seq_s_3106	200793	intergenic	0.1264
seq_s_3106	200794	intergenic	0.1516
seq_s_3106	200795	intergenic	0.1516
seq_s_3106	200796	intergenic	0.1264
seq_s_3106	200797	intergenic	0.1264
seq_s_3106	200798	intergenic	0.1264
seq_s_3106	200799	intergenic	0.1516
seq_s_3106	200800	intergenic	0.1516
seq_s_3106	200801	intergenic	0.1516
seq_s_3106	200802	intergenic	0.1264
seq_s_3106	200803	intergenic	0.1516
seq_s_3106	200804	intergenic	0.1219
seq_s_3106	200805	intergenic	0.0000
seq_s_3106	200806	intergenic	0.1219
seq_s_3106	200807	intergenic	0.1264
seq_s_3106	200808	intergenic	0.1553
seq_s_3106	200809	intergenic	0.0015
seq_s_3106	200810	intergenic	0.1553
seq_s_3106	200811	intergenic	0.1818
seq_s_3106	200812	intergenic	0.1516
seq_s_3106	200813	intergenic	0.1264
seq_s_3106	200814	intergenic	0.1553
seq_s_3106	200815	intergenic	0.1516
seq_s_3106	200816	intergenic	0.1496
seq_s_3106	200821	intergenic	0.1505
seq_s_3106	200822	intergenic	0.0000
seq_s_3106	200823	intergenic	0.1827
seq_s_3106	200824	intergenic	0.1827
seq_s_3106	200825	intergenic	0.1827
seq_s_3106	200827	intergenic	0.2465
seq_s_3106	200828	intergenic	0.0985
seq_s_3106	200830	intergenic	0.2148
seq_s_3106	200831	intergenic	0.1808
seq_s_3106	200832	intergenic	0.0000
seq_s_3106	200833	intergenic	0.1607
seq_s_3106	200842	intergenic	0.0493
seq_s_3106	200849	intergenic	0.0298
seq_s_3106	200852	intergenic	0.0116
seq_s_3106	200855	intergenic	0.0000
seq_s_3106	200868	intergenic	0.0116
seq_s_3106	200882	intergenic	0.1437
seq_s_3106	200886	intergenic	0.0059
seq_s_3106	200908	intergenic	0.0255
seq_s_3106	200910	intergenic	0.0000
seq_s_3106	200950	intergenic	0.0000
seq_s_3106	200958	intergenic	0.0000
seq_s_3106	200959	intergenic	0.0000
seq_s_3106	200964	intergenic	0.0142
seq_s_3106	200966	intergenic	0.0116
seq_s_3106	200969	intergenic	0.0000
seq_s_3106	201015	intergenic	0.0000
seq_s_3106	201034	intergenic	0.0142
seq_s_3106	201039	intergenic	0.0142
seq_s_3106	201051	intergenic	0.2120
seq_s_3106	201065	intergenic	0.0059
seq_s_3106	201078	intergenic	0.0000
seq_s_3106	201079	intergenic	0.0000
seq_s_3106	201080	intergenic	0.0000
seq_s_3106	201086	intergenic	0.1602
seq_s_3106	201093	intergenic	0.0000
seq_s_3106	201094	intergenic	0.0000
seq_s_3106	201095	intergenic	0.0000
seq_s_3106	201097	intergenic	0.0000
seq_s_3106	201100	intergenic	0.0000
seq_s_3106	201152	intergenic	0.0565
seq_s_3106	201158	intergenic	0.0059
seq_s_3106	201163	intergenic	0.1392
seq_s_3106	201166	intergenic	0.0000
seq_s_3106	201204	intergenic	0.2145
seq_s_3106	201228	intergenic	0.0000
seq_s_3106	201230	intergenic	0.0048
seq_s_3106	201239	intergenic	0.0000
seq_s_3106	201249	intergenic	0.1029
seq_s_3106	201270	intergenic	0.1264
seq_s_3106	201282	intergenic	0.0298
seq_s_3106	201289	intergenic	0.0298
seq_s_3106	201291	intergenic	0.0000
seq_s_3106	201293	intergenic	0.0000
seq_s_3106	201294	intergenic	0.0000
seq_s_3106	201295	intergenic	0.0620
seq_s_3106	201355	intergenic	0.0000
seq_s_3106	201357	intergenic	0.0000
seq_s_3106	201364	intergenic	0.0000
seq_s_3106	201374	intergenic	0.3040
seq_s_3106	201376	intergenic	0.0000
seq_s_3106	201387	intergenic	0.1635
seq_s_3106	201420	intergenic	0.0015
seq_s_3106	201441	intergenic	0.3070
seq_s_3106	201491	intergenic	0.0015
seq_s_3106	201515	intergenic	0.0801
seq_s_3106	201522	intergenic	0.0883
seq_s_3106	201524	intergenic	0.0500
seq_s_3106	201530	intergenic	0.0997
seq_s_3106	201546	intergenic	0.0997
seq_s_3106	201549	intergenic	0.0196
seq_s_3106	201561	intergenic	0.0328
seq_s_3106	201562	intergenic	0.0000
seq_s_3106	201570	intergenic	0.0000
seq_s_3106	201571	intergenic	0.0473
seq_s_3106	201587	intergenic	0.1722
seq_s_3106	201592	intergenic	0.1981
seq_s_3106	201607	intergenic	0.0858
seq_s_3106	201630	intergenic	0.0003
seq_s_3106	201635	intergenic	0.0273
seq_s_3106	201651	intergenic	0.0641
seq_s_3106	201687	upstream	0.0858
seq_s_3106	201691	upstream	0.1029
seq_s_3106	201696	upstream	0.0000
seq_s_3106	201708	upstream	0.0201
seq_s_3106	201719	upstream	0.0059
seq_s_3106	201721	upstream	0.0059
seq_s_3106	201752	upstream	0.0130
seq_s_3106	201781	upstream	0.0130
seq_s_3106	201793	upstream	0.1128
seq_s_3106	201797	upstream	0.1849
seq_s_3106	201800	upstream	0.0732
seq_s_3106	201805	upstream	0.1256
seq_s_3106	201809	upstream	0.0669
seq_s_3106	201810	upstream	0.0669
seq_s_3106	201814	upstream	0.1171
seq_s_3106	201844	upstream	0.0561
seq_s_3106	201845	upstream	0.1171
seq_s_3106	201846	upstream	0.0419
seq_s_3106	201855	upstream	0.0298
seq_s_3106	201865	upstream	0.0000
seq_s_3106	201873	upstream	0.0000
seq_s_3106	201882	upstream	0.0000
seq_s_3106	201898	upstream	0.0479
seq_s_3106	201907	upstream	0.0500
seq_s_3106	201925	upstream	0.0000
seq_s_3106	201949	upstream	0.0000
seq_s_3106	201958	upstream	0.0059
seq_s_3106	201974	upstream	0.0071
seq_s_3106	201991	upstream	0.0000
seq_s_3106	202013	upstream	0.0000
seq_s_3106	202016	upstream	0.0419
seq_s_3106	202023	upstream	0.0045
seq_s_3106	202024	upstream	0.0000
seq_s_3106	202025	upstream	0.0003
seq_s_3106	202026	upstream	0.0003
seq_s_3106	202771	upstream	0.2743
seq_s_3106	202777	upstream	0.0200
seq_s_3106	202785	upstream	0.0059
seq_s_3106	202792	upstream	0.0059
seq_s_3106	202797	upstream	0.3032
seq_s_3106	202811	upstream	0.0000
seq_s_3106	202835	upstream	0.0200
seq_s_3106	202865	upstream	0.0603
seq_s_3106	202871	upstream	0.0059
seq_s_3106	202892	upstream	0.0059
seq_s_3106	202896	upstream	0.0068
seq_s_3106	202903	upstream	0.0107
seq_s_3106	202950	upstream	0.0117
seq_s_3106	202958	upstream	0.0669
seq_s_3106	202986	upstream	0.0045
seq_s_3106	202998	upstream	0.0000
seq_s_3106	203013	upstream	0.0000
seq_s_3106	203018	upstream	0.0000
seq_s_3106	203036	upstream	0.0130
seq_s_3106	203038	upstream	0.2319
seq_s_3106	203039	upstream	0.2319
seq_s_3106	203050	upstream	0.0493
seq_s_3106	203068	upstream	0.0046
seq_s_3106	203077	upstream	0.0493
seq_s_3106	203085	upstream	0.3394
seq_s_3106	203086	upstream	0.3104
seq_s_3106	203098	upstream	0.1012
seq_s_3106	203099	upstream	0.2224
seq_s_3106	203100	upstream	0.2477
seq_s_3106	203106	upstream	0.0046
seq_s_3106	203107	upstream	0.0419
seq_s_3106	203110	upstream	0.0669
seq_s_3106	203144	upstream	0.0130
seq_s_3106	203153	upstream	0.2522
seq_s_3106	203216	upstream	0.0000
seq_s_3106	203279	upstream	0.0004
seq_s_3106	203308	upstream	0.1496
seq_s_3106	203320	upstream	0.0298
seq_s_3106	203323	upstream	0.0000
seq_s_3106	203325	upstream	0.2743
seq_s_3106	203326	upstream	0.0197
seq_s_3106	203329	upstream	0.0197
seq_s_3106	203337	upstream	0.0000
seq_s_3106	203341	upstream	0.0000
seq_s_3106	203351	upstream	0.1854
seq_s_3106	203352	upstream	0.0046
seq_s_3106	203353	upstream	0.0000
seq_s_3106	203354	upstream	0.0000
seq_s_3106	203356	upstream	0.1162
seq_s_3106	203363	upstream	0.0000
seq_s_3106	203364	upstream	0.0298
seq_s_3106	203368	upstream	0.0000
seq_s_3106	203369	upstream	0.0298
seq_s_3106	203370	upstream	0.0000
seq_s_3106	203380	upstream	0.0046
seq_s_3106	203392	upstream	0.0059
seq_s_3106	203400	upstream	0.0000
seq_s_3106	203412	upstream	0.0004
seq_s_3106	203417	upstream	0.0000
seq_s_3106	203446	upstream	0.0004
seq_s_3106	203468	upstream	0.3040
seq_s_3106	203474	upstream	0.1704
seq_s_3106	203475	upstream	0.0000
seq_s_3106	203483	upstream	0.0000
seq_s_3106	203503	upstream	0.3649
seq_s_3106	203504	upstream	0.0314
seq_s_3106	203510	upstream	0.3394
seq_s_3106	203539	upstream	0.0000
seq_s_3106	203547	upstream	0.3358
seq_s_3106	203562	upstream	0.1361
seq_s_3106	203563	upstream	0.0997
seq_s_3106	203566	upstream	0.0669
seq_s_3106	203571	upstream	0.0000
seq_s_3106	203573	upstream	0.0045
seq_s_3106	203577	upstream	0.0045
seq_s_3106	203579	upstream	0.0669
seq_s_3106	203596	upstream	0.0000
seq_s_3106	203627	upstream	0.0000
seq_s_3106	203629	upstream	0.2186
seq_s_3106	203633	upstream	0.0455
seq_s_3106	203634	upstream	0.0197
seq_s_3106	203642	upstream	0.0000
seq_s_3106	203663	upstream	0.0130
seq_s_3106	203666	upstream	0.0553
seq_s_3106	203669	upstream	0.0046
seq_s_3106	203670	upstream	0.0000
seq_s_3106	203671	upstream	0.0000
seq_s_3106	203700	upstream	0.0000
seq_s_3106	203708	upstream	0.0000
seq_s_3106	203718	upstream	0.2319
seq_s_3106	203757	upstream	0.2290
seq_s_3106	203798	upstream	0.1029
seq_s_3106	203802	upstream	0.0000
seq_s_3106	203803	upstream	0.2415
seq_s_3106	203811	upstream	0.0068
seq_s_3106	203829	upstream	0.2865
seq_s_3106	203833	upstream	0.2415
seq_s_3106	203837	upstream	0.0004
seq_s_3106	203840	upstream	0.0298
seq_s_3106	203850	upstream	0.2415
seq_s_3106	203894	upstream	0.0000
seq_s_3106	203906	upstream	0.1675
seq_s_3106	204655	upstream	0.2130
seq_s_3106	204697	upstream	0.0059
seq_s_3106	204706	upstream	0.0000
seq_s_3106	204738	upstream	0.0567
seq_s_3106	204746	upstream	0.1854
seq_s_3106	204764	upstream	0.0000
seq_s_3106	204773	upstream	0.1587
seq_s_3106	204810	upstream	0.0000
seq_s_3106	204854	upstream	0.2431
seq_s_3106	204855	upstream	0.2431
seq_s_3106	204857	upstream	0.0238
seq_s_3106	204883	upstream	0.0116
seq_s_3106	204899	upstream	0.0048
seq_s_3106	204906	upstream	0.0113
seq_s_3106	204907	upstream	0.0004
seq_s_3106	204911	upstream	0.0000
seq_s_3106	204989	upstream	0.0553
seq_s_3106	204998	upstream	0.0175
seq_s_3106	205006	upstream	0.1226
seq_s_3106	205045	upstream	0.0130
seq_s_3106	205046	upstream	0.0000
seq_s_3106	205155	upstream	0.0059
seq_s_3106	205173	upstream	0.0059
seq_s_3106	205177	upstream	0.0003
seq_s_3106	205195	upstream	0.0000
seq_s_3106	205249	upstream	0.0787
seq_s_3106	205250	upstream	0.1264
seq_s_3106	205261	upstream	0.0298
seq_s_3106	205266	upstream	0.0059
seq_s_3106	205285	upstream	0.0000
seq_s_3106	205324	upstream	0.0185
seq_s_3106	205407	upstream	0.0719
seq_s_3106	205454	upstream	0.0059
seq_s_3106	205463	upstream	0.0298
seq_s_3106	205467	upstream	0.0402
seq_s_3106	205468	upstream	0.0595
seq_s_3106	205472	upstream	0.0000
seq_s_3106	205473	upstream	0.0059
seq_s_3106	205477	upstream	0.0059
seq_s_3106	205483	upstream	0.0000
seq_s_3106	205511	upstream	0.0669
seq_s_3106	205512	upstream	0.0669
seq_s_3106	205559	upstream	0.0298
seq_s_3106	205600	upstream	0.0669
seq_s_3106	205601	upstream	0.0059
seq_s_3106	205852	upstream	0.0048
seq_s_3106	205856	upstream	0.0015
seq_s_3106	206351	upstream	0.3643
seq_s_3106	206352	upstream	0.6374
seq_s_3106	206359	upstream	0.6374
seq_s_3106	206363	upstream	0.6374
seq_s_3106	206380	upstream	0.0061
seq_s_3106	206412	upstream	0.6521
seq_s_3106	206420	upstream	0.6521
seq_s_3106	206421	upstream	0.6521
seq_s_3106	206422	upstream	0.1505
seq_s_3106	206454	upstream	0.6521
seq_s_3106	206464	upstream	0.6521
seq_s_3106	206470	upstream	0.6374
seq_s_3106	206488	upstream	0.0280
seq_s_3106	206493	upstream	0.0280
seq_s_3106	206495	upstream	0.4295
seq_s_3106	206496	upstream	0.0000
seq_s_3106	206497	upstream	0.2148
seq_s_3106	206501	upstream	0.0000
seq_s_3106	206504	upstream	0.3969
seq_s_3106	206506	upstream	0.0000
seq_s_3106	206518	upstream	0.0000
seq_s_3106	206523	upstream	0.5528
seq_s_3106	206530	upstream	0.5528
seq_s_3106	206535	upstream	0.5809
seq_s_3106	206541	upstream	0.4902
seq_s_3106	206545	upstream	0.5677
seq_s_3106	206549	upstream	0.3104
seq_s_3106	206558	upstream	0.0298
seq_s_3106	206561	upstream	0.5809
seq_s_3106	206562	upstream	0.5809
seq_s_3106	206578	upstream	0.5522
seq_s_3106	206589	upstream	0.6558
seq_s_3106	206596	upstream	0.5522
seq_s_3106	206600	upstream	0.0273
seq_s_3106	206603	upstream	0.0298
seq_s_3106	206607	upstream	0.0298
seq_s_3106	206627	upstream	0.6102
seq_s_3106	206633	upstream	0.5677
seq_s_3106	206666	upstream	0.5431
seq_s_3106	206667	upstream	0.0384
seq_s_3106	206677	upstream	0.0048
seq_s_3106	206694	utr	0.5522
seq_s_3106	206696	utr	0.0910
seq_s_3106	206697	utr	0.0000
seq_s_3106	206725	intron	0.0000
seq_s_3106	206757	intron	0.3279
seq_s_3106	206762	intron	0.0000
seq_s_3106	206767	intron	0.5668
seq_s_3106	206768	intron	0.0201
seq_s_3106	206774	intron	0.0298
seq_s_3106	206776	intron	0.5237
seq_s_3106	206777	intron	0.5382
seq_s_3106	206783	intron	0.5382
seq_s_3106	206785	intron	0.5382
seq_s_3106	206788	intron	0.2481
seq_s_3106	206794	intron	0.5398
seq_s_3106	206795	intron	0.5677
seq_s_3106	206796	intron	0.5528
seq_s_3106	206807	intron	0.5237
seq_s_3106	206819	intron	0.2427
seq_s_3106	206831	intron	0.5237
seq_s_3106	206842	intron	0.5382
seq_s_3106	206843	intron	0.5528
seq_s_3106	206854	intron	0.2772
seq_s_3106	206861	intron	0.5094
seq_s_3106	206863	intron	0.0315
seq_s_3106	206870	intron	0.4950
seq_s_3106	206872	intron	0.4950
seq_s_3106	206879	intron	0.4950
seq_s_3106	206925	intron	0.0000
seq_s_3106	207004	intron	0.0000
seq_s_3106	207045	intron	0.5677
seq_s_3106	207060	intron	0.0000
seq_s_3106	207061	intron	0.4375
seq_s_3106	207076	intron	0.3650
seq_s_3106	207086	intron	0.5677
seq_s_3106	207098	intron	0.5677
seq_s_3106	207099	intron	0.5677
seq_s_3106	207154	intron	0.0000
seq_s_3106	207163	intron	0.0000
seq_s_3106	207182	intron	0.0057
seq_s_3106	207212	intron	0.0000
seq_s_3106	207281	intron	0.0000
seq_s_3106	207309	intron	0.5381
seq_s_3106	207312	intron	0.6026
seq_s_3106	207313	intron	0.0130
seq_s_3106	207325	intron	0.6136
seq_s_3106	207330	intron	0.5828
seq_s_3106	207336	intron	0.3984
seq_s_3106	207374	intron	0.6136
seq_s_3106	207379	intron	0.6136
seq_s_3106	207384	intron	0.5865
seq_s_3106	207386	intron	0.5865
seq_s_3106	207389	intron	0.6136
seq_s_3106	207396	intron	0.6136
seq_s_3106	207402	intron	0.0000
seq_s_3106	207424	intron	0.0452
seq_s_3106	207471	intron	0.5551
seq_s_3106	207482	intron	0.5828
seq_s_3106	207491	intron	0.6102
seq_s_3106	207495	intron	0.5398
seq_s_3106	207509	intron	0.5707
seq_s_3106	207516	intron	0.1226
seq_s_3106	207531	intron	0.5652
seq_s_3106	207538	intron	0.5483
seq_s_3106	207540	intron	0.5825
seq_s_3106	207572	intron	0.5981
seq_s_3106	207602	intron	0.5551
seq_s_3106	207619	intron	0.0078
seq_s_3106	207637	intron	0.0130
seq_s_3106	207714	intron	0.5273
seq_s_3106	207720	intron	0.5273
seq_s_3106	207722	intron	0.5273
seq_s_3106	207739	intron	0.1507
seq_s_3106	207742	intron	0.5273
seq_s_3106	207748	intron	0.0059
seq_s_3106	207755	intron	0.2429
seq_s_3106	207761	intron	0.5273
seq_s_3106	207769	intron	0.3357
seq_s_3106	207774	intron	0.5431
seq_s_3106	207778	intron	0.5431
seq_s_3106	207781	intron	0.0298
seq_s_3106	207794	intron	0.5592
seq_s_3106	207817	intron	0.5431
seq_s_3106	207821	intron	0.5431
seq_s_3106	207828	intron	0.0642
seq_s_3106	207833	intron	0.5431
seq_s_3106	207834	intron	0.5431
seq_s_3106	207839	intron	0.5431
seq_s_3106	207842	intron	0.0000
seq_s_3106	207851	intron	0.0000
seq_s_3106	207857	intron	0.5431
seq_s_3106	207859	intron	0.5431
seq_s_3106	207860	intron	0.5431
seq_s_3106	207924	intron	0.0000
seq_s_3106	207944	intron	0.0201
seq_s_3106	207998	intron	0.5592
seq_s_3106	208001	intron	0.5592
seq_s_3106	208025	intron	0.5592
seq_s_3106	208030	intron	0.5592
seq_s_3106	208045	intron	0.0130
seq_s_3106	208054	intron	0.0871
seq_s_3106	208126	intron	0.0255
seq_s_3106	208170	intron	0.1507
seq_s_3106	208378	intron	0.0000
seq_s_3106	208380	intron	0.0232
seq_s_3106	208413	intron	0.0000
seq_s_3106	208448	intron	0.0201
seq_s_3106	209062	intron	0.0010
seq_s_3106	209063	intron	0.0494
seq_s_3106	209297	intron	0.0130
seq_s_3106	209370	intron	0.0201
seq_s_3106	209401	intron	0.0000
seq_s_3106	209403	intron	0.0000
seq_s_3106	209441	intron	0.0346
seq_s_3106	209475	intron	0.0000
seq_s_3106	209498	intron	0.0298
seq_s_3106	209505	intron	0.0298
seq_s_3106	209738	intron	0.0000
seq_s_3106	209766	intron	0.1507
seq_s_3106	210161	intron	0.0059
seq_s_3106	210203	intron	0.0000
seq_s_3106	210814	intron	0.0308
seq_s_3106	210843	intron	0.0000
seq_s_3106	210923	intron	0.0116
seq_s_3106	211001	intron	0.0339
seq_s_3106	211046	intron	0.2232
seq_s_3106	211058	intron	0.0298
seq_s_3106	211063	intron	0.0048
seq_s_3106	211070	intron	0.4221
seq_s_3106	211071	intron	0.4504
seq_s_3106	211076	intron	0.3936
seq_s_3106	211081	intron	0.5036
seq_s_3106	211097	intron	0.5036
seq_s_3106	211107	intron	0.1589
seq_s_3106	211109	intron	0.5566
seq_s_3106	211110	intron	0.5304
seq_s_3106	211147	intron	0.1840
seq_s_3106	211158	intron	0.0000
seq_s_3106	211207	intron	0.0130
seq_s_3106	211294	intron	0.0114
seq_s_3106	211328	intron	0.0871
seq_s_3106	211331	intron	0.0561
seq_s_3106	211440	intron	0.0000
seq_s_3106	211562	intron	0.0130
seq_s_3106	211569	intron	0.6133
seq_s_3106	211583	intron	0.6429
seq_s_3106	211601	intron	0.6923
seq_s_3106	211602	intron	0.6678
seq_s_3106	211609	intron	0.0000
seq_s_3106	211622	intron	0.0702
seq_s_3106	211640	intron	0.6634
seq_s_3106	211644	intron	0.6634
seq_s_3106	211650	intron	0.6678
seq_s_3106	211656	intron	0.6429
seq_s_3106	211677	intron	0.6429
seq_s_3106	211681	intron	0.6429
seq_s_3106	211690	intron	0.6678
seq_s_3106	211703	intron	0.6678
seq_s_3106	211717	intron	0.0130
seq_s_3106	211782	intron	0.1120
seq_s_3106	211784	intron	0.1120
seq_s_3106	212423	intron	0.5981
seq_s_3106	212428	intron	0.5981
seq_s_3106	212438	intron	0.5981
seq_s_3106	212462	intron	0.0000
seq_s_3106	212463	intron	0.2224
seq_s_3106	212466	intron	0.0888
seq_s_3106	212470	intron	0.4687
seq_s_3106	212473	intron	0.6453
seq_s_3106	212483	intron	0.6778
seq_s_3106	212499	intron	0.6522
seq_s_3106	212554	intron	0.6522
seq_s_3106	212564	intron	0.6522
seq_s_3106	212567	intron	0.6522
seq_s_3106	212687	intron	0.6615
seq_s_3106	212692	intron	0.6978
seq_s_3106	212696	intron	0.6228
seq_s_3106	212706	intron	0.6228
seq_s_3106	212724	intron	0.6360
seq_s_3106	212754	intron	0.6437
seq_s_3106	212761	intron	0.6878
seq_s_3106	212762	intron	0.6634
seq_s_3106	212765	intron	0.6615
seq_s_3106	212790	intron	0.6615
seq_s_3106	212842	intron	0.5915
seq_s_3106	212845	intron	0.6178
seq_s_3106	212847	intron	0.6178
seq_s_3106	212851	intron	0.0314
seq_s_3106	212852	intron	0.6178
seq_s_3106	212864	intron	0.5837
seq_s_3106	212868	intron	0.6544
seq_s_3106	212869	intron	0.6732
seq_s_3106	212872	intron	0.7118
seq_s_3106	212875	intron	0.6678
seq_s_3106	212958	intron	0.0112
seq_s_3106	213111	intron	0.2284
seq_s_3106	213310	intron	0.0444
seq_s_3106	213377	intron	0.0794
seq_s_3106	213394	intron	0.6293
seq_s_3106	213400	intron	0.6189
seq_s_3106	213405	intron	0.6189
seq_s_3106	213406	intron	0.6293
seq_s_3106	213414	intron	0.1184
seq_s_3106	213443	intron	0.6026
seq_s_3106	213449	intron	0.6293
seq_s_3106	213461	intron	0.6293
seq_s_3106	213468	intron	0.6293
seq_s_3106	213576	intron	0.0000
seq_s_3106	213579	intron	0.0000
seq_s_3106	213595	intron	0.0000
seq_s_3106	213600	intron	0.4082
seq_s_3106	213606	intron	0.4641
seq_s_3106	213612	intron	0.4641
seq_s_3106	213618	intron	0.4918
seq_s_3106	213634	intron	0.4362
seq_s_3106	213639	intron	0.4641
seq_s_3106	213643	intron	0.4918
seq_s_3106	213652	intron	0.4362
seq_s_3106	213656	intron	0.4641
seq_s_3106	213665	intron	0.4641
seq_s_3106	213683	intron	0.4641
seq_s_3106	213685	intron	0.3519
seq_s_3106	213707	intron	0.4278
seq_s_3106	213715	intron	0.0493
seq_s_3106	213771	intron	0.0000
seq_s_3106	214086	intron	0.0000
seq_s_3106	214155	intron	0.0033
seq_s_3106	214206	intron	0.0000
seq_s_3106	214424	intron	0.0000
seq_s_3106	214443	intron	0.0000
seq_s_3106	214446	intron	0.0000
seq_s_3106	214461	intron	0.0249
seq_s_3106	214547	intron	0.0022
seq_s_3106	214632	intron	0.0000
seq_s_3106	214687	intron	0.0000
seq_s_3106	214696	intron	0.0498
seq_s_3106	214737	intron	0.0346
seq_s_3106	214971	intron	0.0917
seq_s_3106	214978	intron	0.0571
seq_s_3106	214982	intron	0.0452
seq_s_3106	214983	intron	0.0630
seq_s_3106	214986	intron	0.1302
seq_s_3106	214992	intron	0.0630
seq_s_3106	214993	intron	0.0452
seq_s_3106	215005	intron	0.0232
seq_s_3106	215014	intron	0.0790
seq_s_3106	215017	intron	0.0790
seq_s_3106	215023	intron	0.0246
seq_s_3106	215027	intron	0.0983
seq_s_3106	215030	intron	0.0890
seq_s_3106	215031	intron	0.1179
seq_s_3106	215033	intron	0.0566
seq_s_3106	215044	intron	0.0896
seq_s_3106	215078	intron	0.0984
seq_s_3106	215095	intron	0.0015
seq_s_3106	215102	intron	0.2068
seq_s_3106	215105	intron	0.0000
seq_s_3106	215107	intron	0.0794
seq_s_3106	215109	intron	0.1957
seq_s_3106	215110	intron	0.2068
seq_s_3106	215124	intron	0.0419
seq_s_3106	215125	intron	0.0943
seq_s_3106	215131	intron	0.1548
seq_s_3106	215134	intron	0.0404
seq_s_3106	215135	intron	0.0404
seq_s_3106	215136	intron	0.0404
seq_s_3106	215143	intron	0.0000
seq_s_3106	215165	intron	0.0045
seq_s_3106	215170	intron	0.0053
seq_s_3106	215171	intron	0.0000
seq_s_3106	215173	intron	0.1471
seq_s_3106	215185	intron	0.0176
seq_s_3106	215191	intron	0.0255
seq_s_3106	215198	intron	0.0337
seq_s_3106	215199	intron	0.0337
seq_s_3106	215218	intron	0.0000
seq_s_3106	215229	intron	0.0009
seq_s_3106	215237	intron	0.0000
seq_s_3106	215242	intron	0.0528
seq_s_3106	215243	intron	0.0162
seq_s_3106	215244	intron	0.0142
seq_s_3106	215245	intron	0.0551
seq_s_3106	215250	intron	0.0000
seq_s_3106	215252	intron	0.0059
seq_s_3106	215253	intron	0.0467
seq_s_3106	215262	intron	0.0000
seq_s_3106	215263	intron	0.0000
seq_s_3106	215264	intron	0.0000
seq_s_3106	215271	intron	0.0000
seq_s_3106	215282	intron	0.0642
seq_s_3106	215289	intron	0.0617
seq_s_3106	215295	intron	0.0225
seq_s_3106	215300	intron	0.0000
seq_s_3106	215310	intron	0.0000
seq_s_3106	215331	intron	0.0000
seq_s_3106	215457	intron	0.0015
seq_s_3106	215474	intron	0.1110
seq_s_3106	215482	intron	0.1110
seq_s_3106	215494	intron	0.0697
seq_s_3106	215511	intron	0.0795
seq_s_3106	215530	intron	0.1316
seq_s_3106	215535	intron	0.0751
seq_s_3106	215552	intron	0.0533
seq_s_3106	215557	intron	0.1012
seq_s_3106	215562	intron	0.0533
seq_s_3106	215622	intron	0.0057
seq_s_3106	215666	intron	0.0000
seq_s_3106	215688	intron	0.0201
seq_s_3106	215803	intron	0.0130
seq_s_3106	215807	intron	0.0201
seq_s_3106	215820	intron	0.0095
seq_s_3106	216039	intron	0.0048
seq_s_3106	216082	intron	0.0754
seq_s_3106	216173	intron	0.0000
seq_s_3106	216363	intron	0.0337
seq_s_3106	216421	intron	0.0201
seq_s_3106	216471	intron	0.0567
seq_s_3106	216521	intron	0.0000
seq_s_3106	216536	intron	0.0116
seq_s_3106	216603	intron	0.0000
seq_s_3106	216608	intron	0.0095
seq_s_3106	216622	intron	0.0498
seq_s_3106	216634	intron	0.0000
seq_s_3106	216965	intron	0.0528
seq_s_3106	216991	intron	0.0000
seq_s_3106	216993	intron	0.0059
seq_s_3106	217002	intron	0.0000
seq_s_3106	217005	intron	0.0000
seq_s_3106	217013	intron	0.0000
seq_s_3106	217084	intron	0.0003
seq_s_3106	217106	intron	0.0553
seq_s_3106	217134	intron	0.0003
seq_s_3106	217145	intron	0.0000
seq_s_3106	217153	intron	0.0142
seq_s_3106	217183	intron	0.0000
seq_s_3106	217230	intron	0.0000
seq_s_3106	217292	intron	0.0368
seq_s_3106	217373	intron	0.6178
seq_s_3106	217376	intron	0.5734
seq_s_3106	217377	intron	0.0543
seq_s_3106	217391	cds-missense	0.6293
seq_s_3106	217398	cds-synonymous	0.1896
seq_s_3106	217402	cds-missense	0.6614
seq_s_3106	217413	cds-synonymous	0.6453
seq_s_3106	217422	cds-missense	0.6614
seq_s_3106	217425	cds-synonymous	0.0000
seq_s_3106	217436	cds-missense	0.6614
seq_s_3106	217442	cds-missense	0.2749
seq_s_3106	217443	cds-synonymous	0.0180
seq_s_3106	217462	cds-missense	0.6354
seq_s_3106	217463	cds-missense	0.6354
seq_s_3106	217467	cds-synonymous	0.6354
seq_s_3106	217468	cds-missense	0.0201
seq_s_3106	217472	cds-missense	0.1026
seq_s_3106	217478	cds-missense	0.0985
seq_s_3106	217490	cds-missense	0.6026
seq_s_3106	217491	cds-synonymous	0.6026
seq_s_3106	217498	cds-synonymous	0.2224
seq_s_3106	217514	cds-missense	0.5756
seq_s_3106	217569	cds-synonymous	0.6693
seq_s_3106	217602	cds-synonymous	0.0000
seq_s_3106	217605	cds-synonymous	0.6693
seq_s_3106	217624	splice&intron	0.6693
seq_s_3106	217629	intron	0.6522
seq_s_3106	217638	intron	0.6522
seq_s_3106	217643	intron	0.6693
seq_s_3106	217652	intron	0.0059
seq_s_3106	217655	intron	0.6031
seq_s_3106	217659	intron	0.5839
seq_s_3106	217660	intron	0.5573
seq_s_3106	217661	intron	0.6031
seq_s_3106	217677	intron	0.5970
seq_s_3106	217678	intron	0.5174
seq_s_3106	217681	intron	0.5304
seq_s_3106	217685	intron	0.5235
seq_s_3106	217686	intron	0.5174
seq_s_3106	217697	intron	0.4963
seq_s_3106	217700	intron	0.5443
seq_s_3106	217711	intron	0.5443
seq_s_3106	217712	intron	0.0000
seq_s_3106	217721	intron	0.0000
seq_s_3106	217728	intron	0.0059
seq_s_3106	217816	intron	0.0444
seq_s_3106	217856	intron	0.0000
seq_s_3106	217904	intron	0.0000
seq_s_3106	217906	intron	0.0021
seq_s_3106	218043	intron	0.0000
seq_s_3106	218156	intron	0.0000
seq_s_3106	218177	intron	0.0000
seq_s_3106	218283	intron	0.0000
seq_s_3106	218334	intron	0.0201
seq_s_3106	218339	intron	0.0201
seq_s_3106	218433	intron	0.0000
seq_s_3106	218475	intron	0.0419
seq_s_3106	218530	intron	0.0000
seq_s_3106	218582	intron	0.1184
seq_s_3106	218657	intron	0.0000
seq_s_3106	218777	intron	0.2120
seq_s_3106	218830	intron	0.5918
seq_s_3106	218831	intron	0.5123
seq_s_3106	218832	intron	0.5650
seq_s_3106	218846	intron	0.6437
seq_s_3106	218849	intron	0.6178
seq_s_3106	218852	intron	0.6437
seq_s_3106	218868	intron	0.6437
seq_s_3106	218869	intron	0.6437
seq_s_3106	218880	intron	0.6437
seq_s_3106	218887	intron	0.1226
seq_s_3106	218892	intron	0.6437
seq_s_3106	218896	intron	0.6437
seq_s_3106	218912	intron	0.6263
seq_s_3106	218917	intron	0.6000
seq_s_3106	218922	intron	0.6522
seq_s_3106	218954	intron	0.5431
seq_s_3106	218969	intron	0.5273
seq_s_3106	218983	intron	0.5551
seq_s_3106	218993	intron	0.3810
seq_s_3106	218996	intron	0.5551
seq_s_3106	219000	intron	0.5551
seq_s_3106	219001	intron	0.5273
seq_s_3106	219021	intron	0.1875
seq_s_3106	219022	intron	0.5273
seq_s_3106	219026	intron	0.5551
seq_s_3106	219034	intron	0.5273
seq_s_3106	219038	intron	0.5551
seq_s_3106	219069	intron	0.5431
seq_s_3106	219072	intron	0.5431
seq_s_3106	219073	intron	0.5707
seq_s_3106	219231	intron	0.0000
seq_s_3106	219272	intron	0.0059
seq_s_3106	219297	intron	0.6225
seq_s_3106	219306	intron	0.6225
seq_s_3106	219314	intron	0.6225
seq_s_3106	219319	intron	0.6225
seq_s_3106	219327	intron	0.5820
seq_s_3106	219331	intron	0.5954
seq_s_3106	219335	intron	0.5820
seq_s_3106	219350	splice&intron	0.0298
seq_s_3106	219373	cds-synonymous	0.6225
seq_s_3106	219421	cds-synonymous	0.7040
seq_s_3106	219424	cds-synonymous	0.7040
seq_s_3106	219439	cds-synonymous	0.7040
seq_s_3106	219442	cds-synonymous	0.4204
seq_s_3106	219448	cds-synonymous	0.7040
seq_s_3106	219482	cds-missense	0.6843
seq_s_3106	219496	cds-synonymous	0.7040
seq_s_3106	219499	cds-synonymous	0.0298
seq_s_3106	219511	cds-synonymous	0.7040
seq_s_3106	219599	utr	0.0059
seq_s_3106	219647	downstream	0.7742
seq_s_3106	219648	downstream	0.7742
seq_s_3106	219649	downstream	0.7290
seq_s_3106	219651	downstream	0.0669
seq_s_3106	219665	downstream	0.0000
seq_s_3106	219688	downstream	0.6601
seq_s_3106	219698	downstream	0.7401
seq_s_3106	219699	downstream	0.7220
seq_s_3106	219702	downstream	0.7042
seq_s_3106	219713	downstream	0.6866
seq_s_3106	219714	downstream	0.6360
seq_s_3106	219717	downstream	0.0130
seq_s_3106	219730	downstream	0.0379
seq_s_3106	219740	downstream	0.6713
seq_s_3106	219780	downstream	0.0000
seq_s_3106	219781	downstream	0.0000
seq_s_3106	219789	downstream	0.6614
seq_s_3106	219793	downstream	0.6778
seq_s_3106	219794	downstream	0.5970
seq_s_3106	219795	downstream	0.5877
seq_s_3106	219797	downstream	0.1607
seq_s_3106	219806	downstream	0.0112
seq_s_3106	219823	downstream	0.0000
seq_s_3106	219829	downstream	0.6354
seq_s_3106	219842	downstream	0.6945
seq_s_3106	219843	downstream	0.6945
seq_s_3106	219852	downstream	0.1726
seq_s_3106	219856	downstream	0.1383
seq_s_3106	219863	downstream	0.6810
seq_s_3106	219867	downstream	0.6615
seq_s_3106	219869	downstream	0.7113
seq_s_3106	219870	downstream	0.7113
seq_s_3106	219887	downstream	0.6136
seq_s_3106	219903	downstream	0.0000
seq_s_3106	219905	downstream	0.6136
seq_s_3106	219917	downstream	0.5865
seq_s_3106	219940	downstream	0.0000
seq_s_3106	219949	downstream	0.6136
seq_s_3106	219970	downstream	0.0444
seq_s_3106	219980	downstream	0.0238
seq_s_3106	219990	downstream	0.6293
seq_s_3106	219991	downstream	0.6614
seq_s_3106	219996	downstream	0.6614
seq_s_3106	219997	downstream	0.6453
seq_s_3106	219998	downstream	0.5652
seq_s_3106	219999	downstream	0.6189
