# Supplementary material for: Ecological genomics in the Northern krill uncovers loci for local adaptation across ocean basins
Source: Nat Commun. 2024 Aug 1;15:6297. doi: 10.1038/s41467-024-50239-7 (PMC11294593; doi:10.1038/s41467-024-50239-7)
Supplement: Supplementary file 15 — Source Data [file 41467_2024_50239_MOESM15_ESM.zip › Source_data/Source_data.Fig_4/Source_data.Fig_4ci/1.Cuticular.REF_STRG_1_18759_XLOC_061857.xpnsl.windows.tsv]

CHROM	POS	xpnsl
seq_s_3106	190001	0.415044411764706
seq_s_3106	191001	0.0533837588235294
seq_s_3106	192001	-0.4296011640625
seq_s_3106	193001	0.451125228660714
seq_s_3106	194001	0.205978660431035
seq_s_3106	195001	-0.609936706593407
seq_s_3106	196001	-0.211156677227723
seq_s_3106	197001	-0.0111274328767124
seq_s_3106	198001	-0.353955538983051
seq_s_3106	199001	0.76794047673913
seq_s_3106	200001	-0.36993992992126
seq_s_3106	201001	0.137950609034483
seq_s_3106	202001	0.829213245454545
seq_s_3106	203001	0.693410113636364
seq_s_3106	204001	0.8963867075
seq_s_3106	205001	-1.64908613333333
seq_s_3106	206001	-1.52461180555556
seq_s_3106	207001	0.50751203943662
seq_s_3106	208001	1.44591833333333
seq_s_3106	209001	0.498154676923077
seq_s_3106	210001	-0.111146516666667
seq_s_3106	211001	-0.225587541025641
seq_s_3106	212001	-0.000407179999999983
seq_s_3106	213001	-0.341577280645161
seq_s_3106	214001	-0.446510913043478
seq_s_3106	215001	-0.814830014705882
seq_s_3106	216001	1.68080125
seq_s_3106	217001	-0.07916299578125
seq_s_3106	218001	-2.1379073030303
seq_s_3106	219001	-2.44374240506329
