# Supplementary material for: Ecological genomics in the Northern krill uncovers loci for local adaptation across ocean basins
Source: Nat Commun. 2024 Aug 1;15:6297. doi: 10.1038/s41467-024-50239-7 (PMC11294593; doi:10.1038/s41467-024-50239-7)
Supplement: Supplementary file 15 — Source Data [file 41467_2024_50239_MOESM15_ESM.zip › Source_data/Source_data.Fig_4/Source_data.Fig_4biii/1.Star.REF_STRG_1_30066_XLOC_094441.fst.snps.tsv]

CHROM	POS	TYPE	fst
seq_s_6130	50145	intergenic	0.0000
seq_s_6130	50152	intergenic	0.0000
seq_s_6130	50172	intergenic	0.0000
seq_s_6130	50243	intergenic	0.0076
seq_s_6130	50247	intergenic	0.0008
seq_s_6130	50251	intergenic	0.0000
seq_s_6130	50266	intergenic	0.0000
seq_s_6130	51293	intergenic	0.0066
seq_s_6130	51296	intergenic	0.0000
seq_s_6130	51302	intergenic	0.0000
seq_s_6130	51312	intergenic	0.0000
seq_s_6130	51316	intergenic	0.0000
seq_s_6130	51319	intergenic	0.0000
seq_s_6130	51358	intergenic	0.0514
seq_s_6130	51373	intergenic	0.0250
seq_s_6130	51389	intergenic	0.0514
seq_s_6130	51401	intergenic	0.3039
seq_s_6130	51405	intergenic	0.0514
seq_s_6130	51408	intergenic	0.0008
seq_s_6130	51424	intergenic	0.0276
seq_s_6130	51429	intergenic	0.0008
seq_s_6130	51435	intergenic	0.0000
seq_s_6130	51445	intergenic	0.0000
seq_s_6130	51446	intergenic	0.0000
seq_s_6130	51462	intergenic	0.0154
seq_s_6130	51467	intergenic	0.0000
seq_s_6130	51493	intergenic	0.0030
seq_s_6130	51524	intergenic	0.0642
seq_s_6130	51546	intergenic	0.0430
seq_s_6130	51548	intergenic	0.0226
seq_s_6130	51565	intergenic	0.0303
seq_s_6130	51601	intergenic	0.0430
seq_s_6130	51609	intergenic	0.0201
seq_s_6130	51623	intergenic	0.0000
seq_s_6130	51633	intergenic	0.0087
seq_s_6130	51773	intergenic	0.0046
seq_s_6130	52124	intergenic	0.0226
seq_s_6130	52129	intergenic	0.0000
seq_s_6130	52144	intergenic	0.0007
seq_s_6130	52203	intergenic	0.0000
seq_s_6130	52204	intergenic	0.0000
seq_s_6130	52221	intergenic	0.0109
seq_s_6130	52222	intergenic	0.0000
seq_s_6130	52232	intergenic	0.0046
seq_s_6130	52272	intergenic	0.0196
seq_s_6130	52409	intergenic	0.0109
seq_s_6130	52436	intergenic	0.0000
seq_s_6130	52444	intergenic	0.0571
seq_s_6130	52452	intergenic	0.0000
seq_s_6130	52456	intergenic	0.0446
seq_s_6130	52460	intergenic	0.0600
seq_s_6130	52462	intergenic	0.0000
seq_s_6130	52469	intergenic	0.0000
seq_s_6130	52471	intergenic	0.3039
seq_s_6130	52475	intergenic	0.0802
seq_s_6130	52476	intergenic	0.0802
seq_s_6130	52507	intergenic	0.0131
seq_s_6130	52521	intergenic	0.0109
seq_s_6130	52539	intergenic	0.0227
seq_s_6130	52571	intergenic	0.0000
seq_s_6130	52574	intergenic	0.0046
seq_s_6130	52585	intergenic	0.0000
seq_s_6130	53191	intergenic	0.0653
seq_s_6130	53792	intergenic	0.0000
seq_s_6130	53799	intergenic	0.0000
seq_s_6130	53807	intergenic	0.0245
seq_s_6130	53914	intergenic	0.0000
seq_s_6130	54015	intergenic	0.0000
seq_s_6130	54020	intergenic	0.0000
seq_s_6130	54026	intergenic	0.0000
seq_s_6130	54027	intergenic	0.0000
seq_s_6130	54034	intergenic	0.0000
seq_s_6130	54042	intergenic	0.0000
seq_s_6130	54046	intergenic	0.0000
seq_s_6130	54048	intergenic	0.0008
seq_s_6130	54066	intergenic	0.0653
seq_s_6130	54181	intergenic	0.0000
seq_s_6130	54273	intergenic	0.0967
seq_s_6130	54291	intergenic	0.0542
seq_s_6130	54292	intergenic	0.0514
seq_s_6130	54394	intergenic	0.0721
seq_s_6130	54410	intergenic	0.0746
seq_s_6130	54422	intergenic	0.0514
seq_s_6130	54431	intergenic	0.0000
seq_s_6130	55204	intergenic	0.0000
seq_s_6130	55216	intergenic	0.0030
seq_s_6130	55218	intergenic	0.0000
seq_s_6130	55221	intergenic	0.0000
seq_s_6130	55222	intergenic	0.0000
seq_s_6130	55224	intergenic	0.0000
seq_s_6130	55227	intergenic	0.0000
seq_s_6130	55232	intergenic	0.1639
seq_s_6130	55237	intergenic	0.0008
seq_s_6130	55240	intergenic	0.0446
seq_s_6130	55248	intergenic	0.0388
seq_s_6130	55281	intergenic	0.0172
seq_s_6130	55284	intergenic	0.3039
seq_s_6130	55291	intergenic	0.0753
seq_s_6130	55296	intergenic	0.0000
seq_s_6130	55297	intergenic	0.0653
seq_s_6130	55298	intergenic	0.0653
seq_s_6130	55300	intergenic	0.0000
seq_s_6130	55301	intergenic	0.0000
seq_s_6130	55316	intergenic	0.0454
seq_s_6130	55317	intergenic	0.0279
seq_s_6130	55324	intergenic	0.0382
seq_s_6130	55325	intergenic	0.0915
seq_s_6130	55326	intergenic	0.0915
seq_s_6130	55338	intergenic	0.0196
seq_s_6130	55349	intergenic	0.0849
seq_s_6130	55355	intergenic	0.0653
seq_s_6130	55356	intergenic	0.0000
seq_s_6130	55357	intergenic	0.0000
seq_s_6130	55371	intergenic	0.0017
seq_s_6130	55375	intergenic	0.0172
seq_s_6130	55376	intergenic	0.0046
seq_s_6130	55378	intergenic	0.0172
seq_s_6130	55387	intergenic	0.0000
seq_s_6130	55396	intergenic	0.0000
seq_s_6130	55405	intergenic	0.0000
seq_s_6130	55407	intergenic	0.0000
seq_s_6130	55410	intergenic	0.0225
seq_s_6130	55420	intergenic	0.0008
seq_s_6130	55429	intergenic	0.0297
seq_s_6130	55434	intergenic	0.0297
seq_s_6130	55490	intergenic	0.0000
seq_s_6130	55507	intergenic	0.0177
seq_s_6130	55526	intergenic	0.0196
seq_s_6130	55551	intergenic	0.0000
seq_s_6130	55556	intergenic	0.0600
seq_s_6130	55558	intergenic	0.0000
seq_s_6130	55559	intergenic	0.0000
seq_s_6130	55562	intergenic	0.0484
seq_s_6130	55788	intergenic	0.0000
seq_s_6130	57156	intergenic	0.0261
seq_s_6130	57162	intergenic	0.0000
seq_s_6130	57488	intergenic	0.0000
seq_s_6130	57490	intergenic	0.0076
seq_s_6130	57548	intergenic	0.0089
seq_s_6130	57556	intergenic	0.0000
seq_s_6130	59090	intergenic	0.0053
seq_s_6130	59111	intergenic	0.0360
seq_s_6130	59115	intergenic	0.0008
seq_s_6130	59124	intergenic	0.0147
seq_s_6130	59126	intergenic	0.0172
seq_s_6130	59368	intergenic	0.0000
seq_s_6130	59405	intergenic	0.0323
seq_s_6130	59418	intergenic	0.0000
seq_s_6130	59443	intergenic	0.0076
seq_s_6130	59456	intergenic	0.0250
seq_s_6130	59457	intergenic	0.0000
seq_s_6130	59458	intergenic	0.0000
seq_s_6130	59460	intergenic	0.0053
seq_s_6130	59468	intergenic	0.0303
seq_s_6130	59469	intergenic	0.0000
seq_s_6130	59471	intergenic	0.0053
seq_s_6130	59480	intergenic	0.0000
seq_s_6130	59487	intergenic	0.0000
seq_s_6130	59488	intergenic	0.0000
seq_s_6130	59505	intergenic	0.0000
seq_s_6130	67779	upstream	0.0000
seq_s_6130	67808	upstream	0.0000
seq_s_6130	67854	upstream	0.0076
seq_s_6130	67886	upstream	0.0000
seq_s_6130	67903	upstream	0.0000
seq_s_6130	67911	upstream	0.0000
seq_s_6130	67955	upstream	0.0000
seq_s_6130	67961	upstream	0.0000
seq_s_6130	68010	upstream	0.0303
seq_s_6130	68013	upstream	0.0000
seq_s_6130	68033	upstream	0.0000
seq_s_6130	68061	upstream	0.0033
seq_s_6130	68091	upstream	0.0000
seq_s_6130	68093	upstream	0.1354
seq_s_6130	68094	upstream	0.0000
seq_s_6130	68113	upstream	0.5965
seq_s_6130	68118	upstream	0.0000
seq_s_6130	68119	upstream	0.1639
seq_s_6130	68125	upstream	0.0655
seq_s_6130	68138	upstream	0.0000
seq_s_6130	68149	upstream	0.0000
seq_s_6130	68156	upstream	0.0865
seq_s_6130	68198	upstream	0.0182
seq_s_6130	68254	upstream	0.0000
seq_s_6130	68317	upstream	0.1704
seq_s_6130	68333	upstream	0.0147
seq_s_6130	68349	upstream	0.0147
seq_s_6130	68357	upstream	0.0147
seq_s_6130	68362	upstream	0.0147
seq_s_6130	68365	upstream	0.0408
seq_s_6130	68370	upstream	0.0000
seq_s_6130	68387	upstream	0.0753
seq_s_6130	68412	upstream	0.0000
seq_s_6130	68444	upstream	0.0753
seq_s_6130	68510	upstream	0.0034
seq_s_6130	69202	upstream	0.0000
seq_s_6130	69243	upstream	0.0000
seq_s_6130	69255	upstream	0.0000
seq_s_6130	69310	upstream	0.5965
seq_s_6130	69350	upstream	0.0000
seq_s_6130	69366	upstream	0.0000
seq_s_6130	69418	upstream	0.0000
seq_s_6130	69457	upstream	0.0008
seq_s_6130	69466	upstream	0.0000
seq_s_6130	69478	upstream	0.0000
seq_s_6130	69686	utr	0.0000
seq_s_6130	69697	utr	0.0000
seq_s_6130	69702	utr	0.0000
seq_s_6130	69711	cds-synonymous	0.0849
seq_s_6130	69717	cds-synonymous	0.0000
seq_s_6130	69771	cds-synonymous	0.0000
seq_s_6130	69796	cds-missense	0.0000
seq_s_6130	69807	cds-synonymous	0.0000
seq_s_6130	69852	cds-synonymous	0.0000
seq_s_6130	69861	cds-synonymous	0.4267
seq_s_6130	69881	intron	0.0000
seq_s_6130	69887	intron	0.0000
seq_s_6130	70855	intron	0.0000
seq_s_6130	71680	intron	0.3192
seq_s_6130	71681	intron	0.3192
seq_s_6130	72095	intron	0.0000
seq_s_6130	72114	intron	0.0000
seq_s_6130	72160	intron	0.0000
seq_s_6130	72162	intron	0.0000
seq_s_6130	72221	intron	0.0000
seq_s_6130	72303	intron	0.0000
seq_s_6130	72335	intron	0.1639
seq_s_6130	72416	intron	0.0000
seq_s_6130	72582	intron	0.0303
seq_s_6130	72666	intron	0.0000
seq_s_6130	72971	intron	0.0131
seq_s_6130	73039	intron	0.0131
seq_s_6130	73043	intron	0.0000
seq_s_6130	73059	intron	0.1639
seq_s_6130	73069	intron	0.0000
seq_s_6130	73114	intron	0.0000
seq_s_6130	73125	intron	0.0370
seq_s_6130	73145	intron	0.0000
seq_s_6130	73173	intron	0.0000
seq_s_6130	73188	intron	0.1333
seq_s_6130	73203	intron	0.0000
seq_s_6130	73253	intron	0.0034
seq_s_6130	73595	intron	0.0131
seq_s_6130	73635	intron	0.0000
seq_s_6130	73659	intron	0.0131
seq_s_6130	73994	intron	0.0746
seq_s_6130	74018	intron	0.0591
seq_s_6130	74038	intron	0.0000
seq_s_6130	74051	intron	0.0111
seq_s_6130	74060	intron	0.0053
seq_s_6130	74081	intron	0.0000
seq_s_6130	74104	intron	0.0000
seq_s_6130	74108	intron	0.0000
seq_s_6130	74138	intron	0.0017
seq_s_6130	74202	intron	0.0046
seq_s_6130	74220	intron	0.0121
seq_s_6130	74226	intron	0.0000
seq_s_6130	74257	intron	0.0018
seq_s_6130	74270	intron	0.0000
seq_s_6130	74468	intron	0.0000
seq_s_6130	74473	intron	0.0000
seq_s_6130	74481	intron	0.0000
seq_s_6130	74499	intron	0.0033
seq_s_6130	74508	intron	0.0000
seq_s_6130	74587	intron	0.0034
seq_s_6130	74590	intron	0.0000
seq_s_6130	74616	intron	0.0000
seq_s_6130	74699	intron	0.0227
seq_s_6130	74743	intron	0.0000
seq_s_6130	74753	intron	0.0000
seq_s_6130	74761	intron	0.0000
seq_s_6130	75525	intron	0.0000
seq_s_6130	75541	intron	0.0303
seq_s_6130	75592	intron	0.0000
seq_s_6130	75640	intron	0.1354
seq_s_6130	75705	intron	0.1298
seq_s_6130	76957	intron	0.0000
seq_s_6130	76965	intron	0.0069
seq_s_6130	78184	intron	0.0000
seq_s_6130	78218	intron	0.0000
seq_s_6130	78223	intron	0.0000
seq_s_6130	78224	intron	0.0000
seq_s_6130	78246	intron	0.0000
seq_s_6130	78273	intron	0.0245
seq_s_6130	78284	intron	0.0000
seq_s_6130	78302	intron	0.0000
seq_s_6130	78315	intron	0.0000
seq_s_6130	78326	intron	0.0000
seq_s_6130	78363	intron	0.0000
seq_s_6130	78368	intron	0.0000
seq_s_6130	78396	intron	0.0008
seq_s_6130	78408	intron	0.0000
seq_s_6130	78432	intron	0.0000
seq_s_6130	78456	intron	0.0000
seq_s_6130	78459	intron	0.0000
seq_s_6130	78466	intron	0.0000
seq_s_6130	78476	intron	0.0330
seq_s_6130	78481	intron	0.0228
seq_s_6130	78499	intron	0.0228
seq_s_6130	78518	intron	0.0653
seq_s_6130	78521	intron	0.0000
seq_s_6130	78575	intron	0.1639
seq_s_6130	78652	intron	0.0000
seq_s_6130	78665	intron	0.0000
seq_s_6130	78675	intron	0.0000
seq_s_6130	78676	intron	0.0033
seq_s_6130	78712	intron	0.0000
seq_s_6130	78723	intron	0.0000
seq_s_6130	78770	intron	0.0014
seq_s_6130	78771	intron	0.0000
seq_s_6130	78790	intron	0.0303
seq_s_6130	78804	intron	0.0000
seq_s_6130	78811	intron	0.0000
seq_s_6130	78836	intron	0.0000
seq_s_6130	78846	intron	0.0131
seq_s_6130	78885	intron	0.0000
seq_s_6130	78897	intron	0.0303
seq_s_6130	78932	intron	0.1354
seq_s_6130	78934	intron	0.0000
seq_s_6130	79104	intron	0.0000
seq_s_6130	79139	intron	0.0000
seq_s_6130	79181	intron	0.0000
seq_s_6130	79184	intron	0.0000
seq_s_6130	79217	intron	0.0000
seq_s_6130	79226	intron	0.0330
seq_s_6130	79252	intron	0.0000
seq_s_6130	79266	intron	0.0368
seq_s_6130	79267	intron	0.0330
seq_s_6130	79282	intron	0.0000
seq_s_6130	79289	intron	0.0000
seq_s_6130	79291	intron	0.0000
seq_s_6130	79302	intron	0.1639
seq_s_6130	79308	intron	0.0000
seq_s_6130	79316	intron	0.0000
seq_s_6130	79321	intron	0.0330
seq_s_6130	79322	intron	0.0330
seq_s_6130	79323	intron	0.0330
seq_s_6130	79328	intron	0.0000
seq_s_6130	79334	intron	0.0000
seq_s_6130	79340	intron	0.0034
seq_s_6130	79345	intron	0.0030
seq_s_6130	79354	intron	0.0000
seq_s_6130	79355	intron	0.0000
seq_s_6130	79373	intron	0.0000
seq_s_6130	79380	intron	0.0201
seq_s_6130	79394	intron	0.0000
seq_s_6130	79401	intron	0.0015
seq_s_6130	79487	intron	0.0000
seq_s_6130	79506	intron	0.0000
seq_s_6130	79514	intron	0.0000
seq_s_6130	79517	intron	0.0040
seq_s_6130	79522	intron	0.0000
seq_s_6130	79551	intron	0.0154
seq_s_6130	79557	intron	0.0353
seq_s_6130	79573	intron	0.0000
seq_s_6130	79578	intron	0.0000
seq_s_6130	79582	intron	0.0487
seq_s_6130	79583	intron	0.0000
seq_s_6130	79594	intron	0.0000
seq_s_6130	79604	intron	0.0000
seq_s_6130	79606	intron	0.0000
seq_s_6130	79656	intron	0.0089
seq_s_6130	79663	intron	0.0370
seq_s_6130	79669	intron	0.0000
seq_s_6130	79675	intron	0.0300
seq_s_6130	79679	intron	0.0000
seq_s_6130	79706	intron	0.0000
seq_s_6130	79709	intron	0.0008
seq_s_6130	79748	intron	0.0261
seq_s_6130	79768	intron	0.0000
seq_s_6130	79779	intron	0.0076
seq_s_6130	79837	intron	0.0000
seq_s_6130	79850	intron	0.1097
seq_s_6130	79880	intron	0.0000
seq_s_6130	79887	intron	0.0000
seq_s_6130	79894	intron	0.0000
seq_s_6130	79895	intron	0.0000
seq_s_6130	79903	intron	0.0000
seq_s_6130	79929	intron	0.0417
seq_s_6130	79933	intron	0.0033
seq_s_6130	79957	intron	0.0313
seq_s_6130	79987	intron	0.0018
seq_s_6130	79991	intron	0.0131
seq_s_6130	80002	intron	0.0498
seq_s_6130	80004	intron	0.0148
seq_s_6130	80037	intron	0.0107
seq_s_6130	80040	intron	0.0000
seq_s_6130	80042	intron	0.0000
seq_s_6130	80043	intron	0.0008
seq_s_6130	80055	intron	0.0000
seq_s_6130	80061	intron	0.0000
seq_s_6130	80064	intron	0.0000
seq_s_6130	80088	intron	0.0000
seq_s_6130	80090	intron	0.0017
seq_s_6130	80098	intron	0.0000
seq_s_6130	80101	intron	0.0000
seq_s_6130	80112	intron	0.0000
seq_s_6130	80113	intron	0.0000
seq_s_6130	80140	intron	0.0148
seq_s_6130	80141	intron	0.0148
seq_s_6130	80177	intron	0.0000
seq_s_6130	80186	intron	0.0131
seq_s_6130	80199	intron	0.0000
seq_s_6130	80209	intron	0.0000
seq_s_6130	80214	intron	0.0000
seq_s_6130	80221	intron	0.0000
seq_s_6130	80224	intron	0.0000
seq_s_6130	80227	intron	0.0000
seq_s_6130	80228	intron	0.0008
seq_s_6130	80229	intron	0.0733
seq_s_6130	80246	intron	0.0000
seq_s_6130	80254	intron	0.0000
seq_s_6130	80258	intron	0.1333
seq_s_6130	80267	intron	0.0000
seq_s_6130	80274	intron	0.0000
seq_s_6130	80276	intron	0.0000
seq_s_6130	80288	intron	0.0221
seq_s_6130	80289	intron	0.0221
seq_s_6130	80293	intron	0.0371
seq_s_6130	80326	intron	0.2258
seq_s_6130	80332	intron	0.0109
seq_s_6130	80342	intron	0.0417
seq_s_6130	80357	intron	0.0087
seq_s_6130	80399	intron	0.0761
seq_s_6130	80415	intron	0.0000
seq_s_6130	80448	intron	0.0177
seq_s_6130	80450	intron	0.0000
seq_s_6130	80504	intron	0.0585
seq_s_6130	80516	intron	0.0000
seq_s_6130	80582	intron	0.0450
seq_s_6130	80593	intron	0.0000
seq_s_6130	80846	intron	0.0053
seq_s_6130	80848	intron	0.0000
seq_s_6130	80849	intron	0.0328
seq_s_6130	80964	intron	0.0653
seq_s_6130	81302	intron	0.0032
seq_s_6130	82086	intron	0.0131
seq_s_6130	82122	intron	0.0000
seq_s_6130	82142	intron	0.0032
seq_s_6130	82181	intron	0.0000
seq_s_6130	82221	intron	0.0000
seq_s_6130	82233	intron	0.0000
seq_s_6130	82313	intron	0.0000
seq_s_6130	82318	intron	0.0252
seq_s_6130	82346	intron	0.0008
seq_s_6130	82519	intron	0.0030
seq_s_6130	82526	intron	0.1639
seq_s_6130	82577	intron	0.0000
seq_s_6130	82744	intron	0.0152
seq_s_6130	82815	intron	0.0000
seq_s_6130	84934	intron	0.0000
seq_s_6130	84941	intron	0.0000
seq_s_6130	84944	intron	0.0000
seq_s_6130	84945	intron	0.0000
seq_s_6130	84946	intron	0.0000
seq_s_6130	84966	intron	0.1122
seq_s_6130	84967	intron	0.0000
seq_s_6130	84973	intron	0.1639
seq_s_6130	84978	intron	0.0000
seq_s_6130	84980	intron	0.0000
seq_s_6130	84986	intron	0.0000
seq_s_6130	84987	intron	0.0000
seq_s_6130	85000	intron	0.0653
seq_s_6130	85003	intron	0.0000
seq_s_6130	85014	intron	0.0702
seq_s_6130	85025	intron	0.0000
seq_s_6130	85039	intron	0.0000
seq_s_6130	85043	intron	0.0000
seq_s_6130	85055	intron	0.0000
seq_s_6130	85056	intron	0.0417
seq_s_6130	85065	intron	0.0000
seq_s_6130	85067	intron	0.1354
seq_s_6130	85068	intron	0.0131
seq_s_6130	85071	intron	0.0000
seq_s_6130	85077	intron	0.0000
seq_s_6130	85085	intron	0.4188
seq_s_6130	85086	intron	0.4188
seq_s_6130	85091	intron	0.0131
seq_s_6130	85101	intron	0.3192
seq_s_6130	85246	intron	0.0303
seq_s_6130	85282	intron	0.1354
seq_s_6130	85290	intron	0.0131
seq_s_6130	85294	intron	0.0000
seq_s_6130	85296	intron	0.0008
seq_s_6130	85301	intron	0.0000
seq_s_6130	85303	intron	0.0000
seq_s_6130	85307	intron	0.0303
seq_s_6130	85323	intron	0.0000
seq_s_6130	85341	intron	0.0653
seq_s_6130	85342	intron	0.0653
seq_s_6130	85355	intron	0.0000
seq_s_6130	85357	intron	0.0000
seq_s_6130	85364	intron	0.0000
seq_s_6130	85370	intron	0.0008
seq_s_6130	85374	intron	0.1639
seq_s_6130	85376	intron	0.1639
seq_s_6130	85377	intron	0.0653
seq_s_6130	85378	intron	0.0000
seq_s_6130	85381	intron	0.0221
seq_s_6130	85395	intron	0.0000
seq_s_6130	85398	intron	0.0000
seq_s_6130	85399	intron	0.0000
seq_s_6130	85401	intron	0.0000
seq_s_6130	85418	intron	0.0000
seq_s_6130	85419	intron	0.0008
seq_s_6130	85424	intron	0.1354
seq_s_6130	85431	intron	0.0000
seq_s_6130	85442	intron	0.0000
seq_s_6130	85446	intron	0.3039
seq_s_6130	85453	intron	0.0000
seq_s_6130	85459	intron	0.1961
seq_s_6130	85727	intron	0.0034
seq_s_6130	85744	intron	0.0000
seq_s_6130	85750	intron	0.0000
seq_s_6130	85759	intron	0.0303
seq_s_6130	85766	intron	0.0512
seq_s_6130	85767	intron	0.0131
seq_s_6130	85768	intron	0.0000
seq_s_6130	85818	intron	0.0000
seq_s_6130	85823	intron	0.0000
seq_s_6130	85837	intron	0.0000
seq_s_6130	85839	intron	0.0000
seq_s_6130	85853	intron	0.0058
seq_s_6130	85859	intron	0.0000
seq_s_6130	85869	intron	0.0000
seq_s_6130	85887	intron	0.0000
seq_s_6130	85895	intron	0.0000
seq_s_6130	85897	intron	0.0033
seq_s_6130	85898	intron	0.0225
seq_s_6130	85905	intron	0.0000
seq_s_6130	85906	intron	0.0034
seq_s_6130	85907	intron	0.0000
seq_s_6130	85911	intron	0.0296
seq_s_6130	85928	intron	0.0000
seq_s_6130	85935	intron	0.0066
seq_s_6130	85941	intron	0.0104
seq_s_6130	85950	intron	0.0148
seq_s_6130	85955	intron	0.0000
seq_s_6130	85963	intron	0.0000
seq_s_6130	85965	intron	0.0000
seq_s_6130	85974	intron	0.0000
seq_s_6130	85975	intron	0.0000
seq_s_6130	85980	intron	0.0000
seq_s_6130	85987	intron	0.0572
seq_s_6130	85988	intron	0.1263
seq_s_6130	85994	intron	0.0000
seq_s_6130	86001	intron	0.2441
seq_s_6130	86010	intron	0.0653
seq_s_6130	86023	intron	0.0000
seq_s_6130	86033	intron	0.0261
seq_s_6130	86045	intron	0.0000
seq_s_6130	86046	intron	0.0000
seq_s_6130	86047	intron	0.0000
seq_s_6130	86058	intron	0.0000
seq_s_6130	86086	intron	0.0000
seq_s_6130	86091	intron	0.0000
seq_s_6130	86092	intron	0.0370
seq_s_6130	86094	intron	0.0261
seq_s_6130	86107	intron	0.0000
seq_s_6130	86109	intron	0.0370
seq_s_6130	86120	intron	0.0000
seq_s_6130	86145	intron	0.0303
seq_s_6130	86157	intron	0.0000
seq_s_6130	86158	intron	0.0303
seq_s_6130	86167	intron	0.0000
seq_s_6130	86169	intron	0.0303
seq_s_6130	86173	intron	0.0303
seq_s_6130	86177	intron	0.0303
seq_s_6130	86180	intron	0.0000
seq_s_6130	86182	intron	0.0008
seq_s_6130	86184	intron	0.0000
seq_s_6130	86186	intron	0.0000
seq_s_6130	86195	intron	0.0000
seq_s_6130	88269	intron	0.0000
seq_s_6130	88272	intron	0.0053
seq_s_6130	88283	intron	0.0000
seq_s_6130	88284	intron	0.0000
seq_s_6130	88298	intron	0.0076
seq_s_6130	88310	intron	0.0053
seq_s_6130	88315	intron	0.0000
seq_s_6130	88326	intron	0.0000
seq_s_6130	88337	intron	0.0000
seq_s_6130	88343	intron	0.0000
seq_s_6130	88344	intron	0.1354
seq_s_6130	88346	intron	0.0702
seq_s_6130	88347	intron	0.0000
seq_s_6130	88348	intron	0.0008
seq_s_6130	88360	intron	0.0000
seq_s_6130	88362	intron	0.0000
seq_s_6130	88367	intron	0.0328
seq_s_6130	88374	intron	0.0614
seq_s_6130	88382	intron	0.0000
seq_s_6130	88390	intron	0.0746
seq_s_6130	88393	intron	0.0000
seq_s_6130	88403	intron	0.0303
seq_s_6130	88404	intron	0.0746
seq_s_6130	88405	intron	0.0000
seq_s_6130	88408	intron	0.0000
seq_s_6130	88412	intron	0.0746
seq_s_6130	88415	intron	0.0000
seq_s_6130	88421	intron	0.0000
seq_s_6130	88423	intron	0.0034
seq_s_6130	88435	intron	0.0177
seq_s_6130	88436	intron	0.1639
seq_s_6130	88439	intron	0.0000
seq_s_6130	88441	intron	0.1639
seq_s_6130	88445	intron	0.0303
seq_s_6130	88446	intron	0.0000
seq_s_6130	88447	intron	0.0177
seq_s_6130	88448	intron	0.1639
seq_s_6130	88449	intron	0.1639
seq_s_6130	88637	intron	0.0034
seq_s_6130	88638	intron	0.0512
seq_s_6130	88642	intron	0.0000
seq_s_6130	88650	intron	0.0000
seq_s_6130	88653	intron	0.0303
seq_s_6130	88654	intron	0.0261
seq_s_6130	88658	intron	0.0261
seq_s_6130	88661	intron	0.0000
seq_s_6130	88662	intron	0.0131
seq_s_6130	88664	intron	0.1639
seq_s_6130	88665	intron	0.1354
seq_s_6130	88666	intron	0.0000
seq_s_6130	88669	intron	0.0000
seq_s_6130	88674	intron	0.0177
seq_s_6130	88691	intron	0.0303
seq_s_6130	88698	intron	0.1333
seq_s_6130	88700	intron	0.1639
seq_s_6130	88703	intron	0.0008
seq_s_6130	88712	intron	0.0000
seq_s_6130	88713	intron	0.0000
seq_s_6130	88750	intron	0.0303
seq_s_6130	88753	intron	0.0000
seq_s_6130	88755	intron	0.1639
seq_s_6130	88761	intron	0.0000
seq_s_6130	88764	intron	0.0000
seq_s_6130	88767	intron	0.0000
seq_s_6130	88769	intron	0.0014
seq_s_6130	88776	intron	0.0034
seq_s_6130	88777	intron	0.0653
seq_s_6130	88779	intron	0.0000
seq_s_6130	88788	intron	0.0000
seq_s_6130	88793	intron	0.0000
seq_s_6130	88794	intron	0.0000
seq_s_6130	88798	intron	0.0008
seq_s_6130	88804	intron	0.0000
seq_s_6130	88806	intron	0.0000
seq_s_6130	88819	intron	0.0653
seq_s_6130	88823	intron	0.0255
seq_s_6130	88824	intron	0.0000
seq_s_6130	88825	intron	0.0000
seq_s_6130	88826	intron	0.0000
seq_s_6130	88833	intron	0.0000
seq_s_6130	88837	intron	0.0000
seq_s_6130	88838	intron	0.0053
seq_s_6130	88839	intron	0.0000
seq_s_6130	88841	intron	0.1385
seq_s_6130	88842	intron	0.0614
seq_s_6130	88849	intron	0.0177
seq_s_6130	88854	intron	0.0000
seq_s_6130	88859	intron	0.0000
seq_s_6130	88861	intron	0.0000
seq_s_6130	88865	intron	0.0000
seq_s_6130	88872	intron	0.0000
seq_s_6130	88874	intron	0.0653
seq_s_6130	88875	intron	0.0000
seq_s_6130	88877	intron	0.0000
seq_s_6130	88880	intron	0.0000
seq_s_6130	88888	intron	0.0000
seq_s_6130	88889	intron	0.0350
seq_s_6130	88891	intron	0.0172
seq_s_6130	88897	intron	0.0000
seq_s_6130	88898	intron	0.0008
seq_s_6130	88900	intron	0.0000
seq_s_6130	88903	intron	0.0000
seq_s_6130	88905	intron	0.0000
seq_s_6130	88910	intron	0.0000
seq_s_6130	88913	intron	0.0261
seq_s_6130	88917	intron	0.0058
seq_s_6130	88918	intron	0.0000
seq_s_6130	88922	intron	0.0026
seq_s_6130	88923	intron	0.0000
seq_s_6130	88924	intron	0.0000
seq_s_6130	88927	intron	0.0000
seq_s_6130	88933	intron	0.0000
seq_s_6130	88940	intron	0.0178
seq_s_6130	88946	intron	0.1639
seq_s_6130	88950	intron	0.0653
seq_s_6130	88951	intron	0.0303
seq_s_6130	88955	intron	0.0131
seq_s_6130	88957	intron	0.0000
seq_s_6130	88958	intron	0.0654
seq_s_6130	88959	intron	0.1354
seq_s_6130	88960	intron	0.0000
seq_s_6130	88963	intron	0.0177
seq_s_6130	88966	intron	0.0000
seq_s_6130	88973	intron	0.0000
seq_s_6130	88981	intron	0.0014
seq_s_6130	88986	intron	0.0000
seq_s_6130	88988	intron	0.0000
seq_s_6130	88991	intron	0.0430
seq_s_6130	88996	intron	0.0416
seq_s_6130	88997	intron	0.0000
seq_s_6130	89005	intron	0.0177
seq_s_6130	89007	intron	0.0177
seq_s_6130	89009	intron	0.0000
seq_s_6130	89022	intron	0.0000
seq_s_6130	89024	intron	0.0261
seq_s_6130	89025	intron	0.0177
seq_s_6130	89034	intron	0.0000
seq_s_6130	89036	intron	0.0487
seq_s_6130	89038	intron	0.0000
seq_s_6130	89044	intron	0.0261
seq_s_6130	89046	intron	0.0000
seq_s_6130	89047	intron	0.0058
seq_s_6130	89050	intron	0.0653
seq_s_6130	89053	intron	0.0261
seq_s_6130	89055	intron	0.0910
seq_s_6130	89058	intron	0.0000
seq_s_6130	89059	intron	0.0000
seq_s_6130	89063	intron	0.0000
seq_s_6130	89067	intron	0.0391
seq_s_6130	89077	intron	0.0000
seq_s_6130	89079	intron	0.0000
seq_s_6130	89081	intron	0.1639
seq_s_6130	89082	intron	0.0000
seq_s_6130	89085	intron	0.0017
seq_s_6130	89091	intron	0.0008
seq_s_6130	89094	intron	0.0000
seq_s_6130	89106	intron	0.0653
seq_s_6130	89108	intron	0.0000
seq_s_6130	89110	intron	0.0000
seq_s_6130	89118	intron	0.0000
seq_s_6130	89123	intron	0.0000
seq_s_6130	89127	intron	0.0000
seq_s_6130	89137	intron	0.0000
seq_s_6130	89138	intron	0.0000
seq_s_6130	89140	intron	0.0000
seq_s_6130	89145	intron	0.0000
seq_s_6130	89146	intron	0.0017
seq_s_6130	89154	intron	0.0000
seq_s_6130	89161	intron	0.0017
seq_s_6130	89172	intron	0.0000
seq_s_6130	89173	intron	0.0000
seq_s_6130	89192	intron	0.0000
seq_s_6130	89193	intron	0.0000
seq_s_6130	89194	intron	0.0000
seq_s_6130	89226	intron	0.0362
seq_s_6130	89242	intron	0.0486
seq_s_6130	89263	intron	0.0303
seq_s_6130	89264	intron	0.0370
seq_s_6130	89265	intron	0.0008
seq_s_6130	89266	intron	0.0008
seq_s_6130	89269	intron	0.1502
seq_s_6130	89276	intron	0.0000
seq_s_6130	89282	intron	0.0653
seq_s_6130	89286	intron	0.0370
seq_s_6130	89299	intron	0.0000
seq_s_6130	89303	intron	0.0000
seq_s_6130	89314	intron	0.0000
seq_s_6130	89315	intron	0.0000
seq_s_6130	89330	intron	0.0000
seq_s_6130	89331	intron	0.0702
seq_s_6130	89336	intron	0.0000
seq_s_6130	89338	intron	0.0702
seq_s_6130	89352	intron	0.0000
seq_s_6130	89355	intron	0.0000
seq_s_6130	89359	intron	0.0000
seq_s_6130	89361	intron	0.0131
seq_s_6130	89362	intron	0.0653
seq_s_6130	89365	intron	0.0370
seq_s_6130	89378	intron	0.1354
seq_s_6130	89379	intron	0.0000
seq_s_6130	89385	intron	0.1354
seq_s_6130	89388	intron	0.0000
seq_s_6130	89393	intron	0.0000
seq_s_6130	89394	intron	0.0000
seq_s_6130	89403	intron	0.0000
seq_s_6130	89406	intron	0.0007
seq_s_6130	89414	intron	0.0967
seq_s_6130	89425	intron	0.0000
seq_s_6130	89432	intron	0.0967
seq_s_6130	89437	intron	0.0000
seq_s_6130	89438	intron	0.0967
seq_s_6130	89440	intron	0.0967
seq_s_6130	89448	intron	0.0000
seq_s_6130	89463	intron	0.0401
seq_s_6130	89467	intron	0.0058
seq_s_6130	89472	intron	0.0000
seq_s_6130	89478	intron	0.0148
seq_s_6130	92735	intron	0.0000
seq_s_6130	92738	intron	0.0000
seq_s_6130	92745	intron	0.0000
seq_s_6130	92747	intron	0.1639
seq_s_6130	92749	intron	0.1961
seq_s_6130	92752	intron	0.0007
seq_s_6130	92758	intron	0.0000
seq_s_6130	92763	intron	0.0177
seq_s_6130	92767	intron	0.0000
seq_s_6130	92782	intron	0.0131
seq_s_6130	92798	intron	0.0653
seq_s_6130	92805	intron	0.0000
seq_s_6130	92814	intron	0.0154
seq_s_6130	92825	intron	0.0000
seq_s_6130	92831	intron	0.0000
seq_s_6130	92836	intron	0.0370
seq_s_6130	92843	intron	0.0155
seq_s_6130	92846	intron	0.0000
seq_s_6130	92848	intron	0.0053
seq_s_6130	92851	intron	0.1502
seq_s_6130	92856	intron	0.0000
seq_s_6130	92858	intron	0.0370
seq_s_6130	92868	intron	0.1276
seq_s_6130	92870	intron	0.0512
seq_s_6130	92871	intron	0.0303
seq_s_6130	92876	intron	0.0000
seq_s_6130	92877	intron	0.0000
seq_s_6130	92880	intron	0.0000
seq_s_6130	92893	intron	0.0000
seq_s_6130	92897	intron	0.0000
seq_s_6130	92911	intron	0.0117
seq_s_6130	92915	intron	0.0000
seq_s_6130	92916	intron	0.0000
seq_s_6130	92920	intron	0.0000
seq_s_6130	92923	intron	0.0000
seq_s_6130	92924	intron	0.0000
seq_s_6130	92925	intron	0.0967
seq_s_6130	92929	intron	0.0252
seq_s_6130	92930	intron	0.0000
seq_s_6130	92931	intron	0.0653
seq_s_6130	92932	intron	0.0000
seq_s_6130	92934	intron	0.0000
seq_s_6130	92942	intron	0.0000
seq_s_6130	92953	intron	0.0000
seq_s_6130	92954	intron	0.0000
seq_s_6130	92955	intron	0.0000
seq_s_6130	92959	intron	0.0000
seq_s_6130	92960	intron	0.0000
seq_s_6130	92962	intron	0.0000
seq_s_6130	92963	intron	0.0000
seq_s_6130	92967	intron	0.0000
seq_s_6130	92969	intron	0.0000
seq_s_6130	92971	intron	0.0653
seq_s_6130	92975	intron	0.0000
seq_s_6130	92978	intron	0.0000
seq_s_6130	92981	intron	0.0000
seq_s_6130	92988	intron	0.0000
seq_s_6130	92991	intron	0.0000
seq_s_6130	93004	intron	0.0000
seq_s_6130	93007	intron	0.0000
seq_s_6130	93011	intron	0.0000
seq_s_6130	93013	intron	0.0000
seq_s_6130	93014	intron	0.0000
seq_s_6130	93018	intron	0.1639
seq_s_6130	93020	intron	0.0000
seq_s_6130	93033	intron	0.0032
seq_s_6130	93035	intron	0.0008
seq_s_6130	93036	intron	0.0000
seq_s_6130	93038	intron	0.0000
seq_s_6130	93060	intron	0.0030
seq_s_6130	93061	intron	0.0100
seq_s_6130	93063	intron	0.0000
seq_s_6130	93064	intron	0.0040
seq_s_6130	93066	intron	0.0000
seq_s_6130	93075	intron	0.0147
seq_s_6130	93077	intron	0.0000
seq_s_6130	93084	intron	0.0000
seq_s_6130	93085	intron	0.0017
seq_s_6130	93089	intron	0.0184
seq_s_6130	93096	intron	0.0350
seq_s_6130	93097	intron	0.0000
seq_s_6130	93099	intron	0.0000
seq_s_6130	93101	intron	0.0000
seq_s_6130	93108	intron	0.0000
seq_s_6130	93122	intron	0.0329
seq_s_6130	93124	intron	0.0000
seq_s_6130	93126	intron	0.0000
seq_s_6130	93128	intron	0.0000
seq_s_6130	93131	intron	0.0008
seq_s_6130	93133	intron	0.0000
seq_s_6130	93138	intron	0.0289
seq_s_6130	93142	intron	0.0000
seq_s_6130	93145	intron	0.0252
seq_s_6130	93146	intron	0.0000
seq_s_6130	93153	intron	0.0303
seq_s_6130	93154	intron	0.0252
seq_s_6130	93155	intron	0.0000
seq_s_6130	93161	intron	0.0000
seq_s_6130	93164	intron	0.0000
seq_s_6130	93171	intron	0.0058
seq_s_6130	93176	intron	0.0053
seq_s_6130	93178	intron	0.0058
seq_s_6130	93180	intron	0.1639
seq_s_6130	93181	intron	0.0131
seq_s_6130	93182	intron	0.0000
seq_s_6130	93196	intron	0.0000
seq_s_6130	93198	intron	0.0000
seq_s_6130	93202	intron	0.0000
seq_s_6130	93208	intron	0.0000
seq_s_6130	93209	intron	0.0000
seq_s_6130	93213	intron	0.0089
seq_s_6130	93236	intron	0.0013
seq_s_6130	93241	intron	0.0000
seq_s_6130	93247	intron	0.0000
seq_s_6130	93249	intron	0.0000
seq_s_6130	93251	intron	0.0000
seq_s_6130	93253	intron	0.0000
seq_s_6130	93255	intron	0.0000
seq_s_6130	93258	intron	0.0000
seq_s_6130	93260	intron	0.0000
seq_s_6130	93285	intron	0.0154
seq_s_6130	93292	intron	0.0000
seq_s_6130	93297	intron	0.0000
seq_s_6130	93299	intron	0.0000
seq_s_6130	93302	intron	0.0000
seq_s_6130	93306	intron	0.0111
seq_s_6130	93314	intron	0.0000
seq_s_6130	93315	intron	0.0000
seq_s_6130	93319	intron	0.0000
seq_s_6130	93330	intron	0.0000
seq_s_6130	93335	intron	0.0000
seq_s_6130	93336	intron	0.0000
seq_s_6130	93337	intron	0.0000
seq_s_6130	93338	intron	0.0000
seq_s_6130	93339	intron	0.0000
seq_s_6130	93340	intron	0.0653
seq_s_6130	93343	intron	0.0000
seq_s_6130	93348	intron	0.0000
seq_s_6130	93350	intron	0.0000
seq_s_6130	93354	intron	0.0034
seq_s_6130	93356	intron	0.0000
seq_s_6130	93357	intron	0.0030
seq_s_6130	93360	intron	0.0034
seq_s_6130	93362	intron	0.1639
seq_s_6130	93363	intron	0.0030
seq_s_6130	93364	intron	0.0000
seq_s_6130	93366	intron	0.0000
seq_s_6130	93367	intron	0.0000
seq_s_6130	93370	intron	0.0653
seq_s_6130	93373	intron	0.0000
seq_s_6130	93374	intron	0.0000
seq_s_6130	93375	intron	0.0000
seq_s_6130	93379	intron	0.0008
seq_s_6130	93380	intron	0.0000
seq_s_6130	93383	intron	0.0000
seq_s_6130	93385	intron	0.1639
seq_s_6130	93387	intron	0.0034
seq_s_6130	93393	intron	0.0000
seq_s_6130	93397	intron	0.0076
seq_s_6130	93399	intron	0.0000
seq_s_6130	93404	intron	0.1639
seq_s_6130	93405	intron	0.0000
seq_s_6130	93410	intron	0.0014
seq_s_6130	93419	intron	0.0000
seq_s_6130	93422	intron	0.0000
seq_s_6130	93425	intron	0.0000
seq_s_6130	93429	intron	0.0000
seq_s_6130	93430	intron	0.0000
seq_s_6130	93438	intron	0.0000
seq_s_6130	93439	intron	0.0053
seq_s_6130	93440	intron	0.0000
seq_s_6130	93446	intron	0.0076
seq_s_6130	93447	intron	0.0018
seq_s_6130	93448	intron	0.0030
seq_s_6130	93460	intron	0.0177
seq_s_6130	93463	intron	0.0000
seq_s_6130	93467	intron	0.0033
seq_s_6130	93473	intron	0.0000
seq_s_6130	93479	intron	0.0000
seq_s_6130	93489	intron	0.0131
seq_s_6130	93490	intron	0.0030
seq_s_6130	93494	intron	0.0000
seq_s_6130	93513	intron	0.0008
seq_s_6130	93538	intron	0.0000
seq_s_6130	93539	intron	0.0000
seq_s_6130	93546	intron	0.0000
seq_s_6130	93547	intron	0.0000
seq_s_6130	93549	intron	0.0184
seq_s_6130	93551	intron	0.0000
seq_s_6130	93553	intron	0.0111
seq_s_6130	93562	intron	0.0030
seq_s_6130	93565	intron	0.0184
seq_s_6130	93572	intron	0.0000
seq_s_6130	93576	intron	0.0000
seq_s_6130	93577	intron	0.1639
seq_s_6130	93578	intron	0.0034
seq_s_6130	93582	intron	0.0000
seq_s_6130	93583	intron	0.0000
seq_s_6130	93588	intron	0.0058
seq_s_6130	93591	intron	0.0000
seq_s_6130	93592	intron	0.0000
seq_s_6130	93596	intron	0.0143
seq_s_6130	93597	intron	0.0143
seq_s_6130	93598	intron	0.0119
seq_s_6130	93603	intron	0.0000
seq_s_6130	93606	intron	0.0131
seq_s_6130	93609	intron	0.0000
seq_s_6130	93610	intron	0.0008
seq_s_6130	93614	intron	0.0177
seq_s_6130	93615	intron	0.0000
seq_s_6130	93617	intron	0.0000
seq_s_6130	93620	intron	0.0000
seq_s_6130	93625	intron	0.0000
seq_s_6130	93627	intron	0.0053
seq_s_6130	93638	intron	0.0100
seq_s_6130	93641	intron	0.0037
seq_s_6130	93648	intron	0.0000
seq_s_6130	93650	intron	0.0131
seq_s_6130	93653	intron	0.0967
seq_s_6130	93656	intron	0.0037
seq_s_6130	93657	intron	0.0000
seq_s_6130	93666	intron	0.0370
seq_s_6130	93673	intron	0.0000
seq_s_6130	93676	intron	0.0000
seq_s_6130	93680	intron	0.0653
seq_s_6130	93686	intron	0.0000
seq_s_6130	93687	intron	0.0000
seq_s_6130	93690	intron	0.0168
seq_s_6130	93696	intron	0.0131
seq_s_6130	93700	intron	0.0645
seq_s_6130	93701	intron	0.0645
seq_s_6130	93703	intron	0.0086
seq_s_6130	93712	intron	0.0000
seq_s_6130	93713	intron	0.0000
seq_s_6130	93719	intron	0.0030
seq_s_6130	93727	intron	0.0000
seq_s_6130	93728	intron	0.0076
seq_s_6130	93733	intron	0.0000
seq_s_6130	93734	intron	0.0000
seq_s_6130	93736	intron	0.0000
seq_s_6130	93740	intron	0.0014
seq_s_6130	93753	intron	0.0419
seq_s_6130	93759	intron	0.0382
seq_s_6130	93766	intron	0.0000
seq_s_6130	93770	intron	0.0030
seq_s_6130	93776	intron	0.0000
seq_s_6130	93779	intron	0.0000
seq_s_6130	93780	intron	0.0000
seq_s_6130	93783	intron	0.0030
seq_s_6130	93803	intron	0.0000
seq_s_6130	93881	intron	0.0000
seq_s_6130	93884	intron	0.1082
seq_s_6130	93886	intron	0.0000
seq_s_6130	93888	intron	0.0000
seq_s_6130	93897	intron	0.0303
seq_s_6130	93900	intron	0.0000
seq_s_6130	93903	intron	0.0614
seq_s_6130	93904	intron	0.0000
seq_s_6130	93916	intron	0.0368
seq_s_6130	93920	intron	0.0419
seq_s_6130	93927	intron	0.0147
seq_s_6130	93928	intron	0.0000
seq_s_6130	93931	intron	0.0072
seq_s_6130	93934	intron	0.0000
seq_s_6130	93935	intron	0.0000
seq_s_6130	93941	intron	0.0000
seq_s_6130	93944	intron	0.0000
seq_s_6130	93945	intron	0.0000
seq_s_6130	93954	intron	0.0000
seq_s_6130	93956	intron	0.0000
seq_s_6130	93958	intron	0.0000
seq_s_6130	93959	intron	0.0000
seq_s_6130	93960	intron	0.1639
seq_s_6130	93963	intron	0.0000
seq_s_6130	93967	intron	0.0177
seq_s_6130	93971	intron	0.0168
seq_s_6130	93973	intron	0.0000
seq_s_6130	93976	intron	0.0000
seq_s_6130	93978	intron	0.0000
seq_s_6130	93983	intron	0.0000
seq_s_6130	93991	intron	0.0000
seq_s_6130	93992	intron	0.0000
seq_s_6130	94002	intron	0.0053
seq_s_6130	94005	intron	0.0572
seq_s_6130	94013	intron	0.0000
seq_s_6130	94014	intron	0.0000
seq_s_6130	94016	intron	0.0000
seq_s_6130	94024	intron	0.0000
seq_s_6130	94032	intron	0.0000
seq_s_6130	94035	intron	0.0000
seq_s_6130	94041	intron	0.0000
seq_s_6130	94043	intron	0.0000
seq_s_6130	94046	intron	0.0000
seq_s_6130	94048	intron	0.0000
seq_s_6130	94049	intron	0.0653
seq_s_6130	94052	intron	0.0131
seq_s_6130	94053	intron	0.0000
seq_s_6130	94062	intron	0.0000
seq_s_6130	94065	intron	0.0000
seq_s_6130	94072	intron	0.0000
seq_s_6130	94073	intron	0.0004
seq_s_6130	94074	intron	0.0014
seq_s_6130	94075	intron	0.0000
seq_s_6130	94076	intron	0.0000
seq_s_6130	94077	intron	0.0110
seq_s_6130	94078	intron	0.0303
seq_s_6130	94079	intron	0.0000
seq_s_6130	94085	intron	0.0000
seq_s_6130	94087	intron	0.0000
seq_s_6130	94093	intron	0.0000
seq_s_6130	94096	intron	0.0008
seq_s_6130	94097	intron	0.0000
seq_s_6130	94098	intron	0.0000
seq_s_6130	94099	intron	0.0008
seq_s_6130	94100	intron	0.0000
seq_s_6130	94103	intron	0.1639
seq_s_6130	94106	intron	0.0030
seq_s_6130	94107	intron	0.1639
seq_s_6130	94111	intron	0.0000
seq_s_6130	94115	intron	0.0030
seq_s_6130	94118	intron	0.0030
seq_s_6130	94120	intron	0.0000
seq_s_6130	94126	intron	0.0000
seq_s_6130	94129	intron	0.0177
seq_s_6130	94135	intron	0.0000
seq_s_6130	94144	intron	0.0905
seq_s_6130	94146	intron	0.0000
seq_s_6130	94147	intron	0.0000
seq_s_6130	94149	intron	0.0000
seq_s_6130	94151	intron	0.0000
seq_s_6130	94152	intron	0.0000
seq_s_6130	94153	intron	0.0000
seq_s_6130	94159	intron	0.0008
seq_s_6130	94173	intron	0.0000
seq_s_6130	94180	intron	0.0000
seq_s_6130	94185	intron	0.0000
seq_s_6130	94195	intron	0.0063
seq_s_6130	94200	intron	0.0053
seq_s_6130	94204	intron	0.0303
seq_s_6130	94205	intron	0.0303
seq_s_6130	94208	intron	0.1354
seq_s_6130	94211	intron	0.0124
seq_s_6130	94212	intron	0.0000
seq_s_6130	94214	intron	0.0000
seq_s_6130	94218	intron	0.0217
seq_s_6130	94223	intron	0.0089
seq_s_6130	94233	intron	0.0967
seq_s_6130	94240	intron	0.0000
seq_s_6130	94247	intron	0.0000
seq_s_6130	94253	intron	0.0000
seq_s_6130	94254	intron	0.0458
seq_s_6130	94256	intron	0.0000
seq_s_6130	94257	intron	0.0000
seq_s_6130	94261	intron	0.0450
seq_s_6130	94268	intron	0.0000
seq_s_6130	94270	intron	0.0000
seq_s_6130	94272	intron	0.0000
seq_s_6130	94276	intron	0.0219
seq_s_6130	94280	intron	0.0000
seq_s_6130	94283	intron	0.0000
seq_s_6130	94292	intron	0.1639
seq_s_6130	94297	intron	0.0089
seq_s_6130	94300	intron	0.0034
seq_s_6130	94302	intron	0.0030
seq_s_6130	94305	intron	0.0000
seq_s_6130	94306	intron	0.0000
seq_s_6130	94311	intron	0.0000
seq_s_6130	94315	intron	0.0000
seq_s_6130	94316	intron	0.0219
seq_s_6130	94317	intron	0.0034
seq_s_6130	94319	intron	0.0076
seq_s_6130	94328	intron	0.0000
seq_s_6130	94333	intron	0.0000
seq_s_6130	94337	intron	0.0131
seq_s_6130	94340	intron	0.0000
seq_s_6130	94346	intron	0.0000
seq_s_6130	94350	intron	0.0000
seq_s_6130	94355	intron	0.0000
seq_s_6130	94358	intron	0.0008
seq_s_6130	94360	intron	0.0109
seq_s_6130	94361	intron	0.0000
seq_s_6130	94362	intron	0.0000
seq_s_6130	94366	intron	0.1639
seq_s_6130	94367	intron	0.0000
seq_s_6130	94370	intron	0.0199
seq_s_6130	94372	intron	0.0000
seq_s_6130	94375	intron	0.0000
seq_s_6130	94378	intron	0.0000
seq_s_6130	94381	intron	0.0000
seq_s_6130	94382	intron	0.0000
seq_s_6130	94389	intron	0.0000
seq_s_6130	94391	intron	0.1639
seq_s_6130	94392	intron	0.0000
seq_s_6130	94400	intron	0.0030
seq_s_6130	94402	intron	0.1639
seq_s_6130	94404	intron	0.0000
seq_s_6130	94408	intron	0.0008
seq_s_6130	94413	intron	0.0000
seq_s_6130	94415	intron	0.0000
seq_s_6130	94416	intron	0.0000
seq_s_6130	94421	intron	0.0967
seq_s_6130	94435	intron	0.0817
seq_s_6130	94438	intron	0.0000
seq_s_6130	94441	intron	0.0000
seq_s_6130	94446	intron	0.0131
seq_s_6130	94448	intron	0.0069
seq_s_6130	94451	intron	0.0000
seq_s_6130	94454	intron	0.0423
seq_s_6130	94455	intron	0.0362
seq_s_6130	94461	intron	0.0000
seq_s_6130	94465	intron	0.0131
seq_s_6130	94474	intron	0.0303
seq_s_6130	94478	intron	0.0000
seq_s_6130	94485	intron	0.0177
seq_s_6130	94489	intron	0.0000
seq_s_6130	94495	intron	0.0000
seq_s_6130	94826	intron	0.0000
seq_s_6130	94829	intron	0.0000
seq_s_6130	94832	intron	0.0000
seq_s_6130	94834	intron	0.0000
seq_s_6130	94869	intron	0.0000
seq_s_6130	94877	intron	0.0279
seq_s_6130	94894	intron	0.0000
seq_s_6130	94895	intron	0.0000
seq_s_6130	94898	intron	0.0653
seq_s_6130	94912	intron	0.0000
seq_s_6130	94927	intron	0.0000
seq_s_6130	94938	intron	0.0147
seq_s_6130	94949	intron	0.0000
seq_s_6130	94954	intron	0.0000
seq_s_6130	94959	intron	0.0008
seq_s_6130	94971	intron	0.0000
seq_s_6130	94972	intron	0.0000
seq_s_6130	94974	intron	0.0653
seq_s_6130	94981	intron	0.0000
seq_s_6130	94982	intron	0.0000
seq_s_6130	94989	intron	0.0000
seq_s_6130	94991	intron	0.0259
seq_s_6130	94994	intron	0.0517
seq_s_6130	95011	intron	0.0147
seq_s_6130	95038	intron	0.0000
seq_s_6130	95040	intron	0.0000
seq_s_6130	95046	intron	0.0000
seq_s_6130	95062	intron	0.0000
seq_s_6130	95064	intron	0.0817
seq_s_6130	95068	intron	0.0000
seq_s_6130	95077	intron	0.0000
seq_s_6130	95083	intron	0.0000
seq_s_6130	95090	intron	0.0000
seq_s_6130	95101	intron	0.0000
seq_s_6130	95114	intron	0.0000
seq_s_6130	95122	intron	0.0000
seq_s_6130	95139	intron	0.0064
seq_s_6130	95140	intron	0.0037
seq_s_6130	95142	intron	0.0000
seq_s_6130	95143	intron	0.0000
seq_s_6130	95144	intron	0.0000
seq_s_6130	95145	intron	0.0416
seq_s_6130	95146	intron	0.0110
seq_s_6130	95151	intron	0.0008
seq_s_6130	95158	intron	0.0100
seq_s_6130	95165	intron	0.0008
seq_s_6130	95172	intron	0.0008
seq_s_6130	95197	intron	0.0000
seq_s_6130	95198	intron	0.0008
seq_s_6130	95199	intron	0.0000
seq_s_6130	95200	intron	0.0008
seq_s_6130	95218	intron	0.0303
seq_s_6130	95223	intron	0.0653
seq_s_6130	95226	intron	0.0000
seq_s_6130	95228	intron	0.0008
seq_s_6130	95229	intron	0.0000
seq_s_6130	95233	intron	0.0000
seq_s_6130	95279	intron	0.0008
seq_s_6130	95291	intron	0.0008
seq_s_6130	95301	intron	0.0002
seq_s_6130	95302	intron	0.0008
seq_s_6130	95306	intron	0.0076
seq_s_6130	95312	intron	0.0653
seq_s_6130	95314	intron	0.0000
seq_s_6130	95325	intron	0.0131
seq_s_6130	95332	intron	0.0000
seq_s_6130	95362	intron	0.0000
seq_s_6130	95374	intron	0.0008
seq_s_6130	95378	intron	0.0653
seq_s_6130	95383	intron	0.0000
seq_s_6130	95385	intron	0.0251
seq_s_6130	95391	intron	0.0000
seq_s_6130	95395	intron	0.0000
seq_s_6130	95409	intron	0.0008
seq_s_6130	95412	intron	0.0000
seq_s_6130	95414	intron	0.0000
seq_s_6130	95416	intron	0.0000
seq_s_6130	95419	intron	0.0000
seq_s_6130	95421	intron	0.0368
seq_s_6130	95429	intron	0.0198
seq_s_6130	95430	intron	0.0228
seq_s_6130	95431	intron	0.0100
seq_s_6130	95443	intron	0.0330
seq_s_6130	95446	intron	0.0631
seq_s_6130	95463	intron	0.0000
seq_s_6130	95475	intron	0.0034
seq_s_6130	95501	intron	0.0076
seq_s_6130	95505	intron	0.0000
seq_s_6130	95509	intron	0.0000
seq_s_6130	95517	intron	0.0034
seq_s_6130	95521	intron	0.0008
seq_s_6130	95523	intron	0.0182
seq_s_6130	95529	intron	0.0281
seq_s_6130	95532	intron	0.0000
seq_s_6130	95536	intron	0.0000
seq_s_6130	95539	intron	0.0000
seq_s_6130	95542	intron	0.0251
seq_s_6130	95553	intron	0.0303
seq_s_6130	95568	intron	0.0000
seq_s_6130	95571	intron	0.0000
seq_s_6130	95575	intron	0.0008
seq_s_6130	95577	intron	0.0653
seq_s_6130	95578	intron	0.0000
seq_s_6130	95581	intron	0.0000
seq_s_6130	95587	intron	0.0196
seq_s_6130	95591	intron	0.0314
seq_s_6130	95593	intron	0.0000
seq_s_6130	95597	intron	0.0000
seq_s_6130	95599	intron	0.0000
seq_s_6130	95600	intron	0.0000
seq_s_6130	95607	intron	0.0000
seq_s_6130	95608	intron	0.0131
seq_s_6130	95620	intron	0.0000
seq_s_6130	95624	intron	0.0000
seq_s_6130	95993	intron	0.0000
seq_s_6130	96003	intron	0.0333
seq_s_6130	96013	intron	0.0370
seq_s_6130	96022	intron	0.0000
seq_s_6130	96035	intron	0.0416
seq_s_6130	96038	intron	0.0000
seq_s_6130	96041	intron	0.0000
seq_s_6130	96042	intron	0.0000
seq_s_6130	96048	intron	0.0053
seq_s_6130	96049	intron	0.0512
seq_s_6130	96050	intron	0.0000
seq_s_6130	96052	intron	0.0000
seq_s_6130	96053	intron	0.0512
seq_s_6130	96060	intron	0.0000
seq_s_6130	96064	intron	0.0058
seq_s_6130	96076	intron	0.0702
seq_s_6130	96079	intron	0.0000
seq_s_6130	96088	intron	0.0457
seq_s_6130	96092	intron	0.1639
seq_s_6130	96093	intron	0.1639
seq_s_6130	96098	intron	0.1639
seq_s_6130	96120	intron	0.0000
seq_s_6130	96128	intron	0.0653
seq_s_6130	96129	intron	0.0000
seq_s_6130	96131	intron	0.0000
seq_s_6130	96136	intron	0.0245
seq_s_6130	96139	intron	0.0000
seq_s_6130	96141	intron	0.0653
seq_s_6130	96143	intron	0.0000
seq_s_6130	96144	intron	0.0000
seq_s_6130	96148	intron	0.1639
seq_s_6130	96158	intron	0.0000
seq_s_6130	96167	intron	0.1639
seq_s_6130	96174	intron	0.0653
seq_s_6130	96178	intron	0.0000
seq_s_6130	96182	intron	0.0000
seq_s_6130	96198	intron	0.0000
seq_s_6130	96200	intron	0.0008
seq_s_6130	100051	intron	0.0303
seq_s_6130	100057	intron	0.0702
seq_s_6130	100065	intron	0.0702
seq_s_6130	100070	intron	0.0614
seq_s_6130	100071	intron	0.0614
seq_s_6130	100074	intron	0.0614
seq_s_6130	100081	intron	0.0614
seq_s_6130	100082	intron	0.0614
seq_s_6130	100088	intron	0.0746
seq_s_6130	100089	intron	0.0746
seq_s_6130	100091	intron	0.0000
seq_s_6130	100092	intron	0.0000
seq_s_6130	100093	intron	0.1134
seq_s_6130	100096	intron	0.0000
seq_s_6130	100098	intron	0.0967
seq_s_6130	100105	intron	0.0000
seq_s_6130	100106	intron	0.0702
seq_s_6130	100108	intron	0.0000
seq_s_6130	100120	intron	0.0000
seq_s_6130	100121	intron	0.0177
seq_s_6130	100123	intron	0.0000
seq_s_6130	100125	intron	0.0328
seq_s_6130	100134	intron	0.0408
seq_s_6130	100139	intron	0.0000
seq_s_6130	100143	intron	0.1298
seq_s_6130	100148	intron	0.0261
seq_s_6130	100152	intron	0.0000
seq_s_6130	100156	intron	0.0000
seq_s_6130	100159	intron	0.0072
seq_s_6130	100166	intron	0.0000
seq_s_6130	100167	intron	0.0008
seq_s_6130	100169	intron	0.0261
seq_s_6130	100173	intron	0.0702
seq_s_6130	100176	intron	0.0090
seq_s_6130	100177	intron	0.1097
seq_s_6130	100178	intron	0.0064
seq_s_6130	100179	intron	0.0303
seq_s_6130	100180	intron	0.0131
seq_s_6130	100183	intron	0.0000
seq_s_6130	100191	intron	0.0261
seq_s_6130	100193	intron	0.0000
seq_s_6130	100197	intron	0.0034
seq_s_6130	100201	intron	0.0000
seq_s_6130	100209	intron	0.0000
seq_s_6130	100210	intron	0.0000
seq_s_6130	100217	intron	0.0000
seq_s_6130	100238	intron	0.0053
seq_s_6130	100243	intron	0.0034
seq_s_6130	100248	intron	0.0000
seq_s_6130	100249	intron	0.0702
seq_s_6130	100250	intron	0.0053
seq_s_6130	100257	intron	0.0967
seq_s_6130	100262	intron	0.0000
seq_s_6130	100266	intron	0.0000
seq_s_6130	100274	intron	0.0177
seq_s_6130	100275	intron	0.0154
seq_s_6130	100277	intron	0.1639
seq_s_6130	100289	intron	0.0512
seq_s_6130	100290	intron	0.1298
seq_s_6130	100294	intron	0.0303
seq_s_6130	100296	intron	0.0000
seq_s_6130	100297	intron	0.0008
seq_s_6130	100300	intron	0.0000
seq_s_6130	100303	intron	0.0000
seq_s_6130	100309	intron	0.1628
seq_s_6130	100311	intron	0.1628
seq_s_6130	100313	intron	0.1628
seq_s_6130	100316	intron	0.0000
seq_s_6130	100318	intron	0.0131
seq_s_6130	100330	intron	0.0503
seq_s_6130	100331	intron	0.0000
seq_s_6130	100337	intron	0.0000
seq_s_6130	100347	intron	0.0000
seq_s_6130	100349	intron	0.0030
seq_s_6130	100351	intron	0.0000
seq_s_6130	100352	intron	0.0000
seq_s_6130	100354	intron	0.0261
seq_s_6130	100360	intron	0.0100
seq_s_6130	100363	intron	0.0000
seq_s_6130	100365	intron	0.0053
seq_s_6130	100398	intron	0.0000
seq_s_6130	100403	intron	0.0333
seq_s_6130	100404	intron	0.0305
seq_s_6130	100406	intron	0.0000
seq_s_6130	100407	intron	0.0681
seq_s_6130	100423	intron	0.0000
seq_s_6130	100424	intron	0.0000
seq_s_6130	100426	intron	0.0261
seq_s_6130	100431	intron	0.0000
seq_s_6130	100432	intron	0.0000
seq_s_6130	100433	intron	0.0000
seq_s_6130	100438	intron	0.0008
seq_s_6130	100439	intron	0.0000
seq_s_6130	100442	intron	0.0702
seq_s_6130	100443	intron	0.0702
seq_s_6130	100451	intron	0.0967
seq_s_6130	100452	intron	0.0967
seq_s_6130	100458	intron	0.0261
seq_s_6130	100467	intron	0.0000
seq_s_6130	100469	intron	0.0000
seq_s_6130	100474	intron	0.0000
seq_s_6130	100478	intron	0.0000
seq_s_6130	100480	intron	0.0000
seq_s_6130	100483	intron	0.0702
seq_s_6130	100484	intron	0.0702
seq_s_6130	100485	intron	0.0000
seq_s_6130	100489	intron	0.0967
seq_s_6130	100492	intron	0.0000
seq_s_6130	100495	intron	0.0000
seq_s_6130	100496	intron	0.0000
seq_s_6130	100500	intron	0.0000
seq_s_6130	100503	intron	0.0303
seq_s_6130	100507	intron	0.0746
seq_s_6130	100508	intron	0.0131
seq_s_6130	100518	intron	0.0512
seq_s_6130	100536	intron	0.1639
seq_s_6130	100538	intron	0.0008
seq_s_6130	100539	intron	0.0000
seq_s_6130	100540	intron	0.0000
seq_s_6130	100544	intron	0.0000
seq_s_6130	100552	intron	0.0000
seq_s_6130	100554	intron	0.0653
seq_s_6130	100555	intron	0.0000
seq_s_6130	100568	intron	0.0000
seq_s_6130	100576	intron	0.0000
seq_s_6130	100579	intron	0.0967
seq_s_6130	100592	intron	0.0058
seq_s_6130	100596	intron	0.0058
seq_s_6130	100598	intron	0.1639
seq_s_6130	100600	intron	0.0017
seq_s_6130	100606	intron	0.0000
seq_s_6130	100608	intron	0.0000
seq_s_6130	100609	intron	0.1639
seq_s_6130	100619	intron	0.1639
seq_s_6130	100629	intron	0.0000
seq_s_6130	100630	intron	0.0008
seq_s_6130	100631	intron	0.0000
seq_s_6130	100632	intron	0.0030
seq_s_6130	100634	intron	0.0000
seq_s_6130	100635	intron	0.0000
seq_s_6130	100655	intron	0.1639
seq_s_6130	100656	intron	0.1639
seq_s_6130	100660	intron	0.1639
seq_s_6130	100665	intron	0.0008
seq_s_6130	100675	intron	0.0000
seq_s_6130	100677	intron	0.0000
seq_s_6130	100682	intron	0.0053
seq_s_6130	100684	intron	0.0000
seq_s_6130	100686	intron	0.0653
seq_s_6130	100688	intron	0.0000
seq_s_6130	101049	intron	0.0131
seq_s_6130	101058	intron	0.0000
seq_s_6130	101079	intron	0.1097
seq_s_6130	101084	intron	0.0000
seq_s_6130	101112	intron	0.0000
seq_s_6130	101117	intron	0.0000
seq_s_6130	101132	intron	0.0034
seq_s_6130	101142	intron	0.0000
seq_s_6130	101147	intron	0.0111
seq_s_6130	101159	intron	0.0000
seq_s_6130	101203	intron	0.0000
seq_s_6130	101204	intron	0.0303
seq_s_6130	101212	intron	0.0182
seq_s_6130	101218	intron	0.0000
seq_s_6130	101220	intron	0.0000
seq_s_6130	101221	intron	0.0000
seq_s_6130	101241	intron	0.0000
seq_s_6130	101458	intron	0.0000
seq_s_6130	101469	intron	0.0000
seq_s_6130	101484	intron	0.0303
seq_s_6130	101501	intron	0.0000
seq_s_6130	101508	intron	0.0000
seq_s_6130	101512	intron	0.0000
seq_s_6130	101520	intron	0.0000
seq_s_6130	101523	intron	0.0261
seq_s_6130	101535	intron	0.0000
seq_s_6130	101537	intron	0.0008
seq_s_6130	101548	intron	0.0000
seq_s_6130	101558	intron	0.0000
seq_s_6130	101562	intron	0.0401
seq_s_6130	101567	intron	0.0702
seq_s_6130	101572	intron	0.0008
seq_s_6130	101577	intron	0.0182
seq_s_6130	101579	intron	0.0000
seq_s_6130	101585	intron	0.0653
seq_s_6130	101626	intron	0.0053
seq_s_6130	101633	intron	0.0702
seq_s_6130	101635	intron	0.0000
seq_s_6130	101641	intron	0.0000
seq_s_6130	101664	intron	0.0000
seq_s_6130	101667	intron	0.0000
seq_s_6130	101676	intron	0.0196
seq_s_6130	101677	intron	0.0034
seq_s_6130	101691	intron	0.0076
seq_s_6130	101696	intron	0.0000
seq_s_6130	101704	intron	0.0000
seq_s_6130	101714	intron	0.0000
seq_s_6130	101725	intron	0.0000
seq_s_6130	101730	intron	0.0000
seq_s_6130	101736	intron	0.0000
seq_s_6130	101747	intron	0.0653
seq_s_6130	101759	intron	0.3039
seq_s_6130	101773	intron	0.0000
seq_s_6130	101780	intron	0.0008
seq_s_6130	101782	intron	0.1639
seq_s_6130	101783	intron	0.0303
seq_s_6130	101787	intron	0.0653
seq_s_6130	101788	intron	0.0000
seq_s_6130	101789	intron	0.1639
seq_s_6130	101790	intron	0.1639
seq_s_6130	101811	intron	0.0000
seq_s_6130	101815	intron	0.0000
seq_s_6130	101819	intron	0.0000
seq_s_6130	101826	intron	0.0053
seq_s_6130	101828	intron	0.1639
seq_s_6130	101831	intron	0.0131
seq_s_6130	101834	intron	0.0000
seq_s_6130	101843	intron	0.0000
seq_s_6130	101849	intron	0.0000
seq_s_6130	101851	intron	0.0030
seq_s_6130	101855	intron	0.0030
seq_s_6130	101872	intron	0.0000
seq_s_6130	101874	intron	0.0000
seq_s_6130	101879	intron	0.0000
seq_s_6130	101892	intron	0.0000
seq_s_6130	101893	intron	0.0000
seq_s_6130	101895	intron	0.0000
seq_s_6130	101902	intron	0.0000
seq_s_6130	101904	intron	0.0653
seq_s_6130	101910	intron	0.0008
seq_s_6130	101913	intron	0.0000
seq_s_6130	101914	intron	0.0000
seq_s_6130	101917	intron	0.0000
seq_s_6130	101922	intron	0.0000
seq_s_6130	101943	intron	0.0653
seq_s_6130	101945	intron	0.0653
seq_s_6130	101946	intron	0.0000
seq_s_6130	101950	intron	0.0000
seq_s_6130	101951	intron	0.0000
seq_s_6130	101953	intron	0.0000
seq_s_6130	101955	intron	0.0303
seq_s_6130	101956	intron	0.0000
seq_s_6130	101959	intron	0.0000
seq_s_6130	101960	intron	0.0000
seq_s_6130	101961	intron	0.0100
seq_s_6130	101965	intron	0.0000
seq_s_6130	101966	intron	0.0000
seq_s_6130	101972	intron	0.0154
seq_s_6130	101977	intron	0.0177
seq_s_6130	101992	intron	0.0000
seq_s_6130	101998	intron	0.0000
seq_s_6130	102141	intron	0.0000
seq_s_6130	102149	intron	0.0332
seq_s_6130	102152	intron	0.0000
seq_s_6130	102154	intron	0.0000
seq_s_6130	102157	intron	0.0653
seq_s_6130	102160	intron	0.0512
seq_s_6130	102167	intron	0.0000
seq_s_6130	102169	intron	0.0430
seq_s_6130	102176	intron	0.1639
seq_s_6130	102179	intron	0.0000
seq_s_6130	102184	intron	0.0303
seq_s_6130	102196	intron	0.0030
seq_s_6130	102198	intron	0.0000
seq_s_6130	102199	intron	0.0000
seq_s_6130	102200	intron	0.0000
seq_s_6130	102203	intron	0.0653
seq_s_6130	102220	intron	0.0000
seq_s_6130	102224	intron	0.0000
seq_s_6130	102227	intron	0.0000
seq_s_6130	102229	intron	0.0034
seq_s_6130	102234	intron	0.0000
seq_s_6130	102235	intron	0.0408
seq_s_6130	102242	intron	0.0000
seq_s_6130	102250	intron	0.0000
seq_s_6130	102256	intron	0.0000
seq_s_6130	102257	intron	0.0000
seq_s_6130	102260	intron	0.0030
seq_s_6130	102261	intron	0.0000
seq_s_6130	102297	intron	0.0000
seq_s_6130	102316	intron	0.0653
seq_s_6130	102322	intron	0.0000
seq_s_6130	102340	intron	0.0000
seq_s_6130	102346	intron	0.0000
seq_s_6130	102347	intron	0.0000
seq_s_6130	102359	intron	0.0000
seq_s_6130	102361	intron	0.0000
seq_s_6130	102363	intron	0.0000
seq_s_6130	102365	intron	0.0000
seq_s_6130	102368	intron	0.0000
seq_s_6130	102373	intron	0.0000
seq_s_6130	102375	intron	0.0000
seq_s_6130	102381	intron	0.0512
seq_s_6130	102385	intron	0.0000
seq_s_6130	102389	intron	0.0303
seq_s_6130	102400	intron	0.0131
seq_s_6130	102402	intron	0.0000
seq_s_6130	102403	intron	0.0034
seq_s_6130	102404	intron	0.0000
seq_s_6130	102406	intron	0.0653
seq_s_6130	102408	intron	0.0008
seq_s_6130	102412	intron	0.0702
seq_s_6130	102417	intron	0.0653
seq_s_6130	102461	intron	0.0653
seq_s_6130	102466	intron	0.0000
seq_s_6130	102468	intron	0.0000
seq_s_6130	102469	intron	0.0000
seq_s_6130	102471	intron	0.0034
seq_s_6130	102473	intron	0.0967
seq_s_6130	102477	intron	0.0000
seq_s_6130	102483	intron	0.1704
seq_s_6130	102492	intron	0.0000
seq_s_6130	102501	intron	0.0653
seq_s_6130	102513	intron	0.1639
seq_s_6130	102514	intron	0.0000
seq_s_6130	102517	intron	0.0053
seq_s_6130	102525	intron	0.0000
seq_s_6130	102527	intron	0.0000
seq_s_6130	102530	intron	0.0000
seq_s_6130	102533	intron	0.0653
seq_s_6130	102536	intron	0.1639
seq_s_6130	102537	intron	0.0000
seq_s_6130	102540	intron	0.0000
seq_s_6130	102546	intron	0.0000
seq_s_6130	102553	intron	0.0000
seq_s_6130	102558	intron	0.0000
seq_s_6130	102561	intron	0.0076
seq_s_6130	102572	intron	0.0000
seq_s_6130	102573	intron	0.0000
seq_s_6130	102575	intron	0.0000
seq_s_6130	102581	intron	0.0000
seq_s_6130	102587	intron	0.0000
seq_s_6130	102588	intron	0.0051
seq_s_6130	102589	intron	0.0000
seq_s_6130	102593	intron	0.0370
seq_s_6130	102596	intron	0.0000
seq_s_6130	102598	intron	0.0512
seq_s_6130	102599	intron	0.0000
seq_s_6130	102601	intron	0.0000
seq_s_6130	102611	intron	0.0172
seq_s_6130	102612	intron	0.0131
seq_s_6130	102618	intron	0.0000
seq_s_6130	102623	intron	0.0000
seq_s_6130	102627	intron	0.0000
seq_s_6130	102642	intron	0.0030
seq_s_6130	102650	intron	0.1961
seq_s_6130	102658	intron	0.0000
seq_s_6130	102659	intron	0.0653
seq_s_6130	102666	intron	0.0000
seq_s_6130	102672	intron	0.0485
seq_s_6130	102675	intron	0.0172
seq_s_6130	102686	intron	0.0323
seq_s_6130	102687	intron	0.0323
seq_s_6130	102694	intron	0.0063
seq_s_6130	102698	intron	0.0000
seq_s_6130	102707	intron	0.0653
seq_s_6130	102709	intron	0.0000
seq_s_6130	102710	intron	0.0008
seq_s_6130	102711	intron	0.0000
seq_s_6130	102713	intron	0.0000
seq_s_6130	102714	intron	0.0000
seq_s_6130	102719	intron	0.0000
seq_s_6130	102722	intron	0.0089
seq_s_6130	102723	intron	0.0000
seq_s_6130	102726	intron	0.0100
seq_s_6130	102727	intron	0.0376
seq_s_6130	102732	intron	0.0000
seq_s_6130	102734	intron	0.0297
seq_s_6130	102736	intron	0.0034
seq_s_6130	102745	intron	0.0303
seq_s_6130	102755	intron	0.0000
seq_s_6130	102758	intron	0.1639
seq_s_6130	102767	intron	0.0000
seq_s_6130	102769	intron	0.0000
seq_s_6130	102784	intron	0.1639
seq_s_6130	102790	intron	0.0000
seq_s_6130	102792	intron	0.0000
seq_s_6130	102799	intron	0.0512
seq_s_6130	102811	intron	0.0261
seq_s_6130	102815	intron	0.0000
seq_s_6130	102831	intron	0.0000
seq_s_6130	102836	intron	0.0000
seq_s_6130	102837	intron	0.0000
seq_s_6130	102840	intron	0.0000
seq_s_6130	102848	intron	0.0271
seq_s_6130	102852	intron	0.0034
seq_s_6130	102853	intron	0.0000
seq_s_6130	102860	intron	0.0000
seq_s_6130	102866	intron	0.0000
seq_s_6130	102871	intron	0.0000
seq_s_6130	102918	intron	0.0000
seq_s_6130	102927	intron	0.0030
seq_s_6130	102929	intron	0.0000
seq_s_6130	102948	intron	0.0000
seq_s_6130	102949	intron	0.0000
seq_s_6130	102952	intron	0.0131
seq_s_6130	102962	intron	0.0000
seq_s_6130	102963	intron	0.0000
seq_s_6130	102971	intron	0.0034
seq_s_6130	102972	intron	0.0000
seq_s_6130	103026	intron	0.0000
seq_s_6130	103035	intron	0.0000
seq_s_6130	103036	intron	0.0000
seq_s_6130	103041	intron	0.0053
seq_s_6130	103043	intron	0.0000
seq_s_6130	103052	intron	0.0000
seq_s_6130	103054	intron	0.0000
seq_s_6130	103055	intron	0.0000
seq_s_6130	103067	intron	0.0052
seq_s_6130	103071	intron	0.0000
seq_s_6130	103619	intron	0.0000
seq_s_6130	103622	intron	0.0000
seq_s_6130	103627	intron	0.0100
seq_s_6130	103635	intron	0.0303
seq_s_6130	103637	intron	0.0014
seq_s_6130	103638	intron	0.0000
seq_s_6130	103639	intron	0.0015
seq_s_6130	103644	intron	0.0000
seq_s_6130	103645	intron	0.0000
seq_s_6130	103662	intron	0.0000
seq_s_6130	103664	intron	0.1639
seq_s_6130	103665	intron	0.0000
seq_s_6130	103672	intron	0.0053
seq_s_6130	103676	intron	0.0000
seq_s_6130	103682	intron	0.0000
seq_s_6130	103686	intron	0.0194
seq_s_6130	103689	intron	0.0653
seq_s_6130	103690	intron	0.0000
seq_s_6130	103696	intron	0.0100
seq_s_6130	103698	intron	0.1639
seq_s_6130	103700	intron	0.0653
seq_s_6130	103701	intron	0.0702
seq_s_6130	103722	intron	0.0000
seq_s_6130	103752	intron	0.0000
seq_s_6130	103754	intron	0.0000
seq_s_6130	103759	intron	0.0000
seq_s_6130	103761	intron	0.0000
seq_s_6130	103769	intron	0.0000
seq_s_6130	103771	intron	0.1639
seq_s_6130	103773	intron	0.0000
seq_s_6130	103784	intron	0.0131
seq_s_6130	103787	intron	0.0000
seq_s_6130	103789	intron	0.0000
seq_s_6130	103793	intron	0.0000
seq_s_6130	103797	intron	0.0008
seq_s_6130	103803	intron	0.0000
seq_s_6130	103807	intron	0.0000
seq_s_6130	103813	intron	0.0000
seq_s_6130	103827	intron	0.0131
seq_s_6130	103828	intron	0.0000
seq_s_6130	103831	intron	0.0008
seq_s_6130	103832	intron	0.0000
seq_s_6130	103845	intron	0.0000
seq_s_6130	103850	intron	0.0000
seq_s_6130	103853	intron	0.0000
seq_s_6130	103858	intron	0.0000
seq_s_6130	103859	intron	0.0131
seq_s_6130	103865	intron	0.0000
seq_s_6130	103871	intron	0.0303
seq_s_6130	103872	intron	0.0000
seq_s_6130	103876	intron	0.0131
seq_s_6130	103880	intron	0.0000
seq_s_6130	103884	intron	0.0000
seq_s_6130	103885	intron	0.0000
seq_s_6130	103893	intron	0.0034
seq_s_6130	103904	intron	0.0000
seq_s_6130	103905	intron	0.0000
seq_s_6130	103906	intron	0.0000
seq_s_6130	103908	intron	0.0100
seq_s_6130	103909	intron	0.0000
seq_s_6130	103910	intron	0.0147
seq_s_6130	103918	intron	0.0000
seq_s_6130	103926	intron	0.0000
seq_s_6130	103930	intron	0.0131
seq_s_6130	103935	intron	0.0000
seq_s_6130	103943	intron	0.0008
seq_s_6130	103947	intron	0.0512
seq_s_6130	103948	intron	0.0000
seq_s_6130	103952	intron	0.0182
seq_s_6130	103957	intron	0.0653
seq_s_6130	103958	intron	0.0653
seq_s_6130	103965	intron	0.1639
seq_s_6130	103967	intron	0.0000
seq_s_6130	103968	intron	0.0653
seq_s_6130	103969	intron	0.1639
seq_s_6130	103976	intron	0.0000
seq_s_6130	103978	intron	0.0370
seq_s_6130	103979	intron	0.0000
seq_s_6130	104000	intron	0.0000
seq_s_6130	104003	intron	0.0000
seq_s_6130	104012	intron	0.0000
seq_s_6130	104015	intron	0.0000
seq_s_6130	104020	intron	0.0000
seq_s_6130	104022	intron	0.0000
seq_s_6130	104028	intron	0.0303
seq_s_6130	104033	intron	0.0000
seq_s_6130	104037	intron	0.0000
seq_s_6130	104038	intron	0.0000
seq_s_6130	104048	intron	0.0000
seq_s_6130	104049	intron	0.0000
seq_s_6130	104052	intron	0.0000
seq_s_6130	104057	intron	0.0000
seq_s_6130	104062	intron	0.0000
seq_s_6130	104066	intron	0.0000
seq_s_6130	104068	intron	0.0000
seq_s_6130	104069	intron	0.0000
seq_s_6130	104071	intron	0.0000
seq_s_6130	104074	intron	0.0000
seq_s_6130	104078	intron	0.0000
seq_s_6130	104081	intron	0.0000
seq_s_6130	104089	intron	0.0000
seq_s_6130	104091	intron	0.0008
seq_s_6130	104094	intron	0.0000
seq_s_6130	104100	intron	0.0000
seq_s_6130	104101	intron	0.0967
seq_s_6130	104107	intron	0.0000
seq_s_6130	104109	intron	0.0000
seq_s_6130	104111	intron	0.0000
seq_s_6130	104114	intron	0.0000
seq_s_6130	104121	intron	0.0000
seq_s_6130	104126	intron	0.0000
seq_s_6130	104137	intron	0.0000
seq_s_6130	104140	intron	0.0000
seq_s_6130	104150	intron	0.0000
seq_s_6130	104155	intron	0.0000
seq_s_6130	104180	intron	0.0370
seq_s_6130	104183	intron	0.0053
seq_s_6130	104187	intron	0.0000
seq_s_6130	104188	intron	0.0000
seq_s_6130	104190	intron	0.0000
seq_s_6130	104198	intron	0.0000
seq_s_6130	104202	intron	0.0000
seq_s_6130	104203	intron	0.0030
seq_s_6130	104209	intron	0.0168
seq_s_6130	104222	intron	0.0008
seq_s_6130	104229	intron	0.0000
seq_s_6130	104233	intron	0.0000
seq_s_6130	104234	intron	0.0000
seq_s_6130	104235	intron	0.0000
seq_s_6130	104243	intron	0.0000
seq_s_6130	104283	intron	0.0000
seq_s_6130	104289	intron	0.0147
seq_s_6130	104295	intron	0.0131
seq_s_6130	104297	intron	0.0303
seq_s_6130	104301	intron	0.0000
seq_s_6130	104306	intron	0.0000
seq_s_6130	104311	intron	0.0000
seq_s_6130	104315	intron	0.0076
seq_s_6130	104316	intron	0.0030
seq_s_6130	104321	intron	0.0100
seq_s_6130	104323	intron	0.0370
seq_s_6130	104324	intron	0.0000
seq_s_6130	104328	intron	0.0000
seq_s_6130	104337	intron	0.1639
seq_s_6130	104338	intron	0.0030
seq_s_6130	104339	intron	0.1639
seq_s_6130	104343	intron	0.0008
seq_s_6130	104344	intron	0.0000
seq_s_6130	104347	intron	0.0196
seq_s_6130	104379	intron	0.0000
seq_s_6130	104380	intron	0.0000
seq_s_6130	104382	intron	0.0008
seq_s_6130	104383	intron	0.0000
seq_s_6130	104387	intron	0.0053
seq_s_6130	104394	intron	0.0000
seq_s_6130	104411	intron	0.0000
seq_s_6130	104412	intron	0.0000
seq_s_6130	104414	intron	0.1639
seq_s_6130	104424	intron	0.0000
seq_s_6130	104427	intron	0.0000
seq_s_6130	104429	intron	0.0000
seq_s_6130	104432	intron	0.0000
seq_s_6130	104438	intron	0.0000
seq_s_6130	104440	intron	0.0000
seq_s_6130	104449	intron	0.0000
seq_s_6130	104459	intron	0.0000
seq_s_6130	104466	intron	0.0000
seq_s_6130	104467	intron	0.0000
seq_s_6130	104468	intron	0.0000
seq_s_6130	104469	intron	0.0008
seq_s_6130	104483	intron	0.0000
seq_s_6130	104484	intron	0.0000
seq_s_6130	104492	intron	0.0000
seq_s_6130	104493	intron	0.0000
seq_s_6130	104494	intron	0.0000
seq_s_6130	104496	intron	0.0000
seq_s_6130	104498	intron	0.0000
seq_s_6130	104499	intron	0.0000
seq_s_6130	104515	intron	0.0000
seq_s_6130	104520	intron	0.0000
seq_s_6130	104524	intron	0.0008
seq_s_6130	104525	intron	0.0000
seq_s_6130	104529	intron	0.0000
seq_s_6130	104533	intron	0.0000
seq_s_6130	104541	intron	0.0000
seq_s_6130	104542	intron	0.0000
seq_s_6130	104555	intron	0.0430
seq_s_6130	104556	intron	0.0271
seq_s_6130	104557	intron	0.0196
seq_s_6130	104578	intron	0.0000
seq_s_6130	104580	intron	0.0000
seq_s_6130	104584	intron	0.0303
seq_s_6130	104586	intron	0.0172
seq_s_6130	104598	intron	0.0000
seq_s_6130	104604	intron	0.1354
seq_s_6130	104605	intron	0.0000
seq_s_6130	104607	intron	0.0100
seq_s_6130	104609	intron	0.0000
seq_s_6130	104620	intron	0.0000
seq_s_6130	104631	intron	0.0020
seq_s_6130	104632	intron	0.0689
seq_s_6130	104645	intron	0.0000
seq_s_6130	104649	intron	0.0100
seq_s_6130	104650	intron	0.0000
seq_s_6130	104651	intron	0.0000
seq_s_6130	104652	intron	0.0000
seq_s_6130	104654	intron	0.0000
seq_s_6130	104674	intron	0.0000
seq_s_6130	104707	intron	0.0000
seq_s_6130	104711	intron	0.0000
seq_s_6130	104713	intron	0.0000
seq_s_6130	104717	intron	0.0104
seq_s_6130	104719	intron	0.0000
seq_s_6130	104720	intron	0.0000
seq_s_6130	104727	intron	0.0026
seq_s_6130	104728	intron	0.0053
seq_s_6130	104737	intron	0.0408
seq_s_6130	104738	intron	0.0000
seq_s_6130	104739	intron	0.0034
seq_s_6130	104743	intron	0.0177
seq_s_6130	104746	intron	0.0000
seq_s_6130	104752	intron	0.0000
seq_s_6130	104775	intron	0.0000
seq_s_6130	104776	intron	0.0000
seq_s_6130	104794	intron	0.0000
seq_s_6130	104797	intron	0.0000
seq_s_6130	104802	intron	0.0008
seq_s_6130	104805	intron	0.0000
seq_s_6130	104817	intron	0.0000
seq_s_6130	104837	intron	0.0000
seq_s_6130	104839	intron	0.0147
[truncated: 14,353 more rows]
