# Supplementary material for: Ecological genomics in the Northern krill uncovers loci for local adaptation across ocean basins
Source: Nat Commun. 2024 Aug 1;15:6297. doi: 10.1038/s41467-024-50239-7 (PMC11294593; doi:10.1038/s41467-024-50239-7)
Supplement: Supplementary file 15 — Source Data [file 41467_2024_50239_MOESM15_ESM.zip › Source_data/Source_data.Fig_4/Source_data.Fig_4biii/1.Star.REF_STRG_1_30066_XLOC_094441.xpnsl.windows.tsv]

CHROM	POS	xpnsl
seq_s_6130	50001	0.521048714285714
seq_s_6130	51001	0.679449862068966
seq_s_6130	52001	0.921367461538461
seq_s_6130	53001	-0.3388902
seq_s_6130	54001	0.533448411764706
seq_s_6130	55001	1.29610554
seq_s_6130	57001	1.35375716666667
seq_s_6130	59001	0.6944054
seq_s_6130	67001	-0.481365
seq_s_6130	68001	-1.80477333333333
seq_s_6130	69001	-0.602359727272727
seq_s_6130	70001	-0.87269
seq_s_6130	71001	-1.61535
seq_s_6130	72001	-0.983337636363636
seq_s_6130	73001	-1.841554
seq_s_6130	74001	-0.289754052
seq_s_6130	75001	-1.390548
seq_s_6130	76001	-0.510029
seq_s_6130	78001	-1.18220748780488
seq_s_6130	79001	-1.537153125
seq_s_6130	80001	-0.698302196153846
seq_s_6130	81001	-0.638631
seq_s_6130	82001	-0.0271939428571429
seq_s_6130	84001	-0.824169333333333
seq_s_6130	85001	-0.972876642857143
seq_s_6130	86001	-0.516543082111111
seq_s_6130	88001	-0.831354838407692
seq_s_6130	89001	-0.549268286896552
seq_s_6130	92001	-0.167972659310345
seq_s_6130	93001	0.178323265241071
seq_s_6130	94001	-0.141110557006369
seq_s_6130	95001	0.597838746739131
seq_s_6130	96001	-1.75362963513513
seq_s_6130	100001	-1.11839052384106
seq_s_6130	101001	-0.646203991089109
seq_s_6130	102001	-0.261532340939598
seq_s_6130	103001	-0.340719534204545
seq_s_6130	104001	0.417632816445
seq_s_6130	105001	-0.161919914285714
seq_s_6130	106001	-0.111281389398496
seq_s_6130	107001	-0.227000800709957
seq_s_6130	108001	-0.151322246238994
seq_s_6130	109001	-0.667862
seq_s_6130	110001	-1.71574
seq_s_6130	112001	-1.549422
seq_s_6130	113001	-0.79562439217647
seq_s_6130	114001	0.191154654347826
seq_s_6130	115001	-0.501384543561644
seq_s_6130	116001	-0.720445411538462
seq_s_6130	117001	-0.937546
seq_s_6130	118001	-1.010474664
seq_s_6130	119001	-0.43878443
seq_s_6130	120001	0.621113597222222
seq_s_6130	121001	0.29057817625
seq_s_6130	122001	0.593992851219512
seq_s_6130	124001	-0.01857395
seq_s_6130	125001	-0.184524123529412
seq_s_6130	126001	-0.349597748387097
seq_s_6130	128001	1.0979086
seq_s_6130	129001	0.84538181056338
seq_s_6130	130001	0.382864189189189
seq_s_6130	132001	-0.0431923181481482
seq_s_6130	136001	-0.533266959375
seq_s_6130	137001	-0.1881847875
seq_s_6130	138001	-0.340268288304094
seq_s_6130	139001	-0.566474145753425
seq_s_6130	140001	-0.838913810126582
seq_s_6130	141001	-0.453667696969697
seq_s_6130	142001	0.12881541975
seq_s_6130	143001	-0.637638
seq_s_6130	145001	-0.3628787
seq_s_6130	147001	-0.225797585714286
seq_s_6130	148001	-0.612662665384615
seq_s_6130	149001	-1.27329970416667
seq_s_6130	150001	-0.3666562
seq_s_6130	151001	-0.70553986244898
seq_s_6130	152001	-0.0386658619999998
seq_s_6130	153001	-0.45724515
seq_s_6130	154001	-1.3032348
seq_s_6130	155001	-0.593623166666667
seq_s_6130	156001	-0.767349
seq_s_6130	157001	-1.01450897368421
seq_s_6130	158001	-1.85764121212121
seq_s_6130	159001	-1.25021380952381
seq_s_6130	160001	-1.20327025
seq_s_6130	161001	-1.24901476
seq_s_6130	162001	-0.8727916
seq_s_6130	163001	-0.738470188888889
seq_s_6130	164001	0.246499009090909
seq_s_6130	165001	0.498894683461538
seq_s_6130	166001	-0.0292677305555556
seq_s_6130	167001	-1.33665966666667
seq_s_6130	168001	-0.686014086956522
seq_s_6130	169001	-0.762534090909091
seq_s_6130	170001	-1.36754541025641
seq_s_6130	171001	-0.0748444522727272
seq_s_6130	172001	-0.367094243243243
seq_s_6130	173001	0.8486202
seq_s_6130	174001	1.25679
seq_s_6130	178001	1.340945
seq_s_6130	179001	1.454593
seq_s_6130	180001	0.950519333333333
seq_s_6130	181001	-0.402763696428571
seq_s_6130	182001	0.0491529785862069
seq_s_6130	183001	-0.184133265
seq_s_6130	185001	-0.0229798125
seq_s_6130	186001	0.684948
seq_s_6130	187001	-0.226202476190476
seq_s_6130	188001	0.4914093125
seq_s_6130	189001	0.8188765
seq_s_6130	190001	-0.91621882
seq_s_6130	191001	-0.742299571428571
seq_s_6130	193001	-0.4434935
seq_s_6130	194001	-0.58599525
seq_s_6130	195001	-1.07376105263158
seq_s_6130	196001	-0.962135083333334
seq_s_6130	197001	-0.147835333333333
seq_s_6130	198001	0.701345185185185
seq_s_6130	199001	0.235009
seq_s_6130	200001	0.18103875
seq_s_6130	201001	-0.224122969705882
seq_s_6130	202001	-1.86191003846154
seq_s_6130	203001	-1.79033375
seq_s_6130	204001	-1.599962
seq_s_6130	205001	-1.79950142857143
seq_s_6130	206001	-1.9919025
seq_s_6130	207001	-1.45490416666667
seq_s_6130	208001	-1.25921726470588
seq_s_6130	209001	-0.718901714285714
seq_s_6130	210001	-0.952603464583333
seq_s_6130	211001	0.37274316875
seq_s_6130	212001	0.3231635
seq_s_6130	213001	0.160239257142857
seq_s_6130	214001	-0.553487272727273
seq_s_6130	215001	0.0873645166666666
seq_s_6130	216001	0.210986736842105
seq_s_6130	218001	1.556065
seq_s_6130	219001	0.771368931034483
seq_s_6130	223001	1.50835142
seq_s_6130	224001	0.977703236666667
seq_s_6130	225001	0.829903212931035
seq_s_6130	226001	0.231389533128834
seq_s_6130	227001	-0.134540215045872
seq_s_6130	228001	0.306378274107143
seq_s_6130	229001	1.04746760308176
seq_s_6130	230001	-0.442481261494253
seq_s_6130	232001	1.80958760869565
seq_s_6130	233001	2.74769888888889
seq_s_6130	234001	0.7845762
seq_s_6130	235001	0.241989
seq_s_6130	236001	0.16168464
seq_s_6130	237001	-0.010335742857143
seq_s_6130	238001	0.159234622962963
seq_s_6130	240001	0.368716229787234
seq_s_6130	241001	-0.984296429552239
seq_s_6130	242001	0.379820530612245
seq_s_6130	243001	0.998340915384616
seq_s_6130	244001	1.37180615384615
seq_s_6130	247001	1.30770454545455
seq_s_6130	248001	0.9926102
seq_s_6130	249001	0.566272323181818
seq_s_6130	250001	0.0737974959740261
seq_s_6130	251001	-2.72446841237114
seq_s_6130	252001	-1.86630412598425
seq_s_6130	253001	-0.952340140384615
seq_s_6130	254001	-1.61658236111111
seq_s_6130	255001	-0.2831835
seq_s_6130	258001	-0.0595172
seq_s_6130	259001	-0.412700027777778
seq_s_6130	260001	-2.70694954545455
seq_s_6130	261001	-3.9303276635514
seq_s_6130	262001	-5.24490564516129
seq_s_6130	263001	-3.89476
seq_s_6130	264001	-2.92111056140351
seq_s_6130	265001	-2.51995682539682
seq_s_6130	266001	-2.8026908
seq_s_6130	267001	-3.1619164556962
seq_s_6130	268001	-1.82118694705882
seq_s_6130	269001	-2.22281395227273
seq_s_6130	270001	-0.408209538461539
seq_s_6130	271001	-3.59692444444444
seq_s_6130	272001	-5.17697354838709
seq_s_6130	273001	-3.46838504672897
seq_s_6130	274001	-3.50800831168831
seq_s_6130	275001	-1.26466725
seq_s_6130	276001	-1.17566333333333
seq_s_6130	277001	-0.6786524375
seq_s_6130	278001	-3.649202
seq_s_6130	279001	-3.15966133333333
seq_s_6130	280001	-2.38416392156863
seq_s_6130	283001	-1.94298
seq_s_6130	287001	-3.26431964102564
seq_s_6130	288001	-4.5959026984127
seq_s_6130	289001	-4.23743791666667
seq_s_6130	290001	-3.25117315789474
seq_s_6130	291001	-2.389588
seq_s_6130	292001	-0.807733333333333
seq_s_6130	293001	0.212561466666667
seq_s_6130	294001	-1.46927855
seq_s_6130	295001	-2.44670676470588
seq_s_6130	296001	-1.47116283333333
seq_s_6130	297001	-0.4864897
seq_s_6130	299001	-1.03965342307692
seq_s_6130	300001	-2.51570052830189
seq_s_6130	301001	-2.97624288461538
seq_s_6130	302001	-3.12099447368421
seq_s_6130	303001	-4.608608
seq_s_6130	304001	-4.79051877192983
seq_s_6130	305001	-3.402047
seq_s_6130	306001	-2.61422837037037
seq_s_6130	307001	-0.554469405555556
seq_s_6130	308001	-0.518471
seq_s_6130	311001	-0.3734776
seq_s_6130	312001	-0.267833
seq_s_6130	313001	-0.219834
seq_s_6130	314001	-2.19717878571429
seq_s_6130	315001	-4.22797844444444
seq_s_6130	316001	-4.8319975
seq_s_6130	317001	-1.62760523809524
seq_s_6130	318001	-2.91026139534884
seq_s_6130	319001	-4.85810613636364
seq_s_6130	320001	-3.33232933333333
seq_s_6130	321001	-4.07308706896552
seq_s_6130	322001	-3.62314105263158
seq_s_6130	323001	-3.5185262
seq_s_6130	324001	-4.96228666666667
seq_s_6130	325001	-4.18194352941176
seq_s_6130	326001	-2.93236123076923
seq_s_6130	327001	-3.84354973684211
seq_s_6130	328001	-1.84703333333333
seq_s_6130	329001	-2.55207
seq_s_6130	332001	-4.22647555555556
seq_s_6130	333001	-3.68095787878788
seq_s_6130	334001	-2.86628683928571
seq_s_6130	335001	-1.3203111
seq_s_6130	336001	0.2539975625
seq_s_6130	338001	0.1588418
seq_s_6130	339001	-0.839378592857143
seq_s_6130	340001	-2.64540512195122
seq_s_6130	341001	-1.56404197777778
seq_s_6130	342001	-2.340745725
seq_s_6130	343001	-4.78578944444445
seq_s_6130	344001	-4.11035444444444
seq_s_6130	345001	-4.3912019047619
seq_s_6130	346001	-4.45681611111111
seq_s_6130	347001	-4.07053553571429
seq_s_6130	348001	-4.73490375
seq_s_6130	349001	-4.4380525
seq_s_6130	350001	-3.9901945
seq_s_6130	351001	-4.09999692307692
seq_s_6130	352001	-4.79688322580645
seq_s_6130	353001	-4.45706057142857
seq_s_6130	354001	-5.65636886363636
seq_s_6130	355001	-5.08727020833333
seq_s_6130	356001	-4.84988105263158
seq_s_6130	357001	-3.5899287037037
seq_s_6130	358001	-3.83946884615385
seq_s_6130	359001	-2.54855833333333
seq_s_6130	360001	-2.05265459615385
seq_s_6130	361001	-3.3676892
seq_s_6130	362001	-4.06361859375
seq_s_6130	363001	-5.09261
seq_s_6130	365001	-4.66092
seq_s_6130	366001	-5.00689272727273
seq_s_6130	367001	-5.1228031147541
seq_s_6130	368001	-3.2503097826087
seq_s_6130	369001	-5.30954454545455
seq_s_6130	370001	-2.29671363636364
seq_s_6130	371001	-0.7431445
seq_s_6130	372001	-0.5371445
seq_s_6130	373001	-0.21036918640625
seq_s_6130	374001	0.272218254671533
seq_s_6130	375001	0.424041059183674
seq_s_6130	376001	-0.252453011290323
seq_s_6130	377001	0.0118407716814159
seq_s_6130	378001	-0.314723766728972
seq_s_6130	379001	0.292930456121212
seq_s_6130	380001	0.277065028205128
seq_s_6130	381001	0.317694944311377
seq_s_6130	382001	-0.359944353887755
seq_s_6130	383001	-0.7532614
seq_s_6130	385001	-0.289751453389831
seq_s_6130	386001	-0.145011213098591
seq_s_6130	387001	-0.485225425255474
seq_s_6130	388001	-0.187364951007194
seq_s_6130	389001	-0.430236055555555
seq_s_6130	390001	-0.0850312736842105
seq_s_6130	391001	0.0210127111111111
seq_s_6130	392001	0.4869367
seq_s_6130	393001	0.775106888888889
seq_s_6130	395001	0.405666085714286
seq_s_6130	396001	-0.289282130882353
seq_s_6130	397001	-0.960785311111111
seq_s_6130	398001	-0.617986571428571
seq_s_6130	399001	-0.0896413596727273
seq_s_6130	400001	-0.250095823809524
seq_s_6130	401001	0.129801088888889
seq_s_6130	402001	0.984779416666667
seq_s_6130	403001	0.732170666666667
seq_s_6130	404001	-1.00161226
seq_s_6130	405001	-1.0069409
seq_s_6130	406001	0.0230113112903227
seq_s_6130	407001	0.21854365
seq_s_6130	409001	-0.76894152018018
seq_s_6130	410001	0.236613340444444
seq_s_6130	411001	-0.203994705517241
seq_s_6130	412001	-0.412979186666667
seq_s_6130	413001	0.049956198957265
seq_s_6130	414001	-0.0548712558823529
seq_s_6130	415001	0.457727281560976
seq_s_6130	416001	0.178379572436975
seq_s_6130	417001	-1.54406169308
seq_s_6130	418001	-1.30301166666667
seq_s_6130	422001	-1.00281478333333
seq_s_6130	423001	-0.0226735
seq_s_6130	424001	0.262468951785714
seq_s_6130	425001	0.40128135
seq_s_6130	426001	0.502526
seq_s_6130	427001	0.039811
seq_s_6130	429001	0.251200005970149
seq_s_6130	430001	0.142349342872928
seq_s_6130	431001	-0.113836169166667
seq_s_6130	432001	0.24678
seq_s_6130	433001	0.218135593333333
seq_s_6130	434001	-0.508053134654088
seq_s_6130	435001	-0.35434592
seq_s_6130	437001	-0.407870570551181
seq_s_6130	439001	-0.05182372775
seq_s_6130	440001	-0.133498045274262
seq_s_6130	441001	-0.336801803649635
seq_s_6130	442001	-0.464519668965517
seq_s_6130	448001	0.110238
seq_s_6130	449001	-0.3101721188
