# Supplementary material for: Ecological genomics in the Northern krill uncovers loci for local adaptation across ocean basins
Source: Nat Commun. 2024 Aug 1;15:6297. doi: 10.1038/s41467-024-50239-7 (PMC11294593; doi:10.1038/s41467-024-50239-7)
Supplement: Supplementary file 15 — Source Data [file 41467_2024_50239_MOESM15_ESM.zip › Source_data/Source_data.Fig_4/Source_data.Fig_4biii/4.narrow.REF_STRG_1_67158_XLOC_052059.fst.windows.tsv]

CHROM	POS	fst
seq_s_25218	100001	0.0996
seq_s_25218	101001	0.1107
seq_s_25218	102001	0.1459
seq_s_25218	103001	0.1341
seq_s_25218	104001	0.1469
seq_s_25218	105001	0.0762
seq_s_25218	107001	0.0116
seq_s_25218	108001	0.0825
seq_s_25218	114001	0.1397
seq_s_25218	115001	0.1170
seq_s_25218	116001	0.3278
seq_s_25218	117001	0.3040
seq_s_25218	120001	0.0739
seq_s_25218	122001	0.5585
seq_s_25218	127001	0.0679
seq_s_25218	131001	0.0567
seq_s_25218	132001	0.0417
seq_s_25218	134001	0.0956
seq_s_25218	135001	0.0932
seq_s_25218	136001	0.2523
seq_s_25218	137001	0.1823
seq_s_25218	138001	0.1087
seq_s_25218	140001	0.1476
seq_s_25218	141001	0.0875
seq_s_25218	142001	0.0747
seq_s_25218	143001	0.1434
seq_s_25218	144001	0.1691
seq_s_25218	145001	0.0862
seq_s_25218	146001	0.0778
seq_s_25218	147001	0.0311
seq_s_25218	148001	0.0881
seq_s_25218	149001	0.0939
seq_s_25218	150001	0.0737
seq_s_25218	151001	0.0714
seq_s_25218	152001	0.0948
seq_s_25218	153001	0.0613
seq_s_25218	154001	0.0598
seq_s_25218	156001	0.0966
seq_s_25218	157001	0.0919
seq_s_25218	158001	0.0211
seq_s_25218	159001	0.0779
seq_s_25218	160001	0.0041
seq_s_25218	161001	0.0524
seq_s_25218	162001	0.0655
seq_s_25218	163001	0.1096
seq_s_25218	164001	0.0838
seq_s_25218	165001	0.0442
seq_s_25218	166001	0.0646
seq_s_25218	167001	0.0870
seq_s_25218	168001	0.1396
seq_s_25218	169001	0.1467
seq_s_25218	170001	0.0041
seq_s_25218	171001	0.0706
seq_s_25218	173001	0.0484
seq_s_25218	174001	0.2515
seq_s_25218	175001	0.6654
seq_s_25218	176001	0.7261
seq_s_25218	177001	0.5563
seq_s_25218	178001	0.6463
seq_s_25218	179001	0.4200
seq_s_25218	182001	0.4759
seq_s_25218	183001	0.4889
seq_s_25218	184001	0.6117
seq_s_25218	185001	0.2043
seq_s_25218	186001	0.4802
seq_s_25218	187001	0.6230
seq_s_25218	188001	0.5783
seq_s_25218	189001	0.5430
seq_s_25218	190001	0.5959
seq_s_25218	191001	0.6811
seq_s_25218	192001	0.4432
seq_s_25218	193001	0.2899
seq_s_25218	194001	0.6731
seq_s_25218	195001	0.3602
seq_s_25218	196001	0.6739
seq_s_25218	197001	0.5797
seq_s_25218	198001	0.5101
seq_s_25218	199001	0.5643
seq_s_25218	200001	0.5523
seq_s_25218	201001	0.7166
seq_s_25218	202001	0.0001
seq_s_25218	203001	0.1493
seq_s_25218	204001	0.7196
seq_s_25218	205001	0.5355
seq_s_25218	206001	0.4763
seq_s_25218	207001	0.5770
seq_s_25218	208001	0.5360
seq_s_25218	209001	0.6236
seq_s_25218	210001	0.4391
seq_s_25218	211001	0.5817
seq_s_25218	212001	0.7680
seq_s_25218	213001	0.5462
seq_s_25218	214001	0.7244
seq_s_25218	215001	0.6749
