# Supplementary material for: Ecological genomics in the Northern krill uncovers loci for local adaptation across ocean basins
Source: Nat Commun. 2024 Aug 1;15:6297. doi: 10.1038/s41467-024-50239-7 (PMC11294593; doi:10.1038/s41467-024-50239-7)
Supplement: Supplementary file 15 — Source Data [file 41467_2024_50239_MOESM15_ESM.zip › Source_data/Source_data.Fig_4/Source_data.Fig_4biii/2.clockwork.REF_STRG_1_15805_XLOC_050322.xpnsl.snps.tsv]

CHROM	POS	TYPE	xpnsl
seq_s_2423	50948	intergenic	0.336438
seq_s_2423	50960	intergenic	0.362225
seq_s_2423	50975	intergenic	0.362225
seq_s_2423	52561	intergenic	0.130918
seq_s_2423	52611	intergenic	0.12419
seq_s_2423	52618	intergenic	0.389866
seq_s_2423	53405	intergenic	0.397636
seq_s_2423	53417	intergenic	0.260771
seq_s_2423	56727	intergenic	0.260771
seq_s_2423	56731	intergenic	0.59546
seq_s_2423	56761	intergenic	0.59546
seq_s_2423	56762	intergenic	0.59546
seq_s_2423	56778	intergenic	0.644131
seq_s_2423	56784	intergenic	0.742724
seq_s_2423	56785	intergenic	0.740471
seq_s_2423	56789	intergenic	0.740554
seq_s_2423	56801	intergenic	0.683125
seq_s_2423	56814	intergenic	1.10311
seq_s_2423	56815	intergenic	0.702059
seq_s_2423	56834	intergenic	0.705289
seq_s_2423	56835	intergenic	0.809719
seq_s_2423	56852	intergenic	0.809719
seq_s_2423	56859	intergenic	0.809719
seq_s_2423	56863	intergenic	0.97667
seq_s_2423	56866	intergenic	0.871774
seq_s_2423	56881	intergenic	0.871774
seq_s_2423	57076	intergenic	0.942398
seq_s_2423	57085	intergenic	0.942398
seq_s_2423	57098	intergenic	0.942398
seq_s_2423	57116	intergenic	0.890202
seq_s_2423	57125	intergenic	0.133234
seq_s_2423	57126	intergenic	0.684567
seq_s_2423	57133	intergenic	0.563263
seq_s_2423	57189	intergenic	0.577663
seq_s_2423	62431	intergenic	0.106339
seq_s_2423	62438	intergenic	-0.366613
seq_s_2423	62481	intergenic	-0.900127
seq_s_2423	62494	intergenic	-0.604383
seq_s_2423	62515	intergenic	-0.604383
seq_s_2423	62521	intergenic	0.347474
seq_s_2423	62540	intergenic	-0.436999
seq_s_2423	62553	intergenic	0.138252
seq_s_2423	62559	intergenic	0.322502
seq_s_2423	62563	intergenic	-0.0890753
seq_s_2423	64157	intergenic	0.0324131
seq_s_2423	64158	intergenic	0.0313926
seq_s_2423	65853	intergenic	0.0146752
seq_s_2423	65878	intergenic	0.277965
seq_s_2423	65887	intergenic	0.294864
seq_s_2423	65894	intergenic	0.398297
seq_s_2423	65901	intergenic	0.241834
seq_s_2423	66213	intergenic	0.241834
seq_s_2423	67079	intergenic	0.0907247
seq_s_2423	67096	intergenic	0.257385
seq_s_2423	67100	intergenic	0.216641
seq_s_2423	67114	intergenic	0.170549
seq_s_2423	67144	intergenic	0.0955455
seq_s_2423	67146	intergenic	-0.284102
seq_s_2423	67162	intergenic	-0.196563
seq_s_2423	67165	intergenic	0.429652
seq_s_2423	67178	intergenic	0.133058
seq_s_2423	67206	intergenic	0.130825
seq_s_2423	67207	intergenic	0.130825
seq_s_2423	67217	intergenic	0.134668
seq_s_2423	67219	intergenic	0.00666748
seq_s_2423	67238	intergenic	-0.593277
seq_s_2423	67546	intergenic	-0.295279
seq_s_2423	67551	intergenic	-0.573306
seq_s_2423	67555	intergenic	0.258766
seq_s_2423	67561	intergenic	0.258766
seq_s_2423	67584	intergenic	-0.48232
seq_s_2423	67585	intergenic	-0.48232
seq_s_2423	67586	intergenic	-0.220338
seq_s_2423	68077	intergenic	-0.285916
seq_s_2423	68084	intergenic	-0.658387
seq_s_2423	68085	intergenic	-0.550943
seq_s_2423	68116	intergenic	-0.584284
seq_s_2423	68121	intergenic	-0.258753
seq_s_2423	68126	intergenic	-0.544258
seq_s_2423	68145	intergenic	-0.668166
seq_s_2423	68147	intergenic	-0.668166
seq_s_2423	68155	intergenic	-0.892116
seq_s_2423	68159	intergenic	-0.698964
seq_s_2423	68162	intergenic	-0.474126
seq_s_2423	68164	intergenic	-0.474126
seq_s_2423	68178	intergenic	-0.295684
seq_s_2423	68179	intergenic	-0.102474
seq_s_2423	68182	intergenic	-0.147801
seq_s_2423	68186	intergenic	-0.147801
seq_s_2423	69718	intergenic	-0.565346
seq_s_2423	69725	intergenic	-0.240611
seq_s_2423	69726	intergenic	-0.820627
seq_s_2423	69734	intergenic	-0.935948
seq_s_2423	69745	intergenic	-0.396187
seq_s_2423	69749	intergenic	-0.527693
seq_s_2423	69752	intergenic	-0.43613
seq_s_2423	69755	intergenic	-0.248074
seq_s_2423	69766	intergenic	-0.895643
seq_s_2423	69768	intergenic	-1.07247
seq_s_2423	77095	intergenic	-0.984491
seq_s_2423	77102	intergenic	-1.7009
seq_s_2423	77104	intergenic	-1.69726
seq_s_2423	77112	intergenic	-1.69726
seq_s_2423	77129	intergenic	-1.36076
seq_s_2423	77162	intergenic	-1.81115
seq_s_2423	77266	intergenic	-1.45712
seq_s_2423	77283	intergenic	-2.20652
seq_s_2423	78993	intergenic	-2.20675
seq_s_2423	79664	intergenic	-1.12381
seq_s_2423	79845	intergenic	-1.12323
seq_s_2423	79852	intergenic	-1.67355
seq_s_2423	79857	intergenic	-1.67355
seq_s_2423	79898	intergenic	-0.903177
seq_s_2423	79924	intergenic	-0.755125
seq_s_2423	80003	intergenic	-0.273082
seq_s_2423	80008	intergenic	-0.967132
seq_s_2423	80022	intergenic	-0.361222
seq_s_2423	80657	intergenic	-0.313833
seq_s_2423	80662	intergenic	-0.220563
seq_s_2423	80705	intergenic	-1.34451
seq_s_2423	80723	intergenic	-0.667856
seq_s_2423	80737	intergenic	-0.639278
seq_s_2423	81662	intergenic	-0.108395
seq_s_2423	81681	intergenic	-0.164555
seq_s_2423	81976	intergenic	-0.425209
seq_s_2423	82312	intergenic	-0.0958209
seq_s_2423	82338	intergenic	0.327302
seq_s_2423	82389	intergenic	0.274382
seq_s_2423	82676	intergenic	-0.0536851
seq_s_2423	82707	intergenic	0.206335
seq_s_2423	83027	intergenic	-0.565498
seq_s_2423	83100	intergenic	-0.0422
seq_s_2423	83414	intergenic	-1.35557
seq_s_2423	83426	intergenic	-0.467213
seq_s_2423	84310	intergenic	-0.270564
seq_s_2423	84332	intergenic	0.280503
seq_s_2423	84526	intergenic	0.929076
seq_s_2423	84581	intergenic	1.00117
seq_s_2423	84589	intergenic	0.516333
seq_s_2423	84758	intergenic	-0.360651
seq_s_2423	84977	intergenic	-1.44516
seq_s_2423	85020	intergenic	-0.513924
seq_s_2423	85184	intergenic	-0.579299
seq_s_2423	85550	intergenic	-0.18808
seq_s_2423	87173	intergenic	0.0353058
seq_s_2423	87182	intergenic	0.0453037
seq_s_2423	87210	intergenic	-0.0113102
seq_s_2423	87217	intergenic	0.177922
seq_s_2423	87415	intergenic	0.0167605
seq_s_2423	87907	intergenic	-0.254692
seq_s_2423	88434	intergenic	-0.50077
seq_s_2423	90310	intergenic	0.0925386
seq_s_2423	90312	intergenic	0.0925386
seq_s_2423	90313	intergenic	-0.095233
seq_s_2423	90321	intergenic	0.0486682
seq_s_2423	90650	intergenic	-0.235778
seq_s_2423	90661	intergenic	-0.717268
seq_s_2423	90666	intergenic	-0.426445
seq_s_2423	90667	intergenic	-0.46238
seq_s_2423	90669	intergenic	-0.535772
seq_s_2423	90670	intergenic	-0.535772
seq_s_2423	90672	intergenic	-0.882851
seq_s_2423	90673	intergenic	0.286858
seq_s_2423	90679	intergenic	0.286858
seq_s_2423	90682	intergenic	0.329617
seq_s_2423	90688	intergenic	0.314101
seq_s_2423	90691	intergenic	0.314726
seq_s_2423	90695	intergenic	0.316758
seq_s_2423	90698	intergenic	0.316758
seq_s_2423	90704	intergenic	0.316793
seq_s_2423	90707	intergenic	0.254842
seq_s_2423	90711	intergenic	0.256564
seq_s_2423	90719	intergenic	0.399361
seq_s_2423	90723	intergenic	0.399361
seq_s_2423	90726	intergenic	0.395056
seq_s_2423	90731	intergenic	0.0987121
seq_s_2423	90732	intergenic	0.275035
seq_s_2423	90733	intergenic	0.202447
seq_s_2423	90738	intergenic	0.219451
seq_s_2423	90741	intergenic	-0.710634
seq_s_2423	90743	intergenic	-0.466078
seq_s_2423	90747	intergenic	-0.482048
seq_s_2423	90754	intergenic	-0.36041
seq_s_2423	90759	intergenic	-0.0983629
seq_s_2423	90763	intergenic	-0.0983629
seq_s_2423	90764	intergenic	0.223608
seq_s_2423	90773	intergenic	0.471713
seq_s_2423	90775	intergenic	-0.250641
seq_s_2423	90776	intergenic	0.191705
seq_s_2423	90785	intergenic	0.874684
seq_s_2423	90786	intergenic	0.320533
seq_s_2423	90787	intergenic	0.109838
seq_s_2423	90790	intergenic	0.331543
seq_s_2423	90791	intergenic	0.20975
seq_s_2423	90797	intergenic	0.294289
seq_s_2423	90800	intergenic	0.287233
seq_s_2423	90803	intergenic	0.276538
seq_s_2423	90818	intergenic	0.277834
seq_s_2423	90822	intergenic	0.277834
seq_s_2423	90824	intergenic	0.368001
seq_s_2423	90832	intergenic	0.350881
seq_s_2423	90837	intergenic	0.348713
seq_s_2423	90838	intergenic	-0.920904
seq_s_2423	90843	intergenic	-0.397518
seq_s_2423	90844	intergenic	-0.397518
seq_s_2423	90901	intergenic	0.378999
seq_s_2423	90907	intergenic	0.295715
seq_s_2423	91171	intergenic	0.299485
seq_s_2423	91175	intergenic	0.647416
seq_s_2423	91181	intergenic	0.647416
seq_s_2423	91185	intergenic	0.559915
seq_s_2423	91186	intergenic	0.794993
seq_s_2423	91194	intergenic	0.897513
seq_s_2423	91195	intergenic	0.735693
seq_s_2423	91197	intergenic	0.598471
seq_s_2423	91199	intergenic	0.598471
seq_s_2423	91205	intergenic	0.579639
seq_s_2423	91211	intergenic	0.576212
seq_s_2423	91213	intergenic	0.585655
seq_s_2423	91214	intergenic	0.568028
seq_s_2423	91216	intergenic	0.378151
seq_s_2423	91227	intergenic	0.444149
seq_s_2423	91228	intergenic	0.444149
seq_s_2423	91231	intergenic	0.426562
seq_s_2423	91234	intergenic	0.441989
seq_s_2423	91238	intergenic	0.0187659
seq_s_2423	91239	intergenic	0.95841
seq_s_2423	91240	intergenic	0.94341
seq_s_2423	91247	intergenic	0.95189
seq_s_2423	91255	intergenic	1.01273
seq_s_2423	91256	intergenic	0.935741
seq_s_2423	91263	intergenic	0.923876
seq_s_2423	91280	intergenic	0.823092
seq_s_2423	91281	intergenic	0.852063
seq_s_2423	91287	intergenic	0.829744
seq_s_2423	91292	intergenic	0.932649
seq_s_2423	91294	intergenic	0.868244
seq_s_2423	91300	intergenic	0.868244
seq_s_2423	91304	intergenic	0.868244
seq_s_2423	91310	intergenic	0.920807
seq_s_2423	91311	intergenic	0.924106
seq_s_2423	91312	intergenic	0.924106
seq_s_2423	91314	intergenic	0.924106
seq_s_2423	91317	intergenic	0.922695
seq_s_2423	91321	intergenic	0.924151
seq_s_2423	91322	intergenic	0.886687
seq_s_2423	91329	intergenic	1.0292
seq_s_2423	91334	intergenic	1.03315
seq_s_2423	91342	intergenic	1.2499
seq_s_2423	91343	intergenic	1.2499
seq_s_2423	91344	intergenic	1.59949
seq_s_2423	91346	intergenic	1.59949
seq_s_2423	91348	intergenic	1.02635
seq_s_2423	91349	intergenic	1.06856
seq_s_2423	91352	intergenic	1.06856
seq_s_2423	91353	intergenic	0.819948
seq_s_2423	91360	intergenic	0.9049
seq_s_2423	91361	intergenic	0.737191
seq_s_2423	91363	intergenic	0.727936
seq_s_2423	91368	intergenic	0.637389
seq_s_2423	91372	intergenic	0.615875
seq_s_2423	91380	intergenic	0.578539
seq_s_2423	91381	intergenic	0.588659
seq_s_2423	91382	intergenic	0.604103
seq_s_2423	91386	intergenic	0.52588
seq_s_2423	91395	intergenic	0.553437
seq_s_2423	91401	intergenic	0.529529
seq_s_2423	91402	intergenic	0.484766
seq_s_2423	91419	intergenic	0.494315
seq_s_2423	91423	intergenic	0.532672
seq_s_2423	91424	intergenic	0.22162
seq_s_2423	91426	intergenic	0.505572
seq_s_2423	91429	intergenic	0.489961
seq_s_2423	91432	intergenic	0.549864
seq_s_2423	91434	intergenic	0.482044
seq_s_2423	91435	intergenic	0.486328
seq_s_2423	91450	intergenic	0.486328
seq_s_2423	91489	intergenic	-0.00841939
seq_s_2423	91490	intergenic	0.148034
seq_s_2423	91492	intergenic	0.148034
seq_s_2423	91495	intergenic	-0.990865
seq_s_2423	91501	intergenic	-1.04902
seq_s_2423	91502	intergenic	-0.552269
seq_s_2423	91504	intergenic	-0.525657
seq_s_2423	91512	intergenic	-0.811177
seq_s_2423	91514	intergenic	-0.603812
seq_s_2423	91516	intergenic	-0.566462
seq_s_2423	91519	intergenic	-0.600768
seq_s_2423	91520	intergenic	-1.06461
seq_s_2423	91522	intergenic	-0.548026
seq_s_2423	91535	intergenic	-0.548026
seq_s_2423	91540	intergenic	-0.450184
seq_s_2423	91549	intergenic	-1.06503
seq_s_2423	91552	intergenic	-0.938795
seq_s_2423	91553	intergenic	-0.130956
seq_s_2423	91570	intergenic	-0.130956
seq_s_2423	91580	intergenic	-0.2699
seq_s_2423	91582	intergenic	-0.247503
seq_s_2423	91586	intergenic	-0.275414
seq_s_2423	91587	intergenic	-0.249499
seq_s_2423	91588	intergenic	-0.162292
seq_s_2423	91590	intergenic	-0.0912107
seq_s_2423	91595	intergenic	-0.641573
seq_s_2423	91609	intergenic	-0.191359
seq_s_2423	91616	intergenic	-0.287759
seq_s_2423	91661	intergenic	-0.306951
seq_s_2423	91664	intergenic	-0.473987
seq_s_2423	91667	intergenic	-0.37104
seq_s_2423	91668	intergenic	-0.413203
seq_s_2423	91669	intergenic	-1.17399
seq_s_2423	91674	intergenic	-1.17399
seq_s_2423	91681	intergenic	-1.51393
seq_s_2423	91688	intergenic	-0.450019
seq_s_2423	91692	intergenic	-0.487895
seq_s_2423	91699	intergenic	-0.36244
seq_s_2423	91703	intergenic	-0.251064
seq_s_2423	91716	intergenic	0.219204
seq_s_2423	91718	intergenic	0.216179
seq_s_2423	91719	intergenic	0.241346
seq_s_2423	91720	intergenic	0.195588
seq_s_2423	91722	intergenic	0.195588
seq_s_2423	91723	intergenic	0.195588
seq_s_2423	91732	intergenic	0.325347
seq_s_2423	91735	intergenic	0.325347
seq_s_2423	91739	intergenic	-0.145053
seq_s_2423	91741	intergenic	-0.184826
seq_s_2423	91742	intergenic	-0.350224
seq_s_2423	91745	intergenic	-0.552941
seq_s_2423	91746	intergenic	-0.178086
seq_s_2423	91747	intergenic	-0.367551
seq_s_2423	91749	intergenic	0.339974
seq_s_2423	91755	intergenic	-0.0675219
seq_s_2423	91756	intergenic	0.314168
seq_s_2423	91760	intergenic	0.528997
seq_s_2423	91761	intergenic	0.471782
seq_s_2423	91766	intergenic	0.794055
seq_s_2423	91767	intergenic	0.0131562
seq_s_2423	91769	intergenic	0.313088
seq_s_2423	91772	intergenic	0.455553
seq_s_2423	91774	intergenic	0.749238
seq_s_2423	91777	intergenic	0.803115
seq_s_2423	91779	intergenic	0.842965
seq_s_2423	91787	intergenic	0.409107
seq_s_2423	91793	intergenic	0.972078
seq_s_2423	91798	intergenic	1.09853
seq_s_2423	91817	intergenic	0.833888
seq_s_2423	91818	intergenic	0.992227
seq_s_2423	91821	intergenic	0.962108
seq_s_2423	91823	intergenic	0.773376
seq_s_2423	91825	intergenic	0.566334
seq_s_2423	91826	intergenic	0.579891
seq_s_2423	91827	intergenic	0.591593
seq_s_2423	91834	intergenic	0.310125
seq_s_2423	91839	intergenic	0.263225
seq_s_2423	91842	intergenic	0.123507
seq_s_2423	91845	intergenic	-0.496603
seq_s_2423	91846	intergenic	-0.598897
seq_s_2423	91847	intergenic	-0.598897
seq_s_2423	91852	intergenic	-0.187394
seq_s_2423	91858	intergenic	-1.03451
seq_s_2423	91860	intergenic	-0.0701812
seq_s_2423	91868	intergenic	-0.146766
seq_s_2423	91874	intergenic	-0.17376
seq_s_2423	91875	intergenic	-0.293729
seq_s_2423	91881	intergenic	0.519347
seq_s_2423	91890	intergenic	0.259751
seq_s_2423	91901	intergenic	0.24464
seq_s_2423	91902	intergenic	0.207664
seq_s_2423	91904	intergenic	0.184735
seq_s_2423	91915	intergenic	0.253325
seq_s_2423	91920	intergenic	0.441756
seq_s_2423	91921	intergenic	0.374964
seq_s_2423	91930	intergenic	0.475926
seq_s_2423	91937	intergenic	0.502543
seq_s_2423	91942	intergenic	0.761149
seq_s_2423	91944	intergenic	0.222703
seq_s_2423	91945	intergenic	0.850202
seq_s_2423	91949	intergenic	0.914689
seq_s_2423	91955	intergenic	0.927335
seq_s_2423	91958	intergenic	0.709892
seq_s_2423	91964	intergenic	1.16829
seq_s_2423	91972	intergenic	1.12128
seq_s_2423	91979	intergenic	1.12128
seq_s_2423	91983	intergenic	0.825497
seq_s_2423	91989	intergenic	0.74424
seq_s_2423	92030	intergenic	0.816918
seq_s_2423	92046	intergenic	-0.102639
seq_s_2423	92052	intergenic	0.527218
seq_s_2423	92053	intergenic	0.482385
seq_s_2423	92054	intergenic	0.482385
seq_s_2423	92056	intergenic	0.155554
seq_s_2423	92058	intergenic	-0.715352
seq_s_2423	92066	intergenic	-0.681003
seq_s_2423	92067	intergenic	0.0621492
seq_s_2423	92069	intergenic	0.0621492
seq_s_2423	92070	intergenic	-0.41274
seq_s_2423	92074	intergenic	-0.804936
seq_s_2423	92078	intergenic	0.0594252
seq_s_2423	92085	intergenic	0.13444
seq_s_2423	92087	intergenic	0.151826
seq_s_2423	92089	intergenic	0.288647
seq_s_2423	92093	intergenic	0.139107
seq_s_2423	92097	intergenic	0.367437
seq_s_2423	92099	intergenic	-0.517513
seq_s_2423	92102	intergenic	0.387489
seq_s_2423	92104	intergenic	0.311752
seq_s_2423	92105	intergenic	0.366483
seq_s_2423	92108	intergenic	0.385793
seq_s_2423	92116	intergenic	0.317683
seq_s_2423	92118	intergenic	0.448032
seq_s_2423	92119	intergenic	0.468145
seq_s_2423	92144	intergenic	0.468145
seq_s_2423	92151	intergenic	0.231502
seq_s_2423	92275	intergenic	0.497515
seq_s_2423	92277	intergenic	0.201102
seq_s_2423	92280	intergenic	0.378894
seq_s_2423	92283	intergenic	0.435144
seq_s_2423	92288	intergenic	0.446085
seq_s_2423	92319	intergenic	0.446085
seq_s_2423	92322	intergenic	0.446085
seq_s_2423	92323	intergenic	0.446085
seq_s_2423	92328	intergenic	0.0642066
seq_s_2423	92339	intergenic	-0.181894
seq_s_2423	92356	intergenic	-0.159502
seq_s_2423	92361	intergenic	0.0831337
seq_s_2423	92364	intergenic	-0.228718
seq_s_2423	92365	intergenic	-0.228718
seq_s_2423	92371	intergenic	-0.925901
seq_s_2423	92374	intergenic	-1.74944
seq_s_2423	92375	intergenic	-1.74944
seq_s_2423	92377	intergenic	-1.23512
seq_s_2423	92381	intergenic	-1.51705
seq_s_2423	92470	intergenic	-1.70467
seq_s_2423	92474	intergenic	-1.86229
seq_s_2423	92477	intergenic	-1.86229
seq_s_2423	92478	intergenic	-1.86229
seq_s_2423	92479	intergenic	-1.86229
seq_s_2423	92485	intergenic	-1.68649
seq_s_2423	92486	intergenic	-1.15779
seq_s_2423	92488	intergenic	-1.20273
seq_s_2423	92495	intergenic	-1.49044
seq_s_2423	92498	intergenic	-2.06049
seq_s_2423	92501	intergenic	-0.99578
seq_s_2423	92504	intergenic	-1.09667
seq_s_2423	92507	intergenic	-1.09667
seq_s_2423	92512	intergenic	-0.0187965
seq_s_2423	92523	intergenic	-0.0497593
seq_s_2423	92540	intergenic	-0.116181
seq_s_2423	92544	intergenic	-0.107422
seq_s_2423	92550	intergenic	-0.107422
seq_s_2423	92551	intergenic	-0.107422
seq_s_2423	92553	intergenic	-0.107422
seq_s_2423	92565	intergenic	-0.14233
seq_s_2423	92567	intergenic	-0.107555
seq_s_2423	92568	intergenic	-0.0814627
seq_s_2423	92586	intergenic	-0.131835
seq_s_2423	92593	intergenic	-0.131835
seq_s_2423	92595	intergenic	-0.937096
seq_s_2423	92600	intergenic	-0.682443
seq_s_2423	92603	intergenic	-0.674299
seq_s_2423	92606	intergenic	-0.685341
seq_s_2423	92608	intergenic	-0.873813
seq_s_2423	92609	intergenic	-0.873813
seq_s_2423	92611	intergenic	-1.08685
seq_s_2423	92617	intergenic	-0.300227
seq_s_2423	92626	intergenic	-0.288938
seq_s_2423	92627	intergenic	-0.28944
seq_s_2423	92630	intergenic	-0.380566
seq_s_2423	92644	intergenic	-0.341187
seq_s_2423	92646	intergenic	-0.29826
seq_s_2423	92649	intergenic	-0.334946
seq_s_2423	92651	intergenic	-0.850004
seq_s_2423	92653	intergenic	-0.933036
seq_s_2423	92665	intergenic	-0.95727
seq_s_2423	92667	intergenic	-1.19387
seq_s_2423	92668	intergenic	-0.573255
seq_s_2423	92674	intergenic	-0.527287
seq_s_2423	92688	intergenic	-0.54526
seq_s_2423	92689	intergenic	-0.52657
seq_s_2423	92699	intergenic	-0.757915
seq_s_2423	92702	intergenic	-1.37343
seq_s_2423	92704	intergenic	-1.26942
seq_s_2423	92716	intergenic	-1.90785
seq_s_2423	92734	intergenic	-1.85344
seq_s_2423	92741	intergenic	-1.95194
seq_s_2423	92744	intergenic	-1.38694
seq_s_2423	92745	intergenic	-1.38931
seq_s_2423	92746	intergenic	-1.37962
seq_s_2423	92748	intergenic	-1.31137
seq_s_2423	92752	intergenic	-1.37727
seq_s_2423	92758	intergenic	-1.36998
seq_s_2423	92759	intergenic	-1.35098
seq_s_2423	92762	intergenic	-1.58386
seq_s_2423	92772	intergenic	-1.89376
seq_s_2423	92785	intergenic	-1.89282
seq_s_2423	92813	intergenic	-1.85374
seq_s_2423	92814	intergenic	-1.91802
seq_s_2423	92815	intergenic	-2.37429
seq_s_2423	92831	intergenic	-1.84528
seq_s_2423	92853	intergenic	-2.73394
seq_s_2423	92868	intergenic	-1.94211
seq_s_2423	92873	intergenic	-2.3527
seq_s_2423	92874	intergenic	-1.82516
seq_s_2423	92878	intergenic	-1.90947
seq_s_2423	92904	intergenic	-2.0819
seq_s_2423	92907	intergenic	-1.87876
seq_s_2423	92918	intergenic	-1.96977
seq_s_2423	92919	intergenic	-1.97187
seq_s_2423	92923	intergenic	-1.97187
seq_s_2423	92925	intergenic	-1.92337
seq_s_2423	92969	intergenic	-2.84187
seq_s_2423	92975	intergenic	-2.84187
seq_s_2423	92976	intergenic	-2.84187
seq_s_2423	92982	intergenic	-2.8672
seq_s_2423	92983	intergenic	-3.04903
seq_s_2423	92984	intergenic	-3.2243
seq_s_2423	92990	intergenic	-2.90568
seq_s_2423	92995	intergenic	-1.29683
seq_s_2423	92996	intergenic	-1.27637
seq_s_2423	93009	intergenic	-1.29581
seq_s_2423	93011	intergenic	-1.25606
seq_s_2423	93026	intergenic	-1.2436
seq_s_2423	93033	intergenic	-1.20374
seq_s_2423	93061	intergenic	-1.21098
seq_s_2423	93067	intergenic	-1.21098
seq_s_2423	93082	intergenic	-1.57026
seq_s_2423	93091	intergenic	-0.814596
seq_s_2423	93092	intergenic	-1.30442
seq_s_2423	93101	intergenic	-0.223978
seq_s_2423	93112	intergenic	-0.208729
seq_s_2423	93118	intergenic	-0.181173
seq_s_2423	93120	intergenic	-0.204846
seq_s_2423	93130	intergenic	-0.141518
seq_s_2423	93132	intergenic	-0.120602
seq_s_2423	93141	intergenic	-0.14028
seq_s_2423	93155	intergenic	-0.111404
seq_s_2423	93161	intergenic	-0.125279
seq_s_2423	93174	intergenic	-0.358324
seq_s_2423	93181	intergenic	0.0105698
seq_s_2423	93182	intergenic	0.132181
seq_s_2423	93193	intergenic	-0.0251711
seq_s_2423	93194	intergenic	0.0291526
seq_s_2423	93195	intergenic	-0.00561677
seq_s_2423	93196	intergenic	0.0355626
seq_s_2423	93203	intergenic	-0.267386
seq_s_2423	93204	intergenic	0.165058
seq_s_2423	93216	intergenic	0.170184
seq_s_2423	93218	intergenic	0.0987553
seq_s_2423	93219	intergenic	0.14365
seq_s_2423	93222	intergenic	0.17509
seq_s_2423	93223	intergenic	0.141885
seq_s_2423	93234	intergenic	0.141885
seq_s_2423	93264	intergenic	0.168992
seq_s_2423	93266	intergenic	0.189896
seq_s_2423	93268	intergenic	0.222351
seq_s_2423	93269	intergenic	-0.0307034
seq_s_2423	93276	intergenic	0.0982682
seq_s_2423	93300	intergenic	0.123308
seq_s_2423	93303	intergenic	0.128984
seq_s_2423	93314	intergenic	0.119683
seq_s_2423	93316	intergenic	0.264439
seq_s_2423	93320	intergenic	0.170746
seq_s_2423	93325	intergenic	-0.197525
seq_s_2423	93327	intergenic	-0.146536
seq_s_2423	93330	intergenic	-0.156445
seq_s_2423	93336	intergenic	-0.156445
seq_s_2423	93337	intergenic	-0.374357
seq_s_2423	93349	intergenic	-0.0126059
seq_s_2423	93363	intergenic	-0.0495195
seq_s_2423	93364	intergenic	-0.0495195
seq_s_2423	93365	intergenic	-0.0495195
seq_s_2423	93379	intergenic	-0.0495195
seq_s_2423	93462	intergenic	-1.10467
seq_s_2423	93465	intergenic	-0.308358
seq_s_2423	93491	intergenic	-0.320315
seq_s_2423	93493	intergenic	-0.320315
seq_s_2423	93507	intergenic	-0.290741
seq_s_2423	93519	intergenic	-0.290741
seq_s_2423	93532	intergenic	-0.154802
seq_s_2423	93537	intergenic	-0.0398248
seq_s_2423	93538	intergenic	0.185378
seq_s_2423	93550	intergenic	0.185378
seq_s_2423	93551	intergenic	0.185378
seq_s_2423	93554	intergenic	-0.829107
seq_s_2423	93559	intergenic	-0.390358
seq_s_2423	93567	intergenic	-0.382018
seq_s_2423	93570	intergenic	-0.312387
seq_s_2423	93574	intergenic	-0.335434
seq_s_2423	93586	intergenic	-0.318558
seq_s_2423	93592	intergenic	-0.331756
seq_s_2423	93605	intergenic	-0.494751
seq_s_2423	93608	intergenic	-1.08183
seq_s_2423	93622	intergenic	-0.0815027
seq_s_2423	93627	intergenic	-0.040726
seq_s_2423	93635	intergenic	-0.135645
seq_s_2423	93655	intergenic	-0.137463
seq_s_2423	93660	intergenic	0.0683564
seq_s_2423	93662	intergenic	0.0816972
seq_s_2423	93663	intergenic	-0.173984
seq_s_2423	93668	intergenic	-0.815832
seq_s_2423	93674	intergenic	0.0754146
seq_s_2423	93677	intergenic	0.0281606
seq_s_2423	93691	intergenic	0.053565
seq_s_2423	93712	intergenic	0.0446631
seq_s_2423	93713	intergenic	0.0559998
seq_s_2423	93714	intergenic	0.0237097
seq_s_2423	93735	intergenic	0.0259802
seq_s_2423	93749	intergenic	0.0859592
seq_s_2423	93754	intergenic	0.0859592
seq_s_2423	93756	intergenic	0.106823
seq_s_2423	93761	intergenic	0.0940988
seq_s_2423	93762	intergenic	0.152847
seq_s_2423	93765	intergenic	-0.0173404
seq_s_2423	93768	intergenic	0.0674957
seq_s_2423	93774	intergenic	0.0829606
seq_s_2423	93796	intergenic	0.00153409
seq_s_2423	93800	intergenic	0.01393
seq_s_2423	93804	intergenic	0.0962913
seq_s_2423	93805	intergenic	-1.14881
seq_s_2423	93806	intergenic	-0.376855
seq_s_2423	93812	intergenic	-0.36596
seq_s_2423	93816	intergenic	-0.370964
seq_s_2423	93822	intergenic	-0.308777
seq_s_2423	93827	intergenic	-0.331502
seq_s_2423	93836	intergenic	-0.339722
seq_s_2423	93842	intergenic	-0.293467
seq_s_2423	93847	intergenic	-0.163873
seq_s_2423	93849	intergenic	-0.264131
seq_s_2423	93850	intergenic	-0.554805
seq_s_2423	93852	intergenic	-0.535202
seq_s_2423	93854	intergenic	-0.485618
seq_s_2423	93857	intergenic	-0.485206
seq_s_2423	93863	intergenic	-0.384815
seq_s_2423	93866	intergenic	-0.343533
seq_s_2423	93872	intergenic	-1.50828
seq_s_2423	93876	intergenic	-1.49196
seq_s_2423	93888	intergenic	-1.49196
seq_s_2423	93889	intergenic	-0.832398
seq_s_2423	93900	intergenic	-0.739389
seq_s_2423	93910	intergenic	-1.55113
seq_s_2423	93915	intergenic	-1.13762
seq_s_2423	93919	intergenic	-1.13325
seq_s_2423	93927	intergenic	-1.13325
seq_s_2423	93931	intergenic	-0.744641
seq_s_2423	93933	intergenic	-0.489043
seq_s_2423	93934	intergenic	-0.489043
seq_s_2423	93936	intergenic	-0.354531
seq_s_2423	93937	intergenic	-0.354531
seq_s_2423	93962	intergenic	0.912678
seq_s_2423	93963	intergenic	1.19292
seq_s_2423	93964	intergenic	1.68198
seq_s_2423	93967	intergenic	1.68198
seq_s_2423	93969	intergenic	1.8702
seq_s_2423	93970	intergenic	1.85115
seq_s_2423	93982	intergenic	1.85115
seq_s_2423	93985	intergenic	1.58522
seq_s_2423	93991	intergenic	1.59331
seq_s_2423	93992	intergenic	1.46395
seq_s_2423	93995	intergenic	1.46395
seq_s_2423	93996	intergenic	1.46395
seq_s_2423	94004	intergenic	1.42874
seq_s_2423	94014	intergenic	1.44612
seq_s_2423	94029	intergenic	1.7256
seq_s_2423	94032	intergenic	1.54909
seq_s_2423	94037	intergenic	1.6324
seq_s_2423	94040	intergenic	1.46225
seq_s_2423	94053	intergenic	1.49074
seq_s_2423	94057	intergenic	1.28757
seq_s_2423	94063	intergenic	1.55238
seq_s_2423	94072	intergenic	1.59943
seq_s_2423	94073	intergenic	1.27607
seq_s_2423	94078	intergenic	1.26322
seq_s_2423	94087	intergenic	1.30785
seq_s_2423	94088	intergenic	1.28392
seq_s_2423	94089	intergenic	1.27076
seq_s_2423	94091	intergenic	1.27076
seq_s_2423	94096	intergenic	1.36885
seq_s_2423	94100	intergenic	0.422487
seq_s_2423	94105	intergenic	0.877708
seq_s_2423	94106	intergenic	0.877708
seq_s_2423	94113	intergenic	0.95261
seq_s_2423	94114	intergenic	0.970365
seq_s_2423	94116	intergenic	0.963433
seq_s_2423	94119	intergenic	0.494024
seq_s_2423	94121	intergenic	0.499639
seq_s_2423	94124	intergenic	0.786024
seq_s_2423	94126	intergenic	0.786024
seq_s_2423	94127	intergenic	1.00955
seq_s_2423	94134	intergenic	1.00955
seq_s_2423	94143	intergenic	1.58202
seq_s_2423	94147	intergenic	1.44643
seq_s_2423	94165	intergenic	1.11047
seq_s_2423	94166	intergenic	1.10696
seq_s_2423	94172	intergenic	1.0871
seq_s_2423	94175	intergenic	1.06001
seq_s_2423	94196	intergenic	1.06001
seq_s_2423	94198	intergenic	1.06001
seq_s_2423	94200	intergenic	1.03986
seq_s_2423	94202	intergenic	1.08695
seq_s_2423	94204	intergenic	1.13035
seq_s_2423	94208	intergenic	1.138
seq_s_2423	94217	intergenic	1.138
seq_s_2423	94222	intergenic	1.138
seq_s_2423	94234	intergenic	1.12304
seq_s_2423	94242	intergenic	0.605417
seq_s_2423	94244	intergenic	0.698651
seq_s_2423	94249	intergenic	0.670663
seq_s_2423	94251	intergenic	0.647918
seq_s_2423	94252	intergenic	-0.158634
seq_s_2423	94263	intergenic	0.0707176
seq_s_2423	94267	intergenic	-0.166696
seq_s_2423	94275	intergenic	0.52699
seq_s_2423	94276	intergenic	0.870818
seq_s_2423	94285	intergenic	0.891177
seq_s_2423	94288	intergenic	0.892298
seq_s_2423	94300	intergenic	0.892298
seq_s_2423	94301	intergenic	0.892298
seq_s_2423	94314	intergenic	1.16734
seq_s_2423	94317	intergenic	1.16734
seq_s_2423	94323	intergenic	0.943172
seq_s_2423	94328	intergenic	0.959679
seq_s_2423	94329	intergenic	0.967714
seq_s_2423	94332	intergenic	1.01095
seq_s_2423	94334	intergenic	0.93847
seq_s_2423	94336	intergenic	0.528706
seq_s_2423	94340	intergenic	0.715149
seq_s_2423	94353	intergenic	0.715149
seq_s_2423	94365	intergenic	0.718209
seq_s_2423	94371	intergenic	0.608575
seq_s_2423	94379	intergenic	1.12005
seq_s_2423	94396	intergenic	1.57466
seq_s_2423	94403	intergenic	1.07819
seq_s_2423	94411	intergenic	1.10269
seq_s_2423	94412	intergenic	0.744995
seq_s_2423	94425	intergenic	0.808359
seq_s_2423	94433	intergenic	0.801697
seq_s_2423	94434	intergenic	0.620951
seq_s_2423	94444	intergenic	0.886643
seq_s_2423	94445	intergenic	0.873989
seq_s_2423	94448	intergenic	0.864205
seq_s_2423	94454	intergenic	1.15239
seq_s_2423	94457	intergenic	1.15239
seq_s_2423	94460	intergenic	1.33786
seq_s_2423	94467	intergenic	0.914938
seq_s_2423	94468	intergenic	1.09264
seq_s_2423	94469	intergenic	-0.420401
seq_s_2423	94473	intergenic	-0.432756
seq_s_2423	94474	intergenic	0.834249
seq_s_2423	94475	intergenic	0.791604
seq_s_2423	94484	intergenic	0.698632
seq_s_2423	94487	intergenic	0.635256
seq_s_2423	94498	intergenic	0.644277
seq_s_2423	94527	intergenic	0.521849
seq_s_2423	94528	intergenic	0.520642
seq_s_2423	94530	intergenic	0.521084
seq_s_2423	94531	intergenic	0.521084
seq_s_2423	94534	intergenic	0.590769
seq_s_2423	94535	intergenic	0.600795
seq_s_2423	94547	intergenic	0.47081
seq_s_2423	94550	intergenic	0.45237
seq_s_2423	94558	intergenic	0.432331
seq_s_2423	94560	intergenic	0.485
seq_s_2423	94567	intergenic	0.425449
seq_s_2423	94568	intergenic	0.406954
seq_s_2423	94571	intergenic	0.442043
seq_s_2423	94577	intergenic	0.382655
seq_s_2423	94590	intergenic	0.429418
seq_s_2423	94595	intergenic	0.614151
seq_s_2423	94609	intergenic	-0.673982
seq_s_2423	94642	intergenic	0.375067
seq_s_2423	94648	intergenic	-0.560564
seq_s_2423	94651	intergenic	0.00394603
seq_s_2423	94671	intergenic	0.0237617
seq_s_2423	94682	intergenic	0.0222776
seq_s_2423	94686	intergenic	-0.202042
seq_s_2423	94687	intergenic	-0.457814
seq_s_2423	94694	intergenic	-0.543453
seq_s_2423	94730	intergenic	-0.543453
seq_s_2423	94732	intergenic	-0.0570864
seq_s_2423	94750	intergenic	-0.0570864
seq_s_2423	94757	intergenic	-0.405161
seq_s_2423	94758	intergenic	-0.310308
seq_s_2423	94759	intergenic	-0.409049
seq_s_2423	94760	intergenic	0.315052
seq_s_2423	94761	intergenic	0.426142
seq_s_2423	94762	intergenic	0.398924
seq_s_2423	94763	intergenic	0.529729
seq_s_2423	94766	intergenic	0.481878
seq_s_2423	94771	intergenic	0.513255
seq_s_2423	94780	intergenic	0.515492
seq_s_2423	94782	intergenic	0.692709
seq_s_2423	94786	intergenic	0.710585
seq_s_2423	94787	intergenic	0.857805
seq_s_2423	94810	intergenic	0.810664
seq_s_2423	94816	intergenic	0.810664
seq_s_2423	94824	intergenic	0.821846
seq_s_2423	94825	intergenic	1.24921
seq_s_2423	94826	intergenic	1.25076
seq_s_2423	94827	intergenic	1.25076
seq_s_2423	94828	intergenic	0.494699
seq_s_2423	94830	intergenic	-0.873179
seq_s_2423	94835	intergenic	-1.77445
seq_s_2423	94846	intergenic	-1.77445
seq_s_2423	94851	intergenic	-1.17617
seq_s_2423	94852	intergenic	-1.52411
seq_s_2423	94854	intergenic	-1.54089
seq_s_2423	94860	intergenic	-0.277191
seq_s_2423	94866	intergenic	-0.356116
seq_s_2423	94867	intergenic	-0.369175
seq_s_2423	94870	intergenic	-0.323403
seq_s_2423	94881	intergenic	-0.265544
seq_s_2423	94882	intergenic	-0.599055
seq_s_2423	94884	intergenic	-0.343654
seq_s_2423	94885	intergenic	-0.372416
seq_s_2423	94888	intergenic	-0.415898
seq_s_2423	94896	intergenic	-0.396034
seq_s_2423	94897	intergenic	-0.396034
seq_s_2423	94903	intergenic	-0.294838
seq_s_2423	94912	intergenic	-1.25385
seq_s_2423	94913	intergenic	-0.0523443
seq_s_2423	94914	intergenic	-0.29147
seq_s_2423	94915	intergenic	-0.169597
seq_s_2423	94916	intergenic	-0.297432
seq_s_2423	94920	intergenic	-0.0802463
seq_s_2423	94926	intergenic	-0.0835512
seq_s_2423	94929	intergenic	-0.00405658
seq_s_2423	94931	intergenic	-0.320562
seq_s_2423	94932	intergenic	0.367445
seq_s_2423	94936	intergenic	0.45742
seq_s_2423	94941	intergenic	0.266775
seq_s_2423	94942	intergenic	0.306061
seq_s_2423	94954	intergenic	0.32422
seq_s_2423	94957	intergenic	0.32422
seq_s_2423	94970	intergenic	0.321498
seq_s_2423	94974	intergenic	0.323982
seq_s_2423	94976	intergenic	0.364206
seq_s_2423	94979	intergenic	0.440463
seq_s_2423	94983	intergenic	0.474068
seq_s_2423	94988	intergenic	0.474068
seq_s_2423	94989	intergenic	0.499652
seq_s_2423	95005	intergenic	0.438711
seq_s_2423	95017	intergenic	0.442757
seq_s_2423	95027	intergenic	1.20542
seq_s_2423	95030	intergenic	0.0297513
seq_s_2423	95035	intergenic	0.130768
seq_s_2423	95042	intergenic	0.0592997
seq_s_2423	95046	intergenic	0.0663808
seq_s_2423	95050	intergenic	0.10056
seq_s_2423	95054	intergenic	-0.00963139
seq_s_2423	95077	intergenic	-0.00963139
seq_s_2423	95091	intergenic	-1.40523
seq_s_2423	95096	intergenic	-2.07126
seq_s_2423	95097	intergenic	-2.09103
seq_s_2423	95113	intergenic	-1.51683
seq_s_2423	95116	intergenic	-1.5617
seq_s_2423	95135	intergenic	-1.37624
seq_s_2423	95141	intergenic	-1.64465
seq_s_2423	95153	intergenic	-1.32008
seq_s_2423	95156	intergenic	-1.41147
seq_s_2423	95162	intergenic	-1.81168
seq_s_2423	95168	intergenic	-0.382678
seq_s_2423	95169	intergenic	-0.390929
seq_s_2423	95172	intergenic	-0.338187
seq_s_2423	95173	intergenic	-0.402078
seq_s_2423	95181	intergenic	-0.397157
seq_s_2423	95183	intergenic	-0.418486
seq_s_2423	95186	intergenic	-0.427485
seq_s_2423	95187	intergenic	-0.316814
seq_s_2423	95190	intergenic	-0.392457
seq_s_2423	95195	intergenic	-0.495309
seq_s_2423	95204	intergenic	-0.343292
seq_s_2423	95205	intergenic	-0.343292
seq_s_2423	95206	intergenic	-0.294699
seq_s_2423	95207	intergenic	-0.324405
seq_s_2423	95227	intergenic	-0.426287
seq_s_2423	95229	intergenic	-0.288763
seq_s_2423	95233	intergenic	-1.28616
seq_s_2423	95242	intergenic	-0.766185
seq_s_2423	95245	intergenic	-0.736776
seq_s_2423	95246	intergenic	-0.744952
seq_s_2423	95249	intergenic	-0.79477
seq_s_2423	95250	intergenic	-0.673931
seq_s_2423	95256	intergenic	-0.674661
seq_s_2423	95259	intergenic	-0.65585
seq_s_2423	95267	intergenic	-0.614733
seq_s_2423	95271	intergenic	-0.617562
seq_s_2423	95274	intergenic	-1.00213
seq_s_2423	95276	intergenic	-0.652431
seq_s_2423	95278	intergenic	-0.681092
seq_s_2423	95280	intergenic	-0.540314
seq_s_2423	95281	intergenic	-0.584176
seq_s_2423	95283	intergenic	-0.582204
seq_s_2423	95286	intergenic	-0.469103
seq_s_2423	95287	intergenic	-0.456932
seq_s_2423	95288	intergenic	-1.11074
seq_s_2423	95297	intergenic	-1.60483
seq_s_2423	95300	intergenic	-1.60421
seq_s_2423	95301	intergenic	-1.23893
seq_s_2423	95314	intergenic	-1.20301
seq_s_2423	95315	intergenic	-1.00843
seq_s_2423	95319	intergenic	-0.802786
seq_s_2423	95324	intergenic	-0.808412
seq_s_2423	95325	intergenic	-0.46611
seq_s_2423	95331	intergenic	-0.786709
seq_s_2423	95332	intergenic	-0.526107
seq_s_2423	95339	intergenic	-0.581208
seq_s_2423	95352	intergenic	-1.8316
seq_s_2423	95355	intergenic	-0.993091
seq_s_2423	95357	intergenic	-0.980711
seq_s_2423	95358	intergenic	-1.51628
seq_s_2423	95366	intergenic	-1.00483
seq_s_2423	95368	intergenic	-0.95767
seq_s_2423	95371	intergenic	-0.95767
seq_s_2423	95386	intergenic	0.328114
seq_s_2423	95392	intergenic	0.26661
seq_s_2423	95395	intergenic	0.26661
seq_s_2423	95400	intergenic	0.587153
seq_s_2423	95405	intergenic	0.649367
seq_s_2423	95412	intergenic	0.625334
seq_s_2423	95429	intergenic	0.246767
seq_s_2423	95432	intergenic	0.471993
seq_s_2423	95445	intergenic	0.467753
seq_s_2423	95446	intergenic	0.428622
seq_s_2423	95447	intergenic	0.49751
seq_s_2423	95451	intergenic	-0.336081
seq_s_2423	95459	intergenic	-0.0696136
seq_s_2423	95464	intergenic	-0.213257
seq_s_2423	95467	intergenic	-0.0890309
seq_s_2423	95470	intergenic	-0.265412
seq_s_2423	95471	intergenic	-0.265412
seq_s_2423	95472	intergenic	-0.265412
seq_s_2423	95474	intergenic	-0.370862
seq_s_2423	95476	intergenic	-0.220107
seq_s_2423	95480	intergenic	-0.18858
seq_s_2423	95481	intergenic	-0.339975
seq_s_2423	95486	intergenic	-0.463198
seq_s_2423	95489	intergenic	-0.683071
seq_s_2423	95497	intergenic	-0.762723
seq_s_2423	95498	intergenic	-0.462564
seq_s_2423	95499	intergenic	-0.548952
seq_s_2423	95500	intergenic	-0.555027
seq_s_2423	95501	intergenic	-1.12949
seq_s_2423	95502	intergenic	-0.790914
seq_s_2423	95514	intergenic	-0.810695
seq_s_2423	95520	intergenic	-0.793146
seq_s_2423	95525	intergenic	-1.06158
seq_s_2423	95526	intergenic	-0.747704
seq_s_2423	95559	intergenic	-1.1516
seq_s_2423	95560	intergenic	-0.896505
seq_s_2423	95568	intergenic	-0.955862
seq_s_2423	95573	intergenic	-0.986013
seq_s_2423	95586	intergenic	-1.2423
seq_s_2423	95590	intergenic	-0.607535
seq_s_2423	95598	intergenic	-0.589897
seq_s_2423	95602	intergenic	-0.595814
seq_s_2423	95616	intergenic	-0.636208
seq_s_2423	95632	intergenic	-0.593017
seq_s_2423	95634	intergenic	-0.63435
seq_s_2423	95639	intergenic	-0.622946
seq_s_2423	95647	intergenic	-0.535741
seq_s_2423	95648	intergenic	-0.582711
seq_s_2423	95657	intergenic	-1.17494
seq_s_2423	95658	intergenic	-1.27043
seq_s_2423	95663	intergenic	-1.31038
seq_s_2423	95664	intergenic	-0.655888
seq_s_2423	95666	intergenic	-0.548229
seq_s_2423	95670	intergenic	-0.542692
seq_s_2423	95673	intergenic	-0.793933
seq_s_2423	95675	intergenic	-0.554831
seq_s_2423	95678	intergenic	-0.554831
seq_s_2423	95682	intergenic	-0.442815
seq_s_2423	95712	intergenic	0.101618
seq_s_2423	95720	intergenic	-0.324818
seq_s_2423	95744	intergenic	-0.245379
seq_s_2423	95746	intergenic	-0.335828
seq_s_2423	95761	intergenic	-0.637013
seq_s_2423	96305	intergenic	-0.357271
seq_s_2423	96317	intergenic	-0.101292
seq_s_2423	96324	intergenic	-0.0978821
seq_s_2423	96346	intergenic	-0.81972
seq_s_2423	96347	intergenic	0.335794
seq_s_2423	96370	intergenic	0.293129
seq_s_2423	96374	intergenic	0.288668
seq_s_2423	96378	intergenic	0.225161
seq_s_2423	96385	intergenic	0.676091
seq_s_2423	96391	intergenic	0.795478
seq_s_2423	96396	intergenic	0.584636
seq_s_2423	96401	intergenic	0.584636
seq_s_2423	96402	intergenic	0.584636
seq_s_2423	96421	intergenic	1.09466
seq_s_2423	96426	intergenic	1.19767
seq_s_2423	96439	intergenic	1.21279
seq_s_2423	96442	intergenic	1.12477
seq_s_2423	96446	intergenic	1.12477
seq_s_2423	96462	intergenic	1.09301
seq_s_2423	96528	intergenic	0.937429
seq_s_2423	96529	intergenic	0.929083
seq_s_2423	96534	intergenic	0.929083
seq_s_2423	96548	intergenic	0.871311
seq_s_2423	96549	intergenic	0.902369
seq_s_2423	96550	intergenic	0.970112
seq_s_2423	96556	intergenic	0.865501
seq_s_2423	96597	intergenic	0.910667
seq_s_2423	96610	intergenic	0.994282
seq_s_2423	96614	intergenic	1.07357
seq_s_2423	96615	intergenic	0.983963
seq_s_2423	96622	intergenic	0.885924
seq_s_2423	96623	intergenic	0.406386
seq_s_2423	96629	intergenic	0.517892
seq_s_2423	96633	intergenic	0.524646
seq_s_2423	96635	intergenic	0.524991
seq_s_2423	96638	intergenic	0.519694
seq_s_2423	96644	intergenic	0.475715
seq_s_2423	96654	intergenic	0.578055
seq_s_2423	96661	intergenic	0.40612
seq_s_2423	96667	intergenic	0.574814
seq_s_2423	96669	intergenic	0.550526
seq_s_2423	96671	intergenic	0.167436
seq_s_2423	96675	intergenic	-0.333602
seq_s_2423	96678	intergenic	-0.249974
seq_s_2423	96685	intergenic	0.0536798
seq_s_2423	96686	intergenic	0.072378
seq_s_2423	96713	intergenic	0.0642701
seq_s_2423	96719	intergenic	0.229916
seq_s_2423	96724	intergenic	0.80376
seq_s_2423	96726	intergenic	0.677511
seq_s_2423	96728	intergenic	0.677511
seq_s_2423	96731	intergenic	0.706445
seq_s_2423	96746	intergenic	0.705389
seq_s_2423	96749	intergenic	0.755735
seq_s_2423	96765	intergenic	0.732242
seq_s_2423	96767	intergenic	1.02507
seq_s_2423	96768	intergenic	0.790792
seq_s_2423	96781	intergenic	0.735221
seq_s_2423	96796	intergenic	0.737187
seq_s_2423	96809	intergenic	0.469578
seq_s_2423	96811	intergenic	0.514152
seq_s_2423	96903	intergenic	0.475056
seq_s_2423	96910	intergenic	0.475056
seq_s_2423	96977	intergenic	-0.882774
seq_s_2423	96987	intergenic	-0.143889
seq_s_2423	96992	intergenic	-0.410114
seq_s_2423	96995	intergenic	-0.000560113
seq_s_2423	96996	intergenic	-0.000560113
seq_s_2423	97788	intergenic	-0.0604992
seq_s_2423	97792	intergenic	0.0825027
seq_s_2423	97793	intergenic	0.0458098
seq_s_2423	97800	intergenic	0.0612398
seq_s_2423	97802	intergenic	-0.039417
seq_s_2423	97813	intergenic	-0.210663
seq_s_2423	97829	intergenic	0.12473
seq_s_2423	97847	intergenic	0.167492
seq_s_2423	97892	intergenic	0.137918
seq_s_2423	97899	intergenic	0.0968564
seq_s_2423	97900	intergenic	0.103249
seq_s_2423	97902	intergenic	0.156739
seq_s_2423	97903	intergenic	0.12284
seq_s_2423	97905	intergenic	-0.999623
seq_s_2423	97907	intergenic	0.0199183
seq_s_2423	97909	intergenic	0.665307
seq_s_2423	97913	intergenic	0.658834
seq_s_2423	97919	intergenic	0.658834
seq_s_2423	97920	intergenic	1.42581
seq_s_2423	97921	intergenic	0.791475
seq_s_2423	97940	intergenic	0.784619
seq_s_2423	97951	intergenic	0.68661
seq_s_2423	98018	intergenic	0.68661
seq_s_2423	98022	intergenic	0.657505
seq_s_2423	98027	intergenic	0.702512
seq_s_2423	98080	intergenic	0.73438
seq_s_2423	98082	intergenic	0.646216
seq_s_2423	98088	intergenic	0.646216
seq_s_2423	98090	intergenic	0.599919
seq_s_2423	98100	intergenic	0.575617
seq_s_2423	98101	intergenic	0.596142
seq_s_2423	98103	intergenic	0.711564
seq_s_2423	98112	intergenic	-0.128301
seq_s_2423	98122	intergenic	0.0168886
seq_s_2423	98123	intergenic	0.0168886
seq_s_2423	98130	intergenic	-0.312634
seq_s_2423	98136	intergenic	-0.120994
seq_s_2423	98141	intergenic	-0.128738
seq_s_2423	98144	intergenic	0.02614
seq_s_2423	98146	intergenic	-0.7642
seq_s_2423	98149	intergenic	-1.11183
seq_s_2423	98150	intergenic	-1.11183
seq_s_2423	98156	intergenic	-0.480475
seq_s_2423	98160	intergenic	-0.339208
seq_s_2423	98162	intergenic	-0.695831
seq_s_2423	98168	intergenic	-0.265225
seq_s_2423	98171	intergenic	-0.235888
seq_s_2423	98175	intergenic	-0.181202
seq_s_2423	98181	intergenic	-0.419989
seq_s_2423	98182	intergenic	-0.322147
seq_s_2423	98203	intergenic	0.297558
seq_s_2423	98204	intergenic	0.314278
seq_s_2423	98210	intergenic	0.344409
seq_s_2423	98230	intergenic	0.116652
seq_s_2423	98232	intergenic	0.116652
seq_s_2423	98235	intergenic	0.439764
seq_s_2423	98244	intergenic	0.450873
seq_s_2423	98245	intergenic	0.478934
seq_s_2423	98247	intergenic	0.483551
seq_s_2423	98257	intergenic	0.515863
seq_s_2423	98259	intergenic	0.730732
seq_s_2423	98275	intergenic	0.659582
seq_s_2423	98284	intergenic	0.826841
seq_s_2423	98301	intergenic	1.59802
seq_s_2423	98305	intergenic	1.63216
seq_s_2423	98307	intergenic	1.23575
seq_s_2423	98314	intergenic	1.15933
seq_s_2423	98316	intergenic	0.0314947
seq_s_2423	98322	intergenic	-0.212015
seq_s_2423	98323	intergenic	-0.212015
seq_s_2423	98324	intergenic	-0.960004
seq_s_2423	98348	intergenic	-0.705979
seq_s_2423	98349	intergenic	-0.806439
seq_s_2423	98353	intergenic	-0.093851
seq_s_2423	98354	intergenic	-0.0807613
seq_s_2423	98362	intergenic	-0.155049
seq_s_2423	98365	intergenic	-0.161277
seq_s_2423	98366	intergenic	-0.132338
seq_s_2423	98367	intergenic	-0.132338
seq_s_2423	98377	intergenic	-0.435261
seq_s_2423	98380	intergenic	-0.264739
seq_s_2423	98388	intergenic	-0.731138
seq_s_2423	98391	intergenic	-0.629866
seq_s_2423	98403	intergenic	-0.698742
seq_s_2423	98407	intergenic	-0.764695
seq_s_2423	98418	intergenic	-0.743645
seq_s_2423	98425	intergenic	-0.743645
seq_s_2423	98434	intergenic	-0.501017
seq_s_2423	98439	intergenic	-0.489969
seq_s_2423	98442	intergenic	-0.676012
seq_s_2423	98443	intergenic	-0.714845
seq_s_2423	98444	intergenic	-0.160749
seq_s_2423	98445	intergenic	-0.167215
seq_s_2423	98451	intergenic	-0.235198
seq_s_2423	98452	intergenic	-0.174613
seq_s_2423	98455	intergenic	-0.173592
seq_s_2423	98458	intergenic	-0.134221
seq_s_2423	98460	intergenic	-0.0839343
seq_s_2423	98466	intergenic	-0.132452
seq_s_2423	98467	intergenic	-0.167541
seq_s_2423	98473	intergenic	-0.187437
seq_s_2423	98479	intergenic	-0.410108
seq_s_2423	98481	intergenic	-0.356072
seq_s_2423	98498	intergenic	-0.864033
seq_s_2423	98500	intergenic	-0.344738
seq_s_2423	98507	intergenic	-0.402478
seq_s_2423	98509	intergenic	-0.350586
seq_s_2423	98511	intergenic	-0.36653
seq_s_2423	98536	intergenic	-0.453026
seq_s_2423	98539	intergenic	-0.44806
seq_s_2423	98541	intergenic	-0.467118
seq_s_2423	98550	intergenic	-0.446106
seq_s_2423	98551	intergenic	-0.499628
seq_s_2423	98559	intergenic	-0.262356
seq_s_2423	98560	intergenic	-0.660518
seq_s_2423	98562	intergenic	-0.624754
seq_s_2423	98572	intergenic	-0.247533
seq_s_2423	98574	intergenic	-0.473289
seq_s_2423	98577	intergenic	0.201279
seq_s_2423	98584	intergenic	0.158304
seq_s_2423	98587	intergenic	0.239147
seq_s_2423	98590	intergenic	0.207098
seq_s_2423	98595	intergenic	0.28457
seq_s_2423	98602	intergenic	0.308344
seq_s_2423	98604	intergenic	0.423837
seq_s_2423	98609	intergenic	0.463232
seq_s_2423	98610	intergenic	0.875199
seq_s_2423	98614	intergenic	0.661401
seq_s_2423	98619	intergenic	0.589419
seq_s_2423	98620	intergenic	0.637542
seq_s_2423	98627	intergenic	0.613997
seq_s_2423	98634	intergenic	0.658227
seq_s_2423	98635	intergenic	0.617205
seq_s_2423	98637	intergenic	0.636804
seq_s_2423	98642	intergenic	0.614156
seq_s_2423	98651	intergenic	0.71138
seq_s_2423	98653	intergenic	0.590952
seq_s_2423	98658	intergenic	0.542173
seq_s_2423	98659	intergenic	-0.121992
seq_s_2423	98662	intergenic	-0.125809
seq_s_2423	98669	intergenic	0.276997
seq_s_2423	98671	intergenic	0.276997
seq_s_2423	98677	intergenic	0.43628
seq_s_2423	98679	intergenic	0.426729
seq_s_2423	98717	intergenic	0.426729
seq_s_2423	98731	intergenic	0.415778
seq_s_2423	98741	intergenic	0.395525
seq_s_2423	98745	intergenic	-0.00759554
seq_s_2423	98746	intergenic	0.044932
seq_s_2423	98748	intergenic	0.0327416
seq_s_2423	98769	intergenic	-0.0427397
seq_s_2423	98770	intergenic	-0.0427397
seq_s_2423	98795	intergenic	0.404053
seq_s_2423	98804	intergenic	0.431944
seq_s_2423	98805	intergenic	0.431944
seq_s_2423	98808	intergenic	0.428126
seq_s_2423	98820	intergenic	0.471068
seq_s_2423	98822	intergenic	0.462369
seq_s_2423	98823	intergenic	0.495131
seq_s_2423	98824	intergenic	0.592673
seq_s_2423	98833	intergenic	0.549204
seq_s_2423	98848	intergenic	0.648615
seq_s_2423	98849	intergenic	0.945884
seq_s_2423	98850	intergenic	0.518115
seq_s_2423	98851	intergenic	0.192793
seq_s_2423	98856	intergenic	0.516673
seq_s_2423	98862	intergenic	0.26003
seq_s_2423	98863	intergenic	0.323028
seq_s_2423	98864	intergenic	0.12628
seq_s_2423	98867	intergenic	0.589162
seq_s_2423	98868	intergenic	0.873833
seq_s_2423	98872	intergenic	0.870171
seq_s_2423	98876	intergenic	1.29923
seq_s_2423	98878	intergenic	1.88105
seq_s_2423	98879	intergenic	1.83832
seq_s_2423	98881	intergenic	1.86338
seq_s_2423	98884	intergenic	1.48343
seq_s_2423	98888	intergenic	1.46263
seq_s_2423	98890	intergenic	1.51382
seq_s_2423	98892	intergenic	1.28394
seq_s_2423	98893	intergenic	1.12622
seq_s_2423	98894	intergenic	1.45307
seq_s_2423	98901	intergenic	1.58795
seq_s_2423	98903	intergenic	1.33331
seq_s_2423	98922	intergenic	1.35445
seq_s_2423	98923	intergenic	1.3581
seq_s_2423	98924	intergenic	1.41015
seq_s_2423	98931	intergenic	1.31786
seq_s_2423	98935	intergenic	1.30555
seq_s_2423	98936	intergenic	1.25966
seq_s_2423	98938	intergenic	1.41085
seq_s_2423	98945	intergenic	1.26954
seq_s_2423	98949	intergenic	1.26954
seq_s_2423	98974	intergenic	1.26954
seq_s_2423	98980	intergenic	1.26954
seq_s_2423	98981	intergenic	1.22761
seq_s_2423	98985	intergenic	1.15833
seq_s_2423	98990	intergenic	1.17663
seq_s_2423	98991	intergenic	1.24737
seq_s_2423	99001	intergenic	1.22767
seq_s_2423	99002	intergenic	1.22767
seq_s_2423	99004	intergenic	1.1255
seq_s_2423	99007	intergenic	1.19415
seq_s_2423	99008	intergenic	1.22613
seq_s_2423	99011	intergenic	1.22613
seq_s_2423	99015	intergenic	1.23229
seq_s_2423	99026	intergenic	1.29002
seq_s_2423	99027	intergenic	1.27928
seq_s_2423	99030	intergenic	1.27557
seq_s_2423	99032	intergenic	1.33354
seq_s_2423	99033	intergenic	1.34929
seq_s_2423	99040	intergenic	0.705361
seq_s_2423	99050	intergenic	0.950101
seq_s_2423	99052	intergenic	0.855979
seq_s_2423	99057	intergenic	0.933261
seq_s_2423	99059	intergenic	0.917663
seq_s_2423	99060	intergenic	0.90087
seq_s_2423	99066	intergenic	1.01425
seq_s_2423	99069	intergenic	0.988149
seq_s_2423	99071	intergenic	1.0663
seq_s_2423	99074	intergenic	1.31536
seq_s_2423	99075	intergenic	1.27851
seq_s_2423	99077	intergenic	1.37723
seq_s_2423	99081	intergenic	1.47014
seq_s_2423	99082	intergenic	1.57621
seq_s_2423	99086	intergenic	1.54135
seq_s_2423	99089	intergenic	0.942576
seq_s_2423	99094	intergenic	1.07479
seq_s_2423	99096	intergenic	0.974374
seq_s_2423	99097	intergenic	0.866385
seq_s_2423	99098	intergenic	0.415639
seq_s_2423	99101	intergenic	-0.333957
seq_s_2423	99104	intergenic	-0.765342
seq_s_2423	99107	intergenic	0.471101
seq_s_2423	99109	intergenic	0.461672
seq_s_2423	99114	intergenic	0.522103
seq_s_2423	99116	intergenic	0.344965
seq_s_2423	99122	intergenic	0.383366
seq_s_2423	99132	intergenic	0.332562
seq_s_2423	99133	intergenic	0.326463
seq_s_2423	99136	intergenic	0.376445
seq_s_2423	99137	intergenic	0.364012
seq_s_2423	99144	intergenic	0.365066
seq_s_2423	99149	intergenic	-0.58899
seq_s_2423	99152	intergenic	-0.331001
seq_s_2423	99153	intergenic	-0.331001
seq_s_2423	99158	intergenic	0.216653
seq_s_2423	99171	intergenic	0.395001
seq_s_2423	99177	intergenic	0.232078
seq_s_2423	99712	intergenic	-0.42805
seq_s_2423	99735	intergenic	0.215901
seq_s_2423	99739	intergenic	0.29134
seq_s_2423	99805	intergenic	0.290155
seq_s_2423	99827	intergenic	0.295803
seq_s_2423	99828	intergenic	-0.0239553
seq_s_2423	99840	intergenic	0.531038
seq_s_2423	101556	intergenic	1.51116
seq_s_2423	101559	intergenic	1.46678
seq_s_2423	101564	intergenic	1.71067
seq_s_2423	101565	intergenic	1.69838
seq_s_2423	101570	intergenic	1.5566
seq_s_2423	101572	intergenic	1.63918
seq_s_2423	101581	intergenic	1.35998
seq_s_2423	101605	intergenic	2.05027
seq_s_2423	101617	intergenic	1.57875
seq_s_2423	101618	intergenic	1.77855
seq_s_2423	101620	intergenic	0.975122
seq_s_2423	101621	intergenic	1.08648
seq_s_2423	101628	intergenic	1.12942
seq_s_2423	101629	intergenic	-0.165878
seq_s_2423	101631	intergenic	0.384705
seq_s_2423	101634	intergenic	0.380836
seq_s_2423	101636	intergenic	0.357291
seq_s_2423	101646	intergenic	0.195465
seq_s_2423	101647	intergenic	0.00188862
seq_s_2423	101653	intergenic	-0.345024
seq_s_2423	101654	intergenic	-1.02645
seq_s_2423	101665	intergenic	-0.917213
seq_s_2423	101666	intergenic	-1.034
seq_s_2423	101670	intergenic	-0.258124
seq_s_2423	101675	intergenic	-0.273997
seq_s_2423	101676	intergenic	-0.235619
seq_s_2423	101697	intergenic	-0.29664
seq_s_2423	101699	intergenic	-0.29664
seq_s_2423	101701	intergenic	-1.16918
seq_s_2423	101710	intergenic	-1.0757
seq_s_2423	101715	intergenic	-0.453806
seq_s_2423	101717	intergenic	-0.443829
seq_s_2423	101723	intergenic	0.0198022
seq_s_2423	101725	intergenic	0.078691
seq_s_2423	101727	intergenic	-0.00255157
seq_s_2423	101738	intergenic	-0.466154
seq_s_2423	101739	intergenic	-0.15433
seq_s_2423	101747	intergenic	-0.463154
seq_s_2423	101749	intergenic	-0.199009
seq_s_2423	101761	intergenic	-0.0633119
seq_s_2423	101767	intergenic	-0.109844
seq_s_2423	101768	intergenic	-0.611118
seq_s_2423	101775	intergenic	-0.655659
seq_s_2423	101778	intergenic	-0.197201
seq_s_2423	101782	intergenic	-0.209697
seq_s_2423	101795	intergenic	-0.363848
seq_s_2423	101803	intergenic	0.326153
seq_s_2423	101807	intergenic	0.343787
seq_s_2423	101808	intergenic	0.121897
seq_s_2423	101815	intergenic	0.157189
seq_s_2423	101824	intergenic	0.051122
seq_s_2423	101825	intergenic	0.0182008
seq_s_2423	101826	intergenic	-0.31434
seq_s_2423	101828	intergenic	0.319665
seq_s_2423	101829	intergenic	0.319665
seq_s_2423	101838	intergenic	0.319665
seq_s_2423	101839	intergenic	0.3578
seq_s_2423	101840	intergenic	0.365483
seq_s_2423	101845	intergenic	0.364357
seq_s_2423	101848	intergenic	0.399781
seq_s_2423	101850	intergenic	0.473893
seq_s_2423	101866	intergenic	0.476328
seq_s_2423	101872	intergenic	0.463772
seq_s_2423	101896	intergenic	0.512346
seq_s_2423	101905	intergenic	0.527076
seq_s_2423	101913	intergenic	0.558399
seq_s_2423	101915	intergenic	0.513501
seq_s_2423	101925	intergenic	0.520732
seq_s_2423	101941	intergenic	0.504521
seq_s_2423	101958	intergenic	0.53049
seq_s_2423	101962	intergenic	0.554351
seq_s_2423	101964	intergenic	0.550188
seq_s_2423	101972	intergenic	0.335957
seq_s_2423	101976	intergenic	0.0533367
seq_s_2423	101977	intergenic	-0.543022
seq_s_2423	101983	intergenic	-0.281713
seq_s_2423	101985	intergenic	-0.300224
seq_s_2423	101988	intergenic	-0.264489
seq_s_2423	101990	intergenic	-0.312463
seq_s_2423	101991	intergenic	-0.294302
seq_s_2423	101998	intergenic	-0.549262
seq_s_2423	102005	intergenic	0.0161117
seq_s_2423	102031	intergenic	-0.177677
seq_s_2423	102066	intergenic	0.149941
seq_s_2423	102072	intergenic	0.100515
seq_s_2423	102075	intergenic	0.0784183
seq_s_2423	102079	intergenic	0.0411127
seq_s_2423	102106	intergenic	0.0336023
seq_s_2423	102107	intergenic	0.00923481
seq_s_2423	102115	intergenic	-0.165349
seq_s_2423	102119	intergenic	0.147371
seq_s_2423	102120	intergenic	-0.0674268
seq_s_2423	102127	intergenic	0.0160299
seq_s_2423	102132	intergenic	0.0261013
seq_s_2423	102135	intergenic	0.333354
seq_s_2423	102146	intergenic	-0.472579
seq_s_2423	102149	intergenic	0.240357
seq_s_2423	102161	intergenic	0.252113
seq_s_2423	102202	intergenic	0.257983
seq_s_2423	102207	intergenic	0.281736
seq_s_2423	102209	intergenic	0.555298
seq_s_2423	102210	intergenic	0.460047
seq_s_2423	102211	intergenic	0.519938
seq_s_2423	102212	intergenic	0.473975
seq_s_2423	102213	intergenic	0.462889
seq_s_2423	102230	intergenic	0.543526
seq_s_2423	102231	intergenic	0.459095
seq_s_2423	102235	intergenic	0.477343
seq_s_2423	102236	intergenic	0.48664
seq_s_2423	102241	intergenic	1.03849
seq_s_2423	102244	intergenic	-0.215589
seq_s_2423	102246	intergenic	0.0915181
seq_s_2423	102248	intergenic	0.402815
seq_s_2423	102323	intergenic	0.405696
seq_s_2423	102325	intergenic	0.391907
seq_s_2423	102328	intergenic	0.434552
seq_s_2423	102336	intergenic	0.394526
seq_s_2423	102337	intergenic	0.394526
seq_s_2423	102344	intergenic	0.368319
seq_s_2423	102349	intergenic	0.154343
seq_s_2423	102353	intergenic	0.25214
seq_s_2423	102355	intergenic	0.259212
seq_s_2423	102356	intergenic	0.270511
seq_s_2423	102359	intergenic	0.119044
seq_s_2423	102366	intergenic	0.289571
seq_s_2423	102367	intergenic	0.192023
seq_s_2423	102372	intergenic	0.28241
seq_s_2423	102380	intergenic	0.217892
seq_s_2423	102381	intergenic	0.233448
seq_s_2423	102382	intergenic	0.236843
seq_s_2423	102384	intergenic	0.179606
seq_s_2423	102392	intergenic	0.152112
seq_s_2423	102400	intergenic	0.140351
seq_s_2423	102405	intergenic	0.136134
seq_s_2423	102411	intergenic	0.0936713
seq_s_2423	102413	intergenic	-0.206226
seq_s_2423	102423	intergenic	-0.105259
seq_s_2423	102426	intergenic	-0.0463268
seq_s_2423	102427	intergenic	-0.0497548
seq_s_2423	102430	intergenic	-0.0130695
seq_s_2423	102435	intergenic	-0.0084936
seq_s_2423	102439	intergenic	-0.0269951
seq_s_2423	102446	intergenic	-0.213305
seq_s_2423	102447	intergenic	-0.087323
seq_s_2423	102451	intergenic	-0.138413
seq_s_2423	102455	intergenic	-0.0658006
seq_s_2423	102457	intergenic	-0.081275
seq_s_2423	102459	intergenic	-0.185514
seq_s_2423	102463	intergenic	0.511311
seq_s_2423	102465	intergenic	0.411873
seq_s_2423	102466	intergenic	0.442611
seq_s_2423	102473	intergenic	0.415679
seq_s_2423	102477	intergenic	0.378437
seq_s_2423	102479	intergenic	0.39466
seq_s_2423	102482	intergenic	0.375959
seq_s_2423	102494	intergenic	0.382753
seq_s_2423	102496	intergenic	0.123536
seq_s_2423	102523	intergenic	0.209466
seq_s_2423	102527	intergenic	0.17984
seq_s_2423	102540	intergenic	0.130121
seq_s_2423	102597	intergenic	0.264407
seq_s_2423	102606	intergenic	0.268281
seq_s_2423	102611	intergenic	0.268281
seq_s_2423	102613	intergenic	0.321319
seq_s_2423	102620	intergenic	0.297775
seq_s_2423	102625	intergenic	0.256801
seq_s_2423	102645	intergenic	-0.120337
seq_s_2423	102649	intergenic	-0.0149646
seq_s_2423	102652	intergenic	0.0295908
seq_s_2423	102666	intergenic	0.0286877
seq_s_2423	102687	intergenic	0.0616869
seq_s_2423	102695	intergenic	-0.0199984
seq_s_2423	102710	intergenic	-0.393282
seq_s_2423	102712	intergenic	0.0359876
seq_s_2423	102713	intergenic	0.0252001
seq_s_2423	102720	intergenic	0.0159309
seq_s_2423	102722	intergenic	0.0672915
seq_s_2423	102742	intergenic	-0.0368884
seq_s_2423	102751	intergenic	-0.070374
seq_s_2423	102752	intergenic	-0.717826
seq_s_2423	102757	intergenic	-0.471202
seq_s_2423	102766	intergenic	-0.512611
seq_s_2423	102770	intergenic	-0.483506
seq_s_2423	102773	intergenic	-0.487394
seq_s_2423	102774	intergenic	-0.722158
seq_s_2423	102777	intergenic	0.177184
seq_s_2423	102786	intergenic	0.212108
seq_s_2423	102930	intergenic	0.223031
seq_s_2423	102938	intergenic	0.226316
seq_s_2423	102940	intergenic	0.248237
seq_s_2423	102948	intergenic	0.235733
seq_s_2423	102955	intergenic	0.420429
seq_s_2423	102963	intergenic	0.380057
seq_s_2423	102964	intergenic	0.380057
seq_s_2423	102967	intergenic	0.86996
seq_s_2423	102968	intergenic	0.659245
seq_s_2423	102972	intergenic	0.650461
seq_s_2423	102975	intergenic	0.751093
seq_s_2423	102984	intergenic	0.699991
seq_s_2423	102986	intergenic	0.768097
seq_s_2423	102990	intergenic	0.502748
seq_s_2423	103003	intergenic	0.647397
seq_s_2423	103004	intergenic	0.623769
seq_s_2423	103015	intergenic	0.591384
seq_s_2423	103021	intergenic	0.601849
seq_s_2423	103034	intergenic	0.613102
seq_s_2423	103041	intergenic	0.675847
seq_s_2423	103044	intergenic	0.670544
seq_s_2423	103084	intergenic	0.678035
seq_s_2423	103098	intergenic	0.283561
seq_s_2423	103107	intergenic	0.00831075
seq_s_2423	103114	intergenic	0.145631
seq_s_2423	103115	intergenic	0.141208
seq_s_2423	103118	intergenic	0.171798
seq_s_2423	103120	intergenic	0.227272
seq_s_2423	103141	intergenic	0.176657
seq_s_2423	103142	intergenic	0.384141
seq_s_2423	103143	intergenic	0.676425
seq_s_2423	103146	intergenic	0.369493
seq_s_2423	103154	intergenic	0.530404
seq_s_2423	103162	intergenic	0.536322
seq_s_2423	103176	intergenic	0.536322
seq_s_2423	103187	intergenic	0.543087
seq_s_2423	103189	intergenic	0.473489
seq_s_2423	103196	intergenic	0.536488
seq_s_2423	103213	intergenic	0.022608
seq_s_2423	103220	intergenic	-0.2364
seq_s_2423	103273	intergenic	-0.150917
seq_s_2423	103285	intergenic	0.206335
seq_s_2423	103286	intergenic	0.144114
seq_s_2423	103289	intergenic	0.15161
seq_s_2423	103294	intergenic	-0.12737
seq_s_2423	103301	intergenic	0.0872917
seq_s_2423	103304	intergenic	0.087187
seq_s_2423	103309	intergenic	0.0166952
seq_s_2423	103320	intergenic	0.128419
seq_s_2423	103325	intergenic	0.169652
seq_s_2423	103335	intergenic	0.347228
seq_s_2423	103343	intergenic	0.608438
seq_s_2423	103344	intergenic	0.519381
seq_s_2423	103346	intergenic	0.31048
seq_s_2423	103351	intergenic	0.34437
seq_s_2423	103352	intergenic	0.358735
seq_s_2423	103353	intergenic	-0.112287
seq_s_2423	103362	intergenic	0.103884
seq_s_2423	103375	intergenic	0.0849159
seq_s_2423	103382	intergenic	0.0849159
seq_s_2423	103388	intergenic	0.0947337
seq_s_2423	103389	intergenic	0.0947337
seq_s_2423	103396	intergenic	-0.209505
seq_s_2423	103405	intergenic	0.138847
seq_s_2423	103411	intergenic	0.101491
seq_s_2423	103412	intergenic	-0.267973
seq_s_2423	103414	intergenic	0.0952353
seq_s_2423	103424	intergenic	0.0573843
seq_s_2423	103426	intergenic	0.578011
seq_s_2423	103435	intergenic	0.466612
seq_s_2423	103437	intergenic	0.506968
seq_s_2423	103441	intergenic	0.409951
seq_s_2423	103442	intergenic	0.475358
seq_s_2423	103443	intergenic	0.459602
seq_s_2423	103481	intergenic	0.494356
seq_s_2423	103483	intergenic	0.380783
seq_s_2423	103485	intergenic	0.859653
seq_s_2423	103506	intergenic	0.834554
seq_s_2423	103512	intergenic	0.873342
seq_s_2423	103532	intergenic	0.919504
seq_s_2423	103562	intergenic	0.902793
seq_s_2423	103566	intergenic	0.928803
seq_s_2423	103567	intergenic	0.922846
seq_s_2423	103569	intergenic	0.922846
seq_s_2423	103570	intergenic	0.922846
seq_s_2423	103577	intergenic	0.922846
seq_s_2423	103580	intergenic	0.899769
seq_s_2423	103582	intergenic	0.757428
seq_s_2423	103592	intergenic	0.578393
seq_s_2423	103597	intergenic	0.304587
seq_s_2423	103599	intergenic	0.299355
seq_s_2423	103606	intergenic	0.299355
seq_s_2423	103628	intergenic	0.108216
seq_s_2423	103646	intergenic	0.142511
seq_s_2423	103649	intergenic	0.142859
seq_s_2423	103661	intergenic	0.0843927
seq_s_2423	103676	intergenic	0.0408964
seq_s_2423	103677	intergenic	0.00877754
seq_s_2423	103680	intergenic	-0.0799926
seq_s_2423	103683	intergenic	-0.0847341
seq_s_2423	103685	intergenic	-0.638548
seq_s_2423	103697	intergenic	0.00439062
seq_s_2423	103708	intergenic	0.0359863
seq_s_2423	103714	intergenic	-0.038942
seq_s_2423	103733	intergenic	-0.00863059
seq_s_2423	103744	intergenic	-0.0167575
seq_s_2423	103749	intergenic	-0.0131412
seq_s_2423	103753	intergenic	0.0277497
seq_s_2423	103754	intergenic	0.00611063
seq_s_2423	103755	intergenic	0.0100371
seq_s_2423	103760	intergenic	-0.0198075
seq_s_2423	103766	intergenic	-0.0323587
seq_s_2423	103768	intergenic	-0.016977
seq_s_2423	103772	intergenic	0.0135272
seq_s_2423	103773	intergenic	-0.461581
seq_s_2423	103776	intergenic	-1.08155
seq_s_2423	103777	intergenic	-1.19998
seq_s_2423	103780	intergenic	-1.11052
seq_s_2423	103792	intergenic	-1.86332
seq_s_2423	103797	intergenic	-0.862454
seq_s_2423	103807	intergenic	-1.15052
seq_s_2423	103816	intergenic	-0.484857
seq_s_2423	103835	intergenic	-0.636665
seq_s_2423	103836	intergenic	-0.370564
seq_s_2423	103837	intergenic	-0.365084
seq_s_2423	103839	intergenic	-0.343781
seq_s_2423	103843	intergenic	-0.337718
seq_s_2423	103849	intergenic	-0.337718
seq_s_2423	103855	intergenic	-0.399427
seq_s_2423	103857	intergenic	-0.278831
seq_s_2423	103858	intergenic	-0.253939
seq_s_2423	103859	intergenic	0.202985
seq_s_2423	103871	intergenic	-0.733891
seq_s_2423	103872	intergenic	0.0877655
seq_s_2423	103878	intergenic	0.0886781
seq_s_2423	103886	intergenic	0.0754774
seq_s_2423	103899	intergenic	0.062526
seq_s_2423	103900	intergenic	0.062526
seq_s_2423	103901	intergenic	0.0835897
seq_s_2423	103902	intergenic	0.0984318
seq_s_2423	103904	intergenic	-0.083647
seq_s_2423	103911	intergenic	0.0422822
seq_s_2423	103925	intergenic	-0.0118112
seq_s_2423	103936	intergenic	-0.0298339
seq_s_2423	103938	intergenic	0.0245855
seq_s_2423	103939	intergenic	-0.572183
seq_s_2423	103940	intergenic	0.688833
seq_s_2423	103948	intergenic	0.747007
seq_s_2423	103951	intergenic	0.740753
seq_s_2423	103952	intergenic	0.719483
seq_s_2423	103954	intergenic	0.769372
seq_s_2423	103957	intergenic	0.568898
seq_s_2423	103960	intergenic	0.771837
seq_s_2423	103968	intergenic	0.807643
seq_s_2423	103970	intergenic	1.06404
seq_s_2423	103971	intergenic	1.17374
seq_s_2423	103973	intergenic	1.73626
seq_s_2423	103974	intergenic	1.73626
seq_s_2423	103976	intergenic	1.69103
seq_s_2423	103977	intergenic	1.71594
seq_s_2423	103980	intergenic	1.74128
seq_s_2423	103984	intergenic	1.72849
seq_s_2423	104000	intergenic	1.8407
seq_s_2423	104002	intergenic	1.65948
seq_s_2423	104004	intergenic	1.63766
seq_s_2423	104005	intergenic	1.60443
seq_s_2423	104007	intergenic	1.60469
seq_s_2423	104008	intergenic	1.60837
seq_s_2423	104015	intergenic	1.62924
seq_s_2423	104017	intergenic	1.69983
seq_s_2423	104023	intergenic	1.59533
seq_s_2423	104026	intergenic	1.5979
seq_s_2423	104029	intergenic	1.5979
seq_s_2423	104038	intergenic	1.60626
seq_s_2423	104044	intergenic	1.63351
seq_s_2423	104059	intergenic	1.65843
seq_s_2423	104060	intergenic	1.63488
seq_s_2423	104069	intergenic	1.68601
seq_s_2423	104070	intergenic	1.68964
seq_s_2423	104074	intergenic	1.70416
seq_s_2423	104078	intergenic	1.67743
seq_s_2423	104081	intergenic	1.84112
seq_s_2423	104082	intergenic	1.87935
seq_s_2423	104089	intergenic	1.66631
seq_s_2423	104090	intergenic	2.52703
seq_s_2423	104091	intergenic	2.22998
seq_s_2423	104092	intergenic	2.15004
seq_s_2423	104095	intergenic	2.30837
seq_s_2423	104099	intergenic	2.18625
seq_s_2423	104101	intergenic	2.18021
seq_s_2423	104104	intergenic	1.66981
seq_s_2423	104108	intergenic	1.86512
seq_s_2423	104115	intergenic	1.89434
seq_s_2423	104117	intergenic	1.89547
seq_s_2423	104119	intergenic	1.91736
seq_s_2423	104120	intergenic	1.95055
seq_s_2423	104125	intergenic	1.90453
seq_s_2423	104129	intergenic	1.79404
seq_s_2423	104143	intergenic	1.79404
seq_s_2423	104145	intergenic	1.78061
seq_s_2423	104155	intergenic	1.80351
seq_s_2423	104167	intergenic	1.84287
seq_s_2423	104177	intergenic	1.87667
seq_s_2423	104180	intergenic	1.88004
seq_s_2423	104205	intergenic	1.94483
seq_s_2423	104209	intergenic	1.54873
seq_s_2423	104210	intergenic	1.55049
seq_s_2423	104213	intergenic	1.55981
seq_s_2423	104214	intergenic	1.55037
seq_s_2423	104236	intergenic	1.54517
seq_s_2423	104256	intergenic	1.12148
seq_s_2423	104265	intergenic	0.94182
seq_s_2423	104267	intergenic	0.87621
seq_s_2423	104270	intergenic	-0.152133
seq_s_2423	104277	intergenic	0.00934136
seq_s_2423	105804	intergenic	-0.057923
seq_s_2423	105807	intergenic	-0.0702833
seq_s_2423	105924	intergenic	-0.713374
seq_s_2423	105943	intergenic	-0.952564
seq_s_2423	105951	intergenic	-0.952564
seq_s_2423	105952	intergenic	-1.69574
seq_s_2423	105962	intergenic	-1.87033
seq_s_2423	105967	intergenic	-1.82973
seq_s_2423	106470	intergenic	-1.82999
seq_s_2423	106489	intergenic	-1.29692
seq_s_2423	106497	intergenic	-1.03853
seq_s_2423	106498	intergenic	-1.17261
seq_s_2423	106500	intergenic	-1.24455
seq_s_2423	106512	intergenic	-1.9465
seq_s_2423	106514	intergenic	-1.90366
seq_s_2423	106535	intergenic	-1.93078
seq_s_2423	106537	intergenic	-1.46315
seq_s_2423	106538	intergenic	-1.46315
seq_s_2423	106539	intergenic	-1.46315
seq_s_2423	106546	intergenic	-1.19051
seq_s_2423	106550	intergenic	-1.53495
seq_s_2423	106578	intergenic	-0.651074
seq_s_2423	108114	intergenic	-0.0519835
seq_s_2423	108118	intergenic	-0.0732756
seq_s_2423	108158	intergenic	-0.504981
seq_s_2423	108161	intergenic	-0.448903
seq_s_2423	108167	intergenic	-0.0452043
seq_s_2423	108174	intergenic	0.1457
seq_s_2423	108177	intergenic	0.361495
seq_s_2423	108192	intergenic	-0.40948
seq_s_2423	108217	intergenic	-0.972193
seq_s_2423	108241	intergenic	-0.562562
seq_s_2423	108264	intergenic	-0.182038
seq_s_2423	108415	intergenic	1.12069
seq_s_2423	108484	intergenic	1.88586
seq_s_2423	108492	intergenic	2.19674
seq_s_2423	108510	intergenic	2.25719
seq_s_2423	109154	intergenic	1.45157
seq_s_2423	109172	intergenic	1.52422
seq_s_2423	109185	intergenic	1.35912
seq_s_2423	109192	intergenic	1.77295
seq_s_2423	109209	intergenic	1.66855
seq_s_2423	109210	intergenic	1.72539
seq_s_2423	109221	intergenic	1.94626
seq_s_2423	109223	intergenic	1.50645
seq_s_2423	109241	intergenic	1.8188
seq_s_2423	109244	intergenic	1.1884
seq_s_2423	109249	intergenic	0.939954
seq_s_2423	109261	intergenic	0.939954
seq_s_2423	109269	intergenic	1.17013
seq_s_2423	109277	intergenic	0.541366
seq_s_2423	109293	intergenic	0.50644
seq_s_2423	109303	intergenic	0.569618
seq_s_2423	109304	intergenic	0.569618
seq_s_2423	109307	intergenic	0.449483
seq_s_2423	109312	intergenic	-0.432965
seq_s_2423	109314	intergenic	0.101925
seq_s_2423	109321	intergenic	0.126551
seq_s_2423	109322	intergenic	0.126551
seq_s_2423	109334	intergenic	0.276844
seq_s_2423	109345	intergenic	0.335225
seq_s_2423	109356	intergenic	-0.0176448
seq_s_2423	109360	intergenic	-0.0559499
seq_s_2423	109382	intergenic	-1.10787
seq_s_2423	109444	intergenic	-0.627411
seq_s_2423	109448	intergenic	-1.32079
seq_s_2423	109449	intergenic	-0.324126
seq_s_2423	109452	intergenic	-0.299947
seq_s_2423	109461	intergenic	-0.163206
seq_s_2423	109462	intergenic	-1.33592
seq_s_2423	109468	intergenic	-0.546738
seq_s_2423	109476	intergenic	-0.500567
seq_s_2423	109477	intergenic	-1.00978
seq_s_2423	109478	intergenic	-0.93629
seq_s_2423	109481	intergenic	-1.86015
seq_s_2423	109482	intergenic	-0.862359
seq_s_2423	109484	intergenic	-0.82194
seq_s_2423	109490	intergenic	-0.957835
seq_s_2423	109502	intergenic	-0.707114
seq_s_2423	109508	intergenic	-1.06532
seq_s_2423	109513	intergenic	-1.05751
seq_s_2423	109514	intergenic	-1.05751
seq_s_2423	109515	intergenic	-0.78102
seq_s_2423	109517	intergenic	-1.3042
seq_s_2423	109530	intergenic	-1.00809
seq_s_2423	109531	intergenic	-1.00809
seq_s_2423	109557	intergenic	-1.57416
seq_s_2423	109563	intergenic	-1.47475
seq_s_2423	109576	intergenic	-1.32521
seq_s_2423	109579	intergenic	-1.32521
seq_s_2423	109600	intergenic	-1.49143
seq_s_2423	109609	intergenic	-1.30709
seq_s_2423	109610	intergenic	-0.837003
seq_s_2423	109613	intergenic	-1.4707
seq_s_2423	109619	intergenic	-1.2926
seq_s_2423	109625	intergenic	-1.2926
seq_s_2423	109630	intergenic	-0.728227
seq_s_2423	109635	intergenic	-0.33657
seq_s_2423	109636	intergenic	-0.238926
seq_s_2423	109645	intergenic	-0.315152
seq_s_2423	109649	intergenic	-0.705903
seq_s_2423	109653	intergenic	-0.63298
seq_s_2423	109664	intergenic	-0.621748
seq_s_2423	109665	intergenic	0.451009
seq_s_2423	109672	intergenic	0.483367
seq_s_2423	109673	intergenic	1.04859
seq_s_2423	109683	intergenic	1.06417
seq_s_2423	109692	intergenic	0.642566
seq_s_2423	109695	intergenic	0.606753
seq_s_2423	109698	intergenic	0.687405
seq_s_2423	109699	intergenic	0.625744
seq_s_2423	109704	intergenic	0.626218
seq_s_2423	109706	intergenic	0.541088
seq_s_2423	109715	intergenic	0.728227
seq_s_2423	109716	intergenic	0.680873
seq_s_2423	109724	intergenic	0.730706
seq_s_2423	109727	intergenic	0.770567
seq_s_2423	109728	intergenic	1.32158
seq_s_2423	109734	intergenic	0.788897
seq_s_2423	109741	intergenic	0.842653
seq_s_2423	109749	intergenic	0.707584
seq_s_2423	109750	intergenic	1.23384
seq_s_2423	109756	intergenic	1.23384
seq_s_2423	109760	intergenic	1.24387
seq_s_2423	109765	intergenic	1.31798
seq_s_2423	109766	intergenic	-0.0477234
seq_s_2423	109767	intergenic	0.369904
seq_s_2423	109768	intergenic	0.229344
seq_s_2423	109776	intergenic	0.310772
seq_s_2423	109777	intergenic	-0.282061
seq_s_2423	109780	intergenic	-0.282061
seq_s_2423	109781	intergenic	-0.517399
seq_s_2423	109784	intergenic	-1.23605
seq_s_2423	109796	intergenic	-0.365306
seq_s_2423	109812	intergenic	0.738357
seq_s_2423	109814	intergenic	0.958772
seq_s_2423	109819	intergenic	0.73908
seq_s_2423	109828	intergenic	0.623353
seq_s_2423	109837	intergenic	0.491156
seq_s_2423	109841	intergenic	0.478406
seq_s_2423	109842	intergenic	0.310459
seq_s_2423	109845	intergenic	0.122251
seq_s_2423	109846	intergenic	0.647612
seq_s_2423	109850	intergenic	0.515404
seq_s_2423	109855	intergenic	0.305178
seq_s_2423	109864	intergenic	0.416525
seq_s_2423	109867	intergenic	0.416525
seq_s_2423	109876	intergenic	0.0893783
seq_s_2423	109883	intergenic	0.343273
seq_s_2423	109884	intergenic	0.29035
seq_s_2423	109885	intergenic	0.167972
seq_s_2423	109889	intergenic	-0.328027
seq_s_2423	109892	intergenic	0.0412472
seq_s_2423	109900	intergenic	-0.494795
seq_s_2423	109902	intergenic	-0.231552
seq_s_2423	109905	intergenic	-0.323574
seq_s_2423	109926	intergenic	0.130545
seq_s_2423	109927	intergenic	0.168007
seq_s_2423	109930	intergenic	-0.214075
seq_s_2423	109934	intergenic	-0.262401
seq_s_2423	109942	intergenic	-0.300453
seq_s_2423	109944	intergenic	-0.160127
seq_s_2423	109949	intergenic	-0.644675
seq_s_2423	109954	intergenic	-0.309754
seq_s_2423	109958	intergenic	-1.1911
seq_s_2423	109959	intergenic	-0.780189
seq_s_2423	109966	intergenic	0.200104
seq_s_2423	109968	intergenic	0.695032
seq_s_2423	109972	intergenic	0.395936
seq_s_2423	109973	intergenic	0.339841
seq_s_2423	109981	intergenic	0.320647
seq_s_2423	109982	intergenic	0.584157
seq_s_2423	109986	intergenic	0.478838
seq_s_2423	109987	intergenic	0.500066
seq_s_2423	109990	intergenic	0.483027
seq_s_2423	109992	intergenic	0.586631
seq_s_2423	109993	intergenic	-0.202253
seq_s_2423	109998	intergenic	0.138989
seq_s_2423	110001	intergenic	0.0726196
seq_s_2423	110003	intergenic	0.0519421
seq_s_2423	110010	intergenic	0.0593384
seq_s_2423	110012	intergenic	-0.227738
seq_s_2423	110214	intergenic	-0.288584
seq_s_2423	110217	intergenic	-0.162265
seq_s_2423	110218	intergenic	-0.162265
seq_s_2423	110221	intergenic	-1.0948
seq_s_2423	110225	intergenic	-0.511913
seq_s_2423	110231	intergenic	-0.5424
seq_s_2423	110232	intergenic	-0.507435
seq_s_2423	110277	intergenic	-0.944364
seq_s_2423	110285	intergenic	-0.972346
seq_s_2423	110308	intergenic	-1.91266
seq_s_2423	110309	intergenic	-2.1447
seq_s_2423	110312	intergenic	-1.98789
seq_s_2423	110317	intergenic	-1.05707
seq_s_2423	110322	intergenic	-1.13073
seq_s_2423	110324	intergenic	-0.896594
seq_s_2423	110419	intergenic	-1.17063
seq_s_2423	110423	intergenic	-1.17063
seq_s_2423	110427	intergenic	-0.98302
seq_s_2423	110428	intergenic	-0.147589
seq_s_2423	110431	intergenic	-0.147589
seq_s_2423	110453	intergenic	-1.07906
seq_s_2423	110459	intergenic	-0.440817
seq_s_2423	110472	intergenic	-0.772991
seq_s_2423	110481	intergenic	-0.0511526
seq_s_2423	110487	intergenic	-0.144709
seq_s_2423	110504	intergenic	0.588077
seq_s_2423	110508	intergenic	-0.230469
seq_s_2423	110533	intergenic	-0.062483
seq_s_2423	110545	intergenic	-0.299277
seq_s_2423	110549	intergenic	-0.299277
seq_s_2423	110555	intergenic	0.106913
seq_s_2423	110558	intergenic	0.307495
seq_s_2423	110569	intergenic	-0.284644
seq_s_2423	110573	intergenic	-1.04113
seq_s_2423	110574	intergenic	-0.71104
seq_s_2423	110575	intergenic	-1.17715
seq_s_2423	110585	intergenic	-1.07884
seq_s_2423	110592	intergenic	-1.29139
seq_s_2423	110597	intergenic	-1.50415
seq_s_2423	110602	intergenic	-1.1556
seq_s_2423	110606	intergenic	0.12757
seq_s_2423	110617	intergenic	-0.264525
seq_s_2423	110633	intergenic	-0.404584
seq_s_2423	110644	intergenic	0.831348
seq_s_2423	110646	intergenic	0.857313
seq_s_2423	110659	intergenic	0.842325
seq_s_2423	110673	intergenic	0.853004
seq_s_2423	110676	intergenic	0.82409
seq_s_2423	110678	intergenic	0.869218
seq_s_2423	110679	intergenic	0.931075
seq_s_2423	110680	intergenic	0.950688
seq_s_2423	110689	intergenic	1.30664
seq_s_2423	110690	intergenic	1.30664
seq_s_2423	110698	intergenic	0.759741
seq_s_2423	110699	intergenic	0.757531
seq_s_2423	110705	intergenic	0.85298
seq_s_2423	110709	intergenic	0.857149
seq_s_2423	110727	intergenic	0.677324
seq_s_2423	110731	intergenic	0.61219
seq_s_2423	110733	intergenic	0.820763
seq_s_2423	110735	intergenic	0.825973
seq_s_2423	110736	intergenic	0.81748
seq_s_2423	110742	intergenic	0.81748
seq_s_2423	110744	intergenic	0.871085
seq_s_2423	110746	intergenic	0.867873
seq_s_2423	110749	intergenic	0.867873
seq_s_2423	110750	intergenic	0.885024
seq_s_2423	110752	intergenic	0.925812
seq_s_2423	110760	intergenic	0.923151
seq_s_2423	110765	intergenic	0.0949759
seq_s_2423	110766	intergenic	0.468241
seq_s_2423	110768	intergenic	0.466417
seq_s_2423	110770	intergenic	0.00839193
seq_s_2423	110772	intergenic	0.534151
seq_s_2423	110778	intergenic	0.976974
seq_s_2423	110779	intergenic	0.976974
seq_s_2423	110780	intergenic	0.976974
seq_s_2423	110781	intergenic	0.588051
seq_s_2423	110785	intergenic	0.588051
seq_s_2423	110792	intergenic	0.613338
seq_s_2423	110795	intergenic	0.714738
seq_s_2423	110801	intergenic	0.714738
seq_s_2423	110804	intergenic	0.740043
seq_s_2423	110806	intergenic	0.443695
seq_s_2423	110808	intergenic	0.705721
seq_s_2423	110809	intergenic	0.649629
seq_s_2423	110814	intergenic	0.649629
seq_s_2423	110817	intergenic	0.623327
seq_s_2423	110820	intergenic	0.612909
seq_s_2423	110822	intergenic	1.07672
seq_s_2423	110827	intergenic	0.916279
seq_s_2423	110829	intergenic	0.754272
seq_s_2423	110831	intergenic	1.57135
seq_s_2423	110837	intergenic	1.51331
seq_s_2423	110839	intergenic	1.14766
seq_s_2423	110843	intergenic	1.32413
seq_s_2423	110844	intergenic	1.13458
seq_s_2423	110847	intergenic	1.12524
seq_s_2423	110852	intergenic	1.12524
seq_s_2423	110854	intergenic	1.09911
seq_s_2423	110870	intergenic	1.16149
seq_s_2423	110874	intergenic	1.24725
seq_s_2423	110876	intergenic	0.919144
seq_s_2423	110878	intergenic	1.12789
seq_s_2423	110885	intergenic	1.07015
seq_s_2423	110887	intergenic	1.16772
seq_s_2423	110900	intergenic	1.00313
seq_s_2423	110901	intergenic	1.04104
seq_s_2423	110908	intergenic	1.02421
seq_s_2423	110936	intergenic	0.518781
seq_s_2423	110939	intergenic	1.01279
seq_s_2423	110945	intergenic	1.13268
seq_s_2423	110946	intergenic	0.714651
seq_s_2423	110947	intergenic	0.718494
seq_s_2423	110948	intergenic	0.747285
[truncated: 14,343 more rows]
