# Supplementary material for: Ecological genomics in the Northern krill uncovers loci for local adaptation across ocean basins
Source: Nat Commun. 2024 Aug 1;15:6297. doi: 10.1038/s41467-024-50239-7 (PMC11294593; doi:10.1038/s41467-024-50239-7)
Supplement: Supplementary file 15 — Source Data [file 41467_2024_50239_MOESM15_ESM.zip › Source_data/Source_data.Fig_4/Source_data.Fig_4biii/3.Angiotensin_converting.REF_STRG_1_74190_XLOC_062572.fst.snps.tsv]

CHROM	POS	TYPE	fst
seq_s_31566	124231	intergenic	0.0131
seq_s_31566	124284	intergenic	0.0034
seq_s_31566	124561	intergenic	0.0131
seq_s_31566	124620	intergenic	0.0000
seq_s_31566	129139	intergenic	0.0653
seq_s_31566	129142	intergenic	0.0653
seq_s_31566	129158	intergenic	0.0034
seq_s_31566	129199	intergenic	0.0000
seq_s_31566	129207	intergenic	0.0000
seq_s_31566	129211	intergenic	0.0000
seq_s_31566	129213	intergenic	0.0000
seq_s_31566	129215	intergenic	0.0017
seq_s_31566	129217	intergenic	0.0370
seq_s_31566	129220	intergenic	0.0370
seq_s_31566	129228	intergenic	0.0000
seq_s_31566	129229	intergenic	0.0000
seq_s_31566	129232	intergenic	0.0000
seq_s_31566	129237	intergenic	0.0000
seq_s_31566	129240	intergenic	0.0053
seq_s_31566	129258	intergenic	0.0353
seq_s_31566	129263	intergenic	0.0000
seq_s_31566	129266	intergenic	0.0219
seq_s_31566	129275	intergenic	0.0303
seq_s_31566	129276	intergenic	0.0000
seq_s_31566	129280	intergenic	0.0131
seq_s_31566	129281	intergenic	0.0329
seq_s_31566	129357	intergenic	0.0000
seq_s_31566	129364	intergenic	0.0154
seq_s_31566	129382	intergenic	0.0034
seq_s_31566	129403	intergenic	0.0245
seq_s_31566	129405	intergenic	0.0034
seq_s_31566	129438	intergenic	0.0008
seq_s_31566	129440	intergenic	0.0591
seq_s_31566	129454	intergenic	0.0000
seq_s_31566	129459	intergenic	0.0131
seq_s_31566	129464	intergenic	0.0000
seq_s_31566	129466	intergenic	0.0048
seq_s_31566	129471	intergenic	0.0591
seq_s_31566	129474	intergenic	0.0034
seq_s_31566	129477	intergenic	0.0000
seq_s_31566	129482	intergenic	0.0000
seq_s_31566	129485	intergenic	0.0148
seq_s_31566	129491	intergenic	0.0000
seq_s_31566	129492	intergenic	0.0000
seq_s_31566	129497	intergenic	0.0000
seq_s_31566	129500	intergenic	0.0000
seq_s_31566	129502	intergenic	0.0000
seq_s_31566	129505	intergenic	0.0172
seq_s_31566	129506	intergenic	0.0000
seq_s_31566	129507	intergenic	0.0000
seq_s_31566	129526	intergenic	0.0000
seq_s_31566	129530	intergenic	0.0000
seq_s_31566	129535	intergenic	0.0000
seq_s_31566	129538	intergenic	0.0000
seq_s_31566	129544	intergenic	0.0124
seq_s_31566	129548	intergenic	0.0303
seq_s_31566	129549	intergenic	0.0000
seq_s_31566	129555	intergenic	0.0000
seq_s_31566	129562	intergenic	0.0000
seq_s_31566	129569	intergenic	0.0034
seq_s_31566	129573	intergenic	0.0512
seq_s_31566	129574	intergenic	0.0512
seq_s_31566	129590	intergenic	0.0100
seq_s_31566	129591	intergenic	0.0702
seq_s_31566	129595	intergenic	0.0702
seq_s_31566	129599	intergenic	0.0702
seq_s_31566	129600	intergenic	0.0702
seq_s_31566	129603	intergenic	0.0702
seq_s_31566	129607	intergenic	0.0512
seq_s_31566	129611	intergenic	0.0034
seq_s_31566	129612	intergenic	0.0100
seq_s_31566	129617	intergenic	0.0076
seq_s_31566	129618	intergenic	0.0076
seq_s_31566	129620	intergenic	0.0000
seq_s_31566	129624	intergenic	0.0000
seq_s_31566	129639	intergenic	0.0017
seq_s_31566	129640	intergenic	0.1639
seq_s_31566	129642	intergenic	0.0000
seq_s_31566	129649	intergenic	0.0000
seq_s_31566	129660	intergenic	0.0000
seq_s_31566	129661	intergenic	0.0000
seq_s_31566	129665	intergenic	0.0089
seq_s_31566	129666	intergenic	0.0000
seq_s_31566	129668	intergenic	0.0000
seq_s_31566	129669	intergenic	0.0053
seq_s_31566	129674	intergenic	0.0000
seq_s_31566	129676	intergenic	0.0053
seq_s_31566	129682	intergenic	0.0000
seq_s_31566	129687	intergenic	0.1639
seq_s_31566	129690	intergenic	0.0000
seq_s_31566	129698	intergenic	0.0177
seq_s_31566	129701	intergenic	0.0053
seq_s_31566	129702	intergenic	0.0000
seq_s_31566	129708	intergenic	0.0000
seq_s_31566	129710	intergenic	0.0000
seq_s_31566	129716	intergenic	0.0154
seq_s_31566	129717	intergenic	0.0000
seq_s_31566	129724	intergenic	0.0000
seq_s_31566	129725	intergenic	0.0008
seq_s_31566	129727	intergenic	0.0000
seq_s_31566	129730	intergenic	0.0000
seq_s_31566	129732	intergenic	0.0034
seq_s_31566	129734	intergenic	0.0000
seq_s_31566	129735	intergenic	0.0303
seq_s_31566	129736	intergenic	0.0000
seq_s_31566	129744	intergenic	0.0100
seq_s_31566	129745	intergenic	0.0100
seq_s_31566	129749	intergenic	0.0109
seq_s_31566	129760	intergenic	0.0000
seq_s_31566	129764	intergenic	0.0017
seq_s_31566	129771	intergenic	0.0058
seq_s_31566	129781	intergenic	0.0000
seq_s_31566	129786	intergenic	0.0000
seq_s_31566	129793	intergenic	0.0000
seq_s_31566	129815	intergenic	0.0177
seq_s_31566	129824	intergenic	0.0034
seq_s_31566	129826	intergenic	0.0000
seq_s_31566	129832	intergenic	0.0370
seq_s_31566	129855	intergenic	0.0030
seq_s_31566	129859	intergenic	0.0277
seq_s_31566	129866	intergenic	0.0053
seq_s_31566	129873	intergenic	0.0000
seq_s_31566	129883	intergenic	0.0058
seq_s_31566	129886	intergenic	0.0148
seq_s_31566	129894	intergenic	0.0563
seq_s_31566	129895	intergenic	0.0527
seq_s_31566	129896	intergenic	0.0000
seq_s_31566	129901	intergenic	0.0000
seq_s_31566	129905	intergenic	0.0131
seq_s_31566	129906	intergenic	0.0653
seq_s_31566	129907	intergenic	0.0000
seq_s_31566	129916	intergenic	0.0000
seq_s_31566	129921	intergenic	0.0702
seq_s_31566	129925	intergenic	0.0000
seq_s_31566	129944	intergenic	0.0370
seq_s_31566	129950	intergenic	0.0131
seq_s_31566	129957	intergenic	0.0370
seq_s_31566	129966	intergenic	0.0076
seq_s_31566	129967	intergenic	0.0000
seq_s_31566	129969	intergenic	0.0000
seq_s_31566	129970	intergenic	0.0000
seq_s_31566	129972	intergenic	0.0000
seq_s_31566	129981	intergenic	0.0000
seq_s_31566	129982	intergenic	0.0702
seq_s_31566	129983	intergenic	0.0148
seq_s_31566	129984	intergenic	0.0261
seq_s_31566	129986	intergenic	0.0000
seq_s_31566	129988	intergenic	0.0076
seq_s_31566	129991	intergenic	0.0000
seq_s_31566	129995	intergenic	0.3039
seq_s_31566	129998	intergenic	0.0261
seq_s_31566	129999	intergenic	0.0000
seq_s_31566	130002	intergenic	0.0000
seq_s_31566	130006	intergenic	0.0000
seq_s_31566	130007	intergenic	0.0076
seq_s_31566	130014	intergenic	0.0000
seq_s_31566	130017	intergenic	0.0000
seq_s_31566	130018	intergenic	0.0000
seq_s_31566	130020	intergenic	0.0000
seq_s_31566	130022	intergenic	0.0000
seq_s_31566	130027	intergenic	0.0000
seq_s_31566	130036	intergenic	0.0008
seq_s_31566	130037	intergenic	0.0000
seq_s_31566	130039	intergenic	0.0076
seq_s_31566	130043	intergenic	0.3039
seq_s_31566	130044	intergenic	0.0030
seq_s_31566	130046	intergenic	0.0034
seq_s_31566	130068	intergenic	0.0100
seq_s_31566	130071	intergenic	0.0000
seq_s_31566	130082	intergenic	0.0000
seq_s_31566	130090	intergenic	0.0000
seq_s_31566	130099	intergenic	0.0008
seq_s_31566	130100	intergenic	0.0000
seq_s_31566	130102	intergenic	0.0034
seq_s_31566	130105	intergenic	0.0000
seq_s_31566	130107	intergenic	0.0000
seq_s_31566	130108	intergenic	0.0000
seq_s_31566	130110	intergenic	0.0008
seq_s_31566	130114	intergenic	0.0303
seq_s_31566	130115	intergenic	0.0000
seq_s_31566	130119	intergenic	0.0076
seq_s_31566	130120	intergenic	0.0246
seq_s_31566	130121	intergenic	0.0076
seq_s_31566	130125	intergenic	0.0000
seq_s_31566	130127	intergenic	0.1961
seq_s_31566	130131	intergenic	0.1639
seq_s_31566	130142	intergenic	0.0000
seq_s_31566	130145	intergenic	0.0076
seq_s_31566	130160	intergenic	0.0000
seq_s_31566	130168	intergenic	0.0000
seq_s_31566	130169	intergenic	0.0000
seq_s_31566	130170	intergenic	0.0303
seq_s_31566	130189	intergenic	0.0000
seq_s_31566	130190	intergenic	0.0000
seq_s_31566	130195	intergenic	0.0000
seq_s_31566	130198	intergenic	0.0030
seq_s_31566	130208	intergenic	0.0000
seq_s_31566	130217	intergenic	0.0008
seq_s_31566	130230	intergenic	0.0000
seq_s_31566	130231	intergenic	0.0076
seq_s_31566	130239	intergenic	0.0416
seq_s_31566	130240	intergenic	0.0353
seq_s_31566	130243	intergenic	0.0052
seq_s_31566	130260	intergenic	0.0129
seq_s_31566	130295	intergenic	0.0168
seq_s_31566	130305	intergenic	0.0388
seq_s_31566	130318	intergenic	0.0100
seq_s_31566	130326	intergenic	0.1639
seq_s_31566	130335	intergenic	0.0653
seq_s_31566	130344	intergenic	0.0000
seq_s_31566	130345	intergenic	0.0000
seq_s_31566	130364	intergenic	0.0000
seq_s_31566	130372	intergenic	0.0034
seq_s_31566	130389	intergenic	0.0000
seq_s_31566	130391	intergenic	0.0030
seq_s_31566	130402	intergenic	0.0034
seq_s_31566	130406	intergenic	0.0000
seq_s_31566	130411	intergenic	0.0048
seq_s_31566	130417	intergenic	0.0000
seq_s_31566	130421	intergenic	0.0131
seq_s_31566	130434	intergenic	0.0008
seq_s_31566	130441	intergenic	0.0000
seq_s_31566	130444	intergenic	0.0000
seq_s_31566	130449	intergenic	0.0000
seq_s_31566	130466	intergenic	0.0000
seq_s_31566	130469	intergenic	0.0000
seq_s_31566	130478	intergenic	0.0000
seq_s_31566	130483	intergenic	0.0008
seq_s_31566	130489	intergenic	0.0000
seq_s_31566	130490	intergenic	0.0008
seq_s_31566	130497	intergenic	0.0000
seq_s_31566	130520	intergenic	0.0000
seq_s_31566	130537	intergenic	0.0000
seq_s_31566	130539	intergenic	0.0000
seq_s_31566	130548	intergenic	0.0000
seq_s_31566	130556	intergenic	0.0032
seq_s_31566	130557	intergenic	0.0069
seq_s_31566	130558	intergenic	0.0050
seq_s_31566	130565	intergenic	0.0000
seq_s_31566	130841	intergenic	0.0000
seq_s_31566	130846	intergenic	0.0000
seq_s_31566	130850	intergenic	0.0000
seq_s_31566	130861	intergenic	0.0000
seq_s_31566	130875	intergenic	0.0000
seq_s_31566	130890	intergenic	0.0370
seq_s_31566	130907	intergenic	0.0000
seq_s_31566	130912	intergenic	0.0000
seq_s_31566	130937	intergenic	0.0000
seq_s_31566	130941	intergenic	0.0177
seq_s_31566	130943	intergenic	0.0131
seq_s_31566	130945	intergenic	0.0053
seq_s_31566	130947	intergenic	0.0004
seq_s_31566	130950	intergenic	0.0000
seq_s_31566	130952	intergenic	0.0053
seq_s_31566	130976	intergenic	0.0087
seq_s_31566	130977	intergenic	0.0376
seq_s_31566	130980	intergenic	0.0276
seq_s_31566	130994	intergenic	0.0000
seq_s_31566	130996	intergenic	0.0000
seq_s_31566	131003	intergenic	0.0303
seq_s_31566	131017	intergenic	0.0967
seq_s_31566	131018	intergenic	0.0000
seq_s_31566	131020	intergenic	0.0417
seq_s_31566	131025	intergenic	0.0000
seq_s_31566	131029	intergenic	0.0000
seq_s_31566	131032	intergenic	0.0000
seq_s_31566	131034	intergenic	0.0000
seq_s_31566	131035	intergenic	0.0698
seq_s_31566	131036	intergenic	0.0000
seq_s_31566	131038	intergenic	0.0702
seq_s_31566	131046	intergenic	0.0124
seq_s_31566	131047	intergenic	0.0124
seq_s_31566	131050	intergenic	0.0000
seq_s_31566	131058	intergenic	0.0000
seq_s_31566	131060	intergenic	0.0000
seq_s_31566	131068	intergenic	0.0328
seq_s_31566	131070	intergenic	0.0702
seq_s_31566	131071	intergenic	0.0000
seq_s_31566	131084	intergenic	0.0000
seq_s_31566	131101	intergenic	0.0000
seq_s_31566	131114	intergenic	0.0702
seq_s_31566	131119	intergenic	0.0702
seq_s_31566	131132	intergenic	0.0000
seq_s_31566	131133	intergenic	0.0131
seq_s_31566	131348	intergenic	0.0058
seq_s_31566	131392	intergenic	0.0000
seq_s_31566	131415	intergenic	0.0000
seq_s_31566	131482	intergenic	0.0124
seq_s_31566	131606	intergenic	0.0066
seq_s_31566	132144	intergenic	0.0017
seq_s_31566	132185	intergenic	0.0000
seq_s_31566	132190	intergenic	0.0000
seq_s_31566	132245	intergenic	0.0058
seq_s_31566	132264	intergenic	0.0008
seq_s_31566	132399	intergenic	0.0030
seq_s_31566	132587	intergenic	0.0000
seq_s_31566	132683	intergenic	0.0000
seq_s_31566	132684	intergenic	0.0030
seq_s_31566	132689	intergenic	0.0000
seq_s_31566	132690	intergenic	0.0000
seq_s_31566	132693	intergenic	0.0000
seq_s_31566	132714	intergenic	0.0131
seq_s_31566	132717	intergenic	0.0000
seq_s_31566	132738	intergenic	0.0000
seq_s_31566	132741	intergenic	0.0654
seq_s_31566	132787	intergenic	0.0000
seq_s_31566	133579	intergenic	0.0000
seq_s_31566	133604	intergenic	0.0000
seq_s_31566	133614	intergenic	0.0000
seq_s_31566	133622	intergenic	0.0000
seq_s_31566	133628	intergenic	0.0000
seq_s_31566	133641	intergenic	0.0000
seq_s_31566	133652	intergenic	0.0000
seq_s_31566	133659	intergenic	0.0000
seq_s_31566	133669	intergenic	0.1639
seq_s_31566	133671	intergenic	0.0008
seq_s_31566	133684	intergenic	0.0000
seq_s_31566	133694	intergenic	0.0030
seq_s_31566	133695	intergenic	0.0000
seq_s_31566	133706	intergenic	0.0076
seq_s_31566	133715	intergenic	0.0000
seq_s_31566	133716	intergenic	0.1961
seq_s_31566	133729	intergenic	0.0131
seq_s_31566	133735	intergenic	0.1639
seq_s_31566	133750	intergenic	0.0000
seq_s_31566	133788	intergenic	0.0303
seq_s_31566	133800	intergenic	0.0034
seq_s_31566	133813	intergenic	0.0008
seq_s_31566	133823	intergenic	0.0000
seq_s_31566	133828	intergenic	0.0124
seq_s_31566	133829	intergenic	0.0000
seq_s_31566	133842	intergenic	0.0030
seq_s_31566	133872	intergenic	0.0111
seq_s_31566	133874	intergenic	0.0000
seq_s_31566	133883	intergenic	0.0000
seq_s_31566	133894	intergenic	0.0131
seq_s_31566	133898	intergenic	0.0034
seq_s_31566	133902	intergenic	0.0000
seq_s_31566	133936	intergenic	0.0303
seq_s_31566	133943	intergenic	0.0000
seq_s_31566	133951	intergenic	0.0000
seq_s_31566	133955	intergenic	0.0000
seq_s_31566	133959	intergenic	0.0000
seq_s_31566	133971	intergenic	0.0000
seq_s_31566	133980	intergenic	0.0000
seq_s_31566	133982	intergenic	0.0034
seq_s_31566	133986	intergenic	0.0053
seq_s_31566	134010	intergenic	0.0000
seq_s_31566	134013	intergenic	0.0000
seq_s_31566	134019	intergenic	0.0131
seq_s_31566	134020	intergenic	0.0000
seq_s_31566	134119	intergenic	0.0303
seq_s_31566	134136	intergenic	0.0000
seq_s_31566	134143	intergenic	0.0000
seq_s_31566	134154	intergenic	0.0000
seq_s_31566	134192	intergenic	0.0172
seq_s_31566	134211	intergenic	0.0000
seq_s_31566	134221	intergenic	0.0034
seq_s_31566	134222	intergenic	0.0000
seq_s_31566	134234	intergenic	0.0008
seq_s_31566	134238	intergenic	0.0000
seq_s_31566	134239	intergenic	0.0170
seq_s_31566	134241	intergenic	0.0030
seq_s_31566	134339	intergenic	0.0000
seq_s_31566	134355	intergenic	0.0000
seq_s_31566	134361	intergenic	0.0000
seq_s_31566	134362	intergenic	0.0000
seq_s_31566	134372	intergenic	0.0000
seq_s_31566	134373	intergenic	0.0034
seq_s_31566	134374	intergenic	0.0000
seq_s_31566	134384	intergenic	0.0034
seq_s_31566	134387	intergenic	0.0034
seq_s_31566	134388	intergenic	0.0034
seq_s_31566	134398	intergenic	0.0000
seq_s_31566	134408	intergenic	0.0034
seq_s_31566	134409	intergenic	0.0000
seq_s_31566	134412	intergenic	0.0000
seq_s_31566	134413	intergenic	0.0000
seq_s_31566	134418	intergenic	0.0147
seq_s_31566	134425	intergenic	0.0000
seq_s_31566	134426	intergenic	0.0034
seq_s_31566	134440	intergenic	0.0653
seq_s_31566	134442	intergenic	0.0000
seq_s_31566	134444	intergenic	0.0000
seq_s_31566	134448	intergenic	0.0000
seq_s_31566	134475	intergenic	0.0000
seq_s_31566	134476	intergenic	0.0000
seq_s_31566	134482	intergenic	0.0000
seq_s_31566	134503	intergenic	0.0000
seq_s_31566	134520	intergenic	0.0034
seq_s_31566	134522	intergenic	0.0131
seq_s_31566	134523	intergenic	0.0131
seq_s_31566	134525	intergenic	0.0417
seq_s_31566	134549	intergenic	0.0000
seq_s_31566	134552	intergenic	0.0000
seq_s_31566	134557	intergenic	0.0000
seq_s_31566	134558	intergenic	0.0117
seq_s_31566	134570	intergenic	0.0000
seq_s_31566	134571	intergenic	0.0000
seq_s_31566	134581	intergenic	0.0000
seq_s_31566	134586	intergenic	0.0000
seq_s_31566	134588	intergenic	0.0000
seq_s_31566	134594	intergenic	0.0000
seq_s_31566	134598	intergenic	0.0000
seq_s_31566	134608	intergenic	0.0000
seq_s_31566	134609	intergenic	0.0000
seq_s_31566	134616	intergenic	0.0401
seq_s_31566	134618	intergenic	0.0000
seq_s_31566	134625	intergenic	0.0219
seq_s_31566	134627	intergenic	0.0303
seq_s_31566	134644	intergenic	0.0259
seq_s_31566	134654	intergenic	0.0221
seq_s_31566	134656	intergenic	0.0000
seq_s_31566	134662	intergenic	0.0000
seq_s_31566	134664	intergenic	0.0053
seq_s_31566	134671	intergenic	0.0076
seq_s_31566	134675	intergenic	0.0303
seq_s_31566	134694	intergenic	0.0000
seq_s_31566	135430	intergenic	0.0000
seq_s_31566	135433	intergenic	0.0000
seq_s_31566	135436	intergenic	0.0131
seq_s_31566	135442	intergenic	0.0000
seq_s_31566	135449	intergenic	0.0000
seq_s_31566	135450	intergenic	0.0066
seq_s_31566	135454	intergenic	0.0000
seq_s_31566	135456	intergenic	0.0000
seq_s_31566	135459	intergenic	0.0000
seq_s_31566	135464	intergenic	0.0303
seq_s_31566	135471	intergenic	0.0033
seq_s_31566	135484	intergenic	0.0000
seq_s_31566	135485	intergenic	0.0000
seq_s_31566	135495	intergenic	0.0000
seq_s_31566	135500	intergenic	0.0053
seq_s_31566	135507	intergenic	0.0034
seq_s_31566	135508	intergenic	0.0000
seq_s_31566	135519	intergenic	0.0653
seq_s_31566	135520	intergenic	0.0000
seq_s_31566	135522	intergenic	0.0000
seq_s_31566	135533	intergenic	0.0000
seq_s_31566	135561	intergenic	0.0000
seq_s_31566	135564	intergenic	0.0000
seq_s_31566	135567	intergenic	0.0076
seq_s_31566	135583	intergenic	0.0034
seq_s_31566	135588	intergenic	0.0030
seq_s_31566	135601	intergenic	0.0000
seq_s_31566	135609	intergenic	0.0000
seq_s_31566	135615	intergenic	0.0000
seq_s_31566	135621	intergenic	0.0000
seq_s_31566	135622	intergenic	0.0013
seq_s_31566	135649	intergenic	0.0000
seq_s_31566	135658	intergenic	0.0271
seq_s_31566	135660	intergenic	0.0008
seq_s_31566	135680	intergenic	0.0053
seq_s_31566	135685	intergenic	0.0303
seq_s_31566	135688	intergenic	0.0000
seq_s_31566	135694	intergenic	0.0034
seq_s_31566	135698	intergenic	0.0008
seq_s_31566	135699	intergenic	0.0000
seq_s_31566	135705	intergenic	0.0000
seq_s_31566	135707	intergenic	0.0000
seq_s_31566	135714	intergenic	0.0000
seq_s_31566	135719	intergenic	0.0360
seq_s_31566	135729	intergenic	0.0104
seq_s_31566	135740	intergenic	0.0000
seq_s_31566	135744	intergenic	0.0000
seq_s_31566	135749	intergenic	0.0000
seq_s_31566	135774	intergenic	0.0000
seq_s_31566	135787	intergenic	0.0000
seq_s_31566	135805	intergenic	0.0000
seq_s_31566	135806	intergenic	0.0000
seq_s_31566	135818	intergenic	0.0034
seq_s_31566	135837	intergenic	0.0000
seq_s_31566	135840	intergenic	0.0000
seq_s_31566	135844	intergenic	0.0000
seq_s_31566	135886	intergenic	0.0000
seq_s_31566	135900	intergenic	0.0000
seq_s_31566	135908	intergenic	0.0148
seq_s_31566	135913	intergenic	0.0000
seq_s_31566	135914	intergenic	0.0000
seq_s_31566	135915	intergenic	0.0000
seq_s_31566	135924	intergenic	0.0219
seq_s_31566	135938	intergenic	0.0000
seq_s_31566	135942	intergenic	0.0000
seq_s_31566	135959	intergenic	0.0008
seq_s_31566	135970	intergenic	0.0058
seq_s_31566	135984	intergenic	0.0000
seq_s_31566	136094	intergenic	0.0422
seq_s_31566	136104	intergenic	0.0100
seq_s_31566	136112	intergenic	0.0561
seq_s_31566	136114	intergenic	0.0000
seq_s_31566	136115	intergenic	0.0000
seq_s_31566	136125	intergenic	0.0347
seq_s_31566	136130	intergenic	0.0131
seq_s_31566	136134	intergenic	0.0000
seq_s_31566	136138	intergenic	0.0000
seq_s_31566	136139	intergenic	0.0589
seq_s_31566	136140	intergenic	0.0297
seq_s_31566	136146	intergenic	0.0066
seq_s_31566	136172	intergenic	0.0046
seq_s_31566	136174	intergenic	0.0000
seq_s_31566	136187	intergenic	0.0110
seq_s_31566	136188	intergenic	0.0000
seq_s_31566	136193	intergenic	0.0000
seq_s_31566	136197	intergenic	0.0000
seq_s_31566	136210	intergenic	0.0000
seq_s_31566	136212	intergenic	0.0032
seq_s_31566	136216	intergenic	0.0076
seq_s_31566	136217	intergenic	0.0000
seq_s_31566	136219	intergenic	0.0000
seq_s_31566	136220	intergenic	0.0008
seq_s_31566	136222	intergenic	0.0000
seq_s_31566	136229	intergenic	0.0008
seq_s_31566	136234	intergenic	0.0000
seq_s_31566	136245	intergenic	0.0000
seq_s_31566	136248	intergenic	0.0034
seq_s_31566	136251	intergenic	0.0000
seq_s_31566	136256	intergenic	0.0746
seq_s_31566	136261	intergenic	0.0000
seq_s_31566	136262	intergenic	0.0017
seq_s_31566	136269	intergenic	0.0066
seq_s_31566	136271	intergenic	0.0000
seq_s_31566	136280	intergenic	0.0000
seq_s_31566	136281	intergenic	0.0000
seq_s_31566	136287	intergenic	0.0058
seq_s_31566	136290	intergenic	0.0000
seq_s_31566	136299	intergenic	0.0370
seq_s_31566	136303	intergenic	0.0000
seq_s_31566	136306	intergenic	0.0000
seq_s_31566	136315	intergenic	0.0000
seq_s_31566	136324	intergenic	0.0370
seq_s_31566	136326	intergenic	0.0053
seq_s_31566	136339	intergenic	0.0199
seq_s_31566	136342	intergenic	0.0261
seq_s_31566	136359	intergenic	0.0000
seq_s_31566	136360	intergenic	0.0000
seq_s_31566	136362	intergenic	0.0000
seq_s_31566	136364	intergenic	0.0076
seq_s_31566	136367	intergenic	0.0000
seq_s_31566	136369	intergenic	0.0330
seq_s_31566	136371	intergenic	0.0000
seq_s_31566	136377	intergenic	0.0034
seq_s_31566	136380	intergenic	0.0034
seq_s_31566	136381	intergenic	0.0034
seq_s_31566	136382	intergenic	0.0000
seq_s_31566	136384	intergenic	0.0000
seq_s_31566	136400	intergenic	0.0000
seq_s_31566	136402	intergenic	0.0000
seq_s_31566	136407	intergenic	0.0000
seq_s_31566	136420	intergenic	0.0100
seq_s_31566	136421	intergenic	0.0100
seq_s_31566	136424	intergenic	0.0000
seq_s_31566	136425	intergenic	0.0000
seq_s_31566	136427	intergenic	0.0303
seq_s_31566	136449	intergenic	0.0000
seq_s_31566	136450	intergenic	0.0000
seq_s_31566	136451	intergenic	0.0014
seq_s_31566	136452	intergenic	0.0000
seq_s_31566	136456	intergenic	0.0000
seq_s_31566	136458	intergenic	0.0030
seq_s_31566	136466	intergenic	0.0131
seq_s_31566	136482	intergenic	0.0000
seq_s_31566	136528	intergenic	0.0034
seq_s_31566	136536	intergenic	0.0034
seq_s_31566	136565	intergenic	0.0000
seq_s_31566	136573	intergenic	0.0000
seq_s_31566	136580	intergenic	0.0000
seq_s_31566	136590	intergenic	0.0034
seq_s_31566	136603	intergenic	0.0000
seq_s_31566	136620	intergenic	0.0030
seq_s_31566	136634	intergenic	0.0008
seq_s_31566	136639	intergenic	0.0131
seq_s_31566	136641	intergenic	0.0000
seq_s_31566	136643	intergenic	0.0000
seq_s_31566	136652	intergenic	0.0000
seq_s_31566	136655	intergenic	0.0000
seq_s_31566	136667	intergenic	0.0100
seq_s_31566	136681	intergenic	0.0000
seq_s_31566	136682	intergenic	0.0000
seq_s_31566	136685	intergenic	0.0030
seq_s_31566	136687	intergenic	0.1639
seq_s_31566	136691	intergenic	0.0000
seq_s_31566	136694	intergenic	0.0000
seq_s_31566	136699	intergenic	0.0261
seq_s_31566	136704	intergenic	0.0368
seq_s_31566	136708	intergenic	0.0076
seq_s_31566	136710	intergenic	0.0000
seq_s_31566	136716	intergenic	0.0000
seq_s_31566	136718	intergenic	0.0303
seq_s_31566	136731	intergenic	0.0000
seq_s_31566	136734	intergenic	0.0261
seq_s_31566	136738	intergenic	0.0100
seq_s_31566	136740	intergenic	0.0000
seq_s_31566	136744	intergenic	0.0154
seq_s_31566	136750	intergenic	0.0000
seq_s_31566	136765	intergenic	0.0261
seq_s_31566	136779	intergenic	0.0000
seq_s_31566	136787	intergenic	0.0000
seq_s_31566	136788	intergenic	0.0000
seq_s_31566	136789	intergenic	0.0403
seq_s_31566	136791	intergenic	0.0000
seq_s_31566	136799	intergenic	0.0147
seq_s_31566	136805	intergenic	0.0000
seq_s_31566	136807	intergenic	0.0008
seq_s_31566	136815	intergenic	0.0109
seq_s_31566	136826	intergenic	0.0053
seq_s_31566	136837	intergenic	0.0030
seq_s_31566	136838	intergenic	0.0000
seq_s_31566	136842	intergenic	0.0000
seq_s_31566	136845	intergenic	0.0030
seq_s_31566	136854	intergenic	0.0000
seq_s_31566	136855	intergenic	0.0053
seq_s_31566	136860	intergenic	0.0000
seq_s_31566	136866	intergenic	0.0053
seq_s_31566	136870	intergenic	0.0967
seq_s_31566	136875	intergenic	0.0147
seq_s_31566	136877	intergenic	0.0076
seq_s_31566	136878	intergenic	0.0000
seq_s_31566	136883	intergenic	0.0000
seq_s_31566	136887	intergenic	0.0000
seq_s_31566	136897	intergenic	0.0000
seq_s_31566	136901	intergenic	0.0000
seq_s_31566	136906	intergenic	0.0030
seq_s_31566	136914	intergenic	0.0000
seq_s_31566	136922	intergenic	0.0100
seq_s_31566	136926	intergenic	0.0124
seq_s_31566	136928	intergenic	0.0000
seq_s_31566	136930	intergenic	0.0000
seq_s_31566	136933	intergenic	0.0000
seq_s_31566	136934	intergenic	0.0450
seq_s_31566	136935	intergenic	0.0124
seq_s_31566	136936	intergenic	0.0131
seq_s_31566	136942	intergenic	0.0000
seq_s_31566	136945	intergenic	0.0000
seq_s_31566	136947	intergenic	0.0000
seq_s_31566	136950	intergenic	0.0000
seq_s_31566	136955	intergenic	0.0000
seq_s_31566	136956	intergenic	0.0014
seq_s_31566	136958	intergenic	0.0000
seq_s_31566	136959	intergenic	0.0008
seq_s_31566	136961	intergenic	0.0000
seq_s_31566	136970	intergenic	0.0000
seq_s_31566	136971	intergenic	0.0000
seq_s_31566	136974	intergenic	0.0000
seq_s_31566	136993	intergenic	0.0000
seq_s_31566	136995	intergenic	0.0053
seq_s_31566	136997	intergenic	0.0000
seq_s_31566	137002	intergenic	0.0076
seq_s_31566	137004	intergenic	0.0221
seq_s_31566	137006	intergenic	0.0000
seq_s_31566	137009	intergenic	0.0104
seq_s_31566	137011	intergenic	0.0000
seq_s_31566	137013	intergenic	0.0000
seq_s_31566	137014	intergenic	0.0104
seq_s_31566	137024	intergenic	0.0104
seq_s_31566	137027	intergenic	0.0000
seq_s_31566	137032	intergenic	0.0000
seq_s_31566	137038	intergenic	0.1354
seq_s_31566	137050	intergenic	0.1639
seq_s_31566	137060	intergenic	0.0000
seq_s_31566	137061	intergenic	0.0967
seq_s_31566	137069	intergenic	0.0967
seq_s_31566	137072	intergenic	0.0000
seq_s_31566	137073	intergenic	0.0000
seq_s_31566	137075	intergenic	0.0000
seq_s_31566	137084	intergenic	0.0000
seq_s_31566	137092	intergenic	0.0246
seq_s_31566	137094	intergenic	0.0967
seq_s_31566	137118	intergenic	0.0000
seq_s_31566	137121	intergenic	0.0000
seq_s_31566	137124	intergenic	0.0034
seq_s_31566	137128	intergenic	0.0124
seq_s_31566	137129	intergenic	0.0000
seq_s_31566	137138	intergenic	0.0124
seq_s_31566	137144	intergenic	0.0124
seq_s_31566	137149	intergenic	0.0228
seq_s_31566	137150	intergenic	0.0058
seq_s_31566	137151	intergenic	0.0147
seq_s_31566	137155	intergenic	0.0000
seq_s_31566	137158	intergenic	0.0066
seq_s_31566	137159	intergenic	0.0196
seq_s_31566	137168	intergenic	0.0000
seq_s_31566	137170	intergenic	0.0000
seq_s_31566	137171	intergenic	0.0000
seq_s_31566	137173	intergenic	0.0000
seq_s_31566	137177	intergenic	0.0076
seq_s_31566	137188	intergenic	0.0117
seq_s_31566	137194	intergenic	0.0000
seq_s_31566	137197	intergenic	0.0124
seq_s_31566	137203	intergenic	0.0053
seq_s_31566	137208	intergenic	0.0000
seq_s_31566	137210	intergenic	0.0000
seq_s_31566	137211	intergenic	0.1639
seq_s_31566	137217	intergenic	0.0000
seq_s_31566	137221	intergenic	0.0000
seq_s_31566	137223	intergenic	0.0000
seq_s_31566	137224	intergenic	0.0000
seq_s_31566	137227	intergenic	0.0000
seq_s_31566	137230	intergenic	0.0000
seq_s_31566	137231	intergenic	0.0030
seq_s_31566	137234	intergenic	0.0000
seq_s_31566	137237	intergenic	0.0000
seq_s_31566	137238	intergenic	0.0000
seq_s_31566	137239	intergenic	0.0000
seq_s_31566	137240	intergenic	0.0100
seq_s_31566	137241	intergenic	0.0000
seq_s_31566	137249	intergenic	0.0000
seq_s_31566	137253	intergenic	0.0000
seq_s_31566	137258	intergenic	0.0303
seq_s_31566	137299	intergenic	0.0000
seq_s_31566	137303	intergenic	0.0000
seq_s_31566	137313	intergenic	0.0000
seq_s_31566	137315	intergenic	0.0303
seq_s_31566	137318	intergenic	0.0000
seq_s_31566	137323	intergenic	0.0000
seq_s_31566	137328	intergenic	0.0000
seq_s_31566	137330	intergenic	0.0000
seq_s_31566	137331	intergenic	0.0000
seq_s_31566	137335	intergenic	0.0000
seq_s_31566	137350	intergenic	0.0029
seq_s_31566	137353	intergenic	0.0423
seq_s_31566	137361	intergenic	0.0000
seq_s_31566	137365	intergenic	0.0000
seq_s_31566	137366	intergenic	0.0000
seq_s_31566	137373	intergenic	0.0000
seq_s_31566	137376	intergenic	0.0000
seq_s_31566	137379	intergenic	0.0131
seq_s_31566	137382	intergenic	0.0281
seq_s_31566	137386	intergenic	0.0000
seq_s_31566	137393	intergenic	0.0000
seq_s_31566	137397	intergenic	0.0000
seq_s_31566	137399	intergenic	0.0000
seq_s_31566	137409	intergenic	0.0148
seq_s_31566	137412	intergenic	0.0000
seq_s_31566	137415	intergenic	0.0000
seq_s_31566	137419	intergenic	0.0000
seq_s_31566	137421	intergenic	0.0000
seq_s_31566	137422	intergenic	0.0000
seq_s_31566	137427	intergenic	0.0124
seq_s_31566	137429	intergenic	0.0000
seq_s_31566	137432	intergenic	0.0000
seq_s_31566	137434	intergenic	0.0147
seq_s_31566	137435	intergenic	0.0000
seq_s_31566	137440	intergenic	0.0034
seq_s_31566	137442	intergenic	0.0000
seq_s_31566	137449	intergenic	0.0000
seq_s_31566	137458	intergenic	0.0000
seq_s_31566	137459	intergenic	0.0000
seq_s_31566	137462	intergenic	0.0000
seq_s_31566	137471	intergenic	0.0000
seq_s_31566	137472	intergenic	0.0000
seq_s_31566	137483	intergenic	0.0000
seq_s_31566	137492	intergenic	0.0000
seq_s_31566	137493	intergenic	0.0000
seq_s_31566	137495	intergenic	0.0000
seq_s_31566	137499	intergenic	0.0000
seq_s_31566	137503	intergenic	0.0000
seq_s_31566	137504	intergenic	0.0000
seq_s_31566	137505	intergenic	0.0000
seq_s_31566	137511	intergenic	0.0100
seq_s_31566	137515	intergenic	0.0000
seq_s_31566	137518	intergenic	0.0030
seq_s_31566	137520	intergenic	0.0000
seq_s_31566	137521	intergenic	0.0000
seq_s_31566	137525	intergenic	0.0000
seq_s_31566	137526	intergenic	0.0000
seq_s_31566	137528	intergenic	0.0030
seq_s_31566	137529	intergenic	0.0905
seq_s_31566	137530	intergenic	0.0000
seq_s_31566	137535	intergenic	0.0430
seq_s_31566	137539	intergenic	0.0000
seq_s_31566	137540	intergenic	0.0199
seq_s_31566	137542	intergenic	0.0000
seq_s_31566	137546	intergenic	0.0000
seq_s_31566	137548	intergenic	0.0271
seq_s_31566	137549	intergenic	0.0000
seq_s_31566	137554	intergenic	0.0000
seq_s_31566	137556	intergenic	0.0000
seq_s_31566	137557	intergenic	0.0000
seq_s_31566	137576	intergenic	0.0147
seq_s_31566	137577	intergenic	0.0147
seq_s_31566	137582	intergenic	0.0000
seq_s_31566	137590	intergenic	0.0053
seq_s_31566	137602	intergenic	0.0370
seq_s_31566	137608	intergenic	0.0066
seq_s_31566	137609	intergenic	0.0370
seq_s_31566	137610	intergenic	0.0370
seq_s_31566	137714	intergenic	0.0056
seq_s_31566	137717	intergenic	0.0370
seq_s_31566	137739	intergenic	0.0000
seq_s_31566	137750	intergenic	0.0000
seq_s_31566	137759	intergenic	0.0066
seq_s_31566	137761	intergenic	0.0017
seq_s_31566	137764	intergenic	0.0000
seq_s_31566	137768	intergenic	0.0000
seq_s_31566	137769	intergenic	0.0100
seq_s_31566	137771	intergenic	0.0005
seq_s_31566	137781	intergenic	0.0000
seq_s_31566	137786	intergenic	0.0000
seq_s_31566	137789	intergenic	0.0196
seq_s_31566	137791	intergenic	0.0221
seq_s_31566	137805	intergenic	0.0000
seq_s_31566	137809	intergenic	0.0417
seq_s_31566	137813	intergenic	0.1354
seq_s_31566	137816	intergenic	0.0100
seq_s_31566	137817	intergenic	0.0000
seq_s_31566	137821	intergenic	0.0297
seq_s_31566	137824	intergenic	0.0196
seq_s_31566	137825	intergenic	0.0100
seq_s_31566	137834	intergenic	0.0005
seq_s_31566	137838	intergenic	0.0000
seq_s_31566	137845	intergenic	0.0000
seq_s_31566	137846	intergenic	0.0000
seq_s_31566	137848	intergenic	0.0303
seq_s_31566	137862	intergenic	0.0100
seq_s_31566	137882	intergenic	0.0100
seq_s_31566	137883	intergenic	0.0100
seq_s_31566	137903	intergenic	0.0000
seq_s_31566	137906	intergenic	0.0000
seq_s_31566	137912	intergenic	0.0000
seq_s_31566	137914	intergenic	0.0008
seq_s_31566	137919	intergenic	0.0000
seq_s_31566	137930	intergenic	0.0328
seq_s_31566	137931	intergenic	0.0000
seq_s_31566	137945	intergenic	0.0000
seq_s_31566	137955	intergenic	0.0000
seq_s_31566	137956	intergenic	0.0000
seq_s_31566	137961	intergenic	0.0034
seq_s_31566	137963	intergenic	0.0000
seq_s_31566	137970	intergenic	0.0000
seq_s_31566	137977	intergenic	0.0000
seq_s_31566	137979	intergenic	0.0000
seq_s_31566	137989	intergenic	0.0000
seq_s_31566	137990	intergenic	0.0000
seq_s_31566	137998	intergenic	0.0000
seq_s_31566	138001	intergenic	0.0000
seq_s_31566	138007	intergenic	0.0034
seq_s_31566	138009	intergenic	0.0000
seq_s_31566	138010	intergenic	0.0000
seq_s_31566	138011	intergenic	0.0000
seq_s_31566	138018	intergenic	0.0030
seq_s_31566	138020	intergenic	0.0030
seq_s_31566	138033	intergenic	0.0000
seq_s_31566	138035	intergenic	0.0000
seq_s_31566	138036	intergenic	0.0000
seq_s_31566	138039	intergenic	0.0111
seq_s_31566	138040	intergenic	0.0000
seq_s_31566	138043	intergenic	0.0000
seq_s_31566	138044	intergenic	0.0000
seq_s_31566	138047	intergenic	0.0000
seq_s_31566	138055	intergenic	0.0000
seq_s_31566	138056	intergenic	0.0000
seq_s_31566	138059	intergenic	0.0000
seq_s_31566	138069	intergenic	0.0000
seq_s_31566	138072	intergenic	0.0303
seq_s_31566	138073	intergenic	0.0303
seq_s_31566	138083	intergenic	0.0000
seq_s_31566	138084	intergenic	0.0000
seq_s_31566	138088	intergenic	0.0000
seq_s_31566	138096	intergenic	0.0034
seq_s_31566	138101	intergenic	0.0000
seq_s_31566	138108	intergenic	0.0000
seq_s_31566	138110	intergenic	0.0100
seq_s_31566	138111	intergenic	0.0000
seq_s_31566	138112	intergenic	0.0000
seq_s_31566	138115	intergenic	0.0000
seq_s_31566	138119	intergenic	0.0104
seq_s_31566	138134	intergenic	0.0000
seq_s_31566	138140	intergenic	0.0196
seq_s_31566	138145	intergenic	0.0053
seq_s_31566	138165	intergenic	0.0000
seq_s_31566	138167	intergenic	0.0000
seq_s_31566	138184	intergenic	0.0000
seq_s_31566	138186	intergenic	0.0121
seq_s_31566	138200	intergenic	0.0303
seq_s_31566	138201	intergenic	0.0015
seq_s_31566	138202	intergenic	0.0303
seq_s_31566	138205	intergenic	0.0259
seq_s_31566	138207	intergenic	0.0000
seq_s_31566	138208	intergenic	0.0000
seq_s_31566	138209	intergenic	0.0259
seq_s_31566	138226	intergenic	0.0000
seq_s_31566	138228	intergenic	0.0303
seq_s_31566	138239	intergenic	0.0000
seq_s_31566	138243	intergenic	0.0030
seq_s_31566	138248	intergenic	0.0000
seq_s_31566	138254	intergenic	0.0200
seq_s_31566	138259	intergenic	0.0370
seq_s_31566	138265	intergenic	0.0000
seq_s_31566	138272	intergenic	0.0000
seq_s_31566	138273	intergenic	0.0000
seq_s_31566	138275	intergenic	0.0100
seq_s_31566	138283	intergenic	0.0124
seq_s_31566	138284	intergenic	0.0172
seq_s_31566	138285	intergenic	0.0147
seq_s_31566	138302	intergenic	0.0512
seq_s_31566	138310	intergenic	0.0194
seq_s_31566	138332	intergenic	0.0000
seq_s_31566	139159	intergenic	0.0000
seq_s_31566	139160	intergenic	0.0000
seq_s_31566	139165	intergenic	0.0018
seq_s_31566	139166	intergenic	0.0370
seq_s_31566	139168	intergenic	0.0030
seq_s_31566	139180	intergenic	0.0030
seq_s_31566	139184	intergenic	0.0030
seq_s_31566	139208	intergenic	0.0034
seq_s_31566	139209	intergenic	0.0034
seq_s_31566	139211	intergenic	0.0000
seq_s_31566	139216	intergenic	0.0000
seq_s_31566	139223	intergenic	0.0131
seq_s_31566	139234	intergenic	0.0000
seq_s_31566	139235	intergenic	0.1639
seq_s_31566	139236	intergenic	0.0008
seq_s_31566	139237	intergenic	0.0000
seq_s_31566	139239	intergenic	0.0131
seq_s_31566	139250	intergenic	0.0000
seq_s_31566	139252	intergenic	0.0303
seq_s_31566	139264	intergenic	0.0303
seq_s_31566	139272	intergenic	0.0000
seq_s_31566	139292	intergenic	0.0303
seq_s_31566	139296	intergenic	0.0131
seq_s_31566	139303	intergenic	0.0000
seq_s_31566	139309	intergenic	0.0124
seq_s_31566	139316	intergenic	0.0000
seq_s_31566	139322	intergenic	0.0000
seq_s_31566	139325	intergenic	0.0124
seq_s_31566	139327	intergenic	0.0018
seq_s_31566	139328	intergenic	0.0147
seq_s_31566	139330	intergenic	0.0172
seq_s_31566	139342	intergenic	0.0000
seq_s_31566	139344	intergenic	0.0000
seq_s_31566	139347	intergenic	0.0052
seq_s_31566	139348	intergenic	0.0000
seq_s_31566	139353	intergenic	0.0303
seq_s_31566	139357	intergenic	0.0000
seq_s_31566	139361	intergenic	0.0000
seq_s_31566	139365	intergenic	0.0034
seq_s_31566	139370	intergenic	0.0000
seq_s_31566	139380	intergenic	0.0100
seq_s_31566	139386	intergenic	0.0100
seq_s_31566	139391	intergenic	0.0000
seq_s_31566	139395	intergenic	0.0000
seq_s_31566	139397	intergenic	0.0000
seq_s_31566	139399	intergenic	0.0000
seq_s_31566	139403	intergenic	0.0090
seq_s_31566	139405	intergenic	0.0111
seq_s_31566	139407	intergenic	0.1354
seq_s_31566	139408	intergenic	0.0131
seq_s_31566	139409	intergenic	0.0000
seq_s_31566	139417	intergenic	0.1354
seq_s_31566	139424	intergenic	0.0000
seq_s_31566	139427	intergenic	0.0147
seq_s_31566	139430	intergenic	0.0000
seq_s_31566	139431	intergenic	0.0076
seq_s_31566	139437	intergenic	0.0000
seq_s_31566	139439	intergenic	0.0000
seq_s_31566	139440	intergenic	0.0000
seq_s_31566	139445	intergenic	0.0000
seq_s_31566	139447	intergenic	0.0000
seq_s_31566	139448	intergenic	0.0030
seq_s_31566	139450	intergenic	0.0000
seq_s_31566	139451	intergenic	0.0000
seq_s_31566	139453	intergenic	0.0000
seq_s_31566	139455	intergenic	0.0000
seq_s_31566	139456	intergenic	0.0000
seq_s_31566	139457	intergenic	0.0000
seq_s_31566	139459	intergenic	0.0000
seq_s_31566	139462	intergenic	0.0000
seq_s_31566	139463	intergenic	0.0000
seq_s_31566	139476	intergenic	0.0000
seq_s_31566	139479	intergenic	0.0017
seq_s_31566	139484	intergenic	0.0000
seq_s_31566	139487	intergenic	0.0000
seq_s_31566	139499	intergenic	0.0000
seq_s_31566	139504	intergenic	0.0219
seq_s_31566	139509	intergenic	0.0000
seq_s_31566	139514	intergenic	0.0261
seq_s_31566	139520	intergenic	0.0000
seq_s_31566	139523	intergenic	0.0000
seq_s_31566	139524	intergenic	0.0000
seq_s_31566	139529	intergenic	0.0000
seq_s_31566	139530	intergenic	0.0000
seq_s_31566	139537	intergenic	0.0032
seq_s_31566	139551	intergenic	0.0000
seq_s_31566	139552	intergenic	0.0000
seq_s_31566	139554	intergenic	0.0000
seq_s_31566	139559	intergenic	0.0303
seq_s_31566	139561	intergenic	0.0000
seq_s_31566	139563	intergenic	0.0104
seq_s_31566	139564	intergenic	0.0013
seq_s_31566	139568	intergenic	0.0000
seq_s_31566	139575	intergenic	0.0034
seq_s_31566	139577	intergenic	0.0154
seq_s_31566	139578	intergenic	0.0034
seq_s_31566	139581	intergenic	0.0227
seq_s_31566	139582	intergenic	0.0056
seq_s_31566	139583	intergenic	0.0107
seq_s_31566	139588	intergenic	0.0284
seq_s_31566	139589	intergenic	0.0284
seq_s_31566	139590	intergenic	0.0314
seq_s_31566	139597	intergenic	0.0294
seq_s_31566	139601	intergenic	0.0000
seq_s_31566	139612	intergenic	0.0702
seq_s_31566	139614	intergenic	0.0100
seq_s_31566	140114	intergenic	0.0000
seq_s_31566	140116	intergenic	0.0000
seq_s_31566	140117	intergenic	0.0000
seq_s_31566	140125	intergenic	0.0000
seq_s_31566	140138	intergenic	0.0261
seq_s_31566	140144	intergenic	0.0000
seq_s_31566	140154	intergenic	0.0000
seq_s_31566	140166	intergenic	0.0000
seq_s_31566	140171	intergenic	0.0000
seq_s_31566	140172	intergenic	0.0053
seq_s_31566	140174	intergenic	0.0000
seq_s_31566	140180	intergenic	0.0000
seq_s_31566	140181	intergenic	0.0328
seq_s_31566	140192	intergenic	0.0000
seq_s_31566	140202	intergenic	0.0303
seq_s_31566	140203	intergenic	0.0000
seq_s_31566	140205	intergenic	0.0000
seq_s_31566	140217	intergenic	0.0000
seq_s_31566	140218	intergenic	0.0076
seq_s_31566	140220	intergenic	0.0124
seq_s_31566	140221	intergenic	0.0177
seq_s_31566	140226	intergenic	0.0131
seq_s_31566	140227	intergenic	0.0147
seq_s_31566	140229	intergenic	0.0076
seq_s_31566	140235	intergenic	0.0008
seq_s_31566	140254	intergenic	0.0148
seq_s_31566	140259	intergenic	0.0100
seq_s_31566	140272	intergenic	0.0008
seq_s_31566	145985	intergenic	0.2797
seq_s_31566	145988	intergenic	0.0000
seq_s_31566	145994	intergenic	0.6530
seq_s_31566	146021	intergenic	0.0000
seq_s_31566	146039	intergenic	0.0000
seq_s_31566	146065	intergenic	0.0000
seq_s_31566	146070	intergenic	0.0000
seq_s_31566	146084	intergenic	0.1961
seq_s_31566	146112	intergenic	0.5343
seq_s_31566	146113	intergenic	0.0131
seq_s_31566	146400	intergenic	0.0221
seq_s_31566	146438	intergenic	0.5965
seq_s_31566	146925	intergenic	0.0702
seq_s_31566	147081	intergenic	0.0008
seq_s_31566	147097	intergenic	0.0000
seq_s_31566	147107	intergenic	0.0000
seq_s_31566	147112	intergenic	0.0000
seq_s_31566	147126	intergenic	0.0053
seq_s_31566	147222	intergenic	0.0000
seq_s_31566	147230	intergenic	0.0423
seq_s_31566	147231	intergenic	0.0271
seq_s_31566	147324	intergenic	0.0008
seq_s_31566	148197	downstream	0.0000
seq_s_31566	148268	downstream	0.0000
seq_s_31566	148308	downstream	0.0058
seq_s_31566	148324	downstream	0.0000
seq_s_31566	148423	downstream	0.0066
seq_s_31566	148430	downstream	0.1961
seq_s_31566	148469	downstream	0.0000
seq_s_31566	148471	downstream	0.0000
seq_s_31566	148475	downstream	0.0000
seq_s_31566	148481	downstream	0.0000
seq_s_31566	148495	downstream	0.0654
seq_s_31566	148506	downstream	0.0008
seq_s_31566	148507	downstream	0.0008
seq_s_31566	148510	downstream	0.0261
seq_s_31566	148539	downstream	0.0000
seq_s_31566	148562	downstream	0.0702
seq_s_31566	148566	downstream	0.0000
seq_s_31566	148573	downstream	0.0261
seq_s_31566	149177	downstream	0.0000
seq_s_31566	149187	downstream	0.7950
seq_s_31566	149230	downstream	0.0000
seq_s_31566	149264	downstream	0.0000
seq_s_31566	149317	downstream	0.0000
seq_s_31566	149322	downstream	0.0000
seq_s_31566	149323	downstream	0.0000
seq_s_31566	149324	downstream	0.0000
seq_s_31566	149328	downstream	0.7950
seq_s_31566	149333	downstream	0.0000
seq_s_31566	149361	downstream	0.2506
seq_s_31566	149364	downstream	0.3039
seq_s_31566	149374	downstream	0.0000
seq_s_31566	149382	downstream	0.0000
seq_s_31566	149384	downstream	0.0000
seq_s_31566	149394	downstream	0.0000
seq_s_31566	149399	downstream	0.0000
seq_s_31566	149424	downstream	0.7950
seq_s_31566	149425	downstream	0.0000
seq_s_31566	149431	downstream	0.0000
seq_s_31566	149433	downstream	0.7950
seq_s_31566	149435	downstream	0.0000
seq_s_31566	149520	downstream	0.7950
seq_s_31566	149525	downstream	0.0000
seq_s_31566	149531	downstream	0.0000
seq_s_31566	149532	downstream	0.0000
seq_s_31566	149548	downstream	0.0000
seq_s_31566	149554	downstream	0.0008
seq_s_31566	149560	downstream	0.0008
seq_s_31566	149567	downstream	0.0076
seq_s_31566	149590	downstream	0.6892
seq_s_31566	149593	downstream	0.0000
seq_s_31566	149631	downstream	0.0297
seq_s_31566	149635	downstream	0.7950
seq_s_31566	149650	downstream	0.0000
seq_s_31566	149651	downstream	0.0000
seq_s_31566	149667	downstream	0.0000
seq_s_31566	149673	downstream	0.0008
seq_s_31566	149676	downstream	0.0053
seq_s_31566	149677	downstream	0.7950
seq_s_31566	149692	downstream	0.0653
seq_s_31566	149694	downstream	0.0485
seq_s_31566	149699	downstream	0.0849
seq_s_31566	149708	downstream	0.7950
seq_s_31566	149721	downstream	0.1639
seq_s_31566	149726	downstream	0.1639
seq_s_31566	149730	downstream	0.1639
seq_s_31566	149740	downstream	0.7950
seq_s_31566	149766	downstream	0.7219
seq_s_31566	149769	downstream	0.7950
seq_s_31566	149777	downstream	0.0000
seq_s_31566	149794	downstream	0.1639
seq_s_31566	149799	downstream	0.0000
seq_s_31566	149801	downstream	0.0221
seq_s_31566	149816	downstream	0.0000
seq_s_31566	149822	downstream	0.0000
seq_s_31566	149830	downstream	0.1335
seq_s_31566	149831	downstream	0.0000
seq_s_31566	149851	downstream	0.0485
seq_s_31566	149852	downstream	0.4267
seq_s_31566	149908	downstream	0.7696
seq_s_31566	149911	downstream	0.0000
seq_s_31566	150047	downstream	0.0000
seq_s_31566	150049	downstream	0.0008
seq_s_31566	150064	downstream	0.0000
seq_s_31566	150112	downstream	0.0008
seq_s_31566	150133	downstream	0.7573
seq_s_31566	150154	downstream	0.0000
seq_s_31566	150155	downstream	0.0000
seq_s_31566	150185	downstream	0.4557
seq_s_31566	150195	downstream	0.0000
seq_s_31566	150196	downstream	0.1639
seq_s_31566	150217	downstream	0.0000
seq_s_31566	150247	downstream	0.7172
seq_s_31566	150253	downstream	0.0033
seq_s_31566	150256	downstream	0.0000
seq_s_31566	150272	downstream	0.0104
seq_s_31566	150282	downstream	0.0000
seq_s_31566	150304	downstream	0.0246
seq_s_31566	150320	downstream	0.7950
seq_s_31566	150330	downstream	0.8148
seq_s_31566	150347	downstream	0.0053
seq_s_31566	151817	downstream	0.0000
seq_s_31566	151820	downstream	0.7950
seq_s_31566	151850	downstream	0.0008
seq_s_31566	151987	downstream	0.0261
seq_s_31566	151994	downstream	0.0000
seq_s_31566	152037	downstream	0.0000
seq_s_31566	152041	downstream	0.0949
seq_s_31566	152062	downstream	0.0000
seq_s_31566	152067	downstream	0.0653
seq_s_31566	152078	downstream	0.0000
seq_s_31566	152100	downstream	0.0000
seq_s_31566	152109	downstream	0.7573
seq_s_31566	152214	downstream	0.7916
seq_s_31566	152276	downstream	0.0008
seq_s_31566	152291	downstream	0.0457
seq_s_31566	152324	downstream	0.8352
seq_s_31566	152325	downstream	0.0000
seq_s_31566	152330	downstream	0.0000
seq_s_31566	152351	downstream	0.8148
seq_s_31566	152865	utr	0.7393
seq_s_31566	152868	utr	0.0000
seq_s_31566	152871	utr	0.0000
seq_s_31566	153078	intron	0.0000
seq_s_31566	153107	intron	0.0147
seq_s_31566	153135	intron	0.0000
seq_s_31566	153148	intron	0.0653
seq_s_31566	154029	intron	0.0000
seq_s_31566	154042	intron	0.1889
seq_s_31566	154043	intron	0.0000
seq_s_31566	154045	intron	0.4887
seq_s_31566	154059	intron	0.2018
seq_s_31566	154060	intron	0.2018
seq_s_31566	154070	intron	0.5268
seq_s_31566	155552	intron	0.3182
seq_s_31566	155567	intron	0.5290
seq_s_31566	155571	intron	0.3118
seq_s_31566	155573	intron	0.4836
seq_s_31566	155577	intron	0.3871
seq_s_31566	155600	intron	0.4027
seq_s_31566	155601	intron	0.4027
seq_s_31566	157807	intron	0.0417
seq_s_31566	158339	intron	0.0076
seq_s_31566	158394	intron	0.0000
seq_s_31566	158399	intron	0.0017
seq_s_31566	158429	intron	0.0058
seq_s_31566	158716	intron	0.0172
seq_s_31566	159143	intron	0.0100
seq_s_31566	159902	intron	0.5965
seq_s_31566	159907	intron	0.0000
seq_s_31566	159918	intron	0.0008
seq_s_31566	159921	intron	0.0000
seq_s_31566	159929	intron	0.7393
seq_s_31566	159947	intron	0.0000
seq_s_31566	159952	intron	0.7050
seq_s_31566	159967	intron	0.0000
seq_s_31566	159974	intron	0.0000
seq_s_31566	159977	intron	0.0000
seq_s_31566	159981	intron	0.0000
seq_s_31566	159984	intron	0.0721
seq_s_31566	159987	intron	0.7219
seq_s_31566	160011	intron	0.0000
seq_s_31566	160013	intron	0.1639
seq_s_31566	160021	intron	0.0000
seq_s_31566	160057	cds-synonymous	0.7758
seq_s_31566	160066	cds-synonymous	0.0000
seq_s_31566	160144	cds-synonymous	0.0008
seq_s_31566	160231	cds-synonymous	0.0000
seq_s_31566	160246	cds-synonymous	0.0000
seq_s_31566	160318	cds-synonymous	0.0000
seq_s_31566	160341	intron	0.0000
seq_s_31566	160368	intron	0.7219
seq_s_31566	160372	intron	0.7696
seq_s_31566	160378	intron	0.0076
seq_s_31566	160503	intron	0.8148
seq_s_31566	160561	intron	0.8148
seq_s_31566	160572	intron	0.0147
seq_s_31566	160585	intron	0.0000
seq_s_31566	160632	intron	0.0000
seq_s_31566	160643	intron	0.0000
seq_s_31566	160732	intron	0.0000
seq_s_31566	160735	intron	0.0000
seq_s_31566	160737	intron	0.0000
seq_s_31566	160740	intron	0.6530
seq_s_31566	160756	intron	0.0000
seq_s_31566	160804	intron	0.7050
seq_s_31566	160806	intron	0.7682
seq_s_31566	160822	intron	0.6530
seq_s_31566	160826	intron	0.6386
seq_s_31566	160847	intron	0.0000
seq_s_31566	160850	intron	0.0147
seq_s_31566	160897	intron	0.0196
seq_s_31566	160898	intron	0.0000
seq_s_31566	160902	intron	0.0053
seq_s_31566	160912	intron	0.7393
seq_s_31566	160963	intron	0.8148
seq_s_31566	160965	intron	0.3039
seq_s_31566	160968	intron	0.7219
seq_s_31566	160979	intron	0.7219
seq_s_31566	160985	intron	0.0000
seq_s_31566	160992	intron	0.0000
seq_s_31566	160998	intron	0.0000
seq_s_31566	161005	intron	0.0000
seq_s_31566	161195	cds-synonymous	0.8148
seq_s_31566	161232	cds-missense	0.0000
seq_s_31566	161267	cds-synonymous	0.0076
seq_s_31566	161346	intron	0.0076
seq_s_31566	161347	intron	0.0053
seq_s_31566	161358	intron	0.0000
seq_s_31566	161397	intron	0.0000
seq_s_31566	161401	intron	0.0008
seq_s_31566	161424	intron	0.7050
seq_s_31566	161433	intron	0.7050
seq_s_31566	161450	intron	0.0000
seq_s_31566	161453	intron	0.0000
seq_s_31566	161457	intron	0.0408
seq_s_31566	161459	intron	0.0000
seq_s_31566	161513	intron	0.0000
seq_s_31566	161514	intron	0.7950
seq_s_31566	161515	intron	0.7950
seq_s_31566	161517	intron	0.0000
seq_s_31566	161529	intron	0.0221
seq_s_31566	161538	intron	0.0000
seq_s_31566	161544	intron	0.0000
seq_s_31566	161548	intron	0.7950
seq_s_31566	161551	intron	0.0000
seq_s_31566	161558	intron	0.0485
seq_s_31566	161559	intron	0.6885
seq_s_31566	161570	intron	0.0000
seq_s_31566	161575	intron	0.0000
seq_s_31566	161596	intron	0.0514
seq_s_31566	161625	intron	0.0333
seq_s_31566	161626	intron	0.0000
seq_s_31566	161627	intron	0.0196
seq_s_31566	161647	intron	0.6885
seq_s_31566	161664	intron	0.7050
seq_s_31566	161671	intron	0.0000
seq_s_31566	161716	intron	0.0761
seq_s_31566	161743	intron	0.8148
seq_s_31566	161757	intron	0.0000
seq_s_31566	161767	intron	0.1354
seq_s_31566	161783	intron	0.7050
seq_s_31566	161800	intron	0.8148
seq_s_31566	161806	intron	0.4267
seq_s_31566	161824	intron	0.8148
seq_s_31566	161830	intron	0.0000
seq_s_31566	161840	intron	0.0053
seq_s_31566	161856	intron	0.0000
seq_s_31566	161858	intron	0.0000
seq_s_31566	161860	intron	0.7050
seq_s_31566	161881	intron	0.0000
seq_s_31566	161882	intron	0.0000
seq_s_31566	161885	intron	0.0000
seq_s_31566	161893	intron	0.0124
seq_s_31566	161895	intron	0.0000
seq_s_31566	161919	intron	0.0000
seq_s_31566	161950	intron	0.0000
seq_s_31566	161953	intron	0.0000
seq_s_31566	161958	intron	0.0000
seq_s_31566	161974	intron	0.0000
seq_s_31566	161995	intron	0.0000
seq_s_31566	162016	intron	0.0000
seq_s_31566	162041	intron	0.0000
seq_s_31566	162044	intron	0.0000
seq_s_31566	162047	intron	0.0000
seq_s_31566	162080	intron	0.2506
seq_s_31566	162084	intron	0.0698
seq_s_31566	162089	intron	0.8148
seq_s_31566	162106	intron	0.0653
seq_s_31566	162141	intron	0.0000
seq_s_31566	162150	intron	0.0000
seq_s_31566	162168	intron	0.7005
seq_s_31566	162170	intron	0.0000
seq_s_31566	162294	intron	0.0376
seq_s_31566	162296	intron	0.0000
seq_s_31566	162314	intron	0.0000
seq_s_31566	162330	intron	0.0000
seq_s_31566	162354	intron	0.0221
seq_s_31566	162370	intron	0.0000
seq_s_31566	162375	intron	0.0000
seq_s_31566	162378	intron	0.0000
seq_s_31566	162386	intron	0.5570
seq_s_31566	162390	intron	0.0030
seq_s_31566	162404	intron	0.0000
seq_s_31566	162415	intron	0.0297
seq_s_31566	162416	intron	0.0297
seq_s_31566	162420	intron	0.0030
seq_s_31566	162436	intron	0.0000
seq_s_31566	162439	intron	0.0271
seq_s_31566	162442	intron	0.7050
seq_s_31566	162452	intron	0.0000
seq_s_31566	162493	intron	0.5690
seq_s_31566	162517	intron	0.6885
seq_s_31566	162519	intron	0.0000
seq_s_31566	162550	intron	0.0000
seq_s_31566	162559	intron	0.0000
seq_s_31566	162570	intron	0.0000
seq_s_31566	162589	intron	0.0000
seq_s_31566	162593	intron	0.8564
seq_s_31566	162671	intron	0.0000
seq_s_31566	162678	intron	0.0000
seq_s_31566	162726	intron	0.1639
seq_s_31566	162758	intron	0.0000
seq_s_31566	162800	intron	0.6726
seq_s_31566	162801	intron	0.1603
seq_s_31566	162824	intron	0.0000
seq_s_31566	162835	intron	0.0000
seq_s_31566	162848	intron	0.8148
seq_s_31566	162851	intron	0.0030
seq_s_31566	162885	intron	0.0000
seq_s_31566	162891	intron	0.1961
seq_s_31566	162898	intron	0.5690
seq_s_31566	162935	cds-synonymous	0.0000
seq_s_31566	162944	cds-synonymous	0.0000
seq_s_31566	162964	cds-missense	0.6726
seq_s_31566	163030	splice&intron	0.0000
seq_s_31566	163031	intron	0.6726
seq_s_31566	163039	intron	0.0000
seq_s_31566	163043	intron	0.5410
seq_s_31566	163044	intron	0.0000
seq_s_31566	163059	intron	0.6726
seq_s_31566	163075	intron	0.6421
seq_s_31566	163077	intron	0.0000
seq_s_31566	163091	intron	0.1639
seq_s_31566	163093	intron	0.0008
seq_s_31566	163117	intron	0.0000
seq_s_31566	163118	intron	0.0000
seq_s_31566	163127	intron	0.0000
seq_s_31566	163168	intron	0.0000
seq_s_31566	163195	intron	0.6885
seq_s_31566	163205	intron	0.0030
seq_s_31566	163207	intron	0.0000
seq_s_31566	163211	intron	0.0000
seq_s_31566	163267	intron	0.0000
seq_s_31566	163273	intron	0.7219
seq_s_31566	163285	intron	0.0000
seq_s_31566	163291	intron	0.0000
seq_s_31566	163293	intron	0.0053
seq_s_31566	163295	intron	0.0034
seq_s_31566	163314	intron	0.1639
seq_s_31566	163318	intron	0.1639
seq_s_31566	163326	intron	0.7393
seq_s_31566	163342	intron	0.0000
seq_s_31566	163377	intron	0.0000
seq_s_31566	163381	intron	0.1639
seq_s_31566	163386	intron	0.0000
seq_s_31566	163418	intron	0.0000
seq_s_31566	163422	intron	0.0000
seq_s_31566	163435	intron	0.0000
seq_s_31566	163468	intron	0.7393
seq_s_31566	163474	intron	0.0000
seq_s_31566	163497	intron	0.3039
seq_s_31566	163500	intron	0.0000
seq_s_31566	163504	intron	0.0000
seq_s_31566	163510	intron	0.0000
seq_s_31566	163519	intron	0.0000
seq_s_31566	163552	intron	0.7393
seq_s_31566	163562	intron	0.0124
seq_s_31566	163592	intron	0.0000
seq_s_31566	163609	intron	0.0000
seq_s_31566	163610	intron	0.0000
seq_s_31566	163621	intron	0.0000
seq_s_31566	163640	intron	0.0008
seq_s_31566	163681	intron	0.0000
seq_s_31566	163685	intron	0.0000
seq_s_31566	163689	intron	0.0653
seq_s_31566	163704	intron	0.6726
seq_s_31566	163706	intron	0.0000
seq_s_31566	163712	intron	0.0000
seq_s_31566	163732	intron	0.6885
seq_s_31566	163740	intron	0.8148
seq_s_31566	163752	intron	0.1639
seq_s_31566	163767	intron	0.0076
seq_s_31566	163776	intron	0.0000
seq_s_31566	163798	intron	0.6885
seq_s_31566	163799	intron	0.0297
seq_s_31566	163800	intron	0.0000
seq_s_31566	163820	intron	0.0000
seq_s_31566	163836	intron	0.0000
seq_s_31566	163839	intron	0.0000
seq_s_31566	163843	intron	0.0000
seq_s_31566	163848	intron	0.0000
seq_s_31566	163881	intron	0.6421
seq_s_31566	163886	intron	0.0000
seq_s_31566	163913	intron	0.0008
seq_s_31566	163921	intron	0.6726
seq_s_31566	163936	intron	0.6726
seq_s_31566	163948	intron	0.0376
seq_s_31566	163953	intron	0.0000
seq_s_31566	164007	intron	0.0000
seq_s_31566	164011	intron	0.0000
seq_s_31566	164025	intron	0.6571
seq_s_31566	164043	intron	0.0008
seq_s_31566	164044	intron	0.6571
seq_s_31566	164053	intron	0.1639
seq_s_31566	164064	intron	0.0000
seq_s_31566	164068	intron	0.0000
seq_s_31566	164071	intron	0.0000
seq_s_31566	164082	intron	0.0000
seq_s_31566	164094	intron	0.3846
seq_s_31566	164097	intron	0.0000
seq_s_31566	164115	intron	0.0000
seq_s_31566	164134	intron	0.6421
seq_s_31566	164142	intron	0.0008
seq_s_31566	164176	intron	0.6571
seq_s_31566	164181	intron	0.0008
seq_s_31566	164182	intron	0.0030
seq_s_31566	164186	intron	0.0000
seq_s_31566	164196	intron	0.0000
seq_s_31566	164205	intron	0.0221
seq_s_31566	164216	intron	0.0000
seq_s_31566	164224	intron	0.6275
seq_s_31566	164225	intron	0.7219
seq_s_31566	164226	intron	0.0000
seq_s_31566	164232	intron	0.7950
seq_s_31566	164245	intron	0.0000
seq_s_31566	164280	intron	0.7950
seq_s_31566	164292	intron	0.0000
seq_s_31566	164297	intron	0.0000
seq_s_31566	164345	intron	0.0000
seq_s_31566	164385	intron	0.0000
seq_s_31566	164386	intron	0.0008
seq_s_31566	164390	intron	0.0000
seq_s_31566	164391	intron	0.6666
seq_s_31566	164392	intron	0.0147
seq_s_31566	164433	intron	0.1017
seq_s_31566	164434	intron	0.0000
seq_s_31566	164471	intron	0.0000
seq_s_31566	164532	intron	0.2506
seq_s_31566	164540	intron	0.0000
seq_s_31566	164547	intron	0.0000
seq_s_31566	164549	intron	0.0000
seq_s_31566	164556	intron	0.0008
seq_s_31566	164561	intron	0.0000
seq_s_31566	164597	intron	0.0000
seq_s_31566	164599	intron	0.0000
seq_s_31566	164611	intron	0.0000
seq_s_31566	164620	intron	0.0000
seq_s_31566	164629	intron	0.0000
seq_s_31566	164631	intron	0.6726
seq_s_31566	164640	intron	0.7950
seq_s_31566	164673	intron	0.0653
seq_s_31566	164681	intron	0.3680
seq_s_31566	164710	intron	0.0196
seq_s_31566	164730	intron	0.0000
seq_s_31566	164740	intron	0.0000
seq_s_31566	164748	intron	0.0000
seq_s_31566	164754	intron	0.0124
seq_s_31566	164756	intron	0.0000
seq_s_31566	165421	intron	0.0691
seq_s_31566	165824	intron	0.0987
seq_s_31566	165842	intron	0.0030
seq_s_31566	165856	intron	0.0360
seq_s_31566	165863	intron	0.0000
seq_s_31566	165865	intron	0.0008
seq_s_31566	165866	intron	0.0000
seq_s_31566	165881	intron	0.6666
seq_s_31566	165884	intron	0.6132
seq_s_31566	165889	intron	0.0000
seq_s_31566	165895	intron	0.2074
seq_s_31566	165896	intron	0.0691
seq_s_31566	165897	intron	0.2231
seq_s_31566	165899	intron	0.2074
seq_s_31566	165901	intron	0.2690
seq_s_31566	165911	intron	0.0000
seq_s_31566	165920	intron	0.0076
seq_s_31566	165952	intron	0.0000
seq_s_31566	165955	intron	0.0000
seq_s_31566	165956	intron	0.0076
seq_s_31566	166070	intron	0.0000
seq_s_31566	166082	intron	0.0000
seq_s_31566	166088	intron	0.7393
seq_s_31566	166090	intron	0.0000
seq_s_31566	166097	intron	0.6726
seq_s_31566	166112	intron	0.0000
seq_s_31566	166143	intron	0.6726
seq_s_31566	166148	intron	0.7573
seq_s_31566	166152	intron	0.0131
seq_s_31566	166181	intron	0.0000
seq_s_31566	166238	intron	0.0000
seq_s_31566	166240	intron	0.6571
seq_s_31566	166265	intron	0.0147
seq_s_31566	166274	intron	0.7573
seq_s_31566	166314	intron	0.0000
seq_s_31566	166315	intron	0.6132
seq_s_31566	166325	intron	0.4557
seq_s_31566	166327	intron	0.0053
seq_s_31566	166336	intron	0.7573
seq_s_31566	166340	intron	0.1639
seq_s_31566	166344	intron	0.0030
seq_s_31566	166355	intron	0.0000
seq_s_31566	166356	intron	0.0000
seq_s_31566	166358	intron	0.0008
seq_s_31566	166360	intron	0.0000
seq_s_31566	166369	intron	0.6358
seq_s_31566	166386	intron	0.0000
seq_s_31566	166410	intron	0.0008
seq_s_31566	166430	intron	0.0000
seq_s_31566	166445	intron	0.7393
seq_s_31566	166474	intron	0.0246
seq_s_31566	166479	intron	0.6885
seq_s_31566	166483	intron	0.0030
seq_s_31566	166493	intron	0.0000
seq_s_31566	166513	intron	0.0000
seq_s_31566	166516	intron	0.0000
seq_s_31566	166547	intron	0.0000
seq_s_31566	166559	intron	0.6885
seq_s_31566	166573	intron	0.0000
seq_s_31566	166574	intron	0.0000
seq_s_31566	166582	intron	0.7573
seq_s_31566	166583	intron	0.7573
seq_s_31566	166601	intron	0.6885
seq_s_31566	166610	intron	0.0653
seq_s_31566	166634	intron	0.5721
seq_s_31566	166652	intron	0.7050
seq_s_31566	166665	intron	0.0030
seq_s_31566	166667	intron	0.0131
seq_s_31566	166676	intron	0.0000
seq_s_31566	166703	intron	0.7050
seq_s_31566	166708	intron	0.0000
seq_s_31566	166712	intron	0.0000
seq_s_31566	166717	intron	0.0000
seq_s_31566	166723	intron	0.0000
seq_s_31566	166730	intron	0.0000
seq_s_31566	166737	intron	0.0000
seq_s_31566	166738	intron	0.0000
seq_s_31566	166741	intron	0.0000
seq_s_31566	166755	intron	0.0000
seq_s_31566	166756	intron	0.1199
seq_s_31566	166757	intron	0.0008
seq_s_31566	166765	intron	0.0053
seq_s_31566	166767	intron	0.0000
seq_s_31566	166782	intron	0.1639
seq_s_31566	166783	intron	0.1639
seq_s_31566	166793	intron	0.0000
seq_s_31566	166805	intron	0.7050
seq_s_31566	166809	intron	0.1639
seq_s_31566	166834	intron	0.0000
seq_s_31566	166845	intron	0.5570
seq_s_31566	166849	intron	0.0349
seq_s_31566	166878	intron	0.0000
seq_s_31566	167710	intron	0.0000
seq_s_31566	167720	intron	0.0000
seq_s_31566	167725	intron	0.0000
seq_s_31566	167727	intron	0.0000
seq_s_31566	167755	intron	0.3192
seq_s_31566	167764	intron	0.0000
seq_s_31566	167770	intron	0.5790
seq_s_31566	167783	intron	0.0000
seq_s_31566	167788	intron	0.6358
seq_s_31566	167800	intron	0.0000
seq_s_31566	167801	intron	0.0000
seq_s_31566	167802	intron	0.0000
seq_s_31566	167819	intron	0.0000
seq_s_31566	167834	intron	0.0008
seq_s_31566	167843	intron	0.0000
seq_s_31566	167844	intron	0.0000
seq_s_31566	167850	intron	0.0000
seq_s_31566	167869	intron	0.0323
seq_s_31566	167882	intron	0.0172
seq_s_31566	167890	intron	0.0000
seq_s_31566	167895	intron	0.0000
seq_s_31566	167896	intron	0.0000
seq_s_31566	167915	intron	0.3051
seq_s_31566	167925	intron	0.0053
seq_s_31566	167943	intron	0.0271
seq_s_31566	167972	intron	0.0000
seq_s_31566	167982	intron	0.7050
seq_s_31566	167990	intron	0.0172
seq_s_31566	168030	intron	0.7050
seq_s_31566	168044	intron	0.7573
seq_s_31566	168045	intron	0.0000
seq_s_31566	168046	intron	0.6885
seq_s_31566	168048	intron	0.7573
seq_s_31566	168054	intron	0.5991
seq_s_31566	168084	intron	0.7050
seq_s_31566	168112	intron	0.0008
seq_s_31566	168116	intron	0.0000
seq_s_31566	168120	intron	0.0000
seq_s_31566	168125	intron	0.3051
seq_s_31566	168140	intron	0.0000
seq_s_31566	168154	intron	0.0008
seq_s_31566	168179	intron	0.0000
seq_s_31566	168247	intron	0.0000
seq_s_31566	168256	intron	0.0000
seq_s_31566	168260	intron	0.0000
seq_s_31566	168261	intron	0.7219
seq_s_31566	168269	intron	0.7758
seq_s_31566	168270	intron	0.0000
seq_s_31566	168293	intron	0.5991
seq_s_31566	168304	intron	0.0571
seq_s_31566	168326	intron	0.0000
seq_s_31566	168329	intron	0.0000
seq_s_31566	168334	intron	0.0000
seq_s_31566	168340	intron	0.0000
seq_s_31566	168370	intron	0.7758
seq_s_31566	168395	intron	0.0008
seq_s_31566	168396	intron	0.0000
seq_s_31566	168401	intron	0.7950
seq_s_31566	168410	intron	0.0000
seq_s_31566	168422	intron	0.0000
seq_s_31566	168443	intron	0.0000
seq_s_31566	168444	intron	0.7050
seq_s_31566	168446	intron	0.0430
seq_s_31566	168448	intron	0.7393
seq_s_31566	168469	intron	0.5149
seq_s_31566	168484	intron	0.7393
seq_s_31566	168531	intron	0.7393
seq_s_31566	168533	intron	0.0000
seq_s_31566	168535	intron	0.7393
seq_s_31566	168593	intron	0.0000
seq_s_31566	168600	intron	0.0000
seq_s_31566	168610	intron	0.0000
seq_s_31566	168611	intron	0.0000
seq_s_31566	168626	intron	0.0000
seq_s_31566	168671	intron	0.6159
seq_s_31566	168718	intron	0.6571
seq_s_31566	168728	intron	0.6885
seq_s_31566	168729	intron	0.0000
seq_s_31566	168734	intron	0.6892
seq_s_31566	168746	intron	0.0000
seq_s_31566	168756	intron	0.0910
seq_s_31566	168763	intron	0.0000
seq_s_31566	168821	intron	0.0000
seq_s_31566	168835	intron	0.6726
seq_s_31566	168853	intron	0.6885
seq_s_31566	168855	intron	0.6885
seq_s_31566	168860	intron	0.0008
seq_s_31566	168861	intron	0.0000
seq_s_31566	168868	intron	0.0000
seq_s_31566	168872	intron	0.0000
seq_s_31566	168900	cds-synonymous	0.1639
seq_s_31566	168927	cds-synonymous	0.0000
seq_s_31566	168984	cds-synonymous	0.5149
seq_s_31566	169032	cds-synonymous	0.0000
seq_s_31566	169073	intron	0.0000
seq_s_31566	169077	intron	0.0000
seq_s_31566	169094	intron	0.6571
seq_s_31566	169097	intron	0.0030
seq_s_31566	169099	intron	0.0000
seq_s_31566	169118	intron	0.6666
seq_s_31566	169125	intron	0.0000
seq_s_31566	169143	intron	0.6417
seq_s_31566	169168	intron	0.3871
seq_s_31566	169170	intron	0.0221
seq_s_31566	169326	intron	0.0076
seq_s_31566	169348	intron	0.4267
seq_s_31566	169356	intron	0.0030
seq_s_31566	169436	intron	0.6275
seq_s_31566	169441	intron	0.6885
seq_s_31566	169466	intron	0.0571
seq_s_31566	169471	intron	0.0000
seq_s_31566	169490	intron	0.0000
seq_s_31566	169491	intron	0.0000
seq_s_31566	169497	intron	0.6885
seq_s_31566	169520	intron	0.0147
seq_s_31566	169590	intron	0.6885
seq_s_31566	169593	intron	0.0030
seq_s_31566	169594	intron	0.0030
seq_s_31566	169618	intron	0.0000
seq_s_31566	169619	intron	0.0000
seq_s_31566	169620	intron	0.0000
seq_s_31566	169627	intron	0.0147
seq_s_31566	169669	intron	0.7484
seq_s_31566	169678	intron	0.0053
seq_s_31566	169683	intron	0.0000
seq_s_31566	169697	intron	0.0000
seq_s_31566	169705	intron	0.3039
seq_s_31566	169713	intron	0.0000
seq_s_31566	169722	intron	0.0000
seq_s_31566	169733	intron	0.7484
seq_s_31566	169738	intron	0.0000
seq_s_31566	169750	intron	0.0784
seq_s_31566	169751	intron	0.0000
seq_s_31566	169752	intron	0.0000
seq_s_31566	169753	intron	0.0000
seq_s_31566	169754	intron	0.0129
seq_s_31566	169755	intron	0.0245
seq_s_31566	169756	intron	0.0000
seq_s_31566	169757	intron	0.0000
seq_s_31566	169770	intron	0.7083
seq_s_31566	169775	intron	0.7484
seq_s_31566	169778	intron	0.0147
seq_s_31566	169822	intron	0.7280
seq_s_31566	169827	intron	0.0000
seq_s_31566	169840	intron	0.0030
seq_s_31566	169850	intron	0.0053
seq_s_31566	169855	intron	0.7484
seq_s_31566	169856	intron	0.6885
seq_s_31566	169860	intron	0.0000
seq_s_31566	169864	intron	0.0000
seq_s_31566	169868	intron	0.0000
seq_s_31566	169871	intron	0.0000
seq_s_31566	169872	intron	0.0000
seq_s_31566	169875	intron	0.0000
seq_s_31566	169880	intron	0.0000
seq_s_31566	169885	intron	0.0221
seq_s_31566	169889	intron	0.2231
seq_s_31566	169890	intron	0.6726
seq_s_31566	169892	intron	0.0000
seq_s_31566	169898	intron	0.3223
seq_s_31566	169907	intron	0.0691
seq_s_31566	169909	intron	0.7219
seq_s_31566	169920	intron	0.0000
seq_s_31566	169941	intron	0.0000
seq_s_31566	169951	intron	0.0008
seq_s_31566	169953	intron	0.6275
seq_s_31566	169978	intron	0.8144
seq_s_31566	169980	intron	0.0000
seq_s_31566	170092	intron	0.0000
seq_s_31566	170097	intron	0.0000
seq_s_31566	170108	intron	0.5991
seq_s_31566	170110	intron	0.0000
seq_s_31566	170111	intron	0.0000
seq_s_31566	170112	intron	0.0000
seq_s_31566	170127	intron	0.0000
seq_s_31566	170130	intron	0.0000
seq_s_31566	170351	intron	0.5236
seq_s_31566	170355	intron	0.0000
seq_s_31566	170384	intron	0.0000
seq_s_31566	170385	intron	0.0000
seq_s_31566	170396	intron	0.5969
seq_s_31566	170401	intron	0.5873
seq_s_31566	170402	intron	0.0008
seq_s_31566	170403	intron	0.0100
seq_s_31566	170404	intron	0.0053
seq_s_31566	170408	intron	0.0000
seq_s_31566	170412	intron	0.0008
seq_s_31566	170415	intron	0.0000
seq_s_31566	170429	intron	0.0000
seq_s_31566	170430	intron	0.1097
seq_s_31566	170458	intron	0.7484
seq_s_31566	170462	intron	0.4657
seq_s_31566	170472	intron	0.0053
seq_s_31566	170474	intron	0.0000
seq_s_31566	170475	intron	0.0030
seq_s_31566	170488	intron	0.0000
seq_s_31566	170493	intron	0.0000
seq_s_31566	170504	intron	0.7696
seq_s_31566	170505	intron	0.0124
seq_s_31566	170512	intron	0.0000
seq_s_31566	170513	intron	0.6386
seq_s_31566	170515	intron	0.0000
seq_s_31566	170548	intron	0.0000
seq_s_31566	170560	intron	0.6029
seq_s_31566	170566	intron	0.0430
seq_s_31566	170572	intron	0.0571
seq_s_31566	170587	intron	0.0571
seq_s_31566	170588	intron	0.0000
seq_s_31566	170593	intron	0.8382
seq_s_31566	170610	intron	0.0196
seq_s_31566	170614	intron	0.1889
seq_s_31566	170631	intron	0.8144
seq_s_31566	170634	intron	0.0817
seq_s_31566	170637	intron	0.3436
seq_s_31566	170639	intron	0.0571
seq_s_31566	170640	intron	0.0000
seq_s_31566	170641	intron	0.0053
seq_s_31566	170649	intron	0.0000
seq_s_31566	170718	intron	0.0000
seq_s_31566	170721	intron	0.0246
seq_s_31566	170728	intron	0.0246
seq_s_31566	170772	intron	0.0000
seq_s_31566	170781	intron	0.0030
seq_s_31566	170815	intron	0.0000
seq_s_31566	170892	intron	0.7280
seq_s_31566	170894	intron	0.0000
seq_s_31566	170930	intron	0.0303
seq_s_31566	170931	intron	0.4025
seq_s_31566	170943	intron	0.0131
seq_s_31566	170949	intron	0.0000
seq_s_31566	170953	intron	0.0000
seq_s_31566	170956	intron	0.0196
seq_s_31566	170957	intron	0.4057
seq_s_31566	170960	intron	0.1354
seq_s_31566	170969	intron	0.0000
seq_s_31566	170979	intron	0.0000
seq_s_31566	170984	intron	0.0000
seq_s_31566	170988	intron	0.3132
seq_s_31566	170989	intron	0.4186
seq_s_31566	170999	intron	0.2137
seq_s_31566	171007	intron	0.0000
seq_s_31566	171761	intron	0.0000
seq_s_31566	171776	intron	0.0000
seq_s_31566	171795	intron	0.0000
seq_s_31566	171805	intron	0.4186
seq_s_31566	171809	intron	0.0000
seq_s_31566	171817	intron	0.4186
seq_s_31566	171821	intron	0.0000
seq_s_31566	171825	intron	0.5991
seq_s_31566	171826	intron	0.0000
seq_s_31566	171836	intron	0.0350
seq_s_31566	171837	intron	0.1314
seq_s_31566	171843	intron	0.0000
seq_s_31566	171844	intron	0.3954
seq_s_31566	171845	intron	0.0000
seq_s_31566	171846	intron	0.4700
seq_s_31566	171854	intron	0.0753
seq_s_31566	171856	intron	0.0000
seq_s_31566	171858	intron	0.0000
seq_s_31566	171860	intron	0.0000
seq_s_31566	171862	intron	0.0008
seq_s_31566	171867	intron	0.5147
seq_s_31566	171883	intron	0.0303
seq_s_31566	171896	intron	0.1639
seq_s_31566	171897	intron	0.0000
seq_s_31566	171923	intron	0.7050
seq_s_31566	171944	intron	0.0000
seq_s_31566	171945	intron	0.0000
seq_s_31566	171950	intron	0.0008
seq_s_31566	171958	intron	0.0000
seq_s_31566	171969	intron	0.7050
seq_s_31566	171977	intron	0.0000
seq_s_31566	171978	intron	0.0030
seq_s_31566	171979	intron	0.0000
seq_s_31566	171994	intron	0.7280
seq_s_31566	172003	intron	0.5728
seq_s_31566	172005	intron	0.0000
seq_s_31566	172021	intron	0.0000
seq_s_31566	172041	intron	0.0000
seq_s_31566	172055	intron	0.0000
seq_s_31566	172084	cds-synonymous	0.0000
seq_s_31566	172097	cds-missense	0.0000
seq_s_31566	172098	stop_gained	0.0000
seq_s_31566	172102	cds-synonymous	0.0000
seq_s_31566	172161	cds-synonymous	0.0000
seq_s_31566	172162	cds-synonymous	0.0076
seq_s_31566	172228	cds-synonymous	0.0000
seq_s_31566	172276	cds-missense	0.6885
seq_s_31566	172390	intron	0.8148
seq_s_31566	172392	intron	0.7573
seq_s_31566	172394	intron	0.0000
seq_s_31566	172419	intron	0.0000
seq_s_31566	172442	intron	0.0053
seq_s_31566	172456	intron	0.0000
seq_s_31566	172467	intron	0.0000
seq_s_31566	172475	intron	0.5994
seq_s_31566	172483	intron	0.4899
seq_s_31566	172507	intron	0.0053
seq_s_31566	172526	cds-synonymous	0.0000
seq_s_31566	172544	cds-synonymous	0.0008
seq_s_31566	172568	cds-synonymous	0.6571
seq_s_31566	172574	cds-synonymous	0.6726
seq_s_31566	172607	cds-synonymous	0.0000
seq_s_31566	172684	intron	0.0124
seq_s_31566	172685	intron	0.0000
seq_s_31566	172707	intron	0.0030
seq_s_31566	172714	intron	0.2279
seq_s_31566	172715	intron	0.0000
seq_s_31566	172720	intron	0.0008
seq_s_31566	172724	intron	0.0000
seq_s_31566	172737	intron	0.0008
seq_s_31566	172744	intron	0.0030
seq_s_31566	172759	intron	0.0000
seq_s_31566	172763	intron	0.0000
seq_s_31566	172782	intron	0.0000
seq_s_31566	172790	intron	0.0000
seq_s_31566	172792	intron	0.0000
seq_s_31566	172793	intron	0.0100
seq_s_31566	172809	intron	0.0030
seq_s_31566	172815	intron	0.0147
seq_s_31566	172817	intron	0.7950
seq_s_31566	172821	intron	0.0000
seq_s_31566	172825	intron	0.0124
seq_s_31566	172847	intron	0.4292
seq_s_31566	172854	intron	0.0030
seq_s_31566	172860	intron	0.0000
seq_s_31566	172865	intron	0.7393
seq_s_31566	172869	intron	0.0100
seq_s_31566	172870	intron	0.5236
seq_s_31566	172876	intron	0.0000
seq_s_31566	172880	intron	0.0000
seq_s_31566	172910	intron	0.0000
seq_s_31566	172921	intron	0.0000
seq_s_31566	172949	intron	0.0100
seq_s_31566	172957	intron	0.0076
seq_s_31566	172979	intron	0.0000
seq_s_31566	172985	intron	0.0000
seq_s_31566	172988	intron	0.4792
seq_s_31566	172992	intron	0.0076
seq_s_31566	172993	intron	0.0000
seq_s_31566	173008	intron	0.0100
seq_s_31566	173009	intron	0.0100
seq_s_31566	173031	intron	0.7758
seq_s_31566	173033	intron	0.4899
seq_s_31566	173036	intron	0.5991
seq_s_31566	173093	intron	0.0000
seq_s_31566	173094	intron	0.0000
seq_s_31566	173103	intron	0.3132
seq_s_31566	173105	intron	0.7758
seq_s_31566	173108	intron	0.0000
seq_s_31566	173115	intron	0.5994
seq_s_31566	173119	intron	0.0000
seq_s_31566	173147	intron	0.5992
seq_s_31566	173167	intron	0.0000
seq_s_31566	173175	intron	0.3589
seq_s_31566	173180	intron	0.6817
seq_s_31566	173182	intron	0.4792
seq_s_31566	173190	intron	0.0000
seq_s_31566	173198	intron	0.0124
seq_s_31566	173214	intron	0.0008
seq_s_31566	173219	intron	0.0100
seq_s_31566	173224	intron	0.0000
seq_s_31566	173230	intron	0.0124
seq_s_31566	173251	intron	0.0000
seq_s_31566	173258	intron	0.0000
seq_s_31566	173314	intron	0.5859
seq_s_31566	173315	intron	0.0076
seq_s_31566	173317	intron	0.0000
seq_s_31566	173319	intron	0.6275
seq_s_31566	173325	intron	0.0000
seq_s_31566	173328	intron	0.0000
seq_s_31566	173332	intron	0.5728
seq_s_31566	173336	intron	0.0000
seq_s_31566	173341	intron	0.0000
seq_s_31566	173394	cds-missense	0.0000
seq_s_31566	173398	cds-synonymous	0.6421
seq_s_31566	173410	cds-synonymous	0.4387
seq_s_31566	173421	cds-synonymous	0.5690
seq_s_31566	173423	cds-missense	0.0000
seq_s_31566	173433	cds-missense	0.0000
seq_s_31566	173449	cds-synonymous	0.0000
seq_s_31566	173461	cds-synonymous	0.0000
seq_s_31566	173467	cds-synonymous	0.4188
seq_s_31566	173512	intron	0.0000
seq_s_31566	173513	intron	0.5721
seq_s_31566	173522	intron	0.7758
seq_s_31566	173525	intron	0.4199
seq_s_31566	173528	intron	0.0053
seq_s_31566	173530	intron	0.1639
seq_s_31566	173544	intron	0.0000
seq_s_31566	173548	intron	0.0053
seq_s_31566	173557	intron	0.0000
seq_s_31566	173567	intron	0.0000
seq_s_31566	173570	intron	0.0000
seq_s_31566	173573	intron	0.5236
seq_s_31566	173576	intron	0.0124
seq_s_31566	173585	intron	0.5410
seq_s_31566	173589	intron	0.0000
seq_s_31566	173600	intron	0.0000
seq_s_31566	173604	intron	0.1639
seq_s_31566	173631	intron	0.0053
seq_s_31566	175638	intron	0.0076
seq_s_31566	175659	intron	0.0000
seq_s_31566	175663	intron	0.0000
seq_s_31566	175665	intron	0.0000
seq_s_31566	175668	intron	0.0100
[truncated: 386 more rows]
