# Supplementary material for: Ecological genomics in the Northern krill uncovers loci for local adaptation across ocean basins
Source: Nat Commun. 2024 Aug 1;15:6297. doi: 10.1038/s41467-024-50239-7 (PMC11294593; doi:10.1038/s41467-024-50239-7)
Supplement: Supplementary file 15 — Source Data [file 41467_2024_50239_MOESM15_ESM.zip › Source_data/Source_data.Fig_4/Source_data.Fig_4biii/4.narrow.REF_STRG_1_67158_XLOC_052059.xpnsl.snps.tsv]

CHROM	POS	TYPE	xpnsl
seq_s_25218	100970	intergenic	-0.483176
seq_s_25218	100978	intergenic	-0.362972
seq_s_25218	100994	intergenic	0.545455
seq_s_25218	100995	intergenic	-0.407501
seq_s_25218	101005	intergenic	0.170802
seq_s_25218	101022	intergenic	0.73325
seq_s_25218	101033	intergenic	-0.0575304
seq_s_25218	101048	intergenic	0.215096
seq_s_25218	101049	intergenic	0.117986
seq_s_25218	101056	intergenic	-0.121577
seq_s_25218	101060	intergenic	-0.0414909
seq_s_25218	101072	intergenic	-0.267365
seq_s_25218	101809	intergenic	0.0267374
seq_s_25218	101822	intergenic	-0.245288
seq_s_25218	101823	intergenic	-0.256419
seq_s_25218	101831	intergenic	0.174909
seq_s_25218	101832	intergenic	0.210372
seq_s_25218	101833	intergenic	0.210372
seq_s_25218	101834	intergenic	0.226274
seq_s_25218	101838	intergenic	-0.645772
seq_s_25218	101841	intergenic	-1.40097
seq_s_25218	101842	intergenic	-1.43013
seq_s_25218	101860	intergenic	-0.984922
seq_s_25218	101873	intergenic	-1.4346
seq_s_25218	101890	intergenic	-1.1009
seq_s_25218	101899	intergenic	-0.937235
seq_s_25218	101902	intergenic	-1.39198
seq_s_25218	101907	intergenic	-0.899829
seq_s_25218	101908	intergenic	-0.899829
seq_s_25218	101909	intergenic	-0.899829
seq_s_25218	101912	intergenic	-1.59579
seq_s_25218	101913	intergenic	-1.13218
seq_s_25218	101922	intergenic	-1.26564
seq_s_25218	101934	intergenic	-1.57053
seq_s_25218	101935	intergenic	-1.96337
seq_s_25218	101939	intergenic	-1.74579
seq_s_25218	101941	intergenic	-1.76179
seq_s_25218	101945	intergenic	-1.78962
seq_s_25218	101955	intergenic	-1.32197
seq_s_25218	101957	intergenic	-0.370577
seq_s_25218	101961	intergenic	-0.617739
seq_s_25218	101965	intergenic	-0.665401
seq_s_25218	101966	intergenic	-1.01819
seq_s_25218	101976	intergenic	-0.805881
seq_s_25218	101984	intergenic	-0.736066
seq_s_25218	101991	intergenic	-0.467904
seq_s_25218	101996	intergenic	-1.73849
seq_s_25218	102001	intergenic	-2.24246
seq_s_25218	102011	intergenic	-2.86665
seq_s_25218	102024	intergenic	-2.92728
seq_s_25218	102043	intergenic	-2.16257
seq_s_25218	102044	intergenic	-2.13572
seq_s_25218	102049	intergenic	-2.04363
seq_s_25218	102053	intergenic	-1.98938
seq_s_25218	103241	intergenic	-1.01539
seq_s_25218	103731	intergenic	-0.899347
seq_s_25218	103733	intergenic	-0.0264985
seq_s_25218	103747	intergenic	-0.0534904
seq_s_25218	103754	intergenic	0.901094
seq_s_25218	103767	intergenic	0.268996
seq_s_25218	103770	intergenic	0.261082
seq_s_25218	103776	intergenic	-0.234294
seq_s_25218	103784	intergenic	0.124935
seq_s_25218	103786	intergenic	-0.0279928
seq_s_25218	103788	intergenic	-0.232257
seq_s_25218	103789	intergenic	-0.244054
seq_s_25218	103793	intergenic	-0.207768
seq_s_25218	103807	intergenic	-0.982354
seq_s_25218	103809	intergenic	-0.822371
seq_s_25218	103817	intergenic	-0.428424
seq_s_25218	103822	intergenic	0.123482
seq_s_25218	103827	intergenic	-0.307118
seq_s_25218	103873	intergenic	-0.665763
seq_s_25218	103880	intergenic	-0.665763
seq_s_25218	103881	intergenic	-0.961101
seq_s_25218	103884	intergenic	-0.68354
seq_s_25218	103886	intergenic	-0.718727
seq_s_25218	104213	intergenic	-0.59218
seq_s_25218	104238	intergenic	-2.05548
seq_s_25218	104239	intergenic	-1.19335
seq_s_25218	104247	intergenic	-1.98376
seq_s_25218	104248	intergenic	-1.42037
seq_s_25218	104251	intergenic	-0.85086
seq_s_25218	104259	intergenic	-0.290361
seq_s_25218	104266	intergenic	-0.302818
seq_s_25218	104273	intergenic	-0.276251
seq_s_25218	105136	intergenic	-0.260438
seq_s_25218	105137	intergenic	-0.276671
seq_s_25218	105138	intergenic	-0.262443
seq_s_25218	105144	intergenic	-0.546326
seq_s_25218	105148	intergenic	-0.493254
seq_s_25218	105150	intergenic	-0.593918
seq_s_25218	105153	intergenic	-0.436009
seq_s_25218	105154	intergenic	-0.69429
seq_s_25218	105159	intergenic	-0.464911
seq_s_25218	105160	intergenic	-0.753659
seq_s_25218	105161	intergenic	-0.437214
seq_s_25218	105165	intergenic	-0.468317
seq_s_25218	105167	intergenic	-0.446093
seq_s_25218	105174	intergenic	-0.954143
seq_s_25218	105476	intergenic	-0.628248
seq_s_25218	105499	intergenic	-1.394
seq_s_25218	105502	intergenic	-1.04363
seq_s_25218	105503	intergenic	-1.41153
seq_s_25218	105504	intergenic	-0.389635
seq_s_25218	105505	intergenic	-0.33123
seq_s_25218	105699	intergenic	-0.636392
seq_s_25218	105711	intergenic	1.15592
seq_s_25218	105714	intergenic	1.17406
seq_s_25218	105725	intergenic	1.31749
seq_s_25218	105733	intergenic	1.11029
seq_s_25218	105755	intergenic	1.14116
seq_s_25218	105757	intergenic	1.45992
seq_s_25218	105758	intergenic	1.41899
seq_s_25218	107930	intergenic	1.41899
seq_s_25218	108261	intergenic	1.29862
seq_s_25218	108275	intergenic	1.10823
seq_s_25218	108283	intergenic	1.04535
seq_s_25218	108284	intergenic	1.05139
seq_s_25218	108285	intergenic	1.19246
seq_s_25218	108287	intergenic	1.19246
seq_s_25218	108288	intergenic	1.19246
seq_s_25218	108291	intergenic	1.13502
seq_s_25218	108302	intergenic	1.1544
seq_s_25218	108308	intergenic	1.18837
seq_s_25218	108310	intergenic	0.914797
seq_s_25218	108317	intergenic	0.931704
seq_s_25218	108321	intergenic	1.13816
seq_s_25218	108323	intergenic	-1.01006
seq_s_25218	108329	intergenic	-1.33106
seq_s_25218	108341	intergenic	-1.39275
seq_s_25218	108343	intergenic	-1.22205
seq_s_25218	114692	intergenic	-2.37604
seq_s_25218	114697	intergenic	-2.02349
seq_s_25218	114717	intergenic	-2.42739
seq_s_25218	114728	intergenic	-1.75498
seq_s_25218	114734	intergenic	-1.68118
seq_s_25218	115138	intergenic	-2.6598
seq_s_25218	115158	intergenic	-1.95519
seq_s_25218	115175	intergenic	-1.88696
seq_s_25218	115178	intergenic	-1.84098
seq_s_25218	115179	intergenic	-2.45961
seq_s_25218	115185	intergenic	-1.80939
seq_s_25218	115190	intergenic	-2.11272
seq_s_25218	115192	intergenic	-1.33499
seq_s_25218	115291	intergenic	-1.39691
seq_s_25218	115292	intergenic	-0.982138
seq_s_25218	115295	intergenic	-0.762589
seq_s_25218	115335	intergenic	-1.02209
seq_s_25218	115343	intergenic	-1.09306
seq_s_25218	115348	intergenic	-1.1808
seq_s_25218	115368	intergenic	-1.07961
seq_s_25218	115377	intergenic	-1.16165
seq_s_25218	115378	intergenic	-1.4447
seq_s_25218	115382	intergenic	-1.22809
seq_s_25218	115387	intergenic	-1.38382
seq_s_25218	115402	intergenic	-1.41364
seq_s_25218	115406	intergenic	-1.40404
seq_s_25218	116043	intergenic	-2.47037
seq_s_25218	116051	intergenic	-2.76366
seq_s_25218	116052	intergenic	-2.66879
seq_s_25218	116057	intergenic	-2.50128
seq_s_25218	116059	intergenic	-2.54965
seq_s_25218	116070	intergenic	-2.88093
seq_s_25218	116077	intergenic	-2.46179
seq_s_25218	116095	intergenic	-2.68646
seq_s_25218	116102	intergenic	-2.92248
seq_s_25218	116106	intergenic	-2.92248
seq_s_25218	116107	intergenic	-2.91428
seq_s_25218	116111	intergenic	-2.49383
seq_s_25218	116113	intergenic	-2.97421
seq_s_25218	116146	intergenic	-2.59188
seq_s_25218	116152	intergenic	-3.10208
seq_s_25218	116153	intergenic	-3.04746
seq_s_25218	116304	intergenic	-3.01228
seq_s_25218	116310	intergenic	-3.01228
seq_s_25218	116332	intergenic	-3.02426
seq_s_25218	116335	intergenic	-3.01827
seq_s_25218	116345	intergenic	-3.02357
seq_s_25218	116346	intergenic	-3.02357
seq_s_25218	116352	intergenic	-3.03147
seq_s_25218	117229	intergenic	-3.19196
seq_s_25218	117231	intergenic	-2.38825
seq_s_25218	117237	intergenic	-1.99162
seq_s_25218	117241	intergenic	-2.35503
seq_s_25218	117243	intergenic	-2.15785
seq_s_25218	117244	intergenic	-2.19252
seq_s_25218	117259	intergenic	-2.34419
seq_s_25218	117273	intergenic	-2.28902
seq_s_25218	117275	intergenic	-2.30218
seq_s_25218	117277	intergenic	-1.40599
seq_s_25218	117283	intergenic	-1.63381
seq_s_25218	117288	intergenic	-1.19668
seq_s_25218	117292	intergenic	-2.09905
seq_s_25218	117293	intergenic	-0.729432
seq_s_25218	117298	intergenic	-1.23085
seq_s_25218	117304	intergenic	-0.664038
seq_s_25218	117305	intergenic	-1.12059
seq_s_25218	117307	intergenic	-1.12059
seq_s_25218	117325	intergenic	-1.20974
seq_s_25218	117329	intergenic	-1.12193
seq_s_25218	117343	intergenic	-1.20228
seq_s_25218	117352	intergenic	-1.07169
seq_s_25218	117377	intergenic	-1.01926
seq_s_25218	117379	intergenic	-1.47957
seq_s_25218	117539	intergenic	-0.87829
seq_s_25218	117576	intergenic	-0.642271
seq_s_25218	117602	intergenic	-0.576661
seq_s_25218	117605	intergenic	-0.66093
seq_s_25218	117609	intergenic	-0.526989
seq_s_25218	117612	intergenic	-0.733643
seq_s_25218	117615	intergenic	-0.554774
seq_s_25218	117626	intergenic	1.10232
seq_s_25218	117632	intergenic	0.716664
seq_s_25218	117639	intergenic	-0.406239
seq_s_25218	117640	intergenic	-0.882673
seq_s_25218	117651	intergenic	-0.51672
seq_s_25218	117660	intergenic	-1.04708
seq_s_25218	117662	intergenic	-1.49319
seq_s_25218	117672	intergenic	-1.72931
seq_s_25218	117673	intergenic	-0.664253
seq_s_25218	117690	intergenic	-0.573965
seq_s_25218	117706	intergenic	-0.116625
seq_s_25218	117707	intergenic	-0.122156
seq_s_25218	117712	intergenic	-0.122156
seq_s_25218	117718	intergenic	-0.277207
seq_s_25218	117722	intergenic	-0.277207
seq_s_25218	117724	intergenic	-0.490311
seq_s_25218	117727	intergenic	-0.25865
seq_s_25218	117733	intergenic	-0.333976
seq_s_25218	117741	intergenic	-1.16249
seq_s_25218	117751	intergenic	-0.979481
seq_s_25218	117752	intergenic	0.0056559
seq_s_25218	117754	intergenic	0.149543
seq_s_25218	117768	intergenic	0.0698119
seq_s_25218	117771	intergenic	0.0330543
seq_s_25218	117776	intergenic	0.0173047
seq_s_25218	120038	intergenic	-0.21361
seq_s_25218	120047	intergenic	-0.0121664
seq_s_25218	120053	intergenic	0.303525
seq_s_25218	120059	intergenic	-0.198507
seq_s_25218	120060	intergenic	-0.198507
seq_s_25218	120065	intergenic	-0.170981
seq_s_25218	120078	intergenic	0.0148686
seq_s_25218	120080	intergenic	0.0429006
seq_s_25218	120081	intergenic	0.0439255
seq_s_25218	120093	intergenic	-0.135596
seq_s_25218	120343	intergenic	0.318346
seq_s_25218	120346	intergenic	0.341093
seq_s_25218	120359	intergenic	0.338841
seq_s_25218	120360	intergenic	1.1845
seq_s_25218	120367	intergenic	0.975528
seq_s_25218	120371	intergenic	0.861761
seq_s_25218	120372	intergenic	0.897362
seq_s_25218	120379	intergenic	0.847407
seq_s_25218	120381	intergenic	0.675417
seq_s_25218	120386	intergenic	0.751044
seq_s_25218	120389	intergenic	0.640401
seq_s_25218	120390	intergenic	0.405281
seq_s_25218	120391	intergenic	0.710159
seq_s_25218	120392	intergenic	0.380119
seq_s_25218	120394	intergenic	0.711126
seq_s_25218	120401	intergenic	0.628979
seq_s_25218	120403	intergenic	0.335142
seq_s_25218	120435	intergenic	0.454095
seq_s_25218	122364	intergenic	0.212126
seq_s_25218	122419	intergenic	0.523028
seq_s_25218	122434	intergenic	-0.0446969
seq_s_25218	122445	intergenic	-0.680781
seq_s_25218	122452	intergenic	-0.269925
seq_s_25218	122777	intergenic	0.0316444
seq_s_25218	122779	intergenic	0.0404018
seq_s_25218	122787	intergenic	0.0576095
seq_s_25218	122791	intergenic	-0.934863
seq_s_25218	122794	intergenic	-0.160633
seq_s_25218	122795	intergenic	-0.155939
seq_s_25218	122802	intergenic	0.294798
seq_s_25218	122804	intergenic	-0.440842
seq_s_25218	122811	intergenic	-1.36728
seq_s_25218	122823	intergenic	-0.702376
seq_s_25218	122829	intergenic	-0.716722
seq_s_25218	122838	intergenic	-0.28882
seq_s_25218	122839	intergenic	-0.288694
seq_s_25218	122840	intergenic	-0.279378
seq_s_25218	122843	intergenic	-0.485238
seq_s_25218	122849	intergenic	-0.433124
seq_s_25218	122851	intergenic	-1.2509
seq_s_25218	122853	intergenic	-0.331876
seq_s_25218	122863	intergenic	-1.08933
seq_s_25218	122864	intergenic	-0.416621
seq_s_25218	122871	intergenic	-0.0730117
seq_s_25218	122874	intergenic	0.0752472
seq_s_25218	122879	intergenic	0.104491
seq_s_25218	122880	intergenic	0.105767
seq_s_25218	122883	intergenic	-0.347637
seq_s_25218	122889	intergenic	0.00533879
seq_s_25218	122890	intergenic	0.302055
seq_s_25218	122898	intergenic	0.790978
seq_s_25218	122900	intergenic	0.418085
seq_s_25218	122904	intergenic	0.812164
seq_s_25218	122905	intergenic	0.66021
seq_s_25218	122908	intergenic	0.599406
seq_s_25218	122909	intergenic	0.969319
seq_s_25218	122916	intergenic	0.607391
seq_s_25218	122920	intergenic	1.10852
seq_s_25218	122942	intergenic	0.970359
seq_s_25218	122945	intergenic	0.966814
seq_s_25218	122946	intergenic	1.06625
seq_s_25218	127237	intergenic	0.593533
seq_s_25218	127256	intergenic	0.504554
seq_s_25218	127259	intergenic	0.446511
seq_s_25218	127260	intergenic	0.436225
seq_s_25218	127265	intergenic	0.436225
seq_s_25218	127267	intergenic	0.0935591
seq_s_25218	127277	intergenic	0.0935591
seq_s_25218	127278	intergenic	0.0935591
seq_s_25218	127284	intergenic	0.338905
seq_s_25218	127289	intergenic	0.574748
seq_s_25218	127307	intergenic	0.53411
seq_s_25218	127321	intergenic	1.33803
seq_s_25218	127344	intergenic	0.463975
seq_s_25218	127350	intergenic	0.186506
seq_s_25218	127355	intergenic	0.331764
seq_s_25218	127369	intergenic	0.271897
seq_s_25218	127379	intergenic	0.287229
seq_s_25218	127380	intergenic	0.000785072
seq_s_25218	127385	intergenic	0.131163
seq_s_25218	127393	intergenic	0.480333
seq_s_25218	127401	intergenic	-0.121348
seq_s_25218	127403	intergenic	0.0959888
seq_s_25218	127410	intergenic	0.0959888
seq_s_25218	127413	intergenic	0.10609
seq_s_25218	127414	intergenic	0.0692563
seq_s_25218	127423	intergenic	-0.625122
seq_s_25218	127434	intergenic	-0.596296
seq_s_25218	127435	intergenic	-0.430802
seq_s_25218	127452	intergenic	-0.539584
seq_s_25218	127503	intergenic	0.31231
seq_s_25218	131754	intergenic	-0.800687
seq_s_25218	131760	intergenic	-0.824344
seq_s_25218	131761	intergenic	-0.638903
seq_s_25218	131771	intergenic	-0.36478
seq_s_25218	131772	intergenic	-1.02818
seq_s_25218	131773	intergenic	-0.715612
seq_s_25218	131776	intergenic	-1.06584
seq_s_25218	131781	intergenic	-0.1699
seq_s_25218	131784	intergenic	0.103564
seq_s_25218	131814	intergenic	0.127281
seq_s_25218	131992	intergenic	0.0894721
seq_s_25218	131996	intergenic	0.606253
seq_s_25218	132000	intergenic	0.0212609
seq_s_25218	132021	intergenic	0.0518824
seq_s_25218	132078	intergenic	0.0364708
seq_s_25218	132099	intergenic	0.0522915
seq_s_25218	132185	intergenic	-0.606209
seq_s_25218	132225	intergenic	-0.531111
seq_s_25218	132254	intergenic	-0.618818
seq_s_25218	132316	intergenic	-0.654226
seq_s_25218	134628	intergenic	-0.141223
seq_s_25218	134649	intergenic	0.432142
seq_s_25218	134652	intergenic	0.187781
seq_s_25218	134675	intergenic	0.437418
seq_s_25218	134681	intergenic	0.519947
seq_s_25218	134686	intergenic	0.163231
seq_s_25218	134693	intergenic	0.340731
seq_s_25218	135149	intergenic	-0.625978
seq_s_25218	135152	intergenic	-0.984047
seq_s_25218	135163	intergenic	-0.652343
seq_s_25218	135174	intergenic	-0.572786
seq_s_25218	135178	intergenic	-1.16424
seq_s_25218	136561	intergenic	-1.27382
seq_s_25218	136565	intergenic	-0.738552
seq_s_25218	136575	intergenic	-1.00008
seq_s_25218	136605	intergenic	-0.141291
seq_s_25218	136610	intergenic	-0.13255
seq_s_25218	136622	intergenic	-0.614112
seq_s_25218	136626	intergenic	-1.28889
seq_s_25218	136639	intergenic	-0.628141
seq_s_25218	136720	intergenic	-0.878474
seq_s_25218	136767	intergenic	-0.705643
seq_s_25218	136770	intergenic	-0.705643
seq_s_25218	136784	intergenic	-0.786182
seq_s_25218	136785	intergenic	-0.395812
seq_s_25218	136786	intergenic	-0.769946
seq_s_25218	136796	intergenic	-1.46478
seq_s_25218	136799	intergenic	-1.48874
seq_s_25218	136802	intergenic	-1.042
seq_s_25218	136816	intergenic	-0.334204
seq_s_25218	136856	intergenic	-0.592028
seq_s_25218	136865	intergenic	-0.788846
seq_s_25218	136872	intergenic	-0.544087
seq_s_25218	136882	intergenic	-1.11101
seq_s_25218	136892	intergenic	-0.902163
seq_s_25218	136893	intergenic	0.404204
seq_s_25218	136908	intergenic	-0.128895
seq_s_25218	136915	intergenic	0.722237
seq_s_25218	136920	intergenic	1.06874
seq_s_25218	136922	intergenic	0.584147
seq_s_25218	136934	intergenic	0.527351
seq_s_25218	136935	intergenic	0.527351
seq_s_25218	136939	intergenic	0.512105
seq_s_25218	136941	intergenic	0.555809
seq_s_25218	136946	intergenic	0.50317
seq_s_25218	136949	intergenic	0.50317
seq_s_25218	136950	intergenic	0.50317
seq_s_25218	136953	intergenic	0.975953
seq_s_25218	136964	intergenic	-0.707818
seq_s_25218	136974	intergenic	-0.442973
seq_s_25218	136976	intergenic	-0.633766
seq_s_25218	136981	intergenic	-0.517114
seq_s_25218	137002	intergenic	-0.809236
seq_s_25218	137007	intergenic	-1.47343
seq_s_25218	137010	intergenic	-1.1338
seq_s_25218	137017	intergenic	-1.28582
seq_s_25218	137018	intergenic	-1.28582
seq_s_25218	137027	intergenic	-0.586282
seq_s_25218	137038	intergenic	-0.806522
seq_s_25218	137049	intergenic	-0.371598
seq_s_25218	137051	intergenic	-0.0704355
seq_s_25218	137053	intergenic	-1.09448
seq_s_25218	137056	intergenic	-0.988068
seq_s_25218	137058	intergenic	-0.988068
seq_s_25218	137074	intergenic	-0.936594
seq_s_25218	137088	intergenic	-0.847486
seq_s_25218	137093	intergenic	-1.06325
seq_s_25218	137095	intergenic	-0.937654
seq_s_25218	137097	intergenic	-0.987243
seq_s_25218	137101	intergenic	-0.928013
seq_s_25218	137105	intergenic	-0.572488
seq_s_25218	137106	intergenic	-0.380635
seq_s_25218	137126	intergenic	-0.400899
seq_s_25218	137127	intergenic	0.67395
seq_s_25218	137187	intergenic	0.929344
seq_s_25218	137203	intergenic	0.65198
seq_s_25218	137204	intergenic	0.612018
seq_s_25218	137209	intergenic	1.01058
seq_s_25218	137215	intergenic	0.554751
seq_s_25218	137216	intergenic	0.616173
seq_s_25218	137237	intergenic	-0.133621
seq_s_25218	137387	intergenic	0.0581866
seq_s_25218	137398	intergenic	-0.217434
seq_s_25218	137411	intergenic	0.685796
seq_s_25218	137421	intergenic	0.945773
seq_s_25218	137452	intergenic	-0.218344
seq_s_25218	138545	intergenic	-0.661513
seq_s_25218	138550	intergenic	-0.661513
seq_s_25218	138554	intergenic	-0.661513
seq_s_25218	138559	intergenic	-1.14089
seq_s_25218	138560	intergenic	-0.816295
seq_s_25218	140094	intergenic	-0.920764
seq_s_25218	140839	intergenic	-1.09033
seq_s_25218	140856	intergenic	-0.780271
seq_s_25218	140872	intergenic	-0.660442
seq_s_25218	140877	intergenic	-0.769819
seq_s_25218	140879	intergenic	-1.05564
seq_s_25218	140907	intergenic	-1.09634
seq_s_25218	140908	intergenic	-0.339855
seq_s_25218	140927	intergenic	-0.133314
seq_s_25218	140929	intergenic	-0.136742
seq_s_25218	140943	intergenic	-0.588134
seq_s_25218	140958	intergenic	-0.567617
seq_s_25218	140964	intergenic	0.175209
seq_s_25218	140968	intergenic	1.2115
seq_s_25218	140987	intergenic	0.0846977
seq_s_25218	140992	intergenic	0.0697491
seq_s_25218	141044	intergenic	-0.0362395
seq_s_25218	141048	intergenic	-0.0182854
seq_s_25218	141052	intergenic	-0.08493
seq_s_25218	141058	intergenic	-0.0584297
seq_s_25218	141061	intergenic	-0.551241
seq_s_25218	141064	intergenic	0.302829
seq_s_25218	141109	intergenic	0.361657
seq_s_25218	141111	intergenic	0.368398
seq_s_25218	141112	intergenic	0.368398
seq_s_25218	141114	intergenic	0.321383
seq_s_25218	141115	intergenic	0.657579
seq_s_25218	141116	intergenic	-0.0788612
seq_s_25218	141117	intergenic	-0.0788612
seq_s_25218	141120	intergenic	-0.936423
seq_s_25218	141124	intergenic	-0.842311
seq_s_25218	141135	intergenic	-1.62431
seq_s_25218	141136	intergenic	-0.996915
seq_s_25218	141144	intergenic	-0.925806
seq_s_25218	141151	intergenic	-0.915354
seq_s_25218	141153	intergenic	-0.784166
seq_s_25218	141156	intergenic	-0.690561
seq_s_25218	141157	intergenic	-0.916154
seq_s_25218	141171	intergenic	-0.850765
seq_s_25218	141186	intergenic	-1.48418
seq_s_25218	141189	intergenic	-0.960378
seq_s_25218	141203	intergenic	-0.901636
seq_s_25218	141207	intergenic	-0.999148
seq_s_25218	141222	intergenic	-0.823551
seq_s_25218	141245	intergenic	-0.912209
seq_s_25218	141262	intergenic	-0.835239
seq_s_25218	141263	intergenic	-0.803706
seq_s_25218	141272	intergenic	-0.771545
seq_s_25218	141278	intergenic	-0.533198
seq_s_25218	141279	intergenic	-0.652374
seq_s_25218	141286	intergenic	-1.35797
seq_s_25218	141291	intergenic	-0.808266
seq_s_25218	141293	intergenic	-0.726255
seq_s_25218	141300	intergenic	-0.573617
seq_s_25218	141306	intergenic	-0.836965
seq_s_25218	141307	intergenic	-0.84252
seq_s_25218	141309	intergenic	-0.782364
seq_s_25218	141311	intergenic	0.0307502
seq_s_25218	141314	intergenic	-0.192032
seq_s_25218	141315	intergenic	-0.192032
seq_s_25218	141332	intergenic	-0.155249
seq_s_25218	141342	intergenic	-0.220255
seq_s_25218	141346	intergenic	0.06732
seq_s_25218	141360	intergenic	0.06732
seq_s_25218	141364	intergenic	-0.309693
seq_s_25218	141366	intergenic	-0.529766
seq_s_25218	141371	intergenic	-0.44343
seq_s_25218	141372	intergenic	-0.347738
seq_s_25218	141377	intergenic	-0.926948
seq_s_25218	141379	intergenic	-0.108528
seq_s_25218	141382	intergenic	0.44615
seq_s_25218	141410	intergenic	0.771827
seq_s_25218	141411	intergenic	0.600094
seq_s_25218	141418	intergenic	0.372916
seq_s_25218	141420	intergenic	1.43768
seq_s_25218	141429	intergenic	1.34547
seq_s_25218	141447	intergenic	1.31703
seq_s_25218	141457	intergenic	0.761984
seq_s_25218	141462	intergenic	0.809406
seq_s_25218	141466	intergenic	1.54944
seq_s_25218	141493	intergenic	1.0033
seq_s_25218	141494	intergenic	1.01473
seq_s_25218	141526	intergenic	1.1253
seq_s_25218	141530	intergenic	1.00003
seq_s_25218	141553	intergenic	1.01433
seq_s_25218	141564	intergenic	0.835401
seq_s_25218	142998	intergenic	0.539118
seq_s_25218	143002	intergenic	1.17923
seq_s_25218	143004	intergenic	0.672055
seq_s_25218	143036	intergenic	0.607177
seq_s_25218	143037	intergenic	0.21179
seq_s_25218	143052	intergenic	0.266546
seq_s_25218	143055	intergenic	0.219788
seq_s_25218	143059	intergenic	0.219788
seq_s_25218	143060	intergenic	0.498536
seq_s_25218	143063	intergenic	0.426555
seq_s_25218	143071	intergenic	-0.716646
seq_s_25218	143081	intergenic	-1.31306
seq_s_25218	143085	intergenic	-0.866665
seq_s_25218	143087	intergenic	-0.624697
seq_s_25218	143112	intergenic	-0.829969
seq_s_25218	143114	intergenic	-0.587887
seq_s_25218	143121	intergenic	0.0901387
seq_s_25218	143122	intergenic	-0.751846
seq_s_25218	143124	intergenic	-0.144844
seq_s_25218	143129	intergenic	-0.503808
seq_s_25218	143132	intergenic	-0.292782
seq_s_25218	143133	intergenic	-1.0302
seq_s_25218	143135	intergenic	-1.62422
seq_s_25218	143141	intergenic	-1.61883
seq_s_25218	143147	intergenic	-1.68418
seq_s_25218	143150	intergenic	-1.42933
seq_s_25218	143153	intergenic	-1.61106
seq_s_25218	143156	intergenic	-1.82679
seq_s_25218	143157	intergenic	-1.15112
seq_s_25218	143173	intergenic	0.497178
seq_s_25218	143174	intergenic	1.17022
seq_s_25218	143175	intergenic	1.90795
seq_s_25218	143177	intergenic	2.41919
seq_s_25218	143178	intergenic	2.05798
seq_s_25218	143179	intergenic	1.59942
seq_s_25218	143186	intergenic	-0.255403
seq_s_25218	143187	intergenic	0.0832016
seq_s_25218	143193	intergenic	0.549116
seq_s_25218	143201	intergenic	0.224646
seq_s_25218	143211	intergenic	0.224646
seq_s_25218	143214	intergenic	0.879301
seq_s_25218	143231	intergenic	0.2421
seq_s_25218	143236	intergenic	0.202609
seq_s_25218	143240	intergenic	0.411936
seq_s_25218	143243	intergenic	0.48862
seq_s_25218	143256	intergenic	0.500497
seq_s_25218	143260	intergenic	-0.239194
seq_s_25218	143261	intergenic	0.16655
seq_s_25218	143262	intergenic	0.0281524
seq_s_25218	143265	intergenic	-0.131658
seq_s_25218	143267	intergenic	-0.131658
seq_s_25218	143271	intergenic	0.351483
seq_s_25218	143283	intergenic	0.489045
seq_s_25218	143289	intergenic	0.450209
seq_s_25218	143294	intergenic	-0.260587
seq_s_25218	143301	intergenic	-0.243595
seq_s_25218	143307	intergenic	-0.259003
seq_s_25218	143316	intergenic	-0.0595694
seq_s_25218	143318	intergenic	0.0540477
seq_s_25218	143322	intergenic	0.196802
seq_s_25218	143323	intergenic	-0.000851221
seq_s_25218	143324	intergenic	-0.11917
seq_s_25218	143325	intergenic	-0.149246
seq_s_25218	143327	intergenic	0.436633
seq_s_25218	143328	intergenic	0.269089
seq_s_25218	143330	intergenic	0.305436
seq_s_25218	143331	intergenic	0.617326
seq_s_25218	143332	intergenic	-0.00372996
seq_s_25218	143334	intergenic	0.1105
seq_s_25218	143338	intergenic	0.0145686
seq_s_25218	143340	intergenic	0.1105
seq_s_25218	143342	intergenic	0.0139255
seq_s_25218	143343	intergenic	0.0938242
seq_s_25218	143345	intergenic	0.798629
seq_s_25218	143346	intergenic	0.502058
seq_s_25218	143348	intergenic	1.31078
seq_s_25218	143540	intergenic	0.797357
seq_s_25218	143553	intergenic	0.588507
seq_s_25218	143557	intergenic	0.65798
seq_s_25218	143573	intergenic	-0.561122
seq_s_25218	143581	intergenic	0.664486
seq_s_25218	143583	intergenic	0.539238
seq_s_25218	143585	intergenic	0.377756
seq_s_25218	143603	intergenic	-0.053484
seq_s_25218	143604	intergenic	-0.67442
seq_s_25218	143615	intergenic	-0.281139
seq_s_25218	144111	intergenic	-0.127261
seq_s_25218	144123	intergenic	-0.197544
seq_s_25218	144130	intergenic	-0.906976
seq_s_25218	144131	intergenic	-0.698679
seq_s_25218	144133	intergenic	0.0147189
seq_s_25218	144138	intergenic	0.527262
seq_s_25218	144139	intergenic	0.0872511
seq_s_25218	144142	intergenic	0.461275
seq_s_25218	144160	intergenic	0.120957
seq_s_25218	144161	intergenic	0.12759
seq_s_25218	144163	intergenic	-0.0764727
seq_s_25218	144169	intergenic	0.600462
seq_s_25218	144170	intergenic	0.302896
seq_s_25218	144173	intergenic	0.113122
seq_s_25218	144180	intergenic	-0.00536498
seq_s_25218	144184	intergenic	-0.155114
seq_s_25218	144185	intergenic	-0.994956
seq_s_25218	144226	intergenic	0.0630828
seq_s_25218	144229	intergenic	0.158666
seq_s_25218	144252	intergenic	-1.08466
seq_s_25218	144255	intergenic	-0.0147014
seq_s_25218	144365	intergenic	-0.331344
seq_s_25218	144373	intergenic	0.541267
seq_s_25218	144379	intergenic	-0.403429
seq_s_25218	144381	intergenic	-0.61982
seq_s_25218	144382	intergenic	-1.13986
seq_s_25218	144389	intergenic	-0.171022
seq_s_25218	144403	intergenic	-0.171733
seq_s_25218	144408	intergenic	-0.464365
seq_s_25218	144409	intergenic	-0.357512
seq_s_25218	144412	intergenic	-0.460357
seq_s_25218	144418	intergenic	-0.428709
seq_s_25218	144433	intergenic	-1.38174
seq_s_25218	144435	intergenic	-0.15221
seq_s_25218	144446	intergenic	-0.873959
seq_s_25218	144451	intergenic	-0.989165
seq_s_25218	144454	intergenic	-0.0328877
seq_s_25218	144467	intergenic	0.354312
seq_s_25218	144474	intergenic	0.498881
seq_s_25218	144479	intergenic	1.9758
seq_s_25218	144487	intergenic	2.32089
seq_s_25218	145757	intergenic	1.51011
seq_s_25218	145768	intergenic	0.776435
seq_s_25218	145769	intergenic	0.786294
seq_s_25218	145776	intergenic	1.0577
seq_s_25218	145778	intergenic	0.421404
seq_s_25218	145779	intergenic	0.672217
seq_s_25218	145782	intergenic	0.618198
seq_s_25218	145787	intergenic	0.918049
seq_s_25218	145789	intergenic	0.419186
seq_s_25218	145794	intergenic	-0.0116298
seq_s_25218	145807	intergenic	0.446982
seq_s_25218	145810	intergenic	0.446982
seq_s_25218	145817	intergenic	-0.525149
seq_s_25218	145819	intergenic	-0.513397
seq_s_25218	145823	intergenic	-0.318628
seq_s_25218	145826	intergenic	-0.149773
seq_s_25218	145829	intergenic	-0.0267903
seq_s_25218	145832	intergenic	-0.158596
seq_s_25218	145833	intergenic	0.0215546
seq_s_25218	145835	intergenic	0.0215546
seq_s_25218	145842	intergenic	0.0756455
seq_s_25218	145849	intergenic	0.107944
seq_s_25218	145851	intergenic	0.359014
seq_s_25218	145852	intergenic	0.530337
seq_s_25218	145856	intergenic	1.46212
seq_s_25218	145861	intergenic	1.81497
seq_s_25218	145863	intergenic	2.01484
seq_s_25218	145864	intergenic	1.81296
seq_s_25218	145887	intergenic	2.19735
seq_s_25218	145894	intergenic	2.19735
seq_s_25218	145895	intergenic	1.18929
seq_s_25218	145896	intergenic	1.0052
seq_s_25218	145899	intergenic	0.190939
seq_s_25218	145904	intergenic	-0.0238773
seq_s_25218	145905	intergenic	0.418961
seq_s_25218	145906	intergenic	0.173799
seq_s_25218	145916	intergenic	-0.152312
seq_s_25218	145918	intergenic	-0.468101
seq_s_25218	145921	intergenic	-1.00529
seq_s_25218	145931	intergenic	-0.766192
seq_s_25218	145932	intergenic	-0.766192
seq_s_25218	145934	intergenic	0.0988263
seq_s_25218	145938	intergenic	-0.174931
seq_s_25218	145942	intergenic	-0.357169
seq_s_25218	145943	intergenic	-0.439675
seq_s_25218	145944	intergenic	-0.709372
seq_s_25218	145945	intergenic	-1.01765
seq_s_25218	145956	intergenic	-1.10532
seq_s_25218	145959	intergenic	-0.680641
seq_s_25218	145962	intergenic	-0.941002
seq_s_25218	145965	intergenic	-0.773187
seq_s_25218	145966	intergenic	-0.549675
seq_s_25218	145968	intergenic	-0.35918
seq_s_25218	145970	intergenic	0.104766
seq_s_25218	145973	intergenic	0.104766
seq_s_25218	145974	intergenic	0.104766
seq_s_25218	145975	intergenic	0.104766
seq_s_25218	145976	intergenic	0.104766
seq_s_25218	145977	intergenic	-0.0924931
seq_s_25218	145979	intergenic	-1.00379
seq_s_25218	145981	intergenic	-0.682252
seq_s_25218	145982	intergenic	-0.836907
seq_s_25218	145986	intergenic	-0.836907
seq_s_25218	146107	intergenic	-1.88752
seq_s_25218	146108	intergenic	-2.3954
seq_s_25218	146112	intergenic	-1.89684
seq_s_25218	146116	intergenic	-2.08163
seq_s_25218	146165	intergenic	-2.56415
seq_s_25218	146167	intergenic	-1.69881
seq_s_25218	146168	intergenic	-1.66679
seq_s_25218	146169	intergenic	-1.19412
seq_s_25218	146171	intergenic	-1.1272
seq_s_25218	146179	intergenic	-1.1272
seq_s_25218	146182	intergenic	-0.264506
seq_s_25218	146183	intergenic	0.296258
seq_s_25218	146190	intergenic	0.379931
seq_s_25218	146195	intergenic	-0.185768
seq_s_25218	146197	intergenic	0.484483
seq_s_25218	146203	intergenic	0.0247301
seq_s_25218	146204	intergenic	0.359673
seq_s_25218	146205	intergenic	0.612473
seq_s_25218	146210	intergenic	0.474096
seq_s_25218	146212	intergenic	0.0700871
seq_s_25218	146218	intergenic	0.748
seq_s_25218	146219	intergenic	0.763278
seq_s_25218	146220	intergenic	0.765209
seq_s_25218	146223	intergenic	0.747925
seq_s_25218	146224	intergenic	0.75388
seq_s_25218	146229	intergenic	0.523215
seq_s_25218	146235	intergenic	0.569861
seq_s_25218	146245	intergenic	0.257927
seq_s_25218	146246	intergenic	0.51993
seq_s_25218	146248	intergenic	0.463078
seq_s_25218	146250	intergenic	0.601334
seq_s_25218	146257	intergenic	0.781368
seq_s_25218	146261	intergenic	0.72928
seq_s_25218	146262	intergenic	0.748993
seq_s_25218	146265	intergenic	0.699686
seq_s_25218	146268	intergenic	0.590218
seq_s_25218	146271	intergenic	0.590218
seq_s_25218	146273	intergenic	0.643969
seq_s_25218	146276	intergenic	0.697484
seq_s_25218	146279	intergenic	0.347233
seq_s_25218	146282	intergenic	-0.305089
seq_s_25218	146283	intergenic	0.269529
seq_s_25218	146284	intergenic	0.269529
seq_s_25218	146299	intergenic	-0.13019
seq_s_25218	146300	intergenic	0.471107
seq_s_25218	146305	intergenic	0.439733
seq_s_25218	146312	intergenic	0.46807
seq_s_25218	146317	intergenic	-0.0480361
seq_s_25218	146325	intergenic	0.0479839
seq_s_25218	146327	intergenic	-0.215953
seq_s_25218	146330	intergenic	-0.0754338
seq_s_25218	146333	intergenic	-0.182415
seq_s_25218	146350	intergenic	-0.298623
seq_s_25218	146351	intergenic	-0.278272
seq_s_25218	146355	intergenic	0.439838
seq_s_25218	146364	intergenic	-0.0733897
seq_s_25218	146365	intergenic	0.173647
seq_s_25218	146367	intergenic	0.145641
seq_s_25218	146368	intergenic	0.717983
seq_s_25218	146369	intergenic	1.06625
seq_s_25218	146372	intergenic	0.626971
seq_s_25218	146376	intergenic	0.527732
seq_s_25218	146380	intergenic	0.46306
seq_s_25218	146387	intergenic	0.638703
seq_s_25218	146395	intergenic	1.27138
seq_s_25218	146403	intergenic	0.916971
seq_s_25218	146407	intergenic	0.729012
seq_s_25218	146412	intergenic	0.976162
seq_s_25218	146413	intergenic	0.931025
seq_s_25218	146417	intergenic	0.374978
seq_s_25218	146433	intergenic	0.462655
seq_s_25218	146434	intergenic	0.468893
seq_s_25218	146438	intergenic	1.08753
seq_s_25218	146451	intergenic	-0.183493
seq_s_25218	146455	intergenic	0.308963
seq_s_25218	146463	intergenic	0.275746
seq_s_25218	146470	intergenic	0.14192
seq_s_25218	146478	intergenic	0.14192
seq_s_25218	146541	intergenic	0.249878
seq_s_25218	146543	intergenic	-0.153536
seq_s_25218	146547	intergenic	0.253155
seq_s_25218	146560	intergenic	0.160902
seq_s_25218	146561	intergenic	0.160902
seq_s_25218	146562	intergenic	-0.531352
seq_s_25218	146603	intergenic	-0.217049
seq_s_25218	146604	intergenic	-0.458524
seq_s_25218	146626	intergenic	0.188951
seq_s_25218	146628	intergenic	0.0840743
seq_s_25218	146653	intergenic	-0.0367177
seq_s_25218	146659	intergenic	0.12116
seq_s_25218	146661	intergenic	0.12116
seq_s_25218	146673	intergenic	-0.471634
seq_s_25218	146678	intergenic	-0.302138
seq_s_25218	146690	intergenic	0.0345688
seq_s_25218	146691	intergenic	-0.495455
seq_s_25218	146695	intergenic	-0.438737
seq_s_25218	146698	intergenic	-0.506928
seq_s_25218	146707	intergenic	-0.506928
seq_s_25218	146712	intergenic	-0.416133
seq_s_25218	146722	intergenic	0.964118
seq_s_25218	146727	intergenic	0.87057
seq_s_25218	146733	intergenic	0.87057
seq_s_25218	146734	intergenic	0.92369
seq_s_25218	146736	intergenic	0.861016
seq_s_25218	146737	intergenic	0.861016
seq_s_25218	146775	intergenic	1.17377
seq_s_25218	146793	intergenic	0.936619
seq_s_25218	146888	intergenic	0.811658
seq_s_25218	146901	intergenic	0.784606
seq_s_25218	146904	intergenic	0.836437
seq_s_25218	146918	intergenic	0.883223
seq_s_25218	146930	intergenic	0.86655
seq_s_25218	146939	intergenic	0.878386
seq_s_25218	146942	intergenic	0.923722
seq_s_25218	146946	intergenic	0.937947
seq_s_25218	146947	intergenic	0.801671
seq_s_25218	146949	intergenic	0.714685
seq_s_25218	146953	intergenic	0.647168
seq_s_25218	146973	intergenic	0.743295
seq_s_25218	146977	intergenic	0.791197
seq_s_25218	146981	intergenic	0.807659
seq_s_25218	146995	intergenic	0.912693
seq_s_25218	147153	intergenic	0.918124
seq_s_25218	147166	intergenic	0.861648
seq_s_25218	147175	intergenic	0.884759
seq_s_25218	147192	intergenic	0.84988
seq_s_25218	147194	intergenic	1.0011
seq_s_25218	147195	intergenic	0.886344
seq_s_25218	147197	intergenic	1.08977
seq_s_25218	147199	intergenic	1.22956
seq_s_25218	147363	intergenic	1.36675
seq_s_25218	147364	intergenic	1.36675
seq_s_25218	147366	intergenic	1.45419
seq_s_25218	147367	intergenic	1.45419
seq_s_25218	147368	intergenic	1.45188
seq_s_25218	147402	intergenic	2.15282
seq_s_25218	147581	intergenic	1.99611
seq_s_25218	147587	intergenic	1.81136
seq_s_25218	147710	intergenic	2.02262
seq_s_25218	147717	intergenic	2.02262
seq_s_25218	147730	intergenic	1.80548
seq_s_25218	147737	intergenic	1.64808
seq_s_25218	147748	intergenic	1.94209
seq_s_25218	147751	intergenic	0.59864
seq_s_25218	147859	intergenic	0.531164
seq_s_25218	147875	intergenic	0.189408
seq_s_25218	147883	intergenic	0.216072
seq_s_25218	147909	intergenic	0.50283
seq_s_25218	147928	intergenic	0.120731
seq_s_25218	147934	intergenic	1.18598
seq_s_25218	147953	intergenic	0.881789
seq_s_25218	147963	intergenic	0.914295
seq_s_25218	148124	intergenic	0.851413
seq_s_25218	148150	intergenic	0.870148
seq_s_25218	148153	intergenic	0.989303
seq_s_25218	148164	intergenic	0.810436
seq_s_25218	148172	intergenic	0.829156
seq_s_25218	148173	intergenic	0.59092
seq_s_25218	148180	intergenic	0.872662
seq_s_25218	148198	intergenic	1.14975
seq_s_25218	148216	intergenic	1.1304
seq_s_25218	148217	intergenic	1.12941
seq_s_25218	148219	intergenic	1.52613
seq_s_25218	148233	intergenic	1.52613
seq_s_25218	148236	intergenic	1.47833
seq_s_25218	148237	intergenic	1.18209
seq_s_25218	148263	intergenic	1.566
seq_s_25218	148365	intergenic	0.950274
seq_s_25218	148366	intergenic	1.29625
seq_s_25218	148368	intergenic	1.29625
seq_s_25218	148380	intergenic	1.5022
seq_s_25218	148386	intergenic	1.01178
seq_s_25218	148388	intergenic	1.14833
seq_s_25218	148390	intergenic	1.13344
seq_s_25218	148393	intergenic	0.860224
seq_s_25218	148401	intergenic	1.23518
seq_s_25218	148410	intergenic	1.58361
seq_s_25218	148413	intergenic	1.29173
seq_s_25218	148416	intergenic	1.29173
seq_s_25218	148423	intergenic	1.08118
seq_s_25218	148442	intergenic	1.01715
seq_s_25218	148450	intergenic	0.416915
seq_s_25218	148463	intergenic	1.04576
seq_s_25218	148474	intergenic	0.904103
seq_s_25218	148479	intergenic	0.818815
seq_s_25218	148485	intergenic	-0.122046
seq_s_25218	148487	intergenic	-0.247291
seq_s_25218	148497	intergenic	-0.426185
seq_s_25218	148503	intergenic	-0.400265
seq_s_25218	148506	intergenic	0.143877
seq_s_25218	148515	intergenic	-0.566564
seq_s_25218	148523	intergenic	-0.409512
seq_s_25218	148530	intergenic	-0.329156
seq_s_25218	148538	intergenic	-0.630037
seq_s_25218	148552	intergenic	-0.321697
seq_s_25218	148560	intergenic	0.056282
seq_s_25218	148561	intergenic	-0.2015
seq_s_25218	148563	intergenic	0.181434
seq_s_25218	148565	intergenic	-0.110673
seq_s_25218	148568	intergenic	-0.622528
seq_s_25218	148571	intergenic	-0.364406
seq_s_25218	148575	intergenic	-0.418048
seq_s_25218	148580	intergenic	-0.0585806
seq_s_25218	148581	intergenic	-0.0585806
seq_s_25218	148583	intergenic	-0.541525
seq_s_25218	148584	intergenic	-0.334819
seq_s_25218	148586	intergenic	-0.324596
seq_s_25218	148597	intergenic	-0.380521
seq_s_25218	148603	intergenic	-0.294954
seq_s_25218	148608	intergenic	-0.490946
seq_s_25218	148614	intergenic	-0.255255
seq_s_25218	148624	intergenic	-0.642258
seq_s_25218	148625	intergenic	-0.654835
seq_s_25218	148628	intergenic	-0.372752
seq_s_25218	148634	intergenic	-1.66868
seq_s_25218	148637	intergenic	-1.40374
seq_s_25218	148650	intergenic	-1.52981
seq_s_25218	148654	intergenic	-1.21296
seq_s_25218	148660	intergenic	-1.78045
seq_s_25218	148664	intergenic	-1.40873
seq_s_25218	148666	intergenic	-0.538379
seq_s_25218	148679	intergenic	-0.600825
seq_s_25218	148690	intergenic	-0.415835
seq_s_25218	148695	intergenic	-0.507873
seq_s_25218	148707	intergenic	-0.967088
seq_s_25218	148708	intergenic	0.0424623
seq_s_25218	148710	intergenic	0.0424623
seq_s_25218	148720	intergenic	0.214974
seq_s_25218	148793	intergenic	0.017734
seq_s_25218	148795	intergenic	-0.438185
seq_s_25218	148797	intergenic	-0.254241
seq_s_25218	148806	intergenic	0.132833
seq_s_25218	148807	intergenic	0.0422549
seq_s_25218	148815	intergenic	-0.358317
seq_s_25218	148819	intergenic	0.169158
seq_s_25218	148841	intergenic	-0.341035
seq_s_25218	148852	intergenic	-0.516752
seq_s_25218	149116	intergenic	0.246149
seq_s_25218	149340	intergenic	0.234796
seq_s_25218	149377	intergenic	0.721887
seq_s_25218	149380	intergenic	0.822252
seq_s_25218	149383	intergenic	1.09287
seq_s_25218	149386	intergenic	0.958518
seq_s_25218	149393	intergenic	1.25751
seq_s_25218	149400	intergenic	1.19161
seq_s_25218	149403	intergenic	1.12687
seq_s_25218	149407	intergenic	1.31218
seq_s_25218	149412	intergenic	0.673361
seq_s_25218	149417	intergenic	0.673361
seq_s_25218	149418	intergenic	-0.316015
seq_s_25218	149426	intergenic	-0.192798
seq_s_25218	149427	intergenic	0.300051
seq_s_25218	149437	intergenic	-0.197029
seq_s_25218	149438	intergenic	-0.257246
seq_s_25218	149442	intergenic	0.114989
seq_s_25218	149866	intergenic	0.313668
seq_s_25218	149891	intergenic	0.63109
seq_s_25218	149893	intergenic	0.208294
seq_s_25218	149904	intergenic	0.0877134
seq_s_25218	149905	intergenic	0.449849
seq_s_25218	149919	intergenic	0.644305
seq_s_25218	149934	intergenic	0.650886
seq_s_25218	149938	intergenic	-0.907433
seq_s_25218	149942	intergenic	-0.529595
seq_s_25218	149957	intergenic	-0.0542572
seq_s_25218	149967	intergenic	0.204935
seq_s_25218	149968	intergenic	-0.335974
seq_s_25218	149971	intergenic	-0.198445
seq_s_25218	149973	intergenic	-0.319243
seq_s_25218	149978	intergenic	-0.128633
seq_s_25218	149979	intergenic	1.03626
seq_s_25218	149980	intergenic	0.410314
seq_s_25218	149981	intergenic	0.605752
seq_s_25218	149982	intergenic	0.0872403
seq_s_25218	149986	intergenic	0.551422
seq_s_25218	149993	intergenic	0.5209
seq_s_25218	150048	intergenic	0.5209
seq_s_25218	150100	intergenic	0.430462
seq_s_25218	150103	intergenic	-0.21446
seq_s_25218	150117	intergenic	0.312447
seq_s_25218	150122	intergenic	0.487042
seq_s_25218	150126	intergenic	0.487042
seq_s_25218	150133	intergenic	0.857344
seq_s_25218	150134	intergenic	0.857344
seq_s_25218	150140	intergenic	1.05526
seq_s_25218	150142	intergenic	1.09262
seq_s_25218	150152	intergenic	0.974183
seq_s_25218	150160	intergenic	0.903144
seq_s_25218	150174	intergenic	1.27177
seq_s_25218	150184	intergenic	0.661559
seq_s_25218	150210	intergenic	0.908824
seq_s_25218	150325	intergenic	0.186696
seq_s_25218	151499	intergenic	0.0873431
seq_s_25218	151501	intergenic	0.145991
seq_s_25218	151512	intergenic	0.131475
seq_s_25218	151514	intergenic	0.221055
seq_s_25218	151518	intergenic	-0.554717
seq_s_25218	151522	intergenic	-0.474075
seq_s_25218	151527	intergenic	-0.550531
seq_s_25218	151528	intergenic	-0.219472
seq_s_25218	151529	intergenic	-0.919166
seq_s_25218	151530	intergenic	-0.626187
seq_s_25218	151533	intergenic	-0.630874
seq_s_25218	151540	intergenic	-0.630874
seq_s_25218	151552	intergenic	-0.318691
seq_s_25218	151564	intergenic	-1.16682
seq_s_25218	151572	intergenic	-0.598541
seq_s_25218	151573	intergenic	-0.883371
seq_s_25218	151577	intergenic	-0.795486
seq_s_25218	151578	intergenic	-0.795486
seq_s_25218	151579	intergenic	-0.254073
seq_s_25218	151606	intergenic	-0.161843
seq_s_25218	151628	intergenic	-0.182324
seq_s_25218	151634	intergenic	-0.305041
seq_s_25218	151645	intergenic	0.230578
seq_s_25218	151651	intergenic	0.264854
seq_s_25218	151664	intergenic	0.436052
seq_s_25218	151668	intergenic	0.436052
seq_s_25218	151670	intergenic	0.576084
seq_s_25218	151672	intergenic	0.172972
seq_s_25218	151787	intergenic	-1.10809
seq_s_25218	151982	intergenic	-0.173056
seq_s_25218	151985	intergenic	-0.0242274
seq_s_25218	151986	intergenic	-0.0242274
seq_s_25218	151996	intergenic	-0.138758
seq_s_25218	152006	intergenic	-0.765837
seq_s_25218	152017	intergenic	-1.32335
seq_s_25218	152029	intergenic	-1.21584
seq_s_25218	152030	intergenic	-0.103165
seq_s_25218	152721	intergenic	-0.2983
seq_s_25218	152730	intergenic	-0.209094
seq_s_25218	152787	intergenic	-0.198198
seq_s_25218	152791	intergenic	-0.922058
seq_s_25218	152799	intergenic	0.014639
seq_s_25218	152862	intergenic	0.303898
seq_s_25218	152885	intergenic	-0.212267
seq_s_25218	152891	intergenic	-0.411065
seq_s_25218	152895	intergenic	-0.124313
seq_s_25218	152903	intergenic	-0.247313
seq_s_25218	152905	intergenic	-0.231378
seq_s_25218	152917	intergenic	-0.119864
seq_s_25218	152918	intergenic	-0.468177
seq_s_25218	152920	intergenic	-0.0136815
seq_s_25218	152922	intergenic	0.336662
seq_s_25218	152929	intergenic	0.29209
seq_s_25218	152934	intergenic	0.820941
seq_s_25218	152937	intergenic	0.571137
seq_s_25218	152945	intergenic	-0.0519797
seq_s_25218	152949	intergenic	0.645632
seq_s_25218	152958	intergenic	0.854898
seq_s_25218	152964	intergenic	1.00671
seq_s_25218	152965	intergenic	0.950796
seq_s_25218	152969	intergenic	1.08033
seq_s_25218	152974	intergenic	1.01196
seq_s_25218	152979	intergenic	0.636215
seq_s_25218	152985	intergenic	0.636215
seq_s_25218	152986	intergenic	0.640643
seq_s_25218	152989	intergenic	0.668765
seq_s_25218	152994	intergenic	0.183036
seq_s_25218	153000	intergenic	0.918114
seq_s_25218	153054	intergenic	0.966389
seq_s_25218	153057	intergenic	0.599267
seq_s_25218	153058	intergenic	0.599267
seq_s_25218	153080	intergenic	1.21155
seq_s_25218	153085	intergenic	1.31289
seq_s_25218	153086	intergenic	1.29864
seq_s_25218	153089	intergenic	1.39843
seq_s_25218	153094	intergenic	1.22873
seq_s_25218	153096	intergenic	1.20872
seq_s_25218	153099	intergenic	1.11718
seq_s_25218	153104	intergenic	1.13833
seq_s_25218	154451	intergenic	0.930593
seq_s_25218	154469	intergenic	0.907667
seq_s_25218	154470	intergenic	1.09136
seq_s_25218	154471	intergenic	1.51237
seq_s_25218	154472	intergenic	1.51237
seq_s_25218	154473	intergenic	0.954527
seq_s_25218	154478	intergenic	1.45182
seq_s_25218	154481	intergenic	1.4099
seq_s_25218	154487	intergenic	1.45752
seq_s_25218	154492	intergenic	0.631478
seq_s_25218	156151	intergenic	0.218444
seq_s_25218	156172	intergenic	-0.246797
seq_s_25218	156180	intergenic	-0.533616
seq_s_25218	156216	intergenic	-0.391658
seq_s_25218	156229	intergenic	-0.391658
seq_s_25218	156237	intergenic	-0.891831
seq_s_25218	156242	intergenic	-0.711205
seq_s_25218	156243	intergenic	-0.711205
seq_s_25218	156244	intergenic	-0.711205
seq_s_25218	156250	intergenic	-0.749163
seq_s_25218	156259	intergenic	-0.751548
seq_s_25218	156262	intergenic	-0.814513
seq_s_25218	156263	intergenic	-0.596328
seq_s_25218	156271	intergenic	-0.981529
seq_s_25218	156273	intergenic	-0.852516
seq_s_25218	156278	intergenic	-1.39749
seq_s_25218	156281	intergenic	-1.4704
seq_s_25218	156283	intergenic	-2.02014
seq_s_25218	156288	intergenic	-1.04439
seq_s_25218	156296	intergenic	-1.87257
seq_s_25218	156298	intergenic	-0.625585
seq_s_25218	156299	intergenic	-0.484819
seq_s_25218	156304	intergenic	-0.0974179
seq_s_25218	156306	intergenic	-0.178048
seq_s_25218	156308	intergenic	-0.113007
seq_s_25218	156311	intergenic	-0.697956
seq_s_25218	156315	intergenic	-0.922692
seq_s_25218	156318	intergenic	-0.81771
seq_s_25218	156321	intergenic	-0.913179
seq_s_25218	156322	intergenic	-0.294247
seq_s_25218	156343	intergenic	-0.273877
seq_s_25218	156347	intergenic	-0.326479
seq_s_25218	156352	intergenic	-0.326479
seq_s_25218	156356	intergenic	-0.367133
seq_s_25218	156359	intergenic	-0.272357
seq_s_25218	156363	intergenic	0.117723
seq_s_25218	156364	intergenic	0.117723
seq_s_25218	156365	intergenic	-0.411471
seq_s_25218	156367	intergenic	-0.630925
seq_s_25218	156379	intergenic	-0.542571
seq_s_25218	156382	intergenic	-0.419291
seq_s_25218	156384	intergenic	-0.419291
seq_s_25218	156385	intergenic	-1.01274
seq_s_25218	156387	intergenic	-0.985658
seq_s_25218	156391	intergenic	-1.22358
seq_s_25218	156392	intergenic	-1.26447
seq_s_25218	156401	intergenic	-1.08323
seq_s_25218	156402	intergenic	-1.16455
seq_s_25218	156403	intergenic	-0.200164
seq_s_25218	156408	intergenic	-0.00798685
seq_s_25218	156409	intergenic	-0.00798685
seq_s_25218	156421	intergenic	-0.161718
seq_s_25218	156425	intergenic	-0.407127
seq_s_25218	156427	intergenic	-0.0658323
seq_s_25218	156430	intergenic	-0.968451
seq_s_25218	156433	intergenic	-0.702712
seq_s_25218	156434	intergenic	-0.756437
seq_s_25218	156460	intergenic	-0.799552
seq_s_25218	156463	intergenic	-0.229301
seq_s_25218	156467	intergenic	-0.664196
seq_s_25218	156480	intergenic	-0.221171
seq_s_25218	156493	intergenic	-0.0386198
seq_s_25218	156494	intergenic	-0.0386198
seq_s_25218	156497	intergenic	-0.0657226
seq_s_25218	156521	intergenic	-1.04836
seq_s_25218	156525	intergenic	-0.881144
seq_s_25218	156527	intergenic	-1.03142
seq_s_25218	156528	intergenic	-0.382139
seq_s_25218	156539	intergenic	-0.41905
seq_s_25218	156592	intergenic	-0.463376
seq_s_25218	156599	intergenic	-0.927246
seq_s_25218	156631	intergenic	-1.24003
seq_s_25218	156632	intergenic	-1.06386
seq_s_25218	156634	intergenic	-2.36449
seq_s_25218	156647	intergenic	-1.88843
seq_s_25218	156661	intergenic	-1.2235
seq_s_25218	156662	intergenic	-1.5035
seq_s_25218	156666	intergenic	-2.43548
seq_s_25218	156667	intergenic	-2.28699
seq_s_25218	156678	intergenic	-2.67467
seq_s_25218	156680	intergenic	-2.36608
seq_s_25218	156690	intergenic	-2.89555
seq_s_25218	156692	intergenic	-2.77945
seq_s_25218	156699	intergenic	-2.73409
seq_s_25218	156700	intergenic	-2.33043
seq_s_25218	156717	intergenic	-2.14099
seq_s_25218	156723	intergenic	-0.397626
seq_s_25218	156732	intergenic	0.475058
seq_s_25218	156738	intergenic	0.559008
seq_s_25218	156740	intergenic	0.525128
seq_s_25218	156744	intergenic	0.206297
seq_s_25218	156748	intergenic	0.304037
seq_s_25218	156756	intergenic	0.478515
seq_s_25218	156760	intergenic	0.478515
seq_s_25218	156766	intergenic	0.478515
seq_s_25218	156775	intergenic	0.427379
seq_s_25218	156776	intergenic	0.074476
seq_s_25218	156779	intergenic	0.746515
seq_s_25218	156788	intergenic	0.637557
seq_s_25218	156798	intergenic	0.712389
seq_s_25218	156800	intergenic	0.679762
seq_s_25218	156801	intergenic	0.965938
seq_s_25218	156802	intergenic	0.836052
seq_s_25218	156804	intergenic	1.36533
seq_s_25218	156806	intergenic	1.15657
seq_s_25218	156811	intergenic	0.997377
seq_s_25218	156818	intergenic	1.00407
seq_s_25218	156829	intergenic	1.50822
seq_s_25218	156830	intergenic	1.15425
seq_s_25218	157264	intergenic	1.55104
seq_s_25218	157283	intergenic	1.43235
seq_s_25218	157305	intergenic	0.881005
seq_s_25218	157311	intergenic	0.645864
seq_s_25218	157318	intergenic	-0.216152
seq_s_25218	157320	intergenic	-1.74873
seq_s_25218	157322	intergenic	-0.731608
seq_s_25218	157339	intergenic	-1.07695
seq_s_25218	157342	intergenic	-0.427619
seq_s_25218	157370	intergenic	-0.154062
seq_s_25218	157372	intergenic	-0.961494
seq_s_25218	157374	intergenic	-0.400588
seq_s_25218	157380	intergenic	-0.29337
seq_s_25218	157382	intergenic	-0.604782
seq_s_25218	157388	intergenic	-0.382874
seq_s_25218	157396	intergenic	-0.44603
seq_s_25218	157410	intergenic	-0.425507
seq_s_25218	157419	intergenic	-0.836825
seq_s_25218	157420	intergenic	-0.420877
seq_s_25218	157423	intergenic	-0.504727
seq_s_25218	157425	intergenic	-1.16873
seq_s_25218	157439	intergenic	-0.351778
seq_s_25218	157460	intergenic	-0.601237
seq_s_25218	157472	intergenic	-1.10639
seq_s_25218	157510	intergenic	-0.612907
seq_s_25218	157602	intergenic	-0.649533
seq_s_25218	157608	intergenic	-0.639278
seq_s_25218	157610	intergenic	-1.32593
seq_s_25218	157612	intergenic	-1.32593
seq_s_25218	157619	intergenic	-1.42636
seq_s_25218	157624	intergenic	-0.702256
seq_s_25218	157635	intergenic	-0.604053
seq_s_25218	157638	intergenic	-0.923371
seq_s_25218	157641	intergenic	-0.609494
seq_s_25218	157642	intergenic	-0.57999
seq_s_25218	157647	intergenic	-1.61746
seq_s_25218	157648	intergenic	-1.64069
seq_s_25218	157657	intergenic	-3.07151
seq_s_25218	157673	intergenic	-2.78021
seq_s_25218	157748	intergenic	-1.80865
seq_s_25218	157759	intergenic	-1.06348
seq_s_25218	157762	intergenic	-1.2712
seq_s_25218	157764	intergenic	-1.03463
seq_s_25218	157771	intergenic	-0.743081
seq_s_25218	157782	intergenic	-0.823303
seq_s_25218	157790	intergenic	-0.556372
seq_s_25218	157791	intergenic	-0.556372
seq_s_25218	157792	intergenic	-0.556372
seq_s_25218	157794	intergenic	-0.545711
seq_s_25218	157796	intergenic	-0.545711
seq_s_25218	157802	intergenic	-0.963257
seq_s_25218	157804	intergenic	-0.491466
seq_s_25218	157812	intergenic	-0.0790064
seq_s_25218	157833	intergenic	-0.338948
seq_s_25218	157836	intergenic	-0.344967
seq_s_25218	157890	intergenic	0.136712
seq_s_25218	158207	intergenic	0.35202
seq_s_25218	158208	intergenic	0.536627
seq_s_25218	158210	intergenic	0.536627
seq_s_25218	158218	intergenic	0.413745
seq_s_25218	158223	intergenic	0.499625
seq_s_25218	158225	intergenic	0.777438
seq_s_25218	158226	intergenic	0.829051
seq_s_25218	158852	intergenic	0.52528
seq_s_25218	158854	intergenic	0.407377
seq_s_25218	158866	intergenic	0.436913
seq_s_25218	158867	intergenic	0.270274
seq_s_25218	159052	intergenic	0.3175
seq_s_25218	159528	intergenic	0.4336
seq_s_25218	159538	intergenic	0.259202
seq_s_25218	159540	intergenic	0.470338
seq_s_25218	159553	intergenic	0.48869
seq_s_25218	159554	intergenic	0.412376
seq_s_25218	159568	intergenic	1.21439
seq_s_25218	159580	intergenic	1.21439
seq_s_25218	159599	intergenic	0.894913
seq_s_25218	159602	intergenic	0.77694
seq_s_25218	159604	intergenic	0.967708
seq_s_25218	159618	intergenic	0.559914
seq_s_25218	159628	intergenic	0.709184
seq_s_25218	159630	intergenic	0.401867
seq_s_25218	159666	intergenic	0.410357
seq_s_25218	159699	intergenic	1.21497
seq_s_25218	159702	intergenic	1.21497
seq_s_25218	159708	intergenic	1.65104
seq_s_25218	159716	intergenic	1.17158
seq_s_25218	159728	intergenic	1.50659
seq_s_25218	159729	intergenic	1.50659
seq_s_25218	159738	intergenic	1.34158
seq_s_25218	159752	intergenic	1.30776
seq_s_25218	159754	intergenic	0.115827
seq_s_25218	159776	intergenic	0.0226886
seq_s_25218	159777	intergenic	-0.453761
seq_s_25218	159782	intergenic	0.525507
seq_s_25218	159789	intergenic	0.811159
seq_s_25218	159791	intergenic	0.698618
seq_s_25218	160423	intergenic	0.449045
seq_s_25218	160447	intergenic	0.440142
seq_s_25218	161365	intergenic	0.601372
seq_s_25218	161376	intergenic	0.445666
seq_s_25218	161377	intergenic	-0.437925
seq_s_25218	161391	intergenic	0.117623
seq_s_25218	161395	intergenic	-0.31481
seq_s_25218	161401	intergenic	-0.31481
seq_s_25218	161415	intergenic	0.548926
seq_s_25218	161426	intergenic	0.551003
seq_s_25218	161442	intergenic	0.530867
seq_s_25218	161446	intergenic	0.163394
seq_s_25218	161449	intergenic	0.255999
seq_s_25218	161450	intergenic	0.792959
seq_s_25218	161457	intergenic	0.792959
seq_s_25218	161479	intergenic	1.33417
seq_s_25218	161482	intergenic	1.58639
seq_s_25218	161484	intergenic	1.33057
seq_s_25218	161490	intergenic	1.55751
seq_s_25218	161514	intergenic	1.10385
seq_s_25218	161517	intergenic	1.10936
seq_s_25218	161524	intergenic	1.13877
seq_s_25218	161697	intergenic	0.864841
seq_s_25218	161703	intergenic	0.383635
seq_s_25218	161707	intergenic	0.470485
seq_s_25218	161711	intergenic	0.327294
seq_s_25218	161722	intergenic	0.302814
seq_s_25218	161733	intergenic	0.701635
seq_s_25218	161741	intergenic	0.596388
seq_s_25218	161742	intergenic	0.983272
seq_s_25218	161744	intergenic	0.980006
seq_s_25218	161745	intergenic	0.982701
seq_s_25218	161748	intergenic	1.01902
seq_s_25218	161749	intergenic	1.02482
seq_s_25218	161752	intergenic	1.38453
seq_s_25218	161763	intergenic	1.17419
seq_s_25218	161778	intergenic	0.382126
seq_s_25218	161784	intergenic	0.807874
seq_s_25218	161788	intergenic	0.946157
seq_s_25218	161790	intergenic	0.970175
seq_s_25218	161793	intergenic	0.704813
seq_s_25218	161803	intergenic	1.3757
seq_s_25218	161827	intergenic	0.964968
seq_s_25218	161829	intergenic	0.964968
seq_s_25218	161844	intergenic	1.17436
seq_s_25218	161864	intergenic	1.09975
seq_s_25218	162167	intergenic	0.419672
seq_s_25218	162169	intergenic	0.419672
seq_s_25218	162171	intergenic	0.324379
seq_s_25218	162200	intergenic	0.524454
seq_s_25218	162207	intergenic	0.724576
seq_s_25218	162212	intergenic	0.380287
seq_s_25218	162217	intergenic	0.0685485
seq_s_25218	162221	intergenic	0.0397193
seq_s_25218	162225	intergenic	-0.581494
seq_s_25218	162231	intergenic	-0.154155
seq_s_25218	162246	intergenic	-0.305642
seq_s_25218	162247	intergenic	-0.324063
seq_s_25218	162263	intergenic	-0.268842
seq_s_25218	162285	intergenic	-0.623022
seq_s_25218	162296	intergenic	-0.966771
seq_s_25218	162299	intergenic	-0.498138
seq_s_25218	162350	intergenic	0.078854
seq_s_25218	162368	intergenic	0.0826936
seq_s_25218	162371	intergenic	-0.211403
seq_s_25218	162372	intergenic	0.147364
seq_s_25218	162375	intergenic	0.447451
seq_s_25218	162376	intergenic	0.996235
seq_s_25218	162398	intergenic	0.713358
seq_s_25218	162409	intergenic	0.996375
seq_s_25218	162413	intergenic	1.00684
seq_s_25218	162424	intergenic	1.17079
seq_s_25218	162428	intergenic	1.14371
seq_s_25218	162435	intergenic	1.61785
seq_s_25218	162446	intergenic	1.46199
seq_s_25218	162449	intergenic	1.25324
seq_s_25218	162456	intergenic	1.1853
seq_s_25218	162460	intergenic	1.04502
seq_s_25218	162465	intergenic	0.0553225
seq_s_25218	162467	intergenic	-0.183088
seq_s_25218	162474	intergenic	-0.0281989
seq_s_25218	162477	intergenic	0.428812
seq_s_25218	162489	intergenic	0.130105
seq_s_25218	162490	intergenic	-0.18234
seq_s_25218	162502	intergenic	-0.254177
seq_s_25218	162540	intergenic	0.040573
seq_s_25218	162542	intergenic	-0.180529
seq_s_25218	162545	intergenic	0.249262
seq_s_25218	162553	intergenic	0.246664
seq_s_25218	162559	intergenic	0.561937
seq_s_25218	162569	intergenic	-0.390276
seq_s_25218	162773	intergenic	0.0274611
seq_s_25218	162786	intergenic	-0.415727
seq_s_25218	163017	intergenic	-1.13587
seq_s_25218	163019	intergenic	-1.14007
seq_s_25218	163020	intergenic	-1.09275
seq_s_25218	163022	intergenic	-1.23037
seq_s_25218	163034	intergenic	-0.9378
seq_s_25218	163042	intergenic	0.0529302
seq_s_25218	163062	intergenic	-0.2711
seq_s_25218	163067	intergenic	-0.413983
seq_s_25218	163106	intergenic	-0.413983
seq_s_25218	163129	intergenic	-0.0276268
seq_s_25218	163130	intergenic	0.0278638
seq_s_25218	163143	intergenic	0.0417063
seq_s_25218	163144	intergenic	0.0417063
seq_s_25218	163150	intergenic	0.0417063
seq_s_25218	163154	intergenic	0.0389671
seq_s_25218	163163	intergenic	0.0463178
seq_s_25218	163166	intergenic	-0.115813
seq_s_25218	163173	intergenic	-0.10459
seq_s_25218	163174	intergenic	0.619949
seq_s_25218	163175	intergenic	-0.165226
seq_s_25218	163188	intergenic	-0.363391
seq_s_25218	163203	intergenic	-0.228238
seq_s_25218	163210	intergenic	-0.581246
seq_s_25218	163211	intergenic	-0.402846
seq_s_25218	163212	intergenic	-0.402846
seq_s_25218	163216	intergenic	-0.707253
seq_s_25218	163220	intergenic	-0.819099
seq_s_25218	163221	intergenic	-1.47374
seq_s_25218	163238	intergenic	-1.19552
seq_s_25218	163243	intergenic	-1.19336
seq_s_25218	163244	intergenic	-1.19336
seq_s_25218	163247	intergenic	-1.59965
seq_s_25218	163274	intergenic	-2.03523
seq_s_25218	163277	intergenic	-2.06918
seq_s_25218	163283	intergenic	-1.60666
seq_s_25218	163285	intergenic	-1.67564
seq_s_25218	163296	intergenic	-1.81378
seq_s_25218	163300	intergenic	-2.09205
seq_s_25218	163303	intergenic	-1.76677
seq_s_25218	163307	intergenic	-1.73343
seq_s_25218	163326	intergenic	-1.52875
seq_s_25218	163328	intergenic	-1.79145
seq_s_25218	163340	intergenic	-1.42759
seq_s_25218	163341	intergenic	-1.66568
seq_s_25218	163349	intergenic	-1.66568
seq_s_25218	163352	intergenic	-1.80998
seq_s_25218	163360	intergenic	-1.86012
seq_s_25218	163365	intergenic	-1.85641
seq_s_25218	163367	intergenic	-2.5557
seq_s_25218	163369	intergenic	-2.5557
seq_s_25218	163372	intergenic	-2.15485
seq_s_25218	163374	intergenic	-3.06152
seq_s_25218	163388	intergenic	-2.36439
seq_s_25218	163390	intergenic	-2.36439
seq_s_25218	163400	intergenic	-2.51984
seq_s_25218	163402	intergenic	-2.47212
seq_s_25218	163417	intergenic	-2.59152
seq_s_25218	163418	intergenic	-2.59152
seq_s_25218	163420	intergenic	-2.65649
seq_s_25218	163425	intergenic	-2.62043
seq_s_25218	163426	intergenic	-2.62043
seq_s_25218	163435	intergenic	-2.49404
seq_s_25218	163438	intergenic	-2.60728
seq_s_25218	163444	intergenic	-2.47379
seq_s_25218	163445	intergenic	-2.62331
seq_s_25218	163454	intergenic	-2.44264
seq_s_25218	163457	intergenic	-2.36099
seq_s_25218	163459	intergenic	-2.1935
seq_s_25218	163460	intergenic	-2.18823
seq_s_25218	163468	intergenic	-2.45324
seq_s_25218	163469	intergenic	-2.4629
seq_s_25218	163483	intergenic	-2.3715
seq_s_25218	163484	intergenic	-2.22342
seq_s_25218	163487	intergenic	-2.28189
seq_s_25218	163488	intergenic	-2.3397
seq_s_25218	163509	intergenic	-2.1871
seq_s_25218	163514	intergenic	-2.1871
seq_s_25218	163516	intergenic	-2.06661
seq_s_25218	163531	intergenic	-2.50014
seq_s_25218	163541	intergenic	-2.03973
seq_s_25218	163542	intergenic	-1.28761
seq_s_25218	163544	intergenic	-0.540333
seq_s_25218	163546	intergenic	-0.891222
seq_s_25218	163561	intergenic	-1.65592
seq_s_25218	163667	intergenic	-2.45008
seq_s_25218	163673	intergenic	-1.25274
seq_s_25218	163674	intergenic	-1.25274
seq_s_25218	163689	intergenic	-1.77715
seq_s_25218	163703	intergenic	-2.41024
seq_s_25218	163705	intergenic	-2.68267
seq_s_25218	163722	intergenic	-1.17065
seq_s_25218	163725	intergenic	-1.27067
seq_s_25218	163735	intergenic	-1.79439
seq_s_25218	163746	intergenic	-0.679633
seq_s_25218	163757	intergenic	-1.15242
seq_s_25218	163769	intergenic	-1.22322
seq_s_25218	163778	intergenic	-0.563031
seq_s_25218	163782	intergenic	-0.873293
seq_s_25218	163799	intergenic	-0.284798
seq_s_25218	163802	intergenic	-0.249884
seq_s_25218	163811	intergenic	-0.277483
seq_s_25218	163821	intergenic	0.355561
seq_s_25218	163824	intergenic	0.485333
seq_s_25218	163828	intergenic	0.466882
seq_s_25218	163836	intergenic	0.0785248
seq_s_25218	163841	intergenic	0.717377
seq_s_25218	163854	intergenic	0.416539
seq_s_25218	163898	intergenic	0.119019
seq_s_25218	163900	intergenic	0.689751
seq_s_25218	163902	intergenic	0.668503
seq_s_25218	163936	intergenic	0.160794
seq_s_25218	163941	intergenic	0.646226
seq_s_25218	163954	intergenic	0.953057
seq_s_25218	163959	intergenic	0.970721
seq_s_25218	163979	intergenic	0.673557
seq_s_25218	163991	intergenic	0.673557
seq_s_25218	164005	intergenic	0.202602
seq_s_25218	164007	intergenic	0.181629
seq_s_25218	164012	intergenic	0.336678
seq_s_25218	164059	intergenic	-0.062627
seq_s_25218	164060	intergenic	0.928736
seq_s_25218	164066	intergenic	1.26299
seq_s_25218	164073	intergenic	1.00805
seq_s_25218	164085	intergenic	0.666661
seq_s_25218	164107	intergenic	1.03372
seq_s_25218	164121	intergenic	0.212336
seq_s_25218	164124	intergenic	0.824144
seq_s_25218	164138	intergenic	0.990711
seq_s_25218	164149	intergenic	0.821761
seq_s_25218	164172	intergenic	0.191753
seq_s_25218	164177	intergenic	0.817009
seq_s_25218	164179	intergenic	0.397483
seq_s_25218	164187	intergenic	0.589036
seq_s_25218	164358	intergenic	0.628071
seq_s_25218	164392	intergenic	1.13016
seq_s_25218	164396	intergenic	0.573557
seq_s_25218	164402	intergenic	0.470333
seq_s_25218	164408	intergenic	0.787499
seq_s_25218	164419	intergenic	0.84179
seq_s_25218	164421	intergenic	0.84179
seq_s_25218	164422	intergenic	0.710421
seq_s_25218	164443	intergenic	1.53902
seq_s_25218	164444	intergenic	1.53902
seq_s_25218	164478	intergenic	1.5099
seq_s_25218	164500	intergenic	2.09796
seq_s_25218	164504	intergenic	2.09796
seq_s_25218	165091	intergenic	2.09289
seq_s_25218	165100	intergenic	1.7972
seq_s_25218	165142	intergenic	2.00972
seq_s_25218	165144	intergenic	2.37402
seq_s_25218	165149	intergenic	2.34835
seq_s_25218	165151	intergenic	2.17531
seq_s_25218	165159	intergenic	2.14791
seq_s_25218	165163	intergenic	2.49112
seq_s_25218	165167	intergenic	2.34121
seq_s_25218	165172	intergenic	1.91847
seq_s_25218	165176	intergenic	1.83759
seq_s_25218	165180	intergenic	1.82731
seq_s_25218	165189	intergenic	1.84347
seq_s_25218	165248	intergenic	2.0184
seq_s_25218	165256	intergenic	1.80937
seq_s_25218	165264	intergenic	1.08982
seq_s_25218	165274	intergenic	1.32731
seq_s_25218	165276	intergenic	0.637815
seq_s_25218	165283	intergenic	0.436045
seq_s_25218	165285	intergenic	0.73843
seq_s_25218	165924	intergenic	0.744377
seq_s_25218	165929	intergenic	0.702344
seq_s_25218	165940	intergenic	0.468429
seq_s_25218	165949	intergenic	0.448153
seq_s_25218	165950	intergenic	0.353957
seq_s_25218	165955	intergenic	0.408415
seq_s_25218	165957	intergenic	0.330078
seq_s_25218	165978	intergenic	0.64971
seq_s_25218	165985	intergenic	0.67619
seq_s_25218	165988	intergenic	0.590925
seq_s_25218	165993	intergenic	0.629331
seq_s_25218	166004	intergenic	0.599104
seq_s_25218	166006	intergenic	0.730889
seq_s_25218	166015	intergenic	0.169916
seq_s_25218	166016	intergenic	0.245769
seq_s_25218	166017	intergenic	0.188954
seq_s_25218	166023	intergenic	0.377247
seq_s_25218	166043	intergenic	0.356765
seq_s_25218	166056	intergenic	-0.217035
seq_s_25218	166059	intergenic	0.227981
seq_s_25218	166062	intergenic	0.194737
seq_s_25218	166065	intergenic	-0.754478
seq_s_25218	166068	intergenic	-0.0819796
seq_s_25218	166071	intergenic	0.0318727
seq_s_25218	166076	intergenic	-0.328198
seq_s_25218	166078	intergenic	-1.07233
seq_s_25218	166084	intergenic	-1.10704
seq_s_25218	166089	intergenic	-1.07254
seq_s_25218	166099	intergenic	-0.753279
seq_s_25218	166104	intergenic	-0.404254
seq_s_25218	166105	intergenic	-0.475991
seq_s_25218	166107	intergenic	-0.576261
seq_s_25218	166111	intergenic	-0.603615
seq_s_25218	166112	intergenic	-0.411782
seq_s_25218	166114	intergenic	-0.37345
seq_s_25218	166213	intergenic	-0.578741
seq_s_25218	166214	intergenic	-0.641891
seq_s_25218	166216	intergenic	-0.697727
seq_s_25218	166221	intergenic	-0.699015
seq_s_25218	166224	intergenic	-0.253416
seq_s_25218	166229	intergenic	-0.320169
seq_s_25218	166230	intergenic	-0.526297
seq_s_25218	166236	intergenic	-0.465399
seq_s_25218	166237	intergenic	-0.261558
seq_s_25218	166244	intergenic	-0.338789
seq_s_25218	166246	intergenic	-0.151527
seq_s_25218	166247	intergenic	-0.0376006
seq_s_25218	166270	intergenic	0.357475
seq_s_25218	166303	intergenic	0.259412
seq_s_25218	166312	intergenic	0.259412
seq_s_25218	166313	intergenic	0.302954
seq_s_25218	166318	intergenic	0.302954
seq_s_25218	166320	intergenic	0.34562
seq_s_25218	166332	intergenic	0.34562
seq_s_25218	166336	intergenic	0.34562
seq_s_25218	166345	intergenic	0.956416
seq_s_25218	166346	intergenic	0.247888
seq_s_25218	166349	intergenic	0.864434
seq_s_25218	166356	intergenic	0.726445
seq_s_25218	166359	intergenic	0.731413
seq_s_25218	166444	intergenic	0.794782
seq_s_25218	166445	intergenic	0.794782
seq_s_25218	166446	intergenic	0.739321
seq_s_25218	166447	intergenic	0.308734
seq_s_25218	166448	intergenic	0.308734
seq_s_25218	166481	intergenic	-0.399878
seq_s_25218	167436	intergenic	-0.551983
seq_s_25218	167464	intergenic	-0.500668
seq_s_25218	167471	intergenic	-0.0281063
seq_s_25218	167473	intergenic	-0.226921
seq_s_25218	167474	intergenic	-0.188322
seq_s_25218	167488	intergenic	0.0121801
seq_s_25218	167494	intergenic	-0.765608
seq_s_25218	167495	intergenic	-0.760338
seq_s_25218	167499	intergenic	-0.686927
seq_s_25218	167507	intergenic	-0.878011
seq_s_25218	167555	intergenic	0.170304
seq_s_25218	167567	intergenic	0.39753
seq_s_25218	167570	intergenic	0.375181
seq_s_25218	167583	intergenic	0.368873
seq_s_25218	167584	intergenic	1.14503
seq_s_25218	167599	intergenic	0.929124
seq_s_25218	167605	intergenic	0.516836
seq_s_25218	167608	intergenic	0.652585
seq_s_25218	167615	intergenic	0.74538
seq_s_25218	167620	intergenic	0.74538
seq_s_25218	167641	intergenic	0.778643
seq_s_25218	167675	intergenic	1.18466
seq_s_25218	167690	intergenic	1.22293
seq_s_25218	167898	intergenic	0.841712
seq_s_25218	167912	intergenic	1.13851
seq_s_25218	167913	intergenic	1.23318
seq_s_25218	167914	intergenic	0.351496
seq_s_25218	167925	intergenic	0.351496
seq_s_25218	167930	intergenic	0.975401
seq_s_25218	167931	intergenic	0.956844
seq_s_25218	167958	intergenic	0.822457
seq_s_25218	168001	intergenic	0.732745
seq_s_25218	168015	intergenic	0.732745
seq_s_25218	168022	intergenic	0.732745
seq_s_25218	168024	intergenic	0.0590003
seq_s_25218	168025	intergenic	-0.0827876
seq_s_25218	168027	intergenic	0.0829904
seq_s_25218	168040	intergenic	-0.10451
seq_s_25218	168046	intergenic	-0.453501
seq_s_25218	168058	intergenic	-0.313103
seq_s_25218	168088	intergenic	-0.506059
seq_s_25218	168091	intergenic	-0.498252
seq_s_25218	168097	intergenic	-0.231357
seq_s_25218	168105	intergenic	-0.146379
seq_s_25218	168106	intergenic	-1.18645
seq_s_25218	168115	intergenic	-1.73973
seq_s_25218	168127	intergenic	-1.67915
seq_s_25218	168129	intergenic	-1.67915
seq_s_25218	168130	intergenic	-1.14603
seq_s_25218	168139	intergenic	-0.797643
seq_s_25218	168142	intergenic	-0.858572
seq_s_25218	168151	intergenic	-0.472598
seq_s_25218	168196	intergenic	-0.472598
seq_s_25218	168198	intergenic	-0.75997
seq_s_25218	168204	intergenic	-1.02188
seq_s_25218	168205	intergenic	-0.810752
seq_s_25218	168210	intergenic	-1.07791
seq_s_25218	168212	intergenic	-1.07791
seq_s_25218	168219	intergenic	0.359739
seq_s_25218	168224	intergenic	0.337432
seq_s_25218	168225	intergenic	0.337432
seq_s_25218	168227	intergenic	0.485459
seq_s_25218	168228	intergenic	0.503669
seq_s_25218	168242	intergenic	0.503669
seq_s_25218	168298	intergenic	0.748325
seq_s_25218	168299	intergenic	0.736997
seq_s_25218	168314	intergenic	0.746764
seq_s_25218	168323	intergenic	0.615107
seq_s_25218	168325	intergenic	0.615107
seq_s_25218	168339	intergenic	0.185481
seq_s_25218	168340	intergenic	0.165758
seq_s_25218	168348	intergenic	0.38273
seq_s_25218	168349	intergenic	0.37184
seq_s_25218	168370	intergenic	0.237904
seq_s_25218	168371	intergenic	0.839514
seq_s_25218	168384	intergenic	-0.192397
seq_s_25218	168412	intergenic	-0.192397
seq_s_25218	168424	intergenic	0.202189
seq_s_25218	168432	intergenic	0.489798
seq_s_25218	168434	intergenic	0.430654
seq_s_25218	168441	intergenic	0.472977
seq_s_25218	168450	intergenic	0.375639
seq_s_25218	168460	intergenic	0.174858
seq_s_25218	168461	intergenic	0.841842
seq_s_25218	168470	intergenic	1.35992
seq_s_25218	168489	intergenic	0.945246
seq_s_25218	168493	intergenic	1.08588
seq_s_25218	168575	intergenic	1.08588
seq_s_25218	168637	intergenic	1.57328
seq_s_25218	168646	intergenic	0.837008
seq_s_25218	168651	intergenic	0.892407
seq_s_25218	168652	intergenic	0.914087
seq_s_25218	168657	intergenic	0.897579
seq_s_25218	168661	intergenic	0.910991
seq_s_25218	168665	intergenic	0.854405
seq_s_25218	168670	intergenic	-0.357822
seq_s_25218	168681	intergenic	-0.339037
seq_s_25218	168682	intergenic	-0.343311
seq_s_25218	168683	intergenic	-0.719488
seq_s_25218	168684	intergenic	-0.250407
seq_s_25218	168688	intergenic	-0.350516
seq_s_25218	168690	intergenic	-0.948689
seq_s_25218	168693	intergenic	-0.430124
seq_s_25218	168704	intergenic	-0.599239
seq_s_25218	168722	intergenic	-1.27983
seq_s_25218	168738	intergenic	-0.807828
seq_s_25218	168739	intergenic	-1.19296
seq_s_25218	168741	intergenic	-0.737905
seq_s_25218	168834	intergenic	-0.255087
seq_s_25218	168861	intergenic	-0.0677953
seq_s_25218	168865	intergenic	-0.612222
seq_s_25218	168870	intergenic	0.0696115
seq_s_25218	168876	intergenic	0.0639986
seq_s_25218	168879	intergenic	0.454349
seq_s_25218	168922	intergenic	-0.572209
seq_s_25218	168926	intergenic	-0.121181
seq_s_25218	168930	intergenic	-0.199162
seq_s_25218	168949	intergenic	0.0711679
seq_s_25218	168955	intergenic	0.0157305
seq_s_25218	168965	intergenic	-0.168881
seq_s_25218	168967	intergenic	-0.754617
seq_s_25218	168968	intergenic	-0.754617
seq_s_25218	168969	intergenic	-0.0153648
seq_s_25218	168975	intergenic	-0.0858541
seq_s_25218	168994	intergenic	-0.145469
seq_s_25218	168995	intergenic	-0.145469
seq_s_25218	169006	intergenic	-1.51072
seq_s_25218	169013	intergenic	-1.51072
seq_s_25218	169023	intergenic	-1.46745
seq_s_25218	169027	intergenic	-1.62138
seq_s_25218	169030	intergenic	-1.28746
seq_s_25218	169043	intergenic	-2.14056
seq_s_25218	169049	intergenic	-1.33452
seq_s_25218	169069	intergenic	-0.467638
seq_s_25218	169076	intergenic	-0.406169
seq_s_25218	169077	intergenic	-0.512078
seq_s_25218	169201	intergenic	-0.501582
seq_s_25218	169432	intergenic	-0.724625
seq_s_25218	169433	intergenic	-0.318881
seq_s_25218	169436	intergenic	-0.615228
seq_s_25218	169441	intergenic	-1.42912
seq_s_25218	169442	intergenic	-0.835125
seq_s_25218	169467	intergenic	-0.881398
seq_s_25218	169501	intergenic	-1.39675
seq_s_25218	169505	intergenic	-1.77476
seq_s_25218	169683	intergenic	-1.40142
seq_s_25218	169703	intergenic	-1.30651
seq_s_25218	169711	intergenic	-1.2635
seq_s_25218	169714	intergenic	-1.64991
seq_s_25218	169715	intergenic	-0.604129
seq_s_25218	169719	intergenic	-0.297379
seq_s_25218	169721	intergenic	-1.06521
seq_s_25218	170784	intergenic	-1.06521
seq_s_25218	171597	upstream	0.0856516
seq_s_25218	171601	upstream	-0.41241
seq_s_25218	171602	upstream	0.20969
seq_s_25218	171615	upstream	0.208016
seq_s_25218	171621	upstream	0.191012
seq_s_25218	171687	upstream	0.191012
seq_s_25218	173395	upstream	0.31391
seq_s_25218	173404	upstream	0.829484
seq_s_25218	173421	upstream	0.490177
seq_s_25218	173862	upstream	0.630173
seq_s_25218	173902	upstream	0.506894
seq_s_25218	173908	upstream	0.506894
seq_s_25218	173914	upstream	0.3199
seq_s_25218	173922	upstream	0.241138
seq_s_25218	173931	upstream	-0.0302943
seq_s_25218	173932	upstream	0.036493
seq_s_25218	173933	upstream	-0.3911
seq_s_25218	173949	upstream	-0.249885
seq_s_25218	173950	upstream	-0.23406
seq_s_25218	173976	upstream	-1.1744
seq_s_25218	173977	upstream	-1.76425
seq_s_25218	173988	upstream	-1.53004
seq_s_25218	174005	upstream	-1.68394
seq_s_25218	174009	upstream	-1.20332
seq_s_25218	174012	upstream	-2.28692
seq_s_25218	174020	upstream	-2.23374
seq_s_25218	174034	upstream	-1.49148
seq_s_25218	174041	upstream	-1.50705
seq_s_25218	174048	upstream	-1.62411
seq_s_25218	174052	upstream	-1.58081
seq_s_25218	174059	upstream	-1.52982
seq_s_25218	174073	upstream	-2.2667
seq_s_25218	174146	upstream	-0.967805
seq_s_25218	174152	upstream	-0.176085
seq_s_25218	174172	upstream	-0.3881
seq_s_25218	174180	upstream	-0.266175
seq_s_25218	174192	upstream	1.1946
seq_s_25218	174215	upstream	1.12079
seq_s_25218	174222	upstream	0.936372
seq_s_25218	174268	upstream	0.936372
seq_s_25218	174298	upstream	0.936372
seq_s_25218	174350	upstream	2.19315
seq_s_25218	174351	upstream	2.25299
seq_s_25218	174363	upstream	1.87104
seq_s_25218	174374	upstream	2.77294
seq_s_25218	174405	upstream	2.81008
seq_s_25218	174408	upstream	2.99369
seq_s_25218	174455	upstream	2.58878
seq_s_25218	175688	upstream	2.58878
seq_s_25218	175702	upstream	2.75543
seq_s_25218	175731	upstream	3.08562
seq_s_25218	175746	upstream	3.08562
seq_s_25218	175760	upstream	3.12689
seq_s_25218	175775	upstream	3.12689
seq_s_25218	175793	upstream	3.15522
seq_s_25218	175798	upstream	3.692
seq_s_25218	175819	upstream	3.16267
seq_s_25218	175864	upstream	3.13075
seq_s_25218	175876	upstream	3.11798
seq_s_25218	175879	upstream	3.13346
seq_s_25218	175880	upstream	3.11606
seq_s_25218	175888	upstream	3.09149
seq_s_25218	175908	upstream	3.09149
seq_s_25218	175911	upstream	3.09149
seq_s_25218	175918	upstream	3.65706
seq_s_25218	175940	upstream	3.80833
seq_s_25218	175989	upstream	3.1477
seq_s_25218	176002	upstream	3.12191
seq_s_25218	176018	upstream	2.88516
seq_s_25218	176099	upstream	2.88516
seq_s_25218	176136	upstream	2.88516
seq_s_25218	176200	upstream	3.04459
seq_s_25218	176201	upstream	3.04333
seq_s_25218	176263	upstream	3.04333
seq_s_25218	176264	upstream	3.04569
seq_s_25218	176520	intron	3.09661
seq_s_25218	176528	intron	3.08435
seq_s_25218	176547	intron	3.73124
seq_s_25218	176550	intron	3.31007
seq_s_25218	176572	intron	3.31007
seq_s_25218	176600	intron	3.31007
seq_s_25218	176609	intron	3.31007
seq_s_25218	176616	intron	3.24958
seq_s_25218	176622	intron	3.35812
seq_s_25218	176649	intron	3.39009
seq_s_25218	176652	intron	3.39009
seq_s_25218	176660	intron	3.39009
seq_s_25218	176687	intron	3.39009
seq_s_25218	176689	intron	3.11986
seq_s_25218	176713	intron	3.11235
seq_s_25218	176743	intron	3.11235
seq_s_25218	176747	intron	3.18506
seq_s_25218	176774	intron	3.18506
seq_s_25218	176775	intron	3.18506
seq_s_25218	176827	intron	3.16132
seq_s_25218	176844	intron	2.13537
seq_s_25218	176874	intron	2.14321
seq_s_25218	176876	intron	2.54313
seq_s_25218	176906	intron	1.80751
seq_s_25218	176937	intron	1.43359
seq_s_25218	176983	intron	2.30063
seq_s_25218	177014	intron	2.08776
seq_s_25218	177126	intron	2.41377
seq_s_25218	177175	intron	2.34514
seq_s_25218	177250	intron	2.98658
seq_s_25218	177273	intron	2.98658
seq_s_25218	177294	intron	3.57112
seq_s_25218	177299	intron	3.57112
seq_s_25218	177306	intron	3.57112
seq_s_25218	177328	intron	2.65611
seq_s_25218	177352	intron	2.65086
seq_s_25218	177377	intron	2.65842
seq_s_25218	177380	intron	2.65842
seq_s_25218	177383	intron	2.49556
seq_s_25218	177390	intron	2.49556
seq_s_25218	177426	intron	2.62475
seq_s_25218	177449	intron	2.46999
seq_s_25218	177453	intron	2.51547
seq_s_25218	177492	intron	2.5282
seq_s_25218	177518	intron	2.39635
seq_s_25218	177527	intron	2.39635
seq_s_25218	177544	intron	2.39248
seq_s_25218	177558	intron	2.43655
seq_s_25218	177563	intron	2.48924
seq_s_25218	177565	intron	2.48924
seq_s_25218	177660	intron	3.49989
seq_s_25218	177689	intron	2.8604
seq_s_25218	177735	intron	2.82239
seq_s_25218	177736	intron	2.81543
seq_s_25218	177757	intron	2.41115
seq_s_25218	177825	intron	2.41115
seq_s_25218	177858	intron	2.57504
seq_s_25218	177879	intron	2.62493
seq_s_25218	177880	intron	2.63205
seq_s_25218	177887	intron	2.69505
seq_s_25218	177907	intron	2.72344
seq_s_25218	177918	intron	2.69702
seq_s_25218	177921	intron	2.69702
seq_s_25218	177934	intron	3.31219
seq_s_25218	177939	intron	3.48324
seq_s_25218	177949	intron	3.13222
seq_s_25218	177978	intron	3.07931
seq_s_25218	177987	intron	3.02826
seq_s_25218	177994	intron	3.02826
seq_s_25218	178006	intron	3.18407
seq_s_25218	178010	intron	3.18407
seq_s_25218	178020	intron	1.72931
seq_s_25218	178033	intron	1.96966
seq_s_25218	178066	intron	1.94079
seq_s_25218	178088	intron	1.57996
seq_s_25218	178160	intron	1.8705
seq_s_25218	178266	intron	2.05981
seq_s_25218	178285	intron	2.02872
seq_s_25218	178297	intron	2.02872
seq_s_25218	178343	intron	2.02872
seq_s_25218	178376	intron	0.904801
seq_s_25218	178388	intron	0.603627
seq_s_25218	178394	intron	0.659081
seq_s_25218	178440	intron	0.685376
seq_s_25218	178441	intron	0.631194
seq_s_25218	178462	intron	0.520335
seq_s_25218	178463	intron	1.9338
seq_s_25218	178479	intron	2.33143
seq_s_25218	178515	intron	2.34687
seq_s_25218	178516	intron	2.34687
seq_s_25218	178534	intron	2.34687
seq_s_25218	178597	intron	2.34687
seq_s_25218	178598	intron	2.34687
seq_s_25218	178612	intron	2.34687
seq_s_25218	178620	intron	2.34687
seq_s_25218	178623	intron	2.34687
seq_s_25218	178626	intron	2.34687
seq_s_25218	178658	intron	2.84202
seq_s_25218	178659	intron	3.33849
seq_s_25218	178679	intron	3.33849
seq_s_25218	178683	intron	2.86802
seq_s_25218	178736	intron	3.02145
seq_s_25218	178779	intron	2.42857
seq_s_25218	178780	intron	2.42857
seq_s_25218	178824	intron	2.23909
seq_s_25218	178860	intron	2.02562
seq_s_25218	178874	intron	2.02562
seq_s_25218	178910	intron	2.11867
seq_s_25218	178934	intron	2.132
seq_s_25218	178961	intron	2.132
seq_s_25218	178988	intron	1.86812
seq_s_25218	179032	intron	1.88356
seq_s_25218	179040	intron	1.81656
seq_s_25218	179051	intron	1.51925
seq_s_25218	179063	intron	1.5829
seq_s_25218	179079	intron	1.26537
seq_s_25218	179083	intron	1.55533
seq_s_25218	179092	intron	1.5054
seq_s_25218	179094	intron	2.12872
seq_s_25218	179112	intron	2.12872
seq_s_25218	179114	intron	2.02257
seq_s_25218	179147	intron	2.04353
seq_s_25218	179162	intron	1.38632
seq_s_25218	179185	intron	1.64422
seq_s_25218	179205	intron	1.63265
seq_s_25218	179210	intron	1.63265
seq_s_25218	179211	intron	1.85045
seq_s_25218	179213	intron	1.85806
seq_s_25218	179233	intron	1.86851
seq_s_25218	179251	intron	1.69557
seq_s_25218	179284	intron	1.85167
seq_s_25218	179288	intron	1.85167
seq_s_25218	179379	intron	1.94934
seq_s_25218	179391	intron	1.95954
seq_s_25218	179411	intron	1.56828
[truncated: 1,014 more rows]
