# Supplementary material for: Ecological genomics in the Northern krill uncovers loci for local adaptation across ocean basins
Source: Nat Commun. 2024 Aug 1;15:6297. doi: 10.1038/s41467-024-50239-7 (PMC11294593; doi:10.1038/s41467-024-50239-7)
Supplement: Supplementary file 15 — Source Data [file 41467_2024_50239_MOESM15_ESM.zip › Source_data/Source_data.Fig_4/Source_data.Fig_4biii/2.clockwork.REF_STRG_1_15805_XLOC_050322.xpnsl.windows.tsv]

CHROM	POS	xpnsl
seq_s_2423	50001	0.353629333333333
seq_s_2423	52001	0.214991333333333
seq_s_2423	53001	0.3292035
seq_s_2423	56001	0.736554944444444
seq_s_2423	57001	0.709515375
seq_s_2423	62001	-0.20870133
seq_s_2423	64001	0.03190285
seq_s_2423	65001	0.24552704
seq_s_2423	66001	0.241834
seq_s_2423	67001	-0.0387348723809524
seq_s_2423	68001	-0.4657478125
seq_s_2423	69001	-0.6138729
seq_s_2423	77001	-1.614432625
seq_s_2423	78001	-2.20675
seq_s_2423	79001	-1.20874033333333
seq_s_2423	80001	-0.5984345
seq_s_2423	81001	-0.232719666666667
seq_s_2423	82001	0.1317026
seq_s_2423	83001	-0.60762025
seq_s_2423	84001	0.0929581428571429
seq_s_2423	85001	-0.427101
seq_s_2423	87001	0.0015483
seq_s_2423	88001	-0.50077
seq_s_2423	90001	0.0541514053571428
seq_s_2423	91001	0.312559977022472
seq_s_2423	92001	-0.848524213432836
seq_s_2423	93001	-0.143727057304964
seq_s_2423	94001	0.5183052875
seq_s_2423	95001	-0.579215150588235
seq_s_2423	96001	0.514982037852941
seq_s_2423	97001	0.249117354545455
seq_s_2423	98001	0.294094544719101
seq_s_2423	99001	0.697634485964913
seq_s_2423	101001	0.205578812962963
seq_s_2423	102001	0.170664227583333
seq_s_2423	103001	0.242923868581081
seq_s_2423	104001	1.67357713886792
seq_s_2423	105001	-1.0178135375
seq_s_2423	106001	-1.43782314285714
seq_s_2423	108001	0.314470306666667
seq_s_2423	109001	0.058906790070922
seq_s_2423	110001	0.262691281393443
seq_s_2423	111001	0.823034
seq_s_2423	112001	0.238339772727273
seq_s_2423	113001	0.227818206666667
seq_s_2423	114001	0.0844217503883496
seq_s_2423	115001	0.904993083333333
seq_s_2423	116001	1.23651066666667
seq_s_2423	118001	-0.358795216511628
seq_s_2423	119001	0.165942512608696
seq_s_2423	120001	-0.07488546752
seq_s_2423	121001	0.0981471690909091
seq_s_2423	122001	-0.563204915384615
seq_s_2423	124001	-0.16250625
seq_s_2423	126001	0.340025308333333
seq_s_2423	127001	0.529741245454545
seq_s_2423	128001	0.215095842372881
seq_s_2423	129001	-0.476683549090909
seq_s_2423	138001	0.6374858
seq_s_2423	139001	1.319825
seq_s_2423	140001	1.35701
seq_s_2423	141001	1.339616
seq_s_2423	142001	1.1536584
seq_s_2423	143001	-0.630081076923077
seq_s_2423	144001	-0.54305044
seq_s_2423	147001	0.191808408333333
seq_s_2423	148001	0.4296555
seq_s_2423	149001	-0.271992703571429
seq_s_2423	150001	0.0559305607142857
seq_s_2423	151001	-0.2134145
seq_s_2423	152001	-0.167207181818182
seq_s_2423	153001	-0.151977666666667
seq_s_2423	154001	-0.575243888888889
seq_s_2423	155001	-0.9365622
seq_s_2423	156001	0.179498333050725
seq_s_2423	157001	0.895383840789474
seq_s_2423	158001	-1.0030679888
seq_s_2423	159001	-0.8198563375
seq_s_2423	160001	-0.0288031947368421
seq_s_2423	161001	0.963524628571428
seq_s_2423	163001	0.821393868292683
seq_s_2423	164001	-0.232130323636364
seq_s_2423	165001	-0.902725307692308
seq_s_2423	166001	-0.499378766911765
seq_s_2423	167001	-0.574671688888889
seq_s_2423	170001	0.0259561874999999
seq_s_2423	171001	-0.353056681818182
seq_s_2423	172001	0.706315418888889
seq_s_2423	173001	0.282239844102564
seq_s_2423	174001	-0.173852944324324
seq_s_2423	176001	0.147949072043011
seq_s_2423	177001	1.16653502380952
seq_s_2423	180001	-0.0996908678048781
seq_s_2423	181001	0.070688851898734
seq_s_2423	182001	0.285482806849315
seq_s_2423	183001	-1.05131738837209
seq_s_2423	184001	-1.14467
seq_s_2423	185001	-0.836808532931035
seq_s_2423	186001	-0.198773283333333
seq_s_2423	187001	-0.0185204372340425
seq_s_2423	191001	0.14697225
seq_s_2423	192001	-0.032574156
seq_s_2423	194001	-0.773410222222222
seq_s_2423	195001	0.192812242105263
seq_s_2423	202001	1.16777351392405
seq_s_2423	203001	0.012344807142857
seq_s_2423	204001	0.750764238238096
seq_s_2423	205001	0.613026834146342
seq_s_2423	206001	-1.78689
seq_s_2423	207001	-1.07749945833333
seq_s_2423	208001	-0.771556849411764
seq_s_2423	209001	-0.421334214285714
seq_s_2423	210001	0.0981036133333333
seq_s_2423	219001	0.0853305282407407
seq_s_2423	220001	-1.78395
seq_s_2423	221001	-0.978345555555555
seq_s_2423	222001	-2.45519428571429
seq_s_2423	223001	-0.092231203125
seq_s_2423	224001	1.28837871251534
seq_s_2423	225001	0.50611947
seq_s_2423	226001	0.303039123939394
seq_s_2423	227001	0.507900735245902
seq_s_2423	228001	-1.4099976
seq_s_2423	230001	-0.243420027777778
seq_s_2423	231001	0.15333075125
seq_s_2423	232001	0.225105138888889
seq_s_2423	234001	-0.384970535714286
seq_s_2423	235001	-0.115692400743802
seq_s_2423	236001	0.889184927777778
seq_s_2423	238001	0.549069
seq_s_2423	239001	0.0399417935483871
seq_s_2423	241001	-0.1415786
seq_s_2423	242001	0.3150505
seq_s_2423	243001	1.48302013157895
seq_s_2423	244001	1.15454447058824
seq_s_2423	245001	0.0463421495049505
seq_s_2423	246001	-0.230657309243243
seq_s_2423	247001	-0.310848554
seq_s_2423	248001	-0.106986176978417
seq_s_2423	249001	-1.371558
seq_s_2423	250001	-0.208861314285714
seq_s_2423	251001	1.19785031578947
seq_s_2423	253001	1.28233746153846
seq_s_2423	254001	1.16379212043011
seq_s_2423	255001	2.3080928030303
seq_s_2423	256001	1.5007534575
seq_s_2423	257001	0.2263208992
seq_s_2423	258001	0.585199355321101
seq_s_2423	259001	-0.322050102173913
seq_s_2423	260001	-0.166942981967213
seq_s_2423	261001	2.00544997368421
seq_s_2423	262001	1.69013528396947
seq_s_2423	263001	0.44041242
seq_s_2423	265001	0.776078624
seq_s_2423	266001	0.1720933
seq_s_2423	267001	0.255328417142857
seq_s_2423	269001	1.0219448
seq_s_2423	270001	1.255308
seq_s_2423	271001	0.9940294
seq_s_2423	272001	-0.271393889545455
seq_s_2423	274001	1.09377516590909
seq_s_2423	275001	1.62972116666667
seq_s_2423	276001	2.15124505128205
seq_s_2423	277001	1.95063555555556
seq_s_2423	278001	0.149172636363636
seq_s_2423	279001	0.339015368
seq_s_2423	280001	0.566285596
seq_s_2423	281001	0.2894408625
seq_s_2423	282001	0.722439313636364
seq_s_2423	283001	1.266190958
seq_s_2423	284001	1.86082862962963
seq_s_2423	285001	2.96665461538462
seq_s_2423	286001	1.44172711538462
seq_s_2423	288001	1.88975834057971
seq_s_2423	289001	1.74575601643836
seq_s_2423	290001	1.26707995066667
seq_s_2423	291001	0.918184711864407
seq_s_2423	292001	2.40577635877863
seq_s_2423	293001	2.3627104
seq_s_2423	294001	2.42215553333333
seq_s_2423	295001	2.49282381884058
seq_s_2423	296001	2.32617241758242
seq_s_2423	298001	2.75856354285714
seq_s_2423	299001	1.27268111328671
seq_s_2423	300001	1.31364060901639
seq_s_2423	301001	2.98831471641791
seq_s_2423	302001	2.63959170769231
seq_s_2423	303001	0.450817094
seq_s_2423	305001	2.17372329310345
seq_s_2423	306001	1.41260583974359
seq_s_2423	307001	2.85023777777778
seq_s_2423	310001	1.62995
seq_s_2423	311001	-0.09462925
seq_s_2423	312001	-0.3047585
seq_s_2423	313001	-0.270027
seq_s_2423	314001	-0.203672
seq_s_2423	315001	-0.579814526829268
seq_s_2423	316001	0.0152333
seq_s_2423	317001	0.5177448
seq_s_2423	320001	-0.0927744
seq_s_2423	321001	0.00715795833333335
seq_s_2423	322001	1.525745
seq_s_2423	323001	1.40622805128205
seq_s_2423	324001	1.1456525
seq_s_2423	325001	1.85867709257426
seq_s_2423	326001	1.8882340513369
seq_s_2423	327001	0.737970747154472
seq_s_2423	328001	0.905675814444445
seq_s_2423	329001	0.100224536455696
seq_s_2423	330001	0.230623713636364
seq_s_2423	331001	-0.0593870292682925
seq_s_2423	332001	-0.417935267540984
seq_s_2423	333001	-0.322165264588235
seq_s_2423	334001	-0.814500696486487
seq_s_2423	335001	0.71747992247191
seq_s_2423	336001	1.69321191176471
seq_s_2423	337001	1.34007072774193
seq_s_2423	338001	1.33705598046875
seq_s_2423	339001	1.52259753097345
seq_s_2423	340001	0.459512789945355
seq_s_2423	341001	-0.803779602709924
seq_s_2423	342001	0.127615122241177
seq_s_2423	343001	0.903818430846154
seq_s_2423	344001	1.91552227428571
seq_s_2423	345001	1.83854631972789
seq_s_2423	346001	0.592068975
seq_s_2423	347001	-0.0515274466019417
seq_s_2423	348001	0.167505570793651
seq_s_2423	349001	-0.590592411764706
seq_s_2423	350001	-0.947635272727273
seq_s_2423	351001	0.290617301369863
seq_s_2423	352001	1.71360446153846
seq_s_2423	353001	0.92376915
seq_s_2423	354001	1.44931769230769
seq_s_2423	355001	0.775028834390244
seq_s_2423	356001	2.06713070491803
seq_s_2423	357001	2.05829770149254
seq_s_2423	358001	2.69215251785714
seq_s_2423	359001	0.327396853846154
seq_s_2423	361001	0.71697085625
seq_s_2423	362001	2.45465428571429
seq_s_2423	363001	1.82459976190476
seq_s_2423	364001	2.52420333333333
seq_s_2423	365001	1.947766
seq_s_2423	366001	2.33403112121212
seq_s_2423	367001	2.56335901234568
seq_s_2423	368001	1.88538078260869
seq_s_2423	369001	2.2630394025974
seq_s_2423	370001	3.04041
seq_s_2423	383001	2.1226475
seq_s_2423	385001	0.199158962241379
seq_s_2423	386001	0.0686594277659574
seq_s_2423	387001	0.120885486134146
seq_s_2423	388001	0.0738641333333333
seq_s_2423	390001	0.287322666666667
seq_s_2423	391001	-0.07083025
seq_s_2423	393001	-0.451771367272727
seq_s_2423	394001	-0.284155392045455
seq_s_2423	395001	-0.5425882475
seq_s_2423	396001	-0.668614223
seq_s_2423	397001	-2.50846030232558
seq_s_2423	401001	-0.773701
seq_s_2423	405001	-1.36642737037037
seq_s_2423	406001	-1.47585229411765
seq_s_2423	407001	-1.10138215952381
seq_s_2423	409001	-1.30336323076923
seq_s_2423	410001	-0.95389265
seq_s_2423	411001	-0.70661768
seq_s_2423	413001	-0.53176704
seq_s_2423	415001	-0.50138825
seq_s_2423	416001	-0.8080615
seq_s_2423	420001	-0.140256420135802
seq_s_2423	422001	-0.547671058823529
seq_s_2423	423001	0.748921666666667
seq_s_2423	424001	1.31867244444444
seq_s_2423	426001	0.197868066666667
seq_s_2423	428001	-0.133891363888889
seq_s_2423	429001	0.240656248
seq_s_2423	430001	0.436923066666667
seq_s_2423	431001	-0.0481145773913044
seq_s_2423	432001	-0.441892
seq_s_2423	437001	0.0844051733333333
seq_s_2423	438001	0.0693431
seq_s_2423	439001	0.1988500625
seq_s_2423	440001	0.415359714285714
seq_s_2423	441001	0.574202
seq_s_2423	442001	0.1575191214
seq_s_2423	443001	0.0100923125
seq_s_2423	444001	-0.20919628
seq_s_2423	445001	-0.197194133333333
seq_s_2423	446001	0.4640943
seq_s_2423	447001	-0.557771932
seq_s_2423	449001	-0.9798375
