# Supplementary material for: Ecological genomics in the Northern krill uncovers loci for local adaptation across ocean basins
Source: Nat Commun. 2024 Aug 1;15:6297. doi: 10.1038/s41467-024-50239-7 (PMC11294593; doi:10.1038/s41467-024-50239-7)
Supplement: Supplementary file 15 — Source Data [file 41467_2024_50239_MOESM15_ESM.zip › Source_data/Source_data.Fig_4/Source_data.Fig_4biii/2.clockwork.REF_STRG_1_15805_XLOC_050322.fst.snps.tsv]

CHROM	POS	TYPE	fst
seq_s_2423	50948	intergenic	0.0053
seq_s_2423	50960	intergenic	0.0030
seq_s_2423	50975	intergenic	0.0000
seq_s_2423	52561	intergenic	0.0000
seq_s_2423	52611	intergenic	0.0000
seq_s_2423	52618	intergenic	0.0034
seq_s_2423	53405	intergenic	0.0000
seq_s_2423	53417	intergenic	0.0034
seq_s_2423	56727	intergenic	0.0030
seq_s_2423	56731	intergenic	0.0000
seq_s_2423	56761	intergenic	0.0000
seq_s_2423	56762	intergenic	0.0000
seq_s_2423	56778	intergenic	0.0030
seq_s_2423	56784	intergenic	0.0000
seq_s_2423	56785	intergenic	0.0000
seq_s_2423	56789	intergenic	0.0000
seq_s_2423	56801	intergenic	0.0000
seq_s_2423	56814	intergenic	0.0066
seq_s_2423	56815	intergenic	0.0000
seq_s_2423	56834	intergenic	0.0000
seq_s_2423	56835	intergenic	0.0000
seq_s_2423	56852	intergenic	0.0000
seq_s_2423	56859	intergenic	0.0000
seq_s_2423	56863	intergenic	0.0007
seq_s_2423	56866	intergenic	0.0000
seq_s_2423	56881	intergenic	0.0000
seq_s_2423	57076	intergenic	0.0076
seq_s_2423	57085	intergenic	0.0076
seq_s_2423	57098	intergenic	0.0076
seq_s_2423	57116	intergenic	0.0000
seq_s_2423	57125	intergenic	0.0967
seq_s_2423	57126	intergenic	0.0147
seq_s_2423	57133	intergenic	0.0000
seq_s_2423	57189	intergenic	0.0000
seq_s_2423	62431	intergenic	0.0058
seq_s_2423	62438	intergenic	0.0303
seq_s_2423	62481	intergenic	0.0184
seq_s_2423	62494	intergenic	0.0000
seq_s_2423	62515	intergenic	0.0000
seq_s_2423	62521	intergenic	0.0541
seq_s_2423	62540	intergenic	0.0199
seq_s_2423	62553	intergenic	0.0000
seq_s_2423	62559	intergenic	0.0026
seq_s_2423	62563	intergenic	0.0000
seq_s_2423	64157	intergenic	0.0000
seq_s_2423	64158	intergenic	0.0000
seq_s_2423	65853	intergenic	0.0000
seq_s_2423	65878	intergenic	0.0000
seq_s_2423	65887	intergenic	0.0000
seq_s_2423	65894	intergenic	0.0100
seq_s_2423	65901	intergenic	0.0000
seq_s_2423	66213	intergenic	0.0000
seq_s_2423	67079	intergenic	0.0131
seq_s_2423	67096	intergenic	0.0076
seq_s_2423	67100	intergenic	0.0000
seq_s_2423	67114	intergenic	0.0034
seq_s_2423	67144	intergenic	0.0000
seq_s_2423	67146	intergenic	0.0199
seq_s_2423	67162	intergenic	0.0258
seq_s_2423	67165	intergenic	0.0014
seq_s_2423	67178	intergenic	0.0000
seq_s_2423	67206	intergenic	0.0000
seq_s_2423	67207	intergenic	0.0000
seq_s_2423	67217	intergenic	0.0000
seq_s_2423	67219	intergenic	0.0653
seq_s_2423	67238	intergenic	0.0370
seq_s_2423	67546	intergenic	0.0000
seq_s_2423	67551	intergenic	0.0000
seq_s_2423	67555	intergenic	0.0574
seq_s_2423	67561	intergenic	0.0030
seq_s_2423	67584	intergenic	0.0000
seq_s_2423	67585	intergenic	0.0147
seq_s_2423	67586	intergenic	0.0018
seq_s_2423	68077	intergenic	0.0000
seq_s_2423	68084	intergenic	0.0370
seq_s_2423	68085	intergenic	0.0000
seq_s_2423	68116	intergenic	0.0000
seq_s_2423	68121	intergenic	0.0053
seq_s_2423	68126	intergenic	0.0017
seq_s_2423	68145	intergenic	0.0000
seq_s_2423	68147	intergenic	0.0000
seq_s_2423	68155	intergenic	0.0034
seq_s_2423	68159	intergenic	0.0000
seq_s_2423	68162	intergenic	0.0125
seq_s_2423	68164	intergenic	0.0000
seq_s_2423	68178	intergenic	0.0000
seq_s_2423	68179	intergenic	0.0000
seq_s_2423	68182	intergenic	0.0000
seq_s_2423	68186	intergenic	0.0000
seq_s_2423	69718	intergenic	0.0000
seq_s_2423	69725	intergenic	0.0000
seq_s_2423	69726	intergenic	0.1333
seq_s_2423	69734	intergenic	0.0000
seq_s_2423	69745	intergenic	0.0000
seq_s_2423	69749	intergenic	0.0000
seq_s_2423	69752	intergenic	0.0000
seq_s_2423	69755	intergenic	0.0000
seq_s_2423	69766	intergenic	0.0294
seq_s_2423	69768	intergenic	0.0296
seq_s_2423	77095	intergenic	0.0000
seq_s_2423	77102	intergenic	0.2250
seq_s_2423	77104	intergenic	0.2075
seq_s_2423	77112	intergenic	0.0323
seq_s_2423	77129	intergenic	0.0000
seq_s_2423	77162	intergenic	0.2301
seq_s_2423	77266	intergenic	0.0000
seq_s_2423	77283	intergenic	0.2457
seq_s_2423	78993	intergenic	0.0865
seq_s_2423	79664	intergenic	0.0000
seq_s_2423	79845	intergenic	0.0000
seq_s_2423	79852	intergenic	0.2018
seq_s_2423	79857	intergenic	0.0000
seq_s_2423	79898	intergenic	0.1106
seq_s_2423	79924	intergenic	0.0030
seq_s_2423	80003	intergenic	0.0996
seq_s_2423	80008	intergenic	0.2279
seq_s_2423	80022	intergenic	0.0000
seq_s_2423	80657	intergenic	0.0000
seq_s_2423	80662	intergenic	0.0000
seq_s_2423	80705	intergenic	0.1122
seq_s_2423	80723	intergenic	0.0100
seq_s_2423	80737	intergenic	0.0368
seq_s_2423	81662	intergenic	0.0000
seq_s_2423	81681	intergenic	0.0000
seq_s_2423	81976	intergenic	0.0370
seq_s_2423	82312	intergenic	0.0000
seq_s_2423	82338	intergenic	0.0066
seq_s_2423	82389	intergenic	0.0000
seq_s_2423	82676	intergenic	0.0370
seq_s_2423	82707	intergenic	0.0000
seq_s_2423	83027	intergenic	0.0177
seq_s_2423	83100	intergenic	0.0333
seq_s_2423	83414	intergenic	0.1525
seq_s_2423	83426	intergenic	0.0014
seq_s_2423	84310	intergenic	0.0258
seq_s_2423	84332	intergenic	0.0000
seq_s_2423	84526	intergenic	0.0330
seq_s_2423	84581	intergenic	0.0330
seq_s_2423	84589	intergenic	0.0765
seq_s_2423	84758	intergenic	0.0990
seq_s_2423	84977	intergenic	0.0992
seq_s_2423	85020	intergenic	0.0076
seq_s_2423	85184	intergenic	0.0000
seq_s_2423	85550	intergenic	0.1639
seq_s_2423	87173	intergenic	0.0000
seq_s_2423	87182	intergenic	0.0000
seq_s_2423	87210	intergenic	0.0000
seq_s_2423	87217	intergenic	0.0100
seq_s_2423	87415	intergenic	0.0000
seq_s_2423	87907	intergenic	0.0000
seq_s_2423	88434	intergenic	0.1639
seq_s_2423	90310	intergenic	0.0000
seq_s_2423	90312	intergenic	0.0000
seq_s_2423	90313	intergenic	0.0000
seq_s_2423	90321	intergenic	0.0076
seq_s_2423	90650	intergenic	0.0000
seq_s_2423	90661	intergenic	0.1122
seq_s_2423	90666	intergenic	0.0000
seq_s_2423	90667	intergenic	0.0000
seq_s_2423	90669	intergenic	0.0000
seq_s_2423	90670	intergenic	0.0000
seq_s_2423	90672	intergenic	0.5149
seq_s_2423	90673	intergenic	0.0000
seq_s_2423	90679	intergenic	0.0000
seq_s_2423	90682	intergenic	0.0000
seq_s_2423	90688	intergenic	0.0000
seq_s_2423	90691	intergenic	0.0000
seq_s_2423	90695	intergenic	0.0000
seq_s_2423	90698	intergenic	0.0000
seq_s_2423	90704	intergenic	0.0000
seq_s_2423	90707	intergenic	0.0000
seq_s_2423	90711	intergenic	0.0000
seq_s_2423	90719	intergenic	0.0053
seq_s_2423	90723	intergenic	0.0053
seq_s_2423	90726	intergenic	0.0000
seq_s_2423	90731	intergenic	0.0131
seq_s_2423	90732	intergenic	0.0053
seq_s_2423	90733	intergenic	0.0000
seq_s_2423	90738	intergenic	0.0000
seq_s_2423	90741	intergenic	0.4188
seq_s_2423	90743	intergenic	0.0000
seq_s_2423	90747	intergenic	0.0000
seq_s_2423	90754	intergenic	0.0158
seq_s_2423	90759	intergenic	0.0000
seq_s_2423	90763	intergenic	0.0076
seq_s_2423	90764	intergenic	0.0000
seq_s_2423	90773	intergenic	0.0053
seq_s_2423	90775	intergenic	0.4188
seq_s_2423	90776	intergenic	0.0000
seq_s_2423	90785	intergenic	0.0477
seq_s_2423	90786	intergenic	0.0050
seq_s_2423	90787	intergenic	0.0000
seq_s_2423	90790	intergenic	0.0000
seq_s_2423	90791	intergenic	0.0000
seq_s_2423	90797	intergenic	0.0000
seq_s_2423	90800	intergenic	0.0000
seq_s_2423	90803	intergenic	0.0000
seq_s_2423	90818	intergenic	0.0000
seq_s_2423	90822	intergenic	0.0000
seq_s_2423	90824	intergenic	0.0000
seq_s_2423	90832	intergenic	0.0000
seq_s_2423	90837	intergenic	0.0000
seq_s_2423	90838	intergenic	0.3589
seq_s_2423	90843	intergenic	0.0000
seq_s_2423	90844	intergenic	0.0008
seq_s_2423	90901	intergenic	0.0030
seq_s_2423	90907	intergenic	0.0000
seq_s_2423	91171	intergenic	0.0000
seq_s_2423	91175	intergenic	0.0000
seq_s_2423	91181	intergenic	0.0076
seq_s_2423	91185	intergenic	0.1639
seq_s_2423	91186	intergenic	0.0147
seq_s_2423	91194	intergenic	0.0155
seq_s_2423	91195	intergenic	0.0008
seq_s_2423	91197	intergenic	0.0147
seq_s_2423	91199	intergenic	0.0147
seq_s_2423	91205	intergenic	0.0000
seq_s_2423	91211	intergenic	0.0000
seq_s_2423	91213	intergenic	0.0147
seq_s_2423	91214	intergenic	0.0124
seq_s_2423	91216	intergenic	0.1639
seq_s_2423	91227	intergenic	0.0119
seq_s_2423	91228	intergenic	0.0000
seq_s_2423	91231	intergenic	0.0124
seq_s_2423	91234	intergenic	0.0147
seq_s_2423	91238	intergenic	0.2258
seq_s_2423	91239	intergenic	0.0000
seq_s_2423	91240	intergenic	0.0000
seq_s_2423	91247	intergenic	0.0000
seq_s_2423	91255	intergenic	0.0147
seq_s_2423	91256	intergenic	0.0000
seq_s_2423	91263	intergenic	0.0053
seq_s_2423	91280	intergenic	0.0000
seq_s_2423	91281	intergenic	0.0000
seq_s_2423	91287	intergenic	0.0000
seq_s_2423	91292	intergenic	0.0008
seq_s_2423	91294	intergenic	0.0000
seq_s_2423	91300	intergenic	0.0000
seq_s_2423	91304	intergenic	0.0000
seq_s_2423	91310	intergenic	0.0000
seq_s_2423	91311	intergenic	0.0000
seq_s_2423	91312	intergenic	0.0000
seq_s_2423	91314	intergenic	0.0000
seq_s_2423	91317	intergenic	0.0000
seq_s_2423	91321	intergenic	0.0000
seq_s_2423	91322	intergenic	0.0000
seq_s_2423	91329	intergenic	0.0000
seq_s_2423	91334	intergenic	0.0000
seq_s_2423	91342	intergenic	0.0129
seq_s_2423	91343	intergenic	0.0000
seq_s_2423	91344	intergenic	0.0477
seq_s_2423	91346	intergenic	0.0000
seq_s_2423	91348	intergenic	0.0000
seq_s_2423	91349	intergenic	0.0000
seq_s_2423	91352	intergenic	0.0000
seq_s_2423	91353	intergenic	0.0000
seq_s_2423	91360	intergenic	0.0124
seq_s_2423	91361	intergenic	0.0000
seq_s_2423	91363	intergenic	0.0000
seq_s_2423	91368	intergenic	0.0000
seq_s_2423	91372	intergenic	0.0000
seq_s_2423	91380	intergenic	0.0008
seq_s_2423	91381	intergenic	0.0000
seq_s_2423	91382	intergenic	0.0076
seq_s_2423	91386	intergenic	0.0000
seq_s_2423	91395	intergenic	0.0000
seq_s_2423	91401	intergenic	0.0008
seq_s_2423	91402	intergenic	0.0000
seq_s_2423	91419	intergenic	0.0000
seq_s_2423	91423	intergenic	0.0000
seq_s_2423	91424	intergenic	0.1639
seq_s_2423	91426	intergenic	0.0000
seq_s_2423	91429	intergenic	0.0000
seq_s_2423	91432	intergenic	0.0053
seq_s_2423	91434	intergenic	0.0000
seq_s_2423	91435	intergenic	0.0000
seq_s_2423	91450	intergenic	0.0000
seq_s_2423	91489	intergenic	0.0000
seq_s_2423	91490	intergenic	0.0000
seq_s_2423	91492	intergenic	0.0030
seq_s_2423	91495	intergenic	0.1958
seq_s_2423	91501	intergenic	0.3051
seq_s_2423	91502	intergenic	0.0000
seq_s_2423	91504	intergenic	0.0000
seq_s_2423	91512	intergenic	0.0000
seq_s_2423	91514	intergenic	0.0000
seq_s_2423	91516	intergenic	0.0000
seq_s_2423	91519	intergenic	0.0000
seq_s_2423	91520	intergenic	0.0950
seq_s_2423	91522	intergenic	0.0000
seq_s_2423	91535	intergenic	0.0000
seq_s_2423	91540	intergenic	0.0000
seq_s_2423	91549	intergenic	0.0328
seq_s_2423	91552	intergenic	0.1354
seq_s_2423	91553	intergenic	0.0147
seq_s_2423	91570	intergenic	0.0000
seq_s_2423	91580	intergenic	0.0000
seq_s_2423	91582	intergenic	0.0000
seq_s_2423	91586	intergenic	0.0000
seq_s_2423	91587	intergenic	0.0000
seq_s_2423	91588	intergenic	0.0000
seq_s_2423	91590	intergenic	0.0053
seq_s_2423	91595	intergenic	0.0017
seq_s_2423	91609	intergenic	0.0030
seq_s_2423	91616	intergenic	0.0000
seq_s_2423	91661	intergenic	0.0000
seq_s_2423	91664	intergenic	0.0000
seq_s_2423	91667	intergenic	0.0000
seq_s_2423	91668	intergenic	0.0000
seq_s_2423	91669	intergenic	0.3192
seq_s_2423	91674	intergenic	0.0000
seq_s_2423	91681	intergenic	0.1175
seq_s_2423	91688	intergenic	0.0000
seq_s_2423	91692	intergenic	0.0066
seq_s_2423	91699	intergenic	0.0000
seq_s_2423	91703	intergenic	0.0000
seq_s_2423	91716	intergenic	0.0000
seq_s_2423	91718	intergenic	0.0000
seq_s_2423	91719	intergenic	0.0000
seq_s_2423	91720	intergenic	0.0000
seq_s_2423	91722	intergenic	0.0000
seq_s_2423	91723	intergenic	0.0000
seq_s_2423	91732	intergenic	0.0221
seq_s_2423	91735	intergenic	0.0030
seq_s_2423	91739	intergenic	0.0000
seq_s_2423	91741	intergenic	0.0000
seq_s_2423	91742	intergenic	0.0653
seq_s_2423	91745	intergenic	0.1628
seq_s_2423	91746	intergenic	0.0030
seq_s_2423	91747	intergenic	0.3039
seq_s_2423	91749	intergenic	0.0753
seq_s_2423	91755	intergenic	0.0967
seq_s_2423	91756	intergenic	0.0000
seq_s_2423	91760	intergenic	0.0147
seq_s_2423	91761	intergenic	0.0100
seq_s_2423	91766	intergenic	0.0305
seq_s_2423	91767	intergenic	0.1961
seq_s_2423	91769	intergenic	0.0702
seq_s_2423	91772	intergenic	0.0000
seq_s_2423	91774	intergenic	0.0147
seq_s_2423	91777	intergenic	0.0000
seq_s_2423	91779	intergenic	0.0124
seq_s_2423	91787	intergenic	0.0000
seq_s_2423	91793	intergenic	0.0131
seq_s_2423	91798	intergenic	0.0000
seq_s_2423	91817	intergenic	0.0000
seq_s_2423	91818	intergenic	0.0030
seq_s_2423	91821	intergenic	0.0076
seq_s_2423	91823	intergenic	0.0000
seq_s_2423	91825	intergenic	0.0034
seq_s_2423	91826	intergenic	0.0000
seq_s_2423	91827	intergenic	0.0000
seq_s_2423	91834	intergenic	0.0000
seq_s_2423	91839	intergenic	0.0124
seq_s_2423	91842	intergenic	0.0131
seq_s_2423	91845	intergenic	0.0018
seq_s_2423	91846	intergenic	0.0033
seq_s_2423	91847	intergenic	0.0000
seq_s_2423	91852	intergenic	0.0076
seq_s_2423	91858	intergenic	0.1704
seq_s_2423	91860	intergenic	0.0000
seq_s_2423	91868	intergenic	0.0034
seq_s_2423	91874	intergenic	0.0000
seq_s_2423	91875	intergenic	0.1639
seq_s_2423	91881	intergenic	0.0052
seq_s_2423	91890	intergenic	0.0000
seq_s_2423	91901	intergenic	0.0000
seq_s_2423	91902	intergenic	0.0000
seq_s_2423	91904	intergenic	0.0000
seq_s_2423	91915	intergenic	0.0000
seq_s_2423	91920	intergenic	0.0076
seq_s_2423	91921	intergenic	0.0000
seq_s_2423	91930	intergenic	0.0000
seq_s_2423	91937	intergenic	0.0245
seq_s_2423	91942	intergenic	0.0000
seq_s_2423	91944	intergenic	0.0182
seq_s_2423	91945	intergenic	0.0000
seq_s_2423	91949	intergenic	0.0000
seq_s_2423	91955	intergenic	0.0100
seq_s_2423	91958	intergenic	0.0330
seq_s_2423	91964	intergenic	0.0323
seq_s_2423	91972	intergenic	0.0221
seq_s_2423	91979	intergenic	0.0221
seq_s_2423	91983	intergenic	0.0272
seq_s_2423	91989	intergenic	0.0053
seq_s_2423	92030	intergenic	0.0457
seq_s_2423	92046	intergenic	0.1333
seq_s_2423	92052	intergenic	0.0000
seq_s_2423	92053	intergenic	0.0131
seq_s_2423	92054	intergenic	0.0131
seq_s_2423	92056	intergenic	0.0000
seq_s_2423	92058	intergenic	0.1704
seq_s_2423	92066	intergenic	0.1639
seq_s_2423	92067	intergenic	0.0677
seq_s_2423	92069	intergenic	0.0677
seq_s_2423	92070	intergenic	0.0000
seq_s_2423	92074	intergenic	0.4267
seq_s_2423	92078	intergenic	0.0000
seq_s_2423	92085	intergenic	0.0000
seq_s_2423	92087	intergenic	0.0000
seq_s_2423	92089	intergenic	0.0053
seq_s_2423	92093	intergenic	0.0000
seq_s_2423	92097	intergenic	0.0662
seq_s_2423	92099	intergenic	0.0733
seq_s_2423	92102	intergenic	0.0662
seq_s_2423	92104	intergenic	0.0000
seq_s_2423	92105	intergenic	0.0662
seq_s_2423	92108	intergenic	0.0000
seq_s_2423	92116	intergenic	0.0000
seq_s_2423	92118	intergenic	0.0000
seq_s_2423	92119	intergenic	0.0000
seq_s_2423	92144	intergenic	0.0376
seq_s_2423	92151	intergenic	0.1017
seq_s_2423	92275	intergenic	0.0100
seq_s_2423	92277	intergenic	0.0014
seq_s_2423	92280	intergenic	0.0000
seq_s_2423	92283	intergenic	0.0000
seq_s_2423	92288	intergenic	0.0000
seq_s_2423	92319	intergenic	0.0000
seq_s_2423	92322	intergenic	0.0147
seq_s_2423	92323	intergenic	0.0000
seq_s_2423	92328	intergenic	0.0131
seq_s_2423	92339	intergenic	0.0182
seq_s_2423	92356	intergenic	0.0148
seq_s_2423	92361	intergenic	0.0000
seq_s_2423	92364	intergenic	0.0000
seq_s_2423	92365	intergenic	0.0008
seq_s_2423	92371	intergenic	0.0000
seq_s_2423	92374	intergenic	0.0457
seq_s_2423	92375	intergenic	0.0000
seq_s_2423	92377	intergenic	0.0000
seq_s_2423	92381	intergenic	0.0000
seq_s_2423	92470	intergenic	0.0104
seq_s_2423	92474	intergenic	0.1223
seq_s_2423	92477	intergenic	0.0100
seq_s_2423	92478	intergenic	0.0172
seq_s_2423	92479	intergenic	0.0100
seq_s_2423	92485	intergenic	0.0967
seq_s_2423	92486	intergenic	0.0000
seq_s_2423	92488	intergenic	0.0000
seq_s_2423	92495	intergenic	0.0005
seq_s_2423	92498	intergenic	0.2007
seq_s_2423	92501	intergenic	0.0066
seq_s_2423	92504	intergenic	0.3192
seq_s_2423	92507	intergenic	0.0000
seq_s_2423	92512	intergenic	0.0000
seq_s_2423	92523	intergenic	0.0053
seq_s_2423	92540	intergenic	0.0000
seq_s_2423	92544	intergenic	0.0000
seq_s_2423	92550	intergenic	0.0000
seq_s_2423	92551	intergenic	0.0000
seq_s_2423	92553	intergenic	0.0008
seq_s_2423	92565	intergenic	0.0000
seq_s_2423	92567	intergenic	0.0000
seq_s_2423	92568	intergenic	0.0000
seq_s_2423	92586	intergenic	0.0000
seq_s_2423	92593	intergenic	0.0000
seq_s_2423	92595	intergenic	0.0991
seq_s_2423	92600	intergenic	0.0000
seq_s_2423	92603	intergenic	0.0000
seq_s_2423	92606	intergenic	0.0100
seq_s_2423	92608	intergenic	0.0000
seq_s_2423	92609	intergenic	0.0008
seq_s_2423	92611	intergenic	0.0991
seq_s_2423	92617	intergenic	0.0000
seq_s_2423	92626	intergenic	0.0030
seq_s_2423	92627	intergenic	0.0000
seq_s_2423	92630	intergenic	0.0000
seq_s_2423	92644	intergenic	0.0124
seq_s_2423	92646	intergenic	0.0172
seq_s_2423	92649	intergenic	0.0000
seq_s_2423	92651	intergenic	0.0182
seq_s_2423	92653	intergenic	0.0000
seq_s_2423	92665	intergenic	0.0000
seq_s_2423	92667	intergenic	0.0865
seq_s_2423	92668	intergenic	0.0000
seq_s_2423	92674	intergenic	0.0000
seq_s_2423	92688	intergenic	0.0000
seq_s_2423	92689	intergenic	0.0000
seq_s_2423	92699	intergenic	0.0000
seq_s_2423	92702	intergenic	0.0000
seq_s_2423	92704	intergenic	0.0008
seq_s_2423	92716	intergenic	0.4025
seq_s_2423	92734	intergenic	0.0000
seq_s_2423	92741	intergenic	0.4557
seq_s_2423	92744	intergenic	0.0000
seq_s_2423	92745	intergenic	0.0000
seq_s_2423	92746	intergenic	0.0000
seq_s_2423	92748	intergenic	0.0000
seq_s_2423	92752	intergenic	0.0000
seq_s_2423	92758	intergenic	0.0000
seq_s_2423	92759	intergenic	0.0000
seq_s_2423	92762	intergenic	0.0417
seq_s_2423	92772	intergenic	0.0000
seq_s_2423	92785	intergenic	0.0000
seq_s_2423	92813	intergenic	0.0100
seq_s_2423	92814	intergenic	0.0000
seq_s_2423	92815	intergenic	0.3188
seq_s_2423	92831	intergenic	0.0124
seq_s_2423	92853	intergenic	0.0991
seq_s_2423	92868	intergenic	0.0000
seq_s_2423	92873	intergenic	0.1961
seq_s_2423	92874	intergenic	0.0000
seq_s_2423	92878	intergenic	0.0000
seq_s_2423	92904	intergenic	0.0000
seq_s_2423	92907	intergenic	0.0000
seq_s_2423	92918	intergenic	0.0000
seq_s_2423	92919	intergenic	0.0000
seq_s_2423	92923	intergenic	0.0000
seq_s_2423	92925	intergenic	0.0000
seq_s_2423	92969	intergenic	0.1870
seq_s_2423	92975	intergenic	0.0000
seq_s_2423	92976	intergenic	0.0000
seq_s_2423	92982	intergenic	0.1525
seq_s_2423	92983	intergenic	0.1354
seq_s_2423	92984	intergenic	0.5410
seq_s_2423	92990	intergenic	0.6159
seq_s_2423	92995	intergenic	0.0000
seq_s_2423	92996	intergenic	0.0000
seq_s_2423	93009	intergenic	0.0000
seq_s_2423	93011	intergenic	0.0000
seq_s_2423	93026	intergenic	0.0000
seq_s_2423	93033	intergenic	0.0000
seq_s_2423	93061	intergenic	0.0000
seq_s_2423	93067	intergenic	0.0008
seq_s_2423	93082	intergenic	0.0967
seq_s_2423	93091	intergenic	0.0100
seq_s_2423	93092	intergenic	0.1628
seq_s_2423	93101	intergenic	0.0000
seq_s_2423	93112	intergenic	0.0000
seq_s_2423	93118	intergenic	0.0008
seq_s_2423	93120	intergenic	0.0000
seq_s_2423	93130	intergenic	0.0000
seq_s_2423	93132	intergenic	0.0000
seq_s_2423	93141	intergenic	0.0000
seq_s_2423	93155	intergenic	0.0000
seq_s_2423	93161	intergenic	0.0000
seq_s_2423	93174	intergenic	0.0131
seq_s_2423	93181	intergenic	0.0008
seq_s_2423	93182	intergenic	0.0076
seq_s_2423	93193	intergenic	0.0000
seq_s_2423	93194	intergenic	0.0030
seq_s_2423	93195	intergenic	0.0000
seq_s_2423	93196	intergenic	0.0000
seq_s_2423	93203	intergenic	0.0111
seq_s_2423	93204	intergenic	0.0000
seq_s_2423	93216	intergenic	0.0053
seq_s_2423	93218	intergenic	0.0000
seq_s_2423	93219	intergenic	0.0000
seq_s_2423	93222	intergenic	0.0000
seq_s_2423	93223	intergenic	0.0000
seq_s_2423	93234	intergenic	0.0000
seq_s_2423	93264	intergenic	0.0030
seq_s_2423	93266	intergenic	0.0008
seq_s_2423	93268	intergenic	0.0008
seq_s_2423	93269	intergenic	0.0303
seq_s_2423	93276	intergenic	0.0000
seq_s_2423	93300	intergenic	0.0000
seq_s_2423	93303	intergenic	0.0000
seq_s_2423	93314	intergenic	0.0000
seq_s_2423	93316	intergenic	0.0100
seq_s_2423	93320	intergenic	0.0000
seq_s_2423	93325	intergenic	0.0653
seq_s_2423	93327	intergenic	0.0000
seq_s_2423	93330	intergenic	0.0000
seq_s_2423	93336	intergenic	0.0000
seq_s_2423	93337	intergenic	0.0503
seq_s_2423	93349	intergenic	0.0076
seq_s_2423	93363	intergenic	0.0000
seq_s_2423	93364	intergenic	0.0000
seq_s_2423	93365	intergenic	0.0000
seq_s_2423	93379	intergenic	0.0000
seq_s_2423	93462	intergenic	0.1958
seq_s_2423	93465	intergenic	0.0072
seq_s_2423	93491	intergenic	0.0408
seq_s_2423	93493	intergenic	0.0053
seq_s_2423	93507	intergenic	0.0450
seq_s_2423	93519	intergenic	0.0008
seq_s_2423	93532	intergenic	0.0000
seq_s_2423	93537	intergenic	0.0008
seq_s_2423	93538	intergenic	0.0297
seq_s_2423	93550	intergenic	0.0000
seq_s_2423	93551	intergenic	0.0008
seq_s_2423	93554	intergenic	0.3589
seq_s_2423	93559	intergenic	0.0000
seq_s_2423	93567	intergenic	0.0000
seq_s_2423	93570	intergenic	0.0000
seq_s_2423	93574	intergenic	0.0000
seq_s_2423	93586	intergenic	0.0000
seq_s_2423	93592	intergenic	0.0458
seq_s_2423	93605	intergenic	0.0000
seq_s_2423	93608	intergenic	0.5149
seq_s_2423	93622	intergenic	0.0000
seq_s_2423	93627	intergenic	0.0008
seq_s_2423	93635	intergenic	0.0000
seq_s_2423	93655	intergenic	0.0000
seq_s_2423	93660	intergenic	0.0246
seq_s_2423	93662	intergenic	0.0271
seq_s_2423	93663	intergenic	0.0000
seq_s_2423	93668	intergenic	0.1958
seq_s_2423	93674	intergenic	0.0000
seq_s_2423	93677	intergenic	0.0000
seq_s_2423	93691	intergenic	0.0000
seq_s_2423	93712	intergenic	0.0000
seq_s_2423	93713	intergenic	0.0000
seq_s_2423	93714	intergenic	0.0000
seq_s_2423	93735	intergenic	0.0000
seq_s_2423	93749	intergenic	0.0030
seq_s_2423	93754	intergenic	0.0000
seq_s_2423	93756	intergenic	0.0000
seq_s_2423	93761	intergenic	0.0000
seq_s_2423	93762	intergenic	0.0000
seq_s_2423	93765	intergenic	0.0000
seq_s_2423	93768	intergenic	0.0000
seq_s_2423	93774	intergenic	0.0000
seq_s_2423	93796	intergenic	0.0000
seq_s_2423	93800	intergenic	0.0000
seq_s_2423	93804	intergenic	0.0008
seq_s_2423	93805	intergenic	0.2560
seq_s_2423	93806	intergenic	0.0000
seq_s_2423	93812	intergenic	0.0000
seq_s_2423	93816	intergenic	0.0000
seq_s_2423	93822	intergenic	0.0000
seq_s_2423	93827	intergenic	0.0000
seq_s_2423	93836	intergenic	0.0000
seq_s_2423	93842	intergenic	0.0030
seq_s_2423	93847	intergenic	0.0053
seq_s_2423	93849	intergenic	0.0000
seq_s_2423	93850	intergenic	0.0131
seq_s_2423	93852	intergenic	0.0000
seq_s_2423	93854	intergenic	0.0000
seq_s_2423	93857	intergenic	0.0000
seq_s_2423	93863	intergenic	0.0000
seq_s_2423	93866	intergenic	0.0000
seq_s_2423	93872	intergenic	0.1870
seq_s_2423	93876	intergenic	0.0653
seq_s_2423	93888	intergenic	0.0100
seq_s_2423	93889	intergenic	0.0000
seq_s_2423	93900	intergenic	0.0000
seq_s_2423	93910	intergenic	0.1961
seq_s_2423	93915	intergenic	0.0000
seq_s_2423	93919	intergenic	0.0000
seq_s_2423	93927	intergenic	0.0000
seq_s_2423	93931	intergenic	0.0272
seq_s_2423	93933	intergenic	0.0000
seq_s_2423	93934	intergenic	0.0000
seq_s_2423	93936	intergenic	0.0000
seq_s_2423	93937	intergenic	0.0008
seq_s_2423	93962	intergenic	0.0000
seq_s_2423	93963	intergenic	0.0000
seq_s_2423	93964	intergenic	0.0000
seq_s_2423	93967	intergenic	0.0000
seq_s_2423	93969	intergenic	0.0000
seq_s_2423	93970	intergenic	0.0000
seq_s_2423	93982	intergenic	0.0100
seq_s_2423	93985	intergenic	0.0000
seq_s_2423	93991	intergenic	0.0008
seq_s_2423	93992	intergenic	0.0000
seq_s_2423	93995	intergenic	0.0000
seq_s_2423	93996	intergenic	0.0000
seq_s_2423	94004	intergenic	0.0000
seq_s_2423	94014	intergenic	0.0008
seq_s_2423	94029	intergenic	0.0323
seq_s_2423	94032	intergenic	0.0000
seq_s_2423	94037	intergenic	0.0053
seq_s_2423	94040	intergenic	0.0008
seq_s_2423	94053	intergenic	0.0430
seq_s_2423	94057	intergenic	0.0131
seq_s_2423	94063	intergenic	0.0430
seq_s_2423	94072	intergenic	0.0514
seq_s_2423	94073	intergenic	0.0000
seq_s_2423	94078	intergenic	0.0000
seq_s_2423	94087	intergenic	0.0000
seq_s_2423	94088	intergenic	0.0000
seq_s_2423	94089	intergenic	0.0000
seq_s_2423	94091	intergenic	0.0008
seq_s_2423	94096	intergenic	0.0000
seq_s_2423	94100	intergenic	0.1377
seq_s_2423	94105	intergenic	0.0349
seq_s_2423	94106	intergenic	0.0349
seq_s_2423	94113	intergenic	0.0430
seq_s_2423	94114	intergenic	0.0000
seq_s_2423	94116	intergenic	0.0349
seq_s_2423	94119	intergenic	0.3589
seq_s_2423	94121	intergenic	0.0702
seq_s_2423	94124	intergenic	0.0000
seq_s_2423	94126	intergenic	0.0008
seq_s_2423	94127	intergenic	0.0000
seq_s_2423	94134	intergenic	0.0008
seq_s_2423	94143	intergenic	0.0109
seq_s_2423	94147	intergenic	0.0131
seq_s_2423	94165	intergenic	0.0000
seq_s_2423	94166	intergenic	0.0000
seq_s_2423	94172	intergenic	0.0000
seq_s_2423	94175	intergenic	0.0000
seq_s_2423	94196	intergenic	0.0172
seq_s_2423	94198	intergenic	0.0172
seq_s_2423	94200	intergenic	0.0000
seq_s_2423	94202	intergenic	0.0000
seq_s_2423	94204	intergenic	0.0000
seq_s_2423	94208	intergenic	0.0000
seq_s_2423	94217	intergenic	0.0430
seq_s_2423	94222	intergenic	0.0571
seq_s_2423	94234	intergenic	0.0008
seq_s_2423	94242	intergenic	0.0296
seq_s_2423	94244	intergenic	0.0000
seq_s_2423	94249	intergenic	0.0000
seq_s_2423	94251	intergenic	0.0000
seq_s_2423	94252	intergenic	0.1958
seq_s_2423	94263	intergenic	0.2007
seq_s_2423	94267	intergenic	0.3039
seq_s_2423	94275	intergenic	0.1628
seq_s_2423	94276	intergenic	0.0000
seq_s_2423	94285	intergenic	0.0000
seq_s_2423	94288	intergenic	0.0000
seq_s_2423	94300	intergenic	0.0246
seq_s_2423	94301	intergenic	0.0571
seq_s_2423	94314	intergenic	0.0000
seq_s_2423	94317	intergenic	0.0376
seq_s_2423	94323	intergenic	0.0000
seq_s_2423	94328	intergenic	0.0000
seq_s_2423	94329	intergenic	0.0000
seq_s_2423	94332	intergenic	0.0000
seq_s_2423	94334	intergenic	0.0000
seq_s_2423	94336	intergenic	0.2506
seq_s_2423	94340	intergenic	0.0000
seq_s_2423	94353	intergenic	0.0246
seq_s_2423	94365	intergenic	0.0000
seq_s_2423	94371	intergenic	0.3192
seq_s_2423	94379	intergenic	0.0008
seq_s_2423	94396	intergenic	0.0766
seq_s_2423	94403	intergenic	0.0000
seq_s_2423	94411	intergenic	0.0000
seq_s_2423	94412	intergenic	0.0000
seq_s_2423	94425	intergenic	0.0000
seq_s_2423	94433	intergenic	0.0000
seq_s_2423	94434	intergenic	0.1639
seq_s_2423	94444	intergenic	0.0000
seq_s_2423	94445	intergenic	0.0000
seq_s_2423	94448	intergenic	0.0000
seq_s_2423	94454	intergenic	0.0076
seq_s_2423	94457	intergenic	0.0221
seq_s_2423	94460	intergenic	0.0000
seq_s_2423	94467	intergenic	0.0314
seq_s_2423	94468	intergenic	0.0177
seq_s_2423	94469	intergenic	0.0000
seq_s_2423	94473	intergenic	0.4267
seq_s_2423	94474	intergenic	0.0000
seq_s_2423	94475	intergenic	0.0000
seq_s_2423	94484	intergenic	0.0000
seq_s_2423	94487	intergenic	0.0000
seq_s_2423	94498	intergenic	0.0000
seq_s_2423	94527	intergenic	0.0000
seq_s_2423	94528	intergenic	0.0000
seq_s_2423	94530	intergenic	0.0000
seq_s_2423	94531	intergenic	0.0000
seq_s_2423	94534	intergenic	0.0030
seq_s_2423	94535	intergenic	0.0008
seq_s_2423	94547	intergenic	0.0000
seq_s_2423	94550	intergenic	0.0000
seq_s_2423	94558	intergenic	0.0000
seq_s_2423	94560	intergenic	0.0000
seq_s_2423	94567	intergenic	0.0000
seq_s_2423	94568	intergenic	0.0000
seq_s_2423	94571	intergenic	0.0000
seq_s_2423	94577	intergenic	0.0000
seq_s_2423	94590	intergenic	0.0000
seq_s_2423	94595	intergenic	0.0172
seq_s_2423	94609	intergenic	0.5149
seq_s_2423	94642	intergenic	0.0297
seq_s_2423	94648	intergenic	0.1961
seq_s_2423	94651	intergenic	0.0000
seq_s_2423	94671	intergenic	0.0000
seq_s_2423	94682	intergenic	0.0000
seq_s_2423	94686	intergenic	0.0303
seq_s_2423	94687	intergenic	0.1097
seq_s_2423	94694	intergenic	0.4188
seq_s_2423	94730	intergenic	0.0172
seq_s_2423	94732	intergenic	0.0000
seq_s_2423	94750	intergenic	0.0196
seq_s_2423	94757	intergenic	0.4188
seq_s_2423	94758	intergenic	0.0000
seq_s_2423	94759	intergenic	0.4188
seq_s_2423	94760	intergenic	0.0000
seq_s_2423	94761	intergenic	0.0008
seq_s_2423	94762	intergenic	0.0000
seq_s_2423	94763	intergenic	0.0053
seq_s_2423	94766	intergenic	0.0000
seq_s_2423	94771	intergenic	0.0000
seq_s_2423	94780	intergenic	0.0000
seq_s_2423	94782	intergenic	0.0030
seq_s_2423	94786	intergenic	0.0030
seq_s_2423	94787	intergenic	0.0030
seq_s_2423	94810	intergenic	0.0030
seq_s_2423	94816	intergenic	0.0030
seq_s_2423	94824	intergenic	0.0000
seq_s_2423	94825	intergenic	0.0221
seq_s_2423	94826	intergenic	0.0177
seq_s_2423	94827	intergenic	0.0172
seq_s_2423	94828	intergenic	0.0107
seq_s_2423	94830	intergenic	0.0330
seq_s_2423	94835	intergenic	0.3574
seq_s_2423	94846	intergenic	0.0172
seq_s_2423	94851	intergenic	0.0000
seq_s_2423	94852	intergenic	0.3051
seq_s_2423	94854	intergenic	0.3589
seq_s_2423	94860	intergenic	0.0000
seq_s_2423	94866	intergenic	0.0000
seq_s_2423	94867	intergenic	0.0000
seq_s_2423	94870	intergenic	0.0030
seq_s_2423	94881	intergenic	0.0053
seq_s_2423	94882	intergenic	0.0131
seq_s_2423	94884	intergenic	0.0000
seq_s_2423	94885	intergenic	0.0000
seq_s_2423	94888	intergenic	0.0000
seq_s_2423	94896	intergenic	0.0008
seq_s_2423	94897	intergenic	0.0008
seq_s_2423	94903	intergenic	0.0172
seq_s_2423	94912	intergenic	0.5410
seq_s_2423	94913	intergenic	0.0000
seq_s_2423	94914	intergenic	0.1961
seq_s_2423	94915	intergenic	0.0000
seq_s_2423	94916	intergenic	0.0131
seq_s_2423	94920	intergenic	0.0000
seq_s_2423	94926	intergenic	0.0000
seq_s_2423	94929	intergenic	0.0172
seq_s_2423	94931	intergenic	0.1354
seq_s_2423	94932	intergenic	0.0000
seq_s_2423	94936	intergenic	0.0172
seq_s_2423	94941	intergenic	0.0000
seq_s_2423	94942	intergenic	0.0000
seq_s_2423	94954	intergenic	0.0000
seq_s_2423	94957	intergenic	0.0000
seq_s_2423	94970	intergenic	0.0000
seq_s_2423	94974	intergenic	0.0000
seq_s_2423	94976	intergenic	0.0008
seq_s_2423	94979	intergenic	0.0008
seq_s_2423	94983	intergenic	0.0000
seq_s_2423	94988	intergenic	0.0000
seq_s_2423	94989	intergenic	0.0008
seq_s_2423	95005	intergenic	0.0000
seq_s_2423	95017	intergenic	0.0000
seq_s_2423	95027	intergenic	0.2198
seq_s_2423	95030	intergenic	0.1639
seq_s_2423	95035	intergenic	0.0008
seq_s_2423	95042	intergenic	0.0000
seq_s_2423	95046	intergenic	0.0000
seq_s_2423	95050	intergenic	0.0000
seq_s_2423	95054	intergenic	0.0653
seq_s_2423	95077	intergenic	0.0221
seq_s_2423	95091	intergenic	0.4541
seq_s_2423	95096	intergenic	0.3674
seq_s_2423	95097	intergenic	0.0905
seq_s_2423	95113	intergenic	0.0000
seq_s_2423	95116	intergenic	0.0058
seq_s_2423	95135	intergenic	0.0000
seq_s_2423	95141	intergenic	0.0058
seq_s_2423	95153	intergenic	0.0000
seq_s_2423	95156	intergenic	0.0000
seq_s_2423	95162	intergenic	0.4557
seq_s_2423	95168	intergenic	0.0008
seq_s_2423	95169	intergenic	0.0000
seq_s_2423	95172	intergenic	0.0000
seq_s_2423	95173	intergenic	0.0000
seq_s_2423	95181	intergenic	0.0000
seq_s_2423	95183	intergenic	0.0000
seq_s_2423	95186	intergenic	0.0131
seq_s_2423	95187	intergenic	0.0100
seq_s_2423	95190	intergenic	0.0000
seq_s_2423	95195	intergenic	0.0000
seq_s_2423	95204	intergenic	0.0000
seq_s_2423	95205	intergenic	0.0000
seq_s_2423	95206	intergenic	0.0008
seq_s_2423	95207	intergenic	0.0008
seq_s_2423	95227	intergenic	0.0000
seq_s_2423	95229	intergenic	0.0124
seq_s_2423	95233	intergenic	0.4267
seq_s_2423	95242	intergenic	0.1639
seq_s_2423	95245	intergenic	0.0000
seq_s_2423	95246	intergenic	0.0000
seq_s_2423	95249	intergenic	0.1639
seq_s_2423	95250	intergenic	0.0000
seq_s_2423	95256	intergenic	0.0000
seq_s_2423	95259	intergenic	0.0000
seq_s_2423	95267	intergenic	0.0000
seq_s_2423	95271	intergenic	0.0000
seq_s_2423	95274	intergenic	0.3039
seq_s_2423	95276	intergenic	0.0000
seq_s_2423	95278	intergenic	0.0000
seq_s_2423	95280	intergenic	0.0000
seq_s_2423	95281	intergenic	0.0000
seq_s_2423	95283	intergenic	0.0000
seq_s_2423	95286	intergenic	0.0030
seq_s_2423	95287	intergenic	0.0000
seq_s_2423	95288	intergenic	0.0991
seq_s_2423	95297	intergenic	0.0034
seq_s_2423	95300	intergenic	0.3192
seq_s_2423	95301	intergenic	0.0030
seq_s_2423	95314	intergenic	0.0000
seq_s_2423	95315	intergenic	0.0000
seq_s_2423	95319	intergenic	0.0000
seq_s_2423	95324	intergenic	0.0000
seq_s_2423	95325	intergenic	0.0026
seq_s_2423	95331	intergenic	0.0111
seq_s_2423	95332	intergenic	0.0000
seq_s_2423	95339	intergenic	0.0000
seq_s_2423	95352	intergenic	0.1688
seq_s_2423	95355	intergenic	0.0000
seq_s_2423	95357	intergenic	0.0000
seq_s_2423	95358	intergenic	0.1961
seq_s_2423	95366	intergenic	0.0000
seq_s_2423	95368	intergenic	0.0000
seq_s_2423	95371	intergenic	0.0000
seq_s_2423	95386	intergenic	0.0987
seq_s_2423	95392	intergenic	0.0020
seq_s_2423	95395	intergenic	0.0000
seq_s_2423	95400	intergenic	0.0000
seq_s_2423	95405	intergenic	0.0053
seq_s_2423	95412	intergenic	0.0030
seq_s_2423	95429	intergenic	0.0037
seq_s_2423	95432	intergenic	0.0000
seq_s_2423	95445	intergenic	0.0000
seq_s_2423	95446	intergenic	0.0000
seq_s_2423	95447	intergenic	0.0124
seq_s_2423	95451	intergenic	0.5410
seq_s_2423	95459	intergenic	0.0000
seq_s_2423	95464	intergenic	0.0000
seq_s_2423	95467	intergenic	0.1634
seq_s_2423	95470	intergenic	0.0000
seq_s_2423	95471	intergenic	0.0000
seq_s_2423	95472	intergenic	0.0000
seq_s_2423	95474	intergenic	0.0148
seq_s_2423	95476	intergenic	0.0053
seq_s_2423	95480	intergenic	0.0008
seq_s_2423	95481	intergenic	0.0000
seq_s_2423	95486	intergenic	0.0126
seq_s_2423	95489	intergenic	0.0000
seq_s_2423	95497	intergenic	0.0370
seq_s_2423	95498	intergenic	0.0000
seq_s_2423	95499	intergenic	0.0000
seq_s_2423	95500	intergenic	0.0000
seq_s_2423	95501	intergenic	0.6159
seq_s_2423	95502	intergenic	0.0000
seq_s_2423	95514	intergenic	0.0000
seq_s_2423	95520	intergenic	0.0000
seq_s_2423	95525	intergenic	0.0303
seq_s_2423	95526	intergenic	0.0008
seq_s_2423	95559	intergenic	0.6159
seq_s_2423	95560	intergenic	0.0000
seq_s_2423	95568	intergenic	0.0000
seq_s_2423	95573	intergenic	0.0000
seq_s_2423	95586	intergenic	0.6159
seq_s_2423	95590	intergenic	0.0000
seq_s_2423	95598	intergenic	0.0000
seq_s_2423	95602	intergenic	0.0000
seq_s_2423	95616	intergenic	0.0000
seq_s_2423	95632	intergenic	0.0000
seq_s_2423	95634	intergenic	0.0000
seq_s_2423	95639	intergenic	0.0000
seq_s_2423	95647	intergenic	0.0000
seq_s_2423	95648	intergenic	0.0000
seq_s_2423	95657	intergenic	0.1354
seq_s_2423	95658	intergenic	0.5268
seq_s_2423	95663	intergenic	0.6159
seq_s_2423	95664	intergenic	0.0000
seq_s_2423	95666	intergenic	0.0000
seq_s_2423	95670	intergenic	0.0000
seq_s_2423	95673	intergenic	0.0034
seq_s_2423	95675	intergenic	0.0000
seq_s_2423	95678	intergenic	0.0000
seq_s_2423	95682	intergenic	0.0000
seq_s_2423	95712	intergenic	0.1091
seq_s_2423	95720	intergenic	0.0000
seq_s_2423	95744	intergenic	0.0000
seq_s_2423	95746	intergenic	0.0000
seq_s_2423	95761	intergenic	0.1639
seq_s_2423	96305	intergenic	0.0000
seq_s_2423	96317	intergenic	0.0172
seq_s_2423	96324	intergenic	0.0196
seq_s_2423	96346	intergenic	0.6159
seq_s_2423	96347	intergenic	0.0172
seq_s_2423	96370	intergenic	0.0100
seq_s_2423	96374	intergenic	0.0053
seq_s_2423	96378	intergenic	0.0689
seq_s_2423	96385	intergenic	0.0000
seq_s_2423	96391	intergenic	0.0246
seq_s_2423	96396	intergenic	0.1961
seq_s_2423	96401	intergenic	0.0000
seq_s_2423	96402	intergenic	0.0000
seq_s_2423	96421	intergenic	0.0196
seq_s_2423	96426	intergenic	0.0030
seq_s_2423	96439	intergenic	0.0053
seq_s_2423	96442	intergenic	0.0196
seq_s_2423	96446	intergenic	0.0196
seq_s_2423	96462	intergenic	0.0172
seq_s_2423	96528	intergenic	0.0000
seq_s_2423	96529	intergenic	0.0000
seq_s_2423	96534	intergenic	0.0076
seq_s_2423	96548	intergenic	0.0000
seq_s_2423	96549	intergenic	0.0000
seq_s_2423	96550	intergenic	0.0030
seq_s_2423	96556	intergenic	0.0000
seq_s_2423	96597	intergenic	0.0030
seq_s_2423	96610	intergenic	0.0172
seq_s_2423	96614	intergenic	0.0053
seq_s_2423	96615	intergenic	0.0053
seq_s_2423	96622	intergenic	0.0008
seq_s_2423	96623	intergenic	0.0967
seq_s_2423	96629	intergenic	0.0000
seq_s_2423	96633	intergenic	0.0000
seq_s_2423	96635	intergenic	0.0000
seq_s_2423	96638	intergenic	0.0000
seq_s_2423	96644	intergenic	0.0000
seq_s_2423	96654	intergenic	0.0000
seq_s_2423	96661	intergenic	0.1961
seq_s_2423	96667	intergenic	0.0030
seq_s_2423	96669	intergenic	0.0000
seq_s_2423	96671	intergenic	0.0131
seq_s_2423	96675	intergenic	0.4188
seq_s_2423	96678	intergenic	0.1961
seq_s_2423	96685	intergenic	0.0000
seq_s_2423	96686	intergenic	0.0000
seq_s_2423	96713	intergenic	0.0132
seq_s_2423	96719	intergenic	0.0104
seq_s_2423	96724	intergenic	0.0053
seq_s_2423	96726	intergenic	0.0000
seq_s_2423	96728	intergenic	0.0000
seq_s_2423	96731	intergenic	0.0000
seq_s_2423	96746	intergenic	0.0000
seq_s_2423	96749	intergenic	0.0000
seq_s_2423	96765	intergenic	0.0000
seq_s_2423	96767	intergenic	0.0271
seq_s_2423	96768	intergenic	0.0053
seq_s_2423	96781	intergenic	0.0000
seq_s_2423	96796	intergenic	0.0000
seq_s_2423	96809	intergenic	0.0000
seq_s_2423	96811	intergenic	0.0030
seq_s_2423	96903	intergenic	0.0000
seq_s_2423	96910	intergenic	0.0000
seq_s_2423	96977	intergenic	0.1870
seq_s_2423	96987	intergenic	0.0000
seq_s_2423	96992	intergenic	0.0066
seq_s_2423	96995	intergenic	0.0000
seq_s_2423	96996	intergenic	0.0000
seq_s_2423	97788	intergenic	0.0000
seq_s_2423	97792	intergenic	0.0030
seq_s_2423	97793	intergenic	0.0000
seq_s_2423	97800	intergenic	0.0000
seq_s_2423	97802	intergenic	0.0034
seq_s_2423	97813	intergenic	0.1639
seq_s_2423	97829	intergenic	0.0000
seq_s_2423	97847	intergenic	0.0000
seq_s_2423	97892	intergenic	0.0000
seq_s_2423	97899	intergenic	0.0000
seq_s_2423	97900	intergenic	0.0000
seq_s_2423	97902	intergenic	0.0000
seq_s_2423	97903	intergenic	0.0000
seq_s_2423	97905	intergenic	0.5149
seq_s_2423	97907	intergenic	0.0119
seq_s_2423	97909	intergenic	0.0000
seq_s_2423	97913	intergenic	0.0000
seq_s_2423	97919	intergenic	0.0030
seq_s_2423	97920	intergenic	0.1209
seq_s_2423	97921	intergenic	0.0000
seq_s_2423	97940	intergenic	0.0008
seq_s_2423	97951	intergenic	0.0000
seq_s_2423	98018	intergenic	0.0030
seq_s_2423	98022	intergenic	0.0000
seq_s_2423	98027	intergenic	0.0000
seq_s_2423	98080	intergenic	0.0000
seq_s_2423	98082	intergenic	0.0000
seq_s_2423	98088	intergenic	0.0030
seq_s_2423	98090	intergenic	0.0000
seq_s_2423	98100	intergenic	0.0000
seq_s_2423	98101	intergenic	0.0000
seq_s_2423	98103	intergenic	0.0030
seq_s_2423	98112	intergenic	0.0148
seq_s_2423	98122	intergenic	0.0000
seq_s_2423	98123	intergenic	0.0000
seq_s_2423	98130	intergenic	0.1639
seq_s_2423	98136	intergenic	0.0000
seq_s_2423	98141	intergenic	0.0000
seq_s_2423	98144	intergenic	0.0008
seq_s_2423	98146	intergenic	0.1961
seq_s_2423	98149	intergenic	0.0494
seq_s_2423	98150	intergenic	0.0000
seq_s_2423	98156	intergenic	0.0000
seq_s_2423	98160	intergenic	0.0008
seq_s_2423	98162	intergenic	0.0281
seq_s_2423	98168	intergenic	0.0000
seq_s_2423	98171	intergenic	0.0000
seq_s_2423	98175	intergenic	0.0000
seq_s_2423	98181	intergenic	0.0000
seq_s_2423	98182	intergenic	0.0370
seq_s_2423	98203	intergenic	0.0000
seq_s_2423	98204	intergenic	0.0000
seq_s_2423	98210	intergenic	0.0000
seq_s_2423	98230	intergenic	0.0303
seq_s_2423	98232	intergenic	0.0053
seq_s_2423	98235	intergenic	0.0000
seq_s_2423	98244	intergenic	0.0000
seq_s_2423	98245	intergenic	0.0000
seq_s_2423	98247	intergenic	0.0000
seq_s_2423	98257	intergenic	0.0000
seq_s_2423	98259	intergenic	0.1001
seq_s_2423	98275	intergenic	0.0000
seq_s_2423	98284	intergenic	0.0008
seq_s_2423	98301	intergenic	0.0147
seq_s_2423	98305	intergenic	0.0277
seq_s_2423	98307	intergenic	0.0000
seq_s_2423	98314	intergenic	0.0589
seq_s_2423	98316	intergenic	0.0000
seq_s_2423	98322	intergenic	0.0378
seq_s_2423	98323	intergenic	0.0030
seq_s_2423	98324	intergenic	0.0000
seq_s_2423	98348	intergenic	0.0000
seq_s_2423	98349	intergenic	0.0261
seq_s_2423	98353	intergenic	0.0000
seq_s_2423	98354	intergenic	0.0000
seq_s_2423	98362	intergenic	0.0000
seq_s_2423	98365	intergenic	0.0000
seq_s_2423	98366	intergenic	0.0000
seq_s_2423	98367	intergenic	0.0000
seq_s_2423	98377	intergenic	0.0261
seq_s_2423	98380	intergenic	0.0000
seq_s_2423	98388	intergenic	0.4462
seq_s_2423	98391	intergenic	0.0000
seq_s_2423	98403	intergenic	0.0000
seq_s_2423	98407	intergenic	0.2879
seq_s_2423	98418	intergenic	0.3674
seq_s_2423	98425	intergenic	0.0000
seq_s_2423	98434	intergenic	0.0000
seq_s_2423	98439	intergenic	0.0000
seq_s_2423	98442	intergenic	0.4905
seq_s_2423	98443	intergenic	0.5410
seq_s_2423	98444	intergenic	0.0000
seq_s_2423	98445	intergenic	0.0000
seq_s_2423	98451	intergenic	0.0000
seq_s_2423	98452	intergenic	0.0030
seq_s_2423	98455	intergenic	0.0000
seq_s_2423	98458	intergenic	0.0000
seq_s_2423	98460	intergenic	0.0000
seq_s_2423	98466	intergenic	0.0030
seq_s_2423	98467	intergenic	0.0000
seq_s_2423	98473	intergenic	0.0000
seq_s_2423	98479	intergenic	0.0653
seq_s_2423	98481	intergenic	0.0000
seq_s_2423	98498	intergenic	0.4905
seq_s_2423	98500	intergenic	0.0000
seq_s_2423	98507	intergenic	0.0000
seq_s_2423	98509	intergenic	0.0000
seq_s_2423	98511	intergenic	0.0008
seq_s_2423	98536	intergenic	0.0000
seq_s_2423	98539	intergenic	0.0000
seq_s_2423	98541	intergenic	0.0000
seq_s_2423	98550	intergenic	0.0000
seq_s_2423	98551	intergenic	0.0303
seq_s_2423	98559	intergenic	0.0000
seq_s_2423	98560	intergenic	0.4905
seq_s_2423	98562	intergenic	0.4071
seq_s_2423	98572	intergenic	0.0000
seq_s_2423	98574	intergenic	0.3574
seq_s_2423	98577	intergenic	0.0000
seq_s_2423	98584	intergenic	0.0000
seq_s_2423	98587	intergenic	0.0000
seq_s_2423	98590	intergenic	0.0000
seq_s_2423	98595	intergenic	0.0000
seq_s_2423	98602	intergenic	0.0030
seq_s_2423	98604	intergenic	0.0147
seq_s_2423	98609	intergenic	0.0008
seq_s_2423	98610	intergenic	0.0625
seq_s_2423	98614	intergenic	0.0000
seq_s_2423	98619	intergenic	0.0000
seq_s_2423	98620	intergenic	0.0000
seq_s_2423	98627	intergenic	0.0000
seq_s_2423	98634	intergenic	0.0000
seq_s_2423	98635	intergenic	0.0000
seq_s_2423	98637	intergenic	0.0000
seq_s_2423	98642	intergenic	0.0000
seq_s_2423	98651	intergenic	0.0076
seq_s_2423	98653	intergenic	0.0008
seq_s_2423	98658	intergenic	0.0000
seq_s_2423	98659	intergenic	0.3574
seq_s_2423	98662	intergenic	0.4025
seq_s_2423	98669	intergenic	0.0000
seq_s_2423	98671	intergenic	0.0030
seq_s_2423	98677	intergenic	0.0000
seq_s_2423	98679	intergenic	0.0000
seq_s_2423	98717	intergenic	0.0000
seq_s_2423	98731	intergenic	0.0000
seq_s_2423	98741	intergenic	0.0000
seq_s_2423	98745	intergenic	0.1704
seq_s_2423	98746	intergenic	0.0000
seq_s_2423	98748	intergenic	0.0000
seq_s_2423	98769	intergenic	0.1958
seq_s_2423	98770	intergenic	0.1958
seq_s_2423	98795	intergenic	0.0000
seq_s_2423	98804	intergenic	0.0000
seq_s_2423	98805	intergenic	0.0000
seq_s_2423	98808	intergenic	0.0000
seq_s_2423	98820	intergenic	0.0000
seq_s_2423	98822	intergenic	0.0000
seq_s_2423	98823	intergenic	0.0000
seq_s_2423	98824	intergenic	0.0008
seq_s_2423	98833	intergenic	0.0000
seq_s_2423	98848	intergenic	0.0000
seq_s_2423	98849	intergenic	0.0110
seq_s_2423	98850	intergenic	0.0000
seq_s_2423	98851	intergenic	0.0000
seq_s_2423	98856	intergenic	0.0000
seq_s_2423	98862	intergenic	0.0131
seq_s_2423	98863	intergenic	0.0000
seq_s_2423	98864	intergenic	0.0111
seq_s_2423	98867	intergenic	0.0000
seq_s_2423	98868	intergenic	0.0000
seq_s_2423	98872	intergenic	0.0000
seq_s_2423	98876	intergenic	0.0000
seq_s_2423	98878	intergenic	0.0000
seq_s_2423	98879	intergenic	0.0000
seq_s_2423	98881	intergenic	0.0172
seq_s_2423	98884	intergenic	0.0000
seq_s_2423	98888	intergenic	0.0000
seq_s_2423	98890	intergenic	0.0124
seq_s_2423	98892	intergenic	0.0000
seq_s_2423	98893	intergenic	0.0131
seq_s_2423	98894	intergenic	0.0000
seq_s_2423	98901	intergenic	0.0221
seq_s_2423	98903	intergenic	0.0303
seq_s_2423	98922	intergenic	0.0000
seq_s_2423	98923	intergenic	0.0000
seq_s_2423	98924	intergenic	0.0147
seq_s_2423	98931	intergenic	0.0000
seq_s_2423	98935	intergenic	0.0000
seq_s_2423	98936	intergenic	0.0017
seq_s_2423	98938	intergenic	0.0076
seq_s_2423	98945	intergenic	0.0000
seq_s_2423	98949	intergenic	0.0000
seq_s_2423	98974	intergenic	0.0008
seq_s_2423	98980	intergenic	0.0008
seq_s_2423	98981	intergenic	0.0008
seq_s_2423	98985	intergenic	0.0000
seq_s_2423	98990	intergenic	0.0000
seq_s_2423	98991	intergenic	0.0030
seq_s_2423	99001	intergenic	0.0000
seq_s_2423	99002	intergenic	0.0000
seq_s_2423	99004	intergenic	0.0034
seq_s_2423	99007	intergenic	0.0000
seq_s_2423	99008	intergenic	0.0000
seq_s_2423	99011	intergenic	0.0000
seq_s_2423	99015	intergenic	0.0000
seq_s_2423	99026	intergenic	0.0000
seq_s_2423	99027	intergenic	0.0000
seq_s_2423	99030	intergenic	0.0000
seq_s_2423	99032	intergenic	0.0000
seq_s_2423	99033	intergenic	0.0000
seq_s_2423	99040	intergenic	0.0217
seq_s_2423	99050	intergenic	0.0000
seq_s_2423	99052	intergenic	0.0000
seq_s_2423	99057	intergenic	0.0000
seq_s_2423	99059	intergenic	0.0000
seq_s_2423	99060	intergenic	0.0000
seq_s_2423	99066	intergenic	0.0000
seq_s_2423	99069	intergenic	0.0000
seq_s_2423	99071	intergenic	0.0000
seq_s_2423	99074	intergenic	0.0124
seq_s_2423	99075	intergenic	0.0000
seq_s_2423	99077	intergenic	0.0412
seq_s_2423	99081	intergenic	0.0423
seq_s_2423	99082	intergenic	0.0000
seq_s_2423	99086	intergenic	0.0111
seq_s_2423	99089	intergenic	0.0653
seq_s_2423	99094	intergenic	0.0053
seq_s_2423	99096	intergenic	0.0030
seq_s_2423	99097	intergenic	0.0809
seq_s_2423	99098	intergenic	0.0522
seq_s_2423	99101	intergenic	0.1961
seq_s_2423	99104	intergenic	0.2879
seq_s_2423	99107	intergenic	0.0053
seq_s_2423	99109	intergenic	0.0000
seq_s_2423	99114	intergenic	0.0076
seq_s_2423	99116	intergenic	0.0000
seq_s_2423	99122	intergenic	0.0076
seq_s_2423	99132	intergenic	0.0008
seq_s_2423	99133	intergenic	0.0000
seq_s_2423	99136	intergenic	0.0000
seq_s_2423	99137	intergenic	0.0000
seq_s_2423	99144	intergenic	0.0008
seq_s_2423	99149	intergenic	0.1628
seq_s_2423	99152	intergenic	0.0000
seq_s_2423	99153	intergenic	0.0100
seq_s_2423	99158	intergenic	0.0000
seq_s_2423	99171	intergenic	0.0100
seq_s_2423	99177	intergenic	0.0000
seq_s_2423	99712	intergenic	0.1298
seq_s_2423	99735	intergenic	0.0000
seq_s_2423	99739	intergenic	0.0008
seq_s_2423	99805	intergenic	0.0000
seq_s_2423	99827	intergenic	0.0000
seq_s_2423	99828	intergenic	0.1354
seq_s_2423	99840	intergenic	0.0000
seq_s_2423	101556	intergenic	0.0227
seq_s_2423	101559	intergenic	0.0000
seq_s_2423	101564	intergenic	0.0567
seq_s_2423	101565	intergenic	0.0388
seq_s_2423	101570	intergenic	0.0000
seq_s_2423	101572	intergenic	0.0154
seq_s_2423	101581	intergenic	0.0000
seq_s_2423	101605	intergenic	0.0360
seq_s_2423	101617	intergenic	0.0253
seq_s_2423	101618	intergenic	0.0753
seq_s_2423	101620	intergenic	0.0000
seq_s_2423	101621	intergenic	0.0008
seq_s_2423	101628	intergenic	0.0030
seq_s_2423	101629	intergenic	0.2617
seq_s_2423	101631	intergenic	0.0000
seq_s_2423	101634	intergenic	0.0000
seq_s_2423	101636	intergenic	0.0000
seq_s_2423	101646	intergenic	0.0000
seq_s_2423	101647	intergenic	0.0000
seq_s_2423	101653	intergenic	0.0000
seq_s_2423	101654	intergenic	0.0058
seq_s_2423	101665	intergenic	0.1548
seq_s_2423	101666	intergenic	0.1769
seq_s_2423	101670	intergenic	0.0000
seq_s_2423	101675	intergenic	0.0000
seq_s_2423	101676	intergenic	0.0000
seq_s_2423	101697	intergenic	0.0000
seq_s_2423	101699	intergenic	0.0100
seq_s_2423	101701	intergenic	0.4557
seq_s_2423	101710	intergenic	0.2506
seq_s_2423	101715	intergenic	0.0000
seq_s_2423	101717	intergenic	0.0000
seq_s_2423	101723	intergenic	0.0203
seq_s_2423	101725	intergenic	0.0124
seq_s_2423	101727	intergenic	0.0000
seq_s_2423	101738	intergenic	0.1525
seq_s_2423	101739	intergenic	0.0000
seq_s_2423	101747	intergenic	0.1525
seq_s_2423	101749	intergenic	0.0000
seq_s_2423	101761	intergenic	0.0000
seq_s_2423	101767	intergenic	0.0305
seq_s_2423	101768	intergenic	0.0503
seq_s_2423	101775	intergenic	0.1377
seq_s_2423	101778	intergenic	0.0000
seq_s_2423	101782	intergenic	0.0100
seq_s_2423	101795	intergenic	0.0408
seq_s_2423	101803	intergenic	0.0000
seq_s_2423	101807	intergenic	0.0147
seq_s_2423	101808	intergenic	0.0000
seq_s_2423	101815	intergenic	0.0053
seq_s_2423	101824	intergenic	0.0000
seq_s_2423	101825	intergenic	0.0000
seq_s_2423	101826	intergenic	0.2007
seq_s_2423	101828	intergenic	0.0000
seq_s_2423	101829	intergenic	0.0000
seq_s_2423	101838	intergenic	0.0000
seq_s_2423	101839	intergenic	0.0000
seq_s_2423	101840	intergenic	0.0000
seq_s_2423	101845	intergenic	0.0000
seq_s_2423	101848	intergenic	0.0000
seq_s_2423	101850	intergenic	0.0000
seq_s_2423	101866	intergenic	0.0000
seq_s_2423	101872	intergenic	0.0000
seq_s_2423	101896	intergenic	0.0000
seq_s_2423	101905	intergenic	0.0008
seq_s_2423	101913	intergenic	0.0000
seq_s_2423	101915	intergenic	0.0000
seq_s_2423	101925	intergenic	0.0000
seq_s_2423	101941	intergenic	0.0000
seq_s_2423	101958	intergenic	0.0000
seq_s_2423	101962	intergenic	0.0000
seq_s_2423	101964	intergenic	0.0000
seq_s_2423	101972	intergenic	0.0000
seq_s_2423	101976	intergenic	0.0000
seq_s_2423	101977	intergenic	0.0746
seq_s_2423	101983	intergenic	0.0000
seq_s_2423	101985	intergenic	0.0000
seq_s_2423	101988	intergenic	0.0000
seq_s_2423	101990	intergenic	0.0000
seq_s_2423	101991	intergenic	0.0000
seq_s_2423	101998	intergenic	0.0503
seq_s_2423	102005	intergenic	0.0000
seq_s_2423	102031	intergenic	0.1365
seq_s_2423	102066	intergenic	0.0000
seq_s_2423	102072	intergenic	0.0000
seq_s_2423	102075	intergenic	0.0000
seq_s_2423	102079	intergenic	0.0000
seq_s_2423	102106	intergenic	0.0000
seq_s_2423	102107	intergenic	0.0000
seq_s_2423	102115	intergenic	0.0653
seq_s_2423	102119	intergenic	0.0000
seq_s_2423	102120	intergenic	0.0303
seq_s_2423	102127	intergenic	0.0000
seq_s_2423	102132	intergenic	0.0000
seq_s_2423	102135	intergenic	0.0221
seq_s_2423	102146	intergenic	0.3192
seq_s_2423	102149	intergenic	0.0000
seq_s_2423	102161	intergenic	0.0000
seq_s_2423	102202	intergenic	0.0000
seq_s_2423	102207	intergenic	0.0000
seq_s_2423	102209	intergenic	0.1001
seq_s_2423	102210	intergenic	0.0000
seq_s_2423	102211	intergenic	0.0000
seq_s_2423	102212	intergenic	0.0000
seq_s_2423	102213	intergenic	0.0000
seq_s_2423	102230	intergenic	0.0030
seq_s_2423	102231	intergenic	0.0000
seq_s_2423	102235	intergenic	0.0000
seq_s_2423	102236	intergenic	0.0000
seq_s_2423	102241	intergenic	0.0485
seq_s_2423	102244	intergenic	0.1458
seq_s_2423	102246	intergenic	0.0148
seq_s_2423	102248	intergenic	0.0000
seq_s_2423	102323	intergenic	0.0000
seq_s_2423	102325	intergenic	0.0000
seq_s_2423	102328	intergenic	0.0000
seq_s_2423	102336	intergenic	0.0000
seq_s_2423	102337	intergenic	0.0000
seq_s_2423	102344	intergenic	0.0000
seq_s_2423	102349	intergenic	0.0303
seq_s_2423	102353	intergenic	0.0000
seq_s_2423	102355	intergenic	0.0000
seq_s_2423	102356	intergenic	0.0000
seq_s_2423	102359	intergenic	0.0000
seq_s_2423	102366	intergenic	0.0000
seq_s_2423	102367	intergenic	0.0066
seq_s_2423	102372	intergenic	0.0000
seq_s_2423	102380	intergenic	0.0000
seq_s_2423	102381	intergenic	0.0000
seq_s_2423	102382	intergenic	0.0000
seq_s_2423	102384	intergenic	0.0000
seq_s_2423	102392	intergenic	0.0000
seq_s_2423	102400	intergenic	0.0000
seq_s_2423	102405	intergenic	0.0000
seq_s_2423	102411	intergenic	0.0000
seq_s_2423	102413	intergenic	0.0746
seq_s_2423	102423	intergenic	0.0000
seq_s_2423	102426	intergenic	0.0000
seq_s_2423	102427	intergenic	0.0104
seq_s_2423	102430	intergenic	0.0000
seq_s_2423	102435	intergenic	0.0000
seq_s_2423	102439	intergenic	0.0000
seq_s_2423	102446	intergenic	0.0000
seq_s_2423	102447	intergenic	0.0353
seq_s_2423	102451	intergenic	0.0487
seq_s_2423	102455	intergenic	0.0000
seq_s_2423	102457	intergenic	0.0000
seq_s_2423	102459	intergenic	0.0416
seq_s_2423	102463	intergenic	0.0076
seq_s_2423	102465	intergenic	0.0000
seq_s_2423	102466	intergenic	0.0000
seq_s_2423	102473	intergenic	0.0000
seq_s_2423	102477	intergenic	0.0000
seq_s_2423	102479	intergenic	0.0000
seq_s_2423	102482	intergenic	0.0000
seq_s_2423	102494	intergenic	0.0000
seq_s_2423	102496	intergenic	0.1639
seq_s_2423	102523	intergenic	0.0053
seq_s_2423	102527	intergenic	0.0000
seq_s_2423	102540	intergenic	0.1639
seq_s_2423	102597	intergenic	0.0000
seq_s_2423	102606	intergenic	0.0000
seq_s_2423	102611	intergenic	0.0000
seq_s_2423	102613	intergenic	0.0053
seq_s_2423	102620	intergenic	0.0030
seq_s_2423	102625	intergenic	0.0000
seq_s_2423	102645	intergenic	0.0053
seq_s_2423	102649	intergenic	0.0000
seq_s_2423	102652	intergenic	0.0000
seq_s_2423	102666	intergenic	0.0000
seq_s_2423	102687	intergenic	0.0000
seq_s_2423	102695	intergenic	0.0000
seq_s_2423	102710	intergenic	0.0833
seq_s_2423	102712	intergenic	0.0000
seq_s_2423	102713	intergenic	0.0000
seq_s_2423	102720	intergenic	0.0000
seq_s_2423	102722	intergenic	0.0053
seq_s_2423	102742	intergenic	0.0000
seq_s_2423	102751	intergenic	0.0000
seq_s_2423	102752	intergenic	0.3589
seq_s_2423	102757	intergenic	0.0000
seq_s_2423	102766	intergenic	0.0000
seq_s_2423	102770	intergenic	0.0000
seq_s_2423	102773	intergenic	0.0000
seq_s_2423	102774	intergenic	0.3589
seq_s_2423	102777	intergenic	0.0000
seq_s_2423	102786	intergenic	0.0000
seq_s_2423	102930	intergenic	0.0000
seq_s_2423	102938	intergenic	0.0000
seq_s_2423	102940	intergenic	0.0000
seq_s_2423	102948	intergenic	0.0000
seq_s_2423	102955	intergenic	0.0000
seq_s_2423	102963	intergenic	0.0000
seq_s_2423	102964	intergenic	0.0000
seq_s_2423	102967	intergenic	0.0323
seq_s_2423	102968	intergenic	0.0000
seq_s_2423	102972	intergenic	0.0000
seq_s_2423	102975	intergenic	0.0000
seq_s_2423	102984	intergenic	0.0000
seq_s_2423	102986	intergenic	0.0000
seq_s_2423	102990	intergenic	0.0000
seq_s_2423	103003	intergenic	0.0000
seq_s_2423	103004	intergenic	0.0000
seq_s_2423	103015	intergenic	0.0000
seq_s_2423	103021	intergenic	0.0000
seq_s_2423	103034	intergenic	0.0000
seq_s_2423	103041	intergenic	0.0000
seq_s_2423	103044	intergenic	0.0000
seq_s_2423	103084	intergenic	0.0000
seq_s_2423	103098	intergenic	0.0033
seq_s_2423	103107	intergenic	0.0000
seq_s_2423	103114	intergenic	0.0000
seq_s_2423	103115	intergenic	0.0000
seq_s_2423	103118	intergenic	0.0000
seq_s_2423	103120	intergenic	0.0000
seq_s_2423	103141	intergenic	0.0000
seq_s_2423	103142	intergenic	0.0089
seq_s_2423	103143	intergenic	0.0000
seq_s_2423	103146	intergenic	0.0000
seq_s_2423	103154	intergenic	0.0000
seq_s_2423	103162	intergenic	0.0000
seq_s_2423	103176	intergenic	0.0000
seq_s_2423	103187	intergenic	0.0000
seq_s_2423	103189	intergenic	0.0000
seq_s_2423	103196	intergenic	0.0000
seq_s_2423	103213	intergenic	0.0371
seq_s_2423	103220	intergenic	0.0457
seq_s_2423	103273	intergenic	0.0631
seq_s_2423	103285	intergenic	0.0000
seq_s_2423	103286	intergenic	0.0000
seq_s_2423	103289	intergenic	0.0000
seq_s_2423	103294	intergenic	0.0245
seq_s_2423	103301	intergenic	0.0000
seq_s_2423	103304	intergenic	0.0000
seq_s_2423	103309	intergenic	0.0000
seq_s_2423	103320	intergenic	0.0000
seq_s_2423	103325	intergenic	0.0000
seq_s_2423	103335	intergenic	0.0014
seq_s_2423	103343	intergenic	0.0069
seq_s_2423	103344	intergenic	0.0000
seq_s_2423	103346	intergenic	0.0000
seq_s_2423	103351	intergenic	0.0076
seq_s_2423	103352	intergenic	0.0221
seq_s_2423	103353	intergenic	0.0000
seq_s_2423	103362	intergenic	0.0000
seq_s_2423	103375	intergenic	0.0000
seq_s_2423	103382	intergenic	0.0000
seq_s_2423	103388	intergenic	0.0000
seq_s_2423	103389	intergenic	0.0000
seq_s_2423	103396	intergenic	0.0245
seq_s_2423	103405	intergenic	0.0000
seq_s_2423	103411	intergenic	0.0000
seq_s_2423	103412	intergenic	0.0512
seq_s_2423	103414	intergenic	0.0000
seq_s_2423	103424	intergenic	0.0104
seq_s_2423	103426	intergenic	0.0000
seq_s_2423	103435	intergenic	0.0007
seq_s_2423	103437	intergenic	0.0076
seq_s_2423	103441	intergenic	0.0000
seq_s_2423	103442	intergenic	0.0000
seq_s_2423	103443	intergenic	0.0000
seq_s_2423	103481	intergenic	0.0000
seq_s_2423	103483	intergenic	0.0000
seq_s_2423	103485	intergenic	0.0000
seq_s_2423	103506	intergenic	0.0000
seq_s_2423	103512	intergenic	0.0000
seq_s_2423	103532	intergenic	0.0000
seq_s_2423	103562	intergenic	0.0000
seq_s_2423	103566	intergenic	0.0000
seq_s_2423	103567	intergenic	0.0119
seq_s_2423	103569	intergenic	0.0196
seq_s_2423	103570	intergenic	0.0196
seq_s_2423	103577	intergenic	0.0076
seq_s_2423	103580	intergenic	0.0046
seq_s_2423	103582	intergenic	0.0119
seq_s_2423	103592	intergenic	0.0056
seq_s_2423	103597	intergenic	0.0000
seq_s_2423	103599	intergenic	0.0000
seq_s_2423	103606	intergenic	0.0000
seq_s_2423	103628	intergenic	0.0000
seq_s_2423	103646	intergenic	0.0000
seq_s_2423	103649	intergenic	0.0000
seq_s_2423	103661	intergenic	0.0000
seq_s_2423	103676	intergenic	0.0000
seq_s_2423	103677	intergenic	0.0000
seq_s_2423	103680	intergenic	0.0000
seq_s_2423	103683	intergenic	0.0000
seq_s_2423	103685	intergenic	0.3192
seq_s_2423	103697	intergenic	0.0000
seq_s_2423	103708	intergenic	0.0000
seq_s_2423	103714	intergenic	0.0000
seq_s_2423	103733	intergenic	0.0000
seq_s_2423	103744	intergenic	0.0000
seq_s_2423	103749	intergenic	0.0000
seq_s_2423	103753	intergenic	0.0000
seq_s_2423	103754	intergenic	0.0000
seq_s_2423	103755	intergenic	0.0000
seq_s_2423	103760	intergenic	0.0000
seq_s_2423	103766	intergenic	0.0000
seq_s_2423	103768	intergenic	0.0000
seq_s_2423	103772	intergenic	0.0008
seq_s_2423	103773	intergenic	0.1639
seq_s_2423	103776	intergenic	0.0051
seq_s_2423	103777	intergenic	0.0000
seq_s_2423	103780	intergenic	0.0000
seq_s_2423	103792	intergenic	0.3574
seq_s_2423	103797	intergenic	0.0000
seq_s_2423	103807	intergenic	0.1178
seq_s_2423	103816	intergenic	0.0000
seq_s_2423	103835	intergenic	0.0303
seq_s_2423	103836	intergenic	0.0000
seq_s_2423	103837	intergenic	0.0000
seq_s_2423	103839	intergenic	0.0000
seq_s_2423	103843	intergenic	0.0000
seq_s_2423	103849	intergenic	0.0000
seq_s_2423	103855	intergenic	0.0000
seq_s_2423	103857	intergenic	0.0000
seq_s_2423	103858	intergenic	0.0000
seq_s_2423	103859	intergenic	0.0505
seq_s_2423	103871	intergenic	0.2302
seq_s_2423	103872	intergenic	0.0008
seq_s_2423	103878	intergenic	0.0000
seq_s_2423	103886	intergenic	0.0000
seq_s_2423	103899	intergenic	0.0000
seq_s_2423	103900	intergenic	0.0000
seq_s_2423	103901	intergenic	0.0000
seq_s_2423	103902	intergenic	0.0008
seq_s_2423	103904	intergenic	0.0064
seq_s_2423	103911	intergenic	0.0000
seq_s_2423	103925	intergenic	0.0000
seq_s_2423	103936	intergenic	0.0000
seq_s_2423	103938	intergenic	0.0000
seq_s_2423	103939	intergenic	0.3589
seq_s_2423	103940	intergenic	0.0000
seq_s_2423	103948	intergenic	0.0000
seq_s_2423	103951	intergenic	0.0000
seq_s_2423	103952	intergenic	0.0000
seq_s_2423	103954	intergenic	0.0000
seq_s_2423	103957	intergenic	0.0653
seq_s_2423	103960	intergenic	0.0000
seq_s_2423	103968	intergenic	0.0000
seq_s_2423	103970	intergenic	0.0000
seq_s_2423	103971	intergenic	0.0000
seq_s_2423	103973	intergenic	0.0000
seq_s_2423	103974	intergenic	0.0000
seq_s_2423	103976	intergenic	0.0000
seq_s_2423	103977	intergenic	0.0000
seq_s_2423	103980	intergenic	0.0053
seq_s_2423	103984	intergenic	0.0000
seq_s_2423	104000	intergenic	0.0221
seq_s_2423	104002	intergenic	0.0000
seq_s_2423	104004	intergenic	0.0030
seq_s_2423	104005	intergenic	0.0008
seq_s_2423	104007	intergenic	0.0000
seq_s_2423	104008	intergenic	0.0000
seq_s_2423	104015	intergenic	0.0000
seq_s_2423	104017	intergenic	0.0147
seq_s_2423	104023	intergenic	0.0000
seq_s_2423	104026	intergenic	0.0000
seq_s_2423	104029	intergenic	0.0000
seq_s_2423	104038	intergenic	0.0000
seq_s_2423	104044	intergenic	0.0000
seq_s_2423	104059	intergenic	0.0000
seq_s_2423	104060	intergenic	0.0000
seq_s_2423	104069	intergenic	0.0000
seq_s_2423	104070	intergenic	0.0008
seq_s_2423	104074	intergenic	0.0000
seq_s_2423	104078	intergenic	0.0000
seq_s_2423	104081	intergenic	0.0000
seq_s_2423	104082	intergenic	0.0000
seq_s_2423	104089	intergenic	0.0000
seq_s_2423	104090	intergenic	0.0446
seq_s_2423	104091	intergenic	0.0000
seq_s_2423	104092	intergenic	0.0000
seq_s_2423	104095	intergenic	0.0000
seq_s_2423	104099	intergenic	0.0147
seq_s_2423	104101	intergenic	0.0124
seq_s_2423	104104	intergenic	0.0303
seq_s_2423	104108	intergenic	0.0000
seq_s_2423	104115	intergenic	0.0000
seq_s_2423	104117	intergenic	0.0000
seq_s_2423	104119	intergenic	0.0000
seq_s_2423	104120	intergenic	0.0000
seq_s_2423	104125	intergenic	0.0000
seq_s_2423	104129	intergenic	0.0000
seq_s_2423	104143	intergenic	0.0000
seq_s_2423	104145	intergenic	0.0000
seq_s_2423	104155	intergenic	0.0000
seq_s_2423	104167	intergenic	0.0000
seq_s_2423	104177	intergenic	0.0000
seq_s_2423	104180	intergenic	0.0000
seq_s_2423	104205	intergenic	0.0154
seq_s_2423	104209	intergenic	0.0000
seq_s_2423	104210	intergenic	0.0000
seq_s_2423	104213	intergenic	0.0000
seq_s_2423	104214	intergenic	0.0000
seq_s_2423	104236	intergenic	0.0000
seq_s_2423	104256	intergenic	0.0000
seq_s_2423	104265	intergenic	0.0000
seq_s_2423	104267	intergenic	0.0000
seq_s_2423	104270	intergenic	0.1961
seq_s_2423	104277	intergenic	0.0000
seq_s_2423	105804	intergenic	0.0000
seq_s_2423	105807	intergenic	0.0000
seq_s_2423	105924	intergenic	0.0158
seq_s_2423	105943	intergenic	0.0518
seq_s_2423	105951	intergenic	0.0000
seq_s_2423	105952	intergenic	0.0401
seq_s_2423	105962	intergenic	0.0245
seq_s_2423	105967	intergenic	0.1080
seq_s_2423	106470	intergenic	0.0182
seq_s_2423	106489	intergenic	0.1333
seq_s_2423	106497	intergenic	0.0000
seq_s_2423	106498	intergenic	0.0000
seq_s_2423	106500	intergenic	0.0124
seq_s_2423	106512	intergenic	0.4557
seq_s_2423	106514	intergenic	0.1628
seq_s_2423	106535	intergenic	0.2007
seq_s_2423	106537	intergenic	0.3039
seq_s_2423	106538	intergenic	0.4188
seq_s_2423	106539	intergenic	0.4188
seq_s_2423	106546	intergenic	0.0008
seq_s_2423	106550	intergenic	0.4267
seq_s_2423	106578	intergenic	0.0100
seq_s_2423	108114	intergenic	0.0131
seq_s_2423	108118	intergenic	0.0066
seq_s_2423	108158	intergenic	0.0034
seq_s_2423	108161	intergenic	0.0143
seq_s_2423	108167	intergenic	0.0066
seq_s_2423	108174	intergenic	0.0076
seq_s_2423	108177	intergenic	0.0253
seq_s_2423	108192	intergenic	0.0303
seq_s_2423	108217	intergenic	0.0614
seq_s_2423	108241	intergenic	0.0000
seq_s_2423	108264	intergenic	0.0614
seq_s_2423	108415	intergenic	0.0000
seq_s_2423	108484	intergenic	0.0000
seq_s_2423	108492	intergenic	0.0196
seq_s_2423	108510	intergenic	0.0330
seq_s_2423	109154	intergenic	0.0000
seq_s_2423	109172	intergenic	0.0076
seq_s_2423	109185	intergenic	0.0653
seq_s_2423	109192	intergenic	0.0008
seq_s_2423	109209	intergenic	0.0000
seq_s_2423	109210	intergenic	0.0000
seq_s_2423	109221	intergenic	0.0403
seq_s_2423	109223	intergenic	0.0000
seq_s_2423	109241	intergenic	0.0514
seq_s_2423	109244	intergenic	0.0000
seq_s_2423	109249	intergenic	0.0131
seq_s_2423	109261	intergenic	0.0131
seq_s_2423	109269	intergenic	0.3118
seq_s_2423	109277	intergenic	0.0000
seq_s_2423	109293	intergenic	0.0000
seq_s_2423	109303	intergenic	0.0008
seq_s_2423	109304	intergenic	0.0008
seq_s_2423	109307	intergenic	0.0000
seq_s_2423	109312	intergenic	0.1628
seq_s_2423	109314	intergenic	0.0000
seq_s_2423	109321	intergenic	0.0000
seq_s_2423	109322	intergenic	0.0000
seq_s_2423	109334	intergenic	0.0124
seq_s_2423	109345	intergenic	0.0271
seq_s_2423	109356	intergenic	0.0303
seq_s_2423	109360	intergenic	0.0007
seq_s_2423	109382	intergenic	0.2506
seq_s_2423	109444	intergenic	0.0000
seq_s_2423	109448	intergenic	0.2506
seq_s_2423	109449	intergenic	0.0457
seq_s_2423	109452	intergenic	0.0485
seq_s_2423	109461	intergenic	0.0403
seq_s_2423	109462	intergenic	0.4557
seq_s_2423	109468	intergenic	0.0000
seq_s_2423	109476	intergenic	0.0430
seq_s_2423	109477	intergenic	0.0000
seq_s_2423	109478	intergenic	0.0030
seq_s_2423	109481	intergenic	0.3589
seq_s_2423	109482	intergenic	0.0000
seq_s_2423	109484	intergenic	0.0000
seq_s_2423	109490	intergenic	0.1639
seq_s_2423	109502	intergenic	0.0000
seq_s_2423	109508	intergenic	0.0131
seq_s_2423	109513	intergenic	0.0000
seq_s_2423	109514	intergenic	0.0000
seq_s_2423	109515	intergenic	0.0109
seq_s_2423	109517	intergenic	0.0967
seq_s_2423	109530	intergenic	0.0000
seq_s_2423	109531	intergenic	0.0485
seq_s_2423	109557	intergenic	0.0371
seq_s_2423	109563	intergenic	0.1639
seq_s_2423	109576	intergenic	0.0000
seq_s_2423	109579	intergenic	0.0514
seq_s_2423	109600	intergenic	0.0184
seq_s_2423	109609	intergenic	0.0303
seq_s_2423	109610	intergenic	0.0000
seq_s_2423	109613	intergenic	0.5149
seq_s_2423	109619	intergenic	0.0967
seq_s_2423	109625	intergenic	0.0457
seq_s_2423	109630	intergenic	0.0303
seq_s_2423	109635	intergenic	0.0000
seq_s_2423	109636	intergenic	0.0030
seq_s_2423	109645	intergenic	0.0000
seq_s_2423	109649	intergenic	0.5149
seq_s_2423	109653	intergenic	0.0034
seq_s_2423	109664	intergenic	0.5149
seq_s_2423	109665	intergenic	0.0000
seq_s_2423	109672	intergenic	0.0000
seq_s_2423	109673	intergenic	0.0332
seq_s_2423	109683	intergenic	0.0600
seq_s_2423	109692	intergenic	0.0000
seq_s_2423	109695	intergenic	0.0000
seq_s_2423	109698	intergenic	0.0008
seq_s_2423	109699	intergenic	0.0000
seq_s_2423	109704	intergenic	0.0000
seq_s_2423	109706	intergenic	0.0653
seq_s_2423	109715	intergenic	0.0000
seq_s_2423	109716	intergenic	0.0000
seq_s_2423	109724	intergenic	0.0000
seq_s_2423	109727	intergenic	0.0000
seq_s_2423	109728	intergenic	0.0457
seq_s_2423	109734	intergenic	0.0034
seq_s_2423	109741	intergenic	0.0000
seq_s_2423	109749	intergenic	0.0131
seq_s_2423	109750	intergenic	0.0542
seq_s_2423	109756	intergenic	0.0053
seq_s_2423	109760	intergenic	0.0000
seq_s_2423	109765	intergenic	0.0571
seq_s_2423	109766	intergenic	0.5149
seq_s_2423	109767	intergenic	0.0087
seq_s_2423	109768	intergenic	0.0000
seq_s_2423	109776	intergenic	0.0008
seq_s_2423	109777	intergenic	0.0967
seq_s_2423	109780	intergenic	0.0000
seq_s_2423	109781	intergenic	0.0000
seq_s_2423	109784	intergenic	0.2279
seq_s_2423	109796	intergenic	0.2007
seq_s_2423	109812	intergenic	0.0000
seq_s_2423	109814	intergenic	0.0514
seq_s_2423	109819	intergenic	0.0000
seq_s_2423	109828	intergenic	0.0000
seq_s_2423	109837	intergenic	0.0000
seq_s_2423	109841	intergenic	0.0000
seq_s_2423	109842	intergenic	0.0653
seq_s_2423	109845	intergenic	0.0702
seq_s_2423	109846	intergenic	0.0514
seq_s_2423	109850	intergenic	0.0076
seq_s_2423	109855	intergenic	0.1639
seq_s_2423	109864	intergenic	0.0000
seq_s_2423	109867	intergenic	0.0430
seq_s_2423	109876	intergenic	0.1639
seq_s_2423	109883	intergenic	0.0000
seq_s_2423	109884	intergenic	0.0000
seq_s_2423	109885	intergenic	0.1639
seq_s_2423	109889	intergenic	0.1354
seq_s_2423	109892	intergenic	0.0514
seq_s_2423	109900	intergenic	0.1628
seq_s_2423	109902	intergenic	0.0000
seq_s_2423	109905	intergenic	0.0967
seq_s_2423	109926	intergenic	0.0000
seq_s_2423	109927	intergenic	0.0008
seq_s_2423	109930	intergenic	0.0303
seq_s_2423	109934	intergenic	0.0000
seq_s_2423	109942	intergenic	0.0034
seq_s_2423	109944	intergenic	0.0000
seq_s_2423	109949	intergenic	0.0328
seq_s_2423	109954	intergenic	0.0000
seq_s_2423	109958	intergenic	0.1958
seq_s_2423	109959	intergenic	0.0416
seq_s_2423	109966	intergenic	0.0008
seq_s_2423	109968	intergenic	0.0177
seq_s_2423	109972	intergenic	0.0000
seq_s_2423	109973	intergenic	0.0000
seq_s_2423	109981	intergenic	0.0000
seq_s_2423	109982	intergenic	0.0485
seq_s_2423	109986	intergenic	0.0000
seq_s_2423	109987	intergenic	0.0000
seq_s_2423	109990	intergenic	0.0000
seq_s_2423	109992	intergenic	0.0485
seq_s_2423	109993	intergenic	0.0653
seq_s_2423	109998	intergenic	0.0076
seq_s_2423	110001	intergenic	0.0000
seq_s_2423	110003	intergenic	0.0000
seq_s_2423	110010	intergenic	0.0000
seq_s_2423	110012	intergenic	0.0653
seq_s_2423	110214	intergenic	0.0000
seq_s_2423	110217	intergenic	0.0002
seq_s_2423	110218	intergenic	0.0002
seq_s_2423	110221	intergenic	0.4188
seq_s_2423	110225	intergenic	0.0000
seq_s_2423	110231	intergenic	0.0000
seq_s_2423	110232	intergenic	0.0008
seq_s_2423	110277	intergenic	0.0000
seq_s_2423	110285	intergenic	0.0034
seq_s_2423	110308	intergenic	0.2007
seq_s_2423	110309	intergenic	0.0910
seq_s_2423	110312	intergenic	0.1298
seq_s_2423	110317	intergenic	0.0000
seq_s_2423	110322	intergenic	0.0000
seq_s_2423	110324	intergenic	0.0000
seq_s_2423	110419	intergenic	0.1354
seq_s_2423	110423	intergenic	0.1354
seq_s_2423	110427	intergenic	0.1639
seq_s_2423	110428	intergenic	0.0514
seq_s_2423	110431	intergenic	0.0514
seq_s_2423	110453	intergenic	0.3589
seq_s_2423	110459	intergenic	0.0571
seq_s_2423	110472	intergenic	0.0143
seq_s_2423	110481	intergenic	0.0100
seq_s_2423	110487	intergenic	0.0000
seq_s_2423	110504	intergenic	0.0430
seq_s_2423	110508	intergenic	0.1223
seq_s_2423	110533	intergenic	0.0032
seq_s_2423	110545	intergenic	0.1639
seq_s_2423	110549	intergenic	0.1639
seq_s_2423	110555	intergenic	0.0000
seq_s_2423	110558	intergenic	0.0430
seq_s_2423	110569	intergenic	0.0000
seq_s_2423	110573	intergenic	0.2560
seq_s_2423	110574	intergenic	0.0000
seq_s_2423	110575	intergenic	0.1354
seq_s_2423	110585	intergenic	0.0000
seq_s_2423	110592	intergenic	0.0000
seq_s_2423	110597	intergenic	0.2879
seq_s_2423	110602	intergenic	0.3534
seq_s_2423	110606	intergenic	0.0349
seq_s_2423	110617	intergenic	0.0000
seq_s_2423	110633	intergenic	0.3051
seq_s_2423	110644	intergenic	0.0000
seq_s_2423	110646	intergenic	0.0000
seq_s_2423	110659	intergenic	0.0000
seq_s_2423	110673	intergenic	0.0000
seq_s_2423	110676	intergenic	0.0000
seq_s_2423	110678	intergenic	0.0000
seq_s_2423	110679	intergenic	0.0000
seq_s_2423	110680	intergenic	0.0000
seq_s_2423	110689	intergenic	0.0457
seq_s_2423	110690	intergenic	0.0457
seq_s_2423	110698	intergenic	0.0000
seq_s_2423	110699	intergenic	0.0000
seq_s_2423	110705	intergenic	0.0000
seq_s_2423	110709	intergenic	0.0000
seq_s_2423	110727	intergenic	0.0008
seq_s_2423	110731	intergenic	0.0512
seq_s_2423	110733	intergenic	0.0000
seq_s_2423	110735	intergenic	0.0000
seq_s_2423	110736	intergenic	0.0000
seq_s_2423	110742	intergenic	0.0030
seq_s_2423	110744	intergenic	0.0000
seq_s_2423	110746	intergenic	0.0000
seq_s_2423	110749	intergenic	0.0000
seq_s_2423	110750	intergenic	0.0000
seq_s_2423	110752	intergenic	0.0000
seq_s_2423	110760	intergenic	0.0000
seq_s_2423	110765	intergenic	0.1914
seq_s_2423	110766	intergenic	0.0000
seq_s_2423	110768	intergenic	0.0008
seq_s_2423	110770	intergenic	0.3589
seq_s_2423	110772	intergenic	0.0000
seq_s_2423	110778	intergenic	0.0376
seq_s_2423	110779	intergenic	0.0008
seq_s_2423	110780	intergenic	0.0008
seq_s_2423	110781	intergenic	0.0000
seq_s_2423	110785	intergenic	0.0000
seq_s_2423	110792	intergenic	0.0000
seq_s_2423	110795	intergenic	0.0000
seq_s_2423	110801	intergenic	0.0053
seq_s_2423	110804	intergenic	0.0000
seq_s_2423	110806	intergenic	0.0457
seq_s_2423	110808	intergenic	0.0000
seq_s_2423	110809	intergenic	0.1011
seq_s_2423	110814	intergenic	0.0660
seq_s_2423	110817	intergenic	0.3051
seq_s_2423	110820	intergenic	0.3589
seq_s_2423	110822	intergenic	0.0323
seq_s_2423	110827	intergenic	0.0000
seq_s_2423	110829	intergenic	0.3589
seq_s_2423	110831	intergenic	0.0271
seq_s_2423	110837	intergenic	0.0221
seq_s_2423	110839	intergenic	0.0184
seq_s_2423	110843	intergenic	0.0403
seq_s_2423	110844	intergenic	0.0000
seq_s_2423	110847	intergenic	0.0000
seq_s_2423	110852	intergenic	0.0000
seq_s_2423	110854	intergenic	0.0000
seq_s_2423	110870	intergenic	0.0000
seq_s_2423	110874	intergenic	0.0403
seq_s_2423	110876	intergenic	0.0154
seq_s_2423	110878	intergenic	0.0000
seq_s_2423	110885	intergenic	0.0000
seq_s_2423	110887	intergenic	0.0430
seq_s_2423	110900	intergenic	0.0000
seq_s_2423	110901	intergenic	0.0000
seq_s_2423	110908	intergenic	0.0000
seq_s_2423	110936	intergenic	0.1961
seq_s_2423	110939	intergenic	0.0000
seq_s_2423	110945	intergenic	0.0430
seq_s_2423	110946	intergenic	0.0000
seq_s_2423	110947	intergenic	0.0000
seq_s_2423	110948	intergenic	0.0000
[truncated: 14,343 more rows]
