# Supplementary material for: Ecological genomics in the Northern krill uncovers loci for local adaptation across ocean basins
Source: Nat Commun. 2024 Aug 1;15:6297. doi: 10.1038/s41467-024-50239-7 (PMC11294593; doi:10.1038/s41467-024-50239-7)
Supplement: Supplementary file 15 — Source Data [file 41467_2024_50239_MOESM15_ESM.zip › Source_data/Source_data.Fig_4/Source_data.Fig_4biii/1.Star.REF_STRG_1_30066_XLOC_094441.fst.windows.tsv]

CHROM	POS	fst
seq_s_6130	50001	0.0105
seq_s_6130	51001	0.0747
seq_s_6130	52001	0.0870
seq_s_6130	53001	0.0416
seq_s_6130	54001	0.0545
seq_s_6130	55001	0.1004
seq_s_6130	57001	0.0397
seq_s_6130	59001	0.0328
seq_s_6130	67001	0.0146
seq_s_6130	68001	0.0894
seq_s_6130	69001	0.2471
seq_s_6130	70001	-0.0012
seq_s_6130	71001	0.1930
seq_s_6130	72001	0.0328
seq_s_6130	73001	0.0399
seq_s_6130	74001	0.0267
seq_s_6130	75001	0.0725
seq_s_6130	76001	0.0221
seq_s_6130	78001	0.0222
seq_s_6130	79001	0.0333
seq_s_6130	80001	0.0450
seq_s_6130	81001	0.0218
seq_s_6130	82001	0.0234
seq_s_6130	84001	0.0625
seq_s_6130	85001	0.0592
seq_s_6130	86001	0.0537
seq_s_6130	88001	0.0422
seq_s_6130	89001	0.0544
seq_s_6130	92001	0.0465
seq_s_6130	93001	0.0297
seq_s_6130	94001	0.0327
seq_s_6130	95001	0.0407
seq_s_6130	96001	0.0498
seq_s_6130	100001	0.0431
seq_s_6130	101001	0.0287
seq_s_6130	102001	0.0488
seq_s_6130	103001	0.0279
seq_s_6130	104001	0.0312
seq_s_6130	105001	0.0300
seq_s_6130	106001	0.0333
seq_s_6130	107001	0.0260
seq_s_6130	108001	0.0441
seq_s_6130	109001	0.0305
seq_s_6130	110001	0.0041
seq_s_6130	112001	0.0582
seq_s_6130	113001	0.0488
seq_s_6130	114001	0.0314
seq_s_6130	115001	0.0297
seq_s_6130	116001	0.0270
seq_s_6130	117001	0.0428
seq_s_6130	118001	0.0581
seq_s_6130	119001	0.0416
seq_s_6130	120001	0.0195
seq_s_6130	121001	0.0060
seq_s_6130	122001	0.0268
seq_s_6130	124001	0.0454
seq_s_6130	125001	0.0449
seq_s_6130	126001	0.0455
seq_s_6130	128001	0.0266
seq_s_6130	129001	0.0240
seq_s_6130	130001	0.0380
seq_s_6130	132001	0.0297
seq_s_6130	136001	0.0108
seq_s_6130	137001	0.0086
seq_s_6130	138001	0.0239
seq_s_6130	139001	0.0372
seq_s_6130	140001	0.0288
seq_s_6130	141001	0.0497
seq_s_6130	142001	0.0906
seq_s_6130	143001	0.0461
seq_s_6130	145001	0.1173
seq_s_6130	147001	0.0232
seq_s_6130	148001	0.0533
seq_s_6130	149001	0.0931
seq_s_6130	150001	0.0634
seq_s_6130	151001	0.1098
seq_s_6130	152001	0.1217
seq_s_6130	153001	0.1024
seq_s_6130	154001	0.1790
seq_s_6130	155001	0.0015
seq_s_6130	156001	0.1039
seq_s_6130	157001	0.0305
seq_s_6130	158001	0.0781
seq_s_6130	159001	0.0857
seq_s_6130	160001	0.1075
seq_s_6130	161001	0.0999
seq_s_6130	162001	0.0890
seq_s_6130	163001	0.2296
seq_s_6130	164001	0.0741
seq_s_6130	165001	0.1082
seq_s_6130	166001	0.0128
seq_s_6130	167001	0.1551
seq_s_6130	168001	0.1139
seq_s_6130	169001	0.1088
seq_s_6130	170001	0.0897
seq_s_6130	171001	0.1771
seq_s_6130	172001	0.1608
seq_s_6130	173001	0.0710
seq_s_6130	174001	0.0041
seq_s_6130	178001	0.0362
seq_s_6130	179001	0.0486
seq_s_6130	180001	0.0158
seq_s_6130	181001	0.0207
seq_s_6130	182001	0.0337
seq_s_6130	183001	0.0217
seq_s_6130	185001	0.0514
seq_s_6130	186001	0.0398
seq_s_6130	187001	0.0850
seq_s_6130	188001	0.0068
seq_s_6130	189001	0.0398
seq_s_6130	190001	0.1661
seq_s_6130	191001	0.0613
seq_s_6130	193001	0.0291
seq_s_6130	194001	0.0440
seq_s_6130	195001	0.2806
seq_s_6130	196001	0.0511
seq_s_6130	197001	0.1326
seq_s_6130	198001	0.0212
seq_s_6130	199001	0.0041
seq_s_6130	200001	0.0343
seq_s_6130	201001	0.0341
seq_s_6130	202001	0.2543
seq_s_6130	203001	0.0409
seq_s_6130	204001	0.0409
seq_s_6130	205001	0.1520
seq_s_6130	206001	0.0467
seq_s_6130	207001	0.0173
seq_s_6130	208001	0.1952
seq_s_6130	209001	0.1597
seq_s_6130	210001	0.0866
seq_s_6130	211001	0.1220
seq_s_6130	212001	0.0291
seq_s_6130	213001	0.0398
seq_s_6130	214001	0.1117
seq_s_6130	215001	0.0288
seq_s_6130	216001	0.1595
seq_s_6130	218001	0.0041
seq_s_6130	219001	0.1545
seq_s_6130	223001	0.0373
seq_s_6130	224001	0.0971
seq_s_6130	225001	0.0880
seq_s_6130	226001	0.0580
seq_s_6130	227001	0.0609
seq_s_6130	228001	0.1304
seq_s_6130	229001	0.1551
seq_s_6130	230001	0.2164
seq_s_6130	232001	0.0774
seq_s_6130	233001	0.1860
seq_s_6130	234001	0.0429
seq_s_6130	235001	0.0116
seq_s_6130	236001	0.0751
seq_s_6130	237001	0.1650
seq_s_6130	238001	0.0688
seq_s_6130	240001	0.0728
seq_s_6130	241001	0.3367
seq_s_6130	242001	0.1012
seq_s_6130	243001	0.1390
seq_s_6130	244001	0.1247
seq_s_6130	247001	0.0303
seq_s_6130	248001	0.0914
seq_s_6130	249001	0.0433
seq_s_6130	250001	0.1535
seq_s_6130	251001	0.2837
seq_s_6130	252001	0.3191
seq_s_6130	253001	0.2216
seq_s_6130	254001	0.1445
seq_s_6130	255001	0.0065
seq_s_6130	258001	0.0606
seq_s_6130	259001	0.0940
seq_s_6130	260001	0.5025
seq_s_6130	261001	0.4845
seq_s_6130	262001	0.3695
seq_s_6130	263001	0.6929
seq_s_6130	264001	0.5185
seq_s_6130	265001	0.5627
seq_s_6130	266001	0.4715
seq_s_6130	267001	0.5586
seq_s_6130	268001	0.4145
seq_s_6130	269001	0.1849
seq_s_6130	270001	0.2351
seq_s_6130	271001	0.5466
seq_s_6130	272001	0.5761
seq_s_6130	273001	0.6203
seq_s_6130	274001	0.3764
seq_s_6130	275001	0.1670
seq_s_6130	276001	0.1345
seq_s_6130	277001	0.1524
seq_s_6130	278001	0.4930
seq_s_6130	279001	0.7115
seq_s_6130	280001	0.2769
seq_s_6130	283001	0.0041
seq_s_6130	287001	0.5199
seq_s_6130	288001	0.6140
seq_s_6130	289001	0.6146
seq_s_6130	290001	0.6759
seq_s_6130	291001	0.0074
seq_s_6130	292001	0.0039
seq_s_6130	293001	0.0158
seq_s_6130	294001	0.1360
seq_s_6130	295001	0.5623
seq_s_6130	296001	0.7607
seq_s_6130	297001	0.0496
seq_s_6130	299001	0.1273
seq_s_6130	300001	0.6726
seq_s_6130	301001	0.7405
seq_s_6130	302001	0.7320
seq_s_6130	303001	0.7112
seq_s_6130	304001	0.6816
seq_s_6130	305001	0.4551
seq_s_6130	306001	0.4530
seq_s_6130	307001	0.6676
seq_s_6130	308001	-0.0034
seq_s_6130	311001	0.0288
seq_s_6130	312001	0.0058
seq_s_6130	313001	0.0041
seq_s_6130	314001	0.6941
seq_s_6130	315001	0.7512
seq_s_6130	316001	0.5614
seq_s_6130	317001	0.0064
seq_s_6130	318001	0.6693
seq_s_6130	319001	0.6101
seq_s_6130	320001	0.5471
seq_s_6130	321001	0.6689
seq_s_6130	322001	0.5137
seq_s_6130	323001	0.6877
seq_s_6130	324001	0.5251
seq_s_6130	325001	0.4059
seq_s_6130	326001	0.6095
seq_s_6130	327001	0.5308
seq_s_6130	328001	0.0770
seq_s_6130	329001	0.1098
seq_s_6130	332001	0.6283
seq_s_6130	333001	0.4744
seq_s_6130	334001	0.3738
seq_s_6130	335001	0.1671
seq_s_6130	336001	0.1609
seq_s_6130	338001	0.0931
seq_s_6130	339001	0.0530
seq_s_6130	340001	0.3754
seq_s_6130	341001	0.2786
seq_s_6130	342001	0.6836
seq_s_6130	343001	0.4425
seq_s_6130	344001	0.2394
seq_s_6130	345001	0.6605
seq_s_6130	346001	0.4423
seq_s_6130	347001	0.5928
seq_s_6130	348001	0.5805
seq_s_6130	349001	0.7624
seq_s_6130	350001	0.7185
seq_s_6130	351001	0.2404
seq_s_6130	352001	0.5584
seq_s_6130	353001	0.7495
seq_s_6130	354001	0.6326
seq_s_6130	355001	0.4556
seq_s_6130	356001	0.4320
seq_s_6130	357001	0.7146
seq_s_6130	358001	0.4343
seq_s_6130	359001	0.0270
seq_s_6130	360001	0.2345
seq_s_6130	361001	0.5342
seq_s_6130	362001	0.5617
seq_s_6130	363001	0.6034
seq_s_6130	365001	0.0259
seq_s_6130	366001	0.7849
seq_s_6130	367001	0.6146
seq_s_6130	368001	0.6552
seq_s_6130	369001	0.3538
seq_s_6130	370001	0.5659
seq_s_6130	371001	0.0015
seq_s_6130	372001	0.0297
seq_s_6130	373001	0.0309
seq_s_6130	374001	0.0338
seq_s_6130	375001	0.0432
seq_s_6130	376001	0.0214
seq_s_6130	377001	0.0283
seq_s_6130	378001	0.0492
seq_s_6130	379001	0.0418
seq_s_6130	380001	0.0450
seq_s_6130	381001	0.0659
seq_s_6130	382001	0.0779
seq_s_6130	383001	0.0558
seq_s_6130	385001	0.1047
seq_s_6130	386001	0.0412
seq_s_6130	387001	0.0588
seq_s_6130	388001	0.0295
seq_s_6130	389001	0.1224
seq_s_6130	390001	0.0100
seq_s_6130	391001	0.0348
seq_s_6130	392001	0.0297
seq_s_6130	393001	0.0280
seq_s_6130	395001	0.0568
seq_s_6130	396001	0.0224
seq_s_6130	397001	0.0538
seq_s_6130	398001	0.0696
seq_s_6130	399001	0.0507
seq_s_6130	400001	0.0477
seq_s_6130	401001	0.1219
seq_s_6130	402001	0.2067
seq_s_6130	403001	0.1021
seq_s_6130	404001	0.0900
seq_s_6130	405001	0.0594
seq_s_6130	406001	0.1337
seq_s_6130	407001	0.1062
seq_s_6130	409001	0.0500
seq_s_6130	410001	0.0784
seq_s_6130	411001	0.0552
seq_s_6130	412001	0.0921
seq_s_6130	413001	0.0566
seq_s_6130	414001	0.0304
seq_s_6130	415001	0.0369
seq_s_6130	416001	0.0344
seq_s_6130	417001	0.1075
seq_s_6130	418001	0.0270
seq_s_6130	422001	0.1325
seq_s_6130	423001	0.0286
seq_s_6130	424001	0.0255
seq_s_6130	425001	0.0246
seq_s_6130	426001	0.0640
seq_s_6130	427001	0.0668
seq_s_6130	429001	0.0215
seq_s_6130	430001	0.0425
seq_s_6130	431001	0.0499
seq_s_6130	432001	0.0346
seq_s_6130	433001	0.0158
seq_s_6130	434001	0.0457
seq_s_6130	435001	0.0508
seq_s_6130	437001	0.0458
seq_s_6130	439001	0.0480
seq_s_6130	440001	0.0346
seq_s_6130	441001	0.0366
seq_s_6130	442001	0.0351
seq_s_6130	448001	0.0116
seq_s_6130	449001	0.0808
