# Supplementary material for: Ecological genomics in the Northern krill uncovers loci for local adaptation across ocean basins
Source: Nat Commun. 2024 Aug 1;15:6297. doi: 10.1038/s41467-024-50239-7 (PMC11294593; doi:10.1038/s41467-024-50239-7)
Supplement: Supplementary file 15 — Source Data [file 41467_2024_50239_MOESM15_ESM.zip › Source_data/Source_data.Fig_4/Source_data.Fig_4biii/1.Star.REF_STRG_1_30066_XLOC_094441.xpnsl.snps.tsv]

CHROM	POS	TYPE	xpnsl
seq_s_6130	50145	intergenic	0.293366
seq_s_6130	50152	intergenic	0.573836
seq_s_6130	50172	intergenic	0.57211
seq_s_6130	50243	intergenic	0.623094
seq_s_6130	50247	intergenic	0.529193
seq_s_6130	50251	intergenic	0.524392
seq_s_6130	50266	intergenic	0.53135
seq_s_6130	51293	intergenic	0.591164
seq_s_6130	51296	intergenic	0.656467
seq_s_6130	51302	intergenic	0.616702
seq_s_6130	51312	intergenic	0.276335
seq_s_6130	51316	intergenic	0.764683
seq_s_6130	51319	intergenic	0.764683
seq_s_6130	51358	intergenic	0.92464
seq_s_6130	51373	intergenic	0.844185
seq_s_6130	51389	intergenic	0.821097
seq_s_6130	51401	intergenic	0.181713
seq_s_6130	51405	intergenic	0.910757
seq_s_6130	51408	intergenic	0.752506
seq_s_6130	51424	intergenic	0.717213
seq_s_6130	51429	intergenic	0.549659
seq_s_6130	51435	intergenic	0.544643
seq_s_6130	51445	intergenic	0.453738
seq_s_6130	51446	intergenic	0.473338
seq_s_6130	51462	intergenic	0.521585
seq_s_6130	51467	intergenic	0.746432
seq_s_6130	51493	intergenic	0.662999
seq_s_6130	51524	intergenic	0.812347
seq_s_6130	51546	intergenic	1.09141
seq_s_6130	51548	intergenic	0.87282
seq_s_6130	51565	intergenic	0.506425
seq_s_6130	51601	intergenic	0.934365
seq_s_6130	51609	intergenic	0.828717
seq_s_6130	51623	intergenic	0.735548
seq_s_6130	51633	intergenic	0.753198
seq_s_6130	51773	intergenic	0.394677
seq_s_6130	52124	intergenic	0.717895
seq_s_6130	52129	intergenic	0.853615
seq_s_6130	52144	intergenic	0.840414
seq_s_6130	52203	intergenic	0.880846
seq_s_6130	52204	intergenic	0.903197
seq_s_6130	52221	intergenic	1.02252
seq_s_6130	52222	intergenic	0.713594
seq_s_6130	52232	intergenic	0.972636
seq_s_6130	52272	intergenic	1.28833
seq_s_6130	52409	intergenic	1.15111
seq_s_6130	52436	intergenic	1.09113
seq_s_6130	52444	intergenic	1.4514
seq_s_6130	52452	intergenic	1.31892
seq_s_6130	52456	intergenic	1.4468
seq_s_6130	52460	intergenic	1.55337
seq_s_6130	52462	intergenic	1.257
seq_s_6130	52469	intergenic	1.49745
seq_s_6130	52471	intergenic	0.544183
seq_s_6130	52475	intergenic	1.10551
seq_s_6130	52476	intergenic	1.10551
seq_s_6130	52507	intergenic	1.13195
seq_s_6130	52521	intergenic	1.11284
seq_s_6130	52539	intergenic	0.853367
seq_s_6130	52571	intergenic	-0.533305
seq_s_6130	52574	intergenic	-0.170863
seq_s_6130	52585	intergenic	-0.153865
seq_s_6130	53191	intergenic	-0.289763
seq_s_6130	53792	intergenic	-0.581392
seq_s_6130	53799	intergenic	-0.199818
seq_s_6130	53807	intergenic	-0.358019
seq_s_6130	53914	intergenic	-0.265459
seq_s_6130	54015	intergenic	0.125973
seq_s_6130	54020	intergenic	0.199281
seq_s_6130	54026	intergenic	0.199281
seq_s_6130	54027	intergenic	0.10062
seq_s_6130	54034	intergenic	0.561018
seq_s_6130	54042	intergenic	0.525083
seq_s_6130	54046	intergenic	0.438143
seq_s_6130	54048	intergenic	0.393239
seq_s_6130	54066	intergenic	0.155948
seq_s_6130	54181	intergenic	0.36051
seq_s_6130	54273	intergenic	0.150139
seq_s_6130	54291	intergenic	0.995005
seq_s_6130	54292	intergenic	0.971367
seq_s_6130	54394	intergenic	0.971367
seq_s_6130	54410	intergenic	0.620258
seq_s_6130	54422	intergenic	1.38167
seq_s_6130	54431	intergenic	0.919721
seq_s_6130	55204	intergenic	0.952626
seq_s_6130	55216	intergenic	1.04905
seq_s_6130	55218	intergenic	0.959127
seq_s_6130	55221	intergenic	0.963383
seq_s_6130	55222	intergenic	0.980748
seq_s_6130	55224	intergenic	0.946143
seq_s_6130	55227	intergenic	0.92923
seq_s_6130	55232	intergenic	0.615117
seq_s_6130	55237	intergenic	0.865686
seq_s_6130	55240	intergenic	1.24047
seq_s_6130	55248	intergenic	1.75898
seq_s_6130	55281	intergenic	1.66174
seq_s_6130	55284	intergenic	0.718635
seq_s_6130	55291	intergenic	0.718635
seq_s_6130	55296	intergenic	0.771218
seq_s_6130	55297	intergenic	0.405892
seq_s_6130	55298	intergenic	0.371796
seq_s_6130	55300	intergenic	0.633572
seq_s_6130	55301	intergenic	0.485533
seq_s_6130	55316	intergenic	1.112
seq_s_6130	55317	intergenic	1.60506
seq_s_6130	55324	intergenic	1.0044
seq_s_6130	55325	intergenic	1.0044
seq_s_6130	55326	intergenic	1.0044
seq_s_6130	55338	intergenic	1.96876
seq_s_6130	55349	intergenic	1.96876
seq_s_6130	55355	intergenic	0.900966
seq_s_6130	55356	intergenic	1.24036
seq_s_6130	55357	intergenic	1.23114
seq_s_6130	55371	intergenic	1.01422
seq_s_6130	55375	intergenic	1.41349
seq_s_6130	55376	intergenic	1.60223
seq_s_6130	55378	intergenic	1.53982
seq_s_6130	55387	intergenic	1.45688
seq_s_6130	55396	intergenic	1.45688
seq_s_6130	55405	intergenic	1.45688
seq_s_6130	55407	intergenic	1.2837
seq_s_6130	55410	intergenic	1.86018
seq_s_6130	55420	intergenic	1.78043
seq_s_6130	55429	intergenic	1.95729
seq_s_6130	55434	intergenic	1.95729
seq_s_6130	55490	intergenic	1.74971
seq_s_6130	55507	intergenic	2.16483
seq_s_6130	55526	intergenic	2.17024
seq_s_6130	55551	intergenic	1.64831
seq_s_6130	55556	intergenic	2.18853
seq_s_6130	55558	intergenic	1.78651
seq_s_6130	55559	intergenic	1.87636
seq_s_6130	55562	intergenic	1.31032
seq_s_6130	55788	intergenic	1.06335
seq_s_6130	57156	intergenic	0.779943
seq_s_6130	57162	intergenic	1.28769
seq_s_6130	57488	intergenic	1.27172
seq_s_6130	57490	intergenic	1.40249
seq_s_6130	57548	intergenic	1.63414
seq_s_6130	57556	intergenic	1.74656
seq_s_6130	59090	intergenic	1.85016
seq_s_6130	59111	intergenic	2.0422
seq_s_6130	59115	intergenic	1.69962
seq_s_6130	59124	intergenic	1.96336
seq_s_6130	59126	intergenic	1.99911
seq_s_6130	59368	intergenic	1.55912
seq_s_6130	59405	intergenic	1.76841
seq_s_6130	59418	intergenic	1.28675
seq_s_6130	59443	intergenic	0.807483
seq_s_6130	59456	intergenic	0.672074
seq_s_6130	59457	intergenic	0.581615
seq_s_6130	59458	intergenic	0.299686
seq_s_6130	59460	intergenic	-0.156932
seq_s_6130	59468	intergenic	-0.38212
seq_s_6130	59469	intergenic	-0.134255
seq_s_6130	59471	intergenic	-0.120718
seq_s_6130	59480	intergenic	-0.664951
seq_s_6130	59487	intergenic	-0.397893
seq_s_6130	59488	intergenic	-0.397893
seq_s_6130	59505	intergenic	-0.386718
seq_s_6130	67779	upstream	-0.407672
seq_s_6130	67808	upstream	-0.522695
seq_s_6130	67854	upstream	-0.330266
seq_s_6130	67886	upstream	-0.496172
seq_s_6130	67903	upstream	-0.496172
seq_s_6130	67911	upstream	-0.525073
seq_s_6130	67955	upstream	-0.529113
seq_s_6130	67961	upstream	-0.543757
seq_s_6130	68010	upstream	-0.85419
seq_s_6130	68013	upstream	-0.9262
seq_s_6130	68033	upstream	-1.02033
seq_s_6130	68061	upstream	-1.37213
seq_s_6130	68091	upstream	-1.46261
seq_s_6130	68093	upstream	-1.89387
seq_s_6130	68094	upstream	-1.42497
seq_s_6130	68113	upstream	-2.52868
seq_s_6130	68118	upstream	-2.22851
seq_s_6130	68119	upstream	-2.314
seq_s_6130	68125	upstream	-2.00547
seq_s_6130	68138	upstream	-1.74483
seq_s_6130	68149	upstream	-1.71709
seq_s_6130	68156	upstream	-2.17877
seq_s_6130	68198	upstream	-2.22336
seq_s_6130	68254	upstream	-2.04936
seq_s_6130	68317	upstream	-2.44569
seq_s_6130	68333	upstream	-1.62791
seq_s_6130	68349	upstream	-1.62791
seq_s_6130	68357	upstream	-1.62791
seq_s_6130	68362	upstream	-1.62791
seq_s_6130	68365	upstream	-2.2487
seq_s_6130	68370	upstream	-2.2591
seq_s_6130	68387	upstream	-2.01428
seq_s_6130	68412	upstream	-1.92307
seq_s_6130	68444	upstream	-2.01055
seq_s_6130	68510	upstream	-1.37148
seq_s_6130	69202	upstream	-1.13304
seq_s_6130	69243	upstream	-1.15573
seq_s_6130	69255	upstream	-1.11591
seq_s_6130	69310	upstream	-1.8528
seq_s_6130	69350	upstream	-0.338358
seq_s_6130	69366	upstream	-0.36334
seq_s_6130	69418	upstream	-0.338365
seq_s_6130	69457	upstream	-0.253896
seq_s_6130	69466	upstream	-0.28897
seq_s_6130	69478	upstream	-0.281233
seq_s_6130	69686	utr	-0.284608
seq_s_6130	69697	utr	-0.283377
seq_s_6130	69702	utr	-0.275297
seq_s_6130	69711	cds-synonymous	0.429234
seq_s_6130	69717	cds-synonymous	-0.454307
seq_s_6130	69771	cds-synonymous	-0.464435
seq_s_6130	69796	cds-missense	-0.472794
seq_s_6130	69807	cds-synonymous	-0.48844
seq_s_6130	69852	cds-synonymous	-0.48844
seq_s_6130	69861	cds-synonymous	-1.63854
seq_s_6130	69881	intron	-0.864376
seq_s_6130	69887	intron	-0.844892
seq_s_6130	70855	intron	-0.87269
seq_s_6130	71680	intron	-1.61535
seq_s_6130	71681	intron	-1.61535
seq_s_6130	72095	intron	-0.793203
seq_s_6130	72114	intron	-0.801714
seq_s_6130	72160	intron	-0.816872
seq_s_6130	72162	intron	-0.814133
seq_s_6130	72221	intron	-0.766972
seq_s_6130	72303	intron	-0.783994
seq_s_6130	72335	intron	-1.16353
seq_s_6130	72416	intron	-0.919426
seq_s_6130	72582	intron	-1.23222
seq_s_6130	72666	intron	-1.19616
seq_s_6130	72971	intron	-1.52849
seq_s_6130	73039	intron	-1.42824
seq_s_6130	73043	intron	-1.26923
seq_s_6130	73059	intron	-1.71351
seq_s_6130	73069	intron	-1.64903
seq_s_6130	73114	intron	-1.51507
seq_s_6130	73125	intron	-1.69748
seq_s_6130	73145	intron	-1.4796
seq_s_6130	73173	intron	-1.38817
seq_s_6130	73188	intron	-2.3561
seq_s_6130	73203	intron	-1.89983
seq_s_6130	73253	intron	-1.97957
seq_s_6130	73595	intron	-2.2514
seq_s_6130	73635	intron	-1.98786
seq_s_6130	73659	intron	-2.37591
seq_s_6130	73994	intron	-2.63231
seq_s_6130	74018	intron	-2.28637
seq_s_6130	74038	intron	-1.39563
seq_s_6130	74051	intron	-0.307852
seq_s_6130	74060	intron	-0.059095
seq_s_6130	74081	intron	-0.201242
seq_s_6130	74104	intron	-0.197567
seq_s_6130	74108	intron	-0.138159
seq_s_6130	74138	intron	-0.318583
seq_s_6130	74202	intron	0.182937
seq_s_6130	74220	intron	-0.23978
seq_s_6130	74226	intron	0.0110525
seq_s_6130	74257	intron	-0.129273
seq_s_6130	74270	intron	0.230872
seq_s_6130	74468	intron	0.218423
seq_s_6130	74473	intron	0.306253
seq_s_6130	74481	intron	0.231418
seq_s_6130	74499	intron	-0.0825358
seq_s_6130	74508	intron	-0.025969
seq_s_6130	74587	intron	0.042978
seq_s_6130	74590	intron	-0.156065
seq_s_6130	74616	intron	-0.20701
seq_s_6130	74699	intron	-0.298679
seq_s_6130	74743	intron	-0.398939
seq_s_6130	74753	intron	-0.764866
seq_s_6130	74761	intron	-1.26017
seq_s_6130	75525	intron	-1.03534
seq_s_6130	75541	intron	-1.20599
seq_s_6130	75592	intron	-1.28229
seq_s_6130	75640	intron	-1.6941
seq_s_6130	75705	intron	-1.73502
seq_s_6130	76957	intron	-0.754141
seq_s_6130	76965	intron	-0.265917
seq_s_6130	78184	intron	-0.795778
seq_s_6130	78218	intron	-1.00368
seq_s_6130	78223	intron	-1.01599
seq_s_6130	78224	intron	-1.02429
seq_s_6130	78246	intron	-0.712778
seq_s_6130	78273	intron	-0.733796
seq_s_6130	78284	intron	-0.612475
seq_s_6130	78302	intron	-0.730009
seq_s_6130	78315	intron	-0.719297
seq_s_6130	78326	intron	-0.724117
seq_s_6130	78363	intron	-0.734316
seq_s_6130	78368	intron	-0.807099
seq_s_6130	78396	intron	-0.384542
seq_s_6130	78408	intron	-0.42994
seq_s_6130	78432	intron	-0.499463
seq_s_6130	78456	intron	-1.14878
seq_s_6130	78459	intron	-1.07713
seq_s_6130	78466	intron	-1.1431
seq_s_6130	78476	intron	-1.21927
seq_s_6130	78481	intron	-1.65614
seq_s_6130	78499	intron	-1.65614
seq_s_6130	78518	intron	-1.50437
seq_s_6130	78521	intron	-0.979157
seq_s_6130	78575	intron	-1.24942
seq_s_6130	78652	intron	-1.2376
seq_s_6130	78665	intron	-1.17751
seq_s_6130	78675	intron	-1.20955
seq_s_6130	78676	intron	-1.35221
seq_s_6130	78712	intron	-1.42873
seq_s_6130	78723	intron	-1.35181
seq_s_6130	78770	intron	-1.45793
seq_s_6130	78771	intron	-1.40099
seq_s_6130	78790	intron	-1.61458
seq_s_6130	78804	intron	-1.58242
seq_s_6130	78811	intron	-1.59751
seq_s_6130	78836	intron	-1.55616
seq_s_6130	78846	intron	-1.8245
seq_s_6130	78885	intron	-1.54909
seq_s_6130	78897	intron	-1.72143
seq_s_6130	78932	intron	-1.9272
seq_s_6130	78934	intron	-1.92021
seq_s_6130	79104	intron	-1.78623
seq_s_6130	79139	intron	-1.93781
seq_s_6130	79181	intron	-1.80384
seq_s_6130	79184	intron	-1.5524
seq_s_6130	79217	intron	-1.37265
seq_s_6130	79226	intron	-1.36649
seq_s_6130	79252	intron	-1.49624
seq_s_6130	79266	intron	-1.5819
seq_s_6130	79267	intron	-1.58626
seq_s_6130	79282	intron	-1.25242
seq_s_6130	79289	intron	-1.27538
seq_s_6130	79291	intron	-1.31496
seq_s_6130	79302	intron	-1.42792
seq_s_6130	79308	intron	-1.2965
seq_s_6130	79316	intron	-1.32017
seq_s_6130	79321	intron	-1.62248
seq_s_6130	79322	intron	-1.64054
seq_s_6130	79323	intron	-1.64054
seq_s_6130	79328	intron	-1.42842
seq_s_6130	79334	intron	-1.18853
seq_s_6130	79340	intron	-1.36443
seq_s_6130	79345	intron	-1.29903
seq_s_6130	79354	intron	-1.34536
seq_s_6130	79355	intron	-1.41166
seq_s_6130	79373	intron	-1.31781
seq_s_6130	79380	intron	-1.64611
seq_s_6130	79394	intron	-1.18154
seq_s_6130	79401	intron	-1.41586
seq_s_6130	79487	intron	-1.43739
seq_s_6130	79506	intron	-1.44709
seq_s_6130	79514	intron	-1.50986
seq_s_6130	79517	intron	-1.51322
seq_s_6130	79522	intron	-1.40671
seq_s_6130	79551	intron	-1.52052
seq_s_6130	79557	intron	-1.72012
seq_s_6130	79573	intron	-1.59111
seq_s_6130	79578	intron	-1.24201
seq_s_6130	79582	intron	-1.93707
seq_s_6130	79583	intron	-1.47367
seq_s_6130	79594	intron	-1.60033
seq_s_6130	79604	intron	-1.6003
seq_s_6130	79606	intron	-1.60462
seq_s_6130	79656	intron	-1.58497
seq_s_6130	79663	intron	-1.63376
seq_s_6130	79669	intron	-1.48783
seq_s_6130	79675	intron	-1.77976
seq_s_6130	79679	intron	-1.88471
seq_s_6130	79706	intron	-1.87318
seq_s_6130	79709	intron	-1.94928
seq_s_6130	79748	intron	-1.85225
seq_s_6130	79768	intron	-1.91359
seq_s_6130	79779	intron	-2.037
seq_s_6130	79837	intron	-1.9769
seq_s_6130	79850	intron	-2.02379
seq_s_6130	79880	intron	-1.1232
seq_s_6130	79887	intron	-1.15565
seq_s_6130	79894	intron	-1.10308
seq_s_6130	79895	intron	-1.10308
seq_s_6130	79903	intron	-1.10308
seq_s_6130	79929	intron	-1.59118
seq_s_6130	79933	intron	-1.49714
seq_s_6130	79957	intron	-1.67937
seq_s_6130	79987	intron	-1.79875
seq_s_6130	79991	intron	-1.74875
seq_s_6130	80002	intron	-1.83918
seq_s_6130	80004	intron	-1.78027
seq_s_6130	80037	intron	-1.74894
seq_s_6130	80040	intron	-1.40504
seq_s_6130	80042	intron	-1.38628
seq_s_6130	80043	intron	-1.77394
seq_s_6130	80055	intron	-1.35252
seq_s_6130	80061	intron	-1.16733
seq_s_6130	80064	intron	-1.02376
seq_s_6130	80088	intron	-0.835062
seq_s_6130	80090	intron	-1.0571
seq_s_6130	80098	intron	-0.854209
seq_s_6130	80101	intron	-0.854209
seq_s_6130	80112	intron	-0.91035
seq_s_6130	80113	intron	-0.626783
seq_s_6130	80140	intron	-0.687815
seq_s_6130	80141	intron	-0.687815
seq_s_6130	80177	intron	-0.246501
seq_s_6130	80186	intron	-0.496286
seq_s_6130	80199	intron	-0.302814
seq_s_6130	80209	intron	-0.302814
seq_s_6130	80214	intron	-0.302814
seq_s_6130	80221	intron	-0.166719
seq_s_6130	80224	intron	-0.333551
seq_s_6130	80227	intron	-0.185427
seq_s_6130	80228	intron	-0.128926
seq_s_6130	80229	intron	-0.702459
seq_s_6130	80246	intron	-0.26828
seq_s_6130	80254	intron	-0.262052
seq_s_6130	80258	intron	-0.517418
seq_s_6130	80267	intron	-0.271076
seq_s_6130	80274	intron	-0.0920073
seq_s_6130	80276	intron	-0.134212
seq_s_6130	80288	intron	-0.0158836
seq_s_6130	80289	intron	-0.0158836
seq_s_6130	80293	intron	-0.351734
seq_s_6130	80326	intron	-0.951308
seq_s_6130	80332	intron	-0.0905347
seq_s_6130	80342	intron	-0.139391
seq_s_6130	80357	intron	-0.129623
seq_s_6130	80399	intron	-0.252282
seq_s_6130	80415	intron	-0.602588
seq_s_6130	80448	intron	-1.11279
seq_s_6130	80450	intron	-0.877079
seq_s_6130	80504	intron	-0.727904
seq_s_6130	80516	intron	-0.571644
seq_s_6130	80582	intron	-0.619312
seq_s_6130	80593	intron	-1.01105
seq_s_6130	80846	intron	-1.01105
seq_s_6130	80848	intron	-0.776568
seq_s_6130	80849	intron	-1.14258
seq_s_6130	80964	intron	-1.20855
seq_s_6130	81302	intron	-0.638631
seq_s_6130	82086	intron	0.34123
seq_s_6130	82122	intron	0.0248551
seq_s_6130	82142	intron	0.191506
seq_s_6130	82181	intron	0.0757685
seq_s_6130	82221	intron	0.135753
seq_s_6130	82233	intron	-0.0268137
seq_s_6130	82313	intron	0.0520924
seq_s_6130	82318	intron	-0.44036
seq_s_6130	82346	intron	0.126716
seq_s_6130	82519	intron	0.0721985
seq_s_6130	82526	intron	-0.220683
seq_s_6130	82577	intron	-0.195389
seq_s_6130	82744	intron	-0.118384
seq_s_6130	82815	intron	-0.399205
seq_s_6130	84934	intron	-0.656687
seq_s_6130	84941	intron	-0.730853
seq_s_6130	84944	intron	-0.765285
seq_s_6130	84945	intron	-0.825009
seq_s_6130	84946	intron	-0.954308
seq_s_6130	84966	intron	-1.40303
seq_s_6130	84967	intron	-0.843966
seq_s_6130	84973	intron	-0.938421
seq_s_6130	84978	intron	-0.859448
seq_s_6130	84980	intron	-0.606038
seq_s_6130	84986	intron	-0.677432
seq_s_6130	84987	intron	-0.629555
seq_s_6130	85000	intron	-1.01063
seq_s_6130	85003	intron	-1.02407
seq_s_6130	85014	intron	-1.36627
seq_s_6130	85025	intron	-1.09614
seq_s_6130	85039	intron	-1.03681
seq_s_6130	85043	intron	-1.03084
seq_s_6130	85055	intron	-1.03084
seq_s_6130	85056	intron	-1.85113
seq_s_6130	85065	intron	-1.46654
seq_s_6130	85067	intron	-1.70835
seq_s_6130	85068	intron	-1.2915
seq_s_6130	85071	intron	-1.18768
seq_s_6130	85077	intron	-1.22357
seq_s_6130	85085	intron	-1.67039
seq_s_6130	85086	intron	-1.67039
seq_s_6130	85091	intron	-1.67582
seq_s_6130	85101	intron	-1.78544
seq_s_6130	85246	intron	-1.22203
seq_s_6130	85282	intron	-1.2314
seq_s_6130	85290	intron	-0.902239
seq_s_6130	85294	intron	-0.848805
seq_s_6130	85296	intron	-0.848805
seq_s_6130	85301	intron	-0.774982
seq_s_6130	85303	intron	-0.775382
seq_s_6130	85307	intron	-0.843319
seq_s_6130	85323	intron	-0.673107
seq_s_6130	85341	intron	-0.579857
seq_s_6130	85342	intron	-0.579857
seq_s_6130	85355	intron	-0.512611
seq_s_6130	85357	intron	-0.509795
seq_s_6130	85364	intron	-0.518293
seq_s_6130	85370	intron	-0.500618
seq_s_6130	85374	intron	-0.7199
seq_s_6130	85376	intron	-0.7199
seq_s_6130	85377	intron	-0.767327
seq_s_6130	85378	intron	-0.525206
seq_s_6130	85381	intron	-0.325179
seq_s_6130	85395	intron	-0.547785
seq_s_6130	85398	intron	-0.537054
seq_s_6130	85399	intron	-0.562765
seq_s_6130	85401	intron	-0.58377
seq_s_6130	85418	intron	-0.778781
seq_s_6130	85419	intron	-0.691011
seq_s_6130	85424	intron	-1.43464
seq_s_6130	85431	intron	-1.12065
seq_s_6130	85442	intron	-1.05011
seq_s_6130	85446	intron	-1.68299
seq_s_6130	85453	intron	-1.65812
seq_s_6130	85459	intron	-1.56094
seq_s_6130	85727	intron	-1.46058
seq_s_6130	85744	intron	-1.44381
seq_s_6130	85750	intron	-1.22673
seq_s_6130	85759	intron	-1.55642
seq_s_6130	85766	intron	-1.85766
seq_s_6130	85767	intron	-1.13167
seq_s_6130	85768	intron	-1.19803
seq_s_6130	85818	intron	-0.790609
seq_s_6130	85823	intron	-0.645487
seq_s_6130	85837	intron	-0.660486
seq_s_6130	85839	intron	-0.660613
seq_s_6130	85853	intron	-0.979988
seq_s_6130	85859	intron	-0.693668
seq_s_6130	85869	intron	-0.677426
seq_s_6130	85887	intron	-0.7229
seq_s_6130	85895	intron	-0.717553
seq_s_6130	85897	intron	-0.99519
seq_s_6130	85898	intron	-0.377623
seq_s_6130	85905	intron	-0.834472
seq_s_6130	85906	intron	-1.0667
seq_s_6130	85907	intron	-0.849769
seq_s_6130	85911	intron	-0.93785
seq_s_6130	85928	intron	-0.694537
seq_s_6130	85935	intron	-0.744343
seq_s_6130	85941	intron	-0.772312
seq_s_6130	85950	intron	-0.81665
seq_s_6130	85955	intron	-0.463966
seq_s_6130	85963	intron	-0.463871
seq_s_6130	85965	intron	-0.412645
seq_s_6130	85974	intron	-0.410419
seq_s_6130	85975	intron	-0.420896
seq_s_6130	85980	intron	-0.420217
seq_s_6130	85987	intron	-1.55965
seq_s_6130	85988	intron	-1.69277
seq_s_6130	85994	intron	-1.65049
seq_s_6130	86001	intron	-1.80037
seq_s_6130	86010	intron	-1.40321
seq_s_6130	86023	intron	-1.16122
seq_s_6130	86033	intron	-1.41935
seq_s_6130	86045	intron	-1.28955
seq_s_6130	86046	intron	-1.28955
seq_s_6130	86047	intron	-0.728405
seq_s_6130	86058	intron	-0.479485
seq_s_6130	86086	intron	-0.256651
seq_s_6130	86091	intron	-0.290442
seq_s_6130	86092	intron	-0.438806
seq_s_6130	86094	intron	-0.421581
seq_s_6130	86107	intron	-0.402776
seq_s_6130	86109	intron	-0.434627
seq_s_6130	86120	intron	-0.43157
seq_s_6130	86145	intron	-0.250826
seq_s_6130	86157	intron	-0.231675
seq_s_6130	86158	intron	-0.278681
seq_s_6130	86167	intron	-0.2163
seq_s_6130	86169	intron	-0.238105
seq_s_6130	86173	intron	-0.23981
seq_s_6130	86177	intron	-0.23981
seq_s_6130	86180	intron	-0.110154
seq_s_6130	86182	intron	0.000674083
seq_s_6130	86184	intron	0.030454
seq_s_6130	86186	intron	0.020243
seq_s_6130	86195	intron	0.0549197
seq_s_6130	88269	intron	-0.0289466
seq_s_6130	88272	intron	0.0801706
seq_s_6130	88283	intron	0.0673911
seq_s_6130	88284	intron	0.0763964
seq_s_6130	88298	intron	0.137577
seq_s_6130	88310	intron	0.0978724
seq_s_6130	88315	intron	0.0743662
seq_s_6130	88326	intron	0.047663
seq_s_6130	88337	intron	0.047663
seq_s_6130	88343	intron	-0.445009
seq_s_6130	88344	intron	-1.53599
seq_s_6130	88346	intron	-1.34669
seq_s_6130	88347	intron	-0.71461
seq_s_6130	88348	intron	-0.690859
seq_s_6130	88360	intron	-0.79666
seq_s_6130	88362	intron	-0.902993
seq_s_6130	88367	intron	-1.60024
seq_s_6130	88374	intron	-1.67505
seq_s_6130	88382	intron	-1.8258
seq_s_6130	88390	intron	-1.66802
seq_s_6130	88393	intron	-1.55676
seq_s_6130	88403	intron	-1.76935
seq_s_6130	88404	intron	-1.61452
seq_s_6130	88405	intron	-1.48273
seq_s_6130	88408	intron	-1.46788
seq_s_6130	88412	intron	-1.65311
seq_s_6130	88415	intron	-1.26654
seq_s_6130	88421	intron	-1.31301
seq_s_6130	88423	intron	-1.47713
seq_s_6130	88435	intron	-1.55894
seq_s_6130	88436	intron	-1.82229
seq_s_6130	88439	intron	-1.6721
seq_s_6130	88441	intron	-2.19899
seq_s_6130	88445	intron	-2.33285
seq_s_6130	88446	intron	-2.11982
seq_s_6130	88447	intron	-2.33525
seq_s_6130	88448	intron	-2.38173
seq_s_6130	88449	intron	-2.71171
seq_s_6130	88637	intron	-2.72988
seq_s_6130	88638	intron	-2.57119
seq_s_6130	88642	intron	-2.45395
seq_s_6130	88650	intron	-2.20462
seq_s_6130	88653	intron	-2.40919
seq_s_6130	88654	intron	-2.12608
seq_s_6130	88658	intron	-2.12608
seq_s_6130	88661	intron	-1.84719
seq_s_6130	88662	intron	-1.32615
seq_s_6130	88664	intron	-1.71666
seq_s_6130	88665	intron	-2.12378
seq_s_6130	88666	intron	-1.52569
seq_s_6130	88669	intron	-1.51752
seq_s_6130	88674	intron	-1.78263
seq_s_6130	88691	intron	-1.75399
seq_s_6130	88698	intron	-2.00716
seq_s_6130	88700	intron	-1.48926
seq_s_6130	88703	intron	-1.02991
seq_s_6130	88712	intron	-1.13878
seq_s_6130	88713	intron	-1.21677
seq_s_6130	88750	intron	-0.967227
seq_s_6130	88753	intron	-0.811044
seq_s_6130	88755	intron	-1.15324
seq_s_6130	88761	intron	-0.916395
seq_s_6130	88764	intron	-0.652254
seq_s_6130	88767	intron	-0.652254
seq_s_6130	88769	intron	-0.000307693
seq_s_6130	88776	intron	-0.0917708
seq_s_6130	88777	intron	-0.167586
seq_s_6130	88779	intron	0.116741
seq_s_6130	88788	intron	0.205105
seq_s_6130	88793	intron	0.0665006
seq_s_6130	88794	intron	0.0715103
seq_s_6130	88798	intron	0.124871
seq_s_6130	88804	intron	0.0732367
seq_s_6130	88806	intron	0.0550834
seq_s_6130	88819	intron	-0.212411
seq_s_6130	88823	intron	0.0670822
seq_s_6130	88824	intron	0.117503
seq_s_6130	88825	intron	-0.0659446
seq_s_6130	88826	intron	0.0302536
seq_s_6130	88833	intron	-0.0471304
seq_s_6130	88837	intron	-0.0521167
seq_s_6130	88838	intron	0.0696064
seq_s_6130	88839	intron	-0.053583
seq_s_6130	88841	intron	-1.20476
seq_s_6130	88842	intron	-0.97487
seq_s_6130	88849	intron	-0.867452
seq_s_6130	88854	intron	-0.569481
seq_s_6130	88859	intron	-0.532189
seq_s_6130	88861	intron	-0.528003
seq_s_6130	88865	intron	-0.7345
seq_s_6130	88872	intron	-0.5781
seq_s_6130	88874	intron	-0.694778
seq_s_6130	88875	intron	-0.505063
seq_s_6130	88877	intron	-0.774259
seq_s_6130	88880	intron	-0.359497
seq_s_6130	88888	intron	-0.220697
seq_s_6130	88889	intron	-0.349349
seq_s_6130	88891	intron	0.528399
seq_s_6130	88897	intron	0.153828
seq_s_6130	88898	intron	0.144698
seq_s_6130	88900	intron	0.0503413
seq_s_6130	88903	intron	0.0176998
seq_s_6130	88905	intron	0.0401284
seq_s_6130	88910	intron	-0.0794167
seq_s_6130	88913	intron	-0.443125
seq_s_6130	88917	intron	-0.308481
seq_s_6130	88918	intron	0.0010895
seq_s_6130	88922	intron	0.103875
seq_s_6130	88923	intron	0.103875
seq_s_6130	88924	intron	0.12244
seq_s_6130	88927	intron	0.0885297
seq_s_6130	88933	intron	-0.0250379
seq_s_6130	88940	intron	-0.0307592
seq_s_6130	88946	intron	-0.905898
seq_s_6130	88950	intron	-0.896918
seq_s_6130	88951	intron	-0.992006
seq_s_6130	88955	intron	-0.950573
seq_s_6130	88957	intron	-0.945245
seq_s_6130	88958	intron	-1.54948
seq_s_6130	88959	intron	-1.3624
seq_s_6130	88960	intron	-0.731595
seq_s_6130	88963	intron	-0.823113
seq_s_6130	88966	intron	-0.286081
seq_s_6130	88973	intron	-0.257154
seq_s_6130	88981	intron	-0.12862
seq_s_6130	88986	intron	-0.195453
seq_s_6130	88988	intron	-0.195453
seq_s_6130	88991	intron	-0.195453
seq_s_6130	88996	intron	-1.02102
seq_s_6130	88997	intron	-0.936024
seq_s_6130	89005	intron	-1.00215
seq_s_6130	89007	intron	-1.00215
seq_s_6130	89009	intron	-0.943672
seq_s_6130	89022	intron	-0.956446
seq_s_6130	89024	intron	-1.06199
seq_s_6130	89025	intron	-1.04207
seq_s_6130	89034	intron	-0.971895
seq_s_6130	89036	intron	-1.35345
seq_s_6130	89038	intron	-0.862111
seq_s_6130	89044	intron	-0.968077
seq_s_6130	89046	intron	-0.968077
seq_s_6130	89047	intron	-0.939658
seq_s_6130	89050	intron	-1.12456
seq_s_6130	89053	intron	-0.985709
seq_s_6130	89055	intron	-1.12807
seq_s_6130	89058	intron	-0.222559
seq_s_6130	89059	intron	-0.168229
seq_s_6130	89063	intron	-0.207519
seq_s_6130	89067	intron	0.106607
seq_s_6130	89077	intron	-0.0111535
seq_s_6130	89079	intron	-0.0122875
seq_s_6130	89081	intron	-0.102896
seq_s_6130	89082	intron	-0.0673507
seq_s_6130	89085	intron	-0.175609
seq_s_6130	89091	intron	0.0864374
seq_s_6130	89094	intron	0.0500102
seq_s_6130	89106	intron	-0.219377
seq_s_6130	89108	intron	0.0802829
seq_s_6130	89110	intron	0.0802829
seq_s_6130	89118	intron	0.0802829
seq_s_6130	89123	intron	0.117249
seq_s_6130	89127	intron	0.106375
seq_s_6130	89137	intron	0.104436
seq_s_6130	89138	intron	0.0550009
seq_s_6130	89140	intron	0.0946544
seq_s_6130	89145	intron	0.0761953
seq_s_6130	89146	intron	-0.0562416
seq_s_6130	89154	intron	-0.0272076
seq_s_6130	89161	intron	-0.0551057
seq_s_6130	89172	intron	-0.0220482
seq_s_6130	89173	intron	0.0558641
seq_s_6130	89192	intron	0.00937054
seq_s_6130	89193	intron	0.0325666
seq_s_6130	89194	intron	0.0496227
seq_s_6130	89226	intron	0.280053
seq_s_6130	89242	intron	0.350894
seq_s_6130	89263	intron	-0.566234
seq_s_6130	89264	intron	-0.509224
seq_s_6130	89265	intron	-0.247021
seq_s_6130	89266	intron	-0.247021
seq_s_6130	89269	intron	-1.04583
seq_s_6130	89276	intron	-0.228149
seq_s_6130	89282	intron	-0.654232
seq_s_6130	89286	intron	-0.51079
seq_s_6130	89299	intron	-0.344815
seq_s_6130	89303	intron	-0.371756
seq_s_6130	89314	intron	-0.316211
seq_s_6130	89315	intron	-0.347104
seq_s_6130	89330	intron	-0.347516
seq_s_6130	89331	intron	-0.524972
seq_s_6130	89336	intron	-0.492969
seq_s_6130	89338	intron	-0.544176
seq_s_6130	89352	intron	-0.544176
seq_s_6130	89355	intron	-0.453558
seq_s_6130	89359	intron	-0.778077
seq_s_6130	89361	intron	-0.903773
seq_s_6130	89362	intron	-1.0832
seq_s_6130	89365	intron	-0.833755
seq_s_6130	89378	intron	-0.917961
seq_s_6130	89379	intron	-0.858833
seq_s_6130	89385	intron	-0.904953
seq_s_6130	89388	intron	-0.68907
seq_s_6130	89393	intron	-0.687079
seq_s_6130	89394	intron	-0.698121
seq_s_6130	89403	intron	-0.673392
seq_s_6130	89406	intron	-0.649666
seq_s_6130	89414	intron	-0.921443
seq_s_6130	89425	intron	-1.39556
seq_s_6130	89432	intron	-1.41978
seq_s_6130	89437	intron	-1.33676
seq_s_6130	89438	intron	-1.33036
seq_s_6130	89440	intron	-1.33036
seq_s_6130	89448	intron	-1.32348
seq_s_6130	89463	intron	-1.56267
seq_s_6130	89467	intron	-1.50408
seq_s_6130	89472	intron	-1.41514
seq_s_6130	89478	intron	-1.43159
seq_s_6130	92735	intron	-0.855636
seq_s_6130	92738	intron	-0.855636
seq_s_6130	92745	intron	-0.816904
seq_s_6130	92747	intron	-1.29345
seq_s_6130	92749	intron	-1.8524
seq_s_6130	92752	intron	-1.15155
seq_s_6130	92758	intron	-1.34225
seq_s_6130	92763	intron	-1.48142
seq_s_6130	92767	intron	-1.48142
seq_s_6130	92782	intron	-1.16177
seq_s_6130	92798	intron	-0.967671
seq_s_6130	92805	intron	-0.472674
seq_s_6130	92814	intron	-0.098588
seq_s_6130	92825	intron	-0.0678879
seq_s_6130	92831	intron	-0.02282
seq_s_6130	92836	intron	-0.201325
seq_s_6130	92843	intron	0.393149
seq_s_6130	92846	intron	0.129466
seq_s_6130	92848	intron	0.125021
seq_s_6130	92851	intron	-0.469756
seq_s_6130	92856	intron	-0.356186
seq_s_6130	92858	intron	-0.527445
seq_s_6130	92868	intron	-0.501182
seq_s_6130	92870	intron	-0.353713
seq_s_6130	92871	intron	-0.0862524
seq_s_6130	92876	intron	0.439919
seq_s_6130	92877	intron	0.331607
seq_s_6130	92880	intron	0.331511
seq_s_6130	92893	intron	0.405436
seq_s_6130	92897	intron	0.405436
seq_s_6130	92911	intron	0.318279
seq_s_6130	92915	intron	0.468883
seq_s_6130	92916	intron	0.167447
seq_s_6130	92920	intron	0.146654
seq_s_6130	92923	intron	0.123215
seq_s_6130	92924	intron	0.0896535
seq_s_6130	92925	intron	-0.11357
seq_s_6130	92929	intron	-0.0041644
seq_s_6130	92930	intron	0.0481779
seq_s_6130	92931	intron	0.00557916
seq_s_6130	92932	intron	0.0292204
seq_s_6130	92934	intron	0.0273996
seq_s_6130	92942	intron	-0.0623822
seq_s_6130	92953	intron	-0.0656294
seq_s_6130	92954	intron	-0.038564
seq_s_6130	92955	intron	-0.0641149
seq_s_6130	92959	intron	-0.0789582
seq_s_6130	92960	intron	-0.069129
seq_s_6130	92962	intron	-0.0351474
seq_s_6130	92963	intron	0.389764
seq_s_6130	92967	intron	0.400834
seq_s_6130	92969	intron	0.32134
seq_s_6130	92971	intron	0.325857
seq_s_6130	92975	intron	0.315305
seq_s_6130	92978	intron	0.302931
seq_s_6130	92981	intron	0.387145
seq_s_6130	92988	intron	0.388976
seq_s_6130	92991	intron	0.388976
seq_s_6130	93004	intron	0.318059
seq_s_6130	93007	intron	0.328773
seq_s_6130	93011	intron	0.395664
seq_s_6130	93013	intron	0.400634
seq_s_6130	93014	intron	0.417858
seq_s_6130	93018	intron	-0.023245
seq_s_6130	93020	intron	0.0678363
seq_s_6130	93033	intron	0.248486
seq_s_6130	93035	intron	0.47107
seq_s_6130	93036	intron	0.455421
seq_s_6130	93038	intron	0.461928
seq_s_6130	93060	intron	0.499509
seq_s_6130	93061	intron	0.683836
seq_s_6130	93063	intron	0.720792
seq_s_6130	93064	intron	0.359113
seq_s_6130	93066	intron	0.541679
seq_s_6130	93075	intron	0.610534
seq_s_6130	93077	intron	0.501345
seq_s_6130	93084	intron	0.384988
seq_s_6130	93085	intron	0.310612
seq_s_6130	93089	intron	0.407168
seq_s_6130	93096	intron	0.00889487
seq_s_6130	93097	intron	0.00889487
seq_s_6130	93099	intron	0.46382
seq_s_6130	93101	intron	0.494283
seq_s_6130	93108	intron	0.745475
seq_s_6130	93122	intron	0.786069
seq_s_6130	93124	intron	0.888674
seq_s_6130	93126	intron	0.810914
seq_s_6130	93128	intron	0.851889
seq_s_6130	93131	intron	0.864795
seq_s_6130	93133	intron	0.820386
seq_s_6130	93138	intron	0.830362
seq_s_6130	93142	intron	0.988485
seq_s_6130	93145	intron	0.727633
seq_s_6130	93146	intron	0.59865
seq_s_6130	93153	intron	0.540825
seq_s_6130	93154	intron	-0.554476
seq_s_6130	93155	intron	-0.554476
seq_s_6130	93161	intron	0.0123438
seq_s_6130	93164	intron	-0.212022
seq_s_6130	93171	intron	-0.23543
seq_s_6130	93176	intron	-0.132197
seq_s_6130	93178	intron	-0.298185
seq_s_6130	93180	intron	-0.389654
seq_s_6130	93181	intron	-0.132704
seq_s_6130	93182	intron	-0.0554514
seq_s_6130	93196	intron	-0.203932
seq_s_6130	93198	intron	0.11986
seq_s_6130	93202	intron	0.11986
seq_s_6130	93208	intron	0.11986
seq_s_6130	93209	intron	0.11986
seq_s_6130	93213	intron	0.0365952
seq_s_6130	93236	intron	0.321762
seq_s_6130	93241	intron	0.321762
seq_s_6130	93247	intron	0.328286
seq_s_6130	93249	intron	0.491677
seq_s_6130	93251	intron	0.525152
seq_s_6130	93253	intron	0.183832
seq_s_6130	93255	intron	0.596404
seq_s_6130	93258	intron	0.623071
seq_s_6130	93260	intron	0.289226
seq_s_6130	93285	intron	0.212051
seq_s_6130	93292	intron	0.42573
seq_s_6130	93297	intron	0.435758
seq_s_6130	93299	intron	0.414167
seq_s_6130	93302	intron	0.403599
seq_s_6130	93306	intron	0.186533
seq_s_6130	93314	intron	0.310961
seq_s_6130	93315	intron	0.258211
seq_s_6130	93319	intron	0.278707
seq_s_6130	93330	intron	0.114022
seq_s_6130	93335	intron	0.25943
seq_s_6130	93336	intron	0.199976
seq_s_6130	93337	intron	0.122453
seq_s_6130	93338	intron	0.247253
seq_s_6130	93339	intron	0.156272
seq_s_6130	93340	intron	-0.0816435
seq_s_6130	93343	intron	0.265455
seq_s_6130	93348	intron	0.283237
seq_s_6130	93350	intron	0.321128
seq_s_6130	93354	intron	0.221128
seq_s_6130	93356	intron	0.218328
seq_s_6130	93357	intron	0.334553
seq_s_6130	93360	intron	0.256195
seq_s_6130	93362	intron	0.215372
seq_s_6130	93363	intron	0.430342
seq_s_6130	93364	intron	0.379135
seq_s_6130	93366	intron	0.436115
seq_s_6130	93367	intron	0.364915
seq_s_6130	93370	intron	0.0799544
seq_s_6130	93373	intron	0.339759
seq_s_6130	93374	intron	0.339759
seq_s_6130	93375	intron	0.0844288
seq_s_6130	93379	intron	0.248839
seq_s_6130	93380	intron	0.194363
seq_s_6130	93383	intron	0.0162677
seq_s_6130	93385	intron	-0.139353
seq_s_6130	93387	intron	-0.27218
seq_s_6130	93393	intron	-0.0246244
seq_s_6130	93397	intron	0.135897
seq_s_6130	93399	intron	0.0204288
seq_s_6130	93404	intron	-0.0719494
seq_s_6130	93405	intron	0.074214
seq_s_6130	93410	intron	0.0271624
seq_s_6130	93419	intron	0.183127
seq_s_6130	93422	intron	0.183127
seq_s_6130	93425	intron	0.286673
seq_s_6130	93429	intron	0.242341
seq_s_6130	93430	intron	0.242341
seq_s_6130	93438	intron	0.091104
seq_s_6130	93439	intron	0.220666
seq_s_6130	93440	intron	0.224899
seq_s_6130	93446	intron	0.255112
seq_s_6130	93447	intron	0.261499
seq_s_6130	93448	intron	0.314061
seq_s_6130	93460	intron	0.172957
seq_s_6130	93463	intron	0.559963
seq_s_6130	93467	intron	0.275161
seq_s_6130	93473	intron	0.511629
seq_s_6130	93479	intron	0.448722
seq_s_6130	93489	intron	0.267496
seq_s_6130	93490	intron	0.446507
seq_s_6130	93494	intron	0.368402
seq_s_6130	93513	intron	0.368402
seq_s_6130	93538	intron	0.368402
seq_s_6130	93539	intron	-0.134614
seq_s_6130	93546	intron	-0.353992
seq_s_6130	93547	intron	-0.353992
seq_s_6130	93549	intron	-0.346781
seq_s_6130	93551	intron	-0.246322
seq_s_6130	93553	intron	-0.472946
seq_s_6130	93562	intron	-0.299014
seq_s_6130	93565	intron	-0.548774
seq_s_6130	93572	intron	-0.340502
seq_s_6130	93576	intron	-0.352
seq_s_6130	93577	intron	-0.503751
seq_s_6130	93578	intron	-0.495373
seq_s_6130	93582	intron	-0.140129
seq_s_6130	93583	intron	-0.338751
seq_s_6130	93588	intron	-0.282685
seq_s_6130	93591	intron	-0.0476042
seq_s_6130	93592	intron	-0.0977908
seq_s_6130	93596	intron	-0.154472
seq_s_6130	93597	intron	-0.154472
seq_s_6130	93598	intron	-0.141093
seq_s_6130	93603	intron	-0.168511
seq_s_6130	93606	intron	-0.350745
seq_s_6130	93609	intron	-0.0524008
seq_s_6130	93610	intron	-0.0841842
seq_s_6130	93614	intron	-0.043027
seq_s_6130	93615	intron	0.379652
seq_s_6130	93617	intron	0.344535
seq_s_6130	93620	intron	0.366016
seq_s_6130	93625	intron	0.31401
seq_s_6130	93627	intron	0.441061
seq_s_6130	93638	intron	0.441061
seq_s_6130	93641	intron	0.219372
seq_s_6130	93648	intron	0.209811
seq_s_6130	93650	intron	-0.0307465
seq_s_6130	93653	intron	-0.332276
seq_s_6130	93656	intron	-0.269696
seq_s_6130	93657	intron	0.00421368
seq_s_6130	93666	intron	-0.0503421
seq_s_6130	93673	intron	0.448652
seq_s_6130	93676	intron	0.430658
seq_s_6130	93680	intron	0.179807
seq_s_6130	93686	intron	0.320104
seq_s_6130	93687	intron	0.365634
seq_s_6130	93690	intron	0.207273
seq_s_6130	93696	intron	0.15923
seq_s_6130	93700	intron	0.410232
seq_s_6130	93701	intron	0.410232
seq_s_6130	93703	intron	0.515823
seq_s_6130	93712	intron	0.839825
seq_s_6130	93713	intron	0.866411
seq_s_6130	93719	intron	0.866411
seq_s_6130	93727	intron	0.771559
seq_s_6130	93728	intron	0.771559
seq_s_6130	93733	intron	1.04374
seq_s_6130	93734	intron	1.14514
seq_s_6130	93736	intron	1.06102
seq_s_6130	93740	intron	1.29901
seq_s_6130	93753	intron	1.04029
seq_s_6130	93759	intron	1.00901
seq_s_6130	93766	intron	0.584592
seq_s_6130	93770	intron	0.507223
seq_s_6130	93776	intron	0.281615
seq_s_6130	93779	intron	0.282382
seq_s_6130	93780	intron	0.228086
seq_s_6130	93783	intron	0.228086
seq_s_6130	93803	intron	0.0691574
seq_s_6130	93881	intron	0.0565548
seq_s_6130	93884	intron	-0.192441
seq_s_6130	93886	intron	-0.192441
seq_s_6130	93888	intron	0.0807205
seq_s_6130	93897	intron	-0.300615
seq_s_6130	93900	intron	-0.487876
seq_s_6130	93903	intron	-1.31436
seq_s_6130	93904	intron	-0.865124
seq_s_6130	93916	intron	-1.30307
seq_s_6130	93920	intron	-1.3119
seq_s_6130	93927	intron	-1.3119
seq_s_6130	93928	intron	-0.641313
seq_s_6130	93931	intron	-0.468285
seq_s_6130	93934	intron	-0.000353357
seq_s_6130	93935	intron	-0.017653
seq_s_6130	93941	intron	0.0689506
seq_s_6130	93944	intron	0.0153189
seq_s_6130	93945	intron	-0.000229049
seq_s_6130	93954	intron	-0.0110121
seq_s_6130	93956	intron	-0.0158639
seq_s_6130	93958	intron	-0.0908327
seq_s_6130	93959	intron	-0.0198214
seq_s_6130	93960	intron	-0.363974
seq_s_6130	93963	intron	-0.34737
seq_s_6130	93967	intron	0.380582
seq_s_6130	93971	intron	-0.109554
seq_s_6130	93973	intron	0.0937322
seq_s_6130	93976	intron	0.0750461
seq_s_6130	93978	intron	-0.0703721
seq_s_6130	93983	intron	0.350232
seq_s_6130	93991	intron	0.473186
seq_s_6130	93992	intron	0.462869
seq_s_6130	94002	intron	0.542412
seq_s_6130	94005	intron	0.319305
seq_s_6130	94013	intron	0.401071
seq_s_6130	94014	intron	0.607057
seq_s_6130	94016	intron	0.495964
seq_s_6130	94024	intron	0.48127
seq_s_6130	94032	intron	0.470517
seq_s_6130	94035	intron	0.488645
seq_s_6130	94041	intron	0.473646
seq_s_6130	94043	intron	0.513762
seq_s_6130	94046	intron	0.583647
seq_s_6130	94048	intron	0.566727
seq_s_6130	94049	intron	0.346014
seq_s_6130	94052	intron	0.197513
seq_s_6130	94053	intron	0.0873818
seq_s_6130	94062	intron	0.317964
seq_s_6130	94065	intron	0.338858
seq_s_6130	94072	intron	0.323239
seq_s_6130	94073	intron	0.0679815
seq_s_6130	94074	intron	-0.129622
seq_s_6130	94075	intron	-0.126457
seq_s_6130	94076	intron	0.593376
seq_s_6130	94077	intron	0.886673
seq_s_6130	94078	intron	0.80952
seq_s_6130	94079	intron	0.0821868
seq_s_6130	94085	intron	-0.382069
seq_s_6130	94087	intron	-0.154584
seq_s_6130	94093	intron	-0.232382
seq_s_6130	94096	intron	-0.196062
seq_s_6130	94097	intron	-0.342449
seq_s_6130	94098	intron	-0.288819
seq_s_6130	94099	intron	-0.275659
seq_s_6130	94100	intron	-0.754725
seq_s_6130	94103	intron	-0.904769
seq_s_6130	94106	intron	-0.608588
seq_s_6130	94107	intron	-0.762589
seq_s_6130	94111	intron	-0.593633
seq_s_6130	94115	intron	-0.364051
seq_s_6130	94118	intron	-0.383553
seq_s_6130	94120	intron	-0.68784
seq_s_6130	94126	intron	-0.419196
seq_s_6130	94129	intron	-1.01266
seq_s_6130	94135	intron	-0.719691
seq_s_6130	94144	intron	-1.181
seq_s_6130	94146	intron	-0.567103
seq_s_6130	94147	intron	-0.545235
seq_s_6130	94149	intron	-0.630221
seq_s_6130	94151	intron	-0.630221
seq_s_6130	94152	intron	-0.630221
seq_s_6130	94153	intron	-0.630221
seq_s_6130	94159	intron	-0.113015
seq_s_6130	94173	intron	-0.156114
seq_s_6130	94180	intron	-0.125464
seq_s_6130	94185	intron	-0.164186
seq_s_6130	94195	intron	-0.445307
seq_s_6130	94200	intron	-0.1572
seq_s_6130	94204	intron	-0.514501
seq_s_6130	94205	intron	-0.706752
seq_s_6130	94208	intron	-0.852008
seq_s_6130	94211	intron	-0.42623
seq_s_6130	94212	intron	-0.812319
seq_s_6130	94214	intron	-0.746258
seq_s_6130	94218	intron	-1.29503
seq_s_6130	94223	intron	-1.37612
seq_s_6130	94233	intron	-1.48787
seq_s_6130	94240	intron	-1.02037
seq_s_6130	94247	intron	-0.612907
seq_s_6130	94253	intron	-0.635016
seq_s_6130	94254	intron	-1.08293
seq_s_6130	94256	intron	-0.0886593
seq_s_6130	94257	intron	-0.315089
seq_s_6130	94261	intron	-0.0876838
seq_s_6130	94268	intron	0.191075
seq_s_6130	94270	intron	0.186045
seq_s_6130	94272	intron	0.220253
seq_s_6130	94276	intron	-0.00861283
seq_s_6130	94280	intron	0.0708685
seq_s_6130	94283	intron	0.106932
seq_s_6130	94292	intron	-0.250733
seq_s_6130	94297	intron	-0.012963
seq_s_6130	94300	intron	-0.077431
seq_s_6130	94302	intron	0.0367791
seq_s_6130	94305	intron	0.225248
seq_s_6130	94306	intron	0.0905414
seq_s_6130	94311	intron	0.173478
seq_s_6130	94315	intron	-0.304105
seq_s_6130	94316	intron	-0.132116
seq_s_6130	94317	intron	-0.00977409
seq_s_6130	94319	intron	0.301696
seq_s_6130	94328	intron	-0.15213
seq_s_6130	94333	intron	0.0697225
seq_s_6130	94337	intron	-0.117521
seq_s_6130	94340	intron	0.26342
seq_s_6130	94346	intron	0.384151
seq_s_6130	94350	intron	0.422681
seq_s_6130	94355	intron	0.360984
seq_s_6130	94358	intron	0.455966
seq_s_6130	94360	intron	0.641148
seq_s_6130	94361	intron	-0.145682
seq_s_6130	94362	intron	-0.145682
seq_s_6130	94366	intron	-0.246377
seq_s_6130	94367	intron	-0.0619059
seq_s_6130	94370	intron	-0.340679
seq_s_6130	94372	intron	0.0460089
seq_s_6130	94375	intron	0.0752472
seq_s_6130	94378	intron	0.0612004
seq_s_6130	94381	intron	0.0434885
seq_s_6130	94382	intron	0.0491229
seq_s_6130	94389	intron	-0.0651093
seq_s_6130	94391	intron	-0.155077
seq_s_6130	94392	intron	-0.0169706
seq_s_6130	94400	intron	-0.187762
seq_s_6130	94402	intron	-0.247028
seq_s_6130	94404	intron	-0.00492293
seq_s_6130	94408	intron	0.0694758
seq_s_6130	94413	intron	0.0793525
seq_s_6130	94415	intron	0.0471423
seq_s_6130	94416	intron	0.0782902
seq_s_6130	94421	intron	-0.597679
seq_s_6130	94435	intron	-0.903272
seq_s_6130	94438	intron	-0.197473
seq_s_6130	94441	intron	-0.157451
seq_s_6130	94446	intron	0.108335
seq_s_6130	94448	intron	0.176216
seq_s_6130	94451	intron	-0.2701
seq_s_6130	94454	intron	-0.145985
seq_s_6130	94455	intron	-0.145554
seq_s_6130	94461	intron	-0.712086
seq_s_6130	94465	intron	-0.971489
seq_s_6130	94474	intron	-0.980495
seq_s_6130	94478	intron	-0.698393
seq_s_6130	94485	intron	-0.858446
seq_s_6130	94489	intron	-0.5652
seq_s_6130	94495	intron	-0.531485
seq_s_6130	94826	intron	-0.277152
seq_s_6130	94829	intron	-0.291383
seq_s_6130	94832	intron	-0.449715
seq_s_6130	94834	intron	0.0411806
seq_s_6130	94869	intron	0.0411806
seq_s_6130	94877	intron	0.44448
seq_s_6130	94894	intron	0.0756334
seq_s_6130	94895	intron	0.0688155
seq_s_6130	94898	intron	-0.0713209
seq_s_6130	94912	intron	0.14542
seq_s_6130	94927	intron	0.105733
seq_s_6130	94938	intron	0.504843
seq_s_6130	94949	intron	0.321589
seq_s_6130	94954	intron	0.298584
seq_s_6130	94959	intron	0.288052
seq_s_6130	94971	intron	0.186796
seq_s_6130	94972	intron	0.214991
seq_s_6130	94974	intron	-0.0381942
seq_s_6130	94981	intron	0.11247
seq_s_6130	94982	intron	0.11247
seq_s_6130	94989	intron	0.139258
seq_s_6130	94991	intron	-0.493045
seq_s_6130	94994	intron	-0.872303
seq_s_6130	95011	intron	-0.872303
seq_s_6130	95038	intron	-0.133001
seq_s_6130	95040	intron	-0.0460535
seq_s_6130	95046	intron	0.0301895
seq_s_6130	95062	intron	-0.0253696
seq_s_6130	95064	intron	-0.250744
seq_s_6130	95068	intron	0.27811
seq_s_6130	95077	intron	0.270904
seq_s_6130	95083	intron	0.517765
seq_s_6130	95090	intron	0.451186
seq_s_6130	95101	intron	0.848879
seq_s_6130	95114	intron	0.816114
seq_s_6130	95122	intron	0.820216
seq_s_6130	95139	intron	0.799074
seq_s_6130	95140	intron	0.9031
seq_s_6130	95142	intron	0.766505
seq_s_6130	95143	intron	0.413123
seq_s_6130	95144	intron	0.925493
seq_s_6130	95145	intron	1.62303
seq_s_6130	95146	intron	1.14814
seq_s_6130	95151	intron	0.745589
seq_s_6130	95158	intron	0.738562
seq_s_6130	95165	intron	0.523046
seq_s_6130	95172	intron	0.497229
seq_s_6130	95197	intron	0.456427
seq_s_6130	95198	intron	0.479961
seq_s_6130	95199	intron	0.425976
seq_s_6130	95200	intron	-0.0171222
seq_s_6130	95218	intron	-0.132357
seq_s_6130	95223	intron	-0.220088
seq_s_6130	95226	intron	0.0812805
seq_s_6130	95228	intron	0.271009
seq_s_6130	95229	intron	0.22259
seq_s_6130	95233	intron	0.165361
seq_s_6130	95279	intron	0.272928
seq_s_6130	95291	intron	0.272928
seq_s_6130	95301	intron	0.35347
seq_s_6130	95302	intron	0.235371
seq_s_6130	95306	intron	0.439443
seq_s_6130	95312	intron	0.194906
seq_s_6130	95314	intron	0.704153
seq_s_6130	95325	intron	0.433013
seq_s_6130	95332	intron	0.562497
seq_s_6130	95362	intron	0.582865
seq_s_6130	95374	intron	0.481811
seq_s_6130	95378	intron	0.2279
seq_s_6130	95383	intron	0.355064
seq_s_6130	95385	intron	0.613987
seq_s_6130	95391	intron	0.801214
seq_s_6130	95395	intron	0.808094
seq_s_6130	95409	intron	0.865736
seq_s_6130	95412	intron	0.83221
seq_s_6130	95414	intron	0.834979
seq_s_6130	95416	intron	0.99477
seq_s_6130	95419	intron	1.08748
seq_s_6130	95421	intron	0.878678
seq_s_6130	95429	intron	0.949798
seq_s_6130	95430	intron	0.959863
seq_s_6130	95431	intron	1.08611
seq_s_6130	95443	intron	0.87912
seq_s_6130	95446	intron	0.813947
seq_s_6130	95463	intron	1.07276
seq_s_6130	95475	intron	0.936391
seq_s_6130	95501	intron	1.09228
seq_s_6130	95505	intron	1.00536
seq_s_6130	95509	intron	0.943319
seq_s_6130	95517	intron	0.858773
seq_s_6130	95521	intron	1.0603
seq_s_6130	95523	intron	1.13374
seq_s_6130	95529	intron	1.17963
seq_s_6130	95532	intron	1.31246
seq_s_6130	95536	intron	0.99314
seq_s_6130	95539	intron	1.00417
seq_s_6130	95542	intron	1.02582
seq_s_6130	95553	intron	0.540395
seq_s_6130	95568	intron	0.829264
seq_s_6130	95571	intron	0.805457
seq_s_6130	95575	intron	0.882153
seq_s_6130	95577	intron	0.624986
seq_s_6130	95578	intron	0.875154
seq_s_6130	95581	intron	0.926927
seq_s_6130	95587	intron	0.926927
seq_s_6130	95591	intron	0.964131
seq_s_6130	95593	intron	0.434001
seq_s_6130	95597	intron	0.434001
seq_s_6130	95599	intron	0.434001
seq_s_6130	95600	intron	0.498867
seq_s_6130	95607	intron	0.313242
seq_s_6130	95608	intron	0.199886
seq_s_6130	95620	intron	0.174847
seq_s_6130	95624	intron	0.258402
seq_s_6130	95993	intron	0.216225
seq_s_6130	96003	intron	-0.0726065
seq_s_6130	96013	intron	-1.29315
seq_s_6130	96022	intron	-1.29315
seq_s_6130	96035	intron	-1.92098
seq_s_6130	96038	intron	-1.3659
seq_s_6130	96041	intron	-1.7632
seq_s_6130	96042	intron	-1.7632
seq_s_6130	96048	intron	-1.2823
seq_s_6130	96049	intron	-1.82126
seq_s_6130	96050	intron	-1.69923
seq_s_6130	96052	intron	-1.77434
seq_s_6130	96053	intron	-1.88024
seq_s_6130	96060	intron	-1.79189
seq_s_6130	96064	intron	-2.16258
seq_s_6130	96076	intron	-2.00906
seq_s_6130	96079	intron	-1.69941
seq_s_6130	96088	intron	-2.254
seq_s_6130	96092	intron	-2.04678
seq_s_6130	96093	intron	-2.04678
seq_s_6130	96098	intron	-1.77671
seq_s_6130	96120	intron	-1.73731
seq_s_6130	96128	intron	-1.80229
seq_s_6130	96129	intron	-1.6326
seq_s_6130	96131	intron	-1.62585
seq_s_6130	96136	intron	-2.01308
seq_s_6130	96139	intron	-1.73792
seq_s_6130	96141	intron	-1.87273
seq_s_6130	96143	intron	-1.58629
seq_s_6130	96144	intron	-1.57278
seq_s_6130	96148	intron	-1.9935
seq_s_6130	96158	intron	-2.1468
seq_s_6130	96167	intron	-2.35562
seq_s_6130	96174	intron	-2.1573
seq_s_6130	96178	intron	-1.74227
seq_s_6130	96182	intron	-1.74227
seq_s_6130	96198	intron	-1.74227
seq_s_6130	96200	intron	-1.70665
seq_s_6130	100051	intron	-2.07634
seq_s_6130	100057	intron	-2.44556
seq_s_6130	100065	intron	-2.39867
seq_s_6130	100070	intron	-2.26266
seq_s_6130	100071	intron	-2.26266
seq_s_6130	100074	intron	-2.26266
seq_s_6130	100081	intron	-2.26266
seq_s_6130	100082	intron	-2.26266
seq_s_6130	100088	intron	-2.26497
seq_s_6130	100089	intron	-2.26497
seq_s_6130	100091	intron	-2.19208
seq_s_6130	100092	intron	-2.19208
seq_s_6130	100093	intron	-2.92873
seq_s_6130	100096	intron	-2.23223
seq_s_6130	100098	intron	-2.49169
seq_s_6130	100105	intron	-2.38662
seq_s_6130	100106	intron	-2.40048
seq_s_6130	100108	intron	-2.11999
seq_s_6130	100120	intron	-2.12556
seq_s_6130	100121	intron	-2.27135
seq_s_6130	100123	intron	-2.22887
seq_s_6130	100125	intron	-2.19828
seq_s_6130	100134	intron	-2.19986
seq_s_6130	100139	intron	-1.55303
seq_s_6130	100143	intron	-2.38325
seq_s_6130	100148	intron	-1.96138
seq_s_6130	100152	intron	-1.65041
seq_s_6130	100156	intron	-1.65852
seq_s_6130	100159	intron	-0.807296
seq_s_6130	100166	intron	-0.556182
seq_s_6130	100167	intron	-0.464625
seq_s_6130	100169	intron	-0.667805
seq_s_6130	100173	intron	-0.841227
seq_s_6130	100176	intron	-0.359395
seq_s_6130	100177	intron	-1.47208
seq_s_6130	100178	intron	-0.477735
seq_s_6130	100179	intron	-0.576496
seq_s_6130	100180	intron	-0.598161
seq_s_6130	100183	intron	-0.566735
seq_s_6130	100191	intron	-0.81105
seq_s_6130	100193	intron	-0.552592
seq_s_6130	100197	intron	-0.459875
seq_s_6130	100201	intron	-0.320093
seq_s_6130	100209	intron	-0.29953
seq_s_6130	100210	intron	-0.262002
seq_s_6130	100217	intron	-0.308628
seq_s_6130	100238	intron	-0.18706
seq_s_6130	100243	intron	-0.408351
seq_s_6130	100248	intron	-0.8656
seq_s_6130	100249	intron	-0.91283
seq_s_6130	100250	intron	-0.769915
seq_s_6130	100257	intron	-0.97298
seq_s_6130	100262	intron	-1.06234
seq_s_6130	100266	intron	-1.1353
seq_s_6130	100274	intron	-1.08628
seq_s_6130	100275	intron	-1.1174
seq_s_6130	100277	intron	-1.65358
seq_s_6130	100289	intron	-2.06113
seq_s_6130	100290	intron	-2.3724
seq_s_6130	100294	intron	-1.38642
seq_s_6130	100296	intron	-0.986558
seq_s_6130	100297	intron	-0.934743
seq_s_6130	100300	intron	-1.04904
seq_s_6130	100303	intron	-1.05171
seq_s_6130	100309	intron	-1.4276
seq_s_6130	100311	intron	-1.4276
seq_s_6130	100313	intron	-1.4276
seq_s_6130	100316	intron	-0.707824
seq_s_6130	100318	intron	-0.87666
seq_s_6130	100330	intron	-0.825117
seq_s_6130	100331	intron	-0.623593
seq_s_6130	100337	intron	-0.54325
seq_s_6130	100347	intron	-0.551609
seq_s_6130	100349	intron	-0.34484
seq_s_6130	100351	intron	-0.375663
seq_s_6130	100352	intron	-0.0568911
seq_s_6130	100354	intron	0.121074
seq_s_6130	100360	intron	0.538078
seq_s_6130	100363	intron	0.452066
seq_s_6130	100365	intron	0.460325
seq_s_6130	100398	intron	0.409861
seq_s_6130	100403	intron	0.641832
seq_s_6130	100404	intron	0.727799
seq_s_6130	100406	intron	0.21739
seq_s_6130	100407	intron	0.759211
seq_s_6130	100423	intron	-0.27751
seq_s_6130	100424	intron	-0.46401
seq_s_6130	100426	intron	-1.10158
seq_s_6130	100431	intron	-0.874751
seq_s_6130	100432	intron	-0.874751
seq_s_6130	100433	intron	-0.648867
seq_s_6130	100438	intron	-0.625895
seq_s_6130	100439	intron	-0.689318
seq_s_6130	100442	intron	-1.20177
seq_s_6130	100443	intron	-1.20177
seq_s_6130	100451	intron	-1.24429
seq_s_6130	100452	intron	-1.24429
seq_s_6130	100458	intron	-1.3789
seq_s_6130	100467	intron	-1.78519
seq_s_6130	100469	intron	-1.8547
seq_s_6130	100474	intron	-1.87558
seq_s_6130	100478	intron	-1.9778
seq_s_6130	100480	intron	-2.0972
seq_s_6130	100483	intron	-2.13527
seq_s_6130	100484	intron	-2.13527
seq_s_6130	100485	intron	-1.93802
seq_s_6130	100489	intron	-2.3061
seq_s_6130	100492	intron	-2.3061
seq_s_6130	100495	intron	-1.7401
seq_s_6130	100496	intron	-1.66307
seq_s_6130	100500	intron	-1.64765
seq_s_6130	100503	intron	-1.77617
seq_s_6130	100507	intron	-1.79994
seq_s_6130	100508	intron	-1.73842
seq_s_6130	100518	intron	-1.43242
seq_s_6130	100536	intron	-1.31562
seq_s_6130	100538	intron	-1.03438
seq_s_6130	100539	intron	-1.18189
seq_s_6130	100540	intron	-1.18189
seq_s_6130	100544	intron	-0.93206
seq_s_6130	100552	intron	-0.966073
seq_s_6130	100554	intron	-1.13217
seq_s_6130	100555	intron	-1.09899
seq_s_6130	100568	intron	-1.11321
seq_s_6130	100576	intron	-1.02443
seq_s_6130	100579	intron	-1.54087
seq_s_6130	100592	intron	-0.958653
seq_s_6130	100596	intron	-0.958653
seq_s_6130	100598	intron	-1.17647
seq_s_6130	100600	intron	-0.881918
seq_s_6130	100606	intron	-0.502241
seq_s_6130	100608	intron	-0.406144
seq_s_6130	100609	intron	-0.686552
seq_s_6130	100619	intron	-0.88103
seq_s_6130	100629	intron	-0.610757
seq_s_6130	100630	intron	-0.526437
seq_s_6130	100631	intron	-0.512427
seq_s_6130	100632	intron	-0.406068
seq_s_6130	100634	intron	-0.465456
seq_s_6130	100635	intron	-0.392825
seq_s_6130	100655	intron	-0.548844
seq_s_6130	100656	intron	-0.548844
seq_s_6130	100660	intron	-0.548844
seq_s_6130	100665	intron	-0.358691
seq_s_6130	100675	intron	-0.372352
seq_s_6130	100677	intron	-0.518109
seq_s_6130	100682	intron	-0.291506
seq_s_6130	100684	intron	-0.373849
seq_s_6130	100686	intron	-0.480944
seq_s_6130	100688	intron	-0.156225
seq_s_6130	101049	intron	-0.609666
seq_s_6130	101058	intron	-0.653979
seq_s_6130	101079	intron	-1.6273
seq_s_6130	101084	intron	-1.1488
seq_s_6130	101112	intron	-1.10398
seq_s_6130	101117	intron	-1.31765
seq_s_6130	101132	intron	-1.22964
seq_s_6130	101142	intron	-1.03156
seq_s_6130	101147	intron	-1.30983
seq_s_6130	101159	intron	-1.15747
seq_s_6130	101203	intron	-1.04649
seq_s_6130	101204	intron	-1.26109
seq_s_6130	101212	intron	-1.55899
seq_s_6130	101218	intron	-0.985645
seq_s_6130	101220	intron	-1.07845
seq_s_6130	101221	intron	-1.09497
seq_s_6130	101241	intron	-0.72453
seq_s_6130	101458	intron	-0.709803
seq_s_6130	101469	intron	-0.915107
seq_s_6130	101484	intron	-1.06636
seq_s_6130	101501	intron	-0.848717
seq_s_6130	101508	intron	-0.820139
seq_s_6130	101512	intron	-0.673005
seq_s_6130	101520	intron	-0.700448
seq_s_6130	101523	intron	-1.08883
seq_s_6130	101535	intron	-1.08883
seq_s_6130	101537	intron	-1.22971
seq_s_6130	101548	intron	-1.22971
seq_s_6130	101558	intron	-1.44157
seq_s_6130	101562	intron	-1.95559
seq_s_6130	101567	intron	-2.00573
seq_s_6130	101572	intron	-1.50977
seq_s_6130	101577	intron	-1.74232
seq_s_6130	101579	intron	-1.29773
seq_s_6130	101585	intron	-1.15806
seq_s_6130	101626	intron	-1.03766
seq_s_6130	101633	intron	-1.23564
seq_s_6130	101635	intron	-0.666346
seq_s_6130	101641	intron	-0.645531
seq_s_6130	101664	intron	-0.652082
seq_s_6130	101667	intron	-0.668788
seq_s_6130	101676	intron	-0.245264
seq_s_6130	101677	intron	-0.677489
seq_s_6130	101691	intron	-0.259357
seq_s_6130	101696	intron	-0.355958
seq_s_6130	101704	intron	-0.511507
seq_s_6130	101714	intron	-0.762919
seq_s_6130	101725	intron	-0.886459
seq_s_6130	101730	intron	-1.03796
seq_s_6130	101736	intron	-1.04108
seq_s_6130	101747	intron	-1.12089
seq_s_6130	101759	intron	-1.65313
seq_s_6130	101773	intron	-1.02636
seq_s_6130	101780	intron	-0.772318
seq_s_6130	101782	intron	-1.16581
seq_s_6130	101783	intron	-1.0686
seq_s_6130	101787	intron	-0.714617
seq_s_6130	101788	intron	-0.723198
seq_s_6130	101789	intron	-0.759412
seq_s_6130	101790	intron	-0.759412
seq_s_6130	101811	intron	-0.305936
seq_s_6130	101815	intron	-0.314074
seq_s_6130	101819	intron	-0.229991
seq_s_6130	101826	intron	-0.12497
seq_s_6130	101828	intron	-0.458163
seq_s_6130	101831	intron	-0.229963
seq_s_6130	101834	intron	0.128717
seq_s_6130	101843	intron	0.134294
seq_s_6130	101849	intron	0.151079
seq_s_6130	101851	intron	0.254765
seq_s_6130	101855	intron	0.254765
seq_s_6130	101872	intron	0.125401
seq_s_6130	101874	intron	0.11835
seq_s_6130	101879	intron	0.11835
seq_s_6130	101892	intron	-0.132611
seq_s_6130	101893	intron	-0.108497
seq_s_6130	101895	intron	-0.0649819
seq_s_6130	101902	intron	-0.0516067
seq_s_6130	101904	intron	-0.299673
seq_s_6130	101910	intron	-0.118118
seq_s_6130	101913	intron	-0.136117
seq_s_6130	101914	intron	-0.14376
seq_s_6130	101917	intron	-0.0955127
seq_s_6130	101922	intron	-0.105245
seq_s_6130	101943	intron	-0.489087
seq_s_6130	101945	intron	-0.479821
seq_s_6130	101946	intron	-0.174327
seq_s_6130	101950	intron	0.206499
seq_s_6130	101951	intron	0.206499
seq_s_6130	101953	intron	-0.0345354
seq_s_6130	101955	intron	-0.0677299
seq_s_6130	101956	intron	0.0691085
seq_s_6130	101959	intron	0.0812932
seq_s_6130	101960	intron	0.136663
seq_s_6130	101961	intron	-0.347992
seq_s_6130	101965	intron	-0.385157
seq_s_6130	101966	intron	-0.398888
seq_s_6130	101972	intron	-0.383572
seq_s_6130	101977	intron	-0.621843
seq_s_6130	101992	intron	-0.0462063
seq_s_6130	101998	intron	-0.0347529
seq_s_6130	102141	intron	-0.0622648
seq_s_6130	102149	intron	0.153501
seq_s_6130	102152	intron	-0.0138382
seq_s_6130	102154	intron	0.0248969
seq_s_6130	102157	intron	-0.204212
seq_s_6130	102160	intron	-0.342969
seq_s_6130	102167	intron	-0.0976747
seq_s_6130	102169	intron	-0.0976747
seq_s_6130	102176	intron	-0.842869
seq_s_6130	102179	intron	-0.481331
seq_s_6130	102184	intron	-0.542641
seq_s_6130	102196	intron	-0.542641
seq_s_6130	102198	intron	-0.542641
seq_s_6130	102199	intron	-0.542641
seq_s_6130	102200	intron	-0.542641
seq_s_6130	102203	intron	-0.599093
seq_s_6130	102220	intron	-0.320162
seq_s_6130	102224	intron	-0.331616
seq_s_6130	102227	intron	-0.328839
seq_s_6130	102229	intron	-0.619122
seq_s_6130	102234	intron	-0.619122
seq_s_6130	102235	intron	-0.754776
seq_s_6130	102242	intron	-0.209728
seq_s_6130	102250	intron	-0.222396
seq_s_6130	102256	intron	-0.221603
seq_s_6130	102257	intron	-0.225685
seq_s_6130	102260	intron	-0.192228
seq_s_6130	102261	intron	-0.29333
seq_s_6130	102297	intron	-0.29333
seq_s_6130	102316	intron	-0.545362
seq_s_6130	102322	intron	-0.299493
seq_s_6130	102340	intron	-0.291102
seq_s_6130	102346	intron	-0.286171
seq_s_6130	102347	intron	-0.283188
seq_s_6130	102359	intron	-0.269616
seq_s_6130	102361	intron	-0.272202
seq_s_6130	102363	intron	-0.287301
seq_s_6130	102365	intron	-0.287301
seq_s_6130	102368	intron	-0.191179
seq_s_6130	102373	intron	-0.215245
seq_s_6130	102375	intron	-0.253917
seq_s_6130	102381	intron	-0.865948
seq_s_6130	102385	intron	-0.588616
seq_s_6130	102389	intron	-0.888825
seq_s_6130	102400	intron	-0.82903
seq_s_6130	102402	intron	-0.718777
seq_s_6130	102403	intron	-1.1182
seq_s_6130	102404	intron	-1.44401
seq_s_6130	102406	intron	-1.78066
seq_s_6130	102408	intron	-1.7305
seq_s_6130	102412	intron	-1.77716
seq_s_6130	102417	intron	-1.74979
seq_s_6130	102461	intron	-1.66925
seq_s_6130	102466	intron	-1.08999
seq_s_6130	102468	intron	-1.12628
seq_s_6130	102469	intron	-1.15555
seq_s_6130	102471	intron	-1.25952
seq_s_6130	102473	intron	-1.80224
seq_s_6130	102477	intron	-1.68148
seq_s_6130	102483	intron	-2.21165
seq_s_6130	102492	intron	-1.28248
seq_s_6130	102501	intron	-1.34109
seq_s_6130	102513	intron	-1.17178
seq_s_6130	102514	intron	-1.0606
seq_s_6130	102517	intron	-0.877586
seq_s_6130	102525	intron	-0.938186
seq_s_6130	102527	intron	-0.976208
seq_s_6130	102530	intron	-0.976208
seq_s_6130	102533	intron	-1.06608
seq_s_6130	102536	intron	-1.06052
seq_s_6130	102537	intron	-0.92951
seq_s_6130	102540	intron	-0.604579
seq_s_6130	102546	intron	-0.682468
seq_s_6130	102553	intron	-0.673392
seq_s_6130	102558	intron	-0.662522
seq_s_6130	102561	intron	-0.508558
seq_s_6130	102572	intron	-0.635174
seq_s_6130	102573	intron	-0.635174
seq_s_6130	102575	intron	-0.705928
seq_s_6130	102581	intron	-0.564566
seq_s_6130	102587	intron	-0.368198
seq_s_6130	102588	intron	-0.537694
seq_s_6130	102589	intron	-0.448928
seq_s_6130	102593	intron	-0.767955
seq_s_6130	102596	intron	-0.728557
seq_s_6130	102598	intron	-0.635149
seq_s_6130	102599	intron	-0.0564446
seq_s_6130	102601	intron	0.0818399
seq_s_6130	102611	intron	0.0938185
seq_s_6130	102612	intron	-0.436212
seq_s_6130	102618	intron	-0.170482
seq_s_6130	102623	intron	0.0823676
seq_s_6130	102627	intron	0.167581
seq_s_6130	102642	intron	0.173038
seq_s_6130	102650	intron	-0.379697
seq_s_6130	102658	intron	0.346865
seq_s_6130	102659	intron	0.236399
seq_s_6130	102666	intron	0.338964
seq_s_6130	102672	intron	0.338964
seq_s_6130	102675	intron	0.874179
seq_s_6130	102686	intron	0.874179
seq_s_6130	102687	intron	0.874179
seq_s_6130	102694	intron	0.370573
seq_s_6130	102698	intron	0.800079
seq_s_6130	102707	intron	0.606618
seq_s_6130	102709	intron	0.960446
seq_s_6130	102710	intron	0.934735
seq_s_6130	102711	intron	0.86303
seq_s_6130	102713	intron	0.86303
seq_s_6130	102714	intron	0.86303
seq_s_6130	102719	intron	0.921569
seq_s_6130	102722	intron	1.08772
seq_s_6130	102723	intron	0.692835
seq_s_6130	102726	intron	0.836367
seq_s_6130	102727	intron	0.836367
seq_s_6130	102732	intron	0.532914
seq_s_6130	102734	intron	0.532914
seq_s_6130	102736	intron	0.0248716
seq_s_6130	102745	intron	0.0418934
seq_s_6130	102755	intron	0.177173
seq_s_6130	102758	intron	0.0827741
seq_s_6130	102767	intron	0.116964
seq_s_6130	102769	intron	0.116964
seq_s_6130	102784	intron	0.0652804
seq_s_6130	102790	intron	0.318062
seq_s_6130	102792	intron	0.297405
seq_s_6130	102799	intron	-0.206639
seq_s_6130	102811	intron	-0.16258
seq_s_6130	102815	intron	0.184093
seq_s_6130	102831	intron	0.188077
seq_s_6130	102836	intron	0.251839
seq_s_6130	102837	intron	0.245069
seq_s_6130	102840	intron	0.284038
seq_s_6130	102848	intron	0.533007
seq_s_6130	102852	intron	0.221416
seq_s_6130	102853	intron	0.4013
seq_s_6130	102860	intron	0.397277
seq_s_6130	102866	intron	0.374162
seq_s_6130	102871	intron	0.374342
seq_s_6130	102918	intron	0.150054
seq_s_6130	102927	intron	0.150054
seq_s_6130	102929	intron	0.208089
seq_s_6130	102948	intron	0.200217
seq_s_6130	102949	intron	0.142311
seq_s_6130	102952	intron	0.0452282
seq_s_6130	102962	intron	0.233148
seq_s_6130	102963	intron	0.257354
seq_s_6130	102971	intron	-0.167948
seq_s_6130	102972	intron	0.0619336
seq_s_6130	103026	intron	0.0947165
seq_s_6130	103035	intron	0.128074
seq_s_6130	103036	intron	0.103995
seq_s_6130	103041	intron	0.455652
seq_s_6130	103043	intron	0.450325
seq_s_6130	103052	intron	0.931087
seq_s_6130	103054	intron	0.851921
seq_s_6130	103055	intron	0.865918
seq_s_6130	103067	intron	1.07471
seq_s_6130	103071	intron	0.960655
seq_s_6130	103619	intron	0.957396
seq_s_6130	103622	intron	0.740121
seq_s_6130	103627	intron	0.740121
seq_s_6130	103635	intron	0.591853
seq_s_6130	103637	intron	0.627542
seq_s_6130	103638	intron	0.627542
seq_s_6130	103639	intron	0.00648165
seq_s_6130	103644	intron	-0.0165032
seq_s_6130	103645	intron	-0.172116
seq_s_6130	103662	intron	-0.13576
seq_s_6130	103664	intron	-0.322699
seq_s_6130	103665	intron	-0.236618
seq_s_6130	103672	intron	-0.113544
seq_s_6130	103676	intron	-0.274873
seq_s_6130	103682	intron	-0.336823
seq_s_6130	103686	intron	-0.333354
seq_s_6130	103689	intron	-0.564103
seq_s_6130	103690	intron	-0.537999
seq_s_6130	103696	intron	-0.667824
seq_s_6130	103698	intron	-0.964982
seq_s_6130	103700	intron	-0.884785
seq_s_6130	103701	intron	-0.593721
seq_s_6130	103722	intron	-0.0279249
seq_s_6130	103752	intron	-0.107454
seq_s_6130	103754	intron	-0.127606
seq_s_6130	103759	intron	-0.280832
seq_s_6130	103761	intron	-0.286512
seq_s_6130	103769	intron	-0.26649
seq_s_6130	103771	intron	-0.418226
seq_s_6130	103773	intron	-0.295284
seq_s_6130	103784	intron	-0.520386
seq_s_6130	103787	intron	-0.231067
seq_s_6130	103789	intron	-0.231067
seq_s_6130	103793	intron	-0.199935
seq_s_6130	103797	intron	-0.151646
seq_s_6130	103803	intron	-0.234936
seq_s_6130	103807	intron	-0.246347
seq_s_6130	103813	intron	-0.135299
seq_s_6130	103827	intron	-0.160268
seq_s_6130	103828	intron	-0.00922866
seq_s_6130	103831	intron	-0.0113533
seq_s_6130	103832	intron	-0.0510252
seq_s_6130	103845	intron	-0.0319941
seq_s_6130	103850	intron	-0.0515662
seq_s_6130	103853	intron	-0.0485986
seq_s_6130	103858	intron	-0.012956
seq_s_6130	103859	intron	-0.269412
seq_s_6130	103865	intron	-0.155898
seq_s_6130	103871	intron	-0.466306
seq_s_6130	103872	intron	-0.300011
seq_s_6130	103876	intron	-0.601643
seq_s_6130	103880	intron	-0.424669
seq_s_6130	103884	intron	-0.660708
seq_s_6130	103885	intron	-0.680191
seq_s_6130	103893	intron	-0.646698
seq_s_6130	103904	intron	-0.497034
seq_s_6130	103905	intron	-0.503376
seq_s_6130	103906	intron	-0.616027
seq_s_6130	103908	intron	-0.420978
seq_s_6130	103909	intron	-0.63884
seq_s_6130	103910	intron	-0.509357
seq_s_6130	103918	intron	-0.61694
seq_s_6130	103926	intron	-1.30435
seq_s_6130	103930	intron	-1.5045
seq_s_6130	103935	intron	-1.62698
seq_s_6130	103943	intron	-1.62973
seq_s_6130	103947	intron	-2.15539
seq_s_6130	103948	intron	-1.69224
seq_s_6130	103952	intron	-1.82426
seq_s_6130	103957	intron	-1.4591
seq_s_6130	103958	intron	-1.47476
seq_s_6130	103965	intron	-1.36448
seq_s_6130	103967	intron	-1.32691
seq_s_6130	103968	intron	-1.4372
seq_s_6130	103969	intron	-1.1223
seq_s_6130	103976	intron	-0.749797
seq_s_6130	103978	intron	-0.923625
seq_s_6130	103979	intron	-0.294013
seq_s_6130	104000	intron	-0.330158
seq_s_6130	104003	intron	-0.315621
seq_s_6130	104012	intron	-0.307245
seq_s_6130	104015	intron	-0.356205
seq_s_6130	104020	intron	-0.381574
seq_s_6130	104022	intron	-0.344726
seq_s_6130	104028	intron	-0.544189
seq_s_6130	104033	intron	-0.195167
seq_s_6130	104037	intron	-0.192528
seq_s_6130	104038	intron	-0.184254
seq_s_6130	104048	intron	-0.195101
seq_s_6130	104049	intron	-0.195101
seq_s_6130	104052	intron	-0.134826
seq_s_6130	104057	intron	-0.082553
seq_s_6130	104062	intron	0.000530749
seq_s_6130	104066	intron	-0.00510558
seq_s_6130	104068	intron	-0.031252
seq_s_6130	104069	intron	0.00569585
seq_s_6130	104071	intron	0.0293733
seq_s_6130	104074	intron	0.0622666
seq_s_6130	104078	intron	-0.188213
seq_s_6130	104081	intron	-0.131772
seq_s_6130	104089	intron	-0.154535
seq_s_6130	104091	intron	-0.139983
seq_s_6130	104094	intron	-0.183016
seq_s_6130	104100	intron	-0.185351
seq_s_6130	104101	intron	-0.648309
seq_s_6130	104107	intron	-0.195265
seq_s_6130	104109	intron	-0.188938
seq_s_6130	104111	intron	-0.196032
seq_s_6130	104114	intron	-0.215759
seq_s_6130	104121	intron	-0.22129
seq_s_6130	104126	intron	-0.186798
seq_s_6130	104137	intron	-0.447571
seq_s_6130	104140	intron	-0.280112
seq_s_6130	104150	intron	-0.273059
seq_s_6130	104155	intron	-0.278444
seq_s_6130	104180	intron	-0.593062
seq_s_6130	104183	intron	-0.147126
seq_s_6130	104187	intron	-0.166569
seq_s_6130	104188	intron	-0.108442
seq_s_6130	104190	intron	-0.0301504
seq_s_6130	104198	intron	0.0609182
seq_s_6130	104202	intron	0.0609182
seq_s_6130	104203	intron	0.144767
seq_s_6130	104209	intron	0.0887022
seq_s_6130	104222	intron	0.578582
seq_s_6130	104229	intron	0.572214
seq_s_6130	104233	intron	0.553088
seq_s_6130	104234	intron	0.433871
seq_s_6130	104235	intron	0.493573
seq_s_6130	104243	intron	0.408149
seq_s_6130	104283	intron	0.569258
seq_s_6130	104289	intron	0.744048
seq_s_6130	104295	intron	0.368909
seq_s_6130	104297	intron	0.370439
seq_s_6130	104301	intron	0.471082
seq_s_6130	104306	intron	0.469935
seq_s_6130	104311	intron	0.173827
seq_s_6130	104315	intron	0.540546
seq_s_6130	104316	intron	0.514493
seq_s_6130	104321	intron	0.712638
seq_s_6130	104323	intron	0.0967118
seq_s_6130	104324	intron	0.434198
seq_s_6130	104328	intron	0.604811
seq_s_6130	104337	intron	0.500995
seq_s_6130	104338	intron	0.912071
seq_s_6130	104339	intron	0.662442
seq_s_6130	104343	intron	0.777828
seq_s_6130	104344	intron	0.900343
seq_s_6130	104347	intron	1.13797
seq_s_6130	104379	intron	1.13797
seq_s_6130	104380	intron	0.894173
seq_s_6130	104382	intron	0.894173
seq_s_6130	104383	intron	1.12331
seq_s_6130	104387	intron	1.36401
seq_s_6130	104394	intron	1.26692
seq_s_6130	104411	intron	1.25065
seq_s_6130	104412	intron	1.27644
seq_s_6130	104414	intron	1.13031
seq_s_6130	104424	intron	1.37417
seq_s_6130	104427	intron	1.24639
seq_s_6130	104429	intron	1.10213
seq_s_6130	104432	intron	1.3741
seq_s_6130	104438	intron	1.21149
seq_s_6130	104440	intron	1.16114
seq_s_6130	104449	intron	1.29014
seq_s_6130	104459	intron	1.30227
seq_s_6130	104466	intron	1.25968
seq_s_6130	104467	intron	1.25968
seq_s_6130	104468	intron	1.25968
seq_s_6130	104469	intron	1.33361
seq_s_6130	104483	intron	1.23044
seq_s_6130	104484	intron	1.23044
seq_s_6130	104492	intron	1.24207
seq_s_6130	104493	intron	1.22386
seq_s_6130	104494	intron	1.22074
seq_s_6130	104496	intron	1.40442
seq_s_6130	104498	intron	1.37712
seq_s_6130	104499	intron	1.4118
seq_s_6130	104515	intron	1.43293
seq_s_6130	104520	intron	1.43384
seq_s_6130	104524	intron	1.47162
seq_s_6130	104525	intron	1.5205
seq_s_6130	104529	intron	1.51693
seq_s_6130	104533	intron	1.49728
seq_s_6130	104541	intron	1.47651
seq_s_6130	104542	intron	1.50792
seq_s_6130	104555	intron	1.50792
seq_s_6130	104556	intron	1.50792
seq_s_6130	104557	intron	1.50792
seq_s_6130	104578	intron	1.73988
seq_s_6130	104580	intron	1.72707
seq_s_6130	104584	intron	1.45525
seq_s_6130	104586	intron	1.74009
seq_s_6130	104598	intron	1.61942
seq_s_6130	104604	intron	1.03391
seq_s_6130	104605	intron	1.20363
seq_s_6130	104607	intron	1.20363
seq_s_6130	104609	intron	1.40304
seq_s_6130	104620	intron	1.41821
seq_s_6130	104631	intron	1.3948
seq_s_6130	104632	intron	1.61208
seq_s_6130	104645	intron	1.35802
seq_s_6130	104649	intron	1.47067
seq_s_6130	104650	intron	0.904882
seq_s_6130	104651	intron	0.967632
seq_s_6130	104652	intron	0.975731
seq_s_6130	104654	intron	1.0568
seq_s_6130	104674	intron	0.670921
seq_s_6130	104707	intron	0.568942
seq_s_6130	104711	intron	0.521254
seq_s_6130	104713	intron	0.541848
seq_s_6130	104717	intron	-0.064817
seq_s_6130	104719	intron	0.355442
seq_s_6130	104720	intron	0.355442
seq_s_6130	104727	intron	0.426242
seq_s_6130	104728	intron	0.333503
seq_s_6130	104737	intron	-0.554463
seq_s_6130	104738	intron	0.136996
seq_s_6130	104739	intron	0.0473801
seq_s_6130	104743	intron	-0.137876
seq_s_6130	104746	intron	0.221299
seq_s_6130	104752	intron	0.182696
seq_s_6130	104775	intron	0.182696
seq_s_6130	104776	intron	0.182696
seq_s_6130	104794	intron	0.395806
seq_s_6130	104797	intron	0.298915
seq_s_6130	104802	intron	0.326918
seq_s_6130	104805	intron	0.305656
seq_s_6130	104817	intron	0.219755
seq_s_6130	104837	intron	0.38117
seq_s_6130	104839	intron	0.464263
[truncated: 14,353 more rows]
