# Supplementary material for: Ecological genomics in the Northern krill uncovers loci for local adaptation across ocean basins
Source: Nat Commun. 2024 Aug 1;15:6297. doi: 10.1038/s41467-024-50239-7 (PMC11294593; doi:10.1038/s41467-024-50239-7)
Supplement: Supplementary file 15 — Source Data [file 41467_2024_50239_MOESM15_ESM.zip › Source_data/Source_data.Fig_4/Source_data.Fig_4biii/3.Angiotensin_converting.REF_STRG_1_74190_XLOC_062572.xpnsl.windows.tsv]

CHROM	POS	xpnsl
seq_s_31566	124001	-0.210051225
seq_s_31566	129001	-0.558332835337838
seq_s_31566	130001	-0.174782805831776
seq_s_31566	131001	-0.27572469
seq_s_31566	132001	-0.394949411764706
seq_s_31566	133001	-0.06494303
seq_s_31566	134001	0.220278169014085
seq_s_31566	135001	0.210161633823529
seq_s_31566	136001	0.39692740375
seq_s_31566	137001	-0.35660724893617
seq_s_31566	138001	0.0258508365079365
seq_s_31566	139001	0.0648213835849057
seq_s_31566	140001	-0.275561967857143
seq_s_31566	145001	0.433012
seq_s_31566	146001	-0.6330757
seq_s_31566	147001	-0.0830936777777778
seq_s_31566	148001	-0.573982611111111
seq_s_31566	149001	1.17643899306452
seq_s_31566	150001	0.2644167
seq_s_31566	151001	0.90047
seq_s_31566	152001	1.21417941176471
seq_s_31566	153001	1.03689975
seq_s_31566	154001	-0.729567142857143
seq_s_31566	155001	-0.429782028571429
seq_s_31566	157001	0.470976
seq_s_31566	158001	-0.04470244
seq_s_31566	159001	1.30853157142857
seq_s_31566	160001	1.09729595121951
seq_s_31566	161001	1.51764278305085
seq_s_31566	162001	0.162516507407408
seq_s_31566	163001	1.22822066351351
seq_s_31566	164001	1.97703081666667
seq_s_31566	165001	2.572372
seq_s_31566	166001	1.09011311666667
seq_s_31566	167001	0.279450289285714
seq_s_31566	168001	-0.373247467692308
seq_s_31566	169001	1.13249967333333
seq_s_31566	170001	0.3007773
seq_s_31566	171001	-0.0449963142857141
seq_s_31566	172001	1.68070596923077
seq_s_31566	173001	0.208410540983607
seq_s_31566	175001	1.79898413793103
seq_s_31566	176001	1.12515619126214
seq_s_31566	177001	1.5535255
seq_s_31566	178001	2.24576509433962
seq_s_31566	179001	2.51057580136986
seq_s_31566	180001	2.7526145
