# Supplementary material for: Ecological genomics in the Northern krill uncovers loci for local adaptation across ocean basins
Source: Nat Commun. 2024 Aug 1;15:6297. doi: 10.1038/s41467-024-50239-7 (PMC11294593; doi:10.1038/s41467-024-50239-7)
Supplement: Supplementary file 15 — Source Data [file 41467_2024_50239_MOESM15_ESM.zip › Source_data/Source_data.Fig_4/Source_data.Fig_4biii/4.narrow.REF_STRG_1_67158_XLOC_052059.fst.snps.tsv]

CHROM	POS	TYPE	fst
seq_s_25218	100970	intergenic	0.0368
seq_s_25218	100978	intergenic	0.0259
seq_s_25218	100994	intergenic	0.0874
seq_s_25218	100995	intergenic	0.0158
seq_s_25218	101005	intergenic	0.0000
seq_s_25218	101022	intergenic	0.1030
seq_s_25218	101033	intergenic	0.0902
seq_s_25218	101048	intergenic	0.0000
seq_s_25218	101049	intergenic	0.0000
seq_s_25218	101056	intergenic	0.0000
seq_s_25218	101060	intergenic	0.0000
seq_s_25218	101072	intergenic	0.0653
seq_s_25218	101809	intergenic	0.0297
seq_s_25218	101822	intergenic	0.0512
seq_s_25218	101823	intergenic	0.0702
seq_s_25218	101831	intergenic	0.0221
seq_s_25218	101832	intergenic	0.0403
seq_s_25218	101833	intergenic	0.0403
seq_s_25218	101834	intergenic	0.0430
seq_s_25218	101838	intergenic	0.0034
seq_s_25218	101841	intergenic	0.1097
seq_s_25218	101842	intergenic	0.0967
seq_s_25218	101860	intergenic	0.0000
seq_s_25218	101873	intergenic	0.0303
seq_s_25218	101890	intergenic	0.0303
seq_s_25218	101899	intergenic	0.0000
seq_s_25218	101902	intergenic	0.0702
seq_s_25218	101907	intergenic	0.0147
seq_s_25218	101908	intergenic	0.0147
seq_s_25218	101909	intergenic	0.0147
seq_s_25218	101912	intergenic	0.1134
seq_s_25218	101913	intergenic	0.0008
seq_s_25218	101922	intergenic	0.0000
seq_s_25218	101934	intergenic	0.0303
seq_s_25218	101935	intergenic	0.1097
seq_s_25218	101939	intergenic	0.0030
seq_s_25218	101941	intergenic	0.0058
seq_s_25218	101945	intergenic	0.0614
seq_s_25218	101955	intergenic	0.0408
seq_s_25218	101957	intergenic	0.0713
seq_s_25218	101961	intergenic	0.0000
seq_s_25218	101965	intergenic	0.0000
seq_s_25218	101966	intergenic	0.0653
seq_s_25218	101976	intergenic	0.0000
seq_s_25218	101984	intergenic	0.0000
seq_s_25218	101991	intergenic	0.1117
seq_s_25218	101996	intergenic	0.1704
seq_s_25218	102001	intergenic	0.0967
seq_s_25218	102011	intergenic	0.2506
seq_s_25218	102024	intergenic	0.1704
seq_s_25218	102043	intergenic	0.0227
seq_s_25218	102044	intergenic	0.1961
seq_s_25218	102049	intergenic	0.2506
seq_s_25218	102053	intergenic	0.4267
seq_s_25218	103241	intergenic	0.0000
seq_s_25218	103731	intergenic	0.0000
seq_s_25218	103733	intergenic	0.0000
seq_s_25218	103747	intergenic	0.0000
seq_s_25218	103754	intergenic	0.1925
seq_s_25218	103767	intergenic	0.0000
seq_s_25218	103770	intergenic	0.0000
seq_s_25218	103776	intergenic	0.0702
seq_s_25218	103784	intergenic	0.0632
seq_s_25218	103786	intergenic	0.0305
seq_s_25218	103788	intergenic	0.0000
seq_s_25218	103789	intergenic	0.0000
seq_s_25218	103793	intergenic	0.0000
seq_s_25218	103807	intergenic	0.2007
seq_s_25218	103809	intergenic	0.1628
seq_s_25218	103817	intergenic	0.0000
seq_s_25218	103822	intergenic	0.0642
seq_s_25218	103827	intergenic	0.0000
seq_s_25218	103873	intergenic	0.0653
seq_s_25218	103880	intergenic	0.0653
seq_s_25218	103881	intergenic	0.0328
seq_s_25218	103884	intergenic	0.0000
seq_s_25218	103886	intergenic	0.0131
seq_s_25218	104213	intergenic	0.0906
seq_s_25218	104238	intergenic	0.1628
seq_s_25218	104239	intergenic	0.0030
seq_s_25218	104247	intergenic	0.1263
seq_s_25218	104248	intergenic	0.0450
seq_s_25218	104251	intergenic	0.0967
seq_s_25218	104259	intergenic	0.0000
seq_s_25218	104266	intergenic	0.0000
seq_s_25218	104273	intergenic	0.0000
seq_s_25218	105136	intergenic	0.0000
seq_s_25218	105137	intergenic	0.0000
seq_s_25218	105138	intergenic	0.0000
seq_s_25218	105144	intergenic	0.0000
seq_s_25218	105148	intergenic	0.0000
seq_s_25218	105150	intergenic	0.0097
seq_s_25218	105153	intergenic	0.0000
seq_s_25218	105154	intergenic	0.1639
seq_s_25218	105159	intergenic	0.0391
seq_s_25218	105160	intergenic	0.0000
seq_s_25218	105161	intergenic	0.0000
seq_s_25218	105165	intergenic	0.0000
seq_s_25218	105167	intergenic	0.0000
seq_s_25218	105174	intergenic	0.0746
seq_s_25218	105476	intergenic	0.0000
seq_s_25218	105499	intergenic	0.1385
seq_s_25218	105502	intergenic	0.0303
seq_s_25218	105503	intergenic	0.1097
seq_s_25218	105504	intergenic	0.0000
seq_s_25218	105505	intergenic	0.0000
seq_s_25218	105699	intergenic	0.0753
seq_s_25218	105711	intergenic	0.0303
seq_s_25218	105714	intergenic	0.0053
seq_s_25218	105725	intergenic	0.0196
seq_s_25218	105733	intergenic	0.0000
seq_s_25218	105755	intergenic	0.0000
seq_s_25218	105757	intergenic	0.0203
seq_s_25218	105758	intergenic	0.0155
seq_s_25218	107930	intergenic	0.0000
seq_s_25218	108261	intergenic	0.0196
seq_s_25218	108275	intergenic	0.0172
seq_s_25218	108283	intergenic	0.0000
seq_s_25218	108284	intergenic	0.0000
seq_s_25218	108285	intergenic	0.0297
seq_s_25218	108287	intergenic	0.0297
seq_s_25218	108288	intergenic	0.0297
seq_s_25218	108291	intergenic	0.0000
seq_s_25218	108302	intergenic	0.0071
seq_s_25218	108308	intergenic	0.0403
seq_s_25218	108310	intergenic	0.0000
seq_s_25218	108317	intergenic	0.0000
seq_s_25218	108321	intergenic	0.0387
seq_s_25218	108323	intergenic	0.0487
seq_s_25218	108329	intergenic	0.0967
seq_s_25218	108341	intergenic	0.0177
seq_s_25218	108343	intergenic	0.0000
seq_s_25218	114692	intergenic	0.0882
seq_s_25218	114697	intergenic	0.0000
seq_s_25218	114717	intergenic	0.2007
seq_s_25218	114728	intergenic	0.0000
seq_s_25218	114734	intergenic	0.0147
seq_s_25218	115138	intergenic	0.2617
seq_s_25218	115158	intergenic	0.0303
seq_s_25218	115175	intergenic	0.0000
seq_s_25218	115178	intergenic	0.0030
seq_s_25218	115179	intergenic	0.1333
seq_s_25218	115185	intergenic	0.0131
seq_s_25218	115190	intergenic	0.1298
seq_s_25218	115192	intergenic	0.0000
seq_s_25218	115291	intergenic	0.1639
seq_s_25218	115292	intergenic	0.0000
seq_s_25218	115295	intergenic	0.0087
seq_s_25218	115335	intergenic	0.0000
seq_s_25218	115343	intergenic	0.0000
seq_s_25218	115348	intergenic	0.0000
seq_s_25218	115368	intergenic	0.0100
seq_s_25218	115377	intergenic	0.0000
seq_s_25218	115378	intergenic	0.0303
seq_s_25218	115382	intergenic	0.0030
seq_s_25218	115387	intergenic	0.0000
seq_s_25218	115402	intergenic	0.0000
seq_s_25218	115406	intergenic	0.0000
seq_s_25218	116043	intergenic	0.2042
seq_s_25218	116051	intergenic	0.1639
seq_s_25218	116052	intergenic	0.2157
seq_s_25218	116057	intergenic	0.3439
seq_s_25218	116059	intergenic	0.3577
seq_s_25218	116070	intergenic	0.3589
seq_s_25218	116077	intergenic	0.0100
seq_s_25218	116095	intergenic	0.0000
seq_s_25218	116102	intergenic	0.3051
seq_s_25218	116106	intergenic	0.3051
seq_s_25218	116107	intergenic	0.2617
seq_s_25218	116111	intergenic	0.0000
seq_s_25218	116113	intergenic	0.3064
seq_s_25218	116146	intergenic	0.0000
seq_s_25218	116152	intergenic	0.2669
seq_s_25218	116153	intergenic	0.2323
seq_s_25218	116304	intergenic	0.2939
seq_s_25218	116310	intergenic	0.0000
seq_s_25218	116332	intergenic	0.3057
seq_s_25218	116335	intergenic	0.0905
seq_s_25218	116345	intergenic	0.1097
seq_s_25218	116346	intergenic	0.1097
seq_s_25218	116352	intergenic	0.0967
seq_s_25218	117229	intergenic	0.1097
seq_s_25218	117231	intergenic	0.2364
seq_s_25218	117237	intergenic	0.2770
seq_s_25218	117241	intergenic	0.0746
seq_s_25218	117243	intergenic	0.0076
seq_s_25218	117244	intergenic	0.2854
seq_s_25218	117259	intergenic	0.3863
seq_s_25218	117273	intergenic	0.2019
seq_s_25218	117275	intergenic	0.2433
seq_s_25218	117277	intergenic	0.0902
seq_s_25218	117283	intergenic	0.2116
seq_s_25218	117288	intergenic	0.2170
seq_s_25218	117292	intergenic	0.1022
seq_s_25218	117293	intergenic	0.0000
seq_s_25218	117298	intergenic	0.1729
seq_s_25218	117304	intergenic	0.1730
seq_s_25218	117305	intergenic	0.0503
seq_s_25218	117307	intergenic	0.0000
seq_s_25218	117325	intergenic	0.1828
seq_s_25218	117329	intergenic	0.0034
seq_s_25218	117343	intergenic	0.1828
seq_s_25218	117352	intergenic	0.0177
seq_s_25218	117377	intergenic	0.0000
seq_s_25218	117379	intergenic	0.1769
seq_s_25218	117539	intergenic	0.0000
seq_s_25218	117576	intergenic	0.1737
seq_s_25218	117602	intergenic	0.0000
seq_s_25218	117605	intergenic	0.1812
seq_s_25218	117609	intergenic	0.0000
seq_s_25218	117612	intergenic	0.0034
seq_s_25218	117615	intergenic	0.0131
seq_s_25218	117626	intergenic	0.1517
seq_s_25218	117632	intergenic	0.0177
seq_s_25218	117639	intergenic	0.2448
seq_s_25218	117640	intergenic	0.0967
seq_s_25218	117651	intergenic	0.2624
seq_s_25218	117660	intergenic	0.0653
seq_s_25218	117662	intergenic	0.0512
seq_s_25218	117672	intergenic	0.2258
seq_s_25218	117673	intergenic	0.0000
seq_s_25218	117690	intergenic	0.2204
seq_s_25218	117706	intergenic	0.2531
seq_s_25218	117707	intergenic	0.2608
seq_s_25218	117712	intergenic	0.0000
seq_s_25218	117718	intergenic	0.1908
seq_s_25218	117722	intergenic	0.1908
seq_s_25218	117724	intergenic	0.0034
seq_s_25218	117727	intergenic	0.2381
seq_s_25218	117733	intergenic	0.1979
seq_s_25218	117741	intergenic	0.3412
seq_s_25218	117751	intergenic	0.0089
seq_s_25218	117752	intergenic	0.0585
seq_s_25218	117754	intergenic	0.1979
seq_s_25218	117768	intergenic	0.0008
seq_s_25218	117771	intergenic	0.0000
seq_s_25218	117776	intergenic	0.0000
seq_s_25218	120038	intergenic	0.0000
seq_s_25218	120047	intergenic	0.0000
seq_s_25218	120053	intergenic	0.0076
seq_s_25218	120059	intergenic	0.1097
seq_s_25218	120060	intergenic	0.1097
seq_s_25218	120065	intergenic	0.0905
seq_s_25218	120078	intergenic	0.0000
seq_s_25218	120080	intergenic	0.0000
seq_s_25218	120081	intergenic	0.0000
seq_s_25218	120093	intergenic	0.1097
seq_s_25218	120343	intergenic	0.0000
seq_s_25218	120346	intergenic	0.0000
seq_s_25218	120359	intergenic	0.0000
seq_s_25218	120360	intergenic	0.0111
seq_s_25218	120367	intergenic	0.0328
seq_s_25218	120371	intergenic	0.0251
seq_s_25218	120372	intergenic	0.0194
seq_s_25218	120379	intergenic	0.0053
seq_s_25218	120381	intergenic	0.0258
seq_s_25218	120386	intergenic	0.0008
seq_s_25218	120389	intergenic	0.0408
seq_s_25218	120390	intergenic	0.0303
seq_s_25218	120391	intergenic	0.0333
seq_s_25218	120392	intergenic	0.2441
seq_s_25218	120394	intergenic	0.0000
seq_s_25218	120401	intergenic	0.0347
seq_s_25218	120403	intergenic	0.0094
seq_s_25218	120435	intergenic	0.0000
seq_s_25218	122364	intergenic	0.0702
seq_s_25218	122419	intergenic	0.0109
seq_s_25218	122434	intergenic	0.0000
seq_s_25218	122445	intergenic	0.3039
seq_s_25218	122452	intergenic	0.0034
seq_s_25218	122777	intergenic	0.5236
seq_s_25218	122779	intergenic	0.5121
seq_s_25218	122787	intergenic	0.5121
seq_s_25218	122791	intergenic	0.1629
seq_s_25218	122794	intergenic	0.5236
seq_s_25218	122795	intergenic	0.5121
seq_s_25218	122802	intergenic	0.0514
seq_s_25218	122804	intergenic	0.4687
seq_s_25218	122811	intergenic	0.2302
seq_s_25218	122823	intergenic	0.0261
seq_s_25218	122829	intergenic	0.3039
seq_s_25218	122838	intergenic	0.5355
seq_s_25218	122839	intergenic	0.5355
seq_s_25218	122840	intergenic	0.5355
seq_s_25218	122843	intergenic	0.1639
seq_s_25218	122849	intergenic	0.0000
seq_s_25218	122851	intergenic	0.3180
seq_s_25218	122853	intergenic	0.4103
seq_s_25218	122863	intergenic	0.3954
seq_s_25218	122864	intergenic	0.0382
seq_s_25218	122871	intergenic	0.0121
seq_s_25218	122874	intergenic	0.0000
seq_s_25218	122879	intergenic	0.3600
seq_s_25218	122880	intergenic	0.3521
seq_s_25218	122883	intergenic	0.3057
seq_s_25218	122889	intergenic	0.1639
seq_s_25218	122890	intergenic	0.1639
seq_s_25218	122898	intergenic	0.4018
seq_s_25218	122900	intergenic	0.0131
seq_s_25218	122904	intergenic	0.0000
seq_s_25218	122905	intergenic	0.0653
seq_s_25218	122908	intergenic	0.0653
seq_s_25218	122909	intergenic	0.0196
seq_s_25218	122916	intergenic	0.0653
seq_s_25218	122920	intergenic	0.3182
seq_s_25218	122942	intergenic	0.0000
seq_s_25218	122945	intergenic	0.0000
seq_s_25218	122946	intergenic	0.3349
seq_s_25218	127237	intergenic	0.0000
seq_s_25218	127256	intergenic	0.0000
seq_s_25218	127259	intergenic	0.0000
seq_s_25218	127260	intergenic	0.0000
seq_s_25218	127265	intergenic	0.0000
seq_s_25218	127267	intergenic	0.0370
seq_s_25218	127277	intergenic	0.0370
seq_s_25218	127278	intergenic	0.0370
seq_s_25218	127284	intergenic	0.0000
seq_s_25218	127289	intergenic	0.0076
seq_s_25218	127307	intergenic	0.0000
seq_s_25218	127321	intergenic	0.0874
seq_s_25218	127344	intergenic	0.0370
seq_s_25218	127350	intergenic	0.0000
seq_s_25218	127355	intergenic	0.0000
seq_s_25218	127369	intergenic	0.0261
seq_s_25218	127379	intergenic	0.0261
seq_s_25218	127380	intergenic	0.0000
seq_s_25218	127385	intergenic	0.0177
seq_s_25218	127393	intergenic	0.0147
seq_s_25218	127401	intergenic	0.0303
seq_s_25218	127403	intergenic	0.0000
seq_s_25218	127410	intergenic	0.0000
seq_s_25218	127413	intergenic	0.0000
seq_s_25218	127414	intergenic	0.0000
seq_s_25218	127423	intergenic	0.1097
seq_s_25218	127434	intergenic	0.1354
seq_s_25218	127435	intergenic	0.0008
seq_s_25218	127452	intergenic	0.0746
seq_s_25218	127503	intergenic	0.0178
seq_s_25218	131754	intergenic	0.0245
seq_s_25218	131760	intergenic	0.0000
seq_s_25218	131761	intergenic	0.0000
seq_s_25218	131771	intergenic	0.0111
seq_s_25218	131772	intergenic	0.1961
seq_s_25218	131773	intergenic	0.0000
seq_s_25218	131776	intergenic	0.3051
seq_s_25218	131781	intergenic	0.0000
seq_s_25218	131784	intergenic	0.0111
seq_s_25218	131814	intergenic	0.0052
seq_s_25218	131992	intergenic	0.0000
seq_s_25218	131996	intergenic	0.0203
seq_s_25218	132000	intergenic	0.0000
seq_s_25218	132021	intergenic	0.0000
seq_s_25218	132078	intergenic	0.0000
seq_s_25218	132099	intergenic	0.0000
seq_s_25218	132185	intergenic	0.0005
seq_s_25218	132225	intergenic	0.0015
seq_s_25218	132254	intergenic	0.0865
seq_s_25218	132316	intergenic	0.0655
seq_s_25218	134628	intergenic	0.0000
seq_s_25218	134649	intergenic	0.0376
seq_s_25218	134652	intergenic	0.0303
seq_s_25218	134675	intergenic	0.0008
seq_s_25218	134681	intergenic	0.0630
seq_s_25218	134686	intergenic	0.0653
seq_s_25218	134693	intergenic	0.0600
seq_s_25218	135149	intergenic	0.0000
seq_s_25218	135152	intergenic	0.1961
seq_s_25218	135163	intergenic	0.0000
seq_s_25218	135174	intergenic	0.0000
seq_s_25218	135178	intergenic	0.1333
seq_s_25218	136561	intergenic	0.2258
seq_s_25218	136565	intergenic	0.0000
seq_s_25218	136575	intergenic	0.0303
seq_s_25218	136605	intergenic	0.1749
seq_s_25218	136610	intergenic	0.1697
seq_s_25218	136622	intergenic	0.0000
seq_s_25218	136626	intergenic	0.1688
seq_s_25218	136639	intergenic	0.0000
seq_s_25218	136720	intergenic	0.1639
seq_s_25218	136767	intergenic	0.0000
seq_s_25218	136770	intergenic	0.0000
seq_s_25218	136784	intergenic	0.0000
seq_s_25218	136785	intergenic	0.0076
seq_s_25218	136786	intergenic	0.0111
seq_s_25218	136796	intergenic	0.1870
seq_s_25218	136799	intergenic	0.2250
seq_s_25218	136802	intergenic	0.0014
seq_s_25218	136816	intergenic	0.1453
seq_s_25218	136856	intergenic	0.1011
seq_s_25218	136865	intergenic	0.0905
seq_s_25218	136872	intergenic	0.1548
seq_s_25218	136882	intergenic	0.0905
seq_s_25218	136892	intergenic	0.2074
seq_s_25218	136893	intergenic	0.0226
seq_s_25218	136908	intergenic	0.0702
seq_s_25218	136915	intergenic	0.0030
seq_s_25218	136920	intergenic	0.1801
seq_s_25218	136922	intergenic	0.0000
seq_s_25218	136934	intergenic	0.0000
seq_s_25218	136935	intergenic	0.0000
seq_s_25218	136939	intergenic	0.0000
seq_s_25218	136941	intergenic	0.0053
seq_s_25218	136946	intergenic	0.0000
seq_s_25218	136949	intergenic	0.0000
seq_s_25218	136950	intergenic	0.0000
seq_s_25218	136953	intergenic	0.1855
seq_s_25218	136964	intergenic	0.3534
seq_s_25218	136974	intergenic	0.0030
seq_s_25218	136976	intergenic	0.3686
seq_s_25218	136981	intergenic	0.0000
seq_s_25218	137002	intergenic	0.1333
seq_s_25218	137007	intergenic	0.4188
seq_s_25218	137010	intergenic	0.0000
seq_s_25218	137017	intergenic	0.1333
seq_s_25218	137018	intergenic	0.1333
seq_s_25218	137027	intergenic	0.0076
seq_s_25218	137038	intergenic	0.2074
seq_s_25218	137049	intergenic	0.0030
seq_s_25218	137051	intergenic	0.1616
seq_s_25218	137053	intergenic	0.3205
seq_s_25218	137056	intergenic	0.1688
seq_s_25218	137058	intergenic	0.1688
seq_s_25218	137074	intergenic	0.1639
seq_s_25218	137088	intergenic	0.0000
seq_s_25218	137093	intergenic	0.1688
seq_s_25218	137095	intergenic	0.0034
seq_s_25218	137097	intergenic	0.1548
seq_s_25218	137101	intergenic	0.1525
seq_s_25218	137105	intergenic	0.0756
seq_s_25218	137106	intergenic	0.1870
seq_s_25218	137126	intergenic	0.2997
seq_s_25218	137127	intergenic	0.0201
seq_s_25218	137187	intergenic	0.0147
seq_s_25218	137203	intergenic	0.0000
seq_s_25218	137204	intergenic	0.0000
seq_s_25218	137209	intergenic	0.0376
seq_s_25218	137215	intergenic	0.0000
seq_s_25218	137216	intergenic	0.0008
seq_s_25218	137237	intergenic	0.2250
seq_s_25218	137387	intergenic	0.0000
seq_s_25218	137398	intergenic	0.1870
seq_s_25218	137411	intergenic	0.0000
seq_s_25218	137421	intergenic	0.0816
seq_s_25218	137452	intergenic	0.0000
seq_s_25218	138545	intergenic	0.1354
seq_s_25218	138550	intergenic	0.1354
seq_s_25218	138554	intergenic	0.1354
seq_s_25218	138559	intergenic	0.2007
seq_s_25218	138560	intergenic	0.0034
seq_s_25218	140094	intergenic	0.0058
seq_s_25218	140839	intergenic	0.1688
seq_s_25218	140856	intergenic	0.0000
seq_s_25218	140872	intergenic	0.0053
seq_s_25218	140877	intergenic	0.0000
seq_s_25218	140879	intergenic	0.1688
seq_s_25218	140907	intergenic	0.2074
seq_s_25218	140908	intergenic	0.0000
seq_s_25218	140927	intergenic	0.0000
seq_s_25218	140929	intergenic	0.0000
seq_s_25218	140943	intergenic	0.1958
seq_s_25218	140958	intergenic	0.1097
seq_s_25218	140964	intergenic	0.1958
seq_s_25218	140968	intergenic	0.1162
seq_s_25218	140987	intergenic	0.0030
seq_s_25218	140992	intergenic	0.0008
seq_s_25218	141044	intergenic	0.0000
seq_s_25218	141048	intergenic	0.0053
seq_s_25218	141052	intergenic	0.0000
seq_s_25218	141058	intergenic	0.0000
seq_s_25218	141061	intergenic	0.2258
seq_s_25218	141064	intergenic	0.0000
seq_s_25218	141109	intergenic	0.0053
seq_s_25218	141111	intergenic	0.0008
seq_s_25218	141112	intergenic	0.0008
seq_s_25218	141114	intergenic	0.0100
seq_s_25218	141115	intergenic	0.0542
seq_s_25218	141116	intergenic	0.0000
seq_s_25218	141117	intergenic	0.0000
seq_s_25218	141120	intergenic	0.0991
seq_s_25218	141124	intergenic	0.0000
seq_s_25218	141135	intergenic	0.4188
seq_s_25218	141136	intergenic	0.1134
seq_s_25218	141144	intergenic	0.0000
seq_s_25218	141151	intergenic	0.0654
seq_s_25218	141153	intergenic	0.0000
seq_s_25218	141156	intergenic	0.0100
seq_s_25218	141157	intergenic	0.0416
seq_s_25218	141171	intergenic	0.0000
seq_s_25218	141186	intergenic	0.0905
seq_s_25218	141189	intergenic	0.0654
seq_s_25218	141203	intergenic	0.0000
seq_s_25218	141207	intergenic	0.0518
seq_s_25218	141222	intergenic	0.0000
seq_s_25218	141245	intergenic	0.0654
seq_s_25218	141262	intergenic	0.0000
seq_s_25218	141263	intergenic	0.0296
seq_s_25218	141272	intergenic	0.0245
seq_s_25218	141278	intergenic	0.0008
seq_s_25218	141279	intergenic	0.0199
seq_s_25218	141286	intergenic	0.3132
seq_s_25218	141291	intergenic	0.0199
seq_s_25218	141293	intergenic	0.0088
seq_s_25218	141300	intergenic	0.0008
seq_s_25218	141306	intergenic	0.0000
seq_s_25218	141307	intergenic	0.0245
seq_s_25218	141309	intergenic	0.0000
seq_s_25218	141311	intergenic	0.0203
seq_s_25218	141314	intergenic	0.0000
seq_s_25218	141315	intergenic	0.0000
seq_s_25218	141332	intergenic	0.0000
seq_s_25218	141342	intergenic	0.0032
seq_s_25218	141346	intergenic	0.0053
seq_s_25218	141360	intergenic	0.0053
seq_s_25218	141364	intergenic	0.1639
seq_s_25218	141366	intergenic	0.0303
seq_s_25218	141371	intergenic	0.1639
seq_s_25218	141372	intergenic	0.0053
seq_s_25218	141377	intergenic	0.0991
seq_s_25218	141379	intergenic	0.0000
seq_s_25218	141382	intergenic	0.0129
seq_s_25218	141410	intergenic	0.0030
seq_s_25218	141411	intergenic	0.0000
seq_s_25218	141418	intergenic	0.0296
seq_s_25218	141420	intergenic	0.0542
seq_s_25218	141429	intergenic	0.0457
seq_s_25218	141447	intergenic	0.0403
seq_s_25218	141457	intergenic	0.1097
seq_s_25218	141462	intergenic	0.0746
seq_s_25218	141466	intergenic	0.0571
seq_s_25218	141493	intergenic	0.0000
seq_s_25218	141494	intergenic	0.0000
seq_s_25218	141526	intergenic	0.0100
seq_s_25218	141530	intergenic	0.0000
seq_s_25218	141553	intergenic	0.0000
seq_s_25218	141564	intergenic	0.0000
seq_s_25218	142998	intergenic	0.0702
seq_s_25218	143002	intergenic	0.0514
seq_s_25218	143004	intergenic	0.0053
seq_s_25218	143036	intergenic	0.0100
seq_s_25218	143037	intergenic	0.0512
seq_s_25218	143052	intergenic	0.0000
seq_s_25218	143055	intergenic	0.0512
seq_s_25218	143059	intergenic	0.0512
seq_s_25218	143060	intergenic	0.0030
seq_s_25218	143063	intergenic	0.0000
seq_s_25218	143071	intergenic	0.2804
seq_s_25218	143081	intergenic	0.1354
seq_s_25218	143085	intergenic	0.0583
seq_s_25218	143087	intergenic	0.0030
seq_s_25218	143112	intergenic	0.0817
seq_s_25218	143114	intergenic	0.0000
seq_s_25218	143121	intergenic	0.0000
seq_s_25218	143122	intergenic	0.3205
seq_s_25218	143124	intergenic	0.0196
seq_s_25218	143129	intergenic	0.0653
seq_s_25218	143132	intergenic	0.0196
seq_s_25218	143133	intergenic	0.0199
seq_s_25218	143135	intergenic	0.1628
seq_s_25218	143141	intergenic	0.1011
seq_s_25218	143147	intergenic	0.3430
seq_s_25218	143150	intergenic	0.0000
seq_s_25218	143153	intergenic	0.3205
seq_s_25218	143156	intergenic	0.1097
seq_s_25218	143157	intergenic	0.1729
seq_s_25218	143173	intergenic	0.0104
seq_s_25218	143174	intergenic	0.0147
seq_s_25218	143175	intergenic	0.0330
seq_s_25218	143177	intergenic	0.0300
seq_s_25218	143178	intergenic	0.0422
seq_s_25218	143179	intergenic	0.0245
seq_s_25218	143186	intergenic	0.0894
seq_s_25218	143187	intergenic	0.0303
seq_s_25218	143193	intergenic	0.0000
seq_s_25218	143201	intergenic	0.0131
seq_s_25218	143211	intergenic	0.0000
seq_s_25218	143214	intergenic	0.0403
seq_s_25218	143231	intergenic	0.0131
seq_s_25218	143236	intergenic	0.0000
seq_s_25218	143240	intergenic	0.0000
seq_s_25218	143243	intergenic	0.0376
seq_s_25218	143256	intergenic	0.0457
seq_s_25218	143260	intergenic	0.1377
seq_s_25218	143261	intergenic	0.0000
seq_s_25218	143262	intergenic	0.0303
seq_s_25218	143265	intergenic	0.2075
seq_s_25218	143267	intergenic	0.2075
seq_s_25218	143271	intergenic	0.0403
seq_s_25218	143283	intergenic	0.0076
seq_s_25218	143289	intergenic	0.0403
seq_s_25218	143294	intergenic	0.1629
seq_s_25218	143301	intergenic	0.1502
seq_s_25218	143307	intergenic	0.1629
seq_s_25218	143316	intergenic	0.0000
seq_s_25218	143318	intergenic	0.0000
seq_s_25218	143322	intergenic	0.0184
seq_s_25218	143323	intergenic	0.0000
seq_s_25218	143324	intergenic	0.1243
seq_s_25218	143325	intergenic	0.1525
seq_s_25218	143327	intergenic	0.0196
seq_s_25218	143328	intergenic	0.0000
seq_s_25218	143330	intergenic	0.0000
seq_s_25218	143331	intergenic	0.0225
seq_s_25218	143332	intergenic	0.1525
seq_s_25218	143334	intergenic	0.0000
seq_s_25218	143338	intergenic	0.1525
seq_s_25218	143340	intergenic	0.0000
seq_s_25218	143342	intergenic	0.1525
seq_s_25218	143343	intergenic	0.0058
seq_s_25218	143345	intergenic	0.0177
seq_s_25218	143346	intergenic	0.1377
seq_s_25218	143348	intergenic	0.0491
seq_s_25218	143540	intergenic	0.0491
seq_s_25218	143553	intergenic	0.0000
seq_s_25218	143557	intergenic	0.0376
seq_s_25218	143573	intergenic	0.2302
seq_s_25218	143581	intergenic	0.0625
seq_s_25218	143583	intergenic	0.0662
seq_s_25218	143585	intergenic	0.0996
seq_s_25218	143603	intergenic	0.0000
seq_s_25218	143604	intergenic	0.3039
seq_s_25218	143615	intergenic	0.0000
seq_s_25218	144111	intergenic	0.0147
seq_s_25218	144123	intergenic	0.0000
seq_s_25218	144130	intergenic	0.0817
seq_s_25218	144131	intergenic	0.0512
seq_s_25218	144133	intergenic	0.0147
seq_s_25218	144138	intergenic	0.0053
seq_s_25218	144139	intergenic	0.0614
seq_s_25218	144142	intergenic	0.0196
seq_s_25218	144160	intergenic	0.0008
seq_s_25218	144161	intergenic	0.0000
seq_s_25218	144163	intergenic	0.0746
seq_s_25218	144169	intergenic	0.0430
seq_s_25218	144170	intergenic	0.0000
seq_s_25218	144173	intergenic	0.0131
seq_s_25218	144180	intergenic	0.0512
seq_s_25218	144184	intergenic	0.0018
seq_s_25218	144185	intergenic	0.1628
seq_s_25218	144226	intergenic	0.0826
seq_s_25218	144229	intergenic	0.0787
seq_s_25218	144252	intergenic	0.1704
seq_s_25218	144255	intergenic	0.0196
seq_s_25218	144365	intergenic	0.1510
seq_s_25218	144373	intergenic	0.1065
seq_s_25218	144379	intergenic	0.0000
seq_s_25218	144381	intergenic	0.0653
seq_s_25218	144382	intergenic	0.4025
seq_s_25218	144389	intergenic	0.0100
seq_s_25218	144403	intergenic	0.0000
seq_s_25218	144408	intergenic	0.1664
seq_s_25218	144409	intergenic	0.1839
seq_s_25218	144412	intergenic	0.1889
seq_s_25218	144418	intergenic	0.1737
seq_s_25218	144433	intergenic	0.4557
seq_s_25218	144435	intergenic	0.0131
seq_s_25218	144446	intergenic	0.0148
seq_s_25218	144451	intergenic	0.0368
seq_s_25218	144454	intergenic	0.0276
seq_s_25218	144467	intergenic	0.0347
seq_s_25218	144474	intergenic	0.3039
seq_s_25218	144479	intergenic	0.1140
seq_s_25218	144487	intergenic	0.0276
seq_s_25218	145757	intergenic	0.0000
seq_s_25218	145768	intergenic	0.1365
seq_s_25218	145769	intergenic	0.1297
seq_s_25218	145776	intergenic	0.0457
seq_s_25218	145778	intergenic	0.0303
seq_s_25218	145779	intergenic	0.0000
seq_s_25218	145782	intergenic	0.0000
seq_s_25218	145787	intergenic	0.2309
seq_s_25218	145789	intergenic	0.1365
seq_s_25218	145794	intergenic	0.0653
seq_s_25218	145807	intergenic	0.0046
seq_s_25218	145810	intergenic	0.0046
seq_s_25218	145817	intergenic	0.0328
seq_s_25218	145819	intergenic	0.0353
seq_s_25218	145823	intergenic	0.0005
seq_s_25218	145826	intergenic	0.0000
seq_s_25218	145829	intergenic	0.0029
seq_s_25218	145832	intergenic	0.0653
seq_s_25218	145833	intergenic	0.0029
seq_s_25218	145835	intergenic	0.0029
seq_s_25218	145842	intergenic	0.0000
seq_s_25218	145849	intergenic	0.0465
seq_s_25218	145851	intergenic	0.0477
seq_s_25218	145852	intergenic	0.1655
seq_s_25218	145856	intergenic	0.0030
seq_s_25218	145861	intergenic	0.0664
seq_s_25218	145863	intergenic	0.0542
seq_s_25218	145864	intergenic	0.0124
seq_s_25218	145887	intergenic	0.0600
seq_s_25218	145894	intergenic	0.0000
seq_s_25218	145895	intergenic	0.0000
seq_s_25218	145896	intergenic	0.0008
seq_s_25218	145899	intergenic	0.0289
seq_s_25218	145904	intergenic	0.0000
seq_s_25218	145905	intergenic	0.0104
seq_s_25218	145906	intergenic	0.0147
seq_s_25218	145916	intergenic	0.0076
seq_s_25218	145918	intergenic	0.0653
seq_s_25218	145921	intergenic	0.0655
seq_s_25218	145931	intergenic	0.0503
seq_s_25218	145932	intergenic	0.0503
seq_s_25218	145934	intergenic	0.0271
seq_s_25218	145938	intergenic	0.0000
seq_s_25218	145942	intergenic	0.0000
seq_s_25218	145943	intergenic	0.0084
seq_s_25218	145944	intergenic	0.0000
seq_s_25218	145945	intergenic	0.0048
seq_s_25218	145956	intergenic	0.1639
seq_s_25218	145959	intergenic	0.0000
seq_s_25218	145962	intergenic	0.0702
seq_s_25218	145965	intergenic	0.0303
seq_s_25218	145966	intergenic	0.0000
seq_s_25218	145968	intergenic	0.0168
seq_s_25218	145970	intergenic	0.0147
seq_s_25218	145973	intergenic	0.0000
seq_s_25218	145974	intergenic	0.0000
seq_s_25218	145975	intergenic	0.0000
seq_s_25218	145976	intergenic	0.0000
seq_s_25218	145977	intergenic	0.0008
seq_s_25218	145979	intergenic	0.1134
seq_s_25218	145981	intergenic	0.0000
seq_s_25218	145982	intergenic	0.0000
seq_s_25218	145986	intergenic	0.0000
seq_s_25218	146107	intergenic	0.0583
seq_s_25218	146108	intergenic	0.0583
seq_s_25218	146112	intergenic	0.0032
seq_s_25218	146116	intergenic	0.1098
seq_s_25218	146165	intergenic	0.1134
seq_s_25218	146167	intergenic	0.0000
seq_s_25218	146168	intergenic	0.0000
seq_s_25218	146169	intergenic	0.0000
seq_s_25218	146171	intergenic	0.1354
seq_s_25218	146179	intergenic	0.0000
seq_s_25218	146182	intergenic	0.0000
seq_s_25218	146183	intergenic	0.0000
seq_s_25218	146190	intergenic	0.0172
seq_s_25218	146195	intergenic	0.0076
seq_s_25218	146197	intergenic	0.0034
seq_s_25218	146203	intergenic	0.0303
seq_s_25218	146204	intergenic	0.0000
seq_s_25218	146205	intergenic	0.0330
seq_s_25218	146210	intergenic	0.0072
seq_s_25218	146212	intergenic	0.0518
seq_s_25218	146218	intergenic	0.0000
seq_s_25218	146219	intergenic	0.0000
seq_s_25218	146220	intergenic	0.0008
seq_s_25218	146223	intergenic	0.0000
seq_s_25218	146224	intergenic	0.0147
seq_s_25218	146229	intergenic	0.0000
seq_s_25218	146235	intergenic	0.0030
seq_s_25218	146245	intergenic	0.0303
seq_s_25218	146246	intergenic	0.0000
seq_s_25218	146248	intergenic	0.0017
seq_s_25218	146250	intergenic	0.0000
seq_s_25218	146257	intergenic	0.0100
seq_s_25218	146261	intergenic	0.0000
seq_s_25218	146262	intergenic	0.0030
seq_s_25218	146265	intergenic	0.0000
seq_s_25218	146268	intergenic	0.0000
seq_s_25218	146271	intergenic	0.0000
seq_s_25218	146273	intergenic	0.0000
seq_s_25218	146276	intergenic	0.0000
seq_s_25218	146279	intergenic	0.0176
seq_s_25218	146282	intergenic	0.0000
seq_s_25218	146283	intergenic	0.0000
seq_s_25218	146284	intergenic	0.0000
seq_s_25218	146299	intergenic	0.2650
seq_s_25218	146300	intergenic	0.0196
seq_s_25218	146305	intergenic	0.0000
seq_s_25218	146312	intergenic	0.0196
seq_s_25218	146317	intergenic	0.0328
seq_s_25218	146325	intergenic	0.0076
seq_s_25218	146327	intergenic	0.1486
seq_s_25218	146330	intergenic	0.0053
seq_s_25218	146333	intergenic	0.1097
seq_s_25218	146350	intergenic	0.1548
seq_s_25218	146351	intergenic	0.0000
seq_s_25218	146355	intergenic	0.0000
seq_s_25218	146364	intergenic	0.3188
seq_s_25218	146365	intergenic	0.0512
seq_s_25218	146367	intergenic	0.0702
seq_s_25218	146368	intergenic	0.0430
seq_s_25218	146369	intergenic	0.0221
seq_s_25218	146372	intergenic	0.0094
seq_s_25218	146376	intergenic	0.0014
seq_s_25218	146380	intergenic	0.1629
seq_s_25218	146387	intergenic	0.0155
seq_s_25218	146395	intergenic	0.0514
seq_s_25218	146403	intergenic	0.0033
seq_s_25218	146407	intergenic	0.0177
seq_s_25218	146412	intergenic	0.0000
seq_s_25218	146413	intergenic	0.0000
seq_s_25218	146417	intergenic	0.3589
seq_s_25218	146433	intergenic	0.1870
seq_s_25218	146434	intergenic	0.1688
seq_s_25218	146438	intergenic	0.0571
seq_s_25218	146451	intergenic	0.1889
seq_s_25218	146455	intergenic	0.0000
seq_s_25218	146463	intergenic	0.0000
seq_s_25218	146470	intergenic	0.0000
seq_s_25218	146478	intergenic	0.0000
seq_s_25218	146541	intergenic	0.0000
seq_s_25218	146543	intergenic	0.1639
seq_s_25218	146547	intergenic	0.0147
seq_s_25218	146560	intergenic	0.0000
seq_s_25218	146561	intergenic	0.0816
seq_s_25218	146562	intergenic	0.0245
seq_s_25218	146603	intergenic	0.0000
seq_s_25218	146604	intergenic	0.3039
seq_s_25218	146626	intergenic	0.0000
seq_s_25218	146628	intergenic	0.0000
seq_s_25218	146653	intergenic	0.0034
seq_s_25218	146659	intergenic	0.0100
seq_s_25218	146661	intergenic	0.0100
seq_s_25218	146673	intergenic	0.2007
seq_s_25218	146678	intergenic	0.0000
seq_s_25218	146690	intergenic	0.0172
seq_s_25218	146691	intergenic	0.2007
seq_s_25218	146695	intergenic	0.0000
seq_s_25218	146698	intergenic	0.2007
seq_s_25218	146707	intergenic	0.2007
seq_s_25218	146712	intergenic	0.1870
seq_s_25218	146722	intergenic	0.0000
seq_s_25218	146727	intergenic	0.0000
seq_s_25218	146733	intergenic	0.0000
seq_s_25218	146734	intergenic	0.0000
seq_s_25218	146736	intergenic	0.0000
seq_s_25218	146737	intergenic	0.0000
seq_s_25218	146775	intergenic	0.0066
seq_s_25218	146793	intergenic	0.0076
seq_s_25218	146888	intergenic	0.0000
seq_s_25218	146901	intergenic	0.0000
seq_s_25218	146904	intergenic	0.0000
seq_s_25218	146918	intergenic	0.0000
seq_s_25218	146930	intergenic	0.0000
seq_s_25218	146939	intergenic	0.0034
seq_s_25218	146942	intergenic	0.0008
seq_s_25218	146946	intergenic	0.0030
seq_s_25218	146947	intergenic	0.0000
seq_s_25218	146949	intergenic	0.0131
seq_s_25218	146953	intergenic	0.0034
seq_s_25218	146973	intergenic	0.0000
seq_s_25218	146977	intergenic	0.0000
seq_s_25218	146981	intergenic	0.0000
seq_s_25218	146995	intergenic	0.0053
seq_s_25218	147153	intergenic	0.0000
seq_s_25218	147166	intergenic	0.0131
seq_s_25218	147175	intergenic	0.0076
seq_s_25218	147192	intergenic	0.0131
seq_s_25218	147194	intergenic	0.0000
seq_s_25218	147195	intergenic	0.0000
seq_s_25218	147197	intergenic	0.0000
seq_s_25218	147199	intergenic	0.0076
seq_s_25218	147363	intergenic	0.0000
seq_s_25218	147364	intergenic	0.0000
seq_s_25218	147366	intergenic	0.0000
seq_s_25218	147367	intergenic	0.0000
seq_s_25218	147368	intergenic	0.0000
seq_s_25218	147402	intergenic	0.0253
seq_s_25218	147581	intergenic	0.0053
seq_s_25218	147587	intergenic	0.0000
seq_s_25218	147710	intergenic	0.0271
seq_s_25218	147717	intergenic	0.0271
seq_s_25218	147730	intergenic	0.0000
seq_s_25218	147737	intergenic	0.0303
seq_s_25218	147748	intergenic	0.0172
seq_s_25218	147751	intergenic	0.0014
seq_s_25218	147859	intergenic	0.0653
seq_s_25218	147875	intergenic	0.0261
seq_s_25218	147883	intergenic	0.0000
seq_s_25218	147909	intergenic	0.0000
seq_s_25218	147928	intergenic	0.0182
seq_s_25218	147934	intergenic	0.0246
seq_s_25218	147953	intergenic	0.0030
seq_s_25218	147963	intergenic	0.0000
seq_s_25218	148124	intergenic	0.0000
seq_s_25218	148150	intergenic	0.0000
seq_s_25218	148153	intergenic	0.0100
seq_s_25218	148164	intergenic	0.0000
seq_s_25218	148172	intergenic	0.0000
seq_s_25218	148173	intergenic	0.0303
seq_s_25218	148180	intergenic	0.0227
seq_s_25218	148198	intergenic	0.0000
seq_s_25218	148216	intergenic	0.0000
seq_s_25218	148217	intergenic	0.0000
seq_s_25218	148219	intergenic	0.0305
seq_s_25218	148233	intergenic	0.0721
seq_s_25218	148236	intergenic	0.0178
seq_s_25218	148237	intergenic	0.0000
seq_s_25218	148263	intergenic	0.0701
seq_s_25218	148365	intergenic	0.1639
seq_s_25218	148366	intergenic	0.0008
seq_s_25218	148368	intergenic	0.0008
seq_s_25218	148380	intergenic	0.0221
seq_s_25218	148386	intergenic	0.0034
seq_s_25218	148388	intergenic	0.0000
seq_s_25218	148390	intergenic	0.0000
seq_s_25218	148393	intergenic	0.0131
seq_s_25218	148401	intergenic	0.0100
seq_s_25218	148410	intergenic	0.0457
seq_s_25218	148413	intergenic	0.0172
seq_s_25218	148416	intergenic	0.0172
seq_s_25218	148423	intergenic	0.0000
seq_s_25218	148442	intergenic	0.0000
seq_s_25218	148450	intergenic	0.0408
seq_s_25218	148463	intergenic	0.0246
seq_s_25218	148474	intergenic	0.0147
seq_s_25218	148479	intergenic	0.0172
seq_s_25218	148485	intergenic	0.2506
seq_s_25218	148487	intergenic	0.0653
seq_s_25218	148497	intergenic	0.0702
seq_s_25218	148503	intergenic	0.0000
seq_s_25218	148506	intergenic	0.0196
seq_s_25218	148515	intergenic	0.2506
seq_s_25218	148523	intergenic	0.0000
seq_s_25218	148530	intergenic	0.0053
seq_s_25218	148538	intergenic	0.2007
seq_s_25218	148552	intergenic	0.0131
seq_s_25218	148560	intergenic	0.0221
seq_s_25218	148561	intergenic	0.0303
seq_s_25218	148563	intergenic	0.0221
seq_s_25218	148565	intergenic	0.0196
seq_s_25218	148568	intergenic	0.1354
seq_s_25218	148571	intergenic	0.0000
seq_s_25218	148575	intergenic	0.0303
seq_s_25218	148580	intergenic	0.0172
seq_s_25218	148581	intergenic	0.0172
seq_s_25218	148583	intergenic	0.0753
seq_s_25218	148584	intergenic	0.0148
seq_s_25218	148586	intergenic	0.0000
seq_s_25218	148597	intergenic	0.0734
seq_s_25218	148603	intergenic	0.0000
seq_s_25218	148608	intergenic	0.0104
seq_s_25218	148614	intergenic	0.0196
seq_s_25218	148624	intergenic	0.0104
seq_s_25218	148625	intergenic	0.0303
seq_s_25218	148628	intergenic	0.0076
seq_s_25218	148634	intergenic	0.3192
seq_s_25218	148637	intergenic	0.0000
seq_s_25218	148650	intergenic	0.0148
seq_s_25218	148654	intergenic	0.0000
seq_s_25218	148660	intergenic	0.1354
seq_s_25218	148664	intergenic	0.0148
seq_s_25218	148666	intergenic	0.0246
seq_s_25218	148679	intergenic	0.0765
seq_s_25218	148690	intergenic	0.0246
seq_s_25218	148695	intergenic	0.0000
seq_s_25218	148707	intergenic	0.0702
seq_s_25218	148708	intergenic	0.0227
seq_s_25218	148710	intergenic	0.0000
seq_s_25218	148720	intergenic	0.0221
seq_s_25218	148793	intergenic	0.0053
seq_s_25218	148795	intergenic	0.1961
seq_s_25218	148797	intergenic	0.1354
seq_s_25218	148806	intergenic	0.0196
seq_s_25218	148807	intergenic	0.0172
seq_s_25218	148815	intergenic	0.0967
seq_s_25218	148819	intergenic	0.0000
seq_s_25218	148841	intergenic	0.1961
seq_s_25218	148852	intergenic	0.2007
seq_s_25218	149116	intergenic	0.0000
seq_s_25218	149340	intergenic	0.0000
seq_s_25218	149377	intergenic	0.0271
seq_s_25218	149380	intergenic	0.0000
seq_s_25218	149383	intergenic	0.0271
seq_s_25218	149386	intergenic	0.0000
seq_s_25218	149393	intergenic	0.0542
seq_s_25218	149400	intergenic	0.0053
seq_s_25218	149403	intergenic	0.0000
seq_s_25218	149407	intergenic	0.0297
seq_s_25218	149412	intergenic	0.0000
seq_s_25218	149417	intergenic	0.0630
seq_s_25218	149418	intergenic	0.0417
seq_s_25218	149426	intergenic	0.0111
seq_s_25218	149427	intergenic	0.0172
seq_s_25218	149437	intergenic	0.0076
seq_s_25218	149438	intergenic	0.0347
seq_s_25218	149442	intergenic	0.0034
seq_s_25218	149866	intergenic	0.0000
seq_s_25218	149891	intergenic	0.0457
seq_s_25218	149893	intergenic	0.0303
seq_s_25218	149904	intergenic	0.1639
seq_s_25218	149905	intergenic	0.0000
seq_s_25218	149919	intergenic	0.0457
seq_s_25218	149934	intergenic	0.0154
seq_s_25218	149938	intergenic	0.1688
seq_s_25218	149942	intergenic	0.0653
seq_s_25218	149957	intergenic	0.0000
seq_s_25218	149967	intergenic	0.0541
seq_s_25218	149968	intergenic	0.0653
seq_s_25218	149971	intergenic	0.1243
seq_s_25218	149973	intergenic	0.0303
seq_s_25218	149978	intergenic	0.1688
seq_s_25218	149979	intergenic	0.0485
seq_s_25218	149980	intergenic	0.0000
seq_s_25218	149981	intergenic	0.0196
seq_s_25218	149982	intergenic	0.0131
seq_s_25218	149986	intergenic	0.0177
seq_s_25218	149993	intergenic	0.0053
seq_s_25218	150048	intergenic	0.0000
seq_s_25218	150100	intergenic	0.0030
seq_s_25218	150103	intergenic	0.3039
seq_s_25218	150117	intergenic	0.0000
seq_s_25218	150122	intergenic	0.0008
seq_s_25218	150126	intergenic	0.0008
seq_s_25218	150133	intergenic	0.0360
seq_s_25218	150134	intergenic	0.0360
seq_s_25218	150140	intergenic	0.0008
seq_s_25218	150142	intergenic	0.0124
seq_s_25218	150152	intergenic	0.0000
seq_s_25218	150160	intergenic	0.0000
seq_s_25218	150174	intergenic	0.0297
seq_s_25218	150184	intergenic	0.0000
seq_s_25218	150210	intergenic	0.0155
seq_s_25218	150325	intergenic	0.0303
seq_s_25218	151499	intergenic	0.0000
seq_s_25218	151501	intergenic	0.0000
seq_s_25218	151512	intergenic	0.0000
seq_s_25218	151514	intergenic	0.0053
seq_s_25218	151518	intergenic	0.1961
seq_s_25218	151522	intergenic	0.0000
seq_s_25218	151527	intergenic	0.1961
seq_s_25218	151528	intergenic	0.0000
seq_s_25218	151529	intergenic	0.1961
seq_s_25218	151530	intergenic	0.0000
seq_s_25218	151533	intergenic	0.0000
seq_s_25218	151540	intergenic	0.0221
seq_s_25218	151552	intergenic	0.0000
seq_s_25218	151564	intergenic	0.1961
seq_s_25218	151572	intergenic	0.0032
seq_s_25218	151573	intergenic	0.0177
seq_s_25218	151577	intergenic	0.0261
seq_s_25218	151578	intergenic	0.0000
seq_s_25218	151579	intergenic	0.0000
seq_s_25218	151606	intergenic	0.0000
seq_s_25218	151628	intergenic	0.0000
seq_s_25218	151634	intergenic	0.0017
seq_s_25218	151645	intergenic	0.0000
seq_s_25218	151651	intergenic	0.0030
seq_s_25218	151664	intergenic	0.0196
seq_s_25218	151668	intergenic	0.0000
seq_s_25218	151670	intergenic	0.0087
seq_s_25218	151672	intergenic	0.0172
seq_s_25218	151787	intergenic	0.3574
seq_s_25218	151982	intergenic	0.0076
seq_s_25218	151985	intergenic	0.0271
seq_s_25218	151986	intergenic	0.0271
seq_s_25218	151996	intergenic	0.0172
seq_s_25218	152006	intergenic	0.0653
seq_s_25218	152017	intergenic	0.3051
seq_s_25218	152029	intergenic	0.0631
seq_s_25218	152030	intergenic	0.0124
seq_s_25218	152721	intergenic	0.0000
seq_s_25218	152730	intergenic	0.0008
seq_s_25218	152787	intergenic	0.0008
seq_s_25218	152791	intergenic	0.0992
seq_s_25218	152799	intergenic	0.0000
seq_s_25218	152862	intergenic	0.0246
seq_s_25218	152885	intergenic	0.0131
seq_s_25218	152891	intergenic	0.0494
seq_s_25218	152895	intergenic	0.0000
seq_s_25218	152903	intergenic	0.0653
seq_s_25218	152905	intergenic	0.0034
seq_s_25218	152917	intergenic	0.0000
seq_s_25218	152918	intergenic	0.0991
seq_s_25218	152920	intergenic	0.0000
seq_s_25218	152922	intergenic	0.0246
seq_s_25218	152929	intergenic	0.0000
seq_s_25218	152934	intergenic	0.0196
seq_s_25218	152937	intergenic	0.0221
seq_s_25218	152945	intergenic	0.1011
seq_s_25218	152949	intergenic	0.0000
seq_s_25218	152958	intergenic	0.0100
seq_s_25218	152964	intergenic	0.0124
seq_s_25218	152965	intergenic	0.0000
seq_s_25218	152969	intergenic	0.0030
seq_s_25218	152974	intergenic	0.0076
seq_s_25218	152979	intergenic	0.0000
seq_s_25218	152985	intergenic	0.0000
seq_s_25218	152986	intergenic	0.0000
seq_s_25218	152989	intergenic	0.0000
seq_s_25218	152994	intergenic	0.0289
seq_s_25218	153000	intergenic	0.0076
seq_s_25218	153054	intergenic	0.0076
seq_s_25218	153057	intergenic	0.0330
seq_s_25218	153058	intergenic	0.0076
seq_s_25218	153080	intergenic	0.0000
seq_s_25218	153085	intergenic	0.0076
seq_s_25218	153086	intergenic	0.0000
seq_s_25218	153089	intergenic	0.0100
seq_s_25218	153094	intergenic	0.0076
seq_s_25218	153096	intergenic	0.0030
seq_s_25218	153099	intergenic	0.0000
seq_s_25218	153104	intergenic	0.0000
seq_s_25218	154451	intergenic	0.0000
seq_s_25218	154469	intergenic	0.0000
seq_s_25218	154470	intergenic	0.0008
seq_s_25218	154471	intergenic	0.0349
seq_s_25218	154472	intergenic	0.0349
seq_s_25218	154473	intergenic	0.0058
seq_s_25218	154478	intergenic	0.0147
seq_s_25218	154481	intergenic	0.0109
seq_s_25218	154487	intergenic	0.0457
seq_s_25218	154492	intergenic	0.0034
seq_s_25218	156151	intergenic	0.0000
seq_s_25218	156172	intergenic	0.0303
seq_s_25218	156180	intergenic	0.0653
seq_s_25218	156216	intergenic	0.0000
seq_s_25218	156229	intergenic	0.0076
seq_s_25218	156237	intergenic	0.2007
seq_s_25218	156242	intergenic	0.0000
seq_s_25218	156243	intergenic	0.0000
seq_s_25218	156244	intergenic	0.0000
seq_s_25218	156250	intergenic	0.0131
seq_s_25218	156259	intergenic	0.0000
seq_s_25218	156262	intergenic	0.0303
seq_s_25218	156263	intergenic	0.0000
seq_s_25218	156271	intergenic	0.0967
seq_s_25218	156273	intergenic	0.0000
seq_s_25218	156278	intergenic	0.0261
seq_s_25218	156281	intergenic	0.0905
seq_s_25218	156283	intergenic	0.2506
seq_s_25218	156288	intergenic	0.0147
seq_s_25218	156296	intergenic	0.2506
seq_s_25218	156298	intergenic	0.0349
seq_s_25218	156299	intergenic	0.0000
seq_s_25218	156304	intergenic	0.0032
seq_s_25218	156306	intergenic	0.0000
seq_s_25218	156308	intergenic	0.0376
seq_s_25218	156311	intergenic	0.0653
seq_s_25218	156315	intergenic	0.2506
seq_s_25218	156318	intergenic	0.0000
seq_s_25218	156321	intergenic	0.2506
seq_s_25218	156322	intergenic	0.0000
seq_s_25218	156343	intergenic	0.0000
seq_s_25218	156347	intergenic	0.0303
seq_s_25218	156352	intergenic	0.0053
seq_s_25218	156356	intergenic	0.0303
seq_s_25218	156359	intergenic	0.0000
seq_s_25218	156363	intergenic	0.0271
seq_s_25218	156364	intergenic	0.0271
seq_s_25218	156365	intergenic	0.1354
seq_s_25218	156367	intergenic	0.0056
seq_s_25218	156379	intergenic	0.0370
seq_s_25218	156382	intergenic	0.0000
seq_s_25218	156384	intergenic	0.0000
seq_s_25218	156385	intergenic	0.0000
seq_s_25218	156387	intergenic	0.0000
seq_s_25218	156391	intergenic	0.0000
seq_s_25218	156392	intergenic	0.0000
seq_s_25218	156401	intergenic	0.1639
seq_s_25218	156402	intergenic	0.4188
seq_s_25218	156403	intergenic	0.0000
seq_s_25218	156408	intergenic	0.0100
seq_s_25218	156409	intergenic	0.0100
seq_s_25218	156421	intergenic	0.0000
seq_s_25218	156425	intergenic	0.1639
seq_s_25218	156427	intergenic	0.0305
seq_s_25218	156430	intergenic	0.3574
seq_s_25218	156433	intergenic	0.0000
seq_s_25218	156434	intergenic	0.0653
seq_s_25218	156460	intergenic	0.3574
seq_s_25218	156463	intergenic	0.0323
seq_s_25218	156467	intergenic	0.3574
seq_s_25218	156480	intergenic	0.0382
seq_s_25218	156493	intergenic	0.0124
seq_s_25218	156494	intergenic	0.0124
seq_s_25218	156497	intergenic	0.0485
seq_s_25218	156521	intergenic	0.3574
seq_s_25218	156525	intergenic	0.0172
seq_s_25218	156527	intergenic	0.3574
seq_s_25218	156528	intergenic	0.0196
seq_s_25218	156539	intergenic	0.0172
seq_s_25218	156592	intergenic	0.0172
seq_s_25218	156599	intergenic	0.0370
seq_s_25218	156631	intergenic	0.0000
seq_s_25218	156632	intergenic	0.0053
seq_s_25218	156634	intergenic	0.2560
seq_s_25218	156647	intergenic	0.0967
seq_s_25218	156661	intergenic	0.0221
seq_s_25218	156662	intergenic	0.0053
seq_s_25218	156666	intergenic	0.3051
seq_s_25218	156667	intergenic	0.0303
seq_s_25218	156678	intergenic	0.0653
seq_s_25218	156680	intergenic	0.0653
seq_s_25218	156690	intergenic	0.3412
seq_s_25218	156692	intergenic	0.0058
seq_s_25218	156699	intergenic	0.0702
seq_s_25218	156700	intergenic	0.0000
seq_s_25218	156717	intergenic	0.3051
seq_s_25218	156723	intergenic	0.0000
seq_s_25218	156732	intergenic	0.0000
seq_s_25218	156738	intergenic	0.0147
seq_s_25218	156740	intergenic	0.0124
seq_s_25218	156744	intergenic	0.0303
seq_s_25218	156748	intergenic	0.0000
seq_s_25218	156756	intergenic	0.0076
seq_s_25218	156760	intergenic	0.0076
seq_s_25218	156766	intergenic	0.0076
seq_s_25218	156775	intergenic	0.0000
seq_s_25218	156776	intergenic	0.0370
seq_s_25218	156779	intergenic	0.0172
seq_s_25218	156788	intergenic	0.0000
seq_s_25218	156798	intergenic	0.0000
seq_s_25218	156800	intergenic	0.0000
seq_s_25218	156801	intergenic	0.0221
seq_s_25218	156802	intergenic	0.0000
seq_s_25218	156804	intergenic	0.0271
seq_s_25218	156806	intergenic	0.0000
seq_s_25218	156811	intergenic	0.0000
seq_s_25218	156818	intergenic	0.0000
seq_s_25218	156829	intergenic	0.0297
seq_s_25218	156830	intergenic	0.0000
seq_s_25218	157264	intergenic	0.0221
seq_s_25218	157283	intergenic	0.0147
seq_s_25218	157305	intergenic	0.0034
seq_s_25218	157311	intergenic	0.0554
seq_s_25218	157318	intergenic	0.0000
seq_s_25218	157320	intergenic	0.4025
seq_s_25218	157322	intergenic	0.0000
seq_s_25218	157339	intergenic	0.0503
seq_s_25218	157342	intergenic	0.0000
seq_s_25218	157370	intergenic	0.0349
seq_s_25218	157372	intergenic	0.1354
seq_s_25218	157374	intergenic	0.0000
seq_s_25218	157380	intergenic	0.0053
seq_s_25218	157382	intergenic	0.0000
seq_s_25218	157388	intergenic	0.0000
seq_s_25218	157396	intergenic	0.0046
seq_s_25218	157410	intergenic	0.0147
seq_s_25218	157419	intergenic	0.0653
seq_s_25218	157420	intergenic	0.0008
seq_s_25218	157423	intergenic	0.0000
seq_s_25218	157425	intergenic	0.3192
seq_s_25218	157439	intergenic	0.0172
seq_s_25218	157460	intergenic	0.0008
seq_s_25218	157472	intergenic	0.3039
seq_s_25218	157510	intergenic	0.0000
seq_s_25218	157602	intergenic	0.0000
seq_s_25218	157608	intergenic	0.0000
seq_s_25218	157610	intergenic	0.1097
seq_s_25218	157612	intergenic	0.1097
seq_s_25218	157619	intergenic	0.0566
seq_s_25218	157624	intergenic	0.0053
seq_s_25218	157635	intergenic	0.0053
seq_s_25218	157638	intergenic	0.0000
seq_s_25218	157641	intergenic	0.0323
seq_s_25218	157642	intergenic	0.0349
seq_s_25218	157647	intergenic	0.0170
seq_s_25218	157648	intergenic	0.0198
seq_s_25218	157657	intergenic	0.2007
seq_s_25218	157673	intergenic	0.1958
seq_s_25218	157748	intergenic	0.1354
seq_s_25218	157759	intergenic	0.0000
seq_s_25218	157762	intergenic	0.1639
seq_s_25218	157764	intergenic	0.0653
seq_s_25218	157771	intergenic	0.0000
seq_s_25218	157782	intergenic	0.0034
seq_s_25218	157790	intergenic	0.0000
seq_s_25218	157791	intergenic	0.0000
seq_s_25218	157792	intergenic	0.0000
seq_s_25218	157794	intergenic	0.0000
seq_s_25218	157796	intergenic	0.0000
seq_s_25218	157802	intergenic	0.0541
seq_s_25218	157804	intergenic	0.0000
seq_s_25218	157812	intergenic	0.0053
seq_s_25218	157833	intergenic	0.0303
seq_s_25218	157836	intergenic	0.0653
seq_s_25218	157890	intergenic	0.0030
seq_s_25218	158207	intergenic	0.0053
seq_s_25218	158208	intergenic	0.0014
seq_s_25218	158210	intergenic	0.0053
seq_s_25218	158218	intergenic	0.0000
seq_s_25218	158223	intergenic	0.0000
seq_s_25218	158225	intergenic	0.0046
seq_s_25218	158226	intergenic	0.0111
seq_s_25218	158852	intergenic	0.0303
seq_s_25218	158854	intergenic	0.0000
seq_s_25218	158866	intergenic	0.0008
seq_s_25218	158867	intergenic	0.0131
seq_s_25218	159052	intergenic	0.0000
seq_s_25218	159528	intergenic	0.0000
seq_s_25218	159538	intergenic	0.0000
seq_s_25218	159540	intergenic	0.0000
seq_s_25218	159553	intergenic	0.0000
seq_s_25218	159554	intergenic	0.0702
seq_s_25218	159568	intergenic	0.0246
seq_s_25218	159580	intergenic	0.0221
seq_s_25218	159599	intergenic	0.0000
seq_s_25218	159602	intergenic	0.0000
seq_s_25218	159604	intergenic	0.0100
seq_s_25218	159618	intergenic	0.0000
seq_s_25218	159628	intergenic	0.0000
seq_s_25218	159630	intergenic	0.1097
seq_s_25218	159666	intergenic	0.0905
seq_s_25218	159699	intergenic	0.0000
seq_s_25218	159702	intergenic	0.0172
seq_s_25218	159708	intergenic	0.0485
seq_s_25218	159716	intergenic	0.0000
seq_s_25218	159728	intergenic	0.0246
seq_s_25218	159729	intergenic	0.0246
seq_s_25218	159738	intergenic	0.0251
seq_s_25218	159752	intergenic	0.0509
seq_s_25218	159754	intergenic	0.1486
seq_s_25218	159776	intergenic	0.0131
seq_s_25218	159777	intergenic	0.2302
seq_s_25218	159782	intergenic	0.0147
seq_s_25218	159789	intergenic	0.0505
seq_s_25218	159791	intergenic	0.0071
seq_s_25218	160423	intergenic	0.0000
seq_s_25218	160447	intergenic	0.0000
seq_s_25218	161365	intergenic	0.0076
seq_s_25218	161376	intergenic	0.0000
seq_s_25218	161377	intergenic	0.0905
seq_s_25218	161391	intergenic	0.0000
seq_s_25218	161395	intergenic	0.0541
seq_s_25218	161401	intergenic	0.0000
seq_s_25218	161415	intergenic	0.0000
seq_s_25218	161426	intergenic	0.0000
seq_s_25218	161442	intergenic	0.0000
seq_s_25218	161446	intergenic	0.0702
seq_s_25218	161449	intergenic	0.0000
seq_s_25218	161450	intergenic	0.0000
seq_s_25218	161457	intergenic	0.0221
seq_s_25218	161479	intergenic	0.0000
seq_s_25218	161482	intergenic	0.0007
seq_s_25218	161484	intergenic	0.0124
seq_s_25218	161490	intergenic	0.0403
seq_s_25218	161514	intergenic	0.0000
seq_s_25218	161517	intergenic	0.0000
seq_s_25218	161524	intergenic	0.0000
seq_s_25218	161697	intergenic	0.0000
seq_s_25218	161703	intergenic	0.0000
seq_s_25218	161707	intergenic	0.0131
seq_s_25218	161711	intergenic	0.0000
seq_s_25218	161722	intergenic	0.0303
seq_s_25218	161733	intergenic	0.0000
seq_s_25218	161741	intergenic	0.0303
seq_s_25218	161742	intergenic	0.0076
seq_s_25218	161744	intergenic	0.0030
seq_s_25218	161745	intergenic	0.0076
seq_s_25218	161748	intergenic	0.0000
seq_s_25218	161749	intergenic	0.0124
seq_s_25218	161752	intergenic	0.0271
seq_s_25218	161763	intergenic	0.0000
seq_s_25218	161778	intergenic	0.0303
seq_s_25218	161784	intergenic	0.0000
seq_s_25218	161788	intergenic	0.0030
seq_s_25218	161790	intergenic	0.0000
seq_s_25218	161793	intergenic	0.0313
seq_s_25218	161803	intergenic	0.0297
seq_s_25218	161827	intergenic	0.0000
seq_s_25218	161829	intergenic	0.0124
seq_s_25218	161844	intergenic	0.0172
seq_s_25218	161864	intergenic	0.0124
seq_s_25218	162167	intergenic	0.0702
seq_s_25218	162169	intergenic	0.0702
seq_s_25218	162171	intergenic	0.0000
seq_s_25218	162200	intergenic	0.0000
seq_s_25218	162207	intergenic	0.0000
seq_s_25218	162212	intergenic	0.0000
seq_s_25218	162217	intergenic	0.0458
seq_s_25218	162221	intergenic	0.0124
seq_s_25218	162225	intergenic	0.0702
seq_s_25218	162231	intergenic	0.0000
seq_s_25218	162246	intergenic	0.0000
seq_s_25218	162247	intergenic	0.0000
seq_s_25218	162263	intergenic	0.0000
seq_s_25218	162285	intergenic	0.0000
seq_s_25218	162296	intergenic	0.1961
seq_s_25218	162299	intergenic	0.0000
seq_s_25218	162350	intergenic	0.0000
seq_s_25218	162368	intergenic	0.0000
seq_s_25218	162371	intergenic	0.0261
seq_s_25218	162372	intergenic	0.0034
seq_s_25218	162375	intergenic	0.0000
seq_s_25218	162376	intergenic	0.0422
seq_s_25218	162398	intergenic	0.0034
seq_s_25218	162409	intergenic	0.0000
seq_s_25218	162413	intergenic	0.0000
seq_s_25218	162424	intergenic	0.0100
seq_s_25218	162428	intergenic	0.0000
seq_s_25218	162435	intergenic	0.0422
seq_s_25218	162446	intergenic	0.0000
seq_s_25218	162449	intergenic	0.0000
seq_s_25218	162456	intergenic	0.0430
seq_s_25218	162460	intergenic	0.0008
seq_s_25218	162465	intergenic	0.0566
seq_s_25218	162467	intergenic	0.0589
seq_s_25218	162474	intergenic	0.0566
seq_s_25218	162477	intergenic	0.0571
seq_s_25218	162489	intergenic	0.0000
seq_s_25218	162490	intergenic	0.0131
seq_s_25218	162502	intergenic	0.0107
seq_s_25218	162540	intergenic	0.0000
seq_s_25218	162542	intergenic	0.0865
seq_s_25218	162545	intergenic	0.0000
seq_s_25218	162553	intergenic	0.0000
seq_s_25218	162559	intergenic	0.0571
seq_s_25218	162569	intergenic	0.0653
seq_s_25218	162773	intergenic	0.0069
seq_s_25218	162786	intergenic	0.0246
seq_s_25218	163017	intergenic	0.1961
seq_s_25218	163019	intergenic	0.0865
seq_s_25218	163020	intergenic	0.0653
seq_s_25218	163022	intergenic	0.1080
seq_s_25218	163034	intergenic	0.0408
seq_s_25218	163042	intergenic	0.0147
seq_s_25218	163062	intergenic	0.0000
seq_s_25218	163067	intergenic	0.0653
seq_s_25218	163106	intergenic	0.0000
seq_s_25218	163129	intergenic	0.0303
seq_s_25218	163130	intergenic	0.0000
seq_s_25218	163143	intergenic	0.0000
seq_s_25218	163144	intergenic	0.0000
seq_s_25218	163150	intergenic	0.0000
seq_s_25218	163154	intergenic	0.0000
seq_s_25218	163163	intergenic	0.0000
seq_s_25218	163166	intergenic	0.0303
seq_s_25218	163173	intergenic	0.0017
seq_s_25218	163174	intergenic	0.0691
seq_s_25218	163175	intergenic	0.0000
seq_s_25218	163188	intergenic	0.0000
seq_s_25218	163203	intergenic	0.0147
seq_s_25218	163210	intergenic	0.0000
seq_s_25218	163211	intergenic	0.0124
seq_s_25218	163212	intergenic	0.0124
seq_s_25218	163216	intergenic	0.0000
seq_s_25218	163220	intergenic	0.0131
seq_s_25218	163221	intergenic	0.1961
seq_s_25218	163238	intergenic	0.0000
seq_s_25218	163243	intergenic	0.0000
seq_s_25218	163244	intergenic	0.0000
seq_s_25218	163247	intergenic	0.1639
seq_s_25218	163274	intergenic	0.0503
seq_s_25218	163277	intergenic	0.1639
seq_s_25218	163283	intergenic	0.0053
seq_s_25218	163285	intergenic	0.0000
seq_s_25218	163296	intergenic	0.1354
seq_s_25218	163300	intergenic	0.0131
seq_s_25218	163303	intergenic	0.0303
seq_s_25218	163307	intergenic	0.0000
seq_s_25218	163326	intergenic	0.0076
seq_s_25218	163328	intergenic	0.1639
seq_s_25218	163340	intergenic	0.0000
seq_s_25218	163341	intergenic	0.0614
seq_s_25218	163349	intergenic	0.0614
seq_s_25218	163352	intergenic	0.0000
seq_s_25218	163360	intergenic	0.0261
seq_s_25218	163365	intergenic	0.0111
seq_s_25218	163367	intergenic	0.0702
seq_s_25218	163369	intergenic	0.0702
seq_s_25218	163372	intergenic	0.0046
seq_s_25218	163374	intergenic	0.3192
seq_s_25218	163388	intergenic	0.0303
seq_s_25218	163390	intergenic	0.0303
seq_s_25218	163400	intergenic	0.1688
seq_s_25218	163402	intergenic	0.0000
seq_s_25218	163417	intergenic	0.2852
seq_s_25218	163418	intergenic	0.2852
seq_s_25218	163420	intergenic	0.1628
seq_s_25218	163425	intergenic	0.2852
seq_s_25218	163426	intergenic	0.2852
seq_s_25218	163435	intergenic	0.0131
seq_s_25218	163438	intergenic	0.0017
seq_s_25218	163444	intergenic	0.1688
seq_s_25218	163445	intergenic	0.0303
seq_s_25218	163454	intergenic	0.2560
seq_s_25218	163457	intergenic	0.1961
seq_s_25218	163459	intergenic	0.0000
seq_s_25218	163460	intergenic	0.0000
seq_s_25218	163468	intergenic	0.2852
seq_s_25218	163469	intergenic	0.3188
seq_s_25218	163483	intergenic	0.2617
seq_s_25218	163484	intergenic	0.0131
seq_s_25218	163487	intergenic	0.1354
seq_s_25218	163488	intergenic	0.2617
seq_s_25218	163509	intergenic	0.1354
seq_s_25218	163514	intergenic	0.1354
seq_s_25218	163516	intergenic	0.0000
seq_s_25218	163531	intergenic	0.0000
seq_s_25218	163541	intergenic	0.0000
seq_s_25218	163542	intergenic	0.0048
seq_s_25218	163544	intergenic	0.0360
seq_s_25218	163546	intergenic	0.0000
seq_s_25218	163561	intergenic	0.0000
seq_s_25218	163667	intergenic	0.2617
seq_s_25218	163673	intergenic	0.0030
seq_s_25218	163674	intergenic	0.0030
seq_s_25218	163689	intergenic	0.0088
seq_s_25218	163703	intergenic	0.2007
seq_s_25218	163705	intergenic	0.3188
seq_s_25218	163722	intergenic	0.0086
seq_s_25218	163725	intergenic	0.0030
seq_s_25218	163735	intergenic	0.1704
seq_s_25218	163746	intergenic	0.0053
seq_s_25218	163757	intergenic	0.1134
seq_s_25218	163769	intergenic	0.1870
seq_s_25218	163778	intergenic	0.0076
seq_s_25218	163782	intergenic	0.1134
seq_s_25218	163799	intergenic	0.1961
seq_s_25218	163802	intergenic	0.0370
seq_s_25218	163811	intergenic	0.0512
seq_s_25218	163821	intergenic	0.0076
seq_s_25218	163824	intergenic	0.0147
seq_s_25218	163828	intergenic	0.0124
seq_s_25218	163836	intergenic	0.0303
seq_s_25218	163841	intergenic	0.0323
seq_s_25218	163854	intergenic	0.0000
seq_s_25218	163898	intergenic	0.1639
seq_s_25218	163900	intergenic	0.0246
seq_s_25218	163902	intergenic	0.0000
seq_s_25218	163936	intergenic	0.0000
seq_s_25218	163941	intergenic	0.0147
seq_s_25218	163954	intergenic	0.0221
seq_s_25218	163959	intergenic	0.0000
seq_s_25218	163979	intergenic	0.0147
seq_s_25218	163991	intergenic	0.0147
seq_s_25218	164005	intergenic	0.0000
seq_s_25218	164007	intergenic	0.0000
seq_s_25218	164012	intergenic	0.0000
seq_s_25218	164059	intergenic	0.1354
seq_s_25218	164060	intergenic	0.0227
seq_s_25218	164066	intergenic	0.0542
seq_s_25218	164073	intergenic	0.0124
seq_s_25218	164085	intergenic	0.0000
seq_s_25218	164107	intergenic	0.0457
seq_s_25218	164121	intergenic	0.0370
seq_s_25218	164124	intergenic	0.0000
seq_s_25218	164138	intergenic	0.0196
seq_s_25218	164149	intergenic	0.0196
seq_s_25218	164172	intergenic	0.0512
seq_s_25218	164177	intergenic	0.0100
seq_s_25218	164179	intergenic	0.1639
seq_s_25218	164187	intergenic	0.0008
seq_s_25218	164358	intergenic	0.0000
seq_s_25218	164392	intergenic	0.0030
seq_s_25218	164396	intergenic	0.1134
seq_s_25218	164402	intergenic	0.2258
seq_s_25218	164408	intergenic	0.0030
seq_s_25218	164419	intergenic	0.0124
seq_s_25218	164421	intergenic	0.0124
seq_s_25218	164422	intergenic	0.1704
seq_s_25218	164443	intergenic	0.0124
seq_s_25218	164444	intergenic	0.0124
seq_s_25218	164478	intergenic	0.0000
seq_s_25218	164500	intergenic	0.0227
seq_s_25218	164504	intergenic	0.0691
seq_s_25218	165091	intergenic	0.0030
seq_s_25218	165100	intergenic	0.0034
seq_s_25218	165142	intergenic	0.0000
seq_s_25218	165144	intergenic	0.0253
seq_s_25218	165149	intergenic	0.0297
seq_s_25218	165151	intergenic	0.0076
seq_s_25218	165159	intergenic	0.0000
seq_s_25218	165163	intergenic	0.0403
seq_s_25218	165167	intergenic	0.0509
seq_s_25218	165172	intergenic	0.0000
seq_s_25218	165176	intergenic	0.0076
seq_s_25218	165180	intergenic	0.0000
seq_s_25218	165189	intergenic	0.0076
seq_s_25218	165248	intergenic	0.0253
seq_s_25218	165256	intergenic	0.0124
seq_s_25218	165264	intergenic	0.0702
seq_s_25218	165274	intergenic	0.0172
seq_s_25218	165276	intergenic	0.0000
seq_s_25218	165283	intergenic	0.0034
seq_s_25218	165285	intergenic	0.0053
seq_s_25218	165924	intergenic	0.0008
seq_s_25218	165929	intergenic	0.0000
seq_s_25218	165940	intergenic	0.0000
seq_s_25218	165949	intergenic	0.0000
seq_s_25218	165950	intergenic	0.0000
seq_s_25218	165955	intergenic	0.0100
seq_s_25218	165957	intergenic	0.0000
seq_s_25218	165978	intergenic	0.0008
seq_s_25218	165985	intergenic	0.0147
seq_s_25218	165988	intergenic	0.0026
seq_s_25218	165993	intergenic	0.0100
seq_s_25218	166004	intergenic	0.0000
seq_s_25218	166006	intergenic	0.0124
seq_s_25218	166015	intergenic	0.0000
seq_s_25218	166016	intergenic	0.0000
seq_s_25218	166017	intergenic	0.0000
seq_s_25218	166023	intergenic	0.0000
seq_s_25218	166043	intergenic	0.0100
seq_s_25218	166056	intergenic	0.0261
seq_s_25218	166059	intergenic	0.0349
seq_s_25218	166062	intergenic	0.0323
seq_s_25218	166065	intergenic	0.3192
seq_s_25218	166068	intergenic	0.0030
seq_s_25218	166071	intergenic	0.0000
seq_s_25218	166076	intergenic	0.0076
seq_s_25218	166078	intergenic	0.3589
seq_s_25218	166084	intergenic	0.0905
seq_s_25218	166089	intergenic	0.1122
seq_s_25218	166099	intergenic	0.0991
seq_s_25218	166104	intergenic	0.0110
seq_s_25218	166105	intergenic	0.0069
seq_s_25218	166107	intergenic	0.1134
seq_s_25218	166111	intergenic	0.1298
seq_s_25218	166112	intergenic	0.0000
seq_s_25218	166114	intergenic	0.0066
seq_s_25218	166213	intergenic	0.0865
seq_s_25218	166214	intergenic	0.0034
seq_s_25218	166216	intergenic	0.0753
seq_s_25218	166221	intergenic	0.1011
seq_s_25218	166224	intergenic	0.0030
seq_s_25218	166229	intergenic	0.0303
seq_s_25218	166230	intergenic	0.0066
seq_s_25218	166236	intergenic	0.0000
seq_s_25218	166237	intergenic	0.0000
seq_s_25218	166244	intergenic	0.0058
seq_s_25218	166246	intergenic	0.0000
seq_s_25218	166247	intergenic	0.0000
seq_s_25218	166270	intergenic	0.0090
seq_s_25218	166303	intergenic	0.0000
seq_s_25218	166312	intergenic	0.0600
seq_s_25218	166313	intergenic	0.0217
seq_s_25218	166318	intergenic	0.0485
seq_s_25218	166320	intergenic	0.0000
seq_s_25218	166332	intergenic	0.0297
seq_s_25218	166336	intergenic	0.0630
seq_s_25218	166345	intergenic	0.0732
seq_s_25218	166346	intergenic	0.0000
seq_s_25218	166349	intergenic	0.0000
seq_s_25218	166356	intergenic	0.0104
seq_s_25218	166359	intergenic	0.0104
seq_s_25218	166444	intergenic	0.0177
seq_s_25218	166445	intergenic	0.0177
seq_s_25218	166446	intergenic	0.0221
seq_s_25218	166447	intergenic	0.0000
seq_s_25218	166448	intergenic	0.0000
seq_s_25218	166481	intergenic	0.0261
seq_s_25218	167436	intergenic	0.0702
seq_s_25218	167464	intergenic	0.0008
seq_s_25218	167471	intergenic	0.0000
seq_s_25218	167473	intergenic	0.0303
seq_s_25218	167474	intergenic	0.0000
seq_s_25218	167488	intergenic	0.0221
seq_s_25218	167494	intergenic	0.0614
seq_s_25218	167495	intergenic	0.0255
seq_s_25218	167499	intergenic	0.0000
seq_s_25218	167507	intergenic	0.2007
seq_s_25218	167555	intergenic	0.0000
seq_s_25218	167567	intergenic	0.0131
seq_s_25218	167570	intergenic	0.0131
seq_s_25218	167583	intergenic	0.0303
seq_s_25218	167584	intergenic	0.0457
seq_s_25218	167599	intergenic	0.0196
seq_s_25218	167605	intergenic	0.0303
seq_s_25218	167608	intergenic	0.0000
seq_s_25218	167615	intergenic	0.0000
seq_s_25218	167620	intergenic	0.0000
seq_s_25218	167641	intergenic	0.0000
seq_s_25218	167675	intergenic	0.0486
seq_s_25218	167690	intergenic	0.0821
seq_s_25218	167898	intergenic	0.0034
seq_s_25218	167912	intergenic	0.0076
seq_s_25218	167913	intergenic	0.0376
seq_s_25218	167914	intergenic	0.1097
seq_s_25218	167925	intergenic	0.0000
seq_s_25218	167930	intergenic	0.0172
seq_s_25218	167931	intergenic	0.0147
seq_s_25218	167958	intergenic	0.0008
seq_s_25218	168001	intergenic	0.0000
seq_s_25218	168015	intergenic	0.0000
seq_s_25218	168022	intergenic	0.1275
seq_s_25218	168024	intergenic	0.0370
seq_s_25218	168025	intergenic	0.0034
seq_s_25218	168027	intergenic	0.0000
seq_s_25218	168040	intergenic	0.0000
seq_s_25218	168046	intergenic	0.0131
seq_s_25218	168058	intergenic	0.0000
seq_s_25218	168088	intergenic	0.0370
seq_s_25218	168091	intergenic	0.0261
seq_s_25218	168097	intergenic	0.0000
seq_s_25218	168105	intergenic	0.0000
seq_s_25218	168106	intergenic	0.2506
seq_s_25218	168115	intergenic	0.1276
seq_s_25218	168127	intergenic	0.4188
seq_s_25218	168129	intergenic	0.0457
seq_s_25218	168130	intergenic	0.1933
seq_s_25218	168139	intergenic	0.0131
seq_s_25218	168142	intergenic	0.1639
seq_s_25218	168151	intergenic	0.0000
seq_s_25218	168196	intergenic	0.0691
seq_s_25218	168198	intergenic	0.0458
seq_s_25218	168204	intergenic	0.1354
seq_s_25218	168205	intergenic	0.1688
seq_s_25218	168210	intergenic	0.5193
seq_s_25218	168212	intergenic	0.5193
seq_s_25218	168219	intergenic	0.0000
seq_s_25218	168224	intergenic	0.0058
seq_s_25218	168225	intergenic	0.0058
seq_s_25218	168227	intergenic	0.0000
seq_s_25218	168228	intergenic	0.0000
seq_s_25218	168242	intergenic	0.0949
seq_s_25218	168298	intergenic	0.0000
seq_s_25218	168299	intergenic	0.0000
seq_s_25218	168314	intergenic	0.0000
seq_s_25218	168323	intergenic	0.0058
seq_s_25218	168325	intergenic	0.1199
seq_s_25218	168339	intergenic	0.1639
seq_s_25218	168340	intergenic	0.0000
seq_s_25218	168348	intergenic	0.0000
seq_s_25218	168349	intergenic	0.0000
seq_s_25218	168370	intergenic	0.0058
seq_s_25218	168371	intergenic	0.0131
seq_s_25218	168384	intergenic	0.3039
seq_s_25218	168412	intergenic	0.0076
seq_s_25218	168424	intergenic	0.1961
seq_s_25218	168432	intergenic	0.0000
seq_s_25218	168434	intergenic	0.0000
seq_s_25218	168441	intergenic	0.0053
seq_s_25218	168450	intergenic	0.0000
seq_s_25218	168460	intergenic	0.2007
seq_s_25218	168461	intergenic	0.0000
seq_s_25218	168470	intergenic	0.0457
seq_s_25218	168489	intergenic	0.0000
seq_s_25218	168493	intergenic	0.0053
seq_s_25218	168575	intergenic	0.0000
seq_s_25218	168637	intergenic	0.0691
seq_s_25218	168646	intergenic	0.0000
seq_s_25218	168651	intergenic	0.0000
seq_s_25218	168652	intergenic	0.0000
seq_s_25218	168657	intergenic	0.0000
seq_s_25218	168661	intergenic	0.0000
seq_s_25218	168665	intergenic	0.0000
seq_s_25218	168670	intergenic	0.3589
seq_s_25218	168681	intergenic	0.2617
seq_s_25218	168682	intergenic	0.0034
seq_s_25218	168683	intergenic	0.1525
seq_s_25218	168684	intergenic	0.0000
seq_s_25218	168688	intergenic	0.1190
seq_s_25218	168690	intergenic	0.1639
seq_s_25218	168693	intergenic	0.0147
seq_s_25218	168704	intergenic	0.0000
seq_s_25218	168722	intergenic	0.1333
seq_s_25218	168738	intergenic	0.0052
seq_s_25218	168739	intergenic	0.3192
seq_s_25218	168741	intergenic	0.0303
seq_s_25218	168834	intergenic	0.0076
seq_s_25218	168861	intergenic	0.0246
seq_s_25218	168865	intergenic	0.3192
seq_s_25218	168870	intergenic	0.0246
seq_s_25218	168876	intergenic	0.0053
seq_s_25218	168879	intergenic	0.0349
seq_s_25218	168922	intergenic	0.1333
seq_s_25218	168926	intergenic	0.0000
seq_s_25218	168930	intergenic	0.0000
seq_s_25218	168949	intergenic	0.0087
seq_s_25218	168955	intergenic	0.0221
seq_s_25218	168965	intergenic	0.0000
seq_s_25218	168967	intergenic	0.2506
seq_s_25218	168968	intergenic	0.2506
seq_s_25218	168969	intergenic	0.0000
seq_s_25218	168975	intergenic	0.0000
seq_s_25218	168994	intergenic	0.0000
seq_s_25218	168995	intergenic	0.0172
seq_s_25218	169006	intergenic	0.4557
seq_s_25218	169013	intergenic	0.4557
seq_s_25218	169023	intergenic	0.3188
seq_s_25218	169027	intergenic	0.0088
seq_s_25218	169030	intergenic	0.0194
seq_s_25218	169043	intergenic	0.1704
seq_s_25218	169049	intergenic	0.4267
seq_s_25218	169069	intergenic	0.0000
seq_s_25218	169076	intergenic	0.0053
seq_s_25218	169077	intergenic	0.0000
seq_s_25218	169201	intergenic	0.0000
seq_s_25218	169432	intergenic	0.0000
seq_s_25218	169433	intergenic	0.0221
seq_s_25218	169436	intergenic	0.0008
seq_s_25218	169441	intergenic	0.2617
seq_s_25218	169442	intergenic	0.0000
seq_s_25218	169467	intergenic	0.0000
seq_s_25218	169501	intergenic	0.0000
seq_s_25218	169505	intergenic	0.0512
seq_s_25218	169683	intergenic	0.0303
seq_s_25218	169703	intergenic	0.0000
seq_s_25218	169711	intergenic	0.0303
seq_s_25218	169714	intergenic	0.1704
seq_s_25218	169715	intergenic	0.0030
seq_s_25218	169719	intergenic	0.0271
seq_s_25218	169721	intergenic	0.1704
seq_s_25218	170784	intergenic	0.0000
seq_s_25218	171597	upstream	0.0323
seq_s_25218	171601	upstream	0.0261
seq_s_25218	171602	upstream	0.0030
seq_s_25218	171615	upstream	0.0076
seq_s_25218	171621	upstream	0.0000
seq_s_25218	171687	upstream	0.0100
seq_s_25218	173395	upstream	0.0000
seq_s_25218	173404	upstream	0.0066
seq_s_25218	173421	upstream	0.0000
seq_s_25218	173862	upstream	0.0008
seq_s_25218	173902	upstream	0.0000
seq_s_25218	173908	upstream	0.0376
seq_s_25218	173914	upstream	0.0000
seq_s_25218	173922	upstream	0.0076
seq_s_25218	173931	upstream	0.0000
seq_s_25218	173932	upstream	0.0172
seq_s_25218	173933	upstream	0.0512
seq_s_25218	173949	upstream	0.0246
seq_s_25218	173950	upstream	0.0271
seq_s_25218	173976	upstream	0.1628
seq_s_25218	173977	upstream	0.1097
seq_s_25218	173988	upstream	0.0000
seq_s_25218	174005	upstream	0.1628
seq_s_25218	174009	upstream	0.0000
seq_s_25218	174012	upstream	0.3589
seq_s_25218	174020	upstream	0.2007
seq_s_25218	174034	upstream	0.0000
seq_s_25218	174041	upstream	0.0000
seq_s_25218	174048	upstream	0.0303
seq_s_25218	174052	upstream	0.0000
seq_s_25218	174059	upstream	0.0000
seq_s_25218	174073	upstream	0.4462
seq_s_25218	174146	upstream	0.4178
seq_s_25218	174152	upstream	0.0076
seq_s_25218	174172	upstream	0.1639
seq_s_25218	174180	upstream	0.0131
seq_s_25218	174192	upstream	0.0949
seq_s_25218	174215	upstream	0.0000
seq_s_25218	174222	upstream	0.0104
seq_s_25218	174268	upstream	0.0542
seq_s_25218	174298	upstream	0.0915
seq_s_25218	174350	upstream	0.0008
seq_s_25218	174351	upstream	0.0100
seq_s_25218	174363	upstream	0.2506
seq_s_25218	174374	upstream	0.0000
seq_s_25218	174405	upstream	0.0008
seq_s_25218	174408	upstream	0.0271
seq_s_25218	174455	upstream	0.0000
seq_s_25218	175688	upstream	0.5355
seq_s_25218	175702	upstream	0.0303
seq_s_25218	175731	upstream	0.0000
seq_s_25218	175746	upstream	0.5728
seq_s_25218	175760	upstream	0.0034
seq_s_25218	175775	upstream	0.5355
seq_s_25218	175793	upstream	0.0000
seq_s_25218	175798	upstream	0.0882
seq_s_25218	175819	upstream	0.0000
seq_s_25218	175864	upstream	0.0000
seq_s_25218	175876	upstream	0.0000
seq_s_25218	175879	upstream	0.0000
seq_s_25218	175880	upstream	0.0000
seq_s_25218	175888	upstream	0.0000
seq_s_25218	175908	upstream	0.1603
seq_s_25218	175911	upstream	0.5994
seq_s_25218	175918	upstream	0.0000
seq_s_25218	175940	upstream	0.1647
seq_s_25218	175989	upstream	0.0000
seq_s_25218	176002	upstream	0.0053
seq_s_25218	176018	upstream	0.1639
seq_s_25218	176099	upstream	0.5355
seq_s_25218	176136	upstream	0.5476
seq_s_25218	176200	upstream	0.0000
seq_s_25218	176201	upstream	0.0000
seq_s_25218	176263	upstream	0.8352
seq_s_25218	176264	upstream	0.0000
seq_s_25218	176520	intron	0.0053
seq_s_25218	176528	intron	0.0000
seq_s_25218	176547	intron	0.1691
seq_s_25218	176550	intron	0.0000
seq_s_25218	176572	intron	0.8352
seq_s_25218	176600	intron	0.8352
seq_s_25218	176609	intron	0.1162
seq_s_25218	176616	intron	0.0000
seq_s_25218	176622	intron	0.0030
seq_s_25218	176649	intron	0.0000
seq_s_25218	176652	intron	0.6421
seq_s_25218	176660	intron	0.0076
seq_s_25218	176687	intron	0.1434
seq_s_25218	176689	intron	0.0000
seq_s_25218	176713	intron	0.0000
seq_s_25218	176743	intron	0.5994
seq_s_25218	176747	intron	0.0000
seq_s_25218	176774	intron	0.6275
seq_s_25218	176775	intron	0.6275
seq_s_25218	176827	intron	0.0000
seq_s_25218	176844	intron	0.4515
seq_s_25218	176874	intron	0.0000
seq_s_25218	176876	intron	0.0271
seq_s_25218	176906	intron	0.0614
seq_s_25218	176937	intron	0.0614
seq_s_25218	176983	intron	0.0008
seq_s_25218	177014	intron	0.0034
seq_s_25218	177126	intron	0.0000
seq_s_25218	177175	intron	0.5290
seq_s_25218	177250	intron	0.0100
seq_s_25218	177273	intron	0.1237
seq_s_25218	177294	intron	0.0000
seq_s_25218	177299	intron	0.1925
seq_s_25218	177306	intron	0.1199
seq_s_25218	177328	intron	0.0000
seq_s_25218	177352	intron	0.0000
seq_s_25218	177377	intron	0.0000
seq_s_25218	177380	intron	0.6275
seq_s_25218	177383	intron	0.0000
seq_s_25218	177390	intron	0.0000
seq_s_25218	177426	intron	0.0076
seq_s_25218	177449	intron	0.0000
seq_s_25218	177453	intron	0.0008
seq_s_25218	177492	intron	0.0030
seq_s_25218	177518	intron	0.0000
seq_s_25218	177527	intron	0.0000
seq_s_25218	177544	intron	0.0000
seq_s_25218	177558	intron	0.0000
seq_s_25218	177563	intron	0.0000
seq_s_25218	177565	intron	0.5236
seq_s_25218	177660	intron	0.0915
seq_s_25218	177689	intron	0.0000
seq_s_25218	177735	intron	0.0000
seq_s_25218	177736	intron	0.0000
seq_s_25218	177757	intron	0.0370
seq_s_25218	177825	intron	0.5728
seq_s_25218	177858	intron	0.0000
seq_s_25218	177879	intron	0.0000
seq_s_25218	177880	intron	0.0000
seq_s_25218	177887	intron	0.0000
seq_s_25218	177907	intron	0.0000
seq_s_25218	177918	intron	0.0000
seq_s_25218	177921	intron	0.5476
seq_s_25218	177934	intron	0.1801
seq_s_25218	177939	intron	0.0732
seq_s_25218	177949	intron	0.0000
seq_s_25218	177978	intron	0.4561
seq_s_25218	177987	intron	0.0000
seq_s_25218	177994	intron	0.0000
seq_s_25218	178006	intron	0.0849
seq_s_25218	178010	intron	0.0008
seq_s_25218	178020	intron	0.0118
seq_s_25218	178033	intron	0.4540
seq_s_25218	178066	intron	0.4657
seq_s_25218	178088	intron	0.1639
seq_s_25218	178160	intron	0.0000
seq_s_25218	178266	intron	0.0753
seq_s_25218	178285	intron	0.0784
seq_s_25218	178297	intron	0.2125
seq_s_25218	178343	intron	0.6421
seq_s_25218	178376	intron	0.1639
seq_s_25218	178388	intron	0.2994
seq_s_25218	178394	intron	0.0000
seq_s_25218	178440	intron	0.0000
seq_s_25218	178441	intron	0.0000
seq_s_25218	178462	intron	0.3343
seq_s_25218	178463	intron	0.0131
seq_s_25218	178479	intron	0.0000
seq_s_25218	178515	intron	0.0000
seq_s_25218	178516	intron	0.5994
seq_s_25218	178534	intron	0.0030
seq_s_25218	178597	intron	0.5859
seq_s_25218	178598	intron	0.5859
seq_s_25218	178612	intron	0.5859
seq_s_25218	178620	intron	0.5994
seq_s_25218	178623	intron	0.5859
seq_s_25218	178626	intron	0.0784
seq_s_25218	178658	intron	0.0000
seq_s_25218	178659	intron	0.1782
seq_s_25218	178679	intron	0.5728
seq_s_25218	178683	intron	0.0000
seq_s_25218	178736	intron	0.1018
seq_s_25218	178779	intron	0.0008
seq_s_25218	178780	intron	0.5355
seq_s_25218	178824	intron	0.0000
seq_s_25218	178860	intron	0.1639
seq_s_25218	178874	intron	0.0008
seq_s_25218	178910	intron	0.0000
seq_s_25218	178934	intron	0.0000
seq_s_25218	178961	intron	0.5476
seq_s_25218	178988	intron	0.0000
seq_s_25218	179032	intron	0.0000
seq_s_25218	179040	intron	0.0000
seq_s_25218	179051	intron	0.1639
seq_s_25218	179063	intron	0.0000
seq_s_25218	179079	intron	0.1639
seq_s_25218	179083	intron	0.0000
seq_s_25218	179092	intron	0.0000
seq_s_25218	179094	intron	0.1018
seq_s_25218	179112	intron	0.0000
seq_s_25218	179114	intron	0.0000
seq_s_25218	179147	intron	0.0536
seq_s_25218	179162	intron	0.1639
seq_s_25218	179185	intron	0.0000
seq_s_25218	179205	intron	0.0000
seq_s_25218	179210	intron	0.5728
seq_s_25218	179211	intron	0.0000
seq_s_25218	179213	intron	0.0000
seq_s_25218	179233	intron	0.0000
seq_s_25218	179251	intron	0.0303
seq_s_25218	179284	intron	0.0000
seq_s_25218	179288	intron	0.5476
seq_s_25218	179379	intron	0.0000
seq_s_25218	179391	intron	0.0000
seq_s_25218	179411	intron	0.0131
[truncated: 1,014 more rows]
