# Supplementary material for: Ecological genomics in the Northern krill uncovers loci for local adaptation across ocean basins
Source: Nat Commun. 2024 Aug 1;15:6297. doi: 10.1038/s41467-024-50239-7 (PMC11294593; doi:10.1038/s41467-024-50239-7)
Supplement: Supplementary file 15 — Source Data [file 41467_2024_50239_MOESM15_ESM.zip › Source_data/Source_data.Fig_4/Source_data.Fig_4biii/3.Angiotensin_converting.REF_STRG_1_74190_XLOC_062572.xpnsl.snps.tsv]

CHROM	POS	TYPE	xpnsl
seq_s_31566	124231	intergenic	-0.215733
seq_s_31566	124284	intergenic	-0.265246
seq_s_31566	124561	intergenic	-0.298012
seq_s_31566	124620	intergenic	-0.0612139
seq_s_31566	129139	intergenic	-0.698178
seq_s_31566	129142	intergenic	-0.525638
seq_s_31566	129158	intergenic	-0.356617
seq_s_31566	129199	intergenic	-0.42309
seq_s_31566	129207	intergenic	-0.0623644
seq_s_31566	129211	intergenic	-0.166717
seq_s_31566	129213	intergenic	-0.193406
seq_s_31566	129215	intergenic	-0.235003
seq_s_31566	129217	intergenic	-0.284626
seq_s_31566	129220	intergenic	-0.284626
seq_s_31566	129228	intergenic	-0.471481
seq_s_31566	129229	intergenic	-0.360734
seq_s_31566	129232	intergenic	-0.135171
seq_s_31566	129237	intergenic	-0.256495
seq_s_31566	129240	intergenic	-0.256495
seq_s_31566	129258	intergenic	-0.320537
seq_s_31566	129263	intergenic	-0.549078
seq_s_31566	129266	intergenic	-0.86924
seq_s_31566	129275	intergenic	-0.678219
seq_s_31566	129276	intergenic	-0.612628
seq_s_31566	129280	intergenic	-0.66268
seq_s_31566	129281	intergenic	-1.13286
seq_s_31566	129357	intergenic	-1.09091
seq_s_31566	129364	intergenic	-1.11126
seq_s_31566	129382	intergenic	-0.701603
seq_s_31566	129403	intergenic	-0.46798
seq_s_31566	129405	intergenic	-0.713082
seq_s_31566	129438	intergenic	-0.506782
seq_s_31566	129440	intergenic	-0.825771
seq_s_31566	129454	intergenic	-0.658146
seq_s_31566	129459	intergenic	-0.723673
seq_s_31566	129464	intergenic	-0.723673
seq_s_31566	129466	intergenic	-1.00263
seq_s_31566	129471	intergenic	-1.08085
seq_s_31566	129474	intergenic	-0.0617346
seq_s_31566	129477	intergenic	0.0318518
seq_s_31566	129482	intergenic	0.0463248
seq_s_31566	129485	intergenic	-0.218426
seq_s_31566	129491	intergenic	0.115656
seq_s_31566	129492	intergenic	0.129117
seq_s_31566	129497	intergenic	0.0594018
seq_s_31566	129500	intergenic	0.0594018
seq_s_31566	129502	intergenic	-0.0458131
seq_s_31566	129505	intergenic	0.265205
seq_s_31566	129506	intergenic	0.185148
seq_s_31566	129507	intergenic	0.185148
seq_s_31566	129526	intergenic	0.00406907
seq_s_31566	129530	intergenic	-0.114426
seq_s_31566	129535	intergenic	-0.0915336
seq_s_31566	129538	intergenic	-0.216978
seq_s_31566	129544	intergenic	-0.301018
seq_s_31566	129548	intergenic	-0.623428
seq_s_31566	129549	intergenic	-0.646463
seq_s_31566	129555	intergenic	-0.590094
seq_s_31566	129562	intergenic	-0.393453
seq_s_31566	129569	intergenic	-0.501645
seq_s_31566	129573	intergenic	-0.425963
seq_s_31566	129574	intergenic	-0.425963
seq_s_31566	129590	intergenic	-0.316401
seq_s_31566	129591	intergenic	-0.473505
seq_s_31566	129595	intergenic	-0.473505
seq_s_31566	129599	intergenic	-0.473505
seq_s_31566	129600	intergenic	-0.473505
seq_s_31566	129603	intergenic	-0.473505
seq_s_31566	129607	intergenic	-0.454617
seq_s_31566	129611	intergenic	-0.362414
seq_s_31566	129612	intergenic	-0.109763
seq_s_31566	129617	intergenic	-0.118336
seq_s_31566	129618	intergenic	-0.118336
seq_s_31566	129620	intergenic	-0.337318
seq_s_31566	129624	intergenic	-0.71449
seq_s_31566	129639	intergenic	-1.05918
seq_s_31566	129640	intergenic	-1.32861
seq_s_31566	129642	intergenic	-1.20613
seq_s_31566	129649	intergenic	-1.45108
seq_s_31566	129660	intergenic	-1.27641
seq_s_31566	129661	intergenic	-1.01707
seq_s_31566	129665	intergenic	-1.14737
seq_s_31566	129666	intergenic	-0.882413
seq_s_31566	129668	intergenic	-0.62568
seq_s_31566	129669	intergenic	-0.453286
seq_s_31566	129674	intergenic	-0.355248
seq_s_31566	129676	intergenic	-0.373361
seq_s_31566	129682	intergenic	-0.855122
seq_s_31566	129687	intergenic	-0.809712
seq_s_31566	129690	intergenic	-0.492595
seq_s_31566	129698	intergenic	-0.875601
seq_s_31566	129701	intergenic	-0.875601
seq_s_31566	129702	intergenic	-0.46675
seq_s_31566	129708	intergenic	-0.149192
seq_s_31566	129710	intergenic	-0.296212
seq_s_31566	129716	intergenic	-0.222262
seq_s_31566	129717	intergenic	-0.243349
seq_s_31566	129724	intergenic	-0.454085
seq_s_31566	129725	intergenic	-0.182162
seq_s_31566	129727	intergenic	-0.526456
seq_s_31566	129730	intergenic	-0.808025
seq_s_31566	129732	intergenic	-0.890163
seq_s_31566	129734	intergenic	-0.890163
seq_s_31566	129735	intergenic	-0.988531
seq_s_31566	129736	intergenic	-0.579248
seq_s_31566	129744	intergenic	-0.989806
seq_s_31566	129745	intergenic	-0.989806
seq_s_31566	129749	intergenic	-0.644567
seq_s_31566	129760	intergenic	-1.17272
seq_s_31566	129764	intergenic	-1.16268
seq_s_31566	129771	intergenic	-0.980609
seq_s_31566	129781	intergenic	-0.63865
seq_s_31566	129786	intergenic	-0.461442
seq_s_31566	129793	intergenic	-0.461442
seq_s_31566	129815	intergenic	-0.494878
seq_s_31566	129824	intergenic	-0.461676
seq_s_31566	129826	intergenic	-0.141082
seq_s_31566	129832	intergenic	-0.530229
seq_s_31566	129855	intergenic	0.0597068
seq_s_31566	129859	intergenic	-0.190579
seq_s_31566	129866	intergenic	-0.260713
seq_s_31566	129873	intergenic	-0.635472
seq_s_31566	129883	intergenic	-0.802495
seq_s_31566	129886	intergenic	-1.01223
seq_s_31566	129894	intergenic	-0.375606
seq_s_31566	129895	intergenic	-0.367095
seq_s_31566	129896	intergenic	-0.609
seq_s_31566	129901	intergenic	-0.660543
seq_s_31566	129905	intergenic	-0.780081
seq_s_31566	129906	intergenic	-0.904046
seq_s_31566	129907	intergenic	-0.564192
seq_s_31566	129916	intergenic	-0.620276
seq_s_31566	129921	intergenic	-0.99325
seq_s_31566	129925	intergenic	-1.10752
seq_s_31566	129944	intergenic	-1.00087
seq_s_31566	129950	intergenic	-1.16709
seq_s_31566	129957	intergenic	-1.17303
seq_s_31566	129966	intergenic	-1.17303
seq_s_31566	129967	intergenic	-0.768893
seq_s_31566	129969	intergenic	-1.04152
seq_s_31566	129970	intergenic	-0.475743
seq_s_31566	129972	intergenic	-0.712219
seq_s_31566	129981	intergenic	-0.712219
seq_s_31566	129982	intergenic	-0.865891
seq_s_31566	129983	intergenic	-0.928844
seq_s_31566	129984	intergenic	-0.65779
seq_s_31566	129986	intergenic	-0.56279
seq_s_31566	129988	intergenic	-0.410983
seq_s_31566	129991	intergenic	-0.539686
seq_s_31566	129995	intergenic	-0.922305
seq_s_31566	129998	intergenic	-0.834307
seq_s_31566	129999	intergenic	-0.334946
seq_s_31566	130002	intergenic	-0.308076
seq_s_31566	130006	intergenic	-0.439466
seq_s_31566	130007	intergenic	-0.439466
seq_s_31566	130014	intergenic	-0.031162
seq_s_31566	130017	intergenic	-0.0971934
seq_s_31566	130018	intergenic	-0.133763
seq_s_31566	130020	intergenic	0.0129716
seq_s_31566	130022	intergenic	-0.0308081
seq_s_31566	130027	intergenic	-0.449632
seq_s_31566	130036	intergenic	-0.155338
seq_s_31566	130037	intergenic	-0.13998
seq_s_31566	130039	intergenic	0.0011155
seq_s_31566	130043	intergenic	-0.546897
seq_s_31566	130044	intergenic	0.0616837
seq_s_31566	130046	intergenic	-0.184229
seq_s_31566	130068	intergenic	0.161545
seq_s_31566	130071	intergenic	-0.00356125
seq_s_31566	130082	intergenic	0.0342574
seq_s_31566	130090	intergenic	0.0342574
seq_s_31566	130099	intergenic	0.0525179
seq_s_31566	130100	intergenic	-0.261807
seq_s_31566	130102	intergenic	-0.480881
seq_s_31566	130105	intergenic	-0.509357
seq_s_31566	130107	intergenic	-0.374426
seq_s_31566	130108	intergenic	-0.0584335
seq_s_31566	130110	intergenic	-0.0681568
seq_s_31566	130114	intergenic	-0.351658
seq_s_31566	130115	intergenic	-0.267129
seq_s_31566	130119	intergenic	-0.267129
seq_s_31566	130120	intergenic	-0.267129
seq_s_31566	130121	intergenic	-0.267129
seq_s_31566	130125	intergenic	-0.250558
seq_s_31566	130127	intergenic	-0.871498
seq_s_31566	130131	intergenic	-0.709537
seq_s_31566	130142	intergenic	-0.41416
seq_s_31566	130145	intergenic	-0.41416
seq_s_31566	130160	intergenic	-0.411712
seq_s_31566	130168	intergenic	-0.187363
seq_s_31566	130169	intergenic	-0.0961291
seq_s_31566	130170	intergenic	-0.23673
seq_s_31566	130189	intergenic	0.00542123
seq_s_31566	130190	intergenic	-0.104683
seq_s_31566	130195	intergenic	0.124874
seq_s_31566	130198	intergenic	0.329932
seq_s_31566	130208	intergenic	0.329932
seq_s_31566	130217	intergenic	0.355281
seq_s_31566	130230	intergenic	0.318162
seq_s_31566	130231	intergenic	0.399064
seq_s_31566	130239	intergenic	-0.322629
seq_s_31566	130240	intergenic	-0.279158
seq_s_31566	130243	intergenic	0.110856
seq_s_31566	130260	intergenic	-0.378644
seq_s_31566	130295	intergenic	-0.170759
seq_s_31566	130305	intergenic	0.339151
seq_s_31566	130318	intergenic	0.0164916
seq_s_31566	130326	intergenic	-0.356186
seq_s_31566	130335	intergenic	-0.204193
seq_s_31566	130344	intergenic	-0.204193
seq_s_31566	130345	intergenic	-0.126638
seq_s_31566	130364	intergenic	-0.28098
seq_s_31566	130372	intergenic	-0.495626
seq_s_31566	130389	intergenic	-0.448288
seq_s_31566	130391	intergenic	-0.448288
seq_s_31566	130402	intergenic	-0.475997
seq_s_31566	130406	intergenic	-0.456216
seq_s_31566	130411	intergenic	-0.477069
seq_s_31566	130417	intergenic	-0.137108
seq_s_31566	130421	intergenic	-0.309601
seq_s_31566	130434	intergenic	-0.0207772
seq_s_31566	130441	intergenic	-0.166769
seq_s_31566	130444	intergenic	-0.436701
seq_s_31566	130449	intergenic	-0.379145
seq_s_31566	130466	intergenic	-0.45855
seq_s_31566	130469	intergenic	-0.660524
seq_s_31566	130478	intergenic	-0.497637
seq_s_31566	130483	intergenic	-0.362465
seq_s_31566	130489	intergenic	-0.600546
seq_s_31566	130490	intergenic	-0.114343
seq_s_31566	130497	intergenic	-0.489493
seq_s_31566	130520	intergenic	-0.951251
seq_s_31566	130537	intergenic	-0.391798
seq_s_31566	130539	intergenic	-0.235861
seq_s_31566	130548	intergenic	-0.0411218
seq_s_31566	130556	intergenic	-0.0880466
seq_s_31566	130557	intergenic	-0.0759203
seq_s_31566	130558	intergenic	-0.088299
seq_s_31566	130565	intergenic	-0.541493
seq_s_31566	130841	intergenic	-0.59707
seq_s_31566	130846	intergenic	-0.345569
seq_s_31566	130850	intergenic	-0.510454
seq_s_31566	130861	intergenic	-0.34295
seq_s_31566	130875	intergenic	-0.391899
seq_s_31566	130890	intergenic	-0.735933
seq_s_31566	130907	intergenic	-0.498588
seq_s_31566	130912	intergenic	-0.190973
seq_s_31566	130937	intergenic	-0.458226
seq_s_31566	130941	intergenic	-0.406835
seq_s_31566	130943	intergenic	-0.34628
seq_s_31566	130945	intergenic	-0.34628
seq_s_31566	130947	intergenic	-0.000767504
seq_s_31566	130950	intergenic	0.454931
seq_s_31566	130952	intergenic	0.454931
seq_s_31566	130976	intergenic	1.30551
seq_s_31566	130977	intergenic	1.30551
seq_s_31566	130980	intergenic	1.22808
seq_s_31566	130994	intergenic	0.530918
seq_s_31566	130996	intergenic	0.504322
seq_s_31566	131003	intergenic	0.0292915
seq_s_31566	131017	intergenic	-0.237003
seq_s_31566	131018	intergenic	-0.0557006
seq_s_31566	131020	intergenic	-0.167515
seq_s_31566	131025	intergenic	0.325438
seq_s_31566	131029	intergenic	0.360423
seq_s_31566	131032	intergenic	0.187546
seq_s_31566	131034	intergenic	0.360896
seq_s_31566	131035	intergenic	0.9955
seq_s_31566	131036	intergenic	0.148847
seq_s_31566	131038	intergenic	-0.0261586
seq_s_31566	131046	intergenic	0.356202
seq_s_31566	131047	intergenic	0.356202
seq_s_31566	131050	intergenic	0.253146
seq_s_31566	131058	intergenic	0.118199
seq_s_31566	131060	intergenic	0.118199
seq_s_31566	131068	intergenic	-0.166346
seq_s_31566	131070	intergenic	-0.156361
seq_s_31566	131071	intergenic	-0.439961
seq_s_31566	131084	intergenic	-0.548888
seq_s_31566	131101	intergenic	-0.723312
seq_s_31566	131114	intergenic	-0.941472
seq_s_31566	131119	intergenic	-1.05226
seq_s_31566	131132	intergenic	-1.08352
seq_s_31566	131133	intergenic	-1.14883
seq_s_31566	131348	intergenic	-1.22333
seq_s_31566	131392	intergenic	-0.857107
seq_s_31566	131415	intergenic	-0.981206
seq_s_31566	131482	intergenic	-0.82116
seq_s_31566	131606	intergenic	-1.2515
seq_s_31566	132144	intergenic	-0.953744
seq_s_31566	132185	intergenic	-0.651036
seq_s_31566	132190	intergenic	-0.341542
seq_s_31566	132245	intergenic	-0.490984
seq_s_31566	132264	intergenic	-0.157266
seq_s_31566	132399	intergenic	-0.161848
seq_s_31566	132587	intergenic	-0.171486
seq_s_31566	132683	intergenic	-0.24539
seq_s_31566	132684	intergenic	-0.24539
seq_s_31566	132689	intergenic	-0.645664
seq_s_31566	132690	intergenic	-0.42708
seq_s_31566	132693	intergenic	-0.669612
seq_s_31566	132714	intergenic	-0.436929
seq_s_31566	132717	intergenic	-0.325052
seq_s_31566	132738	intergenic	-0.151782
seq_s_31566	132741	intergenic	-0.483475
seq_s_31566	132787	intergenic	-0.15586
seq_s_31566	133579	intergenic	-0.1502
seq_s_31566	133604	intergenic	-0.160238
seq_s_31566	133614	intergenic	-0.0975111
seq_s_31566	133622	intergenic	-0.058925
seq_s_31566	133628	intergenic	-0.0816911
seq_s_31566	133641	intergenic	0.0162962
seq_s_31566	133652	intergenic	0.00475403
seq_s_31566	133659	intergenic	0.0909581
seq_s_31566	133669	intergenic	-0.0953541
seq_s_31566	133671	intergenic	0.127128
seq_s_31566	133684	intergenic	0.116317
seq_s_31566	133694	intergenic	0.158503
seq_s_31566	133695	intergenic	0.0802569
seq_s_31566	133706	intergenic	0.0802569
seq_s_31566	133715	intergenic	-0.105776
seq_s_31566	133716	intergenic	-0.460528
seq_s_31566	133729	intergenic	-0.395876
seq_s_31566	133735	intergenic	-0.375581
seq_s_31566	133750	intergenic	-0.127965
seq_s_31566	133788	intergenic	-0.394874
seq_s_31566	133800	intergenic	-0.338802
seq_s_31566	133813	intergenic	-0.0600038
seq_s_31566	133823	intergenic	0.0813027
seq_s_31566	133828	intergenic	0.376549
seq_s_31566	133829	intergenic	-0.0483659
seq_s_31566	133842	intergenic	0.0396007
seq_s_31566	133872	intergenic	-0.267493
seq_s_31566	133874	intergenic	0.00353062
seq_s_31566	133883	intergenic	0.00353062
seq_s_31566	133894	intergenic	-0.151797
seq_s_31566	133898	intergenic	-0.13163
seq_s_31566	133902	intergenic	-0.0164588
seq_s_31566	133936	intergenic	-0.188945
seq_s_31566	133943	intergenic	0.0681211
seq_s_31566	133951	intergenic	0.159871
seq_s_31566	133955	intergenic	0.17156
seq_s_31566	133959	intergenic	-0.111604
seq_s_31566	133971	intergenic	-0.107846
seq_s_31566	133980	intergenic	-0.107846
seq_s_31566	133982	intergenic	-0.217817
seq_s_31566	133986	intergenic	0.0119277
seq_s_31566	134010	intergenic	-0.231171
seq_s_31566	134013	intergenic	-0.3133
seq_s_31566	134019	intergenic	-0.279063
seq_s_31566	134020	intergenic	-0.0972225
seq_s_31566	134119	intergenic	-0.419913
seq_s_31566	134136	intergenic	-0.0801803
seq_s_31566	134143	intergenic	-0.0571023
seq_s_31566	134154	intergenic	-0.0571023
seq_s_31566	134192	intergenic	-0.0571023
seq_s_31566	134211	intergenic	-0.0191929
seq_s_31566	134221	intergenic	-0.277639
seq_s_31566	134222	intergenic	-0.327982
seq_s_31566	134234	intergenic	0.131063
seq_s_31566	134238	intergenic	0.131063
seq_s_31566	134239	intergenic	-0.0255028
seq_s_31566	134241	intergenic	0.630725
seq_s_31566	134339	intergenic	0.318793
seq_s_31566	134355	intergenic	0.287514
seq_s_31566	134361	intergenic	0.590523
seq_s_31566	134362	intergenic	0.59581
seq_s_31566	134372	intergenic	0.52189
seq_s_31566	134373	intergenic	0.371182
seq_s_31566	134374	intergenic	0.41939
seq_s_31566	134384	intergenic	0.314789
seq_s_31566	134387	intergenic	0.314789
seq_s_31566	134388	intergenic	0.314789
seq_s_31566	134398	intergenic	0.434431
seq_s_31566	134408	intergenic	0.318685
seq_s_31566	134409	intergenic	0.580792
seq_s_31566	134412	intergenic	0.580792
seq_s_31566	134413	intergenic	0.580792
seq_s_31566	134418	intergenic	0.580792
seq_s_31566	134425	intergenic	0.596812
seq_s_31566	134426	intergenic	0.494994
seq_s_31566	134440	intergenic	0.429962
seq_s_31566	134442	intergenic	0.664816
seq_s_31566	134444	intergenic	0.709509
seq_s_31566	134448	intergenic	0.733807
seq_s_31566	134475	intergenic	0.733807
seq_s_31566	134476	intergenic	0.733807
seq_s_31566	134482	intergenic	0.629999
seq_s_31566	134503	intergenic	0.629999
seq_s_31566	134520	intergenic	0.332027
seq_s_31566	134522	intergenic	0.324217
seq_s_31566	134523	intergenic	0.324217
seq_s_31566	134525	intergenic	-0.442168
seq_s_31566	134549	intergenic	-0.255456
seq_s_31566	134552	intergenic	0.216459
seq_s_31566	134557	intergenic	0.21152
seq_s_31566	134558	intergenic	-0.25884
seq_s_31566	134570	intergenic	-0.25884
seq_s_31566	134571	intergenic	0.263514
seq_s_31566	134581	intergenic	0.470413
seq_s_31566	134586	intergenic	0.467726
seq_s_31566	134588	intergenic	0.404089
seq_s_31566	134594	intergenic	0.391987
seq_s_31566	134598	intergenic	0.361845
seq_s_31566	134608	intergenic	0.350217
seq_s_31566	134609	intergenic	0.331952
seq_s_31566	134616	intergenic	-0.0736358
seq_s_31566	134618	intergenic	-0.0645664
seq_s_31566	134625	intergenic	-0.204001
seq_s_31566	134627	intergenic	-0.311111
seq_s_31566	134644	intergenic	-0.0627399
seq_s_31566	134654	intergenic	0.300707
seq_s_31566	134656	intergenic	0.276937
seq_s_31566	134662	intergenic	0.374326
seq_s_31566	134664	intergenic	0.15227
seq_s_31566	134671	intergenic	0.159389
seq_s_31566	134675	intergenic	-0.228422
seq_s_31566	134694	intergenic	-0.0479245
seq_s_31566	135430	intergenic	0.036937
seq_s_31566	135433	intergenic	0.114235
seq_s_31566	135436	intergenic	-0.131462
seq_s_31566	135442	intergenic	-0.0849357
seq_s_31566	135449	intergenic	-0.0698647
seq_s_31566	135450	intergenic	-0.44213
seq_s_31566	135454	intergenic	-0.227924
seq_s_31566	135456	intergenic	-0.342119
seq_s_31566	135459	intergenic	-0.0132959
seq_s_31566	135464	intergenic	-0.114091
seq_s_31566	135471	intergenic	-0.158911
seq_s_31566	135484	intergenic	0.226352
seq_s_31566	135485	intergenic	0.272312
seq_s_31566	135495	intergenic	0.294162
seq_s_31566	135500	intergenic	0.367007
seq_s_31566	135507	intergenic	0.047826
seq_s_31566	135508	intergenic	0.34801
seq_s_31566	135519	intergenic	0.0475368
seq_s_31566	135520	intergenic	0.16041
seq_s_31566	135522	intergenic	0.385337
seq_s_31566	135533	intergenic	0.465515
seq_s_31566	135561	intergenic	0.461407
seq_s_31566	135564	intergenic	0.409135
seq_s_31566	135567	intergenic	0.548926
seq_s_31566	135583	intergenic	0.399718
seq_s_31566	135588	intergenic	0.636521
seq_s_31566	135601	intergenic	0.484414
seq_s_31566	135609	intergenic	0.659327
seq_s_31566	135615	intergenic	0.992493
seq_s_31566	135621	intergenic	0.992493
seq_s_31566	135622	intergenic	1.04303
seq_s_31566	135649	intergenic	1.04303
seq_s_31566	135658	intergenic	0.820385
seq_s_31566	135660	intergenic	0.599003
seq_s_31566	135680	intergenic	0.629089
seq_s_31566	135685	intergenic	0.34506
seq_s_31566	135688	intergenic	0.500898
seq_s_31566	135694	intergenic	0.401839
seq_s_31566	135698	intergenic	0.606956
seq_s_31566	135699	intergenic	0.527343
seq_s_31566	135705	intergenic	0.55243
seq_s_31566	135707	intergenic	0.269315
seq_s_31566	135714	intergenic	0.449098
seq_s_31566	135719	intergenic	1.15371
seq_s_31566	135729	intergenic	-0.164946
seq_s_31566	135740	intergenic	-0.164946
seq_s_31566	135744	intergenic	0.229766
seq_s_31566	135749	intergenic	0.205726
seq_s_31566	135774	intergenic	0.205707
seq_s_31566	135787	intergenic	0.195845
seq_s_31566	135805	intergenic	0.191822
seq_s_31566	135806	intergenic	-0.0655704
seq_s_31566	135818	intergenic	-0.348379
seq_s_31566	135837	intergenic	-0.21012
seq_s_31566	135840	intergenic	-0.394233
seq_s_31566	135844	intergenic	-0.22029
seq_s_31566	135886	intergenic	-0.22029
seq_s_31566	135900	intergenic	-0.186398
seq_s_31566	135908	intergenic	-0.539204
seq_s_31566	135913	intergenic	-0.146914
seq_s_31566	135914	intergenic	-0.144966
seq_s_31566	135915	intergenic	-0.179458
seq_s_31566	135924	intergenic	-0.57408
seq_s_31566	135938	intergenic	0.114058
seq_s_31566	135942	intergenic	0.100284
seq_s_31566	135959	intergenic	0.357734
seq_s_31566	135970	intergenic	0.313868
seq_s_31566	135984	intergenic	0.229449
seq_s_31566	136094	intergenic	1.23783
seq_s_31566	136104	intergenic	1.23783
seq_s_31566	136112	intergenic	1.15947
seq_s_31566	136114	intergenic	1.07266
seq_s_31566	136115	intergenic	1.06805
seq_s_31566	136125	intergenic	1.07393
seq_s_31566	136130	intergenic	0.936508
seq_s_31566	136134	intergenic	1.11798
seq_s_31566	136138	intergenic	1.12442
seq_s_31566	136139	intergenic	1.48087
seq_s_31566	136140	intergenic	1.48087
seq_s_31566	136146	intergenic	0.931828
seq_s_31566	136172	intergenic	0.98239
seq_s_31566	136174	intergenic	0.885543
seq_s_31566	136187	intergenic	0.976429
seq_s_31566	136188	intergenic	0.976429
seq_s_31566	136193	intergenic	0.532908
seq_s_31566	136197	intergenic	0.505578
seq_s_31566	136210	intergenic	0.488282
seq_s_31566	136212	intergenic	0.651278
seq_s_31566	136216	intergenic	0.22858
seq_s_31566	136217	intergenic	-0.172141
seq_s_31566	136219	intergenic	-0.226623
seq_s_31566	136220	intergenic	-0.166681
seq_s_31566	136222	intergenic	-0.197027
seq_s_31566	136229	intergenic	-0.0348341
seq_s_31566	136234	intergenic	-0.488827
seq_s_31566	136245	intergenic	-0.618183
seq_s_31566	136248	intergenic	-0.62516
seq_s_31566	136251	intergenic	-0.618748
seq_s_31566	136256	intergenic	-0.896176
seq_s_31566	136261	intergenic	-0.606476
seq_s_31566	136262	intergenic	-0.607991
seq_s_31566	136269	intergenic	-0.667583
seq_s_31566	136271	intergenic	-0.673684
seq_s_31566	136280	intergenic	-0.630012
seq_s_31566	136281	intergenic	-0.64751
seq_s_31566	136287	intergenic	-0.705852
seq_s_31566	136290	intergenic	-0.608645
seq_s_31566	136299	intergenic	-0.611784
seq_s_31566	136303	intergenic	-0.500548
seq_s_31566	136306	intergenic	-0.700892
seq_s_31566	136315	intergenic	-0.637565
seq_s_31566	136324	intergenic	-0.791269
seq_s_31566	136326	intergenic	-0.166024
seq_s_31566	136339	intergenic	-0.607078
seq_s_31566	136342	intergenic	-0.578602
seq_s_31566	136359	intergenic	-0.378733
seq_s_31566	136360	intergenic	-0.246648
seq_s_31566	136362	intergenic	-0.278994
seq_s_31566	136364	intergenic	-0.16416
seq_s_31566	136367	intergenic	-0.366492
seq_s_31566	136369	intergenic	-0.311076
seq_s_31566	136371	intergenic	-0.269602
seq_s_31566	136377	intergenic	-0.259829
seq_s_31566	136380	intergenic	-0.259829
seq_s_31566	136381	intergenic	-0.259829
seq_s_31566	136382	intergenic	0.0179198
seq_s_31566	136384	intergenic	0.0179198
seq_s_31566	136400	intergenic	0.307388
seq_s_31566	136402	intergenic	0.30278
seq_s_31566	136407	intergenic	0.276494
seq_s_31566	136420	intergenic	0.329882
seq_s_31566	136421	intergenic	0.329882
seq_s_31566	136424	intergenic	0.209877
seq_s_31566	136425	intergenic	0.214423
seq_s_31566	136427	intergenic	-0.0393028
seq_s_31566	136449	intergenic	0.250776
seq_s_31566	136450	intergenic	0.195995
seq_s_31566	136451	intergenic	0.586612
seq_s_31566	136452	intergenic	0.66304
seq_s_31566	136456	intergenic	0.519643
seq_s_31566	136458	intergenic	0.498732
seq_s_31566	136466	intergenic	0.302982
seq_s_31566	136482	intergenic	0.15332
seq_s_31566	136528	intergenic	0.338681
seq_s_31566	136536	intergenic	0.338681
seq_s_31566	136565	intergenic	0.442649
seq_s_31566	136573	intergenic	0.361211
seq_s_31566	136580	intergenic	0.452003
seq_s_31566	136590	intergenic	0.422141
seq_s_31566	136603	intergenic	0.425239
seq_s_31566	136620	intergenic	0.501383
seq_s_31566	136634	intergenic	0.487164
seq_s_31566	136639	intergenic	0.107752
seq_s_31566	136641	intergenic	0.255031
seq_s_31566	136643	intergenic	0.153544
seq_s_31566	136652	intergenic	0.113701
seq_s_31566	136655	intergenic	0.208545
seq_s_31566	136667	intergenic	0.229153
seq_s_31566	136681	intergenic	0.331278
seq_s_31566	136682	intergenic	0.354482
seq_s_31566	136685	intergenic	0.278814
seq_s_31566	136687	intergenic	0.118976
seq_s_31566	136691	intergenic	0.349653
seq_s_31566	136694	intergenic	0.393181
seq_s_31566	136699	intergenic	0.137443
seq_s_31566	136704	intergenic	0.352126
seq_s_31566	136708	intergenic	0.359658
seq_s_31566	136710	intergenic	0.331949
seq_s_31566	136716	intergenic	0.617352
seq_s_31566	136718	intergenic	0.45336
seq_s_31566	136731	intergenic	0.556939
seq_s_31566	136734	intergenic	0.285402
seq_s_31566	136738	intergenic	0.648659
seq_s_31566	136740	intergenic	0.536323
seq_s_31566	136744	intergenic	-0.044102
seq_s_31566	136750	intergenic	0.263488
seq_s_31566	136765	intergenic	0.128252
seq_s_31566	136779	intergenic	-0.0836971
seq_s_31566	136787	intergenic	1.01668
seq_s_31566	136788	intergenic	1.64518
seq_s_31566	136789	intergenic	1.64518
seq_s_31566	136791	intergenic	1.15908
seq_s_31566	136799	intergenic	1.2408
seq_s_31566	136805	intergenic	0.900075
seq_s_31566	136807	intergenic	1.0988
seq_s_31566	136815	intergenic	1.18896
seq_s_31566	136826	intergenic	0.998373
seq_s_31566	136837	intergenic	0.961175
seq_s_31566	136838	intergenic	0.936745
seq_s_31566	136842	intergenic	0.94186
seq_s_31566	136845	intergenic	0.897251
seq_s_31566	136854	intergenic	0.739934
seq_s_31566	136855	intergenic	0.920794
seq_s_31566	136860	intergenic	0.685065
seq_s_31566	136866	intergenic	1.00126
seq_s_31566	136870	intergenic	0.543172
seq_s_31566	136875	intergenic	0.98123
seq_s_31566	136877	intergenic	0.98123
seq_s_31566	136878	intergenic	0.705088
seq_s_31566	136883	intergenic	0.955261
seq_s_31566	136887	intergenic	0.954964
seq_s_31566	136897	intergenic	0.954964
seq_s_31566	136901	intergenic	0.974653
seq_s_31566	136906	intergenic	1.09323
seq_s_31566	136914	intergenic	1.17484
seq_s_31566	136922	intergenic	1.25987
seq_s_31566	136926	intergenic	1.0946
seq_s_31566	136928	intergenic	1.05889
seq_s_31566	136930	intergenic	0.827262
seq_s_31566	136933	intergenic	0.827839
seq_s_31566	136934	intergenic	0.441503
seq_s_31566	136935	intergenic	0.849832
seq_s_31566	136936	intergenic	0.629778
seq_s_31566	136942	intergenic	0.740821
seq_s_31566	136945	intergenic	0.73852
seq_s_31566	136947	intergenic	0.747615
seq_s_31566	136950	intergenic	0.747615
seq_s_31566	136955	intergenic	0.976898
seq_s_31566	136956	intergenic	0.768257
seq_s_31566	136958	intergenic	0.58764
seq_s_31566	136959	intergenic	0.647484
seq_s_31566	136961	intergenic	0.632362
seq_s_31566	136970	intergenic	0.382409
seq_s_31566	136971	intergenic	0.247859
seq_s_31566	136974	intergenic	0.460459
seq_s_31566	136993	intergenic	0.443029
seq_s_31566	136995	intergenic	0.574395
seq_s_31566	136997	intergenic	0.614271
seq_s_31566	137002	intergenic	0.606425
seq_s_31566	137004	intergenic	0.680303
seq_s_31566	137006	intergenic	0.260666
seq_s_31566	137009	intergenic	-0.258801
seq_s_31566	137011	intergenic	-0.134696
seq_s_31566	137013	intergenic	-0.259398
seq_s_31566	137014	intergenic	-0.385195
seq_s_31566	137024	intergenic	-0.385195
seq_s_31566	137027	intergenic	-0.390491
seq_s_31566	137032	intergenic	-0.390491
seq_s_31566	137038	intergenic	-1.04056
seq_s_31566	137050	intergenic	-0.798924
seq_s_31566	137060	intergenic	-0.736916
seq_s_31566	137061	intergenic	-0.803294
seq_s_31566	137069	intergenic	-0.803294
seq_s_31566	137072	intergenic	-0.150921
seq_s_31566	137073	intergenic	-0.150921
seq_s_31566	137075	intergenic	-0.150921
seq_s_31566	137084	intergenic	0.143188
seq_s_31566	137092	intergenic	0.302217
seq_s_31566	137094	intergenic	-0.428411
seq_s_31566	137118	intergenic	-0.224298
seq_s_31566	137121	intergenic	-0.303718
seq_s_31566	137124	intergenic	-0.284395
seq_s_31566	137128	intergenic	0.144549
seq_s_31566	137129	intergenic	0.0847535
seq_s_31566	137138	intergenic	0.179027
seq_s_31566	137144	intergenic	0.179027
seq_s_31566	137149	intergenic	-0.144598
seq_s_31566	137150	intergenic	-0.385563
seq_s_31566	137151	intergenic	0.104307
seq_s_31566	137155	intergenic	0.112098
seq_s_31566	137158	intergenic	0.0533583
seq_s_31566	137159	intergenic	0.439685
seq_s_31566	137168	intergenic	0.0810509
seq_s_31566	137170	intergenic	0.0751933
seq_s_31566	137171	intergenic	0.0213599
seq_s_31566	137173	intergenic	0.185951
seq_s_31566	137177	intergenic	0.23021
seq_s_31566	137188	intergenic	-0.24472
seq_s_31566	137194	intergenic	-0.157424
seq_s_31566	137197	intergenic	-0.0966124
seq_s_31566	137203	intergenic	-0.150352
seq_s_31566	137208	intergenic	-0.25226
seq_s_31566	137210	intergenic	-0.403823
seq_s_31566	137211	intergenic	-0.62202
seq_s_31566	137217	intergenic	-0.359357
seq_s_31566	137221	intergenic	-0.193069
seq_s_31566	137223	intergenic	-0.193069
seq_s_31566	137224	intergenic	-0.233845
seq_s_31566	137227	intergenic	-0.46793
seq_s_31566	137230	intergenic	-0.315634
seq_s_31566	137231	intergenic	-0.0181617
seq_s_31566	137234	intergenic	-0.200709
seq_s_31566	137237	intergenic	-0.200709
seq_s_31566	137238	intergenic	-0.17929
seq_s_31566	137239	intergenic	0.0128619
seq_s_31566	137240	intergenic	0.345732
seq_s_31566	137241	intergenic	0.194645
seq_s_31566	137249	intergenic	0.203611
seq_s_31566	137253	intergenic	-0.0804721
seq_s_31566	137258	intergenic	-0.20247
seq_s_31566	137299	intergenic	-0.0362909
seq_s_31566	137303	intergenic	-0.0481198
seq_s_31566	137313	intergenic	0.0359343
seq_s_31566	137315	intergenic	-0.0793102
seq_s_31566	137318	intergenic	-0.263449
seq_s_31566	137323	intergenic	-0.287232
seq_s_31566	137328	intergenic	-0.339436
seq_s_31566	137330	intergenic	0.0551791
seq_s_31566	137331	intergenic	-0.153434
seq_s_31566	137335	intergenic	-0.293321
seq_s_31566	137350	intergenic	-0.576128
seq_s_31566	137353	intergenic	-1.00025
seq_s_31566	137361	intergenic	-1.25457
seq_s_31566	137365	intergenic	-1.08035
seq_s_31566	137366	intergenic	-0.696567
seq_s_31566	137373	intergenic	-0.753837
seq_s_31566	137376	intergenic	-0.879457
seq_s_31566	137379	intergenic	-0.571581
seq_s_31566	137382	intergenic	-0.488561
seq_s_31566	137386	intergenic	-0.482314
seq_s_31566	137393	intergenic	-0.524299
seq_s_31566	137397	intergenic	-0.52371
seq_s_31566	137399	intergenic	-0.517989
seq_s_31566	137409	intergenic	-0.884842
seq_s_31566	137412	intergenic	-0.737588
seq_s_31566	137415	intergenic	-0.80233
seq_s_31566	137419	intergenic	-0.616718
seq_s_31566	137421	intergenic	-0.556943
seq_s_31566	137422	intergenic	-0.650738
seq_s_31566	137427	intergenic	0.0825103
seq_s_31566	137429	intergenic	-0.0357702
seq_s_31566	137432	intergenic	-0.0357702
seq_s_31566	137434	intergenic	-0.265815
seq_s_31566	137435	intergenic	-0.359706
seq_s_31566	137440	intergenic	-0.520767
seq_s_31566	137442	intergenic	-0.369663
seq_s_31566	137449	intergenic	-0.670132
seq_s_31566	137458	intergenic	-0.45737
seq_s_31566	137459	intergenic	-0.45737
seq_s_31566	137462	intergenic	-0.556721
seq_s_31566	137471	intergenic	-0.677572
seq_s_31566	137472	intergenic	-0.765951
seq_s_31566	137483	intergenic	-0.765951
seq_s_31566	137492	intergenic	-0.916953
seq_s_31566	137493	intergenic	-0.840618
seq_s_31566	137495	intergenic	-0.981288
seq_s_31566	137499	intergenic	-0.671915
seq_s_31566	137503	intergenic	-0.678377
seq_s_31566	137504	intergenic	-0.466414
seq_s_31566	137505	intergenic	-0.515807
seq_s_31566	137511	intergenic	-0.302064
seq_s_31566	137515	intergenic	-0.575329
seq_s_31566	137518	intergenic	-0.450552
seq_s_31566	137520	intergenic	-0.606076
seq_s_31566	137521	intergenic	-0.585375
seq_s_31566	137525	intergenic	-0.606793
seq_s_31566	137526	intergenic	-0.606793
seq_s_31566	137528	intergenic	-0.537383
seq_s_31566	137529	intergenic	-1.48339
seq_s_31566	137530	intergenic	-1.05712
seq_s_31566	137535	intergenic	-0.13381
seq_s_31566	137539	intergenic	-0.701584
seq_s_31566	137540	intergenic	-0.854361
seq_s_31566	137542	intergenic	-0.401799
seq_s_31566	137546	intergenic	-0.339246
seq_s_31566	137548	intergenic	-0.10115
seq_s_31566	137549	intergenic	-0.282231
seq_s_31566	137554	intergenic	-0.279015
seq_s_31566	137556	intergenic	-0.284487
seq_s_31566	137557	intergenic	-0.194635
seq_s_31566	137576	intergenic	-0.131937
seq_s_31566	137577	intergenic	-0.131937
seq_s_31566	137582	intergenic	-0.604801
seq_s_31566	137590	intergenic	-0.624925
seq_s_31566	137602	intergenic	-1.123
seq_s_31566	137608	intergenic	-1.28495
seq_s_31566	137609	intergenic	-0.637838
seq_s_31566	137610	intergenic	-0.637838
seq_s_31566	137714	intergenic	-0.961386
seq_s_31566	137717	intergenic	-0.928204
seq_s_31566	137739	intergenic	-0.673113
seq_s_31566	137750	intergenic	-0.774018
seq_s_31566	137759	intergenic	-0.838671
seq_s_31566	137761	intergenic	-0.544569
seq_s_31566	137764	intergenic	-0.168214
seq_s_31566	137768	intergenic	-0.229066
seq_s_31566	137769	intergenic	-0.0734563
seq_s_31566	137771	intergenic	-0.302575
seq_s_31566	137781	intergenic	-0.27687
seq_s_31566	137786	intergenic	-0.21579
seq_s_31566	137789	intergenic	-0.132123
seq_s_31566	137791	intergenic	-0.119548
seq_s_31566	137805	intergenic	-0.252476
seq_s_31566	137809	intergenic	-0.506928
seq_s_31566	137813	intergenic	-0.398888
seq_s_31566	137816	intergenic	0.243288
seq_s_31566	137817	intergenic	0.189096
seq_s_31566	137821	intergenic	0.276185
seq_s_31566	137824	intergenic	0.302152
seq_s_31566	137825	intergenic	0.279536
seq_s_31566	137834	intergenic	0.0520207
seq_s_31566	137838	intergenic	0.0765461
seq_s_31566	137845	intergenic	0.0100669
seq_s_31566	137846	intergenic	0.0100669
seq_s_31566	137848	intergenic	0.0163489
seq_s_31566	137862	intergenic	0.229845
seq_s_31566	137882	intergenic	0.229845
seq_s_31566	137883	intergenic	0.229845
seq_s_31566	137903	intergenic	-0.222759
seq_s_31566	137906	intergenic	-0.341187
seq_s_31566	137912	intergenic	-0.314201
seq_s_31566	137914	intergenic	-0.954518
seq_s_31566	137919	intergenic	-0.675625
seq_s_31566	137930	intergenic	-1.25783
seq_s_31566	137931	intergenic	-0.730878
seq_s_31566	137945	intergenic	-0.642208
seq_s_31566	137955	intergenic	-0.729914
seq_s_31566	137956	intergenic	-0.728849
seq_s_31566	137961	intergenic	-0.688943
seq_s_31566	137963	intergenic	-0.460579
seq_s_31566	137970	intergenic	-0.638821
seq_s_31566	137977	intergenic	-0.617663
seq_s_31566	137979	intergenic	-0.84585
seq_s_31566	137989	intergenic	-0.616109
seq_s_31566	137990	intergenic	-0.677274
seq_s_31566	137998	intergenic	-0.609101
seq_s_31566	138001	intergenic	-0.543269
seq_s_31566	138007	intergenic	-0.679195
seq_s_31566	138009	intergenic	-0.0798766
seq_s_31566	138010	intergenic	-0.358228
seq_s_31566	138011	intergenic	0.0743434
seq_s_31566	138018	intergenic	0.223831
seq_s_31566	138020	intergenic	0.166853
seq_s_31566	138033	intergenic	0.130178
seq_s_31566	138035	intergenic	-0.287523
seq_s_31566	138036	intergenic	-0.325128
seq_s_31566	138039	intergenic	-0.472439
seq_s_31566	138040	intergenic	-0.240765
seq_s_31566	138043	intergenic	-0.542578
seq_s_31566	138044	intergenic	-0.741641
seq_s_31566	138047	intergenic	-0.601801
seq_s_31566	138055	intergenic	-0.192871
seq_s_31566	138056	intergenic	-0.213874
seq_s_31566	138059	intergenic	-0.332821
seq_s_31566	138069	intergenic	-0.111278
seq_s_31566	138072	intergenic	-0.380978
seq_s_31566	138073	intergenic	-0.231891
seq_s_31566	138083	intergenic	-0.158387
seq_s_31566	138084	intergenic	0.350835
seq_s_31566	138088	intergenic	0.296755
seq_s_31566	138096	intergenic	0.376114
seq_s_31566	138101	intergenic	0.481278
seq_s_31566	138108	intergenic	0.495775
seq_s_31566	138110	intergenic	0.666984
seq_s_31566	138111	intergenic	0.611318
seq_s_31566	138112	intergenic	0.450713
seq_s_31566	138115	intergenic	0.232107
seq_s_31566	138119	intergenic	0.356631
seq_s_31566	138134	intergenic	0.554382
seq_s_31566	138140	intergenic	0.705364
seq_s_31566	138145	intergenic	0.562784
seq_s_31566	138165	intergenic	0.373641
seq_s_31566	138167	intergenic	0.373641
seq_s_31566	138184	intergenic	0.373641
seq_s_31566	138186	intergenic	0.143886
seq_s_31566	138200	intergenic	0.0539671
seq_s_31566	138201	intergenic	0.0430274
seq_s_31566	138202	intergenic	-0.1356
seq_s_31566	138205	intergenic	0.230345
seq_s_31566	138207	intergenic	0.35204
seq_s_31566	138208	intergenic	0.35204
seq_s_31566	138209	intergenic	0.282826
seq_s_31566	138226	intergenic	0.260122
seq_s_31566	138228	intergenic	0.164849
seq_s_31566	138239	intergenic	0.617663
seq_s_31566	138243	intergenic	0.467123
seq_s_31566	138248	intergenic	0.0712281
seq_s_31566	138254	intergenic	0.186907
seq_s_31566	138259	intergenic	-0.357841
seq_s_31566	138265	intergenic	-0.187815
seq_s_31566	138272	intergenic	-0.0340597
seq_s_31566	138273	intergenic	-0.421549
seq_s_31566	138275	intergenic	-0.146255
seq_s_31566	138283	intergenic	-0.136737
seq_s_31566	138284	intergenic	-0.125894
seq_s_31566	138285	intergenic	-0.135485
seq_s_31566	138302	intergenic	-0.547436
seq_s_31566	138310	intergenic	-0.351912
seq_s_31566	138332	intergenic	-0.379462
seq_s_31566	139159	intergenic	-0.136906
seq_s_31566	139160	intergenic	-0.427803
seq_s_31566	139165	intergenic	-0.479327
seq_s_31566	139166	intergenic	-0.547797
seq_s_31566	139168	intergenic	0.0681122
seq_s_31566	139180	intergenic	0.0681122
seq_s_31566	139184	intergenic	0.0681122
seq_s_31566	139208	intergenic	-0.243424
seq_s_31566	139209	intergenic	-0.0452144
seq_s_31566	139211	intergenic	-0.0309172
seq_s_31566	139216	intergenic	-0.0540663
seq_s_31566	139223	intergenic	-0.136295
seq_s_31566	139234	intergenic	-0.0283505
seq_s_31566	139235	intergenic	-0.0646115
seq_s_31566	139236	intergenic	0.0610945
seq_s_31566	139237	intergenic	0.0351675
seq_s_31566	139239	intergenic	-0.0466167
seq_s_31566	139250	intergenic	-0.121997
seq_s_31566	139252	intergenic	-0.102511
seq_s_31566	139264	intergenic	-0.102511
seq_s_31566	139272	intergenic	-0.342506
seq_s_31566	139292	intergenic	-0.379893
seq_s_31566	139296	intergenic	-0.545197
seq_s_31566	139303	intergenic	-0.33584
seq_s_31566	139309	intergenic	0.00675564
seq_s_31566	139316	intergenic	-0.192629
seq_s_31566	139322	intergenic	0.33588
seq_s_31566	139325	intergenic	0.354463
seq_s_31566	139327	intergenic	0.257701
seq_s_31566	139328	intergenic	0.511832
seq_s_31566	139330	intergenic	0.531349
seq_s_31566	139342	intergenic	0.126567
seq_s_31566	139344	intergenic	0.0516192
seq_s_31566	139347	intergenic	0.145522
seq_s_31566	139348	intergenic	0.135369
seq_s_31566	139353	intergenic	-0.158767
seq_s_31566	139357	intergenic	-0.12098
seq_s_31566	139361	intergenic	-0.203682
seq_s_31566	139365	intergenic	-0.0291451
seq_s_31566	139370	intergenic	0.0754019
seq_s_31566	139380	intergenic	0.675684
seq_s_31566	139386	intergenic	0.662574
seq_s_31566	139391	intergenic	0.167042
seq_s_31566	139395	intergenic	0.702723
seq_s_31566	139397	intergenic	0.725237
seq_s_31566	139399	intergenic	0.725237
seq_s_31566	139403	intergenic	0.709592
seq_s_31566	139405	intergenic	0.609756
seq_s_31566	139407	intergenic	0.182906
seq_s_31566	139408	intergenic	0.125739
seq_s_31566	139409	intergenic	0.158134
seq_s_31566	139417	intergenic	0.0527577
seq_s_31566	139424	intergenic	0.772993
seq_s_31566	139427	intergenic	0.944369
seq_s_31566	139430	intergenic	0.734024
seq_s_31566	139431	intergenic	0.766616
seq_s_31566	139437	intergenic	0.645826
seq_s_31566	139439	intergenic	0.702335
seq_s_31566	139440	intergenic	0.518458
seq_s_31566	139445	intergenic	0.577391
seq_s_31566	139447	intergenic	0.326212
seq_s_31566	139448	intergenic	0.462872
seq_s_31566	139450	intergenic	0.304915
seq_s_31566	139451	intergenic	0.364349
seq_s_31566	139453	intergenic	0.103067
seq_s_31566	139455	intergenic	-0.105873
seq_s_31566	139456	intergenic	-0.175054
seq_s_31566	139457	intergenic	-0.127398
seq_s_31566	139459	intergenic	-0.147787
seq_s_31566	139462	intergenic	-0.31252
seq_s_31566	139463	intergenic	-0.343369
seq_s_31566	139476	intergenic	-0.310157
seq_s_31566	139479	intergenic	-0.382322
seq_s_31566	139484	intergenic	-0.345969
seq_s_31566	139487	intergenic	-0.345068
seq_s_31566	139499	intergenic	-0.338377
seq_s_31566	139504	intergenic	-0.437703
seq_s_31566	139509	intergenic	-0.38909
seq_s_31566	139514	intergenic	-0.128427
seq_s_31566	139520	intergenic	0.0762353
seq_s_31566	139523	intergenic	0.0762353
seq_s_31566	139524	intergenic	0.0762353
seq_s_31566	139529	intergenic	0.0762353
seq_s_31566	139530	intergenic	0.087539
seq_s_31566	139537	intergenic	0.159413
seq_s_31566	139551	intergenic	0.284501
seq_s_31566	139552	intergenic	0.284501
seq_s_31566	139554	intergenic	0.280241
seq_s_31566	139559	intergenic	0.0331158
seq_s_31566	139561	intergenic	0.121403
seq_s_31566	139563	intergenic	-0.0123459
seq_s_31566	139564	intergenic	0.219137
seq_s_31566	139568	intergenic	0.229789
seq_s_31566	139575	intergenic	-0.3056
seq_s_31566	139577	intergenic	-0.24304
seq_s_31566	139578	intergenic	-0.0241183
seq_s_31566	139581	intergenic	0.258726
seq_s_31566	139582	intergenic	0.176069
seq_s_31566	139583	intergenic	0.303352
seq_s_31566	139588	intergenic	0.11646
seq_s_31566	139589	intergenic	-0.00179748
seq_s_31566	139590	intergenic	-0.158009
seq_s_31566	139597	intergenic	-0.169967
seq_s_31566	139601	intergenic	-0.119334
seq_s_31566	139612	intergenic	-0.735946
seq_s_31566	139614	intergenic	-1.00573
seq_s_31566	140114	intergenic	-0.713107
seq_s_31566	140116	intergenic	-0.943615
seq_s_31566	140117	intergenic	-0.943615
seq_s_31566	140125	intergenic	-0.841747
seq_s_31566	140138	intergenic	-0.883358
seq_s_31566	140144	intergenic	-0.635986
seq_s_31566	140154	intergenic	-0.635986
seq_s_31566	140166	intergenic	-0.627862
seq_s_31566	140171	intergenic	-0.390396
seq_s_31566	140172	intergenic	-0.249292
seq_s_31566	140174	intergenic	-0.472173
seq_s_31566	140180	intergenic	-0.544537
seq_s_31566	140181	intergenic	-0.883986
seq_s_31566	140192	intergenic	-0.22841
seq_s_31566	140202	intergenic	-0.404254
seq_s_31566	140203	intergenic	-0.351131
seq_s_31566	140205	intergenic	-0.45026
seq_s_31566	140217	intergenic	-0.0492633
seq_s_31566	140218	intergenic	0.150779
seq_s_31566	140220	intergenic	0.182823
seq_s_31566	140221	intergenic	0.0344559
seq_s_31566	140226	intergenic	0.0662006
seq_s_31566	140227	intergenic	0.271962
seq_s_31566	140229	intergenic	0.31021
seq_s_31566	140235	intergenic	0.258373
seq_s_31566	140254	intergenic	0.0885677
seq_s_31566	140259	intergenic	0.636482
seq_s_31566	140272	intergenic	0.53339
seq_s_31566	145985	intergenic	0.990274
seq_s_31566	145988	intergenic	0.142154
seq_s_31566	145994	intergenic	0.166608
seq_s_31566	146021	intergenic	0.106055
seq_s_31566	146039	intergenic	0.082164
seq_s_31566	146065	intergenic	0.082164
seq_s_31566	146070	intergenic	0.10719
seq_s_31566	146084	intergenic	-0.475636
seq_s_31566	146112	intergenic	-1.41631
seq_s_31566	146113	intergenic	-1.20913
seq_s_31566	146400	intergenic	-0.779764
seq_s_31566	146438	intergenic	-1.85191
seq_s_31566	146925	intergenic	-0.97558
seq_s_31566	147081	intergenic	-0.266337
seq_s_31566	147097	intergenic	-0.321228
seq_s_31566	147107	intergenic	-0.277742
seq_s_31566	147112	intergenic	-0.300026
seq_s_31566	147126	intergenic	-0.118012
seq_s_31566	147222	intergenic	-0.0994981
seq_s_31566	147230	intergenic	0.16625
seq_s_31566	147231	intergenic	0.16625
seq_s_31566	147324	intergenic	0.3025
seq_s_31566	148197	downstream	0.236475
seq_s_31566	148268	downstream	0.219503
seq_s_31566	148308	downstream	-0.409708
seq_s_31566	148324	downstream	-0.18776
seq_s_31566	148423	downstream	-0.211813
seq_s_31566	148430	downstream	-0.911892
seq_s_31566	148469	downstream	-0.697125
seq_s_31566	148471	downstream	-0.77235
seq_s_31566	148475	downstream	-0.626599
seq_s_31566	148481	downstream	-0.689115
seq_s_31566	148495	downstream	-1.31255
seq_s_31566	148506	downstream	-0.512769
seq_s_31566	148507	downstream	-0.512769
seq_s_31566	148510	downstream	-0.764834
seq_s_31566	148539	downstream	-0.633646
seq_s_31566	148562	downstream	-1.14472
seq_s_31566	148566	downstream	-0.805006
seq_s_31566	148573	downstream	-0.595009
seq_s_31566	149177	downstream	-0.0667361
seq_s_31566	149187	downstream	-0.0667361
seq_s_31566	149230	downstream	0.00718057
seq_s_31566	149264	downstream	-0.0198132
seq_s_31566	149317	downstream	-0.0831225
seq_s_31566	149322	downstream	-0.139523
seq_s_31566	149323	downstream	-0.139523
seq_s_31566	149324	downstream	-0.139523
seq_s_31566	149328	downstream	-0.139523
seq_s_31566	149333	downstream	-0.0671331
seq_s_31566	149361	downstream	-0.586231
seq_s_31566	149364	downstream	0.428104
seq_s_31566	149374	downstream	1.29439
seq_s_31566	149382	downstream	1.31271
seq_s_31566	149384	downstream	1.3107
seq_s_31566	149394	downstream	1.3245
seq_s_31566	149399	downstream	1.31959
seq_s_31566	149424	downstream	1.31959
seq_s_31566	149425	downstream	1.36407
seq_s_31566	149431	downstream	1.35499
seq_s_31566	149433	downstream	1.35499
seq_s_31566	149435	downstream	1.35999
seq_s_31566	149520	downstream	1.35999
seq_s_31566	149525	downstream	1.32886
seq_s_31566	149531	downstream	1.31514
seq_s_31566	149532	downstream	1.33327
seq_s_31566	149548	downstream	1.34387
seq_s_31566	149554	downstream	1.44939
seq_s_31566	149560	downstream	1.50067
seq_s_31566	149567	downstream	1.63098
seq_s_31566	149590	downstream	1.38199
seq_s_31566	149593	downstream	1.55341
seq_s_31566	149631	downstream	1.98575
seq_s_31566	149635	downstream	1.98575
seq_s_31566	149650	downstream	1.86555
seq_s_31566	149651	downstream	1.88013
seq_s_31566	149667	downstream	1.90043
seq_s_31566	149673	downstream	2.03926
seq_s_31566	149676	downstream	2.16977
seq_s_31566	149677	downstream	2.16977
seq_s_31566	149692	downstream	1.83621
seq_s_31566	149694	downstream	2.499
seq_s_31566	149699	downstream	2.499
seq_s_31566	149708	downstream	2.499
seq_s_31566	149721	downstream	1.53616
seq_s_31566	149726	downstream	1.26845
seq_s_31566	149730	downstream	1.26845
seq_s_31566	149740	downstream	1.26845
seq_s_31566	149766	downstream	1.26845
seq_s_31566	149769	downstream	1.26845
seq_s_31566	149777	downstream	1.34285
seq_s_31566	149794	downstream	1.26716
seq_s_31566	149799	downstream	1.38394
seq_s_31566	149801	downstream	1.59904
seq_s_31566	149816	downstream	1.5213
seq_s_31566	149822	downstream	1.50446
seq_s_31566	149830	downstream	1.56394
seq_s_31566	149831	downstream	1.56394
seq_s_31566	149851	downstream	1.13667
seq_s_31566	149852	downstream	-0.452448
seq_s_31566	149908	downstream	0.2945
seq_s_31566	149911	downstream	0.505325
seq_s_31566	150047	downstream	0.508304
seq_s_31566	150049	downstream	0.54094
seq_s_31566	150064	downstream	0.447078
seq_s_31566	150112	downstream	0.408438
seq_s_31566	150133	downstream	0.408438
seq_s_31566	150154	downstream	0.302417
seq_s_31566	150155	downstream	0.294327
seq_s_31566	150185	downstream	-1.16102
seq_s_31566	150195	downstream	-0.102351
seq_s_31566	150196	downstream	-0.437252
seq_s_31566	150217	downstream	-0.192246
seq_s_31566	150247	downstream	-0.702091
seq_s_31566	150253	downstream	0.191544
seq_s_31566	150256	downstream	0.185962
seq_s_31566	150272	downstream	0.154105
seq_s_31566	150282	downstream	0.501353
seq_s_31566	150304	downstream	1.02459
seq_s_31566	150320	downstream	1.02459
seq_s_31566	150330	downstream	1.02459
seq_s_31566	150347	downstream	0.866618
seq_s_31566	151817	downstream	0.866618
seq_s_31566	151820	downstream	0.866618
seq_s_31566	151850	downstream	0.865615
seq_s_31566	151987	downstream	0.691989
seq_s_31566	151994	downstream	1.21151
seq_s_31566	152037	downstream	1.21309
seq_s_31566	152041	downstream	2.07121
seq_s_31566	152062	downstream	1.20477
seq_s_31566	152067	downstream	1.0154
seq_s_31566	152078	downstream	1.27524
seq_s_31566	152100	downstream	1.27836
seq_s_31566	152109	downstream	1.27836
seq_s_31566	152214	downstream	1.0443
seq_s_31566	152276	downstream	1.35087
seq_s_31566	152291	downstream	1.35087
seq_s_31566	152324	downstream	1.35087
seq_s_31566	152325	downstream	1.0521
seq_s_31566	152330	downstream	1.02325
seq_s_31566	152351	downstream	1.02325
seq_s_31566	152865	utr	1.02325
seq_s_31566	152868	utr	1.00333
seq_s_31566	152871	utr	1.08253
seq_s_31566	153078	intron	1.03203
seq_s_31566	153107	intron	1.24083
seq_s_31566	153135	intron	1.24083
seq_s_31566	153148	intron	0.633909
seq_s_31566	154029	intron	0.764216
seq_s_31566	154042	intron	-0.750901
seq_s_31566	154043	intron	-0.775007
seq_s_31566	154045	intron	-0.87458
seq_s_31566	154059	intron	-0.790939
seq_s_31566	154060	intron	-0.790939
seq_s_31566	154070	intron	-1.88882
seq_s_31566	155552	intron	-0.0255072
seq_s_31566	155567	intron	-0.297287
seq_s_31566	155571	intron	-0.150413
seq_s_31566	155573	intron	-0.541182
seq_s_31566	155577	intron	-0.655495
seq_s_31566	155600	intron	-0.669295
seq_s_31566	155601	intron	-0.669295
seq_s_31566	157807	intron	0.470976
seq_s_31566	158339	intron	-0.115452
seq_s_31566	158394	intron	-0.0909082
seq_s_31566	158399	intron	-0.643324
seq_s_31566	158429	intron	-0.0168
seq_s_31566	158716	intron	0.642972
seq_s_31566	159143	intron	0.49521
seq_s_31566	159902	intron	-0.245988
seq_s_31566	159907	intron	1.41868
seq_s_31566	159918	intron	1.48956
seq_s_31566	159921	intron	1.36677
seq_s_31566	159929	intron	1.36677
seq_s_31566	159947	intron	1.46506
seq_s_31566	159952	intron	1.50904
seq_s_31566	159967	intron	1.44027
seq_s_31566	159974	intron	1.41387
seq_s_31566	159977	intron	1.40923
seq_s_31566	159981	intron	1.31026
seq_s_31566	159984	intron	2.35534
seq_s_31566	159987	intron	1.52537
seq_s_31566	160011	intron	1.52537
seq_s_31566	160013	intron	1.28503
seq_s_31566	160021	intron	1.53746
seq_s_31566	160057	cds-synonymous	1.53746
seq_s_31566	160066	cds-synonymous	1.39073
seq_s_31566	160144	cds-synonymous	1.40996
seq_s_31566	160231	cds-synonymous	1.35503
seq_s_31566	160246	cds-synonymous	1.39717
seq_s_31566	160318	cds-synonymous	1.38433
seq_s_31566	160341	intron	1.40844
seq_s_31566	160368	intron	1.40844
seq_s_31566	160372	intron	1.14449
seq_s_31566	160378	intron	1.36331
seq_s_31566	160503	intron	1.36331
seq_s_31566	160561	intron	1.36331
seq_s_31566	160572	intron	1.32793
seq_s_31566	160585	intron	1.28199
seq_s_31566	160632	intron	1.29012
seq_s_31566	160643	intron	0.986284
seq_s_31566	160732	intron	0.630851
seq_s_31566	160735	intron	0.662838
seq_s_31566	160737	intron	0.625448
seq_s_31566	160740	intron	0.721677
seq_s_31566	160756	intron	0.669997
seq_s_31566	160804	intron	0.736946
seq_s_31566	160806	intron	0.651198
seq_s_31566	160822	intron	0.647304
seq_s_31566	160826	intron	-0.139483
seq_s_31566	160847	intron	0.946572
seq_s_31566	160850	intron	1.2103
seq_s_31566	160897	intron	1.11372
seq_s_31566	160898	intron	0.965996
seq_s_31566	160902	intron	1.0601
seq_s_31566	160912	intron	1.0601
seq_s_31566	160963	intron	1.0601
seq_s_31566	160965	intron	0.835442
seq_s_31566	160968	intron	0.835442
seq_s_31566	160979	intron	0.835442
seq_s_31566	160985	intron	1.36476
seq_s_31566	160992	intron	1.34926
seq_s_31566	160998	intron	1.38496
seq_s_31566	161005	intron	1.33924
seq_s_31566	161195	cds-synonymous	1.33924
seq_s_31566	161232	cds-missense	1.31543
seq_s_31566	161267	cds-synonymous	1.35422
seq_s_31566	161346	intron	1.35422
seq_s_31566	161347	intron	1.34674
seq_s_31566	161358	intron	1.29539
seq_s_31566	161397	intron	1.29539
seq_s_31566	161401	intron	1.42987
seq_s_31566	161424	intron	1.42987
seq_s_31566	161433	intron	1.42987
seq_s_31566	161450	intron	1.3316
seq_s_31566	161453	intron	1.37744
seq_s_31566	161457	intron	0.812963
seq_s_31566	161459	intron	1.25863
seq_s_31566	161513	intron	1.37656
seq_s_31566	161514	intron	1.37656
seq_s_31566	161515	intron	1.37656
seq_s_31566	161517	intron	1.40878
seq_s_31566	161529	intron	1.62859
seq_s_31566	161538	intron	1.5192
seq_s_31566	161544	intron	1.63376
seq_s_31566	161548	intron	1.63376
seq_s_31566	161551	intron	1.63376
seq_s_31566	161558	intron	2.57066
seq_s_31566	161559	intron	2.52365
seq_s_31566	161570	intron	2.49181
seq_s_31566	161575	intron	2.68111
seq_s_31566	161596	intron	3.165
seq_s_31566	161625	intron	3.09588
seq_s_31566	161626	intron	3.09588
seq_s_31566	161627	intron	3.09588
seq_s_31566	161647	intron	3.09588
seq_s_31566	161664	intron	3.09588
seq_s_31566	161671	intron	3.09588
seq_s_31566	161716	intron	0.983716
seq_s_31566	161743	intron	0.983716
seq_s_31566	161757	intron	1.64076
seq_s_31566	161767	intron	1.64076
seq_s_31566	161783	intron	1.64076
seq_s_31566	161800	intron	1.64076
seq_s_31566	161806	intron	-0.0125184
seq_s_31566	161824	intron	-0.0125184
seq_s_31566	161830	intron	1.08273
seq_s_31566	161840	intron	1.12935
seq_s_31566	161856	intron	1.07573
seq_s_31566	161858	intron	1.06538
seq_s_31566	161860	intron	1.06538
seq_s_31566	161881	intron	0.887843
seq_s_31566	161882	intron	0.906525
seq_s_31566	161885	intron	0.905349
seq_s_31566	161893	intron	1.05461
seq_s_31566	161895	intron	0.907307
seq_s_31566	161919	intron	0.91968
seq_s_31566	161950	intron	0.951397
seq_s_31566	161953	intron	0.951397
seq_s_31566	161958	intron	0.950644
seq_s_31566	161974	intron	0.936123
seq_s_31566	161995	intron	0.940891
seq_s_31566	162016	intron	0.950595
seq_s_31566	162041	intron	0.679606
seq_s_31566	162044	intron	-0.309716
seq_s_31566	162047	intron	-1.27536
seq_s_31566	162080	intron	-1.71015
seq_s_31566	162084	intron	-1.09409
seq_s_31566	162089	intron	-1.09409
seq_s_31566	162106	intron	-0.394823
seq_s_31566	162141	intron	-0.286752
seq_s_31566	162150	intron	-0.286752
seq_s_31566	162168	intron	-0.649691
seq_s_31566	162170	intron	-0.649691
seq_s_31566	162294	intron	0.88665
seq_s_31566	162296	intron	0.23137
seq_s_31566	162314	intron	0.23137
seq_s_31566	162330	intron	0.217154
seq_s_31566	162354	intron	0.369884
seq_s_31566	162370	intron	0.277229
seq_s_31566	162375	intron	0.274907
seq_s_31566	162378	intron	0.321424
seq_s_31566	162386	intron	-0.144111
seq_s_31566	162390	intron	0.936745
seq_s_31566	162404	intron	0.925899
seq_s_31566	162415	intron	1.01103
seq_s_31566	162416	intron	1.01103
seq_s_31566	162420	intron	0.913972
seq_s_31566	162436	intron	0.7673
seq_s_31566	162439	intron	0.85067
seq_s_31566	162442	intron	0.85067
seq_s_31566	162452	intron	0.546091
seq_s_31566	162493	intron	-0.36275
seq_s_31566	162517	intron	0.549709
seq_s_31566	162519	intron	0.440236
seq_s_31566	162550	intron	0.39689
seq_s_31566	162559	intron	0.410571
seq_s_31566	162570	intron	0.38082
seq_s_31566	162589	intron	0.372166
seq_s_31566	162593	intron	0.372166
seq_s_31566	162671	intron	0.402442
seq_s_31566	162678	intron	0.402442
seq_s_31566	162726	intron	0.172139
seq_s_31566	162758	intron	0.404379
seq_s_31566	162800	intron	0.520923
seq_s_31566	162801	intron	1.38632
seq_s_31566	162824	intron	0.0456759
seq_s_31566	162835	intron	0.0456759
seq_s_31566	162848	intron	0.0456759
seq_s_31566	162851	intron	0.0453544
seq_s_31566	162885	intron	-0.0199407
seq_s_31566	162891	intron	-0.558471
seq_s_31566	162898	intron	-0.704932
seq_s_31566	162935	cds-synonymous	-0.10999
seq_s_31566	162944	cds-synonymous	-0.10999
seq_s_31566	162964	cds-missense	-0.10999
seq_s_31566	163030	splice&intron	-0.0262835
seq_s_31566	163031	intron	-0.0262835
seq_s_31566	163039	intron	-0.0746499
seq_s_31566	163043	intron	-0.556569
seq_s_31566	163044	intron	0.72495
seq_s_31566	163059	intron	0.72495
seq_s_31566	163075	intron	0.780399
seq_s_31566	163077	intron	0.621713
seq_s_31566	163091	intron	0.397993
seq_s_31566	163093	intron	0.832942
seq_s_31566	163117	intron	0.8829
seq_s_31566	163118	intron	0.850319
seq_s_31566	163127	intron	0.851966
seq_s_31566	163168	intron	0.77528
seq_s_31566	163195	intron	0.77528
seq_s_31566	163205	intron	0.849096
seq_s_31566	163207	intron	0.796285
seq_s_31566	163211	intron	0.796285
seq_s_31566	163267	intron	0.802664
seq_s_31566	163273	intron	0.802664
seq_s_31566	163285	intron	0.710836
seq_s_31566	163291	intron	0.710836
seq_s_31566	163293	intron	0.888686
seq_s_31566	163295	intron	0.617664
seq_s_31566	163314	intron	0.241628
seq_s_31566	163318	intron	0.504857
seq_s_31566	163326	intron	0.504857
seq_s_31566	163342	intron	0.538642
seq_s_31566	163377	intron	0.527631
seq_s_31566	163381	intron	0.489197
seq_s_31566	163386	intron	0.489197
seq_s_31566	163418	intron	0.760778
seq_s_31566	163422	intron	0.833039
seq_s_31566	163435	intron	0.910141
seq_s_31566	163468	intron	0.910141
seq_s_31566	163474	intron	0.912092
seq_s_31566	163497	intron	0.24274
seq_s_31566	163500	intron	0.73628
seq_s_31566	163504	intron	0.728612
seq_s_31566	163510	intron	0.753067
seq_s_31566	163519	intron	0.745479
seq_s_31566	163552	intron	0.745479
seq_s_31566	163562	intron	1.09479
seq_s_31566	163592	intron	1.00475
seq_s_31566	163609	intron	1.0286
seq_s_31566	163610	intron	1.0286
seq_s_31566	163621	intron	1.83628
seq_s_31566	163640	intron	1.92564
seq_s_31566	163681	intron	1.92564
seq_s_31566	163685	intron	1.8021
seq_s_31566	163689	intron	1.657
seq_s_31566	163704	intron	1.657
seq_s_31566	163706	intron	2.09218
seq_s_31566	163712	intron	2.05639
seq_s_31566	163732	intron	2.05639
seq_s_31566	163740	intron	2.05639
seq_s_31566	163752	intron	1.84398
seq_s_31566	163767	intron	2.35092
seq_s_31566	163776	intron	2.35092
seq_s_31566	163798	intron	2.35092
seq_s_31566	163799	intron	2.61334
seq_s_31566	163800	intron	2.25758
seq_s_31566	163820	intron	2.26883
seq_s_31566	163836	intron	2.31055
seq_s_31566	163839	intron	2.35121
seq_s_31566	163843	intron	2.22049
seq_s_31566	163848	intron	2.15618
seq_s_31566	163881	intron	2.27367
seq_s_31566	163886	intron	2.19476
seq_s_31566	163913	intron	2.35648
seq_s_31566	163921	intron	2.35648
seq_s_31566	163936	intron	2.35648
seq_s_31566	163948	intron	2.75474
seq_s_31566	163953	intron	2.21527
seq_s_31566	164007	intron	2.1996
seq_s_31566	164011	intron	2.18439
seq_s_31566	164025	intron	2.18439
seq_s_31566	164043	intron	2.30561
seq_s_31566	164044	intron	2.30561
seq_s_31566	164053	intron	2.09501
seq_s_31566	164064	intron	2.09501
seq_s_31566	164068	intron	2.09501
seq_s_31566	164071	intron	2.37684
seq_s_31566	164082	intron	2.37684
seq_s_31566	164094	intron	2.97196
seq_s_31566	164097	intron	2.97196
seq_s_31566	164115	intron	2.63324
seq_s_31566	164134	intron	2.63324
seq_s_31566	164142	intron	2.76226
seq_s_31566	164176	intron	2.76226
seq_s_31566	164181	intron	2.64703
seq_s_31566	164182	intron	2.75072
seq_s_31566	164186	intron	2.64619
seq_s_31566	164196	intron	2.6187
seq_s_31566	164205	intron	2.76319
seq_s_31566	164216	intron	2.48073
seq_s_31566	164224	intron	2.60787
seq_s_31566	164225	intron	2.60787
seq_s_31566	164226	intron	2.44927
seq_s_31566	164232	intron	2.44927
seq_s_31566	164245	intron	2.44927
seq_s_31566	164280	intron	2.44927
seq_s_31566	164292	intron	2.35087
seq_s_31566	164297	intron	2.37859
seq_s_31566	164345	intron	2.40151
seq_s_31566	164385	intron	2.3974
seq_s_31566	164386	intron	2.53089
seq_s_31566	164390	intron	2.52817
seq_s_31566	164391	intron	0.598187
seq_s_31566	164392	intron	1.101
seq_s_31566	164433	intron	0.199621
seq_s_31566	164434	intron	0.400467
seq_s_31566	164471	intron	0.400467
seq_s_31566	164532	intron	0.215087
seq_s_31566	164540	intron	1.17109
seq_s_31566	164547	intron	1.15381
seq_s_31566	164549	intron	1.15381
seq_s_31566	164556	intron	1.15381
seq_s_31566	164561	intron	1.08701
seq_s_31566	164597	intron	1.11328
seq_s_31566	164599	intron	1.16206
seq_s_31566	164611	intron	1.16007
seq_s_31566	164620	intron	1.14619
seq_s_31566	164629	intron	1.32571
seq_s_31566	164631	intron	1.32571
seq_s_31566	164640	intron	1.32571
seq_s_31566	164673	intron	1.28321
seq_s_31566	164681	intron	1.28321
seq_s_31566	164710	intron	2.39711
seq_s_31566	164730	intron	2.24129
seq_s_31566	164740	intron	2.24129
seq_s_31566	164748	intron	2.32272
seq_s_31566	164754	intron	2.57365
seq_s_31566	164756	intron	2.62624
seq_s_31566	165421	intron	3.51635
seq_s_31566	165824	intron	3.95591
seq_s_31566	165842	intron	3.35485
seq_s_31566	165856	intron	2.8282
seq_s_31566	165863	intron	2.32495
seq_s_31566	165865	intron	2.35301
seq_s_31566	165866	intron	2.6381
seq_s_31566	165881	intron	1.35977
seq_s_31566	165884	intron	3.15782
seq_s_31566	165889	intron	3.06181
seq_s_31566	165895	intron	3.06181
seq_s_31566	165896	intron	3.06181
seq_s_31566	165897	intron	3.06181
seq_s_31566	165899	intron	3.06181
seq_s_31566	165901	intron	3.06181
seq_s_31566	165911	intron	1.58031
seq_s_31566	165920	intron	1.52253
seq_s_31566	165952	intron	1.50374
seq_s_31566	165955	intron	1.51745
seq_s_31566	165956	intron	1.46359
seq_s_31566	166070	intron	1.46359
seq_s_31566	166082	intron	1.21294
seq_s_31566	166088	intron	1.21294
seq_s_31566	166090	intron	1.18664
seq_s_31566	166097	intron	1.18664
seq_s_31566	166112	intron	1.04534
seq_s_31566	166143	intron	1.04534
seq_s_31566	166148	intron	1.04534
seq_s_31566	166152	intron	0.754878
seq_s_31566	166181	intron	1.01537
seq_s_31566	166238	intron	1.01537
seq_s_31566	166240	intron	1.01537
seq_s_31566	166265	intron	1.22523
seq_s_31566	166274	intron	1.22523
seq_s_31566	166314	intron	1.01882
seq_s_31566	166315	intron	1.06067
seq_s_31566	166325	intron	-0.0514076
seq_s_31566	166327	intron	1.38528
seq_s_31566	166336	intron	1.38528
seq_s_31566	166340	intron	0.943171
seq_s_31566	166344	intron	1.39314
seq_s_31566	166355	intron	1.31248
seq_s_31566	166356	intron	1.27264
seq_s_31566	166358	intron	1.27264
seq_s_31566	166360	intron	1.28627
seq_s_31566	166369	intron	1.11139
seq_s_31566	166386	intron	1.41863
seq_s_31566	166410	intron	1.4478
seq_s_31566	166430	intron	1.3324
seq_s_31566	166445	intron	1.3324
seq_s_31566	166474	intron	1.59932
seq_s_31566	166479	intron	1.59932
seq_s_31566	166483	intron	1.59932
seq_s_31566	166493	intron	1.14526
seq_s_31566	166513	intron	1.13804
seq_s_31566	166516	intron	1.13329
seq_s_31566	166547	intron	1.13329
seq_s_31566	166559	intron	1.13329
seq_s_31566	166573	intron	1.16342
seq_s_31566	166574	intron	1.18409
seq_s_31566	166582	intron	1.18409
seq_s_31566	166583	intron	1.18409
seq_s_31566	166601	intron	1.18409
seq_s_31566	166610	intron	0.915961
seq_s_31566	166634	intron	0.906218
seq_s_31566	166652	intron	0.906218
seq_s_31566	166665	intron	1.04873
seq_s_31566	166667	intron	0.917627
seq_s_31566	166676	intron	1.21693
seq_s_31566	166703	intron	1.21693
seq_s_31566	166708	intron	1.06557
seq_s_31566	166712	intron	1.06973
seq_s_31566	166717	intron	1.06973
seq_s_31566	166723	intron	1.07498
seq_s_31566	166730	intron	1.09585
seq_s_31566	166737	intron	1.13842
seq_s_31566	166738	intron	1.12721
seq_s_31566	166741	intron	1.10657
seq_s_31566	166755	intron	0.857128
seq_s_31566	166756	intron	0.857128
seq_s_31566	166757	intron	0.857128
seq_s_31566	166765	intron	0.857128
seq_s_31566	166767	intron	1.51814
seq_s_31566	166782	intron	1.07724
seq_s_31566	166783	intron	1.07724
seq_s_31566	166793	intron	1.26654
seq_s_31566	166805	intron	1.26654
seq_s_31566	166809	intron	0.887202
seq_s_31566	166834	intron	0.933168
seq_s_31566	166845	intron	-0.347745
seq_s_31566	166849	intron	0.413994
seq_s_31566	166878	intron	0.137908
seq_s_31566	167710	intron	0.137908
seq_s_31566	167720	intron	0.162991
seq_s_31566	167725	intron	0.126383
seq_s_31566	167727	intron	0.114897
seq_s_31566	167755	intron	-0.164872
seq_s_31566	167764	intron	0.226035
seq_s_31566	167770	intron	-0.160291
seq_s_31566	167783	intron	-0.0747958
seq_s_31566	167788	intron	0.0268212
seq_s_31566	167800	intron	0.0337297
seq_s_31566	167801	intron	-0.2391
seq_s_31566	167802	intron	-0.2391
seq_s_31566	167819	intron	-0.2391
seq_s_31566	167834	intron	0.262097
seq_s_31566	167843	intron	0.188508
seq_s_31566	167844	intron	0.188508
seq_s_31566	167850	intron	0.606394
seq_s_31566	167869	intron	0.906913
seq_s_31566	167882	intron	0.906913
seq_s_31566	167890	intron	0.697766
seq_s_31566	167895	intron	0.697766
seq_s_31566	167896	intron	0.357607
seq_s_31566	167915	intron	-0.221491
seq_s_31566	167925	intron	1.08549
seq_s_31566	167943	intron	0.968158
seq_s_31566	167972	intron	0.470717
seq_s_31566	167982	intron	0.470717
seq_s_31566	167990	intron	0.527039
seq_s_31566	168030	intron	0.527039
seq_s_31566	168044	intron	0.527039
seq_s_31566	168045	intron	0.207949
seq_s_31566	168046	intron	0.207949
seq_s_31566	168048	intron	0.207949
seq_s_31566	168054	intron	-0.755315
seq_s_31566	168084	intron	-0.755315
seq_s_31566	168112	intron	-0.174365
seq_s_31566	168116	intron	-0.174365
seq_s_31566	168120	intron	-0.355235
seq_s_31566	168125	intron	-0.878138
seq_s_31566	168140	intron	0.145134
seq_s_31566	168154	intron	0.179187
seq_s_31566	168179	intron	0.0760603
seq_s_31566	168247	intron	0.0760603
seq_s_31566	168256	intron	0.0767179
seq_s_31566	168260	intron	0.0746567
seq_s_31566	168261	intron	0.0746567
seq_s_31566	168269	intron	0.0746567
seq_s_31566	168270	intron	0.104728
seq_s_31566	168293	intron	-0.598212
seq_s_31566	168304	intron	0.971894
seq_s_31566	168326	intron	0.286205
seq_s_31566	168329	intron	0.307718
seq_s_31566	168334	intron	0.26869
seq_s_31566	168340	intron	0.292883
seq_s_31566	168370	intron	0.292883
seq_s_31566	168395	intron	0.316115
seq_s_31566	168396	intron	0.146453
seq_s_31566	168401	intron	0.146453
seq_s_31566	168410	intron	0.139688
seq_s_31566	168422	intron	0.20462
seq_s_31566	168443	intron	0.115489
seq_s_31566	168444	intron	0.208703
seq_s_31566	168446	intron	0.636926
seq_s_31566	168448	intron	0.636926
seq_s_31566	168469	intron	-0.865168
seq_s_31566	168484	intron	-0.865168
seq_s_31566	168531	intron	-0.865168
seq_s_31566	168533	intron	-0.865168
seq_s_31566	168535	intron	-0.865168
seq_s_31566	168593	intron	-0.324069
seq_s_31566	168600	intron	-0.322382
seq_s_31566	168610	intron	-0.322731
seq_s_31566	168611	intron	-0.317372
seq_s_31566	168626	intron	-0.317372
seq_s_31566	168671	intron	-1.60472
seq_s_31566	168718	intron	-0.680039
seq_s_31566	168728	intron	-0.680039
seq_s_31566	168729	intron	-0.642468
seq_s_31566	168734	intron	-1.02286
seq_s_31566	168746	intron	-0.833261
seq_s_31566	168756	intron	-1.91958
seq_s_31566	168763	intron	-1.91958
seq_s_31566	168821	intron	-0.959109
seq_s_31566	168835	intron	-0.959109
seq_s_31566	168853	intron	-0.959109
seq_s_31566	168855	intron	-0.959109
seq_s_31566	168860	intron	-1.01204
seq_s_31566	168861	intron	-1.02987
seq_s_31566	168868	intron	-1.02987
seq_s_31566	168872	intron	-1.05634
seq_s_31566	168900	cds-synonymous	-1.36024
seq_s_31566	168927	cds-synonymous	-1.14964
seq_s_31566	168984	cds-synonymous	-2.39482
seq_s_31566	169032	cds-synonymous	-1.58159
seq_s_31566	169073	intron	-1.4968
seq_s_31566	169077	intron	-1.52689
seq_s_31566	169094	intron	-1.52689
seq_s_31566	169097	intron	-1.28297
seq_s_31566	169099	intron	-1.27528
seq_s_31566	169118	intron	-2.66544
seq_s_31566	169125	intron	-2.66544
seq_s_31566	169143	intron	-2.31596
seq_s_31566	169168	intron	-1.61859
seq_s_31566	169170	intron	-0.283199
seq_s_31566	169326	intron	-0.262838
seq_s_31566	169348	intron	-0.747501
seq_s_31566	169356	intron	0.777064
seq_s_31566	169436	intron	0.843882
seq_s_31566	169441	intron	0.843882
seq_s_31566	169466	intron	1.3924
seq_s_31566	169471	intron	1.3924
seq_s_31566	169490	intron	1.3924
seq_s_31566	169491	intron	1.3924
seq_s_31566	169497	intron	1.3924
seq_s_31566	169520	intron	1.10311
seq_s_31566	169590	intron	1.10311
seq_s_31566	169593	intron	0.80628
seq_s_31566	169594	intron	0.80628
seq_s_31566	169618	intron	0.847737
seq_s_31566	169619	intron	0.835937
seq_s_31566	169620	intron	0.835937
seq_s_31566	169627	intron	1.10197
seq_s_31566	169669	intron	0.72305
seq_s_31566	169678	intron	0.924232
seq_s_31566	169683	intron	0.81382
seq_s_31566	169697	intron	0.85047
seq_s_31566	169705	intron	0.114858
seq_s_31566	169713	intron	0.368607
seq_s_31566	169722	intron	0.391926
seq_s_31566	169733	intron	0.379648
seq_s_31566	169738	intron	0.370139
seq_s_31566	169750	intron	0.370139
seq_s_31566	169751	intron	1.32772
seq_s_31566	169752	intron	1.2166
seq_s_31566	169753	intron	0.74252
seq_s_31566	169754	intron	0.166129
seq_s_31566	169755	intron	0.0652525
seq_s_31566	169756	intron	0.897482
seq_s_31566	169757	intron	0.897482
seq_s_31566	169770	intron	2.04575
seq_s_31566	169775	intron	2.01584
seq_s_31566	169778	intron	2.14937
seq_s_31566	169822	intron	1.86892
seq_s_31566	169827	intron	2.3044
seq_s_31566	169840	intron	2.35932
seq_s_31566	169850	intron	2.30972
seq_s_31566	169855	intron	2.15875
seq_s_31566	169856	intron	2.52737
seq_s_31566	169860	intron	2.29652
seq_s_31566	169864	intron	2.29787
seq_s_31566	169868	intron	2.27699
seq_s_31566	169871	intron	2.33087
seq_s_31566	169872	intron	2.35695
seq_s_31566	169875	intron	2.39979
seq_s_31566	169880	intron	2.40994
seq_s_31566	169885	intron	2.77424
seq_s_31566	169889	intron	4.03285
seq_s_31566	169890	intron	3.47013
seq_s_31566	169892	intron	3.47013
seq_s_31566	169898	intron	3.47013
seq_s_31566	169907	intron	3.51571
seq_s_31566	169909	intron	3.51571
seq_s_31566	169920	intron	3.51571
seq_s_31566	169941	intron	3.51571
seq_s_31566	169951	intron	2.51056
seq_s_31566	169953	intron	2.45971
seq_s_31566	169978	intron	2.14066
seq_s_31566	169980	intron	2.19998
seq_s_31566	170092	intron	1.81161
seq_s_31566	170097	intron	1.84264
seq_s_31566	170108	intron	0.363911
seq_s_31566	170110	intron	1.61495
seq_s_31566	170111	intron	1.61495
seq_s_31566	170112	intron	1.62724
seq_s_31566	170127	intron	1.54888
seq_s_31566	170130	intron	1.40762
seq_s_31566	170351	intron	1.54494
seq_s_31566	170355	intron	1.30683
seq_s_31566	170384	intron	1.28951
seq_s_31566	170385	intron	1.29614
seq_s_31566	170396	intron	1.14545
seq_s_31566	170401	intron	1.42057
seq_s_31566	170402	intron	1.34639
seq_s_31566	170403	intron	1.38199
seq_s_31566	170404	intron	1.44513
seq_s_31566	170408	intron	1.29489
seq_s_31566	170412	intron	1.32998
seq_s_31566	170415	intron	1.24463
seq_s_31566	170429	intron	1.49511
seq_s_31566	170430	intron	0.557138
seq_s_31566	170458	intron	1.20241
seq_s_31566	170462	intron	1.50039
seq_s_31566	170472	intron	1.25168
seq_s_31566	170474	intron	1.08841
seq_s_31566	170475	intron	1.04189
seq_s_31566	170488	intron	0.9079
seq_s_31566	170493	intron	0.886871
seq_s_31566	170504	intron	0.849664
seq_s_31566	170505	intron	1.01443
seq_s_31566	170512	intron	0.69669
seq_s_31566	170513	intron	-0.553239
seq_s_31566	170515	intron	0.280256
seq_s_31566	170548	intron	0.232499
seq_s_31566	170560	intron	0.464839
seq_s_31566	170566	intron	0.734076
seq_s_31566	170572	intron	0.791503
seq_s_31566	170587	intron	0.791503
seq_s_31566	170588	intron	0.738814
seq_s_31566	170593	intron	0.648759
seq_s_31566	170610	intron	0.893947
seq_s_31566	170614	intron	0.164161
seq_s_31566	170631	intron	0.545023
seq_s_31566	170634	intron	-0.516892
seq_s_31566	170637	intron	0.741826
seq_s_31566	170639	intron	0.686091
seq_s_31566	170640	intron	0.11974
seq_s_31566	170641	intron	0.142186
seq_s_31566	170649	intron	-0.0427727
seq_s_31566	170718	intron	-0.0668167
seq_s_31566	170721	intron	0.167551
seq_s_31566	170728	intron	0.167551
seq_s_31566	170772	intron	-0.229665
seq_s_31566	170781	intron	-0.229665
seq_s_31566	170815	intron	-0.377915
seq_s_31566	170892	intron	-0.485878
seq_s_31566	170894	intron	-0.418403
seq_s_31566	170930	intron	-0.668547
seq_s_31566	170931	intron	-2.12897
seq_s_31566	170943	intron	-1.51206
seq_s_31566	170949	intron	-1.37436
seq_s_31566	170953	intron	-1.36375
seq_s_31566	170956	intron	-1.06064
seq_s_31566	170957	intron	-1.51611
seq_s_31566	170960	intron	-1.89
seq_s_31566	170969	intron	-1.48816
seq_s_31566	170979	intron	-1.48964
seq_s_31566	170984	intron	-1.50119
seq_s_31566	170988	intron	-2.94244
seq_s_31566	170989	intron	-3.0764
seq_s_31566	170999	intron	-2.09168
seq_s_31566	171007	intron	-1.23333
seq_s_31566	171761	intron	-1.21841
seq_s_31566	171776	intron	-1.21051
seq_s_31566	171795	intron	-1.22504
seq_s_31566	171805	intron	-1.91159
seq_s_31566	171809	intron	-1.76838
seq_s_31566	171817	intron	-1.90317
seq_s_31566	171821	intron	-1.70282
seq_s_31566	171825	intron	-2.31036
seq_s_31566	171826	intron	-0.804886
seq_s_31566	171836	intron	-0.316744
seq_s_31566	171837	intron	0.594957
seq_s_31566	171843	intron	-0.534326
seq_s_31566	171844	intron	-0.740671
seq_s_31566	171845	intron	-0.839318
seq_s_31566	171846	intron	-0.715175
seq_s_31566	171854	intron	-0.695768
seq_s_31566	171856	intron	-0.151929
seq_s_31566	171858	intron	-0.181375
seq_s_31566	171860	intron	-0.25412
seq_s_31566	171862	intron	-0.198654
seq_s_31566	171867	intron	-0.541132
seq_s_31566	171883	intron	1.11158
seq_s_31566	171896	intron	1.05476
seq_s_31566	171897	intron	1.45867
seq_s_31566	171923	intron	1.45867
seq_s_31566	171944	intron	1.44897
seq_s_31566	171945	intron	1.44889
seq_s_31566	171950	intron	1.44708
seq_s_31566	171958	intron	1.45376
seq_s_31566	171969	intron	1.45376
seq_s_31566	171977	intron	1.47469
seq_s_31566	171978	intron	1.57927
seq_s_31566	171979	intron	1.51796
seq_s_31566	171994	intron	1.37982
seq_s_31566	172003	intron	1.87172
seq_s_31566	172005	intron	1.65903
seq_s_31566	172021	intron	1.64653
seq_s_31566	172041	intron	1.66027
seq_s_31566	172055	intron	1.65732
seq_s_31566	172084	cds-synonymous	1.62897
seq_s_31566	172097	cds-missense	1.61552
seq_s_31566	172098	stop_gained	1.61389
seq_s_31566	172102	cds-synonymous	1.61304
seq_s_31566	172161	cds-synonymous	1.60776
seq_s_31566	172162	cds-synonymous	1.70848
seq_s_31566	172228	cds-synonymous	1.64793
seq_s_31566	172276	cds-missense	1.75916
seq_s_31566	172390	intron	1.75916
seq_s_31566	172392	intron	1.75916
seq_s_31566	172394	intron	1.67509
seq_s_31566	172419	intron	1.75121
seq_s_31566	172442	intron	1.74769
seq_s_31566	172456	intron	1.7302
seq_s_31566	172467	intron	1.72053
seq_s_31566	172475	intron	1.72053
seq_s_31566	172483	intron	1.72053
seq_s_31566	172507	intron	1.90986
seq_s_31566	172526	cds-synonymous	1.81623
seq_s_31566	172544	cds-synonymous	1.82159
seq_s_31566	172568	cds-synonymous	1.86626
seq_s_31566	172574	cds-synonymous	1.86626
seq_s_31566	172607	cds-synonymous	1.73578
seq_s_31566	172684	intron	1.92872
seq_s_31566	172685	intron	1.71419
seq_s_31566	172707	intron	1.79047
seq_s_31566	172714	intron	0.703114
seq_s_31566	172715	intron	0.703114
seq_s_31566	172720	intron	1.74195
seq_s_31566	172724	intron	1.74195
seq_s_31566	172737	intron	1.69184
seq_s_31566	172744	intron	1.69576
seq_s_31566	172759	intron	1.6614
seq_s_31566	172763	intron	1.68255
seq_s_31566	172782	intron	1.70257
seq_s_31566	172790	intron	1.59081
seq_s_31566	172792	intron	1.58595
seq_s_31566	172793	intron	1.67514
seq_s_31566	172809	intron	1.68822
seq_s_31566	172815	intron	1.76739
seq_s_31566	172817	intron	1.76739
seq_s_31566	172821	intron	1.79794
seq_s_31566	172825	intron	2.00899
seq_s_31566	172847	intron	2.00899
seq_s_31566	172854	intron	1.87699
seq_s_31566	172860	intron	1.74726
seq_s_31566	172865	intron	1.74726
seq_s_31566	172869	intron	1.74617
seq_s_31566	172870	intron	1.74617
seq_s_31566	172876	intron	1.63463
seq_s_31566	172880	intron	1.6625
seq_s_31566	172910	intron	1.63806
seq_s_31566	172921	intron	1.62816
seq_s_31566	172949	intron	1.80893
seq_s_31566	172957	intron	1.51228
seq_s_31566	172979	intron	1.51729
seq_s_31566	172985	intron	1.47823
seq_s_31566	172988	intron	1.47823
seq_s_31566	172992	intron	1.54046
seq_s_31566	172993	intron	1.54512
seq_s_31566	173008	intron	1.57948
seq_s_31566	173009	intron	1.45558
seq_s_31566	173031	intron	1.45558
seq_s_31566	173033	intron	1.45558
seq_s_31566	173036	intron	-0.023746
seq_s_31566	173093	intron	0.433116
seq_s_31566	173094	intron	0.433116
seq_s_31566	173103	intron	-0.100939
seq_s_31566	173105	intron	-0.100939
seq_s_31566	173108	intron	-0.100939
seq_s_31566	173115	intron	0.0861634
seq_s_31566	173119	intron	0.0533215
seq_s_31566	173147	intron	-0.078173
seq_s_31566	173167	intron	-0.0631407
seq_s_31566	173175	intron	-0.511475
seq_s_31566	173180	intron	-0.35833
seq_s_31566	173182	intron	-0.35833
seq_s_31566	173190	intron	0.412079
seq_s_31566	173198	intron	0.425149
seq_s_31566	173214	intron	0.5263
seq_s_31566	173219	intron	0.434448
seq_s_31566	173224	intron	0.365146
seq_s_31566	173230	intron	0.35674
seq_s_31566	173251	intron	0.360535
seq_s_31566	173258	intron	0.395204
seq_s_31566	173314	intron	0.395204
seq_s_31566	173315	intron	0.515988
seq_s_31566	173317	intron	0.481209
seq_s_31566	173319	intron	0.481209
seq_s_31566	173325	intron	0.508921
seq_s_31566	173328	intron	0.539654
seq_s_31566	173332	intron	0.539654
seq_s_31566	173336	intron	0.447828
seq_s_31566	173341	intron	0.439332
seq_s_31566	173394	cds-missense	0.439332
seq_s_31566	173398	cds-synonymous	0.439332
seq_s_31566	173410	cds-synonymous	0.439332
seq_s_31566	173421	cds-synonymous	-0.679887
seq_s_31566	173423	cds-missense	-0.163922
seq_s_31566	173433	cds-missense	-0.127056
seq_s_31566	173449	cds-synonymous	-0.11495
seq_s_31566	173461	cds-synonymous	-0.109877
seq_s_31566	173467	cds-synonymous	-0.603266
seq_s_31566	173512	intron	-0.452169
seq_s_31566	173513	intron	-0.210627
seq_s_31566	173522	intron	-0.210627
seq_s_31566	173525	intron	-0.210627
seq_s_31566	173528	intron	-0.0807727
seq_s_31566	173530	intron	-0.245417
seq_s_31566	173544	intron	0.0397257
seq_s_31566	173548	intron	0.0840229
seq_s_31566	173557	intron	0.0840229
seq_s_31566	173567	intron	0.123415
seq_s_31566	173570	intron	0.107123
seq_s_31566	173573	intron	0.107123
seq_s_31566	173576	intron	0.107938
seq_s_31566	173585	intron	-0.881214
seq_s_31566	173589	intron	0.41427
seq_s_31566	173600	intron	0.467933
seq_s_31566	173604	intron	0.253363
seq_s_31566	173631	intron	0.815997
seq_s_31566	175638	intron	1.00489
seq_s_31566	175659	intron	0.893482
seq_s_31566	175663	intron	0.91688
seq_s_31566	175665	intron	0.930248
seq_s_31566	175668	intron	1.23877
[truncated: 386 more rows]
