# Supplementary material for: Ecological genomics in the Northern krill uncovers loci for local adaptation across ocean basins
Source: Nat Commun. 2024 Aug 1;15:6297. doi: 10.1038/s41467-024-50239-7 (PMC11294593; doi:10.1038/s41467-024-50239-7)
Supplement: Supplementary file 15 — Source Data [file 41467_2024_50239_MOESM15_ESM.zip › Source_data/Source_data.Fig_4/Source_data.Fig_4biii/2.clockwork.REF_STRG_1_15805_XLOC_050322.fst.windows.tsv]

CHROM	POS	fst
seq_s_2423	50001	0.0406
seq_s_2423	52001	0.0035
seq_s_2423	53001	0.0141
seq_s_2423	56001	0.0081
seq_s_2423	57001	0.0677
seq_s_2423	62001	0.0383
seq_s_2423	64001	0.0041
seq_s_2423	65001	0.0080
seq_s_2423	66001	0.0191
seq_s_2423	67001	0.0417
seq_s_2423	68001	0.0112
seq_s_2423	69001	0.0226
seq_s_2423	77001	0.2333
seq_s_2423	78001	0.1157
seq_s_2423	79001	0.2195
seq_s_2423	80001	0.1678
seq_s_2423	81001	0.0174
seq_s_2423	82001	0.0283
seq_s_2423	83001	0.0837
seq_s_2423	84001	0.1251
seq_s_2423	85001	0.0210
seq_s_2423	87001	0.0139
seq_s_2423	88001	0.0683
seq_s_2423	90001	0.0760
seq_s_2423	91001	0.0583
seq_s_2423	92001	0.1113
seq_s_2423	93001	0.0760
seq_s_2423	94001	0.1237
seq_s_2423	95001	0.1912
seq_s_2423	96001	0.1134
seq_s_2423	97001	0.1351
seq_s_2423	98001	0.1280
seq_s_2423	99001	0.0794
seq_s_2423	101001	0.0985
seq_s_2423	102001	0.0846
seq_s_2423	103001	0.0500
seq_s_2423	104001	0.0387
seq_s_2423	105001	0.0792
seq_s_2423	106001	0.1428
seq_s_2423	108001	0.0476
seq_s_2423	109001	0.1424
seq_s_2423	110001	0.1239
seq_s_2423	111001	0.0341
seq_s_2423	112001	0.0158
seq_s_2423	113001	0.0191
seq_s_2423	114001	0.0602
seq_s_2423	115001	0.0478
seq_s_2423	116001	0.0520
seq_s_2423	118001	0.0342
seq_s_2423	119001	0.0545
seq_s_2423	120001	0.0241
seq_s_2423	121001	0.0216
seq_s_2423	122001	0.0319
seq_s_2423	124001	0.0429
seq_s_2423	126001	0.0388
seq_s_2423	127001	0.0496
seq_s_2423	128001	0.0450
seq_s_2423	129001	0.0398
seq_s_2423	138001	0.0232
seq_s_2423	139001	0.0291
seq_s_2423	140001	0.0266
seq_s_2423	141001	0.1703
seq_s_2423	142001	0.2061
seq_s_2423	143001	0.0322
seq_s_2423	144001	0.0736
seq_s_2423	147001	0.0312
seq_s_2423	148001	0.0102
seq_s_2423	149001	0.0297
seq_s_2423	150001	0.0535
seq_s_2423	151001	0.0255
seq_s_2423	152001	0.0133
seq_s_2423	153001	0.0191
seq_s_2423	154001	0.0726
seq_s_2423	155001	0.3408
seq_s_2423	156001	0.1054
seq_s_2423	157001	0.1322
seq_s_2423	158001	0.1968
seq_s_2423	159001	0.1863
seq_s_2423	160001	0.1612
seq_s_2423	161001	0.1489
seq_s_2423	163001	0.0408
seq_s_2423	164001	0.1647
seq_s_2423	165001	0.2266
seq_s_2423	166001	0.1390
seq_s_2423	167001	0.1054
seq_s_2423	170001	0.1517
seq_s_2423	171001	0.2007
seq_s_2423	172001	0.0576
seq_s_2423	173001	0.0523
seq_s_2423	174001	0.0461
seq_s_2423	176001	0.1716
seq_s_2423	177001	0.1206
seq_s_2423	180001	0.1522
seq_s_2423	181001	0.1488
seq_s_2423	182001	0.1483
seq_s_2423	183001	0.0893
seq_s_2423	184001	0.0091
seq_s_2423	185001	0.2005
seq_s_2423	186001	0.0506
seq_s_2423	187001	0.0890
seq_s_2423	191001	0.0327
seq_s_2423	192001	0.0978
seq_s_2423	194001	0.0970
seq_s_2423	195001	0.0342
seq_s_2423	202001	0.1835
seq_s_2423	203001	0.1337
seq_s_2423	204001	0.0532
seq_s_2423	205001	0.0329
seq_s_2423	206001	0.0491
seq_s_2423	207001	0.0967
seq_s_2423	208001	0.0743
seq_s_2423	209001	0.0761
seq_s_2423	210001	0.0698
seq_s_2423	219001	0.1497
seq_s_2423	220001	0.1036
seq_s_2423	221001	0.1418
seq_s_2423	222001	0.0358
seq_s_2423	223001	0.1016
seq_s_2423	224001	0.1273
seq_s_2423	225001	0.1002
seq_s_2423	226001	0.1862
seq_s_2423	227001	0.1981
seq_s_2423	228001	0.1700
seq_s_2423	230001	0.1766
seq_s_2423	231001	0.0741
seq_s_2423	232001	0.1093
seq_s_2423	234001	0.0790
seq_s_2423	235001	0.0843
seq_s_2423	236001	0.0357
seq_s_2423	238001	0.0945
seq_s_2423	239001	0.0348
seq_s_2423	241001	0.0487
seq_s_2423	242001	0.1694
seq_s_2423	243001	0.1829
seq_s_2423	244001	0.0399
seq_s_2423	245001	0.0647
seq_s_2423	246001	0.0945
seq_s_2423	247001	0.0411
seq_s_2423	248001	0.0728
seq_s_2423	249001	0.1393
seq_s_2423	250001	0.2000
seq_s_2423	251001	0.1190
seq_s_2423	253001	0.2182
seq_s_2423	254001	0.3107
seq_s_2423	255001	0.5121
seq_s_2423	256001	0.3445
seq_s_2423	257001	0.2136
seq_s_2423	258001	0.3509
seq_s_2423	259001	0.3082
seq_s_2423	260001	0.0768
seq_s_2423	261001	0.4972
seq_s_2423	262001	0.3976
seq_s_2423	263001	0.0091
seq_s_2423	265001	0.2288
seq_s_2423	266001	0.0150
seq_s_2423	267001	0.1339
seq_s_2423	269001	0.1445
seq_s_2423	270001	0.0565
seq_s_2423	271001	0.0611
seq_s_2423	272001	0.0639
seq_s_2423	274001	0.2535
seq_s_2423	275001	0.1802
seq_s_2423	276001	0.3089
seq_s_2423	277001	0.1376
seq_s_2423	278001	0.2277
seq_s_2423	279001	0.0657
seq_s_2423	280001	0.0547
seq_s_2423	281001	0.0599
seq_s_2423	282001	0.1887
seq_s_2423	283001	0.1664
seq_s_2423	284001	0.4417
seq_s_2423	285001	0.3685
seq_s_2423	286001	0.4149
seq_s_2423	288001	0.2242
seq_s_2423	289001	0.3864
seq_s_2423	290001	0.3401
seq_s_2423	291001	0.2827
seq_s_2423	292001	0.3659
seq_s_2423	293001	0.1827
seq_s_2423	294001	0.3709
seq_s_2423	295001	0.3424
seq_s_2423	296001	0.4894
seq_s_2423	298001	0.4333
seq_s_2423	299001	0.5096
seq_s_2423	300001	0.4122
seq_s_2423	301001	0.5691
seq_s_2423	302001	0.4717
seq_s_2423	303001	0.0442
seq_s_2423	305001	0.4223
seq_s_2423	306001	0.3939
seq_s_2423	307001	0.4914
seq_s_2423	310001	0.0232
seq_s_2423	311001	0.0485
seq_s_2423	312001	0.0021
seq_s_2423	313001	0.0031
seq_s_2423	314001	-0.0033
seq_s_2423	315001	0.0816
seq_s_2423	316001	0.0191
seq_s_2423	317001	0.1817
seq_s_2423	320001	0.0681
seq_s_2423	321001	0.0864
seq_s_2423	322001	0.0404
seq_s_2423	323001	0.0537
seq_s_2423	324001	0.2216
seq_s_2423	325001	0.2398
seq_s_2423	326001	0.3817
seq_s_2423	327001	0.1542
seq_s_2423	328001	0.0831
seq_s_2423	329001	0.1329
seq_s_2423	330001	0.2106
seq_s_2423	331001	0.0821
seq_s_2423	332001	0.0845
seq_s_2423	333001	0.0943
seq_s_2423	334001	0.1502
seq_s_2423	335001	0.1160
seq_s_2423	336001	0.4404
seq_s_2423	337001	0.3016
seq_s_2423	338001	0.2821
seq_s_2423	339001	0.2938
seq_s_2423	340001	0.1549
seq_s_2423	341001	0.1235
seq_s_2423	342001	0.2176
seq_s_2423	343001	0.3485
seq_s_2423	344001	0.4378
seq_s_2423	345001	0.4207
seq_s_2423	346001	0.1578
seq_s_2423	347001	0.1070
seq_s_2423	348001	0.2139
seq_s_2423	349001	0.1612
seq_s_2423	350001	0.1804
seq_s_2423	351001	0.1520
seq_s_2423	352001	0.1584
seq_s_2423	353001	0.1873
seq_s_2423	354001	0.1525
seq_s_2423	355001	0.1746
seq_s_2423	356001	0.3821
seq_s_2423	357001	0.4655
seq_s_2423	358001	0.5588
seq_s_2423	359001	0.3317
seq_s_2423	361001	0.3094
seq_s_2423	362001	0.4845
seq_s_2423	363001	0.1990
seq_s_2423	364001	0.1808
seq_s_2423	365001	0.2436
seq_s_2423	366001	0.2838
seq_s_2423	367001	0.3264
seq_s_2423	368001	0.3166
seq_s_2423	369001	0.4955
seq_s_2423	370001	0.0658
seq_s_2423	383001	0.0137
seq_s_2423	385001	0.0351
seq_s_2423	386001	0.0379
seq_s_2423	387001	0.0264
seq_s_2423	388001	0.0116
seq_s_2423	390001	0.0043
seq_s_2423	391001	0.0052
seq_s_2423	393001	0.0372
seq_s_2423	394001	0.0513
seq_s_2423	395001	0.0574
seq_s_2423	396001	0.0491
seq_s_2423	397001	0.0702
seq_s_2423	401001	0.0381
seq_s_2423	405001	0.0499
seq_s_2423	406001	0.0263
seq_s_2423	407001	0.0444
seq_s_2423	409001	0.0434
seq_s_2423	410001	0.0385
seq_s_2423	411001	0.0442
seq_s_2423	413001	0.0279
seq_s_2423	415001	0.0034
seq_s_2423	416001	0.0272
seq_s_2423	420001	0.0178
seq_s_2423	422001	0.0795
seq_s_2423	423001	0.1629
seq_s_2423	424001	0.3307
seq_s_2423	426001	0.0218
seq_s_2423	428001	0.0321
seq_s_2423	429001	0.0335
seq_s_2423	430001	0.0169
seq_s_2423	431001	0.0363
seq_s_2423	432001	0.0222
seq_s_2423	437001	0.0108
seq_s_2423	438001	0.0380
seq_s_2423	439001	0.0754
seq_s_2423	440001	0.0171
seq_s_2423	441001	0.0341
seq_s_2423	442001	0.0183
seq_s_2423	443001	0.0569
seq_s_2423	444001	0.0209
seq_s_2423	445001	0.0335
seq_s_2423	446001	0.0280
seq_s_2423	447001	0.0523
seq_s_2423	449001	0.0036
