# Supplementary material for: Ecological genomics in the Northern krill uncovers loci for local adaptation across ocean basins
Source: Nat Commun. 2024 Aug 1;15:6297. doi: 10.1038/s41467-024-50239-7 (PMC11294593; doi:10.1038/s41467-024-50239-7)
Supplement: Supplementary file 15 — Source Data [file 41467_2024_50239_MOESM15_ESM.zip › Source_data/Source_data.Fig_4/Source_data.Fig_4biii/3.Angiotensin_converting.REF_STRG_1_74190_XLOC_062572.fst.windows.tsv]

CHROM	POS	fst
seq_s_31566	124001	0.0125
seq_s_31566	129001	0.0342
seq_s_31566	130001	0.0229
seq_s_31566	131001	0.0404
seq_s_31566	132001	0.0270
seq_s_31566	133001	0.0113
seq_s_31566	134001	0.0219
seq_s_31566	135001	0.0177
seq_s_31566	136001	0.0288
seq_s_31566	137001	0.0237
seq_s_31566	138001	0.0172
seq_s_31566	139001	0.0235
seq_s_31566	140001	0.0116
seq_s_31566	145001	0.6827
seq_s_31566	146001	0.3613
seq_s_31566	147001	0.0869
seq_s_31566	148001	0.0400
seq_s_31566	149001	0.7383
seq_s_31566	150001	0.6769
seq_s_31566	151001	0.7405
seq_s_31566	152001	0.8205
seq_s_31566	153001	0.0594
seq_s_31566	154001	0.3256
seq_s_31566	155001	0.5611
seq_s_31566	157001	0.1260
seq_s_31566	158001	0.0273
seq_s_31566	159001	0.7304
seq_s_31566	160001	0.8008
seq_s_31566	161001	0.7581
seq_s_31566	162001	0.5892
seq_s_31566	163001	0.7438
seq_s_31566	164001	0.7080
seq_s_31566	165001	0.4660
seq_s_31566	166001	0.7755
seq_s_31566	167001	0.4326
seq_s_31566	168001	0.7908
seq_s_31566	169001	0.6619
seq_s_31566	170001	0.5476
seq_s_31566	171001	0.5247
seq_s_31566	172001	0.7434
seq_s_31566	173001	0.6830
seq_s_31566	175001	0.5882
seq_s_31566	176001	0.6681
seq_s_31566	177001	0.6586
seq_s_31566	178001	0.7497
seq_s_31566	179001	0.4390
seq_s_31566	180001	0.5756
