# Supplementary material for: Ecological genomics in the Northern krill uncovers loci for local adaptation across ocean basins
Source: Nat Commun. 2024 Aug 1;15:6297. doi: 10.1038/s41467-024-50239-7 (PMC11294593; doi:10.1038/s41467-024-50239-7)
Supplement: Supplementary file 15 — Source Data [file 41467_2024_50239_MOESM15_ESM.zip › Source_data/Source_data.Fig_4/Source_data.Fig_4biii/4.narrow.REF_STRG_1_67158_XLOC_052059.xpnsl.windows.tsv]

CHROM	POS	xpnsl
seq_s_25218	100001	-0.1770485
seq_s_25218	101001	-0.732483625581395
seq_s_25218	102001	-2.33824142857143
seq_s_25218	103001	-0.3259419
seq_s_25218	104001	-0.996158888888889
seq_s_25218	105001	-0.148018607142857
seq_s_25218	107001	1.41899
seq_s_25218	108001	0.563970647058824
seq_s_25218	114001	-2.052616
seq_s_25218	115001	-1.50537033333333
seq_s_25218	116001	-2.83031869565217
seq_s_25218	117001	-0.954482378571428
seq_s_25218	120001	0.390444760714286
seq_s_25218	122001	-0.000853137441860521
seq_s_25218	127001	0.2001217424
seq_s_25218	131001	-0.390139658333333
seq_s_25218	132001	-0.2810573
seq_s_25218	134001	0.277146714285714
seq_s_25218	135001	-0.7998788
seq_s_25218	136001	-0.334253825
seq_s_25218	137001	-0.346431438235294
seq_s_25218	138001	-0.7883448
seq_s_25218	140001	-0.4123820125
seq_s_25218	141001	-0.163852611428572
seq_s_25218	142001	0.539118
seq_s_25218	143001	0.0678039190470588
seq_s_25218	144001	-0.0968636336585366
seq_s_25218	145001	0.140380373015873
seq_s_25218	146001	0.22014595
seq_s_25218	147001	1.1785678
seq_s_25218	148001	0.163626356470589
seq_s_25218	149001	0.351086269230769
seq_s_25218	150001	0.6745110625
seq_s_25218	151001	-0.267681051515151
seq_s_25218	152001	0.109961376470588
seq_s_25218	153001	1.08312558333333
seq_s_25218	154001	1.1859605
seq_s_25218	156001	-0.546763074311926
seq_s_25218	157001	-0.686515310714286
seq_s_25218	158001	0.507725181818182
seq_s_25218	159001	0.76436164137931
seq_s_25218	160001	0.4445935
seq_s_25218	161001	0.760917386363636
seq_s_25218	162001	0.264269129787234
seq_s_25218	163001	-1.19335368813559
seq_s_25218	164001	0.8390051
seq_s_25218	165001	1.33108609677419
seq_s_25218	166001	-0.0270725363636364
seq_s_25218	167001	0.3783590875
seq_s_25218	168001	-0.0444581010526316
seq_s_25218	169001	-1.08939315384615
seq_s_25218	170001	-1.06521
seq_s_25218	171001	0.0788286
seq_s_25218	173001	-0.09368539375
seq_s_25218	174001	0.130812346153846
seq_s_25218	175001	3.16657526315789
seq_s_25218	176001	2.99115794117647
seq_s_25218	177001	2.75384139534884
seq_s_25218	178001	2.09053652380952
seq_s_25218	179001	1.7488847368421
seq_s_25218	182001	2.90534631578947
seq_s_25218	183001	2.00847835416667
seq_s_25218	184001	2.28157389830508
seq_s_25218	185001	2.16620038461538
seq_s_25218	186001	2.65185423076923
seq_s_25218	187001	2.90599888888889
seq_s_25218	188001	2.9932386
seq_s_25218	189001	3.2270503125
seq_s_25218	190001	3.49202
seq_s_25218	191001	2.86660511111111
seq_s_25218	192001	1.76539536585366
seq_s_25218	193001	1.31962686956522
seq_s_25218	194001	2.83270338983051
seq_s_25218	195001	2.16471524
seq_s_25218	196001	2.97479230769231
seq_s_25218	197001	2.79251434782609
seq_s_25218	198001	2.8674665625
seq_s_25218	199001	2.2179052173913
seq_s_25218	200001	2.32755658536585
seq_s_25218	201001	2.22788
seq_s_25218	202001	2.45329666666667
seq_s_25218	203001	2.566192
seq_s_25218	204001	2.21323783783784
seq_s_25218	205001	2.57220878787879
seq_s_25218	206001	2.21009516326531
seq_s_25218	207001	2.13081058823529
seq_s_25218	208001	2.21635530769231
seq_s_25218	209001	2.70583121212121
seq_s_25218	210001	2.43924428571429
seq_s_25218	211001	1.94719
seq_s_25218	212001	2.01394
seq_s_25218	213001	2.063485
seq_s_25218	214001	2.09495333333333
seq_s_25218	215001	2.1342
