# Supplementary material for: Ecological genomics in the Northern krill uncovers loci for local adaptation across ocean basins
Source: Nat Commun. 2024 Aug 1;15:6297. doi: 10.1038/s41467-024-50239-7 (PMC11294593; doi:10.1038/s41467-024-50239-7)
Supplement: Supplementary file 15 — Source Data [file 41467_2024_50239_MOESM15_ESM.zip › Source_data/Source_data.Fig_4/Source_data.Fig_4bii/1.Kruppel.COM_SPAL_1_010415_XLOC_038300.xpnsl.snps.tsv]

CHROM	POS	TYPE	xpnsl
seq_s_18363	266	intergenic	0.911694
seq_s_18363	357	intergenic	0.354763
seq_s_18363	434	intergenic	0.367468
seq_s_18363	1750	intergenic	0.169607
seq_s_18363	1781	intergenic	0.0987305
seq_s_18363	1794	intergenic	-0.386914
seq_s_18363	1868	intergenic	-0.710742
seq_s_18363	2065	intergenic	-1.84249
seq_s_18363	2083	intergenic	-1.37806
seq_s_18363	2251	intergenic	-2.45877
seq_s_18363	2278	intergenic	-1.60386
seq_s_18363	2326	intergenic	-0.987224
seq_s_18363	2332	intergenic	-0.999744
seq_s_18363	2362	intergenic	-0.479676
seq_s_18363	2428	intergenic	-1.12177
seq_s_18363	2436	intergenic	-1.42814
seq_s_18363	2504	intergenic	-1.5842
seq_s_18363	2582	intergenic	-1.34581
seq_s_18363	2608	intergenic	-1.09469
seq_s_18363	2616	intergenic	-1.15047
seq_s_18363	2624	intergenic	-1.60919
seq_s_18363	2629	intergenic	-1.10144
seq_s_18363	2641	intergenic	-2.1338
seq_s_18363	2644	intergenic	-2.22708
seq_s_18363	2653	intergenic	-1.0103
seq_s_18363	2703	intergenic	-0.933347
seq_s_18363	2737	intergenic	-0.898852
seq_s_18363	2788	intergenic	-0.92228
seq_s_18363	2823	intergenic	-1.51036
seq_s_18363	2915	intergenic	-1.35167
seq_s_18363	2960	intergenic	-1.08163
seq_s_18363	3451	intergenic	0.264692
seq_s_18363	3497	intergenic	-0.131439
seq_s_18363	3665	intergenic	0.282851
seq_s_18363	3674	intergenic	0.170358
seq_s_18363	3693	intergenic	0.241887
seq_s_18363	3695	intergenic	0.0586046
seq_s_18363	3701	intergenic	0.264009
seq_s_18363	3732	intergenic	0.283687
seq_s_18363	3737	intergenic	0.283687
seq_s_18363	3742	intergenic	0.346823
seq_s_18363	3755	intergenic	0.321324
seq_s_18363	3759	intergenic	0.374172
seq_s_18363	3765	intergenic	0.334517
seq_s_18363	3770	intergenic	0.479939
seq_s_18363	3777	intergenic	0.510278
seq_s_18363	3800	intergenic	0.567107
seq_s_18363	3822	intergenic	0.390773
seq_s_18363	3855	intergenic	0.55448
seq_s_18363	3948	intergenic	0.404375
seq_s_18363	4174	intergenic	0.693262
seq_s_18363	4221	intergenic	0.370807
seq_s_18363	4226	intergenic	0.113215
seq_s_18363	4251	intergenic	0.105759
seq_s_18363	4391	intergenic	0.105759
seq_s_18363	4419	intergenic	0.189275
seq_s_18363	4478	intergenic	-0.0714985
seq_s_18363	4487	intergenic	-0.0728589
seq_s_18363	4489	intergenic	-0.321019
seq_s_18363	4504	intergenic	-0.235577
seq_s_18363	4516	intergenic	-0.301954
seq_s_18363	4558	intergenic	0.0454362
seq_s_18363	4587	intergenic	-0.0511051
seq_s_18363	4596	intergenic	0.326475
seq_s_18363	4656	intergenic	0.253927
seq_s_18363	4721	intergenic	0.307958
seq_s_18363	4774	intergenic	0.234273
seq_s_18363	4775	intergenic	0.233094
seq_s_18363	4781	intergenic	0.233765
seq_s_18363	4801	intergenic	0.49802
seq_s_18363	5098	intergenic	0.523579
seq_s_18363	5210	intergenic	0.797416
seq_s_18363	5282	intergenic	0.790706
seq_s_18363	5290	intergenic	0.796631
seq_s_18363	5298	intergenic	0.880781
seq_s_18363	5355	intergenic	0.87334
seq_s_18363	5370	intergenic	0.413646
seq_s_18363	5390	intergenic	0.437966
seq_s_18363	5410	intergenic	-0.0992818
seq_s_18363	5425	intergenic	-0.449531
seq_s_18363	5446	intergenic	-0.633189
seq_s_18363	5447	intergenic	-0.552408
seq_s_18363	5453	intergenic	0.0933092
seq_s_18363	5474	intergenic	-0.212551
seq_s_18363	5481	intergenic	-0.273443
seq_s_18363	5531	intergenic	-0.7741
seq_s_18363	5537	intergenic	-0.446296
seq_s_18363	5544	intergenic	-0.498036
seq_s_18363	5562	intergenic	-0.856264
seq_s_18363	5579	intergenic	-1.13535
seq_s_18363	5604	intergenic	-1.11064
seq_s_18363	5618	intergenic	-0.493007
seq_s_18363	5631	intergenic	-0.507461
seq_s_18363	5814	intergenic	-0.362605
seq_s_18363	5823	intergenic	-0.0858008
seq_s_18363	5967	intergenic	0.0640995
seq_s_18363	5972	intergenic	0.388172
seq_s_18363	5983	intergenic	0.0865414
seq_s_18363	6007	intergenic	-0.248898
seq_s_18363	6038	intergenic	0.722133
seq_s_18363	6952	intergenic	0.506114
seq_s_18363	6957	intergenic	0.506114
seq_s_18363	6962	intergenic	0.401234
seq_s_18363	7282	intergenic	0.33578
seq_s_18363	7286	intergenic	0.62542
seq_s_18363	7287	intergenic	0.63028
seq_s_18363	7288	intergenic	0.205631
seq_s_18363	7290	intergenic	0.775386
seq_s_18363	7308	intergenic	1.04022
seq_s_18363	7309	intergenic	0.962761
seq_s_18363	7310	intergenic	0.815493
seq_s_18363	7311	intergenic	1.11083
seq_s_18363	7319	intergenic	1.02668
seq_s_18363	7320	intergenic	1.32173
seq_s_18363	7322	intergenic	1.30692
seq_s_18363	7324	intergenic	1.19405
seq_s_18363	7605	intergenic	0.314374
seq_s_18363	7657	intergenic	0.277818
seq_s_18363	7658	intergenic	0.328717
seq_s_18363	7741	intergenic	-0.403753
seq_s_18363	7776	intergenic	-0.324868
seq_s_18363	7802	intergenic	-0.0915291
seq_s_18363	7808	intergenic	0.306232
seq_s_18363	7818	intergenic	-0.338295
seq_s_18363	8108	intergenic	0.0253701
seq_s_18363	8112	intergenic	-0.0427029
seq_s_18363	8136	intergenic	0.22372
seq_s_18363	8185	intergenic	-0.0457028
seq_s_18363	8210	intergenic	0.779106
seq_s_18363	8286	intergenic	0.697054
seq_s_18363	8366	intergenic	0.882415
seq_s_18363	8382	intergenic	0.621106
seq_s_18363	8389	intergenic	0.621106
seq_s_18363	8395	intergenic	0.673084
seq_s_18363	8405	intergenic	0.672643
seq_s_18363	8431	intergenic	0.536027
seq_s_18363	8580	intergenic	0.425538
seq_s_18363	8622	intergenic	0.342464
seq_s_18363	8629	intergenic	0.347899
seq_s_18363	8797	intergenic	0.140895
seq_s_18363	9626	intergenic	0.183915
seq_s_18363	9756	intergenic	0.215018
seq_s_18363	9866	intergenic	0.119047
seq_s_18363	9880	intergenic	0.119047
seq_s_18363	9881	intergenic	0.119047
seq_s_18363	9892	intergenic	0.397348
seq_s_18363	9901	intergenic	0.366028
seq_s_18363	9916	intergenic	0.416096
seq_s_18363	9918	intergenic	0.370642
seq_s_18363	9921	intergenic	0.262072
seq_s_18363	9935	intergenic	0.104303
seq_s_18363	10061	intergenic	0.160227
seq_s_18363	10067	intergenic	0.4805
seq_s_18363	10100	intergenic	0.368192
seq_s_18363	10112	intergenic	0.49894
seq_s_18363	10403	intergenic	0.591881
seq_s_18363	10821	intergenic	0.0224082
seq_s_18363	10897	intergenic	-0.0245255
seq_s_18363	10905	intergenic	0.265712
seq_s_18363	11266	intergenic	0.597256
seq_s_18363	11295	intergenic	0.206563
seq_s_18363	11329	intergenic	0.236211
seq_s_18363	11342	intergenic	0.234942
seq_s_18363	11390	intergenic	0.412666
seq_s_18363	11391	intergenic	-0.00427285
seq_s_18363	11392	intergenic	0.163221
seq_s_18363	11400	intergenic	0.240159
seq_s_18363	11472	intergenic	0.217355
seq_s_18363	11545	intergenic	0.431313
seq_s_18363	11549	intergenic	0.395689
seq_s_18363	11591	intergenic	0.374216
seq_s_18363	11600	intergenic	0.76323
seq_s_18363	11608	intergenic	0.826248
seq_s_18363	11683	intergenic	0.269197
seq_s_18363	11684	intergenic	0.272174
seq_s_18363	11686	intergenic	0.53414
seq_s_18363	11734	intergenic	1.02972
seq_s_18363	11796	intergenic	0.969313
seq_s_18363	11818	intergenic	1.12524
seq_s_18363	11877	intergenic	0.999286
seq_s_18363	11896	intergenic	1.00659
seq_s_18363	11972	intergenic	0.956307
seq_s_18363	12016	intergenic	0.956307
seq_s_18363	12036	intergenic	0.822658
seq_s_18363	12082	intergenic	0.346752
seq_s_18363	12084	intergenic	1.30758
seq_s_18363	12088	intergenic	0.423637
seq_s_18363	12093	intergenic	0.59378
seq_s_18363	12152	intergenic	0.473144
seq_s_18363	12159	intergenic	0.794033
seq_s_18363	12225	intergenic	0.776217
seq_s_18363	12255	intergenic	0.85475
seq_s_18363	12267	intergenic	0.597596
seq_s_18363	12352	intergenic	0.819635
seq_s_18363	12361	intergenic	0.795023
seq_s_18363	12397	intergenic	0.78271
seq_s_18363	12403	intergenic	0.596873
seq_s_18363	12414	intergenic	0.729681
seq_s_18363	12415	intergenic	0.729681
seq_s_18363	12416	intergenic	0.729681
seq_s_18363	12476	intergenic	0.818137
seq_s_18363	12491	intergenic	0.834414
seq_s_18363	12517	intergenic	0.430327
seq_s_18363	12518	intergenic	0.189136
seq_s_18363	12583	intergenic	0.157304
seq_s_18363	12749	intergenic	0.524039
seq_s_18363	12779	intergenic	0.458803
seq_s_18363	12806	intergenic	0.361423
seq_s_18363	12821	intergenic	0.374291
seq_s_18363	12822	intergenic	0.486912
seq_s_18363	12835	intergenic	0.26823
seq_s_18363	12875	intergenic	0.22391
seq_s_18363	13065	intergenic	-0.623879
seq_s_18363	13100	intergenic	0.110805
seq_s_18363	13124	intergenic	0.0932217
seq_s_18363	13159	intergenic	0.281642
seq_s_18363	13233	intergenic	0.248402
seq_s_18363	13308	intergenic	-0.11226
seq_s_18363	13370	intergenic	0.196739
seq_s_18363	13385	intergenic	-0.554774
seq_s_18363	13457	intergenic	-0.366936
seq_s_18363	13552	intergenic	-0.518008
seq_s_18363	13700	intergenic	-0.716938
seq_s_18363	13724	intergenic	-0.716938
seq_s_18363	13960	intergenic	-0.330468
seq_s_18363	13971	intergenic	-0.0840212
seq_s_18363	13990	intergenic	-0.103902
seq_s_18363	14015	intergenic	-0.00651038
seq_s_18363	14064	intergenic	-0.323727
seq_s_18363	14451	intergenic	0.179754
seq_s_18363	14508	intergenic	0.204922
seq_s_18363	15075	intergenic	0.101611
seq_s_18363	15385	intergenic	0.915262
seq_s_18363	15416	intergenic	1.47815
seq_s_18363	15418	intergenic	1.47815
seq_s_18363	15592	intergenic	0.83728
seq_s_18363	15697	intergenic	0.715252
seq_s_18363	15702	intergenic	0.918613
seq_s_18363	15704	intergenic	0.930806
seq_s_18363	15713	intergenic	0.877163
seq_s_18363	15725	intergenic	0.877163
seq_s_18363	15732	intergenic	0.607709
seq_s_18363	15742	intergenic	0.702637
seq_s_18363	16127	intergenic	0.368832
seq_s_18363	16165	intergenic	0.378752
seq_s_18363	16216	intergenic	1.02185
seq_s_18363	16262	intergenic	0.775861
seq_s_18363	16266	intergenic	0.88376
seq_s_18363	16315	intergenic	0.488232
seq_s_18363	16328	intergenic	0.465911
seq_s_18363	16353	intergenic	0.133399
seq_s_18363	16390	intergenic	0.48798
seq_s_18363	16512	intergenic	0.133864
seq_s_18363	16556	intergenic	0.155489
seq_s_18363	16601	intergenic	0.161424
seq_s_18363	16636	intergenic	-0.0249529
seq_s_18363	16769	intergenic	-0.0243796
seq_s_18363	16787	intergenic	-0.0919223
seq_s_18363	16828	intergenic	0.42161
seq_s_18363	16839	intergenic	0.241648
seq_s_18363	16940	intergenic	0.494135
seq_s_18363	16942	intergenic	0.494135
seq_s_18363	16964	intergenic	0.501872
seq_s_18363	17020	intergenic	0.363235
seq_s_18363	17052	intergenic	0.882562
seq_s_18363	17070	intergenic	0.80132
seq_s_18363	17120	intergenic	0.919068
seq_s_18363	17183	intergenic	0.899025
seq_s_18363	17319	intergenic	1.20016
seq_s_18363	17379	intergenic	1.5344
seq_s_18363	17382	intergenic	1.72505
seq_s_18363	17457	intergenic	1.5554
seq_s_18363	17479	intergenic	0.903072
seq_s_18363	17532	intergenic	0.706863
seq_s_18363	17563	intergenic	0.739479
seq_s_18363	17578	intergenic	0.184927
seq_s_18363	17651	intergenic	0.184927
seq_s_18363	17670	intergenic	0.66179
seq_s_18363	17676	intergenic	0.734418
seq_s_18363	17733	intergenic	0.695492
seq_s_18363	17813	intergenic	0.592992
seq_s_18363	18090	intergenic	0.398653
seq_s_18363	18256	intergenic	1.00363
seq_s_18363	18262	intergenic	1.02862
seq_s_18363	18268	intergenic	0.789688
seq_s_18363	18290	intergenic	0.699993
seq_s_18363	18336	intergenic	0.417074
seq_s_18363	18337	intergenic	0.183166
seq_s_18363	18346	intergenic	0.265975
seq_s_18363	18351	intergenic	0.265975
seq_s_18363	18359	intergenic	-0.0391417
seq_s_18363	18382	intergenic	-0.266375
seq_s_18363	18391	intergenic	-0.39318
seq_s_18363	18392	intergenic	-0.80753
seq_s_18363	18393	intergenic	-0.750691
seq_s_18363	18405	intergenic	-0.416602
seq_s_18363	18413	intergenic	-0.254176
seq_s_18363	18421	intergenic	-0.248647
seq_s_18363	18467	intergenic	-0.289405
seq_s_18363	18468	intergenic	-0.289405
seq_s_18363	18609	intergenic	0.150523
seq_s_18363	18618	intergenic	0.150523
seq_s_18363	18652	intergenic	-0.815756
seq_s_18363	18663	intergenic	-0.222502
seq_s_18363	18674	intergenic	-0.230354
seq_s_18363	18736	intergenic	-0.128096
seq_s_18363	18783	intergenic	-0.273435
seq_s_18363	18787	intergenic	-0.304854
seq_s_18363	18864	intergenic	-0.573826
seq_s_18363	18897	intergenic	-0.948905
seq_s_18363	18898	intergenic	-0.948905
seq_s_18363	18905	intergenic	-0.948905
seq_s_18363	18921	intergenic	-0.897311
seq_s_18363	18925	intergenic	-0.937425
seq_s_18363	18955	intergenic	-0.963815
seq_s_18363	18957	intergenic	-0.963815
seq_s_18363	18958	intergenic	-0.963815
seq_s_18363	18966	intergenic	-1.11328
seq_s_18363	18981	intergenic	-0.880041
seq_s_18363	19049	intergenic	-0.962027
seq_s_18363	19086	intergenic	-1.44252
seq_s_18363	19415	intergenic	-1.53085
seq_s_18363	19432	intergenic	-1.27186
seq_s_18363	19490	intergenic	-1.27242
seq_s_18363	20021	intergenic	-1.50649
seq_s_18363	20064	intergenic	-1.50368
seq_s_18363	20093	intergenic	-1.24123
seq_s_18363	20202	intergenic	-1.41073
seq_s_18363	20240	intergenic	-1.39797
seq_s_18363	21756	intergenic	-1.25161
seq_s_18363	21779	intergenic	-1.0476
seq_s_18363	21780	intergenic	-0.464036
seq_s_18363	21837	intergenic	-0.353687
seq_s_18363	22759	intergenic	-0.948347
seq_s_18363	23366	intergenic	0.126887
seq_s_18363	23367	intergenic	0.14982
seq_s_18363	23368	intergenic	0.141234
seq_s_18363	23374	intergenic	0.145858
seq_s_18363	23525	intergenic	-1.20715
seq_s_18363	23530	intergenic	-0.496711
seq_s_18363	23547	intergenic	-0.28076
seq_s_18363	23573	intergenic	-0.613192
seq_s_18363	23742	intergenic	0.239915
seq_s_18363	23758	intergenic	0.171341
seq_s_18363	23801	intergenic	0.134409
seq_s_18363	23981	intergenic	0.152994
seq_s_18363	23983	intergenic	0.388629
seq_s_18363	24130	intergenic	-0.26424
seq_s_18363	24132	intergenic	1.09261
seq_s_18363	24597	intergenic	1.45259
seq_s_18363	24718	intergenic	1.8305
seq_s_18363	24771	intergenic	1.24101
seq_s_18363	24772	intergenic	0.983741
seq_s_18363	24815	intergenic	0.301576
seq_s_18363	24856	intergenic	-0.2862
seq_s_18363	24880	intergenic	0.646451
seq_s_18363	24960	intergenic	0.170194
seq_s_18363	25142	intergenic	0.711546
seq_s_18363	25175	intergenic	-0.109293
seq_s_18363	25179	intergenic	0.235837
seq_s_18363	25270	intergenic	-0.817589
seq_s_18363	25310	intergenic	0.490407
seq_s_18363	25353	intergenic	-0.78544
seq_s_18363	25406	intergenic	-0.479783
seq_s_18363	25452	intergenic	-0.47131
seq_s_18363	25468	intergenic	-0.360023
seq_s_18363	25515	intergenic	-0.8506
seq_s_18363	25556	intergenic	-0.8506
seq_s_18363	25584	intergenic	-0.366048
seq_s_18363	25688	intergenic	-0.441578
seq_s_18363	25709	intergenic	-0.856695
seq_s_18363	25779	intergenic	-0.372993
seq_s_18363	25801	intergenic	-0.284707
seq_s_18363	25836	intergenic	-0.431487
seq_s_18363	25858	intergenic	0.0130389
seq_s_18363	25861	intergenic	0.00609351
seq_s_18363	25876	intergenic	0.289595
seq_s_18363	26047	intergenic	-0.0230496
seq_s_18363	26168	intergenic	-0.381898
seq_s_18363	26233	intergenic	-0.823138
seq_s_18363	26256	intergenic	-0.828453
seq_s_18363	26354	intergenic	-0.820925
seq_s_18363	26410	intergenic	-0.533432
seq_s_18363	26555	intergenic	-0.2954
seq_s_18363	26672	intergenic	-0.968287
seq_s_18363	26689	intergenic	-0.932421
seq_s_18363	26869	intergenic	-0.234819
seq_s_18363	26976	intergenic	-0.343774
seq_s_18363	26977	intergenic	-0.0819441
seq_s_18363	27038	intergenic	-0.109122
seq_s_18363	27126	intergenic	-0.0668236
seq_s_18363	28608	intergenic	-0.339589
seq_s_18363	28636	intergenic	0.767409
seq_s_18363	28643	intergenic	0.86924
seq_s_18363	28653	intergenic	0.640005
seq_s_18363	28654	intergenic	0.640005
seq_s_18363	28661	intergenic	0.640005
seq_s_18363	28785	intergenic	0.690304
seq_s_18363	28791	intergenic	0.722873
seq_s_18363	28804	intergenic	0.652155
seq_s_18363	28809	intergenic	0.64752
seq_s_18363	28813	intergenic	0.64752
seq_s_18363	28814	intergenic	0.64752
seq_s_18363	28948	intergenic	1.26159
seq_s_18363	28950	intergenic	1.21447
seq_s_18363	28956	intergenic	1.20111
seq_s_18363	28972	intergenic	1.54925
seq_s_18363	29008	intergenic	0.170297
seq_s_18363	29016	intergenic	0.317769
seq_s_18363	29056	intergenic	0.603091
seq_s_18363	29063	intergenic	0.777832
seq_s_18363	29086	intergenic	0.765153
seq_s_18363	29136	intergenic	0.738538
seq_s_18363	29245	intergenic	0.747154
seq_s_18363	29264	intergenic	0.76103
seq_s_18363	29300	intergenic	0.523851
seq_s_18363	29365	intergenic	0.458066
seq_s_18363	29390	intergenic	0.0542411
seq_s_18363	29539	intergenic	0.0164605
seq_s_18363	29605	intergenic	-0.615837
seq_s_18363	29606	intergenic	-0.615837
seq_s_18363	29607	intergenic	-0.611885
seq_s_18363	29684	intergenic	-0.124691
seq_s_18363	29692	intergenic	0.0435266
seq_s_18363	29792	intergenic	0.479488
seq_s_18363	29809	intergenic	0.35058
seq_s_18363	29814	intergenic	0.388657
seq_s_18363	29825	intergenic	-0.113566
seq_s_18363	29826	intergenic	-0.113745
seq_s_18363	29837	intergenic	-0.277676
seq_s_18363	29845	intergenic	0.173729
seq_s_18363	29846	intergenic	0.172652
seq_s_18363	29852	intergenic	0.172652
seq_s_18363	29855	intergenic	0.117614
seq_s_18363	29860	intergenic	0.180586
seq_s_18363	29862	intergenic	0.0426139
seq_s_18363	29863	intergenic	0.271938
seq_s_18363	29869	intergenic	0.271938
seq_s_18363	29870	intergenic	-0.081998
seq_s_18363	29871	intergenic	0.181249
seq_s_18363	29877	intergenic	0.145225
seq_s_18363	29879	intergenic	0.208983
seq_s_18363	29929	intergenic	0.0790677
seq_s_18363	29930	intergenic	0.0790677
seq_s_18363	29933	intergenic	0.118421
seq_s_18363	29962	intergenic	0.299655
seq_s_18363	29971	intergenic	-0.0699288
seq_s_18363	29978	intergenic	-0.0275945
seq_s_18363	29994	intergenic	-0.00928257
seq_s_18363	29995	intergenic	0.0130167
seq_s_18363	30038	intergenic	-0.307487
seq_s_18363	30059	intergenic	-0.256247
seq_s_18363	30088	intergenic	0.0396857
seq_s_18363	30093	intergenic	0.0361994
seq_s_18363	30101	intergenic	0.188153
seq_s_18363	30116	intergenic	0.236675
seq_s_18363	30129	intergenic	0.219358
seq_s_18363	30141	intergenic	0.207303
seq_s_18363	30144	intergenic	0.376465
seq_s_18363	30270	intergenic	-0.105848
seq_s_18363	30285	intergenic	0.473978
seq_s_18363	30325	intergenic	0.347208
seq_s_18363	30330	intergenic	-0.0440075
seq_s_18363	30337	intergenic	-0.0440075
seq_s_18363	30353	intergenic	-0.354188
seq_s_18363	30400	intergenic	-0.258916
seq_s_18363	30453	intergenic	-0.980724
seq_s_18363	30478	intergenic	-0.343768
seq_s_18363	30507	intergenic	-0.358793
seq_s_18363	30509	intergenic	-0.450596
seq_s_18363	30521	intergenic	-0.31114
seq_s_18363	30622	intergenic	-0.639569
seq_s_18363	30684	intergenic	-0.139359
seq_s_18363	30690	intergenic	0.0536767
seq_s_18363	30724	intergenic	0.12699
seq_s_18363	30792	intergenic	0.123088
seq_s_18363	30850	intergenic	0.377256
seq_s_18363	30877	intergenic	0.287086
seq_s_18363	30899	intergenic	0.214513
seq_s_18363	30963	intergenic	-0.277052
seq_s_18363	30985	intergenic	-0.46311
seq_s_18363	30992	intergenic	-0.233068
seq_s_18363	31014	intergenic	-0.434126
seq_s_18363	31016	intergenic	-0.600603
seq_s_18363	31040	intergenic	-0.378606
seq_s_18363	31058	intergenic	0.139699
seq_s_18363	31116	intergenic	0.181946
seq_s_18363	31128	intergenic	0.118992
seq_s_18363	31150	intergenic	0.199786
seq_s_18363	31176	intergenic	-0.0528257
seq_s_18363	31182	intergenic	-0.0874929
seq_s_18363	31205	intergenic	0.0195105
seq_s_18363	31231	intergenic	-1.14118
seq_s_18363	31273	intergenic	-1.10191
seq_s_18363	31339	intergenic	-0.718023
seq_s_18363	31370	intergenic	-1.87408
seq_s_18363	31371	intergenic	-0.993446
seq_s_18363	31372	intergenic	-1.59095
seq_s_18363	31373	intergenic	-0.66842
seq_s_18363	31387	intergenic	-0.604548
seq_s_18363	31398	intergenic	-0.372099
seq_s_18363	31409	intergenic	-0.931889
seq_s_18363	31422	intergenic	-1.56676
seq_s_18363	31431	intergenic	-0.829753
seq_s_18363	31448	intergenic	-1.6645
seq_s_18363	31458	intergenic	-1.32414
seq_s_18363	31482	intergenic	-0.0129718
seq_s_18363	31483	intergenic	-0.00603155
seq_s_18363	31485	intergenic	-0.183805
seq_s_18363	31488	intergenic	-0.235013
seq_s_18363	31855	intergenic	-0.794833
seq_s_18363	31901	intergenic	-2.30625
seq_s_18363	31966	intergenic	-2.30625
seq_s_18363	31974	intergenic	-1.70875
seq_s_18363	32009	intergenic	-1.70584
seq_s_18363	32075	intergenic	-1.96763
seq_s_18363	32076	intergenic	-1.62565
seq_s_18363	32156	intergenic	-2.07984
seq_s_18363	32159	intergenic	-2.07946
seq_s_18363	32269	intergenic	-1.84583
seq_s_18363	32318	intergenic	-1.65118
seq_s_18363	32438	intergenic	-1.413
seq_s_18363	32637	intergenic	-0.895338
seq_s_18363	32656	intergenic	-0.895338
seq_s_18363	32745	intergenic	-0.895338
seq_s_18363	33033	intergenic	-1.05123
seq_s_18363	33073	intergenic	-0.957042
seq_s_18363	33142	intergenic	-0.853201
seq_s_18363	33147	intergenic	-0.523913
seq_s_18363	33167	intergenic	-0.542876
seq_s_18363	33168	intergenic	-0.542876
seq_s_18363	33198	intergenic	-0.828085
seq_s_18363	33229	intergenic	-0.579724
seq_s_18363	33236	intergenic	-0.658647
seq_s_18363	33249	intergenic	-0.662674
seq_s_18363	33270	intergenic	-0.677768
seq_s_18363	33354	intergenic	-0.863729
seq_s_18363	33437	intergenic	-0.959433
seq_s_18363	33440	intergenic	-0.88266
seq_s_18363	33451	intergenic	-0.965896
seq_s_18363	33505	intergenic	-0.442783
seq_s_18363	33512	intergenic	-0.362275
seq_s_18363	33515	intergenic	-1.07921
seq_s_18363	33516	intergenic	-1.07921
seq_s_18363	33517	intergenic	-1.07921
seq_s_18363	33518	intergenic	-1.07921
seq_s_18363	33519	intergenic	-1.07921
seq_s_18363	33520	intergenic	-1.07921
seq_s_18363	33521	intergenic	-0.617644
seq_s_18363	33942	intergenic	-0.630487
seq_s_18363	33951	intergenic	-0.552998
seq_s_18363	33996	intergenic	-0.520811
seq_s_18363	34063	intergenic	-0.303857
seq_s_18363	34116	intergenic	-0.685722
seq_s_18363	34120	intergenic	-0.391195
seq_s_18363	34133	intergenic	-0.468925
seq_s_18363	34318	intergenic	-0.256499
seq_s_18363	34347	intergenic	-0.90123
seq_s_18363	34349	intergenic	-0.0501962
seq_s_18363	34401	intergenic	-0.206187
seq_s_18363	34403	intergenic	-0.5596
seq_s_18363	34405	intergenic	-0.616268
seq_s_18363	34409	intergenic	-0.467625
seq_s_18363	34417	intergenic	-0.436878
seq_s_18363	34428	intergenic	-0.436878
seq_s_18363	34640	intergenic	-0.685087
seq_s_18363	34695	intergenic	-0.705598
seq_s_18363	34864	intergenic	-0.480456
seq_s_18363	34892	intergenic	-0.480456
seq_s_18363	34909	intergenic	-0.29309
seq_s_18363	34946	intergenic	-0.107307
seq_s_18363	34957	intergenic	-0.109944
seq_s_18363	34988	intergenic	-0.234579
seq_s_18363	34999	intergenic	-0.272295
seq_s_18363	35078	intergenic	0.0342232
seq_s_18363	35129	intergenic	0.0443225
seq_s_18363	35157	intergenic	0.0808118
seq_s_18363	35196	intergenic	0.0622723
seq_s_18363	35218	intergenic	-0.181847
seq_s_18363	35236	intergenic	-0.0871073
seq_s_18363	35287	intergenic	-0.0553994
seq_s_18363	35485	intergenic	-0.0487464
seq_s_18363	35513	intergenic	-0.257712
seq_s_18363	35569	intergenic	-0.054469
seq_s_18363	35657	intergenic	-0.117333
seq_s_18363	35663	intergenic	0.212342
seq_s_18363	35727	intergenic	0.103544
seq_s_18363	35742	intergenic	0.173613
seq_s_18363	36450	intergenic	0.291563
seq_s_18363	36498	intergenic	0.28332
seq_s_18363	36552	intergenic	0.209598
seq_s_18363	36570	intergenic	0.244718
seq_s_18363	36598	intergenic	0.728943
seq_s_18363	36622	intergenic	0.683935
seq_s_18363	36646	intergenic	0.697677
seq_s_18363	36676	intergenic	0.542328
seq_s_18363	36702	intergenic	0.519734
seq_s_18363	36714	intergenic	0.501025
seq_s_18363	36753	intergenic	0.612702
seq_s_18363	36772	intergenic	0.640328
seq_s_18363	36784	intergenic	0.650697
seq_s_18363	36827	intergenic	0.389325
seq_s_18363	36837	intergenic	0.576664
seq_s_18363	36861	intergenic	0.169953
seq_s_18363	36923	intergenic	-0.0171266
seq_s_18363	36928	intergenic	0.0247758
seq_s_18363	37021	intergenic	-0.573274
seq_s_18363	37027	intergenic	-0.446227
seq_s_18363	37136	intergenic	-0.589117
seq_s_18363	37169	intergenic	-0.540967
seq_s_18363	37188	intergenic	-0.0287798
seq_s_18363	37227	intergenic	-0.0488745
seq_s_18363	37254	intergenic	-0.0218211
seq_s_18363	37278	intergenic	-0.153378
seq_s_18363	37407	intergenic	-0.346958
seq_s_18363	37416	intergenic	-0.191634
seq_s_18363	37433	intergenic	0.0922798
seq_s_18363	37473	intergenic	0.122469
seq_s_18363	37488	intergenic	0.10112
seq_s_18363	37520	intergenic	0.0862395
seq_s_18363	37549	intergenic	-0.0179885
seq_s_18363	37561	intergenic	-0.181063
seq_s_18363	37571	intergenic	-0.181063
seq_s_18363	37579	intergenic	0.41037
seq_s_18363	37582	intergenic	0.475188
seq_s_18363	37592	intergenic	0.33659
seq_s_18363	37613	intergenic	0.228797
seq_s_18363	37614	intergenic	0.228797
seq_s_18363	37615	intergenic	0.314622
seq_s_18363	37616	intergenic	0.314622
seq_s_18363	37617	intergenic	0.314622
seq_s_18363	37619	intergenic	0.314622
seq_s_18363	37620	intergenic	0.314622
seq_s_18363	37621	intergenic	0.314622
seq_s_18363	37648	intergenic	1.85306
seq_s_18363	37649	intergenic	2.02732
seq_s_18363	37695	intergenic	1.28
seq_s_18363	37740	intergenic	1.25696
seq_s_18363	37763	intergenic	0.322446
seq_s_18363	37786	intergenic	0.493942
seq_s_18363	37806	intergenic	0.442073
seq_s_18363	37823	intergenic	-0.00865406
seq_s_18363	37877	intergenic	0.0784024
seq_s_18363	38000	intergenic	0.0125493
seq_s_18363	38011	intergenic	-0.306768
seq_s_18363	38028	intergenic	-0.326581
seq_s_18363	38037	intergenic	-0.609945
seq_s_18363	38073	intergenic	-0.688525
seq_s_18363	41937	intergenic	-0.204953
seq_s_18363	41942	intergenic	-0.465609
seq_s_18363	41946	intergenic	-0.815401
seq_s_18363	41964	intergenic	-0.0284475
seq_s_18363	41978	intergenic	-0.0569126
seq_s_18363	41991	intergenic	-0.355691
seq_s_18363	42005	intergenic	-0.191897
seq_s_18363	42130	intergenic	-0.14496
seq_s_18363	42189	intergenic	-0.0215376
seq_s_18363	42207	intergenic	-0.125163
seq_s_18363	42218	intergenic	0.425276
seq_s_18363	42219	intergenic	0.242226
seq_s_18363	42222	intergenic	0.224456
seq_s_18363	42224	intergenic	-0.326815
seq_s_18363	42231	intergenic	0.035862
seq_s_18363	42244	intergenic	0.305494
seq_s_18363	42404	intergenic	1.32533
seq_s_18363	42439	intergenic	1.32533
seq_s_18363	42478	intergenic	0.621012
seq_s_18363	42512	intergenic	0.811743
seq_s_18363	42801	intergenic	0.13644
seq_s_18363	42806	intergenic	0.817186
seq_s_18363	42831	intergenic	0.92763
seq_s_18363	43354	intergenic	0.873593
seq_s_18363	43444	intergenic	0.819119
seq_s_18363	43456	intergenic	1.77222
seq_s_18363	43497	intergenic	0.938929
seq_s_18363	43503	intergenic	0.961537
seq_s_18363	43711	intergenic	0.599738
seq_s_18363	43714	intergenic	0.892281
seq_s_18363	43716	intergenic	0.662074
seq_s_18363	43740	intergenic	0.86558
seq_s_18363	43938	intergenic	0.706916
seq_s_18363	44043	intergenic	0.846733
seq_s_18363	44342	intergenic	0.426042
seq_s_18363	44413	intergenic	0.423493
seq_s_18363	44415	intergenic	0.0548829
seq_s_18363	44436	intergenic	0.0255851
seq_s_18363	44649	intergenic	-0.500453
seq_s_18363	45079	intergenic	-0.488206
seq_s_18363	45081	intergenic	-0.815534
seq_s_18363	45104	intergenic	-0.492201
seq_s_18363	45110	intergenic	0.364272
seq_s_18363	45116	intergenic	0.336233
seq_s_18363	45135	intergenic	0.115793
seq_s_18363	45137	intergenic	0.115793
seq_s_18363	45144	intergenic	0.115793
seq_s_18363	45148	intergenic	0.0835244
seq_s_18363	45245	intergenic	-0.22107
seq_s_18363	45261	intergenic	0.366654
seq_s_18363	47412	intergenic	0.740095
seq_s_18363	47418	intergenic	0.335673
seq_s_18363	47426	intergenic	0.335673
seq_s_18363	47433	intergenic	0.376583
seq_s_18363	47450	intergenic	0.646466
seq_s_18363	47455	intergenic	0.623256
seq_s_18363	47457	intergenic	-0.288443
seq_s_18363	47463	intergenic	-0.288443
seq_s_18363	47471	intergenic	-1.63295
seq_s_18363	47472	intergenic	-1.63295
seq_s_18363	47473	intergenic	-1.61043
seq_s_18363	47477	intergenic	-1.58734
seq_s_18363	47479	intergenic	-1.66204
seq_s_18363	47480	intergenic	-1.68864
seq_s_18363	47493	intergenic	0.0624949
seq_s_18363	47494	intergenic	0.0487811
seq_s_18363	47496	intergenic	-0.23166
seq_s_18363	47506	intergenic	-0.223444
seq_s_18363	47509	intergenic	0.0590771
seq_s_18363	47513	intergenic	0.108075
seq_s_18363	47519	intergenic	-0.347884
seq_s_18363	47522	intergenic	-0.106943
seq_s_18363	47524	intergenic	-0.222215
seq_s_18363	47525	intergenic	-0.19436
seq_s_18363	47530	intergenic	-1.14972
seq_s_18363	47534	intergenic	-0.866614
seq_s_18363	47540	intergenic	-1.1066
seq_s_18363	47541	intergenic	-0.819638
seq_s_18363	47554	intergenic	-0.532468
seq_s_18363	47557	intergenic	-0.50767
seq_s_18363	47558	intergenic	-1.26297
seq_s_18363	47564	intergenic	-0.847537
seq_s_18363	47568	intergenic	-0.555548
seq_s_18363	47569	intergenic	-0.555548
seq_s_18363	47583	intergenic	-0.43457
seq_s_18363	47589	intergenic	-0.518211
seq_s_18363	47592	intergenic	-0.0160453
seq_s_18363	47593	intergenic	-0.83581
seq_s_18363	47595	intergenic	-0.843795
seq_s_18363	47596	intergenic	-0.674325
seq_s_18363	47598	intergenic	-0.794763
seq_s_18363	47606	intergenic	-1.72414
seq_s_18363	47609	intergenic	-1.62331
seq_s_18363	47616	intergenic	-0.955735
seq_s_18363	47618	intergenic	-1.27248
seq_s_18363	47621	intergenic	-1.49552
seq_s_18363	47626	intergenic	-1.10721
seq_s_18363	47628	intergenic	-1.11009
seq_s_18363	47640	intergenic	-0.85138
seq_s_18363	47641	intergenic	-1.42489
seq_s_18363	47642	intergenic	-1.40728
seq_s_18363	47644	intergenic	-1.5725
seq_s_18363	47645	intergenic	-2.18616
seq_s_18363	47647	intergenic	-2.18616
seq_s_18363	47650	intergenic	-1.21803
seq_s_18363	47653	intergenic	-1.39109
seq_s_18363	47657	intergenic	-2.26707
seq_s_18363	47658	intergenic	-1.9159
seq_s_18363	47661	intergenic	-2.77124
seq_s_18363	47664	intergenic	-1.87754
seq_s_18363	47671	intergenic	-1.52676
seq_s_18363	47673	intergenic	-1.56109
seq_s_18363	47678	intergenic	-0.787831
seq_s_18363	47689	intergenic	-0.568099
seq_s_18363	47693	intergenic	-0.565162
seq_s_18363	47698	intergenic	-0.93024
seq_s_18363	47699	intergenic	-0.747749
seq_s_18363	47766	intergenic	0.29801
seq_s_18363	47774	intergenic	0.0679143
seq_s_18363	47792	intergenic	0.0774657
seq_s_18363	47799	intergenic	-0.278069
seq_s_18363	47805	intergenic	0.36396
seq_s_18363	47811	intergenic	0.34131
seq_s_18363	47815	intergenic	0.34131
seq_s_18363	47816	intergenic	0.391321
seq_s_18363	47823	intergenic	0.365556
seq_s_18363	47865	intergenic	0.386009
seq_s_18363	47870	intergenic	-0.332618
seq_s_18363	48670	intergenic	-0.210659
seq_s_18363	48671	intergenic	-0.222733
seq_s_18363	48677	intergenic	-0.458613
seq_s_18363	48691	intergenic	-0.0157326
seq_s_18363	48701	intergenic	0.0295001
seq_s_18363	48703	intergenic	0.0295001
seq_s_18363	48708	intergenic	0.070306
seq_s_18363	48714	intergenic	-0.867946
seq_s_18363	48716	intergenic	-0.479929
seq_s_18363	48723	intergenic	-0.479929
seq_s_18363	48727	intergenic	-0.555066
seq_s_18363	48731	intergenic	-0.896791
seq_s_18363	48742	intergenic	-1.91595
seq_s_18363	48754	intergenic	-1.78749
seq_s_18363	48756	intergenic	-1.33855
seq_s_18363	48758	intergenic	-1.61101
seq_s_18363	48764	intergenic	-1.8446
seq_s_18363	48769	intergenic	-1.88814
seq_s_18363	48778	intergenic	-1.15087
seq_s_18363	48779	intergenic	-1.16293
seq_s_18363	48789	intergenic	-1.65555
seq_s_18363	48811	intergenic	-1.65555
seq_s_18363	48817	intergenic	-0.22907
seq_s_18363	48820	intergenic	-0.124
seq_s_18363	48826	intergenic	-0.523532
seq_s_18363	48832	intergenic	-0.523532
seq_s_18363	48862	intergenic	-0.523532
seq_s_18363	48863	intergenic	-0.523532
seq_s_18363	48871	intergenic	1.0559
seq_s_18363	48872	intergenic	1.0559
seq_s_18363	48989	intergenic	1.84827
seq_s_18363	48997	intergenic	2.01467
seq_s_18363	49003	intergenic	1.91887
seq_s_18363	49009	intergenic	1.91887
seq_s_18363	49015	intergenic	1.91887
seq_s_18363	49016	intergenic	1.91887
seq_s_18363	49025	intergenic	1.36008
seq_s_18363	49042	intergenic	1.54571
seq_s_18363	49050	intergenic	1.30368
seq_s_18363	49051	intergenic	1.44091
seq_s_18363	53220	intergenic	1.2974
seq_s_18363	53266	intergenic	1.2974
seq_s_18363	53270	intergenic	1.32415
seq_s_18363	53276	intergenic	1.3044
seq_s_18363	53304	intergenic	1.29004
seq_s_18363	53405	intergenic	1.29004
seq_s_18363	54896	intergenic	1.29421
seq_s_18363	54909	intergenic	1.29421
seq_s_18363	55298	intergenic	1.29421
seq_s_18363	55308	intergenic	1.29421
seq_s_18363	55314	intergenic	2.22171
seq_s_18363	55320	intergenic	2.25152
seq_s_18363	55328	intergenic	2.62636
seq_s_18363	55340	intergenic	2.17125
seq_s_18363	55347	intergenic	1.94959
seq_s_18363	57062	intergenic	0.512495
seq_s_18363	57077	intergenic	1.81715
seq_s_18363	57114	intergenic	1.81715
seq_s_18363	57115	intergenic	1.81715
seq_s_18363	57120	intergenic	1.62418
seq_s_18363	57123	intergenic	1.82064
seq_s_18363	57124	intergenic	0.963332
seq_s_18363	57127	intergenic	0.965127
seq_s_18363	57133	intergenic	0.965127
seq_s_18363	57141	intergenic	-0.105598
seq_s_18363	57144	intergenic	-0.105598
seq_s_18363	57145	intergenic	0.192959
seq_s_18363	57147	intergenic	-0.114649
seq_s_18363	57150	intergenic	0.181044
seq_s_18363	57153	intergenic	-0.041853
seq_s_18363	57155	intergenic	-0.041853
seq_s_18363	57162	intergenic	1.16442
seq_s_18363	57163	intergenic	0.853614
seq_s_18363	57185	intergenic	0.570766
seq_s_18363	57215	intergenic	0.534533
seq_s_18363	57236	intergenic	0.780918
seq_s_18363	57239	intergenic	0.699331
seq_s_18363	57246	intergenic	0.728405
seq_s_18363	57300	intergenic	0.498773
seq_s_18363	57321	intergenic	0.529133
seq_s_18363	57325	intergenic	0.39758
seq_s_18363	57337	intergenic	0.339559
seq_s_18363	57340	intergenic	0.357451
seq_s_18363	57355	intergenic	-0.538119
seq_s_18363	57368	intergenic	-0.912247
seq_s_18363	57385	intergenic	-0.46174
seq_s_18363	57387	intergenic	-0.459209
seq_s_18363	57388	intergenic	-0.464226
seq_s_18363	57399	intergenic	-0.868422
seq_s_18363	57409	intergenic	-0.404837
seq_s_18363	57411	intergenic	-0.363594
seq_s_18363	57412	intergenic	-0.717509
seq_s_18363	57432	intergenic	-0.580346
seq_s_18363	57436	intergenic	-0.580346
seq_s_18363	57476	intergenic	-1.19326
seq_s_18363	57487	intergenic	-1.16443
seq_s_18363	57516	intergenic	-0.620657
seq_s_18363	57518	intergenic	-0.620657
seq_s_18363	57522	intergenic	-0.285727
seq_s_18363	57526	intergenic	-0.224975
seq_s_18363	57529	intergenic	-0.224975
seq_s_18363	57531	intergenic	-0.392426
seq_s_18363	57534	intergenic	-0.260469
seq_s_18363	57542	intergenic	-0.657277
seq_s_18363	57548	intergenic	-1.25658
seq_s_18363	57553	intergenic	-1.25642
seq_s_18363	57562	intergenic	0.271919
seq_s_18363	57564	intergenic	0.271919
seq_s_18363	57565	intergenic	0.271919
seq_s_18363	57569	intergenic	0.188781
seq_s_18363	57571	intergenic	-0.0679976
seq_s_18363	57576	intergenic	0.267294
seq_s_18363	57577	intergenic	0.121741
seq_s_18363	58029	intergenic	-0.441977
seq_s_18363	58039	intergenic	-0.154366
seq_s_18363	58043	intergenic	-0.163657
seq_s_18363	58073	intergenic	-0.473828
seq_s_18363	58080	intergenic	-0.710932
seq_s_18363	58086	intergenic	-0.491827
seq_s_18363	58114	intergenic	0.117047
seq_s_18363	58119	intergenic	0.0851233
seq_s_18363	58122	intergenic	0.0661753
seq_s_18363	58135	intergenic	0.216619
seq_s_18363	58146	intergenic	0.325372
seq_s_18363	58147	intergenic	-0.0261307
seq_s_18363	58154	intergenic	-0.191242
seq_s_18363	58191	intergenic	0.132119
seq_s_18363	58205	intergenic	0.466097
seq_s_18363	58218	intergenic	0.737393
seq_s_18363	58224	intergenic	0.737393
seq_s_18363	58230	intergenic	0.59183
seq_s_18363	58236	intergenic	0.648146
seq_s_18363	58241	intergenic	0.648146
seq_s_18363	58248	intergenic	0.626736
seq_s_18363	58250	intergenic	0.574678
seq_s_18363	58262	intergenic	0.598437
seq_s_18363	58274	intergenic	0.745485
seq_s_18363	58277	intergenic	0.745485
seq_s_18363	58280	intergenic	1.17334
seq_s_18363	58286	intergenic	0.720044
seq_s_18363	58293	intergenic	0.720044
seq_s_18363	58303	intergenic	0.907868
seq_s_18363	58311	intergenic	0.511641
seq_s_18363	58312	intergenic	0.312113
seq_s_18363	58313	intergenic	0.312113
seq_s_18363	58314	intergenic	0.64535
seq_s_18363	58315	intergenic	0.64535
seq_s_18363	58316	intergenic	0.67072
seq_s_18363	58317	intergenic	0.67072
seq_s_18363	58917	intergenic	0.597608
seq_s_18363	58926	intergenic	0.612626
seq_s_18363	58955	intergenic	-0.440157
seq_s_18363	59793	intergenic	0.151903
seq_s_18363	59816	intergenic	0.0590295
seq_s_18363	59820	intergenic	0.0664512
seq_s_18363	59838	intergenic	-0.116804
seq_s_18363	59840	intergenic	-0.0560666
seq_s_18363	59843	intergenic	0.0620528
seq_s_18363	59856	intergenic	-0.633449
seq_s_18363	59857	intergenic	-0.370494
seq_s_18363	59864	intergenic	-0.398292
seq_s_18363	59870	intergenic	-0.452214
seq_s_18363	59883	intergenic	-0.52853
seq_s_18363	59888	intergenic	-0.231378
seq_s_18363	59895	intergenic	0.0940341
seq_s_18363	59896	intergenic	0.0331329
seq_s_18363	59897	intergenic	-0.0911169
seq_s_18363	59905	intergenic	-0.00589963
seq_s_18363	59913	intergenic	-0.217968
seq_s_18363	59917	intergenic	-0.0892332
seq_s_18363	59925	intergenic	-0.0350504
seq_s_18363	59928	intergenic	-0.107595
seq_s_18363	59944	intergenic	0.175286
seq_s_18363	59945	intergenic	0.175286
seq_s_18363	59946	intergenic	0.0170034
seq_s_18363	59958	intergenic	0.0659799
seq_s_18363	59959	intergenic	0.0947476
seq_s_18363	60030	intergenic	0.102991
seq_s_18363	60035	intergenic	0.130972
seq_s_18363	60042	intergenic	0.132455
seq_s_18363	60044	intergenic	0.0532181
seq_s_18363	60047	intergenic	0.019584
seq_s_18363	60048	intergenic	0.402182
seq_s_18363	60056	intergenic	0.437942
seq_s_18363	60057	intergenic	0.511117
seq_s_18363	60061	intergenic	0.585518
seq_s_18363	60064	intergenic	0.600771
seq_s_18363	60068	intergenic	0.164428
seq_s_18363	60069	intergenic	0.197278
seq_s_18363	60071	intergenic	-0.0911847
seq_s_18363	60087	intergenic	-0.254246
seq_s_18363	60088	intergenic	0.10268
seq_s_18363	60185	intergenic	-0.355717
seq_s_18363	60189	intergenic	-0.552808
seq_s_18363	60192	intergenic	-0.260277
seq_s_18363	60196	intergenic	-0.193782
seq_s_18363	60200	intergenic	-0.306501
seq_s_18363	60209	intergenic	-1.19139
seq_s_18363	60215	intergenic	-1.48506
seq_s_18363	60221	intergenic	-0.458036
seq_s_18363	60268	intergenic	-0.476644
seq_s_18363	60310	intergenic	-0.493235
seq_s_18363	60330	intergenic	-0.434823
seq_s_18363	60333	intergenic	-0.466262
seq_s_18363	60354	intergenic	-0.909266
seq_s_18363	60358	intergenic	-0.551108
seq_s_18363	60368	intergenic	-0.551108
seq_s_18363	60378	intergenic	-0.551108
seq_s_18363	60379	intergenic	-1.1341
seq_s_18363	60385	intergenic	-0.897901
seq_s_18363	60398	intergenic	-0.877688
seq_s_18363	60422	intergenic	-0.877688
seq_s_18363	60423	intergenic	-1.50987
seq_s_18363	60433	intergenic	-0.657638
seq_s_18363	60459	intergenic	-0.936709
seq_s_18363	60475	intergenic	-0.816955
seq_s_18363	60481	intergenic	-1.24529
seq_s_18363	60487	intergenic	-1.10062
seq_s_18363	60490	intergenic	-1.22124
seq_s_18363	60499	intergenic	-1.15893
seq_s_18363	60500	intergenic	-0.955786
seq_s_18363	60505	intergenic	-0.67364
seq_s_18363	60506	intergenic	-0.67364
seq_s_18363	60508	intergenic	-1.06753
seq_s_18363	60514	intergenic	-0.992095
seq_s_18363	60529	intergenic	-1.09524
seq_s_18363	60533	intergenic	-0.627119
seq_s_18363	60534	intergenic	-0.533743
seq_s_18363	60535	intergenic	-0.723788
seq_s_18363	60543	intergenic	-0.585775
seq_s_18363	60544	intergenic	-0.748066
seq_s_18363	60547	intergenic	-0.970062
seq_s_18363	60559	intergenic	-1.50917
seq_s_18363	60570	intergenic	-0.307686
seq_s_18363	60582	intergenic	-0.478705
seq_s_18363	60591	intergenic	-0.46505
seq_s_18363	60592	intergenic	-0.46505
seq_s_18363	60593	intergenic	-0.46505
seq_s_18363	60594	intergenic	-0.477646
seq_s_18363	60600	intergenic	-0.497427
seq_s_18363	60614	intergenic	-0.8639
seq_s_18363	60619	intergenic	-0.572798
seq_s_18363	60620	intergenic	-0.583314
seq_s_18363	60627	intergenic	-1.44423
seq_s_18363	60630	intergenic	-0.654175
seq_s_18363	60632	intergenic	-0.818331
seq_s_18363	60636	intergenic	-0.707368
seq_s_18363	60642	intergenic	-0.784356
seq_s_18363	60646	intergenic	-0.78877
seq_s_18363	60649	intergenic	-0.127564
seq_s_18363	60650	intergenic	-0.161092
seq_s_18363	60654	intergenic	-0.248713
seq_s_18363	60659	intergenic	-0.347168
seq_s_18363	60661	intergenic	-0.441787
seq_s_18363	60668	intergenic	-0.443341
seq_s_18363	60669	intergenic	-0.408142
seq_s_18363	60696	intergenic	-0.273241
seq_s_18363	60705	intergenic	-0.169474
seq_s_18363	60709	intergenic	-0.169474
seq_s_18363	60717	intergenic	-0.218192
seq_s_18363	60723	intergenic	-0.218192
seq_s_18363	60725	intergenic	-0.0637895
seq_s_18363	60738	intergenic	-0.157889
seq_s_18363	60748	intergenic	-0.0879363
seq_s_18363	60754	intergenic	-0.253069
seq_s_18363	60765	intergenic	-0.261015
seq_s_18363	60768	intergenic	-1.37968
seq_s_18363	60781	intergenic	-0.930912
seq_s_18363	60782	intergenic	-1.31286
seq_s_18363	60791	intergenic	-1.15377
seq_s_18363	60805	intergenic	-0.943704
seq_s_18363	60806	intergenic	-0.743379
seq_s_18363	60810	intergenic	-2.1076
seq_s_18363	60817	intergenic	-1.71538
seq_s_18363	60824	intergenic	-1.7233
seq_s_18363	60834	intergenic	-2.0662
seq_s_18363	60839	intergenic	-2.85243
seq_s_18363	60843	intergenic	-2.387
seq_s_18363	60845	intergenic	-2.72648
seq_s_18363	60848	intergenic	-3.00088
seq_s_18363	60852	intergenic	-2.45481
seq_s_18363	60855	intergenic	-2.85577
seq_s_18363	60862	intergenic	-2.6824
seq_s_18363	60863	intergenic	-2.953
seq_s_18363	60903	intergenic	-3.05972
seq_s_18363	60905	intergenic	-2.36295
seq_s_18363	60929	intergenic	-2.59892
seq_s_18363	60951	intergenic	-2.32515
seq_s_18363	60952	intergenic	-2.54622
seq_s_18363	60953	intergenic	-2.54622
seq_s_18363	60963	intergenic	-2.25069
seq_s_18363	60966	intergenic	-2.25069
seq_s_18363	60977	intergenic	-1.8982
seq_s_18363	60978	intergenic	-2.3135
seq_s_18363	60985	intergenic	-3.35353
seq_s_18363	60986	intergenic	-3.22888
seq_s_18363	60989	intergenic	-2.95445
seq_s_18363	60990	intergenic	-3.4599
seq_s_18363	60998	intergenic	-3.57476
seq_s_18363	61002	intergenic	-3.26149
seq_s_18363	61004	intergenic	-3.51818
seq_s_18363	61009	intergenic	-3.55689
seq_s_18363	61011	intergenic	-2.72848
seq_s_18363	61013	intergenic	-2.73624
seq_s_18363	61015	intergenic	-2.86762
seq_s_18363	61017	intergenic	-2.8
seq_s_18363	61027	intergenic	-3.50635
seq_s_18363	61033	intergenic	-3.85606
seq_s_18363	61037	intergenic	-2.85411
seq_s_18363	61038	intergenic	-2.85411
seq_s_18363	61069	intergenic	-2.71009
seq_s_18363	61072	intergenic	-2.48474
seq_s_18363	61076	intergenic	-2.98457
seq_s_18363	61095	intergenic	-2.36069
seq_s_18363	61102	intergenic	-2.33689
seq_s_18363	61105	intergenic	-2.37984
seq_s_18363	61108	intergenic	-2.37984
seq_s_18363	61109	intergenic	-2.51954
seq_s_18363	61117	intergenic	-2.89458
seq_s_18363	61123	intergenic	-3.00799
seq_s_18363	61124	intergenic	-2.94446
seq_s_18363	61128	intergenic	-2.65038
seq_s_18363	61134	intergenic	-1.95005
seq_s_18363	61139	intergenic	-1.92001
seq_s_18363	61143	intergenic	-1.92001
seq_s_18363	61164	intergenic	-1.92001
seq_s_18363	61175	intergenic	-2.88099
seq_s_18363	61187	intergenic	-3.02896
seq_s_18363	61220	intergenic	-2.71502
seq_s_18363	61222	intergenic	-2.9426
seq_s_18363	61224	intergenic	-3.01556
seq_s_18363	61234	intergenic	-2.72235
seq_s_18363	61272	intergenic	-2.49051
seq_s_18363	61285	intergenic	-2.52807
seq_s_18363	61295	intergenic	-2.8296
seq_s_18363	61301	intergenic	-2.40679
seq_s_18363	61311	intergenic	-3.18359
seq_s_18363	61313	intergenic	-2.57532
seq_s_18363	61316	intergenic	-2.33327
seq_s_18363	61319	intergenic	-2.00146
seq_s_18363	61322	intergenic	-2.01237
seq_s_18363	61350	intergenic	-2.00192
seq_s_18363	61352	intergenic	-1.91977
seq_s_18363	61354	intergenic	-2.62407
seq_s_18363	61372	intergenic	-2.31399
seq_s_18363	61382	intergenic	-2.33529
seq_s_18363	61391	intergenic	-2.33529
seq_s_18363	61401	intergenic	-2.59358
seq_s_18363	61403	intergenic	-2.15011
seq_s_18363	61410	intergenic	-1.64755
seq_s_18363	61414	intergenic	-2.58538
seq_s_18363	61421	intergenic	-3.07999
seq_s_18363	61424	intergenic	-2.63774
seq_s_18363	61434	intergenic	-3.13391
seq_s_18363	61440	intergenic	-3.31329
seq_s_18363	61448	intergenic	-4.10679
seq_s_18363	61451	intergenic	-3.91063
seq_s_18363	61460	intergenic	-3.18583
seq_s_18363	61467	intergenic	-3.28197
seq_s_18363	61469	intergenic	-3.42439
seq_s_18363	61481	intergenic	-2.96819
seq_s_18363	61482	intergenic	-2.09407
seq_s_18363	61484	intergenic	-2.11206
seq_s_18363	61491	intergenic	-2.0508
seq_s_18363	61497	intergenic	-2.05947
seq_s_18363	61500	intergenic	-2.03495
seq_s_18363	61504	intergenic	-2.57045
seq_s_18363	61528	intergenic	-2.23629
seq_s_18363	61536	intergenic	-1.08162
seq_s_18363	61541	intergenic	-1.02545
seq_s_18363	61546	intergenic	-1.04524
seq_s_18363	61567	intergenic	-1.05808
seq_s_18363	61568	intergenic	-1.05184
seq_s_18363	61579	intergenic	-1.48336
seq_s_18363	61582	intergenic	-0.82421
seq_s_18363	61586	intergenic	-0.779656
seq_s_18363	61599	intergenic	-0.774855
seq_s_18363	61601	intergenic	-0.766991
seq_s_18363	61603	intergenic	-0.774088
seq_s_18363	61604	intergenic	-0.766496
seq_s_18363	61610	intergenic	-0.744679
seq_s_18363	61612	intergenic	-0.870686
seq_s_18363	61613	intergenic	-0.862181
seq_s_18363	61623	intergenic	-0.660524
seq_s_18363	61627	intergenic	-1.11137
seq_s_18363	61644	intergenic	-0.0761251
seq_s_18363	61647	intergenic	-0.0106201
seq_s_18363	61655	intergenic	0.0341705
seq_s_18363	61657	intergenic	-0.0564922
seq_s_18363	61667	intergenic	0.0656812
seq_s_18363	61671	intergenic	0.00823338
seq_s_18363	61678	intergenic	-0.267689
seq_s_18363	61681	intergenic	-0.401191
seq_s_18363	61704	intergenic	-0.810651
seq_s_18363	61705	intergenic	-1.31905
seq_s_18363	61713	intergenic	-1.24121
seq_s_18363	61714	intergenic	-1.24936
seq_s_18363	61736	intergenic	-1.37213
seq_s_18363	61740	intergenic	-1.23225
seq_s_18363	61742	intergenic	-1.16117
seq_s_18363	61750	intergenic	-1.36835
seq_s_18363	61782	intergenic	-1.60805
seq_s_18363	61787	intergenic	-1.28111
seq_s_18363	61805	intergenic	-1.36512
seq_s_18363	61815	intergenic	-1.28298
seq_s_18363	61816	intergenic	-1.29094
seq_s_18363	61818	intergenic	-1.7221
seq_s_18363	61827	intergenic	-1.42613
seq_s_18363	61841	intergenic	-2.11582
seq_s_18363	61848	intergenic	-1.92691
seq_s_18363	61867	intergenic	-1.33392
seq_s_18363	61875	intergenic	-1.73029
seq_s_18363	61906	intergenic	-1.34623
seq_s_18363	61909	intergenic	-1.36004
seq_s_18363	61918	intergenic	-1.40726
seq_s_18363	61919	intergenic	-1.63458
seq_s_18363	61930	intergenic	-1.6693
seq_s_18363	61931	intergenic	-1.80207
seq_s_18363	61935	intergenic	-1.80545
seq_s_18363	61937	intergenic	-2.03602
seq_s_18363	61940	intergenic	-1.81216
seq_s_18363	61944	intergenic	-1.85399
seq_s_18363	61945	intergenic	-1.73342
seq_s_18363	61953	intergenic	-2.35813
seq_s_18363	61963	intergenic	-1.79267
seq_s_18363	61967	intergenic	-1.4679
seq_s_18363	61983	intergenic	-1.56309
seq_s_18363	61989	intergenic	-0.820494
seq_s_18363	61990	intergenic	-0.833711
seq_s_18363	61996	intergenic	-0.841613
seq_s_18363	61998	intergenic	-0.884747
seq_s_18363	62002	intergenic	-0.889916
seq_s_18363	62009	intergenic	-0.8884
seq_s_18363	62019	intergenic	-0.892129
seq_s_18363	62021	intergenic	-1.32652
seq_s_18363	62026	intergenic	-1.16418
seq_s_18363	62035	intergenic	-1.28307
seq_s_18363	62045	intergenic	-1.29024
seq_s_18363	62051	intergenic	-1.25299
seq_s_18363	62055	intergenic	-1.29154
seq_s_18363	62063	intergenic	-1.21629
seq_s_18363	62064	intergenic	-1.29424
seq_s_18363	62071	intergenic	-1.3009
seq_s_18363	62075	intergenic	-1.29288
seq_s_18363	62090	intergenic	-1.40457
seq_s_18363	62093	intergenic	-1.49756
seq_s_18363	62095	intergenic	-1.50498
seq_s_18363	62097	intergenic	-1.39792
seq_s_18363	62101	intergenic	-1.43171
seq_s_18363	62103	intergenic	-1.37582
seq_s_18363	62112	intergenic	-1.54912
seq_s_18363	62125	intergenic	-1.50306
seq_s_18363	62131	intergenic	-1.56273
seq_s_18363	62132	intergenic	-1.56978
seq_s_18363	62133	intergenic	-1.74447
seq_s_18363	62142	intergenic	-1.54003
seq_s_18363	62151	intergenic	-1.54691
seq_s_18363	62153	intergenic	-1.54464
seq_s_18363	62155	intergenic	-1.55955
seq_s_18363	62161	intergenic	-2.13676
seq_s_18363	62179	intergenic	-2.14555
seq_s_18363	62181	intergenic	-1.62359
seq_s_18363	62208	intergenic	-1.47922
seq_s_18363	62217	intergenic	-1.5889
seq_s_18363	62218	intergenic	-2.32025
seq_s_18363	62221	intergenic	-1.62138
seq_s_18363	62230	intergenic	-1.61699
seq_s_18363	62240	intergenic	-1.61699
seq_s_18363	62249	intergenic	-1.61266
seq_s_18363	62258	intergenic	-2.05877
seq_s_18363	62270	intergenic	-2.34124
seq_s_18363	62283	intergenic	-2.02136
seq_s_18363	62289	intergenic	-1.99436
seq_s_18363	62315	intergenic	-2.01118
seq_s_18363	62323	intergenic	-2.4783
seq_s_18363	62327	intergenic	-2.35963
seq_s_18363	62333	intergenic	-1.79923
seq_s_18363	62334	intergenic	-1.80606
seq_s_18363	62340	intergenic	-1.83478
seq_s_18363	62342	intergenic	-1.83936
seq_s_18363	62345	intergenic	-1.86021
seq_s_18363	62352	intergenic	-1.95911
seq_s_18363	62355	intergenic	-1.96183
seq_s_18363	62363	intergenic	-1.94848
seq_s_18363	62365	intergenic	-3.16809
seq_s_18363	62366	intergenic	-2.04474
seq_s_18363	62373	intergenic	-2.09399
seq_s_18363	62381	intergenic	-2.10066
seq_s_18363	62382	intergenic	-2.56393
seq_s_18363	62409	intergenic	-2.71586
seq_s_18363	62423	intergenic	-2.60845
seq_s_18363	62433	intergenic	-2.55108
seq_s_18363	62441	intergenic	-1.6881
seq_s_18363	62448	intergenic	-1.67114
seq_s_18363	62456	intergenic	-1.67114
seq_s_18363	62468	intergenic	-1.64512
seq_s_18363	62470	intergenic	-1.69489
seq_s_18363	62471	intergenic	-2.06274
seq_s_18363	62473	intergenic	-1.5372
seq_s_18363	62488	intergenic	-1.36996
seq_s_18363	62493	intergenic	-1.48774
seq_s_18363	62502	intergenic	-1.30945
seq_s_18363	62505	intergenic	-1.69947
seq_s_18363	62508	intergenic	-1.34644
seq_s_18363	62513	intergenic	-1.34644
seq_s_18363	62516	intergenic	-1.45564
seq_s_18363	62528	intergenic	-1.45529
seq_s_18363	62539	intergenic	-1.97109
seq_s_18363	62548	intergenic	-1.10869
seq_s_18363	62550	intergenic	-1.10869
seq_s_18363	62552	intergenic	-1.10869
seq_s_18363	62555	intergenic	-1.27821
seq_s_18363	62565	intergenic	-1.27049
seq_s_18363	62574	intergenic	-1.36112
seq_s_18363	62581	intergenic	-1.27336
seq_s_18363	62591	intergenic	-1.30517
seq_s_18363	62602	intergenic	-1.35437
seq_s_18363	62603	intergenic	-1.33642
seq_s_18363	62604	intergenic	-1.43698
seq_s_18363	62609	intergenic	-0.838074
seq_s_18363	62611	intergenic	-0.809902
seq_s_18363	62618	intergenic	-0.979988
seq_s_18363	62623	intergenic	-0.88899
seq_s_18363	62631	intergenic	-0.820221
seq_s_18363	62635	intergenic	-0.904389
seq_s_18363	62653	intergenic	-1.31869
seq_s_18363	62658	intergenic	-2.31872
seq_s_18363	62709	intergenic	-1.37547
seq_s_18363	62720	intergenic	-1.36594
seq_s_18363	62742	intergenic	-1.38782
seq_s_18363	62753	intergenic	-1.52905
seq_s_18363	62760	intergenic	-1.52646
seq_s_18363	62777	intergenic	-1.26722
seq_s_18363	62782	intergenic	-1.2555
seq_s_18363	62798	intergenic	-1.20999
seq_s_18363	62804	intergenic	-1.62747
seq_s_18363	62807	intergenic	-1.62478
seq_s_18363	62808	intergenic	-1.68113
seq_s_18363	62811	intergenic	-1.64139
seq_s_18363	62822	intergenic	-1.64935
seq_s_18363	62829	intergenic	-1.58774
seq_s_18363	62842	intergenic	-1.91261
seq_s_18363	62844	intergenic	-1.87993
seq_s_18363	62868	intergenic	-3.02421
seq_s_18363	62935	intergenic	-2.41204
seq_s_18363	62938	intergenic	-3.50716
seq_s_18363	62951	intergenic	-3.92041
seq_s_18363	62957	intergenic	-3.24854
seq_s_18363	62963	intergenic	-3.33081
seq_s_18363	62969	intergenic	-3.1554
seq_s_18363	62985	intergenic	-3.68054
seq_s_18363	63005	intergenic	-2.6889
seq_s_18363	63020	intergenic	-2.58339
seq_s_18363	63025	intergenic	-2.1969
seq_s_18363	63084	intergenic	-1.60865
seq_s_18363	63087	intergenic	-1.58989
seq_s_18363	63101	intergenic	-1.45095
seq_s_18363	63117	intergenic	-1.57306
seq_s_18363	63124	intergenic	-1.84608
seq_s_18363	63133	intergenic	-1.82917
seq_s_18363	63141	intergenic	-1.81787
seq_s_18363	63142	intergenic	-1.64569
seq_s_18363	63145	intergenic	-1.79351
seq_s_18363	63151	intergenic	-1.43637
seq_s_18363	63153	intergenic	-1.41678
seq_s_18363	63154	intergenic	-1.32367
seq_s_18363	63171	intergenic	-1.83426
seq_s_18363	63177	intergenic	-1.31576
seq_s_18363	63191	intergenic	-1.30364
seq_s_18363	63196	intergenic	-1.21171
seq_s_18363	63212	intergenic	-1.44324
seq_s_18363	63213	intergenic	-1.42778
seq_s_18363	63243	intergenic	-2.20385
seq_s_18363	63260	intergenic	-1.72321
seq_s_18363	63268	intergenic	-1.65663
seq_s_18363	63273	intergenic	-1.73972
seq_s_18363	63288	intergenic	-1.74542
seq_s_18363	63291	intergenic	-1.94732
seq_s_18363	63298	intergenic	-1.86852
seq_s_18363	63309	intergenic	-2.51372
seq_s_18363	63325	intergenic	-2.06703
seq_s_18363	63366	intergenic	-2.58254
seq_s_18363	63376	intergenic	-3.25713
seq_s_18363	63381	intergenic	-2.55817
seq_s_18363	63389	intergenic	-2.33323
seq_s_18363	63420	intergenic	-1.03377
seq_s_18363	63441	intergenic	-1.02566
seq_s_18363	63442	intergenic	-0.823614
seq_s_18363	63444	intergenic	-0.940527
seq_s_18363	63445	intergenic	-0.934121
seq_s_18363	63456	intergenic	-1.0592
seq_s_18363	63481	intergenic	-1.05409
seq_s_18363	63506	intergenic	-0.609298
seq_s_18363	63511	intergenic	-0.647066
seq_s_18363	63533	intergenic	-0.600691
seq_s_18363	63538	intergenic	-0.627633
seq_s_18363	63545	intergenic	-0.629282
seq_s_18363	63562	intergenic	-0.608594
seq_s_18363	63567	intergenic	-0.497282
seq_s_18363	63589	intergenic	-0.472864
seq_s_18363	63637	intergenic	-0.680217
seq_s_18363	63642	intergenic	-0.665344
seq_s_18363	63643	intergenic	-0.659008
seq_s_18363	63668	intergenic	-0.707666
seq_s_18363	63676	intergenic	-0.695432
seq_s_18363	63717	intergenic	-0.666295
seq_s_18363	63723	intergenic	-0.665319
seq_s_18363	63726	intergenic	-0.645442
seq_s_18363	63743	intergenic	-0.5471
seq_s_18363	63754	intergenic	-1.10487
seq_s_18363	63764	intergenic	-0.56541
seq_s_18363	63830	intergenic	-0.581785
seq_s_18363	63855	intergenic	-0.581785
seq_s_18363	63870	intergenic	-0.446728
seq_s_18363	63890	intergenic	-0.67754
seq_s_18363	63922	intergenic	-0.828618
seq_s_18363	63944	intergenic	-0.859283
seq_s_18363	63977	intergenic	-0.837688
seq_s_18363	63984	intergenic	-0.572684
seq_s_18363	63986	intergenic	-0.587994
seq_s_18363	64003	intergenic	-0.601097
seq_s_18363	64041	intergenic	-0.74596
seq_s_18363	64042	intergenic	-2.09511
seq_s_18363	64043	intergenic	-2.29687
seq_s_18363	64046	intergenic	-1.41583
seq_s_18363	64059	intergenic	-1.43993
seq_s_18363	64065	intergenic	-1.40357
seq_s_18363	64080	intergenic	-1.40357
seq_s_18363	64090	intergenic	-1.77571
seq_s_18363	64120	intergenic	-1.6229
seq_s_18363	64174	intergenic	-2.16283
seq_s_18363	64218	intergenic	-2.24569
seq_s_18363	64221	intergenic	-1.67157
seq_s_18363	64227	intergenic	-1.66207
seq_s_18363	64229	intergenic	-1.67028
seq_s_18363	64242	intergenic	-1.63002
seq_s_18363	64244	intergenic	-1.62456
seq_s_18363	64274	intergenic	-1.61908
seq_s_18363	64279	intergenic	-1.31168
seq_s_18363	64285	intergenic	-1.26271
seq_s_18363	64297	intergenic	-1.25718
seq_s_18363	64313	intergenic	-1.24342
seq_s_18363	64315	intergenic	-2.30268
seq_s_18363	64317	intergenic	-1.81582
seq_s_18363	64318	intergenic	-1.809
seq_s_18363	64339	intergenic	-1.04377
seq_s_18363	64356	intergenic	-1.04377
seq_s_18363	64382	intergenic	-0.876565
seq_s_18363	64384	intergenic	-0.876565
seq_s_18363	64393	intergenic	-0.806883
seq_s_18363	64404	intergenic	-0.962724
seq_s_18363	64437	intergenic	-0.962724
seq_s_18363	64472	intergenic	-1.00642
seq_s_18363	64487	intergenic	-0.96972
seq_s_18363	64519	intergenic	-0.96972
seq_s_18363	64567	intergenic	-1.20651
seq_s_18363	64568	intergenic	-1.20651
seq_s_18363	64596	intergenic	-1.49467
seq_s_18363	64598	intergenic	-1.5132
seq_s_18363	64612	intergenic	-1.5132
seq_s_18363	64625	intergenic	-2.56716
seq_s_18363	64641	intergenic	-2.09014
seq_s_18363	64649	intergenic	-2.49075
seq_s_18363	64650	intergenic	-2.25667
seq_s_18363	64654	intergenic	-1.17057
seq_s_18363	64655	intergenic	-1.17057
seq_s_18363	64675	intergenic	-1.17103
seq_s_18363	64677	intergenic	-1.32587
seq_s_18363	64681	intergenic	-1.3401
seq_s_18363	64685	intergenic	-1.18208
seq_s_18363	64690	intergenic	-1.56089
seq_s_18363	64696	intergenic	-0.0818509
seq_s_18363	64698	intergenic	0.214588
seq_s_18363	64704	intergenic	0.00355409
seq_s_18363	64712	intergenic	0.0479668
seq_s_18363	64718	intergenic	-0.0456907
seq_s_18363	64724	intergenic	-0.0250379
seq_s_18363	64727	intergenic	0.215639
seq_s_18363	64732	intergenic	0.068702
seq_s_18363	64736	intergenic	0.068702
seq_s_18363	64742	intergenic	0.0818754
seq_s_18363	64747	intergenic	0.0227748
seq_s_18363	64750	intergenic	0.0227748
seq_s_18363	64754	intergenic	-0.06683
seq_s_18363	64757	intergenic	-0.0812826
seq_s_18363	64776	intergenic	-0.0665661
seq_s_18363	64788	intergenic	-0.0486906
seq_s_18363	64791	intergenic	-0.042668
seq_s_18363	64803	intergenic	0.02653
seq_s_18363	64807	intergenic	0.300272
seq_s_18363	64809	intergenic	0.226577
seq_s_18363	64810	intergenic	-0.265922
seq_s_18363	64811	intergenic	-0.229462
seq_s_18363	64835	intergenic	-0.321799
seq_s_18363	64840	intergenic	-0.324183
seq_s_18363	64843	intergenic	-0.362376
seq_s_18363	64855	intergenic	-1.15938
seq_s_18363	64860	intergenic	-1.32489
seq_s_18363	64862	intergenic	-1.27335
seq_s_18363	64863	intergenic	-1.36483
seq_s_18363	64867	intergenic	-1.36059
seq_s_18363	64869	intergenic	-0.657993
seq_s_18363	64872	intergenic	-0.996909
seq_s_18363	64874	intergenic	-1.1802
seq_s_18363	64878	intergenic	-1.17867
seq_s_18363	64879	intergenic	-1.17763
seq_s_18363	64885	intergenic	-1.19162
seq_s_18363	64887	intergenic	-1.19162
seq_s_18363	64898	intergenic	-1.19162
seq_s_18363	64914	intergenic	-0.481084
seq_s_18363	64921	intergenic	-0.292262
seq_s_18363	64932	intergenic	-0.273706
seq_s_18363	64978	intergenic	-0.00774141
seq_s_18363	64982	intergenic	-0.00774141
seq_s_18363	64989	intergenic	-0.038654
seq_s_18363	64999	intergenic	-0.191053
seq_s_18363	65000	intergenic	-0.188887
seq_s_18363	65004	intergenic	-0.350827
seq_s_18363	65005	intergenic	-0.287397
seq_s_18363	65011	intergenic	-0.0838392
seq_s_18363	65025	intergenic	-0.0377699
seq_s_18363	65036	intergenic	0.168512
seq_s_18363	65058	intergenic	0.694402
seq_s_18363	65059	intergenic	0.694402
seq_s_18363	65062	intergenic	0.68644
seq_s_18363	65064	intergenic	0.269164
seq_s_18363	65079	intergenic	0.106804
seq_s_18363	65096	intergenic	0.128745
seq_s_18363	65147	intergenic	-1.62453
seq_s_18363	65163	intergenic	-1.90318
seq_s_18363	66776	intergenic	-1.59096
seq_s_18363	66781	intergenic	-1.44437
seq_s_18363	66803	intergenic	-1.21644
seq_s_18363	66841	intergenic	-1.2574
seq_s_18363	66845	intergenic	-1.72026
seq_s_18363	66963	intergenic	-2.12679
seq_s_18363	66976	intergenic	-2.15687
seq_s_18363	67041	intergenic	-2.00543
seq_s_18363	67058	intergenic	-1.36714
seq_s_18363	67074	intergenic	-1.39107
seq_s_18363	67098	intergenic	-1.4684
seq_s_18363	67099	intergenic	-0.882806
seq_s_18363	67103	intergenic	-1.25466
seq_s_18363	67206	intergenic	-1.31652
seq_s_18363	67217	intergenic	-2.15487
seq_s_18363	67218	intergenic	-2.13728
seq_s_18363	67224	intergenic	-2.11143
seq_s_18363	67229	intergenic	-1.89487
seq_s_18363	67236	intergenic	-2.45044
seq_s_18363	67239	intergenic	-2.71101
seq_s_18363	67284	intergenic	-3.07248
seq_s_18363	67292	intergenic	-2.66675
seq_s_18363	67293	intergenic	-2.47963
seq_s_18363	67305	intergenic	-2.71143
seq_s_18363	67328	intergenic	-2.46081
seq_s_18363	67344	intergenic	-2.73373
seq_s_18363	67358	intergenic	-2.69397
seq_s_18363	67372	intergenic	-2.03588
seq_s_18363	67471	intergenic	-1.85566
seq_s_18363	67477	intergenic	-1.56003
seq_s_18363	67484	intergenic	-1.71626
seq_s_18363	67496	intergenic	-2.03048
seq_s_18363	67516	intergenic	-1.72075
seq_s_18363	67524	intergenic	-1.31169
seq_s_18363	67585	intergenic	-1.14143
seq_s_18363	67594	intergenic	-1.34101
seq_s_18363	67600	intergenic	-1.30643
seq_s_18363	67610	intergenic	-1.3538
seq_s_18363	67612	intergenic	-2.05825
seq_s_18363	67627	intergenic	-2.25249
seq_s_18363	67644	intergenic	-2.06511
seq_s_18363	67663	intergenic	-1.04999
seq_s_18363	67695	intergenic	-1.16013
seq_s_18363	67740	intergenic	-1.1598
seq_s_18363	67741	intergenic	-1.37222
seq_s_18363	67756	intergenic	-1.94869
seq_s_18363	67766	intergenic	-1.84519
seq_s_18363	67781	intergenic	-1.92962
seq_s_18363	67797	intergenic	-1.63412
seq_s_18363	67801	intergenic	-2.06059
seq_s_18363	67810	intergenic	-1.61483
seq_s_18363	67829	intergenic	-1.61483
seq_s_18363	67846	intergenic	-1.40231
seq_s_18363	67858	intergenic	-2.28168
seq_s_18363	67866	intergenic	-1.31692
seq_s_18363	67875	intergenic	-1.39788
seq_s_18363	67878	intergenic	-2.27509
seq_s_18363	67879	intergenic	-2.14703
seq_s_18363	67885	intergenic	-1.5184
seq_s_18363	67894	intergenic	-1.63508
seq_s_18363	67896	intergenic	-2.39376
seq_s_18363	67897	intergenic	-1.76805
seq_s_18363	67915	intergenic	-1.71083
seq_s_18363	67918	intergenic	-1.06705
seq_s_18363	67921	intergenic	-1.06705
seq_s_18363	67922	intergenic	-1.20444
seq_s_18363	68023	intergenic	-1.65691
seq_s_18363	68115	intergenic	-1.29683
seq_s_18363	68124	intergenic	-1.12661
seq_s_18363	68130	intergenic	-1.12661
seq_s_18363	68148	intergenic	-1.1849
seq_s_18363	68156	intergenic	-1.15428
seq_s_18363	68171	intergenic	-1.28886
seq_s_18363	68178	intergenic	-1.40605
seq_s_18363	68182	intergenic	-0.877536
seq_s_18363	68206	intergenic	-2.026
seq_s_18363	68207	intergenic	-0.72569
seq_s_18363	68209	intergenic	-1.35961
seq_s_18363	68234	intergenic	-1.30429
seq_s_18363	68236	intergenic	-1.35938
seq_s_18363	68243	intergenic	-1.35938
seq_s_18363	68248	intergenic	-1.1245
seq_s_18363	68252	intergenic	-1.51678
seq_s_18363	68254	intergenic	-0.968356
seq_s_18363	68262	intergenic	-0.991905
seq_s_18363	68295	intergenic	-1.00694
seq_s_18363	68297	intergenic	-1.43965
seq_s_18363	68298	intergenic	0.270747
seq_s_18363	68300	intergenic	0.345968
seq_s_18363	68301	intergenic	0.387359
seq_s_18363	68303	intergenic	0.507608
seq_s_18363	68334	intergenic	0.507608
seq_s_18363	68337	intergenic	0.282656
seq_s_18363	68352	intergenic	0.0870526
seq_s_18363	68388	intergenic	0.37482
seq_s_18363	68403	intergenic	0.371479
seq_s_18363	68404	intergenic	0.38974
seq_s_18363	68406	intergenic	0.625883
seq_s_18363	68414	intergenic	0.291795
seq_s_18363	68444	intergenic	0.420309
seq_s_18363	68446	intergenic	0.420309
seq_s_18363	68447	intergenic	0.420309
seq_s_18363	68475	intergenic	0.418503
seq_s_18363	68476	intergenic	0.418503
seq_s_18363	68495	intergenic	0.716983
seq_s_18363	68500	intergenic	0.348832
seq_s_18363	68515	intergenic	0.381275
seq_s_18363	68518	intergenic	0.263762
seq_s_18363	68524	intergenic	0.125839
seq_s_18363	68529	intergenic	0.0837787
seq_s_18363	68534	intergenic	0.0775513
seq_s_18363	68542	intergenic	0.209228
seq_s_18363	68548	intergenic	-1.06872
seq_s_18363	68571	intergenic	-1.06872
seq_s_18363	68588	intergenic	0.416431
seq_s_18363	68594	intergenic	-0.0417782
seq_s_18363	68601	intergenic	0.99302
seq_s_18363	68611	intergenic	0.872161
seq_s_18363	68619	intergenic	1.01432
seq_s_18363	68623	intergenic	1.13373
seq_s_18363	68624	intergenic	1.07743
seq_s_18363	68631	intergenic	1.07743
seq_s_18363	68643	intergenic	1.52663
seq_s_18363	68741	intergenic	1.52663
seq_s_18363	68744	intergenic	1.52663
seq_s_18363	68754	intergenic	1.52663
seq_s_18363	68772	intergenic	1.38602
seq_s_18363	68774	intergenic	1.2518
seq_s_18363	68776	intergenic	1.06179
seq_s_18363	68778	intergenic	0.991447
seq_s_18363	68789	intergenic	0.991447
seq_s_18363	68812	intergenic	1.01195
seq_s_18363	68818	intergenic	1.03566
seq_s_18363	68831	intergenic	1.25354
seq_s_18363	68832	intergenic	1.04766
seq_s_18363	68838	intergenic	1.08843
seq_s_18363	68850	intergenic	0.989354
seq_s_18363	68864	intergenic	1.12928
seq_s_18363	68878	intergenic	0.608903
seq_s_18363	68881	intergenic	1.10474
seq_s_18363	68907	intergenic	1.10474
seq_s_18363	68910	intergenic	1.11643
seq_s_18363	68939	intergenic	1.11934
seq_s_18363	68941	intergenic	1.11405
seq_s_18363	68946	intergenic	1.15148
seq_s_18363	68968	intergenic	1.14093
seq_s_18363	68986	intergenic	1.14093
seq_s_18363	68991	intergenic	1.09356
seq_s_18363	68998	intergenic	1.01742
seq_s_18363	69003	intergenic	1.01742
seq_s_18363	69011	intergenic	1.26083
seq_s_18363	69030	intergenic	1.37201
seq_s_18363	69032	intergenic	1.32418
seq_s_18363	69059	intergenic	1.32418
seq_s_18363	69126	intergenic	1.25969
seq_s_18363	69148	intergenic	0.404061
seq_s_18363	69155	intergenic	0.452132
seq_s_18363	69158	intergenic	0.452132
seq_s_18363	69186	intergenic	0.452132
seq_s_18363	69217	intergenic	1.07178
seq_s_18363	69265	intergenic	0.966845
seq_s_18363	69277	intergenic	1.13124
seq_s_18363	69289	intergenic	1.13124
seq_s_18363	69292	intergenic	1.13124
seq_s_18363	69307	intergenic	1.13124
seq_s_18363	69308	intergenic	0.793353
seq_s_18363	69319	intergenic	0.956692
seq_s_18363	69367	intergenic	0.624853
seq_s_18363	69378	intergenic	0.803894
seq_s_18363	69394	intergenic	0.4549
seq_s_18363	69401	intergenic	0.357332
seq_s_18363	69413	intergenic	0.574911
seq_s_18363	69421	intergenic	0.558616
seq_s_18363	69422	intergenic	0.603512
seq_s_18363	69423	intergenic	0.500317
seq_s_18363	69427	intergenic	0.509264
seq_s_18363	69434	intergenic	0.454239
seq_s_18363	69439	intergenic	0.454239
seq_s_18363	69449	intergenic	0.778157
seq_s_18363	69451	intergenic	0.778157
seq_s_18363	69462	intergenic	0.963687
seq_s_18363	69463	intergenic	0.987768
seq_s_18363	69467	intergenic	1.00161
seq_s_18363	69477	intergenic	0.77746
seq_s_18363	69483	intergenic	0.852132
seq_s_18363	69487	intergenic	0.735987
seq_s_18363	69500	intergenic	0.735987
seq_s_18363	69501	intergenic	0.735987
seq_s_18363	69518	intergenic	1.10307
seq_s_18363	69528	intergenic	0.873067
seq_s_18363	69538	intergenic	0.896725
seq_s_18363	69542	intergenic	0.916218
seq_s_18363	69611	intergenic	0.968469
seq_s_18363	69640	intergenic	0.457813
seq_s_18363	69655	intergenic	-1.16762
seq_s_18363	69664	intergenic	-1.04877
seq_s_18363	69669	intergenic	-1.31174
seq_s_18363	69738	intergenic	-0.514995
seq_s_18363	69745	intergenic	-0.231333
seq_s_18363	69749	intergenic	-0.200147
seq_s_18363	69762	intergenic	-0.915025
seq_s_18363	69882	intergenic	0.716121
seq_s_18363	69884	intergenic	0.744437
seq_s_18363	69899	intergenic	0.744437
seq_s_18363	69912	intergenic	0.744437
seq_s_18363	69929	intergenic	0.744437
seq_s_18363	69963	intergenic	1.12224
seq_s_18363	69967	intergenic	1.11581
seq_s_18363	69979	intergenic	1.10085
seq_s_18363	69998	intergenic	1.10085
seq_s_18363	70034	intergenic	1.22939
seq_s_18363	70090	intergenic	1.22939
seq_s_18363	70100	intergenic	1.29298
seq_s_18363	70116	intergenic	1.20692
seq_s_18363	70183	intergenic	1.20692
seq_s_18363	70199	intergenic	1.47736
seq_s_18363	70200	intergenic	1.57417
seq_s_18363	70205	intergenic	1.57417
seq_s_18363	70206	intergenic	1.57417
seq_s_18363	70280	intergenic	1.57417
seq_s_18363	70302	intergenic	1.72536
seq_s_18363	70324	intergenic	1.79571
seq_s_18363	70344	intergenic	1.34776
seq_s_18363	70371	intergenic	1.23718
seq_s_18363	70376	intergenic	1.40356
seq_s_18363	70384	intergenic	1.61184
seq_s_18363	70395	intergenic	1.58583
seq_s_18363	70399	intergenic	1.62263
seq_s_18363	70404	intergenic	1.62809
seq_s_18363	70409	intergenic	1.62809
seq_s_18363	70421	intergenic	2.16478
seq_s_18363	70428	intergenic	2.19783
seq_s_18363	70432	intergenic	1.94268
seq_s_18363	70446	intergenic	1.94268
seq_s_18363	70456	intergenic	2.12388
seq_s_18363	70525	intergenic	2.12388
seq_s_18363	70527	intergenic	1.46287
seq_s_18363	70546	intergenic	1.46287
seq_s_18363	70581	intergenic	2.03091
seq_s_18363	70586	intergenic	1.84867
seq_s_18363	70591	intergenic	1.83588
seq_s_18363	70612	intergenic	1.83588
seq_s_18363	70615	intergenic	1.65451
seq_s_18363	70665	intergenic	1.65623
seq_s_18363	70671	intergenic	1.53688
seq_s_18363	70706	intergenic	1.53688
seq_s_18363	70708	intergenic	1.11384
seq_s_18363	70745	intergenic	1.11816
seq_s_18363	70789	intergenic	1.11105
seq_s_18363	70798	intergenic	1.35333
seq_s_18363	70815	intergenic	1.15554
seq_s_18363	70825	intergenic	0.910411
seq_s_18363	70834	intergenic	0.910411
seq_s_18363	70846	intergenic	0.879775
seq_s_18363	70854	intergenic	0.647086
seq_s_18363	70867	intergenic	0.868332
seq_s_18363	70871	intergenic	0.180253
seq_s_18363	70888	intergenic	0.102596
seq_s_18363	70894	intergenic	0.179151
seq_s_18363	70915	intergenic	0.0302618
seq_s_18363	70916	intergenic	-1.22328
seq_s_18363	70921	intergenic	0.00170977
seq_s_18363	70931	intergenic	0.0114444
seq_s_18363	70940	intergenic	-0.0886003
seq_s_18363	70941	intergenic	-0.0886003
seq_s_18363	70948	intergenic	0.0862015
seq_s_18363	70952	intergenic	0.0988536
seq_s_18363	70953	intergenic	0.100896
seq_s_18363	70956	intergenic	-0.187623
seq_s_18363	70961	intergenic	-0.0780424
seq_s_18363	70969	intergenic	0.130259
seq_s_18363	70976	intergenic	0.20548
seq_s_18363	71044	intergenic	-0.0396897
seq_s_18363	71045	intergenic	-0.118516
seq_s_18363	71053	intergenic	-0.0746975
seq_s_18363	71058	intergenic	-0.109686
seq_s_18363	71078	intergenic	-0.0420148
seq_s_18363	71089	intergenic	-0.05884
seq_s_18363	71090	intergenic	-0.0341771
seq_s_18363	71091	intergenic	-0.10383
seq_s_18363	71097	intergenic	-0.309698
seq_s_18363	71101	intergenic	0.430529
seq_s_18363	71121	intergenic	-0.253227
seq_s_18363	71133	intergenic	-0.125289
seq_s_18363	71155	intergenic	-0.129692
seq_s_18363	71157	intergenic	-0.138476
seq_s_18363	71165	intergenic	-0.218992
seq_s_18363	71181	intergenic	-0.45763
seq_s_18363	71182	intergenic	-0.440836
seq_s_18363	71206	intergenic	-0.450615
seq_s_18363	71212	intergenic	-0.382348
seq_s_18363	71232	intergenic	-0.426058
seq_s_18363	71245	intergenic	-0.338593
seq_s_18363	71253	intergenic	-0.284205
seq_s_18363	71254	intergenic	-0.270271
seq_s_18363	71291	intergenic	-0.384783
seq_s_18363	71304	intergenic	-0.268508
seq_s_18363	71325	intergenic	-0.1885
seq_s_18363	71329	intergenic	-0.878322
seq_s_18363	71331	intergenic	-0.82572
seq_s_18363	71359	intergenic	-0.653389
seq_s_18363	71369	intergenic	-0.771589
seq_s_18363	71386	intergenic	-0.0777881
seq_s_18363	71393	intergenic	-0.161112
seq_s_18363	71394	intergenic	-0.255788
seq_s_18363	71413	intergenic	-0.255788
seq_s_18363	71415	intergenic	0.0556047
seq_s_18363	71419	intergenic	0.0298432
seq_s_18363	71422	intergenic	0.0420545
seq_s_18363	71423	intergenic	-0.145933
seq_s_18363	71434	intergenic	-0.280256
seq_s_18363	71457	intergenic	0.290298
seq_s_18363	71462	intergenic	-0.196251
seq_s_18363	71478	intergenic	-0.295846
seq_s_18363	71481	intergenic	-0.095122
seq_s_18363	71483	intergenic	-0.618462
seq_s_18363	71484	intergenic	-0.281881
seq_s_18363	71492	intergenic	-0.281881
seq_s_18363	71533	intergenic	-0.316179
seq_s_18363	71534	intergenic	-0.315456
seq_s_18363	71565	intergenic	-0.313097
seq_s_18363	71577	intergenic	-0.313097
seq_s_18363	71594	intergenic	-0.313097
seq_s_18363	71611	intergenic	-1.31391
seq_s_18363	71612	intergenic	-2.35192
seq_s_18363	71615	intergenic	-2.7142
seq_s_18363	71643	intergenic	-1.52948
seq_s_18363	71652	intergenic	-1.52948
seq_s_18363	71657	intergenic	-2.11495
seq_s_18363	71658	intergenic	-1.69698
seq_s_18363	71676	intergenic	-1.71092
seq_s_18363	71677	intergenic	-1.71092
seq_s_18363	71686	intergenic	-2.24369
seq_s_18363	71693	intergenic	-1.64258
seq_s_18363	71698	intergenic	-1.93272
seq_s_18363	71710	intergenic	-2.18176
seq_s_18363	71715	intergenic	-1.72216
seq_s_18363	71736	intergenic	-1.6155
seq_s_18363	71740	intergenic	-1.72442
seq_s_18363	71765	intergenic	-0.973208
seq_s_18363	71777	intergenic	-1.10494
seq_s_18363	71796	intergenic	-1.05076
seq_s_18363	71828	intergenic	-0.988677
seq_s_18363	71844	intergenic	-1.05749
seq_s_18363	71890	intergenic	-1.0529
seq_s_18363	71936	intergenic	-0.609818
seq_s_18363	71943	intergenic	-0.64489
seq_s_18363	71944	intergenic	-0.534162
seq_s_18363	71949	intergenic	-0.528422
seq_s_18363	71950	intergenic	-0.796343
seq_s_18363	71976	intergenic	-0.551431
seq_s_18363	71978	intergenic	0.0473877
seq_s_18363	71980	intergenic	0.156856
seq_s_18363	72158	intergenic	-0.163284
seq_s_18363	72173	intergenic	-0.0145124
seq_s_18363	72203	intergenic	0.982517
seq_s_18363	72204	intergenic	1.00185
seq_s_18363	72208	intergenic	0.287409
seq_s_18363	72232	intergenic	0.353402
seq_s_18363	72238	intergenic	0.220134
seq_s_18363	72255	intergenic	0.177644
seq_s_18363	72257	intergenic	0.245235
seq_s_18363	72267	intergenic	0.245235
seq_s_18363	72275	intergenic	0.245235
seq_s_18363	72304	intergenic	0.468287
seq_s_18363	72319	intergenic	0.732653
seq_s_18363	72320	intergenic	0.738905
seq_s_18363	72321	intergenic	0.899241
seq_s_18363	72339	intergenic	0.755627
seq_s_18363	72413	intergenic	0.815415
seq_s_18363	72429	intergenic	0.82864
seq_s_18363	72435	intergenic	0.583258
seq_s_18363	72442	intergenic	0.68133
seq_s_18363	72443	intergenic	0.672647
seq_s_18363	72445	intergenic	0.584707
seq_s_18363	72493	intergenic	1.63836
seq_s_18363	72499	intergenic	1.00533
seq_s_18363	72521	intergenic	0.895748
seq_s_18363	72529	intergenic	1.03605
seq_s_18363	72536	intergenic	1.0564
seq_s_18363	72539	intergenic	0.883023
seq_s_18363	72547	intergenic	1.40556
seq_s_18363	72562	intergenic	1.17748
seq_s_18363	72594	intergenic	1.22261
seq_s_18363	72596	intergenic	1.25976
seq_s_18363	72617	intergenic	1.25597
seq_s_18363	72645	intergenic	1.0547
seq_s_18363	72651	intergenic	1.19818
seq_s_18363	72655	intergenic	1.94509
seq_s_18363	72692	intergenic	1.481
seq_s_18363	72699	intergenic	1.95643
seq_s_18363	72700	intergenic	1.77213
seq_s_18363	72701	intergenic	1.65924
seq_s_18363	72705	intergenic	1.75849
seq_s_18363	72707	intergenic	2.05308
seq_s_18363	72738	intergenic	1.32615
seq_s_18363	72754	intergenic	1.41419
seq_s_18363	72763	intergenic	1.51682
seq_s_18363	72765	intergenic	1.27388
seq_s_18363	72784	intergenic	0.921988
seq_s_18363	72786	intergenic	0.921988
seq_s_18363	72796	intergenic	1.10427
seq_s_18363	72850	intergenic	1.14357
seq_s_18363	72871	intergenic	1.13146
seq_s_18363	72876	intergenic	1.00458
seq_s_18363	72877	intergenic	1.12604
seq_s_18363	72878	intergenic	0.114432
seq_s_18363	72884	intergenic	0.152593
seq_s_18363	72888	intergenic	0.201919
seq_s_18363	72891	intergenic	0.192663
seq_s_18363	72892	intergenic	0.239452
seq_s_18363	72897	intergenic	0.163667
seq_s_18363	72916	intergenic	0.163667
seq_s_18363	72917	intergenic	0.213515
seq_s_18363	72939	intergenic	0.0407823
seq_s_18363	72945	intergenic	0.142714
seq_s_18363	72952	intergenic	-0.58932
seq_s_18363	72953	intergenic	-0.58932
seq_s_18363	72971	intergenic	-0.886079
seq_s_18363	72974	intergenic	-0.824616
seq_s_18363	72975	intergenic	-0.914707
seq_s_18363	72977	intergenic	-0.914707
seq_s_18363	72988	intergenic	-0.914707
seq_s_18363	72989	intergenic	-0.914707
seq_s_18363	72990	intergenic	-0.914707
seq_s_18363	72991	intergenic	-0.888857
seq_s_18363	73005	intergenic	-0.892231
seq_s_18363	73013	intergenic	-0.404495
seq_s_18363	73038	intergenic	-0.421651
seq_s_18363	73039	intergenic	-0.436644
seq_s_18363	73043	intergenic	-0.682329
seq_s_18363	73059	intergenic	-0.669378
seq_s_18363	73077	intergenic	-1.2561
seq_s_18363	73078	intergenic	-1.12909
seq_s_18363	73105	intergenic	-1.04356
seq_s_18363	73121	intergenic	-1.09654
seq_s_18363	73126	intergenic	-1.00257
seq_s_18363	73133	intergenic	-1.60417
seq_s_18363	73137	intergenic	-1.60417
seq_s_18363	73139	intergenic	-1.63509
seq_s_18363	73145	intergenic	-1.29804
seq_s_18363	73155	intergenic	-0.486614
seq_s_18363	73176	intergenic	-0.347034
seq_s_18363	73192	intergenic	-0.168954
seq_s_18363	73198	intergenic	-0.395413
seq_s_18363	73205	intergenic	-0.395413
seq_s_18363	73208	intergenic	-0.055745
seq_s_18363	73211	intergenic	-1.56483
seq_s_18363	73212	intergenic	-1.56483
seq_s_18363	73221	intergenic	-0.801467
seq_s_18363	73230	intergenic	-0.617479
seq_s_18363	73232	intergenic	-0.641916
seq_s_18363	73234	intergenic	-0.653782
seq_s_18363	73238	intergenic	-1.30348
seq_s_18363	73246	intergenic	-0.780411
seq_s_18363	73249	intergenic	-0.470086
seq_s_18363	73258	intergenic	-1.04253
seq_s_18363	73260	intergenic	-1.04253
seq_s_18363	73262	intergenic	-0.958989
seq_s_18363	73269	intergenic	-1.48666
seq_s_18363	73270	intergenic	-0.797224
seq_s_18363	73287	intergenic	-1.24749
seq_s_18363	73297	intergenic	-1.15175
seq_s_18363	73303	intergenic	-0.915234
seq_s_18363	73305	intergenic	-0.846833
seq_s_18363	73307	intergenic	-0.86135
seq_s_18363	73311	intergenic	-1.32963
seq_s_18363	73331	intergenic	-1.5334
seq_s_18363	73337	intergenic	-1.35185
seq_s_18363	73338	intergenic	-1.30607
seq_s_18363	73366	intergenic	-1.16842
seq_s_18363	73367	intergenic	-1.93714
seq_s_18363	73370	intergenic	-1.74927
seq_s_18363	73371	intergenic	-1.74927
seq_s_18363	73372	intergenic	-2.22593
seq_s_18363	73377	intergenic	-1.32074
seq_s_18363	73405	intergenic	-0.368598
seq_s_18363	73419	intergenic	-0.333544
seq_s_18363	73454	intergenic	-0.56964
seq_s_18363	73456	intergenic	-0.56964
seq_s_18363	73522	intergenic	-1.4064
seq_s_18363	73562	intergenic	-1.9215
seq_s_18363	73564	intergenic	-2.12123
seq_s_18363	73568	intergenic	-2.09251
seq_s_18363	73569	intergenic	-2.16928
seq_s_18363	73577	intergenic	-2.45769
seq_s_18363	73578	intergenic	-3.69148
seq_s_18363	73580	intergenic	-3.09392
seq_s_18363	73598	intergenic	-3.38742
seq_s_18363	73599	intergenic	-3.57519
seq_s_18363	73602	intergenic	-3.35809
seq_s_18363	73604	intergenic	-2.70405
seq_s_18363	73615	intergenic	-2.15808
[truncated: 9,290 more rows]
