# Supplementary material for: Ecological genomics in the Northern krill uncovers loci for local adaptation across ocean basins
Source: Nat Commun. 2024 Aug 1;15:6297. doi: 10.1038/s41467-024-50239-7 (PMC11294593; doi:10.1038/s41467-024-50239-7)
Supplement: Supplementary file 15 — Source Data [file 41467_2024_50239_MOESM15_ESM.zip › Source_data/Source_data.Fig_4/Source_data.Fig_4bii/1.Kruppel.COM_SPAL_1_010415_XLOC_038300.fst.windows.tsv]

CHROM	POS	fst
seq_s_18363	1	0.0437
seq_s_18363	1001	0.0026
seq_s_18363	2001	0.0815
seq_s_18363	3001	0.0252
seq_s_18363	4001	0.0373
seq_s_18363	5001	0.0869
seq_s_18363	6001	0.0508
seq_s_18363	7001	0.0362
seq_s_18363	8001	0.0135
seq_s_18363	9001	0.0180
seq_s_18363	10001	0.0314
seq_s_18363	11001	0.1188
seq_s_18363	12001	0.1071
seq_s_18363	13001	0.2031
seq_s_18363	14001	0.0188
seq_s_18363	15001	0.1099
seq_s_18363	16001	0.1478
seq_s_18363	17001	0.1112
seq_s_18363	18001	0.1039
seq_s_18363	19001	0.1004
seq_s_18363	20001	0.0118
seq_s_18363	21001	0.0050
seq_s_18363	22001	0.1741
seq_s_18363	23001	0.1570
seq_s_18363	24001	0.1528
seq_s_18363	25001	0.1420
seq_s_18363	26001	0.0975
seq_s_18363	27001	0.1783
seq_s_18363	28001	0.0759
seq_s_18363	29001	0.0874
seq_s_18363	30001	0.0418
seq_s_18363	31001	0.1708
seq_s_18363	32001	0.0318
seq_s_18363	33001	0.1359
seq_s_18363	34001	0.0846
seq_s_18363	35001	0.0360
seq_s_18363	36001	0.0762
seq_s_18363	37001	0.1237
seq_s_18363	38001	0.1023
seq_s_18363	41001	0.0843
seq_s_18363	42001	0.1471
seq_s_18363	43001	0.0708
seq_s_18363	44001	0.0107
seq_s_18363	45001	0.0183
seq_s_18363	47001	0.1725
seq_s_18363	48001	0.2038
seq_s_18363	49001	0.2213
seq_s_18363	53001	0.0062
seq_s_18363	54001	0.3788
seq_s_18363	55001	0.2010
seq_s_18363	57001	0.2245
seq_s_18363	58001	0.0736
seq_s_18363	59001	0.0409
seq_s_18363	60001	0.1529
seq_s_18363	61001	0.1207
seq_s_18363	62001	0.4452
seq_s_18363	63001	0.1757
seq_s_18363	64001	0.4115
seq_s_18363	65001	0.2428
seq_s_18363	66001	0.0208
seq_s_18363	67001	0.2172
seq_s_18363	68001	0.4451
seq_s_18363	69001	0.4063
seq_s_18363	70001	0.4005
seq_s_18363	71001	0.4377
seq_s_18363	72001	0.4530
seq_s_18363	73001	0.3147
seq_s_18363	74001	0.5453
seq_s_18363	75001	0.3032
seq_s_18363	76001	0.6193
seq_s_18363	77001	0.6451
seq_s_18363	78001	0.4842
seq_s_18363	79001	0.3980
seq_s_18363	80001	0.3036
seq_s_18363	81001	0.5690
seq_s_18363	82001	0.5828
seq_s_18363	83001	0.6266
seq_s_18363	84001	0.5092
seq_s_18363	85001	0.5730
seq_s_18363	86001	0.6445
seq_s_18363	87001	0.7842
seq_s_18363	88001	0.3996
seq_s_18363	89001	0.6322
seq_s_18363	90001	0.4253
seq_s_18363	91001	0.2673
seq_s_18363	92001	0.1455
seq_s_18363	93001	0.2455
seq_s_18363	94001	0.2118
seq_s_18363	95001	0.2141
seq_s_18363	96001	0.2038
seq_s_18363	97001	0.2024
seq_s_18363	98001	0.1240
seq_s_18363	99001	0.1934
seq_s_18363	100001	0.0906
seq_s_18363	101001	0.0915
seq_s_18363	103001	0.4827
seq_s_18363	104001	0.2896
seq_s_18363	107001	0.2973
seq_s_18363	108001	0.2351
seq_s_18363	109001	0.3779
seq_s_18363	110001	0.5724
seq_s_18363	111001	0.5852
seq_s_18363	112001	0.0172
seq_s_18363	113001	0.2731
seq_s_18363	114001	0.2384
seq_s_18363	115001	0.4594
seq_s_18363	116001	0.4888
seq_s_18363	117001	0.0901
seq_s_18363	118001	0.6172
seq_s_18363	119001	0.5707
seq_s_18363	120001	0.5681
seq_s_18363	121001	0.3937
seq_s_18363	122001	0.5723
seq_s_18363	123001	0.4852
seq_s_18363	124001	0.5133
seq_s_18363	125001	0.5134
seq_s_18363	126001	0.4949
seq_s_18363	127001	0.5933
seq_s_18363	128001	0.3939
seq_s_18363	129001	0.6640
seq_s_18363	130001	0.5319
seq_s_18363	131001	0.6424
seq_s_18363	132001	0.5028
seq_s_18363	133001	0.5424
seq_s_18363	134001	0.7480
seq_s_18363	135001	0.5228
seq_s_18363	136001	0.0210
seq_s_18363	137001	0.4281
seq_s_18363	138001	0.5275
seq_s_18363	139001	0.7163
seq_s_18363	140001	0.5958
seq_s_18363	141001	0.6013
seq_s_18363	142001	0.7256
seq_s_18363	143001	0.0771
seq_s_18363	144001	0.1749
seq_s_18363	145001	0.0113
seq_s_18363	146001	-0.0013
seq_s_18363	147001	0.4689
seq_s_18363	148001	0.6657
seq_s_18363	149001	0.7277
seq_s_18363	150001	0.5595
seq_s_18363	151001	0.6296
seq_s_18363	152001	0.5595
seq_s_18363	153001	0.5587
seq_s_18363	154001	0.3602
seq_s_18363	155001	0.5114
seq_s_18363	156001	0.3727
seq_s_18363	157001	0.4435
seq_s_18363	158001	0.0592
seq_s_18363	159001	0.0522
seq_s_18363	167001	0.0540
seq_s_18363	169001	0.0821
seq_s_18363	172001	0.0534
seq_s_18363	173001	0.1340
seq_s_18363	175001	0.2120
seq_s_18363	176001	0.0884
seq_s_18363	177001	0.0705
seq_s_18363	178001	0.0347
seq_s_18363	179001	0.1078
seq_s_18363	180001	0.1342
seq_s_18363	181001	0.1128
seq_s_18363	182001	0.1598
seq_s_18363	183001	0.0107
seq_s_18363	184001	0.0224
seq_s_18363	185001	0.0561
seq_s_18363	188001	0.0242
seq_s_18363	189001	-0.0019
seq_s_18363	190001	0.0779
seq_s_18363	191001	0.1247
seq_s_18363	192001	0.1109
seq_s_18363	193001	0.0276
seq_s_18363	194001	0.0547
seq_s_18363	197001	0.0212
seq_s_18363	198001	0.0615
seq_s_18363	199001	0.0284
seq_s_18363	200001	0.0278
seq_s_18363	201001	0.0249
seq_s_18363	202001	0.0402
seq_s_18363	203001	0.0057
seq_s_18363	204001	0.0256
seq_s_18363	205001	0.0199
seq_s_18363	206001	0.0226
seq_s_18363	207001	0.0164
seq_s_18363	209001	0.0305
seq_s_18363	210001	0.0313
seq_s_18363	211001	0.0315
seq_s_18363	212001	0.0404
seq_s_18363	213001	0.0243
seq_s_18363	214001	0.0327
seq_s_18363	215001	0.0470
seq_s_18363	216001	0.0116
seq_s_18363	217001	0.0338
seq_s_18363	218001	0.0467
seq_s_18363	219001	0.0655
seq_s_18363	220001	0.0538
seq_s_18363	221001	0.0787
seq_s_18363	222001	0.0505
seq_s_18363	223001	0.1194
seq_s_18363	224001	0.0700
seq_s_18363	225001	0.0271
seq_s_18363	226001	0.0461
seq_s_18363	227001	0.1294
seq_s_18363	228001	0.0452
seq_s_18363	229001	0.0267
seq_s_18363	230001	0.0298
seq_s_18363	231001	0.0808
seq_s_18363	232001	0.0473
seq_s_18363	233001	0.2003
seq_s_18363	234001	0.1289
seq_s_18363	235001	0.0498
seq_s_18363	236001	0.1278
seq_s_18363	237001	0.1449
seq_s_18363	238001	0.1156
seq_s_18363	239001	0.0901
seq_s_18363	240001	0.1783
seq_s_18363	241001	0.1434
seq_s_18363	242001	0.0843
seq_s_18363	243001	0.0506
seq_s_18363	244001	0.0666
seq_s_18363	245001	0.1132
seq_s_18363	246001	0.0218
seq_s_18363	247001	0.0392
seq_s_18363	248001	0.0783
seq_s_18363	249001	0.0951
seq_s_18363	250001	0.0619
seq_s_18363	251001	0.0536
seq_s_18363	252001	0.1113
seq_s_18363	253001	0.0369
seq_s_18363	254001	0.0057
seq_s_18363	255001	0.0450
seq_s_18363	256001	0.0535
seq_s_18363	257001	0.0104
seq_s_18363	258001	0.0279
seq_s_18363	259001	0.0218
seq_s_18363	260001	0.0753
seq_s_18363	261001	0.0201
