# Supplementary material for: Ecological genomics in the Northern krill uncovers loci for local adaptation across ocean basins
Source: Nat Commun. 2024 Aug 1;15:6297. doi: 10.1038/s41467-024-50239-7 (PMC11294593; doi:10.1038/s41467-024-50239-7)
Supplement: Supplementary file 15 — Source Data [file 41467_2024_50239_MOESM15_ESM.zip › Source_data/Source_data.Fig_4/Source_data.Fig_4bii/1.Kruppel.COM_SPAL_1_010415_XLOC_038300.fst.snps.tsv]

CHROM	POS	TYPE	fst
seq_s_18363	266	intergenic	0.0087
seq_s_18363	357	intergenic	0.0000
seq_s_18363	434	intergenic	0.0076
seq_s_18363	1750	intergenic	0.0000
seq_s_18363	1781	intergenic	0.0000
seq_s_18363	1794	intergenic	0.0000
seq_s_18363	1868	intergenic	0.0000
seq_s_18363	2065	intergenic	0.1377
seq_s_18363	2083	intergenic	0.1052
seq_s_18363	2251	intergenic	0.1333
seq_s_18363	2278	intergenic	0.0350
seq_s_18363	2326	intergenic	0.0000
seq_s_18363	2332	intergenic	0.1639
seq_s_18363	2362	intergenic	0.0430
seq_s_18363	2428	intergenic	0.0000
seq_s_18363	2436	intergenic	0.0000
seq_s_18363	2504	intergenic	0.0000
seq_s_18363	2582	intergenic	0.0131
seq_s_18363	2608	intergenic	0.0279
seq_s_18363	2616	intergenic	0.0000
seq_s_18363	2624	intergenic	0.0614
seq_s_18363	2629	intergenic	0.0279
seq_s_18363	2641	intergenic	0.0330
seq_s_18363	2644	intergenic	0.1958
seq_s_18363	2653	intergenic	0.0131
seq_s_18363	2703	intergenic	0.0000
seq_s_18363	2737	intergenic	0.0000
seq_s_18363	2788	intergenic	0.0000
seq_s_18363	2823	intergenic	0.0614
seq_s_18363	2915	intergenic	0.0000
seq_s_18363	2960	intergenic	0.0991
seq_s_18363	3451	intergenic	0.0172
seq_s_18363	3497	intergenic	0.0000
seq_s_18363	3665	intergenic	0.0000
seq_s_18363	3674	intergenic	0.1639
seq_s_18363	3693	intergenic	0.0053
seq_s_18363	3695	intergenic	0.0000
seq_s_18363	3701	intergenic	0.0000
seq_s_18363	3732	intergenic	0.0131
seq_s_18363	3737	intergenic	0.0131
seq_s_18363	3742	intergenic	0.0053
seq_s_18363	3755	intergenic	0.0034
seq_s_18363	3759	intergenic	0.0053
seq_s_18363	3765	intergenic	0.0034
seq_s_18363	3770	intergenic	0.0000
seq_s_18363	3777	intergenic	0.0034
seq_s_18363	3800	intergenic	0.0008
seq_s_18363	3822	intergenic	0.0046
seq_s_18363	3855	intergenic	0.0124
seq_s_18363	3948	intergenic	0.0000
seq_s_18363	4174	intergenic	0.0111
seq_s_18363	4221	intergenic	0.0000
seq_s_18363	4226	intergenic	0.0653
seq_s_18363	4251	intergenic	0.1639
seq_s_18363	4391	intergenic	0.0008
seq_s_18363	4419	intergenic	0.0000
seq_s_18363	4478	intergenic	0.0000
seq_s_18363	4487	intergenic	0.0000
seq_s_18363	4489	intergenic	0.1097
seq_s_18363	4504	intergenic	0.0000
seq_s_18363	4516	intergenic	0.0746
seq_s_18363	4558	intergenic	0.0058
seq_s_18363	4587	intergenic	0.0303
seq_s_18363	4596	intergenic	0.0000
seq_s_18363	4656	intergenic	0.0000
seq_s_18363	4721	intergenic	0.0000
seq_s_18363	4774	intergenic	0.0177
seq_s_18363	4775	intergenic	0.0261
seq_s_18363	4781	intergenic	0.0177
seq_s_18363	4801	intergenic	0.0000
seq_s_18363	5098	intergenic	0.0000
seq_s_18363	5210	intergenic	0.0026
seq_s_18363	5282	intergenic	0.0000
seq_s_18363	5290	intergenic	0.0000
seq_s_18363	5298	intergenic	0.0109
seq_s_18363	5355	intergenic	0.0066
seq_s_18363	5370	intergenic	0.0000
seq_s_18363	5390	intergenic	0.0000
seq_s_18363	5410	intergenic	0.0004
seq_s_18363	5425	intergenic	0.1639
seq_s_18363	5446	intergenic	0.2074
seq_s_18363	5447	intergenic	0.0401
seq_s_18363	5453	intergenic	0.0154
seq_s_18363	5474	intergenic	0.0026
seq_s_18363	5481	intergenic	0.0053
seq_s_18363	5531	intergenic	0.2075
seq_s_18363	5537	intergenic	0.0000
seq_s_18363	5544	intergenic	0.0000
seq_s_18363	5562	intergenic	0.1688
seq_s_18363	5579	intergenic	0.1704
seq_s_18363	5604	intergenic	0.2879
seq_s_18363	5618	intergenic	0.0000
seq_s_18363	5631	intergenic	0.0512
seq_s_18363	5814	intergenic	0.0000
seq_s_18363	5823	intergenic	0.0000
seq_s_18363	5967	intergenic	0.0199
seq_s_18363	5972	intergenic	0.0147
seq_s_18363	5983	intergenic	0.0653
seq_s_18363	6007	intergenic	0.0000
seq_s_18363	6038	intergenic	0.0571
seq_s_18363	6952	intergenic	0.0046
seq_s_18363	6957	intergenic	0.0046
seq_s_18363	6962	intergenic	0.0000
seq_s_18363	7282	intergenic	0.0086
seq_s_18363	7286	intergenic	0.0132
seq_s_18363	7287	intergenic	0.0132
seq_s_18363	7288	intergenic	0.0228
seq_s_18363	7290	intergenic	0.0000
seq_s_18363	7308	intergenic	0.0250
seq_s_18363	7309	intergenic	0.0303
seq_s_18363	7310	intergenic	0.0000
seq_s_18363	7311	intergenic	0.0000
seq_s_18363	7319	intergenic	0.0000
seq_s_18363	7320	intergenic	0.0360
seq_s_18363	7322	intergenic	0.0360
seq_s_18363	7324	intergenic	0.0276
seq_s_18363	7605	intergenic	0.0000
seq_s_18363	7657	intergenic	0.0000
seq_s_18363	7658	intergenic	0.0000
seq_s_18363	7741	intergenic	0.0000
seq_s_18363	7776	intergenic	0.0000
seq_s_18363	7802	intergenic	0.0000
seq_s_18363	7808	intergenic	0.0034
seq_s_18363	7818	intergenic	0.1639
seq_s_18363	8108	intergenic	0.0000
seq_s_18363	8112	intergenic	0.0000
seq_s_18363	8136	intergenic	0.0297
seq_s_18363	8185	intergenic	0.0000
seq_s_18363	8210	intergenic	0.0251
seq_s_18363	8286	intergenic	0.0000
seq_s_18363	8366	intergenic	0.0087
seq_s_18363	8382	intergenic	0.0000
seq_s_18363	8389	intergenic	0.0000
seq_s_18363	8395	intergenic	0.0000
seq_s_18363	8405	intergenic	0.0000
seq_s_18363	8431	intergenic	0.0000
seq_s_18363	8580	intergenic	0.0000
seq_s_18363	8622	intergenic	0.0000
seq_s_18363	8629	intergenic	0.0000
seq_s_18363	8797	intergenic	0.0000
seq_s_18363	9626	intergenic	0.0000
seq_s_18363	9756	intergenic	0.0000
seq_s_18363	9866	intergenic	0.0303
seq_s_18363	9880	intergenic	0.0303
seq_s_18363	9881	intergenic	0.0303
seq_s_18363	9892	intergenic	0.0100
seq_s_18363	9901	intergenic	0.0000
seq_s_18363	9916	intergenic	0.0100
seq_s_18363	9918	intergenic	0.0053
seq_s_18363	9921	intergenic	0.0000
seq_s_18363	9935	intergenic	0.0702
seq_s_18363	10061	intergenic	0.0177
seq_s_18363	10067	intergenic	0.0000
seq_s_18363	10100	intergenic	0.0000
seq_s_18363	10112	intergenic	0.0030
seq_s_18363	10403	intergenic	0.0477
seq_s_18363	10821	intergenic	0.0034
seq_s_18363	10897	intergenic	0.0000
seq_s_18363	10905	intergenic	0.0000
seq_s_18363	11266	intergenic	0.0053
seq_s_18363	11295	intergenic	0.0000
seq_s_18363	11329	intergenic	0.0143
seq_s_18363	11342	intergenic	0.0034
seq_s_18363	11390	intergenic	0.0403
seq_s_18363	11391	intergenic	0.3954
seq_s_18363	11392	intergenic	0.0000
seq_s_18363	11400	intergenic	0.1167
seq_s_18363	11472	intergenic	0.0000
seq_s_18363	11545	intergenic	0.0412
seq_s_18363	11549	intergenic	0.0131
seq_s_18363	11591	intergenic	0.0000
seq_s_18363	11600	intergenic	0.0388
seq_s_18363	11608	intergenic	0.0349
seq_s_18363	11683	intergenic	0.0572
seq_s_18363	11684	intergenic	0.0417
seq_s_18363	11686	intergenic	0.0032
seq_s_18363	11734	intergenic	0.0008
seq_s_18363	11796	intergenic	0.0000
seq_s_18363	11818	intergenic	0.0691
seq_s_18363	11877	intergenic	0.0000
seq_s_18363	11896	intergenic	0.0000
seq_s_18363	11972	intergenic	0.0227
seq_s_18363	12016	intergenic	0.0227
seq_s_18363	12036	intergenic	0.0000
seq_s_18363	12082	intergenic	0.2457
seq_s_18363	12084	intergenic	0.0753
seq_s_18363	12088	intergenic	0.1629
seq_s_18363	12093	intergenic	0.0026
seq_s_18363	12152	intergenic	0.1766
seq_s_18363	12159	intergenic	0.0203
seq_s_18363	12225	intergenic	0.0109
seq_s_18363	12255	intergenic	0.0000
seq_s_18363	12267	intergenic	0.1766
seq_s_18363	12352	intergenic	0.0000
seq_s_18363	12361	intergenic	0.0000
seq_s_18363	12397	intergenic	0.0032
seq_s_18363	12403	intergenic	0.0000
seq_s_18363	12414	intergenic	0.0196
seq_s_18363	12415	intergenic	0.0196
seq_s_18363	12416	intergenic	0.0196
seq_s_18363	12476	intergenic	0.0026
seq_s_18363	12491	intergenic	0.0046
seq_s_18363	12517	intergenic	0.0000
seq_s_18363	12518	intergenic	0.0251
seq_s_18363	12583	intergenic	0.0281
seq_s_18363	12749	intergenic	0.0305
seq_s_18363	12779	intergenic	0.0000
seq_s_18363	12806	intergenic	0.0000
seq_s_18363	12821	intergenic	0.0000
seq_s_18363	12822	intergenic	0.0253
seq_s_18363	12835	intergenic	0.0563
seq_s_18363	12875	intergenic	0.0000
seq_s_18363	13065	intergenic	0.4188
seq_s_18363	13100	intergenic	0.0000
seq_s_18363	13124	intergenic	0.0000
seq_s_18363	13159	intergenic	0.0305
seq_s_18363	13233	intergenic	0.0279
seq_s_18363	13308	intergenic	0.0653
seq_s_18363	13370	intergenic	0.0660
seq_s_18363	13385	intergenic	0.2155
seq_s_18363	13457	intergenic	0.0066
seq_s_18363	13552	intergenic	0.0000
seq_s_18363	13700	intergenic	0.2997
seq_s_18363	13724	intergenic	0.2997
seq_s_18363	13960	intergenic	0.0000
seq_s_18363	13971	intergenic	0.0297
seq_s_18363	13990	intergenic	0.0540
seq_s_18363	14015	intergenic	0.0000
seq_s_18363	14064	intergenic	0.0131
seq_s_18363	14451	intergenic	0.0000
seq_s_18363	14508	intergenic	0.0111
seq_s_18363	15075	intergenic	0.0000
seq_s_18363	15385	intergenic	0.0034
seq_s_18363	15416	intergenic	0.0360
seq_s_18363	15418	intergenic	0.0360
seq_s_18363	15592	intergenic	0.0000
seq_s_18363	15697	intergenic	0.0447
seq_s_18363	15702	intergenic	0.0279
seq_s_18363	15704	intergenic	0.0332
seq_s_18363	15713	intergenic	0.0332
seq_s_18363	15725	intergenic	0.0332
seq_s_18363	15732	intergenic	0.2157
seq_s_18363	15742	intergenic	0.0332
seq_s_18363	16127	intergenic	0.2157
seq_s_18363	16165	intergenic	0.1639
seq_s_18363	16216	intergenic	0.0541
seq_s_18363	16262	intergenic	0.0305
seq_s_18363	16266	intergenic	0.0691
seq_s_18363	16315	intergenic	0.0000
seq_s_18363	16328	intergenic	0.0000
seq_s_18363	16353	intergenic	0.2157
seq_s_18363	16390	intergenic	0.0030
seq_s_18363	16512	intergenic	0.0000
seq_s_18363	16556	intergenic	0.0000
seq_s_18363	16601	intergenic	0.0000
seq_s_18363	16636	intergenic	0.0194
seq_s_18363	16769	intergenic	0.0910
seq_s_18363	16787	intergenic	0.1639
seq_s_18363	16828	intergenic	0.0253
seq_s_18363	16839	intergenic	0.0910
seq_s_18363	16940	intergenic	0.0227
seq_s_18363	16942	intergenic	0.0227
seq_s_18363	16964	intergenic	0.0000
seq_s_18363	17020	intergenic	0.0032
seq_s_18363	17052	intergenic	0.0053
seq_s_18363	17070	intergenic	0.0000
seq_s_18363	17120	intergenic	0.0087
seq_s_18363	17183	intergenic	0.0109
seq_s_18363	17319	intergenic	0.0542
seq_s_18363	17379	intergenic	0.0000
seq_s_18363	17382	intergenic	0.1396
seq_s_18363	17457	intergenic	0.0000
seq_s_18363	17479	intergenic	0.0107
seq_s_18363	17532	intergenic	0.1933
seq_s_18363	17563	intergenic	0.0119
seq_s_18363	17578	intergenic	0.1548
seq_s_18363	17651	intergenic	0.0000
seq_s_18363	17670	intergenic	0.0119
seq_s_18363	17676	intergenic	0.0691
seq_s_18363	17733	intergenic	0.0168
seq_s_18363	17813	intergenic	0.0691
seq_s_18363	18090	intergenic	0.2407
seq_s_18363	18256	intergenic	0.0784
seq_s_18363	18262	intergenic	0.0816
seq_s_18363	18268	intergenic	0.0000
seq_s_18363	18290	intergenic	0.0388
seq_s_18363	18336	intergenic	0.0000
seq_s_18363	18337	intergenic	0.0000
seq_s_18363	18346	intergenic	0.0000
seq_s_18363	18351	intergenic	0.0000
seq_s_18363	18359	intergenic	0.0303
seq_s_18363	18382	intergenic	0.0000
seq_s_18363	18391	intergenic	0.0000
seq_s_18363	18392	intergenic	0.0653
seq_s_18363	18393	intergenic	0.0303
seq_s_18363	18405	intergenic	0.0131
seq_s_18363	18413	intergenic	0.0000
seq_s_18363	18421	intergenic	0.0000
seq_s_18363	18467	intergenic	0.0000
seq_s_18363	18468	intergenic	0.0000
seq_s_18363	18609	intergenic	0.0360
seq_s_18363	18618	intergenic	0.0360
seq_s_18363	18652	intergenic	0.1011
seq_s_18363	18663	intergenic	0.0000
seq_s_18363	18674	intergenic	0.0000
seq_s_18363	18736	intergenic	0.0305
seq_s_18363	18783	intergenic	0.0000
seq_s_18363	18787	intergenic	0.0000
seq_s_18363	18864	intergenic	0.0382
seq_s_18363	18897	intergenic	0.0512
seq_s_18363	18898	intergenic	0.0512
seq_s_18363	18905	intergenic	0.0512
seq_s_18363	18921	intergenic	0.0000
seq_s_18363	18925	intergenic	0.0512
seq_s_18363	18955	intergenic	0.0702
seq_s_18363	18957	intergenic	0.0702
seq_s_18363	18958	intergenic	0.0702
seq_s_18363	18966	intergenic	0.0217
seq_s_18363	18981	intergenic	0.0000
seq_s_18363	19049	intergenic	0.0000
seq_s_18363	19086	intergenic	0.0245
seq_s_18363	19415	intergenic	0.1914
seq_s_18363	19432	intergenic	0.0100
seq_s_18363	19490	intergenic	0.0184
seq_s_18363	20021	intergenic	0.0000
seq_s_18363	20064	intergenic	0.0000
seq_s_18363	20093	intergenic	0.0000
seq_s_18363	20202	intergenic	0.0063
seq_s_18363	20240	intergenic	0.1639
seq_s_18363	21756	intergenic	0.0131
seq_s_18363	21779	intergenic	0.0034
seq_s_18363	21780	intergenic	0.0000
seq_s_18363	21837	intergenic	0.0000
seq_s_18363	22759	intergenic	0.1704
seq_s_18363	23366	intergenic	0.0323
seq_s_18363	23367	intergenic	0.0323
seq_s_18363	23368	intergenic	0.0349
seq_s_18363	23374	intergenic	0.0376
seq_s_18363	23525	intergenic	0.3164
seq_s_18363	23530	intergenic	0.0000
seq_s_18363	23547	intergenic	0.0030
seq_s_18363	23573	intergenic	0.0761
seq_s_18363	23742	intergenic	0.0000
seq_s_18363	23758	intergenic	0.0000
seq_s_18363	23801	intergenic	0.0000
seq_s_18363	23981	intergenic	0.0000
seq_s_18363	23983	intergenic	0.0000
seq_s_18363	24130	intergenic	0.3208
seq_s_18363	24132	intergenic	0.0362
seq_s_18363	24597	intergenic	0.0403
seq_s_18363	24718	intergenic	0.0388
seq_s_18363	24771	intergenic	0.0219
seq_s_18363	24772	intergenic	0.0000
seq_s_18363	24815	intergenic	0.0484
seq_s_18363	24856	intergenic	0.0654
seq_s_18363	24880	intergenic	0.0155
seq_s_18363	24960	intergenic	0.0653
seq_s_18363	25142	intergenic	0.0574
seq_s_18363	25175	intergenic	0.0303
seq_s_18363	25179	intergenic	0.0172
seq_s_18363	25270	intergenic	0.1298
seq_s_18363	25310	intergenic	0.1073
seq_s_18363	25353	intergenic	0.2279
seq_s_18363	25406	intergenic	0.0000
seq_s_18363	25452	intergenic	0.0734
seq_s_18363	25468	intergenic	0.0000
seq_s_18363	25515	intergenic	0.0199
seq_s_18363	25556	intergenic	0.0199
seq_s_18363	25584	intergenic	0.0000
seq_s_18363	25688	intergenic	0.0000
seq_s_18363	25709	intergenic	0.2301
seq_s_18363	25779	intergenic	0.0000
seq_s_18363	25801	intergenic	0.0000
seq_s_18363	25836	intergenic	0.0330
seq_s_18363	25858	intergenic	0.0000
seq_s_18363	25861	intergenic	0.0000
seq_s_18363	25876	intergenic	0.0226
seq_s_18363	26047	intergenic	0.0419
seq_s_18363	26168	intergenic	0.0000
seq_s_18363	26233	intergenic	0.2441
seq_s_18363	26256	intergenic	0.1639
seq_s_18363	26354	intergenic	0.0329
seq_s_18363	26410	intergenic	0.0000
seq_s_18363	26555	intergenic	0.0246
seq_s_18363	26672	intergenic	0.1080
seq_s_18363	26689	intergenic	0.0655
seq_s_18363	26869	intergenic	0.0000
seq_s_18363	26976	intergenic	0.0000
seq_s_18363	26977	intergenic	0.0000
seq_s_18363	27038	intergenic	0.1688
seq_s_18363	27126	intergenic	0.0053
seq_s_18363	28608	intergenic	0.1377
seq_s_18363	28636	intergenic	0.0000
seq_s_18363	28643	intergenic	0.0000
seq_s_18363	28653	intergenic	0.0000
seq_s_18363	28654	intergenic	0.0000
seq_s_18363	28661	intergenic	0.0000
seq_s_18363	28785	intergenic	0.0000
seq_s_18363	28791	intergenic	0.0000
seq_s_18363	28804	intergenic	0.0000
seq_s_18363	28809	intergenic	0.0000
seq_s_18363	28813	intergenic	0.0000
seq_s_18363	28814	intergenic	0.0000
seq_s_18363	28948	intergenic	0.0542
seq_s_18363	28950	intergenic	0.0221
seq_s_18363	28956	intergenic	0.0147
seq_s_18363	28972	intergenic	0.0225
seq_s_18363	29008	intergenic	0.3208
seq_s_18363	29016	intergenic	0.0561
seq_s_18363	29056	intergenic	0.0653
seq_s_18363	29063	intergenic	0.0279
seq_s_18363	29086	intergenic	0.0196
seq_s_18363	29136	intergenic	0.0000
seq_s_18363	29245	intergenic	0.0227
seq_s_18363	29264	intergenic	0.0100
seq_s_18363	29300	intergenic	0.0032
seq_s_18363	29365	intergenic	0.0000
seq_s_18363	29390	intergenic	0.0602
seq_s_18363	29539	intergenic	0.0000
seq_s_18363	29605	intergenic	0.1122
seq_s_18363	29606	intergenic	0.1122
seq_s_18363	29607	intergenic	0.1011
seq_s_18363	29684	intergenic	0.0000
seq_s_18363	29692	intergenic	0.0203
seq_s_18363	29792	intergenic	0.0430
seq_s_18363	29809	intergenic	0.0000
seq_s_18363	29814	intergenic	0.0457
seq_s_18363	29825	intergenic	0.0000
seq_s_18363	29826	intergenic	0.0000
seq_s_18363	29837	intergenic	0.0702
seq_s_18363	29845	intergenic	0.0000
seq_s_18363	29846	intergenic	0.0000
seq_s_18363	29852	intergenic	0.0000
seq_s_18363	29855	intergenic	0.0000
seq_s_18363	29860	intergenic	0.0046
seq_s_18363	29862	intergenic	0.0000
seq_s_18363	29863	intergenic	0.0046
seq_s_18363	29869	intergenic	0.0046
seq_s_18363	29870	intergenic	0.3039
seq_s_18363	29871	intergenic	0.0046
seq_s_18363	29877	intergenic	0.0000
seq_s_18363	29879	intergenic	0.0221
seq_s_18363	29929	intergenic	0.0000
seq_s_18363	29930	intergenic	0.0000
seq_s_18363	29933	intergenic	0.0000
seq_s_18363	29962	intergenic	0.0007
seq_s_18363	29971	intergenic	0.0258
seq_s_18363	29978	intergenic	0.0017
seq_s_18363	29994	intergenic	0.0653
seq_s_18363	29995	intergenic	0.0000
seq_s_18363	30038	intergenic	0.0370
seq_s_18363	30059	intergenic	0.0000
seq_s_18363	30088	intergenic	0.0000
seq_s_18363	30093	intergenic	0.0000
seq_s_18363	30101	intergenic	0.0000
seq_s_18363	30116	intergenic	0.0000
seq_s_18363	30129	intergenic	0.0000
seq_s_18363	30141	intergenic	0.0000
seq_s_18363	30144	intergenic	0.0196
seq_s_18363	30270	intergenic	0.0000
seq_s_18363	30285	intergenic	0.0000
seq_s_18363	30325	intergenic	0.0000
seq_s_18363	30330	intergenic	0.0032
seq_s_18363	30337	intergenic	0.0032
seq_s_18363	30353	intergenic	0.0000
seq_s_18363	30400	intergenic	0.0147
seq_s_18363	30453	intergenic	0.0910
seq_s_18363	30478	intergenic	0.0000
seq_s_18363	30507	intergenic	0.0000
seq_s_18363	30509	intergenic	0.0000
seq_s_18363	30521	intergenic	0.0000
seq_s_18363	30622	intergenic	0.1385
seq_s_18363	30684	intergenic	0.0653
seq_s_18363	30690	intergenic	0.0000
seq_s_18363	30724	intergenic	0.0034
seq_s_18363	30792	intergenic	0.0000
seq_s_18363	30850	intergenic	0.0417
seq_s_18363	30877	intergenic	0.0000
seq_s_18363	30899	intergenic	0.0000
seq_s_18363	30963	intergenic	0.0000
seq_s_18363	30985	intergenic	0.1243
seq_s_18363	30992	intergenic	0.0172
seq_s_18363	31014	intergenic	0.1243
seq_s_18363	31016	intergenic	0.0653
seq_s_18363	31040	intergenic	0.0000
seq_s_18363	31058	intergenic	0.0000
seq_s_18363	31116	intergenic	0.0388
seq_s_18363	31128	intergenic	0.0000
seq_s_18363	31150	intergenic	0.0000
seq_s_18363	31176	intergenic	0.0089
seq_s_18363	31182	intergenic	0.0000
seq_s_18363	31205	intergenic	0.0246
seq_s_18363	31231	intergenic	0.1769
seq_s_18363	31273	intergenic	0.1655
seq_s_18363	31339	intergenic	0.0000
seq_s_18363	31370	intergenic	0.1448
seq_s_18363	31371	intergenic	0.2455
seq_s_18363	31372	intergenic	0.0655
seq_s_18363	31373	intergenic	0.2455
seq_s_18363	31387	intergenic	0.0076
seq_s_18363	31398	intergenic	0.0279
seq_s_18363	31409	intergenic	0.0284
seq_s_18363	31422	intergenic	0.3039
seq_s_18363	31431	intergenic	0.0000
seq_s_18363	31448	intergenic	0.0177
seq_s_18363	31458	intergenic	0.1175
seq_s_18363	31482	intergenic	0.0542
seq_s_18363	31483	intergenic	0.0571
seq_s_18363	31485	intergenic	0.0203
seq_s_18363	31488	intergenic	0.0203
seq_s_18363	31855	intergenic	0.0089
seq_s_18363	31901	intergenic	0.1276
seq_s_18363	31966	intergenic	0.0000
seq_s_18363	31974	intergenic	0.0000
seq_s_18363	32009	intergenic	0.0000
seq_s_18363	32075	intergenic	0.0653
seq_s_18363	32076	intergenic	0.0110
seq_s_18363	32156	intergenic	0.0000
seq_s_18363	32159	intergenic	0.0000
seq_s_18363	32269	intergenic	0.0258
seq_s_18363	32318	intergenic	0.0000
seq_s_18363	32438	intergenic	0.0177
seq_s_18363	32637	intergenic	0.0155
seq_s_18363	32656	intergenic	0.0155
seq_s_18363	32745	intergenic	0.0155
seq_s_18363	33033	intergenic	0.1639
seq_s_18363	33073	intergenic	0.0000
seq_s_18363	33142	intergenic	0.0653
seq_s_18363	33147	intergenic	0.0000
seq_s_18363	33167	intergenic	0.0109
seq_s_18363	33168	intergenic	0.0109
seq_s_18363	33198	intergenic	0.0000
seq_s_18363	33229	intergenic	0.0417
seq_s_18363	33236	intergenic	0.0000
seq_s_18363	33249	intergenic	0.0000
seq_s_18363	33270	intergenic	0.0000
seq_s_18363	33354	intergenic	0.0000
seq_s_18363	33437	intergenic	0.1385
seq_s_18363	33440	intergenic	0.0000
seq_s_18363	33451	intergenic	0.1385
seq_s_18363	33505	intergenic	0.0000
seq_s_18363	33512	intergenic	0.0417
seq_s_18363	33515	intergenic	0.1914
seq_s_18363	33516	intergenic	0.1914
seq_s_18363	33517	intergenic	0.1914
seq_s_18363	33518	intergenic	0.1914
seq_s_18363	33519	intergenic	0.1914
seq_s_18363	33520	intergenic	0.1914
seq_s_18363	33521	intergenic	0.0008
seq_s_18363	33942	intergenic	0.0143
seq_s_18363	33951	intergenic	0.0000
seq_s_18363	33996	intergenic	0.0000
seq_s_18363	34063	intergenic	0.0000
seq_s_18363	34116	intergenic	0.0131
seq_s_18363	34120	intergenic	0.0313
seq_s_18363	34133	intergenic	0.2018
seq_s_18363	34318	intergenic	0.0305
seq_s_18363	34347	intergenic	0.0910
seq_s_18363	34349	intergenic	0.0000
seq_s_18363	34401	intergenic	0.0000
seq_s_18363	34403	intergenic	0.0000
seq_s_18363	34405	intergenic	0.1011
seq_s_18363	34409	intergenic	0.0000
seq_s_18363	34417	intergenic	0.0305
seq_s_18363	34428	intergenic	0.0305
seq_s_18363	34640	intergenic	0.1243
seq_s_18363	34695	intergenic	0.1688
seq_s_18363	34864	intergenic	0.0000
seq_s_18363	34892	intergenic	0.0000
seq_s_18363	34909	intergenic	0.1961
seq_s_18363	34946	intergenic	0.0000
seq_s_18363	34957	intergenic	0.0030
seq_s_18363	34988	intergenic	0.0000
seq_s_18363	34999	intergenic	0.1961
seq_s_18363	35078	intergenic	0.0000
seq_s_18363	35129	intergenic	0.0000
seq_s_18363	35157	intergenic	0.0124
seq_s_18363	35196	intergenic	0.0076
seq_s_18363	35218	intergenic	0.0000
seq_s_18363	35236	intergenic	0.0076
seq_s_18363	35287	intergenic	0.0000
seq_s_18363	35485	intergenic	0.0008
seq_s_18363	35513	intergenic	0.0168
seq_s_18363	35569	intergenic	0.0000
seq_s_18363	35657	intergenic	0.0000
seq_s_18363	35663	intergenic	0.0000
seq_s_18363	35727	intergenic	0.0653
seq_s_18363	35742	intergenic	0.0000
seq_s_18363	36450	intergenic	0.0008
seq_s_18363	36498	intergenic	0.0155
seq_s_18363	36552	intergenic	0.0345
seq_s_18363	36570	intergenic	0.0255
seq_s_18363	36598	intergenic	0.0000
seq_s_18363	36622	intergenic	0.0475
seq_s_18363	36646	intergenic	0.0360
seq_s_18363	36676	intergenic	0.0412
seq_s_18363	36702	intergenic	0.0000
seq_s_18363	36714	intergenic	0.0447
seq_s_18363	36753	intergenic	0.0000
seq_s_18363	36772	intergenic	0.0332
seq_s_18363	36784	intergenic	0.0000
seq_s_18363	36827	intergenic	0.0168
seq_s_18363	36837	intergenic	0.0332
seq_s_18363	36861	intergenic	0.0000
seq_s_18363	36923	intergenic	0.0360
seq_s_18363	36928	intergenic	0.0297
seq_s_18363	37021	intergenic	0.1639
seq_s_18363	37027	intergenic	0.0000
seq_s_18363	37136	intergenic	0.1639
seq_s_18363	37169	intergenic	0.1448
seq_s_18363	37188	intergenic	0.0227
seq_s_18363	37227	intergenic	0.0000
seq_s_18363	37254	intergenic	0.0155
seq_s_18363	37278	intergenic	0.0378
seq_s_18363	37407	intergenic	0.1769
seq_s_18363	37416	intergenic	0.0194
seq_s_18363	37433	intergenic	0.0000
seq_s_18363	37473	intergenic	0.0279
seq_s_18363	37488	intergenic	0.0000
seq_s_18363	37520	intergenic	0.0000
seq_s_18363	37549	intergenic	0.0345
seq_s_18363	37561	intergenic	0.1655
seq_s_18363	37571	intergenic	0.0000
seq_s_18363	37579	intergenic	0.0000
seq_s_18363	37582	intergenic	0.0279
seq_s_18363	37592	intergenic	0.0000
seq_s_18363	37613	intergenic	0.0303
seq_s_18363	37614	intergenic	0.0000
seq_s_18363	37615	intergenic	0.0000
seq_s_18363	37616	intergenic	0.0053
seq_s_18363	37617	intergenic	0.0008
seq_s_18363	37619	intergenic	0.0008
seq_s_18363	37620	intergenic	0.0000
seq_s_18363	37621	intergenic	0.0000
seq_s_18363	37648	intergenic	0.0766
seq_s_18363	37649	intergenic	0.0766
seq_s_18363	37695	intergenic	0.0000
seq_s_18363	37740	intergenic	0.0000
seq_s_18363	37763	intergenic	0.0350
seq_s_18363	37786	intergenic	0.0008
seq_s_18363	37806	intergenic	0.0000
seq_s_18363	37823	intergenic	0.0694
seq_s_18363	37877	intergenic	0.0000
seq_s_18363	38000	intergenic	0.0143
seq_s_18363	38011	intergenic	0.0000
seq_s_18363	38028	intergenic	0.0000
seq_s_18363	38037	intergenic	0.0655
seq_s_18363	38073	intergenic	0.1175
seq_s_18363	41937	intergenic	0.0000
seq_s_18363	41942	intergenic	0.0131
seq_s_18363	41946	intergenic	0.0591
seq_s_18363	41964	intergenic	0.0000
seq_s_18363	41978	intergenic	0.0000
seq_s_18363	41991	intergenic	0.0303
seq_s_18363	42005	intergenic	0.0000
seq_s_18363	42130	intergenic	0.0000
seq_s_18363	42189	intergenic	0.0000
seq_s_18363	42207	intergenic	0.0000
seq_s_18363	42218	intergenic	0.0196
seq_s_18363	42219	intergenic	0.0000
seq_s_18363	42222	intergenic	0.0000
seq_s_18363	42224	intergenic	0.0245
seq_s_18363	42231	intergenic	0.0000
seq_s_18363	42244	intergenic	0.0000
seq_s_18363	42404	intergenic	0.0949
seq_s_18363	42439	intergenic	0.0949
seq_s_18363	42478	intergenic	0.1594
seq_s_18363	42512	intergenic	0.0000
seq_s_18363	42801	intergenic	0.0494
seq_s_18363	42806	intergenic	0.0951
seq_s_18363	42831	intergenic	0.0000
seq_s_18363	43354	intergenic	0.0000
seq_s_18363	43444	intergenic	0.0000
seq_s_18363	43456	intergenic	0.0849
seq_s_18363	43497	intergenic	0.0000
seq_s_18363	43503	intergenic	0.0000
seq_s_18363	43711	intergenic	0.0000
seq_s_18363	43714	intergenic	0.0087
seq_s_18363	43716	intergenic	0.0000
seq_s_18363	43740	intergenic	0.0360
seq_s_18363	43938	intergenic	0.0000
seq_s_18363	44043	intergenic	0.0172
seq_s_18363	44342	intergenic	0.0000
seq_s_18363	44413	intergenic	0.0000
seq_s_18363	44415	intergenic	0.0000
seq_s_18363	44436	intergenic	0.0000
seq_s_18363	44649	intergenic	0.0000
seq_s_18363	45079	intergenic	0.0000
seq_s_18363	45081	intergenic	0.0058
seq_s_18363	45104	intergenic	0.0032
seq_s_18363	45110	intergenic	0.0000
seq_s_18363	45116	intergenic	0.0000
seq_s_18363	45135	intergenic	0.0000
seq_s_18363	45137	intergenic	0.0000
seq_s_18363	45144	intergenic	0.0000
seq_s_18363	45148	intergenic	0.0000
seq_s_18363	45245	intergenic	0.0066
seq_s_18363	45261	intergenic	0.0000
seq_s_18363	47412	intergenic	0.0567
seq_s_18363	47418	intergenic	0.0653
seq_s_18363	47426	intergenic	0.0653
seq_s_18363	47433	intergenic	0.0131
seq_s_18363	47450	intergenic	0.0882
seq_s_18363	47455	intergenic	0.0849
seq_s_18363	47457	intergenic	0.0000
seq_s_18363	47463	intergenic	0.0000
seq_s_18363	47471	intergenic	0.6159
seq_s_18363	47472	intergenic	0.6159
seq_s_18363	47473	intergenic	0.0653
seq_s_18363	47477	intergenic	0.6159
seq_s_18363	47479	intergenic	0.0131
seq_s_18363	47480	intergenic	0.6159
seq_s_18363	47493	intergenic	0.0664
seq_s_18363	47494	intergenic	0.0664
seq_s_18363	47496	intergenic	0.0000
seq_s_18363	47506	intergenic	0.0000
seq_s_18363	47509	intergenic	0.0172
seq_s_18363	47513	intergenic	0.0008
seq_s_18363	47519	intergenic	0.1961
seq_s_18363	47522	intergenic	0.0000
seq_s_18363	47524	intergenic	0.0000
seq_s_18363	47525	intergenic	0.0000
seq_s_18363	47530	intergenic	0.0000
seq_s_18363	47534	intergenic	0.0000
seq_s_18363	47540	intergenic	0.0457
seq_s_18363	47541	intergenic	0.0277
seq_s_18363	47554	intergenic	0.0376
seq_s_18363	47557	intergenic	0.0221
seq_s_18363	47558	intergenic	0.0000
seq_s_18363	47564	intergenic	0.0653
seq_s_18363	47568	intergenic	0.0000
seq_s_18363	47569	intergenic	0.0000
seq_s_18363	47583	intergenic	0.0100
seq_s_18363	47589	intergenic	0.0000
seq_s_18363	47592	intergenic	0.0882
seq_s_18363	47593	intergenic	0.0000
seq_s_18363	47595	intergenic	0.0125
seq_s_18363	47596	intergenic	0.0000
seq_s_18363	47598	intergenic	0.2940
seq_s_18363	47606	intergenic	0.2506
seq_s_18363	47609	intergenic	0.0219
seq_s_18363	47616	intergenic	0.0732
seq_s_18363	47618	intergenic	0.0303
seq_s_18363	47621	intergenic	0.0086
seq_s_18363	47626	intergenic	0.0000
seq_s_18363	47628	intergenic	0.0000
seq_s_18363	47640	intergenic	0.0457
seq_s_18363	47641	intergenic	0.0894
seq_s_18363	47642	intergenic	0.0631
seq_s_18363	47644	intergenic	0.2157
seq_s_18363	47645	intergenic	0.4557
seq_s_18363	47647	intergenic	0.4557
seq_s_18363	47650	intergenic	0.0376
seq_s_18363	47653	intergenic	0.0000
seq_s_18363	47657	intergenic	0.0000
seq_s_18363	47658	intergenic	0.0330
seq_s_18363	47661	intergenic	0.0004
seq_s_18363	47664	intergenic	0.0000
seq_s_18363	47671	intergenic	0.0305
seq_s_18363	47673	intergenic	0.0064
seq_s_18363	47678	intergenic	0.0358
seq_s_18363	47689	intergenic	0.0766
seq_s_18363	47693	intergenic	0.0802
seq_s_18363	47698	intergenic	0.0653
seq_s_18363	47699	intergenic	0.0002
seq_s_18363	47766	intergenic	0.0698
seq_s_18363	47774	intergenic	0.0100
seq_s_18363	47792	intergenic	0.0124
seq_s_18363	47799	intergenic	0.1526
seq_s_18363	47805	intergenic	0.0124
seq_s_18363	47811	intergenic	0.0100
seq_s_18363	47815	intergenic	0.0100
seq_s_18363	47816	intergenic	0.0172
seq_s_18363	47823	intergenic	0.0100
seq_s_18363	47865	intergenic	0.0541
seq_s_18363	47870	intergenic	0.1639
seq_s_18363	48670	intergenic	0.0000
seq_s_18363	48671	intergenic	0.0000
seq_s_18363	48677	intergenic	0.0303
seq_s_18363	48691	intergenic	0.0109
seq_s_18363	48701	intergenic	0.0109
seq_s_18363	48703	intergenic	0.1354
seq_s_18363	48708	intergenic	0.0007
seq_s_18363	48714	intergenic	0.0032
seq_s_18363	48716	intergenic	0.0000
seq_s_18363	48723	intergenic	0.1354
seq_s_18363	48727	intergenic	0.0000
seq_s_18363	48731	intergenic	0.0000
seq_s_18363	48742	intergenic	0.0072
seq_s_18363	48754	intergenic	0.0000
seq_s_18363	48756	intergenic	0.0349
seq_s_18363	48758	intergenic	0.0000
seq_s_18363	48764	intergenic	0.4905
seq_s_18363	48769	intergenic	0.5268
seq_s_18363	48778	intergenic	0.0376
seq_s_18363	48779	intergenic	0.0376
seq_s_18363	48789	intergenic	0.5410
seq_s_18363	48811	intergenic	0.5410
seq_s_18363	48817	intergenic	0.0030
seq_s_18363	48820	intergenic	0.0297
seq_s_18363	48826	intergenic	0.1354
seq_s_18363	48832	intergenic	0.1237
seq_s_18363	48862	intergenic	0.1237
seq_s_18363	48863	intergenic	0.1199
seq_s_18363	48871	intergenic	0.0722
seq_s_18363	48872	intergenic	0.1018
seq_s_18363	48989	intergenic	0.0100
seq_s_18363	48997	intergenic	0.0109
seq_s_18363	49003	intergenic	0.0124
seq_s_18363	49009	intergenic	0.1275
seq_s_18363	49015	intergenic	0.1394
seq_s_18363	49016	intergenic	0.1394
seq_s_18363	49025	intergenic	0.0069
seq_s_18363	49042	intergenic	0.0053
seq_s_18363	49050	intergenic	0.0000
seq_s_18363	49051	intergenic	0.0053
seq_s_18363	53220	intergenic	0.0000
seq_s_18363	53266	intergenic	0.0000
seq_s_18363	53270	intergenic	0.0000
seq_s_18363	53276	intergenic	0.0000
seq_s_18363	53304	intergenic	0.0000
seq_s_18363	53405	intergenic	0.0000
seq_s_18363	54896	intergenic	0.0000
seq_s_18363	54909	intergenic	0.1434
seq_s_18363	55298	intergenic	0.1354
seq_s_18363	55308	intergenic	0.1125
seq_s_18363	55314	intergenic	0.0053
seq_s_18363	55320	intergenic	0.0076
seq_s_18363	55328	intergenic	0.0323
seq_s_18363	55340	intergenic	0.0000
seq_s_18363	55347	intergenic	0.0131
seq_s_18363	57062	intergenic	0.5965
seq_s_18363	57077	intergenic	0.0000
seq_s_18363	57114	intergenic	0.1053
seq_s_18363	57115	intergenic	0.0882
seq_s_18363	57120	intergenic	0.0000
seq_s_18363	57123	intergenic	0.0721
seq_s_18363	57124	intergenic	0.1801
seq_s_18363	57127	intergenic	0.1749
seq_s_18363	57133	intergenic	0.2285
seq_s_18363	57141	intergenic	0.5965
seq_s_18363	57144	intergenic	0.2452
seq_s_18363	57145	intergenic	0.1855
seq_s_18363	57147	intergenic	0.5965
seq_s_18363	57150	intergenic	0.0172
seq_s_18363	57153	intergenic	0.5965
seq_s_18363	57155	intergenic	0.2569
seq_s_18363	57162	intergenic	0.0131
seq_s_18363	57163	intergenic	0.0297
seq_s_18363	57185	intergenic	0.0000
seq_s_18363	57215	intergenic	0.0000
seq_s_18363	57236	intergenic	0.0276
seq_s_18363	57239	intergenic	0.0000
seq_s_18363	57246	intergenic	0.0250
seq_s_18363	57300	intergenic	0.0574
seq_s_18363	57321	intergenic	0.0642
seq_s_18363	57325	intergenic	0.0677
seq_s_18363	57337	intergenic	0.0000
seq_s_18363	57340	intergenic	0.0000
seq_s_18363	57355	intergenic	0.0107
seq_s_18363	57368	intergenic	0.0000
seq_s_18363	57385	intergenic	0.0000
seq_s_18363	57387	intergenic	0.0000
seq_s_18363	57388	intergenic	0.0000
seq_s_18363	57399	intergenic	0.0000
seq_s_18363	57409	intergenic	0.0000
seq_s_18363	57411	intergenic	0.0000
seq_s_18363	57412	intergenic	0.0034
seq_s_18363	57432	intergenic	0.0000
seq_s_18363	57436	intergenic	0.0000
seq_s_18363	57476	intergenic	0.0000
seq_s_18363	57487	intergenic	0.0000
seq_s_18363	57516	intergenic	0.0000
seq_s_18363	57518	intergenic	0.1199
seq_s_18363	57522	intergenic	0.0541
seq_s_18363	57526	intergenic	0.0058
seq_s_18363	57529	intergenic	0.1237
seq_s_18363	57531	intergenic	0.0000
seq_s_18363	57534	intergenic	0.0376
seq_s_18363	57542	intergenic	0.0177
seq_s_18363	57548	intergenic	0.3039
seq_s_18363	57553	intergenic	0.2074
seq_s_18363	57562	intergenic	0.0387
seq_s_18363	57564	intergenic	0.0983
seq_s_18363	57565	intergenic	0.1018
seq_s_18363	57569	intergenic	0.0000
seq_s_18363	57571	intergenic	0.0653
seq_s_18363	57576	intergenic	0.0000
seq_s_18363	57577	intergenic	0.1673
seq_s_18363	58029	intergenic	0.1639
seq_s_18363	58039	intergenic	0.0053
seq_s_18363	58043	intergenic	0.0030
seq_s_18363	58073	intergenic	0.0000
seq_s_18363	58080	intergenic	0.0152
seq_s_18363	58086	intergenic	0.0053
seq_s_18363	58114	intergenic	0.0000
seq_s_18363	58119	intergenic	0.0000
seq_s_18363	58122	intergenic	0.0000
seq_s_18363	58135	intergenic	0.0454
seq_s_18363	58146	intergenic	0.0147
seq_s_18363	58147	intergenic	0.0000
seq_s_18363	58154	intergenic	0.0330
seq_s_18363	58191	intergenic	0.0653
seq_s_18363	58205	intergenic	0.0000
seq_s_18363	58218	intergenic	0.0196
seq_s_18363	58224	intergenic	0.0196
seq_s_18363	58230	intergenic	0.0000
seq_s_18363	58236	intergenic	0.0124
seq_s_18363	58241	intergenic	0.0124
seq_s_18363	58248	intergenic	0.0000
seq_s_18363	58250	intergenic	0.0000
seq_s_18363	58262	intergenic	0.0000
seq_s_18363	58274	intergenic	0.0000
seq_s_18363	58277	intergenic	0.1089
seq_s_18363	58280	intergenic	0.0000
seq_s_18363	58286	intergenic	0.0000
seq_s_18363	58293	intergenic	0.0000
seq_s_18363	58303	intergenic	0.0625
seq_s_18363	58311	intergenic	0.0000
seq_s_18363	58312	intergenic	0.0058
seq_s_18363	58313	intergenic	0.0058
seq_s_18363	58314	intergenic	0.0124
seq_s_18363	58315	intergenic	0.0124
seq_s_18363	58316	intergenic	0.0147
seq_s_18363	58317	intergenic	0.0147
seq_s_18363	58917	intergenic	0.0000
seq_s_18363	58926	intergenic	0.0951
seq_s_18363	58955	intergenic	0.0591
seq_s_18363	59793	intergenic	0.0076
seq_s_18363	59816	intergenic	0.0271
seq_s_18363	59820	intergenic	0.0297
seq_s_18363	59838	intergenic	0.0000
seq_s_18363	59840	intergenic	0.0000
seq_s_18363	59843	intergenic	0.0000
seq_s_18363	59856	intergenic	0.0058
seq_s_18363	59857	intergenic	0.0000
seq_s_18363	59864	intergenic	0.0000
seq_s_18363	59870	intergenic	0.0000
seq_s_18363	59883	intergenic	0.2506
seq_s_18363	59888	intergenic	0.0653
seq_s_18363	59895	intergenic	0.0271
seq_s_18363	59896	intergenic	0.0000
seq_s_18363	59897	intergenic	0.0303
seq_s_18363	59905	intergenic	0.0271
seq_s_18363	59913	intergenic	0.0017
seq_s_18363	59917	intergenic	0.0000
seq_s_18363	59925	intergenic	0.0000
seq_s_18363	59928	intergenic	0.0653
seq_s_18363	59944	intergenic	0.0000
seq_s_18363	59945	intergenic	0.0000
seq_s_18363	59946	intergenic	0.0219
seq_s_18363	59958	intergenic	0.0000
seq_s_18363	59959	intergenic	0.0000
seq_s_18363	60030	intergenic	0.0000
seq_s_18363	60035	intergenic	0.0018
seq_s_18363	60042	intergenic	0.0000
seq_s_18363	60044	intergenic	0.0000
seq_s_18363	60047	intergenic	0.0303
seq_s_18363	60048	intergenic	0.0000
seq_s_18363	60056	intergenic	0.0000
seq_s_18363	60057	intergenic	0.0018
seq_s_18363	60061	intergenic	0.0000
seq_s_18363	60064	intergenic	0.0276
seq_s_18363	60068	intergenic	0.0131
seq_s_18363	60069	intergenic	0.0002
seq_s_18363	60071	intergenic	0.0000
seq_s_18363	60087	intergenic	0.0000
seq_s_18363	60088	intergenic	0.0029
seq_s_18363	60185	intergenic	0.0000
seq_s_18363	60189	intergenic	0.0058
seq_s_18363	60192	intergenic	0.0000
seq_s_18363	60196	intergenic	0.0000
seq_s_18363	60200	intergenic	0.0000
seq_s_18363	60209	intergenic	0.0000
seq_s_18363	60215	intergenic	0.0000
seq_s_18363	60221	intergenic	0.0000
seq_s_18363	60268	intergenic	0.0000
seq_s_18363	60310	intergenic	0.0000
seq_s_18363	60330	intergenic	0.0030
seq_s_18363	60333	intergenic	0.0000
seq_s_18363	60354	intergenic	0.1961
seq_s_18363	60358	intergenic	0.0053
seq_s_18363	60368	intergenic	0.1560
seq_s_18363	60378	intergenic	0.1603
seq_s_18363	60379	intergenic	0.0882
seq_s_18363	60385	intergenic	0.0000
seq_s_18363	60398	intergenic	0.0000
seq_s_18363	60422	intergenic	0.1829
seq_s_18363	60423	intergenic	0.0585
seq_s_18363	60433	intergenic	0.0147
seq_s_18363	60459	intergenic	0.0631
seq_s_18363	60475	intergenic	0.0000
seq_s_18363	60481	intergenic	0.5965
seq_s_18363	60487	intergenic	0.0362
seq_s_18363	60490	intergenic	0.0992
seq_s_18363	60499	intergenic	0.0000
seq_s_18363	60500	intergenic	0.0303
seq_s_18363	60505	intergenic	0.0172
seq_s_18363	60506	intergenic	0.0172
seq_s_18363	60508	intergenic	0.5965
seq_s_18363	60514	intergenic	0.3574
seq_s_18363	60529	intergenic	0.5965
seq_s_18363	60533	intergenic	0.0271
seq_s_18363	60534	intergenic	0.0172
seq_s_18363	60535	intergenic	0.0000
seq_s_18363	60543	intergenic	0.0246
seq_s_18363	60544	intergenic	0.1243
seq_s_18363	60547	intergenic	0.0271
seq_s_18363	60559	intergenic	0.5965
seq_s_18363	60570	intergenic	0.0147
seq_s_18363	60582	intergenic	0.0000
seq_s_18363	60591	intergenic	0.0000
seq_s_18363	60592	intergenic	0.0000
seq_s_18363	60593	intergenic	0.0000
seq_s_18363	60594	intergenic	0.0000
seq_s_18363	60600	intergenic	0.0000
seq_s_18363	60614	intergenic	0.0653
seq_s_18363	60619	intergenic	0.0000
seq_s_18363	60620	intergenic	0.0000
seq_s_18363	60627	intergenic	0.3863
seq_s_18363	60630	intergenic	0.0245
seq_s_18363	60632	intergenic	0.1407
seq_s_18363	60636	intergenic	0.0000
seq_s_18363	60642	intergenic	0.0170
seq_s_18363	60646	intergenic	0.1961
seq_s_18363	60649	intergenic	0.0000
seq_s_18363	60650	intergenic	0.0000
seq_s_18363	60654	intergenic	0.0608
seq_s_18363	60659	intergenic	0.0000
seq_s_18363	60661	intergenic	0.0000
seq_s_18363	60668	intergenic	0.0000
seq_s_18363	60669	intergenic	0.0000
seq_s_18363	60696	intergenic	0.0509
seq_s_18363	60705	intergenic	0.0000
seq_s_18363	60709	intergenic	0.0000
seq_s_18363	60717	intergenic	0.0030
seq_s_18363	60723	intergenic	0.0030
seq_s_18363	60725	intergenic	0.1317
seq_s_18363	60738	intergenic	0.0000
seq_s_18363	60748	intergenic	0.1362
seq_s_18363	60754	intergenic	0.0030
seq_s_18363	60765	intergenic	0.0000
seq_s_18363	60768	intergenic	0.0121
seq_s_18363	60781	intergenic	0.0030
seq_s_18363	60782	intergenic	0.1639
seq_s_18363	60791	intergenic	0.0008
seq_s_18363	60805	intergenic	0.0698
seq_s_18363	60806	intergenic	0.1162
seq_s_18363	60810	intergenic	0.0199
seq_s_18363	60817	intergenic	0.0000
seq_s_18363	60824	intergenic	0.0000
seq_s_18363	60834	intergenic	0.0200
seq_s_18363	60839	intergenic	0.1628
seq_s_18363	60843	intergenic	0.0416
seq_s_18363	60845	intergenic	0.0000
seq_s_18363	60848	intergenic	0.2506
seq_s_18363	60852	intergenic	0.0000
seq_s_18363	60855	intergenic	0.0034
seq_s_18363	60862	intergenic	0.0000
seq_s_18363	60863	intergenic	0.0034
seq_s_18363	60903	intergenic	0.0084
seq_s_18363	60905	intergenic	0.0000
seq_s_18363	60929	intergenic	0.0653
seq_s_18363	60951	intergenic	0.0000
seq_s_18363	60952	intergenic	0.1639
seq_s_18363	60953	intergenic	0.1639
seq_s_18363	60963	intergenic	0.0000
seq_s_18363	60966	intergenic	0.1314
seq_s_18363	60977	intergenic	0.0124
seq_s_18363	60978	intergenic	0.0574
seq_s_18363	60985	intergenic	0.5965
seq_s_18363	60986	intergenic	0.0328
seq_s_18363	60989	intergenic	0.0826
seq_s_18363	60990	intergenic	0.3444
seq_s_18363	60998	intergenic	0.6159
seq_s_18363	61002	intergenic	0.0323
seq_s_18363	61004	intergenic	0.3954
seq_s_18363	61009	intergenic	0.5149
seq_s_18363	61011	intergenic	0.0000
seq_s_18363	61013	intergenic	0.0000
seq_s_18363	61015	intergenic	0.0000
seq_s_18363	61017	intergenic	0.0000
seq_s_18363	61027	intergenic	0.1749
seq_s_18363	61033	intergenic	0.5410
seq_s_18363	61037	intergenic	0.0000
seq_s_18363	61038	intergenic	0.0000
seq_s_18363	61069	intergenic	0.1664
seq_s_18363	61072	intergenic	0.0053
seq_s_18363	61076	intergenic	0.0837
seq_s_18363	61095	intergenic	0.0053
seq_s_18363	61102	intergenic	0.0271
seq_s_18363	61105	intergenic	0.0008
seq_s_18363	61108	intergenic	0.0008
seq_s_18363	61109	intergenic	0.0000
seq_s_18363	61117	intergenic	0.3192
seq_s_18363	61123	intergenic	0.0084
seq_s_18363	61124	intergenic	0.0261
seq_s_18363	61128	intergenic	0.0084
seq_s_18363	61134	intergenic	0.0000
seq_s_18363	61139	intergenic	0.0000
seq_s_18363	61143	intergenic	0.0000
seq_s_18363	61164	intergenic	0.0000
seq_s_18363	61175	intergenic	0.0000
seq_s_18363	61187	intergenic	0.0000
seq_s_18363	61220	intergenic	0.0000
seq_s_18363	61222	intergenic	0.0303
seq_s_18363	61224	intergenic	0.0000
seq_s_18363	61234	intergenic	0.0454
seq_s_18363	61272	intergenic	0.0000
seq_s_18363	61285	intergenic	0.0000
seq_s_18363	61295	intergenic	0.0000
seq_s_18363	61301	intergenic	0.0000
seq_s_18363	61311	intergenic	0.1098
seq_s_18363	61313	intergenic	0.0017
seq_s_18363	61316	intergenic	0.0000
seq_s_18363	61319	intergenic	0.0196
seq_s_18363	61322	intergenic	0.0000
seq_s_18363	61350	intergenic	0.0196
seq_s_18363	61352	intergenic	0.0000
seq_s_18363	61354	intergenic	0.2019
seq_s_18363	61372	intergenic	0.0147
seq_s_18363	61382	intergenic	0.0000
seq_s_18363	61391	intergenic	0.0000
seq_s_18363	61401	intergenic	0.1749
seq_s_18363	61403	intergenic	0.0076
seq_s_18363	61410	intergenic	0.1517
seq_s_18363	61414	intergenic	0.0000
seq_s_18363	61421	intergenic	0.2624
seq_s_18363	61424	intergenic	0.0124
seq_s_18363	61434	intergenic	0.0446
seq_s_18363	61440	intergenic	0.0653
seq_s_18363	61448	intergenic	0.0761
seq_s_18363	61451	intergenic	0.1098
seq_s_18363	61460	intergenic	0.0148
seq_s_18363	61467	intergenic	0.0486
seq_s_18363	61469	intergenic	0.1276
seq_s_18363	61481	intergenic	0.2042
seq_s_18363	61482	intergenic	0.0000
seq_s_18363	61484	intergenic	0.0000
seq_s_18363	61491	intergenic	0.1025
seq_s_18363	61497	intergenic	0.0000
seq_s_18363	61500	intergenic	0.0987
seq_s_18363	61504	intergenic	0.0064
seq_s_18363	61528	intergenic	0.4188
seq_s_18363	61536	intergenic	0.0000
seq_s_18363	61541	intergenic	0.0008
seq_s_18363	61546	intergenic	0.0000
seq_s_18363	61567	intergenic	0.0000
seq_s_18363	61568	intergenic	0.0000
seq_s_18363	61579	intergenic	0.0129
seq_s_18363	61582	intergenic	0.0000
seq_s_18363	61586	intergenic	0.0000
seq_s_18363	61599	intergenic	0.0000
seq_s_18363	61601	intergenic	0.0000
seq_s_18363	61603	intergenic	0.0000
seq_s_18363	61604	intergenic	0.0000
seq_s_18363	61610	intergenic	0.0000
seq_s_18363	61612	intergenic	0.0906
seq_s_18363	61613	intergenic	0.0906
seq_s_18363	61623	intergenic	0.0000
seq_s_18363	61627	intergenic	0.0032
seq_s_18363	61644	intergenic	0.0732
seq_s_18363	61647	intergenic	0.0446
seq_s_18363	61655	intergenic	0.0630
seq_s_18363	61657	intergenic	0.0446
seq_s_18363	61667	intergenic	0.0505
seq_s_18363	61671	intergenic	0.0053
seq_s_18363	61678	intergenic	0.0177
seq_s_18363	61681	intergenic	0.0177
seq_s_18363	61704	intergenic	0.0000
seq_s_18363	61705	intergenic	0.0294
seq_s_18363	61713	intergenic	0.0000
seq_s_18363	61714	intergenic	0.0000
seq_s_18363	61736	intergenic	0.0152
seq_s_18363	61740	intergenic	0.0008
seq_s_18363	61742	intergenic	0.0000
seq_s_18363	61750	intergenic	0.0194
seq_s_18363	61782	intergenic	0.0020
seq_s_18363	61787	intergenic	0.0008
seq_s_18363	61805	intergenic	0.0000
seq_s_18363	61815	intergenic	0.0008
seq_s_18363	61816	intergenic	0.0008
seq_s_18363	61818	intergenic	0.0000
seq_s_18363	61827	intergenic	0.0008
seq_s_18363	61841	intergenic	0.0000
seq_s_18363	61848	intergenic	0.0014
seq_s_18363	61867	intergenic	0.0000
seq_s_18363	61875	intergenic	0.0111
seq_s_18363	61906	intergenic	0.0000
seq_s_18363	61909	intergenic	0.0000
seq_s_18363	61918	intergenic	0.0000
seq_s_18363	61919	intergenic	0.0090
seq_s_18363	61930	intergenic	0.0090
seq_s_18363	61931	intergenic	0.0446
seq_s_18363	61935	intergenic	0.0416
seq_s_18363	61937	intergenic	0.0084
seq_s_18363	61940	intergenic	0.0387
seq_s_18363	61944	intergenic	0.0416
seq_s_18363	61945	intergenic	0.0000
seq_s_18363	61953	intergenic	0.0000
seq_s_18363	61963	intergenic	0.0000
seq_s_18363	61967	intergenic	0.0000
seq_s_18363	61983	intergenic	0.0046
seq_s_18363	61989	intergenic	0.0000
seq_s_18363	61990	intergenic	0.0000
seq_s_18363	61996	intergenic	0.0000
seq_s_18363	61998	intergenic	0.0000
seq_s_18363	62002	intergenic	0.0000
seq_s_18363	62009	intergenic	0.0000
seq_s_18363	62019	intergenic	0.0000
seq_s_18363	62021	intergenic	0.0503
seq_s_18363	62026	intergenic	0.0000
seq_s_18363	62035	intergenic	0.0370
seq_s_18363	62045	intergenic	0.0370
seq_s_18363	62051	intergenic	0.0000
seq_s_18363	62055	intergenic	0.0370
seq_s_18363	62063	intergenic	0.0000
seq_s_18363	62064	intergenic	0.0370
seq_s_18363	62071	intergenic	0.0370
seq_s_18363	62075	intergenic	0.0261
seq_s_18363	62090	intergenic	0.0787
seq_s_18363	62093	intergenic	0.0702
seq_s_18363	62095	intergenic	0.0702
seq_s_18363	62097	intergenic	0.0000
seq_s_18363	62101	intergenic	0.0000
seq_s_18363	62103	intergenic	0.0642
seq_s_18363	62112	intergenic	0.0702
seq_s_18363	62125	intergenic	0.0000
seq_s_18363	62131	intergenic	0.0702
seq_s_18363	62132	intergenic	0.0702
seq_s_18363	62133	intergenic	0.1961
seq_s_18363	62142	intergenic	0.0000
seq_s_18363	62151	intergenic	0.0000
seq_s_18363	62153	intergenic	0.0000
seq_s_18363	62155	intergenic	0.0000
seq_s_18363	62161	intergenic	0.3192
seq_s_18363	62179	intergenic	0.3192
seq_s_18363	62181	intergenic	0.1317
seq_s_18363	62208	intergenic	0.0000
seq_s_18363	62217	intergenic	0.1639
seq_s_18363	62218	intergenic	0.0147
seq_s_18363	62221	intergenic	0.0000
seq_s_18363	62230	intergenic	0.0000
seq_s_18363	62240	intergenic	0.0000
seq_s_18363	62249	intergenic	0.0000
seq_s_18363	62258	intergenic	0.0662
seq_s_18363	62270	intergenic	0.0640
seq_s_18363	62283	intergenic	0.0000
seq_s_18363	62289	intergenic	0.0000
seq_s_18363	62315	intergenic	0.0000
seq_s_18363	62323	intergenic	0.0608
seq_s_18363	62327	intergenic	0.0740
seq_s_18363	62333	intergenic	0.0874
seq_s_18363	62334	intergenic	0.0874
seq_s_18363	62340	intergenic	0.0000
seq_s_18363	62342	intergenic	0.0000
seq_s_18363	62345	intergenic	0.0911
seq_s_18363	62352	intergenic	0.0000
seq_s_18363	62355	intergenic	0.0000
seq_s_18363	62363	intergenic	0.0000
seq_s_18363	62365	intergenic	0.2650
seq_s_18363	62366	intergenic	0.0000
seq_s_18363	62373	intergenic	0.0000
seq_s_18363	62381	intergenic	0.0000
seq_s_18363	62382	intergenic	0.1961
seq_s_18363	62409	intergenic	0.1639
seq_s_18363	62423	intergenic	0.0750
seq_s_18363	62433	intergenic	0.0392
seq_s_18363	62441	intergenic	0.0000
seq_s_18363	62448	intergenic	0.6155
seq_s_18363	62456	intergenic	0.1925
seq_s_18363	62468	intergenic	0.5790
seq_s_18363	62470	intergenic	0.6155
seq_s_18363	62471	intergenic	0.3039
seq_s_18363	62473	intergenic	0.6155
seq_s_18363	62488	intergenic	0.1434
seq_s_18363	62493	intergenic	0.5969
seq_s_18363	62502	intergenic	0.1560
seq_s_18363	62505	intergenic	0.1354
seq_s_18363	62508	intergenic	0.0000
seq_s_18363	62513	intergenic	0.1737
seq_s_18363	62516	intergenic	0.6155
seq_s_18363	62528	intergenic	0.6155
seq_s_18363	62539	intergenic	0.0906
seq_s_18363	62548	intergenic	0.5969
seq_s_18363	62550	intergenic	0.1829
seq_s_18363	62552	intergenic	0.0000
seq_s_18363	62555	intergenic	0.0000
seq_s_18363	62565	intergenic	0.0000
seq_s_18363	62574	intergenic	0.5969
seq_s_18363	62581	intergenic	0.0053
seq_s_18363	62591	intergenic	0.0000
seq_s_18363	62602	intergenic	0.5969
seq_s_18363	62603	intergenic	0.0653
seq_s_18363	62604	intergenic	0.0653
seq_s_18363	62609	intergenic	0.1434
seq_s_18363	62611	intergenic	0.0196
seq_s_18363	62618	intergenic	0.5969
seq_s_18363	62623	intergenic	0.0000
seq_s_18363	62631	intergenic	0.1434
seq_s_18363	62635	intergenic	0.0000
seq_s_18363	62653	intergenic	0.0000
seq_s_18363	62658	intergenic	0.0000
seq_s_18363	62709	intergenic	0.0000
seq_s_18363	62720	intergenic	0.0000
seq_s_18363	62742	intergenic	0.0000
seq_s_18363	62753	intergenic	0.6758
seq_s_18363	62760	intergenic	0.6758
seq_s_18363	62777	intergenic	0.1476
seq_s_18363	62782	intergenic	0.1476
seq_s_18363	62798	intergenic	0.1354
seq_s_18363	62804	intergenic	0.6758
seq_s_18363	62807	intergenic	0.6758
seq_s_18363	62808	intergenic	0.7201
seq_s_18363	62811	intergenic	0.6758
seq_s_18363	62822	intergenic	0.6975
seq_s_18363	62829	intergenic	0.0000
seq_s_18363	62842	intergenic	0.5969
seq_s_18363	62844	intergenic	0.0000
seq_s_18363	62868	intergenic	0.5984
seq_s_18363	62935	intergenic	0.0000
seq_s_18363	62938	intergenic	0.0066
seq_s_18363	62951	intergenic	0.0000
seq_s_18363	62957	intergenic	0.1230
seq_s_18363	62963	intergenic	0.0653
seq_s_18363	62969	intergenic	0.0000
seq_s_18363	62985	intergenic	0.0330
seq_s_18363	63005	intergenic	0.0000
seq_s_18363	63020	intergenic	0.0000
seq_s_18363	63025	intergenic	0.0330
seq_s_18363	63084	intergenic	0.0000
seq_s_18363	63087	intergenic	0.0000
seq_s_18363	63101	intergenic	0.1394
seq_s_18363	63117	intergenic	0.0000
seq_s_18363	63124	intergenic	0.0967
seq_s_18363	63133	intergenic	0.0702
seq_s_18363	63141	intergenic	0.0702
seq_s_18363	63142	intergenic	0.1314
seq_s_18363	63145	intergenic	0.0967
seq_s_18363	63151	intergenic	0.0000
seq_s_18363	63153	intergenic	0.0000
seq_s_18363	63154	intergenic	0.1354
seq_s_18363	63171	intergenic	0.0360
seq_s_18363	63177	intergenic	0.0000
seq_s_18363	63191	intergenic	0.0000
seq_s_18363	63196	intergenic	0.1314
seq_s_18363	63212	intergenic	0.0000
seq_s_18363	63213	intergenic	0.0000
seq_s_18363	63243	intergenic	0.0086
seq_s_18363	63260	intergenic	0.0000
seq_s_18363	63268	intergenic	0.1782
seq_s_18363	63273	intergenic	0.0000
seq_s_18363	63288	intergenic	0.0000
seq_s_18363	63291	intergenic	0.1317
seq_s_18363	63298	intergenic	0.0000
seq_s_18363	63309	intergenic	0.0000
seq_s_18363	63325	intergenic	0.0000
seq_s_18363	63366	intergenic	0.0020
seq_s_18363	63376	intergenic	0.0227
seq_s_18363	63381	intergenic	0.0129
seq_s_18363	63389	intergenic	0.0004
seq_s_18363	63420	intergenic	0.0865
seq_s_18363	63441	intergenic	0.0826
seq_s_18363	63442	intergenic	0.1230
seq_s_18363	63444	intergenic	0.0946
seq_s_18363	63445	intergenic	0.0987
seq_s_18363	63456	intergenic	0.0589
seq_s_18363	63481	intergenic	0.0625
seq_s_18363	63506	intergenic	0.1273
seq_s_18363	63511	intergenic	0.0000
seq_s_18363	63533	intergenic	0.1117
seq_s_18363	63538	intergenic	0.0000
seq_s_18363	63545	intergenic	0.0000
seq_s_18363	63562	intergenic	0.0000
seq_s_18363	63567	intergenic	0.1230
seq_s_18363	63589	intergenic	0.1188
seq_s_18363	63637	intergenic	0.0034
seq_s_18363	63642	intergenic	0.0416
seq_s_18363	63643	intergenic	0.0416
seq_s_18363	63668	intergenic	0.0826
seq_s_18363	63676	intergenic	0.0000
seq_s_18363	63717	intergenic	0.0987
seq_s_18363	63723	intergenic	0.1146
seq_s_18363	63726	intergenic	0.0677
seq_s_18363	63743	intergenic	0.0000
seq_s_18363	63754	intergenic	0.0066
seq_s_18363	63764	intergenic	0.0000
seq_s_18363	63830	intergenic	0.0000
seq_s_18363	63855	intergenic	0.0000
seq_s_18363	63870	intergenic	0.1476
seq_s_18363	63890	intergenic	0.0000
seq_s_18363	63922	intergenic	0.0000
seq_s_18363	63944	intergenic	0.0000
seq_s_18363	63977	intergenic	0.0000
seq_s_18363	63984	intergenic	0.1237
seq_s_18363	63986	intergenic	0.0030
seq_s_18363	64003	intergenic	0.1237
seq_s_18363	64041	intergenic	0.0000
seq_s_18363	64042	intergenic	0.0020
seq_s_18363	64043	intergenic	0.1333
seq_s_18363	64046	intergenic	0.0000
seq_s_18363	64059	intergenic	0.0000
seq_s_18363	64065	intergenic	0.0000
seq_s_18363	64080	intergenic	0.0000
seq_s_18363	64090	intergenic	0.0821
seq_s_18363	64120	intergenic	0.0000
seq_s_18363	64174	intergenic	0.0906
seq_s_18363	64218	intergenic	0.0677
seq_s_18363	64221	intergenic	0.1354
seq_s_18363	64227	intergenic	0.0000
seq_s_18363	64229	intergenic	0.1404
seq_s_18363	64242	intergenic	0.1354
seq_s_18363	64244	intergenic	0.1354
seq_s_18363	64274	intergenic	0.1354
seq_s_18363	64279	intergenic	0.0000
seq_s_18363	64285	intergenic	0.1517
seq_s_18363	64297	intergenic	0.1517
seq_s_18363	64313	intergenic	0.1476
seq_s_18363	64315	intergenic	0.0000
seq_s_18363	64317	intergenic	0.0996
seq_s_18363	64318	intergenic	0.0951
seq_s_18363	64339	intergenic	0.0000
seq_s_18363	64356	intergenic	0.1737
seq_s_18363	64382	intergenic	0.0000
seq_s_18363	64384	intergenic	0.1647
seq_s_18363	64393	intergenic	0.0000
seq_s_18363	64404	intergenic	0.1146
seq_s_18363	64437	intergenic	0.1691
seq_s_18363	64472	intergenic	0.0034
seq_s_18363	64487	intergenic	0.0000
seq_s_18363	64519	intergenic	0.1925
seq_s_18363	64567	intergenic	0.0000
seq_s_18363	64568	intergenic	0.0000
seq_s_18363	64596	intergenic	0.0000
seq_s_18363	64598	intergenic	0.0000
seq_s_18363	64612	intergenic	0.1517
seq_s_18363	64625	intergenic	0.5193
seq_s_18363	64641	intergenic	0.0653
seq_s_18363	64649	intergenic	0.0066
seq_s_18363	64650	intergenic	0.0048
seq_s_18363	64654	intergenic	0.0008
seq_s_18363	64655	intergenic	0.0008
seq_s_18363	64675	intergenic	0.0000
seq_s_18363	64677	intergenic	0.4364
seq_s_18363	64681	intergenic	0.3039
seq_s_18363	64685	intergenic	0.0008
seq_s_18363	64690	intergenic	0.2457
seq_s_18363	64696	intergenic	0.5760
seq_s_18363	64698	intergenic	0.1394
seq_s_18363	64704	intergenic	0.5760
seq_s_18363	64712	intergenic	0.0030
seq_s_18363	64718	intergenic	0.5760
seq_s_18363	64724	intergenic	0.5560
seq_s_18363	64727	intergenic	0.1603
seq_s_18363	64732	intergenic	0.5368
seq_s_18363	64736	intergenic	0.5368
seq_s_18363	64742	intergenic	0.0000
seq_s_18363	64747	intergenic	0.3192
seq_s_18363	64750	intergenic	0.1603
seq_s_18363	64754	intergenic	0.5368
seq_s_18363	64757	intergenic	0.3192
seq_s_18363	64776	intergenic	0.5368
seq_s_18363	64788	intergenic	0.2506
seq_s_18363	64791	intergenic	0.5368
seq_s_18363	64803	intergenic	0.5560
seq_s_18363	64807	intergenic	0.1925
seq_s_18363	64809	intergenic	0.1354
seq_s_18363	64810	intergenic	0.5760
seq_s_18363	64811	intergenic	0.0008
seq_s_18363	64835	intergenic	0.5760
seq_s_18363	64840	intergenic	0.2506
seq_s_18363	64843	intergenic	0.5760
seq_s_18363	64855	intergenic	0.4434
seq_s_18363	64860	intergenic	0.0653
seq_s_18363	64862	intergenic	0.1639
seq_s_18363	64863	intergenic	0.5147
seq_s_18363	64867	intergenic	0.4901
seq_s_18363	64869	intergenic	0.1275
seq_s_18363	64872	intergenic	0.0000
seq_s_18363	64874	intergenic	0.4700
seq_s_18363	64878	intergenic	0.4987
seq_s_18363	64879	intergenic	0.4700
seq_s_18363	64885	intergenic	0.4987
seq_s_18363	64887	intergenic	0.4987
seq_s_18363	64898	intergenic	0.4987
seq_s_18363	64914	intergenic	0.1639
seq_s_18363	64921	intergenic	0.0030
seq_s_18363	64932	intergenic	0.0000
seq_s_18363	64978	intergenic	0.0987
seq_s_18363	64982	intergenic	0.0000
seq_s_18363	64989	intergenic	0.0911
seq_s_18363	64999	intergenic	0.0008
seq_s_18363	65000	intergenic	0.0000
seq_s_18363	65004	intergenic	0.0000
seq_s_18363	65005	intergenic	0.0000
seq_s_18363	65011	intergenic	0.0008
seq_s_18363	65025	intergenic	0.0000
seq_s_18363	65036	intergenic	0.0008
seq_s_18363	65058	intergenic	0.2074
seq_s_18363	65059	intergenic	0.2074
seq_s_18363	65062	intergenic	0.0698
seq_s_18363	65064	intergenic	0.1362
seq_s_18363	65079	intergenic	0.0000
seq_s_18363	65096	intergenic	0.0008
seq_s_18363	65147	intergenic	0.0168
seq_s_18363	65163	intergenic	0.0330
seq_s_18363	66776	intergenic	0.0000
seq_s_18363	66781	intergenic	0.0000
seq_s_18363	66803	intergenic	0.0000
seq_s_18363	66841	intergenic	0.0000
seq_s_18363	66845	intergenic	0.0258
seq_s_18363	66963	intergenic	0.0040
seq_s_18363	66976	intergenic	0.0000
seq_s_18363	67041	intergenic	0.0018
seq_s_18363	67058	intergenic	0.0147
seq_s_18363	67074	intergenic	0.0000
seq_s_18363	67098	intergenic	0.0000
seq_s_18363	67099	intergenic	0.0026
seq_s_18363	67103	intergenic	0.0000
seq_s_18363	67206	intergenic	0.0000
seq_s_18363	67217	intergenic	0.0228
seq_s_18363	67218	intergenic	0.0228
seq_s_18363	67224	intergenic	0.0143
seq_s_18363	67229	intergenic	0.0000
seq_s_18363	67236	intergenic	0.0000
seq_s_18363	67239	intergenic	0.0000
seq_s_18363	67284	intergenic	0.0222
seq_s_18363	67292	intergenic	0.0000
seq_s_18363	67293	intergenic	0.0000
seq_s_18363	67305	intergenic	0.0000
seq_s_18363	67328	intergenic	0.0000
seq_s_18363	67344	intergenic	0.0000
seq_s_18363	67358	intergenic	0.0527
seq_s_18363	67372	intergenic	0.0000
seq_s_18363	67471	intergenic	0.0000
seq_s_18363	67477	intergenic	0.0053
seq_s_18363	67484	intergenic	0.0000
seq_s_18363	67496	intergenic	0.0000
seq_s_18363	67516	intergenic	0.0000
seq_s_18363	67524	intergenic	0.0000
seq_s_18363	67585	intergenic	0.0485
seq_s_18363	67594	intergenic	0.0155
seq_s_18363	67600	intergenic	0.0000
seq_s_18363	67610	intergenic	0.0000
seq_s_18363	67612	intergenic	0.0378
seq_s_18363	67627	intergenic	0.0251
seq_s_18363	67644	intergenic	0.0314
seq_s_18363	67663	intergenic	0.0053
seq_s_18363	67695	intergenic	0.0000
seq_s_18363	67740	intergenic	0.1407
seq_s_18363	67741	intergenic	0.0000
seq_s_18363	67756	intergenic	0.5570
seq_s_18363	67766	intergenic	0.0000
seq_s_18363	67781	intergenic	0.5343
seq_s_18363	67797	intergenic	0.6549
seq_s_18363	67801	intergenic	0.0520
seq_s_18363	67810	intergenic	0.4838
seq_s_18363	67829	intergenic	0.1354
seq_s_18363	67846	intergenic	0.0000
seq_s_18363	67858	intergenic	0.3192
seq_s_18363	67866	intergenic	0.1354
seq_s_18363	67875	intergenic	0.0000
seq_s_18363	67878	intergenic	0.0000
seq_s_18363	67879	intergenic	0.0170
seq_s_18363	67885	intergenic	0.1362
seq_s_18363	67894	intergenic	0.0000
seq_s_18363	67896	intergenic	0.5687
seq_s_18363	67897	intergenic	0.0000
seq_s_18363	67915	intergenic	0.0000
seq_s_18363	67918	intergenic	0.1089
seq_s_18363	67921	intergenic	0.2023
seq_s_18363	67922	intergenic	0.0046
seq_s_18363	68023	intergenic	0.3208
seq_s_18363	68115	intergenic	0.0000
seq_s_18363	68124	intergenic	0.4302
seq_s_18363	68130	intergenic	0.1829
seq_s_18363	68148	intergenic	0.0000
seq_s_18363	68156	intergenic	0.0000
seq_s_18363	68171	intergenic	0.0034
seq_s_18363	68178	intergenic	0.3039
seq_s_18363	68182	intergenic	0.0000
seq_s_18363	68206	intergenic	0.4462
seq_s_18363	68207	intergenic	0.1362
seq_s_18363	68209	intergenic	0.5368
seq_s_18363	68234	intergenic	0.0000
seq_s_18363	68236	intergenic	0.5368
seq_s_18363	68243	intergenic	0.3521
seq_s_18363	68248	intergenic	0.0000
seq_s_18363	68252	intergenic	0.1354
seq_s_18363	68254	intergenic	0.5290
seq_s_18363	68262	intergenic	0.0000
seq_s_18363	68295	intergenic	0.5617
seq_s_18363	68297	intergenic	0.0000
seq_s_18363	68298	intergenic	0.5617
seq_s_18363	68300	intergenic	0.0000
seq_s_18363	68301	intergenic	0.0000
seq_s_18363	68303	intergenic	0.1125
seq_s_18363	68334	intergenic	0.1737
seq_s_18363	68337	intergenic	0.0000
seq_s_18363	68352	intergenic	0.5451
seq_s_18363	68388	intergenic	0.0000
seq_s_18363	68403	intergenic	0.0000
seq_s_18363	68404	intergenic	0.0000
seq_s_18363	68406	intergenic	0.2074
seq_s_18363	68414	intergenic	0.1639
seq_s_18363	68444	intergenic	0.0000
seq_s_18363	68446	intergenic	0.1199
seq_s_18363	68447	intergenic	0.1162
seq_s_18363	68475	intergenic	0.0000
seq_s_18363	68476	intergenic	0.1737
seq_s_18363	68495	intergenic	0.0196
seq_s_18363	68500	intergenic	0.0030
seq_s_18363	68515	intergenic	0.0172
seq_s_18363	68518	intergenic	0.0000
seq_s_18363	68524	intergenic	0.1639
seq_s_18363	68529	intergenic	0.1961
seq_s_18363	68534	intergenic	0.1961
seq_s_18363	68542	intergenic	0.0000
seq_s_18363	68548	intergenic	0.6684
seq_s_18363	68571	intergenic	0.1560
seq_s_18363	68588	intergenic	0.0000
seq_s_18363	68594	intergenic	0.5984
seq_s_18363	68601	intergenic	0.0000
seq_s_18363	68611	intergenic	0.1639
seq_s_18363	68619	intergenic	0.0172
seq_s_18363	68623	intergenic	0.0172
seq_s_18363	68624	intergenic	0.3941
seq_s_18363	68631	intergenic	0.1275
seq_s_18363	68643	intergenic	0.0076
seq_s_18363	68741	intergenic	0.0000
seq_s_18363	68744	intergenic	0.1603
seq_s_18363	68754	intergenic	0.1434
seq_s_18363	68772	intergenic	0.1394
seq_s_18363	68774	intergenic	0.0147
seq_s_18363	68776	intergenic	0.1639
seq_s_18363	68778	intergenic	0.3039
seq_s_18363	68789	intergenic	0.1647
seq_s_18363	68812	intergenic	0.0653
seq_s_18363	68818	intergenic	0.0000
seq_s_18363	68831	intergenic	0.1237
seq_s_18363	68832	intergenic	0.0303
seq_s_18363	68838	intergenic	0.0147
seq_s_18363	68850	intergenic	0.1639
seq_s_18363	68864	intergenic	0.3941
seq_s_18363	68878	intergenic	0.1628
seq_s_18363	68881	intergenic	0.0030
seq_s_18363	68907	intergenic	0.1603
seq_s_18363	68910	intergenic	0.0030
seq_s_18363	68939	intergenic	0.0000
seq_s_18363	68941	intergenic	0.0000
seq_s_18363	68946	intergenic	0.0000
seq_s_18363	68968	intergenic	0.0030
seq_s_18363	68986	intergenic	0.1517
seq_s_18363	68991	intergenic	0.1961
seq_s_18363	68998	intergenic	0.1639
seq_s_18363	69003	intergenic	0.1517
seq_s_18363	69011	intergenic	0.4178
seq_s_18363	69030	intergenic	0.1199
seq_s_18363	69032	intergenic	0.0000
seq_s_18363	69059	intergenic	0.1603
seq_s_18363	69126	intergenic	0.0276
seq_s_18363	69148	intergenic	0.6640
seq_s_18363	69155	intergenic	0.6301
seq_s_18363	69158	intergenic	0.1647
seq_s_18363	69186	intergenic	0.1162
seq_s_18363	69217	intergenic	0.0000
seq_s_18363	69265	intergenic	0.0000
seq_s_18363	69277	intergenic	0.1354
seq_s_18363	69289	intergenic	0.1354
seq_s_18363	69292	intergenic	0.1560
seq_s_18363	69307	intergenic	0.1560
seq_s_18363	69308	intergenic	0.6975
seq_s_18363	69319	intergenic	0.0000
seq_s_18363	69367	intergenic	0.0787
seq_s_18363	69378	intergenic	0.1476
seq_s_18363	69394	intergenic	0.0132
seq_s_18363	69401	intergenic	0.3039
seq_s_18363	69413	intergenic	0.0000
seq_s_18363	69421	intergenic	0.0000
seq_s_18363	69422	intergenic	0.0132
seq_s_18363	69423	intergenic	0.0653
seq_s_18363	69427	intergenic	0.0000
seq_s_18363	69434	intergenic	0.3039
seq_s_18363	69439	intergenic	0.1476
seq_s_18363	69449	intergenic	0.0358
seq_s_18363	69451	intergenic	0.1125
seq_s_18363	69462	intergenic	0.0000
seq_s_18363	69463	intergenic	0.3405
seq_s_18363	69467	intergenic	0.0987
seq_s_18363	69477	intergenic	0.7740
seq_s_18363	69483	intergenic	0.4000
seq_s_18363	69487	intergenic	0.7740
seq_s_18363	69500	intergenic	0.7740
seq_s_18363	69501	intergenic	0.1237
seq_s_18363	69518	intergenic	0.1476
seq_s_18363	69528	intergenic	0.0000
seq_s_18363	69538	intergenic	0.0000
seq_s_18363	69542	intergenic	0.0000
seq_s_18363	69611	intergenic	0.0147
seq_s_18363	69640	intergenic	0.0387
seq_s_18363	69655	intergenic	0.3589
seq_s_18363	69664	intergenic	0.0662
seq_s_18363	69669	intergenic	0.4188
seq_s_18363	69738	intergenic	0.0000
seq_s_18363	69745	intergenic	0.0983
seq_s_18363	69749	intergenic	0.0949
seq_s_18363	69762	intergenic	0.2301
seq_s_18363	69882	intergenic	0.0000
seq_s_18363	69884	intergenic	0.0000
seq_s_18363	69899	intergenic	0.1603
seq_s_18363	69912	intergenic	0.1476
seq_s_18363	69929	intergenic	0.1476
seq_s_18363	69963	intergenic	0.0392
seq_s_18363	69967	intergenic	0.3871
seq_s_18363	69979	intergenic	0.0392
seq_s_18363	69998	intergenic	0.1517
seq_s_18363	70034	intergenic	0.0722
seq_s_18363	70090	intergenic	0.1925
seq_s_18363	70100	intergenic	0.0000
seq_s_18363	70116	intergenic	0.6905
seq_s_18363	70183	intergenic	0.1876
seq_s_18363	70199	intergenic	0.0000
seq_s_18363	70200	intergenic	0.1394
seq_s_18363	70205	intergenic	0.0949
seq_s_18363	70206	intergenic	0.0008
seq_s_18363	70280	intergenic	0.6132
seq_s_18363	70302	intergenic	0.0086
seq_s_18363	70324	intergenic	0.1237
seq_s_18363	70344	intergenic	0.0196
seq_s_18363	70371	intergenic	0.4836
seq_s_18363	70376	intergenic	0.3039
seq_s_18363	70384	intergenic	0.0196
seq_s_18363	70395	intergenic	0.0000
seq_s_18363	70399	intergenic	0.0008
seq_s_18363	70404	intergenic	0.0147
seq_s_18363	70409	intergenic	0.0000
seq_s_18363	70421	intergenic	0.1162
seq_s_18363	70428	intergenic	0.1089
seq_s_18363	70432	intergenic	0.0653
seq_s_18363	70446	intergenic	0.2177
seq_s_18363	70456	intergenic	0.1199
seq_s_18363	70525	intergenic	0.0030
seq_s_18363	70527	intergenic	0.7398
seq_s_18363	70546	intergenic	0.1691
seq_s_18363	70581	intergenic	0.1434
seq_s_18363	70586	intergenic	0.0000
seq_s_18363	70591	intergenic	0.0172
seq_s_18363	70612	intergenic	0.1434
seq_s_18363	70615	intergenic	0.0000
seq_s_18363	70665	intergenic	0.0000
seq_s_18363	70671	intergenic	0.0416
seq_s_18363	70706	intergenic	0.1237
seq_s_18363	70708	intergenic	0.0172
seq_s_18363	70745	intergenic	0.0246
seq_s_18363	70789	intergenic	0.0246
seq_s_18363	70798	intergenic	0.1782
seq_s_18363	70815	intergenic	0.0000
seq_s_18363	70825	intergenic	0.1961
seq_s_18363	70834	intergenic	0.1314
seq_s_18363	70846	intergenic	0.0653
seq_s_18363	70854	intergenic	0.7398
seq_s_18363	70867	intergenic	0.1354
seq_s_18363	70871	intergenic	0.0000
seq_s_18363	70888	intergenic	0.0653
seq_s_18363	70894	intergenic	0.0246
seq_s_18363	70915	intergenic	0.7398
seq_s_18363	70916	intergenic	0.0583
seq_s_18363	70921	intergenic	0.3192
seq_s_18363	70931	intergenic	0.3307
seq_s_18363	70940	intergenic	0.1961
seq_s_18363	70941	intergenic	0.1961
seq_s_18363	70948	intergenic	0.0000
seq_s_18363	70952	intergenic	0.0000
seq_s_18363	70953	intergenic	0.0000
seq_s_18363	70956	intergenic	0.7398
seq_s_18363	70961	intergenic	0.1961
seq_s_18363	70969	intergenic	0.0000
seq_s_18363	70976	intergenic	0.0246
seq_s_18363	71044	intergenic	0.0000
seq_s_18363	71045	intergenic	0.1354
seq_s_18363	71053	intergenic	0.0000
seq_s_18363	71058	intergenic	0.1354
seq_s_18363	71078	intergenic	0.0000
seq_s_18363	71089	intergenic	0.0000
seq_s_18363	71090	intergenic	0.0000
seq_s_18363	71091	intergenic	0.1961
seq_s_18363	71097	intergenic	0.7398
seq_s_18363	71101	intergenic	0.1782
seq_s_18363	71121	intergenic	0.7398
seq_s_18363	71133	intergenic	0.0000
seq_s_18363	71155	intergenic	0.0000
seq_s_18363	71157	intergenic	0.5969
seq_s_18363	71165	intergenic	0.0000
seq_s_18363	71181	intergenic	0.7398
seq_s_18363	71182	intergenic	0.1961
seq_s_18363	71206	intergenic	0.7398
seq_s_18363	71212	intergenic	0.0000
seq_s_18363	71232	intergenic	0.7398
seq_s_18363	71245	intergenic	0.1961
seq_s_18363	71253	intergenic	0.0000
seq_s_18363	71254	intergenic	0.0000
seq_s_18363	71291	intergenic	0.7221
seq_s_18363	71304	intergenic	0.0000
seq_s_18363	71325	intergenic	0.0000
seq_s_18363	71329	intergenic	0.7005
seq_s_18363	71331	intergenic	0.1961
seq_s_18363	71359	intergenic	0.0000
seq_s_18363	71369	intergenic	0.6817
seq_s_18363	71386	intergenic	0.0484
seq_s_18363	71393	intergenic	0.0000
seq_s_18363	71394	intergenic	0.6817
seq_s_18363	71413	intergenic	0.1925
seq_s_18363	71415	intergenic	0.0000
seq_s_18363	71419	intergenic	0.0653
seq_s_18363	71422	intergenic	0.0000
seq_s_18363	71423	intergenic	0.6817
seq_s_18363	71434	intergenic	0.0509
seq_s_18363	71457	intergenic	0.0485
seq_s_18363	71462	intergenic	0.0221
seq_s_18363	71478	intergenic	0.1639
seq_s_18363	71481	intergenic	0.1117
seq_s_18363	71483	intergenic	0.1961
seq_s_18363	71484	intergenic	0.0000
seq_s_18363	71492	intergenic	0.1314
seq_s_18363	71533	intergenic	0.0000
seq_s_18363	71534	intergenic	0.0000
seq_s_18363	71565	intergenic	0.0000
seq_s_18363	71577	intergenic	0.1199
seq_s_18363	71594	intergenic	0.0000
seq_s_18363	71611	intergenic	0.1354
seq_s_18363	71612	intergenic	0.1628
seq_s_18363	71615	intergenic	0.2258
seq_s_18363	71643	intergenic	0.0221
seq_s_18363	71652	intergenic	0.0221
seq_s_18363	71657	intergenic	0.6301
seq_s_18363	71658	intergenic	0.0000
seq_s_18363	71676	intergenic	0.0000
seq_s_18363	71677	intergenic	0.0000
seq_s_18363	71686	intergenic	0.1354
seq_s_18363	71693	intergenic	0.0000
seq_s_18363	71698	intergenic	0.6640
seq_s_18363	71710	intergenic	0.5992
seq_s_18363	71715	intergenic	0.5690
seq_s_18363	71736	intergenic	0.0000
seq_s_18363	71740	intergenic	0.5690
seq_s_18363	71765	intergenic	0.0000
seq_s_18363	71777	intergenic	0.1354
seq_s_18363	71796	intergenic	0.6386
seq_s_18363	71828	intergenic	0.0000
seq_s_18363	71844	intergenic	0.6386
seq_s_18363	71890	intergenic	0.6386
seq_s_18363	71936	intergenic	0.0000
seq_s_18363	71943	intergenic	0.0000
seq_s_18363	71944	intergenic	0.0076
seq_s_18363	71949	intergenic	0.0076
seq_s_18363	71950	intergenic	0.6386
seq_s_18363	71976	intergenic	0.3534
seq_s_18363	71978	intergenic	0.0030
seq_s_18363	71980	intergenic	0.0221
seq_s_18363	72158	intergenic	0.1354
seq_s_18363	72173	intergenic	0.0000
seq_s_18363	72203	intergenic	0.1737
seq_s_18363	72204	intergenic	0.1737
seq_s_18363	72208	intergenic	0.7740
seq_s_18363	72232	intergenic	0.0000
seq_s_18363	72238	intergenic	0.1961
seq_s_18363	72255	intergenic	0.7005
seq_s_18363	72257	intergenic	0.1961
seq_s_18363	72267	intergenic	0.0721
seq_s_18363	72275	intergenic	0.0000
seq_s_18363	72304	intergenic	0.7005
seq_s_18363	72319	intergenic	0.0000
seq_s_18363	72320	intergenic	0.0000
seq_s_18363	72321	intergenic	0.0172
seq_s_18363	72339	intergenic	0.0000
seq_s_18363	72413	intergenic	0.0000
seq_s_18363	72429	intergenic	0.0000
seq_s_18363	72435	intergenic	0.7005
seq_s_18363	72442	intergenic	0.0000
seq_s_18363	72443	intergenic	0.0000
seq_s_18363	72445	intergenic	0.7005
seq_s_18363	72493	intergenic	0.1973
seq_s_18363	72499	intergenic	0.0000
seq_s_18363	72521	intergenic	0.1354
seq_s_18363	72529	intergenic	0.0000
seq_s_18363	72536	intergenic	0.0000
seq_s_18363	72539	intergenic	0.7005
seq_s_18363	72547	intergenic	0.0349
seq_s_18363	72562	intergenic	0.0000
seq_s_18363	72594	intergenic	0.0000
seq_s_18363	72596	intergenic	0.0000
seq_s_18363	72617	intergenic	0.0000
seq_s_18363	72645	intergenic	0.7005
seq_s_18363	72651	intergenic	0.0000
seq_s_18363	72655	intergenic	0.1018
seq_s_18363	72692	intergenic	0.3192
seq_s_18363	72699	intergenic	0.2717
seq_s_18363	72700	intergenic	0.0000
seq_s_18363	72701	intergenic	0.7005
seq_s_18363	72705	intergenic	0.0000
seq_s_18363	72707	intergenic	0.1053
seq_s_18363	72738	intergenic	0.7005
seq_s_18363	72754	intergenic	0.0000
seq_s_18363	72763	intergenic	0.0172
seq_s_18363	72765	intergenic	0.7005
seq_s_18363	72784	intergenic	0.0967
seq_s_18363	72786	intergenic	0.0000
seq_s_18363	72796	intergenic	0.0129
seq_s_18363	72850	intergenic	0.0000
seq_s_18363	72871	intergenic	0.0000
seq_s_18363	72876	intergenic	0.0303
seq_s_18363	72877	intergenic	0.0155
seq_s_18363	72878	intergenic	0.0066
seq_s_18363	72884	intergenic	0.0303
seq_s_18363	72888	intergenic	0.0000
seq_s_18363	72891	intergenic	0.0000
seq_s_18363	72892	intergenic	0.0196
seq_s_18363	72897	intergenic	0.0303
seq_s_18363	72916	intergenic	0.0303
seq_s_18363	72917	intergenic	0.0196
seq_s_18363	72939	intergenic	0.0303
seq_s_18363	72945	intergenic	0.0154
seq_s_18363	72952	intergenic	0.0303
seq_s_18363	72953	intergenic	0.0303
seq_s_18363	72971	intergenic	0.6640
seq_s_18363	72974	intergenic	0.0000
seq_s_18363	72975	intergenic	0.7005
seq_s_18363	72977	intergenic	0.7005
seq_s_18363	72988	intergenic	0.7005
seq_s_18363	72989	intergenic	0.7005
seq_s_18363	72990	intergenic	0.7005
seq_s_18363	72991	intergenic	0.0303
seq_s_18363	73005	intergenic	0.7005
seq_s_18363	73013	intergenic	0.0196
seq_s_18363	73038	intergenic	0.0000
seq_s_18363	73039	intergenic	0.0172
seq_s_18363	73043	intergenic	0.0000
seq_s_18363	73059	intergenic	0.0000
seq_s_18363	73077	intergenic	0.6386
seq_s_18363	73078	intergenic	0.0303
seq_s_18363	73105	intergenic	0.0000
seq_s_18363	73121	intergenic	0.5570
seq_s_18363	73126	intergenic	0.0000
seq_s_18363	73133	intergenic	0.5268
seq_s_18363	73137	intergenic	0.5268
seq_s_18363	73139	intergenic	0.5992
seq_s_18363	73145	intergenic	0.0653
seq_s_18363	73155	intergenic	0.1091
seq_s_18363	73176	intergenic	0.0000
seq_s_18363	73192	intergenic	0.0053
seq_s_18363	73198	intergenic	0.1961
seq_s_18363	73205	intergenic	0.1162
seq_s_18363	73208	intergenic	0.0000
seq_s_18363	73211	intergenic	0.4987
seq_s_18363	73212	intergenic	0.0882
seq_s_18363	73221	intergenic	0.0000
seq_s_18363	73230	intergenic	0.0000
seq_s_18363	73232	intergenic	0.0000
seq_s_18363	73234	intergenic	0.0000
seq_s_18363	73238	intergenic	0.5690
seq_s_18363	73246	intergenic	0.0000
seq_s_18363	73249	intergenic	0.1162
seq_s_18363	73258	intergenic	0.0653
seq_s_18363	73260	intergenic	0.0653
seq_s_18363	73262	intergenic	0.0000
seq_s_18363	73269	intergenic	0.5992
seq_s_18363	73270	intergenic	0.0000
seq_s_18363	73287	intergenic	0.0000
seq_s_18363	73297	intergenic	0.1354
seq_s_18363	73303	intergenic	0.0000
seq_s_18363	73305	intergenic	0.0030
seq_s_18363	73307	intergenic	0.0905
seq_s_18363	73311	intergenic	0.0000
seq_s_18363	73331	intergenic	0.1354
seq_s_18363	73337	intergenic	0.0000
seq_s_18363	73338	intergenic	0.0000
seq_s_18363	73366	intergenic	0.0303
seq_s_18363	73367	intergenic	0.2506
seq_s_18363	73370	intergenic	0.0303
seq_s_18363	73371	intergenic	0.0303
seq_s_18363	73372	intergenic	0.5149
seq_s_18363	73377	intergenic	0.0303
seq_s_18363	73405	intergenic	0.0816
seq_s_18363	73419	intergenic	0.0882
seq_s_18363	73454	intergenic	0.0124
seq_s_18363	73456	intergenic	0.0124
seq_s_18363	73522	intergenic	0.0000
seq_s_18363	73562	intergenic	0.0109
seq_s_18363	73564	intergenic	0.0000
seq_s_18363	73568	intergenic	0.0000
seq_s_18363	73569	intergenic	0.0000
seq_s_18363	73577	intergenic	0.0000
seq_s_18363	73578	intergenic	0.5193
seq_s_18363	73580	intergenic	0.0000
seq_s_18363	73598	intergenic	0.0104
seq_s_18363	73599	intergenic	0.1011
seq_s_18363	73602	intergenic	0.1629
seq_s_18363	73604	intergenic	0.7221
seq_s_18363	73615	intergenic	0.0000
[truncated: 9,290 more rows]
