# Supplementary material for: Ecological genomics in the Northern krill uncovers loci for local adaptation across ocean basins
Source: Nat Commun. 2024 Aug 1;15:6297. doi: 10.1038/s41467-024-50239-7 (PMC11294593; doi:10.1038/s41467-024-50239-7)
Supplement: Supplementary file 15 — Source Data [file 41467_2024_50239_MOESM15_ESM.zip › Source_data/Source_data.Fig_4/Source_data.Fig_4bii/1.Kruppel.COM_SPAL_1_010415_XLOC_038300.xpnsl.windows.tsv]

CHROM	POS	xpnsl
seq_s_18363	1	0.544641666666667
seq_s_18363	1001	-0.207329625
seq_s_18363	2001	-1.34395220833333
seq_s_18363	3001	0.315901294736842
seq_s_18363	4001	0.132850635
seq_s_18363	5001	-0.0837063035714285
seq_s_18363	6001	0.3773394
seq_s_18363	7001	0.493350514814815
seq_s_18363	8001	0.4312513375
seq_s_18363	9001	0.242960272727273
seq_s_18363	10001	0.2954168375
seq_s_18363	11001	0.532902745652174
seq_s_18363	12001	0.608555466666666
seq_s_18363	13001	-0.2131543
seq_s_18363	14001	0.013609655
seq_s_18363	15001	0.869983
seq_s_18363	16001	0.37337496
seq_s_18363	17001	0.849121111111111
seq_s_18363	18001	-0.27674665
seq_s_18363	19001	-1.2959354
seq_s_18363	20001	-1.41202
seq_s_18363	21001	-0.7161938
seq_s_18363	22001	-0.948347
seq_s_18363	23001	-0.0728250769230769
seq_s_18363	24001	0.7168232
seq_s_18363	25001	-0.2865814295
seq_s_18363	26001	-0.522295058333333
seq_s_18363	27001	-0.0879728
seq_s_18363	28001	0.7782116875
seq_s_18363	29001	0.164234914651163
seq_s_18363	30001	-0.0706326625
seq_s_18363	31001	-0.7446663265625
seq_s_18363	32001	-1.550404
seq_s_18363	33001	-0.783407851851852
seq_s_18363	34001	-0.415903281818182
seq_s_18363	35001	-0.00653466428571429
seq_s_18363	36001	0.4305644
seq_s_18363	37001	0.196085738139535
seq_s_18363	38001	-0.38385394
seq_s_18363	41001	-0.321169016666667
seq_s_18363	42001	0.375741905882353
seq_s_18363	43001	0.9091987
seq_s_18363	44001	0.212713833333333
seq_s_18363	45001	-0.0471771454545455
seq_s_18363	47001	-0.714434451282051
seq_s_18363	48001	-0.5169122
seq_s_18363	49001	1.6657325
seq_s_18363	53001	1.30057166666667
seq_s_18363	54001	1.29421
seq_s_18363	55001	1.97269285714286
seq_s_18363	57001	0.112731265517241
seq_s_18363	58001	0.34532568974359
seq_s_18363	59001	-0.0935673732
seq_s_18363	60001	-0.990729281967214
seq_s_18363	61001	-1.94335776
seq_s_18363	62001	-1.70860924166667
seq_s_18363	63001	-1.28512550724638
seq_s_18363	64001	-0.959081924270833
seq_s_18363	65001	-0.123425792857143
seq_s_18363	66001	-1.64472714285714
seq_s_18363	67001	-1.80151823728814
seq_s_18363	68001	0.215777775903614
seq_s_18363	69001	0.653028803278689
seq_s_18363	70001	1.10341766241936
seq_s_18363	71001	-0.64038622345679
seq_s_18363	72001	0.619381080821918
seq_s_18363	73001	-1.35977004651163
seq_s_18363	74001	0.0575721234545454
seq_s_18363	75001	0.959197714285714
seq_s_18363	76001	0.7623055
seq_s_18363	77001	0.906267307692308
seq_s_18363	78001	1.02787601886792
seq_s_18363	79001	1.28386952702703
seq_s_18363	80001	0.373283708369565
seq_s_18363	81001	2.27240509433962
seq_s_18363	82001	1.87219517307692
seq_s_18363	83001	1.46113671428571
seq_s_18363	84001	0.760079972222222
seq_s_18363	85001	2.3440975
seq_s_18363	86001	2.346765
seq_s_18363	87001	2.20634357142857
seq_s_18363	88001	2.3520968
seq_s_18363	89001	1.52783061290323
seq_s_18363	90001	-0.0605869110566037
seq_s_18363	91001	-1.05239058072626
seq_s_18363	92001	-0.477159177627907
seq_s_18363	93001	-1.41700490714286
seq_s_18363	94001	-0.422160013730159
seq_s_18363	95001	-0.139733585411765
seq_s_18363	96001	0.00880217022727281
seq_s_18363	97001	0.629757805555555
seq_s_18363	98001	0.57531459576087
seq_s_18363	99001	0.103166648013699
seq_s_18363	100001	1.88936670952381
seq_s_18363	101001	0.992776105952382
seq_s_18363	103001	-0.112592701298701
seq_s_18363	104001	-2.38039232142857
seq_s_18363	107001	-1.54395180810811
seq_s_18363	108001	-0.837595163636364
seq_s_18363	109001	-2.23169505714286
seq_s_18363	110001	-2.29336832258064
seq_s_18363	111001	-2.80329132658228
seq_s_18363	112001	0.237208403636364
seq_s_18363	113001	-3.76709274207317
seq_s_18363	114001	-3.49845215686275
seq_s_18363	115001	-5.55682
seq_s_18363	116001	-4.15005380952381
seq_s_18363	117001	-2.87860217391304
seq_s_18363	118001	-4.72054566666667
seq_s_18363	119001	-4.580613
seq_s_18363	120001	-6.06262877551021
seq_s_18363	121001	-3.84386487804878
seq_s_18363	122001	-4.33111560747663
seq_s_18363	123001	-6.33199824
seq_s_18363	124001	-6.92397603174603
seq_s_18363	125001	-4.05604885416667
seq_s_18363	126001	-4.89265756756757
seq_s_18363	127001	-5.19213639344262
seq_s_18363	128001	-2.27703
seq_s_18363	129001	-5.25955914893617
seq_s_18363	130001	-6.25045937007874
seq_s_18363	131001	-5.96010929411765
seq_s_18363	132001	-5.47340259259259
seq_s_18363	133001	-6.52937234782609
seq_s_18363	134001	-6.35262022222222
seq_s_18363	135001	-4.11754416507936
seq_s_18363	136001	-0.0253835982352941
seq_s_18363	137001	-1.2392857795
seq_s_18363	138001	-3.28758804878049
seq_s_18363	139001	-5.33665080808081
seq_s_18363	140001	-4.92753725
seq_s_18363	141001	-3.94826
seq_s_18363	142001	-2.0094962962963
seq_s_18363	143001	-0.28707893125
seq_s_18363	144001	-0.178831399
seq_s_18363	145001	0.315704208333333
seq_s_18363	146001	0.157118626666667
seq_s_18363	147001	-2.23197245846154
seq_s_18363	148001	-1.39262897752809
seq_s_18363	149001	-2.85424763779528
seq_s_18363	150001	-3.20609659090909
seq_s_18363	151001	-2.32247095238095
seq_s_18363	152001	-4.65716867647059
seq_s_18363	153001	-3.4996779047619
seq_s_18363	154001	-2.30052189130435
seq_s_18363	155001	-4.0419334868421
seq_s_18363	156001	-5.33691734265734
seq_s_18363	157001	-2.42190243589744
seq_s_18363	158001	1.04164752631579
seq_s_18363	159001	0.543374652380952
seq_s_18363	167001	-0.968864
seq_s_18363	169001	-0.53954494375
seq_s_18363	172001	-0.590311333333333
seq_s_18363	173001	-0.0159317142857143
seq_s_18363	175001	0.538890287096774
seq_s_18363	176001	0.873420632142857
seq_s_18363	177001	0.6053271
seq_s_18363	178001	0.06121230625
seq_s_18363	179001	-1.015687
seq_s_18363	180001	-0.534826205882353
seq_s_18363	181001	-0.0795322823529411
seq_s_18363	182001	-0.222343652380952
seq_s_18363	183001	-0.9604315
seq_s_18363	184001	-0.469110985714286
seq_s_18363	185001	-0.2645689
seq_s_18363	188001	0.0960536285714286
seq_s_18363	189001	-0.444110333333333
seq_s_18363	190001	0.146098694444444
seq_s_18363	191001	-0.0524712588235294
seq_s_18363	192001	-0.987978576923077
seq_s_18363	193001	-0.0873621846153846
seq_s_18363	194001	-0.3706405
seq_s_18363	197001	-0.26596300625
seq_s_18363	198001	0.0856110950617284
seq_s_18363	199001	0.217750239896907
seq_s_18363	200001	-0.332343667446809
seq_s_18363	201001	-0.414405011363636
seq_s_18363	202001	0.0301085124999999
seq_s_18363	203001	0.433821505882353
seq_s_18363	204001	-0.325386053125
seq_s_18363	205001	0.2924275575
seq_s_18363	206001	-0.252622305818182
seq_s_18363	207001	-0.441298766666667
seq_s_18363	209001	0.334851859555556
seq_s_18363	210001	0.12202378024
seq_s_18363	211001	0.096080272278481
seq_s_18363	212001	-1.09732594565217
seq_s_18363	213001	-0.0010489493939394
seq_s_18363	214001	0.308341394597701
seq_s_18363	215001	0.3673747125
seq_s_18363	216001	0.282873333333333
seq_s_18363	217001	0.121268816349206
seq_s_18363	218001	0.356745103082192
seq_s_18363	219001	0.799068467543859
seq_s_18363	220001	-0.152684215348837
seq_s_18363	221001	-0.023749615
seq_s_18363	222001	0.1166155
seq_s_18363	223001	-0.456466655
seq_s_18363	224001	0.626928
seq_s_18363	225001	0.99913395
seq_s_18363	226001	-0.518169485714286
seq_s_18363	227001	0.0666360276
seq_s_18363	228001	-0.501217039130435
seq_s_18363	229001	-0.211693976
seq_s_18363	230001	-0.333247914285714
seq_s_18363	231001	-0.119429051578947
seq_s_18363	232001	0.324807106923077
seq_s_18363	233001	-0.0450910583333333
seq_s_18363	234001	-0.205142058823529
seq_s_18363	235001	0.2769435
seq_s_18363	236001	0.600817028571428
seq_s_18363	237001	0.8566351
seq_s_18363	238001	-0.0519710311111111
seq_s_18363	239001	-0.6447638
seq_s_18363	240001	-0.354397705357143
seq_s_18363	241001	-0.11369578
seq_s_18363	242001	-1.01922780952381
seq_s_18363	243001	-0.879425066666667
seq_s_18363	244001	-0.624618857142857
seq_s_18363	245001	0.6000220625
seq_s_18363	246001	-0.0940012125
seq_s_18363	247001	-0.46249385
seq_s_18363	248001	0.0665383066666665
seq_s_18363	249001	-0.01701147
seq_s_18363	250001	-0.8256284
seq_s_18363	251001	-1.27306658333333
seq_s_18363	252001	0.20449275
seq_s_18363	253001	1.29093945217391
seq_s_18363	254001	0.504004153333333
seq_s_18363	255001	0.28203509
seq_s_18363	256001	0.4468118
seq_s_18363	257001	0.19545675
seq_s_18363	258001	0.659792944444444
seq_s_18363	259001	0.329505
seq_s_18363	260001	0.144957666666667
seq_s_18363	261001	0.296480214285714
