# Supplementary material for: Ecological genomics in the Northern krill uncovers loci for local adaptation across ocean basins
Source: Nat Commun. 2024 Aug 1;15:6297. doi: 10.1038/s41467-024-50239-7 (PMC11294593; doi:10.1038/s41467-024-50239-7)
Supplement: Supplementary file 15 — Source Data [file 41467_2024_50239_MOESM15_ESM.zip › Source_data/Source_data.Fig_4/Source_data.Fig_4a/1.nrf6.REF_TRIN_8_02779_XLOC_064461.xpnsl.snps.tsv]

CHROM	POS	TYPE	xpnsl
seq_s_32934	60477	intergenic	-0.514691
seq_s_32934	60481	intergenic	-0.750368
seq_s_32934	60485	intergenic	-0.508602
seq_s_32934	60492	intergenic	-0.434906
seq_s_32934	60495	intergenic	-0.134487
seq_s_32934	60498	intergenic	-0.134487
seq_s_32934	60505	intergenic	-0.0735946
seq_s_32934	60510	intergenic	-0.222504
seq_s_32934	60515	intergenic	-0.417217
seq_s_32934	60517	intergenic	0.0608066
seq_s_32934	60530	intergenic	-0.170348
seq_s_32934	60539	intergenic	-0.0016199
seq_s_32934	60549	intergenic	-0.388386
seq_s_32934	60556	intergenic	-0.388386
seq_s_32934	60561	intergenic	-0.388386
seq_s_32934	60569	intergenic	-0.352996
seq_s_32934	60576	intergenic	-0.370044
seq_s_32934	60583	intergenic	-0.135915
seq_s_32934	60604	intergenic	-0.0836692
seq_s_32934	60634	intergenic	-0.189536
seq_s_32934	60644	intergenic	-0.206137
seq_s_32934	60646	intergenic	0.0364493
seq_s_32934	60659	intergenic	0.0566772
seq_s_32934	60660	intergenic	0.177254
seq_s_32934	60667	intergenic	0.177254
seq_s_32934	60671	intergenic	-0.131117
seq_s_32934	60676	intergenic	-0.131117
seq_s_32934	60719	intergenic	-0.220728
seq_s_32934	60721	intergenic	-0.220728
seq_s_32934	60732	intergenic	-0.0994943
seq_s_32934	60734	intergenic	-0.256891
seq_s_32934	60749	intergenic	0.202003
seq_s_32934	60753	intergenic	-0.275586
seq_s_32934	60755	intergenic	-0.295837
seq_s_32934	60762	intergenic	-0.0813346
seq_s_32934	60766	intergenic	-0.149787
seq_s_32934	60767	intergenic	-1.0558
seq_s_32934	60777	intergenic	-1.15923
seq_s_32934	60778	intergenic	-1.15923
seq_s_32934	60783	intergenic	-1.31813
seq_s_32934	60785	intergenic	-0.842444
seq_s_32934	60789	intergenic	-0.953116
seq_s_32934	60802	intergenic	-0.865809
seq_s_32934	60803	intergenic	-1.11926
seq_s_32934	60810	intergenic	-0.976779
seq_s_32934	60812	intergenic	-0.976779
seq_s_32934	60818	intergenic	-0.713894
seq_s_32934	60821	intergenic	-0.904325
seq_s_32934	60835	intergenic	-0.902327
seq_s_32934	60836	intergenic	-0.151086
seq_s_32934	60838	intergenic	-0.626155
seq_s_32934	60841	intergenic	-0.0312742
seq_s_32934	60848	intergenic	-0.0650009
seq_s_32934	60849	intergenic	-0.54436
seq_s_32934	60863	intergenic	-0.460528
seq_s_32934	60864	intergenic	-0.547854
seq_s_32934	60872	intergenic	-0.549472
seq_s_32934	60888	intergenic	-0.483899
seq_s_32934	60899	intergenic	0.190986
seq_s_32934	60909	intergenic	-0.218055
seq_s_32934	60910	intergenic	-0.202716
seq_s_32934	60912	intergenic	-0.48766
seq_s_32934	60945	intergenic	-0.0504988
seq_s_32934	60950	intergenic	0.413903
seq_s_32934	60972	intergenic	0.413903
seq_s_32934	60978	intergenic	0.186965
seq_s_32934	60983	intergenic	0.264762
seq_s_32934	60992	intergenic	0.29585
seq_s_32934	60993	intergenic	0.309671
seq_s_32934	60997	intergenic	0.285257
seq_s_32934	61000	intergenic	-0.043424
seq_s_32934	61004	intergenic	-0.0189798
seq_s_32934	61005	intergenic	-0.426591
seq_s_32934	61015	intergenic	-0.593994
seq_s_32934	61016	intergenic	-0.693002
seq_s_32934	61021	intergenic	-1.13937
seq_s_32934	61027	intergenic	-0.980863
seq_s_32934	61028	intergenic	-1.04219
seq_s_32934	61029	intergenic	-0.62757
seq_s_32934	61039	intergenic	-0.853258
seq_s_32934	61338	intergenic	-0.994867
seq_s_32934	61341	intergenic	-1.17646
seq_s_32934	61354	intergenic	-0.942493
seq_s_32934	61360	intergenic	-0.753704
seq_s_32934	61363	intergenic	-0.239118
seq_s_32934	61369	intergenic	0.170621
seq_s_32934	61376	intergenic	0.43436
seq_s_32934	61384	intergenic	-0.57479
seq_s_32934	61387	intergenic	-0.399155
seq_s_32934	61402	intergenic	-0.448986
seq_s_32934	61409	intergenic	-0.325001
seq_s_32934	61422	intergenic	-0.361158
seq_s_32934	61426	intergenic	-0.274727
seq_s_32934	61436	intergenic	-0.434475
seq_s_32934	61442	intergenic	-0.515877
seq_s_32934	61446	intergenic	-0.694246
seq_s_32934	61447	intergenic	-0.605531
seq_s_32934	61454	intergenic	-0.609894
seq_s_32934	61456	intergenic	-0.258087
seq_s_32934	61466	intergenic	0.47425
seq_s_32934	61470	intergenic	0.0947673
seq_s_32934	61493	intergenic	0.177833
seq_s_32934	61498	intergenic	-0.370894
seq_s_32934	61499	intergenic	-0.345747
seq_s_32934	61506	intergenic	-0.279456
seq_s_32934	61513	intergenic	0.414621
seq_s_32934	61515	intergenic	0.762926
seq_s_32934	61518	intergenic	0.675911
seq_s_32934	61520	intergenic	0.0423729
seq_s_32934	61527	intergenic	0.0295838
seq_s_32934	61537	intergenic	-0.0198113
seq_s_32934	61538	intergenic	0.185908
seq_s_32934	61545	intergenic	0.136543
seq_s_32934	61547	intergenic	0.445887
seq_s_32934	61548	intergenic	0.298062
seq_s_32934	61554	intergenic	0.356303
seq_s_32934	61559	intergenic	-0.232301
seq_s_32934	61560	intergenic	-0.131105
seq_s_32934	61593	intergenic	0.355302
seq_s_32934	61594	intergenic	0.455449
seq_s_32934	61596	intergenic	0.173695
seq_s_32934	61598	intergenic	0.0809996
seq_s_32934	61599	intergenic	0.0809996
seq_s_32934	61603	intergenic	0.308924
seq_s_32934	61609	intergenic	0.138141
seq_s_32934	61613	intergenic	0.372244
seq_s_32934	61614	intergenic	0.298503
seq_s_32934	61618	intergenic	0.362367
seq_s_32934	61635	intergenic	-0.273719
seq_s_32934	61639	intergenic	0.458116
seq_s_32934	61644	intergenic	-0.0470499
seq_s_32934	61654	intergenic	-0.434798
seq_s_32934	61664	intergenic	-0.448459
seq_s_32934	61683	intergenic	-0.497199
seq_s_32934	61684	intergenic	-0.460649
seq_s_32934	61685	intergenic	-0.660987
seq_s_32934	61687	intergenic	-0.138625
seq_s_32934	61688	intergenic	-0.294294
seq_s_32934	61690	intergenic	-0.417909
seq_s_32934	61692	intergenic	-0.105446
seq_s_32934	61695	intergenic	0.211282
seq_s_32934	61697	intergenic	-0.306182
seq_s_32934	61699	intergenic	-0.587417
seq_s_32934	61708	intergenic	-0.485168
seq_s_32934	61713	intergenic	-0.264077
seq_s_32934	61716	intergenic	-0.766464
seq_s_32934	61724	intergenic	-1.07631
seq_s_32934	61731	intergenic	-0.578646
seq_s_32934	61732	intergenic	-0.575754
seq_s_32934	61733	intergenic	-0.523703
seq_s_32934	61737	intergenic	-1.13535
seq_s_32934	61738	intergenic	-0.310245
seq_s_32934	61740	intergenic	-0.511774
seq_s_32934	61747	intergenic	-0.578811
seq_s_32934	61750	intergenic	-0.503503
seq_s_32934	61755	intergenic	-0.532119
seq_s_32934	61756	intergenic	-0.716152
seq_s_32934	61775	intergenic	-0.786265
seq_s_32934	61776	intergenic	-0.62254
seq_s_32934	61777	intergenic	-0.752905
seq_s_32934	61778	intergenic	-0.776771
seq_s_32934	61781	intergenic	-0.167569
seq_s_32934	61785	intergenic	0.0469875
seq_s_32934	61789	intergenic	0.05154
seq_s_32934	61791	intergenic	0.0460153
seq_s_32934	61802	intergenic	0.177355
seq_s_32934	61818	intergenic	-0.0509636
seq_s_32934	61829	intergenic	-0.253518
seq_s_32934	61831	intergenic	-0.203045
seq_s_32934	61837	intergenic	-0.203045
seq_s_32934	61842	intergenic	-0.517304
seq_s_32934	61843	intergenic	-0.392362
seq_s_32934	61846	intergenic	-0.356059
seq_s_32934	61847	intergenic	-1.01722
seq_s_32934	61848	intergenic	-0.261266
seq_s_32934	61849	intergenic	-0.261266
seq_s_32934	61857	intergenic	-0.705865
seq_s_32934	61859	intergenic	-0.0679424
seq_s_32934	61860	intergenic	-0.128119
seq_s_32934	61861	intergenic	-0.217331
seq_s_32934	61862	intergenic	-0.246726
seq_s_32934	61880	intergenic	-0.238224
seq_s_32934	61882	intergenic	-0.238224
seq_s_32934	61890	intergenic	0.100481
seq_s_32934	61891	intergenic	-0.224881
seq_s_32934	61896	intergenic	-0.0450933
seq_s_32934	61901	intergenic	-0.0971058
seq_s_32934	61904	intergenic	-0.104721
seq_s_32934	61921	intergenic	0.183047
seq_s_32934	61925	intergenic	-1.4887
seq_s_32934	61929	intergenic	-1.19771
seq_s_32934	61935	intergenic	-1.33719
seq_s_32934	61942	intergenic	-1.67243
seq_s_32934	61950	intergenic	-1.89084
seq_s_32934	61960	intergenic	-1.04172
seq_s_32934	61963	intergenic	-1.00973
seq_s_32934	61968	intergenic	-0.913927
seq_s_32934	61973	intergenic	-0.959864
seq_s_32934	61979	intergenic	-1.02991
seq_s_32934	61980	intergenic	-1.08248
seq_s_32934	61983	intergenic	-0.828396
seq_s_32934	61986	intergenic	-0.951924
seq_s_32934	61990	intergenic	-0.783741
seq_s_32934	61991	intergenic	-0.783741
seq_s_32934	61995	intergenic	-0.66927
seq_s_32934	62000	intergenic	-0.652983
seq_s_32934	62003	intergenic	-0.529405
seq_s_32934	62007	intergenic	-0.98229
seq_s_32934	62013	intergenic	-0.934058
seq_s_32934	62018	intergenic	-0.906057
seq_s_32934	62019	intergenic	-0.744539
seq_s_32934	62023	intergenic	-1.15822
seq_s_32934	62024	intergenic	-0.83198
seq_s_32934	62033	intergenic	-1.73049
seq_s_32934	62035	intergenic	-0.709308
seq_s_32934	62042	intergenic	-0.771792
seq_s_32934	62044	intergenic	-1.09021
seq_s_32934	62048	intergenic	-0.990567
seq_s_32934	62049	intergenic	-1.08392
seq_s_32934	62052	intergenic	-1.17057
seq_s_32934	62058	intergenic	-1.12251
seq_s_32934	62079	intergenic	-1.0064
seq_s_32934	62088	intergenic	-1.35857
seq_s_32934	62093	intergenic	-0.99644
seq_s_32934	62094	intergenic	-0.781679
seq_s_32934	62095	intergenic	-0.781679
seq_s_32934	62098	intergenic	-0.824083
seq_s_32934	62102	intergenic	-0.991886
seq_s_32934	62106	intergenic	-1.14074
seq_s_32934	62107	intergenic	-1.22976
seq_s_32934	62109	intergenic	-0.934438
seq_s_32934	62110	intergenic	-1.0382
seq_s_32934	62115	intergenic	-0.804004
seq_s_32934	62130	intergenic	-0.808279
seq_s_32934	62140	intergenic	-0.937153
seq_s_32934	62142	intergenic	-1.44633
seq_s_32934	62155	intergenic	-1.34552
seq_s_32934	62157	intergenic	-1.10679
seq_s_32934	62160	intergenic	-1.10679
seq_s_32934	62161	intergenic	-1.28849
seq_s_32934	62170	intergenic	-1.09309
seq_s_32934	62175	intergenic	-1.01539
seq_s_32934	62184	intergenic	-1.03261
seq_s_32934	62186	intergenic	-1.26827
seq_s_32934	62189	intergenic	-1.76728
seq_s_32934	62194	intergenic	-1.61477
seq_s_32934	62195	intergenic	-1.55633
seq_s_32934	62205	intergenic	-1.78465
seq_s_32934	62212	intergenic	-1.70676
seq_s_32934	62213	intergenic	-1.70676
seq_s_32934	62224	intergenic	-1.83411
seq_s_32934	62234	intergenic	-1.56319
seq_s_32934	62240	intergenic	-1.1612
seq_s_32934	62243	intergenic	-1.12093
seq_s_32934	62244	intergenic	-1.14854
seq_s_32934	62247	intergenic	-1.14409
seq_s_32934	62254	intergenic	-1.11612
seq_s_32934	62259	intergenic	-1.11612
seq_s_32934	62271	intergenic	-1.58122
seq_s_32934	62272	intergenic	-1.65103
seq_s_32934	62280	intergenic	-1.38758
seq_s_32934	62283	intergenic	-1.44912
seq_s_32934	62286	intergenic	-1.07222
seq_s_32934	62294	intergenic	-1.04136
seq_s_32934	62297	intergenic	-1.05757
seq_s_32934	62303	intergenic	-1.38073
seq_s_32934	62304	intergenic	-1.13871
seq_s_32934	62308	intergenic	-0.336823
seq_s_32934	62317	intergenic	-1.05908
seq_s_32934	62320	intergenic	-1.47554
seq_s_32934	62324	intergenic	-1.47951
seq_s_32934	62329	intergenic	-1.57838
seq_s_32934	62338	intergenic	-1.41379
seq_s_32934	62340	intergenic	-1.02541
seq_s_32934	62359	intergenic	-1.14381
seq_s_32934	62375	intergenic	-1.12053
seq_s_32934	62387	intergenic	-0.610991
seq_s_32934	62403	intergenic	-0.559055
seq_s_32934	62408	intergenic	-0.713272
seq_s_32934	62413	intergenic	-0.492411
seq_s_32934	62414	intergenic	-0.492411
seq_s_32934	62420	intergenic	-0.434024
seq_s_32934	62425	intergenic	-0.877954
seq_s_32934	62427	intergenic	-0.616477
seq_s_32934	62428	intergenic	-1.32012
seq_s_32934	62440	intergenic	-1.25171
seq_s_32934	62451	intergenic	-1.08431
seq_s_32934	62457	intergenic	-1.20391
seq_s_32934	62465	intergenic	-0.842533
seq_s_32934	62468	intergenic	-0.910452
seq_s_32934	62471	intergenic	-0.789766
seq_s_32934	62481	intergenic	-1.10663
seq_s_32934	62483	intergenic	-0.762393
seq_s_32934	62494	intergenic	-0.162182
seq_s_32934	62516	intergenic	-0.731589
seq_s_32934	62521	intergenic	-0.37272
seq_s_32934	62530	intergenic	-0.37272
seq_s_32934	62531	intergenic	-0.37272
seq_s_32934	62537	intergenic	0.0707987
seq_s_32934	62538	intergenic	0.950667
seq_s_32934	62540	intergenic	0.950667
seq_s_32934	62546	intergenic	0.231419
seq_s_32934	62547	intergenic	-0.543865
seq_s_32934	62553	intergenic	-0.325864
seq_s_32934	62573	intergenic	-0.385062
seq_s_32934	62577	intergenic	-0.448345
seq_s_32934	62580	intergenic	-0.629834
seq_s_32934	62581	intergenic	-0.511862
seq_s_32934	62590	intergenic	-0.548926
seq_s_32934	62591	intergenic	-0.641814
seq_s_32934	62596	intergenic	-0.627297
seq_s_32934	62600	intergenic	-0.197905
seq_s_32934	62601	intergenic	-1.00602
seq_s_32934	62604	intergenic	-0.471665
seq_s_32934	62605	intergenic	-0.562226
seq_s_32934	62607	intergenic	-0.278259
seq_s_32934	62613	intergenic	-0.422488
seq_s_32934	62617	intergenic	-0.645068
seq_s_32934	62622	intergenic	-0.545064
seq_s_32934	62627	intergenic	-0.535195
seq_s_32934	62633	intergenic	-0.826475
seq_s_32934	62643	intergenic	-0.720033
seq_s_32934	62646	intergenic	-0.882819
seq_s_32934	62647	intergenic	-0.922832
seq_s_32934	62649	intergenic	-0.888939
seq_s_32934	62650	intergenic	-0.888939
seq_s_32934	62660	intergenic	-0.876375
seq_s_32934	62663	intergenic	-0.750723
seq_s_32934	62671	intergenic	-0.653827
seq_s_32934	62672	intergenic	-0.96549
seq_s_32934	62673	intergenic	-0.698539
seq_s_32934	62674	intergenic	-0.964006
seq_s_32934	62675	intergenic	-0.924455
seq_s_32934	62676	intergenic	-0.937064
seq_s_32934	62682	intergenic	-1.29024
seq_s_32934	62687	intergenic	-1.31322
seq_s_32934	62693	intergenic	-1.20582
seq_s_32934	62705	intergenic	-1.24071
seq_s_32934	62707	intergenic	-1.23528
seq_s_32934	62708	intergenic	-1.49152
seq_s_32934	62712	intergenic	-1.16939
seq_s_32934	62714	intergenic	-1.82995
seq_s_32934	62717	intergenic	-1.01869
seq_s_32934	62718	intergenic	-1.24961
seq_s_32934	62719	intergenic	-1.06644
seq_s_32934	62721	intergenic	-1.15505
seq_s_32934	62722	intergenic	-0.898211
seq_s_32934	62724	intergenic	-0.878259
seq_s_32934	62726	intergenic	-0.916674
seq_s_32934	62740	intergenic	-0.901972
seq_s_32934	62745	intergenic	-0.86357
seq_s_32934	62746	intergenic	-0.801201
seq_s_32934	62751	intergenic	-0.792169
seq_s_32934	62756	intergenic	-0.859625
seq_s_32934	62763	intergenic	-0.985924
seq_s_32934	62768	intergenic	-1.0297
seq_s_32934	62775	intergenic	-0.661697
seq_s_32934	62776	intergenic	-1.15118
seq_s_32934	62780	intergenic	-1.20228
seq_s_32934	62784	intergenic	-1.02048
seq_s_32934	62785	intergenic	-1.31934
seq_s_32934	62799	intergenic	-1.37042
seq_s_32934	62802	intergenic	-1.44794
seq_s_32934	62803	intergenic	-1.4109
seq_s_32934	62806	intergenic	-1.14492
seq_s_32934	62808	intergenic	-1.32755
seq_s_32934	62815	intergenic	-1.32755
seq_s_32934	62829	intergenic	-1.43556
seq_s_32934	62830	intergenic	-1.1205
seq_s_32934	62831	intergenic	-1.28032
seq_s_32934	62839	intergenic	-0.746068
seq_s_32934	62851	intergenic	-0.895376
seq_s_32934	62862	intergenic	-0.770574
seq_s_32934	62865	intergenic	-0.46075
seq_s_32934	62872	intergenic	-0.513924
seq_s_32934	62873	intergenic	-0.503941
seq_s_32934	62874	intergenic	-0.451776
seq_s_32934	62880	intergenic	-0.598319
seq_s_32934	62884	intergenic	-0.861572
seq_s_32934	62888	intergenic	-0.75052
seq_s_32934	62890	intergenic	-0.77653
seq_s_32934	62891	intergenic	-0.81691
seq_s_32934	62892	intergenic	-1.23441
seq_s_32934	62896	intergenic	-0.892212
seq_s_32934	62918	intergenic	-0.954828
seq_s_32934	62923	intergenic	-0.554812
seq_s_32934	62925	intergenic	-0.443043
seq_s_32934	62928	intergenic	-0.594495
seq_s_32934	62932	intergenic	-0.57082
seq_s_32934	62939	intergenic	-0.498493
seq_s_32934	62946	intergenic	-0.907534
seq_s_32934	62955	intergenic	-1.11649
seq_s_32934	62959	intergenic	-1.17419
seq_s_32934	62960	intergenic	-1.7126
seq_s_32934	62963	intergenic	-0.919952
seq_s_32934	62968	intergenic	-0.972377
seq_s_32934	62979	intergenic	-0.625597
seq_s_32934	63000	intergenic	-0.36379
seq_s_32934	63009	intergenic	-0.347948
seq_s_32934	63013	intergenic	-0.254539
seq_s_32934	63017	intergenic	-0.146087
seq_s_32934	63021	intergenic	-0.426965
seq_s_32934	63039	intergenic	0.0358556
seq_s_32934	63044	intergenic	0.0612157
seq_s_32934	63047	intergenic	-0.136445
seq_s_32934	63055	intergenic	-0.00729555
seq_s_32934	63084	intergenic	0.0465689
seq_s_32934	63094	intergenic	-0.0559467
seq_s_32934	63105	intergenic	-0.0682804
seq_s_32934	63109	intergenic	-0.31148
seq_s_32934	63110	intergenic	-0.313059
seq_s_32934	63111	intergenic	-0.0269095
seq_s_32934	63117	intergenic	-0.441571
seq_s_32934	63120	intergenic	-0.147675
seq_s_32934	63126	intergenic	-0.147726
seq_s_32934	63131	intergenic	-0.148963
seq_s_32934	63134	intergenic	-0.0832405
seq_s_32934	63135	intergenic	-0.00562691
seq_s_32934	63150	intergenic	-0.25322
seq_s_32934	63152	intergenic	-0.281314
seq_s_32934	63164	intergenic	-0.305767
seq_s_32934	63174	intergenic	-0.622699
seq_s_32934	63181	intergenic	-0.800332
seq_s_32934	63187	intergenic	-0.254832
seq_s_32934	63189	intergenic	-0.0844227
seq_s_32934	63194	intergenic	-0.0957911
seq_s_32934	63202	intergenic	-0.538246
seq_s_32934	63225	intergenic	-0.16039
seq_s_32934	63233	intergenic	-0.197029
seq_s_32934	63244	intergenic	-0.199884
seq_s_32934	63245	intergenic	-0.39722
seq_s_32934	63250	intergenic	-0.431716
seq_s_32934	63255	intergenic	-0.340578
seq_s_32934	63258	intergenic	-0.354226
seq_s_32934	63260	intergenic	-0.371097
seq_s_32934	63265	intergenic	-0.466211
seq_s_32934	63271	intergenic	-0.258769
seq_s_32934	63274	intergenic	-0.258769
seq_s_32934	63275	intergenic	-0.493058
seq_s_32934	63284	intergenic	-0.80271
seq_s_32934	63285	intergenic	-0.387866
seq_s_32934	63288	intergenic	-0.591768
seq_s_32934	63289	intergenic	-0.590569
seq_s_32934	63295	intergenic	-0.352933
seq_s_32934	63318	intergenic	-0.391487
seq_s_32934	63328	intergenic	-0.530191
seq_s_32934	63332	intergenic	-0.372847
seq_s_32934	63334	intergenic	-0.36334
seq_s_32934	63335	intergenic	-0.363416
seq_s_32934	63341	intergenic	-0.53614
seq_s_32934	63355	intergenic	-0.53614
seq_s_32934	63361	intergenic	-0.495709
seq_s_32934	63364	intergenic	-0.691385
seq_s_32934	63365	intergenic	-0.662033
seq_s_32934	63366	intergenic	-0.557171
seq_s_32934	63370	intergenic	-0.728398
seq_s_32934	63375	intergenic	-0.301204
seq_s_32934	63383	intergenic	-0.455467
seq_s_32934	63392	intergenic	-0.488751
seq_s_32934	63394	intergenic	-0.6017
seq_s_32934	63395	intergenic	-0.419989
seq_s_32934	63399	intergenic	-0.491593
seq_s_32934	63409	intergenic	-0.301515
seq_s_32934	63412	intergenic	-0.259986
seq_s_32934	63427	intergenic	-0.304613
seq_s_32934	63438	intergenic	-0.370678
seq_s_32934	63445	intergenic	-0.13227
seq_s_32934	63446	intergenic	-0.122273
seq_s_32934	63452	intergenic	-0.225845
seq_s_32934	63454	intergenic	-0.142205
seq_s_32934	63463	intergenic	-0.147685
seq_s_32934	63485	intergenic	-0.21966
seq_s_32934	63505	intergenic	-0.0314448
seq_s_32934	63506	intergenic	-0.0142073
seq_s_32934	63515	intergenic	-0.105559
seq_s_32934	63526	intergenic	-0.00163322
seq_s_32934	63536	intergenic	-0.0254184
seq_s_32934	63538	intergenic	-0.0116787
seq_s_32934	63553	intergenic	-0.118432
seq_s_32934	63575	intergenic	0.0106155
seq_s_32934	63587	intergenic	-0.238709
seq_s_32934	63591	intergenic	-0.238709
seq_s_32934	63592	intergenic	-0.238709
seq_s_32934	63597	intergenic	-0.170018
seq_s_32934	63601	intergenic	-0.252796
seq_s_32934	63639	intergenic	0.0380577
seq_s_32934	63649	intergenic	0.156765
seq_s_32934	63655	intergenic	-0.276067
seq_s_32934	63657	intergenic	-0.207719
seq_s_32934	63666	intergenic	-0.414021
seq_s_32934	63699	intergenic	-0.381606
seq_s_32934	63704	intergenic	-0.16375
seq_s_32934	63714	intergenic	0.0441322
seq_s_32934	63720	intergenic	-0.121715
seq_s_32934	63721	intergenic	0.173504
seq_s_32934	63725	intergenic	0.115563
seq_s_32934	63744	intergenic	0.107789
seq_s_32934	63755	intergenic	-0.137973
seq_s_32934	63756	intergenic	0.0985377
seq_s_32934	63761	intergenic	0.111594
seq_s_32934	63792	intergenic	0.120491
seq_s_32934	63793	intergenic	0.382125
seq_s_32934	63795	intergenic	0.18361
seq_s_32934	63805	intergenic	0.127843
seq_s_32934	63810	intergenic	0.155267
seq_s_32934	63850	intergenic	-0.268894
seq_s_32934	63852	intergenic	-0.878405
seq_s_32934	63856	intergenic	-0.878405
seq_s_32934	63867	intergenic	-0.450628
seq_s_32934	63874	intergenic	-0.97272
seq_s_32934	63877	intergenic	-0.70641
seq_s_32934	63879	intergenic	-1.306
seq_s_32934	63881	intergenic	-1.08376
seq_s_32934	63885	intergenic	-0.757839
seq_s_32934	65397	intergenic	-1.15652
seq_s_32934	65400	intergenic	-1.19434
seq_s_32934	65410	intergenic	-0.912202
seq_s_32934	65463	intergenic	-0.36419
seq_s_32934	65540	intergenic	-0.182633
seq_s_32934	65549	intergenic	0.0378909
seq_s_32934	65553	intergenic	0.170582
seq_s_32934	65555	intergenic	0.439198
seq_s_32934	65560	intergenic	0.765181
seq_s_32934	65578	intergenic	0.707763
seq_s_32934	65579	intergenic	0.699924
seq_s_32934	65581	intergenic	0.792464
seq_s_32934	65601	intergenic	0.717894
seq_s_32934	65602	intergenic	1.08489
seq_s_32934	65603	intergenic	0.743767
seq_s_32934	65608	intergenic	1.04447
seq_s_32934	65764	intergenic	1.21082
seq_s_32934	65769	intergenic	1.15254
seq_s_32934	65771	intergenic	1.99132
seq_s_32934	65772	intergenic	1.776
seq_s_32934	65780	intergenic	1.94624
seq_s_32934	65783	intergenic	1.33586
seq_s_32934	65807	intergenic	1.27587
seq_s_32934	65822	intergenic	0.946104
seq_s_32934	65825	intergenic	1.21042
seq_s_32934	65833	intergenic	0.969072
seq_s_32934	65852	intergenic	1.22988
seq_s_32934	65866	intergenic	0.985155
seq_s_32934	65868	intergenic	0.913275
seq_s_32934	65879	intergenic	0.859664
seq_s_32934	65890	intergenic	0.879372
seq_s_32934	65893	intergenic	0.41459
seq_s_32934	65901	intergenic	0.374565
seq_s_32934	65902	intergenic	0.570564
seq_s_32934	65903	intergenic	0.570564
seq_s_32934	65914	intergenic	0.558181
seq_s_32934	65917	intergenic	0.69148
seq_s_32934	65930	intergenic	0.723258
seq_s_32934	65938	intergenic	0.319343
seq_s_32934	65941	intergenic	0.319343
seq_s_32934	65944	intergenic	0.247351
seq_s_32934	65951	intergenic	0.24313
seq_s_32934	65954	intergenic	-0.00781371
seq_s_32934	65971	intergenic	-0.00781371
seq_s_32934	65974	intergenic	-0.481566
seq_s_32934	65978	intergenic	-0.478496
seq_s_32934	66007	intergenic	-0.392394
seq_s_32934	66009	intergenic	-0.574314
seq_s_32934	66015	intergenic	-0.533737
seq_s_32934	66016	intergenic	-0.41664
seq_s_32934	66017	intergenic	-0.413989
seq_s_32934	66018	intergenic	-0.422691
seq_s_32934	66034	intergenic	-0.378777
seq_s_32934	66035	intergenic	-0.247841
seq_s_32934	66043	intergenic	-0.445206
seq_s_32934	66044	intergenic	-0.472617
seq_s_32934	66053	intergenic	-0.258077
seq_s_32934	66055	intergenic	-0.213586
seq_s_32934	66059	intergenic	-0.470207
seq_s_32934	66061	intergenic	-0.784223
seq_s_32934	66062	intergenic	-1.09464
seq_s_32934	66073	intergenic	-0.485973
seq_s_32934	66084	intergenic	-0.813524
seq_s_32934	66094	intergenic	-0.813524
seq_s_32934	66112	intergenic	-0.324646
seq_s_32934	66116	intergenic	-0.482187
seq_s_32934	66117	intergenic	-0.477449
seq_s_32934	66118	intergenic	0.0222104
seq_s_32934	66131	intergenic	-0.0694969
seq_s_32934	66133	intergenic	-0.145032
seq_s_32934	66136	intergenic	-0.158615
seq_s_32934	66141	intergenic	-0.172662
seq_s_32934	66146	intergenic	-0.26842
seq_s_32934	66157	intergenic	-0.0322909
seq_s_32934	66158	intergenic	-0.0348823
seq_s_32934	66160	intergenic	-0.0605575
seq_s_32934	66180	intergenic	-0.00212854
seq_s_32934	66198	intergenic	-0.0355279
seq_s_32934	66204	intergenic	-0.03679
seq_s_32934	66209	intergenic	0.153542
seq_s_32934	66220	intergenic	0.0547789
seq_s_32934	66221	intergenic	0.12026
seq_s_32934	66231	intergenic	-0.962338
seq_s_32934	66236	intergenic	-1.08621
seq_s_32934	66240	intergenic	-1.21582
seq_s_32934	66241	intergenic	-1.00664
seq_s_32934	66245	intergenic	-0.901611
seq_s_32934	66246	intergenic	-1.06632
seq_s_32934	66250	intergenic	-1.06247
seq_s_32934	66262	intergenic	-0.989888
seq_s_32934	66263	intergenic	-1.24937
seq_s_32934	66266	intergenic	-1.24937
seq_s_32934	66267	intergenic	-1.24203
seq_s_32934	66270	intergenic	-1.28131
seq_s_32934	66386	intergenic	-0.999788
seq_s_32934	66400	intergenic	-0.761232
seq_s_32934	66401	intergenic	-0.946958
seq_s_32934	66422	intergenic	-0.826525
seq_s_32934	66427	intergenic	-0.980717
seq_s_32934	66431	intergenic	-0.843186
seq_s_32934	66433	intergenic	-0.914936
seq_s_32934	66434	intergenic	-1.22631
seq_s_32934	66435	intergenic	-1.01889
seq_s_32934	66449	intergenic	-1.03973
seq_s_32934	66450	intergenic	-0.991651
seq_s_32934	66452	intergenic	-1.05979
seq_s_32934	66458	intergenic	-0.887068
seq_s_32934	66461	intergenic	-1.31716
seq_s_32934	66473	intergenic	-1.0987
seq_s_32934	66475	intergenic	-1.13517
seq_s_32934	66490	intergenic	-1.18912
seq_s_32934	66497	intergenic	-1.18122
seq_s_32934	66498	intergenic	-1.3305
seq_s_32934	66499	intergenic	-1.3305
seq_s_32934	66504	intergenic	-1.27797
seq_s_32934	66510	intergenic	-1.39811
seq_s_32934	66516	intergenic	-1.20595
seq_s_32934	66517	intergenic	-1.40645
seq_s_32934	66525	intergenic	-1.90073
seq_s_32934	66529	intergenic	-1.82324
seq_s_32934	66530	intergenic	-1.96891
seq_s_32934	66532	intergenic	-1.58714
seq_s_32934	66534	intergenic	-1.57685
seq_s_32934	66540	intergenic	-1.84162
seq_s_32934	66541	intergenic	-1.756
seq_s_32934	66542	intergenic	-1.72243
seq_s_32934	66553	intergenic	-1.93508
seq_s_32934	66557	intergenic	-1.48919
seq_s_32934	66558	intergenic	-1.3525
seq_s_32934	66559	intergenic	-1.28248
seq_s_32934	66562	intergenic	-1.40356
seq_s_32934	66564	intergenic	-1.11106
seq_s_32934	66565	intergenic	-0.815908
seq_s_32934	66569	intergenic	-0.737823
seq_s_32934	66572	intergenic	-1.05797
seq_s_32934	66573	intergenic	-1.05834
seq_s_32934	66577	intergenic	-0.782409
seq_s_32934	66582	intergenic	-0.56168
seq_s_32934	66587	intergenic	-0.605315
seq_s_32934	66594	intergenic	-0.62464
seq_s_32934	66597	intergenic	-0.84084
seq_s_32934	66598	intergenic	-1.05008
seq_s_32934	66599	intergenic	-1.01797
seq_s_32934	66604	intergenic	-0.70218
seq_s_32934	66608	intergenic	-0.674014
seq_s_32934	66613	intergenic	-1.05154
seq_s_32934	66620	intergenic	-0.940133
seq_s_32934	66640	intergenic	-0.41645
seq_s_32934	66643	intergenic	-0.397455
seq_s_32934	66648	intergenic	-0.23581
seq_s_32934	66649	intergenic	-0.314537
seq_s_32934	66651	intergenic	-0.480608
seq_s_32934	66657	intergenic	-0.176448
seq_s_32934	67273	intergenic	-0.140724
seq_s_32934	67275	intergenic	-0.0666391
seq_s_32934	67290	intergenic	-0.0633957
seq_s_32934	67296	intergenic	-0.103948
seq_s_32934	68146	intergenic	-0.149003
seq_s_32934	68150	intergenic	-0.111718
seq_s_32934	68151	intergenic	-0.716164
seq_s_32934	68158	intergenic	-0.439574
seq_s_32934	68160	intergenic	-0.661095
seq_s_32934	68161	intergenic	-0.482365
seq_s_32934	68162	intergenic	-0.609672
seq_s_32934	68173	intergenic	-1.06522
seq_s_32934	68178	intergenic	-0.932345
seq_s_32934	68182	intergenic	-0.585261
seq_s_32934	68188	intergenic	-0.394024
seq_s_32934	68200	intergenic	-0.508089
seq_s_32934	68210	intergenic	-0.293943
seq_s_32934	68214	intergenic	-0.372841
seq_s_32934	68216	intergenic	-0.378619
seq_s_32934	68217	intergenic	-0.429851
seq_s_32934	68221	intergenic	-0.42838
seq_s_32934	68222	intergenic	-0.45992
seq_s_32934	68224	intergenic	-0.60286
seq_s_32934	68226	intergenic	-0.915976
seq_s_32934	68234	intergenic	-1.05263
seq_s_32934	68238	intergenic	-1.19371
seq_s_32934	68242	intergenic	-0.793793
seq_s_32934	68244	intergenic	-0.538176
seq_s_32934	68245	intergenic	-1.17722
seq_s_32934	68249	intergenic	-1.53043
seq_s_32934	68250	intergenic	-1.62343
seq_s_32934	68255	intergenic	-1.75342
seq_s_32934	68264	intergenic	-1.99797
seq_s_32934	68265	intergenic	-1.1207
seq_s_32934	68279	intergenic	-1.3096
seq_s_32934	68280	intergenic	-0.968895
seq_s_32934	68281	intergenic	-0.77625
seq_s_32934	68283	intergenic	-1.06095
seq_s_32934	68285	intergenic	-0.586054
seq_s_32934	68288	intergenic	-1.0721
seq_s_32934	68293	intergenic	-1.28458
seq_s_32934	68294	intergenic	-0.95389
seq_s_32934	68296	intergenic	-0.73644
seq_s_32934	68298	intergenic	-1.21067
seq_s_32934	68299	intergenic	-0.332777
seq_s_32934	68300	intergenic	-0.720261
seq_s_32934	68304	intergenic	0.094622
seq_s_32934	68306	intergenic	0.237286
seq_s_32934	68316	intergenic	0.110916
seq_s_32934	68318	intergenic	0.110916
seq_s_32934	68328	intergenic	0.0153823
seq_s_32934	68329	intergenic	0.303773
seq_s_32934	68338	intergenic	0.466979
seq_s_32934	68339	intergenic	0.199333
seq_s_32934	68344	intergenic	0.46906
seq_s_32934	68345	intergenic	0.682006
seq_s_32934	68354	intergenic	0.0191743
seq_s_32934	68355	intergenic	0.0409516
seq_s_32934	68358	intergenic	-0.0333589
seq_s_32934	68360	intergenic	-0.0655571
seq_s_32934	68369	intergenic	-0.117273
seq_s_32934	68371	intergenic	-0.356814
seq_s_32934	68374	intergenic	-0.321684
seq_s_32934	68382	intergenic	-0.478813
seq_s_32934	68384	intergenic	-0.291364
seq_s_32934	68386	intergenic	-0.291364
seq_s_32934	68393	intergenic	-0.242988
seq_s_32934	68394	intergenic	-0.242988
seq_s_32934	68396	intergenic	-0.525682
seq_s_32934	68404	intergenic	-1.23734
seq_s_32934	68406	intergenic	-1.31124
seq_s_32934	68410	intergenic	-1.0516
seq_s_32934	68414	intergenic	-1.40343
seq_s_32934	68415	intergenic	-1.4275
seq_s_32934	68435	intergenic	-1.02143
seq_s_32934	68437	intergenic	-0.881081
seq_s_32934	68438	intergenic	-1.98735
seq_s_32934	68440	intergenic	-1.76572
seq_s_32934	68445	intergenic	-1.00412
seq_s_32934	68446	intergenic	-1.13808
seq_s_32934	68450	intergenic	-1.38313
seq_s_32934	68451	intergenic	-1.38313
seq_s_32934	68454	intergenic	-1.20358
seq_s_32934	68457	intergenic	-1.26754
seq_s_32934	68458	intergenic	-1.26754
seq_s_32934	68461	intergenic	-1.37847
seq_s_32934	68462	intergenic	-1.42437
seq_s_32934	68465	intergenic	-0.960517
seq_s_32934	68468	intergenic	-1.14483
seq_s_32934	68473	intergenic	-1.1004
seq_s_32934	68482	intergenic	-0.546015
seq_s_32934	68489	intergenic	-0.749486
seq_s_32934	68495	intergenic	-0.579293
seq_s_32934	68499	intergenic	-0.612938
seq_s_32934	68505	intergenic	-0.597685
seq_s_32934	68514	intergenic	-0.683495
seq_s_32934	68516	intergenic	-0.437259
seq_s_32934	68519	intergenic	-0.686717
seq_s_32934	68520	intergenic	-0.686717
seq_s_32934	68523	intergenic	-0.691677
seq_s_32934	68529	intergenic	-0.659186
seq_s_32934	68532	intergenic	-1.51758
seq_s_32934	68536	intergenic	-1.46073
seq_s_32934	68540	intergenic	-1.64374
seq_s_32934	68543	intergenic	-1.73906
seq_s_32934	68552	intergenic	-1.47213
seq_s_32934	68555	intergenic	-1.79434
seq_s_32934	68557	intergenic	-1.9592
seq_s_32934	68563	intergenic	-1.69749
seq_s_32934	68583	intergenic	-1.67829
seq_s_32934	68587	intergenic	-1.46412
seq_s_32934	68591	intergenic	-1.56481
seq_s_32934	68592	intergenic	-1.56481
seq_s_32934	68608	intergenic	-0.799235
seq_s_32934	68612	intergenic	-0.787216
seq_s_32934	68620	intergenic	-0.993852
seq_s_32934	68623	intergenic	-1.02575
seq_s_32934	68624	intergenic	-1.02511
seq_s_32934	68625	intergenic	-1.02511
seq_s_32934	68627	intergenic	-0.872043
seq_s_32934	68629	intergenic	-0.487965
seq_s_32934	68635	intergenic	-0.369847
seq_s_32934	68641	intergenic	-0.309206
seq_s_32934	68649	intergenic	-0.615405
seq_s_32934	68650	intergenic	-0.431487
seq_s_32934	68654	intergenic	-0.396377
seq_s_32934	68671	intergenic	-0.407533
seq_s_32934	68675	intergenic	-0.893404
seq_s_32934	68685	intergenic	-0.880339
seq_s_32934	68691	intergenic	-0.932998
seq_s_32934	68708	intergenic	-0.884728
seq_s_32934	68709	intergenic	-0.699611
seq_s_32934	68713	intergenic	-0.630031
seq_s_32934	68714	intergenic	-0.831878
seq_s_32934	68720	intergenic	-0.820919
seq_s_32934	68722	intergenic	-0.861477
seq_s_32934	68724	intergenic	-0.819726
seq_s_32934	68728	intergenic	-0.947757
seq_s_32934	68731	intergenic	-1.0396
seq_s_32934	68745	intergenic	-1.16875
seq_s_32934	68755	intergenic	-1.10313
seq_s_32934	68757	intergenic	-0.976335
seq_s_32934	68767	intergenic	-1.05533
seq_s_32934	68775	intergenic	-0.795632
seq_s_32934	68776	intergenic	-0.795632
seq_s_32934	68777	intergenic	-0.795632
seq_s_32934	68780	intergenic	-0.480341
seq_s_32934	68781	intergenic	-0.561167
seq_s_32934	68783	intergenic	-0.435711
seq_s_32934	68795	intergenic	-0.412289
seq_s_32934	68801	intergenic	-0.402345
seq_s_32934	68816	intergenic	-0.434982
seq_s_32934	68845	intergenic	-0.0956896
seq_s_32934	68846	intergenic	-0.19569
seq_s_32934	68851	intergenic	-0.19239
seq_s_32934	68852	intergenic	-0.222162
seq_s_32934	68855	intergenic	-0.227168
seq_s_32934	68859	intergenic	-0.196901
seq_s_32934	68875	intergenic	-0.436301
seq_s_32934	68876	intergenic	-0.0270769
seq_s_32934	68877	intergenic	-0.0746899
seq_s_32934	68889	intergenic	-0.0044054
seq_s_32934	68890	intergenic	0.122365
seq_s_32934	68902	intergenic	0.102679
seq_s_32934	68906	intergenic	-0.199625
seq_s_32934	68923	intergenic	0.0714818
seq_s_32934	68936	intergenic	0.339596
seq_s_32934	68938	intergenic	0.339596
seq_s_32934	68939	intergenic	0.339596
seq_s_32934	68940	intergenic	0.4524
seq_s_32934	68957	intergenic	0.393235
seq_s_32934	68965	intergenic	0.448424
seq_s_32934	68969	intergenic	0.448424
seq_s_32934	68971	intergenic	0.448424
seq_s_32934	68977	intergenic	0.419249
seq_s_32934	68985	intergenic	0.4195
seq_s_32934	68988	intergenic	0.55188
seq_s_32934	68998	intergenic	0.47479
seq_s_32934	69000	intergenic	0.641116
seq_s_32934	69002	intergenic	0.637216
seq_s_32934	69003	intergenic	0.65135
seq_s_32934	69004	intergenic	0.729984
seq_s_32934	69012	intergenic	0.729675
seq_s_32934	69021	intergenic	0.177226
seq_s_32934	69036	intergenic	0.282885
seq_s_32934	69038	intergenic	0.288254
seq_s_32934	69039	intergenic	-0.00642159
seq_s_32934	69043	intergenic	0.281412
seq_s_32934	69047	intergenic	0.268667
seq_s_32934	69051	intergenic	0.0353147
seq_s_32934	69056	intergenic	0.305553
seq_s_32934	69057	intergenic	0.558161
seq_s_32934	69060	intergenic	0.551393
seq_s_32934	69062	intergenic	0.59289
seq_s_32934	69072	intergenic	0.535138
seq_s_32934	69079	intergenic	0.487498
seq_s_32934	69080	intergenic	0.65115
seq_s_32934	69081	intergenic	0.605773
seq_s_32934	69092	intergenic	0.553769
seq_s_32934	69096	intergenic	0.520154
seq_s_32934	69098	intergenic	0.631079
seq_s_32934	69103	intergenic	0.638507
seq_s_32934	69106	intergenic	0.976346
seq_s_32934	69108	intergenic	0.944556
seq_s_32934	69114	intergenic	0.3124
seq_s_32934	69115	intergenic	0.3124
seq_s_32934	69116	intergenic	0.3124
seq_s_32934	69122	intergenic	-0.218013
seq_s_32934	69126	intergenic	-0.543028
seq_s_32934	69134	intergenic	-0.264335
seq_s_32934	69145	intergenic	-0.171616
seq_s_32934	69146	intergenic	-0.259566
seq_s_32934	69153	intergenic	0.175638
seq_s_32934	69155	intergenic	-0.0819784
seq_s_32934	69159	intergenic	-0.282483
seq_s_32934	69161	intergenic	-0.285024
seq_s_32934	69165	intergenic	-0.317074
seq_s_32934	69167	intergenic	-0.328395
seq_s_32934	69168	intergenic	-0.285607
seq_s_32934	69173	intergenic	-0.109421
seq_s_32934	69174	intergenic	-0.181359
seq_s_32934	69175	intergenic	-0.181359
seq_s_32934	69178	intergenic	-0.208766
seq_s_32934	69181	intergenic	-0.30671
seq_s_32934	69183	intergenic	-0.288397
seq_s_32934	69184	intergenic	-0.390161
seq_s_32934	69191	intergenic	-0.246987
seq_s_32934	69192	intergenic	-0.395755
seq_s_32934	69193	intergenic	-0.399453
seq_s_32934	69194	intergenic	-0.408516
seq_s_32934	69196	intergenic	-0.580872
seq_s_32934	69199	intergenic	-0.65826
seq_s_32934	69203	intergenic	-0.638516
seq_s_32934	69207	intergenic	-0.596759
seq_s_32934	69211	intergenic	-0.644465
seq_s_32934	69212	intergenic	-0.644465
seq_s_32934	69224	intergenic	-0.504309
seq_s_32934	69231	intergenic	-0.517792
seq_s_32934	69234	intergenic	-0.650979
seq_s_32934	69235	intergenic	-0.941097
seq_s_32934	69238	intergenic	-0.704139
seq_s_32934	69239	intergenic	-1.09851
seq_s_32934	69243	intergenic	-1.13264
seq_s_32934	69245	intergenic	-1.05559
seq_s_32934	69248	intergenic	-1.12774
seq_s_32934	69254	intergenic	-1.403
seq_s_32934	69255	intergenic	-1.40107
seq_s_32934	69264	intergenic	-0.967037
seq_s_32934	69268	intergenic	-0.994474
seq_s_32934	69269	intergenic	-1.12661
seq_s_32934	69271	intergenic	-0.903837
seq_s_32934	69272	intergenic	-0.909462
seq_s_32934	69279	intergenic	-0.9103
seq_s_32934	69283	intergenic	-1.20695
seq_s_32934	69284	intergenic	-1.19153
seq_s_32934	69295	intergenic	-1.17586
seq_s_32934	69296	intergenic	-1.6077
seq_s_32934	69299	intergenic	-0.768874
seq_s_32934	69303	intergenic	-0.974997
seq_s_32934	69304	intergenic	-1.11838
seq_s_32934	69309	intergenic	-1.11838
seq_s_32934	69310	intergenic	-1.11838
seq_s_32934	69317	intergenic	-0.833286
seq_s_32934	69318	intergenic	-0.426712
seq_s_32934	69319	intergenic	-0.515909
seq_s_32934	69320	intergenic	-0.902105
seq_s_32934	69329	intergenic	-0.2721
seq_s_32934	69331	intergenic	-0.313008
seq_s_32934	69332	intergenic	-0.327145
seq_s_32934	69333	intergenic	-0.320086
seq_s_32934	69334	intergenic	-0.30073
seq_s_32934	69348	intergenic	-0.208369
seq_s_32934	69349	intergenic	-0.495531
seq_s_32934	69353	intergenic	-0.500878
seq_s_32934	69362	intergenic	-0.553956
seq_s_32934	69365	intergenic	-0.411788
seq_s_32934	69366	intergenic	0.0798783
seq_s_32934	69367	intergenic	0.0798783
seq_s_32934	69374	intergenic	0.0985986
seq_s_32934	69379	intergenic	0.0482547
seq_s_32934	69380	intergenic	0.169892
seq_s_32934	69381	intergenic	0.150773
seq_s_32934	69389	intergenic	0.251277
seq_s_32934	69393	intergenic	0.242935
seq_s_32934	69398	intergenic	0.225275
seq_s_32934	69402	intergenic	-0.00482082
seq_s_32934	69405	intergenic	-0.237292
seq_s_32934	69406	intergenic	-0.566361
seq_s_32934	69412	intergenic	-0.368763
seq_s_32934	69416	intergenic	-0.0748783
seq_s_32934	69428	intergenic	-0.162667
seq_s_32934	69436	intergenic	-0.714084
seq_s_32934	69462	intergenic	-0.341035
seq_s_32934	69473	intergenic	-0.0124626
seq_s_32934	69489	intergenic	0.0357123
seq_s_32934	69493	intergenic	-0.0185156
seq_s_32934	69501	intergenic	-0.0189075
seq_s_32934	69504	intergenic	-0.0247665
seq_s_32934	69508	intergenic	-0.0273731
seq_s_32934	69514	intergenic	-0.301107
seq_s_32934	69517	intergenic	0.295387
seq_s_32934	69527	intergenic	0.303682
seq_s_32934	69536	intergenic	0.296564
seq_s_32934	69538	intergenic	0.358813
seq_s_32934	69541	intergenic	0.323763
seq_s_32934	69545	intergenic	0.16295
seq_s_32934	69546	intergenic	0.169916
seq_s_32934	69558	intergenic	0.0809653
seq_s_32934	69571	intergenic	0.0908408
seq_s_32934	69608	intergenic	0.279046
seq_s_32934	69612	intergenic	0.407566
seq_s_32934	69623	intergenic	0.431366
seq_s_32934	69628	intergenic	0.591935
seq_s_32934	69629	intergenic	0.590016
seq_s_32934	69632	intergenic	0.625307
seq_s_32934	69636	intergenic	0.041537
seq_s_32934	70781	intergenic	0.111994
seq_s_32934	70785	intergenic	-0.401952
seq_s_32934	70790	intergenic	-0.113433
seq_s_32934	70791	intergenic	-0.113433
seq_s_32934	70798	intergenic	-0.574726
seq_s_32934	70811	intergenic	-0.694214
seq_s_32934	70812	intergenic	-0.880656
seq_s_32934	70813	intergenic	-0.694169
seq_s_32934	70817	intergenic	-0.659573
seq_s_32934	70823	intergenic	-0.468748
seq_s_32934	70828	intergenic	-1.92818
seq_s_32934	70831	intergenic	-1.86002
seq_s_32934	70832	intergenic	-1.87126
seq_s_32934	70836	intergenic	-1.87702
seq_s_32934	70844	intergenic	-2.0176
seq_s_32934	70845	intergenic	-2.01168
seq_s_32934	70848	intergenic	-1.69331
seq_s_32934	70853	intergenic	-1.71917
seq_s_32934	70856	intergenic	-1.64694
seq_s_32934	70857	intergenic	-1.44208
seq_s_32934	70859	intergenic	-1.08869
seq_s_32934	70860	intergenic	-1.32051
seq_s_32934	70862	intergenic	-1.24781
seq_s_32934	70865	intergenic	-1.63324
seq_s_32934	70874	intergenic	-1.80733
seq_s_32934	70875	intergenic	-1.50062
seq_s_32934	70877	intergenic	-1.67511
seq_s_32934	70880	intergenic	-1.46909
seq_s_32934	70882	intergenic	-1.57117
seq_s_32934	70884	intergenic	-1.88573
seq_s_32934	70890	intergenic	-1.59104
seq_s_32934	70891	intergenic	-1.60475
seq_s_32934	70898	intergenic	-1.7965
seq_s_32934	70903	intergenic	-1.59213
seq_s_32934	70904	intergenic	-1.59213
seq_s_32934	70910	intergenic	-1.45614
seq_s_32934	70913	intergenic	-1.59422
seq_s_32934	70914	intergenic	-1.29565
seq_s_32934	70916	intergenic	-1.39374
seq_s_32934	70920	intergenic	-1.2309
seq_s_32934	70921	intergenic	-1.13296
seq_s_32934	70922	intergenic	-0.945271
seq_s_32934	70939	intergenic	-1.39986
seq_s_32934	70940	intergenic	-1.39986
seq_s_32934	70941	intergenic	-1.39986
seq_s_32934	70942	intergenic	-1.39986
seq_s_32934	70951	intergenic	-1.26288
seq_s_32934	70952	intergenic	-1.43875
seq_s_32934	70957	intergenic	-1.75302
seq_s_32934	70958	intergenic	-1.37173
seq_s_32934	70968	intergenic	-1.37173
seq_s_32934	70973	intergenic	-1.33779
seq_s_32934	70985	intergenic	-1.68201
seq_s_32934	70986	intergenic	-0.994677
seq_s_32934	70989	intergenic	-1.23604
seq_s_32934	70990	intergenic	-1.40679
seq_s_32934	70992	intergenic	-0.722329
seq_s_32934	70994	intergenic	-0.722329
seq_s_32934	70996	intergenic	-0.763579
seq_s_32934	71000	intergenic	-0.772965
seq_s_32934	71010	intergenic	-0.995647
seq_s_32934	71011	intergenic	-1.01876
seq_s_32934	71017	intergenic	-1.09523
seq_s_32934	71030	intergenic	-0.68803
seq_s_32934	71038	intergenic	-0.516093
seq_s_32934	71039	intergenic	-0.516093
seq_s_32934	71041	intergenic	-0.505431
seq_s_32934	71055	intergenic	-0.476473
seq_s_32934	71059	intergenic	-0.444984
seq_s_32934	71061	intergenic	-0.593721
seq_s_32934	71062	intergenic	-0.965249
seq_s_32934	71064	intergenic	-0.946691
seq_s_32934	71072	intergenic	-1.0085
seq_s_32934	71075	intergenic	-1.01363
seq_s_32934	71078	intergenic	-1.3348
seq_s_32934	71081	intergenic	-1.31519
seq_s_32934	71084	intergenic	-1.42504
seq_s_32934	71085	intergenic	-1.31295
seq_s_32934	71087	intergenic	-1.30139
seq_s_32934	71088	intergenic	-1.30701
seq_s_32934	71091	intergenic	-1.42145
seq_s_32934	71093	intergenic	-1.43436
seq_s_32934	71094	intergenic	-1.27894
seq_s_32934	71101	intergenic	-1.39622
seq_s_32934	71103	intergenic	-1.50706
seq_s_32934	71108	intergenic	-1.44038
seq_s_32934	71119	intergenic	-1.44848
seq_s_32934	71122	intergenic	-1.3485
seq_s_32934	71125	intergenic	-1.50762
seq_s_32934	71130	intergenic	-1.47487
seq_s_32934	71132	intergenic	-1.47487
seq_s_32934	71137	intergenic	-1.48482
seq_s_32934	71139	intergenic	-1.25156
seq_s_32934	71147	intergenic	-1.16403
seq_s_32934	71149	intergenic	-1.26449
seq_s_32934	71153	intergenic	-0.861541
seq_s_32934	71159	intergenic	-0.812541
seq_s_32934	71164	intergenic	-0.829988
seq_s_32934	71165	intergenic	-0.951898
seq_s_32934	71171	intergenic	-0.938351
seq_s_32934	71179	intergenic	-1.90651
seq_s_32934	71180	intergenic	-2.12154
seq_s_32934	71189	intergenic	-2.02763
seq_s_32934	71190	intergenic	-2.03448
seq_s_32934	71193	intergenic	-1.99065
seq_s_32934	71195	intergenic	-1.44983
seq_s_32934	71197	intergenic	-1.38122
seq_s_32934	71201	intergenic	-1.61618
seq_s_32934	71208	intergenic	-2.05121
seq_s_32934	71211	intergenic	-1.83046
seq_s_32934	71218	intergenic	-1.56985
seq_s_32934	71221	intergenic	-1.69644
seq_s_32934	71277	intergenic	-1.65077
seq_s_32934	71280	intergenic	-1.71359
seq_s_32934	71292	intergenic	-1.60299
seq_s_32934	71295	intergenic	-1.49767
seq_s_32934	71303	intergenic	-1.60733
seq_s_32934	71304	intergenic	-1.228
seq_s_32934	71305	intergenic	-0.858592
seq_s_32934	71306	intergenic	-1.067
seq_s_32934	71307	intergenic	-0.908245
seq_s_32934	71310	intergenic	-0.328927
seq_s_32934	71320	intergenic	-0.326067
seq_s_32934	71327	intergenic	-0.0473739
seq_s_32934	71333	intergenic	-0.0250214
seq_s_32934	71337	intergenic	-0.0287798
seq_s_32934	71348	intergenic	0.212745
seq_s_32934	71353	intergenic	0.187787
seq_s_32934	71354	intergenic	0.0885132
seq_s_32934	71358	intergenic	0.0540109
seq_s_32934	71365	intergenic	0.0626693
seq_s_32934	71372	intergenic	-0.547157
seq_s_32934	71373	intergenic	-0.670488
seq_s_32934	71388	intergenic	-0.646774
seq_s_32934	71397	intergenic	-0.495068
seq_s_32934	71405	intergenic	-0.423071
seq_s_32934	71406	intergenic	0.136233
seq_s_32934	71412	intergenic	0.0920851
seq_s_32934	71413	intergenic	0.0115307
seq_s_32934	71414	intergenic	-0.227105
seq_s_32934	71417	intergenic	-0.408059
seq_s_32934	71419	intergenic	-0.496045
seq_s_32934	71424	intergenic	0.163851
seq_s_32934	71433	intergenic	0.148614
seq_s_32934	71438	intergenic	0.281836
seq_s_32934	71442	intergenic	-0.0828695
seq_s_32934	71451	intergenic	0.0942256
seq_s_32934	71455	intergenic	0.0632597
seq_s_32934	71460	intergenic	0.0460901
seq_s_32934	71463	intergenic	0.096845
seq_s_32934	71466	intergenic	0.00204971
seq_s_32934	71468	intergenic	0.184009
seq_s_32934	71533	intergenic	0.116083
seq_s_32934	71534	intergenic	-0.11109
seq_s_32934	71540	intergenic	-0.0346261
seq_s_32934	71544	intergenic	-0.00819361
seq_s_32934	71546	intergenic	0.20486
seq_s_32934	71549	intergenic	0.127988
seq_s_32934	71550	intergenic	0.114825
seq_s_32934	71556	intergenic	0.114825
seq_s_32934	71558	intergenic	0.108264
seq_s_32934	71560	intergenic	-0.060437
seq_s_32934	71562	intergenic	0.193398
seq_s_32934	71567	intergenic	0.259651
seq_s_32934	71571	intergenic	0.51541
seq_s_32934	71575	intergenic	0.248047
seq_s_32934	71576	intergenic	-0.0686439
seq_s_32934	71577	intergenic	0.410396
seq_s_32934	71587	intergenic	0.0513617
seq_s_32934	71588	intergenic	0.28569
seq_s_32934	71599	intergenic	0.344565
seq_s_32934	71600	intergenic	0.215464
seq_s_32934	71604	intergenic	0.215464
seq_s_32934	71605	intergenic	0.242802
seq_s_32934	71632	intergenic	0.230496
seq_s_32934	71636	intergenic	0.424816
seq_s_32934	71642	intergenic	0.401732
seq_s_32934	71648	intergenic	0.401272
seq_s_32934	71650	intergenic	0.387075
seq_s_32934	71661	intergenic	0.510918
seq_s_32934	71664	intergenic	0.507335
seq_s_32934	71668	intergenic	0.512635
seq_s_32934	71672	intergenic	0.346742
seq_s_32934	71675	intergenic	0.195217
seq_s_32934	71676	intergenic	-0.146957
seq_s_32934	71677	intergenic	-0.236661
seq_s_32934	71678	intergenic	-0.267378
seq_s_32934	71683	intergenic	-0.133361
seq_s_32934	71690	intergenic	-0.628014
seq_s_32934	71694	intergenic	-0.440037
seq_s_32934	71696	intergenic	-0.0659763
seq_s_32934	72635	intergenic	-0.0814735
seq_s_32934	72641	intergenic	-0.0814735
seq_s_32934	72646	intergenic	-0.069117
seq_s_32934	72649	intergenic	-0.421657
seq_s_32934	72662	intergenic	-0.421657
seq_s_32934	72672	intergenic	-0.379475
seq_s_32934	72673	intergenic	-0.321659
seq_s_32934	72674	intergenic	-0.239891
seq_s_32934	72676	intergenic	-0.239891
seq_s_32934	72677	intergenic	-0.454852
seq_s_32934	72682	intergenic	-0.364032
seq_s_32934	72686	intergenic	0.158483
seq_s_32934	72693	intergenic	0.0260893
seq_s_32934	72697	intergenic	0.0948548
seq_s_32934	72703	intergenic	0.032401
seq_s_32934	72704	intergenic	-0.140395
seq_s_32934	72705	intergenic	0.0713765
seq_s_32934	72707	intergenic	-0.709188
seq_s_32934	72715	intergenic	-0.521807
seq_s_32934	72718	intergenic	-0.19554
seq_s_32934	72719	intergenic	-0.230866
seq_s_32934	72722	intergenic	-0.236501
seq_s_32934	72725	intergenic	-0.50344
seq_s_32934	72726	intergenic	-0.0628775
seq_s_32934	72727	intergenic	-0.0568587
seq_s_32934	72728	intergenic	0.151362
seq_s_32934	72730	intergenic	-0.52827
seq_s_32934	72732	intergenic	-0.116996
seq_s_32934	72736	intergenic	-0.116996
seq_s_32934	72738	intergenic	0.0672446
seq_s_32934	72745	intergenic	-0.269279
seq_s_32934	72746	intergenic	-0.0305791
seq_s_32934	72747	intergenic	-0.0357778
seq_s_32934	72749	intergenic	-0.0333342
seq_s_32934	72752	intergenic	0.247528
seq_s_32934	72755	intergenic	-0.110489
seq_s_32934	72764	intergenic	-0.260421
seq_s_32934	72769	intergenic	-0.131018
seq_s_32934	72770	intergenic	0.00459928
seq_s_32934	72771	intergenic	-0.385804
seq_s_32934	72780	intergenic	-0.401958
seq_s_32934	72782	intergenic	0.0459169
seq_s_32934	72783	intergenic	0.439141
seq_s_32934	72786	intergenic	0.307381
seq_s_32934	73283	intergenic	0.307381
seq_s_32934	73286	intergenic	0.311148
seq_s_32934	73288	intergenic	0.208964
seq_s_32934	73290	intergenic	0.16693
seq_s_32934	73416	intergenic	0.16693
seq_s_32934	73419	intergenic	0.238651
seq_s_32934	73424	intergenic	0.17106
seq_s_32934	73435	intergenic	-0.0101013
seq_s_32934	73440	intergenic	0.05782
seq_s_32934	73441	intergenic	0.05782
seq_s_32934	73442	intergenic	0.202963
seq_s_32934	73452	intergenic	0.159653
seq_s_32934	73461	intergenic	0.163998
seq_s_32934	73462	intergenic	0.0910476
seq_s_32934	74517	intergenic	0.229453
seq_s_32934	74521	intergenic	-0.285281
seq_s_32934	74524	intergenic	-0.642943
seq_s_32934	74526	intergenic	-0.606913
seq_s_32934	74541	intergenic	-0.882438
seq_s_32934	74544	intergenic	-0.172084
seq_s_32934	74557	intergenic	-0.155083
seq_s_32934	74588	intergenic	-0.115508
seq_s_32934	74590	intergenic	-0.140242
seq_s_32934	74592	intergenic	-0.526132
seq_s_32934	74598	intergenic	-0.427435
seq_s_32934	74599	intergenic	-0.389045
seq_s_32934	74600	intergenic	-0.389045
seq_s_32934	74624	intergenic	-0.851235
seq_s_32934	74631	intergenic	-0.98489
seq_s_32934	74636	intergenic	-0.98489
seq_s_32934	74879	intergenic	-0.778921
seq_s_32934	74884	intergenic	-0.231559
seq_s_32934	75379	intergenic	-0.227958
seq_s_32934	75384	intergenic	-0.109856
seq_s_32934	75386	intergenic	-0.205366
seq_s_32934	75477	intergenic	-0.342062
seq_s_32934	75536	intergenic	-0.180691
seq_s_32934	75570	intergenic	-0.228645
seq_s_32934	75612	intergenic	-0.515325
seq_s_32934	75619	intergenic	-0.241183
seq_s_32934	75621	intergenic	-0.209019
seq_s_32934	75769	intergenic	-0.653002
seq_s_32934	76206	intergenic	0.144049
seq_s_32934	76214	intergenic	0.139615
seq_s_32934	76216	intergenic	0.0317681
seq_s_32934	76235	intergenic	0.15702
seq_s_32934	76240	intergenic	0.431006
seq_s_32934	76241	intergenic	0.435462
seq_s_32934	76247	intergenic	0.427802
seq_s_32934	76258	intergenic	0.469742
seq_s_32934	76263	intergenic	0.327965
seq_s_32934	76264	intergenic	0.337394
seq_s_32934	76292	intergenic	0.321269
seq_s_32934	76302	intergenic	0.37355
seq_s_32934	76313	intergenic	0.223816
seq_s_32934	76317	intergenic	0.317693
seq_s_32934	76325	intergenic	0.19463
seq_s_32934	76326	intergenic	0.19463
seq_s_32934	76336	intergenic	0.19463
seq_s_32934	76355	intergenic	0.264345
seq_s_32934	76360	intergenic	-0.0191232
seq_s_32934	76366	intergenic	-0.331883
seq_s_32934	76380	intergenic	-0.331883
seq_s_32934	76381	intergenic	-0.515414
seq_s_32934	76391	intergenic	-0.313953
seq_s_32934	76409	intergenic	-0.313953
seq_s_32934	76410	intergenic	-0.313953
seq_s_32934	76411	intergenic	-0.257561
seq_s_32934	76422	intergenic	-1.02501
seq_s_32934	76423	intergenic	-1.08501
seq_s_32934	76428	intergenic	-1.42131
seq_s_32934	76430	intergenic	-1.28331
seq_s_32934	76432	intergenic	-1.49522
seq_s_32934	76434	intergenic	-0.855053
seq_s_32934	76435	intergenic	-1.03579
seq_s_32934	76436	intergenic	-0.798848
seq_s_32934	76447	intergenic	-0.958088
seq_s_32934	76451	intergenic	-0.289434
seq_s_32934	76455	intergenic	0.209669
seq_s_32934	76456	intergenic	0.209669
seq_s_32934	76466	intergenic	0.214452
seq_s_32934	76473	intergenic	0.2592
seq_s_32934	76476	intergenic	0.201169
seq_s_32934	76477	intergenic	0.0200407
seq_s_32934	76479	intergenic	0.0371514
seq_s_32934	76488	intergenic	0.0438817
seq_s_32934	76491	intergenic	-0.00832933
seq_s_32934	76493	intergenic	0.0975769
seq_s_32934	76496	intergenic	0.0975769
seq_s_32934	76497	intergenic	0.0975769
seq_s_32934	76505	intergenic	-0.0373152
seq_s_32934	76507	intergenic	0.156116
seq_s_32934	76509	intergenic	0.072794
seq_s_32934	76511	intergenic	-0.0661691
seq_s_32934	76512	intergenic	-0.0265886
seq_s_32934	76516	intergenic	-0.203446
seq_s_32934	76519	intergenic	0.284061
seq_s_32934	76520	intergenic	0.315698
seq_s_32934	76521	intergenic	0.407237
seq_s_32934	76528	intergenic	0.410297
seq_s_32934	76532	intergenic	0.463556
seq_s_32934	76533	intergenic	0.481012
seq_s_32934	76535	intergenic	0.254402
seq_s_32934	76551	intergenic	-0.098954
seq_s_32934	76554	intergenic	-0.0506763
seq_s_32934	76555	intergenic	-0.0707057
seq_s_32934	76561	intergenic	-0.50058
seq_s_32934	76562	intergenic	-0.262328
seq_s_32934	76564	intergenic	-0.0798911
seq_s_32934	76567	intergenic	-0.0979246
seq_s_32934	76568	intergenic	-0.351138
seq_s_32934	76569	intergenic	-0.285138
seq_s_32934	76572	intergenic	-0.293908
seq_s_32934	76573	intergenic	-0.358317
seq_s_32934	76574	intergenic	-0.3051
seq_s_32934	76575	intergenic	-0.251922
seq_s_32934	76577	intergenic	-0.714122
seq_s_32934	76578	intergenic	-0.105752
seq_s_32934	76579	intergenic	-0.122988
seq_s_32934	76580	intergenic	-0.157624
seq_s_32934	76581	intergenic	-0.161314
seq_s_32934	76584	intergenic	-0.195847
seq_s_32934	76587	intergenic	-0.181543
seq_s_32934	76588	intergenic	-0.144206
seq_s_32934	76592	intergenic	-0.144206
seq_s_32934	76593	intergenic	-0.12664
seq_s_32934	76594	intergenic	-0.138263
seq_s_32934	76595	intergenic	0.0330511
seq_s_32934	76599	intergenic	-0.127048
seq_s_32934	76600	intergenic	-0.371985
seq_s_32934	76608	intergenic	-0.317524
seq_s_32934	76617	intergenic	-0.396535
seq_s_32934	76619	intergenic	-0.263358
seq_s_32934	76622	intergenic	-0.263358
seq_s_32934	76627	intergenic	-0.263358
seq_s_32934	76631	intergenic	0.178325
seq_s_32934	76632	intergenic	0.532664
seq_s_32934	76634	intergenic	0.664288
seq_s_32934	76635	intergenic	0.534699
seq_s_32934	76638	intergenic	0.763825
seq_s_32934	76639	intergenic	0.743994
seq_s_32934	76688	intergenic	0.741482
seq_s_32934	76691	intergenic	0.46932
seq_s_32934	76693	intergenic	0.794144
seq_s_32934	76705	intergenic	0.769783
seq_s_32934	76709	intergenic	0.8329
seq_s_32934	76711	intergenic	0.80415
seq_s_32934	76726	intergenic	0.78407
seq_s_32934	76727	intergenic	0.745673
seq_s_32934	76728	intergenic	0.798293
seq_s_32934	76731	intergenic	0.806756
seq_s_32934	76735	intergenic	0.989899
seq_s_32934	76739	intergenic	1.01555
seq_s_32934	76740	intergenic	0.989741
seq_s_32934	76743	intergenic	0.968304
seq_s_32934	76746	intergenic	0.980082
seq_s_32934	76748	intergenic	0.942619
seq_s_32934	76749	intergenic	1.01035
seq_s_32934	76754	intergenic	0.976099
seq_s_32934	76755	intergenic	0.976099
seq_s_32934	76763	intergenic	1.22599
seq_s_32934	76764	intergenic	1.12263
seq_s_32934	76769	intergenic	1.1527
seq_s_32934	76770	intergenic	1.12772
seq_s_32934	76775	intergenic	1.11886
seq_s_32934	76794	intergenic	1.22156
seq_s_32934	76800	intergenic	1.20938
seq_s_32934	76803	intergenic	1.33989
seq_s_32934	76805	intergenic	1.41317
seq_s_32934	76806	intergenic	1.41317
seq_s_32934	78443	intergenic	0.90272
seq_s_32934	78461	intergenic	0.772515
seq_s_32934	78465	intergenic	0.772515
seq_s_32934	78467	intergenic	0.760164
seq_s_32934	78473	intergenic	0.754458
seq_s_32934	78480	intergenic	0.493269
seq_s_32934	78686	intergenic	0.291818
seq_s_32934	78690	intergenic	0.662019
seq_s_32934	78691	intergenic	0.507757
seq_s_32934	78708	intergenic	0.622689
seq_s_32934	78713	intergenic	0.560425
seq_s_32934	78714	intergenic	0.507267
seq_s_32934	78724	intergenic	0.488017
seq_s_32934	78727	intergenic	0.378073
seq_s_32934	78735	intergenic	0.0347033
seq_s_32934	78746	intergenic	0.372797
seq_s_32934	78747	intergenic	0.372797
seq_s_32934	78754	intergenic	0.347458
seq_s_32934	78755	intergenic	0.331709
seq_s_32934	78759	intergenic	0.35792
seq_s_32934	78760	intergenic	0.481103
seq_s_32934	78762	intergenic	0.263086
seq_s_32934	78765	intergenic	-0.392172
seq_s_32934	78766	intergenic	0.245475
seq_s_32934	78768	intergenic	0.321113
seq_s_32934	78771	intergenic	0.305501
seq_s_32934	78773	intergenic	0.316794
seq_s_32934	78776	intergenic	0.403232
seq_s_32934	78778	intergenic	0.958645
seq_s_32934	78780	intergenic	0.958645
seq_s_32934	78790	intergenic	1.05781
seq_s_32934	78791	intergenic	1.10563
seq_s_32934	78795	intergenic	1.08672
seq_s_32934	78799	intergenic	0.889069
seq_s_32934	78800	intergenic	0.90228
seq_s_32934	78815	intergenic	0.955185
seq_s_32934	78816	intergenic	0.981433
seq_s_32934	78819	intergenic	1.00751
seq_s_32934	78823	intergenic	1.02132
seq_s_32934	78824	intergenic	0.886421
seq_s_32934	78827	intergenic	0.662206
seq_s_32934	78828	intergenic	0.634386
seq_s_32934	78833	intergenic	0.631116
seq_s_32934	78888	intergenic	0.77078
seq_s_32934	78890	intergenic	0.854173
seq_s_32934	78891	intergenic	0.821898
seq_s_32934	78896	intergenic	0.793456
seq_s_32934	78911	intergenic	0.833004
seq_s_32934	78913	intergenic	0.924186
seq_s_32934	78914	intergenic	0.696011
seq_s_32934	78916	intergenic	0.696011
seq_s_32934	78917	intergenic	0.547127
seq_s_32934	78924	intergenic	0.128626
seq_s_32934	78931	intergenic	0.600287
seq_s_32934	78934	intergenic	0.600287
seq_s_32934	78937	intergenic	0.188866
seq_s_32934	78945	intergenic	0.522036
seq_s_32934	78962	intergenic	0.485105
seq_s_32934	78963	intergenic	0.435498
seq_s_32934	78968	intergenic	0.453138
seq_s_32934	78970	intergenic	0.585298
seq_s_32934	78974	intergenic	0.88562
seq_s_32934	78978	intergenic	0.863812
seq_s_32934	78979	intergenic	0.814511
seq_s_32934	78987	intergenic	1.13123
seq_s_32934	79939	intergenic	1.02996
seq_s_32934	79941	intergenic	1.03309
seq_s_32934	79942	intergenic	1.13083
seq_s_32934	79951	intergenic	1.14665
seq_s_32934	79952	intergenic	1.12085
seq_s_32934	79959	intergenic	1.13599
seq_s_32934	79969	intergenic	0.951712
seq_s_32934	79970	intergenic	0.826501
seq_s_32934	79986	intergenic	0.900625
seq_s_32934	79995	intergenic	0.894891
seq_s_32934	79997	intergenic	0.847099
seq_s_32934	79998	intergenic	0.768705
seq_s_32934	80013	intergenic	1.2089
seq_s_32934	81667	intergenic	1.2089
seq_s_32934	81670	intergenic	1.2089
seq_s_32934	81677	intergenic	1.00066
seq_s_32934	81685	intergenic	1.07069
seq_s_32934	81686	intergenic	1.08523
seq_s_32934	81694	intergenic	1.10319
seq_s_32934	81695	intergenic	1.11764
seq_s_32934	81713	intergenic	1.20718
seq_s_32934	81728	intergenic	1.01178
seq_s_32934	81730	intergenic	1.32451
seq_s_32934	81740	intergenic	1.17999
seq_s_32934	81742	intergenic	1.19217
seq_s_32934	81743	intergenic	1.23161
seq_s_32934	81746	intergenic	1.24778
seq_s_32934	81750	intergenic	1.21302
seq_s_32934	81753	intergenic	1.10641
seq_s_32934	81757	intergenic	1.33497
seq_s_32934	81765	intergenic	1.33497
seq_s_32934	81767	intergenic	1.34934
seq_s_32934	81774	intergenic	1.41504
seq_s_32934	81829	intergenic	1.41504
seq_s_32934	81833	intergenic	1.41504
seq_s_32934	81835	intergenic	1.41504
seq_s_32934	81837	intergenic	1.41686
seq_s_32934	81853	intergenic	1.57473
seq_s_32934	81855	intergenic	1.59419
seq_s_32934	81863	intergenic	1.59419
seq_s_32934	81871	intergenic	1.65033
seq_s_32934	81874	intergenic	1.65033
seq_s_32934	81877	intergenic	1.59112
seq_s_32934	81881	intergenic	1.15987
seq_s_32934	81882	intergenic	1.40584
seq_s_32934	81884	intergenic	1.37915
seq_s_32934	81887	intergenic	1.4177
seq_s_32934	81888	intergenic	1.32621
seq_s_32934	81899	intergenic	1.32621
seq_s_32934	81900	intergenic	2.07517
seq_s_32934	81904	intergenic	1.87587
seq_s_32934	81909	intergenic	1.2112
seq_s_32934	81917	intergenic	1.37152
seq_s_32934	81921	intergenic	1.36323
seq_s_32934	81923	intergenic	1.39892
seq_s_32934	81926	intergenic	1.39892
seq_s_32934	81933	intergenic	1.40686
seq_s_32934	81935	intergenic	1.55623
seq_s_32934	81941	intergenic	1.61241
seq_s_32934	81947	intergenic	1.61241
seq_s_32934	81948	intergenic	1.32135
seq_s_32934	81953	intergenic	0.936136
seq_s_32934	81955	intergenic	0.429704
seq_s_32934	81956	intergenic	0.429704
seq_s_32934	81958	intergenic	0.190357
seq_s_32934	81964	intergenic	0.189509
seq_s_32934	81965	intergenic	0.183681
seq_s_32934	81968	intergenic	-0.804689
seq_s_32934	81970	intergenic	-0.804689
seq_s_32934	81974	intergenic	-0.942924
seq_s_32934	81975	intergenic	-1.18261
seq_s_32934	81977	intergenic	-0.512807
seq_s_32934	81979	intergenic	-0.565581
seq_s_32934	81980	intergenic	-0.604655
seq_s_32934	81982	intergenic	-0.604655
seq_s_32934	81985	intergenic	-0.758359
seq_s_32934	81996	intergenic	-0.750799
seq_s_32934	82004	intergenic	-0.750799
seq_s_32934	82005	intergenic	-0.759019
seq_s_32934	82017	intergenic	-1.04701
seq_s_32934	83080	intergenic	-0.983007
seq_s_32934	83087	intergenic	-1.32495
seq_s_32934	83098	intergenic	-1.26772
seq_s_32934	83100	intergenic	-0.989007
seq_s_32934	83101	intergenic	-1.76402
seq_s_32934	83105	intergenic	-1.04418
seq_s_32934	83106	intergenic	-1.0486
seq_s_32934	83108	intergenic	-0.621411
seq_s_32934	83116	intergenic	-0.62757
seq_s_32934	83118	intergenic	-0.62757
seq_s_32934	83123	intergenic	-0.62757
seq_s_32934	83125	intergenic	-0.788136
seq_s_32934	83126	intergenic	-0.778121
seq_s_32934	83128	intergenic	-0.755543
seq_s_32934	83130	intergenic	-1.09668
seq_s_32934	83133	intergenic	-1.09668
seq_s_32934	83138	intergenic	-1.42627
seq_s_32934	83143	intergenic	-1.42627
seq_s_32934	83144	intergenic	-1.59069
seq_s_32934	83146	intergenic	-1.64843
seq_s_32934	83147	intergenic	-1.72226
seq_s_32934	83149	intergenic	-1.45597
seq_s_32934	83150	intergenic	-1.47877
seq_s_32934	83158	intergenic	-1.45631
seq_s_32934	83159	intergenic	-1.53994
seq_s_32934	83166	intergenic	-1.37321
seq_s_32934	83167	intergenic	-2.0891
seq_s_32934	83168	intergenic	-1.33911
seq_s_32934	83169	intergenic	-1.33911
seq_s_32934	83171	intergenic	-1.36011
seq_s_32934	83174	intergenic	-1.33592
seq_s_32934	83175	intergenic	-1.40796
seq_s_32934	83176	intergenic	-1.3162
seq_s_32934	83177	intergenic	-1.32807
seq_s_32934	83178	intergenic	-1.10281
seq_s_32934	83180	intergenic	-1.20126
seq_s_32934	83184	intergenic	-1.7441
seq_s_32934	83186	intergenic	-1.20131
seq_s_32934	83225	intergenic	-1.09636
seq_s_32934	83226	intergenic	-2.17474
seq_s_32934	83229	intergenic	-1.25445
seq_s_32934	83230	intergenic	-1.21356
seq_s_32934	83238	intergenic	-1.20399
seq_s_32934	83256	intergenic	-1.47142
seq_s_32934	83265	intergenic	-1.30385
seq_s_32934	83267	intergenic	-1.30385
seq_s_32934	83268	intergenic	-1.30385
seq_s_32934	83271	intergenic	-1.03765
seq_s_32934	83280	intergenic	-0.935605
seq_s_32934	83282	intergenic	-0.97232
seq_s_32934	83287	intergenic	-1.42913
seq_s_32934	83289	intergenic	-0.900621
seq_s_32934	83292	intergenic	-0.944598
seq_s_32934	83295	intergenic	-0.950097
seq_s_32934	83298	intergenic	-0.811367
seq_s_32934	83301	intergenic	-1.42065
seq_s_32934	83302	intergenic	-1.22625
seq_s_32934	83330	intergenic	-1.7739
seq_s_32934	83336	intergenic	-2.17183
seq_s_32934	83342	intergenic	-1.68878
seq_s_32934	83346	intergenic	-1.37595
seq_s_32934	83347	intergenic	0.0699888
seq_s_32934	83348	intergenic	0.0699888
seq_s_32934	83354	intergenic	0.0699888
seq_s_32934	83355	intergenic	-0.41019
seq_s_32934	83364	intergenic	-0.61538
seq_s_32934	83370	intergenic	-0.375302
seq_s_32934	83371	intergenic	-0.414497
seq_s_32934	83375	intergenic	-0.347707
seq_s_32934	83376	intergenic	-0.528251
seq_s_32934	83380	intergenic	-0.704273
seq_s_32934	83383	intergenic	-0.766826
seq_s_32934	83386	intergenic	-0.428151
seq_s_32934	83387	intergenic	-0.259001
seq_s_32934	83392	intergenic	-0.260081
seq_s_32934	83394	intergenic	-0.476815
seq_s_32934	83395	intergenic	-0.480405
seq_s_32934	83401	intergenic	-0.480354
seq_s_32934	83405	intergenic	-0.509034
seq_s_32934	83407	intergenic	-0.533394
seq_s_32934	83413	intergenic	-0.440271
seq_s_32934	83414	intergenic	-0.235213
seq_s_32934	83422	intergenic	-0.299143
seq_s_32934	83426	intergenic	-0.0759
seq_s_32934	83429	intergenic	-0.0759
seq_s_32934	83430	intergenic	-0.337109
seq_s_32934	83435	intergenic	-0.178528
seq_s_32934	83437	intergenic	-0.192082
seq_s_32934	83440	intergenic	-0.459216
seq_s_32934	83451	intergenic	-0.00191037
seq_s_32934	83452	intergenic	-0.0714788
seq_s_32934	83455	intergenic	-0.077868
seq_s_32934	83457	intergenic	-0.120055
seq_s_32934	83458	intergenic	-0.109682
seq_s_32934	83461	intergenic	-0.300728
seq_s_32934	83464	intergenic	-0.220174
seq_s_32934	83465	intergenic	-0.245786
seq_s_32934	83469	intergenic	-0.315076
seq_s_32934	83470	intergenic	-0.294164
seq_s_32934	83471	intergenic	-0.294164
seq_s_32934	83472	intergenic	-0.290564
seq_s_32934	83474	intergenic	-0.208163
seq_s_32934	83480	intergenic	-0.209663
seq_s_32934	83481	intergenic	-0.205633
seq_s_32934	83482	intergenic	-0.223031
seq_s_32934	83483	intergenic	-0.211642
seq_s_32934	83484	intergenic	-0.315336
seq_s_32934	83488	intergenic	-0.699224
seq_s_32934	83489	intergenic	-1.2199
seq_s_32934	83491	intergenic	-0.882965
seq_s_32934	83492	intergenic	-0.882965
seq_s_32934	83493	intergenic	-0.829741
seq_s_32934	83503	intergenic	-0.979772
seq_s_32934	83508	intergenic	-1.24573
seq_s_32934	83510	intergenic	-1.08
seq_s_32934	83523	intergenic	-1.08
seq_s_32934	83524	intergenic	-0.972637
seq_s_32934	83526	intergenic	-1.27125
seq_s_32934	83531	intergenic	-1.10966
seq_s_32934	83534	intergenic	-1.03212
seq_s_32934	83543	intergenic	-0.703061
seq_s_32934	83544	intergenic	-0.874574
seq_s_32934	83558	intergenic	-0.516676
seq_s_32934	83564	intergenic	-0.482301
seq_s_32934	83567	intergenic	-0.482301
seq_s_32934	83583	intergenic	-0.617644
seq_s_32934	83591	intergenic	-0.837345
seq_s_32934	83599	intergenic	-1.00697
seq_s_32934	83609	intergenic	-1.37684
seq_s_32934	83617	intergenic	-1.00607
seq_s_32934	83630	intergenic	-1.40817
seq_s_32934	83631	intergenic	-1.09081
seq_s_32934	83632	intergenic	-1.25435
seq_s_32934	83638	intergenic	-0.939512
seq_s_32934	83640	intergenic	-1.35186
seq_s_32934	83644	intergenic	-1.42163
seq_s_32934	83648	intergenic	-1.41125
seq_s_32934	83665	intergenic	-1.65868
seq_s_32934	83674	intergenic	-1.39028
seq_s_32934	83686	intergenic	-1.28039
seq_s_32934	83690	intergenic	-1.41465
seq_s_32934	83708	intergenic	-1.36427
seq_s_32934	83714	intergenic	-1.40797
seq_s_32934	83736	intergenic	-0.930944
seq_s_32934	83753	intergenic	-1.11276
seq_s_32934	83755	intergenic	-1.1807
seq_s_32934	83756	intergenic	-1.17638
seq_s_32934	83758	intergenic	-1.67147
seq_s_32934	83780	intergenic	-1.08656
seq_s_32934	83782	intergenic	-0.940114
seq_s_32934	83783	intergenic	-0.957143
seq_s_32934	83788	intergenic	-1.03674
seq_s_32934	83793	intergenic	-1.08668
seq_s_32934	83799	intergenic	-0.944319
seq_s_32934	83801	intergenic	-0.939594
seq_s_32934	83802	intergenic	-0.963815
seq_s_32934	83811	intergenic	-1.13858
seq_s_32934	83813	intergenic	-1.13036
seq_s_32934	83818	intergenic	-1.02577
seq_s_32934	83821	intergenic	-0.864509
seq_s_32934	83825	intergenic	-1.76854
seq_s_32934	83826	intergenic	-1.76854
seq_s_32934	83830	intergenic	-1.75769
seq_s_32934	83832	intergenic	-1.86071
seq_s_32934	83833	intergenic	-1.86071
seq_s_32934	83852	intergenic	-1.81047
seq_s_32934	83855	intergenic	-2.69222
seq_s_32934	83857	intergenic	-2.19428
seq_s_32934	83867	intergenic	-2.26855
seq_s_32934	83869	intergenic	-2.39428
seq_s_32934	83870	intergenic	-1.84145
seq_s_32934	83873	intergenic	-1.58704
seq_s_32934	83874	intergenic	-1.55438
seq_s_32934	83875	intergenic	-1.61213
seq_s_32934	83880	intergenic	-1.66824
seq_s_32934	83889	intergenic	-1.91933
seq_s_32934	83893	intergenic	-1.88717
seq_s_32934	83896	intergenic	-1.88717
seq_s_32934	83905	intergenic	-1.92072
seq_s_32934	83916	intergenic	-1.87523
seq_s_32934	83917	intergenic	-2.14335
seq_s_32934	83918	intergenic	-2.22719
seq_s_32934	83923	intergenic	-1.46268
seq_s_32934	83925	intergenic	-1.76098
seq_s_32934	83931	intergenic	-1.5979
seq_s_32934	83933	intergenic	-1.59456
seq_s_32934	83937	intergenic	-1.7202
seq_s_32934	83939	intergenic	-1.21583
seq_s_32934	83941	intergenic	-1.20503
seq_s_32934	83957	intergenic	-1.41146
seq_s_32934	83961	intergenic	-1.35368
seq_s_32934	83976	intergenic	-1.1913
seq_s_32934	83977	intergenic	-1.24326
seq_s_32934	83980	intergenic	-1.18737
seq_s_32934	83985	intergenic	-1.28259
seq_s_32934	83986	intergenic	-0.868016
seq_s_32934	83987	intergenic	-1.01091
seq_s_32934	84000	intergenic	-1.02286
seq_s_32934	84003	intergenic	-0.938706
seq_s_32934	84009	intergenic	-0.754306
seq_s_32934	84010	intergenic	-0.94111
seq_s_32934	84011	intergenic	-0.778134
seq_s_32934	84012	intergenic	-0.757173
seq_s_32934	84015	intergenic	-0.750951
seq_s_32934	84017	intergenic	-0.747901
seq_s_32934	84018	intergenic	-0.834643
seq_s_32934	84023	intergenic	-1.12774
seq_s_32934	84026	intergenic	-0.826893
seq_s_32934	84029	intergenic	-0.490533
seq_s_32934	84037	intergenic	-0.519663
seq_s_32934	84039	intergenic	-0.509528
seq_s_32934	84040	intergenic	-0.620359
seq_s_32934	84044	intergenic	-0.486684
seq_s_32934	84049	intergenic	-0.566374
seq_s_32934	84061	intergenic	-0.21007
seq_s_32934	84063	intergenic	-0.21007
seq_s_32934	84064	intergenic	-0.21007
seq_s_32934	84066	intergenic	0.238355
seq_s_32934	84073	intergenic	0.278718
seq_s_32934	84074	intergenic	0.327082
seq_s_32934	84078	intergenic	0.363335
seq_s_32934	84080	intergenic	0.546051
seq_s_32934	84082	intergenic	0.447877
seq_s_32934	84103	intergenic	0.503109
seq_s_32934	84106	intergenic	0.503109
seq_s_32934	84108	intergenic	0.477229
seq_s_32934	84123	intergenic	0.44156
seq_s_32934	84126	intergenic	0.470521
seq_s_32934	84130	intergenic	0.412157
seq_s_32934	84131	intergenic	0.406402
seq_s_32934	84135	intergenic	0.525507
seq_s_32934	84158	intergenic	0.220223
seq_s_32934	84161	intergenic	0.267393
seq_s_32934	84168	intergenic	0.267393
seq_s_32934	84170	intergenic	-0.0661311
seq_s_32934	84184	intergenic	0.113228
seq_s_32934	84187	intergenic	-0.00627889
seq_s_32934	84188	intergenic	0.0112599
seq_s_32934	84194	intergenic	0.18941
seq_s_32934	84206	intergenic	0.180006
seq_s_32934	84215	intergenic	0.258234
seq_s_32934	84216	intergenic	0.36665
seq_s_32934	84218	intergenic	-0.280246
seq_s_32934	84219	intergenic	0.331183
seq_s_32934	84221	intergenic	0.129105
seq_s_32934	84228	intergenic	0.0188769
seq_s_32934	84238	intergenic	0.180867
seq_s_32934	84239	intergenic	0.173692
seq_s_32934	84254	intergenic	0.260776
seq_s_32934	84258	intergenic	-0.0197257
seq_s_32934	84262	intergenic	-0.0794789
seq_s_32934	84271	intergenic	-0.0137672
seq_s_32934	84279	intergenic	-0.0137672
seq_s_32934	84296	intergenic	0.187817
seq_s_32934	84314	intergenic	0.255945
seq_s_32934	84317	intergenic	0.257823
seq_s_32934	84319	intergenic	0.644439
seq_s_32934	84320	intergenic	0.845768
seq_s_32934	84322	intergenic	0.800073
seq_s_32934	84323	intergenic	0.800073
seq_s_32934	84340	intergenic	0.800073
seq_s_32934	84347	intergenic	0.913326
seq_s_32934	84360	intergenic	0.940658
seq_s_32934	84371	intergenic	0.531023
seq_s_32934	84377	intergenic	0.753007
seq_s_32934	84380	intergenic	0.702344
seq_s_32934	84381	intergenic	0.338024
seq_s_32934	84399	intergenic	0.685937
seq_s_32934	84403	intergenic	0.69605
seq_s_32934	84406	intergenic	0.69605
seq_s_32934	84412	intergenic	0.452763
seq_s_32934	84418	intergenic	0.452128
seq_s_32934	84420	intergenic	0.324846
seq_s_32934	84421	intergenic	0.322914
seq_s_32934	84422	intergenic	0.163277
seq_s_32934	84423	intergenic	0.17408
seq_s_32934	84424	intergenic	0.167172
seq_s_32934	84425	intergenic	0.164915
seq_s_32934	84426	intergenic	0.370897
seq_s_32934	84442	intergenic	0.348838
seq_s_32934	84447	intergenic	0.338011
seq_s_32934	84459	intergenic	0.300478
seq_s_32934	84460	intergenic	0.440813
seq_s_32934	84466	intergenic	0.418571
seq_s_32934	84470	intergenic	0.132072
seq_s_32934	84479	intergenic	0.132072
seq_s_32934	84480	intergenic	0.52171
seq_s_32934	84482	intergenic	0.228581
seq_s_32934	84483	intergenic	0.0934823
seq_s_32934	84497	intergenic	0.292348
seq_s_32934	84504	intergenic	0.245264
seq_s_32934	84507	intergenic	0.135271
seq_s_32934	84512	intergenic	0.177172
seq_s_32934	84521	intergenic	0.174348
seq_s_32934	84525	intergenic	-0.252346
seq_s_32934	84526	intergenic	0.166783
seq_s_32934	84527	intergenic	-0.0231416
seq_s_32934	84530	intergenic	0.0297341
seq_s_32934	84533	intergenic	-0.335549
seq_s_32934	84534	intergenic	-0.103062
seq_s_32934	84536	intergenic	-0.0947059
seq_s_32934	84537	intergenic	-0.0947059
seq_s_32934	84542	intergenic	-0.0947059
seq_s_32934	84545	intergenic	-0.0802818
seq_s_32934	84558	intergenic	-0.217358
seq_s_32934	84559	intergenic	-0.461454
seq_s_32934	84573	intergenic	-0.378625
seq_s_32934	84574	intergenic	-0.123068
seq_s_32934	84579	intergenic	-0.127046
seq_s_32934	84594	intergenic	-0.0571093
seq_s_32934	84611	intergenic	-0.118433
seq_s_32934	84616	intergenic	-0.0159736
seq_s_32934	84617	intergenic	-0.0136226
seq_s_32934	84618	intergenic	-0.0688018
seq_s_32934	84624	intergenic	-0.33395
seq_s_32934	84640	intergenic	-0.170762
seq_s_32934	84644	intergenic	-0.505444
seq_s_32934	84645	intergenic	-0.544836
seq_s_32934	84654	intergenic	-0.27043
seq_s_32934	84659	intergenic	-0.129223
seq_s_32934	84663	intergenic	-0.0935827
seq_s_32934	84664	intergenic	-0.24772
seq_s_32934	84665	intergenic	0.054153
seq_s_32934	84670	intergenic	-0.0344904
seq_s_32934	84674	intergenic	-0.00326761
seq_s_32934	84675	intergenic	0.0120698
seq_s_32934	84676	intergenic	0.0475431
seq_s_32934	84677	intergenic	-0.012982
seq_s_32934	84681	intergenic	-0.00497684
seq_s_32934	84692	intergenic	-0.0392426
seq_s_32934	84695	intergenic	0.0310343
seq_s_32934	84699	intergenic	0.0625424
seq_s_32934	84700	intergenic	0.126218
seq_s_32934	84703	intergenic	0.181167
seq_s_32934	84718	intergenic	-0.0916084
seq_s_32934	84725	intergenic	0.08928
seq_s_32934	84731	intergenic	0.116657
seq_s_32934	84732	intergenic	0.0871541
seq_s_32934	84733	intergenic	0.112977
seq_s_32934	84734	intergenic	0.115272
seq_s_32934	84745	intergenic	-0.328794
seq_s_32934	84751	intergenic	-0.473885
seq_s_32934	84758	intergenic	-0.473885
seq_s_32934	84762	intergenic	-0.272967
seq_s_32934	84774	intergenic	-0.601015
seq_s_32934	84790	intergenic	-0.16296
seq_s_32934	84804	intergenic	-0.209428
seq_s_32934	84809	intergenic	-0.318551
seq_s_32934	84823	intergenic	0.0537325
seq_s_32934	84836	intergenic	-0.0521205
seq_s_32934	84842	intergenic	-0.317486
seq_s_32934	84856	intergenic	0.280286
seq_s_32934	84868	intergenic	0.161591
seq_s_32934	84872	intergenic	0.184982
seq_s_32934	84906	intergenic	0.328869
seq_s_32934	84924	intergenic	0.369048
seq_s_32934	84926	intergenic	0.292973
seq_s_32934	84936	intergenic	0.292357
seq_s_32934	84951	intergenic	0.195202
seq_s_32934	84958	intergenic	-0.0992019
seq_s_32934	84959	intergenic	-0.0682278
seq_s_32934	84961	intergenic	0.191127
seq_s_32934	84988	intergenic	0.168643
seq_s_32934	84992	intergenic	0.362975
seq_s_32934	84994	intergenic	0.338218
seq_s_32934	84997	intergenic	0.263706
seq_s_32934	85300	intergenic	0.556672
seq_s_32934	85310	intergenic	0.612955
seq_s_32934	85317	intergenic	0.526953
seq_s_32934	85693	intergenic	1.03528
seq_s_32934	86959	intergenic	1.03528
seq_s_32934	86988	intergenic	1.78029
seq_s_32934	86991	intergenic	1.77184
seq_s_32934	86993	intergenic	1.77184
seq_s_32934	87024	intergenic	1.73583
seq_s_32934	87025	intergenic	1.90751
seq_s_32934	87029	intergenic	1.58212
seq_s_32934	87031	intergenic	1.44473
seq_s_32934	87038	intergenic	1.44473
seq_s_32934	87041	intergenic	1.44473
seq_s_32934	87054	intergenic	0.955611
seq_s_32934	87060	intergenic	0.930639
seq_s_32934	87066	intergenic	0.851779
seq_s_32934	87075	intergenic	0.396112
seq_s_32934	87079	intergenic	0.864567
seq_s_32934	87082	intergenic	1.06173
seq_s_32934	87094	intergenic	1.04887
seq_s_32934	87103	intergenic	1.172
seq_s_32934	87109	intergenic	1.15069
seq_s_32934	87112	intergenic	1.15069
seq_s_32934	87114	intergenic	1.15069
seq_s_32934	87117	intergenic	1.13613
seq_s_32934	87132	intergenic	1.09291
seq_s_32934	87133	intergenic	1.05612
seq_s_32934	87134	intergenic	1.0916
seq_s_32934	87140	intergenic	1.09032
seq_s_32934	87156	intergenic	1.09032
seq_s_32934	87157	intergenic	1.00815
seq_s_32934	87167	intergenic	1.00493
seq_s_32934	87178	intergenic	0.979225
seq_s_32934	87183	intergenic	0.972655
seq_s_32934	87191	intergenic	0.382889
seq_s_32934	87201	intergenic	0.794159
seq_s_32934	87230	intergenic	0.824887
seq_s_32934	87232	intergenic	0.842591
seq_s_32934	87238	intergenic	1.26564
seq_s_32934	87239	intergenic	1.26564
seq_s_32934	87241	intergenic	2.21474
seq_s_32934	87250	intergenic	2.77438
seq_s_32934	87251	intergenic	2.51222
seq_s_32934	87257	intergenic	2.52118
seq_s_32934	87265	intergenic	2.51083
seq_s_32934	87272	intergenic	2.74656
seq_s_32934	87276	intergenic	2.22599
seq_s_32934	87283	intergenic	2.36803
seq_s_32934	87291	intergenic	2.22236
seq_s_32934	87297	intergenic	2.21399
seq_s_32934	87298	intergenic	2.21777
seq_s_32934	87302	intergenic	2.29086
seq_s_32934	87305	intergenic	2.44278
seq_s_32934	87311	intergenic	2.30675
seq_s_32934	87312	intergenic	2.31155
seq_s_32934	87313	intergenic	2.36816
seq_s_32934	87314	intergenic	2.32744
seq_s_32934	87323	intergenic	2.92732
seq_s_32934	87326	intergenic	2.41208
seq_s_32934	87327	intergenic	2.59769
seq_s_32934	87329	intergenic	2.49886
seq_s_32934	87331	intergenic	2.49691
seq_s_32934	87335	intergenic	2.08904
seq_s_32934	87337	intergenic	2.08904
seq_s_32934	87372	intergenic	2.47108
seq_s_32934	87377	intergenic	2.79752
seq_s_32934	87388	intergenic	2.5211
seq_s_32934	87392	intergenic	2.49791
seq_s_32934	87407	intergenic	2.49791
seq_s_32934	87411	intergenic	2.62405
seq_s_32934	87420	intergenic	2.4889
seq_s_32934	87435	intergenic	2.7239
seq_s_32934	87441	intergenic	2.16546
seq_s_32934	87447	intergenic	2.27312
seq_s_32934	87448	intergenic	2.23163
seq_s_32934	87451	intergenic	1.7981
seq_s_32934	87453	intergenic	1.77519
seq_s_32934	87454	intergenic	1.6823
seq_s_32934	87465	intergenic	1.4371
seq_s_32934	87466	intergenic	1.49829
seq_s_32934	87467	intergenic	1.49716
seq_s_32934	87470	intergenic	1.50615
seq_s_32934	87479	intergenic	1.5636
seq_s_32934	87487	intergenic	1.5379
seq_s_32934	87493	intergenic	0.788448
seq_s_32934	87494	intergenic	1.08763
seq_s_32934	87496	intergenic	1.08763
seq_s_32934	87512	intergenic	1.34148
seq_s_32934	87531	intergenic	2.23122
seq_s_32934	87534	intergenic	2.23928
seq_s_32934	87545	intergenic	1.97528
seq_s_32934	87548	intergenic	1.97528
seq_s_32934	87557	intergenic	1.97351
seq_s_32934	87559	intergenic	2.85784
seq_s_32934	87586	intergenic	2.85784
seq_s_32934	87593	intergenic	2.21251
seq_s_32934	87606	intergenic	2.21251
seq_s_32934	87610	intergenic	1.23217
seq_s_32934	87615	intergenic	2.2351
[truncated: 4,336 more rows]
