# Supplementary material for: Ecological genomics in the Northern krill uncovers loci for local adaptation across ocean basins
Source: Nat Commun. 2024 Aug 1;15:6297. doi: 10.1038/s41467-024-50239-7 (PMC11294593; doi:10.1038/s41467-024-50239-7)
Supplement: Supplementary file 15 — Source Data [file 41467_2024_50239_MOESM15_ESM.zip › Source_data/Source_data.Fig_4/Source_data.Fig_4a/1.nrf6.REF_TRIN_8_02779_XLOC_064461.fst.snps.tsv]

CHROM	POS	TYPE	fst
seq_s_32934	60477	intergenic	0.0271
seq_s_32934	60481	intergenic	0.0199
seq_s_32934	60485	intergenic	0.0111
seq_s_32934	60492	intergenic	0.0950
seq_s_32934	60495	intergenic	0.0000
seq_s_32934	60498	intergenic	0.0323
seq_s_32934	60505	intergenic	0.0000
seq_s_32934	60510	intergenic	0.0000
seq_s_32934	60515	intergenic	0.0643
seq_s_32934	60517	intergenic	0.0000
seq_s_32934	60530	intergenic	0.0000
seq_s_32934	60539	intergenic	0.0155
seq_s_32934	60549	intergenic	0.0252
seq_s_32934	60556	intergenic	0.0000
seq_s_32934	60561	intergenic	0.0000
seq_s_32934	60569	intergenic	0.0000
seq_s_32934	60576	intergenic	0.0465
seq_s_32934	60583	intergenic	0.0063
seq_s_32934	60604	intergenic	0.0000
seq_s_32934	60634	intergenic	0.0000
seq_s_32934	60644	intergenic	0.0018
seq_s_32934	60646	intergenic	0.0000
seq_s_32934	60659	intergenic	0.0000
seq_s_32934	60660	intergenic	0.0026
seq_s_32934	60667	intergenic	0.0000
seq_s_32934	60671	intergenic	0.0040
seq_s_32934	60676	intergenic	0.0000
seq_s_32934	60719	intergenic	0.0000
seq_s_32934	60721	intergenic	0.0000
seq_s_32934	60732	intergenic	0.0000
seq_s_32934	60734	intergenic	0.0034
seq_s_32934	60749	intergenic	0.0279
seq_s_32934	60753	intergenic	0.0000
seq_s_32934	60755	intergenic	0.0000
seq_s_32934	60762	intergenic	0.0000
seq_s_32934	60766	intergenic	0.0008
seq_s_32934	60767	intergenic	0.1354
seq_s_32934	60777	intergenic	0.0117
seq_s_32934	60778	intergenic	0.0117
seq_s_32934	60783	intergenic	0.0967
seq_s_32934	60785	intergenic	0.0000
seq_s_32934	60789	intergenic	0.0653
seq_s_32934	60802	intergenic	0.0000
seq_s_32934	60803	intergenic	0.0000
seq_s_32934	60810	intergenic	0.0653
seq_s_32934	60812	intergenic	0.0653
seq_s_32934	60818	intergenic	0.0000
seq_s_32934	60821	intergenic	0.0303
seq_s_32934	60835	intergenic	0.0000
seq_s_32934	60836	intergenic	0.0154
seq_s_32934	60838	intergenic	0.0653
seq_s_32934	60841	intergenic	0.0109
seq_s_32934	60848	intergenic	0.0000
seq_s_32934	60849	intergenic	0.1354
seq_s_32934	60863	intergenic	0.0000
seq_s_32934	60864	intergenic	0.1961
seq_s_32934	60872	intergenic	0.0000
seq_s_32934	60888	intergenic	0.0000
seq_s_32934	60899	intergenic	0.0155
seq_s_32934	60909	intergenic	0.0034
seq_s_32934	60910	intergenic	0.1639
seq_s_32934	60912	intergenic	0.1961
seq_s_32934	60945	intergenic	0.0000
seq_s_32934	60950	intergenic	0.0002
seq_s_32934	60972	intergenic	0.0000
seq_s_32934	60978	intergenic	0.0000
seq_s_32934	60983	intergenic	0.0000
seq_s_32934	60992	intergenic	0.0000
seq_s_32934	60993	intergenic	0.0000
seq_s_32934	60997	intergenic	0.0000
seq_s_32934	61000	intergenic	0.0000
seq_s_32934	61004	intergenic	0.0653
seq_s_32934	61005	intergenic	0.0000
seq_s_32934	61015	intergenic	0.0000
seq_s_32934	61016	intergenic	0.0303
seq_s_32934	61021	intergenic	0.0261
seq_s_32934	61027	intergenic	0.0653
seq_s_32934	61028	intergenic	0.0051
seq_s_32934	61029	intergenic	0.0000
seq_s_32934	61039	intergenic	0.0653
seq_s_32934	61338	intergenic	0.0329
seq_s_32934	61341	intergenic	0.0614
seq_s_32934	61354	intergenic	0.0371
seq_s_32934	61360	intergenic	0.0017
seq_s_32934	61363	intergenic	0.0076
seq_s_32934	61369	intergenic	0.0000
seq_s_32934	61376	intergenic	0.0475
seq_s_32934	61384	intergenic	0.0058
seq_s_32934	61387	intergenic	0.0289
seq_s_32934	61402	intergenic	0.0417
seq_s_32934	61409	intergenic	0.0100
seq_s_32934	61422	intergenic	0.0289
seq_s_32934	61426	intergenic	0.0000
seq_s_32934	61436	intergenic	0.0371
seq_s_32934	61442	intergenic	0.0572
seq_s_32934	61446	intergenic	0.0967
seq_s_32934	61447	intergenic	0.0000
seq_s_32934	61454	intergenic	0.0131
seq_s_32934	61456	intergenic	0.0032
seq_s_32934	61466	intergenic	0.0323
seq_s_32934	61470	intergenic	0.0000
seq_s_32934	61493	intergenic	0.0000
seq_s_32934	61498	intergenic	0.0698
seq_s_32934	61499	intergenic	0.0698
seq_s_32934	61506	intergenic	0.0000
seq_s_32934	61513	intergenic	0.0219
seq_s_32934	61515	intergenic	0.0349
seq_s_32934	61518	intergenic	0.0272
seq_s_32934	61520	intergenic	0.0000
seq_s_32934	61527	intergenic	0.0000
seq_s_32934	61537	intergenic	0.0653
seq_s_32934	61538	intergenic	0.0000
seq_s_32934	61545	intergenic	0.0000
seq_s_32934	61547	intergenic	0.0430
seq_s_32934	61548	intergenic	0.0109
seq_s_32934	61554	intergenic	0.0279
seq_s_32934	61559	intergenic	0.0967
seq_s_32934	61560	intergenic	0.0020
seq_s_32934	61593	intergenic	0.0131
seq_s_32934	61594	intergenic	0.0303
seq_s_32934	61596	intergenic	0.0008
seq_s_32934	61598	intergenic	0.0131
seq_s_32934	61599	intergenic	0.0131
seq_s_32934	61603	intergenic	0.0000
seq_s_32934	61609	intergenic	0.0653
seq_s_32934	61613	intergenic	0.0000
seq_s_32934	61614	intergenic	0.0000
seq_s_32934	61618	intergenic	0.0030
seq_s_32934	61635	intergenic	0.0121
seq_s_32934	61639	intergenic	0.0276
seq_s_32934	61644	intergenic	0.0000
seq_s_32934	61654	intergenic	0.0371
seq_s_32934	61664	intergenic	0.0000
seq_s_32934	61683	intergenic	0.0000
seq_s_32934	61684	intergenic	0.0000
seq_s_32934	61685	intergenic	0.0000
seq_s_32934	61687	intergenic	0.0000
seq_s_32934	61688	intergenic	0.0131
seq_s_32934	61690	intergenic	0.0653
seq_s_32934	61692	intergenic	0.0221
seq_s_32934	61695	intergenic	0.0200
seq_s_32934	61697	intergenic	0.0000
seq_s_32934	61699	intergenic	0.0199
seq_s_32934	61708	intergenic	0.1639
seq_s_32934	61713	intergenic	0.0030
seq_s_32934	61716	intergenic	0.0653
seq_s_32934	61724	intergenic	0.3192
seq_s_32934	61731	intergenic	0.0000
seq_s_32934	61732	intergenic	0.0000
seq_s_32934	61733	intergenic	0.0000
seq_s_32934	61737	intergenic	0.0566
seq_s_32934	61738	intergenic	0.0154
seq_s_32934	61740	intergenic	0.0018
seq_s_32934	61747	intergenic	0.0002
seq_s_32934	61750	intergenic	0.0000
seq_s_32934	61755	intergenic	0.0000
seq_s_32934	61756	intergenic	0.1639
seq_s_32934	61775	intergenic	0.0303
seq_s_32934	61776	intergenic	0.0034
seq_s_32934	61777	intergenic	0.0000
seq_s_32934	61778	intergenic	0.1354
seq_s_32934	61781	intergenic	0.0000
seq_s_32934	61785	intergenic	0.0069
seq_s_32934	61789	intergenic	0.0053
seq_s_32934	61791	intergenic	0.0000
seq_s_32934	61802	intergenic	0.0196
seq_s_32934	61818	intergenic	0.0000
seq_s_32934	61829	intergenic	0.0000
seq_s_32934	61831	intergenic	0.0053
seq_s_32934	61837	intergenic	0.0053
seq_s_32934	61842	intergenic	0.0653
seq_s_32934	61843	intergenic	0.0000
seq_s_32934	61846	intergenic	0.0000
seq_s_32934	61847	intergenic	0.2506
seq_s_32934	61848	intergenic	0.0000
seq_s_32934	61849	intergenic	0.0000
seq_s_32934	61857	intergenic	0.1354
seq_s_32934	61859	intergenic	0.0089
seq_s_32934	61860	intergenic	0.0000
seq_s_32934	61861	intergenic	0.0000
seq_s_32934	61862	intergenic	0.0000
seq_s_32934	61880	intergenic	0.0000
seq_s_32934	61882	intergenic	0.0000
seq_s_32934	61890	intergenic	0.0203
seq_s_32934	61891	intergenic	0.1639
seq_s_32934	61896	intergenic	0.0155
seq_s_32934	61901	intergenic	0.0000
seq_s_32934	61904	intergenic	0.0000
seq_s_32934	61921	intergenic	0.0358
seq_s_32934	61925	intergenic	0.3051
seq_s_32934	61929	intergenic	0.0000
seq_s_32934	61935	intergenic	0.0178
seq_s_32934	61942	intergenic	0.0303
seq_s_32934	61950	intergenic	0.3589
seq_s_32934	61960	intergenic	0.0058
seq_s_32934	61963	intergenic	0.0000
seq_s_32934	61968	intergenic	0.0154
seq_s_32934	61973	intergenic	0.0000
seq_s_32934	61979	intergenic	0.0000
seq_s_32934	61980	intergenic	0.0303
seq_s_32934	61983	intergenic	0.0000
seq_s_32934	61986	intergenic	0.0653
seq_s_32934	61990	intergenic	0.0000
seq_s_32934	61991	intergenic	0.0000
seq_s_32934	61995	intergenic	0.0000
seq_s_32934	62000	intergenic	0.0000
seq_s_32934	62003	intergenic	0.0124
seq_s_32934	62007	intergenic	0.0033
seq_s_32934	62013	intergenic	0.0000
seq_s_32934	62018	intergenic	0.0000
seq_s_32934	62019	intergenic	0.0000
seq_s_32934	62023	intergenic	0.0177
seq_s_32934	62024	intergenic	0.0053
seq_s_32934	62033	intergenic	0.2506
seq_s_32934	62035	intergenic	0.0008
seq_s_32934	62042	intergenic	0.0053
seq_s_32934	62044	intergenic	0.0653
seq_s_32934	62048	intergenic	0.0000
seq_s_32934	62049	intergenic	0.0000
seq_s_32934	62052	intergenic	0.0645
seq_s_32934	62058	intergenic	0.0303
seq_s_32934	62079	intergenic	0.0000
seq_s_32934	62088	intergenic	0.0345
seq_s_32934	62093	intergenic	0.1639
seq_s_32934	62094	intergenic	0.0053
seq_s_32934	62095	intergenic	0.0053
seq_s_32934	62098	intergenic	0.0000
seq_s_32934	62102	intergenic	0.0601
seq_s_32934	62106	intergenic	0.0058
seq_s_32934	62107	intergenic	0.0653
seq_s_32934	62109	intergenic	0.0033
seq_s_32934	62110	intergenic	0.0000
seq_s_32934	62115	intergenic	0.0000
seq_s_32934	62130	intergenic	0.0000
seq_s_32934	62140	intergenic	0.0000
seq_s_32934	62142	intergenic	0.1354
seq_s_32934	62155	intergenic	0.0314
seq_s_32934	62157	intergenic	0.0000
seq_s_32934	62160	intergenic	0.0000
seq_s_32934	62161	intergenic	0.0017
seq_s_32934	62170	intergenic	0.0000
seq_s_32934	62175	intergenic	0.0000
seq_s_32934	62184	intergenic	0.0000
seq_s_32934	62186	intergenic	0.0255
seq_s_32934	62189	intergenic	0.0000
seq_s_32934	62194	intergenic	0.0000
seq_s_32934	62195	intergenic	0.0000
seq_s_32934	62205	intergenic	0.0419
seq_s_32934	62212	intergenic	0.0000
seq_s_32934	62213	intergenic	0.0000
seq_s_32934	62224	intergenic	0.1961
seq_s_32934	62234	intergenic	0.0017
seq_s_32934	62240	intergenic	0.0000
seq_s_32934	62243	intergenic	0.0000
seq_s_32934	62244	intergenic	0.0000
seq_s_32934	62247	intergenic	0.0000
seq_s_32934	62254	intergenic	0.0000
seq_s_32934	62259	intergenic	0.0000
seq_s_32934	62271	intergenic	0.0370
seq_s_32934	62272	intergenic	0.0000
seq_s_32934	62280	intergenic	0.0000
seq_s_32934	62283	intergenic	0.0000
seq_s_32934	62286	intergenic	0.0303
seq_s_32934	62294	intergenic	0.0000
seq_s_32934	62297	intergenic	0.0000
seq_s_32934	62303	intergenic	0.1354
seq_s_32934	62304	intergenic	0.0000
seq_s_32934	62308	intergenic	0.0664
seq_s_32934	62317	intergenic	0.0000
seq_s_32934	62320	intergenic	0.1354
seq_s_32934	62324	intergenic	0.0653
seq_s_32934	62329	intergenic	0.0000
seq_s_32934	62338	intergenic	0.1354
seq_s_32934	62340	intergenic	0.0000
seq_s_32934	62359	intergenic	0.1354
seq_s_32934	62375	intergenic	0.0967
seq_s_32934	62387	intergenic	0.0000
seq_s_32934	62403	intergenic	0.0000
seq_s_32934	62408	intergenic	0.0000
seq_s_32934	62413	intergenic	0.0000
seq_s_32934	62414	intergenic	0.0000
seq_s_32934	62420	intergenic	0.0008
seq_s_32934	62425	intergenic	0.1639
seq_s_32934	62427	intergenic	0.0000
seq_s_32934	62428	intergenic	0.1961
seq_s_32934	62440	intergenic	0.0000
seq_s_32934	62451	intergenic	0.0000
seq_s_32934	62457	intergenic	0.0702
seq_s_32934	62465	intergenic	0.0000
seq_s_32934	62468	intergenic	0.0072
seq_s_32934	62471	intergenic	0.0032
seq_s_32934	62481	intergenic	0.0378
seq_s_32934	62483	intergenic	0.0034
seq_s_32934	62494	intergenic	0.0599
seq_s_32934	62516	intergenic	0.1354
seq_s_32934	62521	intergenic	0.0131
seq_s_32934	62530	intergenic	0.0349
seq_s_32934	62531	intergenic	0.0172
seq_s_32934	62537	intergenic	0.0252
seq_s_32934	62538	intergenic	0.0143
seq_s_32934	62540	intergenic	0.0297
seq_s_32934	62546	intergenic	0.0313
seq_s_32934	62547	intergenic	0.0000
seq_s_32934	62553	intergenic	0.0000
seq_s_32934	62573	intergenic	0.0000
seq_s_32934	62577	intergenic	0.0000
seq_s_32934	62580	intergenic	0.1639
seq_s_32934	62581	intergenic	0.0076
seq_s_32934	62590	intergenic	0.0000
seq_s_32934	62591	intergenic	0.1639
seq_s_32934	62596	intergenic	0.0653
seq_s_32934	62600	intergenic	0.0124
seq_s_32934	62601	intergenic	0.0512
seq_s_32934	62604	intergenic	0.0000
seq_s_32934	62605	intergenic	0.0000
seq_s_32934	62607	intergenic	0.0053
seq_s_32934	62613	intergenic	0.0000
seq_s_32934	62617	intergenic	0.0034
seq_s_32934	62622	intergenic	0.0000
seq_s_32934	62627	intergenic	0.0000
seq_s_32934	62633	intergenic	0.0131
seq_s_32934	62643	intergenic	0.0000
seq_s_32934	62646	intergenic	0.0303
seq_s_32934	62647	intergenic	0.1639
seq_s_32934	62649	intergenic	0.0000
seq_s_32934	62650	intergenic	0.0000
seq_s_32934	62660	intergenic	0.0000
seq_s_32934	62663	intergenic	0.0000
seq_s_32934	62671	intergenic	0.0124
seq_s_32934	62672	intergenic	0.1639
seq_s_32934	62673	intergenic	0.0000
seq_s_32934	62674	intergenic	0.0131
seq_s_32934	62675	intergenic	0.0000
seq_s_32934	62676	intergenic	0.0000
seq_s_32934	62682	intergenic	0.0261
seq_s_32934	62687	intergenic	0.1639
seq_s_32934	62693	intergenic	0.0000
seq_s_32934	62705	intergenic	0.0000
seq_s_32934	62707	intergenic	0.0653
seq_s_32934	62708	intergenic	0.1354
seq_s_32934	62712	intergenic	0.0000
seq_s_32934	62714	intergenic	0.1354
seq_s_32934	62717	intergenic	0.0100
seq_s_32934	62718	intergenic	0.0000
seq_s_32934	62719	intergenic	0.0000
seq_s_32934	62721	intergenic	0.0347
seq_s_32934	62722	intergenic	0.0000
seq_s_32934	62724	intergenic	0.0000
seq_s_32934	62726	intergenic	0.0000
seq_s_32934	62740	intergenic	0.0131
seq_s_32934	62745	intergenic	0.0000
seq_s_32934	62746	intergenic	0.0000
seq_s_32934	62751	intergenic	0.0000
seq_s_32934	62756	intergenic	0.0000
seq_s_32934	62763	intergenic	0.0345
seq_s_32934	62768	intergenic	0.0000
seq_s_32934	62775	intergenic	0.0002
seq_s_32934	62776	intergenic	0.0000
seq_s_32934	62780	intergenic	0.0000
seq_s_32934	62784	intergenic	0.0000
seq_s_32934	62785	intergenic	0.0303
seq_s_32934	62799	intergenic	0.0653
seq_s_32934	62802	intergenic	0.0303
seq_s_32934	62803	intergenic	0.0653
seq_s_32934	62806	intergenic	0.0000
seq_s_32934	62808	intergenic	0.1639
seq_s_32934	62815	intergenic	0.0000
seq_s_32934	62829	intergenic	0.0653
seq_s_32934	62830	intergenic	0.0000
seq_s_32934	62831	intergenic	0.0000
seq_s_32934	62839	intergenic	0.0030
seq_s_32934	62851	intergenic	0.1639
seq_s_32934	62862	intergenic	0.0000
seq_s_32934	62865	intergenic	0.0008
seq_s_32934	62872	intergenic	0.0008
seq_s_32934	62873	intergenic	0.0000
seq_s_32934	62874	intergenic	0.0000
seq_s_32934	62880	intergenic	0.1639
seq_s_32934	62884	intergenic	0.0177
seq_s_32934	62888	intergenic	0.0000
seq_s_32934	62890	intergenic	0.0034
seq_s_32934	62891	intergenic	0.0111
seq_s_32934	62892	intergenic	0.0000
seq_s_32934	62896	intergenic	0.0000
seq_s_32934	62918	intergenic	0.0653
seq_s_32934	62923	intergenic	0.0000
seq_s_32934	62925	intergenic	0.0076
seq_s_32934	62928	intergenic	0.0000
seq_s_32934	62932	intergenic	0.0000
seq_s_32934	62939	intergenic	0.0000
seq_s_32934	62946	intergenic	0.0303
seq_s_32934	62955	intergenic	0.0004
seq_s_32934	62959	intergenic	0.0000
seq_s_32934	62960	intergenic	0.1628
seq_s_32934	62963	intergenic	0.0000
seq_s_32934	62968	intergenic	0.0131
seq_s_32934	62979	intergenic	0.0000
seq_s_32934	63000	intergenic	0.0000
seq_s_32934	63009	intergenic	0.0000
seq_s_32934	63013	intergenic	0.0000
seq_s_32934	63017	intergenic	0.0030
seq_s_32934	63021	intergenic	0.0303
seq_s_32934	63039	intergenic	0.0000
seq_s_32934	63044	intergenic	0.0000
seq_s_32934	63047	intergenic	0.0000
seq_s_32934	63055	intergenic	0.0000
seq_s_32934	63084	intergenic	0.0076
seq_s_32934	63094	intergenic	0.0000
seq_s_32934	63105	intergenic	0.0000
seq_s_32934	63109	intergenic	0.0131
seq_s_32934	63110	intergenic	0.0303
seq_s_32934	63111	intergenic	0.0000
seq_s_32934	63117	intergenic	0.0512
seq_s_32934	63120	intergenic	0.0000
seq_s_32934	63126	intergenic	0.0000
seq_s_32934	63131	intergenic	0.0000
seq_s_32934	63134	intergenic	0.0000
seq_s_32934	63135	intergenic	0.0076
seq_s_32934	63150	intergenic	0.0000
seq_s_32934	63152	intergenic	0.0000
seq_s_32934	63164	intergenic	0.0000
seq_s_32934	63174	intergenic	0.1639
seq_s_32934	63181	intergenic	0.1639
seq_s_32934	63187	intergenic	0.0000
seq_s_32934	63189	intergenic	0.0030
seq_s_32934	63194	intergenic	0.0000
seq_s_32934	63202	intergenic	0.0014
seq_s_32934	63225	intergenic	0.0053
seq_s_32934	63233	intergenic	0.0008
seq_s_32934	63244	intergenic	0.0000
seq_s_32934	63245	intergenic	0.0653
seq_s_32934	63250	intergenic	0.1639
seq_s_32934	63255	intergenic	0.0030
seq_s_32934	63258	intergenic	0.0000
seq_s_32934	63260	intergenic	0.0000
seq_s_32934	63265	intergenic	0.1639
seq_s_32934	63271	intergenic	0.0053
seq_s_32934	63274	intergenic	0.0246
seq_s_32934	63275	intergenic	0.0000
seq_s_32934	63284	intergenic	0.0148
seq_s_32934	63285	intergenic	0.0000
seq_s_32934	63288	intergenic	0.0653
seq_s_32934	63289	intergenic	0.0088
seq_s_32934	63295	intergenic	0.0000
seq_s_32934	63318	intergenic	0.0000
seq_s_32934	63328	intergenic	0.0653
seq_s_32934	63332	intergenic	0.0000
seq_s_32934	63334	intergenic	0.0000
seq_s_32934	63335	intergenic	0.0000
seq_s_32934	63341	intergenic	0.0000
seq_s_32934	63355	intergenic	0.0000
seq_s_32934	63361	intergenic	0.0000
seq_s_32934	63364	intergenic	0.0000
seq_s_32934	63365	intergenic	0.0653
seq_s_32934	63366	intergenic	0.0000
seq_s_32934	63370	intergenic	0.0653
seq_s_32934	63375	intergenic	0.0008
seq_s_32934	63383	intergenic	0.0000
seq_s_32934	63392	intergenic	0.0000
seq_s_32934	63394	intergenic	0.0653
seq_s_32934	63395	intergenic	0.0034
seq_s_32934	63399	intergenic	0.0000
seq_s_32934	63409	intergenic	0.0000
seq_s_32934	63412	intergenic	0.0000
seq_s_32934	63427	intergenic	0.0000
seq_s_32934	63438	intergenic	0.0303
seq_s_32934	63445	intergenic	0.0000
seq_s_32934	63446	intergenic	0.0000
seq_s_32934	63452	intergenic	0.0000
seq_s_32934	63454	intergenic	0.0000
seq_s_32934	63463	intergenic	0.0000
seq_s_32934	63485	intergenic	0.0034
seq_s_32934	63505	intergenic	0.0000
seq_s_32934	63506	intergenic	0.0000
seq_s_32934	63515	intergenic	0.0201
seq_s_32934	63526	intergenic	0.0000
seq_s_32934	63536	intergenic	0.0000
seq_s_32934	63538	intergenic	0.0000
seq_s_32934	63553	intergenic	0.0000
seq_s_32934	63575	intergenic	0.0000
seq_s_32934	63587	intergenic	0.0303
seq_s_32934	63591	intergenic	0.0030
seq_s_32934	63592	intergenic	0.0000
seq_s_32934	63597	intergenic	0.0000
seq_s_32934	63601	intergenic	0.1639
seq_s_32934	63639	intergenic	0.0000
seq_s_32934	63649	intergenic	0.0030
seq_s_32934	63655	intergenic	0.0303
seq_s_32934	63657	intergenic	0.0000
seq_s_32934	63666	intergenic	0.1639
seq_s_32934	63699	intergenic	0.0000
seq_s_32934	63704	intergenic	0.0000
seq_s_32934	63714	intergenic	0.0030
seq_s_32934	63720	intergenic	0.0303
seq_s_32934	63721	intergenic	0.0076
seq_s_32934	63725	intergenic	0.0000
seq_s_32934	63744	intergenic	0.0000
seq_s_32934	63755	intergenic	0.1639
seq_s_32934	63756	intergenic	0.0008
seq_s_32934	63761	intergenic	0.0000
seq_s_32934	63792	intergenic	0.0030
seq_s_32934	63793	intergenic	0.0196
seq_s_32934	63795	intergenic	0.0008
seq_s_32934	63805	intergenic	0.0000
seq_s_32934	63810	intergenic	0.0000
seq_s_32934	63850	intergenic	0.1639
seq_s_32934	63852	intergenic	0.0967
seq_s_32934	63856	intergenic	0.0967
seq_s_32934	63867	intergenic	0.0053
seq_s_32934	63874	intergenic	0.1639
seq_s_32934	63877	intergenic	0.0008
seq_s_32934	63879	intergenic	0.0261
seq_s_32934	63881	intergenic	0.0000
seq_s_32934	63885	intergenic	0.0076
seq_s_32934	65397	intergenic	0.0000
seq_s_32934	65400	intergenic	0.0905
seq_s_32934	65410	intergenic	0.0131
seq_s_32934	65463	intergenic	0.0100
seq_s_32934	65540	intergenic	0.0000
seq_s_32934	65549	intergenic	0.0000
seq_s_32934	65553	intergenic	0.0030
seq_s_32934	65555	intergenic	0.0258
seq_s_32934	65560	intergenic	0.0008
seq_s_32934	65578	intergenic	0.0000
seq_s_32934	65579	intergenic	0.0000
seq_s_32934	65581	intergenic	0.0008
seq_s_32934	65601	intergenic	0.0000
seq_s_32934	65602	intergenic	0.0076
seq_s_32934	65603	intergenic	0.0328
seq_s_32934	65608	intergenic	0.0000
seq_s_32934	65764	intergenic	0.0008
seq_s_32934	65769	intergenic	0.0000
seq_s_32934	65771	intergenic	0.0541
seq_s_32934	65772	intergenic	0.0030
seq_s_32934	65780	intergenic	0.0250
seq_s_32934	65783	intergenic	0.0030
seq_s_32934	65807	intergenic	0.0000
seq_s_32934	65822	intergenic	0.1639
seq_s_32934	65825	intergenic	0.0329
seq_s_32934	65833	intergenic	0.0653
seq_s_32934	65852	intergenic	0.0000
seq_s_32934	65866	intergenic	0.0000
seq_s_32934	65868	intergenic	0.0000
seq_s_32934	65879	intergenic	0.0000
seq_s_32934	65890	intergenic	0.0000
seq_s_32934	65893	intergenic	0.0303
seq_s_32934	65901	intergenic	0.1639
seq_s_32934	65902	intergenic	0.0066
seq_s_32934	65903	intergenic	0.0000
seq_s_32934	65914	intergenic	0.0000
seq_s_32934	65917	intergenic	0.0053
seq_s_32934	65930	intergenic	0.0246
seq_s_32934	65938	intergenic	0.0000
seq_s_32934	65941	intergenic	0.0000
seq_s_32934	65944	intergenic	0.0000
seq_s_32934	65951	intergenic	0.0008
seq_s_32934	65954	intergenic	0.0000
seq_s_32934	65971	intergenic	0.0000
seq_s_32934	65974	intergenic	0.0000
seq_s_32934	65978	intergenic	0.0000
seq_s_32934	66007	intergenic	0.0000
seq_s_32934	66009	intergenic	0.0131
seq_s_32934	66015	intergenic	0.0000
seq_s_32934	66016	intergenic	0.0051
seq_s_32934	66017	intergenic	0.0072
seq_s_32934	66018	intergenic	0.0051
seq_s_32934	66034	intergenic	0.0000
seq_s_32934	66035	intergenic	0.0030
seq_s_32934	66043	intergenic	0.0000
seq_s_32934	66044	intergenic	0.0000
seq_s_32934	66053	intergenic	0.0000
seq_s_32934	66055	intergenic	0.0008
seq_s_32934	66059	intergenic	0.0000
seq_s_32934	66061	intergenic	0.0000
seq_s_32934	66062	intergenic	0.0037
seq_s_32934	66073	intergenic	0.0000
seq_s_32934	66084	intergenic	0.0370
seq_s_32934	66094	intergenic	0.0000
seq_s_32934	66112	intergenic	0.0000
seq_s_32934	66116	intergenic	0.0000
seq_s_32934	66117	intergenic	0.0000
seq_s_32934	66118	intergenic	0.0000
seq_s_32934	66131	intergenic	0.0029
seq_s_32934	66133	intergenic	0.0000
seq_s_32934	66136	intergenic	0.0000
seq_s_32934	66141	intergenic	0.0000
seq_s_32934	66146	intergenic	0.1639
seq_s_32934	66157	intergenic	0.0032
seq_s_32934	66158	intergenic	0.0000
seq_s_32934	66160	intergenic	0.0000
seq_s_32934	66180	intergenic	0.0000
seq_s_32934	66198	intergenic	0.0000
seq_s_32934	66204	intergenic	0.0000
seq_s_32934	66209	intergenic	0.0000
seq_s_32934	66220	intergenic	0.0000
seq_s_32934	66221	intergenic	0.0008
seq_s_32934	66231	intergenic	0.0330
seq_s_32934	66236	intergenic	0.0034
seq_s_32934	66240	intergenic	0.0000
seq_s_32934	66241	intergenic	0.0152
seq_s_32934	66245	intergenic	0.0000
seq_s_32934	66246	intergenic	0.0653
seq_s_32934	66250	intergenic	0.0131
seq_s_32934	66262	intergenic	0.0000
seq_s_32934	66263	intergenic	0.0199
seq_s_32934	66266	intergenic	0.0199
seq_s_32934	66267	intergenic	0.0000
seq_s_32934	66270	intergenic	0.0152
seq_s_32934	66386	intergenic	0.0614
seq_s_32934	66400	intergenic	0.0000
seq_s_32934	66401	intergenic	0.0967
seq_s_32934	66422	intergenic	0.0017
seq_s_32934	66427	intergenic	0.0967
seq_s_32934	66431	intergenic	0.0000
seq_s_32934	66433	intergenic	0.0653
seq_s_32934	66434	intergenic	0.0653
seq_s_32934	66435	intergenic	0.0000
seq_s_32934	66449	intergenic	0.0199
seq_s_32934	66450	intergenic	0.0000
seq_s_32934	66452	intergenic	0.1961
seq_s_32934	66458	intergenic	0.0000
seq_s_32934	66461	intergenic	0.0177
seq_s_32934	66473	intergenic	0.0303
seq_s_32934	66475	intergenic	0.0303
seq_s_32934	66490	intergenic	0.0653
seq_s_32934	66497	intergenic	0.0702
seq_s_32934	66498	intergenic	0.0000
seq_s_32934	66499	intergenic	0.0000
seq_s_32934	66504	intergenic	0.0000
seq_s_32934	66510	intergenic	0.0131
seq_s_32934	66516	intergenic	0.0000
seq_s_32934	66517	intergenic	0.0014
seq_s_32934	66525	intergenic	0.0000
seq_s_32934	66529	intergenic	0.0000
seq_s_32934	66530	intergenic	0.1961
seq_s_32934	66532	intergenic	0.0000
seq_s_32934	66534	intergenic	0.0000
seq_s_32934	66540	intergenic	0.0512
seq_s_32934	66541	intergenic	0.0000
seq_s_32934	66542	intergenic	0.1639
seq_s_32934	66553	intergenic	0.0015
seq_s_32934	66557	intergenic	0.0000
seq_s_32934	66558	intergenic	0.0000
seq_s_32934	66559	intergenic	0.0107
seq_s_32934	66562	intergenic	0.0370
seq_s_32934	66564	intergenic	0.0653
seq_s_32934	66565	intergenic	0.0000
seq_s_32934	66569	intergenic	0.0000
seq_s_32934	66572	intergenic	0.0000
seq_s_32934	66573	intergenic	0.0000
seq_s_32934	66577	intergenic	0.0131
seq_s_32934	66582	intergenic	0.0000
seq_s_32934	66587	intergenic	0.0000
seq_s_32934	66594	intergenic	0.0000
seq_s_32934	66597	intergenic	0.0131
seq_s_32934	66598	intergenic	0.0370
seq_s_32934	66599	intergenic	0.0653
seq_s_32934	66604	intergenic	0.0000
seq_s_32934	66608	intergenic	0.0000
seq_s_32934	66613	intergenic	0.0401
seq_s_32934	66620	intergenic	0.0882
seq_s_32934	66640	intergenic	0.0048
seq_s_32934	66643	intergenic	0.0000
seq_s_32934	66648	intergenic	0.0000
seq_s_32934	66649	intergenic	0.0201
seq_s_32934	66651	intergenic	0.0303
seq_s_32934	66657	intergenic	0.0000
seq_s_32934	67273	intergenic	0.0000
seq_s_32934	67275	intergenic	0.0000
seq_s_32934	67290	intergenic	0.0000
seq_s_32934	67296	intergenic	0.0000
seq_s_32934	68146	intergenic	0.0000
seq_s_32934	68150	intergenic	0.0000
seq_s_32934	68151	intergenic	0.0512
seq_s_32934	68158	intergenic	0.0000
seq_s_32934	68160	intergenic	0.0000
seq_s_32934	68161	intergenic	0.0196
seq_s_32934	68162	intergenic	0.0000
seq_s_32934	68173	intergenic	0.1354
seq_s_32934	68178	intergenic	0.0518
seq_s_32934	68182	intergenic	0.0076
seq_s_32934	68188	intergenic	0.0245
seq_s_32934	68200	intergenic	0.0034
seq_s_32934	68210	intergenic	0.0300
seq_s_32934	68214	intergenic	0.0000
seq_s_32934	68216	intergenic	0.0000
seq_s_32934	68217	intergenic	0.0000
seq_s_32934	68221	intergenic	0.0000
seq_s_32934	68222	intergenic	0.0000
seq_s_32934	68224	intergenic	0.0000
seq_s_32934	68226	intergenic	0.0037
seq_s_32934	68234	intergenic	0.0281
seq_s_32934	68238	intergenic	0.0033
seq_s_32934	68242	intergenic	0.0000
seq_s_32934	68244	intergenic	0.0330
seq_s_32934	68245	intergenic	0.0000
seq_s_32934	68249	intergenic	0.0111
seq_s_32934	68250	intergenic	0.0653
seq_s_32934	68255	intergenic	0.0753
seq_s_32934	68264	intergenic	0.0991
seq_s_32934	68265	intergenic	0.0000
seq_s_32934	68279	intergenic	0.0177
seq_s_32934	68280	intergenic	0.0000
seq_s_32934	68281	intergenic	0.0000
seq_s_32934	68283	intergenic	0.0817
seq_s_32934	68285	intergenic	0.0119
seq_s_32934	68288	intergenic	0.0000
seq_s_32934	68293	intergenic	0.0698
seq_s_32934	68294	intergenic	0.0614
seq_s_32934	68296	intergenic	0.0000
seq_s_32934	68298	intergenic	0.1961
seq_s_32934	68299	intergenic	0.0100
seq_s_32934	68300	intergenic	0.0503
seq_s_32934	68304	intergenic	0.0000
seq_s_32934	68306	intergenic	0.0100
seq_s_32934	68316	intergenic	0.0000
seq_s_32934	68318	intergenic	0.0000
seq_s_32934	68328	intergenic	0.0000
seq_s_32934	68329	intergenic	0.0008
seq_s_32934	68338	intergenic	0.0000
seq_s_32934	68339	intergenic	0.0000
seq_s_32934	68344	intergenic	0.0000
seq_s_32934	68345	intergenic	0.0279
seq_s_32934	68354	intergenic	0.0000
seq_s_32934	68355	intergenic	0.0000
seq_s_32934	68358	intergenic	0.0000
seq_s_32934	68360	intergenic	0.0030
seq_s_32934	68369	intergenic	0.0000
seq_s_32934	68371	intergenic	0.0034
seq_s_32934	68374	intergenic	0.0000
seq_s_32934	68382	intergenic	0.0653
seq_s_32934	68384	intergenic	0.0000
seq_s_32934	68386	intergenic	0.0000
seq_s_32934	68393	intergenic	0.0030
seq_s_32934	68394	intergenic	0.0030
seq_s_32934	68396	intergenic	0.0000
seq_s_32934	68404	intergenic	0.1354
seq_s_32934	68406	intergenic	0.0000
seq_s_32934	68410	intergenic	0.0000
seq_s_32934	68414	intergenic	0.0303
seq_s_32934	68415	intergenic	0.1333
seq_s_32934	68435	intergenic	0.0000
seq_s_32934	68437	intergenic	0.0387
seq_s_32934	68438	intergenic	0.0000
seq_s_32934	68440	intergenic	0.0494
seq_s_32934	68445	intergenic	0.0008
seq_s_32934	68446	intergenic	0.0053
seq_s_32934	68450	intergenic	0.0303
seq_s_32934	68451	intergenic	0.0303
seq_s_32934	68454	intergenic	0.0000
seq_s_32934	68457	intergenic	0.0000
seq_s_32934	68458	intergenic	0.0000
seq_s_32934	68461	intergenic	0.0076
seq_s_32934	68462	intergenic	0.0097
seq_s_32934	68465	intergenic	0.0000
seq_s_32934	68468	intergenic	0.1639
seq_s_32934	68473	intergenic	0.0000
seq_s_32934	68482	intergenic	0.0000
seq_s_32934	68489	intergenic	0.0154
seq_s_32934	68495	intergenic	0.0030
seq_s_32934	68499	intergenic	0.0000
seq_s_32934	68505	intergenic	0.0000
seq_s_32934	68514	intergenic	0.0000
seq_s_32934	68516	intergenic	0.0076
seq_s_32934	68519	intergenic	0.0000
seq_s_32934	68520	intergenic	0.0000
seq_s_32934	68523	intergenic	0.0000
seq_s_32934	68529	intergenic	0.0033
seq_s_32934	68532	intergenic	0.0303
seq_s_32934	68536	intergenic	0.0347
seq_s_32934	68540	intergenic	0.1639
seq_s_32934	68543	intergenic	0.0503
seq_s_32934	68552	intergenic	0.0000
seq_s_32934	68555	intergenic	0.1097
seq_s_32934	68557	intergenic	0.0131
seq_s_32934	68563	intergenic	0.0177
seq_s_32934	68583	intergenic	0.0000
seq_s_32934	68587	intergenic	0.0000
seq_s_32934	68591	intergenic	0.0458
seq_s_32934	68592	intergenic	0.0458
seq_s_32934	68608	intergenic	0.0000
seq_s_32934	68612	intergenic	0.0000
seq_s_32934	68620	intergenic	0.0259
seq_s_32934	68623	intergenic	0.0000
seq_s_32934	68624	intergenic	0.0000
seq_s_32934	68625	intergenic	0.0000
seq_s_32934	68627	intergenic	0.0000
seq_s_32934	68629	intergenic	0.0000
seq_s_32934	68635	intergenic	0.0008
seq_s_32934	68641	intergenic	0.0008
seq_s_32934	68649	intergenic	0.0370
seq_s_32934	68650	intergenic	0.0000
seq_s_32934	68654	intergenic	0.0008
seq_s_32934	68671	intergenic	0.0000
seq_s_32934	68675	intergenic	0.0143
seq_s_32934	68685	intergenic	0.0072
seq_s_32934	68691	intergenic	0.0303
seq_s_32934	68708	intergenic	0.0072
seq_s_32934	68709	intergenic	0.0030
seq_s_32934	68713	intergenic	0.0000
seq_s_32934	68714	intergenic	0.0000
seq_s_32934	68720	intergenic	0.0030
seq_s_32934	68722	intergenic	0.0370
seq_s_32934	68724	intergenic	0.0030
seq_s_32934	68728	intergenic	0.0370
seq_s_32934	68731	intergenic	0.0303
seq_s_32934	68745	intergenic	0.0260
seq_s_32934	68755	intergenic	0.0018
seq_s_32934	68757	intergenic	0.0000
seq_s_32934	68767	intergenic	0.0303
seq_s_32934	68775	intergenic	0.0000
seq_s_32934	68776	intergenic	0.0008
seq_s_32934	68777	intergenic	0.0000
seq_s_32934	68780	intergenic	0.0090
seq_s_32934	68781	intergenic	0.0000
seq_s_32934	68783	intergenic	0.0000
seq_s_32934	68795	intergenic	0.0000
seq_s_32934	68801	intergenic	0.0000
seq_s_32934	68816	intergenic	0.0000
seq_s_32934	68845	intergenic	0.0008
seq_s_32934	68846	intergenic	0.0653
seq_s_32934	68851	intergenic	0.0000
seq_s_32934	68852	intergenic	0.0000
seq_s_32934	68855	intergenic	0.0258
seq_s_32934	68859	intergenic	0.0000
seq_s_32934	68875	intergenic	0.0034
seq_s_32934	68876	intergenic	0.0100
seq_s_32934	68877	intergenic	0.0000
seq_s_32934	68889	intergenic	0.0000
seq_s_32934	68890	intergenic	0.0000
seq_s_32934	68902	intergenic	0.0000
seq_s_32934	68906	intergenic	0.1639
seq_s_32934	68923	intergenic	0.0000
seq_s_32934	68936	intergenic	0.0000
seq_s_32934	68938	intergenic	0.0000
seq_s_32934	68939	intergenic	0.0000
seq_s_32934	68940	intergenic	0.0008
seq_s_32934	68957	intergenic	0.0000
seq_s_32934	68965	intergenic	0.0000
seq_s_32934	68969	intergenic	0.0000
seq_s_32934	68971	intergenic	0.0000
seq_s_32934	68977	intergenic	0.0000
seq_s_32934	68985	intergenic	0.0000
seq_s_32934	68988	intergenic	0.0008
seq_s_32934	68998	intergenic	0.0000
seq_s_32934	69000	intergenic	0.0196
seq_s_32934	69002	intergenic	0.0008
seq_s_32934	69003	intergenic	0.0000
seq_s_32934	69004	intergenic	0.0008
seq_s_32934	69012	intergenic	0.0000
seq_s_32934	69021	intergenic	0.0053
seq_s_32934	69036	intergenic	0.0000
seq_s_32934	69038	intergenic	0.0000
seq_s_32934	69039	intergenic	0.0512
seq_s_32934	69043	intergenic	0.0000
seq_s_32934	69047	intergenic	0.0000
seq_s_32934	69051	intergenic	0.0177
seq_s_32934	69056	intergenic	0.0013
seq_s_32934	69057	intergenic	0.0000
seq_s_32934	69060	intergenic	0.0000
seq_s_32934	69062	intergenic	0.0000
seq_s_32934	69072	intergenic	0.0000
seq_s_32934	69079	intergenic	0.0000
seq_s_32934	69080	intergenic	0.0076
seq_s_32934	69081	intergenic	0.0000
seq_s_32934	69092	intergenic	0.0000
seq_s_32934	69096	intergenic	0.0017
seq_s_32934	69098	intergenic	0.0000
seq_s_32934	69103	intergenic	0.0000
seq_s_32934	69106	intergenic	0.0046
seq_s_32934	69108	intergenic	0.0030
seq_s_32934	69114	intergenic	0.0000
seq_s_32934	69115	intergenic	0.0000
seq_s_32934	69116	intergenic	0.0000
seq_s_32934	69122	intergenic	0.1639
seq_s_32934	69126	intergenic	0.3039
seq_s_32934	69134	intergenic	0.0000
seq_s_32934	69145	intergenic	0.0118
seq_s_32934	69146	intergenic	0.0000
seq_s_32934	69153	intergenic	0.0124
seq_s_32934	69155	intergenic	0.0000
seq_s_32934	69159	intergenic	0.0000
seq_s_32934	69161	intergenic	0.0000
seq_s_32934	69165	intergenic	0.0000
seq_s_32934	69167	intergenic	0.0088
seq_s_32934	69168	intergenic	0.0000
seq_s_32934	69173	intergenic	0.0000
seq_s_32934	69174	intergenic	0.0000
seq_s_32934	69175	intergenic	0.0000
seq_s_32934	69178	intergenic	0.0000
seq_s_32934	69181	intergenic	0.0034
seq_s_32934	69183	intergenic	0.0000
seq_s_32934	69184	intergenic	0.0015
seq_s_32934	69191	intergenic	0.0000
seq_s_32934	69192	intergenic	0.0000
seq_s_32934	69193	intergenic	0.0000
seq_s_32934	69194	intergenic	0.0000
seq_s_32934	69196	intergenic	0.0014
seq_s_32934	69199	intergenic	0.0252
seq_s_32934	69203	intergenic	0.0063
seq_s_32934	69207	intergenic	0.0000
seq_s_32934	69211	intergenic	0.0040
seq_s_32934	69212	intergenic	0.0040
seq_s_32934	69224	intergenic	0.0008
seq_s_32934	69231	intergenic	0.0000
seq_s_32934	69234	intergenic	0.0000
seq_s_32934	69235	intergenic	0.1097
seq_s_32934	69238	intergenic	0.0000
seq_s_32934	69239	intergenic	0.0058
seq_s_32934	69243	intergenic	0.0702
seq_s_32934	69245	intergenic	0.0000
seq_s_32934	69248	intergenic	0.0702
seq_s_32934	69254	intergenic	0.0000
seq_s_32934	69255	intergenic	0.0503
seq_s_32934	69264	intergenic	0.0000
seq_s_32934	69268	intergenic	0.0000
seq_s_32934	69269	intergenic	0.1639
seq_s_32934	69271	intergenic	0.0000
seq_s_32934	69272	intergenic	0.0000
seq_s_32934	69279	intergenic	0.0000
seq_s_32934	69283	intergenic	0.0702
seq_s_32934	69284	intergenic	0.0000
seq_s_32934	69295	intergenic	0.0000
seq_s_32934	69296	intergenic	0.0894
seq_s_32934	69299	intergenic	0.0030
seq_s_32934	69303	intergenic	0.0000
seq_s_32934	69304	intergenic	0.0512
seq_s_32934	69309	intergenic	0.0000
seq_s_32934	69310	intergenic	0.0000
seq_s_32934	69317	intergenic	0.0000
seq_s_32934	69318	intergenic	0.0053
seq_s_32934	69319	intergenic	0.0000
seq_s_32934	69320	intergenic	0.1333
seq_s_32934	69329	intergenic	0.0000
seq_s_32934	69331	intergenic	0.0000
seq_s_32934	69332	intergenic	0.0000
seq_s_32934	69333	intergenic	0.0000
seq_s_32934	69334	intergenic	0.0000
seq_s_32934	69348	intergenic	0.0008
seq_s_32934	69349	intergenic	0.0032
seq_s_32934	69353	intergenic	0.0094
seq_s_32934	69362	intergenic	0.0051
seq_s_32934	69365	intergenic	0.0512
seq_s_32934	69366	intergenic	0.0000
seq_s_32934	69367	intergenic	0.0000
seq_s_32934	69374	intergenic	0.0000
seq_s_32934	69379	intergenic	0.0000
seq_s_32934	69380	intergenic	0.0076
seq_s_32934	69381	intergenic	0.0000
seq_s_32934	69389	intergenic	0.0000
seq_s_32934	69393	intergenic	0.0100
seq_s_32934	69398	intergenic	0.0000
seq_s_32934	69402	intergenic	0.0017
seq_s_32934	69405	intergenic	0.0111
seq_s_32934	69406	intergenic	0.0217
seq_s_32934	69412	intergenic	0.0000
seq_s_32934	69416	intergenic	0.0053
seq_s_32934	69428	intergenic	0.0000
seq_s_32934	69436	intergenic	0.0653
seq_s_32934	69462	intergenic	0.0056
seq_s_32934	69473	intergenic	0.0000
seq_s_32934	69489	intergenic	0.0000
seq_s_32934	69493	intergenic	0.0000
seq_s_32934	69501	intergenic	0.0000
seq_s_32934	69504	intergenic	0.0000
seq_s_32934	69508	intergenic	0.0000
seq_s_32934	69514	intergenic	0.1961
seq_s_32934	69517	intergenic	0.0000
seq_s_32934	69527	intergenic	0.0000
seq_s_32934	69536	intergenic	0.0000
seq_s_32934	69538	intergenic	0.0008
seq_s_32934	69541	intergenic	0.0000
seq_s_32934	69545	intergenic	0.0000
seq_s_32934	69546	intergenic	0.0000
seq_s_32934	69558	intergenic	0.0000
seq_s_32934	69571	intergenic	0.0131
seq_s_32934	69608	intergenic	0.0000
seq_s_32934	69612	intergenic	0.0076
seq_s_32934	69623	intergenic	0.0000
seq_s_32934	69628	intergenic	0.0008
seq_s_32934	69629	intergenic	0.0000
seq_s_32934	69632	intergenic	0.0053
seq_s_32934	69636	intergenic	0.0228
seq_s_32934	70781	intergenic	0.0000
seq_s_32934	70785	intergenic	0.0111
seq_s_32934	70790	intergenic	0.0008
seq_s_32934	70791	intergenic	0.0008
seq_s_32934	70798	intergenic	0.1639
seq_s_32934	70811	intergenic	0.0000
seq_s_32934	70812	intergenic	0.0000
seq_s_32934	70813	intergenic	0.0000
seq_s_32934	70817	intergenic	0.0000
seq_s_32934	70823	intergenic	0.0509
seq_s_32934	70828	intergenic	0.0018
seq_s_32934	70831	intergenic	0.0058
seq_s_32934	70832	intergenic	0.0177
seq_s_32934	70836	intergenic	0.0261
seq_s_32934	70844	intergenic	0.0371
seq_s_32934	70845	intergenic	0.0008
seq_s_32934	70848	intergenic	0.0131
seq_s_32934	70853	intergenic	0.0000
seq_s_32934	70856	intergenic	0.0518
seq_s_32934	70857	intergenic	0.0177
seq_s_32934	70859	intergenic	0.0008
seq_s_32934	70860	intergenic	0.0000
seq_s_32934	70862	intergenic	0.0030
seq_s_32934	70865	intergenic	0.0294
seq_s_32934	70874	intergenic	0.0653
seq_s_32934	70875	intergenic	0.0000
seq_s_32934	70877	intergenic	0.0631
seq_s_32934	70880	intergenic	0.0000
seq_s_32934	70882	intergenic	0.0000
seq_s_32934	70884	intergenic	0.0303
seq_s_32934	70890	intergenic	0.0000
seq_s_32934	70891	intergenic	0.0000
seq_s_32934	70898	intergenic	0.1639
seq_s_32934	70903	intergenic	0.0408
seq_s_32934	70904	intergenic	0.0408
seq_s_32934	70910	intergenic	0.0177
seq_s_32934	70913	intergenic	0.0653
seq_s_32934	70914	intergenic	0.0000
seq_s_32934	70916	intergenic	0.0111
seq_s_32934	70920	intergenic	0.0000
seq_s_32934	70921	intergenic	0.0008
seq_s_32934	70922	intergenic	0.0477
seq_s_32934	70939	intergenic	0.0000
seq_s_32934	70940	intergenic	0.0000
seq_s_32934	70941	intergenic	0.0000
seq_s_32934	70942	intergenic	0.0000
seq_s_32934	70951	intergenic	0.0030
seq_s_32934	70952	intergenic	0.0967
seq_s_32934	70957	intergenic	0.0281
seq_s_32934	70958	intergenic	0.0000
seq_s_32934	70968	intergenic	0.0000
seq_s_32934	70973	intergenic	0.0000
seq_s_32934	70985	intergenic	0.0370
seq_s_32934	70986	intergenic	0.0000
seq_s_32934	70989	intergenic	0.0000
seq_s_32934	70990	intergenic	0.0154
seq_s_32934	70992	intergenic	0.0053
seq_s_32934	70994	intergenic	0.0053
seq_s_32934	70996	intergenic	0.0000
seq_s_32934	71000	intergenic	0.0000
seq_s_32934	71010	intergenic	0.0000
seq_s_32934	71011	intergenic	0.0000
seq_s_32934	71017	intergenic	0.0000
seq_s_32934	71030	intergenic	0.0000
seq_s_32934	71038	intergenic	0.0000
seq_s_32934	71039	intergenic	0.0000
seq_s_32934	71041	intergenic	0.0000
seq_s_32934	71055	intergenic	0.0000
seq_s_32934	71059	intergenic	0.0000
seq_s_32934	71061	intergenic	0.0653
seq_s_32934	71062	intergenic	0.0168
seq_s_32934	71064	intergenic	0.0000
seq_s_32934	71072	intergenic	0.0000
seq_s_32934	71075	intergenic	0.0008
seq_s_32934	71078	intergenic	0.0450
seq_s_32934	71081	intergenic	0.0370
seq_s_32934	71084	intergenic	0.1628
seq_s_32934	71085	intergenic	0.0702
seq_s_32934	71087	intergenic	0.0370
seq_s_32934	71088	intergenic	0.0702
seq_s_32934	71091	intergenic	0.0837
seq_s_32934	71093	intergenic	0.0894
seq_s_32934	71094	intergenic	0.0000
seq_s_32934	71101	intergenic	0.0967
seq_s_32934	71103	intergenic	0.0882
seq_s_32934	71108	intergenic	0.0370
seq_s_32934	71119	intergenic	0.0503
seq_s_32934	71122	intergenic	0.0000
seq_s_32934	71125	intergenic	0.1263
seq_s_32934	71130	intergenic	0.0512
seq_s_32934	71132	intergenic	0.0512
seq_s_32934	71137	intergenic	0.1486
seq_s_32934	71139	intergenic	0.0313
seq_s_32934	71147	intergenic	0.0000
seq_s_32934	71149	intergenic	0.1704
seq_s_32934	71153	intergenic	0.0000
seq_s_32934	71159	intergenic	0.0000
seq_s_32934	71164	intergenic	0.0000
seq_s_32934	71165	intergenic	0.0000
seq_s_32934	71171	intergenic	0.0000
seq_s_32934	71179	intergenic	0.0048
seq_s_32934	71180	intergenic	0.0905
seq_s_32934	71189	intergenic	0.0000
seq_s_32934	71190	intergenic	0.0034
seq_s_32934	71193	intergenic	0.0000
seq_s_32934	71195	intergenic	0.0277
seq_s_32934	71197	intergenic	0.0000
seq_s_32934	71201	intergenic	0.0408
seq_s_32934	71208	intergenic	0.1639
seq_s_32934	71211	intergenic	0.0746
seq_s_32934	71218	intergenic	0.0000
seq_s_32934	71221	intergenic	0.0000
seq_s_32934	71277	intergenic	0.0746
seq_s_32934	71280	intergenic	0.0000
seq_s_32934	71292	intergenic	0.0746
seq_s_32934	71295	intergenic	0.0000
seq_s_32934	71303	intergenic	0.0353
seq_s_32934	71304	intergenic	0.0000
seq_s_32934	71305	intergenic	0.0408
seq_s_32934	71306	intergenic	0.0000
seq_s_32934	71307	intergenic	0.0000
seq_s_32934	71310	intergenic	0.0000
seq_s_32934	71320	intergenic	0.0000
seq_s_32934	71327	intergenic	0.0000
seq_s_32934	71333	intergenic	0.0000
seq_s_32934	71337	intergenic	0.0000
seq_s_32934	71348	intergenic	0.0008
seq_s_32934	71353	intergenic	0.0030
seq_s_32934	71354	intergenic	0.0000
seq_s_32934	71358	intergenic	0.0000
seq_s_32934	71365	intergenic	0.0000
seq_s_32934	71372	intergenic	0.1354
seq_s_32934	71373	intergenic	0.0000
seq_s_32934	71388	intergenic	0.0000
seq_s_32934	71397	intergenic	0.0000
seq_s_32934	71405	intergenic	0.0303
seq_s_32934	71406	intergenic	0.0000
seq_s_32934	71412	intergenic	0.0008
seq_s_32934	71413	intergenic	0.0000
seq_s_32934	71414	intergenic	0.0000
seq_s_32934	71417	intergenic	0.0143
seq_s_32934	71419	intergenic	0.0000
seq_s_32934	71424	intergenic	0.0000
seq_s_32934	71433	intergenic	0.0000
seq_s_32934	71438	intergenic	0.0000
seq_s_32934	71442	intergenic	0.0040
seq_s_32934	71451	intergenic	0.0000
seq_s_32934	71455	intergenic	0.0000
seq_s_32934	71460	intergenic	0.0000
seq_s_32934	71463	intergenic	0.0000
seq_s_32934	71466	intergenic	0.0000
seq_s_32934	71468	intergenic	0.0000
seq_s_32934	71533	intergenic	0.0000
seq_s_32934	71534	intergenic	0.0370
seq_s_32934	71540	intergenic	0.0000
seq_s_32934	71544	intergenic	0.0512
seq_s_32934	71546	intergenic	0.0000
seq_s_32934	71549	intergenic	0.0000
seq_s_32934	71550	intergenic	0.0000
seq_s_32934	71556	intergenic	0.0000
seq_s_32934	71558	intergenic	0.0000
seq_s_32934	71560	intergenic	0.0131
seq_s_32934	71562	intergenic	0.0100
seq_s_32934	71567	intergenic	0.0000
seq_s_32934	71571	intergenic	0.0100
seq_s_32934	71575	intergenic	0.0000
seq_s_32934	71576	intergenic	0.0033
seq_s_32934	71577	intergenic	0.0008
seq_s_32934	71587	intergenic	0.0131
seq_s_32934	71588	intergenic	0.0131
seq_s_32934	71599	intergenic	0.0008
seq_s_32934	71600	intergenic	0.0131
seq_s_32934	71604	intergenic	0.0131
seq_s_32934	71605	intergenic	0.0000
seq_s_32934	71632	intergenic	0.0000
seq_s_32934	71636	intergenic	0.0000
seq_s_32934	71642	intergenic	0.0000
seq_s_32934	71648	intergenic	0.0000
seq_s_32934	71650	intergenic	0.0000
seq_s_32934	71661	intergenic	0.0053
seq_s_32934	71664	intergenic	0.0030
seq_s_32934	71668	intergenic	0.0000
seq_s_32934	71672	intergenic	0.0000
seq_s_32934	71675	intergenic	0.0147
seq_s_32934	71676	intergenic	0.0000
seq_s_32934	71677	intergenic	0.0000
seq_s_32934	71678	intergenic	0.0000
seq_s_32934	71683	intergenic	0.0030
seq_s_32934	71690	intergenic	0.0131
seq_s_32934	71694	intergenic	0.0000
seq_s_32934	71696	intergenic	0.0000
seq_s_32934	72635	intergenic	0.0008
seq_s_32934	72641	intergenic	0.0000
seq_s_32934	72646	intergenic	0.0000
seq_s_32934	72649	intergenic	0.0017
seq_s_32934	72662	intergenic	0.0430
seq_s_32934	72672	intergenic	0.0261
seq_s_32934	72673	intergenic	0.0111
seq_s_32934	72674	intergenic	0.0303
seq_s_32934	72676	intergenic	0.0000
seq_s_32934	72677	intergenic	0.0000
seq_s_32934	72682	intergenic	0.0131
seq_s_32934	72686	intergenic	0.0100
seq_s_32934	72693	intergenic	0.0000
seq_s_32934	72697	intergenic	0.0000
seq_s_32934	72703	intergenic	0.0000
seq_s_32934	72704	intergenic	0.0131
seq_s_32934	72705	intergenic	0.0000
seq_s_32934	72707	intergenic	0.1704
seq_s_32934	72715	intergenic	0.0258
seq_s_32934	72718	intergenic	0.0008
seq_s_32934	72719	intergenic	0.0000
seq_s_32934	72722	intergenic	0.0000
seq_s_32934	72725	intergenic	0.0000
seq_s_32934	72726	intergenic	0.0008
seq_s_32934	72727	intergenic	0.0000
seq_s_32934	72728	intergenic	0.0100
seq_s_32934	72730	intergenic	0.0967
seq_s_32934	72732	intergenic	0.0000
seq_s_32934	72736	intergenic	0.0000
seq_s_32934	72738	intergenic	0.0053
seq_s_32934	72745	intergenic	0.0512
seq_s_32934	72746	intergenic	0.0000
seq_s_32934	72747	intergenic	0.0008
seq_s_32934	72749	intergenic	0.0000
seq_s_32934	72752	intergenic	0.0780
seq_s_32934	72755	intergenic	0.0000
seq_s_32934	72764	intergenic	0.0034
seq_s_32934	72769	intergenic	0.0131
seq_s_32934	72770	intergenic	0.0000
seq_s_32934	72771	intergenic	0.0258
seq_s_32934	72780	intergenic	0.0089
seq_s_32934	72782	intergenic	0.0017
seq_s_32934	72783	intergenic	0.0000
seq_s_32934	72786	intergenic	0.0000
seq_s_32934	73283	intergenic	0.0000
seq_s_32934	73286	intergenic	0.0000
seq_s_32934	73288	intergenic	0.0000
seq_s_32934	73290	intergenic	0.0000
seq_s_32934	73416	intergenic	0.0000
seq_s_32934	73419	intergenic	0.0000
seq_s_32934	73424	intergenic	0.0000
seq_s_32934	73435	intergenic	0.0000
seq_s_32934	73440	intergenic	0.0000
seq_s_32934	73441	intergenic	0.0000
seq_s_32934	73442	intergenic	0.0100
seq_s_32934	73452	intergenic	0.0000
seq_s_32934	73461	intergenic	0.0000
seq_s_32934	73462	intergenic	0.0000
seq_s_32934	74517	intergenic	0.0000
seq_s_32934	74521	intergenic	0.0702
seq_s_32934	74524	intergenic	0.0032
seq_s_32934	74526	intergenic	0.0000
seq_s_32934	74541	intergenic	0.0631
seq_s_32934	74544	intergenic	0.0000
seq_s_32934	74557	intergenic	0.0000
seq_s_32934	74588	intergenic	0.0000
seq_s_32934	74590	intergenic	0.0008
seq_s_32934	74592	intergenic	0.1639
seq_s_32934	74598	intergenic	0.0000
seq_s_32934	74599	intergenic	0.0000
seq_s_32934	74600	intergenic	0.0000
seq_s_32934	74624	intergenic	0.0417
seq_s_32934	74631	intergenic	0.0261
seq_s_32934	74636	intergenic	0.0000
seq_s_32934	74879	intergenic	0.0328
seq_s_32934	74884	intergenic	0.0000
seq_s_32934	75379	intergenic	0.0000
seq_s_32934	75384	intergenic	0.0030
seq_s_32934	75386	intergenic	0.0000
seq_s_32934	75477	intergenic	0.0000
seq_s_32934	75536	intergenic	0.0000
seq_s_32934	75570	intergenic	0.0000
seq_s_32934	75612	intergenic	0.0000
seq_s_32934	75619	intergenic	0.0000
seq_s_32934	75621	intergenic	0.0008
seq_s_32934	75769	intergenic	0.0991
seq_s_32934	76206	intergenic	0.0076
seq_s_32934	76214	intergenic	0.0053
seq_s_32934	76216	intergenic	0.0000
seq_s_32934	76235	intergenic	0.0303
seq_s_32934	76240	intergenic	0.0008
seq_s_32934	76241	intergenic	0.0030
seq_s_32934	76247	intergenic	0.0008
seq_s_32934	76258	intergenic	0.0030
seq_s_32934	76263	intergenic	0.0000
seq_s_32934	76264	intergenic	0.0000
seq_s_32934	76292	intergenic	0.0000
seq_s_32934	76302	intergenic	0.0053
seq_s_32934	76313	intergenic	0.0000
seq_s_32934	76317	intergenic	0.0030
seq_s_32934	76325	intergenic	0.0000
seq_s_32934	76326	intergenic	0.0000
seq_s_32934	76336	intergenic	0.0000
seq_s_32934	76355	intergenic	0.0000
seq_s_32934	76360	intergenic	0.0034
seq_s_32934	76366	intergenic	0.0702
seq_s_32934	76380	intergenic	0.0000
seq_s_32934	76381	intergenic	0.0000
seq_s_32934	76391	intergenic	0.0000
seq_s_32934	76409	intergenic	0.0000
seq_s_32934	76410	intergenic	0.0000
seq_s_32934	76411	intergenic	0.0200
seq_s_32934	76422	intergenic	0.0000
seq_s_32934	76423	intergenic	0.0408
seq_s_32934	76428	intergenic	0.1354
seq_s_32934	76430	intergenic	0.0000
seq_s_32934	76432	intergenic	0.0121
seq_s_32934	76434	intergenic	0.0008
seq_s_32934	76435	intergenic	0.0303
seq_s_32934	76436	intergenic	0.0131
seq_s_32934	76447	intergenic	0.1354
seq_s_32934	76451	intergenic	0.0653
seq_s_32934	76455	intergenic	0.0000
seq_s_32934	76456	intergenic	0.0000
seq_s_32934	76466	intergenic	0.0000
seq_s_32934	76473	intergenic	0.0000
seq_s_32934	76476	intergenic	0.0000
seq_s_32934	76477	intergenic	0.0000
seq_s_32934	76479	intergenic	0.0000
seq_s_32934	76488	intergenic	0.0000
seq_s_32934	76491	intergenic	0.0000
seq_s_32934	76493	intergenic	0.0030
seq_s_32934	76496	intergenic	0.0000
seq_s_32934	76497	intergenic	0.0000
seq_s_32934	76505	intergenic	0.0034
seq_s_32934	76507	intergenic	0.0000
seq_s_32934	76509	intergenic	0.0000
seq_s_32934	76511	intergenic	0.0303
seq_s_32934	76512	intergenic	0.0000
seq_s_32934	76516	intergenic	0.3039
seq_s_32934	76519	intergenic	0.0000
seq_s_32934	76520	intergenic	0.0000
seq_s_32934	76521	intergenic	0.0124
seq_s_32934	76528	intergenic	0.0008
seq_s_32934	76532	intergenic	0.0008
seq_s_32934	76533	intergenic	0.0271
seq_s_32934	76535	intergenic	0.0000
seq_s_32934	76551	intergenic	0.0653
seq_s_32934	76554	intergenic	0.0053
seq_s_32934	76555	intergenic	0.0000
seq_s_32934	76561	intergenic	0.1961
seq_s_32934	76562	intergenic	0.0000
seq_s_32934	76564	intergenic	0.0000
seq_s_32934	76567	intergenic	0.0030
seq_s_32934	76568	intergenic	0.0303
seq_s_32934	76569	intergenic	0.0000
seq_s_32934	76572	intergenic	0.0053
seq_s_32934	76573	intergenic	0.0653
seq_s_32934	76574	intergenic	0.0000
seq_s_32934	76575	intergenic	0.0000
seq_s_32934	76577	intergenic	0.0753
seq_s_32934	76578	intergenic	0.0000
seq_s_32934	76579	intergenic	0.0000
seq_s_32934	76580	intergenic	0.0034
seq_s_32934	76581	intergenic	0.0000
seq_s_32934	76584	intergenic	0.0000
seq_s_32934	76587	intergenic	0.0000
seq_s_32934	76588	intergenic	0.0000
seq_s_32934	76592	intergenic	0.0000
seq_s_32934	76593	intergenic	0.0000
seq_s_32934	76594	intergenic	0.0000
seq_s_32934	76595	intergenic	0.0053
seq_s_32934	76599	intergenic	0.0967
seq_s_32934	76600	intergenic	0.0000
seq_s_32934	76608	intergenic	0.0000
seq_s_32934	76617	intergenic	0.0303
seq_s_32934	76619	intergenic	0.0000
seq_s_32934	76622	intergenic	0.0000
seq_s_32934	76627	intergenic	0.0000
seq_s_32934	76631	intergenic	0.0000
seq_s_32934	76632	intergenic	0.0000
seq_s_32934	76634	intergenic	0.0053
seq_s_32934	76635	intergenic	0.0000
seq_s_32934	76638	intergenic	0.0030
seq_s_32934	76639	intergenic	0.0000
seq_s_32934	76688	intergenic	0.0008
seq_s_32934	76691	intergenic	0.0303
seq_s_32934	76693	intergenic	0.0000
seq_s_32934	76705	intergenic	0.0000
seq_s_32934	76709	intergenic	0.0008
seq_s_32934	76711	intergenic	0.0000
seq_s_32934	76726	intergenic	0.0000
seq_s_32934	76727	intergenic	0.0000
seq_s_32934	76728	intergenic	0.0000
seq_s_32934	76731	intergenic	0.0000
seq_s_32934	76735	intergenic	0.0030
seq_s_32934	76739	intergenic	0.0000
seq_s_32934	76740	intergenic	0.0000
seq_s_32934	76743	intergenic	0.0030
seq_s_32934	76746	intergenic	0.0000
seq_s_32934	76748	intergenic	0.0131
seq_s_32934	76749	intergenic	0.0000
seq_s_32934	76754	intergenic	0.0000
seq_s_32934	76755	intergenic	0.0124
seq_s_32934	76763	intergenic	0.0076
seq_s_32934	76764	intergenic	0.0303
seq_s_32934	76769	intergenic	0.0000
seq_s_32934	76770	intergenic	0.0000
seq_s_32934	76775	intergenic	0.0000
seq_s_32934	76794	intergenic	0.0000
seq_s_32934	76800	intergenic	0.0303
seq_s_32934	76803	intergenic	0.0008
seq_s_32934	76805	intergenic	0.0000
seq_s_32934	76806	intergenic	0.0000
seq_s_32934	78443	intergenic	0.0000
seq_s_32934	78461	intergenic	0.0000
seq_s_32934	78465	intergenic	0.0000
seq_s_32934	78467	intergenic	0.0000
seq_s_32934	78473	intergenic	0.0000
seq_s_32934	78480	intergenic	0.0034
seq_s_32934	78686	intergenic	0.0000
seq_s_32934	78690	intergenic	0.0053
seq_s_32934	78691	intergenic	0.0000
seq_s_32934	78708	intergenic	0.0000
seq_s_32934	78713	intergenic	0.0076
seq_s_32934	78714	intergenic	0.0008
seq_s_32934	78724	intergenic	0.0008
seq_s_32934	78727	intergenic	0.0000
seq_s_32934	78735	intergenic	0.0370
seq_s_32934	78746	intergenic	0.0000
seq_s_32934	78747	intergenic	0.0000
seq_s_32934	78754	intergenic	0.0000
seq_s_32934	78755	intergenic	0.0000
seq_s_32934	78759	intergenic	0.0000
seq_s_32934	78760	intergenic	0.0100
seq_s_32934	78762	intergenic	0.0034
seq_s_32934	78765	intergenic	0.1548
seq_s_32934	78766	intergenic	0.0000
seq_s_32934	78768	intergenic	0.0000
seq_s_32934	78771	intergenic	0.0000
seq_s_32934	78773	intergenic	0.0000
seq_s_32934	78776	intergenic	0.0000
seq_s_32934	78778	intergenic	0.0086
seq_s_32934	78780	intergenic	0.0000
seq_s_32934	78790	intergenic	0.0000
seq_s_32934	78791	intergenic	0.0000
seq_s_32934	78795	intergenic	0.0000
seq_s_32934	78799	intergenic	0.0000
seq_s_32934	78800	intergenic	0.0000
seq_s_32934	78815	intergenic	0.0000
seq_s_32934	78816	intergenic	0.0000
seq_s_32934	78819	intergenic	0.0000
seq_s_32934	78823	intergenic	0.0000
seq_s_32934	78824	intergenic	0.0000
seq_s_32934	78827	intergenic	0.0000
seq_s_32934	78828	intergenic	0.0000
seq_s_32934	78833	intergenic	0.0000
seq_s_32934	78888	intergenic	0.0000
seq_s_32934	78890	intergenic	0.0008
seq_s_32934	78891	intergenic	0.0000
seq_s_32934	78896	intergenic	0.0000
seq_s_32934	78911	intergenic	0.0000
seq_s_32934	78913	intergenic	0.0076
seq_s_32934	78914	intergenic	0.0131
seq_s_32934	78916	intergenic	0.0000
seq_s_32934	78917	intergenic	0.0000
seq_s_32934	78924	intergenic	0.0643
seq_s_32934	78931	intergenic	0.0000
seq_s_32934	78934	intergenic	0.0000
seq_s_32934	78937	intergenic	0.0653
seq_s_32934	78945	intergenic	0.0419
seq_s_32934	78962	intergenic	0.0000
seq_s_32934	78963	intergenic	0.0000
seq_s_32934	78968	intergenic	0.0000
seq_s_32934	78970	intergenic	0.0000
seq_s_32934	78974	intergenic	0.0000
seq_s_32934	78978	intergenic	0.0000
seq_s_32934	78979	intergenic	0.0000
seq_s_32934	78987	intergenic	0.0034
seq_s_32934	79939	intergenic	0.0131
seq_s_32934	79941	intergenic	0.0303
seq_s_32934	79942	intergenic	0.0000
seq_s_32934	79951	intergenic	0.0008
seq_s_32934	79952	intergenic	0.0000
seq_s_32934	79959	intergenic	0.0008
seq_s_32934	79969	intergenic	0.0000
seq_s_32934	79970	intergenic	0.1639
seq_s_32934	79986	intergenic	0.0000
seq_s_32934	79995	intergenic	0.0008
seq_s_32934	79997	intergenic	0.0000
seq_s_32934	79998	intergenic	0.0000
seq_s_32934	80013	intergenic	0.0000
seq_s_32934	81667	intergenic	0.0124
seq_s_32934	81670	intergenic	0.0053
seq_s_32934	81677	intergenic	0.0303
seq_s_32934	81685	intergenic	0.0008
seq_s_32934	81686	intergenic	0.0034
seq_s_32934	81694	intergenic	0.0034
seq_s_32934	81695	intergenic	0.0000
seq_s_32934	81713	intergenic	0.0000
seq_s_32934	81728	intergenic	0.0034
seq_s_32934	81730	intergenic	0.0076
seq_s_32934	81740	intergenic	0.0000
seq_s_32934	81742	intergenic	0.0000
seq_s_32934	81743	intergenic	0.0000
seq_s_32934	81746	intergenic	0.0000
seq_s_32934	81750	intergenic	0.0000
seq_s_32934	81753	intergenic	0.0303
seq_s_32934	81757	intergenic	0.0008
seq_s_32934	81765	intergenic	0.0571
seq_s_32934	81767	intergenic	0.0066
seq_s_32934	81774	intergenic	0.0000
seq_s_32934	81829	intergenic	0.0030
seq_s_32934	81833	intergenic	0.0030
seq_s_32934	81835	intergenic	0.0030
seq_s_32934	81837	intergenic	0.0000
seq_s_32934	81853	intergenic	0.0008
seq_s_32934	81855	intergenic	0.0008
seq_s_32934	81863	intergenic	0.0271
seq_s_32934	81871	intergenic	0.0000
seq_s_32934	81874	intergenic	0.0297
seq_s_32934	81877	intergenic	0.0008
seq_s_32934	81881	intergenic	0.1639
seq_s_32934	81882	intergenic	0.0000
seq_s_32934	81884	intergenic	0.0000
seq_s_32934	81887	intergenic	0.0053
seq_s_32934	81888	intergenic	0.0000
seq_s_32934	81899	intergenic	0.0053
seq_s_32934	81900	intergenic	0.0155
seq_s_32934	81904	intergenic	0.0008
seq_s_32934	81909	intergenic	0.0111
seq_s_32934	81917	intergenic	0.0000
seq_s_32934	81921	intergenic	0.0000
seq_s_32934	81923	intergenic	0.0131
seq_s_32934	81926	intergenic	0.0030
seq_s_32934	81933	intergenic	0.0653
seq_s_32934	81935	intergenic	0.0000
seq_s_32934	81941	intergenic	0.0000
seq_s_32934	81947	intergenic	0.0030
seq_s_32934	81948	intergenic	0.0000
seq_s_32934	81953	intergenic	0.0000
seq_s_32934	81955	intergenic	0.0000
seq_s_32934	81956	intergenic	0.0124
seq_s_32934	81958	intergenic	0.0000
seq_s_32934	81964	intergenic	0.0000
seq_s_32934	81965	intergenic	0.0124
seq_s_32934	81968	intergenic	0.0000
seq_s_32934	81970	intergenic	0.0030
seq_s_32934	81974	intergenic	0.0000
seq_s_32934	81975	intergenic	0.1354
seq_s_32934	81977	intergenic	0.0000
seq_s_32934	81979	intergenic	0.0000
seq_s_32934	81980	intergenic	0.0000
seq_s_32934	81982	intergenic	0.0030
seq_s_32934	81985	intergenic	0.0000
seq_s_32934	81996	intergenic	0.0000
seq_s_32934	82004	intergenic	0.0076
seq_s_32934	82005	intergenic	0.0000
seq_s_32934	82017	intergenic	0.0000
seq_s_32934	83080	intergenic	0.0000
seq_s_32934	83087	intergenic	0.0000
seq_s_32934	83098	intergenic	0.0034
seq_s_32934	83100	intergenic	0.0000
seq_s_32934	83101	intergenic	0.4188
seq_s_32934	83105	intergenic	0.0303
seq_s_32934	83106	intergenic	0.1639
seq_s_32934	83108	intergenic	0.0000
seq_s_32934	83116	intergenic	0.0000
seq_s_32934	83118	intergenic	0.0000
seq_s_32934	83123	intergenic	0.0076
seq_s_32934	83125	intergenic	0.0000
seq_s_32934	83126	intergenic	0.0000
seq_s_32934	83128	intergenic	0.0000
seq_s_32934	83130	intergenic	0.0653
seq_s_32934	83133	intergenic	0.0124
seq_s_32934	83138	intergenic	0.0967
seq_s_32934	83143	intergenic	0.0967
seq_s_32934	83144	intergenic	0.0653
seq_s_32934	83146	intergenic	0.0000
seq_s_32934	83147	intergenic	0.0177
seq_s_32934	83149	intergenic	0.0000
seq_s_32934	83150	intergenic	0.0000
seq_s_32934	83158	intergenic	0.0000
seq_s_32934	83159	intergenic	0.0512
seq_s_32934	83166	intergenic	0.0000
seq_s_32934	83167	intergenic	0.1870
seq_s_32934	83168	intergenic	0.0000
seq_s_32934	83169	intergenic	0.0000
seq_s_32934	83171	intergenic	0.0000
seq_s_32934	83174	intergenic	0.0000
seq_s_32934	83175	intergenic	0.0131
seq_s_32934	83176	intergenic	0.0008
seq_s_32934	83177	intergenic	0.0303
seq_s_32934	83178	intergenic	0.0000
seq_s_32934	83180	intergenic	0.0034
seq_s_32934	83184	intergenic	0.1097
seq_s_32934	83186	intergenic	0.0000
seq_s_32934	83225	intergenic	0.0030
seq_s_32934	83226	intergenic	0.4541
seq_s_32934	83229	intergenic	0.0000
seq_s_32934	83230	intergenic	0.0000
seq_s_32934	83238	intergenic	0.0000
seq_s_32934	83256	intergenic	0.0131
seq_s_32934	83265	intergenic	0.0000
seq_s_32934	83267	intergenic	0.0076
seq_s_32934	83268	intergenic	0.0076
seq_s_32934	83271	intergenic	0.0030
seq_s_32934	83280	intergenic	0.0008
seq_s_32934	83282	intergenic	0.0000
seq_s_32934	83287	intergenic	0.2279
seq_s_32934	83289	intergenic	0.0000
seq_s_32934	83292	intergenic	0.0000
seq_s_32934	83295	intergenic	0.0000
seq_s_32934	83298	intergenic	0.0000
seq_s_32934	83301	intergenic	0.1961
seq_s_32934	83302	intergenic	0.0000
seq_s_32934	83330	intergenic	0.0017
seq_s_32934	83336	intergenic	0.0416
seq_s_32934	83342	intergenic	0.0008
seq_s_32934	83346	intergenic	0.0000
seq_s_32934	83347	intergenic	0.0152
seq_s_32934	83348	intergenic	0.0147
seq_s_32934	83354	intergenic	0.0124
seq_s_32934	83355	intergenic	0.0000
seq_s_32934	83364	intergenic	0.0066
seq_s_32934	83370	intergenic	0.0000
seq_s_32934	83371	intergenic	0.0000
seq_s_32934	83375	intergenic	0.0100
seq_s_32934	83376	intergenic	0.0000
seq_s_32934	83380	intergenic	0.0000
seq_s_32934	83383	intergenic	0.0033
seq_s_32934	83386	intergenic	0.0000
seq_s_32934	83387	intergenic	0.0000
seq_s_32934	83392	intergenic	0.0000
seq_s_32934	83394	intergenic	0.0000
seq_s_32934	83395	intergenic	0.0000
seq_s_32934	83401	intergenic	0.0000
seq_s_32934	83405	intergenic	0.0000
seq_s_32934	83407	intergenic	0.0653
seq_s_32934	83413	intergenic	0.0034
seq_s_32934	83414	intergenic	0.0000
seq_s_32934	83422	intergenic	0.0000
seq_s_32934	83426	intergenic	0.0030
seq_s_32934	83429	intergenic	0.0076
seq_s_32934	83430	intergenic	0.0000
seq_s_32934	83435	intergenic	0.0000
seq_s_32934	83437	intergenic	0.0000
seq_s_32934	83440	intergenic	0.1961
seq_s_32934	83451	intergenic	0.0008
seq_s_32934	83452	intergenic	0.0000
seq_s_32934	83455	intergenic	0.0000
seq_s_32934	83457	intergenic	0.0000
seq_s_32934	83458	intergenic	0.0008
seq_s_32934	83461	intergenic	0.0000
seq_s_32934	83464	intergenic	0.0000
seq_s_32934	83465	intergenic	0.0000
seq_s_32934	83469	intergenic	0.0000
seq_s_32934	83470	intergenic	0.0000
seq_s_32934	83471	intergenic	0.0000
seq_s_32934	83472	intergenic	0.0000
seq_s_32934	83474	intergenic	0.0000
seq_s_32934	83480	intergenic	0.0000
seq_s_32934	83481	intergenic	0.0000
seq_s_32934	83482	intergenic	0.0000
seq_s_32934	83483	intergenic	0.0000
seq_s_32934	83484	intergenic	0.0000
seq_s_32934	83488	intergenic	0.0111
seq_s_32934	83489	intergenic	0.3039
seq_s_32934	83491	intergenic	0.0000
seq_s_32934	83492	intergenic	0.0000
seq_s_32934	83493	intergenic	0.0000
seq_s_32934	83503	intergenic	0.1639
seq_s_32934	83508	intergenic	0.1639
seq_s_32934	83510	intergenic	0.0000
seq_s_32934	83523	intergenic	0.0172
seq_s_32934	83524	intergenic	0.0000
seq_s_32934	83526	intergenic	0.1639
seq_s_32934	83531	intergenic	0.0000
seq_s_32934	83534	intergenic	0.0000
seq_s_32934	83543	intergenic	0.0000
seq_s_32934	83544	intergenic	0.1639
seq_s_32934	83558	intergenic	0.0000
seq_s_32934	83564	intergenic	0.0000
seq_s_32934	83567	intergenic	0.0076
seq_s_32934	83583	intergenic	0.0034
seq_s_32934	83591	intergenic	0.0131
seq_s_32934	83599	intergenic	0.1052
seq_s_32934	83609	intergenic	0.0131
seq_s_32934	83617	intergenic	0.0000
seq_s_32934	83630	intergenic	0.0653
seq_s_32934	83631	intergenic	0.0000
seq_s_32934	83632	intergenic	0.0303
seq_s_32934	83638	intergenic	0.0000
seq_s_32934	83640	intergenic	0.1354
seq_s_32934	83644	intergenic	0.1639
seq_s_32934	83648	intergenic	0.0540
seq_s_32934	83665	intergenic	0.0131
seq_s_32934	83674	intergenic	0.0000
seq_s_32934	83686	intergenic	0.0653
seq_s_32934	83690	intergenic	0.0000
seq_s_32934	83708	intergenic	0.0000
seq_s_32934	83714	intergenic	0.1639
seq_s_32934	83736	intergenic	0.0053
seq_s_32934	83753	intergenic	0.0000
seq_s_32934	83755	intergenic	0.0000
seq_s_32934	83756	intergenic	0.0000
seq_s_32934	83758	intergenic	0.0408
seq_s_32934	83780	intergenic	0.0261
seq_s_32934	83782	intergenic	0.0000
seq_s_32934	83783	intergenic	0.0000
seq_s_32934	83788	intergenic	0.0000
seq_s_32934	83793	intergenic	0.0034
seq_s_32934	83799	intergenic	0.0000
seq_s_32934	83801	intergenic	0.0000
seq_s_32934	83802	intergenic	0.0000
seq_s_32934	83811	intergenic	0.0261
seq_s_32934	83813	intergenic	0.1639
seq_s_32934	83818	intergenic	0.0000
seq_s_32934	83821	intergenic	0.0417
seq_s_32934	83825	intergenic	0.0000
seq_s_32934	83826	intergenic	0.0000
seq_s_32934	83830	intergenic	0.0000
seq_s_32934	83832	intergenic	0.1639
seq_s_32934	83833	intergenic	0.1639
seq_s_32934	83852	intergenic	0.0000
seq_s_32934	83855	intergenic	0.3192
seq_s_32934	83857	intergenic	0.0000
seq_s_32934	83867	intergenic	0.1639
seq_s_32934	83869	intergenic	0.0261
seq_s_32934	83870	intergenic	0.0000
seq_s_32934	83873	intergenic	0.0000
seq_s_32934	83874	intergenic	0.0000
seq_s_32934	83875	intergenic	0.0000
seq_s_32934	83880	intergenic	0.0000
seq_s_32934	83889	intergenic	0.0131
seq_s_32934	83893	intergenic	0.3039
seq_s_32934	83896	intergenic	0.3039
seq_s_32934	83905	intergenic	0.0131
seq_s_32934	83916	intergenic	0.0000
seq_s_32934	83917	intergenic	0.1097
seq_s_32934	83918	intergenic	0.3051
seq_s_32934	83923	intergenic	0.0000
seq_s_32934	83925	intergenic	0.0653
seq_s_32934	83931	intergenic	0.0000
seq_s_32934	83933	intergenic	0.0000
seq_s_32934	83937	intergenic	0.3039
seq_s_32934	83939	intergenic	0.0000
seq_s_32934	83941	intergenic	0.0000
seq_s_32934	83957	intergenic	0.0303
seq_s_32934	83961	intergenic	0.0000
seq_s_32934	83976	intergenic	0.0053
seq_s_32934	83977	intergenic	0.0000
seq_s_32934	83980	intergenic	0.0000
seq_s_32934	83985	intergenic	0.0653
seq_s_32934	83986	intergenic	0.0000
seq_s_32934	83987	intergenic	0.0653
seq_s_32934	84000	intergenic	0.0000
seq_s_32934	84003	intergenic	0.0653
seq_s_32934	84009	intergenic	0.0000
seq_s_32934	84010	intergenic	0.0034
seq_s_32934	84011	intergenic	0.0000
seq_s_32934	84012	intergenic	0.0076
seq_s_32934	84015	intergenic	0.0100
seq_s_32934	84017	intergenic	0.0000
seq_s_32934	84018	intergenic	0.0653
seq_s_32934	84023	intergenic	0.0000
seq_s_32934	84026	intergenic	0.1639
seq_s_32934	84029	intergenic	0.0000
seq_s_32934	84037	intergenic	0.0053
seq_s_32934	84039	intergenic	0.0000
seq_s_32934	84040	intergenic	0.0034
seq_s_32934	84044	intergenic	0.0034
seq_s_32934	84049	intergenic	0.0653
seq_s_32934	84061	intergenic	0.0034
seq_s_32934	84063	intergenic	0.0053
seq_s_32934	84064	intergenic	0.0053
seq_s_32934	84066	intergenic	0.0000
seq_s_32934	84073	intergenic	0.0000
seq_s_32934	84074	intergenic	0.0000
seq_s_32934	84078	intergenic	0.0100
seq_s_32934	84080	intergenic	0.0030
seq_s_32934	84082	intergenic	0.0100
seq_s_32934	84103	intergenic	0.0008
seq_s_32934	84106	intergenic	0.0008
seq_s_32934	84108	intergenic	0.0100
seq_s_32934	84123	intergenic	0.0000
seq_s_32934	84126	intergenic	0.0100
seq_s_32934	84130	intergenic	0.0000
seq_s_32934	84131	intergenic	0.0000
seq_s_32934	84135	intergenic	0.0008
seq_s_32934	84158	intergenic	0.0034
seq_s_32934	84161	intergenic	0.0000
seq_s_32934	84168	intergenic	0.0100
seq_s_32934	84170	intergenic	0.1639
seq_s_32934	84184	intergenic	0.0008
seq_s_32934	84187	intergenic	0.1639
seq_s_32934	84188	intergenic	0.0034
seq_s_32934	84194	intergenic	0.0000
seq_s_32934	84206	intergenic	0.0000
seq_s_32934	84215	intergenic	0.0053
seq_s_32934	84216	intergenic	0.0000
seq_s_32934	84218	intergenic	0.0177
seq_s_32934	84219	intergenic	0.0155
seq_s_32934	84221	intergenic	0.0000
seq_s_32934	84228	intergenic	0.0131
seq_s_32934	84238	intergenic	0.0000
seq_s_32934	84239	intergenic	0.0000
seq_s_32934	84254	intergenic	0.0100
seq_s_32934	84258	intergenic	0.0512
seq_s_32934	84262	intergenic	0.1639
seq_s_32934	84271	intergenic	0.1639
seq_s_32934	84279	intergenic	0.1639
seq_s_32934	84296	intergenic	0.0000
seq_s_32934	84314	intergenic	0.0000
seq_s_32934	84317	intergenic	0.0000
seq_s_32934	84319	intergenic	0.0000
seq_s_32934	84320	intergenic	0.0000
seq_s_32934	84322	intergenic	0.0000
seq_s_32934	84323	intergenic	0.0000
seq_s_32934	84340	intergenic	0.0053
seq_s_32934	84347	intergenic	0.0000
seq_s_32934	84360	intergenic	0.0030
seq_s_32934	84371	intergenic	0.0000
seq_s_32934	84377	intergenic	0.0000
seq_s_32934	84380	intergenic	0.0053
seq_s_32934	84381	intergenic	0.0034
seq_s_32934	84399	intergenic	0.0000
seq_s_32934	84403	intergenic	0.0008
seq_s_32934	84406	intergenic	0.0053
seq_s_32934	84412	intergenic	0.0000
seq_s_32934	84418	intergenic	0.0000
seq_s_32934	84420	intergenic	0.0000
seq_s_32934	84421	intergenic	0.0131
seq_s_32934	84422	intergenic	0.0370
seq_s_32934	84423	intergenic	0.0000
seq_s_32934	84424	intergenic	0.0370
seq_s_32934	84425	intergenic	0.0702
seq_s_32934	84426	intergenic	0.0000
seq_s_32934	84442	intergenic	0.0000
seq_s_32934	84447	intergenic	0.0000
seq_s_32934	84459	intergenic	0.0653
seq_s_32934	84460	intergenic	0.0000
seq_s_32934	84466	intergenic	0.0000
seq_s_32934	84470	intergenic	0.1639
seq_s_32934	84479	intergenic	0.0100
seq_s_32934	84480	intergenic	0.0032
seq_s_32934	84482	intergenic	0.0008
seq_s_32934	84483	intergenic	0.0034
seq_s_32934	84497	intergenic	0.0008
seq_s_32934	84504	intergenic	0.0000
seq_s_32934	84507	intergenic	0.0000
seq_s_32934	84512	intergenic	0.0008
seq_s_32934	84521	intergenic	0.0000
seq_s_32934	84525	intergenic	0.3039
seq_s_32934	84526	intergenic	0.0076
seq_s_32934	84527	intergenic	0.0000
seq_s_32934	84530	intergenic	0.0000
seq_s_32934	84533	intergenic	0.0653
seq_s_32934	84534	intergenic	0.0000
seq_s_32934	84536	intergenic	0.0000
seq_s_32934	84537	intergenic	0.0000
seq_s_32934	84542	intergenic	0.0000
seq_s_32934	84545	intergenic	0.0000
seq_s_32934	84558	intergenic	0.1639
seq_s_32934	84559	intergenic	0.1639
seq_s_32934	84573	intergenic	0.0000
seq_s_32934	84574	intergenic	0.0000
seq_s_32934	84579	intergenic	0.0000
seq_s_32934	84594	intergenic	0.0000
seq_s_32934	84611	intergenic	0.0000
seq_s_32934	84616	intergenic	0.0000
seq_s_32934	84617	intergenic	0.0000
seq_s_32934	84618	intergenic	0.0000
seq_s_32934	84624	intergenic	0.0000
seq_s_32934	84640	intergenic	0.0000
seq_s_32934	84644	intergenic	0.0017
seq_s_32934	84645	intergenic	0.0034
seq_s_32934	84654	intergenic	0.0000
seq_s_32934	84659	intergenic	0.0000
seq_s_32934	84663	intergenic	0.0000
seq_s_32934	84664	intergenic	0.0131
seq_s_32934	84665	intergenic	0.0000
seq_s_32934	84670	intergenic	0.0000
seq_s_32934	84674	intergenic	0.0000
seq_s_32934	84675	intergenic	0.0000
seq_s_32934	84676	intergenic	0.0000
seq_s_32934	84677	intergenic	0.0000
seq_s_32934	84681	intergenic	0.0000
seq_s_32934	84692	intergenic	0.0000
seq_s_32934	84695	intergenic	0.0000
seq_s_32934	84699	intergenic	0.0000
seq_s_32934	84700	intergenic	0.0000
seq_s_32934	84703	intergenic	0.0000
seq_s_32934	84718	intergenic	0.0131
seq_s_32934	84725	intergenic	0.0000
seq_s_32934	84731	intergenic	0.0000
seq_s_32934	84732	intergenic	0.0000
seq_s_32934	84733	intergenic	0.0000
seq_s_32934	84734	intergenic	0.0000
seq_s_32934	84745	intergenic	0.0032
seq_s_32934	84751	intergenic	0.0000
seq_s_32934	84758	intergenic	0.0053
seq_s_32934	84762	intergenic	0.0094
seq_s_32934	84774	intergenic	0.1639
seq_s_32934	84790	intergenic	0.0000
seq_s_32934	84804	intergenic	0.0000
seq_s_32934	84809	intergenic	0.0746
seq_s_32934	84823	intergenic	0.0000
seq_s_32934	84836	intergenic	0.0034
seq_s_32934	84842	intergenic	0.0111
seq_s_32934	84856	intergenic	0.0000
seq_s_32934	84868	intergenic	0.0653
seq_s_32934	84872	intergenic	0.0653
seq_s_32934	84906	intergenic	0.0000
seq_s_32934	84924	intergenic	0.0000
seq_s_32934	84926	intergenic	0.0000
seq_s_32934	84936	intergenic	0.0000
seq_s_32934	84951	intergenic	0.0653
seq_s_32934	84958	intergenic	0.0261
seq_s_32934	84959	intergenic	0.0000
seq_s_32934	84961	intergenic	0.0000
seq_s_32934	84988	intergenic	0.0653
seq_s_32934	84992	intergenic	0.0000
seq_s_32934	84994	intergenic	0.0000
seq_s_32934	84997	intergenic	0.1639
seq_s_32934	85300	intergenic	0.0000
seq_s_32934	85310	intergenic	0.0000
seq_s_32934	85317	intergenic	0.0000
seq_s_32934	85693	intergenic	0.0147
seq_s_32934	86959	intergenic	0.2395
seq_s_32934	86988	intergenic	0.0000
seq_s_32934	86991	intergenic	0.0000
seq_s_32934	86993	intergenic	0.2285
seq_s_32934	87024	intergenic	0.0000
seq_s_32934	87025	intergenic	0.0147
seq_s_32934	87029	intergenic	0.0000
seq_s_32934	87031	intergenic	0.0653
seq_s_32934	87038	intergenic	0.3152
seq_s_32934	87041	intergenic	0.3295
seq_s_32934	87054	intergenic	0.0000
seq_s_32934	87060	intergenic	0.0000
seq_s_32934	87066	intergenic	0.0131
seq_s_32934	87075	intergenic	0.1354
seq_s_32934	87079	intergenic	0.0653
seq_s_32934	87082	intergenic	0.0000
seq_s_32934	87094	intergenic	0.0000
seq_s_32934	87103	intergenic	0.0124
seq_s_32934	87109	intergenic	0.0000
seq_s_32934	87112	intergenic	0.0000
seq_s_32934	87114	intergenic	0.0000
seq_s_32934	87117	intergenic	0.0000
seq_s_32934	87132	intergenic	0.0109
seq_s_32934	87133	intergenic	0.0000
seq_s_32934	87134	intergenic	0.0000
seq_s_32934	87140	intergenic	0.0008
seq_s_32934	87156	intergenic	0.0000
seq_s_32934	87157	intergenic	0.1105
seq_s_32934	87167	intergenic	0.0000
seq_s_32934	87178	intergenic	0.0000
seq_s_32934	87183	intergenic	0.0000
seq_s_32934	87191	intergenic	0.3039
seq_s_32934	87201	intergenic	0.0000
seq_s_32934	87230	intergenic	0.0000
seq_s_32934	87232	intergenic	0.0000
seq_s_32934	87238	intergenic	0.0000
seq_s_32934	87239	intergenic	0.0000
seq_s_32934	87241	intergenic	0.0000
seq_s_32934	87250	intergenic	0.2177
seq_s_32934	87251	intergenic	0.0000
seq_s_32934	87257	intergenic	0.0000
seq_s_32934	87265	intergenic	0.0000
seq_s_32934	87272	intergenic	0.2231
seq_s_32934	87276	intergenic	0.0000
seq_s_32934	87283	intergenic	0.0030
seq_s_32934	87291	intergenic	0.0000
seq_s_32934	87297	intergenic	0.0000
seq_s_32934	87298	intergenic	0.0000
seq_s_32934	87302	intergenic	0.0008
seq_s_32934	87305	intergenic	0.4657
seq_s_32934	87311	intergenic	0.0000
seq_s_32934	87312	intergenic	0.0000
seq_s_32934	87313	intergenic	0.0030
seq_s_32934	87314	intergenic	0.0000
seq_s_32934	87323	intergenic	0.2125
seq_s_32934	87326	intergenic	0.0000
seq_s_32934	87327	intergenic	0.0008
seq_s_32934	87329	intergenic	0.0000
seq_s_32934	87331	intergenic	0.0000
seq_s_32934	87335	intergenic	0.0000
seq_s_32934	87337	intergenic	0.0000
seq_s_32934	87372	intergenic	0.0000
seq_s_32934	87377	intergenic	0.2629
seq_s_32934	87388	intergenic	0.0053
seq_s_32934	87392	intergenic	0.0008
seq_s_32934	87407	intergenic	0.0000
seq_s_32934	87411	intergenic	0.2870
seq_s_32934	87420	intergenic	0.0000
seq_s_32934	87435	intergenic	0.2452
seq_s_32934	87441	intergenic	0.0000
seq_s_32934	87447	intergenic	0.3102
seq_s_32934	87448	intergenic	0.3265
seq_s_32934	87451	intergenic	0.0000
seq_s_32934	87453	intergenic	0.0000
seq_s_32934	87454	intergenic	0.0000
seq_s_32934	87465	intergenic	0.7201
seq_s_32934	87466	intergenic	0.0000
seq_s_32934	87467	intergenic	0.0000
seq_s_32934	87470	intergenic	0.0000
seq_s_32934	87479	intergenic	0.0000
seq_s_32934	87487	intergenic	0.0000
seq_s_32934	87493	intergenic	0.0614
seq_s_32934	87494	intergenic	0.0000
seq_s_32934	87496	intergenic	0.0196
seq_s_32934	87512	intergenic	0.5617
seq_s_32934	87531	intergenic	0.3600
seq_s_32934	87534	intergenic	0.3680
seq_s_32934	87545	intergenic	0.0008
seq_s_32934	87548	intergenic	0.0000
seq_s_32934	87557	intergenic	0.0008
seq_s_32934	87559	intergenic	0.1394
seq_s_32934	87586	intergenic	0.0000
seq_s_32934	87593	intergenic	0.3152
seq_s_32934	87606	intergenic	0.0124
seq_s_32934	87610	intergenic	0.2617
seq_s_32934	87615	intergenic	0.0030
[truncated: 4,336 more rows]
