# Supplementary material for: Ecological genomics in the Northern krill uncovers loci for local adaptation across ocean basins
Source: Nat Commun. 2024 Aug 1;15:6297. doi: 10.1038/s41467-024-50239-7 (PMC11294593; doi:10.1038/s41467-024-50239-7)
Supplement: Supplementary file 15 — Source Data [file 41467_2024_50239_MOESM15_ESM.zip › Source_data/Source_data.Fig_4/Source_data.Fig_4a/1.nrf6.REF_TRIN_8_02779_XLOC_064461.fst.windows.tsv]

CHROM	POS	fst
seq_s_32934	60001	0.0387
seq_s_32934	61001	0.0547
seq_s_32934	62001	0.0458
seq_s_32934	63001	0.0256
seq_s_32934	65001	0.0359
seq_s_32934	66001	0.0286
seq_s_32934	67001	0.0017
seq_s_32934	68001	0.0395
seq_s_32934	69001	0.0305
seq_s_32934	70001	0.0477
seq_s_32934	71001	0.0383
seq_s_32934	72001	0.0592
seq_s_32934	73001	0.0176
seq_s_32934	74001	0.0597
seq_s_32934	75001	0.0558
seq_s_32934	76001	0.0325
seq_s_32934	78001	0.0340
seq_s_32934	79001	0.0272
seq_s_32934	80001	0.0009
seq_s_32934	81001	0.0376
seq_s_32934	82001	0.0190
seq_s_32934	83001	0.0708
seq_s_32934	84001	0.0287
seq_s_32934	85001	0.0328
seq_s_32934	86001	0.5176
seq_s_32934	87001	0.5095
seq_s_32934	88001	0.3254
seq_s_32934	89001	0.5434
seq_s_32934	90001	0.0228
seq_s_32934	91001	0.0607
seq_s_32934	93001	0.5542
seq_s_32934	94001	0.4149
seq_s_32934	95001	0.5497
seq_s_32934	96001	0.4459
seq_s_32934	97001	0.5059
seq_s_32934	98001	0.4160
seq_s_32934	99001	0.5397
seq_s_32934	100001	0.5383
seq_s_32934	101001	0.3615
seq_s_32934	102001	0.4657
seq_s_32934	103001	0.1470
seq_s_32934	104001	0.3406
seq_s_32934	105001	0.3398
seq_s_32934	106001	0.3717
seq_s_32934	112001	0.0169
seq_s_32934	113001	0.5128
seq_s_32934	114001	0.5561
seq_s_32934	115001	0.3692
seq_s_32934	116001	0.0471
seq_s_32934	117001	0.0321
seq_s_32934	118001	0.5335
seq_s_32934	119001	0.5635
seq_s_32934	120001	0.0672
seq_s_32934	121001	0.2919
seq_s_32934	122001	0.4284
seq_s_32934	125001	0.3357
seq_s_32934	128001	0.4810
seq_s_32934	129001	0.3157
seq_s_32934	130001	0.2946
seq_s_32934	131001	0.3287
seq_s_32934	132001	0.5074
seq_s_32934	133001	0.4151
seq_s_32934	135001	0.5699
seq_s_32934	136001	0.4651
seq_s_32934	137001	0.4428
seq_s_32934	138001	0.5600
seq_s_32934	139001	0.4928
seq_s_32934	140001	0.4677
seq_s_32934	141001	0.4661
seq_s_32934	142001	0.1902
seq_s_32934	143001	0.2203
seq_s_32934	144001	0.2959
seq_s_32934	147001	0.0175
seq_s_32934	150001	0.0895
seq_s_32934	152001	0.0108
seq_s_32934	153001	0.4140
seq_s_32934	154001	0.3882
seq_s_32934	155001	0.2855
seq_s_32934	156001	0.5840
seq_s_32934	157001	0.5417
seq_s_32934	158001	0.6289
seq_s_32934	159001	0.4953
seq_s_32934	160001	0.4157
seq_s_32934	161001	0.5228
seq_s_32934	162001	0.6730
seq_s_32934	163001	0.8775
seq_s_32934	164001	0.8731
seq_s_32934	165001	0.8172
seq_s_32934	166001	0.8801
seq_s_32934	167001	0.9097
seq_s_32934	168001	0.8680
seq_s_32934	169001	0.8435
seq_s_32934	170001	0.8510
seq_s_32934	171001	0.7732
seq_s_32934	172001	0.8495
seq_s_32934	173001	0.6963
