# Supplementary material for: Ecological genomics in the Northern krill uncovers loci for local adaptation across ocean basins
Source: Nat Commun. 2024 Aug 1;15:6297. doi: 10.1038/s41467-024-50239-7 (PMC11294593; doi:10.1038/s41467-024-50239-7)
Supplement: Supplementary file 15 — Source Data [file 41467_2024_50239_MOESM15_ESM.zip › Source_data/Source_data.Fig_4/Source_data.Fig_4a/1.nrf6.REF_TRIN_8_02779_XLOC_064461.xpnsl.windows.tsv]

CHROM	POS	xpnsl
seq_s_32934	60001	-0.314612005714286
seq_s_32934	61001	-0.360106978518518
seq_s_32934	62001	-0.939139590104166
seq_s_32934	63001	-0.282242286153846
seq_s_32934	65001	0.56809588
seq_s_32934	66001	-0.823885997570094
seq_s_32934	67001	-0.0936767
seq_s_32934	68001	-0.652206079310345
seq_s_32934	69001	-0.181072481231884
seq_s_32934	70001	-1.29905076271186
seq_s_32934	71001	-0.575731268939393
seq_s_32934	72001	-0.147890816363636
seq_s_32934	73001	0.163876021428571
seq_s_32934	74001	-0.463010611111111
seq_s_32934	75001	-0.2913107
seq_s_32934	76001	0.166576988828125
seq_s_32934	78001	0.624685512307692
seq_s_32934	79001	0.982241916666667
seq_s_32934	80001	1.2089
seq_s_32934	81001	0.942300671875
seq_s_32934	82001	-0.852276
seq_s_32934	83001	-1.0662543135533
seq_s_32934	84001	0.0517270252071007
seq_s_32934	85001	0.682965
seq_s_32934	86001	1.5898125
seq_s_32934	87001	1.79674045588235
seq_s_32934	88001	0.86948115625
seq_s_32934	89001	1.41547929411765
seq_s_32934	90001	1.03649283333333
seq_s_32934	91001	2.15096666666667
seq_s_32934	93001	1.8291415975
seq_s_32934	94001	-0.114617906
seq_s_32934	95001	0.348515456637168
seq_s_32934	96001	1.76659966216216
seq_s_32934	97001	3.840535
seq_s_32934	98001	1.77842585
seq_s_32934	99001	2.46383223404255
seq_s_32934	100001	1.51536104343434
seq_s_32934	101001	1.34128946276596
seq_s_32934	102001	0.914213766969697
seq_s_32934	103001	0.0204740611111111
seq_s_32934	104001	1.38340892844828
seq_s_32934	105001	1.2764425
seq_s_32934	106001	0.470824362575758
seq_s_32934	112001	-0.223662333333333
seq_s_32934	113001	0.7622039375
seq_s_32934	114001	2.0810025
seq_s_32934	115001	1.88738601162791
seq_s_32934	116001	0.218941085294118
seq_s_32934	117001	0.0348179058823529
seq_s_32934	118001	2.06388250909091
seq_s_32934	119001	2.53688882352941
seq_s_32934	120001	0.491360982828283
seq_s_32934	121001	1.04854502592593
seq_s_32934	122001	0.0111104588235294
seq_s_32934	125001	1.78520166666667
seq_s_32934	128001	2.11719473684211
seq_s_32934	129001	1.3613171
seq_s_32934	130001	1.06224188851485
seq_s_32934	131001	1.42219841772152
seq_s_32934	132001	2.67613386972477
seq_s_32934	133001	3.56914492537313
seq_s_32934	135001	3.24167538461539
seq_s_32934	136001	2.04103648837209
seq_s_32934	137001	2.08113188679245
seq_s_32934	138001	3.599796
seq_s_32934	139001	3.41568409090909
seq_s_32934	140001	2.54135616949153
seq_s_32934	141001	3.24762382716049
seq_s_32934	142001	2.24310857142857
seq_s_32934	143001	1.58029163333333
seq_s_32934	144001	1.04858623076923
seq_s_32934	147001	0.0134225888888889
seq_s_32934	150001	0.131555761111111
seq_s_32934	152001	-0.3845283
seq_s_32934	153001	2.51104544634146
seq_s_32934	154001	2.68766401923077
seq_s_32934	155001	2.08347612087912
seq_s_32934	156001	1.42731240816327
seq_s_32934	157001	2.2471501875
seq_s_32934	158001	1.9847331971831
seq_s_32934	159001	2.10705212244898
seq_s_32934	160001	2.54027291666667
seq_s_32934	161001	2.32116950980392
seq_s_32934	162001	1.32842680571429
seq_s_32934	163001	1.49068517391304
seq_s_32934	164001	1.40727846428571
seq_s_32934	165001	0.933874993333333
seq_s_32934	166001	1.329812
seq_s_32934	167001	1.12113394736842
seq_s_32934	168001	0.792906693023256
seq_s_32934	169001	1.28053870454545
seq_s_32934	170001	2.22178054054054
seq_s_32934	171001	2.76945239473684
seq_s_32934	172001	1.27363721794872
seq_s_32934	173001	-1.62249057142857
