# Supplementary material for: Ecological genomics in the Northern krill uncovers loci for local adaptation across ocean basins
Source: Nat Commun. 2024 Aug 1;15:6297. doi: 10.1038/s41467-024-50239-7 (PMC11294593; doi:10.1038/s41467-024-50239-7)
Supplement: Supplementary file 15 — Source Data [file 41467_2024_50239_MOESM15_ESM.zip › Source_data/Source_data.Fig_4/Source_data.Fig_4cii/3.Hsp83.REF_STRG_1_14935_XLOC_046683.xpnsl.windows.tsv]

CHROM	POS	xpnsl
seq_s_2236	1	-0.124712232
seq_s_2236	1001	-0.157054930769231
seq_s_2236	2001	-0.789150666666667
seq_s_2236	3001	-1.63496503571429
seq_s_2236	4001	-2.28416914285714
seq_s_2236	5001	-3.12198533333333
seq_s_2236	6001	-1.15853666363636
seq_s_2236	7001	-0.340885267407407
seq_s_2236	8001	-0.0514499461538461
seq_s_2236	9001	0.687276923076923
seq_s_2236	10001	1.42335416666667
seq_s_2236	11001	1.11261175
seq_s_2236	12001	0.484341322222222
seq_s_2236	13001	-1.410847285
seq_s_2236	14001	-2.59780904761905
seq_s_2236	15001	-2.33367610169491
seq_s_2236	16001	-2.5230435
seq_s_2236	17001	-3.28909470588235
seq_s_2236	18001	-2.27712005555556
seq_s_2236	19001	-2.56928739130435
seq_s_2236	20001	-2.806947
seq_s_2236	21001	-1.01777784566038
seq_s_2236	22001	-0.303030495833333
seq_s_2236	23001	-1.06848648275862
seq_s_2236	24001	-0.85965055
seq_s_2236	25001	-0.62153463030303
seq_s_2236	26001	-1.38737
seq_s_2236	27001	-3.98412657142857
seq_s_2236	28001	-4.80804037037037
seq_s_2236	29001	-2.87697956521739
seq_s_2236	30001	-2.81666375
seq_s_2236	31001	-0.742667318367347
seq_s_2236	32001	0.323248376315789
seq_s_2236	33001	0.594449387096774
seq_s_2236	34001	0.0557689195121951
seq_s_2236	35001	-0.832135388679245
seq_s_2236	36001	-1.17520618518519
seq_s_2236	38001	-0.9614648
seq_s_2236	39001	-0.276228953846154
seq_s_2236	40001	0.509582423611111
seq_s_2236	41001	0.199655491531646
seq_s_2236	42001	0.088015849122807
seq_s_2236	43001	0.31718033814433
seq_s_2236	44001	0.83156116
seq_s_2236	45001	-0.196470963333333
seq_s_2236	46001	0.356028064
seq_s_2236	47001	-0.0830712248571428
seq_s_2236	48001	0.681875555555555
seq_s_2236	49001	0.0742583023809524
seq_s_2236	51001	-0.455584647058824
seq_s_2236	53001	-1.0052035
seq_s_2236	61001	-1.606045
seq_s_2236	62001	-0.375782796875
seq_s_2236	63001	1.15902921212121
seq_s_2236	64001	1.437463
seq_s_2236	65001	-0.458234879411765
seq_s_2236	66001	-0.449228771428571
seq_s_2236	67001	0.329077328571429
seq_s_2236	68001	0.889836
seq_s_2236	69001	1.11102858490566
seq_s_2236	70001	1.87150636363636
seq_s_2236	71001	1.49014844444444
seq_s_2236	72001	1.30590361818182
seq_s_2236	73001	1.26250725
seq_s_2236	74001	1.63725759375
seq_s_2236	75001	0.7491117
seq_s_2236	76001	1.11812825
seq_s_2236	77001	2.72613418181818
seq_s_2236	78001	1.80995077777778
seq_s_2236	79001	1.70979306122449
seq_s_2236	80001	1.74397692156863
seq_s_2236	81001	1.02681228571429
seq_s_2236	82001	-0.0180150952380952
seq_s_2236	85001	-1.081939
seq_s_2236	86001	-0.537847261904762
seq_s_2236	89001	0.0270951857142857
seq_s_2236	90001	0.101223
seq_s_2236	91001	-0.1047833
seq_s_2236	92001	-0.0553224777777778
seq_s_2236	93001	0.0448673103614458
seq_s_2236	94001	0.219579240909091
seq_s_2236	95001	0.53383705
seq_s_2236	96001	-0.0747778615740741
seq_s_2236	97001	-0.107303502362205
seq_s_2236	98001	0.20734435
seq_s_2236	100001	-0.148782522828283
seq_s_2236	101001	-0.113888103448276
seq_s_2236	102001	0.0434233487804878
seq_s_2236	103001	0.059028008630137
seq_s_2236	104001	0.0521032361386139
seq_s_2236	105001	0.193364668157895
seq_s_2236	106001	0.314383074683544
seq_s_2236	107001	-0.110587748961538
seq_s_2236	108001	-1.10428736144578
seq_s_2236	109001	-0.331119792982456
seq_s_2236	110001	-0.194376370588235
seq_s_2236	111001	-0.246535
seq_s_2236	113001	-0.450114321428571
seq_s_2236	114001	-0.176503629090909
seq_s_2236	115001	-0.612605352637363
seq_s_2236	116001	-0.75566781707317
seq_s_2236	117001	-0.972003425287356
seq_s_2236	118001	-0.561804908163265
seq_s_2236	120001	-0.93009447311828
seq_s_2236	121001	-1.17473830526316
seq_s_2236	122001	-1.23019592941176
seq_s_2236	123001	-1.5097475
seq_s_2236	124001	-0.5145765375
seq_s_2236	125001	-1.0014508961039
seq_s_2236	126001	-0.844188427272727
seq_s_2236	127001	-0.866406608695652
seq_s_2236	128001	-0.375221923611111
seq_s_2236	129001	-0.181726825
seq_s_2236	130001	-0.15513881728972
seq_s_2236	131001	-0.276287420125786
seq_s_2236	132001	-0.695824055555556
seq_s_2236	133001	-1.00615077096774
seq_s_2236	134001	-0.723477903777778
seq_s_2236	135001	-0.62740844921875
seq_s_2236	136001	-0.785892131683168
seq_s_2236	137001	-0.453408748275862
seq_s_2236	138001	0.641846133684211
seq_s_2236	139001	0.191055358412698
seq_s_2236	140001	0.0376084074553125
seq_s_2236	141001	-0.163797654967742
seq_s_2236	142001	0.00807872840517237
seq_s_2236	143001	0.121619772087912
seq_s_2236	144001	-0.265185818290598
seq_s_2236	145001	0.0926762779517545
seq_s_2236	146001	-0.13434318220339
seq_s_2236	147001	0.0564704936144579
seq_s_2236	148001	-0.189135833636364
seq_s_2236	149001	0.196876637325581
seq_s_2236	150001	0.0831053065384616
seq_s_2236	151001	-0.2599487375
seq_s_2236	161001	0.111578866333333
seq_s_2236	163001	-0.132488142
seq_s_2236	164001	0.242142138333333
seq_s_2236	165001	-0.200066123529412
seq_s_2236	166001	-0.374956067058824
seq_s_2236	167001	-0.408518701538462
seq_s_2236	168001	0.0828345235294118
seq_s_2236	169001	0.01607675
seq_s_2236	170001	0.164347785727273
seq_s_2236	171001	0.122488986529412
seq_s_2236	172001	0.00332784814814816
seq_s_2236	173001	0.899865
seq_s_2236	174001	0.85486525
seq_s_2236	176001	0.803524230769231
seq_s_2236	177001	0.04721438875
seq_s_2236	178001	-0.11437117210084
seq_s_2236	179001	0.0898202185294117
seq_s_2236	180001	-0.242547733617021
seq_s_2236	181001	-0.532767677777778
seq_s_2236	182001	0.00087945
seq_s_2236	183001	0.3433224
seq_s_2236	184001	-0.145466249122807
seq_s_2236	185001	-0.164595066666667
seq_s_2236	186001	0.138175955964912
seq_s_2236	187001	-0.551202758620689
seq_s_2236	188001	-0.00492847642857142
seq_s_2236	189001	-0.265888159210526
seq_s_2236	190001	-0.568796888888889
seq_s_2236	191001	-0.646783619047619
seq_s_2236	192001	-0.559613647058824
seq_s_2236	193001	-0.360582327848101
seq_s_2236	194001	0.155546590162162
seq_s_2236	195001	-0.466747672897196
seq_s_2236	196001	0.0676830190410959
seq_s_2236	197001	0.271778522727273
seq_s_2236	198001	-0.354702336363636
seq_s_2236	199001	0.00457893791666666
seq_s_2236	200001	-0.720354541103448
seq_s_2236	201001	0.215892965137615
seq_s_2236	202001	0.0936615248941177
seq_s_2236	203001	-0.442370495035461
seq_s_2236	204001	-0.520681864018349
seq_s_2236	205001	0.00442517704918034
seq_s_2236	206001	0.463165176470588
seq_s_2236	207001	-0.0404707761111111
seq_s_2236	208001	-0.0681660253571429
seq_s_2236	209001	-0.765784194166666
seq_s_2236	210001	0.209461454081633
seq_s_2236	211001	0.231534321333333
seq_s_2236	212001	0.400727271414141
seq_s_2236	213001	0.22355561
seq_s_2236	214001	0.279045967884615
seq_s_2236	215001	-0.126227671527778
seq_s_2236	216001	0.0555944961983471
seq_s_2236	217001	-0.00937405858267718
seq_s_2236	218001	-0.315260403304348
seq_s_2236	219001	0.340406475213675
seq_s_2236	220001	0.174875452954545
seq_s_2236	221001	0.342200894333333
seq_s_2236	222001	-0.102828895773196
seq_s_2236	223001	0.209462864272727
seq_s_2236	224001	0.636021865263158
seq_s_2236	225001	0.479554727272727
seq_s_2236	226001	-0.83227731147541
seq_s_2236	227001	-1.17052726229508
seq_s_2236	228001	-0.233267029230769
seq_s_2236	229001	-0.56494437987013
seq_s_2236	230001	-1.15745361428571
seq_s_2236	231001	-0.487197761038961
seq_s_2236	232001	-0.370075286363637
seq_s_2236	234001	-0.7509665
seq_s_2236	235001	-0.55452375
seq_s_2236	236001	-0.755660774418605
seq_s_2236	237001	-0.099677475
seq_s_2236	238001	-1.09860107692308
seq_s_2236	239001	-0.799668742307692
seq_s_2236	240001	-0.466653125
seq_s_2236	241001	-0.201205738857143
seq_s_2236	242001	-0.55408849047619
seq_s_2236	243001	0.378922036956522
seq_s_2236	244001	-0.770973875
seq_s_2236	245001	-0.616102139130435
seq_s_2236	246001	-0.122528294444444
seq_s_2236	251001	0.103254428125
seq_s_2236	252001	-0.401792419428571
seq_s_2236	253001	-0.525756126530612
seq_s_2236	254001	-1.12498662222222
seq_s_2236	255001	-0.99790725
seq_s_2236	256001	-0.278634763333333
seq_s_2236	257001	-0.540203
seq_s_2236	259001	-0.20793145
seq_s_2236	260001	-0.336362681818182
seq_s_2236	261001	0.143549363636364
seq_s_2236	262001	0.771481173913043
seq_s_2236	263001	0.492446111111111
seq_s_2236	264001	0.233915266666667
seq_s_2236	265001	-0.189420049615385
seq_s_2236	266001	-0.572156142857143
seq_s_2236	267001	-0.2769725
seq_s_2236	268001	0.0192834871794872
seq_s_2236	269001	-0.0480781645
seq_s_2236	270001	-0.1142090534
seq_s_2236	271001	-0.175811329824561
seq_s_2236	272001	-0.288077175757576
seq_s_2236	273001	-0.203495172928571
seq_s_2236	274001	-0.504002328571429
seq_s_2236	275001	-0.81961425
seq_s_2236	276001	-0.633472728636364
seq_s_2236	277001	-0.281376225869565
seq_s_2236	280001	-0.165284538461538
seq_s_2236	281001	-0.233931708333333
seq_s_2236	282001	-0.487127666666667
seq_s_2236	283001	-0.434687555555555
seq_s_2236	284001	-0.341432678947368
seq_s_2236	285001	-0.211458105555556
seq_s_2236	286001	-0.2679758
seq_s_2236	287001	-0.425616892857143
seq_s_2236	288001	-0.2867223375
seq_s_2236	289001	-0.454840833962264
seq_s_2236	290001	-0.235193137886364
seq_s_2236	291001	-1.06943372972973
seq_s_2236	292001	-0.257651398333333
seq_s_2236	293001	0.0937890236842105
seq_s_2236	294001	0.0302345157894737
seq_s_2236	295001	0.125194696923077
seq_s_2236	296001	-0.256308374193548
seq_s_2236	297001	0.124774361052632
seq_s_2236	298001	0.459503568181818
seq_s_2236	299001	0.526225673913044
seq_s_2236	300001	0.215439644680851
seq_s_2236	301001	-0.141858979509804
seq_s_2236	302001	0.264661957894737
seq_s_2236	303001	-0.1625498115
seq_s_2236	304001	-0.31461291875
seq_s_2236	305001	-0.23078231
seq_s_2236	306001	0.105507846153846
seq_s_2236	307001	-0.0759579492857143
seq_s_2236	308001	-0.305438043333333
seq_s_2236	309001	-0.348590403333333
seq_s_2236	310001	0.151674314897959
seq_s_2236	311001	0.16528224
seq_s_2236	313001	-0.0339175
seq_s_2236	314001	0.00625101111111112
seq_s_2236	315001	0.195897551724138
seq_s_2236	316001	-0.31398776
seq_s_2236	317001	-0.250709411974359
seq_s_2236	318001	-0.585482226415094
seq_s_2236	319001	-0.4113744
seq_s_2236	320001	0.208400034883721
seq_s_2236	321001	0.134112593023256
seq_s_2236	322001	-0.00247118909090909
seq_s_2236	323001	0.0281351285365854
seq_s_2236	324001	-0.288975358571429
seq_s_2236	325001	-0.363757328125
seq_s_2236	326001	-0.497190909090909
seq_s_2236	327001	0.0454829188095238
seq_s_2236	328001	0.314331143902439
seq_s_2236	329001	-0.215656230434783
seq_s_2236	330001	-0.156916161111111
seq_s_2236	331001	-0.254564166666667
seq_s_2236	332001	-0.327049555555556
seq_s_2236	333001	0.07254436875
seq_s_2236	334001	0.159306965
seq_s_2236	335001	0.283633991875
seq_s_2236	336001	-0.267676275
seq_s_2236	337001	-0.11724743902439
seq_s_2236	338001	0.247539103703704
seq_s_2236	339001	0.373782875
seq_s_2236	340001	0.0853015960000001
seq_s_2236	341001	0.203000855813954
seq_s_2236	342001	-0.235623891846154
seq_s_2236	343001	-0.408464051282051
seq_s_2236	344001	-0.372713352941177
seq_s_2236	345001	-0.533232454166667
seq_s_2236	346001	0.0120897246511628
seq_s_2236	347001	-0.24454492025
seq_s_2236	348001	-0.972411833333333
seq_s_2236	349001	-0.881717857142857
seq_s_2236	350001	-0.254598529411765
seq_s_2236	351001	-0.173815077096774
seq_s_2236	352001	-0.293839802040816
seq_s_2236	353001	-0.549228892592593
seq_s_2236	354001	0.417528708780488
seq_s_2236	355001	-0.257374425882353
seq_s_2236	356001	-0.596190666666667
seq_s_2236	357001	-0.831333
seq_s_2236	358001	-0.37369725
seq_s_2236	359001	-0.0368766740625
seq_s_2236	360001	-0.278304
seq_s_2236	365001	-0.158209
seq_s_2236	366001	0.3838401
seq_s_2236	367001	0.341208673125
seq_s_2236	368001	-0.515230692307692
seq_s_2236	369001	-0.55934325
seq_s_2236	370001	-0.1599748396
seq_s_2236	371001	0.201919787857143
seq_s_2236	372001	0.220606999230769
seq_s_2236	373001	0.29327304575
seq_s_2236	374001	0.252691537931034
seq_s_2236	375001	0.721562833333333
seq_s_2236	376001	0.406645753222222
seq_s_2236	377001	0.240702
seq_s_2236	379001	0.816402333333333
seq_s_2236	380001	0.7520654
seq_s_2236	381001	0.381593666666667
seq_s_2236	382001	-0.27731285
seq_s_2236	383001	-0.248095729166667
seq_s_2236	384001	0.3068251
seq_s_2236	385001	0.213189
seq_s_2236	386001	-0.465957794117647
seq_s_2236	387001	-0.0206582547619048
seq_s_2236	388001	0.350724191111111
seq_s_2236	389001	0.295534277777778
seq_s_2236	390001	0.0251397421052632
seq_s_2236	391001	0.384171
seq_s_2236	392001	0.109473953589744
seq_s_2236	393001	-0.286207659565217
seq_s_2236	394001	0.166939256756757
seq_s_2236	395001	0.365292361702128
seq_s_2236	396001	0.633714257142857
seq_s_2236	397001	0.240815523333333
seq_s_2236	398001	-0.00513951275
seq_s_2236	399001	0.568313
seq_s_2236	400001	-0.0670281953333333
seq_s_2236	401001	-0.223372008205128
seq_s_2236	402001	0.20482265625
seq_s_2236	403001	-0.0901781413043478
seq_s_2236	404001	0.0732722503571429
seq_s_2236	405001	0.170148690909091
seq_s_2236	406001	0.474025903571429
seq_s_2236	407001	0.283053370645161
seq_s_2236	408001	0.309553088
seq_s_2236	409001	0.517498257142857
seq_s_2236	410001	0.499184588235294
seq_s_2236	411001	0.577577083333333
seq_s_2236	412001	0.754168416666667
seq_s_2236	413001	0.444436821428571
seq_s_2236	414001	0.429510333333333
seq_s_2236	415001	0.593054363636364
seq_s_2236	416001	0.337854384210526
seq_s_2236	417001	0.477939899714286
seq_s_2236	418001	0.0839764857692308
seq_s_2236	419001	-0.179548732666667
seq_s_2236	420001	0.0293907482225806
seq_s_2236	421001	-0.417982132105263
seq_s_2236	422001	-0.0489595666666667
seq_s_2236	423001	-0.243454288
seq_s_2236	424001	0.2113437825
seq_s_2236	425001	0.257586760882353
seq_s_2236	426001	0.054795238292683
seq_s_2236	427001	0.534690459523809
seq_s_2236	428001	0.292253307692308
seq_s_2236	429001	0.3615502
seq_s_2236	430001	0.337165708571429
seq_s_2236	431001	0.18394039047619
seq_s_2236	432001	0.147583671794872
seq_s_2236	433001	-0.0553009514285714
seq_s_2236	434001	0.100426118181818
seq_s_2236	435001	-0.218561625
seq_s_2236	436001	-0.0585391648275862
seq_s_2236	437001	-0.03776985
seq_s_2236	438001	-0.48721675
seq_s_2236	439001	-0.64724548
seq_s_2236	440001	-0.656972333333333
seq_s_2236	441001	-0.730054166666667
seq_s_2236	442001	-0.348918607317073
seq_s_2236	443001	0.229361962258065
seq_s_2236	444001	-0.474846222222222
seq_s_2236	445001	-0.030255275
seq_s_2236	446001	0.118869491304348
seq_s_2236	447001	0.320514477777778
seq_s_2236	448001	-0.154681622222222
seq_s_2236	449001	-0.539622714285714
seq_s_2236	450001	0.490773272727273
seq_s_2236	451001	0.5200654
seq_s_2236	452001	0.128026214285714
seq_s_2236	453001	-0.054776968125
seq_s_2236	454001	0.0808196951351351
seq_s_2236	455001	-0.57624878125
seq_s_2236	456001	-0.479043124
seq_s_2236	457001	-0.247649073913043
seq_s_2236	458001	-0.351560054347826
seq_s_2236	459001	0.0950130333333333
seq_s_2236	460001	0.184637872692308
seq_s_2236	461001	0.0181986692307692
seq_s_2236	462001	0.238254081176471
seq_s_2236	463001	0.815813
seq_s_2236	464001	0.547640959166667
seq_s_2236	465001	-0.590397428571429
seq_s_2236	466001	-0.602152478260869
seq_s_2236	467001	-0.446494316666667
seq_s_2236	468001	0.1284173
seq_s_2236	469001	0.1972935
seq_s_2236	470001	-0.0574538
seq_s_2236	471001	-0.0638270573684211
seq_s_2236	472001	0.0850551878125
seq_s_2236	473001	0.348356777777778
seq_s_2236	474001	0.166911375
seq_s_2236	475001	-0.0114887497619048
seq_s_2236	476001	0.0274878038709677
seq_s_2236	477001	-0.145045817868852
seq_s_2236	478001	-0.226492214285714
seq_s_2236	479001	0.161126239666667
seq_s_2236	480001	-0.0345877929166667
seq_s_2236	481001	-0.134880251612903
seq_s_2236	482001	-0.442772084375
seq_s_2236	483001	-0.373674739130435
seq_s_2236	484001	-0.307552360714286
seq_s_2236	485001	0.0821357
seq_s_2236	486001	0.495216604
seq_s_2236	487001	0.10116035
seq_s_2236	488001	0.245241196
seq_s_2236	489001	0.517136666666667
seq_s_2236	490001	0.126611346428571
seq_s_2236	491001	-0.194713511538462
seq_s_2236	492001	-0.0459598
seq_s_2236	493001	-0.330873552222222
seq_s_2236	494001	-0.03120978
seq_s_2236	495001	0.192099819444444
seq_s_2236	496001	0.107429991282051
seq_s_2236	497001	-0.598135227368421
seq_s_2236	498001	-0.158635946428571
seq_s_2236	499001	0.06319375
seq_s_2236	500001	0.221578258823529
seq_s_2236	501001	0.15573241090625
seq_s_2236	502001	0.1333797144
seq_s_2236	503001	-0.1397404375
seq_s_2236	504001	-0.185185
seq_s_2236	505001	-0.55799516969697
seq_s_2236	506001	-0.2465214
seq_s_2236	507001	-0.349458196666667
seq_s_2236	508001	-0.455905336585366
seq_s_2236	509001	-0.932143142857143
seq_s_2236	510001	-0.289856185714286
seq_s_2236	519001	0.177786670526316
seq_s_2236	520001	0.299903968421053
seq_s_2236	521001	0.30983521
seq_s_2236	522001	-0.164134425
seq_s_2236	523001	0.0654506961538462
seq_s_2236	524001	0.228538902173913
seq_s_2236	525001	0.660837938297872
seq_s_2236	526001	0.517906611363636
seq_s_2236	527001	-0.28073128537037
seq_s_2236	528001	-0.8093671875
seq_s_2236	530001	0.0310571359302326
seq_s_2236	531001	0.76527208
seq_s_2236	532001	0.94055195
seq_s_2236	545001	0.396339154609929
seq_s_2236	546001	-0.212521048860759
seq_s_2236	547001	-0.33180085375
seq_s_2236	548001	-0.515966975844156
seq_s_2236	549001	0.521461409433962
seq_s_2236	550001	0.721160714285714
seq_s_2236	551001	0.00507326610169492
seq_s_2236	552001	-0.435368123673077
seq_s_2236	562001	-0.765859470212766
seq_s_2236	563001	-0.468654612666667
seq_s_2236	564001	-0.504713931818182
seq_s_2236	565001	0.0479421928571429
seq_s_2236	566001	-0.0377651
seq_s_2236	567001	0.149480483275862
seq_s_2236	568001	0.031712032
seq_s_2236	569001	-0.153925659378531
seq_s_2236	570001	-0.579507576335878
seq_s_2236	571001	-0.491168
seq_s_2236	572001	-0.565116784955752
seq_s_2236	573001	-0.40264144704
seq_s_2236	574001	0.162445736853932
seq_s_2236	577001	0.0807724
seq_s_2236	578001	0.744897965517241
seq_s_2236	579001	0.339591996341463
seq_s_2236	580001	0.307139409302326
seq_s_2236	581001	0.246650437096774
seq_s_2236	582001	0.27704455
seq_s_2236	583001	0.206253863461538
seq_s_2236	584001	0.0682417387804878
seq_s_2236	585001	-0.291838541176471
seq_s_2236	586001	-0.763081833333333
seq_s_2236	587001	-0.335292156666667
seq_s_2236	588001	0.00688678064516128
seq_s_2236	589001	-0.0778119833333333
seq_s_2236	590001	-0.13640629525
seq_s_2236	591001	0.400809754545454
seq_s_2236	592001	-0.511488809523809
seq_s_2236	593001	-0.543606714285714
seq_s_2236	595001	0.431193051612903
seq_s_2236	596001	0.210134190740741
seq_s_2236	598001	0.164853490697674
seq_s_2236	599001	0.146127369142857
seq_s_2236	600001	0.823811368421053
seq_s_2236	601001	0.46149037
seq_s_2236	602001	0.568365375
seq_s_2236	603001	0.30497
seq_s_2236	604001	0.455736328155555
seq_s_2236	605001	-0.4460482658
seq_s_2236	606001	0.287113247555556
seq_s_2236	607001	0.854477
seq_s_2236	608001	1.14202014285714
seq_s_2236	609001	0.807431026829269
seq_s_2236	610001	-0.364558642857143
seq_s_2236	611001	-0.905536090909091
seq_s_2236	612001	-0.085959315
seq_s_2236	613001	0.44327
seq_s_2236	614001	0.110230578378378
seq_s_2236	615001	-0.425525413095238
seq_s_2236	616001	-0.379470655625
seq_s_2236	617001	0.460960928571429
seq_s_2236	618001	-0.26994562
seq_s_2236	619001	-0.251489924242424
seq_s_2236	620001	-0.217371008947368
seq_s_2236	623001	-0.571931457894737
seq_s_2236	624001	0.379791
seq_s_2236	625001	-0.849507894117647
seq_s_2236	626001	-0.380701412777778
seq_s_2236	627001	-0.322584477916667
seq_s_2236	628001	0.163876911111111
seq_s_2236	629001	0.345731087096774
seq_s_2236	630001	-0.182939045945946
seq_s_2236	631001	-0.417845453846154
seq_s_2236	632001	0.444110063636364
seq_s_2236	633001	0.105515080487805
seq_s_2236	634001	-0.000804876216216186
seq_s_2236	635001	0.547746781034483
seq_s_2236	636001	0.3134765
seq_s_2236	637001	0.0984850233333334
seq_s_2236	638001	-0.015943505
seq_s_2236	639001	0.062829114
seq_s_2236	640001	-0.162720428181818
seq_s_2236	641001	-0.253379221212121
seq_s_2236	642001	-0.4871798
seq_s_2236	647001	-0.0870913333333333
seq_s_2236	654001	0.540191688888889
seq_s_2236	655001	-0.0281210901111111
seq_s_2236	656001	-0.2036148625
seq_s_2236	657001	0.0683199871794872
seq_s_2236	658001	-0.240182444181818
seq_s_2236	659001	-0.462118469642857
seq_s_2236	660001	-0.292113671076923
seq_s_2236	661001	-0.3707821
seq_s_2236	662001	0.154448630645161
seq_s_2236	663001	0.365369515263158
seq_s_2236	666001	-0.078164545
