# Supplementary material for: Ecological genomics in the Northern krill uncovers loci for local adaptation across ocean basins
Source: Nat Commun. 2024 Aug 1;15:6297. doi: 10.1038/s41467-024-50239-7 (PMC11294593; doi:10.1038/s41467-024-50239-7)
Supplement: Supplementary file 15 — Source Data [file 41467_2024_50239_MOESM15_ESM.zip › Source_data/Source_data.Fig_4/Source_data.Fig_4cii/2.Hsp70-interacting.REF_STRG_1_12829_XLOC_038178.xpnsl.snps.tsv]

CHROM	POS	TYPE	xpnsl
seq_s_1831	2805	intergenic	-1.33657
seq_s_1831	2815	intergenic	-1.47975
seq_s_1831	2830	intergenic	-1.75536
seq_s_1831	2847	intergenic	-1.60922
seq_s_1831	2856	intergenic	-1.6906
seq_s_1831	2893	intergenic	-0.987333
seq_s_1831	2896	intergenic	-1.22083
seq_s_1831	2912	intergenic	-1.16063
seq_s_1831	2917	intergenic	-0.771977
seq_s_1831	2938	intergenic	-1.05635
seq_s_1831	3118	intergenic	-1.73645
seq_s_1831	3119	intergenic	-1.14257
seq_s_1831	3123	intergenic	-1.30825
seq_s_1831	3132	intergenic	-0.868936
seq_s_1831	3133	intergenic	-0.631104
seq_s_1831	3143	intergenic	-0.383411
seq_s_1831	3146	intergenic	-0.306968
seq_s_1831	3147	intergenic	-0.359156
seq_s_1831	3150	intergenic	-0.447405
seq_s_1831	3151	intergenic	-0.447405
seq_s_1831	3152	intergenic	-0.551619
seq_s_1831	3157	intergenic	-0.349137
seq_s_1831	3178	intergenic	-0.541507
seq_s_1831	3185	intergenic	-0.439964
seq_s_1831	3203	intergenic	-0.571179
seq_s_1831	3209	intergenic	-0.467454
seq_s_1831	3246	intergenic	0.149357
seq_s_1831	3265	intergenic	0.877688
seq_s_1831	3278	intergenic	0.825898
seq_s_1831	3281	intergenic	1.07611
seq_s_1831	3283	intergenic	1.29724
seq_s_1831	3291	intergenic	1.46584
seq_s_1831	3312	intergenic	2.08449
seq_s_1831	3319	intergenic	1.36414
seq_s_1831	3324	intergenic	2.11546
seq_s_1831	3330	intergenic	1.79727
seq_s_1831	3332	intergenic	1.61493
seq_s_1831	3333	intergenic	1.47123
seq_s_1831	3339	intergenic	1.49339
seq_s_1831	3347	intergenic	1.37173
seq_s_1831	3365	intergenic	1.57602
seq_s_1831	3366	intergenic	1.60551
seq_s_1831	3370	intergenic	1.80697
seq_s_1831	3755	intergenic	1.98302
seq_s_1831	3769	intergenic	1.89103
seq_s_1831	3802	intergenic	2.17211
seq_s_1831	3823	intergenic	2.17211
seq_s_1831	3994	intergenic	2.84065
seq_s_1831	3999	intergenic	2.39536
seq_s_1831	4000	intergenic	2.53067
seq_s_1831	4013	intergenic	2.71196
seq_s_1831	4081	intergenic	2.6758
seq_s_1831	4095	intergenic	2.39254
seq_s_1831	4130	intergenic	2.53387
seq_s_1831	4157	intergenic	2.608
seq_s_1831	4171	intergenic	2.58827
seq_s_1831	4182	intergenic	2.1008
seq_s_1831	4286	intergenic	2.15042
seq_s_1831	4294	intergenic	2.58212
seq_s_1831	4331	intergenic	2.0691
seq_s_1831	4346	intergenic	2.22284
seq_s_1831	4361	intergenic	2.25883
seq_s_1831	4368	intergenic	2.62638
seq_s_1831	4374	intergenic	2.46913
seq_s_1831	4380	intergenic	2.52162
seq_s_1831	4385	intergenic	2.68352
seq_s_1831	4404	intergenic	2.44083
seq_s_1831	4657	intergenic	2.27379
seq_s_1831	4658	intergenic	2.24921
seq_s_1831	4687	intergenic	2.43915
seq_s_1831	4696	intergenic	2.60156
seq_s_1831	4699	intergenic	2.61626
seq_s_1831	4905	intergenic	2.61626
seq_s_1831	4906	intergenic	1.93167
seq_s_1831	4960	intergenic	2.37236
seq_s_1831	4963	intergenic	2.32898
seq_s_1831	4964	intergenic	2.26663
seq_s_1831	5075	intergenic	3.10331
seq_s_1831	5088	intergenic	2.34181
seq_s_1831	5099	intergenic	2.41496
seq_s_1831	5130	intergenic	1.85572
seq_s_1831	5163	intergenic	1.95947
seq_s_1831	5173	intergenic	2.04607
seq_s_1831	5189	intergenic	2.06727
seq_s_1831	5190	intergenic	1.57544
seq_s_1831	5212	intergenic	2.443
seq_s_1831	5270	intergenic	2.40336
seq_s_1831	5293	intergenic	2.17142
seq_s_1831	5300	intergenic	1.86527
seq_s_1831	5305	intergenic	1.74276
seq_s_1831	5321	intergenic	1.70765
seq_s_1831	5338	intergenic	1.6504
seq_s_1831	5341	intergenic	1.66599
seq_s_1831	6288	intergenic	1.56694
seq_s_1831	6300	intergenic	0.821586
seq_s_1831	6306	intergenic	0.75144
seq_s_1831	6323	intergenic	0.551405
seq_s_1831	6365	intergenic	0.654923
seq_s_1831	6387	intergenic	0.225567
seq_s_1831	6406	intergenic	-0.0111591
seq_s_1831	6639	intergenic	0.221524
seq_s_1831	6658	intergenic	-0.173826
seq_s_1831	6684	intergenic	0.0286767
seq_s_1831	6687	intergenic	-0.28044
seq_s_1831	6712	intergenic	-0.382384
seq_s_1831	6716	intergenic	-0.18571
seq_s_1831	6717	intergenic	-0.389975
seq_s_1831	6761	intergenic	-0.371241
seq_s_1831	6766	intergenic	-0.212337
seq_s_1831	6768	intergenic	0.201899
seq_s_1831	7999	intergenic	0.442794
seq_s_1831	8029	intergenic	0.350677
seq_s_1831	8035	intergenic	0.141609
seq_s_1831	8048	intergenic	0.488498
seq_s_1831	8100	intergenic	0.292742
seq_s_1831	8111	intergenic	0.381507
seq_s_1831	8912	intergenic	0.332738
seq_s_1831	8964	intergenic	0.715893
seq_s_1831	9197	intergenic	0.987298
seq_s_1831	9206	intergenic	0.762377
seq_s_1831	9216	intergenic	0.947785
seq_s_1831	9261	intergenic	0.915755
seq_s_1831	9280	intergenic	0.946339
seq_s_1831	9316	intergenic	0.737876
seq_s_1831	9317	intergenic	0.737876
seq_s_1831	9329	intergenic	0.802689
seq_s_1831	9330	intergenic	0.597139
seq_s_1831	9336	intergenic	1.72818
seq_s_1831	9338	intergenic	0.566304
seq_s_1831	9339	intergenic	0.634717
seq_s_1831	9340	intergenic	0.183171
seq_s_1831	9341	intergenic	-0.259864
seq_s_1831	9395	intergenic	0.148973
seq_s_1831	9432	intergenic	-0.427578
seq_s_1831	9444	intergenic	0.733421
seq_s_1831	9455	intergenic	0.860461
seq_s_1831	9467	intergenic	1.02473
seq_s_1831	9483	intergenic	0.815264
seq_s_1831	9507	intergenic	0.721946
seq_s_1831	9508	intergenic	0.721946
seq_s_1831	9509	intergenic	0.721946
seq_s_1831	9510	intergenic	0.721946
seq_s_1831	9525	intergenic	0.667898
seq_s_1831	9526	intergenic	0.738528
seq_s_1831	9537	intergenic	0.895737
seq_s_1831	9551	intergenic	0.747841
seq_s_1831	9560	intergenic	0.794941
seq_s_1831	9625	intergenic	1.71051
seq_s_1831	9634	intergenic	0.878333
seq_s_1831	9641	intergenic	0.900891
seq_s_1831	9652	intergenic	0.708905
seq_s_1831	9998	intergenic	0.295746
seq_s_1831	10021	intergenic	0.500792
seq_s_1831	10038	intergenic	0.114255
seq_s_1831	10040	intergenic	1.18777
seq_s_1831	10053	intergenic	1.08279
seq_s_1831	10061	intergenic	0.931352
seq_s_1831	10066	intergenic	1.34123
seq_s_1831	10092	intergenic	1.29698
seq_s_1831	10093	intergenic	1.29071
seq_s_1831	10114	intergenic	1.73763
seq_s_1831	10115	intergenic	1.53622
seq_s_1831	11251	intergenic	2.27961
seq_s_1831	11259	intergenic	1.9367
seq_s_1831	11267	intergenic	1.97117
seq_s_1831	11268	intergenic	1.96172
seq_s_1831	11270	intergenic	1.90802
seq_s_1831	11286	intergenic	1.70382
seq_s_1831	11292	intergenic	2.15773
seq_s_1831	11308	intergenic	2.96881
seq_s_1831	11312	intergenic	2.36002
seq_s_1831	11329	intergenic	2.36002
seq_s_1831	11333	intergenic	2.45202
seq_s_1831	11354	intergenic	2.37304
seq_s_1831	11529	intergenic	2.70174
seq_s_1831	11532	intergenic	3.5188
seq_s_1831	11536	intergenic	3.43955
seq_s_1831	11546	intergenic	3.17241
seq_s_1831	11549	intergenic	3.08905
seq_s_1831	11558	intergenic	3.08905
seq_s_1831	11594	intergenic	3.19562
seq_s_1831	11598	intergenic	3.60649
seq_s_1831	11643	intergenic	3.81967
seq_s_1831	11671	intergenic	3.02103
seq_s_1831	11687	intergenic	3.194
seq_s_1831	11689	intergenic	3.16816
seq_s_1831	11693	intergenic	2.88609
seq_s_1831	11701	intergenic	2.88609
seq_s_1831	11706	intergenic	2.71382
seq_s_1831	11707	intergenic	2.06511
seq_s_1831	11738	intergenic	3.33236
seq_s_1831	11740	intergenic	3.78159
seq_s_1831	11742	intergenic	3.27371
seq_s_1831	11765	intergenic	3.88129
seq_s_1831	11779	intergenic	2.9318
seq_s_1831	12719	intergenic	2.82032
seq_s_1831	12728	intergenic	3.02836
seq_s_1831	12736	intergenic	3.02456
seq_s_1831	12748	intergenic	3.06256
seq_s_1831	12749	intergenic	3.05079
seq_s_1831	12751	intergenic	3.35926
seq_s_1831	12761	intergenic	2.92108
seq_s_1831	12768	intergenic	2.99604
seq_s_1831	12783	intergenic	2.99604
seq_s_1831	12792	intergenic	3.54454
seq_s_1831	12799	intergenic	3.17705
seq_s_1831	12806	intergenic	3.05575
seq_s_1831	12807	intergenic	3.05575
seq_s_1831	12813	intergenic	3.05575
seq_s_1831	12835	intergenic	3.29376
seq_s_1831	12839	intergenic	3.59356
seq_s_1831	12841	intergenic	3.04806
seq_s_1831	12849	intergenic	3.04806
seq_s_1831	12850	intergenic	3.04806
seq_s_1831	12858	intergenic	3.04806
seq_s_1831	12885	intergenic	2.95738
seq_s_1831	13042	intergenic	2.95738
seq_s_1831	13108	intergenic	2.9217
seq_s_1831	13111	intergenic	2.9824
seq_s_1831	13114	intergenic	3.58224
seq_s_1831	13131	intergenic	3.05306
seq_s_1831	13143	intergenic	3.05932
seq_s_1831	13171	intergenic	3.00802
seq_s_1831	13173	intergenic	3.13483
seq_s_1831	13175	intergenic	3.11793
seq_s_1831	13184	intergenic	3.37161
seq_s_1831	13186	intergenic	3.96384
seq_s_1831	13187	intergenic	4.3002
seq_s_1831	13188	intergenic	4.3002
seq_s_1831	13192	intergenic	3.51006
seq_s_1831	13209	intergenic	3.51006
seq_s_1831	13218	intergenic	3.51006
seq_s_1831	13231	intergenic	3.51006
seq_s_1831	13242	intergenic	3.51006
seq_s_1831	13245	intergenic	4.01427
seq_s_1831	13269	intergenic	3.01134
seq_s_1831	13279	intergenic	3.15897
seq_s_1831	13411	intergenic	3.16882
seq_s_1831	13442	intergenic	3.45325
seq_s_1831	13466	intergenic	3.45325
seq_s_1831	13503	intergenic	3.43339
seq_s_1831	13506	intergenic	3.43277
seq_s_1831	13523	intergenic	3.43277
seq_s_1831	13532	intergenic	3.22783
seq_s_1831	13548	intergenic	3.29625
seq_s_1831	13553	intergenic	3.41972
seq_s_1831	13564	intergenic	3.69444
seq_s_1831	13577	intergenic	3.72535
seq_s_1831	13591	intergenic	3.72535
seq_s_1831	13599	intergenic	4.17497
seq_s_1831	13635	intergenic	3.78124
seq_s_1831	13637	intergenic	3.78124
seq_s_1831	13653	intergenic	3.78124
seq_s_1831	13674	intergenic	3.61946
seq_s_1831	13699	intergenic	3.6533
seq_s_1831	13702	intergenic	3.66792
seq_s_1831	13711	intergenic	3.621
seq_s_1831	13712	intergenic	3.69418
seq_s_1831	13713	intergenic	3.7728
seq_s_1831	13719	intergenic	4.14114
seq_s_1831	13721	intergenic	3.73753
seq_s_1831	13730	intergenic	3.68309
seq_s_1831	13735	intergenic	3.6243
seq_s_1831	13741	intergenic	4.28663
seq_s_1831	13748	intergenic	4.30547
seq_s_1831	13749	intergenic	4.30547
seq_s_1831	13762	intergenic	3.99931
seq_s_1831	13765	intergenic	4.15886
seq_s_1831	13772	intergenic	3.35307
seq_s_1831	13775	intergenic	3.35307
seq_s_1831	13826	intergenic	3.44003
seq_s_1831	13838	intergenic	3.44003
seq_s_1831	14505	intergenic	1.53898
seq_s_1831	14649	intergenic	1.7825
seq_s_1831	14664	intergenic	1.12176
seq_s_1831	14666	intergenic	1.40332
seq_s_1831	14673	intergenic	1.68984
seq_s_1831	14675	intergenic	1.67158
seq_s_1831	14707	intergenic	1.65175
seq_s_1831	14709	intergenic	1.60683
seq_s_1831	14710	intergenic	1.89455
seq_s_1831	14803	intergenic	1.89455
seq_s_1831	14880	intergenic	1.89455
seq_s_1831	14883	intergenic	1.76793
seq_s_1831	14927	intergenic	1.79991
seq_s_1831	14954	intergenic	1.79991
seq_s_1831	14980	intergenic	2.58694
seq_s_1831	14995	intergenic	2.58694
seq_s_1831	15641	intergenic	2.67158
seq_s_1831	15655	intergenic	2.83638
seq_s_1831	15659	intergenic	3.00104
seq_s_1831	15672	intergenic	2.95541
seq_s_1831	15685	intergenic	3.14513
seq_s_1831	15697	intergenic	2.746
seq_s_1831	15704	intergenic	2.70565
seq_s_1831	15705	intergenic	2.73844
seq_s_1831	15707	intergenic	2.757
seq_s_1831	15714	intergenic	2.67987
seq_s_1831	15720	intergenic	2.65875
seq_s_1831	15752	intergenic	2.68251
seq_s_1831	15756	intergenic	2.65108
seq_s_1831	15760	intergenic	2.78699
seq_s_1831	15768	intergenic	2.97907
seq_s_1831	15784	intergenic	2.97907
seq_s_1831	15789	intergenic	2.98574
seq_s_1831	15794	intergenic	2.98871
seq_s_1831	15827	intergenic	2.98129
seq_s_1831	16311	intergenic	3.71934
seq_s_1831	16369	intergenic	2.78044
seq_s_1831	16394	intergenic	2.78044
seq_s_1831	16409	intergenic	2.77764
seq_s_1831	16454	intergenic	2.77764
seq_s_1831	16466	intergenic	2.77992
seq_s_1831	16468	intergenic	2.90845
seq_s_1831	16502	intergenic	2.76873
seq_s_1831	16510	intergenic	2.77342
seq_s_1831	16516	intergenic	2.66956
seq_s_1831	16522	intergenic	2.46625
seq_s_1831	16524	intergenic	2.58591
seq_s_1831	16556	intergenic	2.59355
seq_s_1831	16557	intergenic	2.83282
seq_s_1831	16561	intergenic	2.62243
seq_s_1831	16562	intergenic	2.62243
seq_s_1831	16572	intergenic	2.57342
seq_s_1831	16589	intergenic	2.52731
seq_s_1831	16592	intergenic	2.57742
seq_s_1831	16595	intergenic	2.58724
seq_s_1831	16621	intergenic	2.71207
seq_s_1831	16630	intergenic	2.68498
seq_s_1831	16656	intergenic	2.56779
seq_s_1831	16676	intergenic	2.95971
seq_s_1831	16698	intergenic	2.81214
seq_s_1831	16704	intergenic	2.80053
seq_s_1831	16713	intergenic	2.76914
seq_s_1831	16731	intergenic	2.69167
seq_s_1831	16754	intergenic	2.85855
seq_s_1831	16757	intergenic	2.85855
seq_s_1831	16767	intergenic	2.85368
seq_s_1831	16768	intergenic	2.79242
seq_s_1831	16769	intergenic	2.85196
seq_s_1831	16818	intergenic	2.85196
seq_s_1831	16820	intergenic	2.93583
seq_s_1831	16853	intergenic	2.9545
seq_s_1831	16895	intergenic	3.02266
seq_s_1831	16900	intergenic	3.2687
seq_s_1831	17041	intergenic	3.13715
seq_s_1831	17045	intergenic	2.74458
seq_s_1831	17190	intergenic	2.74549
seq_s_1831	17218	intergenic	2.90414
seq_s_1831	17229	intergenic	2.85825
seq_s_1831	17232	intergenic	2.96467
seq_s_1831	17240	intergenic	2.96024
seq_s_1831	17246	intergenic	2.9624
seq_s_1831	17454	intergenic	2.93707
seq_s_1831	17488	intergenic	2.89112
seq_s_1831	17507	intergenic	2.87672
seq_s_1831	17534	intergenic	2.87573
seq_s_1831	17542	intergenic	3.03101
seq_s_1831	17558	intergenic	3.20221
seq_s_1831	17560	intergenic	4.26242
seq_s_1831	17589	intergenic	3.75411
seq_s_1831	17611	intergenic	3.76994
seq_s_1831	17651	intergenic	3.76994
seq_s_1831	17677	intergenic	3.8191
seq_s_1831	17687	intergenic	3.67883
seq_s_1831	17692	intergenic	4.12592
seq_s_1831	17708	intergenic	3.83769
seq_s_1831	17722	intergenic	3.83769
seq_s_1831	17737	intergenic	4.23665
seq_s_1831	17754	intergenic	3.70376
seq_s_1831	17755	intergenic	3.31248
seq_s_1831	17766	intergenic	3.15114
seq_s_1831	17768	intergenic	3.22582
seq_s_1831	17772	intergenic	3.22838
seq_s_1831	17781	intergenic	2.51088
seq_s_1831	17782	intergenic	2.51088
seq_s_1831	17789	intergenic	2.35892
seq_s_1831	17824	intergenic	2.44801
seq_s_1831	17843	intergenic	2.54176
seq_s_1831	17847	intergenic	2.39398
seq_s_1831	17877	intergenic	2.53003
seq_s_1831	17881	intergenic	2.04357
seq_s_1831	17910	intergenic	1.4814
seq_s_1831	17940	intergenic	1.25546
seq_s_1831	17941	intergenic	1.5032
seq_s_1831	17953	intergenic	1.5032
seq_s_1831	17954	intergenic	1.5032
seq_s_1831	17973	intergenic	1.51508
seq_s_1831	17977	intergenic	1.67929
seq_s_1831	17982	intergenic	1.67929
seq_s_1831	18015	intergenic	1.67929
seq_s_1831	18061	intergenic	1.97737
seq_s_1831	18081	intergenic	1.96607
seq_s_1831	18084	intergenic	1.91135
seq_s_1831	18100	intergenic	1.83398
seq_s_1831	18108	intergenic	1.49441
seq_s_1831	18110	intergenic	2.19692
seq_s_1831	18111	intergenic	2.08249
seq_s_1831	18117	intergenic	2.03327
seq_s_1831	18118	intergenic	2.17032
seq_s_1831	18119	intergenic	2.17032
seq_s_1831	18130	intergenic	2.0986
seq_s_1831	18143	intergenic	2.0986
seq_s_1831	18171	intergenic	2.43262
seq_s_1831	18173	intergenic	2.43262
seq_s_1831	18179	intergenic	2.52868
seq_s_1831	18202	intergenic	2.36311
seq_s_1831	18204	intergenic	1.79329
seq_s_1831	18205	intergenic	1.51922
seq_s_1831	18224	intergenic	1.61869
seq_s_1831	18231	intergenic	1.65964
seq_s_1831	18268	intergenic	2.16383
seq_s_1831	18275	intergenic	1.53892
seq_s_1831	18311	intergenic	1.58775
seq_s_1831	18314	intergenic	1.58775
seq_s_1831	18325	intergenic	1.52443
seq_s_1831	18345	intergenic	1.60834
seq_s_1831	18366	intergenic	1.68438
seq_s_1831	18371	intergenic	1.636
seq_s_1831	18391	intergenic	1.636
seq_s_1831	18398	intergenic	1.40603
seq_s_1831	18406	intergenic	1.40603
seq_s_1831	18419	intergenic	1.29544
seq_s_1831	18444	intergenic	1.24069
seq_s_1831	18590	intergenic	1.1924
seq_s_1831	18594	intergenic	1.21376
seq_s_1831	18627	intergenic	1.26824
seq_s_1831	18629	intergenic	0.0872821
seq_s_1831	18632	intergenic	0.435567
seq_s_1831	18637	intergenic	0.391868
seq_s_1831	18640	intergenic	0.100503
seq_s_1831	18641	intergenic	0.214864
seq_s_1831	18643	intergenic	0.175844
seq_s_1831	18649	intergenic	0.409123
seq_s_1831	18651	intergenic	-0.254071
seq_s_1831	18652	intergenic	-0.0951444
seq_s_1831	18653	intergenic	-0.0208958
seq_s_1831	18654	intergenic	-0.0993877
seq_s_1831	18662	intergenic	-0.219392
seq_s_1831	18663	intergenic	-0.393592
seq_s_1831	18665	intergenic	-0.328454
seq_s_1831	18667	intergenic	-0.465392
seq_s_1831	18672	intergenic	0.0449226
seq_s_1831	18677	intergenic	-0.00187535
seq_s_1831	18682	intergenic	0.79378
seq_s_1831	18687	intergenic	0.457504
seq_s_1831	18689	intergenic	0.150231
seq_s_1831	18691	intergenic	0.116968
seq_s_1831	18696	intergenic	0.116968
seq_s_1831	18701	intergenic	-0.0642876
seq_s_1831	18704	intergenic	0.051177
seq_s_1831	18707	intergenic	0.05204
seq_s_1831	18829	intergenic	0.326474
seq_s_1831	18831	intergenic	0.491322
seq_s_1831	18833	intergenic	0.281358
seq_s_1831	18835	intergenic	0.560322
seq_s_1831	18838	intergenic	0.323374
seq_s_1831	18843	intergenic	0.123246
seq_s_1831	18856	intergenic	0.445597
seq_s_1831	18860	intergenic	0.67111
seq_s_1831	18869	intergenic	1.28278
seq_s_1831	18873	intergenic	1.27406
seq_s_1831	18877	intergenic	0.652372
seq_s_1831	18881	intergenic	0.723412
seq_s_1831	18882	intergenic	0.185479
seq_s_1831	18887	intergenic	0.0652113
seq_s_1831	18888	intergenic	-0.0962349
seq_s_1831	18889	intergenic	0.513359
seq_s_1831	18893	intergenic	0.893768
seq_s_1831	18896	intergenic	1.40024
seq_s_1831	18898	intergenic	1.3443
seq_s_1831	18899	intergenic	0.748702
seq_s_1831	18902	intergenic	0.407561
seq_s_1831	18935	intergenic	0.203598
seq_s_1831	18937	intergenic	0.203598
seq_s_1831	18938	intergenic	0.359397
seq_s_1831	18948	intergenic	0.294481
seq_s_1831	18949	intergenic	0.134086
seq_s_1831	18956	intergenic	0.0854569
seq_s_1831	19306	intergenic	0.263546
seq_s_1831	19315	intergenic	-0.0363487
seq_s_1831	19332	intergenic	0.317303
seq_s_1831	19344	intergenic	0.278748
seq_s_1831	19346	intergenic	0.266821
seq_s_1831	19351	intergenic	0.269819
seq_s_1831	19352	intergenic	0.231628
seq_s_1831	19366	intergenic	0.145982
seq_s_1831	19384	intergenic	0.380436
seq_s_1831	19386	intergenic	0.599858
seq_s_1831	19419	intergenic	0.600966
seq_s_1831	19435	intergenic	0.643482
seq_s_1831	19443	intergenic	2.38725
seq_s_1831	19444	intergenic	1.25255
seq_s_1831	19464	intergenic	1.18236
seq_s_1831	19473	intergenic	1.21993
seq_s_1831	19480	intergenic	1.18922
seq_s_1831	19483	intergenic	1.31347
seq_s_1831	19485	intergenic	1.31347
seq_s_1831	19500	intergenic	1.17278
seq_s_1831	19501	intergenic	1.20688
seq_s_1831	19503	intergenic	1.25429
seq_s_1831	19518	intergenic	1.31097
seq_s_1831	19519	intergenic	2.15343
seq_s_1831	19522	intergenic	1.35225
seq_s_1831	19526	intergenic	1.69094
seq_s_1831	19532	intergenic	1.8981
seq_s_1831	19546	intergenic	1.80275
seq_s_1831	19548	intergenic	1.28614
seq_s_1831	19549	intergenic	1.98247
seq_s_1831	19555	intergenic	1.99047
seq_s_1831	19557	intergenic	2.01437
seq_s_1831	19565	intergenic	2.08623
seq_s_1831	19575	intergenic	1.98685
seq_s_1831	19591	intergenic	2.99194
seq_s_1831	19599	intergenic	2.98953
seq_s_1831	19606	intergenic	2.63286
seq_s_1831	19616	intergenic	2.63286
seq_s_1831	19698	intergenic	2.33091
seq_s_1831	19751	intergenic	2.89756
seq_s_1831	19757	intergenic	1.41664
seq_s_1831	19763	intergenic	1.43382
seq_s_1831	19767	intergenic	1.43382
seq_s_1831	19779	intergenic	1.5355
seq_s_1831	19792	intergenic	1.49731
seq_s_1831	19819	intergenic	1.64856
seq_s_1831	19823	intergenic	1.62652
seq_s_1831	19837	intergenic	1.29408
seq_s_1831	19840	intergenic	1.29408
seq_s_1831	19851	intergenic	1.32614
seq_s_1831	19853	intergenic	0.719452
seq_s_1831	19854	intergenic	0.937131
seq_s_1831	19858	intergenic	0.74008
seq_s_1831	19859	intergenic	0.897699
seq_s_1831	19860	intergenic	0.904333
seq_s_1831	19926	intergenic	1.36998
seq_s_1831	19928	intergenic	1.33648
seq_s_1831	19935	intergenic	1.69613
seq_s_1831	19947	intergenic	2.55024
seq_s_1831	19949	intergenic	1.65173
seq_s_1831	19963	intergenic	1.43089
seq_s_1831	19972	intergenic	1.43089
seq_s_1831	19974	intergenic	1.43089
seq_s_1831	19976	intergenic	1.43046
seq_s_1831	19986	intergenic	1.56074
seq_s_1831	20041	intergenic	2.2573
seq_s_1831	20063	intergenic	1.834
seq_s_1831	20068	intergenic	1.77301
seq_s_1831	20077	intergenic	1.54166
seq_s_1831	20081	intergenic	1.6397
seq_s_1831	20086	intergenic	1.05194
seq_s_1831	20087	intergenic	1.4819
seq_s_1831	20109	intergenic	1.42198
seq_s_1831	20113	intergenic	1.54801
seq_s_1831	20131	intergenic	1.35744
seq_s_1831	20149	intergenic	1.47663
seq_s_1831	20155	intergenic	1.4947
seq_s_1831	20165	intergenic	1.46465
seq_s_1831	20178	intergenic	1.41119
seq_s_1831	20188	intergenic	1.41119
seq_s_1831	20194	intergenic	1.64811
seq_s_1831	20208	intergenic	1.64811
seq_s_1831	20213	intergenic	1.51746
seq_s_1831	20218	intergenic	2.43404
seq_s_1831	20223	intergenic	2.42844
seq_s_1831	20225	intergenic	2.28384
seq_s_1831	20233	intergenic	1.5109
seq_s_1831	20234	intergenic	1.77364
seq_s_1831	20237	intergenic	1.68766
seq_s_1831	20242	intergenic	1.34928
seq_s_1831	20243	intergenic	1.57087
seq_s_1831	20260	intergenic	1.39721
seq_s_1831	20269	intergenic	1.52561
seq_s_1831	20270	intergenic	1.7163
seq_s_1831	20276	intergenic	2.01298
seq_s_1831	20913	intergenic	0.38365
seq_s_1831	20920	intergenic	0.00591728
seq_s_1831	20933	intergenic	-0.175485
seq_s_1831	20936	intergenic	-0.225559
seq_s_1831	20961	intergenic	-0.298184
seq_s_1831	20963	intergenic	-0.843398
seq_s_1831	21004	intergenic	-0.792226
seq_s_1831	21013	intergenic	-0.950855
seq_s_1831	21014	intergenic	-1.0997
seq_s_1831	21034	intergenic	-0.859634
seq_s_1831	21043	intergenic	-1.11519
seq_s_1831	21047	intergenic	-1.11816
seq_s_1831	21048	intergenic	-1.22392
seq_s_1831	21049	intergenic	-1.14692
seq_s_1831	21057	intergenic	-1.5233
seq_s_1831	21059	intergenic	-1.26409
seq_s_1831	21087	intergenic	-1.19352
seq_s_1831	21090	intergenic	-1.2765
seq_s_1831	21097	intergenic	-1.19263
seq_s_1831	21098	intergenic	-1.00085
seq_s_1831	21105	intergenic	-1.83713
seq_s_1831	21123	intergenic	-1.36441
seq_s_1831	21124	intergenic	-1.36441
seq_s_1831	21138	intergenic	-1.91892
seq_s_1831	21140	intergenic	-1.98888
seq_s_1831	21172	intergenic	-1.54168
seq_s_1831	21173	intergenic	-1.43114
seq_s_1831	21181	intergenic	-1.27506
seq_s_1831	21187	intergenic	-1.2614
seq_s_1831	21188	intergenic	-1.2614
seq_s_1831	21189	intergenic	-1.28618
seq_s_1831	21191	intergenic	-1.29
seq_s_1831	21225	intergenic	-1.37773
seq_s_1831	21233	intergenic	-2.11654
seq_s_1831	21235	intergenic	-1.88522
seq_s_1831	21259	intergenic	-1.09276
seq_s_1831	21275	intergenic	-0.95918
seq_s_1831	21282	intergenic	-0.95918
seq_s_1831	21284	intergenic	-1.25312
seq_s_1831	21296	intergenic	-1.2005
seq_s_1831	21305	intergenic	-1.58355
seq_s_1831	21306	intergenic	-1.58355
seq_s_1831	21307	intergenic	-1.58355
seq_s_1831	21310	intergenic	-1.13147
seq_s_1831	21312	intergenic	-1.10185
seq_s_1831	21314	intergenic	-1.26421
seq_s_1831	21342	intergenic	-0.548042
seq_s_1831	21346	intergenic	-0.46074
seq_s_1831	21353	intergenic	-0.349485
seq_s_1831	21354	intergenic	-0.356702
seq_s_1831	21355	intergenic	-0.356702
seq_s_1831	21356	intergenic	-0.303406
seq_s_1831	21362	intergenic	-0.331821
seq_s_1831	21363	intergenic	-0.471114
seq_s_1831	21383	intergenic	-0.499169
seq_s_1831	21412	intergenic	-0.398666
seq_s_1831	21420	intergenic	-0.449142
seq_s_1831	21428	intergenic	-0.519279
seq_s_1831	21488	intergenic	-0.572266
seq_s_1831	21520	intergenic	-0.437599
seq_s_1831	21535	intergenic	0.423419
seq_s_1831	21546	intergenic	0.317213
seq_s_1831	21594	intergenic	0.333136
seq_s_1831	21596	intergenic	0.986212
seq_s_1831	21605	intergenic	0.713763
seq_s_1831	21606	intergenic	0.40964
seq_s_1831	21611	intergenic	0.536317
seq_s_1831	21627	intergenic	0.438982
seq_s_1831	21636	intergenic	0.521343
seq_s_1831	21640	intergenic	0.484706
seq_s_1831	21703	intergenic	0.440492
seq_s_1831	21708	intergenic	1.60138
seq_s_1831	21729	intergenic	0.958521
seq_s_1831	21732	intergenic	1.17445
seq_s_1831	21740	intergenic	0.263667
seq_s_1831	21743	intergenic	0.263667
seq_s_1831	21746	intergenic	0.145696
seq_s_1831	21877	intergenic	0.410497
seq_s_1831	21881	intergenic	0.411481
seq_s_1831	21944	intergenic	-0.623146
seq_s_1831	21955	intergenic	-0.361501
seq_s_1831	21964	intergenic	-0.407134
seq_s_1831	21967	intergenic	-0.459801
seq_s_1831	21973	intergenic	-0.835256
seq_s_1831	21974	intergenic	-0.806995
seq_s_1831	21986	intergenic	-0.517891
seq_s_1831	21994	intergenic	-0.577042
seq_s_1831	22026	intergenic	-1.10333
seq_s_1831	22039	intergenic	-0.571791
seq_s_1831	22042	intergenic	-0.448662
seq_s_1831	22067	intergenic	0.109719
seq_s_1831	22084	intergenic	-0.183608
seq_s_1831	22121	intergenic	-0.398312
seq_s_1831	22155	intergenic	-0.694675
seq_s_1831	22179	intergenic	-0.465939
seq_s_1831	22181	intergenic	-0.465939
seq_s_1831	22226	intergenic	-0.465939
seq_s_1831	22230	intergenic	-1.225
seq_s_1831	22250	intergenic	-0.995434
seq_s_1831	22255	intergenic	-1.4406
seq_s_1831	22278	intergenic	-0.914636
seq_s_1831	22281	intergenic	-1.15222
seq_s_1831	22288	intergenic	-0.986946
seq_s_1831	22292	intergenic	-0.962834
seq_s_1831	22302	intergenic	-1.20038
seq_s_1831	22305	intergenic	-1.20038
seq_s_1831	22308	intergenic	-1.26372
seq_s_1831	22314	intergenic	-1.12053
seq_s_1831	22330	intergenic	-1.26373
seq_s_1831	22335	intergenic	-1.26373
seq_s_1831	22336	intergenic	-0.94837
seq_s_1831	22338	intergenic	-0.888465
seq_s_1831	22341	intergenic	-1.18067
seq_s_1831	22342	intergenic	-1.18067
seq_s_1831	22343	intergenic	-0.863918
seq_s_1831	22349	intergenic	-0.846379
seq_s_1831	22350	intergenic	-0.593743
seq_s_1831	22351	intergenic	-0.698716
seq_s_1831	22358	intergenic	-1.01922
seq_s_1831	22382	intergenic	-0.61937
seq_s_1831	22385	intergenic	-0.676681
seq_s_1831	22388	intergenic	-0.357796
seq_s_1831	22398	intergenic	-0.680551
seq_s_1831	22404	intergenic	-0.561704
seq_s_1831	22413	intergenic	-0.587652
seq_s_1831	22428	intergenic	-0.520498
seq_s_1831	22429	intergenic	-0.480549
seq_s_1831	22447	intergenic	-0.599875
seq_s_1831	22448	intergenic	-0.610305
seq_s_1831	23054	intergenic	-0.234322
seq_s_1831	23102	intergenic	0.111866
seq_s_1831	23518	intergenic	0.991984
seq_s_1831	23732	intergenic	1.25097
seq_s_1831	23847	intergenic	1.89739
seq_s_1831	24025	intergenic	1.89945
seq_s_1831	24135	intergenic	1.70162
seq_s_1831	24146	intergenic	1.9286
seq_s_1831	24168	intergenic	1.72443
seq_s_1831	24247	intergenic	1.70316
seq_s_1831	24314	intergenic	2.15132
seq_s_1831	24334	intergenic	1.74733
seq_s_1831	24340	intergenic	2.38271
seq_s_1831	24585	intergenic	1.8996
seq_s_1831	24644	intergenic	1.97655
seq_s_1831	24678	intergenic	1.9871
seq_s_1831	24777	intergenic	2.94936
seq_s_1831	24825	intergenic	2.76001
seq_s_1831	26774	intergenic	2.58079
seq_s_1831	26797	intergenic	1.75505
seq_s_1831	26835	intergenic	1.58751
seq_s_1831	27078	intergenic	1.55039
seq_s_1831	27112	intergenic	1.5065
seq_s_1831	27220	intergenic	1.14119
seq_s_1831	27237	intergenic	0.531415
seq_s_1831	27267	intergenic	0.867632
seq_s_1831	27269	intergenic	1.39033
seq_s_1831	28967	intergenic	0.290142
seq_s_1831	28991	intergenic	-0.340285
seq_s_1831	28992	intergenic	-0.578051
seq_s_1831	29021	intergenic	-0.631335
seq_s_1831	29058	intergenic	-0.631335
seq_s_1831	29076	intergenic	-0.550155
seq_s_1831	29080	intergenic	-0.626928
seq_s_1831	29084	intergenic	-1.09396
seq_s_1831	29100	intergenic	-1.45763
seq_s_1831	29101	intergenic	-1.59132
seq_s_1831	29135	intergenic	-1.46273
seq_s_1831	29147	intergenic	-1.68159
seq_s_1831	29151	intergenic	-0.913135
seq_s_1831	29169	intergenic	-0.0842961
seq_s_1831	29170	intergenic	0.457112
seq_s_1831	29204	intergenic	0.263366
seq_s_1831	29226	intergenic	0.0580507
seq_s_1831	29227	intergenic	0.11243
seq_s_1831	29228	intergenic	0.206339
seq_s_1831	29232	intergenic	0.263768
seq_s_1831	29237	intergenic	0.352749
seq_s_1831	29315	intergenic	0.233703
seq_s_1831	29319	intergenic	0.244657
seq_s_1831	29323	intergenic	0.242717
seq_s_1831	29334	intergenic	0.216884
seq_s_1831	29338	intergenic	0.268065
seq_s_1831	29347	intergenic	0.228936
seq_s_1831	29368	intergenic	0.211407
seq_s_1831	29370	intergenic	0.211407
seq_s_1831	29371	intergenic	0.217363
seq_s_1831	29376	intergenic	0.232394
seq_s_1831	29377	intergenic	0.232394
seq_s_1831	29379	intergenic	0.202997
seq_s_1831	29387	intergenic	0.244956
seq_s_1831	29408	intergenic	-0.171861
seq_s_1831	29413	intergenic	0.0285089
seq_s_1831	29415	intergenic	-0.384945
seq_s_1831	29451	intergenic	-0.140672
seq_s_1831	29459	intergenic	-0.181688
seq_s_1831	29464	intergenic	-0.755999
seq_s_1831	29466	intergenic	-0.757982
seq_s_1831	29467	intergenic	-0.757982
seq_s_1831	29518	intergenic	-1.03024
seq_s_1831	29537	intergenic	-0.718272
seq_s_1831	29554	intergenic	-0.760345
seq_s_1831	29565	intergenic	-1.04868
seq_s_1831	29829	intergenic	-1.04892
seq_s_1831	29840	intergenic	-0.933798
seq_s_1831	29865	intergenic	-0.777015
seq_s_1831	29871	intergenic	-1.3499
seq_s_1831	29880	intergenic	-1.31019
seq_s_1831	29895	intergenic	-1.803
seq_s_1831	29909	intergenic	-1.34417
seq_s_1831	29926	intergenic	-1.26318
seq_s_1831	29943	intergenic	-1.28028
seq_s_1831	29957	intergenic	-1.2386
seq_s_1831	29961	intergenic	-1.22741
seq_s_1831	29965	intergenic	-1.03095
seq_s_1831	29970	intergenic	-0.989112
seq_s_1831	29975	intergenic	-0.467661
seq_s_1831	29994	intergenic	-0.505484
seq_s_1831	29999	intergenic	-0.333315
seq_s_1831	30000	intergenic	-0.310272
seq_s_1831	30001	intergenic	-0.369794
seq_s_1831	30003	intergenic	-0.505092
seq_s_1831	30013	intergenic	-0.645927
seq_s_1831	30015	intergenic	-0.540335
seq_s_1831	30026	intergenic	-0.392548
seq_s_1831	30029	intergenic	-0.405314
seq_s_1831	30061	intergenic	-0.480891
seq_s_1831	30062	intergenic	-0.34846
seq_s_1831	30069	intergenic	-0.361001
seq_s_1831	30251	intergenic	-0.357012
seq_s_1831	30257	intergenic	-0.523288
seq_s_1831	30299	intergenic	-0.550717
seq_s_1831	30327	intergenic	-0.25573
seq_s_1831	30463	intergenic	0.102379
seq_s_1831	30478	intergenic	-0.393324
seq_s_1831	30506	intergenic	-0.829905
seq_s_1831	30511	intergenic	-0.452524
seq_s_1831	30512	intergenic	-0.39725
seq_s_1831	30513	intergenic	-0.550305
seq_s_1831	30519	intergenic	-0.841497
seq_s_1831	30520	intergenic	-0.250478
seq_s_1831	30527	intergenic	-0.165736
seq_s_1831	30543	intergenic	-0.0719023
seq_s_1831	30544	intergenic	-0.154764
seq_s_1831	30546	intergenic	-0.233364
seq_s_1831	30564	intergenic	-0.927721
seq_s_1831	30565	intergenic	-1.12132
seq_s_1831	30578	intergenic	-0.989988
seq_s_1831	30584	intergenic	-0.847771
seq_s_1831	30589	intergenic	-0.406644
seq_s_1831	30600	intergenic	-0.39303
seq_s_1831	30606	intergenic	-0.39902
seq_s_1831	30609	intergenic	-0.37682
seq_s_1831	30616	intergenic	-0.802873
seq_s_1831	30620	intergenic	-0.690044
seq_s_1831	30640	intergenic	-0.717987
seq_s_1831	30645	intergenic	-0.331689
seq_s_1831	30678	intergenic	-0.323012
seq_s_1831	30681	intergenic	-0.444212
seq_s_1831	30690	intergenic	-0.386444
seq_s_1831	30693	intergenic	-0.398431
seq_s_1831	30698	intergenic	-1.15905
seq_s_1831	30726	intergenic	-0.337021
seq_s_1831	30727	intergenic	0.59401
seq_s_1831	30746	intergenic	1.46905
seq_s_1831	30796	intergenic	1.46905
seq_s_1831	30816	intergenic	1.62963
seq_s_1831	30839	intergenic	1.62963
seq_s_1831	30846	intergenic	1.55294
seq_s_1831	30847	intergenic	1.55294
seq_s_1831	30849	intergenic	1.55294
seq_s_1831	30852	intergenic	1.55294
seq_s_1831	30855	intergenic	1.94403
seq_s_1831	30859	intergenic	1.40601
seq_s_1831	30874	intergenic	1.48474
seq_s_1831	30908	intergenic	1.69228
seq_s_1831	30911	intergenic	1.5653
seq_s_1831	30915	intergenic	1.5653
seq_s_1831	30924	intergenic	1.80142
seq_s_1831	30934	intergenic	1.75991
seq_s_1831	30949	intergenic	1.48596
seq_s_1831	30962	intergenic	1.48596
seq_s_1831	30963	intergenic	1.48596
seq_s_1831	30964	intergenic	1.65316
seq_s_1831	30965	intergenic	1.64442
seq_s_1831	30966	intergenic	1.52521
seq_s_1831	30971	intergenic	1.65218
seq_s_1831	30976	intergenic	2.3563
seq_s_1831	30979	intergenic	1.04124
seq_s_1831	30980	intergenic	0.794839
seq_s_1831	30991	intergenic	0.741968
seq_s_1831	30997	intergenic	0.837958
seq_s_1831	31008	intergenic	0.815122
seq_s_1831	31019	intergenic	0.822279
seq_s_1831	31036	intergenic	0.766252
seq_s_1831	31037	intergenic	0.766252
seq_s_1831	31040	intergenic	0.766252
seq_s_1831	31043	intergenic	0.359701
seq_s_1831	31087	intergenic	0.359701
seq_s_1831	31115	intergenic	0.416122
seq_s_1831	31136	intergenic	0.348493
seq_s_1831	31157	intergenic	0.348493
seq_s_1831	31158	intergenic	0.348493
seq_s_1831	31164	intergenic	-0.115676
seq_s_1831	31165	intergenic	-0.125945
seq_s_1831	31166	intergenic	-0.135829
seq_s_1831	31168	intergenic	-1.62148
seq_s_1831	31169	intergenic	-2.61608
seq_s_1831	31170	intergenic	-2.4103
seq_s_1831	31178	intergenic	-0.909808
seq_s_1831	31181	intergenic	-0.917372
seq_s_1831	31187	intergenic	-0.924896
seq_s_1831	31190	intergenic	-1.16643
seq_s_1831	31195	intergenic	-1.13221
seq_s_1831	31199	intergenic	-1.13945
seq_s_1831	31202	intergenic	-1.04735
seq_s_1831	31206	intergenic	-0.904654
seq_s_1831	31207	intergenic	-1.0234
seq_s_1831	31209	intergenic	-1.03161
seq_s_1831	31224	intergenic	-1.1434
seq_s_1831	31258	intergenic	-1.51543
seq_s_1831	31273	intergenic	-0.787771
seq_s_1831	31293	intergenic	-0.794127
seq_s_1831	31297	intergenic	-0.819903
seq_s_1831	31306	intergenic	-0.973236
seq_s_1831	31311	intergenic	-0.861406
seq_s_1831	31313	intergenic	-1.19977
seq_s_1831	31317	intergenic	-1.0614
seq_s_1831	31318	intergenic	-1.24193
seq_s_1831	31340	intergenic	-0.132159
seq_s_1831	31345	intergenic	-0.208178
seq_s_1831	31404	intergenic	-0.143624
seq_s_1831	31432	intergenic	-0.148792
seq_s_1831	31435	intergenic	-0.139133
seq_s_1831	31439	intergenic	-0.136166
seq_s_1831	31440	intergenic	0.039518
seq_s_1831	31442	intergenic	-0.0216136
seq_s_1831	31474	intergenic	0.253631
seq_s_1831	31491	intergenic	0.532469
seq_s_1831	31505	intergenic	1.12109
seq_s_1831	31510	intergenic	1.12109
seq_s_1831	31530	intergenic	1.12109
seq_s_1831	31535	intergenic	0.88784
seq_s_1831	31544	intergenic	0.767011
seq_s_1831	31549	intergenic	0.83258
seq_s_1831	31554	intergenic	0.828112
seq_s_1831	31562	intergenic	0.558578
seq_s_1831	31563	intergenic	0.645629
seq_s_1831	31572	intergenic	0.645629
seq_s_1831	31577	intergenic	0.666069
seq_s_1831	31584	intergenic	0.50238
seq_s_1831	31585	intergenic	0.427177
seq_s_1831	31609	intergenic	0.450834
seq_s_1831	31612	intergenic	0.457523
seq_s_1831	31615	intergenic	0.43716
seq_s_1831	31633	intergenic	0.449951
seq_s_1831	31634	intergenic	0.449941
seq_s_1831	31649	intergenic	0.185783
seq_s_1831	31657	intergenic	0.677707
seq_s_1831	31671	intergenic	0.736505
seq_s_1831	31678	intergenic	0.736505
seq_s_1831	31689	intergenic	0.765014
seq_s_1831	31693	intergenic	0.669046
seq_s_1831	31705	intergenic	0.707331
seq_s_1831	31727	intergenic	0.715364
seq_s_1831	31729	intergenic	0.711602
seq_s_1831	31735	intergenic	0.586864
seq_s_1831	31739	intergenic	0.64971
seq_s_1831	31741	intergenic	0.852292
seq_s_1831	31755	intergenic	0.517637
seq_s_1831	31762	intergenic	0.474302
seq_s_1831	31763	intergenic	0.330292
seq_s_1831	31765	intergenic	0.330292
seq_s_1831	31772	intergenic	0.439261
seq_s_1831	31811	intergenic	0.420724
seq_s_1831	31817	intergenic	0.535168
seq_s_1831	31823	intergenic	-0.268656
seq_s_1831	31843	intergenic	0.557306
seq_s_1831	31849	intergenic	0.545474
seq_s_1831	31858	intergenic	0.53758
seq_s_1831	31893	intergenic	0.333252
seq_s_1831	31917	intergenic	0.725172
seq_s_1831	31919	intergenic	0.902616
seq_s_1831	31926	intergenic	0.67363
seq_s_1831	31927	intergenic	0.666914
seq_s_1831	31929	intergenic	0.675849
seq_s_1831	31935	intergenic	0.825708
seq_s_1831	31936	intergenic	0.774386
seq_s_1831	31967	intergenic	0.713702
seq_s_1831	31970	intergenic	0.710199
seq_s_1831	32007	intergenic	0.796034
seq_s_1831	32015	intergenic	0.670923
seq_s_1831	32026	intergenic	1.03205
seq_s_1831	32031	intergenic	1.03205
seq_s_1831	32037	intergenic	1.22789
seq_s_1831	32051	intergenic	0.989559
seq_s_1831	32057	intergenic	0.835079
seq_s_1831	32062	intergenic	1.02506
seq_s_1831	32065	intergenic	1.04056
seq_s_1831	32067	intergenic	0.929723
seq_s_1831	32089	intergenic	0.743618
seq_s_1831	32092	intergenic	1.22361
seq_s_1831	32099	intergenic	0.979645
seq_s_1831	32100	intergenic	0.989865
seq_s_1831	32115	intergenic	1.30202
seq_s_1831	32141	intergenic	1.49872
seq_s_1831	32147	intergenic	1.46178
seq_s_1831	32152	intergenic	1.4087
seq_s_1831	32155	intergenic	1.41892
seq_s_1831	32180	intergenic	1.42446
seq_s_1831	32189	intergenic	1.47004
seq_s_1831	32191	intergenic	1.44158
seq_s_1831	32202	intergenic	1.46627
seq_s_1831	32203	intergenic	1.47611
seq_s_1831	32233	intergenic	1.71907
seq_s_1831	32238	intergenic	1.73852
seq_s_1831	32241	intergenic	1.12176
seq_s_1831	32246	intergenic	1.43474
seq_s_1831	32249	intergenic	1.46143
seq_s_1831	32268	intergenic	1.42913
seq_s_1831	32314	intergenic	1.47119
seq_s_1831	32317	intergenic	1.48093
seq_s_1831	32409	intergenic	1.36968
seq_s_1831	32422	intergenic	1.35996
seq_s_1831	32428	intergenic	1.32088
seq_s_1831	32435	intergenic	1.4561
seq_s_1831	32454	intergenic	1.40745
seq_s_1831	32463	intergenic	1.42507
seq_s_1831	32469	intergenic	1.37455
seq_s_1831	32471	intergenic	1.40279
seq_s_1831	32518	intergenic	1.4252
seq_s_1831	32520	intergenic	1.33004
seq_s_1831	32521	intergenic	1.37425
seq_s_1831	32539	intergenic	1.37425
seq_s_1831	32726	intergenic	2.38877
seq_s_1831	32758	intergenic	1.73074
seq_s_1831	32764	intergenic	1.73074
seq_s_1831	32792	intergenic	1.69809
seq_s_1831	32844	intergenic	1.73663
seq_s_1831	32872	intergenic	1.72841
seq_s_1831	32883	intergenic	1.6676
seq_s_1831	32885	intergenic	1.6676
seq_s_1831	32903	intergenic	1.6676
seq_s_1831	32952	intergenic	1.21129
seq_s_1831	32957	intergenic	-0.516293
seq_s_1831	32959	intergenic	-0.984753
seq_s_1831	32968	intergenic	-1.05653
seq_s_1831	32980	intergenic	-1.17816
seq_s_1831	33034	intergenic	-0.956274
seq_s_1831	33048	intergenic	-1.07705
seq_s_1831	33070	intergenic	-1.15369
seq_s_1831	33085	intergenic	-0.940575
seq_s_1831	33096	intergenic	-1.79852
seq_s_1831	33101	intergenic	-1.01607
seq_s_1831	33102	intergenic	-1.0334
seq_s_1831	33112	intergenic	-0.634832
seq_s_1831	33121	intergenic	-0.396759
seq_s_1831	33126	intergenic	-0.488379
seq_s_1831	33137	intergenic	-0.183447
seq_s_1831	33155	intergenic	-0.396571
seq_s_1831	33173	intergenic	-0.349136
seq_s_1831	33182	intergenic	-0.387537
seq_s_1831	33184	intergenic	-0.428079
seq_s_1831	33189	intergenic	-0.428079
seq_s_1831	33191	intergenic	-0.161111
seq_s_1831	33196	intergenic	-0.158122
seq_s_1831	33206	intergenic	-0.0497495
seq_s_1831	33212	intergenic	0.103487
seq_s_1831	33215	intergenic	-0.3063
seq_s_1831	33217	intergenic	-0.193042
seq_s_1831	33218	intergenic	-0.960308
seq_s_1831	33224	intergenic	0.123427
seq_s_1831	33229	intergenic	0.438503
seq_s_1831	33232	intergenic	0.438503
seq_s_1831	33258	intergenic	-0.00738097
seq_s_1831	33260	intergenic	-0.0465308
seq_s_1831	33263	intergenic	-0.067913
seq_s_1831	33270	intergenic	-0.067913
seq_s_1831	33285	intergenic	-0.200123
seq_s_1831	33302	intergenic	0.00550918
seq_s_1831	33311	intergenic	-0.235996
seq_s_1831	33322	intergenic	-0.888343
seq_s_1831	33323	intergenic	0.0575598
seq_s_1831	33330	intergenic	0.0166148
seq_s_1831	33351	intergenic	-0.0882114
seq_s_1831	33356	intergenic	-0.15033
seq_s_1831	33369	intergenic	-0.218435
seq_s_1831	33371	intergenic	0.0560476
seq_s_1831	33430	intergenic	0.66617
seq_s_1831	33431	intergenic	0.673076
seq_s_1831	33439	intergenic	0.126894
seq_s_1831	33447	intergenic	0.0514048
seq_s_1831	33452	intergenic	0.161347
seq_s_1831	33461	intergenic	0.309056
seq_s_1831	33466	intergenic	0.467152
seq_s_1831	33472	intergenic	0.42084
seq_s_1831	33477	intergenic	0.464101
seq_s_1831	33481	intergenic	-0.0379071
seq_s_1831	33484	intergenic	0.534549
seq_s_1831	33487	intergenic	1.3587
seq_s_1831	33500	intergenic	0.487772
seq_s_1831	33538	intergenic	1.13123
seq_s_1831	33542	intergenic	1.68492
seq_s_1831	33547	intergenic	0.721681
seq_s_1831	33557	intergenic	0.721681
seq_s_1831	33558	intergenic	0.440405
seq_s_1831	33561	intergenic	0.476162
seq_s_1831	33565	intergenic	0.476162
seq_s_1831	33567	intergenic	0.491923
seq_s_1831	33575	intergenic	0.435083
seq_s_1831	33597	intergenic	0.408141
seq_s_1831	33622	intergenic	-0.146749
seq_s_1831	33624	intergenic	0.686423
seq_s_1831	33628	intergenic	0.644881
seq_s_1831	33643	intergenic	0.644881
seq_s_1831	33649	intergenic	0.8454
seq_s_1831	33659	intergenic	0.505812
seq_s_1831	33663	intergenic	0.741226
seq_s_1831	33676	intergenic	0.642479
seq_s_1831	33696	intergenic	0.631116
seq_s_1831	33701	intergenic	0.907314
seq_s_1831	33709	intergenic	1.00456
seq_s_1831	33712	intergenic	0.167819
seq_s_1831	33717	intergenic	0.165111
seq_s_1831	33720	intergenic	0.988602
seq_s_1831	33721	intergenic	0.531277
seq_s_1831	33727	intergenic	0.408184
seq_s_1831	33760	intergenic	0.813363
seq_s_1831	33761	intergenic	0.833707
seq_s_1831	33766	intergenic	0.654138
seq_s_1831	33792	intergenic	1.26842
seq_s_1831	33807	intergenic	1.54125
seq_s_1831	33808	intergenic	1.54125
seq_s_1831	33862	intergenic	0.624266
seq_s_1831	33874	intergenic	0.813261
seq_s_1831	33877	intergenic	0.745239
seq_s_1831	33879	intergenic	0.697174
seq_s_1831	33881	intergenic	0.515715
seq_s_1831	33893	intergenic	0.513037
seq_s_1831	33922	intergenic	0.513037
seq_s_1831	33927	intergenic	0.298363
seq_s_1831	33930	intergenic	0.760751
seq_s_1831	33949	intergenic	0.970153
seq_s_1831	33955	intergenic	0.737013
seq_s_1831	33970	intergenic	1.55779
seq_s_1831	33971	intergenic	1.09019
seq_s_1831	33976	intergenic	0.914003
seq_s_1831	33980	intergenic	0.895615
seq_s_1831	33997	intergenic	0.895615
seq_s_1831	34003	intergenic	1.02731
seq_s_1831	34013	intergenic	1.40299
seq_s_1831	34024	intergenic	1.36853
seq_s_1831	34027	intergenic	1.07273
seq_s_1831	34043	intergenic	1.11664
seq_s_1831	34078	intergenic	1.20683
seq_s_1831	34088	intergenic	1.20834
seq_s_1831	34089	intergenic	0.894087
seq_s_1831	34106	intergenic	1.72796
seq_s_1831	34109	intergenic	1.99178
seq_s_1831	34121	intergenic	2.57818
seq_s_1831	34144	intergenic	2.63136
seq_s_1831	34147	intergenic	2.27762
seq_s_1831	34148	intergenic	2.22579
seq_s_1831	34150	intergenic	2.54527
seq_s_1831	34151	intergenic	2.54527
seq_s_1831	34180	intergenic	2.58213
seq_s_1831	34183	intergenic	2.77133
seq_s_1831	34187	intergenic	2.72047
seq_s_1831	34195	intergenic	2.74069
seq_s_1831	34200	intergenic	3.1674
seq_s_1831	34232	intergenic	2.8525
seq_s_1831	34258	intergenic	3.10309
seq_s_1831	34306	intergenic	2.54963
seq_s_1831	34313	intergenic	2.73547
seq_s_1831	34315	intergenic	2.77543
seq_s_1831	34316	intergenic	2.66195
seq_s_1831	34358	intergenic	2.51748
seq_s_1831	34367	intergenic	2.51748
seq_s_1831	34370	intergenic	2.34232
seq_s_1831	34373	intergenic	2.35221
seq_s_1831	34389	intergenic	2.33146
seq_s_1831	34401	intergenic	2.28754
seq_s_1831	34404	intergenic	2.34309
seq_s_1831	34405	intergenic	2.62789
seq_s_1831	34419	intergenic	2.63276
seq_s_1831	34424	intergenic	2.55824
seq_s_1831	34440	intergenic	2.65742
seq_s_1831	34465	intergenic	2.87412
seq_s_1831	34467	intergenic	2.87412
seq_s_1831	34468	intergenic	2.75018
seq_s_1831	34473	intergenic	2.75018
seq_s_1831	34476	intergenic	2.69266
seq_s_1831	34480	intergenic	2.57761
seq_s_1831	34483	intergenic	2.57761
seq_s_1831	34485	intergenic	2.89292
seq_s_1831	34493	intergenic	2.44505
seq_s_1831	34523	intergenic	2.43424
seq_s_1831	34524	intergenic	2.34602
seq_s_1831	34529	intergenic	2.2616
seq_s_1831	34549	intergenic	2.41947
seq_s_1831	34552	intergenic	2.27652
seq_s_1831	34561	intergenic	2.3852
seq_s_1831	34573	intergenic	2.17927
seq_s_1831	34581	intergenic	1.98406
seq_s_1831	34584	intergenic	1.34017
seq_s_1831	34593	intergenic	1.907
seq_s_1831	34596	intergenic	1.85361
seq_s_1831	34622	intergenic	1.84143
seq_s_1831	34623	intergenic	2.34185
seq_s_1831	34639	intergenic	2.7926
seq_s_1831	34642	intergenic	2.69021
seq_s_1831	34645	intergenic	3.04804
seq_s_1831	34664	intergenic	2.83819
seq_s_1831	34665	intergenic	3.35887
seq_s_1831	34666	intergenic	3.12876
seq_s_1831	34674	intergenic	2.84649
seq_s_1831	34676	intergenic	3.10755
seq_s_1831	34677	intergenic	2.81012
seq_s_1831	34685	intergenic	2.81012
seq_s_1831	34693	intergenic	3.11268
seq_s_1831	34702	intergenic	3.14378
seq_s_1831	34721	intergenic	3.32487
seq_s_1831	34723	intergenic	3.44745
seq_s_1831	34744	intergenic	2.9989
seq_s_1831	34745	intergenic	3.34559
seq_s_1831	34752	intergenic	3.14686
seq_s_1831	34755	intergenic	3.17586
seq_s_1831	34798	intergenic	2.94117
seq_s_1831	34806	intergenic	2.92031
seq_s_1831	34807	intergenic	3.41752
seq_s_1831	34809	intergenic	2.56716
seq_s_1831	34812	intergenic	2.53129
seq_s_1831	34816	intergenic	2.53129
seq_s_1831	34817	intergenic	1.96679
seq_s_1831	34901	intergenic	1.88773
seq_s_1831	34902	intergenic	1.88773
seq_s_1831	34916	intergenic	1.76518
seq_s_1831	34923	intergenic	1.62662
seq_s_1831	34927	intergenic	1.67086
seq_s_1831	34953	intergenic	1.6009
seq_s_1831	34961	intergenic	1.57682
seq_s_1831	34969	intergenic	1.66094
seq_s_1831	34993	intergenic	1.61114
seq_s_1831	35037	intergenic	1.6892
seq_s_1831	35041	intergenic	1.66902
seq_s_1831	35056	intergenic	2.79825
seq_s_1831	35082	intergenic	2.4647
seq_s_1831	35084	intergenic	2.4647
seq_s_1831	35089	intergenic	1.24799
seq_s_1831	35090	intergenic	1.98439
seq_s_1831	35104	intergenic	1.39322
seq_s_1831	35118	intergenic	1.38134
seq_s_1831	35119	intergenic	1.42208
seq_s_1831	35262	intergenic	1.30473
seq_s_1831	35274	intergenic	1.19153
seq_s_1831	35282	intergenic	1.21681
seq_s_1831	35283	intergenic	1.09998
seq_s_1831	35302	intergenic	1.09998
seq_s_1831	35313	intergenic	1.42517
seq_s_1831	35329	intergenic	1.84452
seq_s_1831	35349	intergenic	1.55503
seq_s_1831	35356	intergenic	1.49044
seq_s_1831	35360	intergenic	1.25457
seq_s_1831	35383	intergenic	1.19502
seq_s_1831	35390	intergenic	1.26093
seq_s_1831	35396	intergenic	1.28385
seq_s_1831	35414	intergenic	1.34087
seq_s_1831	36850	intergenic	1.12541
seq_s_1831	36857	intergenic	1.08049
seq_s_1831	36859	intergenic	0.408186
seq_s_1831	36860	intergenic	1.26879
seq_s_1831	36870	intergenic	0.942068
seq_s_1831	36880	intergenic	1.0327
seq_s_1831	36890	intergenic	0.823691
seq_s_1831	36899	intergenic	1.33747
seq_s_1831	36916	intergenic	1.47078
seq_s_1831	36918	intergenic	1.17923
seq_s_1831	36919	intergenic	1.61914
seq_s_1831	36927	intergenic	1.61914
seq_s_1831	36928	intergenic	1.65268
seq_s_1831	36936	intergenic	1.69396
seq_s_1831	36941	intergenic	1.40632
seq_s_1831	36951	intergenic	1.41306
seq_s_1831	36953	intergenic	1.40576
seq_s_1831	36955	intergenic	1.36126
seq_s_1831	36966	intergenic	1.57648
seq_s_1831	36977	intergenic	0.39588
seq_s_1831	36986	intergenic	0.473611
seq_s_1831	36988	intergenic	1.45596
seq_s_1831	36998	intergenic	1.46952
seq_s_1831	37009	intergenic	1.34774
seq_s_1831	37016	intergenic	1.25869
seq_s_1831	37017	intergenic	1.31843
seq_s_1831	37031	intergenic	1.79056
seq_s_1831	37040	intergenic	1.66668
seq_s_1831	37047	intergenic	1.60302
seq_s_1831	37055	intergenic	1.76214
seq_s_1831	37082	intergenic	2.15242
seq_s_1831	37103	intergenic	2.14261
seq_s_1831	37104	intergenic	2.07758
seq_s_1831	37125	intergenic	1.95788
seq_s_1831	37126	intergenic	2.15105
seq_s_1831	37128	intergenic	2.13524
seq_s_1831	37134	intergenic	2.04788
seq_s_1831	37144	intergenic	2.54264
seq_s_1831	37182	intergenic	2.32335
seq_s_1831	37188	intergenic	2.65813
seq_s_1831	37298	intergenic	2.34229
seq_s_1831	37299	intergenic	1.95803
seq_s_1831	37308	intergenic	2.07138
seq_s_1831	37309	intergenic	2.2147
seq_s_1831	37335	intergenic	1.95983
seq_s_1831	37340	intergenic	2.20271
seq_s_1831	37354	intergenic	2.36626
seq_s_1831	37357	intergenic	2.3317
seq_s_1831	37365	intergenic	2.83308
seq_s_1831	37559	intergenic	2.64883
seq_s_1831	37560	intergenic	2.56889
seq_s_1831	37570	intergenic	2.48549
seq_s_1831	37600	intergenic	2.21747
seq_s_1831	37602	intergenic	2.3904
seq_s_1831	37623	intergenic	2.32215
seq_s_1831	37645	intergenic	2.32215
seq_s_1831	37655	intergenic	2.21579
seq_s_1831	37661	intergenic	2.46003
seq_s_1831	37682	intergenic	2.46003
seq_s_1831	37687	intergenic	2.58598
seq_s_1831	37694	intergenic	2.58598
seq_s_1831	37700	intergenic	2.09856
seq_s_1831	37705	intergenic	2.09856
seq_s_1831	37708	intergenic	2.09856
seq_s_1831	37715	intergenic	2.09856
seq_s_1831	37724	intergenic	2.09856
seq_s_1831	37733	intergenic	1.73584
seq_s_1831	37738	intergenic	0.614153
seq_s_1831	37739	intergenic	0.614153
seq_s_1831	37743	intergenic	0.694147
seq_s_1831	37748	intergenic	0.693236
seq_s_1831	37782	intergenic	0.439756
seq_s_1831	37830	intergenic	0.295912
seq_s_1831	37843	intergenic	0.512898
seq_s_1831	37852	intergenic	0.406023
seq_s_1831	37853	intergenic	0.340749
seq_s_1831	37865	intergenic	0.487267
seq_s_1831	37869	intergenic	0.588797
seq_s_1831	38142	intergenic	1.55591
seq_s_1831	38143	intergenic	0.651164
seq_s_1831	38146	intergenic	1.13298
seq_s_1831	38153	intergenic	1.07868
seq_s_1831	38170	intergenic	1.07361
seq_s_1831	38176	intergenic	0.9651
seq_s_1831	38195	intergenic	0.999412
seq_s_1831	38197	intergenic	0.594565
seq_s_1831	38199	intergenic	0.982518
seq_s_1831	38205	intergenic	3.14005
seq_s_1831	38224	intergenic	3.45794
seq_s_1831	38244	intergenic	3.42915
seq_s_1831	38329	intergenic	2.50209
seq_s_1831	38331	intergenic	2.76843
seq_s_1831	38403	intergenic	2.73373
seq_s_1831	38406	intergenic	2.60515
seq_s_1831	38412	intergenic	2.73073
seq_s_1831	38432	intergenic	2.44691
seq_s_1831	38460	intergenic	2.87365
seq_s_1831	38492	intergenic	3.08603
seq_s_1831	38501	intergenic	2.62537
seq_s_1831	38524	intergenic	2.62537
seq_s_1831	38539	intergenic	3.34768
seq_s_1831	38541	intergenic	2.63118
seq_s_1831	38573	intergenic	2.16782
seq_s_1831	38728	intergenic	2.342
seq_s_1831	38733	intergenic	2.32876
seq_s_1831	38745	intergenic	2.31217
seq_s_1831	38803	intergenic	2.13473
seq_s_1831	38812	intergenic	2.36501
seq_s_1831	38847	intergenic	3.22404
seq_s_1831	38858	intergenic	2.24732
seq_s_1831	38882	intergenic	2.12938
seq_s_1831	38886	intergenic	1.98122
seq_s_1831	38890	intergenic	1.98122
seq_s_1831	38893	intergenic	1.83761
seq_s_1831	38902	intergenic	1.91024
seq_s_1831	38910	intergenic	1.91246
seq_s_1831	38916	intergenic	2.01879
seq_s_1831	38930	intergenic	2.459
seq_s_1831	38941	intergenic	2.2587
seq_s_1831	38967	intergenic	2.19589
seq_s_1831	39008	intergenic	2.19589
seq_s_1831	39011	intergenic	2.93217
seq_s_1831	39027	intergenic	2.46636
seq_s_1831	39031	intergenic	2.49351
seq_s_1831	39055	intergenic	1.00076
seq_s_1831	39056	intergenic	0.367183
seq_s_1831	39057	intergenic	-0.513059
seq_s_1831	39078	intergenic	-0.210561
seq_s_1831	39097	intergenic	1.30393
seq_s_1831	39099	intergenic	1.63515
seq_s_1831	39106	intergenic	1.54178
seq_s_1831	39109	intergenic	1.64376
seq_s_1831	39111	intergenic	1.40565
seq_s_1831	39162	intergenic	1.42066
seq_s_1831	39169	intergenic	1.24739
seq_s_1831	39185	intergenic	1.28667
seq_s_1831	39203	intergenic	1.73181
seq_s_1831	39236	intergenic	0.805011
seq_s_1831	39243	intergenic	0.806919
seq_s_1831	39246	intergenic	0.789923
seq_s_1831	39345	intergenic	0.812093
seq_s_1831	39373	intergenic	0.810246
seq_s_1831	39382	intergenic	0.808413
seq_s_1831	39410	intergenic	0.721371
seq_s_1831	39411	intergenic	0.718684
seq_s_1831	39416	intergenic	0.718684
seq_s_1831	39418	intergenic	0.718684
seq_s_1831	39419	intergenic	0.66168
seq_s_1831	39426	intergenic	0.687936
seq_s_1831	39477	intergenic	0.568949
seq_s_1831	39478	intergenic	1.40821
seq_s_1831	39489	intergenic	0.965318
seq_s_1831	39492	intergenic	0.928351
seq_s_1831	39500	intergenic	0.899553
seq_s_1831	39502	intergenic	1.06285
seq_s_1831	39517	intergenic	1.44308
seq_s_1831	39528	intergenic	1.25178
seq_s_1831	39540	intergenic	1.4295
seq_s_1831	39544	intergenic	1.37919
seq_s_1831	39553	intergenic	1.34484
seq_s_1831	39555	intergenic	1.33577
seq_s_1831	39574	intergenic	1.28887
seq_s_1831	39585	intergenic	1.72374
seq_s_1831	39599	intergenic	2.14303
seq_s_1831	39602	intergenic	2.14303
seq_s_1831	39608	intergenic	2.2297
seq_s_1831	39614	intergenic	1.6141
seq_s_1831	39620	intergenic	1.52661
seq_s_1831	39624	intergenic	1.45973
seq_s_1831	39651	intergenic	1.45973
seq_s_1831	39656	intergenic	1.38222
seq_s_1831	39658	intergenic	1.65774
seq_s_1831	39660	intergenic	1.65774
seq_s_1831	39682	intergenic	1.6781
seq_s_1831	39689	intergenic	1.66001
seq_s_1831	39709	intergenic	1.68561
seq_s_1831	39714	intergenic	1.66766
seq_s_1831	39718	intergenic	1.70361
seq_s_1831	39724	intergenic	1.86447
seq_s_1831	39734	intergenic	1.81221
seq_s_1831	39740	intergenic	1.88767
seq_s_1831	39753	intergenic	1.7948
seq_s_1831	39756	intergenic	1.7948
seq_s_1831	39773	intergenic	2.10458
seq_s_1831	39779	intergenic	2.04994
seq_s_1831	39805	intergenic	2.41334
seq_s_1831	39808	intergenic	2.26461
seq_s_1831	39833	intergenic	2.46073
seq_s_1831	39834	intergenic	2.50875
seq_s_1831	39835	intergenic	2.50875
seq_s_1831	39839	intergenic	2.50898
seq_s_1831	39874	intergenic	2.45102
seq_s_1831	39890	intergenic	2.04272
seq_s_1831	39892	intergenic	2.25772
seq_s_1831	39896	intergenic	2.17808
seq_s_1831	39898	intergenic	2.20209
seq_s_1831	39901	intergenic	2.26359
seq_s_1831	39905	intergenic	2.07824
seq_s_1831	39910	intergenic	2.07824
seq_s_1831	39911	intergenic	2.07824
seq_s_1831	39912	intergenic	2.07824
seq_s_1831	39915	intergenic	2.19439
seq_s_1831	39929	intergenic	2.26902
seq_s_1831	39942	intergenic	2.12845
seq_s_1831	39961	intergenic	2.18102
seq_s_1831	39976	intergenic	2.19541
seq_s_1831	39977	intergenic	2.25453
seq_s_1831	39982	intergenic	1.94345
seq_s_1831	39989	intergenic	1.94345
seq_s_1831	40015	intergenic	1.97589
seq_s_1831	40031	intergenic	2.0638
seq_s_1831	40050	intergenic	2.0638
seq_s_1831	40083	intergenic	2.0638
seq_s_1831	40094	intergenic	2.0638
seq_s_1831	40118	intergenic	2.09181
seq_s_1831	40122	intergenic	2.21757
seq_s_1831	40135	intergenic	2.22611
seq_s_1831	40155	intergenic	2.33594
seq_s_1831	40159	intergenic	2.19086
seq_s_1831	40165	intergenic	2.15838
seq_s_1831	40215	intergenic	2.24029
seq_s_1831	40220	intergenic	2.26584
seq_s_1831	40236	intergenic	2.26584
seq_s_1831	40237	intergenic	2.26584
seq_s_1831	40238	intergenic	2.26584
seq_s_1831	40246	intergenic	2.14331
seq_s_1831	40258	intergenic	2.16814
seq_s_1831	40262	intergenic	2.4835
seq_s_1831	40280	intergenic	1.9176
seq_s_1831	40291	intergenic	1.97017
seq_s_1831	40301	intergenic	1.93074
seq_s_1831	40328	intergenic	1.89099
seq_s_1831	40336	intergenic	1.88781
seq_s_1831	40338	intergenic	1.72139
seq_s_1831	40346	intergenic	1.40593
seq_s_1831	40353	intergenic	1.60527
seq_s_1831	40356	intergenic	1.72309
seq_s_1831	40364	intergenic	1.68218
seq_s_1831	40390	intergenic	1.46108
seq_s_1831	40402	intergenic	1.51593
seq_s_1831	40418	intergenic	1.6365
seq_s_1831	40421	intergenic	1.64767
seq_s_1831	40424	intergenic	1.76128
seq_s_1831	40427	intergenic	1.87636
seq_s_1831	40455	intergenic	1.56184
seq_s_1831	40461	intergenic	1.95926
seq_s_1831	40475	intergenic	2.0029
seq_s_1831	40480	intergenic	1.85756
seq_s_1831	40482	intergenic	1.85617
seq_s_1831	40490	intergenic	1.96804
seq_s_1831	40498	intergenic	1.96804
seq_s_1831	40523	intergenic	2.03999
seq_s_1831	40524	intergenic	2.36568
seq_s_1831	40542	intergenic	2.23107
seq_s_1831	40544	intergenic	2.23107
seq_s_1831	40548	intergenic	1.79666
seq_s_1831	40550	intergenic	1.936
seq_s_1831	40566	intergenic	1.97621
seq_s_1831	40568	intergenic	1.96969
seq_s_1831	40587	intergenic	1.74513
seq_s_1831	40597	intergenic	1.90067
seq_s_1831	40609	intergenic	1.80674
seq_s_1831	40621	intergenic	1.75889
seq_s_1831	40625	intergenic	1.77489
seq_s_1831	40640	intergenic	1.70092
seq_s_1831	40648	intergenic	1.73623
seq_s_1831	40650	intergenic	1.82209
seq_s_1831	40656	intergenic	2.2883
seq_s_1831	40707	intergenic	2.25679
seq_s_1831	40709	intergenic	2.18825
seq_s_1831	40712	intergenic	2.4965
seq_s_1831	40714	intergenic	2.2549
seq_s_1831	40723	intergenic	2.38758
seq_s_1831	40728	intergenic	2.17326
seq_s_1831	40733	intergenic	2.27551
seq_s_1831	40749	intergenic	2.27551
seq_s_1831	40751	intergenic	2.46091
seq_s_1831	40796	intergenic	2.46091
seq_s_1831	40819	intergenic	2.46091
seq_s_1831	40832	intergenic	2.29396
seq_s_1831	40841	intergenic	2.48066
seq_s_1831	40856	intergenic	2.81404
seq_s_1831	40859	intergenic	2.60649
seq_s_1831	40882	intergenic	3.32466
seq_s_1831	40913	intergenic	3.16692
seq_s_1831	40917	intergenic	3.15239
seq_s_1831	40940	intergenic	2.4442
seq_s_1831	40946	intergenic	2.24062
seq_s_1831	40967	intergenic	2.23958
seq_s_1831	40981	intergenic	2.23958
seq_s_1831	40982	intergenic	1.7171
seq_s_1831	40985	intergenic	1.7171
seq_s_1831	40996	intergenic	1.35509
seq_s_1831	41004	intergenic	0.8337
seq_s_1831	41046	intergenic	1.33111
seq_s_1831	41048	intergenic	1.76771
seq_s_1831	41051	intergenic	1.67054
seq_s_1831	41064	intergenic	1.66666
seq_s_1831	41070	intergenic	1.91014
seq_s_1831	41072	intergenic	1.91014
seq_s_1831	41075	intergenic	1.16944
seq_s_1831	41107	intergenic	1.16944
seq_s_1831	41132	intergenic	1.26566
seq_s_1831	41135	intergenic	1.26566
seq_s_1831	41165	intergenic	1.19508
seq_s_1831	41208	intergenic	1.19508
seq_s_1831	41211	intergenic	1.19508
seq_s_1831	41218	intergenic	1.35189
seq_s_1831	41249	intergenic	1.54986
seq_s_1831	41264	intergenic	1.52146
seq_s_1831	41272	intergenic	1.31901
seq_s_1831	41273	intergenic	1.75047
seq_s_1831	41274	intergenic	1.38449
seq_s_1831	41277	intergenic	1.26864
seq_s_1831	41285	intergenic	1.28884
seq_s_1831	41293	intergenic	0.478325
seq_s_1831	41302	intergenic	0.870708
seq_s_1831	41319	intergenic	1.03615
seq_s_1831	41333	intergenic	1.01639
seq_s_1831	41367	intergenic	0.867903
seq_s_1831	41394	intergenic	0.867903
seq_s_1831	41423	intergenic	1.15424
seq_s_1831	41451	intergenic	1.33562
seq_s_1831	41477	intergenic	2.00079
seq_s_1831	41498	intergenic	1.37827
seq_s_1831	41502	intergenic	1.46783
seq_s_1831	41503	intergenic	1.36672
seq_s_1831	41504	intergenic	1.50626
seq_s_1831	41510	intergenic	1.53103
seq_s_1831	41521	intergenic	1.47116
seq_s_1831	41535	intergenic	1.45797
seq_s_1831	41536	intergenic	1.36302
seq_s_1831	41549	intergenic	1.42362
seq_s_1831	41550	intergenic	1.9674
seq_s_1831	41558	intergenic	1.46384
seq_s_1831	41561	intergenic	1.3843
seq_s_1831	41564	intergenic	1.34716
seq_s_1831	41565	intergenic	1.40665
seq_s_1831	41583	intergenic	1.77698
seq_s_1831	41609	intergenic	1.63483
seq_s_1831	41618	intergenic	1.64391
seq_s_1831	41619	intergenic	1.52385
seq_s_1831	41628	intergenic	1.55939
seq_s_1831	41629	intergenic	1.55939
seq_s_1831	41634	intergenic	2.18238
seq_s_1831	41639	intergenic	1.93523
seq_s_1831	41645	intergenic	1.8931
seq_s_1831	41660	intergenic	2.09949
seq_s_1831	41667	intergenic	2.06615
seq_s_1831	41668	intergenic	2.18946
seq_s_1831	41679	intergenic	2.19448
seq_s_1831	41684	intergenic	2.46245
seq_s_1831	41689	intergenic	1.19593
seq_s_1831	41702	intergenic	1.23397
seq_s_1831	41730	intergenic	0.982192
seq_s_1831	41741	intergenic	0.975843
seq_s_1831	41743	intergenic	0.95609
seq_s_1831	41755	intergenic	0.646615
seq_s_1831	41763	intergenic	0.803985
seq_s_1831	41818	intergenic	0.829062
seq_s_1831	41822	intergenic	0.945205
seq_s_1831	41870	intergenic	0.434856
seq_s_1831	41883	intergenic	0.222943
seq_s_1831	41888	intergenic	0.0156241
seq_s_1831	41900	intergenic	-0.0157528
seq_s_1831	41904	intergenic	-0.0993212
seq_s_1831	41917	intergenic	-0.131912
seq_s_1831	41919	intergenic	-0.135855
seq_s_1831	41928	intergenic	-0.384887
seq_s_1831	41929	intergenic	0.304345
seq_s_1831	42101	intergenic	0.786398
seq_s_1831	42107	intergenic	0.746783
seq_s_1831	42159	intergenic	1.33566
seq_s_1831	42196	intergenic	1.25135
seq_s_1831	42200	intergenic	1.33579
seq_s_1831	42201	intergenic	1.57212
seq_s_1831	42203	intergenic	0.937409
seq_s_1831	42212	intergenic	1.0608
seq_s_1831	42248	intergenic	0.786039
seq_s_1831	42283	intergenic	0.499683
seq_s_1831	42520	intergenic	0.619655
seq_s_1831	42539	intergenic	0.371647
seq_s_1831	42549	intergenic	0.168178
seq_s_1831	42569	intergenic	0.423558
seq_s_1831	43032	intergenic	0.41904
seq_s_1831	43069	intergenic	0.482672
seq_s_1831	43312	intergenic	0.575268
seq_s_1831	43362	intergenic	0.662474
seq_s_1831	43387	intergenic	0.593391
seq_s_1831	43404	intergenic	0.775052
seq_s_1831	43446	intergenic	0.335208
seq_s_1831	43572	intergenic	0.282568
seq_s_1831	43574	intergenic	0.310132
seq_s_1831	43611	intergenic	0.266125
seq_s_1831	43615	intergenic	0.114678
seq_s_1831	43634	intergenic	0.448168
seq_s_1831	43712	intergenic	0.397325
seq_s_1831	43742	intergenic	0.427771
seq_s_1831	43759	intergenic	0.22939
seq_s_1831	43775	intergenic	0.221063
seq_s_1831	43801	intergenic	0.141755
seq_s_1831	43825	intergenic	0.314941
seq_s_1831	43839	intergenic	0.520534
seq_s_1831	43843	intergenic	0.523732
seq_s_1831	44109	intergenic	0.523732
seq_s_1831	44111	intergenic	0.363901
seq_s_1831	44415	intergenic	0.132453
seq_s_1831	44482	intergenic	0.212435
seq_s_1831	44513	intergenic	0.153914
seq_s_1831	44519	intergenic	0.610994
seq_s_1831	44520	intergenic	1.73124
seq_s_1831	45750	intergenic	1.38316
seq_s_1831	45756	intergenic	1.1561
seq_s_1831	45824	intergenic	1.50855
seq_s_1831	45830	intergenic	0.963573
seq_s_1831	45842	intergenic	1.04919
seq_s_1831	45857	intergenic	1.00868
seq_s_1831	45868	intergenic	0.687034
seq_s_1831	45895	intergenic	1.36187
seq_s_1831	45903	intergenic	1.36187
seq_s_1831	45940	intergenic	1.61542
seq_s_1831	45941	intergenic	1.56597
seq_s_1831	45948	intergenic	1.66932
seq_s_1831	45963	intergenic	1.30782
seq_s_1831	45983	intergenic	1.15494
seq_s_1831	45997	intergenic	1.18014
seq_s_1831	46023	intergenic	1.68886
seq_s_1831	46032	intergenic	1.65216
seq_s_1831	46042	intergenic	1.55943
seq_s_1831	46047	intergenic	1.651
seq_s_1831	46051	intergenic	1.63695
seq_s_1831	46073	intergenic	1.61871
seq_s_1831	46076	intergenic	1.61871
seq_s_1831	46077	intergenic	0.97809
seq_s_1831	46090	intergenic	1.19648
seq_s_1831	46096	intergenic	0.991393
seq_s_1831	46098	intergenic	0.991393
seq_s_1831	46102	intergenic	0.808114
seq_s_1831	46104	intergenic	1.49554
seq_s_1831	46123	intergenic	1.50153
seq_s_1831	46151	intergenic	1.14387
seq_s_1831	46171	intergenic	1.43942
seq_s_1831	46182	intergenic	0.600211
seq_s_1831	46199	intergenic	0.686753
seq_s_1831	46201	intergenic	0.51096
seq_s_1831	46234	intergenic	0.594016
seq_s_1831	46241	intergenic	0.594016
seq_s_1831	46252	intergenic	0.261579
seq_s_1831	46258	intergenic	-0.628462
seq_s_1831	46261	intergenic	0.393156
seq_s_1831	46293	intergenic	1.01288
seq_s_1831	46347	intergenic	1.01288
seq_s_1831	46372	intergenic	0.915083
seq_s_1831	46378	intergenic	0.990449
seq_s_1831	46380	intergenic	0.990449
seq_s_1831	46381	intergenic	0.938917
seq_s_1831	46385	intergenic	1.03147
seq_s_1831	46421	intergenic	0.944274
seq_s_1831	46428	intergenic	1.09482
seq_s_1831	46480	intergenic	1.18651
seq_s_1831	46482	intergenic	1.23907
seq_s_1831	46544	intergenic	2.25998
seq_s_1831	46555	intergenic	2.29644
seq_s_1831	46562	intergenic	2.18174
seq_s_1831	46566	intergenic	2.18174
seq_s_1831	46590	intergenic	2.33582
seq_s_1831	46603	intergenic	2.04691
seq_s_1831	46606	intergenic	2.54948
seq_s_1831	46607	intergenic	2.02916
seq_s_1831	46617	intergenic	2.1296
seq_s_1831	46638	intergenic	2.12416
seq_s_1831	46643	intergenic	2.14536
seq_s_1831	46675	intergenic	1.87699
seq_s_1831	46703	intergenic	2.21566
seq_s_1831	46705	intergenic	2.38048
seq_s_1831	46706	intergenic	1.29276
seq_s_1831	46707	intergenic	2.10416
seq_s_1831	46711	intergenic	2.10416
seq_s_1831	46719	intergenic	2.31797
seq_s_1831	46770	intergenic	2.31278
seq_s_1831	46779	intergenic	2.09784
seq_s_1831	46834	intergenic	2.44925
seq_s_1831	46838	intergenic	1.80601
seq_s_1831	46872	intergenic	1.72725
seq_s_1831	46916	intergenic	2.13868
seq_s_1831	46925	intergenic	1.9563
seq_s_1831	46938	intergenic	1.88064
seq_s_1831	46941	intergenic	1.95998
seq_s_1831	46945	intergenic	1.95998
seq_s_1831	46963	intergenic	2.32749
seq_s_1831	46983	intergenic	1.9395
seq_s_1831	46984	intergenic	2.00417
seq_s_1831	46988	intergenic	2.44995
seq_s_1831	46999	intergenic	2.18997
seq_s_1831	47095	intergenic	2.1913
seq_s_1831	47096	intergenic	2.97829
seq_s_1831	47100	intergenic	2.68115
seq_s_1831	47142	intergenic	2.80784
seq_s_1831	47144	intergenic	2.69138
seq_s_1831	47155	intergenic	2.74447
seq_s_1831	47162	intergenic	2.86081
seq_s_1831	47186	intergenic	3.22647
seq_s_1831	47226	intergenic	2.90152
seq_s_1831	47228	intergenic	3.19046
seq_s_1831	47244	intergenic	3.17924
seq_s_1831	47256	intergenic	3.08262
seq_s_1831	51674	intergenic	2.9354
seq_s_1831	51675	intergenic	2.32765
seq_s_1831	51700	intergenic	2.18369
seq_s_1831	51702	intergenic	1.67484
seq_s_1831	52439	intergenic	0.65681
seq_s_1831	52448	intergenic	0.656292
seq_s_1831	52460	intergenic	0.409855
seq_s_1831	52467	intergenic	0.0547033
seq_s_1831	52487	intergenic	1.72112
seq_s_1831	52528	intergenic	1.18044
seq_s_1831	52529	intergenic	1.35208
seq_s_1831	52535	intergenic	1.0622
seq_s_1831	52567	intergenic	1.22916
seq_s_1831	52586	intergenic	0.86717
seq_s_1831	52592	intergenic	1.84151
seq_s_1831	52593	intergenic	2.00098
seq_s_1831	52614	intergenic	1.86357
seq_s_1831	52632	intergenic	1.6676
seq_s_1831	52723	intergenic	1.69193
seq_s_1831	52731	intergenic	2.4929
seq_s_1831	52747	intergenic	1.88581
seq_s_1831	52754	intergenic	2.3248
seq_s_1831	52809	intergenic	2.27371
seq_s_1831	52811	intergenic	2.45366
seq_s_1831	52817	intergenic	3.25324
seq_s_1831	52841	intergenic	2.76622
seq_s_1831	52868	intergenic	2.38317
seq_s_1831	52876	intergenic	2.53706
seq_s_1831	52949	intergenic	2.43548
seq_s_1831	52951	intergenic	2.51597
seq_s_1831	52952	intergenic	3.27787
seq_s_1831	52967	intergenic	3.41187
seq_s_1831	52969	intergenic	2.69387
seq_s_1831	53025	intergenic	2.69387
seq_s_1831	53139	intergenic	4.25232
seq_s_1831	53144	intergenic	3.92275
seq_s_1831	53148	intergenic	4.23738
seq_s_1831	53165	intergenic	3.10297
seq_s_1831	57317	intergenic	3.20553
seq_s_1831	57345	intergenic	3.17585
seq_s_1831	57346	intergenic	3.36141
seq_s_1831	57348	intergenic	3.6924
seq_s_1831	57367	intergenic	3.6924
seq_s_1831	57374	intergenic	3.32768
seq_s_1831	57430	intergenic	3.73332
seq_s_1831	57431	intergenic	3.70542
seq_s_1831	57473	intergenic	3.70542
seq_s_1831	57476	intergenic	3.88721
seq_s_1831	57490	intergenic	4.18014
seq_s_1831	57501	intergenic	4.21789
seq_s_1831	57509	intergenic	4.17199
seq_s_1831	57559	intergenic	4.35808
seq_s_1831	57565	intergenic	4.16268
seq_s_1831	57566	intergenic	4.16819
seq_s_1831	57636	intergenic	4.04186
seq_s_1831	57651	intergenic	4.03897
seq_s_1831	57667	intergenic	3.72971
seq_s_1831	57671	intergenic	3.72971
seq_s_1831	57692	intergenic	3.72971
seq_s_1831	57704	intergenic	3.82539
seq_s_1831	57711	intergenic	3.82539
seq_s_1831	57755	intergenic	3.61046
seq_s_1831	57760	intergenic	3.80638
seq_s_1831	57761	intergenic	3.80638
seq_s_1831	57773	intergenic	3.65302
seq_s_1831	57816	intergenic	3.65302
seq_s_1831	57819	intergenic	3.64518
seq_s_1831	57830	intergenic	4.12178
seq_s_1831	57832	intergenic	4.12178
seq_s_1831	57842	intergenic	4.15481
seq_s_1831	57876	intergenic	4.15481
seq_s_1831	57943	intergenic	3.63861
seq_s_1831	57950	intergenic	3.6711
seq_s_1831	57974	intergenic	3.30065
seq_s_1831	57998	intergenic	2.91773
seq_s_1831	58024	intergenic	2.85267
seq_s_1831	58025	intergenic	3.0005
seq_s_1831	58043	intergenic	3.11509
seq_s_1831	58045	intergenic	3.04769
seq_s_1831	58048	intergenic	3.12704
seq_s_1831	58070	intergenic	3.12031
seq_s_1831	58096	intergenic	3.05291
seq_s_1831	58103	intergenic	3.14661
seq_s_1831	58108	intergenic	3.02105
seq_s_1831	58129	intergenic	3.08981
seq_s_1831	58138	intergenic	3.10959
seq_s_1831	58146	intergenic	3.29917
seq_s_1831	58162	intergenic	3.29917
seq_s_1831	58172	intergenic	3.18981
seq_s_1831	58182	intergenic	3.08366
seq_s_1831	58198	intergenic	2.88966
seq_s_1831	58201	intergenic	3.4312
seq_s_1831	58202	intergenic	3.19867
seq_s_1831	58204	intergenic	3.35468
seq_s_1831	58207	intergenic	2.83555
seq_s_1831	58208	intergenic	2.89395
seq_s_1831	58210	intergenic	2.83793
seq_s_1831	58222	intergenic	2.87748
seq_s_1831	58232	intergenic	2.83549
seq_s_1831	58240	intergenic	2.82167
seq_s_1831	58278	intergenic	2.74327
seq_s_1831	58285	intergenic	2.74647
seq_s_1831	58292	intergenic	2.71392
seq_s_1831	58293	intergenic	2.71392
seq_s_1831	58307	intergenic	2.63979
seq_s_1831	58313	intergenic	2.51125
seq_s_1831	58317	intergenic	2.54095
seq_s_1831	58321	intergenic	2.54095
seq_s_1831	58379	intergenic	2.54095
seq_s_1831	58395	intergenic	2.5396
seq_s_1831	58402	intergenic	2.5396
seq_s_1831	58407	intergenic	2.61623
seq_s_1831	58409	intergenic	2.78252
seq_s_1831	58415	intergenic	2.99304
seq_s_1831	58423	intergenic	2.89534
seq_s_1831	58435	intergenic	2.85033
seq_s_1831	58441	intergenic	3.45161
seq_s_1831	58450	intergenic	3.32752
seq_s_1831	58463	intergenic	2.98581
seq_s_1831	58507	intergenic	1.65225
seq_s_1831	58541	intergenic	2.16167
seq_s_1831	58544	intergenic	2.20654
seq_s_1831	58547	intergenic	2.11737
seq_s_1831	58551	intergenic	1.95942
seq_s_1831	58559	intergenic	2.06482
seq_s_1831	58564	intergenic	2.16329
seq_s_1831	58574	intergenic	0.973473
seq_s_1831	58586	intergenic	0.96912
seq_s_1831	58599	intergenic	1.35885
seq_s_1831	58618	intergenic	1.3214
seq_s_1831	58621	intergenic	1.19552
seq_s_1831	58659	intergenic	0.846792
seq_s_1831	58683	intergenic	1.92584
seq_s_1831	58687	intergenic	1.934
seq_s_1831	58693	intergenic	1.96383
seq_s_1831	58710	intergenic	2.23429
seq_s_1831	58712	intergenic	1.80167
seq_s_1831	58715	intergenic	1.81017
seq_s_1831	58725	intergenic	1.83214
seq_s_1831	58734	intergenic	1.76114
seq_s_1831	58745	intergenic	1.69439
seq_s_1831	58746	intergenic	2.23749
seq_s_1831	58754	intergenic	2.10159
seq_s_1831	58763	intergenic	2.33156
seq_s_1831	58768	intergenic	2.06959
seq_s_1831	58778	intergenic	2.27009
seq_s_1831	58781	intergenic	2.27009
seq_s_1831	58803	intergenic	2.27009
seq_s_1831	58808	intergenic	2.27009
seq_s_1831	58820	intergenic	2.16591
seq_s_1831	58825	intergenic	2.16591
seq_s_1831	58826	intergenic	1.82687
seq_s_1831	58829	intergenic	1.84358
seq_s_1831	58834	intergenic	1.80802
seq_s_1831	58849	intergenic	1.77833
seq_s_1831	58856	intergenic	1.86442
seq_s_1831	58894	intergenic	1.74027
seq_s_1831	58904	intergenic	1.86563
seq_s_1831	58907	intergenic	2.01734
seq_s_1831	58913	intergenic	2.11454
seq_s_1831	58916	intergenic	2.11454
seq_s_1831	58917	intergenic	2.28076
seq_s_1831	58944	intergenic	2.74291
seq_s_1831	58948	intergenic	2.37856
seq_s_1831	58949	intergenic	2.33531
seq_s_1831	58951	intergenic	2.24512
seq_s_1831	58957	intergenic	2.40042
seq_s_1831	58970	intergenic	2.35545
seq_s_1831	58982	intergenic	2.57578
seq_s_1831	58998	intergenic	2.23753
seq_s_1831	58999	intergenic	2.12622
seq_s_1831	59030	intergenic	2.2499
seq_s_1831	59042	intergenic	2.48967
seq_s_1831	59046	intergenic	2.39916
seq_s_1831	59054	intergenic	2.47382
seq_s_1831	59055	intergenic	1.85839
seq_s_1831	59067	intergenic	1.80168
seq_s_1831	59075	intergenic	1.80168
seq_s_1831	59127	intergenic	1.77789
seq_s_1831	59139	intergenic	1.82125
seq_s_1831	59150	intergenic	1.81672
seq_s_1831	59162	intergenic	1.76154
seq_s_1831	59164	intergenic	1.76154
seq_s_1831	59186	intergenic	1.86272
seq_s_1831	59208	intergenic	1.79763
seq_s_1831	59219	intergenic	1.58916
seq_s_1831	59231	intergenic	1.23045
seq_s_1831	59251	intergenic	1.41086
seq_s_1831	59257	intergenic	1.41086
seq_s_1831	59273	intergenic	2.11479
seq_s_1831	59276	intergenic	1.48868
seq_s_1831	59281	intergenic	1.68466
seq_s_1831	59290	intergenic	1.58627
seq_s_1831	59312	intergenic	1.7712
seq_s_1831	59332	intergenic	1.52736
seq_s_1831	59353	intergenic	1.62148
seq_s_1831	59367	intergenic	1.19925
seq_s_1831	59377	intergenic	1.12412
seq_s_1831	59380	intergenic	1.10768
seq_s_1831	59398	intergenic	0.957387
seq_s_1831	59400	intergenic	1.38337
seq_s_1831	59410	intergenic	1.06137
seq_s_1831	59412	intergenic	1.06137
seq_s_1831	59427	intergenic	0.679227
seq_s_1831	59442	intergenic	-0.0552639
seq_s_1831	59444	intergenic	0.908421
seq_s_1831	59453	intergenic	1.03953
seq_s_1831	59455	intergenic	1.03953
seq_s_1831	59473	intergenic	0.711526
seq_s_1831	59493	intergenic	0.720649
seq_s_1831	59511	intergenic	0.715339
seq_s_1831	59513	intergenic	0.715339
seq_s_1831	59515	intergenic	0.713981
seq_s_1831	59530	intergenic	0.719115
seq_s_1831	59533	intergenic	1.02913
seq_s_1831	59551	intergenic	0.504084
seq_s_1831	59561	intergenic	0.19881
seq_s_1831	59564	intergenic	0.752498
seq_s_1831	59585	intergenic	0.699222
seq_s_1831	59601	intergenic	0.0882387
seq_s_1831	59604	intergenic	0.382874
seq_s_1831	59607	intergenic	0.546802
seq_s_1831	59618	intergenic	0.391327
seq_s_1831	59644	intergenic	1.09734
seq_s_1831	59651	intergenic	1.0561
seq_s_1831	59668	intergenic	1.91156
seq_s_1831	59672	intergenic	1.43529
seq_s_1831	59695	intergenic	1.48029
seq_s_1831	59709	intergenic	1.46672
seq_s_1831	59710	intergenic	1.46672
seq_s_1831	59711	intergenic	1.33752
seq_s_1831	59727	intergenic	1.35492
seq_s_1831	59729	intergenic	1.48383
seq_s_1831	59755	intergenic	1.48418
seq_s_1831	59773	intergenic	1.35244
seq_s_1831	59782	intergenic	1.38564
seq_s_1831	59787	intergenic	1.55004
seq_s_1831	59800	intergenic	2.07795
seq_s_1831	59817	intergenic	1.64145
seq_s_1831	59858	intergenic	1.57818
seq_s_1831	59860	intergenic	1.54489
seq_s_1831	59869	intergenic	1.52048
seq_s_1831	59888	intergenic	1.46081
seq_s_1831	59890	intergenic	1.46081
seq_s_1831	59904	intergenic	1.41149
seq_s_1831	59908	intergenic	1.42465
seq_s_1831	59920	intergenic	1.14569
seq_s_1831	59924	intergenic	1.93997
seq_s_1831	59926	intergenic	1.64683
seq_s_1831	59950	intergenic	1.66372
seq_s_1831	59952	intergenic	1.63668
seq_s_1831	59957	intergenic	1.59442
seq_s_1831	59961	intergenic	1.6772
[truncated: 13,689 more rows]
