# Supplementary material for: Ecological genomics in the Northern krill uncovers loci for local adaptation across ocean basins
Source: Nat Commun. 2024 Aug 1;15:6297. doi: 10.1038/s41467-024-50239-7 (PMC11294593; doi:10.1038/s41467-024-50239-7)
Supplement: Supplementary file 15 — Source Data [file 41467_2024_50239_MOESM15_ESM.zip › Source_data/Source_data.Fig_4/Source_data.Fig_4cii/3.Hsp83.REF_STRG_1_14935_XLOC_046683.fst.windows.tsv]

CHROM	POS	fst
seq_s_2236	1	0.0228
seq_s_2236	1001	0.0058
seq_s_2236	2001	0.0060
seq_s_2236	3001	0.0738
seq_s_2236	4001	0.1142
seq_s_2236	5001	0.2154
seq_s_2236	6001	0.0395
seq_s_2236	7001	0.4378
seq_s_2236	8001	0.0075
seq_s_2236	9001	0.0386
seq_s_2236	10001	0.0658
seq_s_2236	11001	0.0066
seq_s_2236	12001	0.0549
seq_s_2236	13001	0.1387
seq_s_2236	14001	0.4184
seq_s_2236	15001	0.4155
seq_s_2236	16001	0.4190
seq_s_2236	17001	0.4200
seq_s_2236	18001	0.4252
seq_s_2236	19001	0.1598
seq_s_2236	20001	0.1048
seq_s_2236	21001	0.1194
seq_s_2236	22001	0.0412
seq_s_2236	23001	0.0423
seq_s_2236	24001	0.1861
seq_s_2236	25001	0.2933
seq_s_2236	26001	-0.0025
seq_s_2236	27001	0.3363
seq_s_2236	28001	0.4134
seq_s_2236	29001	0.3831
seq_s_2236	30001	0.5272
seq_s_2236	31001	0.0541
seq_s_2236	32001	0.0533
seq_s_2236	33001	0.4057
seq_s_2236	34001	0.7024
seq_s_2236	35001	0.3967
seq_s_2236	36001	0.4062
seq_s_2236	38001	0.6029
seq_s_2236	39001	0.0199
seq_s_2236	40001	0.0148
seq_s_2236	41001	0.0117
seq_s_2236	42001	0.0285
seq_s_2236	43001	0.0154
seq_s_2236	44001	0.0307
seq_s_2236	45001	0.0157
seq_s_2236	46001	0.0043
seq_s_2236	47001	0.0149
seq_s_2236	48001	0.0117
seq_s_2236	49001	0.0034
seq_s_2236	51001	0.0090
seq_s_2236	53001	-0.0023
seq_s_2236	61001	0.4380
seq_s_2236	62001	0.4835
seq_s_2236	63001	0.5881
seq_s_2236	64001	0.4887
seq_s_2236	65001	0.4395
seq_s_2236	66001	0.4854
seq_s_2236	67001	0.4716
seq_s_2236	68001	0.5006
seq_s_2236	69001	0.5516
seq_s_2236	70001	0.4754
seq_s_2236	71001	0.5520
seq_s_2236	72001	0.6015
seq_s_2236	73001	0.4597
seq_s_2236	74001	0.4092
seq_s_2236	75001	0.5685
seq_s_2236	76001	0.4178
seq_s_2236	77001	0.4902
seq_s_2236	78001	0.4546
seq_s_2236	79001	0.3847
seq_s_2236	80001	0.2578
seq_s_2236	81001	0.4521
seq_s_2236	82001	0.0332
seq_s_2236	85001	0.0644
seq_s_2236	86001	0.0641
seq_s_2236	89001	0.0083
seq_s_2236	90001	0.0115
seq_s_2236	91001	0.0009
seq_s_2236	92001	0.0207
seq_s_2236	93001	0.0187
seq_s_2236	94001	0.0314
seq_s_2236	95001	0.0143
seq_s_2236	96001	0.0094
seq_s_2236	97001	0.0074
seq_s_2236	98001	0.0020
seq_s_2236	100001	0.0174
seq_s_2236	101001	0.0217
seq_s_2236	102001	0.0221
seq_s_2236	103001	0.0086
seq_s_2236	104001	0.0122
seq_s_2236	105001	0.0102
seq_s_2236	106001	0.0202
seq_s_2236	107001	0.0341
seq_s_2236	108001	0.0303
seq_s_2236	109001	0.0201
seq_s_2236	110001	0.0126
seq_s_2236	111001	0.0008
seq_s_2236	113001	0.0132
seq_s_2236	114001	0.0160
seq_s_2236	115001	0.0216
seq_s_2236	116001	0.0345
seq_s_2236	117001	0.0182
seq_s_2236	118001	0.0219
seq_s_2236	120001	0.0309
seq_s_2236	121001	0.0426
seq_s_2236	122001	0.0319
seq_s_2236	123001	0.0545
seq_s_2236	124001	0.0564
seq_s_2236	125001	0.0961
seq_s_2236	126001	0.0298
seq_s_2236	127001	0.0377
seq_s_2236	128001	0.0254
seq_s_2236	129001	0.0104
seq_s_2236	130001	0.0150
seq_s_2236	131001	0.0193
seq_s_2236	132001	0.0260
seq_s_2236	133001	0.0413
seq_s_2236	134001	0.0347
seq_s_2236	135001	0.0260
seq_s_2236	136001	0.0322
seq_s_2236	137001	0.0124
seq_s_2236	138001	0.0206
seq_s_2236	139001	0.0136
seq_s_2236	140001	0.0087
seq_s_2236	141001	0.0069
seq_s_2236	142001	0.0044
seq_s_2236	143001	0.0095
seq_s_2236	144001	0.0073
seq_s_2236	145001	0.0072
seq_s_2236	146001	0.0106
seq_s_2236	147001	0.0052
seq_s_2236	148001	0.0096
seq_s_2236	149001	0.0084
seq_s_2236	150001	0.0069
seq_s_2236	151001	0.0139
seq_s_2236	161001	0.0099
seq_s_2236	163001	0.0295
seq_s_2236	164001	0.0015
seq_s_2236	165001	0.0102
seq_s_2236	166001	0.0070
seq_s_2236	167001	0.0101
seq_s_2236	168001	0.0362
seq_s_2236	169001	-0.0030
seq_s_2236	170001	0.0103
seq_s_2236	171001	0.0139
seq_s_2236	172001	0.0175
seq_s_2236	173001	0.0411
seq_s_2236	174001	0.0161
seq_s_2236	176001	0.0157
seq_s_2236	177001	0.0190
seq_s_2236	178001	0.0083
seq_s_2236	179001	0.0084
seq_s_2236	180001	0.0253
seq_s_2236	181001	0.0266
seq_s_2236	182001	-0.0027
seq_s_2236	183001	0.0325
seq_s_2236	184001	0.0134
seq_s_2236	185001	-0.0015
seq_s_2236	186001	0.0272
seq_s_2236	187001	0.0169
seq_s_2236	188001	0.0252
seq_s_2236	189001	0.0171
seq_s_2236	190001	0.0106
seq_s_2236	191001	0.0161
seq_s_2236	192001	0.0100
seq_s_2236	193001	0.0091
seq_s_2236	194001	0.0183
seq_s_2236	195001	0.0158
seq_s_2236	196001	0.0036
seq_s_2236	197001	0.0066
seq_s_2236	198001	0.0130
seq_s_2236	199001	0.0071
seq_s_2236	200001	0.0237
seq_s_2236	201001	0.0110
seq_s_2236	202001	0.0107
seq_s_2236	203001	0.0181
seq_s_2236	204001	0.0321
seq_s_2236	205001	0.0075
seq_s_2236	206001	0.0226
seq_s_2236	207001	0.0180
seq_s_2236	208001	0.0164
seq_s_2236	209001	0.0069
seq_s_2236	210001	0.0088
seq_s_2236	211001	0.0097
seq_s_2236	212001	0.0121
seq_s_2236	213001	0.0272
seq_s_2236	214001	0.0168
seq_s_2236	215001	0.0164
seq_s_2236	216001	0.0180
seq_s_2236	217001	0.0158
seq_s_2236	218001	0.0269
seq_s_2236	219001	0.0259
seq_s_2236	220001	0.0049
seq_s_2236	221001	0.0172
seq_s_2236	222001	0.0248
seq_s_2236	223001	0.0139
seq_s_2236	224001	0.0292
seq_s_2236	225001	0.0408
seq_s_2236	226001	0.0157
seq_s_2236	227001	0.0076
seq_s_2236	228001	0.0170
seq_s_2236	229001	0.0039
seq_s_2236	230001	0.0121
seq_s_2236	231001	0.0134
seq_s_2236	232001	0.0071
seq_s_2236	234001	0.0324
seq_s_2236	235001	0.0014
seq_s_2236	236001	0.0275
seq_s_2236	237001	-0.0000
seq_s_2236	238001	0.0299
seq_s_2236	239001	0.0284
seq_s_2236	240001	0.0147
seq_s_2236	241001	0.0064
seq_s_2236	242001	0.0062
seq_s_2236	243001	0.0173
seq_s_2236	244001	0.0191
seq_s_2236	245001	0.0035
seq_s_2236	246001	0.0166
seq_s_2236	251001	0.0152
seq_s_2236	252001	0.0094
seq_s_2236	253001	0.0143
seq_s_2236	254001	0.0129
seq_s_2236	255001	0.0025
seq_s_2236	256001	0.0055
seq_s_2236	257001	0.0078
seq_s_2236	259001	0.0145
seq_s_2236	260001	0.0332
seq_s_2236	261001	0.0033
seq_s_2236	262001	0.0251
seq_s_2236	263001	0.0360
seq_s_2236	264001	0.0091
seq_s_2236	265001	0.0236
seq_s_2236	266001	0.0301
seq_s_2236	267001	-0.0014
seq_s_2236	268001	0.0086
seq_s_2236	269001	0.0206
seq_s_2236	270001	0.0148
seq_s_2236	271001	0.0191
seq_s_2236	272001	0.0299
seq_s_2236	273001	0.0408
seq_s_2236	274001	0.0198
seq_s_2236	275001	0.0281
seq_s_2236	276001	0.0272
seq_s_2236	277001	0.0300
seq_s_2236	280001	0.0014
seq_s_2236	281001	0.0283
seq_s_2236	282001	0.0706
seq_s_2236	283001	0.0186
seq_s_2236	284001	0.0074
seq_s_2236	285001	0.0407
seq_s_2236	286001	0.0823
seq_s_2236	287001	0.0281
seq_s_2236	288001	0.0462
seq_s_2236	289001	0.0448
seq_s_2236	290001	0.0623
seq_s_2236	291001	0.0212
seq_s_2236	292001	0.0374
seq_s_2236	293001	0.0349
seq_s_2236	294001	0.0050
seq_s_2236	295001	0.0201
seq_s_2236	296001	0.0259
seq_s_2236	297001	0.0130
seq_s_2236	298001	0.0240
seq_s_2236	299001	0.0265
seq_s_2236	300001	0.0130
seq_s_2236	301001	0.0131
seq_s_2236	302001	0.0103
seq_s_2236	303001	0.0116
seq_s_2236	304001	0.0121
seq_s_2236	305001	0.0078
seq_s_2236	306001	0.0240
seq_s_2236	307001	0.0098
seq_s_2236	308001	0.0074
seq_s_2236	309001	0.0100
seq_s_2236	310001	0.0190
seq_s_2236	311001	-0.0030
seq_s_2236	313001	0.0030
seq_s_2236	314001	0.0106
seq_s_2236	315001	0.0132
seq_s_2236	316001	0.0109
seq_s_2236	317001	0.0127
seq_s_2236	318001	0.0187
seq_s_2236	319001	0.0442
seq_s_2236	320001	0.0138
seq_s_2236	321001	0.0213
seq_s_2236	322001	0.0141
seq_s_2236	323001	0.0094
seq_s_2236	324001	0.0240
seq_s_2236	325001	0.0375
seq_s_2236	326001	0.0218
seq_s_2236	327001	0.0155
seq_s_2236	328001	0.0337
seq_s_2236	329001	0.0102
seq_s_2236	330001	0.0210
seq_s_2236	331001	-0.0018
seq_s_2236	332001	0.0096
seq_s_2236	333001	0.0115
seq_s_2236	334001	0.0204
seq_s_2236	335001	0.0197
seq_s_2236	336001	0.0199
seq_s_2236	337001	0.0222
seq_s_2236	338001	0.0104
seq_s_2236	339001	0.0168
seq_s_2236	340001	0.0215
seq_s_2236	341001	0.0174
seq_s_2236	342001	0.0168
seq_s_2236	343001	0.0110
seq_s_2236	344001	0.0294
seq_s_2236	345001	0.0110
seq_s_2236	346001	0.0191
seq_s_2236	347001	0.0270
seq_s_2236	348001	0.0351
seq_s_2236	349001	0.0257
seq_s_2236	350001	0.0059
seq_s_2236	351001	0.0091
seq_s_2236	352001	0.0138
seq_s_2236	353001	0.0062
seq_s_2236	354001	0.0175
seq_s_2236	355001	0.0207
seq_s_2236	356001	0.0154
seq_s_2236	357001	0.0315
seq_s_2236	358001	0.0046
seq_s_2236	359001	0.0168
seq_s_2236	360001	0.0432
seq_s_2236	365001	0.0176
seq_s_2236	366001	0.0301
seq_s_2236	367001	0.0494
seq_s_2236	368001	0.0142
seq_s_2236	369001	0.0142
seq_s_2236	370001	0.0126
seq_s_2236	371001	0.0175
seq_s_2236	372001	0.0249
seq_s_2236	373001	0.0136
seq_s_2236	374001	0.0150
seq_s_2236	375001	0.0102
seq_s_2236	376001	0.0116
seq_s_2236	377001	0.0006
seq_s_2236	379001	0.0212
seq_s_2236	380001	0.0175
seq_s_2236	381001	0.0210
seq_s_2236	382001	0.0512
seq_s_2236	383001	0.0441
seq_s_2236	384001	0.0220
seq_s_2236	385001	0.0270
seq_s_2236	386001	0.0208
seq_s_2236	387001	0.0164
seq_s_2236	388001	0.0115
seq_s_2236	389001	0.0311
seq_s_2236	390001	0.0224
seq_s_2236	391001	0.0143
seq_s_2236	392001	0.0155
seq_s_2236	393001	0.0230
seq_s_2236	394001	0.0085
seq_s_2236	395001	0.0205
seq_s_2236	396001	0.0176
seq_s_2236	397001	0.0038
seq_s_2236	398001	0.0141
seq_s_2236	399001	0.0071
seq_s_2236	400001	0.0308
seq_s_2236	401001	0.0153
seq_s_2236	402001	0.0045
seq_s_2236	403001	0.0168
seq_s_2236	404001	0.0326
seq_s_2236	405001	0.0126
seq_s_2236	406001	0.0181
seq_s_2236	407001	0.0227
seq_s_2236	408001	0.0155
seq_s_2236	409001	0.0164
seq_s_2236	410001	0.0187
seq_s_2236	411001	0.0041
seq_s_2236	412001	0.0120
seq_s_2236	413001	0.0049
seq_s_2236	414001	-0.0012
seq_s_2236	415001	0.0218
seq_s_2236	416001	0.0052
seq_s_2236	417001	0.0170
seq_s_2236	418001	0.0243
seq_s_2236	419001	0.0258
seq_s_2236	420001	0.0102
seq_s_2236	421001	0.0163
seq_s_2236	422001	0.0282
seq_s_2236	423001	0.0188
seq_s_2236	424001	0.0326
seq_s_2236	425001	0.0071
seq_s_2236	426001	0.0188
seq_s_2236	427001	0.0262
seq_s_2236	428001	0.0051
seq_s_2236	429001	0.0232
seq_s_2236	430001	0.0113
seq_s_2236	431001	0.0050
seq_s_2236	432001	0.0133
seq_s_2236	433001	0.0333
seq_s_2236	434001	0.0142
seq_s_2236	435001	0.0168
seq_s_2236	436001	0.0045
seq_s_2236	437001	0.0115
seq_s_2236	438001	0.0125
seq_s_2236	439001	0.0246
seq_s_2236	440001	0.0067
seq_s_2236	441001	0.0105
seq_s_2236	442001	0.0232
seq_s_2236	443001	0.0300
seq_s_2236	444001	0.0094
seq_s_2236	445001	0.0073
seq_s_2236	446001	0.0194
seq_s_2236	447001	0.0145
seq_s_2236	448001	0.0098
seq_s_2236	449001	0.0445
seq_s_2236	450001	0.0141
seq_s_2236	451001	0.0262
seq_s_2236	452001	0.0186
seq_s_2236	453001	0.0052
seq_s_2236	454001	0.0164
seq_s_2236	455001	0.0215
seq_s_2236	456001	0.0221
seq_s_2236	457001	0.0035
seq_s_2236	458001	0.0081
seq_s_2236	459001	0.0078
seq_s_2236	460001	0.0363
seq_s_2236	461001	0.0065
seq_s_2236	462001	0.0298
seq_s_2236	463001	0.0444
seq_s_2236	464001	0.0124
seq_s_2236	465001	0.0078
seq_s_2236	466001	0.0220
seq_s_2236	467001	0.0071
seq_s_2236	468001	-0.0003
seq_s_2236	469001	0.0053
seq_s_2236	470001	0.0338
seq_s_2236	471001	0.0297
seq_s_2236	472001	0.0263
seq_s_2236	473001	0.0052
seq_s_2236	474001	0.0060
seq_s_2236	475001	0.0087
seq_s_2236	476001	0.0116
seq_s_2236	477001	0.0051
seq_s_2236	478001	0.0055
seq_s_2236	479001	0.0169
seq_s_2236	480001	0.0296
seq_s_2236	481001	0.0409
seq_s_2236	482001	0.0391
seq_s_2236	483001	0.0095
seq_s_2236	484001	0.0196
seq_s_2236	485001	0.0140
seq_s_2236	486001	0.0017
seq_s_2236	487001	0.0212
seq_s_2236	488001	0.0160
seq_s_2236	489001	-0.0008
seq_s_2236	490001	0.0206
seq_s_2236	491001	0.0164
seq_s_2236	492001	-0.0029
seq_s_2236	493001	0.0118
seq_s_2236	494001	0.0410
seq_s_2236	495001	0.0168
seq_s_2236	496001	0.0253
seq_s_2236	497001	0.0322
seq_s_2236	498001	0.0178
seq_s_2236	499001	0.0206
seq_s_2236	500001	0.0012
seq_s_2236	501001	0.0124
seq_s_2236	502001	0.0075
seq_s_2236	503001	0.0067
seq_s_2236	505001	0.0154
seq_s_2236	506001	0.0092
seq_s_2236	507001	0.0278
seq_s_2236	508001	0.0186
seq_s_2236	509001	0.0198
seq_s_2236	510001	0.0215
seq_s_2236	519001	0.0156
seq_s_2236	520001	0.0272
seq_s_2236	521001	0.0166
seq_s_2236	522001	0.0296
seq_s_2236	523001	0.0385
seq_s_2236	524001	0.0167
seq_s_2236	525001	0.0087
seq_s_2236	526001	0.0263
seq_s_2236	527001	0.0134
seq_s_2236	528001	0.0201
seq_s_2236	530001	0.0061
seq_s_2236	531001	0.0109
seq_s_2236	532001	0.0081
seq_s_2236	545001	0.0076
seq_s_2236	546001	0.0173
seq_s_2236	547001	0.0134
seq_s_2236	548001	0.0495
seq_s_2236	549001	0.0332
seq_s_2236	550001	0.0300
seq_s_2236	551001	0.0190
seq_s_2236	552001	0.0141
seq_s_2236	562001	0.0162
seq_s_2236	563001	0.0110
seq_s_2236	564001	0.0144
seq_s_2236	565001	0.0288
seq_s_2236	566001	0.0022
seq_s_2236	567001	0.0091
seq_s_2236	568001	0.0092
seq_s_2236	569001	0.0179
seq_s_2236	570001	0.0164
seq_s_2236	571001	-0.0019
seq_s_2236	572001	0.0122
seq_s_2236	573001	0.0154
seq_s_2236	574001	0.0055
seq_s_2236	577001	0.0224
seq_s_2236	578001	0.0448
seq_s_2236	579001	0.0343
seq_s_2236	580001	0.0057
seq_s_2236	581001	0.0084
seq_s_2236	582001	0.0246
seq_s_2236	583001	0.0173
seq_s_2236	584001	0.0240
seq_s_2236	585001	0.0132
seq_s_2236	586001	0.0159
seq_s_2236	587001	0.0078
seq_s_2236	588001	0.0078
seq_s_2236	589001	0.0012
seq_s_2236	590001	0.0122
seq_s_2236	591001	0.0263
seq_s_2236	592001	0.0118
seq_s_2236	593001	0.0329
seq_s_2236	595001	0.0272
seq_s_2236	596001	0.0257
seq_s_2236	598001	0.0240
seq_s_2236	599001	0.0197
seq_s_2236	600001	0.0546
seq_s_2236	601001	0.0180
seq_s_2236	602001	0.0127
seq_s_2236	603001	0.0176
seq_s_2236	604001	0.0219
seq_s_2236	605001	0.0389
seq_s_2236	606001	0.0227
seq_s_2236	607001	0.0539
seq_s_2236	608001	0.0384
seq_s_2236	609001	0.0256
seq_s_2236	610001	0.0179
seq_s_2236	611001	0.0565
seq_s_2236	612001	0.0097
seq_s_2236	613001	0.0137
seq_s_2236	614001	0.0148
seq_s_2236	615001	0.0143
seq_s_2236	616001	0.0348
seq_s_2236	617001	0.0082
seq_s_2236	618001	0.0170
seq_s_2236	619001	0.0217
seq_s_2236	620001	0.0392
seq_s_2236	623001	0.0419
seq_s_2236	624001	0.0070
seq_s_2236	625001	0.0224
seq_s_2236	626001	0.0147
seq_s_2236	627001	0.0165
seq_s_2236	628001	0.0143
seq_s_2236	629001	0.0134
seq_s_2236	630001	0.0182
seq_s_2236	631001	0.0268
seq_s_2236	632001	0.0193
seq_s_2236	633001	0.0210
seq_s_2236	634001	0.0290
seq_s_2236	635001	0.0177
seq_s_2236	636001	0.0059
seq_s_2236	637001	0.0047
seq_s_2236	638001	-0.0014
seq_s_2236	639001	0.0564
seq_s_2236	640001	0.0159
seq_s_2236	641001	0.0199
seq_s_2236	642001	0.0163
seq_s_2236	647001	-0.0020
seq_s_2236	654001	0.0057
seq_s_2236	655001	0.0135
seq_s_2236	656001	0.0121
seq_s_2236	657001	0.0309
seq_s_2236	658001	0.0132
seq_s_2236	659001	0.0206
seq_s_2236	660001	0.0195
seq_s_2236	661001	0.0132
seq_s_2236	662001	0.0141
seq_s_2236	663001	0.0282
seq_s_2236	666001	0.0122
