# Supplementary material for: Ecological genomics in the Northern krill uncovers loci for local adaptation across ocean basins
Source: Nat Commun. 2024 Aug 1;15:6297. doi: 10.1038/s41467-024-50239-7 (PMC11294593; doi:10.1038/s41467-024-50239-7)
Supplement: Supplementary file 15 — Source Data [file 41467_2024_50239_MOESM15_ESM.zip › Source_data/Source_data.Fig_4/Source_data.Fig_4cii/1.Chaperonin.REF_STRG_1_67524_XLOC_052569.xpnsl.snps.tsv]

CHROM	POS	TYPE	xpnsl
seq_s_25497	150156	intergenic	0.050968
seq_s_25497	150168	intergenic	0.143627
seq_s_25497	150215	intergenic	0.143627
seq_s_25497	150262	intergenic	0.211582
seq_s_25497	150371	intergenic	-0.7019
seq_s_25497	150372	intergenic	-0.747776
seq_s_25497	150374	intergenic	-0.674162
seq_s_25497	150376	intergenic	-0.767128
seq_s_25497	150422	intergenic	-0.457524
seq_s_25497	150469	intergenic	-0.713899
seq_s_25497	150596	intergenic	-0.399124
seq_s_25497	150631	intergenic	-0.11092
seq_s_25497	150744	intergenic	-0.10045
seq_s_25497	150928	intergenic	-0.314681
seq_s_25497	151105	intergenic	-0.318648
seq_s_25497	152742	intergenic	-0.404306
seq_s_25497	152783	intergenic	-0.276252
seq_s_25497	152913	intergenic	-0.821682
seq_s_25497	153159	intergenic	-0.471091
seq_s_25497	153192	intergenic	-0.511949
seq_s_25497	153196	intergenic	-0.497011
seq_s_25497	153291	intergenic	-0.476792
seq_s_25497	153305	intergenic	-0.500862
seq_s_25497	153309	intergenic	-0.500862
seq_s_25497	153342	intergenic	-0.535847
seq_s_25497	153355	intergenic	-0.522998
seq_s_25497	153357	intergenic	-0.565593
seq_s_25497	153359	intergenic	-0.565946
seq_s_25497	153789	intergenic	-0.304846
seq_s_25497	153831	intergenic	-0.267649
seq_s_25497	153969	intergenic	-0.0874231
seq_s_25497	153983	intergenic	0.106821
seq_s_25497	154250	intergenic	0.426464
seq_s_25497	154336	intergenic	0.540054
seq_s_25497	154428	intergenic	0.516992
seq_s_25497	154895	intergenic	0.620637
seq_s_25497	154925	intergenic	0.303032
seq_s_25497	155102	intergenic	0.303032
seq_s_25497	155113	intergenic	0.126215
seq_s_25497	155324	intergenic	0.379495
seq_s_25497	155338	intergenic	0.570497
seq_s_25497	155643	intergenic	0.327532
seq_s_25497	155741	intergenic	0.672868
seq_s_25497	155827	intergenic	0.672868
seq_s_25497	155928	intergenic	0.504437
seq_s_25497	156002	intergenic	0.505706
seq_s_25497	156140	intergenic	0.460185
seq_s_25497	156322	intergenic	0.502983
seq_s_25497	156325	intergenic	0.576702
seq_s_25497	156362	intergenic	0.456468
seq_s_25497	156435	intergenic	0.537568
seq_s_25497	156437	intergenic	0.902032
seq_s_25497	156463	intergenic	0.727415
seq_s_25497	156775	intergenic	0.681171
seq_s_25497	157005	intergenic	0.73549
seq_s_25497	157101	intergenic	0.674433
seq_s_25497	157171	intergenic	0.756403
seq_s_25497	157332	intergenic	0.682308
seq_s_25497	157370	intergenic	0.711531
seq_s_25497	157475	intergenic	0.926511
seq_s_25497	157570	intergenic	0.926511
seq_s_25497	157585	intergenic	0.644045
seq_s_25497	157604	intergenic	0.885979
seq_s_25497	157652	intergenic	0.551321
seq_s_25497	157927	intergenic	0.722832
seq_s_25497	157943	intergenic	0.641103
seq_s_25497	157957	intergenic	0.728027
seq_s_25497	158087	intergenic	0.690565
seq_s_25497	158153	intergenic	0.442312
seq_s_25497	158235	intergenic	0.380935
seq_s_25497	158408	intergenic	0.150443
seq_s_25497	158415	intergenic	0.143194
seq_s_25497	158426	intergenic	-0.0271844
seq_s_25497	158428	intergenic	-0.0706522
seq_s_25497	158431	intergenic	-0.0372491
seq_s_25497	158464	intergenic	-0.511617
seq_s_25497	158501	intergenic	-0.0995052
seq_s_25497	158644	intergenic	-0.198425
seq_s_25497	158647	intergenic	-0.198425
seq_s_25497	158775	intergenic	-0.0390852
seq_s_25497	159832	intergenic	0.200685
seq_s_25497	160504	intergenic	0.0339886
seq_s_25497	160828	intergenic	-0.0109296
seq_s_25497	161275	intergenic	0.0727912
seq_s_25497	161408	intergenic	-0.066978
seq_s_25497	161438	intergenic	0.392368
seq_s_25497	161471	intergenic	0.0611754
seq_s_25497	161571	intergenic	0.186449
seq_s_25497	161867	intergenic	0.0123681
seq_s_25497	161964	intergenic	0.231375
seq_s_25497	161991	intergenic	0.221128
seq_s_25497	162082	intergenic	0.318691
seq_s_25497	162270	intergenic	0.167223
seq_s_25497	162308	intergenic	0.275188
seq_s_25497	162334	intergenic	0.578541
seq_s_25497	162485	intergenic	0.570682
seq_s_25497	162493	intergenic	0.0690262
seq_s_25497	162633	intergenic	0.0146341
seq_s_25497	162674	intergenic	0.0100988
seq_s_25497	162721	intergenic	-0.582194
seq_s_25497	162752	intergenic	-0.391917
seq_s_25497	162776	intergenic	-0.796497
seq_s_25497	162787	intergenic	-0.347226
seq_s_25497	163289	intergenic	-0.499562
seq_s_25497	163317	intergenic	-0.51432
seq_s_25497	163325	intergenic	-0.414474
seq_s_25497	163356	intergenic	-0.609089
seq_s_25497	163441	intergenic	-0.664316
seq_s_25497	163596	intergenic	-0.886748
seq_s_25497	163722	intergenic	-0.460607
seq_s_25497	163752	intergenic	-0.537801
seq_s_25497	163917	intergenic	-0.590409
seq_s_25497	163965	intergenic	-0.632408
seq_s_25497	163974	intergenic	-0.569827
seq_s_25497	164014	intergenic	-0.755096
seq_s_25497	164198	intergenic	-0.289296
seq_s_25497	164210	intergenic	-0.290416
seq_s_25497	164224	intergenic	-0.37405
seq_s_25497	164258	intergenic	-0.37405
seq_s_25497	164317	intergenic	-0.099806
seq_s_25497	164336	intergenic	-0.0234898
seq_s_25497	164363	intergenic	-0.0234898
seq_s_25497	164405	intergenic	-0.285363
seq_s_25497	164437	intergenic	-0.014993
seq_s_25497	164500	intergenic	0.0742524
seq_s_25497	164669	intergenic	-0.0947967
seq_s_25497	164815	intergenic	0.0867688
seq_s_25497	165001	intergenic	-0.0727559
seq_s_25497	165389	intergenic	-0.179932
seq_s_25497	165406	intergenic	-0.296073
seq_s_25497	165499	intergenic	-0.302411
seq_s_25497	165553	intergenic	-0.132924
seq_s_25497	165660	intergenic	-0.410562
seq_s_25497	165746	intergenic	-0.0408466
seq_s_25497	165857	intergenic	-0.160857
seq_s_25497	165863	intergenic	-0.0876465
seq_s_25497	165882	intergenic	-0.162047
seq_s_25497	165931	intergenic	-0.293553
seq_s_25497	166191	intergenic	-0.185958
seq_s_25497	166481	intergenic	-0.150121
seq_s_25497	166500	intergenic	-0.581314
seq_s_25497	166507	intergenic	-0.473235
seq_s_25497	166696	intergenic	-0.430563
seq_s_25497	166697	intergenic	-0.23282
seq_s_25497	166951	intergenic	-0.700155
seq_s_25497	166954	intergenic	-0.11743
seq_s_25497	166966	intergenic	0.291691
seq_s_25497	167031	intergenic	-0.0023045
seq_s_25497	167041	intergenic	-0.270624
seq_s_25497	167075	intergenic	-0.041616
seq_s_25497	167095	intergenic	0.0424321
seq_s_25497	167514	intergenic	0.260097
seq_s_25497	167517	intergenic	0.101653
seq_s_25497	167518	intergenic	0.352275
seq_s_25497	167530	intergenic	0.342518
seq_s_25497	167634	intergenic	0.320313
seq_s_25497	167643	intergenic	0.402528
seq_s_25497	167682	intergenic	0.215306
seq_s_25497	167948	intergenic	0.215306
seq_s_25497	168330	intergenic	0.39012
seq_s_25497	168372	intergenic	-0.0031791
seq_s_25497	168442	intergenic	0.269017
seq_s_25497	168547	intergenic	0.453218
seq_s_25497	168596	intergenic	0.448117
seq_s_25497	168861	intergenic	0.94826
seq_s_25497	168869	intergenic	0.528159
seq_s_25497	169716	intergenic	0.437717
seq_s_25497	169871	intergenic	0.606536
seq_s_25497	169926	intergenic	0.448309
seq_s_25497	170008	intergenic	0.453431
seq_s_25497	170009	intergenic	0.449753
seq_s_25497	170406	intergenic	0.466429
seq_s_25497	170480	intergenic	0.320527
seq_s_25497	170558	intergenic	0.401984
seq_s_25497	170563	intergenic	0.418948
seq_s_25497	170621	intergenic	0.293916
seq_s_25497	170750	intergenic	0.403428
seq_s_25497	170764	intergenic	0.403428
seq_s_25497	170971	intergenic	0.42621
seq_s_25497	170997	intergenic	0.254485
seq_s_25497	171069	intergenic	0.343508
seq_s_25497	171565	intergenic	0.354406
seq_s_25497	172025	intergenic	0.193173
seq_s_25497	172032	intergenic	-0.000112568
seq_s_25497	172034	intergenic	0.0430175
seq_s_25497	172054	intergenic	-0.296625
seq_s_25497	172073	intergenic	-0.965176
seq_s_25497	172075	intergenic	-0.278104
seq_s_25497	172077	intergenic	-0.328789
seq_s_25497	172096	intergenic	-0.430091
seq_s_25497	172101	intergenic	-0.405769
seq_s_25497	172117	intergenic	-0.189566
seq_s_25497	172118	intergenic	-0.303366
seq_s_25497	172224	intergenic	-0.269302
seq_s_25497	172251	intergenic	-0.370405
seq_s_25497	172310	intergenic	-0.479647
seq_s_25497	172348	intergenic	-0.260026
seq_s_25497	172359	intergenic	-0.644793
seq_s_25497	172370	intergenic	-0.16416
seq_s_25497	172374	intergenic	-0.266307
seq_s_25497	172413	intergenic	-0.257967
seq_s_25497	172462	intergenic	0.323298
seq_s_25497	172463	intergenic	0.155446
seq_s_25497	172523	intergenic	0.161276
seq_s_25497	172571	intergenic	0.255414
seq_s_25497	172583	intergenic	0.287355
seq_s_25497	172628	intergenic	0.394089
seq_s_25497	172745	intergenic	0.233416
seq_s_25497	172754	intergenic	0.233416
seq_s_25497	173028	intergenic	-0.220116
seq_s_25497	173058	intergenic	-0.24767
seq_s_25497	173063	intergenic	-0.137201
seq_s_25497	173092	intergenic	-0.190999
seq_s_25497	173128	intergenic	0.0352574
seq_s_25497	173133	intergenic	-0.0534862
seq_s_25497	173185	intergenic	-0.327401
seq_s_25497	173304	intergenic	-0.105621
seq_s_25497	173401	intergenic	-0.0877443
seq_s_25497	173736	intergenic	-0.259178
seq_s_25497	173742	intergenic	-0.0705891
seq_s_25497	173762	intergenic	-0.0829245
seq_s_25497	173767	intergenic	-0.0829245
seq_s_25497	173886	intergenic	0.0812828
seq_s_25497	173956	intergenic	0.368636
seq_s_25497	173971	intergenic	-0.468816
seq_s_25497	174213	intergenic	-0.307578
seq_s_25497	174362	intergenic	-0.498762
seq_s_25497	174382	intergenic	-0.254678
seq_s_25497	174611	intergenic	-0.165001
seq_s_25497	174618	intergenic	-0.158573
seq_s_25497	174651	intergenic	0.188992
seq_s_25497	174764	intergenic	-0.260738
seq_s_25497	174796	intergenic	-0.343327
seq_s_25497	174806	intergenic	-0.0322337
seq_s_25497	174855	intergenic	0.195201
seq_s_25497	174929	intergenic	0.0294619
seq_s_25497	174963	intergenic	0.030249
seq_s_25497	174984	intergenic	0.146157
seq_s_25497	174987	intergenic	0.132697
seq_s_25497	175002	intergenic	-0.166855
seq_s_25497	175044	intergenic	0.113195
seq_s_25497	175051	intergenic	0.0815668
seq_s_25497	175054	intergenic	-0.23285
seq_s_25497	175358	intergenic	-0.0158784
seq_s_25497	175466	intergenic	-0.19
seq_s_25497	175488	intergenic	0.15416
seq_s_25497	175500	intergenic	0.273295
seq_s_25497	175504	intergenic	0.300374
seq_s_25497	175527	intergenic	0.489204
seq_s_25497	175566	intergenic	1.08712
seq_s_25497	175591	intergenic	1.12181
seq_s_25497	175597	intergenic	1.15816
seq_s_25497	175620	intergenic	0.818619
seq_s_25497	175645	intergenic	0.714165
seq_s_25497	175658	intergenic	0.556185
seq_s_25497	175674	intergenic	0.670042
seq_s_25497	175696	intergenic	0.61392
seq_s_25497	175719	intergenic	0.456352
seq_s_25497	175961	intergenic	0.427732
seq_s_25497	175966	intergenic	0.953862
seq_s_25497	175967	intergenic	0.953862
seq_s_25497	176217	intergenic	0.877899
seq_s_25497	176267	intergenic	0.813438
seq_s_25497	176297	intergenic	0.846174
seq_s_25497	176903	intergenic	0.802444
seq_s_25497	176908	intergenic	0.854526
seq_s_25497	176917	intergenic	1.04545
seq_s_25497	176932	intergenic	0.663725
seq_s_25497	176985	intergenic	0.621525
seq_s_25497	177217	intergenic	0.823745
seq_s_25497	177218	intergenic	0.683279
seq_s_25497	177219	intergenic	0.631887
seq_s_25497	177445	intergenic	1.01872
seq_s_25497	177489	intergenic	0.269836
seq_s_25497	177572	intergenic	0.198464
seq_s_25497	177581	intergenic	0.198464
seq_s_25497	177600	intergenic	0.444751
seq_s_25497	177940	intergenic	0.0322589
seq_s_25497	177942	intergenic	-0.206081
seq_s_25497	177959	intergenic	-0.195364
seq_s_25497	177972	intergenic	-0.21624
seq_s_25497	177985	intergenic	-0.208905
seq_s_25497	178319	intergenic	-0.336002
seq_s_25497	178493	intergenic	-0.39756
seq_s_25497	178618	intergenic	-0.458955
seq_s_25497	178645	intergenic	-0.465387
seq_s_25497	178728	intergenic	-0.465387
seq_s_25497	178844	intergenic	-1.59646
seq_s_25497	178850	intergenic	-1.46778
seq_s_25497	178852	intergenic	-2.1605
seq_s_25497	178853	intergenic	-2.04477
seq_s_25497	178854	intergenic	-2.42593
seq_s_25497	178855	intergenic	-2.00553
seq_s_25497	178858	intergenic	-2.03598
seq_s_25497	178867	intergenic	-2.02707
seq_s_25497	178885	intergenic	-2.53322
seq_s_25497	178894	intergenic	-2.02811
seq_s_25497	178908	intergenic	-2.61832
seq_s_25497	178989	intergenic	-2.77218
seq_s_25497	178990	intergenic	-2.29341
seq_s_25497	179008	intergenic	-1.8017
seq_s_25497	179173	intergenic	-2.1713
seq_s_25497	179174	intergenic	-2.1713
seq_s_25497	179175	intergenic	-2.1713
seq_s_25497	179176	intergenic	-2.1713
seq_s_25497	179177	intergenic	-2.211
seq_s_25497	179302	intergenic	-3.10822
seq_s_25497	179327	intergenic	-3.2752
seq_s_25497	179339	intergenic	-3.10639
seq_s_25497	179341	intergenic	-4.15839
seq_s_25497	179352	intergenic	-3.49191
seq_s_25497	179354	intergenic	-3.70357
seq_s_25497	179369	intergenic	-3.59707
seq_s_25497	179372	intergenic	-3.59736
seq_s_25497	179375	intergenic	-3.71992
seq_s_25497	179383	intergenic	-3.48235
seq_s_25497	179388	intergenic	-4.08474
seq_s_25497	179405	intergenic	-4.09137
seq_s_25497	179441	intergenic	-4.48629
seq_s_25497	179444	intergenic	-4.42553
seq_s_25497	179446	intergenic	-4.42553
seq_s_25497	179452	intergenic	-3.23466
seq_s_25497	179456	intergenic	-3.27791
seq_s_25497	179464	intergenic	-2.99634
seq_s_25497	179470	intergenic	-2.91719
seq_s_25497	179475	intergenic	-3.10929
seq_s_25497	179476	intergenic	-3.21788
seq_s_25497	179479	intergenic	-2.84761
seq_s_25497	179497	intergenic	-2.84436
seq_s_25497	179506	intergenic	-3.7884
seq_s_25497	179507	intergenic	-2.50976
seq_s_25497	179602	intergenic	-2.42072
seq_s_25497	179609	intergenic	-2.40757
seq_s_25497	179613	intergenic	-1.93114
seq_s_25497	179668	intergenic	-1.88719
seq_s_25497	179747	intergenic	-1.94745
seq_s_25497	179756	intergenic	-2.03276
seq_s_25497	179760	intergenic	-1.95377
seq_s_25497	179805	intergenic	-2.12346
seq_s_25497	179822	intergenic	-2.01345
seq_s_25497	179826	intergenic	-2.00176
seq_s_25497	179867	intergenic	-2.00289
seq_s_25497	179923	intergenic	-2.06907
seq_s_25497	179948	intergenic	-1.96587
seq_s_25497	179949	intergenic	-1.97001
seq_s_25497	179963	intergenic	-1.45367
seq_s_25497	179982	intergenic	-1.07701
seq_s_25497	179995	intergenic	-1.06922
seq_s_25497	180370	intergenic	-1.06118
seq_s_25497	180394	intergenic	-0.995624
seq_s_25497	180806	intergenic	-0.959398
seq_s_25497	180911	intergenic	-0.940826
seq_s_25497	180938	intergenic	-1.08411
seq_s_25497	180988	intergenic	-1.08411
seq_s_25497	181026	intergenic	-1.08411
seq_s_25497	181067	intergenic	-1.08411
seq_s_25497	181078	intergenic	-1.08411
seq_s_25497	181124	intergenic	-0.961163
seq_s_25497	181136	intergenic	-1.02705
seq_s_25497	181147	intergenic	-1.02705
seq_s_25497	181167	intergenic	-1.10049
seq_s_25497	181209	intergenic	-0.715854
seq_s_25497	181213	intergenic	-0.83893
seq_s_25497	181222	intergenic	-0.83893
seq_s_25497	181300	intergenic	-0.714992
seq_s_25497	181324	intergenic	-0.71087
seq_s_25497	181343	intergenic	-0.646749
seq_s_25497	181403	intergenic	-0.649805
seq_s_25497	181410	intergenic	-0.638308
seq_s_25497	181411	intergenic	-0.83125
seq_s_25497	181460	intergenic	-0.449482
seq_s_25497	181465	intergenic	-0.61188
seq_s_25497	181505	intergenic	-0.666563
seq_s_25497	181569	intergenic	-0.713627
seq_s_25497	181576	intergenic	-0.623132
seq_s_25497	181584	intergenic	-0.685773
seq_s_25497	181587	intergenic	-0.685773
seq_s_25497	181596	intergenic	-0.685773
seq_s_25497	181599	intergenic	-0.675642
seq_s_25497	181604	intergenic	-0.636889
seq_s_25497	181627	intergenic	-0.657573
seq_s_25497	181702	intergenic	-0.670162
seq_s_25497	181742	intergenic	-0.592378
seq_s_25497	181931	intergenic	-0.464758
seq_s_25497	182003	intergenic	-1.30262
seq_s_25497	182012	intergenic	-1.49994
seq_s_25497	182023	intergenic	-1.48332
seq_s_25497	182046	intergenic	-2.00333
seq_s_25497	182047	intergenic	-2.00636
seq_s_25497	182087	intergenic	-1.91714
seq_s_25497	182092	intergenic	-1.94016
seq_s_25497	182098	intergenic	-2.01419
seq_s_25497	182109	intergenic	-1.87922
seq_s_25497	182116	intergenic	-1.30735
seq_s_25497	182118	intergenic	-1.67371
seq_s_25497	182169	intergenic	-1.38871
seq_s_25497	182181	intergenic	-1.56405
seq_s_25497	182198	intergenic	-1.42042
seq_s_25497	182348	intergenic	-1.3051
seq_s_25497	182608	intergenic	-0.910269
seq_s_25497	182649	intergenic	-1.51667
seq_s_25497	182653	intergenic	-0.727541
seq_s_25497	182694	intergenic	-0.820107
seq_s_25497	182735	intergenic	-0.820107
seq_s_25497	182857	intergenic	-0.721782
seq_s_25497	182925	intergenic	-0.721782
seq_s_25497	182973	intergenic	-0.564513
seq_s_25497	182980	intergenic	-0.452968
seq_s_25497	183070	intergenic	-0.652276
seq_s_25497	183092	intergenic	-0.397809
seq_s_25497	183155	intergenic	-0.356664
seq_s_25497	183177	intergenic	0.00633692
seq_s_25497	183186	intergenic	-0.169677
seq_s_25497	183356	intergenic	-0.19863
seq_s_25497	183420	intergenic	-0.558207
seq_s_25497	183474	intergenic	-0.69877
seq_s_25497	183480	intergenic	-0.607365
seq_s_25497	183534	intergenic	-0.124139
seq_s_25497	183623	intergenic	0.0484923
seq_s_25497	183685	intergenic	-0.00404215
seq_s_25497	183686	intergenic	0.0385186
seq_s_25497	183767	intergenic	-0.0282824
seq_s_25497	185750	downstream	-0.137058
seq_s_25497	185799	downstream	-0.026741
seq_s_25497	185925	downstream	-0.279419
seq_s_25497	185927	downstream	-0.263738
seq_s_25497	186026	downstream	-0.548885
seq_s_25497	186285	downstream	-0.526242
seq_s_25497	186289	downstream	-0.524945
seq_s_25497	186304	downstream	-1.3285
seq_s_25497	186315	downstream	-1.55286
seq_s_25497	186318	downstream	-1.41612
seq_s_25497	186325	downstream	-1.42588
seq_s_25497	186782	downstream	-2.35118
seq_s_25497	186790	downstream	-2.29795
seq_s_25497	186888	downstream	-2.52275
seq_s_25497	186889	downstream	-2.13786
seq_s_25497	186892	downstream	-2.3586
seq_s_25497	186894	downstream	-2.20641
seq_s_25497	186896	downstream	-2.3317
seq_s_25497	186909	downstream	-2.40247
seq_s_25497	186910	downstream	-2.28404
seq_s_25497	186917	downstream	-2.41076
seq_s_25497	186921	downstream	-2.54731
seq_s_25497	186923	downstream	-2.59118
seq_s_25497	186930	downstream	-2.30496
seq_s_25497	186942	downstream	-1.82067
seq_s_25497	186945	downstream	-1.95889
seq_s_25497	186969	downstream	-1.42601
seq_s_25497	186970	downstream	-1.42601
seq_s_25497	186973	downstream	-3.29824
seq_s_25497	187032	downstream	-2.84508
seq_s_25497	187047	downstream	-3.41965
seq_s_25497	187071	downstream	-2.8836
seq_s_25497	187087	downstream	-3.08034
seq_s_25497	187092	downstream	-3.72549
seq_s_25497	187121	downstream	-3.60473
seq_s_25497	187129	downstream	-2.83656
seq_s_25497	187130	downstream	-3.62297
seq_s_25497	187150	downstream	-3.9488
seq_s_25497	187187	downstream	-3.19167
seq_s_25497	187221	downstream	-3.68205
seq_s_25497	187522	downstream	-3.66175
seq_s_25497	187526	downstream	-3.66542
seq_s_25497	187542	downstream	-3.51391
seq_s_25497	187547	downstream	-3.77226
seq_s_25497	187567	downstream	-3.30964
seq_s_25497	187662	downstream	-3.74391
seq_s_25497	187738	downstream	-3.70924
seq_s_25497	187753	downstream	-4.1626
seq_s_25497	187759	downstream	-3.91096
seq_s_25497	187777	downstream	-3.84427
seq_s_25497	187812	downstream	-3.79656
seq_s_25497	187816	downstream	-3.8259
seq_s_25497	187825	downstream	-3.83516
seq_s_25497	187832	downstream	-3.54641
seq_s_25497	187848	downstream	-3.76873
seq_s_25497	187888	downstream	-3.74652
seq_s_25497	187924	downstream	-3.90091
seq_s_25497	187933	downstream	-3.8634
seq_s_25497	187943	downstream	-4.19617
seq_s_25497	187946	downstream	-4.1391
seq_s_25497	187977	downstream	-4.59487
seq_s_25497	187978	downstream	-5.01381
seq_s_25497	188009	downstream	-4.35336
seq_s_25497	188010	downstream	-4.56133
seq_s_25497	188045	downstream	-4.56133
seq_s_25497	188059	downstream	-4.05028
seq_s_25497	188068	downstream	-4.47027
seq_s_25497	188070	downstream	-3.41556
seq_s_25497	188081	downstream	-3.34798
seq_s_25497	188102	downstream	-3.50547
seq_s_25497	188113	downstream	-3.43368
seq_s_25497	188143	downstream	-3.34278
seq_s_25497	188147	downstream	-3.18683
seq_s_25497	188176	downstream	-3.35811
seq_s_25497	188190	downstream	-3.02073
seq_s_25497	188195	downstream	-3.13982
seq_s_25497	188217	downstream	-2.68976
seq_s_25497	188220	downstream	-3.95552
seq_s_25497	188225	downstream	-4.05502
seq_s_25497	188233	downstream	-4.11942
seq_s_25497	188244	downstream	-4.05634
seq_s_25497	188250	downstream	-3.99735
seq_s_25497	188253	downstream	-4.81775
seq_s_25497	188258	downstream	-4.07153
seq_s_25497	188261	downstream	-4.09928
seq_s_25497	188267	downstream	-4.09928
seq_s_25497	188298	downstream	-4.05837
seq_s_25497	188305	downstream	-4.00468
seq_s_25497	188309	downstream	-4.65391
seq_s_25497	188310	downstream	-3.78325
seq_s_25497	188311	downstream	-3.78499
seq_s_25497	188317	downstream	-3.78418
seq_s_25497	188331	downstream	-4.20943
seq_s_25497	188336	downstream	-4.2157
seq_s_25497	188341	downstream	-4.37037
seq_s_25497	188351	downstream	-4.03625
seq_s_25497	188361	downstream	-4.03123
seq_s_25497	188371	downstream	-4.1143
seq_s_25497	188379	downstream	-4.2339
seq_s_25497	188408	downstream	-4.1199
seq_s_25497	188409	downstream	-5.199
seq_s_25497	188418	downstream	-4.68408
seq_s_25497	188430	downstream	-4.52134
seq_s_25497	188442	downstream	-4.43544
seq_s_25497	188447	downstream	-4.39269
seq_s_25497	188457	downstream	-4.41319
seq_s_25497	188468	downstream	-4.28803
seq_s_25497	188472	downstream	-5.13597
seq_s_25497	188483	downstream	-4.51563
seq_s_25497	188488	downstream	-3.90362
seq_s_25497	188498	downstream	-3.90362
seq_s_25497	188513	downstream	-4.05804
seq_s_25497	188514	downstream	-3.81968
seq_s_25497	188515	downstream	-3.99072
seq_s_25497	188529	downstream	-3.97437
seq_s_25497	188534	downstream	-4.02177
seq_s_25497	188543	downstream	-3.74624
seq_s_25497	188555	downstream	-3.965
seq_s_25497	188562	downstream	-3.76502
seq_s_25497	188571	downstream	-3.76502
seq_s_25497	188572	downstream	-3.77002
seq_s_25497	188577	downstream	-4.00275
seq_s_25497	188590	downstream	-3.90545
seq_s_25497	188600	downstream	-4.40731
seq_s_25497	188613	downstream	-5.02545
seq_s_25497	188620	downstream	-5.75351
seq_s_25497	188630	downstream	-4.94141
seq_s_25497	188633	downstream	-4.97586
seq_s_25497	188656	downstream	-4.67851
seq_s_25497	188661	downstream	-4.62905
seq_s_25497	188698	downstream	-4.76307
seq_s_25497	188710	downstream	-4.15617
seq_s_25497	188745	downstream	-4.83797
seq_s_25497	188791	downstream	-5.74605
seq_s_25497	188798	downstream	-6.12649
seq_s_25497	188902	downstream	-5.50505
seq_s_25497	188924	downstream	-5.47486
seq_s_25497	188944	downstream	-5.52605
seq_s_25497	188950	downstream	-5.4577
seq_s_25497	188952	downstream	-5.50049
seq_s_25497	188963	downstream	-5.6027
seq_s_25497	188978	downstream	-6.62592
seq_s_25497	188981	downstream	-6.44994
seq_s_25497	188989	downstream	-6.46625
seq_s_25497	189003	downstream	-6.57691
seq_s_25497	189014	downstream	-6.4492
seq_s_25497	189015	downstream	-6.47985
seq_s_25497	189020	downstream	-5.88226
seq_s_25497	189035	downstream	-6.05736
seq_s_25497	189038	downstream	-5.75242
seq_s_25497	189048	downstream	-5.66503
seq_s_25497	189051	downstream	-6.31844
seq_s_25497	189070	downstream	-6.4142
seq_s_25497	189071	downstream	-6.27915
seq_s_25497	189074	downstream	-5.81777
seq_s_25497	189075	downstream	-5.74195
seq_s_25497	189083	downstream	-5.4728
seq_s_25497	189130	downstream	-5.40356
seq_s_25497	189133	downstream	-5.17268
seq_s_25497	189148	downstream	-5.32075
seq_s_25497	189152	downstream	-5.31556
seq_s_25497	189167	downstream	-4.59932
seq_s_25497	189180	downstream	-4.58586
seq_s_25497	189232	splice	-4.62652
seq_s_25497	189234	splice	-4.38026
seq_s_25497	189440	utr	-3.83779
seq_s_25497	189526	cds-synonymous	-4.10207
seq_s_25497	189545	cds-synonymous	-4.29564
seq_s_25497	189632	cds-synonymous	-3.8616
seq_s_25497	189634	cds-synonymous	-3.93709
seq_s_25497	189635	cds-synonymous	-4.21398
seq_s_25497	189669	cds-missense	-3.85133
seq_s_25497	189698	cds-synonymous	-3.86104
seq_s_25497	189704	cds-synonymous	-3.9173
seq_s_25497	189710	cds-synonymous	-3.61618
seq_s_25497	189713	cds-synonymous	-3.71302
seq_s_25497	189728	cds-synonymous	-3.33369
seq_s_25497	189749	cds-synonymous	-3.39132
seq_s_25497	189784	splice&intron	-3.63382
seq_s_25497	189829	intron	-3.58776
seq_s_25497	189839	intron	-3.70454
seq_s_25497	189847	intron	-2.88331
seq_s_25497	189851	intron	-3.21699
seq_s_25497	189858	intron	-3.22563
seq_s_25497	189862	intron	-3.36443
seq_s_25497	189866	intron	-3.09978
seq_s_25497	189868	intron	-3.17345
seq_s_25497	189869	intron	-3.18193
seq_s_25497	189873	intron	-3.12713
seq_s_25497	189874	intron	-3.13572
seq_s_25497	189883	intron	-3.30411
seq_s_25497	189891	intron	-3.382
seq_s_25497	189901	intron	-4.54147
seq_s_25497	189922	intron	-4.86804
seq_s_25497	189924	intron	-5.96971
seq_s_25497	189930	intron	-6.03589
seq_s_25497	189968	intron	-4.97463
seq_s_25497	189987	intron	-4.95502
seq_s_25497	189996	intron	-5.58418
seq_s_25497	189997	intron	-5.46235
seq_s_25497	190008	intron	-4.7021
seq_s_25497	190024	intron	-4.83858
seq_s_25497	190054	intron	-5.75028
seq_s_25497	190055	intron	-5.29615
seq_s_25497	190058	intron	-4.78897
seq_s_25497	190067	intron	-4.72705
seq_s_25497	190072	intron	-5.2163
seq_s_25497	190075	intron	-5.14509
seq_s_25497	190097	intron	-4.80747
seq_s_25497	190106	intron	-5.02378
seq_s_25497	190109	intron	-4.7933
seq_s_25497	190111	intron	-4.12234
seq_s_25497	190116	intron	-5.44672
seq_s_25497	190119	intron	-5.48164
seq_s_25497	190133	intron	-5.33385
seq_s_25497	190134	intron	-5.72092
seq_s_25497	190135	intron	-6.46211
seq_s_25497	190136	intron	-6.45296
seq_s_25497	190137	intron	-7.04837
seq_s_25497	190138	intron	-6.56245
seq_s_25497	190139	intron	-5.76579
seq_s_25497	190168	intron	-4.76386
seq_s_25497	190170	intron	-4.77528
seq_s_25497	190202	intron	-4.73662
seq_s_25497	190217	intron	-4.93125
seq_s_25497	190221	intron	-4.93946
seq_s_25497	190226	intron	-4.06592
seq_s_25497	190248	intron	-4.08026
seq_s_25497	190250	intron	-4.19588
seq_s_25497	190279	intron	-4.55225
seq_s_25497	190288	intron	-3.65605
seq_s_25497	190289	intron	-3.55889
seq_s_25497	190305	intron	-3.54963
seq_s_25497	190310	intron	-3.41023
seq_s_25497	190311	intron	-3.42033
seq_s_25497	190324	intron	-3.57824
seq_s_25497	190625	intron	-3.76799
seq_s_25497	190627	intron	-3.73163
seq_s_25497	190649	intron	-3.87919
seq_s_25497	190693	intron	-3.72904
seq_s_25497	190698	intron	-3.64268
seq_s_25497	190712	intron	-3.87208
seq_s_25497	190718	intron	-3.65436
seq_s_25497	190727	intron	-3.69745
seq_s_25497	190743	intron	-3.80451
seq_s_25497	190744	intron	-3.86726
seq_s_25497	190746	intron	-3.53301
seq_s_25497	190755	intron	-2.57764
seq_s_25497	190774	intron	-3.91967
seq_s_25497	190775	intron	-3.95555
seq_s_25497	190784	intron	-3.95788
seq_s_25497	190803	intron	-3.95312
seq_s_25497	190809	intron	-4.02747
seq_s_25497	190818	intron	-4.0564
seq_s_25497	190819	intron	-4.07137
seq_s_25497	190840	intron	-4.09132
seq_s_25497	190841	intron	-4.1061
seq_s_25497	190844	intron	-4.12057
seq_s_25497	190870	intron	-4.04027
seq_s_25497	190878	intron	-5.51723
seq_s_25497	190918	intron	-5.14471
seq_s_25497	190929	intron	-5.82374
seq_s_25497	190944	intron	-5.32706
seq_s_25497	190948	intron	-5.35356
seq_s_25497	190961	intron	-5.459
seq_s_25497	190966	intron	-5.47205
seq_s_25497	190987	intron	-5.57968
seq_s_25497	190989	intron	-5.50297
seq_s_25497	191007	intron	-5.59453
seq_s_25497	191026	intron	-6.39721
seq_s_25497	191028	intron	-5.87331
seq_s_25497	191048	intron	-5.69699
seq_s_25497	191078	intron	-5.88906
seq_s_25497	191102	intron	-5.82224
seq_s_25497	191118	intron	-5.74204
seq_s_25497	191123	intron	-6.44835
seq_s_25497	191140	intron	-6.40496
seq_s_25497	191141	intron	-6.80547
seq_s_25497	191165	intron	-6.13535
seq_s_25497	191167	intron	-6.33257
seq_s_25497	191169	intron	-5.81476
seq_s_25497	191171	intron	-5.82571
seq_s_25497	191172	intron	-5.71603
seq_s_25497	191191	intron	-6.01273
seq_s_25497	191195	intron	-5.23738
seq_s_25497	191229	intron	-5.2582
seq_s_25497	191290	intron	-5.29432
seq_s_25497	191320	intron	-5.61442
seq_s_25497	191322	intron	-5.7038
seq_s_25497	191338	intron	-5.46529
seq_s_25497	191339	intron	-5.46794
seq_s_25497	191343	intron	-5.57433
seq_s_25497	191350	intron	-5.32264
seq_s_25497	191362	intron	-5.36681
seq_s_25497	191368	intron	-5.57002
seq_s_25497	191403	intron	-6.39316
seq_s_25497	191417	intron	-5.56076
seq_s_25497	191428	intron	-5.56172
seq_s_25497	191431	intron	-6.31894
seq_s_25497	191435	intron	-5.14557
seq_s_25497	191456	intron	-4.97857
seq_s_25497	191467	intron	-5.12942
seq_s_25497	191471	intron	-4.92311
seq_s_25497	191477	intron	-4.86691
seq_s_25497	191491	intron	-4.84554
seq_s_25497	191503	intron	-4.9682
seq_s_25497	191504	intron	-4.96846
seq_s_25497	191520	intron	-4.9135
seq_s_25497	191529	intron	-4.89314
seq_s_25497	191543	intron	-4.9147
seq_s_25497	191559	intron	-4.96367
seq_s_25497	191562	intron	-4.84523
seq_s_25497	191597	intron	-5.27089
seq_s_25497	191598	intron	-4.89532
seq_s_25497	191615	intron	-4.8919
seq_s_25497	191633	intron	-4.60983
seq_s_25497	191641	intron	-4.73367
seq_s_25497	191649	intron	-4.6824
seq_s_25497	191659	intron	-4.73679
seq_s_25497	191684	intron	-4.98348
seq_s_25497	191686	intron	-4.9722
seq_s_25497	191692	intron	-4.69922
seq_s_25497	191707	intron	-4.66709
seq_s_25497	191712	intron	-5.94025
seq_s_25497	191721	intron	-5.2635
seq_s_25497	191724	intron	-5.67827
seq_s_25497	191725	intron	-5.44037
seq_s_25497	191726	intron	-5.33419
seq_s_25497	191732	intron	-5.10803
seq_s_25497	191747	intron	-5.12595
seq_s_25497	191750	intron	-4.76923
seq_s_25497	191753	intron	-5.09176
seq_s_25497	191765	intron	-4.96866
seq_s_25497	191773	intron	-4.82093
seq_s_25497	191783	intron	-4.8226
seq_s_25497	191800	intron	-4.96986
seq_s_25497	191809	intron	-5.55925
seq_s_25497	191812	intron	-4.98838
seq_s_25497	191888	intron	-5.01873
seq_s_25497	191906	intron	-4.95211
seq_s_25497	191918	intron	-4.78544
seq_s_25497	191923	intron	-4.60936
seq_s_25497	191928	intron	-4.73322
seq_s_25497	191929	intron	-4.54011
seq_s_25497	191935	intron	-4.76618
seq_s_25497	191941	intron	-4.89043
seq_s_25497	191949	intron	-4.9384
seq_s_25497	191965	intron	-4.87116
seq_s_25497	191966	intron	-4.86005
seq_s_25497	191968	intron	-4.83036
seq_s_25497	191983	intron	-4.88679
seq_s_25497	192009	intron	-4.91856
seq_s_25497	192012	intron	-5.0252
seq_s_25497	192020	intron	-4.95144
seq_s_25497	192032	intron	-4.90177
seq_s_25497	192043	intron	-5.6476
seq_s_25497	192046	intron	-5.12144
seq_s_25497	192048	intron	-5.02593
seq_s_25497	192064	intron	-5.16841
seq_s_25497	192083	intron	-4.7431
seq_s_25497	192093	intron	-5.07272
seq_s_25497	192098	intron	-5.06381
seq_s_25497	192113	intron	-5.06363
seq_s_25497	192149	intron	-4.93987
seq_s_25497	192152	intron	-5.04381
seq_s_25497	192156	intron	-4.96759
seq_s_25497	192164	intron	-5.05825
seq_s_25497	192165	intron	-4.84154
seq_s_25497	192166	intron	-4.90953
seq_s_25497	192169	intron	-4.7827
seq_s_25497	192172	intron	-4.77338
seq_s_25497	192175	intron	-4.81177
seq_s_25497	192207	cds-synonymous	-4.62926
seq_s_25497	192234	cds-synonymous	-4.65869
seq_s_25497	192249	cds-synonymous	-4.6276
seq_s_25497	192288	cds-synonymous	-4.56444
seq_s_25497	192321	cds-synonymous	-4.49135
seq_s_25497	192332	splice&intron	-4.52754
seq_s_25497	192348	intron	-4.31553
seq_s_25497	192361	intron	-2.98926
seq_s_25497	192377	intron	-4.09623
seq_s_25497	192382	intron	-3.96126
seq_s_25497	192386	intron	-3.69496
seq_s_25497	192398	intron	-3.41672
seq_s_25497	192403	intron	-3.33216
seq_s_25497	192404	intron	-3.32999
seq_s_25497	192406	intron	-3.32751
seq_s_25497	192407	intron	-3.32503
seq_s_25497	192409	intron	-3.32255
seq_s_25497	192410	intron	-3.32006
seq_s_25497	192411	intron	-3.31758
seq_s_25497	192484	cds-missense	-3.24316
seq_s_25497	192495	cds-synonymous	-3.78819
seq_s_25497	192531	cds-synonymous	-3.25491
seq_s_25497	192577	intron	-2.92081
seq_s_25497	192591	intron	-3.91512
seq_s_25497	192622	intron	-3.91512
seq_s_25497	192624	intron	-3.91512
seq_s_25497	192625	intron	-3.91512
seq_s_25497	192660	intron	-4.49727
seq_s_25497	192662	intron	-4.24814
seq_s_25497	192667	intron	-4.36525
seq_s_25497	192673	intron	-4.36439
seq_s_25497	192677	intron	-4.55782
seq_s_25497	192682	intron	-4.00492
seq_s_25497	192685	intron	-4.00364
seq_s_25497	192690	intron	-4.07628
seq_s_25497	192701	intron	-4.32671
seq_s_25497	192702	intron	-4.30778
seq_s_25497	192717	intron	-3.96301
seq_s_25497	192718	intron	-3.93289
seq_s_25497	192727	intron	-3.93597
seq_s_25497	192728	intron	-3.93467
seq_s_25497	192768	intron	-3.84991
seq_s_25497	192771	intron	-3.89065
seq_s_25497	192775	intron	-3.91671
seq_s_25497	192781	intron	-3.89181
seq_s_25497	192782	intron	-4.87288
seq_s_25497	192787	intron	-3.87971
seq_s_25497	192791	intron	-4.21707
seq_s_25497	192802	intron	-4.04428
seq_s_25497	192803	intron	-4.08551
seq_s_25497	192804	intron	-4.01632
seq_s_25497	192825	intron	-4.19977
seq_s_25497	192833	intron	-4.27164
seq_s_25497	192838	intron	-4.13524
seq_s_25497	192844	intron	-4.04068
seq_s_25497	192849	intron	-3.75693
seq_s_25497	192852	intron	-3.75555
seq_s_25497	192853	intron	-3.73357
seq_s_25497	192869	intron	-3.75136
seq_s_25497	192870	intron	-3.74981
seq_s_25497	192876	intron	-3.7554
seq_s_25497	192878	intron	-3.75371
seq_s_25497	192879	intron	-3.75202
seq_s_25497	192882	intron	-3.79351
seq_s_25497	192911	intron	-3.54461
seq_s_25497	192915	intron	-3.71453
seq_s_25497	192947	intron	-3.64206
seq_s_25497	192981	intron	-3.64133
seq_s_25497	192985	intron	-2.73624
seq_s_25497	193013	intron	-4.29963
seq_s_25497	193015	intron	-4.23217
seq_s_25497	193025	intron	-3.83919
seq_s_25497	193032	intron	-3.83619
seq_s_25497	193036	intron	-4.05766
seq_s_25497	193041	intron	-3.87384
seq_s_25497	193046	intron	-3.87384
seq_s_25497	193062	intron	-3.78379
seq_s_25497	193070	intron	-4.17995
seq_s_25497	193077	intron	-4.32395
seq_s_25497	193078	intron	-4.3244
seq_s_25497	193079	intron	-4.09704
seq_s_25497	193105	intron	-3.12298
seq_s_25497	193108	intron	-3.12258
seq_s_25497	193109	intron	-3.01294
seq_s_25497	193159	cds-synonymous	-3.01494
seq_s_25497	193162	cds-synonymous	-2.60083
seq_s_25497	193192	cds-synonymous	-3.25389
seq_s_25497	193195	cds-synonymous	-3.25389
seq_s_25497	193197	cds-missense	-3.34058
seq_s_25497	193222	cds-synonymous	-3.44315
seq_s_25497	193264	cds-synonymous	-3.62053
seq_s_25497	193312	cds-synonymous	-3.54626
seq_s_25497	193324	cds-synonymous	-3.54653
seq_s_25497	193378	cds-synonymous	-3.54863
seq_s_25497	193399	cds-synonymous	-3.71968
seq_s_25497	193408	cds-synonymous	-3.62762
seq_s_25497	193413	cds-missense	-4.25664
seq_s_25497	193474	cds-synonymous	-4.97024
seq_s_25497	193480	cds-synonymous	-4.07785
seq_s_25497	193484	cds-missense	-4.18225
seq_s_25497	193543	cds-synonymous	-3.86745
seq_s_25497	193564	intron	-4.51292
seq_s_25497	193568	intron	-4.31744
seq_s_25497	193571	intron	-4.24641
seq_s_25497	193576	intron	-4.55813
seq_s_25497	193581	intron	-4.60904
seq_s_25497	193587	intron	-4.3504
seq_s_25497	193593	intron	-4.26616
seq_s_25497	193597	intron	-4.49183
seq_s_25497	193598	intron	-4.4879
seq_s_25497	193610	intron	-4.04313
seq_s_25497	193615	intron	-4.04173
seq_s_25497	193632	intron	-4.27705
seq_s_25497	193641	splice&intron	-3.76648
seq_s_25497	193668	cds-missense	-2.91897
seq_s_25497	193693	cds-synonymous	-3.39904
seq_s_25497	193765	cds-synonymous	-4.14367
seq_s_25497	193804	cds-synonymous	-3.78536
seq_s_25497	193806	cds-missense	-3.76956
seq_s_25497	193861	intron	-4.36049
seq_s_25497	193864	intron	-3.96676
seq_s_25497	193883	intron	-3.79321
seq_s_25497	193897	intron	-3.74271
seq_s_25497	193928	intron	-3.79611
seq_s_25497	193929	intron	-3.87224
seq_s_25497	193977	intron	-3.76727
seq_s_25497	193982	intron	-3.75717
seq_s_25497	193990	intron	-4.93878
seq_s_25497	194014	intron	-4.20232
seq_s_25497	194017	intron	-5.1978
seq_s_25497	194035	intron	-4.03273
seq_s_25497	194063	intron	-3.80227
seq_s_25497	194073	intron	-3.83507
seq_s_25497	194123	intron	-3.81025
seq_s_25497	194126	intron	-3.83743
seq_s_25497	194140	intron	-3.79818
seq_s_25497	194145	intron	-3.69325
seq_s_25497	194151	intron	-3.80011
seq_s_25497	194169	intron	-3.75583
seq_s_25497	194186	intron	-3.75274
seq_s_25497	194187	intron	-3.75267
seq_s_25497	194190	intron	-3.75253
seq_s_25497	194200	intron	-5.18021
seq_s_25497	194394	intron	-4.55334
seq_s_25497	194470	intron	-3.65556
seq_s_25497	194574	intron	-4.15049
seq_s_25497	194606	intron	-4.07417
seq_s_25497	195014	intron	-4.43854
seq_s_25497	195026	intron	-4.3137
seq_s_25497	195049	intron	-4.46117
seq_s_25497	195052	intron	-4.54261
seq_s_25497	195055	intron	-4.58849
seq_s_25497	195064	intron	-4.30442
seq_s_25497	195070	intron	-4.30849
seq_s_25497	195071	intron	-4.3104
seq_s_25497	195072	intron	-4.31118
seq_s_25497	195094	intron	-4.58069
seq_s_25497	195097	intron	-4.53077
seq_s_25497	195118	intron	-5.25639
seq_s_25497	195122	intron	-4.28198
seq_s_25497	195141	intron	-4.28198
seq_s_25497	195162	intron	-4.29927
seq_s_25497	195177	intron	-4.31041
seq_s_25497	195181	intron	-4.1952
seq_s_25497	195192	intron	-4.34251
seq_s_25497	195193	intron	-4.24577
seq_s_25497	195209	intron	-4.45726
seq_s_25497	195220	intron	-4.7823
seq_s_25497	195223	intron	-4.39959
seq_s_25497	195231	intron	-4.10107
seq_s_25497	195232	intron	-4.10182
seq_s_25497	195233	intron	-3.72135
seq_s_25497	195235	intron	-3.76951
seq_s_25497	195242	intron	-3.71671
seq_s_25497	195254	intron	-3.55831
seq_s_25497	195342	intron	-3.86611
seq_s_25497	195348	intron	-3.84102
seq_s_25497	195350	intron	-3.88057
seq_s_25497	195369	intron	-3.84574
seq_s_25497	195373	intron	-4.29678
seq_s_25497	195377	intron	-4.09839
seq_s_25497	195378	intron	-4.25463
seq_s_25497	195382	intron	-4.19504
seq_s_25497	195392	intron	-5.2054
seq_s_25497	195402	intron	-4.62146
seq_s_25497	195407	intron	-5.25644
seq_s_25497	195408	intron	-5.25695
seq_s_25497	195413	intron	-5.33631
seq_s_25497	195420	intron	-5.33888
seq_s_25497	195451	cds-synonymous	-4.88914
seq_s_25497	195493	cds-synonymous	-5.03417
seq_s_25497	195517	cds-synonymous	-4.91145
seq_s_25497	195523	cds-synonymous	-4.78948
seq_s_25497	195534	splice&intron	-5.28663
seq_s_25497	195542	intron	-4.86134
seq_s_25497	195554	intron	-5.13324
seq_s_25497	195564	intron	-5.77302
seq_s_25497	195573	intron	-4.95605
seq_s_25497	195574	intron	-4.95699
seq_s_25497	195575	intron	-5.0882
seq_s_25497	195582	intron	-5.27382
seq_s_25497	195596	intron	-5.47018
seq_s_25497	195599	intron	-5.36867
seq_s_25497	195660	intron	-5.18797
seq_s_25497	195695	intron	-5.58097
seq_s_25497	195704	intron	-5.80905
seq_s_25497	195713	intron	-4.48388
seq_s_25497	195743	intron	-4.48406
seq_s_25497	195758	intron	-4.8183
seq_s_25497	195762	intron	-4.32526
seq_s_25497	195779	intron	-4.41112
seq_s_25497	195791	intron	-4.01455
seq_s_25497	195803	intron	-4.01169
seq_s_25497	195855	intron	-3.99777
seq_s_25497	195865	intron	-3.95908
seq_s_25497	195874	intron	-3.96648
seq_s_25497	195910	intron	-4.34841
seq_s_25497	195972	intron	-4.17322
seq_s_25497	196008	intron	-4.31563
seq_s_25497	196086	intron	-4.05612
seq_s_25497	196125	intron	-4.31392
seq_s_25497	196170	intron	-4.27362
seq_s_25497	196245	intron	-4.59796
seq_s_25497	196247	intron	-4.59796
seq_s_25497	196462	intron	-5.60007
seq_s_25497	196471	intron	-6.09508
seq_s_25497	196473	intron	-5.47982
seq_s_25497	196496	intron	-5.97022
seq_s_25497	196502	intron	-6.16285
seq_s_25497	196520	intron	-5.55968
seq_s_25497	196556	intron	-5.56196
seq_s_25497	196560	intron	-5.45086
seq_s_25497	196595	intron	-5.60147
seq_s_25497	196599	intron	-5.3506
seq_s_25497	196625	intron	-5.9564
seq_s_25497	196657	intron	-5.96318
seq_s_25497	196689	intron	-5.74286
seq_s_25497	196705	intron	-4.67842
seq_s_25497	196715	intron	-5.07611
seq_s_25497	196726	intron	-5.02099
seq_s_25497	196735	intron	-4.82777
seq_s_25497	196756	intron	-5.09635
seq_s_25497	196778	intron	-4.77211
seq_s_25497	196794	intron	-4.90524
seq_s_25497	196937	intron	-3.92939
seq_s_25497	197122	intron	-3.94336
seq_s_25497	197189	intron	-4.15291
seq_s_25497	197245	intron	-4.10604
seq_s_25497	197246	intron	-4.10725
seq_s_25497	197247	intron	-4.37527
seq_s_25497	197248	intron	-3.59743
seq_s_25497	197249	intron	-3.60339
seq_s_25497	197251	intron	-3.60502
seq_s_25497	197267	intron	-3.60664
seq_s_25497	197268	intron	-3.60826
seq_s_25497	197269	intron	-3.40688
seq_s_25497	197280	intron	-3.44739
seq_s_25497	197282	intron	-3.51891
seq_s_25497	197284	intron	-3.5232
seq_s_25497	197292	intron	-3.52223
seq_s_25497	197300	intron	-3.52675
seq_s_25497	197330	intron	-3.52171
seq_s_25497	197340	intron	-3.34731
seq_s_25497	197348	intron	-3.65615
seq_s_25497	197364	intron	-3.36814
seq_s_25497	197391	intron	-3.44901
seq_s_25497	197422	intron	-3.50705
seq_s_25497	197433	intron	-3.55
seq_s_25497	197445	intron	-3.59013
seq_s_25497	197446	intron	-3.59153
seq_s_25497	197447	intron	-3.34055
seq_s_25497	197461	intron	-3.30811
seq_s_25497	197526	intron	-3.41744
seq_s_25497	197551	intron	-3.40453
seq_s_25497	197556	intron	-3.53609
seq_s_25497	197566	intron	-4.11334
seq_s_25497	197575	intron	-3.53009
seq_s_25497	197578	intron	-3.79354
seq_s_25497	197582	intron	-3.84277
seq_s_25497	197603	intron	-3.76688
seq_s_25497	197609	intron	-3.76765
seq_s_25497	197617	intron	-4.03057
seq_s_25497	197619	intron	-4.03283
seq_s_25497	197624	intron	-4.22935
seq_s_25497	197636	intron	-4.69957
seq_s_25497	197641	intron	-4.4555
seq_s_25497	197642	intron	-5.56378
seq_s_25497	197678	intron	-4.71748
seq_s_25497	197685	intron	-4.54601
seq_s_25497	197695	intron	-4.68575
seq_s_25497	197705	intron	-4.66076
seq_s_25497	197709	intron	-4.71791
seq_s_25497	197735	intron	-4.69611
seq_s_25497	197745	intron	-5.02377
seq_s_25497	197751	intron	-4.82103
seq_s_25497	197754	intron	-4.65957
seq_s_25497	197758	intron	-4.77625
seq_s_25497	198249	intron	-4.46627
seq_s_25497	198660	intron	-4.34182
seq_s_25497	199181	intron	-4.51137
seq_s_25497	199188	intron	-4.83554
seq_s_25497	199196	intron	-3.77277
seq_s_25497	199202	intron	-3.54821
seq_s_25497	199212	intron	-3.51651
seq_s_25497	199248	intron	-3.52607
seq_s_25497	199311	intron	-3.76981
seq_s_25497	199315	intron	-3.77902
seq_s_25497	199333	intron	-3.80359
seq_s_25497	199336	intron	-3.74446
seq_s_25497	199339	intron	-3.86067
seq_s_25497	199348	intron	-3.8255
seq_s_25497	199358	intron	-3.83975
seq_s_25497	199365	intron	-3.81041
seq_s_25497	199395	intron	-3.70307
seq_s_25497	199419	intron	-3.67114
seq_s_25497	199434	intron	-3.79789
seq_s_25497	199442	intron	-3.85148
seq_s_25497	199443	intron	-3.93249
seq_s_25497	199446	intron	-3.93369
seq_s_25497	199449	intron	-4.04594
seq_s_25497	199460	intron	-3.95586
seq_s_25497	199461	intron	-3.91031
seq_s_25497	199466	intron	-3.95417
seq_s_25497	199495	intron	-3.72128
seq_s_25497	199501	intron	-4.20673
seq_s_25497	199507	intron	-4.52499
seq_s_25497	199517	intron	-4.34765
seq_s_25497	199552	splice&intron	-4.28693
seq_s_25497	199557	splice_donor&intron	-4.18887
seq_s_25497	199560	cds-missense	-4.18887
seq_s_25497	199640	cds-synonymous	-4.25811
seq_s_25497	199646	cds-synonymous	-4.16171
seq_s_25497	199673	cds-synonymous	-4.26069
seq_s_25497	199691	cds-synonymous	-4.45561
seq_s_25497	199729	intron	-4.45264
seq_s_25497	199730	intron	-4.56714
seq_s_25497	199742	intron	-4.8389
seq_s_25497	199744	intron	-4.76577
seq_s_25497	199757	intron	-4.67853
seq_s_25497	199770	intron	-5.88154
seq_s_25497	199772	intron	-5.47881
seq_s_25497	199780	intron	-5.63639
seq_s_25497	199786	intron	-5.77009
seq_s_25497	199819	intron	-5.73274
seq_s_25497	199826	intron	-5.85971
seq_s_25497	199830	intron	-6.37551
seq_s_25497	199833	intron	-6.75142
seq_s_25497	199841	intron	-7.00226
seq_s_25497	199844	intron	-6.68504
seq_s_25497	199845	intron	-6.12765
seq_s_25497	199849	intron	-6.0723
seq_s_25497	199851	intron	-6.08713
seq_s_25497	199864	intron	-6.73309
seq_s_25497	199870	intron	-6.07681
seq_s_25497	199871	intron	-6.0774
seq_s_25497	199874	intron	-6.07783
seq_s_25497	199876	intron	-6.02587
seq_s_25497	199880	intron	-5.88778
seq_s_25497	199894	intron	-6.42606
seq_s_25497	199902	intron	-6.15238
seq_s_25497	199906	intron	-6.35379
seq_s_25497	199915	intron	-6.31525
seq_s_25497	199916	intron	-6.65583
seq_s_25497	199935	intron	-6.12416
seq_s_25497	199962	intron	-5.76478
seq_s_25497	200029	intron	-6.24697
seq_s_25497	200033	intron	-5.81479
seq_s_25497	200046	intron	-5.58463
seq_s_25497	200066	intron	-4.30512
seq_s_25497	200067	intron	-4.30777
seq_s_25497	200074	splice&intron	-4.30598
seq_s_25497	200104	cds-synonymous	-4.30823
seq_s_25497	200133	cds-synonymous	-4.31012
seq_s_25497	200184	cds-missense	-4.30205
seq_s_25497	200245	cds-synonymous	-4.75057
seq_s_25497	200276	intron	-4.23975
seq_s_25497	200318	intron	-4.22654
seq_s_25497	200324	intron	-4.37181
seq_s_25497	200328	intron	-4.25519
seq_s_25497	200333	intron	-4.57129
seq_s_25497	200336	intron	-4.49947
seq_s_25497	200339	intron	-4.56689
seq_s_25497	200342	intron	-4.36975
seq_s_25497	200358	intron	-4.41804
seq_s_25497	200361	intron	-4.42367
seq_s_25497	200371	intron	-4.4253
seq_s_25497	200376	intron	-4.42693
seq_s_25497	200382	intron	-4.22775
seq_s_25497	200394	intron	-4.22713
seq_s_25497	200404	intron	-4.25072
seq_s_25497	200408	intron	-4.19148
seq_s_25497	200409	intron	-4.5665
seq_s_25497	200426	intron	-4.82926
seq_s_25497	200489	intron	-4.57252
seq_s_25497	200535	intron	-4.61409
seq_s_25497	200542	intron	-5.88678
seq_s_25497	200590	intron	-5.90173
seq_s_25497	200598	intron	-5.91114
seq_s_25497	200610	intron	-5.26128
seq_s_25497	200626	intron	-5.4716
seq_s_25497	200627	intron	-5.75735
seq_s_25497	200628	intron	-5.55404
seq_s_25497	200629	intron	-6.31099
seq_s_25497	200658	intron	-5.58042
seq_s_25497	200662	intron	-5.5987
seq_s_25497	200669	intron	-5.63247
seq_s_25497	200690	intron	-5.25529
seq_s_25497	200691	intron	-4.56228
seq_s_25497	200695	intron	-6.60591
seq_s_25497	200700	intron	-6.70953
seq_s_25497	200701	intron	-6.91575
seq_s_25497	200706	intron	-6.7138
seq_s_25497	200716	intron	-5.68265
seq_s_25497	200719	intron	-6.07985
seq_s_25497	200741	intron	-5.8227
seq_s_25497	200743	intron	-5.71654
seq_s_25497	200744	intron	-5.7099
seq_s_25497	200762	intron	-5.77433
seq_s_25497	200766	intron	-6.12339
seq_s_25497	200770	intron	-6.52352
seq_s_25497	200778	intron	-5.84783
seq_s_25497	200810	intron	-6.45921
seq_s_25497	200822	intron	-5.17593
seq_s_25497	200847	intron	-5.23793
seq_s_25497	200855	intron	-5.19769
seq_s_25497	200856	intron	-5.19809
seq_s_25497	200857	intron	-5.1962
seq_s_25497	200858	intron	-5.1943
seq_s_25497	200865	intron	-5.06298
seq_s_25497	200873	intron	-5.13837
seq_s_25497	200882	intron	-5.24135
seq_s_25497	200892	intron	-5.1869
seq_s_25497	200899	intron	-5.34725
seq_s_25497	200907	intron	-5.77265
seq_s_25497	200910	intron	-5.77077
seq_s_25497	200916	intron	-5.76711
seq_s_25497	200924	intron	-5.74317
seq_s_25497	200938	intron	-6.21014
seq_s_25497	200950	intron	-6.13887
seq_s_25497	200953	intron	-6.66823
seq_s_25497	200955	intron	-7.40391
seq_s_25497	200956	intron	-7.36188
seq_s_25497	200977	intron	-6.76229
seq_s_25497	200999	intron	-5.68968
seq_s_25497	201002	intron	-5.16049
seq_s_25497	201018	intron	-5.15904
seq_s_25497	201038	intron	-5.15569
seq_s_25497	201040	intron	-5.70125
seq_s_25497	201061	intron	-4.27934
seq_s_25497	201083	intron	-4.10085
seq_s_25497	201090	intron	-4.14364
seq_s_25497	201112	intron	-4.05171
seq_s_25497	201153	intron	-3.99691
seq_s_25497	201159	intron	-4.07847
seq_s_25497	201171	intron	-3.98305
seq_s_25497	201173	intron	-4.00265
seq_s_25497	201207	intron	-4.17435
seq_s_25497	201208	intron	-3.86013
seq_s_25497	201210	intron	-3.85318
seq_s_25497	201226	intron	-3.79198
seq_s_25497	201239	intron	-3.73607
seq_s_25497	201246	intron	-3.85294
seq_s_25497	201249	intron	-3.74984
seq_s_25497	201250	intron	-3.85095
seq_s_25497	201252	intron	-3.80777
seq_s_25497	201253	intron	-3.71593
seq_s_25497	201259	intron	-4.08521
seq_s_25497	201260	intron	-4.07493
seq_s_25497	201261	intron	-4.06455
seq_s_25497	201285	intron	-4.09862
seq_s_25497	201294	intron	-4.86235
seq_s_25497	201322	intron	-4.91296
seq_s_25497	201327	intron	-5.08249
seq_s_25497	201364	intron	-6.34359
seq_s_25497	201459	intron	-6.12183
seq_s_25497	201523	intron	-5.73891
seq_s_25497	201546	intron	-5.63018
seq_s_25497	201548	intron	-5.75296
seq_s_25497	201584	intron	-6.68931
seq_s_25497	201586	intron	-5.85835
seq_s_25497	201595	intron	-6.32236
seq_s_25497	201606	intron	-5.02141
seq_s_25497	201641	intron	-4.84463
seq_s_25497	201656	intron	-5.06127
seq_s_25497	201660	intron	-5.16521
seq_s_25497	201662	intron	-5.1554
seq_s_25497	201676	intron	-5.09944
seq_s_25497	201681	intron	-5.12
seq_s_25497	201687	intron	-4.93637
seq_s_25497	201695	intron	-4.8428
seq_s_25497	201704	intron	-4.85535
seq_s_25497	201707	intron	-5.00523
seq_s_25497	201714	intron	-4.73204
seq_s_25497	201718	intron	-4.75891
seq_s_25497	201728	intron	-4.70007
seq_s_25497	201738	intron	-5.59881
seq_s_25497	201739	intron	-4.63667
seq_s_25497	201745	intron	-4.6361
seq_s_25497	201750	intron	-4.69531
seq_s_25497	201757	intron	-4.71998
seq_s_25497	201764	intron	-4.58511
seq_s_25497	201765	intron	-4.5107
seq_s_25497	201781	intron	-4.35781
seq_s_25497	201786	intron	-4.44059
seq_s_25497	201794	intron	-4.41898
seq_s_25497	201803	intron	-5.33575
seq_s_25497	201808	intron	-4.70451
seq_s_25497	201809	intron	-4.56567
seq_s_25497	201839	intron	-5.19261
seq_s_25497	201856	intron	-4.51677
seq_s_25497	201859	intron	-4.57846
seq_s_25497	201873	intron	-5.07001
seq_s_25497	201915	intron	-3.93095
seq_s_25497	201923	intron	-3.53189
seq_s_25497	201935	intron	-3.7849
seq_s_25497	201938	intron	-3.78028
seq_s_25497	201966	intron	-3.84505
seq_s_25497	201987	intron	-4.21471
seq_s_25497	201999	intron	-3.92624
seq_s_25497	202005	intron	-4.52439
seq_s_25497	202008	intron	-4.83922
seq_s_25497	202011	intron	-3.66686
seq_s_25497	202014	intron	-3.65855
seq_s_25497	202026	intron	-3.65092
seq_s_25497	202040	intron	-4.0512
seq_s_25497	202090	intron	-4.36658
seq_s_25497	202095	intron	-3.60618
seq_s_25497	202100	intron	-3.61137
seq_s_25497	202114	intron	-3.4712
seq_s_25497	202116	intron	-3.50307
seq_s_25497	202132	intron	-3.04631
seq_s_25497	202144	intron	-3.03816
seq_s_25497	202177	intron	-3.02236
seq_s_25497	202212	intron	-3.01413
seq_s_25497	202232	intron	-3.00588
seq_s_25497	202251	intron	-3.64939
seq_s_25497	202254	intron	-3.86108
seq_s_25497	202276	intron	-3.74474
seq_s_25497	202289	intron	-3.51531
seq_s_25497	202327	intron	-3.51531
seq_s_25497	202343	intron	-4.71382
seq_s_25497	202355	intron	-4.74469
seq_s_25497	202357	intron	-4.54239
seq_s_25497	202362	intron	-4.66407
seq_s_25497	202369	intron	-4.46589
seq_s_25497	202370	intron	-3.40347
seq_s_25497	202599	intron	-3.40347
seq_s_25497	202798	intron	-3.27528
seq_s_25497	202914	intron	-3.11975
seq_s_25497	202932	intron	-3.17279
seq_s_25497	202933	intron	-2.43103
seq_s_25497	203237	intron	-2.07717
seq_s_25497	203238	intron	-2.06881
seq_s_25497	203802	intron	-1.88542
seq_s_25497	204333	intron	-0.983096
seq_s_25497	204514	intron	-0.716988
seq_s_25497	204637	intron	-0.596093
seq_s_25497	204639	intron	-0.243443
seq_s_25497	204641	intron	-0.144059
seq_s_25497	204672	intron	-0.030365
seq_s_25497	204696	intron	0.419751
seq_s_25497	204698	intron	0.35653
seq_s_25497	205037	intron	0.446888
seq_s_25497	205090	intron	0.716392
seq_s_25497	205103	intron	0.851905
seq_s_25497	205306	intron	0.935549
seq_s_25497	205374	intron	0.727461
seq_s_25497	205889	intron	0.603554
seq_s_25497	205890	intron	0.330584
seq_s_25497	205897	intron	0.526148
seq_s_25497	205968	intron	0.259988
seq_s_25497	206576	intron	-0.0243915
seq_s_25497	206632	intron	-0.289252
seq_s_25497	206676	intron	-0.371669
seq_s_25497	208066	intron	-0.539129
seq_s_25497	208084	intron	-0.472325
seq_s_25497	208172	intron	-0.564546
seq_s_25497	208214	intron	-0.978689
seq_s_25497	208267	intron	-1.24127
seq_s_25497	208514	intron	-1.18239
seq_s_25497	208558	intron	-1.3586
seq_s_25497	208978	intron	-1.07213
seq_s_25497	209051	intron	-1.05103
seq_s_25497	209064	intron	-1.08085
seq_s_25497	209296	intron	-1.12285
seq_s_25497	209310	intron	-1.45137
seq_s_25497	209399	intron	-1.32435
seq_s_25497	209584	intron	-1.49105
seq_s_25497	209650	intron	-1.45669
seq_s_25497	209660	intron	-1.49071
seq_s_25497	209661	intron	-1.48559
seq_s_25497	209676	intron	-1.4928
seq_s_25497	209694	intron	-1.42279
seq_s_25497	209705	intron	-1.86969
seq_s_25497	209706	intron	-1.99775
seq_s_25497	209743	intron	-3.16695
seq_s_25497	209744	intron	-3.23779
seq_s_25497	209760	intron	-3.16246
seq_s_25497	209777	intron	-3.22951
seq_s_25497	209794	intron	-3.55614
seq_s_25497	209796	intron	-3.64706
seq_s_25497	209799	intron	-3.85952
seq_s_25497	209855	intron	-3.49724
seq_s_25497	209886	intron	-4.06001
seq_s_25497	209889	intron	-4.31198
seq_s_25497	209909	intron	-4.73561
seq_s_25497	209921	intron	-5.33215
seq_s_25497	209922	intron	-5.28883
seq_s_25497	209933	intron	-5.27226
seq_s_25497	209934	intron	-5.22853
seq_s_25497	209949	intron	-4.34289
seq_s_25497	209957	intron	-4.19883
seq_s_25497	209970	intron	-4.19883
seq_s_25497	209972	intron	-4.59597
seq_s_25497	209979	intron	-3.42505
seq_s_25497	209980	intron	-3.29973
seq_s_25497	209988	intron	-3.09927
seq_s_25497	210000	intron	-3.17799
seq_s_25497	210002	intron	-3.03103
seq_s_25497	210030	intron	-2.96305
seq_s_25497	210034	intron	-2.88855
seq_s_25497	210053	intron	-2.93496
seq_s_25497	210060	intron	-3.11322
seq_s_25497	210062	intron	-3.09291
seq_s_25497	210077	intron	-3.09291
seq_s_25497	210081	intron	-2.89226
seq_s_25497	210095	intron	-2.8933
seq_s_25497	210118	intron	-3.01234
seq_s_25497	210125	intron	-2.96482
seq_s_25497	210131	intron	-2.97599
seq_s_25497	210146	intron	-2.94836
seq_s_25497	210176	intron	-2.97332
seq_s_25497	210229	intron	-2.46974
seq_s_25497	210244	intron	-2.49229
seq_s_25497	210260	intron	-2.62687
seq_s_25497	210291	intron	-3.52226
seq_s_25497	210297	intron	-3.43402
seq_s_25497	210348	intron	-2.93947
seq_s_25497	210372	intron	-2.34433
seq_s_25497	210493	intron	-2.02923
seq_s_25497	210586	intron	-1.63864
seq_s_25497	210621	intron	-1.62334
seq_s_25497	210670	intron	-1.68126
seq_s_25497	210679	intron	-2.57051
seq_s_25497	210681	intron	-2.43096
seq_s_25497	210697	intron	-2.41666
seq_s_25497	210701	intron	-2.33714
seq_s_25497	210737	intron	-2.9655
seq_s_25497	210739	intron	-1.55283
seq_s_25497	210756	intron	-1.66369
seq_s_25497	210762	intron	-1.48729
seq_s_25497	210784	intron	-1.48247
seq_s_25497	210802	intron	-1.44951
seq_s_25497	210804	intron	-1.45489
seq_s_25497	210806	intron	-1.44346
seq_s_25497	211422	intron	-1.34569
seq_s_25497	211432	intron	-1.33994
seq_s_25497	211443	intron	-1.43247
seq_s_25497	211449	intron	-1.40009
seq_s_25497	211456	intron	-1.19295
seq_s_25497	211483	intron	-1.19949
seq_s_25497	211485	intron	-1.24015
seq_s_25497	211492	intron	-1.24058
seq_s_25497	211496	intron	-1.28572
seq_s_25497	211513	intron	-1.30975
seq_s_25497	211561	intron	-1.31608
seq_s_25497	211608	intron	-2.13021
seq_s_25497	211614	intron	-0.862574
seq_s_25497	211615	intron	-0.887331
seq_s_25497	211616	intron	-0.893565
seq_s_25497	211628	intron	-0.893551
seq_s_25497	211647	intron	-0.883454
seq_s_25497	211651	intron	-0.86383
seq_s_25497	211708	cds-synonymous	-0.0952931
seq_s_25497	211731	utr	-1.20156
seq_s_25497	211741	utr	-1.18857
seq_s_25497	211790	utr	-1.19931
seq_s_25497	211809	utr	-1.19062
seq_s_25497	211812	upstream	-1.19062
seq_s_25497	211814	upstream	-1.19062
seq_s_25497	211815	upstream	-1.19062
seq_s_25497	211816	upstream	-1.19062
seq_s_25497	211848	upstream	-1.15101
seq_s_25497	211853	upstream	-1.15445
seq_s_25497	211855	upstream	-0.964192
seq_s_25497	211859	upstream	-0.950862
seq_s_25497	211879	upstream	-1.53158
seq_s_25497	211882	upstream	-0.963207
seq_s_25497	211884	upstream	-0.964843
seq_s_25497	211888	upstream	-1.016
seq_s_25497	211902	upstream	-1.19424
seq_s_25497	211914	upstream	-0.981263
seq_s_25497	211921	upstream	-1.02703
seq_s_25497	211928	upstream	-0.794473
seq_s_25497	211931	upstream	-1.08554
seq_s_25497	211932	upstream	-1.01314
seq_s_25497	211933	upstream	-1.01314
seq_s_25497	211941	upstream	-0.0932716
seq_s_25497	211949	upstream	-1.27306
seq_s_25497	211960	upstream	-1.22322
seq_s_25497	211974	upstream	-1.22635
seq_s_25497	211992	upstream	-1.40701
seq_s_25497	211993	upstream	-1.40701
seq_s_25497	212000	upstream	-1.27074
seq_s_25497	212027	upstream	-1.29206
seq_s_25497	212039	upstream	-1.35171
seq_s_25497	212062	upstream	-1.2052
seq_s_25497	212075	upstream	-1.24023
seq_s_25497	212088	upstream	-1.224
seq_s_25497	212094	upstream	-1.04023
seq_s_25497	212101	upstream	-1.07348
seq_s_25497	212105	upstream	-1.20943
seq_s_25497	212108	upstream	-1.40137
seq_s_25497	212113	upstream	-1.24533
seq_s_25497	212126	upstream	-1.27741
seq_s_25497	212131	upstream	-1.26263
seq_s_25497	212141	upstream	-1.2702
seq_s_25497	212302	upstream	-1.20293
seq_s_25497	212329	upstream	-1.4629
seq_s_25497	212344	upstream	-1.3228
seq_s_25497	212362	upstream	-1.43202
seq_s_25497	212725	upstream	-1.6905
seq_s_25497	212728	upstream	-1.69242
seq_s_25497	212736	upstream	-1.5034
seq_s_25497	212740	upstream	-1.5034
seq_s_25497	212745	upstream	-1.47756
seq_s_25497	212751	upstream	-1.47701
seq_s_25497	212755	upstream	-1.14515
seq_s_25497	212758	upstream	-1.43935
seq_s_25497	212759	upstream	-1.38016
seq_s_25497	212762	upstream	-1.38016
seq_s_25497	212763	upstream	-2.45773
seq_s_25497	212774	upstream	-1.95024
seq_s_25497	212782	upstream	-1.89376
seq_s_25497	212788	upstream	-1.89211
seq_s_25497	212789	upstream	-2.05204
seq_s_25497	212791	upstream	-2.05357
seq_s_25497	212795	upstream	-2.22884
seq_s_25497	212809	upstream	-2.26875
seq_s_25497	212819	upstream	-2.19901
seq_s_25497	212820	upstream	-2.19828
seq_s_25497	212843	upstream	-2.11639
seq_s_25497	212848	upstream	-2.10517
seq_s_25497	212851	upstream	-2.10686
seq_s_25497	212860	upstream	-2.00825
seq_s_25497	212868	upstream	-3.19438
seq_s_25497	212876	upstream	-2.48637
seq_s_25497	212879	upstream	-2.48686
seq_s_25497	212883	upstream	-2.72557
seq_s_25497	212895	upstream	-2.42568
seq_s_25497	212897	upstream	-2.42079
seq_s_25497	212919	upstream	-2.56629
seq_s_25497	212921	upstream	-2.80842
seq_s_25497	212925	upstream	-2.66547
seq_s_25497	212929	upstream	-2.65894
seq_s_25497	212934	upstream	-2.87537
seq_s_25497	212935	upstream	-2.85842
seq_s_25497	212936	upstream	-2.85981
seq_s_25497	212938	upstream	-2.60358
seq_s_25497	212944	upstream	-2.59829
seq_s_25497	212946	upstream	-2.74285
seq_s_25497	212947	upstream	-2.73761
seq_s_25497	212949	upstream	-2.9695
seq_s_25497	212950	upstream	-4.04062
seq_s_25497	212965	upstream	-3.96765
seq_s_25497	212966	upstream	-5.06231
seq_s_25497	212975	upstream	-4.48306
seq_s_25497	212982	upstream	-4.61385
seq_s_25497	212999	upstream	-4.34144
seq_s_25497	213751	upstream	-3.50318
seq_s_25497	213915	upstream	-3.47365
seq_s_25497	213970	upstream	-3.47662
