# Supplementary material for: Ecological genomics in the Northern krill uncovers loci for local adaptation across ocean basins
Source: Nat Commun. 2024 Aug 1;15:6297. doi: 10.1038/s41467-024-50239-7 (PMC11294593; doi:10.1038/s41467-024-50239-7)
Supplement: Supplementary file 15 — Source Data [file 41467_2024_50239_MOESM15_ESM.zip › Source_data/Source_data.Fig_4/Source_data.Fig_4cii/1.Chaperonin.REF_STRG_1_67524_XLOC_052569.xpnsl.windows.tsv]

CHROM	POS	xpnsl
seq_s_25497	150001	-0.316982857142857
seq_s_25497	151001	-0.318648
seq_s_25497	152001	-0.500746666666667
seq_s_25497	153001	-0.41009934
seq_s_25497	154001	0.462821166666667
seq_s_25497	155001	0.429298888888889
seq_s_25497	156001	0.59447
seq_s_25497	157001	0.737422615384615
seq_s_25497	158001	0.0481004538461538
seq_s_25497	159001	0.200685
seq_s_25497	160001	0.00649897666666667
seq_s_25497	161001	0.1388345875
seq_s_25497	162001	-0.00947915833333333
seq_s_25497	163001	-0.579960090909091
seq_s_25497	164001	-0.189525007692308
seq_s_25497	165001	-0.184449666666667
seq_s_25497	166001	-0.286656111111111
seq_s_25497	167001	0.1614903
seq_s_25497	168001	0.4223851125
seq_s_25497	169001	0.497520666666667
seq_s_25497	170001	0.392899583333333
seq_s_25497	171001	0.348957
seq_s_25497	172001	-0.134455743259259
seq_s_25497	173001	-0.108486455294118
seq_s_25497	174001	-0.0927237714285714
seq_s_25497	175001	0.447544621739131
seq_s_25497	176001	0.815647625
seq_s_25497	177001	0.29872235
seq_s_25497	178001	-1.67403061111111
seq_s_25497	179001	-2.73269352941177
seq_s_25497	180001	-1.02087466666667
seq_s_25497	181001	-0.759105866666667
seq_s_25497	182001	-1.37181737037037
seq_s_25497	183001	-0.264465266428571
seq_s_25497	185001	-0.227951714285714
seq_s_25497	186001	-1.92001688
seq_s_25497	187001	-3.66756864864865
seq_s_25497	188001	-4.36334734939759
seq_s_25497	189001	-4.58313910714286
seq_s_25497	190001	-4.62487676056338
seq_s_25497	191001	-5.27436941176471
seq_s_25497	192001	-4.14278782608696
seq_s_25497	193001	-3.87675515625
seq_s_25497	194001	-4.03352368421053
seq_s_25497	195001	-4.55886361111111
seq_s_25497	196001	-5.13512571428571
seq_s_25497	197001	-3.980722
seq_s_25497	198001	-4.3714
seq_s_25497	199001	-4.85607602941176
seq_s_25497	200001	-5.34320511627907
seq_s_25497	201001	-4.62932064102564
seq_s_25497	202001	-3.67974485714286
seq_s_25497	203001	-2.01046666666667
seq_s_25497	204001	-0.242220375
seq_s_25497	205001	0.599829888888889
seq_s_25497	206001	-0.2284375
seq_s_25497	208001	-0.926134875
seq_s_25497	209001	-3.14495210526316
seq_s_25497	210001	-2.49911205128205
seq_s_25497	211001	-1.120371534
seq_s_25497	212001	-2.15451378787879
seq_s_25497	213001	-3.48448333333333
