# Supplementary material for: Ecological genomics in the Northern krill uncovers loci for local adaptation across ocean basins
Source: Nat Commun. 2024 Aug 1;15:6297. doi: 10.1038/s41467-024-50239-7 (PMC11294593; doi:10.1038/s41467-024-50239-7)
Supplement: Supplementary file 15 — Source Data [file 41467_2024_50239_MOESM15_ESM.zip › Source_data/Source_data.Fig_4/Source_data.Fig_4cii/1.Chaperonin.REF_STRG_1_67524_XLOC_052569.fst.windows.tsv]

CHROM	POS	fst
seq_s_25497	150001	0.0266
seq_s_25497	151001	0.0176
seq_s_25497	152001	0.0409
seq_s_25497	153001	0.0085
seq_s_25497	154001	0.0355
seq_s_25497	155001	0.0107
seq_s_25497	156001	0.0141
seq_s_25497	157001	0.0221
seq_s_25497	158001	0.0139
seq_s_25497	159001	0.0235
seq_s_25497	160001	0.0062
seq_s_25497	161001	0.0216
seq_s_25497	162001	0.0509
seq_s_25497	163001	0.0191
seq_s_25497	164001	0.0326
seq_s_25497	165001	0.0091
seq_s_25497	166001	0.0329
seq_s_25497	167001	0.0047
seq_s_25497	168001	0.0434
seq_s_25497	169001	0.0134
seq_s_25497	170001	0.0040
seq_s_25497	171001	-0.0008
seq_s_25497	172001	0.0127
seq_s_25497	173001	0.0121
seq_s_25497	174001	0.0380
seq_s_25497	175001	0.0245
seq_s_25497	176001	0.0182
seq_s_25497	177001	0.0309
seq_s_25497	178001	0.2541
seq_s_25497	179001	0.4995
seq_s_25497	180001	0.0456
seq_s_25497	181001	0.0540
seq_s_25497	182001	0.2126
seq_s_25497	183001	0.0134
seq_s_25497	185001	0.0463
seq_s_25497	186001	0.3459
seq_s_25497	187001	0.2454
seq_s_25497	188001	0.5273
seq_s_25497	189001	0.3989
seq_s_25497	190001	0.5902
seq_s_25497	191001	0.5953
seq_s_25497	192001	0.5137
seq_s_25497	193001	0.5124
seq_s_25497	194001	0.4435
seq_s_25497	195001	0.4978
seq_s_25497	196001	0.4374
seq_s_25497	197001	0.5741
seq_s_25497	198001	0.0223
seq_s_25497	199001	0.5607
seq_s_25497	200001	0.6277
seq_s_25497	201001	0.5695
seq_s_25497	202001	0.4780
seq_s_25497	203001	0.0326
seq_s_25497	204001	0.0267
seq_s_25497	205001	0.0074
seq_s_25497	206001	0.0236
seq_s_25497	208001	0.0229
seq_s_25497	209001	0.3847
seq_s_25497	210001	0.5391
seq_s_25497	211001	0.5362
seq_s_25497	212001	0.5496
seq_s_25497	213001	0.0634
