# Supplementary material for: Ecological genomics in the Northern krill uncovers loci for local adaptation across ocean basins
Source: Nat Commun. 2024 Aug 1;15:6297. doi: 10.1038/s41467-024-50239-7 (PMC11294593; doi:10.1038/s41467-024-50239-7)
Supplement: Supplementary file 15 — Source Data [file 41467_2024_50239_MOESM15_ESM.zip › Source_data/Source_data.Fig_4/Source_data.Fig_4cii/2.Hsp70-interacting.REF_STRG_1_12829_XLOC_038178.fst.windows.tsv]

CHROM	POS	fst
seq_s_1831	2001	0.0419
seq_s_1831	3001	0.0820
seq_s_1831	4001	0.2600
seq_s_1831	5001	0.1985
seq_s_1831	6001	0.1010
seq_s_1831	7001	0.0817
seq_s_1831	8001	0.0622
seq_s_1831	9001	0.1043
seq_s_1831	10001	0.0333
seq_s_1831	11001	0.2663
seq_s_1831	12001	0.1903
seq_s_1831	13001	0.3005
seq_s_1831	14001	0.1510
seq_s_1831	15001	0.3109
seq_s_1831	16001	0.3704
seq_s_1831	17001	0.2253
seq_s_1831	18001	0.1674
seq_s_1831	19001	0.3182
seq_s_1831	20001	0.2862
seq_s_1831	21001	0.0846
seq_s_1831	22001	0.1184
seq_s_1831	23001	0.0382
seq_s_1831	24001	0.1590
seq_s_1831	26001	0.1211
seq_s_1831	27001	0.0536
seq_s_1831	28001	0.0759
seq_s_1831	29001	0.0307
seq_s_1831	30001	0.2356
seq_s_1831	31001	0.3633
seq_s_1831	32001	0.4536
seq_s_1831	33001	0.2625
seq_s_1831	34001	0.2580
seq_s_1831	35001	0.1588
seq_s_1831	36001	0.2592
seq_s_1831	37001	0.3512
seq_s_1831	38001	0.3085
seq_s_1831	39001	0.3320
seq_s_1831	40001	0.3062
seq_s_1831	41001	0.1334
seq_s_1831	42001	0.0499
seq_s_1831	43001	0.0051
seq_s_1831	44001	0.0143
seq_s_1831	45001	0.4810
seq_s_1831	46001	0.3670
seq_s_1831	47001	0.1993
seq_s_1831	51001	0.0252
seq_s_1831	52001	0.2191
seq_s_1831	53001	0.2833
seq_s_1831	57001	0.4180
seq_s_1831	58001	0.3293
seq_s_1831	59001	0.3615
seq_s_1831	60001	0.2424
seq_s_1831	61001	0.0535
seq_s_1831	62001	0.3256
seq_s_1831	63001	0.2808
seq_s_1831	64001	0.3086
seq_s_1831	65001	0.2661
seq_s_1831	66001	0.2288
seq_s_1831	67001	0.2002
seq_s_1831	68001	0.1518
seq_s_1831	69001	0.2769
seq_s_1831	70001	0.3290
seq_s_1831	71001	0.1793
seq_s_1831	72001	0.3155
seq_s_1831	73001	0.2897
seq_s_1831	74001	0.3280
seq_s_1831	75001	0.3113
seq_s_1831	76001	0.2558
seq_s_1831	77001	0.3539
seq_s_1831	78001	0.0832
seq_s_1831	79001	0.0536
seq_s_1831	80001	0.0578
seq_s_1831	81001	0.0133
seq_s_1831	82001	0.0438
seq_s_1831	83001	0.0088
seq_s_1831	84001	0.0136
seq_s_1831	86001	0.0172
seq_s_1831	87001	0.0347
seq_s_1831	88001	0.0456
seq_s_1831	89001	0.3070
seq_s_1831	90001	0.4444
seq_s_1831	91001	0.4780
seq_s_1831	92001	0.4832
seq_s_1831	93001	0.4090
seq_s_1831	94001	0.4173
seq_s_1831	95001	0.0480
seq_s_1831	96001	0.0050
seq_s_1831	97001	0.4863
seq_s_1831	98001	0.4531
seq_s_1831	99001	0.0013
seq_s_1831	100001	0.0004
seq_s_1831	101001	0.4059
seq_s_1831	102001	0.4587
seq_s_1831	103001	0.5329
seq_s_1831	104001	0.1659
seq_s_1831	105001	0.5431
seq_s_1831	106001	0.4860
seq_s_1831	108001	0.5239
seq_s_1831	109001	0.4306
seq_s_1831	110001	0.5762
seq_s_1831	111001	0.5994
seq_s_1831	112001	0.4914
seq_s_1831	113001	0.4459
seq_s_1831	114001	0.4995
seq_s_1831	115001	0.5391
seq_s_1831	116001	0.4623
seq_s_1831	117001	0.4667
seq_s_1831	118001	0.5034
seq_s_1831	119001	0.5691
seq_s_1831	120001	0.3896
seq_s_1831	121001	0.4297
seq_s_1831	122001	0.4213
seq_s_1831	123001	0.4915
seq_s_1831	124001	0.5355
seq_s_1831	125001	0.4901
seq_s_1831	126001	0.4462
seq_s_1831	127001	0.4938
seq_s_1831	128001	0.5224
seq_s_1831	129001	0.5610
seq_s_1831	130001	0.4682
seq_s_1831	131001	0.4878
seq_s_1831	132001	0.4547
seq_s_1831	134001	0.4817
seq_s_1831	135001	0.3849
seq_s_1831	136001	0.4682
seq_s_1831	137001	0.5549
seq_s_1831	138001	0.5686
seq_s_1831	139001	0.0721
seq_s_1831	140001	0.1592
seq_s_1831	141001	0.4998
seq_s_1831	142001	0.4431
seq_s_1831	143001	0.0123
seq_s_1831	144001	0.0701
seq_s_1831	145001	0.0068
seq_s_1831	148001	0.4451
seq_s_1831	149001	0.3953
seq_s_1831	150001	0.2116
seq_s_1831	151001	0.4866
seq_s_1831	152001	0.6221
seq_s_1831	153001	0.0715
seq_s_1831	154001	-0.0013
seq_s_1831	155001	0.4344
seq_s_1831	157001	0.4776
seq_s_1831	158001	0.4241
seq_s_1831	159001	0.4860
seq_s_1831	160001	0.5808
seq_s_1831	161001	0.4906
seq_s_1831	162001	0.4793
seq_s_1831	163001	0.3554
seq_s_1831	164001	0.4177
seq_s_1831	165001	0.4447
seq_s_1831	166001	0.4570
seq_s_1831	167001	0.4426
seq_s_1831	168001	0.4889
seq_s_1831	169001	0.5467
seq_s_1831	170001	0.4289
seq_s_1831	171001	0.5213
seq_s_1831	172001	0.4183
seq_s_1831	173001	0.4758
seq_s_1831	174001	0.4753
seq_s_1831	175001	0.2953
seq_s_1831	176001	0.5780
seq_s_1831	177001	0.0427
seq_s_1831	178001	0.0435
seq_s_1831	180001	0.2212
seq_s_1831	181001	0.3368
seq_s_1831	182001	0.2594
seq_s_1831	183001	0.5420
seq_s_1831	184001	0.5720
seq_s_1831	185001	0.5801
seq_s_1831	186001	0.4257
seq_s_1831	187001	0.4548
seq_s_1831	188001	0.5539
seq_s_1831	189001	0.5323
seq_s_1831	190001	0.4201
seq_s_1831	191001	0.5488
seq_s_1831	192001	0.1235
seq_s_1831	193001	0.1369
seq_s_1831	194001	0.5572
seq_s_1831	195001	0.5050
seq_s_1831	196001	0.4440
seq_s_1831	197001	0.5106
seq_s_1831	198001	0.4907
seq_s_1831	199001	0.4520
seq_s_1831	200001	0.3993
seq_s_1831	201001	0.0147
seq_s_1831	202001	0.0049
seq_s_1831	203001	0.0031
seq_s_1831	204001	0.0095
seq_s_1831	206001	0.0075
seq_s_1831	207001	0.0235
seq_s_1831	208001	0.0160
seq_s_1831	209001	0.0987
seq_s_1831	210001	0.4882
seq_s_1831	211001	0.1169
seq_s_1831	212001	0.0082
seq_s_1831	213001	0.0316
seq_s_1831	214001	0.0316
seq_s_1831	215001	0.0230
seq_s_1831	217001	0.0069
seq_s_1831	218001	0.0069
seq_s_1831	219001	0.0397
seq_s_1831	220001	0.0048
seq_s_1831	221001	0.0107
seq_s_1831	222001	0.0141
seq_s_1831	223001	0.0099
seq_s_1831	224001	0.0173
seq_s_1831	225001	0.0152
seq_s_1831	226001	0.0070
seq_s_1831	227001	0.0006
seq_s_1831	228001	0.0028
seq_s_1831	229001	0.0055
seq_s_1831	230001	0.0086
seq_s_1831	231001	-0.0014
seq_s_1831	232001	0.0437
seq_s_1831	233001	0.0225
seq_s_1831	234001	0.0044
seq_s_1831	235001	0.0040
seq_s_1831	236001	0.0112
seq_s_1831	237001	0.0104
seq_s_1831	238001	0.0290
seq_s_1831	239001	0.0159
seq_s_1831	240001	0.0010
seq_s_1831	241001	0.0242
seq_s_1831	242001	0.0054
seq_s_1831	243001	0.0107
seq_s_1831	244001	0.0069
seq_s_1831	245001	0.0024
seq_s_1831	246001	0.0068
seq_s_1831	247001	0.0245
seq_s_1831	248001	0.0176
seq_s_1831	249001	0.0381
seq_s_1831	250001	0.0266
seq_s_1831	251001	0.0153
seq_s_1831	252001	0.0412
seq_s_1831	253001	0.0088
seq_s_1831	254001	0.0283
seq_s_1831	255001	0.0125
seq_s_1831	256001	0.0156
seq_s_1831	257001	0.0250
seq_s_1831	258001	0.0389
seq_s_1831	259001	0.0128
seq_s_1831	260001	0.0347
seq_s_1831	261001	0.0181
seq_s_1831	262001	-0.0012
seq_s_1831	263001	0.0143
seq_s_1831	264001	0.0083
seq_s_1831	265001	0.0393
seq_s_1831	266001	0.0161
seq_s_1831	267001	0.0073
seq_s_1831	268001	0.0217
seq_s_1831	269001	0.0072
seq_s_1831	270001	0.0040
seq_s_1831	271001	0.0318
seq_s_1831	272001	0.0034
seq_s_1831	273001	0.0117
seq_s_1831	274001	0.0129
seq_s_1831	275001	-0.0014
seq_s_1831	276001	0.0241
seq_s_1831	277001	0.0046
seq_s_1831	278001	0.0095
seq_s_1831	283001	0.0026
seq_s_1831	284001	0.0212
seq_s_1831	285001	0.0133
seq_s_1831	286001	0.0088
seq_s_1831	287001	0.0114
seq_s_1831	288001	0.0412
seq_s_1831	289001	0.0107
seq_s_1831	290001	0.0045
seq_s_1831	291001	0.0053
seq_s_1831	292001	0.0344
seq_s_1831	293001	0.0148
seq_s_1831	294001	0.0237
seq_s_1831	295001	0.0029
seq_s_1831	296001	0.0168
seq_s_1831	297001	0.0067
seq_s_1831	298001	0.0083
seq_s_1831	299001	0.0142
seq_s_1831	300001	0.0069
seq_s_1831	301001	0.0817
seq_s_1831	303001	0.0507
seq_s_1831	304001	0.0251
seq_s_1831	305001	0.0125
seq_s_1831	306001	0.0412
seq_s_1831	307001	0.0615
seq_s_1831	309001	0.0146
seq_s_1831	310001	0.0169
seq_s_1831	311001	0.0184
seq_s_1831	312001	0.0222
seq_s_1831	313001	0.0026
seq_s_1831	314001	0.0104
seq_s_1831	315001	0.0036
seq_s_1831	316001	0.0168
seq_s_1831	317001	0.0473
seq_s_1831	318001	0.0269
seq_s_1831	319001	0.0369
seq_s_1831	320001	0.0686
seq_s_1831	321001	0.0135
seq_s_1831	322001	0.0130
seq_s_1831	323001	0.0176
seq_s_1831	324001	0.0077
seq_s_1831	325001	0.0540
seq_s_1831	326001	0.0324
seq_s_1831	327001	0.0044
seq_s_1831	328001	0.0299
seq_s_1831	329001	0.0465
seq_s_1831	330001	0.0237
seq_s_1831	331001	0.0155
seq_s_1831	332001	0.0212
seq_s_1831	333001	0.0269
seq_s_1831	334001	0.0050
seq_s_1831	335001	0.0108
seq_s_1831	336001	0.0065
seq_s_1831	337001	0.0342
seq_s_1831	338001	0.0172
seq_s_1831	339001	0.0164
seq_s_1831	340001	0.0187
seq_s_1831	341001	0.0056
seq_s_1831	343001	0.0063
seq_s_1831	344001	0.0055
seq_s_1831	345001	0.0209
seq_s_1831	346001	0.0142
seq_s_1831	347001	0.0031
seq_s_1831	348001	0.0229
seq_s_1831	349001	0.0029
seq_s_1831	350001	0.0115
seq_s_1831	351001	0.0103
seq_s_1831	352001	0.0511
seq_s_1831	353001	0.0310
seq_s_1831	354001	0.0007
seq_s_1831	355001	0.0036
seq_s_1831	356001	0.0072
seq_s_1831	357001	0.0023
seq_s_1831	358001	0.0099
seq_s_1831	360001	-0.0001
seq_s_1831	361001	0.0002
seq_s_1831	362001	0.0047
seq_s_1831	363001	0.0070
seq_s_1831	364001	0.0019
seq_s_1831	365001	0.0085
seq_s_1831	366001	0.0407
seq_s_1831	367001	0.0107
seq_s_1831	368001	0.0215
seq_s_1831	369001	0.0007
seq_s_1831	370001	0.0043
seq_s_1831	371001	0.0065
seq_s_1831	372001	0.0095
seq_s_1831	373001	0.0136
seq_s_1831	374001	0.0369
seq_s_1831	375001	0.1015
seq_s_1831	376001	0.0049
seq_s_1831	377001	0.0357
seq_s_1831	378001	0.0297
seq_s_1831	379001	0.0028
seq_s_1831	380001	0.0021
seq_s_1831	381001	0.0027
seq_s_1831	382001	0.0022
seq_s_1831	383001	0.0030
seq_s_1831	384001	0.0136
seq_s_1831	385001	0.0136
seq_s_1831	386001	0.0136
seq_s_1831	387001	0.0245
seq_s_1831	388001	0.0358
seq_s_1831	389001	0.0045
seq_s_1831	390001	-0.0007
seq_s_1831	391001	0.0046
seq_s_1831	392001	0.0209
seq_s_1831	393001	0.0193
seq_s_1831	394001	0.0535
seq_s_1831	397001	0.1005
seq_s_1831	398001	0.0102
seq_s_1831	399001	0.0043
seq_s_1831	400001	0.0031
seq_s_1831	401001	0.0157
seq_s_1831	402001	-0.0030
seq_s_1831	403001	0.0004
seq_s_1831	404001	0.0040
seq_s_1831	405001	0.0348
seq_s_1831	406001	0.0218
seq_s_1831	407001	0.0160
seq_s_1831	408001	0.0122
seq_s_1831	409001	0.0148
seq_s_1831	410001	0.0126
seq_s_1831	411001	0.0317
seq_s_1831	412001	0.0064
seq_s_1831	413001	0.0045
seq_s_1831	415001	0.0053
seq_s_1831	416001	0.0141
seq_s_1831	417001	0.0106
seq_s_1831	418001	0.0255
seq_s_1831	419001	0.0224
seq_s_1831	420001	0.0358
seq_s_1831	421001	0.0102
seq_s_1831	422001	0.0212
seq_s_1831	424001	0.0109
seq_s_1831	425001	0.0036
seq_s_1831	426001	0.0013
seq_s_1831	427001	0.0035
seq_s_1831	428001	0.0068
seq_s_1831	429001	0.0088
seq_s_1831	430001	0.0093
seq_s_1831	431001	0.0039
seq_s_1831	432001	0.0093
seq_s_1831	433001	0.0128
seq_s_1831	434001	0.0076
seq_s_1831	435001	0.0127
seq_s_1831	436001	0.0101
seq_s_1831	437001	0.0233
seq_s_1831	438001	0.0207
seq_s_1831	439001	0.0198
seq_s_1831	440001	0.0140
seq_s_1831	441001	0.0172
seq_s_1831	442001	0.0040
seq_s_1831	447001	-0.0002
seq_s_1831	448001	0.0193
seq_s_1831	449001	0.0049
seq_s_1831	450001	0.0149
seq_s_1831	451001	0.0050
seq_s_1831	452001	-0.0004
seq_s_1831	453001	0.0188
seq_s_1831	454001	-0.0000
seq_s_1831	455001	0.0147
seq_s_1831	456001	0.0316
seq_s_1831	457001	0.0089
seq_s_1831	458001	0.0016
seq_s_1831	459001	0.0061
seq_s_1831	460001	0.0076
seq_s_1831	461001	0.0513
seq_s_1831	462001	0.0008
seq_s_1831	463001	0.0152
seq_s_1831	464001	0.0203
seq_s_1831	465001	0.0148
seq_s_1831	466001	0.0095
seq_s_1831	468001	0.0374
seq_s_1831	469001	0.0531
seq_s_1831	470001	0.0168
seq_s_1831	471001	0.0072
seq_s_1831	472001	0.0161
seq_s_1831	473001	0.0045
seq_s_1831	474001	-0.0013
seq_s_1831	475001	0.0076
seq_s_1831	476001	0.0204
seq_s_1831	477001	0.0164
seq_s_1831	478001	0.0148
seq_s_1831	479001	0.0004
seq_s_1831	480001	0.0134
seq_s_1831	481001	0.0186
seq_s_1831	482001	0.0017
seq_s_1831	483001	0.0035
seq_s_1831	484001	0.0001
seq_s_1831	485001	0.0325
seq_s_1831	486001	0.0075
seq_s_1831	487001	0.0132
seq_s_1831	488001	0.0214
seq_s_1831	489001	0.0275
seq_s_1831	490001	0.0229
seq_s_1831	491001	0.0125
seq_s_1831	492001	0.0157
seq_s_1831	493001	0.0329
seq_s_1831	494001	0.0123
seq_s_1831	495001	0.0443
seq_s_1831	496001	0.0115
seq_s_1831	497001	0.0150
seq_s_1831	498001	0.0122
seq_s_1831	499001	0.0043
seq_s_1831	500001	0.0029
seq_s_1831	501001	-0.0010
seq_s_1831	502001	0.0065
seq_s_1831	503001	0.0332
seq_s_1831	504001	0.0292
seq_s_1831	505001	0.0438
seq_s_1831	506001	0.0140
seq_s_1831	507001	0.0215
seq_s_1831	508001	0.0103
seq_s_1831	509001	0.0017
seq_s_1831	512001	0.0060
seq_s_1831	514001	0.0208
seq_s_1831	517001	0.0099
seq_s_1831	519001	0.0200
seq_s_1831	520001	0.0266
seq_s_1831	521001	0.0100
seq_s_1831	522001	0.0390
seq_s_1831	523001	0.0721
seq_s_1831	524001	0.0090
seq_s_1831	525001	0.0050
seq_s_1831	526001	0.0039
seq_s_1831	527001	-0.0004
seq_s_1831	528001	0.0053
seq_s_1831	529001	0.0120
seq_s_1831	530001	0.0087
seq_s_1831	531001	0.0012
seq_s_1831	532001	0.0353
seq_s_1831	533001	0.0109
seq_s_1831	534001	0.0096
seq_s_1831	535001	0.0102
seq_s_1831	536001	0.0128
seq_s_1831	537001	0.0173
seq_s_1831	538001	0.0204
seq_s_1831	539001	0.0191
seq_s_1831	540001	0.0330
seq_s_1831	541001	0.0168
seq_s_1831	542001	0.0138
seq_s_1831	543001	0.0151
seq_s_1831	544001	0.0201
seq_s_1831	545001	0.0487
seq_s_1831	546001	0.0223
seq_s_1831	547001	0.0128
seq_s_1831	548001	0.0227
seq_s_1831	549001	0.0310
seq_s_1831	550001	0.0236
seq_s_1831	551001	0.0482
seq_s_1831	552001	0.0381
seq_s_1831	553001	0.0170
seq_s_1831	554001	0.0366
seq_s_1831	555001	0.0452
seq_s_1831	556001	0.0584
seq_s_1831	557001	0.0265
seq_s_1831	558001	0.0401
seq_s_1831	559001	0.0515
seq_s_1831	560001	0.0296
seq_s_1831	561001	0.0012
seq_s_1831	562001	-0.0019
seq_s_1831	563001	0.0032
seq_s_1831	565001	-0.0020
seq_s_1831	566001	0.0298
seq_s_1831	567001	0.0561
seq_s_1831	580001	0.0119
seq_s_1831	581001	-0.0001
seq_s_1831	582001	0.0529
seq_s_1831	583001	0.0241
seq_s_1831	584001	0.0225
seq_s_1831	585001	0.0078
seq_s_1831	586001	0.0297
seq_s_1831	587001	0.0389
seq_s_1831	588001	0.0275
seq_s_1831	589001	0.0159
seq_s_1831	590001	0.0343
seq_s_1831	591001	0.0406
seq_s_1831	592001	0.0477
seq_s_1831	593001	0.0704
seq_s_1831	595001	0.0024
seq_s_1831	596001	0.0804
seq_s_1831	597001	0.0560
seq_s_1831	598001	0.1436
seq_s_1831	599001	0.0665
seq_s_1831	600001	0.0408
seq_s_1831	601001	0.0450
seq_s_1831	602001	0.0850
seq_s_1831	603001	0.0879
seq_s_1831	604001	0.0873
seq_s_1831	605001	0.0735
seq_s_1831	606001	0.0841
seq_s_1831	607001	0.0625
seq_s_1831	611001	0.0069
seq_s_1831	612001	0.0134
seq_s_1831	613001	0.0078
seq_s_1831	615001	0.0172
seq_s_1831	616001	-0.0010
seq_s_1831	617001	0.0384
seq_s_1831	618001	0.0405
seq_s_1831	625001	0.0265
seq_s_1831	626001	0.0341
seq_s_1831	627001	0.0559
seq_s_1831	628001	0.0233
seq_s_1831	629001	0.0429
seq_s_1831	630001	0.0463
seq_s_1831	631001	0.0263
seq_s_1831	632001	0.0512
seq_s_1831	633001	0.0142
seq_s_1831	634001	0.0227
seq_s_1831	635001	0.0294
seq_s_1831	636001	0.0293
seq_s_1831	637001	0.0116
seq_s_1831	638001	0.0122
seq_s_1831	639001	0.0150
seq_s_1831	640001	0.0342
seq_s_1831	641001	0.0412
seq_s_1831	642001	0.0125
seq_s_1831	643001	0.0175
seq_s_1831	644001	0.0220
seq_s_1831	645001	0.0026
seq_s_1831	646001	0.0061
seq_s_1831	647001	0.0146
seq_s_1831	648001	0.0211
seq_s_1831	649001	0.0060
seq_s_1831	650001	-0.0031
seq_s_1831	651001	0.0193
seq_s_1831	652001	0.0399
seq_s_1831	653001	-0.0013
seq_s_1831	654001	0.0187
seq_s_1831	655001	0.0194
seq_s_1831	656001	0.0590
seq_s_1831	657001	0.0130
seq_s_1831	658001	0.0144
seq_s_1831	659001	0.0382
seq_s_1831	661001	0.0021
seq_s_1831	664001	0.0238
seq_s_1831	666001	0.0461
seq_s_1831	667001	0.0284
seq_s_1831	668001	0.0141
seq_s_1831	669001	0.0370
seq_s_1831	671001	0.0420
seq_s_1831	672001	0.0300
seq_s_1831	673001	0.0205
seq_s_1831	674001	0.0182
seq_s_1831	675001	0.0620
seq_s_1831	676001	0.0145
seq_s_1831	677001	0.0056
seq_s_1831	678001	0.0525
seq_s_1831	679001	0.0157
seq_s_1831	680001	0.0442
seq_s_1831	681001	0.0039
seq_s_1831	682001	0.0302
seq_s_1831	683001	0.0206
seq_s_1831	684001	0.0235
seq_s_1831	685001	0.0129
seq_s_1831	686001	0.0376
seq_s_1831	687001	0.0112
seq_s_1831	688001	0.0113
seq_s_1831	689001	0.0165
seq_s_1831	690001	0.0111
seq_s_1831	691001	0.0081
seq_s_1831	692001	0.0132
seq_s_1831	693001	0.0570
seq_s_1831	694001	0.0076
seq_s_1831	695001	0.0369
seq_s_1831	696001	0.0334
seq_s_1831	697001	0.0095
seq_s_1831	698001	0.0350
seq_s_1831	699001	0.0114
seq_s_1831	700001	0.0242
seq_s_1831	701001	0.0016
seq_s_1831	706001	0.0003
seq_s_1831	707001	-0.0031
seq_s_1831	708001	0.0084
