# Supplementary material for: Ecological genomics in the Northern krill uncovers loci for local adaptation across ocean basins
Source: Nat Commun. 2024 Aug 1;15:6297. doi: 10.1038/s41467-024-50239-7 (PMC11294593; doi:10.1038/s41467-024-50239-7)
Supplement: Supplementary file 15 — Source Data [file 41467_2024_50239_MOESM15_ESM.zip › Source_data/Source_data.Fig_4/Source_data.Fig_4cii/3.Hsp83.REF_STRG_1_14935_XLOC_046683.fst.snps.tsv]

CHROM	POS	TYPE	fst
seq_s_2236	97	intergenic	0.1496
seq_s_2236	125	intergenic	0.0000
seq_s_2236	127	intergenic	0.0059
seq_s_2236	134	intergenic	0.0000
seq_s_2236	152	intergenic	0.0000
seq_s_2236	153	intergenic	0.0887
seq_s_2236	157	intergenic	0.0000
seq_s_2236	173	intergenic	0.0000
seq_s_2236	178	intergenic	0.0404
seq_s_2236	254	intergenic	0.0931
seq_s_2236	320	intergenic	0.0000
seq_s_2236	321	intergenic	0.0000
seq_s_2236	323	intergenic	0.0000
seq_s_2236	336	intergenic	0.0112
seq_s_2236	358	intergenic	0.0000
seq_s_2236	360	intergenic	0.0000
seq_s_2236	427	intergenic	0.0058
seq_s_2236	445	intergenic	0.0000
seq_s_2236	446	intergenic	0.0000
seq_s_2236	469	intergenic	0.0000
seq_s_2236	487	intergenic	0.0059
seq_s_2236	877	intergenic	0.0295
seq_s_2236	881	intergenic	0.0000
seq_s_2236	885	intergenic	0.0419
seq_s_2236	1007	intergenic	0.0273
seq_s_2236	1205	intergenic	0.0000
seq_s_2236	1398	intergenic	0.0059
seq_s_2236	1420	intergenic	0.0000
seq_s_2236	1498	intergenic	0.0045
seq_s_2236	1539	intergenic	0.0130
seq_s_2236	1574	intergenic	0.0059
seq_s_2236	1604	intergenic	0.0000
seq_s_2236	1727	intergenic	0.0000
seq_s_2236	2740	intergenic	0.0000
seq_s_2236	2936	intergenic	0.0000
seq_s_2236	2938	intergenic	0.0000
seq_s_2236	2953	intergenic	0.0015
seq_s_2236	3015	intergenic	0.0000
seq_s_2236	3036	intergenic	0.0059
seq_s_2236	3051	intergenic	0.0000
seq_s_2236	3074	intergenic	0.0130
seq_s_2236	3104	intergenic	0.0000
seq_s_2236	3155	intergenic	0.0000
seq_s_2236	3457	intergenic	0.0000
seq_s_2236	3524	intergenic	0.0059
seq_s_2236	3554	intergenic	0.0000
seq_s_2236	3804	intergenic	0.0375
seq_s_2236	3813	intergenic	0.0000
seq_s_2236	3815	intergenic	0.0061
seq_s_2236	3853	intergenic	0.0059
seq_s_2236	3855	intergenic	0.0000
seq_s_2236	3856	intergenic	0.0000
seq_s_2236	3895	intergenic	0.0000
seq_s_2236	3901	intergenic	0.0328
seq_s_2236	3917	intergenic	0.0000
seq_s_2236	3932	intergenic	0.1424
seq_s_2236	3934	intergenic	0.1661
seq_s_2236	3948	intergenic	0.1261
seq_s_2236	3962	intergenic	0.0602
seq_s_2236	3965	intergenic	0.0298
seq_s_2236	3966	intergenic	0.1302
seq_s_2236	3969	intergenic	0.0867
seq_s_2236	3970	intergenic	0.0000
seq_s_2236	3987	intergenic	0.0273
seq_s_2236	4013	intergenic	0.0000
seq_s_2236	4055	intergenic	0.1602
seq_s_2236	4061	intergenic	0.0000
seq_s_2236	4069	intergenic	0.1798
seq_s_2236	4073	intergenic	0.2006
seq_s_2236	4083	intergenic	0.1726
seq_s_2236	4130	intergenic	0.0059
seq_s_2236	4147	intergenic	0.1957
seq_s_2236	4161	intergenic	0.0000
seq_s_2236	4216	intergenic	0.0000
seq_s_2236	4217	intergenic	0.1117
seq_s_2236	4220	intergenic	0.1536
seq_s_2236	4230	intergenic	0.0000
seq_s_2236	4250	intergenic	0.0258
seq_s_2236	4308	intergenic	0.0000
seq_s_2236	4334	intergenic	0.0000
seq_s_2236	4389	intergenic	0.0000
seq_s_2236	4405	intergenic	0.1047
seq_s_2236	4484	intergenic	0.1453
seq_s_2236	4594	intergenic	0.0000
seq_s_2236	4661	intergenic	0.0935
seq_s_2236	4666	intergenic	0.0059
seq_s_2236	4667	intergenic	0.0000
seq_s_2236	4707	intergenic	0.0000
seq_s_2236	4719	intergenic	0.0000
seq_s_2236	4721	intergenic	0.0617
seq_s_2236	4756	intergenic	0.1070
seq_s_2236	4780	intergenic	0.0000
seq_s_2236	4836	intergenic	0.0595
seq_s_2236	4939	intergenic	0.0059
seq_s_2236	4967	intergenic	0.0238
seq_s_2236	5018	intergenic	0.0000
seq_s_2236	5029	intergenic	0.0059
seq_s_2236	5031	intergenic	0.0000
seq_s_2236	5067	intergenic	0.0000
seq_s_2236	5121	intergenic	0.0059
seq_s_2236	5125	intergenic	0.0000
seq_s_2236	5201	intergenic	0.0000
seq_s_2236	5223	intergenic	0.2146
seq_s_2236	5230	intergenic	0.1536
seq_s_2236	5235	intergenic	0.0106
seq_s_2236	5256	intergenic	0.0059
seq_s_2236	5263	intergenic	0.0000
seq_s_2236	5293	intergenic	0.0656
seq_s_2236	5294	intergenic	0.0144
seq_s_2236	5297	intergenic	0.0000
seq_s_2236	5301	intergenic	0.0473
seq_s_2236	5303	intergenic	0.0473
seq_s_2236	5324	intergenic	0.2030
seq_s_2236	5332	intergenic	0.0478
seq_s_2236	5362	intergenic	0.0935
seq_s_2236	5363	intergenic	0.0776
seq_s_2236	5365	intergenic	0.1115
seq_s_2236	5429	intergenic	0.0943
seq_s_2236	5450	intergenic	0.0339
seq_s_2236	5478	intergenic	0.1890
seq_s_2236	5480	intergenic	0.2356
seq_s_2236	5537	intergenic	0.0000
seq_s_2236	5543	intergenic	0.0015
seq_s_2236	5571	intergenic	0.1449
seq_s_2236	5594	intergenic	0.0776
seq_s_2236	5626	intergenic	0.0273
seq_s_2236	5631	intergenic	0.1429
seq_s_2236	5636	intergenic	0.0514
seq_s_2236	5654	intergenic	0.0048
seq_s_2236	5680	intergenic	0.5235
seq_s_2236	5688	intergenic	0.0000
seq_s_2236	5699	intergenic	0.5657
seq_s_2236	5704	intergenic	0.4732
seq_s_2236	5756	intergenic	0.5443
seq_s_2236	5773	intergenic	0.2000
seq_s_2236	6382	intergenic	0.0000
seq_s_2236	6415	intergenic	0.0359
seq_s_2236	6433	intergenic	0.0000
seq_s_2236	6443	intergenic	0.0000
seq_s_2236	6470	intergenic	0.0328
seq_s_2236	6492	intergenic	0.0258
seq_s_2236	6503	intergenic	0.1607
seq_s_2236	6509	intergenic	0.0213
seq_s_2236	6574	intergenic	0.0000
seq_s_2236	6650	intergenic	0.0000
seq_s_2236	6692	intergenic	0.0346
seq_s_2236	6774	intergenic	0.0000
seq_s_2236	6833	intergenic	0.0000
seq_s_2236	6869	intergenic	0.0000
seq_s_2236	6887	intergenic	0.0000
seq_s_2236	6923	intergenic	0.0000
seq_s_2236	6927	intergenic	0.0000
seq_s_2236	7076	intergenic	0.0000
seq_s_2236	7099	intergenic	0.0130
seq_s_2236	7140	intergenic	0.0000
seq_s_2236	7155	intergenic	0.0059
seq_s_2236	7180	intergenic	0.0000
seq_s_2236	7213	intergenic	0.0000
seq_s_2236	7217	intergenic	0.0000
seq_s_2236	7223	intergenic	0.0000
seq_s_2236	7243	intergenic	0.0000
seq_s_2236	7296	intergenic	0.0000
seq_s_2236	7316	intergenic	0.0201
seq_s_2236	7375	intergenic	0.0000
seq_s_2236	7517	intergenic	0.0000
seq_s_2236	7532	intergenic	0.0000
seq_s_2236	7560	intergenic	0.0059
seq_s_2236	7695	intergenic	0.5581
seq_s_2236	7710	intergenic	0.5319
seq_s_2236	7729	intergenic	0.5319
seq_s_2236	7734	intergenic	0.5319
seq_s_2236	7738	intergenic	0.5581
seq_s_2236	7750	intergenic	0.5581
seq_s_2236	7903	intergenic	0.0059
seq_s_2236	8111	intergenic	0.0130
seq_s_2236	8285	intergenic	0.0059
seq_s_2236	8286	intergenic	0.0000
seq_s_2236	8292	intergenic	0.0201
seq_s_2236	8661	intergenic	0.0000
seq_s_2236	8689	intergenic	0.0000
seq_s_2236	8749	intergenic	0.0000
seq_s_2236	8789	intergenic	0.0000
seq_s_2236	8799	intergenic	0.0130
seq_s_2236	8893	intergenic	0.0000
seq_s_2236	8904	intergenic	0.0000
seq_s_2236	9001	intergenic	0.0059
seq_s_2236	9074	intergenic	0.0000
seq_s_2236	9637	intergenic	0.0728
seq_s_2236	9651	intergenic	0.0000
seq_s_2236	9653	intergenic	0.0201
seq_s_2236	9666	intergenic	0.0545
seq_s_2236	9789	intergenic	0.0000
seq_s_2236	9794	intergenic	0.0000
seq_s_2236	9830	intergenic	0.0201
seq_s_2236	9843	intergenic	0.0000
seq_s_2236	9853	intergenic	0.0000
seq_s_2236	9873	intergenic	0.0021
seq_s_2236	9904	intergenic	0.0176
seq_s_2236	10045	intergenic	0.0255
seq_s_2236	10072	intergenic	0.0000
seq_s_2236	10125	intergenic	0.0304
seq_s_2236	10126	intergenic	0.0304
seq_s_2236	10128	intergenic	0.0059
seq_s_2236	10220	intergenic	0.0057
seq_s_2236	10263	intergenic	0.0989
seq_s_2236	10407	intergenic	0.0543
seq_s_2236	10662	intergenic	0.0871
seq_s_2236	10847	intergenic	0.0368
seq_s_2236	10868	intergenic	0.0871
seq_s_2236	11546	intergenic	0.0000
seq_s_2236	11672	intergenic	0.0059
seq_s_2236	11804	intergenic	0.0000
seq_s_2236	11836	intergenic	0.0013
seq_s_2236	12050	intergenic	0.0041
seq_s_2236	12314	intergenic	0.0116
seq_s_2236	12519	intergenic	0.0000
seq_s_2236	12597	intergenic	0.0273
seq_s_2236	12598	intergenic	0.0346
seq_s_2236	12599	intergenic	0.0346
seq_s_2236	12600	intergenic	0.0346
seq_s_2236	12602	intergenic	0.0346
seq_s_2236	12603	intergenic	0.0346
seq_s_2236	12611	intergenic	0.0346
seq_s_2236	12612	intergenic	0.0346
seq_s_2236	12617	intergenic	0.0455
seq_s_2236	12718	intergenic	0.0185
seq_s_2236	12719	intergenic	0.0185
seq_s_2236	12739	intergenic	0.0820
seq_s_2236	12741	intergenic	0.0399
seq_s_2236	12746	intergenic	0.0628
seq_s_2236	12747	intergenic	0.0736
seq_s_2236	13074	intergenic	0.0565
seq_s_2236	13701	intergenic	0.0048
seq_s_2236	13712	intergenic	0.1276
seq_s_2236	13715	intergenic	0.0000
seq_s_2236	13727	intergenic	0.0000
seq_s_2236	13750	intergenic	0.0000
seq_s_2236	13766	intergenic	0.0000
seq_s_2236	13793	intergenic	0.0071
seq_s_2236	13812	intergenic	0.1188
seq_s_2236	13813	intergenic	0.0048
seq_s_2236	13830	intergenic	0.1607
seq_s_2236	13832	intergenic	0.2314
seq_s_2236	13880	intergenic	0.0000
seq_s_2236	13945	intergenic	0.0337
seq_s_2236	13949	intergenic	0.2386
seq_s_2236	13959	intergenic	0.3172
seq_s_2236	13977	intergenic	0.2862
seq_s_2236	13999	intergenic	0.3045
seq_s_2236	14004	intergenic	0.3688
seq_s_2236	14005	intergenic	0.3346
seq_s_2236	14006	intergenic	0.3346
seq_s_2236	14254	intergenic	0.0242
seq_s_2236	14436	intergenic	0.0000
seq_s_2236	14475	intergenic	0.4779
seq_s_2236	14514	intergenic	0.0059
seq_s_2236	14530	intergenic	0.4779
seq_s_2236	14532	intergenic	0.3346
seq_s_2236	14572	intergenic	0.3771
seq_s_2236	14579	intergenic	0.4469
seq_s_2236	14601	intergenic	0.4779
seq_s_2236	14616	intergenic	0.3433
seq_s_2236	14633	intergenic	0.0059
seq_s_2236	14636	intergenic	0.3801
seq_s_2236	14644	intergenic	0.4532
seq_s_2236	14648	intergenic	0.0059
seq_s_2236	14691	intergenic	0.0059
seq_s_2236	14695	intergenic	0.5616
seq_s_2236	14734	intergenic	0.0298
seq_s_2236	14747	intergenic	0.4779
seq_s_2236	14750	intergenic	0.5870
seq_s_2236	14751	intergenic	0.0000
seq_s_2236	14766	intergenic	0.5568
seq_s_2236	14776	intergenic	0.5870
seq_s_2236	14807	intergenic	0.1029
seq_s_2236	14813	intergenic	0.0000
seq_s_2236	14827	intergenic	0.0298
seq_s_2236	14840	intergenic	0.5568
seq_s_2236	14846	intergenic	0.6171
seq_s_2236	14847	intergenic	0.6171
seq_s_2236	14862	intergenic	0.0000
seq_s_2236	14873	intergenic	0.6171
seq_s_2236	14881	intergenic	0.0000
seq_s_2236	14886	intergenic	0.5568
seq_s_2236	14957	intergenic	0.5870
seq_s_2236	14966	intergenic	0.5568
seq_s_2236	14972	intergenic	0.0059
seq_s_2236	15005	intergenic	0.5837
seq_s_2236	15009	intergenic	0.5870
seq_s_2236	15023	intergenic	0.5321
seq_s_2236	15083	intergenic	0.5303
seq_s_2236	15180	intergenic	0.5052
seq_s_2236	15184	intergenic	0.0669
seq_s_2236	15203	intergenic	0.5052
seq_s_2236	15205	intergenic	0.6012
seq_s_2236	15215	intergenic	0.0130
seq_s_2236	15217	intergenic	0.5052
seq_s_2236	15220	intergenic	0.0553
seq_s_2236	15221	intergenic	0.0880
seq_s_2236	15243	intergenic	0.6012
seq_s_2236	15244	intergenic	0.0130
seq_s_2236	15254	intergenic	0.4502
seq_s_2236	15265	intergenic	0.0000
seq_s_2236	15286	intergenic	0.4574
seq_s_2236	15289	intergenic	0.5520
seq_s_2236	15335	intergenic	0.3908
seq_s_2236	15339	intergenic	0.5926
seq_s_2236	15354	intergenic	0.0000
seq_s_2236	15371	intergenic	0.0130
seq_s_2236	15391	intergenic	0.5926
seq_s_2236	15436	intergenic	0.0298
seq_s_2236	15450	intergenic	0.2802
seq_s_2236	15452	intergenic	0.0180
seq_s_2236	15457	intergenic	0.0000
seq_s_2236	15469	intergenic	0.0298
seq_s_2236	15479	intergenic	0.0000
seq_s_2236	15566	intergenic	0.0000
seq_s_2236	15568	intergenic	0.5566
seq_s_2236	15573	intergenic	0.5006
seq_s_2236	15585	intergenic	0.6250
seq_s_2236	15589	intergenic	0.0298
seq_s_2236	15590	intergenic	0.0130
seq_s_2236	15614	intergenic	0.0000
seq_s_2236	15615	intergenic	0.0000
seq_s_2236	15678	intergenic	0.3250
seq_s_2236	15704	intergenic	0.0298
seq_s_2236	15709	intergenic	0.0000
seq_s_2236	15750	intergenic	0.4763
seq_s_2236	15774	intergenic	0.3353
seq_s_2236	15777	intergenic	0.4252
seq_s_2236	15797	intergenic	0.0000
seq_s_2236	15814	intergenic	0.0238
seq_s_2236	15825	intergenic	0.4502
seq_s_2236	15847	intergenic	0.4763
seq_s_2236	15859	intergenic	0.0000
seq_s_2236	15865	intergenic	0.0298
seq_s_2236	15883	intergenic	0.0298
seq_s_2236	15901	intergenic	0.5052
seq_s_2236	15924	intergenic	0.0000
seq_s_2236	15928	intergenic	0.5052
seq_s_2236	15932	intergenic	0.1226
seq_s_2236	15950	intergenic	0.5052
seq_s_2236	15956	intergenic	0.5052
seq_s_2236	15977	intergenic	0.5052
seq_s_2236	16039	intergenic	0.0130
seq_s_2236	16048	intergenic	0.0059
seq_s_2236	16056	intergenic	0.0059
seq_s_2236	16057	intergenic	0.5304
seq_s_2236	16058	intergenic	0.5304
seq_s_2236	16069	intergenic	0.0059
seq_s_2236	16070	intergenic	0.0059
seq_s_2236	16071	intergenic	0.0059
seq_s_2236	16079	intergenic	0.0048
seq_s_2236	16080	intergenic	0.5052
seq_s_2236	16103	intergenic	0.0059
seq_s_2236	16112	intergenic	0.0059
seq_s_2236	16115	intergenic	0.0000
seq_s_2236	16118	intergenic	0.0000
seq_s_2236	16135	intergenic	0.0059
seq_s_2236	16143	intergenic	0.0059
seq_s_2236	16177	intergenic	0.5319
seq_s_2236	16193	intergenic	0.4252
seq_s_2236	16204	intergenic	0.4763
seq_s_2236	16227	intergenic	0.5052
seq_s_2236	16276	intergenic	0.1563
seq_s_2236	16278	intergenic	0.0000
seq_s_2236	16280	intergenic	0.5357
seq_s_2236	16297	intergenic	0.0384
seq_s_2236	16306	intergenic	0.5357
seq_s_2236	16322	intergenic	0.0000
seq_s_2236	16340	intergenic	0.5052
seq_s_2236	16341	intergenic	0.5052
seq_s_2236	16346	intergenic	0.0000
seq_s_2236	16361	intergenic	0.0000
seq_s_2236	16363	intergenic	0.5357
seq_s_2236	16371	intergenic	0.0000
seq_s_2236	16374	intergenic	0.0000
seq_s_2236	16410	intergenic	0.5036
seq_s_2236	16417	intergenic	0.4779
seq_s_2236	16428	intergenic	0.0000
seq_s_2236	16434	intergenic	0.0000
seq_s_2236	16448	intergenic	0.0000
seq_s_2236	16461	intergenic	0.0000
seq_s_2236	16468	intergenic	0.0000
seq_s_2236	16477	intergenic	0.4532
seq_s_2236	16495	intergenic	0.0000
seq_s_2236	16514	intergenic	0.0000
seq_s_2236	16523	intergenic	0.0000
seq_s_2236	16527	intergenic	0.4532
seq_s_2236	16555	intergenic	0.0238
seq_s_2236	16557	intergenic	0.0000
seq_s_2236	16559	intergenic	0.0059
seq_s_2236	16563	intergenic	0.5052
seq_s_2236	16568	intergenic	0.4453
seq_s_2236	16573	intergenic	0.5052
seq_s_2236	16586	intergenic	0.5357
seq_s_2236	16610	intergenic	0.0000
seq_s_2236	16612	intergenic	0.0059
seq_s_2236	16630	intergenic	0.4013
seq_s_2236	16631	intergenic	0.4502
seq_s_2236	16658	intergenic	0.0059
seq_s_2236	16661	intergenic	0.0298
seq_s_2236	16679	intergenic	0.0238
seq_s_2236	16681	intergenic	0.5093
seq_s_2236	16700	intergenic	0.5319
seq_s_2236	16702	intergenic	0.5319
seq_s_2236	16704	intergenic	0.5319
seq_s_2236	16705	intergenic	0.5319
seq_s_2236	16706	intergenic	0.5319
seq_s_2236	16777	intergenic	0.0130
seq_s_2236	16833	intergenic	0.4502
seq_s_2236	16834	intergenic	0.5321
seq_s_2236	16852	intergenic	0.0059
seq_s_2236	16860	intergenic	0.5161
seq_s_2236	16882	intergenic	0.5616
seq_s_2236	17060	intergenic	0.0407
seq_s_2236	17061	intergenic	0.0435
seq_s_2236	17118	intergenic	0.5304
seq_s_2236	17134	intergenic	0.6077
seq_s_2236	17167	intergenic	0.5568
seq_s_2236	17216	intergenic	0.0000
seq_s_2236	17262	intergenic	0.0567
seq_s_2236	17321	intergenic	0.5052
seq_s_2236	17329	intergenic	0.0000
seq_s_2236	17340	intergenic	0.5303
seq_s_2236	17369	intergenic	0.0000
seq_s_2236	17386	intergenic	0.0298
seq_s_2236	17391	intergenic	0.5093
seq_s_2236	17404	intergenic	0.4270
seq_s_2236	17418	intergenic	0.5304
seq_s_2236	17421	intergenic	0.4548
seq_s_2236	17427	intergenic	0.0455
seq_s_2236	17428	intergenic	0.4763
seq_s_2236	17431	intergenic	0.0000
seq_s_2236	17436	intergenic	0.3250
seq_s_2236	17485	intergenic	0.5035
seq_s_2236	17518	intergenic	0.5581
seq_s_2236	17584	intergenic	0.5581
seq_s_2236	17606	intergenic	0.5568
seq_s_2236	17625	intergenic	0.5304
seq_s_2236	17632	intergenic	0.0059
seq_s_2236	17634	intergenic	0.5357
seq_s_2236	17648	intergenic	0.5837
seq_s_2236	17651	intergenic	0.6362
seq_s_2236	17654	intergenic	0.0384
seq_s_2236	17678	intergenic	0.6118
seq_s_2236	17737	intergenic	0.5321
seq_s_2236	17757	intergenic	0.0384
seq_s_2236	17760	intergenic	0.5870
seq_s_2236	17765	intergenic	0.5870
seq_s_2236	17766	intergenic	0.5870
seq_s_2236	17793	intergenic	0.0000
seq_s_2236	17803	intergenic	0.4270
seq_s_2236	17831	intergenic	0.4222
seq_s_2236	17857	intergenic	0.0000
seq_s_2236	17883	intergenic	0.5052
seq_s_2236	17888	intergenic	0.0298
seq_s_2236	17895	intergenic	0.0000
seq_s_2236	17913	intergenic	0.0000
seq_s_2236	17969	intergenic	0.1725
seq_s_2236	17981	intergenic	0.0000
seq_s_2236	17994	intergenic	0.0719
seq_s_2236	17996	intergenic	0.1047
seq_s_2236	17998	intergenic	0.0545
seq_s_2236	18015	intergenic	0.0059
seq_s_2236	18019	intergenic	0.4532
seq_s_2236	18020	intergenic	0.4372
seq_s_2236	18022	intergenic	0.0059
seq_s_2236	18027	intergenic	0.0000
seq_s_2236	18032	intergenic	0.5677
seq_s_2236	18168	intergenic	0.0867
seq_s_2236	18175	intergenic	0.5915
seq_s_2236	18177	intergenic	0.3636
seq_s_2236	18178	intergenic	0.3356
seq_s_2236	18179	intergenic	0.3356
seq_s_2236	18522	intergenic	0.1992
seq_s_2236	18584	intergenic	0.2610
seq_s_2236	18590	intergenic	0.2610
seq_s_2236	18610	intergenic	0.0059
seq_s_2236	18611	intergenic	0.0000
seq_s_2236	18622	intergenic	0.0000
seq_s_2236	18624	intergenic	0.0298
seq_s_2236	18630	intergenic	0.0000
seq_s_2236	18635	intergenic	0.0000
seq_s_2236	18660	intergenic	0.5650
seq_s_2236	18750	intergenic	0.0000
seq_s_2236	18799	intergenic	0.5918
seq_s_2236	18800	intergenic	0.5918
seq_s_2236	18820	intergenic	0.5657
seq_s_2236	18861	intergenic	0.5846
seq_s_2236	18870	intergenic	0.5392
seq_s_2236	18887	intergenic	0.0000
seq_s_2236	18907	intergenic	0.0000
seq_s_2236	18918	intergenic	0.6088
seq_s_2236	18960	intergenic	0.6088
seq_s_2236	18983	intergenic	0.0000
seq_s_2236	18992	intergenic	0.0059
seq_s_2236	19026	intergenic	0.4200
seq_s_2236	19031	intergenic	0.0057
seq_s_2236	19041	intergenic	0.1516
seq_s_2236	19061	intergenic	0.0346
seq_s_2236	19072	intergenic	0.0000
seq_s_2236	19077	intergenic	0.0000
seq_s_2236	19112	intergenic	0.3783
seq_s_2236	19136	intergenic	0.0059
seq_s_2236	19157	intergenic	0.0059
seq_s_2236	19168	intergenic	0.0331
seq_s_2236	19213	intergenic	0.0059
seq_s_2236	19227	intergenic	0.0942
seq_s_2236	19243	intergenic	0.0000
seq_s_2236	19325	intergenic	0.0103
seq_s_2236	19380	intergenic	0.1345
seq_s_2236	19387	intergenic	0.1162
seq_s_2236	19390	intergenic	0.1398
seq_s_2236	19404	intergenic	0.0000
seq_s_2236	19405	intergenic	0.0000
seq_s_2236	19410	intergenic	0.0000
seq_s_2236	19412	intergenic	0.1827
seq_s_2236	19896	intergenic	0.2477
seq_s_2236	19907	intergenic	0.2183
seq_s_2236	20043	intergenic	0.0990
seq_s_2236	20097	intergenic	0.0059
seq_s_2236	20099	intergenic	0.0000
seq_s_2236	20111	intergenic	0.0445
seq_s_2236	20113	intergenic	0.0000
seq_s_2236	20126	intergenic	0.1776
seq_s_2236	20140	intergenic	0.1302
seq_s_2236	20180	intergenic	0.0000
seq_s_2236	20236	intergenic	0.0302
seq_s_2236	21035	intergenic	0.0000
seq_s_2236	21047	intergenic	0.2444
seq_s_2236	21055	intergenic	0.2145
seq_s_2236	21061	intergenic	0.2145
seq_s_2236	21062	intergenic	0.0280
seq_s_2236	21082	intergenic	0.2595
seq_s_2236	21091	intergenic	0.1896
seq_s_2236	21104	intergenic	0.0364
seq_s_2236	21105	intergenic	0.3783
seq_s_2236	21122	intergenic	0.0678
seq_s_2236	21128	intergenic	0.0754
seq_s_2236	21129	intergenic	0.0754
seq_s_2236	21142	intergenic	0.0008
seq_s_2236	21157	intergenic	0.2679
seq_s_2236	21172	intergenic	0.0015
seq_s_2236	21182	intergenic	0.0015
seq_s_2236	21213	intergenic	0.1301
seq_s_2236	21214	intergenic	0.0000
seq_s_2236	21222	intergenic	0.1016
seq_s_2236	21225	intergenic	0.0000
seq_s_2236	21230	intergenic	0.0000
seq_s_2236	21247	intergenic	0.0130
seq_s_2236	21281	intergenic	0.0060
seq_s_2236	21282	intergenic	0.0130
seq_s_2236	21287	intergenic	0.0169
seq_s_2236	21288	intergenic	0.1188
seq_s_2236	21294	intergenic	0.1556
seq_s_2236	21299	intergenic	0.0130
seq_s_2236	21308	intergenic	0.0000
seq_s_2236	21321	intergenic	0.0000
seq_s_2236	21331	intergenic	0.1097
seq_s_2236	21336	intergenic	0.0000
seq_s_2236	21347	intergenic	0.1199
seq_s_2236	21365	intergenic	0.1193
seq_s_2236	21372	intergenic	0.1305
seq_s_2236	21466	intergenic	0.0117
seq_s_2236	21591	intergenic	0.1072
seq_s_2236	21606	intergenic	0.1365
seq_s_2236	21632	intergenic	0.0909
seq_s_2236	21650	intergenic	0.0116
seq_s_2236	21651	intergenic	0.0601
seq_s_2236	21684	intergenic	0.0116
seq_s_2236	21693	intergenic	0.0201
seq_s_2236	21699	intergenic	0.0000
seq_s_2236	21716	intergenic	0.0116
seq_s_2236	21796	intergenic	0.0116
seq_s_2236	21799	intergenic	0.0000
seq_s_2236	21817	intergenic	0.0623
seq_s_2236	21885	intergenic	0.0113
seq_s_2236	21886	intergenic	0.0130
seq_s_2236	21939	intergenic	0.0000
seq_s_2236	22178	intergenic	0.0000
seq_s_2236	22341	intergenic	0.0000
seq_s_2236	22360	intergenic	0.0000
seq_s_2236	22441	intergenic	0.0000
seq_s_2236	22454	intergenic	0.0000
seq_s_2236	22567	intergenic	0.1329
seq_s_2236	22569	intergenic	0.0091
seq_s_2236	22570	intergenic	0.0000
seq_s_2236	22582	intergenic	0.0000
seq_s_2236	22602	intergenic	0.0000
seq_s_2236	22604	intergenic	0.1179
seq_s_2236	22655	intergenic	0.1740
seq_s_2236	22681	intergenic	0.0630
seq_s_2236	22699	intergenic	0.0000
seq_s_2236	22756	intergenic	0.0000
seq_s_2236	22762	intergenic	0.0280
seq_s_2236	22767	intergenic	0.0059
seq_s_2236	22774	intergenic	0.0910
seq_s_2236	22821	intergenic	0.0000
seq_s_2236	22823	intergenic	0.0068
seq_s_2236	22887	intergenic	0.0051
seq_s_2236	22925	intergenic	0.0074
seq_s_2236	22958	intergenic	0.0000
seq_s_2236	22975	intergenic	0.0000
seq_s_2236	23007	intergenic	0.0000
seq_s_2236	23008	intergenic	0.0000
seq_s_2236	23018	intergenic	0.0000
seq_s_2236	23070	intergenic	0.0140
seq_s_2236	23073	intergenic	0.0286
seq_s_2236	23075	intergenic	0.0298
seq_s_2236	23109	intergenic	0.0888
seq_s_2236	23135	intergenic	0.0000
seq_s_2236	23166	intergenic	0.1505
seq_s_2236	23185	intergenic	0.0000
seq_s_2236	23223	intergenic	0.0045
seq_s_2236	23228	intergenic	0.0000
seq_s_2236	23308	intergenic	0.0000
seq_s_2236	23369	intergenic	0.0000
seq_s_2236	23403	intergenic	0.0059
seq_s_2236	23654	intergenic	0.0059
seq_s_2236	23793	intergenic	0.0000
seq_s_2236	23825	intergenic	0.0175
seq_s_2236	23882	intergenic	0.0465
seq_s_2236	23900	intergenic	0.0452
seq_s_2236	23919	intergenic	0.1818
seq_s_2236	23926	intergenic	0.0561
seq_s_2236	23943	intergenic	0.0887
seq_s_2236	23954	intergenic	0.1516
seq_s_2236	23961	intergenic	0.0331
seq_s_2236	23992	intergenic	0.0787
seq_s_2236	24001	intergenic	0.0105
seq_s_2236	24053	intergenic	0.2120
seq_s_2236	24075	intergenic	0.0059
seq_s_2236	24080	intergenic	0.0109
seq_s_2236	24102	intergenic	0.0656
seq_s_2236	24106	intergenic	0.0331
seq_s_2236	24118	intergenic	0.1726
seq_s_2236	24176	intergenic	0.2444
seq_s_2236	24181	intergenic	0.0201
seq_s_2236	24182	intergenic	0.0201
seq_s_2236	24190	intergenic	0.0000
seq_s_2236	24198	intergenic	0.1047
seq_s_2236	24200	intergenic	0.2546
seq_s_2236	24215	intergenic	0.0272
seq_s_2236	24227	intergenic	0.0000
seq_s_2236	24233	intergenic	0.0059
seq_s_2236	24238	intergenic	0.2862
seq_s_2236	24245	intergenic	0.0255
seq_s_2236	24441	intergenic	0.0130
seq_s_2236	24485	intergenic	0.1611
seq_s_2236	24534	intergenic	0.0059
seq_s_2236	24540	intergenic	0.0000
seq_s_2236	24573	intergenic	0.0000
seq_s_2236	24575	intergenic	0.3636
seq_s_2236	24590	intergenic	0.0048
seq_s_2236	24593	intergenic	0.0048
seq_s_2236	24605	intergenic	0.3629
seq_s_2236	24609	intergenic	0.0238
seq_s_2236	24623	intergenic	0.0000
seq_s_2236	24627	intergenic	0.0201
seq_s_2236	24671	intergenic	0.0000
seq_s_2236	24687	intergenic	0.0000
seq_s_2236	24691	intergenic	0.0000
seq_s_2236	24959	intergenic	0.0000
seq_s_2236	24960	intergenic	0.0000
seq_s_2236	24963	intergenic	0.0000
seq_s_2236	24971	intergenic	0.4760
seq_s_2236	25045	intergenic	0.3467
seq_s_2236	25051	intergenic	0.0238
seq_s_2236	25132	intergenic	0.0755
seq_s_2236	25170	intergenic	0.0059
seq_s_2236	25174	intergenic	0.1798
seq_s_2236	25185	intergenic	0.4850
seq_s_2236	25221	intergenic	0.2037
seq_s_2236	25230	intergenic	0.4850
seq_s_2236	25248	intergenic	0.4687
seq_s_2236	25263	intergenic	0.3936
seq_s_2236	25309	intergenic	0.3070
seq_s_2236	25315	intergenic	0.0000
seq_s_2236	25445	intergenic	0.3040
seq_s_2236	25518	intergenic	0.1989
seq_s_2236	25522	intergenic	0.5351
seq_s_2236	25524	intergenic	0.1894
seq_s_2236	25526	intergenic	0.0000
seq_s_2236	25532	intergenic	0.0203
seq_s_2236	25645	intergenic	0.0059
seq_s_2236	25650	intergenic	0.0059
seq_s_2236	25666	intergenic	0.0059
seq_s_2236	25692	intergenic	0.3728
seq_s_2236	25726	intergenic	0.0130
seq_s_2236	25728	intergenic	0.0314
seq_s_2236	25762	intergenic	0.3564
seq_s_2236	25774	intergenic	0.1256
seq_s_2236	25848	intergenic	0.1256
seq_s_2236	25851	intergenic	0.3936
seq_s_2236	25858	intergenic	0.3936
seq_s_2236	25952	intergenic	0.3104
seq_s_2236	25971	intergenic	0.0057
seq_s_2236	26068	intergenic	0.0000
seq_s_2236	27684	intergenic	0.0059
seq_s_2236	27685	intergenic	0.1926
seq_s_2236	27690	intergenic	0.2418
seq_s_2236	27693	intergenic	0.1245
seq_s_2236	27698	intergenic	0.1808
seq_s_2236	27706	intergenic	0.0000
seq_s_2236	27707	intergenic	0.0298
seq_s_2236	27712	intergenic	0.1808
seq_s_2236	27716	intergenic	0.3346
seq_s_2236	27720	intergenic	0.3802
seq_s_2236	27724	intergenic	0.3390
seq_s_2236	27738	intergenic	0.3104
seq_s_2236	27739	intergenic	0.0566
seq_s_2236	27743	intergenic	0.0298
seq_s_2236	27745	intergenic	0.3433
seq_s_2236	27746	intergenic	0.3997
seq_s_2236	27747	intergenic	0.3892
seq_s_2236	27766	intergenic	0.0053
seq_s_2236	27775	intergenic	0.3330
seq_s_2236	27803	intergenic	0.0059
seq_s_2236	27809	intergenic	0.3636
seq_s_2236	27816	intergenic	0.0000
seq_s_2236	27827	intergenic	0.0000
seq_s_2236	27836	intergenic	0.0059
seq_s_2236	27843	intergenic	0.0238
seq_s_2236	27873	intergenic	0.2290
seq_s_2236	27875	intergenic	0.2232
seq_s_2236	27920	intergenic	0.5652
seq_s_2236	27932	intergenic	0.5922
seq_s_2236	27956	intergenic	0.5922
seq_s_2236	27981	intergenic	0.2059
seq_s_2236	27982	intergenic	0.0339
seq_s_2236	28005	intergenic	0.3918
seq_s_2236	28009	intergenic	0.1563
seq_s_2236	28015	intergenic	0.0273
seq_s_2236	28019	intergenic	0.3649
seq_s_2236	28022	intergenic	0.4129
seq_s_2236	28026	intergenic	0.6693
seq_s_2236	28045	intergenic	0.6522
seq_s_2236	28693	intergenic	0.4931
seq_s_2236	28732	intergenic	0.1029
seq_s_2236	28750	intergenic	0.4732
seq_s_2236	28765	intergenic	0.1381
seq_s_2236	28777	intergenic	0.1726
seq_s_2236	28780	intergenic	0.0298
seq_s_2236	28788	intergenic	0.0048
seq_s_2236	28792	intergenic	0.6026
seq_s_2236	28803	intergenic	0.0048
seq_s_2236	28814	intergenic	0.0048
seq_s_2236	28821	intergenic	0.0000
seq_s_2236	28849	intergenic	0.0888
seq_s_2236	28868	intergenic	0.6293
seq_s_2236	28909	intergenic	0.4687
seq_s_2236	28915	intergenic	0.5052
seq_s_2236	28919	intergenic	0.3032
seq_s_2236	28921	intergenic	0.0299
seq_s_2236	28925	intergenic	0.0553
seq_s_2236	28927	intergenic	0.3104
seq_s_2236	28933	intergenic	0.2183
seq_s_2236	29519	intergenic	0.5981
seq_s_2236	29533	intergenic	0.0059
seq_s_2236	29536	intergenic	0.0201
seq_s_2236	29540	intergenic	0.5464
seq_s_2236	29541	intergenic	0.5464
seq_s_2236	29581	intergenic	0.0130
seq_s_2236	29677	intergenic	0.0130
seq_s_2236	29688	intergenic	0.0000
seq_s_2236	29695	intergenic	0.0130
seq_s_2236	29710	intergenic	0.0201
seq_s_2236	29711	intergenic	0.1516
seq_s_2236	29712	intergenic	0.1548
seq_s_2236	29754	intergenic	0.0130
seq_s_2236	29756	intergenic	0.1791
seq_s_2236	29758	intergenic	0.0000
seq_s_2236	29797	intergenic	0.0419
seq_s_2236	29846	intergenic	0.0000
seq_s_2236	29896	intergenic	0.0130
seq_s_2236	29909	intergenic	0.0280
seq_s_2236	29914	intergenic	0.0000
seq_s_2236	29948	intergenic	0.0000
seq_s_2236	29985	intergenic	0.5105
seq_s_2236	30059	intergenic	0.0059
seq_s_2236	30061	intergenic	0.6228
seq_s_2236	30086	intergenic	0.6228
seq_s_2236	30127	intergenic	0.4295
seq_s_2236	30131	intergenic	0.0130
seq_s_2236	30168	intergenic	0.0000
seq_s_2236	30190	intergenic	0.0059
seq_s_2236	31055	intergenic	0.0924
seq_s_2236	31135	intergenic	0.0057
seq_s_2236	31142	intergenic	0.0531
seq_s_2236	31159	intergenic	0.0255
seq_s_2236	31160	intergenic	0.0000
seq_s_2236	31171	intergenic	0.0116
seq_s_2236	31180	intergenic	0.0636
seq_s_2236	31208	intergenic	0.0859
seq_s_2236	31225	intergenic	0.0602
seq_s_2236	31247	intergenic	0.0000
seq_s_2236	31295	intergenic	0.0000
seq_s_2236	31400	intergenic	0.0000
seq_s_2236	31424	intergenic	0.0000
seq_s_2236	31449	intergenic	0.0000
seq_s_2236	31461	intergenic	0.1799
seq_s_2236	31470	intergenic	0.0059
seq_s_2236	31484	intergenic	0.0000
seq_s_2236	31530	intergenic	0.0546
seq_s_2236	31533	intergenic	0.0292
seq_s_2236	31535	intergenic	0.0163
seq_s_2236	31537	intergenic	0.0103
seq_s_2236	31538	intergenic	0.0054
seq_s_2236	31541	intergenic	0.0298
seq_s_2236	31621	intergenic	0.1029
seq_s_2236	31633	intergenic	0.0545
seq_s_2236	31635	intergenic	0.0000
seq_s_2236	31637	intergenic	0.0000
seq_s_2236	31648	intergenic	0.0130
seq_s_2236	31678	intergenic	0.0328
seq_s_2236	31680	intergenic	0.0620
seq_s_2236	31730	intergenic	0.0116
seq_s_2236	31734	intergenic	0.0553
seq_s_2236	31736	intergenic	0.0000
seq_s_2236	31741	intergenic	0.0473
seq_s_2236	31745	intergenic	0.0669
seq_s_2236	31771	intergenic	0.0000
seq_s_2236	31798	intergenic	0.0057
seq_s_2236	31865	intergenic	0.0130
seq_s_2236	31869	intergenic	0.0059
seq_s_2236	31887	intergenic	0.0003
seq_s_2236	31895	intergenic	0.0273
seq_s_2236	31904	intergenic	0.0003
seq_s_2236	31910	intergenic	0.0003
seq_s_2236	31922	intergenic	0.0000
seq_s_2236	31961	intergenic	0.0201
seq_s_2236	32024	intergenic	0.0000
seq_s_2236	32026	intergenic	0.0000
seq_s_2236	32075	intergenic	0.0000
seq_s_2236	32078	intergenic	0.0048
seq_s_2236	32100	intergenic	0.0059
seq_s_2236	32120	intergenic	0.0000
seq_s_2236	32194	intergenic	0.0441
seq_s_2236	32200	intergenic	0.0201
seq_s_2236	32261	intergenic	0.1086
seq_s_2236	32279	intergenic	0.0059
seq_s_2236	32302	intergenic	0.0000
seq_s_2236	32303	intergenic	0.0000
seq_s_2236	32319	intergenic	0.0273
seq_s_2236	32333	intergenic	0.0000
seq_s_2236	32535	intergenic	0.0000
seq_s_2236	32541	intergenic	0.0654
seq_s_2236	32552	intergenic	0.0059
seq_s_2236	32554	intergenic	0.0003
seq_s_2236	32571	intergenic	0.0059
seq_s_2236	32580	intergenic	0.0059
seq_s_2236	32585	intergenic	0.0000
seq_s_2236	32605	intergenic	0.0000
seq_s_2236	32606	intergenic	0.0130
seq_s_2236	32625	intergenic	0.0346
seq_s_2236	32639	intergenic	0.0130
seq_s_2236	32640	intergenic	0.0130
seq_s_2236	32668	intergenic	0.0201
seq_s_2236	32712	intergenic	0.0831
seq_s_2236	32713	intergenic	0.0755
seq_s_2236	32744	intergenic	0.0201
seq_s_2236	32782	intergenic	0.0000
seq_s_2236	32812	intergenic	0.0000
seq_s_2236	32845	intergenic	0.0528
seq_s_2236	32846	intergenic	0.0151
seq_s_2236	32867	intergenic	0.0000
seq_s_2236	32906	intergenic	0.0000
seq_s_2236	33066	intergenic	0.0000
seq_s_2236	33148	intergenic	0.0059
seq_s_2236	33153	intergenic	0.0059
seq_s_2236	33175	intergenic	0.0000
seq_s_2236	33289	intergenic	0.0000
seq_s_2236	33421	intergenic	0.0273
seq_s_2236	33475	intergenic	0.0003
seq_s_2236	33572	intergenic	0.0298
seq_s_2236	33597	intergenic	0.0238
seq_s_2236	33603	intergenic	0.0059
seq_s_2236	33646	intergenic	0.0057
seq_s_2236	33667	intergenic	0.0201
seq_s_2236	33685	intergenic	0.0201
seq_s_2236	33688	intergenic	0.0000
seq_s_2236	33702	intergenic	0.0273
seq_s_2236	33705	intergenic	0.0130
seq_s_2236	33762	intergenic	0.0000
seq_s_2236	33789	intergenic	0.0201
seq_s_2236	33806	intergenic	0.0201
seq_s_2236	33819	intergenic	0.0057
seq_s_2236	33835	intergenic	0.0000
seq_s_2236	33877	intergenic	0.0000
seq_s_2236	33886	intergenic	0.0000
seq_s_2236	33920	intergenic	0.6453
seq_s_2236	33962	intergenic	0.6945
seq_s_2236	33964	intergenic	0.0201
seq_s_2236	33970	intergenic	0.0298
seq_s_2236	33979	intergenic	0.6453
seq_s_2236	33988	intergenic	0.0201
seq_s_2236	34012	intergenic	0.6293
seq_s_2236	34031	intergenic	0.6293
seq_s_2236	34052	intergenic	0.7113
seq_s_2236	34067	intergenic	0.0000
seq_s_2236	34076	intergenic	0.0000
seq_s_2236	34218	intergenic	0.6252
seq_s_2236	34249	intergenic	0.7357
seq_s_2236	34250	intergenic	0.7357
seq_s_2236	34277	intergenic	0.6558
seq_s_2236	34339	intergenic	0.4623
seq_s_2236	34374	intergenic	0.6713
seq_s_2236	34400	intergenic	0.6558
seq_s_2236	34416	intergenic	0.6453
seq_s_2236	34550	intergenic	0.7280
seq_s_2236	34556	intergenic	0.7124
seq_s_2236	34558	intergenic	0.7124
seq_s_2236	34559	intergenic	0.6871
seq_s_2236	34578	intergenic	0.0059
seq_s_2236	34581	intergenic	0.7812
seq_s_2236	34582	intergenic	0.7812
seq_s_2236	34588	intergenic	0.2464
seq_s_2236	34602	intergenic	0.7113
seq_s_2236	34646	intergenic	0.8036
seq_s_2236	34658	intergenic	0.7523
seq_s_2236	34674	intergenic	0.0272
seq_s_2236	34689	intergenic	0.0298
seq_s_2236	34721	intergenic	0.0130
seq_s_2236	34728	intergenic	0.0000
seq_s_2236	34735	intergenic	0.0298
seq_s_2236	34742	intergenic	0.8308
seq_s_2236	34743	intergenic	0.8308
seq_s_2236	34744	intergenic	0.8308
seq_s_2236	34745	intergenic	0.8308
seq_s_2236	34746	intergenic	0.7863
seq_s_2236	34831	intergenic	0.0144
seq_s_2236	34858	intergenic	0.5918
seq_s_2236	34863	intergenic	0.0000
seq_s_2236	34931	intergenic	0.0000
seq_s_2236	34981	intergenic	0.4091
seq_s_2236	35000	intergenic	0.4626
seq_s_2236	35044	intergenic	0.0057
seq_s_2236	35063	intergenic	0.0000
seq_s_2236	35066	intergenic	0.0000
seq_s_2236	35072	intergenic	0.0116
seq_s_2236	35079	intergenic	0.0000
seq_s_2236	35080	intergenic	0.2865
seq_s_2236	35085	intergenic	0.0000
seq_s_2236	35095	intergenic	0.0180
seq_s_2236	35107	intergenic	0.0000
seq_s_2236	35112	intergenic	0.2098
seq_s_2236	35163	intergenic	0.0000
seq_s_2236	35174	intergenic	0.1013
seq_s_2236	35179	intergenic	0.0003
seq_s_2236	35195	intergenic	0.0359
seq_s_2236	35203	intergenic	0.2323
seq_s_2236	35212	intergenic	0.0000
seq_s_2236	35275	intergenic	0.5174
seq_s_2236	35339	intergenic	0.6101
seq_s_2236	35373	intergenic	0.2278
seq_s_2236	35379	intergenic	0.0000
seq_s_2236	35405	intergenic	0.6386
seq_s_2236	35450	intergenic	0.2319
seq_s_2236	35474	intergenic	0.6228
seq_s_2236	35480	intergenic	0.1799
seq_s_2236	35559	intergenic	0.2415
seq_s_2236	35595	intergenic	0.0000
seq_s_2236	35633	intergenic	0.0000
seq_s_2236	35635	intergenic	0.2512
seq_s_2236	35640	intergenic	0.6810
seq_s_2236	35644	intergenic	0.0130
seq_s_2236	35648	intergenic	0.4311
seq_s_2236	35656	intergenic	0.0130
seq_s_2236	35665	intergenic	0.0059
seq_s_2236	35684	intergenic	0.3985
seq_s_2236	35704	intergenic	0.0000
seq_s_2236	35714	intergenic	0.3529
seq_s_2236	35715	intergenic	0.0000
seq_s_2236	35717	intergenic	0.3143
seq_s_2236	35751	intergenic	0.0273
seq_s_2236	35860	intergenic	0.1344
seq_s_2236	35886	intergenic	0.5573
seq_s_2236	35890	intergenic	0.0298
seq_s_2236	35896	intergenic	0.0000
seq_s_2236	35911	intergenic	0.5769
seq_s_2236	35928	intergenic	0.2059
seq_s_2236	35971	intergenic	0.4963
seq_s_2236	35976	intergenic	0.5616
seq_s_2236	35977	intergenic	0.5846
seq_s_2236	35991	intergenic	0.5392
seq_s_2236	35993	intergenic	0.5392
seq_s_2236	35998	intergenic	0.5616
seq_s_2236	36001	intergenic	0.4963
seq_s_2236	36017	intergenic	0.0308
seq_s_2236	36028	intergenic	0.5616
seq_s_2236	36062	intergenic	0.5616
seq_s_2236	36073	intergenic	0.5846
seq_s_2236	36079	intergenic	0.5709
seq_s_2236	36099	intergenic	0.5709
seq_s_2236	36100	intergenic	0.0000
seq_s_2236	36111	intergenic	0.2122
seq_s_2236	36117	intergenic	0.4918
seq_s_2236	36118	intergenic	0.0498
seq_s_2236	36130	intergenic	0.0000
seq_s_2236	36158	intergenic	0.0298
seq_s_2236	36170	intergenic	0.5304
seq_s_2236	36176	intergenic	0.5304
seq_s_2236	36267	intergenic	0.2130
seq_s_2236	36278	intergenic	0.0582
seq_s_2236	36332	intergenic	0.0000
seq_s_2236	36348	intergenic	0.0669
seq_s_2236	36359	intergenic	0.2145
seq_s_2236	36411	intergenic	0.0059
seq_s_2236	36565	intergenic	0.0000
seq_s_2236	36589	intergenic	0.4963
seq_s_2236	36599	intergenic	0.1265
seq_s_2236	36610	intergenic	0.0130
seq_s_2236	36699	intergenic	0.0273
seq_s_2236	38787	intergenic	0.5825
seq_s_2236	38797	intergenic	0.5825
seq_s_2236	38807	intergenic	0.6091
seq_s_2236	38875	intergenic	0.5825
seq_s_2236	39535	intergenic	0.0000
seq_s_2236	39547	intergenic	0.0298
seq_s_2236	39554	intergenic	0.0059
seq_s_2236	39564	intergenic	0.0000
seq_s_2236	39590	intergenic	0.0015
seq_s_2236	39595	intergenic	0.0130
seq_s_2236	39601	intergenic	0.0298
seq_s_2236	39612	intergenic	0.0000
seq_s_2236	39615	intergenic	0.0059
seq_s_2236	39623	intergenic	0.0000
seq_s_2236	39629	intergenic	0.0000
seq_s_2236	39637	intergenic	0.0003
seq_s_2236	39752	intergenic	0.0045
seq_s_2236	39764	intergenic	0.0000
seq_s_2236	39770	intergenic	0.0059
seq_s_2236	39783	intergenic	0.0000
seq_s_2236	39796	intergenic	0.0000
seq_s_2236	39811	intergenic	0.0000
seq_s_2236	39816	intergenic	0.0059
seq_s_2236	39821	intergenic	0.0238
seq_s_2236	39822	intergenic	0.0238
seq_s_2236	39823	intergenic	0.0238
seq_s_2236	39826	intergenic	0.0000
seq_s_2236	39856	intergenic	0.0048
seq_s_2236	39868	intergenic	0.0000
seq_s_2236	39869	intergenic	0.0000
seq_s_2236	39872	intergenic	0.0000
seq_s_2236	39884	intergenic	0.0059
seq_s_2236	39896	intergenic	0.0053
seq_s_2236	39898	intergenic	0.0000
seq_s_2236	39934	intergenic	0.0000
seq_s_2236	39936	intergenic	0.0697
seq_s_2236	39976	intergenic	0.0059
seq_s_2236	39979	intergenic	0.0219
seq_s_2236	39983	intergenic	0.0130
seq_s_2236	39987	intergenic	0.0000
seq_s_2236	39995	intergenic	0.0185
seq_s_2236	40025	intergenic	0.0442
seq_s_2236	40051	intergenic	0.0048
seq_s_2236	40062	intergenic	0.0000
seq_s_2236	40064	intergenic	0.0265
seq_s_2236	40065	intergenic	0.0000
seq_s_2236	40066	intergenic	0.0211
seq_s_2236	40068	intergenic	0.0141
seq_s_2236	40074	intergenic	0.0238
seq_s_2236	40091	intergenic	0.0000
seq_s_2236	40100	intergenic	0.0201
seq_s_2236	40110	intergenic	0.0116
seq_s_2236	40111	intergenic	0.0000
seq_s_2236	40124	intergenic	0.0000
seq_s_2236	40200	intergenic	0.0000
seq_s_2236	40203	intergenic	0.0000
seq_s_2236	40204	intergenic	0.0000
seq_s_2236	40206	intergenic	0.0015
seq_s_2236	40208	intergenic	0.0116
seq_s_2236	40216	intergenic	0.0130
seq_s_2236	40217	intergenic	0.0130
seq_s_2236	40249	intergenic	0.0000
seq_s_2236	40257	intergenic	0.0059
seq_s_2236	40261	intergenic	0.0000
seq_s_2236	40303	intergenic	0.0059
seq_s_2236	40315	intergenic	0.0059
seq_s_2236	40331	intergenic	0.0000
seq_s_2236	40332	intergenic	0.0130
seq_s_2236	40377	intergenic	0.0298
seq_s_2236	40397	intergenic	0.0130
seq_s_2236	40435	intergenic	0.0048
seq_s_2236	40449	intergenic	0.0000
seq_s_2236	40455	intergenic	0.0000
seq_s_2236	40458	intergenic	0.0000
seq_s_2236	40462	intergenic	0.0669
seq_s_2236	40469	intergenic	0.0059
seq_s_2236	40470	intergenic	0.0059
seq_s_2236	40481	intergenic	0.0059
seq_s_2236	40526	intergenic	0.0000
seq_s_2236	40532	intergenic	0.0059
seq_s_2236	40533	intergenic	0.0059
seq_s_2236	40535	intergenic	0.0000
seq_s_2236	40538	intergenic	0.0003
seq_s_2236	40631	intergenic	0.0000
seq_s_2236	40633	intergenic	0.0000
seq_s_2236	40658	intergenic	0.0059
seq_s_2236	40663	intergenic	0.0172
seq_s_2236	40672	intergenic	0.0000
seq_s_2236	40676	intergenic	0.0000
seq_s_2236	40681	intergenic	0.0045
seq_s_2236	40708	intergenic	0.0000
seq_s_2236	40725	intergenic	0.0000
seq_s_2236	40736	intergenic	0.0059
seq_s_2236	40738	intergenic	0.0008
seq_s_2236	40745	intergenic	0.0059
seq_s_2236	40747	intergenic	0.0000
seq_s_2236	40753	intergenic	0.0059
seq_s_2236	40761	intergenic	0.0039
seq_s_2236	40793	intergenic	0.0039
seq_s_2236	40841	intergenic	0.0130
seq_s_2236	40849	intergenic	0.0142
seq_s_2236	40919	intergenic	0.0000
seq_s_2236	40920	intergenic	0.0000
seq_s_2236	40934	intergenic	0.0298
seq_s_2236	40948	intergenic	0.0059
seq_s_2236	40965	intergenic	0.0201
seq_s_2236	40973	intergenic	0.0201
seq_s_2236	40974	intergenic	0.0201
seq_s_2236	40983	intergenic	0.0545
seq_s_2236	40986	intergenic	0.0298
seq_s_2236	40999	intergenic	0.0000
seq_s_2236	41013	intergenic	0.0000
seq_s_2236	41058	intergenic	0.0238
seq_s_2236	41061	intergenic	0.0000
seq_s_2236	41069	intergenic	0.0201
seq_s_2236	41094	intergenic	0.0298
seq_s_2236	41097	intergenic	0.0059
seq_s_2236	41111	intergenic	0.0008
seq_s_2236	41122	intergenic	0.0273
seq_s_2236	41138	intergenic	0.0298
seq_s_2236	41139	intergenic	0.0015
seq_s_2236	41141	intergenic	0.0000
seq_s_2236	41151	intergenic	0.0000
seq_s_2236	41154	intergenic	0.0000
seq_s_2236	41169	intergenic	0.0000
seq_s_2236	41174	intergenic	0.0000
seq_s_2236	41178	intergenic	0.0116
seq_s_2236	41182	intergenic	0.0116
seq_s_2236	41183	intergenic	0.0000
seq_s_2236	41186	intergenic	0.0116
seq_s_2236	41196	intergenic	0.0000
seq_s_2236	41200	intergenic	0.0116
seq_s_2236	41202	intergenic	0.0000
seq_s_2236	41205	intergenic	0.0116
seq_s_2236	41206	intergenic	0.0000
seq_s_2236	41210	intergenic	0.0015
seq_s_2236	41216	intergenic	0.0298
seq_s_2236	41222	intergenic	0.0201
seq_s_2236	41223	intergenic	0.0000
seq_s_2236	41225	intergenic	0.0000
seq_s_2236	41228	intergenic	0.0000
seq_s_2236	41246	intergenic	0.0000
seq_s_2236	41251	intergenic	0.0298
seq_s_2236	41267	intergenic	0.0000
seq_s_2236	41268	intergenic	0.0000
seq_s_2236	41269	intergenic	0.0033
seq_s_2236	41270	intergenic	0.0140
seq_s_2236	41278	intergenic	0.0048
seq_s_2236	41285	intergenic	0.0238
seq_s_2236	41299	intergenic	0.0000
seq_s_2236	41339	intergenic	0.0000
seq_s_2236	41377	intergenic	0.0023
seq_s_2236	41381	intergenic	0.0000
seq_s_2236	41397	intergenic	0.0000
seq_s_2236	41435	intergenic	0.0059
seq_s_2236	41438	intergenic	0.0305
seq_s_2236	41443	intergenic	0.0000
seq_s_2236	41450	intergenic	0.0000
seq_s_2236	41461	intergenic	0.0000
seq_s_2236	41550	intergenic	0.0000
seq_s_2236	41577	intergenic	0.0059
seq_s_2236	41608	intergenic	0.0000
seq_s_2236	41634	intergenic	0.0000
seq_s_2236	41646	intergenic	0.0000
seq_s_2236	41661	intergenic	0.0000
seq_s_2236	41666	intergenic	0.0000
seq_s_2236	41675	intergenic	0.0000
seq_s_2236	41685	intergenic	0.0331
seq_s_2236	41688	intergenic	0.0000
seq_s_2236	41691	intergenic	0.0059
seq_s_2236	41692	intergenic	0.0059
seq_s_2236	41706	intergenic	0.0048
seq_s_2236	41734	intergenic	0.0298
seq_s_2236	41784	intergenic	0.0419
seq_s_2236	41789	intergenic	0.0419
seq_s_2236	41806	intergenic	0.0419
seq_s_2236	41836	intergenic	0.0000
seq_s_2236	41864	intergenic	0.0130
seq_s_2236	41865	intergenic	0.0201
seq_s_2236	41869	intergenic	0.0669
seq_s_2236	41870	intergenic	0.0048
seq_s_2236	41873	intergenic	0.0252
seq_s_2236	41874	intergenic	0.0000
seq_s_2236	41875	intergenic	0.0000
seq_s_2236	41877	intergenic	0.0154
seq_s_2236	41878	intergenic	0.0141
seq_s_2236	41898	intergenic	0.0298
seq_s_2236	41950	intergenic	0.0059
seq_s_2236	41973	intergenic	0.0201
seq_s_2236	42006	intergenic	0.0059
seq_s_2236	42010	intergenic	0.0201
seq_s_2236	42072	intergenic	0.0298
seq_s_2236	42091	intergenic	0.0298
seq_s_2236	42130	intergenic	0.0059
seq_s_2236	42157	intergenic	0.0059
seq_s_2236	42167	intergenic	0.0238
seq_s_2236	42172	intergenic	0.0130
seq_s_2236	42209	intergenic	0.0298
seq_s_2236	42213	intergenic	0.0285
seq_s_2236	42214	intergenic	0.0285
seq_s_2236	42251	intergenic	0.0201
seq_s_2236	42309	intergenic	0.0048
seq_s_2236	42332	intergenic	0.0000
seq_s_2236	42354	intergenic	0.0005
seq_s_2236	42368	intergenic	0.0566
seq_s_2236	42402	intergenic	0.0350
seq_s_2236	42418	intergenic	0.0000
seq_s_2236	42423	intergenic	0.0000
seq_s_2236	42425	intergenic	0.0000
seq_s_2236	42434	intergenic	0.0443
seq_s_2236	42442	intergenic	0.0130
seq_s_2236	42445	intergenic	0.0858
seq_s_2236	42471	intergenic	0.0000
seq_s_2236	42473	intergenic	0.0130
seq_s_2236	42519	intergenic	0.0130
seq_s_2236	42526	intergenic	0.0201
seq_s_2236	42539	intergenic	0.0032
seq_s_2236	42555	intergenic	0.0112
seq_s_2236	42568	intergenic	0.0000
seq_s_2236	42572	intergenic	0.0201
seq_s_2236	42659	intergenic	0.0000
seq_s_2236	42681	intergenic	0.0000
seq_s_2236	42692	intergenic	0.0059
seq_s_2236	42694	intergenic	0.0000
seq_s_2236	42722	intergenic	0.0002
seq_s_2236	42753	intergenic	0.0130
seq_s_2236	42778	intergenic	0.0003
seq_s_2236	42801	intergenic	0.0298
seq_s_2236	42806	intergenic	0.0000
seq_s_2236	42821	intergenic	0.0298
seq_s_2236	42823	intergenic	0.0059
seq_s_2236	42835	intergenic	0.0130
seq_s_2236	42849	intergenic	0.0059
seq_s_2236	42855	intergenic	0.0087
seq_s_2236	42858	intergenic	0.0059
seq_s_2236	42859	intergenic	0.0452
seq_s_2236	42885	intergenic	0.0000
seq_s_2236	42887	intergenic	0.0059
seq_s_2236	42897	intergenic	0.0222
seq_s_2236	42921	intergenic	0.0000
seq_s_2236	42939	intergenic	0.0000
seq_s_2236	42978	intergenic	0.0048
seq_s_2236	42987	intergenic	0.0000
seq_s_2236	43005	intergenic	0.0048
seq_s_2236	43006	intergenic	0.0000
seq_s_2236	43024	intergenic	0.0298
seq_s_2236	43032	intergenic	0.0000
seq_s_2236	43042	intergenic	0.0000
seq_s_2236	43044	intergenic	0.0298
seq_s_2236	43057	intergenic	0.0059
seq_s_2236	43069	intergenic	0.0059
seq_s_2236	43079	intergenic	0.0151
seq_s_2236	43089	intergenic	0.0059
seq_s_2236	43094	intergenic	0.0280
seq_s_2236	43098	intergenic	0.0059
seq_s_2236	43109	intergenic	0.0399
seq_s_2236	43119	intergenic	0.0669
seq_s_2236	43130	intergenic	0.0000
seq_s_2236	43138	intergenic	0.1029
seq_s_2236	43144	intergenic	0.0048
seq_s_2236	43164	intergenic	0.0000
seq_s_2236	43183	intergenic	0.0000
seq_s_2236	43210	intergenic	0.0046
seq_s_2236	43222	intergenic	0.0000
seq_s_2236	43235	intergenic	0.0000
seq_s_2236	43241	intergenic	0.0636
seq_s_2236	43252	intergenic	0.0000
seq_s_2236	43275	intergenic	0.0000
seq_s_2236	43276	intergenic	0.0000
seq_s_2236	43281	intergenic	0.0000
seq_s_2236	43284	intergenic	0.0000
seq_s_2236	43313	intergenic	0.0000
seq_s_2236	43321	intergenic	0.0000
seq_s_2236	43322	intergenic	0.0000
seq_s_2236	43338	intergenic	0.0000
seq_s_2236	43363	intergenic	0.0059
seq_s_2236	43373	intergenic	0.0298
seq_s_2236	43378	intergenic	0.0000
seq_s_2236	43385	intergenic	0.0298
seq_s_2236	43387	intergenic	0.0000
seq_s_2236	43389	intergenic	0.0000
seq_s_2236	43400	intergenic	0.0298
seq_s_2236	43408	intergenic	0.0059
seq_s_2236	43422	intergenic	0.0201
seq_s_2236	43427	intergenic	0.0000
seq_s_2236	43434	intergenic	0.0000
seq_s_2236	43451	intergenic	0.0000
seq_s_2236	43452	intergenic	0.0000
seq_s_2236	43500	intergenic	0.0057
seq_s_2236	43510	intergenic	0.0025
seq_s_2236	43544	intergenic	0.0000
seq_s_2236	43545	intergenic	0.0000
seq_s_2236	43560	intergenic	0.0238
seq_s_2236	43586	intergenic	0.0000
seq_s_2236	43599	intergenic	0.0000
seq_s_2236	43605	intergenic	0.0059
seq_s_2236	43614	intergenic	0.0000
seq_s_2236	43617	intergenic	0.0059
seq_s_2236	43631	intergenic	0.0298
seq_s_2236	43639	intergenic	0.0000
seq_s_2236	43663	intergenic	0.0059
seq_s_2236	43679	intergenic	0.0059
seq_s_2236	43686	intergenic	0.0059
seq_s_2236	43691	intergenic	0.0000
seq_s_2236	43713	intergenic	0.0000
seq_s_2236	43722	intergenic	0.0059
seq_s_2236	43725	intergenic	0.0000
seq_s_2236	43739	intergenic	0.0130
seq_s_2236	43743	intergenic	0.0000
seq_s_2236	43745	intergenic	0.0787
seq_s_2236	43780	intergenic	0.0059
seq_s_2236	43784	intergenic	0.0197
seq_s_2236	43785	intergenic	0.0167
seq_s_2236	43810	intergenic	0.0000
seq_s_2236	43823	intergenic	0.0432
seq_s_2236	43840	intergenic	0.0273
seq_s_2236	43856	intergenic	0.0000
seq_s_2236	43857	intergenic	0.0000
seq_s_2236	43867	intergenic	0.0000
seq_s_2236	43876	intergenic	0.0059
seq_s_2236	43878	intergenic	0.0000
seq_s_2236	43879	intergenic	0.0000
seq_s_2236	43884	intergenic	0.0419
seq_s_2236	43894	intergenic	0.0102
seq_s_2236	43896	intergenic	0.0000
seq_s_2236	43919	intergenic	0.0419
seq_s_2236	43920	intergenic	0.0201
seq_s_2236	43923	intergenic	0.0298
seq_s_2236	43925	intergenic	0.0000
seq_s_2236	43952	intergenic	0.0000
seq_s_2236	43953	intergenic	0.0000
seq_s_2236	43956	intergenic	0.0000
seq_s_2236	43961	intergenic	0.0000
seq_s_2236	43987	intergenic	0.0095
seq_s_2236	43990	intergenic	0.0000
seq_s_2236	43993	intergenic	0.0059
seq_s_2236	44013	intergenic	0.0000
seq_s_2236	44023	intergenic	0.0059
seq_s_2236	44035	intergenic	0.0298
seq_s_2236	44036	intergenic	0.0051
seq_s_2236	44065	intergenic	0.0000
seq_s_2236	44088	intergenic	0.0419
seq_s_2236	44089	intergenic	0.0000
seq_s_2236	44093	intergenic	0.0000
seq_s_2236	44094	intergenic	0.0000
seq_s_2236	44098	intergenic	0.0000
seq_s_2236	44101	intergenic	0.0000
seq_s_2236	44105	intergenic	0.0051
seq_s_2236	44112	intergenic	0.0234
seq_s_2236	44114	intergenic	0.0000
seq_s_2236	44121	intergenic	0.0272
seq_s_2236	44124	intergenic	0.0000
seq_s_2236	44139	intergenic	0.0409
seq_s_2236	44145	intergenic	0.0678
seq_s_2236	44155	intergenic	0.1000
seq_s_2236	44166	intergenic	0.0000
seq_s_2236	44172	intergenic	0.1047
seq_s_2236	44181	intergenic	0.1026
seq_s_2236	44201	intergenic	0.0948
seq_s_2236	44214	intergenic	0.0000
seq_s_2236	44225	intergenic	0.0130
seq_s_2236	44226	intergenic	0.0059
seq_s_2236	44245	intergenic	0.0000
seq_s_2236	44249	intergenic	0.0000
seq_s_2236	44260	intergenic	0.0000
seq_s_2236	44262	intergenic	0.0004
seq_s_2236	44525	intergenic	0.0000
seq_s_2236	44547	intergenic	0.0676
seq_s_2236	44588	intergenic	0.1029
seq_s_2236	44598	intergenic	0.0130
seq_s_2236	44613	intergenic	0.0000
seq_s_2236	44625	intergenic	0.0000
seq_s_2236	44656	intergenic	0.0000
seq_s_2236	44663	intergenic	0.0000
seq_s_2236	44703	intergenic	0.0000
seq_s_2236	44716	intergenic	0.0000
seq_s_2236	44731	intergenic	0.0000
seq_s_2236	44736	intergenic	0.0000
seq_s_2236	44739	intergenic	0.0130
seq_s_2236	44761	intergenic	0.0143
seq_s_2236	44773	intergenic	0.0000
seq_s_2236	44787	intergenic	0.0197
seq_s_2236	44806	intergenic	0.0095
seq_s_2236	44807	intergenic	0.0000
seq_s_2236	44809	intergenic	0.0022
seq_s_2236	44811	intergenic	0.0000
seq_s_2236	45139	intergenic	0.0142
seq_s_2236	45160	intergenic	0.0000
seq_s_2236	45180	intergenic	0.0012
seq_s_2236	45192	intergenic	0.0000
seq_s_2236	45201	intergenic	0.0238
seq_s_2236	45221	intergenic	0.0087
seq_s_2236	45222	intergenic	0.0000
seq_s_2236	45259	intergenic	0.0000
seq_s_2236	45283	intergenic	0.0280
seq_s_2236	45289	intergenic	0.0012
seq_s_2236	45337	intergenic	0.0013
seq_s_2236	45342	intergenic	0.0000
seq_s_2236	45344	intergenic	0.0669
seq_s_2236	45346	intergenic	0.0000
seq_s_2236	45348	intergenic	0.0000
seq_s_2236	45388	intergenic	0.0616
seq_s_2236	45389	intergenic	0.0388
seq_s_2236	45401	intergenic	0.0232
seq_s_2236	46185	intergenic	0.0078
seq_s_2236	46191	intergenic	0.0000
seq_s_2236	46203	intergenic	0.0000
seq_s_2236	46212	intergenic	0.0298
seq_s_2236	46224	intergenic	0.0000
seq_s_2236	46226	intergenic	0.0000
seq_s_2236	46252	intergenic	0.0000
seq_s_2236	46253	intergenic	0.0000
seq_s_2236	46257	intergenic	0.0130
seq_s_2236	46266	intergenic	0.0000
seq_s_2236	46271	intergenic	0.0000
seq_s_2236	46274	intergenic	0.0048
seq_s_2236	46278	intergenic	0.0000
seq_s_2236	46280	intergenic	0.0059
seq_s_2236	46285	intergenic	0.0000
seq_s_2236	46304	intergenic	0.0000
seq_s_2236	46310	intergenic	0.0130
seq_s_2236	46312	intergenic	0.0000
seq_s_2236	46315	intergenic	0.0000
seq_s_2236	46323	intergenic	0.0000
seq_s_2236	46350	intergenic	0.0000
seq_s_2236	46359	intergenic	0.0130
seq_s_2236	46361	intergenic	0.0000
seq_s_2236	46365	intergenic	0.0000
seq_s_2236	46370	intergenic	0.0000
seq_s_2236	46374	intergenic	0.0000
seq_s_2236	46383	intergenic	0.0000
seq_s_2236	46398	intergenic	0.0000
seq_s_2236	46399	intergenic	0.0000
seq_s_2236	46400	intergenic	0.0059
seq_s_2236	46409	intergenic	0.0125
seq_s_2236	46414	intergenic	0.0125
seq_s_2236	46430	intergenic	0.0000
seq_s_2236	46589	intergenic	0.0000
seq_s_2236	46593	intergenic	0.0059
seq_s_2236	46595	intergenic	0.0059
seq_s_2236	46620	intergenic	0.0000
seq_s_2236	46626	intergenic	0.0298
seq_s_2236	46636	intergenic	0.0023
seq_s_2236	46649	intergenic	0.0140
seq_s_2236	46654	intergenic	0.0000
seq_s_2236	46679	intergenic	0.0000
seq_s_2236	46680	intergenic	0.0000
seq_s_2236	46689	intergenic	0.0000
seq_s_2236	46692	intergenic	0.0000
seq_s_2236	46698	intergenic	0.0000
seq_s_2236	46700	intergenic	0.0000
seq_s_2236	46702	intergenic	0.0000
seq_s_2236	46710	intergenic	0.0000
seq_s_2236	46715	intergenic	0.0000
seq_s_2236	46720	intergenic	0.0000
seq_s_2236	46722	intergenic	0.0059
seq_s_2236	46742	intergenic	0.0000
seq_s_2236	46744	intergenic	0.0078
seq_s_2236	46745	intergenic	0.0001
seq_s_2236	46746	intergenic	0.0001
seq_s_2236	46748	intergenic	0.0001
seq_s_2236	46756	intergenic	0.0669
seq_s_2236	46757	intergenic	0.0123
seq_s_2236	46768	intergenic	0.0123
seq_s_2236	46799	intergenic	0.0123
seq_s_2236	46809	intergenic	0.0053
seq_s_2236	46828	intergenic	0.0054
seq_s_2236	46829	intergenic	0.0000
seq_s_2236	46836	intergenic	0.0000
seq_s_2236	46837	intergenic	0.0000
seq_s_2236	46846	intergenic	0.0000
seq_s_2236	46854	intergenic	0.0059
seq_s_2236	46884	intergenic	0.0000
seq_s_2236	46886	intergenic	0.0000
seq_s_2236	46887	intergenic	0.0000
seq_s_2236	46888	intergenic	0.0000
seq_s_2236	46891	intergenic	0.0298
seq_s_2236	46895	intergenic	0.0059
seq_s_2236	46897	intergenic	0.0000
seq_s_2236	46937	intergenic	0.0000
seq_s_2236	46964	intergenic	0.0000
seq_s_2236	46971	intergenic	0.0000
seq_s_2236	47011	intergenic	0.0000
seq_s_2236	47016	intergenic	0.0126
seq_s_2236	47025	intergenic	0.0000
seq_s_2236	47034	intergenic	0.0000
seq_s_2236	47035	intergenic	0.0000
seq_s_2236	47042	intergenic	0.0000
seq_s_2236	47052	intergenic	0.0000
seq_s_2236	47063	intergenic	0.0089
seq_s_2236	47064	intergenic	0.0089
seq_s_2236	47073	intergenic	0.0001
seq_s_2236	47074	intergenic	0.0125
seq_s_2236	47108	intergenic	0.0000
seq_s_2236	47110	intergenic	0.0000
seq_s_2236	47114	intergenic	0.0000
seq_s_2236	47146	intergenic	0.0000
seq_s_2236	47157	intergenic	0.0298
seq_s_2236	47162	intergenic	0.0000
seq_s_2236	47170	intergenic	0.0000
seq_s_2236	47172	intergenic	0.0000
seq_s_2236	47179	intergenic	0.0000
seq_s_2236	47184	intergenic	0.0000
seq_s_2236	47188	intergenic	0.0000
seq_s_2236	47194	intergenic	0.0000
seq_s_2236	47196	intergenic	0.0000
seq_s_2236	47197	intergenic	0.0130
seq_s_2236	47201	intergenic	0.0170
seq_s_2236	47218	intergenic	0.0201
seq_s_2236	47242	intergenic	0.0000
seq_s_2236	47265	intergenic	0.0201
seq_s_2236	47269	intergenic	0.0890
seq_s_2236	47276	intergenic	0.0000
seq_s_2236	47294	intergenic	0.0000
seq_s_2236	47299	intergenic	0.0000
seq_s_2236	47301	intergenic	0.0669
seq_s_2236	47302	intergenic	0.0000
seq_s_2236	47315	intergenic	0.1117
seq_s_2236	47347	intergenic	0.0059
seq_s_2236	47360	intergenic	0.0000
seq_s_2236	47374	intergenic	0.0213
seq_s_2236	47380	intergenic	0.0202
seq_s_2236	47383	intergenic	0.0213
seq_s_2236	47384	intergenic	0.0130
seq_s_2236	47402	intergenic	0.0238
seq_s_2236	47406	intergenic	0.0059
seq_s_2236	47417	intergenic	0.0213
seq_s_2236	47418	intergenic	0.0238
seq_s_2236	47449	intergenic	0.0000
seq_s_2236	47450	intergenic	0.0201
seq_s_2236	47459	intergenic	0.0273
seq_s_2236	47491	intergenic	0.0048
seq_s_2236	47524	intergenic	0.0003
seq_s_2236	47533	intergenic	0.0000
seq_s_2236	47537	intergenic	0.0003
seq_s_2236	47539	intergenic	0.0561
seq_s_2236	47543	intergenic	0.0003
seq_s_2236	47590	intergenic	0.0000
seq_s_2236	47623	intergenic	0.0000
seq_s_2236	47641	intergenic	0.0280
seq_s_2236	47654	intergenic	0.0000
seq_s_2236	47656	intergenic	0.0059
seq_s_2236	47667	intergenic	0.0252
seq_s_2236	47675	intergenic	0.0000
seq_s_2236	47787	intergenic	0.0000
seq_s_2236	47872	intergenic	0.0008
seq_s_2236	47943	intergenic	0.0008
seq_s_2236	48036	intergenic	0.0039
seq_s_2236	48071	intergenic	0.0098
seq_s_2236	48130	intergenic	0.0000
seq_s_2236	48137	intergenic	0.0000
seq_s_2236	48266	intergenic	0.0000
seq_s_2236	48318	intergenic	0.0000
seq_s_2236	48322	intergenic	0.0000
seq_s_2236	48335	intergenic	0.0000
seq_s_2236	48343	intergenic	0.0060
seq_s_2236	48345	intergenic	0.0000
seq_s_2236	48362	intergenic	0.0000
seq_s_2236	48376	intergenic	0.0000
seq_s_2236	48531	intergenic	0.0000
seq_s_2236	48560	intergenic	0.0238
seq_s_2236	48566	intergenic	0.0000
seq_s_2236	48576	intergenic	0.0219
seq_s_2236	48578	intergenic	0.0000
seq_s_2236	48586	intergenic	0.0059
seq_s_2236	48595	intergenic	0.0078
seq_s_2236	48607	intergenic	0.0298
seq_s_2236	48651	intergenic	0.0304
seq_s_2236	48706	intergenic	0.0326
seq_s_2236	48747	intergenic	0.0286
seq_s_2236	48768	intergenic	0.0201
seq_s_2236	48778	intergenic	0.0286
seq_s_2236	48780	intergenic	0.0000
seq_s_2236	48787	intergenic	0.0000
seq_s_2236	48796	intergenic	0.0000
seq_s_2236	48808	intergenic	0.0000
seq_s_2236	48809	intergenic	0.0000
seq_s_2236	48819	intergenic	0.0059
seq_s_2236	48821	intergenic	0.0000
seq_s_2236	48850	intergenic	0.0669
seq_s_2236	48852	intergenic	0.0000
seq_s_2236	48858	intergenic	0.0000
seq_s_2236	48870	intergenic	0.0201
seq_s_2236	48876	intergenic	0.0000
seq_s_2236	48883	intergenic	0.0000
seq_s_2236	48884	intergenic	0.0000
seq_s_2236	48890	intergenic	0.0000
seq_s_2236	48911	intergenic	0.0000
seq_s_2236	48913	intergenic	0.0000
seq_s_2236	48946	intergenic	0.0000
seq_s_2236	49033	intergenic	0.0000
seq_s_2236	49037	intergenic	0.0000
seq_s_2236	49050	intergenic	0.0048
seq_s_2236	49065	intergenic	0.0000
seq_s_2236	49072	intergenic	0.0059
seq_s_2236	49074	intergenic	0.0000
seq_s_2236	49086	intergenic	0.0000
seq_s_2236	49089	intergenic	0.0000
seq_s_2236	49090	intergenic	0.0000
seq_s_2236	49102	intergenic	0.0000
seq_s_2236	49104	intergenic	0.0000
seq_s_2236	49105	intergenic	0.0000
seq_s_2236	49111	intergenic	0.0000
seq_s_2236	49139	intergenic	0.0000
seq_s_2236	49169	intergenic	0.0000
seq_s_2236	49176	intergenic	0.0000
seq_s_2236	49207	intergenic	0.0000
seq_s_2236	49209	intergenic	0.0002
seq_s_2236	49212	intergenic	0.0000
seq_s_2236	49217	intergenic	0.0000
seq_s_2236	49220	intergenic	0.0000
seq_s_2236	49222	intergenic	0.0000
seq_s_2236	49227	intergenic	0.0000
seq_s_2236	49231	intergenic	0.0298
seq_s_2236	49233	intergenic	0.0000
seq_s_2236	49240	intergenic	0.0000
seq_s_2236	49251	intergenic	0.0000
seq_s_2236	49260	intergenic	0.0000
seq_s_2236	49278	intergenic	0.0000
seq_s_2236	49290	intergenic	0.0000
seq_s_2236	49292	intergenic	0.0000
seq_s_2236	49293	intergenic	0.0000
seq_s_2236	49312	intergenic	0.0059
seq_s_2236	49318	intergenic	0.0201
seq_s_2236	49325	intergenic	0.0000
seq_s_2236	49339	intergenic	0.0004
seq_s_2236	49342	intergenic	0.0000
seq_s_2236	49347	intergenic	0.0201
seq_s_2236	49354	intergenic	0.0314
seq_s_2236	49357	intergenic	0.0201
seq_s_2236	49362	intergenic	0.0000
seq_s_2236	49368	intergenic	0.0314
seq_s_2236	49382	intergenic	0.0000
seq_s_2236	49387	intergenic	0.0314
seq_s_2236	49389	intergenic	0.0012
seq_s_2236	49393	intergenic	0.0012
seq_s_2236	49394	intergenic	0.0123
seq_s_2236	49395	intergenic	0.0213
seq_s_2236	49397	intergenic	0.0059
seq_s_2236	49408	intergenic	0.0000
seq_s_2236	49415	intergenic	0.0025
seq_s_2236	49419	intergenic	0.0000
seq_s_2236	49423	intergenic	0.0298
seq_s_2236	49433	intergenic	0.0059
seq_s_2236	49436	intergenic	0.0000
seq_s_2236	49441	intergenic	0.0000
seq_s_2236	49442	intergenic	0.0000
seq_s_2236	49444	intergenic	0.0027
seq_s_2236	49454	intergenic	0.0000
seq_s_2236	49456	intergenic	0.0298
seq_s_2236	49460	intergenic	0.0059
seq_s_2236	49462	intergenic	0.0000
seq_s_2236	49464	intergenic	0.0000
seq_s_2236	49466	intergenic	0.0000
seq_s_2236	49469	intergenic	0.0669
seq_s_2236	49472	intergenic	0.0000
seq_s_2236	49484	intergenic	0.0000
seq_s_2236	49486	intergenic	0.0000
seq_s_2236	49511	intergenic	0.0000
seq_s_2236	49513	intergenic	0.0000
seq_s_2236	49578	intergenic	0.0000
seq_s_2236	49597	intergenic	0.0000
seq_s_2236	49603	intergenic	0.0130
seq_s_2236	49606	intergenic	0.0001
seq_s_2236	49614	intergenic	0.0000
seq_s_2236	49620	intergenic	0.0151
seq_s_2236	49625	intergenic	0.0000
seq_s_2236	49628	intergenic	0.0195
seq_s_2236	49633	intergenic	0.0000
seq_s_2236	49648	intergenic	0.0000
seq_s_2236	49649	intergenic	0.0023
seq_s_2236	49660	intergenic	0.0298
seq_s_2236	49687	intergenic	0.0280
seq_s_2236	51042	intergenic	0.0013
seq_s_2236	51056	intergenic	0.0000
seq_s_2236	51057	intergenic	0.0054
seq_s_2236	51065	intergenic	0.0000
seq_s_2236	51071	intergenic	0.0669
seq_s_2236	51072	intergenic	0.0003
seq_s_2236	51098	intergenic	0.0051
seq_s_2236	51102	intergenic	0.0000
seq_s_2236	51112	intergenic	0.0050
seq_s_2236	51130	intergenic	0.0339
seq_s_2236	51131	intergenic	0.0419
seq_s_2236	51133	intergenic	0.0669
seq_s_2236	51141	intergenic	0.0000
seq_s_2236	51151	intergenic	0.0130
seq_s_2236	51154	intergenic	0.0000
seq_s_2236	51156	intergenic	0.0000
seq_s_2236	51181	intergenic	0.0000
seq_s_2236	53483	intergenic	0.0000
seq_s_2236	53490	intergenic	0.0000
seq_s_2236	61940	intergenic	0.4247
seq_s_2236	61942	intergenic	0.4814
seq_s_2236	61953	intergenic	0.1505
seq_s_2236	61994	intergenic	0.1029
seq_s_2236	62106	intergenic	0.2557
seq_s_2236	62122	intergenic	0.3728
seq_s_2236	62127	intergenic	0.0298
seq_s_2236	62132	intergenic	0.0000
seq_s_2236	62155	intergenic	0.0000
seq_s_2236	62186	intergenic	0.0669
seq_s_2236	62188	intergenic	0.0000
seq_s_2236	62195	intergenic	0.0000
seq_s_2236	62198	intergenic	0.0000
seq_s_2236	62199	intergenic	0.0404
seq_s_2236	62317	intergenic	0.0046
seq_s_2236	62321	intergenic	0.0000
seq_s_2236	62343	intergenic	0.0000
seq_s_2236	62360	intergenic	0.6000
seq_s_2236	62362	intergenic	0.5422
seq_s_2236	62376	intergenic	0.0015
seq_s_2236	62379	intergenic	0.0078
seq_s_2236	62382	intergenic	0.0000
seq_s_2236	62399	intergenic	0.5922
seq_s_2236	62416	intergenic	0.0000
seq_s_2236	62439	intergenic	0.0000
seq_s_2236	62461	intergenic	0.6136
seq_s_2236	62527	intergenic	0.6000
seq_s_2236	62572	intergenic	0.6778
seq_s_2236	62588	intergenic	0.0059
seq_s_2236	62589	intergenic	0.1926
seq_s_2236	62603	intergenic	0.7042
seq_s_2236	62604	intergenic	0.7042
seq_s_2236	62658	intergenic	0.0059
seq_s_2236	62660	intergenic	0.5828
seq_s_2236	62719	intergenic	0.6263
seq_s_2236	62726	intergenic	0.0059
seq_s_2236	63118	intergenic	0.7220
seq_s_2236	63133	intergenic	0.6522
seq_s_2236	63148	intergenic	0.7042
seq_s_2236	63150	intergenic	0.6693
seq_s_2236	63169	intergenic	0.0059
seq_s_2236	63182	intergenic	0.7220
seq_s_2236	63193	intergenic	0.7220
seq_s_2236	63205	intergenic	0.7220
seq_s_2236	63219	intergenic	0.7220
seq_s_2236	63231	intergenic	0.3394
seq_s_2236	63265	intergenic	0.0201
seq_s_2236	63290	intergenic	0.7220
seq_s_2236	63444	intergenic	0.7164
seq_s_2236	63457	intergenic	0.6354
seq_s_2236	63478	intergenic	0.7042
seq_s_2236	63480	intergenic	0.2006
seq_s_2236	63524	intergenic	0.0057
seq_s_2236	63552	intergenic	0.0201
seq_s_2236	63608	intergenic	0.6871
seq_s_2236	63614	intergenic	0.0669
seq_s_2236	63633	intergenic	0.1329
seq_s_2236	63658	intergenic	0.1000
seq_s_2236	63666	intergenic	0.3292
seq_s_2236	63669	intergenic	0.1245
seq_s_2236	63699	intergenic	0.3013
seq_s_2236	63711	intergenic	0.6713
seq_s_2236	63721	intergenic	0.1945
seq_s_2236	63732	intergenic	0.3327
seq_s_2236	63743	intergenic	0.0130
seq_s_2236	63811	intergenic	0.3898
seq_s_2236	63821	intergenic	0.0794
seq_s_2236	63894	intergenic	0.6778
seq_s_2236	63939	intergenic	0.0678
seq_s_2236	64005	intergenic	0.6228
seq_s_2236	64024	intergenic	0.0910
seq_s_2236	64089	intergenic	0.6360
seq_s_2236	64099	intergenic	0.4814
seq_s_2236	64136	intergenic	0.6360
seq_s_2236	64160	intergenic	0.6176
seq_s_2236	64190	intergenic	0.0000
seq_s_2236	64310	intergenic	0.2944
seq_s_2236	64315	intergenic	0.2710
seq_s_2236	64749	upstream	0.1189
seq_s_2236	64808	upstream	0.0553
seq_s_2236	64941	upstream	0.3066
seq_s_2236	65023	upstream	0.0001
seq_s_2236	65044	upstream	0.0000
seq_s_2236	65065	upstream	0.2005
seq_s_2236	65068	upstream	0.1818
seq_s_2236	65073	upstream	0.6091
seq_s_2236	65131	upstream	0.0092
seq_s_2236	65241	upstream	0.1150
seq_s_2236	65290	upstream	0.0000
seq_s_2236	65293	upstream	0.0000
seq_s_2236	65420	upstream	0.5109
seq_s_2236	65421	upstream	0.5504
seq_s_2236	65448	upstream	0.0000
seq_s_2236	65458	upstream	0.0000
seq_s_2236	65460	upstream	0.2772
seq_s_2236	65539	upstream	0.0059
seq_s_2236	65541	upstream	0.3169
seq_s_2236	65562	upstream	0.1740
seq_s_2236	65695	upstream	0.5032
seq_s_2236	65774	upstream	0.6693
seq_s_2236	65790	upstream	0.6693
seq_s_2236	65811	upstream	0.6693
seq_s_2236	65828	upstream	0.0000
seq_s_2236	65876	upstream	0.6178
seq_s_2236	65944	upstream	0.0669
seq_s_2236	65963	upstream	0.0000
seq_s_2236	65964	upstream	0.2183
seq_s_2236	65967	upstream	0.0308
seq_s_2236	65988	upstream	0.0003
seq_s_2236	66022	upstream	0.0000
seq_s_2236	66064	upstream	0.7401
seq_s_2236	66071	upstream	0.0000
seq_s_2236	66116	upstream	0.0298
seq_s_2236	66154	upstream	0.6693
seq_s_2236	66195	upstream	0.2477
seq_s_2236	66460	upstream	0.6866
seq_s_2236	66463	upstream	0.1184
seq_s_2236	66514	upstream	0.0000
seq_s_2236	66582	upstream	0.0298
seq_s_2236	66595	upstream	0.6615
seq_s_2236	66612	upstream	0.0669
seq_s_2236	66679	upstream	0.0000
seq_s_2236	66715	upstream	0.0669
seq_s_2236	66718	upstream	0.6693
seq_s_2236	66725	upstream	0.0298
seq_s_2236	66773	upstream	0.0252
seq_s_2236	66775	upstream	0.1425
seq_s_2236	66858	upstream	0.0000
seq_s_2236	66862	upstream	0.1097
seq_s_2236	66897	upstream	0.2183
seq_s_2236	67046	upstream	0.6693
seq_s_2236	67088	upstream	0.0130
seq_s_2236	67105	upstream	0.0059
seq_s_2236	67179	upstream	0.0130
seq_s_2236	67279	upstream	0.0298
seq_s_2236	67346	upstream	0.0669
seq_s_2236	67357	upstream	0.0298
seq_s_2236	67359	upstream	0.6522
seq_s_2236	67364	upstream	0.0000
seq_s_2236	67382	upstream	0.6354
seq_s_2236	67413	upstream	0.0000
seq_s_2236	67433	upstream	0.1653
seq_s_2236	67487	upstream	0.0000
seq_s_2236	67494	upstream	0.6360
seq_s_2236	67530	upstream	0.0298
seq_s_2236	67563	upstream	0.6178
seq_s_2236	67679	upstream	0.0130
seq_s_2236	67746	upstream	0.0298
seq_s_2236	67757	upstream	0.0130
seq_s_2236	67771	upstream	0.0059
seq_s_2236	67776	upstream	0.0000
seq_s_2236	67800	upstream	0.6544
seq_s_2236	67812	upstream	0.0298
seq_s_2236	67820	upstream	0.0130
seq_s_2236	67822	upstream	0.0669
seq_s_2236	67828	upstream	0.0298
seq_s_2236	67881	upstream	0.0298
seq_s_2236	67891	upstream	0.0783
seq_s_2236	67904	upstream	0.3433
seq_s_2236	67914	upstream	0.0298
seq_s_2236	67927	upstream	0.0000
seq_s_2236	67936	upstream	0.2006
seq_s_2236	67956	upstream	0.0059
seq_s_2236	67967	upstream	0.2577
seq_s_2236	67974	upstream	0.1653
seq_s_2236	68025	upstream	0.0000
seq_s_2236	68041	upstream	0.0059
seq_s_2236	68059	upstream	0.0000
seq_s_2236	68082	upstream	0.2290
seq_s_2236	68089	upstream	0.0298
seq_s_2236	68094	upstream	0.0000
seq_s_2236	68107	upstream	0.6795
seq_s_2236	68132	upstream	0.0298
seq_s_2236	68133	upstream	0.0298
seq_s_2236	68167	upstream	0.0000
seq_s_2236	68209	upstream	0.0859
seq_s_2236	68272	upstream	0.0859
seq_s_2236	68300	upstream	0.0000
seq_s_2236	68314	upstream	0.6353
seq_s_2236	68325	upstream	0.0936
seq_s_2236	68338	upstream	0.7042
seq_s_2236	68378	upstream	0.0298
seq_s_2236	68465	upstream	0.7042
seq_s_2236	68534	upstream	0.0000
seq_s_2236	68547	upstream	0.0000
seq_s_2236	68574	upstream	0.0298
seq_s_2236	68583	upstream	0.0298
seq_s_2236	68676	upstream	0.7042
seq_s_2236	68715	upstream	0.0059
seq_s_2236	68724	upstream	0.1653
seq_s_2236	68754	upstream	0.0000
seq_s_2236	68776	upstream	0.7042
seq_s_2236	68799	upstream	0.0000
seq_s_2236	68844	upstream	0.0059
seq_s_2236	68887	upstream	0.0130
seq_s_2236	68900	upstream	0.0059
seq_s_2236	68910	upstream	0.0000
seq_s_2236	68976	upstream	0.0059
seq_s_2236	68994	upstream	0.0669
seq_s_2236	68995	upstream	0.0130
seq_s_2236	69082	upstream	0.0000
seq_s_2236	69089	upstream	0.0059
seq_s_2236	69090	upstream	0.0059
seq_s_2236	69095	upstream	0.0000
seq_s_2236	69115	upstream	0.0669
seq_s_2236	69161	upstream	0.0000
seq_s_2236	69173	upstream	0.6866
seq_s_2236	69194	upstream	0.2011
seq_s_2236	69197	upstream	0.0669
seq_s_2236	69204	upstream	0.0000
seq_s_2236	69244	upstream	0.6615
seq_s_2236	69268	upstream	0.6615
seq_s_2236	69302	upstream	0.0000
seq_s_2236	69340	upstream	0.0000
seq_s_2236	69364	upstream	0.6615
seq_s_2236	69385	upstream	0.0000
seq_s_2236	69402	upstream	0.0298
seq_s_2236	69430	upstream	0.0000
seq_s_2236	69437	upstream	0.0298
seq_s_2236	69452	upstream	0.0130
seq_s_2236	69545	utr	0.0000
seq_s_2236	69548	utr	0.0000
seq_s_2236	69594	utr	0.0000
seq_s_2236	69654	intron	0.6615
seq_s_2236	69662	intron	0.6615
seq_s_2236	69664	intron	0.0000
seq_s_2236	69683	intron	0.0298
seq_s_2236	69696	intron	0.0298
seq_s_2236	69705	intron	0.0201
seq_s_2236	69722	intron	0.0000
seq_s_2236	69745	intron	0.0298
seq_s_2236	69753	intron	0.1764
seq_s_2236	69756	intron	0.6732
seq_s_2236	69767	intron	0.0201
seq_s_2236	69771	intron	0.0201
seq_s_2236	69783	intron	0.2095
seq_s_2236	69788	intron	0.0298
seq_s_2236	69810	intron	0.6978
seq_s_2236	69814	intron	0.0130
seq_s_2236	69828	intron	0.1436
seq_s_2236	69830	intron	0.0273
seq_s_2236	69837	intron	0.0000
seq_s_2236	69839	intron	0.0000
seq_s_2236	69843	intron	0.6923
seq_s_2236	69852	intron	0.0298
seq_s_2236	69915	intron	0.0000
seq_s_2236	70051	intron	0.2610
seq_s_2236	70064	intron	0.2095
seq_s_2236	70068	intron	0.7458
seq_s_2236	70071	intron	0.0298
seq_s_2236	70082	intron	0.0669
seq_s_2236	70098	intron	0.0298
seq_s_2236	70114	intron	0.0078
seq_s_2236	70138	intron	0.1500
seq_s_2236	70149	intron	0.6732
seq_s_2236	70179	intron	0.0000
seq_s_2236	70221	intron	0.6544
seq_s_2236	71506	intron	0.0298
seq_s_2236	71509	intron	0.1232
seq_s_2236	71657	intron	0.6732
seq_s_2236	71663	intron	0.0059
seq_s_2236	71677	intron	0.0000
seq_s_2236	71684	intron	0.0000
seq_s_2236	71700	intron	0.7284
seq_s_2236	71729	intron	0.0000
seq_s_2236	71749	intron	0.0000
seq_s_2236	71759	intron	0.0000
seq_s_2236	71791	intron	0.7284
seq_s_2236	71794	intron	0.0000
seq_s_2236	71825	intron	0.7193
seq_s_2236	71826	intron	0.0561
seq_s_2236	71841	intron	0.2944
seq_s_2236	71843	intron	0.2186
seq_s_2236	71860	intron	0.0000
seq_s_2236	71869	intron	0.0298
seq_s_2236	71875	intron	0.1088
seq_s_2236	71876	intron	0.5003
seq_s_2236	71890	intron	0.7634
seq_s_2236	71915	intron	0.7458
seq_s_2236	71938	intron	0.0000
seq_s_2236	71940	intron	0.0000
seq_s_2236	71961	intron	0.0000
seq_s_2236	71996	intron	0.0298
seq_s_2236	72004	intron	0.0346
seq_s_2236	72026	intron	0.7634
seq_s_2236	72039	intron	0.7634
seq_s_2236	72070	intron	0.0000
seq_s_2236	72108	intron	0.0000
seq_s_2236	72114	intron	0.0048
seq_s_2236	72115	intron	0.0000
seq_s_2236	72119	intron	0.0000
seq_s_2236	72136	intron	0.1764
seq_s_2236	72181	intron	0.7401
[truncated: 21,740 more rows]
