# Supplementary material for: Ecological genomics in the Northern krill uncovers loci for local adaptation across ocean basins
Source: Nat Commun. 2024 Aug 1;15:6297. doi: 10.1038/s41467-024-50239-7 (PMC11294593; doi:10.1038/s41467-024-50239-7)
Supplement: Supplementary file 15 — Source Data [file 41467_2024_50239_MOESM15_ESM.zip › Source_data/Source_data.Fig_4/Source_data.Fig_4cii/2.Hsp70-interacting.REF_STRG_1_12829_XLOC_038178.xpnsl.windows.tsv]

CHROM	POS	xpnsl
seq_s_1831	2001	-1.306862
seq_s_1831	3001	0.689616358974359
seq_s_1831	4001	2.42366321428571
seq_s_1831	5001	2.06336875
seq_s_1831	6001	0.177464035294118
seq_s_1831	7001	0.442794
seq_s_1831	8001	0.386237714285714
seq_s_1831	9001	0.725484942857143
seq_s_1831	10001	1.1019729
seq_s_1831	11001	2.82424575757576
seq_s_1831	12001	3.10403761904762
seq_s_1831	13001	3.57454719298246
seq_s_1831	14001	1.79324
seq_s_1831	15001	2.83840578947368
seq_s_1831	16001	2.78622743589744
seq_s_1831	17001	2.8717497826087
seq_s_1831	18001	0.925192212777778
seq_s_1831	19001	1.38582562
seq_s_1831	20001	1.34768586888889
seq_s_1831	21001	-0.647886814814815
seq_s_1831	22001	-0.799851142857143
seq_s_1831	23001	0.8035776
seq_s_1831	24001	2.06240307692308
seq_s_1831	26001	1.97445
seq_s_1831	27001	1.16457616666667
seq_s_1831	28001	-0.209398
seq_s_1831	29001	-0.508995458333333
seq_s_1831	30001	0.295741735616438
seq_s_1831	31001	0.103841473469388
seq_s_1831	32001	1.2114793220339
seq_s_1831	33001	0.264293826568627
seq_s_1831	34001	2.41429730851064
seq_s_1831	35001	1.54493
seq_s_1831	36001	1.22659069565217
seq_s_1831	37001	1.82536256363636
seq_s_1831	38001	2.21075323255814
seq_s_1831	39001	1.59307345652174
seq_s_1831	40001	2.0824025
seq_s_1831	41001	1.24557400126582
seq_s_1831	42001	0.849647857142857
seq_s_1831	43001	0.40206435
seq_s_1831	44001	0.532667
seq_s_1831	45001	1.26490913333333
seq_s_1831	46001	1.55287072857143
seq_s_1831	47001	2.8779625
seq_s_1831	51001	2.280395
seq_s_1831	52001	1.88403601
seq_s_1831	53001	3.641858
seq_s_1831	57001	3.7816772972973
seq_s_1831	58001	2.41621276041667
seq_s_1831	59001	1.35112311951219
seq_s_1831	60001	1.7752064516129
seq_s_1831	61001	2.20857666666667
seq_s_1831	62001	1.73830302325581
seq_s_1831	63001	1.60689507435897
seq_s_1831	64001	1.37488096555556
seq_s_1831	65001	1.33200908219178
seq_s_1831	66001	1.64542698387097
seq_s_1831	67001	2.05872358823529
seq_s_1831	68001	0.539951855555556
seq_s_1831	69001	2.80480297619048
seq_s_1831	70001	2.52912428571428
seq_s_1831	71001	1.51140604545455
seq_s_1831	72001	2.24587726027397
seq_s_1831	73001	0.807174370786517
seq_s_1831	74001	1.4753768
seq_s_1831	75001	2.51869507042254
seq_s_1831	76001	0.851841155274725
seq_s_1831	77001	1.34095174626866
seq_s_1831	78001	0.724332416666667
seq_s_1831	79001	-0.524276666666667
seq_s_1831	80001	-0.341619857142857
seq_s_1831	81001	-0.4329506
seq_s_1831	82001	-0.397374634210526
seq_s_1831	83001	-0.0495895716981132
seq_s_1831	84001	0.802612727272728
seq_s_1831	86001	1.11539375
seq_s_1831	87001	1.43289943243243
seq_s_1831	88001	0.669277952631579
seq_s_1831	89001	-0.925388070491804
seq_s_1831	90001	-1.23132642857143
seq_s_1831	91001	-1.60175627118644
seq_s_1831	92001	-0.629537180701754
seq_s_1831	93001	-0.470563681395349
seq_s_1831	94001	-2.35275391304348
seq_s_1831	95001	-1.21169621052632
seq_s_1831	96001	-0.49312625
seq_s_1831	97001	-1.58795796153846
seq_s_1831	98001	-1.35259308666667
seq_s_1831	99001	-0.490991666666667
seq_s_1831	100001	-1.26788
seq_s_1831	101001	-2.77821785714286
seq_s_1831	102001	-1.68045461538462
seq_s_1831	103001	-2.27661794871795
seq_s_1831	104001	-2.51102333333333
seq_s_1831	105001	-1.207704775
seq_s_1831	106001	-1.19039253333333
seq_s_1831	108001	-3.07162266666667
seq_s_1831	109001	-1.76062921212121
seq_s_1831	110001	-1.66892181818182
seq_s_1831	111001	-2.01830474509804
seq_s_1831	112001	-2.51531291666667
seq_s_1831	113001	-2.22915263157895
seq_s_1831	114001	-2.23854321428571
seq_s_1831	115001	-1.86111361111111
seq_s_1831	116001	-1.90908955263158
seq_s_1831	117001	0.47909617609375
seq_s_1831	118001	0.2993726425
seq_s_1831	119001	-1.85680912888889
seq_s_1831	120001	-3.62473779411765
seq_s_1831	121001	-3.58075475
seq_s_1831	122001	-1.93139971428571
seq_s_1831	123001	-1.29971812972973
seq_s_1831	124001	-4.7689204
seq_s_1831	125001	-1.91366001960784
seq_s_1831	126001	-0.347705495652174
seq_s_1831	127001	-0.592398289361702
seq_s_1831	128001	-1.56388916666667
seq_s_1831	129001	-1.80926789473684
seq_s_1831	130001	-3.25288255813954
seq_s_1831	131001	-3.443712
seq_s_1831	132001	-3.9730462962963
seq_s_1831	134001	-3.0596675
seq_s_1831	135001	-1.3585565
seq_s_1831	136001	-0.0740549211538461
seq_s_1831	137001	0.0977886020833333
seq_s_1831	138001	-0.195907976923077
seq_s_1831	139001	-1.901228
seq_s_1831	140001	-1.1445778
seq_s_1831	141001	-1.0365819
seq_s_1831	142001	0.218738578947368
seq_s_1831	143001	0.00141780000000002
seq_s_1831	144001	-0.197085
seq_s_1831	145001	-0.6830787
seq_s_1831	148001	-1.80442366666667
seq_s_1831	149001	-1.4498024
seq_s_1831	150001	0.1378225625
seq_s_1831	151001	1.0916398
seq_s_1831	152001	0.243645943478261
seq_s_1831	153001	-0.647693
seq_s_1831	154001	-0.43764
seq_s_1831	155001	-0.763090357142857
seq_s_1831	157001	0.141376730952381
seq_s_1831	158001	1.02940116
seq_s_1831	159001	0.295632052631579
seq_s_1831	160001	0.0572657
seq_s_1831	161001	0.0447589616
seq_s_1831	162001	-0.108963909090909
seq_s_1831	163001	-2.30835416666667
seq_s_1831	164001	-1.58551648076923
seq_s_1831	165001	0.309503616216216
seq_s_1831	166001	1.67996541666667
seq_s_1831	167001	-0.326838237297297
seq_s_1831	168001	0.345945398148148
seq_s_1831	169001	-0.526815053021739
seq_s_1831	170001	-0.456185984090909
seq_s_1831	171001	-1.26853269387755
seq_s_1831	172001	-1.48440278125
seq_s_1831	173001	-0.599690533333333
seq_s_1831	174001	-1.037910625
seq_s_1831	175001	-1.77578612903226
seq_s_1831	176001	-1.1584779375
seq_s_1831	177001	-0.378008285714286
seq_s_1831	178001	-0.913491
seq_s_1831	180001	-3.44104347058824
seq_s_1831	181001	-4.90648
seq_s_1831	182001	-4.30751166666667
seq_s_1831	183001	-0.965216302040816
seq_s_1831	184001	-0.192243041666667
seq_s_1831	185001	-0.31286825
seq_s_1831	186001	-0.948411514285714
seq_s_1831	187001	-0.758888976744186
seq_s_1831	188001	-1.02487
seq_s_1831	189001	-1.13178885714286
seq_s_1831	190001	-0.97758385
seq_s_1831	191001	-0.191709275
seq_s_1831	192001	0.49716639
seq_s_1831	193001	-0.0362694875
seq_s_1831	194001	1.43803421276596
seq_s_1831	195001	1.6581731372549
seq_s_1831	196001	0.388925530188679
seq_s_1831	197001	-0.0843518115384615
seq_s_1831	198001	-0.601640741463415
seq_s_1831	199001	-0.527610045977011
seq_s_1831	200001	-0.614107925925926
seq_s_1831	201001	-0.343428333333333
seq_s_1831	202001	0.259972684444444
seq_s_1831	203001	0.640506
seq_s_1831	204001	0.523379636363636
seq_s_1831	206001	0.544232
seq_s_1831	207001	0.761198
seq_s_1831	208001	0.6991306
seq_s_1831	209001	-0.251454613043478
seq_s_1831	210001	-1.33195964666667
seq_s_1831	211001	-1.0838693125
seq_s_1831	212001	0.1433218
seq_s_1831	213001	0.711371833333333
seq_s_1831	214001	1.08986733333333
seq_s_1831	215001	0.915212
seq_s_1831	217001	0.9284665
seq_s_1831	218001	0.946067
seq_s_1831	219001	0.549531
seq_s_1831	220001	0.675535666666667
seq_s_1831	221001	0.4991555
seq_s_1831	222001	-0.03433434
seq_s_1831	223001	-0.197966157142857
seq_s_1831	224001	-0.281283627272727
seq_s_1831	225001	-0.109585748888889
seq_s_1831	226001	0.133428664285714
seq_s_1831	227001	0.17408375
seq_s_1831	228001	-0.36820775
seq_s_1831	229001	-0.655674375
seq_s_1831	230001	-0.4611357
seq_s_1831	231001	-0.0834645952380952
seq_s_1831	232001	0.094288647
seq_s_1831	233001	0.14882064
seq_s_1831	234001	0.4451408
seq_s_1831	235001	0.419033666666667
seq_s_1831	236001	0.204938633333333
seq_s_1831	237001	0.0959978833333333
seq_s_1831	238001	0.225524
seq_s_1831	239001	0.3127776
seq_s_1831	240001	0.444246
seq_s_1831	241001	0.213482693333333
seq_s_1831	242001	0.399938421052631
seq_s_1831	243001	0.767659590909091
seq_s_1831	244001	0.451997
seq_s_1831	245001	0.385075142857143
seq_s_1831	246001	0.271259
seq_s_1831	247001	-0.158948966666667
seq_s_1831	248001	-0.1152712
seq_s_1831	249001	-0.246199902666667
seq_s_1831	250001	-0.378563575
seq_s_1831	251001	-0.522574140909091
seq_s_1831	252001	-0.929833785714286
seq_s_1831	253001	-0.561314666666667
seq_s_1831	254001	-0.817346928571428
seq_s_1831	255001	-0.594443
seq_s_1831	256001	-0.447674846153846
seq_s_1831	257001	-0.293989923076923
seq_s_1831	258001	-0.496260772222222
seq_s_1831	259001	0.0100590625
seq_s_1831	260001	0.049684632
seq_s_1831	261001	-0.4638344
seq_s_1831	262001	-0.300040042857143
seq_s_1831	263001	-0.3270575
seq_s_1831	264001	-0.600903357142857
seq_s_1831	265001	-0.871465875
seq_s_1831	266001	-0.406796833333333
seq_s_1831	267001	-0.557927173913043
seq_s_1831	268001	-0.398083545454545
seq_s_1831	269001	-0.281021571428571
seq_s_1831	270001	-0.245171491304348
seq_s_1831	271001	-0.0509698583333333
seq_s_1831	272001	0.1814331
seq_s_1831	273001	0.171089772727273
seq_s_1831	274001	0.212151216666667
seq_s_1831	275001	0.0771309
seq_s_1831	276001	0.105596713636364
seq_s_1831	277001	0.292704235294118
seq_s_1831	278001	-0.164698733333333
seq_s_1831	283001	-0.11312866
seq_s_1831	284001	-0.144542172727273
seq_s_1831	285001	-0.162084169230769
seq_s_1831	286001	-0.0676365865333333
seq_s_1831	287001	-0.377925083333333
seq_s_1831	288001	-1.148102
seq_s_1831	289001	-0.342534111111111
seq_s_1831	290001	0.02450775
seq_s_1831	291001	-0.1225583325
seq_s_1831	292001	-0.312253
seq_s_1831	293001	-0.0867327
seq_s_1831	294001	-0.304016142857143
seq_s_1831	295001	-0.141559999333333
seq_s_1831	296001	-0.560624
seq_s_1831	297001	-0.258077090909091
seq_s_1831	298001	-0.119108757142857
seq_s_1831	299001	-0.544627940833333
seq_s_1831	300001	0.0949715625
seq_s_1831	301001	0.492135
seq_s_1831	303001	-0.07730775
seq_s_1831	304001	-0.21567
seq_s_1831	305001	-0.103236676923077
seq_s_1831	306001	0.263593752692308
seq_s_1831	307001	1.01034416666667
seq_s_1831	309001	0.545101422222222
seq_s_1831	310001	-0.02789208
seq_s_1831	311001	-0.0804644727272728
seq_s_1831	312001	0.1611673
seq_s_1831	313001	0.000215177142857141
seq_s_1831	314001	-0.363073363636364
seq_s_1831	315001	0.0168997277777778
seq_s_1831	316001	-0.0636799666666667
seq_s_1831	317001	-0.542556638888889
seq_s_1831	318001	-0.443590777777778
seq_s_1831	319001	-0.1235306
seq_s_1831	320001	0.498420357142857
seq_s_1831	321001	0.212646472727273
seq_s_1831	322001	-0.190137291666667
seq_s_1831	323001	-0.204641076923077
seq_s_1831	324001	-0.246705022222222
seq_s_1831	325001	-0.8584150625
seq_s_1831	326001	-0.648293530769231
seq_s_1831	327001	-0.3467707
seq_s_1831	328001	-0.847087947368421
seq_s_1831	329001	-1.5884961
seq_s_1831	330001	-0.768640307692308
seq_s_1831	331001	-0.484918636363636
seq_s_1831	332001	-0.29675824
seq_s_1831	333001	0.316377333333333
seq_s_1831	334001	0.268334857142857
seq_s_1831	335001	-0.111299557272727
seq_s_1831	336001	-0.310189028571429
seq_s_1831	337001	-0.18250175
seq_s_1831	338001	-0.233525716666667
seq_s_1831	339001	-0.232403693333333
seq_s_1831	340001	-0.334505833333333
seq_s_1831	341001	-0.12656974
seq_s_1831	343001	-0.2519856
seq_s_1831	344001	-0.0835402761612903
seq_s_1831	345001	0.335725472222222
seq_s_1831	346001	-0.0449680277777778
seq_s_1831	347001	-0.33128705
seq_s_1831	348001	-0.44527095
seq_s_1831	349001	-0.325501727272727
seq_s_1831	350001	-0.446123352941176
seq_s_1831	351001	-0.523691666666667
seq_s_1831	352001	-0.685845615384615
seq_s_1831	353001	-0.490536
seq_s_1831	354001	-0.166214866666667
seq_s_1831	355001	0.334341235294118
seq_s_1831	356001	0.147376381818182
seq_s_1831	357001	0.127143432941176
seq_s_1831	358001	0.05810443625
seq_s_1831	360001	1.115592
seq_s_1831	361001	0.62362887804878
seq_s_1831	362001	0.634267711864407
seq_s_1831	363001	0.731970333333333
seq_s_1831	364001	-0.390851712470588
seq_s_1831	365001	-0.575131695652174
seq_s_1831	366001	-0.584220444444445
seq_s_1831	367001	-0.829903888888889
seq_s_1831	368001	0.0980275904081633
seq_s_1831	369001	0.404902666666667
seq_s_1831	370001	0.3253179125
seq_s_1831	371001	-0.14825682
seq_s_1831	372001	-0.0389243176470588
seq_s_1831	373001	0.594123788461538
seq_s_1831	374001	-0.427647571428571
seq_s_1831	375001	0.373604423529412
seq_s_1831	376001	0.4262923
seq_s_1831	377001	0.1736762
seq_s_1831	378001	-0.6720695
seq_s_1831	379001	-0.490038454545455
seq_s_1831	380001	0.00690755375000001
seq_s_1831	381001	-0.0383866233333333
seq_s_1831	382001	-0.0582405
seq_s_1831	383001	0.00617680333333333
seq_s_1831	384001	0.191550280666667
seq_s_1831	385001	0.122359566666667
seq_s_1831	386001	-0.1428510025
seq_s_1831	387001	0.08361632
seq_s_1831	388001	0.510976229166667
seq_s_1831	389001	0.460640818181818
seq_s_1831	390001	0.10065974
seq_s_1831	391001	0.0038734
seq_s_1831	392001	-0.39506079
seq_s_1831	393001	-1.28695758333333
seq_s_1831	394001	-1.54626666666667
seq_s_1831	397001	-1.130489
seq_s_1831	398001	-0.860056571428571
seq_s_1831	399001	-0.797665555555556
seq_s_1831	400001	-0.671482454545455
seq_s_1831	401001	-0.344885375
seq_s_1831	402001	-0.32887075
seq_s_1831	403001	-0.245174
seq_s_1831	404001	-0.26813225
seq_s_1831	405001	-0.403199615384615
seq_s_1831	406001	0.410823561538462
seq_s_1831	407001	0.130762177777778
seq_s_1831	408001	-0.256455
seq_s_1831	409001	-0.2344914125
seq_s_1831	410001	-0.248442630769231
seq_s_1831	411001	-0.402134363636364
seq_s_1831	412001	-0.3010375
seq_s_1831	413001	-0.287712222222222
seq_s_1831	415001	-0.326390333333333
seq_s_1831	416001	-0.569789785714286
seq_s_1831	417001	0.140505678947368
seq_s_1831	418001	-0.459672285714286
seq_s_1831	419001	-0.486339111111111
seq_s_1831	420001	-0.311387758736364
seq_s_1831	421001	0.341726
seq_s_1831	422001	0.0604077
seq_s_1831	424001	-0.193874833333333
seq_s_1831	425001	-0.1403637
seq_s_1831	426001	-0.276601583333333
seq_s_1831	427001	-0.3699758125
seq_s_1831	428001	-0.308501083333333
seq_s_1831	429001	-0.420021875
seq_s_1831	430001	-0.3574332
seq_s_1831	431001	0.0665229428571429
seq_s_1831	432001	0.1582633355
seq_s_1831	433001	0.38632
seq_s_1831	434001	0.20651565
seq_s_1831	435001	0.5335948
seq_s_1831	436001	0.316815504347826
seq_s_1831	437001	-0.343996593043478
seq_s_1831	438001	0.121351422222222
seq_s_1831	439001	0.12041436
seq_s_1831	440001	0.0576671529411765
seq_s_1831	441001	-0.0856555409090909
seq_s_1831	442001	-0.04419564
seq_s_1831	447001	-0.2001791275
seq_s_1831	448001	-0.4238349
seq_s_1831	449001	-0.210015909090909
seq_s_1831	450001	0.0106479222222222
seq_s_1831	451001	0.19335494
seq_s_1831	452001	-0.108501408888889
seq_s_1831	453001	-0.122507185714286
seq_s_1831	454001	-0.196919425
seq_s_1831	455001	-0.6612054
seq_s_1831	456001	-0.822519
seq_s_1831	457001	-0.1863121875
seq_s_1831	458001	-0.05187204375
seq_s_1831	459001	0.046217196
seq_s_1831	460001	0.136992151785714
seq_s_1831	461001	-0.506739116666667
seq_s_1831	462001	-0.0951927988888889
seq_s_1831	463001	-0.60703925
seq_s_1831	464001	-0.29222829
seq_s_1831	465001	0.341393777777778
seq_s_1831	466001	0.0901072857142857
seq_s_1831	468001	-0.496873444444444
seq_s_1831	469001	-0.546553
seq_s_1831	470001	-0.300294428571429
seq_s_1831	471001	0.199356085217391
seq_s_1831	472001	0.079158945
seq_s_1831	473001	-0.0914461692307692
seq_s_1831	474001	-0.0587803142857143
seq_s_1831	475001	-0.00281208333333334
seq_s_1831	476001	-0.3207892
seq_s_1831	477001	-0.414268363636364
seq_s_1831	478001	-0.27476694
seq_s_1831	479001	-0.213132
seq_s_1831	480001	-0.4792875
seq_s_1831	481001	-0.2420371
seq_s_1831	482001	-0.0315378692307692
seq_s_1831	483001	-0.0468073125
seq_s_1831	484001	-0.106449628571429
seq_s_1831	485001	-0.139636973333333
seq_s_1831	486001	-0.405008955555556
seq_s_1831	487001	-0.623206928571429
seq_s_1831	488001	-0.639633785714286
seq_s_1831	489001	-0.5488509375
seq_s_1831	490001	-0.233200377777778
seq_s_1831	491001	-0.716995
seq_s_1831	492001	-0.30850008
seq_s_1831	493001	0.0516698363636364
seq_s_1831	494001	0.3321142
seq_s_1831	495001	0.403329666666667
seq_s_1831	496001	0.302623222222222
seq_s_1831	497001	0.27945234
seq_s_1831	498001	0.362875666666667
seq_s_1831	499001	0.0437760466666667
seq_s_1831	500001	-0.22926522
seq_s_1831	501001	-0.4914353
seq_s_1831	502001	-0.477879928571429
seq_s_1831	503001	-0.431367
seq_s_1831	504001	-0.613452923076923
seq_s_1831	505001	-0.955969666666667
seq_s_1831	506001	-0.81927
seq_s_1831	507001	-0.287399837777778
seq_s_1831	508001	-0.1287735
seq_s_1831	509001	0.394237
seq_s_1831	512001	0.487157
seq_s_1831	514001	0.4181485
seq_s_1831	517001	0.0126046736363636
seq_s_1831	519001	-0.357889445454545
seq_s_1831	520001	-0.231604773181818
seq_s_1831	521001	-0.395307
seq_s_1831	522001	-0.385598
seq_s_1831	523001	-0.561328642857143
seq_s_1831	524001	-0.3430320779
seq_s_1831	525001	0.271443972727273
seq_s_1831	526001	0.450999090909091
seq_s_1831	527001	0.0704900375
seq_s_1831	528001	-0.191953982352941
seq_s_1831	529001	-0.395946692307692
seq_s_1831	530001	0.0312175
seq_s_1831	531001	-0.24880189
seq_s_1831	532001	-0.608121077310925
seq_s_1831	533001	0.144129780769231
seq_s_1831	534001	-0.111280857692308
seq_s_1831	535001	-0.129703842424242
seq_s_1831	536001	-0.357697854456522
seq_s_1831	537001	-0.650348382352941
seq_s_1831	538001	-0.819324913907284
seq_s_1831	539001	-0.943692818181818
seq_s_1831	540001	-0.870875
seq_s_1831	541001	-0.268823525769231
seq_s_1831	542001	0.2227412
seq_s_1831	543001	-0.674707472061069
seq_s_1831	544001	-0.147940691891892
seq_s_1831	545001	0.0290675185714286
seq_s_1831	546001	-0.209339425833333
seq_s_1831	547001	-0.2684694012
seq_s_1831	548001	0.188962558666667
seq_s_1831	549001	-0.03401715125
seq_s_1831	550001	-0.193131055
seq_s_1831	551001	-0.218202623823529
seq_s_1831	552001	-0.506344759124087
seq_s_1831	553001	0.378884393023256
seq_s_1831	554001	-0.2975919368
seq_s_1831	555001	-0.105516888235294
seq_s_1831	556001	0.0244511044776119
seq_s_1831	557001	-0.0511235867105263
seq_s_1831	558001	0.144410138701493
seq_s_1831	559001	-0.106151019375
seq_s_1831	560001	0.204140328736842
seq_s_1831	561001	-0.08239162
seq_s_1831	562001	-0.123360875
seq_s_1831	563001	-0.024585
seq_s_1831	565001	-0.180158183333333
seq_s_1831	566001	-0.223915441666667
seq_s_1831	567001	-0.5145348
seq_s_1831	580001	-0.644783181818182
seq_s_1831	581001	-0.367712
seq_s_1831	582001	0.329630477777778
seq_s_1831	583001	-0.0818730961538462
seq_s_1831	584001	0.391631546153846
seq_s_1831	585001	0.816335954545455
seq_s_1831	586001	0.12796288
seq_s_1831	587001	0.245346729166667
seq_s_1831	588001	-0.304419037826087
seq_s_1831	589001	-0.0123578695652175
seq_s_1831	590001	0.151723474358974
seq_s_1831	591001	-0.526741508787879
seq_s_1831	592001	1.27095209090909
seq_s_1831	593001	1.18574404
seq_s_1831	595001	0.565644
seq_s_1831	596001	0.53880672
seq_s_1831	597001	1.599075
seq_s_1831	598001	1.7029225
seq_s_1831	599001	1.91972355555556
seq_s_1831	600001	1.0193669
seq_s_1831	601001	0.94685234137931
seq_s_1831	602001	1.40307391666667
seq_s_1831	603001	0.957720545454545
seq_s_1831	604001	0.800101
seq_s_1831	605001	1.20272108333333
seq_s_1831	606001	1.03024969545455
seq_s_1831	607001	0.244777183333333
seq_s_1831	611001	-0.0130251
seq_s_1831	612001	0.049739955
seq_s_1831	613001	0.0862487
seq_s_1831	615001	0.0449929769230769
seq_s_1831	616001	0.166569771428571
seq_s_1831	617001	1.071886375
seq_s_1831	618001	1.1262098125
seq_s_1831	625001	0.300556567619048
seq_s_1831	626001	-0.00975569643410852
seq_s_1831	627001	-0.518105527375
seq_s_1831	628001	-0.369610190277778
seq_s_1831	629001	-0.406978275106383
seq_s_1831	630001	-0.710045890666667
seq_s_1831	631001	0.0976283076923077
seq_s_1831	632001	0.667079153846154
seq_s_1831	633001	0.616694427746032
seq_s_1831	634001	0.554676773333333
seq_s_1831	635001	-0.141905798611111
seq_s_1831	636001	-0.245306171111111
seq_s_1831	637001	-0.208207888888889
seq_s_1831	638001	0.2197765
seq_s_1831	639001	-0.0913346666666667
seq_s_1831	640001	-0.5380265
seq_s_1831	641001	-0.5855775
seq_s_1831	642001	-0.293189615384615
seq_s_1831	643001	-0.2791535
seq_s_1831	644001	0.121244810526316
seq_s_1831	645001	-0.281430727272727
seq_s_1831	646001	-0.214525872222222
seq_s_1831	647001	0.170873057142857
seq_s_1831	648001	0.084825875
seq_s_1831	649001	-0.312287636363636
seq_s_1831	650001	-0.379834
seq_s_1831	651001	-0.600394692307692
seq_s_1831	652001	-0.183049231730769
seq_s_1831	653001	-0.24057886
seq_s_1831	654001	-0.291979084782609
seq_s_1831	655001	0.0113350941666667
seq_s_1831	656001	-0.500029333333333
seq_s_1831	657001	-0.165863771428571
seq_s_1831	658001	-0.194534327777778
seq_s_1831	659001	0.11408003120339
seq_s_1831	660001	0.205738
seq_s_1831	661001	0.227308666666667
seq_s_1831	664001	-0.1510342
seq_s_1831	666001	-0.391696157777778
seq_s_1831	667001	-0.309153214285714
seq_s_1831	668001	0.118538394
seq_s_1831	669001	-0.597027261
seq_s_1831	671001	-0.549232272727273
seq_s_1831	672001	-0.51331166
seq_s_1831	673001	-0.0517677375
seq_s_1831	674001	-0.356976155263158
seq_s_1831	675001	-0.659654695652174
seq_s_1831	676001	-0.383906
seq_s_1831	677001	-0.716540105263158
seq_s_1831	678001	-0.998439111111111
seq_s_1831	679001	-0.25343585983871
seq_s_1831	680001	-0.604136888888889
seq_s_1831	681001	-0.78238725
seq_s_1831	682001	-0.822805607843137
seq_s_1831	683001	-0.281569897916667
seq_s_1831	684001	-0.492643803333333
seq_s_1831	685001	-0.511323317647059
seq_s_1831	686001	-0.942350324324324
seq_s_1831	687001	-0.478831771428571
seq_s_1831	688001	0.008202156875
seq_s_1831	689001	0.234360848938775
seq_s_1831	690001	-0.318502121428572
seq_s_1831	691001	0.0674140765957447
seq_s_1831	692001	-0.141654372
seq_s_1831	693001	-0.661324115384615
seq_s_1831	694001	-0.140839996551724
seq_s_1831	695001	0.312753133333333
seq_s_1831	696001	0.307997847692308
seq_s_1831	697001	-0.111150365909091
seq_s_1831	698001	-0.142379636363636
seq_s_1831	699001	0.244787258333333
seq_s_1831	700001	-0.11558762
seq_s_1831	701001	0.0129085983333333
seq_s_1831	706001	-0.060439225
seq_s_1831	707001	-0.229719
seq_s_1831	708001	-0.371863946153846
