# Supplementary material for: Ecological genomics in the Northern krill uncovers loci for local adaptation across ocean basins
Source: Nat Commun. 2024 Aug 1;15:6297. doi: 10.1038/s41467-024-50239-7 (PMC11294593; doi:10.1038/s41467-024-50239-7)
Supplement: Supplementary file 15 — Source Data [file 41467_2024_50239_MOESM15_ESM.zip › Source_data/Source_data.Fig_4/Source_data.Fig_4cii/2.Hsp70-interacting.REF_STRG_1_12829_XLOC_038178.fst.snps.tsv]

CHROM	POS	TYPE	fst
seq_s_1831	2805	intergenic	0.0059
seq_s_1831	2815	intergenic	0.0000
seq_s_1831	2830	intergenic	0.1505
seq_s_1831	2847	intergenic	0.0048
seq_s_1831	2856	intergenic	0.1496
seq_s_1831	2893	intergenic	0.0000
seq_s_1831	2896	intergenic	0.0255
seq_s_1831	2912	intergenic	0.0078
seq_s_1831	2917	intergenic	0.0346
seq_s_1831	2938	intergenic	0.0000
seq_s_1831	3118	intergenic	0.1453
seq_s_1831	3119	intergenic	0.0000
seq_s_1831	3123	intergenic	0.0787
seq_s_1831	3132	intergenic	0.0669
seq_s_1831	3133	intergenic	0.0000
seq_s_1831	3143	intergenic	0.0057
seq_s_1831	3146	intergenic	0.0273
seq_s_1831	3147	intergenic	0.0000
seq_s_1831	3150	intergenic	0.0238
seq_s_1831	3151	intergenic	0.0238
seq_s_1831	3152	intergenic	0.0116
seq_s_1831	3157	intergenic	0.0130
seq_s_1831	3178	intergenic	0.0000
seq_s_1831	3185	intergenic	0.0015
seq_s_1831	3203	intergenic	0.0053
seq_s_1831	3209	intergenic	0.0029
seq_s_1831	3246	intergenic	0.0000
seq_s_1831	3265	intergenic	0.0000
seq_s_1831	3278	intergenic	0.0000
seq_s_1831	3281	intergenic	0.0000
seq_s_1831	3283	intergenic	0.0000
seq_s_1831	3291	intergenic	0.0180
seq_s_1831	3312	intergenic	0.0419
seq_s_1831	3319	intergenic	0.2530
seq_s_1831	3324	intergenic	0.0207
seq_s_1831	3330	intergenic	0.2912
seq_s_1831	3332	intergenic	0.0000
seq_s_1831	3333	intergenic	0.0059
seq_s_1831	3339	intergenic	0.0004
seq_s_1831	3347	intergenic	0.0000
seq_s_1831	3365	intergenic	0.0000
seq_s_1831	3366	intergenic	0.0298
seq_s_1831	3370	intergenic	0.0000
seq_s_1831	3755	intergenic	0.0201
seq_s_1831	3769	intergenic	0.0015
seq_s_1831	3802	intergenic	0.0057
seq_s_1831	3823	intergenic	0.0057
seq_s_1831	3994	intergenic	0.3106
seq_s_1831	3999	intergenic	0.0059
seq_s_1831	4000	intergenic	0.0246
seq_s_1831	4013	intergenic	0.1069
seq_s_1831	4081	intergenic	0.0989
seq_s_1831	4095	intergenic	0.0000
seq_s_1831	4130	intergenic	0.0201
seq_s_1831	4157	intergenic	0.0910
seq_s_1831	4171	intergenic	0.1264
seq_s_1831	4182	intergenic	0.0298
seq_s_1831	4286	intergenic	0.0059
seq_s_1831	4294	intergenic	0.3721
seq_s_1831	4331	intergenic	0.0048
seq_s_1831	4346	intergenic	0.0000
seq_s_1831	4361	intergenic	0.0201
seq_s_1831	4368	intergenic	0.3469
seq_s_1831	4374	intergenic	0.0201
seq_s_1831	4380	intergenic	0.0000
seq_s_1831	4385	intergenic	0.3469
seq_s_1831	4404	intergenic	0.0151
seq_s_1831	4657	intergenic	0.0059
seq_s_1831	4658	intergenic	0.0000
seq_s_1831	4687	intergenic	0.0057
seq_s_1831	4696	intergenic	0.3955
seq_s_1831	4699	intergenic	0.3802
seq_s_1831	4905	intergenic	0.0130
seq_s_1831	4906	intergenic	0.0078
seq_s_1831	4960	intergenic	0.0246
seq_s_1831	4963	intergenic	0.0000
seq_s_1831	4964	intergenic	0.0003
seq_s_1831	5075	intergenic	0.1764
seq_s_1831	5088	intergenic	0.0000
seq_s_1831	5099	intergenic	0.3529
seq_s_1831	5130	intergenic	0.0298
seq_s_1831	5163	intergenic	0.0000
seq_s_1831	5173	intergenic	0.0116
seq_s_1831	5189	intergenic	0.0000
seq_s_1831	5190	intergenic	0.0000
seq_s_1831	5212	intergenic	0.2646
seq_s_1831	5270	intergenic	0.0543
seq_s_1831	5293	intergenic	0.3095
seq_s_1831	5300	intergenic	0.0071
seq_s_1831	5305	intergenic	0.0603
seq_s_1831	5321	intergenic	0.0871
seq_s_1831	5338	intergenic	0.0130
seq_s_1831	5341	intergenic	0.0384
seq_s_1831	6288	intergenic	0.2649
seq_s_1831	6300	intergenic	0.0180
seq_s_1831	6306	intergenic	0.0180
seq_s_1831	6323	intergenic	0.0298
seq_s_1831	6365	intergenic	0.0493
seq_s_1831	6387	intergenic	0.0000
seq_s_1831	6406	intergenic	0.0185
seq_s_1831	6639	intergenic	0.0057
seq_s_1831	6658	intergenic	0.0280
seq_s_1831	6684	intergenic	0.0057
seq_s_1831	6687	intergenic	0.0078
seq_s_1831	6712	intergenic	0.0404
seq_s_1831	6716	intergenic	0.0000
seq_s_1831	6717	intergenic	0.0656
seq_s_1831	6761	intergenic	0.0888
seq_s_1831	6766	intergenic	0.0602
seq_s_1831	6768	intergenic	0.0201
seq_s_1831	7999	intergenic	0.0493
seq_s_1831	8029	intergenic	0.0130
seq_s_1831	8035	intergenic	0.0116
seq_s_1831	8048	intergenic	0.0092
seq_s_1831	8100	intergenic	0.0000
seq_s_1831	8111	intergenic	0.0003
seq_s_1831	8912	intergenic	0.0298
seq_s_1831	8964	intergenic	0.0912
seq_s_1831	9197	intergenic	0.0116
seq_s_1831	9206	intergenic	0.0000
seq_s_1831	9216	intergenic	0.0180
seq_s_1831	9261	intergenic	0.0130
seq_s_1831	9280	intergenic	0.0000
seq_s_1831	9316	intergenic	0.0000
seq_s_1831	9317	intergenic	0.0000
seq_s_1831	9329	intergenic	0.0000
seq_s_1831	9330	intergenic	0.1770
seq_s_1831	9336	intergenic	0.1725
seq_s_1831	9338	intergenic	0.0000
seq_s_1831	9339	intergenic	0.0636
seq_s_1831	9340	intergenic	0.0000
seq_s_1831	9341	intergenic	0.0404
seq_s_1831	9395	intergenic	0.0059
seq_s_1831	9432	intergenic	0.2429
seq_s_1831	9444	intergenic	0.0000
seq_s_1831	9455	intergenic	0.0059
seq_s_1831	9467	intergenic	0.0567
seq_s_1831	9483	intergenic	0.0059
seq_s_1831	9507	intergenic	0.0273
seq_s_1831	9508	intergenic	0.0273
seq_s_1831	9509	intergenic	0.0273
seq_s_1831	9510	intergenic	0.0273
seq_s_1831	9525	intergenic	0.0000
seq_s_1831	9526	intergenic	0.0000
seq_s_1831	9537	intergenic	0.0314
seq_s_1831	9551	intergenic	0.0000
seq_s_1831	9560	intergenic	0.0059
seq_s_1831	9625	intergenic	0.1827
seq_s_1831	9634	intergenic	0.0298
seq_s_1831	9641	intergenic	0.0000
seq_s_1831	9652	intergenic	0.0298
seq_s_1831	9998	intergenic	0.0478
seq_s_1831	10021	intergenic	0.0000
seq_s_1831	10038	intergenic	0.0636
seq_s_1831	10040	intergenic	0.0130
seq_s_1831	10053	intergenic	0.0015
seq_s_1831	10061	intergenic	0.0000
seq_s_1831	10066	intergenic	0.0001
seq_s_1831	10092	intergenic	0.0116
seq_s_1831	10093	intergenic	0.0130
seq_s_1831	10114	intergenic	0.0543
seq_s_1831	10115	intergenic	0.0669
seq_s_1831	11251	intergenic	0.4806
seq_s_1831	11259	intergenic	0.0000
seq_s_1831	11267	intergenic	0.0059
seq_s_1831	11268	intergenic	0.0000
seq_s_1831	11270	intergenic	0.0000
seq_s_1831	11286	intergenic	0.0867
seq_s_1831	11292	intergenic	0.0000
seq_s_1831	11308	intergenic	0.1672
seq_s_1831	11312	intergenic	0.0000
seq_s_1831	11329	intergenic	0.0000
seq_s_1831	11333	intergenic	0.0130
seq_s_1831	11354	intergenic	0.0298
seq_s_1831	11529	intergenic	0.0384
seq_s_1831	11532	intergenic	0.2185
seq_s_1831	11536	intergenic	0.5382
seq_s_1831	11546	intergenic	0.0419
seq_s_1831	11549	intergenic	0.0116
seq_s_1831	11558	intergenic	0.0059
seq_s_1831	11594	intergenic	0.0455
seq_s_1831	11598	intergenic	0.4069
seq_s_1831	11643	intergenic	0.1945
seq_s_1831	11671	intergenic	0.0298
seq_s_1831	11687	intergenic	0.0201
seq_s_1831	11689	intergenic	0.0455
seq_s_1831	11693	intergenic	0.0419
seq_s_1831	11701	intergenic	0.0419
seq_s_1831	11706	intergenic	0.0000
seq_s_1831	11707	intergenic	0.0704
seq_s_1831	11738	intergenic	0.0059
seq_s_1831	11740	intergenic	0.1840
seq_s_1831	11742	intergenic	0.1029
seq_s_1831	11765	intergenic	0.1756
seq_s_1831	11779	intergenic	0.0000
seq_s_1831	12719	intergenic	0.0602
seq_s_1831	12728	intergenic	0.0000
seq_s_1831	12736	intergenic	0.0201
seq_s_1831	12748	intergenic	0.0092
seq_s_1831	12749	intergenic	0.0046
seq_s_1831	12751	intergenic	0.4950
seq_s_1831	12761	intergenic	0.0339
seq_s_1831	12768	intergenic	0.0046
seq_s_1831	12783	intergenic	0.0046
seq_s_1831	12792	intergenic	0.2749
seq_s_1831	12799	intergenic	0.0000
seq_s_1831	12806	intergenic	0.0339
seq_s_1831	12807	intergenic	0.0339
seq_s_1831	12813	intergenic	0.0339
seq_s_1831	12835	intergenic	0.0151
seq_s_1831	12839	intergenic	0.2653
seq_s_1831	12841	intergenic	0.0096
seq_s_1831	12849	intergenic	0.0096
seq_s_1831	12850	intergenic	0.0096
seq_s_1831	12858	intergenic	0.0130
seq_s_1831	12885	intergenic	0.0298
seq_s_1831	13042	intergenic	0.0130
seq_s_1831	13108	intergenic	0.0298
seq_s_1831	13111	intergenic	0.0298
seq_s_1831	13114	intergenic	0.2944
seq_s_1831	13131	intergenic	0.0298
seq_s_1831	13143	intergenic	0.0000
seq_s_1831	13171	intergenic	0.0298
seq_s_1831	13173	intergenic	0.0000
seq_s_1831	13175	intergenic	0.0298
seq_s_1831	13184	intergenic	0.0000
seq_s_1831	13186	intergenic	0.2944
seq_s_1831	13187	intergenic	0.2749
seq_s_1831	13188	intergenic	0.0059
seq_s_1831	13192	intergenic	0.0246
seq_s_1831	13209	intergenic	0.0246
seq_s_1831	13218	intergenic	0.0246
seq_s_1831	13231	intergenic	0.0246
seq_s_1831	13242	intergenic	0.0246
seq_s_1831	13245	intergenic	0.1827
seq_s_1831	13269	intergenic	0.0238
seq_s_1831	13279	intergenic	0.0000
seq_s_1831	13411	intergenic	0.0059
seq_s_1831	13442	intergenic	0.0384
seq_s_1831	13466	intergenic	0.0384
seq_s_1831	13503	intergenic	0.0493
seq_s_1831	13506	intergenic	0.0314
seq_s_1831	13523	intergenic	0.0419
seq_s_1831	13532	intergenic	0.0298
seq_s_1831	13548	intergenic	0.0298
seq_s_1831	13553	intergenic	0.0059
seq_s_1831	13564	intergenic	0.6293
seq_s_1831	13577	intergenic	0.6136
seq_s_1831	13591	intergenic	0.0130
seq_s_1831	13599	intergenic	0.1344
seq_s_1831	13635	intergenic	0.0314
seq_s_1831	13637	intergenic	0.0130
seq_s_1831	13653	intergenic	0.0130
seq_s_1831	13674	intergenic	0.0059
seq_s_1831	13699	intergenic	0.0003
seq_s_1831	13702	intergenic	0.0180
seq_s_1831	13711	intergenic	0.0000
seq_s_1831	13712	intergenic	0.0059
seq_s_1831	13713	intergenic	0.0246
seq_s_1831	13719	intergenic	0.0794
seq_s_1831	13721	intergenic	0.0151
seq_s_1831	13730	intergenic	0.0116
seq_s_1831	13735	intergenic	0.0059
seq_s_1831	13741	intergenic	0.3143
seq_s_1831	13748	intergenic	0.3043
seq_s_1831	13749	intergenic	0.3043
seq_s_1831	13762	intergenic	0.0003
seq_s_1831	13765	intergenic	0.3442
seq_s_1831	13772	intergenic	0.0003
seq_s_1831	13775	intergenic	0.0003
seq_s_1831	13826	intergenic	0.0528
seq_s_1831	13838	intergenic	0.0273
seq_s_1831	14505	intergenic	0.0225
seq_s_1831	14649	intergenic	0.0000
seq_s_1831	14664	intergenic	0.1226
seq_s_1831	14666	intergenic	0.0255
seq_s_1831	14673	intergenic	0.0000
seq_s_1831	14675	intergenic	0.0238
seq_s_1831	14707	intergenic	0.0201
seq_s_1831	14709	intergenic	0.0669
seq_s_1831	14710	intergenic	0.0059
seq_s_1831	14803	intergenic	0.0130
seq_s_1831	14880	intergenic	0.0201
seq_s_1831	14883	intergenic	0.2532
seq_s_1831	14927	intergenic	0.2258
seq_s_1831	14954	intergenic	0.0059
seq_s_1831	14980	intergenic	0.0000
seq_s_1831	14995	intergenic	0.0059
seq_s_1831	15641	intergenic	0.4931
seq_s_1831	15655	intergenic	0.0059
seq_s_1831	15659	intergenic	0.0455
seq_s_1831	15672	intergenic	0.0000
seq_s_1831	15685	intergenic	0.3448
seq_s_1831	15697	intergenic	0.0201
seq_s_1831	15704	intergenic	0.0000
seq_s_1831	15705	intergenic	0.0003
seq_s_1831	15707	intergenic	0.0059
seq_s_1831	15714	intergenic	0.0003
seq_s_1831	15720	intergenic	0.0059
seq_s_1831	15752	intergenic	0.0201
seq_s_1831	15756	intergenic	0.0000
seq_s_1831	15760	intergenic	0.0210
seq_s_1831	15768	intergenic	0.0180
seq_s_1831	15784	intergenic	0.3789
seq_s_1831	15789	intergenic	0.0180
seq_s_1831	15794	intergenic	0.0130
seq_s_1831	15827	intergenic	0.0180
seq_s_1831	16311	intergenic	0.2464
seq_s_1831	16369	intergenic	0.0180
seq_s_1831	16394	intergenic	0.0180
seq_s_1831	16409	intergenic	0.0201
seq_s_1831	16454	intergenic	0.0201
seq_s_1831	16466	intergenic	0.0246
seq_s_1831	16468	intergenic	0.0384
seq_s_1831	16502	intergenic	0.0000
seq_s_1831	16510	intergenic	0.0246
seq_s_1831	16516	intergenic	0.4874
seq_s_1831	16522	intergenic	0.0298
seq_s_1831	16524	intergenic	0.0130
seq_s_1831	16556	intergenic	0.0059
seq_s_1831	16557	intergenic	0.0859
seq_s_1831	16561	intergenic	0.5039
seq_s_1831	16562	intergenic	0.5039
seq_s_1831	16572	intergenic	0.0246
seq_s_1831	16589	intergenic	0.0045
seq_s_1831	16592	intergenic	0.0000
seq_s_1831	16595	intergenic	0.0180
seq_s_1831	16621	intergenic	0.0151
seq_s_1831	16630	intergenic	0.0180
seq_s_1831	16656	intergenic	0.0298
seq_s_1831	16676	intergenic	0.3551
seq_s_1831	16698	intergenic	0.0210
seq_s_1831	16704	intergenic	0.0151
seq_s_1831	16713	intergenic	0.0180
seq_s_1831	16731	intergenic	0.3789
seq_s_1831	16754	intergenic	0.0298
seq_s_1831	16757	intergenic	0.3789
seq_s_1831	16767	intergenic	0.5431
seq_s_1831	16768	intergenic	0.0298
seq_s_1831	16769	intergenic	0.5431
seq_s_1831	16818	intergenic	0.3789
seq_s_1831	16820	intergenic	0.0059
seq_s_1831	16853	intergenic	0.0059
seq_s_1831	16895	intergenic	0.0210
seq_s_1831	16900	intergenic	0.3488
seq_s_1831	17041	intergenic	0.3143
seq_s_1831	17045	intergenic	0.0246
seq_s_1831	17190	intergenic	0.0096
seq_s_1831	17218	intergenic	0.0130
seq_s_1831	17229	intergenic	0.0246
seq_s_1831	17232	intergenic	0.0210
seq_s_1831	17240	intergenic	0.0246
seq_s_1831	17246	intergenic	0.0210
seq_s_1831	17454	intergenic	0.0272
seq_s_1831	17488	intergenic	0.0000
seq_s_1831	17507	intergenic	0.0000
seq_s_1831	17534	intergenic	0.0130
seq_s_1831	17542	intergenic	0.5039
seq_s_1831	17558	intergenic	0.0045
seq_s_1831	17560	intergenic	0.1756
seq_s_1831	17589	intergenic	0.0000
seq_s_1831	17611	intergenic	0.0045
seq_s_1831	17651	intergenic	0.0059
seq_s_1831	17677	intergenic	0.0092
seq_s_1831	17687	intergenic	0.0000
seq_s_1831	17692	intergenic	0.3488
seq_s_1831	17708	intergenic	0.0000
seq_s_1831	17722	intergenic	0.0059
seq_s_1831	17737	intergenic	0.3390
seq_s_1831	17754	intergenic	0.0180
seq_s_1831	17755	intergenic	0.0553
seq_s_1831	17766	intergenic	0.0298
seq_s_1831	17768	intergenic	0.0180
seq_s_1831	17772	intergenic	0.0000
seq_s_1831	17781	intergenic	0.0000
seq_s_1831	17782	intergenic	0.0059
seq_s_1831	17789	intergenic	0.0298
seq_s_1831	17824	intergenic	0.0000
seq_s_1831	17843	intergenic	0.4950
seq_s_1831	17847	intergenic	0.0180
seq_s_1831	17877	intergenic	0.0766
seq_s_1831	17881	intergenic	0.0384
seq_s_1831	17910	intergenic	0.0298
seq_s_1831	17940	intergenic	0.0116
seq_s_1831	17941	intergenic	0.0298
seq_s_1831	17953	intergenic	0.0000
seq_s_1831	17954	intergenic	0.0000
seq_s_1831	17973	intergenic	0.0298
seq_s_1831	17977	intergenic	0.0201
seq_s_1831	17982	intergenic	0.0000
seq_s_1831	18015	intergenic	0.3789
seq_s_1831	18061	intergenic	0.0130
seq_s_1831	18081	intergenic	0.0000
seq_s_1831	18084	intergenic	0.6189
seq_s_1831	18100	intergenic	0.0000
seq_s_1831	18108	intergenic	0.0000
seq_s_1831	18110	intergenic	0.4622
seq_s_1831	18111	intergenic	0.0871
seq_s_1831	18117	intergenic	0.6189
seq_s_1831	18118	intergenic	0.0794
seq_s_1831	18119	intergenic	0.0794
seq_s_1831	18130	intergenic	0.0298
seq_s_1831	18143	intergenic	0.3687
seq_s_1831	18171	intergenic	0.0794
seq_s_1831	18173	intergenic	0.3488
seq_s_1831	18179	intergenic	0.0871
seq_s_1831	18202	intergenic	0.3488
seq_s_1831	18204	intergenic	0.0298
seq_s_1831	18205	intergenic	0.0602
seq_s_1831	18224	intergenic	0.1029
seq_s_1831	18231	intergenic	0.0000
seq_s_1831	18268	intergenic	0.3043
seq_s_1831	18275	intergenic	0.0000
seq_s_1831	18311	intergenic	0.0057
seq_s_1831	18314	intergenic	0.0057
seq_s_1831	18325	intergenic	0.0000
seq_s_1831	18345	intergenic	0.0045
seq_s_1831	18366	intergenic	0.0246
seq_s_1831	18371	intergenic	0.0000
seq_s_1831	18391	intergenic	0.3488
seq_s_1831	18398	intergenic	0.0130
seq_s_1831	18406	intergenic	0.0130
seq_s_1831	18419	intergenic	0.0000
seq_s_1831	18444	intergenic	0.0003
seq_s_1831	18590	intergenic	0.0298
seq_s_1831	18594	intergenic	0.0003
seq_s_1831	18627	intergenic	0.0273
seq_s_1831	18629	intergenic	0.1661
seq_s_1831	18632	intergenic	0.0000
seq_s_1831	18637	intergenic	0.0298
seq_s_1831	18640	intergenic	0.0000
seq_s_1831	18641	intergenic	0.0000
seq_s_1831	18643	intergenic	0.0298
seq_s_1831	18649	intergenic	0.0273
seq_s_1831	18651	intergenic	0.0103
seq_s_1831	18652	intergenic	0.0000
seq_s_1831	18653	intergenic	0.0130
seq_s_1831	18654	intergenic	0.0000
seq_s_1831	18662	intergenic	0.0227
seq_s_1831	18663	intergenic	0.0048
seq_s_1831	18665	intergenic	0.0232
seq_s_1831	18667	intergenic	0.0227
seq_s_1831	18672	intergenic	0.0000
seq_s_1831	18677	intergenic	0.0000
seq_s_1831	18682	intergenic	0.0910
seq_s_1831	18687	intergenic	0.0000
seq_s_1831	18689	intergenic	0.0112
seq_s_1831	18691	intergenic	0.0000
seq_s_1831	18696	intergenic	0.0000
seq_s_1831	18701	intergenic	0.0033
seq_s_1831	18704	intergenic	0.0033
seq_s_1831	18707	intergenic	0.0004
seq_s_1831	18829	intergenic	0.0130
seq_s_1831	18831	intergenic	0.0012
seq_s_1831	18833	intergenic	0.0112
seq_s_1831	18835	intergenic	0.0012
seq_s_1831	18838	intergenic	0.0059
seq_s_1831	18843	intergenic	0.0103
seq_s_1831	18856	intergenic	0.0000
seq_s_1831	18860	intergenic	0.0201
seq_s_1831	18869	intergenic	0.1615
seq_s_1831	18873	intergenic	0.1525
seq_s_1831	18877	intergenic	0.0000
seq_s_1831	18881	intergenic	0.0201
seq_s_1831	18882	intergenic	0.0200
seq_s_1831	18887	intergenic	0.0000
seq_s_1831	18888	intergenic	0.0852
seq_s_1831	18889	intergenic	0.0000
seq_s_1831	18893	intergenic	0.0201
seq_s_1831	18896	intergenic	0.1817
seq_s_1831	18898	intergenic	0.1120
seq_s_1831	18899	intergenic	0.0000
seq_s_1831	18902	intergenic	0.0381
seq_s_1831	18935	intergenic	0.0225
seq_s_1831	18937	intergenic	0.0225
seq_s_1831	18938	intergenic	0.0201
seq_s_1831	18948	intergenic	0.0045
seq_s_1831	18949	intergenic	0.0000
seq_s_1831	18956	intergenic	0.0089
seq_s_1831	19306	intergenic	0.0059
seq_s_1831	19315	intergenic	0.0359
seq_s_1831	19332	intergenic	0.0000
seq_s_1831	19344	intergenic	0.0404
seq_s_1831	19346	intergenic	0.0000
seq_s_1831	19351	intergenic	0.0059
seq_s_1831	19352	intergenic	0.0000
seq_s_1831	19366	intergenic	0.0620
seq_s_1831	19384	intergenic	0.0053
seq_s_1831	19386	intergenic	0.0000
seq_s_1831	19419	intergenic	0.0298
seq_s_1831	19435	intergenic	0.2481
seq_s_1831	19443	intergenic	0.2846
seq_s_1831	19444	intergenic	0.0059
seq_s_1831	19464	intergenic	0.0298
seq_s_1831	19473	intergenic	0.0298
seq_s_1831	19480	intergenic	0.0298
seq_s_1831	19483	intergenic	0.0273
seq_s_1831	19485	intergenic	0.0273
seq_s_1831	19500	intergenic	0.0298
seq_s_1831	19501	intergenic	0.0000
seq_s_1831	19503	intergenic	0.0059
seq_s_1831	19518	intergenic	0.0000
seq_s_1831	19519	intergenic	0.1264
seq_s_1831	19522	intergenic	0.0298
seq_s_1831	19526	intergenic	0.3942
seq_s_1831	19532	intergenic	0.4113
seq_s_1831	19546	intergenic	0.0130
seq_s_1831	19548	intergenic	0.1563
seq_s_1831	19549	intergenic	0.4113
seq_s_1831	19555	intergenic	0.4113
seq_s_1831	19557	intergenic	0.0000
seq_s_1831	19565	intergenic	0.4408
seq_s_1831	19575	intergenic	0.0000
seq_s_1831	19591	intergenic	0.2542
seq_s_1831	19599	intergenic	0.2591
seq_s_1831	19606	intergenic	0.4971
seq_s_1831	19616	intergenic	0.0130
seq_s_1831	19698	intergenic	0.0059
seq_s_1831	19751	intergenic	0.2591
seq_s_1831	19757	intergenic	0.2867
seq_s_1831	19763	intergenic	0.2410
seq_s_1831	19767	intergenic	0.0642
seq_s_1831	19779	intergenic	0.0059
seq_s_1831	19792	intergenic	0.0130
seq_s_1831	19819	intergenic	0.0314
seq_s_1831	19823	intergenic	0.0057
seq_s_1831	19837	intergenic	0.4268
seq_s_1831	19840	intergenic	0.4268
seq_s_1831	19851	intergenic	0.0000
seq_s_1831	19853	intergenic	0.0000
seq_s_1831	19854	intergenic	0.5208
seq_s_1831	19858	intergenic	0.4732
seq_s_1831	19859	intergenic	0.4828
seq_s_1831	19860	intergenic	0.4652
seq_s_1831	19926	intergenic	0.0130
seq_s_1831	19928	intergenic	0.0000
seq_s_1831	19935	intergenic	0.0000
seq_s_1831	19947	intergenic	0.2086
seq_s_1831	19949	intergenic	0.0071
seq_s_1831	19963	intergenic	0.0000
seq_s_1831	19972	intergenic	0.0201
seq_s_1831	19974	intergenic	0.0273
seq_s_1831	19976	intergenic	0.0000
seq_s_1831	19986	intergenic	0.3095
seq_s_1831	20041	intergenic	0.0642
seq_s_1831	20063	intergenic	0.4542
seq_s_1831	20068	intergenic	0.0000
seq_s_1831	20077	intergenic	0.0000
seq_s_1831	20081	intergenic	0.4408
seq_s_1831	20086	intergenic	0.0473
seq_s_1831	20087	intergenic	0.0000
seq_s_1831	20109	intergenic	0.0000
seq_s_1831	20113	intergenic	0.3849
seq_s_1831	20131	intergenic	0.0000
seq_s_1831	20149	intergenic	0.3427
seq_s_1831	20155	intergenic	0.0528
seq_s_1831	20165	intergenic	0.0455
seq_s_1831	20178	intergenic	0.0000
seq_s_1831	20188	intergenic	0.0059
seq_s_1831	20194	intergenic	0.3176
seq_s_1831	20208	intergenic	0.0000
seq_s_1831	20213	intergenic	0.0000
seq_s_1831	20218	intergenic	0.1756
seq_s_1831	20223	intergenic	0.0210
seq_s_1831	20225	intergenic	0.1398
seq_s_1831	20233	intergenic	0.0669
seq_s_1831	20234	intergenic	0.3176
seq_s_1831	20237	intergenic	0.0201
seq_s_1831	20242	intergenic	0.3864
seq_s_1831	20243	intergenic	0.0003
seq_s_1831	20260	intergenic	0.3265
seq_s_1831	20269	intergenic	0.0130
seq_s_1831	20270	intergenic	0.3767
seq_s_1831	20276	intergenic	0.3021
seq_s_1831	20913	intergenic	0.0540
seq_s_1831	20920	intergenic	0.0540
seq_s_1831	20933	intergenic	0.0000
seq_s_1831	20936	intergenic	0.0000
seq_s_1831	20961	intergenic	0.0838
seq_s_1831	20963	intergenic	0.0057
seq_s_1831	21004	intergenic	0.0201
seq_s_1831	21013	intergenic	0.0000
seq_s_1831	21014	intergenic	0.0000
seq_s_1831	21034	intergenic	0.0057
seq_s_1831	21043	intergenic	0.0059
seq_s_1831	21047	intergenic	0.0000
seq_s_1831	21048	intergenic	0.0000
seq_s_1831	21049	intergenic	0.0130
seq_s_1831	21057	intergenic	0.0242
seq_s_1831	21059	intergenic	0.0000
seq_s_1831	21087	intergenic	0.0059
seq_s_1831	21090	intergenic	0.0000
seq_s_1831	21097	intergenic	0.0000
seq_s_1831	21098	intergenic	0.0493
seq_s_1831	21105	intergenic	0.0379
seq_s_1831	21123	intergenic	0.0201
seq_s_1831	21124	intergenic	0.0201
seq_s_1831	21138	intergenic	0.2048
seq_s_1831	21140	intergenic	0.0636
seq_s_1831	21172	intergenic	0.0000
seq_s_1831	21173	intergenic	0.0000
seq_s_1831	21181	intergenic	0.0057
seq_s_1831	21187	intergenic	0.0130
seq_s_1831	21188	intergenic	0.0130
seq_s_1831	21189	intergenic	0.0057
seq_s_1831	21191	intergenic	0.0000
seq_s_1831	21225	intergenic	0.0000
seq_s_1831	21233	intergenic	0.2865
seq_s_1831	21235	intergenic	0.2329
seq_s_1831	21259	intergenic	0.0000
seq_s_1831	21275	intergenic	0.0003
seq_s_1831	21282	intergenic	0.0003
seq_s_1831	21284	intergenic	0.0001
seq_s_1831	21296	intergenic	0.0000
seq_s_1831	21305	intergenic	0.1847
seq_s_1831	21306	intergenic	0.1847
seq_s_1831	21307	intergenic	0.1847
seq_s_1831	21310	intergenic	0.0000
seq_s_1831	21312	intergenic	0.0000
seq_s_1831	21314	intergenic	0.1047
seq_s_1831	21342	intergenic	0.0000
seq_s_1831	21346	intergenic	0.0000
seq_s_1831	21353	intergenic	0.0130
seq_s_1831	21354	intergenic	0.0059
seq_s_1831	21355	intergenic	0.0059
seq_s_1831	21356	intergenic	0.0000
seq_s_1831	21362	intergenic	0.0059
seq_s_1831	21363	intergenic	0.0048
seq_s_1831	21383	intergenic	0.0298
seq_s_1831	21412	intergenic	0.0000
seq_s_1831	21420	intergenic	0.0015
seq_s_1831	21428	intergenic	0.0298
seq_s_1831	21488	intergenic	0.0280
seq_s_1831	21520	intergenic	0.0000
seq_s_1831	21535	intergenic	0.1184
seq_s_1831	21546	intergenic	0.0000
seq_s_1831	21594	intergenic	0.0280
seq_s_1831	21596	intergenic	0.1097
seq_s_1831	21605	intergenic	0.0654
seq_s_1831	21606	intergenic	0.0000
seq_s_1831	21611	intergenic	0.0000
seq_s_1831	21627	intergenic	0.0015
seq_s_1831	21636	intergenic	0.0000
seq_s_1831	21640	intergenic	0.0000
seq_s_1831	21703	intergenic	0.0015
seq_s_1831	21708	intergenic	0.1507
seq_s_1831	21729	intergenic	0.0003
seq_s_1831	21732	intergenic	0.1189
seq_s_1831	21740	intergenic	0.0000
seq_s_1831	21743	intergenic	0.0000
seq_s_1831	21746	intergenic	0.0000
seq_s_1831	21877	intergenic	0.0419
seq_s_1831	21881	intergenic	0.0059
seq_s_1831	21944	intergenic	0.0787
seq_s_1831	21955	intergenic	0.0419
seq_s_1831	21964	intergenic	0.0130
seq_s_1831	21967	intergenic	0.0000
seq_s_1831	21973	intergenic	0.0611
seq_s_1831	21974	intergenic	0.0606
seq_s_1831	21986	intergenic	0.0130
seq_s_1831	21994	intergenic	0.0003
seq_s_1831	22026	intergenic	0.1097
seq_s_1831	22039	intergenic	0.0000
seq_s_1831	22042	intergenic	0.0000
seq_s_1831	22067	intergenic	0.2284
seq_s_1831	22084	intergenic	0.0130
seq_s_1831	22121	intergenic	0.0000
seq_s_1831	22155	intergenic	0.0000
seq_s_1831	22179	intergenic	0.0493
seq_s_1831	22181	intergenic	0.0493
seq_s_1831	22226	intergenic	0.0493
seq_s_1831	22230	intergenic	0.1726
seq_s_1831	22250	intergenic	0.0059
seq_s_1831	22255	intergenic	0.1791
seq_s_1831	22278	intergenic	0.0130
seq_s_1831	22281	intergenic	0.1302
seq_s_1831	22288	intergenic	0.0273
seq_s_1831	22292	intergenic	0.0000
seq_s_1831	22302	intergenic	0.1070
seq_s_1831	22305	intergenic	0.1070
seq_s_1831	22308	intergenic	0.1798
seq_s_1831	22314	intergenic	0.0273
seq_s_1831	22330	intergenic	0.1117
seq_s_1831	22335	intergenic	0.0273
seq_s_1831	22336	intergenic	0.0000
seq_s_1831	22338	intergenic	0.0273
seq_s_1831	22341	intergenic	0.2075
seq_s_1831	22342	intergenic	0.2075
seq_s_1831	22343	intergenic	0.0000
seq_s_1831	22349	intergenic	0.0000
seq_s_1831	22350	intergenic	0.0493
seq_s_1831	22351	intergenic	0.0000
seq_s_1831	22358	intergenic	0.1429
seq_s_1831	22382	intergenic	0.0000
seq_s_1831	22385	intergenic	0.1741
seq_s_1831	22388	intergenic	0.0059
seq_s_1831	22398	intergenic	0.1183
seq_s_1831	22404	intergenic	0.0000
seq_s_1831	22413	intergenic	0.1189
seq_s_1831	22428	intergenic	0.0000
seq_s_1831	22429	intergenic	0.0545
seq_s_1831	22447	intergenic	0.1896
seq_s_1831	22448	intergenic	0.1896
seq_s_1831	23054	intergenic	0.0001
seq_s_1831	23102	intergenic	0.0005
seq_s_1831	23518	intergenic	0.0404
seq_s_1831	23732	intergenic	0.0000
seq_s_1831	23847	intergenic	0.0754
seq_s_1831	24025	intergenic	0.0642
seq_s_1831	24135	intergenic	0.0059
seq_s_1831	24146	intergenic	0.0603
seq_s_1831	24168	intergenic	0.0000
seq_s_1831	24247	intergenic	0.0000
seq_s_1831	24314	intergenic	0.1184
seq_s_1831	24334	intergenic	0.0078
seq_s_1831	24340	intergenic	0.1314
seq_s_1831	24585	intergenic	0.0059
seq_s_1831	24644	intergenic	0.0130
seq_s_1831	24678	intergenic	0.0130
seq_s_1831	24777	intergenic	0.2370
seq_s_1831	24825	intergenic	0.0794
seq_s_1831	26774	intergenic	0.0130
seq_s_1831	26797	intergenic	0.0858
seq_s_1831	26835	intergenic	0.1302
seq_s_1831	27078	intergenic	0.0201
seq_s_1831	27112	intergenic	0.0057
seq_s_1831	27220	intergenic	0.0005
seq_s_1831	27237	intergenic	0.0133
seq_s_1831	27267	intergenic	0.0000
seq_s_1831	27269	intergenic	0.1482
seq_s_1831	28967	intergenic	0.0862
seq_s_1831	28991	intergenic	0.0130
seq_s_1831	28992	intergenic	0.0000
seq_s_1831	29021	intergenic	0.0000
seq_s_1831	29058	intergenic	0.0000
seq_s_1831	29076	intergenic	0.0346
seq_s_1831	29080	intergenic	0.0000
seq_s_1831	29084	intergenic	0.0013
seq_s_1831	29100	intergenic	0.0457
seq_s_1831	29101	intergenic	0.0053
seq_s_1831	29135	intergenic	0.0000
seq_s_1831	29147	intergenic	0.0884
seq_s_1831	29151	intergenic	0.0521
seq_s_1831	29169	intergenic	0.0144
seq_s_1831	29170	intergenic	0.0201
seq_s_1831	29204	intergenic	0.0419
seq_s_1831	29226	intergenic	0.0000
seq_s_1831	29227	intergenic	0.0000
seq_s_1831	29228	intergenic	0.0000
seq_s_1831	29232	intergenic	0.0004
seq_s_1831	29237	intergenic	0.0130
seq_s_1831	29315	intergenic	0.0000
seq_s_1831	29319	intergenic	0.0000
seq_s_1831	29323	intergenic	0.0116
seq_s_1831	29334	intergenic	0.0000
seq_s_1831	29338	intergenic	0.0057
seq_s_1831	29347	intergenic	0.0346
seq_s_1831	29368	intergenic	0.0057
seq_s_1831	29370	intergenic	0.0057
seq_s_1831	29371	intergenic	0.0346
seq_s_1831	29376	intergenic	0.0116
seq_s_1831	29377	intergenic	0.0116
seq_s_1831	29379	intergenic	0.0059
seq_s_1831	29387	intergenic	0.0000
seq_s_1831	29408	intergenic	0.0001
seq_s_1831	29413	intergenic	0.0130
seq_s_1831	29415	intergenic	0.0025
seq_s_1831	29451	intergenic	0.0116
seq_s_1831	29459	intergenic	0.0000
seq_s_1831	29464	intergenic	0.0267
seq_s_1831	29466	intergenic	0.0000
seq_s_1831	29467	intergenic	0.0000
seq_s_1831	29518	intergenic	0.0258
seq_s_1831	29537	intergenic	0.0201
seq_s_1831	29554	intergenic	0.0000
seq_s_1831	29565	intergenic	0.0162
seq_s_1831	29829	intergenic	0.0000
seq_s_1831	29840	intergenic	0.0000
seq_s_1831	29865	intergenic	0.0000
seq_s_1831	29871	intergenic	0.0255
seq_s_1831	29880	intergenic	0.0005
seq_s_1831	29895	intergenic	0.1013
seq_s_1831	29909	intergenic	0.0298
seq_s_1831	29926	intergenic	0.0000
seq_s_1831	29943	intergenic	0.0048
seq_s_1831	29957	intergenic	0.0000
seq_s_1831	29961	intergenic	0.0324
seq_s_1831	29965	intergenic	0.0258
seq_s_1831	29970	intergenic	0.1264
seq_s_1831	29975	intergenic	0.0000
seq_s_1831	29994	intergenic	0.0048
seq_s_1831	29999	intergenic	0.0151
seq_s_1831	30000	intergenic	0.0000
seq_s_1831	30001	intergenic	0.0000
seq_s_1831	30003	intergenic	0.0000
seq_s_1831	30013	intergenic	0.0298
seq_s_1831	30015	intergenic	0.0000
seq_s_1831	30026	intergenic	0.0000
seq_s_1831	30029	intergenic	0.0000
seq_s_1831	30061	intergenic	0.0000
seq_s_1831	30062	intergenic	0.0000
seq_s_1831	30069	intergenic	0.0000
seq_s_1831	30251	intergenic	0.0000
seq_s_1831	30257	intergenic	0.0050
seq_s_1831	30299	intergenic	0.0000
seq_s_1831	30327	intergenic	0.0059
seq_s_1831	30463	intergenic	0.2933
seq_s_1831	30478	intergenic	0.0000
seq_s_1831	30506	intergenic	0.4902
seq_s_1831	30511	intergenic	0.0000
seq_s_1831	30512	intergenic	0.0201
seq_s_1831	30513	intergenic	0.0045
seq_s_1831	30519	intergenic	0.4687
seq_s_1831	30520	intergenic	0.0000
seq_s_1831	30527	intergenic	0.0130
seq_s_1831	30543	intergenic	0.0273
seq_s_1831	30544	intergenic	0.0000
seq_s_1831	30546	intergenic	0.0057
seq_s_1831	30564	intergenic	0.0000
seq_s_1831	30565	intergenic	0.0100
seq_s_1831	30578	intergenic	0.0000
seq_s_1831	30584	intergenic	0.0000
seq_s_1831	30589	intergenic	0.0000
seq_s_1831	30600	intergenic	0.0059
seq_s_1831	30606	intergenic	0.0000
seq_s_1831	30609	intergenic	0.0059
seq_s_1831	30616	intergenic	0.1226
seq_s_1831	30620	intergenic	0.0059
seq_s_1831	30640	intergenic	0.0602
seq_s_1831	30645	intergenic	0.0116
seq_s_1831	30678	intergenic	0.0273
seq_s_1831	30681	intergenic	0.1429
seq_s_1831	30690	intergenic	0.0130
seq_s_1831	30693	intergenic	0.0057
seq_s_1831	30698	intergenic	0.0617
seq_s_1831	30726	intergenic	0.1677
seq_s_1831	30727	intergenic	0.0211
seq_s_1831	30746	intergenic	0.0130
seq_s_1831	30796	intergenic	0.0130
seq_s_1831	30816	intergenic	0.0346
seq_s_1831	30839	intergenic	0.0059
seq_s_1831	30846	intergenic	0.0003
seq_s_1831	30847	intergenic	0.0059
seq_s_1831	30849	intergenic	0.1425
seq_s_1831	30852	intergenic	0.1425
seq_s_1831	30855	intergenic	0.0151
seq_s_1831	30859	intergenic	0.0298
seq_s_1831	30874	intergenic	0.0059
seq_s_1831	30908	intergenic	0.4395
seq_s_1831	30911	intergenic	0.0130
seq_s_1831	30915	intergenic	0.0130
seq_s_1831	30924	intergenic	0.0180
seq_s_1831	30934	intergenic	0.3956
seq_s_1831	30949	intergenic	0.0059
seq_s_1831	30962	intergenic	0.0059
seq_s_1831	30963	intergenic	0.0059
seq_s_1831	30964	intergenic	0.4992
seq_s_1831	30965	intergenic	0.5483
seq_s_1831	30966	intergenic	0.0000
seq_s_1831	30971	intergenic	0.4527
seq_s_1831	30976	intergenic	0.4530
seq_s_1831	30979	intergenic	0.0000
seq_s_1831	30980	intergenic	0.0003
seq_s_1831	30991	intergenic	0.5734
seq_s_1831	30997	intergenic	0.4229
seq_s_1831	31008	intergenic	0.0180
seq_s_1831	31019	intergenic	0.4527
seq_s_1831	31036	intergenic	0.0000
seq_s_1831	31037	intergenic	0.0000
seq_s_1831	31040	intergenic	0.0000
seq_s_1831	31043	intergenic	0.0059
seq_s_1831	31087	intergenic	0.0059
seq_s_1831	31115	intergenic	0.0201
seq_s_1831	31136	intergenic	0.0059
seq_s_1831	31157	intergenic	0.0130
seq_s_1831	31158	intergenic	0.0059
seq_s_1831	31164	intergenic	0.4834
seq_s_1831	31165	intergenic	0.4834
seq_s_1831	31166	intergenic	0.4834
seq_s_1831	31168	intergenic	0.1791
seq_s_1831	31169	intergenic	0.0441
seq_s_1831	31170	intergenic	0.1212
seq_s_1831	31178	intergenic	0.0130
seq_s_1831	31181	intergenic	0.0130
seq_s_1831	31187	intergenic	0.0130
seq_s_1831	31190	intergenic	0.0620
seq_s_1831	31195	intergenic	0.0000
seq_s_1831	31199	intergenic	0.0000
seq_s_1831	31202	intergenic	0.0130
seq_s_1831	31206	intergenic	0.0201
seq_s_1831	31207	intergenic	0.3515
seq_s_1831	31209	intergenic	0.3111
seq_s_1831	31224	intergenic	0.0201
seq_s_1831	31258	intergenic	0.4362
seq_s_1831	31273	intergenic	0.0000
seq_s_1831	31293	intergenic	0.0000
seq_s_1831	31297	intergenic	0.4593
seq_s_1831	31306	intergenic	0.4091
seq_s_1831	31311	intergenic	0.0000
seq_s_1831	31313	intergenic	0.3519
seq_s_1831	31317	intergenic	0.0000
seq_s_1831	31318	intergenic	0.3151
seq_s_1831	31340	intergenic	0.0003
seq_s_1831	31345	intergenic	0.0298
seq_s_1831	31404	intergenic	0.0285
seq_s_1831	31432	intergenic	0.5109
seq_s_1831	31435	intergenic	0.0298
seq_s_1831	31439	intergenic	0.4918
seq_s_1831	31440	intergenic	0.0346
seq_s_1831	31442	intergenic	0.4732
seq_s_1831	31474	intergenic	0.0000
seq_s_1831	31491	intergenic	0.4550
seq_s_1831	31505	intergenic	0.3554
seq_s_1831	31510	intergenic	0.3390
seq_s_1831	31530	intergenic	0.3292
seq_s_1831	31535	intergenic	0.0057
seq_s_1831	31544	intergenic	0.5555
seq_s_1831	31549	intergenic	0.0000
seq_s_1831	31554	intergenic	0.4517
seq_s_1831	31562	intergenic	0.0048
seq_s_1831	31563	intergenic	0.0130
seq_s_1831	31572	intergenic	0.0130
seq_s_1831	31577	intergenic	0.0003
seq_s_1831	31584	intergenic	0.0000
seq_s_1831	31585	intergenic	0.0151
seq_s_1831	31609	intergenic	0.0273
seq_s_1831	31612	intergenic	0.4373
seq_s_1831	31615	intergenic	0.0000
seq_s_1831	31633	intergenic	0.5117
seq_s_1831	31634	intergenic	0.0096
seq_s_1831	31649	intergenic	0.0602
seq_s_1831	31657	intergenic	0.0130
seq_s_1831	31671	intergenic	0.4247
seq_s_1831	31678	intergenic	0.4247
seq_s_1831	31689	intergenic	0.0059
seq_s_1831	31693	intergenic	0.4384
seq_s_1831	31705	intergenic	0.3849
seq_s_1831	31727	intergenic	0.0130
seq_s_1831	31729	intergenic	0.4247
seq_s_1831	31735	intergenic	0.0000
seq_s_1831	31739	intergenic	0.0059
seq_s_1831	31741	intergenic	0.0000
seq_s_1831	31755	intergenic	0.5208
seq_s_1831	31762	intergenic	0.0000
seq_s_1831	31763	intergenic	0.5464
seq_s_1831	31765	intergenic	0.5464
seq_s_1831	31772	intergenic	0.0000
seq_s_1831	31811	intergenic	0.0210
seq_s_1831	31817	intergenic	0.0455
seq_s_1831	31823	intergenic	0.0657
seq_s_1831	31843	intergenic	0.0000
seq_s_1831	31849	intergenic	0.0000
seq_s_1831	31858	intergenic	0.0000
seq_s_1831	31893	intergenic	0.0053
seq_s_1831	31917	intergenic	0.0000
seq_s_1831	31919	intergenic	0.0255
seq_s_1831	31926	intergenic	0.4373
seq_s_1831	31927	intergenic	0.4806
seq_s_1831	31929	intergenic	0.4663
seq_s_1831	31935	intergenic	0.0003
seq_s_1831	31936	intergenic	0.4373
seq_s_1831	31967	intergenic	0.0528
seq_s_1831	31970	intergenic	0.4229
seq_s_1831	32007	intergenic	0.0130
seq_s_1831	32015	intergenic	0.5464
seq_s_1831	32026	intergenic	0.0603
seq_s_1831	32031	intergenic	0.0603
seq_s_1831	32037	intergenic	0.4097
seq_s_1831	32051	intergenic	0.0273
seq_s_1831	32057	intergenic	0.0238
seq_s_1831	32062	intergenic	0.0000
seq_s_1831	32065	intergenic	0.0273
seq_s_1831	32067	intergenic	0.0000
seq_s_1831	32089	intergenic	0.0669
seq_s_1831	32092	intergenic	0.3782
seq_s_1831	32099	intergenic	0.5652
seq_s_1831	32100	intergenic	0.5652
seq_s_1831	32115	intergenic	0.0000
seq_s_1831	32141	intergenic	0.5820
seq_s_1831	32147	intergenic	0.0246
seq_s_1831	32152	intergenic	0.5094
seq_s_1831	32155	intergenic	0.5094
seq_s_1831	32180	intergenic	0.0000
seq_s_1831	32189	intergenic	0.4542
seq_s_1831	32191	intergenic	0.6354
seq_s_1831	32202	intergenic	0.4542
seq_s_1831	32203	intergenic	0.4542
seq_s_1831	32233	intergenic	0.3868
seq_s_1831	32238	intergenic	0.3762
seq_s_1831	32241	intergenic	0.0280
seq_s_1831	32246	intergenic	0.0201
seq_s_1831	32249	intergenic	0.4677
seq_s_1831	32268	intergenic	0.0000
seq_s_1831	32314	intergenic	0.4814
seq_s_1831	32317	intergenic	0.4814
seq_s_1831	32409	intergenic	0.0528
seq_s_1831	32422	intergenic	0.0000
seq_s_1831	32428	intergenic	0.4384
seq_s_1831	32435	intergenic	0.0059
seq_s_1831	32454	intergenic	0.0201
seq_s_1831	32463	intergenic	0.0603
seq_s_1831	32469	intergenic	0.6615
seq_s_1831	32471	intergenic	0.0528
seq_s_1831	32518	intergenic	0.4384
seq_s_1831	32520	intergenic	0.6615
seq_s_1831	32521	intergenic	0.0000
seq_s_1831	32539	intergenic	0.3390
seq_s_1831	32726	intergenic	0.2846
seq_s_1831	32758	intergenic	0.0059
seq_s_1831	32764	intergenic	0.0059
seq_s_1831	32792	intergenic	0.0003
seq_s_1831	32844	intergenic	0.0116
seq_s_1831	32872	intergenic	0.0201
seq_s_1831	32883	intergenic	0.0059
seq_s_1831	32885	intergenic	0.0059
seq_s_1831	32903	intergenic	0.0059
seq_s_1831	32952	intergenic	0.3111
seq_s_1831	32957	intergenic	0.0694
seq_s_1831	32959	intergenic	0.0000
seq_s_1831	32968	intergenic	0.3095
seq_s_1831	32980	intergenic	0.2951
seq_s_1831	33034	intergenic	0.0059
seq_s_1831	33048	intergenic	0.0059
seq_s_1831	33070	intergenic	0.3089
seq_s_1831	33085	intergenic	0.2829
seq_s_1831	33096	intergenic	0.0788
seq_s_1831	33101	intergenic	0.3523
seq_s_1831	33102	intergenic	0.0176
seq_s_1831	33112	intergenic	0.2408
seq_s_1831	33121	intergenic	0.0000
seq_s_1831	33126	intergenic	0.2677
seq_s_1831	33137	intergenic	0.2697
seq_s_1831	33155	intergenic	0.0000
seq_s_1831	33173	intergenic	0.0059
seq_s_1831	33182	intergenic	0.0000
seq_s_1831	33184	intergenic	0.0116
seq_s_1831	33189	intergenic	0.3005
seq_s_1831	33191	intergenic	0.3095
seq_s_1831	33196	intergenic	0.2831
seq_s_1831	33206	intergenic	0.0000
seq_s_1831	33212	intergenic	0.2944
seq_s_1831	33215	intergenic	0.3112
seq_s_1831	33217	intergenic	0.0000
seq_s_1831	33218	intergenic	0.0996
seq_s_1831	33224	intergenic	0.3529
seq_s_1831	33229	intergenic	0.0096
seq_s_1831	33232	intergenic	0.2817
seq_s_1831	33258	intergenic	0.2982
seq_s_1831	33260	intergenic	0.0000
seq_s_1831	33263	intergenic	0.0059
seq_s_1831	33270	intergenic	0.0059
seq_s_1831	33285	intergenic	0.4146
seq_s_1831	33302	intergenic	0.3243
seq_s_1831	33311	intergenic	0.2677
seq_s_1831	33322	intergenic	0.0566
seq_s_1831	33323	intergenic	0.0151
seq_s_1831	33330	intergenic	0.0273
seq_s_1831	33351	intergenic	0.3370
seq_s_1831	33356	intergenic	0.0130
seq_s_1831	33369	intergenic	0.4270
seq_s_1831	33371	intergenic	0.0000
seq_s_1831	33430	intergenic	0.3327
seq_s_1831	33431	intergenic	0.3327
seq_s_1831	33439	intergenic	0.4270
seq_s_1831	33447	intergenic	0.0167
seq_s_1831	33452	intergenic	0.4373
seq_s_1831	33461	intergenic	0.3594
seq_s_1831	33466	intergenic	0.3095
seq_s_1831	33472	intergenic	0.3370
seq_s_1831	33477	intergenic	0.0000
seq_s_1831	33481	intergenic	0.1029
seq_s_1831	33484	intergenic	0.0130
seq_s_1831	33487	intergenic	0.0341
seq_s_1831	33500	intergenic	0.0036
seq_s_1831	33538	intergenic	0.2961
seq_s_1831	33542	intergenic	0.2697
seq_s_1831	33547	intergenic	0.0059
seq_s_1831	33557	intergenic	0.0201
seq_s_1831	33558	intergenic	0.0000
seq_s_1831	33561	intergenic	0.0130
seq_s_1831	33565	intergenic	0.0130
seq_s_1831	33567	intergenic	0.0059
seq_s_1831	33575	intergenic	0.0000
seq_s_1831	33597	intergenic	0.0130
seq_s_1831	33622	intergenic	0.2369
seq_s_1831	33624	intergenic	0.0000
seq_s_1831	33628	intergenic	0.0003
seq_s_1831	33643	intergenic	0.0059
seq_s_1831	33649	intergenic	0.2961
seq_s_1831	33659	intergenic	0.0000
seq_s_1831	33663	intergenic	0.0000
seq_s_1831	33676	intergenic	0.0059
seq_s_1831	33696	intergenic	0.0000
seq_s_1831	33701	intergenic	0.3111
seq_s_1831	33709	intergenic	0.0346
seq_s_1831	33712	intergenic	0.0225
seq_s_1831	33717	intergenic	0.0054
seq_s_1831	33720	intergenic	0.2633
seq_s_1831	33721	intergenic	0.1548
seq_s_1831	33727	intergenic	0.0295
seq_s_1831	33760	intergenic	0.0000
seq_s_1831	33761	intergenic	0.0059
seq_s_1831	33766	intergenic	0.0000
seq_s_1831	33792	intergenic	0.0003
seq_s_1831	33807	intergenic	0.2415
seq_s_1831	33808	intergenic	0.3993
seq_s_1831	33862	intergenic	0.0437
seq_s_1831	33874	intergenic	0.0059
seq_s_1831	33877	intergenic	0.0000
seq_s_1831	33879	intergenic	0.0000
seq_s_1831	33881	intergenic	0.0000
seq_s_1831	33893	intergenic	0.0000
seq_s_1831	33922	intergenic	0.0000
seq_s_1831	33927	intergenic	0.5573
seq_s_1831	33930	intergenic	0.0298
seq_s_1831	33949	intergenic	0.0346
seq_s_1831	33955	intergenic	0.0000
seq_s_1831	33970	intergenic	0.2610
seq_s_1831	33971	intergenic	0.0130
seq_s_1831	33976	intergenic	0.0298
seq_s_1831	33980	intergenic	0.0298
seq_s_1831	33997	intergenic	0.0059
seq_s_1831	34003	intergenic	0.0000
seq_s_1831	34013	intergenic	0.4384
seq_s_1831	34024	intergenic	0.0273
seq_s_1831	34027	intergenic	0.0000
seq_s_1831	34043	intergenic	0.0000
seq_s_1831	34078	intergenic	0.0142
seq_s_1831	34088	intergenic	0.0197
seq_s_1831	34089	intergenic	0.0254
seq_s_1831	34106	intergenic	0.0003
seq_s_1831	34109	intergenic	0.0000
seq_s_1831	34121	intergenic	0.2910
seq_s_1831	34144	intergenic	0.2910
seq_s_1831	34147	intergenic	0.0057
seq_s_1831	34148	intergenic	0.0671
seq_s_1831	34150	intergenic	0.0046
seq_s_1831	34151	intergenic	0.0046
seq_s_1831	34180	intergenic	0.0000
seq_s_1831	34183	intergenic	0.0046
seq_s_1831	34187	intergenic	0.0000
seq_s_1831	34195	intergenic	0.0003
seq_s_1831	34200	intergenic	0.2724
seq_s_1831	34232	intergenic	0.0000
seq_s_1831	34258	intergenic	0.2910
seq_s_1831	34306	intergenic	0.0000
seq_s_1831	34313	intergenic	0.0404
seq_s_1831	34315	intergenic	0.0130
seq_s_1831	34316	intergenic	0.0404
seq_s_1831	34358	intergenic	0.0000
seq_s_1831	34367	intergenic	0.3100
seq_s_1831	34370	intergenic	0.0000
seq_s_1831	34373	intergenic	0.0000
seq_s_1831	34389	intergenic	0.0000
seq_s_1831	34401	intergenic	0.6437
seq_s_1831	34404	intergenic	0.0130
seq_s_1831	34405	intergenic	0.0543
seq_s_1831	34419	intergenic	0.5756
seq_s_1831	34424	intergenic	0.0543
seq_s_1831	34440	intergenic	0.0000
seq_s_1831	34465	intergenic	0.0149
seq_s_1831	34467	intergenic	0.0059
seq_s_1831	34468	intergenic	0.1485
seq_s_1831	34473	intergenic	0.3390
seq_s_1831	34476	intergenic	0.0000
seq_s_1831	34480	intergenic	0.0298
seq_s_1831	34483	intergenic	0.3292
seq_s_1831	34485	intergenic	0.4328
seq_s_1831	34493	intergenic	0.0059
seq_s_1831	34523	intergenic	0.0000
seq_s_1831	34524	intergenic	0.0003
seq_s_1831	34529	intergenic	0.0000
seq_s_1831	34549	intergenic	0.0404
seq_s_1831	34552	intergenic	0.0000
seq_s_1831	34561	intergenic	0.0051
seq_s_1831	34573	intergenic	0.0059
seq_s_1831	34581	intergenic	0.0238
seq_s_1831	34584	intergenic	0.1536
seq_s_1831	34593	intergenic	0.0130
seq_s_1831	34596	intergenic	0.0000
seq_s_1831	34622	intergenic	0.5464
seq_s_1831	34623	intergenic	0.0059
seq_s_1831	34639	intergenic	0.2910
seq_s_1831	34642	intergenic	0.0000
seq_s_1831	34645	intergenic	0.3345
seq_s_1831	34664	intergenic	0.0130
seq_s_1831	34665	intergenic	0.1507
seq_s_1831	34666	intergenic	0.2910
seq_s_1831	34674	intergenic	0.0298
seq_s_1831	34676	intergenic	0.2724
seq_s_1831	34677	intergenic	0.0000
seq_s_1831	34685	intergenic	0.0000
seq_s_1831	34693	intergenic	0.2910
seq_s_1831	34702	intergenic	0.2817
seq_s_1831	34721	intergenic	0.0314
seq_s_1831	34723	intergenic	0.2910
seq_s_1831	34744	intergenic	0.0238
seq_s_1831	34745	intergenic	0.2910
seq_s_1831	34752	intergenic	0.0368
seq_s_1831	34755	intergenic	0.0432
seq_s_1831	34798	intergenic	0.0003
seq_s_1831	34806	intergenic	0.0000
seq_s_1831	34807	intergenic	0.3043
seq_s_1831	34809	intergenic	0.0057
seq_s_1831	34812	intergenic	0.0000
seq_s_1831	34816	intergenic	0.0000
seq_s_1831	34817	intergenic	0.0000
seq_s_1831	34901	intergenic	0.0273
seq_s_1831	34902	intergenic	0.0273
seq_s_1831	34916	intergenic	0.0045
seq_s_1831	34923	intergenic	0.0000
seq_s_1831	34927	intergenic	0.0130
seq_s_1831	34953	intergenic	0.0000
seq_s_1831	34961	intergenic	0.0000
seq_s_1831	34969	intergenic	0.0003
seq_s_1831	34993	intergenic	0.0000
seq_s_1831	35037	intergenic	0.0059
seq_s_1831	35041	intergenic	0.0000
seq_s_1831	35056	intergenic	0.2910
seq_s_1831	35082	intergenic	0.0000
seq_s_1831	35084	intergenic	0.0000
seq_s_1831	35089	intergenic	0.0900
seq_s_1831	35090	intergenic	0.2653
seq_s_1831	35104	intergenic	0.0000
seq_s_1831	35118	intergenic	0.0059
seq_s_1831	35119	intergenic	0.0314
seq_s_1831	35262	intergenic	0.0246
seq_s_1831	35274	intergenic	0.0059
seq_s_1831	35282	intergenic	0.0130
seq_s_1831	35283	intergenic	0.0298
seq_s_1831	35302	intergenic	0.0000
seq_s_1831	35313	intergenic	0.0512
seq_s_1831	35329	intergenic	0.2464
seq_s_1831	35349	intergenic	0.0308
seq_s_1831	35356	intergenic	0.2872
seq_s_1831	35360	intergenic	0.0096
seq_s_1831	35383	intergenic	0.0000
seq_s_1831	35390	intergenic	0.0057
seq_s_1831	35396	intergenic	0.0096
seq_s_1831	35414	intergenic	0.0368
seq_s_1831	36850	intergenic	0.0057
seq_s_1831	36857	intergenic	0.0151
seq_s_1831	36859	intergenic	0.0167
seq_s_1831	36860	intergenic	0.2284
seq_s_1831	36870	intergenic	0.4834
seq_s_1831	36880	intergenic	0.0272
seq_s_1831	36890	intergenic	0.4834
seq_s_1831	36899	intergenic	0.0201
seq_s_1831	36916	intergenic	0.2385
seq_s_1831	36918	intergenic	0.0009
seq_s_1831	36919	intergenic	0.2653
seq_s_1831	36927	intergenic	0.2653
seq_s_1831	36928	intergenic	0.0246
seq_s_1831	36936	intergenic	0.2370
seq_s_1831	36941	intergenic	0.0000
seq_s_1831	36951	intergenic	0.0096
seq_s_1831	36953	intergenic	0.0337
seq_s_1831	36955	intergenic	0.0151
seq_s_1831	36966	intergenic	0.2370
seq_s_1831	36977	intergenic	0.4902
seq_s_1831	36986	intergenic	0.1189
seq_s_1831	36988	intergenic	0.0419
seq_s_1831	36998	intergenic	0.0210
seq_s_1831	37009	intergenic	0.0059
seq_s_1831	37016	intergenic	0.6101
seq_s_1831	37017	intergenic	0.0059
seq_s_1831	37031	intergenic	0.2488
seq_s_1831	37040	intergenic	0.6101
seq_s_1831	37047	intergenic	0.0298
seq_s_1831	37055	intergenic	0.0057
seq_s_1831	37082	intergenic	0.2846
seq_s_1831	37103	intergenic	0.0199
seq_s_1831	37104	intergenic	0.0129
seq_s_1831	37125	intergenic	0.0298
seq_s_1831	37126	intergenic	0.0059
seq_s_1831	37128	intergenic	0.0130
seq_s_1831	37134	intergenic	0.0298
seq_s_1831	37144	intergenic	0.2693
seq_s_1831	37182	intergenic	0.0000
seq_s_1831	37188	intergenic	0.2846
seq_s_1831	37298	intergenic	0.0249
seq_s_1831	37299	intergenic	0.0298
seq_s_1831	37308	intergenic	0.0059
seq_s_1831	37309	intergenic	0.0455
seq_s_1831	37335	intergenic	0.0298
seq_s_1831	37340	intergenic	0.6522
seq_s_1831	37354	intergenic	0.0000
seq_s_1831	37357	intergenic	0.0000
seq_s_1831	37365	intergenic	0.3221
seq_s_1831	37559	intergenic	0.4445
seq_s_1831	37560	intergenic	0.2944
seq_s_1831	37570	intergenic	0.2390
seq_s_1831	37600	intergenic	0.0298
seq_s_1831	37602	intergenic	0.0419
seq_s_1831	37623	intergenic	0.0130
seq_s_1831	37645	intergenic	0.3195
seq_s_1831	37655	intergenic	0.0298
seq_s_1831	37661	intergenic	0.0603
seq_s_1831	37682	intergenic	0.3292
seq_s_1831	37687	intergenic	0.0603
seq_s_1831	37694	intergenic	0.3292
seq_s_1831	37700	intergenic	0.0273
seq_s_1831	37705	intergenic	0.0273
seq_s_1831	37708	intergenic	0.0273
seq_s_1831	37715	intergenic	0.0273
seq_s_1831	37724	intergenic	0.3390
seq_s_1831	37733	intergenic	0.6290
seq_s_1831	37738	intergenic	0.0169
seq_s_1831	37739	intergenic	0.3789
seq_s_1831	37743	intergenic	0.0059
seq_s_1831	37748	intergenic	0.0273
seq_s_1831	37782	intergenic	0.0015
seq_s_1831	37830	intergenic	0.0561
seq_s_1831	37843	intergenic	0.0000
seq_s_1831	37852	intergenic	0.0238
seq_s_1831	37853	intergenic	0.0000
seq_s_1831	37865	intergenic	0.0298
seq_s_1831	37869	intergenic	0.0057
seq_s_1831	38142	intergenic	0.2633
seq_s_1831	38143	intergenic	0.1029
seq_s_1831	38146	intergenic	0.0642
seq_s_1831	38153	intergenic	0.6871
seq_s_1831	38170	intergenic	0.0642
seq_s_1831	38176	intergenic	0.0000
seq_s_1831	38195	intergenic	0.6871
seq_s_1831	38197	intergenic	0.0000
seq_s_1831	38199	intergenic	0.0858
seq_s_1831	38205	intergenic	0.0859
seq_s_1831	38224	intergenic	0.1926
seq_s_1831	38244	intergenic	0.2098
seq_s_1831	38329	intergenic	0.0298
seq_s_1831	38331	intergenic	0.6354
seq_s_1831	38403	intergenic	0.0315
seq_s_1831	38406	intergenic	0.0059
seq_s_1831	38412	intergenic	0.0273
seq_s_1831	38432	intergenic	0.0669
seq_s_1831	38460	intergenic	0.0690
seq_s_1831	38492	intergenic	0.0603
seq_s_1831	38501	intergenic	0.0000
seq_s_1831	38524	intergenic	0.0201
seq_s_1831	38539	intergenic	0.4408
seq_s_1831	38541	intergenic	0.0368
seq_s_1831	38573	intergenic	0.0298
seq_s_1831	38728	intergenic	0.0130
seq_s_1831	38733	intergenic	0.0000
seq_s_1831	38745	intergenic	0.0130
seq_s_1831	38803	intergenic	0.0298
seq_s_1831	38812	intergenic	0.0273
seq_s_1831	38847	intergenic	0.2910
seq_s_1831	38858	intergenic	0.0000
seq_s_1831	38882	intergenic	0.0004
seq_s_1831	38886	intergenic	0.0003
seq_s_1831	38890	intergenic	0.0003
seq_s_1831	38893	intergenic	0.0298
seq_s_1831	38902	intergenic	0.0130
seq_s_1831	38910	intergenic	0.0003
seq_s_1831	38916	intergenic	0.0151
seq_s_1831	38930	intergenic	0.0379
seq_s_1831	38941	intergenic	0.0004
seq_s_1831	38967	intergenic	0.0130
seq_s_1831	39008	intergenic	0.0130
seq_s_1831	39011	intergenic	0.3100
seq_s_1831	39027	intergenic	0.0000
seq_s_1831	39031	intergenic	0.0384
seq_s_1831	39055	intergenic	0.0225
seq_s_1831	39056	intergenic	0.0000
seq_s_1831	39057	intergenic	0.0151
seq_s_1831	39078	intergenic	0.2446
seq_s_1831	39097	intergenic	0.6101
seq_s_1831	39099	intergenic	0.3005
seq_s_1831	39106	intergenic	0.0298
seq_s_1831	39109	intergenic	0.3100
seq_s_1831	39111	intergenic	0.0057
seq_s_1831	39162	intergenic	0.0092
seq_s_1831	39169	intergenic	0.0000
seq_s_1831	39185	intergenic	0.5650
seq_s_1831	39203	intergenic	0.2910
seq_s_1831	39236	intergenic	0.0000
seq_s_1831	39243	intergenic	0.0000
seq_s_1831	39246	intergenic	0.0000
seq_s_1831	39345	intergenic	0.0057
seq_s_1831	39373	intergenic	0.0057
seq_s_1831	39382	intergenic	0.0057
seq_s_1831	39410	intergenic	0.0130
seq_s_1831	39411	intergenic	0.0130
seq_s_1831	39416	intergenic	0.0130
seq_s_1831	39418	intergenic	0.0130
seq_s_1831	39419	intergenic	0.0298
seq_s_1831	39426	intergenic	0.0003
seq_s_1831	39477	intergenic	0.3231
seq_s_1831	39478	intergenic	0.4097
seq_s_1831	39489	intergenic	0.0669
seq_s_1831	39492	intergenic	0.0078
seq_s_1831	39500	intergenic	0.0000
seq_s_1831	39502	intergenic	0.0185
seq_s_1831	39517	intergenic	0.0201
seq_s_1831	39528	intergenic	0.6290
seq_s_1831	39540	intergenic	0.0255
seq_s_1831	39544	intergenic	0.6031
seq_s_1831	39553	intergenic	0.0255
seq_s_1831	39555	intergenic	0.0201
seq_s_1831	39574	intergenic	0.0000
seq_s_1831	39585	intergenic	0.0000
seq_s_1831	39599	intergenic	0.0255
seq_s_1831	39602	intergenic	0.0255
seq_s_1831	39608	intergenic	0.3488
seq_s_1831	39614	intergenic	0.0059
seq_s_1831	39620	intergenic	0.0130
seq_s_1831	39624	intergenic	0.0000
seq_s_1831	39651	intergenic	0.0000
seq_s_1831	39656	intergenic	0.0116
seq_s_1831	39658	intergenic	0.0000
seq_s_1831	39660	intergenic	0.0000
seq_s_1831	39682	intergenic	0.0000
seq_s_1831	39689	intergenic	0.0000
seq_s_1831	39709	intergenic	0.0000
seq_s_1831	39714	intergenic	0.0000
seq_s_1831	39718	intergenic	0.0059
seq_s_1831	39724	intergenic	0.0197
seq_s_1831	39734	intergenic	0.0000
seq_s_1831	39740	intergenic	0.0130
seq_s_1831	39753	intergenic	0.6544
seq_s_1831	39756	intergenic	0.0000
seq_s_1831	39773	intergenic	0.0102
seq_s_1831	39779	intergenic	0.0004
seq_s_1831	39805	intergenic	0.3100
seq_s_1831	39808	intergenic	0.6544
seq_s_1831	39833	intergenic	0.3488
seq_s_1831	39834	intergenic	0.3488
seq_s_1831	39835	intergenic	0.3488
seq_s_1831	39839	intergenic	0.3390
seq_s_1831	39874	intergenic	0.3993
seq_s_1831	39890	intergenic	0.0669
seq_s_1831	39892	intergenic	0.3390
seq_s_1831	39896	intergenic	0.0000
seq_s_1831	39898	intergenic	0.0059
seq_s_1831	39901	intergenic	0.3390
seq_s_1831	39905	intergenic	0.0000
seq_s_1831	39910	intergenic	0.0000
seq_s_1831	39911	intergenic	0.0000
seq_s_1831	39912	intergenic	0.0000
seq_s_1831	39915	intergenic	0.2911
seq_s_1831	39929	intergenic	0.3390
seq_s_1831	39942	intergenic	0.0000
seq_s_1831	39961	intergenic	0.0060
seq_s_1831	39976	intergenic	0.0003
seq_s_1831	39977	intergenic	0.0404
seq_s_1831	39982	intergenic	0.0553
seq_s_1831	39989	intergenic	0.3587
seq_s_1831	40015	intergenic	0.0000
seq_s_1831	40031	intergenic	0.0003
seq_s_1831	40050	intergenic	0.0003
seq_s_1831	40083	intergenic	0.3100
seq_s_1831	40094	intergenic	0.3005
seq_s_1831	40118	intergenic	0.0000
seq_s_1831	40122	intergenic	0.0003
seq_s_1831	40135	intergenic	0.0273
seq_s_1831	40155	intergenic	0.2653
seq_s_1831	40159	intergenic	0.5825
seq_s_1831	40165	intergenic	0.0273
seq_s_1831	40215	intergenic	0.0255
seq_s_1831	40220	intergenic	0.0678
seq_s_1831	40236	intergenic	0.0130
seq_s_1831	40237	intergenic	0.0130
seq_s_1831	40238	intergenic	0.0130
seq_s_1831	40246	intergenic	0.0130
seq_s_1831	40258	intergenic	0.0201
seq_s_1831	40262	intergenic	0.3292
seq_s_1831	40280	intergenic	0.0000
seq_s_1831	40291	intergenic	0.6000
seq_s_1831	40301	intergenic	0.0201
seq_s_1831	40328	intergenic	0.0059
seq_s_1831	40336	intergenic	0.0273
seq_s_1831	40338	intergenic	0.0003
seq_s_1831	40346	intergenic	0.5769
seq_s_1831	40353	intergenic	0.0384
seq_s_1831	40356	intergenic	0.0255
seq_s_1831	40364	intergenic	0.0273
seq_s_1831	40390	intergenic	0.0000
seq_s_1831	40402	intergenic	0.0298
seq_s_1831	40418	intergenic	0.0057
seq_s_1831	40421	intergenic	0.0151
seq_s_1831	40424	intergenic	0.2003
seq_s_1831	40427	intergenic	0.0130
seq_s_1831	40455	intergenic	0.0602
seq_s_1831	40461	intergenic	0.0057
seq_s_1831	40475	intergenic	0.0384
seq_s_1831	40480	intergenic	0.2456
seq_s_1831	40482	intergenic	0.0000
seq_s_1831	40490	intergenic	0.0057
seq_s_1831	40498	intergenic	0.3005
seq_s_1831	40523	intergenic	0.0130
seq_s_1831	40524	intergenic	0.0346
seq_s_1831	40542	intergenic	0.0000
seq_s_1831	40544	intergenic	0.3005
seq_s_1831	40548	intergenic	0.0298
seq_s_1831	40550	intergenic	0.0130
seq_s_1831	40566	intergenic	0.0130
seq_s_1831	40568	intergenic	0.0116
seq_s_1831	40587	intergenic	0.0238
seq_s_1831	40597	intergenic	0.0102
seq_s_1831	40609	intergenic	0.0201
seq_s_1831	40621	intergenic	0.0057
seq_s_1831	40625	intergenic	0.0000
seq_s_1831	40640	intergenic	0.0000
seq_s_1831	40648	intergenic	0.0298
seq_s_1831	40650	intergenic	0.0000
seq_s_1831	40656	intergenic	0.2370
seq_s_1831	40707	intergenic	0.0092
seq_s_1831	40709	intergenic	0.0057
seq_s_1831	40712	intergenic	0.2633
seq_s_1831	40714	intergenic	0.5464
seq_s_1831	40723	intergenic	0.2817
seq_s_1831	40728	intergenic	0.0000
seq_s_1831	40733	intergenic	0.0057
seq_s_1831	40749	intergenic	0.0130
seq_s_1831	40751	intergenic	0.2817
seq_s_1831	40796	intergenic	0.0000
seq_s_1831	40819	intergenic	0.2817
seq_s_1831	40832	intergenic	0.5283
seq_s_1831	40841	intergenic	0.2817
seq_s_1831	40856	intergenic	0.0783
seq_s_1831	40859	intergenic	0.0116
seq_s_1831	40882	intergenic	0.1026
seq_s_1831	40913	intergenic	0.2542
seq_s_1831	40917	intergenic	0.2451
seq_s_1831	40940	intergenic	0.0057
seq_s_1831	40946	intergenic	0.5283
seq_s_1831	40967	intergenic	0.0116
seq_s_1831	40981	intergenic	0.0000
seq_s_1831	40982	intergenic	0.0000
seq_s_1831	40985	intergenic	0.0000
seq_s_1831	40996	intergenic	0.0057
seq_s_1831	41004	intergenic	0.0867
seq_s_1831	41046	intergenic	0.0045
seq_s_1831	41048	intergenic	0.3554
seq_s_1831	41051	intergenic	0.0000
seq_s_1831	41064	intergenic	0.0000
seq_s_1831	41070	intergenic	0.3195
seq_s_1831	41072	intergenic	0.3195
seq_s_1831	41075	intergenic	0.0298
seq_s_1831	41107	intergenic	0.0059
seq_s_1831	41132	intergenic	0.0057
seq_s_1831	41135	intergenic	0.0057
seq_s_1831	41165	intergenic	0.0033
seq_s_1831	41208	intergenic	0.0000
seq_s_1831	41211	intergenic	0.0059
seq_s_1831	41218	intergenic	0.1894
seq_s_1831	41249	intergenic	0.0000
seq_s_1831	41264	intergenic	0.0004
seq_s_1831	41272	intergenic	0.0298
seq_s_1831	41273	intergenic	0.3005
seq_s_1831	41274	intergenic	0.0246
seq_s_1831	41277	intergenic	0.0000
seq_s_1831	41285	intergenic	0.0004
seq_s_1831	41293	intergenic	0.0165
seq_s_1831	41302	intergenic	0.0553
seq_s_1831	41319	intergenic	0.0003
seq_s_1831	41333	intergenic	0.0116
seq_s_1831	41367	intergenic	0.0404
seq_s_1831	41394	intergenic	0.0059
seq_s_1831	41423	intergenic	0.0298
seq_s_1831	41451	intergenic	0.0116
seq_s_1831	41477	intergenic	0.2910
seq_s_1831	41498	intergenic	0.0238
seq_s_1831	41502	intergenic	0.0116
seq_s_1831	41503	intergenic	0.0298
seq_s_1831	41504	intergenic	0.0116
seq_s_1831	41510	intergenic	0.0000
seq_s_1831	41521	intergenic	0.0000
seq_s_1831	41535	intergenic	0.0057
seq_s_1831	41536	intergenic	0.0298
seq_s_1831	41549	intergenic	0.0000
seq_s_1831	41550	intergenic	0.2910
seq_s_1831	41558	intergenic	0.0000
seq_s_1831	41561	intergenic	0.0298
seq_s_1831	41564	intergenic	0.0238
seq_s_1831	41565	intergenic	0.0057
seq_s_1831	41583	intergenic	0.0249
seq_s_1831	41609	intergenic	0.0003
seq_s_1831	41618	intergenic	0.0059
seq_s_1831	41619	intergenic	0.0000
seq_s_1831	41628	intergenic	0.0003
seq_s_1831	41629	intergenic	0.0003
seq_s_1831	41634	intergenic	0.3244
seq_s_1831	41639	intergenic	0.0143
seq_s_1831	41645	intergenic	0.0000
seq_s_1831	41660	intergenic	0.0528
seq_s_1831	41667	intergenic	0.0364
seq_s_1831	41668	intergenic	0.0143
seq_s_1831	41679	intergenic	0.0151
seq_s_1831	41684	intergenic	0.3100
seq_s_1831	41689	intergenic	0.0000
seq_s_1831	41702	intergenic	0.0151
seq_s_1831	41730	intergenic	0.0000
seq_s_1831	41741	intergenic	0.0000
seq_s_1831	41743	intergenic	0.0000
seq_s_1831	41755	intergenic	0.0561
seq_s_1831	41763	intergenic	0.0000
seq_s_1831	41818	intergenic	0.0000
seq_s_1831	41822	intergenic	0.0130
seq_s_1831	41870	intergenic	0.0331
seq_s_1831	41883	intergenic	0.0000
seq_s_1831	41888	intergenic	0.0003
seq_s_1831	41900	intergenic	0.0013
seq_s_1831	41904	intergenic	0.0062
seq_s_1831	41917	intergenic	0.0113
seq_s_1831	41919	intergenic	0.0298
seq_s_1831	41928	intergenic	0.0001
seq_s_1831	41929	intergenic	0.0032
seq_s_1831	42101	intergenic	0.0045
seq_s_1831	42107	intergenic	0.0059
seq_s_1831	42159	intergenic	0.1080
seq_s_1831	42196	intergenic	0.0000
seq_s_1831	42200	intergenic	0.0000
seq_s_1831	42201	intergenic	0.1398
seq_s_1831	42203	intergenic	0.0000
seq_s_1831	42212	intergenic	0.0000
seq_s_1831	42248	intergenic	0.0059
seq_s_1831	42283	intergenic	0.0238
seq_s_1831	42520	intergenic	0.0000
seq_s_1831	42539	intergenic	0.0000
seq_s_1831	42549	intergenic	0.0005
seq_s_1831	42569	intergenic	0.0000
seq_s_1831	43032	intergenic	0.0000
seq_s_1831	43069	intergenic	0.0000
seq_s_1831	43312	intergenic	0.0000
seq_s_1831	43362	intergenic	0.0046
seq_s_1831	43387	intergenic	0.0000
seq_s_1831	43404	intergenic	0.0197
seq_s_1831	43446	intergenic	0.0000
seq_s_1831	43572	intergenic	0.0000
seq_s_1831	43574	intergenic	0.0000
seq_s_1831	43611	intergenic	0.0000
seq_s_1831	43615	intergenic	0.0068
seq_s_1831	43634	intergenic	0.0059
seq_s_1831	43712	intergenic	0.0057
seq_s_1831	43742	intergenic	0.0000
seq_s_1831	43759	intergenic	0.0000
seq_s_1831	43775	intergenic	0.0000
seq_s_1831	43801	intergenic	0.0298
seq_s_1831	43825	intergenic	0.0000
seq_s_1831	43839	intergenic	0.0000
seq_s_1831	43843	intergenic	0.0130
seq_s_1831	44109	intergenic	0.0059
seq_s_1831	44111	intergenic	0.0000
seq_s_1831	44415	intergenic	0.0255
seq_s_1831	44482	intergenic	0.0005
seq_s_1831	44513	intergenic	0.0048
seq_s_1831	44519	intergenic	0.0002
seq_s_1831	44520	intergenic	0.0199
seq_s_1831	45750	intergenic	0.0493
seq_s_1831	45756	intergenic	0.0059
seq_s_1831	45824	intergenic	0.2944
seq_s_1831	45830	intergenic	0.6615
seq_s_1831	45842	intergenic	0.0000
seq_s_1831	45857	intergenic	0.0059
seq_s_1831	45868	intergenic	0.1505
seq_s_1831	45895	intergenic	0.0000
seq_s_1831	45903	intergenic	0.3390
seq_s_1831	45940	intergenic	0.0130
seq_s_1831	45941	intergenic	0.0059
seq_s_1831	45948	intergenic	0.2944
seq_s_1831	45963	intergenic	0.6795
seq_s_1831	45983	intergenic	0.0669
seq_s_1831	45997	intergenic	0.0298
seq_s_1831	46023	intergenic	0.3488
seq_s_1831	46032	intergenic	0.0259
seq_s_1831	46042	intergenic	0.0000
seq_s_1831	46047	intergenic	0.0201
seq_s_1831	46051	intergenic	0.0259
seq_s_1831	46073	intergenic	0.3390
seq_s_1831	46076	intergenic	0.3390
seq_s_1831	46077	intergenic	0.0669
seq_s_1831	46090	intergenic	0.0130
seq_s_1831	46096	intergenic	0.7118
seq_s_1831	46098	intergenic	0.7118
seq_s_1831	46102	intergenic	0.0553
seq_s_1831	46104	intergenic	0.2817
seq_s_1831	46123	intergenic	0.2910
seq_s_1831	46151	intergenic	0.6678
seq_s_1831	46171	intergenic	0.2910
seq_s_1831	46182	intergenic	0.0298
seq_s_1831	46199	intergenic	0.0059
seq_s_1831	46201	intergenic	0.0106
seq_s_1831	46234	intergenic	0.0528
seq_s_1831	46241	intergenic	0.0528
seq_s_1831	46252	intergenic	0.6031
seq_s_1831	46258	intergenic	0.2730
seq_s_1831	46261	intergenic	0.5769
seq_s_1831	46293	intergenic	0.0384
seq_s_1831	46347	intergenic	0.0384
seq_s_1831	46372	intergenic	0.0059
seq_s_1831	46378	intergenic	0.0201
seq_s_1831	46380	intergenic	0.0201
seq_s_1831	46381	intergenic	0.0000
seq_s_1831	46385	intergenic	0.0000
seq_s_1831	46421	intergenic	0.0298
seq_s_1831	46428	intergenic	0.0273
seq_s_1831	46480	intergenic	0.0384
seq_s_1831	46482	intergenic	0.0130
seq_s_1831	46544	intergenic	0.1926
seq_s_1831	46555	intergenic	0.1840
seq_s_1831	46562	intergenic	0.0473
seq_s_1831	46566	intergenic	0.0000
seq_s_1831	46590	intergenic	0.1000
seq_s_1831	46603	intergenic	0.0298
seq_s_1831	46606	intergenic	0.2098
seq_s_1831	46607	intergenic	0.4918
seq_s_1831	46617	intergenic	0.0533
seq_s_1831	46638	intergenic	0.0130
seq_s_1831	46643	intergenic	0.0273
seq_s_1831	46675	intergenic	0.0298
seq_s_1831	46703	intergenic	0.0494
seq_s_1831	46705	intergenic	0.0702
seq_s_1831	46706	intergenic	0.0858
seq_s_1831	46707	intergenic	0.6360
seq_s_1831	46711	intergenic	0.6360
seq_s_1831	46719	intergenic	0.0337
seq_s_1831	46770	intergenic	0.0337
seq_s_1831	46779	intergenic	0.5915
seq_s_1831	46834	intergenic	0.0430
seq_s_1831	46838	intergenic	0.0130
seq_s_1831	46872	intergenic	0.0000
seq_s_1831	46916	intergenic	0.0419
seq_s_1831	46925	intergenic	0.6000
seq_s_1831	46938	intergenic	0.0298
seq_s_1831	46941	intergenic	0.0201
seq_s_1831	46945	intergenic	0.0130
seq_s_1831	46963	intergenic	0.0543
seq_s_1831	46983	intergenic	0.5109
seq_s_1831	46984	intergenic	0.0059
seq_s_1831	46988	intergenic	0.0803
seq_s_1831	46999	intergenic	0.0315
seq_s_1831	47095	intergenic	0.2964
seq_s_1831	47096	intergenic	0.1926
seq_s_1831	47100	intergenic	0.0000
seq_s_1831	47142	intergenic	0.1425
seq_s_1831	47144	intergenic	0.0273
seq_s_1831	47155	intergenic	0.0201
seq_s_1831	47162	intergenic	0.1344
seq_s_1831	47186	intergenic	0.0368
seq_s_1831	47226	intergenic	0.0298
seq_s_1831	47228	intergenic	0.1507
seq_s_1831	47244	intergenic	0.1507
seq_s_1831	47256	intergenic	0.0636
seq_s_1831	51674	intergenic	0.0473
seq_s_1831	51675	intergenic	0.0000
seq_s_1831	51700	intergenic	0.0314
seq_s_1831	51702	intergenic	0.0002
seq_s_1831	52439	intergenic	0.0000
seq_s_1831	52448	intergenic	0.0096
seq_s_1831	52460	intergenic	0.0669
seq_s_1831	52467	intergenic	0.3358
seq_s_1831	52487	intergenic	0.0561
seq_s_1831	52528	intergenic	0.0000
seq_s_1831	52529	intergenic	0.0493
seq_s_1831	52535	intergenic	0.0000
seq_s_1831	52567	intergenic	0.0059
seq_s_1831	52586	intergenic	0.4902
seq_s_1831	52592	intergenic	0.0207
seq_s_1831	52593	intergenic	0.0430
seq_s_1831	52614	intergenic	0.0346
seq_s_1831	52632	intergenic	0.0298
seq_s_1831	52723	intergenic	0.0000
seq_s_1831	52731	intergenic	0.2294
seq_s_1831	52747	intergenic	0.0000
seq_s_1831	52754	intergenic	0.0060
seq_s_1831	52809	intergenic	0.0000
seq_s_1831	52811	intergenic	0.0116
seq_s_1831	52817	intergenic	0.3013
seq_s_1831	52841	intergenic	0.0455
seq_s_1831	52868	intergenic	0.0000
seq_s_1831	52876	intergenic	0.0346
seq_s_1831	52949	intergenic	0.0059
seq_s_1831	52951	intergenic	0.0059
seq_s_1831	52952	intergenic	0.1740
seq_s_1831	52967	intergenic	0.2451
seq_s_1831	52969	intergenic	0.4687
seq_s_1831	53025	intergenic	0.3195
seq_s_1831	53139	intergenic	0.1672
seq_s_1831	53144	intergenic	0.0708
seq_s_1831	53148	intergenic	0.3221
seq_s_1831	53165	intergenic	0.0004
seq_s_1831	57317	intergenic	0.0057
seq_s_1831	57345	intergenic	0.5652
seq_s_1831	57346	intergenic	0.0003
seq_s_1831	57348	intergenic	0.2846
seq_s_1831	57367	intergenic	0.0000
seq_s_1831	57374	intergenic	0.0339
seq_s_1831	57430	intergenic	0.0000
seq_s_1831	57431	intergenic	0.0003
seq_s_1831	57473	intergenic	0.3292
seq_s_1831	57476	intergenic	0.0003
seq_s_1831	57490	intergenic	0.1000
seq_s_1831	57501	intergenic	0.3292
seq_s_1831	57509	intergenic	0.0512
seq_s_1831	57559	intergenic	0.2633
seq_s_1831	57565	intergenic	0.3195
seq_s_1831	57566	intergenic	0.3100
seq_s_1831	57636	intergenic	0.3390
seq_s_1831	57651	intergenic	0.0582
seq_s_1831	57667	intergenic	0.0669
seq_s_1831	57671	intergenic	0.3390
seq_s_1831	57692	intergenic	0.3390
seq_s_1831	57704	intergenic	0.7833
seq_s_1831	57711	intergenic	0.7833
seq_s_1831	57755	intergenic	0.0000
seq_s_1831	57760	intergenic	0.0582
seq_s_1831	57761	intergenic	0.0582
seq_s_1831	57773	intergenic	0.0059
seq_s_1831	57816	intergenic	0.0000
seq_s_1831	57819	intergenic	0.0059
seq_s_1831	57830	intergenic	0.3488
seq_s_1831	57832	intergenic	0.3488
seq_s_1831	57842	intergenic	0.0444
seq_s_1831	57876	intergenic	0.0794
seq_s_1831	57943	intergenic	0.3448
seq_s_1831	57950	intergenic	0.3143
seq_s_1831	57974	intergenic	0.0201
seq_s_1831	57998	intergenic	0.0000
seq_s_1831	58024	intergenic	0.0000
seq_s_1831	58025	intergenic	0.7280
seq_s_1831	58043	intergenic	0.0315
seq_s_1831	58045	intergenic	0.0000
seq_s_1831	58048	intergenic	0.0201
seq_s_1831	58070	intergenic	0.0092
seq_s_1831	58096	intergenic	0.0000
seq_s_1831	58103	intergenic	0.7597
seq_s_1831	58108	intergenic	0.0057
seq_s_1831	58129	intergenic	0.0379
seq_s_1831	58138	intergenic	0.0273
seq_s_1831	58146	intergenic	0.0718
seq_s_1831	58162	intergenic	0.0000
seq_s_1831	58172	intergenic	0.0379
seq_s_1831	58182	intergenic	0.0346
seq_s_1831	58198	intergenic	0.0669
seq_s_1831	58201	intergenic	0.3687
seq_s_1831	58202	intergenic	0.0298
seq_s_1831	58204	intergenic	0.3891
seq_s_1831	58207	intergenic	0.0000
seq_s_1831	58208	intergenic	0.0832
seq_s_1831	58210	intergenic	0.0000
seq_s_1831	58222	intergenic	0.0197
seq_s_1831	58232	intergenic	0.0419
seq_s_1831	58240	intergenic	0.0201
seq_s_1831	58278	intergenic	0.0346
seq_s_1831	58285	intergenic	0.0201
seq_s_1831	58292	intergenic	0.0197
seq_s_1831	58293	intergenic	0.0197
seq_s_1831	58307	intergenic	0.0273
seq_s_1831	58313	intergenic	0.0000
seq_s_1831	58317	intergenic	0.0346
seq_s_1831	58321	intergenic	0.0346
seq_s_1831	58379	intergenic	0.0059
seq_s_1831	58395	intergenic	0.0059
seq_s_1831	58402	intergenic	0.0059
seq_s_1831	58407	intergenic	0.0493
seq_s_1831	58409	intergenic	0.0921
seq_s_1831	58415	intergenic	0.6102
seq_s_1831	58423	intergenic	0.0210
seq_s_1831	58435	intergenic	0.0766
seq_s_1831	58441	intergenic	0.2542
seq_s_1831	58450	intergenic	0.0766
seq_s_1831	58463	intergenic	0.0000
seq_s_1831	58507	intergenic	0.2739
seq_s_1831	58541	intergenic	0.2451
seq_s_1831	58544	intergenic	0.0419
seq_s_1831	58547	intergenic	0.2451
seq_s_1831	58551	intergenic	0.0238
seq_s_1831	58559	intergenic	0.0059
seq_s_1831	58564	intergenic	0.2451
seq_s_1831	58574	intergenic	0.4757
seq_s_1831	58586	intergenic	0.4963
seq_s_1831	58599	intergenic	0.0059
seq_s_1831	58618	intergenic	0.0273
seq_s_1831	58621	intergenic	0.0298
seq_s_1831	58659	intergenic	0.1193
seq_s_1831	58683	intergenic	0.0000
seq_s_1831	58687	intergenic	0.0000
seq_s_1831	58693	intergenic	0.0000
seq_s_1831	58710	intergenic	0.2724
seq_s_1831	58712	intergenic	0.0298
seq_s_1831	58715	intergenic	0.0000
seq_s_1831	58725	intergenic	0.0000
seq_s_1831	58734	intergenic	0.0201
seq_s_1831	58745	intergenic	0.5769
seq_s_1831	58746	intergenic	0.4085
seq_s_1831	58754	intergenic	0.0238
seq_s_1831	58763	intergenic	0.3100
seq_s_1831	58768	intergenic	0.0298
seq_s_1831	58778	intergenic	0.0384
seq_s_1831	58781	intergenic	0.0000
seq_s_1831	58803	intergenic	0.3005
seq_s_1831	58808	intergenic	0.3005
seq_s_1831	58820	intergenic	0.0113
seq_s_1831	58825	intergenic	0.0113
seq_s_1831	58826	intergenic	0.0059
seq_s_1831	58829	intergenic	0.0000
seq_s_1831	58834	intergenic	0.0059
seq_s_1831	58849	intergenic	0.6290
seq_s_1831	58856	intergenic	0.0000
seq_s_1831	58894	intergenic	0.0298
seq_s_1831	58904	intergenic	0.6101
seq_s_1831	58907	intergenic	0.0000
seq_s_1831	58913	intergenic	0.0346
seq_s_1831	58916	intergenic	0.0346
seq_s_1831	58917	intergenic	0.0642
seq_s_1831	58944	intergenic	0.2633
seq_s_1831	58948	intergenic	0.0273
seq_s_1831	58949	intergenic	0.0000
seq_s_1831	58951	intergenic	0.0116
seq_s_1831	58957	intergenic	0.0004
seq_s_1831	58970	intergenic	0.0273
seq_s_1831	58982	intergenic	0.2817
seq_s_1831	58998	intergenic	0.0000
seq_s_1831	58999	intergenic	0.0298
seq_s_1831	59030	intergenic	0.0000
seq_s_1831	59042	intergenic	0.3100
seq_s_1831	59046	intergenic	0.0000
seq_s_1831	59054	intergenic	0.3100
seq_s_1831	59055	intergenic	0.0273
seq_s_1831	59067	intergenic	0.0000
seq_s_1831	59075	intergenic	0.0000
seq_s_1831	59127	intergenic	0.0298
seq_s_1831	59139	intergenic	0.0130
seq_s_1831	59150	intergenic	0.0000
seq_s_1831	59162	intergenic	0.0000
seq_s_1831	59164	intergenic	0.0000
seq_s_1831	59186	intergenic	0.0000
seq_s_1831	59208	intergenic	0.0346
seq_s_1831	59219	intergenic	0.0000
seq_s_1831	59231	intergenic	0.1029
seq_s_1831	59251	intergenic	0.0000
seq_s_1831	59257	intergenic	0.0000
seq_s_1831	59273	intergenic	0.2910
seq_s_1831	59276	intergenic	0.0339
seq_s_1831	59281	intergenic	0.0130
seq_s_1831	59290	intergenic	0.0000
seq_s_1831	59312	intergenic	0.2910
seq_s_1831	59332	intergenic	0.0000
seq_s_1831	59353	intergenic	0.0314
seq_s_1831	59367	intergenic	0.0000
seq_s_1831	59377	intergenic	0.5970
seq_s_1831	59380	intergenic	0.0059
seq_s_1831	59398	intergenic	0.6601
seq_s_1831	59400	intergenic	0.2817
seq_s_1831	59410	intergenic	0.0000
seq_s_1831	59412	intergenic	0.0000
seq_s_1831	59427	intergenic	0.6577
seq_s_1831	59442	intergenic	0.1607
seq_s_1831	59444	intergenic	0.3143
seq_s_1831	59453	intergenic	0.3292
seq_s_1831	59455	intergenic	0.3292
seq_s_1831	59473	intergenic	0.0000
seq_s_1831	59493	intergenic	0.0059
seq_s_1831	59511	intergenic	0.0000
seq_s_1831	59513	intergenic	0.0000
seq_s_1831	59515	intergenic	0.0000
seq_s_1831	59530	intergenic	0.0000
seq_s_1831	59533	intergenic	0.3292
seq_s_1831	59551	intergenic	0.0000
seq_s_1831	59561	intergenic	0.0061
seq_s_1831	59564	intergenic	0.0059
seq_s_1831	59585	intergenic	0.0116
seq_s_1831	59601	intergenic	0.6102
seq_s_1831	59604	intergenic	0.6176
seq_s_1831	59607	intergenic	0.6429
seq_s_1831	59618	intergenic	0.1496
seq_s_1831	59644	intergenic	0.0000
seq_s_1831	59651	intergenic	0.0298
seq_s_1831	59668	intergenic	0.2910
seq_s_1831	59672	intergenic	0.0059
seq_s_1831	59695	intergenic	0.0000
seq_s_1831	59709	intergenic	0.0116
seq_s_1831	59710	intergenic	0.0116
seq_s_1831	59711	intergenic	0.6795
seq_s_1831	59727	intergenic	0.0000
seq_s_1831	59729	intergenic	0.0201
seq_s_1831	59755	intergenic	0.0273
seq_s_1831	59773	intergenic	0.0000
seq_s_1831	59782	intergenic	0.6795
seq_s_1831	59787	intergenic	0.0116
seq_s_1831	59800	intergenic	0.2910
seq_s_1831	59817	intergenic	0.0000
seq_s_1831	59858	intergenic	0.0180
seq_s_1831	59860	intergenic	0.0130
seq_s_1831	59869	intergenic	0.0201
seq_s_1831	59888	intergenic	0.0000
seq_s_1831	59890	intergenic	0.0000
seq_s_1831	59904	intergenic	0.6978
seq_s_1831	59908	intergenic	0.0000
seq_s_1831	59920	intergenic	0.0888
seq_s_1831	59924	intergenic	0.0315
seq_s_1831	59926	intergenic	0.0346
seq_s_1831	59950	intergenic	0.0210
seq_s_1831	59952	intergenic	0.0000
seq_s_1831	59957	intergenic	0.0346
seq_s_1831	59961	intergenic	0.0180
[truncated: 13,689 more rows]
