# Supplementary material for: Ecological genomics in the Northern krill uncovers loci for local adaptation across ocean basins
Source: Nat Commun. 2024 Aug 1;15:6297. doi: 10.1038/s41467-024-50239-7 (PMC11294593; doi:10.1038/s41467-024-50239-7)
Supplement: Supplementary file 15 — Source Data [file 41467_2024_50239_MOESM15_ESM.zip › Source_data/Source_data.Fig_4/Source_data.Fig_4cii/1.Chaperonin.REF_STRG_1_67524_XLOC_052569.fst.snps.tsv]

CHROM	POS	TYPE	fst
seq_s_25497	150156	intergenic	0.0000
seq_s_25497	150168	intergenic	0.0201
seq_s_25497	150215	intergenic	0.0201
seq_s_25497	150262	intergenic	0.0246
seq_s_25497	150371	intergenic	0.0435
seq_s_25497	150372	intergenic	0.0359
seq_s_25497	150374	intergenic	0.0001
seq_s_25497	150376	intergenic	0.0144
seq_s_25497	150422	intergenic	0.0000
seq_s_25497	150469	intergenic	0.0185
seq_s_25497	150596	intergenic	0.0059
seq_s_25497	150631	intergenic	0.0175
seq_s_25497	150744	intergenic	0.0116
seq_s_25497	150928	intergenic	0.0000
seq_s_25497	151105	intergenic	0.0059
seq_s_25497	152742	intergenic	0.0000
seq_s_25497	152783	intergenic	0.0201
seq_s_25497	152913	intergenic	0.0365
seq_s_25497	153159	intergenic	0.0000
seq_s_25497	153192	intergenic	0.0053
seq_s_25497	153196	intergenic	0.0001
seq_s_25497	153291	intergenic	0.0000
seq_s_25497	153305	intergenic	0.0123
seq_s_25497	153309	intergenic	0.0123
seq_s_25497	153342	intergenic	0.0189
seq_s_25497	153355	intergenic	0.0000
seq_s_25497	153357	intergenic	0.0000
seq_s_25497	153359	intergenic	0.0189
seq_s_25497	153789	intergenic	0.0000
seq_s_25497	153831	intergenic	0.0298
seq_s_25497	153969	intergenic	0.0000
seq_s_25497	153983	intergenic	0.0000
seq_s_25497	154250	intergenic	0.0116
seq_s_25497	154336	intergenic	0.0059
seq_s_25497	154428	intergenic	0.0201
seq_s_25497	154895	intergenic	0.0379
seq_s_25497	154925	intergenic	0.0000
seq_s_25497	155102	intergenic	0.0000
seq_s_25497	155113	intergenic	0.0185
seq_s_25497	155324	intergenic	0.0000
seq_s_25497	155338	intergenic	0.0273
seq_s_25497	155643	intergenic	0.0000
seq_s_25497	155741	intergenic	0.0130
seq_s_25497	155827	intergenic	0.0130
seq_s_25497	155928	intergenic	0.0000
seq_s_25497	156002	intergenic	0.0000
seq_s_25497	156140	intergenic	0.0000
seq_s_25497	156322	intergenic	0.0000
seq_s_25497	156325	intergenic	0.0000
seq_s_25497	156362	intergenic	0.0048
seq_s_25497	156435	intergenic	0.0000
seq_s_25497	156437	intergenic	0.0272
seq_s_25497	156463	intergenic	0.0130
seq_s_25497	156775	intergenic	0.0000
seq_s_25497	157005	intergenic	0.0000
seq_s_25497	157101	intergenic	0.0000
seq_s_25497	157171	intergenic	0.0059
seq_s_25497	157332	intergenic	0.0000
seq_s_25497	157370	intergenic	0.0059
seq_s_25497	157475	intergenic	0.0273
seq_s_25497	157570	intergenic	0.0273
seq_s_25497	157585	intergenic	0.0298
seq_s_25497	157604	intergenic	0.0314
seq_s_25497	157652	intergenic	0.0000
seq_s_25497	157927	intergenic	0.0273
seq_s_25497	157943	intergenic	0.0000
seq_s_25497	157957	intergenic	0.0000
seq_s_25497	158087	intergenic	0.0000
seq_s_25497	158153	intergenic	0.0185
seq_s_25497	158235	intergenic	0.0000
seq_s_25497	158408	intergenic	0.0000
seq_s_25497	158415	intergenic	0.0000
seq_s_25497	158426	intergenic	0.0000
seq_s_25497	158428	intergenic	0.0012
seq_s_25497	158431	intergenic	0.0199
seq_s_25497	158464	intergenic	0.0656
seq_s_25497	158501	intergenic	0.0000
seq_s_25497	158644	intergenic	0.0238
seq_s_25497	158647	intergenic	0.0238
seq_s_25497	158775	intergenic	0.0000
seq_s_25497	159832	intergenic	0.0142
seq_s_25497	160504	intergenic	0.0000
seq_s_25497	160828	intergenic	0.0238
seq_s_25497	161275	intergenic	0.0000
seq_s_25497	161408	intergenic	0.0015
seq_s_25497	161438	intergenic	0.0286
seq_s_25497	161471	intergenic	0.0000
seq_s_25497	161571	intergenic	0.0130
seq_s_25497	161867	intergenic	0.0015
seq_s_25497	161964	intergenic	0.0000
seq_s_25497	161991	intergenic	0.0000
seq_s_25497	162082	intergenic	0.0000
seq_s_25497	162270	intergenic	0.0048
seq_s_25497	162308	intergenic	0.0000
seq_s_25497	162334	intergenic	0.1105
seq_s_25497	162485	intergenic	0.0754
seq_s_25497	162493	intergenic	0.0000
seq_s_25497	162633	intergenic	0.0000
seq_s_25497	162674	intergenic	0.0000
seq_s_25497	162721	intergenic	0.0888
seq_s_25497	162752	intergenic	0.0000
seq_s_25497	162776	intergenic	0.0888
seq_s_25497	162787	intergenic	0.0000
seq_s_25497	163289	intergenic	0.0000
seq_s_25497	163317	intergenic	0.0000
seq_s_25497	163325	intergenic	0.0000
seq_s_25497	163356	intergenic	0.0000
seq_s_25497	163441	intergenic	0.0298
seq_s_25497	163596	intergenic	0.0402
seq_s_25497	163722	intergenic	0.0000
seq_s_25497	163752	intergenic	0.0000
seq_s_25497	163917	intergenic	0.0404
seq_s_25497	163965	intergenic	0.0602
seq_s_25497	163974	intergenic	0.0201
seq_s_25497	164014	intergenic	0.1725
seq_s_25497	164198	intergenic	0.0000
seq_s_25497	164210	intergenic	0.0059
seq_s_25497	164224	intergenic	0.0000
seq_s_25497	164258	intergenic	0.0000
seq_s_25497	164317	intergenic	0.0003
seq_s_25497	164336	intergenic	0.0130
seq_s_25497	164363	intergenic	0.0130
seq_s_25497	164405	intergenic	0.0144
seq_s_25497	164437	intergenic	0.0000
seq_s_25497	164500	intergenic	0.0130
seq_s_25497	164669	intergenic	0.0000
seq_s_25497	164815	intergenic	0.0201
seq_s_25497	165001	intergenic	0.0000
seq_s_25497	165389	intergenic	0.0298
seq_s_25497	165406	intergenic	0.0078
seq_s_25497	165499	intergenic	0.0185
seq_s_25497	165553	intergenic	0.0003
seq_s_25497	165660	intergenic	0.0000
seq_s_25497	165746	intergenic	0.0273
seq_s_25497	165857	intergenic	0.0000
seq_s_25497	165863	intergenic	0.0130
seq_s_25497	165882	intergenic	0.0000
seq_s_25497	165931	intergenic	0.0298
seq_s_25497	166191	intergenic	0.0273
seq_s_25497	166481	intergenic	0.0130
seq_s_25497	166500	intergenic	0.0213
seq_s_25497	166507	intergenic	0.0000
seq_s_25497	166696	intergenic	0.0048
seq_s_25497	166697	intergenic	0.0000
seq_s_25497	166951	intergenic	0.0407
seq_s_25497	166954	intergenic	0.0130
seq_s_25497	166966	intergenic	0.0498
seq_s_25497	167031	intergenic	0.0000
seq_s_25497	167041	intergenic	0.0078
seq_s_25497	167075	intergenic	0.0238
seq_s_25497	167095	intergenic	0.0000
seq_s_25497	167514	intergenic	0.0059
seq_s_25497	167517	intergenic	0.0144
seq_s_25497	167518	intergenic	0.0000
seq_s_25497	167530	intergenic	0.0000
seq_s_25497	167634	intergenic	0.0000
seq_s_25497	167643	intergenic	0.0201
seq_s_25497	167682	intergenic	0.0298
seq_s_25497	167948	intergenic	0.0000
seq_s_25497	168330	intergenic	0.0059
seq_s_25497	168372	intergenic	0.0888
seq_s_25497	168442	intergenic	0.0000
seq_s_25497	168547	intergenic	0.0130
seq_s_25497	168596	intergenic	0.0000
seq_s_25497	168861	intergenic	0.0368
seq_s_25497	168869	intergenic	0.0000
seq_s_25497	169716	intergenic	0.0000
seq_s_25497	169871	intergenic	0.0201
seq_s_25497	169926	intergenic	0.0000
seq_s_25497	170008	intergenic	0.0000
seq_s_25497	170009	intergenic	0.0000
seq_s_25497	170406	intergenic	0.0000
seq_s_25497	170480	intergenic	0.0000
seq_s_25497	170558	intergenic	0.0000
seq_s_25497	170563	intergenic	0.0000
seq_s_25497	170621	intergenic	0.0048
seq_s_25497	170750	intergenic	0.0000
seq_s_25497	170764	intergenic	0.0000
seq_s_25497	170971	intergenic	0.0000
seq_s_25497	170997	intergenic	0.0048
seq_s_25497	171069	intergenic	0.0000
seq_s_25497	171565	intergenic	0.0000
seq_s_25497	172025	intergenic	0.0000
seq_s_25497	172032	intergenic	0.0000
seq_s_25497	172034	intergenic	0.0000
seq_s_25497	172054	intergenic	0.0238
seq_s_25497	172073	intergenic	0.0473
seq_s_25497	172075	intergenic	0.0072
seq_s_25497	172077	intergenic	0.0000
seq_s_25497	172096	intergenic	0.0000
seq_s_25497	172101	intergenic	0.0000
seq_s_25497	172117	intergenic	0.0000
seq_s_25497	172118	intergenic	0.0000
seq_s_25497	172224	intergenic	0.0000
seq_s_25497	172251	intergenic	0.0000
seq_s_25497	172310	intergenic	0.0238
seq_s_25497	172348	intergenic	0.0059
seq_s_25497	172359	intergenic	0.0521
seq_s_25497	172370	intergenic	0.0000
seq_s_25497	172374	intergenic	0.0116
seq_s_25497	172413	intergenic	0.0602
seq_s_25497	172462	intergenic	0.0033
seq_s_25497	172463	intergenic	0.0000
seq_s_25497	172523	intergenic	0.0298
seq_s_25497	172571	intergenic	0.0000
seq_s_25497	172583	intergenic	0.0059
seq_s_25497	172628	intergenic	0.0142
seq_s_25497	172745	intergenic	0.0116
seq_s_25497	172754	intergenic	0.0116
seq_s_25497	173028	intergenic	0.0112
seq_s_25497	173058	intergenic	0.0058
seq_s_25497	173063	intergenic	0.0002
seq_s_25497	173092	intergenic	0.0050
seq_s_25497	173128	intergenic	0.0000
seq_s_25497	173133	intergenic	0.0000
seq_s_25497	173185	intergenic	0.0000
seq_s_25497	173304	intergenic	0.0000
seq_s_25497	173401	intergenic	0.0000
seq_s_25497	173736	intergenic	0.0078
seq_s_25497	173742	intergenic	0.0000
seq_s_25497	173762	intergenic	0.0000
seq_s_25497	173767	intergenic	0.0000
seq_s_25497	173886	intergenic	0.0000
seq_s_25497	173956	intergenic	0.0379
seq_s_25497	173971	intergenic	0.0365
seq_s_25497	174213	intergenic	0.0001
seq_s_25497	174362	intergenic	0.0285
seq_s_25497	174382	intergenic	0.0000
seq_s_25497	174611	intergenic	0.0000
seq_s_25497	174618	intergenic	0.0050
seq_s_25497	174651	intergenic	0.0095
seq_s_25497	174764	intergenic	0.0298
seq_s_25497	174796	intergenic	0.1029
seq_s_25497	174806	intergenic	0.0676
seq_s_25497	174855	intergenic	0.0273
seq_s_25497	174929	intergenic	0.0484
seq_s_25497	174963	intergenic	0.0361
seq_s_25497	174984	intergenic	0.0000
seq_s_25497	174987	intergenic	0.0509
seq_s_25497	175002	intergenic	0.0618
seq_s_25497	175044	intergenic	0.0409
seq_s_25497	175051	intergenic	0.0604
seq_s_25497	175054	intergenic	0.0280
seq_s_25497	175358	intergenic	0.0000
seq_s_25497	175466	intergenic	0.0048
seq_s_25497	175488	intergenic	0.0295
seq_s_25497	175500	intergenic	0.0000
seq_s_25497	175504	intergenic	0.0000
seq_s_25497	175527	intergenic	0.0000
seq_s_25497	175566	intergenic	0.0315
seq_s_25497	175591	intergenic	0.0125
seq_s_25497	175597	intergenic	0.0000
seq_s_25497	175620	intergenic	0.0170
seq_s_25497	175645	intergenic	0.0000
seq_s_25497	175658	intergenic	0.0000
seq_s_25497	175674	intergenic	0.0000
seq_s_25497	175696	intergenic	0.0008
seq_s_25497	175719	intergenic	0.0116
seq_s_25497	175961	intergenic	0.0185
seq_s_25497	175966	intergenic	0.0096
seq_s_25497	175967	intergenic	0.0096
seq_s_25497	176217	intergenic	0.0000
seq_s_25497	176267	intergenic	0.0298
seq_s_25497	176297	intergenic	0.0000
seq_s_25497	176903	intergenic	0.0000
seq_s_25497	176908	intergenic	0.0000
seq_s_25497	176917	intergenic	0.0567
seq_s_25497	176932	intergenic	0.0000
seq_s_25497	176985	intergenic	0.0116
seq_s_25497	177217	intergenic	0.0045
seq_s_25497	177218	intergenic	0.0000
seq_s_25497	177219	intergenic	0.0000
seq_s_25497	177445	intergenic	0.0158
seq_s_25497	177489	intergenic	0.0000
seq_s_25497	177572	intergenic	0.0000
seq_s_25497	177581	intergenic	0.0000
seq_s_25497	177600	intergenic	0.0718
seq_s_25497	177940	intergenic	0.0273
seq_s_25497	177942	intergenic	0.0000
seq_s_25497	177959	intergenic	0.0000
seq_s_25497	177972	intergenic	0.0000
seq_s_25497	177985	intergenic	0.0000
seq_s_25497	178319	intergenic	0.0000
seq_s_25497	178493	intergenic	0.0059
seq_s_25497	178618	intergenic	0.0000
seq_s_25497	178645	intergenic	0.0000
seq_s_25497	178728	intergenic	0.0130
seq_s_25497	178844	intergenic	0.3025
seq_s_25497	178850	intergenic	0.0238
seq_s_25497	178852	intergenic	0.0478
seq_s_25497	178853	intergenic	0.0000
seq_s_25497	178854	intergenic	0.0620
seq_s_25497	178855	intergenic	0.0000
seq_s_25497	178858	intergenic	0.0048
seq_s_25497	178867	intergenic	0.0000
seq_s_25497	178885	intergenic	0.0888
seq_s_25497	178894	intergenic	0.0766
seq_s_25497	178908	intergenic	0.0719
seq_s_25497	178989	intergenic	0.3892
seq_s_25497	178990	intergenic	0.5208
seq_s_25497	179008	intergenic	0.4113
seq_s_25497	179173	intergenic	0.5946
seq_s_25497	179174	intergenic	0.5946
seq_s_25497	179175	intergenic	0.5946
seq_s_25497	179176	intergenic	0.5946
seq_s_25497	179177	intergenic	0.5665
seq_s_25497	179302	intergenic	0.0000
seq_s_25497	179327	intergenic	0.7401
seq_s_25497	179339	intergenic	0.0000
seq_s_25497	179341	intergenic	0.3330
seq_s_25497	179352	intergenic	0.0000
seq_s_25497	179354	intergenic	0.7772
seq_s_25497	179369	intergenic	0.0000
seq_s_25497	179372	intergenic	0.0000
seq_s_25497	179375	intergenic	0.7772
seq_s_25497	179383	intergenic	0.0130
seq_s_25497	179388	intergenic	0.1563
seq_s_25497	179405	intergenic	0.0887
seq_s_25497	179441	intergenic	0.3358
seq_s_25497	179444	intergenic	0.3330
seq_s_25497	179446	intergenic	0.3330
seq_s_25497	179452	intergenic	0.7401
seq_s_25497	179456	intergenic	0.7772
seq_s_25497	179464	intergenic	0.0298
seq_s_25497	179470	intergenic	0.0059
seq_s_25497	179475	intergenic	0.0280
seq_s_25497	179476	intergenic	0.1029
seq_s_25497	179479	intergenic	0.0201
seq_s_25497	179497	intergenic	0.0000
seq_s_25497	179506	intergenic	0.3336
seq_s_25497	179507	intergenic	0.7284
seq_s_25497	179602	intergenic	0.1808
seq_s_25497	179609	intergenic	0.1496
seq_s_25497	179613	intergenic	0.0000
seq_s_25497	179668	intergenic	0.0000
seq_s_25497	179747	intergenic	0.0116
seq_s_25497	179756	intergenic	0.0656
seq_s_25497	179760	intergenic	0.0000
seq_s_25497	179805	intergenic	0.0931
seq_s_25497	179822	intergenic	0.0339
seq_s_25497	179826	intergenic	0.0000
seq_s_25497	179867	intergenic	0.0048
seq_s_25497	179923	intergenic	0.0888
seq_s_25497	179948	intergenic	0.0048
seq_s_25497	179949	intergenic	0.0116
seq_s_25497	179963	intergenic	0.0154
seq_s_25497	179982	intergenic	0.0602
seq_s_25497	179995	intergenic	0.0116
seq_s_25497	180370	intergenic	0.0404
seq_s_25497	180394	intergenic	0.0059
seq_s_25497	180806	intergenic	0.0059
seq_s_25497	180911	intergenic	0.0059
seq_s_25497	180938	intergenic	0.0602
seq_s_25497	180988	intergenic	0.0602
seq_s_25497	181026	intergenic	0.0602
seq_s_25497	181067	intergenic	0.0602
seq_s_25497	181078	intergenic	0.0602
seq_s_25497	181124	intergenic	0.0059
seq_s_25497	181136	intergenic	0.0656
seq_s_25497	181147	intergenic	0.0656
seq_s_25497	181167	intergenic	0.0931
seq_s_25497	181209	intergenic	0.0083
seq_s_25497	181213	intergenic	0.0656
seq_s_25497	181222	intergenic	0.0656
seq_s_25497	181300	intergenic	0.0000
seq_s_25497	181324	intergenic	0.0602
seq_s_25497	181343	intergenic	0.0059
seq_s_25497	181403	intergenic	0.0000
seq_s_25497	181410	intergenic	0.0000
seq_s_25497	181411	intergenic	0.0888
seq_s_25497	181460	intergenic	0.0419
seq_s_25497	181465	intergenic	0.0000
seq_s_25497	181505	intergenic	0.0602
seq_s_25497	181569	intergenic	0.0888
seq_s_25497	181576	intergenic	0.0059
seq_s_25497	181584	intergenic	0.0888
seq_s_25497	181587	intergenic	0.0888
seq_s_25497	181596	intergenic	0.0888
seq_s_25497	181599	intergenic	0.0602
seq_s_25497	181604	intergenic	0.0000
seq_s_25497	181627	intergenic	0.0000
seq_s_25497	181702	intergenic	0.0280
seq_s_25497	181742	intergenic	0.0000
seq_s_25497	181931	intergenic	0.0437
seq_s_25497	182003	intergenic	0.0985
seq_s_25497	182012	intergenic	0.0985
seq_s_25497	182023	intergenic	0.1219
seq_s_25497	182046	intergenic	0.3151
seq_s_25497	182047	intergenic	0.3070
seq_s_25497	182087	intergenic	0.3250
seq_s_25497	182092	intergenic	0.3427
seq_s_25497	182098	intergenic	0.2870
seq_s_25497	182109	intergenic	0.3353
seq_s_25497	182116	intergenic	0.0059
seq_s_25497	182118	intergenic	0.0255
seq_s_25497	182169	intergenic	0.0059
seq_s_25497	182181	intergenic	0.0000
seq_s_25497	182198	intergenic	0.0000
seq_s_25497	182348	intergenic	0.0059
seq_s_25497	182608	intergenic	0.0373
seq_s_25497	182649	intergenic	0.1602
seq_s_25497	182653	intergenic	0.0059
seq_s_25497	182694	intergenic	0.0000
seq_s_25497	182735	intergenic	0.0000
seq_s_25497	182857	intergenic	0.0059
seq_s_25497	182925	intergenic	0.0059
seq_s_25497	182973	intergenic	0.0000
seq_s_25497	182980	intergenic	0.0000
seq_s_25497	183070	intergenic	0.0000
seq_s_25497	183092	intergenic	0.0000
seq_s_25497	183155	intergenic	0.0059
seq_s_25497	183177	intergenic	0.0715
seq_s_25497	183186	intergenic	0.0130
seq_s_25497	183356	intergenic	0.0000
seq_s_25497	183420	intergenic	0.0065
seq_s_25497	183474	intergenic	0.0000
seq_s_25497	183480	intergenic	0.0000
seq_s_25497	183534	intergenic	0.0059
seq_s_25497	183623	intergenic	0.0000
seq_s_25497	183685	intergenic	0.0091
seq_s_25497	183686	intergenic	0.0038
seq_s_25497	183767	intergenic	0.0059
seq_s_25497	185750	downstream	0.0326
seq_s_25497	185799	downstream	0.0201
seq_s_25497	185925	downstream	0.0346
seq_s_25497	185927	downstream	0.0419
seq_s_25497	186026	downstream	0.0059
seq_s_25497	186285	downstream	0.0000
seq_s_25497	186289	downstream	0.0116
seq_s_25497	186304	downstream	0.0052
seq_s_25497	186315	downstream	0.0048
seq_s_25497	186318	downstream	0.0000
seq_s_25497	186325	downstream	0.0059
seq_s_25497	186782	downstream	0.3969
seq_s_25497	186790	downstream	0.4834
seq_s_25497	186888	downstream	0.4067
seq_s_25497	186889	downstream	0.0201
seq_s_25497	186892	downstream	0.4918
seq_s_25497	186894	downstream	0.0201
seq_s_25497	186896	downstream	0.4641
seq_s_25497	186909	downstream	0.4626
seq_s_25497	186910	downstream	0.0059
seq_s_25497	186917	downstream	0.4626
seq_s_25497	186921	downstream	0.1029
seq_s_25497	186923	downstream	0.4532
seq_s_25497	186930	downstream	0.4641
seq_s_25497	186942	downstream	0.0000
seq_s_25497	186945	downstream	0.0000
seq_s_25497	186969	downstream	0.1798
seq_s_25497	186970	downstream	0.1798
seq_s_25497	186973	downstream	0.1818
seq_s_25497	187032	downstream	0.0000
seq_s_25497	187047	downstream	0.3353
seq_s_25497	187071	downstream	0.0059
seq_s_25497	187087	downstream	0.0000
seq_s_25497	187092	downstream	0.3847
seq_s_25497	187121	downstream	0.5235
seq_s_25497	187129	downstream	0.1381
seq_s_25497	187130	downstream	0.0000
seq_s_25497	187150	downstream	0.3783
seq_s_25497	187187	downstream	0.0238
seq_s_25497	187221	downstream	0.2739
seq_s_25497	187522	downstream	0.2224
seq_s_25497	187526	downstream	0.1827
seq_s_25497	187542	downstream	0.0000
seq_s_25497	187547	downstream	0.3045
seq_s_25497	187567	downstream	0.0059
seq_s_25497	187662	downstream	0.0867
seq_s_25497	187738	downstream	0.0000
seq_s_25497	187753	downstream	0.2813
seq_s_25497	187759	downstream	0.0238
seq_s_25497	187777	downstream	0.2477
seq_s_25497	187812	downstream	0.1818
seq_s_25497	187816	downstream	0.1553
seq_s_25497	187825	downstream	0.2427
seq_s_25497	187832	downstream	0.0000
seq_s_25497	187848	downstream	0.1183
seq_s_25497	187888	downstream	0.0116
seq_s_25497	187924	downstream	0.1553
seq_s_25497	187933	downstream	0.1516
seq_s_25497	187943	downstream	0.1183
seq_s_25497	187946	downstream	0.0280
seq_s_25497	187977	downstream	0.2477
seq_s_25497	187978	downstream	0.5035
seq_s_25497	188009	downstream	0.0000
seq_s_25497	188010	downstream	0.0025
seq_s_25497	188045	downstream	0.0059
seq_s_25497	188059	downstream	0.0238
seq_s_25497	188068	downstream	0.2145
seq_s_25497	188070	downstream	0.5839
seq_s_25497	188081	downstream	0.0130
seq_s_25497	188102	downstream	0.5769
seq_s_25497	188113	downstream	0.6228
seq_s_25497	188143	downstream	0.6101
seq_s_25497	188147	downstream	0.0059
seq_s_25497	188176	downstream	0.0887
seq_s_25497	188190	downstream	0.0059
seq_s_25497	188195	downstream	0.6263
seq_s_25497	188217	downstream	0.1414
seq_s_25497	188220	downstream	0.0059
seq_s_25497	188225	downstream	0.6263
seq_s_25497	188233	downstream	0.0887
seq_s_25497	188244	downstream	0.0553
seq_s_25497	188250	downstream	0.0238
seq_s_25497	188253	downstream	0.3066
seq_s_25497	188258	downstream	0.0000
seq_s_25497	188261	downstream	0.0238
seq_s_25497	188267	downstream	0.0238
seq_s_25497	188298	downstream	0.0298
seq_s_25497	188305	downstream	0.0000
seq_s_25497	188309	downstream	0.3643
seq_s_25497	188310	downstream	0.0130
seq_s_25497	188311	downstream	0.0000
seq_s_25497	188317	downstream	0.0059
seq_s_25497	188331	downstream	0.5839
seq_s_25497	188336	downstream	0.6429
seq_s_25497	188341	downstream	0.5877
seq_s_25497	188351	downstream	0.0000
seq_s_25497	188361	downstream	0.0130
seq_s_25497	188371	downstream	0.0048
seq_s_25497	188379	downstream	0.6429
seq_s_25497	188408	downstream	0.0059
seq_s_25497	188409	downstream	0.2739
seq_s_25497	188418	downstream	0.5918
seq_s_25497	188430	downstream	0.6290
seq_s_25497	188442	downstream	0.6923
seq_s_25497	188447	downstream	0.0000
seq_s_25497	188457	downstream	0.6923
seq_s_25497	188468	downstream	0.0059
seq_s_25497	188472	downstream	0.2772
seq_s_25497	188483	downstream	0.5877
seq_s_25497	188488	downstream	0.0201
seq_s_25497	188498	downstream	0.0201
seq_s_25497	188513	downstream	0.6923
seq_s_25497	188514	downstream	0.0130
seq_s_25497	188515	downstream	0.0298
seq_s_25497	188529	downstream	0.6000
seq_s_25497	188534	downstream	0.6923
seq_s_25497	188543	downstream	0.0201
seq_s_25497	188555	downstream	0.0280
seq_s_25497	188562	downstream	0.0130
seq_s_25497	188571	downstream	0.0130
seq_s_25497	188572	downstream	0.0000
seq_s_25497	188577	downstream	0.6732
seq_s_25497	188590	downstream	0.0000
seq_s_25497	188600	downstream	0.5650
seq_s_25497	188613	downstream	0.5321
seq_s_25497	188620	downstream	0.4895
seq_s_25497	188630	downstream	0.6978
seq_s_25497	188633	downstream	0.5915
seq_s_25497	188656	downstream	0.0059
seq_s_25497	188661	downstream	0.0000
seq_s_25497	188698	downstream	0.0298
seq_s_25497	188710	downstream	0.0642
seq_s_25497	188745	downstream	0.6795
seq_s_25497	188791	downstream	0.5586
seq_s_25497	188798	downstream	0.3629
seq_s_25497	188902	downstream	0.6795
seq_s_25497	188924	downstream	0.0298
seq_s_25497	188944	downstream	0.6732
seq_s_25497	188950	downstream	0.6778
seq_s_25497	188952	downstream	0.0000
seq_s_25497	188963	downstream	0.6732
seq_s_25497	188978	downstream	0.3279
seq_s_25497	188981	downstream	0.5123
seq_s_25497	188989	downstream	0.1563
seq_s_25497	189003	downstream	0.5566
seq_s_25497	189014	downstream	0.5846
seq_s_25497	189015	downstream	0.5304
seq_s_25497	189020	downstream	0.0669
seq_s_25497	189035	downstream	0.1563
seq_s_25497	189038	downstream	0.0298
seq_s_25497	189048	downstream	0.0000
seq_s_25497	189051	downstream	0.5321
seq_s_25497	189070	downstream	0.2120
seq_s_25497	189071	downstream	0.5052
seq_s_25497	189074	downstream	0.2145
seq_s_25497	189075	downstream	0.0887
seq_s_25497	189083	downstream	0.1847
seq_s_25497	189130	downstream	0.1602
seq_s_25497	189133	downstream	0.0000
seq_s_25497	189148	downstream	0.1890
seq_s_25497	189152	downstream	0.1890
seq_s_25497	189167	downstream	0.6614
seq_s_25497	189180	downstream	0.0059
seq_s_25497	189232	splice	0.7284
seq_s_25497	189234	splice	0.0553
seq_s_25497	189440	utr	0.0000
seq_s_25497	189526	cds-synonymous	0.0048
seq_s_25497	189545	cds-synonymous	0.1226
seq_s_25497	189632	cds-synonymous	0.0059
seq_s_25497	189634	cds-synonymous	0.0298
seq_s_25497	189635	cds-synonymous	0.1381
seq_s_25497	189669	cds-missense	0.0000
seq_s_25497	189698	cds-synonymous	0.0000
seq_s_25497	189704	cds-synonymous	0.0298
seq_s_25497	189710	cds-synonymous	0.0361
seq_s_25497	189713	cds-synonymous	0.0280
seq_s_25497	189728	cds-synonymous	0.0000
seq_s_25497	189749	cds-synonymous	0.6404
seq_s_25497	189784	splice&intron	0.0669
seq_s_25497	189829	intron	0.0280
seq_s_25497	189839	intron	0.5769
seq_s_25497	189847	intron	0.0000
seq_s_25497	189851	intron	0.0000
seq_s_25497	189858	intron	0.0000
seq_s_25497	189862	intron	0.6615
seq_s_25497	189866	intron	0.0000
seq_s_25497	189868	intron	0.0000
seq_s_25497	189869	intron	0.0000
seq_s_25497	189873	intron	0.5955
seq_s_25497	189874	intron	0.5955
seq_s_25497	189883	intron	0.0298
seq_s_25497	189891	intron	0.0298
seq_s_25497	189901	intron	0.2148
seq_s_25497	189922	intron	0.0000
seq_s_25497	189924	intron	0.2356
seq_s_25497	189930	intron	0.2230
seq_s_25497	189968	intron	0.0000
seq_s_25497	189987	intron	0.0000
seq_s_25497	189996	intron	0.2120
seq_s_25497	189997	intron	0.2120
seq_s_25497	190008	intron	0.0000
seq_s_25497	190024	intron	0.0669
seq_s_25497	190054	intron	0.3918
seq_s_25497	190055	intron	0.5304
seq_s_25497	190058	intron	0.0059
seq_s_25497	190067	intron	0.0130
seq_s_25497	190072	intron	0.6386
seq_s_25497	190075	intron	0.0887
seq_s_25497	190097	intron	0.0000
seq_s_25497	190106	intron	0.6386
seq_s_25497	190109	intron	0.0000
seq_s_25497	190111	intron	0.1398
seq_s_25497	190116	intron	0.6133
seq_s_25497	190119	intron	0.6429
seq_s_25497	190133	intron	0.1029
seq_s_25497	190134	intron	0.1563
seq_s_25497	190135	intron	0.3016
seq_s_25497	190136	intron	0.1896
seq_s_25497	190137	intron	0.3643
seq_s_25497	190138	intron	0.2779
seq_s_25497	190139	intron	0.2546
seq_s_25497	190168	intron	0.6778
seq_s_25497	190170	intron	0.6778
seq_s_25497	190202	intron	0.0000
seq_s_25497	190217	intron	0.7290
seq_s_25497	190221	intron	0.6843
seq_s_25497	190226	intron	0.0000
seq_s_25497	190248	intron	0.0000
seq_s_25497	190250	intron	0.0238
seq_s_25497	190279	intron	0.1219
seq_s_25497	190288	intron	0.0000
seq_s_25497	190289	intron	0.0000
seq_s_25497	190305	intron	0.0669
seq_s_25497	190310	intron	0.0000
seq_s_25497	190311	intron	0.0000
seq_s_25497	190324	intron	0.1029
seq_s_25497	190625	intron	0.6615
seq_s_25497	190627	intron	0.0130
seq_s_25497	190649	intron	0.7118
seq_s_25497	190693	intron	0.0000
seq_s_25497	190698	intron	0.7113
seq_s_25497	190712	intron	0.1029
seq_s_25497	190718	intron	0.7401
seq_s_25497	190727	intron	0.0000
seq_s_25497	190743	intron	0.6878
seq_s_25497	190744	intron	0.6634
seq_s_25497	190746	intron	0.0000
seq_s_25497	190755	intron	0.2390
seq_s_25497	190774	intron	0.6522
seq_s_25497	190775	intron	0.6437
seq_s_25497	190784	intron	0.6693
seq_s_25497	190803	intron	0.6522
seq_s_25497	190809	intron	0.6693
seq_s_25497	190818	intron	0.7220
seq_s_25497	190819	intron	0.7220
seq_s_25497	190840	intron	0.7585
seq_s_25497	190841	intron	0.7585
seq_s_25497	190844	intron	0.7585
seq_s_25497	190870	intron	0.0000
seq_s_25497	190878	intron	0.3916
seq_s_25497	190918	intron	0.0000
seq_s_25497	190929	intron	0.4200
seq_s_25497	190944	intron	0.0553
seq_s_25497	190948	intron	0.0553
seq_s_25497	190961	intron	0.7401
seq_s_25497	190966	intron	0.7401
seq_s_25497	190987	intron	0.1029
seq_s_25497	190989	intron	0.0553
seq_s_25497	191007	intron	0.7401
seq_s_25497	191026	intron	0.4485
seq_s_25497	191028	intron	0.6843
seq_s_25497	191048	intron	0.6866
seq_s_25497	191078	intron	0.0238
seq_s_25497	191102	intron	0.0000
seq_s_25497	191118	intron	0.0059
seq_s_25497	191123	intron	0.6326
seq_s_25497	191140	intron	0.6570
seq_s_25497	191141	intron	0.1219
seq_s_25497	191165	intron	0.6634
seq_s_25497	191167	intron	0.5351
seq_s_25497	191169	intron	0.0048
seq_s_25497	191171	intron	0.0000
seq_s_25497	191172	intron	0.0059
seq_s_25497	191191	intron	0.6353
seq_s_25497	191195	intron	0.0000
seq_s_25497	191229	intron	0.0000
seq_s_25497	191290	intron	0.7523
seq_s_25497	191320	intron	0.0887
seq_s_25497	191322	intron	0.7585
seq_s_25497	191338	intron	0.0059
seq_s_25497	191339	intron	0.0000
seq_s_25497	191343	intron	0.0887
seq_s_25497	191350	intron	0.0059
seq_s_25497	191362	intron	0.0000
seq_s_25497	191368	intron	0.7585
seq_s_25497	191403	intron	0.5581
seq_s_25497	191417	intron	0.7634
seq_s_25497	191428	intron	0.7812
seq_s_25497	191431	intron	0.2444
seq_s_25497	191435	intron	0.7458
seq_s_25497	191456	intron	0.7193
seq_s_25497	191467	intron	0.7118
seq_s_25497	191471	intron	0.0000
seq_s_25497	191477	intron	0.6522
seq_s_25497	191491	intron	0.0059
seq_s_25497	191503	intron	0.7585
seq_s_25497	191504	intron	0.7585
seq_s_25497	191520	intron	0.0669
seq_s_25497	191529	intron	0.0059
seq_s_25497	191543	intron	0.0669
seq_s_25497	191559	intron	0.1029
seq_s_25497	191562	intron	0.0000
seq_s_25497	191597	intron	0.6820
seq_s_25497	191598	intron	0.7401
seq_s_25497	191615	intron	0.7220
seq_s_25497	191633	intron	0.0273
seq_s_25497	191641	intron	0.0298
seq_s_25497	191649	intron	0.0059
seq_s_25497	191659	intron	0.0298
seq_s_25497	191684	intron	0.6732
seq_s_25497	191686	intron	0.5825
seq_s_25497	191692	intron	0.0273
seq_s_25497	191707	intron	0.0059
seq_s_25497	191712	intron	0.4781
seq_s_25497	191721	intron	0.0000
seq_s_25497	191724	intron	0.2705
seq_s_25497	191725	intron	0.1725
seq_s_25497	191726	intron	0.1226
seq_s_25497	191732	intron	0.0000
seq_s_25497	191747	intron	0.1029
seq_s_25497	191750	intron	0.0130
seq_s_25497	191753	intron	0.6000
seq_s_25497	191765	intron	0.0048
seq_s_25497	191773	intron	0.0130
seq_s_25497	191783	intron	0.0000
seq_s_25497	191800	intron	0.7118
seq_s_25497	191809	intron	0.5304
seq_s_25497	191812	intron	0.5825
seq_s_25497	191888	intron	0.6101
seq_s_25497	191906	intron	0.0669
seq_s_25497	191918	intron	0.0553
seq_s_25497	191923	intron	0.0130
seq_s_25497	191928	intron	0.5483
seq_s_25497	191929	intron	0.0059
seq_s_25497	191935	intron	0.0887
seq_s_25497	191941	intron	0.5443
seq_s_25497	191949	intron	0.0298
seq_s_25497	191965	intron	0.5877
seq_s_25497	191966	intron	0.5657
seq_s_25497	191968	intron	0.0887
seq_s_25497	191983	intron	0.6429
seq_s_25497	192009	intron	0.5464
seq_s_25497	192012	intron	0.1226
seq_s_25497	192020	intron	0.5283
seq_s_25497	192032	intron	0.0887
seq_s_25497	192043	intron	0.1808
seq_s_25497	192046	intron	0.5392
seq_s_25497	192048	intron	0.0887
seq_s_25497	192064	intron	0.0887
seq_s_25497	192083	intron	0.5105
seq_s_25497	192093	intron	0.5035
seq_s_25497	192098	intron	0.5035
seq_s_25497	192113	intron	0.5319
seq_s_25497	192149	intron	0.0887
seq_s_25497	192152	intron	0.6810
seq_s_25497	192156	intron	0.0887
seq_s_25497	192164	intron	0.5052
seq_s_25497	192165	intron	0.0887
seq_s_25497	192166	intron	0.6088
seq_s_25497	192169	intron	0.0887
seq_s_25497	192172	intron	0.0887
seq_s_25497	192175	intron	0.5709
seq_s_25497	192207	cds-synonymous	0.0298
seq_s_25497	192234	cds-synonymous	0.0887
seq_s_25497	192249	cds-synonymous	0.0553
seq_s_25497	192288	cds-synonymous	0.5769
seq_s_25497	192321	cds-synonymous	0.0116
seq_s_25497	192332	splice&intron	0.5970
seq_s_25497	192348	intron	0.0887
seq_s_25497	192361	intron	0.2194
seq_s_25497	192377	intron	0.0656
seq_s_25497	192382	intron	0.1381
seq_s_25497	192386	intron	0.5555
seq_s_25497	192398	intron	0.0553
seq_s_25497	192403	intron	0.0669
seq_s_25497	192404	intron	0.0669
seq_s_25497	192406	intron	0.0669
seq_s_25497	192407	intron	0.0669
seq_s_25497	192409	intron	0.0669
seq_s_25497	192410	intron	0.0669
seq_s_25497	192411	intron	0.0669
seq_s_25497	192484	cds-missense	0.0000
seq_s_25497	192495	cds-synonymous	0.1516
seq_s_25497	192531	cds-synonymous	0.0000
seq_s_25497	192577	intron	0.0959
seq_s_25497	192591	intron	0.7941
seq_s_25497	192622	intron	0.0000
seq_s_25497	192624	intron	0.0000
seq_s_25497	192625	intron	0.0000
seq_s_25497	192660	intron	0.5616
seq_s_25497	192662	intron	0.0000
seq_s_25497	192667	intron	0.0887
seq_s_25497	192673	intron	0.0887
seq_s_25497	192677	intron	0.5035
seq_s_25497	192682	intron	0.0887
seq_s_25497	192685	intron	0.0887
seq_s_25497	192690	intron	0.0887
seq_s_25497	192701	intron	0.6333
seq_s_25497	192702	intron	0.6102
seq_s_25497	192717	intron	0.0669
seq_s_25497	192718	intron	0.0298
seq_s_25497	192727	intron	0.7354
seq_s_25497	192728	intron	0.7354
seq_s_25497	192768	intron	0.0000
seq_s_25497	192771	intron	0.7354
seq_s_25497	192775	intron	0.7118
seq_s_25497	192781	intron	0.6101
seq_s_25497	192782	intron	0.2743
seq_s_25497	192787	intron	0.6522
seq_s_25497	192791	intron	0.0719
seq_s_25497	192802	intron	0.0298
seq_s_25497	192803	intron	0.0669
seq_s_25497	192804	intron	0.0000
seq_s_25497	192825	intron	0.6732
seq_s_25497	192833	intron	0.0888
seq_s_25497	192838	intron	0.0561
seq_s_25497	192844	intron	0.5657
seq_s_25497	192849	intron	0.6429
seq_s_25497	192852	intron	0.6429
seq_s_25497	192853	intron	0.0669
seq_s_25497	192869	intron	0.6429
seq_s_25497	192870	intron	0.6429
seq_s_25497	192876	intron	0.6843
seq_s_25497	192878	intron	0.6843
seq_s_25497	192879	intron	0.6843
seq_s_25497	192882	intron	0.0238
seq_s_25497	192911	intron	0.6091
seq_s_25497	192915	intron	0.0298
seq_s_25497	192947	intron	0.6437
seq_s_25497	192981	intron	0.6437
seq_s_25497	192985	intron	0.2370
seq_s_25497	193013	intron	0.4267
seq_s_25497	193015	intron	0.5093
seq_s_25497	193025	intron	0.6795
seq_s_25497	193032	intron	0.6615
seq_s_25497	193036	intron	0.1183
seq_s_25497	193041	intron	0.0000
seq_s_25497	193046	intron	0.0130
seq_s_25497	193062	intron	0.0059
seq_s_25497	193070	intron	0.7275
seq_s_25497	193077	intron	0.5357
seq_s_25497	193078	intron	0.5093
seq_s_25497	193079	intron	0.6577
seq_s_25497	193105	intron	0.1226
seq_s_25497	193108	intron	0.1226
seq_s_25497	193109	intron	0.0000
seq_s_25497	193159	cds-synonymous	0.0339
seq_s_25497	193162	cds-synonymous	0.2693
seq_s_25497	193192	cds-synonymous	0.0298
seq_s_25497	193195	cds-synonymous	0.0000
seq_s_25497	193197	cds-missense	0.0298
seq_s_25497	193222	cds-synonymous	0.0669
seq_s_25497	193264	cds-synonymous	0.6678
seq_s_25497	193312	cds-synonymous	0.0339
seq_s_25497	193324	cds-synonymous	0.0339
seq_s_25497	193378	cds-synonymous	0.0561
seq_s_25497	193399	cds-synonymous	0.6634
seq_s_25497	193408	cds-synonymous	0.7458
seq_s_25497	193413	cds-missense	0.7057
seq_s_25497	193474	cds-synonymous	0.4203
seq_s_25497	193480	cds-synonymous	0.0059
seq_s_25497	193484	cds-missense	0.7772
seq_s_25497	193543	cds-synonymous	0.0000
seq_s_25497	193564	intron	0.2730
seq_s_25497	193568	intron	0.0298
seq_s_25497	193571	intron	0.0000
seq_s_25497	193576	intron	0.1226
seq_s_25497	193581	intron	0.2730
seq_s_25497	193587	intron	0.0000
seq_s_25497	193593	intron	0.0000
seq_s_25497	193597	intron	0.3087
seq_s_25497	193598	intron	0.2739
seq_s_25497	193610	intron	0.1226
seq_s_25497	193615	intron	0.1226
seq_s_25497	193632	intron	0.2705
seq_s_25497	193641	splice&intron	0.0887
seq_s_25497	193668	cds-missense	0.2653
seq_s_25497	193693	cds-synonymous	0.0246
seq_s_25497	193765	cds-synonymous	0.1725
seq_s_25497	193804	cds-synonymous	0.0561
seq_s_25497	193806	cds-missense	0.0059
seq_s_25497	193861	intron	0.2148
seq_s_25497	193864	intron	0.0887
seq_s_25497	193883	intron	0.7523
seq_s_25497	193897	intron	0.0000
seq_s_25497	193928	intron	0.7523
seq_s_25497	193929	intron	0.7284
seq_s_25497	193977	intron	0.6713
seq_s_25497	193982	intron	0.6293
seq_s_25497	193990	intron	0.4410
seq_s_25497	194014	intron	0.0201
seq_s_25497	194017	intron	0.3154
seq_s_25497	194035	intron	0.6693
seq_s_25497	194063	intron	0.0000
seq_s_25497	194073	intron	0.7193
seq_s_25497	194123	intron	0.0000
seq_s_25497	194126	intron	0.7193
seq_s_25497	194140	intron	0.0238
seq_s_25497	194145	intron	0.0201
seq_s_25497	194151	intron	0.0669
seq_s_25497	194169	intron	0.0298
seq_s_25497	194186	intron	0.0000
seq_s_25497	194187	intron	0.0000
seq_s_25497	194190	intron	0.0000
seq_s_25497	194200	intron	0.2290
seq_s_25497	194394	intron	0.0384
seq_s_25497	194470	intron	0.0633
seq_s_25497	194574	intron	0.0000
seq_s_25497	194606	intron	0.0000
seq_s_25497	195014	intron	0.2059
seq_s_25497	195026	intron	0.0130
seq_s_25497	195049	intron	0.6558
seq_s_25497	195052	intron	0.1381
seq_s_25497	195055	intron	0.2059
seq_s_25497	195064	intron	0.7031
seq_s_25497	195070	intron	0.6614
seq_s_25497	195071	intron	0.6614
seq_s_25497	195072	intron	0.6453
seq_s_25497	195094	intron	0.1381
seq_s_25497	195097	intron	0.1381
seq_s_25497	195118	intron	0.1606
seq_s_25497	195122	intron	0.6693
seq_s_25497	195141	intron	0.0000
seq_s_25497	195162	intron	0.6189
seq_s_25497	195177	intron	0.6026
seq_s_25497	195181	intron	0.5677
seq_s_25497	195192	intron	0.0561
seq_s_25497	195193	intron	0.0059
seq_s_25497	195209	intron	0.0669
seq_s_25497	195220	intron	0.1827
seq_s_25497	195223	intron	0.0867
seq_s_25497	195231	intron	0.6136
seq_s_25497	195232	intron	0.6136
seq_s_25497	195233	intron	0.0130
seq_s_25497	195235	intron	0.0238
seq_s_25497	195242	intron	0.0238
seq_s_25497	195254	intron	0.0201
seq_s_25497	195342	intron	0.1029
seq_s_25497	195348	intron	0.0130
seq_s_25497	195350	intron	0.0553
seq_s_25497	195369	intron	0.0000
seq_s_25497	195373	intron	0.0887
seq_s_25497	195377	intron	0.1029
seq_s_25497	195378	intron	0.0669
seq_s_25497	195382	intron	0.1029
seq_s_25497	195392	intron	0.1453
seq_s_25497	195402	intron	0.1029
seq_s_25497	195407	intron	0.5109
seq_s_25497	195408	intron	0.5109
seq_s_25497	195413	intron	0.5922
seq_s_25497	195420	intron	0.4918
seq_s_25497	195451	cds-synonymous	0.0887
seq_s_25497	195493	cds-synonymous	0.5097
seq_s_25497	195517	cds-synonymous	0.0561
seq_s_25497	195523	cds-synonymous	0.0078
seq_s_25497	195534	splice&intron	0.1183
seq_s_25497	195542	intron	0.0000
seq_s_25497	195554	intron	0.5592
seq_s_25497	195564	intron	0.1453
seq_s_25497	195573	intron	0.5273
seq_s_25497	195574	intron	0.5273
seq_s_25497	195575	intron	0.0669
seq_s_25497	195582	intron	0.1563
seq_s_25497	195596	intron	0.5208
seq_s_25497	195599	intron	0.5592
seq_s_25497	195660	intron	0.0561
seq_s_25497	195695	intron	0.1189
seq_s_25497	195704	intron	0.3980
seq_s_25497	195713	intron	0.0000
seq_s_25497	195743	intron	0.0000
seq_s_25497	195758	intron	0.5381
seq_s_25497	195762	intron	0.0003
seq_s_25497	195779	intron	0.5756
seq_s_25497	195791	intron	0.0000
seq_s_25497	195803	intron	0.0059
seq_s_25497	195855	intron	0.0000
seq_s_25497	195865	intron	0.0059
seq_s_25497	195874	intron	0.0000
seq_s_25497	195910	intron	0.0561
seq_s_25497	195972	intron	0.0000
seq_s_25497	196008	intron	0.0602
seq_s_25497	196086	intron	0.0175
seq_s_25497	196125	intron	0.0000
seq_s_25497	196170	intron	0.0059
seq_s_25497	196245	intron	0.0005
seq_s_25497	196247	intron	0.0642
seq_s_25497	196462	intron	0.2148
seq_s_25497	196471	intron	0.3087
seq_s_25497	196473	intron	0.0000
seq_s_25497	196496	intron	0.5657
seq_s_25497	196502	intron	0.4502
seq_s_25497	196520	intron	0.6429
seq_s_25497	196556	intron	0.6429
seq_s_25497	196560	intron	0.0059
seq_s_25497	196595	intron	0.6634
seq_s_25497	196599	intron	0.0059
seq_s_25497	196625	intron	0.5303
seq_s_25497	196657	intron	0.3625
seq_s_25497	196689	intron	0.2431
seq_s_25497	196705	intron	0.0000
seq_s_25497	196715	intron	0.5581
seq_s_25497	196726	intron	0.4687
seq_s_25497	196735	intron	0.0000
seq_s_25497	196756	intron	0.6118
seq_s_25497	196778	intron	0.0130
seq_s_25497	196794	intron	0.6601
seq_s_25497	196937	intron	0.0000
seq_s_25497	197122	intron	0.0000
seq_s_25497	197189	intron	0.0339
seq_s_25497	197245	intron	0.7082
seq_s_25497	197246	intron	0.7082
seq_s_25497	197247	intron	0.0931
seq_s_25497	197248	intron	0.6878
seq_s_25497	197249	intron	0.7082
seq_s_25497	197251	intron	0.7082
seq_s_25497	197267	intron	0.7082
seq_s_25497	197268	intron	0.7082
seq_s_25497	197269	intron	0.0057
seq_s_25497	197280	intron	0.0059
seq_s_25497	197282	intron	0.6290
seq_s_25497	197284	intron	0.7082
seq_s_25497	197292	intron	0.6290
seq_s_25497	197300	intron	0.7082
seq_s_25497	197330	intron	0.6101
seq_s_25497	197340	intron	0.0201
seq_s_25497	197348	intron	0.1029
seq_s_25497	197364	intron	0.0130
seq_s_25497	197391	intron	0.7164
seq_s_25497	197422	intron	0.0298
seq_s_25497	197433	intron	0.7042
seq_s_25497	197445	intron	0.1029
seq_s_25497	197446	intron	0.1029
seq_s_25497	197447	intron	0.0000
seq_s_25497	197461	intron	0.0000
seq_s_25497	197526	intron	0.0000
seq_s_25497	197551	intron	0.0000
seq_s_25497	197556	intron	0.5756
seq_s_25497	197566	intron	0.5443
seq_s_25497	197575	intron	0.0201
seq_s_25497	197578	intron	0.0000
seq_s_25497	197582	intron	0.0000
seq_s_25497	197603	intron	0.0000
seq_s_25497	197609	intron	0.0201
seq_s_25497	197617	intron	0.0553
seq_s_25497	197619	intron	0.0000
seq_s_25497	197624	intron	0.6091
seq_s_25497	197636	intron	0.5392
seq_s_25497	197641	intron	0.0000
seq_s_25497	197642	intron	0.3643
seq_s_25497	197678	intron	0.0553
seq_s_25497	197685	intron	0.0000
seq_s_25497	197695	intron	0.6795
seq_s_25497	197705	intron	0.0553
seq_s_25497	197709	intron	0.0000
seq_s_25497	197735	intron	0.0553
seq_s_25497	197745	intron	0.1226
seq_s_25497	197751	intron	0.6031
seq_s_25497	197754	intron	0.0116
seq_s_25497	197758	intron	0.5381
seq_s_25497	198249	intron	0.0173
seq_s_25497	198660	intron	0.0000
seq_s_25497	199181	intron	0.0116
seq_s_25497	199188	intron	0.2507
seq_s_25497	199196	intron	0.0015
seq_s_25497	199202	intron	0.0000
seq_s_25497	199212	intron	0.0000
seq_s_25497	199248	intron	0.0000
seq_s_25497	199311	intron	0.6923
seq_s_25497	199315	intron	0.6923
seq_s_25497	199333	intron	0.7316
seq_s_25497	199336	intron	0.0000
seq_s_25497	199339	intron	0.6878
seq_s_25497	199348	intron	0.5825
seq_s_25497	199358	intron	0.6878
seq_s_25497	199365	intron	0.5825
seq_s_25497	199395	intron	0.0000
seq_s_25497	199419	intron	0.0130
seq_s_25497	199434	intron	0.7164
seq_s_25497	199442	intron	0.0000
seq_s_25497	199443	intron	0.6878
seq_s_25497	199446	intron	0.6878
seq_s_25497	199449	intron	0.6634
seq_s_25497	199460	intron	0.6878
seq_s_25497	199461	intron	0.0000
seq_s_25497	199466	intron	0.6878
seq_s_25497	199495	intron	0.0201
seq_s_25497	199501	intron	0.1381
seq_s_25497	199507	intron	0.1725
seq_s_25497	199517	intron	0.6228
seq_s_25497	199552	splice&intron	0.6290
seq_s_25497	199557	splice_donor&intron	0.5431
seq_s_25497	199560	cds-missense	0.0000
seq_s_25497	199640	cds-synonymous	0.0298
seq_s_25497	199646	cds-synonymous	0.0000
seq_s_25497	199673	cds-synonymous	0.0000
seq_s_25497	199691	cds-synonymous	0.6101
seq_s_25497	199729	intron	0.6091
seq_s_25497	199730	intron	0.5825
seq_s_25497	199742	intron	0.0867
seq_s_25497	199744	intron	0.6000
seq_s_25497	199757	intron	0.0000
seq_s_25497	199770	intron	0.1602
seq_s_25497	199772	intron	0.5652
seq_s_25497	199780	intron	0.0867
seq_s_25497	199786	intron	0.1505
seq_s_25497	199819	intron	0.0000
seq_s_25497	199826	intron	0.5573
seq_s_25497	199830	intron	0.5036
seq_s_25497	199833	intron	0.3649
seq_s_25497	199841	intron	0.5392
seq_s_25497	199844	intron	0.4779
seq_s_25497	199845	intron	0.0280
seq_s_25497	199849	intron	0.5317
seq_s_25497	199851	intron	0.6437
seq_s_25497	199864	intron	0.2431
seq_s_25497	199870	intron	0.6544
seq_s_25497	199871	intron	0.6544
seq_s_25497	199874	intron	0.6544
seq_s_25497	199876	intron	0.0280
seq_s_25497	199880	intron	0.0000
seq_s_25497	199894	intron	0.1226
seq_s_25497	199902	intron	0.6360
seq_s_25497	199906	intron	0.0553
seq_s_25497	199915	intron	0.6176
seq_s_25497	199916	intron	0.2386
seq_s_25497	199935	intron	0.6544
seq_s_25497	199962	intron	0.0298
seq_s_25497	200029	intron	0.3358
seq_s_25497	200033	intron	0.2705
seq_s_25497	200046	intron	0.4061
seq_s_25497	200066	intron	0.0000
seq_s_25497	200067	intron	0.0000
seq_s_25497	200074	splice&intron	0.0059
seq_s_25497	200104	cds-synonymous	0.0059
seq_s_25497	200133	cds-synonymous	0.0000
seq_s_25497	200184	cds-missense	0.0273
seq_s_25497	200245	cds-synonymous	0.6634
seq_s_25497	200276	intron	0.0059
seq_s_25497	200318	intron	0.0059
seq_s_25497	200324	intron	0.0553
seq_s_25497	200328	intron	0.0059
seq_s_25497	200333	intron	0.6923
seq_s_25497	200336	intron	0.0553
seq_s_25497	200339	intron	0.6634
seq_s_25497	200342	intron	0.0000
seq_s_25497	200358	intron	0.6732
seq_s_25497	200361	intron	0.7118
seq_s_25497	200371	intron	0.7118
seq_s_25497	200376	intron	0.7118
seq_s_25497	200382	intron	0.0000
seq_s_25497	200394	intron	0.0000
seq_s_25497	200404	intron	0.0000
seq_s_25497	200408	intron	0.0059
seq_s_25497	200409	intron	0.0553
seq_s_25497	200426	intron	0.6732
seq_s_25497	200489	intron	0.0059
seq_s_25497	200535	intron	0.0000
seq_s_25497	200542	intron	0.3643
seq_s_25497	200590	intron	0.2862
seq_s_25497	200598	intron	0.1896
seq_s_25497	200610	intron	0.0419
seq_s_25497	200626	intron	0.0238
seq_s_25497	200627	intron	0.7082
seq_s_25497	200628	intron	0.0000
seq_s_25497	200629	intron	0.5319
seq_s_25497	200658	intron	0.6795
seq_s_25497	200662	intron	0.7742
seq_s_25497	200669	intron	0.7723
seq_s_25497	200690	intron	0.0201
seq_s_25497	200691	intron	0.1756
seq_s_25497	200695	intron	0.5052
seq_s_25497	200700	intron	0.5422
seq_s_25497	200701	intron	0.4222
seq_s_25497	200706	intron	0.1661
seq_s_25497	200716	intron	0.0000
seq_s_25497	200719	intron	0.7957
seq_s_25497	200741	intron	0.8553
seq_s_25497	200743	intron	0.0130
seq_s_25497	200744	intron	0.0201
seq_s_25497	200762	intron	0.7458
seq_s_25497	200766	intron	0.7501
seq_s_25497	200770	intron	0.2148
seq_s_25497	200778	intron	0.8364
seq_s_25497	200810	intron	0.2743
seq_s_25497	200822	intron	0.7523
seq_s_25497	200847	intron	0.7962
seq_s_25497	200855	intron	0.8177
seq_s_25497	200856	intron	0.8364
seq_s_25497	200857	intron	0.8364
seq_s_25497	200858	intron	0.8364
seq_s_25497	200865	intron	0.0201
seq_s_25497	200873	intron	0.8177
seq_s_25497	200882	intron	0.7962
seq_s_25497	200892	intron	0.7523
seq_s_25497	200899	intron	0.0669
seq_s_25497	200907	intron	0.7275
seq_s_25497	200910	intron	0.7275
seq_s_25497	200916	intron	0.7501
seq_s_25497	200924	intron	0.7723
seq_s_25497	200938	intron	0.0339
seq_s_25497	200950	intron	0.6678
seq_s_25497	200953	intron	0.2224
seq_s_25497	200955	intron	0.4548
seq_s_25497	200956	intron	0.3336
seq_s_25497	200977	intron	0.5824
seq_s_25497	200999	intron	0.0185
seq_s_25497	201002	intron	0.0201
seq_s_25497	201018	intron	0.0059
seq_s_25497	201038	intron	0.0201
seq_s_25497	201040	intron	0.3104
seq_s_25497	201061	intron	0.8036
seq_s_25497	201083	intron	0.7280
seq_s_25497	201090	intron	0.7863
seq_s_25497	201112	intron	0.8087
seq_s_25497	201153	intron	0.0130
seq_s_25497	201159	intron	0.0000
seq_s_25497	201171	intron	0.7124
seq_s_25497	201173	intron	0.7922
seq_s_25497	201207	intron	0.1029
seq_s_25497	201208	intron	0.0000
seq_s_25497	201210	intron	0.0000
seq_s_25497	201226	intron	0.7597
seq_s_25497	201239	intron	0.0059
seq_s_25497	201246	intron	0.7692
seq_s_25497	201249	intron	0.0273
seq_s_25497	201250	intron	0.0000
seq_s_25497	201252	intron	0.0059
seq_s_25497	201253	intron	0.0059
seq_s_25497	201259	intron	0.7401
seq_s_25497	201260	intron	0.7401
seq_s_25497	201261	intron	0.7401
seq_s_25497	201285	intron	0.7042
seq_s_25497	201294	intron	0.0985
seq_s_25497	201322	intron	0.0298
seq_s_25497	201327	intron	0.0867
seq_s_25497	201364	intron	0.4067
seq_s_25497	201459	intron	0.1847
seq_s_25497	201523	intron	0.0116
seq_s_25497	201546	intron	0.0059
seq_s_25497	201548	intron	0.0339
seq_s_25497	201584	intron	0.2865
seq_s_25497	201586	intron	0.0000
seq_s_25497	201595	intron	0.1264
seq_s_25497	201606	intron	0.0644
seq_s_25497	201641	intron	0.0708
seq_s_25497	201656	intron	0.0238
seq_s_25497	201660	intron	0.6290
seq_s_25497	201662	intron	0.6290
seq_s_25497	201676	intron	0.6031
seq_s_25497	201681	intron	0.6031
seq_s_25497	201687	intron	0.0238
seq_s_25497	201695	intron	0.0238
seq_s_25497	201704	intron	0.0298
seq_s_25497	201707	intron	0.6031
seq_s_25497	201714	intron	0.0298
seq_s_25497	201718	intron	0.0669
seq_s_25497	201728	intron	0.0238
seq_s_25497	201738	intron	0.3936
seq_s_25497	201739	intron	0.6293
seq_s_25497	201745	intron	0.6453
seq_s_25497	201750	intron	0.7042
seq_s_25497	201757	intron	0.6795
seq_s_25497	201764	intron	0.0238
seq_s_25497	201765	intron	0.0238
seq_s_25497	201781	intron	0.0000
seq_s_25497	201786	intron	0.0298
seq_s_25497	201794	intron	0.0000
seq_s_25497	201803	intron	0.5846
seq_s_25497	201808	intron	0.0669
seq_s_25497	201809	intron	0.0059
seq_s_25497	201839	intron	0.2132
seq_s_25497	201856	intron	0.0000
seq_s_25497	201859	intron	0.0000
seq_s_25497	201873	intron	0.2730
seq_s_25497	201915	intron	0.0059
seq_s_25497	201923	intron	0.0567
seq_s_25497	201935	intron	0.0059
seq_s_25497	201938	intron	0.0000
seq_s_25497	201966	intron	0.0000
seq_s_25497	201987	intron	0.6437
seq_s_25497	201999	intron	0.0201
seq_s_25497	202005	intron	0.2059
seq_s_25497	202008	intron	0.3908
seq_s_25497	202011	intron	0.0059
seq_s_25497	202014	intron	0.0059
seq_s_25497	202026	intron	0.0000
seq_s_25497	202040	intron	0.6228
seq_s_25497	202090	intron	0.4963
seq_s_25497	202095	intron	0.6732
seq_s_25497	202100	intron	0.6482
seq_s_25497	202114	intron	0.6360
seq_s_25497	202116	intron	0.6732
seq_s_25497	202132	intron	0.0059
seq_s_25497	202144	intron	0.0059
seq_s_25497	202177	intron	0.0000
seq_s_25497	202212	intron	0.0000
seq_s_25497	202232	intron	0.0000
seq_s_25497	202251	intron	0.0888
seq_s_25497	202254	intron	0.1496
seq_s_25497	202276	intron	0.0339
seq_s_25497	202289	intron	0.0059
seq_s_25497	202327	intron	0.0000
seq_s_25497	202343	intron	0.5093
seq_s_25497	202355	intron	0.6263
seq_s_25497	202357	intron	0.5357
seq_s_25497	202362	intron	0.3980
seq_s_25497	202369	intron	0.5161
seq_s_25497	202370	intron	0.0000
seq_s_25497	202599	intron	0.0059
seq_s_25497	202798	intron	0.0000
seq_s_25497	202914	intron	0.0000
seq_s_25497	202932	intron	0.0061
seq_s_25497	202933	intron	0.0096
seq_s_25497	203237	intron	0.0130
seq_s_25497	203238	intron	0.0130
seq_s_25497	203802	intron	0.0201
seq_s_25497	204333	intron	0.0272
seq_s_25497	204514	intron	0.0000
seq_s_25497	204637	intron	0.0000
seq_s_25497	204639	intron	0.0201
seq_s_25497	204641	intron	0.0000
seq_s_25497	204672	intron	0.0059
seq_s_25497	204696	intron	0.0140
seq_s_25497	204698	intron	0.0000
seq_s_25497	205037	intron	0.0000
seq_s_25497	205090	intron	0.0273
seq_s_25497	205103	intron	0.0000
seq_s_25497	205306	intron	0.0346
seq_s_25497	205374	intron	0.0000
seq_s_25497	205889	intron	0.0000
seq_s_25497	205890	intron	0.0054
seq_s_25497	205897	intron	0.0116
seq_s_25497	205968	intron	0.0000
seq_s_25497	206576	intron	0.0169
seq_s_25497	206632	intron	0.0130
seq_s_25497	206676	intron	0.0000
seq_s_25497	208066	intron	0.0280
seq_s_25497	208084	intron	0.0059
seq_s_25497	208172	intron	0.0238
seq_s_25497	208214	intron	0.0368
seq_s_25497	208267	intron	0.0036
seq_s_25497	208514	intron	0.0000
seq_s_25497	208558	intron	0.0339
seq_s_25497	208978	intron	0.0000
seq_s_25497	209051	intron	0.0059
seq_s_25497	209064	intron	0.0059
seq_s_25497	209296	intron	0.0000
seq_s_25497	209310	intron	0.0029
seq_s_25497	209399	intron	0.0000
seq_s_25497	209584	intron	0.0000
seq_s_25497	209650	intron	0.0000
seq_s_25497	209660	intron	0.0000
seq_s_25497	209661	intron	0.0000
seq_s_25497	209676	intron	0.0000
seq_s_25497	209694	intron	0.0130
seq_s_25497	209705	intron	0.0073
seq_s_25497	209706	intron	0.0272
seq_s_25497	209743	intron	0.0000
seq_s_25497	209744	intron	0.0116
seq_s_25497	209760	intron	0.0059
seq_s_25497	209777	intron	0.0000
seq_s_25497	209794	intron	0.0473
seq_s_25497	209796	intron	0.0602
seq_s_25497	209799	intron	0.1115
seq_s_25497	209855	intron	0.0000
seq_s_25497	209886	intron	0.1553
seq_s_25497	209889	intron	0.2444
seq_s_25497	209909	intron	0.5970
seq_s_25497	209921	intron	0.5035
seq_s_25497	209922	intron	0.5566
seq_s_25497	209933	intron	0.5566
seq_s_25497	209934	intron	0.3935
seq_s_25497	209949	intron	0.6878
seq_s_25497	209957	intron	0.7118
seq_s_25497	209970	intron	0.7118
seq_s_25497	209972	intron	0.1818
seq_s_25497	209979	intron	0.7118
seq_s_25497	209980	intron	0.0238
seq_s_25497	209988	intron	0.0298
seq_s_25497	210000	intron	0.6544
seq_s_25497	210002	intron	0.0059
seq_s_25497	210030	intron	0.6263
seq_s_25497	210034	intron	0.0130
seq_s_25497	210053	intron	0.5825
seq_s_25497	210060	intron	0.0553
seq_s_25497	210062	intron	0.5839
seq_s_25497	210077	intron	0.5839
seq_s_25497	210081	intron	0.6360
seq_s_25497	210095	intron	0.6290
seq_s_25497	210118	intron	0.6228
seq_s_25497	210125	intron	0.6031
seq_s_25497	210131	intron	0.6228
seq_s_25497	210146	intron	0.5650
seq_s_25497	210176	intron	0.5839
seq_s_25497	210229	intron	0.0059
seq_s_25497	210244	intron	0.0059
seq_s_25497	210260	intron	0.0000
seq_s_25497	210291	intron	0.2148
seq_s_25497	210297	intron	0.0867
seq_s_25497	210348	intron	0.0000
seq_s_25497	210372	intron	0.0201
seq_s_25497	210493	intron	0.0500
seq_s_25497	210586	intron	0.0000
seq_s_25497	210621	intron	0.0000
seq_s_25497	210670	intron	0.0942
seq_s_25497	210679	intron	0.0185
seq_s_25497	210681	intron	0.0000
seq_s_25497	210697	intron	0.0000
seq_s_25497	210701	intron	0.0000
seq_s_25497	210737	intron	0.4204
seq_s_25497	210739	intron	0.6136
seq_s_25497	210756	intron	0.6878
seq_s_25497	210762	intron	0.7585
seq_s_25497	210784	intron	0.6866
seq_s_25497	210802	intron	0.0130
seq_s_25497	210804	intron	0.7220
seq_s_25497	210806	intron	0.6778
seq_s_25497	211422	intron	0.0059
seq_s_25497	211432	intron	0.0059
seq_s_25497	211443	intron	0.6978
seq_s_25497	211449	intron	0.0000
seq_s_25497	211456	intron	0.6102
seq_s_25497	211483	intron	0.0059
seq_s_25497	211485	intron	0.0059
seq_s_25497	211492	intron	0.0059
seq_s_25497	211496	intron	0.0000
seq_s_25497	211513	intron	0.0059
seq_s_25497	211561	intron	0.5981
seq_s_25497	211608	intron	0.2743
seq_s_25497	211614	intron	0.0000
seq_s_25497	211615	intron	0.6866
seq_s_25497	211616	intron	0.6866
seq_s_25497	211628	intron	0.0048
seq_s_25497	211647	intron	0.0298
seq_s_25497	211651	intron	0.6713
seq_s_25497	211708	cds-synonymous	0.0803
seq_s_25497	211731	utr	0.6615
seq_s_25497	211741	utr	0.6871
seq_s_25497	211790	utr	0.6263
seq_s_25497	211809	utr	0.0553
seq_s_25497	211812	upstream	0.0553
seq_s_25497	211814	upstream	0.0553
seq_s_25497	211815	upstream	0.0553
seq_s_25497	211816	upstream	0.0553
seq_s_25497	211848	upstream	0.0130
seq_s_25497	211853	upstream	0.6437
seq_s_25497	211855	upstream	0.0059
seq_s_25497	211859	upstream	0.0000
seq_s_25497	211879	upstream	0.1183
seq_s_25497	211882	upstream	0.0000
seq_s_25497	211884	upstream	0.6558
seq_s_25497	211888	upstream	0.0000
seq_s_25497	211902	upstream	0.0669
seq_s_25497	211914	upstream	0.6558
seq_s_25497	211921	upstream	0.0000
seq_s_25497	211928	upstream	0.0000
seq_s_25497	211931	upstream	0.0005
seq_s_25497	211932	upstream	0.0000
seq_s_25497	211933	upstream	0.0000
seq_s_25497	211941	upstream	0.3021
seq_s_25497	211949	upstream	0.0000
seq_s_25497	211960	upstream	0.0059
seq_s_25497	211974	upstream	0.0000
seq_s_25497	211992	upstream	0.0553
seq_s_25497	211993	upstream	0.0553
seq_s_25497	212000	upstream	0.0059
seq_s_25497	212027	upstream	0.0298
seq_s_25497	212039	upstream	0.0116
seq_s_25497	212062	upstream	0.0000
seq_s_25497	212075	upstream	0.6693
seq_s_25497	212088	upstream	0.0238
seq_s_25497	212094	upstream	0.0130
seq_s_25497	212101	upstream	0.6614
seq_s_25497	212105	upstream	0.0298
seq_s_25497	212108	upstream	0.0669
seq_s_25497	212113	upstream	0.0059
seq_s_25497	212126	upstream	0.0000
seq_s_25497	212131	upstream	0.5981
seq_s_25497	212141	upstream	0.0000
seq_s_25497	212302	upstream	0.0015
seq_s_25497	212329	upstream	0.0238
seq_s_25497	212344	upstream	0.0059
seq_s_25497	212362	upstream	0.0238
seq_s_25497	212725	upstream	0.5915
seq_s_25497	212728	upstream	0.0280
seq_s_25497	212736	upstream	0.5551
seq_s_25497	212740	upstream	0.5551
seq_s_25497	212745	upstream	0.0059
seq_s_25497	212751	upstream	0.0130
seq_s_25497	212755	upstream	0.4677
seq_s_25497	212758	upstream	0.5865
seq_s_25497	212759	upstream	0.0130
seq_s_25497	212762	upstream	0.0130
seq_s_25497	212763	upstream	0.1818
seq_s_25497	212774	upstream	0.0298
seq_s_25497	212782	upstream	0.0059
seq_s_25497	212788	upstream	0.0000
seq_s_25497	212789	upstream	0.0280
seq_s_25497	212791	upstream	0.0238
seq_s_25497	212795	upstream	0.0669
seq_s_25497	212809	upstream	0.6178
seq_s_25497	212819	upstream	0.6693
seq_s_25497	212820	upstream	0.6437
seq_s_25497	212843	upstream	0.0000
seq_s_25497	212848	upstream	0.6614
seq_s_25497	212851	upstream	0.0000
seq_s_25497	212860	upstream	0.6252
seq_s_25497	212868	upstream	0.2431
seq_s_25497	212876	upstream	0.0130
seq_s_25497	212879	upstream	0.0130
seq_s_25497	212883	upstream	0.1381
seq_s_25497	212895	upstream	0.0059
seq_s_25497	212897	upstream	0.0059
seq_s_25497	212919	upstream	0.6866
seq_s_25497	212921	upstream	0.6678
seq_s_25497	212925	upstream	0.0059
seq_s_25497	212929	upstream	0.0130
seq_s_25497	212934	upstream	0.6101
seq_s_25497	212935	upstream	0.5915
seq_s_25497	212936	upstream	0.6101
seq_s_25497	212938	upstream	0.0059
seq_s_25497	212944	upstream	0.0059
seq_s_25497	212946	upstream	0.0669
seq_s_25497	212947	upstream	0.0669
seq_s_25497	212949	upstream	0.1029
seq_s_25497	212950	upstream	0.0985
seq_s_25497	212965	upstream	0.6615
seq_s_25497	212966	upstream	0.2779
seq_s_25497	212975	upstream	0.0059
seq_s_25497	212982	upstream	0.6615
seq_s_25497	212999	upstream	0.0130
seq_s_25497	213751	upstream	0.0754
seq_s_25497	213915	upstream	0.0000
seq_s_25497	213970	upstream	0.0000
