# Supplementary material for: Ecological genomics in the Northern krill uncovers loci for local adaptation across ocean basins
Source: Nat Commun. 2024 Aug 1;15:6297. doi: 10.1038/s41467-024-50239-7 (PMC11294593; doi:10.1038/s41467-024-50239-7)
Supplement: Supplementary file 15 — Source Data [file 41467_2024_50239_MOESM15_ESM.zip › Source_data/Source_data.Fig_4/Source_data.Fig_4cii/3.Hsp83.REF_STRG_1_14935_XLOC_046683.xpnsl.snps.tsv]

CHROM	POS	TYPE	xpnsl
seq_s_2236	97	intergenic	-0.826721
seq_s_2236	125	intergenic	-0.211746
seq_s_2236	127	intergenic	-0.199759
seq_s_2236	134	intergenic	-0.290216
seq_s_2236	152	intergenic	-0.314065
seq_s_2236	153	intergenic	-0.561722
seq_s_2236	157	intergenic	-0.447303
seq_s_2236	173	intergenic	-0.425202
seq_s_2236	178	intergenic	-0.623716
seq_s_2236	254	intergenic	-0.781728
seq_s_2236	320	intergenic	-0.585633
seq_s_2236	321	intergenic	-0.414924
seq_s_2236	323	intergenic	-0.331196
seq_s_2236	336	intergenic	-0.25928
seq_s_2236	358	intergenic	-0.013495
seq_s_2236	360	intergenic	-0.0497189
seq_s_2236	427	intergenic	-0.182289
seq_s_2236	445	intergenic	0.263478
seq_s_2236	446	intergenic	0.490063
seq_s_2236	469	intergenic	0.351372
seq_s_2236	487	intergenic	0.492938
seq_s_2236	877	intergenic	0.631522
seq_s_2236	881	intergenic	0.562894
seq_s_2236	885	intergenic	0.640684
seq_s_2236	1007	intergenic	0.640684
seq_s_2236	1205	intergenic	0.0823954
seq_s_2236	1398	intergenic	0.0289877
seq_s_2236	1420	intergenic	-0.0871454
seq_s_2236	1498	intergenic	-0.0475507
seq_s_2236	1539	intergenic	-0.103835
seq_s_2236	1574	intergenic	-0.14272
seq_s_2236	1604	intergenic	-0.290362
seq_s_2236	1727	intergenic	-0.440293
seq_s_2236	2740	intergenic	-0.747762
seq_s_2236	2936	intergenic	-0.757873
seq_s_2236	2938	intergenic	-0.795471
seq_s_2236	2953	intergenic	-0.914072
seq_s_2236	3015	intergenic	-0.842766
seq_s_2236	3036	intergenic	-0.814057
seq_s_2236	3051	intergenic	-0.874172
seq_s_2236	3074	intergenic	-0.844586
seq_s_2236	3104	intergenic	-0.976584
seq_s_2236	3155	intergenic	-1.17149
seq_s_2236	3457	intergenic	-1.01672
seq_s_2236	3524	intergenic	-0.996976
seq_s_2236	3554	intergenic	-1.15843
seq_s_2236	3804	intergenic	-1.55429
seq_s_2236	3813	intergenic	-1.40292
seq_s_2236	3815	intergenic	-1.5479
seq_s_2236	3853	intergenic	-1.48975
seq_s_2236	3855	intergenic	-1.50189
seq_s_2236	3856	intergenic	-1.50797
seq_s_2236	3895	intergenic	-1.5563
seq_s_2236	3901	intergenic	-1.86349
seq_s_2236	3917	intergenic	-2.01298
seq_s_2236	3932	intergenic	-2.52261
seq_s_2236	3934	intergenic	-2.55699
seq_s_2236	3948	intergenic	-2.58628
seq_s_2236	3962	intergenic	-2.44765
seq_s_2236	3965	intergenic	-2.42411
seq_s_2236	3966	intergenic	-2.54795
seq_s_2236	3969	intergenic	-2.31195
seq_s_2236	3970	intergenic	-2.13366
seq_s_2236	3987	intergenic	-2.10285
seq_s_2236	4013	intergenic	-2.16296
seq_s_2236	4055	intergenic	-2.40832
seq_s_2236	4061	intergenic	-2.24834
seq_s_2236	4069	intergenic	-2.43352
seq_s_2236	4073	intergenic	-2.44079
seq_s_2236	4083	intergenic	-2.43247
seq_s_2236	4130	intergenic	-2.43247
seq_s_2236	4147	intergenic	-2.6806
seq_s_2236	4161	intergenic	-2.44144
seq_s_2236	4216	intergenic	-2.54397
seq_s_2236	4217	intergenic	-2.52077
seq_s_2236	4220	intergenic	-2.73913
seq_s_2236	4230	intergenic	-2.319
seq_s_2236	4250	intergenic	-2.52604
seq_s_2236	4308	intergenic	-2.52604
seq_s_2236	4334	intergenic	-2.27806
seq_s_2236	4389	intergenic	-2.42013
seq_s_2236	4405	intergenic	-2.54494
seq_s_2236	4484	intergenic	-2.62836
seq_s_2236	4594	intergenic	-2.32154
seq_s_2236	4661	intergenic	-2.41973
seq_s_2236	4666	intergenic	-1.91295
seq_s_2236	4667	intergenic	-1.91987
seq_s_2236	4707	intergenic	-1.93914
seq_s_2236	4719	intergenic	-1.92898
seq_s_2236	4721	intergenic	-2.23406
seq_s_2236	4756	intergenic	-2.39748
seq_s_2236	4780	intergenic	-2.02396
seq_s_2236	4836	intergenic	-2.17651
seq_s_2236	4939	intergenic	-1.72583
seq_s_2236	4967	intergenic	-1.76085
seq_s_2236	5018	intergenic	-1.67942
seq_s_2236	5029	intergenic	-1.60719
seq_s_2236	5031	intergenic	-1.72206
seq_s_2236	5067	intergenic	-1.65753
seq_s_2236	5121	intergenic	-1.6002
seq_s_2236	5125	intergenic	-1.6663
seq_s_2236	5201	intergenic	-1.65474
seq_s_2236	5223	intergenic	-2.05168
seq_s_2236	5230	intergenic	-2.70464
seq_s_2236	5235	intergenic	-2.82441
seq_s_2236	5256	intergenic	-2.64297
seq_s_2236	5263	intergenic	-2.75748
seq_s_2236	5293	intergenic	-2.96374
seq_s_2236	5294	intergenic	-3.11288
seq_s_2236	5297	intergenic	-2.94316
seq_s_2236	5301	intergenic	-3.03698
seq_s_2236	5303	intergenic	-3.03698
seq_s_2236	5324	intergenic	-3.45835
seq_s_2236	5332	intergenic	-3.45414
seq_s_2236	5362	intergenic	-3.63901
seq_s_2236	5363	intergenic	-3.68677
seq_s_2236	5365	intergenic	-3.63976
seq_s_2236	5429	intergenic	-3.94536
seq_s_2236	5450	intergenic	-3.92465
seq_s_2236	5478	intergenic	-4.40749
seq_s_2236	5480	intergenic	-4.6044
seq_s_2236	5537	intergenic	-4.09149
seq_s_2236	5543	intergenic	-4.07191
seq_s_2236	5571	intergenic	-4.72099
seq_s_2236	5594	intergenic	-4.3972
seq_s_2236	5626	intergenic	-3.92997
seq_s_2236	5631	intergenic	-4.35427
seq_s_2236	5636	intergenic	-4.14432
seq_s_2236	5654	intergenic	-3.76732
seq_s_2236	5680	intergenic	-3.93849
seq_s_2236	5688	intergenic	-3.93849
seq_s_2236	5699	intergenic	-3.96815
seq_s_2236	5704	intergenic	-3.80945
seq_s_2236	5756	intergenic	-3.83782
seq_s_2236	5773	intergenic	-3.51708
seq_s_2236	6382	intergenic	-2.29224
seq_s_2236	6415	intergenic	-2.38208
seq_s_2236	6433	intergenic	-2.27238
seq_s_2236	6443	intergenic	-2.26644
seq_s_2236	6470	intergenic	-2.32501
seq_s_2236	6492	intergenic	-2.25154
seq_s_2236	6503	intergenic	-2.35281
seq_s_2236	6509	intergenic	-1.37844
seq_s_2236	6574	intergenic	-0.791064
seq_s_2236	6650	intergenic	-0.722332
seq_s_2236	6692	intergenic	-0.565726
seq_s_2236	6774	intergenic	-0.660214
seq_s_2236	6833	intergenic	-0.681841
seq_s_2236	6869	intergenic	-0.660723
seq_s_2236	6887	intergenic	-0.654327
seq_s_2236	6923	intergenic	-0.072559
seq_s_2236	6927	intergenic	0.0303622
seq_s_2236	7076	intergenic	-0.0231231
seq_s_2236	7099	intergenic	0.088344
seq_s_2236	7140	intergenic	0.00896479
seq_s_2236	7155	intergenic	0.0267631
seq_s_2236	7180	intergenic	-0.113364
seq_s_2236	7213	intergenic	-0.081305
seq_s_2236	7217	intergenic	-0.0595812
seq_s_2236	7223	intergenic	-0.0819344
seq_s_2236	7243	intergenic	-0.035212
seq_s_2236	7296	intergenic	-0.035212
seq_s_2236	7316	intergenic	0.0644213
seq_s_2236	7375	intergenic	-0.0134563
seq_s_2236	7517	intergenic	-0.0160428
seq_s_2236	7532	intergenic	-0.0344596
seq_s_2236	7560	intergenic	-0.00260871
seq_s_2236	7695	intergenic	-1.20439
seq_s_2236	7710	intergenic	-1.31339
seq_s_2236	7729	intergenic	-1.31339
seq_s_2236	7734	intergenic	-1.31339
seq_s_2236	7738	intergenic	-1.2562
seq_s_2236	7750	intergenic	-1.2562
seq_s_2236	7903	intergenic	-0.274578
seq_s_2236	8111	intergenic	-0.200333
seq_s_2236	8285	intergenic	-0.168165
seq_s_2236	8286	intergenic	-0.20939
seq_s_2236	8292	intergenic	-0.0139676
seq_s_2236	8661	intergenic	-0.0382853
seq_s_2236	8689	intergenic	-0.250158
seq_s_2236	8749	intergenic	-0.0438038
seq_s_2236	8789	intergenic	-0.0303114
seq_s_2236	8799	intergenic	0.114757
seq_s_2236	8893	intergenic	0.0833134
seq_s_2236	8904	intergenic	0.0856008
seq_s_2236	9001	intergenic	0.221103
seq_s_2236	9074	intergenic	0.235254
seq_s_2236	9637	intergenic	1.21765
seq_s_2236	9651	intergenic	1.00503
seq_s_2236	9653	intergenic	1.13972
seq_s_2236	9666	intergenic	0.808229
seq_s_2236	9789	intergenic	0.654366
seq_s_2236	9794	intergenic	0.651485
seq_s_2236	9830	intergenic	0.797297
seq_s_2236	9843	intergenic	0.759139
seq_s_2236	9853	intergenic	0.759139
seq_s_2236	9873	intergenic	0.521584
seq_s_2236	9904	intergenic	0.164604
seq_s_2236	10045	intergenic	0.349003
seq_s_2236	10072	intergenic	0.899275
seq_s_2236	10125	intergenic	1.4517
seq_s_2236	10126	intergenic	1.4517
seq_s_2236	10128	intergenic	1.53967
seq_s_2236	10220	intergenic	1.62553
seq_s_2236	10263	intergenic	1.9095
seq_s_2236	10407	intergenic	1.81191
seq_s_2236	10662	intergenic	1.74358
seq_s_2236	10847	intergenic	1.7385
seq_s_2236	10868	intergenic	1.69204
seq_s_2236	11546	intergenic	1.28889
seq_s_2236	11672	intergenic	1.16453
seq_s_2236	11804	intergenic	1.1256
seq_s_2236	11836	intergenic	0.871427
seq_s_2236	12050	intergenic	0.931923
seq_s_2236	12314	intergenic	1.04272
seq_s_2236	12519	intergenic	0.736842
seq_s_2236	12597	intergenic	0.675412
seq_s_2236	12598	intergenic	0.700041
seq_s_2236	12599	intergenic	0.700041
seq_s_2236	12600	intergenic	0.700041
seq_s_2236	12602	intergenic	0.700041
seq_s_2236	12603	intergenic	0.700041
seq_s_2236	12611	intergenic	0.700041
seq_s_2236	12612	intergenic	0.700041
seq_s_2236	12617	intergenic	0.955506
seq_s_2236	12718	intergenic	0.433555
seq_s_2236	12719	intergenic	0.433555
seq_s_2236	12739	intergenic	-0.0478482
seq_s_2236	12741	intergenic	-0.419703
seq_s_2236	12746	intergenic	-0.453674
seq_s_2236	12747	intergenic	-0.470431
seq_s_2236	13074	intergenic	0.324283
seq_s_2236	13701	intergenic	-0.0306808
seq_s_2236	13712	intergenic	0.26738
seq_s_2236	13715	intergenic	-0.648963
seq_s_2236	13727	intergenic	-0.679057
seq_s_2236	13750	intergenic	-0.938151
seq_s_2236	13766	intergenic	-1.01653
seq_s_2236	13793	intergenic	-1.09889
seq_s_2236	13812	intergenic	-2.0561
seq_s_2236	13813	intergenic	-2.031
seq_s_2236	13830	intergenic	-2.14899
seq_s_2236	13832	intergenic	-2.16739
seq_s_2236	13880	intergenic	-1.80099
seq_s_2236	13945	intergenic	-1.69733
seq_s_2236	13949	intergenic	-2.66556
seq_s_2236	13959	intergenic	-2.69738
seq_s_2236	13977	intergenic	-2.688
seq_s_2236	13999	intergenic	-2.68359
seq_s_2236	14004	intergenic	-2.81776
seq_s_2236	14005	intergenic	-2.86396
seq_s_2236	14006	intergenic	-2.84716
seq_s_2236	14254	intergenic	-2.71839
seq_s_2236	14436	intergenic	-2.77348
seq_s_2236	14475	intergenic	-3.10041
seq_s_2236	14514	intergenic	-2.99307
seq_s_2236	14530	intergenic	-3.17862
seq_s_2236	14532	intergenic	-3.34703
seq_s_2236	14572	intergenic	-3.33852
seq_s_2236	14579	intergenic	-3.14454
seq_s_2236	14601	intergenic	-2.69666
seq_s_2236	14616	intergenic	-2.69744
seq_s_2236	14633	intergenic	-2.42891
seq_s_2236	14636	intergenic	-2.46076
seq_s_2236	14644	intergenic	-2.409
seq_s_2236	14648	intergenic	-2.33997
seq_s_2236	14691	intergenic	-2.33708
seq_s_2236	14695	intergenic	-2.47584
seq_s_2236	14734	intergenic	-2.35102
seq_s_2236	14747	intergenic	-2.35438
seq_s_2236	14750	intergenic	-2.54701
seq_s_2236	14751	intergenic	-2.49545
seq_s_2236	14766	intergenic	-2.56297
seq_s_2236	14776	intergenic	-2.55915
seq_s_2236	14807	intergenic	-2.53014
seq_s_2236	14813	intergenic	-2.26358
seq_s_2236	14827	intergenic	-2.35648
seq_s_2236	14840	intergenic	-2.39779
seq_s_2236	14846	intergenic	-2.41537
seq_s_2236	14847	intergenic	-2.41336
seq_s_2236	14862	intergenic	-2.3299
seq_s_2236	14873	intergenic	-2.42982
seq_s_2236	14881	intergenic	-2.37832
seq_s_2236	14886	intergenic	-2.40978
seq_s_2236	14957	intergenic	-2.42129
seq_s_2236	14966	intergenic	-2.38115
seq_s_2236	14972	intergenic	-2.33163
seq_s_2236	15005	intergenic	-2.38062
seq_s_2236	15009	intergenic	-2.38594
seq_s_2236	15023	intergenic	-2.36465
seq_s_2236	15083	intergenic	-2.28184
seq_s_2236	15180	intergenic	-2.26905
seq_s_2236	15184	intergenic	-2.31827
seq_s_2236	15203	intergenic	-2.28998
seq_s_2236	15205	intergenic	-2.42119
seq_s_2236	15215	intergenic	-2.34671
seq_s_2236	15217	intergenic	-2.34647
seq_s_2236	15220	intergenic	-2.45424
seq_s_2236	15221	intergenic	-1.69141
seq_s_2236	15243	intergenic	-2.31954
seq_s_2236	15244	intergenic	-2.23385
seq_s_2236	15254	intergenic	-2.37781
seq_s_2236	15265	intergenic	-2.32853
seq_s_2236	15286	intergenic	-2.28776
seq_s_2236	15289	intergenic	-2.48769
seq_s_2236	15335	intergenic	-2.61372
seq_s_2236	15339	intergenic	-2.34411
seq_s_2236	15354	intergenic	-2.21403
seq_s_2236	15371	intergenic	-2.26157
seq_s_2236	15391	intergenic	-2.36504
seq_s_2236	15436	intergenic	-2.31926
seq_s_2236	15450	intergenic	-2.1843
seq_s_2236	15452	intergenic	-2.06628
seq_s_2236	15457	intergenic	-2.44471
seq_s_2236	15469	intergenic	-2.47091
seq_s_2236	15479	intergenic	-2.42273
seq_s_2236	15566	intergenic	-2.50833
seq_s_2236	15568	intergenic	-2.61299
seq_s_2236	15573	intergenic	-2.7573
seq_s_2236	15585	intergenic	-2.39338
seq_s_2236	15589	intergenic	-2.23371
seq_s_2236	15590	intergenic	-2.22635
seq_s_2236	15614	intergenic	-2.23664
seq_s_2236	15615	intergenic	-2.22357
seq_s_2236	15678	intergenic	-2.18873
seq_s_2236	15704	intergenic	-2.1722
seq_s_2236	15709	intergenic	-2.15921
seq_s_2236	15750	intergenic	-2.28417
seq_s_2236	15774	intergenic	-2.21461
seq_s_2236	15777	intergenic	-2.39864
seq_s_2236	15797	intergenic	-2.44684
seq_s_2236	15814	intergenic	-2.47595
seq_s_2236	15825	intergenic	-2.53586
seq_s_2236	15847	intergenic	-2.50909
seq_s_2236	15859	intergenic	-2.36824
seq_s_2236	15865	intergenic	-2.39489
seq_s_2236	15883	intergenic	-2.34579
seq_s_2236	15901	intergenic	-2.34399
seq_s_2236	15924	intergenic	-2.31033
seq_s_2236	15928	intergenic	-2.39997
seq_s_2236	15932	intergenic	-2.55166
seq_s_2236	15950	intergenic	-2.17986
seq_s_2236	15956	intergenic	-2.1861
seq_s_2236	15977	intergenic	-2.19221
seq_s_2236	16039	intergenic	-2.04773
seq_s_2236	16048	intergenic	-2.05406
seq_s_2236	16056	intergenic	-2.12704
seq_s_2236	16057	intergenic	-2.25226
seq_s_2236	16058	intergenic	-2.25856
seq_s_2236	16069	intergenic	-2.12756
seq_s_2236	16070	intergenic	-2.13407
seq_s_2236	16071	intergenic	-2.14047
seq_s_2236	16079	intergenic	-2.22327
seq_s_2236	16080	intergenic	-2.29965
seq_s_2236	16103	intergenic	-2.06468
seq_s_2236	16112	intergenic	-2.07731
seq_s_2236	16115	intergenic	-2.04772
seq_s_2236	16118	intergenic	-2.08129
seq_s_2236	16135	intergenic	-2.09274
seq_s_2236	16143	intergenic	-2.10021
seq_s_2236	16177	intergenic	-2.42001
seq_s_2236	16193	intergenic	-2.38872
seq_s_2236	16204	intergenic	-2.40372
seq_s_2236	16227	intergenic	-2.43509
seq_s_2236	16276	intergenic	-2.59569
seq_s_2236	16278	intergenic	-2.31357
seq_s_2236	16280	intergenic	-2.40304
seq_s_2236	16297	intergenic	-2.31516
seq_s_2236	16306	intergenic	-2.46336
seq_s_2236	16322	intergenic	-2.3769
seq_s_2236	16340	intergenic	-2.45696
seq_s_2236	16341	intergenic	-2.46436
seq_s_2236	16346	intergenic	-2.40773
seq_s_2236	16361	intergenic	-2.41445
seq_s_2236	16363	intergenic	-2.48666
seq_s_2236	16371	intergenic	-2.33953
seq_s_2236	16374	intergenic	-2.38511
seq_s_2236	16410	intergenic	-2.4708
seq_s_2236	16417	intergenic	-2.47061
seq_s_2236	16428	intergenic	-2.27712
seq_s_2236	16434	intergenic	-2.28053
seq_s_2236	16448	intergenic	-2.282
seq_s_2236	16461	intergenic	-2.282
seq_s_2236	16468	intergenic	-2.26104
seq_s_2236	16477	intergenic	-2.46388
seq_s_2236	16495	intergenic	-2.34052
seq_s_2236	16514	intergenic	-2.44244
seq_s_2236	16523	intergenic	-2.46367
seq_s_2236	16527	intergenic	-2.6108
seq_s_2236	16555	intergenic	-2.58602
seq_s_2236	16557	intergenic	-2.52052
seq_s_2236	16559	intergenic	-2.55622
seq_s_2236	16563	intergenic	-2.65926
seq_s_2236	16568	intergenic	-2.90048
seq_s_2236	16573	intergenic	-2.8601
seq_s_2236	16586	intergenic	-2.86125
seq_s_2236	16610	intergenic	-2.70737
seq_s_2236	16612	intergenic	-2.73291
seq_s_2236	16630	intergenic	-2.88298
seq_s_2236	16631	intergenic	-2.91178
seq_s_2236	16658	intergenic	-2.77939
seq_s_2236	16661	intergenic	-2.91152
seq_s_2236	16679	intergenic	-3.08233
seq_s_2236	16681	intergenic	-3.14222
seq_s_2236	16700	intergenic	-3.09013
seq_s_2236	16702	intergenic	-3.08749
seq_s_2236	16704	intergenic	-3.0836
seq_s_2236	16705	intergenic	-3.07968
seq_s_2236	16706	intergenic	-3.07574
seq_s_2236	16777	intergenic	-2.86551
seq_s_2236	16833	intergenic	-2.96654
seq_s_2236	16834	intergenic	-3.07184
seq_s_2236	16852	intergenic	-2.99919
seq_s_2236	16860	intergenic	-3.3997
seq_s_2236	16882	intergenic	-3.36888
seq_s_2236	17060	intergenic	-3.6706
seq_s_2236	17061	intergenic	-3.73859
seq_s_2236	17118	intergenic	-3.31106
seq_s_2236	17134	intergenic	-3.482
seq_s_2236	17167	intergenic	-3.45473
seq_s_2236	17216	intergenic	-3.26656
seq_s_2236	17262	intergenic	-2.88265
seq_s_2236	17321	intergenic	-3.05545
seq_s_2236	17329	intergenic	-2.98843
seq_s_2236	17340	intergenic	-3.07951
seq_s_2236	17369	intergenic	-2.94794
seq_s_2236	17386	intergenic	-3.02318
seq_s_2236	17391	intergenic	-3.19426
seq_s_2236	17404	intergenic	-3.25595
seq_s_2236	17418	intergenic	-3.26091
seq_s_2236	17421	intergenic	-3.35718
seq_s_2236	17427	intergenic	-3.13439
seq_s_2236	17428	intergenic	-3.30258
seq_s_2236	17431	intergenic	-3.0449
seq_s_2236	17436	intergenic	-3.21513
seq_s_2236	17485	intergenic	-3.19558
seq_s_2236	17518	intergenic	-3.1524
seq_s_2236	17584	intergenic	-3.14171
seq_s_2236	17606	intergenic	-3.14843
seq_s_2236	17625	intergenic	-3.32253
seq_s_2236	17632	intergenic	-3.32253
seq_s_2236	17634	intergenic	-3.33917
seq_s_2236	17648	intergenic	-3.22521
seq_s_2236	17651	intergenic	-3.22544
seq_s_2236	17654	intergenic	-3.05736
seq_s_2236	17678	intergenic	-3.13672
seq_s_2236	17737	intergenic	-3.08686
seq_s_2236	17757	intergenic	-2.99255
seq_s_2236	17760	intergenic	-3.3868
seq_s_2236	17765	intergenic	-3.37278
seq_s_2236	17766	intergenic	-3.33256
seq_s_2236	17793	intergenic	-3.06686
seq_s_2236	17803	intergenic	-3.31072
seq_s_2236	17831	intergenic	-3.88857
seq_s_2236	17857	intergenic	-3.52707
seq_s_2236	17883	intergenic	-3.75819
seq_s_2236	17888	intergenic	-3.23347
seq_s_2236	17895	intergenic	-3.14515
seq_s_2236	17913	intergenic	-3.14515
seq_s_2236	17969	intergenic	-3.60575
seq_s_2236	17981	intergenic	-3.26921
seq_s_2236	17994	intergenic	-3.71408
seq_s_2236	17996	intergenic	-3.90328
seq_s_2236	17998	intergenic	-3.84602
seq_s_2236	18015	intergenic	-3.61867
seq_s_2236	18019	intergenic	-4.04689
seq_s_2236	18020	intergenic	-3.7882
seq_s_2236	18022	intergenic	-3.32127
seq_s_2236	18027	intergenic	-2.92499
seq_s_2236	18032	intergenic	-2.9019
seq_s_2236	18168	intergenic	-3.26035
seq_s_2236	18175	intergenic	-2.98516
seq_s_2236	18177	intergenic	-3.25414
seq_s_2236	18178	intergenic	-3.57175
seq_s_2236	18179	intergenic	-3.16079
seq_s_2236	18522	intergenic	-0.181651
seq_s_2236	18584	intergenic	-0.457829
seq_s_2236	18590	intergenic	-0.457829
seq_s_2236	18610	intergenic	-0.725653
seq_s_2236	18611	intergenic	-1.28688
seq_s_2236	18622	intergenic	-1.73368
seq_s_2236	18624	intergenic	-1.83114
seq_s_2236	18630	intergenic	-1.70131
seq_s_2236	18635	intergenic	-1.74973
seq_s_2236	18660	intergenic	-2.00207
seq_s_2236	18750	intergenic	-1.92455
seq_s_2236	18799	intergenic	-2.17299
seq_s_2236	18800	intergenic	-2.17299
seq_s_2236	18820	intergenic	-2.2205
seq_s_2236	18861	intergenic	-2.28091
seq_s_2236	18870	intergenic	-2.24187
seq_s_2236	18887	intergenic	-2.02362
seq_s_2236	18907	intergenic	-2.03257
seq_s_2236	18918	intergenic	-2.40374
seq_s_2236	18960	intergenic	-2.40374
seq_s_2236	18983	intergenic	-2.06463
seq_s_2236	18992	intergenic	-2.04596
seq_s_2236	19026	intergenic	-2.37806
seq_s_2236	19031	intergenic	-2.05189
seq_s_2236	19041	intergenic	-2.78337
seq_s_2236	19061	intergenic	-2.26717
seq_s_2236	19072	intergenic	-2.37572
seq_s_2236	19077	intergenic	-2.37572
seq_s_2236	19112	intergenic	-3.12184
seq_s_2236	19136	intergenic	-2.55544
seq_s_2236	19157	intergenic	-2.55544
seq_s_2236	19168	intergenic	-3.00014
seq_s_2236	19213	intergenic	-2.68002
seq_s_2236	19227	intergenic	-3.2818
seq_s_2236	19243	intergenic	-2.92596
seq_s_2236	19325	intergenic	-2.98445
seq_s_2236	19380	intergenic	-2.73225
seq_s_2236	19387	intergenic	-1.90964
seq_s_2236	19390	intergenic	-1.82292
seq_s_2236	19404	intergenic	-1.86836
seq_s_2236	19405	intergenic	-2.43431
seq_s_2236	19410	intergenic	-2.42661
seq_s_2236	19412	intergenic	-1.81507
seq_s_2236	19896	intergenic	-3.38366
seq_s_2236	19907	intergenic	-3.36377
seq_s_2236	20043	intergenic	-2.9397
seq_s_2236	20097	intergenic	-2.49274
seq_s_2236	20099	intergenic	-2.47892
seq_s_2236	20111	intergenic	-3.09832
seq_s_2236	20113	intergenic	-2.63834
seq_s_2236	20126	intergenic	-3.28154
seq_s_2236	20140	intergenic	-3.25595
seq_s_2236	20180	intergenic	-2.44182
seq_s_2236	20236	intergenic	-2.99626
seq_s_2236	21035	intergenic	-2.58241
seq_s_2236	21047	intergenic	-2.94966
seq_s_2236	21055	intergenic	-2.92805
seq_s_2236	21061	intergenic	-2.92805
seq_s_2236	21062	intergenic	-2.71604
seq_s_2236	21082	intergenic	-2.91398
seq_s_2236	21091	intergenic	-2.632
seq_s_2236	21104	intergenic	-2.92879
seq_s_2236	21105	intergenic	-2.33427
seq_s_2236	21122	intergenic	-1.39574
seq_s_2236	21128	intergenic	-1.39686
seq_s_2236	21129	intergenic	-1.39686
seq_s_2236	21142	intergenic	-1.64593
seq_s_2236	21157	intergenic	-2.18299
seq_s_2236	21172	intergenic	-1.25791
seq_s_2236	21182	intergenic	-1.25791
seq_s_2236	21213	intergenic	-0.323219
seq_s_2236	21214	intergenic	-0.222528
seq_s_2236	21222	intergenic	0.00856688
seq_s_2236	21225	intergenic	-0.425641
seq_s_2236	21230	intergenic	-0.433006
seq_s_2236	21247	intergenic	-0.389966
seq_s_2236	21281	intergenic	-0.508311
seq_s_2236	21282	intergenic	-0.228388
seq_s_2236	21287	intergenic	-0.785381
seq_s_2236	21288	intergenic	-1.73391
seq_s_2236	21294	intergenic	-1.45213
seq_s_2236	21299	intergenic	-1.07126
seq_s_2236	21308	intergenic	-1.18777
seq_s_2236	21321	intergenic	-0.938551
seq_s_2236	21331	intergenic	-1.13568
seq_s_2236	21336	intergenic	-1.01887
seq_s_2236	21347	intergenic	-1.22027
seq_s_2236	21365	intergenic	-1.23745
seq_s_2236	21372	intergenic	-1.18621
seq_s_2236	21466	intergenic	-0.567122
seq_s_2236	21591	intergenic	0.140531
seq_s_2236	21606	intergenic	0.315887
seq_s_2236	21632	intergenic	0.226103
seq_s_2236	21650	intergenic	0.0774082
seq_s_2236	21651	intergenic	0.082584
seq_s_2236	21684	intergenic	-0.168207
seq_s_2236	21693	intergenic	0.0135211
seq_s_2236	21699	intergenic	-0.11925
seq_s_2236	21716	intergenic	-0.235249
seq_s_2236	21796	intergenic	-0.235249
seq_s_2236	21799	intergenic	-0.11021
seq_s_2236	21817	intergenic	-0.184046
seq_s_2236	21885	intergenic	-0.607908
seq_s_2236	21886	intergenic	-0.159334
seq_s_2236	21939	intergenic	-0.254164
seq_s_2236	22178	intergenic	-0.323902
seq_s_2236	22341	intergenic	-0.323902
seq_s_2236	22360	intergenic	-0.275962
seq_s_2236	22441	intergenic	-0.295684
seq_s_2236	22454	intergenic	-0.482328
seq_s_2236	22567	intergenic	-0.0955362
seq_s_2236	22569	intergenic	-0.56844
seq_s_2236	22570	intergenic	-0.73941
seq_s_2236	22582	intergenic	-0.701072
seq_s_2236	22602	intergenic	-0.613177
seq_s_2236	22604	intergenic	0.26683
seq_s_2236	22655	intergenic	0.346991
seq_s_2236	22681	intergenic	0.221711
seq_s_2236	22699	intergenic	-0.112116
seq_s_2236	22756	intergenic	-0.166841
seq_s_2236	22762	intergenic	-0.245293
seq_s_2236	22767	intergenic	-0.0887037
seq_s_2236	22774	intergenic	0.275912
seq_s_2236	22821	intergenic	-0.069944
seq_s_2236	22823	intergenic	-0.636495
seq_s_2236	22887	intergenic	-0.842922
seq_s_2236	22925	intergenic	-0.699883
seq_s_2236	22958	intergenic	-0.612458
seq_s_2236	22975	intergenic	-0.490107
seq_s_2236	23007	intergenic	-0.602503
seq_s_2236	23008	intergenic	-0.342821
seq_s_2236	23018	intergenic	-0.47627
seq_s_2236	23070	intergenic	-0.187086
seq_s_2236	23073	intergenic	-0.143078
seq_s_2236	23075	intergenic	-0.625692
seq_s_2236	23109	intergenic	-0.999977
seq_s_2236	23135	intergenic	-0.903112
seq_s_2236	23166	intergenic	-1.15324
seq_s_2236	23185	intergenic	-0.876949
seq_s_2236	23223	intergenic	-0.643123
seq_s_2236	23228	intergenic	-0.728057
seq_s_2236	23308	intergenic	-0.721986
seq_s_2236	23369	intergenic	-0.942537
seq_s_2236	23403	intergenic	-0.958719
seq_s_2236	23654	intergenic	-0.979871
seq_s_2236	23793	intergenic	-1.5069
seq_s_2236	23825	intergenic	-1.4991
seq_s_2236	23882	intergenic	-1.63093
seq_s_2236	23900	intergenic	-1.65255
seq_s_2236	23919	intergenic	-1.71796
seq_s_2236	23926	intergenic	-1.61613
seq_s_2236	23943	intergenic	-1.69246
seq_s_2236	23954	intergenic	-1.79602
seq_s_2236	23961	intergenic	-1.86765
seq_s_2236	23992	intergenic	-1.8397
seq_s_2236	24001	intergenic	-1.69458
seq_s_2236	24053	intergenic	-1.81585
seq_s_2236	24075	intergenic	-1.49927
seq_s_2236	24080	intergenic	-1.11612
seq_s_2236	24102	intergenic	-1.47974
seq_s_2236	24106	intergenic	-1.4991
seq_s_2236	24118	intergenic	-1.47811
seq_s_2236	24176	intergenic	-1.58362
seq_s_2236	24181	intergenic	-0.606312
seq_s_2236	24182	intergenic	-0.606312
seq_s_2236	24190	intergenic	-0.577313
seq_s_2236	24198	intergenic	-1.27187
seq_s_2236	24200	intergenic	-1.36196
seq_s_2236	24215	intergenic	-0.686201
seq_s_2236	24227	intergenic	-0.865283
seq_s_2236	24233	intergenic	-0.882884
seq_s_2236	24238	intergenic	-1.32585
seq_s_2236	24245	intergenic	-1.11583
seq_s_2236	24441	intergenic	-0.518226
seq_s_2236	24485	intergenic	0.257396
seq_s_2236	24534	intergenic	-0.580448
seq_s_2236	24540	intergenic	-0.662306
seq_s_2236	24573	intergenic	-0.659447
seq_s_2236	24575	intergenic	-1.00168
seq_s_2236	24590	intergenic	-1.056
seq_s_2236	24593	intergenic	-1.056
seq_s_2236	24605	intergenic	-1.6496
seq_s_2236	24609	intergenic	-0.684177
seq_s_2236	24623	intergenic	-0.471786
seq_s_2236	24627	intergenic	-0.293261
seq_s_2236	24671	intergenic	-0.328086
seq_s_2236	24687	intergenic	-0.301685
seq_s_2236	24691	intergenic	-0.313829
seq_s_2236	24959	intergenic	-0.292214
seq_s_2236	24960	intergenic	-0.237532
seq_s_2236	24963	intergenic	-0.258646
seq_s_2236	24971	intergenic	-0.594857
seq_s_2236	25045	intergenic	-0.67666
seq_s_2236	25051	intergenic	-0.931252
seq_s_2236	25132	intergenic	0.418894
seq_s_2236	25170	intergenic	0.262197
seq_s_2236	25174	intergenic	0.632811
seq_s_2236	25185	intergenic	0.0336404
seq_s_2236	25221	intergenic	0.411718
seq_s_2236	25230	intergenic	-0.678535
seq_s_2236	25248	intergenic	-0.624164
seq_s_2236	25263	intergenic	-1.37857
seq_s_2236	25309	intergenic	-1.62955
seq_s_2236	25315	intergenic	-1.23719
seq_s_2236	25445	intergenic	-1.94634
seq_s_2236	25518	intergenic	-0.485135
seq_s_2236	25522	intergenic	-0.766694
seq_s_2236	25524	intergenic	-0.145128
seq_s_2236	25526	intergenic	-0.156163
seq_s_2236	25532	intergenic	-0.465869
seq_s_2236	25645	intergenic	-0.333841
seq_s_2236	25650	intergenic	-0.282628
seq_s_2236	25666	intergenic	-0.345003
seq_s_2236	25692	intergenic	-1.01535
seq_s_2236	25726	intergenic	-0.56605
seq_s_2236	25728	intergenic	-0.283297
seq_s_2236	25762	intergenic	-0.798296
seq_s_2236	25774	intergenic	0.0637335
seq_s_2236	25848	intergenic	0.0737013
seq_s_2236	25851	intergenic	-1.63029
seq_s_2236	25858	intergenic	-1.63029
seq_s_2236	25952	intergenic	-1.67389
seq_s_2236	25971	intergenic	-0.948879
seq_s_2236	26068	intergenic	-1.38737
seq_s_2236	27684	intergenic	-1.62939
seq_s_2236	27685	intergenic	-1.51217
seq_s_2236	27690	intergenic	-2.06235
seq_s_2236	27693	intergenic	-2.38312
seq_s_2236	27698	intergenic	-3.90144
seq_s_2236	27706	intergenic	-3.68675
seq_s_2236	27707	intergenic	-3.74079
seq_s_2236	27712	intergenic	-3.9069
seq_s_2236	27716	intergenic	-4.58686
seq_s_2236	27720	intergenic	-4.44467
seq_s_2236	27724	intergenic	-4.99358
seq_s_2236	27738	intergenic	-5.02826
seq_s_2236	27739	intergenic	-4.50706
seq_s_2236	27743	intergenic	-4.37166
seq_s_2236	27745	intergenic	-4.72108
seq_s_2236	27746	intergenic	-4.76153
seq_s_2236	27747	intergenic	-4.77654
seq_s_2236	27766	intergenic	-4.52526
seq_s_2236	27775	intergenic	-4.99096
seq_s_2236	27803	intergenic	-4.39254
seq_s_2236	27809	intergenic	-4.76426
seq_s_2236	27816	intergenic	-3.91663
seq_s_2236	27827	intergenic	-3.91663
seq_s_2236	27836	intergenic	-3.88691
seq_s_2236	27843	intergenic	-4.06551
seq_s_2236	27873	intergenic	-4.79976
seq_s_2236	27875	intergenic	-4.73443
seq_s_2236	27920	intergenic	-4.4089
seq_s_2236	27932	intergenic	-4.43685
seq_s_2236	27956	intergenic	-4.43685
seq_s_2236	27981	intergenic	-4.82419
seq_s_2236	27982	intergenic	-4.81769
seq_s_2236	28005	intergenic	-5.35345
seq_s_2236	28009	intergenic	-5.24994
seq_s_2236	28015	intergenic	-4.8199
seq_s_2236	28019	intergenic	-5.40827
seq_s_2236	28022	intergenic	-5.13568
seq_s_2236	28026	intergenic	-4.65958
seq_s_2236	28045	intergenic	-4.65486
seq_s_2236	28693	intergenic	-4.6663
seq_s_2236	28732	intergenic	-4.63595
seq_s_2236	28750	intergenic	-4.86012
seq_s_2236	28765	intergenic	-4.75306
seq_s_2236	28777	intergenic	-5.12318
seq_s_2236	28780	intergenic	-4.17885
seq_s_2236	28788	intergenic	-4.18823
seq_s_2236	28792	intergenic	-4.32107
seq_s_2236	28803	intergenic	-4.12907
seq_s_2236	28814	intergenic	-4.12907
seq_s_2236	28821	intergenic	-4.12464
seq_s_2236	28849	intergenic	-4.51311
seq_s_2236	28868	intergenic	-4.43382
seq_s_2236	28909	intergenic	-5.38881
seq_s_2236	28915	intergenic	-5.82233
seq_s_2236	28919	intergenic	-5.77747
seq_s_2236	28921	intergenic	-4.76877
seq_s_2236	28925	intergenic	-5.09463
seq_s_2236	28927	intergenic	-4.93934
seq_s_2236	28933	intergenic	-4.68759
seq_s_2236	29519	intergenic	-3.34114
seq_s_2236	29533	intergenic	-3.25565
seq_s_2236	29536	intergenic	-3.25032
seq_s_2236	29540	intergenic	-3.55169
seq_s_2236	29541	intergenic	-3.55169
seq_s_2236	29581	intergenic	-2.78443
seq_s_2236	29677	intergenic	-2.80865
seq_s_2236	29688	intergenic	-2.66993
seq_s_2236	29695	intergenic	-2.67809
seq_s_2236	29710	intergenic	-2.66937
seq_s_2236	29711	intergenic	-3.47879
seq_s_2236	29712	intergenic	-3.35081
seq_s_2236	29754	intergenic	-3.07169
seq_s_2236	29756	intergenic	-3.49271
seq_s_2236	29758	intergenic	-2.35286
seq_s_2236	29797	intergenic	-2.17359
seq_s_2236	29846	intergenic	-2.31504
seq_s_2236	29896	intergenic	-2.32751
seq_s_2236	29909	intergenic	-2.50278
seq_s_2236	29914	intergenic	-2.50278
seq_s_2236	29948	intergenic	-2.50278
seq_s_2236	29985	intergenic	-2.85541
seq_s_2236	30059	intergenic	-2.8426
seq_s_2236	30061	intergenic	-2.92178
seq_s_2236	30086	intergenic	-2.92178
seq_s_2236	30127	intergenic	-3.53571
seq_s_2236	30131	intergenic	-2.57688
seq_s_2236	30168	intergenic	-2.58291
seq_s_2236	30190	intergenic	-2.56183
seq_s_2236	31055	intergenic	-2.66516
seq_s_2236	31135	intergenic	-1.85232
seq_s_2236	31142	intergenic	-2.02302
seq_s_2236	31159	intergenic	-1.75232
seq_s_2236	31160	intergenic	-1.7059
seq_s_2236	31171	intergenic	-1.77857
seq_s_2236	31180	intergenic	-1.71995
seq_s_2236	31208	intergenic	-1.69854
seq_s_2236	31225	intergenic	-1.28995
seq_s_2236	31247	intergenic	-1.02332
seq_s_2236	31295	intergenic	-0.620504
seq_s_2236	31400	intergenic	-0.647564
seq_s_2236	31424	intergenic	-0.631423
seq_s_2236	31449	intergenic	-0.669463
seq_s_2236	31461	intergenic	0.136249
seq_s_2236	31470	intergenic	-0.636074
seq_s_2236	31484	intergenic	-0.662211
seq_s_2236	31530	intergenic	-1.06841
seq_s_2236	31533	intergenic	-0.826286
seq_s_2236	31535	intergenic	-0.667276
seq_s_2236	31537	intergenic	-0.625964
seq_s_2236	31538	intergenic	-0.633501
seq_s_2236	31541	intergenic	-0.695422
seq_s_2236	31621	intergenic	-0.663956
seq_s_2236	31633	intergenic	-0.689582
seq_s_2236	31635	intergenic	-0.444211
seq_s_2236	31637	intergenic	-0.511412
seq_s_2236	31648	intergenic	-0.449821
seq_s_2236	31678	intergenic	-0.612403
seq_s_2236	31680	intergenic	-0.63947
seq_s_2236	31730	intergenic	-0.450096
seq_s_2236	31734	intergenic	-0.457488
seq_s_2236	31736	intergenic	-0.417383
seq_s_2236	31741	intergenic	-0.514392
seq_s_2236	31745	intergenic	-0.371096
seq_s_2236	31771	intergenic	-0.239601
seq_s_2236	31798	intergenic	0.0292018
seq_s_2236	31865	intergenic	-0.0245165
seq_s_2236	31869	intergenic	0.0297813
seq_s_2236	31887	intergenic	-0.0702027
seq_s_2236	31895	intergenic	-0.0219972
seq_s_2236	31904	intergenic	-0.0651948
seq_s_2236	31910	intergenic	-0.0651948
seq_s_2236	31922	intergenic	-0.0814537
seq_s_2236	31961	intergenic	0.059732
seq_s_2236	32024	intergenic	-0.0445901
seq_s_2236	32026	intergenic	-0.0445901
seq_s_2236	32075	intergenic	-0.0122571
seq_s_2236	32078	intergenic	-0.139013
seq_s_2236	32100	intergenic	-0.0447585
seq_s_2236	32120	intergenic	-0.019713
seq_s_2236	32194	intergenic	-0.892621
seq_s_2236	32200	intergenic	-0.442288
seq_s_2236	32261	intergenic	-1.05619
seq_s_2236	32279	intergenic	-0.495596
seq_s_2236	32302	intergenic	-0.444652
seq_s_2236	32303	intergenic	-0.34506
seq_s_2236	32319	intergenic	-0.0974749
seq_s_2236	32333	intergenic	-0.288499
seq_s_2236	32535	intergenic	0.337554
seq_s_2236	32541	intergenic	0.934836
seq_s_2236	32552	intergenic	0.634499
seq_s_2236	32554	intergenic	0.672146
seq_s_2236	32571	intergenic	0.644469
seq_s_2236	32580	intergenic	0.607011
seq_s_2236	32585	intergenic	0.560097
seq_s_2236	32605	intergenic	0.731413
seq_s_2236	32606	intergenic	0.714621
seq_s_2236	32625	intergenic	0.771718
seq_s_2236	32639	intergenic	0.698705
seq_s_2236	32640	intergenic	0.698705
seq_s_2236	32668	intergenic	0.702764
seq_s_2236	32712	intergenic	0.863564
seq_s_2236	32713	intergenic	0.871407
seq_s_2236	32744	intergenic	0.742521
seq_s_2236	32782	intergenic	0.747133
seq_s_2236	32812	intergenic	0.665099
seq_s_2236	32845	intergenic	1.21996
seq_s_2236	32846	intergenic	0.950447
seq_s_2236	32867	intergenic	0.777415
seq_s_2236	32906	intergenic	0.808426
seq_s_2236	33066	intergenic	0.808426
seq_s_2236	33148	intergenic	0.834196
seq_s_2236	33153	intergenic	0.767925
seq_s_2236	33175	intergenic	0.659622
seq_s_2236	33289	intergenic	0.601634
seq_s_2236	33421	intergenic	0.755959
seq_s_2236	33475	intergenic	0.681026
seq_s_2236	33572	intergenic	0.571621
seq_s_2236	33597	intergenic	0.599676
seq_s_2236	33603	intergenic	0.754053
seq_s_2236	33646	intergenic	0.749354
seq_s_2236	33667	intergenic	0.704752
seq_s_2236	33685	intergenic	0.704752
seq_s_2236	33688	intergenic	0.678725
seq_s_2236	33702	intergenic	0.84849
seq_s_2236	33705	intergenic	0.607872
seq_s_2236	33762	intergenic	0.617965
seq_s_2236	33789	intergenic	0.62258
seq_s_2236	33806	intergenic	0.62258
seq_s_2236	33819	intergenic	0.724567
seq_s_2236	33835	intergenic	0.585984
seq_s_2236	33877	intergenic	0.517427
seq_s_2236	33886	intergenic	0.444943
seq_s_2236	33920	intergenic	0.260188
seq_s_2236	33962	intergenic	0.285688
seq_s_2236	33964	intergenic	0.243161
seq_s_2236	33970	intergenic	0.22464
seq_s_2236	33979	intergenic	0.315823
seq_s_2236	33988	intergenic	0.315243
seq_s_2236	34012	intergenic	0.341945
seq_s_2236	34031	intergenic	0.341945
seq_s_2236	34052	intergenic	0.324002
seq_s_2236	34067	intergenic	0.381723
seq_s_2236	34076	intergenic	0.343489
seq_s_2236	34218	intergenic	0.412475
seq_s_2236	34249	intergenic	0.384017
seq_s_2236	34250	intergenic	0.384017
seq_s_2236	34277	intergenic	0.318931
seq_s_2236	34339	intergenic	-1.2152
seq_s_2236	34374	intergenic	-0.0941489
seq_s_2236	34400	intergenic	-0.0426379
seq_s_2236	34416	intergenic	-0.142953
seq_s_2236	34550	intergenic	-0.0490643
seq_s_2236	34556	intergenic	-0.0473918
seq_s_2236	34558	intergenic	-0.0473918
seq_s_2236	34559	intergenic	-0.0582442
seq_s_2236	34578	intergenic	-0.1731
seq_s_2236	34581	intergenic	-0.222057
seq_s_2236	34582	intergenic	-0.222057
seq_s_2236	34588	intergenic	1.07303
seq_s_2236	34602	intergenic	0.338301
seq_s_2236	34646	intergenic	0.355949
seq_s_2236	34658	intergenic	0.357731
seq_s_2236	34674	intergenic	0.662933
seq_s_2236	34689	intergenic	0.434558
seq_s_2236	34721	intergenic	0.498941
seq_s_2236	34728	intergenic	0.36016
seq_s_2236	34735	intergenic	0.269287
seq_s_2236	34742	intergenic	0.379804
seq_s_2236	34743	intergenic	0.379804
seq_s_2236	34744	intergenic	0.379804
seq_s_2236	34745	intergenic	0.379804
seq_s_2236	34746	intergenic	0.0792876
seq_s_2236	34831	intergenic	-0.497184
seq_s_2236	34858	intergenic	-1.17638
seq_s_2236	34863	intergenic	-0.901272
seq_s_2236	34931	intergenic	-1.07305
seq_s_2236	34981	intergenic	-1.43572
seq_s_2236	35000	intergenic	-1.45902
seq_s_2236	35044	intergenic	-1.06427
seq_s_2236	35063	intergenic	-1.09545
seq_s_2236	35066	intergenic	-1.01701
seq_s_2236	35072	intergenic	-0.925385
seq_s_2236	35079	intergenic	-0.942619
seq_s_2236	35080	intergenic	-2.21061
seq_s_2236	35085	intergenic	-1.51924
seq_s_2236	35095	intergenic	-1.4455
seq_s_2236	35107	intergenic	-1.60651
seq_s_2236	35112	intergenic	-0.658897
seq_s_2236	35163	intergenic	-1.11545
seq_s_2236	35174	intergenic	-2.06069
seq_s_2236	35179	intergenic	-1.72714
seq_s_2236	35195	intergenic	-2.32329
seq_s_2236	35203	intergenic	-2.17262
seq_s_2236	35212	intergenic	-0.946251
seq_s_2236	35275	intergenic	-1.21116
seq_s_2236	35339	intergenic	-0.773158
seq_s_2236	35373	intergenic	-0.314283
seq_s_2236	35379	intergenic	-0.454831
seq_s_2236	35405	intergenic	-0.5676
seq_s_2236	35450	intergenic	-0.29357
seq_s_2236	35474	intergenic	-0.353955
seq_s_2236	35480	intergenic	-0.221607
seq_s_2236	35559	intergenic	0.080087
seq_s_2236	35595	intergenic	0.0610954
seq_s_2236	35633	intergenic	0.227944
seq_s_2236	35635	intergenic	0.230263
seq_s_2236	35640	intergenic	-0.856177
seq_s_2236	35644	intergenic	-0.620857
seq_s_2236	35648	intergenic	-0.220756
seq_s_2236	35656	intergenic	-0.159962
seq_s_2236	35665	intergenic	-0.16592
seq_s_2236	35684	intergenic	-0.1621
seq_s_2236	35704	intergenic	-0.205544
seq_s_2236	35714	intergenic	-0.508618
seq_s_2236	35715	intergenic	-0.438252
seq_s_2236	35717	intergenic	-0.365414
seq_s_2236	35751	intergenic	-0.2345
seq_s_2236	35860	intergenic	0.173658
seq_s_2236	35886	intergenic	-0.744354
seq_s_2236	35890	intergenic	-0.791859
seq_s_2236	35896	intergenic	-0.756746
seq_s_2236	35911	intergenic	-0.839229
seq_s_2236	35928	intergenic	-1.45517
seq_s_2236	35971	intergenic	-1.13626
seq_s_2236	35976	intergenic	-1.1619
seq_s_2236	35977	intergenic	-1.16351
seq_s_2236	35991	intergenic	-1.13037
seq_s_2236	35993	intergenic	-1.17127
seq_s_2236	35998	intergenic	-1.17331
seq_s_2236	36001	intergenic	-1.15292
seq_s_2236	36017	intergenic	-0.547447
seq_s_2236	36028	intergenic	-0.863436
seq_s_2236	36062	intergenic	-0.863436
seq_s_2236	36073	intergenic	-0.865229
seq_s_2236	36079	intergenic	-0.773111
seq_s_2236	36099	intergenic	-0.773111
seq_s_2236	36100	intergenic	-0.641975
seq_s_2236	36111	intergenic	-1.85004
seq_s_2236	36117	intergenic	-1.02267
seq_s_2236	36118	intergenic	-0.748326
seq_s_2236	36130	intergenic	-0.824826
seq_s_2236	36158	intergenic	-0.993343
seq_s_2236	36170	intergenic	-0.981011
seq_s_2236	36176	intergenic	-0.981011
seq_s_2236	36267	intergenic	0.196133
seq_s_2236	36278	intergenic	-0.64956
seq_s_2236	36332	intergenic	-1.49672
seq_s_2236	36348	intergenic	-1.70763
seq_s_2236	36359	intergenic	-2.68682
seq_s_2236	36411	intergenic	-1.81864
seq_s_2236	36565	intergenic	-1.81864
seq_s_2236	36589	intergenic	-2.47615
seq_s_2236	36599	intergenic	-2.17954
seq_s_2236	36610	intergenic	-0.85962
seq_s_2236	36699	intergenic	-0.764718
seq_s_2236	38787	intergenic	-0.979477
seq_s_2236	38797	intergenic	-0.979477
seq_s_2236	38807	intergenic	-0.998442
seq_s_2236	38875	intergenic	-0.980577
seq_s_2236	39535	intergenic	-0.721599
seq_s_2236	39547	intergenic	-0.755734
seq_s_2236	39554	intergenic	-0.541244
seq_s_2236	39564	intergenic	-0.648059
seq_s_2236	39590	intergenic	-0.819564
seq_s_2236	39595	intergenic	-0.456725
seq_s_2236	39601	intergenic	-0.619472
seq_s_2236	39612	intergenic	-0.438343
seq_s_2236	39615	intergenic	-0.267438
seq_s_2236	39623	intergenic	-0.383748
seq_s_2236	39629	intergenic	-0.226009
seq_s_2236	39637	intergenic	-0.0983943
seq_s_2236	39752	intergenic	0.0734587
seq_s_2236	39764	intergenic	-0.196154
seq_s_2236	39770	intergenic	-0.196154
seq_s_2236	39783	intergenic	-0.077006
seq_s_2236	39796	intergenic	-0.129659
seq_s_2236	39811	intergenic	-0.200312
seq_s_2236	39816	intergenic	-0.0567673
seq_s_2236	39821	intergenic	-0.195074
seq_s_2236	39822	intergenic	-0.195074
seq_s_2236	39823	intergenic	-0.195074
seq_s_2236	39826	intergenic	-0.318821
seq_s_2236	39856	intergenic	-0.298984
seq_s_2236	39868	intergenic	-0.19361
seq_s_2236	39869	intergenic	-0.207048
seq_s_2236	39872	intergenic	-0.207048
seq_s_2236	39884	intergenic	-0.0892633
seq_s_2236	39896	intergenic	-0.532781
seq_s_2236	39898	intergenic	-0.489269
seq_s_2236	39934	intergenic	-0.491612
seq_s_2236	39936	intergenic	-0.932168
seq_s_2236	39976	intergenic	-0.394791
seq_s_2236	39979	intergenic	0.210343
seq_s_2236	39983	intergenic	0.210343
seq_s_2236	39987	intergenic	0.190916
seq_s_2236	39995	intergenic	0.2992
seq_s_2236	40025	intergenic	0.567816
seq_s_2236	40051	intergenic	0.235193
seq_s_2236	40062	intergenic	0.0762365
seq_s_2236	40064	intergenic	-0.166138
seq_s_2236	40065	intergenic	-0.280654
seq_s_2236	40066	intergenic	-0.405724
seq_s_2236	40068	intergenic	-0.39304
seq_s_2236	40074	intergenic	-0.470013
seq_s_2236	40091	intergenic	-0.355466
seq_s_2236	40100	intergenic	-0.367251
seq_s_2236	40110	intergenic	-0.649268
seq_s_2236	40111	intergenic	-0.670794
seq_s_2236	40124	intergenic	-0.439677
seq_s_2236	40200	intergenic	-0.610875
seq_s_2236	40203	intergenic	-0.333373
seq_s_2236	40204	intergenic	-0.333373
seq_s_2236	40206	intergenic	-0.179704
seq_s_2236	40208	intergenic	-0.198814
seq_s_2236	40216	intergenic	-0.198814
seq_s_2236	40217	intergenic	-0.198814
seq_s_2236	40249	intergenic	0.144418
seq_s_2236	40257	intergenic	0.144418
seq_s_2236	40261	intergenic	0.285671
seq_s_2236	40303	intergenic	0.359883
seq_s_2236	40315	intergenic	0.315751
seq_s_2236	40331	intergenic	0.246675
seq_s_2236	40332	intergenic	0.246675
seq_s_2236	40377	intergenic	0.510818
seq_s_2236	40397	intergenic	0.510818
seq_s_2236	40435	intergenic	0.491217
seq_s_2236	40449	intergenic	0.558965
seq_s_2236	40455	intergenic	0.672052
seq_s_2236	40458	intergenic	0.672052
seq_s_2236	40462	intergenic	0.623445
seq_s_2236	40469	intergenic	0.917907
seq_s_2236	40470	intergenic	0.917907
seq_s_2236	40481	intergenic	0.867679
seq_s_2236	40526	intergenic	0.926144
seq_s_2236	40532	intergenic	0.850038
seq_s_2236	40533	intergenic	0.850038
seq_s_2236	40535	intergenic	0.897577
seq_s_2236	40538	intergenic	0.994068
seq_s_2236	40631	intergenic	0.898738
seq_s_2236	40633	intergenic	0.895757
seq_s_2236	40658	intergenic	0.91348
seq_s_2236	40663	intergenic	1.11865
seq_s_2236	40672	intergenic	1.02323
seq_s_2236	40676	intergenic	1.00647
seq_s_2236	40681	intergenic	1.1036
seq_s_2236	40708	intergenic	1.01622
seq_s_2236	40725	intergenic	1.14145
seq_s_2236	40736	intergenic	1.18385
seq_s_2236	40738	intergenic	1.15333
seq_s_2236	40745	intergenic	1.15333
seq_s_2236	40747	intergenic	1.11699
seq_s_2236	40753	intergenic	1.13187
seq_s_2236	40761	intergenic	1.13485
seq_s_2236	40793	intergenic	1.11347
seq_s_2236	40841	intergenic	1.13161
seq_s_2236	40849	intergenic	1.11406
seq_s_2236	40919	intergenic	0.901522
seq_s_2236	40920	intergenic	0.887826
seq_s_2236	40934	intergenic	0.777965
seq_s_2236	40948	intergenic	0.777965
seq_s_2236	40965	intergenic	0.777965
seq_s_2236	40973	intergenic	0.777965
seq_s_2236	40974	intergenic	0.777965
seq_s_2236	40983	intergenic	1.21283
seq_s_2236	40986	intergenic	0.820513
seq_s_2236	40999	intergenic	0.86277
seq_s_2236	41013	intergenic	0.912278
seq_s_2236	41058	intergenic	0.687466
seq_s_2236	41061	intergenic	0.762479
seq_s_2236	41069	intergenic	0.878646
seq_s_2236	41094	intergenic	0.794649
seq_s_2236	41097	intergenic	0.794649
seq_s_2236	41111	intergenic	0.987013
seq_s_2236	41122	intergenic	1.02078
seq_s_2236	41138	intergenic	0.954867
seq_s_2236	41139	intergenic	0.668531
seq_s_2236	41141	intergenic	0.700809
seq_s_2236	41151	intergenic	0.554201
seq_s_2236	41154	intergenic	0.568179
seq_s_2236	41169	intergenic	0.568179
seq_s_2236	41174	intergenic	0.568179
seq_s_2236	41178	intergenic	0.517888
seq_s_2236	41182	intergenic	0.517888
seq_s_2236	41183	intergenic	0.559829
seq_s_2236	41186	intergenic	0.456685
seq_s_2236	41196	intergenic	0.446478
seq_s_2236	41200	intergenic	0.278071
seq_s_2236	41202	intergenic	0.312161
seq_s_2236	41205	intergenic	0.271601
seq_s_2236	41206	intergenic	0.0478503
seq_s_2236	41210	intergenic	0.0923099
seq_s_2236	41216	intergenic	0.0568989
seq_s_2236	41222	intergenic	0.22029
seq_s_2236	41223	intergenic	-0.119218
seq_s_2236	41225	intergenic	-0.152907
seq_s_2236	41228	intergenic	-0.134955
seq_s_2236	41246	intergenic	-0.26294
seq_s_2236	41251	intergenic	-0.201627
seq_s_2236	41267	intergenic	-0.106371
seq_s_2236	41268	intergenic	0.0888923
seq_s_2236	41269	intergenic	0.202706
seq_s_2236	41270	intergenic	0.405524
seq_s_2236	41278	intergenic	-0.000329859
seq_s_2236	41285	intergenic	0.0739005
seq_s_2236	41299	intergenic	0.152523
seq_s_2236	41339	intergenic	0.123433
seq_s_2236	41377	intergenic	0.225208
seq_s_2236	41381	intergenic	-0.0231482
seq_s_2236	41397	intergenic	-0.0292093
seq_s_2236	41435	intergenic	-0.0292093
seq_s_2236	41438	intergenic	-0.0714725
seq_s_2236	41443	intergenic	-0.105674
seq_s_2236	41450	intergenic	-0.0748887
seq_s_2236	41461	intergenic	-0.0518545
seq_s_2236	41550	intergenic	-0.11904
seq_s_2236	41577	intergenic	-0.11904
seq_s_2236	41608	intergenic	-0.120748
seq_s_2236	41634	intergenic	-0.132675
seq_s_2236	41646	intergenic	-0.132675
seq_s_2236	41661	intergenic	-0.0659465
seq_s_2236	41666	intergenic	-0.0659465
seq_s_2236	41675	intergenic	-0.144828
seq_s_2236	41685	intergenic	-0.385352
seq_s_2236	41688	intergenic	0.123729
seq_s_2236	41691	intergenic	0.123729
seq_s_2236	41692	intergenic	0.123729
seq_s_2236	41706	intergenic	0.00126384
seq_s_2236	41734	intergenic	0.0809514
seq_s_2236	41784	intergenic	0.322655
seq_s_2236	41789	intergenic	0.322655
seq_s_2236	41806	intergenic	0.322655
seq_s_2236	41836	intergenic	0.149815
seq_s_2236	41864	intergenic	0.149815
seq_s_2236	41865	intergenic	0.149815
seq_s_2236	41869	intergenic	-0.213089
seq_s_2236	41870	intergenic	-0.0677303
seq_s_2236	41873	intergenic	-0.00253265
seq_s_2236	41874	intergenic	0.0491367
seq_s_2236	41875	intergenic	0.0341926
seq_s_2236	41877	intergenic	-0.0926007
seq_s_2236	41878	intergenic	-0.163375
seq_s_2236	41898	intergenic	0.0386614
seq_s_2236	41950	intergenic	0.160887
seq_s_2236	41973	intergenic	0.200924
seq_s_2236	42006	intergenic	0.200924
seq_s_2236	42010	intergenic	0.200924
seq_s_2236	42072	intergenic	-0.0614547
seq_s_2236	42091	intergenic	-0.0355501
seq_s_2236	42130	intergenic	0.049523
seq_s_2236	42157	intergenic	0.049523
seq_s_2236	42167	intergenic	-0.0775193
seq_s_2236	42172	intergenic	0.128464
seq_s_2236	42209	intergenic	-0.0665495
seq_s_2236	42213	intergenic	-0.0548837
seq_s_2236	42214	intergenic	-0.0548837
seq_s_2236	42251	intergenic	0.150448
seq_s_2236	42309	intergenic	-0.0492891
seq_s_2236	42332	intergenic	0.0217599
seq_s_2236	42354	intergenic	0.103186
seq_s_2236	42368	intergenic	-0.588888
seq_s_2236	42402	intergenic	0.159027
seq_s_2236	42418	intergenic	0.104324
seq_s_2236	42423	intergenic	0.0999155
seq_s_2236	42425	intergenic	0.190752
seq_s_2236	42434	intergenic	0.109184
seq_s_2236	42442	intergenic	0.109184
seq_s_2236	42445	intergenic	0.250551
seq_s_2236	42471	intergenic	0.228443
seq_s_2236	42473	intergenic	0.376506
seq_s_2236	42519	intergenic	0.376506
seq_s_2236	42526	intergenic	0.449416
seq_s_2236	42539	intergenic	0.496812
seq_s_2236	42555	intergenic	0.471231
seq_s_2236	42568	intergenic	0.769133
seq_s_2236	42572	intergenic	0.761636
seq_s_2236	42659	intergenic	0.430049
seq_s_2236	42681	intergenic	0.13385
seq_s_2236	42692	intergenic	0.13385
seq_s_2236	42694	intergenic	0.113947
seq_s_2236	42722	intergenic	-0.20584
seq_s_2236	42753	intergenic	0.0236624
seq_s_2236	42778	intergenic	-0.0673338
seq_s_2236	42801	intergenic	-0.183375
seq_s_2236	42806	intergenic	0.0050094
seq_s_2236	42821	intergenic	-0.0614078
seq_s_2236	42823	intergenic	-0.0614078
seq_s_2236	42835	intergenic	0.133952
seq_s_2236	42849	intergenic	0.108527
seq_s_2236	42855	intergenic	-0.114176
seq_s_2236	42858	intergenic	-0.011701
seq_s_2236	42859	intergenic	-0.342754
seq_s_2236	42885	intergenic	0.244345
seq_s_2236	42887	intergenic	0.108427
seq_s_2236	42897	intergenic	0.0332552
seq_s_2236	42921	intergenic	-0.0456522
seq_s_2236	42939	intergenic	-0.0552381
seq_s_2236	42978	intergenic	-0.173904
seq_s_2236	42987	intergenic	-0.142721
seq_s_2236	43005	intergenic	-0.196954
seq_s_2236	43006	intergenic	-0.20386
seq_s_2236	43024	intergenic	-0.103807
seq_s_2236	43032	intergenic	0.0310566
seq_s_2236	43042	intergenic	-0.0825578
seq_s_2236	43044	intergenic	-0.0282905
seq_s_2236	43057	intergenic	0.0569899
seq_s_2236	43069	intergenic	0.0526973
seq_s_2236	43079	intergenic	0.0930949
seq_s_2236	43089	intergenic	-0.0127399
seq_s_2236	43094	intergenic	-0.124568
seq_s_2236	43098	intergenic	-0.0637369
seq_s_2236	43109	intergenic	-0.13863
seq_s_2236	43119	intergenic	-0.614671
seq_s_2236	43130	intergenic	-0.570517
seq_s_2236	43138	intergenic	-0.70173
seq_s_2236	43144	intergenic	-0.48697
seq_s_2236	43164	intergenic	-0.242784
seq_s_2236	43183	intergenic	-0.219772
seq_s_2236	43210	intergenic	-0.202868
seq_s_2236	43222	intergenic	-0.28397
seq_s_2236	43235	intergenic	-0.245003
seq_s_2236	43241	intergenic	-0.768833
seq_s_2236	43252	intergenic	-0.210699
seq_s_2236	43275	intergenic	-0.0661753
seq_s_2236	43276	intergenic	-0.0282905
seq_s_2236	43281	intergenic	-0.0473742
seq_s_2236	43284	intergenic	-0.0455374
seq_s_2236	43313	intergenic	-0.0175108
seq_s_2236	43321	intergenic	-0.0371377
seq_s_2236	43322	intergenic	-0.0371377
seq_s_2236	43338	intergenic	-0.0371377
seq_s_2236	43363	intergenic	-0.0238585
seq_s_2236	43373	intergenic	-0.135707
seq_s_2236	43378	intergenic	-0.068171
seq_s_2236	43385	intergenic	-0.200276
seq_s_2236	43387	intergenic	-0.149211
seq_s_2236	43389	intergenic	-0.149211
seq_s_2236	43400	intergenic	-0.183448
seq_s_2236	43408	intergenic	-0.183448
seq_s_2236	43422	intergenic	-0.183448
seq_s_2236	43427	intergenic	-0.0797364
seq_s_2236	43434	intergenic	-0.0632453
seq_s_2236	43451	intergenic	0.053011
seq_s_2236	43452	intergenic	0.287455
seq_s_2236	43500	intergenic	0.348444
seq_s_2236	43510	intergenic	0.201113
seq_s_2236	43544	intergenic	0.260993
seq_s_2236	43545	intergenic	0.267524
seq_s_2236	43560	intergenic	0.0852005
seq_s_2236	43586	intergenic	0.192616
seq_s_2236	43599	intergenic	0.185773
seq_s_2236	43605	intergenic	0.185773
seq_s_2236	43614	intergenic	0.377786
seq_s_2236	43617	intergenic	0.377786
seq_s_2236	43631	intergenic	0.25905
seq_s_2236	43639	intergenic	0.378609
seq_s_2236	43663	intergenic	0.513117
seq_s_2236	43679	intergenic	0.513117
seq_s_2236	43686	intergenic	0.513117
seq_s_2236	43691	intergenic	0.601011
seq_s_2236	43713	intergenic	0.450791
seq_s_2236	43722	intergenic	0.450791
seq_s_2236	43725	intergenic	0.56326
seq_s_2236	43739	intergenic	0.592906
seq_s_2236	43743	intergenic	0.6025
seq_s_2236	43745	intergenic	0.333328
seq_s_2236	43780	intergenic	0.489623
seq_s_2236	43784	intergenic	0.565879
seq_s_2236	43785	intergenic	0.50617
seq_s_2236	43810	intergenic	1.22862
seq_s_2236	43823	intergenic	1.35633
seq_s_2236	43840	intergenic	1.35633
seq_s_2236	43856	intergenic	0.984473
seq_s_2236	43857	intergenic	1.21324
seq_s_2236	43867	intergenic	1.11651
seq_s_2236	43876	intergenic	1.11589
seq_s_2236	43878	intergenic	1.03351
seq_s_2236	43879	intergenic	1.08057
seq_s_2236	43884	intergenic	1.35384
seq_s_2236	43894	intergenic	1.47849
seq_s_2236	43896	intergenic	1.26955
seq_s_2236	43919	intergenic	1.28556
seq_s_2236	43920	intergenic	1.3374
seq_s_2236	43923	intergenic	1.13964
seq_s_2236	43925	intergenic	1.11241
seq_s_2236	43952	intergenic	0.89776
seq_s_2236	43953	intergenic	1.06783
seq_s_2236	43956	intergenic	1.04093
seq_s_2236	43961	intergenic	0.921832
seq_s_2236	43987	intergenic	1.04356
seq_s_2236	43990	intergenic	1.05584
seq_s_2236	43993	intergenic	1.07532
seq_s_2236	44013	intergenic	1.09046
seq_s_2236	44023	intergenic	0.964999
seq_s_2236	44035	intergenic	0.892287
seq_s_2236	44036	intergenic	1.03032
seq_s_2236	44065	intergenic	1.08153
seq_s_2236	44088	intergenic	1.23805
seq_s_2236	44089	intergenic	1.11825
seq_s_2236	44093	intergenic	1.12725
seq_s_2236	44094	intergenic	1.12432
seq_s_2236	44098	intergenic	1.12878
seq_s_2236	44101	intergenic	1.01671
seq_s_2236	44105	intergenic	1.07809
seq_s_2236	44112	intergenic	1.41253
seq_s_2236	44114	intergenic	1.27414
seq_s_2236	44121	intergenic	1.29995
seq_s_2236	44124	intergenic	1.27516
seq_s_2236	44139	intergenic	1.36892
seq_s_2236	44145	intergenic	1.31165
seq_s_2236	44155	intergenic	1.36884
seq_s_2236	44166	intergenic	1.1972
seq_s_2236	44172	intergenic	0.518402
seq_s_2236	44181	intergenic	1.05541
seq_s_2236	44201	intergenic	1.01891
seq_s_2236	44214	intergenic	0.904544
seq_s_2236	44225	intergenic	1.05689
seq_s_2236	44226	intergenic	1.03266
seq_s_2236	44245	intergenic	1.01149
seq_s_2236	44249	intergenic	0.871665
seq_s_2236	44260	intergenic	0.669149
seq_s_2236	44262	intergenic	0.687849
seq_s_2236	44525	intergenic	0.636128
seq_s_2236	44547	intergenic	0.609237
seq_s_2236	44588	intergenic	0.26289
seq_s_2236	44598	intergenic	0.605052
seq_s_2236	44613	intergenic	0.517836
seq_s_2236	44625	intergenic	0.517836
seq_s_2236	44656	intergenic	0.579996
seq_s_2236	44663	intergenic	0.377803
seq_s_2236	44703	intergenic	0.429165
seq_s_2236	44716	intergenic	0.443125
seq_s_2236	44731	intergenic	0.443125
seq_s_2236	44736	intergenic	0.475561
seq_s_2236	44739	intergenic	0.607128
seq_s_2236	44761	intergenic	0.539638
seq_s_2236	44773	intergenic	0.394215
seq_s_2236	44787	intergenic	0.516362
seq_s_2236	44806	intergenic	0.511219
seq_s_2236	44807	intergenic	0.303448
seq_s_2236	44809	intergenic	0.365058
seq_s_2236	44811	intergenic	0.216831
seq_s_2236	45139	intergenic	0.099888
seq_s_2236	45160	intergenic	0.0496751
seq_s_2236	45180	intergenic	-0.0963809
seq_s_2236	45192	intergenic	-0.12037
seq_s_2236	45201	intergenic	-0.340112
seq_s_2236	45221	intergenic	-0.278769
seq_s_2236	45222	intergenic	-0.437143
seq_s_2236	45259	intergenic	-0.411031
seq_s_2236	45283	intergenic	-0.515272
seq_s_2236	45289	intergenic	-0.259501
seq_s_2236	45337	intergenic	-0.503746
seq_s_2236	45342	intergenic	-0.356431
seq_s_2236	45344	intergenic	-0.292785
seq_s_2236	45346	intergenic	-0.0846295
seq_s_2236	45348	intergenic	0.00614136
seq_s_2236	45388	intergenic	0.24618
seq_s_2236	45389	intergenic	-0.167833
seq_s_2236	45401	intergenic	-0.0743584
seq_s_2236	46185	intergenic	0.699527
seq_s_2236	46191	intergenic	0.578853
seq_s_2236	46203	intergenic	0.628558
seq_s_2236	46212	intergenic	0.464102
seq_s_2236	46224	intergenic	0.647
seq_s_2236	46226	intergenic	0.647
seq_s_2236	46252	intergenic	0.661074
seq_s_2236	46253	intergenic	0.669587
seq_s_2236	46257	intergenic	0.669587
seq_s_2236	46266	intergenic	0.606158
seq_s_2236	46271	intergenic	0.607019
seq_s_2236	46274	intergenic	0.517113
seq_s_2236	46278	intergenic	0.588786
seq_s_2236	46280	intergenic	0.588786
seq_s_2236	46285	intergenic	0.577082
seq_s_2236	46304	intergenic	0.574592
seq_s_2236	46310	intergenic	0.720117
seq_s_2236	46312	intergenic	0.711266
seq_s_2236	46315	intergenic	0.487451
seq_s_2236	46323	intergenic	0.809676
seq_s_2236	46350	intergenic	0.790459
seq_s_2236	46359	intergenic	0.735495
seq_s_2236	46361	intergenic	0.583555
seq_s_2236	46365	intergenic	0.583555
seq_s_2236	46370	intergenic	0.613677
seq_s_2236	46374	intergenic	0.583092
seq_s_2236	46383	intergenic	0.583092
seq_s_2236	46398	intergenic	0.521979
seq_s_2236	46399	intergenic	0.644317
seq_s_2236	46400	intergenic	0.644317
seq_s_2236	46409	intergenic	0.98427
seq_s_2236	46414	intergenic	0.936038
seq_s_2236	46430	intergenic	0.688969
seq_s_2236	46589	intergenic	0.613072
seq_s_2236	46593	intergenic	0.613072
seq_s_2236	46595	intergenic	0.613072
seq_s_2236	46620	intergenic	0.510129
seq_s_2236	46626	intergenic	0.488667
seq_s_2236	46636	intergenic	0.649217
seq_s_2236	46649	intergenic	0.672599
seq_s_2236	46654	intergenic	0.354461
seq_s_2236	46679	intergenic	0.298329
seq_s_2236	46680	intergenic	0.298329
seq_s_2236	46689	intergenic	0.336345
seq_s_2236	46692	intergenic	0.289702
seq_s_2236	46698	intergenic	0.28875
seq_s_2236	46700	intergenic	0.289331
seq_s_2236	46702	intergenic	0.332031
seq_s_2236	46710	intergenic	0.301987
seq_s_2236	46715	intergenic	0.302361
seq_s_2236	46720	intergenic	0.303504
seq_s_2236	46722	intergenic	0.346121
seq_s_2236	46742	intergenic	0.298824
seq_s_2236	46744	intergenic	0.267093
seq_s_2236	46745	intergenic	0.271141
seq_s_2236	46746	intergenic	0.271141
seq_s_2236	46748	intergenic	0.314198
seq_s_2236	46756	intergenic	-0.0232969
seq_s_2236	46757	intergenic	-0.11929
seq_s_2236	46768	intergenic	-0.11929
seq_s_2236	46799	intergenic	-0.11929
seq_s_2236	46809	intergenic	-0.0650862
seq_s_2236	46828	intergenic	-0.608241
seq_s_2236	46829	intergenic	-0.446106
seq_s_2236	46836	intergenic	-0.212342
seq_s_2236	46837	intergenic	-0.23952
seq_s_2236	46846	intergenic	-0.19952
seq_s_2236	46854	intergenic	-0.147794
seq_s_2236	46884	intergenic	-0.0934095
seq_s_2236	46886	intergenic	-0.0878169
seq_s_2236	46887	intergenic	-0.0878169
seq_s_2236	46888	intergenic	-0.0878169
seq_s_2236	46891	intergenic	-0.141299
seq_s_2236	46895	intergenic	0.0169767
seq_s_2236	46897	intergenic	-0.00946358
seq_s_2236	46937	intergenic	-0.115049
seq_s_2236	46964	intergenic	0.0581438
seq_s_2236	46971	intergenic	0.0636055
seq_s_2236	47011	intergenic	0.0858039
seq_s_2236	47016	intergenic	0.0868171
seq_s_2236	47025	intergenic	-0.230301
seq_s_2236	47034	intergenic	-0.230301
seq_s_2236	47035	intergenic	-0.230301
seq_s_2236	47042	intergenic	-0.230301
seq_s_2236	47052	intergenic	-0.244497
seq_s_2236	47063	intergenic	-0.287882
seq_s_2236	47064	intergenic	-0.287882
seq_s_2236	47073	intergenic	-0.417723
seq_s_2236	47074	intergenic	-0.449728
seq_s_2236	47108	intergenic	-0.172705
seq_s_2236	47110	intergenic	-0.172705
seq_s_2236	47114	intergenic	-0.260717
seq_s_2236	47146	intergenic	-0.184755
seq_s_2236	47157	intergenic	-0.187489
seq_s_2236	47162	intergenic	-0.113951
seq_s_2236	47170	intergenic	-0.0376456
seq_s_2236	47172	intergenic	-0.0858878
seq_s_2236	47179	intergenic	-0.00296656
seq_s_2236	47184	intergenic	-0.00296656
seq_s_2236	47188	intergenic	0.0439087
seq_s_2236	47194	intergenic	0.00196528
seq_s_2236	47196	intergenic	0.0247855
seq_s_2236	47197	intergenic	0.151605
seq_s_2236	47201	intergenic	0.347709
seq_s_2236	47218	intergenic	0.151859
seq_s_2236	47242	intergenic	0.169169
seq_s_2236	47265	intergenic	0.13764
seq_s_2236	47269	intergenic	-0.616525
seq_s_2236	47276	intergenic	-0.531455
seq_s_2236	47294	intergenic	-0.531455
seq_s_2236	47299	intergenic	-0.45211
seq_s_2236	47301	intergenic	-0.68379
seq_s_2236	47302	intergenic	-0.530103
seq_s_2236	47315	intergenic	-0.596317
seq_s_2236	47347	intergenic	-0.596317
seq_s_2236	47360	intergenic	0.0324855
seq_s_2236	47374	intergenic	-0.17922
seq_s_2236	47380	intergenic	0.149491
seq_s_2236	47383	intergenic	-0.210205
seq_s_2236	47384	intergenic	-0.0777889
seq_s_2236	47402	intergenic	-0.358613
seq_s_2236	47406	intergenic	-0.358613
seq_s_2236	47417	intergenic	-0.430673
seq_s_2236	47418	intergenic	-0.190693
seq_s_2236	47449	intergenic	-0.0252023
seq_s_2236	47450	intergenic	0.0684157
seq_s_2236	47459	intergenic	0.123459
seq_s_2236	47491	intergenic	-0.0952401
seq_s_2236	47524	intergenic	0.03903
seq_s_2236	47533	intergenic	0.0286358
seq_s_2236	47537	intergenic	0.0210754
seq_s_2236	47539	intergenic	-0.169261
seq_s_2236	47543	intergenic	-0.0404704
seq_s_2236	47590	intergenic	-0.162692
seq_s_2236	47623	intergenic	-0.15574
seq_s_2236	47641	intergenic	-0.159937
seq_s_2236	47654	intergenic	0.0379489
seq_s_2236	47656	intergenic	0.0379489
seq_s_2236	47667	intergenic	0.440588
seq_s_2236	47675	intergenic	0.321236
seq_s_2236	47787	intergenic	0.133027
seq_s_2236	47872	intergenic	0.698318
seq_s_2236	47943	intergenic	0.698318
seq_s_2236	48036	intergenic	0.700245
seq_s_2236	48071	intergenic	0.699887
seq_s_2236	48130	intergenic	0.825396
seq_s_2236	48137	intergenic	0.787689
seq_s_2236	48266	intergenic	0.753556
seq_s_2236	48318	intergenic	0.758016
seq_s_2236	48322	intergenic	0.813214
seq_s_2236	48335	intergenic	0.791695
seq_s_2236	48343	intergenic	0.865092
seq_s_2236	48345	intergenic	0.82397
seq_s_2236	48362	intergenic	0.731479
seq_s_2236	48376	intergenic	0.6034
seq_s_2236	48531	intergenic	0.482564
seq_s_2236	48560	intergenic	0.382805
seq_s_2236	48566	intergenic	0.560576
seq_s_2236	48576	intergenic	0.804474
seq_s_2236	48578	intergenic	0.716199
seq_s_2236	48586	intergenic	0.754414
seq_s_2236	48595	intergenic	0.556576
seq_s_2236	48607	intergenic	0.738119
seq_s_2236	48651	intergenic	0.998591
seq_s_2236	48706	intergenic	1.07828
seq_s_2236	48747	intergenic	1.05302
seq_s_2236	48768	intergenic	1.08953
seq_s_2236	48778	intergenic	1.07226
seq_s_2236	48780	intergenic	0.745316
seq_s_2236	48787	intergenic	0.562468
seq_s_2236	48796	intergenic	0.469171
seq_s_2236	48808	intergenic	0.469171
seq_s_2236	48809	intergenic	0.469171
seq_s_2236	48819	intergenic	0.470115
seq_s_2236	48821	intergenic	0.432119
seq_s_2236	48850	intergenic	0.210004
seq_s_2236	48852	intergenic	0.461626
seq_s_2236	48858	intergenic	0.69875
seq_s_2236	48870	intergenic	0.82547
seq_s_2236	48876	intergenic	0.714624
seq_s_2236	48883	intergenic	0.617634
seq_s_2236	48884	intergenic	0.617634
seq_s_2236	48890	intergenic	0.675931
seq_s_2236	48911	intergenic	0.672584
seq_s_2236	48913	intergenic	0.609467
seq_s_2236	48946	intergenic	0.518615
seq_s_2236	49033	intergenic	0.470417
seq_s_2236	49037	intergenic	0.486706
seq_s_2236	49050	intergenic	0.449503
seq_s_2236	49065	intergenic	0.507137
seq_s_2236	49072	intergenic	0.451916
seq_s_2236	49074	intergenic	0.462162
seq_s_2236	49086	intergenic	0.462162
seq_s_2236	49089	intergenic	0.456563
seq_s_2236	49090	intergenic	0.456563
seq_s_2236	49102	intergenic	0.422098
seq_s_2236	49104	intergenic	0.417529
seq_s_2236	49105	intergenic	0.414711
seq_s_2236	49111	intergenic	0.417545
seq_s_2236	49139	intergenic	0.41458
seq_s_2236	49169	intergenic	0.454995
seq_s_2236	49176	intergenic	0.480119
seq_s_2236	49207	intergenic	0.368968
seq_s_2236	49209	intergenic	0.369064
seq_s_2236	49212	intergenic	0.361601
seq_s_2236	49217	intergenic	0.367554
seq_s_2236	49220	intergenic	0.368839
seq_s_2236	49222	intergenic	0.365676
seq_s_2236	49227	intergenic	0.388507
seq_s_2236	49231	intergenic	0.235481
seq_s_2236	49233	intergenic	0.314828
seq_s_2236	49240	intergenic	0.289725
seq_s_2236	49251	intergenic	0.241837
seq_s_2236	49260	intergenic	0.241837
seq_s_2236	49278	intergenic	0.301088
seq_s_2236	49290	intergenic	0.301088
seq_s_2236	49292	intergenic	0.310261
seq_s_2236	49293	intergenic	0.371426
seq_s_2236	49312	intergenic	0.382081
seq_s_2236	49318	intergenic	0.55492
seq_s_2236	49325	intergenic	0.492251
seq_s_2236	49339	intergenic	0.250391
seq_s_2236	49342	intergenic	0.413947
seq_s_2236	49347	intergenic	0.479645
seq_s_2236	49354	intergenic	0.550667
seq_s_2236	49357	intergenic	0.53073
seq_s_2236	49362	intergenic	0.43105
seq_s_2236	49368	intergenic	0.471463
seq_s_2236	49382	intergenic	0.421581
seq_s_2236	49387	intergenic	0.443236
seq_s_2236	49389	intergenic	0.439577
seq_s_2236	49393	intergenic	0.439577
seq_s_2236	49394	intergenic	0.0807983
seq_s_2236	49395	intergenic	0.0825611
seq_s_2236	49397	intergenic	0.255291
seq_s_2236	49408	intergenic	0.239774
seq_s_2236	49415	intergenic	0.06623
seq_s_2236	49419	intergenic	-0.141305
seq_s_2236	49423	intergenic	-0.303713
seq_s_2236	49433	intergenic	-0.267253
seq_s_2236	49436	intergenic	-0.383565
seq_s_2236	49441	intergenic	-0.383565
seq_s_2236	49442	intergenic	-0.342866
seq_s_2236	49444	intergenic	-0.353772
seq_s_2236	49454	intergenic	-0.399951
seq_s_2236	49456	intergenic	-0.419204
seq_s_2236	49460	intergenic	-0.419204
seq_s_2236	49462	intergenic	-0.381885
seq_s_2236	49464	intergenic	-0.370674
seq_s_2236	49466	intergenic	-0.365858
seq_s_2236	49469	intergenic	-0.475189
seq_s_2236	49472	intergenic	-0.388473
seq_s_2236	49484	intergenic	-0.530884
seq_s_2236	49486	intergenic	-0.512537
seq_s_2236	49511	intergenic	-0.517191
seq_s_2236	49513	intergenic	-0.52398
seq_s_2236	49578	intergenic	-0.503201
seq_s_2236	49597	intergenic	-0.184812
seq_s_2236	49603	intergenic	-0.094794
seq_s_2236	49606	intergenic	-0.595577
seq_s_2236	49614	intergenic	-0.493896
seq_s_2236	49620	intergenic	-0.47011
seq_s_2236	49625	intergenic	-0.50239
seq_s_2236	49628	intergenic	-0.434815
seq_s_2236	49633	intergenic	-0.636835
seq_s_2236	49648	intergenic	-0.65064
seq_s_2236	49649	intergenic	-0.387777
seq_s_2236	49660	intergenic	-0.532544
seq_s_2236	49687	intergenic	-0.687016
seq_s_2236	51042	intergenic	-0.581866
seq_s_2236	51056	intergenic	-0.449638
seq_s_2236	51057	intergenic	-0.638329
seq_s_2236	51065	intergenic	-0.40249
seq_s_2236	51071	intergenic	-0.535328
seq_s_2236	51072	intergenic	-0.329053
seq_s_2236	51098	intergenic	-0.616043
seq_s_2236	51102	intergenic	-0.529302
seq_s_2236	51112	intergenic	-0.597756
seq_s_2236	51130	intergenic	-0.64112
seq_s_2236	51131	intergenic	-0.14243
seq_s_2236	51133	intergenic	-0.493733
seq_s_2236	51141	intergenic	-0.4742
seq_s_2236	51151	intergenic	-0.237743
seq_s_2236	51154	intergenic	-0.406675
seq_s_2236	51156	intergenic	-0.240229
seq_s_2236	51181	intergenic	-0.429004
seq_s_2236	53483	intergenic	-0.856537
seq_s_2236	53490	intergenic	-1.15387
seq_s_2236	61940	intergenic	-1.47259
seq_s_2236	61942	intergenic	-1.39638
seq_s_2236	61953	intergenic	-1.90064
seq_s_2236	61994	intergenic	-1.65457
seq_s_2236	62106	intergenic	-1.66444
seq_s_2236	62122	intergenic	-2.28142
seq_s_2236	62127	intergenic	-1.16102
seq_s_2236	62132	intergenic	-1.00415
seq_s_2236	62155	intergenic	-1.11858
seq_s_2236	62186	intergenic	-1.18283
seq_s_2236	62188	intergenic	-1.3126
seq_s_2236	62195	intergenic	-0.857698
seq_s_2236	62198	intergenic	-1.03641
seq_s_2236	62199	intergenic	-1.44835
seq_s_2236	62317	intergenic	-0.736837
seq_s_2236	62321	intergenic	-0.947338
seq_s_2236	62343	intergenic	-0.941566
seq_s_2236	62360	intergenic	-1.23051
seq_s_2236	62362	intergenic	-1.68095
seq_s_2236	62376	intergenic	-0.0224359
seq_s_2236	62379	intergenic	-0.0613345
seq_s_2236	62382	intergenic	-0.0755311
seq_s_2236	62399	intergenic	0.377961
seq_s_2236	62416	intergenic	0.279263
seq_s_2236	62439	intergenic	0.464868
seq_s_2236	62461	intergenic	0.632051
seq_s_2236	62527	intergenic	0.387962
seq_s_2236	62572	intergenic	0.800509
seq_s_2236	62588	intergenic	0.800509
seq_s_2236	62589	intergenic	0.800509
seq_s_2236	62603	intergenic	0.402312
seq_s_2236	62604	intergenic	0.402312
seq_s_2236	62658	intergenic	0.464369
seq_s_2236	62660	intergenic	0.483286
seq_s_2236	62719	intergenic	0.204114
seq_s_2236	62726	intergenic	0.238926
seq_s_2236	63118	intergenic	0.196815
seq_s_2236	63133	intergenic	0.235318
seq_s_2236	63148	intergenic	0.226868
seq_s_2236	63150	intergenic	0.230383
seq_s_2236	63169	intergenic	0.193885
seq_s_2236	63182	intergenic	0.162524
seq_s_2236	63193	intergenic	0.162524
seq_s_2236	63205	intergenic	0.162524
seq_s_2236	63219	intergenic	0.162524
seq_s_2236	63231	intergenic	-1.12446
seq_s_2236	63265	intergenic	-0.440782
seq_s_2236	63290	intergenic	-0.534629
seq_s_2236	63444	intergenic	-0.625991
seq_s_2236	63457	intergenic	-0.25035
seq_s_2236	63478	intergenic	-0.288908
seq_s_2236	63480	intergenic	-0.714591
seq_s_2236	63524	intergenic	0.739724
seq_s_2236	63552	intergenic	0.765753
seq_s_2236	63608	intergenic	0.953177
seq_s_2236	63614	intergenic	0.754246
seq_s_2236	63633	intergenic	2.2878
seq_s_2236	63658	intergenic	2.45061
seq_s_2236	63666	intergenic	3.09344
seq_s_2236	63669	intergenic	2.95697
seq_s_2236	63699	intergenic	3.04322
seq_s_2236	63711	intergenic	2.96841
seq_s_2236	63721	intergenic	3.01912
seq_s_2236	63732	intergenic	3.12733
seq_s_2236	63743	intergenic	2.66713
seq_s_2236	63811	intergenic	3.37724
seq_s_2236	63821	intergenic	2.98292
seq_s_2236	63894	intergenic	2.50482
seq_s_2236	63939	intergenic	2.8024
seq_s_2236	64005	intergenic	2.1488
seq_s_2236	64024	intergenic	2.34582
seq_s_2236	64089	intergenic	1.95622
seq_s_2236	64099	intergenic	2.18862
seq_s_2236	64136	intergenic	1.73568
seq_s_2236	64160	intergenic	1.37529
seq_s_2236	64190	intergenic	1.56652
seq_s_2236	64310	intergenic	2.59807
seq_s_2236	64315	intergenic	2.56349
seq_s_2236	64749	upstream	0.450514
seq_s_2236	64808	upstream	-0.254288
seq_s_2236	64941	upstream	-1.42518
seq_s_2236	65023	upstream	-0.363695
seq_s_2236	65044	upstream	0.0760121
seq_s_2236	65065	upstream	0.911816
seq_s_2236	65068	upstream	-0.585691
seq_s_2236	65073	upstream	0.492552
seq_s_2236	65131	upstream	0.754884
seq_s_2236	65241	upstream	0.546485
seq_s_2236	65290	upstream	-0.290087
seq_s_2236	65293	upstream	-0.290087
seq_s_2236	65420	upstream	-1.03774
seq_s_2236	65421	upstream	-1.05716
seq_s_2236	65448	upstream	-0.512846
seq_s_2236	65458	upstream	-0.512846
seq_s_2236	65460	upstream	-1.43411
seq_s_2236	65539	upstream	-0.29132
seq_s_2236	65541	upstream	0.191163
seq_s_2236	65562	upstream	0.263988
seq_s_2236	65695	upstream	-1.39263
seq_s_2236	65774	upstream	-0.69583
seq_s_2236	65790	upstream	-0.69583
seq_s_2236	65811	upstream	-0.69583
seq_s_2236	65828	upstream	-0.623356
seq_s_2236	65876	upstream	-0.878674
seq_s_2236	65944	upstream	-0.927354
seq_s_2236	65963	upstream	-0.802683
seq_s_2236	65964	upstream	-1.74314
seq_s_2236	65967	upstream	-0.233759
seq_s_2236	65988	upstream	-0.563507
seq_s_2236	66022	upstream	-0.695884
seq_s_2236	66064	upstream	-0.685773
seq_s_2236	66071	upstream	-0.593669
seq_s_2236	66116	upstream	-0.719915
seq_s_2236	66154	upstream	-0.614637
seq_s_2236	66195	upstream	-1.72454
seq_s_2236	66460	upstream	-0.731072
seq_s_2236	66463	upstream	-0.0412106
seq_s_2236	66514	upstream	-0.442812
seq_s_2236	66582	upstream	-0.547002
seq_s_2236	66595	upstream	-0.6448
seq_s_2236	66612	upstream	-0.709234
seq_s_2236	66679	upstream	-0.472976
seq_s_2236	66715	upstream	-0.668899
seq_s_2236	66718	upstream	-0.458929
seq_s_2236	66725	upstream	-0.4446
seq_s_2236	66773	upstream	-0.0214683
seq_s_2236	66775	upstream	-0.0214683
seq_s_2236	66858	upstream	0.501479
seq_s_2236	66862	upstream	0.707416
seq_s_2236	66897	upstream	-0.40381
seq_s_2236	67046	upstream	0.64505
seq_s_2236	67088	upstream	0.711606
seq_s_2236	67105	upstream	0.598453
seq_s_2236	67179	upstream	0.566392
seq_s_2236	67279	upstream	0.430307
seq_s_2236	67346	upstream	0.559029
seq_s_2236	67357	upstream	0.592942
seq_s_2236	67359	upstream	0.637326
seq_s_2236	67364	upstream	0.659338
seq_s_2236	67382	upstream	0.659919
seq_s_2236	67413	upstream	0.565447
seq_s_2236	67433	upstream	0.959804
seq_s_2236	67487	upstream	0.386342
seq_s_2236	67494	upstream	0.272898
seq_s_2236	67530	upstream	0.210444
seq_s_2236	67563	upstream	0.2448
seq_s_2236	67679	upstream	0.233229
seq_s_2236	67746	upstream	0.0937303
seq_s_2236	67757	upstream	0.269889
seq_s_2236	67771	upstream	0.204227
seq_s_2236	67776	upstream	0.16715
seq_s_2236	67800	upstream	0.0919619
seq_s_2236	67812	upstream	0.0862475
seq_s_2236	67820	upstream	0.147377
seq_s_2236	67822	upstream	-0.0538712
seq_s_2236	67828	upstream	0.028845
seq_s_2236	67881	upstream	0.161546
seq_s_2236	67891	upstream	0.763831
seq_s_2236	67904	upstream	0.917344
seq_s_2236	67914	upstream	0.431438
seq_s_2236	67927	upstream	0.3986
seq_s_2236	67936	upstream	-0.483991
seq_s_2236	67956	upstream	-0.337221
seq_s_2236	67967	upstream	-0.571992
seq_s_2236	67974	upstream	0.269269
seq_s_2236	68025	upstream	-0.198718
seq_s_2236	68041	upstream	-0.169079
seq_s_2236	68059	upstream	-0.169079
seq_s_2236	68082	upstream	-0.407734
seq_s_2236	68089	upstream	0.803252
seq_s_2236	68094	upstream	0.858132
seq_s_2236	68107	upstream	0.718182
seq_s_2236	68132	upstream	0.8538
seq_s_2236	68133	upstream	0.852054
seq_s_2236	68167	upstream	0.983855
seq_s_2236	68209	upstream	1.34315
seq_s_2236	68272	upstream	1.34315
seq_s_2236	68300	upstream	1.29805
seq_s_2236	68314	upstream	0.958568
seq_s_2236	68325	upstream	1.75955
seq_s_2236	68338	upstream	0.838576
seq_s_2236	68378	upstream	0.814293
seq_s_2236	68465	upstream	0.929016
seq_s_2236	68534	upstream	0.949747
seq_s_2236	68547	upstream	0.949747
seq_s_2236	68574	upstream	0.868908
seq_s_2236	68583	upstream	0.963933
seq_s_2236	68676	upstream	1.01847
seq_s_2236	68715	upstream	1.06641
seq_s_2236	68724	upstream	1.49808
seq_s_2236	68754	upstream	0.98541
seq_s_2236	68776	upstream	0.998482
seq_s_2236	68799	upstream	1.072
seq_s_2236	68844	upstream	1.04655
seq_s_2236	68887	upstream	1.08917
seq_s_2236	68900	upstream	0.996574
seq_s_2236	68910	upstream	0.971864
seq_s_2236	68976	upstream	1.03903
seq_s_2236	68994	upstream	0.878123
seq_s_2236	68995	upstream	1.0018
seq_s_2236	69082	upstream	0.976372
seq_s_2236	69089	upstream	1.01529
seq_s_2236	69090	upstream	0.998414
seq_s_2236	69095	upstream	0.935528
seq_s_2236	69115	upstream	0.741003
seq_s_2236	69161	upstream	0.955689
seq_s_2236	69173	upstream	0.838895
seq_s_2236	69194	upstream	1.34629
seq_s_2236	69197	upstream	0.602207
seq_s_2236	69204	upstream	0.724464
seq_s_2236	69244	upstream	0.712796
seq_s_2236	69268	upstream	0.712796
seq_s_2236	69302	upstream	0.73099
seq_s_2236	69340	upstream	0.757681
seq_s_2236	69364	upstream	0.718231
seq_s_2236	69385	upstream	0.652279
seq_s_2236	69402	upstream	0.626477
seq_s_2236	69430	upstream	0.719988
seq_s_2236	69437	upstream	0.66318
seq_s_2236	69452	upstream	0.794024
seq_s_2236	69545	utr	0.815835
seq_s_2236	69548	utr	0.823195
seq_s_2236	69594	utr	0.856923
seq_s_2236	69654	intron	0.828356
seq_s_2236	69662	intron	0.828356
seq_s_2236	69664	intron	0.905814
seq_s_2236	69683	intron	0.860834
seq_s_2236	69696	intron	0.771188
seq_s_2236	69705	intron	1.00295
seq_s_2236	69722	intron	0.986483
seq_s_2236	69745	intron	0.916237
seq_s_2236	69753	intron	1.76665
seq_s_2236	69756	intron	1.48629
seq_s_2236	69767	intron	1.79575
seq_s_2236	69771	intron	1.79818
seq_s_2236	69783	intron	1.88745
seq_s_2236	69788	intron	1.52832
seq_s_2236	69810	intron	1.52883
seq_s_2236	69814	intron	1.72117
seq_s_2236	69828	intron	2.33059
seq_s_2236	69830	intron	2.11648
seq_s_2236	69837	intron	2.03305
seq_s_2236	69839	intron	2.04058
seq_s_2236	69843	intron	1.72422
seq_s_2236	69852	intron	1.8173
seq_s_2236	69915	intron	1.85077
seq_s_2236	70051	intron	2.35918
seq_s_2236	70064	intron	2.38136
seq_s_2236	70068	intron	1.9804
seq_s_2236	70071	intron	1.90311
seq_s_2236	70082	intron	1.84559
seq_s_2236	70098	intron	1.88306
seq_s_2236	70114	intron	1.59422
seq_s_2236	70138	intron	2.32846
seq_s_2236	70149	intron	1.43362
seq_s_2236	70179	intron	1.4475
seq_s_2236	70221	intron	1.43007
seq_s_2236	71506	intron	1.37145
seq_s_2236	71509	intron	1.76754
seq_s_2236	71657	intron	0.928996
seq_s_2236	71663	intron	1.1977
seq_s_2236	71677	intron	1.15415
seq_s_2236	71684	intron	1.14287
seq_s_2236	71700	intron	1.14698
seq_s_2236	71729	intron	1.1585
seq_s_2236	71749	intron	1.12283
seq_s_2236	71759	intron	1.0053
seq_s_2236	71791	intron	1.03453
seq_s_2236	71794	intron	0.494572
seq_s_2236	71825	intron	1.7214
seq_s_2236	71826	intron	1.5405
seq_s_2236	71841	intron	2.35503
seq_s_2236	71843	intron	2.14469
seq_s_2236	71860	intron	2.02204
seq_s_2236	71869	intron	1.94574
seq_s_2236	71875	intron	2.15299
seq_s_2236	71876	intron	2.489
seq_s_2236	71890	intron	1.61495
seq_s_2236	71915	intron	1.63932
seq_s_2236	71938	intron	1.58638
seq_s_2236	71940	intron	1.54344
seq_s_2236	71961	intron	1.51257
seq_s_2236	71996	intron	1.42304
seq_s_2236	72004	intron	1.72367
seq_s_2236	72026	intron	1.52315
seq_s_2236	72039	intron	1.52315
seq_s_2236	72070	intron	1.53866
seq_s_2236	72108	intron	1.53682
seq_s_2236	72114	intron	1.48399
seq_s_2236	72115	intron	1.5881
seq_s_2236	72119	intron	1.57767
seq_s_2236	72136	intron	2.14002
seq_s_2236	72181	intron	1.88105
[truncated: 21,740 more rows]
