# Supplementary material for: Ecological genomics in the Northern krill uncovers loci for local adaptation across ocean basins
Source: Nat Commun. 2024 Aug 1;15:6297. doi: 10.1038/s41467-024-50239-7 (PMC11294593; doi:10.1038/s41467-024-50239-7)
Supplement: Supplementary file 15 — Source Data [file 41467_2024_50239_MOESM15_ESM.zip › Source_data/Source_data.Fig_4/Source_data.Fig_4bi/1.retinal.COM_SPAL_1_013733_XLOC_048553.fst.snps.tsv]

CHROM	POS	TYPE	fst
seq_s_23285	171	intergenic	0.0000
seq_s_23285	173	intergenic	0.1639
seq_s_23285	174	intergenic	0.0000
seq_s_23285	178	intergenic	0.8371
seq_s_23285	228	intergenic	0.0000
seq_s_23285	230	intergenic	0.0000
seq_s_23285	253	intergenic	0.0000
seq_s_23285	282	intergenic	0.0008
seq_s_23285	285	intergenic	0.0008
seq_s_23285	286	intergenic	0.0000
seq_s_23285	295	intergenic	0.0000
seq_s_23285	327	intergenic	0.0053
seq_s_23285	357	intergenic	0.0000
seq_s_23285	358	intergenic	0.0000
seq_s_23285	364	intergenic	0.0000
seq_s_23285	370	intergenic	0.0000
seq_s_23285	445	intergenic	0.0000
seq_s_23285	541	intergenic	0.0007
seq_s_23285	565	intergenic	0.0000
seq_s_23285	621	intergenic	0.0000
seq_s_23285	680	intergenic	0.0053
seq_s_23285	734	intergenic	0.0000
seq_s_23285	785	intergenic	0.0000
seq_s_23285	790	intergenic	0.0000
seq_s_23285	794	intergenic	0.0000
seq_s_23285	812	intergenic	0.0000
seq_s_23285	867	intergenic	0.0000
seq_s_23285	878	intergenic	0.3152
seq_s_23285	888	intergenic	0.2881
seq_s_23285	910	intergenic	0.7398
seq_s_23285	918	intergenic	0.0000
seq_s_23285	966	intergenic	0.0000
seq_s_23285	1018	intergenic	0.6817
seq_s_23285	1096	intergenic	0.0000
seq_s_23285	1133	intergenic	0.8371
seq_s_23285	1134	intergenic	0.8371
seq_s_23285	1144	intergenic	0.0000
seq_s_23285	1154	intergenic	0.0000
seq_s_23285	1184	intergenic	0.0000
seq_s_23285	1197	intergenic	0.0000
seq_s_23285	1225	intergenic	0.3082
seq_s_23285	1250	intergenic	0.0000
seq_s_23285	1270	intergenic	0.0172
seq_s_23285	1355	intergenic	0.2753
seq_s_23285	1370	intergenic	0.0000
seq_s_23285	1406	intergenic	0.0000
seq_s_23285	1436	intergenic	0.0000
seq_s_23285	1439	intergenic	0.0000
seq_s_23285	1445	intergenic	0.0008
seq_s_23285	1500	intergenic	0.1639
seq_s_23285	1566	intergenic	0.1476
seq_s_23285	1567	intergenic	0.1476
seq_s_23285	1576	intergenic	0.0219
seq_s_23285	1594	intergenic	0.0000
seq_s_23285	1595	intergenic	0.0000
seq_s_23285	1628	intergenic	0.0000
seq_s_23285	1635	intergenic	0.0000
seq_s_23285	1636	intergenic	0.0076
seq_s_23285	1718	intergenic	0.0000
seq_s_23285	1867	intergenic	0.0000
seq_s_23285	1878	intergenic	0.0000
seq_s_23285	1919	intergenic	0.0076
seq_s_23285	1922	intergenic	0.0000
seq_s_23285	1935	intergenic	0.0000
seq_s_23285	1961	intergenic	0.0172
seq_s_23285	1963	intergenic	0.0000
seq_s_23285	2002	intergenic	0.0076
seq_s_23285	2019	intergenic	0.0000
seq_s_23285	2042	intergenic	0.0000
seq_s_23285	2082	intergenic	0.0076
seq_s_23285	2089	intergenic	0.1639
seq_s_23285	2150	intergenic	0.0000
seq_s_23285	2164	intergenic	0.1603
seq_s_23285	2174	intergenic	0.0297
seq_s_23285	2185	intergenic	0.0000
seq_s_23285	2210	intergenic	0.0000
seq_s_23285	2284	intergenic	0.0000
seq_s_23285	2295	intergenic	0.0000
seq_s_23285	2317	intergenic	0.3954
seq_s_23285	2342	intergenic	0.1639
seq_s_23285	2374	intergenic	0.0000
seq_s_23285	2466	intergenic	0.0000
seq_s_23285	2484	intergenic	0.0000
seq_s_23285	2491	intergenic	0.0000
seq_s_23285	2495	intergenic	0.0124
seq_s_23285	2504	intergenic	0.0000
seq_s_23285	2509	intergenic	0.0000
seq_s_23285	2534	intergenic	0.0000
seq_s_23285	2553	intergenic	0.0000
seq_s_23285	2568	intergenic	0.0000
seq_s_23285	2653	intergenic	0.0000
seq_s_23285	2682	intergenic	0.0000
seq_s_23285	2696	intergenic	0.0000
seq_s_23285	2727	intergenic	0.0000
seq_s_23285	2732	intergenic	0.0000
seq_s_23285	2752	intergenic	0.0148
seq_s_23285	2766	intergenic	0.0000
seq_s_23285	2788	intergenic	0.4462
seq_s_23285	2804	intergenic	0.0000
seq_s_23285	2859	intergenic	0.0000
seq_s_23285	2870	intergenic	0.0000
seq_s_23285	2891	intergenic	0.0158
seq_s_23285	2961	intergenic	0.0000
seq_s_23285	2968	intergenic	0.0000
seq_s_23285	2998	intergenic	0.4541
seq_s_23285	3045	intergenic	0.0000
seq_s_23285	3065	intergenic	0.0000
seq_s_23285	3076	intergenic	0.0000
seq_s_23285	3086	intergenic	0.1525
seq_s_23285	3104	intergenic	0.1525
seq_s_23285	3109	intergenic	0.1525
seq_s_23285	3111	intergenic	0.0000
seq_s_23285	3120	intergenic	0.0053
seq_s_23285	3130	intergenic	0.0000
seq_s_23285	3133	intergenic	0.1243
seq_s_23285	3156	intergenic	0.0000
seq_s_23285	3167	intergenic	0.0000
seq_s_23285	3762	intergenic	0.0000
seq_s_23285	3802	intergenic	0.0131
seq_s_23285	3804	intergenic	0.0076
seq_s_23285	3955	intergenic	0.0008
seq_s_23285	3964	intergenic	0.0000
seq_s_23285	3971	intergenic	0.0430
seq_s_23285	3996	intergenic	0.1961
seq_s_23285	4002	intergenic	0.8144
seq_s_23285	4055	intergenic	0.8144
seq_s_23285	4062	intergenic	0.0000
seq_s_23285	4070	intergenic	0.0000
seq_s_23285	4072	intergenic	0.0000
seq_s_23285	4130	intergenic	0.0430
seq_s_23285	4141	intergenic	0.0000
seq_s_23285	4162	intergenic	0.0376
seq_s_23285	4196	intergenic	0.0000
seq_s_23285	4201	intergenic	0.0000
seq_s_23285	4213	intergenic	0.0000
seq_s_23285	4289	intergenic	0.0076
seq_s_23285	4506	intergenic	0.0000
seq_s_23285	4569	intergenic	0.0000
seq_s_23285	4600	intergenic	0.0000
seq_s_23285	4604	intergenic	0.0000
seq_s_23285	4633	intergenic	0.0000
seq_s_23285	4641	intergenic	0.0000
seq_s_23285	4642	intergenic	0.0000
seq_s_23285	4661	intergenic	0.0000
seq_s_23285	4666	intergenic	0.0000
seq_s_23285	4708	intergenic	0.0000
seq_s_23285	4709	intergenic	0.6358
seq_s_23285	4722	intergenic	0.0000
seq_s_23285	4780	intergenic	0.0053
seq_s_23285	4787	intergenic	0.0000
seq_s_23285	4836	intergenic	0.0000
seq_s_23285	4840	intergenic	0.0000
seq_s_23285	4913	intergenic	0.0000
seq_s_23285	5862	intergenic	0.0000
seq_s_23285	6000	intergenic	0.0000
seq_s_23285	6037	intergenic	0.8628
seq_s_23285	6039	intergenic	0.0076
seq_s_23285	6044	intergenic	0.0000
seq_s_23285	6055	intergenic	0.0008
seq_s_23285	6066	intergenic	0.0000
seq_s_23285	6140	intergenic	0.0008
seq_s_23285	6152	intergenic	0.3577
seq_s_23285	6163	intergenic	0.7005
seq_s_23285	6180	intergenic	0.0000
seq_s_23285	6247	intergenic	0.6607
seq_s_23285	6264	intergenic	0.0000
seq_s_23285	6342	intergenic	0.0000
seq_s_23285	6347	intergenic	0.0154
seq_s_23285	6386	intergenic	0.5183
seq_s_23285	6585	intergenic	0.0000
seq_s_23285	6645	intergenic	0.0051
seq_s_23285	6646	intergenic	0.1889
seq_s_23285	6693	intergenic	0.0000
seq_s_23285	6710	intergenic	0.0000
seq_s_23285	6775	intergenic	0.0000
seq_s_23285	6790	intergenic	0.0000
seq_s_23285	6791	intergenic	0.0000
seq_s_23285	6821	intergenic	0.0000
seq_s_23285	6848	intergenic	0.0000
seq_s_23285	6897	intergenic	0.0008
seq_s_23285	6926	intergenic	0.0000
seq_s_23285	6942	intergenic	0.0000
seq_s_23285	6968	intergenic	0.0000
seq_s_23285	6978	intergenic	0.0104
seq_s_23285	7054	intergenic	0.0000
seq_s_23285	7139	intergenic	0.0000
seq_s_23285	7143	intergenic	0.2285
seq_s_23285	7155	intergenic	0.0030
seq_s_23285	7164	intergenic	0.0000
seq_s_23285	7165	intergenic	0.0000
seq_s_23285	7177	intergenic	0.0000
seq_s_23285	7178	intergenic	0.0053
seq_s_23285	7180	intergenic	0.0000
seq_s_23285	7230	intergenic	0.0000
seq_s_23285	7343	intergenic	0.0000
seq_s_23285	7344	intergenic	0.0000
seq_s_23285	7354	intergenic	0.0030
seq_s_23285	7357	intergenic	0.0000
seq_s_23285	7364	intergenic	0.0000
seq_s_23285	7410	intergenic	0.8207
seq_s_23285	7495	intergenic	0.0000
seq_s_23285	7502	intergenic	0.0253
seq_s_23285	7610	intergenic	0.0000
seq_s_23285	7630	intergenic	0.0000
seq_s_23285	7632	intergenic	0.0000
seq_s_23285	7656	intergenic	0.0000
seq_s_23285	7657	intergenic	0.0000
seq_s_23285	7658	intergenic	0.0008
seq_s_23285	7687	intergenic	0.9009
seq_s_23285	7702	intergenic	0.5149
seq_s_23285	7703	intergenic	0.0030
seq_s_23285	7710	intergenic	0.0000
seq_s_23285	7714	intergenic	0.9243
seq_s_23285	7715	intergenic	0.9243
seq_s_23285	7721	intergenic	0.0000
seq_s_23285	7738	intergenic	0.0000
seq_s_23285	7766	intergenic	0.0076
seq_s_23285	7857	intergenic	0.3369
seq_s_23285	7864	intergenic	0.3600
seq_s_23285	7869	intergenic	0.8352
seq_s_23285	8041	intergenic	0.9243
seq_s_23285	8051	intergenic	0.0000
seq_s_23285	8071	intergenic	0.9243
seq_s_23285	8073	intergenic	0.0000
seq_s_23285	8083	intergenic	0.0000
seq_s_23285	8121	intergenic	0.0000
seq_s_23285	8144	intergenic	0.0000
seq_s_23285	8166	intergenic	0.0000
seq_s_23285	8236	intergenic	0.0000
seq_s_23285	8262	intergenic	0.0000
seq_s_23285	8265	intergenic	0.0053
seq_s_23285	8273	intergenic	0.0000
seq_s_23285	8316	intergenic	0.0000
seq_s_23285	8344	intergenic	0.0000
seq_s_23285	8368	intergenic	0.0000
seq_s_23285	8422	intergenic	0.0131
seq_s_23285	8480	intergenic	0.0000
seq_s_23285	8507	intergenic	0.0000
seq_s_23285	8545	intergenic	0.2079
seq_s_23285	8612	intergenic	0.0131
seq_s_23285	8636	intergenic	0.0000
seq_s_23285	8637	intergenic	0.8144
seq_s_23285	8663	intergenic	0.0000
seq_s_23285	8686	intergenic	0.8885
seq_s_23285	8732	intergenic	0.0000
seq_s_23285	8760	intergenic	0.8885
seq_s_23285	8823	intergenic	0.0653
seq_s_23285	8830	intergenic	0.0000
seq_s_23285	8841	intergenic	0.0323
seq_s_23285	8848	intergenic	0.0000
seq_s_23285	8857	intergenic	0.8885
seq_s_23285	8880	intergenic	0.2395
seq_s_23285	8918	intergenic	0.0000
seq_s_23285	8948	intergenic	0.0000
seq_s_23285	8949	intergenic	0.1639
seq_s_23285	8951	intergenic	0.0008
seq_s_23285	8958	intergenic	0.0000
seq_s_23285	8998	intergenic	0.7221
seq_s_23285	9000	intergenic	0.1958
seq_s_23285	9017	intergenic	0.8782
seq_s_23285	9060	intergenic	0.0053
seq_s_23285	9076	intergenic	0.0030
seq_s_23285	9088	intergenic	0.0000
seq_s_23285	9109	intergenic	0.0000
seq_s_23285	9231	intergenic	0.0008
seq_s_23285	9266	intergenic	0.0131
seq_s_23285	9316	intergenic	0.0000
seq_s_23285	9355	intergenic	0.0000
seq_s_23285	9388	intergenic	0.0100
seq_s_23285	9424	intergenic	0.2569
seq_s_23285	9428	intergenic	0.0000
seq_s_23285	9462	intergenic	0.2510
seq_s_23285	9476	intergenic	0.0000
seq_s_23285	9530	intergenic	0.0000
seq_s_23285	9555	intergenic	0.0000
seq_s_23285	9556	intergenic	0.0008
seq_s_23285	9566	intergenic	0.0000
seq_s_23285	9586	intergenic	0.0000
seq_s_23285	9621	intergenic	0.0000
seq_s_23285	9625	intergenic	0.0000
seq_s_23285	9631	intergenic	0.0000
seq_s_23285	9632	intergenic	0.0000
seq_s_23285	9634	intergenic	0.1639
seq_s_23285	9637	intergenic	0.0000
seq_s_23285	9681	intergenic	0.0000
seq_s_23285	9689	intergenic	0.0000
seq_s_23285	9699	intergenic	0.0000
seq_s_23285	9710	intergenic	0.8782
seq_s_23285	9805	intergenic	0.0000
seq_s_23285	9831	intergenic	0.0100
seq_s_23285	9832	intergenic	0.0000
seq_s_23285	9859	intergenic	0.1639
seq_s_23285	9860	intergenic	0.0000
seq_s_23285	9908	intergenic	0.0000
seq_s_23285	9921	intergenic	0.0000
seq_s_23285	10052	intergenic	0.0000
seq_s_23285	10105	intergenic	0.0008
seq_s_23285	10142	intergenic	0.0056
seq_s_23285	10143	intergenic	0.0000
seq_s_23285	10191	intergenic	0.0303
seq_s_23285	10229	intergenic	0.0000
seq_s_23285	10248	intergenic	0.0000
seq_s_23285	10276	intergenic	0.0000
seq_s_23285	10368	intergenic	0.0000
seq_s_23285	10413	intergenic	0.0000
seq_s_23285	10457	intergenic	0.0000
seq_s_23285	10487	intergenic	0.0746
seq_s_23285	10500	intergenic	0.0000
seq_s_23285	10504	intergenic	0.0000
seq_s_23285	10512	intergenic	0.0000
seq_s_23285	10513	intergenic	0.0000
seq_s_23285	10517	intergenic	0.0000
seq_s_23285	10519	intergenic	0.0000
seq_s_23285	10524	intergenic	0.0000
seq_s_23285	10529	intergenic	0.0000
seq_s_23285	10557	intergenic	0.0000
seq_s_23285	10577	intergenic	0.0000
seq_s_23285	10597	intergenic	0.0000
seq_s_23285	10610	intergenic	0.6326
seq_s_23285	10672	intergenic	0.0000
seq_s_23285	10694	intergenic	0.0000
seq_s_23285	10718	intergenic	0.6607
seq_s_23285	10719	intergenic	0.0172
seq_s_23285	10728	intergenic	0.0000
seq_s_23285	10767	intergenic	0.0000
seq_s_23285	10857	intergenic	0.0000
seq_s_23285	10907	intergenic	0.0000
seq_s_23285	10910	intergenic	0.0000
seq_s_23285	10920	intergenic	0.0000
seq_s_23285	10948	intergenic	0.0000
seq_s_23285	11009	intergenic	0.1639
seq_s_23285	11014	intergenic	0.0030
seq_s_23285	11024	intergenic	0.1639
seq_s_23285	11025	intergenic	0.1639
seq_s_23285	11043	intergenic	0.0000
seq_s_23285	11044	intergenic	0.0000
seq_s_23285	11045	intergenic	0.8207
seq_s_23285	11064	intergenic	0.1639
seq_s_23285	11089	intergenic	0.0000
seq_s_23285	11269	intergenic	0.0000
seq_s_23285	11300	intergenic	0.8207
seq_s_23285	11301	intergenic	0.0100
seq_s_23285	11326	intergenic	0.0100
seq_s_23285	11346	intergenic	0.0000
seq_s_23285	11354	intergenic	0.0100
seq_s_23285	11421	intergenic	0.1639
seq_s_23285	11424	intergenic	0.0000
seq_s_23285	11449	intergenic	0.0000
seq_s_23285	11476	intergenic	0.8885
seq_s_23285	11505	downstream	0.0000
seq_s_23285	11513	downstream	0.8628
seq_s_23285	11517	downstream	0.0000
seq_s_23285	11576	downstream	0.0008
seq_s_23285	11609	downstream	0.0000
seq_s_23285	11653	downstream	0.8782
seq_s_23285	11747	downstream	0.0000
seq_s_23285	11750	downstream	0.0000
seq_s_23285	11751	downstream	0.0000
seq_s_23285	11779	downstream	0.9009
seq_s_23285	11781	downstream	0.0000
seq_s_23285	11783	downstream	0.0000
seq_s_23285	11797	downstream	0.0000
seq_s_23285	11878	downstream	0.0030
seq_s_23285	11913	downstream	0.0702
seq_s_23285	11988	downstream	0.0000
seq_s_23285	12039	downstream	0.0000
seq_s_23285	12064	downstream	0.0000
seq_s_23285	12065	downstream	0.0000
seq_s_23285	12111	downstream	0.0000
seq_s_23285	12140	downstream	0.0000
seq_s_23285	12179	downstream	0.0000
seq_s_23285	12207	downstream	0.0000
seq_s_23285	12217	downstream	0.0000
seq_s_23285	12235	downstream	0.0076
seq_s_23285	12239	downstream	0.0000
seq_s_23285	12256	downstream	0.0000
seq_s_23285	12347	downstream	0.0000
seq_s_23285	12352	downstream	0.2690
seq_s_23285	12669	downstream	0.1639
seq_s_23285	12790	downstream	0.2569
seq_s_23285	12852	downstream	0.0000
seq_s_23285	12914	downstream	0.0000
seq_s_23285	12943	downstream	0.0000
seq_s_23285	12945	downstream	0.8782
seq_s_23285	12953	downstream	0.0000
seq_s_23285	13003	downstream	0.0000
seq_s_23285	13016	downstream	0.9009
seq_s_23285	13038	downstream	0.9009
seq_s_23285	13052	downstream	0.0221
seq_s_23285	13078	downstream	0.1314
seq_s_23285	13092	downstream	0.0000
seq_s_23285	13097	downstream	0.7005
seq_s_23285	13109	downstream	0.0000
seq_s_23285	13206	downstream	0.0000
seq_s_23285	13237	downstream	0.0000
seq_s_23285	13343	downstream	0.0084
seq_s_23285	13689	downstream	0.0090
seq_s_23285	14493	downstream	0.0148
seq_s_23285	14543	downstream	0.0000
seq_s_23285	14602	downstream	0.0000
seq_s_23285	14614	downstream	0.0000
seq_s_23285	14628	downstream	0.0008
seq_s_23285	14646	downstream	0.0000
seq_s_23285	14673	downstream	0.0349
seq_s_23285	14701	downstream	0.1639
seq_s_23285	14707	downstream	0.0000
seq_s_23285	14708	downstream	0.0000
seq_s_23285	14778	downstream	0.0000
seq_s_23285	14827	downstream	0.0000
seq_s_23285	14830	downstream	0.0000
seq_s_23285	14846	downstream	0.0000
seq_s_23285	14858	downstream	0.8488
seq_s_23285	14876	downstream	0.0000
seq_s_23285	14928	downstream	0.0000
seq_s_23285	14956	downstream	0.0000
seq_s_23285	14965	downstream	0.0000
seq_s_23285	14979	downstream	0.0000
seq_s_23285	15042	downstream	0.0000
seq_s_23285	15043	downstream	0.0000
seq_s_23285	15050	downstream	0.1639
seq_s_23285	15152	downstream	0.0000
seq_s_23285	15162	downstream	0.0000
seq_s_23285	15165	downstream	0.0131
seq_s_23285	15170	downstream	0.0000
seq_s_23285	15173	downstream	0.0000
seq_s_23285	15211	downstream	0.2517
seq_s_23285	15225	downstream	0.0000
seq_s_23285	15312	downstream	0.0000
seq_s_23285	15331	downstream	0.2816
seq_s_23285	15332	downstream	0.0000
seq_s_23285	15340	downstream	0.0000
seq_s_23285	15350	downstream	0.0000
seq_s_23285	15380	downstream	0.2816
seq_s_23285	15403	downstream	0.0000
seq_s_23285	15421	downstream	0.0303
seq_s_23285	15424	downstream	0.0000
seq_s_23285	15427	downstream	0.0000
seq_s_23285	15490	downstream	0.0303
seq_s_23285	15501	downstream	0.0653
seq_s_23285	15503	downstream	0.9009
seq_s_23285	15538	downstream	0.0000
seq_s_23285	15560	downstream	0.0000
seq_s_23285	15596	downstream	0.0030
seq_s_23285	15598	downstream	0.0349
seq_s_23285	15602	downstream	0.0000
seq_s_23285	15619	downstream	0.0000
seq_s_23285	15626	downstream	0.0000
seq_s_23285	15649	downstream	0.8782
seq_s_23285	15669	downstream	0.0030
seq_s_23285	15679	downstream	0.0000
seq_s_23285	15717	downstream	0.0000
seq_s_23285	15719	downstream	0.1639
seq_s_23285	15749	downstream	0.0000
seq_s_23285	15787	downstream	0.0100
seq_s_23285	16367	downstream	0.2753
seq_s_23285	16426	downstream	0.0000
seq_s_23285	16566	intron	0.0000
seq_s_23285	16859	intron	0.0833
seq_s_23285	16866	intron	0.9009
seq_s_23285	16876	intron	0.0000
seq_s_23285	16928	intron	0.0000
seq_s_23285	16937	intron	0.0376
seq_s_23285	16995	cds-synonymous	0.0000
seq_s_23285	17001	cds-synonymous	0.0000
seq_s_23285	17073	cds-synonymous	0.0000
seq_s_23285	17121	intron	0.0008
seq_s_23285	17136	intron	0.0303
seq_s_23285	17165	intron	0.0000
seq_s_23285	17190	intron	0.0000
seq_s_23285	17253	intron	0.2881
seq_s_23285	17291	intron	0.9009
seq_s_23285	17300	intron	0.2690
seq_s_23285	17304	intron	0.0000
seq_s_23285	17318	intron	0.0000
seq_s_23285	17326	intron	0.0000
seq_s_23285	17327	intron	0.1476
seq_s_23285	17330	intron	0.0000
seq_s_23285	17369	intron	0.0000
seq_s_23285	17379	intron	0.0000
seq_s_23285	17395	intron	0.0000
seq_s_23285	17396	intron	0.0816
seq_s_23285	17402	intron	0.0124
seq_s_23285	17403	intron	0.0297
seq_s_23285	17427	intron	0.0000
seq_s_23285	17429	intron	0.0000
seq_s_23285	17440	intron	0.0030
seq_s_23285	17443	intron	0.0000
seq_s_23285	17456	intron	0.0000
seq_s_23285	17469	intron	0.0000
seq_s_23285	17474	intron	0.0053
seq_s_23285	17477	intron	0.0000
seq_s_23285	17481	intron	0.0000
seq_s_23285	17515	intron	0.0000
seq_s_23285	17519	intron	0.0030
seq_s_23285	17529	intron	0.0008
seq_s_23285	17535	intron	0.0000
seq_s_23285	17550	intron	0.0000
seq_s_23285	17561	intron	0.0000
seq_s_23285	17578	intron	0.0000
seq_s_23285	17583	intron	0.0000
seq_s_23285	17586	intron	0.0000
seq_s_23285	17619	intron	0.0000
seq_s_23285	17635	intron	0.0000
seq_s_23285	17651	intron	0.0000
seq_s_23285	17656	intron	0.0000
seq_s_23285	17659	intron	0.0000
seq_s_23285	17664	intron	0.2510
seq_s_23285	17702	intron	0.0000
seq_s_23285	17716	intron	0.0000
seq_s_23285	17734	intron	0.0000
seq_s_23285	17736	intron	0.0000
seq_s_23285	17742	intron	0.0485
seq_s_23285	17764	intron	0.0000
seq_s_23285	17768	intron	0.0000
seq_s_23285	17774	intron	0.0076
seq_s_23285	17841	intron	0.0000
seq_s_23285	17843	intron	0.0000
seq_s_23285	17878	intron	0.0000
seq_s_23285	17882	intron	0.1639
seq_s_23285	17913	intron	0.0000
seq_s_23285	17957	intron	0.0000
seq_s_23285	17962	intron	0.0076
seq_s_23285	17980	intron	0.0000
seq_s_23285	17984	intron	0.9009
seq_s_23285	17993	intron	0.0000
seq_s_23285	18006	intron	0.0000
seq_s_23285	18014	intron	0.0000
seq_s_23285	18032	intron	0.0000
seq_s_23285	18044	intron	0.0000
seq_s_23285	18091	intron	0.0000
seq_s_23285	18142	intron	0.0000
seq_s_23285	18149	intron	0.0000
seq_s_23285	18199	intron	0.0000
seq_s_23285	18215	intron	0.0000
seq_s_23285	18219	intron	0.0000
seq_s_23285	18231	intron	0.8628
seq_s_23285	18246	intron	0.0000
seq_s_23285	18277	intron	0.0261
seq_s_23285	18319	intron	0.1639
seq_s_23285	18360	intron	0.0485
seq_s_23285	18364	intron	0.0000
seq_s_23285	18375	intron	0.0000
seq_s_23285	18380	intron	0.0000
seq_s_23285	18397	intron	0.0303
seq_s_23285	18420	intron	0.0100
seq_s_23285	18421	intron	0.8782
seq_s_23285	18459	intron	0.8782
seq_s_23285	18471	intron	0.0542
seq_s_23285	18486	intron	0.0000
seq_s_23285	18491	intron	0.3600
seq_s_23285	18568	intron	0.0000
seq_s_23285	18571	intron	0.0076
seq_s_23285	18596	intron	0.0000
seq_s_23285	18619	intron	0.0000
seq_s_23285	18625	intron	0.0000
seq_s_23285	18629	intron	0.0000
seq_s_23285	18632	intron	0.0000
seq_s_23285	18650	intron	0.0000
seq_s_23285	18668	intron	0.0030
seq_s_23285	18676	intron	0.0000
seq_s_23285	18691	intron	0.0000
seq_s_23285	18737	intron	0.0000
seq_s_23285	19662	intron	0.0000
seq_s_23285	19738	intron	0.0008
seq_s_23285	19742	intron	0.0000
seq_s_23285	19762	intron	0.0008
seq_s_23285	19768	intron	0.0000
seq_s_23285	19777	intron	0.0000
seq_s_23285	19784	intron	0.0000
seq_s_23285	19787	intron	0.0000
seq_s_23285	19815	intron	0.0000
seq_s_23285	19856	intron	0.0000
seq_s_23285	19857	intron	0.0000
seq_s_23285	19858	intron	0.0000
seq_s_23285	19889	intron	0.0196
seq_s_23285	19891	intron	0.1639
seq_s_23285	19906	intron	0.0000
seq_s_23285	19929	intron	0.0000
seq_s_23285	19938	intron	0.3014
seq_s_23285	19978	intron	0.0000
seq_s_23285	20028	intron	0.0008
seq_s_23285	20032	intron	0.0000
seq_s_23285	20040	intron	0.0000
seq_s_23285	20055	intron	0.0000
seq_s_23285	20137	intron	0.0000
seq_s_23285	20140	intron	0.0000
seq_s_23285	20144	intron	0.0000
seq_s_23285	20232	intron	0.0076
seq_s_23285	20237	intron	0.1639
seq_s_23285	20270	intron	0.1639
seq_s_23285	20295	intron	0.0000
seq_s_23285	20296	intron	0.0653
seq_s_23285	20345	intron	0.2510
seq_s_23285	20390	intron	0.2125
seq_s_23285	20404	intron	0.1639
seq_s_23285	20448	intron	0.1639
seq_s_23285	20454	intron	0.0000
seq_s_23285	20466	intron	0.0000
seq_s_23285	20468	intron	0.1639
seq_s_23285	20514	intron	0.0271
seq_s_23285	20516	intron	0.0000
seq_s_23285	20942	intron	0.0000
seq_s_23285	20947	intron	0.0000
seq_s_23285	21000	intron	0.0000
seq_s_23285	21003	intron	0.3014
seq_s_23285	21011	intron	0.0403
seq_s_23285	21015	intron	0.0664
seq_s_23285	21016	intron	0.0000
seq_s_23285	21128	intron	0.0000
seq_s_23285	21149	intron	0.0000
seq_s_23285	21174	intron	0.0000
seq_s_23285	21180	intron	0.0000
seq_s_23285	21191	intron	0.9009
seq_s_23285	21200	intron	0.0034
seq_s_23285	21251	intron	0.2816
seq_s_23285	21684	intron	0.0000
seq_s_23285	21746	intron	0.0000
seq_s_23285	21750	intron	0.9009
seq_s_23285	21757	intron	0.0000
seq_s_23285	21789	intron	0.0000
seq_s_23285	21808	intron	0.0000
seq_s_23285	21860	intron	0.0000
seq_s_23285	21877	intron	0.8782
seq_s_23285	21884	intron	0.0000
seq_s_23285	21904	intron	0.0000
seq_s_23285	21927	intron	0.0000
seq_s_23285	21939	intron	0.0000
seq_s_23285	21946	intron	0.9009
seq_s_23285	21948	intron	0.0000
seq_s_23285	21988	intron	0.0053
seq_s_23285	22040	intron	0.0053
seq_s_23285	22065	intron	0.0000
seq_s_23285	22108	intron	0.0000
seq_s_23285	22120	intron	0.0571
seq_s_23285	22121	intron	0.0542
seq_s_23285	22140	intron	0.0000
seq_s_23285	22337	intron	0.8628
seq_s_23285	22355	intron	0.0147
seq_s_23285	22394	intron	0.8207
seq_s_23285	22417	intron	0.0271
seq_s_23285	22429	intron	0.0000
seq_s_23285	22484	intron	0.8207
seq_s_23285	22504	intron	0.0000
seq_s_23285	22659	intron	0.0030
seq_s_23285	22695	intron	0.0000
seq_s_23285	22697	intron	0.1639
seq_s_23285	22705	intron	0.8628
seq_s_23285	22725	intron	0.8628
seq_s_23285	22739	intron	0.0053
seq_s_23285	22740	intron	0.0915
seq_s_23285	22753	intron	0.0000
seq_s_23285	22754	intron	0.0000
seq_s_23285	22755	intron	0.0030
seq_s_23285	22774	intron	0.0030
seq_s_23285	22785	intron	0.0000
seq_s_23285	22834	intron	0.9009
seq_s_23285	22840	intron	0.0303
seq_s_23285	22844	intron	0.0000
seq_s_23285	22852	intron	0.0000
seq_s_23285	22921	intron	0.0000
seq_s_23285	22970	intron	0.0000
seq_s_23285	22984	intron	0.0000
seq_s_23285	23003	intron	0.0000
seq_s_23285	23022	intron	0.0000
seq_s_23285	23024	intron	0.0000
seq_s_23285	23036	intron	0.0000
seq_s_23285	23042	intron	0.0000
seq_s_23285	23055	intron	0.0000
seq_s_23285	23100	intron	0.0131
seq_s_23285	23145	intron	0.0000
seq_s_23285	23153	intron	0.0000
seq_s_23285	23175	intron	0.0000
seq_s_23285	23183	intron	0.0000
seq_s_23285	23187	intron	0.0000
seq_s_23285	23237	intron	0.0034
seq_s_23285	23270	intron	0.0000
seq_s_23285	23276	intron	0.0000
seq_s_23285	23279	intron	0.0000
seq_s_23285	23289	intron	0.8628
seq_s_23285	23305	intron	0.2395
seq_s_23285	23317	intron	0.0000
seq_s_23285	29900	intron	0.0000
seq_s_23285	29921	intron	0.0000
seq_s_23285	29986	intron	0.0000
seq_s_23285	30043	intron	0.0000
seq_s_23285	30047	intron	0.0000
seq_s_23285	30048	intron	0.0000
seq_s_23285	30057	intron	0.0196
seq_s_23285	30127	intron	0.0000
seq_s_23285	30163	intron	0.0000
seq_s_23285	30170	intron	0.9009
seq_s_23285	30171	intron	0.0000
seq_s_23285	30172	intron	0.0000
seq_s_23285	30177	intron	0.0000
seq_s_23285	30179	intron	0.0000
seq_s_23285	30227	intron	0.2125
seq_s_23285	30236	intron	0.0131
seq_s_23285	30253	intron	0.0000
seq_s_23285	30256	intron	0.0000
seq_s_23285	30257	intron	0.8628
seq_s_23285	30296	intron	0.0000
seq_s_23285	30308	intron	0.0034
seq_s_23285	30320	intron	0.0000
seq_s_23285	30335	intron	0.0000
seq_s_23285	30347	intron	0.0000
seq_s_23285	30349	intron	0.0000
seq_s_23285	30364	intron	0.0000
seq_s_23285	30373	intron	0.0000
seq_s_23285	30380	intron	0.0000
seq_s_23285	30398	intron	0.7436
seq_s_23285	30399	intron	0.0000
seq_s_23285	30415	intron	0.0967
seq_s_23285	30419	intron	0.0030
seq_s_23285	30454	intron	0.0000
seq_s_23285	30487	intron	0.0030
seq_s_23285	30491	intron	0.0000
seq_s_23285	30510	intron	0.0261
seq_s_23285	30516	intron	0.0053
seq_s_23285	30529	intron	0.0000
seq_s_23285	30531	intron	0.2947
seq_s_23285	30558	intron	0.8047
seq_s_23285	30559	intron	0.0000
seq_s_23285	30600	intron	0.1688
seq_s_23285	30602	intron	0.0000
seq_s_23285	30755	intron	0.0000
seq_s_23285	30767	intron	0.0000
seq_s_23285	30773	intron	0.0000
seq_s_23285	30774	intron	0.0000
seq_s_23285	30804	intron	0.1639
seq_s_23285	30897	intron	0.0030
seq_s_23285	30899	intron	0.0005
seq_s_23285	30919	intron	0.0000
seq_s_23285	30929	intron	0.0000
seq_s_23285	30935	intron	0.0245
seq_s_23285	30950	intron	0.0000
seq_s_23285	30978	intron	0.0158
seq_s_23285	30982	intron	0.6684
seq_s_23285	30983	intron	0.0158
seq_s_23285	30996	intron	0.0000
seq_s_23285	31002	intron	0.0000
seq_s_23285	31022	intron	0.0000
seq_s_23285	31026	intron	0.0000
seq_s_23285	31052	intron	0.0000
seq_s_23285	31075	intron	0.0000
seq_s_23285	31137	intron	0.0000
seq_s_23285	31164	intron	0.0000
seq_s_23285	31178	intron	0.0000
seq_s_23285	31180	intron	0.0000
seq_s_23285	31183	intron	0.0000
seq_s_23285	31202	intron	0.0000
seq_s_23285	31203	intron	0.0000
seq_s_23285	31205	intron	0.0000
seq_s_23285	31224	intron	0.0000
seq_s_23285	31264	intron	0.2510
seq_s_23285	31266	intron	0.0000
seq_s_23285	31440	intron	0.0000
seq_s_23285	31448	intron	0.0000
seq_s_23285	31453	intron	0.0000
seq_s_23285	31458	intron	0.0000
seq_s_23285	31477	intron	0.0177
seq_s_23285	31496	intron	0.0000
seq_s_23285	31498	intron	0.2688
seq_s_23285	31700	intron	0.0000
seq_s_23285	31759	intron	0.0000
seq_s_23285	31769	intron	0.0000
seq_s_23285	31847	intron	0.0653
seq_s_23285	32009	intron	0.0000
seq_s_23285	32080	intron	0.1354
seq_s_23285	32083	intron	0.2753
seq_s_23285	32099	intron	0.2037
seq_s_23285	32100	intron	0.1972
seq_s_23285	32107	intron	0.0000
seq_s_23285	32129	intron	0.0000
seq_s_23285	32237	intron	0.5149
seq_s_23285	32330	intron	0.0147
seq_s_23285	32332	intron	0.0000
seq_s_23285	32371	intron	0.0000
seq_s_23285	32385	intron	0.3082
seq_s_23285	32470	intron	0.0008
seq_s_23285	32495	intron	0.0000
seq_s_23285	32577	intron	0.0000
seq_s_23285	32626	intron	0.0147
seq_s_23285	32627	intron	0.0000
seq_s_23285	32678	intron	0.0000
seq_s_23285	32749	intron	0.0000
seq_s_23285	32753	intron	0.0000
seq_s_23285	32805	intron	0.0000
seq_s_23285	32820	intron	0.0000
seq_s_23285	32821	intron	0.0000
seq_s_23285	32822	intron	0.0000
seq_s_23285	32847	intron	0.0000
seq_s_23285	32856	intron	0.0000
seq_s_23285	32860	intron	0.0000
seq_s_23285	32880	intron	0.0000
seq_s_23285	32886	intron	0.0053
seq_s_23285	32887	intron	0.0053
seq_s_23285	32888	intron	0.0076
seq_s_23285	32889	intron	0.0100
seq_s_23285	32898	intron	0.0000
seq_s_23285	32924	intron	0.0000
seq_s_23285	32937	intron	0.1639
seq_s_23285	32952	intron	0.0000
seq_s_23285	33254	intron	0.0000
seq_s_23285	33256	intron	0.0030
seq_s_23285	33576	intron	0.0000
seq_s_23285	33603	intron	0.0000
seq_s_23285	33611	intron	0.0271
seq_s_23285	33687	intron	0.0000
seq_s_23285	33718	intron	0.0030
seq_s_23285	33753	intron	0.0000
seq_s_23285	33754	intron	0.0030
seq_s_23285	33776	intron	0.1639
seq_s_23285	33804	intron	0.0000
seq_s_23285	33832	intron	0.0000
seq_s_23285	33833	intron	0.1639
seq_s_23285	33904	intron	0.0000
seq_s_23285	33920	intron	0.0000
seq_s_23285	33932	intron	0.0196
seq_s_23285	33939	intron	0.0000
seq_s_23285	33981	intron	0.0196
seq_s_23285	34002	intron	0.0000
seq_s_23285	34013	intron	0.0000
seq_s_23285	34024	intron	0.0030
seq_s_23285	34035	intron	0.0030
seq_s_23285	34061	intron	0.0000
seq_s_23285	34075	intron	0.0030
seq_s_23285	34132	intron	0.0000
seq_s_23285	34148	intron	0.0000
seq_s_23285	34211	intron	0.0000
seq_s_23285	34217	intron	0.0000
seq_s_23285	34227	intron	0.0000
seq_s_23285	34230	intron	0.0221
seq_s_23285	34262	intron	0.0008
seq_s_23285	34312	intron	0.0053
seq_s_23285	34370	intron	0.0008
seq_s_23285	34371	intron	0.1639
seq_s_23285	34396	intron	0.0000
seq_s_23285	34399	intron	0.0000
seq_s_23285	34405	intron	0.0147
seq_s_23285	34421	intron	0.0000
seq_s_23285	34432	intron	0.0000
seq_s_23285	34442	intron	0.0000
seq_s_23285	34444	intron	0.0053
seq_s_23285	34450	intron	0.0000
seq_s_23285	34456	intron	0.0053
seq_s_23285	34531	intron	0.0000
seq_s_23285	34537	intron	0.0000
seq_s_23285	34542	intron	0.0008
seq_s_23285	34558	intron	0.0000
seq_s_23285	34580	intron	0.0000
seq_s_23285	34581	intron	0.0000
seq_s_23285	34582	intron	0.0245
seq_s_23285	34583	intron	0.0000
seq_s_23285	34624	intron	0.0000
seq_s_23285	34631	intron	0.0076
seq_s_23285	34648	intron	0.0000
seq_s_23285	34661	intron	0.0000
seq_s_23285	34690	intron	0.0008
seq_s_23285	34711	intron	0.1639
seq_s_23285	34803	intron	0.0000
seq_s_23285	34842	intron	0.0000
seq_s_23285	34847	intron	0.0076
seq_s_23285	34862	intron	0.0131
seq_s_23285	34865	intron	0.0030
seq_s_23285	34876	intron	0.8564
seq_s_23285	34883	intron	0.9009
seq_s_23285	34898	intron	0.0000
seq_s_23285	34923	intron	0.9009
seq_s_23285	34925	intron	0.9009
seq_s_23285	34948	intron	0.0124
seq_s_23285	34963	intron	0.1639
seq_s_23285	34973	intron	0.6132
seq_s_23285	34975	intron	0.0000
seq_s_23285	34993	intron	0.0000
seq_s_23285	35022	intron	0.0000
seq_s_23285	35105	intron	0.0000
seq_s_23285	35106	intron	0.0000
seq_s_23285	35123	intron	0.0000
seq_s_23285	35147	intron	0.0000
seq_s_23285	35164	intron	0.1639
seq_s_23285	35228	intron	0.0000
seq_s_23285	35231	intron	0.0000
seq_s_23285	35270	intron	0.3811
seq_s_23285	35271	intron	0.0030
seq_s_23285	35354	intron	0.9009
seq_s_23285	35360	intron	0.0000
seq_s_23285	35398	intron	0.0000
seq_s_23285	35399	intron	0.0000
seq_s_23285	35432	intron	0.0000
seq_s_23285	35475	intron	0.0000
seq_s_23285	35478	intron	0.8382
seq_s_23285	35529	intron	0.0000
seq_s_23285	35561	intron	0.0000
seq_s_23285	35575	intron	0.1639
seq_s_23285	35590	intron	0.0000
seq_s_23285	35603	intron	0.0124
seq_s_23285	35604	intron	0.0000
seq_s_23285	35610	intron	0.0000
seq_s_23285	35614	intron	0.0172
seq_s_23285	35641	intron	0.0000
seq_s_23285	35648	intron	0.0124
seq_s_23285	35674	intron	0.4987
seq_s_23285	35705	intron	0.0000
seq_s_23285	35710	intron	0.8628
seq_s_23285	35747	intron	0.0000
seq_s_23285	35749	intron	0.0000
seq_s_23285	35765	intron	0.0000
seq_s_23285	35815	intron	0.0000
seq_s_23285	35816	intron	0.0000
seq_s_23285	35826	intron	0.8628
seq_s_23285	35850	intron	0.8782
seq_s_23285	35859	intron	0.0000
seq_s_23285	35889	intron	0.0196
seq_s_23285	35912	intron	0.0000
seq_s_23285	35927	intron	0.1639
seq_s_23285	35994	intron	0.0000
seq_s_23285	36009	intron	0.0000
seq_s_23285	36032	intron	0.0000
seq_s_23285	36074	intron	0.0000
seq_s_23285	36091	intron	0.0000
seq_s_23285	36093	intron	0.0000
seq_s_23285	36102	intron	0.0008
seq_s_23285	36128	intron	0.0000
seq_s_23285	36171	intron	0.0030
seq_s_23285	36208	intron	0.0000
seq_s_23285	36340	intron	0.0000
seq_s_23285	36361	intron	0.0034
seq_s_23285	36364	intron	0.0030
seq_s_23285	36380	intron	0.0000
seq_s_23285	36390	intron	0.2452
seq_s_23285	36398	intron	0.0653
seq_s_23285	36454	intron	0.0349
seq_s_23285	36459	intron	0.0000
seq_s_23285	36464	intron	0.0000
seq_s_23285	36479	intron	0.8628
seq_s_23285	36481	intron	0.0000
seq_s_23285	36489	intron	0.8628
seq_s_23285	36519	intron	0.0000
seq_s_23285	36542	intron	0.0000
seq_s_23285	36582	intron	0.0030
seq_s_23285	36592	intron	0.0000
seq_s_23285	36629	intron	0.0000
seq_s_23285	36639	intron	0.0000
seq_s_23285	36657	intron	0.0030
seq_s_23285	36763	intron	0.8382
seq_s_23285	36809	intron	0.0000
seq_s_23285	36826	intron	0.0000
seq_s_23285	36858	intron	0.0000
seq_s_23285	36890	intron	0.0967
seq_s_23285	36906	intron	0.0000
seq_s_23285	36912	intron	0.0000
seq_s_23285	36937	intron	0.0000
seq_s_23285	36974	intron	0.0000
seq_s_23285	36975	intron	0.0000
seq_s_23285	36999	intron	0.0177
seq_s_23285	37017	intron	0.0017
seq_s_23285	37027	intron	0.0000
seq_s_23285	37030	intron	0.0017
seq_s_23285	37053	intron	0.0000
seq_s_23285	37093	intron	0.0000
seq_s_23285	37100	intron	0.0000
seq_s_23285	37126	intron	0.0000
seq_s_23285	37132	intron	0.7221
seq_s_23285	37167	intron	0.3039
seq_s_23285	37168	intron	0.0000
seq_s_23285	37188	intron	0.1639
seq_s_23285	37196	intron	0.0148
seq_s_23285	37229	intron	0.0000
seq_s_23285	37231	intron	0.0000
seq_s_23285	37241	intron	0.0000
seq_s_23285	37244	intron	0.0000
seq_s_23285	37269	intron	0.0000
seq_s_23285	37310	intron	0.1639
seq_s_23285	37333	intron	0.0000
seq_s_23285	37342	intron	0.0000
seq_s_23285	37347	intron	0.0905
seq_s_23285	37349	intron	0.1639
seq_s_23285	37432	intron	0.0000
seq_s_23285	37435	intron	0.0000
seq_s_23285	37438	intron	0.0000
seq_s_23285	37444	intron	0.0653
seq_s_23285	37495	intron	0.1394
seq_s_23285	37512	intron	0.0000
seq_s_23285	37519	intron	0.0000
seq_s_23285	37538	intron	0.0000
seq_s_23285	37548	intron	0.0653
seq_s_23285	37627	intron	0.0000
seq_s_23285	37639	intron	0.0000
seq_s_23285	37665	intron	0.0000
seq_s_23285	37670	intron	0.0008
seq_s_23285	37676	intron	0.0000
seq_s_23285	37677	intron	0.0000
seq_s_23285	37679	intron	0.7221
seq_s_23285	37682	intron	0.7221
seq_s_23285	37687	intron	0.0000
seq_s_23285	37700	intron	0.0000
seq_s_23285	37709	intron	0.0000
seq_s_23285	37732	intron	0.1639
seq_s_23285	37741	intron	0.0000
seq_s_23285	37767	intron	0.0349
seq_s_23285	37768	intron	0.0000
seq_s_23285	37780	intron	0.0000
seq_s_23285	37781	intron	0.0000
seq_s_23285	37783	intron	0.0000
seq_s_23285	37801	intron	0.0000
seq_s_23285	37812	intron	0.0000
seq_s_23285	37824	intron	0.0000
seq_s_23285	37825	intron	0.0196
seq_s_23285	37835	intron	0.0000
seq_s_23285	37846	intron	0.0000
seq_s_23285	37848	intron	0.0000
seq_s_23285	37874	intron	0.0000
seq_s_23285	37891	intron	0.0323
seq_s_23285	37896	intron	0.0000
seq_s_23285	37913	intron	0.0000
seq_s_23285	37929	intron	0.0000
seq_s_23285	37930	intron	0.0000
seq_s_23285	37937	intron	0.0000
seq_s_23285	37943	intron	0.0124
seq_s_23285	37944	intron	0.0000
seq_s_23285	37973	intron	0.0053
seq_s_23285	37999	intron	0.0000
seq_s_23285	38016	intron	0.0000
seq_s_23285	38021	intron	0.0000
seq_s_23285	38296	intron	0.0000
seq_s_23285	38297	intron	0.0000
seq_s_23285	38310	intron	0.0000
seq_s_23285	38336	intron	0.8207
seq_s_23285	38349	intron	0.0000
seq_s_23285	38362	intron	0.0000
seq_s_23285	38378	intron	0.8207
seq_s_23285	38386	intron	0.0000
seq_s_23285	38427	intron	0.0000
seq_s_23285	38456	intron	0.0000
seq_s_23285	38473	intron	0.0000
seq_s_23285	38475	intron	0.0000
seq_s_23285	38513	intron	0.0000
seq_s_23285	38519	intron	0.0147
seq_s_23285	38523	intron	0.0000
seq_s_23285	38524	intron	0.0000
seq_s_23285	38529	intron	0.3014
seq_s_23285	38541	intron	0.0000
seq_s_23285	38542	intron	0.0000
seq_s_23285	38549	intron	0.0000
seq_s_23285	38550	intron	0.0000
seq_s_23285	38552	intron	0.0000
seq_s_23285	38578	intron	0.9009
seq_s_23285	38596	intron	0.0000
seq_s_23285	38614	intron	0.0653
seq_s_23285	38616	intron	0.3223
seq_s_23285	38631	intron	0.0124
seq_s_23285	38632	intron	0.0000
seq_s_23285	38653	intron	0.0000
seq_s_23285	38655	intron	0.0000
seq_s_23285	38714	intron	0.0000
seq_s_23285	38745	intron	0.8207
seq_s_23285	38850	intron	0.0000
seq_s_23285	38855	intron	0.0000
seq_s_23285	38922	intron	0.0000
seq_s_23285	38926	intron	0.0000
seq_s_23285	38944	intron	0.0000
seq_s_23285	38961	intron	0.0000
seq_s_23285	38981	intron	0.0000
seq_s_23285	38982	intron	0.0653
seq_s_23285	38995	intron	0.0000
seq_s_23285	39003	intron	0.0000
seq_s_23285	39005	intron	0.0000
seq_s_23285	39014	intron	0.0008
seq_s_23285	39033	intron	0.0000
seq_s_23285	39036	intron	0.1961
seq_s_23285	39039	intron	0.0053
seq_s_23285	39047	intron	0.0053
seq_s_23285	39048	intron	0.0053
seq_s_23285	39058	intron	0.0000
seq_s_23285	39076	intron	0.0100
seq_s_23285	39082	intron	0.0000
seq_s_23285	39083	intron	0.0000
seq_s_23285	39105	intron	0.0000
seq_s_23285	39182	intron	0.0008
seq_s_23285	39212	intron	0.0000
seq_s_23285	39220	intron	0.0416
seq_s_23285	39225	intron	0.0000
seq_s_23285	39233	intron	0.0509
seq_s_23285	39251	intron	0.0000
seq_s_23285	39268	intron	0.0509
seq_s_23285	39269	intron	0.0509
seq_s_23285	39276	intron	0.0509
seq_s_23285	39345	intron	0.0000
seq_s_23285	39352	intron	0.9009
seq_s_23285	39362	intron	0.0000
seq_s_23285	39408	intron	0.0000
seq_s_23285	39419	intron	0.1639
seq_s_23285	39458	intron	0.1639
seq_s_23285	39500	intron	0.0076
seq_s_23285	39518	intron	0.8148
seq_s_23285	39523	intron	0.0000
seq_s_23285	39524	intron	0.0000
seq_s_23285	39536	intron	0.0000
seq_s_23285	39542	intron	0.0000
seq_s_23285	39550	intron	0.0008
seq_s_23285	39612	cds-synonymous	0.0000
seq_s_23285	39633	cds-synonymous	0.0000
seq_s_23285	39636	cds-synonymous	0.0000
seq_s_23285	39760	intron	0.0000
seq_s_23285	39814	intron	0.0000
seq_s_23285	39815	intron	0.9009
seq_s_23285	39821	intron	0.0000
seq_s_23285	39822	intron	0.0000
seq_s_23285	39833	intron	0.0000
seq_s_23285	39867	intron	0.0000
seq_s_23285	39911	intron	0.0000
seq_s_23285	39912	intron	0.0053
seq_s_23285	39923	intron	0.0053
seq_s_23285	40044	intron	0.1639
seq_s_23285	40079	intron	0.0000
seq_s_23285	40080	intron	0.0000
seq_s_23285	40097	intron	0.1639
seq_s_23285	40134	intron	0.0000
seq_s_23285	40142	intron	0.0008
seq_s_23285	40156	intron	0.8628
seq_s_23285	40175	intron	0.0076
seq_s_23285	40212	intron	0.0000
seq_s_23285	40230	intron	0.1639
seq_s_23285	40231	intron	0.0008
seq_s_23285	40268	intron	0.1639
seq_s_23285	40300	intron	0.0000
seq_s_23285	40310	intron	0.0000
seq_s_23285	40321	intron	0.1639
seq_s_23285	40334	intron	0.1639
seq_s_23285	40360	intron	0.0000
seq_s_23285	40361	intron	0.1639
seq_s_23285	40394	intron	0.0000
seq_s_23285	40399	intron	0.0000
seq_s_23285	40408	intron	0.0000
seq_s_23285	40479	intron	0.0303
seq_s_23285	40524	intron	0.0000
seq_s_23285	40527	intron	0.0000
seq_s_23285	40557	intron	0.0000
seq_s_23285	40566	intron	0.0000
seq_s_23285	40587	intron	0.9486
seq_s_23285	40596	intron	0.9486
seq_s_23285	40622	intron	0.0000
seq_s_23285	40625	intron	0.0000
seq_s_23285	40640	intron	0.0000
seq_s_23285	40643	intron	0.0000
seq_s_23285	40674	intron	0.0000
seq_s_23285	40682	intron	0.0000
seq_s_23285	40687	intron	0.0000
seq_s_23285	40701	intron	0.0000
seq_s_23285	40702	intron	0.0000
seq_s_23285	40713	intron	0.1639
seq_s_23285	40721	intron	0.0000
seq_s_23285	40759	intron	0.0000
seq_s_23285	40813	intron	0.0000
seq_s_23285	40839	intron	0.0000
seq_s_23285	40840	intron	0.0000
seq_s_23285	40841	intron	0.0053
seq_s_23285	40842	intron	0.0000
seq_s_23285	40843	intron	0.0416
seq_s_23285	40886	intron	0.0008
seq_s_23285	40944	intron	0.0000
seq_s_23285	40958	intron	0.0000
seq_s_23285	41009	intron	0.1737
seq_s_23285	41010	intron	0.0030
seq_s_23285	41018	intron	0.0000
seq_s_23285	41029	intron	0.0000
seq_s_23285	41125	intron	0.0000
seq_s_23285	41128	intron	0.1639
seq_s_23285	41129	intron	0.1639
seq_s_23285	41130	intron	0.1639
seq_s_23285	41223	intron	0.8047
seq_s_23285	41238	intron	0.0109
seq_s_23285	41287	intron	0.0000
seq_s_23285	41311	intron	0.0000
seq_s_23285	41317	intron	0.2340
seq_s_23285	41318	intron	0.2285
seq_s_23285	41340	intron	0.0000
seq_s_23285	41341	intron	0.0000
seq_s_23285	41348	intron	0.0000
seq_s_23285	41355	intron	0.0000
seq_s_23285	41367	intron	0.0000
seq_s_23285	41408	intron	0.0485
seq_s_23285	41412	intron	0.0000
seq_s_23285	41457	intron	0.0000
seq_s_23285	41481	intron	0.0000
seq_s_23285	41494	intron	0.0000
seq_s_23285	41501	intron	0.0000
seq_s_23285	41505	intron	0.1639
seq_s_23285	41577	intron	0.0000
seq_s_23285	41593	intron	0.0000
seq_s_23285	41599	intron	0.0000
seq_s_23285	41606	intron	0.8207
seq_s_23285	41666	intron	0.0000
seq_s_23285	41689	intron	0.0000
seq_s_23285	41702	intron	0.0000
seq_s_23285	41704	intron	0.0000
seq_s_23285	41721	intron	0.0076
seq_s_23285	41722	intron	0.0000
seq_s_23285	41727	intron	0.0000
seq_s_23285	41736	intron	0.0000
seq_s_23285	41767	intron	0.0148
seq_s_23285	41780	intron	0.0000
seq_s_23285	41787	intron	0.0000
seq_s_23285	41789	intron	0.0000
seq_s_23285	41804	intron	0.0008
seq_s_23285	41820	intron	0.0000
seq_s_23285	41843	intron	0.0000
seq_s_23285	41873	intron	0.0000
seq_s_23285	41874	intron	0.0124
seq_s_23285	41888	intron	0.2074
seq_s_23285	41900	intron	0.0030
seq_s_23285	42028	intron	0.0000
seq_s_23285	42051	intron	0.0000
seq_s_23285	42110	intron	0.0000
seq_s_23285	42218	intron	0.0000
seq_s_23285	42235	intron	0.0915
seq_s_23285	42349	intron	0.0008
seq_s_23285	42351	intron	0.8293
seq_s_23285	42376	intron	0.0000
seq_s_23285	42406	intron	0.0008
seq_s_23285	42413	intron	0.0087
seq_s_23285	42438	intron	0.0000
seq_s_23285	42694	intron	0.0000
seq_s_23285	42866	intron	0.0000
seq_s_23285	42887	intron	0.0221
seq_s_23285	42888	intron	0.0087
seq_s_23285	42899	intron	0.0000
seq_s_23285	42926	intron	0.0000
seq_s_23285	42930	intron	0.0000
seq_s_23285	42940	intron	0.0000
seq_s_23285	42968	intron	0.0000
seq_s_23285	42983	intron	0.0053
seq_s_23285	42988	intron	0.0000
seq_s_23285	43042	intron	0.0100
seq_s_23285	43058	intron	0.0147
seq_s_23285	44032	intron	0.0000
seq_s_23285	44034	intron	0.0000
seq_s_23285	44049	intron	0.0000
seq_s_23285	44124	intron	0.0000
seq_s_23285	44157	intron	0.0000
seq_s_23285	44162	intron	0.1639
seq_s_23285	44167	intron	0.0653
seq_s_23285	44210	intron	0.0017
seq_s_23285	44211	intron	0.0000
seq_s_23285	44230	intron	0.0000
seq_s_23285	44231	intron	0.0017
seq_s_23285	44492	intron	0.0008
seq_s_23285	44695	intron	0.9009
seq_s_23285	44707	intron	0.0000
seq_s_23285	44731	intron	0.9009
seq_s_23285	44748	intron	0.0000
seq_s_23285	44764	intron	0.2452
seq_s_23285	44771	intron	0.0000
seq_s_23285	44781	intron	0.0000
seq_s_23285	44795	intron	0.0100
seq_s_23285	44798	intron	0.0000
seq_s_23285	44821	intron	0.0000
seq_s_23285	44865	intron	0.0000
seq_s_23285	44894	intron	0.0000
seq_s_23285	44908	intron	0.0000
seq_s_23285	44909	intron	0.0000
seq_s_23285	44925	intron	0.0000
seq_s_23285	44962	intron	0.1639
seq_s_23285	44978	intron	0.0000
seq_s_23285	45010	intron	0.8885
seq_s_23285	45050	intron	0.0000
seq_s_23285	45080	intron	0.0000
seq_s_23285	45132	intron	0.0000
seq_s_23285	46454	intron	0.5984
seq_s_23285	46472	intron	0.7005
seq_s_23285	46515	intron	0.0000
seq_s_23285	46558	intron	0.0000
seq_s_23285	46565	intron	0.0000
seq_s_23285	46586	intron	0.0000
seq_s_23285	46627	intron	0.9009
seq_s_23285	46644	intron	0.0000
seq_s_23285	46657	intron	0.0000
seq_s_23285	46694	intron	0.9009
seq_s_23285	46758	intron	0.0076
seq_s_23285	46892	intron	0.0000
seq_s_23285	46942	intron	0.0000
seq_s_23285	46967	intron	0.0000
seq_s_23285	47009	intron	0.0000
seq_s_23285	47029	intron	0.0000
seq_s_23285	47042	intron	0.3152
seq_s_23285	47110	intron	0.0000
seq_s_23285	47205	cds-synonymous	0.0000
seq_s_23285	47274	cds-synonymous	0.0000
seq_s_23285	47336	splice&intron	0.0000
seq_s_23285	47456	intron	0.0000
seq_s_23285	47457	intron	0.0000
seq_s_23285	47464	intron	0.0000
seq_s_23285	47642	intron	0.1639
seq_s_23285	47670	intron	0.8782
seq_s_23285	47671	intron	0.0000
seq_s_23285	47712	intron	0.0221
seq_s_23285	47714	intron	0.0221
seq_s_23285	47762	intron	0.0000
seq_s_23285	47772	intron	0.0000
seq_s_23285	47825	cds-synonymous	0.0000
seq_s_23285	47843	cds-synonymous	0.0000
seq_s_23285	47882	cds-synonymous	0.0000
seq_s_23285	47885	cds-synonymous	0.0430
seq_s_23285	47921	intron	0.0000
seq_s_23285	47937	intron	0.0000
seq_s_23285	47954	intron	0.0000
seq_s_23285	47955	intron	0.0000
seq_s_23285	47962	intron	0.0000
seq_s_23285	47983	intron	0.8564
seq_s_23285	48121	intron	0.0376
seq_s_23285	48140	intron	0.0000
seq_s_23285	48193	intron	0.0000
seq_s_23285	48213	intron	0.0000
seq_s_23285	48230	intron	0.0000
seq_s_23285	48285	intron	0.1639
seq_s_23285	48291	intron	0.0000
seq_s_23285	48296	intron	0.0000
seq_s_23285	48335	intron	0.0485
seq_s_23285	48364	intron	0.0000
seq_s_23285	48395	intron	0.0000
seq_s_23285	48456	intron	0.0000
seq_s_23285	48467	intron	0.0271
seq_s_23285	48491	intron	0.0000
seq_s_23285	48508	intron	0.0000
seq_s_23285	48531	intron	0.0000
seq_s_23285	48537	intron	0.9009
seq_s_23285	48555	intron	0.9009
seq_s_23285	48577	intron	0.0000
seq_s_23285	48622	intron	0.0000
seq_s_23285	48639	intron	0.0000
seq_s_23285	48656	intron	0.0000
seq_s_23285	48750	intron	0.0376
seq_s_23285	48751	intron	0.0000
seq_s_23285	48776	intron	0.0000
seq_s_23285	48819	intron	0.0000
seq_s_23285	48834	intron	0.0030
seq_s_23285	48853	intron	0.0000
seq_s_23285	48888	intron	0.0000
seq_s_23285	48930	intron	0.0219
seq_s_23285	48931	intron	0.0219
seq_s_23285	48939	intron	0.0219
seq_s_23285	48940	intron	0.0219
seq_s_23285	48941	intron	0.0000
seq_s_23285	48943	intron	0.0000
seq_s_23285	48952	intron	0.0000
seq_s_23285	48954	intron	0.0000
seq_s_23285	48970	intron	0.0000
seq_s_23285	48977	intron	0.0000
seq_s_23285	49004	intron	0.0076
seq_s_23285	49007	intron	0.0056
seq_s_23285	49016	intron	0.0176
seq_s_23285	49021	intron	0.0129
seq_s_23285	49035	intron	0.0107
seq_s_23285	49040	intron	0.0000
seq_s_23285	49041	intron	0.0000
seq_s_23285	49055	intron	0.0000
seq_s_23285	49062	intron	0.0129
seq_s_23285	49066	intron	0.0076
seq_s_23285	49087	intron	0.0681
seq_s_23285	49089	intron	0.0201
seq_s_23285	49092	intron	0.0000
seq_s_23285	49111	intron	0.0000
seq_s_23285	49112	intron	0.0540
seq_s_23285	49113	intron	0.0498
seq_s_23285	49153	intron	0.0030
seq_s_23285	49230	intron	0.6666
seq_s_23285	49265	intron	0.0000
seq_s_23285	49332	intron	0.0000
seq_s_23285	49338	intron	0.0000
seq_s_23285	49339	intron	0.0000
seq_s_23285	49371	intron	0.1848
seq_s_23285	49373	intron	0.0000
seq_s_23285	49393	intron	0.0000
seq_s_23285	49470	intron	0.0000
seq_s_23285	49545	intron	0.0000
seq_s_23285	49607	intron	0.0000
seq_s_23285	49608	intron	0.0053
seq_s_23285	49618	intron	0.0000
seq_s_23285	49630	intron	0.0000
seq_s_23285	49679	intron	0.0000
seq_s_23285	49685	intron	0.0000
seq_s_23285	49686	intron	0.1961
seq_s_23285	49689	intron	0.0053
seq_s_23285	49690	intron	0.0008
seq_s_23285	49708	intron	0.0000
seq_s_23285	49747	intron	0.0076
seq_s_23285	49754	intron	0.0000
seq_s_23285	49782	intron	0.0370
seq_s_23285	49793	intron	0.0000
seq_s_23285	49795	intron	0.0172
seq_s_23285	49862	intron	0.0030
seq_s_23285	49947	intron	0.3039
seq_s_23285	49960	intron	0.0172
seq_s_23285	49984	intron	0.0000
seq_s_23285	50002	intron	0.0000
seq_s_23285	50006	intron	0.0000
seq_s_23285	50022	intron	0.0053
seq_s_23285	50043	intron	0.8782
seq_s_23285	50068	intron	0.0008
seq_s_23285	50081	intron	0.0000
seq_s_23285	50084	intron	0.0053
seq_s_23285	50096	intron	0.0000
seq_s_23285	50105	intron	0.0124
seq_s_23285	50142	intron	0.0030
seq_s_23285	50166	intron	0.0076
seq_s_23285	50180	intron	0.0000
seq_s_23285	50197	intron	0.0053
seq_s_23285	50225	intron	0.0221
seq_s_23285	50231	intron	0.0000
seq_s_23285	51002	intron	0.0000
seq_s_23285	51011	intron	0.0000
seq_s_23285	51112	intron	0.1769
seq_s_23285	51113	intron	0.0008
seq_s_23285	51121	intron	0.0000
seq_s_23285	51165	intron	0.3082
seq_s_23285	51167	intron	0.0000
seq_s_23285	51190	intron	0.3014
seq_s_23285	51216	intron	0.0000
seq_s_23285	51228	intron	0.0000
seq_s_23285	51229	intron	0.0131
seq_s_23285	51241	intron	0.0000
seq_s_23285	51265	intron	0.0000
seq_s_23285	51493	intron	0.0000
seq_s_23285	51526	intron	0.0000
seq_s_23285	51623	intron	0.0000
seq_s_23285	51628	intron	0.0370
seq_s_23285	51658	intron	0.0131
seq_s_23285	51721	intron	0.7556
seq_s_23285	51769	intron	0.0030
seq_s_23285	51799	intron	0.0066
seq_s_23285	51822	intron	0.0000
seq_s_23285	51824	intron	0.0000
seq_s_23285	51827	intron	0.0721
seq_s_23285	51910	intron	0.0000
seq_s_23285	51926	intron	0.1639
seq_s_23285	51948	intron	0.0000
seq_s_23285	51951	intron	0.0000
seq_s_23285	51994	intron	0.2753
seq_s_23285	52014	intron	0.0000
seq_s_23285	52053	intron	0.0000
seq_s_23285	52070	intron	0.0000
seq_s_23285	52093	intron	0.0000
seq_s_23285	52094	intron	0.0000
seq_s_23285	52108	intron	0.0000
seq_s_23285	52130	intron	0.0000
seq_s_23285	52152	intron	0.0000
seq_s_23285	52158	intron	0.0000
seq_s_23285	52176	intron	0.0000
seq_s_23285	52207	intron	0.0000
seq_s_23285	52217	intron	0.0000
seq_s_23285	52426	intron	0.0505
seq_s_23285	52434	intron	0.0000
seq_s_23285	52500	intron	0.0000
seq_s_23285	52510	intron	0.2177
seq_s_23285	52527	intron	0.0000
seq_s_23285	52578	intron	0.0000
seq_s_23285	52626	intron	0.0000
seq_s_23285	52634	intron	0.0000
seq_s_23285	52644	intron	0.0000
seq_s_23285	52653	intron	0.0000
seq_s_23285	52655	intron	0.0000
seq_s_23285	52658	intron	0.0000
seq_s_23285	52706	intron	0.0000
seq_s_23285	52732	intron	0.0147
seq_s_23285	52733	intron	0.0000
seq_s_23285	52741	intron	0.0000
seq_s_23285	52772	intron	0.0000
seq_s_23285	52776	intron	0.0008
seq_s_23285	52803	intron	0.0053
seq_s_23285	52809	intron	0.0000
seq_s_23285	52824	intron	0.0303
seq_s_23285	52828	intron	0.7005
seq_s_23285	52833	intron	0.0076
seq_s_23285	52888	intron	0.0124
seq_s_23285	53116	intron	0.0172
seq_s_23285	53302	intron	0.0184
seq_s_23285	53328	intron	0.0000
seq_s_23285	53362	intron	0.0000
seq_s_23285	53375	intron	0.0000
seq_s_23285	53393	intron	0.1639
seq_s_23285	53399	intron	0.0000
seq_s_23285	53400	intron	0.0000
seq_s_23285	53415	intron	0.0000
seq_s_23285	53499	intron	0.1476
seq_s_23285	53509	intron	0.0000
seq_s_23285	53513	intron	0.0000
seq_s_23285	53648	intron	0.0000
seq_s_23285	53721	intron	0.0000
seq_s_23285	53820	intron	0.0026
seq_s_23285	53829	intron	0.0002
seq_s_23285	53831	intron	0.0000
seq_s_23285	53871	intron	0.0000
seq_s_23285	53878	intron	0.0000
seq_s_23285	53880	intron	0.0000
seq_s_23285	53932	intron	0.0000
seq_s_23285	53933	intron	0.0000
seq_s_23285	53952	intron	0.0000
seq_s_23285	53981	intron	0.7005
seq_s_23285	54095	intron	0.0000
seq_s_23285	54107	intron	0.0008
seq_s_23285	54108	intron	0.0008
seq_s_23285	54119	intron	0.1639
seq_s_23285	54155	intron	0.0000
seq_s_23285	54156	intron	0.0000
seq_s_23285	54161	intron	0.0000
seq_s_23285	54177	intron	0.0000
seq_s_23285	54261	intron	0.0000
seq_s_23285	54277	intron	0.0000
seq_s_23285	54278	intron	0.0124
seq_s_23285	54281	intron	0.0000
seq_s_23285	54285	intron	0.0000
seq_s_23285	54327	intron	0.0349
seq_s_23285	54350	intron	0.8564
seq_s_23285	54381	intron	0.0000
seq_s_23285	54416	intron	0.2690
seq_s_23285	54436	intron	0.0000
seq_s_23285	54442	intron	0.0030
seq_s_23285	54456	intron	0.0000
seq_s_23285	54457	intron	0.9009
seq_s_23285	54517	intron	0.0000
seq_s_23285	54529	intron	0.0000
seq_s_23285	54536	intron	0.0172
seq_s_23285	54554	intron	0.0000
seq_s_23285	54583	intron	0.0000
seq_s_23285	54725	intron	0.0000
seq_s_23285	54752	intron	0.0000
seq_s_23285	54772	intron	0.0000
seq_s_23285	54802	intron	0.0303
seq_s_23285	54813	intron	0.0000
seq_s_23285	54918	cds-synonymous	0.9009
seq_s_23285	54991	splice&intron	0.2753
seq_s_23285	55009	intron	0.0000
seq_s_23285	55041	intron	0.0000
seq_s_23285	55049	intron	0.0000
seq_s_23285	55080	intron	0.0000
seq_s_23285	55141	intron	0.0000
seq_s_23285	55153	intron	0.0000
seq_s_23285	55188	intron	0.0000
seq_s_23285	55253	intron	0.2816
seq_s_23285	55282	intron	0.0000
seq_s_23285	55355	intron	0.1961
seq_s_23285	55388	intron	0.0000
seq_s_23285	55405	splice&intron	0.0000
seq_s_23285	55502	cds-synonymous	0.0000
seq_s_23285	55589	intron	0.0000
seq_s_23285	55619	intron	0.0000
seq_s_23285	55661	intron	0.0000
seq_s_23285	55710	intron	0.1639
seq_s_23285	55711	intron	0.0000
seq_s_23285	55724	intron	0.0053
seq_s_23285	55780	intron	0.0000
seq_s_23285	55799	intron	0.0000
seq_s_23285	55850	intron	0.0124
seq_s_23285	55853	intron	0.8628
seq_s_23285	55865	intron	0.0000
seq_s_23285	55885	intron	0.0000
seq_s_23285	55886	intron	0.0076
seq_s_23285	56009	intron	0.0000
seq_s_23285	56011	intron	0.0034
seq_s_23285	56020	intron	0.0000
seq_s_23285	56027	intron	0.0147
seq_s_23285	56050	intron	0.0000
seq_s_23285	56056	intron	0.0000
seq_s_23285	56071	intron	0.0131
seq_s_23285	56115	intron	0.2285
seq_s_23285	56136	intron	0.1639
seq_s_23285	56139	intron	0.0008
seq_s_23285	56140	intron	0.0000
seq_s_23285	56141	intron	0.0000
seq_s_23285	56155	intron	0.0008
seq_s_23285	56156	intron	0.1517
seq_s_23285	56177	intron	0.0000
seq_s_23285	56214	intron	0.0000
seq_s_23285	56223	intron	0.0000
seq_s_23285	56229	intron	0.0000
seq_s_23285	56235	intron	0.0030
seq_s_23285	56242	intron	0.0000
seq_s_23285	56267	intron	0.0000
seq_s_23285	56268	intron	0.0000
seq_s_23285	56275	intron	0.0000
seq_s_23285	56276	intron	0.0000
seq_s_23285	56292	intron	0.0000
seq_s_23285	56308	intron	0.9009
seq_s_23285	56309	intron	0.0000
seq_s_23285	56319	intron	0.0000
seq_s_23285	56322	intron	0.0000
seq_s_23285	56325	intron	0.0000
seq_s_23285	56338	intron	0.0702
seq_s_23285	56641	intron	0.0571
seq_s_23285	56650	intron	0.0653
seq_s_23285	56659	intron	0.0000
seq_s_23285	56661	intron	0.0000
seq_s_23285	56680	intron	0.9009
seq_s_23285	56681	intron	0.0008
seq_s_23285	56720	intron	0.0008
seq_s_23285	56743	intron	0.0000
seq_s_23285	56772	intron	0.0030
seq_s_23285	56773	intron	0.0000
seq_s_23285	56775	intron	0.0000
seq_s_23285	56776	intron	0.0000
seq_s_23285	56781	intron	0.0000
seq_s_23285	56808	intron	0.0000
seq_s_23285	56813	intron	0.0000
seq_s_23285	56816	intron	0.0000
seq_s_23285	56825	intron	0.0000
seq_s_23285	56828	intron	0.0000
seq_s_23285	56840	intron	0.0000
seq_s_23285	56842	intron	0.7436
seq_s_23285	56896	intron	0.0000
seq_s_23285	56925	intron	0.0000
seq_s_23285	56942	intron	0.0000
seq_s_23285	56958	intron	0.1603
seq_s_23285	56976	intron	0.0000
seq_s_23285	57006	intron	0.0000
seq_s_23285	57096	intron	0.0000
seq_s_23285	57109	intron	0.0000
seq_s_23285	57113	intron	0.0008
seq_s_23285	57134	intron	0.0000
seq_s_23285	57141	intron	0.1639
seq_s_23285	57152	intron	0.0000
seq_s_23285	57159	intron	0.0000
seq_s_23285	57184	intron	0.0000
seq_s_23285	57189	intron	0.0000
seq_s_23285	57196	intron	0.0053
seq_s_23285	57214	intron	0.0000
seq_s_23285	57218	intron	0.0000
seq_s_23285	57224	intron	0.0000
seq_s_23285	57229	intron	0.0000
seq_s_23285	57252	intron	0.0000
seq_s_23285	57262	intron	0.8628
seq_s_23285	57263	intron	0.0000
seq_s_23285	57275	intron	0.0000
seq_s_23285	57280	intron	0.0008
seq_s_23285	57317	intron	0.9009
seq_s_23285	57319	intron	0.0000
seq_s_23285	57326	intron	0.0000
seq_s_23285	57328	intron	0.0000
seq_s_23285	57352	intron	0.3039
seq_s_23285	57377	intron	0.1639
seq_s_23285	57390	intron	0.0000
seq_s_23285	57401	intron	0.9009
seq_s_23285	57450	intron	0.0000
seq_s_23285	57654	intron	0.0000
seq_s_23285	57880	intron	0.0008
seq_s_23285	58237	intron	0.8628
seq_s_23285	58311	intron	0.1603
seq_s_23285	58340	intron	0.1639
seq_s_23285	58354	intron	0.0000
seq_s_23285	58558	intron	0.1394
seq_s_23285	58585	intron	0.0000
seq_s_23285	58849	intron	0.0000
seq_s_23285	58853	intron	0.0000
seq_s_23285	58879	intron	0.2074
seq_s_23285	58905	intron	0.0653
seq_s_23285	58908	intron	0.0000
seq_s_23285	58914	intron	0.0017
seq_s_23285	58942	intron	0.0000
seq_s_23285	58963	intron	0.0000
seq_s_23285	59006	intron	0.0000
seq_s_23285	59020	intron	0.0000
seq_s_23285	59043	intron	0.0000
seq_s_23285	59055	intron	0.0000
seq_s_23285	59061	intron	0.0000
seq_s_23285	59064	intron	0.0000
seq_s_23285	59092	intron	0.0000
seq_s_23285	59107	intron	0.0000
seq_s_23285	59111	intron	0.0000
seq_s_23285	59117	intron	0.0000
seq_s_23285	59119	intron	0.0000
seq_s_23285	59136	intron	0.0258
seq_s_23285	59139	intron	0.1314
seq_s_23285	59142	intron	0.0053
seq_s_23285	59147	intron	0.0000
seq_s_23285	59298	intron	0.0000
seq_s_23285	59462	intron	0.0111
seq_s_23285	59463	intron	0.0000
seq_s_23285	59475	intron	0.0631
seq_s_23285	59478	intron	0.0076
seq_s_23285	59479	intron	0.0000
seq_s_23285	59540	intron	0.0030
seq_s_23285	59670	intron	0.0000
seq_s_23285	59683	intron	0.0100
seq_s_23285	59863	intron	0.0030
seq_s_23285	59868	intron	0.0000
seq_s_23285	59898	intron	0.0177
seq_s_23285	59938	intron	0.0000
seq_s_23285	59948	intron	0.0131
seq_s_23285	59960	intron	0.0000
seq_s_23285	59977	intron	0.1065
seq_s_23285	59980	intron	0.0000
seq_s_23285	59983	intron	0.4905
seq_s_23285	60730	intron	0.0000
seq_s_23285	60813	intron	0.0000
seq_s_23285	60833	intron	0.0000
seq_s_23285	60840	intron	0.0303
seq_s_23285	62212	intron	0.0000
seq_s_23285	62327	intron	0.0000
seq_s_23285	62399	intron	0.0457
seq_s_23285	64317	intron	0.1628
seq_s_23285	64333	intron	0.0000
seq_s_23285	64341	intron	0.1628
seq_s_23285	64409	intron	0.0000
seq_s_23285	64426	intron	0.0911
seq_s_23285	64427	intron	0.0030
seq_s_23285	64443	intron	0.0053
seq_s_23285	64450	intron	0.0000
seq_s_23285	64482	intron	0.0000
seq_s_23285	64511	intron	0.5410
seq_s_23285	64523	intron	0.0177
seq_s_23285	64655	intron	0.1889
seq_s_23285	64660	intron	0.0000
seq_s_23285	64688	intron	0.1829
seq_s_23285	64778	intron	0.0000
seq_s_23285	64796	intron	0.0000
seq_s_23285	64800	intron	0.4557
seq_s_23285	64812	intron	0.0030
seq_s_23285	64886	intron	0.0100
seq_s_23285	64903	intron	0.0000
seq_s_23285	64943	intron	0.0000
seq_s_23285	64952	intron	0.0000
seq_s_23285	64955	intron	0.0000
seq_s_23285	64981	intron	0.0000
seq_s_23285	64987	intron	0.0000
seq_s_23285	65014	intron	0.2074
seq_s_23285	65023	intron	0.0000
seq_s_23285	65029	intron	0.0076
seq_s_23285	65031	intron	0.0000
seq_s_23285	65095	intron	0.0000
seq_s_23285	65147	intron	0.0000
seq_s_23285	65196	intron	0.0000
seq_s_23285	65228	intron	0.0246
seq_s_23285	65341	intron	0.0221
seq_s_23285	66938	intron	0.0030
seq_s_23285	67166	intron	0.0000
seq_s_23285	67226	intron	0.0000
seq_s_23285	67263	intron	0.2177
seq_s_23285	67291	intron	0.0000
seq_s_23285	67325	intron	0.0000
seq_s_23285	67333	intron	0.0000
seq_s_23285	67338	intron	0.0000
seq_s_23285	67357	intron	0.8713
seq_s_23285	67364	intron	0.8371
seq_s_23285	67517	intron	0.5969
seq_s_23285	67532	intron	0.0000
seq_s_23285	67533	intron	0.0000
seq_s_23285	67574	intron	0.0000
seq_s_23285	67636	intron	0.0030
seq_s_23285	67662	intron	0.2624
seq_s_23285	67702	intron	0.0124
seq_s_23285	67715	intron	0.0000
seq_s_23285	67750	intron	0.0000
seq_s_23285	67753	intron	0.0000
seq_s_23285	67818	intron	0.0053
seq_s_23285	67866	intron	0.0000
seq_s_23285	67948	intron	0.0000
seq_s_23285	67956	intron	0.8382
seq_s_23285	67958	intron	0.0000
seq_s_23285	68006	intron	0.0000
seq_s_23285	68069	intron	0.8371
seq_s_23285	68082	intron	0.0000
seq_s_23285	68094	intron	0.0000
seq_s_23285	68154	intron	0.8382
seq_s_23285	68178	intron	0.0000
seq_s_23285	68194	intron	0.7682
seq_s_23285	68203	intron	0.0000
seq_s_23285	68204	intron	0.0000
seq_s_23285	68208	intron	0.0000
seq_s_23285	68225	intron	0.0000
seq_s_23285	68234	intron	0.7682
seq_s_23285	68252	intron	0.0000
seq_s_23285	68289	intron	0.0653
seq_s_23285	68290	intron	0.0000
seq_s_23285	68291	intron	0.1639
seq_s_23285	68297	intron	0.0000
seq_s_23285	68300	intron	0.0000
seq_s_23285	68312	intron	0.0000
seq_s_23285	68352	intron	0.0000
seq_s_23285	68353	intron	0.0000
seq_s_23285	68364	intron	0.0000
seq_s_23285	68427	intron	0.0000
seq_s_23285	68428	intron	0.0000
seq_s_23285	68432	intron	0.0000
seq_s_23285	68434	intron	0.0000
seq_s_23285	68435	intron	0.1639
seq_s_23285	68448	intron	0.0000
seq_s_23285	68457	intron	0.1639
seq_s_23285	68482	intron	0.0000
seq_s_23285	68486	intron	0.0000
seq_s_23285	68581	intron	0.0000
seq_s_23285	68592	intron	0.0104
seq_s_23285	68606	intron	0.0100
seq_s_23285	68620	intron	0.0000
seq_s_23285	68628	intron	0.0000
seq_s_23285	68667	intron	0.1639
seq_s_23285	68688	intron	0.0000
seq_s_23285	68726	intron	0.0000
seq_s_23285	68727	intron	0.0000
seq_s_23285	68748	intron	0.0000
seq_s_23285	68773	intron	0.0000
seq_s_23285	68830	intron	0.1639
seq_s_23285	68831	intron	0.0246
seq_s_23285	68836	intron	0.0076
seq_s_23285	69182	intron	0.0000
seq_s_23285	69183	intron	0.0000
seq_s_23285	69258	intron	0.0000
seq_s_23285	69270	intron	0.0000
seq_s_23285	69271	intron	0.0014
seq_s_23285	69272	intron	0.0000
seq_s_23285	69299	intron	0.0000
seq_s_23285	69392	intron	0.0030
seq_s_23285	69456	intron	0.0000
seq_s_23285	69462	intron	0.2517
seq_s_23285	69464	intron	0.0721
seq_s_23285	69484	intron	0.0000
seq_s_23285	69585	intron	0.0000
seq_s_23285	69588	intron	0.7740
seq_s_23285	69591	intron	0.0076
seq_s_23285	69651	intron	0.3846
seq_s_23285	69660	intron	0.0000
seq_s_23285	69670	intron	0.0000
seq_s_23285	69704	intron	0.0000
seq_s_23285	69709	intron	0.7939
seq_s_23285	69720	intron	0.0076
seq_s_23285	69763	intron	0.0000
seq_s_23285	69764	intron	0.0653
seq_s_23285	69861	intron	0.0008
seq_s_23285	69864	intron	0.0000
seq_s_23285	69967	intron	0.3436
seq_s_23285	69983	intron	0.0000
seq_s_23285	69990	intron	0.8047
seq_s_23285	70039	intron	0.1639
seq_s_23285	70041	intron	0.0000
seq_s_23285	70042	intron	0.7740
seq_s_23285	70071	intron	0.0000
seq_s_23285	70086	intron	0.0000
seq_s_23285	70139	intron	0.0000
seq_s_23285	70206	intron	0.9009
seq_s_23285	70207	intron	0.0000
seq_s_23285	70223	intron	0.0000
seq_s_23285	70226	intron	0.0303
seq_s_23285	70230	intron	0.0000
seq_s_23285	70245	intron	0.3846
seq_s_23285	70249	intron	0.0303
seq_s_23285	70282	intron	0.0172
seq_s_23285	70299	intron	0.9009
seq_s_23285	70326	intron	0.0000
seq_s_23285	70328	intron	0.0000
seq_s_23285	70372	intron	0.0000
seq_s_23285	70386	intron	0.0030
seq_s_23285	70431	intron	0.9009
seq_s_23285	70506	intron	0.1639
seq_s_23285	70528	intron	0.0008
seq_s_23285	70533	intron	0.0000
seq_s_23285	70731	intron	0.0000
seq_s_23285	70753	intron	0.0653
seq_s_23285	70760	intron	0.0124
seq_s_23285	70762	intron	0.0000
seq_s_23285	70792	intron	0.1925
seq_s_23285	70806	intron	0.1925
seq_s_23285	70819	intron	0.0000
seq_s_23285	70833	intron	0.0000
seq_s_23285	70874	intron	0.0000
seq_s_23285	70880	intron	0.0303
seq_s_23285	70881	intron	0.0000
seq_s_23285	70894	intron	0.3051
seq_s_23285	70901	intron	0.0196
seq_s_23285	70933	intron	0.0008
seq_s_23285	70951	intron	0.0000
seq_s_23285	70991	intron	0.0000
seq_s_23285	70997	intron	0.0000
seq_s_23285	70999	intron	0.0000
seq_s_23285	71006	intron	0.0554
seq_s_23285	71050	intron	0.0000
seq_s_23285	71067	intron	0.0849
seq_s_23285	71077	intron	0.0000
seq_s_23285	71101	intron	0.0000
seq_s_23285	71109	intron	0.0147
seq_s_23285	71111	intron	0.0000
seq_s_23285	71161	intron	0.0000
seq_s_23285	71171	intron	0.0000
seq_s_23285	71178	intron	0.0430
seq_s_23285	71191	intron	0.0147
seq_s_23285	71206	intron	0.0008
seq_s_23285	71229	intron	0.0000
seq_s_23285	71250	intron	0.0000
seq_s_23285	71256	intron	0.0000
seq_s_23285	71259	intron	0.0000
seq_s_23285	71305	intron	0.3014
seq_s_23285	71334	intron	0.0030
seq_s_23285	71380	intron	0.8628
seq_s_23285	71382	intron	0.0000
seq_s_23285	71390	intron	0.0000
seq_s_23285	71402	intron	0.0000
seq_s_23285	71409	intron	0.0000
seq_s_23285	71457	intron	0.0000
seq_s_23285	71459	intron	0.0000
seq_s_23285	71464	intron	0.0303
seq_s_23285	71465	intron	0.0000
seq_s_23285	71489	intron	0.0000
seq_s_23285	71509	intron	0.0000
seq_s_23285	71525	intron	0.0000
seq_s_23285	71664	intron	0.0000
seq_s_23285	71701	intron	0.0303
seq_s_23285	71702	intron	0.0000
seq_s_23285	71757	intron	0.0008
seq_s_23285	71881	intron	0.0000
seq_s_23285	72189	intron	0.0000
seq_s_23285	72190	intron	0.0000
seq_s_23285	72286	intron	0.0000
seq_s_23285	72308	intron	0.0000
seq_s_23285	72314	intron	0.0030
seq_s_23285	72456	intron	0.0000
seq_s_23285	72558	intron	0.0000
seq_s_23285	72595	intron	0.0000
seq_s_23285	72599	intron	0.0000
seq_s_23285	72674	intron	0.0000
seq_s_23285	72735	intron	0.0076
seq_s_23285	72785	intron	0.0000
seq_s_23285	72787	intron	0.0000
seq_s_23285	72835	intron	0.0000
seq_s_23285	72841	intron	0.0000
seq_s_23285	72884	intron	0.0000
seq_s_23285	72957	intron	0.0000
seq_s_23285	72960	intron	0.0000
seq_s_23285	72987	intron	0.0000
seq_s_23285	72988	intron	0.0030
seq_s_23285	73051	intron	0.0000
seq_s_23285	73066	intron	0.1639
seq_s_23285	73073	intron	0.0000
seq_s_23285	73087	intron	0.0000
seq_s_23285	73102	intron	0.0000
seq_s_23285	73103	intron	0.0000
seq_s_23285	73111	intron	0.9009
seq_s_23285	73114	intron	0.1639
seq_s_23285	73126	intron	0.2510
seq_s_23285	73139	intron	0.0000
seq_s_23285	73172	intron	0.0000
seq_s_23285	73178	intron	0.0000
seq_s_23285	73229	intron	0.2569
seq_s_23285	73232	intron	0.0000
seq_s_23285	73252	intron	0.0000
seq_s_23285	73257	intron	0.0430
seq_s_23285	73264	intron	0.0000
seq_s_23285	73278	intron	0.0000
seq_s_23285	73279	intron	0.0000
seq_s_23285	73299	intron	0.0000
seq_s_23285	73302	intron	0.0000
seq_s_23285	73312	intron	0.0000
seq_s_23285	73414	intron	0.0000
seq_s_23285	73454	intron	0.0000
seq_s_23285	73459	intron	0.0000
seq_s_23285	73465	intron	0.2690
seq_s_23285	73469	intron	0.0000
seq_s_23285	73471	intron	0.2629
seq_s_23285	73486	intron	0.0000
seq_s_23285	73521	intron	0.0000
seq_s_23285	73523	intron	0.0000
seq_s_23285	73580	intron	0.0217
seq_s_23285	73582	intron	0.6817
seq_s_23285	73583	intron	0.0000
seq_s_23285	73584	intron	0.0000
seq_s_23285	73585	intron	0.6817
seq_s_23285	73590	intron	0.0329
seq_s_23285	73591	intron	0.0000
seq_s_23285	73594	intron	0.0465
seq_s_23285	73595	intron	0.0465
seq_s_23285	73728	intron	0.0000
seq_s_23285	73742	intron	0.0000
seq_s_23285	73743	intron	0.0000
seq_s_23285	73752	intron	0.0000
seq_s_23285	73792	intron	0.0000
seq_s_23285	73840	intron	0.0000
seq_s_23285	73855	intron	0.0000
seq_s_23285	73880	intron	0.8782
seq_s_23285	73918	intron	0.0000
seq_s_23285	73949	intron	0.0000
seq_s_23285	73975	intron	0.0000
seq_s_23285	73977	intron	0.0000
seq_s_23285	73992	intron	0.7449
seq_s_23285	74042	intron	0.0000
seq_s_23285	74045	intron	0.0000
seq_s_23285	74066	intron	0.0000
seq_s_23285	74095	intron	0.6908
seq_s_23285	74131	intron	0.0000
seq_s_23285	74173	intron	0.0376
seq_s_23285	74197	intron	0.0000
seq_s_23285	74223	intron	0.1639
seq_s_23285	74271	cds-missense	0.1639
seq_s_23285	74394	intron	0.0000
seq_s_23285	74456	intron	0.0000
seq_s_23285	74457	intron	0.0227
seq_s_23285	74490	intron	0.0000
seq_s_23285	74514	intron	0.0076
seq_s_23285	74525	intron	0.0000
seq_s_23285	74542	intron	0.0000
seq_s_23285	74613	intron	0.0000
seq_s_23285	74624	intron	0.0000
seq_s_23285	74661	intron	0.0000
seq_s_23285	74671	intron	0.0000
[truncated: 3,028 more rows]
