# Supplementary material for: Ecological genomics in the Northern krill uncovers loci for local adaptation across ocean basins
Source: Nat Commun. 2024 Aug 1;15:6297. doi: 10.1038/s41467-024-50239-7 (PMC11294593; doi:10.1038/s41467-024-50239-7)
Supplement: Supplementary file 15 — Source Data [file 41467_2024_50239_MOESM15_ESM.zip › Source_data/Source_data.Fig_4/Source_data.Fig_4bi/1.retinal.COM_SPAL_1_013733_XLOC_048553.fst.windows.tsv]

CHROM	POS	fst
seq_s_23285	1	0.4423
seq_s_23285	1001	0.4541
seq_s_23285	2001	0.2236
seq_s_23285	3001	0.1266
seq_s_23285	4001	0.6666
seq_s_23285	5001	0.0116
seq_s_23285	6001	0.4179
seq_s_23285	7001	0.7361
seq_s_23285	8001	0.7485
seq_s_23285	9001	0.6195
seq_s_23285	10001	0.3495
seq_s_23285	11001	0.7616
seq_s_23285	12001	0.6483
seq_s_23285	13001	0.5373
seq_s_23285	14001	0.4485
seq_s_23285	15001	0.6055
seq_s_23285	16001	0.6111
seq_s_23285	17001	0.5614
seq_s_23285	18001	0.6846
seq_s_23285	19001	0.3319
seq_s_23285	20001	0.2799
seq_s_23285	21001	0.7480
seq_s_23285	22001	0.7267
seq_s_23285	23001	0.5353
seq_s_23285	29001	0.0191
seq_s_23285	30001	0.4368
seq_s_23285	31001	0.1725
seq_s_23285	32001	0.2905
seq_s_23285	33001	0.0665
seq_s_23285	34001	0.6194
seq_s_23285	35001	0.7302
seq_s_23285	36001	0.6274
seq_s_23285	37001	0.2493
seq_s_23285	38001	0.6756
seq_s_23285	39001	0.5075
seq_s_23285	40001	0.5110
seq_s_23285	41001	0.4471
seq_s_23285	42001	0.2821
seq_s_23285	43001	0.0722
seq_s_23285	44001	0.6431
seq_s_23285	45001	0.8811
seq_s_23285	46001	0.7795
seq_s_23285	47001	0.7131
seq_s_23285	48001	0.3204
seq_s_23285	49001	0.1038
seq_s_23285	50001	0.5372
seq_s_23285	51001	0.3974
seq_s_23285	52001	0.3134
seq_s_23285	53001	0.1835
seq_s_23285	54001	0.7150
seq_s_23285	55001	0.5255
seq_s_23285	56001	0.4244
seq_s_23285	57001	0.7464
seq_s_23285	58001	0.5070
seq_s_23285	59001	0.1048
seq_s_23285	60001	0.0584
seq_s_23285	62001	0.1461
seq_s_23285	64001	0.2286
seq_s_23285	65001	0.3270
seq_s_23285	66001	0.0415
seq_s_23285	67001	0.6504
seq_s_23285	68001	0.5091
seq_s_23285	69001	0.4920
seq_s_23285	70001	0.6570
seq_s_23285	71001	0.4175
seq_s_23285	72001	0.0271
seq_s_23285	73001	0.5076
seq_s_23285	74001	0.3171
seq_s_23285	75001	0.7294
seq_s_23285	76001	0.6442
seq_s_23285	77001	0.8138
seq_s_23285	78001	0.5432
seq_s_23285	79001	0.6657
seq_s_23285	80001	0.7625
seq_s_23285	81001	0.7169
seq_s_23285	82001	0.7493
seq_s_23285	83001	0.7643
seq_s_23285	84001	0.5583
seq_s_23285	85001	0.5328
seq_s_23285	86001	0.6888
seq_s_23285	87001	0.1199
seq_s_23285	88001	0.3706
seq_s_23285	89001	0.4591
seq_s_23285	93001	0.0234
seq_s_23285	96001	-0.0008
seq_s_23285	97001	0.0512
seq_s_23285	98001	0.0236
seq_s_23285	99001	0.0301
seq_s_23285	100001	0.0139
seq_s_23285	101001	0.0679
seq_s_23285	102001	0.0365
seq_s_23285	103001	0.0261
seq_s_23285	104001	0.0376
seq_s_23285	105001	0.0433
seq_s_23285	106001	0.1204
seq_s_23285	107001	0.0487
seq_s_23285	108001	0.0853
seq_s_23285	109001	0.0377
seq_s_23285	110001	0.0860
seq_s_23285	111001	0.0803
seq_s_23285	112001	0.0679
seq_s_23285	113001	0.0587
seq_s_23285	114001	0.0369
seq_s_23285	115001	0.0320
seq_s_23285	116001	0.0967
seq_s_23285	117001	0.0252
seq_s_23285	118001	-0.0030
seq_s_23285	119001	0.0221
seq_s_23285	120001	-0.0005
seq_s_23285	121001	0.0619
seq_s_23285	122001	0.0826
seq_s_23285	123001	0.0337
seq_s_23285	124001	0.0447
seq_s_23285	125001	-0.0002
seq_s_23285	126001	0.0713
seq_s_23285	127001	0.0530
seq_s_23285	128001	0.0379
seq_s_23285	129001	0.0221
seq_s_23285	130001	0.0660
seq_s_23285	131001	0.0678
seq_s_23285	132001	0.0049
seq_s_23285	133001	0.0549
seq_s_23285	134001	0.0754
seq_s_23285	135001	0.0249
seq_s_23285	136001	0.0566
seq_s_23285	137001	0.1111
seq_s_23285	138001	0.0641
seq_s_23285	139001	0.0746
seq_s_23285	140001	0.0301
seq_s_23285	141001	0.0265
seq_s_23285	142001	0.0687
seq_s_23285	143001	0.0833
seq_s_23285	146001	0.1446
seq_s_23285	148001	0.0518
seq_s_23285	152001	0.0264
seq_s_23285	153001	0.0375
seq_s_23285	154001	0.1113
seq_s_23285	155001	0.0504
seq_s_23285	156001	0.0857
seq_s_23285	157001	0.0317
seq_s_23285	158001	0.0551
seq_s_23285	159001	0.0996
seq_s_23285	160001	0.0353
seq_s_23285	161001	0.0875
seq_s_23285	164001	0.0079
seq_s_23285	165001	0.0156
seq_s_23285	167001	0.0063
seq_s_23285	168001	0.0610
seq_s_23285	169001	0.1230
seq_s_23285	170001	0.0353
seq_s_23285	171001	0.0766
seq_s_23285	172001	0.0243
seq_s_23285	173001	0.0316
seq_s_23285	174001	0.0235
seq_s_23285	175001	0.0768
seq_s_23285	176001	0.0317
seq_s_23285	177001	0.1009
seq_s_23285	178001	0.0923
seq_s_23285	179001	0.0496
seq_s_23285	180001	0.0160
seq_s_23285	181001	0.0702
seq_s_23285	182001	0.0703
seq_s_23285	183001	0.0256
seq_s_23285	184001	0.0662
seq_s_23285	185001	0.0209
seq_s_23285	186001	0.0498
seq_s_23285	187001	0.0365
seq_s_23285	188001	0.0688
seq_s_23285	189001	0.0836
seq_s_23285	190001	0.0562
seq_s_23285	191001	0.0145
seq_s_23285	193001	0.0084
seq_s_23285	194001	0.0327
seq_s_23285	195001	0.0714
seq_s_23285	196001	0.0898
seq_s_23285	197001	0.0228
seq_s_23285	198001	0.0579
seq_s_23285	199001	0.0420
seq_s_23285	200001	0.0695
seq_s_23285	201001	0.0428
seq_s_23285	202001	0.0334
seq_s_23285	203001	0.1093
seq_s_23285	204001	0.1182
seq_s_23285	205001	0.0590
seq_s_23285	206001	0.0206
seq_s_23285	207001	0.0337
seq_s_23285	208001	0.0354
seq_s_23285	210001	0.0270
seq_s_23285	211001	0.0493
seq_s_23285	212001	0.0015
seq_s_23285	213001	0.0346
seq_s_23285	214001	0.0356
seq_s_23285	215001	0.0716
seq_s_23285	216001	0.0320
seq_s_23285	217001	0.0348
seq_s_23285	218001	0.0400
seq_s_23285	219001	0.0263
seq_s_23285	220001	0.0694
seq_s_23285	221001	0.0334
seq_s_23285	222001	0.1000
seq_s_23285	223001	0.1027
seq_s_23285	224001	0.0429
seq_s_23285	226001	0.0113
seq_s_23285	228001	0.0116
