# Supplementary material for: Ecological genomics in the Northern krill uncovers loci for local adaptation across ocean basins
Source: Nat Commun. 2024 Aug 1;15:6297. doi: 10.1038/s41467-024-50239-7 (PMC11294593; doi:10.1038/s41467-024-50239-7)
Supplement: Supplementary file 15 — Source Data [file 41467_2024_50239_MOESM15_ESM.zip › Source_data/Source_data.Fig_4/Source_data.Fig_4bi/2.neither.REF_STRG_1_61115_XLOC_043450.fst.windows.tsv]

CHROM	POS	fst
seq_s_20796	1	0.7939
seq_s_20796	2001	0.0201
seq_s_20796	3001	0.6562
seq_s_20796	4001	0.0262
seq_s_20796	5001	0.0671
seq_s_20796	6001	0.0574
seq_s_20796	10001	0.1399
seq_s_20796	12001	0.0318
seq_s_20796	13001	0.0161
seq_s_20796	14001	0.0045
seq_s_20796	15001	0.2702
seq_s_20796	19001	0.3759
seq_s_20796	20001	0.3927
seq_s_20796	21001	0.4933
seq_s_20796	22001	0.5641
seq_s_20796	23001	0.5415
seq_s_20796	25001	0.6187
seq_s_20796	26001	0.3371
seq_s_20796	27001	0.4855
seq_s_20796	29001	0.4196
seq_s_20796	30001	0.3691
seq_s_20796	31001	0.5452
seq_s_20796	32001	0.6849
seq_s_20796	33001	0.4332
seq_s_20796	34001	0.6592
seq_s_20796	35001	0.5008
seq_s_20796	36001	0.4639
seq_s_20796	37001	0.5376
seq_s_20796	38001	0.3918
seq_s_20796	39001	0.5860
seq_s_20796	44001	0.4099
seq_s_20796	51001	0.2431
seq_s_20796	52001	0.3491
seq_s_20796	53001	0.0923
seq_s_20796	54001	0.1047
seq_s_20796	55001	0.1505
seq_s_20796	56001	0.0414
seq_s_20796	57001	0.0809
seq_s_20796	58001	0.0621
seq_s_20796	59001	0.0230
seq_s_20796	60001	0.0366
seq_s_20796	61001	0.0387
seq_s_20796	62001	0.0772
seq_s_20796	63001	0.0550
seq_s_20796	64001	0.0424
seq_s_20796	65001	0.1101
seq_s_20796	66001	0.7735
seq_s_20796	67001	0.2292
seq_s_20796	68001	0.3567
seq_s_20796	69001	0.2369
seq_s_20796	70001	0.1071
seq_s_20796	71001	0.0193
seq_s_20796	72001	0.0887
seq_s_20796	73001	0.0498
seq_s_20796	74001	0.0144
seq_s_20796	75001	0.1391
seq_s_20796	76001	0.0054
seq_s_20796	81001	0.4823
seq_s_20796	82001	0.0518
seq_s_20796	83001	0.0580
seq_s_20796	84001	0.0426
seq_s_20796	85001	0.0493
seq_s_20796	86001	0.0561
seq_s_20796	87001	0.5879
seq_s_20796	88001	0.5304
seq_s_20796	89001	0.7440
seq_s_20796	90001	0.8047
seq_s_20796	91001	0.0287
seq_s_20796	93001	0.6009
seq_s_20796	94001	0.7111
seq_s_20796	95001	0.5594
seq_s_20796	96001	0.6886
seq_s_20796	97001	0.5703
seq_s_20796	98001	0.5960
seq_s_20796	99001	0.3926
seq_s_20796	100001	0.1942
seq_s_20796	102001	0.0220
seq_s_20796	104001	0.1781
seq_s_20796	105001	0.1538
seq_s_20796	106001	0.0922
seq_s_20796	107001	0.0647
seq_s_20796	108001	0.2484
seq_s_20796	109001	0.2271
seq_s_20796	110001	0.1889
seq_s_20796	111001	0.2265
seq_s_20796	113001	0.2543
seq_s_20796	114001	0.1932
seq_s_20796	115001	0.3019
seq_s_20796	116001	0.2667
seq_s_20796	117001	0.2102
seq_s_20796	118001	0.1962
seq_s_20796	119001	0.2201
seq_s_20796	120001	0.1858
seq_s_20796	121001	0.2282
seq_s_20796	122001	0.2399
seq_s_20796	123001	0.1924
seq_s_20796	124001	0.2227
seq_s_20796	125001	0.3652
seq_s_20796	126001	0.2774
seq_s_20796	127001	0.2969
seq_s_20796	128001	0.3912
seq_s_20796	129001	0.1870
seq_s_20796	130001	0.1673
seq_s_20796	131001	0.2406
seq_s_20796	132001	0.2846
seq_s_20796	133001	0.2086
seq_s_20796	134001	0.2589
seq_s_20796	135001	0.1863
seq_s_20796	136001	0.1479
seq_s_20796	137001	0.1516
seq_s_20796	138001	0.2016
seq_s_20796	139001	0.0710
seq_s_20796	140001	0.1397
seq_s_20796	141001	0.2727
seq_s_20796	142001	0.3248
seq_s_20796	143001	0.2035
seq_s_20796	144001	0.1877
seq_s_20796	145001	0.1823
seq_s_20796	146001	0.2274
seq_s_20796	147001	0.3373
seq_s_20796	148001	0.1484
seq_s_20796	149001	0.2756
seq_s_20796	151001	0.0717
seq_s_20796	156001	0.1222
seq_s_20796	157001	0.2323
seq_s_20796	158001	0.2268
seq_s_20796	159001	0.3052
seq_s_20796	160001	0.1200
seq_s_20796	161001	0.1334
seq_s_20796	162001	0.1787
seq_s_20796	163001	0.0720
seq_s_20796	164001	0.1544
seq_s_20796	165001	0.1146
seq_s_20796	166001	0.1544
seq_s_20796	167001	0.1924
seq_s_20796	168001	0.1922
seq_s_20796	169001	0.5882
seq_s_20796	170001	0.1756
seq_s_20796	171001	0.1844
seq_s_20796	172001	0.3165
seq_s_20796	173001	0.0674
seq_s_20796	174001	0.1147
seq_s_20796	175001	0.1280
seq_s_20796	176001	0.1591
seq_s_20796	177001	0.1578
seq_s_20796	178001	0.1366
seq_s_20796	180001	0.0838
seq_s_20796	181001	0.0497
seq_s_20796	182001	0.0160
seq_s_20796	183001	0.0548
seq_s_20796	188001	0.0909
seq_s_20796	189001	0.1740
seq_s_20796	191001	0.4130
seq_s_20796	192001	0.2542
seq_s_20796	193001	0.0548
seq_s_20796	194001	0.0910
seq_s_20796	195001	0.2914
seq_s_20796	197001	0.1691
seq_s_20796	198001	0.0343
seq_s_20796	199001	0.0267
