# Supplementary material for: Ecological genomics in the Northern krill uncovers loci for local adaptation across ocean basins
Source: Nat Commun. 2024 Aug 1;15:6297. doi: 10.1038/s41467-024-50239-7 (PMC11294593; doi:10.1038/s41467-024-50239-7)
Supplement: Supplementary file 15 — Source Data [file 41467_2024_50239_MOESM15_ESM.zip › Source_data/Source_data.Fig_4/Source_data.Fig_4bi/1.retinal.COM_SPAL_1_013733_XLOC_048553.xpnsl.windows.tsv]

CHROM	POS	xpnsl
seq_s_23285	1	1.00348483870968
seq_s_23285	1001	1.52594532352941
seq_s_23285	2001	-0.0461734641025641
seq_s_23285	3001	0.0573898947368421
seq_s_23285	4001	1.17880165517241
seq_s_23285	5001	1.18625
seq_s_23285	6001	1.12978618709677
seq_s_23285	7001	1.68057972222222
seq_s_23285	8001	2.01353789473684
seq_s_23285	9001	1.62021486486487
seq_s_23285	10001	0.117255742857143
seq_s_23285	11001	0.359603054285714
seq_s_23285	12001	1.2788152
seq_s_23285	13001	1.925305
seq_s_23285	14001	1.6200925
seq_s_23285	15001	2.06459459459459
seq_s_23285	16001	2.42198111111111
seq_s_23285	17001	3.22679403225806
seq_s_23285	18001	2.72179621621622
seq_s_23285	19001	2.51987833333333
seq_s_23285	20001	2.33456739130435
seq_s_23285	21001	2.5267962962963
seq_s_23285	22001	2.51497875
seq_s_23285	23001	2.30865368421053
seq_s_23285	29001	2.70862
seq_s_23285	30001	0.950719618181817
seq_s_23285	31001	0.301767577777778
seq_s_23285	32001	1.29031158333333
seq_s_23285	33001	1.33156105555556
seq_s_23285	34001	1.20696583636364
seq_s_23285	35001	0.509239047619047
seq_s_23285	36001	1.35608561538462
seq_s_23285	37001	1.75744767164179
seq_s_23285	38001	2.20015674418605
seq_s_23285	39001	1.71780479166667
seq_s_23285	40001	0.459044151020408
seq_s_23285	41001	1.61964387755102
seq_s_23285	42001	1.87003681818182
seq_s_23285	43001	1.38237
seq_s_23285	44001	1.16714265517241
seq_s_23285	45001	1.17264
seq_s_23285	46001	1.65340335714286
seq_s_23285	47001	2.1324
seq_s_23285	48001	2.16266512820513
seq_s_23285	49001	0.460843604347826
seq_s_23285	50001	0.942279533333333
seq_s_23285	51001	1.2944620137931
seq_s_23285	52001	2.11043336111111
seq_s_23285	53001	0.705490458333333
seq_s_23285	54001	2.20238181818182
seq_s_23285	55001	2.05996846153846
seq_s_23285	56001	2.27152589285714
seq_s_23285	57001	1.62666909677419
seq_s_23285	58001	2.08590714285714
seq_s_23285	59001	1.03064239393939
seq_s_23285	60001	-0.160784
seq_s_23285	62001	0.356056666666667
seq_s_23285	64001	1.140419188
seq_s_23285	65001	2.49441666666667
seq_s_23285	66001	2.40874
seq_s_23285	67001	1.11276202916667
seq_s_23285	68001	-0.301327502888889
seq_s_23285	69001	1.3196626
seq_s_23285	70001	1.57909931707317
seq_s_23285	71001	2.69351485714286
seq_s_23285	72001	2.108909
seq_s_23285	73001	1.95905947169811
seq_s_23285	74001	1.45654553571429
seq_s_23285	75001	1.99668
seq_s_23285	76001	1.96799303030303
seq_s_23285	77001	1.24164375
seq_s_23285	78001	1.40100111363636
seq_s_23285	79001	1.86791207317073
seq_s_23285	80001	2.52934736842105
seq_s_23285	81001	3.04141771428571
seq_s_23285	82001	2.35477704761905
seq_s_23285	83001	1.35297269387755
seq_s_23285	84001	1.48985557407407
seq_s_23285	85001	1.46499760869565
seq_s_23285	86001	1.19281684615385
seq_s_23285	87001	2.18253625
seq_s_23285	88001	1.73946944444444
seq_s_23285	89001	1.645565625
seq_s_23285	93001	1.87107
seq_s_23285	96001	1.57119666666667
seq_s_23285	97001	-0.0957455195121951
seq_s_23285	98001	-0.1313223
seq_s_23285	99001	-0.681760166666667
seq_s_23285	100001	-0.475070769230769
seq_s_23285	101001	0.24926206969697
seq_s_23285	102001	0.382186583333333
seq_s_23285	103001	-0.332985062340426
seq_s_23285	104001	-0.0587709263636364
seq_s_23285	105001	-0.213348753333333
seq_s_23285	106001	-0.39707042
seq_s_23285	107001	-0.384828
seq_s_23285	108001	-0.674077428571429
seq_s_23285	109001	-0.157095735714286
seq_s_23285	110001	0.688669668
seq_s_23285	111001	1.08325726923077
seq_s_23285	112001	0.198257
seq_s_23285	113001	-0.7750269
seq_s_23285	114001	-0.0202160102564103
seq_s_23285	115001	0.60038042962963
seq_s_23285	116001	-0.52115774
seq_s_23285	117001	-0.63391125
seq_s_23285	118001	-0.05423693
seq_s_23285	119001	0.6360665
seq_s_23285	120001	1.22726
seq_s_23285	121001	0.532235481481481
seq_s_23285	122001	-0.241176738461538
seq_s_23285	123001	-0.4576632
seq_s_23285	124001	0.661658
seq_s_23285	125001	0.0171296
seq_s_23285	126001	0.728873476190476
seq_s_23285	127001	0.652833367857143
seq_s_23285	128001	0.138235636363636
seq_s_23285	129001	0.313281642105263
seq_s_23285	130001	-0.756998318181818
seq_s_23285	131001	0.10272317
seq_s_23285	132001	0.3093009
seq_s_23285	133001	-0.0819906
seq_s_23285	134001	-0.458133977777778
seq_s_23285	135001	0.183789341176471
seq_s_23285	136001	0.635562448387097
seq_s_23285	137001	0.0768059312820513
seq_s_23285	138001	-0.436701753658536
seq_s_23285	139001	1.22826953846154
seq_s_23285	140001	0.84861684
seq_s_23285	141001	-0.183260722
seq_s_23285	142001	-0.210773812121212
seq_s_23285	143001	-1.11169083333333
seq_s_23285	146001	-0.724975285714286
seq_s_23285	148001	-0.496330058823529
seq_s_23285	152001	0.6345404375
seq_s_23285	153001	0.331887801
seq_s_23285	154001	-0.72306938125
seq_s_23285	155001	-0.758043837857143
seq_s_23285	156001	-0.450189205294118
seq_s_23285	157001	-0.617195833333333
seq_s_23285	158001	-0.579280536842105
seq_s_23285	159001	-0.268512384285714
seq_s_23285	160001	0.539712616666667
seq_s_23285	161001	0.700455166666667
seq_s_23285	164001	-0.446493
seq_s_23285	165001	-0.11190575
seq_s_23285	167001	0.145706857142857
seq_s_23285	168001	-0.0997830538461538
seq_s_23285	169001	-0.918448095238095
seq_s_23285	170001	-0.491293272258065
seq_s_23285	171001	-0.643100708333333
seq_s_23285	172001	-0.0565305256
seq_s_23285	173001	-0.434024019047619
seq_s_23285	174001	-0.36345835
seq_s_23285	175001	0.448366125
seq_s_23285	176001	0.539889809523809
seq_s_23285	177001	0.00773111306666667
seq_s_23285	178001	-0.187998470833333
seq_s_23285	179001	1.0065765
seq_s_23285	180001	1.17585625
seq_s_23285	181001	0.297511226666667
seq_s_23285	182001	-0.0878711611111111
seq_s_23285	183001	0.153573714285714
seq_s_23285	184001	-0.0461851586206897
seq_s_23285	185001	0.620600115625
seq_s_23285	186001	0.656513166666667
seq_s_23285	187001	-0.0469496647058824
seq_s_23285	188001	0.681973269230769
seq_s_23285	189001	0.363083615384615
seq_s_23285	190001	-0.0875957620689655
seq_s_23285	191001	-0.236937
seq_s_23285	193001	0.385817325
seq_s_23285	194001	0.62730335
seq_s_23285	195001	0.918950133333333
seq_s_23285	196001	-0.0835591555555555
seq_s_23285	197001	-0.149922827272727
seq_s_23285	198001	0.322164663333333
seq_s_23285	199001	1.16332787931034
seq_s_23285	200001	0.790786466666667
seq_s_23285	201001	-0.335511375
seq_s_23285	202001	-0.293088615384615
seq_s_23285	203001	-0.287493608333333
seq_s_23285	204001	-0.445157419444444
seq_s_23285	205001	0.386209368888889
seq_s_23285	206001	0.182077172
seq_s_23285	207001	0.466108129333333
seq_s_23285	208001	0.563549361
seq_s_23285	210001	0.850434857142857
seq_s_23285	211001	0.439121954545454
seq_s_23285	212001	-0.2544928
seq_s_23285	213001	-0.0445771507999999
seq_s_23285	214001	-0.324205678571429
seq_s_23285	215001	-0.0508665158333333
seq_s_23285	216001	0.794519153846154
seq_s_23285	217001	0.859731344827586
seq_s_23285	218001	0.900997333333333
seq_s_23285	219001	0.938468857142857
seq_s_23285	220001	0.557332911111111
seq_s_23285	221001	0.4591291
seq_s_23285	222001	-0.07218999375
seq_s_23285	223001	-0.260886102851852
seq_s_23285	224001	0.130209122222222
seq_s_23285	226001	0.592726222222222
seq_s_23285	228001	1.28202
