# Supplementary material for: Ecological genomics in the Northern krill uncovers loci for local adaptation across ocean basins
Source: Nat Commun. 2024 Aug 1;15:6297. doi: 10.1038/s41467-024-50239-7 (PMC11294593; doi:10.1038/s41467-024-50239-7)
Supplement: Supplementary file 15 — Source Data [file 41467_2024_50239_MOESM15_ESM.zip › Source_data/Source_data.Fig_4/Source_data.Fig_4bi/2.neither.REF_STRG_1_61115_XLOC_043450.xpnsl.snps.tsv]

CHROM	POS	TYPE	xpnsl
seq_s_20796	75	intergenic	1.68595
seq_s_20796	79	intergenic	1.68595
seq_s_20796	100	intergenic	1.57815
seq_s_20796	113	intergenic	1.57815
seq_s_20796	140	intergenic	1.48627
seq_s_20796	170	intergenic	1.48627
seq_s_20796	181	intergenic	1.44842
seq_s_20796	575	intergenic	1.44842
seq_s_20796	576	intergenic	1.44842
seq_s_20796	2349	intergenic	0.980564
seq_s_20796	2405	intergenic	1.30945
seq_s_20796	2420	intergenic	1.38915
seq_s_20796	2462	intergenic	1.11591
seq_s_20796	2527	intergenic	0.901134
seq_s_20796	3616	intergenic	0.901134
seq_s_20796	3623	intergenic	1.52956
seq_s_20796	3639	intergenic	1.52956
seq_s_20796	3651	intergenic	1.47938
seq_s_20796	3653	intergenic	1.47938
seq_s_20796	3711	intergenic	1.43956
seq_s_20796	3714	intergenic	1.8815
seq_s_20796	3716	intergenic	1.8815
seq_s_20796	3724	intergenic	1.26442
seq_s_20796	3748	intergenic	0.624825
seq_s_20796	3760	intergenic	1.77146
seq_s_20796	3777	intergenic	1.77496
seq_s_20796	3808	intergenic	1.9134
seq_s_20796	3831	intergenic	1.90893
seq_s_20796	3841	intergenic	0.00729282
seq_s_20796	3861	intergenic	0.673792
seq_s_20796	3863	intergenic	0.673792
seq_s_20796	3891	intergenic	0.58631
seq_s_20796	3900	intergenic	0.595194
seq_s_20796	3909	intergenic	-0.595041
seq_s_20796	3912	intergenic	-0.595041
seq_s_20796	4700	intergenic	-0.0818953
seq_s_20796	4711	intergenic	0.0783555
seq_s_20796	4717	intergenic	-0.495848
seq_s_20796	4741	intergenic	-0.0143164
seq_s_20796	4743	intergenic	0.0706231
seq_s_20796	4763	intergenic	-0.161755
seq_s_20796	4768	intergenic	-0.423883
seq_s_20796	4775	intergenic	-0.388303
seq_s_20796	4777	intergenic	-0.197002
seq_s_20796	4780	intergenic	-0.0996059
seq_s_20796	4782	intergenic	-0.158696
seq_s_20796	4965	intergenic	-0.766477
seq_s_20796	5001	intergenic	-0.766477
seq_s_20796	5074	intergenic	-0.678961
seq_s_20796	5119	intergenic	-0.954816
seq_s_20796	5127	intergenic	0.0203787
seq_s_20796	5137	intergenic	-0.0226107
seq_s_20796	5425	intergenic	0.139021
seq_s_20796	5480	intergenic	-0.661158
seq_s_20796	5598	intergenic	0.263086
seq_s_20796	5603	intergenic	0.284748
seq_s_20796	5633	intergenic	0.198962
seq_s_20796	5910	intergenic	-0.10299
seq_s_20796	5922	intergenic	-0.656287
seq_s_20796	5950	intergenic	-0.328502
seq_s_20796	5983	intergenic	-0.622052
seq_s_20796	5988	intergenic	-0.00255918
seq_s_20796	5998	intergenic	-0.373538
seq_s_20796	6098	intergenic	0.363181
seq_s_20796	6110	intergenic	-0.342601
seq_s_20796	6111	intergenic	-0.0150438
seq_s_20796	6112	intergenic	0.053024
seq_s_20796	6124	intergenic	0.104494
seq_s_20796	6125	intergenic	0.0703028
seq_s_20796	6126	intergenic	0.0703028
seq_s_20796	6131	intergenic	-0.215722
seq_s_20796	6132	intergenic	0.298354
seq_s_20796	6133	intergenic	0.383574
seq_s_20796	6277	intergenic	0.423077
seq_s_20796	6283	intergenic	-0.306601
seq_s_20796	6286	intergenic	-0.462285
seq_s_20796	6299	intergenic	-0.413146
seq_s_20796	6300	intergenic	-0.00713382
seq_s_20796	6303	intergenic	-0.119699
seq_s_20796	6319	intergenic	-0.17952
seq_s_20796	6383	intergenic	-0.0960746
seq_s_20796	10400	intergenic	-0.344275
seq_s_20796	10414	intergenic	-1.30548
seq_s_20796	10439	intergenic	-0.612019
seq_s_20796	10545	intergenic	-0.490914
seq_s_20796	10562	intergenic	-0.188947
seq_s_20796	10566	intergenic	-0.374813
seq_s_20796	10573	intergenic	-0.15892
seq_s_20796	10584	intergenic	-0.433009
seq_s_20796	10596	intergenic	0.283779
seq_s_20796	10606	intergenic	0.660928
seq_s_20796	10643	intergenic	-0.27067
seq_s_20796	10683	intergenic	-0.0976988
seq_s_20796	10685	intergenic	-0.299588
seq_s_20796	12416	intergenic	0.251621
seq_s_20796	12430	intergenic	-0.222066
seq_s_20796	12473	intergenic	0.392519
seq_s_20796	12548	intergenic	0.394102
seq_s_20796	12645	intergenic	0.394102
seq_s_20796	13429	intergenic	0.128739
seq_s_20796	13458	intergenic	-0.475103
seq_s_20796	13471	intergenic	-0.0681117
seq_s_20796	13515	intergenic	-0.0533046
seq_s_20796	13516	intergenic	-0.0412512
seq_s_20796	13519	intergenic	-0.0259252
seq_s_20796	13722	intergenic	-0.26906
seq_s_20796	13776	intergenic	0.0284822
seq_s_20796	13778	intergenic	-0.119061
seq_s_20796	13823	intergenic	-0.109439
seq_s_20796	14670	intergenic	-0.145942
seq_s_20796	14675	intergenic	0.0734745
seq_s_20796	14714	intergenic	0.0444849
seq_s_20796	14768	intergenic	0.0545297
seq_s_20796	14776	intergenic	0.0290435
seq_s_20796	14784	intergenic	0.0290435
seq_s_20796	14789	intergenic	0.0464814
seq_s_20796	14826	intergenic	-0.000449759
seq_s_20796	14857	intergenic	-0.00316106
seq_s_20796	14999	intergenic	-0.116478
seq_s_20796	15891	intergenic	-1.39434
seq_s_20796	19380	upstream	-0.697905
seq_s_20796	19463	upstream	0.492134
seq_s_20796	19466	upstream	0.478397
seq_s_20796	19468	upstream	0.433394
seq_s_20796	19474	upstream	0.426989
seq_s_20796	19476	upstream	0.451574
seq_s_20796	19489	upstream	0.451574
seq_s_20796	19493	upstream	0.993603
seq_s_20796	19503	upstream	1.13223
seq_s_20796	19515	upstream	1.30825
seq_s_20796	19516	upstream	1.29336
seq_s_20796	19541	upstream	1.30242
seq_s_20796	19545	upstream	1.22063
seq_s_20796	19554	upstream	0.907386
seq_s_20796	19561	upstream	1.06512
seq_s_20796	19571	upstream	1.05255
seq_s_20796	19598	upstream	2.46846
seq_s_20796	19612	upstream	2.40537
seq_s_20796	19632	upstream	2.51941
seq_s_20796	19634	upstream	2.36815
seq_s_20796	19639	upstream	3.04971
seq_s_20796	19646	upstream	2.96289
seq_s_20796	19647	upstream	3.35903
seq_s_20796	19656	upstream	3.00999
seq_s_20796	19657	upstream	3.22677
seq_s_20796	19660	upstream	3.00338
seq_s_20796	19683	upstream	2.88293
seq_s_20796	19688	upstream	3.43729
seq_s_20796	19691	upstream	3.44946
seq_s_20796	19698	upstream	2.93251
seq_s_20796	19700	upstream	2.8416
seq_s_20796	19705	upstream	2.84596
seq_s_20796	19715	upstream	2.99665
seq_s_20796	19717	upstream	2.95519
seq_s_20796	19719	upstream	2.94266
seq_s_20796	19724	upstream	2.8086
seq_s_20796	19732	upstream	2.71295
seq_s_20796	19752	upstream	2.71295
seq_s_20796	19759	upstream	3.03631
seq_s_20796	19761	upstream	3.10188
seq_s_20796	19778	upstream	3.10188
seq_s_20796	19784	upstream	2.67872
seq_s_20796	19792	upstream	2.6769
seq_s_20796	19793	upstream	2.6769
seq_s_20796	19806	upstream	3.00405
seq_s_20796	19809	upstream	2.81236
seq_s_20796	19812	upstream	2.78342
seq_s_20796	19813	upstream	2.76426
seq_s_20796	19815	upstream	2.80623
seq_s_20796	19820	upstream	2.81423
seq_s_20796	19837	upstream	2.84639
seq_s_20796	19839	upstream	3.57846
seq_s_20796	19846	upstream	3.62605
seq_s_20796	19865	upstream	3.23327
seq_s_20796	19866	upstream	3.02618
seq_s_20796	19868	upstream	3.03286
seq_s_20796	19877	upstream	3.03284
seq_s_20796	19879	upstream	3.05243
seq_s_20796	19887	upstream	3.62893
seq_s_20796	19889	upstream	3.73366
seq_s_20796	19891	upstream	2.82048
seq_s_20796	19894	upstream	3.10068
seq_s_20796	19901	upstream	3.12678
seq_s_20796	19903	upstream	3.31181
seq_s_20796	19905	upstream	3.25852
seq_s_20796	19906	upstream	2.67061
seq_s_20796	19916	upstream	2.62928
seq_s_20796	19917	upstream	2.57939
seq_s_20796	19922	upstream	2.57054
seq_s_20796	19927	upstream	2.70658
seq_s_20796	19928	upstream	2.96055
seq_s_20796	19935	upstream	2.76177
seq_s_20796	19949	upstream	2.85893
seq_s_20796	19959	upstream	2.34506
seq_s_20796	19970	upstream	2.1622
seq_s_20796	19991	upstream	2.23917
seq_s_20796	19994	upstream	2.20986
seq_s_20796	20011	upstream	2.46943
seq_s_20796	20023	upstream	2.21383
seq_s_20796	20025	upstream	2.02397
seq_s_20796	20040	upstream	1.85117
seq_s_20796	20043	upstream	1.90662
seq_s_20796	20080	upstream	1.982
seq_s_20796	20101	upstream	2.62272
seq_s_20796	20127	upstream	1.792
seq_s_20796	20128	upstream	1.16515
seq_s_20796	20142	upstream	0.546614
seq_s_20796	20159	upstream	-0.0260076
seq_s_20796	20161	upstream	1.0507
seq_s_20796	20164	upstream	1.21548
seq_s_20796	20198	upstream	1.13207
seq_s_20796	20214	upstream	0.940114
seq_s_20796	20218	upstream	1.76748
seq_s_20796	20245	upstream	1.86983
seq_s_20796	20248	upstream	1.84267
seq_s_20796	20298	upstream	2.30072
seq_s_20796	20307	upstream	2.23291
seq_s_20796	20812	upstream	2.18589
seq_s_20796	20814	upstream	2.26231
seq_s_20796	20818	upstream	2.26231
seq_s_20796	20823	upstream	2.74243
seq_s_20796	20841	upstream	2.64664
seq_s_20796	20851	upstream	2.64664
seq_s_20796	20852	upstream	2.64664
seq_s_20796	20859	upstream	2.62873
seq_s_20796	20864	upstream	1.78721
seq_s_20796	20878	upstream	2.73775
seq_s_20796	20889	upstream	2.73775
seq_s_20796	20907	upstream	2.65064
seq_s_20796	20912	upstream	2.65064
seq_s_20796	20921	upstream	1.93868
seq_s_20796	20931	upstream	2.71543
seq_s_20796	20935	upstream	2.71543
seq_s_20796	20937	upstream	2.71543
seq_s_20796	20947	upstream	2.71543
seq_s_20796	20953	upstream	2.24972
seq_s_20796	20956	upstream	2.11091
seq_s_20796	20968	upstream	2.01055
seq_s_20796	20972	upstream	1.99614
seq_s_20796	20973	upstream	1.95298
seq_s_20796	20975	upstream	2.02136
seq_s_20796	20979	upstream	1.97795
seq_s_20796	20981	upstream	1.91785
seq_s_20796	20985	upstream	1.9596
seq_s_20796	20989	upstream	2.06553
seq_s_20796	20996	upstream	2.10964
seq_s_20796	20997	upstream	2.12322
seq_s_20796	21006	upstream	2.91958
seq_s_20796	21008	upstream	2.37136
seq_s_20796	21010	upstream	2.35415
seq_s_20796	21012	upstream	2.5883
seq_s_20796	21013	upstream	2.58362
seq_s_20796	21020	upstream	2.59342
seq_s_20796	21029	upstream	2.05201
seq_s_20796	21030	upstream	2.12757
seq_s_20796	21037	upstream	2.16223
seq_s_20796	21041	upstream	2.17874
seq_s_20796	21054	upstream	2.1198
seq_s_20796	21055	upstream	2.25962
seq_s_20796	21057	upstream	2.42544
seq_s_20796	21091	upstream	2.1163
seq_s_20796	21092	upstream	1.98029
seq_s_20796	21094	upstream	1.93271
seq_s_20796	21095	upstream	1.93204
seq_s_20796	21096	upstream	2.0201
seq_s_20796	21112	upstream	1.98843
seq_s_20796	21114	upstream	2.40213
seq_s_20796	21118	upstream	2.44148
seq_s_20796	21129	upstream	2.42987
seq_s_20796	21134	upstream	3.12144
seq_s_20796	21138	upstream	2.97168
seq_s_20796	21146	upstream	3.18461
seq_s_20796	21181	upstream	2.48687
seq_s_20796	21232	upstream	2.46181
seq_s_20796	21237	upstream	2.7839
seq_s_20796	21249	upstream	2.14812
seq_s_20796	21252	upstream	0.607337
seq_s_20796	21271	upstream	1.11207
seq_s_20796	21272	upstream	1.11207
seq_s_20796	21273	upstream	1.11207
seq_s_20796	21443	upstream	1.20073
seq_s_20796	21497	upstream	1.2756
seq_s_20796	21539	upstream	1.2756
seq_s_20796	21559	upstream	0.433839
seq_s_20796	21560	upstream	0.433839
seq_s_20796	21562	upstream	0.443334
seq_s_20796	21582	upstream	0.439109
seq_s_20796	21620	upstream	0.481177
seq_s_20796	21630	upstream	0.409925
seq_s_20796	21667	upstream	-0.392781
seq_s_20796	21681	upstream	0.829607
seq_s_20796	21682	upstream	0.82754
seq_s_20796	21683	upstream	0.801054
seq_s_20796	21699	upstream	0.841838
seq_s_20796	21700	upstream	0.746078
seq_s_20796	21702	upstream	0.746078
seq_s_20796	21705	upstream	1.29814
seq_s_20796	21707	upstream	1.26803
seq_s_20796	21713	upstream	1.29221
seq_s_20796	21724	upstream	1.25103
seq_s_20796	21730	upstream	1.31173
seq_s_20796	21753	upstream	1.12759
seq_s_20796	21764	upstream	1.13809
seq_s_20796	21770	upstream	0.794078
seq_s_20796	21782	upstream	1.1455
seq_s_20796	21805	upstream	0.881237
seq_s_20796	21807	upstream	0.840358
seq_s_20796	21820	upstream	0.830651
seq_s_20796	21827	upstream	0.764608
seq_s_20796	21838	upstream	0.758424
seq_s_20796	21849	upstream	0.453739
seq_s_20796	21851	upstream	-0.129089
seq_s_20796	21855	upstream	1.43294
seq_s_20796	21858	upstream	1.35237
seq_s_20796	21859	upstream	1.30629
seq_s_20796	21867	upstream	1.3055
seq_s_20796	21869	upstream	1.32397
seq_s_20796	21878	upstream	1.52996
seq_s_20796	21879	upstream	1.23319
seq_s_20796	21883	upstream	1.24829
seq_s_20796	21894	upstream	1.27845
seq_s_20796	21895	upstream	1.21741
seq_s_20796	21911	upstream	1.23747
seq_s_20796	21916	upstream	1.65128
seq_s_20796	21931	upstream	1.63816
seq_s_20796	21953	upstream	1.6406
seq_s_20796	21958	upstream	1.35392
seq_s_20796	21959	upstream	1.8304
seq_s_20796	21975	upstream	1.78922
seq_s_20796	21993	upstream	2.22205
seq_s_20796	22000	upstream	1.80787
seq_s_20796	22011	upstream	1.80787
seq_s_20796	22496	upstream	2.15658
seq_s_20796	22505	upstream	2.13498
seq_s_20796	22506	upstream	2.16202
seq_s_20796	22508	upstream	2.04453
seq_s_20796	22516	upstream	2.04394
seq_s_20796	22532	upstream	2.12003
seq_s_20796	22546	upstream	2.1654
seq_s_20796	22551	upstream	2.1654
seq_s_20796	22555	upstream	2.05721
seq_s_20796	22562	upstream	2.05721
seq_s_20796	22572	upstream	1.88441
seq_s_20796	22578	upstream	2.0128
seq_s_20796	22580	upstream	1.95456
seq_s_20796	22581	upstream	1.9818
seq_s_20796	22584	upstream	2.01894
seq_s_20796	22603	upstream	2.03449
seq_s_20796	22604	upstream	2.0268
seq_s_20796	22612	upstream	2.03127
seq_s_20796	22627	upstream	2.11592
seq_s_20796	22644	upstream	2.11592
seq_s_20796	22650	upstream	2.11592
seq_s_20796	22663	upstream	2.11592
seq_s_20796	22670	upstream	2.48432
seq_s_20796	22681	upstream	2.64121
seq_s_20796	22695	upstream	2.94578
seq_s_20796	22696	upstream	2.94578
seq_s_20796	22709	upstream	2.92955
seq_s_20796	22724	upstream	2.56566
seq_s_20796	22728	upstream	2.56566
seq_s_20796	22740	upstream	2.56566
seq_s_20796	22756	upstream	2.77555
seq_s_20796	22764	upstream	2.77555
seq_s_20796	22769	upstream	2.72911
seq_s_20796	22781	upstream	3.4105
seq_s_20796	22788	upstream	3.19059
seq_s_20796	22798	upstream	3.19996
seq_s_20796	22807	upstream	3.27599
seq_s_20796	22822	upstream	3.27599
seq_s_20796	22846	upstream	3.27599
seq_s_20796	22848	upstream	3.27599
seq_s_20796	22855	upstream	3.27599
seq_s_20796	22861	upstream	3.61716
seq_s_20796	22868	upstream	3.38844
seq_s_20796	22870	upstream	3.38844
seq_s_20796	22892	upstream	3.4592
seq_s_20796	22898	upstream	4.73003
seq_s_20796	22905	upstream	3.92951
seq_s_20796	22916	upstream	3.92951
seq_s_20796	22917	upstream	3.90329
seq_s_20796	22922	upstream	3.90329
seq_s_20796	22924	upstream	3.97053
seq_s_20796	22925	upstream	4.01093
seq_s_20796	22937	upstream	4.01093
seq_s_20796	22944	upstream	4.01093
seq_s_20796	22947	upstream	4.0449
seq_s_20796	22950	upstream	4.0449
seq_s_20796	22955	upstream	4.0449
seq_s_20796	22960	upstream	4.0449
seq_s_20796	22965	utr	3.8462
seq_s_20796	22966	utr	3.8462
seq_s_20796	22976	utr	4.04395
seq_s_20796	22987	utr	4.04395
seq_s_20796	22988	utr	4.04395
seq_s_20796	23000	utr	3.77993
seq_s_20796	23009	utr	3.92287
seq_s_20796	23010	utr	3.92287
seq_s_20796	23015	utr	3.92287
seq_s_20796	23016	utr	3.82468
seq_s_20796	23048	utr	3.82468
seq_s_20796	23051	utr	3.69574
seq_s_20796	23057	utr	3.69574
seq_s_20796	23072	utr	3.7888
seq_s_20796	23080	utr	3.7888
seq_s_20796	23086	utr	3.30997
seq_s_20796	23089	utr	3.30997
seq_s_20796	23091	utr	3.57853
seq_s_20796	23095	utr	3.39642
seq_s_20796	23099	utr	3.37973
seq_s_20796	23100	utr	3.37182
seq_s_20796	23102	utr	3.47039
seq_s_20796	23103	utr	3.47039
seq_s_20796	23104	utr	2.76535
seq_s_20796	23109	utr	2.89095
seq_s_20796	23112	utr	2.84374
seq_s_20796	23122	utr	2.99599
seq_s_20796	23123	utr	2.99599
seq_s_20796	23131	utr	2.99599
seq_s_20796	23132	utr	2.99599
seq_s_20796	23133	utr	3.05414
seq_s_20796	23134	utr	3.05414
seq_s_20796	23146	utr	2.84238
seq_s_20796	23147	utr	2.8435
seq_s_20796	23148	utr	2.8444
seq_s_20796	23163	cds-synonymous	2.94984
seq_s_20796	23187	cds-synonymous	2.97111
seq_s_20796	23249	cds-missense	3.57548
seq_s_20796	23286	cds-synonymous	3.64389
seq_s_20796	23298	cds-synonymous	3.63459
seq_s_20796	23335	cds-missense	3.44017
seq_s_20796	23350	intron	2.77586
seq_s_20796	23352	intron	1.55793
seq_s_20796	23375	intron	2.58102
seq_s_20796	23388	intron	2.12609
seq_s_20796	23394	intron	2.3098
seq_s_20796	23396	intron	2.58581
seq_s_20796	23404	intron	2.57926
seq_s_20796	23443	intron	2.32979
seq_s_20796	23489	intron	2.54588
seq_s_20796	23494	intron	2.79071
seq_s_20796	23506	intron	2.42376
seq_s_20796	23514	intron	2.36452
seq_s_20796	23517	intron	2.73483
seq_s_20796	23522	intron	2.75524
seq_s_20796	23542	intron	2.56555
seq_s_20796	25102	intron	2.88055
seq_s_20796	25150	intron	2.5894
seq_s_20796	25166	intron	3.39152
seq_s_20796	25167	intron	3.23087
seq_s_20796	25177	intron	3.23087
seq_s_20796	25197	intron	2.29586
seq_s_20796	25198	intron	2.31315
seq_s_20796	25217	intron	2.03179
seq_s_20796	25220	intron	2.03179
seq_s_20796	25242	intron	3.4463
seq_s_20796	25294	intron	3.4463
seq_s_20796	25298	intron	4.81825
seq_s_20796	25318	intron	4.50059
seq_s_20796	25367	intron	4.6872
seq_s_20796	25371	intron	4.76084
seq_s_20796	25399	intron	3.93994
seq_s_20796	25433	intron	3.8304
seq_s_20796	25434	intron	3.8525
seq_s_20796	25463	intron	3.72322
seq_s_20796	25481	intron	2.9456
seq_s_20796	25490	intron	3.64956
seq_s_20796	25498	intron	3.17882
seq_s_20796	25516	intron	3.19889
seq_s_20796	25529	intron	3.18983
seq_s_20796	25530	intron	3.22018
seq_s_20796	25537	intron	3.39794
seq_s_20796	25539	intron	3.21592
seq_s_20796	25540	intron	3.3127
seq_s_20796	25563	intron	3.17384
seq_s_20796	25572	intron	3.00171
seq_s_20796	25574	intron	3.21733
seq_s_20796	25589	intron	3.50573
seq_s_20796	25594	intron	3.51712
seq_s_20796	25675	intron	3.17113
seq_s_20796	25706	intron	3.10242
seq_s_20796	25707	intron	2.96801
seq_s_20796	25708	intron	2.96801
seq_s_20796	25727	intron	2.96801
seq_s_20796	25731	intron	3.12867
seq_s_20796	25742	intron	3.12851
seq_s_20796	25749	intron	3.60301
seq_s_20796	25767	intron	3.60301
seq_s_20796	25768	intron	3.68894
seq_s_20796	25774	intron	3.52796
seq_s_20796	25776	intron	3.56924
seq_s_20796	25780	intron	3.56354
seq_s_20796	25782	intron	3.56354
seq_s_20796	25802	intron	3.79932
seq_s_20796	25832	intron	3.74317
seq_s_20796	25837	intron	3.74317
seq_s_20796	25849	intron	3.69017
seq_s_20796	25863	intron	3.70793
seq_s_20796	25901	intron	3.44132
seq_s_20796	25926	intron	3.50761
seq_s_20796	25962	intron	3.53529
seq_s_20796	25964	intron	3.65525
seq_s_20796	25967	intron	3.7579
seq_s_20796	26011	intron	4.22204
seq_s_20796	26034	intron	4.18433
seq_s_20796	26038	intron	3.96274
seq_s_20796	26049	intron	4.02745
seq_s_20796	26054	intron	4.02745
seq_s_20796	26062	intron	4.02745
seq_s_20796	26080	intron	4.9584
seq_s_20796	26100	intron	4.4546
seq_s_20796	26122	intron	4.59675
seq_s_20796	26215	intron	4.15006
seq_s_20796	26218	intron	3.4079
seq_s_20796	26219	intron	3.2924
seq_s_20796	26227	intron	3.44289
seq_s_20796	26241	intron	0.972338
seq_s_20796	26242	intron	0.0880103
seq_s_20796	26246	intron	0.0880103
seq_s_20796	26247	intron	-0.402231
seq_s_20796	26249	intron	-0.909082
seq_s_20796	26250	intron	-0.289722
seq_s_20796	26251	intron	0.45885
seq_s_20796	26253	intron	0.367228
seq_s_20796	26254	intron	1.49915
seq_s_20796	26255	intron	2.32924
seq_s_20796	26272	intron	3.56868
seq_s_20796	26278	intron	3.1924
seq_s_20796	26293	intron	2.62281
seq_s_20796	26301	intron	2.62281
seq_s_20796	26302	intron	2.65583
seq_s_20796	26307	intron	2.61079
seq_s_20796	26330	intron	2.56839
seq_s_20796	26335	intron	3.38717
seq_s_20796	26340	intron	3.56691
seq_s_20796	26345	intron	3.19954
seq_s_20796	26348	intron	3.52383
seq_s_20796	26354	intron	2.97242
seq_s_20796	26374	intron	3.01149
seq_s_20796	26385	intron	3.54672
seq_s_20796	26387	intron	3.10289
seq_s_20796	26394	intron	3.1388
seq_s_20796	26420	intron	3.07333
seq_s_20796	26455	intron	3.11586
seq_s_20796	26469	intron	3.65792
seq_s_20796	26470	intron	3.76076
seq_s_20796	26486	intron	3.75199
seq_s_20796	26496	intron	3.23516
seq_s_20796	26499	intron	3.30107
seq_s_20796	26514	intron	2.90648
seq_s_20796	26608	intron	3.34456
seq_s_20796	26610	intron	2.85198
seq_s_20796	26611	intron	3.00098
seq_s_20796	26626	intron	3.00098
seq_s_20796	26672	intron	3.10611
seq_s_20796	26688	intron	3.14353
seq_s_20796	26732	intron	3.31009
seq_s_20796	26769	intron	3.73316
seq_s_20796	26770	intron	3.73316
seq_s_20796	26772	intron	3.75517
seq_s_20796	26779	intron	3.73727
seq_s_20796	26784	intron	4.47433
seq_s_20796	26803	intron	3.95232
seq_s_20796	26818	intron	2.66804
seq_s_20796	26823	intron	1.42326
seq_s_20796	26824	intron	1.28375
seq_s_20796	26831	intron	1.53528
seq_s_20796	26845	intron	1.53528
seq_s_20796	26846	intron	1.73691
seq_s_20796	26867	intron	2.34938
seq_s_20796	26962	intron	1.67996
seq_s_20796	26965	intron	1.57046
seq_s_20796	27026	intron	1.42613
seq_s_20796	27037	intron	2.09731
seq_s_20796	27038	intron	2.42544
seq_s_20796	27042	intron	1.5305
seq_s_20796	27062	intron	1.34985
seq_s_20796	27067	intron	1.59148
seq_s_20796	27078	intron	1.65125
seq_s_20796	27083	intron	1.50092
seq_s_20796	27115	intron	1.55032
seq_s_20796	27134	intron	1.39961
seq_s_20796	27154	intron	1.25467
seq_s_20796	27196	intron	1.27654
seq_s_20796	27200	intron	1.88983
seq_s_20796	27204	intron	1.95125
seq_s_20796	27206	intron	1.57199
seq_s_20796	27220	intron	1.14016
seq_s_20796	27230	intron	0.574204
seq_s_20796	27273	intron	1.39043
seq_s_20796	27286	intron	2.6015
seq_s_20796	27287	intron	3.59484
seq_s_20796	27297	intron	3.2985
seq_s_20796	27302	intron	3.03143
seq_s_20796	27319	intron	3.21115
seq_s_20796	27372	intron	3.21115
seq_s_20796	27396	intron	3.07463
seq_s_20796	27401	intron	3.05999
seq_s_20796	27407	intron	3.05999
seq_s_20796	27427	intron	2.71015
seq_s_20796	27441	intron	2.83735
seq_s_20796	27464	intron	2.85961
seq_s_20796	27519	intron	3.48643
seq_s_20796	27559	intron	3.64338
seq_s_20796	27560	intron	3.36991
seq_s_20796	27591	intron	3.86914
seq_s_20796	27606	intron	3.55771
seq_s_20796	27607	intron	3.4971
seq_s_20796	27610	intron	4.50505
seq_s_20796	29213	intron	4.4868
seq_s_20796	29258	intron	3.51301
seq_s_20796	29300	intron	3.93367
seq_s_20796	29320	intron	3.48625
seq_s_20796	29351	intron	3.45368
seq_s_20796	29392	intron	3.45368
seq_s_20796	29395	intron	3.86696
seq_s_20796	29414	intron	3.31623
seq_s_20796	29420	intron	2.53535
seq_s_20796	29423	intron	2.54264
seq_s_20796	29424	intron	2.27818
seq_s_20796	29426	intron	2.30392
seq_s_20796	29429	intron	2.20031
seq_s_20796	29436	intron	2.20031
seq_s_20796	29466	intron	2.13127
seq_s_20796	29486	intron	2.13127
seq_s_20796	29490	intron	2.42473
seq_s_20796	29491	intron	2.42507
seq_s_20796	29496	intron	2.59432
seq_s_20796	29511	intron	2.59588
seq_s_20796	29512	intron	2.40884
seq_s_20796	29587	intron	2.35225
seq_s_20796	29605	intron	1.78322
seq_s_20796	29606	intron	2.0655
seq_s_20796	29612	intron	2.14644
seq_s_20796	29642	intron	2.19661
seq_s_20796	29644	intron	2.04376
seq_s_20796	29646	intron	1.90855
seq_s_20796	29648	intron	1.90855
seq_s_20796	29717	intron	1.8756
seq_s_20796	29720	intron	1.94969
seq_s_20796	29721	intron	0.690443
seq_s_20796	29724	intron	1.6499
seq_s_20796	29725	intron	1.92548
seq_s_20796	29726	intron	1.69564
seq_s_20796	29730	intron	1.76079
seq_s_20796	29790	intron	1.71553
seq_s_20796	29799	intron	1.70256
seq_s_20796	29810	intron	1.54937
seq_s_20796	29812	intron	1.58229
seq_s_20796	29824	intron	1.61327
seq_s_20796	29830	intron	1.79076
seq_s_20796	29845	intron	1.97877
seq_s_20796	29878	intron	1.97877
seq_s_20796	29888	intron	1.97877
seq_s_20796	29889	intron	3.36896
seq_s_20796	29916	intron	3.36896
seq_s_20796	29934	intron	2.82836
seq_s_20796	29938	intron	2.77216
seq_s_20796	29943	intron	2.56928
seq_s_20796	29948	intron	2.21138
seq_s_20796	29957	intron	2.2496
seq_s_20796	29961	intron	2.2496
seq_s_20796	29978	intron	2.01485
seq_s_20796	29980	intron	1.71662
seq_s_20796	29987	intron	1.89138
seq_s_20796	29997	intron	2.08259
seq_s_20796	30022	intron	2.42821
seq_s_20796	30026	intron	2.71315
seq_s_20796	30029	intron	2.7574
seq_s_20796	30033	intron	2.98734
seq_s_20796	30042	intron	2.96381
seq_s_20796	30051	intron	2.76412
seq_s_20796	30078	intron	3.30124
seq_s_20796	30108	intron	3.30124
seq_s_20796	30126	intron	2.76411
seq_s_20796	30141	intron	2.77719
seq_s_20796	30144	intron	2.79295
seq_s_20796	30151	intron	2.89774
seq_s_20796	30154	intron	2.32698
seq_s_20796	30178	intron	2.32698
seq_s_20796	30182	intron	2.89701
seq_s_20796	30191	intron	2.8067
seq_s_20796	30198	intron	2.71741
seq_s_20796	30231	intron	2.74253
seq_s_20796	30244	intron	2.74253
seq_s_20796	30293	intron	4.31747
seq_s_20796	30325	intron	4.2892
seq_s_20796	30326	intron	3.90682
seq_s_20796	30339	intron	3.91635
seq_s_20796	30346	intron	4.23771
seq_s_20796	30368	intron	4.2986
seq_s_20796	30769	cds-synonymous	3.80289
seq_s_20796	30770	cds-synonymous	3.51055
seq_s_20796	30772	cds-missense	3.51055
seq_s_20796	30805	cds-synonymous	3.50719
seq_s_20796	30835	cds-synonymous	3.51061
seq_s_20796	30853	cds-synonymous	3.52048
seq_s_20796	30854	cds-missense	3.52048
seq_s_20796	30863	splice&intron	3.33021
seq_s_20796	30879	intron	3.33021
seq_s_20796	30882	intron	3.28337
seq_s_20796	30889	intron	3.28337
seq_s_20796	30891	intron	3.28337
seq_s_20796	30893	intron	3.28573
seq_s_20796	30900	intron	3.28573
seq_s_20796	30913	intron	3.28573
seq_s_20796	30931	intron	3.55124
seq_s_20796	30934	intron	3.55573
seq_s_20796	30937	intron	3.55573
seq_s_20796	30946	intron	3.16167
seq_s_20796	30957	intron	2.73046
seq_s_20796	30961	intron	3.18306
seq_s_20796	30970	intron	3.10615
seq_s_20796	30975	intron	3.11055
seq_s_20796	30977	intron	3.11055
seq_s_20796	30983	intron	3.11055
seq_s_20796	30988	intron	3.11055
seq_s_20796	30992	intron	3.11055
seq_s_20796	31000	intron	3.21325
seq_s_20796	31001	intron	3.67206
seq_s_20796	31002	intron	3.48274
seq_s_20796	31009	intron	3.37719
seq_s_20796	31011	intron	3.37719
seq_s_20796	31012	intron	3.42338
seq_s_20796	31020	intron	3.4157
seq_s_20796	31026	intron	3.40762
seq_s_20796	31029	intron	3.41852
seq_s_20796	31037	intron	3.64865
seq_s_20796	31043	intron	3.33093
seq_s_20796	31056	intron	3.33582
seq_s_20796	31074	intron	3.24735
seq_s_20796	31075	intron	3.24735
seq_s_20796	31084	intron	3.14395
seq_s_20796	31089	intron	3.14395
seq_s_20796	31099	intron	3.1596
seq_s_20796	31103	intron	3.1596
seq_s_20796	31108	intron	3.13562
seq_s_20796	31113	intron	3.13562
seq_s_20796	31114	intron	3.12012
seq_s_20796	31173	intron	2.57601
seq_s_20796	31176	intron	2.91381
seq_s_20796	31181	intron	3.13843
seq_s_20796	31220	intron	3.19546
seq_s_20796	31229	intron	3.19884
seq_s_20796	31242	intron	3.23153
seq_s_20796	31267	intron	4.00202
seq_s_20796	31268	intron	4.00202
seq_s_20796	31277	intron	4.33079
seq_s_20796	31278	intron	4.04874
seq_s_20796	31287	intron	4.04874
seq_s_20796	31291	intron	4.23966
seq_s_20796	31306	intron	3.65198
seq_s_20796	31350	cds-synonymous	3.58361
seq_s_20796	31361	cds-missense	3.81216
seq_s_20796	31386	cds-synonymous	3.82476
seq_s_20796	31401	cds-synonymous	3.83302
seq_s_20796	31468	intron	4.38436
seq_s_20796	31473	intron	4.45645
seq_s_20796	31475	intron	4.47872
seq_s_20796	31481	intron	4.37767
seq_s_20796	31484	intron	4.57237
seq_s_20796	31487	intron	4.20794
seq_s_20796	31489	intron	4.19075
seq_s_20796	31492	intron	4.18726
seq_s_20796	31494	intron	4.36078
seq_s_20796	31497	intron	4.28633
seq_s_20796	31507	intron	4.38097
seq_s_20796	31509	intron	4.71405
seq_s_20796	31511	intron	4.09836
seq_s_20796	31518	intron	4.15684
seq_s_20796	31520	intron	4.20842
seq_s_20796	31525	intron	4.25182
seq_s_20796	31545	intron	3.9464
seq_s_20796	31546	intron	3.96298
seq_s_20796	31548	intron	3.96298
seq_s_20796	31552	intron	3.96298
seq_s_20796	31556	intron	3.96298
seq_s_20796	31557	intron	3.96298
seq_s_20796	31564	intron	4.25363
seq_s_20796	31571	intron	4.32816
seq_s_20796	31574	intron	4.28032
seq_s_20796	31575	intron	4.28032
seq_s_20796	31579	intron	4.80403
seq_s_20796	31583	intron	4.87796
seq_s_20796	31585	intron	4.46483
seq_s_20796	31597	intron	4.60412
seq_s_20796	31601	intron	4.59199
seq_s_20796	31604	intron	4.59199
seq_s_20796	31606	intron	4.58852
seq_s_20796	31623	intron	4.8144
seq_s_20796	31629	intron	4.8482
seq_s_20796	31633	intron	4.54962
seq_s_20796	31649	intron	3.32008
seq_s_20796	31656	intron	3.38299
seq_s_20796	31662	intron	2.9724
seq_s_20796	31672	intron	2.89841
seq_s_20796	31675	intron	2.77737
seq_s_20796	31679	intron	2.74466
seq_s_20796	31689	intron	2.74466
seq_s_20796	31696	intron	2.51638
seq_s_20796	31701	intron	3.42586
seq_s_20796	31702	intron	3.42586
seq_s_20796	31714	intron	2.32451
seq_s_20796	31760	intron	2.23221
seq_s_20796	31975	intron	2.22291
seq_s_20796	31978	intron	2.11025
seq_s_20796	31989	intron	3.09211
seq_s_20796	31993	intron	2.89469
seq_s_20796	32008	intron	3.11291
seq_s_20796	32010	intron	3.11454
seq_s_20796	32029	intron	2.98048
seq_s_20796	32036	intron	3.00714
seq_s_20796	32041	intron	3.06181
seq_s_20796	32058	intron	2.99954
seq_s_20796	32059	intron	3.0363
seq_s_20796	32063	intron	2.77376
seq_s_20796	32065	intron	2.77376
seq_s_20796	32066	intron	2.77376
seq_s_20796	32069	intron	2.80598
seq_s_20796	32077	intron	2.79436
seq_s_20796	32080	intron	3.19537
seq_s_20796	32086	intron	3.28545
seq_s_20796	32101	intron	3.28545
seq_s_20796	32103	intron	3.29616
seq_s_20796	32116	intron	3.49301
seq_s_20796	32117	intron	3.36229
seq_s_20796	32130	intron	2.85469
seq_s_20796	32132	intron	2.8774
seq_s_20796	32135	intron	2.90769
seq_s_20796	32138	intron	2.89168
seq_s_20796	32142	intron	2.71857
seq_s_20796	32146	intron	2.69143
seq_s_20796	32149	intron	2.72509
seq_s_20796	32151	intron	2.71763
seq_s_20796	32154	intron	2.68246
seq_s_20796	32156	intron	2.50316
seq_s_20796	32163	intron	2.61526
seq_s_20796	32169	intron	2.62064
seq_s_20796	32179	intron	2.71945
seq_s_20796	32195	intron	2.7506
seq_s_20796	32197	intron	3.05693
seq_s_20796	32229	cds-synonymous	2.8097
seq_s_20796	32256	cds-synonymous	2.76433
seq_s_20796	32259	cds-synonymous	2.84901
seq_s_20796	32265	cds-synonymous	2.82596
seq_s_20796	32271	cds-synonymous	2.75575
seq_s_20796	32274	cds-synonymous	2.75575
seq_s_20796	32319	cds-synonymous	2.75575
seq_s_20796	32348	cds-missense	2.75771
seq_s_20796	32388	intron	2.98178
seq_s_20796	32390	intron	3.85119
seq_s_20796	32396	intron	3.2136
seq_s_20796	32398	intron	2.81085
seq_s_20796	32401	intron	2.9366
seq_s_20796	32404	intron	2.92706
seq_s_20796	32410	intron	2.7949
seq_s_20796	32423	intron	2.72439
seq_s_20796	32430	intron	2.71611
seq_s_20796	32433	intron	2.8488
seq_s_20796	32435	intron	2.80023
seq_s_20796	32441	intron	2.81251
seq_s_20796	32445	intron	2.84349
seq_s_20796	32469	intron	2.11347
seq_s_20796	32588	intron	1.6419
seq_s_20796	32597	intron	2.28397
seq_s_20796	32603	intron	1.57154
seq_s_20796	32640	intron	-0.091408
seq_s_20796	32641	intron	-0.091408
seq_s_20796	32656	intron	-0.183906
seq_s_20796	32662	intron	-0.183906
seq_s_20796	32663	intron	-0.179708
seq_s_20796	32664	intron	-0.181792
seq_s_20796	32665	intron	-0.180112
seq_s_20796	32666	intron	-0.180112
seq_s_20796	32705	intron	0.273299
seq_s_20796	32717	intron	0.448079
seq_s_20796	32718	intron	1.08472
seq_s_20796	33477	intron	1.75866
seq_s_20796	33537	intron	2.24692
seq_s_20796	33547	intron	2.6644
seq_s_20796	33632	intron	1.95462
seq_s_20796	33636	intron	2.28789
seq_s_20796	33639	intron	2.88979
seq_s_20796	33640	intron	2.80526
seq_s_20796	33660	intron	2.78916
seq_s_20796	33668	intron	2.43757
seq_s_20796	33686	intron	2.21388
seq_s_20796	33693	intron	1.88559
seq_s_20796	33694	intron	2.86844
seq_s_20796	33699	intron	2.8985
seq_s_20796	33710	intron	2.96422
seq_s_20796	33712	intron	2.82618
seq_s_20796	33736	intron	3.00754
seq_s_20796	33749	intron	2.87395
seq_s_20796	33768	intron	3.10611
seq_s_20796	34826	intron	2.20013
seq_s_20796	34827	intron	1.67048
seq_s_20796	34829	intron	1.68098
seq_s_20796	34831	intron	1.68098
seq_s_20796	34835	intron	1.72614
seq_s_20796	34838	intron	1.05527
seq_s_20796	34841	intron	0.42577
seq_s_20796	34845	intron	0.388776
seq_s_20796	34852	intron	0.711171
seq_s_20796	34856	intron	0.731725
seq_s_20796	34869	intron	0.820641
seq_s_20796	34878	intron	0.675193
seq_s_20796	34890	intron	-0.570845
seq_s_20796	34892	intron	-0.675301
seq_s_20796	34922	intron	0.917197
seq_s_20796	34923	intron	1.53326
seq_s_20796	34931	intron	1.67086
seq_s_20796	34952	intron	1.67086
seq_s_20796	34969	intron	1.67568
seq_s_20796	34978	intron	1.50618
seq_s_20796	34999	intron	1.51977
seq_s_20796	35003	intron	1.42668
seq_s_20796	35012	intron	1.35312
seq_s_20796	35021	intron	1.3078
seq_s_20796	35026	intron	1.45038
seq_s_20796	35030	intron	1.65799
seq_s_20796	35034	intron	1.70451
seq_s_20796	35064	intron	1.90518
seq_s_20796	35118	intron	1.90852
seq_s_20796	35121	intron	1.90852
seq_s_20796	35126	intron	2.17065
seq_s_20796	35130	intron	2.0311
seq_s_20796	35142	intron	2.09809
seq_s_20796	35145	intron	1.69978
seq_s_20796	35149	intron	0.271858
seq_s_20796	35172	intron	0.271858
seq_s_20796	35196	intron	1.26539
seq_s_20796	35198	intron	1.20886
seq_s_20796	35225	intron	1.27101
seq_s_20796	35226	intron	1.38379
seq_s_20796	35236	intron	1.45549
seq_s_20796	35252	intron	1.53459
seq_s_20796	35260	intron	2.78657
seq_s_20796	35261	intron	3.43181
seq_s_20796	35262	intron	3.28932
seq_s_20796	35275	intron	3.28932
seq_s_20796	35285	intron	2.83823
seq_s_20796	35295	intron	2.83823
seq_s_20796	35297	intron	1.93805
seq_s_20796	35315	intron	2.64752
seq_s_20796	35317	intron	2.39356
seq_s_20796	35318	intron	2.54912
seq_s_20796	35324	intron	1.29743
seq_s_20796	35325	intron	2.2839
seq_s_20796	35328	intron	1.75066
seq_s_20796	35337	intron	1.32288
seq_s_20796	35342	intron	2.07111
seq_s_20796	35347	intron	2.08703
seq_s_20796	35356	intron	2.07824
seq_s_20796	35361	intron	2.44401
seq_s_20796	35374	intron	2.41981
seq_s_20796	35375	intron	2.21931
seq_s_20796	35385	intron	2.47134
seq_s_20796	35404	intron	2.2201
seq_s_20796	35407	intron	2.18077
seq_s_20796	35409	intron	2.18879
seq_s_20796	35420	intron	1.96531
seq_s_20796	35424	intron	1.98105
seq_s_20796	35426	intron	1.84644
seq_s_20796	35454	intron	1.01041
seq_s_20796	35455	intron	2.44645
seq_s_20796	35461	intron	2.22519
seq_s_20796	35473	intron	2.22129
seq_s_20796	35475	intron	2.22129
seq_s_20796	35483	intron	2.31031
seq_s_20796	35495	intron	2.36859
seq_s_20796	35498	intron	2.96638
seq_s_20796	35500	intron	2.5876
seq_s_20796	35503	intron	2.72608
seq_s_20796	35506	intron	2.69295
seq_s_20796	35512	intron	3.32883
seq_s_20796	35514	intron	2.70713
seq_s_20796	35519	intron	2.52989
seq_s_20796	35531	intron	2.52318
seq_s_20796	35549	intron	2.52734
seq_s_20796	35556	intron	2.84592
seq_s_20796	35562	intron	2.50395
seq_s_20796	35576	intron	2.49511
seq_s_20796	35585	intron	2.60033
seq_s_20796	35594	intron	2.59189
seq_s_20796	35604	intron	2.67742
seq_s_20796	35609	intron	3.54089
seq_s_20796	35616	intron	1.90893
seq_s_20796	35617	intron	2.50032
seq_s_20796	35619	intron	2.87376
seq_s_20796	35626	intron	2.65716
seq_s_20796	35633	intron	2.4562
seq_s_20796	35634	intron	2.52971
seq_s_20796	35647	intron	2.79175
seq_s_20796	35650	intron	2.36302
seq_s_20796	35716	intron	2.24636
seq_s_20796	35721	intron	2.33817
seq_s_20796	35727	intron	1.81361
seq_s_20796	35728	intron	2.54972
seq_s_20796	35764	intron	2.33219
seq_s_20796	35782	intron	2.11913
seq_s_20796	35817	cds-synonymous	1.83854
seq_s_20796	35835	cds-synonymous	1.98279
seq_s_20796	35883	cds-synonymous	2.0801
seq_s_20796	35892	cds-synonymous	2.11863
seq_s_20796	35904	cds-synonymous	1.89804
seq_s_20796	35961	intron	1.95104
seq_s_20796	35975	intron	1.97394
seq_s_20796	35978	intron	2.97639
seq_s_20796	35988	intron	2.91865
seq_s_20796	35989	intron	3.07887
seq_s_20796	35996	intron	1.91756
seq_s_20796	36003	intron	1.80707
seq_s_20796	36039	intron	1.7824
seq_s_20796	36040	intron	1.7824
seq_s_20796	36045	intron	1.64453
seq_s_20796	36054	intron	0.761652
seq_s_20796	36057	intron	1.74495
seq_s_20796	36058	intron	1.72918
seq_s_20796	36062	intron	1.06266
seq_s_20796	36063	intron	2.26901
seq_s_20796	36067	intron	2.36737
seq_s_20796	36095	intron	2.30064
seq_s_20796	36096	intron	2.27216
seq_s_20796	36101	splice&intron	2.25593
seq_s_20796	36103	splice&intron	2.25593
seq_s_20796	36125	cds-synonymous	2.34503
seq_s_20796	36128	cds-synonymous	2.99944
seq_s_20796	36131	cds-synonymous	3.12564
seq_s_20796	36146	cds-synonymous	2.91086
seq_s_20796	36155	cds-missense	2.96547
seq_s_20796	36182	cds-synonymous	3.14604
seq_s_20796	36203	cds-missense	2.70684
seq_s_20796	36239	cds-synonymous	2.59985
seq_s_20796	36251	cds-synonymous	2.44985
seq_s_20796	36263	cds-synonymous	2.53578
seq_s_20796	36269	cds-synonymous	2.51048
seq_s_20796	36323	cds-synonymous	2.69998
seq_s_20796	36329	splice&intron	2.8111
seq_s_20796	36337	intron	2.56058
seq_s_20796	36343	intron	2.51393
seq_s_20796	36367	intron	2.66495
seq_s_20796	36377	intron	3.32559
seq_s_20796	36378	intron	2.69445
seq_s_20796	36379	intron	2.81511
seq_s_20796	36387	intron	2.57053
seq_s_20796	36389	intron	2.72989
seq_s_20796	36391	intron	3.01725
seq_s_20796	36398	intron	3.01725
seq_s_20796	36408	intron	2.9287
seq_s_20796	36431	intron	2.92367
seq_s_20796	36432	intron	2.92367
seq_s_20796	36465	intron	2.65557
seq_s_20796	36474	intron	2.71301
seq_s_20796	36477	intron	2.88937
seq_s_20796	36479	intron	3.88644
seq_s_20796	36480	intron	3.45231
seq_s_20796	36483	intron	3.30553
seq_s_20796	36498	intron	3.23707
seq_s_20796	36501	intron	3.43389
seq_s_20796	36504	intron	3.36727
seq_s_20796	36522	intron	3.43318
seq_s_20796	36525	intron	3.37272
seq_s_20796	36529	intron	2.70566
seq_s_20796	36553	intron	2.84305
seq_s_20796	36555	intron	2.90805
seq_s_20796	36559	intron	2.8145
seq_s_20796	36573	intron	2.81782
seq_s_20796	36574	intron	2.81782
seq_s_20796	36577	intron	3.22189
seq_s_20796	36580	intron	2.53245
seq_s_20796	36583	intron	2.53245
seq_s_20796	36584	intron	2.4654
seq_s_20796	36591	intron	2.53245
seq_s_20796	36595	intron	3.285
seq_s_20796	36596	intron	2.44739
seq_s_20796	36610	intron	2.71226
seq_s_20796	36614	intron	2.24616
seq_s_20796	36616	intron	2.2026
seq_s_20796	36619	intron	2.21427
seq_s_20796	36622	intron	2.20425
seq_s_20796	36640	intron	1.94819
seq_s_20796	36651	intron	2.08436
seq_s_20796	36654	intron	2.49323
seq_s_20796	36658	intron	2.42604
seq_s_20796	36663	intron	1.9817
seq_s_20796	36682	intron	2.11959
seq_s_20796	36721	intron	2.05945
seq_s_20796	36729	intron	1.63752
seq_s_20796	36730	intron	1.93098
seq_s_20796	36766	intron	1.86078
seq_s_20796	36767	intron	2.99533
seq_s_20796	36777	intron	3.33848
seq_s_20796	36804	intron	3.5144
seq_s_20796	36806	intron	3.38721
seq_s_20796	36808	intron	3.92535
seq_s_20796	36816	intron	3.86047
seq_s_20796	36818	intron	3.85949
seq_s_20796	36823	intron	3.57501
seq_s_20796	36826	intron	3.68569
seq_s_20796	36841	intron	3.68569
seq_s_20796	36849	intron	4.08289
seq_s_20796	36865	intron	4.09292
seq_s_20796	36877	intron	4.10242
seq_s_20796	36896	intron	4.09664
seq_s_20796	36914	intron	4.26748
seq_s_20796	36924	intron	4.55605
seq_s_20796	36925	intron	4.17872
seq_s_20796	36932	intron	3.48038
seq_s_20796	36942	intron	3.33723
seq_s_20796	36943	intron	3.34224
seq_s_20796	36955	intron	3.39026
seq_s_20796	36962	intron	3.58436
seq_s_20796	36975	intron	3.39534
seq_s_20796	36981	intron	3.49237
seq_s_20796	36995	intron	2.59137
seq_s_20796	36997	intron	2.63539
seq_s_20796	36998	intron	2.3794
seq_s_20796	36999	intron	2.36997
seq_s_20796	37000	intron	2.36997
seq_s_20796	37002	intron	2.36997
seq_s_20796	37005	intron	2.42478
seq_s_20796	37008	intron	2.48751
seq_s_20796	37015	intron	2.48751
seq_s_20796	37023	intron	2.71465
seq_s_20796	37025	intron	2.59136
seq_s_20796	37034	intron	2.09653
seq_s_20796	37035	intron	2.93534
seq_s_20796	37037	intron	3.23445
seq_s_20796	37045	intron	3.11551
seq_s_20796	37049	intron	3.08931
seq_s_20796	37051	intron	3.08931
seq_s_20796	37068	intron	2.97416
seq_s_20796	37079	intron	2.90169
seq_s_20796	37082	intron	2.96304
seq_s_20796	37084	intron	2.36317
seq_s_20796	37094	intron	3.24541
seq_s_20796	37104	intron	3.21704
seq_s_20796	37106	intron	3.74069
seq_s_20796	37108	intron	3.65801
seq_s_20796	37114	intron	3.65801
seq_s_20796	37117	intron	3.70985
seq_s_20796	37120	intron	3.67537
seq_s_20796	37122	intron	3.72059
seq_s_20796	37134	intron	4.02465
seq_s_20796	37138	intron	3.87036
seq_s_20796	37143	intron	3.87036
seq_s_20796	37145	intron	3.48499
seq_s_20796	37146	intron	3.45107
seq_s_20796	37152	intron	3.48761
seq_s_20796	37155	intron	3.57481
seq_s_20796	37158	intron	3.50888
seq_s_20796	37160	intron	3.54887
seq_s_20796	37178	intron	3.704
seq_s_20796	37185	intron	3.6379
seq_s_20796	37186	intron	3.55186
seq_s_20796	37195	intron	3.58826
seq_s_20796	37208	intron	3.57348
seq_s_20796	37209	intron	3.83785
seq_s_20796	37213	intron	3.79057
seq_s_20796	37225	intron	3.70702
seq_s_20796	37227	intron	3.70842
seq_s_20796	37229	intron	3.71927
seq_s_20796	37234	intron	3.89348
seq_s_20796	37236	intron	3.64347
seq_s_20796	37237	intron	3.73631
seq_s_20796	37242	intron	3.753
seq_s_20796	37243	intron	3.67047
seq_s_20796	37252	intron	3.6118
seq_s_20796	37261	intron	3.94799
seq_s_20796	37271	intron	4.08861
seq_s_20796	37276	intron	3.87208
seq_s_20796	37286	intron	3.85899
seq_s_20796	37289	intron	3.85322
seq_s_20796	37298	intron	3.84774
seq_s_20796	37299	intron	3.90561
seq_s_20796	37302	intron	4.10671
seq_s_20796	37305	intron	3.90209
seq_s_20796	37316	intron	3.87744
seq_s_20796	37319	intron	4.11559
seq_s_20796	37327	intron	3.92335
seq_s_20796	37339	intron	3.84734
seq_s_20796	37341	intron	4.13943
seq_s_20796	37342	intron	4.15447
seq_s_20796	37343	intron	3.87689
seq_s_20796	37373	intron	4.20045
seq_s_20796	37376	intron	3.92061
seq_s_20796	37381	intron	3.92481
seq_s_20796	37388	intron	4.21609
seq_s_20796	37400	intron	4.16634
seq_s_20796	37404	intron	4.16634
seq_s_20796	37431	intron	4.12648
seq_s_20796	37442	intron	4.05009
seq_s_20796	37444	intron	4.08518
seq_s_20796	37457	intron	3.96813
seq_s_20796	37475	intron	4.04484
seq_s_20796	37479	intron	4.03654
seq_s_20796	37482	intron	4.31454
seq_s_20796	37483	intron	4.03927
seq_s_20796	37493	intron	4.04136
seq_s_20796	37498	intron	4.09297
seq_s_20796	37508	intron	4.13512
seq_s_20796	37512	intron	4.0038
seq_s_20796	37516	intron	3.86228
seq_s_20796	37521	intron	3.49668
seq_s_20796	37528	intron	3.85177
seq_s_20796	37531	intron	3.81692
seq_s_20796	37532	intron	3.80767
seq_s_20796	37547	intron	3.58964
seq_s_20796	37551	intron	3.63473
seq_s_20796	37576	intron	3.64525
seq_s_20796	37582	intron	3.85337
seq_s_20796	37595	intron	3.85337
seq_s_20796	37600	intron	3.58381
seq_s_20796	37606	intron	3.58381
seq_s_20796	37889	intron	3.80636
seq_s_20796	37895	intron	3.46738
seq_s_20796	37905	intron	3.71529
seq_s_20796	37920	intron	3.72021
seq_s_20796	37921	intron	3.72021
seq_s_20796	37958	intron	3.83797
seq_s_20796	37965	intron	3.86676
seq_s_20796	37969	intron	3.84971
seq_s_20796	37999	intron	3.09956
seq_s_20796	38027	intron	3.16109
seq_s_20796	38030	intron	2.83796
seq_s_20796	38031	intron	2.99398
seq_s_20796	38032	intron	2.99398
seq_s_20796	38047	intron	1.88666
seq_s_20796	38065	intron	3.03459
seq_s_20796	38084	intron	2.73634
seq_s_20796	38106	intron	2.75779
seq_s_20796	38127	intron	2.98469
seq_s_20796	38130	intron	2.99068
seq_s_20796	38144	intron	2.8293
seq_s_20796	38150	intron	2.99386
seq_s_20796	38167	intron	3.6951
seq_s_20796	38180	intron	3.61172
seq_s_20796	38183	intron	3.61182
seq_s_20796	38212	intron	3.8296
seq_s_20796	38215	intron	3.2927
seq_s_20796	38262	intron	2.81371
seq_s_20796	38269	intron	2.86992
seq_s_20796	38300	intron	2.56753
seq_s_20796	38307	intron	2.51463
seq_s_20796	38343	intron	1.46945
seq_s_20796	38344	intron	1.07598
seq_s_20796	38350	intron	0.783966
seq_s_20796	38355	intron	2.39808
seq_s_20796	38368	intron	2.71899
seq_s_20796	38375	intron	2.77567
seq_s_20796	38377	intron	2.8324
seq_s_20796	39114	intron	3.23239
seq_s_20796	39124	intron	2.94987
seq_s_20796	39165	intron	2.95733
seq_s_20796	39170	intron	3.40079
seq_s_20796	39177	intron	2.65104
seq_s_20796	39179	intron	2.91622
seq_s_20796	39180	intron	2.83921
seq_s_20796	39202	intron	2.77414
seq_s_20796	39225	intron	2.84218
seq_s_20796	39892	intron	2.35615
seq_s_20796	39905	intron	2.40248
seq_s_20796	39910	intron	2.48663
seq_s_20796	39917	intron	3.25441
seq_s_20796	39924	intron	2.68452
seq_s_20796	39932	intron	2.64906
seq_s_20796	39945	intron	2.65702
seq_s_20796	39949	intron	2.69315
seq_s_20796	39950	intron	2.68811
seq_s_20796	39957	intron	3.27415
seq_s_20796	44434	intron	3.08244
seq_s_20796	44453	intron	3.12274
seq_s_20796	44456	intron	3.4791
seq_s_20796	44457	intron	3.56865
seq_s_20796	44461	intron	3.62294
seq_s_20796	44464	intron	3.80568
seq_s_20796	44465	intron	3.91276
seq_s_20796	44609	intron	3.71485
seq_s_20796	44620	intron	3.25251
seq_s_20796	44639	intron	4.13341
seq_s_20796	44644	intron	3.54221
seq_s_20796	44645	intron	3.1881
seq_s_20796	44871	intron	3.06036
seq_s_20796	51612	downstream	3.06036
seq_s_20796	51636	downstream	2.94152
seq_s_20796	51993	downstream	3.12011
seq_s_20796	52041	downstream	2.9476
seq_s_20796	52050	downstream	2.92593
seq_s_20796	52075	downstream	2.58659
seq_s_20796	52080	downstream	1.11559
seq_s_20796	52082	downstream	1.20351
seq_s_20796	52083	downstream	1.10867
seq_s_20796	52100	downstream	1.10867
seq_s_20796	52194	downstream	2.72316
seq_s_20796	52202	downstream	2.85163
seq_s_20796	52208	downstream	2.5173
seq_s_20796	52216	downstream	2.52344
seq_s_20796	52236	downstream	2.78478
seq_s_20796	52242	downstream	2.89277
seq_s_20796	52273	downstream	2.89277
seq_s_20796	52278	downstream	2.89277
seq_s_20796	52300	downstream	2.15812
seq_s_20796	52337	downstream	1.93831
seq_s_20796	52340	downstream	2.01264
seq_s_20796	52343	downstream	1.81947
seq_s_20796	52344	downstream	1.72127
seq_s_20796	52346	downstream	2.11554
seq_s_20796	52351	downstream	2.02671
seq_s_20796	52385	downstream	2.17848
seq_s_20796	52386	downstream	2.15073
seq_s_20796	52391	downstream	2.12852
seq_s_20796	52392	downstream	2.12852
seq_s_20796	52394	downstream	2.12783
seq_s_20796	52402	downstream	2.04933
seq_s_20796	52422	downstream	2.01335
seq_s_20796	52435	downstream	2.17636
seq_s_20796	52440	downstream	1.93202
seq_s_20796	52442	downstream	1.84054
seq_s_20796	52458	downstream	1.54889
seq_s_20796	52460	downstream	1.52967
seq_s_20796	52462	downstream	1.52329
seq_s_20796	52463	downstream	1.51923
seq_s_20796	52464	downstream	0.921633
seq_s_20796	52468	downstream	1.75307
seq_s_20796	52481	downstream	1.71275
seq_s_20796	52484	downstream	1.66034
seq_s_20796	52495	downstream	1.68867
seq_s_20796	52509	downstream	1.54759
seq_s_20796	52510	downstream	1.6908
seq_s_20796	52524	downstream	1.03662
seq_s_20796	52528	downstream	1.06594
seq_s_20796	52530	downstream	1.06594
seq_s_20796	52548	downstream	2.14544
seq_s_20796	52573	downstream	2.17283
seq_s_20796	52575	downstream	1.83465
seq_s_20796	52576	downstream	1.77428
seq_s_20796	52588	downstream	2.05646
seq_s_20796	52636	downstream	1.63117
seq_s_20796	52640	downstream	1.45515
seq_s_20796	52692	downstream	1.46607
seq_s_20796	52702	downstream	1.29656
seq_s_20796	52751	downstream	1.49761
seq_s_20796	52789	downstream	1.47749
seq_s_20796	52818	downstream	1.47009
seq_s_20796	52830	downstream	1.21833
seq_s_20796	52854	downstream	1.51245
seq_s_20796	52865	downstream	1.38368
seq_s_20796	52917	downstream	1.38368
seq_s_20796	53001	downstream	1.70085
seq_s_20796	53013	downstream	1.57127
seq_s_20796	53015	downstream	1.57127
seq_s_20796	53019	downstream	1.88749
seq_s_20796	53025	downstream	1.57816
seq_s_20796	53100	downstream	1.5649
seq_s_20796	53101	downstream	1.5582
seq_s_20796	53113	downstream	1.64503
seq_s_20796	53126	downstream	1.63809
seq_s_20796	53131	downstream	1.89887
seq_s_20796	53132	downstream	1.79564
seq_s_20796	53138	downstream	1.79719
seq_s_20796	53152	downstream	1.81431
seq_s_20796	53197	downstream	1.91713
seq_s_20796	53248	downstream	1.74159
seq_s_20796	53252	downstream	1.75973
seq_s_20796	53269	downstream	1.66796
seq_s_20796	53287	downstream	1.55488
seq_s_20796	53355	downstream	1.89318
seq_s_20796	53368	downstream	1.95524
seq_s_20796	53370	downstream	1.82885
seq_s_20796	53371	downstream	1.87079
seq_s_20796	53391	downstream	1.74438
seq_s_20796	53410	downstream	1.68771
seq_s_20796	53411	downstream	1.68399
seq_s_20796	53414	downstream	1.6425
seq_s_20796	53431	downstream	1.71299
seq_s_20796	53466	downstream	1.7046
seq_s_20796	53482	downstream	1.55882
seq_s_20796	53483	downstream	1.55882
seq_s_20796	53504	downstream	1.50207
seq_s_20796	53520	downstream	1.51967
seq_s_20796	53607	downstream	1.63698
seq_s_20796	53608	downstream	1.63698
seq_s_20796	53619	downstream	1.51753
seq_s_20796	53646	downstream	1.60736
seq_s_20796	53650	downstream	1.62877
seq_s_20796	53653	downstream	1.36868
seq_s_20796	53662	downstream	1.68586
seq_s_20796	53663	downstream	1.68586
seq_s_20796	53674	downstream	1.67391
seq_s_20796	53678	downstream	1.71596
seq_s_20796	53679	downstream	1.72165
seq_s_20796	53694	downstream	1.68445
seq_s_20796	53729	downstream	1.69063
seq_s_20796	53764	downstream	1.723
seq_s_20796	53777	downstream	1.60768
seq_s_20796	53784	downstream	1.75003
seq_s_20796	53786	downstream	1.68022
seq_s_20796	53811	downstream	1.68022
seq_s_20796	53818	downstream	1.48744
seq_s_20796	53835	downstream	1.49671
seq_s_20796	53840	downstream	1.4978
seq_s_20796	53847	downstream	1.4978
seq_s_20796	53868	downstream	1.52586
seq_s_20796	53896	downstream	1.69408
seq_s_20796	53904	downstream	1.45946
seq_s_20796	53906	downstream	1.44268
seq_s_20796	53963	downstream	1.55689
seq_s_20796	53984	downstream	1.7493
seq_s_20796	53996	downstream	1.70308
seq_s_20796	54015	downstream	1.90228
seq_s_20796	54022	downstream	1.71348
seq_s_20796	54024	downstream	1.71506
seq_s_20796	54027	downstream	1.93932
seq_s_20796	54036	downstream	1.86743
seq_s_20796	54041	downstream	1.79123
seq_s_20796	54070	downstream	1.84558
seq_s_20796	54072	downstream	1.92063
seq_s_20796	54115	downstream	1.61505
seq_s_20796	54116	downstream	1.88298
seq_s_20796	55132	intergenic	2.50339
seq_s_20796	55135	intergenic	1.21437
seq_s_20796	55140	intergenic	0.814777
seq_s_20796	55182	intergenic	0.476224
seq_s_20796	55183	intergenic	0.186523
seq_s_20796	55191	intergenic	0.752494
seq_s_20796	55193	intergenic	1.10275
seq_s_20796	55215	intergenic	1.44017
seq_s_20796	55218	intergenic	1.40566
seq_s_20796	55225	intergenic	1.44638
seq_s_20796	55226	intergenic	0.86187
seq_s_20796	55227	intergenic	1.11527
seq_s_20796	55256	intergenic	0.755608
seq_s_20796	55285	intergenic	0.951905
seq_s_20796	56004	intergenic	0.80319
seq_s_20796	56018	intergenic	-0.205441
seq_s_20796	56034	intergenic	-0.0569095
seq_s_20796	56041	intergenic	-0.0101013
seq_s_20796	56053	intergenic	1.16935
seq_s_20796	56409	intergenic	1.14277
seq_s_20796	56428	intergenic	0.960503
seq_s_20796	56441	intergenic	0.968697
seq_s_20796	56445	intergenic	0.968697
seq_s_20796	56448	intergenic	0.989595
seq_s_20796	56468	intergenic	0.989595
seq_s_20796	56469	intergenic	0.771058
seq_s_20796	56475	intergenic	1.12307
seq_s_20796	56477	intergenic	1.1273
seq_s_20796	56478	intergenic	1.1273
seq_s_20796	56486	intergenic	1.14067
seq_s_20796	56502	intergenic	1.08742
seq_s_20796	56510	intergenic	1.1406
seq_s_20796	56516	intergenic	1.0787
seq_s_20796	57365	intergenic	1.18655
seq_s_20796	57366	intergenic	1.2596
seq_s_20796	57383	intergenic	1.22098
seq_s_20796	57391	intergenic	1.19223
seq_s_20796	57395	intergenic	1.22059
seq_s_20796	57408	intergenic	1.09852
seq_s_20796	57411	intergenic	1.1541
seq_s_20796	57443	intergenic	1.10942
seq_s_20796	57447	intergenic	1.10975
seq_s_20796	57448	intergenic	1.30103
seq_s_20796	57454	intergenic	1.52211
seq_s_20796	57459	intergenic	1.29524
seq_s_20796	57461	intergenic	1.11188
seq_s_20796	57483	intergenic	1.10018
seq_s_20796	57484	intergenic	1.18488
seq_s_20796	57492	intergenic	1.00479
seq_s_20796	57499	intergenic	0.947438
seq_s_20796	57519	intergenic	1.03952
seq_s_20796	57540	intergenic	0.391356
seq_s_20796	57543	intergenic	0.42018
seq_s_20796	57544	intergenic	0.342884
seq_s_20796	57555	intergenic	0.380952
seq_s_20796	57567	intergenic	0.380952
seq_s_20796	57581	intergenic	0.389219
seq_s_20796	57636	intergenic	0.524854
seq_s_20796	57652	intergenic	0.587116
seq_s_20796	57668	intergenic	0.135461
seq_s_20796	57681	intergenic	0.463611
seq_s_20796	57700	intergenic	0.479235
seq_s_20796	57707	intergenic	0.306094
seq_s_20796	57721	intergenic	-0.81261
seq_s_20796	57775	intergenic	-0.0923365
seq_s_20796	57792	intergenic	-0.382589
seq_s_20796	57793	intergenic	-0.172212
seq_s_20796	57797	intergenic	-0.166179
seq_s_20796	57802	intergenic	-0.17025
seq_s_20796	57811	intergenic	-0.04203
seq_s_20796	57816	intergenic	-0.0986178
seq_s_20796	57818	intergenic	-0.208589
seq_s_20796	57831	intergenic	-0.178195
seq_s_20796	57844	intergenic	-0.19304
seq_s_20796	57856	intergenic	-0.19304
seq_s_20796	57864	intergenic	-0.205369
seq_s_20796	57886	intergenic	-0.997537
seq_s_20796	57908	intergenic	-0.584899
seq_s_20796	57909	intergenic	-0.601617
seq_s_20796	57917	intergenic	-0.920333
seq_s_20796	57921	intergenic	-0.745966
seq_s_20796	57959	intergenic	-0.963219
seq_s_20796	57981	intergenic	-0.942721
seq_s_20796	57982	intergenic	-0.942721
seq_s_20796	57983	intergenic	-0.942721
seq_s_20796	57986	intergenic	-0.942721
seq_s_20796	57989	intergenic	-0.585312
seq_s_20796	58001	intergenic	-0.651639
seq_s_20796	58018	intergenic	-0.163297
seq_s_20796	58019	intergenic	-0.163297
seq_s_20796	58026	intergenic	-0.483056
seq_s_20796	58038	intergenic	0.406262
seq_s_20796	58040	intergenic	-0.201021
seq_s_20796	58056	intergenic	0.382901
seq_s_20796	58065	intergenic	0.419223
seq_s_20796	58092	intergenic	0.574169
seq_s_20796	58096	intergenic	0.0917401
seq_s_20796	58111	intergenic	0.455471
seq_s_20796	58112	intergenic	0.430756
seq_s_20796	58130	intergenic	0.708632
seq_s_20796	58131	intergenic	1.2177
seq_s_20796	58140	intergenic	1.30896
seq_s_20796	58151	intergenic	1.2518
seq_s_20796	58168	intergenic	1.19598
seq_s_20796	58202	intergenic	1.19983
seq_s_20796	58206	intergenic	1.32386
seq_s_20796	58216	intergenic	1.16567
seq_s_20796	58220	intergenic	1.16567
seq_s_20796	58236	intergenic	1.14104
seq_s_20796	58244	intergenic	1.32637
seq_s_20796	58272	intergenic	1.25153
seq_s_20796	58274	intergenic	1.24054
seq_s_20796	58337	intergenic	1.24424
seq_s_20796	58348	intergenic	1.50353
seq_s_20796	58360	intergenic	1.23167
seq_s_20796	58370	intergenic	1.22374
seq_s_20796	58407	intergenic	1.07409
seq_s_20796	58413	intergenic	0.777984
seq_s_20796	58415	intergenic	0.777984
seq_s_20796	58434	intergenic	0.777984
seq_s_20796	58477	intergenic	0.801738
seq_s_20796	58508	intergenic	0.541417
seq_s_20796	58531	intergenic	0.541417
seq_s_20796	58535	intergenic	0.733476
seq_s_20796	58554	intergenic	0.797252
seq_s_20796	58591	intergenic	0.751733
seq_s_20796	58624	intergenic	0.767593
seq_s_20796	58632	intergenic	0.634155
seq_s_20796	58701	intergenic	0.709665
seq_s_20796	58704	intergenic	0.646759
seq_s_20796	58725	intergenic	0.0662387
seq_s_20796	58779	intergenic	0.0713182
seq_s_20796	58861	intergenic	0.377421
seq_s_20796	58902	intergenic	0.459883
seq_s_20796	58938	intergenic	0.376052
seq_s_20796	58951	intergenic	0.51151
seq_s_20796	58952	intergenic	0.49499
seq_s_20796	58953	intergenic	0.519351
seq_s_20796	58960	intergenic	-0.275277
seq_s_20796	58969	intergenic	0.0778145
seq_s_20796	58973	intergenic	0.747883
seq_s_20796	58985	intergenic	0.665029
seq_s_20796	59010	intergenic	0.652993
seq_s_20796	59020	intergenic	0.610754
seq_s_20796	59062	intergenic	0.598541
seq_s_20796	59071	intergenic	0.646211
seq_s_20796	59087	intergenic	0.648785
seq_s_20796	59094	intergenic	0.854348
seq_s_20796	59097	intergenic	0.999406
seq_s_20796	59098	intergenic	0.999406
seq_s_20796	59101	intergenic	1.02783
seq_s_20796	59106	intergenic	0.984261
seq_s_20796	59135	intergenic	1.00149
seq_s_20796	59149	intergenic	0.998055
seq_s_20796	59164	intergenic	0.967676
seq_s_20796	59178	intergenic	0.514429
seq_s_20796	59226	intergenic	1.08472
seq_s_20796	59235	intergenic	1.03386
seq_s_20796	59264	intergenic	1.02588
seq_s_20796	59279	intergenic	1.06431
seq_s_20796	59288	intergenic	0.99732
seq_s_20796	59298	intergenic	0.929786
seq_s_20796	59306	intergenic	1.33611
seq_s_20796	59307	intergenic	1.20096
seq_s_20796	59312	intergenic	1.18245
seq_s_20796	59313	intergenic	1.19042
seq_s_20796	59314	intergenic	1.2254
seq_s_20796	59335	intergenic	1.20707
seq_s_20796	59336	intergenic	1.18086
seq_s_20796	59349	intergenic	1.21298
seq_s_20796	59363	intergenic	1.20689
seq_s_20796	59373	intergenic	1.35285
seq_s_20796	59374	intergenic	1.14584
seq_s_20796	59376	intergenic	1.5987
seq_s_20796	59395	intergenic	1.57217
seq_s_20796	59409	intergenic	1.37056
seq_s_20796	59417	intergenic	1.81696
seq_s_20796	59429	intergenic	2.01686
seq_s_20796	59430	intergenic	2.01686
seq_s_20796	59445	intergenic	2.11155
seq_s_20796	59448	intergenic	2.09307
seq_s_20796	59450	intergenic	2.0913
seq_s_20796	59455	intergenic	2.10955
seq_s_20796	59473	intergenic	1.92635
seq_s_20796	59484	intergenic	2.00728
seq_s_20796	59525	intergenic	1.98572
seq_s_20796	59527	intergenic	1.9878
seq_s_20796	59538	intergenic	2.20432
seq_s_20796	59541	intergenic	1.7585
seq_s_20796	59551	intergenic	1.86596
seq_s_20796	59564	intergenic	1.8162
seq_s_20796	59571	intergenic	1.82165
seq_s_20796	59576	intergenic	1.82712
seq_s_20796	59597	intergenic	1.66004
seq_s_20796	59607	intergenic	1.66014
seq_s_20796	59608	intergenic	1.81294
seq_s_20796	59611	intergenic	1.6116
seq_s_20796	59623	intergenic	1.60015
seq_s_20796	59634	intergenic	1.48518
seq_s_20796	59656	intergenic	1.65276
seq_s_20796	59661	intergenic	1.6679
seq_s_20796	59668	intergenic	1.6606
seq_s_20796	59669	intergenic	1.64261
seq_s_20796	59671	intergenic	1.6495
seq_s_20796	59673	intergenic	1.6495
seq_s_20796	59690	intergenic	1.6728
seq_s_20796	59708	intergenic	1.6318
seq_s_20796	59712	intergenic	1.59592
seq_s_20796	59716	intergenic	1.60723
seq_s_20796	59717	intergenic	1.60203
seq_s_20796	59722	intergenic	1.59957
seq_s_20796	59760	intergenic	1.5894
seq_s_20796	59794	intergenic	1.62741
seq_s_20796	59797	intergenic	1.71086
seq_s_20796	59808	intergenic	2.02254
seq_s_20796	59857	intergenic	1.99722
seq_s_20796	59893	intergenic	2.0192
seq_s_20796	59901	intergenic	1.9997
seq_s_20796	59925	intergenic	1.55312
seq_s_20796	59937	intergenic	1.59783
seq_s_20796	59950	intergenic	1.57271
seq_s_20796	59955	intergenic	1.57043
seq_s_20796	59964	intergenic	1.46881
seq_s_20796	59967	intergenic	1.61508
seq_s_20796	59968	intergenic	1.64119
seq_s_20796	59973	intergenic	1.08971
seq_s_20796	59985	intergenic	1.12167
seq_s_20796	60003	intergenic	1.09721
seq_s_20796	60029	intergenic	1.10977
seq_s_20796	60038	intergenic	1.12067
seq_s_20796	60071	intergenic	1.09907
seq_s_20796	60074	intergenic	1.0961
seq_s_20796	60075	intergenic	0.297295
seq_s_20796	60128	intergenic	0.381808
seq_s_20796	60478	intergenic	0.435986
seq_s_20796	60479	intergenic	0.658586
seq_s_20796	60491	intergenic	0.0836976
seq_s_20796	60513	intergenic	0.0323871
seq_s_20796	60522	intergenic	0.925693
seq_s_20796	60525	intergenic	0.676876
seq_s_20796	60544	intergenic	0.556955
seq_s_20796	60584	intergenic	0.262569
seq_s_20796	60587	intergenic	0.837311
seq_s_20796	60588	intergenic	0.15373
seq_s_20796	60592	intergenic	0.35524
seq_s_20796	60595	intergenic	0.338458
seq_s_20796	60600	intergenic	0.338458
seq_s_20796	60602	intergenic	0.338458
seq_s_20796	60611	intergenic	0.328154
seq_s_20796	60619	intergenic	-0.404045
seq_s_20796	60632	intergenic	-0.220062
seq_s_20796	60653	intergenic	-0.266789
seq_s_20796	60663	intergenic	-0.890956
seq_s_20796	60678	intergenic	0.140816
seq_s_20796	60684	intergenic	-0.120873
seq_s_20796	61089	intergenic	1.04027
seq_s_20796	61090	intergenic	1.06453
seq_s_20796	61104	intergenic	0.896266
seq_s_20796	61113	intergenic	0.401758
seq_s_20796	61116	intergenic	0.613288
seq_s_20796	61118	intergenic	0.19149
seq_s_20796	61125	intergenic	0.15237
seq_s_20796	61126	intergenic	0.168601
seq_s_20796	61127	intergenic	0.223481
seq_s_20796	61164	intergenic	0.17453
seq_s_20796	61179	intergenic	0.232408
seq_s_20796	61191	intergenic	0.256258
seq_s_20796	61195	intergenic	0.0968323
seq_s_20796	61210	intergenic	0.118795
seq_s_20796	61218	intergenic	-0.370602
seq_s_20796	61229	intergenic	-0.779009
seq_s_20796	61276	intergenic	-0.558858
seq_s_20796	61290	intergenic	-0.772109
seq_s_20796	61319	intergenic	-0.890296
seq_s_20796	61329	intergenic	-0.072805
seq_s_20796	61346	intergenic	-0.114574
seq_s_20796	61365	intergenic	-0.325775
seq_s_20796	61395	intergenic	-0.337388
seq_s_20796	61398	intergenic	-0.287789
seq_s_20796	61403	intergenic	-0.341307
seq_s_20796	61404	intergenic	-0.348645
seq_s_20796	61406	intergenic	-0.743601
seq_s_20796	61410	intergenic	-0.977286
seq_s_20796	61459	intergenic	-1.25179
seq_s_20796	61464	intergenic	-0.289468
seq_s_20796	61474	intergenic	-0.0453121
seq_s_20796	61480	intergenic	1.19607
seq_s_20796	61559	intergenic	1.14229
seq_s_20796	61593	intergenic	1.57203
seq_s_20796	61647	intergenic	1.56972
seq_s_20796	61668	intergenic	1.49557
seq_s_20796	61687	intergenic	1.51245
seq_s_20796	61688	intergenic	1.5232
seq_s_20796	61696	intergenic	1.5899
seq_s_20796	61699	intergenic	1.88819
seq_s_20796	61700	intergenic	1.85888
seq_s_20796	61783	intergenic	1.96408
seq_s_20796	61796	intergenic	1.99062
seq_s_20796	61798	intergenic	2.15866
seq_s_20796	61818	intergenic	2.21673
seq_s_20796	61823	intergenic	2.09326
seq_s_20796	61829	intergenic	2.0889
seq_s_20796	61833	intergenic	2.0071
seq_s_20796	61836	intergenic	1.98952
seq_s_20796	61837	intergenic	1.98952
seq_s_20796	62681	intergenic	2.23481
seq_s_20796	62694	intergenic	2.18418
seq_s_20796	62706	intergenic	2.14135
seq_s_20796	62739	intergenic	2.18444
seq_s_20796	62740	intergenic	2.15826
seq_s_20796	62743	intergenic	2.18355
seq_s_20796	62753	intergenic	2.17802
seq_s_20796	62761	intergenic	2.11793
seq_s_20796	62763	intergenic	2.11793
seq_s_20796	62774	intergenic	2.35945
seq_s_20796	62784	intergenic	2.11883
seq_s_20796	62793	intergenic	2.20734
seq_s_20796	62825	intergenic	2.0804
seq_s_20796	62834	intergenic	2.10744
seq_s_20796	62836	intergenic	2.02104
seq_s_20796	62837	intergenic	2.02104
seq_s_20796	62840	intergenic	2.01535
seq_s_20796	62852	intergenic	2.25484
seq_s_20796	62858	intergenic	2.11767
seq_s_20796	62868	intergenic	2.09676
seq_s_20796	62870	intergenic	2.09234
seq_s_20796	62877	intergenic	2.10132
seq_s_20796	62891	intergenic	2.02496
seq_s_20796	62901	intergenic	2.0205
seq_s_20796	62906	intergenic	2.0205
seq_s_20796	62913	intergenic	2.04061
seq_s_20796	62917	intergenic	1.89216
seq_s_20796	62923	intergenic	1.89216
seq_s_20796	62991	intergenic	1.88187
seq_s_20796	63014	intergenic	1.90246
seq_s_20796	63015	intergenic	1.90246
seq_s_20796	63017	intergenic	2.34211
seq_s_20796	63027	intergenic	2.167
seq_s_20796	63066	intergenic	2.30918
seq_s_20796	63076	intergenic	2.25867
seq_s_20796	63078	intergenic	2.2335
seq_s_20796	63103	intergenic	2.32138
seq_s_20796	63104	intergenic	1.24741
seq_s_20796	63124	intergenic	1.55472
seq_s_20796	63132	intergenic	1.52723
seq_s_20796	63133	intergenic	1.53025
seq_s_20796	63136	intergenic	1.551
seq_s_20796	63139	intergenic	1.49808
seq_s_20796	63160	intergenic	1.50982
seq_s_20796	63174	intergenic	1.51888
seq_s_20796	63175	intergenic	1.49668
seq_s_20796	63179	intergenic	1.48788
seq_s_20796	63186	intergenic	1.18559
seq_s_20796	63188	intergenic	1.26231
seq_s_20796	63197	intergenic	1.26773
seq_s_20796	63249	intergenic	1.31269
seq_s_20796	63273	intergenic	1.31479
seq_s_20796	63280	intergenic	1.38307
seq_s_20796	63283	intergenic	1.38381
seq_s_20796	63336	intergenic	1.19181
seq_s_20796	63341	intergenic	1.4092
seq_s_20796	63355	intergenic	1.36888
seq_s_20796	63358	intergenic	1.33334
seq_s_20796	63378	intergenic	1.31656
seq_s_20796	63380	intergenic	1.32375
seq_s_20796	63393	intergenic	1.22259
seq_s_20796	63394	intergenic	1.30757
seq_s_20796	63398	intergenic	1.38474
seq_s_20796	63415	intergenic	1.31327
seq_s_20796	63419	intergenic	1.32598
seq_s_20796	63442	intergenic	1.37175
seq_s_20796	63462	intergenic	1.38007
seq_s_20796	63492	intergenic	1.51908
seq_s_20796	63495	intergenic	1.51488
seq_s_20796	63498	intergenic	1.76317
seq_s_20796	63509	intergenic	1.71823
seq_s_20796	63514	intergenic	1.54333
seq_s_20796	63533	intergenic	1.5755
seq_s_20796	63541	intergenic	1.52628
seq_s_20796	63711	intergenic	1.55889
seq_s_20796	63728	intergenic	1.53527
seq_s_20796	64825	intergenic	1.63779
seq_s_20796	64837	intergenic	1.74744
seq_s_20796	64846	intergenic	1.75563
seq_s_20796	64852	intergenic	1.0182
seq_s_20796	64853	intergenic	1.01344
seq_s_20796	64889	intergenic	1.01344
seq_s_20796	64892	intergenic	1.21578
seq_s_20796	64901	intergenic	1.23012
seq_s_20796	64913	intergenic	1.36335
seq_s_20796	64914	intergenic	1.22224
seq_s_20796	64919	intergenic	1.15705
seq_s_20796	64921	intergenic	1.12713
seq_s_20796	64922	intergenic	1.11596
seq_s_20796	64925	intergenic	1.11596
seq_s_20796	64944	intergenic	1.14583
seq_s_20796	64968	intergenic	1.1676
seq_s_20796	64970	intergenic	1.17322
seq_s_20796	64971	intergenic	1.36811
seq_s_20796	65092	intergenic	1.66904
seq_s_20796	65170	intergenic	1.22327
seq_s_20796	65176	intergenic	1.62996
seq_s_20796	65184	intergenic	1.63292
seq_s_20796	65186	intergenic	1.53566
seq_s_20796	65187	intergenic	3.04999
seq_s_20796	65189	intergenic	3.06099
seq_s_20796	65193	intergenic	3.11575
seq_s_20796	65204	intergenic	3.11575
seq_s_20796	65207	intergenic	3.11001
seq_s_20796	65211	intergenic	3.09942
seq_s_20796	65212	intergenic	3.14346
seq_s_20796	65231	intergenic	2.98343
seq_s_20796	65237	intergenic	3.02273
seq_s_20796	65248	intergenic	3.02839
seq_s_20796	65258	intergenic	2.94526
seq_s_20796	65262	intergenic	3.1103
seq_s_20796	65284	intergenic	3.12125
seq_s_20796	65295	intergenic	3.10757
seq_s_20796	65335	intergenic	3.59343
seq_s_20796	65339	intergenic	3.82476
seq_s_20796	65340	intergenic	3.82476
seq_s_20796	65355	intergenic	3.82476
seq_s_20796	65359	intergenic	3.4924
seq_s_20796	65371	intergenic	3.4924
seq_s_20796	65373	intergenic	3.4924
seq_s_20796	65388	intergenic	3.88347
seq_s_20796	65399	intergenic	4.04445
seq_s_20796	65400	intergenic	4.02293
seq_s_20796	65419	intergenic	4.02427
seq_s_20796	65453	intergenic	4.02427
seq_s_20796	65455	intergenic	4.10532
seq_s_20796	65506	intergenic	4.128
seq_s_20796	65510	intergenic	4.128
seq_s_20796	65518	intergenic	4.15147
seq_s_20796	65534	intergenic	4.38184
seq_s_20796	65552	intergenic	4.18351
seq_s_20796	65556	intergenic	4.18351
seq_s_20796	65559	intergenic	4.36449
seq_s_20796	65574	intergenic	3.91699
seq_s_20796	65575	intergenic	4.23955
seq_s_20796	65587	intergenic	3.97482
seq_s_20796	65588	intergenic	3.97482
seq_s_20796	66288	intergenic	4.02839
seq_s_20796	66296	intergenic	4.02839
seq_s_20796	66302	intergenic	4.02839
seq_s_20796	66303	intergenic	4.42408
seq_s_20796	66307	intergenic	4.42408
seq_s_20796	66315	intergenic	4.42408
seq_s_20796	66327	intergenic	4.83286
seq_s_20796	66331	intergenic	4.18182
seq_s_20796	66333	intergenic	4.18182
seq_s_20796	66348	intergenic	4.18182
seq_s_20796	66350	intergenic	3.77964
seq_s_20796	66353	intergenic	3.74149
seq_s_20796	66355	intergenic	3.74149
seq_s_20796	66362	intergenic	3.74149
seq_s_20796	66364	intergenic	3.75092
seq_s_20796	66365	intergenic	3.75092
seq_s_20796	66371	intergenic	3.75092
seq_s_20796	66386	intergenic	3.75092
seq_s_20796	66408	intergenic	3.75092
seq_s_20796	66422	intergenic	3.75092
seq_s_20796	66426	intergenic	3.91825
seq_s_20796	66427	intergenic	3.91825
seq_s_20796	66458	intergenic	3.91825
seq_s_20796	66460	intergenic	3.55495
seq_s_20796	66461	intergenic	3.55495
seq_s_20796	66477	intergenic	3.52926
seq_s_20796	66480	intergenic	3.52926
seq_s_20796	66482	intergenic	3.69564
seq_s_20796	66484	intergenic	3.59988
seq_s_20796	66488	intergenic	3.59988
seq_s_20796	66490	intergenic	3.57201
seq_s_20796	66495	intergenic	3.57201
seq_s_20796	66497	intergenic	3.57201
seq_s_20796	66499	intergenic	3.57201
seq_s_20796	66506	intergenic	2.6161
seq_s_20796	66507	intergenic	4.0336
seq_s_20796	66516	intergenic	4.0336
seq_s_20796	66519	intergenic	4.03033
seq_s_20796	66520	intergenic	4.00738
seq_s_20796	66524	intergenic	4.00738
seq_s_20796	66532	intergenic	4.01599
seq_s_20796	66540	intergenic	4.10317
seq_s_20796	66547	intergenic	4.10317
seq_s_20796	66550	intergenic	4.10317
seq_s_20796	66554	intergenic	4.10317
seq_s_20796	66557	intergenic	4.10317
seq_s_20796	66574	intergenic	4.10317
seq_s_20796	66577	intergenic	4.99209
seq_s_20796	66578	intergenic	4.67266
seq_s_20796	66580	intergenic	4.67266
seq_s_20796	66581	intergenic	4.67266
seq_s_20796	66584	intergenic	4.43836
seq_s_20796	66597	intergenic	4.47543
seq_s_20796	66610	intergenic	4.47543
seq_s_20796	66618	intergenic	4.54561
seq_s_20796	66625	intergenic	4.54561
seq_s_20796	66635	intergenic	4.4821
seq_s_20796	66639	intergenic	4.58379
seq_s_20796	66651	intergenic	4.58379
seq_s_20796	66652	intergenic	4.58379
seq_s_20796	66674	intergenic	4.58379
seq_s_20796	66676	intergenic	4.58379
seq_s_20796	66697	intergenic	4.58379
seq_s_20796	66699	intergenic	4.58379
seq_s_20796	66700	intergenic	4.4827
seq_s_20796	66711	intergenic	4.4827
seq_s_20796	66713	intergenic	4.17179
seq_s_20796	66723	intergenic	4.17179
seq_s_20796	66733	intergenic	4.40068
seq_s_20796	66735	intergenic	4.12224
seq_s_20796	66737	intergenic	4.12224
seq_s_20796	66740	intergenic	4.03817
seq_s_20796	66748	intergenic	4.09021
seq_s_20796	66750	intergenic	3.8381
seq_s_20796	66754	intergenic	3.80921
seq_s_20796	66757	intergenic	3.80921
seq_s_20796	66758	intergenic	3.80921
seq_s_20796	66759	intergenic	3.80921
seq_s_20796	66762	intergenic	3.82627
seq_s_20796	66763	intergenic	3.72202
seq_s_20796	66769	intergenic	3.75353
seq_s_20796	66778	intergenic	3.69774
seq_s_20796	66779	intergenic	3.6996
seq_s_20796	66791	intergenic	3.93377
seq_s_20796	66795	intergenic	3.82722
seq_s_20796	66801	intergenic	3.66961
seq_s_20796	66804	intergenic	3.66961
seq_s_20796	66823	intergenic	3.66961
seq_s_20796	66832	intergenic	3.46508
seq_s_20796	66839	intergenic	3.46508
seq_s_20796	66844	intergenic	3.46508
seq_s_20796	66852	intergenic	3.40108
seq_s_20796	66854	intergenic	3.36668
seq_s_20796	66862	intergenic	3.42066
seq_s_20796	66867	intergenic	3.43018
seq_s_20796	66872	intergenic	3.25255
seq_s_20796	66875	intergenic	3.25255
seq_s_20796	66880	intergenic	3.25255
seq_s_20796	66897	intergenic	2.87523
seq_s_20796	66900	intergenic	3.02714
seq_s_20796	66901	intergenic	3.1329
seq_s_20796	66906	intergenic	3.1329
seq_s_20796	66908	intergenic	3.1329
seq_s_20796	66912	intergenic	3.12609
seq_s_20796	66920	intergenic	3.13259
seq_s_20796	66921	intergenic	3.23685
seq_s_20796	66941	intergenic	3.23685
seq_s_20796	66943	intergenic	3.23685
seq_s_20796	66944	intergenic	3.23685
seq_s_20796	66952	intergenic	3.28094
seq_s_20796	66954	intergenic	3.28094
seq_s_20796	66956	intergenic	3.40918
seq_s_20796	66957	intergenic	3.40918
seq_s_20796	66958	intergenic	3.40918
seq_s_20796	66967	intergenic	3.40918
seq_s_20796	66968	intergenic	3.40918
seq_s_20796	66969	intergenic	3.40918
seq_s_20796	66976	intergenic	3.40918
seq_s_20796	66978	intergenic	3.03993
seq_s_20796	66985	intergenic	3.03993
seq_s_20796	66993	intergenic	3.56651
seq_s_20796	66997	intergenic	3.66058
seq_s_20796	67006	intergenic	3.61444
seq_s_20796	67012	intergenic	3.25957
seq_s_20796	67018	intergenic	3.27031
seq_s_20796	67022	intergenic	3.27149
seq_s_20796	67036	intergenic	3.51384
seq_s_20796	67040	intergenic	3.17778
seq_s_20796	67041	intergenic	2.22809
seq_s_20796	67065	intergenic	2.25498
seq_s_20796	67066	intergenic	2.25498
seq_s_20796	67067	intergenic	2.25498
seq_s_20796	67094	intergenic	2.3377
seq_s_20796	67095	intergenic	2.31053
seq_s_20796	67096	intergenic	2.32286
seq_s_20796	67102	intergenic	2.33738
seq_s_20796	67107	intergenic	2.27478
[truncated: 7,904 more rows]
