# Supplementary material for: Ecological genomics in the Northern krill uncovers loci for local adaptation across ocean basins
Source: Nat Commun. 2024 Aug 1;15:6297. doi: 10.1038/s41467-024-50239-7 (PMC11294593; doi:10.1038/s41467-024-50239-7)
Supplement: Supplementary file 15 — Source Data [file 41467_2024_50239_MOESM15_ESM.zip › Source_data/Source_data.Fig_4/Source_data.Fig_4bi/1.retinal.COM_SPAL_1_013733_XLOC_048553.xpnsl.snps.tsv]

CHROM	POS	TYPE	xpnsl
seq_s_23285	173	intergenic	0.250788
seq_s_23285	174	intergenic	0.862119
seq_s_23285	178	intergenic	0.744961
seq_s_23285	228	intergenic	1.42079
seq_s_23285	230	intergenic	1.43654
seq_s_23285	253	intergenic	1.35906
seq_s_23285	282	intergenic	1.3439
seq_s_23285	285	intergenic	1.3439
seq_s_23285	286	intergenic	1.352
seq_s_23285	295	intergenic	1.21094
seq_s_23285	327	intergenic	1.25483
seq_s_23285	357	intergenic	1.09283
seq_s_23285	358	intergenic	1.09283
seq_s_23285	364	intergenic	1.09283
seq_s_23285	370	intergenic	1.09283
seq_s_23285	445	intergenic	1.20602
seq_s_23285	541	intergenic	1.3913
seq_s_23285	565	intergenic	1.06667
seq_s_23285	621	intergenic	1.04297
seq_s_23285	680	intergenic	1.145
seq_s_23285	734	intergenic	0.949466
seq_s_23285	785	intergenic	0.949946
seq_s_23285	790	intergenic	0.942688
seq_s_23285	794	intergenic	0.952363
seq_s_23285	812	intergenic	0.952363
seq_s_23285	867	intergenic	0.952363
seq_s_23285	878	intergenic	0.952363
seq_s_23285	888	intergenic	0.952363
seq_s_23285	910	intergenic	0.18073
seq_s_23285	918	intergenic	0.283781
seq_s_23285	966	intergenic	0.236496
seq_s_23285	1018	intergenic	-0.241886
seq_s_23285	1096	intergenic	0.695491
seq_s_23285	1133	intergenic	0.544488
seq_s_23285	1134	intergenic	0.544488
seq_s_23285	1144	intergenic	1.32176
seq_s_23285	1154	intergenic	1.32245
seq_s_23285	1184	intergenic	1.32266
seq_s_23285	1197	intergenic	1.32977
seq_s_23285	1225	intergenic	1.32977
seq_s_23285	1250	intergenic	1.78672
seq_s_23285	1270	intergenic	2.14688
seq_s_23285	1355	intergenic	2.26167
seq_s_23285	1370	intergenic	2.26167
seq_s_23285	1406	intergenic	1.69096
seq_s_23285	1436	intergenic	1.6829
seq_s_23285	1439	intergenic	1.6829
seq_s_23285	1445	intergenic	1.79711
seq_s_23285	1500	intergenic	1.32597
seq_s_23285	1566	intergenic	2.3689
seq_s_23285	1567	intergenic	2.3689
seq_s_23285	1576	intergenic	1.03537
seq_s_23285	1594	intergenic	1.68158
seq_s_23285	1595	intergenic	1.69647
seq_s_23285	1628	intergenic	1.69568
seq_s_23285	1635	intergenic	1.63503
seq_s_23285	1636	intergenic	1.71062
seq_s_23285	1718	intergenic	1.58214
seq_s_23285	1867	intergenic	1.58214
seq_s_23285	1878	intergenic	1.56175
seq_s_23285	1919	intergenic	1.62746
seq_s_23285	1922	intergenic	1.61678
seq_s_23285	1935	intergenic	1.61678
seq_s_23285	1961	intergenic	1.6938
seq_s_23285	1963	intergenic	1.60297
seq_s_23285	2002	intergenic	1.71032
seq_s_23285	2019	intergenic	1.71032
seq_s_23285	2042	intergenic	1.49899
seq_s_23285	2082	intergenic	1.68499
seq_s_23285	2089	intergenic	1.2286
seq_s_23285	2150	intergenic	1.34925
seq_s_23285	2164	intergenic	2.13626
seq_s_23285	2174	intergenic	1.06348
seq_s_23285	2185	intergenic	0.595624
seq_s_23285	2210	intergenic	0.58399
seq_s_23285	2284	intergenic	0.548565
seq_s_23285	2295	intergenic	0.528186
seq_s_23285	2317	intergenic	-0.709416
seq_s_23285	2342	intergenic	-0.0762551
seq_s_23285	2374	intergenic	0.20985
seq_s_23285	2466	intergenic	0.20985
seq_s_23285	2484	intergenic	0.186815
seq_s_23285	2491	intergenic	0.172606
seq_s_23285	2495	intergenic	0.351305
seq_s_23285	2504	intergenic	0.130808
seq_s_23285	2509	intergenic	0.130808
seq_s_23285	2534	intergenic	0.137625
seq_s_23285	2553	intergenic	0.148449
seq_s_23285	2568	intergenic	0.177668
seq_s_23285	2653	intergenic	0.16698
seq_s_23285	2682	intergenic	0.183351
seq_s_23285	2696	intergenic	0.197912
seq_s_23285	2727	intergenic	0.210619
seq_s_23285	2732	intergenic	0.183972
seq_s_23285	2752	intergenic	-0.611201
seq_s_23285	2766	intergenic	-0.499286
seq_s_23285	2788	intergenic	-2.20319
seq_s_23285	2804	intergenic	-1.57296
seq_s_23285	2859	intergenic	-1.60846
seq_s_23285	2870	intergenic	-2.33892
seq_s_23285	2891	intergenic	-2.50622
seq_s_23285	2961	intergenic	-2.50622
seq_s_23285	2968	intergenic	-2.50622
seq_s_23285	2998	intergenic	-2.09961
seq_s_23285	3045	intergenic	-0.281504
seq_s_23285	3065	intergenic	-0.291941
seq_s_23285	3076	intergenic	-0.211802
seq_s_23285	3086	intergenic	-0.433092
seq_s_23285	3104	intergenic	-0.433092
seq_s_23285	3109	intergenic	-0.433092
seq_s_23285	3111	intergenic	-0.275375
seq_s_23285	3120	intergenic	-0.283521
seq_s_23285	3130	intergenic	-0.483938
seq_s_23285	3133	intergenic	-0.514317
seq_s_23285	3156	intergenic	0.373691
seq_s_23285	3167	intergenic	0.373691
seq_s_23285	3762	intergenic	0.315501
seq_s_23285	3802	intergenic	0.248583
seq_s_23285	3804	intergenic	0.673078
seq_s_23285	3955	intergenic	0.721989
seq_s_23285	3964	intergenic	0.604464
seq_s_23285	3971	intergenic	0.885254
seq_s_23285	3996	intergenic	0.535831
seq_s_23285	4002	intergenic	1.17745
seq_s_23285	4055	intergenic	1.17745
seq_s_23285	4062	intergenic	1.32245
seq_s_23285	4070	intergenic	1.28716
seq_s_23285	4072	intergenic	1.28716
seq_s_23285	4130	intergenic	1.42851
seq_s_23285	4141	intergenic	1.35802
seq_s_23285	4162	intergenic	1.36275
seq_s_23285	4196	intergenic	1.36275
seq_s_23285	4201	intergenic	1.03395
seq_s_23285	4213	intergenic	0.990515
seq_s_23285	4289	intergenic	0.990515
seq_s_23285	4506	intergenic	0.954824
seq_s_23285	4569	intergenic	0.951844
seq_s_23285	4600	intergenic	1.02694
seq_s_23285	4604	intergenic	1.03653
seq_s_23285	4633	intergenic	1.0585
seq_s_23285	4641	intergenic	1.1759
seq_s_23285	4642	intergenic	1.21757
seq_s_23285	4661	intergenic	1.18098
seq_s_23285	4666	intergenic	1.22996
seq_s_23285	4708	intergenic	1.11389
seq_s_23285	4709	intergenic	1.38491
seq_s_23285	4722	intergenic	1.22256
seq_s_23285	4780	intergenic	1.24002
seq_s_23285	4787	intergenic	1.13433
seq_s_23285	4836	intergenic	1.1759
seq_s_23285	4840	intergenic	1.15623
seq_s_23285	4913	intergenic	1.14568
seq_s_23285	5862	intergenic	1.18625
seq_s_23285	6000	intergenic	1.21082
seq_s_23285	6037	intergenic	1.16856
seq_s_23285	6039	intergenic	1.47606
seq_s_23285	6044	intergenic	1.47606
seq_s_23285	6055	intergenic	1.69368
seq_s_23285	6066	intergenic	1.53248
seq_s_23285	6140	intergenic	1.52279
seq_s_23285	6152	intergenic	0.733183
seq_s_23285	6163	intergenic	0.445341
seq_s_23285	6180	intergenic	0.445341
seq_s_23285	6247	intergenic	0.472546
seq_s_23285	6264	intergenic	0.68969
seq_s_23285	6342	intergenic	0.708162
seq_s_23285	6347	intergenic	1.71837
seq_s_23285	6386	intergenic	1.54212
seq_s_23285	6585	intergenic	0.779857
seq_s_23285	6645	intergenic	0.0321518
seq_s_23285	6646	intergenic	0.208329
seq_s_23285	6693	intergenic	1.46622
seq_s_23285	6710	intergenic	1.47355
seq_s_23285	6775	intergenic	1.41836
seq_s_23285	6790	intergenic	1.39479
seq_s_23285	6791	intergenic	1.37191
seq_s_23285	6821	intergenic	1.37435
seq_s_23285	6848	intergenic	1.39197
seq_s_23285	6897	intergenic	1.43671
seq_s_23285	6926	intergenic	1.41508
seq_s_23285	6942	intergenic	1.43086
seq_s_23285	6968	intergenic	1.3313
seq_s_23285	6978	intergenic	1.21739
seq_s_23285	7054	intergenic	1.88841
seq_s_23285	7139	intergenic	1.8668
seq_s_23285	7143	intergenic	2.65218
seq_s_23285	7155	intergenic	1.76893
seq_s_23285	7164	intergenic	1.67931
seq_s_23285	7165	intergenic	1.6909
seq_s_23285	7177	intergenic	1.74023
seq_s_23285	7178	intergenic	1.74187
seq_s_23285	7180	intergenic	1.56088
seq_s_23285	7230	intergenic	1.56613
seq_s_23285	7343	intergenic	1.57779
seq_s_23285	7344	intergenic	1.56161
seq_s_23285	7354	intergenic	1.60829
seq_s_23285	7357	intergenic	1.48
seq_s_23285	7364	intergenic	1.46186
seq_s_23285	7410	intergenic	1.08655
seq_s_23285	7495	intergenic	1.4404
seq_s_23285	7502	intergenic	1.78936
seq_s_23285	7610	intergenic	1.49785
seq_s_23285	7630	intergenic	1.44707
seq_s_23285	7632	intergenic	1.44818
seq_s_23285	7656	intergenic	1.43322
seq_s_23285	7657	intergenic	1.45709
seq_s_23285	7658	intergenic	1.48165
seq_s_23285	7687	intergenic	1.48165
seq_s_23285	7702	intergenic	0.73144
seq_s_23285	7703	intergenic	2.00106
seq_s_23285	7710	intergenic	1.93267
seq_s_23285	7714	intergenic	1.93267
seq_s_23285	7715	intergenic	1.93267
seq_s_23285	7721	intergenic	1.9153
seq_s_23285	7738	intergenic	1.92937
seq_s_23285	7766	intergenic	1.92937
seq_s_23285	7857	intergenic	1.92937
seq_s_23285	7864	intergenic	1.92937
seq_s_23285	7869	intergenic	1.92937
seq_s_23285	8041	intergenic	1.92937
seq_s_23285	8051	intergenic	1.93016
seq_s_23285	8071	intergenic	1.93016
seq_s_23285	8073	intergenic	1.85982
seq_s_23285	8083	intergenic	1.87313
seq_s_23285	8121	intergenic	1.88136
seq_s_23285	8144	intergenic	1.855
seq_s_23285	8166	intergenic	1.8719
seq_s_23285	8236	intergenic	1.89731
seq_s_23285	8262	intergenic	1.9054
seq_s_23285	8265	intergenic	2.00411
seq_s_23285	8273	intergenic	1.95186
seq_s_23285	8316	intergenic	1.96707
seq_s_23285	8344	intergenic	1.97378
seq_s_23285	8368	intergenic	1.88007
seq_s_23285	8422	intergenic	1.81619
seq_s_23285	8480	intergenic	1.85234
seq_s_23285	8507	intergenic	1.85234
seq_s_23285	8545	intergenic	2.69065
seq_s_23285	8612	intergenic	2.1002
seq_s_23285	8636	intergenic	2.04913
seq_s_23285	8637	intergenic	2.08571
seq_s_23285	8663	intergenic	2.05924
seq_s_23285	8686	intergenic	2.01561
seq_s_23285	8732	intergenic	2.03723
seq_s_23285	8760	intergenic	2.02881
seq_s_23285	8823	intergenic	1.79945
seq_s_23285	8830	intergenic	2.14318
seq_s_23285	8841	intergenic	2.56205
seq_s_23285	8848	intergenic	2.25248
seq_s_23285	8857	intergenic	2.18968
seq_s_23285	8880	intergenic	2.97076
seq_s_23285	8918	intergenic	2.21576
seq_s_23285	8948	intergenic	2.18647
seq_s_23285	8949	intergenic	1.87791
seq_s_23285	8951	intergenic	1.96831
seq_s_23285	8958	intergenic	1.93216
seq_s_23285	8998	intergenic	1.11828
seq_s_23285	9000	intergenic	1.22544
seq_s_23285	9017	intergenic	1.22544
seq_s_23285	9060	intergenic	1.95904
seq_s_23285	9076	intergenic	1.95683
seq_s_23285	9088	intergenic	1.87693
seq_s_23285	9109	intergenic	1.89914
seq_s_23285	9231	intergenic	1.89914
seq_s_23285	9266	intergenic	1.86641
seq_s_23285	9316	intergenic	2.11132
seq_s_23285	9355	intergenic	2.10976
seq_s_23285	9388	intergenic	2.33869
seq_s_23285	9424	intergenic	2.81814
seq_s_23285	9428	intergenic	2.81814
seq_s_23285	9462	intergenic	2.77407
seq_s_23285	9476	intergenic	2.77407
seq_s_23285	9530	intergenic	1.5285
seq_s_23285	9555	intergenic	1.5394
seq_s_23285	9556	intergenic	1.56633
seq_s_23285	9566	intergenic	1.48897
seq_s_23285	9586	intergenic	1.48706
seq_s_23285	9621	intergenic	1.47011
seq_s_23285	9625	intergenic	1.44179
seq_s_23285	9631	intergenic	1.4438
seq_s_23285	9632	intergenic	1.41037
seq_s_23285	9634	intergenic	1.09079
seq_s_23285	9637	intergenic	1.21504
seq_s_23285	9681	intergenic	1.21504
seq_s_23285	9689	intergenic	1.20096
seq_s_23285	9699	intergenic	1.2466
seq_s_23285	9710	intergenic	1.2466
seq_s_23285	9805	intergenic	1.18089
seq_s_23285	9831	intergenic	1.34713
seq_s_23285	9832	intergenic	1.1471
seq_s_23285	9859	intergenic	0.87053
seq_s_23285	9860	intergenic	1.03386
seq_s_23285	9908	intergenic	1.05409
seq_s_23285	9921	intergenic	1.07043
seq_s_23285	10052	intergenic	1.10322
seq_s_23285	10105	intergenic	1.18403
seq_s_23285	10142	intergenic	0.511027
seq_s_23285	10143	intergenic	0.511027
seq_s_23285	10191	intergenic	0.148436
seq_s_23285	10229	intergenic	0.21468
seq_s_23285	10248	intergenic	0.223956
seq_s_23285	10276	intergenic	0.169787
seq_s_23285	10368	intergenic	0.169787
seq_s_23285	10413	intergenic	0.124293
seq_s_23285	10457	intergenic	0.133736
seq_s_23285	10487	intergenic	-0.245379
seq_s_23285	10500	intergenic	0.323683
seq_s_23285	10504	intergenic	0.290209
seq_s_23285	10512	intergenic	0.280468
seq_s_23285	10513	intergenic	0.186996
seq_s_23285	10517	intergenic	0.202151
seq_s_23285	10519	intergenic	0.16353
seq_s_23285	10524	intergenic	0.121701
seq_s_23285	10529	intergenic	0.0674957
seq_s_23285	10557	intergenic	0.0711628
seq_s_23285	10577	intergenic	0.0620712
seq_s_23285	10597	intergenic	0.0520106
seq_s_23285	10610	intergenic	-0.627386
seq_s_23285	10672	intergenic	-0.528688
seq_s_23285	10694	intergenic	-0.625838
seq_s_23285	10718	intergenic	-0.706182
seq_s_23285	10719	intergenic	0.239313
seq_s_23285	10728	intergenic	0.0320611
seq_s_23285	10767	intergenic	0.0249718
seq_s_23285	10857	intergenic	0.0408806
seq_s_23285	10907	intergenic	0.0443301
seq_s_23285	10910	intergenic	0.0443301
seq_s_23285	10920	intergenic	0.0443301
seq_s_23285	10948	intergenic	0.0517499
seq_s_23285	11009	intergenic	-0.141186
seq_s_23285	11014	intergenic	0.306998
seq_s_23285	11024	intergenic	0.0154794
seq_s_23285	11025	intergenic	0.0154794
seq_s_23285	11043	intergenic	0.069257
seq_s_23285	11044	intergenic	0.0340621
seq_s_23285	11045	intergenic	-0.132249
seq_s_23285	11064	intergenic	-0.118962
seq_s_23285	11089	intergenic	-0.03094
seq_s_23285	11269	intergenic	-0.03094
seq_s_23285	11300	intergenic	-0.114609
seq_s_23285	11301	intergenic	0.569612
seq_s_23285	11326	intergenic	0.569612
seq_s_23285	11346	intergenic	0.57464
seq_s_23285	11354	intergenic	0.575275
seq_s_23285	11421	intergenic	0.167012
seq_s_23285	11424	intergenic	0.534804
seq_s_23285	11449	intergenic	0.515874
seq_s_23285	11476	intergenic	0.25463
seq_s_23285	11505	downstream	0.291944
seq_s_23285	11513	downstream	0.271717
seq_s_23285	11517	downstream	0.586731
seq_s_23285	11576	downstream	0.659611
seq_s_23285	11609	downstream	0.597223
seq_s_23285	11653	downstream	0.597223
seq_s_23285	11747	downstream	0.624858
seq_s_23285	11750	downstream	0.635758
seq_s_23285	11751	downstream	0.655017
seq_s_23285	11779	downstream	0.655017
seq_s_23285	11781	downstream	0.636243
seq_s_23285	11783	downstream	0.642577
seq_s_23285	11797	downstream	0.680027
seq_s_23285	11878	downstream	0.806862
seq_s_23285	11913	downstream	0.104997
seq_s_23285	11988	downstream	0.506453
seq_s_23285	12039	downstream	0.499822
seq_s_23285	12064	downstream	0.580302
seq_s_23285	12065	downstream	0.580302
seq_s_23285	12111	downstream	0.572699
seq_s_23285	12140	downstream	0.615479
seq_s_23285	12179	downstream	0.634578
seq_s_23285	12207	downstream	0.798817
seq_s_23285	12217	downstream	0.862915
seq_s_23285	12235	downstream	1.11506
seq_s_23285	12239	downstream	1.04061
seq_s_23285	12256	downstream	1.04491
seq_s_23285	12347	downstream	1.08123
seq_s_23285	12352	downstream	2.52624
seq_s_23285	12669	downstream	1.99529
seq_s_23285	12790	downstream	1.99529
seq_s_23285	12852	downstream	1.92403
seq_s_23285	12914	downstream	1.90946
seq_s_23285	12943	downstream	1.91279
seq_s_23285	12945	downstream	1.91279
seq_s_23285	12953	downstream	1.97369
seq_s_23285	13003	downstream	2.04038
seq_s_23285	13016	downstream	2.04038
seq_s_23285	13038	downstream	2.04038
seq_s_23285	13052	downstream	2.51508
seq_s_23285	13078	downstream	3.61842
seq_s_23285	13092	downstream	3.24474
seq_s_23285	13097	downstream	1.51141
seq_s_23285	13109	downstream	1.06648
seq_s_23285	13206	downstream	1.29186
seq_s_23285	13237	downstream	1.17082
seq_s_23285	13343	downstream	1.15013
seq_s_23285	13689	downstream	1.41358
seq_s_23285	14493	downstream	1.37584
seq_s_23285	14543	downstream	1.37584
seq_s_23285	14602	downstream	2.19127
seq_s_23285	14614	downstream	2.19127
seq_s_23285	14628	downstream	2.17555
seq_s_23285	14646	downstream	2.0769
seq_s_23285	14673	downstream	2.07953
seq_s_23285	14701	downstream	1.48403
seq_s_23285	14707	downstream	1.55629
seq_s_23285	14708	downstream	1.56064
seq_s_23285	14778	downstream	1.49931
seq_s_23285	14827	downstream	1.49373
seq_s_23285	14830	downstream	1.48378
seq_s_23285	14846	downstream	1.45715
seq_s_23285	14858	downstream	1.30711
seq_s_23285	14876	downstream	1.44034
seq_s_23285	14928	downstream	1.40475
seq_s_23285	14956	downstream	1.40077
seq_s_23285	14965	downstream	1.39699
seq_s_23285	14979	downstream	1.45076
seq_s_23285	15042	downstream	1.41877
seq_s_23285	15043	downstream	1.40814
seq_s_23285	15050	downstream	1.29328
seq_s_23285	15152	downstream	1.63936
seq_s_23285	15162	downstream	1.68038
seq_s_23285	15165	downstream	1.63504
seq_s_23285	15170	downstream	1.65044
seq_s_23285	15173	downstream	1.66044
seq_s_23285	15211	downstream	2.63621
seq_s_23285	15225	downstream	2.63621
seq_s_23285	15312	downstream	2.63621
seq_s_23285	15331	downstream	2.73211
seq_s_23285	15332	downstream	2.55999
seq_s_23285	15340	downstream	2.60949
seq_s_23285	15350	downstream	2.5477
seq_s_23285	15380	downstream	2.71546
seq_s_23285	15403	downstream	1.93337
seq_s_23285	15421	downstream	1.86175
seq_s_23285	15424	downstream	2.03538
seq_s_23285	15427	downstream	2.05139
seq_s_23285	15490	downstream	1.77561
seq_s_23285	15501	downstream	1.6121
seq_s_23285	15503	downstream	1.6121
seq_s_23285	15538	downstream	1.6121
seq_s_23285	15560	downstream	1.6121
seq_s_23285	15596	downstream	2.02314
seq_s_23285	15598	downstream	2.38499
seq_s_23285	15602	downstream	2.18728
seq_s_23285	15619	downstream	2.28294
seq_s_23285	15626	downstream	2.20882
seq_s_23285	15649	downstream	2.20882
seq_s_23285	15669	downstream	2.26952
seq_s_23285	15679	downstream	2.2737
seq_s_23285	15717	downstream	2.26487
seq_s_23285	15719	downstream	2.14099
seq_s_23285	15749	downstream	2.24848
seq_s_23285	15787	downstream	2.33132
seq_s_23285	16367	downstream	2.33132
seq_s_23285	16426	downstream	2.76845
seq_s_23285	16566	intron	2.79527
seq_s_23285	16859	intron	1.74656
seq_s_23285	16866	intron	1.74656
seq_s_23285	16876	intron	2.38225
seq_s_23285	16928	intron	2.51846
seq_s_23285	16937	intron	2.76516
seq_s_23285	16995	cds-synonymous	2.7438
seq_s_23285	17001	cds-synonymous	2.72203
seq_s_23285	17073	cds-synonymous	2.73465
seq_s_23285	17121	intron	2.83611
seq_s_23285	17136	intron	2.64025
seq_s_23285	17165	intron	2.93511
seq_s_23285	17190	intron	2.93766
seq_s_23285	17253	intron	3.98203
seq_s_23285	17291	intron	3.98203
seq_s_23285	17300	intron	4.54273
seq_s_23285	17304	intron	3.96017
seq_s_23285	17318	intron	3.96489
seq_s_23285	17326	intron	3.96489
seq_s_23285	17327	intron	4.72266
seq_s_23285	17330	intron	4.26403
seq_s_23285	17369	intron	4.25063
seq_s_23285	17379	intron	4.25496
seq_s_23285	17395	intron	4.25496
seq_s_23285	17396	intron	4.25496
seq_s_23285	17402	intron	4.00125
seq_s_23285	17403	intron	3.77812
seq_s_23285	17427	intron	3.35339
seq_s_23285	17429	intron	3.29793
seq_s_23285	17440	intron	3.25692
seq_s_23285	17443	intron	3.22896
seq_s_23285	17456	intron	3.24118
seq_s_23285	17469	intron	3.21008
seq_s_23285	17474	intron	3.21639
seq_s_23285	17477	intron	3.06412
seq_s_23285	17481	intron	3.07319
seq_s_23285	17515	intron	3.07319
seq_s_23285	17519	intron	3.03593
seq_s_23285	17529	intron	2.96462
seq_s_23285	17535	intron	2.85617
seq_s_23285	17550	intron	2.86554
seq_s_23285	17561	intron	2.86554
seq_s_23285	17578	intron	2.85428
seq_s_23285	17583	intron	2.91788
seq_s_23285	17586	intron	2.86422
seq_s_23285	17619	intron	2.88415
seq_s_23285	17635	intron	2.88859
seq_s_23285	17651	intron	2.89328
seq_s_23285	17656	intron	2.92046
seq_s_23285	17659	intron	2.96484
seq_s_23285	17664	intron	4.0361
seq_s_23285	17702	intron	3.19733
seq_s_23285	17716	intron	3.12985
seq_s_23285	17734	intron	3.16016
seq_s_23285	17736	intron	3.1802
seq_s_23285	17742	intron	3.41685
seq_s_23285	17764	intron	2.87968
seq_s_23285	17768	intron	2.8207
seq_s_23285	17774	intron	2.90972
seq_s_23285	17841	intron	2.90172
seq_s_23285	17843	intron	2.78793
seq_s_23285	17878	intron	2.78793
seq_s_23285	17882	intron	2.54828
seq_s_23285	17913	intron	2.65423
seq_s_23285	17957	intron	2.66607
seq_s_23285	17962	intron	2.68505
seq_s_23285	17980	intron	2.49212
seq_s_23285	17984	intron	2.49212
seq_s_23285	17993	intron	2.54022
seq_s_23285	18006	intron	2.51049
seq_s_23285	18014	intron	2.52314
seq_s_23285	18032	intron	2.54283
seq_s_23285	18044	intron	2.56143
seq_s_23285	18091	intron	2.56143
seq_s_23285	18142	intron	2.55385
seq_s_23285	18149	intron	2.59775
seq_s_23285	18199	intron	2.58647
seq_s_23285	18215	intron	2.59973
seq_s_23285	18219	intron	2.63639
seq_s_23285	18231	intron	2.39708
seq_s_23285	18246	intron	2.36132
seq_s_23285	18277	intron	2.12598
seq_s_23285	18319	intron	2.22099
seq_s_23285	18360	intron	3.00305
seq_s_23285	18364	intron	2.88841
seq_s_23285	18375	intron	2.87048
seq_s_23285	18380	intron	2.87937
seq_s_23285	18397	intron	2.84225
seq_s_23285	18420	intron	3.30139
seq_s_23285	18421	intron	3.30139
seq_s_23285	18459	intron	3.30139
seq_s_23285	18471	intron	3.50415
seq_s_23285	18486	intron	3.0758
seq_s_23285	18491	intron	3.0758
seq_s_23285	18568	intron	2.83009
seq_s_23285	18571	intron	2.82722
seq_s_23285	18596	intron	2.78238
seq_s_23285	18619	intron	2.75295
seq_s_23285	18625	intron	2.74984
seq_s_23285	18629	intron	2.71311
seq_s_23285	18632	intron	2.72234
seq_s_23285	18650	intron	2.64145
seq_s_23285	18668	intron	2.54561
seq_s_23285	18676	intron	2.44889
seq_s_23285	18691	intron	2.43511
seq_s_23285	18737	intron	2.43511
seq_s_23285	19662	intron	2.43511
seq_s_23285	19738	intron	2.50586
seq_s_23285	19742	intron	2.42828
seq_s_23285	19762	intron	2.47806
seq_s_23285	19768	intron	2.41833
seq_s_23285	19777	intron	2.39925
seq_s_23285	19784	intron	2.38266
seq_s_23285	19787	intron	2.37099
seq_s_23285	19815	intron	2.43844
seq_s_23285	19856	intron	2.43844
seq_s_23285	19857	intron	2.77043
seq_s_23285	19858	intron	2.67216
seq_s_23285	19889	intron	2.93226
seq_s_23285	19891	intron	2.39012
seq_s_23285	19906	intron	2.55298
seq_s_23285	19929	intron	2.58148
seq_s_23285	19938	intron	2.58148
seq_s_23285	19978	intron	2.58148
seq_s_23285	20028	intron	2.66324
seq_s_23285	20032	intron	2.55704
seq_s_23285	20040	intron	2.48861
seq_s_23285	20055	intron	2.46496
seq_s_23285	20137	intron	2.44042
seq_s_23285	20140	intron	2.46351
seq_s_23285	20144	intron	2.44444
seq_s_23285	20232	intron	2.52164
seq_s_23285	20237	intron	2.02309
seq_s_23285	20270	intron	1.89524
seq_s_23285	20295	intron	1.93826
seq_s_23285	20296	intron	1.96188
seq_s_23285	20345	intron	1.96188
seq_s_23285	20390	intron	2.67394
seq_s_23285	20404	intron	1.84886
seq_s_23285	20448	intron	2.08203
seq_s_23285	20454	intron	2.12386
seq_s_23285	20466	intron	2.40885
seq_s_23285	20468	intron	2.1279
seq_s_23285	20514	intron	2.81223
seq_s_23285	20516	intron	2.62428
seq_s_23285	20942	intron	2.58846
seq_s_23285	20947	intron	2.58043
seq_s_23285	21000	intron	2.60101
seq_s_23285	21003	intron	2.60101
seq_s_23285	21011	intron	3.25673
seq_s_23285	21015	intron	2.71186
seq_s_23285	21016	intron	2.45413
seq_s_23285	21128	intron	2.45154
seq_s_23285	21149	intron	2.42736
seq_s_23285	21174	intron	2.42277
seq_s_23285	21180	intron	2.46508
seq_s_23285	21191	intron	2.46508
seq_s_23285	21200	intron	2.74524
seq_s_23285	21251	intron	2.74524
seq_s_23285	21684	intron	2.74524
seq_s_23285	21746	intron	2.47003
seq_s_23285	21750	intron	2.47003
seq_s_23285	21757	intron	2.43676
seq_s_23285	21789	intron	2.46223
seq_s_23285	21808	intron	2.41634
seq_s_23285	21860	intron	2.41752
seq_s_23285	21877	intron	2.41752
seq_s_23285	21884	intron	2.40298
seq_s_23285	21904	intron	2.38904
seq_s_23285	21927	intron	2.3794
seq_s_23285	21939	intron	2.45217
seq_s_23285	21946	intron	2.45217
seq_s_23285	21948	intron	2.41206
seq_s_23285	21988	intron	2.55296
seq_s_23285	22040	intron	2.55296
seq_s_23285	22065	intron	2.47378
seq_s_23285	22108	intron	2.4408
seq_s_23285	22120	intron	3.03263
seq_s_23285	22121	intron	3.02041
seq_s_23285	22140	intron	2.61636
seq_s_23285	22337	intron	2.50564
seq_s_23285	22355	intron	2.93107
seq_s_23285	22394	intron	2.29498
seq_s_23285	22417	intron	2.61702
seq_s_23285	22429	intron	2.44725
seq_s_23285	22484	intron	2.41596
seq_s_23285	22504	intron	2.41596
seq_s_23285	22659	intron	2.56397
seq_s_23285	22695	intron	2.5238
seq_s_23285	22697	intron	2.48383
seq_s_23285	22705	intron	2.50207
seq_s_23285	22725	intron	2.50207
seq_s_23285	22739	intron	2.50207
seq_s_23285	22740	intron	2.50207
seq_s_23285	22753	intron	2.70843
seq_s_23285	22754	intron	2.70896
seq_s_23285	22755	intron	2.69331
seq_s_23285	22774	intron	2.5476
seq_s_23285	22785	intron	2.3897
seq_s_23285	22834	intron	2.3897
seq_s_23285	22840	intron	2.27497
seq_s_23285	22844	intron	2.28099
seq_s_23285	22852	intron	2.29241
seq_s_23285	22921	intron	2.31433
seq_s_23285	22970	intron	2.266
seq_s_23285	22984	intron	2.26822
seq_s_23285	23003	intron	2.28535
seq_s_23285	23022	intron	2.29396
seq_s_23285	23024	intron	2.24377
seq_s_23285	23036	intron	2.22065
seq_s_23285	23042	intron	2.22941
seq_s_23285	23055	intron	2.23698
seq_s_23285	23100	intron	2.23491
seq_s_23285	23145	intron	2.24921
seq_s_23285	23153	intron	2.35801
seq_s_23285	23175	intron	2.37662
seq_s_23285	23183	intron	2.39577
seq_s_23285	23187	intron	2.45709
seq_s_23285	23237	intron	2.06832
seq_s_23285	23270	intron	2.25141
seq_s_23285	23276	intron	2.27884
seq_s_23285	23279	intron	2.29102
seq_s_23285	23289	intron	2.32309
seq_s_23285	23305	intron	2.32309
seq_s_23285	23317	intron	2.74692
seq_s_23285	29900	intron	2.72968
seq_s_23285	29921	intron	2.71737
seq_s_23285	29986	intron	2.67881
seq_s_23285	30043	intron	2.68056
seq_s_23285	30047	intron	2.70193
seq_s_23285	30048	intron	2.72319
seq_s_23285	30057	intron	2.8281
seq_s_23285	30127	intron	2.5262
seq_s_23285	30163	intron	2.54018
seq_s_23285	30170	intron	2.54018
seq_s_23285	30171	intron	2.55265
seq_s_23285	30172	intron	2.61879
seq_s_23285	30177	intron	2.63231
seq_s_23285	30179	intron	2.61178
seq_s_23285	30227	intron	2.61178
seq_s_23285	30236	intron	2.12036
seq_s_23285	30253	intron	2.11748
seq_s_23285	30256	intron	1.97412
seq_s_23285	30257	intron	1.86416
seq_s_23285	30296	intron	1.49263
seq_s_23285	30308	intron	1.4878
seq_s_23285	30320	intron	1.51779
seq_s_23285	30335	intron	1.63294
seq_s_23285	30347	intron	1.55017
seq_s_23285	30349	intron	1.55017
seq_s_23285	30364	intron	1.62654
seq_s_23285	30373	intron	1.57924
seq_s_23285	30380	intron	1.54501
seq_s_23285	30398	intron	1.50674
seq_s_23285	30399	intron	1.50861
seq_s_23285	30415	intron	1.05281
seq_s_23285	30419	intron	1.42163
seq_s_23285	30454	intron	1.39215
seq_s_23285	30487	intron	1.50372
seq_s_23285	30491	intron	1.47245
seq_s_23285	30510	intron	0.813173
seq_s_23285	30516	intron	1.01803
seq_s_23285	30529	intron	1.00572
seq_s_23285	30531	intron	1.00572
seq_s_23285	30558	intron	0.467233
seq_s_23285	30559	intron	0.666688
seq_s_23285	30600	intron	-0.843725
seq_s_23285	30602	intron	-0.711173
seq_s_23285	30755	intron	-0.681701
seq_s_23285	30767	intron	-0.642233
seq_s_23285	30773	intron	-0.662515
seq_s_23285	30774	intron	-0.67395
seq_s_23285	30804	intron	-0.834853
seq_s_23285	30897	intron	-0.595624
seq_s_23285	30899	intron	-1.12494
seq_s_23285	30919	intron	-1.03255
seq_s_23285	30929	intron	-1.0446
seq_s_23285	30935	intron	-1.22444
seq_s_23285	30950	intron	-1.15283
seq_s_23285	30978	intron	-1.1574
seq_s_23285	30982	intron	-1.88732
seq_s_23285	30983	intron	-1.11359
seq_s_23285	30996	intron	-0.787711
seq_s_23285	31002	intron	-0.786113
seq_s_23285	31022	intron	-0.743429
seq_s_23285	31026	intron	-0.833121
seq_s_23285	31052	intron	-0.804105
seq_s_23285	31075	intron	-0.813105
seq_s_23285	31137	intron	-0.371052
seq_s_23285	31164	intron	-0.34503
seq_s_23285	31178	intron	-0.336043
seq_s_23285	31180	intron	-0.296038
seq_s_23285	31183	intron	-0.251808
seq_s_23285	31202	intron	-0.0889244
seq_s_23285	31203	intron	1.00126
seq_s_23285	31205	intron	1.20897
seq_s_23285	31224	intron	1.00648
seq_s_23285	31264	intron	1.59556
seq_s_23285	31266	intron	0.82235
seq_s_23285	31440	intron	0.821141
seq_s_23285	31448	intron	0.401235
seq_s_23285	31453	intron	0.408383
seq_s_23285	31458	intron	0.451048
seq_s_23285	31477	intron	0.217855
seq_s_23285	31496	intron	0.862433
seq_s_23285	31498	intron	1.06705
seq_s_23285	31700	intron	1.05784
seq_s_23285	31759	intron	1.0388
seq_s_23285	31769	intron	1.04521
seq_s_23285	31847	intron	0.810878
seq_s_23285	32009	intron	0.852861
seq_s_23285	32080	intron	0.597051
seq_s_23285	32083	intron	1.53442
seq_s_23285	32099	intron	1.36063
seq_s_23285	32100	intron	1.37043
seq_s_23285	32107	intron	1.10521
seq_s_23285	32129	intron	1.10521
seq_s_23285	32237	intron	0.500075
seq_s_23285	32330	intron	1.79381
seq_s_23285	32332	intron	1.69561
seq_s_23285	32371	intron	1.75001
seq_s_23285	32385	intron	1.75001
seq_s_23285	32470	intron	1.52051
seq_s_23285	32495	intron	1.47946
seq_s_23285	32577	intron	1.44586
seq_s_23285	32626	intron	1.52307
seq_s_23285	32627	intron	1.31177
seq_s_23285	32678	intron	1.31177
seq_s_23285	32749	intron	1.318
seq_s_23285	32753	intron	1.318
seq_s_23285	32805	intron	1.33844
seq_s_23285	32820	intron	1.33844
seq_s_23285	32821	intron	1.06313
seq_s_23285	32822	intron	1.20085
seq_s_23285	32847	intron	1.17994
seq_s_23285	32856	intron	1.17994
seq_s_23285	32860	intron	1.18079
seq_s_23285	32880	intron	1.21062
seq_s_23285	32886	intron	1.21062
seq_s_23285	32887	intron	1.21062
seq_s_23285	32888	intron	1.21062
seq_s_23285	32889	intron	1.21062
seq_s_23285	32898	intron	1.37557
seq_s_23285	32924	intron	1.32185
seq_s_23285	32937	intron	1.13586
seq_s_23285	32952	intron	1.43954
seq_s_23285	33254	intron	1.44933
seq_s_23285	33256	intron	1.44933
seq_s_23285	33576	intron	1.44933
seq_s_23285	33603	intron	1.38616
seq_s_23285	33611	intron	1.62404
seq_s_23285	33687	intron	1.24623
seq_s_23285	33718	intron	1.30329
seq_s_23285	33753	intron	1.33137
seq_s_23285	33754	intron	1.32083
seq_s_23285	33776	intron	0.974589
seq_s_23285	33804	intron	1.29086
seq_s_23285	33832	intron	1.28762
seq_s_23285	33833	intron	1.07546
seq_s_23285	33904	intron	1.26231
seq_s_23285	33920	intron	1.2337
seq_s_23285	33932	intron	1.42958
seq_s_23285	33939	intron	1.43213
seq_s_23285	33981	intron	1.42194
seq_s_23285	34002	intron	1.29734
seq_s_23285	34013	intron	1.3232
seq_s_23285	34024	intron	1.4182
seq_s_23285	34035	intron	1.4182
seq_s_23285	34061	intron	1.44207
seq_s_23285	34075	intron	1.4377
seq_s_23285	34132	intron	1.38329
seq_s_23285	34148	intron	1.3872
seq_s_23285	34211	intron	1.38742
seq_s_23285	34217	intron	1.38742
seq_s_23285	34227	intron	1.41948
seq_s_23285	34230	intron	1.58614
seq_s_23285	34262	intron	1.6576
seq_s_23285	34312	intron	1.73626
seq_s_23285	34370	intron	1.77388
seq_s_23285	34371	intron	1.51538
seq_s_23285	34396	intron	1.69349
seq_s_23285	34399	intron	1.69893
seq_s_23285	34405	intron	1.76264
seq_s_23285	34421	intron	1.58873
seq_s_23285	34432	intron	1.6022
seq_s_23285	34442	intron	1.602
seq_s_23285	34444	intron	1.72489
seq_s_23285	34450	intron	1.75023
seq_s_23285	34456	intron	1.7539
seq_s_23285	34531	intron	1.71414
seq_s_23285	34537	intron	1.7395
seq_s_23285	34542	intron	1.78345
seq_s_23285	34558	intron	1.5123
seq_s_23285	34580	intron	1.13809
seq_s_23285	34581	intron	1.13809
seq_s_23285	34582	intron	1.29351
seq_s_23285	34583	intron	1.29351
seq_s_23285	34624	intron	1.10626
seq_s_23285	34631	intron	1.14961
seq_s_23285	34648	intron	0.885969
seq_s_23285	34661	intron	0.874193
seq_s_23285	34690	intron	0.808653
seq_s_23285	34711	intron	0.611145
seq_s_23285	34803	intron	0.710855
seq_s_23285	34842	intron	0.710855
seq_s_23285	34847	intron	0.769969
seq_s_23285	34862	intron	0.552064
seq_s_23285	34865	intron	0.739039
seq_s_23285	34876	intron	0.739039
seq_s_23285	34883	intron	0.739039
seq_s_23285	34898	intron	0.527582
seq_s_23285	34923	intron	0.527582
seq_s_23285	34925	intron	0.527582
seq_s_23285	34948	intron	0.584623
seq_s_23285	34963	intron	0.399715
seq_s_23285	34973	intron	0.67216
seq_s_23285	34975	intron	0.480014
seq_s_23285	34993	intron	0.469093
seq_s_23285	35022	intron	0.491056
seq_s_23285	35105	intron	0.44899
seq_s_23285	35106	intron	0.44899
seq_s_23285	35123	intron	0.416241
seq_s_23285	35147	intron	0.433493
seq_s_23285	35164	intron	0.15613
seq_s_23285	35228	intron	0.449149
seq_s_23285	35231	intron	0.456385
seq_s_23285	35270	intron	0.17158
seq_s_23285	35271	intron	0.17158
seq_s_23285	35354	intron	0.17158
seq_s_23285	35360	intron	0.17158
seq_s_23285	35398	intron	0.495411
seq_s_23285	35399	intron	0.478355
seq_s_23285	35432	intron	0.478355
seq_s_23285	35475	intron	0.457045
seq_s_23285	35478	intron	0.375318
seq_s_23285	35529	intron	0.491118
seq_s_23285	35561	intron	0.49141
seq_s_23285	35575	intron	0.284464
seq_s_23285	35590	intron	0.387094
seq_s_23285	35603	intron	0.577693
seq_s_23285	35604	intron	0.510213
seq_s_23285	35610	intron	0.482823
seq_s_23285	35614	intron	0.573541
seq_s_23285	35641	intron	0.547887
seq_s_23285	35648	intron	0.572576
seq_s_23285	35674	intron	-0.671033
seq_s_23285	35705	intron	0.666006
seq_s_23285	35710	intron	0.600867
seq_s_23285	35747	intron	0.625464
seq_s_23285	35749	intron	0.706664
seq_s_23285	35765	intron	0.676457
seq_s_23285	35815	intron	0.693512
seq_s_23285	35816	intron	0.652007
seq_s_23285	35826	intron	0.627759
seq_s_23285	35850	intron	0.627759
seq_s_23285	35859	intron	0.627759
seq_s_23285	35889	intron	1.23803
seq_s_23285	35912	intron	1.08775
seq_s_23285	35927	intron	0.942012
seq_s_23285	35994	intron	1.09697
seq_s_23285	36009	intron	1.12141
seq_s_23285	36032	intron	1.12094
seq_s_23285	36074	intron	1.15544
seq_s_23285	36091	intron	1.18109
seq_s_23285	36093	intron	1.18109
seq_s_23285	36102	intron	1.18109
seq_s_23285	36128	intron	1.28568
seq_s_23285	36171	intron	1.39848
seq_s_23285	36208	intron	1.34683
seq_s_23285	36340	intron	1.38009
seq_s_23285	36361	intron	1.20132
seq_s_23285	36364	intron	1.52471
seq_s_23285	36380	intron	1.46654
seq_s_23285	36390	intron	1.46654
seq_s_23285	36398	intron	1.53238
seq_s_23285	36454	intron	2.12391
seq_s_23285	36459	intron	1.63192
seq_s_23285	36464	intron	1.60393
seq_s_23285	36479	intron	1.53033
seq_s_23285	36481	intron	1.58791
seq_s_23285	36489	intron	1.52572
seq_s_23285	36519	intron	1.55697
seq_s_23285	36542	intron	1.55697
seq_s_23285	36582	intron	1.55697
seq_s_23285	36592	intron	1.56781
seq_s_23285	36629	intron	1.53246
seq_s_23285	36639	intron	1.56324
seq_s_23285	36657	intron	1.56324
seq_s_23285	36763	intron	1.43183
seq_s_23285	36809	intron	1.43637
seq_s_23285	36826	intron	1.41713
seq_s_23285	36858	intron	1.4191
seq_s_23285	36890	intron	0.832161
seq_s_23285	36906	intron	0.98983
seq_s_23285	36912	intron	0.971348
seq_s_23285	36937	intron	0.953161
seq_s_23285	36974	intron	0.972439
seq_s_23285	36975	intron	1.00178
seq_s_23285	36999	intron	1.01718
seq_s_23285	37017	intron	1.0637
seq_s_23285	37027	intron	1.15348
seq_s_23285	37030	intron	1.0951
seq_s_23285	37053	intron	1.087
seq_s_23285	37093	intron	1.17247
seq_s_23285	37100	intron	0.843889
seq_s_23285	37126	intron	0.789896
seq_s_23285	37132	intron	0.323726
seq_s_23285	37167	intron	0.435938
seq_s_23285	37168	intron	0.51578
seq_s_23285	37188	intron	0.552675
seq_s_23285	37196	intron	0.63046
seq_s_23285	37229	intron	1.21552
seq_s_23285	37231	intron	1.2652
seq_s_23285	37241	intron	1.25283
seq_s_23285	37244	intron	1.28353
seq_s_23285	37269	intron	1.26561
seq_s_23285	37310	intron	1.21439
seq_s_23285	37333	intron	1.25499
seq_s_23285	37342	intron	1.28658
seq_s_23285	37347	intron	1.52235
seq_s_23285	37349	intron	1.93283
seq_s_23285	37432	intron	1.93283
seq_s_23285	37435	intron	1.96262
seq_s_23285	37438	intron	2.08211
seq_s_23285	37444	intron	2.00696
seq_s_23285	37495	intron	2.60624
seq_s_23285	37512	intron	1.73315
seq_s_23285	37519	intron	1.76057
seq_s_23285	37538	intron	1.74809
seq_s_23285	37548	intron	1.5744
seq_s_23285	37627	intron	1.91664
seq_s_23285	37639	intron	1.90506
seq_s_23285	37665	intron	1.90506
seq_s_23285	37670	intron	1.96107
seq_s_23285	37676	intron	1.89983
seq_s_23285	37677	intron	1.88854
seq_s_23285	37679	intron	1.76083
seq_s_23285	37682	intron	1.76083
seq_s_23285	37687	intron	2.2771
seq_s_23285	37700	intron	2.0951
seq_s_23285	37709	intron	2.09588
seq_s_23285	37732	intron	2.04795
seq_s_23285	37741	intron	2.30214
seq_s_23285	37767	intron	2.61161
seq_s_23285	37768	intron	2.46873
seq_s_23285	37780	intron	2.33859
seq_s_23285	37781	intron	2.33859
seq_s_23285	37783	intron	2.31009
seq_s_23285	37801	intron	2.27896
seq_s_23285	37812	intron	2.21723
seq_s_23285	37824	intron	2.21202
seq_s_23285	37825	intron	2.33946
seq_s_23285	37835	intron	2.28941
seq_s_23285	37846	intron	2.27453
seq_s_23285	37848	intron	2.23924
seq_s_23285	37874	intron	2.23604
seq_s_23285	37891	intron	2.35547
seq_s_23285	37896	intron	2.14777
seq_s_23285	37913	intron	2.16389
seq_s_23285	37929	intron	2.14102
seq_s_23285	37930	intron	2.08495
seq_s_23285	37937	intron	2.08495
seq_s_23285	37943	intron	2.10747
seq_s_23285	37944	intron	2.01199
seq_s_23285	37973	intron	2.14018
seq_s_23285	37999	intron	1.97586
seq_s_23285	38016	intron	1.96439
seq_s_23285	38021	intron	1.9801
seq_s_23285	38296	intron	1.93896
seq_s_23285	38297	intron	1.93787
seq_s_23285	38310	intron	1.87418
seq_s_23285	38336	intron	1.75748
seq_s_23285	38349	intron	1.79172
seq_s_23285	38362	intron	1.78919
seq_s_23285	38378	intron	1.76543
seq_s_23285	38386	intron	2.12448
seq_s_23285	38427	intron	2.273
seq_s_23285	38456	intron	2.273
seq_s_23285	38473	intron	2.3144
seq_s_23285	38475	intron	2.35214
seq_s_23285	38513	intron	2.36276
seq_s_23285	38519	intron	2.51782
seq_s_23285	38523	intron	2.38829
seq_s_23285	38524	intron	2.41713
seq_s_23285	38529	intron	2.41713
seq_s_23285	38541	intron	2.86591
seq_s_23285	38542	intron	2.84091
seq_s_23285	38549	intron	2.84487
seq_s_23285	38550	intron	2.8917
seq_s_23285	38552	intron	2.90532
seq_s_23285	38578	intron	2.90532
seq_s_23285	38596	intron	2.91108
seq_s_23285	38614	intron	2.6784
seq_s_23285	38616	intron	2.6784
seq_s_23285	38631	intron	2.30336
seq_s_23285	38632	intron	2.08868
seq_s_23285	38653	intron	2.04479
seq_s_23285	38655	intron	2.05381
seq_s_23285	38714	intron	2.046
seq_s_23285	38745	intron	1.6702
seq_s_23285	38850	intron	1.89187
seq_s_23285	38855	intron	1.86114
seq_s_23285	38922	intron	1.91987
seq_s_23285	38926	intron	1.86639
seq_s_23285	38944	intron	1.82868
seq_s_23285	38961	intron	1.78717
seq_s_23285	38981	intron	1.77754
seq_s_23285	38982	intron	1.75281
seq_s_23285	38995	intron	1.95305
seq_s_23285	39003	intron	1.9338
seq_s_23285	39005	intron	1.96278
seq_s_23285	39014	intron	2.04529
seq_s_23285	39033	intron	2.04529
seq_s_23285	39036	intron	1.38645
seq_s_23285	39039	intron	1.8808
seq_s_23285	39047	intron	1.8808
seq_s_23285	39048	intron	1.8808
seq_s_23285	39058	intron	1.76732
seq_s_23285	39076	intron	1.94513
seq_s_23285	39082	intron	1.8506
seq_s_23285	39083	intron	1.8506
seq_s_23285	39105	intron	1.87304
seq_s_23285	39182	intron	1.98846
seq_s_23285	39212	intron	1.95604
seq_s_23285	39220	intron	2.10486
seq_s_23285	39225	intron	2.06279
seq_s_23285	39233	intron	2.14003
seq_s_23285	39251	intron	2.12211
seq_s_23285	39268	intron	2.11236
seq_s_23285	39269	intron	2.11236
seq_s_23285	39276	intron	2.11236
seq_s_23285	39345	intron	1.59526
seq_s_23285	39352	intron	1.59526
seq_s_23285	39362	intron	1.67526
seq_s_23285	39408	intron	1.63911
seq_s_23285	39419	intron	1.45913
seq_s_23285	39458	intron	1.3388
seq_s_23285	39500	intron	1.6829
seq_s_23285	39518	intron	1.6829
seq_s_23285	39523	intron	1.4514
seq_s_23285	39524	intron	1.4649
seq_s_23285	39536	intron	1.49859
seq_s_23285	39542	intron	1.43607
seq_s_23285	39550	intron	1.51316
seq_s_23285	39612	cds-synonymous	1.41865
seq_s_23285	39633	cds-synonymous	1.4307
seq_s_23285	39636	cds-synonymous	1.44132
seq_s_23285	39760	intron	1.42355
seq_s_23285	39814	intron	1.43384
seq_s_23285	39815	intron	1.43384
seq_s_23285	39821	intron	1.43677
seq_s_23285	39822	intron	1.41939
seq_s_23285	39833	intron	1.48186
seq_s_23285	39867	intron	1.50646
seq_s_23285	39911	intron	1.50698
seq_s_23285	39912	intron	1.73055
seq_s_23285	39923	intron	1.74391
seq_s_23285	40044	intron	1.37547
seq_s_23285	40079	intron	1.37547
seq_s_23285	40080	intron	0.576765
seq_s_23285	40097	intron	0.0932407
seq_s_23285	40134	intron	0.388698
seq_s_23285	40142	intron	0.456498
seq_s_23285	40156	intron	0.343156
seq_s_23285	40175	intron	0.343156
seq_s_23285	40212	intron	0.356853
seq_s_23285	40230	intron	0.12246
seq_s_23285	40231	intron	0.317913
seq_s_23285	40268	intron	-0.0645335
seq_s_23285	40300	intron	-0.0237397
seq_s_23285	40310	intron	-0.0103449
seq_s_23285	40321	intron	-0.064392
seq_s_23285	40334	intron	-0.160843
seq_s_23285	40360	intron	-0.0670722
seq_s_23285	40361	intron	-0.107762
seq_s_23285	40394	intron	0.136428
seq_s_23285	40399	intron	0.112195
seq_s_23285	40408	intron	0.382609
seq_s_23285	40479	intron	0.333628
seq_s_23285	40524	intron	0.692387
seq_s_23285	40527	intron	0.65272
seq_s_23285	40557	intron	0.57039
seq_s_23285	40566	intron	0.575967
seq_s_23285	40587	intron	0.575967
seq_s_23285	40596	intron	0.575967
seq_s_23285	40622	intron	0.567012
seq_s_23285	40625	intron	0.58094
seq_s_23285	40640	intron	0.555532
seq_s_23285	40643	intron	0.526688
seq_s_23285	40674	intron	0.551462
seq_s_23285	40682	intron	0.524805
seq_s_23285	40687	intron	0.523072
seq_s_23285	40701	intron	0.530699
seq_s_23285	40702	intron	0.544249
seq_s_23285	40713	intron	0.242891
seq_s_23285	40721	intron	0.565442
seq_s_23285	40759	intron	0.565442
seq_s_23285	40813	intron	0.602941
seq_s_23285	40839	intron	0.602941
seq_s_23285	40840	intron	0.477473
seq_s_23285	40841	intron	0.477473
seq_s_23285	40842	intron	0.477473
seq_s_23285	40843	intron	0.218158
seq_s_23285	40886	intron	1.19534
seq_s_23285	40944	intron	1.12975
seq_s_23285	40958	intron	1.17413
seq_s_23285	41009	intron	1.17413
seq_s_23285	41010	intron	1.68288
seq_s_23285	41018	intron	1.5471
seq_s_23285	41029	intron	1.5471
seq_s_23285	41125	intron	1.57152
seq_s_23285	41128	intron	1.27407
seq_s_23285	41129	intron	1.04754
seq_s_23285	41130	intron	1.06707
seq_s_23285	41223	intron	1.06777
seq_s_23285	41238	intron	2.20166
seq_s_23285	41287	intron	2.16463
seq_s_23285	41311	intron	2.18776
seq_s_23285	41317	intron	2.18776
seq_s_23285	41318	intron	2.18776
seq_s_23285	41340	intron	1.93901
seq_s_23285	41341	intron	1.91702
seq_s_23285	41348	intron	1.89755
seq_s_23285	41355	intron	1.92094
seq_s_23285	41367	intron	1.92479
seq_s_23285	41408	intron	2.07825
seq_s_23285	41412	intron	1.51016
seq_s_23285	41457	intron	1.47589
seq_s_23285	41481	intron	1.50246
seq_s_23285	41494	intron	1.47079
seq_s_23285	41501	intron	1.42739
seq_s_23285	41505	intron	1.08472
seq_s_23285	41577	intron	1.36409
seq_s_23285	41593	intron	1.355
seq_s_23285	41599	intron	1.40313
seq_s_23285	41606	intron	1.1118
seq_s_23285	41666	intron	1.2898
seq_s_23285	41689	intron	1.2898
seq_s_23285	41702	intron	1.32098
seq_s_23285	41704	intron	1.35259
seq_s_23285	41721	intron	1.48375
seq_s_23285	41722	intron	1.40807
seq_s_23285	41727	intron	1.4841
seq_s_23285	41736	intron	1.4517
seq_s_23285	41767	intron	1.3358
seq_s_23285	41780	intron	1.63107
seq_s_23285	41787	intron	1.68985
seq_s_23285	41789	intron	1.68985
seq_s_23285	41804	intron	1.7677
seq_s_23285	41820	intron	1.75175
seq_s_23285	41843	intron	1.76779
seq_s_23285	41873	intron	1.77534
seq_s_23285	41874	intron	2.05345
seq_s_23285	41888	intron	2.05345
seq_s_23285	41900	intron	2.47397
seq_s_23285	42028	intron	2.33247
seq_s_23285	42051	intron	2.33247
seq_s_23285	42110	intron	2.35566
seq_s_23285	42218	intron	2.39584
seq_s_23285	42235	intron	2.97332
seq_s_23285	42349	intron	2.21373
seq_s_23285	42351	intron	1.35552
seq_s_23285	42376	intron	1.94893
seq_s_23285	42406	intron	1.98729
seq_s_23285	42413	intron	2.0142
seq_s_23285	42438	intron	1.93511
seq_s_23285	42694	intron	1.94428
seq_s_23285	42866	intron	1.46303
seq_s_23285	42887	intron	1.46303
seq_s_23285	42888	intron	1.93455
seq_s_23285	42899	intron	1.54758
seq_s_23285	42926	intron	1.54758
seq_s_23285	42930	intron	1.51153
seq_s_23285	42940	intron	1.48555
seq_s_23285	42968	intron	1.46592
seq_s_23285	42983	intron	1.46661
seq_s_23285	42988	intron	1.46661
seq_s_23285	43042	intron	1.41771
seq_s_23285	43058	intron	1.34703
seq_s_23285	44032	intron	1.04236
seq_s_23285	44034	intron	1.04236
seq_s_23285	44049	intron	1.04549
seq_s_23285	44124	intron	1.04201
seq_s_23285	44157	intron	1.0457
seq_s_23285	44162	intron	0.863529
seq_s_23285	44167	intron	0.912487
seq_s_23285	44210	intron	1.10005
seq_s_23285	44211	intron	1.13103
seq_s_23285	44230	intron	1.17726
seq_s_23285	44231	intron	1.12722
seq_s_23285	44492	intron	1.5787
seq_s_23285	44695	intron	1.5787
seq_s_23285	44707	intron	1.5841
seq_s_23285	44731	intron	1.5841
seq_s_23285	44748	intron	1.57673
seq_s_23285	44764	intron	1.57673
seq_s_23285	44771	intron	1.30782
seq_s_23285	44781	intron	1.30782
seq_s_23285	44795	intron	1.32815
seq_s_23285	44798	intron	1.02895
seq_s_23285	44821	intron	1.04427
seq_s_23285	44865	intron	1.04883
seq_s_23285	44894	intron	1.04518
seq_s_23285	44908	intron	0.955733
seq_s_23285	44909	intron	0.951304
seq_s_23285	44925	intron	0.977196
seq_s_23285	44962	intron	0.775358
seq_s_23285	44978	intron	1.06797
seq_s_23285	45010	intron	0.97001
seq_s_23285	45050	intron	1.25958
seq_s_23285	45080	intron	1.22698
seq_s_23285	45132	intron	1.23399
seq_s_23285	46454	intron	0.42165
seq_s_23285	46472	intron	0.401377
seq_s_23285	46515	intron	1.79858
seq_s_23285	46558	intron	1.80946
seq_s_23285	46565	intron	1.79668
seq_s_23285	46586	intron	1.81753
seq_s_23285	46627	intron	1.81753
seq_s_23285	46644	intron	1.85409
seq_s_23285	46657	intron	1.87282
seq_s_23285	46694	intron	1.87282
seq_s_23285	46758	intron	1.9532
seq_s_23285	46892	intron	1.91061
seq_s_23285	46942	intron	1.916
seq_s_23285	46967	intron	1.9053
seq_s_23285	47009	intron	1.9053
seq_s_23285	47029	intron	1.93479
seq_s_23285	47042	intron	1.93479
seq_s_23285	47110	intron	2.01998
seq_s_23285	47205	cds-synonymous	1.99468
seq_s_23285	47274	cds-synonymous	2.01254
seq_s_23285	47336	splice&intron	1.96202
seq_s_23285	47456	intron	1.96901
seq_s_23285	47457	intron	1.94286
seq_s_23285	47464	intron	1.96526
seq_s_23285	47642	intron	1.72742
seq_s_23285	47670	intron	1.72742
seq_s_23285	47671	intron	2.05054
seq_s_23285	47712	intron	2.32638
seq_s_23285	47714	intron	2.32638
seq_s_23285	47762	intron	2.34664
seq_s_23285	47772	intron	2.23422
seq_s_23285	47825	cds-synonymous	2.23422
seq_s_23285	47843	cds-synonymous	2.22819
seq_s_23285	47882	cds-synonymous	2.25057
seq_s_23285	47885	cds-synonymous	2.49931
seq_s_23285	47921	intron	2.29744
seq_s_23285	47937	intron	2.34139
seq_s_23285	47954	intron	2.31614
seq_s_23285	47955	intron	2.33187
seq_s_23285	47962	intron	2.34772
seq_s_23285	47983	intron	2.34772
seq_s_23285	48121	intron	2.52989
seq_s_23285	48140	intron	2.32966
seq_s_23285	48193	intron	2.30888
seq_s_23285	48213	intron	2.32885
seq_s_23285	48230	intron	2.37641
seq_s_23285	48285	intron	2.06263
seq_s_23285	48291	intron	2.06263
seq_s_23285	48296	intron	2.31504
seq_s_23285	48335	intron	2.57467
seq_s_23285	48364	intron	2.40958
seq_s_23285	48395	intron	2.40033
seq_s_23285	48456	intron	2.41103
seq_s_23285	48467	intron	2.46232
seq_s_23285	48491	intron	2.26641
seq_s_23285	48508	intron	2.26641
seq_s_23285	48531	intron	2.24045
seq_s_23285	48537	intron	2.24045
seq_s_23285	48555	intron	2.24045
seq_s_23285	48577	intron	2.28663
seq_s_23285	48622	intron	2.26397
seq_s_23285	48639	intron	2.3111
seq_s_23285	48656	intron	2.32846
seq_s_23285	48750	intron	2.32846
seq_s_23285	48751	intron	2.32846
seq_s_23285	48776	intron	2.53521
seq_s_23285	48819	intron	2.58445
seq_s_23285	48834	intron	2.73965
seq_s_23285	48853	intron	2.67638
seq_s_23285	48888	intron	2.65955
seq_s_23285	48930	intron	1.4806
seq_s_23285	48931	intron	1.4806
seq_s_23285	48939	intron	1.4806
seq_s_23285	48940	intron	1.4806
seq_s_23285	48941	intron	1.45172
seq_s_23285	48943	intron	1.41178
seq_s_23285	48952	intron	1.69142
seq_s_23285	48954	intron	1.69142
seq_s_23285	48970	intron	1.67487
seq_s_23285	48977	intron	1.63192
seq_s_23285	49004	intron	0.96266
seq_s_23285	49007	intron	0.869146
seq_s_23285	49016	intron	0.860309
seq_s_23285	49021	intron	0.871583
seq_s_23285	49035	intron	0.904557
seq_s_23285	49040	intron	0.904557
seq_s_23285	49041	intron	0.904557
seq_s_23285	49055	intron	0.840901
seq_s_23285	49062	intron	0.810226
seq_s_23285	49066	intron	0.835693
seq_s_23285	49087	intron	0.8631
seq_s_23285	49089	intron	0.569772
seq_s_23285	49092	intron	0.362392
seq_s_23285	49111	intron	0.271618
seq_s_23285	49112	intron	-0.0219721
seq_s_23285	49113	intron	-0.0438534
seq_s_23285	49153	intron	0.137933
seq_s_23285	49230	intron	-0.988404
seq_s_23285	49265	intron	-0.988404
seq_s_23285	49332	intron	0.237794
seq_s_23285	49338	intron	0.235218
seq_s_23285	49339	intron	0.244147
seq_s_23285	49371	intron	0.862293
seq_s_23285	49373	intron	0.4654
seq_s_23285	49393	intron	0.4654
seq_s_23285	49470	intron	0.492528
seq_s_23285	49545	intron	0.515693
seq_s_23285	49607	intron	0.441464
seq_s_23285	49608	intron	0.441464
seq_s_23285	49618	intron	0.186702
seq_s_23285	49630	intron	0.186702
seq_s_23285	49679	intron	0.111651
seq_s_23285	49685	intron	0.367652
seq_s_23285	49686	intron	0.0188103
seq_s_23285	49689	intron	0.629194
seq_s_23285	49690	intron	0.533522
seq_s_23285	49708	intron	0.4263
seq_s_23285	49747	intron	0.512808
seq_s_23285	49754	intron	0.437316
seq_s_23285	49782	intron	0.167638
seq_s_23285	49793	intron	0.684508
seq_s_23285	49795	intron	0.888995
seq_s_23285	49862	intron	0.735814
seq_s_23285	49947	intron	0.195084
seq_s_23285	49960	intron	1.00997
seq_s_23285	49984	intron	0.778368
seq_s_23285	50002	intron	0.781272
seq_s_23285	50006	intron	0.789115
seq_s_23285	50022	intron	0.849944
seq_s_23285	50043	intron	0.374123
seq_s_23285	50068	intron	0.976498
seq_s_23285	50081	intron	0.889835
seq_s_23285	50084	intron	0.889835
seq_s_23285	50096	intron	0.945529
seq_s_23285	50105	intron	1.07132
seq_s_23285	50142	intron	1.12014
seq_s_23285	50166	intron	1.0759
seq_s_23285	50180	intron	0.955592
seq_s_23285	50197	intron	1.1216
seq_s_23285	50225	intron	1.26311
seq_s_23285	50231	intron	1.03038
seq_s_23285	51002	intron	1.02041
seq_s_23285	51011	intron	1.07782
seq_s_23285	51112	intron	0.0419797
seq_s_23285	51113	intron	0.0419797
seq_s_23285	51121	intron	0.915551
seq_s_23285	51165	intron	0.915551
seq_s_23285	51167	intron	1.78055
seq_s_23285	51190	intron	1.78055
seq_s_23285	51216	intron	1.0031
seq_s_23285	51228	intron	1.02933
seq_s_23285	51229	intron	0.781962
seq_s_23285	51241	intron	0.895058
seq_s_23285	51265	intron	0.938706
seq_s_23285	51493	intron	0.957732
seq_s_23285	51526	intron	0.999926
seq_s_23285	51623	intron	1.01725
seq_s_23285	51628	intron	0.501129
seq_s_23285	51658	intron	0.397315
seq_s_23285	51721	intron	0.105179
seq_s_23285	51769	intron	1.23
seq_s_23285	51799	intron	1.39176
seq_s_23285	51822	intron	1.5759
seq_s_23285	51824	intron	2.06834
seq_s_23285	51827	intron	2.84572
seq_s_23285	51910	intron	2.2952
seq_s_23285	51926	intron	2.01729
seq_s_23285	51948	intron	2.39762
seq_s_23285	51951	intron	2.39762
seq_s_23285	51994	intron	3.11887
seq_s_23285	52014	intron	3.11887
seq_s_23285	52053	intron	2.16091
seq_s_23285	52070	intron	2.11498
seq_s_23285	52093	intron	2.13886
seq_s_23285	52094	intron	2.13886
seq_s_23285	52108	intron	2.14322
seq_s_23285	52130	intron	2.10949
seq_s_23285	52152	intron	2.11146
seq_s_23285	52158	intron	2.14413
seq_s_23285	52176	intron	2.14413
seq_s_23285	52207	intron	2.15967
seq_s_23285	52217	intron	2.19225
seq_s_23285	52426	intron	2.93485
seq_s_23285	52434	intron	2.63852
seq_s_23285	52500	intron	2.62284
seq_s_23285	52510	intron	3.33602
seq_s_23285	52527	intron	2.19023
seq_s_23285	52578	intron	2.11073
seq_s_23285	52626	intron	2.1117
seq_s_23285	52634	intron	2.08385
seq_s_23285	52644	intron	2.06263
seq_s_23285	52653	intron	2.07511
seq_s_23285	52655	intron	2.1005
seq_s_23285	52658	intron	2.04267
seq_s_23285	52706	intron	2.05039
seq_s_23285	52732	intron	2.26175
seq_s_23285	52733	intron	2.08563
seq_s_23285	52741	intron	2.06683
seq_s_23285	52772	intron	2.01259
seq_s_23285	52776	intron	2.10794
seq_s_23285	52803	intron	2.19093
seq_s_23285	52809	intron	2.12175
seq_s_23285	52824	intron	1.75998
seq_s_23285	52828	intron	0.358292
seq_s_23285	52833	intron	0.972249
seq_s_23285	52888	intron	1.00079
seq_s_23285	53116	intron	1.00079
seq_s_23285	53302	intron	0.190124
seq_s_23285	53328	intron	0.361539
seq_s_23285	53362	intron	0.51144
seq_s_23285	53375	intron	0.500788
seq_s_23285	53393	intron	0.29462
seq_s_23285	53399	intron	0.492828
seq_s_23285	53400	intron	0.492828
seq_s_23285	53415	intron	0.521619
seq_s_23285	53499	intron	1.67099
seq_s_23285	53509	intron	0.935415
seq_s_23285	53513	intron	0.912064
seq_s_23285	53648	intron	0.587268
seq_s_23285	53721	intron	0.587268
seq_s_23285	53820	intron	0.978217
seq_s_23285	53829	intron	1.00668
seq_s_23285	53831	intron	0.967626
seq_s_23285	53871	intron	0.862544
seq_s_23285	53878	intron	0.821286
seq_s_23285	53880	intron	0.802151
seq_s_23285	53932	intron	0.786634
seq_s_23285	53933	intron	0.783337
seq_s_23285	53952	intron	0.705357
seq_s_23285	53981	intron	0.158358
seq_s_23285	54095	intron	1.81246
seq_s_23285	54107	intron	1.82333
seq_s_23285	54108	intron	1.82333
seq_s_23285	54119	intron	1.65211
seq_s_23285	54155	intron	2.07826
seq_s_23285	54156	intron	2.05627
seq_s_23285	54161	intron	2.04925
seq_s_23285	54177	intron	2.06478
seq_s_23285	54261	intron	2.05352
seq_s_23285	54277	intron	2.05874
seq_s_23285	54278	intron	2.24988
seq_s_23285	54281	intron	2.23966
seq_s_23285	54285	intron	2.23953
seq_s_23285	54327	intron	2.51538
seq_s_23285	54350	intron	2.51538
seq_s_23285	54381	intron	2.40262
seq_s_23285	54416	intron	2.40262
seq_s_23285	54436	intron	2.61237
seq_s_23285	54442	intron	2.6082
seq_s_23285	54456	intron	2.47142
seq_s_23285	54457	intron	2.47142
seq_s_23285	54517	intron	2.36245
seq_s_23285	54529	intron	2.36002
seq_s_23285	54536	intron	2.50955
seq_s_23285	54554	intron	2.1637
seq_s_23285	54583	intron	2.17647
seq_s_23285	54725	intron	2.23059
seq_s_23285	54752	intron	2.19224
seq_s_23285	54772	intron	2.17065
seq_s_23285	54802	intron	1.91841
seq_s_23285	54813	intron	2.13133
seq_s_23285	54918	cds-synonymous	2.13133
seq_s_23285	54991	splice&intron	2.13133
seq_s_23285	55009	intron	2.42722
seq_s_23285	55041	intron	2.46509
seq_s_23285	55049	intron	2.46929
seq_s_23285	55080	intron	2.44154
seq_s_23285	55141	intron	2.46222
seq_s_23285	55153	intron	2.50022
seq_s_23285	55188	intron	2.4601
seq_s_23285	55253	intron	2.87256
seq_s_23285	55282	intron	2.87256
seq_s_23285	55355	intron	1.40192
seq_s_23285	55388	intron	1.40192
seq_s_23285	55405	splice&intron	1.40192
seq_s_23285	55502	cds-synonymous	1.62986
seq_s_23285	55589	intron	1.59227
seq_s_23285	55619	intron	1.58711
seq_s_23285	55661	intron	1.61234
seq_s_23285	55710	intron	1.50796
seq_s_23285	55711	intron	1.65331
seq_s_23285	55724	intron	1.86123
seq_s_23285	55780	intron	1.86123
seq_s_23285	55799	intron	1.99326
seq_s_23285	55850	intron	2.35105
seq_s_23285	55853	intron	1.97254
seq_s_23285	55865	intron	2.05345
seq_s_23285	55885	intron	2.26079
seq_s_23285	55886	intron	2.44622
seq_s_23285	56009	intron	2.05267
seq_s_23285	56011	intron	1.99152
seq_s_23285	56020	intron	2.32936
seq_s_23285	56027	intron	2.5248
seq_s_23285	56050	intron	2.37907
seq_s_23285	56056	intron	2.38974
seq_s_23285	56071	intron	2.30591
seq_s_23285	56115	intron	3.49072
seq_s_23285	56136	intron	2.3887
seq_s_23285	56139	intron	2.76832
seq_s_23285	56140	intron	2.66136
seq_s_23285	56141	intron	2.64497
seq_s_23285	56155	intron	2.64497
seq_s_23285	56156	intron	3.17243
seq_s_23285	56177	intron	1.88781
seq_s_23285	56214	intron	1.88985
seq_s_23285	56223	intron	1.8894
seq_s_23285	56229	intron	1.87902
seq_s_23285	56235	intron	1.84637
seq_s_23285	56242	intron	1.82385
seq_s_23285	56267	intron	1.83269
seq_s_23285	56268	intron	1.81599
seq_s_23285	56275	intron	1.81373
seq_s_23285	56276	intron	1.81691
seq_s_23285	56292	intron	1.85422
seq_s_23285	56308	intron	1.85422
seq_s_23285	56309	intron	1.85342
seq_s_23285	56319	intron	1.89375
seq_s_23285	56322	intron	1.64806
seq_s_23285	56325	intron	1.7423
seq_s_23285	56338	intron	1.61335
seq_s_23285	56641	intron	2.62255
seq_s_23285	56650	intron	2.10933
seq_s_23285	56659	intron	2.43737
seq_s_23285	56661	intron	2.42228
seq_s_23285	56680	intron	2.42228
seq_s_23285	56681	intron	2.38316
seq_s_23285	56720	intron	2.36823
seq_s_23285	56743	intron	2.30939
seq_s_23285	56772	intron	2.30939
seq_s_23285	56773	intron	2.30939
seq_s_23285	56775	intron	2.35183
seq_s_23285	56776	intron	2.31741
seq_s_23285	56781	intron	2.30315
seq_s_23285	56808	intron	2.20847
seq_s_23285	56813	intron	2.30617
seq_s_23285	56816	intron	2.42067
seq_s_23285	56825	intron	2.45155
seq_s_23285	56828	intron	2.45155
seq_s_23285	56840	intron	2.4165
seq_s_23285	56842	intron	2.45021
seq_s_23285	56896	intron	2.65206
seq_s_23285	56925	intron	2.95036
seq_s_23285	56942	intron	2.69057
seq_s_23285	56958	intron	2.69057
seq_s_23285	56976	intron	2.15153
seq_s_23285	57006	intron	2.06124
seq_s_23285	57096	intron	2.0809
seq_s_23285	57109	intron	2.03156
seq_s_23285	57113	intron	2.05264
seq_s_23285	57134	intron	1.94927
seq_s_23285	57141	intron	1.78526
seq_s_23285	57152	intron	1.83178
seq_s_23285	57159	intron	1.74389
seq_s_23285	57184	intron	1.67314
seq_s_23285	57189	intron	1.65467
seq_s_23285	57196	intron	1.74178
seq_s_23285	57214	intron	1.7252
seq_s_23285	57218	intron	1.75751
seq_s_23285	57224	intron	1.71912
seq_s_23285	57229	intron	1.67245
seq_s_23285	57252	intron	1.52367
seq_s_23285	57262	intron	1.59008
seq_s_23285	57263	intron	1.65353
seq_s_23285	57275	intron	1.62534
seq_s_23285	57280	intron	1.70651
seq_s_23285	57317	intron	1.70651
seq_s_23285	57319	intron	1.60028
seq_s_23285	57326	intron	1.6089
seq_s_23285	57328	intron	1.62288
seq_s_23285	57352	intron	0.944861
seq_s_23285	57377	intron	0.992671
seq_s_23285	57390	intron	1.22124
seq_s_23285	57401	intron	1.22124
seq_s_23285	57450	intron	1.26951
seq_s_23285	57654	intron	1.28922
seq_s_23285	57880	intron	1.36989
seq_s_23285	58237	intron	1.25466
seq_s_23285	58311	intron	2.63568
seq_s_23285	58340	intron	2.33458
seq_s_23285	58354	intron	2.52297
seq_s_23285	58558	intron	2.80422
seq_s_23285	58585	intron	2.33124
seq_s_23285	58849	intron	2.37091
seq_s_23285	58853	intron	2.37044
seq_s_23285	58879	intron	3.00567
seq_s_23285	58905	intron	1.7109
seq_s_23285	58908	intron	1.65099
seq_s_23285	58914	intron	1.40171
seq_s_23285	58942	intron	1.39099
seq_s_23285	58963	intron	1.41774
seq_s_23285	59006	intron	1.48215
seq_s_23285	59020	intron	1.48215
seq_s_23285	59043	intron	1.32255
seq_s_23285	59055	intron	1.28678
seq_s_23285	59061	intron	1.32034
seq_s_23285	59064	intron	1.31713
seq_s_23285	59092	intron	1.34966
seq_s_23285	59107	intron	1.36393
seq_s_23285	59111	intron	1.61553
seq_s_23285	59117	intron	1.61084
seq_s_23285	59119	intron	1.60697
seq_s_23285	59136	intron	0.92179
seq_s_23285	59139	intron	2.13015
seq_s_23285	59142	intron	1.26551
seq_s_23285	59147	intron	1.1868
seq_s_23285	59298	intron	1.16723
seq_s_23285	59462	intron	0.760724
seq_s_23285	59463	intron	0.684802
seq_s_23285	59475	intron	0.471458
seq_s_23285	59478	intron	1.16224
seq_s_23285	59479	intron	0.973505
seq_s_23285	59540	intron	1.05999
seq_s_23285	59670	intron	0.977139
seq_s_23285	59683	intron	1.08772
seq_s_23285	59863	intron	0.977703
seq_s_23285	59868	intron	0.80924
seq_s_23285	59898	intron	0.476152
seq_s_23285	59938	intron	0.539515
seq_s_23285	59948	intron	0.554229
seq_s_23285	59960	intron	0.673565
seq_s_23285	59977	intron	1.09091
seq_s_23285	59980	intron	0.22718
seq_s_23285	59983	intron	-0.944383
seq_s_23285	60730	intron	-0.0746461
seq_s_23285	60813	intron	-0.0623042
seq_s_23285	60833	intron	-0.0610947
seq_s_23285	60840	intron	-0.445091
seq_s_23285	62212	intron	0.156964
seq_s_23285	62327	intron	0.200719
seq_s_23285	62399	intron	0.710487
seq_s_23285	64317	intron	-0.422221
seq_s_23285	64333	intron	-0.320181
seq_s_23285	64341	intron	-0.432007
seq_s_23285	64409	intron	0.133126
seq_s_23285	64426	intron	1.13163
seq_s_23285	64427	intron	0.721618
seq_s_23285	64443	intron	0.82623
seq_s_23285	64450	intron	0.205856
seq_s_23285	64482	intron	-0.116072
seq_s_23285	64511	intron	-0.953826
seq_s_23285	64523	intron	0.0337817
seq_s_23285	64655	intron	0.956263
seq_s_23285	64660	intron	1.86941
seq_s_23285	64688	intron	2.3281
seq_s_23285	64778	intron	1.26014
seq_s_23285	64796	intron	1.24549
seq_s_23285	64800	intron	0.841172
seq_s_23285	64812	intron	2.51158
seq_s_23285	64886	intron	2.51158
seq_s_23285	64903	intron	2.33561
seq_s_23285	64943	intron	2.38913
seq_s_23285	64952	intron	2.34001
seq_s_23285	64955	intron	2.33683
seq_s_23285	64981	intron	2.40449
seq_s_23285	64987	intron	2.37274
seq_s_23285	65014	intron	2.37274
seq_s_23285	65023	intron	2.39341
seq_s_23285	65029	intron	2.52089
seq_s_23285	65031	intron	2.46112
seq_s_23285	65095	intron	2.42022
seq_s_23285	65147	intron	2.4289
seq_s_23285	65196	intron	2.4289
seq_s_23285	65228	intron	2.75693
seq_s_23285	65341	intron	2.66664
seq_s_23285	66938	intron	2.40874
seq_s_23285	67166	intron	2.40874
seq_s_23285	67226	intron	2.1787
seq_s_23285	67263	intron	2.72162
seq_s_23285	67291	intron	1.60008
seq_s_23285	67325	intron	1.58571
seq_s_23285	67333	intron	1.58571
seq_s_23285	67338	intron	1.65344
seq_s_23285	67357	intron	0.75408
seq_s_23285	67364	intron	0.774822
seq_s_23285	67517	intron	1.20165
seq_s_23285	67532	intron	1.37912
seq_s_23285	67533	intron	1.37912
seq_s_23285	67574	intron	1.4444
seq_s_23285	67636	intron	1.48594
seq_s_23285	67662	intron	0.938708
seq_s_23285	67702	intron	0.92388
seq_s_23285	67715	intron	0.53096
seq_s_23285	67750	intron	0.494218
seq_s_23285	67753	intron	0.467004
seq_s_23285	67818	intron	0.467004
seq_s_23285	67866	intron	0.257542
seq_s_23285	67948	intron	0.252593
seq_s_23285	67956	intron	0.0978477
seq_s_23285	67958	intron	0.1234
seq_s_23285	68006	intron	0.125072
seq_s_23285	68069	intron	-0.500732
seq_s_23285	68082	intron	0.0722131
seq_s_23285	68094	intron	0.0779027
seq_s_23285	68154	intron	-0.01865
seq_s_23285	68178	intron	0.0287086
seq_s_23285	68194	intron	-0.297457
seq_s_23285	68203	intron	-0.23353
seq_s_23285	68204	intron	-0.232423
seq_s_23285	68208	intron	-0.19823
seq_s_23285	68225	intron	-0.254456
seq_s_23285	68234	intron	-0.318621
seq_s_23285	68252	intron	0.0445889
seq_s_23285	68289	intron	-0.282192
seq_s_23285	68290	intron	-0.268027
seq_s_23285	68291	intron	-0.302761
seq_s_23285	68297	intron	-0.0501284
seq_s_23285	68300	intron	-0.0505076
seq_s_23285	68312	intron	-0.0492823
seq_s_23285	68352	intron	-0.0673722
seq_s_23285	68353	intron	-0.0673722
seq_s_23285	68364	intron	-0.0416279
seq_s_23285	68427	intron	0.00192857
seq_s_23285	68428	intron	-0.029981
seq_s_23285	68432	intron	0.0141602
seq_s_23285	68434	intron	0.0141602
seq_s_23285	68435	intron	-0.434183
seq_s_23285	68448	intron	-0.434183
seq_s_23285	68457	intron	-0.709397
seq_s_23285	68482	intron	-0.514171
seq_s_23285	68486	intron	-0.49432
seq_s_23285	68581	intron	-0.385215
seq_s_23285	68592	intron	-0.798892
seq_s_23285	68606	intron	-0.798892
seq_s_23285	68620	intron	-0.468069
seq_s_23285	68628	intron	-0.467055
seq_s_23285	68667	intron	-1.01861
seq_s_23285	68688	intron	-0.928052
seq_s_23285	68726	intron	-1.01721
seq_s_23285	68727	intron	-1.01721
seq_s_23285	68748	intron	-0.578259
seq_s_23285	68773	intron	-0.282349
seq_s_23285	68830	intron	-0.42342
seq_s_23285	68831	intron	0.0700884
seq_s_23285	68836	intron	0.0242773
seq_s_23285	69182	intron	0.0242773
seq_s_23285	69183	intron	-0.0333285
seq_s_23285	69258	intron	1.3159
seq_s_23285	69270	intron	1.445
seq_s_23285	69271	intron	1.91829
seq_s_23285	69272	intron	1.86283
seq_s_23285	69299	intron	1.87729
seq_s_23285	69392	intron	2.18603
seq_s_23285	69456	intron	2.06785
seq_s_23285	69462	intron	2.66303
seq_s_23285	69464	intron	2.44658
seq_s_23285	69484	intron	2.44658
seq_s_23285	69585	intron	1.19491
seq_s_23285	69588	intron	0.963782
seq_s_23285	69591	intron	1.58456
seq_s_23285	69651	intron	1.58456
seq_s_23285	69660	intron	1.09605
seq_s_23285	69670	intron	1.0671
seq_s_23285	69704	intron	1.08868
seq_s_23285	69709	intron	0.93987
seq_s_23285	69720	intron	0.93987
seq_s_23285	69763	intron	0.989506
seq_s_23285	69764	intron	0.943004
seq_s_23285	69861	intron	1.07282
seq_s_23285	69864	intron	1.09057
seq_s_23285	69967	intron	1.19659
seq_s_23285	69983	intron	0.564992
seq_s_23285	69990	intron	0.41336
seq_s_23285	70039	intron	0.22446
seq_s_23285	70041	intron	0.590837
seq_s_23285	70042	intron	0.537965
seq_s_23285	70071	intron	1.28019
seq_s_23285	70086	intron	1.28019
seq_s_23285	70139	intron	1.22567
seq_s_23285	70206	intron	1.22567
seq_s_23285	70207	intron	1.23728
seq_s_23285	70223	intron	1.21921
seq_s_23285	70226	intron	0.99106
seq_s_23285	70230	intron	1.26612
seq_s_23285	70245	intron	1.26612
seq_s_23285	70249	intron	1.1703
seq_s_23285	70282	intron	1.38435
seq_s_23285	70299	intron	1.38435
seq_s_23285	70326	intron	1.16956
seq_s_23285	70328	intron	1.29861
seq_s_23285	70372	intron	1.24862
seq_s_23285	70386	intron	1.42254
seq_s_23285	70431	intron	1.42254
seq_s_23285	70506	intron	1.1772
seq_s_23285	70528	intron	1.48935
seq_s_23285	70533	intron	1.47504
seq_s_23285	70731	intron	1.53636
seq_s_23285	70753	intron	1.45158
seq_s_23285	70760	intron	1.83877
seq_s_23285	70762	intron	1.79133
seq_s_23285	70792	intron	2.97885
seq_s_23285	70806	intron	3.0104
seq_s_23285	70819	intron	2.16927
seq_s_23285	70833	intron	2.21133
seq_s_23285	70874	intron	2.1598
seq_s_23285	70880	intron	1.82165
seq_s_23285	70881	intron	1.86038
seq_s_23285	70894	intron	0.90259
seq_s_23285	70901	intron	1.98243
seq_s_23285	70933	intron	2.31295
seq_s_23285	70951	intron	2.35964
seq_s_23285	70991	intron	2.41804
seq_s_23285	70997	intron	2.43891
seq_s_23285	70999	intron	2.51156
seq_s_23285	71006	intron	3.3599
seq_s_23285	71050	intron	3.7741
seq_s_23285	71067	intron	4.19171
seq_s_23285	71077	intron	3.44862
seq_s_23285	71101	intron	3.33517
seq_s_23285	71109	intron	3.47958
seq_s_23285	71111	intron	3.43431
seq_s_23285	71161	intron	3.41528
seq_s_23285	71171	intron	3.39409
seq_s_23285	71178	intron	3.59049
seq_s_23285	71191	intron	3.24316
seq_s_23285	71206	intron	2.94387
seq_s_23285	71229	intron	2.87934
seq_s_23285	71250	intron	2.89151
seq_s_23285	71256	intron	2.89151
seq_s_23285	71259	intron	2.89151
seq_s_23285	71305	intron	3.46709
seq_s_23285	71334	intron	2.47099
seq_s_23285	71380	intron	2.20842
seq_s_23285	71382	intron	2.08986
seq_s_23285	71390	intron	2.06995
seq_s_23285	71402	intron	2.07944
seq_s_23285	71409	intron	2.07944
seq_s_23285	71457	intron	2.10796
seq_s_23285	71459	intron	2.02922
seq_s_23285	71464	intron	2.00182
seq_s_23285	71465	intron	1.98985
seq_s_23285	71489	intron	1.99741
seq_s_23285	71509	intron	1.97939
seq_s_23285	71525	intron	1.95878
seq_s_23285	71664	intron	1.86553
seq_s_23285	71701	intron	2.14149
seq_s_23285	71702	intron	2.21509
seq_s_23285	71757	intron	2.23675
seq_s_23285	71881	intron	2.12039
seq_s_23285	72189	intron	2.04875
seq_s_23285	72190	intron	2.05234
seq_s_23285	72286	intron	2.05728
seq_s_23285	72308	intron	2.0746
seq_s_23285	72314	intron	2.17336
seq_s_23285	72456	intron	2.12425
seq_s_23285	72558	intron	2.12425
seq_s_23285	72595	intron	2.05399
seq_s_23285	72599	intron	2.09358
seq_s_23285	72674	intron	2.05836
seq_s_23285	72735	intron	2.24336
seq_s_23285	72785	intron	2.12696
seq_s_23285	72787	intron	2.13071
seq_s_23285	72835	intron	2.13071
seq_s_23285	72841	intron	2.10411
seq_s_23285	72884	intron	2.10411
seq_s_23285	72957	intron	2.08864
seq_s_23285	72960	intron	2.0827
seq_s_23285	72987	intron	2.08674
seq_s_23285	72988	intron	2.21938
seq_s_23285	73051	intron	2.14843
seq_s_23285	73066	intron	1.99572
seq_s_23285	73073	intron	2.19364
seq_s_23285	73087	intron	2.21334
seq_s_23285	73102	intron	2.22898
seq_s_23285	73103	intron	2.22115
seq_s_23285	73111	intron	2.22115
seq_s_23285	73114	intron	2.02024
seq_s_23285	73126	intron	2.02024
seq_s_23285	73139	intron	3.10041
seq_s_23285	73172	intron	3.13274
seq_s_23285	73178	intron	3.13457
seq_s_23285	73229	intron	3.13457
seq_s_23285	73232	intron	2.93516
seq_s_23285	73252	intron	2.95574
seq_s_23285	73257	intron	3.33476
seq_s_23285	73264	intron	2.85673
seq_s_23285	73278	intron	2.85464
seq_s_23285	73279	intron	2.81469
seq_s_23285	73299	intron	2.81019
seq_s_23285	73302	intron	2.78824
seq_s_23285	73312	intron	2.81465
seq_s_23285	73414	intron	2.71788
seq_s_23285	73454	intron	2.72374
seq_s_23285	73459	intron	2.71863
seq_s_23285	73465	intron	2.71863
seq_s_23285	73469	intron	3.21835
seq_s_23285	73471	intron	3.21835
seq_s_23285	73486	intron	2.52054
seq_s_23285	73521	intron	2.45001
seq_s_23285	73523	intron	2.46349
seq_s_23285	73580	intron	1.2623
seq_s_23285	73582	intron	1.03459
seq_s_23285	73583	intron	1.11908
seq_s_23285	73584	intron	1.1246
seq_s_23285	73585	intron	1.03207
seq_s_23285	73590	intron	1.17342
seq_s_23285	73591	intron	1.15659
seq_s_23285	73594	intron	1.11965
seq_s_23285	73595	intron	1.11965
seq_s_23285	73728	intron	1.21155
seq_s_23285	73742	intron	1.19797
seq_s_23285	73743	intron	0.960535
seq_s_23285	73752	intron	0.945653
seq_s_23285	73792	intron	0.970334
seq_s_23285	73840	intron	0.90512
seq_s_23285	73855	intron	0.905727
seq_s_23285	73880	intron	0.905727
seq_s_23285	73918	intron	0.881989
seq_s_23285	73949	intron	0.867996
seq_s_23285	73975	intron	0.767082
seq_s_23285	73977	intron	0.757844
seq_s_23285	73992	intron	-0.268925
seq_s_23285	74042	intron	0.390979
seq_s_23285	74045	intron	0.40298
seq_s_23285	74066	intron	0.40298
seq_s_23285	74095	intron	-0.357892
seq_s_23285	74131	intron	0.390071
seq_s_23285	74173	intron	0.877368
seq_s_23285	74197	intron	0.685981
seq_s_23285	74223	intron	0.404978
seq_s_23285	74271	cds-missense	0.406772
seq_s_23285	74394	intron	0.763024
seq_s_23285	74456	intron	0.763024
seq_s_23285	74457	intron	1.27612
seq_s_23285	74490	intron	2.25619
seq_s_23285	74514	intron	2.29272
seq_s_23285	74525	intron	2.15335
seq_s_23285	74542	intron	2.11646
seq_s_23285	74613	intron	2.10305
seq_s_23285	74624	intron	2.11122
seq_s_23285	74661	intron	2.12311
seq_s_23285	74671	intron	2.12907
seq_s_23285	74778	intron	2.14649
[truncated: 3,027 more rows]
