# Supplementary material for: Ecological genomics in the Northern krill uncovers loci for local adaptation across ocean basins
Source: Nat Commun. 2024 Aug 1;15:6297. doi: 10.1038/s41467-024-50239-7 (PMC11294593; doi:10.1038/s41467-024-50239-7)
Supplement: Supplementary file 15 — Source Data [file 41467_2024_50239_MOESM15_ESM.zip › Source_data/Source_data.Fig_4/Source_data.Fig_4bi/3.cacophony.REF_STRG_1_24297_XLOC_079574.xpnsl.windows.tsv]

CHROM	POS	xpnsl
seq_s_4493	1	0.396684111111111
seq_s_4493	2001	0.118055
seq_s_4493	6001	-0.134940575
seq_s_4493	10001	-0.0577034
seq_s_4493	11001	0.0811925666666667
seq_s_4493	12001	-0.57880106
seq_s_4493	13001	-0.218999142857143
seq_s_4493	15001	0.526326713333333
seq_s_4493	18001	-0.261665666666667
seq_s_4493	19001	0.0402357681818182
seq_s_4493	20001	-0.241658986206897
seq_s_4493	21001	-0.710571454545455
seq_s_4493	25001	-0.1457729125
seq_s_4493	27001	-0.00422909
seq_s_4493	29001	-0.0390919333333333
seq_s_4493	35001	0.194249177692308
seq_s_4493	36001	0.0854183666666667
seq_s_4493	40001	0.0345306888888889
seq_s_4493	43001	-0.116527394413793
seq_s_4493	44001	0.3442276
seq_s_4493	45001	-0.34697545
seq_s_4493	46001	-0.186337722222222
seq_s_4493	47001	-0.0338416227272727
seq_s_4493	52001	1.477465
seq_s_4493	53001	0.746803666666667
seq_s_4493	54001	-0.260213
seq_s_4493	55001	-0.443277807857143
seq_s_4493	57001	0.0682725
seq_s_4493	60001	0.460983
seq_s_4493	65001	0.402946
seq_s_4493	66001	-0.637347333333333
seq_s_4493	68001	0.215614783116883
seq_s_4493	69001	2.25461434782609
seq_s_4493	70001	1.0441848
seq_s_4493	71001	1.34887836904762
seq_s_4493	72001	0.684765941176471
seq_s_4493	73001	0.952849555555555
seq_s_4493	74001	-0.00310362000000001
seq_s_4493	76001	0.048845725
seq_s_4493	77001	-0.486437182142857
seq_s_4493	78001	-0.443378927096774
seq_s_4493	79001	-0.0157894217391304
seq_s_4493	80001	-0.216479630759494
seq_s_4493	81001	-0.193777362847222
seq_s_4493	82001	-0.995712595744681
seq_s_4493	83001	-0.276509
seq_s_4493	84001	-0.118530946986301
seq_s_4493	85001	0.819648335643564
seq_s_4493	86001	0.888477953012048
seq_s_4493	87001	0.716736563888889
seq_s_4493	88001	0.73713350382353
seq_s_4493	89001	0.15061904028777
seq_s_4493	90001	0.404681805405406
seq_s_4493	91001	-0.39616472734375
seq_s_4493	93001	0.0248295648148148
seq_s_4493	94001	-0.72797850994152
seq_s_4493	95001	-1.113106625
seq_s_4493	96001	-0.471885900634921
seq_s_4493	97001	-0.587359285294117
seq_s_4493	98001	0.25144207037037
seq_s_4493	100001	-0.4109896
seq_s_4493	101001	0.097520186
seq_s_4493	102001	0.748635225675676
seq_s_4493	106001	0.23433
seq_s_4493	113001	-0.191083
seq_s_4493	114001	0.663629066666667
seq_s_4493	115001	1.355185
seq_s_4493	120001	0.6308126
seq_s_4493	122001	0.194805795142857
seq_s_4493	123001	-0.10366923271028
seq_s_4493	124001	-0.0999100227118644
seq_s_4493	125001	-0.473623276153846
seq_s_4493	126001	-0.960264352941176
seq_s_4493	127001	-0.655402545454546
seq_s_4493	129001	-0.595488539423077
seq_s_4493	130001	0.133112850289474
seq_s_4493	132001	0.743968
seq_s_4493	133001	0.844596
seq_s_4493	134001	0.432698592857143
seq_s_4493	135001	0.670722331234568
seq_s_4493	136001	1.02821536685393
seq_s_4493	137001	0.367693261073825
seq_s_4493	138001	0.584982904615385
seq_s_4493	139001	0.853980627765958
seq_s_4493	140001	0.389268779922481
seq_s_4493	141001	0.532400922857143
seq_s_4493	142001	0.694713570175438
seq_s_4493	143001	0.8918115
seq_s_4493	144001	0.493415765384615
seq_s_4493	145001	0.482138769491525
seq_s_4493	146001	-0.606146654255319
seq_s_4493	147001	0.246566352173913
seq_s_4493	148001	-0.490841086363636
seq_s_4493	149001	-0.168183675
seq_s_4493	150001	0.485451856896552
seq_s_4493	151001	-0.198429759122807
seq_s_4493	152001	-0.547982758762887
seq_s_4493	153001	-0.335399784522727
seq_s_4493	154001	-0.552355389361702
seq_s_4493	155001	-0.459262209784173
seq_s_4493	156001	-0.521526178015268
seq_s_4493	157001	-0.203686399230769
seq_s_4493	158001	-0.188535407692308
seq_s_4493	159001	0.0888378775510204
seq_s_4493	160001	-0.52711384375
seq_s_4493	161001	-0.693707223741008
seq_s_4493	162001	-1.40309707692308
seq_s_4493	163001	-0.480215212149533
seq_s_4493	164001	-0.669888276119403
seq_s_4493	165001	0.280062557746479
seq_s_4493	166001	0.267635045454545
seq_s_4493	167001	-0.29728872
seq_s_4493	168001	-0.394268507843137
seq_s_4493	169001	-0.696013383455882
seq_s_4493	170001	-1.20426586111111
seq_s_4493	171001	-0.71767997254902
seq_s_4493	172001	-2.21885208333333
seq_s_4493	173001	-0.548123443241379
seq_s_4493	174001	-0.146120014772727
seq_s_4493	175001	-1.52200192307692
seq_s_4493	176001	-1.27410532195122
seq_s_4493	177001	-1.88944705882353
seq_s_4493	178001	-2.32322416666667
seq_s_4493	179001	-1.66680150574713
seq_s_4493	180001	-1.04281652173913
seq_s_4493	181001	-0.410795962411347
seq_s_4493	182001	-1.3507127751938
seq_s_4493	183001	-1.08390424885496
seq_s_4493	184001	-1.58105395120482
seq_s_4493	185001	-0.882969487096774
seq_s_4493	186001	0.0925674944444443
seq_s_4493	187001	0.492043192844828
seq_s_4493	188001	0.153942413235295
seq_s_4493	189001	-0.450097845314685
seq_s_4493	190001	-0.135329099459459
seq_s_4493	191001	0.320938425444445
seq_s_4493	192001	0.22697423
seq_s_4493	193001	-0.459299679518073
seq_s_4493	194001	-0.565459331132075
seq_s_4493	195001	-0.2298981109375
seq_s_4493	196001	0.50359855
seq_s_4493	197001	0.195251
seq_s_4493	199001	-0.486804
seq_s_4493	200001	-1.02539054545455
seq_s_4493	201001	-0.253729910526316
seq_s_4493	202001	0.603865473333333
seq_s_4493	204001	2.439632
seq_s_4493	205001	4.01200706666667
seq_s_4493	206001	3.1545758
seq_s_4493	207001	2.79066916666667
seq_s_4493	208001	3.22733
seq_s_4493	209001	4.26521527777778
seq_s_4493	210001	3.49083677419355
seq_s_4493	211001	2.79357090909091
seq_s_4493	212001	3.48192777777778
seq_s_4493	214001	3.62120446808511
seq_s_4493	215001	3.9802225
seq_s_4493	219001	3.19469594520548
seq_s_4493	220001	2.38758203030303
seq_s_4493	221001	3.25792
seq_s_4493	222001	3.65685977272727
seq_s_4493	223001	3.94765615384615
seq_s_4493	225001	3.3381
seq_s_4493	226001	4.59356333333333
seq_s_4493	227001	4.52872612903226
seq_s_4493	229001	2.518082
seq_s_4493	232001	1.80218666666667
seq_s_4493	233001	2.73321255319149
seq_s_4493	234001	3.74740444444444
seq_s_4493	237001	1.2992424
seq_s_4493	238001	0.8982135
seq_s_4493	239001	-0.0168401
seq_s_4493	240001	-1.54824
seq_s_4493	241001	-0.453882285714286
seq_s_4493	242001	0.391677333333333
seq_s_4493	248001	-1.02802783870968
seq_s_4493	249001	-0.718276
seq_s_4493	251001	0.13654975
seq_s_4493	252001	1.18262673684211
seq_s_4493	253001	1.6983
seq_s_4493	255001	1.679525
seq_s_4493	256001	3.12032387755102
seq_s_4493	257001	4.393556
seq_s_4493	258001	3.72861923076923
seq_s_4493	260001	2.07981527272727
seq_s_4493	261001	0.7798284
seq_s_4493	268001	0.8975955
seq_s_4493	269001	1.42016448275862
seq_s_4493	270001	1.50447687894737
seq_s_4493	272001	0.357086759375
seq_s_4493	273001	0.276029885714286
seq_s_4493	274001	0.1885952
seq_s_4493	275001	0.391931685357143
seq_s_4493	276001	-0.000121818421052636
seq_s_4493	277001	0.472384048484849
seq_s_4493	278001	0.6050215453125
seq_s_4493	279001	0.294594508518518
seq_s_4493	280001	0.973824188888889
seq_s_4493	281001	0.0428482610958904
seq_s_4493	282001	0.729034897941177
seq_s_4493	283001	0.488114578461538
seq_s_4493	284001	0.772238761052632
seq_s_4493	285001	0.537991953375
seq_s_4493	286001	0.519576145098039
seq_s_4493	287001	1.43358
seq_s_4493	288001	0.496941889473684
seq_s_4493	289001	0.400288723529412
seq_s_4493	290001	0.3517240928
seq_s_4493	291001	1.18652405
seq_s_4493	292001	1.40811382978723
seq_s_4493	299001	0.535603181818182
seq_s_4493	303001	0.503379
seq_s_4493	305001	-0.592491391666667
seq_s_4493	306001	-1.71764333333333
seq_s_4493	307001	-1.167842508
seq_s_4493	308001	-0.4609224
seq_s_4493	309001	-0.459799
seq_s_4493	310001	-0.1947796
seq_s_4493	314001	0.833101
seq_s_4493	315001	1.1079015
seq_s_4493	318001	1.12661
seq_s_4493	319001	1.2936642
seq_s_4493	320001	2.48984822222222
seq_s_4493	321001	3.71143
seq_s_4493	322001	3.62987190476191
seq_s_4493	323001	1.89146688421053
seq_s_4493	328001	1.3648
seq_s_4493	331001	-0.208402575
seq_s_4493	332001	-0.828544667142857
seq_s_4493	333001	-0.272501058510638
seq_s_4493	335001	-1.306
seq_s_4493	340001	-1.52440262068966
seq_s_4493	341001	-0.24383483
seq_s_4493	345001	0.259370625
seq_s_4493	346001	1.02295799642857
seq_s_4493	347001	1.16466986538462
seq_s_4493	353001	-0.105635442857143
seq_s_4493	354001	-0.076616125
seq_s_4493	356001	0.152638684
seq_s_4493	360001	1.48257212
seq_s_4493	367001	2.74093369565217
seq_s_4493	368001	1.15927373333333
seq_s_4493	369001	0.959155224489796
seq_s_4493	370001	1.19896744285714
seq_s_4493	371001	1.08632222709091
seq_s_4493	372001	1.96656156666667
seq_s_4493	373001	2.74655432142857
seq_s_4493	375001	2.91305275862069
seq_s_4493	376001	2.68669923076923
seq_s_4493	377001	2.81027725
seq_s_4493	378001	3.62430428571429
seq_s_4493	379001	2.27929626666667
seq_s_4493	380001	1.16658870954545
seq_s_4493	381001	1.69340944444444
seq_s_4493	382001	0.2459445
seq_s_4493	383001	-0.353275
seq_s_4493	385001	0.100689333333333
seq_s_4493	386001	-0.484912625
seq_s_4493	388001	-0.990992
seq_s_4493	389001	-0.9941445
seq_s_4493	390001	-1.1265765
seq_s_4493	393001	-1.32288375
seq_s_4493	394001	-0.959578717241379
seq_s_4493	395001	1.67737200833333
seq_s_4493	396001	1.26154211176471
seq_s_4493	397001	0.633011538095238
seq_s_4493	398001	1.53277511298246
seq_s_4493	399001	-0.124492452592593
seq_s_4493	400001	1.22414977647059
seq_s_4493	401001	0.609862408820896
seq_s_4493	402001	0.82844432
seq_s_4493	403001	1.23146230869565
seq_s_4493	404001	0.859198728421052
seq_s_4493	405001	0.879881980392157
seq_s_4493	406001	1.51896144
seq_s_4493	407001	2.20512337681159
seq_s_4493	408001	3.6418036036036
seq_s_4493	409001	2.13537799803921
seq_s_4493	410001	2.9943268627451
seq_s_4493	411001	4.26137
seq_s_4493	412001	3.95057724137931
seq_s_4493	413001	2.80327461538462
seq_s_4493	414001	2.22350474468085
seq_s_4493	415001	0.335865
seq_s_4493	416001	2.08639681818182
seq_s_4493	417001	2.01051576923077
seq_s_4493	418001	1.21415762162162
seq_s_4493	419001	0.666545
seq_s_4493	420001	1.95148796875
seq_s_4493	421001	3.11629
seq_s_4493	425001	2.435788125
seq_s_4493	426001	2.39681822222222
seq_s_4493	427001	0.8252456
seq_s_4493	428001	0.205060482608696
seq_s_4493	429001	0.294265722222222
seq_s_4493	431001	-1.210475
seq_s_4493	432001	-0.153596412
seq_s_4493	434001	3.25435806451613
seq_s_4493	435001	2.852015
seq_s_4493	437001	2.19779
seq_s_4493	440001	2.555851
seq_s_4493	441001	1.03071945454545
seq_s_4493	443001	1.0353255
seq_s_4493	444001	1.40543831636364
seq_s_4493	445001	1.91130859090909
seq_s_4493	446001	3.13630796296296
seq_s_4493	447001	3.88565647727273
seq_s_4493	448001	3.60797288461538
seq_s_4493	449001	1.58589980952381
seq_s_4493	450001	4.150149375
seq_s_4493	451001	3.45514841463414
seq_s_4493	452001	2.1607347
seq_s_4493	453001	3.028910375
seq_s_4493	454001	2.24863405405405
seq_s_4493	455001	-1.17693476190476
seq_s_4493	459001	0.675166548
seq_s_4493	460001	3.69908701492537
seq_s_4493	461001	4.08195
seq_s_4493	462001	3.28287
seq_s_4493	463001	3.54676711538462
seq_s_4493	464001	2.30006089512195
seq_s_4493	465001	2.38957638356165
seq_s_4493	466001	0.542395429032258
seq_s_4493	467001	0.388460142857143
seq_s_4493	468001	-0.245069157142857
seq_s_4493	469001	-0.79524
seq_s_4493	470001	0.437502664285714
seq_s_4493	471001	2.34151920454545
seq_s_4493	472001	3.319513
seq_s_4493	473001	3.25761934782609
seq_s_4493	474001	2.7945261627907
seq_s_4493	475001	1.98853666666667
seq_s_4493	479001	1.24553333333333
seq_s_4493	480001	0.989380625
seq_s_4493	481001	0.854127640757576
seq_s_4493	482001	0.423850256
seq_s_4493	484001	1.31492816666667
seq_s_4493	485001	2.21450519230769
seq_s_4493	486001	1.2007795
seq_s_4493	487001	1.06170666666667
seq_s_4493	489001	1.51736
seq_s_4493	491001	0.445364446428571
seq_s_4493	492001	0.467475837931034
seq_s_4493	493001	0.178950688888889
seq_s_4493	494001	-0.057093675
seq_s_4493	495001	0.639042774193548
seq_s_4493	496001	1.28926335660377
seq_s_4493	497001	0.848250173913043
seq_s_4493	499001	1.757534
seq_s_4493	500001	1.70098181818182
seq_s_4493	501001	2.57292641509434
seq_s_4493	502001	2.32548804878049
seq_s_4493	503001	0.956114193877551
seq_s_4493	504001	1.07674289655172
seq_s_4493	505001	1.57667052272727
seq_s_4493	506001	0.315370752631579
seq_s_4493	507001	1.24358718032787
seq_s_4493	508001	1.48066352112676
seq_s_4493	509001	1.91134485393258
seq_s_4493	510001	2.01913046153846
seq_s_4493	511001	1.90519328301887
seq_s_4493	512001	1.46756547368421
seq_s_4493	513001	1.49495443589744
seq_s_4493	514001	2.10625443636364
seq_s_4493	515001	0.598803360657895
seq_s_4493	516001	0.51828521826087
seq_s_4493	517001	2.67847353846154
seq_s_4493	518001	3.26335086956522
seq_s_4493	519001	1.6220266875
seq_s_4493	520001	1.45763364337349
seq_s_4493	521001	2.13707167123288
seq_s_4493	522001	2.338855
seq_s_4493	523001	2.56306
seq_s_4493	525001	2.409494
