# Supplementary material for: Ecological genomics in the Northern krill uncovers loci for local adaptation across ocean basins
Source: Nat Commun. 2024 Aug 1;15:6297. doi: 10.1038/s41467-024-50239-7 (PMC11294593; doi:10.1038/s41467-024-50239-7)
Supplement: Supplementary file 15 — Source Data [file 41467_2024_50239_MOESM15_ESM.zip › Source_data/Source_data.Fig_4/Source_data.Fig_4bi/2.neither.REF_STRG_1_61115_XLOC_043450.fst.snps.tsv]

CHROM	POS	TYPE	fst
seq_s_20796	75	intergenic	0.0000
seq_s_20796	79	intergenic	0.5600
seq_s_20796	100	intergenic	0.0000
seq_s_20796	113	intergenic	0.5236
seq_s_20796	140	intergenic	0.0000
seq_s_20796	170	intergenic	0.5236
seq_s_20796	181	intergenic	0.0000
seq_s_20796	575	intergenic	0.5355
seq_s_20796	576	intergenic	0.5355
seq_s_20796	2349	intergenic	0.0034
seq_s_20796	2405	intergenic	0.0008
seq_s_20796	2420	intergenic	0.0089
seq_s_20796	2462	intergenic	0.0000
seq_s_20796	2527	intergenic	0.0033
seq_s_20796	3616	intergenic	0.6421
seq_s_20796	3623	intergenic	0.0000
seq_s_20796	3639	intergenic	0.6571
seq_s_20796	3651	intergenic	0.0000
seq_s_20796	3653	intergenic	0.6571
seq_s_20796	3711	intergenic	0.0000
seq_s_20796	3714	intergenic	0.0297
seq_s_20796	3716	intergenic	0.6571
seq_s_20796	3724	intergenic	0.0008
seq_s_20796	3748	intergenic	0.3039
seq_s_20796	3760	intergenic	0.0784
seq_s_20796	3777	intergenic	0.0323
seq_s_20796	3808	intergenic	0.1125
seq_s_20796	3831	intergenic	0.1162
seq_s_20796	3841	intergenic	0.4188
seq_s_20796	3861	intergenic	0.0008
seq_s_20796	3863	intergenic	0.0000
seq_s_20796	3891	intergenic	0.0000
seq_s_20796	3900	intergenic	0.0000
seq_s_20796	3909	intergenic	0.5149
seq_s_20796	3912	intergenic	0.4687
seq_s_20796	4700	intergenic	0.0111
seq_s_20796	4711	intergenic	0.0000
seq_s_20796	4717	intergenic	0.0370
seq_s_20796	4741	intergenic	0.0030
seq_s_20796	4743	intergenic	0.0172
seq_s_20796	4763	intergenic	0.0000
seq_s_20796	4768	intergenic	0.0066
seq_s_20796	4775	intergenic	0.0000
seq_s_20796	4777	intergenic	0.0000
seq_s_20796	4780	intergenic	0.0008
seq_s_20796	4782	intergenic	0.0000
seq_s_20796	4965	intergenic	0.0512
seq_s_20796	5001	intergenic	0.0512
seq_s_20796	5074	intergenic	0.0034
seq_s_20796	5119	intergenic	0.0296
seq_s_20796	5127	intergenic	0.0196
seq_s_20796	5137	intergenic	0.0147
seq_s_20796	5425	intergenic	0.0196
seq_s_20796	5480	intergenic	0.0518
seq_s_20796	5598	intergenic	0.0297
seq_s_20796	5603	intergenic	0.0271
seq_s_20796	5633	intergenic	0.0131
seq_s_20796	5910	intergenic	0.0124
seq_s_20796	5922	intergenic	0.0353
seq_s_20796	5950	intergenic	0.0000
seq_s_20796	5983	intergenic	0.0512
seq_s_20796	5988	intergenic	0.0100
seq_s_20796	5998	intergenic	0.0258
seq_s_20796	6098	intergenic	0.0246
seq_s_20796	6110	intergenic	0.0614
seq_s_20796	6111	intergenic	0.0100
seq_s_20796	6112	intergenic	0.0000
seq_s_20796	6124	intergenic	0.0000
seq_s_20796	6125	intergenic	0.0008
seq_s_20796	6126	intergenic	0.0008
seq_s_20796	6131	intergenic	0.0746
seq_s_20796	6132	intergenic	0.0000
seq_s_20796	6133	intergenic	0.0124
seq_s_20796	6277	intergenic	0.0172
seq_s_20796	6283	intergenic	0.0905
seq_s_20796	6286	intergenic	0.0000
seq_s_20796	6299	intergenic	0.0261
seq_s_20796	6300	intergenic	0.0100
seq_s_20796	6303	intergenic	0.0053
seq_s_20796	6319	intergenic	0.0000
seq_s_20796	6383	intergenic	0.0000
seq_s_20796	10400	intergenic	0.0951
seq_s_20796	10414	intergenic	0.2560
seq_s_20796	10439	intergenic	0.0000
seq_s_20796	10545	intergenic	0.0951
seq_s_20796	10562	intergenic	0.0000
seq_s_20796	10566	intergenic	0.1639
seq_s_20796	10573	intergenic	0.0000
seq_s_20796	10584	intergenic	0.0294
seq_s_20796	10596	intergenic	0.0000
seq_s_20796	10606	intergenic	0.0987
seq_s_20796	10643	intergenic	0.0000
seq_s_20796	10683	intergenic	0.0000
seq_s_20796	10685	intergenic	0.0089
seq_s_20796	12416	intergenic	0.0100
seq_s_20796	12430	intergenic	0.0000
seq_s_20796	12473	intergenic	0.0030
seq_s_20796	12548	intergenic	0.0000
seq_s_20796	12645	intergenic	0.0147
seq_s_20796	13429	intergenic	0.0030
seq_s_20796	13458	intergenic	0.0032
seq_s_20796	13471	intergenic	0.0000
seq_s_20796	13515	intergenic	0.0000
seq_s_20796	13516	intergenic	0.0008
seq_s_20796	13519	intergenic	0.0000
seq_s_20796	13722	intergenic	0.0000
seq_s_20796	13776	intergenic	0.0000
seq_s_20796	13778	intergenic	0.0000
seq_s_20796	13823	intergenic	0.0053
seq_s_20796	14670	intergenic	0.0000
seq_s_20796	14675	intergenic	0.0000
seq_s_20796	14714	intergenic	0.0000
seq_s_20796	14768	intergenic	0.0000
seq_s_20796	14776	intergenic	0.0000
seq_s_20796	14784	intergenic	0.0000
seq_s_20796	14789	intergenic	0.0008
seq_s_20796	14826	intergenic	0.0000
seq_s_20796	14857	intergenic	0.0000
seq_s_20796	14999	intergenic	0.0000
seq_s_20796	15891	intergenic	0.2441
seq_s_20796	19380	upstream	0.4188
seq_s_20796	19463	upstream	0.6530
seq_s_20796	19466	upstream	0.0000
seq_s_20796	19468	upstream	0.0000
seq_s_20796	19474	upstream	0.0000
seq_s_20796	19476	upstream	0.0000
seq_s_20796	19489	upstream	0.1476
seq_s_20796	19493	upstream	0.0000
seq_s_20796	19503	upstream	0.0053
seq_s_20796	19515	upstream	0.0000
seq_s_20796	19516	upstream	0.0053
seq_s_20796	19541	upstream	0.0000
seq_s_20796	19545	upstream	0.0053
seq_s_20796	19554	upstream	0.0653
seq_s_20796	19561	upstream	0.0000
seq_s_20796	19571	upstream	0.0170
seq_s_20796	19598	upstream	0.0076
seq_s_20796	19612	upstream	0.0000
seq_s_20796	19632	upstream	0.6530
seq_s_20796	19634	upstream	0.0000
seq_s_20796	19639	upstream	0.1973
seq_s_20796	19646	upstream	0.0026
seq_s_20796	19647	upstream	0.0732
seq_s_20796	19656	upstream	0.0000
seq_s_20796	19657	upstream	0.2285
seq_s_20796	19660	upstream	0.0000
seq_s_20796	19683	upstream	0.0131
seq_s_20796	19688	upstream	0.1829
seq_s_20796	19691	upstream	0.2177
seq_s_20796	19698	upstream	0.0030
seq_s_20796	19700	upstream	0.0000
seq_s_20796	19705	upstream	0.0000
seq_s_20796	19715	upstream	0.0066
seq_s_20796	19717	upstream	0.0076
seq_s_20796	19719	upstream	0.0000
seq_s_20796	19724	upstream	0.0008
seq_s_20796	19732	upstream	0.0653
seq_s_20796	19752	upstream	0.2285
seq_s_20796	19759	upstream	0.0000
seq_s_20796	19761	upstream	0.0100
seq_s_20796	19778	upstream	0.2452
seq_s_20796	19784	upstream	0.0000
seq_s_20796	19792	upstream	0.0076
seq_s_20796	19793	upstream	0.0076
seq_s_20796	19806	upstream	0.0172
seq_s_20796	19809	upstream	0.0147
seq_s_20796	19812	upstream	0.0100
seq_s_20796	19813	upstream	0.0000
seq_s_20796	19815	upstream	0.0000
seq_s_20796	19820	upstream	0.0000
seq_s_20796	19837	upstream	0.0100
seq_s_20796	19839	upstream	0.2452
seq_s_20796	19846	upstream	0.2177
seq_s_20796	19865	upstream	0.6191
seq_s_20796	19866	upstream	0.0000
seq_s_20796	19868	upstream	0.0000
seq_s_20796	19877	upstream	0.0000
seq_s_20796	19879	upstream	0.0000
seq_s_20796	19887	upstream	0.0332
seq_s_20796	19889	upstream	0.0026
seq_s_20796	19891	upstream	0.0000
seq_s_20796	19894	upstream	0.0000
seq_s_20796	19901	upstream	0.0000
seq_s_20796	19903	upstream	0.0271
seq_s_20796	19905	upstream	0.1030
seq_s_20796	19906	upstream	0.0000
seq_s_20796	19916	upstream	0.0053
seq_s_20796	19917	upstream	0.0000
seq_s_20796	19922	upstream	0.0000
seq_s_20796	19927	upstream	0.0076
seq_s_20796	19928	upstream	0.4540
seq_s_20796	19935	upstream	0.0026
seq_s_20796	19949	upstream	0.0323
seq_s_20796	19959	upstream	0.0000
seq_s_20796	19970	upstream	0.0000
seq_s_20796	19991	upstream	0.0030
seq_s_20796	19994	upstream	0.0030
seq_s_20796	20011	upstream	0.0271
seq_s_20796	20023	upstream	0.0147
seq_s_20796	20025	upstream	0.0000
seq_s_20796	20040	upstream	0.0000
seq_s_20796	20043	upstream	0.0000
seq_s_20796	20080	upstream	0.0000
seq_s_20796	20101	upstream	0.1407
seq_s_20796	20127	upstream	0.0000
seq_s_20796	20128	upstream	0.0014
seq_s_20796	20142	upstream	0.1639
seq_s_20796	20159	upstream	0.4188
seq_s_20796	20161	upstream	0.5127
seq_s_20796	20164	upstream	0.0100
seq_s_20796	20198	upstream	0.0008
seq_s_20796	20214	upstream	0.5127
seq_s_20796	20218	upstream	0.0000
seq_s_20796	20245	upstream	0.0053
seq_s_20796	20248	upstream	0.0000
seq_s_20796	20298	upstream	0.3708
seq_s_20796	20307	upstream	0.0030
seq_s_20796	20812	upstream	0.0008
seq_s_20796	20814	upstream	0.0008
seq_s_20796	20818	upstream	0.2569
seq_s_20796	20823	upstream	0.0196
seq_s_20796	20841	upstream	0.0008
seq_s_20796	20851	upstream	0.2125
seq_s_20796	20852	upstream	0.2125
seq_s_20796	20859	upstream	0.0100
seq_s_20796	20864	upstream	0.4188
seq_s_20796	20878	upstream	0.0485
seq_s_20796	20889	upstream	0.1876
seq_s_20796	20907	upstream	0.0000
seq_s_20796	20912	upstream	0.2510
seq_s_20796	20921	upstream	0.5343
seq_s_20796	20931	upstream	0.0000
seq_s_20796	20935	upstream	0.4792
seq_s_20796	20937	upstream	0.4792
seq_s_20796	20947	upstream	0.1517
seq_s_20796	20953	upstream	0.0007
seq_s_20796	20956	upstream	0.0000
seq_s_20796	20968	upstream	0.0000
seq_s_20796	20972	upstream	0.0000
seq_s_20796	20973	upstream	0.0000
seq_s_20796	20975	upstream	0.0000
seq_s_20796	20979	upstream	0.0030
seq_s_20796	20981	upstream	0.0000
seq_s_20796	20985	upstream	0.0000
seq_s_20796	20989	upstream	0.0100
seq_s_20796	20996	upstream	0.0221
seq_s_20796	20997	upstream	0.0221
seq_s_20796	21006	upstream	0.1018
seq_s_20796	21008	upstream	0.0000
seq_s_20796	21010	upstream	0.0046
seq_s_20796	21012	upstream	0.0226
seq_s_20796	21013	upstream	0.0201
seq_s_20796	21020	upstream	0.0177
seq_s_20796	21029	upstream	0.0000
seq_s_20796	21030	upstream	0.6908
seq_s_20796	21037	upstream	0.0007
seq_s_20796	21041	upstream	0.0000
seq_s_20796	21054	upstream	0.0000
seq_s_20796	21055	upstream	0.0000
seq_s_20796	21057	upstream	0.0297
seq_s_20796	21091	upstream	0.0046
seq_s_20796	21092	upstream	0.0000
seq_s_20796	21094	upstream	0.0000
seq_s_20796	21095	upstream	0.0000
seq_s_20796	21096	upstream	0.0000
seq_s_20796	21112	upstream	0.0000
seq_s_20796	21114	upstream	0.0124
seq_s_20796	21118	upstream	0.0026
seq_s_20796	21129	upstream	0.0124
seq_s_20796	21134	upstream	0.1829
seq_s_20796	21138	upstream	0.0000
seq_s_20796	21146	upstream	0.1876
seq_s_20796	21181	upstream	0.0000
seq_s_20796	21232	upstream	0.0058
seq_s_20796	21237	upstream	0.0349
seq_s_20796	21249	upstream	0.1925
seq_s_20796	21252	upstream	0.0967
seq_s_20796	21271	upstream	0.1639
seq_s_20796	21272	upstream	0.1639
seq_s_20796	21273	upstream	0.1639
seq_s_20796	21443	upstream	0.0000
seq_s_20796	21497	upstream	0.0030
seq_s_20796	21539	upstream	0.2395
seq_s_20796	21559	upstream	0.8628
seq_s_20796	21560	upstream	0.8628
seq_s_20796	21562	upstream	0.8382
seq_s_20796	21582	upstream	0.0000
seq_s_20796	21620	upstream	0.5159
seq_s_20796	21630	upstream	0.0000
seq_s_20796	21667	upstream	0.5149
seq_s_20796	21681	upstream	0.0000
seq_s_20796	21682	upstream	0.5159
seq_s_20796	21683	upstream	0.0000
seq_s_20796	21699	upstream	0.0076
seq_s_20796	21700	upstream	0.0000
seq_s_20796	21702	upstream	0.1973
seq_s_20796	21705	upstream	0.0000
seq_s_20796	21707	upstream	0.5432
seq_s_20796	21713	upstream	0.0000
seq_s_20796	21724	upstream	0.5574
seq_s_20796	21730	upstream	0.4316
seq_s_20796	21753	upstream	0.5721
seq_s_20796	21764	upstream	0.0008
seq_s_20796	21770	upstream	0.4057
seq_s_20796	21782	upstream	0.3931
seq_s_20796	21805	upstream	0.0000
seq_s_20796	21807	upstream	0.0000
seq_s_20796	21820	upstream	0.0000
seq_s_20796	21827	upstream	0.0000
seq_s_20796	21838	upstream	0.6191
seq_s_20796	21849	upstream	0.5006
seq_s_20796	21851	upstream	0.0184
seq_s_20796	21855	upstream	0.2907
seq_s_20796	21858	upstream	0.0000
seq_s_20796	21859	upstream	0.5006
seq_s_20796	21867	upstream	0.5183
seq_s_20796	21869	upstream	0.4515
seq_s_20796	21878	upstream	0.0567
seq_s_20796	21879	upstream	0.5183
seq_s_20796	21883	upstream	0.0000
seq_s_20796	21894	upstream	0.0030
seq_s_20796	21895	upstream	0.0000
seq_s_20796	21911	upstream	0.4515
seq_s_20796	21916	upstream	0.0000
seq_s_20796	21931	upstream	0.0000
seq_s_20796	21953	upstream	0.0000
seq_s_20796	21958	upstream	0.3039
seq_s_20796	21959	upstream	0.0030
seq_s_20796	21975	upstream	0.0000
seq_s_20796	21993	upstream	0.2285
seq_s_20796	22000	upstream	0.3039
seq_s_20796	22011	upstream	0.3152
seq_s_20796	22496	upstream	0.0076
seq_s_20796	22505	upstream	0.0000
seq_s_20796	22506	upstream	0.0030
seq_s_20796	22508	upstream	0.0111
seq_s_20796	22516	upstream	0.0076
seq_s_20796	22532	upstream	0.5617
seq_s_20796	22546	upstream	0.0000
seq_s_20796	22551	upstream	0.2125
seq_s_20796	22555	upstream	0.0124
seq_s_20796	22562	upstream	0.0124
seq_s_20796	22572	upstream	0.0111
seq_s_20796	22578	upstream	0.0008
seq_s_20796	22580	upstream	0.0967
seq_s_20796	22581	upstream	0.0000
seq_s_20796	22584	upstream	0.0000
seq_s_20796	22603	upstream	0.0000
seq_s_20796	22604	upstream	0.0000
seq_s_20796	22612	upstream	0.0058
seq_s_20796	22627	upstream	0.0030
seq_s_20796	22644	upstream	0.0030
seq_s_20796	22650	upstream	0.1925
seq_s_20796	22663	upstream	0.1876
seq_s_20796	22670	upstream	0.0000
seq_s_20796	22681	upstream	0.0000
seq_s_20796	22695	upstream	0.0030
seq_s_20796	22696	upstream	0.0030
seq_s_20796	22709	upstream	0.0008
seq_s_20796	22724	upstream	0.3039
seq_s_20796	22728	upstream	0.4485
seq_s_20796	22740	upstream	0.4387
seq_s_20796	22756	upstream	0.0000
seq_s_20796	22764	upstream	0.2074
seq_s_20796	22769	upstream	0.3039
seq_s_20796	22781	upstream	0.0323
seq_s_20796	22788	upstream	0.8628
seq_s_20796	22798	upstream	0.0000
seq_s_20796	22807	upstream	0.0000
seq_s_20796	22822	upstream	0.1925
seq_s_20796	22846	upstream	0.0000
seq_s_20796	22848	upstream	0.0000
seq_s_20796	22855	upstream	0.0000
seq_s_20796	22861	upstream	0.1925
seq_s_20796	22868	upstream	0.0000
seq_s_20796	22870	upstream	0.0000
seq_s_20796	22892	upstream	0.0053
seq_s_20796	22898	upstream	0.2340
seq_s_20796	22905	upstream	0.0100
seq_s_20796	22916	upstream	0.6726
seq_s_20796	22917	upstream	0.0008
seq_s_20796	22922	upstream	0.2023
seq_s_20796	22924	upstream	0.0000
seq_s_20796	22925	upstream	0.0000
seq_s_20796	22937	upstream	0.2023
seq_s_20796	22944	upstream	0.6885
seq_s_20796	22947	upstream	0.0000
seq_s_20796	22950	upstream	0.6132
seq_s_20796	22955	upstream	0.2023
seq_s_20796	22960	upstream	0.2023
seq_s_20796	22965	utr	0.0000
seq_s_20796	22966	utr	0.0000
seq_s_20796	22976	utr	0.0691
seq_s_20796	22987	utr	0.7219
seq_s_20796	22988	utr	0.7219
seq_s_20796	23000	utr	0.8885
seq_s_20796	23009	utr	0.0100
seq_s_20796	23010	utr	0.1925
seq_s_20796	23015	utr	0.5859
seq_s_20796	23016	utr	0.0721
seq_s_20796	23048	utr	0.0721
seq_s_20796	23051	utr	0.0000
seq_s_20796	23057	utr	0.1925
seq_s_20796	23072	utr	0.0000
seq_s_20796	23080	utr	0.1925
seq_s_20796	23086	utr	0.1639
seq_s_20796	23089	utr	0.5859
seq_s_20796	23091	utr	0.0691
seq_s_20796	23095	utr	0.0000
seq_s_20796	23099	utr	0.0000
seq_s_20796	23100	utr	0.0000
seq_s_20796	23102	utr	0.0124
seq_s_20796	23103	utr	0.3445
seq_s_20796	23104	utr	0.3307
seq_s_20796	23109	utr	0.0000
seq_s_20796	23112	utr	0.0000
seq_s_20796	23122	utr	0.5009
seq_s_20796	23123	utr	0.5009
seq_s_20796	23131	utr	0.5236
seq_s_20796	23132	utr	0.5121
seq_s_20796	23133	utr	0.0571
seq_s_20796	23134	utr	0.0571
seq_s_20796	23146	utr	0.0000
seq_s_20796	23147	utr	0.0000
seq_s_20796	23148	utr	0.0000
seq_s_20796	23163	cds-synonymous	0.0630
seq_s_20796	23187	cds-synonymous	0.0660
seq_s_20796	23249	cds-missense	0.1105
seq_s_20796	23286	cds-synonymous	0.0430
seq_s_20796	23298	cds-synonymous	0.0403
seq_s_20796	23335	cds-missense	0.0000
seq_s_20796	23350	intron	0.0029
seq_s_20796	23352	intron	0.0000
seq_s_20796	23375	intron	0.1018
seq_s_20796	23388	intron	0.0000
seq_s_20796	23394	intron	0.0221
seq_s_20796	23396	intron	0.0600
seq_s_20796	23404	intron	0.0949
seq_s_20796	23443	intron	0.8885
seq_s_20796	23489	intron	0.1018
seq_s_20796	23494	intron	0.1018
seq_s_20796	23506	intron	0.0000
seq_s_20796	23514	intron	0.8885
seq_s_20796	23517	intron	0.0949
seq_s_20796	23522	intron	0.0983
seq_s_20796	23542	intron	0.0000
seq_s_20796	25102	intron	0.0485
seq_s_20796	25150	intron	0.0000
seq_s_20796	25166	intron	0.0430
seq_s_20796	25167	intron	0.1089
seq_s_20796	25177	intron	0.0221
seq_s_20796	25197	intron	0.0000
seq_s_20796	25198	intron	0.0000
seq_s_20796	25217	intron	0.8488
seq_s_20796	25220	intron	0.0172
seq_s_20796	25242	intron	0.0227
seq_s_20796	25294	intron	0.0000
seq_s_20796	25298	intron	0.2395
seq_s_20796	25318	intron	0.0457
seq_s_20796	25367	intron	0.5009
seq_s_20796	25371	intron	0.2177
seq_s_20796	25399	intron	0.0485
seq_s_20796	25433	intron	0.0000
seq_s_20796	25434	intron	0.0100
seq_s_20796	25463	intron	0.0630
seq_s_20796	25481	intron	0.1639
seq_s_20796	25490	intron	0.5009
seq_s_20796	25498	intron	0.0000
seq_s_20796	25516	intron	0.0000
seq_s_20796	25529	intron	0.0000
seq_s_20796	25530	intron	0.0000
seq_s_20796	25537	intron	0.0246
seq_s_20796	25539	intron	0.5728
seq_s_20796	25540	intron	0.5476
seq_s_20796	25563	intron	0.0000
seq_s_20796	25572	intron	0.1639
seq_s_20796	25574	intron	0.5728
seq_s_20796	25589	intron	0.0571
seq_s_20796	25594	intron	0.0571
seq_s_20796	25675	intron	0.0100
seq_s_20796	25706	intron	0.0000
seq_s_20796	25707	intron	0.8885
seq_s_20796	25708	intron	0.8885
seq_s_20796	25727	intron	0.5859
seq_s_20796	25731	intron	0.0008
seq_s_20796	25742	intron	0.0000
seq_s_20796	25749	intron	0.0691
seq_s_20796	25767	intron	0.2510
seq_s_20796	25768	intron	0.4208
seq_s_20796	25774	intron	0.0000
seq_s_20796	25776	intron	0.0000
seq_s_20796	25780	intron	0.0000
seq_s_20796	25782	intron	0.1782
seq_s_20796	25802	intron	0.0000
seq_s_20796	25832	intron	0.8885
seq_s_20796	25837	intron	0.2125
seq_s_20796	25849	intron	0.0271
seq_s_20796	25863	intron	0.0147
seq_s_20796	25901	intron	0.8885
seq_s_20796	25926	intron	0.0000
seq_s_20796	25962	intron	0.0000
seq_s_20796	25964	intron	0.0076
seq_s_20796	25967	intron	0.0030
seq_s_20796	26011	intron	0.0849
seq_s_20796	26034	intron	0.0457
seq_s_20796	26038	intron	0.0000
seq_s_20796	26049	intron	0.0147
seq_s_20796	26054	intron	0.5859
seq_s_20796	26062	intron	0.2125
seq_s_20796	26080	intron	0.0816
seq_s_20796	26100	intron	0.8885
seq_s_20796	26122	intron	0.0323
seq_s_20796	26215	intron	0.0660
seq_s_20796	26218	intron	0.0030
seq_s_20796	26219	intron	0.0124
seq_s_20796	26227	intron	0.0660
seq_s_20796	26241	intron	0.0950
seq_s_20796	26242	intron	0.0833
seq_s_20796	26246	intron	0.0100
seq_s_20796	26247	intron	0.0000
seq_s_20796	26249	intron	0.0353
seq_s_20796	26250	intron	0.0000
seq_s_20796	26251	intron	0.0000
seq_s_20796	26253	intron	0.0000
seq_s_20796	26254	intron	0.0000
seq_s_20796	26255	intron	0.0000
seq_s_20796	26272	intron	0.0691
seq_s_20796	26278	intron	0.0784
seq_s_20796	26293	intron	0.0000
seq_s_20796	26301	intron	0.0000
seq_s_20796	26302	intron	0.0005
seq_s_20796	26307	intron	0.0066
seq_s_20796	26330	intron	0.1639
seq_s_20796	26335	intron	0.1314
seq_s_20796	26340	intron	0.3680
seq_s_20796	26345	intron	0.0066
seq_s_20796	26348	intron	0.1314
seq_s_20796	26354	intron	0.0000
seq_s_20796	26374	intron	0.6975
seq_s_20796	26385	intron	0.1737
seq_s_20796	26387	intron	0.0008
seq_s_20796	26394	intron	0.0053
seq_s_20796	26420	intron	0.0000
seq_s_20796	26455	intron	0.0000
seq_s_20796	26469	intron	0.2177
seq_s_20796	26470	intron	0.2452
seq_s_20796	26486	intron	0.1691
seq_s_20796	26496	intron	0.0030
seq_s_20796	26499	intron	0.5028
seq_s_20796	26514	intron	0.0000
seq_s_20796	26608	intron	0.0816
seq_s_20796	26610	intron	0.0131
seq_s_20796	26611	intron	0.0000
seq_s_20796	26626	intron	0.0297
seq_s_20796	26672	intron	0.0000
seq_s_20796	26688	intron	0.0000
seq_s_20796	26732	intron	0.0000
seq_s_20796	26769	intron	0.0882
seq_s_20796	26770	intron	0.0882
seq_s_20796	26772	intron	0.0915
seq_s_20796	26779	intron	0.0849
seq_s_20796	26784	intron	0.1925
seq_s_20796	26803	intron	0.0261
seq_s_20796	26818	intron	0.0000
seq_s_20796	26823	intron	0.0000
seq_s_20796	26824	intron	0.0000
seq_s_20796	26831	intron	0.0000
seq_s_20796	26845	intron	0.0000
seq_s_20796	26846	intron	0.0194
seq_s_20796	26867	intron	0.1876
seq_s_20796	26962	intron	0.0000
seq_s_20796	26965	intron	0.1639
seq_s_20796	27026	intron	0.7740
seq_s_20796	27037	intron	0.0203
seq_s_20796	27038	intron	0.2340
seq_s_20796	27042	intron	0.0000
seq_s_20796	27062	intron	0.0653
seq_s_20796	27067	intron	0.0203
seq_s_20796	27078	intron	0.0100
seq_s_20796	27083	intron	0.0000
seq_s_20796	27115	intron	0.0155
seq_s_20796	27134	intron	0.5969
seq_s_20796	27154	intron	0.0000
seq_s_20796	27196	intron	0.0653
seq_s_20796	27200	intron	0.0305
seq_s_20796	27204	intron	0.0721
seq_s_20796	27206	intron	0.0000
seq_s_20796	27220	intron	0.8047
seq_s_20796	27230	intron	0.7005
seq_s_20796	27273	intron	0.0000
seq_s_20796	27286	intron	0.2569
seq_s_20796	27287	intron	0.1973
seq_s_20796	27297	intron	0.1737
seq_s_20796	27302	intron	0.0370
seq_s_20796	27319	intron	0.0946
seq_s_20796	27372	intron	0.1925
seq_s_20796	27396	intron	0.0000
seq_s_20796	27401	intron	0.0000
seq_s_20796	27407	intron	0.1973
seq_s_20796	27427	intron	0.0000
seq_s_20796	27441	intron	0.0000
seq_s_20796	27464	intron	0.0000
seq_s_20796	27519	intron	0.0784
seq_s_20796	27559	intron	0.0000
seq_s_20796	27560	intron	0.6657
seq_s_20796	27591	intron	0.0816
seq_s_20796	27606	intron	0.0000
seq_s_20796	27607	intron	0.8488
seq_s_20796	27610	intron	0.2285
seq_s_20796	29213	intron	0.2177
seq_s_20796	29258	intron	0.0034
seq_s_20796	29300	intron	0.0297
seq_s_20796	29320	intron	0.0000
seq_s_20796	29351	intron	0.0000
seq_s_20796	29392	intron	0.0000
seq_s_20796	29395	intron	0.0882
seq_s_20796	29414	intron	0.0485
seq_s_20796	29420	intron	0.0000
seq_s_20796	29423	intron	0.0030
seq_s_20796	29424	intron	0.0000
seq_s_20796	29426	intron	0.0000
seq_s_20796	29429	intron	0.0000
seq_s_20796	29436	intron	0.0008
seq_s_20796	29466	intron	0.0000
seq_s_20796	29486	intron	0.0000
seq_s_20796	29490	intron	0.0376
seq_s_20796	29491	intron	0.0349
seq_s_20796	29496	intron	0.0124
seq_s_20796	29511	intron	0.0816
seq_s_20796	29512	intron	0.0000
seq_s_20796	29587	intron	0.0030
seq_s_20796	29605	intron	0.0000
seq_s_20796	29606	intron	0.0000
seq_s_20796	29612	intron	0.0100
seq_s_20796	29642	intron	0.0542
seq_s_20796	29644	intron	0.0172
seq_s_20796	29646	intron	0.0076
seq_s_20796	29648	intron	0.0076
seq_s_20796	29717	intron	0.0000
seq_s_20796	29720	intron	0.0000
seq_s_20796	29721	intron	0.5965
seq_s_20796	29724	intron	0.0000
seq_s_20796	29725	intron	0.0660
seq_s_20796	29726	intron	0.0000
seq_s_20796	29730	intron	0.0100
seq_s_20796	29790	intron	0.0000
seq_s_20796	29799	intron	0.0000
seq_s_20796	29810	intron	0.0000
seq_s_20796	29812	intron	0.0000
seq_s_20796	29824	intron	0.0000
seq_s_20796	29830	intron	0.0100
seq_s_20796	29845	intron	0.0000
seq_s_20796	29878	intron	0.5600
seq_s_20796	29888	intron	0.3014
seq_s_20796	29889	intron	0.0131
seq_s_20796	29916	intron	0.0323
seq_s_20796	29934	intron	0.0000
seq_s_20796	29938	intron	0.0100
seq_s_20796	29943	intron	0.0000
seq_s_20796	29948	intron	0.8488
seq_s_20796	29957	intron	0.0653
seq_s_20796	29961	intron	0.1517
seq_s_20796	29978	intron	0.0034
seq_s_20796	29980	intron	0.3039
seq_s_20796	29987	intron	0.8488
seq_s_20796	29997	intron	0.1639
seq_s_20796	30022	intron	0.0000
seq_s_20796	30026	intron	0.0221
seq_s_20796	30029	intron	0.0076
seq_s_20796	30033	intron	0.0784
seq_s_20796	30042	intron	0.0691
seq_s_20796	30051	intron	0.0000
seq_s_20796	30078	intron	0.1476
seq_s_20796	30108	intron	0.1647
seq_s_20796	30126	intron	0.0303
seq_s_20796	30141	intron	0.0000
seq_s_20796	30144	intron	0.0000
seq_s_20796	30151	intron	0.0100
seq_s_20796	30154	intron	0.7005
seq_s_20796	30178	intron	0.1782
seq_s_20796	30182	intron	0.4190
seq_s_20796	30191	intron	0.0030
seq_s_20796	30198	intron	0.0034
seq_s_20796	30231	intron	0.7005
seq_s_20796	30244	intron	0.7005
seq_s_20796	30293	intron	0.1829
seq_s_20796	30325	intron	0.0571
seq_s_20796	30326	intron	0.0000
seq_s_20796	30339	intron	0.0000
seq_s_20796	30346	intron	0.1647
seq_s_20796	30368	intron	0.0514
seq_s_20796	30769	cds-synonymous	0.0430
seq_s_20796	30770	cds-synonymous	0.0221
seq_s_20796	30772	cds-missense	0.0221
seq_s_20796	30805	cds-synonymous	0.0100
seq_s_20796	30835	cds-synonymous	0.0221
seq_s_20796	30853	cds-synonymous	0.0246
seq_s_20796	30854	cds-missense	0.2023
seq_s_20796	30863	splice&intron	0.0246
seq_s_20796	30879	intron	0.0246
seq_s_20796	30882	intron	0.0000
seq_s_20796	30889	intron	0.0000
seq_s_20796	30891	intron	0.0000
seq_s_20796	30893	intron	0.0147
seq_s_20796	30900	intron	0.0147
seq_s_20796	30913	intron	0.1737
seq_s_20796	30931	intron	0.0000
seq_s_20796	30934	intron	0.0008
seq_s_20796	30937	intron	0.1737
seq_s_20796	30946	intron	0.0246
seq_s_20796	30957	intron	0.0512
seq_s_20796	30961	intron	0.0000
seq_s_20796	30970	intron	0.0000
seq_s_20796	30975	intron	0.0008
seq_s_20796	30977	intron	0.0008
seq_s_20796	30983	intron	0.0008
seq_s_20796	30988	intron	0.0008
seq_s_20796	30992	intron	0.0008
seq_s_20796	31000	intron	0.0172
seq_s_20796	31001	intron	0.0600
seq_s_20796	31002	intron	0.0172
seq_s_20796	31009	intron	0.0000
seq_s_20796	31011	intron	0.6421
seq_s_20796	31012	intron	0.0076
seq_s_20796	31020	intron	0.0030
seq_s_20796	31026	intron	0.0000
seq_s_20796	31029	intron	0.0053
seq_s_20796	31037	intron	0.0630
seq_s_20796	31043	intron	0.0030
seq_s_20796	31056	intron	0.0008
seq_s_20796	31074	intron	0.0000
seq_s_20796	31075	intron	0.2023
seq_s_20796	31084	intron	0.0030
seq_s_20796	31089	intron	0.0030
seq_s_20796	31099	intron	0.0053
seq_s_20796	31103	intron	0.0000
seq_s_20796	31108	intron	0.0030
seq_s_20796	31113	intron	0.0030
seq_s_20796	31114	intron	0.0000
seq_s_20796	31173	intron	0.3039
seq_s_20796	31176	intron	0.8885
seq_s_20796	31181	intron	0.0172
seq_s_20796	31220	intron	0.0000
seq_s_20796	31229	intron	0.0246
seq_s_20796	31242	intron	0.0000
seq_s_20796	31267	intron	0.1275
seq_s_20796	31268	intron	0.1275
seq_s_20796	31277	intron	0.0983
seq_s_20796	31278	intron	0.0008
seq_s_20796	31287	intron	0.0008
seq_s_20796	31291	intron	0.1354
seq_s_20796	31306	intron	0.0030
seq_s_20796	31350	cds-synonymous	0.8885
seq_s_20796	31361	cds-missense	0.0000
seq_s_20796	31386	cds-synonymous	0.0000
seq_s_20796	31401	cds-synonymous	0.0053
seq_s_20796	31468	intron	0.3223
seq_s_20796	31473	intron	0.3295
seq_s_20796	31475	intron	0.3521
seq_s_20796	31481	intron	0.4292
seq_s_20796	31484	intron	0.0660
seq_s_20796	31487	intron	0.0030
seq_s_20796	31489	intron	0.0008
seq_s_20796	31492	intron	0.0000
seq_s_20796	31494	intron	0.4687
seq_s_20796	31497	intron	0.0000
seq_s_20796	31507	intron	0.4292
seq_s_20796	31509	intron	0.1354
seq_s_20796	31511	intron	0.0000
seq_s_20796	31518	intron	0.0100
seq_s_20796	31520	intron	0.0196
seq_s_20796	31525	intron	0.4687
seq_s_20796	31545	intron	0.0000
seq_s_20796	31546	intron	0.0000
seq_s_20796	31548	intron	0.0000
seq_s_20796	31552	intron	0.0000
seq_s_20796	31556	intron	0.0000
seq_s_20796	31557	intron	0.0000
seq_s_20796	31564	intron	0.4585
seq_s_20796	31571	intron	0.0124
seq_s_20796	31574	intron	0.4792
seq_s_20796	31575	intron	0.4792
seq_s_20796	31579	intron	0.1434
seq_s_20796	31583	intron	0.1314
seq_s_20796	31585	intron	0.0000
seq_s_20796	31597	intron	0.4387
seq_s_20796	31601	intron	0.4792
seq_s_20796	31604	intron	0.4792
seq_s_20796	31606	intron	0.4387
seq_s_20796	31623	intron	0.0600
seq_s_20796	31629	intron	0.1560
seq_s_20796	31633	intron	0.1065
seq_s_20796	31649	intron	0.0000
seq_s_20796	31656	intron	0.1517
seq_s_20796	31662	intron	0.0911
seq_s_20796	31672	intron	0.1597
seq_s_20796	31675	intron	0.0000
seq_s_20796	31679	intron	0.0014
seq_s_20796	31689	intron	0.0014
seq_s_20796	31696	intron	0.2283
seq_s_20796	31701	intron	0.1394
seq_s_20796	31702	intron	0.1394
seq_s_20796	31714	intron	0.0030
seq_s_20796	31760	intron	0.0034
seq_s_20796	31975	intron	0.0000
seq_s_20796	31978	intron	0.3039
seq_s_20796	31989	intron	0.4585
seq_s_20796	31993	intron	0.8382
seq_s_20796	32008	intron	0.4899
seq_s_20796	32010	intron	0.4792
seq_s_20796	32029	intron	0.0000
seq_s_20796	32036	intron	0.5355
seq_s_20796	32041	intron	0.4792
seq_s_20796	32058	intron	0.0000
seq_s_20796	32059	intron	0.4899
seq_s_20796	32063	intron	0.0000
seq_s_20796	32065	intron	0.0000
seq_s_20796	32066	intron	0.0000
seq_s_20796	32069	intron	0.0000
seq_s_20796	32077	intron	0.0000
seq_s_20796	32080	intron	0.0271
seq_s_20796	32086	intron	0.5236
seq_s_20796	32101	intron	0.5236
seq_s_20796	32103	intron	0.5476
seq_s_20796	32116	intron	0.3369
seq_s_20796	32117	intron	0.3445
seq_s_20796	32130	intron	0.5355
seq_s_20796	32132	intron	0.0008
seq_s_20796	32135	intron	0.5236
seq_s_20796	32138	intron	0.0030
seq_s_20796	32142	intron	0.5728
seq_s_20796	32146	intron	0.0000
seq_s_20796	32149	intron	0.5355
seq_s_20796	32151	intron	0.5600
seq_s_20796	32154	intron	0.0000
seq_s_20796	32156	intron	0.8382
seq_s_20796	32163	intron	0.4899
seq_s_20796	32169	intron	0.0000
seq_s_20796	32179	intron	0.5121
seq_s_20796	32195	intron	0.4899
seq_s_20796	32197	intron	0.4108
seq_s_20796	32229	cds-synonymous	0.0000
seq_s_20796	32256	cds-synonymous	0.0000
seq_s_20796	32259	cds-synonymous	0.4899
seq_s_20796	32265	cds-synonymous	0.5121
seq_s_20796	32271	cds-synonymous	0.0000
seq_s_20796	32274	cds-synonymous	0.0000
seq_s_20796	32319	cds-synonymous	0.5236
seq_s_20796	32348	cds-missense	0.0000
seq_s_20796	32388	intron	0.4387
seq_s_20796	32390	intron	0.0784
seq_s_20796	32396	intron	0.4485
seq_s_20796	32398	intron	0.1639
seq_s_20796	32401	intron	0.4485
seq_s_20796	32404	intron	0.4585
seq_s_20796	32410	intron	0.0000
seq_s_20796	32423	intron	0.7916
seq_s_20796	32430	intron	0.0000
seq_s_20796	32433	intron	0.5009
seq_s_20796	32435	intron	0.0000
seq_s_20796	32441	intron	0.0000
seq_s_20796	32445	intron	0.5009
seq_s_20796	32469	intron	0.2940
seq_s_20796	32588	intron	0.7556
seq_s_20796	32597	intron	0.0948
seq_s_20796	32603	intron	0.0000
seq_s_20796	32640	intron	0.4025
seq_s_20796	32641	intron	0.4025
seq_s_20796	32656	intron	0.2506
seq_s_20796	32662	intron	0.2506
seq_s_20796	32663	intron	0.2007
seq_s_20796	32664	intron	0.2506
seq_s_20796	32665	intron	0.2007
seq_s_20796	32666	intron	0.2007
seq_s_20796	32705	intron	0.0017
seq_s_20796	32717	intron	0.0000
seq_s_20796	32718	intron	0.0053
seq_s_20796	33477	intron	0.3900
seq_s_20796	33537	intron	0.0475
seq_s_20796	33547	intron	0.1105
seq_s_20796	33632	intron	0.6905
seq_s_20796	33636	intron	0.0000
seq_s_20796	33639	intron	0.1314
seq_s_20796	33640	intron	0.1965
seq_s_20796	33660	intron	0.1965
seq_s_20796	33668	intron	0.0323
seq_s_20796	33686	intron	0.0000
seq_s_20796	33693	intron	0.6905
seq_s_20796	33694	intron	0.1188
seq_s_20796	33699	intron	0.1691
seq_s_20796	33710	intron	0.1548
seq_s_20796	33712	intron	0.0000
seq_s_20796	33736	intron	0.1146
seq_s_20796	33749	intron	0.0172
seq_s_20796	33768	intron	0.1603
seq_s_20796	34826	intron	0.0245
seq_s_20796	34827	intron	0.6421
seq_s_20796	34829	intron	0.6275
seq_s_20796	34831	intron	0.6275
seq_s_20796	34835	intron	0.0457
seq_s_20796	34838	intron	0.6132
seq_s_20796	34841	intron	0.4984
seq_s_20796	34845	intron	0.0370
seq_s_20796	34852	intron	0.0000
seq_s_20796	34856	intron	0.5009
seq_s_20796	34869	intron	0.0124
seq_s_20796	34878	intron	0.5009
seq_s_20796	34890	intron	0.3057
seq_s_20796	34892	intron	0.1729
seq_s_20796	34922	intron	0.0000
seq_s_20796	34923	intron	0.0000
seq_s_20796	34931	intron	0.5121
seq_s_20796	34952	intron	0.5009
seq_s_20796	34969	intron	0.5009
seq_s_20796	34978	intron	0.0000
seq_s_20796	34999	intron	0.7050
seq_s_20796	35003	intron	0.0172
seq_s_20796	35012	intron	0.0000
seq_s_20796	35021	intron	0.8885
seq_s_20796	35026	intron	0.0000
seq_s_20796	35030	intron	0.5236
seq_s_20796	35034	intron	0.5236
seq_s_20796	35064	intron	0.0221
seq_s_20796	35118	intron	0.0246
seq_s_20796	35121	intron	0.1782
seq_s_20796	35126	intron	0.0221
seq_s_20796	35130	intron	0.0000
seq_s_20796	35142	intron	0.0221
seq_s_20796	35145	intron	0.8144
seq_s_20796	35149	intron	0.6817
seq_s_20796	35172	intron	0.5121
seq_s_20796	35196	intron	0.0000
seq_s_20796	35198	intron	0.8885
seq_s_20796	35225	intron	0.0000
seq_s_20796	35226	intron	0.0246
seq_s_20796	35236	intron	0.0087
seq_s_20796	35252	intron	0.0271
seq_s_20796	35260	intron	0.1089
seq_s_20796	35261	intron	0.2816
seq_s_20796	35262	intron	0.0660
seq_s_20796	35275	intron	0.0660
seq_s_20796	35285	intron	0.0015
seq_s_20796	35295	intron	0.1018
seq_s_20796	35297	intron	0.0000
seq_s_20796	35315	intron	0.0109
seq_s_20796	35317	intron	0.6029
seq_s_20796	35318	intron	0.1275
seq_s_20796	35324	intron	0.1333
seq_s_20796	35325	intron	0.0046
seq_s_20796	35328	intron	0.0246
seq_s_20796	35337	intron	0.3039
seq_s_20796	35342	intron	0.0000
seq_s_20796	35347	intron	0.0000
seq_s_20796	35356	intron	0.0000
seq_s_20796	35361	intron	0.0349
seq_s_20796	35374	intron	0.5721
seq_s_20796	35375	intron	0.0000
seq_s_20796	35385	intron	0.0196
seq_s_20796	35404	intron	0.0046
seq_s_20796	35407	intron	0.0147
seq_s_20796	35409	intron	0.0246
seq_s_20796	35420	intron	0.0221
seq_s_20796	35424	intron	0.0053
seq_s_20796	35426	intron	0.0000
seq_s_20796	35454	intron	0.1175
seq_s_20796	35455	intron	0.6358
seq_s_20796	35461	intron	0.8885
seq_s_20796	35473	intron	0.0000
seq_s_20796	35475	intron	0.0000
seq_s_20796	35483	intron	0.0172
seq_s_20796	35495	intron	0.0046
seq_s_20796	35498	intron	0.0691
seq_s_20796	35500	intron	0.0000
seq_s_20796	35503	intron	0.0008
seq_s_20796	35506	intron	0.0000
seq_s_20796	35512	intron	0.1603
seq_s_20796	35514	intron	0.0196
seq_s_20796	35519	intron	0.8885
seq_s_20796	35531	intron	0.0000
seq_s_20796	35549	intron	0.0000
seq_s_20796	35556	intron	0.0417
seq_s_20796	35562	intron	0.0000
seq_s_20796	35576	intron	0.0000
seq_s_20796	35585	intron	0.0147
seq_s_20796	35594	intron	0.0000
seq_s_20796	35604	intron	0.0007
seq_s_20796	35609	intron	0.1018
seq_s_20796	35616	intron	0.0219
seq_s_20796	35617	intron	0.0007
seq_s_20796	35619	intron	0.0691
seq_s_20796	35626	intron	0.0026
seq_s_20796	35633	intron	0.8885
seq_s_20796	35634	intron	0.0000
seq_s_20796	35647	intron	0.0721
seq_s_20796	35650	intron	0.0147
seq_s_20796	35716	intron	0.0000
seq_s_20796	35721	intron	0.0008
seq_s_20796	35727	intron	0.0000
seq_s_20796	35728	intron	0.0000
seq_s_20796	35764	intron	0.0124
seq_s_20796	35782	intron	0.0000
seq_s_20796	35817	cds-synonymous	0.8488
seq_s_20796	35835	cds-synonymous	0.0000
seq_s_20796	35883	cds-synonymous	0.0100
seq_s_20796	35892	cds-synonymous	0.0147
seq_s_20796	35904	cds-synonymous	0.8488
seq_s_20796	35961	intron	0.0000
seq_s_20796	35975	intron	0.0000
seq_s_20796	35978	intron	0.1237
seq_s_20796	35988	intron	0.0000
seq_s_20796	35989	intron	0.2037
seq_s_20796	35996	intron	0.0816
seq_s_20796	36003	intron	0.0000
seq_s_20796	36039	intron	0.0721
seq_s_20796	36040	intron	0.0721
seq_s_20796	36045	intron	0.0000
seq_s_20796	36054	intron	0.5149
seq_s_20796	36057	intron	0.0784
seq_s_20796	36058	intron	0.0753
seq_s_20796	36062	intron	0.0882
seq_s_20796	36063	intron	0.0177
seq_s_20796	36067	intron	0.0000
seq_s_20796	36095	intron	0.0000
seq_s_20796	36096	intron	0.0000
seq_s_20796	36101	splice&intron	0.0261
seq_s_20796	36103	splice&intron	0.0000
seq_s_20796	36125	cds-synonymous	0.0000
seq_s_20796	36128	cds-synonymous	0.2198
seq_s_20796	36131	cds-synonymous	0.1782
seq_s_20796	36146	cds-synonymous	0.0653
seq_s_20796	36155	cds-missense	0.0000
seq_s_20796	36182	cds-synonymous	0.1647
seq_s_20796	36203	cds-missense	0.0221
seq_s_20796	36239	cds-synonymous	0.0000
seq_s_20796	36251	cds-synonymous	0.8488
seq_s_20796	36263	cds-synonymous	0.0000
seq_s_20796	36269	cds-synonymous	0.0000
seq_s_20796	36323	cds-synonymous	0.0221
seq_s_20796	36329	splice&intron	0.0505
seq_s_20796	36337	intron	0.0000
seq_s_20796	36343	intron	0.0000
seq_s_20796	36367	intron	0.8488
seq_s_20796	36377	intron	0.1603
seq_s_20796	36378	intron	0.0000
seq_s_20796	36379	intron	0.0221
seq_s_20796	36387	intron	0.8207
seq_s_20796	36389	intron	0.0000
seq_s_20796	36391	intron	0.0505
seq_s_20796	36398	intron	0.0505
seq_s_20796	36408	intron	0.0000
seq_s_20796	36431	intron	0.0000
seq_s_20796	36432	intron	0.0000
seq_s_20796	36465	intron	0.0653
seq_s_20796	36474	intron	0.0000
seq_s_20796	36477	intron	0.0221
seq_s_20796	36479	intron	0.2340
seq_s_20796	36480	intron	0.1162
seq_s_20796	36483	intron	0.0000
seq_s_20796	36498	intron	0.8488
seq_s_20796	36501	intron	0.1162
seq_s_20796	36504	intron	0.0000
seq_s_20796	36522	intron	0.1162
seq_s_20796	36525	intron	0.0600
seq_s_20796	36529	intron	0.7740
seq_s_20796	36553	intron	0.0000
seq_s_20796	36555	intron	0.0124
seq_s_20796	36559	intron	0.0000
seq_s_20796	36573	intron	0.0017
seq_s_20796	36574	intron	0.0017
seq_s_20796	36577	intron	0.2023
seq_s_20796	36580	intron	0.8047
seq_s_20796	36583	intron	0.8047
seq_s_20796	36584	intron	0.7556
seq_s_20796	36591	intron	0.8047
seq_s_20796	36595	intron	0.1199
seq_s_20796	36596	intron	0.0111
seq_s_20796	36610	intron	0.1237
seq_s_20796	36614	intron	0.0124
seq_s_20796	36616	intron	0.0053
seq_s_20796	36619	intron	0.0000
seq_s_20796	36622	intron	0.0030
seq_s_20796	36640	intron	0.7556
seq_s_20796	36651	intron	0.0111
seq_s_20796	36654	intron	0.0849
seq_s_20796	36658	intron	0.0514
seq_s_20796	36663	intron	0.7556
seq_s_20796	36682	intron	0.0000
seq_s_20796	36721	intron	0.6975
seq_s_20796	36729	intron	0.1639
seq_s_20796	36730	intron	0.0000
seq_s_20796	36766	intron	0.8047
seq_s_20796	36767	intron	0.1394
seq_s_20796	36777	intron	0.0026
seq_s_20796	36804	intron	0.1560
seq_s_20796	36806	intron	0.0177
seq_s_20796	36808	intron	0.1560
seq_s_20796	36816	intron	0.1394
seq_s_20796	36818	intron	0.1354
seq_s_20796	36823	intron	0.0000
seq_s_20796	36826	intron	0.0100
seq_s_20796	36841	intron	0.0000
seq_s_20796	36849	intron	0.1647
seq_s_20796	36865	intron	0.1089
seq_s_20796	36877	intron	0.1125
seq_s_20796	36896	intron	0.1089
seq_s_20796	36914	intron	0.0376
seq_s_20796	36924	intron	0.0983
seq_s_20796	36925	intron	0.0753
seq_s_20796	36932	intron	0.0457
seq_s_20796	36942	intron	0.0000
seq_s_20796	36943	intron	0.0000
seq_s_20796	36955	intron	0.0271
seq_s_20796	36962	intron	0.1125
seq_s_20796	36975	intron	0.0196
seq_s_20796	36981	intron	0.0949
seq_s_20796	36995	intron	0.8488
seq_s_20796	36997	intron	0.0196
seq_s_20796	36998	intron	0.0702
seq_s_20796	36999	intron	0.8488
seq_s_20796	37000	intron	0.8488
seq_s_20796	37002	intron	0.6421
seq_s_20796	37005	intron	0.0000
seq_s_20796	37008	intron	0.0196
seq_s_20796	37015	intron	0.0196
seq_s_20796	37023	intron	0.0784
seq_s_20796	37025	intron	0.0076
seq_s_20796	37034	intron	0.0517
seq_s_20796	37035	intron	0.0702
seq_s_20796	37037	intron	0.1275
seq_s_20796	37045	intron	0.0076
seq_s_20796	37049	intron	0.0000
seq_s_20796	37051	intron	0.1782
seq_s_20796	37068	intron	0.1275
seq_s_20796	37079	intron	0.0000
seq_s_20796	37082	intron	0.1199
seq_s_20796	37084	intron	0.7913
seq_s_20796	37094	intron	0.0702
seq_s_20796	37104	intron	0.8488
seq_s_20796	37106	intron	0.0196
seq_s_20796	37108	intron	0.0000
seq_s_20796	37114	intron	0.1737
seq_s_20796	37117	intron	0.0000
seq_s_20796	37120	intron	0.9152
seq_s_20796	37122	intron	0.0000
seq_s_20796	37134	intron	0.0784
seq_s_20796	37138	intron	0.0076
seq_s_20796	37143	intron	0.3600
seq_s_20796	37145	intron	0.0000
seq_s_20796	37146	intron	0.0034
seq_s_20796	37152	intron	0.6191
seq_s_20796	37155	intron	0.0221
seq_s_20796	37158	intron	0.0000
seq_s_20796	37160	intron	0.0000
seq_s_20796	37178	intron	0.0784
seq_s_20796	37185	intron	0.0196
seq_s_20796	37186	intron	0.8885
seq_s_20796	37195	intron	0.0000
seq_s_20796	37208	intron	0.0000
seq_s_20796	37209	intron	0.1394
seq_s_20796	37213	intron	0.0784
seq_s_20796	37225	intron	0.0000
seq_s_20796	37227	intron	0.0000
seq_s_20796	37229	intron	0.0000
seq_s_20796	37234	intron	0.1476
seq_s_20796	37236	intron	0.8885
seq_s_20796	37237	intron	0.0196
seq_s_20796	37242	intron	0.0271
seq_s_20796	37243	intron	0.0008
seq_s_20796	37252	intron	0.8885
seq_s_20796	37261	intron	0.0026
seq_s_20796	37271	intron	0.1560
seq_s_20796	37276	intron	0.0000
seq_s_20796	37286	intron	0.0147
seq_s_20796	37289	intron	0.0000
seq_s_20796	37298	intron	0.8885
seq_s_20796	37299	intron	0.0147
seq_s_20796	37302	intron	0.1603
seq_s_20796	37305	intron	0.0000
seq_s_20796	37316	intron	0.0948
seq_s_20796	37319	intron	0.1394
seq_s_20796	37327	intron	0.0000
seq_s_20796	37339	intron	0.8628
seq_s_20796	37341	intron	0.0753
seq_s_20796	37342	intron	0.0816
seq_s_20796	37343	intron	0.0360
seq_s_20796	37373	intron	0.1237
seq_s_20796	37376	intron	0.0034
seq_s_20796	37381	intron	0.0000
seq_s_20796	37388	intron	0.1394
seq_s_20796	37400	intron	0.0349
seq_s_20796	37404	intron	0.0349
seq_s_20796	37431	intron	0.1476
seq_s_20796	37442	intron	0.0246
seq_s_20796	37444	intron	0.0147
seq_s_20796	37457	intron	0.0000
seq_s_20796	37475	intron	0.0349
seq_s_20796	37479	intron	0.0000
seq_s_20796	37482	intron	0.1354
seq_s_20796	37483	intron	0.1476
seq_s_20796	37493	intron	0.0000
seq_s_20796	37498	intron	0.0816
seq_s_20796	37508	intron	0.1434
seq_s_20796	37512	intron	0.0323
seq_s_20796	37516	intron	0.8885
seq_s_20796	37521	intron	0.1639
seq_s_20796	37528	intron	0.1476
seq_s_20796	37531	intron	0.0297
seq_s_20796	37532	intron	0.0753
seq_s_20796	37547	intron	0.0000
seq_s_20796	37551	intron	0.0034
seq_s_20796	37576	intron	0.0000
seq_s_20796	37582	intron	0.1394
seq_s_20796	37595	intron	0.1394
seq_s_20796	37600	intron	0.8885
seq_s_20796	37606	intron	0.8885
seq_s_20796	37889	intron	0.0297
seq_s_20796	37895	intron	0.0000
seq_s_20796	37905	intron	0.0542
seq_s_20796	37920	intron	0.0571
seq_s_20796	37921	intron	0.0571
seq_s_20796	37958	intron	0.0246
seq_s_20796	37965	intron	0.0100
seq_s_20796	37969	intron	0.0542
seq_s_20796	37999	intron	0.0653
seq_s_20796	38027	intron	0.0221
seq_s_20796	38030	intron	0.1639
seq_s_20796	38031	intron	0.0000
seq_s_20796	38032	intron	0.0000
seq_s_20796	38047	intron	0.4188
seq_s_20796	38065	intron	0.1434
seq_s_20796	38084	intron	0.0000
seq_s_20796	38106	intron	0.0000
seq_s_20796	38127	intron	0.1053
seq_s_20796	38130	intron	0.1018
seq_s_20796	38144	intron	0.0000
seq_s_20796	38150	intron	0.0030
seq_s_20796	38167	intron	0.3600
seq_s_20796	38180	intron	0.1162
seq_s_20796	38183	intron	0.1125
seq_s_20796	38212	intron	0.1476
seq_s_20796	38215	intron	0.1237
seq_s_20796	38262	intron	0.0053
seq_s_20796	38269	intron	0.0271
seq_s_20796	38300	intron	0.0076
seq_s_20796	38307	intron	0.0000
seq_s_20796	38343	intron	0.0000
seq_s_20796	38344	intron	0.3039
seq_s_20796	38350	intron	0.5991
seq_s_20796	38355	intron	0.8628
seq_s_20796	38368	intron	0.0816
seq_s_20796	38375	intron	0.0000
seq_s_20796	38377	intron	0.0816
seq_s_20796	39114	intron	0.1199
seq_s_20796	39124	intron	0.0000
seq_s_20796	39165	intron	0.0124
seq_s_20796	39170	intron	0.1476
seq_s_20796	39177	intron	0.8885
seq_s_20796	39179	intron	0.0660
seq_s_20796	39180	intron	0.0571
seq_s_20796	39202	intron	0.0000
seq_s_20796	39225	intron	0.0571
seq_s_20796	39892	intron	0.8885
seq_s_20796	39905	intron	0.0000
seq_s_20796	39910	intron	0.0000
seq_s_20796	39917	intron	0.3223
seq_s_20796	39924	intron	0.0000
seq_s_20796	39932	intron	0.0000
seq_s_20796	39945	intron	0.0000
seq_s_20796	39949	intron	0.0000
seq_s_20796	39950	intron	0.0000
seq_s_20796	39957	intron	0.3600
seq_s_20796	44434	intron	0.0000
seq_s_20796	44453	intron	0.4838
seq_s_20796	44456	intron	0.2381
seq_s_20796	44457	intron	0.1562
seq_s_20796	44461	intron	0.1404
seq_s_20796	44464	intron	0.0987
seq_s_20796	44465	intron	0.1030
seq_s_20796	44609	intron	0.0196
seq_s_20796	44620	intron	0.8782
seq_s_20796	44639	intron	0.0698
seq_s_20796	44644	intron	0.0388
seq_s_20796	44645	intron	0.0000
seq_s_20796	44871	intron	0.0008
seq_s_20796	51612	downstream	0.0983
seq_s_20796	51636	downstream	0.0000
seq_s_20796	51993	downstream	0.0905
seq_s_20796	52041	downstream	0.0388
seq_s_20796	52050	downstream	0.2037
seq_s_20796	52075	downstream	0.0948
seq_s_20796	52080	downstream	0.5690
seq_s_20796	52082	downstream	0.0000
seq_s_20796	52083	downstream	0.5690
seq_s_20796	52100	downstream	0.5690
seq_s_20796	52194	downstream	0.0713
seq_s_20796	52202	downstream	0.0713
seq_s_20796	52208	downstream	0.0000
seq_s_20796	52216	downstream	0.0000
seq_s_20796	52236	downstream	0.0403
seq_s_20796	52242	downstream	0.0826
seq_s_20796	52273	downstream	0.1314
seq_s_20796	52278	downstream	0.0000
seq_s_20796	52300	downstream	0.0514
seq_s_20796	52337	downstream	0.3871
seq_s_20796	52340	downstream	0.0514
seq_s_20796	52343	downstream	0.3721
seq_s_20796	52344	downstream	0.4361
seq_s_20796	52346	downstream	0.0100
seq_s_20796	52351	downstream	0.0100
seq_s_20796	52385	downstream	0.0571
seq_s_20796	52386	downstream	0.0514
seq_s_20796	52391	downstream	0.0430
seq_s_20796	52392	downstream	0.0430
seq_s_20796	52394	downstream	0.0457
seq_s_20796	52402	downstream	0.0053
seq_s_20796	52422	downstream	0.0246
seq_s_20796	52435	downstream	0.1256
seq_s_20796	52440	downstream	0.0124
seq_s_20796	52442	downstream	0.0246
seq_s_20796	52458	downstream	0.3721
seq_s_20796	52460	downstream	0.4361
seq_s_20796	52462	downstream	0.4027
seq_s_20796	52463	downstream	0.4190
seq_s_20796	52464	downstream	0.0177
seq_s_20796	52468	downstream	0.1354
seq_s_20796	52481	downstream	0.0297
seq_s_20796	52484	downstream	0.0124
seq_s_20796	52495	downstream	0.0376
seq_s_20796	52509	downstream	0.0000
seq_s_20796	52510	downstream	0.0949
seq_s_20796	52524	downstream	0.7556
seq_s_20796	52528	downstream	0.7221
seq_s_20796	52530	downstream	0.7221
seq_s_20796	52548	downstream	0.0642
seq_s_20796	52573	downstream	0.0608
seq_s_20796	52575	downstream	0.0172
seq_s_20796	52576	downstream	0.5368
seq_s_20796	52588	downstream	0.0008
seq_s_20796	52636	downstream	0.0734
seq_s_20796	52640	downstream	0.0000
seq_s_20796	52692	downstream	0.0000
seq_s_20796	52702	downstream	0.0152
seq_s_20796	52751	downstream	0.0574
seq_s_20796	52789	downstream	0.0221
seq_s_20796	52818	downstream	0.0677
seq_s_20796	52830	downstream	0.0056
seq_s_20796	52854	downstream	0.0246
seq_s_20796	52865	downstream	0.0000
seq_s_20796	52917	downstream	0.0000
seq_s_20796	53001	downstream	0.0246
seq_s_20796	53013	downstream	0.0314
seq_s_20796	53015	downstream	0.0000
seq_s_20796	53019	downstream	0.0066
seq_s_20796	53025	downstream	0.0000
seq_s_20796	53100	downstream	0.0000
seq_s_20796	53101	downstream	0.0030
seq_s_20796	53113	downstream	0.0601
seq_s_20796	53126	downstream	0.0527
seq_s_20796	53131	downstream	0.0446
seq_s_20796	53132	downstream	0.0030
seq_s_20796	53138	downstream	0.0100
seq_s_20796	53152	downstream	0.0196
seq_s_20796	53197	downstream	0.0766
seq_s_20796	53248	downstream	0.0000
seq_s_20796	53252	downstream	0.0000
seq_s_20796	53269	downstream	0.0863
seq_s_20796	53287	downstream	0.0000
seq_s_20796	53355	downstream	0.0221
seq_s_20796	53368	downstream	0.0766
seq_s_20796	53370	downstream	0.0000
seq_s_20796	53371	downstream	0.0053
seq_s_20796	53391	downstream	0.0172
seq_s_20796	53410	downstream	0.0000
seq_s_20796	53411	downstream	0.0000
seq_s_20796	53414	downstream	0.0177
seq_s_20796	53431	downstream	0.0416
seq_s_20796	53466	downstream	0.0196
seq_s_20796	53482	downstream	0.0378
seq_s_20796	53483	downstream	0.0378
seq_s_20796	53504	downstream	0.0000
seq_s_20796	53520	downstream	0.0147
seq_s_20796	53607	downstream	0.0076
seq_s_20796	53608	downstream	0.0076
seq_s_20796	53619	downstream	0.0000
seq_s_20796	53646	downstream	0.0271
seq_s_20796	53650	downstream	0.0284
seq_s_20796	53653	downstream	0.0168
seq_s_20796	53662	downstream	0.0225
seq_s_20796	53663	downstream	0.0225
seq_s_20796	53674	downstream	0.0250
seq_s_20796	53678	downstream	0.0271
seq_s_20796	53679	downstream	0.0250
seq_s_20796	53694	downstream	0.0196
seq_s_20796	53729	downstream	0.0271
seq_s_20796	53764	downstream	0.0276
seq_s_20796	53777	downstream	0.0284
seq_s_20796	53784	downstream	0.0124
seq_s_20796	53786	downstream	0.0250
seq_s_20796	53811	downstream	0.0000
seq_s_20796	53818	downstream	0.0000
seq_s_20796	53835	downstream	0.0000
seq_s_20796	53840	downstream	0.0000
seq_s_20796	53847	downstream	0.0000
seq_s_20796	53868	downstream	0.0000
seq_s_20796	53896	downstream	0.0276
seq_s_20796	53904	downstream	0.0000
seq_s_20796	53906	downstream	0.0000
seq_s_20796	53963	downstream	0.0000
seq_s_20796	53984	downstream	0.0100
seq_s_20796	53996	downstream	0.0000
seq_s_20796	54015	downstream	0.0358
seq_s_20796	54022	downstream	0.0000
seq_s_20796	54024	downstream	0.0000
seq_s_20796	54027	downstream	0.0722
seq_s_20796	54036	downstream	0.0640
seq_s_20796	54041	downstream	0.0000
seq_s_20796	54070	downstream	0.0000
seq_s_20796	54072	downstream	0.0640
seq_s_20796	54115	downstream	0.0000
seq_s_20796	54116	downstream	0.0104
seq_s_20796	55132	intergenic	0.0816
seq_s_20796	55135	intergenic	0.0990
seq_s_20796	55140	intergenic	0.0540
seq_s_20796	55182	intergenic	0.0032
seq_s_20796	55183	intergenic	0.0303
seq_s_20796	55191	intergenic	0.0000
seq_s_20796	55193	intergenic	0.0446
seq_s_20796	55215	intergenic	0.0949
seq_s_20796	55218	intergenic	0.0297
seq_s_20796	55225	intergenic	0.0983
seq_s_20796	55226	intergenic	0.0370
seq_s_20796	55227	intergenic	0.0599
seq_s_20796	55256	intergenic	0.0000
seq_s_20796	55285	intergenic	0.0271
seq_s_20796	56004	intergenic	0.0722
seq_s_20796	56018	intergenic	0.0033
seq_s_20796	56034	intergenic	0.0000
seq_s_20796	56041	intergenic	0.0753
seq_s_20796	56053	intergenic	0.0000
seq_s_20796	56409	intergenic	0.0000
seq_s_20796	56428	intergenic	0.0000
seq_s_20796	56441	intergenic	0.0000
seq_s_20796	56445	intergenic	0.0000
seq_s_20796	56448	intergenic	0.0000
seq_s_20796	56468	intergenic	0.0000
seq_s_20796	56469	intergenic	0.0034
seq_s_20796	56475	intergenic	0.0000
seq_s_20796	56477	intergenic	0.0000
seq_s_20796	56478	intergenic	0.0000
seq_s_20796	56486	intergenic	0.0000
seq_s_20796	56502	intergenic	0.0000
seq_s_20796	56510	intergenic	0.0000
seq_s_20796	56516	intergenic	0.0000
seq_s_20796	57365	intergenic	0.0000
seq_s_20796	57366	intergenic	0.0030
seq_s_20796	57383	intergenic	0.0018
seq_s_20796	57391	intergenic	0.0000
seq_s_20796	57395	intergenic	0.0100
seq_s_20796	57408	intergenic	0.0000
seq_s_20796	57411	intergenic	0.0000
seq_s_20796	57443	intergenic	0.0000
seq_s_20796	57447	intergenic	0.0000
seq_s_20796	57448	intergenic	0.0052
seq_s_20796	57454	intergenic	0.0915
seq_s_20796	57459	intergenic	0.0303
seq_s_20796	57461	intergenic	0.0000
seq_s_20796	57483	intergenic	0.0000
seq_s_20796	57484	intergenic	0.0076
seq_s_20796	57492	intergenic	0.0000
seq_s_20796	57499	intergenic	0.0000
seq_s_20796	57519	intergenic	0.0008
seq_s_20796	57540	intergenic	0.0119
seq_s_20796	57543	intergenic	0.0000
seq_s_20796	57544	intergenic	0.0000
seq_s_20796	57555	intergenic	0.0000
seq_s_20796	57567	intergenic	0.0000
seq_s_20796	57581	intergenic	0.0056
seq_s_20796	57636	intergenic	0.0000
seq_s_20796	57652	intergenic	0.0076
seq_s_20796	57668	intergenic	0.2506
seq_s_20796	57681	intergenic	0.0071
seq_s_20796	57700	intergenic	0.0227
seq_s_20796	57707	intergenic	0.0000
seq_s_20796	57721	intergenic	0.2007
seq_s_20796	57775	intergenic	0.0000
seq_s_20796	57792	intergenic	0.0303
seq_s_20796	57793	intergenic	0.0000
seq_s_20796	57797	intergenic	0.0000
seq_s_20796	57802	intergenic	0.0000
seq_s_20796	57811	intergenic	0.0124
seq_s_20796	57816	intergenic	0.0000
seq_s_20796	57818	intergenic	0.0000
seq_s_20796	57831	intergenic	0.0013
seq_s_20796	57844	intergenic	0.0000
seq_s_20796	57856	intergenic	0.0000
seq_s_20796	57864	intergenic	0.0000
seq_s_20796	57886	intergenic	0.0000
seq_s_20796	57908	intergenic	0.0000
seq_s_20796	57909	intergenic	0.0000
seq_s_20796	57917	intergenic	0.0222
seq_s_20796	57921	intergenic	0.0000
seq_s_20796	57959	intergenic	0.0761
seq_s_20796	57981	intergenic	0.0631
seq_s_20796	57982	intergenic	0.0631
seq_s_20796	57983	intergenic	0.0631
seq_s_20796	57986	intergenic	0.0631
seq_s_20796	57989	intergenic	0.1910
seq_s_20796	58001	intergenic	0.0631
seq_s_20796	58018	intergenic	0.0000
seq_s_20796	58019	intergenic	0.0000
seq_s_20796	58026	intergenic	0.1216
seq_s_20796	58038	intergenic	0.0753
seq_s_20796	58040	intergenic	0.0465
seq_s_20796	58056	intergenic	0.0000
seq_s_20796	58065	intergenic	0.0000
seq_s_20796	58092	intergenic	0.0124
seq_s_20796	58096	intergenic	0.0000
seq_s_20796	58111	intergenic	0.0124
seq_s_20796	58112	intergenic	0.0100
seq_s_20796	58130	intergenic	0.0000
seq_s_20796	58131	intergenic	0.0000
seq_s_20796	58140	intergenic	0.0000
seq_s_20796	58151	intergenic	0.0000
seq_s_20796	58168	intergenic	0.0000
seq_s_20796	58202	intergenic	0.0008
seq_s_20796	58206	intergenic	0.0226
seq_s_20796	58216	intergenic	0.0000
seq_s_20796	58220	intergenic	0.0000
seq_s_20796	58236	intergenic	0.0000
seq_s_20796	58244	intergenic	0.0201
seq_s_20796	58272	intergenic	0.0030
seq_s_20796	58274	intergenic	0.0008
seq_s_20796	58337	intergenic	0.0000
seq_s_20796	58348	intergenic	0.0542
seq_s_20796	58360	intergenic	0.0000
seq_s_20796	58370	intergenic	0.0314
seq_s_20796	58407	intergenic	0.0052
seq_s_20796	58413	intergenic	0.0000
seq_s_20796	58415	intergenic	0.0000
seq_s_20796	58434	intergenic	0.0000
seq_s_20796	58477	intergenic	0.0000
seq_s_20796	58508	intergenic	0.0097
seq_s_20796	58531	intergenic	0.0000
seq_s_20796	58535	intergenic	0.0226
seq_s_20796	58554	intergenic	0.0124
seq_s_20796	58591	intergenic	0.0000
seq_s_20796	58624	intergenic	0.0477
seq_s_20796	58632	intergenic	0.0000
seq_s_20796	58701	intergenic	0.0053
seq_s_20796	58704	intergenic	0.0124
seq_s_20796	58725	intergenic	0.0000
seq_s_20796	58779	intergenic	0.0000
seq_s_20796	58861	intergenic	0.0147
seq_s_20796	58902	intergenic	0.0008
seq_s_20796	58938	intergenic	0.0132
seq_s_20796	58951	intergenic	0.0387
seq_s_20796	58952	intergenic	0.0000
seq_s_20796	58953	intergenic	0.0000
seq_s_20796	58960	intergenic	0.0000
seq_s_20796	58969	intergenic	0.0000
seq_s_20796	58973	intergenic	0.0008
seq_s_20796	58985	intergenic	0.0000
seq_s_20796	59010	intergenic	0.0000
seq_s_20796	59020	intergenic	0.0000
seq_s_20796	59062	intergenic	0.0000
seq_s_20796	59071	intergenic	0.0000
seq_s_20796	59087	intergenic	0.0000
seq_s_20796	59094	intergenic	0.0225
seq_s_20796	59097	intergenic	0.0000
seq_s_20796	59098	intergenic	0.0000
seq_s_20796	59101	intergenic	0.0000
seq_s_20796	59106	intergenic	0.0303
seq_s_20796	59135	intergenic	0.0030
seq_s_20796	59149	intergenic	0.0000
seq_s_20796	59164	intergenic	0.0000
seq_s_20796	59178	intergenic	0.0000
seq_s_20796	59226	intergenic	0.0030
seq_s_20796	59235	intergenic	0.0000
seq_s_20796	59264	intergenic	0.0000
seq_s_20796	59279	intergenic	0.0000
seq_s_20796	59288	intergenic	0.0000
seq_s_20796	59298	intergenic	0.0000
seq_s_20796	59306	intergenic	0.0100
seq_s_20796	59307	intergenic	0.0000
seq_s_20796	59312	intergenic	0.0000
seq_s_20796	59313	intergenic	0.0000
seq_s_20796	59314	intergenic	0.0000
seq_s_20796	59335	intergenic	0.0000
seq_s_20796	59336	intergenic	0.0000
seq_s_20796	59349	intergenic	0.0000
seq_s_20796	59363	intergenic	0.0000
seq_s_20796	59373	intergenic	0.0053
seq_s_20796	59374	intergenic	0.0000
seq_s_20796	59376	intergenic	0.0000
seq_s_20796	59395	intergenic	0.0030
seq_s_20796	59409	intergenic	0.0000
seq_s_20796	59417	intergenic	0.0000
seq_s_20796	59429	intergenic	0.0000
seq_s_20796	59430	intergenic	0.0000
seq_s_20796	59445	intergenic	0.0303
seq_s_20796	59448	intergenic	0.0000
seq_s_20796	59450	intergenic	0.0000
seq_s_20796	59455	intergenic	0.0053
seq_s_20796	59473	intergenic	0.0000
seq_s_20796	59484	intergenic	0.0053
seq_s_20796	59525	intergenic	0.0000
seq_s_20796	59527	intergenic	0.0000
seq_s_20796	59538	intergenic	0.0250
seq_s_20796	59541	intergenic	0.0008
seq_s_20796	59551	intergenic	0.0000
seq_s_20796	59564	intergenic	0.0000
seq_s_20796	59571	intergenic	0.0000
seq_s_20796	59576	intergenic	0.0076
seq_s_20796	59597	intergenic	0.0000
seq_s_20796	59607	intergenic	0.0000
seq_s_20796	59608	intergenic	0.0000
seq_s_20796	59611	intergenic	0.0000
seq_s_20796	59623	intergenic	0.0000
seq_s_20796	59634	intergenic	0.0000
seq_s_20796	59656	intergenic	0.0030
seq_s_20796	59661	intergenic	0.0000
seq_s_20796	59668	intergenic	0.0000
seq_s_20796	59669	intergenic	0.0000
seq_s_20796	59671	intergenic	0.0000
seq_s_20796	59673	intergenic	0.0000
seq_s_20796	59690	intergenic	0.0000
seq_s_20796	59708	intergenic	0.0000
seq_s_20796	59712	intergenic	0.0000
seq_s_20796	59716	intergenic	0.0000
seq_s_20796	59717	intergenic	0.0000
seq_s_20796	59722	intergenic	0.0008
seq_s_20796	59760	intergenic	0.0000
seq_s_20796	59794	intergenic	0.0000
seq_s_20796	59797	intergenic	0.0000
seq_s_20796	59808	intergenic	0.0172
seq_s_20796	59857	intergenic	0.0000
seq_s_20796	59893	intergenic	0.0000
seq_s_20796	59901	intergenic	0.0000
seq_s_20796	59925	intergenic	0.0000
seq_s_20796	59937	intergenic	0.0000
seq_s_20796	59950	intergenic	0.0000
seq_s_20796	59955	intergenic	0.0000
seq_s_20796	59964	intergenic	0.0000
seq_s_20796	59967	intergenic	0.0030
seq_s_20796	59968	intergenic	0.0030
seq_s_20796	59973	intergenic	0.0000
seq_s_20796	59985	intergenic	0.0008
seq_s_20796	60003	intergenic	0.0000
seq_s_20796	60029	intergenic	0.0000
seq_s_20796	60038	intergenic	0.0000
seq_s_20796	60071	intergenic	0.0000
seq_s_20796	60074	intergenic	0.0000
seq_s_20796	60075	intergenic	0.0000
seq_s_20796	60128	intergenic	0.0000
seq_s_20796	60478	intergenic	0.0000
seq_s_20796	60479	intergenic	0.0053
seq_s_20796	60491	intergenic	0.0000
seq_s_20796	60513	intergenic	0.0184
seq_s_20796	60522	intergenic	0.0630
seq_s_20796	60525	intergenic	0.0000
seq_s_20796	60544	intergenic	0.0000
seq_s_20796	60584	intergenic	0.0000
seq_s_20796	60587	intergenic	0.0600
seq_s_20796	60588	intergenic	0.0000
seq_s_20796	60592	intergenic	0.0030
seq_s_20796	60595	intergenic	0.0008
seq_s_20796	60600	intergenic	0.0008
seq_s_20796	60602	intergenic	0.0008
seq_s_20796	60611	intergenic	0.0000
seq_s_20796	60619	intergenic	0.0000
seq_s_20796	60632	intergenic	0.0076
seq_s_20796	60653	intergenic	0.0008
seq_s_20796	60663	intergenic	0.0753
seq_s_20796	60678	intergenic	0.0000
seq_s_20796	60684	intergenic	0.0654
seq_s_20796	61089	intergenic	0.0271
seq_s_20796	61090	intergenic	0.0323
seq_s_20796	61104	intergenic	0.0008
seq_s_20796	61113	intergenic	0.0131
seq_s_20796	61116	intergenic	0.0076
seq_s_20796	61118	intergenic	0.0246
seq_s_20796	61125	intergenic	0.0008
seq_s_20796	61126	intergenic	0.0000
seq_s_20796	61127	intergenic	0.0008
seq_s_20796	61164	intergenic	0.0008
seq_s_20796	61179	intergenic	0.0297
seq_s_20796	61191	intergenic	0.0349
seq_s_20796	61195	intergenic	0.0000
seq_s_20796	61210	intergenic	0.0008
seq_s_20796	61218	intergenic	0.0000
seq_s_20796	61229	intergenic	0.0000
seq_s_20796	61276	intergenic	0.0000
seq_s_20796	61290	intergenic	0.0000
seq_s_20796	61319	intergenic	0.0000
seq_s_20796	61329	intergenic	0.0430
seq_s_20796	61346	intergenic	0.0430
seq_s_20796	61365	intergenic	0.0000
seq_s_20796	61395	intergenic	0.0000
seq_s_20796	61398	intergenic	0.0030
seq_s_20796	61403	intergenic	0.0000
seq_s_20796	61404	intergenic	0.0000
seq_s_20796	61406	intergenic	0.0029
seq_s_20796	61410	intergenic	0.0000
seq_s_20796	61459	intergenic	0.0000
seq_s_20796	61464	intergenic	0.0000
seq_s_20796	61474	intergenic	0.0000
seq_s_20796	61480	intergenic	0.0104
seq_s_20796	61559	intergenic	0.0087
seq_s_20796	61593	intergenic	0.0008
seq_s_20796	61647	intergenic	0.0226
seq_s_20796	61668	intergenic	0.0000
seq_s_20796	61687	intergenic	0.0008
seq_s_20796	61688	intergenic	0.0030
seq_s_20796	61696	intergenic	0.0046
seq_s_20796	61699	intergenic	0.0030
seq_s_20796	61700	intergenic	0.0000
seq_s_20796	61783	intergenic	0.0172
seq_s_20796	61796	intergenic	0.0177
seq_s_20796	61798	intergenic	0.0076
seq_s_20796	61818	intergenic	0.0571
seq_s_20796	61823	intergenic	0.0030
seq_s_20796	61829	intergenic	0.0000
seq_s_20796	61833	intergenic	0.0178
seq_s_20796	61836	intergenic	0.0030
seq_s_20796	61837	intergenic	0.0030
seq_s_20796	62681	intergenic	0.0177
seq_s_20796	62694	intergenic	0.0000
seq_s_20796	62706	intergenic	0.0000
seq_s_20796	62739	intergenic	0.0076
seq_s_20796	62740	intergenic	0.0053
seq_s_20796	62743	intergenic	0.0000
seq_s_20796	62753	intergenic	0.0008
seq_s_20796	62761	intergenic	0.0053
seq_s_20796	62763	intergenic	0.0053
seq_s_20796	62774	intergenic	0.0505
seq_s_20796	62784	intergenic	0.0000
seq_s_20796	62793	intergenic	0.0076
seq_s_20796	62825	intergenic	0.0053
seq_s_20796	62834	intergenic	0.0008
seq_s_20796	62836	intergenic	0.0000
seq_s_20796	62837	intergenic	0.0000
seq_s_20796	62840	intergenic	0.0000
seq_s_20796	62852	intergenic	0.0475
seq_s_20796	62858	intergenic	0.0100
seq_s_20796	62868	intergenic	0.0000
seq_s_20796	62870	intergenic	0.0000
seq_s_20796	62877	intergenic	0.0076
seq_s_20796	62891	intergenic	0.0000
seq_s_20796	62901	intergenic	0.0000
seq_s_20796	62906	intergenic	0.0000
seq_s_20796	62913	intergenic	0.0177
seq_s_20796	62917	intergenic	0.0000
seq_s_20796	62923	intergenic	0.0000
seq_s_20796	62991	intergenic	0.0000
seq_s_20796	63014	intergenic	0.0000
seq_s_20796	63015	intergenic	0.0000
seq_s_20796	63017	intergenic	0.0430
seq_s_20796	63027	intergenic	0.0000
seq_s_20796	63066	intergenic	0.0225
seq_s_20796	63076	intergenic	0.0000
seq_s_20796	63078	intergenic	0.0000
seq_s_20796	63103	intergenic	0.0250
seq_s_20796	63104	intergenic	0.0094
seq_s_20796	63124	intergenic	0.0000
seq_s_20796	63132	intergenic	0.0000
seq_s_20796	63133	intergenic	0.0000
seq_s_20796	63136	intergenic	0.0000
seq_s_20796	63139	intergenic	0.0000
seq_s_20796	63160	intergenic	0.0000
seq_s_20796	63174	intergenic	0.0000
seq_s_20796	63175	intergenic	0.0000
seq_s_20796	63179	intergenic	0.0000
seq_s_20796	63186	intergenic	0.0000
seq_s_20796	63188	intergenic	0.0000
seq_s_20796	63197	intergenic	0.0000
seq_s_20796	63249	intergenic	0.0089
seq_s_20796	63273	intergenic	0.0131
seq_s_20796	63280	intergenic	0.0000
seq_s_20796	63283	intergenic	0.0000
seq_s_20796	63336	intergenic	0.0000
seq_s_20796	63341	intergenic	0.0000
seq_s_20796	63355	intergenic	0.0053
seq_s_20796	63358	intergenic	0.0000
seq_s_20796	63378	intergenic	0.0000
seq_s_20796	63380	intergenic	0.0000
seq_s_20796	63393	intergenic	0.0155
seq_s_20796	63394	intergenic	0.0000
seq_s_20796	63398	intergenic	0.0124
seq_s_20796	63415	intergenic	0.0000
seq_s_20796	63419	intergenic	0.0000
seq_s_20796	63442	intergenic	0.0000
seq_s_20796	63462	intergenic	0.0000
seq_s_20796	63492	intergenic	0.0008
seq_s_20796	63495	intergenic	0.0000
seq_s_20796	63498	intergenic	0.0542
seq_s_20796	63509	intergenic	0.0000
seq_s_20796	63514	intergenic	0.0155
seq_s_20796	63533	intergenic	0.0154
seq_s_20796	63541	intergenic	0.0000
seq_s_20796	63711	intergenic	0.0008
seq_s_20796	63728	intergenic	0.0000
seq_s_20796	64825	intergenic	0.0008
seq_s_20796	64837	intergenic	0.0008
seq_s_20796	64846	intergenic	0.0008
seq_s_20796	64852	intergenic	0.0000
seq_s_20796	64853	intergenic	0.0013
seq_s_20796	64889	intergenic	0.0691
seq_s_20796	64892	intergenic	0.0000
seq_s_20796	64901	intergenic	0.0147
seq_s_20796	64913	intergenic	0.0008
seq_s_20796	64914	intergenic	0.0147
seq_s_20796	64919	intergenic	0.0053
seq_s_20796	64921	intergenic	0.0008
seq_s_20796	64922	intergenic	0.0000
seq_s_20796	64925	intergenic	0.0000
seq_s_20796	64944	intergenic	0.0000
seq_s_20796	64968	intergenic	0.0000
seq_s_20796	64970	intergenic	0.0048
seq_s_20796	64971	intergenic	0.0000
seq_s_20796	65092	intergenic	0.0110
seq_s_20796	65170	intergenic	0.0000
seq_s_20796	65176	intergenic	0.0000
seq_s_20796	65184	intergenic	0.0000
seq_s_20796	65186	intergenic	0.0014
seq_s_20796	65187	intergenic	0.0250
seq_s_20796	65189	intergenic	0.0000
seq_s_20796	65193	intergenic	0.0076
seq_s_20796	65204	intergenic	0.0076
seq_s_20796	65207	intergenic	0.0000
seq_s_20796	65211	intergenic	0.0000
seq_s_20796	65212	intergenic	0.0100
seq_s_20796	65231	intergenic	0.0000
seq_s_20796	65237	intergenic	0.0000
seq_s_20796	65248	intergenic	0.0008
seq_s_20796	65258	intergenic	0.0000
seq_s_20796	65262	intergenic	0.0100
seq_s_20796	65284	intergenic	0.0000
seq_s_20796	65295	intergenic	0.0100
seq_s_20796	65335	intergenic	0.0332
seq_s_20796	65339	intergenic	0.0100
seq_s_20796	65340	intergenic	0.0100
seq_s_20796	65355	intergenic	0.0721
seq_s_20796	65359	intergenic	0.0008
seq_s_20796	65371	intergenic	0.0008
seq_s_20796	65373	intergenic	0.0008
seq_s_20796	65388	intergenic	0.0376
seq_s_20796	65399	intergenic	0.0147
seq_s_20796	65400	intergenic	0.0124
seq_s_20796	65419	intergenic	0.0430
seq_s_20796	65453	intergenic	0.0457
seq_s_20796	65455	intergenic	0.0000
seq_s_20796	65506	intergenic	0.0053
seq_s_20796	65510	intergenic	0.0753
seq_s_20796	65518	intergenic	0.0000
seq_s_20796	65534	intergenic	0.0457
seq_s_20796	65552	intergenic	0.0000
seq_s_20796	65556	intergenic	0.0949
seq_s_20796	65559	intergenic	0.0632
seq_s_20796	65574	intergenic	0.0000
seq_s_20796	65575	intergenic	0.0430
seq_s_20796	65587	intergenic	0.0000
seq_s_20796	65588	intergenic	0.0000
seq_s_20796	66288	intergenic	0.0221
seq_s_20796	66296	intergenic	0.4387
seq_s_20796	66302	intergenic	0.4485
seq_s_20796	66303	intergenic	0.0000
seq_s_20796	66307	intergenic	0.4485
seq_s_20796	66315	intergenic	0.4485
seq_s_20796	66327	intergenic	0.2231
seq_s_20796	66331	intergenic	0.0221
seq_s_20796	66333	intergenic	0.4387
seq_s_20796	66348	intergenic	0.4585
seq_s_20796	66350	intergenic	0.0000
seq_s_20796	66353	intergenic	0.0000
seq_s_20796	66355	intergenic	0.4108
seq_s_20796	66362	intergenic	0.4485
seq_s_20796	66364	intergenic	0.0000
seq_s_20796	66365	intergenic	0.4485
seq_s_20796	66371	intergenic	0.6421
seq_s_20796	66386	intergenic	0.4108
seq_s_20796	66408	intergenic	0.5236
seq_s_20796	66422	intergenic	0.5121
seq_s_20796	66426	intergenic	0.0124
seq_s_20796	66427	intergenic	0.5121
seq_s_20796	66458	intergenic	0.6132
seq_s_20796	66460	intergenic	0.0000
seq_s_20796	66461	intergenic	0.0000
seq_s_20796	66477	intergenic	0.0000
seq_s_20796	66480	intergenic	0.6132
seq_s_20796	66482	intergenic	0.0008
seq_s_20796	66484	intergenic	0.0000
seq_s_20796	66488	intergenic	0.6275
seq_s_20796	66490	intergenic	0.0000
seq_s_20796	66495	intergenic	0.6421
seq_s_20796	66497	intergenic	0.4108
seq_s_20796	66499	intergenic	0.0542
seq_s_20796	66506	intergenic	0.5991
seq_s_20796	66507	intergenic	0.0008
seq_s_20796	66516	intergenic	0.5994
seq_s_20796	66519	intergenic	0.0000
seq_s_20796	66520	intergenic	0.0000
seq_s_20796	66524	intergenic	0.6275
seq_s_20796	66532	intergenic	0.0000
seq_s_20796	66540	intergenic	0.0076
seq_s_20796	66547	intergenic	0.7050
seq_s_20796	66550	intergenic	0.6571
seq_s_20796	66554	intergenic	0.0571
seq_s_20796	66557	intergenic	0.6571
seq_s_20796	66574	intergenic	0.6571
seq_s_20796	66577	intergenic	0.2452
seq_s_20796	66578	intergenic	0.4108
seq_s_20796	66580	intergenic	0.6726
seq_s_20796	66581	intergenic	0.6726
seq_s_20796	66584	intergenic	0.0000
seq_s_20796	66597	intergenic	0.0000
seq_s_20796	66610	intergenic	0.6571
seq_s_20796	66618	intergenic	0.0030
seq_s_20796	66625	intergenic	0.6421
seq_s_20796	66635	intergenic	0.0100
seq_s_20796	66639	intergenic	0.0100
seq_s_20796	66651	intergenic	0.7219
seq_s_20796	66652	intergenic	0.6421
seq_s_20796	66674	intergenic	0.7050
seq_s_20796	66676	intergenic	0.6132
seq_s_20796	66697	intergenic	0.6275
seq_s_20796	66699	intergenic	0.6132
seq_s_20796	66700	intergenic	0.0124
seq_s_20796	66711	intergenic	0.0949
seq_s_20796	66713	intergenic	0.0000
seq_s_20796	66723	intergenic	0.5236
seq_s_20796	66733	intergenic	0.0271
seq_s_20796	66735	intergenic	0.0000
seq_s_20796	66737	intergenic	0.5476
seq_s_20796	66740	intergenic	0.0000
seq_s_20796	66748	intergenic	0.0124
seq_s_20796	66750	intergenic	0.0008
seq_s_20796	66754	intergenic	0.0000
seq_s_20796	66757	intergenic	0.5236
seq_s_20796	66758	intergenic	0.5236
seq_s_20796	66759	intergenic	0.5355
seq_s_20796	66762	intergenic	0.0147
seq_s_20796	66763	intergenic	0.0000
seq_s_20796	66769	intergenic	0.0008
seq_s_20796	66778	intergenic	0.0000
seq_s_20796	66779	intergenic	0.0000
seq_s_20796	66791	intergenic	0.0323
seq_s_20796	66795	intergenic	0.0008
seq_s_20796	66801	intergenic	0.0000
seq_s_20796	66804	intergenic	0.5236
seq_s_20796	66823	intergenic	0.5355
seq_s_20796	66832	intergenic	0.8628
seq_s_20796	66839	intergenic	0.5476
seq_s_20796	66844	intergenic	0.5994
seq_s_20796	66852	intergenic	0.0053
seq_s_20796	66854	intergenic	0.0000
seq_s_20796	66862	intergenic	0.0008
seq_s_20796	66867	intergenic	0.0147
seq_s_20796	66872	intergenic	0.0000
seq_s_20796	66875	intergenic	0.5859
seq_s_20796	66880	intergenic	0.6132
seq_s_20796	66897	intergenic	0.8382
seq_s_20796	66900	intergenic	0.0000
seq_s_20796	66901	intergenic	0.0076
seq_s_20796	66906	intergenic	0.5600
seq_s_20796	66908	intergenic	0.5009
seq_s_20796	66912	intergenic	0.0000
seq_s_20796	66920	intergenic	0.0076
seq_s_20796	66921	intergenic	0.0100
seq_s_20796	66941	intergenic	0.5600
seq_s_20796	66943	intergenic	0.5600
seq_s_20796	66944	intergenic	0.5476
seq_s_20796	66952	intergenic	0.0100
seq_s_20796	66954	intergenic	0.5600
seq_s_20796	66956	intergenic	0.0196
seq_s_20796	66957	intergenic	0.5728
seq_s_20796	66958	intergenic	0.5728
seq_s_20796	66967	intergenic	0.5728
seq_s_20796	66968	intergenic	0.5728
seq_s_20796	66969	intergenic	0.5728
seq_s_20796	66976	intergenic	0.5728
seq_s_20796	66978	intergenic	0.0030
seq_s_20796	66985	intergenic	0.0849
seq_s_20796	66993	intergenic	0.0100
seq_s_20796	66997	intergenic	0.0000
seq_s_20796	67006	intergenic	0.0100
seq_s_20796	67012	intergenic	0.8782
seq_s_20796	67018	intergenic	0.8488
seq_s_20796	67022	intergenic	0.8488
seq_s_20796	67036	intergenic	0.0000
seq_s_20796	67040	intergenic	0.0477
seq_s_20796	67041	intergenic	0.0000
seq_s_20796	67065	intergenic	0.0000
seq_s_20796	67066	intergenic	0.0000
seq_s_20796	67067	intergenic	0.0000
seq_s_20796	67094	intergenic	0.0147
seq_s_20796	67095	intergenic	0.0000
seq_s_20796	67096	intergenic	0.0000
seq_s_20796	67102	intergenic	0.0147
seq_s_20796	67107	intergenic	0.0000
[truncated: 7,904 more rows]
