# Supplementary material for: Ecological genomics in the Northern krill uncovers loci for local adaptation across ocean basins
Source: Nat Commun. 2024 Aug 1;15:6297. doi: 10.1038/s41467-024-50239-7 (PMC11294593; doi:10.1038/s41467-024-50239-7)
Supplement: Supplementary file 15 — Source Data [file 41467_2024_50239_MOESM15_ESM.zip › Source_data/Source_data.Fig_4/Source_data.Fig_4bi/3.cacophony.REF_STRG_1_24297_XLOC_079574.fst.snps.tsv]

CHROM	POS	TYPE	fst
seq_s_4493	827	intergenic	0.0000
seq_s_4493	830	intergenic	0.0000
seq_s_4493	840	intergenic	0.0000
seq_s_4493	843	intergenic	0.0000
seq_s_4493	845	intergenic	0.0008
seq_s_4493	860	intergenic	0.0000
seq_s_4493	872	intergenic	0.0000
seq_s_4493	879	intergenic	0.0000
seq_s_4493	887	intergenic	0.0000
seq_s_4493	2547	intergenic	0.0000
seq_s_4493	6570	intergenic	0.0008
seq_s_4493	6574	intergenic	0.0000
seq_s_4493	10590	intergenic	0.0000
seq_s_4493	10720	intergenic	0.0000
seq_s_4493	11734	intergenic	0.0000
seq_s_4493	11857	intergenic	0.0000
seq_s_4493	11858	intergenic	0.0000
seq_s_4493	12405	intergenic	0.0303
seq_s_4493	12436	intergenic	0.0111
seq_s_4493	12463	intergenic	0.0005
seq_s_4493	12900	intergenic	0.0076
seq_s_4493	12911	intergenic	0.0132
seq_s_4493	13327	intergenic	0.0000
seq_s_4493	13390	intergenic	0.0000
seq_s_4493	13410	intergenic	0.0000
seq_s_4493	13445	intergenic	0.0000
seq_s_4493	13653	intergenic	0.0087
seq_s_4493	13925	intergenic	0.0034
seq_s_4493	13926	intergenic	0.0753
seq_s_4493	15128	intergenic	0.0000
seq_s_4493	15139	intergenic	0.0000
seq_s_4493	15229	intergenic	0.0000
seq_s_4493	15236	intergenic	0.0000
seq_s_4493	15259	intergenic	0.0000
seq_s_4493	15260	intergenic	0.0000
seq_s_4493	15282	intergenic	0.0272
seq_s_4493	15290	intergenic	0.0713
seq_s_4493	15291	intergenic	0.0253
seq_s_4493	15304	intergenic	0.0000
seq_s_4493	15315	intergenic	0.0000
seq_s_4493	15326	intergenic	0.0305
seq_s_4493	15328	intergenic	0.0000
seq_s_4493	15340	intergenic	0.0305
seq_s_4493	15392	intergenic	0.0000
seq_s_4493	18812	intergenic	0.0017
seq_s_4493	18813	intergenic	0.0702
seq_s_4493	18815	intergenic	0.0000
seq_s_4493	19166	intergenic	0.0520
seq_s_4493	19185	intergenic	0.0000
seq_s_4493	19186	intergenic	0.0034
seq_s_4493	19190	intergenic	0.0000
seq_s_4493	19194	intergenic	0.0084
seq_s_4493	19207	intergenic	0.0000
seq_s_4493	19210	intergenic	0.0816
seq_s_4493	19211	intergenic	0.0446
seq_s_4493	19220	intergenic	0.0050
seq_s_4493	19223	intergenic	0.1688
seq_s_4493	19224	intergenic	0.0865
seq_s_4493	19227	intergenic	0.0251
seq_s_4493	19229	intergenic	0.0000
seq_s_4493	19235	intergenic	0.0131
seq_s_4493	19244	intergenic	0.0030
seq_s_4493	19247	intergenic	0.0132
seq_s_4493	19254	intergenic	0.0000
seq_s_4493	19255	intergenic	0.0000
seq_s_4493	19265	intergenic	0.0076
seq_s_4493	19276	intergenic	0.0509
seq_s_4493	19284	intergenic	0.0305
seq_s_4493	19302	intergenic	0.0416
seq_s_4493	20039	intergenic	0.0000
seq_s_4493	20066	intergenic	0.0000
seq_s_4493	20074	intergenic	0.0000
seq_s_4493	20082	intergenic	0.0124
seq_s_4493	20087	intergenic	0.0124
seq_s_4493	20089	intergenic	0.0753
seq_s_4493	20114	intergenic	0.0111
seq_s_4493	20122	intergenic	0.0000
seq_s_4493	20129	intergenic	0.0328
seq_s_4493	20133	intergenic	0.0066
seq_s_4493	20144	intergenic	0.0000
seq_s_4493	20146	intergenic	0.0000
seq_s_4493	20151	intergenic	0.0000
seq_s_4493	20165	intergenic	0.0000
seq_s_4493	20168	intergenic	0.0034
seq_s_4493	20172	intergenic	0.0000
seq_s_4493	20179	intergenic	0.0000
seq_s_4493	20186	intergenic	0.0000
seq_s_4493	20187	intergenic	0.0362
seq_s_4493	20188	intergenic	0.0131
seq_s_4493	20190	intergenic	0.0329
seq_s_4493	20192	intergenic	0.0131
seq_s_4493	20194	intergenic	0.0000
seq_s_4493	20200	intergenic	0.0702
seq_s_4493	20204	intergenic	0.0000
seq_s_4493	20207	intergenic	0.0000
seq_s_4493	20226	intergenic	0.0000
seq_s_4493	20227	intergenic	0.0000
seq_s_4493	20465	intergenic	0.0000
seq_s_4493	21307	intergenic	0.0935
seq_s_4493	21312	intergenic	0.0000
seq_s_4493	21315	intergenic	0.1106
seq_s_4493	21320	intergenic	0.0000
seq_s_4493	21323	intergenic	0.0935
seq_s_4493	21329	intergenic	0.1223
seq_s_4493	21334	intergenic	0.0733
seq_s_4493	21338	intergenic	0.1639
seq_s_4493	21346	intergenic	0.0457
seq_s_4493	21347	intergenic	0.0457
seq_s_4493	21358	intergenic	0.0000
seq_s_4493	25257	intergenic	0.0653
seq_s_4493	25328	intergenic	0.0000
seq_s_4493	25334	intergenic	0.0008
seq_s_4493	25445	intergenic	0.0000
seq_s_4493	25561	intergenic	0.0076
seq_s_4493	25612	intergenic	0.0303
seq_s_4493	25630	intergenic	0.0000
seq_s_4493	25647	intergenic	0.0271
seq_s_4493	27838	intergenic	0.0034
seq_s_4493	29848	intergenic	0.0000
seq_s_4493	29857	intergenic	0.0000
seq_s_4493	29867	intergenic	0.0076
seq_s_4493	35850	intergenic	0.0000
seq_s_4493	35867	intergenic	0.0000
seq_s_4493	35869	intergenic	0.0051
seq_s_4493	35874	intergenic	0.0000
seq_s_4493	35875	intergenic	0.0000
seq_s_4493	35884	intergenic	0.0000
seq_s_4493	35886	intergenic	0.0000
seq_s_4493	35891	intergenic	0.0034
seq_s_4493	35895	intergenic	0.0000
seq_s_4493	35908	intergenic	0.0196
seq_s_4493	35962	intergenic	0.0000
seq_s_4493	35979	intergenic	0.0000
seq_s_4493	35992	intergenic	0.0030
seq_s_4493	36007	intergenic	0.0000
seq_s_4493	36015	intergenic	0.0000
seq_s_4493	36017	intergenic	0.0000
seq_s_4493	36026	intergenic	0.0000
seq_s_4493	36043	intergenic	0.0000
seq_s_4493	36388	intergenic	0.0000
seq_s_4493	40142	intergenic	0.0000
seq_s_4493	40187	intergenic	0.0008
seq_s_4493	40199	intergenic	0.0000
seq_s_4493	40200	intergenic	0.0058
seq_s_4493	40202	intergenic	0.0000
seq_s_4493	40245	intergenic	0.0000
seq_s_4493	40264	intergenic	0.0000
seq_s_4493	40290	intergenic	0.0000
seq_s_4493	40318	intergenic	0.0000
seq_s_4493	43562	intergenic	0.0566
seq_s_4493	43572	intergenic	0.0076
seq_s_4493	43581	intergenic	0.0601
seq_s_4493	43586	intergenic	0.0753
seq_s_4493	43601	intergenic	0.0640
seq_s_4493	43614	intergenic	0.0000
seq_s_4493	43627	intergenic	0.0563
seq_s_4493	43628	intergenic	0.0527
seq_s_4493	43633	intergenic	0.0753
seq_s_4493	43636	intergenic	0.0000
seq_s_4493	43648	intergenic	0.0271
seq_s_4493	43666	intergenic	0.0362
seq_s_4493	43676	intergenic	0.0246
seq_s_4493	43685	intergenic	0.0303
seq_s_4493	43707	intergenic	0.0600
seq_s_4493	43898	intergenic	0.0172
seq_s_4493	43900	intergenic	0.0000
seq_s_4493	43905	intergenic	0.1870
seq_s_4493	43922	intergenic	0.3039
seq_s_4493	43932	intergenic	0.0172
seq_s_4493	43937	intergenic	0.0360
seq_s_4493	43940	intergenic	0.0000
seq_s_4493	43958	intergenic	0.0000
seq_s_4493	43978	intergenic	0.1634
seq_s_4493	43982	intergenic	0.1914
seq_s_4493	43983	intergenic	0.0000
seq_s_4493	43988	intergenic	0.1639
seq_s_4493	43991	intergenic	0.0753
seq_s_4493	43993	intergenic	0.0000
seq_s_4493	44006	intergenic	0.0475
seq_s_4493	44013	intergenic	0.1914
seq_s_4493	44017	intergenic	0.0015
seq_s_4493	44018	intergenic	0.0000
seq_s_4493	44022	intergenic	0.0753
seq_s_4493	44049	intergenic	0.0653
seq_s_4493	44056	intergenic	0.0000
seq_s_4493	44061	intergenic	0.0653
seq_s_4493	44082	intergenic	0.1889
seq_s_4493	44083	intergenic	0.0630
seq_s_4493	44088	intergenic	0.0653
seq_s_4493	44089	intergenic	0.0271
seq_s_4493	44109	intergenic	0.0630
seq_s_4493	44119	intergenic	0.0000
seq_s_4493	44123	intergenic	0.0630
seq_s_4493	44126	intergenic	0.1548
seq_s_4493	44130	intergenic	0.1548
seq_s_4493	44139	intergenic	0.0691
seq_s_4493	44141	intergenic	0.0000
seq_s_4493	44163	intergenic	0.0000
seq_s_4493	44167	intergenic	0.0000
seq_s_4493	44169	intergenic	0.0000
seq_s_4493	44179	intergenic	0.0332
seq_s_4493	44183	intergenic	0.0000
seq_s_4493	44188	intergenic	0.0297
seq_s_4493	44193	intergenic	0.1263
seq_s_4493	44198	intergenic	0.0753
seq_s_4493	44202	intergenic	0.0660
seq_s_4493	44207	intergenic	0.0660
seq_s_4493	44212	intergenic	0.1639
seq_s_4493	44222	intergenic	0.0000
seq_s_4493	44226	intergenic	0.0746
seq_s_4493	44232	intergenic	0.0000
seq_s_4493	44242	intergenic	0.0221
seq_s_4493	44246	intergenic	0.0802
seq_s_4493	44247	intergenic	0.0660
seq_s_4493	44257	intergenic	0.0131
seq_s_4493	44261	intergenic	0.0203
seq_s_4493	44263	intergenic	0.0000
seq_s_4493	44265	intergenic	0.0030
seq_s_4493	44272	intergenic	0.0246
seq_s_4493	44273	intergenic	0.0246
seq_s_4493	44278	intergenic	0.0034
seq_s_4493	44281	intergenic	0.0457
seq_s_4493	44288	intergenic	0.0000
seq_s_4493	44308	intergenic	0.0000
seq_s_4493	44313	intergenic	0.1766
seq_s_4493	44327	intergenic	0.0000
seq_s_4493	44333	intergenic	0.0430
seq_s_4493	44337	intergenic	0.0000
seq_s_4493	44340	intergenic	0.0000
seq_s_4493	44342	intergenic	0.0403
seq_s_4493	44348	intergenic	0.0297
seq_s_4493	44361	intergenic	0.0000
seq_s_4493	44370	intergenic	0.0643
seq_s_4493	44381	intergenic	0.0034
seq_s_4493	44392	intergenic	0.0000
seq_s_4493	44403	intergenic	0.0245
seq_s_4493	44409	intergenic	0.0110
seq_s_4493	44413	intergenic	0.1117
seq_s_4493	44427	intergenic	0.0000
seq_s_4493	44436	intergenic	0.0000
seq_s_4493	44446	intergenic	0.0000
seq_s_4493	44470	intergenic	0.0303
seq_s_4493	44483	intergenic	0.0630
seq_s_4493	44485	intergenic	0.0000
seq_s_4493	44487	intergenic	0.0653
seq_s_4493	44498	intergenic	0.0196
seq_s_4493	44501	intergenic	0.0000
seq_s_4493	44502	intergenic	0.0583
seq_s_4493	44503	intergenic	0.0583
seq_s_4493	44504	intergenic	0.0196
seq_s_4493	44519	intergenic	0.0196
seq_s_4493	44528	intergenic	0.0571
seq_s_4493	44530	intergenic	0.0653
seq_s_4493	44538	intergenic	0.1276
seq_s_4493	44547	intergenic	0.0000
seq_s_4493	44548	intergenic	0.0000
seq_s_4493	44551	intergenic	0.1639
seq_s_4493	44554	intergenic	0.0131
seq_s_4493	44558	intergenic	0.0196
seq_s_4493	44561	intergenic	0.0246
seq_s_4493	44583	intergenic	0.0630
seq_s_4493	44584	intergenic	0.0119
seq_s_4493	44593	intergenic	0.0946
seq_s_4493	45862	intergenic	0.0100
seq_s_4493	45864	intergenic	0.0408
seq_s_4493	45865	intergenic	0.0408
seq_s_4493	45868	intergenic	0.0000
seq_s_4493	45869	intergenic	0.0000
seq_s_4493	45897	intergenic	0.0702
seq_s_4493	45898	intergenic	0.0702
seq_s_4493	45900	intergenic	0.1097
seq_s_4493	45901	intergenic	0.0746
seq_s_4493	45902	intergenic	0.0746
seq_s_4493	45907	intergenic	0.0416
seq_s_4493	45909	intergenic	0.1097
seq_s_4493	45912	intergenic	0.0702
seq_s_4493	45915	intergenic	0.0753
seq_s_4493	45924	intergenic	0.0124
seq_s_4493	45930	intergenic	0.0000
seq_s_4493	45936	intergenic	0.0542
seq_s_4493	45942	intergenic	0.0967
seq_s_4493	45943	intergenic	0.0000
seq_s_4493	45944	intergenic	0.0000
seq_s_4493	45949	intergenic	0.0000
seq_s_4493	45950	intergenic	0.0967
seq_s_4493	45951	intergenic	0.0053
seq_s_4493	45954	intergenic	0.0034
seq_s_4493	45957	intergenic	0.0029
seq_s_4493	45961	intergenic	0.0000
seq_s_4493	45963	intergenic	0.0000
seq_s_4493	45973	intergenic	0.0000
seq_s_4493	45976	intergenic	0.0000
seq_s_4493	45982	intergenic	0.0000
seq_s_4493	45984	intergenic	0.0000
seq_s_4493	45990	intergenic	0.1639
seq_s_4493	45998	intergenic	0.0110
seq_s_4493	46005	intergenic	0.0000
seq_s_4493	46020	intergenic	0.0002
seq_s_4493	46024	intergenic	0.0000
seq_s_4493	46027	intergenic	0.0131
seq_s_4493	46051	intergenic	0.1298
seq_s_4493	46067	intergenic	0.0542
seq_s_4493	46068	intergenic	0.0542
seq_s_4493	46407	intergenic	0.0030
seq_s_4493	46418	intergenic	0.0000
seq_s_4493	46423	intergenic	0.0403
seq_s_4493	46434	intergenic	0.0066
seq_s_4493	46436	intergenic	0.0026
seq_s_4493	46437	intergenic	0.0000
seq_s_4493	46439	intergenic	0.0066
seq_s_4493	46440	intergenic	0.0000
seq_s_4493	46444	intergenic	0.0131
seq_s_4493	46445	intergenic	0.0008
seq_s_4493	46450	intergenic	0.0000
seq_s_4493	46456	intergenic	0.0401
seq_s_4493	46457	intergenic	0.0111
seq_s_4493	46458	intergenic	0.0000
seq_s_4493	46465	intergenic	0.0000
seq_s_4493	46468	intergenic	0.0000
seq_s_4493	46469	intergenic	0.0000
seq_s_4493	46474	intergenic	0.0000
seq_s_4493	46475	intergenic	0.0261
seq_s_4493	46479	intergenic	0.0000
seq_s_4493	46484	intergenic	0.0111
seq_s_4493	46485	intergenic	0.0566
seq_s_4493	46486	intergenic	0.0261
seq_s_4493	46490	intergenic	0.0000
seq_s_4493	46494	intergenic	0.0485
seq_s_4493	46497	intergenic	0.0261
seq_s_4493	46507	intergenic	0.0653
seq_s_4493	46511	intergenic	0.0000
seq_s_4493	46512	intergenic	0.0000
seq_s_4493	46518	intergenic	0.0000
seq_s_4493	46521	intergenic	0.0000
seq_s_4493	46522	intergenic	0.0000
seq_s_4493	46531	intergenic	0.0008
seq_s_4493	46535	intergenic	0.0008
seq_s_4493	46541	intergenic	0.0111
seq_s_4493	46542	intergenic	0.0000
seq_s_4493	46546	intergenic	0.0030
seq_s_4493	46548	intergenic	0.0246
seq_s_4493	46558	intergenic	0.0281
seq_s_4493	46564	intergenic	0.0000
seq_s_4493	46566	intergenic	0.0000
seq_s_4493	46567	intergenic	0.0000
seq_s_4493	46576	intergenic	0.0000
seq_s_4493	46585	intergenic	0.0131
seq_s_4493	46588	intergenic	0.0221
seq_s_4493	46591	intergenic	0.2250
seq_s_4493	46986	intergenic	0.0000
seq_s_4493	47001	intergenic	0.0505
seq_s_4493	47003	intergenic	0.0194
seq_s_4493	47004	intergenic	0.0221
seq_s_4493	47006	intergenic	0.0184
seq_s_4493	47012	intergenic	0.0199
seq_s_4493	47021	intergenic	0.0000
seq_s_4493	47024	intergenic	0.0503
seq_s_4493	47025	intergenic	0.0000
seq_s_4493	47027	intergenic	0.0032
seq_s_4493	47034	intergenic	0.0258
seq_s_4493	47036	intergenic	0.0408
seq_s_4493	47045	intergenic	0.0000
seq_s_4493	47047	intergenic	0.0000
seq_s_4493	47053	intergenic	0.1639
seq_s_4493	47055	intergenic	0.0258
seq_s_4493	47059	intergenic	0.0000
seq_s_4493	47060	intergenic	0.0072
seq_s_4493	47061	intergenic	0.0585
seq_s_4493	47070	intergenic	0.0000
seq_s_4493	47071	intergenic	0.0000
seq_s_4493	47076	intergenic	0.0000
seq_s_4493	47078	intergenic	0.0033
seq_s_4493	47082	intergenic	0.0503
seq_s_4493	47083	intergenic	0.0761
seq_s_4493	47084	intergenic	0.0503
seq_s_4493	47093	intergenic	0.0030
seq_s_4493	47095	intergenic	0.0457
seq_s_4493	47097	intergenic	0.0360
seq_s_4493	47101	intergenic	0.0000
seq_s_4493	47104	intergenic	0.0261
seq_s_4493	47105	intergenic	0.0000
seq_s_4493	47110	intergenic	0.0271
seq_s_4493	47111	intergenic	0.0454
seq_s_4493	47114	intergenic	0.0246
seq_s_4493	47116	intergenic	0.0046
seq_s_4493	47164	intergenic	0.0000
seq_s_4493	47168	intergenic	0.0000
seq_s_4493	47170	intergenic	0.0000
seq_s_4493	47172	intergenic	0.0000
seq_s_4493	47184	intergenic	0.0251
seq_s_4493	47189	intergenic	0.0000
seq_s_4493	47192	intergenic	0.0505
seq_s_4493	47196	intergenic	0.0000
seq_s_4493	47197	intergenic	0.0000
seq_s_4493	52122	intergenic	0.0630
seq_s_4493	52149	intergenic	0.0360
seq_s_4493	53146	intergenic	0.1639
seq_s_4493	53198	intergenic	0.0630
seq_s_4493	53201	intergenic	0.1639
seq_s_4493	53234	intergenic	0.1628
seq_s_4493	53237	intergenic	0.0640
seq_s_4493	53240	intergenic	0.0000
seq_s_4493	53244	intergenic	0.0314
seq_s_4493	53254	intergenic	0.0589
seq_s_4493	53271	intergenic	0.0457
seq_s_4493	53277	intergenic	0.0485
seq_s_4493	53333	intergenic	0.0446
seq_s_4493	53342	intergenic	0.0000
seq_s_4493	54948	intergenic	0.0076
seq_s_4493	55143	intergenic	0.0967
seq_s_4493	55149	intergenic	0.1354
seq_s_4493	55158	intergenic	0.0000
seq_s_4493	55159	intergenic	0.0053
seq_s_4493	55183	intergenic	0.3188
seq_s_4493	55185	intergenic	0.0008
seq_s_4493	55196	intergenic	0.0000
seq_s_4493	55198	intergenic	0.1628
seq_s_4493	55203	intergenic	0.0660
seq_s_4493	55204	intergenic	0.0630
seq_s_4493	55205	intergenic	0.0753
seq_s_4493	55213	intergenic	0.1628
seq_s_4493	55223	intergenic	0.1628
seq_s_4493	55227	intergenic	0.2852
seq_s_4493	55230	intergenic	0.2852
seq_s_4493	55235	intergenic	0.0110
seq_s_4493	55240	intergenic	0.0076
seq_s_4493	55241	intergenic	0.0100
seq_s_4493	55245	intergenic	0.0124
seq_s_4493	55246	intergenic	0.2852
seq_s_4493	55249	intergenic	0.1628
seq_s_4493	55250	intergenic	0.1628
seq_s_4493	55266	intergenic	0.0154
seq_s_4493	55268	intergenic	0.0053
seq_s_4493	55269	intergenic	0.0000
seq_s_4493	55280	intergenic	0.0589
seq_s_4493	55282	intergenic	0.0030
seq_s_4493	55284	intergenic	0.1628
seq_s_4493	57685	intergenic	0.0118
seq_s_4493	57687	intergenic	0.0227
seq_s_4493	60599	intergenic	0.0030
seq_s_4493	65922	intergenic	0.0017
seq_s_4493	65924	intergenic	0.0000
seq_s_4493	65929	intergenic	0.0000
seq_s_4493	65932	intergenic	0.0000
seq_s_4493	65934	intergenic	0.0000
seq_s_4493	65948	intergenic	0.0111
seq_s_4493	65950	intergenic	0.0172
seq_s_4493	65952	intergenic	0.0000
seq_s_4493	65960	intergenic	0.0176
seq_s_4493	65961	intergenic	0.0416
seq_s_4493	65964	intergenic	0.0000
seq_s_4493	65970	intergenic	0.0740
seq_s_4493	65971	intergenic	0.0172
seq_s_4493	65983	intergenic	0.0370
seq_s_4493	65986	intergenic	0.0000
seq_s_4493	66670	intergenic	0.0131
seq_s_4493	66705	intergenic	0.0196
seq_s_4493	66708	intergenic	0.0131
seq_s_4493	68111	intergenic	0.0000
seq_s_4493	68126	intergenic	0.0000
seq_s_4493	68127	intergenic	0.0000
seq_s_4493	68128	intergenic	0.0000
seq_s_4493	68144	intergenic	0.0131
seq_s_4493	68156	intergenic	0.0328
seq_s_4493	68160	intergenic	0.0261
seq_s_4493	68161	intergenic	0.0261
seq_s_4493	68163	intergenic	0.1961
seq_s_4493	68176	intergenic	0.0000
seq_s_4493	68179	intergenic	0.0512
seq_s_4493	68183	intergenic	0.0000
seq_s_4493	68185	intergenic	0.0124
seq_s_4493	68206	intergenic	0.0000
seq_s_4493	68210	intergenic	0.0370
seq_s_4493	68372	intergenic	0.0614
seq_s_4493	68384	intergenic	0.0000
seq_s_4493	68386	intergenic	0.0000
seq_s_4493	68388	intergenic	0.1639
seq_s_4493	68405	intergenic	0.0000
seq_s_4493	68406	intergenic	0.1639
seq_s_4493	68412	intergenic	0.0008
seq_s_4493	68432	intergenic	0.0053
seq_s_4493	68465	intergenic	0.0000
seq_s_4493	68467	intergenic	0.0000
seq_s_4493	68470	intergenic	0.0000
seq_s_4493	68471	intergenic	0.0000
seq_s_4493	68476	intergenic	0.0147
seq_s_4493	68478	intergenic	0.0000
seq_s_4493	68481	intergenic	0.0000
seq_s_4493	68484	intergenic	0.1639
seq_s_4493	68485	intergenic	0.0147
seq_s_4493	68486	intergenic	0.0000
seq_s_4493	68493	intergenic	0.0221
seq_s_4493	68501	intergenic	0.0000
seq_s_4493	68515	intergenic	0.0522
seq_s_4493	68516	intergenic	0.0000
seq_s_4493	68517	intergenic	0.0008
seq_s_4493	68518	intergenic	0.1639
seq_s_4493	68519	intergenic	0.0196
seq_s_4493	68522	intergenic	0.1354
seq_s_4493	68528	intergenic	0.3039
seq_s_4493	68532	intergenic	0.0172
seq_s_4493	68536	intergenic	0.1354
seq_s_4493	68537	intergenic	0.0000
seq_s_4493	68539	intergenic	0.0100
seq_s_4493	68541	intergenic	0.3039
seq_s_4493	68555	intergenic	0.1354
seq_s_4493	68559	intergenic	0.0000
seq_s_4493	68561	intergenic	0.0147
seq_s_4493	68567	intergenic	0.0000
seq_s_4493	68568	intergenic	0.0000
seq_s_4493	68577	intergenic	0.0303
seq_s_4493	68613	intergenic	0.0124
seq_s_4493	68614	intergenic	0.1639
seq_s_4493	68619	intergenic	0.0000
seq_s_4493	68626	intergenic	0.0000
seq_s_4493	68627	intergenic	0.0303
seq_s_4493	68644	intergenic	0.0000
seq_s_4493	68670	intergenic	0.0000
seq_s_4493	68696	intergenic	0.0221
seq_s_4493	68699	intergenic	0.0000
seq_s_4493	68700	intergenic	0.0109
seq_s_4493	68703	intergenic	0.0000
seq_s_4493	68709	intergenic	0.0000
seq_s_4493	68712	intergenic	0.0660
seq_s_4493	68713	intergenic	0.0008
seq_s_4493	68717	intergenic	0.0000
seq_s_4493	68726	intergenic	0.0000
seq_s_4493	68727	intergenic	0.0000
seq_s_4493	68730	intergenic	0.0000
seq_s_4493	68736	intergenic	0.0000
seq_s_4493	68749	intergenic	0.0172
seq_s_4493	68768	intergenic	0.0172
seq_s_4493	68777	intergenic	0.0172
seq_s_4493	68782	intergenic	0.0172
seq_s_4493	68822	intergenic	0.0303
seq_s_4493	69193	intergenic	0.0000
seq_s_4493	69195	intergenic	0.0000
seq_s_4493	69197	intergenic	0.0457
seq_s_4493	69201	intergenic	0.0653
seq_s_4493	69210	intergenic	0.0000
seq_s_4493	69219	intergenic	0.0837
seq_s_4493	69226	intergenic	0.1018
seq_s_4493	69234	intergenic	0.0485
seq_s_4493	69235	intergenic	0.0457
seq_s_4493	69251	intergenic	0.0196
seq_s_4493	69269	intergenic	0.0303
seq_s_4493	69282	intergenic	0.0000
seq_s_4493	69286	intergenic	0.1639
seq_s_4493	69298	intergenic	0.0542
seq_s_4493	69302	intergenic	0.0000
seq_s_4493	69305	intergenic	0.0000
seq_s_4493	69321	intergenic	0.1639
seq_s_4493	69337	intergenic	0.0000
seq_s_4493	69341	intergenic	0.0446
seq_s_4493	69350	intergenic	0.0000
seq_s_4493	69354	intergenic	0.0784
seq_s_4493	69389	intergenic	0.0000
seq_s_4493	69395	intergenic	0.0303
seq_s_4493	70155	intergenic	0.0653
seq_s_4493	70169	intergenic	0.0030
seq_s_4493	70181	intergenic	0.3039
seq_s_4493	70856	intergenic	0.0000
seq_s_4493	70870	intergenic	0.0225
seq_s_4493	70893	intergenic	0.3039
seq_s_4493	70913	intergenic	0.0000
seq_s_4493	70920	intergenic	0.0030
seq_s_4493	70924	intergenic	0.0000
seq_s_4493	70925	intergenic	0.0076
seq_s_4493	70942	intergenic	0.0000
seq_s_4493	70950	intergenic	0.0000
seq_s_4493	70965	intergenic	0.0034
seq_s_4493	70991	intergenic	0.0000
seq_s_4493	70992	intergenic	0.0100
seq_s_4493	71006	intergenic	0.0702
seq_s_4493	71007	intergenic	0.0076
seq_s_4493	71010	intergenic	0.0076
seq_s_4493	71013	intergenic	0.1639
seq_s_4493	71019	intergenic	0.0000
seq_s_4493	71040	intergenic	0.0653
seq_s_4493	71052	intergenic	0.0000
seq_s_4493	71058	intergenic	0.0221
seq_s_4493	71065	intergenic	0.0221
seq_s_4493	71067	intergenic	0.1639
seq_s_4493	71075	intergenic	0.0360
seq_s_4493	71079	intergenic	0.0227
seq_s_4493	71100	intergenic	0.1639
seq_s_4493	71110	intergenic	0.3039
seq_s_4493	71118	intergenic	0.1639
seq_s_4493	71119	intergenic	0.0000
seq_s_4493	71120	intergenic	0.0271
seq_s_4493	71122	intergenic	0.0000
seq_s_4493	71127	intergenic	0.1639
seq_s_4493	71143	intergenic	0.1273
seq_s_4493	71150	intergenic	0.0297
seq_s_4493	71161	intergenic	0.0000
seq_s_4493	71174	intergenic	0.0303
seq_s_4493	71179	intergenic	0.0816
seq_s_4493	71198	intergenic	0.1354
seq_s_4493	71199	intergenic	0.1394
seq_s_4493	71200	intergenic	0.1314
seq_s_4493	71204	intergenic	0.0000
seq_s_4493	71206	intergenic	0.1230
seq_s_4493	71213	intergenic	0.0000
seq_s_4493	71219	intergenic	0.0030
seq_s_4493	71240	intergenic	0.0303
seq_s_4493	71244	intergenic	0.1146
seq_s_4493	71245	intergenic	0.0008
seq_s_4493	71256	intergenic	0.0303
seq_s_4493	71266	intergenic	0.0303
seq_s_4493	71271	intergenic	0.0034
seq_s_4493	71295	intergenic	0.0753
seq_s_4493	71298	intergenic	0.0000
seq_s_4493	71320	intergenic	0.0007
seq_s_4493	71378	intergenic	0.0131
seq_s_4493	71401	intergenic	0.0000
seq_s_4493	71420	intergenic	0.0000
seq_s_4493	71423	intergenic	0.0000
seq_s_4493	71434	intergenic	0.0008
seq_s_4493	71441	intergenic	0.0303
seq_s_4493	71447	intergenic	0.0069
seq_s_4493	71456	intergenic	0.0131
seq_s_4493	71463	intergenic	0.1639
seq_s_4493	71472	intergenic	0.0000
seq_s_4493	71494	intergenic	0.0446
seq_s_4493	71497	intergenic	0.0000
seq_s_4493	71526	intergenic	0.0008
seq_s_4493	71537	intergenic	0.0196
seq_s_4493	71541	intergenic	0.1639
seq_s_4493	71575	intergenic	0.0333
seq_s_4493	71584	intergenic	0.0000
seq_s_4493	71588	intergenic	0.0000
seq_s_4493	71598	intergenic	0.0874
seq_s_4493	71599	intergenic	0.0837
seq_s_4493	71617	intergenic	0.1314
seq_s_4493	71619	intergenic	0.0600
seq_s_4493	71626	intergenic	0.1237
seq_s_4493	71644	intergenic	0.0766
seq_s_4493	71645	intergenic	0.0000
seq_s_4493	71647	intergenic	0.0109
seq_s_4493	71649	intergenic	0.0000
seq_s_4493	71901	intergenic	0.0000
seq_s_4493	71925	intergenic	0.1704
seq_s_4493	71928	intergenic	0.0303
seq_s_4493	71932	intergenic	0.0403
seq_s_4493	71933	intergenic	0.1704
seq_s_4493	71940	intergenic	0.0000
seq_s_4493	71948	intergenic	0.0000
seq_s_4493	71959	intergenic	0.0000
seq_s_4493	71960	intergenic	0.0000
seq_s_4493	71962	intergenic	0.0100
seq_s_4493	71963	intergenic	0.0000
seq_s_4493	71982	intergenic	0.0000
seq_s_4493	71989	intergenic	0.0000
seq_s_4493	71990	intergenic	0.0000
seq_s_4493	71994	intergenic	0.0000
seq_s_4493	71998	intergenic	0.0000
seq_s_4493	71999	intergenic	0.0000
seq_s_4493	72000	intergenic	0.0653
seq_s_4493	72015	intergenic	0.0000
seq_s_4493	72016	intergenic	0.0000
seq_s_4493	72034	intergenic	0.0000
seq_s_4493	72039	intergenic	0.0172
seq_s_4493	72040	intergenic	0.1639
seq_s_4493	72041	intergenic	0.0172
seq_s_4493	72064	intergenic	0.1639
seq_s_4493	72065	intergenic	0.0000
seq_s_4493	72074	intergenic	0.1688
seq_s_4493	72086	intergenic	0.1639
seq_s_4493	72091	intergenic	0.0000
seq_s_4493	72096	intergenic	0.0030
seq_s_4493	72112	intergenic	0.0000
seq_s_4493	72113	intergenic	0.0509
seq_s_4493	72131	intergenic	0.0000
seq_s_4493	72137	intergenic	0.0117
seq_s_4493	73027	intergenic	0.0653
seq_s_4493	73035	intergenic	0.0030
seq_s_4493	73036	intergenic	0.0000
seq_s_4493	73058	intergenic	0.0007
seq_s_4493	73067	intergenic	0.0000
seq_s_4493	73082	intergenic	0.0100
seq_s_4493	73097	intergenic	0.0000
seq_s_4493	73318	intergenic	0.0000
seq_s_4493	73332	intergenic	0.0076
seq_s_4493	74176	intergenic	0.0000
seq_s_4493	74180	intergenic	0.0000
seq_s_4493	74358	intergenic	0.0000
seq_s_4493	74385	intergenic	0.0000
seq_s_4493	74386	intergenic	0.0124
seq_s_4493	74409	intergenic	0.0653
seq_s_4493	74410	intergenic	0.0408
seq_s_4493	74413	intergenic	0.0008
seq_s_4493	74421	intergenic	0.0261
seq_s_4493	74452	intergenic	0.0000
seq_s_4493	74463	intergenic	0.0000
seq_s_4493	74561	intergenic	0.0261
seq_s_4493	74592	intergenic	0.0131
seq_s_4493	74612	intergenic	0.0063
seq_s_4493	74616	intergenic	0.0000
seq_s_4493	74656	intergenic	0.0000
seq_s_4493	74710	intergenic	0.0007
seq_s_4493	74715	intergenic	0.0008
seq_s_4493	74725	intergenic	0.0000
seq_s_4493	74729	intergenic	0.0542
seq_s_4493	74737	intergenic	0.0155
seq_s_4493	74751	intergenic	0.0109
seq_s_4493	74752	intergenic	0.0000
seq_s_4493	74759	intergenic	0.0370
seq_s_4493	74762	intergenic	0.0000
seq_s_4493	76574	intergenic	0.0000
seq_s_4493	76590	intergenic	0.0071
seq_s_4493	76597	intergenic	0.0172
seq_s_4493	76616	intergenic	0.0076
seq_s_4493	77488	intergenic	0.0000
seq_s_4493	77491	intergenic	0.0000
seq_s_4493	77500	intergenic	0.0512
seq_s_4493	77502	intergenic	0.0014
seq_s_4493	77506	intergenic	0.0000
seq_s_4493	77507	intergenic	0.0000
seq_s_4493	77510	intergenic	0.0000
seq_s_4493	77511	intergenic	0.0000
seq_s_4493	77518	intergenic	0.0702
seq_s_4493	77537	intergenic	0.0000
seq_s_4493	77549	intergenic	0.0303
seq_s_4493	77552	intergenic	0.0000
seq_s_4493	77555	intergenic	0.0100
seq_s_4493	77557	intergenic	0.1639
seq_s_4493	77568	intergenic	0.0177
seq_s_4493	77585	intergenic	0.0246
seq_s_4493	77586	intergenic	0.0100
seq_s_4493	77589	intergenic	0.0653
seq_s_4493	77603	intergenic	0.0000
seq_s_4493	77610	intergenic	0.0131
seq_s_4493	77631	intergenic	0.0512
seq_s_4493	77636	intergenic	0.0000
seq_s_4493	77648	intergenic	0.0177
seq_s_4493	77650	intergenic	0.0000
seq_s_4493	77657	intergenic	0.1961
seq_s_4493	77658	intergenic	0.1961
seq_s_4493	77664	intergenic	0.0000
seq_s_4493	77667	intergenic	0.0111
seq_s_4493	78579	intergenic	0.0030
seq_s_4493	78583	intergenic	0.0147
seq_s_4493	78611	intergenic	0.0196
seq_s_4493	78653	intergenic	0.0000
seq_s_4493	78657	intergenic	0.0000
seq_s_4493	78675	intergenic	0.0000
seq_s_4493	78691	intergenic	0.1628
seq_s_4493	78708	intergenic	0.0000
seq_s_4493	78712	intergenic	0.0000
seq_s_4493	78713	intergenic	0.0865
seq_s_4493	78715	intergenic	0.0000
seq_s_4493	78717	intergenic	0.0007
seq_s_4493	78719	intergenic	0.0000
seq_s_4493	78754	intergenic	0.0246
seq_s_4493	78755	intergenic	0.0271
seq_s_4493	78761	intergenic	0.0196
seq_s_4493	78779	intergenic	0.0026
seq_s_4493	78783	intergenic	0.0030
seq_s_4493	78806	intergenic	0.0000
seq_s_4493	78812	intergenic	0.3039
seq_s_4493	78813	intergenic	0.0131
seq_s_4493	78814	intergenic	0.0000
seq_s_4493	78825	intergenic	0.0000
seq_s_4493	78943	intergenic	0.0000
seq_s_4493	78946	intergenic	0.0303
seq_s_4493	78985	intergenic	0.0297
seq_s_4493	78989	intergenic	0.0000
seq_s_4493	78994	intergenic	0.1639
seq_s_4493	78998	intergenic	0.1097
seq_s_4493	79007	intergenic	0.0089
seq_s_4493	79010	intergenic	0.0000
seq_s_4493	79012	intergenic	0.0000
seq_s_4493	79013	intergenic	0.0000
seq_s_4493	79138	intergenic	0.0154
seq_s_4493	79146	intergenic	0.0066
seq_s_4493	79148	intergenic	0.0000
seq_s_4493	79150	intergenic	0.0148
seq_s_4493	79160	intergenic	0.0053
seq_s_4493	79173	intergenic	0.0000
seq_s_4493	79180	intergenic	0.0053
seq_s_4493	79183	intergenic	0.0000
seq_s_4493	79213	intergenic	0.0297
seq_s_4493	79214	intergenic	0.0076
seq_s_4493	79226	intergenic	0.0008
seq_s_4493	79231	intergenic	0.0000
seq_s_4493	79235	intergenic	0.0008
seq_s_4493	79236	intergenic	0.0000
seq_s_4493	79288	intergenic	0.0000
seq_s_4493	79301	intergenic	0.0512
seq_s_4493	79303	intergenic	0.0289
seq_s_4493	79305	intergenic	0.0303
seq_s_4493	79319	intergenic	0.0034
seq_s_4493	79322	intergenic	0.0030
seq_s_4493	79326	intergenic	0.0000
seq_s_4493	79340	intergenic	0.0000
seq_s_4493	79369	intergenic	0.0000
seq_s_4493	79374	intergenic	0.0000
seq_s_4493	79378	intergenic	0.0408
seq_s_4493	79395	intergenic	0.0503
seq_s_4493	79486	intergenic	0.0222
seq_s_4493	79498	intergenic	0.0000
seq_s_4493	79504	intergenic	0.0000
seq_s_4493	79507	intergenic	0.0653
seq_s_4493	79509	intergenic	0.0051
seq_s_4493	79512	intergenic	0.0109
seq_s_4493	79533	intergenic	0.0008
seq_s_4493	79537	intergenic	0.0865
seq_s_4493	79544	intergenic	0.0753
seq_s_4493	79545	intergenic	0.0000
seq_s_4493	79850	intergenic	0.0303
seq_s_4493	79866	intergenic	0.0000
seq_s_4493	79873	intergenic	0.0303
seq_s_4493	79878	intergenic	0.0131
seq_s_4493	79897	intergenic	0.0008
seq_s_4493	79898	intergenic	0.0000
seq_s_4493	79905	intergenic	0.0000
seq_s_4493	79911	intergenic	0.0000
seq_s_4493	79912	intergenic	0.0227
seq_s_4493	79922	intergenic	0.0000
seq_s_4493	79928	intergenic	0.0131
seq_s_4493	79933	intergenic	0.0131
seq_s_4493	79938	intergenic	0.0000
seq_s_4493	79939	intergenic	0.0058
seq_s_4493	79946	intergenic	0.0000
seq_s_4493	79951	intergenic	0.0100
seq_s_4493	79956	intergenic	0.0034
seq_s_4493	79959	intergenic	0.0503
seq_s_4493	79961	intergenic	0.0100
seq_s_4493	79962	intergenic	0.0000
seq_s_4493	79969	intergenic	0.0000
seq_s_4493	79970	intergenic	0.0000
seq_s_4493	79971	intergenic	0.0000
seq_s_4493	79978	intergenic	0.0571
seq_s_4493	79986	intergenic	0.0000
seq_s_4493	79993	intergenic	0.0000
seq_s_4493	79996	intergenic	0.1639
seq_s_4493	79997	intergenic	0.0000
seq_s_4493	79998	intergenic	0.0000
seq_s_4493	80007	intergenic	0.0000
seq_s_4493	80010	intergenic	0.0303
seq_s_4493	80011	intergenic	0.0571
seq_s_4493	80014	intergenic	0.0000
seq_s_4493	80040	intergenic	0.0030
seq_s_4493	80049	intergenic	0.0487
seq_s_4493	80061	intergenic	0.0000
seq_s_4493	80072	intergenic	0.0058
seq_s_4493	80245	intergenic	0.1704
seq_s_4493	80249	intergenic	0.0910
seq_s_4493	80251	intergenic	0.1958
seq_s_4493	80254	intergenic	0.1639
seq_s_4493	80258	intergenic	0.0000
seq_s_4493	80262	intergenic	0.0000
seq_s_4493	80263	intergenic	0.0000
seq_s_4493	80265	intergenic	0.0910
seq_s_4493	80266	intergenic	0.0000
seq_s_4493	80271	intergenic	0.0303
seq_s_4493	80273	intergenic	0.0297
seq_s_4493	80278	intergenic	0.0000
seq_s_4493	80283	intergenic	0.0104
seq_s_4493	80288	intergenic	0.0104
seq_s_4493	80306	intergenic	0.2302
seq_s_4493	80314	intergenic	0.0000
seq_s_4493	80315	intergenic	0.0000
seq_s_4493	80328	intergenic	0.0100
seq_s_4493	80337	intergenic	0.0147
seq_s_4493	80357	intergenic	0.0172
seq_s_4493	80366	intergenic	0.0000
seq_s_4493	80369	intergenic	0.0967
seq_s_4493	80370	intergenic	0.0000
seq_s_4493	80374	intergenic	0.0000
seq_s_4493	80379	intergenic	0.0066
seq_s_4493	80383	intergenic	0.0403
seq_s_4493	80385	intergenic	0.0991
seq_s_4493	80390	intergenic	0.0000
seq_s_4493	80391	intergenic	0.0281
seq_s_4493	80399	intergenic	0.0046
seq_s_4493	80402	intergenic	0.0000
seq_s_4493	80405	intergenic	0.1199
seq_s_4493	80416	intergenic	0.0000
seq_s_4493	80417	intergenic	0.0000
seq_s_4493	80420	intergenic	0.1639
seq_s_4493	80424	intergenic	0.0000
seq_s_4493	80427	intergenic	0.0000
seq_s_4493	80431	intergenic	0.0000
seq_s_4493	80432	intergenic	0.0370
seq_s_4493	80435	intergenic	0.0000
seq_s_4493	80436	intergenic	0.0000
seq_s_4493	80447	intergenic	0.0076
seq_s_4493	80452	intergenic	0.0408
seq_s_4493	80453	intergenic	0.0000
seq_s_4493	80458	intergenic	0.0303
seq_s_4493	80793	intergenic	0.0000
seq_s_4493	80797	intergenic	0.0000
seq_s_4493	80798	intergenic	0.0000
seq_s_4493	80799	intergenic	0.0000
seq_s_4493	80805	intergenic	0.0000
seq_s_4493	80812	intergenic	0.0000
seq_s_4493	80822	intergenic	0.0000
seq_s_4493	80824	intergenic	0.0303
seq_s_4493	80832	intergenic	0.0131
seq_s_4493	80835	intergenic	0.0018
seq_s_4493	80837	intergenic	0.0030
seq_s_4493	80839	intergenic	0.0000
seq_s_4493	80842	intergenic	0.0000
seq_s_4493	80847	intergenic	0.0030
seq_s_4493	80848	intergenic	0.0030
seq_s_4493	80850	intergenic	0.0000
seq_s_4493	80851	intergenic	0.0000
seq_s_4493	80860	intergenic	0.0000
seq_s_4493	80867	intergenic	0.0000
seq_s_4493	80872	intergenic	0.0000
seq_s_4493	80889	intergenic	0.0008
seq_s_4493	80890	intergenic	0.0746
seq_s_4493	80919	intergenic	0.1639
seq_s_4493	80923	intergenic	0.1151
seq_s_4493	80932	intergenic	0.0172
seq_s_4493	80943	intergenic	0.0000
seq_s_4493	81597	intergenic	0.1377
seq_s_4493	81603	intergenic	0.1011
seq_s_4493	81606	intergenic	0.1377
seq_s_4493	81628	intergenic	0.0000
seq_s_4493	81630	intergenic	0.0015
seq_s_4493	81631	intergenic	0.0000
seq_s_4493	81634	intergenic	0.0000
seq_s_4493	81639	intergenic	0.0000
seq_s_4493	81644	intergenic	0.1766
seq_s_4493	81649	intergenic	0.0008
seq_s_4493	81651	intergenic	0.1629
seq_s_4493	81652	intergenic	0.0172
seq_s_4493	81656	intergenic	0.0053
seq_s_4493	81657	intergenic	0.0631
seq_s_4493	81666	intergenic	0.0370
seq_s_4493	81667	intergenic	0.0000
seq_s_4493	81668	intergenic	0.1354
seq_s_4493	81677	intergenic	0.0076
seq_s_4493	81680	intergenic	0.0219
seq_s_4493	81688	intergenic	0.0000
seq_s_4493	81759	intergenic	0.0124
seq_s_4493	81762	intergenic	0.0000
seq_s_4493	81765	intergenic	0.3051
seq_s_4493	81766	intergenic	0.0000
seq_s_4493	81768	intergenic	0.0000
seq_s_4493	81776	intergenic	0.0000
seq_s_4493	81777	intergenic	0.0000
seq_s_4493	81778	intergenic	0.0000
seq_s_4493	81780	intergenic	0.0000
seq_s_4493	81785	intergenic	0.0000
seq_s_4493	81794	intergenic	0.0000
seq_s_4493	81795	intergenic	0.0000
seq_s_4493	81796	intergenic	0.0030
seq_s_4493	81799	intergenic	0.0303
seq_s_4493	81805	intergenic	0.0000
seq_s_4493	81816	intergenic	0.0000
seq_s_4493	81818	intergenic	0.0000
seq_s_4493	81820	intergenic	0.0303
seq_s_4493	81822	intergenic	0.0053
seq_s_4493	81823	intergenic	0.0000
seq_s_4493	81825	intergenic	0.0000
seq_s_4493	81827	intergenic	0.0271
seq_s_4493	81828	intergenic	0.0967
seq_s_4493	81830	intergenic	0.0271
seq_s_4493	81831	intergenic	0.0131
seq_s_4493	81832	intergenic	0.0000
seq_s_4493	81837	intergenic	0.0199
seq_s_4493	81839	intergenic	0.0000
seq_s_4493	81841	intergenic	0.0271
seq_s_4493	81845	intergenic	0.0271
seq_s_4493	81849	intergenic	0.0000
seq_s_4493	81854	intergenic	0.0000
seq_s_4493	81855	intergenic	0.0000
seq_s_4493	81857	intergenic	0.0303
seq_s_4493	81858	intergenic	0.0000
seq_s_4493	81859	intergenic	0.0000
seq_s_4493	81869	intergenic	0.0271
seq_s_4493	81873	intergenic	0.0000
seq_s_4493	81878	intergenic	0.0323
seq_s_4493	81888	intergenic	0.0303
seq_s_4493	81890	intergenic	0.1639
seq_s_4493	81891	intergenic	0.0053
seq_s_4493	81898	intergenic	0.0000
seq_s_4493	81978	intergenic	0.0000
seq_s_4493	81980	intergenic	0.0000
seq_s_4493	81984	intergenic	0.0000
seq_s_4493	81985	intergenic	0.0303
seq_s_4493	81986	intergenic	0.0000
seq_s_4493	81992	intergenic	0.0000
seq_s_4493	81994	intergenic	0.0000
seq_s_4493	81996	intergenic	0.0000
seq_s_4493	81998	intergenic	0.0303
seq_s_4493	82015	intergenic	0.0694
seq_s_4493	82022	intergenic	0.0000
seq_s_4493	82024	intergenic	0.0177
seq_s_4493	82025	intergenic	0.0000
seq_s_4493	82027	intergenic	0.0000
seq_s_4493	82028	intergenic	0.0000
seq_s_4493	82029	intergenic	0.0000
seq_s_4493	82038	intergenic	0.0653
seq_s_4493	82040	intergenic	0.1639
seq_s_4493	82051	intergenic	0.0000
seq_s_4493	82059	intergenic	0.0000
seq_s_4493	82062	intergenic	0.0000
seq_s_4493	82063	intergenic	0.0303
seq_s_4493	82065	intergenic	0.0000
seq_s_4493	82069	intergenic	0.0000
seq_s_4493	82072	intergenic	0.0000
seq_s_4493	82074	intergenic	0.0000
seq_s_4493	82077	intergenic	0.0000
seq_s_4493	82078	intergenic	0.1639
seq_s_4493	82084	intergenic	0.0104
seq_s_4493	82091	intergenic	0.0000
seq_s_4493	82097	intergenic	0.0653
seq_s_4493	82106	intergenic	0.0000
seq_s_4493	82112	intergenic	0.0000
seq_s_4493	82116	intergenic	0.0000
seq_s_4493	82122	intergenic	0.0000
seq_s_4493	82125	intergenic	0.0154
seq_s_4493	82131	intergenic	0.0000
seq_s_4493	82135	intergenic	0.0000
seq_s_4493	82138	intergenic	0.0303
seq_s_4493	82139	intergenic	0.0076
seq_s_4493	82141	intergenic	0.0261
seq_s_4493	82144	intergenic	0.0000
seq_s_4493	82150	intergenic	0.0000
seq_s_4493	82151	intergenic	0.4557
seq_s_4493	82163	intergenic	0.0000
seq_s_4493	82164	intergenic	0.0000
seq_s_4493	82177	intergenic	0.0032
seq_s_4493	82190	intergenic	0.0088
seq_s_4493	82193	intergenic	0.0653
seq_s_4493	82199	intergenic	0.3051
seq_s_4493	82203	intergenic	0.0967
seq_s_4493	82204	intergenic	0.0000
seq_s_4493	82209	intergenic	0.0032
seq_s_4493	82221	intergenic	0.0000
seq_s_4493	82222	intergenic	0.0177
seq_s_4493	82719	intergenic	0.0131
seq_s_4493	83762	intergenic	0.0000
seq_s_4493	83804	intergenic	0.0000
seq_s_4493	84566	intergenic	0.0000
seq_s_4493	84567	intergenic	0.0000
seq_s_4493	84577	intergenic	0.0030
seq_s_4493	84592	intergenic	0.1639
seq_s_4493	84606	intergenic	0.0131
seq_s_4493	84622	intergenic	0.0000
seq_s_4493	84639	intergenic	0.0046
seq_s_4493	84654	intergenic	0.0000
seq_s_4493	84693	intergenic	0.0000
seq_s_4493	84703	intergenic	0.0018
seq_s_4493	84709	intergenic	0.0000
seq_s_4493	84710	intergenic	0.0008
seq_s_4493	84716	intergenic	0.0000
seq_s_4493	84724	intergenic	0.0358
seq_s_4493	84751	intergenic	0.0000
seq_s_4493	84753	intergenic	0.0653
seq_s_4493	84754	intergenic	0.0967
seq_s_4493	84759	intergenic	0.0000
seq_s_4493	84782	intergenic	0.0000
seq_s_4493	84783	intergenic	0.0066
seq_s_4493	84784	intergenic	0.0000
seq_s_4493	84790	intergenic	0.0000
seq_s_4493	84792	intergenic	0.1961
seq_s_4493	84809	intergenic	0.0000
seq_s_4493	84813	intergenic	0.0512
seq_s_4493	84815	intergenic	0.0076
seq_s_4493	84816	intergenic	0.0076
seq_s_4493	84817	intergenic	0.0000
seq_s_4493	84821	intergenic	0.0000
seq_s_4493	84824	intergenic	0.0000
seq_s_4493	84829	intergenic	0.0000
seq_s_4493	84830	intergenic	0.0000
seq_s_4493	84836	intergenic	0.0014
seq_s_4493	84837	intergenic	0.0000
seq_s_4493	84845	intergenic	0.1639
seq_s_4493	84853	intergenic	0.0100
seq_s_4493	84854	intergenic	0.3039
seq_s_4493	84860	intergenic	0.0261
seq_s_4493	84863	intergenic	0.0430
seq_s_4493	84866	intergenic	0.0000
seq_s_4493	84873	intergenic	0.0000
seq_s_4493	84880	intergenic	0.0281
seq_s_4493	84887	intergenic	0.0653
seq_s_4493	84889	intergenic	0.0000
seq_s_4493	84892	intergenic	0.0691
seq_s_4493	84893	intergenic	0.0753
seq_s_4493	84900	intergenic	0.0000
seq_s_4493	84901	intergenic	0.4188
seq_s_4493	84903	intergenic	0.0000
seq_s_4493	84906	intergenic	0.0000
seq_s_4493	84907	intergenic	0.0602
seq_s_4493	84914	intergenic	0.0653
seq_s_4493	84917	intergenic	0.0131
seq_s_4493	84922	intergenic	0.0000
seq_s_4493	84924	intergenic	0.0000
seq_s_4493	84936	intergenic	0.0000
seq_s_4493	84944	intergenic	0.0000
seq_s_4493	84946	intergenic	0.0000
seq_s_4493	84952	intergenic	0.0100
seq_s_4493	84956	intergenic	0.0991
seq_s_4493	84957	intergenic	0.0000
seq_s_4493	84962	intergenic	0.0076
seq_s_4493	84973	intergenic	0.0008
seq_s_4493	84974	intergenic	0.0008
seq_s_4493	84978	intergenic	0.0000
seq_s_4493	84981	intergenic	0.0000
seq_s_4493	84983	intergenic	0.1961
seq_s_4493	84985	intergenic	0.0000
seq_s_4493	84986	intergenic	0.1639
seq_s_4493	84988	intergenic	0.0000
seq_s_4493	84989	intergenic	0.0000
seq_s_4493	84992	intergenic	0.0000
seq_s_4493	84997	intergenic	0.0000
seq_s_4493	85003	intergenic	0.0000
seq_s_4493	85005	intergenic	0.0000
seq_s_4493	85223	intergenic	0.0000
seq_s_4493	85225	intergenic	0.0201
seq_s_4493	85226	intergenic	0.0000
seq_s_4493	85243	intergenic	0.0416
seq_s_4493	85250	intergenic	0.0131
seq_s_4493	85252	intergenic	0.0000
seq_s_4493	85255	intergenic	0.1639
seq_s_4493	85259	intergenic	0.0000
seq_s_4493	85271	intergenic	0.0865
seq_s_4493	85273	intergenic	0.0303
seq_s_4493	85276	intergenic	0.0000
seq_s_4493	85283	intergenic	0.0000
seq_s_4493	85284	intergenic	0.0303
seq_s_4493	85288	intergenic	0.0147
seq_s_4493	85289	intergenic	0.0632
seq_s_4493	85291	intergenic	0.0255
seq_s_4493	85293	intergenic	0.0475
seq_s_4493	85294	intergenic	0.0475
seq_s_4493	85296	intergenic	0.0008
seq_s_4493	85302	intergenic	0.0034
seq_s_4493	85304	intergenic	0.0034
seq_s_4493	85323	intergenic	0.0008
seq_s_4493	85324	intergenic	0.0000
seq_s_4493	85328	intergenic	0.0000
seq_s_4493	85333	intergenic	0.0030
seq_s_4493	85337	intergenic	0.0050
seq_s_4493	85340	intergenic	0.0000
seq_s_4493	85342	intergenic	0.0000
seq_s_4493	85348	intergenic	0.0124
seq_s_4493	85349	intergenic	0.0147
seq_s_4493	85350	intergenic	0.0000
seq_s_4493	85351	intergenic	0.0000
seq_s_4493	85354	intergenic	0.0000
seq_s_4493	85355	intergenic	0.0100
seq_s_4493	85356	intergenic	0.0000
seq_s_4493	85358	intergenic	0.0000
seq_s_4493	85364	intergenic	0.1354
seq_s_4493	85367	intergenic	0.0000
seq_s_4493	85370	intergenic	0.0000
seq_s_4493	85371	intergenic	0.0000
seq_s_4493	85376	intergenic	0.0000
seq_s_4493	85377	intergenic	0.0000
seq_s_4493	85378	intergenic	0.0000
seq_s_4493	85384	intergenic	0.0030
seq_s_4493	85385	intergenic	0.0000
seq_s_4493	85392	intergenic	0.0014
seq_s_4493	85397	intergenic	0.0000
seq_s_4493	85408	intergenic	0.0000
seq_s_4493	85410	intergenic	0.0000
seq_s_4493	85416	intergenic	0.0000
seq_s_4493	85417	intergenic	0.0000
seq_s_4493	85418	intergenic	0.0000
seq_s_4493	85420	intergenic	0.0332
seq_s_4493	85428	intergenic	0.0008
seq_s_4493	85442	intergenic	0.1639
seq_s_4493	85481	intergenic	0.0000
seq_s_4493	85561	intergenic	0.0446
seq_s_4493	85563	intergenic	0.0446
seq_s_4493	85578	intergenic	0.0475
seq_s_4493	85581	intergenic	0.0753
seq_s_4493	85584	intergenic	0.0721
seq_s_4493	85586	intergenic	0.0000
seq_s_4493	85596	intergenic	0.0000
seq_s_4493	85598	intergenic	0.0000
seq_s_4493	85604	intergenic	0.0076
seq_s_4493	85624	intergenic	0.0000
seq_s_4493	85627	intergenic	0.0000
seq_s_4493	85634	intergenic	0.0000
seq_s_4493	85635	intergenic	0.0323
seq_s_4493	85651	intergenic	0.0104
seq_s_4493	85652	intergenic	0.0849
seq_s_4493	85655	intergenic	0.0784
seq_s_4493	85661	intergenic	0.0182
seq_s_4493	85667	intergenic	0.0170
seq_s_4493	85669	intergenic	0.0540
seq_s_4493	85674	intergenic	0.0000
seq_s_4493	85675	intergenic	0.0030
seq_s_4493	85678	intergenic	0.0000
seq_s_4493	85864	intergenic	0.0849
seq_s_4493	85873	intergenic	0.0849
seq_s_4493	85876	intergenic	0.0000
seq_s_4493	85877	intergenic	0.0030
seq_s_4493	85885	intergenic	0.0303
seq_s_4493	85901	intergenic	0.0837
seq_s_4493	85902	intergenic	0.0246
seq_s_4493	85909	intergenic	0.0333
seq_s_4493	85922	intergenic	0.0303
seq_s_4493	85926	intergenic	0.0505
seq_s_4493	85929	intergenic	0.0542
seq_s_4493	85931	intergenic	0.0485
seq_s_4493	85945	intergenic	0.0000
seq_s_4493	85963	intergenic	0.0303
seq_s_4493	85970	intergenic	0.0100
seq_s_4493	85979	intergenic	0.0147
seq_s_4493	85985	intergenic	0.0100
seq_s_4493	85988	intergenic	0.0816
seq_s_4493	85991	intergenic	0.0117
seq_s_4493	85993	intergenic	0.0849
seq_s_4493	85998	intergenic	0.1162
seq_s_4493	86000	intergenic	0.1237
seq_s_4493	86011	intergenic	0.0000
seq_s_4493	86026	intergenic	0.0172
seq_s_4493	86028	intergenic	0.0172
seq_s_4493	86029	intergenic	0.1242
seq_s_4493	86030	intergenic	0.0816
seq_s_4493	86031	intergenic	0.0053
seq_s_4493	86040	intergenic	0.0518
seq_s_4493	86045	intergenic	0.0000
seq_s_4493	86054	intergenic	0.0894
seq_s_4493	86062	intergenic	0.0000
seq_s_4493	86067	intergenic	0.1961
seq_s_4493	86070	intergenic	0.0053
seq_s_4493	86079	intergenic	0.0030
seq_s_4493	86086	intergenic	0.0784
seq_s_4493	86093	intergenic	0.1394
seq_s_4493	86102	intergenic	0.1394
seq_s_4493	86105	intergenic	0.1394
seq_s_4493	86107	intergenic	0.1394
seq_s_4493	86109	intergenic	0.1394
seq_s_4493	86111	intergenic	0.0124
seq_s_4493	86117	intergenic	0.0053
seq_s_4493	86121	intergenic	0.0076
seq_s_4493	86123	intergenic	0.0000
seq_s_4493	86131	intergenic	0.3039
seq_s_4493	86133	intergenic	0.0454
seq_s_4493	86134	intergenic	0.0332
seq_s_4493	86135	intergenic	0.0000
seq_s_4493	86139	intergenic	0.0030
seq_s_4493	86142	intergenic	0.0000
seq_s_4493	86143	intergenic	0.2506
seq_s_4493	86144	intergenic	0.0000
seq_s_4493	86156	intergenic	0.0408
seq_s_4493	86160	intergenic	0.0017
seq_s_4493	86165	intergenic	0.0000
seq_s_4493	86166	intergenic	0.0784
seq_s_4493	86169	intergenic	0.1091
seq_s_4493	86179	intergenic	0.0000
seq_s_4493	86187	intergenic	0.0000
seq_s_4493	86206	intergenic	0.1188
seq_s_4493	86447	intergenic	0.0147
seq_s_4493	86458	intergenic	0.1065
seq_s_4493	86462	intergenic	0.0056
seq_s_4493	86492	intergenic	0.0691
seq_s_4493	86503	intergenic	0.0053
seq_s_4493	86511	intergenic	0.2258
seq_s_4493	86514	intergenic	0.1925
seq_s_4493	86515	intergenic	0.0330
seq_s_4493	86517	intergenic	0.1407
seq_s_4493	86532	intergenic	0.0104
seq_s_4493	86538	intergenic	0.0660
seq_s_4493	86542	intergenic	0.0722
seq_s_4493	86544	intergenic	0.0571
seq_s_4493	86549	intergenic	0.0000
seq_s_4493	86551	intergenic	0.0987
seq_s_4493	86559	intergenic	0.0000
seq_s_4493	86561	intergenic	0.0100
seq_s_4493	86563	intergenic	0.0000
seq_s_4493	86569	intergenic	0.0000
seq_s_4493	86575	intergenic	0.0447
seq_s_4493	86583	intergenic	0.1052
seq_s_4493	86586	intergenic	0.1160
seq_s_4493	86588	intergenic	0.0000
seq_s_4493	86590	intergenic	0.0000
seq_s_4493	86592	intergenic	0.0000
seq_s_4493	86593	intergenic	0.0000
seq_s_4493	86595	intergenic	0.0000
seq_s_4493	86601	intergenic	0.0194
seq_s_4493	86605	intergenic	0.0129
seq_s_4493	86610	intergenic	0.0222
seq_s_4493	86612	intergenic	0.0017
seq_s_4493	86614	intergenic	0.0147
seq_s_4493	86616	intergenic	0.0491
seq_s_4493	86625	intergenic	0.0456
seq_s_4493	86627	intergenic	0.0391
seq_s_4493	86630	intergenic	0.0423
seq_s_4493	86632	intergenic	0.0423
seq_s_4493	86635	intergenic	0.0542
seq_s_4493	86636	intergenic	0.0000
seq_s_4493	86644	intergenic	0.0542
seq_s_4493	86761	intergenic	0.0000
seq_s_4493	86765	intergenic	0.0030
seq_s_4493	86770	intergenic	0.0008
seq_s_4493	87232	intergenic	0.0034
seq_s_4493	87238	intergenic	0.1354
seq_s_4493	87239	intergenic	0.0000
seq_s_4493	87245	intergenic	0.0000
seq_s_4493	87260	intergenic	0.0000
seq_s_4493	87278	intergenic	0.3039
seq_s_4493	87279	intergenic	0.1639
seq_s_4493	87281	intergenic	0.0131
seq_s_4493	87292	intergenic	0.0221
seq_s_4493	87293	intergenic	0.0000
seq_s_4493	87378	intergenic	0.0000
seq_s_4493	87396	intergenic	0.0030
seq_s_4493	87398	intergenic	0.0392
seq_s_4493	87400	intergenic	0.0131
seq_s_4493	87401	intergenic	0.0653
seq_s_4493	87415	intergenic	0.0677
seq_s_4493	87421	intergenic	0.0000
seq_s_4493	87428	intergenic	0.0457
seq_s_4493	87429	intergenic	0.0124
seq_s_4493	87432	intergenic	0.0124
seq_s_4493	87433	intergenic	0.0147
seq_s_4493	87434	intergenic	0.0124
seq_s_4493	87441	intergenic	0.0000
seq_s_4493	87449	intergenic	0.0000
seq_s_4493	87462	intergenic	0.0046
seq_s_4493	87478	intergenic	0.0131
seq_s_4493	87481	intergenic	0.0053
seq_s_4493	87758	intergenic	0.0000
seq_s_4493	87772	intergenic	0.0000
seq_s_4493	87783	intergenic	0.0000
seq_s_4493	87789	intergenic	0.0583
seq_s_4493	87791	intergenic	0.1098
seq_s_4493	87794	intergenic	0.0000
seq_s_4493	87795	intergenic	0.0000
seq_s_4493	87808	intergenic	0.0053
seq_s_4493	87810	intergenic	0.0000
seq_s_4493	88024	intergenic	0.0000
seq_s_4493	88038	intergenic	0.0000
seq_s_4493	88039	intergenic	0.0000
seq_s_4493	88041	intergenic	0.0000
seq_s_4493	88042	intergenic	0.0000
seq_s_4493	88058	intergenic	0.0465
seq_s_4493	88065	intergenic	0.0517
seq_s_4493	88067	intergenic	0.0417
seq_s_4493	88074	intergenic	0.0032
seq_s_4493	88080	intergenic	0.0000
seq_s_4493	88083	intergenic	0.0000
seq_s_4493	88085	intergenic	0.0465
seq_s_4493	88087	intergenic	0.0030
seq_s_4493	88090	intergenic	0.0000
seq_s_4493	88103	intergenic	0.0882
seq_s_4493	88108	intergenic	0.0000
seq_s_4493	88115	intergenic	0.0000
seq_s_4493	88120	intergenic	0.0000
seq_s_4493	88129	intergenic	0.0000
seq_s_4493	88164	intergenic	0.0000
seq_s_4493	88165	intergenic	0.0053
seq_s_4493	88169	intergenic	0.0303
seq_s_4493	88171	intergenic	0.0000
seq_s_4493	88180	intergenic	0.0000
seq_s_4493	88181	intergenic	0.0000
seq_s_4493	88182	intergenic	0.0008
seq_s_4493	88187	intergenic	0.0000
seq_s_4493	88189	intergenic	0.0608
seq_s_4493	88190	intergenic	0.0643
seq_s_4493	88191	intergenic	0.0251
seq_s_4493	88192	intergenic	0.0300
seq_s_4493	88199	intergenic	0.0000
seq_s_4493	88212	intergenic	0.0131
seq_s_4493	88213	intergenic	0.0000
seq_s_4493	88215	intergenic	0.1925
seq_s_4493	88216	intergenic	0.2019
seq_s_4493	88218	intergenic	0.1729
seq_s_4493	88222	intergenic	0.2019
seq_s_4493	88224	intergenic	0.0000
seq_s_4493	88228	intergenic	0.0632
seq_s_4493	88234	intergenic	0.0000
seq_s_4493	88235	intergenic	0.0008
seq_s_4493	88236	intergenic	0.0008
seq_s_4493	88237	intergenic	0.0053
seq_s_4493	88253	intergenic	0.0802
seq_s_4493	88255	intergenic	0.0000
seq_s_4493	88258	intergenic	0.0000
seq_s_4493	88265	intergenic	0.0000
seq_s_4493	88272	intergenic	0.0000
seq_s_4493	88274	intergenic	0.0000
seq_s_4493	88287	intergenic	0.0203
seq_s_4493	88288	intergenic	0.0279
seq_s_4493	88293	intergenic	0.0131
seq_s_4493	88298	intergenic	0.0030
seq_s_4493	88299	intergenic	0.0100
seq_s_4493	88300	intergenic	0.0007
seq_s_4493	88302	intergenic	0.0154
seq_s_4493	88303	intergenic	0.0000
seq_s_4493	88306	intergenic	0.0008
seq_s_4493	88308	intergenic	0.0756
seq_s_4493	88309	intergenic	0.0046
seq_s_4493	88311	intergenic	0.0100
seq_s_4493	88313	intergenic	0.0007
seq_s_4493	88353	intergenic	0.0158
seq_s_4493	88360	intergenic	0.0199
seq_s_4493	88364	intergenic	0.0401
seq_s_4493	88375	intergenic	0.0401
seq_s_4493	88385	intergenic	0.1167
seq_s_4493	88386	intergenic	0.1167
seq_s_4493	88390	intergenic	0.0000
seq_s_4493	88391	intergenic	0.0000
seq_s_4493	88394	intergenic	0.0000
seq_s_4493	88395	intergenic	0.0000
seq_s_4493	88398	intergenic	0.0000
seq_s_4493	88414	intergenic	0.0124
seq_s_4493	88422	intergenic	0.0000
seq_s_4493	88425	intergenic	0.0350
seq_s_4493	88426	intergenic	0.0000
seq_s_4493	88431	intergenic	0.0033
seq_s_4493	88435	intergenic	0.0694
seq_s_4493	88441	intergenic	0.0000
seq_s_4493	88447	intergenic	0.0076
seq_s_4493	88449	intergenic	0.0702
seq_s_4493	88461	intergenic	0.0591
seq_s_4493	88476	intergenic	0.0000
seq_s_4493	88478	intergenic	0.0000
seq_s_4493	88482	intergenic	0.0653
seq_s_4493	88489	intergenic	0.0430
seq_s_4493	88495	intergenic	0.0000
seq_s_4493	88502	intergenic	0.0571
seq_s_4493	88506	intergenic	0.0000
seq_s_4493	88509	intergenic	0.0051
seq_s_4493	88514	intergenic	0.0000
seq_s_4493	88515	intergenic	0.0000
seq_s_4493	88519	intergenic	0.1639
seq_s_4493	88524	intergenic	0.0000
seq_s_4493	88526	intergenic	0.0000
seq_s_4493	88529	intergenic	0.0632
seq_s_4493	88531	intergenic	0.0000
seq_s_4493	88533	intergenic	0.0000
seq_s_4493	88541	intergenic	0.0653
seq_s_4493	88543	intergenic	0.0000
seq_s_4493	89229	intergenic	0.0000
seq_s_4493	89237	intergenic	0.0076
seq_s_4493	89250	intergenic	0.0252
seq_s_4493	89261	intergenic	0.0000
seq_s_4493	89264	intergenic	0.0008
seq_s_4493	89266	intergenic	0.0000
seq_s_4493	89267	intergenic	0.0000
seq_s_4493	89271	intergenic	0.0000
seq_s_4493	89272	intergenic	0.0000
seq_s_4493	89277	intergenic	0.0261
seq_s_4493	89280	intergenic	0.0000
seq_s_4493	89282	intergenic	0.0000
seq_s_4493	89286	intergenic	0.0382
seq_s_4493	89288	intergenic	0.0000
seq_s_4493	89293	intergenic	0.0313
seq_s_4493	89297	intergenic	0.0000
seq_s_4493	89305	intergenic	0.1639
seq_s_4493	89310	intergenic	0.0000
seq_s_4493	89313	intergenic	0.0313
seq_s_4493	89327	intergenic	0.0000
seq_s_4493	89331	intergenic	0.0477
seq_s_4493	89332	intergenic	0.0100
seq_s_4493	89333	intergenic	0.0000
seq_s_4493	89338	intergenic	0.0076
seq_s_4493	89347	intergenic	0.0000
seq_s_4493	89350	intergenic	0.0076
seq_s_4493	89363	intergenic	0.0008
seq_s_4493	89366	intergenic	0.0000
seq_s_4493	89370	intergenic	0.0000
seq_s_4493	89375	intergenic	0.0000
seq_s_4493	89381	intergenic	0.0000
seq_s_4493	89383	intergenic	0.0000
seq_s_4493	89396	intergenic	0.0228
seq_s_4493	89403	intergenic	0.0053
seq_s_4493	89425	intergenic	0.0000
seq_s_4493	89426	intergenic	0.0034
seq_s_4493	89428	intergenic	0.0000
seq_s_4493	89432	intergenic	0.0512
seq_s_4493	89433	intergenic	0.0000
seq_s_4493	89439	intergenic	0.0000
seq_s_4493	89443	intergenic	0.0303
seq_s_4493	89446	intergenic	0.0000
seq_s_4493	89449	intergenic	0.0182
seq_s_4493	89454	intergenic	0.0117
seq_s_4493	89457	intergenic	0.0100
seq_s_4493	89470	intergenic	0.0000
seq_s_4493	89476	intergenic	0.0446
seq_s_4493	89479	intergenic	0.0906
seq_s_4493	89483	intergenic	0.0000
seq_s_4493	89496	intergenic	0.0000
seq_s_4493	89498	intergenic	0.1639
seq_s_4493	89502	intergenic	0.0371
seq_s_4493	89508	intergenic	0.0512
seq_s_4493	89551	intergenic	0.1105
seq_s_4493	89563	intergenic	0.0104
seq_s_4493	89564	intergenic	0.0076
seq_s_4493	89566	intergenic	0.1275
seq_s_4493	89576	intergenic	0.0000
seq_s_4493	89581	intergenic	0.1639
seq_s_4493	89592	intergenic	0.0000
seq_s_4493	89593	intergenic	0.0000
seq_s_4493	89596	intergenic	0.0258
seq_s_4493	89597	intergenic	0.0000
seq_s_4493	89602	intergenic	0.0277
seq_s_4493	89610	intergenic	0.0251
seq_s_4493	89613	intergenic	0.0076
seq_s_4493	89616	intergenic	0.0000
seq_s_4493	89617	intergenic	0.0013
seq_s_4493	89621	intergenic	0.0131
seq_s_4493	89622	intergenic	0.0000
seq_s_4493	89623	intergenic	0.0100
seq_s_4493	89626	intergenic	0.0653
seq_s_4493	89627	intergenic	0.0000
seq_s_4493	89628	intergenic	0.1639
seq_s_4493	89629	intergenic	0.1639
seq_s_4493	89635	intergenic	0.0008
seq_s_4493	89637	intergenic	0.0100
seq_s_4493	89638	intergenic	0.0100
seq_s_4493	89648	intergenic	0.1729
seq_s_4493	89650	intergenic	0.1639
seq_s_4493	89651	intergenic	0.0131
seq_s_4493	89652	intergenic	0.0053
seq_s_4493	89657	intergenic	0.0653
seq_s_4493	89658	intergenic	0.0967
seq_s_4493	89662	intergenic	0.0018
seq_s_4493	89679	intergenic	0.0297
seq_s_4493	89681	intergenic	0.0660
seq_s_4493	89683	intergenic	0.0071
seq_s_4493	89684	intergenic	0.0000
seq_s_4493	89687	intergenic	0.0332
seq_s_4493	89697	intergenic	0.0121
seq_s_4493	89701	intergenic	0.0729
seq_s_4493	89716	intergenic	0.0000
seq_s_4493	89717	intergenic	0.1354
seq_s_4493	89719	intergenic	0.0967
seq_s_4493	89731	intergenic	0.1354
seq_s_4493	89735	intergenic	0.0996
seq_s_4493	89744	intergenic	0.0376
seq_s_4493	89747	intergenic	0.0487
seq_s_4493	89761	intergenic	0.1275
seq_s_4493	89770	intergenic	0.0000
seq_s_4493	89783	intergenic	0.1275
seq_s_4493	89787	intergenic	0.0566
seq_s_4493	89799	intergenic	0.0561
seq_s_4493	89804	intergenic	0.0000
seq_s_4493	89830	intergenic	0.1639
seq_s_4493	89831	intergenic	0.1175
seq_s_4493	89840	intergenic	0.1628
seq_s_4493	89848	intergenic	0.0261
seq_s_4493	89849	intergenic	0.0571
seq_s_4493	89856	intergenic	0.0512
seq_s_4493	89860	intergenic	0.0303
seq_s_4493	89861	intergenic	0.0089
seq_s_4493	89862	intergenic	0.0849
seq_s_4493	89865	intergenic	0.0826
seq_s_4493	89874	intergenic	0.0000
seq_s_4493	89891	intergenic	0.0541
seq_s_4493	89898	intergenic	0.0000
seq_s_4493	89904	intergenic	0.0124
seq_s_4493	89908	intergenic	0.0053
seq_s_4493	89909	intergenic	0.1628
seq_s_4493	89912	intergenic	0.0124
seq_s_4493	89913	intergenic	0.0124
seq_s_4493	89914	intergenic	0.1639
seq_s_4493	89915	intergenic	0.0349
seq_s_4493	89918	intergenic	0.0131
seq_s_4493	89919	intergenic	0.0000
seq_s_4493	89920	intergenic	0.0000
seq_s_4493	89929	intergenic	0.0512
seq_s_4493	89936	intergenic	0.0000
seq_s_4493	89940	intergenic	0.0000
seq_s_4493	89947	intergenic	0.0066
seq_s_4493	89951	intergenic	0.0014
seq_s_4493	89952	intergenic	0.0020
seq_s_4493	89959	intergenic	0.0147
seq_s_4493	89973	intergenic	0.0000
seq_s_4493	89982	intergenic	0.0297
seq_s_4493	89987	intergenic	0.0297
seq_s_4493	89998	intergenic	0.0000
seq_s_4493	90005	intergenic	0.0221
seq_s_4493	90006	intergenic	0.0000
seq_s_4493	90009	intergenic	0.0000
seq_s_4493	90012	intergenic	0.0131
seq_s_4493	90014	intergenic	0.0000
seq_s_4493	90017	intergenic	0.0034
seq_s_4493	90019	intergenic	0.0053
seq_s_4493	90020	intergenic	0.0517
seq_s_4493	90027	intergenic	0.0653
seq_s_4493	90028	intergenic	0.0653
seq_s_4493	90032	intergenic	0.0147
seq_s_4493	90043	intergenic	0.0000
seq_s_4493	90046	intergenic	0.0323
seq_s_4493	90054	intergenic	0.0000
seq_s_4493	90063	intergenic	0.0000
seq_s_4493	90126	intergenic	0.0030
seq_s_4493	90128	intergenic	0.0000
seq_s_4493	90377	intergenic	0.1333
seq_s_4493	90378	intergenic	0.1333
seq_s_4493	90379	intergenic	0.0000
seq_s_4493	90380	intergenic	0.1333
seq_s_4493	90382	intergenic	0.0147
seq_s_4493	90396	intergenic	0.0000
seq_s_4493	90398	intergenic	0.0196
seq_s_4493	90402	intergenic	0.0362
seq_s_4493	90404	intergenic	0.0000
seq_s_4493	90412	intergenic	0.0601
seq_s_4493	90434	intergenic	0.0000
seq_s_4493	90436	intergenic	0.0253
seq_s_4493	90440	intergenic	0.0000
seq_s_4493	90442	intergenic	0.0000
seq_s_4493	90448	intergenic	0.0000
seq_s_4493	90449	intergenic	0.0007
seq_s_4493	90453	intergenic	0.0100
seq_s_4493	90454	intergenic	0.0328
seq_s_4493	90456	intergenic	0.0000
seq_s_4493	90457	intergenic	0.0303
seq_s_4493	90462	intergenic	0.1526
seq_s_4493	90463	intergenic	0.0000
seq_s_4493	90470	intergenic	0.0000
seq_s_4493	90472	intergenic	0.0000
seq_s_4493	90474	intergenic	0.0076
seq_s_4493	90475	intergenic	0.0008
seq_s_4493	90478	intergenic	0.0221
seq_s_4493	90481	intergenic	0.0000
seq_s_4493	90483	intergenic	0.0000
seq_s_4493	90485	intergenic	0.0000
seq_s_4493	90487	intergenic	0.0000
seq_s_4493	90491	intergenic	0.0000
seq_s_4493	90494	intergenic	0.0000
seq_s_4493	90496	intergenic	0.1628
seq_s_4493	90499	intergenic	0.0000
seq_s_4493	90501	intergenic	0.0000
seq_s_4493	90508	intergenic	0.0653
seq_s_4493	90512	intergenic	0.0512
seq_s_4493	90520	intergenic	0.1639
seq_s_4493	90584	intergenic	0.0000
seq_s_4493	90614	intergenic	0.0000
seq_s_4493	90618	intergenic	0.2584
seq_s_4493	90620	intergenic	0.0000
seq_s_4493	90632	intergenic	0.0008
seq_s_4493	90657	intergenic	0.0826
seq_s_4493	90660	intergenic	0.0000
seq_s_4493	90666	intergenic	0.0000
seq_s_4493	90668	intergenic	0.0000
seq_s_4493	90673	intergenic	0.0050
seq_s_4493	90676	intergenic	0.0000
seq_s_4493	90812	intergenic	0.0124
seq_s_4493	90824	intergenic	0.0000
seq_s_4493	90825	intergenic	0.0053
seq_s_4493	90844	intergenic	0.0000
seq_s_4493	90845	intergenic	0.0271
seq_s_4493	90876	intergenic	0.0000
seq_s_4493	90975	intergenic	0.0147
seq_s_4493	91105	intergenic	0.0058
seq_s_4493	91133	intergenic	0.1639
seq_s_4493	91136	intergenic	0.0401
seq_s_4493	91137	intergenic	0.0008
seq_s_4493	91174	intergenic	0.0008
seq_s_4493	91175	intergenic	0.0653
seq_s_4493	91182	intergenic	0.0583
seq_s_4493	91209	intergenic	0.0910
seq_s_4493	91233	intergenic	0.0000
seq_s_4493	91245	intergenic	0.0000
seq_s_4493	91252	intergenic	0.0296
seq_s_4493	91275	intergenic	0.0000
seq_s_4493	91352	intergenic	0.1639
seq_s_4493	91395	intergenic	0.0000
seq_s_4493	91406	intergenic	0.0000
seq_s_4493	91407	intergenic	0.0000
seq_s_4493	91408	intergenic	0.0007
seq_s_4493	91414	intergenic	0.0484
seq_s_4493	91424	intergenic	0.0053
seq_s_4493	91428	intergenic	0.1455
seq_s_4493	91443	intergenic	0.0030
seq_s_4493	91458	intergenic	0.0662
seq_s_4493	91463	intergenic	0.0000
seq_s_4493	91474	intergenic	0.0124
seq_s_4493	91485	intergenic	0.0000
seq_s_4493	91491	intergenic	0.0030
seq_s_4493	91493	intergenic	0.0491
seq_s_4493	91506	intergenic	0.1958
seq_s_4493	91519	intergenic	0.0008
seq_s_4493	91530	intergenic	0.0000
seq_s_4493	91531	intergenic	0.0000
seq_s_4493	91532	intergenic	0.1628
seq_s_4493	91534	intergenic	0.0124
seq_s_4493	91539	intergenic	0.0251
seq_s_4493	91553	intergenic	0.0000
seq_s_4493	91576	intergenic	0.0491
seq_s_4493	91583	intergenic	0.0303
seq_s_4493	91588	intergenic	0.0129
seq_s_4493	91595	intergenic	0.0000
seq_s_4493	91596	intergenic	0.0653
seq_s_4493	91601	intergenic	0.0000
seq_s_4493	91602	intergenic	0.1639
seq_s_4493	91603	intergenic	0.0653
seq_s_4493	91630	intergenic	0.0000
seq_s_4493	91637	intergenic	0.0000
seq_s_4493	91644	intergenic	0.0131
seq_s_4493	91720	intergenic	0.0653
seq_s_4493	91725	intergenic	0.0458
seq_s_4493	91741	intergenic	0.0040
seq_s_4493	91747	intergenic	0.0110
seq_s_4493	91757	intergenic	0.0653
seq_s_4493	91777	intergenic	0.0000
seq_s_4493	91784	intergenic	0.1639
seq_s_4493	91789	intergenic	0.0000
seq_s_4493	91796	intergenic	0.0034
seq_s_4493	91802	intergenic	0.0458
seq_s_4493	91804	intergenic	0.0782
seq_s_4493	91808	intergenic	0.0000
seq_s_4493	91817	intergenic	0.0368
seq_s_4493	91825	intergenic	0.0158
seq_s_4493	91834	intergenic	0.0000
seq_s_4493	91838	intergenic	0.0058
seq_s_4493	91841	intergenic	0.0000
seq_s_4493	91843	intergenic	0.0000
seq_s_4493	93330	intergenic	0.0392
seq_s_4493	93333	intergenic	0.0863
seq_s_4493	93339	intergenic	0.0740
seq_s_4493	93375	intergenic	0.0030
seq_s_4493	93381	intergenic	0.0000
seq_s_4493	93382	intergenic	0.1639
seq_s_4493	93383	intergenic	0.0422
seq_s_4493	93385	intergenic	0.0520
seq_s_4493	93393	intergenic	0.0000
seq_s_4493	93395	intergenic	0.0323
seq_s_4493	93398	intergenic	0.1639
seq_s_4493	93401	intergenic	0.0000
seq_s_4493	93405	intergenic	0.0653
seq_s_4493	93416	intergenic	0.0272
seq_s_4493	93418	intergenic	0.0030
seq_s_4493	93428	intergenic	0.0967
seq_s_4493	93429	intergenic	0.0000
seq_s_4493	93434	intergenic	0.0177
seq_s_4493	93435	intergenic	0.0000
seq_s_4493	93447	intergenic	0.0008
seq_s_4493	93451	intergenic	0.0000
seq_s_4493	93456	intergenic	0.0084
seq_s_4493	93459	intergenic	0.0013
seq_s_4493	93465	intergenic	0.0084
seq_s_4493	93483	intergenic	0.0053
seq_s_4493	93484	intergenic	0.0000
seq_s_4493	93490	intergenic	0.0030
seq_s_4493	93495	intergenic	0.0000
seq_s_4493	93504	intergenic	0.0991
seq_s_4493	93508	intergenic	0.0000
seq_s_4493	93511	intergenic	0.0000
seq_s_4493	93530	intergenic	0.0000
seq_s_4493	93553	intergenic	0.1639
seq_s_4493	93555	intergenic	0.0018
seq_s_4493	93556	intergenic	0.0008
seq_s_4493	93562	intergenic	0.0653
seq_s_4493	93565	intergenic	0.0000
seq_s_4493	93580	intergenic	0.0030
seq_s_4493	93581	intergenic	0.0131
seq_s_4493	93582	intergenic	0.0131
seq_s_4493	93583	intergenic	0.0000
seq_s_4493	93601	intergenic	0.0008
seq_s_4493	93603	intergenic	0.0008
seq_s_4493	93629	intergenic	0.0053
seq_s_4493	93638	intergenic	0.0000
seq_s_4493	93639	intergenic	0.0419
seq_s_4493	93645	intergenic	0.0147
seq_s_4493	93664	intergenic	0.0177
seq_s_4493	93665	intergenic	0.0013
seq_s_4493	93667	intergenic	0.0052
seq_s_4493	93674	intergenic	0.0000
seq_s_4493	93679	intergenic	0.0000
seq_s_4493	93697	intergenic	0.0000
seq_s_4493	93706	intergenic	0.0000
seq_s_4493	93707	intergenic	0.0109
seq_s_4493	93717	intergenic	0.0000
seq_s_4493	93720	intergenic	0.0542
seq_s_4493	93725	intergenic	0.0571
seq_s_4493	93729	intergenic	0.0630
seq_s_4493	93733	intergenic	0.1628
seq_s_4493	93743	intergenic	0.0303
seq_s_4493	93744	intergenic	0.0653
seq_s_4493	93746	intergenic	0.1639
seq_s_4493	93760	intergenic	0.0000
seq_s_4493	93772	intergenic	0.0008
seq_s_4493	93773	intergenic	0.0000
seq_s_4493	93775	intergenic	0.0000
seq_s_4493	93784	intergenic	0.0000
seq_s_4493	93790	intergenic	0.0124
seq_s_4493	93792	intergenic	0.0000
seq_s_4493	93795	intergenic	0.0653
seq_s_4493	93796	intergenic	0.0653
seq_s_4493	93799	intergenic	0.1639
seq_s_4493	93801	intergenic	0.0000
seq_s_4493	93808	intergenic	0.1639
seq_s_4493	93815	intergenic	0.0000
seq_s_4493	93822	intergenic	0.0000
seq_s_4493	93825	intergenic	0.0008
seq_s_4493	93830	intergenic	0.0000
seq_s_4493	93835	intergenic	0.0008
seq_s_4493	93840	intergenic	0.0000
seq_s_4493	93853	intergenic	0.0000
seq_s_4493	93866	intergenic	0.0746
seq_s_4493	93887	intergenic	0.1639
seq_s_4493	93890	intergenic	0.0259
seq_s_4493	93891	intergenic	0.0053
seq_s_4493	93892	intergenic	0.0303
seq_s_4493	93900	intergenic	0.0053
seq_s_4493	93903	intergenic	0.0305
seq_s_4493	93904	intergenic	0.0053
seq_s_4493	93910	intergenic	0.0000
seq_s_4493	93917	intergenic	0.0196
seq_s_4493	93919	intergenic	0.0008
seq_s_4493	93930	intergenic	0.0253
seq_s_4493	93947	intergenic	0.0000
seq_s_4493	93948	intergenic	0.0131
seq_s_4493	93949	intergenic	0.0000
seq_s_4493	93954	intergenic	0.0746
seq_s_4493	93968	intergenic	0.0000
seq_s_4493	93974	intergenic	0.0253
seq_s_4493	93978	intergenic	0.0000
seq_s_4493	93981	intergenic	0.0503
seq_s_4493	93985	intergenic	0.0000
seq_s_4493	93988	intergenic	0.1961
seq_s_4493	93989	intergenic	0.0000
seq_s_4493	93991	intergenic	0.0000
seq_s_4493	93993	intergenic	0.0000
seq_s_4493	93996	intergenic	0.0000
seq_s_4493	94002	intergenic	0.0000
seq_s_4493	94007	intergenic	0.1639
seq_s_4493	94010	intergenic	0.0261
seq_s_4493	94017	intergenic	0.0261
seq_s_4493	94018	intergenic	0.0865
seq_s_4493	94020	intergenic	0.0000
seq_s_4493	94025	intergenic	0.0000
seq_s_4493	94027	intergenic	0.0303
seq_s_4493	94028	intergenic	0.0000
seq_s_4493	94034	intergenic	0.0000
seq_s_4493	94038	intergenic	0.0053
seq_s_4493	94040	intergenic	0.0053
seq_s_4493	94042	intergenic	0.0000
seq_s_4493	94049	intergenic	0.0034
seq_s_4493	94065	intergenic	0.0653
seq_s_4493	94068	intergenic	0.0653
seq_s_4493	94070	intergenic	0.0147
seq_s_4493	94073	intergenic	0.0000
seq_s_4493	94075	intergenic	0.0653
seq_s_4493	94076	intergenic	0.0746
seq_s_4493	94090	intergenic	0.0000
seq_s_4493	94092	intergenic	0.0131
seq_s_4493	94094	intergenic	0.0403
seq_s_4493	94095	intergenic	0.0076
seq_s_4493	94102	intergenic	0.0000
seq_s_4493	94107	intergenic	0.2506
seq_s_4493	94112	intergenic	0.0147
seq_s_4493	94116	intergenic	0.2506
seq_s_4493	94117	intergenic	0.0370
seq_s_4493	94123	intergenic	0.0000
seq_s_4493	94129	intergenic	0.0000
seq_s_4493	94142	intergenic	0.0147
seq_s_4493	94150	intergenic	0.0403
seq_s_4493	94161	intergenic	0.0000
seq_s_4493	94177	intergenic	0.0000
seq_s_4493	94180	intergenic	0.0328
seq_s_4493	94181	intergenic	0.0008
seq_s_4493	94188	intergenic	0.0000
seq_s_4493	94190	intergenic	0.0000
seq_s_4493	94196	intergenic	0.0456
seq_s_4493	94204	intergenic	0.0030
seq_s_4493	94207	intergenic	0.0008
seq_s_4493	94210	intergenic	0.0261
seq_s_4493	94214	intergenic	0.0053
seq_s_4493	94215	intergenic	0.0000
seq_s_4493	94217	intergenic	0.0000
seq_s_4493	94228	intergenic	0.0000
seq_s_4493	94229	intergenic	0.0000
seq_s_4493	94236	intergenic	0.1354
seq_s_4493	94245	intergenic	0.0100
seq_s_4493	94246	intergenic	0.4267
seq_s_4493	94247	intergenic	0.4267
seq_s_4493	94251	intergenic	0.0000
seq_s_4493	94253	intergenic	0.0000
seq_s_4493	94262	intergenic	0.0000
seq_s_4493	94263	intergenic	0.0303
seq_s_4493	94268	intergenic	0.0000
seq_s_4493	94275	intergenic	0.0000
seq_s_4493	94276	intergenic	0.0000
seq_s_4493	94277	intergenic	0.0000
seq_s_4493	94278	intergenic	0.0000
seq_s_4493	94298	intergenic	0.0512
seq_s_4493	94301	intergenic	0.0253
seq_s_4493	94308	intergenic	0.4267
seq_s_4493	94312	intergenic	0.0000
seq_s_4493	94356	intergenic	0.0000
seq_s_4493	94375	intergenic	0.0034
seq_s_4493	94379	intergenic	0.0000
seq_s_4493	94383	intergenic	0.0076
seq_s_4493	94384	intergenic	0.0030
seq_s_4493	94388	intergenic	0.0000
seq_s_4493	94391	intergenic	0.0512
seq_s_4493	94394	intergenic	0.0000
seq_s_4493	94399	intergenic	0.0653
seq_s_4493	94410	intergenic	0.0370
seq_s_4493	94423	intergenic	0.0030
seq_s_4493	94425	intergenic	0.0030
seq_s_4493	94433	intergenic	0.0053
seq_s_4493	94438	intergenic	0.0000
seq_s_4493	94443	intergenic	0.0008
seq_s_4493	94452	intergenic	0.0303
seq_s_4493	94467	intergenic	0.0000
seq_s_4493	94468	intergenic	0.0015
seq_s_4493	94470	intergenic	0.0000
seq_s_4493	94472	intergenic	0.0000
seq_s_4493	94473	intergenic	0.0000
seq_s_4493	94474	intergenic	0.0000
seq_s_4493	94476	intergenic	0.0089
seq_s_4493	94483	intergenic	0.0000
seq_s_4493	94491	intergenic	0.0000
seq_s_4493	94493	intergenic	0.0967
seq_s_4493	94511	intergenic	0.0000
seq_s_4493	94512	intergenic	0.0000
seq_s_4493	94524	intergenic	0.0007
seq_s_4493	94528	intergenic	0.0000
seq_s_4493	94531	intergenic	0.0076
seq_s_4493	94537	intergenic	0.0000
seq_s_4493	94540	intergenic	0.0053
seq_s_4493	94551	intergenic	0.0000
seq_s_4493	94556	intergenic	0.0653
seq_s_4493	94559	intergenic	0.0000
seq_s_4493	94561	intergenic	0.0000
seq_s_4493	94566	intergenic	0.0076
seq_s_4493	94569	intergenic	0.0124
seq_s_4493	94570	intergenic	0.0457
seq_s_4493	94573	intergenic	0.0653
seq_s_4493	94575	intergenic	0.0000
seq_s_4493	94577	intergenic	0.3192
seq_s_4493	94579	intergenic	0.0303
seq_s_4493	94580	intergenic	0.0000
seq_s_4493	94581	intergenic	0.0000
seq_s_4493	94585	intergenic	0.0000
seq_s_4493	94590	intergenic	0.1639
seq_s_4493	94591	intergenic	0.1639
seq_s_4493	94594	intergenic	0.0000
seq_s_4493	94646	intergenic	0.0000
seq_s_4493	94648	intergenic	0.4462
seq_s_4493	94653	intergenic	0.5991
seq_s_4493	94656	intergenic	0.0653
seq_s_4493	94696	intergenic	0.0000
seq_s_4493	94697	intergenic	0.0000
seq_s_4493	94703	intergenic	0.0124
seq_s_4493	94707	intergenic	0.0000
seq_s_4493	94715	intergenic	0.0056
seq_s_4493	94719	intergenic	0.0000
seq_s_4493	94720	intergenic	0.3192
seq_s_4493	94721	intergenic	0.0000
seq_s_4493	94723	intergenic	0.0000
seq_s_4493	94731	intergenic	0.0653
seq_s_4493	94735	intergenic	0.0654
seq_s_4493	94736	intergenic	0.0303
seq_s_4493	94737	intergenic	0.0753
seq_s_4493	94743	intergenic	0.0261
seq_s_4493	94747	intergenic	0.0000
seq_s_4493	94752	intergenic	0.0147
seq_s_4493	94755	intergenic	0.0416
seq_s_4493	94760	intergenic	0.0303
seq_s_4493	94762	intergenic	0.0000
seq_s_4493	94767	intergenic	0.0000
seq_s_4493	94774	intergenic	0.0008
seq_s_4493	94777	intergenic	0.0000
seq_s_4493	94778	intergenic	0.1639
seq_s_4493	94787	intergenic	0.0124
seq_s_4493	94789	intergenic	0.0000
seq_s_4493	94822	intergenic	0.0000
seq_s_4493	94837	intergenic	0.0303
seq_s_4493	94851	intergenic	0.0000
seq_s_4493	94854	intergenic	0.0000
seq_s_4493	94856	intergenic	0.0000
seq_s_4493	94857	intergenic	0.0058
seq_s_4493	94859	intergenic	0.0303
seq_s_4493	94863	intergenic	0.3039
seq_s_4493	94883	intergenic	0.0655
seq_s_4493	94895	intergenic	0.0000
seq_s_4493	94897	intergenic	0.0000
seq_s_4493	94898	intergenic	0.0653
seq_s_4493	94905	intergenic	0.0653
seq_s_4493	94922	intergenic	0.0000
seq_s_4493	94923	intergenic	0.0303
seq_s_4493	94930	intergenic	0.0172
seq_s_4493	94934	intergenic	0.0000
seq_s_4493	94936	intergenic	0.0000
seq_s_4493	94965	intergenic	0.0253
seq_s_4493	94968	intergenic	0.0124
seq_s_4493	94975	intergenic	0.0000
seq_s_4493	94980	intergenic	0.1097
seq_s_4493	94982	intergenic	0.0512
seq_s_4493	94984	intergenic	0.0000
seq_s_4493	94986	intergenic	0.0000
seq_s_4493	94990	intergenic	0.0196
seq_s_4493	94998	intergenic	0.0000
seq_s_4493	95007	intergenic	0.0303
seq_s_4493	95009	intergenic	0.0053
seq_s_4493	95012	intergenic	0.0000
seq_s_4493	95013	intergenic	0.0000
seq_s_4493	95016	intergenic	0.3589
seq_s_4493	95027	intergenic	0.0000
seq_s_4493	95030	intergenic	0.0053
seq_s_4493	95034	intergenic	0.0000
seq_s_4493	95036	intergenic	0.0000
seq_s_4493	95045	intergenic	0.0026
[truncated: 14,057 more rows]
