# Supplementary material for: Ecological genomics in the Northern krill uncovers loci for local adaptation across ocean basins
Source: Nat Commun. 2024 Aug 1;15:6297. doi: 10.1038/s41467-024-50239-7 (PMC11294593; doi:10.1038/s41467-024-50239-7)
Supplement: Supplementary file 15 — Source Data [file 41467_2024_50239_MOESM15_ESM.zip › Source_data/Source_data.Fig_4/Source_data.Fig_4bi/3.cacophony.REF_STRG_1_24297_XLOC_079574.fst.windows.tsv]

CHROM	POS	fst
seq_s_4493	1	0.0161
seq_s_4493	2001	0.0009
seq_s_4493	6001	0.0110
seq_s_4493	10001	0.0048
seq_s_4493	11001	0.0078
seq_s_4493	12001	0.0417
seq_s_4493	13001	0.0571
seq_s_4493	15001	0.0585
seq_s_4493	18001	0.0225
seq_s_4493	19001	0.0762
seq_s_4493	20001	0.0325
seq_s_4493	21001	0.1513
seq_s_4493	25001	0.0212
seq_s_4493	27001	0.0145
seq_s_4493	29001	0.0174
seq_s_4493	35001	0.0141
seq_s_4493	36001	-0.0021
seq_s_4493	40001	0.0112
seq_s_4493	43001	0.1230
seq_s_4493	44001	0.1119
seq_s_4493	45001	0.0455
seq_s_4493	46001	0.0564
seq_s_4493	47001	0.0493
seq_s_4493	52001	0.1556
seq_s_4493	53001	0.1322
seq_s_4493	54001	0.0305
seq_s_4493	55001	0.1390
seq_s_4493	57001	0.0488
seq_s_4493	60001	0.0415
seq_s_4493	65001	0.0754
seq_s_4493	66001	0.0479
seq_s_4493	68001	0.0602
seq_s_4493	69001	0.1579
seq_s_4493	70001	0.0724
seq_s_4493	71001	0.1451
seq_s_4493	72001	0.0797
seq_s_4493	73001	0.0314
seq_s_4493	74001	0.0334
seq_s_4493	76001	0.0233
seq_s_4493	77001	0.0464
seq_s_4493	78001	0.0638
seq_s_4493	79001	0.0338
seq_s_4493	80001	0.0617
seq_s_4493	81001	0.0641
seq_s_4493	82001	0.0447
seq_s_4493	83001	0.0063
seq_s_4493	84001	0.0426
seq_s_4493	85001	0.0801
seq_s_4493	86001	0.1616
seq_s_4493	87001	0.0730
seq_s_4493	88001	0.0934
seq_s_4493	89001	0.0800
seq_s_4493	90001	0.0852
seq_s_4493	91001	0.0805
seq_s_4493	93001	0.0623
seq_s_4493	94001	0.0742
seq_s_4493	95001	0.0632
seq_s_4493	96001	0.0522
seq_s_4493	97001	0.0416
seq_s_4493	98001	0.0732
seq_s_4493	100001	0.0349
seq_s_4493	101001	0.0234
seq_s_4493	102001	0.1129
seq_s_4493	106001	0.0266
seq_s_4493	113001	0.0157
seq_s_4493	114001	0.1117
seq_s_4493	115001	0.1020
seq_s_4493	120001	0.1437
seq_s_4493	122001	0.0706
seq_s_4493	123001	0.0716
seq_s_4493	124001	0.0526
seq_s_4493	125001	0.0530
seq_s_4493	126001	0.0417
seq_s_4493	127001	0.0207
seq_s_4493	129001	0.0703
seq_s_4493	130001	0.0819
seq_s_4493	132001	0.0041
seq_s_4493	133001	0.0341
seq_s_4493	134001	0.0376
seq_s_4493	135001	0.0589
seq_s_4493	136001	0.0548
seq_s_4493	137001	0.0393
seq_s_4493	138001	0.0447
seq_s_4493	139001	0.0830
seq_s_4493	140001	0.0597
seq_s_4493	141001	0.0736
seq_s_4493	142001	0.0497
seq_s_4493	143001	0.0217
seq_s_4493	144001	0.1790
seq_s_4493	145001	0.1902
seq_s_4493	146001	0.2073
seq_s_4493	147001	0.2121
seq_s_4493	148001	0.0345
seq_s_4493	149001	0.0088
seq_s_4493	150001	0.1087
seq_s_4493	151001	0.2239
seq_s_4493	152001	0.1696
seq_s_4493	153001	0.1102
seq_s_4493	154001	0.0695
seq_s_4493	155001	0.0369
seq_s_4493	156001	0.0701
seq_s_4493	157001	0.0620
seq_s_4493	158001	0.1260
seq_s_4493	159001	0.0758
seq_s_4493	160001	0.0680
seq_s_4493	161001	0.0402
seq_s_4493	162001	0.1072
seq_s_4493	163001	0.0264
seq_s_4493	164001	0.0626
seq_s_4493	165001	0.1456
seq_s_4493	166001	0.0846
seq_s_4493	167001	0.0450
seq_s_4493	168001	0.0311
seq_s_4493	169001	0.0946
seq_s_4493	170001	0.1253
seq_s_4493	171001	0.3260
seq_s_4493	172001	0.1694
seq_s_4493	173001	0.2110
seq_s_4493	174001	0.3271
seq_s_4493	175001	0.2816
seq_s_4493	176001	0.2335
seq_s_4493	177001	0.1771
seq_s_4493	178001	0.2074
seq_s_4493	179001	0.1130
seq_s_4493	180001	0.2103
seq_s_4493	181001	0.0458
seq_s_4493	182001	0.1012
seq_s_4493	183001	0.0898
seq_s_4493	184001	0.0853
seq_s_4493	185001	0.0640
seq_s_4493	186001	0.0587
seq_s_4493	187001	0.0580
seq_s_4493	188001	0.0374
seq_s_4493	189001	0.0387
seq_s_4493	190001	0.0486
seq_s_4493	191001	0.0503
seq_s_4493	192001	0.1272
seq_s_4493	193001	0.1435
seq_s_4493	194001	0.0642
seq_s_4493	195001	0.0750
seq_s_4493	196001	0.0474
seq_s_4493	197001	0.0340
seq_s_4493	199001	0.0732
seq_s_4493	200001	0.1035
seq_s_4493	201001	0.0241
seq_s_4493	202001	0.0439
seq_s_4493	204001	0.5869
seq_s_4493	205001	0.6864
seq_s_4493	206001	0.6658
seq_s_4493	207001	0.5290
seq_s_4493	208001	0.6726
seq_s_4493	209001	0.4731
seq_s_4493	210001	0.6741
seq_s_4493	211001	0.4659
seq_s_4493	212001	0.4182
seq_s_4493	214001	0.6025
seq_s_4493	215001	0.4993
seq_s_4493	219001	0.5058
seq_s_4493	220001	0.5545
seq_s_4493	221001	0.3247
seq_s_4493	222001	0.5307
seq_s_4493	223001	0.5930
seq_s_4493	225001	0.1758
seq_s_4493	226001	0.5290
seq_s_4493	227001	0.5782
seq_s_4493	229001	0.1117
seq_s_4493	232001	0.1056
seq_s_4493	233001	0.6972
seq_s_4493	234001	0.7097
seq_s_4493	237001	0.0779
seq_s_4493	238001	0.0434
seq_s_4493	239001	0.0660
seq_s_4493	240001	0.2702
seq_s_4493	241001	0.1196
seq_s_4493	242001	0.0696
seq_s_4493	248001	0.0535
seq_s_4493	249001	0.0683
seq_s_4493	251001	0.3101
seq_s_4493	252001	0.0679
seq_s_4493	253001	0.3276
seq_s_4493	255001	0.0031
seq_s_4493	256001	0.5128
seq_s_4493	257001	0.6415
seq_s_4493	258001	0.3054
seq_s_4493	260001	0.3125
seq_s_4493	261001	0.0633
seq_s_4493	268001	0.0692
seq_s_4493	269001	0.0400
seq_s_4493	270001	0.0460
seq_s_4493	272001	0.0520
seq_s_4493	273001	0.0688
seq_s_4493	274001	0.0142
seq_s_4493	275001	0.0639
seq_s_4493	276001	0.0995
seq_s_4493	277001	0.0999
seq_s_4493	278001	0.0713
seq_s_4493	279001	0.0794
seq_s_4493	280001	0.1874
seq_s_4493	281001	0.1153
seq_s_4493	282001	0.0620
seq_s_4493	283001	0.1290
seq_s_4493	284001	0.0949
seq_s_4493	285001	0.1412
seq_s_4493	286001	0.1296
seq_s_4493	287001	0.2971
seq_s_4493	288001	0.1503
seq_s_4493	289001	0.1275
seq_s_4493	290001	0.0689
seq_s_4493	291001	0.0110
seq_s_4493	292001	0.0197
seq_s_4493	299001	0.0953
seq_s_4493	303001	0.0116
seq_s_4493	305001	0.0563
seq_s_4493	306001	0.0714
seq_s_4493	307001	0.0778
seq_s_4493	308001	-0.0014
seq_s_4493	309001	0.0431
seq_s_4493	310001	0.0432
seq_s_4493	314001	0.0041
seq_s_4493	315001	0.0620
seq_s_4493	318001	0.0247
seq_s_4493	319001	0.1220
seq_s_4493	320001	0.4097
seq_s_4493	321001	0.6630
seq_s_4493	322001	0.4359
seq_s_4493	323001	0.3609
seq_s_4493	328001	0.0288
seq_s_4493	331001	0.0397
seq_s_4493	332001	0.0458
seq_s_4493	333001	0.0303
seq_s_4493	335001	0.0150
seq_s_4493	340001	0.0818
seq_s_4493	341001	0.0337
seq_s_4493	345001	0.0044
seq_s_4493	346001	0.0639
seq_s_4493	347001	0.0737
seq_s_4493	353001	0.0575
seq_s_4493	354001	0.0243
seq_s_4493	356001	0.0874
seq_s_4493	360001	0.0416
seq_s_4493	367001	0.1519
seq_s_4493	368001	0.2081
seq_s_4493	369001	0.2646
seq_s_4493	370001	0.2205
seq_s_4493	371001	0.4351
seq_s_4493	372001	0.2696
seq_s_4493	373001	0.4730
seq_s_4493	375001	0.4504
seq_s_4493	376001	0.4265
seq_s_4493	377001	0.1820
seq_s_4493	378001	0.6504
seq_s_4493	379001	0.4284
seq_s_4493	380001	0.2884
seq_s_4493	381001	0.0854
seq_s_4493	382001	0.5063
seq_s_4493	383001	0.0232
seq_s_4493	385001	0.1171
seq_s_4493	386001	0.0170
seq_s_4493	388001	0.0157
seq_s_4493	389001	0.0264
seq_s_4493	390001	0.0829
seq_s_4493	393001	0.6080
seq_s_4493	394001	0.5223
seq_s_4493	395001	0.6044
seq_s_4493	396001	0.7232
seq_s_4493	397001	0.0569
seq_s_4493	398001	0.3168
seq_s_4493	399001	0.0456
seq_s_4493	400001	0.0416
seq_s_4493	401001	0.4783
seq_s_4493	402001	0.0141
seq_s_4493	403001	0.5386
seq_s_4493	404001	0.5794
seq_s_4493	405001	0.1387
seq_s_4493	406001	0.0604
seq_s_4493	407001	0.6972
seq_s_4493	408001	0.6992
seq_s_4493	409001	0.6826
seq_s_4493	410001	0.5836
seq_s_4493	411001	0.6543
seq_s_4493	412001	0.4213
seq_s_4493	413001	0.2567
seq_s_4493	414001	0.6654
seq_s_4493	415001	0.0874
seq_s_4493	416001	0.6092
seq_s_4493	417001	0.6309
seq_s_4493	418001	0.4042
seq_s_4493	419001	0.0431
seq_s_4493	420001	0.5123
seq_s_4493	421001	0.4074
seq_s_4493	425001	0.6186
seq_s_4493	426001	0.6778
seq_s_4493	427001	0.7472
seq_s_4493	428001	0.2472
seq_s_4493	429001	0.4379
seq_s_4493	431001	0.0247
seq_s_4493	432001	0.0409
seq_s_4493	434001	0.7402
seq_s_4493	435001	0.6428
seq_s_4493	437001	0.0494
seq_s_4493	440001	0.3537
seq_s_4493	441001	0.1391
seq_s_4493	443001	0.0031
seq_s_4493	444001	0.5836
seq_s_4493	445001	0.5360
seq_s_4493	446001	0.6361
seq_s_4493	447001	0.4023
seq_s_4493	448001	0.4356
seq_s_4493	449001	0.3666
seq_s_4493	450001	0.3488
seq_s_4493	451001	0.4070
seq_s_4493	452001	0.3949
seq_s_4493	453001	0.4570
seq_s_4493	454001	0.2595
seq_s_4493	455001	0.1561
seq_s_4493	459001	0.2213
seq_s_4493	460001	0.6149
seq_s_4493	461001	0.4104
seq_s_4493	462001	0.0440
seq_s_4493	463001	0.5060
seq_s_4493	464001	0.4901
seq_s_4493	465001	0.3424
seq_s_4493	466001	0.2362
seq_s_4493	467001	0.0525
seq_s_4493	468001	0.0202
seq_s_4493	469001	0.0384
seq_s_4493	470001	0.1367
seq_s_4493	471001	0.4204
seq_s_4493	472001	0.1760
seq_s_4493	473001	0.4750
seq_s_4493	474001	0.3836
seq_s_4493	475001	0.0398
seq_s_4493	479001	0.0706
seq_s_4493	480001	0.1357
seq_s_4493	481001	0.4043
seq_s_4493	482001	0.1217
seq_s_4493	484001	0.3859
seq_s_4493	485001	0.3761
seq_s_4493	486001	0.0453
seq_s_4493	487001	0.0307
seq_s_4493	489001	0.0916
seq_s_4493	491001	0.0770
seq_s_4493	492001	0.0291
seq_s_4493	493001	0.5572
seq_s_4493	494001	0.3691
seq_s_4493	495001	0.3103
seq_s_4493	496001	0.2518
seq_s_4493	497001	0.0861
seq_s_4493	499001	0.2078
seq_s_4493	500001	0.2420
seq_s_4493	501001	0.2519
seq_s_4493	502001	0.4942
seq_s_4493	503001	0.2008
seq_s_4493	504001	0.3088
seq_s_4493	505001	0.2991
seq_s_4493	506001	0.3648
seq_s_4493	507001	0.4177
seq_s_4493	508001	0.3697
seq_s_4493	509001	0.4032
seq_s_4493	510001	0.3456
seq_s_4493	511001	0.3761
seq_s_4493	512001	0.3155
seq_s_4493	513001	0.4351
seq_s_4493	514001	0.3619
seq_s_4493	515001	0.3371
seq_s_4493	516001	0.3159
seq_s_4493	517001	0.3883
seq_s_4493	518001	0.2045
seq_s_4493	519001	0.1728
seq_s_4493	520001	0.2616
seq_s_4493	521001	0.2204
seq_s_4493	522001	0.2965
seq_s_4493	523001	0.0266
seq_s_4493	525001	0.0543
