# Supplementary material for: Ecological genomics in the Northern krill uncovers loci for local adaptation across ocean basins
Source: Nat Commun. 2024 Aug 1;15:6297. doi: 10.1038/s41467-024-50239-7 (PMC11294593; doi:10.1038/s41467-024-50239-7)
Supplement: Supplementary file 15 — Source Data [file 41467_2024_50239_MOESM15_ESM.zip › Source_data/Source_data.Fig_4/Source_data.Fig_4bi/3.cacophony.REF_STRG_1_24297_XLOC_079574.xpnsl.snps.tsv]

CHROM	POS	TYPE	xpnsl
seq_s_4493	827	intergenic	0.532056
seq_s_4493	830	intergenic	0.480811
seq_s_4493	840	intergenic	0.445897
seq_s_4493	843	intergenic	0.414683
seq_s_4493	845	intergenic	0.414683
seq_s_4493	860	intergenic	0.367643
seq_s_4493	872	intergenic	0.306775
seq_s_4493	879	intergenic	0.319642
seq_s_4493	887	intergenic	0.287967
seq_s_4493	2547	intergenic	0.118055
seq_s_4493	6570	intergenic	0.00650385
seq_s_4493	6574	intergenic	-0.276385
seq_s_4493	10590	intergenic	-0.173022
seq_s_4493	10720	intergenic	0.0576152
seq_s_4493	11734	intergenic	0.0862655
seq_s_4493	11857	intergenic	0.0786561
seq_s_4493	11858	intergenic	0.0786561
seq_s_4493	12405	intergenic	-0.834333
seq_s_4493	12436	intergenic	-0.888457
seq_s_4493	12463	intergenic	-0.889751
seq_s_4493	12900	intergenic	-0.233543
seq_s_4493	12911	intergenic	-0.0479213
seq_s_4493	13327	intergenic	-0.124895
seq_s_4493	13390	intergenic	-0.091453
seq_s_4493	13410	intergenic	-0.13978
seq_s_4493	13445	intergenic	-0.115207
seq_s_4493	13653	intergenic	0.243635
seq_s_4493	13925	intergenic	-0.383426
seq_s_4493	13926	intergenic	-0.921868
seq_s_4493	15128	intergenic	0.0199398
seq_s_4493	15139	intergenic	-0.0138477
seq_s_4493	15229	intergenic	-0.147429
seq_s_4493	15236	intergenic	-0.138437
seq_s_4493	15259	intergenic	0.0973156
seq_s_4493	15260	intergenic	0.374671
seq_s_4493	15282	intergenic	0.909262
seq_s_4493	15290	intergenic	1.20936
seq_s_4493	15291	intergenic	1.22245
seq_s_4493	15304	intergenic	1.00865
seq_s_4493	15315	intergenic	0.571452
seq_s_4493	15326	intergenic	0.843381
seq_s_4493	15328	intergenic	0.750625
seq_s_4493	15340	intergenic	0.955024
seq_s_4493	15392	intergenic	0.232484
seq_s_4493	18812	intergenic	-0.190962
seq_s_4493	18813	intergenic	-0.291177
seq_s_4493	18815	intergenic	-0.302858
seq_s_4493	19166	intergenic	0.325611
seq_s_4493	19185	intergenic	0.0490399
seq_s_4493	19186	intergenic	-0.314898
seq_s_4493	19190	intergenic	-0.447394
seq_s_4493	19194	intergenic	-0.188982
seq_s_4493	19207	intergenic	0.118185
seq_s_4493	19210	intergenic	0.650472
seq_s_4493	19211	intergenic	0.444517
seq_s_4493	19220	intergenic	0.158365
seq_s_4493	19223	intergenic	-0.895491
seq_s_4493	19224	intergenic	-0.744926
seq_s_4493	19227	intergenic	0.172191
seq_s_4493	19229	intergenic	-0.104614
seq_s_4493	19235	intergenic	-0.120301
seq_s_4493	19244	intergenic	0.256799
seq_s_4493	19247	intergenic	0.291144
seq_s_4493	19254	intergenic	0.291144
seq_s_4493	19255	intergenic	0.184021
seq_s_4493	19265	intergenic	0.476491
seq_s_4493	19276	intergenic	0.472848
seq_s_4493	19284	intergenic	0.290089
seq_s_4493	19302	intergenic	-0.479124
seq_s_4493	20039	intergenic	-0.479124
seq_s_4493	20066	intergenic	-0.479124
seq_s_4493	20074	intergenic	0.116747
seq_s_4493	20082	intergenic	0.219299
seq_s_4493	20087	intergenic	0.219299
seq_s_4493	20089	intergenic	-0.663403
seq_s_4493	20114	intergenic	-0.545939
seq_s_4493	20122	intergenic	-0.386781
seq_s_4493	20129	intergenic	-0.478642
seq_s_4493	20133	intergenic	-0.139968
seq_s_4493	20144	intergenic	-0.139968
seq_s_4493	20146	intergenic	-0.0681739
seq_s_4493	20151	intergenic	-0.205089
seq_s_4493	20165	intergenic	-0.0971445
seq_s_4493	20168	intergenic	-0.461588
seq_s_4493	20172	intergenic	-0.471602
seq_s_4493	20179	intergenic	-0.696123
seq_s_4493	20186	intergenic	0.0956374
seq_s_4493	20187	intergenic	0.439246
seq_s_4493	20188	intergenic	-0.190368
seq_s_4493	20190	intergenic	-0.449169
seq_s_4493	20192	intergenic	-0.728589
seq_s_4493	20194	intergenic	-0.513391
seq_s_4493	20200	intergenic	-0.419329
seq_s_4493	20204	intergenic	-0.0934533
seq_s_4493	20207	intergenic	0.0382739
seq_s_4493	20226	intergenic	0.0145458
seq_s_4493	20227	intergenic	-0.198227
seq_s_4493	20465	intergenic	-0.245963
seq_s_4493	21307	intergenic	-0.441273
seq_s_4493	21312	intergenic	-0.435299
seq_s_4493	21315	intergenic	-0.471329
seq_s_4493	21320	intergenic	-0.43717
seq_s_4493	21323	intergenic	-0.470568
seq_s_4493	21329	intergenic	-0.76902
seq_s_4493	21334	intergenic	-1.03441
seq_s_4493	21338	intergenic	-1.23736
seq_s_4493	21346	intergenic	-1.07496
seq_s_4493	21347	intergenic	-1.1082
seq_s_4493	21358	intergenic	-0.336697
seq_s_4493	25257	intergenic	-0.623847
seq_s_4493	25328	intergenic	-0.231319
seq_s_4493	25334	intergenic	-0.0475122
seq_s_4493	25445	intergenic	-0.230498
seq_s_4493	25561	intergenic	0.0975959
seq_s_4493	25612	intergenic	-0.259674
seq_s_4493	25630	intergenic	-0.238499
seq_s_4493	25647	intergenic	0.36757
seq_s_4493	27838	intergenic	-0.00422909
seq_s_4493	29848	intergenic	-0.0489348
seq_s_4493	29857	intergenic	-0.218901
seq_s_4493	29867	intergenic	0.15056
seq_s_4493	35850	intergenic	0.00167171
seq_s_4493	35867	intergenic	0.0559459
seq_s_4493	35869	intergenic	-0.11491
seq_s_4493	35874	intergenic	0.0846267
seq_s_4493	35875	intergenic	0.148469
seq_s_4493	35884	intergenic	0.0596079
seq_s_4493	35886	intergenic	0.108541
seq_s_4493	35891	intergenic	0.0998601
seq_s_4493	35895	intergenic	0.251363
seq_s_4493	35908	intergenic	0.610124
seq_s_4493	35962	intergenic	0.382545
seq_s_4493	35979	intergenic	0.362648
seq_s_4493	35992	intergenic	0.474747
seq_s_4493	36007	intergenic	0.199396
seq_s_4493	36015	intergenic	0.170479
seq_s_4493	36017	intergenic	0.211181
seq_s_4493	36026	intergenic	0.211181
seq_s_4493	36043	intergenic	-0.0319008
seq_s_4493	36388	intergenic	-0.247826
seq_s_4493	40142	intergenic	0.112378
seq_s_4493	40187	intergenic	0.112378
seq_s_4493	40199	intergenic	0.0708178
seq_s_4493	40200	intergenic	-0.37234
seq_s_4493	40202	intergenic	-0.0849028
seq_s_4493	40245	intergenic	-0.0849028
seq_s_4493	40264	intergenic	0.197535
seq_s_4493	40290	intergenic	0.200486
seq_s_4493	40318	intergenic	0.159327
seq_s_4493	43562	intergenic	-0.364133
seq_s_4493	43572	intergenic	0.122291
seq_s_4493	43581	intergenic	0.102829
seq_s_4493	43586	intergenic	-0.297745
seq_s_4493	43601	intergenic	0.0602751
seq_s_4493	43614	intergenic	0.243353
seq_s_4493	43627	intergenic	0.282671
seq_s_4493	43628	intergenic	0.286459
seq_s_4493	43633	intergenic	0.000968362
seq_s_4493	43636	intergenic	0.630609
seq_s_4493	43648	intergenic	0.711813
seq_s_4493	43666	intergenic	0.984883
seq_s_4493	43676	intergenic	0.855587
seq_s_4493	43685	intergenic	0.545022
seq_s_4493	43707	intergenic	0.545022
seq_s_4493	43898	intergenic	0.862685
seq_s_4493	43900	intergenic	0.385163
seq_s_4493	43905	intergenic	-0.592034
seq_s_4493	43922	intergenic	-0.48232
seq_s_4493	43932	intergenic	0.0294621
seq_s_4493	43937	intergenic	-0.225522
seq_s_4493	43940	intergenic	-0.563298
seq_s_4493	43958	intergenic	-0.559664
seq_s_4493	43978	intergenic	-1.26752
seq_s_4493	43982	intergenic	-1.38225
seq_s_4493	43983	intergenic	-1.02202
seq_s_4493	43988	intergenic	-1.07335
seq_s_4493	43991	intergenic	-1.3527
seq_s_4493	43993	intergenic	-0.845831
seq_s_4493	44006	intergenic	-0.284912
seq_s_4493	44013	intergenic	-1.19361
seq_s_4493	44017	intergenic	-1.11054
seq_s_4493	44018	intergenic	-0.454573
seq_s_4493	44022	intergenic	-0.454573
seq_s_4493	44049	intergenic	-0.022756
seq_s_4493	44056	intergenic	0.0309912
seq_s_4493	44061	intergenic	-0.0994715
seq_s_4493	44082	intergenic	-0.710596
seq_s_4493	44083	intergenic	-0.710596
seq_s_4493	44088	intergenic	0.386941
seq_s_4493	44089	intergenic	0.900466
seq_s_4493	44109	intergenic	0.900466
seq_s_4493	44119	intergenic	0.876282
seq_s_4493	44123	intergenic	0.876282
seq_s_4493	44126	intergenic	0.102208
seq_s_4493	44130	intergenic	0.102208
seq_s_4493	44139	intergenic	0.102208
seq_s_4493	44141	intergenic	0.488426
seq_s_4493	44163	intergenic	0.337261
seq_s_4493	44167	intergenic	0.190227
seq_s_4493	44169	intergenic	0.585465
seq_s_4493	44179	intergenic	0.570046
seq_s_4493	44183	intergenic	0.428546
seq_s_4493	44188	intergenic	0.58842
seq_s_4493	44193	intergenic	-0.0563025
seq_s_4493	44198	intergenic	-0.410228
seq_s_4493	44202	intergenic	-0.410228
seq_s_4493	44207	intergenic	-0.410228
seq_s_4493	44212	intergenic	-0.226075
seq_s_4493	44222	intergenic	-0.304474
seq_s_4493	44226	intergenic	-0.456
seq_s_4493	44232	intergenic	-0.0704799
seq_s_4493	44242	intergenic	0.438416
seq_s_4493	44246	intergenic	0.512586
seq_s_4493	44247	intergenic	0.512586
seq_s_4493	44257	intergenic	0.0300405
seq_s_4493	44261	intergenic	0.232823
seq_s_4493	44263	intergenic	0.0559002
seq_s_4493	44265	intergenic	0.750165
seq_s_4493	44272	intergenic	0.755967
seq_s_4493	44273	intergenic	0.755967
seq_s_4493	44278	intergenic	0.402928
seq_s_4493	44281	intergenic	0.402928
seq_s_4493	44288	intergenic	0.535555
seq_s_4493	44308	intergenic	0.535555
seq_s_4493	44313	intergenic	0.159349
seq_s_4493	44327	intergenic	0.722254
seq_s_4493	44333	intergenic	0.722254
seq_s_4493	44337	intergenic	0.83263
seq_s_4493	44340	intergenic	0.832526
seq_s_4493	44342	intergenic	0.832526
seq_s_4493	44348	intergenic	0.992157
seq_s_4493	44361	intergenic	0.767388
seq_s_4493	44370	intergenic	0.519374
seq_s_4493	44381	intergenic	0.400313
seq_s_4493	44392	intergenic	0.338659
seq_s_4493	44403	intergenic	0.0660231
seq_s_4493	44409	intergenic	0.634179
seq_s_4493	44413	intergenic	0.889308
seq_s_4493	44427	intergenic	0.615526
seq_s_4493	44436	intergenic	0.529777
seq_s_4493	44446	intergenic	0.531585
seq_s_4493	44470	intergenic	0.546994
seq_s_4493	44483	intergenic	0.546994
seq_s_4493	44485	intergenic	0.47551
seq_s_4493	44487	intergenic	0.427646
seq_s_4493	44498	intergenic	0.822377
seq_s_4493	44501	intergenic	0.740972
seq_s_4493	44502	intergenic	0.369041
seq_s_4493	44503	intergenic	0.369041
seq_s_4493	44504	intergenic	0.767373
seq_s_4493	44519	intergenic	0.767373
seq_s_4493	44528	intergenic	0.767373
seq_s_4493	44530	intergenic	0.436026
seq_s_4493	44538	intergenic	0.0893009
seq_s_4493	44547	intergenic	0.585209
seq_s_4493	44548	intergenic	0.316707
seq_s_4493	44551	intergenic	0.377174
seq_s_4493	44554	intergenic	0.387308
seq_s_4493	44558	intergenic	0.687453
seq_s_4493	44561	intergenic	1.0529
seq_s_4493	44583	intergenic	1.0529
seq_s_4493	44584	intergenic	0.559245
seq_s_4493	44593	intergenic	0.726384
seq_s_4493	45862	intergenic	0.401351
seq_s_4493	45864	intergenic	-0.31375
seq_s_4493	45865	intergenic	-0.290808
seq_s_4493	45868	intergenic	-0.105271
seq_s_4493	45869	intergenic	-0.718029
seq_s_4493	45897	intergenic	-0.873724
seq_s_4493	45898	intergenic	-0.873724
seq_s_4493	45900	intergenic	-1.06542
seq_s_4493	45901	intergenic	-1.04125
seq_s_4493	45902	intergenic	-1.04125
seq_s_4493	45907	intergenic	-1.28138
seq_s_4493	45909	intergenic	-0.886161
seq_s_4493	45912	intergenic	-0.66393
seq_s_4493	45915	intergenic	-0.985334
seq_s_4493	45924	intergenic	-0.259076
seq_s_4493	45930	intergenic	-0.125414
seq_s_4493	45936	intergenic	-0.125414
seq_s_4493	45942	intergenic	-0.330957
seq_s_4493	45943	intergenic	-0.142769
seq_s_4493	45944	intergenic	-0.353897
seq_s_4493	45949	intergenic	-0.311049
seq_s_4493	45950	intergenic	-0.398926
seq_s_4493	45951	intergenic	-0.0695051
seq_s_4493	45954	intergenic	-0.120485
seq_s_4493	45957	intergenic	0.111727
seq_s_4493	45961	intergenic	0.00488088
seq_s_4493	45963	intergenic	-0.0859029
seq_s_4493	45973	intergenic	-0.00891853
seq_s_4493	45976	intergenic	0.287807
seq_s_4493	45982	intergenic	0.144351
seq_s_4493	45984	intergenic	0.0520879
seq_s_4493	45990	intergenic	-0.0439358
seq_s_4493	45998	intergenic	0.0638857
seq_s_4493	46005	intergenic	-0.304068
seq_s_4493	46020	intergenic	-0.0260698
seq_s_4493	46024	intergenic	0.118263
seq_s_4493	46027	intergenic	-0.031129
seq_s_4493	46051	intergenic	-0.0135452
seq_s_4493	46067	intergenic	-0.0135452
seq_s_4493	46068	intergenic	-0.0135452
seq_s_4493	46407	intergenic	0.411295
seq_s_4493	46418	intergenic	0.233667
seq_s_4493	46423	intergenic	0.233667
seq_s_4493	46434	intergenic	-0.25681
seq_s_4493	46436	intergenic	-0.233143
seq_s_4493	46437	intergenic	-0.731468
seq_s_4493	46439	intergenic	-0.778248
seq_s_4493	46440	intergenic	-0.563361
seq_s_4493	46444	intergenic	-0.673227
seq_s_4493	46445	intergenic	-0.326308
seq_s_4493	46450	intergenic	-0.440214
seq_s_4493	46456	intergenic	-0.847486
seq_s_4493	46457	intergenic	-0.558072
seq_s_4493	46458	intergenic	-0.808742
seq_s_4493	46465	intergenic	-0.490273
seq_s_4493	46468	intergenic	-0.523621
seq_s_4493	46469	intergenic	-0.471145
seq_s_4493	46474	intergenic	-0.519162
seq_s_4493	46475	intergenic	-0.563824
seq_s_4493	46479	intergenic	-0.472471
seq_s_4493	46484	intergenic	-0.936893
seq_s_4493	46485	intergenic	-1.03593
seq_s_4493	46486	intergenic	-0.293885
seq_s_4493	46490	intergenic	-0.198791
seq_s_4493	46494	intergenic	-0.198791
seq_s_4493	46497	intergenic	-0.313167
seq_s_4493	46507	intergenic	-0.335599
seq_s_4493	46511	intergenic	-0.0939836
seq_s_4493	46512	intergenic	-0.0439181
seq_s_4493	46518	intergenic	0.0312994
seq_s_4493	46521	intergenic	-0.115066
seq_s_4493	46522	intergenic	0.0707607
seq_s_4493	46531	intergenic	0.138231
seq_s_4493	46535	intergenic	0.138231
seq_s_4493	46541	intergenic	-0.138296
seq_s_4493	46542	intergenic	0.041986
seq_s_4493	46546	intergenic	0.182979
seq_s_4493	46548	intergenic	0.755004
seq_s_4493	46558	intergenic	0.23131
seq_s_4493	46564	intergenic	0.068695
seq_s_4493	46566	intergenic	0.174308
seq_s_4493	46567	intergenic	0.309379
seq_s_4493	46576	intergenic	0.379197
seq_s_4493	46585	intergenic	0.272223
seq_s_4493	46588	intergenic	0.272223
seq_s_4493	46591	intergenic	-0.45496
seq_s_4493	46986	intergenic	-0.306198
seq_s_4493	47001	intergenic	0.475908
seq_s_4493	47003	intergenic	0.399876
seq_s_4493	47004	intergenic	0.399876
seq_s_4493	47006	intergenic	-0.249426
seq_s_4493	47012	intergenic	-0.699345
seq_s_4493	47021	intergenic	-0.423585
seq_s_4493	47024	intergenic	-0.857932
seq_s_4493	47025	intergenic	-0.570959
seq_s_4493	47027	intergenic	-0.938713
seq_s_4493	47034	intergenic	-0.9516
seq_s_4493	47036	intergenic	-1.39067
seq_s_4493	47045	intergenic	-0.683794
seq_s_4493	47047	intergenic	-0.605131
seq_s_4493	47053	intergenic	-0.924855
seq_s_4493	47055	intergenic	-1.08453
seq_s_4493	47059	intergenic	-0.858033
seq_s_4493	47060	intergenic	-0.850175
seq_s_4493	47061	intergenic	-0.982461
seq_s_4493	47070	intergenic	-0.769547
seq_s_4493	47071	intergenic	-0.769547
seq_s_4493	47076	intergenic	-0.577384
seq_s_4493	47078	intergenic	-0.843503
seq_s_4493	47082	intergenic	-1.0576
seq_s_4493	47083	intergenic	-1.44183
seq_s_4493	47084	intergenic	-0.811526
seq_s_4493	47093	intergenic	-0.0207867
seq_s_4493	47095	intergenic	-0.0207867
seq_s_4493	47097	intergenic	0.585689
seq_s_4493	47101	intergenic	0.280623
seq_s_4493	47104	intergenic	-0.025785
seq_s_4493	47105	intergenic	0.29561
seq_s_4493	47110	intergenic	0.29561
seq_s_4493	47111	intergenic	1.44654
seq_s_4493	47114	intergenic	1.44654
seq_s_4493	47116	intergenic	1.16629
seq_s_4493	47164	intergenic	0.931942
seq_s_4493	47168	intergenic	0.852769
seq_s_4493	47170	intergenic	0.827725
seq_s_4493	47172	intergenic	0.827725
seq_s_4493	47184	intergenic	1.05848
seq_s_4493	47189	intergenic	1.52387
seq_s_4493	47192	intergenic	1.81308
seq_s_4493	47196	intergenic	1.14616
seq_s_4493	47197	intergenic	1.14616
seq_s_4493	52122	intergenic	1.4591
seq_s_4493	52149	intergenic	1.49583
seq_s_4493	53146	intergenic	0.746876
seq_s_4493	53198	intergenic	0.746876
seq_s_4493	53201	intergenic	0.620753
seq_s_4493	53234	intergenic	0.315153
seq_s_4493	53237	intergenic	0.670522
seq_s_4493	53240	intergenic	0.663775
seq_s_4493	53244	intergenic	0.479405
seq_s_4493	53254	intergenic	0.942448
seq_s_4493	53271	intergenic	0.942448
seq_s_4493	53277	intergenic	0.942448
seq_s_4493	53333	intergenic	1.21796
seq_s_4493	53342	intergenic	0.67298
seq_s_4493	54948	intergenic	-0.260213
seq_s_4493	55143	intergenic	-0.783645
seq_s_4493	55149	intergenic	-0.794985
seq_s_4493	55158	intergenic	-0.433777
seq_s_4493	55159	intergenic	-0.433777
seq_s_4493	55183	intergenic	-0.767727
seq_s_4493	55185	intergenic	0.105965
seq_s_4493	55196	intergenic	-0.00870162
seq_s_4493	55198	intergenic	-0.482136
seq_s_4493	55203	intergenic	-0.482136
seq_s_4493	55204	intergenic	-0.482136
seq_s_4493	55205	intergenic	-0.482136
seq_s_4493	55213	intergenic	-0.605613
seq_s_4493	55223	intergenic	-0.605613
seq_s_4493	55227	intergenic	-1.08146
seq_s_4493	55230	intergenic	-1.08146
seq_s_4493	55235	intergenic	-0.259687
seq_s_4493	55240	intergenic	-0.242541
seq_s_4493	55241	intergenic	-0.167689
seq_s_4493	55245	intergenic	-0.153891
seq_s_4493	55246	intergenic	-0.910388
seq_s_4493	55249	intergenic	-0.889351
seq_s_4493	55250	intergenic	-0.889351
seq_s_4493	55266	intergenic	-0.145354
seq_s_4493	55268	intergenic	-0.145354
seq_s_4493	55269	intergenic	-0.120905
seq_s_4493	55280	intergenic	0.601669
seq_s_4493	55282	intergenic	0.124074
seq_s_4493	55284	intergenic	-0.793673
seq_s_4493	57685	intergenic	-0.313738
seq_s_4493	57687	intergenic	0.450283
seq_s_4493	60599	intergenic	0.460983
seq_s_4493	65922	intergenic	0.348067
seq_s_4493	65924	intergenic	0.38757
seq_s_4493	65929	intergenic	0.372911
seq_s_4493	65932	intergenic	0.53711
seq_s_4493	65934	intergenic	0.528531
seq_s_4493	65948	intergenic	0.7735
seq_s_4493	65950	intergenic	0.770213
seq_s_4493	65952	intergenic	0.701868
seq_s_4493	65960	intergenic	0.729627
seq_s_4493	65961	intergenic	0.841034
seq_s_4493	65964	intergenic	0.510195
seq_s_4493	65970	intergenic	0.494072
seq_s_4493	65971	intergenic	-0.118522
seq_s_4493	65983	intergenic	-0.509414
seq_s_4493	65986	intergenic	-0.322572
seq_s_4493	66670	intergenic	-0.634362
seq_s_4493	66705	intergenic	-0.452867
seq_s_4493	66708	intergenic	-0.824813
seq_s_4493	68111	intergenic	-0.754573
seq_s_4493	68126	intergenic	-0.724485
seq_s_4493	68127	intergenic	-0.724485
seq_s_4493	68128	intergenic	-0.724485
seq_s_4493	68144	intergenic	-0.956046
seq_s_4493	68156	intergenic	-1.23241
seq_s_4493	68160	intergenic	-1.12177
seq_s_4493	68161	intergenic	-1.12177
seq_s_4493	68163	intergenic	-1.45352
seq_s_4493	68176	intergenic	-1.45352
seq_s_4493	68179	intergenic	-0.814596
seq_s_4493	68183	intergenic	-0.716919
seq_s_4493	68185	intergenic	-0.567915
seq_s_4493	68206	intergenic	-0.795594
seq_s_4493	68210	intergenic	-0.99916
seq_s_4493	68372	intergenic	-0.775667
seq_s_4493	68384	intergenic	-0.430929
seq_s_4493	68386	intergenic	-0.4053
seq_s_4493	68388	intergenic	-0.530508
seq_s_4493	68405	intergenic	-0.19001
seq_s_4493	68406	intergenic	-0.604376
seq_s_4493	68412	intergenic	-0.399383
seq_s_4493	68432	intergenic	-0.213843
seq_s_4493	68465	intergenic	-0.143176
seq_s_4493	68467	intergenic	-0.108914
seq_s_4493	68470	intergenic	-0.108914
seq_s_4493	68471	intergenic	-0.311471
seq_s_4493	68476	intergenic	0.186711
seq_s_4493	68478	intergenic	0.168024
seq_s_4493	68481	intergenic	0.19335
seq_s_4493	68484	intergenic	0.0224044
seq_s_4493	68485	intergenic	0.306647
seq_s_4493	68486	intergenic	0.31174
seq_s_4493	68493	intergenic	0.364451
seq_s_4493	68501	intergenic	0.280685
seq_s_4493	68515	intergenic	0.30009
seq_s_4493	68516	intergenic	0.3267
seq_s_4493	68517	intergenic	0.334926
seq_s_4493	68518	intergenic	0.100692
seq_s_4493	68519	intergenic	0.358174
seq_s_4493	68522	intergenic	0.0214227
seq_s_4493	68528	intergenic	0.0156646
seq_s_4493	68532	intergenic	0.0830101
seq_s_4493	68536	intergenic	-0.0400208
seq_s_4493	68537	intergenic	0.0391403
seq_s_4493	68539	intergenic	0.195805
seq_s_4493	68541	intergenic	-0.108014
seq_s_4493	68555	intergenic	-0.099852
seq_s_4493	68559	intergenic	0.530329
seq_s_4493	68561	intergenic	0.588238
seq_s_4493	68567	intergenic	0.520186
seq_s_4493	68568	intergenic	0.543339
seq_s_4493	68577	intergenic	0.316542
seq_s_4493	68613	intergenic	0.613178
seq_s_4493	68614	intergenic	0.27175
seq_s_4493	68619	intergenic	0.344487
seq_s_4493	68626	intergenic	0.688763
seq_s_4493	68627	intergenic	0.519273
seq_s_4493	68644	intergenic	0.692119
seq_s_4493	68670	intergenic	0.713431
seq_s_4493	68696	intergenic	0.835906
seq_s_4493	68699	intergenic	0.781946
seq_s_4493	68700	intergenic	1.14765
seq_s_4493	68703	intergenic	1.24211
seq_s_4493	68709	intergenic	1.37058
seq_s_4493	68712	intergenic	2.19276
seq_s_4493	68713	intergenic	1.66915
seq_s_4493	68717	intergenic	1.58058
seq_s_4493	68726	intergenic	1.57765
seq_s_4493	68727	intergenic	1.57765
seq_s_4493	68730	intergenic	1.5844
seq_s_4493	68736	intergenic	1.56804
seq_s_4493	68749	intergenic	1.69809
seq_s_4493	68768	intergenic	1.69809
seq_s_4493	68777	intergenic	1.69809
seq_s_4493	68782	intergenic	1.69809
seq_s_4493	68822	intergenic	1.36191
seq_s_4493	69193	intergenic	1.67792
seq_s_4493	69195	intergenic	1.69304
seq_s_4493	69197	intergenic	2.20496
seq_s_4493	69201	intergenic	1.9234
seq_s_4493	69210	intergenic	1.98186
seq_s_4493	69219	intergenic	2.58104
seq_s_4493	69226	intergenic	2.88688
seq_s_4493	69234	intergenic	2.55657
seq_s_4493	69235	intergenic	2.54946
seq_s_4493	69251	intergenic	2.47277
seq_s_4493	69269	intergenic	2.33334
seq_s_4493	69282	intergenic	2.38348
seq_s_4493	69286	intergenic	2.17727
seq_s_4493	69298	intergenic	2.41525
seq_s_4493	69302	intergenic	2.15298
seq_s_4493	69305	intergenic	2.19061
seq_s_4493	69321	intergenic	2.11136
seq_s_4493	69337	intergenic	2.31854
seq_s_4493	69341	intergenic	2.78758
seq_s_4493	69350	intergenic	2.32681
seq_s_4493	69354	intergenic	2.69791
seq_s_4493	69389	intergenic	1.93571
seq_s_4493	69395	intergenic	1.49739
seq_s_4493	70155	intergenic	1.24758
seq_s_4493	70169	intergenic	1.39978
seq_s_4493	70181	intergenic	0.889593
seq_s_4493	70856	intergenic	1.08805
seq_s_4493	70870	intergenic	1.15492
seq_s_4493	70893	intergenic	0.416033
seq_s_4493	70913	intergenic	1.22167
seq_s_4493	70920	intergenic	1.23088
seq_s_4493	70924	intergenic	1.13308
seq_s_4493	70925	intergenic	1.06824
seq_s_4493	70942	intergenic	1.06824
seq_s_4493	70950	intergenic	1.01056
seq_s_4493	70965	intergenic	0.872598
seq_s_4493	70991	intergenic	0.877712
seq_s_4493	70992	intergenic	0.983836
seq_s_4493	71006	intergenic	0.326517
seq_s_4493	71007	intergenic	0.464142
seq_s_4493	71010	intergenic	0.464142
seq_s_4493	71013	intergenic	0.321769
seq_s_4493	71019	intergenic	0.49046
seq_s_4493	71040	intergenic	0.657637
seq_s_4493	71052	intergenic	0.657637
seq_s_4493	71058	intergenic	1.02986
seq_s_4493	71065	intergenic	1.13691
seq_s_4493	71067	intergenic	0.992259
seq_s_4493	71075	intergenic	1.28689
seq_s_4493	71079	intergenic	1.22584
seq_s_4493	71100	intergenic	0.6109
seq_s_4493	71110	intergenic	0.466939
seq_s_4493	71118	intergenic	0.894165
seq_s_4493	71119	intergenic	0.939662
seq_s_4493	71120	intergenic	1.15505
seq_s_4493	71122	intergenic	1.09869
seq_s_4493	71127	intergenic	1.05156
seq_s_4493	71143	intergenic	1.86118
seq_s_4493	71150	intergenic	1.84338
seq_s_4493	71161	intergenic	1.66453
seq_s_4493	71174	intergenic	1.58911
seq_s_4493	71179	intergenic	2.05666
seq_s_4493	71198	intergenic	2.03406
seq_s_4493	71199	intergenic	2.07267
seq_s_4493	71200	intergenic	2.07687
seq_s_4493	71204	intergenic	1.97528
seq_s_4493	71206	intergenic	1.98945
seq_s_4493	71213	intergenic	1.82156
seq_s_4493	71219	intergenic	1.85689
seq_s_4493	71240	intergenic	1.72781
seq_s_4493	71244	intergenic	1.92001
seq_s_4493	71245	intergenic	1.61234
seq_s_4493	71256	intergenic	1.50783
seq_s_4493	71266	intergenic	1.50783
seq_s_4493	71271	intergenic	1.33743
seq_s_4493	71295	intergenic	1.62476
seq_s_4493	71298	intergenic	1.35441
seq_s_4493	71320	intergenic	1.39684
seq_s_4493	71378	intergenic	0.896659
seq_s_4493	71401	intergenic	0.979511
seq_s_4493	71420	intergenic	1.17204
seq_s_4493	71423	intergenic	1.18951
seq_s_4493	71434	intergenic	1.26905
seq_s_4493	71441	intergenic	0.815941
seq_s_4493	71447	intergenic	1.3878
seq_s_4493	71456	intergenic	1.14847
seq_s_4493	71463	intergenic	1.31397
seq_s_4493	71472	intergenic	1.31397
seq_s_4493	71494	intergenic	1.80224
seq_s_4493	71497	intergenic	1.59579
seq_s_4493	71526	intergenic	1.7102
seq_s_4493	71537	intergenic	2.01107
seq_s_4493	71541	intergenic	1.39747
seq_s_4493	71575	intergenic	1.81826
seq_s_4493	71584	intergenic	2.01332
seq_s_4493	71588	intergenic	2.16908
seq_s_4493	71598	intergenic	2.41898
seq_s_4493	71599	intergenic	2.41564
seq_s_4493	71617	intergenic	2.55018
seq_s_4493	71619	intergenic	2.61041
seq_s_4493	71626	intergenic	2.52425
seq_s_4493	71644	intergenic	2.43775
seq_s_4493	71645	intergenic	2.03425
seq_s_4493	71647	intergenic	2.1361
seq_s_4493	71649	intergenic	1.62829
seq_s_4493	71901	intergenic	1.55366
seq_s_4493	71925	intergenic	0.867294
seq_s_4493	71928	intergenic	0.931455
seq_s_4493	71932	intergenic	1.31482
seq_s_4493	71933	intergenic	0.523843
seq_s_4493	71940	intergenic	0.730161
seq_s_4493	71948	intergenic	0.730161
seq_s_4493	71959	intergenic	0.715272
seq_s_4493	71960	intergenic	0.994459
seq_s_4493	71962	intergenic	1.02923
seq_s_4493	71963	intergenic	0.777363
seq_s_4493	71982	intergenic	0.768597
seq_s_4493	71989	intergenic	0.705212
seq_s_4493	71990	intergenic	0.681409
seq_s_4493	71994	intergenic	0.681409
seq_s_4493	71998	intergenic	0.721951
seq_s_4493	71999	intergenic	0.717357
seq_s_4493	72000	intergenic	0.501772
seq_s_4493	72015	intergenic	0.848306
seq_s_4493	72016	intergenic	0.839785
seq_s_4493	72034	intergenic	0.931682
seq_s_4493	72039	intergenic	0.793725
seq_s_4493	72040	intergenic	0.650976
seq_s_4493	72041	intergenic	0.691601
seq_s_4493	72064	intergenic	0.506833
seq_s_4493	72065	intergenic	0.621527
seq_s_4493	72074	intergenic	0.442906
seq_s_4493	72086	intergenic	0.251457
seq_s_4493	72091	intergenic	0.419919
seq_s_4493	72096	intergenic	0.498556
seq_s_4493	72112	intergenic	0.495629
seq_s_4493	72113	intergenic	1.37983
seq_s_4493	72131	intergenic	1.02243
seq_s_4493	72137	intergenic	0.744087
seq_s_4493	73027	intergenic	0.913888
seq_s_4493	73035	intergenic	1.00201
seq_s_4493	73036	intergenic	0.920043
seq_s_4493	73058	intergenic	1.07491
seq_s_4493	73067	intergenic	0.924891
seq_s_4493	73082	intergenic	0.915303
seq_s_4493	73097	intergenic	0.915303
seq_s_4493	73318	intergenic	0.954649
seq_s_4493	73332	intergenic	0.954649
seq_s_4493	74176	intergenic	0.296312
seq_s_4493	74180	intergenic	0.260885
seq_s_4493	74358	intergenic	0.0243217
seq_s_4493	74385	intergenic	0.107783
seq_s_4493	74386	intergenic	0.24757
seq_s_4493	74409	intergenic	0.0584803
seq_s_4493	74410	intergenic	-0.323131
seq_s_4493	74413	intergenic	0.0993191
seq_s_4493	74421	intergenic	-0.437132
seq_s_4493	74452	intergenic	-0.285566
seq_s_4493	74463	intergenic	-0.285566
seq_s_4493	74561	intergenic	-0.738996
seq_s_4493	74592	intergenic	-0.621113
seq_s_4493	74612	intergenic	-1.0236
seq_s_4493	74616	intergenic	-0.549021
seq_s_4493	74656	intergenic	-0.275034
seq_s_4493	74710	intergenic	0.0951199
seq_s_4493	74715	intergenic	0.0951199
seq_s_4493	74725	intergenic	0.455272
seq_s_4493	74729	intergenic	0.455272
seq_s_4493	74737	intergenic	0.903981
seq_s_4493	74751	intergenic	0.889883
seq_s_4493	74752	intergenic	0.594592
seq_s_4493	74759	intergenic	-0.0211254
seq_s_4493	74762	intergenic	-0.101217
seq_s_4493	76574	intergenic	0.155087
seq_s_4493	76590	intergenic	0.291718
seq_s_4493	76597	intergenic	-0.0748091
seq_s_4493	76616	intergenic	-0.176613
seq_s_4493	77488	intergenic	-0.571257
seq_s_4493	77491	intergenic	-0.768862
seq_s_4493	77500	intergenic	-0.661894
seq_s_4493	77502	intergenic	-0.279835
seq_s_4493	77506	intergenic	-0.288411
seq_s_4493	77507	intergenic	-0.315089
seq_s_4493	77510	intergenic	-0.519137
seq_s_4493	77511	intergenic	-0.600749
seq_s_4493	77518	intergenic	-0.686388
seq_s_4493	77537	intergenic	-0.128029
seq_s_4493	77549	intergenic	-0.219788
seq_s_4493	77552	intergenic	-0.0476505
seq_s_4493	77555	intergenic	0.0214962
seq_s_4493	77557	intergenic	-0.276671
seq_s_4493	77568	intergenic	-0.0135718
seq_s_4493	77585	intergenic	0.005302
seq_s_4493	77586	intergenic	-0.167633
seq_s_4493	77589	intergenic	-0.323708
seq_s_4493	77603	intergenic	-0.228987
seq_s_4493	77610	intergenic	-0.284921
seq_s_4493	77631	intergenic	-0.713938
seq_s_4493	77636	intergenic	-0.445155
seq_s_4493	77648	intergenic	-0.960054
seq_s_4493	77650	intergenic	-1.05074
seq_s_4493	77657	intergenic	-1.10898
seq_s_4493	77658	intergenic	-1.10898
seq_s_4493	77664	intergenic	-1.10898
seq_s_4493	77667	intergenic	-0.767631
seq_s_4493	78579	intergenic	-0.377553
seq_s_4493	78583	intergenic	-0.377553
seq_s_4493	78611	intergenic	-0.171557
seq_s_4493	78653	intergenic	-0.37012
seq_s_4493	78657	intergenic	-0.690935
seq_s_4493	78675	intergenic	-0.690935
seq_s_4493	78691	intergenic	-1.40247
seq_s_4493	78708	intergenic	-0.769629
seq_s_4493	78712	intergenic	-0.869208
seq_s_4493	78713	intergenic	-0.923999
seq_s_4493	78715	intergenic	-0.238616
seq_s_4493	78717	intergenic	0.0690724
seq_s_4493	78719	intergenic	-0.00771224
seq_s_4493	78754	intergenic	0.180274
seq_s_4493	78755	intergenic	0.213886
seq_s_4493	78761	intergenic	0.168164
seq_s_4493	78779	intergenic	0.18528
seq_s_4493	78783	intergenic	0.0139325
seq_s_4493	78806	intergenic	0.00533308
seq_s_4493	78812	intergenic	-0.721511
seq_s_4493	78813	intergenic	-0.792677
seq_s_4493	78814	intergenic	-0.609824
seq_s_4493	78825	intergenic	-0.651505
seq_s_4493	78943	intergenic	-0.50448
seq_s_4493	78946	intergenic	-0.875677
seq_s_4493	78985	intergenic	-0.610458
seq_s_4493	78989	intergenic	-0.659186
seq_s_4493	78994	intergenic	-0.710589
seq_s_4493	78998	intergenic	-1.53907
seq_s_4493	79007	intergenic	-0.795315
seq_s_4493	79010	intergenic	-0.657702
seq_s_4493	79012	intergenic	0.282502
seq_s_4493	79013	intergenic	0.282502
seq_s_4493	79138	intergenic	1.1676
seq_s_4493	79146	intergenic	0.244736
seq_s_4493	79148	intergenic	0.167842
seq_s_4493	79150	intergenic	0.342049
seq_s_4493	79160	intergenic	0.403755
seq_s_4493	79173	intergenic	0.491173
seq_s_4493	79180	intergenic	0.9006
seq_s_4493	79183	intergenic	0.751236
seq_s_4493	79213	intergenic	0.81578
seq_s_4493	79214	intergenic	0.643236
seq_s_4493	79226	intergenic	0.651652
seq_s_4493	79231	intergenic	0.564293
seq_s_4493	79235	intergenic	0.564293
seq_s_4493	79236	intergenic	0.453671
seq_s_4493	79288	intergenic	0.186511
seq_s_4493	79301	intergenic	-0.532456
seq_s_4493	79303	intergenic	-0.70738
seq_s_4493	79305	intergenic	-0.614543
seq_s_4493	79319	intergenic	-0.399561
seq_s_4493	79322	intergenic	-0.399561
seq_s_4493	79326	intergenic	-0.152052
seq_s_4493	79340	intergenic	-0.306058
seq_s_4493	79369	intergenic	-0.336215
seq_s_4493	79374	intergenic	-0.391861
seq_s_4493	79378	intergenic	-0.903951
seq_s_4493	79395	intergenic	-1.12412
seq_s_4493	79486	intergenic	-0.687726
seq_s_4493	79498	intergenic	-0.17532
seq_s_4493	79504	intergenic	-0.157259
seq_s_4493	79507	intergenic	-0.576521
seq_s_4493	79509	intergenic	-0.896087
seq_s_4493	79512	intergenic	-0.313357
seq_s_4493	79533	intergenic	-1.10534
seq_s_4493	79537	intergenic	-1.22396
seq_s_4493	79544	intergenic	-1.21005
seq_s_4493	79545	intergenic	-0.622471
seq_s_4493	79850	intergenic	-0.389223
seq_s_4493	79866	intergenic	-0.588781
seq_s_4493	79873	intergenic	-0.523018
seq_s_4493	79878	intergenic	0.389538
seq_s_4493	79897	intergenic	0.389538
seq_s_4493	79898	intergenic	0.262872
seq_s_4493	79905	intergenic	0.462101
seq_s_4493	79911	intergenic	0.462101
seq_s_4493	79912	intergenic	0.713061
seq_s_4493	79922	intergenic	-0.030281
seq_s_4493	79928	intergenic	-0.312761
seq_s_4493	79933	intergenic	-0.350916
seq_s_4493	79938	intergenic	-0.158088
seq_s_4493	79939	intergenic	-0.223475
seq_s_4493	79946	intergenic	0.256487
seq_s_4493	79951	intergenic	0.335582
seq_s_4493	79956	intergenic	0.0369979
seq_s_4493	79959	intergenic	-0.19312
seq_s_4493	79961	intergenic	0.452216
seq_s_4493	79962	intergenic	0.218515
seq_s_4493	79969	intergenic	0.218515
seq_s_4493	79970	intergenic	0.218515
seq_s_4493	79971	intergenic	0.290598
seq_s_4493	79978	intergenic	0.899156
seq_s_4493	79986	intergenic	0.440017
seq_s_4493	79993	intergenic	0.463921
seq_s_4493	79996	intergenic	0.130667
seq_s_4493	79997	intergenic	0.197214
seq_s_4493	79998	intergenic	0.218016
seq_s_4493	80007	intergenic	0.053794
seq_s_4493	80010	intergenic	0.0465975
seq_s_4493	80011	intergenic	0.529566
seq_s_4493	80014	intergenic	-0.130744
seq_s_4493	80040	intergenic	-0.0656757
seq_s_4493	80049	intergenic	-0.862651
seq_s_4493	80061	intergenic	-0.904458
seq_s_4493	80072	intergenic	-1.30096
seq_s_4493	80245	intergenic	-1.96802
seq_s_4493	80249	intergenic	-2.16259
seq_s_4493	80251	intergenic	-2.17644
seq_s_4493	80254	intergenic	-1.81244
seq_s_4493	80258	intergenic	-1.84584
seq_s_4493	80262	intergenic	-1.82585
seq_s_4493	80263	intergenic	-1.58241
seq_s_4493	80265	intergenic	-1.51515
seq_s_4493	80266	intergenic	-0.565911
seq_s_4493	80271	intergenic	-0.750926
seq_s_4493	80273	intergenic	-0.151026
seq_s_4493	80278	intergenic	-0.151026
seq_s_4493	80283	intergenic	-0.911815
seq_s_4493	80288	intergenic	-0.909285
seq_s_4493	80306	intergenic	-1.41192
seq_s_4493	80314	intergenic	-0.206876
seq_s_4493	80315	intergenic	-0.206876
seq_s_4493	80328	intergenic	-0.0349851
seq_s_4493	80337	intergenic	-0.00787333
seq_s_4493	80357	intergenic	0.0261159
seq_s_4493	80366	intergenic	-0.24173
seq_s_4493	80369	intergenic	-0.454763
seq_s_4493	80370	intergenic	-0.360194
seq_s_4493	80374	intergenic	-0.161852
seq_s_4493	80379	intergenic	0.0742299
seq_s_4493	80383	intergenic	0.0742299
seq_s_4493	80385	intergenic	-0.227265
seq_s_4493	80390	intergenic	0.187892
seq_s_4493	80391	intergenic	0.611982
seq_s_4493	80399	intergenic	1.35902
seq_s_4493	80402	intergenic	1.22367
seq_s_4493	80405	intergenic	1.62588
seq_s_4493	80416	intergenic	0.48756
seq_s_4493	80417	intergenic	0.478302
seq_s_4493	80420	intergenic	0.20928
seq_s_4493	80424	intergenic	0.20928
seq_s_4493	80427	intergenic	0.375477
seq_s_4493	80431	intergenic	0.352631
seq_s_4493	80432	intergenic	-0.0250087
seq_s_4493	80435	intergenic	-0.0956719
seq_s_4493	80436	intergenic	-0.0955837
seq_s_4493	80447	intergenic	0.134511
seq_s_4493	80452	intergenic	-0.455068
seq_s_4493	80453	intergenic	-0.366397
seq_s_4493	80458	intergenic	-0.0721847
seq_s_4493	80793	intergenic	0.0665996
seq_s_4493	80797	intergenic	0.027952
seq_s_4493	80798	intergenic	0.0124903
seq_s_4493	80799	intergenic	-0.0140323
seq_s_4493	80805	intergenic	0.170385
seq_s_4493	80812	intergenic	0.0368222
seq_s_4493	80822	intergenic	0.001777
seq_s_4493	80824	intergenic	-0.166724
seq_s_4493	80832	intergenic	-0.0362789
seq_s_4493	80835	intergenic	0.148075
seq_s_4493	80837	intergenic	0.296419
seq_s_4493	80839	intergenic	0.127509
seq_s_4493	80842	intergenic	0.127509
seq_s_4493	80847	intergenic	0.408019
seq_s_4493	80848	intergenic	0.408019
seq_s_4493	80850	intergenic	0.172149
seq_s_4493	80851	intergenic	0.172149
seq_s_4493	80860	intergenic	0.258091
seq_s_4493	80867	intergenic	0.537617
seq_s_4493	80872	intergenic	0.532652
seq_s_4493	80889	intergenic	0.0215362
seq_s_4493	80890	intergenic	-0.887797
seq_s_4493	80919	intergenic	-0.778521
seq_s_4493	80923	intergenic	-0.582971
seq_s_4493	80932	intergenic	0.090929
seq_s_4493	80943	intergenic	-0.294818
seq_s_4493	81597	intergenic	-0.821718
seq_s_4493	81603	intergenic	-0.765386
seq_s_4493	81606	intergenic	-0.803471
seq_s_4493	81628	intergenic	-0.520868
seq_s_4493	81630	intergenic	-0.516847
seq_s_4493	81631	intergenic	-0.491117
seq_s_4493	81634	intergenic	-0.561382
seq_s_4493	81639	intergenic	-0.519752
seq_s_4493	81644	intergenic	-1.07361
seq_s_4493	81649	intergenic	-1.07361
seq_s_4493	81651	intergenic	-1.12776
seq_s_4493	81652	intergenic	-0.696478
seq_s_4493	81656	intergenic	-0.751757
seq_s_4493	81657	intergenic	-1.14173
seq_s_4493	81666	intergenic	-1.45485
seq_s_4493	81667	intergenic	-1.25532
seq_s_4493	81668	intergenic	-1.68638
seq_s_4493	81677	intergenic	-1.27713
seq_s_4493	81680	intergenic	-1.58819
seq_s_4493	81688	intergenic	-1.26168
seq_s_4493	81759	intergenic	-0.652425
seq_s_4493	81762	intergenic	-0.725303
seq_s_4493	81765	intergenic	-1.49018
seq_s_4493	81766	intergenic	-0.391918
seq_s_4493	81768	intergenic	-0.348258
seq_s_4493	81776	intergenic	-0.113802
seq_s_4493	81777	intergenic	0.147942
seq_s_4493	81778	intergenic	0.170573
seq_s_4493	81780	intergenic	0.170573
seq_s_4493	81785	intergenic	0.288016
seq_s_4493	81794	intergenic	0.184348
seq_s_4493	81795	intergenic	0.48052
seq_s_4493	81796	intergenic	0.48052
seq_s_4493	81799	intergenic	0.3782
seq_s_4493	81805	intergenic	0.210046
seq_s_4493	81816	intergenic	0.239003
seq_s_4493	81818	intergenic	0.263148
seq_s_4493	81820	intergenic	0.152632
seq_s_4493	81822	intergenic	0.0712712
seq_s_4493	81823	intergenic	0.317862
seq_s_4493	81825	intergenic	-0.295359
seq_s_4493	81827	intergenic	-0.00418279
seq_s_4493	81828	intergenic	-0.404
seq_s_4493	81830	intergenic	0.105294
seq_s_4493	81831	intergenic	-0.167533
seq_s_4493	81832	intergenic	0.0844783
seq_s_4493	81837	intergenic	-0.096268
seq_s_4493	81839	intergenic	0.584087
seq_s_4493	81841	intergenic	0.595686
seq_s_4493	81845	intergenic	0.595686
seq_s_4493	81849	intergenic	0.44366
seq_s_4493	81854	intergenic	0.529691
seq_s_4493	81855	intergenic	0.529691
seq_s_4493	81857	intergenic	0.0577807
seq_s_4493	81858	intergenic	0.296016
seq_s_4493	81859	intergenic	0.456556
seq_s_4493	81869	intergenic	0.551656
seq_s_4493	81873	intergenic	0.527002
seq_s_4493	81878	intergenic	0.568714
seq_s_4493	81888	intergenic	-0.0190648
seq_s_4493	81890	intergenic	0.0556009
seq_s_4493	81891	intergenic	0.266776
seq_s_4493	81898	intergenic	0.106728
seq_s_4493	81978	intergenic	0.0536931
seq_s_4493	81980	intergenic	0.0362742
seq_s_4493	81984	intergenic	0.076
seq_s_4493	81985	intergenic	-0.0362307
seq_s_4493	81986	intergenic	0.0054948
seq_s_4493	81992	intergenic	0.0800292
seq_s_4493	81994	intergenic	0.000778095
seq_s_4493	81996	intergenic	0.0119531
seq_s_4493	81998	intergenic	0.00761057
seq_s_4493	82015	intergenic	-0.739339
seq_s_4493	82022	intergenic	-0.326359
seq_s_4493	82024	intergenic	-0.636024
seq_s_4493	82025	intergenic	-0.378111
seq_s_4493	82027	intergenic	-0.379538
seq_s_4493	82028	intergenic	-0.417141
seq_s_4493	82029	intergenic	-0.510055
seq_s_4493	82038	intergenic	-0.63624
seq_s_4493	82040	intergenic	-0.49803
seq_s_4493	82051	intergenic	-0.419767
seq_s_4493	82059	intergenic	-0.59544
seq_s_4493	82062	intergenic	-0.998818
seq_s_4493	82063	intergenic	-1.13128
seq_s_4493	82065	intergenic	-0.992102
seq_s_4493	82069	intergenic	-0.957004
seq_s_4493	82072	intergenic	-1.24552
seq_s_4493	82074	intergenic	-1.13987
seq_s_4493	82077	intergenic	-0.931616
seq_s_4493	82078	intergenic	-1.05511
seq_s_4493	82084	intergenic	-0.950053
seq_s_4493	82091	intergenic	-0.65859
seq_s_4493	82097	intergenic	-0.847004
seq_s_4493	82106	intergenic	-0.697182
seq_s_4493	82112	intergenic	-1.0881
seq_s_4493	82116	intergenic	-0.792911
seq_s_4493	82122	intergenic	-0.92892
seq_s_4493	82125	intergenic	-0.909526
seq_s_4493	82131	intergenic	-0.758537
seq_s_4493	82135	intergenic	-0.786132
seq_s_4493	82138	intergenic	-0.788586
seq_s_4493	82139	intergenic	-0.716551
seq_s_4493	82141	intergenic	-1.0899
seq_s_4493	82144	intergenic	-1.03453
seq_s_4493	82150	intergenic	-1.03453
seq_s_4493	82151	intergenic	-2.23329
seq_s_4493	82163	intergenic	-1.38931
seq_s_4493	82164	intergenic	-1.35259
seq_s_4493	82177	intergenic	-1.68463
seq_s_4493	82190	intergenic	-1.67059
seq_s_4493	82193	intergenic	-1.78548
seq_s_4493	82199	intergenic	-2.32926
seq_s_4493	82203	intergenic	-1.71091
seq_s_4493	82204	intergenic	-1.29119
seq_s_4493	82209	intergenic	-1.48934
seq_s_4493	82221	intergenic	-0.919857
seq_s_4493	82222	intergenic	-1.10249
seq_s_4493	82719	intergenic	-0.771139
seq_s_4493	83762	intergenic	-0.340267
seq_s_4493	83804	intergenic	-0.212751
seq_s_4493	84566	intergenic	0.0904825
seq_s_4493	84567	intergenic	0.0904825
seq_s_4493	84577	intergenic	0.0625646
seq_s_4493	84592	intergenic	-0.293017
seq_s_4493	84606	intergenic	-0.161175
seq_s_4493	84622	intergenic	-0.110697
seq_s_4493	84639	intergenic	0.0708552
seq_s_4493	84654	intergenic	0.0398722
seq_s_4493	84693	intergenic	0.0729209
seq_s_4493	84703	intergenic	-0.137967
seq_s_4493	84709	intergenic	0.511997
seq_s_4493	84710	intergenic	0.586811
seq_s_4493	84716	intergenic	0.47817
seq_s_4493	84724	intergenic	0.818538
seq_s_4493	84751	intergenic	0.194014
seq_s_4493	84753	intergenic	0.131556
seq_s_4493	84754	intergenic	-0.367456
seq_s_4493	84759	intergenic	-0.0667317
seq_s_4493	84782	intergenic	-0.243179
seq_s_4493	84783	intergenic	-0.276357
seq_s_4493	84784	intergenic	-0.278121
seq_s_4493	84790	intergenic	-0.19056
seq_s_4493	84792	intergenic	-0.765012
seq_s_4493	84809	intergenic	-0.563279
seq_s_4493	84813	intergenic	-0.604674
seq_s_4493	84815	intergenic	-0.245161
seq_s_4493	84816	intergenic	-0.282906
seq_s_4493	84817	intergenic	-0.073027
seq_s_4493	84821	intergenic	-0.0763053
seq_s_4493	84824	intergenic	-0.00159516
seq_s_4493	84829	intergenic	-0.0678682
seq_s_4493	84830	intergenic	-0.0645677
seq_s_4493	84836	intergenic	-0.17823
seq_s_4493	84837	intergenic	-0.0228169
seq_s_4493	84845	intergenic	-0.468126
seq_s_4493	84853	intergenic	-0.185579
seq_s_4493	84854	intergenic	-0.535836
seq_s_4493	84860	intergenic	-0.518446
seq_s_4493	84863	intergenic	-0.518446
seq_s_4493	84866	intergenic	0.0962063
seq_s_4493	84873	intergenic	0.174741
seq_s_4493	84880	intergenic	-0.46141
seq_s_4493	84887	intergenic	-0.336849
seq_s_4493	84889	intergenic	-0.139535
seq_s_4493	84892	intergenic	-0.139535
seq_s_4493	84893	intergenic	-0.139535
seq_s_4493	84900	intergenic	-0.047079
seq_s_4493	84901	intergenic	-0.215882
seq_s_4493	84903	intergenic	-0.0411047
seq_s_4493	84906	intergenic	0.0778437
seq_s_4493	84907	intergenic	0.58202
seq_s_4493	84914	intergenic	0.226259
seq_s_4493	84917	intergenic	0.475557
seq_s_4493	84922	intergenic	0.0109726
seq_s_4493	84924	intergenic	0.0985447
seq_s_4493	84936	intergenic	0.16199
seq_s_4493	84944	intergenic	0.11469
seq_s_4493	84946	intergenic	-0.173067
seq_s_4493	84952	intergenic	-0.0801715
seq_s_4493	84956	intergenic	-0.679969
seq_s_4493	84957	intergenic	-0.01203
seq_s_4493	84962	intergenic	0.00496333
seq_s_4493	84973	intergenic	0.0808125
seq_s_4493	84974	intergenic	-0.041893
seq_s_4493	84978	intergenic	-0.169151
seq_s_4493	84981	intergenic	-0.435375
seq_s_4493	84983	intergenic	-1.08299
seq_s_4493	84985	intergenic	-0.523519
seq_s_4493	84986	intergenic	-0.747393
seq_s_4493	84988	intergenic	-0.553981
seq_s_4493	84989	intergenic	-0.173501
seq_s_4493	84992	intergenic	-0.159626
seq_s_4493	84997	intergenic	-0.254891
seq_s_4493	85003	intergenic	-0.331217
seq_s_4493	85005	intergenic	-0.174875
seq_s_4493	85223	intergenic	-0.447882
seq_s_4493	85225	intergenic	-0.0995723
seq_s_4493	85226	intergenic	-0.678447
seq_s_4493	85243	intergenic	-0.857767
seq_s_4493	85250	intergenic	-0.543821
seq_s_4493	85252	intergenic	-0.399104
seq_s_4493	85255	intergenic	-0.631813
seq_s_4493	85259	intergenic	-0.477335
seq_s_4493	85271	intergenic	-0.980115
seq_s_4493	85273	intergenic	-0.104321
seq_s_4493	85276	intergenic	0.175729
seq_s_4493	85283	intergenic	0.16348
seq_s_4493	85284	intergenic	-0.0140202
seq_s_4493	85288	intergenic	0.600599
seq_s_4493	85289	intergenic	1.12515
seq_s_4493	85291	intergenic	1.05675
seq_s_4493	85293	intergenic	1.04603
seq_s_4493	85294	intergenic	1.02237
seq_s_4493	85296	intergenic	0.622828
seq_s_4493	85302	intergenic	0.558585
seq_s_4493	85304	intergenic	0.55412
seq_s_4493	85323	intergenic	0.828865
seq_s_4493	85324	intergenic	0.804785
seq_s_4493	85328	intergenic	0.826249
seq_s_4493	85333	intergenic	0.979428
seq_s_4493	85337	intergenic	0.903829
seq_s_4493	85340	intergenic	0.663999
seq_s_4493	85342	intergenic	0.905462
seq_s_4493	85348	intergenic	0.998087
seq_s_4493	85349	intergenic	1.02344
seq_s_4493	85350	intergenic	0.837628
seq_s_4493	85351	intergenic	0.89358
seq_s_4493	85354	intergenic	0.988504
seq_s_4493	85355	intergenic	-0.0331693
seq_s_4493	85356	intergenic	-0.0331693
seq_s_4493	85358	intergenic	0.217623
seq_s_4493	85364	intergenic	-0.232595
seq_s_4493	85367	intergenic	0.54049
seq_s_4493	85370	intergenic	0.578506
seq_s_4493	85371	intergenic	0.762401
seq_s_4493	85376	intergenic	0.790489
seq_s_4493	85377	intergenic	0.790489
seq_s_4493	85378	intergenic	0.739167
seq_s_4493	85384	intergenic	0.854275
seq_s_4493	85385	intergenic	0.86884
seq_s_4493	85392	intergenic	0.83539
seq_s_4493	85397	intergenic	0.578774
seq_s_4493	85408	intergenic	0.591488
seq_s_4493	85410	intergenic	0.641428
seq_s_4493	85416	intergenic	0.677216
seq_s_4493	85417	intergenic	0.589334
seq_s_4493	85418	intergenic	0.589334
seq_s_4493	85420	intergenic	1.12277
seq_s_4493	85428	intergenic	1.06057
seq_s_4493	85442	intergenic	0.783743
seq_s_4493	85481	intergenic	1.10068
seq_s_4493	85561	intergenic	1.3022
seq_s_4493	85563	intergenic	1.3022
seq_s_4493	85578	intergenic	1.36834
seq_s_4493	85581	intergenic	1.36834
seq_s_4493	85584	intergenic	1.36834
seq_s_4493	85586	intergenic	1.06919
seq_s_4493	85596	intergenic	1.07762
seq_s_4493	85598	intergenic	1.12208
seq_s_4493	85604	intergenic	1.34279
seq_s_4493	85624	intergenic	1.06897
seq_s_4493	85627	intergenic	1.06897
seq_s_4493	85634	intergenic	0.717868
seq_s_4493	85635	intergenic	0.717868
seq_s_4493	85651	intergenic	0.767388
seq_s_4493	85652	intergenic	0.767388
seq_s_4493	85655	intergenic	0.767388
seq_s_4493	85661	intergenic	0.598765
seq_s_4493	85667	intergenic	1.03721
seq_s_4493	85669	intergenic	0.756426
seq_s_4493	85674	intergenic	1.58425
seq_s_4493	85675	intergenic	1.62701
seq_s_4493	85678	intergenic	1.47747
seq_s_4493	85864	intergenic	1.47747
seq_s_4493	85873	intergenic	1.47747
seq_s_4493	85876	intergenic	1.80812
seq_s_4493	85877	intergenic	1.66336
seq_s_4493	85885	intergenic	1.52142
seq_s_4493	85901	intergenic	2.11886
seq_s_4493	85902	intergenic	2.11886
seq_s_4493	85909	intergenic	1.62296
seq_s_4493	85922	intergenic	1.41492
seq_s_4493	85926	intergenic	1.6698
seq_s_4493	85929	intergenic	1.6698
seq_s_4493	85931	intergenic	1.6698
seq_s_4493	85945	intergenic	1.31631
seq_s_4493	85963	intergenic	1.03909
seq_s_4493	85970	intergenic	1.27761
seq_s_4493	85979	intergenic	1.30821
seq_s_4493	85985	intergenic	1.25436
seq_s_4493	85988	intergenic	1.25436
seq_s_4493	85991	intergenic	1.52345
seq_s_4493	85993	intergenic	1.52345
seq_s_4493	85998	intergenic	1.52345
seq_s_4493	86000	intergenic	1.52345
seq_s_4493	86011	intergenic	1.75494
seq_s_4493	86026	intergenic	1.81282
seq_s_4493	86028	intergenic	1.81282
seq_s_4493	86029	intergenic	1.68535
seq_s_4493	86030	intergenic	1.68535
seq_s_4493	86031	intergenic	1.30111
seq_s_4493	86040	intergenic	0.292429
seq_s_4493	86045	intergenic	0.591573
seq_s_4493	86054	intergenic	0.450393
seq_s_4493	86062	intergenic	1.09574
seq_s_4493	86067	intergenic	0.862562
seq_s_4493	86070	intergenic	1.46621
seq_s_4493	86079	intergenic	1.3394
seq_s_4493	86086	intergenic	1.3394
seq_s_4493	86093	intergenic	1.3394
seq_s_4493	86102	intergenic	1.3394
seq_s_4493	86105	intergenic	1.3394
seq_s_4493	86107	intergenic	1.3394
seq_s_4493	86109	intergenic	1.3394
seq_s_4493	86111	intergenic	1.3394
seq_s_4493	86117	intergenic	1.60468
seq_s_4493	86121	intergenic	1.60468
seq_s_4493	86123	intergenic	1.22855
seq_s_4493	86131	intergenic	0.888688
seq_s_4493	86133	intergenic	0.963903
seq_s_4493	86134	intergenic	1.00308
seq_s_4493	86135	intergenic	0.399186
seq_s_4493	86139	intergenic	0.719543
seq_s_4493	86142	intergenic	0.627114
seq_s_4493	86143	intergenic	-0.0124106
seq_s_4493	86144	intergenic	0.134317
seq_s_4493	86156	intergenic	0.178252
seq_s_4493	86160	intergenic	0.237204
seq_s_4493	86165	intergenic	0.364176
seq_s_4493	86166	intergenic	0.364176
seq_s_4493	86169	intergenic	1.20822
seq_s_4493	86179	intergenic	1.10199
seq_s_4493	86187	intergenic	0.941143
seq_s_4493	86206	intergenic	1.50686
seq_s_4493	86447	intergenic	1.47144
seq_s_4493	86458	intergenic	1.7329
seq_s_4493	86462	intergenic	0.822673
seq_s_4493	86492	intergenic	0.822673
seq_s_4493	86503	intergenic	0.830126
seq_s_4493	86511	intergenic	-0.333031
seq_s_4493	86514	intergenic	-0.333031
seq_s_4493	86515	intergenic	0.504062
seq_s_4493	86517	intergenic	1.58963
seq_s_4493	86532	intergenic	1.23432
seq_s_4493	86538	intergenic	1.23432
seq_s_4493	86542	intergenic	1.62413
seq_s_4493	86544	intergenic	1.86138
seq_s_4493	86549	intergenic	1.20307
seq_s_4493	86551	intergenic	1.37656
seq_s_4493	86559	intergenic	0.921661
seq_s_4493	86561	intergenic	0.993083
seq_s_4493	86563	intergenic	0.938486
seq_s_4493	86569	intergenic	0.895873
seq_s_4493	86575	intergenic	0.7138
seq_s_4493	86583	intergenic	0.585753
seq_s_4493	86586	intergenic	0.587363
seq_s_4493	86588	intergenic	0.293895
seq_s_4493	86590	intergenic	0.34657
seq_s_4493	86592	intergenic	0.347723
seq_s_4493	86593	intergenic	0.347723
seq_s_4493	86595	intergenic	0.392145
seq_s_4493	86601	intergenic	-0.0684809
seq_s_4493	86605	intergenic	-0.0405123
seq_s_4493	86610	intergenic	-0.0139441
seq_s_4493	86612	intergenic	0.280281
seq_s_4493	86614	intergenic	0.280281
seq_s_4493	86616	intergenic	0.811709
seq_s_4493	86625	intergenic	0.738201
seq_s_4493	86627	intergenic	0.737981
seq_s_4493	86630	intergenic	0.723861
seq_s_4493	86632	intergenic	0.723861
seq_s_4493	86635	intergenic	1.08473
seq_s_4493	86636	intergenic	1.04999
seq_s_4493	86644	intergenic	1.03988
seq_s_4493	86761	intergenic	0.229713
seq_s_4493	86765	intergenic	0.539913
seq_s_4493	86770	intergenic	0.507611
seq_s_4493	87232	intergenic	0.212691
seq_s_4493	87238	intergenic	-0.156954
seq_s_4493	87239	intergenic	0.280168
seq_s_4493	87245	intergenic	0.257099
seq_s_4493	87260	intergenic	0.290222
seq_s_4493	87278	intergenic	-0.193846
seq_s_4493	87279	intergenic	0.363473
seq_s_4493	87281	intergenic	0.399717
seq_s_4493	87292	intergenic	0.700599
seq_s_4493	87293	intergenic	0.506726
seq_s_4493	87378	intergenic	0.506726
seq_s_4493	87396	intergenic	0.506726
seq_s_4493	87398	intergenic	1.1732
seq_s_4493	87400	intergenic	1.1442
seq_s_4493	87401	intergenic	1.1135
seq_s_4493	87415	intergenic	1.49718
seq_s_4493	87421	intergenic	1.24353
seq_s_4493	87428	intergenic	1.24353
seq_s_4493	87429	intergenic	1.24353
seq_s_4493	87432	intergenic	1.24353
seq_s_4493	87433	intergenic	1.24353
seq_s_4493	87434	intergenic	1.24353
seq_s_4493	87441	intergenic	1.16712
seq_s_4493	87449	intergenic	1.42313
seq_s_4493	87462	intergenic	1.47034
seq_s_4493	87478	intergenic	1.02316
seq_s_4493	87481	intergenic	1.02316
seq_s_4493	87758	intergenic	0.900609
seq_s_4493	87772	intergenic	0.59374
seq_s_4493	87783	intergenic	0.597646
seq_s_4493	87789	intergenic	-0.0716589
seq_s_4493	87791	intergenic	-0.0551279
seq_s_4493	87794	intergenic	-0.0551279
seq_s_4493	87795	intergenic	0.403384
seq_s_4493	87808	intergenic	0.67169
seq_s_4493	87810	intergenic	0.647845
seq_s_4493	88024	intergenic	0.647845
seq_s_4493	88038	intergenic	0.647845
seq_s_4493	88039	intergenic	0.647845
seq_s_4493	88041	intergenic	0.583007
seq_s_4493	88042	intergenic	0.583007
seq_s_4493	88058	intergenic	0.685273
seq_s_4493	88065	intergenic	0.680091
seq_s_4493	88067	intergenic	1.33889
seq_s_4493	88074	intergenic	1.25473
seq_s_4493	88080	intergenic	1.25473
seq_s_4493	88083	intergenic	1.25473
seq_s_4493	88085	intergenic	0.771116
seq_s_4493	88087	intergenic	1.54829
seq_s_4493	88090	intergenic	1.44492
seq_s_4493	88103	intergenic	2.02547
seq_s_4493	88108	intergenic	1.14279
seq_s_4493	88115	intergenic	1.05463
seq_s_4493	88120	intergenic	1.0538
seq_s_4493	88129	intergenic	1.04673
seq_s_4493	88164	intergenic	1.04673
seq_s_4493	88165	intergenic	1.04673
seq_s_4493	88169	intergenic	0.975097
seq_s_4493	88171	intergenic	0.952316
seq_s_4493	88180	intergenic	0.662268
seq_s_4493	88181	intergenic	0.798374
seq_s_4493	88182	intergenic	0.798374
seq_s_4493	88187	intergenic	0.733373
seq_s_4493	88189	intergenic	1.06672
seq_s_4493	88190	intergenic	0.38579
seq_s_4493	88191	intergenic	0.590035
seq_s_4493	88192	intergenic	0.907714
seq_s_4493	88199	intergenic	1.27661
seq_s_4493	88212	intergenic	1.11594
seq_s_4493	88213	intergenic	1.1151
seq_s_4493	88215	intergenic	1.06029
seq_s_4493	88216	intergenic	1.02406
seq_s_4493	88218	intergenic	0.855635
seq_s_4493	88222	intergenic	0.90844
seq_s_4493	88224	intergenic	0.90844
seq_s_4493	88228	intergenic	1.7847
seq_s_4493	88234	intergenic	1.48969
seq_s_4493	88235	intergenic	1.52953
seq_s_4493	88236	intergenic	1.54143
seq_s_4493	88237	intergenic	1.58278
seq_s_4493	88253	intergenic	1.84685
seq_s_4493	88255	intergenic	1.20946
seq_s_4493	88258	intergenic	1.23622
seq_s_4493	88265	intergenic	1.20729
seq_s_4493	88272	intergenic	1.20729
seq_s_4493	88274	intergenic	1.20729
seq_s_4493	88287	intergenic	1.65099
seq_s_4493	88288	intergenic	1.6983
seq_s_4493	88293	intergenic	1.247
seq_s_4493	88298	intergenic	1.247
seq_s_4493	88299	intergenic	1.247
seq_s_4493	88300	intergenic	1.47445
seq_s_4493	88302	intergenic	1.12439
seq_s_4493	88303	intergenic	1.05708
seq_s_4493	88306	intergenic	1.05708
seq_s_4493	88308	intergenic	1.47121
seq_s_4493	88309	intergenic	1.63819
seq_s_4493	88311	intergenic	1.61122
seq_s_4493	88313	intergenic	1.60273
seq_s_4493	88353	intergenic	1.18014
seq_s_4493	88360	intergenic	1.15962
seq_s_4493	88364	intergenic	-0.0259537
seq_s_4493	88375	intergenic	0.00649941
seq_s_4493	88385	intergenic	-0.485371
seq_s_4493	88386	intergenic	-0.446354
seq_s_4493	88390	intergenic	-0.0638073
seq_s_4493	88391	intergenic	0.402295
seq_s_4493	88394	intergenic	0.269858
seq_s_4493	88395	intergenic	0.080151
seq_s_4493	88398	intergenic	0.300429
seq_s_4493	88414	intergenic	0.30616
seq_s_4493	88422	intergenic	-0.026404
seq_s_4493	88425	intergenic	-0.528409
seq_s_4493	88426	intergenic	-0.0321184
seq_s_4493	88431	intergenic	-0.266384
seq_s_4493	88435	intergenic	-0.778115
seq_s_4493	88441	intergenic	-0.193586
seq_s_4493	88447	intergenic	-0.0434437
seq_s_4493	88449	intergenic	-0.394918
seq_s_4493	88461	intergenic	-0.55256
seq_s_4493	88476	intergenic	0.0985428
seq_s_4493	88478	intergenic	0.0852615
seq_s_4493	88482	intergenic	0.00982971
seq_s_4493	88489	intergenic	0.00982971
seq_s_4493	88495	intergenic	0.684019
seq_s_4493	88502	intergenic	0.684019
seq_s_4493	88506	intergenic	0.475574
seq_s_4493	88509	intergenic	-0.0769858
seq_s_4493	88514	intergenic	-0.0282496
seq_s_4493	88515	intergenic	0.00534576
seq_s_4493	88519	intergenic	-0.246736
seq_s_4493	88524	intergenic	0.0301971
seq_s_4493	88526	intergenic	0.012423
seq_s_4493	88529	intergenic	1.03884
seq_s_4493	88531	intergenic	0.247639
seq_s_4493	88533	intergenic	0.238138
seq_s_4493	88541	intergenic	0.0210669
seq_s_4493	88543	intergenic	0.16819
seq_s_4493	89229	intergenic	0.15378
seq_s_4493	89237	intergenic	0.338373
seq_s_4493	89250	intergenic	-0.241914
seq_s_4493	89261	intergenic	0.0102705
seq_s_4493	89264	intergenic	0.0102705
seq_s_4493	89266	intergenic	-0.423541
seq_s_4493	89267	intergenic	-0.78648
seq_s_4493	89271	intergenic	-0.390396
seq_s_4493	89272	intergenic	-0.418974
seq_s_4493	89277	intergenic	-0.166431
seq_s_4493	89280	intergenic	0.151841
seq_s_4493	89282	intergenic	0.231141
seq_s_4493	89286	intergenic	-0.0159419
seq_s_4493	89288	intergenic	0.0916926
seq_s_4493	89293	intergenic	0.0599821
seq_s_4493	89297	intergenic	0.08365
seq_s_4493	89305	intergenic	-0.147319
seq_s_4493	89310	intergenic	0.630453
seq_s_4493	89313	intergenic	0.631514
seq_s_4493	89327	intergenic	0.338082
seq_s_4493	89331	intergenic	0.798108
seq_s_4493	89332	intergenic	0.0286858
seq_s_4493	89333	intergenic	0.29166
seq_s_4493	89338	intergenic	0.628273
seq_s_4493	89347	intergenic	0.084829
seq_s_4493	89350	intergenic	0.403856
seq_s_4493	89363	intergenic	0.281264
seq_s_4493	89366	intergenic	0.0996013
seq_s_4493	89370	intergenic	0.232587
seq_s_4493	89375	intergenic	0.199585
seq_s_4493	89381	intergenic	0.226517
seq_s_4493	89383	intergenic	-0.110631
seq_s_4493	89396	intergenic	-0.285549
seq_s_4493	89403	intergenic	0.0455542
seq_s_4493	89425	intergenic	-0.313541
seq_s_4493	89426	intergenic	-0.392521
seq_s_4493	89428	intergenic	-0.541569
seq_s_4493	89432	intergenic	-0.696897
seq_s_4493	89433	intergenic	-0.106239
seq_s_4493	89439	intergenic	-0.362281
seq_s_4493	89443	intergenic	-0.363283
seq_s_4493	89446	intergenic	-0.566551
seq_s_4493	89449	intergenic	-0.912557
seq_s_4493	89454	intergenic	-0.2457
seq_s_4493	89457	intergenic	-0.2457
seq_s_4493	89470	intergenic	0.297885
seq_s_4493	89476	intergenic	1.285
seq_s_4493	89479	intergenic	1.71766
seq_s_4493	89483	intergenic	1.06707
seq_s_4493	89496	intergenic	-0.038909
seq_s_4493	89498	intergenic	-0.704698
seq_s_4493	89502	intergenic	-0.387751
seq_s_4493	89508	intergenic	0.339859
seq_s_4493	89551	intergenic	0.752634
seq_s_4493	89563	intergenic	0.519803
seq_s_4493	89564	intergenic	0.382548
seq_s_4493	89566	intergenic	0.242056
seq_s_4493	89576	intergenic	-0.218775
seq_s_4493	89581	intergenic	-0.453996
seq_s_4493	89592	intergenic	0.0169279
seq_s_4493	89593	intergenic	0.0148521
seq_s_4493	89596	intergenic	-0.451377
seq_s_4493	89597	intergenic	0.146803
seq_s_4493	89602	intergenic	0.454086
seq_s_4493	89610	intergenic	0.465608
seq_s_4493	89613	intergenic	0.588926
seq_s_4493	89616	intergenic	0.294412
seq_s_4493	89617	intergenic	0.29275
seq_s_4493	89621	intergenic	-0.121712
seq_s_4493	89622	intergenic	0.0918568
seq_s_4493	89623	intergenic	0.172922
seq_s_4493	89626	intergenic	-0.0233401
seq_s_4493	89627	intergenic	0.143162
seq_s_4493	89628	intergenic	-0.183929
seq_s_4493	89629	intergenic	-0.183929
seq_s_4493	89635	intergenic	0.12725
seq_s_4493	89637	intergenic	0.143148
seq_s_4493	89638	intergenic	0.143148
seq_s_4493	89648	intergenic	-0.635656
seq_s_4493	89650	intergenic	-0.602734
seq_s_4493	89651	intergenic	-0.40551
seq_s_4493	89652	intergenic	-0.141272
seq_s_4493	89657	intergenic	-0.461955
seq_s_4493	89658	intergenic	-0.724048
seq_s_4493	89662	intergenic	0.193567
seq_s_4493	89679	intergenic	0.636255
seq_s_4493	89681	intergenic	0.872789
seq_s_4493	89683	intergenic	0.895433
seq_s_4493	89684	intergenic	0.890904
seq_s_4493	89687	intergenic	0.857485
seq_s_4493	89697	intergenic	-0.2023
seq_s_4493	89701	intergenic	-0.896264
seq_s_4493	89716	intergenic	-0.565302
seq_s_4493	89717	intergenic	-0.816105
seq_s_4493	89719	intergenic	-1.1087
seq_s_4493	89731	intergenic	-0.737011
seq_s_4493	89735	intergenic	0.359571
seq_s_4493	89744	intergenic	0.511503
seq_s_4493	89747	intergenic	-0.067527
seq_s_4493	89761	intergenic	0.0587739
seq_s_4493	89770	intergenic	0.664203
seq_s_4493	89783	intergenic	0.329914
seq_s_4493	89787	intergenic	0.246476
seq_s_4493	89799	intergenic	0.101922
seq_s_4493	89804	intergenic	0.101922
seq_s_4493	89830	intergenic	-0.539248
seq_s_4493	89831	intergenic	-0.564617
seq_s_4493	89840	intergenic	-0.542299
seq_s_4493	89848	intergenic	-0.0716608
seq_s_4493	89849	intergenic	0.566476
seq_s_4493	89856	intergenic	0.241847
seq_s_4493	89860	intergenic	0.308947
seq_s_4493	89861	intergenic	0.700575
seq_s_4493	89862	intergenic	0.700575
seq_s_4493	89865	intergenic	1.03733
seq_s_4493	89874	intergenic	0.472763
seq_s_4493	89891	intergenic	0.351781
seq_s_4493	89898	intergenic	0.580616
seq_s_4493	89904	intergenic	0.637774
seq_s_4493	89908	intergenic	0.689831
seq_s_4493	89909	intergenic	-0.0494599
seq_s_4493	89912	intergenic	0.611969
seq_s_4493	89913	intergenic	0.611969
seq_s_4493	89914	intergenic	0.0755871
seq_s_4493	89915	intergenic	0.721127
seq_s_4493	89918	intergenic	0.319883
seq_s_4493	89919	intergenic	0.37934
seq_s_4493	89920	intergenic	0.492884
seq_s_4493	89929	intergenic	0.0470795
seq_s_4493	89936	intergenic	0.395614
seq_s_4493	89940	intergenic	0.391293
seq_s_4493	89947	intergenic	0.807808
seq_s_4493	89951	intergenic	0.969731
seq_s_4493	89952	intergenic	0.895891
seq_s_4493	89959	intergenic	1.1776
seq_s_4493	89973	intergenic	0.664338
seq_s_4493	89982	intergenic	1.19239
seq_s_4493	89987	intergenic	1.1716
seq_s_4493	89998	intergenic	0.882874
seq_s_4493	90005	intergenic	1.02734
seq_s_4493	90006	intergenic	0.731249
seq_s_4493	90009	intergenic	0.69444
seq_s_4493	90012	intergenic	0.543471
seq_s_4493	90014	intergenic	0.523434
seq_s_4493	90017	intergenic	0.300881
seq_s_4493	90019	intergenic	0.338881
seq_s_4493	90020	intergenic	-0.439897
seq_s_4493	90027	intergenic	0.0133465
seq_s_4493	90028	intergenic	0.183192
seq_s_4493	90032	intergenic	0.433479
seq_s_4493	90043	intergenic	0.433479
seq_s_4493	90046	intergenic	0.433479
seq_s_4493	90054	intergenic	0.0402451
seq_s_4493	90063	intergenic	0.247004
seq_s_4493	90126	intergenic	0.314472
seq_s_4493	90128	intergenic	0.250568
seq_s_4493	90377	intergenic	-0.36438
seq_s_4493	90378	intergenic	-0.36438
seq_s_4493	90379	intergenic	-0.177732
seq_s_4493	90380	intergenic	-0.261021
seq_s_4493	90382	intergenic	0.502154
seq_s_4493	90396	intergenic	0.663078
seq_s_4493	90398	intergenic	1.07541
seq_s_4493	90402	intergenic	1.38829
seq_s_4493	90404	intergenic	1.18826
seq_s_4493	90412	intergenic	1.38503
seq_s_4493	90434	intergenic	0.717765
seq_s_4493	90436	intergenic	1.62512
seq_s_4493	90440	intergenic	0.793844
seq_s_4493	90442	intergenic	0.793844
seq_s_4493	90448	intergenic	0.803337
seq_s_4493	90449	intergenic	0.709029
seq_s_4493	90453	intergenic	0.41433
seq_s_4493	90454	intergenic	-0.361831
seq_s_4493	90456	intergenic	0.285564
seq_s_4493	90457	intergenic	0.442535
seq_s_4493	90462	intergenic	0.585379
seq_s_4493	90463	intergenic	0.612789
seq_s_4493	90470	intergenic	0.477461
seq_s_4493	90472	intergenic	0.468195
seq_s_4493	90474	intergenic	0.601925
seq_s_4493	90475	intergenic	0.529129
seq_s_4493	90478	intergenic	0.729662
seq_s_4493	90481	intergenic	0.141523
seq_s_4493	90483	intergenic	0.203652
seq_s_4493	90485	intergenic	0.219588
seq_s_4493	90487	intergenic	0.219458
seq_s_4493	90491	intergenic	0.118558
seq_s_4493	90494	intergenic	-0.0961298
seq_s_4493	90496	intergenic	-1.08289
seq_s_4493	90499	intergenic	-0.833185
seq_s_4493	90501	intergenic	-0.753843
seq_s_4493	90508	intergenic	-0.978808
seq_s_4493	90512	intergenic	-0.923282
seq_s_4493	90520	intergenic	-0.993598
seq_s_4493	90584	intergenic	-0.414547
seq_s_4493	90614	intergenic	-0.414547
seq_s_4493	90618	intergenic	1.36456
seq_s_4493	90620	intergenic	0.695135
seq_s_4493	90632	intergenic	0.811675
seq_s_4493	90657	intergenic	1.53066
seq_s_4493	90660	intergenic	0.787577
seq_s_4493	90666	intergenic	0.899031
seq_s_4493	90668	intergenic	0.572137
seq_s_4493	90673	intergenic	1.15688
seq_s_4493	90676	intergenic	1.01805
seq_s_4493	90812	intergenic	1.14323
seq_s_4493	90824	intergenic	0.998354
seq_s_4493	90825	intergenic	1.06131
seq_s_4493	90844	intergenic	0.869987
seq_s_4493	90845	intergenic	0.869987
seq_s_4493	90876	intergenic	0.0960528
seq_s_4493	90975	intergenic	0.328029
seq_s_4493	91105	intergenic	-0.21915
seq_s_4493	91133	intergenic	-0.658482
seq_s_4493	91136	intergenic	-0.496552
seq_s_4493	91137	intergenic	-0.188001
seq_s_4493	91174	intergenic	-0.26137
seq_s_4493	91175	intergenic	-0.639525
seq_s_4493	91182	intergenic	-0.719221
seq_s_4493	91209	intergenic	-0.974191
seq_s_4493	91233	intergenic	-0.445497
seq_s_4493	91245	intergenic	-0.429712
seq_s_4493	91252	intergenic	-0.813111
seq_s_4493	91275	intergenic	-0.401945
seq_s_4493	91352	intergenic	-0.56345
seq_s_4493	91395	intergenic	-0.694715
seq_s_4493	91406	intergenic	-0.541354
seq_s_4493	91407	intergenic	-0.0547912
seq_s_4493	91408	intergenic	-0.0350377
seq_s_4493	91414	intergenic	0.328453
seq_s_4493	91424	intergenic	1.04909
seq_s_4493	91428	intergenic	0.954975
seq_s_4493	91443	intergenic	0.682189
seq_s_4493	91458	intergenic	0.564957
seq_s_4493	91463	intergenic	0.459105
seq_s_4493	91474	intergenic	0.459105
seq_s_4493	91485	intergenic	0.261762
seq_s_4493	91491	intergenic	0.288831
seq_s_4493	91493	intergenic	-0.0763091
seq_s_4493	91506	intergenic	-1.06163
seq_s_4493	91519	intergenic	0.00738986
seq_s_4493	91530	intergenic	-0.0445586
seq_s_4493	91531	intergenic	0.00034619
seq_s_4493	91532	intergenic	-0.694702
seq_s_4493	91534	intergenic	-0.694702
seq_s_4493	91539	intergenic	-0.314613
seq_s_4493	91553	intergenic	-0.316332
seq_s_4493	91576	intergenic	-0.53531
seq_s_4493	91583	intergenic	-0.35977
seq_s_4493	91588	intergenic	-0.389242
seq_s_4493	91595	intergenic	-0.293563
seq_s_4493	91596	intergenic	-0.355038
seq_s_4493	91601	intergenic	-0.216714
seq_s_4493	91602	intergenic	-0.611023
seq_s_4493	91603	intergenic	-0.851767
seq_s_4493	91630	intergenic	-0.633918
seq_s_4493	91637	intergenic	-0.740842
seq_s_4493	91644	intergenic	-0.862733
seq_s_4493	91720	intergenic	-1.0021
seq_s_4493	91725	intergenic	-1.31238
seq_s_4493	91741	intergenic	-1.39065
seq_s_4493	91747	intergenic	-0.415714
seq_s_4493	91757	intergenic	-1.21718
seq_s_4493	91777	intergenic	-0.846421
seq_s_4493	91784	intergenic	-0.926707
seq_s_4493	91789	intergenic	-0.792848
seq_s_4493	91796	intergenic	-1.02109
seq_s_4493	91802	intergenic	-1.20065
seq_s_4493	91804	intergenic	-1.62623
seq_s_4493	91808	intergenic	-1.05935
seq_s_4493	91817	intergenic	-1.52885
seq_s_4493	91825	intergenic	-0.777785
seq_s_4493	91834	intergenic	0.06143
seq_s_4493	91838	intergenic	0.250799
seq_s_4493	91841	intergenic	0.785506
seq_s_4493	91843	intergenic	0.798346
seq_s_4493	93330	intergenic	1.32363
seq_s_4493	93333	intergenic	1.32327
seq_s_4493	93339	intergenic	1.2435
seq_s_4493	93375	intergenic	1.01939
seq_s_4493	93381	intergenic	0.972414
seq_s_4493	93382	intergenic	0.77686
seq_s_4493	93383	intergenic	1.1701
seq_s_4493	93385	intergenic	1.17572
seq_s_4493	93393	intergenic	1.13347
seq_s_4493	93395	intergenic	1.15177
seq_s_4493	93398	intergenic	0.525882
seq_s_4493	93401	intergenic	0.595312
seq_s_4493	93405	intergenic	0.490299
seq_s_4493	93416	intergenic	0.779175
seq_s_4493	93418	intergenic	0.676055
seq_s_4493	93428	intergenic	0.175332
seq_s_4493	93429	intergenic	0.449526
seq_s_4493	93434	intergenic	-0.0504867
seq_s_4493	93435	intergenic	0.263036
seq_s_4493	93447	intergenic	0.369168
seq_s_4493	93451	intergenic	0.257655
seq_s_4493	93456	intergenic	0.427603
seq_s_4493	93459	intergenic	0.48045
seq_s_4493	93465	intergenic	0.450315
seq_s_4493	93483	intergenic	0.378574
seq_s_4493	93484	intergenic	0.3606
seq_s_4493	93490	intergenic	0.359648
seq_s_4493	93495	intergenic	0.267881
seq_s_4493	93504	intergenic	-0.830267
seq_s_4493	93508	intergenic	-0.506611
seq_s_4493	93511	intergenic	-0.493311
seq_s_4493	93530	intergenic	-0.750425
seq_s_4493	93553	intergenic	-1.00992
seq_s_4493	93555	intergenic	-1.45403
seq_s_4493	93556	intergenic	-1.45403
seq_s_4493	93562	intergenic	-1.06671
seq_s_4493	93565	intergenic	-0.747514
seq_s_4493	93580	intergenic	-0.485656
seq_s_4493	93581	intergenic	-0.693821
seq_s_4493	93582	intergenic	-0.612849
seq_s_4493	93583	intergenic	-0.278716
seq_s_4493	93601	intergenic	-0.278716
seq_s_4493	93603	intergenic	-0.278716
seq_s_4493	93629	intergenic	-0.0123389
seq_s_4493	93638	intergenic	-0.102847
seq_s_4493	93639	intergenic	0.111332
seq_s_4493	93645	intergenic	0.237947
seq_s_4493	93664	intergenic	0.133233
seq_s_4493	93665	intergenic	0.0753512
seq_s_4493	93667	intergenic	0.190971
seq_s_4493	93674	intergenic	-0.0377021
seq_s_4493	93679	intergenic	0.151886
seq_s_4493	93697	intergenic	0.170731
seq_s_4493	93706	intergenic	-0.0212744
seq_s_4493	93707	intergenic	0.326332
seq_s_4493	93717	intergenic	0.543164
seq_s_4493	93720	intergenic	0.543164
seq_s_4493	93725	intergenic	0.543164
seq_s_4493	93729	intergenic	0.543164
seq_s_4493	93733	intergenic	-0.608004
seq_s_4493	93743	intergenic	-0.234538
seq_s_4493	93744	intergenic	-0.494941
seq_s_4493	93746	intergenic	-0.34562
seq_s_4493	93760	intergenic	-0.0395248
seq_s_4493	93772	intergenic	-0.0462526
seq_s_4493	93773	intergenic	-0.0274384
seq_s_4493	93775	intergenic	-0.354201
seq_s_4493	93784	intergenic	-0.17415
seq_s_4493	93790	intergenic	-0.17415
seq_s_4493	93792	intergenic	-0.402821
seq_s_4493	93795	intergenic	-0.543726
seq_s_4493	93796	intergenic	-0.450292
seq_s_4493	93799	intergenic	-0.449468
seq_s_4493	93801	intergenic	-0.213886
seq_s_4493	93808	intergenic	-0.332511
seq_s_4493	93815	intergenic	-0.186449
seq_s_4493	93822	intergenic	-0.148136
seq_s_4493	93825	intergenic	-0.148136
seq_s_4493	93830	intergenic	0.0813979
seq_s_4493	93835	intergenic	0.0813979
seq_s_4493	93840	intergenic	0.131524
seq_s_4493	93853	intergenic	0.172783
seq_s_4493	93866	intergenic	-0.517
seq_s_4493	93887	intergenic	-0.548844
seq_s_4493	93890	intergenic	-0.384187
seq_s_4493	93891	intergenic	0.317465
seq_s_4493	93892	intergenic	0.030525
seq_s_4493	93900	intergenic	0.030525
seq_s_4493	93903	intergenic	1.20825
seq_s_4493	93904	intergenic	1.20825
seq_s_4493	93910	intergenic	0.264704
seq_s_4493	93917	intergenic	0.500963
seq_s_4493	93919	intergenic	0.12154
seq_s_4493	93930	intergenic	0.0791622
seq_s_4493	93947	intergenic	-0.0852833
seq_s_4493	93948	intergenic	-0.194881
seq_s_4493	93949	intergenic	-0.106534
seq_s_4493	93954	intergenic	-0.536445
seq_s_4493	93968	intergenic	-0.392908
seq_s_4493	93974	intergenic	-0.276417
seq_s_4493	93978	intergenic	-0.42623
seq_s_4493	93981	intergenic	-0.558262
seq_s_4493	93985	intergenic	-0.419006
seq_s_4493	93988	intergenic	-0.587703
seq_s_4493	93989	intergenic	-0.511735
seq_s_4493	93991	intergenic	-0.511735
seq_s_4493	93993	intergenic	-0.56872
seq_s_4493	93996	intergenic	-0.547892
seq_s_4493	94002	intergenic	-0.543326
seq_s_4493	94007	intergenic	-0.692698
seq_s_4493	94010	intergenic	-0.697569
seq_s_4493	94017	intergenic	-0.697569
seq_s_4493	94018	intergenic	-0.945099
seq_s_4493	94020	intergenic	-0.399757
seq_s_4493	94025	intergenic	-0.406023
seq_s_4493	94027	intergenic	-0.500066
seq_s_4493	94028	intergenic	-0.426699
seq_s_4493	94034	intergenic	-0.391893
seq_s_4493	94038	intergenic	-0.391893
seq_s_4493	94040	intergenic	-0.391893
seq_s_4493	94042	intergenic	-0.264906
seq_s_4493	94049	intergenic	-0.601345
seq_s_4493	94065	intergenic	-0.496108
seq_s_4493	94068	intergenic	-0.496108
seq_s_4493	94070	intergenic	-0.14797
seq_s_4493	94073	intergenic	-0.175841
seq_s_4493	94075	intergenic	-0.446791
seq_s_4493	94076	intergenic	-1.0459
seq_s_4493	94090	intergenic	-0.387808
seq_s_4493	94092	intergenic	-0.154282
seq_s_4493	94094	intergenic	0.0432868
seq_s_4493	94095	intergenic	-0.0638891
seq_s_4493	94102	intergenic	-0.219078
seq_s_4493	94107	intergenic	-0.68777
seq_s_4493	94112	intergenic	-0.611524
seq_s_4493	94116	intergenic	-0.737176
seq_s_4493	94117	intergenic	-0.2929
seq_s_4493	94123	intergenic	0.0252597
seq_s_4493	94129	intergenic	0.0249464
seq_s_4493	94142	intergenic	0.048783
seq_s_4493	94150	intergenic	0.048783
seq_s_4493	94161	intergenic	-0.0467505
seq_s_4493	94177	intergenic	-0.0611981
seq_s_4493	94180	intergenic	-0.809103
seq_s_4493	94181	intergenic	-0.402059
seq_s_4493	94188	intergenic	-0.427111
seq_s_4493	94190	intergenic	-0.426921
seq_s_4493	94196	intergenic	-0.330468
seq_s_4493	94204	intergenic	-0.340216
seq_s_4493	94207	intergenic	-0.330824
seq_s_4493	94210	intergenic	-0.829265
seq_s_4493	94214	intergenic	-0.829265
seq_s_4493	94215	intergenic	-0.739136
seq_s_4493	94217	intergenic	-0.920663
seq_s_4493	94228	intergenic	-0.923935
seq_s_4493	94229	intergenic	-0.991036
seq_s_4493	94236	intergenic	-1.32348
seq_s_4493	94245	intergenic	-0.694994
seq_s_4493	94246	intergenic	-1.46879
seq_s_4493	94247	intergenic	-1.46879
seq_s_4493	94251	intergenic	-0.731392
seq_s_4493	94253	intergenic	-0.738502
seq_s_4493	94262	intergenic	-0.731341
seq_s_4493	94263	intergenic	-0.911632
seq_s_4493	94268	intergenic	-0.829392
seq_s_4493	94275	intergenic	-0.821883
seq_s_4493	94276	intergenic	-0.821883
seq_s_4493	94277	intergenic	-0.821883
seq_s_4493	94278	intergenic	-0.821883
seq_s_4493	94298	intergenic	-1.07185
seq_s_4493	94301	intergenic	-0.0587817
seq_s_4493	94308	intergenic	-1.06159
seq_s_4493	94312	intergenic	-0.456203
seq_s_4493	94356	intergenic	-0.446962
seq_s_4493	94375	intergenic	-0.644085
seq_s_4493	94379	intergenic	-0.457915
seq_s_4493	94383	intergenic	-0.457915
seq_s_4493	94384	intergenic	-0.457915
seq_s_4493	94388	intergenic	-0.57035
seq_s_4493	94391	intergenic	-0.693408
seq_s_4493	94394	intergenic	-0.648867
seq_s_4493	94399	intergenic	-0.904877
seq_s_4493	94410	intergenic	-0.628883
seq_s_4493	94423	intergenic	-0.301703
seq_s_4493	94425	intergenic	-0.301703
seq_s_4493	94433	intergenic	-0.080344
seq_s_4493	94438	intergenic	-0.119975
seq_s_4493	94443	intergenic	0.0396413
seq_s_4493	94452	intergenic	-0.522428
seq_s_4493	94467	intergenic	-0.932307
seq_s_4493	94468	intergenic	-1.21838
seq_s_4493	94470	intergenic	-0.817684
seq_s_4493	94472	intergenic	-1.43949
seq_s_4493	94473	intergenic	-0.75742
seq_s_4493	94474	intergenic	-1.01517
seq_s_4493	94476	intergenic	-0.844689
seq_s_4493	94483	intergenic	-0.332745
seq_s_4493	94491	intergenic	-0.392851
seq_s_4493	94493	intergenic	-0.559461
seq_s_4493	94511	intergenic	-0.255831
seq_s_4493	94512	intergenic	-0.34595
seq_s_4493	94524	intergenic	0.10526
seq_s_4493	94528	intergenic	-0.141739
seq_s_4493	94531	intergenic	-0.130735
seq_s_4493	94537	intergenic	-0.16033
seq_s_4493	94540	intergenic	-0.198087
seq_s_4493	94551	intergenic	-0.16777
seq_s_4493	94556	intergenic	-0.181703
seq_s_4493	94559	intergenic	0.126199
seq_s_4493	94561	intergenic	0.103934
seq_s_4493	94566	intergenic	0.110313
seq_s_4493	94569	intergenic	0.110313
seq_s_4493	94570	intergenic	0.110313
seq_s_4493	94573	intergenic	-0.530515
seq_s_4493	94575	intergenic	-0.315526
seq_s_4493	94577	intergenic	-1.21785
seq_s_4493	94579	intergenic	-1.13007
seq_s_4493	94580	intergenic	-1.0829
seq_s_4493	94581	intergenic	-1.06721
seq_s_4493	94585	intergenic	-0.845438
seq_s_4493	94590	intergenic	-1.13
seq_s_4493	94591	intergenic	-1.15346
seq_s_4493	94594	intergenic	-1.00401
seq_s_4493	94646	intergenic	-1.36034
seq_s_4493	94648	intergenic	-2.60906
seq_s_4493	94653	intergenic	-2.65709
seq_s_4493	94656	intergenic	-2.12985
seq_s_4493	94696	intergenic	-1.94857
seq_s_4493	94697	intergenic	-1.91282
seq_s_4493	94703	intergenic	-1.91282
seq_s_4493	94707	intergenic	-1.99231
seq_s_4493	94715	intergenic	-2.26329
seq_s_4493	94719	intergenic	-2.15236
seq_s_4493	94720	intergenic	-2.46476
seq_s_4493	94721	intergenic	-1.44174
seq_s_4493	94723	intergenic	-1.47972
seq_s_4493	94731	intergenic	-1.73229
seq_s_4493	94735	intergenic	-1.66428
seq_s_4493	94736	intergenic	-1.72922
seq_s_4493	94737	intergenic	-1.34639
seq_s_4493	94743	intergenic	-0.921887
seq_s_4493	94747	intergenic	-0.789614
seq_s_4493	94752	intergenic	-0.789614
seq_s_4493	94755	intergenic	-0.012207
seq_s_4493	94760	intergenic	-0.508241
seq_s_4493	94762	intergenic	-0.195996
seq_s_4493	94767	intergenic	-0.234374
seq_s_4493	94774	intergenic	-0.192218
seq_s_4493	94777	intergenic	-0.297738
seq_s_4493	94778	intergenic	-0.496343
seq_s_4493	94787	intergenic	-0.496343
seq_s_4493	94789	intergenic	-0.189098
seq_s_4493	94822	intergenic	-0.163165
seq_s_4493	94837	intergenic	-0.587354
seq_s_4493	94851	intergenic	-0.313243
seq_s_4493	94854	intergenic	-0.454034
seq_s_4493	94856	intergenic	-1.01535
seq_s_4493	94857	intergenic	-1.52757
seq_s_4493	94859	intergenic	-1.22191
seq_s_4493	94863	intergenic	-1.63756
seq_s_4493	94883	intergenic	-1.92486
seq_s_4493	94895	intergenic	-0.978098
seq_s_4493	94897	intergenic	-0.973944
seq_s_4493	94898	intergenic	-1.32195
seq_s_4493	94905	intergenic	-1.1564
seq_s_4493	94922	intergenic	-0.844423
seq_s_4493	94923	intergenic	-1.14279
seq_s_4493	94930	intergenic	-1.14279
seq_s_4493	94934	intergenic	-0.636436
seq_s_4493	94936	intergenic	-0.606704
seq_s_4493	94965	intergenic	-0.349628
seq_s_4493	94968	intergenic	-0.349628
seq_s_4493	94975	intergenic	-0.76772
seq_s_4493	94980	intergenic	-1.1853
seq_s_4493	94982	intergenic	-1.20396
seq_s_4493	94984	intergenic	-0.729882
seq_s_4493	94986	intergenic	-0.672777
seq_s_4493	94990	intergenic	-0.672777
seq_s_4493	94998	intergenic	-0.717769
seq_s_4493	95007	intergenic	-1.00035
seq_s_4493	95009	intergenic	-0.788256
seq_s_4493	95012	intergenic	-0.900571
seq_s_4493	95013	intergenic	-0.890176
seq_s_4493	95016	intergenic	-2.07331
seq_s_4493	95027	intergenic	-1.27695
seq_s_4493	95030	intergenic	-1.12821
seq_s_4493	95034	intergenic	-1.36731
seq_s_4493	95036	intergenic	-1.02807
seq_s_4493	95045	intergenic	-0.956243
[truncated: 14,057 more rows]
