# Supplementary material for: Ecological genomics in the Northern krill uncovers loci for local adaptation across ocean basins
Source: Nat Commun. 2024 Aug 1;15:6297. doi: 10.1038/s41467-024-50239-7 (PMC11294593; doi:10.1038/s41467-024-50239-7)
Supplement: Supplementary file 15 — Source Data [file 41467_2024_50239_MOESM15_ESM.zip › Source_data/Source_data.Fig_4/Source_data.Fig_4bi/2.neither.REF_STRG_1_61115_XLOC_043450.xpnsl.windows.tsv]

CHROM	POS	xpnsl
seq_s_20796	1	1.53844444444444
seq_s_20796	2001	1.1392416
seq_s_20796	3001	1.08218418190476
seq_s_20796	4001	-0.21990025
seq_s_20796	5001	-0.26648469875
seq_s_20796	6001	-0.0217509233333333
seq_s_20796	10001	-0.279355907692308
seq_s_20796	12001	0.2420556
seq_s_20796	13001	-0.10040345
seq_s_20796	14001	0.0011026681
seq_s_20796	15001	-1.39434
seq_s_20796	19001	2.4618705974026
seq_s_20796	20001	2.055618008
seq_s_20796	21001	1.51194614457831
seq_s_20796	22001	2.94604092307692
seq_s_20796	23001	3.09446843137255
seq_s_20796	25001	3.40108140350877
seq_s_20796	26001	2.81125016811594
seq_s_20796	27001	2.43380794594595
seq_s_20796	29001	2.3412039122807
seq_s_20796	30001	3.22350096153846
seq_s_20796	31001	3.70295133333333
seq_s_20796	32001	2.39369342028986
seq_s_20796	33001	2.58214888888889
seq_s_20796	34001	1.09594842857143
seq_s_20796	35001	2.19768829166667
seq_s_20796	36001	2.81796291588785
seq_s_20796	37001	3.63138333333333
seq_s_20796	38001	2.75222092857143
seq_s_20796	39001	2.82678157894737
seq_s_20796	44001	3.49890384615385
seq_s_20796	51001	3.04066333333333
seq_s_20796	52001	1.86505311290323
seq_s_20796	53001	1.66119737704918
seq_s_20796	54001	1.819304
seq_s_20796	55001	1.07338507142857
seq_s_20796	56001	0.858740168421053
seq_s_20796	57001	0.255109216666667
seq_s_20796	58001	0.658626081818182
seq_s_20796	59001	1.46752377647059
seq_s_20796	60001	0.384377596428571
seq_s_20796	61001	0.619419064
seq_s_20796	62001	2.09886379310345
seq_s_20796	63001	1.55261361702128
seq_s_20796	64001	1.254905
seq_s_20796	65001	3.39492488372093
seq_s_20796	66001	3.83125147540983
seq_s_20796	67001	1.67043014603175
seq_s_20796	68001	0.477852625806452
seq_s_20796	69001	1.4376658125
seq_s_20796	70001	2.2969908
seq_s_20796	71001	1.76049952941176
seq_s_20796	72001	1.56707231707317
seq_s_20796	73001	0.996521565581395
seq_s_20796	74001	1.503093
seq_s_20796	75001	1.443853375
seq_s_20796	76001	0.4434942
seq_s_20796	81001	0.688628225806451
seq_s_20796	82001	1.36421205172414
seq_s_20796	83001	1.74430995522388
seq_s_20796	84001	0.9707445
seq_s_20796	85001	1.06016382051282
seq_s_20796	86001	1.74678898734177
seq_s_20796	87001	4.08882130434783
seq_s_20796	88001	2.97111540983606
seq_s_20796	89001	3.30896262068966
seq_s_20796	90001	2.83905366666667
seq_s_20796	91001	1.96719
seq_s_20796	93001	0.837157444444445
seq_s_20796	94001	2.001610625
seq_s_20796	95001	2.68656939393939
seq_s_20796	96001	1.64768643589744
seq_s_20796	97001	2.45986782758621
seq_s_20796	98001	2.86950802631579
seq_s_20796	99001	2.54096136764706
seq_s_20796	100001	1.26178520887097
seq_s_20796	102001	0.67266805882353
seq_s_20796	104001	-0.557746333333333
seq_s_20796	105001	-1.407506
seq_s_20796	106001	0.774997411764706
seq_s_20796	107001	-0.161041374285714
seq_s_20796	108001	1.51663412371134
seq_s_20796	109001	0.501726124657534
seq_s_20796	110001	1.52997347966102
seq_s_20796	111001	1.54954154550725
seq_s_20796	113001	0.88520055125
seq_s_20796	114001	1.56605749090909
seq_s_20796	115001	1.065073204
seq_s_20796	116001	1.64382566761905
seq_s_20796	117001	1.16298611564626
seq_s_20796	118001	0.744446362297297
seq_s_20796	119001	0.640877661076923
seq_s_20796	120001	0.178121765
seq_s_20796	121001	1.41357276153846
seq_s_20796	122001	0.623650728834952
seq_s_20796	123001	-0.5908606
seq_s_20796	124001	0.467938405747126
seq_s_20796	125001	1.80007109090909
seq_s_20796	126001	2.35972615740741
seq_s_20796	127001	1.11188033727273
seq_s_20796	128001	1.12763319669422
seq_s_20796	129001	1.60929043548387
seq_s_20796	130001	0.928078916666667
seq_s_20796	131001	1.58138513186813
seq_s_20796	132001	1.11958108385093
seq_s_20796	133001	0.786141455585586
seq_s_20796	134001	1.35109971052632
seq_s_20796	135001	0.403964260655738
seq_s_20796	136001	0.59877445
seq_s_20796	137001	-0.463674
seq_s_20796	138001	0.515291640636364
seq_s_20796	139001	0.0864507346153846
seq_s_20796	140001	-1.25738214285714
seq_s_20796	141001	1.61312360625
seq_s_20796	142001	1.06136809677966
seq_s_20796	143001	1.03336253518519
seq_s_20796	144001	-0.0903034360000001
seq_s_20796	145001	1.13407523541667
seq_s_20796	146001	1.2737397548503
seq_s_20796	147001	2.05353399259259
seq_s_20796	148001	0.707747266666667
seq_s_20796	149001	0.7327608
seq_s_20796	151001	-0.170528634166667
seq_s_20796	156001	0.923792955645161
seq_s_20796	157001	1.05168887448276
seq_s_20796	158001	1.66118191388889
seq_s_20796	159001	1.76791699131313
seq_s_20796	160001	-0.14571056238806
seq_s_20796	161001	0.209556286607143
seq_s_20796	162001	1.0216085741573
seq_s_20796	163001	0.859221141414141
seq_s_20796	164001	-0.222839467073171
seq_s_20796	165001	-0.117625041234483
seq_s_20796	166001	-0.29528550625
seq_s_20796	167001	-0.1216763264
seq_s_20796	168001	-0.00633493157894739
seq_s_20796	169001	-0.0227470714285714
seq_s_20796	170001	0.562991527777778
seq_s_20796	171001	1.318753
seq_s_20796	172001	0.784429633802817
seq_s_20796	173001	0.237884151162791
seq_s_20796	174001	-0.659006821875
seq_s_20796	175001	-0.344942807133333
seq_s_20796	176001	0.164356938410596
seq_s_20796	177001	0.421536345794392
seq_s_20796	178001	0.0566109230769231
seq_s_20796	180001	-0.400870526666667
seq_s_20796	181001	-0.205189074782609
seq_s_20796	182001	-0.136746407058824
seq_s_20796	183001	0.0768802090909091
seq_s_20796	188001	0.668395471214953
seq_s_20796	189001	0.219579260869565
seq_s_20796	191001	2.10220698639456
seq_s_20796	192001	1.372299631
seq_s_20796	193001	0.865870844444444
seq_s_20796	194001	-0.320421363714286
seq_s_20796	195001	1.10318782692308
seq_s_20796	197001	0.636292406349206
seq_s_20796	198001	0.510397295
seq_s_20796	199001	0.822824235517241
