# Supplementary material for: Ecological genomics in the Northern krill uncovers loci for local adaptation across ocean basins
Source: Nat Commun. 2024 Aug 1;15:6297. doi: 10.1038/s41467-024-50239-7 (PMC11294593; doi:10.1038/s41467-024-50239-7)
Supplement: Supplementary file 15 — Source Data [file 41467_2024_50239_MOESM15_ESM.zip › Source_data/Source_data.Fig_S11/Source_data.Fig_S11.hox_genes.tre]

((REF_STRG_1_65532_XLOC_049806.1.p1:0.285752743,(((REF_STRG_1_70247_XLOC_056652.4.p1:0.050564707,REF_TRIN_13_02804_XLOC_053394.3.p1:0.019106096)0.994:0.522261196,((REF_STRG_1_80678_XLOC_072838.1.p1:0.000000005,(REF_TRIN_10_02331_XLOC_081561.2.p1:0.015633365,(REF_STRG_1_3774_XLOC_070385.1.p1:0.0,REF_TRIN_1_01195_XLOC_070383.2.p1:0.0):0.097264067)0.764:0.020694563)0.000:0.000000005,REF_STRG_1_78217_XLOC_068816.1.p1:0.111963073)0.949:0.327714721)0.775:0.118602334,((((REF_STRG_1_31109_XLOC_096735.1.p1:0.028049187,(COM_SPAL_1_026234_XLOC_088244.7.p1:0.097818514,REF_STRG_1_49095_XLOC_026241.2.p1:0.057673671)0.739:0.052740986)0.995:0.703224343,((COM_SPAL_1_012870_XLOC_045980.1.p1:0.043509845,REF_STRG_1_7372_XLOC_111543.1.p1:0.000000005)0.984:0.565564598,(COM_SPAL_1_002555_XLOC_013082.1.p1:0.303748988,(REF_TRIN_1_03541_XLOC_101978.1.p1:0.254182577,REF_STRG_1_15983_XLOC_051050.1.p1:0.723503918)0.037:0.044806954)0.880:0.263401072)0.713:0.095580632)0.767:0.132915892,((REF_STRG_1_63463_XLOC_046839.2.p1:0.000000005,REF_TRIN_6_02493_XLOC_038416.1.p1:0.042762677)0.930:0.174243365,(COM_SPAL_1_025834_XLOC_086989.1.p1:0.501103149,COM_SPAL_1_019007_XLOC_064891.2.p1:0.496005137)0.352:0.060006369)0.342:0.142876772)0.655:0.049217183,REF_STRG_1_101254_XLOC_110393.1.p1:0.364625280)0.859:0.164243475)0.817:0.104883761)0.751:0.029684430,((COM_SPAL_1_001397_XLOC_008845.3.p1:0.081257690,REF_STRG_1_16087_XLOC_051592.1.p1:0.000000005)0.952:0.385172185,((COM_SPAL_1_005624_XLOC_023539.3.p1:0.215044786,(REF_STRG_1_13422_XLOC_040731.2.p1:0.285529841,COM_SPAL_1_004923_XLOC_021250.3.p1:0.186895000)0.000:0.000000005)0.789:0.089474773,(REF_TRIN_2_03851_XLOC_066205.1.p1:0.201519781,COM_SPAL_1_009248_XLOC_034988.2.p1:0.270625561)0.691:0.051514844)0.927:0.299799844)0.972:0.411684778,(((COM_SPAL_1_004241_XLOC_018971.1.p1:0.248738274,REF_STRG_1_50777_XLOC_028741.1.p1:0.538252499)0.843:0.207706004,(((REF_STRG_1_12802_XLOC_038098.2.p1:0.000000005,REF_STRG_1_99266_XLOC_011165.1.p1:0.015112271)0.999:0.045193203,(COM_SPAL_1_026384_XLOC_088794.1.p1:0.000000005,REF_TRIN_1_00488_XLOC_061122.1.p1:0.000000005)0.000:0.000000005)0.967:0.252330633,(REF_STRG_1_46059_XLOC_021529.1.p1:0.399633208,((((((((Dm_lab:0.000000005,(Tc_lab:0.039716483,(Sc_lab:0.049497879,(Dp_lab:0.015310615,(Cs_lab:0.046135408,(Ph_lab:0.032594575,COM_SPAL_1_015948_XLOC_055205.1.p1:0.015887801)0.887:0.032718803)0.779:0.015742177)0.000:0.000000005)0.801:0.028692433)0.991:0.094241694)0.994:0.463233555,((Ph_Hox3:0.167963952,(Cs_AbdB:0.035436900,(Sc_AbdB:0.095590539,(Sm_AbdB:0.000000008,(Dp_AbdB:0.000000008,((Ph_AbdB:0.012396277,COM_SPAL_1_028480_XLOC_095581.3.p1:0.012114537)0.904:0.024619836,(Tc_AbdB:0.000000005,Dm_AbdB:0.038525328)0.000:0.000000005)0.464:0.025809253)0.922:0.052235079)0.669:0.007658799)0.563:0.037061821)0.994:0.554022188)0.700:0.101761119,COM_SPAL_1_027557_XLOC_092644.1.p1:0.580004523)0.803:0.139239807)0.171:0.055281507,((Cs_Dfd:0.000000005,((Ph_Dfd:0.000000005,COM_SPAL_1_024697_XLOC_083267.3.p1:0.000000005)0.833:0.014048885,(Dp_Dfd:0.000000005,(Dm_Dfd:0.012720706,(Bm_Dfd:0.012809778,Tc_Dfd:0.000000005)0.000:0.000000005)0.984:0.038965985)0.565:0.000008895)0.967:0.056417288)0.840:0.134048088,((Cs_Scr:0.057987500,((Ph_Scr:0.0,REF_STRG_1_79126_XLOC_070318.1.p1:0.0):0.000000005,(Dp_Scr:0.051871322,(Of_Scr:0.0,Tc_Scr:0.0,Dm_Scr:0.0):0.000000005)0.829:0.012619330)0.554:0.001275422)0.847:0.097415424,(((Am_homeodb_ftz:0.155951290,(Tc_homeodb_ftz:0.111038146,Dm_homeodb_ftz:0.136298497)0.796:0.033972303)0.355:0.000000005,COM_SPAL_1_006554_XLOC_026473.1.p1:0.153451980)0.892:0.117510614,((((Ph_Antp:0.0,Tc_Antp:0.0,Dm_Antp:0.0):0.000000005,REF_STRG_1_25415_XLOC_082566.1.p1:0.000000005)0.912:0.064877803,(Cs_Antp:0.000000005,((Dp_abdA:0.000000005,(Sm_abdA:0.037251599,(((Dm_abdA:0.000000005,Af_abdA:0.024568129)0.855:0.012234956,Tc_abdA:0.000000005)0.000:0.000000005,(Ph_abdA:0.000000005,COM_SPAL_1_005389_XLOC_022762.2.p1:0.011993658)0.966:0.036894311)0.000:0.000000005)0.869:0.012211465)0.615:0.019537928,((Dm_homeodb_ubx:0.0,Tc_homeodb_utx:0.0,Ph_FJ628448_ubx:0.0,Dmag_BAE96992.1_ubx:0.0):0.000000005,Am_homeodb_ubx:0.019529821)0.866:0.056391426)0.979:0.235882546)0.523:0.000000005)0.044:0.000000005,(Af_Antp:0.017129092,Dp_Antp:0.000000005)0.824:0.017107817)0.913:0.126073412)0.822:0.076030816)0.483:0.072888254)0.967:0.303813222)0.201:0.106713371,(Sm_Hox3:0.178634180,(Fc_Hox3:0.059322132,(Cs_Hox3:0.033898509,(Dp_Hox3:0.000000006,REF_STRG_1_22728_XLOC_074786.1.p1:0.062337870)0.163:0.037008619)0.604:0.010588007)0.841:0.084721776)0.799:0.073490328)0.395:0.066314858,(Cs_pb:0.000000005,((Ph_pb:0.013312634,(REF_STRG_1_33468_XLOC_101785.2.p1:0.016676951,Dp_pb:0.018380207)0.835:0.006829370)0.908:0.013165338,(Of_pb:0.0,Tc_pb:0.0,Dm_pb:0.0):0.000000005)0.944:0.050573544)0.980:0.266834884)0.799:0.093494665,Tc_Hox3:0.213188115)0.723:0.041039529,COM_SPAL_1_028474_XLOC_095574.1.p1:0.366375693)0.730:0.070823169,Dm_Hox3:0.302488868)0.918:0.179892075)0.766:0.051059408)0.583:0.029805067)0.909:0.197444667,(((COM_SPAL_1_008520_XLOC_032742.1.p1:0.400404970,REF_STRG_1_15576_XLOC_049357.1.p1:0.305148303)0.852:0.170655046,((REF_STRG_1_10433_XLOC_027782.1.p1:0.987322777,(COM_SPAL_1_018383_XLOC_062915.1.p1:0.185854633,COM_SPAL_1_025532_XLOC_086048.2.p1:0.000000015)0.868:0.224737467)0.877:0.301918408,(REF_TRIN_1_02401_XLOC_009482.1.p1:0.561841254,(COM_SPAL_1_011939_XLOC_043078.1.p1:0.385145267,(REF_STRG_1_34299_XLOC_103462.2.p1:0.029994982,(COM_SPAL_1_027102_XLOC_091254.1.p1:0.015174378,REF_STRG_1_33876_XLOC_102601.1.p1:0.094801150)0.759:0.044835215)0.944:0.274206740)0.789:0.115042645)0.776:0.106991687)0.836:0.170319538)0.000:0.000000029,(COM_SPAL_1_001438_XLOC_008980.3.p1:0.338112914,(COM_SPAL_1_016456_XLOC_056889.1.p1:0.321323819,(REF_STRG_1_9823_XLOC_024517.2.p1:0.000000005,(REF_STRG_1_112375_XLOC_005715.2.p1:0.000000005,REF_STRG_1_44774_XLOC_019392.1.p1:0.034834466)0.883:0.016700125)0.942:0.324969129)0.916:0.209870564)0.119:0.063518356)0.835:0.111988502)0.501:0.023331729);
