# Supplementary material for: Ecological genomics in the Northern krill uncovers loci for local adaptation across ocean basins
Source: Nat Commun. 2024 Aug 1;15:6297. doi: 10.1038/s41467-024-50239-7 (PMC11294593; doi:10.1038/s41467-024-50239-7)
Supplement: Supplementary file 15 — Source Data [file 41467_2024_50239_MOESM15_ESM.zip › Source_data/Source_data.Fig_S20/Source_data.Fig_S20B/Source_data.Fig_S20B.admixture.tsv]

# Inference of genetic structure in the Northern krill
# Clumpak summary results from Admixture analyses with K=2 to K=8 across 74 individuals (reference individual included). SNP data used for these analyses are available in the SciLifeLab Data Repository: 10.17044/scilifelab.22806255
# K=Number of hypothetical ancestral clusters; AC=ancestry cluster
Population Nr	Sample Nr	Population Label	Population	K=2 AC 1	K=2 AC 2	K=3 AC 1	K=3 AC 2	K=3 AC 3	K=4 AC 1	K=4 AC 2	K=4 AC 3	K=4 AC 4	K=5 AC 1	K=5 AC 2	K=5 AC 3	K=5 AC 4	K=5 AC 5	K=6 AC 1	K=6 AC 2	K=6 AC 3	K=6 AC 4	K=6 AC 5	K=6 AC 6	K=7 AC 1	K=7 AC 2	K=7 AC 3	K=7 AC 4	K=7 AC 5	K=7 AC 6	K=7 AC 7	K=8 AC 1	K=8 AC 2	K=8 AC 3	K=8 AC 4	K=8 AC 5	K=8 AC 6	K=8 AC 7	K=8 AC 8
1	2	swe	Sweden	0.0	1.0	0.0	1.0	0.0	0.0	0.0	0.0	1.0	0.0	1.0	0.0	0.0	0.0	0.0	0.0	0.0	0.0	0.0	0.9999	0.0	0.0	0.0	0.0	0.0	0.9999	0.0	0.0	0.0	0.9999	0.0	0.0	0.0	0.0	0.0
1	1	swe	Sweden	1.0	0.0	1.0	0.0	0.0	1.0	0.0	0.0	0.0	1.0	0.0	0.0	0.0	0.0	0.9999	0.0	0.0	0.0	0.0	0.0	0.0	0.0	0.9999	0.0	0.0	0.0	0.0	0.0	0.0	0.9999	0.0	0.0	0.0	0.0	0.0
1	19	swe	Sweden	1.0	0.0	1.0	0.0	0.0	0.0	0.0	0.0	1.0	0.3547	0.0	0.0	0.6453	0.0	0.0	0.0	0.0	0.0	0.9999	0.0	0.0	0.0	0.9999	0.0	0.0	0.0	0.0	0.0	0.0	0.0	0.0	0.0	0.9999	0.0	0.0
1	34	swe	Sweden	1.0	0.0	0.8041	0.0	0.1959	0.0	0.0	0.0	1.0	0.0	0.0	0.4247	0.5752	0.0	0.0	0.0	0.5934	0.0	0.4065	0.0	0.0	0.3979	0.3538	0.0	0.2483	0.0	0.0	0.0	0.0	0.0	0.0	0.9999	0.0	0.0	0.0
1	35	swe	Sweden	1.0	0.0	1.0	0.0	0.0	0.0	0.0	0.0	1.0	0.0	0.0	0.0	1.0	0.0	0.0	0.0	0.9999	0.0	0.0	0.0	0.0	0.0	0.0	0.9999	0.0	0.0	0.0	0.0	0.0	0.9999	0.0	0.0	0.0	0.0	0.0
1	37	swe	Sweden	1.0	0.0	0.0	0.0	1.0	0.0	0.0	1.0	0.0	0.0	0.0	0.0	1.0	0.0	0.0	0.0	0.0	0.0	0.0	0.9999	0.7178	0.0	0.0	0.0	0.0	0.0	0.2822	0.0	0.0	0.0	0.0	0.9999	0.0	0.0	0.0
1	40	swe	Sweden	1.0	0.0	1.0	0.0	0.0	0.0	0.0	0.0	1.0	1.0	0.0	0.0	0.0	0.0	0.0	0.0	0.0	0.0	0.9999	0.0	0.0	0.0	0.0	0.0	0.9999	0.0	0.0	0.0	0.0	0.0	0.0	0.0	0.0	0.496	0.5039
1	70	swe	Sweden	1.0	0.0	1.0	0.0	0.0	0.6945	0.0	0.0	0.3054	1.0	0.0	0.0	0.0	0.0	0.0	0.0	0.9999	0.0	0.0	0.0	0.6639	0.0	0.0	0.0	0.0	0.0	0.336	0.0	0.0	0.0	0.0	0.0	0.9999	0.0	0.0
2	9	sva	Svalbard	0.7733	0.2267	1.0	0.0	0.0	0.6241	0.0	0.3759	0.0	0.0	0.0	0.0	1.0	0.0	0.0	0.0	0.9999	0.0	0.0	0.0	0.0	0.9999	0.0	0.0	0.0	0.0	0.0	0.0	0.9999	0.0	0.0	0.0	0.0	0.0	0.0
2	17	sva	Svalbard	0.7746	0.2254	0.0	0.0	1.0	0.0	0.0	0.0	1.0	0.0	0.0	0.0	0.0	1.0	0.0	0.0	0.0	1.0	0.0	0.0	0.0	0.0	0.0	0.9999	0.0	0.0	0.0	0.0	0.0	0.0	0.0	0.0	0.0	0.9999	0.0
2	54	sva	Svalbard	0.8122	0.1878	0.0	0.0	1.0	0.0	0.0	1.0	0.0	0.0	0.0	1.0	0.0	0.0	0.0	0.0	0.0	1.0	0.0	0.0	0.0	0.0	0.0	0.9999	0.0	0.0	0.0	0.0	0.0	0.0	0.9999	0.0	0.0	0.0	0.0
2	3	sva	Svalbard	0.8935	0.1065	1.0	0.0	0.0	1.0	0.0	0.0	0.0	1.0	0.0	0.0	0.0	0.0	0.0	0.0	0.0	0.0	0.9999	0.0	0.0	0.0	0.0	0.0	0.0	0.9999	0.0	0.0	0.0	0.0	0.0	0.0	0.0	0.9999	0.0
2	4	sva	Svalbard	1.0	0.0	1.0	0.0	0.0	0.0	0.0	0.0	1.0	1.0	0.0	0.0	0.0	0.0	0.0	0.0	0.9999	0.0	0.0	0.0	0.0	0.0	0.0	0.9999	0.0	0.0	0.0	0.0	0.0	0.0	0.0	0.0	0.9999	0.0	0.0
2	5	sva	Svalbard	1.0	0.0	0.6814	0.0	0.3185	0.6659	0.0	0.0	0.3341	1.0	0.0	0.0	0.0	0.0	0.0	0.0	0.9999	0.0	0.0	0.0	0.0	0.0	0.9999	0.0	0.0	0.0	0.0	0.0	0.0	0.9999	0.0	0.0	0.0	0.0	0.0
2	46	sva	Svalbard	1.0	0.0	0.0	0.0	1.0	0.0	0.0	1.0	0.0	0.0	0.0	1.0	0.0	0.0	0.0	0.0	0.0	0.0	0.9999	0.0	0.0	0.0	0.0	0.0	0.0	0.9999	0.0	0.0	0.9999	0.0	0.0	0.0	0.0	0.0	0.0
2	48	sva	Svalbard	1.0	0.0	0.0	0.0	1.0	0.392	0.0	0.0	0.6079	1.0	0.0	0.0	0.0	0.0	0.0	0.0	0.9999	0.0	0.0	0.0	0.0	0.9999	0.0	0.0	0.0	0.0	0.0	0.0	0.0	0.0	0.9999	0.0	0.0	0.0	0.0
2	55	sva	Svalbard	1.0	0.0	1.0	0.0	0.0	0.0	0.0	1.0	0.0	0.0	0.0	0.0	1.0	0.0	0.0	0.0	0.9999	0.0	0.0	0.0	0.0	0.0	0.9999	0.0	0.0	0.0	0.0	0.0	0.0	0.0	0.0	0.0	0.0	0.9999	0.0
3	11	nor	Norway	0.4755	0.5245	0.4824	0.5176	0.0	0.0	1.0	0.0	0.0	0.0	1.0	0.0	0.0	0.0	0.0	0.5155	0.0	0.0	0.4845	0.0	0.9999	0.0	0.0	0.0	0.0	0.0	0.0	0.0	0.0	0.9999	0.0	0.0	0.0	0.0	0.0
3	13	nor	Norway	0.6017	0.3983	0.5906	0.4094	0.0	0.0	1.0	0.0	0.0	1.0	0.0	0.0	0.0	0.0	0.0	0.4785	0.0	0.0	0.5215	0.0	0.0	0.0	0.0	0.9999	0.0	0.0	0.0	0.0	0.0	0.9999	0.0	0.0	0.0	0.0	0.0
3	6	nor	Norway	0.7276	0.2724	0.0	0.1696	0.8304	0.0	0.0	1.0	0.0	0.0	0.0	0.0	0.0	1.0	0.9999	0.0	0.0	0.0	0.0	0.0	0.0	0.0	0.0	0.0	0.9999	0.0	0.0	0.0	0.0	0.0	0.0	0.9999	0.0	0.0	0.0
3	10	nor	Norway	0.7471	0.2529	0.0	0.0	1.0	0.0	0.0	0.0	1.0	1.0	0.0	0.0	0.0	0.0	0.0	0.0	0.0	0.0	0.0	0.9999	0.0	0.0	0.0	0.0	0.0	0.9999	0.0	0.0	0.0	0.0	0.9999	0.0	0.0	0.0	0.0
3	7	nor	Norway	0.7622	0.2378	0.4436	0.1913	0.3651	0.2175	0.1886	0.2691	0.3248	1.0	0.0	0.0	0.0	0.0	0.0	0.4311	0.0	0.0	0.5689	0.0	0.69	0.0	0.0	0.0	0.31	0.0	0.0	0.0	0.0	0.0	0.9999	0.0	0.0	0.0	0.0
3	52	nor	Norway	0.864	0.136	0.0	0.0	1.0	0.0	0.0	0.0	1.0	0.0	0.0	0.2165	0.7834	0.0	0.0	0.0	0.0	0.0	0.9999	0.0	0.9999	0.0	0.0	0.0	0.0	0.0	0.0	0.0	0.0	0.0	0.9999	0.0	0.0	0.0	0.0
3	14	nor	Norway	0.8739	0.1261	0.8876	0.1124	0.0	0.0	0.0	0.0	1.0	0.0	0.0	0.0	0.0	1.0	0.0	0.0	0.0	0.0	0.9999	0.0	0.0	0.0	0.0	0.9999	0.0	0.0	0.0	0.0	0.0	0.0	0.9999	0.0	0.0	0.0	0.0
3	8	nor	Norway	1.0	0.0	0.6656	0.0	0.3344	0.0	0.0	0.5948	0.4052	0.0	0.0	0.0	1.0	0.0	0.9999	0.0	0.0	0.0	0.0	0.0	0.9999	0.0	0.0	0.0	0.0	0.0	0.0	0.0	0.0	0.0	0.0	0.9999	0.0	0.0	0.0
3	12	nor	Norway	1.0	0.0	1.0	0.0	0.0	0.0	0.0	0.0	1.0	0.0	0.0	0.0	1.0	0.0	0.0	0.0	0.0	1.0	0.0	0.0	0.0	0.0	0.0	0.0	0.0	0.0	0.9999	0.0	0.0	0.0	0.0	0.0	0.9999	0.0	0.0
3	38	nor	Norway	1.0	0.0	0.5864	0.0	0.4136	0.0	0.0	0.0	1.0	0.0	0.0	1.0	0.0	0.0	0.0	0.0	0.9999	0.0	0.0	0.0	0.0	0.0	0.9999	0.0	0.0	0.0	0.0	0.0	0.0	0.0	0.9999	0.0	0.0	0.0	0.0
4	16	mai	USA	0.7857	0.2143	0.0	0.0	1.0	0.0	0.0	1.0	0.0	0.0	0.0	1.0	0.0	0.0	0.0	0.0	0.0	0.9999	0.0	0.0	0.0	0.0	0.0	0.0	0.0	0.9999	0.0	0.0	0.0	0.0	0.0	0.0	0.0	0.0	0.9999
4	15	mai	USA	1.0	0.0	1.0	0.0	0.0	1.0	0.0	0.0	0.0	0.0	0.0	0.0	0.0	1.0	0.0	0.0	0.0	0.0	0.9999	0.0	0.0	0.0	0.0	0.0	0.0	0.0	0.9999	0.0	0.9999	0.0	0.0	0.0	0.0	0.0	0.0
4	18	mai	USA	1.0	0.0	1.0	0.0	0.0	1.0	0.0	0.0	0.0	0.0	0.0	0.0	1.0	0.0	0.0	0.0	0.0	0.9999	0.0	0.0	0.0	0.0	0.9999	0.0	0.0	0.0	0.0	0.0	0.0	0.9999	0.0	0.0	0.0	0.0	0.0
4	20	mai	USA	1.0	0.0	1.0	0.0	0.0	1.0	0.0	0.0	0.0	0.0	0.0	0.0	0.0	1.0	0.0	0.0	0.6265	0.3734	0.0	0.0	0.0	0.0	0.9999	0.0	0.0	0.0	0.0	0.0	0.0	0.0	0.0	0.0	0.9999	0.0	0.0
4	21	mai	USA	1.0	0.0	0.5603	0.0	0.4397	1.0	0.0	0.0	0.0	1.0	0.0	0.0	0.0	0.0	0.0	0.0	0.0	0.0	0.9999	0.0	0.0	0.0	0.0	0.0	0.0	0.0	0.9999	0.0	0.0	0.0	0.0	0.0	0.0	0.9999	0.0
4	28	mai	USA	1.0	0.0	0.0	0.0	1.0	0.0	0.0	1.0	0.0	0.0	0.3574	0.0	0.6426	0.0	0.9999	0.0	0.0	0.0	0.0	0.0	0.9999	0.0	0.0	0.0	0.0	0.0	0.0	0.0	0.0	0.0	0.0	0.0	0.9999	0.0	0.0
4	31	mai	USA	1.0	0.0	0.0	0.0	1.0	0.3442	0.0	0.231	0.4248	0.0	0.0	0.0	1.0	0.0	0.0	0.0	0.0	0.0	0.9999	0.0	0.0	0.9999	0.0	0.0	0.0	0.0	0.0	0.0	0.9999	0.0	0.0	0.0	0.0	0.0	0.0
4	58	mai	USA	1.0	0.0	1.0	0.0	0.0	0.0	0.0	1.0	0.0	0.0	0.0	1.0	0.0	0.0	0.0	0.0	0.0	1.0	0.0	0.0	0.0	0.9999	0.0	0.0	0.0	0.0	0.0	0.0	0.0	0.0	0.9999	0.0	0.0	0.0	0.0
4	65	mai	USA	1.0	0.0	1.0	0.0	0.0	1.0	0.0	0.0	0.0	0.0	0.0	0.0	0.0	1.0	0.0	0.0	0.0	0.0	0.9999	0.0	0.6328	0.0	0.0	0.0	0.3671	0.0	0.0	0.0	0.0	0.0	0.0	0.9999	0.0	0.0	0.0
4	72	mai	USA	1.0	0.0	1.0	0.0	0.0	0.0	0.0	1.0	0.0	0.0	0.0	0.0	1.0	0.0	0.0	0.0	0.0	1.0	0.0	0.0	0.0	0.0	0.0	0.9999	0.0	0.0	0.0	0.0	0.0	0.0	0.0	0.0	0.0	0.9999	0.0
5	67	ice	Iceland	0.7112	0.2888	0.0	0.3286	0.6714	0.0	0.0	1.0	0.0	0.0	0.4641	0.0	0.0	0.5359	0.0	0.0	0.9999	0.0	0.0	0.0	0.9999	0.0	0.0	0.0	0.0	0.0	0.0	0.0	0.9999	0.0	0.0	0.0	0.0	0.0	0.0
5	64	ice	Iceland	0.8704	0.1296	1.0	0.0	0.0	1.0	0.0	0.0	0.0	0.0	0.0	0.0	1.0	0.0	0.1468	0.1946	0.2325	0.2031	0.223	0.0	0.0	0.0	0.9999	0.0	0.0	0.0	0.0	0.0	0.0	0.0	0.9999	0.0	0.0	0.0	0.0
5	62	ice	Iceland	0.8715	0.1285	0.4785	0.0955	0.426	1.0	0.0	0.0	0.0	0.0	0.0	1.0	0.0	0.0	0.0	0.0	0.0	0.0	0.0	0.9999	0.0	0.0	0.0	0.0	0.0	0.0	0.9999	0.0	0.0	0.0	0.0	0.0	0.0	0.9999	0.0
5	22	ice	Iceland	1.0	0.0	1.0	0.0	0.0	0.0	0.0	0.0	1.0	0.3522	0.0	0.0	0.6478	0.0	0.0	0.0	0.0	0.0	0.9999	0.0	0.0	0.0	0.0	0.0	0.9999	0.0	0.0	0.0	0.0	0.0	0.0	0.9999	0.0	0.0	0.0
5	32	ice	Iceland	1.0	0.0	0.5384	0.0	0.4616	0.0	0.0	0.4826	0.5174	0.0	0.0	0.0	0.0	1.0	0.0	0.0	0.0	0.0	0.0	0.9999	0.0	0.0	0.0	0.0	0.0	0.9999	0.0	0.0	0.0	0.0	0.0	0.9999	0.0	0.0	0.0
5	44	ice	Iceland	1.0	0.0	1.0	0.0	0.0	1.0	0.0	0.0	0.0	0.0	0.0	0.0	0.0	1.0	0.0	0.0	0.0	0.0	0.9999	0.0	0.0	0.0	0.0	0.0	0.0	0.9999	0.0	0.0	0.0	0.0	0.0	0.9999	0.0	0.0	0.0
5	69	ice	Iceland	1.0	0.0	1.0	0.0	0.0	1.0	0.0	0.0	0.0	1.0	0.0	0.0	0.0	0.0	0.9999	0.0	0.0	0.0	0.0	0.0	0.0	0.0	0.9999	0.0	0.0	0.0	0.0	0.0	0.0	0.0	0.0	0.0	0.0	0.9999	0.0
5	71	ice	Iceland	1.0	0.0	1.0	0.0	0.0	1.0	0.0	0.0	0.0	1.0	0.0	0.0	0.0	0.0	0.9999	0.0	0.0	0.0	0.0	0.0	0.0	0.0	0.0	0.0	0.0	0.9999	0.0	0.0	0.0	0.0	0.0	0.0	0.9999	0.0	0.0
5	73	ice	Iceland	1.0	0.0	0.0	0.0	1.0	0.0	0.0	0.0	1.0	0.0	0.0	0.0	0.0	1.0	0.0	0.0	0.0	0.0	0.0	0.9999	0.0	0.0	0.0	0.9999	0.0	0.0	0.0	0.0	0.0	0.9999	0.0	0.0	0.0	0.0	0.0
5	74	ice	Iceland	1.0	0.0	1.0	0.0	0.0	1.0	0.0	0.0	0.0	0.0	0.0	1.0	0.0	0.0	0.0	0.0	0.9999	0.0	0.0	0.0	0.0	0.0	0.0	0.9999	0.0	0.0	0.0	0.0	0.0	0.0	0.0	0.0	0.0	0.9999	0.0
6	23	brc	Spain	0.0	1.0	0.0	1.0	0.0	0.0	1.0	0.0	0.0	0.0	1.0	0.0	0.0	0.0	0.0	1.0	0.0	0.0	0.0	0.0	0.9999	0.0	0.0	0.0	0.0	0.0	0.0	0.9999	0.0	0.0	0.0	0.0	0.0	0.0	0.0
6	25	brc	Spain	0.0	1.0	0.0	1.0	0.0	0.0	1.0	0.0	0.0	0.0	1.0	0.0	0.0	0.0	0.0	1.0	0.0	0.0	0.0	0.0	0.0	0.0	0.9999	0.0	0.0	0.0	0.0	0.9999	0.0	0.0	0.0	0.0	0.0	0.0	0.0
6	26	brc	Spain	0.0	1.0	0.0	1.0	0.0	0.0	1.0	0.0	0.0	0.0	1.0	0.0	0.0	0.0	0.0	1.0	0.0	0.0	0.0	0.0	0.9999	0.0	0.0	0.0	0.0	0.0	0.0	0.9999	0.0	0.0	0.0	0.0	0.0	0.0	0.0
6	27	brc	Spain	0.0	1.0	0.0	1.0	0.0	0.0	1.0	0.0	0.0	0.0	1.0	0.0	0.0	0.0	0.0	0.9999	0.0	0.0	0.0	0.0	0.9999	0.0	0.0	0.0	0.0	0.0	0.0	0.9999	0.0	0.0	0.0	0.0	0.0	0.0	0.0
6	41	brc	Spain	0.0	1.0	0.0	1.0	0.0	0.0	1.0	0.0	0.0	0.0	1.0	0.0	0.0	0.0	0.0	1.0	0.0	0.0	0.0	0.0	0.9999	0.0	0.0	0.0	0.0	0.0	0.0	0.9999	0.0	0.0	0.0	0.0	0.0	0.0	0.0
6	51	brc	Spain	0.0	1.0	0.0	1.0	0.0	0.0	1.0	0.0	0.0	0.0	1.0	0.0	0.0	0.0	0.0	1.0	0.0	0.0	0.0	0.0	0.0	0.9999	0.0	0.0	0.0	0.0	0.0	0.9999	0.0	0.0	0.0	0.0	0.0	0.0	0.0
6	56	brc	Spain	0.0	1.0	0.0	1.0	0.0	0.0	1.0	0.0	0.0	0.0	1.0	0.0	0.0	0.0	0.0	1.0	0.0	0.0	0.0	0.0	0.0	0.9999	0.0	0.0	0.0	0.0	0.0	0.9999	0.0	0.0	0.0	0.0	0.0	0.0	0.0
7	30	can	Canada	0.7523	0.2477	0.0	0.0	1.0	0.0	0.0	1.0	0.0	0.0	0.0	1.0	0.0	0.0	0.0	0.0	0.9999	0.0	0.0	0.0	0.0	0.0	0.0	0.0	0.9999	0.0	0.0	0.0	0.0	0.0	0.0	0.0	0.0	0.0	0.9999
7	43	can	Canada	0.757	0.243	0.0	0.0	1.0	0.0	0.0	1.0	0.0	1.0	0.0	0.0	0.0	0.0	0.9999	0.0	0.0	0.0	0.0	0.0	0.0	0.0	0.0	0.0	0.0	0.0	0.9999	0.0	0.0	0.0	0.0	0.9999	0.0	0.0	0.0
7	24	can	Canada	0.79	0.21	0.0	0.0	1.0	0.0	0.0	1.0	0.0	0.0	0.0	0.2716	0.0	0.7284	0.0	0.0	0.0	1.0	0.0	0.0	0.0	0.9999	0.0	0.0	0.0	0.0	0.0	0.0	0.0	0.0	0.0	0.0	0.0	0.0	0.9999
7	68	can	Canada	0.8077	0.1923	0.0	0.0	1.0	1.0	0.0	0.0	0.0	0.0	0.0	0.0	0.9999	0.0	0.9999	0.0	0.0	0.0	0.0	0.0	0.9999	0.0	0.0	0.0	0.0	0.0	0.0	0.0	0.0	0.0	0.0	0.0	0.0	0.0	0.9999
7	29	can	Canada	1.0	0.0	1.0	0.0	0.0	0.3959	0.0	0.1786	0.4254	0.0	0.0	0.0	1.0	0.0	0.0	0.0	0.0	0.9999	0.0	0.0	0.25	0.0	0.1962	0.1491	0.1727	0.1069	0.1251	0.0	0.0	0.0	0.0	0.0	0.0	0.9999	0.0
7	53	can	Canada	1.0	0.0	0.0	0.0	1.0	0.0	0.0	1.0	0.0	0.0	0.0	0.0	0.0	1.0	0.9999	0.0	0.0	0.0	0.0	0.0	0.0	0.0	0.0	0.0	0.9999	0.0	0.0	0.0	0.9999	0.0	0.0	0.0	0.0	0.0	0.0
7	57	can	Canada	1.0	0.0	0.0	0.0	1.0	0.0	0.0	1.0	0.0	0.0	0.0	0.0	0.0	1.0	0.0	0.0	0.9999	0.0	0.0	0.0	0.0	0.0	0.0	0.0	0.0	0.0	0.9999	0.0	0.0	0.0	0.0	0.0	0.9999	0.0	0.0
7	59	can	Canada	1.0	0.0	1.0	0.0	0.0	1.0	0.0	0.0	0.0	0.0	0.0	0.0	1.0	0.0	0.0	0.0	0.0	0.0	0.0	0.9999	0.0	0.0	0.0	0.0	0.0	0.9999	0.0	0.0	0.0	0.0	0.0	0.0	0.9999	0.0	0.0
7	60	can	Canada	1.0	0.0	1.0	0.0	0.0	1.0	0.0	0.0	0.0	0.0	0.0	0.0	1.0	0.0	0.3767	0.0	0.0	0.0	0.0	0.6233	0.0	0.206	0.0	0.0	0.2294	0.359	0.2055	0.0	0.0	0.0	0.0	0.0	0.0	0.0	0.9999
7	63	can	Canada	1.0	0.0	0.0	0.0	1.0	0.6814	0.0	0.3186	0.0	0.0	0.0	0.0	1.0	0.0	0.0	0.0	0.0	1.0	0.0	0.0	0.0	0.6437	0.0	0.0	0.0	0.0	0.3562	0.0	0.0	0.0	0.0	0.0	0.0	0.9999	0.0
8	49	bar	Barents Sea	0.7276	0.2724	0.0	0.0	1.0	0.0	0.0	0.0	1.0	0.0	0.0	1.0	0.0	0.0	0.0	0.4575	0.0	0.0	0.5424	0.0	0.0	0.9999	0.0	0.0	0.0	0.0	0.0	0.0	0.9999	0.0	0.0	0.0	0.0	0.0	0.0
8	33	bar	Barents Sea	1.0	0.0	1.0	0.0	0.0	1.0	0.0	0.0	0.0	0.4032	0.0	0.0	0.5968	0.0	0.4515	0.0	0.0	0.0	0.5484	0.0	0.0	0.0	0.0	0.0	0.9999	0.0	0.0	0.0	0.0	0.0	0.0	0.0	0.9999	0.0	0.0
8	36	bar	Barents Sea	1.0	0.0	1.0	0.0	0.0	1.0	0.0	0.0	0.0	0.0	0.0	0.0	0.0	1.0	0.0	0.0	0.5535	0.0	0.4464	0.0	0.0	0.0	0.9999	0.0	0.0	0.0	0.0	0.0	0.0	0.9999	0.0	0.0	0.0	0.0	0.0
8	39	bar	Barents Sea	1.0	0.0	1.0	0.0	0.0	1.0	0.0	0.0	0.0	0.393	0.0	0.0	0.0	0.607	0.0	0.0	0.0	0.9999	0.0	0.0	0.0	0.0	0.0	0.0	0.9999	0.0	0.0	0.0	0.0	0.0	0.0	0.0	0.9999	0.0	0.0
8	42	bar	Barents Sea	1.0	0.0	0.6619	0.0	0.338	0.0	0.0	0.0	1.0	0.0	0.0	0.0	0.0	1.0	0.0	0.0	0.0	0.0	0.0	0.9999	0.0	0.0	0.0	0.0	0.9999	0.0	0.0	0.0	0.0	0.0	0.0	0.0	0.0	0.0	0.9999
8	45	bar	Barents Sea	1.0	0.0	1.0	0.0	0.0	0.5183	0.0	0.0	0.4816	1.0	0.0	0.0	0.0	0.0	0.0	0.0	0.0	1.0	0.0	0.0	0.0	0.0	0.9999	0.0	0.0	0.0	0.0	0.0	0.9999	0.0	0.0	0.0	0.0	0.0	0.0
8	47	bar	Barents Sea	1.0	0.0	0.0	0.0	1.0	0.0	0.0	0.0	1.0	0.0	0.0	0.0	1.0	0.0	0.0	0.0	0.0	0.0	0.0	0.9999	0.0	0.0	0.0	0.0	0.0	0.0	0.9999	0.0	0.0	0.0	0.0	0.0	0.0	0.9999	0.0
8	50	bar	Barents Sea	1.0	0.0	1.0	0.0	0.0	1.0	0.0	0.0	0.0	0.3472	0.0	0.0	0.6528	0.0	0.0	0.0	0.0	0.0	0.0	0.9999	0.0	0.0	0.0	0.9999	0.0	0.0	0.0	0.0	0.0	0.0	0.0	0.0	0.0	0.0	0.9999
8	61	bar	Barents Sea	1.0	0.0	0.0	0.0	1.0	0.0	0.0	0.0	1.0	1.0	0.0	0.0	0.0	0.0	0.9999	0.0	0.0	0.0	0.0	0.0	0.9999	0.0	0.0	0.0	0.0	0.0	0.0	0.0	0.9999	0.0	0.0	0.0	0.0	0.0	0.0
8	66	bar	Barents Sea	1.0	0.0	1.0	0.0	0.0	1.0	0.0	0.0	0.0	0.0	0.0	0.0	0.0	1.0	0.0	0.0	0.0	1.0	0.0	0.0	0.0	0.0	0.0	0.0	0.9999	0.0	0.0	0.0	0.0	0.0	0.0	0.9999	0.0	0.0	0.0
