# Supplementary material for: Ecological genomics in the Northern krill uncovers loci for local adaptation across ocean basins
Source: Nat Commun. 2024 Aug 1;15:6297. doi: 10.1038/s41467-024-50239-7 (PMC11294593; doi:10.1038/s41467-024-50239-7)
Supplement: Supplementary file 15 — Source Data [file 41467_2024_50239_MOESM15_ESM.zip › Source_data/Source_data.Fig_S20/Source_data.Fig_S20A/Source_data.Fig_S20A.tsv]

# Main clustering of genetic variation in a principal component analysis including Swedish reference individual.
# pop=population, subpop=subpopulation, ind=individual, PC=principal component
pop	subpop	ind	PC1	PC2	PC3	PC4	PC5	PC6	PC7	PC8	PC9	PC10	PC11	PC12	PC13	PC14	PC15	PC16	PC17	PC18	PC19	PC20
NE N Atlantic	Sweden	swe_s6	0.00920459	-0.00883887	-0.0346904	0.0185161	-0.0260789	0.0103989	0.0335639	-0.0101954	-0.00368946	0.0138496	-0.018395	-0.0022054	0.0162183	-0.0115895	0.00328828	0.00196358	-0.0154678	-0.000842697	-0.0236176	0.00159666
NE N Atlantic	Sweden	swe_s1	-0.991026	0.0250589	0.0475263	-0.0191518	0.00162375	-0.0132403	-0.00453955	0.00675395	-0.000587632	0.00350228	0.00791691	0.00289699	-0.00535327	0.0051093	0.00068332	0.00398083	0.00558328	-0.00345446	0.00358381	-0.002556
NE N Atlantic	Svalbard	sva_s9	0.010066	-0.0061905	-0.0346862	0.0145489	-0.0236456	0.0141618	0.0319671	-0.012959	-0.00276325	0.0119442	-0.02914	-0.00337034	0.0083374	-0.0135172	0.00710242	0.00879568	-0.0204259	0.00234436	-0.0134643	0.00558606
NE N Atlantic	Svalbard	sva_s4	0.00894776	-0.0616906	-0.0471463	0.0220232	-0.00733143	0.0207332	0.00379194	0.00493291	0.0166238	-0.0224339	-0.0257885	-0.00481518	-0.0135487	0.0254518	-0.00892498	0.0391872	-0.0524556	0.0418587	0.00288538	0.00250516
NE N Atlantic	Svalbard	sva_s10	0.0077871	-0.0300788	-0.0443166	0.0194339	-0.0241602	0.0214064	0.0196606	-0.00394797	0.0108544	-0.00232082	-0.0269039	-0.00492488	0.0163904	-0.0128489	-0.0208787	5.659e-06	-0.00412499	0.0015863	-0.0232136	-0.00555453
NE N Atlantic	Norway	nor_s9	0.0139924	-0.00217668	-0.00755357	-0.000741854	0.0102418	-0.0410958	-0.0616807	0.00640783	-0.00311054	0.021103	0.13912	0.0470231	0.352096	0.483148	-0.0855537	-0.751596	0.112369	-0.00462626	0.0306845	0.00181396
NE N Atlantic	Norway	nor_s8	0.00790926	-0.0131664	-0.0190554	0.018949	0.00576792	0.0192527	-0.0312139	-0.0155306	0.0113914	-0.0215112	-0.0164975	0.00145364	0.0414175	0.0654597	0.00449218	-0.0517646	-0.0294696	0.0297961	-0.0859424	0.0764381
NE N Atlantic	Norway	nor_s7	0.00725065	-0.0418601	-0.0282579	0.0170674	-0.00752232	0.0032313	0.016811	-0.0108882	0.00117787	0.0196651	-0.0119468	-0.000349544	0.0201743	-0.0226236	-0.010691	-0.00589484	-0.00387627	0.0130679	-0.0330221	-0.00449786
NE N Atlantic	Svalbard	sva_s5	0.0135792	-0.0519638	-0.00273921	-0.0125249	0.0672197	-0.0120182	-0.884075	-0.412644	-0.0292187	0.00588747	-0.0133316	-0.0258757	0.00305625	-0.115893	-0.0156614	0.0200055	-0.01474	-0.0305476	0.0391864	-0.00300126
NE N Atlantic	Norway	nor_s3	0.0207792	-0.0152557	-0.0236568	0.00294508	0.00513343	0.0337389	-0.0603571	0.0192944	-0.00426113	0.030522	0.261943	0.0259161	-0.0601159	0.405048	0.693464	0.284972	0.402987	-0.046616	-0.0666844	-0.0371602
NE N Atlantic	Norway	nor_s2	0.0142712	0.0731832	-0.0184159	0.0102941	-0.0250337	0.00737351	0.0291463	-0.00443043	-0.0139628	0.012694	-0.0263945	-0.0103092	0.0156097	-0.0218133	0.0122987	0.00846077	-0.022689	-0.0219409	-0.0177299	0.0122433
NE N Atlantic	Norway	nor_s5	0.00538234	-0.0278992	-0.0468369	0.0197049	-0.0168818	0.0183815	0.026156	-0.016221	-0.000353508	0.00103506	-0.0213091	-0.00213081	0.0136735	-0.00728544	-0.00124166	0.0061303	-0.0231892	0.00426143	-0.0179089	0.00369444
NE N Atlantic	Norway	nor_s10	0.0188038	0.0548306	-0.0163462	-0.0212725	-0.0303575	-0.0102534	0.0316823	-0.0257816	-0.0136873	0.0277229	-0.0361094	-0.0130443	0.0529074	-0.0137431	0.0614349	0.0129322	-0.0459684	-0.0173453	-0.00617176	0.0404827
NE N Atlantic	Norway	nor_s1	0.00838788	-0.00262194	-0.0431	0.0172003	-0.0241869	0.0111482	0.0223694	-0.00157906	-0.00279978	0.00707053	-0.0201048	-0.00502474	0.0141705	-0.0153314	0.00882417	0.0041562	-0.0164054	4.75396e-05	-0.0105413	0.00803196
SW S Atlantic	USA	mai_s7	0.0100712	-0.0348955	-0.0309593	-0.00130509	-0.0111884	0.00748584	0.0293199	-0.035742	-0.00663358	0.0263327	-0.0308186	0.000404724	0.00721029	-0.0321648	0.0147489	-0.01029	-0.014714	0.00704163	-0.0140479	-0.00414454
SW S Atlantic	USA	mai_s6	0.0370503	-0.18132	0.289874	-0.913722	-0.0638407	0.136794	0.0199691	0.0235983	-0.00467386	-0.0331039	-0.0335475	-0.013109	0.0124632	0.0122845	0.00812389	0.00534121	-0.03165	-0.0153032	-0.0253914	0.014312
NE N Atlantic	Svalbard	sva_s6	0.0106258	-0.0282647	-0.044562	0.0218129	0.00289059	0.0475781	-0.0202561	0.0384987	0.145446	-0.449559	-0.272913	0.062902	-0.717329	0.0204975	0.104284	-0.36041	0.103382	-0.0503443	0.0250454	0.00755235
SW S Atlantic	USA	mai_s5	0.00772972	-0.0410256	-0.0220759	0.0177349	-0.0188234	0.0101562	0.0311764	-0.0295866	-0.00505736	0.0237536	-0.0171391	-0.0011588	0.021345	-0.0139152	0.00333548	-0.000450608	-0.0235127	0.00961573	-0.0178436	0.00234065
NE N Atlantic	Sweden	swe_s3	0.00739167	-0.016123	-0.0433222	0.0208658	-0.0207744	0.0130994	0.0275715	-0.00764544	0.000409968	0.00483993	-0.0223897	-0.00209533	0.00941425	-0.00825965	0.00907916	0.00617686	-0.0224316	0.000167121	-0.0164323	0.00348435
SW S Atlantic	USA	mai_s2	0.0066185	-0.0334496	-0.0280409	0.0109261	-0.0250496	0.00816341	0.0299075	-0.0196038	-0.00293148	0.0125421	-0.0217796	-0.00540861	0.0275102	-0.0270967	0.00988864	0.000651132	-0.0192331	0.00457847	-0.0151549	0.00577367
SW S Atlantic	USA	mai_s1	0.013231	-0.0519185	-0.0276442	0.00573692	-0.0299011	0.00373828	0.0374083	-0.0246136	-0.00556565	0.0241834	-0.0177624	-0.00081601	0.0200231	-0.0235817	0.00829418	0.000373972	-0.0217818	0.00785591	-0.0171365	-0.00328907
NE N Atlantic	Iceland	ice_s9	0.0110397	-0.0323207	-0.0406077	0.0106249	-0.0273447	0.0275424	0.0323263	-0.0381348	0.00737696	0.00843097	-0.0474466	-0.00476984	0.0404765	-0.0137912	0.0311768	0.010878	-0.0339043	0.0156122	-0.0158543	0.011594
Mediterrenean Sea	Spain	brc_s5	0.0244072	0.293358	0.0327333	-0.0238521	-0.00970067	-0.000642725	0.0161694	-0.0191045	-0.0519053	0.00416981	-0.0150409	-0.0484168	0.0157051	0.00427263	0.0108366	0.00911098	-0.0353287	-0.181356	-0.00737009	0.180705
SW S Atlantic	Canada	can_s8	0.0298302	-0.106784	0.137091	-0.0512866	0.099437	-0.947722	0.0109873	0.0534643	0.00335085	-0.114599	-0.074077	-0.0160417	0.00749322	0.0610334	0.0386199	0.080174	-0.0682067	-0.0123147	-0.00207018	0.0217342
Mediterrenean Sea	Spain	brc_s6	0.024769	0.36385	0.0664823	-0.041573	-0.00980895	-0.0209727	-0.00852343	-0.00532203	-0.2016	-0.0315651	0.024598	-0.699934	-0.128679	0.0765905	-0.105029	-0.0024857	0.136187	0.480552	-0.0727237	-0.108848
Mediterrenean Sea	Spain	brc_s1	0.0234391	0.269496	0.0207147	-0.0153263	-0.0142448	0.000703963	0.0255056	-0.0139845	-0.0456556	-0.00128074	-0.0193766	-0.0238935	0.0214802	-0.0133483	0.010474	0.00449678	-0.035077	-0.11205	-0.00407172	0.0539933
Mediterrenean Sea	Spain	brc_s2	0.0299291	0.422261	0.0922686	-0.0647105	0.00710508	-0.0441456	-0.0403874	-0.00182785	0.807346	0.153031	0.027501	0.197854	0.0341772	-0.0584187	-0.00443853	0.0222277	0.0192402	0.229929	-0.0438651	-0.0740044
SW S Atlantic	USA	mai_s9	0.0185971	-0.0566171	0.0551001	-0.00857267	-0.0097081	-0.0824986	0.0689884	-0.00811549	-0.0317228	0.189287	0.0148138	0.0334498	-0.00233677	-0.366932	-0.220933	-0.0638285	0.804852	-0.1181	0.230049	0.070699
SW S Atlantic	Canada	can_s6	0.00997424	-0.0312631	-0.0239483	0.0292429	-0.0225614	0.00572755	0.0336491	-0.0176217	-0.00132266	0.0105233	-0.0219985	-0.000569751	0.00555917	-0.0241565	0.00396895	0.00363156	-0.0125919	0.00388533	-0.0265651	0.00416382
SW S Atlantic	Canada	can_s9	0.0413588	-0.141744	0.881387	0.363892	-0.11747	0.150181	0.0121566	-0.0212901	0.012783	-0.060366	-0.0739795	-0.0133546	0.0461486	0.0333185	0.0313765	0.0189038	-0.0335638	0.00154906	-0.000956533	0.00643234
SW S Atlantic	USA	mai_s8	0.0133697	-0.0573385	-0.0307898	-0.000445226	-0.00518693	0.0184294	0.0425296	-0.0300556	0.0080717	-0.00110477	-0.0475703	0.00824316	0.00648216	-0.0379436	0.0290685	0.0250998	-0.00337161	0.0346903	0.00352672	-0.0137221
NE N Atlantic	Iceland	ice_s7	0.00627507	-0.046354	-0.0517671	0.0215781	-0.0180682	0.0242585	0.0249191	-0.0138765	0.0032491	-0.00267606	-0.0312974	0.00126234	0.00841557	-0.00939115	-0.00354145	0.0220078	-0.0117315	0.0075692	-0.00492581	0.00771405
NE N Atlantic	Barents Sea	bar_s9	0.00666588	-0.0234379	-0.0500648	0.0135342	-0.0270783	0.0138579	0.0302855	-0.0161516	-0.00248155	0.0150641	-0.0313104	-0.00317962	0.0196148	-0.0179949	0.01896	0.0123136	-0.0173214	0.0063196	-0.00875439	0.00581529
NE N Atlantic	Sweden	swe_s5	0.00678166	-0.0231158	-0.0328719	0.0186964	-0.0157093	0.00914534	0.0237796	-0.00132844	-0.00394033	0.0151369	-0.0169639	-0.00417697	0.0144253	-0.0218857	0.00216485	0.00524278	-0.0162636	-0.000508011	-0.0149491	0.00115846
NE N Atlantic	Sweden	swe_s2	0.00731506	-0.0288609	-0.0412757	0.0245296	-0.0215177	0.0120077	0.0303823	-0.00960568	-0.00196444	0.00864292	-0.0145689	9.11669e-05	0.00831522	-0.0090693	0.00442977	0.00878187	-0.022768	0.0057716	-0.0155754	0.00734545
NE N Atlantic	Barents Sea	bar_s8	0.00921154	-0.05288	-0.0407625	0.0101653	-0.0256952	0.00781773	0.0318498	-0.0183653	-0.000765859	0.0146329	-0.0213517	-0.00425586	0.0160764	-0.0211152	0.0102254	0.00934705	-0.0148693	0.00906254	-0.0100969	-0.00427723
NE N Atlantic	Sweden	swe_s8	0.0152394	-0.0396977	-0.026366	0.0210052	-0.00461674	0.0129638	0.00997603	-0.0164627	-0.00867412	0.0257887	0.0111768	-0.00223216	0.0120988	-0.0185048	0.0253223	0.0165869	-0.00408885	-0.00122227	-0.0283025	-0.0299928
NE N Atlantic	Norway	nor_s4	0.0104719	-0.0307146	-0.0418449	0.0173451	-0.0212599	0.00856509	0.0263838	-0.00267998	-0.000360179	0.00706416	-0.0158406	-0.0011034	0.0126209	-0.00996943	0.0118174	0.00101216	-0.0204703	0.00540333	-0.0174701	0.00486987
NE N Atlantic	Barents Sea	bar_s6	0.00850014	-0.0422549	-0.0486977	0.0129562	-0.0243888	0.0237668	0.0286909	-0.0264217	0.00138096	0.0079744	-0.0429187	-0.00374821	0.0181083	-0.00709615	0.0200953	0.0189039	-0.0324133	0.0122342	0.00253149	0.00640299
NE N Atlantic	Sweden	swe_s7	0.00677972	-0.0159964	-0.0479066	0.0237054	-0.0249796	0.0202018	0.0273654	-0.00881902	0.00109707	-0.00351799	-0.0251566	-0.0025459	0.0116366	-0.0130374	0.00324608	0.00657953	-0.0219782	0.00022183	-0.0184699	0.0055247
Mediterrenean Sea	Spain	brc_s3	0.0260965	0.328062	0.0465402	-0.0312526	-0.0164954	-0.0050133	0.0249913	0.00379198	-0.0583949	0.00272677	-0.0288926	-0.119143	-0.00116615	0.0190312	0.0102432	0.00534388	-0.106416	-0.616042	0.222959	-0.567281
NE N Atlantic	Barents Sea	bar_s1	0.00408814	-0.0407161	-0.0482611	0.0216387	-0.0159941	0.0112676	0.0266542	0.000615723	0.00486341	-0.00415831	-0.0191059	0.000397421	0.00653689	-0.0193463	0.00989568	0.0107732	-0.0183073	0.00959075	-0.0136298	0.00246608
SW S Atlantic	Canada	can_s7	0.0237756	-0.0379391	0.0907362	0.00319443	-0.00880285	-0.0716702	0.047494	-0.0711914	-0.1014	0.420094	0.643818	0.0928059	-0.502621	-0.0403942	-0.0876672	-0.132357	-0.236924	-0.00226626	0.0136975	0.0465081
NE N Atlantic	Iceland	ice_s6	0.0123771	-0.0183028	-0.0427054	0.0146082	-0.0282318	0.0109155	0.0306899	-0.0190042	-0.00438788	0.00714365	-0.021502	1.19977e-05	0.00759592	-0.00724583	0.014774	-0.0018854	-0.0211337	0.00277471	-0.0106289	0.00330878
NE N Atlantic	Barents Sea	bar_s7	0.00615343	-0.0412581	-0.0491809	0.0171602	-0.0302541	0.0204641	0.0302816	-0.017759	-0.00223329	0.0129554	-0.0281329	-0.000695667	0.0209254	-0.00771723	0.0121699	0.0121784	-0.0204592	0.00843027	-0.00979416	0.00231106
NE N Atlantic	Svalbard	sva_s3	0.0140651	-0.0680488	-0.0418353	-0.000394073	-0.0163401	0.0361065	0.0111384	0.0546151	0.0371226	-0.0450519	0.0302078	0.00270627	0.0137542	0.12924	0.0129494	0.110783	-0.135672	0.242286	0.902404	0.026152
NE N Atlantic	Barents Sea	bar_s2	0.0118578	-0.0641256	-0.0344794	0.0271659	-0.0142667	0.0392539	-0.0561763	0.21739	0.143972	-0.625924	0.597329	-0.125091	0.201048	-0.287148	-0.062737	0.0268847	-0.00223058	-0.0776622	-0.039124	0.00810764
NE N Atlantic	Svalbard	sva_s7	0.0110247	-0.0425543	-0.0355114	0.0240807	-0.0221462	0.0173548	0.0238046	0.00710633	0.00260113	-0.00260493	-0.00696172	0.00258898	0.0177155	0.00389167	-0.0120682	0.00439884	-0.0241342	0.0193282	-0.0280935	-0.0176917
NE N Atlantic	Barents Sea	bar_s3	0.0197247	-0.00688004	0.00343662	0.0300801	0.0258323	0.0378861	-0.372203	0.862596	-0.0754995	0.249302	-0.121844	0.00954255	-0.0356139	-0.0670434	0.0222333	-0.0254602	-0.0446971	0.00134561	-0.039212	0.0073873
NE N Atlantic	Barents Sea	bar_s5	0.0092644	-0.0291671	-0.0482269	0.0247039	-0.0211878	0.0187491	0.0267489	-0.0067763	-0.00138972	0.00672842	-0.0289748	0.00227826	0.00546994	-0.00416331	0.00563658	0.00670369	-0.0190845	0.00408296	-0.0176299	0.00239154
Mediterrenean Sea	Spain	brc_s7	0.0279811	0.394631	0.0751595	-0.0481784	0.00617432	-0.0114247	-0.0170044	0.00333723	-0.47521	-0.231014	0.0266998	0.63661	0.037553	-0.0604753	-0.0282285	0.0469311	0.0425947	0.30662	-0.0271227	-0.11212
NE N Atlantic	Norway	nor_s6	0.0105798	-0.0195922	-0.0381505	0.0270269	-0.00724376	0.0273417	-0.0131449	0.0369927	0.00746341	-0.0228615	-0.00516671	-0.00391699	0.00776985	0.0198738	0.0192223	0.0198183	-0.0137408	-0.00858141	-0.0020917	0.0189262
SW S Atlantic	Canada	can_s10	0.0206531	-0.0768539	0.000715228	0.00276758	-0.0163848	-0.0364165	0.0354074	-0.00675933	-0.0130912	0.0481698	-0.010613	0.012851	0.0179617	-0.0519367	-0.024738	-0.0341337	-0.00615173	0.0338294	-0.0736917	-0.086107
NE N Atlantic	Svalbard	sva_s8	0.0166227	-0.0696699	-0.0385043	0.0214186	0.00142557	0.0539714	-0.0607544	0.0507449	0.0745523	-0.0909113	0.0329149	0.0981359	-0.144679	0.537123	-0.640578	0.403941	0.140891	-0.11479	-0.111398	-0.0227636
NE N Atlantic	Svalbard	sva_s2	0.00558889	-0.0329596	-0.0431347	0.0261013	-0.00717621	0.0236673	-0.0247094	-0.0316335	-0.00141492	-0.00233993	-0.0245592	-0.00215517	0.0202804	-0.0143279	0.00270517	0.00998915	-0.0252139	0.00597346	-0.0230262	0.00639748
Mediterrenean Sea	Spain	brc_s4	0.0256963	0.320599	0.0420723	-0.0258375	-0.0100324	0.00184483	0.0107129	-0.0172166	-0.0596437	-0.00762049	-0.0208713	-0.0596941	0.00554229	0.0223994	0.0109218	0.0293527	-0.0518381	-0.294378	0.0388083	0.684303
SW S Atlantic	Canada	can_s1	0.0135941	-0.036205	-0.0163825	0.0058092	-0.0243555	-0.0050767	0.0400423	-0.0147687	-0.00673044	0.0231885	-0.00798598	0.00277825	0.0105074	-0.0429521	-0.0100236	-0.00268574	-0.0160361	0.00725774	-0.0381205	-0.012787
SW S Atlantic	USA	mai_s10	0.0113253	-0.0468242	-0.0207158	0.00154954	-0.0110622	0.0037187	0.0357774	-0.0390963	-0.012794	0.0365023	-0.0288504	-0.00222831	0.0224137	-0.0495878	0.00218857	0.00251957	-0.00904478	0.0088222	-0.0335139	-0.0115046
SW S Atlantic	Canada	can_s2	0.0126394	-0.0304584	-0.00745528	0.0255938	-0.0199376	-0.0130867	0.0473454	-0.00553887	-0.00393699	0.0265647	-0.0229143	-0.00110509	-0.00434425	-0.0513566	-0.029154	0.00814633	0.00793937	0.000508842	-0.0290157	0.0064602
SW S Atlantic	Canada	can_s3	0.0179667	-0.0311884	-0.0135824	0.00789917	-0.0164917	-0.0120436	0.0348216	-0.018881	-0.0121835	0.0403497	-0.0232404	0.0010322	0.0102102	-0.0339891	-0.0120895	-0.0131649	-0.0124554	-0.00321828	-0.0349272	-0.00495925
NE N Atlantic	Barents Sea	bar_s10	0.0134001	-0.063578	-0.0502127	0.00590316	-0.00997105	0.0324406	0.0180384	-0.0283388	0.0155937	-0.00653696	-0.0602829	0.00402188	0.0120304	0.00695374	0.0415716	0.0492027	-0.0220149	0.0576201	0.0499405	0.0286099
NE N Atlantic	Iceland	ice_s3	0.0025304	-0.0157223	-0.0305079	0.0173392	-0.0103591	0.0161136	0.0257452	-0.0180739	0.000967027	-0.00504268	0.0059652	-0.0046694	0.0267574	-0.021655	-0.0136252	0.00256002	-0.0316608	-0.00709741	-0.0377244	-0.0141231
SW S Atlantic	Canada	can_s4	0.0118856	-0.0498586	-0.0258172	0.0120238	-0.0208036	-0.00340904	0.0311098	-0.0204041	-0.00502719	0.0250875	-0.0125924	0.00132342	0.0113145	-0.0326186	-0.00779842	-0.000481184	-0.0107964	0.00869968	-0.0324035	-0.0132642
NE N Atlantic	Iceland	ice_s4	0.0112242	-0.0188756	-0.0442652	0.0106982	-0.000575187	0.0245268	-0.0180908	-0.0196514	0.0153918	-0.0173436	-0.0361451	-0.00122406	0.0347012	0.0410068	-0.00566093	0.0215282	-0.0326482	0.0155458	0.00556406	0.047706
SW S Atlantic	USA	mai_s4	0.0119836	-0.0319488	-0.0297173	0.00877357	-0.0146629	0.00911092	0.0339786	-0.023252	-0.00815047	0.0286188	-0.0173776	-9.35807e-05	0.0177458	-0.0329617	0.0100057	0.00265038	-0.0116578	0.00216717	-0.0263651	-0.00497974
NE N Atlantic	Barents Sea	bar_s4	0.011528	-0.0442474	-0.0338684	0.0239961	-0.020355	0.0141143	0.0252767	-0.0145941	-0.00076568	0.0119009	-0.0221632	-0.00252162	0.0143595	-0.0150326	-0.00147465	0.0106325	-0.0150889	0.0085558	-0.0258333	-0.0036319
NE N Atlantic	Iceland	ice_s5	0.0156459	-0.0283674	0.080626	0.00248205	0.972473	0.133598	0.102357	-0.0121067	-0.00400532	0.00405537	-0.00900089	-0.0186181	0.017797	-0.0199791	0.00101001	0.00671711	-0.0173359	-0.00587756	0.00106917	0.00198382
SW S Atlantic	Canada	can_s5	0.0199454	-0.0552661	-0.0017649	-0.000316864	-0.00102186	-0.0238757	0.0252343	-0.0379612	-0.0194824	0.0802472	0.0121354	0.0227959	0.00575412	-0.0896223	-0.00797213	-0.0437378	0.0320214	0.0213405	-0.1179	-0.334215
NE N Atlantic	Iceland	ice_s1	0.00817371	-0.0214792	-0.0520228	0.014147	-0.0186057	0.0249458	0.0223573	-0.0259408	-0.00206647	0.0146598	-0.0267832	-0.0010289	0.0251499	0.00338459	0.0203775	0.0152553	-0.0187494	0.00507628	-0.0088689	0.00716114
NE N Atlantic	Sweden	swe_s4	0.0126321	-0.0241108	-0.0340931	0.0151487	-0.0229436	0.00613825	0.0362367	-0.0151726	-0.00322778	0.0148494	-0.0172631	-0.00143426	0.00834481	-0.0198202	0.00594534	-0.000756982	-0.0189052	-0.00170337	-0.0246691	-0.00232287
NE N Atlantic	Iceland	ice_s10	0.00629947	-0.0287754	-0.0489236	0.0225001	-0.0145382	0.0219262	0.0137446	-0.00881649	0.00237905	-0.000239572	-0.0196066	-0.00478424	0.0210215	-0.00440345	0.00291028	0.00420004	-0.024991	0.00718776	-0.0210998	0.00546127
SW S Atlantic	USA	mai_s3	0.0106161	-0.0335294	-0.0201684	0.0188351	-0.0188777	0.00579765	0.0299871	-0.0225253	-0.0107577	0.0337597	-0.0201396	-0.00097075	0.02212	-0.0291099	-0.00610643	-0.00350762	-0.0150823	0.00260947	-0.0313053	-0.0052862
NE N Atlantic	Iceland	ice_s2	0.00225639	-0.0328096	-0.0260638	0.0175898	-0.00182343	0.00527833	0.0319987	-0.0120413	-0.00647607	0.0197633	-0.0195151	-0.00408264	0.00429591	-0.0196289	0.00555657	0.0117664	-0.0319952	0.0101575	-0.0135926	0.000487309
NE N Atlantic	Iceland	ice_s8	0.0087965	-0.0258989	-0.0466037	0.0251939	-0.0102687	0.0360623	-0.0153037	0.0178996	0.00249383	-0.0073744	-0.0144874	0.00494042	0.0382581	0.0297151	0.0153736	0.00418383	-0.0274966	0.0233574	-0.00482997	0.0239485
