# Supplementary material for: Ecological genomics in the Northern krill uncovers loci for local adaptation across ocean basins
Source: Nat Commun. 2024 Aug 1;15:6297. doi: 10.1038/s41467-024-50239-7 (PMC11294593; doi:10.1038/s41467-024-50239-7)
Supplement: Supplementary file 15 — Source Data [file 41467_2024_50239_MOESM15_ESM.zip › Source_data/Source_data.Fig_S20/Source_data.Fig_S20C/Source_data.Fig_S20C.tsv]

# Main clustering of genetic variation in a principal component analysis excluding Swedish reference individual.
# pop=population, subpop=subpopulation, ind=individual, PC=principal component
pop	subpop	ind	PC1	PC2	PC3	PC4	PC5	PC6	PC7	PC8	PC9	PC10	PC11	PC12	PC13	PC14	PC15	PC16	PC17	PC18	PC19	PC20
NE N Atlantic	Sweden	swe_s6	0.00886086	-0.0348016	0.0179622	-0.0261545	0.010056	-0.0335028	0.0109817	0.00779285	-0.0127009	0.0179017	-0.00246737	0.0162269	-0.0115235	-0.00334942	0.00185653	-0.0155008	0.00147537	0.0234647	0.00196471	0.0105766
NE N Atlantic	Svalbard	sva_s9	0.00623893	-0.0346981	0.0139838	-0.0236685	0.0139187	-0.0317869	0.0137416	0.00636557	-0.0112422	0.0287091	-0.00365768	0.00828038	-0.0135476	-0.00700137	0.00864997	-0.020268	-0.00187034	0.0132618	0.00628197	0.0185116
NE N Atlantic	Svalbard	sva_s4	0.0619369	-0.0467305	0.0211112	-0.00712008	0.020486	-0.00343687	-0.00523513	-0.0223545	0.0163876	0.0262542	-0.0046903	-0.013315	0.0250384	0.00871559	0.0402312	-0.052664	-0.0414711	-0.0031087	0.00526179	0.0622298
NE N Atlantic	Svalbard	sva_s10	0.0302929	-0.0444011	0.0187995	-0.024023	0.0212835	-0.0194009	0.00427046	-0.0109494	-0.00145981	0.0264567	-0.00510635	0.0167216	-0.0125343	0.0209612	-0.000206528	-0.00412742	-0.00138537	0.0233289	-0.00428361	0.0372245
NE N Atlantic	Norway	nor_s9	0.00160236	-0.00637787	-0.00138462	0.0107134	-0.0416556	0.0627016	-0.00870704	0.00804117	-0.018093	-0.146392	0.0469116	0.359019	0.502111	0.0740533	-0.735445	0.111185	0.00296825	-0.0305454	0.000310826	-0.00546401
NE N Atlantic	Norway	nor_s8	0.0129008	-0.0192256	0.0186943	0.0061262	0.0194984	0.0322766	0.0149476	-0.0173367	0.0173057	0.0163	0.00137425	0.0438721	0.0675017	-0.00641487	-0.0501691	-0.0300979	-0.0288305	0.0869439	0.0877153	0.187322
NE N Atlantic	Norway	nor_s7	0.0417757	-0.0280792	0.0165665	-0.00733058	0.00311505	-0.0164843	0.0113716	0.00486665	-0.0195474	0.0114431	-0.000814995	0.0202146	-0.0222918	0.0109265	-0.00653307	-0.00438457	-0.012644	0.0331692	-0.0040383	0.0102055
NE N Atlantic	Svalbard	sva_s5	0.0513215	-0.000782548	-0.0134839	0.0683954	-0.0124696	0.892235	0.394054	0.0309799	0.000752655	0.0125506	-0.0260971	0.00273889	-0.116571	0.0178219	0.0180306	-0.01436	0.0303436	-0.039776	-0.00354667	-0.00153298
NE N Atlantic	Norway	nor_s3	0.0147112	-0.0215133	0.00155258	0.00552652	0.0326444	0.0606157	-0.0218255	0.0119649	-0.0250356	-0.263265	0.0266587	-0.0706035	0.386583	-0.693218	0.297426	0.410488	0.0420505	0.069196	-0.037696	-0.0229802
NE N Atlantic	Norway	nor_s2	-0.0734619	-0.0186021	0.010007	-0.0250749	0.00720783	-0.029074	0.00507293	0.0173087	-0.00875857	0.025886	-0.0105832	0.0151989	-0.0219294	-0.0122822	0.00817681	-0.0220653	0.0226693	0.0171593	0.0122903	-0.00021149
NE N Atlantic	Norway	nor_s5	0.028068	-0.0471059	0.0190466	-0.0167107	0.0182327	-0.0258166	0.0169546	0.000831232	-0.00137441	0.0210856	-0.00239031	0.0139317	-0.00719471	0.00120583	0.00609924	-0.0233071	-0.00361136	0.0178642	0.00471424	0.0238212
NE N Atlantic	Norway	nor_s10	-0.0553382	-0.015358	-0.0218776	-0.0303972	-0.0107815	-0.0311548	0.0265664	0.021531	-0.0237915	0.0343042	-0.0137294	0.0519237	-0.0141361	-0.0617521	0.0135989	-0.0444229	0.0184887	0.00500184	0.0395634	-0.00680738
NE N Atlantic	Norway	nor_s1	0.00272882	-0.0433039	0.0165698	-0.0242022	0.0109872	-0.0223475	0.00209939	0.00501944	-0.0064628	0.0198092	-0.00540885	0.0141541	-0.0154448	-0.00884697	0.00392577	-0.0163784	0.000468768	0.010339	0.00841882	0.0110246
SW S Atlantic	USA	mai_s7	0.0347215	-0.0304474	-0.00199038	-0.0110586	0.00727557	-0.0285168	0.0365798	0.0142848	-0.0238762	0.030111	9.78548e-06	0.00724871	-0.0317249	-0.0145818	-0.0110918	-0.0148466	-0.00647485	0.0138328	-0.00429158	0.00115446
SW S Atlantic	USA	mai_s6	0.176946	0.303867	-0.90992	-0.065744	0.139954	-0.0211813	-0.0223849	-0.00490527	0.0326209	0.0349485	-0.0134078	0.0135748	0.0118567	-0.0085809	0.00572759	-0.0319736	0.0160165	0.0255824	0.015426	0.0195953
NE N Atlantic	Svalbard	sva_s6	0.0284324	-0.044195	0.0210355	0.00311186	0.0475094	0.0221619	-0.0397419	-0.270765	0.390652	0.289612	0.0731313	-0.705846	0.031372	-0.102044	-0.36445	0.101877	0.0490613	-0.024986	0.00531446	-0.0384276
SW S Atlantic	USA	mai_s5	0.0410045	-0.0220316	0.0173235	-0.0187403	0.0100805	-0.0306014	0.0305495	0.012038	-0.0217028	0.0163294	-0.00170782	0.0214719	-0.0137371	-0.00338678	-0.00065733	-0.0236974	-0.00897032	0.0178869	0.00311824	0.0245539
NE N Atlantic	Sweden	swe_s3	0.0163111	-0.0435375	0.0202609	-0.0207536	0.0128961	-0.027446	0.00830213	0.00123001	-0.00512303	0.0221953	-0.00234112	0.00940428	-0.0083831	-0.00915082	0.00622225	-0.0223011	0.00044741	0.0162372	0.00390692	0.0105116
SW S Atlantic	USA	mai_s2	0.0334328	-0.0280477	0.0105112	-0.0249514	0.00818127	-0.0295219	0.020487	0.00676597	-0.0117004	0.021252	-0.00602197	0.0275271	-0.0271226	-0.00982635	0.000173834	-0.0193018	-0.00407892	0.0150736	0.0063969	0.0193163
SW S Atlantic	USA	mai_s1	0.0518026	-0.0267762	0.00491926	-0.0298511	0.00337305	-0.0369707	0.0253559	0.0125558	-0.0219589	0.0168076	-0.00125026	0.0197459	-0.0234356	-0.00818768	6.05854e-05	-0.0217311	-0.00711714	0.0169118	-0.00314363	0.00676278
NE N Atlantic	Iceland	ice_s9	0.0322259	-0.0401834	0.00988471	-0.0271448	0.027246	-0.0314123	0.0389433	-0.00415578	-0.0110979	0.0463603	-0.00560427	0.0404466	-0.0141181	-0.0311323	0.0110319	-0.0333868	-0.0146831	0.0155376	0.0135479	0.059975
Mediterrenean Sea	Spain	brc_s5	-0.294384	0.0321746	-0.0231432	-0.00996305	-0.000561715	-0.0157778	0.0193533	0.050574	0.0100886	0.0142599	-0.0480638	0.014706	0.00473364	-0.0110491	0.00972239	-0.0319714	0.181745	0.00447377	0.178915	-0.0558705
SW S Atlantic	Canada	can_s8	0.104722	0.143568	-0.0521109	0.0975237	-0.947184	-0.0127075	-0.0519793	-0.036411	0.108362	0.0772882	-0.0163808	0.00936611	0.0586681	-0.0393731	0.0828734	-0.0675251	0.0134273	0.00189725	0.0232706	0.0278313
Mediterrenean Sea	Spain	brc_s6	-0.364943	0.0658006	-0.0401883	-0.0100918	-0.0205399	0.0086333	0.00519716	0.182385	0.0906883	-0.0231269	-0.698716	-0.137633	0.0820421	0.108144	-0.00400274	0.128142	-0.479509	0.0786748	-0.108303	0.035162
Mediterrenean Sea	Spain	brc_s1	-0.270365	0.0201461	-0.0149451	-0.0142828	0.000708111	-0.0251378	0.0143877	0.0431231	0.0136106	0.0187974	-0.0236538	0.0211487	-0.0131119	-0.0103462	0.00470226	-0.0330004	0.112898	0.00229512	0.0540195	-0.0113371
Mediterrenean Sea	Spain	brc_s2	-0.422962	0.0915521	-0.0629807	0.00647874	-0.043596	0.0397304	0.00177439	-0.728841	-0.377801	-0.0293329	0.19768	0.0368176	-0.062065	0.00381217	0.0213835	0.015757	-0.231904	0.0474317	-0.073314	0.0295055
SW S Atlantic	USA	mai_s9	0.0558527	0.057724	-0.00870435	-0.00912237	-0.0830978	-0.0689694	0.00789575	0.0864247	-0.173003	-0.01863	0.0336519	-0.00658118	-0.366308	0.229683	-0.0808483	0.803645	0.102681	-0.226196	0.0732943	0.0863521
SW S Atlantic	Canada	can_s6	0.031277	-0.0238914	0.0288485	-0.0225295	0.00546944	-0.0333643	0.0184215	0.00455387	-0.0100835	0.0216424	-0.000773764	0.00562916	-0.0241275	-0.00377135	0.00303838	-0.0127077	-0.0034366	0.0264227	0.00471559	0.0156731
SW S Atlantic	Canada	can_s9	0.136512	0.876935	0.375971	-0.12016	0.153035	-0.0119897	0.0225351	-0.0291379	0.052719	0.0753248	-0.0139961	0.0479966	0.0325516	-0.032303	0.0206328	-0.0332079	-0.000957202	0.00100316	0.00698627	0.0107492
SW S Atlantic	USA	mai_s8	0.057103	-0.0296284	-0.00144415	-0.00518384	0.0179208	-0.0417879	0.0306626	-0.00774142	-0.00201966	0.0471054	0.00791788	0.00626253	-0.0383827	-0.0287734	0.0242383	-0.00273643	-0.0346718	-0.00375361	-0.0138798	0.0256406
NE N Atlantic	Iceland	ice_s7	0.0467491	-0.0519087	0.0208262	-0.0179374	0.0240919	-0.0245235	0.0144375	-0.00369941	0.001193	0.0312871	0.00102495	0.00866297	-0.00969916	0.00368312	0.0221869	-0.011401	-0.0072847	0.00477925	0.00883116	0.0272134
NE N Atlantic	Barents Sea	bar_s9	0.0236475	-0.0501378	0.0128373	-0.0268653	0.0136487	-0.0298943	0.0168205	0.0071306	-0.0144405	0.0306506	-0.00366337	0.0194723	-0.0183734	-0.0187824	0.0121018	-0.0168944	-0.00580095	0.00862757	0.00654576	0.0245881
NE N Atlantic	Sweden	swe_s5	0.0232757	-0.032965	0.0182414	-0.0154124	0.00896304	-0.0240147	0.00190434	0.00838191	-0.0138067	0.0165054	-0.00455577	0.014372	-0.0220072	-0.00201211	0.00485731	-0.0163657	0.00104481	0.0148983	0.00147884	0.00992529
NE N Atlantic	Sweden	swe_s2	0.029076	-0.0414262	0.0239443	-0.0215122	0.0117687	-0.0301533	0.0103104	0.00457142	-0.00795419	0.0143084	-0.000152879	0.00823063	-0.00920836	-0.00446051	0.00880512	-0.0227861	-0.00524017	0.0154572	0.0081511	0.0191199
NE N Atlantic	Barents Sea	bar_s8	0.05296	-0.040347	0.00937607	-0.0256374	0.00756827	-0.0314986	0.0191389	0.00518436	-0.014214	0.0206834	-0.00471536	0.0158569	-0.0213508	-0.0100494	0.00908991	-0.0147302	-0.00850762	0.00994579	-0.00383803	0.0179032
NE N Atlantic	Sweden	swe_s8	0.0395117	-0.0254507	0.0202477	-0.00441915	0.0122824	-0.0095403	0.0165181	0.0160689	-0.0223072	-0.0121868	-0.00250815	0.010993	-0.018867	-0.0252603	0.0164642	-0.00396902	0.001957	0.0282573	-0.0312142	-0.0290586
NE N Atlantic	Norway	nor_s4	0.0308115	-0.0416029	0.0165723	-0.0212343	0.00822551	-0.0262957	0.00322692	0.00265776	-0.0070527	0.0154309	-0.00138921	0.012565	-0.00998534	-0.0118884	0.00108593	-0.0204573	-0.00478709	0.0173699	0.0054225	0.020062
NE N Atlantic	Barents Sea	bar_s6	0.0424961	-0.0485529	0.0121681	-0.0242447	0.0235282	-0.0280282	0.0271935	0.00126047	-0.00866025	0.0424743	-0.00413306	0.0177815	-0.00751968	-0.020273	0.0189814	-0.0321666	-0.0114927	-0.00279916	0.00732705	0.0313223
NE N Atlantic	Sweden	swe_s7	0.016213	-0.0483403	0.0230945	-0.0248916	0.0200736	-0.0271962	0.00939896	-0.00182916	0.00252893	0.0250489	-0.00283937	0.0118032	-0.0131086	-0.00321347	0.00649529	-0.0218841	0.000438442	0.018267	0.00628421	0.0186232
Mediterrenean Sea	Spain	brc_s3	-0.329103	0.046023	-0.030326	-0.0167443	-0.0048244	-0.0250925	-0.00336126	0.0552862	0.0131864	0.0287251	-0.117482	-0.00198899	0.0195331	-0.009676	0.00712418	-0.0958218	0.616318	-0.227861	-0.560272	0.187312
NE N Atlantic	Barents Sea	bar_s1	0.0410421	-0.0487207	0.0210928	-0.0158815	0.0112262	-0.0265463	6.99797e-05	-0.00594017	0.00258688	0.0195189	1.82014e-06	0.00621	-0.019733	-0.0100413	0.0101767	-0.018574	-0.00925223	0.0133992	0.00317125	0.021517
SW S Atlantic	Canada	can_s7	0.0366572	0.0935007	0.00347742	-0.00912227	-0.0725562	-0.046494	0.0710543	0.210125	-0.356878	-0.644489	0.099015	-0.511378	-0.0346852	0.0887822	-0.138093	-0.242426	0.00537991	-0.0133716	0.0497065	0.0833796
NE N Atlantic	Iceland	ice_s6	0.0182784	-0.0424209	0.01377	-0.0281154	0.0107143	-0.0301874	0.0196346	0.00648602	-0.00601651	0.0209515	-0.000248252	0.00756204	-0.00711223	-0.0148014	-0.00165705	-0.0209219	-0.00218226	0.0104259	0.00398307	0.0225245
NE N Atlantic	Barents Sea	bar_s7	0.0415681	-0.0493517	0.0164416	-0.0302369	0.0202655	-0.0299242	0.0185424	0.00625841	-0.0124355	0.0275042	-0.00114731	0.0209547	-0.0080496	-0.0121934	0.0122369	-0.0203149	-0.0079568	0.00968653	0.00298653	0.0205092
NE N Atlantic	Svalbard	sva_s3	0.0678854	-0.0400539	-0.00178974	-0.0161802	0.0354444	-0.0118262	-0.0553008	-0.0492122	0.0324383	-0.0315588	0.00250507	0.0125325	0.127078	-0.0147956	0.11596	-0.132279	-0.249089	-0.901194	0.0186545	-0.152352
NE N Atlantic	Barents Sea	bar_s2	0.0639304	-0.0332558	0.0261635	-0.013801	0.0388997	0.0535452	-0.221785	-0.318854	0.565957	-0.586955	-0.12714	0.197893	-0.290726	0.0639455	0.0224462	-0.00164611	0.0780153	0.0389608	0.00706111	-0.0199312
NE N Atlantic	Svalbard	sva_s7	0.0426006	-0.035063	0.0233839	-0.0220568	0.0171833	-0.0239147	-0.00703423	-0.00301717	0.00139818	0.00656188	0.0024759	0.017645	0.00412678	0.0119203	0.00482918	-0.0242414	-0.0188152	0.0279268	-0.0179236	-0.000977163
NE N Atlantic	Barents Sea	bar_s3	0.00627072	0.00540998	0.0291509	0.0265612	0.0362851	0.353233	-0.869201	0.144975	-0.222046	0.121015	0.00828628	-0.0358233	-0.0661876	-0.0226193	-0.0276584	-0.0479932	-0.000633629	0.0394859	0.00748398	-0.00416949
NE N Atlantic	Barents Sea	bar_s5	0.0294019	-0.0483113	0.0239317	-0.021138	0.0183761	-0.0267034	0.00733819	0.00355795	-0.00653571	0.0287721	0.00208996	0.00562728	-0.00412594	-0.00569344	0.00677539	-0.0188931	-0.00354105	0.0174599	0.00290425	0.0154692
Mediterrenean Sea	Spain	brc_s7	-0.395557	0.0744135	-0.046622	0.00566905	-0.0110711	0.0169591	-0.0048866	0.391097	0.356988	-0.0221482	0.63469	0.0454106	-0.0644225	0.0264327	0.0465051	0.0362622	-0.307901	0.0305964	-0.110344	0.056399
NE N Atlantic	Norway	nor_s6	0.0196213	-0.0380332	0.0264009	-0.00700885	0.0271863	0.0127381	-0.037605	-0.0137179	0.0196661	0.00554832	-0.00414636	0.00709055	0.01948	-0.0195385	0.0205422	-0.0129505	0.00874228	0.00191478	0.0210704	0.0536844
SW S Atlantic	Canada	can_s10	0.0761793	0.00301881	0.00182924	-0.0165169	-0.0372912	-0.0351769	0.00719892	0.0266894	-0.0425451	0.00886113	0.0124544	0.0172742	-0.0499309	0.0249623	-0.0350924	-0.00753848	-0.033048	0.0729381	-0.0914397	-0.127362
NE N Atlantic	Svalbard	sva_s8	0.0693916	-0.0366415	0.0199186	0.00180383	0.0531958	0.0602763	-0.0543406	-0.0989807	0.0663181	-0.0318189	0.105486	-0.140823	0.531309	0.638523	0.413675	0.142759	0.113426	0.111725	-0.0238159	-0.051506
NE N Atlantic	Svalbard	sva_s2	0.0331212	-0.0434048	0.0255914	-0.00690225	0.0235673	0.0255598	0.031375	0.00102914	0.00210889	0.0243428	-0.00264775	0.0206376	-0.014378	-0.00268688	0.00994817	-0.0253317	-0.00516315	0.0229786	0.00741848	0.027628
Mediterrenean Sea	Spain	brc_s4	-0.321584	0.0414463	-0.0249665	-0.0102489	0.00196615	-0.0103104	0.0175834	0.0540719	0.0239523	0.0203657	-0.0591482	0.00469173	0.021731	-0.0108455	0.0294657	-0.0459006	0.293998	-0.0449017	0.672134	-0.342146
SW S Atlantic	Canada	can_s1	0.0359611	-0.0156358	0.0051895	-0.0244769	-0.00545941	-0.0398653	0.0155951	0.0133506	-0.0203661	0.00738773	0.00227812	0.0103146	-0.0426877	0.0103493	-0.00356567	-0.0164416	-0.00661293	0.0379118	-0.0132749	-0.00978799
SW S Atlantic	USA	mai_s10	0.0466347	-0.0198823	0.000830926	-0.0107241	0.00338005	-0.0349648	0.039934	0.0233774	-0.0320492	0.0278771	-0.00295697	0.0223699	-0.0497256	-0.0016178	0.00102988	-0.00890253	-0.00809548	0.0335472	-0.0113173	0.00828442
SW S Atlantic	Canada	can_s2	0.0303204	-0.0068656	0.0253317	-0.0198336	-0.013423	-0.0473747	0.00650598	0.0116727	-0.0246973	0.0224961	-0.00116298	-0.00482711	-0.0510005	0.0301491	0.00620728	0.00740142	-0.000376696	0.0291278	0.00718584	0.0256086
SW S Atlantic	Canada	can_s3	0.0307001	-0.0122985	0.00713995	-0.0166247	-0.0125737	-0.0344731	0.0196527	0.023472	-0.035497	0.0220358	0.00100253	0.00993435	-0.0331287	0.0122943	-0.0140825	-0.0125946	0.00399965	0.0344561	-0.00550039	-0.0159045
NE N Atlantic	Barents Sea	bar_s10	0.0634642	-0.0490962	0.0047124	-0.00968332	0.0319409	-0.0171257	0.0284302	-0.0162856	0.000791484	0.0595703	0.00336389	0.0117347	0.00560163	-0.0413785	0.0502083	-0.0211687	-0.0577301	-0.050167	0.0320353	0.11326
NE N Atlantic	Iceland	ice_s3	0.0159014	-0.0313038	0.0172934	-0.0101567	0.0163839	-0.0254792	0.0189742	-0.00227883	0.00461038	-0.00605174	-0.00514306	0.0273121	-0.0218396	0.0137482	0.00200526	-0.0323831	0.00794607	0.0380977	-0.0146741	-0.0102193
SW S Atlantic	Canada	can_s4	0.0497811	-0.0251208	0.0113684	-0.0207234	-0.00369128	-0.0307996	0.0210614	0.0122044	-0.0229198	0.0117948	0.00103193	0.0110394	-0.0323513	0.00784717	-0.00127334	-0.0111075	-0.00809146	0.0323406	-0.014067	-0.0171014
NE N Atlantic	Iceland	ice_s4	0.0187187	-0.0439158	0.00978474	-6.18452e-05	0.0240854	0.018989	0.0196141	-0.0194621	0.0115913	0.0358078	-0.00137846	0.0358938	0.0413359	0.00554084	0.0232226	-0.0325028	-0.0154366	-0.00602796	0.0513761	0.0937918
SW S Atlantic	USA	mai_s4	0.0318471	-0.0291824	0.00809429	-0.0145642	0.00884149	-0.0336165	0.0239683	0.0164949	-0.025675	0.0165799	-0.00051557	0.0174031	-0.033111	-0.00974739	0.00198043	-0.0114625	-0.00156681	0.0262747	-0.00501319	-0.000578559
NE N Atlantic	Barents Sea	bar_s4	0.0441781	-0.0334977	0.0233987	-0.0203495	0.0138026	-0.0249631	0.0150403	0.00441826	-0.011651	0.0215288	-0.00285637	0.0141838	-0.0149474	0.0014783	0.0105481	-0.0150808	-0.00800018	0.0257675	-0.00360385	-0.00111554
NE N Atlantic	Iceland	ice_s5	0.0273379	0.0842815	0.00266816	0.972182	0.132567	-0.103502	0.0144174	0.0049188	-0.00267286	0.00891743	-0.0188137	0.0172681	-0.0197876	-0.00112727	0.00663434	-0.0178855	0.00608636	-0.0011422	0.00212275	0.00874945
SW S Atlantic	Canada	can_s5	0.0545595	0.000520328	-0.0013716	-0.000951584	-0.0249734	-0.0242137	0.038009	0.0420009	-0.0712588	-0.0146208	0.0225332	0.00453682	-0.086703	0.00835604	-0.0461206	0.0311451	-0.0205056	0.115559	-0.364691	-0.833229
NE N Atlantic	Iceland	ice_s1	0.021552	-0.0520552	0.0134154	-0.0183843	0.024727	-0.0217752	0.026513	0.00664876	-0.0141982	0.0260173	-0.00146601	0.0251617	0.00294902	-0.0206307	0.0157874	-0.0182831	-0.00455901	0.00872576	0.0081304	0.0294449
NE N Atlantic	Sweden	swe_s4	0.0239637	-0.033631	0.0144046	-0.0229424	0.00581068	-0.0359501	0.0159254	0.00761861	-0.0137069	0.0167677	-0.00165491	0.00818461	-0.0197285	-0.00590604	-0.00112449	-0.0188334	0.00240675	0.0245771	-0.0021228	0.00408904
NE N Atlantic	Iceland	ice_s10	0.0289151	-0.049137	0.0217789	-0.0142688	0.0217189	-0.0133543	0.0093092	-0.00208528	-0.00094409	0.0194342	-0.00520434	0.0213867	-0.00441073	-0.0030845	0.004228	-0.0250215	-0.00637119	0.0210992	0.00633786	0.0220219
SW S Atlantic	USA	mai_s3	0.0333339	-0.0198827	0.0183214	-0.0187512	0.00557108	-0.029539	0.0233425	0.0205238	-0.0296965	0.0192162	-0.00151461	0.0220917	-0.0288151	0.00624471	-0.00414728	-0.0154176	-0.00196601	0.0312196	-0.00511503	0.00429301
NE N Atlantic	Iceland	ice_s2	0.0332396	-0.0265131	0.017568	-0.00138212	0.00533331	-0.0322681	0.0131154	0.0122079	-0.0174005	0.019558	-0.00451511	0.00425931	-0.0200698	-0.00541777	0.0113402	-0.0327851	-0.00984377	0.0139016	0.00113126	0.00290281
NE N Atlantic	Iceland	ice_s8	0.0258214	-0.0466567	0.0244409	-0.00984644	0.0360476	0.0153193	-0.0182717	-0.00441502	0.00595672	0.0142968	0.00438755	0.0388502	0.0298656	-0.0164682	0.00547294	-0.0273425	-0.023032	0.0051335	0.0263572	0.0547444
