# Supplementary material for: Ecological genomics in the Northern krill uncovers loci for local adaptation across ocean basins
Source: Nat Commun. 2024 Aug 1;15:6297. doi: 10.1038/s41467-024-50239-7 (PMC11294593; doi:10.1038/s41467-024-50239-7)
Supplement: Supplementary file 15 — Source Data [file 41467_2024_50239_MOESM15_ESM.zip › Source_data/Source_data.Fig_S26/Source_data.Fig_S26.tsv]

# Visual gene candidates for positive selection in the Atlantic vs. Mediterranean contrast.
# Additional information is available in Supplementary Data 10
Gene	Drosophila Flybase ID	Drosophila gene	GO NAME(S)	FST
REF_STRG_1_31375_XLOC_097290	FBgn0040505	Alk	compound eye photoreceptor development	0.684237813073161
COM_SPAL_1_020801_XLOC_070635	FBgn0040505	Alk	compound eye photoreceptor development	0.481320366996182
REF_STRG_1_24297_XLOC_079574	FBgn0263111	cac	phototransduction	0.482620410769446
REF_STRG_1_77097_XLOC_066996	FBgn0263111	cac	phototransduction	0.369162975171436
REF_STRG_1_4329_XLOC_079097	FBgn0013995	Calx	phototransduction	0.490262369149622
REF_STRG_1_71718_XLOC_058912	FBgn0013995	Calx	phototransduction	0.374640147268632
REF_STRG_1_59537_XLOC_041225	FBgn0010350	Cds	phototransduction	0.397030229015982
REF_STRG_1_105207_XLOC_015980	FBgn0265998	Doa	compound eye photoreceptor development	0.510618113450035
REF_STRG_1_89560_XLOC_087768	FBgn0000499	dsh	establishment of ommatidial planar polarity	0.405922731718108
REF_STRG_1_14916_XLOC_046796	FBgn0001083	fw	establishment of ommatidial planar polarity	0.69038668771175
REF_TRIN_10_00434_XLOC_092539	FBgn0001083	fw	establishment of ommatidial planar polarity	0.656478036318
REF_STRG_1_90371_XLOC_089157	FBgn0001083	fw	establishment of ommatidial planar polarity	0.44537707347042
REF_TRIN_16_04406_XLOC_002238	FBgn0001083	fw	establishment of ommatidial planar polarity	0.443466615080133
REF_STRG_1_34267_XLOC_103366	FBgn0001083	fw	establishment of ommatidial planar polarity	0.398231219261145
COM_SPAL_1_012430_XLOC_044608	FBgn0027108	Inx2	phototransduction	0.521809387482687
REF_STRG_1_25997_XLOC_084210	FBgn0027107	Inx6	phototransduction	0.646269953352552
REF_STRG_1_43829_XLOC_017830	FBgn0010051	Itpr	phototransduction	0.471318622446353
REF_STRG_1_5897_XLOC_098503	FBgn0010051	Itpr	phototransduction	0.413471269352494
REF_STRG_1_38530_XLOC_111451	FBgn0015721	ktub	deactivation of rhodopsin mediated signaling	0.422570133260321
REF_STRG_1_107484_XLOC_001925	FBgn0027794	Lrpprc2	regulation of rhodopsin mediated signaling pathway	0.470557510848568
REF_STRG_1_61115_XLOC_043450	FBgn0002937	ninaB	phototransduction	0.602797097968035
COM_SPAL_1_020075_XLOC_068446	FBgn0002937	ninaB	phototransduction	0.381629217235563
REF_STRG_1_87645_XLOC_084303	FBgn0002938	ninaC	phototransduction,deactivation of rhodopsin mediated signaling,photoreceptor cell maintenance	0.531285728365672
REF_STRG_1_63379_XLOC_046719	FBgn0002940	ninaE	phototransduction,detection of UV	0.499285466571159
REF_STRG_1_73509_XLOC_061525	FBgn0002940	ninaE	phototransduction,detection of UV	0.474301368232148
REF_STRG_1_55501_XLOC_035632	FBgn0002940	ninaE	phototransduction,detection of UV	0.440244673696421
REF_STRG_1_43079_XLOC_016485	FBgn0002940	ninaE	phototransduction,detection of UV	0.366858388259856
REF_TRIN_13_02854_XLOC_096171	FBgn0004646	ogre	phototransduction	0.366303204255063
COM_SPAL_1_013733_XLOC_048553	FBgn0003218	rdgB	phototransduction,deactivation of rhodopsin mediated signaling	0.7243577697757
REF_TRIN_13_00160_XLOC_024307	FBgn0026181	Rok	establishment of ommatidial planar polarity	0.721909740835243
REF_STRG_1_16766_XLOC_054414	FBgn0026181	Rok	establishment of ommatidial planar polarity	0.598390906543766
REF_STRG_1_47280_XLOC_023424	FBgn0026181	Rok	establishment of ommatidial planar polarity	0.366890359600154
REF_TRIN_14_00310_XLOC_088304	FBgn0263289	scrib	establishment of ommatidial planar polarity	0.401401935381068
REF_STRG_1_20311_XLOC_067325	FBgn0002573	sens	compound eye photoreceptor development	0.452413902966985
REF_TRIN_16_04072_XLOC_037607	FBgn0033633	Smyd4-3	compound eye photoreceptor development	0.427454563559193
REF_STRG_1_47499_XLOC_023756	FBgn0033633	Smyd4-3	compound eye photoreceptor development	0.402795622400672
REF_STRG_1_30299_XLOC_094950	FBgn0033633	Smyd4-3	compound eye photoreceptor development	0.389612701990396
REF_STRG_1_56942_XLOC_037606	FBgn0027495	Smyd4-4	compound eye photoreceptor development	0.41167520905994
REF_STRG_1_74869_XLOC_063631	FBgn0003656	sws	photoreceptor cell maintenance	0.452080137977114
COM_SPAL_1_005499_XLOC_023148	FBgn0003656	sws	photoreceptor cell maintenance	0.364308043578187
