# Supplementary material for: Ecological genomics in the Northern krill uncovers loci for local adaptation across ocean basins
Source: Nat Commun. 2024 Aug 1;15:6297. doi: 10.1038/s41467-024-50239-7 (PMC11294593; doi:10.1038/s41467-024-50239-7)
Supplement: Supplementary file 15 — Source Data [file 41467_2024_50239_MOESM15_ESM.zip › Source_data/Source_data.Fig_S4/Source_data.Fig_S4B.tsv]

# Incremental assessment of completeness and duplication using BUSCO throughout all genome assembly steps
Nr	Assembly step	BUSCO summary	single-copy	duplicated	fragmented	missing
1	wtdbg2	C:17.0%[S:16.6%,D:0.4%],F:18.9%,M:64.1%,n:1066	16.6	0.4	18.9	64.1
2	racon	C:44.6%[S:42.3%,D:2.3%],F:24.9%,M:30.5%,n:1066	42.3	2.3	24.9	30.5
3	medaka	C:48.2%[S:45.2%,D:3.0%],F:22.8%,M:29.0%,n:1066	45.2	3.0	22.8	29.0
4	pilon	C:57.5%[S:52.3%,D:5.2%],F:25.7%,M:16.8%,n:1066	52.3	5.2	25.7	16.8
5	purge_hap	C:55.2%[S:51.2%,D:4.0%],F:28.3%,M:16.5%,n:1066	51.2	4.0	28.3	16.5
6	hypo	C:56.9%[S:52.8%,D:4.1%],F:27.6%,M:15.5%,n:1066	52.8	4.1	27.6	15.5
7	l_rna_scaf	C:67.1%[S:62.8%,D:4.3%],F:20.5%,M:12.4%,n:1066	62.8	4.3	20.5	12.4
8	besst_rna	C:71.0%[S:66.9%,D:4.1%],F:16.8%,M:12.2%,n:1066	66.9	4.1	16.8	12.2
9	fastsg	C:72.6%[S:68.0%,D:4.6%],F:15.5%,M:11.9%,n:1066	68.0	4.6	15.5	11.9
10	scaf10x	C:72.6%[S:68.4%,D:4.2%],F:15.7%,M:11.7%,n:1066	68.4	4.2	15.7	11.7
11	besst_rna	C:72.7%[S:69.0%,D:3.7%],F:15.3%,M:12.0%,n:1066	69.0	3.7	15.3	12.0
12	pilon_rna	C:72.6%[S:68.9%,D:3.7%],F:15.4%,M:12.0%,n:1066	68.9	3.7	15.4	12.0
13	final v3	C:73.0%[S:69.3%,D:3.7%],F:15.2%,M:11.8%,n:1066	69.3	3.7	15.2	11.8
13	final v5	C:75.2%[S:71.5%,D:3.7%],F:14.4%,M:10.4%,n:1013	71.5	3.7	14.4	10.4
13	peptides v3	C:87.2%[S:81.9%,D:5.3%],F:6.8%,M:6.0%,n:1066	81.9	5.3	6.8	6
13	peptides v5	C:84.9%[S:81.5%,D:3.4%],F:6.3%,M:8.8%,n:1013	81.5	3.4	6.3	8.8
