# Supplementary material for: Ecological genomics in the Northern krill uncovers loci for local adaptation across ocean basins
Source: Nat Commun. 2024 Aug 1;15:6297. doi: 10.1038/s41467-024-50239-7 (PMC11294593; doi:10.1038/s41467-024-50239-7)
Supplement: Supplementary file 15 — Source Data [file 41467_2024_50239_MOESM15_ESM.zip › Source_data/Source_data.Fig_S4/Source_data.Fig_S4A.tsv]

# Number of sequences and the N50 lengths across each of the 13 genome assembly polishing and scaffolding steps
# Step 13 represents the finished genome assembly and is available in the SciLifeLab Data Repository: 10.17044/scilifelab.22785269
Assembly step		Sequences (n)	N50 (bp)
1	wtdbg2	797490	40344
2	racon	797490	41174
3	medaka	797490	41174
4	pilon	804828	41028
5	purge_hap	586516	46208
6	hypo	586516	46261
7	l_rna_scaf	565350	48888
8	besst_rna	557087	49890
9	fastsg	247751	142666
10	scaf10x	219207	214496
11	besst_rna	216722	220983
12	pilon_rna	216722	220983
13	manual curation	216568	220856
