# Supplementary material for: Ecological genomics in the Northern krill uncovers loci for local adaptation across ocean basins
Source: Nat Commun. 2024 Aug 1;15:6297. doi: 10.1038/s41467-024-50239-7 (PMC11294593; doi:10.1038/s41467-024-50239-7)
Supplement: Supplementary file 15 — Source Data [file 41467_2024_50239_MOESM15_ESM.zip › Source_data/Source_data.Fig_S25/Source_data.Fig_S25B/ii.defective.REF_STRG_1_25643_XLOC_083247.fst.snps.tsv]

CHROM	POS	TYPE	fst
seq_s_4843	451	intergenic	0.0669
seq_s_4843	496	intergenic	0.0669
seq_s_4843	546	intergenic	0.0048
seq_s_4843	6490	intergenic	0.0000
seq_s_4843	6513	intergenic	0.0078
seq_s_4843	6516	intergenic	0.0008
seq_s_4843	6634	intergenic	0.0130
seq_s_4843	6644	intergenic	0.2320
seq_s_4843	6645	intergenic	0.2719
seq_s_4843	6651	intergenic	0.1635
seq_s_4843	6663	intergenic	0.1381
seq_s_4843	6669	intergenic	0.1567
seq_s_4843	6673	intergenic	0.0280
seq_s_4843	6675	intergenic	0.0500
seq_s_4843	6687	intergenic	0.0821
seq_s_4843	6691	intergenic	0.1992
seq_s_4843	6697	intergenic	0.0000
seq_s_4843	6711	intergenic	0.0059
seq_s_4843	6722	intergenic	0.1916
seq_s_4843	6728	intergenic	0.2362
seq_s_4843	6758	intergenic	0.1827
seq_s_4843	6763	intergenic	0.2057
seq_s_4843	6770	intergenic	0.0000
seq_s_4843	6776	intergenic	0.2186
seq_s_4843	7394	intergenic	0.0059
seq_s_4843	7398	intergenic	0.0000
seq_s_4843	7404	intergenic	0.0000
seq_s_4843	7439	intergenic	0.0883
seq_s_4843	7445	intergenic	0.0273
seq_s_4843	7446	intergenic	0.0787
seq_s_4843	7455	intergenic	0.0000
seq_s_4843	7811	intergenic	0.0000
seq_s_4843	7900	intergenic	0.0000
seq_s_4843	7916	intergenic	0.0623
seq_s_4843	8010	intergenic	0.0000
seq_s_4843	8011	intergenic	0.0000
seq_s_4843	8012	intergenic	0.0015
seq_s_4843	8135	intergenic	0.0000
seq_s_4843	8154	intergenic	0.0556
seq_s_4843	8194	intergenic	0.0000
seq_s_4843	8570	intergenic	0.0255
seq_s_4843	8701	intergenic	0.4229
seq_s_4843	8702	intergenic	0.4705
seq_s_4843	8717	intergenic	0.4276
seq_s_4843	8739	intergenic	0.0280
seq_s_4843	8777	intergenic	0.4417
seq_s_4843	8781	intergenic	0.1553
seq_s_4843	8800	intergenic	0.1890
seq_s_4843	8805	intergenic	0.4759
seq_s_4843	8806	intergenic	0.4644
seq_s_4843	8819	intergenic	0.4328
seq_s_4843	8820	intergenic	0.4090
seq_s_4843	8823	intergenic	0.4759
seq_s_4843	8830	intergenic	0.4759
seq_s_4843	8834	intergenic	0.4876
seq_s_4843	8836	intergenic	0.4876
seq_s_4843	8845	intergenic	0.4876
seq_s_4843	8849	intergenic	0.4876
seq_s_4843	8856	intergenic	0.4876
seq_s_4843	8866	intergenic	0.0867
seq_s_4843	8870	intergenic	0.0656
seq_s_4843	8876	intergenic	0.0298
seq_s_4843	8878	intergenic	0.5112
seq_s_4843	8880	intergenic	0.0602
seq_s_4843	8888	intergenic	0.0059
seq_s_4843	8889	intergenic	0.0298
seq_s_4843	8898	intergenic	0.5558
seq_s_4843	8901	intergenic	0.5133
seq_s_4843	8907	intergenic	0.0000
seq_s_4843	8993	intergenic	0.5301
seq_s_4843	8995	intergenic	0.5133
seq_s_4843	9005	intergenic	0.5050
seq_s_4843	9007	intergenic	0.2743
seq_s_4843	9008	intergenic	0.1183
seq_s_4843	9011	intergenic	0.2743
seq_s_4843	9018	intergenic	0.1183
seq_s_4843	9035	intergenic	0.5353
seq_s_4843	9041	intergenic	0.4747
seq_s_4843	9044	intergenic	0.5476
seq_s_4843	9049	intergenic	0.5353
seq_s_4843	9056	intergenic	0.5301
seq_s_4843	9063	intergenic	0.5175
seq_s_4843	9064	intergenic	0.5175
seq_s_4843	9067	intergenic	0.4926
seq_s_4843	9070	intergenic	0.4926
seq_s_4843	9079	intergenic	0.5003
seq_s_4843	9086	intergenic	0.0000
seq_s_4843	9129	intergenic	0.5532
seq_s_4843	9131	intergenic	0.5954
seq_s_4843	9134	intergenic	0.5382
seq_s_4843	9151	intergenic	0.5532
seq_s_4843	9165	intergenic	0.5301
seq_s_4843	9177	intergenic	0.0059
seq_s_4843	9178	intergenic	0.0059
seq_s_4843	9182	intergenic	0.5175
seq_s_4843	9183	intergenic	0.5175
seq_s_4843	9184	intergenic	0.5175
seq_s_4843	9187	intergenic	0.4874
seq_s_4843	9191	intergenic	0.5175
seq_s_4843	9207	intergenic	0.0000
seq_s_4843	9211	intergenic	0.4683
seq_s_4843	9216	intergenic	0.0130
seq_s_4843	9219	intergenic	0.0059
seq_s_4843	9235	intergenic	0.0238
seq_s_4843	9248	intergenic	0.0000
seq_s_4843	9257	intergenic	0.4328
seq_s_4843	9261	intergenic	0.4575
seq_s_4843	9262	intergenic	0.4328
seq_s_4843	9264	intergenic	0.4804
seq_s_4843	9265	intergenic	0.4241
seq_s_4843	9295	intergenic	0.4564
seq_s_4843	9298	intergenic	0.0888
seq_s_4843	9299	intergenic	0.0000
seq_s_4843	9314	intergenic	0.0000
seq_s_4843	9317	intergenic	0.4445
seq_s_4843	9326	intergenic	0.4564
seq_s_4843	9327	intergenic	0.4445
seq_s_4843	9346	intergenic	0.4926
seq_s_4843	9350	intergenic	0.0000
seq_s_4843	9356	intergenic	0.4683
seq_s_4843	9359	intergenic	0.0238
seq_s_4843	9367	intergenic	0.0000
seq_s_4843	9372	intergenic	0.4804
seq_s_4843	9375	intergenic	0.0000
seq_s_4843	9380	intergenic	0.4683
seq_s_4843	9386	intergenic	0.4874
seq_s_4843	9391	intergenic	0.4804
seq_s_4843	9394	intergenic	0.4193
seq_s_4843	9398	intergenic	0.4804
seq_s_4843	9407	intergenic	0.0130
seq_s_4843	9409	intergenic	0.5175
seq_s_4843	9410	intergenic	0.5301
seq_s_4843	9415	intergenic	0.5175
seq_s_4843	9419	intergenic	0.5175
seq_s_4843	9427	intergenic	0.0346
seq_s_4843	9450	intergenic	0.5175
seq_s_4843	9453	intergenic	0.4874
seq_s_4843	9460	intergenic	0.4305
seq_s_4843	9461	intergenic	0.4194
seq_s_4843	10033	intergenic	0.1117
seq_s_4843	10065	intergenic	0.0887
seq_s_4843	10094	intergenic	0.0553
seq_s_4843	10101	intergenic	0.0553
seq_s_4843	10138	intergenic	0.0698
seq_s_4843	10147	intergenic	0.1150
seq_s_4843	14119	intergenic	0.0000
seq_s_4843	14400	intergenic	0.0367
seq_s_4843	20399	intergenic	0.0130
seq_s_4843	20426	intergenic	0.1256
seq_s_4843	21503	intergenic	0.3955
seq_s_4843	21515	intergenic	0.4408
seq_s_4843	21522	intergenic	0.4677
seq_s_4843	21524	intergenic	0.0000
seq_s_4843	21526	intergenic	0.4522
seq_s_4843	21534	intergenic	0.0078
seq_s_4843	21538	intergenic	0.0048
seq_s_4843	21544	intergenic	0.3529
seq_s_4843	21630	intergenic	0.4193
seq_s_4843	21636	intergenic	0.3947
seq_s_4843	21642	intergenic	0.0000
seq_s_4843	21656	intergenic	0.4069
seq_s_4843	21661	intergenic	0.4069
seq_s_4843	21902	intergenic	0.4319
seq_s_4843	21908	intergenic	0.3241
seq_s_4843	21909	intergenic	0.3947
seq_s_4843	21920	intergenic	0.3644
seq_s_4843	21926	intergenic	0.3947
seq_s_4843	21933	intergenic	0.1725
seq_s_4843	21935	intergenic	0.3947
seq_s_4843	21936	intergenic	0.3947
seq_s_4843	21939	intergenic	0.1725
seq_s_4843	21960	intergenic	0.3947
seq_s_4843	21978	intergenic	0.4069
seq_s_4843	21987	intergenic	0.1827
seq_s_4843	21991	intergenic	0.4018
seq_s_4843	21994	intergenic	0.0059
seq_s_4843	22009	intergenic	0.0280
seq_s_4843	22011	intergenic	0.4247
seq_s_4843	22012	intergenic	0.4113
seq_s_4843	22024	intergenic	0.4113
seq_s_4843	22029	intergenic	0.4092
seq_s_4843	22033	intergenic	0.3942
seq_s_4843	22040	intergenic	0.3802
seq_s_4843	22049	intergenic	0.0201
seq_s_4843	22065	intergenic	0.2714
seq_s_4843	24897	intergenic	0.0130
seq_s_4843	24957	intergenic	0.0163
seq_s_4843	24959	intergenic	0.0000
seq_s_4843	25243	intergenic	0.0000
seq_s_4843	25296	intergenic	0.0000
seq_s_4843	25338	intergenic	0.0000
seq_s_4843	25360	intergenic	0.0000
seq_s_4843	25451	intergenic	0.0000
seq_s_4843	25458	intergenic	0.0000
seq_s_4843	25802	intergenic	0.0000
seq_s_4843	25997	intergenic	0.0326
seq_s_4843	26238	intergenic	0.0000
seq_s_4843	26312	intergenic	0.0000
seq_s_4843	26316	intergenic	0.0000
seq_s_4843	26320	intergenic	0.0000
seq_s_4843	26331	intergenic	0.0633
seq_s_4843	26332	intergenic	0.0000
seq_s_4843	26336	intergenic	0.0180
seq_s_4843	26353	intergenic	0.0000
seq_s_4843	26363	intergenic	0.0059
seq_s_4843	26364	intergenic	0.0000
seq_s_4843	26373	intergenic	0.0000
seq_s_4843	26904	intergenic	0.0000
seq_s_4843	27134	intergenic	0.0059
seq_s_4843	27674	intergenic	0.0000
seq_s_4843	29149	intergenic	0.0000
seq_s_4843	29154	intergenic	0.0000
seq_s_4843	29162	intergenic	0.0059
seq_s_4843	29192	intergenic	0.0419
seq_s_4843	29957	intergenic	0.0060
seq_s_4843	29960	intergenic	0.0000
seq_s_4843	29961	intergenic	0.0551
seq_s_4843	29964	intergenic	0.0551
seq_s_4843	29970	intergenic	0.0199
seq_s_4843	29976	intergenic	0.0000
seq_s_4843	29982	intergenic	0.0308
seq_s_4843	29983	intergenic	0.0000
seq_s_4843	29985	intergenic	0.0512
seq_s_4843	29988	intergenic	0.0238
seq_s_4843	29991	intergenic	0.0582
seq_s_4843	29992	intergenic	0.0582
seq_s_4843	29996	intergenic	0.0252
seq_s_4843	30002	intergenic	0.0368
seq_s_4843	30322	intergenic	0.0000
seq_s_4843	30323	intergenic	0.0000
seq_s_4843	30495	intergenic	0.0000
seq_s_4843	30502	intergenic	0.0059
seq_s_4843	30516	intergenic	0.0000
seq_s_4843	30531	intergenic	0.0561
seq_s_4843	30553	intergenic	0.0561
seq_s_4843	30594	intergenic	0.0000
seq_s_4843	30676	intergenic	0.0000
seq_s_4843	30784	intergenic	0.0000
seq_s_4843	31061	intergenic	0.0059
seq_s_4843	31076	intergenic	0.0143
seq_s_4843	31089	intergenic	0.0000
seq_s_4843	34027	intergenic	0.0046
seq_s_4843	34040	intergenic	0.0000
seq_s_4843	34041	intergenic	0.0000
seq_s_4843	34044	intergenic	0.0000
seq_s_4843	34047	intergenic	0.0000
seq_s_4843	34057	intergenic	0.0000
seq_s_4843	34058	intergenic	0.0000
seq_s_4843	34063	intergenic	0.0000
seq_s_4843	34072	intergenic	0.0185
seq_s_4843	34616	intergenic	0.0201
seq_s_4843	34633	intergenic	0.0000
seq_s_4843	34687	intergenic	0.0000
seq_s_4843	34735	intergenic	0.0000
seq_s_4843	34738	intergenic	0.0053
seq_s_4843	34750	intergenic	0.0130
seq_s_4843	34850	intergenic	0.0298
seq_s_4843	34868	intergenic	0.0000
seq_s_4843	34883	intergenic	0.0000
seq_s_4843	34894	intergenic	0.0298
seq_s_4843	34901	intergenic	0.0298
seq_s_4843	35129	intergenic	0.0273
seq_s_4843	35210	intergenic	0.0003
seq_s_4843	35242	intergenic	0.0038
seq_s_4843	35273	intergenic	0.0000
seq_s_4843	35822	intergenic	0.0000
seq_s_4843	35940	intergenic	0.0000
seq_s_4843	35954	intergenic	0.0059
seq_s_4843	35955	intergenic	0.0059
seq_s_4843	35966	intergenic	0.0000
seq_s_4843	35973	intergenic	0.0000
seq_s_4843	40853	intergenic	0.0255
seq_s_4843	40854	intergenic	0.0030
seq_s_4843	40900	intergenic	0.0000
seq_s_4843	40905	intergenic	0.0059
seq_s_4843	40906	intergenic	0.0059
seq_s_4843	40914	intergenic	0.0059
seq_s_4843	40916	intergenic	0.0000
seq_s_4843	40923	intergenic	0.0000
seq_s_4843	40927	intergenic	0.0000
seq_s_4843	40929	intergenic	0.0000
seq_s_4843	40936	intergenic	0.0000
seq_s_4843	40937	intergenic	0.0000
seq_s_4843	40938	intergenic	0.0298
seq_s_4843	40951	intergenic	0.0000
seq_s_4843	40952	intergenic	0.0057
seq_s_4843	41717	intergenic	0.0000
seq_s_4843	41725	intergenic	0.0000
seq_s_4843	41735	intergenic	0.0000
seq_s_4843	41745	intergenic	0.0000
seq_s_4843	41756	intergenic	0.0000
seq_s_4843	41763	intergenic	0.0000
seq_s_4843	41768	intergenic	0.0000
seq_s_4843	41769	intergenic	0.0000
seq_s_4843	41794	intergenic	0.0201
seq_s_4843	43072	intergenic	0.0098
seq_s_4843	43073	intergenic	0.0000
seq_s_4843	43079	intergenic	0.0116
seq_s_4843	43101	intergenic	0.0000
seq_s_4843	43113	intergenic	0.0000
seq_s_4843	43134	intergenic	0.0566
seq_s_4843	43137	intergenic	0.0029
seq_s_4843	43138	intergenic	0.0000
seq_s_4843	43148	intergenic	0.0119
seq_s_4843	43153	intergenic	0.0228
seq_s_4843	43156	intergenic	0.0125
seq_s_4843	47159	intergenic	0.0222
seq_s_4843	47160	intergenic	0.0213
seq_s_4843	47162	intergenic	0.0000
seq_s_4843	47167	intergenic	0.0090
seq_s_4843	47171	intergenic	0.0048
seq_s_4843	47173	intergenic	0.0000
seq_s_4843	47176	intergenic	0.0298
seq_s_4843	47179	intergenic	0.0561
seq_s_4843	47190	intergenic	0.0000
seq_s_4843	47196	intergenic	0.0222
seq_s_4843	47210	intergenic	0.0000
seq_s_4843	47212	intergenic	0.0346
seq_s_4843	47517	intergenic	0.0000
seq_s_4843	47523	intergenic	0.0000
seq_s_4843	47527	intergenic	0.0000
seq_s_4843	50341	intergenic	0.0059
seq_s_4843	50461	intergenic	0.0000
seq_s_4843	51368	intergenic	0.0116
seq_s_4843	52272	intergenic	0.0201
seq_s_4843	52276	intergenic	0.0000
seq_s_4843	52301	intergenic	0.0116
seq_s_4843	52330	intergenic	0.0000
seq_s_4843	52337	intergenic	0.0000
seq_s_4843	52343	intergenic	0.0000
seq_s_4843	52381	intergenic	0.0005
seq_s_4843	52393	intergenic	0.0000
seq_s_4843	52397	intergenic	0.0000
seq_s_4843	52402	intergenic	0.0000
seq_s_4843	52410	intergenic	0.0170
seq_s_4843	52415	intergenic	0.0000
seq_s_4843	52440	intergenic	0.0113
seq_s_4843	52474	intergenic	0.0000
seq_s_4843	52507	intergenic	0.0003
seq_s_4843	52508	intergenic	0.0003
seq_s_4843	52511	intergenic	0.0000
seq_s_4843	53291	intergenic	0.0092
seq_s_4843	53296	intergenic	0.0061
seq_s_4843	53690	intergenic	0.0669
seq_s_4843	53797	intergenic	0.0238
seq_s_4843	53804	intergenic	0.0669
seq_s_4843	53805	intergenic	0.0000
seq_s_4843	53809	intergenic	0.0298
seq_s_4843	53815	intergenic	0.0130
seq_s_4843	53829	intergenic	0.0449
seq_s_4843	53831	intergenic	0.0000
seq_s_4843	53835	intergenic	0.0000
seq_s_4843	53838	intergenic	0.0669
seq_s_4843	53841	intergenic	0.0059
seq_s_4843	53847	intergenic	0.0000
seq_s_4843	53864	intergenic	0.0000
seq_s_4843	53871	intergenic	0.0669
seq_s_4843	53873	intergenic	0.0000
seq_s_4843	53914	intergenic	0.0000
seq_s_4843	53922	intergenic	0.0185
seq_s_4843	53931	intergenic	0.0048
seq_s_4843	53942	intergenic	0.0298
seq_s_4843	54146	intergenic	0.0000
seq_s_4843	54148	intergenic	0.0000
seq_s_4843	54151	intergenic	0.0130
seq_s_4843	54164	intergenic	0.0000
seq_s_4843	54169	intergenic	0.0000
seq_s_4843	54170	intergenic	0.0280
seq_s_4843	54180	intergenic	0.0000
seq_s_4843	54182	intergenic	0.0130
seq_s_4843	54206	intergenic	0.0000
seq_s_4843	54207	intergenic	0.0000
seq_s_4843	54210	intergenic	0.0000
seq_s_4843	54218	intergenic	0.0298
seq_s_4843	54223	intergenic	0.0298
seq_s_4843	54240	intergenic	0.0000
seq_s_4843	54248	intergenic	0.0059
seq_s_4843	54267	intergenic	0.0000
seq_s_4843	54297	intergenic	0.0116
seq_s_4843	56979	intergenic	0.0201
seq_s_4843	57002	intergenic	0.0561
seq_s_4843	57005	intergenic	0.0130
seq_s_4843	57011	intergenic	0.0048
seq_s_4843	57016	intergenic	0.0000
seq_s_4843	57024	intergenic	0.0000
seq_s_4843	57026	intergenic	0.0000
seq_s_4843	57030	intergenic	0.0130
seq_s_4843	57034	intergenic	0.0130
seq_s_4843	57054	intergenic	0.0003
seq_s_4843	57073	intergenic	0.0000
seq_s_4843	57096	intergenic	0.0000
seq_s_4843	57176	intergenic	0.0000
seq_s_4843	57480	intergenic	0.0000
seq_s_4843	57485	intergenic	0.0000
seq_s_4843	57489	intergenic	0.0130
seq_s_4843	57497	intergenic	0.0000
seq_s_4843	57538	intergenic	0.0059
seq_s_4843	57541	intergenic	0.0000
seq_s_4843	57543	intergenic	0.0000
seq_s_4843	57548	intergenic	0.0000
seq_s_4843	57552	intergenic	0.0669
seq_s_4843	57558	intergenic	0.0238
seq_s_4843	57562	intergenic	0.0059
seq_s_4843	57565	intergenic	0.0000
seq_s_4843	57566	intergenic	0.0000
seq_s_4843	57570	intergenic	0.0059
seq_s_4843	57573	intergenic	0.0000
seq_s_4843	57575	intergenic	0.0000
seq_s_4843	57577	intergenic	0.0000
seq_s_4843	57578	intergenic	0.0000
seq_s_4843	57579	intergenic	0.0000
seq_s_4843	57580	intergenic	0.0298
seq_s_4843	57584	intergenic	0.0000
seq_s_4843	57589	intergenic	0.0000
seq_s_4843	57602	intergenic	0.0057
seq_s_4843	57603	intergenic	0.0000
seq_s_4843	57604	intergenic	0.0000
seq_s_4843	57608	intergenic	0.0669
seq_s_4843	57611	intergenic	0.0000
seq_s_4843	57613	intergenic	0.0298
seq_s_4843	57616	intergenic	0.0000
seq_s_4843	57618	intergenic	0.0003
seq_s_4843	57620	intergenic	0.0059
seq_s_4843	57626	intergenic	0.0000
seq_s_4843	57636	intergenic	0.0000
seq_s_4843	57637	intergenic	0.0000
seq_s_4843	57647	intergenic	0.0000
seq_s_4843	57650	intergenic	0.0012
seq_s_4843	57652	intergenic	0.0000
seq_s_4843	57654	intergenic	0.0001
seq_s_4843	57656	intergenic	0.0000
seq_s_4843	57658	intergenic	0.0059
seq_s_4843	57659	intergenic	0.0000
seq_s_4843	57660	intergenic	0.0059
seq_s_4843	57668	intergenic	0.0298
seq_s_4843	57684	intergenic	0.0000
seq_s_4843	59278	intergenic	0.0656
seq_s_4843	59330	intergenic	0.0656
seq_s_4843	59341	intergenic	0.0656
seq_s_4843	59347	intergenic	0.0473
seq_s_4843	59534	intergenic	0.0000
seq_s_4843	59671	intergenic	0.0050
seq_s_4843	60654	intergenic	0.0273
seq_s_4843	60673	intergenic	0.0096
seq_s_4843	60688	intergenic	0.0130
seq_s_4843	60689	intergenic	0.0130
seq_s_4843	60693	intergenic	0.0194
seq_s_4843	60713	intergenic	0.0000
seq_s_4843	60721	intergenic	0.0000
seq_s_4843	60725	intergenic	0.0130
seq_s_4843	60799	intergenic	0.0000
seq_s_4843	60860	intergenic	0.0003
seq_s_4843	60898	intergenic	0.0368
seq_s_4843	61489	intergenic	0.0116
seq_s_4843	61490	intergenic	0.0116
seq_s_4843	61495	intergenic	0.0180
seq_s_4843	61663	intergenic	0.0000
seq_s_4843	61675	intergenic	0.0000
seq_s_4843	61704	intergenic	0.0000
seq_s_4843	61713	intergenic	0.0000
seq_s_4843	61852	intergenic	0.0113
seq_s_4843	63998	intergenic	0.0656
seq_s_4843	64093	intergenic	0.0000
seq_s_4843	64350	intergenic	0.0000
seq_s_4843	64362	intergenic	0.0059
seq_s_4843	64367	intergenic	0.1105
seq_s_4843	64391	intergenic	0.0989
seq_s_4843	64396	intergenic	0.0419
seq_s_4843	64422	intergenic	0.0201
seq_s_4843	64435	intergenic	0.2183
seq_s_4843	64474	intergenic	0.0000
seq_s_4843	64475	intergenic	0.0059
seq_s_4843	64477	intergenic	0.0045
seq_s_4843	64491	intergenic	0.1226
seq_s_4843	64497	intergenic	0.1226
seq_s_4843	64498	intergenic	0.1226
seq_s_4843	64512	intergenic	0.0059
seq_s_4843	64525	intergenic	0.0273
seq_s_4843	64538	intergenic	0.0620
seq_s_4843	64539	intergenic	0.0000
seq_s_4843	64553	intergenic	0.1183
seq_s_4843	64575	intergenic	0.0116
seq_s_4843	64587	intergenic	0.0000
seq_s_4843	64600	intergenic	0.1226
seq_s_4843	64612	intergenic	0.0298
seq_s_4843	64651	intergenic	0.0419
seq_s_4843	64674	intergenic	0.0273
seq_s_4843	64687	intergenic	0.0000
seq_s_4843	64705	intergenic	0.0000
seq_s_4843	64711	intergenic	0.0130
seq_s_4843	64760	intergenic	0.0000
seq_s_4843	64766	intergenic	0.0710
seq_s_4843	64854	intergenic	0.0000
seq_s_4843	64859	intergenic	0.0298
seq_s_4843	64901	intergenic	0.0437
seq_s_4843	64913	intergenic	0.0000
seq_s_4843	64919	intergenic	0.0000
seq_s_4843	64939	intergenic	0.0059
seq_s_4843	64944	intergenic	0.1154
seq_s_4843	64946	intergenic	0.0298
seq_s_4843	64961	intergenic	0.0201
seq_s_4843	64965	intergenic	0.0273
seq_s_4843	64966	intergenic	0.0000
seq_s_4843	64972	intergenic	0.2444
seq_s_4843	64987	intergenic	0.0000
seq_s_4843	64998	intergenic	0.0003
seq_s_4843	65005	intergenic	0.0201
seq_s_4843	65007	intergenic	0.0130
seq_s_4843	65024	intergenic	0.0000
seq_s_4843	65035	intergenic	0.0754
seq_s_4843	65037	intergenic	0.0419
seq_s_4843	65053	intergenic	0.0059
seq_s_4843	65058	intergenic	0.0669
seq_s_4843	65069	intergenic	0.0000
seq_s_4843	65083	intergenic	0.0059
seq_s_4843	65098	intergenic	0.0887
seq_s_4843	65116	intergenic	0.0298
seq_s_4843	65155	intergenic	0.0000
seq_s_4843	65159	intergenic	0.0419
seq_s_4843	65165	intergenic	0.0059
seq_s_4843	65171	intergenic	0.1776
seq_s_4843	65216	intergenic	0.0000
seq_s_4843	65217	intergenic	0.0000
seq_s_4843	65218	intergenic	0.0130
seq_s_4843	65223	intergenic	0.0524
seq_s_4843	65228	intergenic	0.0130
seq_s_4843	65245	intergenic	0.1496
seq_s_4843	65248	intergenic	0.0059
seq_s_4843	65272	intergenic	0.0591
seq_s_4843	65277	intergenic	0.1219
seq_s_4843	65278	intergenic	0.0718
seq_s_4843	65286	intergenic	0.0000
seq_s_4843	65302	intergenic	0.0045
seq_s_4843	65304	intergenic	0.0346
seq_s_4843	65307	intergenic	0.0000
seq_s_4843	65310	intergenic	0.0000
seq_s_4843	65312	intergenic	0.0280
seq_s_4843	65326	intergenic	0.0273
seq_s_4843	65333	intergenic	0.0000
seq_s_4843	65334	intergenic	0.0000
seq_s_4843	65336	intergenic	0.0000
seq_s_4843	65357	intergenic	0.0000
seq_s_4843	65369	intergenic	0.0000
seq_s_4843	65380	intergenic	0.0000
seq_s_4843	65396	intergenic	0.0238
seq_s_4843	65412	intergenic	0.1455
seq_s_4843	65449	intergenic	0.0059
seq_s_4843	66971	intergenic	0.0298
seq_s_4843	66982	intergenic	0.1022
seq_s_4843	67031	intergenic	0.0298
seq_s_4843	67041	intergenic	0.3032
seq_s_4843	67090	intergenic	0.0059
seq_s_4843	67101	intergenic	0.0419
seq_s_4843	67146	intergenic	0.0000
seq_s_4843	67168	intergenic	0.0962
seq_s_4843	67185	intergenic	0.0000
seq_s_4843	67188	intergenic	0.0000
seq_s_4843	67195	intergenic	0.0003
seq_s_4843	67212	intergenic	0.0000
seq_s_4843	67224	intergenic	0.0130
seq_s_4843	67231	intergenic	0.0669
seq_s_4843	67232	intergenic	0.3916
seq_s_4843	67240	intergenic	0.0298
seq_s_4843	67245	intergenic	0.0298
seq_s_4843	67252	intergenic	0.0298
seq_s_4843	67253	intergenic	0.0000
seq_s_4843	67260	intergenic	0.0565
seq_s_4843	67261	intergenic	0.0575
seq_s_4843	67263	intergenic	0.0806
seq_s_4843	67265	intergenic	0.0000
seq_s_4843	67266	intergenic	0.0000
seq_s_4843	67280	intergenic	0.0000
seq_s_4843	67281	intergenic	0.0000
seq_s_4843	67284	intergenic	0.0000
seq_s_4843	67285	intergenic	0.0000
seq_s_4843	67286	intergenic	0.0000
seq_s_4843	67287	intergenic	0.0000
seq_s_4843	67303	intergenic	0.0000
seq_s_4843	67309	intergenic	0.0000
seq_s_4843	67316	intergenic	0.0298
seq_s_4843	67324	intergenic	0.0000
seq_s_4843	67327	intergenic	0.0000
seq_s_4843	67337	intergenic	0.0794
seq_s_4843	67340	intergenic	0.0000
seq_s_4843	67361	intergenic	0.0000
seq_s_4843	67362	intergenic	0.0493
seq_s_4843	67367	intergenic	0.4762
seq_s_4843	67368	intergenic	0.4762
seq_s_4843	67378	intergenic	0.0528
seq_s_4843	67381	intergenic	0.0000
seq_s_4843	67388	intergenic	0.0000
seq_s_4843	67412	intergenic	0.0669
seq_s_4843	67421	intergenic	0.0000
seq_s_4843	67424	intergenic	0.4485
seq_s_4843	67428	intergenic	0.0000
seq_s_4843	67451	intergenic	0.0346
seq_s_4843	67464	intergenic	0.0000
seq_s_4843	67466	intergenic	0.0273
seq_s_4843	67535	intergenic	0.0669
seq_s_4843	67536	intergenic	0.0130
seq_s_4843	67541	intergenic	0.1649
seq_s_4843	67546	intergenic	0.0000
seq_s_4843	67551	intergenic	0.0000
seq_s_4843	67554	intergenic	0.0000
seq_s_4843	67564	intergenic	0.0000
seq_s_4843	67577	intergenic	0.0201
seq_s_4843	67581	intergenic	0.0000
seq_s_4843	67589	intergenic	0.0015
seq_s_4843	67593	intergenic	0.0000
seq_s_4843	67595	intergenic	0.0419
seq_s_4843	67598	intergenic	0.0298
seq_s_4843	67619	intergenic	0.0059
seq_s_4843	67641	intergenic	0.0059
seq_s_4843	67642	intergenic	0.0910
seq_s_4843	67646	intergenic	0.0000
seq_s_4843	67650	intergenic	0.0000
seq_s_4843	67654	intergenic	0.0298
seq_s_4843	67660	intergenic	0.0280
seq_s_4843	67678	intergenic	0.0280
seq_s_4843	67687	intergenic	0.0880
seq_s_4843	67695	intergenic	0.0000
seq_s_4843	67702	intergenic	0.1016
seq_s_4843	67721	intergenic	0.0000
seq_s_4843	67725	intergenic	0.0298
seq_s_4843	67735	intergenic	0.0000
seq_s_4843	67736	intergenic	0.0000
seq_s_4843	67745	intergenic	0.0298
seq_s_4843	67758	intergenic	0.0048
seq_s_4843	67760	intergenic	0.0048
seq_s_4843	67771	intergenic	0.0000
seq_s_4843	67786	intergenic	0.0059
seq_s_4843	67797	intergenic	0.0003
seq_s_4843	67804	intergenic	0.0298
seq_s_4843	67814	intergenic	0.0419
seq_s_4843	67826	intergenic	0.0000
seq_s_4843	67828	intergenic	0.3935
seq_s_4843	67830	intergenic	0.3935
seq_s_4843	67881	intergenic	0.0616
seq_s_4843	67898	intergenic	0.0059
seq_s_4843	67935	intergenic	0.0346
seq_s_4843	67970	intergenic	0.0057
seq_s_4843	67984	intergenic	0.0130
seq_s_4843	68070	intergenic	0.3643
seq_s_4843	68109	intergenic	0.0059
seq_s_4843	68116	intergenic	0.0000
seq_s_4843	68162	intergenic	0.0546
seq_s_4843	68168	intergenic	0.0201
seq_s_4843	68188	intergenic	0.0298
seq_s_4843	68198	intergenic	0.0602
seq_s_4843	68200	intergenic	0.0000
seq_s_4843	68210	intergenic	0.3330
seq_s_4843	68221	intergenic	0.0273
seq_s_4843	68233	intergenic	0.0298
seq_s_4843	68237	intergenic	0.0000
seq_s_4843	68239	intergenic	0.0273
seq_s_4843	68249	intergenic	0.0059
seq_s_4843	68285	intergenic	0.0298
seq_s_4843	68301	intergenic	0.0669
seq_s_4843	68313	intergenic	0.0000
seq_s_4843	68315	intergenic	0.0298
seq_s_4843	68317	intergenic	0.0000
seq_s_4843	68326	intergenic	0.0201
seq_s_4843	68329	intergenic	0.0298
seq_s_4843	68331	intergenic	0.0273
seq_s_4843	68336	intergenic	0.0493
seq_s_4843	68342	intergenic	0.0048
seq_s_4843	68378	intergenic	0.0000
seq_s_4843	68392	intergenic	0.0642
seq_s_4843	68401	intergenic	0.0000
seq_s_4843	68432	intergenic	0.0000
seq_s_4843	68447	intergenic	0.0298
seq_s_4843	68453	intergenic	0.0000
seq_s_4843	68456	intergenic	0.0000
seq_s_4843	68461	intergenic	0.0059
seq_s_4843	68469	intergenic	0.0059
seq_s_4843	68474	intergenic	0.0000
seq_s_4843	68487	intergenic	0.0000
seq_s_4843	68492	intergenic	0.0669
seq_s_4843	68513	intergenic	0.0669
seq_s_4843	68529	intergenic	0.3916
seq_s_4843	68531	intergenic	0.0888
seq_s_4843	68543	intergenic	0.1029
seq_s_4843	68558	intergenic	0.0888
seq_s_4843	68560	intergenic	0.0000
seq_s_4843	68570	intergenic	0.2215
seq_s_4843	68607	intergenic	0.1866
seq_s_4843	68616	intergenic	0.1622
seq_s_4843	68632	intergenic	0.1022
seq_s_4843	68642	intergenic	0.0660
seq_s_4843	68645	intergenic	0.0003
seq_s_4843	68651	intergenic	0.3916
seq_s_4843	68655	intergenic	0.1808
seq_s_4843	68667	intergenic	0.0493
seq_s_4843	68671	intergenic	0.0000
seq_s_4843	68679	intergenic	0.0059
seq_s_4843	68690	intergenic	0.0000
seq_s_4843	68694	intergenic	0.3916
seq_s_4843	68702	intergenic	0.0298
seq_s_4843	68710	intergenic	0.1429
seq_s_4843	68711	intergenic	0.1678
seq_s_4843	68722	intergenic	0.0000
seq_s_4843	68723	intergenic	0.0046
seq_s_4843	68732	intergenic	0.3916
seq_s_4843	68735	intergenic	0.0000
seq_s_4843	68750	intergenic	0.0314
seq_s_4843	68755	intergenic	0.0059
seq_s_4843	68778	intergenic	0.0059
seq_s_4843	68780	intergenic	0.0000
seq_s_4843	68781	intergenic	0.0000
seq_s_4843	68785	intergenic	0.0000
seq_s_4843	68837	intergenic	0.0059
seq_s_4843	69017	intergenic	0.0059
seq_s_4843	69074	intergenic	0.0130
seq_s_4843	69077	intergenic	0.0000
seq_s_4843	69079	intergenic	0.0000
seq_s_4843	69089	intergenic	0.0059
seq_s_4843	69297	intergenic	0.1602
seq_s_4843	69299	intergenic	0.0149
seq_s_4843	69300	intergenic	0.0000
seq_s_4843	69301	intergenic	0.0000
seq_s_4843	69303	intergenic	0.0000
seq_s_4843	69319	intergenic	0.0015
seq_s_4843	69333	intergenic	0.0059
seq_s_4843	69346	intergenic	0.0000
seq_s_4843	69347	intergenic	0.0000
seq_s_4843	69363	intergenic	0.0000
seq_s_4843	69366	intergenic	0.0298
seq_s_4843	69402	intergenic	0.0000
seq_s_4843	69406	intergenic	0.0000
seq_s_4843	69418	intergenic	0.0059
seq_s_4843	69436	intergenic	0.0059
seq_s_4843	69449	intergenic	0.0000
seq_s_4843	69452	intergenic	0.0000
seq_s_4843	69479	intergenic	0.0000
seq_s_4843	69542	intergenic	0.0000
seq_s_4843	69551	intergenic	0.0130
seq_s_4843	69554	intergenic	0.0419
seq_s_4843	69559	intergenic	0.0130
seq_s_4843	69719	intergenic	0.0000
seq_s_4843	69755	intergenic	0.0238
seq_s_4843	69767	intergenic	0.0000
seq_s_4843	69774	intergenic	0.0308
seq_s_4843	69787	intergenic	0.0000
seq_s_4843	69788	intergenic	0.0000
seq_s_4843	69878	intergenic	0.0185
seq_s_4843	69886	intergenic	0.0130
seq_s_4843	69896	intergenic	0.0404
seq_s_4843	69904	intergenic	0.0201
seq_s_4843	69955	intergenic	0.0000
seq_s_4843	69958	intergenic	0.0201
seq_s_4843	69969	intergenic	0.0719
seq_s_4843	69978	intergenic	0.0059
seq_s_4843	69980	intergenic	0.0000
seq_s_4843	69988	intergenic	0.0130
seq_s_4843	69991	intergenic	0.0948
seq_s_4843	69992	intergenic	0.0201
seq_s_4843	70000	intergenic	0.0000
seq_s_4843	70001	intergenic	0.0298
seq_s_4843	70025	intergenic	0.0201
seq_s_4843	70038	intergenic	0.0871
seq_s_4843	70049	intergenic	0.0280
seq_s_4843	70065	intergenic	0.0001
seq_s_4843	70066	intergenic	0.0000
seq_s_4843	70067	intergenic	0.0942
seq_s_4843	70076	intergenic	0.0000
seq_s_4843	70092	intergenic	0.0059
seq_s_4843	70094	intergenic	0.2693
seq_s_4843	70098	intergenic	0.4221
seq_s_4843	70107	intergenic	0.0000
seq_s_4843	70109	intergenic	0.0000
seq_s_4843	70110	intergenic	0.0130
seq_s_4843	70124	intergenic	0.1381
seq_s_4843	70132	intergenic	0.0000
seq_s_4843	70148	intergenic	0.0298
seq_s_4843	70149	intergenic	0.0201
seq_s_4843	70151	intergenic	0.0112
seq_s_4843	70166	intergenic	0.0000
seq_s_4843	70172	intergenic	0.0201
seq_s_4843	70175	intergenic	0.1381
seq_s_4843	70188	intergenic	0.1725
seq_s_4843	70206	intergenic	0.2415
seq_s_4843	70210	intergenic	0.0000
seq_s_4843	70240	intergenic	0.0000
seq_s_4843	70284	intergenic	0.1725
seq_s_4843	70291	intergenic	0.0201
seq_s_4843	70300	intergenic	0.0201
seq_s_4843	70301	intergenic	0.0000
seq_s_4843	70330	intergenic	0.1899
seq_s_4843	70364	intergenic	0.1621
seq_s_4843	70365	intergenic	0.0616
seq_s_4843	70381	intergenic	0.2253
seq_s_4843	70391	intergenic	0.1894
seq_s_4843	70429	intergenic	0.0201
seq_s_4843	70443	intergenic	0.0298
seq_s_4843	70446	intergenic	0.0201
seq_s_4843	70449	intergenic	0.1381
seq_s_4843	70450	intergenic	0.1381
seq_s_4843	70464	intergenic	0.0000
seq_s_4843	70469	intergenic	0.2091
seq_s_4843	70473	intergenic	0.0176
seq_s_4843	70474	intergenic	0.0000
seq_s_4843	70486	intergenic	0.0000
seq_s_4843	70487	intergenic	0.2091
seq_s_4843	70489	intergenic	0.0116
seq_s_4843	70494	intergenic	0.0561
seq_s_4843	70500	intergenic	0.5082
seq_s_4843	70524	intergenic	0.0346
seq_s_4843	70530	intergenic	0.0561
seq_s_4843	70540	intergenic	0.0561
seq_s_4843	70554	intergenic	0.2610
seq_s_4843	70569	intergenic	0.1226
seq_s_4843	70573	intergenic	0.0000
seq_s_4843	70577	intergenic	0.0130
seq_s_4843	70582	intergenic	0.0059
seq_s_4843	70589	intergenic	0.0201
seq_s_4843	70595	intergenic	0.0867
seq_s_4843	70614	intergenic	0.3212
seq_s_4843	70616	intergenic	0.3212
seq_s_4843	70620	intergenic	0.0493
seq_s_4843	70651	intergenic	0.0059
seq_s_4843	70653	intergenic	0.0059
seq_s_4843	70655	intergenic	0.0130
seq_s_4843	70656	intergenic	0.0130
seq_s_4843	70664	intergenic	0.0000
seq_s_4843	70666	intergenic	0.0867
seq_s_4843	70682	intergenic	0.0867
seq_s_4843	70699	intergenic	0.0419
seq_s_4843	70705	intergenic	0.0298
seq_s_4843	70709	intergenic	0.1675
seq_s_4843	70752	intergenic	0.0298
seq_s_4843	70778	intergenic	0.0059
seq_s_4843	70779	intergenic	0.0000
seq_s_4843	70790	intergenic	0.0719
seq_s_4843	70797	intergenic	0.0000
seq_s_4843	70803	intergenic	0.3649
seq_s_4843	70833	intergenic	0.4204
seq_s_4843	70868	intergenic	0.0298
seq_s_4843	70869	intergenic	0.0059
seq_s_4843	70876	intergenic	0.0130
seq_s_4843	70878	intergenic	0.2796
seq_s_4843	70887	intergenic	0.0000
seq_s_4843	70888	intergenic	0.0000
seq_s_4843	70892	intergenic	0.0298
seq_s_4843	70905	intergenic	0.2120
seq_s_4843	70910	intergenic	0.0419
seq_s_4843	70913	intergenic	0.0000
seq_s_4843	70917	intergenic	0.0419
seq_s_4843	70921	intergenic	0.2693
seq_s_4843	70944	intergenic	0.0059
seq_s_4843	70949	intergenic	0.0000
seq_s_4843	70951	intergenic	0.0931
seq_s_4843	70952	intergenic	0.0000
seq_s_4843	70956	intergenic	0.0000
seq_s_4843	70958	intergenic	0.0887
seq_s_4843	70962	intergenic	0.0298
seq_s_4843	70969	intergenic	0.0059
seq_s_4843	70977	intergenic	0.0059
seq_s_4843	70994	intergenic	0.0059
seq_s_4843	71001	intergenic	0.0151
seq_s_4843	71018	intergenic	0.0000
seq_s_4843	71024	intergenic	0.0000
seq_s_4843	71047	intergenic	0.0298
seq_s_4843	71049	intergenic	0.0000
seq_s_4843	71051	intergenic	0.0298
seq_s_4843	71068	intergenic	0.0201
seq_s_4843	71081	intergenic	0.4485
seq_s_4843	71094	intergenic	0.0000
seq_s_4843	71101	intergenic	0.0669
seq_s_4843	71106	intergenic	0.2390
seq_s_4843	71117	intergenic	0.0000
seq_s_4843	71129	intergenic	0.0273
seq_s_4843	71140	intergenic	0.0003
seq_s_4843	71143	intergenic	0.0201
seq_s_4843	71150	intergenic	0.0000
seq_s_4843	71153	intergenic	0.0059
seq_s_4843	71154	intergenic	0.0000
seq_s_4843	71157	intergenic	0.0201
seq_s_4843	71160	intergenic	0.0201
seq_s_4843	71163	intergenic	0.0000
seq_s_4843	71164	intergenic	0.0000
seq_s_4843	71171	intergenic	0.0561
seq_s_4843	71173	intergenic	0.0561
seq_s_4843	71177	intergenic	0.0561
seq_s_4843	71198	intergenic	0.0314
seq_s_4843	71200	intergenic	0.0130
seq_s_4843	71210	intergenic	0.0298
seq_s_4843	71211	intergenic	0.0298
seq_s_4843	71215	intergenic	0.0004
seq_s_4843	71216	intergenic	0.2003
seq_s_4843	71221	intergenic	0.0328
seq_s_4843	71222	intergenic	0.0328
seq_s_4843	71224	intergenic	0.0059
seq_s_4843	71273	intergenic	0.0867
seq_s_4843	71307	intergenic	0.0059
seq_s_4843	71320	intergenic	0.0238
seq_s_4843	71322	intergenic	0.2075
seq_s_4843	71325	intergenic	0.0000
seq_s_4843	71326	intergenic	0.0130
seq_s_4843	71329	intergenic	0.0130
seq_s_4843	71347	intergenic	0.0000
seq_s_4843	71367	intergenic	0.0000
seq_s_4843	71374	intergenic	0.0512
seq_s_4843	71378	intergenic	0.0000
seq_s_4843	71380	intergenic	0.0059
seq_s_4843	71386	intergenic	0.0000
seq_s_4843	71392	intergenic	0.2427
seq_s_4843	71397	intergenic	0.0000
seq_s_4843	71412	intergenic	0.0000
seq_s_4843	71417	intergenic	0.0000
seq_s_4843	71421	intergenic	0.2427
seq_s_4843	71422	intergenic	0.0000
seq_s_4843	71429	intergenic	0.1261
seq_s_4843	71430	intergenic	0.1528
seq_s_4843	71443	intergenic	0.0185
seq_s_4843	71445	intergenic	0.0130
seq_s_4843	71449	intergenic	0.0000
seq_s_4843	71463	intergenic	0.1276
seq_s_4843	71473	intergenic	0.0000
seq_s_4843	71482	intergenic	0.0404
seq_s_4843	71490	intergenic	0.0273
seq_s_4843	71492	intergenic	0.0059
seq_s_4843	71494	intergenic	0.0314
seq_s_4843	71503	intergenic	0.0059
seq_s_4843	71511	intergenic	0.0000
seq_s_4843	71520	intergenic	0.0059
seq_s_4843	71523	intergenic	0.0404
seq_s_4843	71549	intergenic	0.1798
seq_s_4843	71556	intergenic	0.0787
seq_s_4843	71557	intergenic	0.0059
seq_s_4843	71558	intergenic	0.0328
seq_s_4843	71586	intergenic	0.2122
seq_s_4843	71600	intergenic	0.0273
seq_s_4843	71631	intergenic	0.0048
seq_s_4843	71636	intergenic	0.0000
seq_s_4843	71637	intergenic	0.0000
seq_s_4843	71645	intergenic	0.0059
seq_s_4843	71647	intergenic	0.0059
seq_s_4843	71691	intergenic	0.0005
seq_s_4843	71696	intergenic	0.0059
seq_s_4843	71705	intergenic	0.0000
seq_s_4843	71713	intergenic	0.2730
seq_s_4843	71725	intergenic	0.0678
seq_s_4843	71729	intergenic	0.3336
seq_s_4843	71732	intergenic	0.0000
seq_s_4843	71734	intergenic	0.0002
seq_s_4843	71750	intergenic	0.2730
seq_s_4843	71765	intergenic	0.0238
seq_s_4843	71778	intergenic	0.0473
seq_s_4843	71802	intergenic	0.0144
seq_s_4843	71807	intergenic	0.0059
seq_s_4843	71853	intergenic	0.0346
seq_s_4843	71862	intergenic	0.0273
seq_s_4843	71881	intergenic	0.0346
seq_s_4843	71905	intergenic	0.0000
seq_s_4843	71910	intergenic	0.0000
seq_s_4843	71913	intergenic	0.0059
seq_s_4843	71924	intergenic	0.0000
seq_s_4843	71947	intergenic	0.0298
seq_s_4843	71953	intergenic	0.2284
seq_s_4843	71957	intergenic	0.0059
seq_s_4843	71958	intergenic	0.0059
seq_s_4843	71964	intergenic	0.0346
seq_s_4843	71965	intergenic	0.0059
seq_s_4843	71979	intergenic	0.2284
seq_s_4843	71980	intergenic	0.0697
seq_s_4843	71999	intergenic	0.0298
seq_s_4843	72004	intergenic	0.0000
seq_s_4843	72007	intergenic	0.2309
seq_s_4843	72011	intergenic	0.0045
seq_s_4843	72017	intergenic	0.0130
seq_s_4843	72019	intergenic	0.0339
seq_s_4843	72032	intergenic	0.0238
seq_s_4843	72038	intergenic	0.2995
seq_s_4843	72040	intergenic	0.0144
seq_s_4843	72042	intergenic	0.0130
seq_s_4843	72068	intergenic	0.0000
seq_s_4843	72095	intergenic	0.0059
seq_s_4843	72102	intergenic	0.1939
seq_s_4843	72116	intergenic	0.0419
seq_s_4843	72134	intergenic	0.0000
seq_s_4843	72146	intergenic	0.0553
seq_s_4843	72147	intergenic	0.0059
seq_s_4843	72148	intergenic	0.0059
seq_s_4843	72150	intergenic	0.0059
seq_s_4843	72156	intergenic	0.0059
seq_s_4843	72157	intergenic	0.0059
seq_s_4843	72161	intergenic	0.0201
seq_s_4843	72176	intergenic	0.0000
seq_s_4843	72178	intergenic	0.2530
seq_s_4843	72179	intergenic	0.0931
seq_s_4843	72207	intergenic	0.0339
seq_s_4843	72216	intergenic	0.0113
seq_s_4843	72218	intergenic	0.0402
seq_s_4843	72221	intergenic	0.0059
seq_s_4843	72230	intergenic	0.0246
seq_s_4843	72262	intergenic	0.0048
seq_s_4843	72277	intergenic	0.0000
seq_s_4843	72278	intergenic	0.0000
seq_s_4843	72281	intergenic	0.0000
seq_s_4843	72285	intergenic	0.0000
seq_s_4843	72290	intergenic	0.0000
seq_s_4843	72305	intergenic	0.0059
seq_s_4843	72314	intergenic	0.0059
seq_s_4843	72324	intergenic	0.0298
seq_s_4843	72335	intergenic	0.0059
seq_s_4843	72339	intergenic	0.0000
seq_s_4843	72340	intergenic	0.0298
seq_s_4843	72342	intergenic	0.0298
seq_s_4843	72346	intergenic	0.0285
seq_s_4843	72365	intergenic	0.1589
seq_s_4843	72375	intergenic	0.0285
seq_s_4843	72399	intergenic	0.1817
seq_s_4843	72403	intergenic	0.0000
seq_s_4843	72411	intergenic	0.2522
seq_s_4843	72413	intergenic	0.0130
seq_s_4843	72414	intergenic	0.0059
seq_s_4843	72419	intergenic	0.0238
seq_s_4843	72435	intergenic	0.0000
seq_s_4843	72439	intergenic	0.0346
seq_s_4843	72443	intergenic	0.0314
seq_s_4843	72457	intergenic	0.1909
seq_s_4843	72460	intergenic	0.1516
seq_s_4843	72461	intergenic	0.3918
seq_s_4843	72462	intergenic	0.0553
seq_s_4843	72488	intergenic	0.0553
seq_s_4843	72495	intergenic	0.0561
seq_s_4843	72514	intergenic	0.0000
seq_s_4843	72515	intergenic	0.0419
seq_s_4843	72516	intergenic	0.0059
seq_s_4843	72519	intergenic	0.0189
seq_s_4843	72521	intergenic	0.0189
seq_s_4843	72522	intergenic	0.0189
seq_s_4843	72523	intergenic	0.0298
seq_s_4843	72529	intergenic	0.0059
seq_s_4843	72532	intergenic	0.0298
seq_s_4843	72533	intergenic	0.0298
seq_s_4843	72540	intergenic	0.0000
seq_s_4843	72547	intergenic	0.0130
seq_s_4843	72557	intergenic	0.0189
seq_s_4843	72562	intergenic	0.2711
seq_s_4843	72568	intergenic	0.0000
seq_s_4843	72573	intergenic	0.1799
seq_s_4843	72588	intergenic	0.0339
seq_s_4843	72589	intergenic	0.0867
seq_s_4843	72590	intergenic	0.1725
seq_s_4843	72602	intergenic	0.1894
seq_s_4843	72626	intergenic	0.0000
seq_s_4843	72642	intergenic	0.1799
seq_s_4843	72645	intergenic	0.2803
seq_s_4843	72649	intergenic	0.0059
seq_s_4843	72657	intergenic	0.0567
seq_s_4843	72665	intergenic	0.0000
seq_s_4843	72667	intergenic	0.0000
seq_s_4843	72688	intergenic	0.0997
seq_s_4843	72689	intergenic	0.0888
seq_s_4843	72694	intergenic	0.3649
seq_s_4843	72699	intergenic	0.3649
seq_s_4843	72701	intergenic	0.1150
seq_s_4843	72705	intergenic	0.2003
seq_s_4843	72712	intergenic	0.3151
seq_s_4843	72725	intergenic	0.0059
seq_s_4843	72726	intergenic	0.3151
seq_s_4843	72727	intergenic	0.1430
seq_s_4843	72728	intergenic	0.3050
seq_s_4843	72729	intergenic	0.0130
seq_s_4843	72738	intergenic	0.0298
seq_s_4843	72751	intergenic	0.0059
seq_s_4843	72752	intergenic	0.0059
seq_s_4843	72773	intergenic	0.0000
seq_s_4843	72793	intergenic	0.1264
seq_s_4843	72810	intergenic	0.1817
seq_s_4843	72812	intergenic	0.0642
seq_s_4843	72818	intergenic	0.0910
seq_s_4843	72858	intergenic	0.0298
seq_s_4843	72867	intergenic	0.0000
seq_s_4843	72870	intergenic	0.0867
seq_s_4843	72906	intergenic	0.0642
seq_s_4843	72924	intergenic	0.0642
seq_s_4843	72925	intergenic	0.0346
seq_s_4843	72949	intergenic	0.0642
seq_s_4843	72951	intergenic	0.0059
seq_s_4843	72955	intergenic	0.0000
seq_s_4843	72959	intergenic	0.0404
seq_s_4843	72966	intergenic	0.0238
seq_s_4843	72967	intergenic	0.0238
seq_s_4843	72969	intergenic	0.0669
seq_s_4843	72971	intergenic	0.0000
seq_s_4843	72973	intergenic	0.1817
seq_s_4843	72979	intergenic	0.0059
seq_s_4843	72990	intergenic	0.3936
seq_s_4843	72992	intergenic	0.0003
seq_s_4843	72993	intergenic	0.0000
seq_s_4843	72996	intergenic	0.1817
seq_s_4843	73005	intergenic	0.0059
seq_s_4843	73021	intergenic	0.0298
seq_s_4843	73022	intergenic	0.0567
seq_s_4843	73027	intergenic	0.0000
seq_s_4843	73033	intergenic	0.0000
seq_s_4843	73040	intergenic	0.0493
seq_s_4843	73050	intergenic	0.0130
seq_s_4843	73051	intergenic	0.0298
seq_s_4843	73060	intergenic	0.2145
seq_s_4843	73068	intergenic	0.2183
seq_s_4843	73079	intergenic	0.0273
seq_s_4843	73085	intergenic	0.0201
seq_s_4843	73170	intergenic	0.0000
seq_s_4843	73171	intergenic	0.0000
seq_s_4843	73180	intergenic	0.0130
seq_s_4843	73190	intergenic	0.0298
seq_s_4843	73234	intergenic	0.0057
seq_s_4843	73247	intergenic	0.0000
seq_s_4843	73258	intergenic	0.0000
seq_s_4843	73271	intergenic	0.0130
seq_s_4843	73287	intergenic	0.0201
seq_s_4843	73296	intergenic	0.1989
seq_s_4843	73323	intergenic	0.0048
seq_s_4843	73330	intergenic	0.0000
seq_s_4843	73363	intergenic	0.0000
seq_s_4843	73367	intergenic	0.0000
seq_s_4843	73392	intergenic	0.0000
seq_s_4843	73405	intergenic	0.1226
seq_s_4843	73413	intergenic	0.0130
seq_s_4843	73448	intergenic	0.0130
seq_s_4843	73456	intergenic	0.1189
seq_s_4843	73457	intergenic	0.0000
seq_s_4843	73467	intergenic	0.0238
seq_s_4843	73482	intergenic	0.1989
seq_s_4843	73483	intergenic	0.2301
seq_s_4843	73494	intergenic	0.2224
seq_s_4843	73496	intergenic	0.0298
seq_s_4843	74252	intergenic	0.0000
seq_s_4843	74318	intergenic	0.1981
seq_s_4843	74401	intergenic	0.0000
seq_s_4843	74489	intergenic	0.0000
seq_s_4843	74549	intergenic	0.0000
seq_s_4843	74612	intergenic	0.0059
seq_s_4843	74740	intergenic	0.0000
seq_s_4843	74755	intergenic	0.0059
seq_s_4843	74808	intergenic	0.3106
seq_s_4843	74812	intergenic	0.0000
seq_s_4843	74827	intergenic	0.0130
seq_s_4843	74829	intergenic	0.2120
seq_s_4843	74830	intergenic	0.2120
seq_s_4843	74831	intergenic	0.2120
seq_s_4843	74836	intergenic	0.2120
seq_s_4843	74842	intergenic	0.0059
seq_s_4843	74851	intergenic	0.3243
seq_s_4843	74859	intergenic	0.0887
seq_s_4843	74862	intergenic	0.0059
seq_s_4843	74873	intergenic	0.0346
seq_s_4843	74880	intergenic	0.2427
seq_s_4843	74881	intergenic	0.0059
seq_s_4843	74897	intergenic	0.2796
seq_s_4843	74905	intergenic	0.0298
seq_s_4843	74909	intergenic	0.0000
seq_s_4843	74918	intergenic	0.0493
seq_s_4843	74926	intergenic	0.0561
seq_s_4843	74943	intergenic	0.0123
seq_s_4843	74944	intergenic	0.2964
seq_s_4843	74984	intergenic	0.0000
seq_s_4843	74985	intergenic	0.0130
seq_s_4843	75002	intergenic	0.0298
seq_s_4843	75017	intergenic	0.1183
seq_s_4843	75026	intergenic	0.1183
seq_s_4843	75029	intergenic	0.0298
seq_s_4843	75042	intergenic	0.0059
seq_s_4843	75084	intergenic	0.0059
seq_s_4843	75096	intergenic	0.2120
seq_s_4843	75099	intergenic	0.0561
seq_s_4843	75103	intergenic	0.0180
seq_s_4843	75121	intergenic	0.0419
seq_s_4843	75126	intergenic	0.0485
seq_s_4843	75137	intergenic	0.0000
seq_s_4843	75139	intergenic	0.1381
seq_s_4843	75143	intergenic	0.2465
seq_s_4843	75155	intergenic	0.0000
seq_s_4843	75160	intergenic	0.0000
seq_s_4843	75161	intergenic	0.0419
seq_s_4843	75177	intergenic	0.0948
seq_s_4843	75188	intergenic	0.0059
seq_s_4843	75194	intergenic	0.1115
seq_s_4843	75205	intergenic	0.0258
seq_s_4843	75208	intergenic	0.0697
seq_s_4843	75210	intergenic	0.1188
seq_s_4843	75236	intergenic	0.0280
seq_s_4843	75284	intergenic	0.1115
seq_s_4843	75285	intergenic	0.1047
seq_s_4843	75317	intergenic	0.1944
seq_s_4843	75393	intergenic	0.0642
seq_s_4843	75394	intergenic	0.0000
seq_s_4843	75404	intergenic	0.0059
seq_s_4843	75416	intergenic	0.0000
seq_s_4843	75424	intergenic	0.0238
seq_s_4843	75425	intergenic	0.0298
seq_s_4843	75431	intergenic	0.0000
seq_s_4843	75432	intergenic	0.2091
seq_s_4843	75451	intergenic	0.0000
seq_s_4843	75452	intergenic	0.0331
seq_s_4843	75453	intergenic	0.0000
seq_s_4843	75454	intergenic	0.0000
seq_s_4843	75456	intergenic	0.0000
seq_s_4843	75471	intergenic	0.0832
seq_s_4843	75472	intergenic	0.0000
seq_s_4843	75473	intergenic	0.0528
seq_s_4843	75477	intergenic	0.0059
seq_s_4843	75484	intergenic	0.3045
seq_s_4843	75491	intergenic	0.0059
seq_s_4843	75531	intergenic	0.0000
seq_s_4843	75543	intergenic	0.2431
seq_s_4843	75546	intergenic	0.0000
seq_s_4843	75555	intergenic	0.2431
seq_s_4843	75564	intergenic	0.0000
seq_s_4843	75570	intergenic	0.0298
seq_s_4843	75590	intergenic	0.4090
seq_s_4843	75592	intergenic	0.0130
seq_s_4843	75603	intergenic	0.0455
seq_s_4843	75615	intergenic	0.2431
seq_s_4843	75631	intergenic	0.2390
seq_s_4843	75633	intergenic	0.0000
seq_s_4843	75664	intergenic	0.2120
seq_s_4843	75700	intergenic	0.2390
seq_s_4843	75718	intergenic	0.0059
seq_s_4843	75719	intergenic	0.1808
seq_s_4843	75740	intergenic	0.2194
seq_s_4843	75743	intergenic	0.0000
seq_s_4843	75765	intergenic	0.1392
seq_s_4843	75825	intergenic	0.1496
seq_s_4843	75848	intergenic	0.0000
seq_s_4843	75868	intergenic	0.0910
seq_s_4843	75901	intergenic	0.0910
seq_s_4843	75903	intergenic	0.0000
seq_s_4843	75961	intergenic	0.3810
seq_s_4843	76006	intergenic	0.0059
seq_s_4843	76019	intergenic	0.0048
seq_s_4843	76022	intergenic	0.0567
seq_s_4843	76055	intergenic	0.0000
seq_s_4843	76063	intergenic	0.0213
seq_s_4843	76331	intergenic	0.0003
seq_s_4843	76363	intergenic	0.2465
seq_s_4843	76369	intergenic	0.1348
seq_s_4843	76386	intergenic	0.0000
seq_s_4843	76396	intergenic	0.0048
seq_s_4843	76406	intergenic	0.0298
seq_s_4843	76462	intergenic	0.1553
seq_s_4843	76463	intergenic	0.0059
seq_s_4843	76470	intergenic	0.1909
seq_s_4843	76484	intergenic	0.2003
seq_s_4843	76485	intergenic	0.1909
seq_s_4843	76503	intergenic	0.0942
seq_s_4843	76516	intergenic	0.0000
seq_s_4843	76545	intergenic	0.1726
seq_s_4843	76594	intergenic	0.0059
seq_s_4843	76597	intergenic	0.0130
seq_s_4843	76602	intergenic	0.0059
seq_s_4843	76603	intergenic	0.0059
seq_s_4843	76604	intergenic	0.0000
seq_s_4843	76635	intergenic	0.0000
seq_s_4843	76639	intergenic	0.0000
seq_s_4843	76644	intergenic	0.1817
seq_s_4843	76645	intergenic	0.2649
seq_s_4843	76646	intergenic	0.0000
seq_s_4843	76647	intergenic	0.0000
seq_s_4843	76648	intergenic	0.0201
seq_s_4843	76657	intergenic	0.0059
seq_s_4843	76660	intergenic	0.0059
seq_s_4843	76665	intergenic	0.0948
seq_s_4843	76674	intergenic	0.0059
seq_s_4843	76698	intergenic	0.0059
seq_s_4843	76700	intergenic	0.0298
seq_s_4843	76706	intergenic	0.1808
seq_s_4843	76707	intergenic	0.0130
seq_s_4843	76713	intergenic	0.1320
seq_s_4843	76715	intergenic	0.0130
seq_s_4843	76720	intergenic	0.0000
seq_s_4843	76755	intergenic	0.1026
seq_s_4843	76764	intergenic	0.0059
seq_s_4843	76776	intergenic	0.0059
seq_s_4843	76787	intergenic	0.0201
seq_s_4843	76789	intergenic	0.0000
seq_s_4843	76790	intergenic	0.0298
seq_s_4843	76800	intergenic	0.2145
seq_s_4843	76820	intergenic	0.0059
seq_s_4843	76838	intergenic	0.1808
seq_s_4843	76853	intergenic	0.0130
seq_s_4843	76854	intergenic	0.0298
seq_s_4843	76859	intergenic	0.0298
seq_s_4843	76865	intergenic	0.0130
seq_s_4843	76870	intergenic	0.2224
seq_s_4843	76880	intergenic	0.0000
seq_s_4843	76912	intergenic	0.1847
seq_s_4843	76917	intergenic	0.0000
seq_s_4843	76919	intergenic	0.0000
seq_s_4843	76920	intergenic	0.0669
seq_s_4843	76921	intergenic	0.0000
seq_s_4843	76938	intergenic	0.0059
seq_s_4843	76952	intergenic	0.0000
seq_s_4843	76960	intergenic	0.0298
seq_s_4843	76961	intergenic	0.0059
seq_s_4843	76962	intergenic	0.0130
seq_s_4843	76969	intergenic	0.0887
seq_s_4843	76981	intergenic	0.0201
seq_s_4843	76983	intergenic	0.0000
seq_s_4843	76984	intergenic	0.0298
seq_s_4843	76987	intergenic	0.0059
seq_s_4843	76988	intergenic	0.0000
seq_s_4843	76989	intergenic	0.0000
seq_s_4843	76998	intergenic	0.0002
seq_s_4843	76999	intergenic	0.0000
seq_s_4843	77003	intergenic	0.0000
seq_s_4843	77004	intergenic	0.1039
seq_s_4843	77021	intergenic	0.0000
seq_s_4843	77025	intergenic	0.0059
seq_s_4843	77028	intergenic	0.0561
seq_s_4843	77037	intergenic	0.0280
seq_s_4843	77045	intergenic	0.3617
seq_s_4843	77056	intergenic	0.0273
seq_s_4843	77072	intergenic	0.0116
seq_s_4843	77075	intergenic	0.0887
seq_s_4843	77085	intergenic	0.1264
seq_s_4843	77089	intergenic	0.0130
seq_s_4843	77110	intergenic	0.0000
seq_s_4843	77112	intergenic	0.0000
seq_s_4843	77132	intergenic	0.3013
seq_s_4843	77140	intergenic	0.0000
seq_s_4843	77143	intergenic	0.0074
seq_s_4843	77160	intergenic	0.1726
seq_s_4843	77170	intergenic	0.0298
seq_s_4843	77171	intergenic	0.0298
seq_s_4843	77183	intergenic	0.0201
seq_s_4843	77187	intergenic	0.0650
seq_s_4843	77196	intergenic	0.0000
seq_s_4843	77206	intergenic	0.0298
seq_s_4843	77209	intergenic	0.1453
seq_s_4843	77235	intergenic	0.0273
seq_s_4843	77244	intergenic	0.0602
seq_s_4843	77261	intergenic	0.0059
seq_s_4843	77278	intergenic	0.0000
seq_s_4843	77281	intergenic	0.0059
seq_s_4843	77282	intergenic	0.0059
seq_s_4843	77285	intergenic	0.0000
seq_s_4843	77286	intergenic	0.0273
seq_s_4843	77288	intergenic	0.0298
seq_s_4843	77295	intergenic	0.3221
seq_s_4843	77298	intergenic	0.0000
seq_s_4843	77317	intergenic	0.0000
seq_s_4843	77322	intergenic	0.0000
seq_s_4843	77326	intergenic	0.0000
seq_s_4843	77350	intergenic	0.3688
seq_s_4843	77356	intergenic	0.0669
seq_s_4843	77374	intergenic	0.1563
seq_s_4843	77378	intergenic	0.3898
seq_s_4843	77475	intergenic	0.0059
seq_s_4843	77476	intergenic	0.0000
seq_s_4843	77479	intergenic	0.0000
seq_s_4843	77518	intergenic	0.3032
seq_s_4843	77545	intergenic	0.0000
seq_s_4843	77549	intergenic	0.3032
seq_s_4843	77553	intergenic	0.0130
seq_s_4843	77555	intergenic	0.0130
seq_s_4843	77570	intergenic	0.3045
seq_s_4843	77573	intergenic	0.0419
seq_s_4843	77577	intergenic	0.3688
seq_s_4843	77581	intergenic	0.0000
seq_s_4843	77598	intergenic	0.3688
seq_s_4843	77600	intergenic	0.0000
seq_s_4843	77610	intergenic	0.0130
seq_s_4843	77613	intergenic	0.0669
seq_s_4843	77614	intergenic	0.0059
seq_s_4843	77622	intergenic	0.0000
seq_s_4843	77631	intergenic	0.0130
seq_s_4843	77634	intergenic	0.0130
seq_s_4843	77639	intergenic	0.0059
seq_s_4843	77653	intergenic	0.0000
seq_s_4843	77654	intergenic	0.0000
seq_s_4843	77668	intergenic	0.0059
seq_s_4843	77681	intergenic	0.0059
seq_s_4843	77692	intergenic	0.0000
seq_s_4843	77693	intergenic	0.0000
seq_s_4843	77713	intergenic	0.0273
seq_s_4843	77727	intergenic	0.0419
seq_s_4843	77729	intergenic	0.0000
seq_s_4843	77736	intergenic	0.0561
seq_s_4843	77737	intergenic	0.0000
seq_s_4843	77779	intergenic	0.3222
seq_s_4843	77784	intergenic	0.0059
seq_s_4843	77829	intergenic	0.3007
seq_s_4843	77857	intergenic	0.1226
seq_s_4843	77858	intergenic	0.4663
seq_s_4843	77860	intergenic	0.0059
seq_s_4843	77890	intergenic	0.3243
seq_s_4843	77891	intergenic	0.3442
seq_s_4843	77898	intergenic	0.0000
seq_s_4843	77903	intergenic	0.0059
seq_s_4843	77928	intergenic	0.0059
seq_s_4843	77947	intergenic	0.0553
seq_s_4843	77949	intergenic	0.0130
seq_s_4843	77964	intergenic	0.2796
seq_s_4843	77975	intergenic	0.2772
seq_s_4843	77995	intergenic	0.2522
seq_s_4843	78015	intergenic	0.0059
seq_s_4843	78023	intergenic	0.0298
seq_s_4843	78027	intergenic	0.0493
seq_s_4843	78029	intergenic	0.0000
seq_s_4843	78072	intergenic	0.0000
seq_s_4843	78073	intergenic	0.0000
seq_s_4843	78081	intergenic	0.0000
seq_s_4843	78101	intergenic	0.0298
seq_s_4843	78107	intergenic	0.2743
seq_s_4843	78113	intergenic	0.0567
seq_s_4843	78121	intergenic	0.0130
seq_s_4843	78122	intergenic	0.1199
seq_s_4843	78142	intergenic	0.2730
seq_s_4843	78152	intergenic	0.2591
seq_s_4843	78162	intergenic	0.0130
seq_s_4843	78164	intergenic	0.2730
seq_s_4843	78165	intergenic	0.0130
seq_s_4843	78166	intergenic	0.0130
seq_s_4843	78167	intergenic	0.0130
seq_s_4843	78168	intergenic	0.0130
seq_s_4843	78169	intergenic	0.0048
seq_s_4843	78170	intergenic	0.2739
seq_s_4843	78171	intergenic	0.0130
seq_s_4843	78182	intergenic	0.0000
seq_s_4843	78183	intergenic	0.0201
seq_s_4843	78190	intergenic	0.0130
seq_s_4843	78198	intergenic	0.0298
seq_s_4843	78199	intergenic	0.0000
seq_s_4843	78229	intergenic	0.0130
seq_s_4843	78236	intergenic	0.0493
seq_s_4843	78239	intergenic	0.0553
seq_s_4843	78261	intergenic	0.0553
seq_s_4843	78281	intergenic	0.0201
seq_s_4843	78295	intergenic	0.1635
seq_s_4843	78299	intergenic	0.2194
seq_s_4843	78316	intergenic	0.0000
seq_s_4843	78317	intergenic	0.0794
seq_s_4843	78333	intergenic	0.0298
seq_s_4843	78340	intergenic	0.0000
seq_s_4843	78343	intergenic	0.0871
seq_s_4843	78395	intergenic	0.3054
seq_s_4843	78396	intergenic	0.3346
seq_s_4843	78423	intergenic	0.2779
seq_s_4843	78433	intergenic	0.0000
seq_s_4843	78443	intergenic	0.0642
seq_s_4843	78445	intergenic	0.0718
seq_s_4843	78450	intergenic	0.0669
seq_s_4843	78455	intergenic	0.0116
seq_s_4843	78472	intergenic	0.0553
seq_s_4843	78507	intergenic	0.2398
seq_s_4843	78542	intergenic	0.0298
seq_s_4843	78543	intergenic	0.0298
seq_s_4843	78557	intergenic	0.0419
seq_s_4843	78560	intergenic	0.2610
seq_s_4843	78561	intergenic	0.0228
seq_s_4843	78575	intergenic	0.0000
seq_s_4843	78577	intergenic	0.1029
seq_s_4843	78583	intergenic	0.0419
seq_s_4843	78592	intergenic	0.0000
seq_s_4843	78599	intergenic	0.0298
seq_s_4843	78605	intergenic	0.2148
seq_s_4843	78609	intergenic	0.0057
seq_s_4843	78648	intergenic	0.2398
seq_s_4843	78668	intergenic	0.0298
seq_s_4843	78676	intergenic	0.0669
seq_s_4843	78681	intergenic	0.0130
seq_s_4843	78683	intergenic	0.0000
seq_s_4843	78689	intergenic	0.0000
seq_s_4843	78695	intergenic	0.0059
seq_s_4843	78702	intergenic	0.0059
seq_s_4843	78706	intergenic	0.0298
seq_s_4843	78711	intergenic	0.0000
seq_s_4843	78712	intergenic	0.0298
seq_s_4843	78718	intergenic	0.0298
seq_s_4843	78722	intergenic	0.0298
seq_s_4843	78750	intergenic	0.0719
seq_s_4843	78759	intergenic	0.1086
seq_s_4843	78761	intergenic	0.1089
seq_s_4843	78780	intergenic	0.0000
seq_s_4843	78784	intergenic	0.0201
seq_s_4843	78804	intergenic	0.0000
seq_s_4843	78812	intergenic	0.1496
seq_s_4843	78831	intergenic	0.0059
seq_s_4843	78833	intergenic	0.2148
seq_s_4843	78848	intergenic	0.2091
seq_s_4843	78854	intergenic	0.2398
seq_s_4843	78855	intergenic	0.1685
seq_s_4843	78856	intergenic	0.0003
seq_s_4843	78861	intergenic	0.0000
seq_s_4843	78888	intergenic	0.0000
seq_s_4843	78965	intergenic	0.0000
seq_s_4843	78976	intergenic	0.0000
seq_s_4843	78996	intergenic	0.0493
seq_s_4843	78997	intergenic	0.0000
seq_s_4843	79004	intergenic	0.0201
seq_s_4843	79014	intergenic	0.1944
seq_s_4843	79021	intergenic	0.0000
seq_s_4843	79026	intergenic	0.0185
seq_s_4843	79028	intergenic	0.1890
seq_s_4843	79038	intergenic	0.2192
seq_s_4843	79045	intergenic	0.0000
seq_s_4843	79049	intergenic	0.0078
seq_s_4843	79062	intergenic	0.0404
seq_s_4843	79090	intergenic	0.0335
seq_s_4843	79092	intergenic	0.0305
seq_s_4843	79097	intergenic	0.1726
seq_s_4843	79129	intergenic	0.0280
seq_s_4843	79130	intergenic	0.0000
seq_s_4843	79139	intergenic	0.0201
seq_s_4843	79140	intergenic	0.0346
seq_s_4843	79160	intergenic	0.0346
seq_s_4843	79164	intergenic	0.1183
seq_s_4843	79192	intergenic	0.0000
seq_s_4843	79272	intergenic	0.0636
seq_s_4843	79280	intergenic	0.0867
seq_s_4843	79295	intergenic	0.0000
seq_s_4843	79299	intergenic	0.0803
seq_s_4843	79305	intergenic	0.0246
seq_s_4843	79309	intergenic	0.0000
seq_s_4843	79312	intergenic	0.0561
seq_s_4843	80787	intergenic	0.0130
seq_s_4843	80790	intergenic	0.1414
seq_s_4843	80850	intergenic	0.2512
seq_s_4843	80893	intergenic	0.2944
seq_s_4843	80899	intergenic	0.0000
seq_s_4843	80921	intergenic	0.1725
seq_s_4843	80936	intergenic	0.2749
seq_s_4843	80953	intergenic	0.0130
seq_s_4843	80956	intergenic	0.0059
seq_s_4843	80957	intergenic	0.0000
seq_s_4843	80960	intergenic	0.0346
seq_s_4843	80964	intergenic	0.0346
seq_s_4843	80966	intergenic	0.0346
seq_s_4843	80991	intergenic	0.0059
seq_s_4843	80995	intergenic	0.0298
seq_s_4843	81010	intergenic	0.0000
seq_s_4843	81023	intergenic	0.0000
seq_s_4843	81031	intergenic	0.0000
seq_s_4843	81038	intergenic	0.0000
seq_s_4843	81045	intergenic	0.0130
seq_s_4843	81059	intergenic	0.0201
seq_s_4843	81063	intergenic	0.2710
seq_s_4843	81069	intergenic	0.0298
seq_s_4843	81080	intergenic	0.0000
seq_s_4843	81085	intergenic	0.0130
seq_s_4843	81091	intergenic	0.0000
seq_s_4843	81126	intergenic	0.0000
seq_s_4843	81142	intergenic	0.0130
seq_s_4843	81147	intergenic	0.0595
seq_s_4843	81151	intergenic	0.0059
seq_s_4843	81152	intergenic	0.0059
seq_s_4843	81168	intergenic	0.2120
seq_s_4843	81177	intergenic	0.2120
seq_s_4843	81195	intergenic	0.2194
seq_s_4843	81199	intergenic	0.0003
seq_s_4843	81201	intergenic	0.0000
seq_s_4843	81207	intergenic	0.1567
seq_s_4843	81223	intergenic	0.0419
seq_s_4843	81224	intergenic	0.0201
seq_s_4843	81225	intergenic	0.0419
seq_s_4843	81229	intergenic	0.0419
seq_s_4843	81234	intergenic	0.0059
seq_s_4843	81240	intergenic	0.0298
seq_s_4843	81245	intergenic	0.0000
seq_s_4843	81248	intergenic	0.0000
seq_s_4843	81260	intergenic	0.0298
seq_s_4843	81267	intergenic	0.2610
seq_s_4843	81289	intergenic	0.1183
seq_s_4843	81294	intergenic	0.1704
seq_s_4843	81307	intergenic	0.3847
seq_s_4843	81322	intergenic	0.0000
seq_s_4843	81334	intergenic	0.2194
seq_s_4843	81357	intergenic	0.0000
seq_s_4843	81362	intergenic	0.0238
seq_s_4843	81381	intergenic	0.2148
seq_s_4843	81383	intergenic	0.0000
seq_s_4843	81391	intergenic	0.3728
seq_s_4843	81393	intergenic	0.0000
seq_s_4843	81398	intergenic	0.0000
seq_s_4843	81403	intergenic	0.0000
seq_s_4843	81410	intergenic	0.0000
seq_s_4843	81414	intergenic	0.2148
seq_s_4843	81415	intergenic	0.0603
seq_s_4843	81418	intergenic	0.0130
seq_s_4843	81426	intergenic	0.0000
seq_s_4843	81428	intergenic	0.0346
seq_s_4843	81430	intergenic	0.0346
seq_s_4843	81439	intergenic	0.0298
seq_s_4843	81446	intergenic	0.0000
seq_s_4843	81448	intergenic	0.0000
seq_s_4843	81455	intergenic	0.0000
seq_s_4843	81471	intergenic	0.0298
seq_s_4843	81511	intergenic	0.0000
seq_s_4843	81529	intergenic	0.0000
seq_s_4843	81530	intergenic	0.0000
seq_s_4843	81533	intergenic	0.2772
seq_s_4843	81534	intergenic	0.0567
seq_s_4843	81535	intergenic	0.0059
seq_s_4843	81540	intergenic	0.0669
seq_s_4843	81547	intergenic	0.0794
seq_s_4843	81555	intergenic	0.0059
seq_s_4843	81575	intergenic	0.0000
seq_s_4843	81695	intergenic	0.2385
seq_s_4843	81711	intergenic	0.2284
seq_s_4843	81725	intergenic	0.0000
seq_s_4843	81730	intergenic	0.0298
seq_s_4843	81742	intergenic	0.0000
seq_s_4843	81752	intergenic	0.0005
seq_s_4843	81786	intergenic	0.1798
seq_s_4843	81787	intergenic	0.1569
seq_s_4843	81809	intergenic	0.1849
seq_s_4843	81812	intergenic	0.0000
seq_s_4843	81821	intergenic	0.0000
seq_s_4843	81827	intergenic	0.0000
seq_s_4843	81870	intergenic	0.0130
seq_s_4843	81877	intergenic	0.0005
seq_s_4843	81881	intergenic	0.0298
seq_s_4843	81908	intergenic	0.0628
seq_s_4843	81996	intergenic	0.0314
seq_s_4843	82085	intergenic	0.0346
seq_s_4843	82090	intergenic	0.0176
seq_s_4843	82112	intergenic	0.1436
seq_s_4843	82118	intergenic	0.0298
seq_s_4843	82177	intergenic	0.0238
seq_s_4843	82186	intergenic	0.0493
seq_s_4843	82192	intergenic	0.0887
seq_s_4843	82193	intergenic	0.0000
seq_s_4843	82212	intergenic	0.0794
seq_s_4843	82221	intergenic	0.0000
seq_s_4843	82260	intergenic	0.1611
seq_s_4843	82266	intergenic	0.0249
seq_s_4843	82292	intergenic	0.0116
seq_s_4843	82293	intergenic	0.4200
seq_s_4843	82308	intergenic	0.4410
seq_s_4843	82317	intergenic	0.4574
seq_s_4843	82327	intergenic	0.0528
seq_s_4843	82386	intergenic	0.0000
seq_s_4843	82387	intergenic	0.0794
seq_s_4843	82397	intergenic	0.0778
seq_s_4843	82403	intergenic	0.0298
seq_s_4843	82413	intergenic	0.0678
seq_s_4843	82418	intergenic	0.0794
seq_s_4843	82443	intergenic	0.0794
seq_s_4843	82450	intergenic	0.2951
seq_s_4843	82451	intergenic	0.1436
seq_s_4843	82454	intergenic	0.0298
seq_s_4843	82498	intergenic	0.4091
seq_s_4843	82501	intergenic	0.0669
seq_s_4843	82529	intergenic	0.0000
seq_s_4843	82534	intergenic	0.1026
seq_s_4843	82561	intergenic	0.0948
seq_s_4843	82575	intergenic	0.0000
seq_s_4843	82581	intergenic	0.0948
seq_s_4843	82582	intergenic	0.0298
seq_s_4843	82596	intergenic	0.0298
seq_s_4843	82620	intergenic	0.1105
seq_s_4843	82631	intergenic	0.0000
seq_s_4843	82641	intergenic	0.0298
seq_s_4843	82646	intergenic	0.1105
seq_s_4843	82648	intergenic	0.0000
seq_s_4843	82675	intergenic	0.0616
seq_s_4843	82678	intergenic	0.0000
seq_s_4843	82681	intergenic	0.0455
seq_s_4843	82698	intergenic	0.0948
seq_s_4843	82705	intergenic	0.0130
seq_s_4843	82710	intergenic	0.1026
seq_s_4843	82736	intergenic	0.0000
seq_s_4843	82745	intergenic	0.0528
seq_s_4843	82754	intergenic	0.0567
seq_s_4843	82756	intergenic	0.0000
seq_s_4843	82799	intergenic	0.0000
seq_s_4843	82806	intergenic	0.0000
seq_s_4843	82817	intergenic	0.0298
seq_s_4843	82826	intergenic	0.0561
seq_s_4843	82828	intergenic	0.0298
seq_s_4843	82832	intergenic	0.0273
seq_s_4843	82833	intergenic	0.0273
seq_s_4843	82839	intergenic	0.0201
seq_s_4843	82847	intergenic	0.0201
seq_s_4843	82862	intergenic	0.1704
seq_s_4843	82864	intergenic	0.0859
seq_s_4843	82871	intergenic	0.0379
seq_s_4843	82915	intergenic	0.2584
seq_s_4843	82922	intergenic	0.0048
seq_s_4843	82923	intergenic	0.0783
seq_s_4843	82925	intergenic	0.0096
seq_s_4843	82935	intergenic	0.0130
seq_s_4843	82945	intergenic	0.0051
seq_s_4843	82952	intergenic	0.0000
seq_s_4843	82953	intergenic	0.0096
seq_s_4843	82960	intergenic	0.0096
seq_s_4843	82966	intergenic	0.0000
seq_s_4843	82969	intergenic	0.0298
seq_s_4843	82977	intergenic	0.0116
seq_s_4843	82978	intergenic	0.0003
seq_s_4843	82979	intergenic	0.0298
seq_s_4843	82980	intergenic	0.0210
seq_s_4843	82992	intergenic	0.0528
seq_s_4843	83014	intergenic	0.0210
seq_s_4843	83019	intergenic	0.0298
seq_s_4843	83042	intergenic	0.0059
seq_s_4843	83046	intergenic	0.0273
seq_s_4843	83048	intergenic	0.0130
seq_s_4843	83054	intergenic	0.0201
seq_s_4843	83056	intergenic	0.0000
seq_s_4843	83057	intergenic	0.0000
seq_s_4843	83069	intergenic	0.0000
seq_s_4843	83104	intergenic	0.0298
seq_s_4843	83120	intergenic	0.1348
seq_s_4843	83127	intergenic	0.1611
seq_s_4843	83128	intergenic	0.0043
seq_s_4843	83142	intergenic	0.0000
seq_s_4843	83153	intergenic	0.0000
seq_s_4843	83169	intergenic	0.1022
seq_s_4843	83184	intergenic	0.1261
seq_s_4843	83186	intergenic	0.1520
seq_s_4843	83204	intergenic	0.0000
seq_s_4843	83207	intergenic	0.1022
seq_s_4843	83209	intergenic	0.0059
seq_s_4843	83225	intergenic	0.0059
seq_s_4843	83226	intergenic	0.0000
seq_s_4843	83235	intergenic	0.0000
seq_s_4843	83244	intergenic	0.0000
seq_s_4843	83249	intergenic	0.0298
seq_s_4843	83257	intergenic	0.0130
seq_s_4843	83269	intergenic	0.0059
seq_s_4843	83286	intergenic	0.0130
seq_s_4843	83289	intergenic	0.0130
seq_s_4843	83302	intergenic	0.0273
seq_s_4843	83306	intergenic	0.0003
seq_s_4843	83351	intergenic	0.0859
seq_s_4843	83362	intergenic	0.0404
seq_s_4843	83368	intergenic	0.0000
seq_s_4843	83378	intergenic	0.0775
seq_s_4843	83379	intergenic	0.0059
seq_s_4843	83387	intergenic	0.0116
seq_s_4843	83389	intergenic	0.1430
seq_s_4843	83390	intergenic	0.1430
seq_s_4843	83395	intergenic	0.0000
seq_s_4843	83405	intergenic	0.1704
seq_s_4843	83406	intergenic	0.2731
seq_s_4843	83407	intergenic	0.2091
seq_s_4843	83410	intergenic	0.0000
seq_s_4843	83414	intergenic	0.0000
seq_s_4843	83435	intergenic	0.0000
seq_s_4843	83469	intergenic	0.1798
seq_s_4843	83473	intergenic	0.0754
seq_s_4843	83513	intergenic	0.0000
seq_s_4843	83517	intergenic	0.0000
seq_s_4843	83529	intergenic	0.0151
seq_s_4843	83541	intergenic	0.1184
seq_s_4843	83542	intergenic	0.0000
seq_s_4843	83544	intergenic	0.1854
seq_s_4843	83545	intergenic	0.0616
seq_s_4843	83548	intergenic	0.0000
seq_s_4843	83556	intergenic	0.0273
seq_s_4843	83565	intergenic	0.0298
seq_s_4843	83576	intergenic	0.0000
seq_s_4843	83581	intergenic	0.0000
seq_s_4843	83607	intergenic	0.1854
seq_s_4843	83609	intergenic	0.0921
seq_s_4843	83618	intergenic	0.2385
seq_s_4843	83654	intergenic	0.2385
seq_s_4843	83656	intergenic	0.0000
seq_s_4843	83660	intergenic	0.0130
seq_s_4843	83668	intergenic	0.1026
seq_s_4843	83675	intergenic	0.2005
seq_s_4843	83681	intergenic	0.2005
seq_s_4843	83685	intergenic	0.0095
seq_s_4843	83686	intergenic	0.1425
seq_s_4843	83688	intergenic	0.0000
seq_s_4843	83693	intergenic	0.1425
seq_s_4843	83702	intergenic	0.1425
seq_s_4843	83703	intergenic	0.0000
seq_s_4843	83704	intergenic	0.0130
seq_s_4843	83706	intergenic	0.0273
seq_s_4843	83707	intergenic	0.2610
seq_s_4843	83713	intergenic	0.0210
seq_s_4843	83716	intergenic	0.0210
seq_s_4843	83724	intergenic	0.0059
seq_s_4843	83740	intergenic	0.0000
seq_s_4843	83754	intergenic	0.0000
seq_s_4843	83760	intergenic	0.0346
seq_s_4843	83779	intergenic	0.0603
seq_s_4843	83797	intergenic	0.1458
seq_s_4843	83802	intergenic	0.0130
seq_s_4843	83814	intergenic	0.0766
seq_s_4843	83815	intergenic	0.0045
seq_s_4843	83819	intergenic	0.0000
seq_s_4843	83820	intergenic	0.1372
seq_s_4843	83822	intergenic	0.0298
seq_s_4843	83823	intergenic	0.0130
seq_s_4843	83824	intergenic	0.0130
seq_s_4843	83827	intergenic	0.1069
seq_s_4843	83831	intergenic	0.1286
seq_s_4843	83835	intergenic	0.1069
seq_s_4843	83836	intergenic	0.0000
seq_s_4843	83838	intergenic	0.1286
seq_s_4843	83846	intergenic	0.1546
seq_s_4843	83851	intergenic	0.1458
seq_s_4843	83860	intergenic	0.0298
seq_s_4843	83862	intergenic	0.1069
seq_s_4843	83871	intergenic	0.1069
seq_s_4843	83872	intergenic	0.0130
seq_s_4843	83877	intergenic	0.1245
seq_s_4843	83878	intergenic	0.1245
seq_s_4843	83880	intergenic	0.0057
seq_s_4843	83887	intergenic	0.0116
seq_s_4843	83901	intergenic	0.2503
seq_s_4843	83928	intergenic	0.2086
seq_s_4843	83939	intergenic	0.1080
seq_s_4843	83940	intergenic	0.1398
seq_s_4843	83945	intergenic	0.1329
seq_s_4843	83948	intergenic	0.0130
seq_s_4843	83953	intergenic	0.0298
seq_s_4843	83997	intergenic	0.1232
seq_s_4843	83998	intergenic	0.0116
seq_s_4843	84006	intergenic	0.1232
seq_s_4843	84008	intergenic	0.1909
seq_s_4843	84013	intergenic	0.0921
seq_s_4843	84015	intergenic	0.1232
seq_s_4843	84020	intergenic	0.1314
seq_s_4843	84030	intergenic	0.0921
seq_s_4843	84031	intergenic	0.0921
seq_s_4843	84034	intergenic	0.0273
seq_s_4843	84048	intergenic	0.0921
seq_s_4843	84052	intergenic	0.0000
seq_s_4843	84249	intergenic	0.1026
seq_s_4843	84255	intergenic	0.0273
seq_s_4843	84285	intergenic	0.0057
seq_s_4843	84289	intergenic	0.0567
seq_s_4843	84291	intergenic	0.0718
seq_s_4843	84300	intergenic	0.0000
seq_s_4843	84302	intergenic	0.0043
seq_s_4843	84313	intergenic	0.0133
seq_s_4843	84328	intergenic	0.0000
seq_s_4843	84343	intergenic	0.0567
seq_s_4843	84348	intergenic	0.0000
seq_s_4843	84350	intergenic	0.0642
seq_s_4843	84351	intergenic	0.0567
seq_s_4843	84372	intergenic	0.0697
seq_s_4843	84387	intergenic	0.0346
seq_s_4843	84388	intergenic	0.0346
seq_s_4843	84389	intergenic	0.0000
seq_s_4843	84398	intergenic	0.0000
seq_s_4843	84438	intergenic	0.0000
seq_s_4843	84443	intergenic	0.0000
seq_s_4843	84452	intergenic	0.0133
seq_s_4843	84459	intergenic	0.0718
seq_s_4843	84469	intergenic	0.0455
seq_s_4843	84492	intergenic	0.0000
seq_s_4843	84493	intergenic	0.0000
seq_s_4843	84519	intergenic	0.0567
seq_s_4843	84532	intergenic	0.0567
seq_s_4843	84534	intergenic	0.0642
seq_s_4843	84557	intergenic	0.0000
seq_s_4843	84571	intergenic	0.0059
seq_s_4843	84574	intergenic	0.0000
seq_s_4843	84586	intergenic	0.0125
seq_s_4843	84600	intergenic	0.0125
seq_s_4843	84615	intergenic	0.0151
seq_s_4843	84617	intergenic	0.0339
seq_s_4843	84621	intergenic	0.0419
seq_s_4843	84623	intergenic	0.0493
seq_s_4843	84632	intergenic	0.0246
seq_s_4843	84655	intergenic	0.0419
seq_s_4843	84675	intergenic	0.0419
seq_s_4843	84680	intergenic	0.0285
seq_s_4843	84702	intergenic	0.0116
seq_s_4843	84704	intergenic	0.0180
seq_s_4843	93412	intergenic	0.0180
seq_s_4843	93629	intergenic	0.0000
seq_s_4843	93694	intergenic	0.0000
seq_s_4843	93735	intergenic	0.0000
seq_s_4843	93962	intergenic	0.0175
seq_s_4843	94010	intergenic	0.0167
seq_s_4843	94044	intergenic	0.0144
seq_s_4843	94072	intergenic	0.0258
seq_s_4843	95176	intergenic	0.0000
seq_s_4843	95470	intergenic	0.0000
seq_s_4843	95497	intergenic	0.0005
seq_s_4843	95541	intergenic	0.0000
seq_s_4843	95557	intergenic	0.0061
seq_s_4843	95560	intergenic	0.0000
seq_s_4843	95573	intergenic	0.0000
seq_s_4843	95580	intergenic	0.0000
seq_s_4843	95626	intergenic	0.0000
seq_s_4843	96670	intergenic	0.0000
seq_s_4843	97426	intergenic	0.0000
seq_s_4843	97438	intergenic	0.0000
seq_s_4843	97440	intergenic	0.0246
seq_s_4843	97465	intergenic	0.0000
seq_s_4843	97938	intergenic	0.0000
seq_s_4843	97954	intergenic	0.0116
seq_s_4843	97968	intergenic	0.1029
seq_s_4843	97969	intergenic	0.0059
seq_s_4843	99051	intergenic	0.0130
seq_s_4843	99053	intergenic	0.0116
seq_s_4843	99061	intergenic	0.0298
seq_s_4843	99070	intergenic	0.0238
seq_s_4843	99082	intergenic	0.0000
seq_s_4843	99090	intergenic	0.0669
seq_s_4843	99092	intergenic	0.0000
seq_s_4843	101180	intergenic	0.0246
seq_s_4843	101184	intergenic	0.2086
seq_s_4843	101189	intergenic	0.0636
seq_s_4843	101201	intergenic	0.0636
seq_s_4843	101209	intergenic	0.0718
seq_s_4843	101221	intergenic	0.0092
seq_s_4843	101248	intergenic	0.0000
seq_s_4843	101267	intergenic	0.0566
seq_s_4843	101272	intergenic	0.0718
seq_s_4843	101285	intergenic	0.0728
seq_s_4843	101286	intergenic	0.0728
seq_s_4843	101295	intergenic	0.0000
seq_s_4843	101304	intergenic	0.0000
seq_s_4843	101322	intergenic	0.0059
seq_s_4843	101331	intergenic	0.0803
seq_s_4843	101350	intergenic	0.0528
seq_s_4843	101355	intergenic	0.0642
seq_s_4843	101357	intergenic	0.0803
seq_s_4843	101374	intergenic	0.2292
seq_s_4843	101382	intergenic	0.0298
seq_s_4843	101391	intergenic	0.0603
seq_s_4843	101405	intergenic	0.0130
seq_s_4843	101429	intergenic	0.0000
seq_s_4843	101430	intergenic	0.0298
seq_s_4843	101444	intergenic	0.0298
seq_s_4843	101446	intergenic	0.0642
seq_s_4843	101456	intergenic	0.1854
seq_s_4843	101465	intergenic	0.0636
seq_s_4843	101473	intergenic	0.0201
seq_s_4843	101475	intergenic	0.0000
seq_s_4843	101478	intergenic	0.0702
seq_s_4843	101492	intergenic	0.0636
seq_s_4843	101493	intergenic	0.0201
seq_s_4843	101498	intergenic	0.0708
seq_s_4843	101501	intergenic	0.0000
seq_s_4843	101503	intergenic	0.0059
seq_s_4843	101504	intergenic	0.0000
seq_s_4843	101507	intergenic	0.0000
seq_s_4843	101518	intergenic	0.2003
seq_s_4843	101523	intergenic	0.0000
seq_s_4843	101525	intergenic	0.0795
seq_s_4843	101534	intergenic	0.0728
seq_s_4843	101545	intergenic	0.0059
seq_s_4843	101552	intergenic	0.0151
seq_s_4843	101570	intergenic	0.0096
seq_s_4843	101575	intergenic	0.1725
seq_s_4843	101580	intergenic	0.0000
seq_s_4843	101583	intergenic	0.0582
seq_s_4843	101584	intergenic	0.0582
seq_s_4843	101586	intergenic	0.0000
seq_s_4843	101587	intergenic	0.0000
seq_s_4843	101597	intergenic	0.0298
seq_s_4843	101601	intergenic	0.0582
seq_s_4843	101604	intergenic	0.0000
seq_s_4843	101605	intergenic	0.0917
seq_s_4843	101617	intergenic	0.0642
seq_s_4843	101628	intergenic	0.0000
seq_s_4843	101638	intergenic	0.0512
seq_s_4843	101648	intergenic	0.0690
seq_s_4843	101659	intergenic	0.0419
seq_s_4843	101670	intergenic	0.1894
seq_s_4843	101673	intergenic	0.0669
seq_s_4843	101675	intergenic	0.0298
seq_s_4843	101685	intergenic	0.0728
seq_s_4843	101700	intergenic	0.0921
seq_s_4843	101703	intergenic	0.0567
seq_s_4843	101709	intergenic	0.0180
seq_s_4843	101717	intergenic	0.0180
seq_s_4843	101730	intergenic	0.0921
seq_s_4843	101734	intergenic	0.0728
seq_s_4843	101757	intergenic	0.0000
seq_s_4843	101760	intergenic	0.0766
seq_s_4843	101770	intergenic	0.0298
seq_s_4843	101771	intergenic	0.0246
seq_s_4843	101781	intergenic	0.0180
seq_s_4843	101792	intergenic	0.0728
seq_s_4843	101794	intergenic	0.0803
seq_s_4843	101795	intergenic	0.0728
seq_s_4843	101796	intergenic	0.0728
seq_s_4843	101809	intergenic	0.0498
seq_s_4843	101810	intergenic	0.0197
seq_s_4843	101821	intergenic	0.0045
seq_s_4843	101822	intergenic	0.0000
seq_s_4843	101848	intergenic	0.0654
seq_s_4843	101849	intergenic	0.0298
seq_s_4843	101855	intergenic	0.0000
seq_s_4843	101869	intergenic	0.0180
seq_s_4843	101872	intergenic	0.1989
seq_s_4843	101883	intergenic	0.0582
seq_s_4843	101886	intergenic	0.0272
seq_s_4843	101890	intergenic	0.0125
seq_s_4843	101894	intergenic	0.1706
seq_s_4843	101897	intergenic	0.0151
seq_s_4843	101901	intergenic	0.0832
seq_s_4843	101902	intergenic	0.0959
seq_s_4843	101906	intergenic	0.0210
seq_s_4843	101910	intergenic	0.0368
[truncated: 15,321 more rows]
