# Supplementary material for: Ecological genomics in the Northern krill uncovers loci for local adaptation across ocean basins
Source: Nat Commun. 2024 Aug 1;15:6297. doi: 10.1038/s41467-024-50239-7 (PMC11294593; doi:10.1038/s41467-024-50239-7)
Supplement: Supplementary file 15 — Source Data [file 41467_2024_50239_MOESM15_ESM.zip › Source_data/Source_data.Fig_S25/Source_data.Fig_S25B/iii.Frequenin.COM_SPAL_1_020600_XLOC_069996.fst.snps.tsv]

CHROM	POS	TYPE	fst
seq_s_369	500013	intergenic	0.0015
seq_s_369	500023	intergenic	0.0242
seq_s_369	500024	intergenic	0.0175
seq_s_369	500035	intergenic	0.0238
seq_s_369	500037	intergenic	0.0000
seq_s_369	500046	intergenic	0.0553
seq_s_369	500049	intergenic	0.0887
seq_s_369	500054	intergenic	0.0000
seq_s_369	500410	intergenic	0.0130
seq_s_369	500413	intergenic	0.0059
seq_s_369	500415	intergenic	0.0000
seq_s_369	500432	intergenic	0.0000
seq_s_369	500434	intergenic	0.0048
seq_s_369	500437	intergenic	0.0000
seq_s_369	500439	intergenic	0.0000
seq_s_369	500458	intergenic	0.0000
seq_s_369	500467	intergenic	0.0048
seq_s_369	500472	intergenic	0.0000
seq_s_369	500474	intergenic	0.0000
seq_s_369	500491	intergenic	0.0000
seq_s_369	500495	intergenic	0.0553
seq_s_369	500497	intergenic	0.0238
seq_s_369	500501	intergenic	0.0298
seq_s_369	500514	intergenic	0.0000
seq_s_369	500516	intergenic	0.0000
seq_s_369	500523	intergenic	0.0000
seq_s_369	500526	intergenic	0.0280
seq_s_369	500528	intergenic	0.0000
seq_s_369	500534	intergenic	0.0000
seq_s_369	500535	intergenic	0.0003
seq_s_369	500540	intergenic	0.0202
seq_s_369	500542	intergenic	0.0000
seq_s_369	500543	intergenic	0.0000
seq_s_369	500545	intergenic	0.0000
seq_s_369	500546	intergenic	0.0298
seq_s_369	500547	intergenic	0.0000
seq_s_369	500557	intergenic	0.0000
seq_s_369	500565	intergenic	0.0000
seq_s_369	500567	intergenic	0.0000
seq_s_369	500568	intergenic	0.0298
seq_s_369	500572	intergenic	0.0339
seq_s_369	500575	intergenic	0.0000
seq_s_369	500577	intergenic	0.0000
seq_s_369	500581	intergenic	0.0339
seq_s_369	500583	intergenic	0.0669
seq_s_369	500586	intergenic	0.0072
seq_s_369	500593	intergenic	0.0238
seq_s_369	500595	intergenic	0.0000
seq_s_369	500597	intergenic	0.0298
seq_s_369	500599	intergenic	0.0055
seq_s_369	500603	intergenic	0.0130
seq_s_369	500605	intergenic	0.0172
seq_s_369	500606	intergenic	0.0298
seq_s_369	500607	intergenic	0.0298
seq_s_369	500612	intergenic	0.0149
seq_s_369	500614	intergenic	0.0172
seq_s_369	500619	intergenic	0.0245
seq_s_369	500624	intergenic	0.0051
seq_s_369	500626	intergenic	0.0000
seq_s_369	500628	intergenic	0.0434
seq_s_369	500629	intergenic	0.0158
seq_s_369	500631	intergenic	0.0000
seq_s_369	500633	intergenic	0.0000
seq_s_369	500639	intergenic	0.0025
seq_s_369	500641	intergenic	0.0060
seq_s_369	500655	intergenic	0.0003
seq_s_369	500661	intergenic	0.0000
seq_s_369	500665	intergenic	0.0116
seq_s_369	500675	intergenic	0.0000
seq_s_369	500679	intergenic	0.0000
seq_s_369	500680	intergenic	0.0000
seq_s_369	500682	intergenic	0.0000
seq_s_369	500685	intergenic	0.0059
seq_s_369	500700	intergenic	0.0000
seq_s_369	500739	intergenic	0.0059
seq_s_369	500753	intergenic	0.0201
seq_s_369	500754	intergenic	0.0000
seq_s_369	500755	intergenic	0.0000
seq_s_369	500760	intergenic	0.0000
seq_s_369	500762	intergenic	0.0000
seq_s_369	500763	intergenic	0.0201
seq_s_369	500777	intergenic	0.0000
seq_s_369	500778	intergenic	0.0201
seq_s_369	500798	intergenic	0.0189
seq_s_369	500799	intergenic	0.0074
seq_s_369	500803	intergenic	0.0053
seq_s_369	500804	intergenic	0.0000
seq_s_369	500824	intergenic	0.0000
seq_s_369	500825	intergenic	0.0553
seq_s_369	500841	intergenic	0.0000
seq_s_369	500845	intergenic	0.0228
seq_s_369	500857	intergenic	0.0000
seq_s_369	500861	intergenic	0.0285
seq_s_369	500869	intergenic	0.0175
seq_s_369	500871	intergenic	0.0000
seq_s_369	500887	intergenic	0.0059
seq_s_369	509188	intergenic	0.0404
seq_s_369	509193	intergenic	0.0000
seq_s_369	509202	intergenic	0.0328
seq_s_369	509203	intergenic	0.0000
seq_s_369	509213	intergenic	0.0000
seq_s_369	509214	intergenic	0.0144
seq_s_369	509357	intergenic	0.1265
seq_s_369	509358	intergenic	0.0404
seq_s_369	509368	intergenic	0.0045
seq_s_369	509373	intergenic	0.0004
seq_s_369	509381	intergenic	0.0000
seq_s_369	509385	intergenic	0.0803
seq_s_369	509398	intergenic	0.0000
seq_s_369	509401	intergenic	0.0617
seq_s_369	509453	intergenic	0.0372
seq_s_369	509473	intergenic	0.0561
seq_s_369	509491	intergenic	0.0000
seq_s_369	509511	intergenic	0.0000
seq_s_369	509524	intergenic	0.0022
seq_s_369	509542	intergenic	0.0000
seq_s_369	509571	intergenic	0.0000
seq_s_369	509572	intergenic	0.0116
seq_s_369	509576	intergenic	0.0000
seq_s_369	509583	intergenic	0.0000
seq_s_369	509592	intergenic	0.0000
seq_s_369	509595	intergenic	0.0000
seq_s_369	509612	intergenic	0.0000
seq_s_369	509613	intergenic	0.0000
seq_s_369	509631	intergenic	0.0000
seq_s_369	509633	intergenic	0.0000
seq_s_369	509639	intergenic	0.0000
seq_s_369	511230	intergenic	0.0112
seq_s_369	511235	intergenic	0.0455
seq_s_369	511249	intergenic	0.0000
seq_s_369	511261	intergenic	0.0000
seq_s_369	511268	intergenic	0.0000
seq_s_369	511278	intergenic	0.0000
seq_s_369	511287	intergenic	0.0000
seq_s_369	511300	intergenic	0.0059
seq_s_369	511316	intergenic	0.0001
seq_s_369	511318	intergenic	0.0000
seq_s_369	511326	intergenic	0.0000
seq_s_369	511328	intergenic	0.0001
seq_s_369	511341	intergenic	0.0000
seq_s_369	511477	intergenic	0.0000
seq_s_369	511503	intergenic	0.0048
seq_s_369	511530	intergenic	0.0045
seq_s_369	511541	intergenic	0.0000
seq_s_369	511555	intergenic	0.0185
seq_s_369	511559	intergenic	0.0384
seq_s_369	511575	intergenic	0.0185
seq_s_369	511579	intergenic	0.0078
seq_s_369	511581	intergenic	0.0000
seq_s_369	511584	intergenic	0.0314
seq_s_369	511589	intergenic	0.0384
seq_s_369	511593	intergenic	0.0210
seq_s_369	511608	intergenic	0.0185
seq_s_369	511613	intergenic	0.0000
seq_s_369	511621	intergenic	0.0050
seq_s_369	511626	intergenic	0.0000
seq_s_369	511644	intergenic	0.0054
seq_s_369	511657	intergenic	0.0656
seq_s_369	511663	intergenic	0.0059
seq_s_369	511689	intergenic	0.0000
seq_s_369	511704	intergenic	0.0803
seq_s_369	511747	intergenic	0.0803
seq_s_369	511749	intergenic	0.0025
seq_s_369	511805	intergenic	0.0142
seq_s_369	511809	intergenic	0.0888
seq_s_369	511811	intergenic	0.1189
seq_s_369	511854	intergenic	0.0210
seq_s_369	511856	intergenic	0.1496
seq_s_369	511859	intergenic	0.0113
seq_s_369	512034	intergenic	0.0000
seq_s_369	512057	intergenic	0.0000
seq_s_369	512058	intergenic	0.0000
seq_s_369	514380	intergenic	0.0000
seq_s_369	514387	intergenic	0.0000
seq_s_369	514389	intergenic	0.0346
seq_s_369	514390	intergenic	0.0059
seq_s_369	516537	intergenic	0.0252
seq_s_369	516543	intergenic	0.0000
seq_s_369	516546	intergenic	0.0116
seq_s_369	516580	intergenic	0.0000
seq_s_369	516594	intergenic	0.0238
seq_s_369	516600	intergenic	0.0057
seq_s_369	516604	intergenic	0.0273
seq_s_369	516667	intergenic	0.0057
seq_s_369	516668	intergenic	0.0057
seq_s_369	516674	intergenic	0.0000
seq_s_369	516676	intergenic	0.0000
seq_s_369	520626	intergenic	0.0000
seq_s_369	520649	intergenic	0.0000
seq_s_369	520656	intergenic	0.0000
seq_s_369	520708	intergenic	0.0060
seq_s_369	520709	intergenic	0.0000
seq_s_369	520721	intergenic	0.0000
seq_s_369	520727	intergenic	0.0000
seq_s_369	520739	intergenic	0.0280
seq_s_369	520752	intergenic	0.0039
seq_s_369	520753	intergenic	0.0280
seq_s_369	520766	intergenic	0.0280
seq_s_369	520767	intergenic	0.0867
seq_s_369	520768	intergenic	0.0298
seq_s_369	520769	intergenic	0.0189
seq_s_369	520782	intergenic	0.0000
seq_s_369	520787	intergenic	0.0000
seq_s_369	520790	intergenic	0.0273
seq_s_369	520802	intergenic	0.0280
seq_s_369	520808	intergenic	0.0000
seq_s_369	520818	intergenic	0.0280
seq_s_369	520820	intergenic	0.0185
seq_s_369	520821	intergenic	0.0185
seq_s_369	520826	intergenic	0.0000
seq_s_369	520833	intergenic	0.0553
seq_s_369	520835	intergenic	0.0000
seq_s_369	520837	intergenic	0.0048
seq_s_369	520844	intergenic	0.0000
seq_s_369	520847	intergenic	0.0000
seq_s_369	520863	intergenic	0.0000
seq_s_369	520868	intergenic	0.0000
seq_s_369	520871	intergenic	0.0000
seq_s_369	520873	intergenic	0.0000
seq_s_369	520876	intergenic	0.0059
seq_s_369	520877	intergenic	0.0298
seq_s_369	520878	intergenic	0.0000
seq_s_369	520910	intergenic	0.0059
seq_s_369	520915	intergenic	0.0000
seq_s_369	520924	intergenic	0.0000
seq_s_369	520927	intergenic	0.0000
seq_s_369	520928	intergenic	0.0000
seq_s_369	520929	intergenic	0.0000
seq_s_369	520949	intergenic	0.0015
seq_s_369	520953	intergenic	0.0185
seq_s_369	520955	intergenic	0.0000
seq_s_369	520959	intergenic	0.0255
seq_s_369	521289	intergenic	0.0000
seq_s_369	521307	intergenic	0.0233
seq_s_369	521319	intergenic	0.0096
seq_s_369	521321	intergenic	0.0252
seq_s_369	521322	intergenic	0.0265
seq_s_369	521361	intergenic	0.0116
seq_s_369	521424	intergenic	0.0298
seq_s_369	521488	intergenic	0.0052
seq_s_369	521679	intergenic	0.0000
seq_s_369	521688	intergenic	0.0000
seq_s_369	521712	intergenic	0.0000
seq_s_369	521725	intergenic	0.0000
seq_s_369	521740	intergenic	0.0130
seq_s_369	521751	intergenic	0.0000
seq_s_369	521762	intergenic	0.0000
seq_s_369	521768	intergenic	0.0000
seq_s_369	521771	intergenic	0.0000
seq_s_369	521810	intergenic	0.0000
seq_s_369	522221	intergenic	0.0000
seq_s_369	522223	intergenic	0.0189
seq_s_369	522224	intergenic	0.0000
seq_s_369	522228	intergenic	0.0000
seq_s_369	522232	intergenic	0.0000
seq_s_369	522234	intergenic	0.0602
seq_s_369	522235	intergenic	0.0201
seq_s_369	522245	intergenic	0.0130
seq_s_369	522246	intergenic	0.0000
seq_s_369	522247	intergenic	0.0000
seq_s_369	522257	intergenic	0.0015
seq_s_369	522262	intergenic	0.0365
seq_s_369	522263	intergenic	0.0000
seq_s_369	522286	intergenic	0.0116
seq_s_369	522290	intergenic	0.0000
seq_s_369	522292	intergenic	0.0298
seq_s_369	522302	intergenic	0.0000
seq_s_369	522305	intergenic	0.0000
seq_s_369	522306	intergenic	0.0298
seq_s_369	522312	intergenic	0.0238
seq_s_369	522313	intergenic	0.0000
seq_s_369	522314	intergenic	0.0000
seq_s_369	522318	intergenic	0.0000
seq_s_369	522320	intergenic	0.0000
seq_s_369	522323	intergenic	0.0000
seq_s_369	522324	intergenic	0.0000
seq_s_369	522325	intergenic	0.0000
seq_s_369	522327	intergenic	0.0059
seq_s_369	522328	intergenic	0.0669
seq_s_369	522333	intergenic	0.0000
seq_s_369	522334	intergenic	0.0059
seq_s_369	522340	intergenic	0.0000
seq_s_369	522341	intergenic	0.0669
seq_s_369	522343	intergenic	0.0313
seq_s_369	522344	intergenic	0.0407
seq_s_369	522346	intergenic	0.0000
seq_s_369	522351	intergenic	0.0298
seq_s_369	522352	intergenic	0.0000
seq_s_369	522355	intergenic	0.0183
seq_s_369	522357	intergenic	0.0000
seq_s_369	522360	intergenic	0.0000
seq_s_369	522364	intergenic	0.0000
seq_s_369	522365	intergenic	0.0000
seq_s_369	522368	intergenic	0.0543
seq_s_369	522375	intergenic	0.0000
seq_s_369	522378	intergenic	0.0059
seq_s_369	522379	intergenic	0.0000
seq_s_369	522389	intergenic	0.0201
seq_s_369	522392	intergenic	0.0000
seq_s_369	522398	intergenic	0.0298
seq_s_369	522403	intergenic	0.0000
seq_s_369	522407	intergenic	0.0000
seq_s_369	522410	intergenic	0.0000
seq_s_369	522547	intergenic	0.0669
seq_s_369	522551	intergenic	0.0273
seq_s_369	522560	intergenic	0.0059
seq_s_369	522562	intergenic	0.0000
seq_s_369	522580	intergenic	0.0000
seq_s_369	522602	intergenic	0.0059
seq_s_369	522603	intergenic	0.0000
seq_s_369	522605	intergenic	0.0000
seq_s_369	522614	intergenic	0.0000
seq_s_369	522629	intergenic	0.0059
seq_s_369	522630	intergenic	0.0003
seq_s_369	522632	intergenic	0.0116
seq_s_369	522638	intergenic	0.0059
seq_s_369	522643	intergenic	0.0000
seq_s_369	522647	intergenic	0.0669
seq_s_369	522648	intergenic	0.0130
seq_s_369	522654	intergenic	0.0669
seq_s_369	522657	intergenic	0.0059
seq_s_369	522660	intergenic	0.0000
seq_s_369	522662	intergenic	0.0130
seq_s_369	522663	intergenic	0.0000
seq_s_369	522665	intergenic	0.0000
seq_s_369	522669	intergenic	0.0000
seq_s_369	522670	intergenic	0.0298
seq_s_369	522671	intergenic	0.0000
seq_s_369	522672	intergenic	0.0238
seq_s_369	522674	intergenic	0.0000
seq_s_369	522676	intergenic	0.0000
seq_s_369	522681	intergenic	0.0298
seq_s_369	522684	intergenic	0.0130
seq_s_369	522687	intergenic	0.0000
seq_s_369	522693	intergenic	0.0000
seq_s_369	522694	intergenic	0.0298
seq_s_369	522695	intergenic	0.0000
seq_s_369	522707	intergenic	0.0048
seq_s_369	522712	intergenic	0.0298
seq_s_369	522713	intergenic	0.0000
seq_s_369	522715	intergenic	0.0000
seq_s_369	522719	intergenic	0.0000
seq_s_369	522724	intergenic	0.0298
seq_s_369	522728	intergenic	0.0298
seq_s_369	522730	intergenic	0.0000
seq_s_369	522740	intergenic	0.0669
seq_s_369	522742	intergenic	0.0298
seq_s_369	522770	intergenic	0.0000
seq_s_369	522776	intergenic	0.0059
seq_s_369	522780	intergenic	0.0000
seq_s_369	522782	intergenic	0.0000
seq_s_369	522783	intergenic	0.0000
seq_s_369	522800	intergenic	0.0000
seq_s_369	522801	intergenic	0.0000
seq_s_369	522810	intergenic	0.0000
seq_s_369	522817	intergenic	0.0059
seq_s_369	522826	intergenic	0.0000
seq_s_369	522847	intergenic	0.0298
seq_s_369	522848	intergenic	0.0000
seq_s_369	522850	intergenic	0.0000
seq_s_369	522860	intergenic	0.0669
seq_s_369	522918	intergenic	0.0000
seq_s_369	522953	intergenic	0.0298
seq_s_369	522958	intergenic	0.0059
seq_s_369	522970	intergenic	0.0000
seq_s_369	522971	intergenic	0.0201
seq_s_369	523004	intergenic	0.0000
seq_s_369	523018	intergenic	0.0000
seq_s_369	523020	intergenic	0.0346
seq_s_369	523023	intergenic	0.0000
seq_s_369	523024	intergenic	0.0346
seq_s_369	523026	intergenic	0.0000
seq_s_369	523031	intergenic	0.0346
seq_s_369	523032	intergenic	0.0346
seq_s_369	523034	intergenic	0.0298
seq_s_369	523038	intergenic	0.0000
seq_s_369	523039	intergenic	0.0000
seq_s_369	523040	intergenic	0.0059
seq_s_369	523043	intergenic	0.0298
seq_s_369	523044	intergenic	0.0000
seq_s_369	523048	intergenic	0.0000
seq_s_369	523049	intergenic	0.0059
seq_s_369	523052	intergenic	0.0000
seq_s_369	523056	intergenic	0.0130
seq_s_369	523057	intergenic	0.0419
seq_s_369	523058	intergenic	0.0000
seq_s_369	523061	intergenic	0.0384
seq_s_369	523069	intergenic	0.0000
seq_s_369	523070	intergenic	0.0059
seq_s_369	523071	intergenic	0.0238
seq_s_369	523073	intergenic	0.0000
seq_s_369	523074	intergenic	0.0669
seq_s_369	523079	intergenic	0.0000
seq_s_369	523082	intergenic	0.0000
seq_s_369	523083	intergenic	0.0000
seq_s_369	523084	intergenic	0.0000
seq_s_369	523085	intergenic	0.0151
seq_s_369	523086	intergenic	0.0000
seq_s_369	523087	intergenic	0.0000
seq_s_369	523089	intergenic	0.0339
seq_s_369	523090	intergenic	0.0130
seq_s_369	523091	intergenic	0.0238
seq_s_369	523092	intergenic	0.0000
seq_s_369	523094	intergenic	0.0794
seq_s_369	523095	intergenic	0.0794
seq_s_369	523096	intergenic	0.0000
seq_s_369	523103	intergenic	0.0130
seq_s_369	523105	intergenic	0.0000
seq_s_369	523113	intergenic	0.0180
seq_s_369	523116	intergenic	0.0000
seq_s_369	523118	intergenic	0.0280
seq_s_369	523121	intergenic	0.0059
seq_s_369	523124	intergenic	0.0000
seq_s_369	523126	intergenic	0.0000
seq_s_369	523127	intergenic	0.0238
seq_s_369	523130	intergenic	0.0201
seq_s_369	523131	intergenic	0.0000
seq_s_369	523132	intergenic	0.0298
seq_s_369	523135	intergenic	0.0452
seq_s_369	523136	intergenic	0.0000
seq_s_369	523138	intergenic	0.0000
seq_s_369	523142	intergenic	0.0000
seq_s_369	523147	intergenic	0.0000
seq_s_369	523148	intergenic	0.0000
seq_s_369	523149	intergenic	0.0669
seq_s_369	523151	intergenic	0.0298
seq_s_369	523157	intergenic	0.0000
seq_s_369	523158	intergenic	0.0000
seq_s_369	523159	intergenic	0.0298
seq_s_369	523164	intergenic	0.0298
seq_s_369	523168	intergenic	0.0000
seq_s_369	523169	intergenic	0.0059
seq_s_369	523170	intergenic	0.0000
seq_s_369	523191	intergenic	0.0000
seq_s_369	523195	intergenic	0.0298
seq_s_369	523197	intergenic	0.0000
seq_s_369	523208	intergenic	0.0238
seq_s_369	523210	intergenic	0.0298
seq_s_369	523211	intergenic	0.0298
seq_s_369	523215	intergenic	0.0000
seq_s_369	523216	intergenic	0.0669
seq_s_369	523222	intergenic	0.0059
seq_s_369	523225	intergenic	0.0059
seq_s_369	523227	intergenic	0.0669
seq_s_369	523232	intergenic	0.0059
seq_s_369	523233	intergenic	0.0238
seq_s_369	523234	intergenic	0.1029
seq_s_369	523244	intergenic	0.0130
seq_s_369	523247	intergenic	0.0280
seq_s_369	523248	intergenic	0.0561
seq_s_369	523249	intergenic	0.0130
seq_s_369	523250	intergenic	0.0059
seq_s_369	523251	intergenic	0.0000
seq_s_369	523255	intergenic	0.0000
seq_s_369	523260	intergenic	0.0000
seq_s_369	523261	intergenic	0.0000
seq_s_369	523265	intergenic	0.0000
seq_s_369	523266	intergenic	0.0189
seq_s_369	523271	intergenic	0.0000
seq_s_369	523276	intergenic	0.0000
seq_s_369	523279	intergenic	0.0238
seq_s_369	523280	intergenic	0.0000
seq_s_369	523286	intergenic	0.0048
seq_s_369	523290	intergenic	0.0000
seq_s_369	523292	intergenic	0.0000
seq_s_369	523296	intergenic	0.0298
seq_s_369	523298	intergenic	0.0059
seq_s_369	523300	intergenic	0.0298
seq_s_369	523304	intergenic	0.0000
seq_s_369	523305	intergenic	0.0000
seq_s_369	523306	intergenic	0.0000
seq_s_369	523308	intergenic	0.0048
seq_s_369	523313	intergenic	0.0000
seq_s_369	523316	intergenic	0.0000
seq_s_369	523317	intergenic	0.0000
seq_s_369	523318	intergenic	0.0000
seq_s_369	523327	intergenic	0.0000
seq_s_369	523328	intergenic	0.0000
seq_s_369	523336	intergenic	0.0238
seq_s_369	523338	intergenic	0.0000
seq_s_369	523340	intergenic	0.0059
seq_s_369	523344	intergenic	0.0000
seq_s_369	523346	intergenic	0.0298
seq_s_369	523347	intergenic	0.0059
seq_s_369	523349	intergenic	0.0059
seq_s_369	523351	intergenic	0.0000
seq_s_369	523352	intergenic	0.0000
seq_s_369	523363	intergenic	0.0000
seq_s_369	523365	intergenic	0.0130
seq_s_369	523367	intergenic	0.0000
seq_s_369	523374	intergenic	0.0185
seq_s_369	523381	intergenic	0.0048
seq_s_369	523382	intergenic	0.0048
seq_s_369	523383	intergenic	0.0059
seq_s_369	523384	intergenic	0.0005
seq_s_369	523385	intergenic	0.0000
seq_s_369	523389	intergenic	0.0000
seq_s_369	523393	intergenic	0.0000
seq_s_369	523394	intergenic	0.0000
seq_s_369	523396	intergenic	0.0000
seq_s_369	523399	intergenic	0.0003
seq_s_369	523400	intergenic	0.0000
seq_s_369	523406	intergenic	0.0000
seq_s_369	523407	intergenic	0.0000
seq_s_369	523408	intergenic	0.0669
seq_s_369	523416	intergenic	0.0000
seq_s_369	523417	intergenic	0.0059
seq_s_369	523421	intergenic	0.0000
seq_s_369	523422	intergenic	0.0298
seq_s_369	523423	intergenic	0.0298
seq_s_369	523431	intergenic	0.0000
seq_s_369	523436	intergenic	0.0000
seq_s_369	523439	intergenic	0.0000
seq_s_369	523440	intergenic	0.0000
seq_s_369	523447	intergenic	0.0201
seq_s_369	523450	intergenic	0.0130
seq_s_369	523451	intergenic	0.0298
seq_s_369	523454	intergenic	0.0298
seq_s_369	523460	intergenic	0.0000
seq_s_369	523469	intergenic	0.0059
seq_s_369	523471	intergenic	0.0298
seq_s_369	523488	intergenic	0.0669
seq_s_369	523489	intergenic	0.0000
seq_s_369	523490	intergenic	0.0000
seq_s_369	523496	intergenic	0.0298
seq_s_369	523504	intergenic	0.0000
seq_s_369	523509	intergenic	0.0000
seq_s_369	523510	intergenic	0.0000
seq_s_369	523511	intergenic	0.0000
seq_s_369	523512	intergenic	0.0000
seq_s_369	523514	intergenic	0.0669
seq_s_369	523515	intergenic	0.0298
seq_s_369	523517	intergenic	0.0059
seq_s_369	523524	intergenic	0.0238
seq_s_369	523525	intergenic	0.0000
seq_s_369	523527	intergenic	0.0000
seq_s_369	523537	intergenic	0.0129
seq_s_369	523538	intergenic	0.0106
seq_s_369	523539	intergenic	0.0059
seq_s_369	523543	intergenic	0.0000
seq_s_369	523547	intergenic	0.0298
seq_s_369	523553	intergenic	0.0130
seq_s_369	523556	intergenic	0.0298
seq_s_369	523569	intergenic	0.0000
seq_s_369	523570	intergenic	0.0000
seq_s_369	523574	intergenic	0.0000
seq_s_369	523578	intergenic	0.0561
seq_s_369	523580	intergenic	0.0059
seq_s_369	523586	intergenic	0.0000
seq_s_369	523589	intergenic	0.0000
seq_s_369	523590	intergenic	0.0059
seq_s_369	523595	intergenic	0.0238
seq_s_369	523602	intergenic	0.0059
seq_s_369	523614	intergenic	0.0298
seq_s_369	523615	intergenic	0.0298
seq_s_369	523622	intergenic	0.0000
seq_s_369	523627	intergenic	0.0130
seq_s_369	523629	intergenic	0.0000
seq_s_369	523632	intergenic	0.0545
seq_s_369	523636	intergenic	0.0059
seq_s_369	523637	intergenic	0.0298
seq_s_369	523654	intergenic	0.0000
seq_s_369	523666	intergenic	0.0298
seq_s_369	523667	intergenic	0.0298
seq_s_369	523668	intergenic	0.0000
seq_s_369	523669	intergenic	0.0000
seq_s_369	523670	intergenic	0.0000
seq_s_369	523671	intergenic	0.0000
seq_s_369	523674	intergenic	0.0151
seq_s_369	523675	intergenic	0.0059
seq_s_369	523676	intergenic	0.0000
seq_s_369	523678	intergenic	0.0059
seq_s_369	523679	intergenic	0.0298
seq_s_369	523683	intergenic	0.0000
seq_s_369	523684	intergenic	0.0000
seq_s_369	523685	intergenic	0.0001
seq_s_369	523690	intergenic	0.0130
seq_s_369	523691	intergenic	0.0000
seq_s_369	523693	intergenic	0.0273
seq_s_369	523694	intergenic	0.0000
seq_s_369	523695	intergenic	0.0000
seq_s_369	523698	intergenic	0.0669
seq_s_369	523699	intergenic	0.0000
seq_s_369	523700	intergenic	0.0000
seq_s_369	523703	intergenic	0.0000
seq_s_369	523705	intergenic	0.0000
seq_s_369	523706	intergenic	0.0116
seq_s_369	523707	intergenic	0.0000
seq_s_369	523710	intergenic	0.0000
seq_s_369	523711	intergenic	0.0059
seq_s_369	523715	intergenic	0.0000
seq_s_369	523727	intergenic	0.0059
seq_s_369	523729	intergenic	0.0144
seq_s_369	523733	intergenic	0.0000
seq_s_369	523736	intergenic	0.0059
seq_s_369	523739	intergenic	0.0032
seq_s_369	523741	intergenic	0.0000
seq_s_369	523748	intergenic	0.0298
seq_s_369	523749	intergenic	0.0000
seq_s_369	523750	intergenic	0.0000
seq_s_369	523773	intergenic	0.0000
seq_s_369	523776	intergenic	0.0000
seq_s_369	523778	intergenic	0.0238
seq_s_369	523781	intergenic	0.0000
seq_s_369	523784	intergenic	0.0553
seq_s_369	523785	intergenic	0.0000
seq_s_369	523787	intergenic	0.0000
seq_s_369	523788	intergenic	0.0000
seq_s_369	523792	intergenic	0.0000
seq_s_369	523804	intergenic	0.0094
seq_s_369	523807	intergenic	0.0000
seq_s_369	523810	intergenic	0.0000
seq_s_369	523812	intergenic	0.0030
seq_s_369	523816	intergenic	0.0045
seq_s_369	523821	intergenic	0.0000
seq_s_369	523824	intergenic	0.0000
seq_s_369	523825	intergenic	0.0000
seq_s_369	523837	intergenic	0.0059
seq_s_369	523840	intergenic	0.0059
seq_s_369	523841	intergenic	0.0000
seq_s_369	523846	intergenic	0.0078
seq_s_369	523848	intergenic	0.0298
seq_s_369	523854	intergenic	0.0000
seq_s_369	523866	intergenic	0.0000
seq_s_369	523874	intergenic	0.0059
seq_s_369	523878	intergenic	0.0059
seq_s_369	523889	intergenic	0.0298
seq_s_369	523893	intergenic	0.0000
seq_s_369	523907	intergenic	0.0000
seq_s_369	523913	intergenic	0.0000
seq_s_369	523919	intergenic	0.0238
seq_s_369	523921	intergenic	0.0000
seq_s_369	523933	intergenic	0.0130
seq_s_369	523934	intergenic	0.0314
seq_s_369	523936	intergenic	0.0059
seq_s_369	523937	intergenic	0.0298
seq_s_369	523941	intergenic	0.0059
seq_s_369	523942	intergenic	0.0055
seq_s_369	523947	intergenic	0.0059
seq_s_369	523954	intergenic	0.0201
seq_s_369	523977	intergenic	0.0130
seq_s_369	523978	intergenic	0.0130
seq_s_369	523980	intergenic	0.0000
seq_s_369	523988	intergenic	0.0116
seq_s_369	524006	intergenic	0.0000
seq_s_369	524009	intergenic	0.0000
seq_s_369	524012	intergenic	0.0298
seq_s_369	524019	intergenic	0.0000
seq_s_369	524024	intergenic	0.0000
seq_s_369	524032	intergenic	0.0000
seq_s_369	524034	intergenic	0.0194
seq_s_369	524045	intergenic	0.0000
seq_s_369	524048	intergenic	0.0000
seq_s_369	524049	intergenic	0.0002
seq_s_369	524061	intergenic	0.0000
seq_s_369	524069	intergenic	0.0298
seq_s_369	524077	intergenic	0.0000
seq_s_369	524078	intergenic	0.0059
seq_s_369	524084	intergenic	0.0059
seq_s_369	524085	intergenic	0.0000
seq_s_369	524092	intergenic	0.0000
seq_s_369	524093	intergenic	0.0553
seq_s_369	524096	intergenic	0.0059
seq_s_369	524097	intergenic	0.0059
seq_s_369	524099	intergenic	0.0298
seq_s_369	524103	intergenic	0.0298
seq_s_369	524104	intergenic	0.0000
seq_s_369	524105	intergenic	0.0298
seq_s_369	524106	intergenic	0.0000
seq_s_369	524108	intergenic	0.0000
seq_s_369	524109	intergenic	0.0000
seq_s_369	524117	intergenic	0.0000
seq_s_369	524124	intergenic	0.0059
seq_s_369	524125	intergenic	0.0059
seq_s_369	524131	intergenic	0.0000
seq_s_369	524132	intergenic	0.0000
seq_s_369	524137	intergenic	0.0059
seq_s_369	524151	intergenic	0.0298
seq_s_369	524152	intergenic	0.0000
seq_s_369	524159	intergenic	0.0000
seq_s_369	524161	intergenic	0.0000
seq_s_369	524164	intergenic	0.0000
seq_s_369	524165	intergenic	0.0000
seq_s_369	524173	intergenic	0.0000
seq_s_369	524175	intergenic	0.0130
seq_s_369	524176	intergenic	0.0000
seq_s_369	524187	intergenic	0.0000
seq_s_369	524190	intergenic	0.0985
seq_s_369	524195	intergenic	0.1029
seq_s_369	524202	intergenic	0.0000
seq_s_369	524203	intergenic	0.0000
seq_s_369	524216	intergenic	0.0298
seq_s_369	524219	intergenic	0.0130
seq_s_369	524221	intergenic	0.0059
seq_s_369	524232	intergenic	0.0048
seq_s_369	524235	intergenic	0.0000
seq_s_369	524241	intergenic	0.0130
seq_s_369	524245	intergenic	0.0000
seq_s_369	524249	intergenic	0.1264
seq_s_369	524250	intergenic	0.0000
seq_s_369	524257	intergenic	0.0000
seq_s_369	524260	intergenic	0.0000
seq_s_369	524263	intergenic	0.0000
seq_s_369	524270	intergenic	0.0000
seq_s_369	524273	intergenic	0.0000
seq_s_369	524274	intergenic	0.0000
seq_s_369	524275	intergenic	0.0298
seq_s_369	524277	intergenic	0.0000
seq_s_369	524288	intergenic	0.0298
seq_s_369	524289	intergenic	0.0298
seq_s_369	524290	intergenic	0.0000
seq_s_369	524296	intergenic	0.0000
seq_s_369	524301	intergenic	0.0000
seq_s_369	524306	intergenic	0.0059
seq_s_369	524318	intergenic	0.0059
seq_s_369	524322	intergenic	0.0669
seq_s_369	524324	intergenic	0.0059
seq_s_369	524327	intergenic	0.0000
seq_s_369	524329	intergenic	0.0000
seq_s_369	524338	intergenic	0.0346
seq_s_369	524339	intergenic	0.0078
seq_s_369	524342	intergenic	0.0000
seq_s_369	524361	intergenic	0.0000
seq_s_369	524363	intergenic	0.0298
seq_s_369	524373	intergenic	0.0000
seq_s_369	524377	intergenic	0.0059
seq_s_369	524378	intergenic	0.0000
seq_s_369	524390	intergenic	0.0000
seq_s_369	524394	intergenic	0.0000
seq_s_369	524396	intergenic	0.0000
seq_s_369	524397	intergenic	0.0116
seq_s_369	524408	intergenic	0.0000
seq_s_369	524410	intergenic	0.0298
seq_s_369	524411	intergenic	0.0000
seq_s_369	524414	intergenic	0.0238
seq_s_369	524416	intergenic	0.0000
seq_s_369	524421	intergenic	0.0000
seq_s_369	524426	intergenic	0.0000
seq_s_369	524434	intergenic	0.0000
seq_s_369	524441	intergenic	0.0000
seq_s_369	524451	intergenic	0.0059
seq_s_369	524457	intergenic	0.0000
seq_s_369	524458	intergenic	0.0000
seq_s_369	524462	intergenic	0.0000
seq_s_369	524465	intergenic	0.0000
seq_s_369	524471	intergenic	0.0000
seq_s_369	524472	intergenic	0.0298
seq_s_369	524477	intergenic	0.0059
seq_s_369	524479	intergenic	0.0280
seq_s_369	524484	intergenic	0.0059
seq_s_369	524487	intergenic	0.0000
seq_s_369	524491	intergenic	0.0048
seq_s_369	524493	intergenic	0.0059
seq_s_369	524514	intergenic	0.0130
seq_s_369	524515	intergenic	0.0000
seq_s_369	524519	intergenic	0.0000
seq_s_369	524545	intergenic	0.0059
seq_s_369	524552	intergenic	0.0298
seq_s_369	524556	intergenic	0.0000
seq_s_369	524557	intergenic	0.0000
seq_s_369	524575	intergenic	0.0000
seq_s_369	524578	intergenic	0.0059
seq_s_369	524583	intergenic	0.0059
seq_s_369	524585	intergenic	0.0000
seq_s_369	524589	intergenic	0.0000
seq_s_369	524593	intergenic	0.0000
seq_s_369	524596	intergenic	0.0000
seq_s_369	524617	intergenic	0.0000
seq_s_369	524619	intergenic	0.0238
seq_s_369	524621	intergenic	0.0059
seq_s_369	524622	intergenic	0.0000
seq_s_369	524629	intergenic	0.0059
seq_s_369	524633	intergenic	0.0000
seq_s_369	524642	intergenic	0.1029
seq_s_369	524647	intergenic	0.0000
seq_s_369	524650	intergenic	0.0000
seq_s_369	524652	intergenic	0.0059
seq_s_369	524660	intergenic	0.0000
seq_s_369	524661	intergenic	0.0059
seq_s_369	524668	intergenic	0.0000
seq_s_369	524669	intergenic	0.0238
seq_s_369	524673	intergenic	0.0669
seq_s_369	524676	intergenic	0.0298
seq_s_369	524680	intergenic	0.0000
seq_s_369	524681	intergenic	0.0000
seq_s_369	524684	intergenic	0.0059
seq_s_369	524686	intergenic	0.0000
seq_s_369	524688	intergenic	0.0000
seq_s_369	524693	intergenic	0.0000
seq_s_369	524698	intergenic	0.0000
seq_s_369	524706	intergenic	0.0059
seq_s_369	524715	intergenic	0.0000
seq_s_369	524717	intergenic	0.0000
seq_s_369	524718	intergenic	0.0000
seq_s_369	524721	intergenic	0.0000
seq_s_369	524722	intergenic	0.0000
seq_s_369	524728	intergenic	0.0000
seq_s_369	524729	intergenic	0.0000
seq_s_369	524734	intergenic	0.0130
seq_s_369	524740	intergenic	0.0000
seq_s_369	524741	intergenic	0.0298
seq_s_369	524744	intergenic	0.0000
seq_s_369	524746	intergenic	0.0059
seq_s_369	524761	intergenic	0.0000
seq_s_369	524762	intergenic	0.0238
seq_s_369	524770	intergenic	0.0000
seq_s_369	524775	intergenic	0.0298
seq_s_369	524776	intergenic	0.0000
seq_s_369	524778	intergenic	0.0000
seq_s_369	524786	intergenic	0.0059
seq_s_369	524787	intergenic	0.0000
seq_s_369	524792	intergenic	0.0000
seq_s_369	524794	intergenic	0.0000
seq_s_369	524800	intergenic	0.0298
seq_s_369	524802	intergenic	0.0059
seq_s_369	524806	intergenic	0.0103
seq_s_369	524811	intergenic	0.0469
seq_s_369	524814	intergenic	0.0059
seq_s_369	524825	intergenic	0.0000
seq_s_369	524834	intergenic	0.0000
seq_s_369	524835	intergenic	0.0298
seq_s_369	524836	intergenic	0.0000
seq_s_369	524840	intergenic	0.0704
seq_s_369	524842	intergenic	0.0000
seq_s_369	524843	intergenic	0.0222
seq_s_369	524845	intergenic	0.0000
seq_s_369	524846	intergenic	0.0000
seq_s_369	524848	intergenic	0.0000
seq_s_369	524850	intergenic	0.0000
seq_s_369	524851	intergenic	0.0669
seq_s_369	524855	intergenic	0.0000
seq_s_369	524856	intergenic	0.0298
seq_s_369	524860	intergenic	0.0000
seq_s_369	524862	intergenic	0.0000
seq_s_369	524864	intergenic	0.0298
seq_s_369	524865	intergenic	0.0000
seq_s_369	524874	intergenic	0.1226
seq_s_369	524877	intergenic	0.1029
seq_s_369	524885	intergenic	0.0059
seq_s_369	524893	intergenic	0.0238
seq_s_369	524894	intergenic	0.0000
seq_s_369	524896	intergenic	0.0059
seq_s_369	524898	intergenic	0.0000
seq_s_369	524905	intergenic	0.0000
seq_s_369	524910	intergenic	0.0000
seq_s_369	524927	intergenic	0.0003
seq_s_369	524928	intergenic	0.0116
seq_s_369	524936	intergenic	0.0000
seq_s_369	524939	intergenic	0.0000
seq_s_369	524940	intergenic	0.0000
seq_s_369	524949	intergenic	0.0074
seq_s_369	524954	intergenic	0.1029
seq_s_369	524959	intergenic	0.0059
seq_s_369	524961	intergenic	0.0000
seq_s_369	524962	intergenic	0.0059
seq_s_369	524969	intergenic	0.0000
seq_s_369	524970	intergenic	0.0000
seq_s_369	524971	intergenic	0.0059
seq_s_369	524976	intergenic	0.0059
seq_s_369	524979	intergenic	0.0298
seq_s_369	524980	intergenic	0.0298
seq_s_369	524982	intergenic	0.0000
seq_s_369	524985	intergenic	0.0001
seq_s_369	524994	intergenic	0.0059
seq_s_369	524996	intergenic	0.0000
seq_s_369	525006	intergenic	0.0000
seq_s_369	525007	intergenic	0.0059
seq_s_369	525015	intergenic	0.0059
seq_s_369	525016	intergenic	0.0003
seq_s_369	525019	intergenic	0.0003
seq_s_369	525023	intergenic	0.0130
seq_s_369	525029	intergenic	0.0298
seq_s_369	525033	intergenic	0.0027
seq_s_369	525038	intergenic	0.0298
seq_s_369	525048	intergenic	0.0130
seq_s_369	525053	intergenic	0.0130
seq_s_369	525058	intergenic	0.0000
seq_s_369	525059	intergenic	0.0000
seq_s_369	525065	intergenic	0.0000
seq_s_369	525071	intergenic	0.0000
seq_s_369	525086	intergenic	0.0000
seq_s_369	525089	intergenic	0.0175
seq_s_369	525098	intergenic	0.0000
seq_s_369	525120	intergenic	0.0114
seq_s_369	525121	intergenic	0.0202
seq_s_369	525124	intergenic	0.0000
seq_s_369	525155	intergenic	0.0000
seq_s_369	525162	intergenic	0.0298
seq_s_369	525165	intergenic	0.0059
seq_s_369	525167	intergenic	0.0732
seq_s_369	525168	intergenic	0.0130
seq_s_369	525170	intergenic	0.0273
seq_s_369	525177	intergenic	0.0000
seq_s_369	525180	intergenic	0.0048
seq_s_369	525183	intergenic	0.0059
seq_s_369	525185	intergenic	0.0059
seq_s_369	525189	intergenic	0.0000
seq_s_369	525190	intergenic	0.0298
seq_s_369	525194	intergenic	0.0059
seq_s_369	525197	intergenic	0.0059
seq_s_369	525202	intergenic	0.0000
seq_s_369	525203	intergenic	0.0059
seq_s_369	525206	intergenic	0.0098
seq_s_369	525212	intergenic	0.0000
seq_s_369	525226	intergenic	0.0298
seq_s_369	525231	intergenic	0.0000
seq_s_369	525240	intergenic	0.0298
seq_s_369	525242	intergenic	0.0238
seq_s_369	525253	intergenic	0.0000
seq_s_369	525261	intergenic	0.0059
seq_s_369	525269	intergenic	0.0000
seq_s_369	525271	intergenic	0.0000
seq_s_369	525272	intergenic	0.0000
seq_s_369	525274	intergenic	0.0059
seq_s_369	525281	intergenic	0.0000
seq_s_369	525283	intergenic	0.0000
seq_s_369	525294	intergenic	0.0000
seq_s_369	525303	intergenic	0.0059
seq_s_369	525311	intergenic	0.0059
seq_s_369	525312	intergenic	0.0059
seq_s_369	525314	intergenic	0.0059
seq_s_369	525315	intergenic	0.0000
seq_s_369	525323	intergenic	0.0062
seq_s_369	525326	intergenic	0.0130
seq_s_369	525332	intergenic	0.0000
seq_s_369	525336	intergenic	0.0000
seq_s_369	525341	intergenic	0.0000
seq_s_369	525342	intergenic	0.0059
seq_s_369	525343	intergenic	0.0444
seq_s_369	525355	intergenic	0.0298
seq_s_369	525380	intergenic	0.0000
seq_s_369	525385	intergenic	0.0000
seq_s_369	525387	intergenic	0.0000
seq_s_369	525388	intergenic	0.0000
seq_s_369	525397	intergenic	0.0298
seq_s_369	525398	intergenic	0.0059
seq_s_369	525405	intergenic	0.0000
seq_s_369	525407	intergenic	0.0059
seq_s_369	525409	intergenic	0.0000
seq_s_369	525438	intergenic	0.0384
seq_s_369	525441	intergenic	0.0238
seq_s_369	525444	intergenic	0.0000
seq_s_369	525453	intergenic	0.0298
seq_s_369	525462	intergenic	0.0000
seq_s_369	525466	intergenic	0.0298
seq_s_369	525472	intergenic	0.0000
seq_s_369	525473	intergenic	0.0000
seq_s_369	525479	intergenic	0.0298
seq_s_369	525497	intergenic	0.0298
seq_s_369	525526	intergenic	0.0000
seq_s_369	525770	intergenic	0.0273
seq_s_369	525785	intergenic	0.0298
seq_s_369	525800	intergenic	0.0000
seq_s_369	525807	intergenic	0.0000
seq_s_369	525808	intergenic	0.0130
seq_s_369	525810	intergenic	0.0059
seq_s_369	525812	intergenic	0.0140
seq_s_369	525816	intergenic	0.0298
seq_s_369	525820	intergenic	0.0000
seq_s_369	525822	intergenic	0.0298
seq_s_369	525824	intergenic	0.0048
seq_s_369	525825	intergenic	0.0000
seq_s_369	525838	intergenic	0.0238
seq_s_369	525841	intergenic	0.0130
seq_s_369	525883	intergenic	0.0000
seq_s_369	525886	intergenic	0.0419
seq_s_369	525900	intergenic	0.0000
seq_s_369	525907	intergenic	0.0000
seq_s_369	525915	intergenic	0.0000
seq_s_369	525916	intergenic	0.0059
seq_s_369	525923	intergenic	0.0000
seq_s_369	525924	intergenic	0.0000
seq_s_369	525934	intergenic	0.0000
seq_s_369	525942	intergenic	0.0000
seq_s_369	525945	intergenic	0.0000
seq_s_369	525951	intergenic	0.0000
seq_s_369	525956	intergenic	0.0000
seq_s_369	525958	intergenic	0.0048
seq_s_369	525964	intergenic	0.0042
seq_s_369	525965	intergenic	0.0059
seq_s_369	525966	intergenic	0.0162
seq_s_369	525975	intergenic	0.0059
seq_s_369	525976	intergenic	0.0000
seq_s_369	525978	intergenic	0.0000
seq_s_369	525982	intergenic	0.0189
seq_s_369	525985	intergenic	0.0059
seq_s_369	525992	intergenic	0.0000
seq_s_369	526003	intergenic	0.0000
seq_s_369	526018	intergenic	0.0298
seq_s_369	526024	intergenic	0.0298
seq_s_369	526027	intergenic	0.0298
seq_s_369	526029	intergenic	0.0131
seq_s_369	526030	intergenic	0.0000
seq_s_369	526040	intergenic	0.0000
seq_s_369	526041	intergenic	0.0201
seq_s_369	526045	intergenic	0.0000
seq_s_369	526047	intergenic	0.0298
seq_s_369	526049	intergenic	0.0130
seq_s_369	526050	intergenic	0.0298
seq_s_369	526053	intergenic	0.0000
seq_s_369	526054	intergenic	0.0000
seq_s_369	526066	intergenic	0.0298
seq_s_369	526089	intergenic	0.0238
seq_s_369	526093	intergenic	0.0298
seq_s_369	526096	intergenic	0.0000
seq_s_369	526097	intergenic	0.0000
seq_s_369	526099	intergenic	0.0000
seq_s_369	526101	intergenic	0.0000
seq_s_369	526103	intergenic	0.0000
seq_s_369	526122	intergenic	0.0000
seq_s_369	526149	intergenic	0.0059
seq_s_369	526150	intergenic	0.0059
seq_s_369	526156	intergenic	0.0298
seq_s_369	526178	intergenic	0.0059
seq_s_369	526180	intergenic	0.0000
seq_s_369	526181	intergenic	0.0000
seq_s_369	526196	intergenic	0.0059
seq_s_369	526206	intergenic	0.0669
seq_s_369	526212	intergenic	0.0048
seq_s_369	526214	intergenic	0.0000
seq_s_369	526229	intergenic	0.0000
seq_s_369	526238	intergenic	0.0000
seq_s_369	526241	intergenic	0.0000
seq_s_369	526243	intergenic	0.0298
seq_s_369	526247	intergenic	0.0255
seq_s_369	526249	intergenic	0.0273
seq_s_369	526250	intergenic	0.0280
seq_s_369	526255	intergenic	0.0000
seq_s_369	526257	intergenic	0.0000
seq_s_369	526261	intergenic	0.0000
seq_s_369	526262	intergenic	0.0298
seq_s_369	526268	intergenic	0.0201
seq_s_369	526273	intergenic	0.0669
seq_s_369	526274	intergenic	0.0059
seq_s_369	526281	intergenic	0.0059
seq_s_369	526282	intergenic	0.0000
seq_s_369	526286	intergenic	0.0059
seq_s_369	526289	intergenic	0.0000
seq_s_369	526290	intergenic	0.0000
seq_s_369	526293	intergenic	0.0015
seq_s_369	526294	intergenic	0.0000
seq_s_369	526300	intergenic	0.0298
seq_s_369	526302	intergenic	0.0000
seq_s_369	526305	intergenic	0.0000
seq_s_369	526311	intergenic	0.0000
seq_s_369	526318	intergenic	0.0000
seq_s_369	526319	intergenic	0.0000
seq_s_369	526322	intergenic	0.0015
seq_s_369	526327	intergenic	0.0000
seq_s_369	526328	intergenic	0.0000
seq_s_369	526334	intergenic	0.0669
seq_s_369	526335	intergenic	0.0000
seq_s_369	526340	intergenic	0.0000
seq_s_369	526343	intergenic	0.0000
seq_s_369	526347	intergenic	0.0000
seq_s_369	526350	intergenic	0.0669
seq_s_369	526359	intergenic	0.0000
seq_s_369	526360	intergenic	0.0000
seq_s_369	526364	intergenic	0.0059
seq_s_369	526365	intergenic	0.0298
seq_s_369	526370	intergenic	0.0059
seq_s_369	526377	intergenic	0.0553
seq_s_369	526385	intergenic	0.0669
seq_s_369	526386	intergenic	0.0000
seq_s_369	526391	intergenic	0.0000
seq_s_369	526392	intergenic	0.0000
seq_s_369	526404	intergenic	0.0156
seq_s_369	526406	intergenic	0.0000
seq_s_369	526415	intergenic	0.0000
seq_s_369	526417	intergenic	0.0059
seq_s_369	526420	intergenic	0.0000
seq_s_369	526426	intergenic	0.0000
seq_s_369	526427	intergenic	0.0000
seq_s_369	526428	intergenic	0.0059
seq_s_369	526429	intergenic	0.0000
seq_s_369	526443	intergenic	0.0059
seq_s_369	526444	intergenic	0.0000
seq_s_369	526445	intergenic	0.0000
seq_s_369	526456	intergenic	0.0000
seq_s_369	526460	intergenic	0.0298
seq_s_369	526468	intergenic	0.0280
seq_s_369	526607	intergenic	0.0000
seq_s_369	526613	intergenic	0.0000
seq_s_369	526623	intergenic	0.0059
seq_s_369	526624	intergenic	0.0000
seq_s_369	526630	intergenic	0.0000
seq_s_369	526631	intergenic	0.0000
seq_s_369	526634	intergenic	0.0000
seq_s_369	526635	intergenic	0.0000
seq_s_369	526642	intergenic	0.0000
seq_s_369	526656	intergenic	0.0000
seq_s_369	526666	intergenic	0.0000
seq_s_369	526668	intergenic	0.0059
seq_s_369	527403	intergenic	0.0000
seq_s_369	527411	intergenic	0.0553
seq_s_369	527412	intergenic	0.0059
seq_s_369	527413	intergenic	0.0561
seq_s_369	527420	intergenic	0.0197
seq_s_369	527436	intergenic	0.0000
seq_s_369	527441	intergenic	0.0046
seq_s_369	527449	intergenic	0.0000
seq_s_369	527451	intergenic	0.0000
seq_s_369	527464	intergenic	0.0238
seq_s_369	527467	intergenic	0.0116
seq_s_369	527471	intergenic	0.0375
seq_s_369	527475	intergenic	0.0059
seq_s_369	527478	intergenic	0.0000
seq_s_369	527487	intergenic	0.0000
seq_s_369	528114	intergenic	0.0000
seq_s_369	528198	intergenic	0.0059
seq_s_369	528199	intergenic	0.0444
seq_s_369	528215	intergenic	0.0000
seq_s_369	528218	intergenic	0.0000
seq_s_369	528221	intergenic	0.0000
seq_s_369	528223	intergenic	0.0298
seq_s_369	528225	intergenic	0.0669
seq_s_369	528228	intergenic	0.0116
seq_s_369	528242	intergenic	0.0000
seq_s_369	528246	intergenic	0.0000
seq_s_369	528249	intergenic	0.0000
seq_s_369	528250	intergenic	0.0048
seq_s_369	528256	intergenic	0.0000
seq_s_369	528261	intergenic	0.0000
seq_s_369	528263	intergenic	0.0238
seq_s_369	528264	intergenic	0.0050
seq_s_369	528266	intergenic	0.0000
seq_s_369	528278	intergenic	0.0000
seq_s_369	528289	intergenic	0.0000
seq_s_369	528294	intergenic	0.0175
seq_s_369	528300	intergenic	0.0298
seq_s_369	528302	intergenic	0.0000
seq_s_369	528303	intergenic	0.0000
seq_s_369	528307	intergenic	0.0298
seq_s_369	528311	intergenic	0.0000
seq_s_369	528312	intergenic	0.0298
seq_s_369	528313	intergenic	0.0000
seq_s_369	528314	intergenic	0.0059
seq_s_369	528317	intergenic	0.0000
seq_s_369	528320	intergenic	0.0719
seq_s_369	528327	intergenic	0.0109
seq_s_369	528328	intergenic	0.0059
seq_s_369	528330	intergenic	0.0000
seq_s_369	528337	intergenic	0.0298
seq_s_369	528341	intergenic	0.0656
seq_s_369	528347	intergenic	0.0298
seq_s_369	528349	intergenic	0.0000
seq_s_369	528352	intergenic	0.0000
seq_s_369	528355	intergenic	0.0602
seq_s_369	528357	intergenic	0.0000
seq_s_369	528373	intergenic	0.0059
seq_s_369	528375	intergenic	0.0000
seq_s_369	528382	intergenic	0.0238
seq_s_369	528385	intergenic	0.0000
seq_s_369	528386	intergenic	0.0059
seq_s_369	528387	intergenic	0.0059
seq_s_369	528388	intergenic	0.0130
seq_s_369	528389	intergenic	0.0130
seq_s_369	528391	intergenic	0.0298
seq_s_369	528392	intergenic	0.0045
seq_s_369	528394	intergenic	0.0000
seq_s_369	528399	intergenic	0.0000
seq_s_369	528403	intergenic	0.0000
seq_s_369	528411	intergenic	0.0048
seq_s_369	528414	intergenic	0.0280
seq_s_369	528418	intergenic	0.0130
seq_s_369	528421	intergenic	0.0000
seq_s_369	528424	intergenic	0.0048
seq_s_369	528427	intergenic	0.0000
seq_s_369	528442	intergenic	0.0000
seq_s_369	528449	intergenic	0.0238
seq_s_369	528454	intergenic	0.0000
seq_s_369	528455	intergenic	0.0059
seq_s_369	528457	intergenic	0.0000
seq_s_369	528459	intergenic	0.0298
seq_s_369	528465	intergenic	0.0000
seq_s_369	528474	intergenic	0.0000
seq_s_369	528475	intergenic	0.0273
seq_s_369	528477	intergenic	0.0130
seq_s_369	528481	intergenic	0.0000
seq_s_369	528493	intergenic	0.0000
seq_s_369	528496	intergenic	0.0000
seq_s_369	528756	intergenic	0.0057
seq_s_369	528771	intergenic	0.0000
seq_s_369	528777	intergenic	0.0000
seq_s_369	528779	intergenic	0.0000
seq_s_369	528788	intergenic	0.0000
seq_s_369	528792	intergenic	0.0059
seq_s_369	528794	intergenic	0.0000
seq_s_369	528796	intergenic	0.0000
seq_s_369	528802	intergenic	0.0151
seq_s_369	528808	intergenic	0.0000
seq_s_369	528811	intergenic	0.0000
seq_s_369	528813	intergenic	0.0000
seq_s_369	528814	intergenic	0.0059
seq_s_369	528818	intergenic	0.0059
seq_s_369	528821	intergenic	0.0000
seq_s_369	528827	intergenic	0.0059
seq_s_369	528828	intergenic	0.0015
seq_s_369	528831	intergenic	0.0298
seq_s_369	528832	intergenic	0.0000
seq_s_369	528833	intergenic	0.0059
seq_s_369	528834	intergenic	0.0000
seq_s_369	528835	intergenic	0.0000
seq_s_369	528836	intergenic	0.0000
seq_s_369	528838	intergenic	0.0059
seq_s_369	528842	intergenic	0.0238
seq_s_369	528845	intergenic	0.0280
seq_s_369	528846	intergenic	0.0059
seq_s_369	528848	intergenic	0.0000
seq_s_369	528851	intergenic	0.0000
seq_s_369	528852	intergenic	0.0059
seq_s_369	528855	intergenic	0.0059
seq_s_369	528856	intergenic	0.0112
seq_s_369	528857	intergenic	0.0298
seq_s_369	528861	intergenic	0.0000
seq_s_369	528862	intergenic	0.0000
seq_s_369	528867	intergenic	0.0000
seq_s_369	528868	intergenic	0.0059
seq_s_369	528871	intergenic	0.0000
seq_s_369	528877	intergenic	0.0000
seq_s_369	528884	intergenic	0.0059
seq_s_369	528889	intergenic	0.0238
seq_s_369	528895	intergenic	0.0000
seq_s_369	528897	intergenic	0.0238
seq_s_369	528903	intergenic	0.0298
seq_s_369	528904	intergenic	0.0298
seq_s_369	528912	intergenic	0.0000
seq_s_369	528914	intergenic	0.0285
seq_s_369	528922	intergenic	0.0130
seq_s_369	528923	intergenic	0.0000
seq_s_369	528924	intergenic	0.0238
seq_s_369	528926	intergenic	0.0048
seq_s_369	528929	intergenic	0.0000
seq_s_369	528932	intergenic	0.0000
seq_s_369	528936	intergenic	0.0000
seq_s_369	528940	intergenic	0.0000
seq_s_369	528947	intergenic	0.0000
seq_s_369	528949	intergenic	0.0000
seq_s_369	528950	intergenic	0.0273
seq_s_369	528964	intergenic	0.0000
seq_s_369	528973	intergenic	0.0000
seq_s_369	528974	intergenic	0.0000
seq_s_369	528975	intergenic	0.0059
seq_s_369	528976	intergenic	0.0116
seq_s_369	528979	intergenic	0.0000
seq_s_369	528986	intergenic	0.0000
seq_s_369	528990	intergenic	0.0000
seq_s_369	528993	intergenic	0.0059
seq_s_369	529001	intergenic	0.0000
seq_s_369	529003	intergenic	0.0000
seq_s_369	529007	intergenic	0.0000
seq_s_369	529009	intergenic	0.0059
seq_s_369	529013	intergenic	0.0000
seq_s_369	529016	intergenic	0.0048
seq_s_369	529018	intergenic	0.0000
seq_s_369	529021	intergenic	0.0048
seq_s_369	529024	intergenic	0.0000
seq_s_369	529033	intergenic	0.0000
seq_s_369	529042	intergenic	0.0000
seq_s_369	529043	intergenic	0.0000
seq_s_369	529050	intergenic	0.0201
seq_s_369	529054	intergenic	0.0130
seq_s_369	529057	intergenic	0.0000
seq_s_369	529063	intergenic	0.0002
seq_s_369	529065	intergenic	0.0167
seq_s_369	529067	intergenic	0.0167
seq_s_369	529075	intergenic	0.0000
seq_s_369	529077	intergenic	0.0000
seq_s_369	529085	intergenic	0.0059
seq_s_369	529089	intergenic	0.0130
seq_s_369	529102	intergenic	0.0268
seq_s_369	529106	intergenic	0.0023
seq_s_369	529107	intergenic	0.0234
seq_s_369	529108	intergenic	0.0000
seq_s_369	529114	intergenic	0.0000
seq_s_369	529117	intergenic	0.0130
seq_s_369	529118	intergenic	0.0130
seq_s_369	529127	intergenic	0.0000
seq_s_369	529134	intergenic	0.0130
seq_s_369	529140	intergenic	0.0669
seq_s_369	529141	intergenic	0.0201
seq_s_369	529142	intergenic	0.0003
seq_s_369	529146	intergenic	0.0255
seq_s_369	529151	intergenic	0.0201
seq_s_369	529153	intergenic	0.0000
seq_s_369	529157	intergenic	0.0005
seq_s_369	529161	intergenic	0.0000
seq_s_369	529162	intergenic	0.0000
seq_s_369	529163	intergenic	0.0059
seq_s_369	529165	intergenic	0.0000
seq_s_369	529178	intergenic	0.0000
seq_s_369	529182	intergenic	0.0065
seq_s_369	529183	intergenic	0.0000
seq_s_369	529191	intergenic	0.0059
seq_s_369	529194	intergenic	0.0059
seq_s_369	529195	intergenic	0.0000
seq_s_369	529196	intergenic	0.0000
seq_s_369	529203	intergenic	0.0298
seq_s_369	529204	intergenic	0.0000
seq_s_369	529210	intergenic	0.0298
seq_s_369	529217	intergenic	0.0298
seq_s_369	529218	intergenic	0.0000
seq_s_369	529234	intergenic	0.0194
seq_s_369	529235	intergenic	0.0000
seq_s_369	529246	intergenic	0.0298
seq_s_369	529247	intergenic	0.0000
seq_s_369	529249	intergenic	0.0000
seq_s_369	529267	intergenic	0.0059
seq_s_369	529269	intergenic	0.0000
seq_s_369	529270	intergenic	0.0060
seq_s_369	529276	intergenic	0.0000
seq_s_369	529286	intergenic	0.0298
seq_s_369	529296	intergenic	0.0444
seq_s_369	529298	intergenic	0.0000
seq_s_369	529299	intergenic	0.0046
seq_s_369	529304	intergenic	0.0000
seq_s_369	529306	intergenic	0.0575
seq_s_369	529308	intergenic	0.0000
seq_s_369	529309	intergenic	0.0000
seq_s_369	529310	intergenic	0.0000
seq_s_369	529311	intergenic	0.0059
seq_s_369	529317	intergenic	0.0000
seq_s_369	529319	intergenic	0.0669
seq_s_369	529320	intergenic	0.0059
seq_s_369	529325	intergenic	0.0000
seq_s_369	529327	intergenic	0.0238
seq_s_369	529332	intergenic	0.0000
seq_s_369	529333	intergenic	0.0000
seq_s_369	529395	intergenic	0.0000
seq_s_369	529396	intergenic	0.0000
seq_s_369	529424	intergenic	0.0003
seq_s_369	529426	intergenic	0.0000
seq_s_369	529427	intergenic	0.0000
seq_s_369	529431	intergenic	0.0000
seq_s_369	529434	intergenic	0.0000
seq_s_369	529435	intergenic	0.0015
seq_s_369	529440	intergenic	0.0000
seq_s_369	529445	intergenic	0.0000
seq_s_369	529448	intergenic	0.0059
seq_s_369	529450	intergenic	0.0000
seq_s_369	529453	intergenic	0.0000
seq_s_369	529454	intergenic	0.0000
seq_s_369	529466	intergenic	0.0186
seq_s_369	529471	intergenic	0.0000
seq_s_369	529478	intergenic	0.0298
seq_s_369	529488	intergenic	0.0051
seq_s_369	529489	intergenic	0.0000
seq_s_369	529497	intergenic	0.0000
seq_s_369	529498	intergenic	0.0000
seq_s_369	529512	intergenic	0.0065
seq_s_369	529516	intergenic	0.0000
seq_s_369	529523	intergenic	0.0000
seq_s_369	529524	intergenic	0.0246
seq_s_369	529534	intergenic	0.0000
seq_s_369	529535	intergenic	0.0000
seq_s_369	529538	intergenic	0.0000
seq_s_369	529545	intergenic	0.0000
seq_s_369	529551	intergenic	0.0298
seq_s_369	529552	intergenic	0.0298
seq_s_369	529562	intergenic	0.0000
seq_s_369	529566	intergenic	0.0000
seq_s_369	529570	intergenic	0.0298
seq_s_369	529573	intergenic	0.0298
seq_s_369	529578	intergenic	0.0384
seq_s_369	529579	intergenic	0.0227
seq_s_369	529585	intergenic	0.0003
seq_s_369	529587	intergenic	0.0002
seq_s_369	529588	intergenic	0.0030
seq_s_369	529589	intergenic	0.0030
seq_s_369	529590	intergenic	0.0238
seq_s_369	529594	intergenic	0.0298
seq_s_369	529595	intergenic	0.0000
seq_s_369	529596	intergenic	0.0059
seq_s_369	529602	intergenic	0.0000
seq_s_369	529608	intergenic	0.0088
seq_s_369	529610	intergenic	0.0796
seq_s_369	529613	intergenic	0.0126
seq_s_369	529614	intergenic	0.0001
seq_s_369	529615	intergenic	0.0123
seq_s_369	529618	intergenic	0.0116
seq_s_369	529625	intergenic	0.0227
seq_s_369	529626	intergenic	0.0298
seq_s_369	529627	intergenic	0.0238
seq_s_369	529630	intergenic	0.0000
seq_s_369	529632	intergenic	0.0000
seq_s_369	529636	intergenic	0.0059
seq_s_369	529639	intergenic	0.0000
seq_s_369	529644	intergenic	0.0059
seq_s_369	529645	intergenic	0.0478
seq_s_369	529653	intergenic	0.0000
seq_s_369	529711	intergenic	0.0201
seq_s_369	529713	intergenic	0.0000
seq_s_369	529718	intergenic	0.0285
seq_s_369	529719	intergenic	0.0000
seq_s_369	529723	intergenic	0.0561
seq_s_369	529737	intergenic	0.0130
seq_s_369	529738	intergenic	0.0059
seq_s_369	529739	intergenic	0.0000
seq_s_369	529740	intergenic	0.0000
seq_s_369	529741	intergenic	0.0040
seq_s_369	529744	intergenic	0.0000
seq_s_369	529745	intergenic	0.0000
seq_s_369	529748	intergenic	0.0218
seq_s_369	529750	intergenic	0.0514
seq_s_369	529758	intergenic	0.0040
seq_s_369	529759	intergenic	0.0000
seq_s_369	529765	intergenic	0.0057
seq_s_369	529766	intergenic	0.0000
seq_s_369	529768	intergenic	0.0000
seq_s_369	529772	intergenic	0.0048
seq_s_369	529775	intergenic	0.0218
seq_s_369	529780	intergenic	0.0010
seq_s_369	529794	intergenic	0.0000
seq_s_369	529801	intergenic	0.0000
seq_s_369	529806	intergenic	0.0059
seq_s_369	529816	intergenic	0.0130
seq_s_369	529817	intergenic	0.0130
seq_s_369	529819	intergenic	0.0008
seq_s_369	529825	intergenic	0.0131
seq_s_369	529832	intergenic	0.0109
seq_s_369	529833	intergenic	0.0298
seq_s_369	529835	intergenic	0.0000
seq_s_369	529836	intergenic	0.0003
seq_s_369	529838	intergenic	0.0059
seq_s_369	529844	intergenic	0.0173
seq_s_369	529854	intergenic	0.0373
seq_s_369	529856	intergenic	0.0000
seq_s_369	529864	intergenic	0.0075
seq_s_369	529867	intergenic	0.0298
seq_s_369	529870	intergenic	0.0059
seq_s_369	529871	intergenic	0.0201
seq_s_369	529885	intergenic	0.0000
seq_s_369	529889	intergenic	0.0000
seq_s_369	529906	intergenic	0.0000
seq_s_369	529909	intergenic	0.0109
seq_s_369	529910	intergenic	0.0298
seq_s_369	529912	intergenic	0.0130
seq_s_369	529913	intergenic	0.0000
seq_s_369	529917	intergenic	0.0000
seq_s_369	529923	intergenic	0.0000
seq_s_369	529924	intergenic	0.0000
seq_s_369	529929	intergenic	0.0185
seq_s_369	529934	intergenic	0.0000
seq_s_369	529937	intergenic	0.0130
seq_s_369	529940	intergenic	0.0000
seq_s_369	529943	intergenic	0.0481
seq_s_369	529951	intergenic	0.0201
seq_s_369	529952	intergenic	0.0298
seq_s_369	529954	intergenic	0.0000
seq_s_369	529964	intergenic	0.0059
seq_s_369	529965	intergenic	0.0575
seq_s_369	529967	intergenic	0.0059
seq_s_369	529975	intergenic	0.0059
seq_s_369	529977	intergenic	0.0059
seq_s_369	529980	intergenic	0.0000
seq_s_369	529982	intergenic	0.0000
seq_s_369	529992	intergenic	0.0308
seq_s_369	529999	intergenic	0.0419
seq_s_369	530002	intergenic	0.0298
seq_s_369	530004	intergenic	0.0298
seq_s_369	530014	intergenic	0.0708
seq_s_369	530066	intergenic	0.0081
seq_s_369	530067	intergenic	0.0561
seq_s_369	530075	intergenic	0.0000
seq_s_369	530080	intergenic	0.0045
seq_s_369	530083	intergenic	0.0000
seq_s_369	530084	intergenic	0.0059
seq_s_369	530087	intergenic	0.0033
seq_s_369	530096	intergenic	0.0000
seq_s_369	530098	intergenic	0.0238
seq_s_369	530101	intergenic	0.0000
seq_s_369	530111	intergenic	0.0000
seq_s_369	530112	intergenic	0.0298
seq_s_369	530119	intergenic	0.0059
seq_s_369	530121	intergenic	0.0238
seq_s_369	530124	intergenic	0.0298
seq_s_369	530125	intergenic	0.0000
seq_s_369	530127	intergenic	0.0000
seq_s_369	530130	intergenic	0.0298
seq_s_369	530131	intergenic	0.0298
seq_s_369	530136	intergenic	0.0000
seq_s_369	530137	intergenic	0.0867
seq_s_369	530138	intergenic	0.0000
seq_s_369	530139	intergenic	0.0000
seq_s_369	530142	intergenic	0.0000
seq_s_369	530144	intergenic	0.0298
seq_s_369	530146	intergenic	0.0059
seq_s_369	530147	intergenic	0.0010
seq_s_369	530155	intergenic	0.0273
seq_s_369	530156	intergenic	0.0000
seq_s_369	530158	intergenic	0.0000
seq_s_369	530161	intergenic	0.0000
seq_s_369	530163	intergenic	0.0000
seq_s_369	530165	intergenic	0.0059
seq_s_369	530169	intergenic	0.0059
seq_s_369	530173	intergenic	0.0298
seq_s_369	530175	intergenic	0.0000
seq_s_369	530177	intergenic	0.0298
seq_s_369	530178	intergenic	0.0238
seq_s_369	530179	intergenic	0.0001
seq_s_369	530184	intergenic	0.0000
seq_s_369	530186	intergenic	0.0298
seq_s_369	530188	intergenic	0.0059
seq_s_369	530194	intergenic	0.0130
seq_s_369	530195	intergenic	0.0116
seq_s_369	530197	intergenic	0.0201
seq_s_369	530198	intergenic	0.0339
seq_s_369	530199	intergenic	0.0000
seq_s_369	530200	intergenic	0.0000
seq_s_369	530201	intergenic	0.0000
seq_s_369	530209	intergenic	0.0059
seq_s_369	530210	intergenic	0.0045
seq_s_369	530212	intergenic	0.0130
seq_s_369	530214	intergenic	0.0298
seq_s_369	530219	intergenic	0.0000
seq_s_369	530220	intergenic	0.0000
seq_s_369	530222	intergenic	0.0000
seq_s_369	530227	intergenic	0.0000
seq_s_369	530228	intergenic	0.0000
seq_s_369	530232	intergenic	0.0000
seq_s_369	530233	intergenic	0.0298
seq_s_369	530234	intergenic	0.0238
seq_s_369	530238	intergenic	0.0280
seq_s_369	530253	intergenic	0.0059
seq_s_369	530254	intergenic	0.0384
seq_s_369	530256	intergenic	0.0280
seq_s_369	530262	intergenic	0.0000
seq_s_369	530263	intergenic	0.0172
seq_s_369	530264	intergenic	0.0059
seq_s_369	530265	intergenic	0.0059
seq_s_369	530269	intergenic	0.0000
seq_s_369	530271	intergenic	0.0656
seq_s_369	530272	intergenic	0.0057
seq_s_369	530274	intergenic	0.0000
seq_s_369	530275	intergenic	0.0201
seq_s_369	530276	intergenic	0.0000
seq_s_369	530278	intergenic	0.0000
seq_s_369	530283	intergenic	0.0059
seq_s_369	530284	intergenic	0.0059
seq_s_369	530285	intergenic	0.0669
seq_s_369	530287	intergenic	0.0298
seq_s_369	530288	intergenic	0.0048
seq_s_369	530289	intergenic	0.0000
seq_s_369	530292	intergenic	0.0059
seq_s_369	530296	intergenic	0.0201
seq_s_369	530297	intergenic	0.0298
seq_s_369	530298	intergenic	0.0000
seq_s_369	530299	intergenic	0.0298
seq_s_369	530304	intergenic	0.0000
seq_s_369	530307	intergenic	0.0053
seq_s_369	530313	intergenic	0.0000
seq_s_369	530314	intergenic	0.0000
seq_s_369	530315	intergenic	0.0000
seq_s_369	530321	intergenic	0.0000
seq_s_369	530324	intergenic	0.0669
seq_s_369	530329	intergenic	0.0000
seq_s_369	530331	intergenic	0.0102
seq_s_369	530341	intergenic	0.0000
seq_s_369	530343	intergenic	0.0258
seq_s_369	530347	intergenic	0.0000
seq_s_369	530352	intergenic	0.0023
seq_s_369	530361	intergenic	0.0000
seq_s_369	530364	intergenic	0.0059
seq_s_369	530370	intergenic	0.0461
seq_s_369	530371	intergenic	0.0059
seq_s_369	530374	intergenic	0.0298
seq_s_369	530375	intergenic	0.0298
seq_s_369	530380	intergenic	0.0113
seq_s_369	530382	intergenic	0.0004
seq_s_369	530384	intergenic	0.0114
seq_s_369	530387	intergenic	0.0298
seq_s_369	530392	intergenic	0.0000
seq_s_369	530394	intergenic	0.0000
seq_s_369	530407	intergenic	0.0201
seq_s_369	530414	intergenic	0.0000
seq_s_369	530417	intergenic	0.0000
seq_s_369	530419	intergenic	0.0130
seq_s_369	530425	intergenic	0.0000
seq_s_369	530427	intergenic	0.0075
seq_s_369	530428	intergenic	0.0754
seq_s_369	530436	intergenic	0.0000
seq_s_369	530455	intergenic	0.0197
seq_s_369	530456	intergenic	0.0404
seq_s_369	530457	intergenic	0.0315
seq_s_369	530467	intergenic	0.0201
seq_s_369	530469	intergenic	0.0000
seq_s_369	530476	intergenic	0.0059
seq_s_369	530485	intergenic	0.0000
seq_s_369	530488	intergenic	0.0000
seq_s_369	530489	intergenic	0.0000
seq_s_369	530499	intergenic	0.0702
seq_s_369	530508	intergenic	0.0000
seq_s_369	530518	intergenic	0.0298
seq_s_369	530527	intergenic	0.0842
seq_s_369	530528	intergenic	0.0000
seq_s_369	530532	intergenic	0.0880
seq_s_369	530533	intergenic	0.0000
seq_s_369	530543	intergenic	0.0000
seq_s_369	530546	intergenic	0.0959
seq_s_369	530547	intergenic	0.0959
seq_s_369	530552	intergenic	0.0669
seq_s_369	530573	intergenic	0.0690
seq_s_369	530578	intergenic	0.0000
seq_s_369	530585	intergenic	0.0298
seq_s_369	530586	intergenic	0.0000
seq_s_369	530593	intergenic	0.0298
seq_s_369	530608	intergenic	0.0169
seq_s_369	530615	intergenic	0.0642
seq_s_369	530617	intergenic	0.0000
seq_s_369	530621	intergenic	0.0298
seq_s_369	530622	intergenic	0.0298
seq_s_369	530624	intergenic	0.0000
seq_s_369	530630	intergenic	0.0000
seq_s_369	530634	intergenic	0.0298
seq_s_369	530635	intergenic	0.0000
seq_s_369	530643	intergenic	0.0000
seq_s_369	530645	intergenic	0.0273
seq_s_369	530652	intergenic	0.0000
seq_s_369	530653	intergenic	0.0000
seq_s_369	530655	intergenic	0.0185
seq_s_369	530661	intergenic	0.0000
seq_s_369	530664	intergenic	0.0000
seq_s_369	530667	intergenic	0.0000
seq_s_369	530675	intergenic	0.0000
seq_s_369	530700	intergenic	0.0130
seq_s_369	530716	intergenic	0.0059
seq_s_369	530725	intergenic	0.0059
seq_s_369	530726	intergenic	0.0298
seq_s_369	530729	intergenic	0.0048
seq_s_369	530740	intergenic	0.0000
seq_s_369	530749	intergenic	0.0059
seq_s_369	530753	intergenic	0.0298
seq_s_369	530782	intergenic	0.0000
seq_s_369	530783	intergenic	0.0000
seq_s_369	530790	intergenic	0.0238
seq_s_369	530800	intergenic	0.0000
seq_s_369	530801	intergenic	0.0059
seq_s_369	530821	intergenic	0.0000
seq_s_369	530823	intergenic	0.0048
seq_s_369	530825	intergenic	0.0298
seq_s_369	530834	intergenic	0.0298
seq_s_369	530835	intergenic	0.0000
seq_s_369	530836	intergenic	0.0000
seq_s_369	530847	intergenic	0.0000
seq_s_369	530848	intergenic	0.0298
seq_s_369	530851	intergenic	0.0298
seq_s_369	530853	intergenic	0.0000
seq_s_369	530855	intergenic	0.0130
seq_s_369	530856	intergenic	0.0669
seq_s_369	530859	intergenic	0.0059
seq_s_369	530863	intergenic	0.0059
seq_s_369	530865	intergenic	0.0059
seq_s_369	530868	intergenic	0.0000
seq_s_369	530872	intergenic	0.0000
seq_s_369	530878	intergenic	0.0000
seq_s_369	530879	intergenic	0.0000
seq_s_369	530884	intergenic	0.0000
seq_s_369	530885	intergenic	0.0000
seq_s_369	530886	intergenic	0.0000
seq_s_369	530887	intergenic	0.0298
seq_s_369	530889	intergenic	0.0238
seq_s_369	530899	intergenic	0.0000
seq_s_369	530905	intergenic	0.0298
seq_s_369	530908	intergenic	0.0000
seq_s_369	530918	intergenic	0.0000
seq_s_369	530919	intergenic	0.0059
seq_s_369	530938	intergenic	0.0048
seq_s_369	530939	intergenic	0.0000
seq_s_369	530957	intergenic	0.0059
seq_s_369	530959	intergenic	0.0000
seq_s_369	530966	intergenic	0.0059
seq_s_369	530971	intergenic	0.0000
seq_s_369	530984	intergenic	0.0298
seq_s_369	530990	intergenic	0.0000
seq_s_369	530992	intergenic	0.0000
seq_s_369	531012	intergenic	0.0000
seq_s_369	531013	intergenic	0.0000
seq_s_369	531015	intergenic	0.0048
seq_s_369	531020	intergenic	0.0298
seq_s_369	531029	intergenic	0.0669
seq_s_369	531033	intergenic	0.0000
seq_s_369	531039	intergenic	0.0000
seq_s_369	531046	intergenic	0.0000
seq_s_369	531056	intergenic	0.0000
seq_s_369	531063	intergenic	0.0000
seq_s_369	531067	intergenic	0.0000
seq_s_369	531069	intergenic	0.0298
seq_s_369	531074	intergenic	0.0000
seq_s_369	531097	intergenic	0.0008
seq_s_369	531101	intergenic	0.0000
seq_s_369	531108	intergenic	0.0000
seq_s_369	531109	intergenic	0.0130
seq_s_369	531110	intergenic	0.0000
seq_s_369	531112	intergenic	0.0130
seq_s_369	531124	intergenic	0.0000
seq_s_369	531125	intergenic	0.0000
seq_s_369	531131	intergenic	0.0116
seq_s_369	531132	intergenic	0.0033
seq_s_369	531134	intergenic	0.0130
seq_s_369	531136	intergenic	0.0000
seq_s_369	531144	intergenic	0.0000
seq_s_369	531146	intergenic	0.0059
seq_s_369	531151	intergenic	0.0201
seq_s_369	531163	intergenic	0.0000
seq_s_369	531215	intergenic	0.0130
seq_s_369	531217	intergenic	0.0059
seq_s_369	531221	intergenic	0.0000
seq_s_369	531223	intergenic	0.0298
seq_s_369	531224	intergenic	0.0059
seq_s_369	531226	intergenic	0.0059
seq_s_369	531231	intergenic	0.0000
seq_s_369	531236	intergenic	0.0298
seq_s_369	531238	intergenic	0.0059
seq_s_369	531274	intergenic	0.0000
seq_s_369	531282	intergenic	0.0059
seq_s_369	531313	intergenic	0.0000
seq_s_369	531347	intergenic	0.0346
seq_s_369	531350	intergenic	0.0298
seq_s_369	531353	intergenic	0.0000
seq_s_369	531354	intergenic	0.0298
seq_s_369	531355	intergenic	0.0000
seq_s_369	531357	intergenic	0.0238
seq_s_369	531363	intergenic	0.0000
seq_s_369	531367	intergenic	0.0059
seq_s_369	531374	intergenic	0.0000
seq_s_369	531375	intergenic	0.0130
seq_s_369	531376	intergenic	0.0059
seq_s_369	531378	intergenic	0.0298
seq_s_369	531380	intergenic	0.0298
seq_s_369	531381	intergenic	0.0000
seq_s_369	531395	intergenic	0.0000
seq_s_369	531399	intergenic	0.0130
seq_s_369	531401	intergenic	0.0048
seq_s_369	531418	intergenic	0.0238
seq_s_369	531422	intergenic	0.0000
seq_s_369	531429	intergenic	0.0669
seq_s_369	531430	intergenic	0.0000
seq_s_369	531432	intergenic	0.0000
seq_s_369	531440	intergenic	0.0059
seq_s_369	531442	intergenic	0.0000
seq_s_369	531443	intergenic	0.0201
seq_s_369	531444	intergenic	0.0298
seq_s_369	531449	intergenic	0.0130
seq_s_369	531450	intergenic	0.0130
seq_s_369	531452	intergenic	0.0130
seq_s_369	531455	intergenic	0.0059
seq_s_369	531457	intergenic	0.0201
seq_s_369	531463	intergenic	0.0000
seq_s_369	531479	intergenic	0.0000
seq_s_369	532644	intergenic	0.0298
seq_s_369	532646	intergenic	0.0000
seq_s_369	532653	intergenic	0.0116
seq_s_369	532668	intergenic	0.0000
seq_s_369	532670	intergenic	0.0130
seq_s_369	532671	intergenic	0.0000
seq_s_369	532672	intergenic	0.0000
seq_s_369	532677	intergenic	0.0059
seq_s_369	532682	intergenic	0.0298
seq_s_369	532683	intergenic	0.0298
seq_s_369	532685	intergenic	0.0000
seq_s_369	532687	intergenic	0.0116
seq_s_369	532690	intergenic	0.0000
seq_s_369	532711	intergenic	0.0201
seq_s_369	532715	intergenic	0.0298
seq_s_369	532720	intergenic	0.0000
seq_s_369	532722	intergenic	0.0669
seq_s_369	532723	intergenic	0.0000
seq_s_369	532726	intergenic	0.0130
seq_s_369	532731	intergenic	0.0000
seq_s_369	532732	intergenic	0.0000
seq_s_369	532735	intergenic	0.0123
seq_s_369	532736	intergenic	0.0000
seq_s_369	532741	intergenic	0.0000
seq_s_369	532742	intergenic	0.0000
seq_s_369	532744	intergenic	0.0003
seq_s_369	532748	intergenic	0.0000
seq_s_369	532750	intergenic	0.0000
seq_s_369	532755	intergenic	0.0669
seq_s_369	532772	intergenic	0.0130
seq_s_369	532777	intergenic	0.0000
seq_s_369	532784	intergenic	0.0051
seq_s_369	532785	intergenic	0.0000
seq_s_369	532788	intergenic	0.0000
seq_s_369	532789	intergenic	0.0059
seq_s_369	532790	intergenic	0.0000
seq_s_369	532795	intergenic	0.0000
seq_s_369	532798	intergenic	0.0000
seq_s_369	532799	intergenic	0.0140
seq_s_369	532802	intergenic	0.0561
seq_s_369	532804	intergenic	0.1226
seq_s_369	532810	intergenic	0.0238
seq_s_369	532813	intergenic	0.0298
seq_s_369	532814	intergenic	0.0000
seq_s_369	532815	intergenic	0.0000
seq_s_369	532822	intergenic	0.0000
seq_s_369	532825	intergenic	0.0059
seq_s_369	532827	intergenic	0.0185
seq_s_369	532830	intergenic	0.0669
seq_s_369	532840	intergenic	0.0039
seq_s_369	532843	intergenic	0.0075
seq_s_369	532849	intergenic	0.0000
seq_s_369	532854	intergenic	0.0116
seq_s_369	532858	intergenic	0.0000
seq_s_369	532864	intergenic	0.0252
seq_s_369	532869	intergenic	0.0384
seq_s_369	532873	intergenic	0.0000
seq_s_369	532875	intergenic	0.0000
seq_s_369	532879	intergenic	0.0298
seq_s_369	532890	intergenic	0.0000
seq_s_369	532893	intergenic	0.0048
seq_s_369	532901	intergenic	0.0669
seq_s_369	532902	intergenic	0.0271
seq_s_369	532908	intergenic	0.0130
seq_s_369	532912	intergenic	0.0000
seq_s_369	532913	intergenic	0.0000
seq_s_369	532915	intergenic	0.0298
seq_s_369	532920	intergenic	0.0000
seq_s_369	532923	intergenic	0.0271
seq_s_369	532925	intergenic	0.0000
seq_s_369	532928	intergenic	0.0201
seq_s_369	532946	intergenic	0.0060
seq_s_369	532953	intergenic	0.0000
seq_s_369	532958	intergenic	0.0298
seq_s_369	532961	intergenic	0.0000
seq_s_369	532973	intergenic	0.0071
seq_s_369	532975	intergenic	0.0185
seq_s_369	532977	intergenic	0.0419
seq_s_369	532994	intergenic	0.0553
seq_s_369	533000	intergenic	0.0000
seq_s_369	533004	intergenic	0.0000
seq_s_369	533014	intergenic	0.0095
seq_s_369	533018	intergenic	0.0000
seq_s_369	533020	intergenic	0.0197
seq_s_369	533023	intergenic	0.0298
seq_s_369	533033	intergenic	0.0059
seq_s_369	533035	intergenic	0.0298
seq_s_369	533041	intergenic	0.0000
seq_s_369	533050	intergenic	0.0298
seq_s_369	533056	intergenic	0.0298
seq_s_369	533068	intergenic	0.0000
seq_s_369	533069	intergenic	0.0130
seq_s_369	533075	intergenic	0.0280
seq_s_369	533079	intergenic	0.0059
seq_s_369	533081	intergenic	0.0000
seq_s_369	533125	intergenic	0.0000
seq_s_369	533126	intergenic	0.0116
seq_s_369	533128	intergenic	0.0059
seq_s_369	533132	intergenic	0.0059
seq_s_369	533141	intergenic	0.0000
seq_s_369	533181	intergenic	0.0000
seq_s_369	533183	intergenic	0.0000
seq_s_369	533188	intergenic	0.0000
seq_s_369	533192	intergenic	0.0022
seq_s_369	533200	intergenic	0.0130
seq_s_369	533212	intergenic	0.0000
seq_s_369	533216	intergenic	0.0000
seq_s_369	533233	intergenic	0.0000
seq_s_369	534828	intergenic	0.0000
seq_s_369	534851	intergenic	0.0130
seq_s_369	535597	intergenic	0.0059
seq_s_369	535749	intergenic	0.0000
seq_s_369	535778	intergenic	0.0000
seq_s_369	535779	intergenic	0.0000
seq_s_369	535780	intergenic	0.0048
seq_s_369	535785	intergenic	0.0059
seq_s_369	535790	intergenic	0.0130
seq_s_369	535824	intergenic	0.0004
seq_s_369	535830	intergenic	0.0059
seq_s_369	535837	intergenic	0.0000
seq_s_369	535848	intergenic	0.0000
seq_s_369	535850	intergenic	0.0000
seq_s_369	535872	intergenic	0.0059
seq_s_369	535895	intergenic	0.1029
seq_s_369	536509	intergenic	0.0000
seq_s_369	536511	intergenic	0.0000
seq_s_369	536513	intergenic	0.0000
seq_s_369	536514	intergenic	0.0000
seq_s_369	536515	intergenic	0.0561
seq_s_369	536521	intergenic	0.0000
seq_s_369	536522	intergenic	0.0130
seq_s_369	536525	intergenic	0.0059
seq_s_369	536530	intergenic	0.0000
seq_s_369	536531	intergenic	0.0088
seq_s_369	536537	intergenic	0.0000
seq_s_369	536541	intergenic	0.0000
seq_s_369	536542	intergenic	0.0298
seq_s_369	536550	intergenic	0.0059
seq_s_369	536551	intergenic	0.0000
seq_s_369	536552	intergenic	0.0000
seq_s_369	536556	intergenic	0.0130
seq_s_369	536557	intergenic	0.0000
seq_s_369	536558	intergenic	0.0000
seq_s_369	536564	intergenic	0.0059
seq_s_369	536565	intergenic	0.0000
seq_s_369	536569	intergenic	0.0130
seq_s_369	536571	intergenic	0.0000
seq_s_369	536572	intergenic	0.0669
seq_s_369	536575	intergenic	0.0000
seq_s_369	536577	intergenic	0.0000
seq_s_369	536582	intergenic	0.0185
seq_s_369	536583	intergenic	0.0238
seq_s_369	536664	intergenic	0.0000
seq_s_369	536665	intergenic	0.0000
seq_s_369	536668	intergenic	0.0000
seq_s_369	536669	intergenic	0.0130
seq_s_369	536672	intergenic	0.0000
seq_s_369	536679	intergenic	0.0059
seq_s_369	536684	intergenic	0.0000
seq_s_369	536686	intergenic	0.0000
seq_s_369	536687	intergenic	0.0000
seq_s_369	536691	intergenic	0.0000
seq_s_369	536700	intergenic	0.0000
seq_s_369	536701	intergenic	0.0298
seq_s_369	536709	intergenic	0.0000
seq_s_369	536716	intergenic	0.0000
seq_s_369	536725	intergenic	0.0059
seq_s_369	536726	intergenic	0.0298
seq_s_369	536730	intergenic	0.0298
seq_s_369	536734	intergenic	0.0000
seq_s_369	536737	intergenic	0.0003
seq_s_369	536739	intergenic	0.0000
seq_s_369	536748	intergenic	0.0000
seq_s_369	536749	intergenic	0.0000
seq_s_369	536751	intergenic	0.0000
seq_s_369	536754	intergenic	0.0000
seq_s_369	536756	intergenic	0.0130
seq_s_369	536760	intergenic	0.0201
seq_s_369	536762	intergenic	0.0419
seq_s_369	536795	intergenic	0.0000
seq_s_369	536796	intergenic	0.0000
seq_s_369	536797	intergenic	0.0130
seq_s_369	536809	intergenic	0.0059
seq_s_369	536814	intergenic	0.0000
seq_s_369	536815	intergenic	0.0000
seq_s_369	536826	intergenic	0.0000
seq_s_369	536827	intergenic	0.0000
seq_s_369	536831	intergenic	0.0000
seq_s_369	536834	intergenic	0.0238
seq_s_369	536837	intergenic	0.0000
seq_s_369	536843	intergenic	0.0201
seq_s_369	536846	intergenic	0.0059
seq_s_369	536957	intergenic	0.0000
seq_s_369	536970	intergenic	0.0000
seq_s_369	536977	intergenic	0.0000
seq_s_369	536979	intergenic	0.0000
seq_s_369	536992	intergenic	0.0000
seq_s_369	537001	intergenic	0.0000
seq_s_369	537006	intergenic	0.0000
seq_s_369	537007	intergenic	0.0000
seq_s_369	537008	intergenic	0.0225
seq_s_369	537009	intergenic	0.0000
seq_s_369	537011	intergenic	0.0000
seq_s_369	537013	intergenic	0.0669
seq_s_369	537017	intergenic	0.0000
seq_s_369	537018	intergenic	0.0000
seq_s_369	537019	intergenic	0.0000
seq_s_369	537025	intergenic	0.0000
seq_s_369	537028	intergenic	0.0059
seq_s_369	537031	intergenic	0.0000
seq_s_369	537032	intergenic	0.0000
seq_s_369	537038	intergenic	0.0015
seq_s_369	537042	intergenic	0.0078
seq_s_369	537043	intergenic	0.0000
seq_s_369	537044	intergenic	0.0000
seq_s_369	537045	intergenic	0.0048
seq_s_369	537046	intergenic	0.0000
seq_s_369	537050	intergenic	0.0000
seq_s_369	537052	intergenic	0.0339
seq_s_369	537055	intergenic	0.0059
seq_s_369	537057	intergenic	0.0298
seq_s_369	537058	intergenic	0.0298
seq_s_369	537060	intergenic	0.0493
seq_s_369	537090	intergenic	0.0048
seq_s_369	537091	intergenic	0.0058
seq_s_369	537095	intergenic	0.0000
seq_s_369	537099	intergenic	0.0059
seq_s_369	537100	intergenic	0.0298
seq_s_369	537102	intergenic	0.0000
seq_s_369	537103	intergenic	0.0000
seq_s_369	537109	intergenic	0.0419
seq_s_369	537111	intergenic	0.0669
seq_s_369	537116	intergenic	0.0000
seq_s_369	537117	intergenic	0.0000
seq_s_369	537119	intergenic	0.0000
seq_s_369	537122	intergenic	0.0201
seq_s_369	537123	intergenic	0.0000
seq_s_369	537124	intergenic	0.0000
seq_s_369	537126	intergenic	0.0000
seq_s_369	537127	intergenic	0.0298
seq_s_369	537131	intergenic	0.0000
seq_s_369	537132	intergenic	0.0130
seq_s_369	537478	intergenic	0.0298
seq_s_369	537479	intergenic	0.0238
seq_s_369	537483	intergenic	0.0130
seq_s_369	537484	intergenic	0.0000
seq_s_369	537485	intergenic	0.0000
seq_s_369	537486	intergenic	0.0000
seq_s_369	537490	intergenic	0.0000
seq_s_369	537495	intergenic	0.0000
[truncated: 19,049 more rows]
