# Supplementary material for: Ecological genomics in the Northern krill uncovers loci for local adaptation across ocean basins
Source: Nat Commun. 2024 Aug 1;15:6297. doi: 10.1038/s41467-024-50239-7 (PMC11294593; doi:10.1038/s41467-024-50239-7)
Supplement: Supplementary file 15 — Source Data [file 41467_2024_50239_MOESM15_ESM.zip › Source_data/Source_data.Fig_S25/Source_data.Fig_S25B/ii.defective.REF_STRG_1_25643_XLOC_083247.fst.windows.tsv]

CHROM	POS	fst
seq_s_4843	1	0.0308
seq_s_4843	6001	0.1612
seq_s_4843	7001	0.0493
seq_s_4843	8001	0.4883
seq_s_4843	9001	0.5466
seq_s_4843	10001	0.1050
seq_s_4843	14001	0.0386
seq_s_4843	20001	0.1490
seq_s_4843	21001	0.4376
seq_s_4843	22001	0.4150
seq_s_4843	24001	0.0119
seq_s_4843	25001	0.0167
seq_s_4843	26001	0.0263
seq_s_4843	27001	0.0141
seq_s_4843	29001	0.0476
seq_s_4843	30001	0.0263
seq_s_4843	31001	0.0182
seq_s_4843	34001	0.0100
seq_s_4843	35001	0.0044
seq_s_4843	40001	0.0078
seq_s_4843	41001	-0.0025
seq_s_4843	43001	0.0169
seq_s_4843	47001	0.0229
seq_s_4843	50001	0.0001
seq_s_4843	51001	0.0219
seq_s_4843	52001	0.0071
seq_s_4843	53001	0.0247
seq_s_4843	54001	0.0067
seq_s_4843	56001	0.0390
seq_s_4843	57001	0.0042
seq_s_4843	59001	0.0335
seq_s_4843	60001	0.0198
seq_s_4843	61001	0.0098
seq_s_4843	63001	0.0607
seq_s_4843	64001	0.0864
seq_s_4843	65001	0.0598
seq_s_4843	66001	0.1206
seq_s_4843	67001	0.1409
seq_s_4843	68001	0.1506
seq_s_4843	69001	0.0215
seq_s_4843	70001	0.1895
seq_s_4843	71001	0.1277
seq_s_4843	72001	0.1702
seq_s_4843	73001	0.1485
seq_s_4843	74001	0.1833
seq_s_4843	75001	0.1631
seq_s_4843	76001	0.1265
seq_s_4843	77001	0.2349
seq_s_4843	78001	0.1700
seq_s_4843	79001	0.0882
seq_s_4843	80001	0.2613
seq_s_4843	81001	0.1749
seq_s_4843	82001	0.1699
seq_s_4843	83001	0.1623
seq_s_4843	84001	0.0690
seq_s_4843	93001	0.0048
seq_s_4843	94001	0.0235
seq_s_4843	95001	0.0013
seq_s_4843	96001	-0.0036
seq_s_4843	97001	0.0124
seq_s_4843	99001	0.0084
seq_s_4843	101001	0.1109
seq_s_4843	102001	0.1071
seq_s_4843	103001	0.1808
seq_s_4843	104001	0.1398
seq_s_4843	105001	0.1107
seq_s_4843	106001	0.1246
seq_s_4843	107001	0.1566
seq_s_4843	108001	0.1055
seq_s_4843	110001	0.1522
seq_s_4843	111001	0.1454
seq_s_4843	112001	0.1114
seq_s_4843	113001	0.0134
seq_s_4843	114001	0.0583
seq_s_4843	115001	0.1581
seq_s_4843	116001	0.1445
seq_s_4843	117001	0.1249
seq_s_4843	118001	0.0968
seq_s_4843	119001	0.0176
seq_s_4843	121001	0.1757
seq_s_4843	122001	0.0763
seq_s_4843	123001	0.0190
seq_s_4843	124001	0.0186
seq_s_4843	125001	0.0099
seq_s_4843	126001	0.0304
seq_s_4843	127001	0.0930
seq_s_4843	128001	0.0937
seq_s_4843	129001	0.1444
seq_s_4843	130001	0.1167
seq_s_4843	131001	0.1235
seq_s_4843	132001	0.0860
seq_s_4843	133001	0.0987
seq_s_4843	134001	0.1211
seq_s_4843	135001	0.1631
seq_s_4843	136001	0.1945
seq_s_4843	137001	0.1191
seq_s_4843	138001	0.1086
seq_s_4843	139001	0.0666
seq_s_4843	140001	0.0592
seq_s_4843	142001	0.1598
seq_s_4843	143001	0.1438
seq_s_4843	144001	0.0809
seq_s_4843	145001	0.1354
seq_s_4843	146001	0.0313
seq_s_4843	147001	0.0411
seq_s_4843	148001	0.0359
seq_s_4843	149001	0.0867
seq_s_4843	150001	0.0691
seq_s_4843	151001	0.1209
seq_s_4843	152001	0.0982
seq_s_4843	155001	0.1479
seq_s_4843	156001	0.2478
seq_s_4843	157001	0.3634
seq_s_4843	158001	0.4112
seq_s_4843	159001	0.1745
seq_s_4843	160001	0.2212
seq_s_4843	162001	0.0257
seq_s_4843	163001	0.0334
seq_s_4843	164001	0.0315
seq_s_4843	165001	0.0203
seq_s_4843	166001	0.0065
seq_s_4843	167001	0.0088
seq_s_4843	168001	0.0119
seq_s_4843	172001	0.0102
seq_s_4843	173001	0.0065
seq_s_4843	174001	0.0002
seq_s_4843	176001	0.0197
seq_s_4843	177001	0.0253
seq_s_4843	181001	0.0233
seq_s_4843	182001	0.0266
seq_s_4843	183001	0.0126
seq_s_4843	184001	0.0136
seq_s_4843	185001	0.0091
seq_s_4843	186001	0.0086
seq_s_4843	187001	0.0669
seq_s_4843	188001	0.2667
seq_s_4843	189001	0.3365
seq_s_4843	190001	0.3547
seq_s_4843	191001	0.3816
seq_s_4843	192001	0.4091
seq_s_4843	193001	0.4039
seq_s_4843	194001	0.3506
seq_s_4843	195001	0.3734
seq_s_4843	196001	0.3623
seq_s_4843	197001	0.4947
seq_s_4843	198001	0.2132
seq_s_4843	199001	0.1801
seq_s_4843	200001	0.0709
seq_s_4843	201001	0.1357
seq_s_4843	202001	0.1259
seq_s_4843	203001	0.1513
seq_s_4843	204001	0.2864
seq_s_4843	205001	0.1061
seq_s_4843	206001	0.3273
seq_s_4843	207001	0.1458
seq_s_4843	208001	-0.0036
seq_s_4843	209001	0.2451
seq_s_4843	210001	0.4003
seq_s_4843	211001	0.2297
seq_s_4843	212001	0.3303
seq_s_4843	213001	0.4123
seq_s_4843	214001	0.3762
seq_s_4843	215001	0.2563
seq_s_4843	216001	0.3093
seq_s_4843	217001	0.3254
seq_s_4843	218001	0.3539
seq_s_4843	219001	0.2411
seq_s_4843	221001	0.0058
seq_s_4843	222001	0.0089
seq_s_4843	223001	0.0115
seq_s_4843	225001	0.0224
seq_s_4843	236001	0.0147
seq_s_4843	240001	0.0035
seq_s_4843	241001	0.0096
seq_s_4843	254001	0.3164
seq_s_4843	255001	0.2764
seq_s_4843	256001	0.1273
seq_s_4843	257001	0.0876
seq_s_4843	258001	0.0283
seq_s_4843	259001	0.2379
seq_s_4843	260001	0.3260
seq_s_4843	261001	0.3674
seq_s_4843	263001	0.0592
seq_s_4843	264001	0.3066
seq_s_4843	265001	0.2881
seq_s_4843	266001	0.1759
seq_s_4843	267001	0.1723
seq_s_4843	269001	0.1447
seq_s_4843	270001	0.2106
seq_s_4843	271001	0.1479
seq_s_4843	272001	0.2468
seq_s_4843	273001	0.2194
seq_s_4843	274001	0.2328
seq_s_4843	275001	0.1924
seq_s_4843	276001	0.1964
seq_s_4843	277001	0.1920
seq_s_4843	278001	0.1920
seq_s_4843	279001	0.2091
seq_s_4843	280001	0.1386
seq_s_4843	281001	0.0418
seq_s_4843	282001	0.2245
seq_s_4843	286001	0.0126
seq_s_4843	287001	0.3254
seq_s_4843	288001	0.3322
seq_s_4843	289001	0.0296
seq_s_4843	292001	0.2788
seq_s_4843	293001	0.0091
seq_s_4843	294001	0.0585
seq_s_4843	295001	0.5441
seq_s_4843	296001	0.4275
seq_s_4843	297001	0.0486
seq_s_4843	298001	0.0197
seq_s_4843	299001	0.4611
seq_s_4843	300001	0.1954
seq_s_4843	301001	0.2102
seq_s_4843	302001	0.3681
seq_s_4843	303001	0.5239
seq_s_4843	304001	0.5031
seq_s_4843	305001	0.4212
seq_s_4843	306001	0.4438
seq_s_4843	307001	0.0967
seq_s_4843	308001	0.2298
seq_s_4843	309001	0.3068
seq_s_4843	310001	0.2827
seq_s_4843	311001	0.3362
seq_s_4843	312001	0.2930
seq_s_4843	313001	0.2459
seq_s_4843	314001	0.3053
seq_s_4843	315001	0.2866
seq_s_4843	316001	0.2705
seq_s_4843	317001	0.3940
seq_s_4843	318001	0.3071
seq_s_4843	319001	0.2425
seq_s_4843	320001	0.3757
seq_s_4843	321001	0.2960
seq_s_4843	322001	0.3565
seq_s_4843	323001	0.3144
seq_s_4843	324001	0.2821
seq_s_4843	325001	0.2976
seq_s_4843	326001	0.3134
seq_s_4843	327001	0.3404
seq_s_4843	328001	0.3758
seq_s_4843	329001	0.2436
seq_s_4843	330001	0.3474
seq_s_4843	331001	0.3432
seq_s_4843	332001	0.2926
seq_s_4843	333001	0.2371
seq_s_4843	342001	0.0441
seq_s_4843	343001	0.0221
seq_s_4843	345001	0.0034
seq_s_4843	346001	0.0050
seq_s_4843	352001	0.0842
seq_s_4843	353001	0.3871
seq_s_4843	354001	0.4209
seq_s_4843	356001	0.4723
seq_s_4843	357001	0.2724
seq_s_4843	358001	0.0040
seq_s_4843	359001	0.0065
seq_s_4843	360001	0.0048
seq_s_4843	361001	0.0096
seq_s_4843	362001	-0.0015
seq_s_4843	363001	0.0069
seq_s_4843	364001	0.0042
seq_s_4843	365001	0.0106
seq_s_4843	366001	0.0103
seq_s_4843	367001	0.0091
seq_s_4843	368001	0.0051
seq_s_4843	369001	0.0084
seq_s_4843	371001	0.1052
seq_s_4843	372001	0.0725
seq_s_4843	373001	0.2737
seq_s_4843	374001	0.0148
seq_s_4843	375001	0.3656
seq_s_4843	376001	0.4361
seq_s_4843	377001	0.3682
seq_s_4843	378001	0.3264
seq_s_4843	379001	-0.0002
seq_s_4843	381001	0.3658
seq_s_4843	382001	0.3490
seq_s_4843	383001	0.3970
seq_s_4843	384001	0.4801
seq_s_4843	385001	0.3765
seq_s_4843	386001	0.3861
seq_s_4843	387001	0.3553
seq_s_4843	389001	0.0436
seq_s_4843	391001	0.2681
seq_s_4843	392001	0.3455
seq_s_4843	393001	0.0496
seq_s_4843	394001	0.3523
seq_s_4843	395001	0.0077
seq_s_4843	396001	0.1312
seq_s_4843	398001	0.4735
seq_s_4843	399001	0.3756
seq_s_4843	400001	0.1140
seq_s_4843	401001	0.0100
seq_s_4843	402001	0.1852
seq_s_4843	403001	0.1409
seq_s_4843	404001	0.1182
seq_s_4843	405001	0.2689
seq_s_4843	406001	0.4902
seq_s_4843	407001	0.3534
seq_s_4843	408001	0.3767
seq_s_4843	409001	0.3256
seq_s_4843	410001	0.0500
seq_s_4843	411001	0.2577
seq_s_4843	412001	0.1268
seq_s_4843	413001	0.0915
seq_s_4843	414001	0.0812
seq_s_4843	415001	0.1049
seq_s_4843	416001	0.1460
seq_s_4843	417001	0.0221
seq_s_4843	418001	0.0349
seq_s_4843	419001	0.0067
seq_s_4843	420001	-0.0015
seq_s_4843	421001	0.0216
seq_s_4843	424001	0.1481
seq_s_4843	425001	0.1000
seq_s_4843	426001	0.0264
seq_s_4843	427001	0.2904
seq_s_4843	428001	0.0030
seq_s_4843	429001	0.0177
seq_s_4843	430001	0.2184
seq_s_4843	431001	0.1985
seq_s_4843	432001	0.0515
seq_s_4843	434001	0.1275
seq_s_4843	435001	0.3016
seq_s_4843	436001	0.4511
seq_s_4843	437001	0.4382
seq_s_4843	438001	0.0229
seq_s_4843	439001	0.0407
seq_s_4843	440001	0.2552
seq_s_4843	441001	0.0260
seq_s_4843	442001	0.2566
seq_s_4843	443001	0.0601
seq_s_4843	444001	0.1767
seq_s_4843	445001	0.0210
seq_s_4843	446001	0.0036
seq_s_4843	448001	0.0069
seq_s_4843	449001	0.3519
seq_s_4843	450001	0.4608
seq_s_4843	451001	0.1407
seq_s_4843	452001	0.4416
seq_s_4843	453001	0.4717
seq_s_4843	454001	0.4927
seq_s_4843	455001	0.4439
seq_s_4843	456001	0.0346
seq_s_4843	457001	0.0496
seq_s_4843	458001	0.0129
seq_s_4843	459001	-0.0031
seq_s_4843	460001	-0.0007
seq_s_4843	462001	0.0224
seq_s_4843	463001	0.0085
seq_s_4843	464001	0.0266
seq_s_4843	465001	0.0209
seq_s_4843	468001	0.3691
seq_s_4843	470001	0.0134
seq_s_4843	473001	0.2968
seq_s_4843	474001	0.0206
seq_s_4843	475001	0.0120
seq_s_4843	476001	0.0527
seq_s_4843	477001	0.0026
seq_s_4843	478001	0.0053
seq_s_4843	479001	0.1467
seq_s_4843	480001	0.1880
seq_s_4843	481001	0.2677
seq_s_4843	482001	0.2001
seq_s_4843	483001	0.1057
seq_s_4843	484001	0.1252
seq_s_4843	485001	0.1676
seq_s_4843	486001	0.0020
seq_s_4843	487001	0.0297
seq_s_4843	489001	0.0734
seq_s_4843	490001	0.0153
seq_s_4843	491001	-0.0009
seq_s_4843	493001	0.0052
seq_s_4843	494001	0.0393
seq_s_4843	495001	0.0008
seq_s_4843	496001	0.0239
seq_s_4843	500001	0.0272
seq_s_4843	503001	0.0099
seq_s_4843	505001	0.0200
seq_s_4843	506001	0.0068
seq_s_4843	507001	0.0179
seq_s_4843	508001	0.0093
seq_s_4843	509001	0.0078
seq_s_4843	510001	0.0213
seq_s_4843	511001	0.0241
seq_s_4843	512001	0.0138
