# Supplementary material for: Ecological genomics in the Northern krill uncovers loci for local adaptation across ocean basins
Source: Nat Commun. 2024 Aug 1;15:6297. doi: 10.1038/s41467-024-50239-7 (PMC11294593; doi:10.1038/s41467-024-50239-7)
Supplement: Supplementary file 15 — Source Data [file 41467_2024_50239_MOESM15_ESM.zip › Source_data/Source_data.Fig_S25/Source_data.Fig_S25B/ii.defective.REF_STRG_1_25643_XLOC_083247.xpnsl.snps.tsv]

CHROM	POS	TYPE	xpnsl
seq_s_4843	451	intergenic	-0.116542
seq_s_4843	496	intergenic	-0.0175618
seq_s_4843	546	intergenic	0.033651
seq_s_4843	6490	intergenic	0.178882
seq_s_4843	6513	intergenic	0.9574
seq_s_4843	6516	intergenic	1.38343
seq_s_4843	6634	intergenic	1.43141
seq_s_4843	6644	intergenic	1.82072
seq_s_4843	6645	intergenic	1.9453
seq_s_4843	6651	intergenic	1.79958
seq_s_4843	6663	intergenic	1.08789
seq_s_4843	6669	intergenic	1.67987
seq_s_4843	6673	intergenic	0.983502
seq_s_4843	6675	intergenic	1.22047
seq_s_4843	6687	intergenic	1.31781
seq_s_4843	6691	intergenic	1.73041
seq_s_4843	6697	intergenic	1.2727
seq_s_4843	6711	intergenic	1.28707
seq_s_4843	6722	intergenic	1.65298
seq_s_4843	6728	intergenic	1.65298
seq_s_4843	6758	intergenic	1.66654
seq_s_4843	6763	intergenic	0.585038
seq_s_4843	6770	intergenic	0.945273
seq_s_4843	6776	intergenic	1.55689
seq_s_4843	7394	intergenic	0.827507
seq_s_4843	7398	intergenic	0.673868
seq_s_4843	7404	intergenic	0.683177
seq_s_4843	7439	intergenic	0.485686
seq_s_4843	7445	intergenic	0.505521
seq_s_4843	7446	intergenic	-0.00345343
seq_s_4843	7455	intergenic	0.033414
seq_s_4843	7811	intergenic	-0.0828973
seq_s_4843	7900	intergenic	-0.452327
seq_s_4843	7916	intergenic	-1.14212
seq_s_4843	8010	intergenic	-2.93453
seq_s_4843	8011	intergenic	-2.96856
seq_s_4843	8012	intergenic	-3.35542
seq_s_4843	8135	intergenic	-3.2171
seq_s_4843	8154	intergenic	-3.53382
seq_s_4843	8194	intergenic	-3.25576
seq_s_4843	8570	intergenic	-3.326
seq_s_4843	8701	intergenic	-2.90742
seq_s_4843	8702	intergenic	-2.36938
seq_s_4843	8717	intergenic	-2.40877
seq_s_4843	8739	intergenic	-2.26388
seq_s_4843	8777	intergenic	-1.99163
seq_s_4843	8781	intergenic	-2.49835
seq_s_4843	8800	intergenic	-2.47253
seq_s_4843	8805	intergenic	-0.969121
seq_s_4843	8806	intergenic	-0.963234
seq_s_4843	8819	intergenic	-1.00865
seq_s_4843	8820	intergenic	-1.28401
seq_s_4843	8823	intergenic	-0.690696
seq_s_4843	8830	intergenic	-0.707081
seq_s_4843	8834	intergenic	-0.708249
seq_s_4843	8836	intergenic	-0.708249
seq_s_4843	8845	intergenic	-0.708249
seq_s_4843	8849	intergenic	-0.708249
seq_s_4843	8856	intergenic	-0.710076
seq_s_4843	8866	intergenic	-1.14344
seq_s_4843	8870	intergenic	-1.24144
seq_s_4843	8876	intergenic	-1.16021
seq_s_4843	8878	intergenic	-1.06492
seq_s_4843	8880	intergenic	-1.2992
seq_s_4843	8888	intergenic	-1.06043
seq_s_4843	8889	intergenic	-1.21456
seq_s_4843	8898	intergenic	-1.01589
seq_s_4843	8901	intergenic	-1.09386
seq_s_4843	8907	intergenic	-1.12642
seq_s_4843	8993	intergenic	-1.07963
seq_s_4843	8995	intergenic	-1.10009
seq_s_4843	9005	intergenic	-1.00049
seq_s_4843	9007	intergenic	-2.11793
seq_s_4843	9008	intergenic	-2.29632
seq_s_4843	9011	intergenic	-2.46272
seq_s_4843	9018	intergenic	-1.23991
seq_s_4843	9035	intergenic	-0.354147
seq_s_4843	9041	intergenic	-0.424172
seq_s_4843	9044	intergenic	-0.30176
seq_s_4843	9049	intergenic	-0.303647
seq_s_4843	9056	intergenic	-0.327797
seq_s_4843	9063	intergenic	-0.3169
seq_s_4843	9064	intergenic	-0.305578
seq_s_4843	9067	intergenic	-0.292516
seq_s_4843	9070	intergenic	-0.292516
seq_s_4843	9079	intergenic	-0.462135
seq_s_4843	9086	intergenic	-0.377851
seq_s_4843	9129	intergenic	-0.262125
seq_s_4843	9131	intergenic	-0.270791
seq_s_4843	9134	intergenic	-0.397614
seq_s_4843	9151	intergenic	-0.134947
seq_s_4843	9165	intergenic	-0.00902492
seq_s_4843	9177	intergenic	0.0381386
seq_s_4843	9178	intergenic	0.0473175
seq_s_4843	9182	intergenic	0.0106991
seq_s_4843	9183	intergenic	0.0106991
seq_s_4843	9184	intergenic	0.0106991
seq_s_4843	9187	intergenic	-0.0910586
seq_s_4843	9191	intergenic	0.00954741
seq_s_4843	9207	intergenic	-0.0122483
seq_s_4843	9211	intergenic	0.0684261
seq_s_4843	9216	intergenic	-0.00625989
seq_s_4843	9219	intergenic	0.0425582
seq_s_4843	9235	intergenic	-0.182583
seq_s_4843	9248	intergenic	-0.0664164
seq_s_4843	9257	intergenic	0.0541409
seq_s_4843	9261	intergenic	-0.171988
seq_s_4843	9262	intergenic	-0.0115224
seq_s_4843	9264	intergenic	-0.0477904
seq_s_4843	9265	intergenic	-0.71013
seq_s_4843	9295	intergenic	-0.349863
seq_s_4843	9298	intergenic	-0.885335
seq_s_4843	9299	intergenic	-0.310127
seq_s_4843	9314	intergenic	-0.407603
seq_s_4843	9317	intergenic	-0.241903
seq_s_4843	9326	intergenic	-0.240589
seq_s_4843	9327	intergenic	-0.240287
seq_s_4843	9346	intergenic	-0.296024
seq_s_4843	9350	intergenic	-0.450312
seq_s_4843	9356	intergenic	-0.356679
seq_s_4843	9359	intergenic	-0.449155
seq_s_4843	9367	intergenic	-0.546465
seq_s_4843	9372	intergenic	-0.259725
seq_s_4843	9375	intergenic	-0.295229
seq_s_4843	9380	intergenic	-0.264552
seq_s_4843	9386	intergenic	-0.268033
seq_s_4843	9391	intergenic	-0.20097
seq_s_4843	9394	intergenic	-0.454093
seq_s_4843	9398	intergenic	-0.318977
seq_s_4843	9407	intergenic	-0.337584
seq_s_4843	9409	intergenic	-0.312129
seq_s_4843	9410	intergenic	-0.312955
seq_s_4843	9415	intergenic	-0.309364
seq_s_4843	9419	intergenic	-0.314901
seq_s_4843	9427	intergenic	-0.318785
seq_s_4843	9450	intergenic	-0.261346
seq_s_4843	9453	intergenic	-0.408766
seq_s_4843	9460	intergenic	-0.0441291
seq_s_4843	9461	intergenic	-0.0297131
seq_s_4843	10033	intergenic	-0.268612
seq_s_4843	10065	intergenic	-0.383237
seq_s_4843	10094	intergenic	-0.326246
seq_s_4843	10101	intergenic	-0.310737
seq_s_4843	10138	intergenic	-0.670603
seq_s_4843	10147	intergenic	-0.784016
seq_s_4843	14119	intergenic	-0.494429
seq_s_4843	14400	intergenic	-0.563566
seq_s_4843	20399	intergenic	0.598142
seq_s_4843	20426	intergenic	1.22021
seq_s_4843	21503	intergenic	-0.225663
seq_s_4843	21515	intergenic	-0.0854729
seq_s_4843	21522	intergenic	-0.106443
seq_s_4843	21524	intergenic	-0.165123
seq_s_4843	21526	intergenic	-0.163346
seq_s_4843	21534	intergenic	-0.366008
seq_s_4843	21538	intergenic	-0.245355
seq_s_4843	21544	intergenic	-0.0943364
seq_s_4843	21630	intergenic	0.255706
seq_s_4843	21636	intergenic	0.272237
seq_s_4843	21642	intergenic	0.251147
seq_s_4843	21656	intergenic	0.245278
seq_s_4843	21661	intergenic	0.290188
seq_s_4843	21902	intergenic	0.135295
seq_s_4843	21908	intergenic	-0.513559
seq_s_4843	21909	intergenic	0.0485515
seq_s_4843	21920	intergenic	0.0217286
seq_s_4843	21926	intergenic	0.041457
seq_s_4843	21933	intergenic	-0.416735
seq_s_4843	21935	intergenic	-0.299395
seq_s_4843	21936	intergenic	-0.299395
seq_s_4843	21939	intergenic	-0.416735
seq_s_4843	21960	intergenic	-0.16679
seq_s_4843	21978	intergenic	-0.169144
seq_s_4843	21987	intergenic	-1.05632
seq_s_4843	21991	intergenic	-0.423864
seq_s_4843	21994	intergenic	-0.520432
seq_s_4843	22009	intergenic	-0.543068
seq_s_4843	22011	intergenic	-0.413121
seq_s_4843	22012	intergenic	-0.40295
seq_s_4843	22024	intergenic	-0.40295
seq_s_4843	22029	intergenic	-0.574203
seq_s_4843	22033	intergenic	-0.529047
seq_s_4843	22040	intergenic	-0.597308
seq_s_4843	22049	intergenic	-0.474749
seq_s_4843	22065	intergenic	-1.34966
seq_s_4843	24897	intergenic	-1.34966
seq_s_4843	24957	intergenic	-0.815965
seq_s_4843	24959	intergenic	-0.505531
seq_s_4843	25243	intergenic	-0.227907
seq_s_4843	25296	intergenic	-0.233406
seq_s_4843	25338	intergenic	-0.308047
seq_s_4843	25360	intergenic	-0.25726
seq_s_4843	25451	intergenic	0.040125
seq_s_4843	25458	intergenic	0.247925
seq_s_4843	25802	intergenic	0.24412
seq_s_4843	25997	intergenic	0.809791
seq_s_4843	26238	intergenic	0.770876
seq_s_4843	26312	intergenic	0.663288
seq_s_4843	26316	intergenic	0.603609
seq_s_4843	26320	intergenic	0.698329
seq_s_4843	26331	intergenic	1.05389
seq_s_4843	26332	intergenic	0.674695
seq_s_4843	26336	intergenic	0.716936
seq_s_4843	26353	intergenic	0.499675
seq_s_4843	26363	intergenic	0.467262
seq_s_4843	26364	intergenic	0.3375
seq_s_4843	26373	intergenic	0.41639
seq_s_4843	26904	intergenic	0.637306
seq_s_4843	27134	intergenic	0.650309
seq_s_4843	27674	intergenic	0.62778
seq_s_4843	29149	intergenic	0.629446
seq_s_4843	29154	intergenic	0.654089
seq_s_4843	29162	intergenic	0.813675
seq_s_4843	29192	intergenic	0.894834
seq_s_4843	29957	intergenic	0.909834
seq_s_4843	29960	intergenic	0.876758
seq_s_4843	29961	intergenic	0.726414
seq_s_4843	29964	intergenic	0.726414
seq_s_4843	29970	intergenic	1.16249
seq_s_4843	29976	intergenic	0.933715
seq_s_4843	29982	intergenic	1.00754
seq_s_4843	29983	intergenic	1.04068
seq_s_4843	29985	intergenic	1.03383
seq_s_4843	29988	intergenic	0.965311
seq_s_4843	29991	intergenic	1.02139
seq_s_4843	29992	intergenic	1.02139
seq_s_4843	29996	intergenic	1.01492
seq_s_4843	30002	intergenic	1.13015
seq_s_4843	30322	intergenic	0.859979
seq_s_4843	30323	intergenic	0.881993
seq_s_4843	30495	intergenic	0.859714
seq_s_4843	30502	intergenic	0.790534
seq_s_4843	30516	intergenic	0.710943
seq_s_4843	30531	intergenic	0.510994
seq_s_4843	30553	intergenic	0.510994
seq_s_4843	30594	intergenic	0.802906
seq_s_4843	30676	intergenic	0.739948
seq_s_4843	30784	intergenic	0.760016
seq_s_4843	31061	intergenic	0.760016
seq_s_4843	31076	intergenic	1.07462
seq_s_4843	31089	intergenic	0.830807
seq_s_4843	34027	intergenic	0.854207
seq_s_4843	34040	intergenic	0.665453
seq_s_4843	34041	intergenic	0.664515
seq_s_4843	34044	intergenic	0.637802
seq_s_4843	34047	intergenic	0.627991
seq_s_4843	34057	intergenic	0.673746
seq_s_4843	34058	intergenic	0.656815
seq_s_4843	34063	intergenic	0.656656
seq_s_4843	34072	intergenic	0.869329
seq_s_4843	34616	intergenic	0.532424
seq_s_4843	34633	intergenic	0.437776
seq_s_4843	34687	intergenic	0.391391
seq_s_4843	34735	intergenic	0.365545
seq_s_4843	34738	intergenic	0.194623
seq_s_4843	34750	intergenic	0.365695
seq_s_4843	34850	intergenic	0.268146
seq_s_4843	34868	intergenic	0.361596
seq_s_4843	34883	intergenic	0.367735
seq_s_4843	34894	intergenic	0.163145
seq_s_4843	34901	intergenic	0.175905
seq_s_4843	35129	intergenic	0.175905
seq_s_4843	35210	intergenic	0.445209
seq_s_4843	35242	intergenic	0.542578
seq_s_4843	35273	intergenic	0.477353
seq_s_4843	35822	intergenic	0.415836
seq_s_4843	35940	intergenic	0.274885
seq_s_4843	35954	intergenic	0.274885
seq_s_4843	35955	intergenic	0.274885
seq_s_4843	35966	intergenic	0.407803
seq_s_4843	35973	intergenic	-0.163662
seq_s_4843	40853	intergenic	-0.367107
seq_s_4843	40854	intergenic	-0.242367
seq_s_4843	40900	intergenic	0.133534
seq_s_4843	40905	intergenic	0.148273
seq_s_4843	40906	intergenic	0.148273
seq_s_4843	40914	intergenic	0.148273
seq_s_4843	40916	intergenic	0.149617
seq_s_4843	40923	intergenic	0.0931201
seq_s_4843	40927	intergenic	0.0635921
seq_s_4843	40929	intergenic	0.00801007
seq_s_4843	40936	intergenic	0.114513
seq_s_4843	40937	intergenic	0.0934345
seq_s_4843	40938	intergenic	-0.0618091
seq_s_4843	40951	intergenic	-0.0342375
seq_s_4843	40952	intergenic	0.133739
seq_s_4843	41717	intergenic	-0.123154
seq_s_4843	41725	intergenic	-0.0910892
seq_s_4843	41735	intergenic	-0.128199
seq_s_4843	41745	intergenic	-0.236381
seq_s_4843	41756	intergenic	-0.226752
seq_s_4843	41763	intergenic	-0.208762
seq_s_4843	41768	intergenic	-0.192189
seq_s_4843	41769	intergenic	-0.134131
seq_s_4843	41794	intergenic	0.170015
seq_s_4843	43072	intergenic	-0.293621
seq_s_4843	43073	intergenic	-0.456708
seq_s_4843	43079	intergenic	-0.535958
seq_s_4843	43101	intergenic	-0.292309
seq_s_4843	43113	intergenic	-0.151898
seq_s_4843	43134	intergenic	0.317429
seq_s_4843	43137	intergenic	-0.342556
seq_s_4843	43138	intergenic	-0.344918
seq_s_4843	43148	intergenic	-0.322085
seq_s_4843	43153	intergenic	-0.347913
seq_s_4843	43156	intergenic	-0.302496
seq_s_4843	47159	intergenic	-0.220481
seq_s_4843	47160	intergenic	-0.412144
seq_s_4843	47162	intergenic	-0.0701817
seq_s_4843	47167	intergenic	-0.0637329
seq_s_4843	47171	intergenic	-0.0305035
seq_s_4843	47173	intergenic	0.0916564
seq_s_4843	47176	intergenic	0.0736965
seq_s_4843	47179	intergenic	0.0412579
seq_s_4843	47190	intergenic	0.459149
seq_s_4843	47196	intergenic	0.744651
seq_s_4843	47210	intergenic	0.479379
seq_s_4843	47212	intergenic	0.62825
seq_s_4843	47517	intergenic	0.522166
seq_s_4843	47523	intergenic	0.501682
seq_s_4843	47527	intergenic	0.456179
seq_s_4843	50341	intergenic	0.442289
seq_s_4843	50461	intergenic	0.399099
seq_s_4843	51368	intergenic	0.532137
seq_s_4843	52272	intergenic	0.532137
seq_s_4843	52276	intergenic	0.329439
seq_s_4843	52301	intergenic	0.196253
seq_s_4843	52330	intergenic	0.310386
seq_s_4843	52337	intergenic	0.33325
seq_s_4843	52343	intergenic	0.313856
seq_s_4843	52381	intergenic	-0.0135833
seq_s_4843	52393	intergenic	0.16421
seq_s_4843	52397	intergenic	0.16421
seq_s_4843	52402	intergenic	0.0949153
seq_s_4843	52410	intergenic	-0.468297
seq_s_4843	52415	intergenic	-0.51349
seq_s_4843	52440	intergenic	-0.52899
seq_s_4843	52474	intergenic	-0.315447
seq_s_4843	52507	intergenic	-0.170052
seq_s_4843	52508	intergenic	-0.170052
seq_s_4843	52511	intergenic	-0.30587
seq_s_4843	53291	intergenic	-0.266359
seq_s_4843	53296	intergenic	-0.731384
seq_s_4843	53690	intergenic	-0.579272
seq_s_4843	53797	intergenic	-0.596989
seq_s_4843	53804	intergenic	-0.472264
seq_s_4843	53805	intergenic	-0.421533
seq_s_4843	53809	intergenic	-0.387344
seq_s_4843	53815	intergenic	-0.263947
seq_s_4843	53829	intergenic	-0.576986
seq_s_4843	53831	intergenic	-0.192251
seq_s_4843	53835	intergenic	-0.172147
seq_s_4843	53838	intergenic	-0.258381
seq_s_4843	53841	intergenic	-0.163264
seq_s_4843	53847	intergenic	-0.263156
seq_s_4843	53864	intergenic	-0.227622
seq_s_4843	53871	intergenic	-0.313042
seq_s_4843	53873	intergenic	-0.26439
seq_s_4843	53914	intergenic	-0.380116
seq_s_4843	53922	intergenic	-0.450132
seq_s_4843	53931	intergenic	-0.377982
seq_s_4843	53942	intergenic	-0.36994
seq_s_4843	54146	intergenic	-0.287297
seq_s_4843	54148	intergenic	-0.26769
seq_s_4843	54151	intergenic	-0.246342
seq_s_4843	54164	intergenic	-0.267897
seq_s_4843	54169	intergenic	-0.245366
seq_s_4843	54170	intergenic	-0.280115
seq_s_4843	54180	intergenic	-0.239478
seq_s_4843	54182	intergenic	-0.239478
seq_s_4843	54206	intergenic	-0.117814
seq_s_4843	54207	intergenic	-0.293327
seq_s_4843	54210	intergenic	-0.260965
seq_s_4843	54218	intergenic	-0.326193
seq_s_4843	54223	intergenic	-0.346504
seq_s_4843	54240	intergenic	-0.288563
seq_s_4843	54248	intergenic	-0.253137
seq_s_4843	54267	intergenic	-0.289825
seq_s_4843	54297	intergenic	-0.406921
seq_s_4843	56979	intergenic	-0.406921
seq_s_4843	57002	intergenic	-0.49671
seq_s_4843	57005	intergenic	-0.025463
seq_s_4843	57011	intergenic	-0.22135
seq_s_4843	57016	intergenic	0.0361836
seq_s_4843	57024	intergenic	-0.00817341
seq_s_4843	57026	intergenic	0.016879
seq_s_4843	57030	intergenic	0.061816
seq_s_4843	57034	intergenic	0.061816
seq_s_4843	57054	intergenic	0.0257589
seq_s_4843	57073	intergenic	0.0230989
seq_s_4843	57096	intergenic	0.00495304
seq_s_4843	57176	intergenic	-0.135463
seq_s_4843	57480	intergenic	0.0406171
seq_s_4843	57485	intergenic	-0.00158132
seq_s_4843	57489	intergenic	-0.0199683
seq_s_4843	57497	intergenic	-0.107285
seq_s_4843	57538	intergenic	-0.0630287
seq_s_4843	57541	intergenic	-0.200599
seq_s_4843	57543	intergenic	-0.184086
seq_s_4843	57548	intergenic	-0.0522578
seq_s_4843	57552	intergenic	-0.165032
seq_s_4843	57558	intergenic	-0.0715628
seq_s_4843	57562	intergenic	0.0902108
seq_s_4843	57565	intergenic	0.116867
seq_s_4843	57566	intergenic	0.116867
seq_s_4843	57570	intergenic	0.125205
seq_s_4843	57573	intergenic	0.0921353
seq_s_4843	57575	intergenic	0.0843028
seq_s_4843	57577	intergenic	0.0310465
seq_s_4843	57578	intergenic	0.0310465
seq_s_4843	57579	intergenic	0.0310465
seq_s_4843	57580	intergenic	-0.0537741
seq_s_4843	57584	intergenic	-0.0380347
seq_s_4843	57589	intergenic	-0.0189395
seq_s_4843	57602	intergenic	0.0399689
seq_s_4843	57603	intergenic	-0.0567863
seq_s_4843	57604	intergenic	0.00454223
seq_s_4843	57608	intergenic	-0.0448713
seq_s_4843	57611	intergenic	0.0754331
seq_s_4843	57613	intergenic	0.0509779
seq_s_4843	57616	intergenic	0.0605293
seq_s_4843	57618	intergenic	0.0835137
seq_s_4843	57620	intergenic	0.146158
seq_s_4843	57626	intergenic	0.171
seq_s_4843	57636	intergenic	0.323322
seq_s_4843	57637	intergenic	0.376178
seq_s_4843	57647	intergenic	0.367395
seq_s_4843	57650	intergenic	0.269791
seq_s_4843	57652	intergenic	0.186548
seq_s_4843	57654	intergenic	0.0315617
seq_s_4843	57656	intergenic	0.0956665
seq_s_4843	57658	intergenic	0.168849
seq_s_4843	57659	intergenic	0.199655
seq_s_4843	57660	intergenic	0.185592
seq_s_4843	57668	intergenic	0.0337477
seq_s_4843	57684	intergenic	0.0823861
seq_s_4843	59278	intergenic	-0.345362
seq_s_4843	59330	intergenic	-0.307747
seq_s_4843	59341	intergenic	-0.307747
seq_s_4843	59347	intergenic	-0.230036
seq_s_4843	59534	intergenic	0.250592
seq_s_4843	59671	intergenic	0.232716
seq_s_4843	60654	intergenic	0.683211
seq_s_4843	60673	intergenic	0.942346
seq_s_4843	60688	intergenic	0.740462
seq_s_4843	60689	intergenic	0.740462
seq_s_4843	60693	intergenic	0.743699
seq_s_4843	60713	intergenic	0.472724
seq_s_4843	60721	intergenic	0.822788
seq_s_4843	60725	intergenic	0.954861
seq_s_4843	60799	intergenic	0.917785
seq_s_4843	60860	intergenic	1.11345
seq_s_4843	60898	intergenic	1.13682
seq_s_4843	61489	intergenic	0.938503
seq_s_4843	61490	intergenic	0.938503
seq_s_4843	61495	intergenic	0.943059
seq_s_4843	61663	intergenic	0.809377
seq_s_4843	61675	intergenic	0.896912
seq_s_4843	61704	intergenic	0.857657
seq_s_4843	61713	intergenic	0.857657
seq_s_4843	61852	intergenic	0.907688
seq_s_4843	63998	intergenic	0.205978
seq_s_4843	64093	intergenic	0.507881
seq_s_4843	64350	intergenic	0.607893
seq_s_4843	64362	intergenic	0.66507
seq_s_4843	64367	intergenic	0.95776
seq_s_4843	64391	intergenic	0.756903
seq_s_4843	64396	intergenic	0.756903
seq_s_4843	64422	intergenic	0.173629
seq_s_4843	64435	intergenic	-1.04938
seq_s_4843	64474	intergenic	-0.199655
seq_s_4843	64475	intergenic	-0.181557
seq_s_4843	64477	intergenic	-0.0901711
seq_s_4843	64491	intergenic	-0.456021
seq_s_4843	64497	intergenic	-0.456021
seq_s_4843	64498	intergenic	-0.456021
seq_s_4843	64512	intergenic	-0.312809
seq_s_4843	64525	intergenic	-0.189817
seq_s_4843	64538	intergenic	-0.546237
seq_s_4843	64539	intergenic	-0.52928
seq_s_4843	64553	intergenic	-0.830347
seq_s_4843	64575	intergenic	-0.0423527
seq_s_4843	64587	intergenic	-0.187161
seq_s_4843	64600	intergenic	-0.44653
seq_s_4843	64612	intergenic	-0.0589599
seq_s_4843	64651	intergenic	0.299584
seq_s_4843	64674	intergenic	0.278952
seq_s_4843	64687	intergenic	0.156516
seq_s_4843	64705	intergenic	0.194252
seq_s_4843	64711	intergenic	0.194252
seq_s_4843	64760	intergenic	0.287139
seq_s_4843	64766	intergenic	-0.0621582
seq_s_4843	64854	intergenic	0.204712
seq_s_4843	64859	intergenic	0.128948
seq_s_4843	64901	intergenic	0.621512
seq_s_4843	64913	intergenic	0.621512
seq_s_4843	64919	intergenic	0.88367
seq_s_4843	64939	intergenic	0.790215
seq_s_4843	64944	intergenic	0.861955
seq_s_4843	64946	intergenic	0.464896
seq_s_4843	64961	intergenic	0.606116
seq_s_4843	64965	intergenic	0.559513
seq_s_4843	64966	intergenic	0.417543
seq_s_4843	64972	intergenic	-0.354547
seq_s_4843	64987	intergenic	-0.354547
seq_s_4843	64998	intergenic	0.69697
seq_s_4843	65005	intergenic	0.72202
seq_s_4843	65007	intergenic	0.690691
seq_s_4843	65024	intergenic	0.670778
seq_s_4843	65035	intergenic	1.15461
seq_s_4843	65037	intergenic	0.923747
seq_s_4843	65053	intergenic	0.708759
seq_s_4843	65058	intergenic	0.469431
seq_s_4843	65069	intergenic	0.618027
seq_s_4843	65083	intergenic	0.618027
seq_s_4843	65098	intergenic	0.175494
seq_s_4843	65116	intergenic	0.273779
seq_s_4843	65155	intergenic	0.276828
seq_s_4843	65159	intergenic	0.550222
seq_s_4843	65165	intergenic	0.606087
seq_s_4843	65171	intergenic	-0.551056
seq_s_4843	65216	intergenic	-0.169446
seq_s_4843	65217	intergenic	0.182195
seq_s_4843	65218	intergenic	0.182195
seq_s_4843	65223	intergenic	0.292688
seq_s_4843	65228	intergenic	0.292688
seq_s_4843	65245	intergenic	-0.316436
seq_s_4843	65248	intergenic	-0.131017
seq_s_4843	65272	intergenic	-0.0323152
seq_s_4843	65277	intergenic	-0.429459
seq_s_4843	65278	intergenic	0.586613
seq_s_4843	65286	intergenic	0.404263
seq_s_4843	65302	intergenic	0.471151
seq_s_4843	65304	intergenic	0.494121
seq_s_4843	65307	intergenic	0.344535
seq_s_4843	65310	intergenic	0.157722
seq_s_4843	65312	intergenic	-0.0241987
seq_s_4843	65326	intergenic	0.260717
seq_s_4843	65333	intergenic	0.180805
seq_s_4843	65334	intergenic	0.174066
seq_s_4843	65336	intergenic	0.239814
seq_s_4843	65357	intergenic	0.278453
seq_s_4843	65369	intergenic	0.228993
seq_s_4843	65380	intergenic	-0.0140389
seq_s_4843	65396	intergenic	-0.0152327
seq_s_4843	65412	intergenic	0.257578
seq_s_4843	65449	intergenic	0.249151
seq_s_4843	66971	intergenic	0.130279
seq_s_4843	66982	intergenic	0.143581
seq_s_4843	67031	intergenic	-0.158573
seq_s_4843	67041	intergenic	-0.941872
seq_s_4843	67090	intergenic	-0.0840815
seq_s_4843	67101	intergenic	0.0784317
seq_s_4843	67146	intergenic	-0.00834928
seq_s_4843	67168	intergenic	0.290127
seq_s_4843	67185	intergenic	-0.234561
seq_s_4843	67188	intergenic	-0.340412
seq_s_4843	67195	intergenic	-0.252504
seq_s_4843	67212	intergenic	-0.313982
seq_s_4843	67224	intergenic	-0.23285
seq_s_4843	67231	intergenic	-0.561468
seq_s_4843	67232	intergenic	-1.40307
seq_s_4843	67240	intergenic	-0.582095
seq_s_4843	67245	intergenic	-0.537633
seq_s_4843	67252	intergenic	-0.514468
seq_s_4843	67253	intergenic	-0.376754
seq_s_4843	67260	intergenic	0.274964
seq_s_4843	67261	intergenic	0.343373
seq_s_4843	67263	intergenic	0.410601
seq_s_4843	67265	intergenic	0.241572
seq_s_4843	67266	intergenic	0.207097
seq_s_4843	67280	intergenic	0.207097
seq_s_4843	67281	intergenic	0.163736
seq_s_4843	67284	intergenic	0.00888535
seq_s_4843	67285	intergenic	0.00888535
seq_s_4843	67286	intergenic	0.0756332
seq_s_4843	67287	intergenic	0.10848
seq_s_4843	67303	intergenic	0.144886
seq_s_4843	67309	intergenic	0.129889
seq_s_4843	67316	intergenic	0.0294377
seq_s_4843	67324	intergenic	0.115609
seq_s_4843	67327	intergenic	0.159487
seq_s_4843	67337	intergenic	0.368324
seq_s_4843	67340	intergenic	0.297344
seq_s_4843	67361	intergenic	0.0856184
seq_s_4843	67362	intergenic	0.140609
seq_s_4843	67367	intergenic	-0.609531
seq_s_4843	67368	intergenic	-0.609531
seq_s_4843	67378	intergenic	-0.168463
seq_s_4843	67381	intergenic	-0.518232
seq_s_4843	67388	intergenic	-0.559626
seq_s_4843	67412	intergenic	-0.672063
seq_s_4843	67421	intergenic	-0.441355
seq_s_4843	67424	intergenic	-0.692102
seq_s_4843	67428	intergenic	-0.692102
seq_s_4843	67451	intergenic	0.345187
seq_s_4843	67464	intergenic	0.345187
seq_s_4843	67466	intergenic	0.316134
seq_s_4843	67535	intergenic	0.0619253
seq_s_4843	67536	intergenic	0.251603
seq_s_4843	67541	intergenic	0.501008
seq_s_4843	67546	intergenic	0.760902
seq_s_4843	67551	intergenic	0.773911
seq_s_4843	67554	intergenic	0.773911
seq_s_4843	67564	intergenic	0.812154
seq_s_4843	67577	intergenic	0.812154
seq_s_4843	67581	intergenic	0.832811
seq_s_4843	67589	intergenic	0.798601
seq_s_4843	67593	intergenic	0.866817
seq_s_4843	67595	intergenic	1.04301
seq_s_4843	67598	intergenic	0.930836
seq_s_4843	67619	intergenic	1.11705
seq_s_4843	67641	intergenic	1.12768
seq_s_4843	67642	intergenic	1.46806
seq_s_4843	67646	intergenic	1.06115
seq_s_4843	67650	intergenic	1.07608
seq_s_4843	67654	intergenic	0.908218
seq_s_4843	67660	intergenic	0.782059
seq_s_4843	67678	intergenic	0.782059
seq_s_4843	67687	intergenic	1.53584
seq_s_4843	67695	intergenic	1.39486
seq_s_4843	67702	intergenic	1.53166
seq_s_4843	67721	intergenic	0.808902
seq_s_4843	67725	intergenic	0.67845
seq_s_4843	67735	intergenic	0.720617
seq_s_4843	67736	intergenic	0.597972
seq_s_4843	67745	intergenic	0.473627
seq_s_4843	67758	intergenic	0.495932
seq_s_4843	67760	intergenic	0.495932
seq_s_4843	67771	intergenic	0.532736
seq_s_4843	67786	intergenic	0.532736
seq_s_4843	67797	intergenic	0.626843
seq_s_4843	67804	intergenic	0.348701
seq_s_4843	67814	intergenic	0.590562
seq_s_4843	67826	intergenic	0.403025
seq_s_4843	67828	intergenic	-0.736558
seq_s_4843	67830	intergenic	-0.736558
seq_s_4843	67881	intergenic	0.0398948
seq_s_4843	67898	intergenic	-0.491334
seq_s_4843	67935	intergenic	-0.344296
seq_s_4843	67970	intergenic	-0.466194
seq_s_4843	67984	intergenic	-0.466194
seq_s_4843	68070	intergenic	-1.28255
seq_s_4843	68109	intergenic	-0.800408
seq_s_4843	68116	intergenic	-0.888228
seq_s_4843	68162	intergenic	-1.7019
seq_s_4843	68168	intergenic	-1.16519
seq_s_4843	68188	intergenic	-1.46929
seq_s_4843	68198	intergenic	-1.56772
seq_s_4843	68200	intergenic	-1.2166
seq_s_4843	68210	intergenic	-1.59194
seq_s_4843	68221	intergenic	-0.336736
seq_s_4843	68233	intergenic	-0.434815
seq_s_4843	68237	intergenic	-0.270805
seq_s_4843	68239	intergenic	-0.214871
seq_s_4843	68249	intergenic	-0.30629
seq_s_4843	68285	intergenic	-0.43417
seq_s_4843	68301	intergenic	-0.513018
seq_s_4843	68313	intergenic	-0.27847
seq_s_4843	68315	intergenic	-0.339798
seq_s_4843	68317	intergenic	-0.224044
seq_s_4843	68326	intergenic	-0.157304
seq_s_4843	68329	intergenic	-0.225751
seq_s_4843	68331	intergenic	-0.122546
seq_s_4843	68336	intergenic	-9.28755e-05
seq_s_4843	68342	intergenic	-0.0995364
seq_s_4843	68378	intergenic	0.0302778
seq_s_4843	68392	intergenic	0.200068
seq_s_4843	68401	intergenic	-0.0546154
seq_s_4843	68432	intergenic	-0.0167137
seq_s_4843	68447	intergenic	-0.140734
seq_s_4843	68453	intergenic	-0.0561154
seq_s_4843	68456	intergenic	-0.0705735
seq_s_4843	68461	intergenic	0.0250835
seq_s_4843	68469	intergenic	0.0250835
seq_s_4843	68474	intergenic	-0.0390852
seq_s_4843	68487	intergenic	-0.175061
seq_s_4843	68492	intergenic	-0.22261
seq_s_4843	68513	intergenic	-0.37379
seq_s_4843	68529	intergenic	-1.49975
seq_s_4843	68531	intergenic	-1.65531
seq_s_4843	68543	intergenic	-1.83901
seq_s_4843	68558	intergenic	-1.81009
seq_s_4843	68560	intergenic	-1.70226
seq_s_4843	68570	intergenic	-0.824731
seq_s_4843	68607	intergenic	-1.03779
seq_s_4843	68616	intergenic	-0.464197
seq_s_4843	68632	intergenic	-0.331273
seq_s_4843	68642	intergenic	-0.292261
seq_s_4843	68645	intergenic	-0.711902
seq_s_4843	68651	intergenic	-1.06073
seq_s_4843	68655	intergenic	-1.36391
seq_s_4843	68667	intergenic	-0.639775
seq_s_4843	68671	intergenic	-0.803029
seq_s_4843	68679	intergenic	-0.787085
seq_s_4843	68690	intergenic	-0.862771
seq_s_4843	68694	intergenic	-1.47707
seq_s_4843	68702	intergenic	-1.4239
seq_s_4843	68710	intergenic	-1.90414
seq_s_4843	68711	intergenic	-0.970344
seq_s_4843	68722	intergenic	-0.328725
seq_s_4843	68723	intergenic	-0.412809
seq_s_4843	68732	intergenic	-0.994796
seq_s_4843	68735	intergenic	0.338083
seq_s_4843	68750	intergenic	0.546162
seq_s_4843	68755	intergenic	0.329434
seq_s_4843	68778	intergenic	0.343035
seq_s_4843	68780	intergenic	0.266853
seq_s_4843	68781	intergenic	0.266853
seq_s_4843	68785	intergenic	0.370555
seq_s_4843	68837	intergenic	0.386908
seq_s_4843	69017	intergenic	0.363633
seq_s_4843	69074	intergenic	0.379232
seq_s_4843	69077	intergenic	0.351385
seq_s_4843	69079	intergenic	0.239801
seq_s_4843	69089	intergenic	0.282877
seq_s_4843	69297	intergenic	-0.514208
seq_s_4843	69299	intergenic	0.48121
seq_s_4843	69300	intergenic	0.29396
seq_s_4843	69301	intergenic	0.273718
seq_s_4843	69303	intergenic	0.25352
seq_s_4843	69319	intergenic	0.0408098
seq_s_4843	69333	intergenic	0.194521
seq_s_4843	69346	intergenic	0.112809
seq_s_4843	69347	intergenic	0.110534
seq_s_4843	69363	intergenic	0.11267
seq_s_4843	69366	intergenic	0.0852063
seq_s_4843	69402	intergenic	0.161681
seq_s_4843	69406	intergenic	0.126301
seq_s_4843	69418	intergenic	0.126301
seq_s_4843	69436	intergenic	0.226887
seq_s_4843	69449	intergenic	0.129432
seq_s_4843	69452	intergenic	0.191474
seq_s_4843	69479	intergenic	0.277951
seq_s_4843	69542	intergenic	0.193461
seq_s_4843	69551	intergenic	0.616759
seq_s_4843	69554	intergenic	0.833449
seq_s_4843	69559	intergenic	0.579707
seq_s_4843	69719	intergenic	0.274452
seq_s_4843	69755	intergenic	0.219691
seq_s_4843	69767	intergenic	0.219691
seq_s_4843	69774	intergenic	0.765487
seq_s_4843	69787	intergenic	0.765487
seq_s_4843	69788	intergenic	0.330243
seq_s_4843	69878	intergenic	0.216808
seq_s_4843	69886	intergenic	0.324385
seq_s_4843	69896	intergenic	0.156036
seq_s_4843	69904	intergenic	0.358071
seq_s_4843	69955	intergenic	0.160341
seq_s_4843	69958	intergenic	0.331861
seq_s_4843	69969	intergenic	-0.0027126
seq_s_4843	69978	intergenic	-0.0027126
seq_s_4843	69980	intergenic	0.534314
seq_s_4843	69988	intergenic	0.441914
seq_s_4843	69991	intergenic	0.73619
seq_s_4843	69992	intergenic	0.555787
seq_s_4843	70000	intergenic	0.532425
seq_s_4843	70001	intergenic	0.433678
seq_s_4843	70025	intergenic	0.522523
seq_s_4843	70038	intergenic	0.606504
seq_s_4843	70049	intergenic	0.0299834
seq_s_4843	70065	intergenic	-0.18718
seq_s_4843	70066	intergenic	-0.18718
seq_s_4843	70067	intergenic	-0.824093
seq_s_4843	70076	intergenic	-0.250414
seq_s_4843	70092	intergenic	-0.157802
seq_s_4843	70094	intergenic	0.471238
seq_s_4843	70098	intergenic	-1.36246
seq_s_4843	70107	intergenic	-0.49207
seq_s_4843	70109	intergenic	-0.431856
seq_s_4843	70110	intergenic	-0.431856
seq_s_4843	70124	intergenic	-0.411393
seq_s_4843	70132	intergenic	-0.217837
seq_s_4843	70148	intergenic	-0.282036
seq_s_4843	70149	intergenic	-0.0226192
seq_s_4843	70151	intergenic	-0.145392
seq_s_4843	70166	intergenic	0.231421
seq_s_4843	70172	intergenic	0.299468
seq_s_4843	70175	intergenic	0.0105965
seq_s_4843	70188	intergenic	-0.0250848
seq_s_4843	70206	intergenic	1.04354
seq_s_4843	70210	intergenic	0.33988
seq_s_4843	70240	intergenic	0.437105
seq_s_4843	70284	intergenic	0.250271
seq_s_4843	70291	intergenic	0.564383
seq_s_4843	70300	intergenic	0.564383
seq_s_4843	70301	intergenic	0.450711
seq_s_4843	70330	intergenic	0.466751
seq_s_4843	70364	intergenic	0.899098
seq_s_4843	70365	intergenic	1.38948
seq_s_4843	70381	intergenic	0.498702
seq_s_4843	70391	intergenic	0.373755
seq_s_4843	70429	intergenic	0.102166
seq_s_4843	70443	intergenic	0.0522637
seq_s_4843	70446	intergenic	0.189896
seq_s_4843	70449	intergenic	-0.0972297
seq_s_4843	70450	intergenic	-0.0972297
seq_s_4843	70464	intergenic	0.0227784
seq_s_4843	70469	intergenic	0.287167
seq_s_4843	70473	intergenic	-0.352891
seq_s_4843	70474	intergenic	-0.323307
seq_s_4843	70486	intergenic	-0.606706
seq_s_4843	70487	intergenic	-0.0991215
seq_s_4843	70489	intergenic	-0.266911
seq_s_4843	70494	intergenic	-0.378375
seq_s_4843	70500	intergenic	-0.560578
seq_s_4843	70524	intergenic	-0.0079439
seq_s_4843	70530	intergenic	-0.121735
seq_s_4843	70540	intergenic	-0.121735
seq_s_4843	70554	intergenic	0.396491
seq_s_4843	70569	intergenic	-0.589696
seq_s_4843	70573	intergenic	-0.230863
seq_s_4843	70577	intergenic	-0.148005
seq_s_4843	70582	intergenic	-0.205171
seq_s_4843	70589	intergenic	-0.171876
seq_s_4843	70595	intergenic	-0.445053
seq_s_4843	70614	intergenic	-0.730488
seq_s_4843	70616	intergenic	-0.730488
seq_s_4843	70620	intergenic	0.134266
seq_s_4843	70651	intergenic	-0.0841291
seq_s_4843	70653	intergenic	-0.10216
seq_s_4843	70655	intergenic	-0.00542807
seq_s_4843	70656	intergenic	0.0111377
seq_s_4843	70664	intergenic	-0.0981777
seq_s_4843	70666	intergenic	-0.37473
seq_s_4843	70682	intergenic	-0.37473
seq_s_4843	70699	intergenic	0.00905646
seq_s_4843	70705	intergenic	-0.19055
seq_s_4843	70709	intergenic	0.584103
seq_s_4843	70752	intergenic	-0.261523
seq_s_4843	70778	intergenic	-0.155491
seq_s_4843	70779	intergenic	-0.17733
seq_s_4843	70790	intergenic	-0.623852
seq_s_4843	70797	intergenic	-0.478772
seq_s_4843	70803	intergenic	-1.15563
seq_s_4843	70833	intergenic	-1.17383
seq_s_4843	70868	intergenic	-0.587196
seq_s_4843	70869	intergenic	-0.422086
seq_s_4843	70876	intergenic	-0.364815
seq_s_4843	70878	intergenic	0.164578
seq_s_4843	70887	intergenic	-0.390319
seq_s_4843	70888	intergenic	-0.342025
seq_s_4843	70892	intergenic	-0.418271
seq_s_4843	70905	intergenic	-1.28172
seq_s_4843	70910	intergenic	-0.309664
seq_s_4843	70913	intergenic	-0.315174
seq_s_4843	70917	intergenic	-0.280677
seq_s_4843	70921	intergenic	-0.0667892
seq_s_4843	70944	intergenic	-0.534105
seq_s_4843	70949	intergenic	-0.69382
seq_s_4843	70951	intergenic	-1.13733
seq_s_4843	70952	intergenic	-0.686269
seq_s_4843	70956	intergenic	-0.647414
seq_s_4843	70958	intergenic	-0.930749
seq_s_4843	70962	intergenic	-0.621387
seq_s_4843	70969	intergenic	-0.453083
seq_s_4843	70977	intergenic	-0.453083
seq_s_4843	70994	intergenic	-0.399233
seq_s_4843	71001	intergenic	-0.395042
seq_s_4843	71018	intergenic	-0.662435
seq_s_4843	71024	intergenic	-0.665721
seq_s_4843	71047	intergenic	-0.588786
seq_s_4843	71049	intergenic	-0.506922
seq_s_4843	71051	intergenic	-0.649981
seq_s_4843	71068	intergenic	-0.466135
seq_s_4843	71081	intergenic	-1.59813
seq_s_4843	71094	intergenic	-0.382674
seq_s_4843	71101	intergenic	-0.543012
seq_s_4843	71106	intergenic	0.588732
seq_s_4843	71117	intergenic	0.0947367
seq_s_4843	71129	intergenic	0.118226
seq_s_4843	71140	intergenic	0.0746244
seq_s_4843	71143	intergenic	0.128621
seq_s_4843	71150	intergenic	0.154993
seq_s_4843	71153	intergenic	0.171045
seq_s_4843	71154	intergenic	0.0903623
seq_s_4843	71157	intergenic	0.138519
seq_s_4843	71160	intergenic	0.138519
seq_s_4843	71163	intergenic	0.0733874
seq_s_4843	71164	intergenic	0.0733874
seq_s_4843	71171	intergenic	-0.0573825
seq_s_4843	71173	intergenic	-0.0573825
seq_s_4843	71177	intergenic	-0.0573825
seq_s_4843	71198	intergenic	0.626747
seq_s_4843	71200	intergenic	0.399895
seq_s_4843	71210	intergenic	0.208111
seq_s_4843	71211	intergenic	0.135005
seq_s_4843	71215	intergenic	0.488705
seq_s_4843	71216	intergenic	1.01949
seq_s_4843	71221	intergenic	-0.365617
seq_s_4843	71222	intergenic	-0.365617
seq_s_4843	71224	intergenic	-0.170985
seq_s_4843	71273	intergenic	-0.696291
seq_s_4843	71307	intergenic	-0.313913
seq_s_4843	71320	intergenic	-0.412953
seq_s_4843	71322	intergenic	-1.00362
seq_s_4843	71325	intergenic	-0.304271
seq_s_4843	71326	intergenic	-0.183689
seq_s_4843	71329	intergenic	-0.183689
seq_s_4843	71347	intergenic	-0.213584
seq_s_4843	71367	intergenic	-0.189262
seq_s_4843	71374	intergenic	0.205409
seq_s_4843	71378	intergenic	-0.111918
seq_s_4843	71380	intergenic	-0.0786105
seq_s_4843	71386	intergenic	-0.108963
seq_s_4843	71392	intergenic	-0.913563
seq_s_4843	71397	intergenic	-0.686574
seq_s_4843	71412	intergenic	-0.6459
seq_s_4843	71417	intergenic	-0.615676
seq_s_4843	71421	intergenic	-0.753025
seq_s_4843	71422	intergenic	-0.0929212
seq_s_4843	71429	intergenic	0.717249
seq_s_4843	71430	intergenic	0.785244
seq_s_4843	71443	intergenic	0.684681
seq_s_4843	71445	intergenic	0.684681
seq_s_4843	71449	intergenic	0.262465
seq_s_4843	71463	intergenic	0.289785
seq_s_4843	71473	intergenic	-0.0627021
seq_s_4843	71482	intergenic	-0.332001
seq_s_4843	71490	intergenic	0.0326581
seq_s_4843	71492	intergenic	0.0326581
seq_s_4843	71494	intergenic	0.0711642
seq_s_4843	71503	intergenic	-0.786956
seq_s_4843	71511	intergenic	-0.819625
seq_s_4843	71520	intergenic	-0.795444
seq_s_4843	71523	intergenic	-1.21903
seq_s_4843	71549	intergenic	-0.895894
seq_s_4843	71556	intergenic	-1.95698
seq_s_4843	71557	intergenic	-1.95698
seq_s_4843	71558	intergenic	-1.9733
seq_s_4843	71586	intergenic	-2.06425
seq_s_4843	71600	intergenic	-1.12952
seq_s_4843	71631	intergenic	-1.25125
seq_s_4843	71636	intergenic	-1.05224
seq_s_4843	71637	intergenic	-1.14511
seq_s_4843	71645	intergenic	-1.06566
seq_s_4843	71647	intergenic	-1.06566
seq_s_4843	71691	intergenic	-1.29145
seq_s_4843	71696	intergenic	-1.29145
seq_s_4843	71705	intergenic	-1.19087
seq_s_4843	71713	intergenic	-1.90329
seq_s_4843	71725	intergenic	-1.53743
seq_s_4843	71729	intergenic	-2.11102
seq_s_4843	71732	intergenic	-1.88915
seq_s_4843	71734	intergenic	-2.10565
seq_s_4843	71750	intergenic	-2.20813
seq_s_4843	71765	intergenic	-1.23236
seq_s_4843	71778	intergenic	-1.0804
seq_s_4843	71802	intergenic	-1.00435
seq_s_4843	71807	intergenic	-0.597322
seq_s_4843	71853	intergenic	-0.499833
seq_s_4843	71862	intergenic	-0.501158
seq_s_4843	71881	intergenic	-0.50014
seq_s_4843	71905	intergenic	-0.642233
seq_s_4843	71910	intergenic	-0.584446
seq_s_4843	71913	intergenic	-0.565941
seq_s_4843	71924	intergenic	-0.548949
seq_s_4843	71947	intergenic	-0.664112
seq_s_4843	71953	intergenic	0.134521
seq_s_4843	71957	intergenic	-0.00152496
seq_s_4843	71958	intergenic	0.0830957
seq_s_4843	71964	intergenic	0.109197
seq_s_4843	71965	intergenic	0.0594
seq_s_4843	71979	intergenic	0.179832
seq_s_4843	71980	intergenic	-1.3092
seq_s_4843	71999	intergenic	-0.86876
seq_s_4843	72004	intergenic	-0.813968
seq_s_4843	72007	intergenic	-1.09251
seq_s_4843	72011	intergenic	-0.647815
seq_s_4843	72017	intergenic	-0.62485
seq_s_4843	72019	intergenic	-0.999468
seq_s_4843	72032	intergenic	-0.90811
seq_s_4843	72038	intergenic	-1.34738
seq_s_4843	72040	intergenic	-0.624809
seq_s_4843	72042	intergenic	-0.461141
seq_s_4843	72068	intergenic	-0.488352
seq_s_4843	72095	intergenic	-0.421402
seq_s_4843	72102	intergenic	-0.0613936
seq_s_4843	72116	intergenic	-0.124696
seq_s_4843	72134	intergenic	-0.280957
seq_s_4843	72146	intergenic	-0.437327
seq_s_4843	72147	intergenic	-0.108291
seq_s_4843	72148	intergenic	-0.108291
seq_s_4843	72150	intergenic	-0.108291
seq_s_4843	72156	intergenic	-0.108291
seq_s_4843	72157	intergenic	-0.108291
seq_s_4843	72161	intergenic	-0.00558221
seq_s_4843	72176	intergenic	-0.331293
seq_s_4843	72178	intergenic	-0.825831
seq_s_4843	72179	intergenic	-0.29913
seq_s_4843	72207	intergenic	-0.332578
seq_s_4843	72216	intergenic	0.676058
seq_s_4843	72218	intergenic	0.316809
seq_s_4843	72221	intergenic	0.455499
seq_s_4843	72230	intergenic	0.630932
seq_s_4843	72262	intergenic	-0.194971
seq_s_4843	72277	intergenic	-0.146094
seq_s_4843	72278	intergenic	-0.0682627
seq_s_4843	72281	intergenic	-0.0536132
seq_s_4843	72285	intergenic	-0.191903
seq_s_4843	72290	intergenic	-0.057411
seq_s_4843	72305	intergenic	-0.0156095
seq_s_4843	72314	intergenic	-0.0156095
seq_s_4843	72324	intergenic	-0.175143
seq_s_4843	72335	intergenic	-0.138253
seq_s_4843	72339	intergenic	-0.14579
seq_s_4843	72340	intergenic	-0.164053
seq_s_4843	72342	intergenic	-0.150311
seq_s_4843	72346	intergenic	-0.234062
seq_s_4843	72365	intergenic	0.445951
seq_s_4843	72375	intergenic	0.0999192
seq_s_4843	72399	intergenic	0.576548
seq_s_4843	72403	intergenic	0.222766
seq_s_4843	72411	intergenic	-0.873859
seq_s_4843	72413	intergenic	-0.249063
seq_s_4843	72414	intergenic	-0.304097
seq_s_4843	72419	intergenic	-0.499113
seq_s_4843	72435	intergenic	-0.390303
seq_s_4843	72439	intergenic	-0.226283
seq_s_4843	72443	intergenic	-0.621597
seq_s_4843	72457	intergenic	-0.462171
seq_s_4843	72460	intergenic	-1.78452
seq_s_4843	72461	intergenic	-1.45495
seq_s_4843	72462	intergenic	-0.868835
seq_s_4843	72488	intergenic	-0.868835
seq_s_4843	72495	intergenic	-0.889959
seq_s_4843	72514	intergenic	-0.62267
seq_s_4843	72515	intergenic	-0.55658
seq_s_4843	72516	intergenic	-0.726284
seq_s_4843	72519	intergenic	-0.90208
seq_s_4843	72521	intergenic	-0.90208
seq_s_4843	72522	intergenic	-0.90208
seq_s_4843	72523	intergenic	-0.839826
seq_s_4843	72529	intergenic	-0.839826
seq_s_4843	72532	intergenic	-0.922234
seq_s_4843	72533	intergenic	-0.79135
seq_s_4843	72540	intergenic	-0.844892
seq_s_4843	72547	intergenic	-0.745997
seq_s_4843	72557	intergenic	-0.923612
seq_s_4843	72562	intergenic	-1.3533
seq_s_4843	72568	intergenic	-0.74764
seq_s_4843	72573	intergenic	-0.222125
seq_s_4843	72588	intergenic	-0.594606
seq_s_4843	72589	intergenic	-0.652602
seq_s_4843	72590	intergenic	-0.653763
seq_s_4843	72602	intergenic	-0.150677
seq_s_4843	72626	intergenic	-0.181191
seq_s_4843	72642	intergenic	-0.15668
seq_s_4843	72645	intergenic	0.0662161
seq_s_4843	72649	intergenic	-0.16025
seq_s_4843	72657	intergenic	-0.139916
seq_s_4843	72665	intergenic	-0.21724
seq_s_4843	72667	intergenic	-0.278056
seq_s_4843	72688	intergenic	-0.56796
seq_s_4843	72689	intergenic	-1.17372
seq_s_4843	72694	intergenic	-0.970568
seq_s_4843	72699	intergenic	-0.970568
seq_s_4843	72701	intergenic	-0.5066
seq_s_4843	72705	intergenic	-0.505974
seq_s_4843	72712	intergenic	-0.786393
seq_s_4843	72725	intergenic	-0.589133
seq_s_4843	72726	intergenic	-0.741081
seq_s_4843	72727	intergenic	-0.495007
seq_s_4843	72728	intergenic	-0.597906
seq_s_4843	72729	intergenic	0.159553
seq_s_4843	72738	intergenic	0.0714684
seq_s_4843	72751	intergenic	0.23156
seq_s_4843	72752	intergenic	0.237612
seq_s_4843	72773	intergenic	0.194599
seq_s_4843	72793	intergenic	0.597792
seq_s_4843	72810	intergenic	0.715798
seq_s_4843	72812	intergenic	0.367968
seq_s_4843	72818	intergenic	0.338723
seq_s_4843	72858	intergenic	0.0127823
seq_s_4843	72867	intergenic	0.038281
seq_s_4843	72870	intergenic	-0.24336
seq_s_4843	72906	intergenic	0.0212723
seq_s_4843	72924	intergenic	0.0212723
seq_s_4843	72925	intergenic	0.175887
seq_s_4843	72949	intergenic	0.107916
seq_s_4843	72951	intergenic	-0.0178049
seq_s_4843	72955	intergenic	0.197303
seq_s_4843	72959	intergenic	-0.0857323
seq_s_4843	72966	intergenic	-0.0101426
seq_s_4843	72967	intergenic	-0.30433
seq_s_4843	72969	intergenic	-0.428493
seq_s_4843	72971	intergenic	-0.374921
seq_s_4843	72973	intergenic	0.0655279
seq_s_4843	72979	intergenic	0.0655279
seq_s_4843	72990	intergenic	-1.00114
seq_s_4843	72992	intergenic	-0.796959
seq_s_4843	72993	intergenic	-0.796959
seq_s_4843	72996	intergenic	0.161072
seq_s_4843	73005	intergenic	-0.322176
seq_s_4843	73021	intergenic	-0.455563
seq_s_4843	73022	intergenic	-0.246635
seq_s_4843	73027	intergenic	-0.368314
seq_s_4843	73033	intergenic	-0.368314
seq_s_4843	73040	intergenic	-0.223171
seq_s_4843	73050	intergenic	-0.320832
seq_s_4843	73051	intergenic	-0.53953
seq_s_4843	73060	intergenic	-1.20455
seq_s_4843	73068	intergenic	-1.20538
seq_s_4843	73079	intergenic	0.158182
seq_s_4843	73085	intergenic	0.133322
seq_s_4843	73170	intergenic	0.0638364
seq_s_4843	73171	intergenic	0.0701458
seq_s_4843	73180	intergenic	0.1628
seq_s_4843	73190	intergenic	0.0149457
seq_s_4843	73234	intergenic	0.132259
seq_s_4843	73247	intergenic	0.127295
seq_s_4843	73258	intergenic	0.202593
seq_s_4843	73271	intergenic	0.197636
seq_s_4843	73287	intergenic	0.261697
seq_s_4843	73296	intergenic	0.717955
seq_s_4843	73323	intergenic	0.032873
seq_s_4843	73330	intergenic	0.132156
seq_s_4843	73363	intergenic	0.168358
seq_s_4843	73367	intergenic	0.101328
seq_s_4843	73392	intergenic	0.0275431
seq_s_4843	73405	intergenic	-0.302625
seq_s_4843	73413	intergenic	-0.0665026
seq_s_4843	73448	intergenic	-0.0665026
seq_s_4843	73456	intergenic	-0.751375
seq_s_4843	73457	intergenic	-0.482969
seq_s_4843	73467	intergenic	-0.684245
seq_s_4843	73482	intergenic	-0.0992648
seq_s_4843	73483	intergenic	-1.15241
seq_s_4843	73494	intergenic	-1.90282
seq_s_4843	73496	intergenic	-1.63664
seq_s_4843	74252	intergenic	-1.30607
seq_s_4843	74318	intergenic	-0.504921
seq_s_4843	74401	intergenic	-0.34492
seq_s_4843	74489	intergenic	-0.0548429
seq_s_4843	74549	intergenic	-0.0972413
seq_s_4843	74612	intergenic	-0.43942
seq_s_4843	74740	intergenic	-0.637344
seq_s_4843	74755	intergenic	-0.564117
seq_s_4843	74808	intergenic	-0.575945
seq_s_4843	74812	intergenic	-0.706966
seq_s_4843	74827	intergenic	-0.77195
seq_s_4843	74829	intergenic	-1.41179
seq_s_4843	74830	intergenic	-1.41179
seq_s_4843	74831	intergenic	-1.41179
seq_s_4843	74836	intergenic	-1.41179
seq_s_4843	74842	intergenic	-0.559743
seq_s_4843	74851	intergenic	-0.368702
seq_s_4843	74859	intergenic	-0.882483
seq_s_4843	74862	intergenic	-0.630486
seq_s_4843	74873	intergenic	-0.515997
seq_s_4843	74880	intergenic	-1.36772
seq_s_4843	74881	intergenic	-0.487285
seq_s_4843	74897	intergenic	-0.120293
seq_s_4843	74905	intergenic	-0.826116
seq_s_4843	74909	intergenic	-0.795879
seq_s_4843	74918	intergenic	-0.746282
seq_s_4843	74926	intergenic	-1.13929
seq_s_4843	74943	intergenic	-1.34129
seq_s_4843	74944	intergenic	-1.46114
seq_s_4843	74984	intergenic	-1.06529
seq_s_4843	74985	intergenic	-1.01164
seq_s_4843	75002	intergenic	-1.23608
seq_s_4843	75017	intergenic	-1.39719
seq_s_4843	75026	intergenic	-1.39719
seq_s_4843	75029	intergenic	-1.11699
seq_s_4843	75042	intergenic	-0.978791
seq_s_4843	75084	intergenic	-1.00266
seq_s_4843	75096	intergenic	-1.69703
seq_s_4843	75099	intergenic	-1.68106
seq_s_4843	75103	intergenic	-1.41276
seq_s_4843	75121	intergenic	-1.23369
seq_s_4843	75126	intergenic	-1.42509
seq_s_4843	75137	intergenic	-1.43256
seq_s_4843	75139	intergenic	-1.65124
seq_s_4843	75143	intergenic	-1.53636
seq_s_4843	75155	intergenic	-0.952227
seq_s_4843	75160	intergenic	-0.952227
seq_s_4843	75161	intergenic	-0.764725
seq_s_4843	75177	intergenic	-0.595692
seq_s_4843	75188	intergenic	-0.85414
seq_s_4843	75194	intergenic	-1.66454
seq_s_4843	75205	intergenic	-1.75512
seq_s_4843	75208	intergenic	-1.86554
seq_s_4843	75210	intergenic	-1.94019
seq_s_4843	75236	intergenic	-1.67851
seq_s_4843	75284	intergenic	-2.11553
seq_s_4843	75285	intergenic	-2.27033
seq_s_4843	75317	intergenic	-2.29096
seq_s_4843	75393	intergenic	-1.12091
seq_s_4843	75394	intergenic	-1.29689
seq_s_4843	75404	intergenic	-1.24258
seq_s_4843	75416	intergenic	-1.26085
seq_s_4843	75424	intergenic	-1.41871
seq_s_4843	75425	intergenic	-1.46812
seq_s_4843	75431	intergenic	-1.37724
seq_s_4843	75432	intergenic	-0.883977
seq_s_4843	75451	intergenic	-0.587569
seq_s_4843	75452	intergenic	-0.902114
seq_s_4843	75453	intergenic	-0.469141
seq_s_4843	75454	intergenic	-0.137854
seq_s_4843	75456	intergenic	-0.0290905
seq_s_4843	75471	intergenic	0.417371
seq_s_4843	75472	intergenic	0.239968
seq_s_4843	75473	intergenic	0.273541
seq_s_4843	75477	intergenic	0.273541
seq_s_4843	75484	intergenic	-0.690974
seq_s_4843	75491	intergenic	-0.690974
seq_s_4843	75531	intergenic	-0.389984
seq_s_4843	75543	intergenic	-0.600683
seq_s_4843	75546	intergenic	-0.494466
seq_s_4843	75555	intergenic	-0.588515
seq_s_4843	75564	intergenic	-0.252456
seq_s_4843	75570	intergenic	-0.310868
seq_s_4843	75590	intergenic	-0.0866402
seq_s_4843	75592	intergenic	0.0720737
seq_s_4843	75603	intergenic	0.358521
seq_s_4843	75615	intergenic	-0.447557
seq_s_4843	75631	intergenic	0.316156
seq_s_4843	75633	intergenic	0.0523135
seq_s_4843	75664	intergenic	-0.184891
seq_s_4843	75700	intergenic	0.362185
seq_s_4843	75718	intergenic	0.139798
seq_s_4843	75719	intergenic	-0.107571
seq_s_4843	75740	intergenic	0.483595
seq_s_4843	75743	intergenic	0.241625
seq_s_4843	75765	intergenic	-0.187221
seq_s_4843	75825	intergenic	-0.87352
seq_s_4843	75848	intergenic	-0.298751
seq_s_4843	75868	intergenic	0.145061
seq_s_4843	75901	intergenic	0.145061
seq_s_4843	75903	intergenic	-0.272506
seq_s_4843	75961	intergenic	-1.06728
seq_s_4843	76006	intergenic	-0.702409
seq_s_4843	76019	intergenic	-0.941736
seq_s_4843	76022	intergenic	-0.743124
seq_s_4843	76055	intergenic	-0.910358
seq_s_4843	76063	intergenic	-1.52674
seq_s_4843	76331	intergenic	-1.17587
seq_s_4843	76363	intergenic	-1.78193
seq_s_4843	76369	intergenic	-0.49027
seq_s_4843	76386	intergenic	-0.376402
seq_s_4843	76396	intergenic	-0.579331
seq_s_4843	76406	intergenic	-0.525275
seq_s_4843	76462	intergenic	-0.718129
seq_s_4843	76463	intergenic	-0.326318
seq_s_4843	76470	intergenic	-0.0662548
seq_s_4843	76484	intergenic	-0.0525383
seq_s_4843	76485	intergenic	-0.0272781
seq_s_4843	76503	intergenic	-0.642172
seq_s_4843	76516	intergenic	-0.257356
seq_s_4843	76545	intergenic	-0.593343
seq_s_4843	76594	intergenic	0.461379
seq_s_4843	76597	intergenic	0.5516
seq_s_4843	76602	intergenic	0.554128
seq_s_4843	76603	intergenic	0.554128
seq_s_4843	76604	intergenic	0.531788
seq_s_4843	76635	intergenic	0.536579
seq_s_4843	76639	intergenic	0.525997
seq_s_4843	76644	intergenic	1.0781
seq_s_4843	76645	intergenic	0.712016
seq_s_4843	76646	intergenic	0.676954
seq_s_4843	76647	intergenic	0.695507
seq_s_4843	76648	intergenic	0.768851
seq_s_4843	76657	intergenic	0.64409
seq_s_4843	76660	intergenic	0.557072
seq_s_4843	76665	intergenic	0.806994
seq_s_4843	76674	intergenic	0.59475
seq_s_4843	76698	intergenic	0.517182
seq_s_4843	76700	intergenic	0.388084
seq_s_4843	76706	intergenic	-0.304096
seq_s_4843	76707	intergenic	-0.170464
seq_s_4843	76713	intergenic	-0.310705
seq_s_4843	76715	intergenic	0.0953369
seq_s_4843	76720	intergenic	0.104052
seq_s_4843	76755	intergenic	0.290432
seq_s_4843	76764	intergenic	-0.0554065
seq_s_4843	76776	intergenic	-0.0416859
seq_s_4843	76787	intergenic	-0.0599404
seq_s_4843	76789	intergenic	-0.158666
seq_s_4843	76790	intergenic	-0.273169
seq_s_4843	76800	intergenic	-1.17519
seq_s_4843	76820	intergenic	-0.631654
seq_s_4843	76838	intergenic	-0.994225
seq_s_4843	76853	intergenic	-0.299805
seq_s_4843	76854	intergenic	-0.453477
seq_s_4843	76859	intergenic	-0.51271
seq_s_4843	76865	intergenic	-0.345258
seq_s_4843	76870	intergenic	0.51316
seq_s_4843	76880	intergenic	-0.210943
seq_s_4843	76912	intergenic	-0.779141
seq_s_4843	76917	intergenic	-0.325995
seq_s_4843	76919	intergenic	-0.260156
seq_s_4843	76920	intergenic	-0.309825
seq_s_4843	76921	intergenic	-0.211731
seq_s_4843	76938	intergenic	-0.209225
seq_s_4843	76952	intergenic	-0.194703
seq_s_4843	76960	intergenic	-0.236743
seq_s_4843	76961	intergenic	-0.182394
seq_s_4843	76962	intergenic	-0.117714
seq_s_4843	76969	intergenic	-0.456384
seq_s_4843	76981	intergenic	-0.200784
seq_s_4843	76983	intergenic	-0.273516
seq_s_4843	76984	intergenic	-0.449673
seq_s_4843	76987	intergenic	-0.449673
seq_s_4843	76988	intergenic	-0.149323
seq_s_4843	76989	intergenic	-0.445888
seq_s_4843	76998	intergenic	-0.362933
seq_s_4843	76999	intergenic	-0.272696
seq_s_4843	77003	intergenic	-0.233337
seq_s_4843	77004	intergenic	0.202992
seq_s_4843	77021	intergenic	-1.06861
seq_s_4843	77025	intergenic	-1.06861
seq_s_4843	77028	intergenic	-1.42707
seq_s_4843	77037	intergenic	-1.38692
seq_s_4843	77045	intergenic	-2.0901
seq_s_4843	77056	intergenic	-0.904667
seq_s_4843	77072	intergenic	-0.989051
seq_s_4843	77075	intergenic	-1.32423
seq_s_4843	77085	intergenic	-1.44115
seq_s_4843	77089	intergenic	-0.637908
seq_s_4843	77110	intergenic	-0.653933
seq_s_4843	77112	intergenic	-0.694696
seq_s_4843	77132	intergenic	0.0906594
seq_s_4843	77140	intergenic	0.0906594
seq_s_4843	77143	intergenic	-1.10322
seq_s_4843	77160	intergenic	-2.49255
seq_s_4843	77170	intergenic	-2.17151
seq_s_4843	77171	intergenic	-2.17032
seq_s_4843	77183	intergenic	-1.98544
seq_s_4843	77187	intergenic	-2.28307
seq_s_4843	77196	intergenic	-2.00011
seq_s_4843	77206	intergenic	-1.74853
seq_s_4843	77209	intergenic	-1.7845
seq_s_4843	77235	intergenic	-0.794874
seq_s_4843	77244	intergenic	-1.10316
seq_s_4843	77261	intergenic	-0.525456
seq_s_4843	77278	intergenic	-0.570725
seq_s_4843	77281	intergenic	-0.476576
seq_s_4843	77282	intergenic	-0.476576
seq_s_4843	77285	intergenic	-0.538283
seq_s_4843	77286	intergenic	-0.439757
seq_s_4843	77288	intergenic	-0.611948
seq_s_4843	77295	intergenic	0.0147108
seq_s_4843	77298	intergenic	-0.703523
seq_s_4843	77317	intergenic	-0.720221
seq_s_4843	77322	intergenic	-0.720221
seq_s_4843	77326	intergenic	-0.701744
seq_s_4843	77350	intergenic	-1.86685
seq_s_4843	77356	intergenic	-1.71295
seq_s_4843	77374	intergenic	-1.86971
seq_s_4843	77378	intergenic	-1.07328
seq_s_4843	77475	intergenic	-1.52067
seq_s_4843	77476	intergenic	-1.53352
seq_s_4843	77479	intergenic	-1.41012
seq_s_4843	77518	intergenic	-1.76298
seq_s_4843	77545	intergenic	-1.71719
seq_s_4843	77549	intergenic	-1.80967
seq_s_4843	77553	intergenic	-1.52257
seq_s_4843	77555	intergenic	-1.60353
seq_s_4843	77570	intergenic	-2.39316
seq_s_4843	77573	intergenic	-1.44986
seq_s_4843	77577	intergenic	-1.81538
seq_s_4843	77581	intergenic	-1.70254
seq_s_4843	77598	intergenic	-1.81859
seq_s_4843	77600	intergenic	-0.628911
seq_s_4843	77610	intergenic	-0.40422
seq_s_4843	77613	intergenic	-0.605328
seq_s_4843	77614	intergenic	-0.345181
seq_s_4843	77622	intergenic	-0.374104
seq_s_4843	77631	intergenic	-0.3231
seq_s_4843	77634	intergenic	-0.3231
seq_s_4843	77639	intergenic	-0.259211
seq_s_4843	77653	intergenic	-0.33956
seq_s_4843	77654	intergenic	-0.3213
seq_s_4843	77668	intergenic	-0.247882
seq_s_4843	77681	intergenic	-0.247882
seq_s_4843	77692	intergenic	-0.246115
seq_s_4843	77693	intergenic	-0.246115
seq_s_4843	77713	intergenic	-0.123506
seq_s_4843	77727	intergenic	-0.0721285
seq_s_4843	77729	intergenic	-0.111716
seq_s_4843	77736	intergenic	-0.479388
seq_s_4843	77737	intergenic	-0.235143
seq_s_4843	77779	intergenic	0.412862
seq_s_4843	77784	intergenic	0.370166
seq_s_4843	77829	intergenic	0.49836
seq_s_4843	77857	intergenic	-0.22056
seq_s_4843	77858	intergenic	0.0905087
seq_s_4843	77860	intergenic	0.0977783
seq_s_4843	77890	intergenic	0.248229
seq_s_4843	77891	intergenic	0.297541
seq_s_4843	77898	intergenic	0.0176755
seq_s_4843	77903	intergenic	0.0176755
seq_s_4843	77928	intergenic	0.0867153
seq_s_4843	77947	intergenic	-0.368079
seq_s_4843	77949	intergenic	-0.368079
seq_s_4843	77964	intergenic	0.0938615
seq_s_4843	77975	intergenic	-1.85336
seq_s_4843	77995	intergenic	-2.35241
seq_s_4843	78015	intergenic	-1.30276
seq_s_4843	78023	intergenic	-1.41456
seq_s_4843	78027	intergenic	-1.16596
seq_s_4843	78029	intergenic	-1.33613
seq_s_4843	78072	intergenic	-1.44441
seq_s_4843	78073	intergenic	-1.44441
seq_s_4843	78081	intergenic	-1.18791
seq_s_4843	78101	intergenic	-1.21192
seq_s_4843	78107	intergenic	-2.08244
seq_s_4843	78113	intergenic	-1.41638
seq_s_4843	78121	intergenic	-1.41638
seq_s_4843	78122	intergenic	-2.40152
seq_s_4843	78142	intergenic	-2.0874
seq_s_4843	78152	intergenic	-1.40469
seq_s_4843	78162	intergenic	-1.88818
seq_s_4843	78164	intergenic	-2.09706
seq_s_4843	78165	intergenic	-1.07796
seq_s_4843	78166	intergenic	-1.07796
seq_s_4843	78167	intergenic	-1.07796
seq_s_4843	78168	intergenic	-1.07796
seq_s_4843	78169	intergenic	-1.1976
seq_s_4843	78170	intergenic	-1.77342
seq_s_4843	78171	intergenic	-1.02413
seq_s_4843	78182	intergenic	0.0783866
seq_s_4843	78183	intergenic	0.0783866
seq_s_4843	78190	intergenic	-0.227605
seq_s_4843	78198	intergenic	-0.281855
seq_s_4843	78199	intergenic	-0.154011
seq_s_4843	78229	intergenic	-0.107787
seq_s_4843	78236	intergenic	0.0659788
seq_s_4843	78239	intergenic	-0.179741
seq_s_4843	78261	intergenic	-0.179741
seq_s_4843	78281	intergenic	0.146995
seq_s_4843	78295	intergenic	0.6934
seq_s_4843	78299	intergenic	0.137518
seq_s_4843	78316	intergenic	-0.474672
seq_s_4843	78317	intergenic	-0.456055
seq_s_4843	78333	intergenic	-0.604472
seq_s_4843	78340	intergenic	-0.54773
seq_s_4843	78343	intergenic	-0.452415
seq_s_4843	78395	intergenic	-0.662136
seq_s_4843	78396	intergenic	-1.86855
seq_s_4843	78423	intergenic	-1.71379
seq_s_4843	78433	intergenic	-0.988915
seq_s_4843	78443	intergenic	-0.894292
seq_s_4843	78445	intergenic	-0.876657
seq_s_4843	78450	intergenic	-1.14391
seq_s_4843	78455	intergenic	-1.23497
seq_s_4843	78472	intergenic	-1.21468
seq_s_4843	78507	intergenic	-0.890557
seq_s_4843	78542	intergenic	-1.11556
seq_s_4843	78543	intergenic	-1.11556
seq_s_4843	78557	intergenic	-0.965244
seq_s_4843	78560	intergenic	-0.916394
seq_s_4843	78561	intergenic	-2.05259
seq_s_4843	78575	intergenic	-1.45237
seq_s_4843	78577	intergenic	-1.61902
seq_s_4843	78583	intergenic	-1.30318
seq_s_4843	78592	intergenic	-1.4952
seq_s_4843	78599	intergenic	-1.54371
seq_s_4843	78605	intergenic	-2.24924
seq_s_4843	78609	intergenic	-1.49572
seq_s_4843	78648	intergenic	-1.32578
seq_s_4843	78668	intergenic	-1.60572
seq_s_4843	78676	intergenic	-1.69929
seq_s_4843	78681	intergenic	-1.49616
seq_s_4843	78683	intergenic	-1.52438
seq_s_4843	78689	intergenic	-1.57885
seq_s_4843	78695	intergenic	-1.49401
seq_s_4843	78702	intergenic	-1.49557
seq_s_4843	78706	intergenic	-1.61382
seq_s_4843	78711	intergenic	-1.53504
seq_s_4843	78712	intergenic	-1.70859
seq_s_4843	78718	intergenic	-1.79167
seq_s_4843	78722	intergenic	-1.83069
seq_s_4843	78750	intergenic	-2.36413
seq_s_4843	78759	intergenic	-3.0214
seq_s_4843	78761	intergenic	-2.97808
seq_s_4843	78780	intergenic	-2.10047
seq_s_4843	78784	intergenic	-2.03892
seq_s_4843	78804	intergenic	-2.10967
seq_s_4843	78812	intergenic	-2.56384
seq_s_4843	78831	intergenic	-1.94926
seq_s_4843	78833	intergenic	-2.62553
seq_s_4843	78848	intergenic	-1.52061
seq_s_4843	78854	intergenic	-1.54064
seq_s_4843	78855	intergenic	-1.90636
seq_s_4843	78856	intergenic	-1.32108
seq_s_4843	78861	intergenic	-1.37
seq_s_4843	78888	intergenic	-1.37199
seq_s_4843	78965	intergenic	-1.38701
seq_s_4843	78976	intergenic	-1.38164
seq_s_4843	78996	intergenic	-1.28962
seq_s_4843	78997	intergenic	-1.46938
seq_s_4843	79004	intergenic	-1.45433
seq_s_4843	79014	intergenic	-2.50977
seq_s_4843	79021	intergenic	-2.19913
seq_s_4843	79026	intergenic	-2.26415
seq_s_4843	79028	intergenic	-2.58121
seq_s_4843	79038	intergenic	-2.03097
seq_s_4843	79045	intergenic	-1.94998
seq_s_4843	79049	intergenic	-2.04636
seq_s_4843	79062	intergenic	-2.17778
seq_s_4843	79090	intergenic	-2.62471
seq_s_4843	79092	intergenic	-2.45899
seq_s_4843	79097	intergenic	-2.70255
seq_s_4843	79129	intergenic	-1.99352
seq_s_4843	79130	intergenic	-1.77265
seq_s_4843	79139	intergenic	-1.69398
seq_s_4843	79140	intergenic	-1.5652
seq_s_4843	79160	intergenic	-1.5652
seq_s_4843	79164	intergenic	-2.29089
seq_s_4843	79192	intergenic	-1.91247
seq_s_4843	79272	intergenic	-2.17601
seq_s_4843	79280	intergenic	-1.71089
seq_s_4843	79295	intergenic	-0.90792
seq_s_4843	79299	intergenic	-1.12755
seq_s_4843	79305	intergenic	0.064359
seq_s_4843	79309	intergenic	0.686478
seq_s_4843	79312	intergenic	1.0567
seq_s_4843	80787	intergenic	1.66229
seq_s_4843	80790	intergenic	1.98427
seq_s_4843	80850	intergenic	1.69939
seq_s_4843	80893	intergenic	1.79687
seq_s_4843	80899	intergenic	1.52067
seq_s_4843	80921	intergenic	1.28609
seq_s_4843	80936	intergenic	2.10293
seq_s_4843	80953	intergenic	2.10293
seq_s_4843	80956	intergenic	1.20077
seq_s_4843	80957	intergenic	1.10268
seq_s_4843	80960	intergenic	1.32242
seq_s_4843	80964	intergenic	1.32242
seq_s_4843	80966	intergenic	1.32242
seq_s_4843	80991	intergenic	1.22125
seq_s_4843	80995	intergenic	1.06734
seq_s_4843	81010	intergenic	1.04792
seq_s_4843	81023	intergenic	1.13378
seq_s_4843	81031	intergenic	1.08302
seq_s_4843	81038	intergenic	1.15332
seq_s_4843	81045	intergenic	1.21542
seq_s_4843	81059	intergenic	1.29426
seq_s_4843	81063	intergenic	2.01979
seq_s_4843	81069	intergenic	1.2989
seq_s_4843	81080	intergenic	1.4155
seq_s_4843	81085	intergenic	1.36117
seq_s_4843	81091	intergenic	1.27095
seq_s_4843	81126	intergenic	1.39651
seq_s_4843	81142	intergenic	1.4226
seq_s_4843	81147	intergenic	0.855103
seq_s_4843	81151	intergenic	0.855103
seq_s_4843	81152	intergenic	0.855103
seq_s_4843	81168	intergenic	0.737629
seq_s_4843	81177	intergenic	0.737629
seq_s_4843	81195	intergenic	1.82994
seq_s_4843	81199	intergenic	1.71994
seq_s_4843	81201	intergenic	1.6844
seq_s_4843	81207	intergenic	2.10215
seq_s_4843	81223	intergenic	1.4854
seq_s_4843	81224	intergenic	1.59675
seq_s_4843	81225	intergenic	1.46906
seq_s_4843	81229	intergenic	1.46906
seq_s_4843	81234	intergenic	1.46906
seq_s_4843	81240	intergenic	1.20447
seq_s_4843	81245	intergenic	1.32493
seq_s_4843	81248	intergenic	1.33891
seq_s_4843	81260	intergenic	1.21042
seq_s_4843	81267	intergenic	1.86051
seq_s_4843	81289	intergenic	1.38262
seq_s_4843	81294	intergenic	1.36733
seq_s_4843	81307	intergenic	0.633665
seq_s_4843	81322	intergenic	0.633665
seq_s_4843	81334	intergenic	0.994299
seq_s_4843	81357	intergenic	0.210652
seq_s_4843	81362	intergenic	0.139885
seq_s_4843	81381	intergenic	-0.271135
seq_s_4843	81383	intergenic	-0.152291
seq_s_4843	81391	intergenic	-0.302493
seq_s_4843	81393	intergenic	0.0570216
seq_s_4843	81398	intergenic	0.0570216
seq_s_4843	81403	intergenic	0.0961196
seq_s_4843	81410	intergenic	0.0199373
seq_s_4843	81414	intergenic	-0.0969147
seq_s_4843	81415	intergenic	0.854431
seq_s_4843	81418	intergenic	0.569947
seq_s_4843	81426	intergenic	0.605269
seq_s_4843	81428	intergenic	0.759036
seq_s_4843	81430	intergenic	0.542662
seq_s_4843	81439	intergenic	0.273619
seq_s_4843	81446	intergenic	0.301078
seq_s_4843	81448	intergenic	0.31762
seq_s_4843	81455	intergenic	0.331224
seq_s_4843	81471	intergenic	0.306778
seq_s_4843	81511	intergenic	0.292185
seq_s_4843	81529	intergenic	0.276945
seq_s_4843	81530	intergenic	0.285831
seq_s_4843	81533	intergenic	-0.937988
seq_s_4843	81534	intergenic	0.373567
seq_s_4843	81535	intergenic	0.358089
seq_s_4843	81540	intergenic	0.177074
seq_s_4843	81547	intergenic	0.177074
seq_s_4843	81555	intergenic	0.308746
seq_s_4843	81575	intergenic	0.272652
seq_s_4843	81695	intergenic	0.994632
seq_s_4843	81711	intergenic	1.03956
seq_s_4843	81725	intergenic	0.682336
seq_s_4843	81730	intergenic	0.548958
seq_s_4843	81742	intergenic	0.494241
seq_s_4843	81752	intergenic	0.278648
seq_s_4843	81786	intergenic	0.596501
seq_s_4843	81787	intergenic	-0.652718
seq_s_4843	81809	intergenic	-0.193922
seq_s_4843	81812	intergenic	-0.193922
seq_s_4843	81821	intergenic	-0.243906
seq_s_4843	81827	intergenic	-0.235883
seq_s_4843	81870	intergenic	-0.173632
seq_s_4843	81877	intergenic	-0.478789
seq_s_4843	81881	intergenic	-0.476024
seq_s_4843	81908	intergenic	-0.930566
seq_s_4843	81996	intergenic	-0.127264
seq_s_4843	82085	intergenic	-0.206227
seq_s_4843	82090	intergenic	-0.673449
seq_s_4843	82112	intergenic	0.590075
seq_s_4843	82118	intergenic	-0.0762264
seq_s_4843	82177	intergenic	-0.0870679
seq_s_4843	82186	intergenic	0.407169
seq_s_4843	82192	intergenic	0.022629
seq_s_4843	82193	intergenic	0.79947
seq_s_4843	82212	intergenic	1.04269
seq_s_4843	82221	intergenic	0.962262
seq_s_4843	82260	intergenic	1.29894
seq_s_4843	82266	intergenic	0.769289
seq_s_4843	82292	intergenic	0.552206
seq_s_4843	82293	intergenic	0.248275
seq_s_4843	82308	intergenic	0.15786
seq_s_4843	82317	intergenic	0.158292
seq_s_4843	82327	intergenic	1.00914
seq_s_4843	82386	intergenic	1.07384
seq_s_4843	82387	intergenic	1.04915
seq_s_4843	82397	intergenic	1.30014
seq_s_4843	82403	intergenic	1.09494
seq_s_4843	82413	intergenic	1.18399
seq_s_4843	82418	intergenic	1.17043
seq_s_4843	82443	intergenic	1.17043
seq_s_4843	82450	intergenic	1.20693
seq_s_4843	82451	intergenic	2.21631
seq_s_4843	82454	intergenic	1.35641
seq_s_4843	82498	intergenic	1.25994
seq_s_4843	82501	intergenic	1.76604
seq_s_4843	82529	intergenic	2.05225
seq_s_4843	82534	intergenic	2.17338
seq_s_4843	82561	intergenic	2.13175
seq_s_4843	82575	intergenic	2.20929
seq_s_4843	82581	intergenic	2.21798
seq_s_4843	82582	intergenic	2.11097
seq_s_4843	82596	intergenic	2.11097
seq_s_4843	82620	intergenic	2.37949
seq_s_4843	82631	intergenic	2.32888
seq_s_4843	82641	intergenic	2.22191
seq_s_4843	82646	intergenic	2.32901
seq_s_4843	82648	intergenic	2.17109
seq_s_4843	82675	intergenic	2.63558
seq_s_4843	82678	intergenic	2.44779
seq_s_4843	82681	intergenic	2.44972
seq_s_4843	82698	intergenic	2.49004
seq_s_4843	82705	intergenic	2.50984
seq_s_4843	82710	intergenic	2.5331
seq_s_4843	82736	intergenic	2.53433
seq_s_4843	82745	intergenic	2.5056
seq_s_4843	82754	intergenic	2.49007
seq_s_4843	82756	intergenic	2.35544
seq_s_4843	82799	intergenic	2.28596
seq_s_4843	82806	intergenic	2.34574
seq_s_4843	82817	intergenic	2.25269
seq_s_4843	82826	intergenic	2.88419
seq_s_4843	82828	intergenic	2.6051
seq_s_4843	82832	intergenic	2.69857
seq_s_4843	82833	intergenic	2.69857
seq_s_4843	82839	intergenic	2.7136
seq_s_4843	82847	intergenic	2.79823
seq_s_4843	82862	intergenic	3.23799
seq_s_4843	82864	intergenic	3.05702
seq_s_4843	82871	intergenic	3.17128
seq_s_4843	82915	intergenic	3.50701
seq_s_4843	82922	intergenic	2.81226
seq_s_4843	82923	intergenic	2.91765
seq_s_4843	82925	intergenic	2.35637
seq_s_4843	82935	intergenic	2.33407
seq_s_4843	82945	intergenic	2.26459
seq_s_4843	82952	intergenic	2.15504
seq_s_4843	82953	intergenic	2.19232
seq_s_4843	82960	intergenic	2.19232
seq_s_4843	82966	intergenic	2.11038
seq_s_4843	82969	intergenic	1.93781
seq_s_4843	82977	intergenic	2.16097
seq_s_4843	82978	intergenic	2.05336
seq_s_4843	82979	intergenic	1.91833
seq_s_4843	82980	intergenic	2.12851
seq_s_4843	82992	intergenic	2.18969
seq_s_4843	83014	intergenic	2.08737
seq_s_4843	83019	intergenic	1.90018
seq_s_4843	83042	intergenic	1.93102
seq_s_4843	83046	intergenic	2.05525
seq_s_4843	83048	intergenic	2.07525
seq_s_4843	83054	intergenic	2.05819
seq_s_4843	83056	intergenic	1.96899
seq_s_4843	83057	intergenic	1.99354
seq_s_4843	83069	intergenic	1.98734
seq_s_4843	83104	intergenic	1.83385
seq_s_4843	83120	intergenic	2.38789
seq_s_4843	83127	intergenic	2.39121
seq_s_4843	83128	intergenic	1.77801
seq_s_4843	83142	intergenic	2.24426
seq_s_4843	83153	intergenic	2.36487
seq_s_4843	83169	intergenic	2.43917
seq_s_4843	83184	intergenic	2.57468
seq_s_4843	83186	intergenic	2.58391
seq_s_4843	83204	intergenic	2.55326
seq_s_4843	83207	intergenic	2.49061
seq_s_4843	83209	intergenic	2.21595
seq_s_4843	83225	intergenic	2.14552
seq_s_4843	83226	intergenic	2.09667
seq_s_4843	83235	intergenic	2.10964
seq_s_4843	83244	intergenic	2.12616
seq_s_4843	83249	intergenic	2.0125
seq_s_4843	83257	intergenic	2.17345
seq_s_4843	83269	intergenic	2.1589
seq_s_4843	83286	intergenic	2.20871
seq_s_4843	83289	intergenic	2.20871
seq_s_4843	83302	intergenic	2.34564
seq_s_4843	83306	intergenic	2.40572
seq_s_4843	83351	intergenic	2.99542
seq_s_4843	83362	intergenic	3.0266
seq_s_4843	83368	intergenic	3.04706
seq_s_4843	83378	intergenic	3.47049
seq_s_4843	83379	intergenic	3.33258
seq_s_4843	83387	intergenic	3.3553
seq_s_4843	83389	intergenic	3.53483
seq_s_4843	83390	intergenic	3.53483
seq_s_4843	83395	intergenic	3.45014
seq_s_4843	83405	intergenic	3.73082
seq_s_4843	83406	intergenic	3.77635
seq_s_4843	83407	intergenic	3.87324
seq_s_4843	83410	intergenic	3.5318
seq_s_4843	83414	intergenic	3.56388
seq_s_4843	83435	intergenic	3.54125
seq_s_4843	83469	intergenic	3.79302
seq_s_4843	83473	intergenic	3.62808
seq_s_4843	83513	intergenic	3.47546
seq_s_4843	83517	intergenic	3.62143
seq_s_4843	83529	intergenic	3.69933
seq_s_4843	83541	intergenic	3.74545
seq_s_4843	83542	intergenic	3.73397
seq_s_4843	83544	intergenic	3.80142
seq_s_4843	83545	intergenic	3.50972
seq_s_4843	83548	intergenic	3.24191
seq_s_4843	83556	intergenic	3.27116
seq_s_4843	83565	intergenic	3.14478
seq_s_4843	83576	intergenic	3.24918
seq_s_4843	83581	intergenic	3.24888
seq_s_4843	83607	intergenic	3.56795
seq_s_4843	83609	intergenic	3.75259
seq_s_4843	83618	intergenic	3.65504
seq_s_4843	83654	intergenic	3.65504
seq_s_4843	83656	intergenic	3.40493
seq_s_4843	83660	intergenic	3.41541
seq_s_4843	83668	intergenic	3.55679
seq_s_4843	83675	intergenic	3.52036
seq_s_4843	83681	intergenic	3.52036
seq_s_4843	83685	intergenic	3.46639
seq_s_4843	83686	intergenic	3.38397
seq_s_4843	83688	intergenic	3.39441
seq_s_4843	83693	intergenic	3.41754
seq_s_4843	83702	intergenic	3.41754
seq_s_4843	83703	intergenic	3.2994
seq_s_4843	83704	intergenic	3.29859
seq_s_4843	83706	intergenic	3.35369
seq_s_4843	83707	intergenic	3.67005
seq_s_4843	83713	intergenic	3.33896
seq_s_4843	83716	intergenic	3.35433
seq_s_4843	83724	intergenic	3.26185
seq_s_4843	83740	intergenic	3.20556
seq_s_4843	83754	intergenic	3.06309
seq_s_4843	83760	intergenic	3.1481
seq_s_4843	83779	intergenic	3.35514
seq_s_4843	83797	intergenic	3.49767
seq_s_4843	83802	intergenic	3.3419
seq_s_4843	83814	intergenic	3.47887
seq_s_4843	83815	intergenic	2.43276
seq_s_4843	83819	intergenic	2.738
seq_s_4843	83820	intergenic	2.74999
seq_s_4843	83822	intergenic	2.48093
seq_s_4843	83823	intergenic	2.61291
seq_s_4843	83824	intergenic	2.61291
seq_s_4843	83827	intergenic	2.71286
seq_s_4843	83831	intergenic	2.76954
seq_s_4843	83835	intergenic	2.74528
seq_s_4843	83836	intergenic	2.69915
seq_s_4843	83838	intergenic	2.7117
seq_s_4843	83846	intergenic	2.7533
seq_s_4843	83851	intergenic	2.73375
seq_s_4843	83860	intergenic	2.50693
seq_s_4843	83862	intergenic	2.65808
seq_s_4843	83871	intergenic	2.65808
seq_s_4843	83872	intergenic	2.61016
seq_s_4843	83877	intergenic	2.64042
seq_s_4843	83878	intergenic	2.64042
seq_s_4843	83880	intergenic	2.57031
seq_s_4843	83887	intergenic	2.73061
seq_s_4843	83901	intergenic	3.11951
seq_s_4843	83928	intergenic	2.97549
seq_s_4843	83939	intergenic	2.75983
seq_s_4843	83940	intergenic	2.779
seq_s_4843	83945	intergenic	2.81313
seq_s_4843	83948	intergenic	2.70802
seq_s_4843	83953	intergenic	2.52982
seq_s_4843	83997	intergenic	2.70074
seq_s_4843	83998	intergenic	2.7406
seq_s_4843	84006	intergenic	2.71814
seq_s_4843	84008	intergenic	2.82988
seq_s_4843	84013	intergenic	2.57987
seq_s_4843	84015	intergenic	2.58572
seq_s_4843	84020	intergenic	2.67183
seq_s_4843	84030	intergenic	2.6413
seq_s_4843	84031	intergenic	2.6413
seq_s_4843	84034	intergenic	2.6216
seq_s_4843	84048	intergenic	2.68258
seq_s_4843	84052	intergenic	2.49402
seq_s_4843	84249	intergenic	2.85207
seq_s_4843	84255	intergenic	2.9635
seq_s_4843	84285	intergenic	2.92967
seq_s_4843	84289	intergenic	2.95188
seq_s_4843	84291	intergenic	2.96839
seq_s_4843	84300	intergenic	2.51626
seq_s_4843	84302	intergenic	1.33843
seq_s_4843	84313	intergenic	0.36984
seq_s_4843	84328	intergenic	0.70665
seq_s_4843	84343	intergenic	0.739097
seq_s_4843	84348	intergenic	0.509136
seq_s_4843	84350	intergenic	0.675852
seq_s_4843	84351	intergenic	0.625112
seq_s_4843	84372	intergenic	0.0224484
seq_s_4843	84387	intergenic	0.378983
seq_s_4843	84388	intergenic	0.378983
seq_s_4843	84389	intergenic	0.262594
seq_s_4843	84398	intergenic	0.262594
seq_s_4843	84438	intergenic	0.227392
seq_s_4843	84443	intergenic	0.214536
seq_s_4843	84452	intergenic	0.278129
seq_s_4843	84459	intergenic	0.728001
seq_s_4843	84469	intergenic	0.703807
seq_s_4843	84492	intergenic	0.592318
seq_s_4843	84493	intergenic	0.592318
seq_s_4843	84519	intergenic	0.730555
seq_s_4843	84532	intergenic	0.730555
seq_s_4843	84534	intergenic	0.77791
seq_s_4843	84557	intergenic	0.527447
seq_s_4843	84571	intergenic	0.546965
seq_s_4843	84574	intergenic	0.566423
seq_s_4843	84586	intergenic	0.25851
seq_s_4843	84600	intergenic	0.25851
seq_s_4843	84615	intergenic	0.566423
seq_s_4843	84617	intergenic	0.424438
seq_s_4843	84621	intergenic	0.865798
seq_s_4843	84623	intergenic	0.865798
seq_s_4843	84632	intergenic	0.938801
seq_s_4843	84655	intergenic	0.999446
seq_s_4843	84675	intergenic	0.999446
seq_s_4843	84680	intergenic	0.416157
seq_s_4843	84702	intergenic	0.638013
seq_s_4843	84704	intergenic	0.655418
seq_s_4843	93412	intergenic	0.746108
seq_s_4843	93629	intergenic	0.525005
seq_s_4843	93694	intergenic	-0.214287
seq_s_4843	93735	intergenic	-0.220945
seq_s_4843	93962	intergenic	-0.602197
seq_s_4843	94010	intergenic	-0.583852
seq_s_4843	94044	intergenic	-0.569204
seq_s_4843	94072	intergenic	-0.604988
seq_s_4843	95176	intergenic	-0.235528
seq_s_4843	95470	intergenic	-0.229375
seq_s_4843	95497	intergenic	-0.473065
seq_s_4843	95541	intergenic	-0.548823
seq_s_4843	95557	intergenic	-0.63896
seq_s_4843	95560	intergenic	-0.385555
seq_s_4843	95573	intergenic	-0.385555
seq_s_4843	95580	intergenic	-0.385555
seq_s_4843	95626	intergenic	-0.132398
seq_s_4843	96670	intergenic	0.189728
seq_s_4843	97426	intergenic	0.203756
seq_s_4843	97438	intergenic	0.24111
seq_s_4843	97440	intergenic	0.478026
seq_s_4843	97465	intergenic	0.217077
seq_s_4843	97938	intergenic	0.274643
seq_s_4843	97954	intergenic	0.496283
seq_s_4843	97968	intergenic	0.597962
seq_s_4843	97969	intergenic	0.991508
seq_s_4843	99051	intergenic	1.01172
seq_s_4843	99053	intergenic	1.19348
seq_s_4843	99061	intergenic	1.00457
seq_s_4843	99070	intergenic	0.997375
seq_s_4843	99082	intergenic	1.04077
seq_s_4843	99090	intergenic	1.03868
seq_s_4843	99092	intergenic	1.32722
seq_s_4843	101180	intergenic	1.87989
seq_s_4843	101184	intergenic	2.14011
seq_s_4843	101189	intergenic	1.89319
seq_s_4843	101201	intergenic	1.89319
seq_s_4843	101209	intergenic	1.8475
seq_s_4843	101221	intergenic	1.80677
seq_s_4843	101248	intergenic	1.77748
seq_s_4843	101267	intergenic	1.84099
seq_s_4843	101272	intergenic	1.96269
seq_s_4843	101285	intergenic	1.9421
seq_s_4843	101286	intergenic	1.9421
seq_s_4843	101295	intergenic	1.87287
seq_s_4843	101304	intergenic	1.8977
seq_s_4843	101322	intergenic	1.89258
seq_s_4843	101331	intergenic	2.00158
seq_s_4843	101350	intergenic	1.99809
seq_s_4843	101355	intergenic	2.14358
seq_s_4843	101357	intergenic	2.15853
seq_s_4843	101374	intergenic	2.24853
seq_s_4843	101382	intergenic	1.87481
seq_s_4843	101391	intergenic	2.01417
seq_s_4843	101405	intergenic	1.84779
seq_s_4843	101429	intergenic	1.80159
seq_s_4843	101430	intergenic	1.70339
seq_s_4843	101444	intergenic	1.62914
seq_s_4843	101446	intergenic	1.91154
seq_s_4843	101456	intergenic	2.02732
seq_s_4843	101465	intergenic	1.88288
seq_s_4843	101473	intergenic	1.85074
seq_s_4843	101475	intergenic	1.72497
seq_s_4843	101478	intergenic	1.87484
seq_s_4843	101492	intergenic	1.91093
seq_s_4843	101493	intergenic	1.89869
seq_s_4843	101498	intergenic	1.8791
seq_s_4843	101501	intergenic	1.76329
seq_s_4843	101503	intergenic	1.76871
seq_s_4843	101504	intergenic	1.75104
seq_s_4843	101507	intergenic	1.72026
seq_s_4843	101518	intergenic	2.00202
seq_s_4843	101523	intergenic	2.00202
seq_s_4843	101525	intergenic	1.50075
seq_s_4843	101534	intergenic	1.95945
seq_s_4843	101545	intergenic	1.88719
seq_s_4843	101552	intergenic	1.87619
seq_s_4843	101570	intergenic	1.87521
seq_s_4843	101575	intergenic	2.02011
seq_s_4843	101580	intergenic	1.73447
seq_s_4843	101583	intergenic	1.77189
seq_s_4843	101584	intergenic	1.77189
seq_s_4843	101586	intergenic	1.61139
seq_s_4843	101587	intergenic	1.65546
seq_s_4843	101597	intergenic	1.55778
seq_s_4843	101601	intergenic	1.67954
seq_s_4843	101604	intergenic	1.67954
seq_s_4843	101605	intergenic	1.15449
seq_s_4843	101617	intergenic	1.8273
seq_s_4843	101628	intergenic	1.63839
seq_s_4843	101638	intergenic	1.74309
seq_s_4843	101648	intergenic	1.75023
seq_s_4843	101659	intergenic	1.74827
seq_s_4843	101670	intergenic	1.89366
seq_s_4843	101673	intergenic	1.51901
seq_s_4843	101675	intergenic	1.66286
seq_s_4843	101685	intergenic	1.89858
seq_s_4843	101700	intergenic	1.91938
seq_s_4843	101703	intergenic	1.924
seq_s_4843	101709	intergenic	1.89897
seq_s_4843	101717	intergenic	1.89983
seq_s_4843	101730	intergenic	1.93652
seq_s_4843	101734	intergenic	1.92183
seq_s_4843	101757	intergenic	1.96071
seq_s_4843	101760	intergenic	1.97843
seq_s_4843	101770	intergenic	1.70293
seq_s_4843	101771	intergenic	1.9602
seq_s_4843	101781	intergenic	1.87634
seq_s_4843	101792	intergenic	1.91054
seq_s_4843	101794	intergenic	1.91596
seq_s_4843	101795	intergenic	1.89744
seq_s_4843	101796	intergenic	1.89753
seq_s_4843	101809	intergenic	1.85595
seq_s_4843	101810	intergenic	1.88894
seq_s_4843	101821	intergenic	1.87445
seq_s_4843	101822	intergenic	1.85366
seq_s_4843	101848	intergenic	1.95033
seq_s_4843	101849	intergenic	1.72239
seq_s_4843	101855	intergenic	1.76154
seq_s_4843	101869	intergenic	1.84636
seq_s_4843	101872	intergenic	2.23088
seq_s_4843	101883	intergenic	2.19557
seq_s_4843	101886	intergenic	2.20046
seq_s_4843	101890	intergenic	1.94111
seq_s_4843	101894	intergenic	2.05288
seq_s_4843	101897	intergenic	2.01741
seq_s_4843	101901	intergenic	2.03535
seq_s_4843	101902	intergenic	2.03771
seq_s_4843	101906	intergenic	1.96433
seq_s_4843	101910	intergenic	1.9986
[truncated: 15,321 more rows]
