# Supplementary material for: Ecological genomics in the Northern krill uncovers loci for local adaptation across ocean basins
Source: Nat Commun. 2024 Aug 1;15:6297. doi: 10.1038/s41467-024-50239-7 (PMC11294593; doi:10.1038/s41467-024-50239-7)
Supplement: Supplementary file 15 — Source Data [file 41467_2024_50239_MOESM15_ESM.zip › Source_data/Source_data.Fig_S25/Source_data.Fig_S25B/i.Ankyrin.REF_TRIN_5_00859_XLOC_088233.fst.windows.tsv]

CHROM	POS	fst
seq_s_537	400001	0.0120
seq_s_537	401001	0.0133
seq_s_537	402001	0.0074
seq_s_537	403001	0.0069
seq_s_537	404001	0.0254
seq_s_537	405001	0.0306
seq_s_537	406001	0.0112
seq_s_537	407001	0.0167
seq_s_537	408001	0.0155
seq_s_537	409001	0.0273
seq_s_537	410001	0.0419
seq_s_537	411001	0.0291
seq_s_537	412001	0.0088
seq_s_537	413001	0.0056
seq_s_537	414001	0.0091
seq_s_537	415001	0.0097
seq_s_537	416001	0.0127
seq_s_537	417001	0.0110
seq_s_537	418001	0.0183
seq_s_537	419001	0.0108
seq_s_537	420001	0.0146
seq_s_537	421001	0.0041
seq_s_537	422001	0.0231
seq_s_537	423001	0.0054
seq_s_537	424001	0.0031
seq_s_537	425001	0.0176
seq_s_537	427001	-0.0026
seq_s_537	428001	0.0095
seq_s_537	429001	0.0119
seq_s_537	430001	0.0598
seq_s_537	433001	0.0737
seq_s_537	437001	0.0049
seq_s_537	448001	0.0028
seq_s_537	462001	0.0728
seq_s_537	463001	0.0741
seq_s_537	464001	0.0439
seq_s_537	465001	0.0827
seq_s_537	466001	0.1300
seq_s_537	467001	0.1575
seq_s_537	468001	0.1992
seq_s_537	469001	0.0882
seq_s_537	470001	0.0821
seq_s_537	471001	0.1073
seq_s_537	472001	0.0647
seq_s_537	473001	0.0869
seq_s_537	474001	0.0479
seq_s_537	475001	0.0990
seq_s_537	476001	0.0985
seq_s_537	478001	0.1107
seq_s_537	479001	0.1384
seq_s_537	480001	0.0155
seq_s_537	481001	0.2215
seq_s_537	482001	0.1906
seq_s_537	483001	0.1291
seq_s_537	484001	0.1392
seq_s_537	485001	0.0970
seq_s_537	486001	0.1684
seq_s_537	487001	0.2216
seq_s_537	489001	0.1825
seq_s_537	490001	0.1782
seq_s_537	491001	0.1465
seq_s_537	492001	0.1300
seq_s_537	493001	0.1384
seq_s_537	494001	0.2067
seq_s_537	495001	0.0512
seq_s_537	496001	0.1712
seq_s_537	497001	0.1528
seq_s_537	498001	0.1557
seq_s_537	499001	0.1585
seq_s_537	500001	0.2192
seq_s_537	501001	0.1222
seq_s_537	502001	0.1059
seq_s_537	503001	0.1406
seq_s_537	504001	0.1689
seq_s_537	505001	0.1606
seq_s_537	506001	0.1768
seq_s_537	507001	0.1571
seq_s_537	508001	0.1523
seq_s_537	509001	0.1640
seq_s_537	510001	0.1526
seq_s_537	511001	0.1784
seq_s_537	512001	0.0449
seq_s_537	513001	0.1287
seq_s_537	514001	0.1307
seq_s_537	515001	0.1091
seq_s_537	516001	0.1015
seq_s_537	517001	0.2174
seq_s_537	518001	0.4517
seq_s_537	519001	0.4925
seq_s_537	520001	0.1919
seq_s_537	521001	0.1801
seq_s_537	522001	0.0554
seq_s_537	523001	0.0670
seq_s_537	525001	0.0777
seq_s_537	526001	0.1098
seq_s_537	527001	0.1370
seq_s_537	528001	0.1274
seq_s_537	529001	0.1785
seq_s_537	530001	0.1406
seq_s_537	531001	0.1217
seq_s_537	534001	0.1638
seq_s_537	535001	0.3635
seq_s_537	536001	0.3878
seq_s_537	537001	0.4751
seq_s_537	538001	0.4410
seq_s_537	539001	0.4753
seq_s_537	540001	0.1296
seq_s_537	542001	0.6578
seq_s_537	543001	0.3016
seq_s_537	544001	0.2221
seq_s_537	545001	0.3336
seq_s_537	546001	0.1420
seq_s_537	547001	0.1356
seq_s_537	548001	0.0621
seq_s_537	549001	0.1212
seq_s_537	550001	0.1630
seq_s_537	551001	0.0551
seq_s_537	552001	0.0815
seq_s_537	553001	0.1750
seq_s_537	554001	0.1823
seq_s_537	555001	0.2003
seq_s_537	556001	0.1974
seq_s_537	557001	0.1679
seq_s_537	559001	0.2021
seq_s_537	560001	0.2540
seq_s_537	561001	0.3348
seq_s_537	562001	-0.0034
seq_s_537	563001	0.2704
seq_s_537	565001	0.0677
seq_s_537	566001	0.0248
seq_s_537	568001	0.1236
seq_s_537	569001	0.0717
seq_s_537	572001	0.1105
seq_s_537	573001	0.0689
seq_s_537	574001	0.0819
seq_s_537	575001	0.1311
seq_s_537	576001	0.1302
seq_s_537	577001	0.1549
seq_s_537	578001	0.1267
seq_s_537	579001	0.1578
seq_s_537	580001	0.1448
seq_s_537	581001	0.1837
seq_s_537	583001	0.2108
seq_s_537	584001	0.0399
seq_s_537	585001	0.0267
seq_s_537	586001	0.0135
seq_s_537	587001	0.1335
seq_s_537	588001	0.1155
seq_s_537	589001	0.1374
seq_s_537	590001	0.1802
seq_s_537	591001	0.1229
seq_s_537	592001	0.1621
seq_s_537	593001	0.2339
seq_s_537	595001	0.0076
seq_s_537	597001	0.2451
seq_s_537	598001	0.3484
seq_s_537	599001	0.1737
seq_s_537	600001	0.1891
seq_s_537	601001	0.0672
seq_s_537	603001	0.2100
seq_s_537	604001	0.4438
seq_s_537	605001	0.3151
seq_s_537	607001	0.0498
seq_s_537	608001	0.0081
seq_s_537	614001	0.0583
seq_s_537	615001	0.0095
seq_s_537	616001	0.5012
seq_s_537	617001	0.5153
seq_s_537	618001	0.2704
seq_s_537	619001	0.4198
seq_s_537	620001	0.0418
seq_s_537	621001	0.4436
seq_s_537	622001	0.3317
seq_s_537	623001	0.2518
seq_s_537	624001	0.2724
seq_s_537	625001	0.2423
seq_s_537	626001	0.3558
seq_s_537	627001	0.1616
seq_s_537	628001	0.3283
seq_s_537	629001	0.0152
seq_s_537	632001	0.0047
seq_s_537	633001	0.1993
seq_s_537	634001	0.3033
seq_s_537	635001	0.5375
seq_s_537	636001	0.2945
seq_s_537	637001	0.3466
seq_s_537	638001	0.3001
seq_s_537	639001	0.1851
seq_s_537	640001	0.2121
seq_s_537	641001	0.2774
seq_s_537	642001	0.1058
seq_s_537	643001	0.0157
seq_s_537	644001	0.2068
seq_s_537	645001	0.4488
seq_s_537	646001	0.4221
seq_s_537	648001	0.0147
seq_s_537	649001	0.3522
seq_s_537	650001	0.2713
seq_s_537	651001	0.4051
seq_s_537	652001	0.3650
seq_s_537	653001	0.2226
seq_s_537	654001	0.2781
seq_s_537	655001	0.4029
seq_s_537	656001	0.1783
seq_s_537	657001	0.2219
seq_s_537	658001	0.0165
seq_s_537	659001	0.1564
seq_s_537	660001	0.1284
seq_s_537	661001	0.1487
seq_s_537	664001	0.0027
seq_s_537	665001	0.1665
seq_s_537	666001	0.0769
seq_s_537	667001	0.2310
seq_s_537	668001	0.2003
seq_s_537	669001	0.0930
seq_s_537	670001	0.0884
seq_s_537	671001	0.1729
seq_s_537	672001	0.1555
seq_s_537	673001	0.1300
seq_s_537	674001	0.1214
seq_s_537	675001	0.1510
seq_s_537	676001	0.1199
seq_s_537	677001	0.0051
seq_s_537	678001	0.0775
seq_s_537	679001	0.0980
seq_s_537	680001	0.0463
seq_s_537	681001	0.0912
seq_s_537	682001	0.0709
seq_s_537	683001	0.0778
seq_s_537	684001	0.0869
seq_s_537	685001	0.0615
seq_s_537	686001	0.1163
seq_s_537	687001	0.0619
seq_s_537	688001	0.1099
seq_s_537	689001	0.2251
seq_s_537	690001	0.1264
seq_s_537	691001	0.1647
seq_s_537	692001	0.1168
seq_s_537	693001	0.1211
seq_s_537	694001	0.0676
seq_s_537	695001	0.0828
seq_s_537	696001	0.0181
seq_s_537	697001	0.2271
seq_s_537	698001	0.1467
seq_s_537	699001	0.0810
seq_s_537	700001	0.2166
seq_s_537	701001	0.2670
seq_s_537	702001	0.2954
seq_s_537	703001	0.2023
seq_s_537	704001	0.3180
seq_s_537	705001	0.4140
seq_s_537	706001	0.3801
seq_s_537	707001	0.2471
seq_s_537	708001	0.2132
seq_s_537	709001	0.4018
seq_s_537	710001	0.3552
seq_s_537	712001	0.0640
seq_s_537	713001	0.1606
seq_s_537	714001	0.4443
seq_s_537	715001	0.1331
seq_s_537	716001	0.1930
seq_s_537	717001	0.3336
seq_s_537	718001	0.2656
seq_s_537	719001	0.3161
seq_s_537	720001	0.3531
seq_s_537	721001	0.0819
seq_s_537	722001	0.2121
seq_s_537	723001	0.2994
seq_s_537	724001	0.3199
seq_s_537	725001	0.3296
seq_s_537	726001	0.2764
seq_s_537	727001	0.2593
seq_s_537	728001	0.2695
seq_s_537	729001	0.2801
seq_s_537	730001	0.3319
seq_s_537	731001	0.2235
seq_s_537	732001	0.2624
seq_s_537	733001	0.1681
seq_s_537	734001	0.1407
seq_s_537	735001	0.1786
seq_s_537	736001	0.1270
seq_s_537	737001	0.1333
seq_s_537	738001	0.1301
seq_s_537	739001	0.1473
seq_s_537	740001	0.1013
seq_s_537	741001	0.1623
seq_s_537	742001	0.0469
seq_s_537	743001	0.0836
seq_s_537	744001	0.1382
seq_s_537	745001	0.0972
seq_s_537	746001	0.0888
seq_s_537	747001	0.0729
seq_s_537	748001	0.1420
seq_s_537	749001	0.0993
seq_s_537	750001	0.0106
seq_s_537	751001	0.0098
seq_s_537	752001	0.0030
seq_s_537	753001	0.0144
seq_s_537	754001	0.0015
seq_s_537	755001	0.0158
seq_s_537	756001	0.0338
seq_s_537	757001	0.0145
seq_s_537	758001	0.0190
seq_s_537	759001	0.0116
seq_s_537	760001	0.1179
seq_s_537	761001	0.0111
seq_s_537	762001	0.0430
seq_s_537	763001	0.0173
seq_s_537	764001	0.0343
seq_s_537	765001	0.0102
seq_s_537	766001	0.0178
seq_s_537	767001	0.0546
seq_s_537	768001	0.0221
seq_s_537	769001	0.0033
seq_s_537	772001	0.0115
seq_s_537	773001	0.0240
seq_s_537	774001	0.0240
seq_s_537	776001	0.0130
seq_s_537	777001	0.0168
seq_s_537	784001	0.0066
seq_s_537	785001	0.0080
seq_s_537	800001	0.0032
seq_s_537	801001	0.0202
seq_s_537	803001	0.0031
seq_s_537	804001	0.0142
seq_s_537	807001	0.0026
seq_s_537	808001	0.0171
seq_s_537	812001	0.0168
seq_s_537	813001	0.0183
seq_s_537	814001	0.0088
seq_s_537	818001	0.0066
seq_s_537	820001	0.0124
seq_s_537	821001	0.0197
seq_s_537	824001	0.0013
seq_s_537	825001	0.0085
seq_s_537	826001	0.0130
seq_s_537	827001	0.0102
seq_s_537	828001	0.0164
seq_s_537	829001	0.0251
seq_s_537	830001	0.0075
seq_s_537	834001	0.0002
seq_s_537	835001	-0.0027
seq_s_537	836001	0.0187
seq_s_537	837001	0.0332
seq_s_537	839001	0.0287
seq_s_537	840001	0.0300
seq_s_537	841001	0.0115
seq_s_537	843001	0.0100
seq_s_537	844001	0.0144
seq_s_537	845001	0.0074
seq_s_537	847001	0.0134
seq_s_537	848001	-0.0011
seq_s_537	849001	0.0057
seq_s_537	851001	0.0109
seq_s_537	852001	-0.0027
seq_s_537	853001	0.0349
seq_s_537	854001	0.0232
seq_s_537	858001	0.0006
seq_s_537	859001	0.0060
seq_s_537	863001	-0.0035
seq_s_537	864001	0.0029
seq_s_537	865001	0.0089
seq_s_537	875001	0.0104
seq_s_537	876001	0.0081
seq_s_537	877001	0.0139
seq_s_537	878001	0.0135
seq_s_537	879001	0.0340
seq_s_537	880001	0.0239
seq_s_537	881001	0.0067
seq_s_537	882001	0.0210
seq_s_537	883001	0.0169
seq_s_537	884001	0.0240
seq_s_537	885001	0.0162
seq_s_537	886001	0.0232
seq_s_537	887001	0.0093
seq_s_537	888001	0.0163
seq_s_537	889001	0.0049
seq_s_537	890001	0.0088
seq_s_537	891001	0.0313
seq_s_537	892001	0.0315
seq_s_537	895001	0.0005
seq_s_537	896001	0.0023
seq_s_537	897001	0.0071
seq_s_537	899001	0.0200
