# Supplementary material for: Ecological genomics in the Northern krill uncovers loci for local adaptation across ocean basins
Source: Nat Commun. 2024 Aug 1;15:6297. doi: 10.1038/s41467-024-50239-7 (PMC11294593; doi:10.1038/s41467-024-50239-7)
Supplement: Supplementary file 15 — Source Data [file 41467_2024_50239_MOESM15_ESM.zip › Source_data/Source_data.Fig_S25/Source_data.Fig_S25B/i.Ankyrin.REF_TRIN_5_00859_XLOC_088233.fst.snps.tsv]

CHROM	POS	TYPE	fst
seq_s_537	400018	intergenic	0.0000
seq_s_537	400038	intergenic	0.0298
seq_s_537	400092	intergenic	0.0298
seq_s_537	400102	intergenic	0.0669
seq_s_537	400113	intergenic	0.0298
seq_s_537	400122	intergenic	0.0000
seq_s_537	400143	intergenic	0.0000
seq_s_537	400179	intergenic	0.0059
seq_s_537	400198	intergenic	0.0000
seq_s_537	400226	intergenic	0.0298
seq_s_537	400230	intergenic	0.0000
seq_s_537	400258	intergenic	0.0000
seq_s_537	400259	intergenic	0.0059
seq_s_537	400262	intergenic	0.0000
seq_s_537	400274	intergenic	0.0298
seq_s_537	400301	intergenic	0.0000
seq_s_537	400315	intergenic	0.0045
seq_s_537	400328	intergenic	0.0130
seq_s_537	400336	intergenic	0.0000
seq_s_537	400343	intergenic	0.0059
seq_s_537	400347	intergenic	0.0404
seq_s_537	400366	intergenic	0.0000
seq_s_537	400381	intergenic	0.0059
seq_s_537	400391	intergenic	0.0000
seq_s_537	400401	intergenic	0.0000
seq_s_537	400419	intergenic	0.0000
seq_s_537	400421	intergenic	0.0000
seq_s_537	400422	intergenic	0.0000
seq_s_537	400439	intergenic	0.0059
seq_s_537	400440	intergenic	0.0000
seq_s_537	400446	intergenic	0.0059
seq_s_537	400463	intergenic	0.0000
seq_s_537	400466	intergenic	0.0059
seq_s_537	400515	intergenic	0.0059
seq_s_537	400523	intergenic	0.0000
seq_s_537	400537	intergenic	0.0130
seq_s_537	400542	intergenic	0.0314
seq_s_537	400544	intergenic	0.0000
seq_s_537	400569	intergenic	0.0000
seq_s_537	400574	intergenic	0.0000
seq_s_537	400584	intergenic	0.0298
seq_s_537	400606	intergenic	0.0059
seq_s_537	400621	intergenic	0.0059
seq_s_537	400644	intergenic	0.0000
seq_s_537	400712	intergenic	0.0000
seq_s_537	400732	intergenic	0.0059
seq_s_537	400804	intergenic	0.0000
seq_s_537	400806	intergenic	0.0130
seq_s_537	400809	intergenic	0.0298
seq_s_537	400830	intergenic	0.0130
seq_s_537	400839	intergenic	0.0000
seq_s_537	400841	intergenic	0.0130
seq_s_537	400853	intergenic	0.0000
seq_s_537	400855	intergenic	0.0000
seq_s_537	400863	intergenic	0.0000
seq_s_537	400868	intergenic	0.0246
seq_s_537	400877	intergenic	0.0000
seq_s_537	400884	intergenic	0.0000
seq_s_537	400901	intergenic	0.0000
seq_s_537	400909	intergenic	0.0000
seq_s_537	400912	intergenic	0.0000
seq_s_537	400930	intergenic	0.0059
seq_s_537	400936	intergenic	0.0130
seq_s_537	400957	intergenic	0.0000
seq_s_537	400976	intergenic	0.0000
seq_s_537	400980	intergenic	0.0000
seq_s_537	400998	intergenic	0.0038
seq_s_537	401041	intergenic	0.0238
seq_s_537	401053	intergenic	0.0238
seq_s_537	401093	intergenic	0.0000
seq_s_537	401096	intergenic	0.0000
seq_s_537	401119	intergenic	0.0000
seq_s_537	401125	intergenic	0.0238
seq_s_537	401143	intergenic	0.0298
seq_s_537	401255	intergenic	0.0000
seq_s_537	401273	intergenic	0.0130
seq_s_537	401275	intergenic	0.0298
seq_s_537	401309	intergenic	0.0000
seq_s_537	401315	intergenic	0.0000
seq_s_537	401328	intergenic	0.0273
seq_s_537	401350	intergenic	0.0000
seq_s_537	401357	intergenic	0.0000
seq_s_537	401360	intergenic	0.0000
seq_s_537	401365	intergenic	0.0000
seq_s_537	401384	intergenic	0.0298
seq_s_537	401400	intergenic	0.0000
seq_s_537	401416	intergenic	0.0669
seq_s_537	401419	intergenic	0.0000
seq_s_537	401427	intergenic	0.0000
seq_s_537	401453	intergenic	0.0000
seq_s_537	401455	intergenic	0.0201
seq_s_537	401511	intergenic	0.0059
seq_s_537	401524	intergenic	0.0000
seq_s_537	401525	intergenic	0.0059
seq_s_537	401532	intergenic	0.0000
seq_s_537	401533	intergenic	0.0201
seq_s_537	401602	intergenic	0.0092
seq_s_537	401613	intergenic	0.0298
seq_s_537	401614	intergenic	0.0000
seq_s_537	401617	intergenic	0.0000
seq_s_537	401628	intergenic	0.0000
seq_s_537	401634	intergenic	0.0116
seq_s_537	401710	intergenic	0.0273
seq_s_537	401711	intergenic	0.0346
seq_s_537	401712	intergenic	0.0048
seq_s_537	401723	intergenic	0.0197
seq_s_537	401772	intergenic	0.0000
seq_s_537	401837	intergenic	0.0000
seq_s_537	401866	intergenic	0.0059
seq_s_537	401868	intergenic	0.0000
seq_s_537	401878	intergenic	0.0000
seq_s_537	401884	intergenic	0.0000
seq_s_537	401938	intergenic	0.0000
seq_s_537	401942	intergenic	0.0000
seq_s_537	401968	intergenic	0.0295
seq_s_537	401994	intergenic	0.0000
seq_s_537	401995	intergenic	0.0000
seq_s_537	401998	intergenic	0.0000
seq_s_537	402002	intergenic	0.0000
seq_s_537	402012	intergenic	0.0201
seq_s_537	402019	intergenic	0.0000
seq_s_537	402035	intergenic	0.0000
seq_s_537	402054	intergenic	0.0000
seq_s_537	402076	intergenic	0.0000
seq_s_537	402077	intergenic	0.0059
seq_s_537	402083	intergenic	0.0000
seq_s_537	402102	intergenic	0.0000
seq_s_537	402113	intergenic	0.0000
seq_s_537	402118	intergenic	0.0059
seq_s_537	402122	intergenic	0.0246
seq_s_537	402165	intergenic	0.0602
seq_s_537	402183	intergenic	0.0000
seq_s_537	402297	intergenic	0.0048
seq_s_537	402313	intergenic	0.0000
seq_s_537	402339	intergenic	0.0201
seq_s_537	402557	intergenic	0.0059
seq_s_537	402610	intergenic	0.0280
seq_s_537	402784	intergenic	0.0000
seq_s_537	402876	intergenic	0.0059
seq_s_537	402879	intergenic	0.0000
seq_s_537	402884	intergenic	0.0000
seq_s_537	402908	intergenic	0.0046
seq_s_537	402909	intergenic	0.0012
seq_s_537	402913	intergenic	0.0000
seq_s_537	403005	intergenic	0.0000
seq_s_537	404377	intergenic	0.0000
seq_s_537	404390	intergenic	0.0000
seq_s_537	404430	intergenic	0.0561
seq_s_537	404477	intergenic	0.0298
seq_s_537	404479	intergenic	0.0059
seq_s_537	404499	intergenic	0.0000
seq_s_537	404501	intergenic	0.0000
seq_s_537	404506	intergenic	0.0602
seq_s_537	404507	intergenic	0.0059
seq_s_537	404911	intergenic	0.0000
seq_s_537	404940	intergenic	0.0000
seq_s_537	404944	intergenic	0.0000
seq_s_537	404951	intergenic	0.0059
seq_s_537	404955	intergenic	0.0000
seq_s_537	404958	intergenic	0.0298
seq_s_537	404967	intergenic	0.0298
seq_s_537	404970	intergenic	0.0298
seq_s_537	405003	intergenic	0.0000
seq_s_537	405184	intergenic	0.0000
seq_s_537	405189	intergenic	0.0000
seq_s_537	405192	intergenic	0.0298
seq_s_537	405197	intergenic	0.0000
seq_s_537	405200	intergenic	0.0130
seq_s_537	405221	intergenic	0.0116
seq_s_537	405303	intergenic	0.0298
seq_s_537	405305	intergenic	0.0000
seq_s_537	405307	intergenic	0.0298
seq_s_537	405310	intergenic	0.0298
seq_s_537	405316	intergenic	0.0469
seq_s_537	405325	intergenic	0.0000
seq_s_537	405330	intergenic	0.0360
seq_s_537	405362	intergenic	0.0000
seq_s_537	405371	intergenic	0.0298
seq_s_537	405377	intergenic	0.0130
seq_s_537	405391	intergenic	0.0000
seq_s_537	405397	intergenic	0.0419
seq_s_537	405398	intergenic	0.0000
seq_s_537	405415	intergenic	0.0130
seq_s_537	405423	intergenic	0.0059
seq_s_537	405433	intergenic	0.0000
seq_s_537	405473	intergenic	0.0298
seq_s_537	405482	intergenic	0.0059
seq_s_537	405489	intergenic	0.0000
seq_s_537	405515	intergenic	0.0000
seq_s_537	405520	intergenic	0.0059
seq_s_537	405568	intergenic	0.0000
seq_s_537	405569	intergenic	0.0000
seq_s_537	405574	intergenic	0.0000
seq_s_537	405582	intergenic	0.0298
seq_s_537	405614	intergenic	0.0437
seq_s_537	405633	intergenic	0.0298
seq_s_537	405647	intergenic	0.0000
seq_s_537	405656	intergenic	0.0238
seq_s_537	405667	intergenic	0.0298
seq_s_537	405672	intergenic	0.0000
seq_s_537	405718	intergenic	0.0000
seq_s_537	405721	intergenic	0.0000
seq_s_537	405752	intergenic	0.0059
seq_s_537	406075	intergenic	0.0000
seq_s_537	406086	intergenic	0.0238
seq_s_537	406122	intergenic	0.0669
seq_s_537	406140	intergenic	0.0339
seq_s_537	406144	intergenic	0.0000
seq_s_537	406163	intergenic	0.0000
seq_s_537	406170	intergenic	0.0298
seq_s_537	406178	intergenic	0.0298
seq_s_537	406189	intergenic	0.0059
seq_s_537	406201	intergenic	0.0298
seq_s_537	406239	intergenic	0.0116
seq_s_537	406256	intergenic	0.0000
seq_s_537	406322	intergenic	0.0339
seq_s_537	406333	intergenic	0.0561
seq_s_537	406334	intergenic	0.0000
seq_s_537	406342	intergenic	0.0000
seq_s_537	406343	intergenic	0.0000
seq_s_537	406364	intergenic	0.0000
seq_s_537	407421	intergenic	0.0298
seq_s_537	407440	intergenic	0.0048
seq_s_537	407475	intergenic	0.0130
seq_s_537	407487	intergenic	0.0059
seq_s_537	407500	intergenic	0.0000
seq_s_537	407527	intergenic	0.0000
seq_s_537	407529	intergenic	0.0000
seq_s_537	407546	intergenic	0.0000
seq_s_537	407570	intergenic	0.0201
seq_s_537	407573	intergenic	0.1029
seq_s_537	407595	intergenic	0.0059
seq_s_537	407617	intergenic	0.0000
seq_s_537	407629	intergenic	0.0000
seq_s_537	407643	intergenic	0.0000
seq_s_537	407644	intergenic	0.0000
seq_s_537	407657	intergenic	0.0059
seq_s_537	407660	intergenic	0.0000
seq_s_537	407691	intergenic	0.0000
seq_s_537	407710	intergenic	0.0000
seq_s_537	407727	intergenic	0.0000
seq_s_537	407729	intergenic	0.0000
seq_s_537	407741	intergenic	0.0000
seq_s_537	407779	intergenic	0.0176
seq_s_537	407786	intergenic	0.0203
seq_s_537	407787	intergenic	0.0326
seq_s_537	407795	intergenic	0.0201
seq_s_537	407799	intergenic	0.0000
seq_s_537	407807	intergenic	0.0273
seq_s_537	407813	intergenic	0.0238
seq_s_537	407830	intergenic	0.0238
seq_s_537	407868	intergenic	0.0130
seq_s_537	407875	intergenic	0.0000
seq_s_537	407887	intergenic	0.0000
seq_s_537	407918	intergenic	0.0298
seq_s_537	407919	intergenic	0.0298
seq_s_537	407920	intergenic	0.0057
seq_s_537	407923	intergenic	0.0298
seq_s_537	407924	intergenic	0.0298
seq_s_537	407939	intergenic	0.0000
seq_s_537	407942	intergenic	0.0000
seq_s_537	407947	intergenic	0.0298
seq_s_537	407948	intergenic	0.0298
seq_s_537	407949	intergenic	0.0000
seq_s_537	407950	intergenic	0.0000
seq_s_537	407958	intergenic	0.0000
seq_s_537	407964	intergenic	0.0000
seq_s_537	407978	intergenic	0.0000
seq_s_537	407979	intergenic	0.0000
seq_s_537	407983	intergenic	0.0000
seq_s_537	407992	intergenic	0.0003
seq_s_537	407993	intergenic	0.0298
seq_s_537	408008	intergenic	0.0000
seq_s_537	408010	intergenic	0.0298
seq_s_537	408035	intergenic	0.0000
seq_s_537	408039	intergenic	0.0000
seq_s_537	408047	intergenic	0.0003
seq_s_537	408048	intergenic	0.0003
seq_s_537	408056	intergenic	0.0669
seq_s_537	408059	intergenic	0.0000
seq_s_537	408063	intergenic	0.0298
seq_s_537	408071	intergenic	0.0298
seq_s_537	408075	intergenic	0.0298
seq_s_537	408080	intergenic	0.0201
seq_s_537	408081	intergenic	0.0000
seq_s_537	408100	intergenic	0.0298
seq_s_537	408104	intergenic	0.0298
seq_s_537	408108	intergenic	0.0000
seq_s_537	408113	intergenic	0.0238
seq_s_537	408134	intergenic	0.0000
seq_s_537	408164	intergenic	0.0140
seq_s_537	408189	intergenic	0.0000
seq_s_537	408217	intergenic	0.0130
seq_s_537	408234	intergenic	0.0000
seq_s_537	408238	intergenic	0.0059
seq_s_537	408250	intergenic	0.0000
seq_s_537	408259	intergenic	0.0000
seq_s_537	408286	intergenic	0.0273
seq_s_537	408288	intergenic	0.0298
seq_s_537	408303	intergenic	0.0000
seq_s_537	408304	intergenic	0.0000
seq_s_537	408323	intergenic	0.0238
seq_s_537	408348	intergenic	0.0298
seq_s_537	408372	intergenic	0.0298
seq_s_537	408392	intergenic	0.0000
seq_s_537	408393	intergenic	0.0000
seq_s_537	408448	intergenic	0.0000
seq_s_537	408472	intergenic	0.0000
seq_s_537	408486	intergenic	0.0280
seq_s_537	408511	intergenic	0.0059
seq_s_537	408520	intergenic	0.0059
seq_s_537	408521	intergenic	0.0669
seq_s_537	408531	intergenic	0.0000
seq_s_537	408580	intergenic	0.0298
seq_s_537	408584	intergenic	0.0000
seq_s_537	408613	intergenic	0.0059
seq_s_537	408617	intergenic	0.0000
seq_s_537	408626	intergenic	0.0000
seq_s_537	408631	intergenic	0.0298
seq_s_537	408650	intergenic	0.1189
seq_s_537	408654	intergenic	0.0000
seq_s_537	408655	intergenic	0.0130
seq_s_537	408733	intergenic	0.0000
seq_s_537	408743	intergenic	0.0000
seq_s_537	408751	intergenic	0.0201
seq_s_537	408759	intergenic	0.0273
seq_s_537	408765	intergenic	0.0130
seq_s_537	408785	intergenic	0.0000
seq_s_537	408799	intergenic	0.0561
seq_s_537	408847	intergenic	0.0000
seq_s_537	408853	intergenic	0.0000
seq_s_537	408858	intergenic	0.0251
seq_s_537	408877	intergenic	0.0000
seq_s_537	408878	intergenic	0.0000
seq_s_537	408888	intergenic	0.0669
seq_s_537	408911	intergenic	0.0000
seq_s_537	408912	intergenic	0.0298
seq_s_537	408958	intergenic	0.0000
seq_s_537	408964	intergenic	0.0000
seq_s_537	408976	intergenic	0.0238
seq_s_537	408980	intergenic	0.0553
seq_s_537	408985	intergenic	0.0272
seq_s_537	408988	intergenic	0.0238
seq_s_537	408991	intergenic	0.0298
seq_s_537	408994	intergenic	0.0238
seq_s_537	408996	intergenic	0.0000
seq_s_537	409008	intergenic	0.1029
seq_s_537	409010	intergenic	0.1029
seq_s_537	409011	intergenic	0.1029
seq_s_537	409013	intergenic	0.1029
seq_s_537	409014	intergenic	0.1029
seq_s_537	409015	intergenic	0.1029
seq_s_537	409017	intergenic	0.1029
seq_s_537	409018	intergenic	0.1029
seq_s_537	409019	intergenic	0.1029
seq_s_537	409021	intergenic	0.1029
seq_s_537	409022	intergenic	0.1029
seq_s_537	409023	intergenic	0.1029
seq_s_537	409024	intergenic	0.1029
seq_s_537	409026	intergenic	0.0000
seq_s_537	409032	intergenic	0.0059
seq_s_537	409050	intergenic	0.0000
seq_s_537	409068	intergenic	0.0298
seq_s_537	409085	intergenic	0.0032
seq_s_537	409094	intergenic	0.0000
seq_s_537	409100	intergenic	0.0000
seq_s_537	409104	intergenic	0.0000
seq_s_537	409143	intergenic	0.0059
seq_s_537	409158	intergenic	0.0000
seq_s_537	409169	intergenic	0.0000
seq_s_537	409178	intergenic	0.0000
seq_s_537	409183	intergenic	0.0000
seq_s_537	409217	intergenic	0.0059
seq_s_537	409221	intergenic	0.0059
seq_s_537	409222	intergenic	0.0059
seq_s_537	409248	intergenic	0.0378
seq_s_537	409272	intergenic	0.0130
seq_s_537	409275	intergenic	0.0314
seq_s_537	409282	intergenic	0.0059
seq_s_537	409283	intergenic	0.0000
seq_s_537	409285	intergenic	0.0151
seq_s_537	409296	intergenic	0.0059
seq_s_537	409310	intergenic	0.0298
seq_s_537	409315	intergenic	0.0059
seq_s_537	409322	intergenic	0.0000
seq_s_537	409326	intergenic	0.0298
seq_s_537	409345	intergenic	0.0130
seq_s_537	409358	intergenic	0.0000
seq_s_537	409376	intergenic	0.0000
seq_s_537	409397	intergenic	0.0000
seq_s_537	409399	intergenic	0.0000
seq_s_537	409413	intergenic	0.0000
seq_s_537	409415	intergenic	0.0000
seq_s_537	409421	intergenic	0.0058
seq_s_537	409426	intergenic	0.0000
seq_s_537	409427	intergenic	0.0000
seq_s_537	409442	intergenic	0.0000
seq_s_537	409445	intergenic	0.0000
seq_s_537	409446	intergenic	0.0130
seq_s_537	409450	intergenic	0.0000
seq_s_537	409451	intergenic	0.0000
seq_s_537	409463	intergenic	0.0238
seq_s_537	409471	intergenic	0.0000
seq_s_537	409473	intergenic	0.0000
seq_s_537	409489	intergenic	0.0010
seq_s_537	409490	intergenic	0.0298
seq_s_537	409493	intergenic	0.0553
seq_s_537	409528	intergenic	0.0059
seq_s_537	409529	intergenic	0.0059
seq_s_537	409533	intergenic	0.0000
seq_s_537	409534	intergenic	0.0000
seq_s_537	409541	intergenic	0.0130
seq_s_537	409544	intergenic	0.0000
seq_s_537	409545	intergenic	0.0000
seq_s_537	409548	intergenic	0.0059
seq_s_537	409582	intergenic	0.0180
seq_s_537	409597	intergenic	0.0000
seq_s_537	409599	intergenic	0.0000
seq_s_537	409618	intergenic	0.0000
seq_s_537	409624	intergenic	0.0000
seq_s_537	409628	intergenic	0.0000
seq_s_537	409629	intergenic	0.0000
seq_s_537	409630	intergenic	0.0314
seq_s_537	409663	intergenic	0.0000
seq_s_537	409677	intergenic	0.0175
seq_s_537	409682	intergenic	0.0000
seq_s_537	409714	intergenic	0.0298
seq_s_537	409727	intergenic	0.0000
seq_s_537	409769	intergenic	0.0298
seq_s_537	409785	intergenic	0.0298
seq_s_537	409795	intergenic	0.0000
seq_s_537	409796	intergenic	0.0000
seq_s_537	409813	intergenic	0.0000
seq_s_537	409830	intergenic	0.0000
seq_s_537	409831	intergenic	0.1029
seq_s_537	409832	intergenic	0.0000
seq_s_537	409834	intergenic	0.0000
seq_s_537	409839	intergenic	0.0000
seq_s_537	409849	intergenic	0.0180
seq_s_537	409853	intergenic	0.0048
seq_s_537	409854	intergenic	0.0000
seq_s_537	409863	intergenic	0.0000
seq_s_537	409868	intergenic	0.0000
seq_s_537	409885	intergenic	0.0000
seq_s_537	409906	intergenic	0.0267
seq_s_537	409913	intergenic	0.0000
seq_s_537	409932	intergenic	0.0048
seq_s_537	409940	intergenic	0.0000
seq_s_537	409949	intergenic	0.0298
seq_s_537	409957	intergenic	0.0616
seq_s_537	409986	intergenic	0.0690
seq_s_537	410006	intergenic	0.0000
seq_s_537	410020	intergenic	0.0000
seq_s_537	410051	intergenic	0.0298
seq_s_537	410057	intergenic	0.0130
seq_s_537	410058	intergenic	0.0669
seq_s_537	410059	intergenic	0.0871
seq_s_537	410064	intergenic	0.0871
seq_s_537	410067	intergenic	0.0201
seq_s_537	410071	intergenic	0.1184
seq_s_537	410072	intergenic	0.0000
seq_s_537	410085	intergenic	0.0000
seq_s_537	410093	intergenic	0.0238
seq_s_537	410094	intergenic	0.0298
seq_s_537	410104	intergenic	0.0000
seq_s_537	410111	intergenic	0.0000
seq_s_537	410113	intergenic	0.0000
seq_s_537	410124	intergenic	0.0000
seq_s_537	410125	intergenic	0.0000
seq_s_537	410135	intergenic	0.0000
seq_s_537	410216	intergenic	0.0201
seq_s_537	410245	intergenic	0.0000
seq_s_537	410268	intergenic	0.0059
seq_s_537	410283	intergenic	0.0000
seq_s_537	410285	intergenic	0.0130
seq_s_537	410287	intergenic	0.0059
seq_s_537	410288	intergenic	0.0012
seq_s_537	410297	intergenic	0.0130
seq_s_537	410298	intergenic	0.0000
seq_s_537	410299	intergenic	0.0151
seq_s_537	410300	intergenic	0.0059
seq_s_537	410316	intergenic	0.0059
seq_s_537	410319	intergenic	0.0059
seq_s_537	410333	intergenic	0.0059
seq_s_537	410334	intergenic	0.0000
seq_s_537	410348	intergenic	0.0000
seq_s_537	410350	intergenic	0.0000
seq_s_537	410355	intergenic	0.0000
seq_s_537	410377	intergenic	0.0298
seq_s_537	410386	intergenic	0.0130
seq_s_537	410389	intergenic	0.0000
seq_s_537	410392	intergenic	0.0059
seq_s_537	410393	intergenic	0.0000
seq_s_537	410400	intergenic	0.0000
seq_s_537	410401	intergenic	0.0238
seq_s_537	410402	intergenic	0.0059
seq_s_537	410410	intergenic	0.0045
seq_s_537	410411	intergenic	0.0298
seq_s_537	410426	intergenic	0.0000
seq_s_537	410429	intergenic	0.0000
seq_s_537	410437	intergenic	0.1029
seq_s_537	410448	intergenic	0.0201
seq_s_537	410485	intergenic	0.0000
seq_s_537	410493	intergenic	0.0059
seq_s_537	410496	intergenic	0.0361
seq_s_537	410511	intergenic	0.0000
seq_s_537	410537	intergenic	0.0059
seq_s_537	410543	intergenic	0.0298
seq_s_537	410547	intergenic	0.0000
seq_s_537	410562	intergenic	0.0116
seq_s_537	410563	intergenic	0.0000
seq_s_537	410580	intergenic	0.0000
seq_s_537	410584	intergenic	0.0298
seq_s_537	410607	intergenic	0.0298
seq_s_537	410615	intergenic	0.1043
seq_s_537	410631	intergenic	0.0000
seq_s_537	410634	intergenic	0.0298
seq_s_537	410672	intergenic	0.0298
seq_s_537	410674	intergenic	0.0000
seq_s_537	410685	intergenic	0.0059
seq_s_537	410715	intergenic	0.0048
seq_s_537	410717	intergenic	0.0000
seq_s_537	410725	intergenic	0.0000
seq_s_537	410754	intergenic	0.0059
seq_s_537	410765	intergenic	0.0298
seq_s_537	410785	intergenic	0.0000
seq_s_537	410803	intergenic	0.0000
seq_s_537	410812	intergenic	0.0201
seq_s_537	410826	intergenic	0.0000
seq_s_537	410841	intergenic	0.0000
seq_s_537	410885	intergenic	0.0298
seq_s_537	410905	intergenic	0.0000
seq_s_537	410938	intergenic	0.0000
seq_s_537	410958	intergenic	0.0000
seq_s_537	410962	intergenic	0.0669
seq_s_537	410970	intergenic	0.0384
seq_s_537	410978	intergenic	0.0238
seq_s_537	411006	intergenic	0.0130
seq_s_537	411012	intergenic	0.0298
seq_s_537	411014	intergenic	0.0059
seq_s_537	411031	intergenic	0.0238
seq_s_537	411033	intergenic	0.0000
seq_s_537	411035	intergenic	0.0571
seq_s_537	411055	intergenic	0.0298
seq_s_537	411066	intergenic	0.0238
seq_s_537	411068	intergenic	0.0000
seq_s_537	411071	intergenic	0.0298
seq_s_537	411104	intergenic	0.0000
seq_s_537	411111	intergenic	0.0201
seq_s_537	411116	intergenic	0.0000
seq_s_537	411117	intergenic	0.0000
seq_s_537	411118	intergenic	0.0101
seq_s_537	411136	intergenic	0.0000
seq_s_537	411145	intergenic	0.0000
seq_s_537	411167	intergenic	0.0000
seq_s_537	411186	intergenic	0.0000
seq_s_537	411192	intergenic	0.0000
seq_s_537	411220	intergenic	0.0003
seq_s_537	411224	intergenic	0.0223
seq_s_537	411245	intergenic	0.0298
seq_s_537	411248	intergenic	0.0000
seq_s_537	411261	intergenic	0.0000
seq_s_537	411265	intergenic	0.0000
seq_s_537	411273	intergenic	0.0669
seq_s_537	411280	intergenic	0.0169
seq_s_537	411287	intergenic	0.0000
seq_s_537	411305	intergenic	0.0000
seq_s_537	411306	intergenic	0.0000
seq_s_537	411307	intergenic	0.0000
seq_s_537	411308	intergenic	0.0000
seq_s_537	411311	intergenic	0.0000
seq_s_537	411312	intergenic	0.0000
seq_s_537	411316	intergenic	0.0298
seq_s_537	411338	intergenic	0.0000
seq_s_537	411341	intergenic	0.0027
seq_s_537	411353	intergenic	0.0000
seq_s_537	411362	intergenic	0.0000
seq_s_537	411368	intergenic	0.0000
seq_s_537	411373	intergenic	0.0000
seq_s_537	411379	intergenic	0.0000
seq_s_537	411390	intergenic	0.0130
seq_s_537	411391	intergenic	0.0000
seq_s_537	411399	intergenic	0.0000
seq_s_537	411403	intergenic	0.0298
seq_s_537	411404	intergenic	0.0000
seq_s_537	411416	intergenic	0.0298
seq_s_537	411436	intergenic	0.0298
seq_s_537	411450	intergenic	0.0000
seq_s_537	411451	intergenic	0.0298
seq_s_537	411458	intergenic	0.0000
seq_s_537	411459	intergenic	0.0000
seq_s_537	411461	intergenic	0.0000
seq_s_537	411463	intergenic	0.0298
seq_s_537	411473	intergenic	0.0063
seq_s_537	411485	intergenic	0.0000
seq_s_537	411494	intergenic	0.0059
seq_s_537	411516	intergenic	0.0000
seq_s_537	411517	intergenic	0.0000
seq_s_537	411520	intergenic	0.0000
seq_s_537	411522	intergenic	0.0553
seq_s_537	411560	intergenic	0.0298
seq_s_537	411562	intergenic	0.0238
seq_s_537	411576	intergenic	0.0130
seq_s_537	411583	intergenic	0.0000
seq_s_537	411586	intergenic	0.0000
seq_s_537	411597	intergenic	0.0015
seq_s_537	411602	intergenic	0.0238
seq_s_537	411605	intergenic	0.0003
seq_s_537	411634	intergenic	0.0000
seq_s_537	411644	intergenic	0.0000
seq_s_537	411651	intergenic	0.0000
seq_s_537	411684	intergenic	0.0048
seq_s_537	411691	intergenic	0.0000
seq_s_537	411698	intergenic	0.0048
seq_s_537	411709	intergenic	0.0000
seq_s_537	411719	intergenic	0.0059
seq_s_537	411731	intergenic	0.0298
seq_s_537	411740	intergenic	0.0213
seq_s_537	411745	intergenic	0.0552
seq_s_537	411754	intergenic	0.0552
seq_s_537	411766	intergenic	0.0463
seq_s_537	411770	intergenic	0.0059
seq_s_537	411789	intergenic	0.0900
seq_s_537	411791	intergenic	0.0130
seq_s_537	411794	intergenic	0.0222
seq_s_537	411800	intergenic	0.0530
seq_s_537	411801	intergenic	0.0698
seq_s_537	411805	intergenic	0.0000
seq_s_537	411809	intergenic	0.0130
seq_s_537	411817	intergenic	0.0000
seq_s_537	411832	intergenic	0.0298
seq_s_537	411833	intergenic	0.0000
seq_s_537	411834	intergenic	0.0000
seq_s_537	411836	intergenic	0.0059
seq_s_537	411846	intergenic	0.0511
seq_s_537	411852	intergenic	0.0059
seq_s_537	411875	intergenic	0.0426
seq_s_537	411877	intergenic	0.0298
seq_s_537	411880	intergenic	0.0298
seq_s_537	411895	intergenic	0.0372
seq_s_537	411900	intergenic	0.0211
seq_s_537	411902	intergenic	0.0162
seq_s_537	411903	intergenic	0.0162
seq_s_537	411904	intergenic	0.0162
seq_s_537	411905	intergenic	0.0162
seq_s_537	411911	intergenic	0.0162
seq_s_537	411913	intergenic	0.0025
seq_s_537	411924	intergenic	0.0298
seq_s_537	411964	intergenic	0.0000
seq_s_537	411972	intergenic	0.0100
seq_s_537	411974	intergenic	0.0000
seq_s_537	411979	intergenic	0.0000
seq_s_537	411998	intergenic	0.0000
seq_s_537	412011	intergenic	0.0000
seq_s_537	412016	intergenic	0.0000
seq_s_537	412018	intergenic	0.0246
seq_s_537	412019	intergenic	0.0180
seq_s_537	412020	intergenic	0.0000
seq_s_537	412038	intergenic	0.0002
seq_s_537	412047	intergenic	0.0000
seq_s_537	412053	intergenic	0.0002
seq_s_537	412054	intergenic	0.0567
seq_s_537	412057	intergenic	0.0000
seq_s_537	412061	intergenic	0.0201
seq_s_537	412067	intergenic	0.0000
seq_s_537	412068	intergenic	0.0000
seq_s_537	412078	intergenic	0.0000
seq_s_537	412080	intergenic	0.0201
seq_s_537	412087	intergenic	0.0000
seq_s_537	412090	intergenic	0.0000
seq_s_537	412093	intergenic	0.0000
seq_s_537	412124	intergenic	0.0000
seq_s_537	412131	intergenic	0.0298
seq_s_537	412137	intergenic	0.0000
seq_s_537	412140	intergenic	0.0669
seq_s_537	412141	intergenic	0.0000
seq_s_537	412152	intergenic	0.0130
seq_s_537	412160	intergenic	0.0000
seq_s_537	412199	intergenic	0.0000
seq_s_537	412209	intergenic	0.0000
seq_s_537	412229	intergenic	0.0000
seq_s_537	412230	intergenic	0.0059
seq_s_537	412235	intergenic	0.0346
seq_s_537	412241	intergenic	0.0004
seq_s_537	412245	intergenic	0.0000
seq_s_537	412298	intergenic	0.0130
seq_s_537	412301	intergenic	0.0000
seq_s_537	412330	intergenic	0.0000
seq_s_537	412332	intergenic	0.0000
seq_s_537	412334	intergenic	0.0000
seq_s_537	412344	intergenic	0.0000
seq_s_537	412347	intergenic	0.0105
seq_s_537	412363	intergenic	0.0000
seq_s_537	412381	intergenic	0.0298
seq_s_537	412391	intergenic	0.0130
seq_s_537	412396	intergenic	0.0000
seq_s_537	412425	intergenic	0.0000
seq_s_537	412449	intergenic	0.0298
seq_s_537	412464	intergenic	0.0000
seq_s_537	412470	intergenic	0.0000
seq_s_537	412476	intergenic	0.0000
seq_s_537	412478	intergenic	0.0000
seq_s_537	412480	intergenic	0.0000
seq_s_537	412481	intergenic	0.0000
seq_s_537	412483	intergenic	0.0000
seq_s_537	412489	intergenic	0.0000
seq_s_537	412490	intergenic	0.0000
seq_s_537	412498	intergenic	0.0059
seq_s_537	412502	intergenic	0.0000
seq_s_537	412510	intergenic	0.0000
seq_s_537	412513	intergenic	0.0000
seq_s_537	412520	intergenic	0.0000
seq_s_537	412523	intergenic	0.0000
seq_s_537	412534	intergenic	0.0000
seq_s_537	412535	intergenic	0.0000
seq_s_537	412541	intergenic	0.0000
seq_s_537	412552	intergenic	0.0000
seq_s_537	412560	intergenic	0.0000
seq_s_537	412561	intergenic	0.0000
seq_s_537	412572	intergenic	0.0000
seq_s_537	412592	intergenic	0.0000
seq_s_537	412598	intergenic	0.0003
seq_s_537	412600	intergenic	0.0000
seq_s_537	412607	intergenic	0.0000
seq_s_537	412623	intergenic	0.0298
seq_s_537	412626	intergenic	0.0000
seq_s_537	412627	intergenic	0.0003
seq_s_537	412629	intergenic	0.0000
seq_s_537	412630	intergenic	0.0000
seq_s_537	412644	intergenic	0.0000
seq_s_537	412650	intergenic	0.0298
seq_s_537	412664	intergenic	0.0000
seq_s_537	412677	intergenic	0.0000
seq_s_537	412688	intergenic	0.0298
seq_s_537	412705	intergenic	0.0112
seq_s_537	412714	intergenic	0.0112
seq_s_537	412720	intergenic	0.0112
seq_s_537	412723	intergenic	0.0000
seq_s_537	412733	intergenic	0.0199
seq_s_537	412734	intergenic	0.0154
seq_s_537	412766	intergenic	0.0000
seq_s_537	412770	intergenic	0.0000
seq_s_537	412776	intergenic	0.0000
seq_s_537	412788	intergenic	0.0000
seq_s_537	412825	intergenic	0.0000
seq_s_537	412842	intergenic	0.0154
seq_s_537	412850	intergenic	0.0059
seq_s_537	412863	intergenic	0.0000
seq_s_537	412878	intergenic	0.0000
seq_s_537	412881	intergenic	0.0251
seq_s_537	412884	intergenic	0.0200
seq_s_537	412885	intergenic	0.0000
seq_s_537	412887	intergenic	0.0000
seq_s_537	412896	intergenic	0.0623
seq_s_537	412897	intergenic	0.0201
seq_s_537	412915	intergenic	0.0000
seq_s_537	412920	intergenic	0.0015
seq_s_537	412925	intergenic	0.0000
seq_s_537	412926	intergenic	0.0267
seq_s_537	412944	intergenic	0.0267
seq_s_537	412946	intergenic	0.0216
seq_s_537	412952	intergenic	0.0216
seq_s_537	412972	intergenic	0.0000
seq_s_537	412990	intergenic	0.0000
seq_s_537	412991	intergenic	0.0000
seq_s_537	412993	intergenic	0.0169
seq_s_537	413006	intergenic	0.0091
seq_s_537	413007	intergenic	0.0156
seq_s_537	413008	intergenic	0.0109
seq_s_537	413009	intergenic	0.0000
seq_s_537	413010	intergenic	0.0000
seq_s_537	413011	intergenic	0.0023
seq_s_537	413012	intergenic	0.0000
seq_s_537	413013	intergenic	0.0131
seq_s_537	413014	intergenic	0.0000
seq_s_537	413015	intergenic	0.0000
seq_s_537	413016	intergenic	0.0023
seq_s_537	413017	intergenic	0.0023
seq_s_537	413018	intergenic	0.0195
seq_s_537	413019	intergenic	0.0055
seq_s_537	413020	intergenic	0.0023
seq_s_537	413021	intergenic	0.0000
seq_s_537	413027	intergenic	0.0052
seq_s_537	413031	intergenic	0.0126
seq_s_537	413040	intergenic	0.0000
seq_s_537	413041	intergenic	0.0201
seq_s_537	413052	intergenic	0.0000
seq_s_537	413059	intergenic	0.0298
seq_s_537	413071	intergenic	0.0000
seq_s_537	413087	intergenic	0.0000
seq_s_537	413089	intergenic	0.0000
seq_s_537	413091	intergenic	0.0000
seq_s_537	413095	intergenic	0.0298
seq_s_537	413105	intergenic	0.0000
seq_s_537	413106	intergenic	0.0298
seq_s_537	413109	intergenic	0.0000
seq_s_537	413130	intergenic	0.0000
seq_s_537	413137	intergenic	0.0000
seq_s_537	413146	intergenic	0.0000
seq_s_537	413154	intergenic	0.0000
seq_s_537	413163	intergenic	0.0000
seq_s_537	413169	intergenic	0.0000
seq_s_537	413175	intergenic	0.0000
seq_s_537	413178	intergenic	0.0000
seq_s_537	413188	intergenic	0.0000
seq_s_537	413189	intergenic	0.0000
seq_s_537	413196	intergenic	0.0000
seq_s_537	413199	intergenic	0.0000
seq_s_537	413225	intergenic	0.0000
seq_s_537	413232	intergenic	0.0000
seq_s_537	413234	intergenic	0.0298
seq_s_537	413238	intergenic	0.0201
seq_s_537	413253	intergenic	0.0000
seq_s_537	413256	intergenic	0.0130
seq_s_537	413259	intergenic	0.0000
seq_s_537	413268	intergenic	0.0000
seq_s_537	413273	intergenic	0.0059
seq_s_537	413274	intergenic	0.0000
seq_s_537	413297	intergenic	0.0130
seq_s_537	413301	intergenic	0.0000
seq_s_537	413328	intergenic	0.0000
seq_s_537	413349	intergenic	0.0000
seq_s_537	413363	intergenic	0.0000
seq_s_537	413371	intergenic	0.0000
seq_s_537	413387	intergenic	0.0185
seq_s_537	413398	intergenic	0.0000
seq_s_537	413401	intergenic	0.0130
seq_s_537	413402	intergenic	0.0000
seq_s_537	413404	intergenic	0.0000
seq_s_537	413419	intergenic	0.0000
seq_s_537	413421	intergenic	0.0000
seq_s_537	413430	intergenic	0.0346
seq_s_537	413437	intergenic	0.0346
seq_s_537	413456	intergenic	0.0298
seq_s_537	413458	intergenic	0.0059
seq_s_537	413477	intergenic	0.0000
seq_s_537	413479	intergenic	0.0000
seq_s_537	413515	intergenic	0.0059
seq_s_537	413521	intergenic	0.0000
seq_s_537	413526	intergenic	0.0298
seq_s_537	413539	intergenic	0.0000
seq_s_537	413542	intergenic	0.0000
seq_s_537	413563	intergenic	0.0273
seq_s_537	413570	intergenic	0.0059
seq_s_537	413574	intergenic	0.0000
seq_s_537	413598	intergenic	0.0000
seq_s_537	413642	intergenic	0.0298
seq_s_537	413653	intergenic	0.0000
seq_s_537	413657	intergenic	0.0298
seq_s_537	413659	intergenic	0.0003
seq_s_537	413661	intergenic	0.0000
seq_s_537	413669	intergenic	0.0000
seq_s_537	413673	intergenic	0.0059
seq_s_537	413722	intergenic	0.0012
seq_s_537	413724	intergenic	0.0388
seq_s_537	413725	intergenic	0.0419
seq_s_537	413726	intergenic	0.0419
seq_s_537	413746	intergenic	0.0000
seq_s_537	413748	intergenic	0.0059
seq_s_537	413764	intergenic	0.0000
seq_s_537	413777	intergenic	0.0057
seq_s_537	413805	intergenic	0.0298
seq_s_537	413814	intergenic	0.0000
seq_s_537	413819	intergenic	0.0057
seq_s_537	413825	intergenic	0.0000
seq_s_537	413844	intergenic	0.0059
seq_s_537	413846	intergenic	0.0000
seq_s_537	413855	intergenic	0.0059
seq_s_537	413856	intergenic	0.0059
seq_s_537	413873	intergenic	0.0059
seq_s_537	413901	intergenic	0.0065
seq_s_537	413902	intergenic	0.0032
seq_s_537	413916	intergenic	0.0000
seq_s_537	413918	intergenic	0.0059
seq_s_537	413922	intergenic	0.0000
seq_s_537	413927	intergenic	0.0669
seq_s_537	413935	intergenic	0.0156
seq_s_537	413937	intergenic	0.0669
seq_s_537	413953	intergenic	0.0298
seq_s_537	413978	intergenic	0.0280
seq_s_537	413981	intergenic	0.0298
seq_s_537	413982	intergenic	0.0000
seq_s_537	413983	intergenic	0.0000
seq_s_537	413988	intergenic	0.0000
seq_s_537	413995	intergenic	0.0000
seq_s_537	414011	intergenic	0.0000
seq_s_537	414021	intergenic	0.0000
seq_s_537	414067	intergenic	0.0000
seq_s_537	414072	intergenic	0.0015
seq_s_537	414080	intergenic	0.0059
seq_s_537	414085	intergenic	0.0000
seq_s_537	414101	intergenic	0.0000
seq_s_537	414107	intergenic	0.0000
seq_s_537	414112	intergenic	0.0000
seq_s_537	414114	intergenic	0.0000
seq_s_537	414122	intergenic	0.0000
seq_s_537	414132	intergenic	0.0201
seq_s_537	414140	intergenic	0.0000
seq_s_537	414153	intergenic	0.0130
seq_s_537	414162	intergenic	0.0000
seq_s_537	414175	intergenic	0.0059
seq_s_537	414176	intergenic	0.0298
seq_s_537	414185	intergenic	0.0059
seq_s_537	414193	intergenic	0.0000
seq_s_537	414204	intergenic	0.0003
seq_s_537	414205	intergenic	0.0000
seq_s_537	414207	intergenic	0.0000
seq_s_537	414226	intergenic	0.0201
seq_s_537	414286	intergenic	0.0000
seq_s_537	414291	intergenic	0.0238
seq_s_537	414297	intergenic	0.0000
seq_s_537	414322	intergenic	0.0052
seq_s_537	414324	intergenic	0.0298
seq_s_537	414330	intergenic	0.0000
seq_s_537	414336	intergenic	0.0059
seq_s_537	414338	intergenic	0.0298
seq_s_537	414341	intergenic	0.0298
seq_s_537	414342	intergenic	0.0298
seq_s_537	414362	intergenic	0.0000
seq_s_537	414368	intergenic	0.0030
seq_s_537	414377	intergenic	0.0180
seq_s_537	414379	intergenic	0.0298
seq_s_537	414386	intergenic	0.0201
seq_s_537	414392	intergenic	0.0000
seq_s_537	414405	intergenic	0.0000
seq_s_537	414417	intergenic	0.0298
seq_s_537	414447	intergenic	0.0201
seq_s_537	414453	intergenic	0.0130
seq_s_537	414454	intergenic	0.0059
seq_s_537	414466	intergenic	0.0669
seq_s_537	414482	intergenic	0.0298
seq_s_537	414485	intergenic	0.0298
seq_s_537	414487	intergenic	0.0000
seq_s_537	414511	intergenic	0.0298
seq_s_537	414515	intergenic	0.0280
seq_s_537	414521	intergenic	0.0000
seq_s_537	414527	intergenic	0.0000
seq_s_537	414542	intergenic	0.0669
seq_s_537	414555	intergenic	0.0059
seq_s_537	414556	intergenic	0.0000
seq_s_537	414560	intergenic	0.0059
seq_s_537	414566	intergenic	0.0669
seq_s_537	414578	intergenic	0.0298
seq_s_537	414586	intergenic	0.0000
seq_s_537	414600	intergenic	0.0553
seq_s_537	414637	intergenic	0.0000
seq_s_537	414649	intergenic	0.0000
seq_s_537	414657	intergenic	0.0059
seq_s_537	414658	intergenic	0.0107
seq_s_537	414671	intergenic	0.0000
seq_s_537	414672	intergenic	0.0078
seq_s_537	414702	intergenic	0.0000
seq_s_537	414703	intergenic	0.0201
seq_s_537	414711	intergenic	0.0000
seq_s_537	414714	intergenic	0.0298
seq_s_537	414726	intergenic	0.0000
seq_s_537	414750	intergenic	0.0059
seq_s_537	414753	intergenic	0.0000
seq_s_537	414784	intergenic	0.0130
seq_s_537	414791	intergenic	0.0000
seq_s_537	414817	intergenic	0.0000
seq_s_537	414849	intergenic	0.0273
seq_s_537	414854	intergenic	0.0048
seq_s_537	414874	intergenic	0.0000
seq_s_537	414875	intergenic	0.0059
seq_s_537	414893	intergenic	0.0561
seq_s_537	414894	intergenic	0.0000
seq_s_537	414895	intergenic	0.0000
seq_s_537	414897	intergenic	0.0238
seq_s_537	414898	intergenic	0.0000
seq_s_537	414899	intergenic	0.0000
seq_s_537	414937	intergenic	0.0000
seq_s_537	414942	intergenic	0.0000
seq_s_537	414948	intergenic	0.0298
seq_s_537	414950	intergenic	0.0298
seq_s_537	414998	intergenic	0.0298
seq_s_537	415011	intergenic	0.0280
seq_s_537	415019	intergenic	0.0059
seq_s_537	415081	intergenic	0.0000
seq_s_537	415082	intergenic	0.0000
seq_s_537	415096	intergenic	0.0000
seq_s_537	415124	intergenic	0.0000
seq_s_537	415136	intergenic	0.0000
seq_s_537	415143	intergenic	0.0000
seq_s_537	415162	intergenic	0.0000
seq_s_537	415173	intergenic	0.0000
seq_s_537	415209	intergenic	0.0059
seq_s_537	415223	intergenic	0.0000
seq_s_537	415226	intergenic	0.0000
seq_s_537	415229	intergenic	0.0001
seq_s_537	415232	intergenic	0.0001
seq_s_537	415246	intergenic	0.0059
seq_s_537	415258	intergenic	0.0339
seq_s_537	415285	intergenic	0.0059
seq_s_537	415286	intergenic	0.0000
seq_s_537	415321	intergenic	0.0000
seq_s_537	415332	intergenic	0.0280
seq_s_537	415368	intergenic	0.0298
seq_s_537	415371	intergenic	0.0000
seq_s_537	415381	intergenic	0.0000
seq_s_537	415395	intergenic	0.0000
seq_s_537	415416	intergenic	0.0000
seq_s_537	415419	intergenic	0.0298
seq_s_537	415443	intergenic	0.0298
seq_s_537	415452	intergenic	0.0000
seq_s_537	415455	intergenic	0.0331
seq_s_537	415467	intergenic	0.0238
seq_s_537	415480	intergenic	0.0238
seq_s_537	415493	intergenic	0.0238
seq_s_537	415494	intergenic	0.0000
seq_s_537	415514	intergenic	0.0000
seq_s_537	415516	intergenic	0.0000
seq_s_537	415540	intergenic	0.0000
seq_s_537	415551	intergenic	0.0055
seq_s_537	415554	intergenic	0.0000
seq_s_537	415556	intergenic	0.0000
seq_s_537	415575	intergenic	0.0059
seq_s_537	415576	intergenic	0.0000
seq_s_537	415591	intergenic	0.0059
seq_s_537	415639	intergenic	0.0059
seq_s_537	415644	intergenic	0.0000
seq_s_537	415645	intergenic	0.0000
seq_s_537	415665	intergenic	0.0545
seq_s_537	415673	intergenic	0.0048
seq_s_537	415691	intergenic	0.0000
seq_s_537	415695	intergenic	0.0298
seq_s_537	415709	intergenic	0.0059
seq_s_537	415710	intergenic	0.0238
seq_s_537	415719	intergenic	0.0000
seq_s_537	415723	intergenic	0.0116
seq_s_537	415726	intergenic	0.0116
seq_s_537	415730	intergenic	0.0000
seq_s_537	415738	intergenic	0.0298
seq_s_537	415745	intergenic	0.0059
seq_s_537	415750	intergenic	0.0359
seq_s_537	415753	intergenic	0.0000
seq_s_537	415756	intergenic	0.0130
seq_s_537	415759	intergenic	0.0000
seq_s_537	415767	intergenic	0.0000
seq_s_537	415768	intergenic	0.0000
seq_s_537	415778	intergenic	0.0000
seq_s_537	415779	intergenic	0.0000
seq_s_537	415786	intergenic	0.0000
seq_s_537	415803	intergenic	0.0238
seq_s_537	415816	intergenic	0.0057
seq_s_537	415822	intergenic	0.0130
seq_s_537	415834	intergenic	0.0000
seq_s_537	415836	intergenic	0.0553
seq_s_537	415837	intergenic	0.1226
seq_s_537	415841	intergenic	0.0015
seq_s_537	415851	intergenic	0.0000
seq_s_537	415867	intergenic	0.0130
seq_s_537	415883	intergenic	0.0298
seq_s_537	415887	intergenic	0.0048
seq_s_537	415891	intergenic	0.0000
seq_s_537	415894	intergenic	0.0130
seq_s_537	415895	intergenic	0.0000
seq_s_537	415896	intergenic	0.0059
seq_s_537	415900	intergenic	0.0001
seq_s_537	415935	intergenic	0.0000
seq_s_537	415950	intergenic	0.0000
seq_s_537	415962	intergenic	0.0000
seq_s_537	415963	intergenic	0.0000
seq_s_537	415972	intergenic	0.0298
seq_s_537	416024	intergenic	0.0000
seq_s_537	416028	intergenic	0.0273
seq_s_537	416037	intergenic	0.0130
seq_s_537	416046	intergenic	0.0000
seq_s_537	416051	intergenic	0.0419
seq_s_537	416053	intergenic	0.0048
seq_s_537	416063	intergenic	0.0130
seq_s_537	416084	intergenic	0.0000
seq_s_537	416087	intergenic	0.0059
seq_s_537	416100	intergenic	0.0298
seq_s_537	416103	intergenic	0.0000
seq_s_537	416106	intergenic	0.0298
seq_s_537	416111	intergenic	0.0000
seq_s_537	416113	intergenic	0.0298
seq_s_537	416116	intergenic	0.0059
seq_s_537	416119	intergenic	0.0298
seq_s_537	416123	intergenic	0.0419
seq_s_537	416125	intergenic	0.0298
seq_s_537	416132	intergenic	0.0059
seq_s_537	416133	intergenic	0.0116
seq_s_537	416140	intergenic	0.0000
seq_s_537	416154	intergenic	0.0059
seq_s_537	416155	intergenic	0.0000
seq_s_537	416165	intergenic	0.0000
seq_s_537	416193	intergenic	0.0116
seq_s_537	416197	intergenic	0.0103
seq_s_537	416198	intergenic	0.0045
seq_s_537	416201	intergenic	0.0201
seq_s_537	416203	intergenic	0.0201
seq_s_537	416216	intergenic	0.0000
seq_s_537	416224	intergenic	0.0000
seq_s_537	416240	intergenic	0.0298
seq_s_537	416241	intergenic	0.0000
seq_s_537	416255	intergenic	0.0059
seq_s_537	416274	intergenic	0.0130
seq_s_537	416284	intergenic	0.0000
seq_s_537	416306	intergenic	0.0000
seq_s_537	416365	intergenic	0.0000
seq_s_537	416374	intergenic	0.0000
seq_s_537	416383	intergenic	0.0023
seq_s_537	416412	intergenic	0.0201
seq_s_537	416414	intergenic	0.0055
seq_s_537	416432	intergenic	0.0000
seq_s_537	416435	intergenic	0.0000
seq_s_537	416444	intergenic	0.0298
seq_s_537	416448	intergenic	0.0059
seq_s_537	416464	intergenic	0.0000
seq_s_537	416503	intergenic	0.0298
seq_s_537	416511	intergenic	0.0000
seq_s_537	416522	intergenic	0.0222
seq_s_537	416577	intergenic	0.0000
seq_s_537	416616	intergenic	0.0298
seq_s_537	416622	intergenic	0.0130
seq_s_537	416654	intergenic	0.0000
seq_s_537	416656	intergenic	0.0000
seq_s_537	416658	intergenic	0.0059
seq_s_537	416664	intergenic	0.0059
seq_s_537	416678	intergenic	0.0298
seq_s_537	416680	intergenic	0.0000
seq_s_537	416702	intergenic	0.0059
seq_s_537	416725	intergenic	0.0057
seq_s_537	416726	intergenic	0.0888
seq_s_537	416733	intergenic	0.0057
seq_s_537	416740	intergenic	0.0038
seq_s_537	416749	intergenic	0.0130
seq_s_537	416750	intergenic	0.0074
seq_s_537	416758	intergenic	0.0057
seq_s_537	416801	intergenic	0.0000
seq_s_537	416803	intergenic	0.0000
seq_s_537	416804	intergenic	0.0238
seq_s_537	416849	intergenic	0.0000
seq_s_537	416851	intergenic	0.0130
seq_s_537	416852	intergenic	0.0000
seq_s_537	416890	intergenic	0.0000
seq_s_537	416905	intergenic	0.0130
seq_s_537	416934	intergenic	0.0000
seq_s_537	416946	intergenic	0.0003
seq_s_537	416957	intergenic	0.0000
seq_s_537	416969	intergenic	0.0003
seq_s_537	416970	intergenic	0.0000
seq_s_537	416977	intergenic	0.0000
seq_s_537	417024	intergenic	0.0000
seq_s_537	417025	intergenic	0.0000
seq_s_537	417026	intergenic	0.0029
seq_s_537	417028	intergenic	0.0000
seq_s_537	417039	intergenic	0.0273
seq_s_537	417045	intergenic	0.0059
seq_s_537	417047	intergenic	0.0273
seq_s_537	417049	intergenic	0.0273
seq_s_537	417050	intergenic	0.0298
seq_s_537	417052	intergenic	0.0130
seq_s_537	417061	intergenic	0.0000
seq_s_537	417063	intergenic	0.0000
seq_s_537	417066	intergenic	0.0298
seq_s_537	417069	intergenic	0.0000
seq_s_537	417071	intergenic	0.0000
seq_s_537	417075	intergenic	0.0000
seq_s_537	417084	intergenic	0.0201
seq_s_537	417089	intergenic	0.0000
seq_s_537	417096	intergenic	0.0000
seq_s_537	417107	intergenic	0.0130
seq_s_537	417119	intergenic	0.0201
seq_s_537	417123	intergenic	0.0130
seq_s_537	417155	intergenic	0.0298
seq_s_537	417159	intergenic	0.0000
seq_s_537	417164	intergenic	0.0059
seq_s_537	417206	intergenic	0.0298
seq_s_537	417227	intergenic	0.0000
seq_s_537	417254	intergenic	0.0298
seq_s_537	417262	intergenic	0.0000
seq_s_537	417267	intergenic	0.0059
seq_s_537	417281	intergenic	0.0000
seq_s_537	417287	intergenic	0.0000
seq_s_537	417313	intergenic	0.0298
seq_s_537	417326	intergenic	0.0059
seq_s_537	417327	intergenic	0.0059
seq_s_537	417334	intergenic	0.0059
seq_s_537	417345	intergenic	0.0298
seq_s_537	417366	intergenic	0.0000
seq_s_537	417374	intergenic	0.0048
seq_s_537	417379	intergenic	0.0000
seq_s_537	417380	intergenic	0.0059
seq_s_537	417400	intergenic	0.0092
seq_s_537	417412	intergenic	0.0000
seq_s_537	417432	intergenic	0.0201
seq_s_537	417438	intergenic	0.0000
seq_s_537	417446	intergenic	0.0000
seq_s_537	417460	intergenic	0.0000
seq_s_537	417489	intergenic	0.0059
seq_s_537	417508	intergenic	0.0046
seq_s_537	417525	intergenic	0.0000
seq_s_537	417530	intergenic	0.0000
seq_s_537	417535	intergenic	0.0046
seq_s_537	417543	intergenic	0.0098
seq_s_537	417544	intergenic	0.0000
seq_s_537	417551	intergenic	0.0000
seq_s_537	417555	intergenic	0.0280
seq_s_537	417587	intergenic	0.0130
seq_s_537	417589	intergenic	0.0553
seq_s_537	417612	intergenic	0.0025
seq_s_537	417636	intergenic	0.0553
seq_s_537	417662	intergenic	0.0003
seq_s_537	417663	intergenic	0.1029
seq_s_537	417716	intergenic	0.0000
seq_s_537	417728	intergenic	0.0298
seq_s_537	417741	intergenic	0.0000
seq_s_537	417752	intergenic	0.0669
seq_s_537	417764	intergenic	0.0003
seq_s_537	417776	intergenic	0.0000
seq_s_537	417777	intergenic	0.0298
seq_s_537	417778	intergenic	0.0000
seq_s_537	417781	intergenic	0.0119
seq_s_537	417798	intergenic	0.0000
seq_s_537	417810	intergenic	0.0000
seq_s_537	417818	intergenic	0.0000
seq_s_537	417842	intergenic	0.0000
seq_s_537	417847	intergenic	0.0000
seq_s_537	417849	intergenic	0.0000
seq_s_537	417859	intergenic	0.0130
seq_s_537	417884	intergenic	0.0298
seq_s_537	417887	intergenic	0.0298
seq_s_537	417893	intergenic	0.0000
seq_s_537	417903	intergenic	0.0298
seq_s_537	417907	intergenic	0.0000
seq_s_537	417933	intergenic	0.0000
seq_s_537	417943	intergenic	0.0000
seq_s_537	417953	intergenic	0.0000
seq_s_537	417955	intergenic	0.0567
seq_s_537	417965	intergenic	0.0000
seq_s_537	417982	intergenic	0.0059
seq_s_537	417996	intergenic	0.0000
seq_s_537	417997	intergenic	0.0273
seq_s_537	418009	intergenic	0.0000
seq_s_537	418012	intergenic	0.0346
seq_s_537	418021	intergenic	0.0000
seq_s_537	418025	intergenic	0.0000
seq_s_537	418026	intergenic	0.0298
seq_s_537	418029	intergenic	0.0000
seq_s_537	418041	intergenic	0.0000
seq_s_537	418048	intergenic	0.0000
seq_s_537	418059	intergenic	0.0003
seq_s_537	418063	intergenic	0.0000
seq_s_537	418064	intergenic	0.0000
seq_s_537	418069	intergenic	0.0059
seq_s_537	418088	intergenic	0.0000
seq_s_537	418111	intergenic	0.0201
seq_s_537	418134	intergenic	0.0055
seq_s_537	418142	intergenic	0.0000
seq_s_537	418187	intergenic	0.0000
seq_s_537	418192	intergenic	0.0238
seq_s_537	418203	intergenic	0.0000
seq_s_537	418219	intergenic	0.0000
seq_s_537	418226	intergenic	0.0298
seq_s_537	418246	intergenic	0.0000
seq_s_537	418260	intergenic	0.0057
seq_s_537	418277	intergenic	0.0000
seq_s_537	418293	intergenic	0.0473
seq_s_537	418306	intergenic	0.0000
seq_s_537	418310	intergenic	0.0000
seq_s_537	418326	intergenic	0.0273
seq_s_537	418329	intergenic	0.0273
seq_s_537	418330	intergenic	0.0057
seq_s_537	418335	intergenic	0.0346
seq_s_537	418347	intergenic	0.0000
seq_s_537	418349	intergenic	0.0000
seq_s_537	418354	intergenic	0.0000
seq_s_537	418359	intergenic	0.0000
seq_s_537	418369	intergenic	0.0003
seq_s_537	418380	intergenic	0.0298
seq_s_537	418385	intergenic	0.0298
seq_s_537	418389	intergenic	0.0298
seq_s_537	418391	intergenic	0.0656
seq_s_537	418394	intergenic	0.0000
seq_s_537	418395	intergenic	0.0201
seq_s_537	418400	intergenic	0.0000
seq_s_537	418408	intergenic	0.0114
seq_s_537	418409	intergenic	0.0000
seq_s_537	418432	intergenic	0.0238
seq_s_537	418433	intergenic	0.0005
seq_s_537	418441	intergenic	0.0130
seq_s_537	418463	intergenic	0.0059
seq_s_537	418469	intergenic	0.0298
seq_s_537	418476	intergenic	0.0075
seq_s_537	418480	intergenic	0.0298
seq_s_537	418495	intergenic	0.0000
seq_s_537	418502	intergenic	0.0000
seq_s_537	418522	intergenic	0.0000
seq_s_537	418523	intergenic	0.0000
seq_s_537	418524	intergenic	0.0000
seq_s_537	418528	intergenic	0.0000
seq_s_537	418535	intergenic	0.0000
seq_s_537	418543	intergenic	0.0015
seq_s_537	418545	intergenic	0.0000
seq_s_537	418549	intergenic	0.0201
seq_s_537	418566	intergenic	0.0000
seq_s_537	418575	intergenic	0.0000
seq_s_537	418614	intergenic	0.0000
seq_s_537	418645	intergenic	0.0000
seq_s_537	418659	intergenic	0.0000
seq_s_537	418679	intergenic	0.0000
seq_s_537	418689	intergenic	0.0298
seq_s_537	418704	intergenic	0.0298
seq_s_537	418720	intergenic	0.0346
seq_s_537	418735	intergenic	0.0298
seq_s_537	418737	intergenic	0.0000
seq_s_537	418742	intergenic	0.0130
seq_s_537	418746	intergenic	0.0059
seq_s_537	418767	intergenic	0.0298
seq_s_537	418770	intergenic	0.0280
seq_s_537	418791	intergenic	0.0400
seq_s_537	418798	intergenic	0.0298
seq_s_537	418813	intergenic	0.0000
seq_s_537	418814	intergenic	0.0059
seq_s_537	418837	intergenic	0.0000
seq_s_537	418848	intergenic	0.0222
seq_s_537	418851	intergenic	0.0000
seq_s_537	418858	intergenic	0.0000
seq_s_537	418864	intergenic	0.0298
seq_s_537	418878	intergenic	0.0669
seq_s_537	418962	intergenic	0.0304
seq_s_537	418983	intergenic	0.0175
seq_s_537	419036	intergenic	0.0048
seq_s_537	419059	intergenic	0.0000
seq_s_537	419060	intergenic	0.0000
seq_s_537	419095	intergenic	0.0238
seq_s_537	419109	intergenic	0.0341
seq_s_537	419134	intergenic	0.0000
seq_s_537	419154	intergenic	0.0000
seq_s_537	419195	intergenic	0.0000
seq_s_537	419203	intergenic	0.0298
seq_s_537	419227	intergenic	0.0000
seq_s_537	419233	intergenic	0.0000
seq_s_537	419234	intergenic	0.0238
seq_s_537	419235	intergenic	0.0298
seq_s_537	419243	intergenic	0.0000
seq_s_537	419247	intergenic	0.0000
seq_s_537	419261	intergenic	0.0000
seq_s_537	419268	intergenic	0.0000
seq_s_537	419269	intergenic	0.0008
seq_s_537	419275	intergenic	0.0000
seq_s_537	419286	intergenic	0.0238
seq_s_537	419288	intergenic	0.0669
seq_s_537	419313	intergenic	0.0059
seq_s_537	419349	intergenic	0.0000
seq_s_537	419357	intergenic	0.0298
seq_s_537	419360	intergenic	0.0114
seq_s_537	419371	intergenic	0.0000
seq_s_537	419393	intergenic	0.0091
seq_s_537	419404	intergenic	0.0048
seq_s_537	419406	intergenic	0.0000
seq_s_537	419408	intergenic	0.0298
seq_s_537	419430	intergenic	0.0130
seq_s_537	419437	intergenic	0.0000
seq_s_537	419441	intergenic	0.0298
seq_s_537	419466	intergenic	0.0000
seq_s_537	419472	intergenic	0.0000
seq_s_537	419482	intergenic	0.0185
seq_s_537	419492	intergenic	0.0000
seq_s_537	419507	intergenic	0.0000
seq_s_537	419515	intergenic	0.0000
seq_s_537	419527	intergenic	0.0057
seq_s_537	419533	intergenic	0.0000
seq_s_537	419536	intergenic	0.0057
seq_s_537	419546	intergenic	0.0000
seq_s_537	419571	intergenic	0.0000
seq_s_537	419586	intergenic	0.0000
seq_s_537	419597	intergenic	0.0098
seq_s_537	419598	intergenic	0.0000
seq_s_537	419605	intergenic	0.0000
seq_s_537	419611	intergenic	0.0000
seq_s_537	419620	intergenic	0.0298
seq_s_537	419624	intergenic	0.0298
seq_s_537	419637	intergenic	0.0000
seq_s_537	419639	intergenic	0.0000
seq_s_537	419642	intergenic	0.0000
seq_s_537	419673	intergenic	0.0000
seq_s_537	419705	intergenic	0.0000
seq_s_537	419726	intergenic	0.0000
seq_s_537	419731	intergenic	0.0000
seq_s_537	419734	intergenic	0.0298
seq_s_537	419742	intergenic	0.0000
seq_s_537	419753	intergenic	0.0000
seq_s_537	419757	intergenic	0.0000
seq_s_537	419772	intergenic	0.0000
seq_s_537	419775	intergenic	0.0059
seq_s_537	419801	intergenic	0.0000
seq_s_537	419809	intergenic	0.0298
seq_s_537	419816	intergenic	0.0000
seq_s_537	419820	intergenic	0.0000
seq_s_537	419821	intergenic	0.0298
seq_s_537	419825	intergenic	0.0298
seq_s_537	419960	intergenic	0.0000
seq_s_537	419961	intergenic	0.0000
seq_s_537	419968	intergenic	0.0000
seq_s_537	420005	intergenic	0.0059
seq_s_537	420048	intergenic	0.0298
seq_s_537	420067	intergenic	0.0000
seq_s_537	420081	intergenic	0.0000
seq_s_537	420086	intergenic	0.0059
seq_s_537	420094	intergenic	0.0000
seq_s_537	420107	intergenic	0.0238
seq_s_537	420115	intergenic	0.0000
seq_s_537	420153	intergenic	0.0000
seq_s_537	420177	intergenic	0.0116
seq_s_537	420187	intergenic	0.0000
seq_s_537	420206	intergenic	0.0000
seq_s_537	420218	intergenic	0.0000
seq_s_537	420221	intergenic	0.0000
seq_s_537	420233	intergenic	0.0059
seq_s_537	420235	intergenic	0.0000
seq_s_537	420241	intergenic	0.0000
seq_s_537	420253	intergenic	0.0000
seq_s_537	420261	intergenic	0.0000
seq_s_537	420265	intergenic	0.0298
seq_s_537	420272	intergenic	0.0000
seq_s_537	420280	intergenic	0.0000
seq_s_537	420293	intergenic	0.0000
seq_s_537	420333	intergenic	0.0000
seq_s_537	420342	intergenic	0.0130
seq_s_537	420346	intergenic	0.0000
seq_s_537	420361	intergenic	0.0346
seq_s_537	420376	intergenic	0.0059
seq_s_537	420379	intergenic	0.0000
seq_s_537	420391	intergenic	0.0000
seq_s_537	420429	intergenic	0.0000
seq_s_537	420450	intergenic	0.0089
seq_s_537	420471	intergenic	0.0183
seq_s_537	420523	intergenic	0.0000
seq_s_537	420540	intergenic	0.0000
seq_s_537	420554	intergenic	0.0000
seq_s_537	420580	intergenic	0.0669
seq_s_537	420626	intergenic	0.0298
seq_s_537	420633	intergenic	0.0000
seq_s_537	420638	intergenic	0.0669
seq_s_537	420640	intergenic	0.0314
seq_s_537	420641	intergenic	0.0298
seq_s_537	420660	intergenic	0.0384
seq_s_537	420678	intergenic	0.0100
seq_s_537	420697	intergenic	0.0314
seq_s_537	420699	intergenic	0.0000
seq_s_537	420707	intergenic	0.0021
seq_s_537	420717	intergenic	0.0000
seq_s_537	420720	intergenic	0.0000
seq_s_537	420733	intergenic	0.0298
seq_s_537	420747	intergenic	0.0249
seq_s_537	420756	intergenic	0.0130
seq_s_537	420770	intergenic	0.0000
seq_s_537	420800	intergenic	0.0059
seq_s_537	420802	intergenic	0.0000
seq_s_537	420819	intergenic	0.0059
seq_s_537	420842	intergenic	0.0000
seq_s_537	420860	intergenic	0.0000
seq_s_537	420863	intergenic	0.0000
seq_s_537	420872	intergenic	0.0000
seq_s_537	420931	intergenic	0.0246
seq_s_537	420945	intergenic	0.0000
seq_s_537	420971	intergenic	0.0059
seq_s_537	420977	intergenic	0.0000
seq_s_537	420978	intergenic	0.0000
seq_s_537	420979	intergenic	0.0000
seq_s_537	420980	intergenic	0.0201
seq_s_537	420983	intergenic	0.0000
seq_s_537	421005	intergenic	0.0000
seq_s_537	421012	intergenic	0.0000
seq_s_537	421029	intergenic	0.0000
seq_s_537	421052	intergenic	0.0000
seq_s_537	421053	intergenic	0.0000
seq_s_537	421055	intergenic	0.0298
seq_s_537	421056	intergenic	0.0000
seq_s_537	421064	intergenic	0.0298
seq_s_537	421076	intergenic	0.0048
seq_s_537	421082	intergenic	0.0000
seq_s_537	421100	intergenic	0.0298
seq_s_537	421109	intergenic	0.0368
seq_s_537	421110	intergenic	0.0000
seq_s_537	421115	intergenic	0.0201
seq_s_537	421116	intergenic	0.0003
seq_s_537	421117	intergenic	0.0003
seq_s_537	421121	intergenic	0.0003
seq_s_537	421125	intergenic	0.0000
seq_s_537	421136	intergenic	0.0130
seq_s_537	421138	intergenic	0.0000
seq_s_537	421163	intergenic	0.0298
seq_s_537	421165	intergenic	0.0057
seq_s_537	421174	intergenic	0.0000
seq_s_537	421176	intergenic	0.0000
seq_s_537	421187	intergenic	0.0298
seq_s_537	421238	intergenic	0.0010
seq_s_537	421254	intergenic	0.0298
seq_s_537	421261	intergenic	0.0298
seq_s_537	421267	intergenic	0.0000
seq_s_537	421273	intergenic	0.0048
seq_s_537	421285	intergenic	0.0000
seq_s_537	421287	intergenic	0.0130
seq_s_537	421295	intergenic	0.0000
seq_s_537	421306	intergenic	0.0000
seq_s_537	421315	intergenic	0.0000
seq_s_537	421335	intergenic	0.0048
seq_s_537	421357	intergenic	0.0000
seq_s_537	421372	intergenic	0.0000
seq_s_537	421374	intergenic	0.0000
seq_s_537	421379	intergenic	0.0000
seq_s_537	421385	intergenic	0.0000
seq_s_537	421396	intergenic	0.0000
seq_s_537	421397	intergenic	0.0000
seq_s_537	421403	intergenic	0.0000
seq_s_537	421415	intergenic	0.0000
seq_s_537	421417	intergenic	0.0000
seq_s_537	421418	intergenic	0.0000
seq_s_537	421430	intergenic	0.0000
seq_s_537	421435	intergenic	0.0000
seq_s_537	421439	intergenic	0.0000
seq_s_537	421440	intergenic	0.0000
seq_s_537	421455	intergenic	0.0000
seq_s_537	421459	intergenic	0.0059
seq_s_537	421480	intergenic	0.0000
seq_s_537	421481	intergenic	0.0000
seq_s_537	421495	intergenic	0.0000
seq_s_537	421515	intergenic	0.0000
seq_s_537	421520	intergenic	0.0000
seq_s_537	421532	intergenic	0.0000
seq_s_537	421593	intergenic	0.0000
seq_s_537	421607	intergenic	0.0000
seq_s_537	421608	intergenic	0.0000
seq_s_537	421622	intergenic	0.0000
seq_s_537	421629	intergenic	0.0048
seq_s_537	421649	intergenic	0.0000
seq_s_537	421671	intergenic	0.0000
seq_s_537	421673	intergenic	0.0000
seq_s_537	422003	intergenic	0.0003
seq_s_537	422008	intergenic	0.0000
seq_s_537	422014	intergenic	0.0298
seq_s_537	422082	intergenic	0.0000
seq_s_537	422116	intergenic	0.0000
seq_s_537	422117	intergenic	0.0000
seq_s_537	422189	intergenic	0.0000
seq_s_537	422220	intergenic	0.0000
seq_s_537	422257	intergenic	0.0298
seq_s_537	422264	intergenic	0.0000
seq_s_537	422265	intergenic	0.0000
seq_s_537	422277	intergenic	0.0298
seq_s_537	422289	intergenic	0.0298
seq_s_537	422290	intergenic	0.0238
seq_s_537	422307	intergenic	0.0000
seq_s_537	422308	intergenic	0.0130
seq_s_537	422312	intergenic	0.0000
seq_s_537	422333	intergenic	0.0000
seq_s_537	422335	intergenic	0.0478
seq_s_537	422347	intergenic	0.0000
seq_s_537	422354	intergenic	0.0000
seq_s_537	422355	intergenic	0.0000
seq_s_537	422364	intergenic	0.0000
seq_s_537	422376	intergenic	0.0000
seq_s_537	422408	intergenic	0.0298
seq_s_537	422456	intergenic	0.0048
seq_s_537	422457	intergenic	0.0298
seq_s_537	422470	intergenic	0.0201
seq_s_537	422476	intergenic	0.0000
seq_s_537	422481	intergenic	0.0048
seq_s_537	422482	intergenic	0.0280
seq_s_537	422483	intergenic	0.0000
seq_s_537	422486	intergenic	0.0000
seq_s_537	422489	intergenic	0.0000
seq_s_537	422492	intergenic	0.0285
seq_s_537	422494	intergenic	0.0000
seq_s_537	422495	intergenic	0.0298
seq_s_537	422499	intergenic	0.0000
seq_s_537	422505	intergenic	0.0000
seq_s_537	422514	intergenic	0.0298
seq_s_537	422533	intergenic	0.0003
seq_s_537	422581	intergenic	0.0000
seq_s_537	422582	intergenic	0.0059
seq_s_537	422616	intergenic	0.0000
seq_s_537	422629	intergenic	0.0298
seq_s_537	422639	intergenic	0.0000
seq_s_537	422641	intergenic	0.0000
seq_s_537	422648	intergenic	0.0059
seq_s_537	422674	intergenic	0.0298
seq_s_537	422732	intergenic	0.0000
seq_s_537	422735	intergenic	0.0298
seq_s_537	422736	intergenic	0.0116
seq_s_537	422776	intergenic	0.0000
seq_s_537	422783	intergenic	0.0298
seq_s_537	422784	intergenic	0.0000
seq_s_537	422785	intergenic	0.0000
seq_s_537	422793	intergenic	0.0000
seq_s_537	422804	intergenic	0.0000
seq_s_537	422821	intergenic	0.0000
seq_s_537	422832	intergenic	0.0298
seq_s_537	422836	intergenic	0.0000
seq_s_537	422851	intergenic	0.0000
seq_s_537	422865	intergenic	0.0000
seq_s_537	422880	intergenic	0.0000
seq_s_537	422881	intergenic	0.0449
seq_s_537	422885	intergenic	0.0298
seq_s_537	422887	intergenic	0.0000
seq_s_537	422893	intergenic	0.0298
seq_s_537	422904	intergenic	0.0005
seq_s_537	422908	intergenic	0.0298
seq_s_537	422923	intergenic	0.0048
seq_s_537	422934	intergenic	0.0000
seq_s_537	422938	intergenic	0.0000
seq_s_537	422950	intergenic	0.0000
seq_s_537	422962	intergenic	0.0298
seq_s_537	422971	intergenic	0.0900
seq_s_537	423029	intergenic	0.0015
seq_s_537	423035	intergenic	0.0000
seq_s_537	423043	intergenic	0.0000
seq_s_537	423045	intergenic	0.0000
seq_s_537	423098	intergenic	0.0000
seq_s_537	423127	intergenic	0.0000
seq_s_537	423159	intergenic	0.0298
seq_s_537	423164	intergenic	0.0000
seq_s_537	423291	intergenic	0.0298
seq_s_537	423292	intergenic	0.0000
seq_s_537	423305	intergenic	0.0000
seq_s_537	423307	intergenic	0.0015
seq_s_537	423309	intergenic	0.0000
seq_s_537	423310	intergenic	0.0000
seq_s_537	423332	intergenic	0.0000
seq_s_537	423375	intergenic	0.0130
seq_s_537	423382	intergenic	0.0000
seq_s_537	423422	intergenic	0.0012
seq_s_537	423645	intergenic	0.0000
seq_s_537	423708	intergenic	0.0000
seq_s_537	423717	intergenic	0.0298
seq_s_537	423734	intergenic	0.0059
seq_s_537	423736	intergenic	0.0130
seq_s_537	423741	intergenic	0.0000
seq_s_537	423743	intergenic	0.0000
seq_s_537	423746	intergenic	0.0298
seq_s_537	423788	intergenic	0.0238
seq_s_537	423792	intergenic	0.0000
seq_s_537	423883	intergenic	0.0000
seq_s_537	423911	intergenic	0.0000
seq_s_537	423960	intergenic	0.0015
seq_s_537	423974	intergenic	0.0000
seq_s_537	424008	intergenic	0.0083
seq_s_537	424036	intergenic	0.0000
seq_s_537	424042	intergenic	0.0000
seq_s_537	424063	intergenic	0.0000
seq_s_537	424090	intergenic	0.0000
seq_s_537	424091	intergenic	0.0000
seq_s_537	424093	intergenic	0.0000
seq_s_537	424096	intergenic	0.0000
seq_s_537	424111	intergenic	0.0000
seq_s_537	424152	intergenic	0.0003
seq_s_537	424166	intergenic	0.0000
seq_s_537	425702	intergenic	0.0059
seq_s_537	427651	intergenic	0.0000
seq_s_537	428318	intergenic	0.0000
seq_s_537	428321	intergenic	0.0000
seq_s_537	428327	intergenic	0.0000
seq_s_537	428339	intergenic	0.0000
seq_s_537	428343	intergenic	0.0000
seq_s_537	428346	intergenic	0.0000
seq_s_537	428350	intergenic	0.0000
seq_s_537	428395	intergenic	0.0000
seq_s_537	428407	intergenic	0.0887
seq_s_537	428774	intergenic	0.0000
seq_s_537	428809	intergenic	0.0000
seq_s_537	428814	intergenic	0.0000
seq_s_537	428836	intergenic	0.0273
seq_s_537	428837	intergenic	0.0003
seq_s_537	428839	intergenic	0.0008
seq_s_537	428846	intergenic	0.0185
seq_s_537	428849	intergenic	0.0201
seq_s_537	428856	intergenic	0.0199
seq_s_537	428864	intergenic	0.0000
seq_s_537	428880	intergenic	0.0201
seq_s_537	428910	intergenic	0.0202
seq_s_537	429134	intergenic	0.0151
seq_s_537	429140	intergenic	0.0000
seq_s_537	429160	intergenic	0.0298
seq_s_537	429167	intergenic	0.0130
seq_s_537	430385	intergenic	0.0432
seq_s_537	430392	intergenic	0.0708
seq_s_537	430396	intergenic	0.0000
seq_s_537	430411	intergenic	0.0308
seq_s_537	430414	intergenic	0.1226
seq_s_537	430440	intergenic	0.0000
seq_s_537	430446	intergenic	0.0000
seq_s_537	430447	intergenic	0.0000
seq_s_537	430467	intergenic	0.1245
seq_s_537	430474	intergenic	0.0620
seq_s_537	430488	intergenic	0.0000
seq_s_537	430490	intergenic	0.0075
seq_s_537	430493	intergenic	0.0050
seq_s_537	430495	intergenic	0.0536
seq_s_537	430515	intergenic	0.0258
seq_s_537	430518	intergenic	0.0796
seq_s_537	430519	intergenic	0.0021
seq_s_537	430565	intergenic	0.1070
seq_s_537	430575	intergenic	0.0648
seq_s_537	430580	intergenic	0.0852
seq_s_537	430582	intergenic	0.0807
seq_s_537	430591	intergenic	0.0887
seq_s_537	430598	intergenic	0.0697
seq_s_537	430600	intergenic	0.0000
seq_s_537	430601	intergenic	0.0000
seq_s_537	430624	intergenic	0.0059
seq_s_537	430634	intergenic	0.0116
seq_s_537	430646	intergenic	0.0048
seq_s_537	430678	intergenic	0.0636
seq_s_537	433478	intergenic	0.0543
seq_s_537	433503	intergenic	0.0000
seq_s_537	437550	intergenic	0.0000
seq_s_537	437579	intergenic	0.0000
seq_s_537	437583	intergenic	0.0000
seq_s_537	437603	intergenic	0.0000
seq_s_537	437616	intergenic	0.0078
seq_s_537	437624	intergenic	0.0000
seq_s_537	437635	intergenic	0.0000
seq_s_537	437736	intergenic	0.0000
seq_s_537	437785	intergenic	0.0553
seq_s_537	437793	intergenic	0.0095
seq_s_537	448194	intergenic	0.0000
seq_s_537	448201	intergenic	0.0059
seq_s_537	462195	intergenic	0.0603
seq_s_537	462198	intergenic	0.0630
seq_s_537	462206	intergenic	0.0142
seq_s_537	462216	intergenic	0.0346
seq_s_537	462218	intergenic	0.0000
seq_s_537	462223	intergenic	0.0000
seq_s_537	462228	intergenic	0.0788
seq_s_537	462229	intergenic	0.0778
seq_s_537	462230	intergenic	0.0930
seq_s_537	462235	intergenic	0.0630
seq_s_537	462247	intergenic	0.0059
seq_s_537	462250	intergenic	0.0158
seq_s_537	462268	intergenic	0.0130
seq_s_537	462271	intergenic	0.0059
seq_s_537	462272	intergenic	0.0059
seq_s_537	462309	intergenic	0.0000
seq_s_537	462315	intergenic	0.0003
seq_s_537	462325	intergenic	0.0012
seq_s_537	462333	intergenic	0.0059
seq_s_537	462335	intergenic	0.0708
seq_s_537	462341	intergenic	0.0308
seq_s_537	462355	intergenic	0.0000
seq_s_537	462370	intergenic	0.0000
seq_s_537	462383	intergenic	0.0059
seq_s_537	462387	intergenic	0.0000
seq_s_537	462392	intergenic	0.0851
seq_s_537	462395	intergenic	0.0000
seq_s_537	462400	intergenic	0.0000
seq_s_537	462401	intergenic	0.0298
seq_s_537	462424	intergenic	0.1026
seq_s_537	462425	intergenic	0.0930
seq_s_537	462426	intergenic	0.0788
seq_s_537	462429	intergenic	0.1026
seq_s_537	462436	intergenic	0.0930
seq_s_537	462437	intergenic	0.0783
seq_s_537	462438	intergenic	0.0936
seq_s_537	462456	intergenic	0.0000
seq_s_537	462465	intergenic	0.0201
seq_s_537	462480	intergenic	0.0000
seq_s_537	462481	intergenic	0.0092
seq_s_537	462487	intergenic	0.0000
seq_s_537	462504	intergenic	0.0000
seq_s_537	462508	intergenic	0.0116
seq_s_537	462509	intergenic	0.0116
seq_s_537	462523	intergenic	0.0116
seq_s_537	462524	intergenic	0.0000
seq_s_537	462541	intergenic	0.0057
seq_s_537	462546	intergenic	0.0000
seq_s_537	462568	intergenic	0.0000
seq_s_537	462585	intergenic	0.0057
seq_s_537	462586	intergenic	0.0059
seq_s_537	462589	intergenic	0.0059
seq_s_537	462612	intergenic	0.0000
seq_s_537	462613	intergenic	0.0000
seq_s_537	462634	intergenic	0.0210
seq_s_537	462636	intergenic	0.0000
seq_s_537	462646	intergenic	0.0298
seq_s_537	462647	intergenic	0.0130
seq_s_537	462656	intergenic	0.0252
seq_s_537	462667	intergenic	0.0000
seq_s_537	462672	intergenic	0.0567
seq_s_537	462675	intergenic	0.0567
seq_s_537	462679	intergenic	0.0004
seq_s_537	462683	intergenic	0.0642
seq_s_537	462692	intergenic	0.0567
seq_s_537	462694	intergenic	0.0567
seq_s_537	462700	intergenic	0.0000
seq_s_537	462701	intergenic	0.0272
seq_s_537	462716	intergenic	0.0180
seq_s_537	462717	intergenic	0.0201
seq_s_537	462733	intergenic	0.0000
seq_s_537	462742	intergenic	0.0298
seq_s_537	462751	intergenic	0.0582
seq_s_537	462766	intergenic	0.0130
seq_s_537	462770	intergenic	0.4061
seq_s_537	462771	intergenic	0.0000
seq_s_537	462776	intergenic	0.0512
seq_s_537	462793	intergenic	0.0130
seq_s_537	462809	intergenic	0.0059
seq_s_537	462815	intergenic	0.1012
seq_s_537	462831	intergenic	0.0059
seq_s_537	462836	intergenic	0.0419
seq_s_537	462837	intergenic	0.0057
seq_s_537	462840	intergenic	0.1150
seq_s_537	462865	intergenic	0.0000
seq_s_537	462874	intergenic	0.0704
seq_s_537	462877	intergenic	0.1029
seq_s_537	462879	intergenic	0.4061
seq_s_537	462901	intergenic	0.0000
seq_s_537	462953	intergenic	0.1232
seq_s_537	462971	intergenic	0.1097
seq_s_537	462974	intergenic	0.0000
seq_s_537	462978	intergenic	0.0096
seq_s_537	462983	intergenic	0.0130
seq_s_537	462987	intergenic	0.0000
seq_s_537	462999	intergenic	0.0096
seq_s_537	463004	intergenic	0.0298
seq_s_537	463006	intergenic	0.1088
seq_s_537	463011	intergenic	0.3771
seq_s_537	463026	intergenic	0.0298
seq_s_537	463028	intergenic	0.0298
seq_s_537	463029	intergenic	0.0059
seq_s_537	463046	intergenic	0.0130
seq_s_537	463081	intergenic	0.0000
seq_s_537	463082	intergenic	0.1088
seq_s_537	463113	intergenic	0.0000
seq_s_537	463123	intergenic	0.0032
seq_s_537	463124	intergenic	0.0201
seq_s_537	463150	intergenic	0.0130
seq_s_537	463162	intergenic	0.0889
seq_s_537	463166	intergenic	0.0059
seq_s_537	463181	intergenic	0.0000
seq_s_537	463182	intergenic	0.0130
seq_s_537	463185	intergenic	0.0194
seq_s_537	463186	intergenic	0.0788
seq_s_537	463192	intergenic	0.0000
seq_s_537	463205	intergenic	0.0238
seq_s_537	463206	intergenic	0.0130
seq_s_537	463213	intergenic	0.0000
seq_s_537	463233	intergenic	0.0201
seq_s_537	463236	intergenic	0.0048
seq_s_537	463237	intergenic	0.0059
seq_s_537	463243	intergenic	0.0000
seq_s_537	463245	intergenic	0.0000
seq_s_537	463247	intergenic	0.0000
seq_s_537	463249	intergenic	0.0000
seq_s_537	463259	intergenic	0.0944
seq_s_537	463263	intergenic	0.0273
seq_s_537	463265	intergenic	0.0130
seq_s_537	463273	intergenic	0.0000
seq_s_537	463274	intergenic	0.0989
seq_s_537	463278	intergenic	0.0000
seq_s_537	463293	intergenic	0.0000
seq_s_537	463297	intergenic	0.0130
seq_s_537	463298	intergenic	0.0989
seq_s_537	463303	intergenic	0.1306
seq_s_537	463323	intergenic	0.1088
seq_s_537	463326	intergenic	0.0000
seq_s_537	463332	intergenic	0.0059
seq_s_537	463333	intergenic	0.0059
seq_s_537	463341	intergenic	0.0298
seq_s_537	463344	intergenic	0.0000
seq_s_537	463351	intergenic	0.0004
seq_s_537	463354	intergenic	0.0059
seq_s_537	463355	intergenic	0.0201
seq_s_537	463367	intergenic	0.0000
seq_s_537	463382	intergenic	0.0060
seq_s_537	463383	intergenic	0.0060
seq_s_537	463385	intergenic	0.0000
seq_s_537	463407	intergenic	0.0207
seq_s_537	463408	intergenic	0.0125
seq_s_537	463418	intergenic	0.0057
seq_s_537	463419	intergenic	0.0057
seq_s_537	463424	intergenic	0.1316
seq_s_537	463453	intergenic	0.0000
seq_s_537	463456	intergenic	0.1199
seq_s_537	463457	intergenic	0.0102
seq_s_537	463459	intergenic	0.0059
seq_s_537	463469	intergenic	0.0003
seq_s_537	463481	intergenic	0.0273
seq_s_537	463486	intergenic	0.1150
seq_s_537	463492	intergenic	0.1306
seq_s_537	463514	intergenic	0.0921
seq_s_537	463526	intergenic	0.0273
seq_s_537	463538	intergenic	0.0983
seq_s_537	463551	intergenic	0.0003
seq_s_537	463561	intergenic	0.0000
seq_s_537	463569	intergenic	0.0000
seq_s_537	463572	intergenic	0.0775
seq_s_537	463574	intergenic	0.0130
seq_s_537	463590	intergenic	0.0000
seq_s_537	463591	intergenic	0.0315
seq_s_537	463595	intergenic	0.0715
seq_s_537	463604	intergenic	0.0059
seq_s_537	463623	intergenic	0.0367
seq_s_537	463626	intergenic	0.0000
seq_s_537	463628	intergenic	0.0644
seq_s_537	463657	intergenic	0.0367
seq_s_537	463669	intergenic	0.0000
seq_s_537	463683	intergenic	0.0591
seq_s_537	463696	intergenic	0.0299
seq_s_537	463700	intergenic	0.0059
seq_s_537	463709	intergenic	0.0298
seq_s_537	463713	intergenic	0.0660
seq_s_537	463760	intergenic	0.0382
seq_s_537	463798	intergenic	0.0633
seq_s_537	463800	intergenic	0.0928
seq_s_537	463811	intergenic	0.0669
seq_s_537	464267	intergenic	0.0419
seq_s_537	464277	intergenic	0.0163
seq_s_537	464287	intergenic	0.0298
seq_s_537	464293	intergenic	0.0048
seq_s_537	464302	intergenic	0.0000
seq_s_537	464311	intergenic	0.0000
seq_s_537	464335	intergenic	0.0000
seq_s_537	464342	intergenic	0.1896
seq_s_537	464356	intergenic	0.0000
seq_s_537	464375	intergenic	0.0000
seq_s_537	464376	intergenic	0.0000
seq_s_537	464384	intergenic	0.1818
seq_s_537	464388	intergenic	0.0642
seq_s_537	464392	intergenic	0.0642
seq_s_537	464401	intergenic	0.0000
seq_s_537	464405	intergenic	0.0130
seq_s_537	464412	intergenic	0.0642
seq_s_537	464417	intergenic	0.0531
seq_s_537	464452	intergenic	0.0642
seq_s_537	464459	intergenic	0.0000
seq_s_537	464479	intergenic	0.0130
seq_s_537	464485	intergenic	0.0000
seq_s_537	464486	intergenic	0.0871
seq_s_537	464491	intergenic	0.0000
seq_s_537	464497	intergenic	0.0012
seq_s_537	464531	intergenic	0.0000
seq_s_537	464543	intergenic	0.0000
seq_s_537	464575	intergenic	0.0059
seq_s_537	464576	intergenic	0.0000
seq_s_537	464577	intergenic	0.0697
seq_s_537	464579	intergenic	0.0000
seq_s_537	464594	intergenic	0.0000
seq_s_537	464604	intergenic	0.0000
seq_s_537	464611	intergenic	0.0642
seq_s_537	464623	intergenic	0.0008
seq_s_537	464625	intergenic	0.0000
seq_s_537	464627	intergenic	0.0170
seq_s_537	464637	intergenic	0.0130
seq_s_537	464647	intergenic	0.0000
seq_s_537	464649	intergenic	0.1381
seq_s_537	464654	intergenic	0.0295
seq_s_537	464658	intergenic	0.0098
seq_s_537	464663	intergenic	0.0298
seq_s_537	464669	intergenic	0.0298
seq_s_537	464671	intergenic	0.1029
seq_s_537	464677	intergenic	0.0000
seq_s_537	464706	intergenic	0.0005
seq_s_537	464713	intergenic	0.0130
seq_s_537	464731	intergenic	0.0000
seq_s_537	464751	intergenic	0.0059
seq_s_537	464765	intergenic	0.0061
seq_s_537	464781	intergenic	0.0201
seq_s_537	464788	intergenic	0.0061
seq_s_537	464793	intergenic	0.0000
seq_s_537	464796	intergenic	0.0697
seq_s_537	464804	intergenic	0.0000
seq_s_537	464812	intergenic	0.0059
seq_s_537	464817	intergenic	0.0962
seq_s_537	464829	intergenic	0.0130
seq_s_537	464839	intergenic	0.0704
seq_s_537	464840	intergenic	0.0831
seq_s_537	464846	intergenic	0.0095
seq_s_537	464897	intergenic	0.0298
seq_s_537	464904	intergenic	0.0889
seq_s_537	464909	intergenic	0.0298
seq_s_537	464910	intergenic	0.0298
seq_s_537	464944	intergenic	0.0000
seq_s_537	464961	intergenic	0.0889
seq_s_537	464969	intergenic	0.0000
seq_s_537	464976	intergenic	0.0004
seq_s_537	464980	intergenic	0.0889
seq_s_537	465001	intergenic	0.1179
seq_s_537	465012	intergenic	0.0000
seq_s_537	465029	intergenic	0.0004
seq_s_537	465031	intergenic	0.0201
seq_s_537	465033	intergenic	0.1286
seq_s_537	465041	intergenic	0.0000
seq_s_537	465057	intergenic	0.0642
seq_s_537	465074	intergenic	0.0000
seq_s_537	465094	intergenic	0.0151
seq_s_537	465095	intergenic	0.0060
seq_s_537	465099	intergenic	0.0000
seq_s_537	465102	intergenic	0.0163
seq_s_537	465106	intergenic	0.0000
seq_s_537	465127	intergenic	0.0130
seq_s_537	465134	intergenic	0.0003
seq_s_537	465146	intergenic	0.0669
seq_s_537	465153	intergenic	0.0000
seq_s_537	465154	intergenic	0.0000
[truncated: 25,068 more rows]
