# Supplementary material for: Ecological genomics in the Northern krill uncovers loci for local adaptation across ocean basins
Source: Nat Commun. 2024 Aug 1;15:6297. doi: 10.1038/s41467-024-50239-7 (PMC11294593; doi:10.1038/s41467-024-50239-7)
Supplement: Supplementary file 15 — Source Data [file 41467_2024_50239_MOESM15_ESM.zip › Source_data/Source_data.Fig_S25/Source_data.Fig_S25B/iii.Frequenin.COM_SPAL_1_020600_XLOC_069996.fst.windows.tsv]

CHROM	POS	fst
seq_s_369	500001	0.0103
seq_s_369	509001	0.0229
seq_s_369	511001	0.0216
seq_s_369	512001	-0.0013
seq_s_369	514001	0.0045
seq_s_369	516001	0.0157
seq_s_369	520001	0.0110
seq_s_369	521001	0.0211
seq_s_369	522001	0.0173
seq_s_369	523001	0.0130
seq_s_369	524001	0.0151
seq_s_369	525001	0.0126
seq_s_369	526001	0.0056
seq_s_369	527001	0.0300
seq_s_369	528001	0.0109
seq_s_369	529001	0.0163
seq_s_369	530001	0.0236
seq_s_369	531001	0.0123
seq_s_369	532001	0.0176
seq_s_369	533001	0.0089
seq_s_369	534001	0.0230
seq_s_369	535001	0.0137
seq_s_369	536001	0.0124
seq_s_369	537001	0.0101
seq_s_369	538001	0.0089
seq_s_369	540001	0.0141
seq_s_369	541001	0.0136
seq_s_369	542001	0.0093
seq_s_369	543001	0.0142
seq_s_369	544001	0.0064
seq_s_369	545001	0.0159
seq_s_369	546001	0.0075
seq_s_369	547001	0.0102
seq_s_369	548001	0.0097
seq_s_369	549001	0.0063
seq_s_369	550001	0.0117
seq_s_369	561001	0.0438
seq_s_369	562001	0.0236
seq_s_369	563001	0.0233
seq_s_369	564001	0.0228
seq_s_369	565001	0.0159
seq_s_369	566001	0.0250
seq_s_369	567001	0.0245
seq_s_369	568001	0.0186
seq_s_369	569001	0.0051
seq_s_369	571001	0.0174
seq_s_369	573001	0.0191
seq_s_369	574001	0.0183
seq_s_369	576001	0.0185
seq_s_369	577001	0.0159
seq_s_369	578001	0.0160
seq_s_369	579001	0.0168
seq_s_369	580001	0.0152
seq_s_369	581001	0.0224
seq_s_369	582001	0.0222
seq_s_369	583001	0.0136
seq_s_369	585001	-0.0025
seq_s_369	588001	0.0060
seq_s_369	589001	-0.0034
seq_s_369	591001	0.0365
seq_s_369	592001	0.0124
seq_s_369	593001	0.0084
seq_s_369	594001	0.0090
seq_s_369	601001	0.0105
seq_s_369	602001	0.0104
seq_s_369	603001	0.0131
seq_s_369	604001	0.0187
seq_s_369	605001	0.0138
seq_s_369	606001	0.0031
seq_s_369	607001	0.0204
seq_s_369	608001	0.0116
seq_s_369	609001	0.0144
seq_s_369	610001	0.0030
seq_s_369	611001	0.0107
seq_s_369	612001	0.0109
seq_s_369	614001	0.0142
seq_s_369	616001	0.0469
seq_s_369	619001	0.0305
seq_s_369	623001	0.0021
seq_s_369	624001	0.1276
seq_s_369	625001	0.0864
seq_s_369	626001	0.1900
seq_s_369	628001	0.2841
seq_s_369	629001	0.2905
seq_s_369	630001	0.5623
seq_s_369	631001	0.4355
seq_s_369	632001	0.2136
seq_s_369	633001	0.0342
seq_s_369	634001	0.1940
seq_s_369	635001	0.2635
seq_s_369	636001	0.3146
seq_s_369	637001	0.1141
seq_s_369	638001	0.3105
seq_s_369	639001	0.3885
seq_s_369	640001	0.4798
seq_s_369	641001	0.0852
seq_s_369	642001	0.0308
seq_s_369	643001	0.1006
seq_s_369	644001	0.4229
seq_s_369	645001	0.5308
seq_s_369	646001	0.5444
seq_s_369	647001	0.4147
seq_s_369	648001	0.0712
seq_s_369	649001	0.2083
seq_s_369	650001	0.3197
seq_s_369	652001	0.2571
seq_s_369	653001	0.3355
seq_s_369	654001	0.3769
seq_s_369	655001	0.0102
seq_s_369	656001	0.2779
seq_s_369	657001	0.4464
seq_s_369	658001	0.0210
seq_s_369	659001	0.0089
seq_s_369	660001	0.0025
seq_s_369	663001	0.0603
seq_s_369	664001	0.0445
seq_s_369	665001	0.0113
seq_s_369	666001	0.0201
seq_s_369	667001	0.1436
seq_s_369	668001	0.5483
seq_s_369	669001	0.5717
seq_s_369	670001	0.5570
seq_s_369	671001	0.5214
seq_s_369	672001	0.5499
seq_s_369	673001	0.5665
seq_s_369	674001	0.5479
seq_s_369	677001	0.5451
seq_s_369	678001	0.6166
seq_s_369	679001	0.5442
seq_s_369	680001	0.6185
seq_s_369	681001	0.5342
seq_s_369	682001	0.5243
seq_s_369	683001	0.4295
seq_s_369	684001	0.4384
seq_s_369	685001	0.0984
seq_s_369	687001	0.5376
seq_s_369	688001	0.5484
seq_s_369	689001	0.5138
seq_s_369	690001	0.4962
seq_s_369	691001	0.5325
seq_s_369	692001	0.4261
seq_s_369	693001	0.5217
seq_s_369	694001	0.4790
seq_s_369	695001	0.5503
seq_s_369	696001	0.4617
seq_s_369	697001	0.0875
seq_s_369	698001	0.0266
seq_s_369	699001	0.2578
seq_s_369	700001	0.5112
seq_s_369	701001	0.3150
seq_s_369	702001	0.2801
seq_s_369	703001	0.4939
seq_s_369	704001	0.4646
seq_s_369	705001	0.6592
seq_s_369	706001	0.5220
seq_s_369	707001	0.4381
seq_s_369	708001	0.5933
seq_s_369	709001	0.5662
seq_s_369	710001	0.5728
seq_s_369	711001	0.4447
seq_s_369	712001	0.4399
seq_s_369	713001	0.5676
seq_s_369	714001	0.5454
seq_s_369	715001	0.4753
seq_s_369	716001	0.5079
seq_s_369	717001	0.5470
seq_s_369	718001	0.4472
seq_s_369	719001	0.5877
seq_s_369	720001	0.3916
seq_s_369	721001	0.3881
seq_s_369	722001	0.3732
seq_s_369	723001	0.5041
seq_s_369	724001	0.4327
seq_s_369	725001	0.4829
seq_s_369	726001	0.1734
seq_s_369	727001	0.5342
seq_s_369	728001	0.4961
seq_s_369	729001	0.4259
seq_s_369	730001	0.4412
seq_s_369	731001	0.5813
seq_s_369	733001	0.5127
seq_s_369	734001	0.5380
seq_s_369	735001	0.4650
seq_s_369	736001	0.4925
seq_s_369	737001	0.4247
seq_s_369	738001	0.3576
seq_s_369	739001	0.3224
seq_s_369	740001	0.1635
seq_s_369	741001	0.3528
seq_s_369	742001	0.4728
seq_s_369	743001	0.2583
seq_s_369	744001	0.3529
seq_s_369	745001	0.1678
seq_s_369	746001	0.3151
seq_s_369	747001	0.3220
seq_s_369	748001	0.3402
seq_s_369	749001	0.3226
seq_s_369	750001	0.4052
seq_s_369	751001	0.4098
seq_s_369	752001	0.4240
seq_s_369	753001	0.2103
seq_s_369	754001	0.4911
seq_s_369	755001	0.4132
seq_s_369	756001	0.2921
seq_s_369	757001	0.4194
seq_s_369	758001	0.3663
seq_s_369	759001	0.3604
seq_s_369	760001	0.4547
seq_s_369	761001	0.5131
seq_s_369	762001	0.4679
seq_s_369	763001	0.0176
seq_s_369	764001	0.3818
seq_s_369	765001	0.4915
seq_s_369	766001	0.4098
seq_s_369	767001	0.3046
seq_s_369	768001	0.4281
seq_s_369	769001	0.3366
seq_s_369	770001	0.3886
seq_s_369	771001	0.4136
seq_s_369	774001	0.3799
seq_s_369	775001	0.4561
seq_s_369	776001	0.3553
seq_s_369	777001	0.4407
seq_s_369	778001	0.4805
seq_s_369	779001	0.4358
seq_s_369	780001	0.4324
seq_s_369	781001	0.4971
seq_s_369	782001	0.4045
seq_s_369	783001	0.4662
seq_s_369	784001	0.4744
seq_s_369	785001	0.4757
seq_s_369	786001	0.4905
seq_s_369	787001	0.4987
seq_s_369	788001	0.4856
seq_s_369	789001	0.3476
seq_s_369	790001	0.3067
seq_s_369	791001	0.4509
seq_s_369	792001	0.4431
seq_s_369	793001	0.3938
seq_s_369	794001	0.4030
seq_s_369	795001	0.2283
seq_s_369	796001	0.1579
seq_s_369	797001	0.1608
seq_s_369	798001	0.1645
seq_s_369	799001	0.1266
seq_s_369	800001	0.2822
seq_s_369	801001	0.3817
seq_s_369	802001	0.4598
seq_s_369	803001	0.4069
seq_s_369	804001	0.2613
seq_s_369	805001	0.2673
seq_s_369	806001	0.3358
seq_s_369	807001	0.4261
seq_s_369	808001	0.2800
seq_s_369	809001	0.3034
seq_s_369	810001	0.3589
seq_s_369	812001	0.3940
seq_s_369	813001	0.3484
seq_s_369	814001	0.2282
seq_s_369	815001	0.2493
seq_s_369	817001	0.4415
seq_s_369	818001	0.4778
seq_s_369	819001	0.3832
seq_s_369	820001	0.3703
seq_s_369	821001	0.2572
seq_s_369	822001	0.2004
seq_s_369	823001	0.3321
seq_s_369	824001	0.4084
seq_s_369	825001	0.3257
seq_s_369	826001	0.3758
seq_s_369	827001	0.2213
seq_s_369	828001	0.3916
seq_s_369	829001	0.3768
seq_s_369	830001	0.4717
seq_s_369	831001	0.2992
seq_s_369	832001	0.3175
seq_s_369	833001	0.4246
seq_s_369	834001	0.4128
seq_s_369	835001	0.2649
seq_s_369	836001	0.0223
seq_s_369	837001	0.1769
seq_s_369	838001	0.3786
seq_s_369	839001	0.2812
seq_s_369	840001	0.1487
seq_s_369	841001	0.0109
seq_s_369	842001	0.4239
seq_s_369	843001	0.3910
seq_s_369	844001	0.0290
seq_s_369	845001	0.1936
seq_s_369	846001	0.3082
seq_s_369	847001	0.2926
seq_s_369	848001	0.4126
seq_s_369	849001	0.3997
seq_s_369	850001	0.3445
seq_s_369	851001	0.3427
seq_s_369	852001	0.4534
seq_s_369	853001	0.5050
seq_s_369	854001	0.3681
seq_s_369	855001	0.3819
seq_s_369	856001	0.3010
seq_s_369	858001	0.1966
seq_s_369	859001	0.1627
seq_s_369	860001	0.3457
seq_s_369	861001	0.1806
seq_s_369	862001	0.1754
seq_s_369	863001	0.0267
seq_s_369	864001	0.4029
seq_s_369	865001	0.4294
seq_s_369	866001	0.4592
seq_s_369	867001	0.3928
seq_s_369	868001	0.2703
seq_s_369	871001	0.3038
seq_s_369	872001	0.4848
seq_s_369	873001	0.4347
seq_s_369	874001	0.4096
seq_s_369	875001	0.3383
seq_s_369	876001	0.3082
seq_s_369	877001	0.2639
seq_s_369	878001	0.3691
seq_s_369	879001	0.3692
seq_s_369	880001	0.3640
seq_s_369	881001	0.3816
seq_s_369	882001	0.3963
seq_s_369	883001	0.3994
seq_s_369	884001	0.3830
seq_s_369	885001	0.3311
seq_s_369	886001	0.0645
seq_s_369	888001	0.2878
seq_s_369	889001	0.2578
seq_s_369	890001	0.2120
seq_s_369	891001	0.3479
seq_s_369	892001	0.3345
seq_s_369	893001	0.3001
seq_s_369	894001	0.3755
seq_s_369	895001	0.0679
seq_s_369	896001	0.2127
seq_s_369	897001	0.2751
seq_s_369	898001	0.3035
seq_s_369	899001	0.3064
seq_s_369	900001	0.4212
seq_s_369	901001	0.3007
seq_s_369	902001	0.3961
seq_s_369	903001	0.4191
seq_s_369	904001	0.3988
seq_s_369	905001	0.4069
seq_s_369	906001	0.3873
seq_s_369	907001	0.3692
seq_s_369	908001	0.3958
seq_s_369	909001	0.3802
seq_s_369	910001	0.4920
seq_s_369	911001	0.2270
seq_s_369	912001	0.3024
seq_s_369	913001	0.2838
seq_s_369	914001	0.1304
seq_s_369	915001	0.2886
seq_s_369	916001	0.2142
seq_s_369	917001	0.3647
seq_s_369	918001	0.1329
seq_s_369	919001	0.1920
seq_s_369	920001	0.2086
seq_s_369	921001	0.2113
seq_s_369	922001	0.1690
seq_s_369	923001	0.1974
seq_s_369	924001	0.1828
seq_s_369	925001	0.1348
seq_s_369	926001	0.0705
seq_s_369	927001	0.0892
seq_s_369	928001	0.2092
seq_s_369	929001	0.2418
seq_s_369	930001	0.1782
seq_s_369	931001	0.1738
seq_s_369	932001	0.1790
seq_s_369	933001	0.2393
seq_s_369	934001	0.1632
seq_s_369	935001	0.2044
seq_s_369	936001	0.1768
seq_s_369	937001	0.2500
seq_s_369	938001	0.1980
seq_s_369	939001	0.2297
seq_s_369	940001	0.2209
seq_s_369	941001	0.3969
seq_s_369	942001	0.3118
seq_s_369	943001	0.4024
seq_s_369	944001	0.4215
seq_s_369	945001	0.3794
seq_s_369	946001	0.4382
seq_s_369	947001	0.5266
seq_s_369	948001	0.0153
seq_s_369	949001	0.3152
seq_s_369	950001	0.4598
seq_s_369	951001	0.5230
seq_s_369	952001	0.4618
seq_s_369	953001	0.3113
seq_s_369	954001	0.3284
seq_s_369	955001	0.3560
seq_s_369	956001	0.4355
seq_s_369	957001	0.3938
seq_s_369	958001	-0.0030
seq_s_369	959001	0.0167
seq_s_369	960001	0.0536
seq_s_369	961001	0.0650
seq_s_369	962001	0.0393
seq_s_369	964001	0.0290
seq_s_369	965001	0.0386
seq_s_369	966001	0.0638
seq_s_369	967001	0.0601
seq_s_369	968001	0.0390
seq_s_369	969001	0.0413
seq_s_369	970001	0.0587
seq_s_369	971001	0.0309
seq_s_369	974001	0.0167
seq_s_369	975001	0.2072
seq_s_369	976001	0.1523
seq_s_369	980001	0.0953
seq_s_369	982001	0.0841
seq_s_369	983001	0.1557
seq_s_369	984001	0.1309
seq_s_369	985001	0.1316
seq_s_369	986001	0.0480
seq_s_369	987001	0.0390
seq_s_369	988001	0.1339
seq_s_369	989001	0.1431
seq_s_369	990001	0.1941
seq_s_369	991001	0.1773
seq_s_369	992001	0.1522
seq_s_369	993001	0.1984
seq_s_369	994001	0.2063
seq_s_369	995001	0.4291
seq_s_369	1000001	0.0068
seq_s_369	1001001	0.0296
seq_s_369	1002001	0.0283
seq_s_369	1003001	0.2032
seq_s_369	1004001	0.3468
seq_s_369	1005001	0.4348
seq_s_369	1006001	0.4016
seq_s_369	1007001	0.4708
seq_s_369	1008001	0.4595
seq_s_369	1009001	0.3610
seq_s_369	1010001	0.4427
seq_s_369	1017001	0.0885
seq_s_369	1018001	0.4304
seq_s_369	1019001	0.3926
seq_s_369	1020001	0.2994
seq_s_369	1021001	0.3220
seq_s_369	1022001	0.4528
seq_s_369	1023001	0.5033
seq_s_369	1024001	0.4135
seq_s_369	1025001	0.4963
seq_s_369	1026001	0.5404
seq_s_369	1027001	0.4911
seq_s_369	1028001	0.3306
seq_s_369	1029001	0.3217
seq_s_369	1030001	0.3561
seq_s_369	1031001	0.2943
seq_s_369	1032001	0.1433
seq_s_369	1033001	0.0584
seq_s_369	1035001	0.1770
seq_s_369	1036001	0.0276
seq_s_369	1039001	0.0797
seq_s_369	1040001	0.1251
seq_s_369	1041001	0.0060
seq_s_369	1042001	0.1244
