# Supplementary material for: Ecological genomics in the Northern krill uncovers loci for local adaptation across ocean basins
Source: Nat Commun. 2024 Aug 1;15:6297. doi: 10.1038/s41467-024-50239-7 (PMC11294593; doi:10.1038/s41467-024-50239-7)
Supplement: Supplementary file 15 — Source Data [file 41467_2024_50239_MOESM15_ESM.zip › Source_data/Source_data.Fig_S25/Source_data.Fig_S25B/iv.purity.REF_STRG_1_31883_XLOC_098404.xpnsl.snps.tsv]

CHROM	POS	TYPE	xpnsl
seq_s_6699	1832	intergenic	-1.07889
seq_s_6699	1844	intergenic	-1.0132
seq_s_6699	1846	intergenic	-1.00023
seq_s_6699	1849	intergenic	-0.100095
seq_s_6699	1851	intergenic	-0.0906804
seq_s_6699	1856	intergenic	-0.141014
seq_s_6699	1858	intergenic	-0.0232596
seq_s_6699	1870	intergenic	0.0229876
seq_s_6699	1877	intergenic	-0.0855544
seq_s_6699	11884	intergenic	-0.603345
seq_s_6699	11909	intergenic	-0.802757
seq_s_6699	11913	intergenic	-0.132421
seq_s_6699	11916	intergenic	-0.27481
seq_s_6699	11917	intergenic	-0.298043
seq_s_6699	11922	intergenic	-0.201272
seq_s_6699	11926	intergenic	-0.177776
seq_s_6699	11928	intergenic	-0.375519
seq_s_6699	11950	intergenic	-0.322962
seq_s_6699	11952	intergenic	-0.400863
seq_s_6699	11958	intergenic	-0.264585
seq_s_6699	11964	intergenic	-0.119491
seq_s_6699	11969	intergenic	-0.217646
seq_s_6699	11971	intergenic	0.0551009
seq_s_6699	11979	intergenic	0.254873
seq_s_6699	11983	intergenic	0.144707
seq_s_6699	11984	intergenic	0.108183
seq_s_6699	11989	intergenic	0.13939
seq_s_6699	12005	intergenic	0.308561
seq_s_6699	12046	intergenic	0.408682
seq_s_6699	12049	intergenic	0.16733
seq_s_6699	12052	intergenic	0.373086
seq_s_6699	12075	intergenic	0.368638
seq_s_6699	12096	intergenic	0.274597
seq_s_6699	12701	intergenic	0.0310558
seq_s_6699	12735	intergenic	0.0591044
seq_s_6699	12810	intergenic	0.277789
seq_s_6699	12820	intergenic	0.395616
seq_s_6699	12826	intergenic	0.289873
seq_s_6699	12838	intergenic	0.389229
seq_s_6699	12839	intergenic	-0.097703
seq_s_6699	12842	intergenic	0.241277
seq_s_6699	12847	intergenic	0.139787
seq_s_6699	12848	intergenic	0.18056
seq_s_6699	12849	intergenic	0.164498
seq_s_6699	12851	intergenic	0.0213755
seq_s_6699	12854	intergenic	0.107185
seq_s_6699	12858	intergenic	0.0719094
seq_s_6699	12859	intergenic	0.111635
seq_s_6699	12882	intergenic	0.117645
seq_s_6699	12892	intergenic	0.0759139
seq_s_6699	12895	intergenic	-0.0368709
seq_s_6699	12899	intergenic	-0.0786886
seq_s_6699	12900	intergenic	-0.0334845
seq_s_6699	12903	intergenic	-0.121793
seq_s_6699	12913	intergenic	-0.0801533
seq_s_6699	12947	intergenic	-0.187322
seq_s_6699	12949	intergenic	-0.0697926
seq_s_6699	12953	intergenic	-0.21101
seq_s_6699	12999	intergenic	-0.00724992
seq_s_6699	13014	intergenic	-0.00724992
seq_s_6699	13015	intergenic	0.148154
seq_s_6699	13020	intergenic	0.31368
seq_s_6699	13026	intergenic	0.390843
seq_s_6699	13037	intergenic	0.35879
seq_s_6699	13039	intergenic	0.257602
seq_s_6699	13052	intergenic	0.161859
seq_s_6699	13054	intergenic	0.136367
seq_s_6699	13056	intergenic	0.12085
seq_s_6699	13074	intergenic	0.156801
seq_s_6699	13079	intergenic	0.195124
seq_s_6699	13119	intergenic	0.239109
seq_s_6699	13120	intergenic	0.200109
seq_s_6699	13126	intergenic	0.151039
seq_s_6699	13128	intergenic	-0.091026
seq_s_6699	13129	intergenic	0.0298709
seq_s_6699	13131	intergenic	0.120067
seq_s_6699	13135	intergenic	-0.124795
seq_s_6699	13136	intergenic	0.0540606
seq_s_6699	13140	intergenic	-0.447477
seq_s_6699	13141	intergenic	-0.253281
seq_s_6699	13158	intergenic	-0.253281
seq_s_6699	13159	intergenic	-0.253281
seq_s_6699	13163	intergenic	-0.356595
seq_s_6699	13169	intergenic	-0.383156
seq_s_6699	13170	intergenic	-0.383156
seq_s_6699	13210	intergenic	-0.189444
seq_s_6699	13214	intergenic	-0.016349
seq_s_6699	13356	intergenic	0.0543318
seq_s_6699	15106	intergenic	0.0144969
seq_s_6699	15109	intergenic	-0.200861
seq_s_6699	15114	intergenic	-0.17263
seq_s_6699	15117	intergenic	-0.164336
seq_s_6699	15120	intergenic	0.0168416
seq_s_6699	15125	intergenic	0.00491298
seq_s_6699	15127	intergenic	-0.119437
seq_s_6699	15130	intergenic	-0.181193
seq_s_6699	15140	intergenic	-0.287894
seq_s_6699	15146	intergenic	-0.22577
seq_s_6699	15152	intergenic	-0.242854
seq_s_6699	15156	intergenic	-0.206084
seq_s_6699	15164	intergenic	-0.363037
seq_s_6699	15166	intergenic	-0.432238
seq_s_6699	15178	intergenic	-0.350968
seq_s_6699	15180	intergenic	-0.452194
seq_s_6699	15213	intergenic	-0.420632
seq_s_6699	15217	intergenic	-0.410284
seq_s_6699	15220	intergenic	-0.406124
seq_s_6699	15223	intergenic	-0.295656
seq_s_6699	15235	intergenic	-0.0381121
seq_s_6699	15238	intergenic	-0.0934658
seq_s_6699	15277	intergenic	0.0264865
seq_s_6699	15325	intergenic	0.327378
seq_s_6699	15333	intergenic	0.125852
seq_s_6699	15334	intergenic	0.125852
seq_s_6699	15341	intergenic	0.125852
seq_s_6699	15342	intergenic	0.265838
seq_s_6699	15354	intergenic	0.327158
seq_s_6699	15364	intergenic	0.213603
seq_s_6699	15367	intergenic	0.302496
seq_s_6699	15371	intergenic	0.253173
seq_s_6699	15397	intergenic	0.230118
seq_s_6699	15405	intergenic	0.255783
seq_s_6699	15420	intergenic	0.255783
seq_s_6699	15432	intergenic	0.245234
seq_s_6699	15437	intergenic	0.248257
seq_s_6699	15466	intergenic	0.248257
seq_s_6699	15479	intergenic	0.462065
seq_s_6699	15483	intergenic	0.378128
seq_s_6699	15487	intergenic	-0.0721495
seq_s_6699	15489	intergenic	0.21468
seq_s_6699	15493	intergenic	0.183224
seq_s_6699	15500	intergenic	0.0975936
seq_s_6699	15516	intergenic	0.135638
seq_s_6699	15528	intergenic	0.394584
seq_s_6699	15531	intergenic	0.550034
seq_s_6699	15543	intergenic	0.550034
seq_s_6699	15549	intergenic	0.483636
seq_s_6699	15552	intergenic	0.221446
seq_s_6699	15557	intergenic	0.199328
seq_s_6699	15592	intergenic	0.178091
seq_s_6699	15626	intergenic	0.178091
seq_s_6699	15634	intergenic	0.417515
seq_s_6699	15645	intergenic	0.359597
seq_s_6699	15725	intergenic	0.311905
seq_s_6699	15742	intergenic	0.291657
seq_s_6699	15747	intergenic	0.32041
seq_s_6699	15748	intergenic	0.381548
seq_s_6699	15775	intergenic	0.376091
seq_s_6699	15789	intergenic	0.382158
seq_s_6699	15797	intergenic	0.394167
seq_s_6699	15806	intergenic	0.414957
seq_s_6699	15808	intergenic	0.387173
seq_s_6699	15818	intergenic	0.305161
seq_s_6699	15831	intergenic	0.276101
seq_s_6699	15846	intergenic	0.23107
seq_s_6699	15848	intergenic	0.291047
seq_s_6699	15856	intergenic	0.258161
seq_s_6699	15866	intergenic	0.409295
seq_s_6699	15870	intergenic	0.421306
seq_s_6699	15874	intergenic	0.379478
seq_s_6699	15881	intergenic	0.414735
seq_s_6699	15886	intergenic	0.37631
seq_s_6699	15896	intergenic	0.336264
seq_s_6699	15898	intergenic	0.394474
seq_s_6699	15912	intergenic	0.342179
seq_s_6699	15922	intergenic	0.28897
seq_s_6699	15924	intergenic	0.28897
seq_s_6699	15927	intergenic	0.291362
seq_s_6699	15932	intergenic	0.2889
seq_s_6699	15951	intergenic	0.212471
seq_s_6699	15961	intergenic	0.245704
seq_s_6699	15962	intergenic	0.245704
seq_s_6699	15979	intergenic	0.245704
seq_s_6699	16000	intergenic	0.157442
seq_s_6699	16004	intergenic	0.144367
seq_s_6699	16015	intergenic	0.157998
seq_s_6699	16032	intergenic	0.186223
seq_s_6699	16069	intergenic	0.186223
seq_s_6699	16071	intergenic	0.243296
seq_s_6699	16083	intergenic	0.380931
seq_s_6699	16085	intergenic	0.380931
seq_s_6699	16097	intergenic	0.375417
seq_s_6699	16111	intergenic	0.431372
seq_s_6699	16118	intergenic	0.373286
seq_s_6699	16131	intergenic	0.449435
seq_s_6699	16144	intergenic	0.427041
seq_s_6699	16155	intergenic	0.370676
seq_s_6699	16164	intergenic	0.373711
seq_s_6699	16173	intergenic	0.464981
seq_s_6699	16174	intergenic	0.448927
seq_s_6699	16178	intergenic	0.456486
seq_s_6699	16180	intergenic	0.288437
seq_s_6699	16181	intergenic	0.0968247
seq_s_6699	16188	intergenic	0.131856
seq_s_6699	16321	intergenic	0.131856
seq_s_6699	16363	intergenic	-0.224671
seq_s_6699	16371	intergenic	-0.12607
seq_s_6699	16643	intergenic	-0.127974
seq_s_6699	16651	intergenic	-0.202517
seq_s_6699	16657	intergenic	-0.28171
seq_s_6699	16916	intergenic	-0.207365
seq_s_6699	16922	intergenic	-0.233155
seq_s_6699	16945	intergenic	-0.160906
seq_s_6699	16997	intergenic	-0.299759
seq_s_6699	17004	intergenic	-0.239527
seq_s_6699	17019	intergenic	-0.239527
seq_s_6699	17023	intergenic	-0.239527
seq_s_6699	17048	intergenic	-0.349916
seq_s_6699	17242	intergenic	-0.295042
seq_s_6699	17295	intergenic	-0.401917
seq_s_6699	17300	intergenic	-0.388385
seq_s_6699	17305	intergenic	-0.418102
seq_s_6699	17306	intergenic	-0.315627
seq_s_6699	17346	intergenic	-0.315627
seq_s_6699	17364	intergenic	-0.240114
seq_s_6699	17382	intergenic	-0.227073
seq_s_6699	17418	intergenic	-0.25743
seq_s_6699	17430	intergenic	-0.24998
seq_s_6699	17455	intergenic	-0.24998
seq_s_6699	17462	intergenic	-0.340444
seq_s_6699	17526	intergenic	-0.43865
seq_s_6699	17540	intergenic	-0.547959
seq_s_6699	17548	intergenic	-0.372364
seq_s_6699	17554	intergenic	-0.657471
seq_s_6699	17568	intergenic	-0.367572
seq_s_6699	17569	intergenic	-0.469597
seq_s_6699	17612	intergenic	-0.483174
seq_s_6699	17613	intergenic	-0.324854
seq_s_6699	17635	intergenic	-0.502526
seq_s_6699	18209	intergenic	-0.545925
seq_s_6699	18221	intergenic	-0.40856
seq_s_6699	18234	intergenic	-0.442047
seq_s_6699	18236	intergenic	-0.377749
seq_s_6699	18256	intergenic	-0.193303
seq_s_6699	18257	intergenic	-0.236239
seq_s_6699	18260	intergenic	-0.282713
seq_s_6699	18268	intergenic	-0.282713
seq_s_6699	18270	intergenic	-0.359908
seq_s_6699	18271	intergenic	-0.45841
seq_s_6699	18272	intergenic	-0.45841
seq_s_6699	18284	intergenic	-0.248088
seq_s_6699	18286	intergenic	-0.282921
seq_s_6699	18316	intergenic	-0.277132
seq_s_6699	18339	intergenic	-0.277132
seq_s_6699	18340	intergenic	-0.24354
seq_s_6699	18341	intergenic	-0.31002
seq_s_6699	18359	intergenic	-0.427798
seq_s_6699	18379	intergenic	-0.574646
seq_s_6699	18434	intergenic	-0.506621
seq_s_6699	18438	intergenic	-0.46938
seq_s_6699	18448	intergenic	-0.301544
seq_s_6699	18455	intergenic	-0.301544
seq_s_6699	18456	intergenic	-0.507282
seq_s_6699	18457	intergenic	-0.705676
seq_s_6699	18462	intergenic	-0.430334
seq_s_6699	18476	intergenic	-0.498915
seq_s_6699	18483	intergenic	-0.653077
seq_s_6699	18486	intergenic	-0.983565
seq_s_6699	18513	intergenic	-0.92988
seq_s_6699	18527	intergenic	-0.627294
seq_s_6699	18537	intergenic	-0.627294
seq_s_6699	19277	intergenic	-0.603528
seq_s_6699	19363	intergenic	-0.741502
seq_s_6699	19370	intergenic	-0.719338
seq_s_6699	19383	intergenic	-0.657539
seq_s_6699	19385	intergenic	-0.691029
seq_s_6699	19388	intergenic	-0.682853
seq_s_6699	19395	intergenic	-0.389361
seq_s_6699	19415	intergenic	-0.349268
seq_s_6699	20356	intergenic	-0.0806653
seq_s_6699	20364	intergenic	-0.0217025
seq_s_6699	20408	intergenic	-0.0332699
seq_s_6699	20409	intergenic	-0.0129043
seq_s_6699	20419	intergenic	-0.114888
seq_s_6699	20420	intergenic	-0.0901922
seq_s_6699	20421	intergenic	-0.0901922
seq_s_6699	20598	intergenic	-0.35033
seq_s_6699	20599	intergenic	-0.190013
seq_s_6699	20614	intergenic	-0.283912
seq_s_6699	20616	intergenic	-0.0963259
seq_s_6699	20626	intergenic	-0.0461275
seq_s_6699	20652	intergenic	-0.120354
seq_s_6699	20659	intergenic	-0.0802239
seq_s_6699	20660	intergenic	-0.221669
seq_s_6699	20664	intergenic	-0.212116
seq_s_6699	20668	intergenic	-0.106994
seq_s_6699	20669	intergenic	-0.272762
seq_s_6699	20675	intergenic	-0.31013
seq_s_6699	20679	intergenic	-0.204621
seq_s_6699	20686	intergenic	-0.112582
seq_s_6699	20690	intergenic	-0.207454
seq_s_6699	20697	intergenic	-0.434753
seq_s_6699	20703	intergenic	-0.224235
seq_s_6699	20707	intergenic	-0.237781
seq_s_6699	20737	intergenic	-0.239937
seq_s_6699	20748	intergenic	-0.239937
seq_s_6699	20780	intergenic	-0.193882
seq_s_6699	20789	intergenic	-0.127596
seq_s_6699	20802	intergenic	-0.122911
seq_s_6699	20817	intergenic	-0.122911
seq_s_6699	20928	intergenic	-0.282278
seq_s_6699	20941	intergenic	-0.114083
seq_s_6699	20948	intergenic	-0.148463
seq_s_6699	20973	intergenic	-0.0856814
seq_s_6699	21027	intergenic	-0.179545
seq_s_6699	21042	intergenic	-0.150148
seq_s_6699	21044	intergenic	-0.238207
seq_s_6699	21050	intergenic	-0.178975
seq_s_6699	21054	intergenic	-0.101615
seq_s_6699	21059	intergenic	-0.093038
seq_s_6699	21074	intergenic	-0.025184
seq_s_6699	21077	intergenic	-0.290733
seq_s_6699	21078	intergenic	0.0343767
seq_s_6699	21080	intergenic	-0.008883
seq_s_6699	21083	intergenic	-0.008883
seq_s_6699	21092	intergenic	0.0147644
seq_s_6699	21098	intergenic	0.0227771
seq_s_6699	21099	intergenic	-0.120771
seq_s_6699	21113	intergenic	-0.0728231
seq_s_6699	21117	intergenic	-0.392566
seq_s_6699	21128	intergenic	-0.382721
seq_s_6699	21129	intergenic	-0.361825
seq_s_6699	21144	intergenic	-0.328662
seq_s_6699	21146	intergenic	-0.145934
seq_s_6699	21150	intergenic	-0.325017
seq_s_6699	21154	intergenic	-0.211787
seq_s_6699	21155	intergenic	-0.286881
seq_s_6699	21173	intergenic	-0.16411
seq_s_6699	21200	intergenic	-0.156892
seq_s_6699	21205	intergenic	-0.156892
seq_s_6699	21222	intergenic	-0.00580086
seq_s_6699	21225	intergenic	-0.00580086
seq_s_6699	21427	intergenic	0.0343813
seq_s_6699	21444	intergenic	0.609086
seq_s_6699	21465	intergenic	0.328376
seq_s_6699	21506	intergenic	0.310221
seq_s_6699	21533	intergenic	0.352977
seq_s_6699	21550	intergenic	0.254652
seq_s_6699	21558	intergenic	0.299374
seq_s_6699	21624	intergenic	0.187546
seq_s_6699	21641	intergenic	-0.318298
seq_s_6699	21642	intergenic	-0.318298
seq_s_6699	21643	intergenic	0.0814963
seq_s_6699	21647	intergenic	-0.0319363
seq_s_6699	21654	intergenic	0.0701812
seq_s_6699	21656	intergenic	0.170376
seq_s_6699	21663	intergenic	0.0788379
seq_s_6699	21664	intergenic	-0.0324476
seq_s_6699	21669	intergenic	0.0216913
seq_s_6699	21672	intergenic	-0.0133361
seq_s_6699	21675	intergenic	0.0407294
seq_s_6699	21677	intergenic	-0.0519122
seq_s_6699	21714	intergenic	-0.0519122
seq_s_6699	21719	intergenic	0.131914
seq_s_6699	21761	intergenic	-0.0344616
seq_s_6699	21762	intergenic	0.108186
seq_s_6699	21776	intergenic	0.0149356
seq_s_6699	21778	intergenic	0.282092
seq_s_6699	21780	intergenic	0.195845
seq_s_6699	21790	intergenic	0.456216
seq_s_6699	21827	intergenic	0.379326
seq_s_6699	21841	intergenic	0.024656
seq_s_6699	21844	intergenic	0.024656
seq_s_6699	21849	intergenic	-0.225271
seq_s_6699	21850	intergenic	-0.287638
seq_s_6699	21855	intergenic	-0.287638
seq_s_6699	21863	intergenic	-0.525318
seq_s_6699	21878	intergenic	-0.0215402
seq_s_6699	21898	intergenic	-0.0386207
seq_s_6699	21899	intergenic	-0.107204
seq_s_6699	21907	intergenic	-0.0682885
seq_s_6699	21914	intergenic	-0.132995
seq_s_6699	21932	intergenic	-0.026415
seq_s_6699	21933	intergenic	-0.0678729
seq_s_6699	21934	intergenic	-0.152264
seq_s_6699	21936	intergenic	-0.143573
seq_s_6699	21947	intergenic	-0.100507
seq_s_6699	22009	intergenic	0.0365801
seq_s_6699	22013	intergenic	-0.135844
seq_s_6699	22020	intergenic	-0.0221779
seq_s_6699	22024	intergenic	-0.0806348
seq_s_6699	22029	intergenic	0.00648699
seq_s_6699	22033	intergenic	-0.0804725
seq_s_6699	22036	intergenic	-0.0804725
seq_s_6699	22071	intergenic	0.00859268
seq_s_6699	22072	intergenic	0.0342918
seq_s_6699	22080	intergenic	-0.0180133
seq_s_6699	22090	intergenic	-0.0213881
seq_s_6699	22105	intergenic	0.0859638
seq_s_6699	22125	intergenic	0.0780864
seq_s_6699	22128	intergenic	0.0780864
seq_s_6699	22129	intergenic	-0.11627
seq_s_6699	22142	intergenic	-0.411874
seq_s_6699	22148	intergenic	-0.146209
seq_s_6699	22204	intergenic	-0.322129
seq_s_6699	22211	intergenic	-0.322129
seq_s_6699	22220	intergenic	-0.16788
seq_s_6699	22230	intergenic	-0.16788
seq_s_6699	22293	intergenic	-0.306463
seq_s_6699	22296	intergenic	-0.293626
seq_s_6699	22325	intergenic	-0.206739
seq_s_6699	22351	intergenic	-0.283075
seq_s_6699	22356	intergenic	-0.308119
seq_s_6699	22371	intergenic	-0.308119
seq_s_6699	22384	intergenic	-0.41438
seq_s_6699	22391	intergenic	-0.64863
seq_s_6699	22394	intergenic	-0.64863
seq_s_6699	22400	intergenic	-0.502471
seq_s_6699	22422	intergenic	-0.417107
seq_s_6699	22423	intergenic	-0.543725
seq_s_6699	22428	intergenic	-0.433982
seq_s_6699	22440	intergenic	-0.607779
seq_s_6699	22618	intergenic	-0.607779
seq_s_6699	22621	intergenic	-0.631511
seq_s_6699	22639	intergenic	-0.631511
seq_s_6699	22643	intergenic	-0.563855
seq_s_6699	22644	intergenic	-0.595937
seq_s_6699	22658	intergenic	-0.47763
seq_s_6699	22668	intergenic	-0.716506
seq_s_6699	22705	intergenic	-0.770354
seq_s_6699	22736	intergenic	-0.671731
seq_s_6699	22744	intergenic	-0.755076
seq_s_6699	22745	intergenic	-0.755076
seq_s_6699	22749	intergenic	-0.672349
seq_s_6699	22751	intergenic	-1.26907
seq_s_6699	22757	intergenic	-1.23399
seq_s_6699	22761	intergenic	-1.19068
seq_s_6699	22777	intergenic	-1.22988
seq_s_6699	22815	intergenic	-1.58175
seq_s_6699	24885	intergenic	-1.03375
seq_s_6699	24889	intergenic	-1.06023
seq_s_6699	24891	intergenic	-0.785904
seq_s_6699	24894	intergenic	-1.2244
seq_s_6699	25015	intergenic	-1.21822
seq_s_6699	25021	intergenic	-0.943366
seq_s_6699	25024	intergenic	-0.976238
seq_s_6699	25717	intergenic	-0.850915
seq_s_6699	25725	intergenic	-0.79687
seq_s_6699	25738	intergenic	-0.897327
seq_s_6699	25740	intergenic	-0.49602
seq_s_6699	25758	intergenic	0.183296
seq_s_6699	25759	intergenic	0.202045
seq_s_6699	25762	intergenic	0.347929
seq_s_6699	25787	intergenic	0.595337
seq_s_6699	25811	intergenic	0.57416
seq_s_6699	26708	intergenic	0.358474
seq_s_6699	26712	intergenic	0.435587
seq_s_6699	26724	intergenic	0.275823
seq_s_6699	26726	intergenic	0.237029
seq_s_6699	26729	intergenic	0.237029
seq_s_6699	26731	intergenic	0.237029
seq_s_6699	26747	intergenic	0.39697
seq_s_6699	26756	intergenic	0.434744
seq_s_6699	26757	intergenic	0.350725
seq_s_6699	26760	intergenic	0.350725
seq_s_6699	26764	intergenic	0.379886
seq_s_6699	26771	intergenic	0.379886
seq_s_6699	26772	intergenic	0.379886
seq_s_6699	26774	intergenic	0.353663
seq_s_6699	26791	intergenic	0.278923
seq_s_6699	26794	intergenic	0.208872
seq_s_6699	26811	intergenic	0.239758
seq_s_6699	26813	intergenic	0.331617
seq_s_6699	26814	intergenic	-0.191135
seq_s_6699	26815	intergenic	-0.191135
seq_s_6699	29159	intergenic	-0.110195
seq_s_6699	29176	intergenic	-0.220331
seq_s_6699	29222	intergenic	-0.296836
seq_s_6699	29224	intergenic	-0.663073
seq_s_6699	29554	intergenic	-0.558723
seq_s_6699	29567	intergenic	0.0251236
seq_s_6699	29576	intergenic	-0.308581
seq_s_6699	29591	intergenic	-0.131767
seq_s_6699	29596	intergenic	-0.408709
seq_s_6699	29597	intergenic	-0.171615
seq_s_6699	29602	intergenic	-0.605002
seq_s_6699	29603	intergenic	-0.606516
seq_s_6699	29608	intergenic	-0.597512
seq_s_6699	29614	intergenic	-0.573034
seq_s_6699	29617	intergenic	-0.541847
seq_s_6699	29621	intergenic	-0.325008
seq_s_6699	29625	intergenic	-0.280513
seq_s_6699	29629	intergenic	-0.197087
seq_s_6699	29641	intergenic	-0.0706448
seq_s_6699	29646	intergenic	-0.0634483
seq_s_6699	29648	intergenic	-0.150746
seq_s_6699	29658	intergenic	0.0930741
seq_s_6699	29660	intergenic	0.0723641
seq_s_6699	29661	intergenic	-0.140248
seq_s_6699	29670	intergenic	0.110541
seq_s_6699	29671	intergenic	0.0457102
seq_s_6699	29675	intergenic	0.171553
seq_s_6699	29678	intergenic	0.092284
seq_s_6699	29680	intergenic	-0.00190862
seq_s_6699	29686	intergenic	0.126575
seq_s_6699	29687	intergenic	0.0833773
seq_s_6699	29688	intergenic	0.12584
seq_s_6699	29691	intergenic	0.586515
seq_s_6699	29697	intergenic	0.397988
seq_s_6699	29703	intergenic	0.136423
seq_s_6699	29714	intergenic	0.130377
seq_s_6699	29721	intergenic	0.275771
seq_s_6699	29723	intergenic	0.51102
seq_s_6699	29724	intergenic	0.51102
seq_s_6699	29725	intergenic	0.543367
seq_s_6699	29728	intergenic	0.340365
seq_s_6699	29737	intergenic	0.465427
seq_s_6699	29741	intergenic	0.867163
seq_s_6699	29747	intergenic	0.516596
seq_s_6699	29752	intergenic	0.344775
seq_s_6699	29753	intergenic	0.40683
seq_s_6699	29758	intergenic	0.0488589
seq_s_6699	29760	intergenic	0.221259
seq_s_6699	29762	intergenic	0.20305
seq_s_6699	29769	intergenic	-0.385882
seq_s_6699	29773	intergenic	0.0887752
seq_s_6699	29782	intergenic	0.227395
seq_s_6699	29790	intergenic	0.206717
seq_s_6699	29791	intergenic	0.149257
seq_s_6699	29797	intergenic	-0.0983753
seq_s_6699	29799	intergenic	-0.0983753
seq_s_6699	29803	intergenic	0.0135157
seq_s_6699	29821	intergenic	-0.0884858
seq_s_6699	29824	intergenic	-0.106835
seq_s_6699	29825	intergenic	-0.128898
seq_s_6699	29832	intergenic	-0.00319132
seq_s_6699	29841	intergenic	0.200717
seq_s_6699	29847	intergenic	0.0189962
seq_s_6699	29852	intergenic	-0.238202
seq_s_6699	29856	intergenic	0.0702971
seq_s_6699	29862	intergenic	0.185096
seq_s_6699	29911	intergenic	0.18762
seq_s_6699	29917	intergenic	0.142494
seq_s_6699	29921	intergenic	0.200241
seq_s_6699	29941	intergenic	0.202681
seq_s_6699	29946	intergenic	0.373727
seq_s_6699	29947	intergenic	0.513687
seq_s_6699	29975	intergenic	0.251853
seq_s_6699	29984	intergenic	0.539683
seq_s_6699	29991	intergenic	0.413313
seq_s_6699	29996	intergenic	0.935223
seq_s_6699	29997	intergenic	0.803177
seq_s_6699	30008	intergenic	0.298456
seq_s_6699	30010	intergenic	0.142649
seq_s_6699	30016	intergenic	-0.00498873
seq_s_6699	30017	intergenic	-0.312225
seq_s_6699	30024	intergenic	-0.0113038
seq_s_6699	30025	intergenic	-0.130837
seq_s_6699	30191	intergenic	0.0349318
seq_s_6699	30197	intergenic	-0.0304261
seq_s_6699	30207	intergenic	-0.0746518
seq_s_6699	30397	intergenic	0.328177
seq_s_6699	30402	intergenic	0.371737
seq_s_6699	30408	intergenic	0.351581
seq_s_6699	30416	intergenic	0.683746
seq_s_6699	30417	intergenic	0.689997
seq_s_6699	30418	intergenic	0.625106
seq_s_6699	30422	intergenic	0.633451
seq_s_6699	30426	intergenic	0.394411
seq_s_6699	30428	intergenic	0.394411
seq_s_6699	30430	intergenic	0.439788
seq_s_6699	30437	intergenic	0.713627
seq_s_6699	30443	intergenic	0.881735
seq_s_6699	30447	intergenic	0.837136
seq_s_6699	30452	intergenic	0.873071
seq_s_6699	30453	intergenic	0.87485
seq_s_6699	30458	intergenic	0.76598
seq_s_6699	30460	intergenic	0.640568
seq_s_6699	30464	intergenic	0.687488
seq_s_6699	30468	intergenic	0.702112
seq_s_6699	30474	intergenic	0.615941
seq_s_6699	30476	intergenic	0.56007
seq_s_6699	30477	intergenic	0.649566
seq_s_6699	30479	intergenic	0.620659
seq_s_6699	30480	intergenic	0.620659
seq_s_6699	30488	intergenic	0.587478
seq_s_6699	30489	intergenic	0.532524
seq_s_6699	30494	intergenic	0.628812
seq_s_6699	30496	intergenic	0.631499
seq_s_6699	30497	intergenic	0.602676
seq_s_6699	30503	intergenic	0.968502
seq_s_6699	30506	intergenic	0.868596
seq_s_6699	30512	intergenic	0.860413
seq_s_6699	30516	intergenic	0.826686
seq_s_6699	30517	intergenic	0.978844
seq_s_6699	30520	intergenic	1.09923
seq_s_6699	30524	intergenic	0.766908
seq_s_6699	30526	intergenic	0.901909
seq_s_6699	30538	intergenic	1.1716
seq_s_6699	30544	intergenic	1.00647
seq_s_6699	30545	intergenic	0.979197
seq_s_6699	30547	intergenic	1.02746
seq_s_6699	30551	intergenic	1.02352
seq_s_6699	30552	intergenic	1.20579
seq_s_6699	30553	intergenic	1.07893
seq_s_6699	30554	intergenic	0.968631
seq_s_6699	30556	intergenic	0.939025
seq_s_6699	30561	intergenic	0.864848
seq_s_6699	30563	intergenic	0.918016
seq_s_6699	30565	intergenic	1.04908
seq_s_6699	30567	intergenic	1.02606
seq_s_6699	30568	intergenic	1.03345
seq_s_6699	30574	intergenic	0.971008
seq_s_6699	30575	intergenic	0.862695
seq_s_6699	30577	intergenic	0.834895
seq_s_6699	30585	intergenic	0.850241
seq_s_6699	30595	intergenic	0.7023
seq_s_6699	30608	intergenic	0.705839
seq_s_6699	30612	intergenic	0.826041
seq_s_6699	30614	intergenic	1.12922
seq_s_6699	30615	intergenic	0.599894
seq_s_6699	30618	intergenic	0.63921
seq_s_6699	30619	intergenic	0.506512
seq_s_6699	30620	intergenic	0.576877
seq_s_6699	30621	intergenic	0.633879
seq_s_6699	30625	intergenic	0.615065
seq_s_6699	30627	intergenic	0.460763
seq_s_6699	30629	intergenic	0.54386
seq_s_6699	30631	intergenic	0.542271
seq_s_6699	30635	intergenic	0.56275
seq_s_6699	30637	intergenic	-0.0427771
seq_s_6699	30639	intergenic	0.195629
seq_s_6699	30645	intergenic	0.158125
seq_s_6699	30646	intergenic	0.1207
seq_s_6699	30650	intergenic	0.115387
seq_s_6699	30651	intergenic	0.167025
seq_s_6699	30654	intergenic	0.207041
seq_s_6699	30656	intergenic	0.00849829
seq_s_6699	30657	intergenic	0.0854502
seq_s_6699	30658	intergenic	0.149919
seq_s_6699	30659	intergenic	0.0652381
seq_s_6699	30660	intergenic	0.000476836
seq_s_6699	30661	intergenic	-0.0982293
seq_s_6699	30674	intergenic	-0.0795666
seq_s_6699	30678	intergenic	-0.00420512
seq_s_6699	30684	intergenic	0.0926721
seq_s_6699	30686	intergenic	0.32999
seq_s_6699	30689	intergenic	0.395039
seq_s_6699	30696	intergenic	0.519669
seq_s_6699	30703	intergenic	0.482408
seq_s_6699	30705	intergenic	0.594758
seq_s_6699	30706	intergenic	0.552161
seq_s_6699	30707	intergenic	0.624872
seq_s_6699	30712	intergenic	0.536033
seq_s_6699	30715	intergenic	0.638244
seq_s_6699	30717	intergenic	0.693214
seq_s_6699	30720	intergenic	0.657326
seq_s_6699	30722	intergenic	0.621039
seq_s_6699	30724	intergenic	0.677548
seq_s_6699	30726	intergenic	0.775405
seq_s_6699	30737	intergenic	0.599635
seq_s_6699	30742	intergenic	0.489605
seq_s_6699	30747	intergenic	0.589343
seq_s_6699	30760	intergenic	0.463982
seq_s_6699	30763	intergenic	0.322413
seq_s_6699	30766	intergenic	0.161362
seq_s_6699	30767	intergenic	0.222643
seq_s_6699	30769	intergenic	0.334235
seq_s_6699	30773	intergenic	0.0692875
seq_s_6699	30780	intergenic	0.0643946
seq_s_6699	30787	intergenic	0.211957
seq_s_6699	30799	intergenic	0.111646
seq_s_6699	30807	intergenic	0.112536
seq_s_6699	30826	intergenic	0.192034
seq_s_6699	30834	intergenic	0.223934
seq_s_6699	30835	intergenic	0.275902
seq_s_6699	30837	intergenic	0.14048
seq_s_6699	30846	intergenic	0.221317
seq_s_6699	30853	intergenic	0.37963
seq_s_6699	30859	intergenic	0.295219
seq_s_6699	30861	intergenic	0.225227
seq_s_6699	30875	intergenic	0.400947
seq_s_6699	30907	intergenic	0.391988
seq_s_6699	30913	intergenic	0.265613
seq_s_6699	30956	intergenic	0.258729
seq_s_6699	30966	intergenic	0.408318
seq_s_6699	30968	intergenic	0.302117
seq_s_6699	30972	intergenic	0.302117
seq_s_6699	31032	intergenic	0.224551
seq_s_6699	31037	intergenic	0.373021
seq_s_6699	31038	intergenic	0.373021
seq_s_6699	31052	intergenic	-0.0102037
seq_s_6699	31064	intergenic	0.132242
seq_s_6699	31068	intergenic	0.0961133
seq_s_6699	31070	intergenic	0.0340164
seq_s_6699	31076	intergenic	0.110856
seq_s_6699	31077	intergenic	0.0243251
seq_s_6699	31081	intergenic	-0.0351957
seq_s_6699	31082	intergenic	-0.0351957
seq_s_6699	31086	intergenic	0.0210917
seq_s_6699	31094	intergenic	-0.0515917
seq_s_6699	31107	intergenic	-0.0489699
seq_s_6699	31112	intergenic	-0.0489699
seq_s_6699	31113	intergenic	0.000879505
seq_s_6699	31114	intergenic	-0.0431343
seq_s_6699	31118	intergenic	-0.0105405
seq_s_6699	31119	intergenic	-0.1605
seq_s_6699	31126	intergenic	-0.168499
seq_s_6699	31127	intergenic	-0.154585
seq_s_6699	31128	intergenic	-0.148842
seq_s_6699	31140	intergenic	-0.0982361
seq_s_6699	31146	intergenic	-0.523902
seq_s_6699	31153	intergenic	-0.438721
seq_s_6699	31173	intergenic	-0.285984
seq_s_6699	31177	intergenic	-0.239286
seq_s_6699	31182	intergenic	-0.329548
seq_s_6699	31190	intergenic	-0.0409614
seq_s_6699	31191	intergenic	0.072607
seq_s_6699	31194	intergenic	-0.0669983
seq_s_6699	31195	intergenic	0.140971
seq_s_6699	31206	intergenic	0.160139
seq_s_6699	31207	intergenic	0.0815042
seq_s_6699	31208	intergenic	0.0466388
seq_s_6699	31211	intergenic	0.187075
seq_s_6699	31213	intergenic	0.188385
seq_s_6699	31234	intergenic	0.224496
seq_s_6699	31236	intergenic	0.19694
seq_s_6699	31237	intergenic	0.19694
seq_s_6699	31244	intergenic	0.251029
seq_s_6699	31250	intergenic	0.238235
seq_s_6699	31254	intergenic	0.207188
seq_s_6699	31258	intergenic	0.0283994
seq_s_6699	31259	intergenic	-0.259853
seq_s_6699	31266	intergenic	-0.225254
seq_s_6699	31270	intergenic	-0.167926
seq_s_6699	31282	intergenic	-0.24025
seq_s_6699	31289	intergenic	-0.205853
seq_s_6699	31290	intergenic	-0.281706
seq_s_6699	31293	intergenic	-0.281706
seq_s_6699	31294	intergenic	-0.313522
seq_s_6699	31295	intergenic	-0.396244
seq_s_6699	31296	intergenic	-0.307227
seq_s_6699	31301	intergenic	-0.315325
seq_s_6699	31303	intergenic	-0.315325
seq_s_6699	31310	intergenic	-0.484901
seq_s_6699	31336	intergenic	-0.472139
seq_s_6699	31340	intergenic	-0.448152
seq_s_6699	31353	intergenic	-0.480052
seq_s_6699	31365	intergenic	-0.418969
seq_s_6699	31366	intergenic	-0.418969
seq_s_6699	31367	intergenic	-0.394458
seq_s_6699	31378	intergenic	-0.299458
seq_s_6699	31402	intergenic	-0.235213
seq_s_6699	31407	intergenic	-0.029466
seq_s_6699	31412	intergenic	-0.0468153
seq_s_6699	31417	intergenic	-0.0594549
seq_s_6699	31420	intergenic	0.0671179
seq_s_6699	31422	intergenic	-0.0390988
seq_s_6699	31423	intergenic	-0.14488
seq_s_6699	31429	intergenic	-0.218824
seq_s_6699	31431	intergenic	-0.216656
seq_s_6699	31436	intergenic	-0.218876
seq_s_6699	31437	intergenic	-0.236366
seq_s_6699	31438	intergenic	-0.282732
seq_s_6699	31458	intergenic	-0.671439
seq_s_6699	31462	intergenic	-0.348058
seq_s_6699	31465	intergenic	-0.431712
seq_s_6699	31467	intergenic	-0.511808
seq_s_6699	31469	intergenic	-0.4345
seq_s_6699	31475	intergenic	-0.655149
seq_s_6699	31477	intergenic	-0.545924
seq_s_6699	31484	intergenic	-0.816053
seq_s_6699	31485	intergenic	-0.623505
seq_s_6699	31491	intergenic	-0.623505
seq_s_6699	31493	intergenic	-0.623505
seq_s_6699	31496	intergenic	-0.669395
seq_s_6699	31501	intergenic	-0.669395
seq_s_6699	31502	intergenic	-0.669395
seq_s_6699	31505	intergenic	-0.62872
seq_s_6699	31508	intergenic	-0.444497
seq_s_6699	31513	intergenic	-0.398531
seq_s_6699	31514	intergenic	-0.495277
seq_s_6699	31515	intergenic	-0.545228
seq_s_6699	31520	intergenic	-0.200719
seq_s_6699	31527	intergenic	-0.401649
seq_s_6699	31528	intergenic	-0.349488
seq_s_6699	31529	intergenic	-0.348667
seq_s_6699	31530	intergenic	-0.39773
seq_s_6699	31535	intergenic	-0.254488
seq_s_6699	31536	intergenic	-0.406596
seq_s_6699	31549	intergenic	-0.216217
seq_s_6699	31559	intergenic	-0.157371
seq_s_6699	31560	intergenic	-0.199106
seq_s_6699	31568	intergenic	-0.199106
seq_s_6699	31578	intergenic	-0.16773
seq_s_6699	31581	intergenic	-0.221381
seq_s_6699	31652	intergenic	-0.475457
seq_s_6699	31657	intergenic	-0.322652
seq_s_6699	31662	intergenic	-0.298462
seq_s_6699	31663	intergenic	-0.460687
seq_s_6699	31668	intergenic	-0.460687
seq_s_6699	31671	intergenic	-0.460687
seq_s_6699	31689	intergenic	-0.118832
seq_s_6699	31693	intergenic	-0.131974
seq_s_6699	31701	intergenic	-0.124494
seq_s_6699	31706	intergenic	-0.146995
seq_s_6699	31708	intergenic	-0.269478
seq_s_6699	31710	intergenic	-0.342606
seq_s_6699	31712	intergenic	-0.148878
seq_s_6699	31714	intergenic	-0.285377
seq_s_6699	31718	intergenic	-0.248591
seq_s_6699	31722	intergenic	-0.248591
seq_s_6699	31725	intergenic	-0.398723
seq_s_6699	31726	intergenic	-0.398723
seq_s_6699	31730	intergenic	-0.510662
seq_s_6699	31735	intergenic	-0.280259
seq_s_6699	31736	intergenic	-0.165785
seq_s_6699	31741	intergenic	-0.217406
seq_s_6699	31742	intergenic	-0.340149
seq_s_6699	31743	intergenic	-0.308073
seq_s_6699	31746	intergenic	-0.404987
seq_s_6699	31749	intergenic	-0.549603
seq_s_6699	31751	intergenic	-0.531331
seq_s_6699	31759	intergenic	-0.496951
seq_s_6699	31763	intergenic	-0.558511
seq_s_6699	31764	intergenic	-0.283044
seq_s_6699	31768	intergenic	-0.62102
seq_s_6699	31771	intergenic	-0.374088
seq_s_6699	31774	intergenic	-0.384183
seq_s_6699	31776	intergenic	-0.290738
seq_s_6699	31779	intergenic	-0.096241
seq_s_6699	31780	intergenic	-0.153224
seq_s_6699	31783	intergenic	-0.134731
seq_s_6699	31784	intergenic	-0.293656
seq_s_6699	31786	intergenic	-0.12127
seq_s_6699	31792	intergenic	-0.20679
seq_s_6699	31796	intergenic	-0.226302
seq_s_6699	31797	intergenic	-0.139568
seq_s_6699	31804	intergenic	-0.1938
seq_s_6699	31805	intergenic	-0.0496238
seq_s_6699	31806	intergenic	-0.0805546
seq_s_6699	31808	intergenic	-0.095727
seq_s_6699	31812	intergenic	-0.136684
seq_s_6699	31817	intergenic	-0.108306
seq_s_6699	31818	intergenic	-0.32153
seq_s_6699	31819	intergenic	-0.269093
seq_s_6699	31820	intergenic	-0.0298347
seq_s_6699	31821	intergenic	-0.00389141
seq_s_6699	31822	intergenic	-0.00389141
seq_s_6699	31828	intergenic	-0.141826
seq_s_6699	31829	intergenic	0.0716638
seq_s_6699	31836	intergenic	0.0702223
seq_s_6699	31837	intergenic	-0.173001
seq_s_6699	31838	intergenic	-0.0256409
seq_s_6699	31841	intergenic	0.0160648
seq_s_6699	31843	intergenic	0.0959861
seq_s_6699	31845	intergenic	0.0809891
seq_s_6699	31847	intergenic	0.132082
seq_s_6699	31849	intergenic	0.10317
seq_s_6699	31851	intergenic	0.325046
seq_s_6699	31862	intergenic	0.288949
seq_s_6699	31867	intergenic	0.23811
seq_s_6699	31874	intergenic	0.362245
seq_s_6699	31878	intergenic	0.307145
seq_s_6699	31946	intergenic	0.307145
seq_s_6699	31947	intergenic	0.307145
seq_s_6699	31951	intergenic	0.431247
seq_s_6699	31952	intergenic	0.341901
seq_s_6699	31955	intergenic	0.232789
seq_s_6699	31958	intergenic	0.196563
seq_s_6699	31970	intergenic	0.198805
seq_s_6699	31975	intergenic	0.221961
seq_s_6699	31980	intergenic	-0.118992
seq_s_6699	31983	intergenic	-0.176947
seq_s_6699	31988	intergenic	-0.208007
seq_s_6699	31989	intergenic	-0.196004
seq_s_6699	31994	intergenic	-0.0440252
seq_s_6699	31998	intergenic	-0.121241
seq_s_6699	32000	intergenic	-0.0353274
seq_s_6699	32003	intergenic	-0.128313
seq_s_6699	32005	intergenic	-0.175282
seq_s_6699	32006	intergenic	-0.346277
seq_s_6699	32008	intergenic	-0.368143
seq_s_6699	32013	intergenic	-0.62762
seq_s_6699	32027	intergenic	-0.650538
seq_s_6699	32033	intergenic	-0.487641
seq_s_6699	32034	intergenic	-0.23705
seq_s_6699	32035	intergenic	-0.271633
seq_s_6699	32042	intergenic	-0.363051
seq_s_6699	32047	intergenic	-0.414821
seq_s_6699	32049	intergenic	-0.343449
seq_s_6699	32052	intergenic	-0.343449
seq_s_6699	32054	intergenic	-0.453884
seq_s_6699	32057	intergenic	-0.338043
seq_s_6699	32061	intergenic	-0.346948
seq_s_6699	32062	intergenic	-0.338373
seq_s_6699	32065	intergenic	-0.439165
seq_s_6699	32073	intergenic	-0.511443
seq_s_6699	32076	intergenic	-0.134941
seq_s_6699	32078	intergenic	-0.15722
seq_s_6699	32094	intergenic	-0.109653
seq_s_6699	32101	intergenic	-0.151542
seq_s_6699	32103	intergenic	-0.181801
seq_s_6699	32106	intergenic	-0.158047
seq_s_6699	32113	intergenic	-0.227135
seq_s_6699	32115	intergenic	0.0302027
seq_s_6699	32117	intergenic	-0.0183033
seq_s_6699	32123	intergenic	0.0347329
seq_s_6699	32129	intergenic	0.00497409
seq_s_6699	32130	intergenic	0.122259
seq_s_6699	32131	intergenic	0.0713596
seq_s_6699	32137	intergenic	0.0348536
seq_s_6699	32147	intergenic	-0.0233485
seq_s_6699	32149	intergenic	-0.134369
seq_s_6699	32158	intergenic	-0.13477
seq_s_6699	32159	intergenic	-0.201097
seq_s_6699	32163	intergenic	-0.277908
seq_s_6699	32165	intergenic	-0.214985
seq_s_6699	32166	intergenic	-0.230666
seq_s_6699	32167	intergenic	-0.235596
seq_s_6699	32168	intergenic	-0.195934
seq_s_6699	32170	intergenic	-0.0764254
seq_s_6699	32171	intergenic	-0.0764254
seq_s_6699	32178	intergenic	-0.107872
seq_s_6699	32179	intergenic	-0.211359
seq_s_6699	32193	intergenic	-0.296116
seq_s_6699	32194	intergenic	-0.153411
seq_s_6699	32196	intergenic	-0.305289
seq_s_6699	32262	intergenic	-0.238637
seq_s_6699	32264	intergenic	-0.414449
seq_s_6699	32268	intergenic	-0.54713
seq_s_6699	32270	intergenic	-0.61076
seq_s_6699	32749	intergenic	0.00728282
seq_s_6699	32761	intergenic	0.0191986
seq_s_6699	32764	intergenic	0.0191986
seq_s_6699	32766	intergenic	0.17281
seq_s_6699	32767	intergenic	0.17281
seq_s_6699	32769	intergenic	0.431322
seq_s_6699	32772	intergenic	0.395726
seq_s_6699	32782	intergenic	0.395726
seq_s_6699	32783	intergenic	0.395726
seq_s_6699	32787	intergenic	0.266627
seq_s_6699	32788	intergenic	0.289271
seq_s_6699	32796	intergenic	0.239864
seq_s_6699	32799	intergenic	0.472728
seq_s_6699	32801	intergenic	0.523271
seq_s_6699	32815	intergenic	0.499123
seq_s_6699	32816	intergenic	0.458926
seq_s_6699	32823	intergenic	0.603423
seq_s_6699	32896	intergenic	0.76338
seq_s_6699	32898	intergenic	0.658746
seq_s_6699	32908	intergenic	0.658746
seq_s_6699	32911	intergenic	0.705499
seq_s_6699	32915	intergenic	0.823596
seq_s_6699	32927	intergenic	0.57919
seq_s_6699	32932	intergenic	0.636851
seq_s_6699	32940	intergenic	0.619079
seq_s_6699	32942	intergenic	0.699129
seq_s_6699	32944	intergenic	0.459976
seq_s_6699	32948	intergenic	0.706291
seq_s_6699	32949	intergenic	0.585414
seq_s_6699	32950	intergenic	0.66016
seq_s_6699	32957	intergenic	0.694056
seq_s_6699	32959	intergenic	0.630759
seq_s_6699	32961	intergenic	0.677281
seq_s_6699	32962	intergenic	0.67525
seq_s_6699	32981	intergenic	0.679887
seq_s_6699	32982	intergenic	1.15456
seq_s_6699	32983	intergenic	0.999989
seq_s_6699	32985	intergenic	1.16294
seq_s_6699	32989	intergenic	1.16294
seq_s_6699	32996	intergenic	0.82947
seq_s_6699	32998	intergenic	0.82947
seq_s_6699	33005	intergenic	0.831792
seq_s_6699	33007	intergenic	0.705822
seq_s_6699	33011	intergenic	0.680091
seq_s_6699	33015	intergenic	0.562204
seq_s_6699	33016	intergenic	0.776193
seq_s_6699	33017	intergenic	0.809832
seq_s_6699	33022	intergenic	0.809832
seq_s_6699	33025	intergenic	0.744416
seq_s_6699	33027	intergenic	0.744416
seq_s_6699	33029	intergenic	0.733251
seq_s_6699	33035	intergenic	0.733251
seq_s_6699	33047	intergenic	1.02228
seq_s_6699	33049	intergenic	0.82545
seq_s_6699	33052	intergenic	0.823406
seq_s_6699	33058	intergenic	0.645058
seq_s_6699	33064	intergenic	0.645058
seq_s_6699	33065	intergenic	0.645058
seq_s_6699	33067	intergenic	0.645058
seq_s_6699	33072	intergenic	0.754676
seq_s_6699	33073	intergenic	0.692764
seq_s_6699	33074	intergenic	0.721234
seq_s_6699	33076	intergenic	0.693154
seq_s_6699	33080	intergenic	0.641978
seq_s_6699	33082	intergenic	0.593807
seq_s_6699	33087	intergenic	0.519775
seq_s_6699	33089	intergenic	0.765283
seq_s_6699	33091	intergenic	0.597167
seq_s_6699	33093	intergenic	0.622096
seq_s_6699	33095	intergenic	0.590609
seq_s_6699	33096	intergenic	0.540263
seq_s_6699	33106	intergenic	0.677861
seq_s_6699	33115	intergenic	0.817084
seq_s_6699	33116	intergenic	0.652748
seq_s_6699	33118	intergenic	0.604868
seq_s_6699	33122	intergenic	0.524906
seq_s_6699	33124	intergenic	0.513794
seq_s_6699	33125	intergenic	0.553322
seq_s_6699	33126	intergenic	0.553322
seq_s_6699	33133	intergenic	0.484827
seq_s_6699	33134	intergenic	0.47139
seq_s_6699	33138	intergenic	0.590524
seq_s_6699	33142	intergenic	0.626394
seq_s_6699	33146	intergenic	0.454414
seq_s_6699	33148	intergenic	0.493327
seq_s_6699	33150	intergenic	0.418417
seq_s_6699	33166	intergenic	0.422907
seq_s_6699	33169	intergenic	0.422907
seq_s_6699	33172	intergenic	0.478997
seq_s_6699	33173	intergenic	0.497047
seq_s_6699	33184	intergenic	0.55305
seq_s_6699	33185	intergenic	0.590488
seq_s_6699	33190	intergenic	1.03612
seq_s_6699	33191	intergenic	1.02137
seq_s_6699	33192	intergenic	0.944824
seq_s_6699	33196	intergenic	0.81976
seq_s_6699	33199	intergenic	0.786358
seq_s_6699	33200	intergenic	0.674601
seq_s_6699	33204	intergenic	0.936771
seq_s_6699	33220	intergenic	0.750333
seq_s_6699	33224	intergenic	0.688293
seq_s_6699	33231	intergenic	0.743936
seq_s_6699	33235	intergenic	0.54096
seq_s_6699	33237	intergenic	0.390051
seq_s_6699	33246	intergenic	0.267026
seq_s_6699	33252	intergenic	0.151524
seq_s_6699	33257	intergenic	-0.00422345
seq_s_6699	33258	intergenic	-0.00422345
seq_s_6699	33503	intergenic	-0.0739904
seq_s_6699	33508	intergenic	-0.0636412
seq_s_6699	33515	intergenic	-0.401219
seq_s_6699	33533	intergenic	-0.302589
seq_s_6699	33538	intergenic	-0.190324
seq_s_6699	33540	intergenic	-0.199023
seq_s_6699	33548	intergenic	-0.332691
seq_s_6699	33549	intergenic	-0.342643
seq_s_6699	33552	intergenic	-0.330252
seq_s_6699	33553	intergenic	-0.162618
seq_s_6699	33556	intergenic	-0.451896
seq_s_6699	33561	intergenic	-0.418423
seq_s_6699	33569	intergenic	-0.384538
seq_s_6699	33573	intergenic	-0.285494
seq_s_6699	33582	intergenic	-0.267381
seq_s_6699	33584	intergenic	-0.267381
seq_s_6699	33593	intergenic	-0.507516
seq_s_6699	33595	intergenic	-0.482665
seq_s_6699	33598	intergenic	-0.472358
seq_s_6699	33601	intergenic	-0.433344
seq_s_6699	33603	intergenic	-0.422433
seq_s_6699	33604	intergenic	-0.399118
seq_s_6699	33608	intergenic	-0.399118
seq_s_6699	33609	intergenic	-0.399118
seq_s_6699	33613	intergenic	-0.723242
seq_s_6699	33615	intergenic	-0.381453
seq_s_6699	33623	intergenic	-0.39301
seq_s_6699	33629	intergenic	-0.585048
seq_s_6699	33672	intergenic	-0.410776
seq_s_6699	33675	intergenic	-0.410776
seq_s_6699	33676	intergenic	-0.31511
seq_s_6699	33677	intergenic	-0.31511
seq_s_6699	33684	intergenic	-0.425574
seq_s_6699	33699	intergenic	-0.13828
seq_s_6699	33714	intergenic	-0.0988757
seq_s_6699	33725	intergenic	0.010955
seq_s_6699	33732	intergenic	0.0329645
seq_s_6699	33738	intergenic	0.0590892
seq_s_6699	35459	intergenic	0.131602
seq_s_6699	35463	intergenic	0.206798
seq_s_6699	35467	intergenic	0.43128
seq_s_6699	35469	intergenic	0.409665
seq_s_6699	35471	intergenic	0.297396
seq_s_6699	35473	intergenic	0.329211
seq_s_6699	35476	intergenic	0.359489
seq_s_6699	35477	intergenic	0.69702
seq_s_6699	35479	intergenic	0.211466
seq_s_6699	35481	intergenic	0.369125
seq_s_6699	35483	intergenic	0.387916
seq_s_6699	35485	intergenic	0.242534
seq_s_6699	35487	intergenic	0.273822
seq_s_6699	35489	intergenic	0.336806
seq_s_6699	35491	intergenic	0.311617
seq_s_6699	35493	intergenic	0.0660413
seq_s_6699	35495	intergenic	0.175179
seq_s_6699	35497	intergenic	0.154453
seq_s_6699	35499	intergenic	0.0548118
seq_s_6699	35501	intergenic	-0.342761
seq_s_6699	35503	intergenic	-0.143715
seq_s_6699	35505	intergenic	-0.0361755
seq_s_6699	35507	intergenic	-0.218818
seq_s_6699	35509	intergenic	-0.0600674
seq_s_6699	35532	intergenic	-0.0751468
seq_s_6699	35533	intergenic	-0.253248
seq_s_6699	35535	intergenic	-0.544357
seq_s_6699	35536	intergenic	-0.599223
seq_s_6699	35541	intergenic	-0.69295
seq_s_6699	35552	intergenic	-0.527348
seq_s_6699	35563	intergenic	-0.440525
seq_s_6699	35564	intergenic	-0.262718
seq_s_6699	35567	intergenic	-0.242788
seq_s_6699	35574	intergenic	-0.242788
seq_s_6699	35596	intergenic	-0.242788
seq_s_6699	35598	intergenic	-0.326528
seq_s_6699	35607	intergenic	-0.263502
seq_s_6699	35620	intergenic	-0.198862
seq_s_6699	35621	intergenic	-0.175506
seq_s_6699	35622	intergenic	-0.204471
seq_s_6699	35633	intergenic	-0.122292
seq_s_6699	35652	intergenic	-0.0572324
seq_s_6699	35655	intergenic	-0.0640316
seq_s_6699	35657	intergenic	-0.0756798
seq_s_6699	35659	intergenic	-0.123616
seq_s_6699	35664	intergenic	-0.237201
seq_s_6699	35684	intergenic	-0.127347
seq_s_6699	35687	intergenic	-0.0293145
seq_s_6699	35689	intergenic	-0.12051
seq_s_6699	35698	intergenic	-0.0169995
seq_s_6699	35702	intergenic	-0.211976
seq_s_6699	35704	intergenic	-0.259023
seq_s_6699	35707	intergenic	-0.0772355
seq_s_6699	35711	intergenic	-0.211953
seq_s_6699	35713	intergenic	-0.0862952
seq_s_6699	35718	intergenic	0.0229292
seq_s_6699	35720	intergenic	0.0309749
seq_s_6699	35722	intergenic	0.0908165
seq_s_6699	35727	intergenic	0.0686671
seq_s_6699	35728	intergenic	0.131612
seq_s_6699	35732	intergenic	0.0501382
seq_s_6699	35735	intergenic	0.0501382
seq_s_6699	35738	intergenic	0.210271
seq_s_6699	35743	intergenic	0.207194
seq_s_6699	35744	intergenic	0.207194
seq_s_6699	35745	intergenic	0.207194
seq_s_6699	35752	intergenic	0.0624929
seq_s_6699	35753	intergenic	0.166663
seq_s_6699	35755	intergenic	0.15303
seq_s_6699	35764	intergenic	0.0686302
seq_s_6699	35769	intergenic	0.0451451
seq_s_6699	35773	intergenic	0.0451451
seq_s_6699	35774	intergenic	-0.0613678
seq_s_6699	35780	intergenic	-0.0613678
seq_s_6699	35781	intergenic	-0.150907
seq_s_6699	35782	intergenic	-0.150907
seq_s_6699	35785	intergenic	-0.216569
seq_s_6699	35786	intergenic	-0.156347
seq_s_6699	35792	intergenic	-0.495768
seq_s_6699	35801	intergenic	-0.485178
seq_s_6699	35810	intergenic	-0.380765
seq_s_6699	35816	intergenic	-0.39189
seq_s_6699	35817	intergenic	-0.39189
seq_s_6699	35828	intergenic	-0.551979
seq_s_6699	35836	intergenic	-0.263829
seq_s_6699	35841	intergenic	-0.362094
seq_s_6699	35849	intergenic	-0.22012
seq_s_6699	35851	intergenic	-0.363778
seq_s_6699	35853	intergenic	-0.452457
seq_s_6699	35866	intergenic	-0.452457
seq_s_6699	35870	intergenic	-0.17313
seq_s_6699	35878	intergenic	-0.273867
seq_s_6699	35881	intergenic	-0.138692
seq_s_6699	35893	intergenic	-0.138692
seq_s_6699	35896	intergenic	-0.138692
seq_s_6699	35935	intergenic	-0.110754
seq_s_6699	35958	intergenic	-0.149581
seq_s_6699	35959	intergenic	-0.149581
seq_s_6699	35964	intergenic	-0.149581
seq_s_6699	35970	intergenic	-0.0480335
seq_s_6699	35977	intergenic	-0.0480335
seq_s_6699	35978	intergenic	-0.0480335
seq_s_6699	35991	intergenic	-0.0480335
seq_s_6699	36679	intergenic	-0.0480335
seq_s_6699	36681	intergenic	0.0323141
seq_s_6699	36687	intergenic	0.0438594
seq_s_6699	36694	intergenic	0.057971
seq_s_6699	36695	intergenic	0.0319583
seq_s_6699	36696	intergenic	0.0319583
seq_s_6699	36703	intergenic	0.0319583
seq_s_6699	36739	intergenic	0.0054338
seq_s_6699	36784	intergenic	0.343056
seq_s_6699	36787	intergenic	0.151844
seq_s_6699	36788	intergenic	0.197703
seq_s_6699	36791	intergenic	-0.0414768
seq_s_6699	36793	intergenic	-0.0508522
seq_s_6699	36798	intergenic	-0.133751
seq_s_6699	36803	intergenic	-0.133751
seq_s_6699	36805	intergenic	-0.252787
seq_s_6699	36807	intergenic	-0.619017
seq_s_6699	36824	intergenic	-0.619017
seq_s_6699	36832	intergenic	-0.593906
seq_s_6699	36833	intergenic	-1.16098
seq_s_6699	36840	intergenic	-1.05072
seq_s_6699	36845	intergenic	-0.722407
seq_s_6699	36850	intergenic	-0.341057
seq_s_6699	36856	intergenic	-0.218007
seq_s_6699	36858	intergenic	-0.150265
seq_s_6699	36872	intergenic	-0.258941
seq_s_6699	36873	intergenic	-0.391064
seq_s_6699	36881	intergenic	-0.521961
seq_s_6699	36887	intergenic	-0.208069
seq_s_6699	36898	intergenic	-0.257351
seq_s_6699	36904	intergenic	-0.154934
seq_s_6699	36920	intergenic	-0.154934
seq_s_6699	36922	intergenic	-0.254323
seq_s_6699	36924	intergenic	-0.33872
seq_s_6699	36925	intergenic	-0.561393
seq_s_6699	36929	intergenic	-0.202741
seq_s_6699	36933	intergenic	-0.115345
seq_s_6699	36936	intergenic	-0.0617317
seq_s_6699	36944	intergenic	-0.248346
seq_s_6699	36945	intergenic	-0.119757
seq_s_6699	36954	intergenic	-0.255582
seq_s_6699	36957	intergenic	-0.122006
seq_s_6699	36960	intergenic	-0.0128214
seq_s_6699	36962	intergenic	-0.12243
seq_s_6699	36967	intergenic	0.111054
seq_s_6699	36969	intergenic	0.240968
seq_s_6699	36974	intergenic	0.21015
seq_s_6699	36975	intergenic	0.21015
seq_s_6699	36978	intergenic	0.154834
seq_s_6699	36980	intergenic	0.115823
seq_s_6699	37005	intergenic	0.0594208
seq_s_6699	37012	intergenic	0.0594208
seq_s_6699	37019	intergenic	0.0569576
seq_s_6699	37027	intergenic	0.0729186
seq_s_6699	37202	intergenic	0.0441038
seq_s_6699	37211	intergenic	0.0534963
seq_s_6699	37222	intergenic	0.0527601
seq_s_6699	37225	intergenic	0.012377
seq_s_6699	37228	intergenic	0.012377
seq_s_6699	37233	intergenic	-0.0912074
seq_s_6699	37253	intergenic	-0.0600776
seq_s_6699	37254	intergenic	-0.0527209
seq_s_6699	37259	intergenic	-0.00531195
seq_s_6699	37263	intergenic	-0.00531195
seq_s_6699	37268	intergenic	0.011156
seq_s_6699	37280	intergenic	-0.125412
seq_s_6699	37284	intergenic	0.0770405
seq_s_6699	37285	intergenic	0.0397757
seq_s_6699	37297	intergenic	0.0228803
seq_s_6699	37302	intergenic	0.148765
seq_s_6699	37303	intergenic	0.407759
seq_s_6699	37305	intergenic	0.15255
seq_s_6699	37309	intergenic	0.376859
seq_s_6699	37311	intergenic	0.451841
seq_s_6699	37314	intergenic	0.461765
seq_s_6699	37324	intergenic	0.453965
seq_s_6699	37330	intergenic	0.595493
seq_s_6699	37331	intergenic	0.595493
seq_s_6699	37337	intergenic	0.432182
seq_s_6699	37347	intergenic	0.122645
seq_s_6699	37354	intergenic	0.089264
seq_s_6699	37357	intergenic	0.089264
seq_s_6699	37519	intergenic	0.0471763
seq_s_6699	37525	intergenic	0.0932066
seq_s_6699	37538	intergenic	0.140314
seq_s_6699	37540	intergenic	0.228065
seq_s_6699	37541	intergenic	-0.0148436
seq_s_6699	37557	intergenic	0.334238
seq_s_6699	37564	intergenic	0.0487017
seq_s_6699	37569	intergenic	0.121628
seq_s_6699	37575	intergenic	0.008427
seq_s_6699	37578	intergenic	-0.369385
seq_s_6699	37580	intergenic	-0.2711
seq_s_6699	37581	intergenic	-0.290426
seq_s_6699	37592	intergenic	0.149691
seq_s_6699	37596	intergenic	0.0620426
seq_s_6699	37597	intergenic	-0.0205251
seq_s_6699	37602	intergenic	0.197718
seq_s_6699	37607	intergenic	0.0417636
seq_s_6699	37626	intergenic	-0.00188621
seq_s_6699	37627	intergenic	0.0920248
seq_s_6699	37628	intergenic	0.272248
seq_s_6699	37631	intergenic	0.0909755
seq_s_6699	37632	intergenic	0.135146
seq_s_6699	37634	intergenic	-0.120299
seq_s_6699	37659	intergenic	0.0663045
seq_s_6699	45029	intergenic	-0.132731
seq_s_6699	45048	intergenic	-0.126832
seq_s_6699	45049	intergenic	-0.059622
seq_s_6699	45053	intergenic	-0.247308
seq_s_6699	45056	intergenic	-0.00700615
seq_s_6699	45058	intergenic	-0.104929
seq_s_6699	45115	intergenic	-0.178728
seq_s_6699	45122	intergenic	-0.162241
seq_s_6699	45132	intergenic	-0.228007
seq_s_6699	45144	intergenic	-0.243577
seq_s_6699	45158	intergenic	-0.275882
seq_s_6699	45168	intergenic	-0.591516
seq_s_6699	45169	intergenic	-0.450855
seq_s_6699	45171	intergenic	-0.450855
seq_s_6699	45182	intergenic	-0.151794
seq_s_6699	45183	intergenic	-0.276865
seq_s_6699	45185	intergenic	-0.172422
seq_s_6699	45187	intergenic	-0.245761
seq_s_6699	45193	intergenic	-0.343805
seq_s_6699	45195	intergenic	-0.323723
seq_s_6699	45196	intergenic	-0.353696
seq_s_6699	45200	intergenic	-0.135593
seq_s_6699	45205	intergenic	-0.0316993
seq_s_6699	45208	intergenic	-0.0820614
seq_s_6699	45209	intergenic	-0.188107
seq_s_6699	45211	intergenic	-0.213667
seq_s_6699	45219	intergenic	-0.298567
seq_s_6699	45226	intergenic	-0.0761911
seq_s_6699	45230	intergenic	-0.0811814
seq_s_6699	45231	intergenic	-0.0841128
seq_s_6699	45238	intergenic	-0.127632
seq_s_6699	45245	intergenic	-0.28642
seq_s_6699	45249	intergenic	-0.122108
seq_s_6699	45255	intergenic	-0.316886
seq_s_6699	45295	intergenic	-0.320973
seq_s_6699	45314	intergenic	-0.178923
seq_s_6699	45320	intergenic	-0.148757
seq_s_6699	45322	intergenic	-0.253584
seq_s_6699	45326	intergenic	-0.321565
seq_s_6699	45330	intergenic	-0.194956
seq_s_6699	45333	intergenic	-0.223046
seq_s_6699	45334	intergenic	-0.222534
seq_s_6699	45335	intergenic	-0.4858
seq_s_6699	45342	intergenic	-0.448552
seq_s_6699	45349	intergenic	-0.185661
seq_s_6699	45357	intergenic	-0.0727382
seq_s_6699	45359	intergenic	-0.126461
seq_s_6699	45366	intergenic	-0.309433
seq_s_6699	45367	intergenic	-0.147409
seq_s_6699	45369	intergenic	-0.241082
seq_s_6699	45379	intergenic	-0.209075
seq_s_6699	45383	intergenic	-0.140315
seq_s_6699	45389	intergenic	-0.114202
seq_s_6699	45392	intergenic	-0.208163
seq_s_6699	45393	intergenic	0.145224
seq_s_6699	45394	intergenic	0.360112
seq_s_6699	45395	intergenic	-0.609551
seq_s_6699	45397	intergenic	-0.0165751
seq_s_6699	45400	intergenic	0.0622053
seq_s_6699	45402	intergenic	0.141933
seq_s_6699	45403	intergenic	0.0968357
seq_s_6699	45408	intergenic	0.200567
seq_s_6699	45409	intergenic	-0.0543812
seq_s_6699	45413	intergenic	0.126964
seq_s_6699	45418	intergenic	-0.0678648
seq_s_6699	45422	intergenic	-0.0678648
seq_s_6699	45425	intergenic	-0.174704
seq_s_6699	45432	intergenic	0.228467
seq_s_6699	45438	intergenic	0.228467
seq_s_6699	45443	intergenic	0.229428
seq_s_6699	45446	intergenic	0.475916
seq_s_6699	45447	intergenic	0.49185
seq_s_6699	45449	intergenic	0.41841
seq_s_6699	45451	intergenic	0.415193
seq_s_6699	45458	intergenic	0.072051
seq_s_6699	45465	intergenic	0.226199
seq_s_6699	45468	intergenic	0.113525
seq_s_6699	45471	intergenic	0.092099
seq_s_6699	45476	intergenic	0.0671878
seq_s_6699	45478	intergenic	-0.026176
seq_s_6699	45480	intergenic	0.086784
seq_s_6699	45481	intergenic	0.0940585
seq_s_6699	45485	intergenic	0.0940585
seq_s_6699	45602	intergenic	-0.20102
seq_s_6699	45603	intergenic	-0.243761
seq_s_6699	45608	intergenic	-0.123944
seq_s_6699	45611	intergenic	-0.227292
seq_s_6699	45612	intergenic	-0.0993259
seq_s_6699	45621	intergenic	-0.224051
seq_s_6699	45634	intergenic	-0.200012
seq_s_6699	45641	intergenic	-0.200012
seq_s_6699	45654	intergenic	-0.352628
seq_s_6699	45656	intergenic	-0.389407
seq_s_6699	45660	intergenic	-0.318069
seq_s_6699	45666	intergenic	-0.55869
seq_s_6699	45668	intergenic	-0.55869
seq_s_6699	45676	intergenic	-0.526479
seq_s_6699	45680	intergenic	-0.809765
seq_s_6699	45688	intergenic	-0.706416
seq_s_6699	45692	intergenic	-0.796829
seq_s_6699	45701	intergenic	-0.793027
seq_s_6699	45704	intergenic	-0.611072
seq_s_6699	45709	intergenic	-0.57953
seq_s_6699	45716	intergenic	0.0531813
seq_s_6699	45727	intergenic	0.0572827
seq_s_6699	45733	intergenic	0.115483
seq_s_6699	46026	intergenic	0.263512
seq_s_6699	46027	intergenic	0.253452
seq_s_6699	46029	intergenic	0.141547
seq_s_6699	46036	intergenic	0.00644557
seq_s_6699	46041	intergenic	0.437632
seq_s_6699	46042	intergenic	0.465746
seq_s_6699	46043	intergenic	0.719866
seq_s_6699	46054	intergenic	0.764097
seq_s_6699	46061	intergenic	0.736164
seq_s_6699	46067	intergenic	0.682729
seq_s_6699	46069	intergenic	0.611062
seq_s_6699	46075	intergenic	0.641151
seq_s_6699	46091	intergenic	0.740703
seq_s_6699	46092	intergenic	0.631163
seq_s_6699	46099	intergenic	0.648904
seq_s_6699	46108	intergenic	0.648904
seq_s_6699	46118	intergenic	0.703949
seq_s_6699	46126	intergenic	0.692716
seq_s_6699	46127	intergenic	0.522682
seq_s_6699	46132	intergenic	0.616347
seq_s_6699	46133	intergenic	0.692957
seq_s_6699	46151	intergenic	0.69658
seq_s_6699	46155	intergenic	0.806803
seq_s_6699	46159	intergenic	1.20577
seq_s_6699	46161	intergenic	1.08143
seq_s_6699	46163	intergenic	1.13663
seq_s_6699	46168	intergenic	1.16252
seq_s_6699	46173	intergenic	1.21467
seq_s_6699	46176	intergenic	1.13333
seq_s_6699	46177	intergenic	1.19916
seq_s_6699	46182	intergenic	1.04969
seq_s_6699	46274	intergenic	1.18542
seq_s_6699	46294	intergenic	1.26553
seq_s_6699	46296	intergenic	1.26553
seq_s_6699	46297	intergenic	1.26553
seq_s_6699	46305	intergenic	1.3909
seq_s_6699	46307	intergenic	1.3909
seq_s_6699	46309	intergenic	1.32061
seq_s_6699	46312	intergenic	1.50643
seq_s_6699	46318	intergenic	1.09289
seq_s_6699	46325	intergenic	1.09771
seq_s_6699	46326	intergenic	0.56001
seq_s_6699	46327	intergenic	0.621818
seq_s_6699	46328	intergenic	0.719308
seq_s_6699	46329	intergenic	0.385362
seq_s_6699	46330	intergenic	0.385362
seq_s_6699	46331	intergenic	0.385362
seq_s_6699	46334	intergenic	0.326403
seq_s_6699	46340	intergenic	0.326403
seq_s_6699	46345	intergenic	0.380863
seq_s_6699	46346	intergenic	0.452485
seq_s_6699	46347	intergenic	0.427406
seq_s_6699	46348	intergenic	0.427406
seq_s_6699	46352	intergenic	0.19861
seq_s_6699	46363	intergenic	0.43934
seq_s_6699	46364	intergenic	0.43934
seq_s_6699	46367	intergenic	0.245136
seq_s_6699	46368	intergenic	0.255482
seq_s_6699	46371	intergenic	0.43193
seq_s_6699	46377	intergenic	0.600511
seq_s_6699	46378	intergenic	0.382254
seq_s_6699	46380	intergenic	0.0615312
seq_s_6699	46383	intergenic	0.528471
seq_s_6699	46386	intergenic	0.785115
seq_s_6699	46387	intergenic	0.555635
seq_s_6699	46395	intergenic	0.517444
seq_s_6699	46412	intergenic	0.809927
seq_s_6699	46413	intergenic	0.415839
seq_s_6699	46417	intergenic	0.782684
seq_s_6699	46418	intergenic	0.512931
seq_s_6699	46421	intergenic	0.705137
seq_s_6699	46427	intergenic	1.07658
seq_s_6699	46429	intergenic	1.03953
seq_s_6699	46430	intergenic	1.11923
seq_s_6699	46436	intergenic	1.15282
seq_s_6699	46440	intergenic	1.13453
seq_s_6699	46441	intergenic	1.13453
seq_s_6699	46448	intergenic	0.927414
seq_s_6699	46451	intergenic	1.11863
seq_s_6699	46453	intergenic	1.11863
seq_s_6699	46464	intergenic	1.28537
seq_s_6699	46468	intergenic	1.39098
seq_s_6699	46475	intergenic	1.22604
seq_s_6699	46478	intergenic	1.55777
seq_s_6699	46486	intergenic	1.33247
seq_s_6699	46497	intergenic	1.63989
seq_s_6699	46502	intergenic	1.34307
seq_s_6699	46515	intergenic	1.34307
seq_s_6699	46516	intergenic	1.34307
seq_s_6699	46519	intergenic	1.5151
seq_s_6699	46523	intergenic	1.43958
seq_s_6699	46684	intergenic	1.46474
seq_s_6699	46696	intergenic	1.46474
seq_s_6699	46698	intergenic	1.46474
seq_s_6699	46701	intergenic	1.46474
seq_s_6699	46704	intergenic	1.61501
seq_s_6699	46715	intergenic	1.19709
seq_s_6699	46722	intergenic	1.29541
seq_s_6699	46725	intergenic	1.20778
seq_s_6699	46728	intergenic	1.14002
seq_s_6699	46735	intergenic	1.34244
seq_s_6699	46738	intergenic	1.04868
seq_s_6699	46740	intergenic	1.25217
seq_s_6699	46755	intergenic	1.20472
seq_s_6699	46759	intergenic	0.760387
seq_s_6699	46766	intergenic	1.01191
seq_s_6699	46777	intergenic	0.632905
seq_s_6699	46786	intergenic	0.158953
seq_s_6699	46787	intergenic	0.646172
seq_s_6699	46790	intergenic	0.258903
seq_s_6699	46795	intergenic	0.420655
seq_s_6699	46798	intergenic	0.249724
seq_s_6699	46819	intergenic	0.249724
seq_s_6699	46820	intergenic	0.249724
seq_s_6699	46834	intergenic	0.351419
seq_s_6699	47080	intergenic	0.203866
seq_s_6699	47084	intergenic	-0.0797765
seq_s_6699	47090	intergenic	-0.0690871
seq_s_6699	47141	intergenic	0.01913
seq_s_6699	47142	intergenic	-0.0391001
seq_s_6699	47153	intergenic	-0.0201075
seq_s_6699	47159	intergenic	0.016075
seq_s_6699	47166	intergenic	0.016075
seq_s_6699	47184	intergenic	0.112951
seq_s_6699	47224	intergenic	-0.399125
seq_s_6699	47229	intergenic	-0.0180242
seq_s_6699	47230	intergenic	0.0201288
seq_s_6699	47236	intergenic	0.396608
seq_s_6699	47239	intergenic	0.54888
seq_s_6699	47241	intergenic	0.177412
seq_s_6699	47249	intergenic	0.191124
seq_s_6699	47250	intergenic	0.14125
seq_s_6699	47255	intergenic	0.265675
seq_s_6699	47259	intergenic	0.275545
seq_s_6699	47286	intergenic	0.279604
seq_s_6699	47290	intergenic	0.116457
seq_s_6699	47306	intergenic	0.248823
seq_s_6699	47307	intergenic	0.247055
seq_s_6699	47308	intergenic	0.0657507
seq_s_6699	47311	intergenic	0.12107
seq_s_6699	47316	intergenic	-0.270337
seq_s_6699	47317	intergenic	-0.144613
seq_s_6699	47320	intergenic	-0.135071
seq_s_6699	47327	intergenic	0.125721
seq_s_6699	47331	intergenic	0.194311
seq_s_6699	47332	intergenic	0.230257
seq_s_6699	47335	intergenic	0.307657
seq_s_6699	47337	intergenic	0.128068
seq_s_6699	47339	intergenic	0.179099
seq_s_6699	47346	intergenic	0.179099
seq_s_6699	47347	intergenic	0.700621
seq_s_6699	47349	intergenic	0.130046
seq_s_6699	47378	intergenic	0.130046
seq_s_6699	47380	intergenic	0.292229
seq_s_6699	47386	intergenic	0.17541
seq_s_6699	47390	intergenic	0.291532
seq_s_6699	47409	intergenic	0.312236
seq_s_6699	47412	intergenic	0.228127
seq_s_6699	47418	intergenic	0.33127
seq_s_6699	47419	intergenic	0.255922
seq_s_6699	47421	intergenic	0.193827
seq_s_6699	47422	intergenic	0.22977
seq_s_6699	47425	intergenic	0.226798
seq_s_6699	47426	intergenic	0.251938
seq_s_6699	47427	intergenic	0.277077
seq_s_6699	47429	intergenic	0.393936
seq_s_6699	47433	intergenic	0.393936
seq_s_6699	47440	intergenic	0.287586
seq_s_6699	60845	intergenic	-0.0847321
seq_s_6699	60852	intergenic	0.262866
seq_s_6699	60855	intergenic	0.436392
seq_s_6699	60857	intergenic	0.497525
seq_s_6699	60860	intergenic	0.141769
seq_s_6699	60867	intergenic	0.0802872
seq_s_6699	60871	intergenic	0.0438193
seq_s_6699	60874	intergenic	-0.287624
seq_s_6699	60876	intergenic	-0.491373
seq_s_6699	60891	intergenic	-0.392278
seq_s_6699	60938	intergenic	-0.809487
seq_s_6699	60960	intergenic	-0.571696
seq_s_6699	60964	intergenic	-0.699822
seq_s_6699	60967	intergenic	-0.613653
seq_s_6699	60981	intergenic	-0.198724
seq_s_6699	60982	intergenic	0.0877023
seq_s_6699	60991	intergenic	0.136472
seq_s_6699	61015	intergenic	0.27997
seq_s_6699	61018	intergenic	0.0135259
seq_s_6699	61022	intergenic	-0.016474
seq_s_6699	61023	intergenic	0.145782
seq_s_6699	61029	intergenic	0.376915
seq_s_6699	61030	intergenic	0.365757
seq_s_6699	61033	intergenic	0.394577
seq_s_6699	61051	intergenic	0.693251
seq_s_6699	61054	intergenic	0.659226
seq_s_6699	61059	intergenic	0.718689
seq_s_6699	61062	intergenic	-0.189375
seq_s_6699	61064	intergenic	0.0682803
seq_s_6699	61066	intergenic	0.252764
seq_s_6699	61071	intergenic	-0.0168658
seq_s_6699	61074	intergenic	0.331532
seq_s_6699	61075	intergenic	-0.190402
seq_s_6699	61084	intergenic	0.212695
seq_s_6699	61085	intergenic	0.195216
seq_s_6699	61091	intergenic	0.234432
seq_s_6699	61094	intergenic	0.334616
seq_s_6699	61113	intergenic	0.281453
seq_s_6699	61116	intergenic	-0.040812
seq_s_6699	61123	intergenic	-0.00422345
seq_s_6699	61126	intergenic	-0.363338
seq_s_6699	61128	intergenic	-0.0858396
seq_s_6699	61137	intergenic	-0.0996872
seq_s_6699	61138	intergenic	0.083346
seq_s_6699	61139	intergenic	-0.340553
seq_s_6699	61144	intergenic	-0.179615
seq_s_6699	61145	intergenic	-0.0626308
seq_s_6699	61147	intergenic	-0.385089
seq_s_6699	61155	intergenic	0.281895
seq_s_6699	61161	intergenic	0.41865
seq_s_6699	61162	intergenic	0.361545
seq_s_6699	61169	intergenic	0.2368
seq_s_6699	61184	intergenic	-0.214071
seq_s_6699	61193	intergenic	0.00138335
seq_s_6699	61200	intergenic	-0.0614262
seq_s_6699	61219	intergenic	-0.169491
seq_s_6699	61229	intergenic	0.0961892
seq_s_6699	61236	intergenic	-0.0120819
seq_s_6699	61241	intergenic	0.0312203
seq_s_6699	61246	intergenic	0.123144
seq_s_6699	61249	intergenic	0.0858307
seq_s_6699	61254	intergenic	0.338845
seq_s_6699	61256	intergenic	0.206427
seq_s_6699	61263	intergenic	0.0192732
seq_s_6699	61267	intergenic	0.18421
seq_s_6699	61280	intergenic	-0.0819575
seq_s_6699	61281	intergenic	-0.108497
seq_s_6699	61284	intergenic	0.000726043
seq_s_6699	61290	intergenic	0.0451934
seq_s_6699	61306	intergenic	0.0193303
seq_s_6699	61316	intergenic	-0.0602474
seq_s_6699	61318	intergenic	-0.139141
seq_s_6699	61320	intergenic	-0.0587182
seq_s_6699	61333	intergenic	-0.248375
seq_s_6699	61339	intergenic	-0.132809
seq_s_6699	61340	intergenic	-0.209747
seq_s_6699	61346	intergenic	-0.322825
seq_s_6699	61362	intergenic	-0.413185
seq_s_6699	61363	intergenic	-0.329996
seq_s_6699	61366	intergenic	-0.61696
seq_s_6699	61371	intergenic	-1.07407
seq_s_6699	61373	intergenic	-0.542769
seq_s_6699	61374	intergenic	-0.550149
seq_s_6699	61377	intergenic	0.0285309
seq_s_6699	61380	intergenic	0.083396
seq_s_6699	61385	intergenic	0.0442668
seq_s_6699	61387	intergenic	0.0585063
seq_s_6699	61395	intergenic	-0.0738267
seq_s_6699	61397	intergenic	0.0340352
seq_s_6699	61402	intergenic	-0.0537632
seq_s_6699	61405	intergenic	0.0610191
seq_s_6699	61420	intergenic	0.332793
seq_s_6699	61423	intergenic	0.187177
seq_s_6699	61424	intergenic	-0.128918
seq_s_6699	61428	intergenic	-0.405023
seq_s_6699	61429	intergenic	-0.578905
seq_s_6699	61432	intergenic	-0.499904
seq_s_6699	61435	intergenic	-0.462014
seq_s_6699	61437	intergenic	-0.755368
seq_s_6699	61442	intergenic	-0.993322
seq_s_6699	61444	intergenic	-1.03173
seq_s_6699	61454	intergenic	-0.57338
seq_s_6699	61458	intergenic	-0.641989
seq_s_6699	61460	intergenic	-0.845611
seq_s_6699	61462	intergenic	-0.733598
seq_s_6699	61472	intergenic	-0.831494
seq_s_6699	61474	intergenic	-0.955955
seq_s_6699	61478	intergenic	-0.646002
seq_s_6699	61480	intergenic	-0.875998
seq_s_6699	61481	intergenic	-0.616213
seq_s_6699	61484	intergenic	-0.544413
seq_s_6699	61489	intergenic	-0.388443
seq_s_6699	61492	intergenic	-0.613103
seq_s_6699	61494	intergenic	-0.170075
seq_s_6699	61503	intergenic	-0.253726
seq_s_6699	61504	intergenic	-0.253726
seq_s_6699	61515	intergenic	-0.610047
seq_s_6699	61522	intergenic	-0.436236
seq_s_6699	61524	intergenic	-0.387194
seq_s_6699	61528	intergenic	-0.323401
seq_s_6699	61529	intergenic	-0.534637
seq_s_6699	61536	intergenic	-0.421322
seq_s_6699	61539	intergenic	-0.547049
seq_s_6699	61540	intergenic	-0.53438
seq_s_6699	61547	intergenic	-0.353169
seq_s_6699	61549	intergenic	-0.604105
seq_s_6699	61552	intergenic	-1.03861
seq_s_6699	61553	intergenic	-0.730983
seq_s_6699	61556	intergenic	-0.642118
seq_s_6699	61557	intergenic	-0.646722
seq_s_6699	61558	intergenic	-0.169913
seq_s_6699	61561	intergenic	-0.303345
seq_s_6699	61563	intergenic	-0.114577
seq_s_6699	61567	intergenic	-0.114577
seq_s_6699	61570	intergenic	0.204861
seq_s_6699	61572	intergenic	0.0057611
seq_s_6699	61573	intergenic	-0.0569099
seq_s_6699	61577	intergenic	0.124554
seq_s_6699	61579	intergenic	0.104313
seq_s_6699	61581	intergenic	0.133131
seq_s_6699	61585	intergenic	0.112716
seq_s_6699	61591	intergenic	0.0109333
seq_s_6699	61593	intergenic	-0.417218
seq_s_6699	61595	intergenic	-0.269767
seq_s_6699	61596	intergenic	0.0683313
seq_s_6699	61598	intergenic	0.0865342
seq_s_6699	61600	intergenic	-0.0747557
seq_s_6699	61602	intergenic	-0.0407801
seq_s_6699	61603	intergenic	-0.0407801
seq_s_6699	61604	intergenic	-0.0407801
seq_s_6699	61605	intergenic	0.300011
seq_s_6699	61609	intergenic	0.268617
seq_s_6699	61610	intergenic	0.0405872
seq_s_6699	61617	intergenic	0.191718
seq_s_6699	61620	intergenic	0.389612
seq_s_6699	61627	intergenic	-0.0673637
seq_s_6699	61630	intergenic	0.146794
seq_s_6699	61631	intergenic	1.17342
seq_s_6699	61635	intergenic	0.795701
seq_s_6699	61638	intergenic	0.801588
seq_s_6699	61640	intergenic	0.891276
seq_s_6699	61676	intergenic	0.861867
seq_s_6699	61691	intergenic	0.918152
seq_s_6699	61695	intergenic	0.802451
seq_s_6699	61701	intergenic	0.604853
seq_s_6699	61719	intergenic	0.566803
seq_s_6699	61722	intergenic	0.630953
seq_s_6699	61733	intergenic	0.626571
seq_s_6699	61735	intergenic	0.956232
seq_s_6699	61743	intergenic	0.850269
seq_s_6699	61779	intergenic	1.16679
seq_s_6699	61790	intergenic	1.09861
seq_s_6699	61793	intergenic	1.19451
seq_s_6699	61971	intergenic	1.09732
seq_s_6699	61974	intergenic	0.803673
seq_s_6699	61981	intergenic	0.778556
seq_s_6699	61998	intergenic	0.660379
seq_s_6699	62013	intergenic	0.43221
seq_s_6699	62021	intergenic	0.365638
seq_s_6699	62023	intergenic	0.324197
seq_s_6699	62025	intergenic	0.130584
seq_s_6699	62027	intergenic	0.199518
seq_s_6699	62032	intergenic	0.224735
seq_s_6699	62044	intergenic	-0.0837671
seq_s_6699	62046	intergenic	0.0640824
seq_s_6699	62048	intergenic	-0.105712
seq_s_6699	62051	intergenic	-0.760712
seq_s_6699	62053	intergenic	-0.622494
seq_s_6699	62066	intergenic	-0.624823
seq_s_6699	62077	intergenic	-0.850059
seq_s_6699	62087	intergenic	-0.470397
seq_s_6699	63581	intergenic	-0.756047
seq_s_6699	63607	intergenic	-0.905761
seq_s_6699	63636	intergenic	-0.696223
seq_s_6699	63654	intergenic	-1.15283
seq_s_6699	63657	intergenic	-1.06243
seq_s_6699	63658	intergenic	-0.513914
seq_s_6699	63670	intergenic	-0.973216
seq_s_6699	63673	intergenic	-0.906093
seq_s_6699	63699	intergenic	-1.0237
seq_s_6699	63711	intergenic	-0.845802
seq_s_6699	63766	intergenic	-0.721511
seq_s_6699	63767	intergenic	-0.725666
seq_s_6699	63779	intergenic	-0.796707
seq_s_6699	63783	intergenic	-0.625312
seq_s_6699	63809	intergenic	-0.615411
seq_s_6699	63825	intergenic	-0.615411
seq_s_6699	63874	intergenic	-0.607636
seq_s_6699	63882	intergenic	-0.942924
seq_s_6699	63950	intergenic	-1.015
seq_s_6699	64013	intergenic	-0.591258
seq_s_6699	64032	intergenic	-0.465225
seq_s_6699	64047	intergenic	-0.625488
seq_s_6699	64062	intergenic	-0.45827
seq_s_6699	64064	intergenic	-0.693765
seq_s_6699	64065	intergenic	-0.548947
seq_s_6699	64074	intergenic	-0.541017
seq_s_6699	64492	intergenic	-0.575383
seq_s_6699	64494	intergenic	-0.344441
seq_s_6699	64497	intergenic	-0.364314
seq_s_6699	64503	intergenic	-0.230193
seq_s_6699	64505	intergenic	-0.327094
seq_s_6699	64508	intergenic	-0.292218
seq_s_6699	64510	intergenic	-0.25377
seq_s_6699	64512	intergenic	-0.25377
seq_s_6699	64518	intergenic	-0.25377
seq_s_6699	64519	intergenic	-0.226399
seq_s_6699	64521	intergenic	-0.24692
seq_s_6699	64525	intergenic	-0.336003
seq_s_6699	64533	intergenic	-0.00103266
seq_s_6699	64535	intergenic	0.167354
seq_s_6699	64549	intergenic	0.648843
seq_s_6699	64553	intergenic	0.356226
seq_s_6699	64554	intergenic	0.328488
seq_s_6699	64558	intergenic	0.577022
seq_s_6699	64559	intergenic	0.417344
seq_s_6699	64564	intergenic	0.471888
seq_s_6699	64565	intergenic	0.527848
seq_s_6699	64566	intergenic	0.495504
seq_s_6699	64568	intergenic	0.410957
seq_s_6699	64570	intergenic	0.265843
seq_s_6699	64571	intergenic	0.526853
seq_s_6699	64582	intergenic	0.44842
seq_s_6699	64583	intergenic	0.484101
seq_s_6699	64585	intergenic	0.512464
seq_s_6699	64588	intergenic	0.403708
seq_s_6699	64589	intergenic	0.506151
seq_s_6699	64590	intergenic	0.546347
seq_s_6699	64591	intergenic	0.430665
seq_s_6699	64595	intergenic	0.484555
seq_s_6699	64600	intergenic	0.477991
seq_s_6699	64601	intergenic	0.208178
seq_s_6699	64603	intergenic	0.15714
seq_s_6699	64605	intergenic	0.186481
seq_s_6699	64606	intergenic	0.407719
seq_s_6699	64607	intergenic	0.440708
seq_s_6699	64609	intergenic	0.731456
seq_s_6699	64611	intergenic	0.761813
seq_s_6699	64615	intergenic	0.499909
seq_s_6699	64620	intergenic	0.463918
seq_s_6699	64621	intergenic	0.824282
seq_s_6699	64622	intergenic	0.515782
seq_s_6699	64623	intergenic	0.462184
seq_s_6699	64625	intergenic	0.421731
seq_s_6699	64630	intergenic	0.104671
seq_s_6699	64639	intergenic	0.701351
seq_s_6699	64645	intergenic	0.617188
seq_s_6699	64647	intergenic	0.343453
seq_s_6699	64648	intergenic	0.48549
seq_s_6699	64650	intergenic	0.471438
seq_s_6699	64652	intergenic	0.528736
seq_s_6699	64655	intergenic	0.0611007
seq_s_6699	64656	intergenic	0.670012
seq_s_6699	64660	intergenic	0.744147
seq_s_6699	64663	intergenic	0.741305
seq_s_6699	64664	intergenic	0.387323
seq_s_6699	64668	intergenic	0.434021
seq_s_6699	64672	intergenic	0.443408
seq_s_6699	64673	intergenic	0.125557
seq_s_6699	64678	intergenic	0.298986
seq_s_6699	64679	intergenic	0.481663
seq_s_6699	64685	intergenic	0.49635
seq_s_6699	64687	intergenic	0.242493
seq_s_6699	64696	intergenic	0.512148
seq_s_6699	64697	intergenic	0.456439
seq_s_6699	64698	intergenic	0.456439
seq_s_6699	64701	intergenic	0.284033
seq_s_6699	64704	intergenic	0.260972
seq_s_6699	64705	intergenic	0.347727
seq_s_6699	64710	intergenic	0.204988
seq_s_6699	64713	intergenic	0.215056
seq_s_6699	64715	intergenic	0.21063
seq_s_6699	64720	intergenic	0.0246935
seq_s_6699	64721	intergenic	0.093889
seq_s_6699	64726	intergenic	-0.493548
seq_s_6699	64729	intergenic	-0.37429
seq_s_6699	64735	intergenic	-0.0627686
seq_s_6699	64742	intergenic	-0.280219
seq_s_6699	64743	intergenic	-0.254988
seq_s_6699	64748	intergenic	0.183953
seq_s_6699	67673	intergenic	0.241609
seq_s_6699	67682	intergenic	0.181623
seq_s_6699	67704	intergenic	0.249272
seq_s_6699	67709	intergenic	0.182099
seq_s_6699	67712	intergenic	0.125307
seq_s_6699	67716	intergenic	0.142647
seq_s_6699	67730	intergenic	0.142647
seq_s_6699	67733	intergenic	-0.231127
seq_s_6699	67736	intergenic	-0.20636
seq_s_6699	67741	intergenic	0.00513571
seq_s_6699	67748	intergenic	-0.0403027
seq_s_6699	67754	intergenic	-0.017629
seq_s_6699	67755	intergenic	0.0716492
seq_s_6699	67756	intergenic	0.0716492
seq_s_6699	67759	intergenic	0.0432637
seq_s_6699	67762	intergenic	0.0526372
seq_s_6699	67764	intergenic	0.219359
seq_s_6699	67765	intergenic	0.0720435
seq_s_6699	67768	intergenic	-0.0444822
seq_s_6699	67772	intergenic	-0.103727
seq_s_6699	67823	intergenic	-0.175897
seq_s_6699	67832	intergenic	-0.195599
seq_s_6699	67836	intergenic	-0.168254
seq_s_6699	67839	intergenic	-0.180721
seq_s_6699	67851	intergenic	-0.0140681
seq_s_6699	67856	intergenic	-0.0236398
seq_s_6699	67861	intergenic	-0.0750673
seq_s_6699	67862	intergenic	-0.077357
seq_s_6699	67865	intergenic	-0.077357
seq_s_6699	67876	intergenic	-0.0867984
seq_s_6699	67881	intergenic	-0.303968
seq_s_6699	67889	intergenic	-0.122138
seq_s_6699	67897	intergenic	-0.0815263
seq_s_6699	67900	intergenic	-0.140124
seq_s_6699	67902	intergenic	-0.216131
seq_s_6699	67904	intergenic	-0.373222
seq_s_6699	67915	intergenic	-0.45096
seq_s_6699	67917	intergenic	-0.334342
seq_s_6699	67919	intergenic	-0.466682
seq_s_6699	67923	intergenic	-0.566075
seq_s_6699	67924	intergenic	-0.562328
seq_s_6699	67925	intergenic	-0.528034
seq_s_6699	67931	intergenic	-0.478228
seq_s_6699	68002	intergenic	-0.875469
seq_s_6699	68008	intergenic	-1.14621
seq_s_6699	68009	intergenic	-0.999603
seq_s_6699	68011	intergenic	-0.686975
seq_s_6699	68016	intergenic	-0.700943
seq_s_6699	68018	intergenic	-0.769166
seq_s_6699	68019	intergenic	-0.63052
seq_s_6699	68022	intergenic	-0.624354
seq_s_6699	68026	intergenic	-0.710252
seq_s_6699	68028	intergenic	-0.785782
seq_s_6699	68052	intergenic	-0.977338
seq_s_6699	68061	intergenic	-0.924108
seq_s_6699	68074	intergenic	-0.813846
seq_s_6699	68081	intergenic	-0.825756
seq_s_6699	68134	intergenic	-0.780438
seq_s_6699	68144	intergenic	-0.641235
seq_s_6699	68145	intergenic	-0.674311
seq_s_6699	68161	intergenic	-0.473023
seq_s_6699	68165	intergenic	-0.622331
seq_s_6699	68169	intergenic	-0.497307
seq_s_6699	68170	intergenic	-0.473036
seq_s_6699	68209	intergenic	-0.792565
seq_s_6699	68217	intergenic	-0.635728
seq_s_6699	68219	intergenic	-0.644827
seq_s_6699	68220	intergenic	-0.886041
seq_s_6699	68251	intergenic	-0.517789
seq_s_6699	68260	intergenic	-0.658985
seq_s_6699	68262	intergenic	-0.362137
seq_s_6699	68263	intergenic	-0.338926
seq_s_6699	68277	intergenic	-0.319991
seq_s_6699	68279	intergenic	-0.309578
seq_s_6699	68280	intergenic	-0.136901
seq_s_6699	68289	intergenic	-0.0970437
seq_s_6699	68530	intergenic	-0.169637
seq_s_6699	68531	intergenic	-0.133842
seq_s_6699	68533	intergenic	-0.0795347
seq_s_6699	68534	intergenic	-0.18004
seq_s_6699	68552	intergenic	-0.116374
seq_s_6699	68560	intergenic	-0.0818319
seq_s_6699	68561	intergenic	-0.0458966
seq_s_6699	68568	intergenic	-0.0344677
seq_s_6699	68571	intergenic	0.0101925
seq_s_6699	68573	intergenic	-0.0759956
seq_s_6699	68578	intergenic	-0.034224
seq_s_6699	68579	intergenic	-0.0125247
seq_s_6699	68582	intergenic	0.0461685
seq_s_6699	68584	intergenic	0.172387
seq_s_6699	68659	intergenic	0.114304
seq_s_6699	68661	intergenic	0.199328
seq_s_6699	68678	intergenic	0.164366
seq_s_6699	68679	intergenic	0.164366
seq_s_6699	68684	intergenic	0.338836
seq_s_6699	68695	intergenic	0.444197
seq_s_6699	68700	intergenic	0.373869
seq_s_6699	68712	intergenic	0.301973
seq_s_6699	68716	intergenic	0.353164
seq_s_6699	68718	intergenic	0.486628
seq_s_6699	68719	intergenic	0.381032
seq_s_6699	68728	intergenic	-0.0659764
seq_s_6699	68732	intergenic	-0.106922
seq_s_6699	68734	intergenic	-0.107381
seq_s_6699	68762	intergenic	-0.498828
seq_s_6699	69087	intergenic	-0.398865
seq_s_6699	69088	intergenic	-0.380868
seq_s_6699	69094	intergenic	-0.249615
seq_s_6699	69097	intergenic	-0.512887
seq_s_6699	69100	intergenic	-0.404202
seq_s_6699	69101	intergenic	-0.227078
seq_s_6699	69123	intergenic	-0.0652023
seq_s_6699	69124	intergenic	0.145271
seq_s_6699	69126	intergenic	0.188405
seq_s_6699	69244	intergenic	0.301505
seq_s_6699	69260	intergenic	0.697167
seq_s_6699	69261	intergenic	0.430441
seq_s_6699	69269	intergenic	0.396875
seq_s_6699	69270	intergenic	0.351843
seq_s_6699	69275	intergenic	0.41131
seq_s_6699	69276	intergenic	0.381307
seq_s_6699	69277	intergenic	0.394687
seq_s_6699	69278	intergenic	0.542415
seq_s_6699	69281	intergenic	0.712849
seq_s_6699	69283	intergenic	0.836973
seq_s_6699	69284	intergenic	0.774556
seq_s_6699	69285	intergenic	0.859809
seq_s_6699	75223	intergenic	0.92338
seq_s_6699	75230	intergenic	1.11981
seq_s_6699	75237	intergenic	0.896151
seq_s_6699	75240	intergenic	0.73951
seq_s_6699	75246	intergenic	0.817111
seq_s_6699	75248	intergenic	0.926816
seq_s_6699	75249	intergenic	0.271273
seq_s_6699	75254	intergenic	0.866627
seq_s_6699	75257	intergenic	1.16616
seq_s_6699	75258	intergenic	1.20786
seq_s_6699	75259	intergenic	0.455395
seq_s_6699	75403	intergenic	1.00914
seq_s_6699	75411	intergenic	0.514205
seq_s_6699	75416	intergenic	0.304962
seq_s_6699	75422	intergenic	-0.00188621
seq_s_6699	75424	intergenic	0.218878
seq_s_6699	75434	intergenic	0.174029
seq_s_6699	75437	intergenic	0.0478817
seq_s_6699	75444	intergenic	0.0680752
seq_s_6699	75445	intergenic	-0.103
seq_s_6699	75447	intergenic	0.0369284
[truncated: 10,987 more rows]
