# Supplementary material for: Ecological genomics in the Northern krill uncovers loci for local adaptation across ocean basins
Source: Nat Commun. 2024 Aug 1;15:6297. doi: 10.1038/s41467-024-50239-7 (PMC11294593; doi:10.1038/s41467-024-50239-7)
Supplement: Supplementary file 15 — Source Data [file 41467_2024_50239_MOESM15_ESM.zip › Source_data/Source_data.Fig_S25/Source_data.Fig_S25B/iii.Frequenin.COM_SPAL_1_020600_XLOC_069996.xpnsl.snps.tsv]

CHROM	POS	TYPE	xpnsl
seq_s_369	500013	intergenic	-0.750234
seq_s_369	500023	intergenic	-1.15908
seq_s_369	500024	intergenic	-1.12198
seq_s_369	500035	intergenic	-1.0333
seq_s_369	500037	intergenic	-0.992175
seq_s_369	500046	intergenic	-1.30459
seq_s_369	500049	intergenic	-1.23241
seq_s_369	500054	intergenic	-1.14236
seq_s_369	500410	intergenic	-0.799138
seq_s_369	500413	intergenic	-0.819788
seq_s_369	500415	intergenic	-0.855729
seq_s_369	500432	intergenic	-0.957388
seq_s_369	500434	intergenic	-1.05877
seq_s_369	500437	intergenic	-1.02209
seq_s_369	500439	intergenic	-0.834794
seq_s_369	500458	intergenic	-0.626242
seq_s_369	500467	intergenic	-0.565142
seq_s_369	500472	intergenic	-0.309597
seq_s_369	500474	intergenic	-0.487127
seq_s_369	500491	intergenic	-0.543321
seq_s_369	500495	intergenic	-0.766144
seq_s_369	500497	intergenic	-0.696244
seq_s_369	500501	intergenic	-0.71927
seq_s_369	500514	intergenic	-0.700929
seq_s_369	500516	intergenic	-0.559311
seq_s_369	500523	intergenic	-0.481753
seq_s_369	500526	intergenic	-0.823651
seq_s_369	500528	intergenic	-1.03799
seq_s_369	500534	intergenic	-0.58305
seq_s_369	500535	intergenic	-0.683553
seq_s_369	500540	intergenic	-0.638763
seq_s_369	500542	intergenic	-0.634533
seq_s_369	500543	intergenic	-0.360764
seq_s_369	500545	intergenic	-0.451682
seq_s_369	500546	intergenic	-0.423077
seq_s_369	500547	intergenic	-0.372417
seq_s_369	500557	intergenic	-0.448517
seq_s_369	500565	intergenic	-0.443142
seq_s_369	500567	intergenic	-0.528233
seq_s_369	500568	intergenic	-0.389785
seq_s_369	500572	intergenic	-0.396154
seq_s_369	500575	intergenic	-0.317527
seq_s_369	500577	intergenic	-0.174136
seq_s_369	500581	intergenic	-0.215392
seq_s_369	500583	intergenic	-0.362754
seq_s_369	500586	intergenic	-0.173153
seq_s_369	500593	intergenic	-0.186054
seq_s_369	500595	intergenic	-0.0808093
seq_s_369	500597	intergenic	-0.135174
seq_s_369	500599	intergenic	-0.063523
seq_s_369	500603	intergenic	0.0237763
seq_s_369	500605	intergenic	0.00143496
seq_s_369	500606	intergenic	-0.16109
seq_s_369	500607	intergenic	-0.118504
seq_s_369	500612	intergenic	0.0675709
seq_s_369	500614	intergenic	-0.0145401
seq_s_369	500619	intergenic	-0.105171
seq_s_369	500624	intergenic	-0.0459462
seq_s_369	500626	intergenic	0.185503
seq_s_369	500628	intergenic	0.383589
seq_s_369	500629	intergenic	0.42393
seq_s_369	500631	intergenic	0.437175
seq_s_369	500633	intergenic	0.484351
seq_s_369	500639	intergenic	0.389785
seq_s_369	500641	intergenic	0.436395
seq_s_369	500655	intergenic	0.494568
seq_s_369	500661	intergenic	0.205659
seq_s_369	500665	intergenic	-0.0500659
seq_s_369	500675	intergenic	0.101195
seq_s_369	500679	intergenic	0.113512
seq_s_369	500680	intergenic	0.166446
seq_s_369	500682	intergenic	0.131274
seq_s_369	500685	intergenic	0.171865
seq_s_369	500700	intergenic	0.159648
seq_s_369	500739	intergenic	0.175772
seq_s_369	500753	intergenic	0.23521
seq_s_369	500754	intergenic	0.0838976
seq_s_369	500755	intergenic	0.0131232
seq_s_369	500760	intergenic	0.0824184
seq_s_369	500762	intergenic	0.0963154
seq_s_369	500763	intergenic	0.264847
seq_s_369	500777	intergenic	0.259798
seq_s_369	500778	intergenic	0.443161
seq_s_369	500798	intergenic	-0.100721
seq_s_369	500799	intergenic	-0.171923
seq_s_369	500803	intergenic	-0.30977
seq_s_369	500804	intergenic	-0.332972
seq_s_369	500824	intergenic	-0.444997
seq_s_369	500825	intergenic	-0.878253
seq_s_369	500841	intergenic	-0.714313
seq_s_369	500845	intergenic	-0.817085
seq_s_369	500857	intergenic	-0.732837
seq_s_369	500861	intergenic	-0.869948
seq_s_369	500869	intergenic	-0.878484
seq_s_369	500871	intergenic	-0.59432
seq_s_369	500887	intergenic	-0.66547
seq_s_369	509188	intergenic	-0.882483
seq_s_369	509193	intergenic	-0.696665
seq_s_369	509202	intergenic	-0.836404
seq_s_369	509203	intergenic	-0.532045
seq_s_369	509213	intergenic	-0.771087
seq_s_369	509214	intergenic	-0.798697
seq_s_369	509357	intergenic	-1.25625
seq_s_369	509358	intergenic	-1.03521
seq_s_369	509368	intergenic	-0.632625
seq_s_369	509373	intergenic	-0.605192
seq_s_369	509381	intergenic	-0.96885
seq_s_369	509385	intergenic	-1.23826
seq_s_369	509398	intergenic	-1.01039
seq_s_369	509401	intergenic	-1.27467
seq_s_369	509453	intergenic	-1.03498
seq_s_369	509473	intergenic	-0.751375
seq_s_369	509491	intergenic	-0.488705
seq_s_369	509511	intergenic	-0.383743
seq_s_369	509524	intergenic	-0.277341
seq_s_369	509542	intergenic	-0.392514
seq_s_369	509571	intergenic	-0.484837
seq_s_369	509572	intergenic	-0.637786
seq_s_369	509576	intergenic	-0.521112
seq_s_369	509583	intergenic	-0.263972
seq_s_369	509592	intergenic	-0.352829
seq_s_369	509595	intergenic	-0.45744
seq_s_369	509612	intergenic	-0.327812
seq_s_369	509613	intergenic	-0.327812
seq_s_369	509631	intergenic	-0.416154
seq_s_369	509633	intergenic	-0.529018
seq_s_369	509639	intergenic	-0.293162
seq_s_369	511230	intergenic	-0.0412275
seq_s_369	511235	intergenic	0.445277
seq_s_369	511249	intergenic	0.148019
seq_s_369	511261	intergenic	0.142277
seq_s_369	511268	intergenic	0.121942
seq_s_369	511278	intergenic	0.167953
seq_s_369	511287	intergenic	0.148735
seq_s_369	511300	intergenic	0.132902
seq_s_369	511316	intergenic	0.00785796
seq_s_369	511318	intergenic	0.136803
seq_s_369	511326	intergenic	0.0361897
seq_s_369	511328	intergenic	-0.0802966
seq_s_369	511341	intergenic	0.0738481
seq_s_369	511477	intergenic	0.165425
seq_s_369	511503	intergenic	0.136993
seq_s_369	511530	intergenic	0.311967
seq_s_369	511541	intergenic	0.108809
seq_s_369	511555	intergenic	0.400307
seq_s_369	511559	intergenic	0.61077
seq_s_369	511575	intergenic	0.448558
seq_s_369	511579	intergenic	0.465659
seq_s_369	511581	intergenic	0.64887
seq_s_369	511584	intergenic	0.822143
seq_s_369	511589	intergenic	0.631469
seq_s_369	511593	intergenic	0.653711
seq_s_369	511608	intergenic	0.246465
seq_s_369	511613	intergenic	0.387536
seq_s_369	511621	intergenic	0.19736
seq_s_369	511626	intergenic	0.344735
seq_s_369	511644	intergenic	0.0630063
seq_s_369	511657	intergenic	-0.299285
seq_s_369	511663	intergenic	-0.0847599
seq_s_369	511689	intergenic	0.0750204
seq_s_369	511704	intergenic	0.783791
seq_s_369	511747	intergenic	0.818999
seq_s_369	511749	intergenic	0.0868118
seq_s_369	511805	intergenic	0.168599
seq_s_369	511809	intergenic	-0.482972
seq_s_369	511811	intergenic	-0.547553
seq_s_369	511854	intergenic	-0.213183
seq_s_369	511856	intergenic	-0.478856
seq_s_369	511859	intergenic	0.131309
seq_s_369	512034	intergenic	0.0265492
seq_s_369	512057	intergenic	0.154891
seq_s_369	512058	intergenic	0.492518
seq_s_369	514380	intergenic	0.556361
seq_s_369	514387	intergenic	0.797412
seq_s_369	514389	intergenic	0.940017
seq_s_369	514390	intergenic	0.663993
seq_s_369	516537	intergenic	0.729008
seq_s_369	516543	intergenic	0.331785
seq_s_369	516546	intergenic	0.361184
seq_s_369	516580	intergenic	0.327766
seq_s_369	516594	intergenic	0.39298
seq_s_369	516600	intergenic	0.514575
seq_s_369	516604	intergenic	0.514575
seq_s_369	516667	intergenic	0.472959
seq_s_369	516668	intergenic	0.472959
seq_s_369	516674	intergenic	0.465972
seq_s_369	516676	intergenic	0.339852
seq_s_369	520626	intergenic	0.272476
seq_s_369	520649	intergenic	0.276856
seq_s_369	520656	intergenic	0.403151
seq_s_369	520708	intergenic	0.400769
seq_s_369	520709	intergenic	0.192583
seq_s_369	520721	intergenic	0.0524523
seq_s_369	520727	intergenic	0.0129731
seq_s_369	520739	intergenic	-0.12388
seq_s_369	520752	intergenic	-0.0936308
seq_s_369	520753	intergenic	-0.322696
seq_s_369	520766	intergenic	-0.322696
seq_s_369	520767	intergenic	-0.516823
seq_s_369	520768	intergenic	-0.142875
seq_s_369	520769	intergenic	-0.23242
seq_s_369	520782	intergenic	-0.0818394
seq_s_369	520787	intergenic	-0.0666031
seq_s_369	520790	intergenic	-0.0821585
seq_s_369	520802	intergenic	-0.280488
seq_s_369	520808	intergenic	-0.252629
seq_s_369	520818	intergenic	-0.280109
seq_s_369	520820	intergenic	-0.244896
seq_s_369	520821	intergenic	-0.244896
seq_s_369	520826	intergenic	-0.305189
seq_s_369	520833	intergenic	-0.377582
seq_s_369	520835	intergenic	-0.146264
seq_s_369	520837	intergenic	-0.165193
seq_s_369	520844	intergenic	-0.147906
seq_s_369	520847	intergenic	-0.147906
seq_s_369	520863	intergenic	-0.0663648
seq_s_369	520868	intergenic	-0.0735076
seq_s_369	520871	intergenic	-0.0908033
seq_s_369	520873	intergenic	-0.0766128
seq_s_369	520876	intergenic	-0.0798253
seq_s_369	520877	intergenic	-0.0988492
seq_s_369	520878	intergenic	-0.0414679
seq_s_369	520910	intergenic	0.0559581
seq_s_369	520915	intergenic	-0.0203594
seq_s_369	520924	intergenic	0.040864
seq_s_369	520927	intergenic	0.0418506
seq_s_369	520928	intergenic	0.128922
seq_s_369	520929	intergenic	0.299821
seq_s_369	520949	intergenic	0.209984
seq_s_369	520953	intergenic	0.129739
seq_s_369	520955	intergenic	0.264021
seq_s_369	520959	intergenic	0.523519
seq_s_369	521289	intergenic	0.464417
seq_s_369	521307	intergenic	-0.221445
seq_s_369	521319	intergenic	-0.350061
seq_s_369	521321	intergenic	-0.457704
seq_s_369	521322	intergenic	-0.45732
seq_s_369	521361	intergenic	-0.329233
seq_s_369	521424	intergenic	-0.26562
seq_s_369	521488	intergenic	-0.383539
seq_s_369	521679	intergenic	-0.292574
seq_s_369	521688	intergenic	-0.276256
seq_s_369	521712	intergenic	-0.256941
seq_s_369	521725	intergenic	-0.309389
seq_s_369	521740	intergenic	-0.262086
seq_s_369	521751	intergenic	-0.390661
seq_s_369	521762	intergenic	-0.344334
seq_s_369	521768	intergenic	-0.325948
seq_s_369	521771	intergenic	-0.269756
seq_s_369	521810	intergenic	-0.364962
seq_s_369	522221	intergenic	-0.419595
seq_s_369	522223	intergenic	-0.698675
seq_s_369	522224	intergenic	-0.666597
seq_s_369	522228	intergenic	-0.542842
seq_s_369	522232	intergenic	-0.495718
seq_s_369	522234	intergenic	-0.690947
seq_s_369	522235	intergenic	-0.234181
seq_s_369	522245	intergenic	-0.236755
seq_s_369	522246	intergenic	-0.27098
seq_s_369	522247	intergenic	-0.346808
seq_s_369	522257	intergenic	-0.920292
seq_s_369	522262	intergenic	-0.806961
seq_s_369	522263	intergenic	-0.340263
seq_s_369	522286	intergenic	-0.379371
seq_s_369	522290	intergenic	-0.47205
seq_s_369	522292	intergenic	-0.568302
seq_s_369	522302	intergenic	-0.569248
seq_s_369	522305	intergenic	-0.551286
seq_s_369	522306	intergenic	-0.541895
seq_s_369	522312	intergenic	-0.547027
seq_s_369	522313	intergenic	-0.494664
seq_s_369	522314	intergenic	-0.353283
seq_s_369	522318	intergenic	-0.393901
seq_s_369	522320	intergenic	-0.393901
seq_s_369	522323	intergenic	-0.391904
seq_s_369	522324	intergenic	-0.486403
seq_s_369	522325	intergenic	-0.451618
seq_s_369	522327	intergenic	-0.392668
seq_s_369	522328	intergenic	-0.609117
seq_s_369	522333	intergenic	-0.52053
seq_s_369	522334	intergenic	-0.466479
seq_s_369	522340	intergenic	-0.474774
seq_s_369	522341	intergenic	-0.7202
seq_s_369	522343	intergenic	-0.889443
seq_s_369	522344	intergenic	-0.953823
seq_s_369	522346	intergenic	-0.700087
seq_s_369	522351	intergenic	-0.623614
seq_s_369	522352	intergenic	-0.556072
seq_s_369	522355	intergenic	-0.665022
seq_s_369	522357	intergenic	-0.390277
seq_s_369	522360	intergenic	-0.317396
seq_s_369	522364	intergenic	-0.273511
seq_s_369	522365	intergenic	-0.19884
seq_s_369	522368	intergenic	0.0585677
seq_s_369	522375	intergenic	-0.308273
seq_s_369	522378	intergenic	-0.26659
seq_s_369	522379	intergenic	-0.335444
seq_s_369	522389	intergenic	-0.366131
seq_s_369	522392	intergenic	-0.418916
seq_s_369	522398	intergenic	-0.400434
seq_s_369	522403	intergenic	-0.369012
seq_s_369	522407	intergenic	-0.534981
seq_s_369	522410	intergenic	-0.228071
seq_s_369	522547	intergenic	-0.254789
seq_s_369	522551	intergenic	-0.254789
seq_s_369	522560	intergenic	-0.040647
seq_s_369	522562	intergenic	-0.0403984
seq_s_369	522580	intergenic	-0.0468405
seq_s_369	522602	intergenic	-0.0191269
seq_s_369	522603	intergenic	-0.147605
seq_s_369	522605	intergenic	-0.188181
seq_s_369	522614	intergenic	-0.131759
seq_s_369	522629	intergenic	-0.0169921
seq_s_369	522630	intergenic	-0.0768688
seq_s_369	522632	intergenic	-0.291643
seq_s_369	522638	intergenic	-0.268215
seq_s_369	522643	intergenic	-0.42745
seq_s_369	522647	intergenic	-0.522691
seq_s_369	522648	intergenic	-0.323689
seq_s_369	522654	intergenic	-0.581617
seq_s_369	522657	intergenic	-0.318169
seq_s_369	522660	intergenic	-0.531767
seq_s_369	522662	intergenic	-0.329066
seq_s_369	522663	intergenic	-0.341199
seq_s_369	522665	intergenic	-0.45169
seq_s_369	522669	intergenic	-0.385378
seq_s_369	522670	intergenic	-0.396914
seq_s_369	522671	intergenic	-0.321782
seq_s_369	522672	intergenic	-0.486249
seq_s_369	522674	intergenic	-0.41412
seq_s_369	522676	intergenic	-0.36217
seq_s_369	522681	intergenic	-0.509376
seq_s_369	522684	intergenic	-0.509376
seq_s_369	522687	intergenic	-0.379571
seq_s_369	522693	intergenic	-0.337709
seq_s_369	522694	intergenic	-0.44479
seq_s_369	522695	intergenic	-0.334036
seq_s_369	522707	intergenic	-0.414867
seq_s_369	522712	intergenic	-0.365831
seq_s_369	522713	intergenic	-0.405481
seq_s_369	522715	intergenic	-0.417702
seq_s_369	522719	intergenic	-0.323135
seq_s_369	522724	intergenic	-0.542337
seq_s_369	522728	intergenic	-0.54549
seq_s_369	522730	intergenic	-0.455541
seq_s_369	522740	intergenic	-0.472542
seq_s_369	522742	intergenic	-0.336696
seq_s_369	522770	intergenic	-0.324883
seq_s_369	522776	intergenic	-0.225823
seq_s_369	522780	intergenic	-0.260393
seq_s_369	522782	intergenic	-0.273821
seq_s_369	522783	intergenic	-0.273821
seq_s_369	522800	intergenic	-0.383239
seq_s_369	522801	intergenic	-0.396715
seq_s_369	522810	intergenic	-0.271946
seq_s_369	522817	intergenic	-0.271946
seq_s_369	522826	intergenic	-0.262556
seq_s_369	522847	intergenic	-0.353201
seq_s_369	522848	intergenic	-0.339783
seq_s_369	522850	intergenic	-0.445704
seq_s_369	522860	intergenic	-0.611677
seq_s_369	522918	intergenic	-0.434136
seq_s_369	522953	intergenic	-0.24523
seq_s_369	522958	intergenic	-0.24523
seq_s_369	522970	intergenic	-0.266389
seq_s_369	522971	intergenic	-0.044127
seq_s_369	523004	intergenic	-0.144782
seq_s_369	523018	intergenic	0.0688169
seq_s_369	523020	intergenic	0.289439
seq_s_369	523023	intergenic	0.184221
seq_s_369	523024	intergenic	0.31417
seq_s_369	523026	intergenic	0.268194
seq_s_369	523031	intergenic	0.280173
seq_s_369	523032	intergenic	0.280173
seq_s_369	523034	intergenic	0.111592
seq_s_369	523038	intergenic	0.0161585
seq_s_369	523039	intergenic	0.353225
seq_s_369	523040	intergenic	0.353225
seq_s_369	523043	intergenic	0.529718
seq_s_369	523044	intergenic	0.685535
seq_s_369	523048	intergenic	0.819766
seq_s_369	523049	intergenic	0.789332
seq_s_369	523052	intergenic	0.732461
seq_s_369	523056	intergenic	0.835133
seq_s_369	523057	intergenic	0.856108
seq_s_369	523058	intergenic	0.833429
seq_s_369	523061	intergenic	1.18983
seq_s_369	523069	intergenic	0.921567
seq_s_369	523070	intergenic	0.889714
seq_s_369	523071	intergenic	0.799816
seq_s_369	523073	intergenic	0.870293
seq_s_369	523074	intergenic	0.694704
seq_s_369	523079	intergenic	0.809425
seq_s_369	523082	intergenic	0.795756
seq_s_369	523083	intergenic	0.79418
seq_s_369	523084	intergenic	0.705082
seq_s_369	523085	intergenic	0.789542
seq_s_369	523086	intergenic	0.76104
seq_s_369	523087	intergenic	0.45546
seq_s_369	523089	intergenic	0.389402
seq_s_369	523090	intergenic	0.640682
seq_s_369	523091	intergenic	0.588954
seq_s_369	523092	intergenic	0.715373
seq_s_369	523094	intergenic	1.01042
seq_s_369	523095	intergenic	1.01042
seq_s_369	523096	intergenic	0.563895
seq_s_369	523103	intergenic	0.622639
seq_s_369	523105	intergenic	0.566243
seq_s_369	523113	intergenic	0.59068
seq_s_369	523116	intergenic	0.390542
seq_s_369	523118	intergenic	0.107841
seq_s_369	523121	intergenic	0.299276
seq_s_369	523124	intergenic	0.256832
seq_s_369	523126	intergenic	0.260521
seq_s_369	523127	intergenic	0.070957
seq_s_369	523130	intergenic	0.284936
seq_s_369	523131	intergenic	0.160061
seq_s_369	523132	intergenic	0.162932
seq_s_369	523135	intergenic	-0.549725
seq_s_369	523136	intergenic	-0.206521
seq_s_369	523138	intergenic	-0.229288
seq_s_369	523142	intergenic	-0.303636
seq_s_369	523147	intergenic	-0.361541
seq_s_369	523148	intergenic	-0.378036
seq_s_369	523149	intergenic	-0.548143
seq_s_369	523151	intergenic	-0.417859
seq_s_369	523157	intergenic	-0.391989
seq_s_369	523158	intergenic	-0.387144
seq_s_369	523159	intergenic	-0.455834
seq_s_369	523164	intergenic	-0.455834
seq_s_369	523168	intergenic	-0.409725
seq_s_369	523169	intergenic	-0.275495
seq_s_369	523170	intergenic	-0.31895
seq_s_369	523191	intergenic	-0.489677
seq_s_369	523195	intergenic	-0.617632
seq_s_369	523197	intergenic	-0.706321
seq_s_369	523208	intergenic	-0.641452
seq_s_369	523210	intergenic	-0.570602
seq_s_369	523211	intergenic	-0.489386
seq_s_369	523215	intergenic	-0.426282
seq_s_369	523216	intergenic	-0.559894
seq_s_369	523222	intergenic	-0.50111
seq_s_369	523225	intergenic	-0.495731
seq_s_369	523227	intergenic	-0.613843
seq_s_369	523232	intergenic	-0.547046
seq_s_369	523233	intergenic	-0.723045
seq_s_369	523234	intergenic	-0.716269
seq_s_369	523244	intergenic	-0.606699
seq_s_369	523247	intergenic	-0.880901
seq_s_369	523248	intergenic	-0.794378
seq_s_369	523249	intergenic	-0.463019
seq_s_369	523250	intergenic	-0.439147
seq_s_369	523251	intergenic	-0.487783
seq_s_369	523255	intergenic	-0.509217
seq_s_369	523260	intergenic	-0.503683
seq_s_369	523261	intergenic	-0.515226
seq_s_369	523265	intergenic	-0.572226
seq_s_369	523266	intergenic	-0.71614
seq_s_369	523271	intergenic	-0.543024
seq_s_369	523276	intergenic	-0.509171
seq_s_369	523279	intergenic	-0.555722
seq_s_369	523280	intergenic	-0.37022
seq_s_369	523286	intergenic	-0.43578
seq_s_369	523290	intergenic	-0.36283
seq_s_369	523292	intergenic	-0.305061
seq_s_369	523296	intergenic	-0.368766
seq_s_369	523298	intergenic	-0.333542
seq_s_369	523300	intergenic	-0.376728
seq_s_369	523304	intergenic	-0.339659
seq_s_369	523305	intergenic	-0.339659
seq_s_369	523306	intergenic	-0.328696
seq_s_369	523308	intergenic	-0.500425
seq_s_369	523313	intergenic	-0.389798
seq_s_369	523316	intergenic	-0.286934
seq_s_369	523317	intergenic	-0.279936
seq_s_369	523318	intergenic	-0.150275
seq_s_369	523327	intergenic	-0.170767
seq_s_369	523328	intergenic	-0.330233
seq_s_369	523336	intergenic	-0.35257
seq_s_369	523338	intergenic	-0.137821
seq_s_369	523340	intergenic	-0.164816
seq_s_369	523344	intergenic	-0.189956
seq_s_369	523346	intergenic	-0.295508
seq_s_369	523347	intergenic	-0.19692
seq_s_369	523349	intergenic	-0.138988
seq_s_369	523351	intergenic	-0.111357
seq_s_369	523352	intergenic	-0.193524
seq_s_369	523363	intergenic	-0.248825
seq_s_369	523365	intergenic	-0.24713
seq_s_369	523367	intergenic	-0.336407
seq_s_369	523374	intergenic	-0.422797
seq_s_369	523381	intergenic	-0.315325
seq_s_369	523382	intergenic	-0.315325
seq_s_369	523383	intergenic	-0.118101
seq_s_369	523384	intergenic	-0.253009
seq_s_369	523385	intergenic	-0.138439
seq_s_369	523389	intergenic	-0.326151
seq_s_369	523393	intergenic	-0.223839
seq_s_369	523394	intergenic	-0.336487
seq_s_369	523396	intergenic	-0.258269
seq_s_369	523399	intergenic	-0.0643202
seq_s_369	523400	intergenic	-0.153298
seq_s_369	523406	intergenic	-0.242514
seq_s_369	523407	intergenic	-0.128332
seq_s_369	523408	intergenic	-0.25762
seq_s_369	523416	intergenic	-0.14707
seq_s_369	523417	intergenic	-0.0448658
seq_s_369	523421	intergenic	-0.0731633
seq_s_369	523422	intergenic	-0.154552
seq_s_369	523423	intergenic	-0.154552
seq_s_369	523431	intergenic	-0.099457
seq_s_369	523436	intergenic	-0.22653
seq_s_369	523439	intergenic	-0.14597
seq_s_369	523440	intergenic	-0.135595
seq_s_369	523447	intergenic	-0.127945
seq_s_369	523450	intergenic	-0.262657
seq_s_369	523451	intergenic	-0.360494
seq_s_369	523454	intergenic	-0.358496
seq_s_369	523460	intergenic	-0.294352
seq_s_369	523469	intergenic	-0.294352
seq_s_369	523471	intergenic	-0.336593
seq_s_369	523488	intergenic	-0.436797
seq_s_369	523489	intergenic	-0.210045
seq_s_369	523490	intergenic	-0.309542
seq_s_369	523496	intergenic	-0.265256
seq_s_369	523504	intergenic	-0.223197
seq_s_369	523509	intergenic	-0.207879
seq_s_369	523510	intergenic	-0.233465
seq_s_369	523511	intergenic	-0.247787
seq_s_369	523512	intergenic	-0.219875
seq_s_369	523514	intergenic	-0.435311
seq_s_369	523515	intergenic	-0.374556
seq_s_369	523517	intergenic	-0.269495
seq_s_369	523524	intergenic	-0.498064
seq_s_369	523525	intergenic	-0.44369
seq_s_369	523527	intergenic	-0.330811
seq_s_369	523537	intergenic	-0.124113
seq_s_369	523538	intergenic	-0.378064
seq_s_369	523539	intergenic	0.239335
seq_s_369	523543	intergenic	0.192801
seq_s_369	523547	intergenic	0.137019
seq_s_369	523553	intergenic	0.237626
seq_s_369	523556	intergenic	0.11362
seq_s_369	523569	intergenic	0.145066
seq_s_369	523570	intergenic	0.218514
seq_s_369	523574	intergenic	0.237631
seq_s_369	523578	intergenic	0.718608
seq_s_369	523580	intergenic	0.241814
seq_s_369	523586	intergenic	0.168678
seq_s_369	523589	intergenic	0.193947
seq_s_369	523590	intergenic	0.193947
seq_s_369	523595	intergenic	0.0431503
seq_s_369	523602	intergenic	0.0431503
seq_s_369	523614	intergenic	-0.00416981
seq_s_369	523615	intergenic	-0.00416981
seq_s_369	523622	intergenic	0.0264561
seq_s_369	523627	intergenic	0.0732129
seq_s_369	523629	intergenic	0.0264959
seq_s_369	523632	intergenic	-0.454217
seq_s_369	523636	intergenic	-0.110669
seq_s_369	523637	intergenic	-0.212865
seq_s_369	523654	intergenic	-0.115865
seq_s_369	523666	intergenic	-0.240943
seq_s_369	523667	intergenic	-0.302056
seq_s_369	523668	intergenic	-0.213459
seq_s_369	523669	intergenic	-0.239851
seq_s_369	523670	intergenic	-0.305716
seq_s_369	523671	intergenic	-0.2197
seq_s_369	523674	intergenic	0.085872
seq_s_369	523675	intergenic	0.085872
seq_s_369	523676	intergenic	0.212209
seq_s_369	523678	intergenic	0.253912
seq_s_369	523679	intergenic	0.164303
seq_s_369	523683	intergenic	0.0945587
seq_s_369	523684	intergenic	0.160853
seq_s_369	523685	intergenic	0.0776564
seq_s_369	523690	intergenic	0.251686
seq_s_369	523691	intergenic	0.0792784
seq_s_369	523693	intergenic	0.213458
seq_s_369	523694	intergenic	0.0276685
seq_s_369	523695	intergenic	-0.00675422
seq_s_369	523698	intergenic	-0.109986
seq_s_369	523699	intergenic	0.0828946
seq_s_369	523700	intergenic	-0.0582388
seq_s_369	523703	intergenic	0.0189602
seq_s_369	523705	intergenic	0.108547
seq_s_369	523706	intergenic	-0.0773706
seq_s_369	523707	intergenic	-0.0205869
seq_s_369	523710	intergenic	-0.0668632
seq_s_369	523711	intergenic	0.0461158
seq_s_369	523715	intergenic	-0.0194916
seq_s_369	523727	intergenic	0.0127844
seq_s_369	523729	intergenic	-0.262957
seq_s_369	523733	intergenic	-0.133872
seq_s_369	523736	intergenic	-0.133872
seq_s_369	523739	intergenic	-0.239112
seq_s_369	523741	intergenic	-0.409835
seq_s_369	523748	intergenic	-0.548679
seq_s_369	523749	intergenic	-0.437664
seq_s_369	523750	intergenic	-0.360246
seq_s_369	523773	intergenic	-0.360258
seq_s_369	523776	intergenic	-0.410003
seq_s_369	523778	intergenic	-0.401059
seq_s_369	523781	intergenic	-0.338511
seq_s_369	523784	intergenic	-0.568591
seq_s_369	523785	intergenic	-0.4675
seq_s_369	523787	intergenic	-0.382179
seq_s_369	523788	intergenic	-0.48801
seq_s_369	523792	intergenic	-0.408216
seq_s_369	523804	intergenic	-0.132566
seq_s_369	523807	intergenic	-0.17672
seq_s_369	523810	intergenic	-0.240012
seq_s_369	523812	intergenic	-0.0692005
seq_s_369	523816	intergenic	0.0529619
seq_s_369	523821	intergenic	0.170107
seq_s_369	523824	intergenic	0.0380677
seq_s_369	523825	intergenic	0.104674
seq_s_369	523837	intergenic	0.278269
seq_s_369	523840	intergenic	0.186515
seq_s_369	523841	intergenic	0.0953151
seq_s_369	523846	intergenic	0.149225
seq_s_369	523848	intergenic	0.0482765
seq_s_369	523854	intergenic	0.202862
seq_s_369	523866	intergenic	0.198574
seq_s_369	523874	intergenic	0.198574
seq_s_369	523878	intergenic	0.198574
seq_s_369	523889	intergenic	0.10893
seq_s_369	523893	intergenic	0.196393
seq_s_369	523907	intergenic	0.190505
seq_s_369	523913	intergenic	0.185729
seq_s_369	523919	intergenic	0.181048
seq_s_369	523921	intergenic	0.335471
seq_s_369	523933	intergenic	0.548993
seq_s_369	523934	intergenic	0.693166
seq_s_369	523936	intergenic	0.512261
seq_s_369	523937	intergenic	0.358451
seq_s_369	523941	intergenic	0.358451
seq_s_369	523942	intergenic	0.627951
seq_s_369	523947	intergenic	0.627951
seq_s_369	523954	intergenic	0.642429
seq_s_369	523977	intergenic	0.642429
seq_s_369	523978	intergenic	0.642429
seq_s_369	523980	intergenic	0.438992
seq_s_369	523988	intergenic	0.627027
seq_s_369	524006	intergenic	0.359557
seq_s_369	524009	intergenic	0.363704
seq_s_369	524012	intergenic	0.226212
seq_s_369	524019	intergenic	0.296643
seq_s_369	524024	intergenic	0.296643
seq_s_369	524032	intergenic	0.296511
seq_s_369	524034	intergenic	0.663282
seq_s_369	524045	intergenic	0.217437
seq_s_369	524048	intergenic	0.0696006
seq_s_369	524049	intergenic	-0.402711
seq_s_369	524061	intergenic	-0.345859
seq_s_369	524069	intergenic	-0.393015
seq_s_369	524077	intergenic	-0.459286
seq_s_369	524078	intergenic	-0.459286
seq_s_369	524084	intergenic	-0.371268
seq_s_369	524085	intergenic	-0.436789
seq_s_369	524092	intergenic	-0.374269
seq_s_369	524093	intergenic	-0.51588
seq_s_369	524096	intergenic	-0.51588
seq_s_369	524097	intergenic	-0.51588
seq_s_369	524099	intergenic	-0.457974
seq_s_369	524103	intergenic	-0.381638
seq_s_369	524104	intergenic	-0.305604
seq_s_369	524105	intergenic	-0.346783
seq_s_369	524106	intergenic	-0.330729
seq_s_369	524108	intergenic	-0.347691
seq_s_369	524109	intergenic	-0.272237
seq_s_369	524117	intergenic	-0.24479
seq_s_369	524124	intergenic	-0.293217
seq_s_369	524125	intergenic	-0.293217
seq_s_369	524131	intergenic	-0.241965
seq_s_369	524132	intergenic	-0.294636
seq_s_369	524137	intergenic	-0.293319
seq_s_369	524151	intergenic	-0.348511
seq_s_369	524152	intergenic	-0.352774
seq_s_369	524159	intergenic	-0.370583
seq_s_369	524161	intergenic	-0.371142
seq_s_369	524164	intergenic	-0.365569
seq_s_369	524165	intergenic	-0.348638
seq_s_369	524173	intergenic	-0.611806
seq_s_369	524175	intergenic	-0.535646
seq_s_369	524176	intergenic	-0.668437
seq_s_369	524187	intergenic	-0.716377
seq_s_369	524190	intergenic	-1.42714
seq_s_369	524195	intergenic	-1.06923
seq_s_369	524202	intergenic	-0.802235
seq_s_369	524203	intergenic	-0.848742
seq_s_369	524216	intergenic	-0.929751
seq_s_369	524219	intergenic	-0.77161
seq_s_369	524221	intergenic	-0.833382
seq_s_369	524232	intergenic	-1.03442
seq_s_369	524235	intergenic	-0.846542
seq_s_369	524241	intergenic	-0.81773
seq_s_369	524245	intergenic	-0.948452
seq_s_369	524249	intergenic	-1.49167
seq_s_369	524250	intergenic	-0.937906
seq_s_369	524257	intergenic	-1.04859
seq_s_369	524260	intergenic	-0.927395
seq_s_369	524263	intergenic	-0.983279
seq_s_369	524270	intergenic	-0.91141
seq_s_369	524273	intergenic	-0.825492
seq_s_369	524274	intergenic	-0.72549
seq_s_369	524275	intergenic	-0.809643
seq_s_369	524277	intergenic	-0.707047
seq_s_369	524288	intergenic	-0.877255
seq_s_369	524289	intergenic	-0.914147
seq_s_369	524290	intergenic	-0.84259
seq_s_369	524296	intergenic	-0.666984
seq_s_369	524301	intergenic	-0.277905
seq_s_369	524306	intergenic	-0.235886
seq_s_369	524318	intergenic	-0.207907
seq_s_369	524322	intergenic	-0.429129
seq_s_369	524324	intergenic	-0.188639
seq_s_369	524327	intergenic	-0.155862
seq_s_369	524329	intergenic	0.0316911
seq_s_369	524338	intergenic	0.165929
seq_s_369	524339	intergenic	-0.122017
seq_s_369	524342	intergenic	0.00322625
seq_s_369	524361	intergenic	0.179512
seq_s_369	524363	intergenic	0.151361
seq_s_369	524373	intergenic	0.19682
seq_s_369	524377	intergenic	0.304752
seq_s_369	524378	intergenic	0.242543
seq_s_369	524390	intergenic	0.208272
seq_s_369	524394	intergenic	0.182137
seq_s_369	524396	intergenic	0.187031
seq_s_369	524397	intergenic	0.244937
seq_s_369	524408	intergenic	0.0164342
seq_s_369	524410	intergenic	-0.0841298
seq_s_369	524411	intergenic	0.0366793
seq_s_369	524414	intergenic	-0.0785399
seq_s_369	524416	intergenic	-0.0852671
seq_s_369	524421	intergenic	0.182948
seq_s_369	524426	intergenic	0.0893283
seq_s_369	524434	intergenic	0.207761
seq_s_369	524441	intergenic	0.214227
seq_s_369	524451	intergenic	0.227594
seq_s_369	524457	intergenic	0.189689
seq_s_369	524458	intergenic	0.217642
seq_s_369	524462	intergenic	0.209266
seq_s_369	524465	intergenic	0.19061
seq_s_369	524471	intergenic	0.180704
seq_s_369	524472	intergenic	0.117142
seq_s_369	524477	intergenic	0.221701
seq_s_369	524479	intergenic	0.1087
seq_s_369	524484	intergenic	0.361453
seq_s_369	524487	intergenic	0.29519
seq_s_369	524491	intergenic	0.185663
seq_s_369	524493	intergenic	0.196459
seq_s_369	524514	intergenic	0.252528
seq_s_369	524515	intergenic	0.153901
seq_s_369	524519	intergenic	0.0662738
seq_s_369	524545	intergenic	0.0662738
seq_s_369	524552	intergenic	0.0822865
seq_s_369	524556	intergenic	0.139359
seq_s_369	524557	intergenic	0.169508
seq_s_369	524575	intergenic	0.0782977
seq_s_369	524578	intergenic	0.114718
seq_s_369	524583	intergenic	0.137175
seq_s_369	524585	intergenic	0.0834504
seq_s_369	524589	intergenic	0.114317
seq_s_369	524593	intergenic	0.11339
seq_s_369	524596	intergenic	0.0793682
seq_s_369	524617	intergenic	0.138239
seq_s_369	524619	intergenic	-0.117724
seq_s_369	524621	intergenic	-0.0133538
seq_s_369	524622	intergenic	-0.223145
seq_s_369	524629	intergenic	-0.223145
seq_s_369	524633	intergenic	-0.306166
seq_s_369	524642	intergenic	-0.385655
seq_s_369	524647	intergenic	-0.102851
seq_s_369	524650	intergenic	-0.0748826
seq_s_369	524652	intergenic	-0.0569031
seq_s_369	524660	intergenic	-0.0908624
seq_s_369	524661	intergenic	0.00763184
seq_s_369	524668	intergenic	-0.0421164
seq_s_369	524669	intergenic	-0.112074
seq_s_369	524673	intergenic	-0.0976358
seq_s_369	524676	intergenic	-0.120879
seq_s_369	524680	intergenic	-0.0313754
seq_s_369	524681	intergenic	0.0151508
seq_s_369	524684	intergenic	0.0121556
seq_s_369	524686	intergenic	-0.11056
seq_s_369	524688	intergenic	-0.069358
seq_s_369	524693	intergenic	-0.0432035
seq_s_369	524698	intergenic	-0.0507816
seq_s_369	524706	intergenic	0.0565143
seq_s_369	524715	intergenic	0.131287
seq_s_369	524717	intergenic	0.131287
seq_s_369	524718	intergenic	0.131287
seq_s_369	524721	intergenic	0.0841203
seq_s_369	524722	intergenic	0.19811
seq_s_369	524728	intergenic	0.226597
seq_s_369	524729	intergenic	0.145792
seq_s_369	524734	intergenic	0.145792
seq_s_369	524740	intergenic	0.200097
seq_s_369	524741	intergenic	0.130311
seq_s_369	524744	intergenic	0.193448
seq_s_369	524746	intergenic	0.27038
seq_s_369	524761	intergenic	0.158855
seq_s_369	524762	intergenic	-0.0104278
seq_s_369	524770	intergenic	0.106899
seq_s_369	524775	intergenic	-0.0862191
seq_s_369	524776	intergenic	-0.0133742
seq_s_369	524778	intergenic	0.0190098
seq_s_369	524786	intergenic	0.0190098
seq_s_369	524787	intergenic	-0.20032
seq_s_369	524792	intergenic	0.0338486
seq_s_369	524794	intergenic	0.0734007
seq_s_369	524800	intergenic	-0.0172256
seq_s_369	524802	intergenic	0.0982954
seq_s_369	524806	intergenic	-0.208228
seq_s_369	524811	intergenic	0.219545
seq_s_369	524814	intergenic	0.219545
seq_s_369	524825	intergenic	-0.317466
seq_s_369	524834	intergenic	-0.251357
seq_s_369	524835	intergenic	-0.333629
seq_s_369	524836	intergenic	-0.261144
seq_s_369	524840	intergenic	-0.769383
seq_s_369	524842	intergenic	-0.301423
seq_s_369	524843	intergenic	-0.212393
seq_s_369	524845	intergenic	-0.469226
seq_s_369	524846	intergenic	-0.591978
seq_s_369	524848	intergenic	-0.609348
seq_s_369	524850	intergenic	-0.614053
seq_s_369	524851	intergenic	-0.730983
seq_s_369	524855	intergenic	-0.530443
seq_s_369	524856	intergenic	-0.583791
seq_s_369	524860	intergenic	-0.617129
seq_s_369	524862	intergenic	-0.533537
seq_s_369	524864	intergenic	-0.587516
seq_s_369	524865	intergenic	-0.485922
seq_s_369	524874	intergenic	-0.897605
seq_s_369	524877	intergenic	-0.861379
seq_s_369	524885	intergenic	-0.466306
seq_s_369	524893	intergenic	-0.602421
seq_s_369	524894	intergenic	-0.479338
seq_s_369	524896	intergenic	-0.439036
seq_s_369	524898	intergenic	-0.444975
seq_s_369	524905	intergenic	-0.419544
seq_s_369	524910	intergenic	-0.478869
seq_s_369	524927	intergenic	-0.157581
seq_s_369	524928	intergenic	-0.403927
seq_s_369	524936	intergenic	-0.339143
seq_s_369	524939	intergenic	-0.127048
seq_s_369	524940	intergenic	-0.307612
seq_s_369	524949	intergenic	-0.412763
seq_s_369	524954	intergenic	-0.386454
seq_s_369	524959	intergenic	0.0819048
seq_s_369	524961	intergenic	0.00362078
seq_s_369	524962	intergenic	0.0256051
seq_s_369	524969	intergenic	0.027185
seq_s_369	524970	intergenic	-0.0751339
seq_s_369	524971	intergenic	0.113018
seq_s_369	524976	intergenic	0.113018
seq_s_369	524979	intergenic	-0.0523481
seq_s_369	524980	intergenic	-0.116213
seq_s_369	524982	intergenic	0.0109659
seq_s_369	524985	intergenic	-0.161634
seq_s_369	524994	intergenic	0.0404415
seq_s_369	524996	intergenic	-0.0401017
seq_s_369	525006	intergenic	-0.0602474
seq_s_369	525007	intergenic	0.0406229
seq_s_369	525015	intergenic	0.0922047
seq_s_369	525016	intergenic	0.0745791
seq_s_369	525019	intergenic	0.24261
seq_s_369	525023	intergenic	0.330824
seq_s_369	525029	intergenic	0.165674
seq_s_369	525033	intergenic	0.389942
seq_s_369	525038	intergenic	0.261853
seq_s_369	525048	intergenic	0.470771
seq_s_369	525053	intergenic	0.510314
seq_s_369	525058	intergenic	0.47132
seq_s_369	525059	intergenic	0.47132
seq_s_369	525065	intergenic	0.290813
seq_s_369	525071	intergenic	0.469064
seq_s_369	525086	intergenic	0.479325
seq_s_369	525089	intergenic	0.890698
seq_s_369	525098	intergenic	0.604743
seq_s_369	525120	intergenic	1.02759
seq_s_369	525121	intergenic	1.05456
seq_s_369	525124	intergenic	0.929302
seq_s_369	525155	intergenic	0.964931
seq_s_369	525162	intergenic	0.873451
seq_s_369	525165	intergenic	0.949116
seq_s_369	525167	intergenic	1.33344
seq_s_369	525168	intergenic	1.33344
seq_s_369	525170	intergenic	0.782874
seq_s_369	525177	intergenic	0.600069
seq_s_369	525180	intergenic	0.425605
seq_s_369	525183	intergenic	0.57228
seq_s_369	525185	intergenic	0.57228
seq_s_369	525189	intergenic	0.370365
seq_s_369	525190	intergenic	0.339541
seq_s_369	525194	intergenic	0.455029
seq_s_369	525197	intergenic	0.455029
seq_s_369	525202	intergenic	0.28084
seq_s_369	525203	intergenic	0.28084
seq_s_369	525206	intergenic	0.271663
seq_s_369	525212	intergenic	0.00618074
seq_s_369	525226	intergenic	-0.104434
seq_s_369	525231	intergenic	-0.014722
seq_s_369	525240	intergenic	-0.0215518
seq_s_369	525242	intergenic	-0.0505371
seq_s_369	525253	intergenic	0.0462522
seq_s_369	525261	intergenic	0.170108
seq_s_369	525269	intergenic	0.125255
seq_s_369	525271	intergenic	0.0987119
seq_s_369	525272	intergenic	0.0987119
seq_s_369	525274	intergenic	0.138549
seq_s_369	525281	intergenic	0.0884246
seq_s_369	525283	intergenic	0.130937
seq_s_369	525294	intergenic	0.136712
seq_s_369	525303	intergenic	0.136712
seq_s_369	525311	intergenic	0.136712
seq_s_369	525312	intergenic	0.136712
seq_s_369	525314	intergenic	0.136712
seq_s_369	525315	intergenic	-0.0269542
seq_s_369	525323	intergenic	-0.122211
seq_s_369	525326	intergenic	-0.122211
seq_s_369	525332	intergenic	0.0808553
seq_s_369	525336	intergenic	0.240443
seq_s_369	525341	intergenic	0.443459
seq_s_369	525342	intergenic	0.443459
seq_s_369	525343	intergenic	0.913012
seq_s_369	525355	intergenic	0.385823
seq_s_369	525380	intergenic	0.419202
seq_s_369	525385	intergenic	0.692639
seq_s_369	525387	intergenic	0.418338
seq_s_369	525388	intergenic	0.330083
seq_s_369	525397	intergenic	0.296147
seq_s_369	525398	intergenic	0.422998
seq_s_369	525405	intergenic	0.43258
seq_s_369	525407	intergenic	0.441487
seq_s_369	525409	intergenic	0.438453
seq_s_369	525438	intergenic	0.601669
seq_s_369	525441	intergenic	0.131541
seq_s_369	525444	intergenic	0.290461
seq_s_369	525453	intergenic	0.207252
seq_s_369	525462	intergenic	0.159695
seq_s_369	525466	intergenic	-0.0282308
seq_s_369	525472	intergenic	-0.108114
seq_s_369	525473	intergenic	0.0868092
seq_s_369	525479	intergenic	-0.0415134
seq_s_369	525497	intergenic	0.0273637
seq_s_369	525526	intergenic	0.119942
seq_s_369	525770	intergenic	0.291779
seq_s_369	525785	intergenic	0.0854228
seq_s_369	525800	intergenic	0.124616
seq_s_369	525807	intergenic	0.102066
seq_s_369	525808	intergenic	0.231965
seq_s_369	525810	intergenic	0.292437
seq_s_369	525812	intergenic	0.702111
seq_s_369	525816	intergenic	0.446926
seq_s_369	525820	intergenic	0.407364
seq_s_369	525822	intergenic	0.24165
seq_s_369	525824	intergenic	0.290504
seq_s_369	525825	intergenic	0.577157
seq_s_369	525838	intergenic	0.352705
seq_s_369	525841	intergenic	0.490418
seq_s_369	525883	intergenic	0.490096
seq_s_369	525886	intergenic	0.490096
seq_s_369	525900	intergenic	0.478526
seq_s_369	525907	intergenic	0.644022
seq_s_369	525915	intergenic	0.445113
seq_s_369	525916	intergenic	0.48192
seq_s_369	525923	intergenic	0.460794
seq_s_369	525924	intergenic	0.483027
seq_s_369	525934	intergenic	0.385548
seq_s_369	525942	intergenic	0.281111
seq_s_369	525945	intergenic	0.234125
seq_s_369	525951	intergenic	0.185055
seq_s_369	525956	intergenic	0.221163
seq_s_369	525958	intergenic	0.0534578
seq_s_369	525964	intergenic	-0.154522
seq_s_369	525965	intergenic	-0.154522
seq_s_369	525966	intergenic	-0.210555
seq_s_369	525975	intergenic	-0.210555
seq_s_369	525976	intergenic	-0.0465301
seq_s_369	525978	intergenic	-0.228045
seq_s_369	525982	intergenic	-0.319733
seq_s_369	525985	intergenic	0.263383
seq_s_369	525992	intergenic	0.260834
seq_s_369	526003	intergenic	0.230904
seq_s_369	526018	intergenic	0.121455
seq_s_369	526024	intergenic	0.132571
seq_s_369	526027	intergenic	0.141833
seq_s_369	526029	intergenic	0.307875
seq_s_369	526030	intergenic	-0.019933
seq_s_369	526040	intergenic	0.0608852
seq_s_369	526041	intergenic	0.0951888
seq_s_369	526045	intergenic	-0.0595758
seq_s_369	526047	intergenic	-0.146657
seq_s_369	526049	intergenic	-0.028935
seq_s_369	526050	intergenic	-0.197633
seq_s_369	526053	intergenic	-0.168513
seq_s_369	526054	intergenic	-0.182803
seq_s_369	526066	intergenic	-0.233547
seq_s_369	526089	intergenic	-0.27286
seq_s_369	526093	intergenic	-0.259825
seq_s_369	526096	intergenic	-0.182917
seq_s_369	526097	intergenic	-0.116899
seq_s_369	526099	intergenic	-0.212758
seq_s_369	526101	intergenic	-0.138954
seq_s_369	526103	intergenic	-0.113827
seq_s_369	526122	intergenic	-0.0931216
seq_s_369	526149	intergenic	-0.0547268
seq_s_369	526150	intergenic	-0.0182075
seq_s_369	526156	intergenic	-0.178582
seq_s_369	526178	intergenic	-0.0736176
seq_s_369	526180	intergenic	-0.17168
seq_s_369	526181	intergenic	-0.244989
seq_s_369	526196	intergenic	-0.244989
seq_s_369	526206	intergenic	-0.439493
seq_s_369	526212	intergenic	-0.467773
seq_s_369	526214	intergenic	-0.402327
seq_s_369	526229	intergenic	-0.432712
seq_s_369	526238	intergenic	-0.405049
seq_s_369	526241	intergenic	-0.641772
seq_s_369	526243	intergenic	-0.619119
seq_s_369	526247	intergenic	-0.786148
seq_s_369	526249	intergenic	-0.420425
seq_s_369	526250	intergenic	-0.690228
seq_s_369	526255	intergenic	-0.469655
seq_s_369	526257	intergenic	-0.469655
seq_s_369	526261	intergenic	-0.378392
seq_s_369	526262	intergenic	-0.43235
seq_s_369	526268	intergenic	-0.175329
seq_s_369	526273	intergenic	-0.395795
seq_s_369	526274	intergenic	-0.299196
seq_s_369	526281	intergenic	-0.299196
seq_s_369	526282	intergenic	0.216235
seq_s_369	526286	intergenic	0.216235
seq_s_369	526289	intergenic	0.0577398
seq_s_369	526290	intergenic	0.234118
seq_s_369	526293	intergenic	0.139148
seq_s_369	526294	intergenic	0.00343404
seq_s_369	526300	intergenic	-0.0152272
seq_s_369	526302	intergenic	0.10077
seq_s_369	526305	intergenic	0.11444
seq_s_369	526311	intergenic	0.0708925
seq_s_369	526318	intergenic	-0.122006
seq_s_369	526319	intergenic	-0.21801
seq_s_369	526322	intergenic	-0.204386
seq_s_369	526327	intergenic	-0.322133
seq_s_369	526328	intergenic	-0.383034
seq_s_369	526334	intergenic	-0.483415
seq_s_369	526335	intergenic	-0.322161
seq_s_369	526340	intergenic	-0.297039
seq_s_369	526343	intergenic	-0.199896
seq_s_369	526347	intergenic	-0.252005
seq_s_369	526350	intergenic	-0.454987
seq_s_369	526359	intergenic	-0.261628
seq_s_369	526360	intergenic	-0.179056
seq_s_369	526364	intergenic	-0.0843314
seq_s_369	526365	intergenic	-0.194202
seq_s_369	526370	intergenic	-0.0614214
seq_s_369	526377	intergenic	-0.350332
seq_s_369	526385	intergenic	-0.304379
seq_s_369	526386	intergenic	-0.229329
seq_s_369	526391	intergenic	-0.24624
seq_s_369	526392	intergenic	-0.148492
seq_s_369	526404	intergenic	0.376933
seq_s_369	526406	intergenic	0.21086
seq_s_369	526415	intergenic	0.200327
seq_s_369	526417	intergenic	0.258878
seq_s_369	526420	intergenic	0.253678
seq_s_369	526426	intergenic	0.271703
seq_s_369	526427	intergenic	0.15719
seq_s_369	526428	intergenic	0.15719
seq_s_369	526429	intergenic	0.142362
seq_s_369	526443	intergenic	0.0582636
seq_s_369	526444	intergenic	-0.0877782
seq_s_369	526445	intergenic	-0.109782
seq_s_369	526456	intergenic	-0.062897
seq_s_369	526460	intergenic	-0.1568
seq_s_369	526468	intergenic	-0.2978
seq_s_369	526607	intergenic	-0.153745
seq_s_369	526613	intergenic	-0.195174
seq_s_369	526623	intergenic	-0.0444801
seq_s_369	526624	intergenic	-0.0938787
seq_s_369	526630	intergenic	-0.229628
seq_s_369	526631	intergenic	-0.125015
seq_s_369	526634	intergenic	-0.0496272
seq_s_369	526635	intergenic	-0.0893196
seq_s_369	526642	intergenic	-0.135698
seq_s_369	526656	intergenic	-0.171777
seq_s_369	526666	intergenic	-0.228388
seq_s_369	526668	intergenic	-0.0809539
seq_s_369	527403	intergenic	-0.121533
seq_s_369	527411	intergenic	-0.265591
seq_s_369	527412	intergenic	-0.0970573
seq_s_369	527413	intergenic	-0.406611
seq_s_369	527420	intergenic	-0.00693824
seq_s_369	527436	intergenic	-0.0912691
seq_s_369	527441	intergenic	0.0411315
seq_s_369	527449	intergenic	-0.0900381
seq_s_369	527451	intergenic	-0.0664361
seq_s_369	527464	intergenic	-0.138053
seq_s_369	527467	intergenic	-0.293699
seq_s_369	527471	intergenic	-0.658985
seq_s_369	527475	intergenic	-0.0839756
seq_s_369	527478	intergenic	-0.0970192
seq_s_369	527487	intergenic	-0.148735
seq_s_369	528114	intergenic	-0.115708
seq_s_369	528198	intergenic	-0.115708
seq_s_369	528199	intergenic	0.165955
seq_s_369	528215	intergenic	-0.238598
seq_s_369	528218	intergenic	-0.164199
seq_s_369	528221	intergenic	-0.283085
seq_s_369	528223	intergenic	-0.315651
seq_s_369	528225	intergenic	-0.267713
seq_s_369	528228	intergenic	-0.200766
seq_s_369	528242	intergenic	-0.355385
seq_s_369	528246	intergenic	-0.368861
seq_s_369	528249	intergenic	-0.386505
seq_s_369	528250	intergenic	-0.445605
seq_s_369	528256	intergenic	-0.382386
seq_s_369	528261	intergenic	-0.382386
seq_s_369	528263	intergenic	-0.658517
seq_s_369	528264	intergenic	-0.961869
seq_s_369	528266	intergenic	-0.978485
seq_s_369	528278	intergenic	-0.846243
seq_s_369	528289	intergenic	-0.713023
seq_s_369	528294	intergenic	-0.760134
seq_s_369	528300	intergenic	-0.569068
seq_s_369	528302	intergenic	-0.456824
seq_s_369	528303	intergenic	-0.474692
seq_s_369	528307	intergenic	-0.53169
seq_s_369	528311	intergenic	-0.462589
seq_s_369	528312	intergenic	-0.524925
seq_s_369	528313	intergenic	-0.527607
seq_s_369	528314	intergenic	-0.523191
seq_s_369	528317	intergenic	-0.64755
seq_s_369	528320	intergenic	-1.13616
seq_s_369	528327	intergenic	-0.521751
seq_s_369	528328	intergenic	-0.521751
seq_s_369	528330	intergenic	-0.85429
seq_s_369	528337	intergenic	-0.281693
seq_s_369	528341	intergenic	-0.262053
seq_s_369	528347	intergenic	-0.25232
seq_s_369	528349	intergenic	-0.143916
seq_s_369	528352	intergenic	-0.212856
seq_s_369	528355	intergenic	-0.219132
seq_s_369	528357	intergenic	0.189472
seq_s_369	528373	intergenic	0.219973
seq_s_369	528375	intergenic	0.162968
seq_s_369	528382	intergenic	0.0747476
seq_s_369	528385	intergenic	0.229861
seq_s_369	528386	intergenic	0.254077
seq_s_369	528387	intergenic	0.236877
seq_s_369	528388	intergenic	0.266978
seq_s_369	528389	intergenic	0.266978
seq_s_369	528391	intergenic	0.0959248
seq_s_369	528392	intergenic	0.304805
seq_s_369	528394	intergenic	0.0947675
seq_s_369	528399	intergenic	0.201622
seq_s_369	528403	intergenic	0.232537
seq_s_369	528411	intergenic	0.096532
seq_s_369	528414	intergenic	0.016367
seq_s_369	528418	intergenic	0.240004
seq_s_369	528421	intergenic	0.145087
seq_s_369	528424	intergenic	0.0956181
seq_s_369	528427	intergenic	0.0704614
seq_s_369	528442	intergenic	0.0570157
seq_s_369	528449	intergenic	0.0509764
seq_s_369	528454	intergenic	0.227586
seq_s_369	528455	intergenic	0.290063
seq_s_369	528457	intergenic	0.0649183
seq_s_369	528459	intergenic	0.115993
seq_s_369	528465	intergenic	0.205567
seq_s_369	528474	intergenic	0.0527096
seq_s_369	528475	intergenic	0.0527096
seq_s_369	528477	intergenic	0.205936
seq_s_369	528481	intergenic	0.19319
seq_s_369	528493	intergenic	0.134538
seq_s_369	528496	intergenic	0.0688966
seq_s_369	528756	intergenic	0.321961
seq_s_369	528771	intergenic	0.28197
seq_s_369	528777	intergenic	0.104389
seq_s_369	528779	intergenic	0.203517
seq_s_369	528788	intergenic	0.232626
seq_s_369	528792	intergenic	0.232626
seq_s_369	528794	intergenic	0.307807
seq_s_369	528796	intergenic	0.30392
seq_s_369	528802	intergenic	0.45468
seq_s_369	528808	intergenic	0.335592
seq_s_369	528811	intergenic	0.444318
seq_s_369	528813	intergenic	0.287939
seq_s_369	528814	intergenic	0.287939
seq_s_369	528818	intergenic	0.323744
seq_s_369	528821	intergenic	0.240957
seq_s_369	528827	intergenic	0.208524
seq_s_369	528828	intergenic	0.0517345
seq_s_369	528831	intergenic	0.15001
seq_s_369	528832	intergenic	0.233745
seq_s_369	528833	intergenic	0.20816
seq_s_369	528834	intergenic	0.18583
seq_s_369	528835	intergenic	0.139248
seq_s_369	528836	intergenic	0.256249
seq_s_369	528838	intergenic	0.273191
seq_s_369	528842	intergenic	0.105195
seq_s_369	528845	intergenic	0.0280532
seq_s_369	528846	intergenic	0.185027
seq_s_369	528848	intergenic	0.124914
seq_s_369	528851	intergenic	0.0920982
seq_s_369	528852	intergenic	0.11693
seq_s_369	528855	intergenic	0.138637
seq_s_369	528856	intergenic	-0.144694
seq_s_369	528857	intergenic	-0.154801
seq_s_369	528861	intergenic	-0.122023
seq_s_369	528862	intergenic	-0.117192
seq_s_369	528867	intergenic	-0.157725
seq_s_369	528868	intergenic	-0.0617935
seq_s_369	528871	intergenic	-0.103954
seq_s_369	528877	intergenic	-0.135604
seq_s_369	528884	intergenic	-0.0813294
seq_s_369	528889	intergenic	-0.254764
seq_s_369	528895	intergenic	-0.125495
seq_s_369	528897	intergenic	-0.264732
seq_s_369	528903	intergenic	-0.250177
seq_s_369	528904	intergenic	-0.331783
seq_s_369	528912	intergenic	-0.284164
seq_s_369	528914	intergenic	-0.565938
seq_s_369	528922	intergenic	-0.341341
seq_s_369	528923	intergenic	-0.455846
seq_s_369	528924	intergenic	-0.524218
seq_s_369	528926	intergenic	-0.549582
seq_s_369	528929	intergenic	-0.422037
seq_s_369	528932	intergenic	-0.148171
seq_s_369	528936	intergenic	0.0126078
seq_s_369	528940	intergenic	0.00445463
seq_s_369	528947	intergenic	-0.0175183
seq_s_369	528949	intergenic	-0.170927
seq_s_369	528950	intergenic	-0.0934088
seq_s_369	528964	intergenic	-0.348549
seq_s_369	528973	intergenic	-0.264083
seq_s_369	528974	intergenic	-0.180713
seq_s_369	528975	intergenic	-0.179172
seq_s_369	528976	intergenic	-0.297337
seq_s_369	528979	intergenic	-0.0553148
seq_s_369	528986	intergenic	-0.280756
seq_s_369	528990	intergenic	-0.459562
seq_s_369	528993	intergenic	-0.28866
seq_s_369	529001	intergenic	-0.347821
seq_s_369	529003	intergenic	-0.273032
seq_s_369	529007	intergenic	-0.286263
seq_s_369	529009	intergenic	-0.0256905
seq_s_369	529013	intergenic	-0.173578
seq_s_369	529016	intergenic	-0.0826277
seq_s_369	529018	intergenic	0.0727689
seq_s_369	529021	intergenic	0.00186343
seq_s_369	529024	intergenic	0.13281
seq_s_369	529033	intergenic	0.146272
seq_s_369	529042	intergenic	0.302588
seq_s_369	529043	intergenic	0.355193
seq_s_369	529050	intergenic	0.265624
seq_s_369	529054	intergenic	0.249993
seq_s_369	529057	intergenic	0.371959
seq_s_369	529063	intergenic	0.092876
seq_s_369	529065	intergenic	0.000471404
seq_s_369	529067	intergenic	0.000471404
seq_s_369	529075	intergenic	0.14618
seq_s_369	529077	intergenic	0.173506
seq_s_369	529085	intergenic	0.378333
seq_s_369	529089	intergenic	0.427057
seq_s_369	529102	intergenic	0.654391
seq_s_369	529106	intergenic	0.465489
seq_s_369	529107	intergenic	0.746172
seq_s_369	529108	intergenic	0.0492263
seq_s_369	529114	intergenic	0.0151454
seq_s_369	529117	intergenic	0.231692
seq_s_369	529118	intergenic	0.231692
seq_s_369	529127	intergenic	0.207284
seq_s_369	529134	intergenic	0.280656
seq_s_369	529140	intergenic	0.151668
seq_s_369	529141	intergenic	0.396716
seq_s_369	529142	intergenic	0.308896
seq_s_369	529146	intergenic	0.0552161
seq_s_369	529151	intergenic	0.207537
seq_s_369	529153	intergenic	0.107271
seq_s_369	529157	intergenic	0.0790053
seq_s_369	529161	intergenic	0.201947
seq_s_369	529162	intergenic	0.201947
seq_s_369	529163	intergenic	0.217528
seq_s_369	529165	intergenic	0.107349
seq_s_369	529178	intergenic	0.204823
seq_s_369	529182	intergenic	0.170489
seq_s_369	529183	intergenic	0.172486
seq_s_369	529191	intergenic	0.249627
seq_s_369	529194	intergenic	0.249627
seq_s_369	529195	intergenic	0.0430502
seq_s_369	529196	intergenic	-0.0595052
seq_s_369	529203	intergenic	0.00530818
seq_s_369	529204	intergenic	0.0865802
seq_s_369	529210	intergenic	0.0814453
seq_s_369	529217	intergenic	0.0814453
seq_s_369	529218	intergenic	0.207737
seq_s_369	529234	intergenic	0.432985
seq_s_369	529235	intergenic	0.104974
seq_s_369	529246	intergenic	0.00424617
seq_s_369	529247	intergenic	0.115854
seq_s_369	529249	intergenic	0.146628
seq_s_369	529267	intergenic	0.336893
seq_s_369	529269	intergenic	0.269656
seq_s_369	529270	intergenic	0.556145
seq_s_369	529276	intergenic	0.536745
seq_s_369	529286	intergenic	0.417542
seq_s_369	529296	intergenic	0.892505
seq_s_369	529298	intergenic	0.676045
seq_s_369	529299	intergenic	0.967205
seq_s_369	529304	intergenic	0.810226
seq_s_369	529306	intergenic	0.995779
seq_s_369	529308	intergenic	0.403313
seq_s_369	529309	intergenic	0.342955
seq_s_369	529310	intergenic	0.25384
seq_s_369	529311	intergenic	0.350625
seq_s_369	529317	intergenic	0.253478
seq_s_369	529319	intergenic	0.139019
seq_s_369	529320	intergenic	0.288519
seq_s_369	529325	intergenic	0.206122
seq_s_369	529327	intergenic	0.0651338
seq_s_369	529332	intergenic	0.13033
seq_s_369	529333	intergenic	0.147206
seq_s_369	529395	intergenic	0.206414
seq_s_369	529396	intergenic	0.110036
seq_s_369	529424	intergenic	0.300652
seq_s_369	529426	intergenic	0.0708523
seq_s_369	529427	intergenic	0.15382
seq_s_369	529431	intergenic	0.14839
seq_s_369	529434	intergenic	0.233851
seq_s_369	529435	intergenic	0.0938376
seq_s_369	529440	intergenic	0.0569742
seq_s_369	529445	intergenic	0.188175
seq_s_369	529448	intergenic	0.215208
seq_s_369	529450	intergenic	0.282531
seq_s_369	529453	intergenic	0.316234
seq_s_369	529454	intergenic	0.316201
seq_s_369	529466	intergenic	0.0915685
seq_s_369	529471	intergenic	0.156514
seq_s_369	529478	intergenic	0.159741
seq_s_369	529488	intergenic	0.339078
seq_s_369	529489	intergenic	-0.0189966
seq_s_369	529497	intergenic	0.146187
seq_s_369	529498	intergenic	0.105889
seq_s_369	529512	intergenic	0.25663
seq_s_369	529516	intergenic	0.278863
seq_s_369	529523	intergenic	0.4269
seq_s_369	529524	intergenic	0.527589
seq_s_369	529534	intergenic	0.220686
seq_s_369	529535	intergenic	0.0305869
seq_s_369	529538	intergenic	0.0717759
seq_s_369	529545	intergenic	0.0867171
seq_s_369	529551	intergenic	0.0274009
seq_s_369	529552	intergenic	0.0367143
seq_s_369	529562	intergenic	0.108908
seq_s_369	529566	intergenic	0.108908
seq_s_369	529570	intergenic	-0.0182333
seq_s_369	529573	intergenic	0.0258911
seq_s_369	529578	intergenic	0.482832
seq_s_369	529579	intergenic	0.12773
seq_s_369	529585	intergenic	0.0765422
seq_s_369	529587	intergenic	0.194019
seq_s_369	529588	intergenic	0.210011
seq_s_369	529589	intergenic	0.210011
seq_s_369	529590	intergenic	0.0168457
seq_s_369	529594	intergenic	-0.0327511
seq_s_369	529595	intergenic	-0.00499212
seq_s_369	529596	intergenic	0.0894862
seq_s_369	529602	intergenic	0.262043
seq_s_369	529608	intergenic	-0.186552
seq_s_369	529610	intergenic	-0.795594
seq_s_369	529613	intergenic	-0.655821
seq_s_369	529614	intergenic	-0.845937
seq_s_369	529615	intergenic	-0.90206
seq_s_369	529618	intergenic	-1.01548
seq_s_369	529625	intergenic	-1.06346
seq_s_369	529626	intergenic	-0.874396
seq_s_369	529627	intergenic	-0.886537
seq_s_369	529630	intergenic	-0.78128
seq_s_369	529632	intergenic	-0.735777
seq_s_369	529636	intergenic	-0.456362
seq_s_369	529639	intergenic	-0.592181
seq_s_369	529644	intergenic	-0.44873
seq_s_369	529645	intergenic	-0.757425
seq_s_369	529653	intergenic	-0.334217
seq_s_369	529711	intergenic	-0.216849
seq_s_369	529713	intergenic	-0.295591
seq_s_369	529718	intergenic	-0.48
seq_s_369	529719	intergenic	-0.331862
seq_s_369	529723	intergenic	-0.521473
seq_s_369	529737	intergenic	-0.521473
seq_s_369	529738	intergenic	-0.521473
seq_s_369	529739	intergenic	-0.336348
seq_s_369	529740	intergenic	-0.283976
seq_s_369	529741	intergenic	-0.180393
seq_s_369	529744	intergenic	-0.263467
seq_s_369	529745	intergenic	-0.263467
seq_s_369	529748	intergenic	-0.232284
seq_s_369	529750	intergenic	-0.626473
seq_s_369	529758	intergenic	0.124601
seq_s_369	529759	intergenic	0.136272
seq_s_369	529765	intergenic	0.125792
seq_s_369	529766	intergenic	0.132988
seq_s_369	529768	intergenic	0.032507
seq_s_369	529772	intergenic	-0.0504129
seq_s_369	529775	intergenic	0.127934
seq_s_369	529780	intergenic	0.0860139
seq_s_369	529794	intergenic	0.187746
seq_s_369	529801	intergenic	0.44593
seq_s_369	529806	intergenic	0.425973
seq_s_369	529816	intergenic	0.304665
seq_s_369	529817	intergenic	0.304665
seq_s_369	529819	intergenic	0.599188
seq_s_369	529825	intergenic	0.678358
seq_s_369	529832	intergenic	0.63876
seq_s_369	529833	intergenic	0.507352
seq_s_369	529835	intergenic	0.594514
seq_s_369	529836	intergenic	0.690461
seq_s_369	529838	intergenic	0.70947
seq_s_369	529844	intergenic	0.581971
seq_s_369	529854	intergenic	0.813736
seq_s_369	529856	intergenic	0.624484
seq_s_369	529864	intergenic	0.617762
seq_s_369	529867	intergenic	0.423741
seq_s_369	529870	intergenic	0.423741
seq_s_369	529871	intergenic	0.423741
seq_s_369	529885	intergenic	0.40107
seq_s_369	529889	intergenic	0.52273
seq_s_369	529906	intergenic	0.464501
seq_s_369	529909	intergenic	0.627477
seq_s_369	529910	intergenic	0.383485
seq_s_369	529912	intergenic	0.576155
seq_s_369	529913	intergenic	0.47639
seq_s_369	529917	intergenic	0.548296
seq_s_369	529923	intergenic	0.488137
seq_s_369	529924	intergenic	0.637339
seq_s_369	529929	intergenic	0.840552
seq_s_369	529934	intergenic	0.641301
seq_s_369	529937	intergenic	0.661537
seq_s_369	529940	intergenic	0.586181
seq_s_369	529943	intergenic	0.735035
seq_s_369	529951	intergenic	0.677785
seq_s_369	529952	intergenic	0.54819
seq_s_369	529954	intergenic	0.640467
seq_s_369	529964	intergenic	0.728363
seq_s_369	529965	intergenic	0.794907
seq_s_369	529967	intergenic	0.794907
seq_s_369	529975	intergenic	0.794907
seq_s_369	529977	intergenic	0.794907
seq_s_369	529980	intergenic	0.689445
seq_s_369	529982	intergenic	0.667773
seq_s_369	529992	intergenic	0.937674
seq_s_369	529999	intergenic	0.749866
seq_s_369	530002	intergenic	0.39412
seq_s_369	530004	intergenic	0.39412
seq_s_369	530014	intergenic	0.499555
seq_s_369	530066	intergenic	-0.446434
seq_s_369	530067	intergenic	-0.772371
seq_s_369	530075	intergenic	-0.691334
seq_s_369	530080	intergenic	-0.700338
seq_s_369	530083	intergenic	-0.578593
seq_s_369	530084	intergenic	-0.578593
seq_s_369	530087	intergenic	-0.468476
seq_s_369	530096	intergenic	-0.545487
seq_s_369	530098	intergenic	-0.611615
seq_s_369	530101	intergenic	-0.308771
seq_s_369	530111	intergenic	-0.308771
seq_s_369	530112	intergenic	-0.392649
seq_s_369	530119	intergenic	-0.20043
seq_s_369	530121	intergenic	-0.367928
seq_s_369	530124	intergenic	-0.281585
seq_s_369	530125	intergenic	-0.214423
seq_s_369	530127	intergenic	-0.19886
seq_s_369	530130	intergenic	-0.264311
seq_s_369	530131	intergenic	-0.311168
seq_s_369	530136	intergenic	-0.230889
seq_s_369	530137	intergenic	-0.644386
seq_s_369	530138	intergenic	0.232417
seq_s_369	530139	intergenic	0.184423
seq_s_369	530142	intergenic	0.155053
seq_s_369	530144	intergenic	0.101723
seq_s_369	530146	intergenic	0.148513
seq_s_369	530147	intergenic	0.230401
seq_s_369	530155	intergenic	0.310689
seq_s_369	530156	intergenic	0.129952
seq_s_369	530158	intergenic	0.134629
seq_s_369	530161	intergenic	-0.0225493
seq_s_369	530163	intergenic	-0.0530964
seq_s_369	530165	intergenic	-0.016093
seq_s_369	530169	intergenic	-0.016093
seq_s_369	530173	intergenic	-0.162615
seq_s_369	530175	intergenic	-0.0777312
seq_s_369	530177	intergenic	-0.182079
seq_s_369	530178	intergenic	-0.299336
seq_s_369	530179	intergenic	-0.180656
seq_s_369	530184	intergenic	-0.174226
seq_s_369	530186	intergenic	-0.173672
seq_s_369	530188	intergenic	-0.173672
seq_s_369	530194	intergenic	0.0470419
seq_s_369	530195	intergenic	0.0320263
seq_s_369	530197	intergenic	0.252825
seq_s_369	530198	intergenic	-0.106314
seq_s_369	530199	intergenic	-0.0312287
seq_s_369	530200	intergenic	0.0432735
seq_s_369	530201	intergenic	0.0457583
seq_s_369	530209	intergenic	0.138876
seq_s_369	530210	intergenic	0.236108
seq_s_369	530212	intergenic	0.256711
seq_s_369	530214	intergenic	0.142441
seq_s_369	530219	intergenic	0.143024
seq_s_369	530220	intergenic	0.0595916
seq_s_369	530222	intergenic	0.0352633
seq_s_369	530227	intergenic	0.073707
seq_s_369	530228	intergenic	0.141728
seq_s_369	530232	intergenic	0.103824
seq_s_369	530233	intergenic	-0.0340753
seq_s_369	530234	intergenic	-0.204778
seq_s_369	530238	intergenic	-0.412394
seq_s_369	530253	intergenic	-0.412394
seq_s_369	530254	intergenic	-0.0292772
seq_s_369	530256	intergenic	-0.339262
seq_s_369	530262	intergenic	-0.23076
seq_s_369	530263	intergenic	-0.00501521
seq_s_369	530264	intergenic	-0.00501521
seq_s_369	530265	intergenic	-0.00501521
seq_s_369	530269	intergenic	-0.0421687
seq_s_369	530271	intergenic	-0.693969
seq_s_369	530272	intergenic	-0.490198
seq_s_369	530274	intergenic	-0.269941
seq_s_369	530275	intergenic	-0.269941
seq_s_369	530276	intergenic	-0.281412
seq_s_369	530278	intergenic	-0.184415
seq_s_369	530283	intergenic	-0.172709
seq_s_369	530284	intergenic	-0.181432
seq_s_369	530285	intergenic	-0.366974
seq_s_369	530287	intergenic	-0.182917
seq_s_369	530288	intergenic	-0.204954
seq_s_369	530289	intergenic	-0.0393215
seq_s_369	530292	intergenic	0.041897
seq_s_369	530296	intergenic	-0.0143391
seq_s_369	530297	intergenic	-0.211757
seq_s_369	530298	intergenic	-0.144471
seq_s_369	530299	intergenic	-0.182753
seq_s_369	530304	intergenic	-0.169263
seq_s_369	530307	intergenic	-0.428346
seq_s_369	530313	intergenic	-0.319643
seq_s_369	530314	intergenic	-0.411288
seq_s_369	530315	intergenic	-0.32061
seq_s_369	530321	intergenic	-0.240591
seq_s_369	530324	intergenic	-0.363283
seq_s_369	530329	intergenic	-0.14168
seq_s_369	530331	intergenic	-0.065294
seq_s_369	530341	intergenic	-0.0968311
seq_s_369	530343	intergenic	-0.34273
seq_s_369	530347	intergenic	0.0579997
seq_s_369	530352	intergenic	0.150762
seq_s_369	530361	intergenic	0.144106
seq_s_369	530364	intergenic	0.288889
seq_s_369	530370	intergenic	0.853155
seq_s_369	530371	intergenic	0.853155
seq_s_369	530374	intergenic	0.315512
seq_s_369	530375	intergenic	0.192906
seq_s_369	530380	intergenic	0.46546
seq_s_369	530382	intergenic	0.209871
seq_s_369	530384	intergenic	0.887541
seq_s_369	530387	intergenic	0.800115
seq_s_369	530392	intergenic	1.01959
seq_s_369	530394	intergenic	1.13548
seq_s_369	530407	intergenic	1.10843
seq_s_369	530414	intergenic	1.01716
seq_s_369	530417	intergenic	1.23162
seq_s_369	530419	intergenic	1.15368
seq_s_369	530425	intergenic	0.927013
seq_s_369	530427	intergenic	1.10815
seq_s_369	530428	intergenic	1.30082
seq_s_369	530436	intergenic	1.07686
seq_s_369	530455	intergenic	1.17668
seq_s_369	530456	intergenic	1.13971
seq_s_369	530457	intergenic	1.0975
seq_s_369	530467	intergenic	1.07113
seq_s_369	530469	intergenic	1.00341
seq_s_369	530476	intergenic	1.00588
seq_s_369	530485	intergenic	1.02636
seq_s_369	530488	intergenic	1.0111
seq_s_369	530489	intergenic	1.04416
seq_s_369	530499	intergenic	1.3399
seq_s_369	530508	intergenic	1.16605
seq_s_369	530518	intergenic	1.15044
seq_s_369	530527	intergenic	1.352
seq_s_369	530528	intergenic	1.24093
seq_s_369	530532	intergenic	1.32911
seq_s_369	530533	intergenic	1.28937
seq_s_369	530543	intergenic	1.28289
seq_s_369	530546	intergenic	1.35787
seq_s_369	530547	intergenic	1.35787
seq_s_369	530552	intergenic	0.950854
seq_s_369	530573	intergenic	1.16463
seq_s_369	530578	intergenic	0.751277
seq_s_369	530585	intergenic	0.652418
seq_s_369	530586	intergenic	0.718324
seq_s_369	530593	intergenic	0.673744
seq_s_369	530608	intergenic	0.660744
seq_s_369	530615	intergenic	0.660744
seq_s_369	530617	intergenic	0.370815
seq_s_369	530621	intergenic	0.357969
seq_s_369	530622	intergenic	0.351413
seq_s_369	530624	intergenic	0.42847
seq_s_369	530630	intergenic	0.416415
seq_s_369	530634	intergenic	0.365706
seq_s_369	530635	intergenic	0.387532
seq_s_369	530643	intergenic	0.311516
seq_s_369	530645	intergenic	0.418129
seq_s_369	530652	intergenic	0.264798
seq_s_369	530653	intergenic	0.0627905
seq_s_369	530655	intergenic	-0.355946
seq_s_369	530661	intergenic	-0.122093
seq_s_369	530664	intergenic	-0.0730703
seq_s_369	530667	intergenic	0.0323025
seq_s_369	530675	intergenic	0.146285
seq_s_369	530700	intergenic	0.146285
seq_s_369	530716	intergenic	0.120157
seq_s_369	530725	intergenic	0.12399
seq_s_369	530726	intergenic	0.0178215
seq_s_369	530729	intergenic	0.00117149
seq_s_369	530740	intergenic	-0.0398844
seq_s_369	530749	intergenic	-0.0215368
seq_s_369	530753	intergenic	-0.130109
seq_s_369	530782	intergenic	-0.077941
seq_s_369	530783	intergenic	-0.194958
seq_s_369	530790	intergenic	-0.0616238
seq_s_369	530800	intergenic	0.018914
seq_s_369	530801	intergenic	-0.0133015
seq_s_369	530821	intergenic	-0.247742
seq_s_369	530823	intergenic	-0.171059
seq_s_369	530825	intergenic	-0.134727
seq_s_369	530834	intergenic	-0.134497
seq_s_369	530835	intergenic	-0.0249225
seq_s_369	530836	intergenic	-0.0246944
seq_s_369	530847	intergenic	-0.0439668
seq_s_369	530848	intergenic	-0.131987
seq_s_369	530851	intergenic	-0.1263
seq_s_369	530853	intergenic	-0.115784
seq_s_369	530855	intergenic	-0.00484341
seq_s_369	530856	intergenic	-0.105108
seq_s_369	530859	intergenic	-0.00614988
seq_s_369	530863	intergenic	-0.00563449
seq_s_369	530865	intergenic	-0.00511435
seq_s_369	530868	intergenic	0.0228905
seq_s_369	530872	intergenic	0.0315737
seq_s_369	530878	intergenic	-8.20109e-05
seq_s_369	530879	intergenic	0.0416279
seq_s_369	530884	intergenic	0.0100974
seq_s_369	530885	intergenic	0.0548497
seq_s_369	530886	intergenic	-0.0260531
seq_s_369	530887	intergenic	-0.149122
seq_s_369	530889	intergenic	-0.10742
seq_s_369	530899	intergenic	-0.0583128
seq_s_369	530905	intergenic	-0.101094
seq_s_369	530908	intergenic	-0.0309836
seq_s_369	530918	intergenic	-0.0793351
seq_s_369	530919	intergenic	0.0152079
seq_s_369	530938	intergenic	-0.111316
seq_s_369	530939	intergenic	-0.0980276
seq_s_369	530957	intergenic	-0.0980276
seq_s_369	530959	intergenic	-0.0480593
seq_s_369	530966	intergenic	-0.0226423
seq_s_369	530971	intergenic	-0.0117424
seq_s_369	530984	intergenic	-0.0916813
seq_s_369	530990	intergenic	-0.0561582
seq_s_369	530992	intergenic	-0.0597856
seq_s_369	531012	intergenic	-0.0777142
seq_s_369	531013	intergenic	-0.0253985
seq_s_369	531015	intergenic	-0.0806022
seq_s_369	531020	intergenic	-0.106115
seq_s_369	531029	intergenic	-0.206576
seq_s_369	531033	intergenic	-0.139851
seq_s_369	531039	intergenic	-0.0899572
seq_s_369	531046	intergenic	-0.161928
seq_s_369	531056	intergenic	0.136946
seq_s_369	531063	intergenic	-0.0863163
seq_s_369	531067	intergenic	0.0191856
seq_s_369	531069	intergenic	0.00552751
seq_s_369	531074	intergenic	0.0350516
seq_s_369	531097	intergenic	0.300773
seq_s_369	531101	intergenic	0.265838
seq_s_369	531108	intergenic	0.300177
seq_s_369	531109	intergenic	0.369342
seq_s_369	531110	intergenic	0.132096
seq_s_369	531112	intergenic	0.244959
seq_s_369	531124	intergenic	0.141996
seq_s_369	531125	intergenic	0.147648
seq_s_369	531131	intergenic	-0.00269562
seq_s_369	531132	intergenic	0.0518388
seq_s_369	531134	intergenic	0.15463
seq_s_369	531136	intergenic	-0.0431859
seq_s_369	531144	intergenic	0.120677
seq_s_369	531146	intergenic	0.181228
seq_s_369	531151	intergenic	0.203131
seq_s_369	531163	intergenic	0.0183138
seq_s_369	531215	intergenic	0.0183138
seq_s_369	531217	intergenic	0.0215161
seq_s_369	531221	intergenic	0.01419
seq_s_369	531223	intergenic	-0.0482726
seq_s_369	531224	intergenic	-0.0309191
seq_s_369	531226	intergenic	-0.0309191
seq_s_369	531231	intergenic	-0.0288854
seq_s_369	531236	intergenic	-0.0748976
seq_s_369	531238	intergenic	0.0505905
seq_s_369	531274	intergenic	0.053706
seq_s_369	531282	intergenic	0.053706
seq_s_369	531313	intergenic	-0.0725277
seq_s_369	531347	intergenic	0.109398
seq_s_369	531350	intergenic	-0.213945
seq_s_369	531353	intergenic	-0.190347
seq_s_369	531354	intergenic	-0.240613
seq_s_369	531355	intergenic	-0.236499
seq_s_369	531357	intergenic	-0.252975
seq_s_369	531363	intergenic	-0.170565
seq_s_369	531367	intergenic	-0.125967
seq_s_369	531374	intergenic	-0.165249
seq_s_369	531375	intergenic	-0.0300649
seq_s_369	531376	intergenic	-0.0370685
seq_s_369	531378	intergenic	-0.112349
seq_s_369	531380	intergenic	-0.0582924
seq_s_369	531381	intergenic	-0.0450614
seq_s_369	531395	intergenic	-0.114766
seq_s_369	531399	intergenic	-0.104351
seq_s_369	531401	intergenic	-0.23414
seq_s_369	531418	intergenic	-0.232414
seq_s_369	531422	intergenic	-0.218064
seq_s_369	531429	intergenic	-0.444115
seq_s_369	531430	intergenic	-0.324669
seq_s_369	531432	intergenic	-0.285563
seq_s_369	531440	intergenic	-0.285563
seq_s_369	531442	intergenic	-0.18197
seq_s_369	531443	intergenic	0.0493432
seq_s_369	531444	intergenic	-0.0564067
seq_s_369	531449	intergenic	0.113807
seq_s_369	531450	intergenic	0.113807
seq_s_369	531452	intergenic	0.113807
seq_s_369	531455	intergenic	0.134641
seq_s_369	531457	intergenic	0.153566
seq_s_369	531463	intergenic	0.0575672
seq_s_369	531479	intergenic	-0.0923447
seq_s_369	532644	intergenic	-0.127363
seq_s_369	532646	intergenic	-0.202624
seq_s_369	532653	intergenic	-0.421971
seq_s_369	532668	intergenic	-0.236853
seq_s_369	532670	intergenic	-0.0830888
seq_s_369	532671	intergenic	-0.2085
seq_s_369	532672	intergenic	-0.2085
seq_s_369	532677	intergenic	-0.141512
seq_s_369	532682	intergenic	-0.322874
seq_s_369	532683	intergenic	-0.322874
seq_s_369	532685	intergenic	-0.26825
seq_s_369	532687	intergenic	-0.222524
seq_s_369	532690	intergenic	-0.412032
seq_s_369	532711	intergenic	-0.412032
seq_s_369	532715	intergenic	-0.406911
seq_s_369	532720	intergenic	-0.379318
seq_s_369	532722	intergenic	-0.556874
seq_s_369	532723	intergenic	-0.485328
seq_s_369	532726	intergenic	-0.314808
seq_s_369	532731	intergenic	-0.388683
seq_s_369	532732	intergenic	-0.358441
seq_s_369	532735	intergenic	-0.438236
seq_s_369	532736	intergenic	-0.349231
seq_s_369	532741	intergenic	-0.348893
seq_s_369	532742	intergenic	-0.373302
seq_s_369	532744	intergenic	-0.379145
seq_s_369	532748	intergenic	-0.476727
seq_s_369	532750	intergenic	-0.240259
seq_s_369	532755	intergenic	-0.501559
seq_s_369	532772	intergenic	-0.372582
seq_s_369	532777	intergenic	-0.378893
seq_s_369	532784	intergenic	-0.708595
seq_s_369	532785	intergenic	-0.409911
seq_s_369	532788	intergenic	-0.476816
seq_s_369	532789	intergenic	-0.37632
seq_s_369	532790	intergenic	-0.467156
seq_s_369	532795	intergenic	-0.45467
seq_s_369	532798	intergenic	-0.529926
seq_s_369	532799	intergenic	-0.317656
seq_s_369	532802	intergenic	-0.440508
seq_s_369	532804	intergenic	-0.718747
seq_s_369	532810	intergenic	-0.603236
seq_s_369	532813	intergenic	-0.324795
seq_s_369	532814	intergenic	-0.122521
seq_s_369	532815	intergenic	-0.116612
seq_s_369	532822	intergenic	-0.145348
seq_s_369	532825	intergenic	-0.118856
seq_s_369	532827	intergenic	-0.197513
seq_s_369	532830	intergenic	-0.249748
seq_s_369	532840	intergenic	0.0834463
seq_s_369	532843	intergenic	0.103083
seq_s_369	532849	intergenic	0.061484
seq_s_369	532854	intergenic	0.0107663
seq_s_369	532858	intergenic	0.126688
seq_s_369	532864	intergenic	0.266417
seq_s_369	532869	intergenic	0.425062
seq_s_369	532873	intergenic	0.273668
seq_s_369	532875	intergenic	0.203243
seq_s_369	532879	intergenic	0.146535
seq_s_369	532890	intergenic	0.199716
seq_s_369	532893	intergenic	0.0850969
seq_s_369	532901	intergenic	0.0483831
seq_s_369	532902	intergenic	0.333349
seq_s_369	532908	intergenic	0.298002
seq_s_369	532912	intergenic	0.243638
seq_s_369	532913	intergenic	0.626466
seq_s_369	532915	intergenic	0.244575
seq_s_369	532920	intergenic	0.303581
seq_s_369	532923	intergenic	0.377166
seq_s_369	532925	intergenic	0.127052
seq_s_369	532928	intergenic	0.136491
seq_s_369	532946	intergenic	0.109485
seq_s_369	532953	intergenic	-0.116858
seq_s_369	532958	intergenic	-0.180852
seq_s_369	532961	intergenic	-0.131677
seq_s_369	532973	intergenic	0.0451517
seq_s_369	532975	intergenic	-0.00854077
seq_s_369	532977	intergenic	0.201094
seq_s_369	532994	intergenic	-0.00150188
seq_s_369	533000	intergenic	0.0672701
seq_s_369	533004	intergenic	0.174775
seq_s_369	533014	intergenic	0.220452
seq_s_369	533018	intergenic	0.311842
seq_s_369	533020	intergenic	0.308704
seq_s_369	533023	intergenic	-0.00315601
seq_s_369	533033	intergenic	0.13584
seq_s_369	533035	intergenic	0.0130112
seq_s_369	533041	intergenic	0.112139
seq_s_369	533050	intergenic	0.0233699
seq_s_369	533056	intergenic	-0.00260395
seq_s_369	533068	intergenic	0.0853302
seq_s_369	533069	intergenic	0.0853302
seq_s_369	533075	intergenic	0.006506
seq_s_369	533079	intergenic	0.330709
seq_s_369	533081	intergenic	0.372865
seq_s_369	533125	intergenic	0.285312
seq_s_369	533126	intergenic	0.203489
seq_s_369	533128	intergenic	0.485182
seq_s_369	533132	intergenic	0.485182
seq_s_369	533141	intergenic	0.411655
seq_s_369	533181	intergenic	0.386145
seq_s_369	533183	intergenic	0.374035
seq_s_369	533188	intergenic	0.508015
seq_s_369	533192	intergenic	0.452477
seq_s_369	533200	intergenic	0.452477
seq_s_369	533212	intergenic	0.441612
seq_s_369	533216	intergenic	0.265061
seq_s_369	533233	intergenic	0.38743
seq_s_369	534828	intergenic	0.30478
seq_s_369	534851	intergenic	0.340638
seq_s_369	535597	intergenic	0.310561
seq_s_369	535749	intergenic	0.296419
seq_s_369	535778	intergenic	0.275141
seq_s_369	535779	intergenic	0.205249
seq_s_369	535780	intergenic	0.198798
seq_s_369	535785	intergenic	0.381978
seq_s_369	535790	intergenic	0.507875
seq_s_369	535824	intergenic	0.272889
seq_s_369	535830	intergenic	0.0888638
seq_s_369	535837	intergenic	0.0888638
seq_s_369	535848	intergenic	0.0215894
seq_s_369	535850	intergenic	0.0215894
seq_s_369	535872	intergenic	-0.0312484
seq_s_369	535895	intergenic	-0.276802
seq_s_369	536509	intergenic	-0.059548
seq_s_369	536511	intergenic	0.0525152
seq_s_369	536513	intergenic	0.070891
seq_s_369	536514	intergenic	0.0765336
seq_s_369	536515	intergenic	-0.200139
seq_s_369	536521	intergenic	0.0483321
seq_s_369	536522	intergenic	0.188937
seq_s_369	536525	intergenic	0.152609
seq_s_369	536530	intergenic	0.152609
seq_s_369	536531	intergenic	0.0320979
seq_s_369	536537	intergenic	0.14493
seq_s_369	536541	intergenic	0.0886187
seq_s_369	536542	intergenic	0.0930427
seq_s_369	536550	intergenic	0.19454
seq_s_369	536551	intergenic	0.0735265
seq_s_369	536552	intergenic	0.0735265
seq_s_369	536556	intergenic	0.115676
seq_s_369	536557	intergenic	-0.0060263
seq_s_369	536558	intergenic	0.000969817
seq_s_369	536564	intergenic	0.0216784
seq_s_369	536565	intergenic	-0.0547927
seq_s_369	536569	intergenic	0.00961531
seq_s_369	536571	intergenic	-0.0934278
seq_s_369	536572	intergenic	-0.197123
seq_s_369	536575	intergenic	-0.0193673
seq_s_369	536577	intergenic	-0.0872092
seq_s_369	536582	intergenic	-0.129436
seq_s_369	536583	intergenic	-0.00605074
seq_s_369	536664	intergenic	0.15696
seq_s_369	536665	intergenic	0.0933362
seq_s_369	536668	intergenic	0.172304
seq_s_369	536669	intergenic	0.268294
seq_s_369	536672	intergenic	0.179248
seq_s_369	536679	intergenic	0.229428
seq_s_369	536684	intergenic	0.210375
seq_s_369	536686	intergenic	0.210375
seq_s_369	536687	intergenic	0.210375
seq_s_369	536691	intergenic	0.209129
seq_s_369	536700	intergenic	0.137066
seq_s_369	536701	intergenic	0.057105
seq_s_369	536709	intergenic	0.161403
seq_s_369	536716	intergenic	0.186502
seq_s_369	536725	intergenic	0.2579
seq_s_369	536726	intergenic	0.112431
seq_s_369	536730	intergenic	0.168667
seq_s_369	536734	intergenic	0.263607
seq_s_369	536737	intergenic	0.365974
seq_s_369	536739	intergenic	0.348076
seq_s_369	536748	intergenic	0.221159
seq_s_369	536749	intergenic	0.205547
seq_s_369	536751	intergenic	0.225565
seq_s_369	536754	intergenic	0.281053
seq_s_369	536756	intergenic	0.417121
seq_s_369	536760	intergenic	0.477747
seq_s_369	536762	intergenic	0.633666
seq_s_369	536795	intergenic	0.490247
seq_s_369	536796	intergenic	0.349286
seq_s_369	536797	intergenic	0.461584
seq_s_369	536809	intergenic	0.442723
seq_s_369	536814	intergenic	0.483937
seq_s_369	536815	intergenic	0.531363
seq_s_369	536826	intergenic	0.473769
seq_s_369	536827	intergenic	0.258823
seq_s_369	536831	intergenic	0.285159
seq_s_369	536834	intergenic	0.0605665
seq_s_369	536837	intergenic	0.226064
seq_s_369	536843	intergenic	0.400436
seq_s_369	536846	intergenic	0.357215
seq_s_369	536957	intergenic	0.348271
seq_s_369	536970	intergenic	0.348271
seq_s_369	536977	intergenic	0.355092
seq_s_369	536979	intergenic	0.343191
seq_s_369	536992	intergenic	0.289349
seq_s_369	537001	intergenic	0.311778
seq_s_369	537006	intergenic	0.273064
seq_s_369	537007	intergenic	0.243877
seq_s_369	537008	intergenic	-0.10923
seq_s_369	537009	intergenic	0.15057
seq_s_369	537011	intergenic	0.106811
seq_s_369	537013	intergenic	0.052034
seq_s_369	537017	intergenic	0.325817
seq_s_369	537018	intergenic	0.375185
seq_s_369	537019	intergenic	0.328708
seq_s_369	537025	intergenic	0.228514
seq_s_369	537028	intergenic	0.230024
seq_s_369	537031	intergenic	0.200109
seq_s_369	537032	intergenic	0.207744
seq_s_369	537038	intergenic	0.0401884
seq_s_369	537042	intergenic	0.0272942
seq_s_369	537043	intergenic	0.238854
seq_s_369	537044	intergenic	0.262626
seq_s_369	537045	intergenic	0.0532188
seq_s_369	537046	intergenic	-0.0159558
seq_s_369	537050	intergenic	-0.129106
seq_s_369	537052	intergenic	-0.210595
seq_s_369	537055	intergenic	0.011027
seq_s_369	537057	intergenic	-0.08751
seq_s_369	537058	intergenic	-0.022732
seq_s_369	537060	intergenic	0.324444
seq_s_369	537090	intergenic	0.127504
seq_s_369	537091	intergenic	0.225391
seq_s_369	537095	intergenic	-0.0912203
seq_s_369	537099	intergenic	0.0528471
seq_s_369	537100	intergenic	-0.0668496
seq_s_369	537102	intergenic	-0.0668496
seq_s_369	537103	intergenic	-0.0668496
seq_s_369	537109	intergenic	0.108783
seq_s_369	537111	intergenic	-0.0883126
seq_s_369	537116	intergenic	0.138402
seq_s_369	537117	intergenic	0.149804
seq_s_369	537119	intergenic	0.068353
seq_s_369	537122	intergenic	0.118135
seq_s_369	537123	intergenic	0.0774875
seq_s_369	537124	intergenic	0.0886257
seq_s_369	537126	intergenic	0.0461943
seq_s_369	537127	intergenic	-0.0196647
seq_s_369	537131	intergenic	0.0836221
seq_s_369	537132	intergenic	0.123388
seq_s_369	537478	intergenic	-0.110479
seq_s_369	537479	intergenic	-0.250539
seq_s_369	537483	intergenic	0.000271088
seq_s_369	537484	intergenic	-0.161136
seq_s_369	537485	intergenic	-0.0322588
seq_s_369	537486	intergenic	-0.0994332
seq_s_369	537490	intergenic	-0.0319811
seq_s_369	537495	intergenic	-0.0323675
[truncated: 19,049 more rows]
