# Supplementary material for: Ecological genomics in the Northern krill uncovers loci for local adaptation across ocean basins
Source: Nat Commun. 2024 Aug 1;15:6297. doi: 10.1038/s41467-024-50239-7 (PMC11294593; doi:10.1038/s41467-024-50239-7)
Supplement: Supplementary file 15 — Source Data [file 41467_2024_50239_MOESM15_ESM.zip › Source_data/Source_data.Fig_S25/Source_data.Fig_S25B/iii.Frequenin.COM_SPAL_1_020600_XLOC_069996.xpnsl.windows.tsv]

CHROM	POS	xpnsl
seq_s_369	500001	-0.346509558571429
seq_s_369	509001	-0.660626451612903
seq_s_369	511001	0.191475815714286
seq_s_369	512001	0.224652733333333
seq_s_369	514001	0.73944575
seq_s_369	516001	0.4433235
seq_s_369	520001	-0.0460491978723404
seq_s_369	521001	-0.28829415
seq_s_369	522001	-0.394919025423729
seq_s_369	523001	-0.036857436816609
seq_s_369	524001	-0.196907280917031
seq_s_369	525001	0.316792424732824
seq_s_369	526001	-0.141691126238532
seq_s_369	527001	-0.168320609333333
seq_s_369	528001	-0.100271034785714
seq_s_369	529001	0.182325392444445
seq_s_369	530001	0.148673015646188
seq_s_369	531001	-0.0282329167948718
seq_s_369	532001	-0.159228025903614
seq_s_369	533001	0.257362021333333
seq_s_369	534001	0.322709
seq_s_369	535001	0.16043049375
seq_s_369	536001	0.18599337675641
seq_s_369	537001	0.017550954027027
seq_s_369	538001	0.01563418
seq_s_369	540001	-0.478535586206896
seq_s_369	541001	-0.351430925833333
seq_s_369	542001	0.575461096875
seq_s_369	543001	0.28067821388535
seq_s_369	544001	0.271991375
seq_s_369	545001	0.475176
seq_s_369	546001	0.482137297709497
seq_s_369	547001	0.583744301643835
seq_s_369	548001	0.0982670626174496
seq_s_369	549001	-0.2533725
seq_s_369	550001	-0.259730060263158
seq_s_369	561001	-0.275125
seq_s_369	562001	-0.651033540816327
seq_s_369	563001	-0.0278664895522388
seq_s_369	564001	0.0135199533333333
seq_s_369	565001	-0.37942115974359
seq_s_369	566001	-0.327096611545454
seq_s_369	567001	-0.3474037625
seq_s_369	568001	-0.476975453571429
seq_s_369	569001	0.0711955454545455
seq_s_369	571001	-0.337877876335714
seq_s_369	573001	-0.61862875
seq_s_369	574001	-0.529136333333333
seq_s_369	576001	-0.206473592857143
seq_s_369	577001	0.15134011026087
seq_s_369	578001	-0.222204777948718
seq_s_369	579001	-0.408132830985916
seq_s_369	580001	-0.475010017307692
seq_s_369	581001	0.0723857474345238
seq_s_369	582001	-0.241197605607477
seq_s_369	583001	0.224572679204545
seq_s_369	585001	-0.415532
seq_s_369	588001	-0.4355124
seq_s_369	589001	0.0652704
seq_s_369	591001	0.241889042307692
seq_s_369	592001	0.113778121276596
seq_s_369	593001	-0.4416014
seq_s_369	594001	-0.155126111111111
seq_s_369	601001	-0.242388924285714
seq_s_369	602001	0.152316371355932
seq_s_369	603001	-0.308069075
seq_s_369	604001	-0.39232625
seq_s_369	605001	-0.00209392565217388
seq_s_369	606001	0.386153551818182
seq_s_369	607001	-0.0861208541666667
seq_s_369	608001	0.622579333333333
seq_s_369	609001	-0.189899089722222
seq_s_369	610001	-0.188590577894737
seq_s_369	611001	0.125716429090909
seq_s_369	612001	-0.52501344
seq_s_369	614001	0.258390829411765
seq_s_369	616001	0.64351825
seq_s_369	619001	0.235510531785714
seq_s_369	623001	0.729740375
seq_s_369	624001	1.13850278571429
seq_s_369	625001	1.54053452173913
seq_s_369	626001	0.416466448275862
seq_s_369	628001	-1.82922513636364
seq_s_369	629001	-1.57116723529412
seq_s_369	630001	-1.92528431372549
seq_s_369	631001	-3.327794
seq_s_369	632001	-3.25394842105263
seq_s_369	633001	-2.44048333333333
seq_s_369	634001	-1.81469111111111
seq_s_369	635001	-2.9019428
seq_s_369	636001	-2.74128888888889
seq_s_369	637001	-1.80209304347826
seq_s_369	638001	-2.20312477272727
seq_s_369	639001	-2.90668217391304
seq_s_369	640001	-1.36942529090909
seq_s_369	641001	-0.406102189189189
seq_s_369	642001	1.00457575
seq_s_369	643001	0.2720440625
seq_s_369	644001	-1.8301639966129
seq_s_369	645001	-2.92472795918367
seq_s_369	646001	-2.78705466666667
seq_s_369	647001	-2.99634238095238
seq_s_369	648001	-2.346725
seq_s_369	649001	-2.914953125
seq_s_369	650001	-2.91067
seq_s_369	652001	-2.53212666666667
seq_s_369	653001	-2.52193290322581
seq_s_369	654001	-2.39073545454545
seq_s_369	655001	-1.04328718918919
seq_s_369	656001	-3.02056527777778
seq_s_369	657001	-3.27340836363636
seq_s_369	658001	-1.126853
seq_s_369	659001	-0.2991343
seq_s_369	660001	0.0619523272727273
seq_s_369	662001	0.192668
seq_s_369	663001	0.21455075
seq_s_369	664001	1.39076882352941
seq_s_369	665001	0.7670221
seq_s_369	666001	0.0849425333333333
seq_s_369	667001	-0.502628894736842
seq_s_369	668001	-2.28140490769231
seq_s_369	669001	-1.28821696153846
seq_s_369	670001	-4.09996941860465
seq_s_369	671001	-3.21293473684211
seq_s_369	672001	-2.0210425
seq_s_369	673001	-1.09787341584158
seq_s_369	674001	-1.17558303913043
seq_s_369	677001	-2.96404403846154
seq_s_369	678001	-3.23323466666667
seq_s_369	679001	-2.82819227272727
seq_s_369	680001	-2.53292533333333
seq_s_369	681001	-3.57801763157895
seq_s_369	682001	-1.58680242105263
seq_s_369	683001	-3.83612461538462
seq_s_369	684001	-3.1673753125
seq_s_369	685001	-0.49908576
seq_s_369	687001	-0.522048760714286
seq_s_369	688001	1.48589426842105
seq_s_369	689001	0.824161186585366
seq_s_369	690001	0.0512456
seq_s_369	691001	-1.79207808571429
seq_s_369	692001	-2.9497290625
seq_s_369	693001	-3.71478875
seq_s_369	694001	-2.95259836363636
seq_s_369	695001	-1.69058245283019
seq_s_369	696001	-0.697687643478261
seq_s_369	697001	-0.4849132
seq_s_369	698001	-0.537264875
seq_s_369	699001	-2.70892644067797
seq_s_369	700001	-1.87162532769231
seq_s_369	701001	-0.402323251142857
seq_s_369	702001	-0.640536648387097
seq_s_369	703001	-2.01490567567568
seq_s_369	704001	-3.54027989830508
seq_s_369	705001	-3.17667643835616
seq_s_369	706001	-2.63119911764706
seq_s_369	707001	-3.6012275
seq_s_369	708001	-5.20241815789474
seq_s_369	709001	-3.2078193
seq_s_369	710001	-3.14428943396227
seq_s_369	711001	-3.71498288888889
seq_s_369	712001	-2.84580151898734
seq_s_369	713001	-2.82087573170732
seq_s_369	714001	-3.22922987951807
seq_s_369	715001	-4.67590561403509
seq_s_369	716001	-4.38289848837209
seq_s_369	717001	-3.97677157894737
seq_s_369	718001	-3.3504553125
seq_s_369	719001	-2.77484701639344
seq_s_369	720001	-4.48325454545455
seq_s_369	721001	-5.97294707317073
seq_s_369	722001	-5.07205552
seq_s_369	723001	-3.14647459459459
seq_s_369	724001	-4.26193056818182
seq_s_369	725001	-4.15514773584905
seq_s_369	726001	-1.73522894444444
seq_s_369	727001	-4.52283438596491
seq_s_369	728001	-4.71777392156863
seq_s_369	729001	-4.86517395833333
seq_s_369	730001	-5.51797338461538
seq_s_369	731001	-6.20756375
seq_s_369	733001	-5.40426756756757
seq_s_369	734001	-4.46910040816327
seq_s_369	735001	-2.90181434482759
seq_s_369	736001	-1.18699369035088
seq_s_369	737001	0.84271853164557
seq_s_369	738001	-0.0217782216666666
seq_s_369	739001	-1.44722411111111
seq_s_369	740001	-2.40466533333333
seq_s_369	741001	-3.01417
seq_s_369	742001	-1.56776606779661
seq_s_369	743001	-1.43479272727273
seq_s_369	744001	-2.762338
seq_s_369	745001	-2.06185177777778
seq_s_369	746001	-2.25605225806452
seq_s_369	747001	-1.62581914285714
seq_s_369	748001	-2.60524514285714
seq_s_369	749001	-2.54845777777778
seq_s_369	750001	-1.93052214285714
seq_s_369	751001	-1.97004181818182
seq_s_369	752001	-2.1915452631579
seq_s_369	753001	-2.42291954545454
seq_s_369	754001	-2.53679272727273
seq_s_369	755001	-4.11919714285714
seq_s_369	756001	-3.09048296296296
seq_s_369	757001	-2.17644535714286
seq_s_369	758001	-2.18594447368421
seq_s_369	759001	-1.69117333333333
seq_s_369	760001	-1.882248125
seq_s_369	761001	-1.737565
seq_s_369	762001	-1.45474428571429
seq_s_369	763001	-1.159575
seq_s_369	764001	-1.25451130769231
seq_s_369	765001	-1.40351222222222
seq_s_369	766001	-2.68462555555556
seq_s_369	767001	-2.36612
seq_s_369	768001	-2.18276466666667
seq_s_369	769001	-1.88955769230769
seq_s_369	770001	-1.6004499047619
seq_s_369	771001	-2.29089058823529
seq_s_369	774001	-2.05843482758621
seq_s_369	775001	-1.45156571428571
seq_s_369	776001	-1.4588425
seq_s_369	777001	-1.48323619047619
seq_s_369	778001	-1.619453
seq_s_369	779001	-1.63915533333333
seq_s_369	780001	-1.90856387096774
seq_s_369	781001	-2.3686352173913
seq_s_369	782001	-3.019578
seq_s_369	783001	-2.18845615384615
seq_s_369	784001	-1.78457880952381
seq_s_369	785001	-2.42100217391304
seq_s_369	786001	-2.83947571428571
seq_s_369	787001	-1.743204
seq_s_369	788001	-1.61585729411765
seq_s_369	789001	-1.04171838
seq_s_369	790001	-1.26204560714286
seq_s_369	791001	-1.23308368421053
seq_s_369	792001	-1.51736923076923
seq_s_369	793001	-1.202878
seq_s_369	794001	-0.914981108108108
seq_s_369	795001	-2.20693882352941
seq_s_369	796001	-2.2253890625
seq_s_369	797001	-1.90917388888889
seq_s_369	798001	-1.92864055555556
seq_s_369	799001	-2.98087142857143
seq_s_369	800001	-1.86455340425532
seq_s_369	801001	-2.03825535714286
seq_s_369	802001	-1.62515444444444
seq_s_369	803001	-1.75595114285714
seq_s_369	804001	-2.050955625
seq_s_369	805001	-1.31619907692308
seq_s_369	806001	-1.395002
seq_s_369	807001	-2.40647727272727
seq_s_369	808001	-2.12222446808511
seq_s_369	809001	-2.517328
seq_s_369	810001	-2.661697
seq_s_369	812001	-2.53073285714286
seq_s_369	813001	-1.95706161764706
seq_s_369	814001	-2.99807555555556
seq_s_369	815001	-2.80350761904762
seq_s_369	817001	-3.48891933333333
seq_s_369	818001	-2.40547764705882
seq_s_369	819001	-2.69096074074074
seq_s_369	820001	-2.8146172972973
seq_s_369	821001	-2.30952692307692
seq_s_369	822001	-1.76607636363636
seq_s_369	823001	-2.67688844444444
seq_s_369	824001	-2.00871125
seq_s_369	825001	-1.99388588235294
seq_s_369	826001	-1.37743682857143
seq_s_369	827001	-0.369620368421053
seq_s_369	828001	-0.785496611940299
seq_s_369	829001	-0.910266740740741
seq_s_369	830001	-0.7161294375
seq_s_369	831001	-0.609087
seq_s_369	832001	-0.25183
seq_s_369	833001	-0.56370072
seq_s_369	834001	-0.796235894736842
seq_s_369	835001	0.064847105882353
seq_s_369	836001	0.687099166666667
seq_s_369	837001	1.218851
seq_s_369	838001	0.994787
seq_s_369	839001	-0.0635009090909091
seq_s_369	840001	-0.281782714285714
seq_s_369	841001	-0.718141636363636
seq_s_369	842001	0.291957858333333
seq_s_369	843001	-0.196338012826087
seq_s_369	844001	-0.260359
seq_s_369	845001	-0.6086684
seq_s_369	846001	-1.03588890909091
seq_s_369	847001	-1.40044074074074
seq_s_369	848001	-2.38585454545455
seq_s_369	849001	-2.81206583333333
seq_s_369	850001	-1.61136767307692
seq_s_369	851001	-0.871031566037736
seq_s_369	852001	-0.47117765
seq_s_369	853001	-1.70788333333333
seq_s_369	854001	-2.22414
seq_s_369	855001	-2.18303839393939
seq_s_369	856001	-0.896648269230769
seq_s_369	858001	-1.72362
seq_s_369	859001	-1.31345051724138
seq_s_369	860001	-1.81422777777778
seq_s_369	861001	-1.67968648636364
seq_s_369	862001	0.0532849
seq_s_369	863001	-1.438245
seq_s_369	864001	-1.3055808125
seq_s_369	865001	-1.4004303125
seq_s_369	866001	-1.20172932142857
seq_s_369	867001	-2.38651702702703
seq_s_369	868001	-2.10870756756757
seq_s_369	871001	-1.4036720625
seq_s_369	872001	-1.16863055172414
seq_s_369	873001	-1.67384
seq_s_369	874001	-2.08597916666667
seq_s_369	875001	-1.67820433333333
seq_s_369	876001	-1.09232256521739
seq_s_369	877001	-1.183405
seq_s_369	878001	-1.26361428571429
seq_s_369	879001	-1.2091
seq_s_369	880001	-0.9617592
seq_s_369	881001	-1.0521677
seq_s_369	882001	-0.566622139130435
seq_s_369	883001	-0.289832555
seq_s_369	884001	-0.0943785655555556
seq_s_369	885001	-1.00243076744186
seq_s_369	886001	-1.6217112195122
seq_s_369	888001	-2.000992
seq_s_369	889001	-1.35241479310345
seq_s_369	890001	-1.51110123529412
seq_s_369	891001	-2.02797931034483
seq_s_369	892001	-2.23292928571429
seq_s_369	893001	-2.0533746875
seq_s_369	894001	-1.702795
seq_s_369	895001	-0.836179083333333
seq_s_369	896001	-1.06478077777778
seq_s_369	897001	-1.88732724137931
seq_s_369	898001	-2.157485
seq_s_369	899001	-2.24122384615385
seq_s_369	900001	-1.14370478378378
seq_s_369	901001	-1.66423470588235
seq_s_369	902001	-1.75333142857143
seq_s_369	903001	-1.75587333333333
seq_s_369	904001	-1.07901009090909
seq_s_369	905001	-0.320619038888889
seq_s_369	906001	-0.35491523
seq_s_369	907001	-0.744920683333333
seq_s_369	908001	-1.43396882352941
seq_s_369	909001	-1.65078466666667
seq_s_369	910001	-1.34570021875
seq_s_369	911001	-0.952957307692307
seq_s_369	912001	-1.55477433333333
seq_s_369	913001	-1.53541071428571
seq_s_369	914001	-1.58343325
seq_s_369	915001	-1.67464761904762
seq_s_369	916001	-2.286265
seq_s_369	917001	-1.91064615384615
seq_s_369	918001	-1.79186553571429
seq_s_369	919001	-1.67602973684211
seq_s_369	920001	-1.12018804761905
seq_s_369	921001	-1.16348111428571
seq_s_369	922001	0.133549084705882
seq_s_369	923001	-0.264411955172414
seq_s_369	924001	0.604965105479452
seq_s_369	925001	-1.19456535616438
seq_s_369	926001	-0.847493217391304
seq_s_369	927001	-0.298017358928571
seq_s_369	928001	0.662782531428571
seq_s_369	929001	0.770483483333333
seq_s_369	930001	-0.357340972131148
seq_s_369	931001	-0.680483342857143
seq_s_369	932001	-1.66620513684211
seq_s_369	933001	-2.17482037588652
seq_s_369	934001	-2.17586774509804
seq_s_369	935001	-3.07656661654135
seq_s_369	936001	-2.4023462295082
seq_s_369	937001	-2.75697382113821
seq_s_369	938001	-2.02729398043478
seq_s_369	939001	-1.36370073809524
seq_s_369	940001	-1.89036493103448
seq_s_369	941001	-2.91618
seq_s_369	942001	-2.53359618644068
seq_s_369	943001	-4.8887884
seq_s_369	944001	-3.57750975308642
seq_s_369	945001	-2.99904553030303
seq_s_369	946001	-2.57516537815126
seq_s_369	947001	-4.71807802721088
seq_s_369	948001	-2.83800428571429
seq_s_369	949001	0.0125475571428571
seq_s_369	950001	-3.35431106329114
seq_s_369	951001	-3.22964710843373
seq_s_369	952001	-3.90718597222222
seq_s_369	953001	-4.3518186440678
seq_s_369	954001	-4.93446193103448
seq_s_369	955001	-3.73724608391608
seq_s_369	956001	-4.70492057553957
seq_s_369	957001	-4.20854823529412
seq_s_369	958001	-3.1609175
seq_s_369	959001	-1.35018954545455
seq_s_369	960001	-0.450275259101124
seq_s_369	961001	-0.733040521259842
seq_s_369	962001	-0.421816631372549
seq_s_369	964001	-0.526008985454545
seq_s_369	965001	-1.04138431481481
seq_s_369	966001	-1.34883272727273
seq_s_369	967001	-0.862559462831858
seq_s_369	968001	-0.189330285543478
seq_s_369	969001	-0.565882394656489
seq_s_369	970001	-0.849786242666667
seq_s_369	971001	-0.526098308714286
seq_s_369	974001	-0.326236454545455
seq_s_369	975001	0.662343014907407
seq_s_369	976001	1.81827887874016
seq_s_369	980001	0.06679035
seq_s_369	982001	0.0950436571428571
seq_s_369	983001	-0.0582450171974522
seq_s_369	984001	-0.287233993367347
seq_s_369	985001	-0.0966528984095745
seq_s_369	986001	0.321121533333333
seq_s_369	987001	-0.41597038125
seq_s_369	988001	-0.0973634448461538
seq_s_369	989001	-0.862954134514925
seq_s_369	990001	-2.300928
seq_s_369	991001	-2.91054894736842
seq_s_369	992001	-1.09534453374233
seq_s_369	993001	-1.8046528989899
seq_s_369	994001	-1.69063744537815
seq_s_369	995001	-1.83105
seq_s_369	1000001	-1.35012
seq_s_369	1001001	0.5935638
seq_s_369	1002001	1.57902
seq_s_369	1003001	-1.77194520909091
seq_s_369	1004001	-2.69303024590164
seq_s_369	1005001	-3.87543842519685
seq_s_369	1006001	-1.34747057171642
seq_s_369	1007001	-0.812316425
seq_s_369	1008001	-0.410658590816326
seq_s_369	1009001	-2.39303459166667
seq_s_369	1010001	-0.68965866
seq_s_369	1017001	-1.4572275
seq_s_369	1018001	-1.94687868686869
seq_s_369	1019001	-3.16838392156863
seq_s_369	1020001	-3.23475827160494
seq_s_369	1021001	-4.03961953488372
seq_s_369	1022001	-1.762885265625
seq_s_369	1023001	0.103243373945946
seq_s_369	1024001	-0.045472267625
seq_s_369	1025001	-0.6231783
seq_s_369	1026001	-1.91262860869565
seq_s_369	1027001	-2.3052097260274
seq_s_369	1028001	-0.94238904
seq_s_369	1029001	-0.153738309090909
seq_s_369	1030001	0.0758204246428571
seq_s_369	1031001	0.384451866164835
seq_s_369	1032001	1.55445869047619
seq_s_369	1033001	0.5526287
seq_s_369	1035001	0.963131298850575
seq_s_369	1036001	-0.823054
seq_s_369	1039001	0.143926781481481
seq_s_369	1040001	0.381734552741935
seq_s_369	1041001	0.532664
seq_s_369	1042001	2.21758906976744
