# Supplementary material for: Ecological genomics in the Northern krill uncovers loci for local adaptation across ocean basins
Source: Nat Commun. 2024 Aug 1;15:6297. doi: 10.1038/s41467-024-50239-7 (PMC11294593; doi:10.1038/s41467-024-50239-7)
Supplement: Supplementary file 15 — Source Data [file 41467_2024_50239_MOESM15_ESM.zip › Source_data/Source_data.Fig_S25/Source_data.Fig_S25B/iv.purity.REF_STRG_1_31883_XLOC_098404.xpnsl.windows.tsv]

CHROM	POS	xpnsl
seq_s_6699	1001	-0.389992866666667
seq_s_6699	11001	-0.176445105
seq_s_6699	12001	0.114154625882353
seq_s_6699	13001	0.0262178197142857
seq_s_6699	15001	0.159757440224719
seq_s_6699	16001	0.161192584375
seq_s_6699	17001	-0.357447366666667
seq_s_6699	18001	-0.448170181818182
seq_s_6699	19001	-0.60430225
seq_s_6699	20001	-0.166682202857143
seq_s_6699	21001	-0.0402286448648649
seq_s_6699	22001	-0.402304246393443
seq_s_6699	24001	-1.026071
seq_s_6699	25001	-0.313864125
seq_s_6699	26001	0.271241454545455
seq_s_6699	29001	0.0651473204938272
seq_s_6699	30001	0.505703574647482
seq_s_6699	31001	-0.174561975994765
seq_s_6699	32001	0.115185184639175
seq_s_6699	33001	0.292311042056075
seq_s_6699	35001	-0.0846509871559633
seq_s_6699	36001	-0.168996386538462
seq_s_6699	37001	0.100238364833333
seq_s_6699	45001	-0.148929266818182
seq_s_6699	46001	0.843782730775862
seq_s_6699	47001	0.154745935087719
seq_s_6699	60001	-0.154596127777778
seq_s_6699	61001	-0.0177166045059523
seq_s_6699	62001	-0.118054506666667
seq_s_6699	63001	-0.815873368421053
seq_s_6699	64001	0.20337466967033
seq_s_6699	67001	-0.105609378837209
seq_s_6699	68001	-0.31740813880597
seq_s_6699	69001	0.235758895454545
seq_s_6699	75001	0.664249796206897
seq_s_6699	78001	1.06403230769231
seq_s_6699	80001	0.0327976103004292
seq_s_6699	81001	0.112599932715232
seq_s_6699	83001	0.368333016129032
seq_s_6699	84001	0.268510447710843
seq_s_6699	86001	0.743529
seq_s_6699	87001	0.70120225
seq_s_6699	88001	0.0526970992792793
seq_s_6699	89001	-0.015854264375
seq_s_6699	90001	0.55339462745098
seq_s_6699	91001	0.307918791666667
seq_s_6699	92001	-0.0640929717948718
seq_s_6699	96001	-0.114968251710526
seq_s_6699	97001	0.245306755
seq_s_6699	98001	0.648308666666667
seq_s_6699	99001	0.33131275
seq_s_6699	100001	0.332383565853659
seq_s_6699	101001	0.2882005
seq_s_6699	102001	0.381136883783784
seq_s_6699	103001	-0.00471558461538464
seq_s_6699	104001	0.770618074074074
seq_s_6699	105001	1.00911454347826
seq_s_6699	106001	-0.1131087875
seq_s_6699	107001	0.0619477
seq_s_6699	108001	0.638155076923077
seq_s_6699	109001	0.357664415384615
seq_s_6699	110001	0.658904702857143
seq_s_6699	111001	1.04035551515152
seq_s_6699	114001	0.910482714285714
seq_s_6699	115001	0.518494397435897
seq_s_6699	116001	0.539945213043478
seq_s_6699	118001	-1.20759155555556
seq_s_6699	119001	0.543943838095238
seq_s_6699	120001	0.0613262764705882
seq_s_6699	121001	-0.61687899
seq_s_6699	122001	-0.149881
seq_s_6699	124001	0.4417715
seq_s_6699	125001	0.730046
seq_s_6699	126001	1.05318
seq_s_6699	127001	0.0982700333333333
seq_s_6699	128001	-0.277483966666667
seq_s_6699	129001	-0.315413171428571
seq_s_6699	130001	-0.177711741666667
seq_s_6699	131001	0.136713555
seq_s_6699	132001	1.62561235294118
seq_s_6699	133001	1.23292034482759
seq_s_6699	134001	1.73057
seq_s_6699	135001	1.89041714285714
seq_s_6699	136001	1.65726730454545
seq_s_6699	137001	1.08422125
seq_s_6699	138001	0.98512525
seq_s_6699	139001	0.258263
seq_s_6699	140001	0.520566323333333
seq_s_6699	141001	1.27380437837838
seq_s_6699	142001	1.62670407407407
seq_s_6699	143001	1.6603475
seq_s_6699	144001	1.75686428571429
seq_s_6699	145001	2.1064755
seq_s_6699	146001	0.259774678947368
seq_s_6699	147001	-1.09494877317143
seq_s_6699	148001	1.44768224
seq_s_6699	149001	1.025271625
seq_s_6699	150001	1.47733604
seq_s_6699	151001	2.40913727272727
seq_s_6699	152001	2.07943230769231
seq_s_6699	153001	0.335412066666667
seq_s_6699	154001	-0.161771152631579
seq_s_6699	155001	0.503457352173913
seq_s_6699	156001	-0.196673016666667
seq_s_6699	157001	-0.9112865625
seq_s_6699	158001	0.465017
seq_s_6699	159001	2.8429956
seq_s_6699	160001	2.899963125
seq_s_6699	161001	2.59387866666667
seq_s_6699	162001	2.60930833333333
seq_s_6699	163001	2.80457090909091
seq_s_6699	164001	2.76308
seq_s_6699	165001	1.63381776470588
seq_s_6699	166001	1.8928525
seq_s_6699	168001	2.37176
seq_s_6699	169001	2.01930705882353
seq_s_6699	170001	0.9520394
seq_s_6699	171001	0.293375085714286
seq_s_6699	172001	1.82998428571429
seq_s_6699	173001	2.05176206896552
seq_s_6699	174001	2.31028173913043
seq_s_6699	175001	2.51351153846154
seq_s_6699	176001	1.83667631578947
seq_s_6699	177001	1.8937575
seq_s_6699	178001	1.1509308
seq_s_6699	179001	0.604544740740741
seq_s_6699	180001	0.00555211666666667
seq_s_6699	181001	-0.750236717647059
seq_s_6699	182001	0.0532698625
seq_s_6699	183001	2.44223085714286
seq_s_6699	184001	1.72789029411765
seq_s_6699	185001	1.5853367
seq_s_6699	186001	0.990809222222222
seq_s_6699	187001	1.08315285714286
seq_s_6699	188001	1.53891385714286
seq_s_6699	189001	1.902816
seq_s_6699	190001	1.18272
seq_s_6699	191001	0.7632175
seq_s_6699	194001	0.198035
seq_s_6699	195001	0.191971
seq_s_6699	196001	1.43459167619048
seq_s_6699	197001	2.17821357142857
seq_s_6699	198001	2.91231
seq_s_6699	200001	0.695228883333333
seq_s_6699	202001	0.61422775
seq_s_6699	206001	0.452703333333333
seq_s_6699	207001	0.3784637
seq_s_6699	208001	-0.590324759259259
seq_s_6699	209001	-0.148949854545455
seq_s_6699	210001	-0.1103625
seq_s_6699	211001	1.60789017647059
seq_s_6699	212001	2.56918689655172
seq_s_6699	213001	2.45180302325581
seq_s_6699	214001	2.80010652173913
seq_s_6699	215001	2.52122055555556
seq_s_6699	216001	1.71841086956522
seq_s_6699	217001	0.172880453846154
seq_s_6699	218001	1.90255666666667
seq_s_6699	219001	2.37600653846154
seq_s_6699	220001	2.4968725
seq_s_6699	221001	1.9787675
seq_s_6699	222001	1.9701525
seq_s_6699	223001	1.90655714285714
seq_s_6699	224001	1.876265
seq_s_6699	225001	3.30674
seq_s_6699	226001	3.15655666666667
seq_s_6699	227001	3.398876
seq_s_6699	228001	3.68966
seq_s_6699	229001	2.94468625
seq_s_6699	230001	2.59572363636364
seq_s_6699	231001	1.0321023030303
seq_s_6699	232001	1.16438416129032
seq_s_6699	233001	1.05290571875
seq_s_6699	234001	2.27486
seq_s_6699	235001	1.89577388888889
seq_s_6699	236001	2.21923111111111
seq_s_6699	237001	0.760117526315789
seq_s_6699	238001	1.15241904166667
seq_s_6699	239001	-0.443756666666667
seq_s_6699	240001	0.8613775
seq_s_6699	241001	1.40859538095238
seq_s_6699	242001	1.61996018181818
seq_s_6699	243001	0.00366331904761899
seq_s_6699	244001	0.413557883333333
seq_s_6699	245001	1.10462607142857
seq_s_6699	246001	0.813597012121212
seq_s_6699	247001	1.58805606666667
seq_s_6699	248001	1.59681166666667
seq_s_6699	249001	1.258349125
seq_s_6699	251001	1.1704345
seq_s_6699	252001	2.6843335
seq_s_6699	253001	2.75719674418605
seq_s_6699	254001	2.93781026315789
seq_s_6699	255001	4.03695545454545
seq_s_6699	256001	3.60299
seq_s_6699	257001	0.609846853122222
seq_s_6699	258001	-0.0141901975207101
seq_s_6699	259001	-0.0408118475348837
seq_s_6699	260001	-0.358386365048076
seq_s_6699	261001	0.0609163931746032
seq_s_6699	262001	0.0955943007317073
seq_s_6699	263001	-0.225438991478469
seq_s_6699	264001	-0.193973545670103
seq_s_6699	265001	-0.40460720121547
seq_s_6699	266001	0.00239442599324311
seq_s_6699	267001	-0.039518992086331
seq_s_6699	268001	-0.146852022541667
seq_s_6699	269001	-0.307113241176471
seq_s_6699	270001	0.311196378269231
seq_s_6699	271001	-0.345374945324675
seq_s_6699	272001	0.67575138019802
seq_s_6699	273001	0.299532767261147
seq_s_6699	274001	-0.148588969404762
seq_s_6699	275001	-0.333597075964912
seq_s_6699	276001	0.388417292424242
seq_s_6699	277001	1.94623607142857
seq_s_6699	278001	1.15508542857143
seq_s_6699	279001	3.1157652173913
seq_s_6699	280001	2.19415034482759
seq_s_6699	281001	3.0744425
seq_s_6699	282001	3.567345
seq_s_6699	283001	1.8808288
seq_s_6699	284001	2.290873875
seq_s_6699	285001	2.71804
seq_s_6699	286001	2.31556133333333
seq_s_6699	287001	1.37323213333333
seq_s_6699	288001	0.90862865625
seq_s_6699	289001	0.457557533333333
seq_s_6699	290001	1.84049482758621
seq_s_6699	291001	2.03426821428571
seq_s_6699	292001	1.91186923076923
seq_s_6699	293001	1.61446666666667
seq_s_6699	294001	1.66085
seq_s_6699	295001	1.29593386956522
seq_s_6699	296001	1.55848875
seq_s_6699	297001	2.38747192307692
seq_s_6699	298001	2.375348268
seq_s_6699	299001	1.06737962222222
seq_s_6699	300001	2.35268064516129
seq_s_6699	301001	2.1079932
seq_s_6699	302001	1.8102425
seq_s_6699	303001	1.26569474358974
seq_s_6699	304001	0.912914733333333
seq_s_6699	305001	1.0854760952381
seq_s_6699	306001	1.78636612903226
seq_s_6699	307001	1.82982544
seq_s_6699	308001	3.0851915
seq_s_6699	309001	2.7400778125
seq_s_6699	310001	3.226935
seq_s_6699	311001	2.78998666666667
seq_s_6699	312001	2.94481076923077
seq_s_6699	313001	3.26593965517241
seq_s_6699	314001	3.20278916666667
seq_s_6699	315001	3.5479325
seq_s_6699	318001	3.18768
seq_s_6699	319001	1.0561985
seq_s_6699	320001	0.522977875
seq_s_6699	321001	0.30558425
seq_s_6699	323001	0.623212
seq_s_6699	324001	-0.211535387
seq_s_6699	325001	-0.47361554
seq_s_6699	326001	-0.6923276
seq_s_6699	327001	0.176747113541667
seq_s_6699	328001	0.881754431372549
seq_s_6699	329001	0.927928375
seq_s_6699	331001	1.090069
seq_s_6699	332001	1.10972116666667
seq_s_6699	333001	0.34295342631579
seq_s_6699	335001	-0.038790125
seq_s_6699	336001	-0.625852005263158
seq_s_6699	337001	-0.971241454545455
seq_s_6699	338001	-0.0515782388888889
seq_s_6699	339001	0.348817434939759
seq_s_6699	340001	0.0042525090909091
seq_s_6699	341001	-0.586202008695652
seq_s_6699	342001	-0.337745238709677
seq_s_6699	343001	-0.809714380392157
seq_s_6699	344001	-0.614224589090909
seq_s_6699	345001	-0.488540276086956
seq_s_6699	346001	-0.332914936533333
seq_s_6699	347001	0.635221460227273
seq_s_6699	348001	0.454433629411765
seq_s_6699	349001	-0.238482434090909
seq_s_6699	350001	0.65698787625
seq_s_6699	351001	0.0263468899999999
seq_s_6699	352001	-0.607833092352941
seq_s_6699	353001	0.45598804
seq_s_6699	354001	0.778689333333333
seq_s_6699	357001	0.192130033333333
seq_s_6699	358001	-0.000917226
seq_s_6699	359001	-0.069408833902439
seq_s_6699	361001	-0.6402385
seq_s_6699	362001	0.0203033
seq_s_6699	365001	0.03284128
seq_s_6699	367001	0.174519388297872
seq_s_6699	368001	0.460907910166667
seq_s_6699	369001	-0.165641944827586
seq_s_6699	371001	-0.58293130125
seq_s_6699	372001	-1.30635240909091
seq_s_6699	373001	-0.221762470945946
seq_s_6699	374001	0.800512759259259
seq_s_6699	375001	0.53672725
seq_s_6699	376001	0.226398431084337
seq_s_6699	377001	0.268193254347826
seq_s_6699	378001	0.0460744033333333
seq_s_6699	379001	-0.0221054043287671
seq_s_6699	380001	-0.165879252747253
seq_s_6699	381001	-0.371833583333333
seq_s_6699	382001	-0.384269
seq_s_6699	383001	-0.274002253152174
seq_s_6699	384001	-0.676955
seq_s_6699	387001	-2.214301
seq_s_6699	388001	-0.81358352
seq_s_6699	389001	-0.952185309859155
seq_s_6699	390001	-0.956445194871795
seq_s_6699	392001	-0.19842248
seq_s_6699	393001	0.131578692159091
seq_s_6699	394001	0.245726614942529
seq_s_6699	395001	0.898629752688172
seq_s_6699	396001	-0.111624574876033
seq_s_6699	397001	-1.101763265625
seq_s_6699	398001	-0.198703424444444
seq_s_6699	399001	0.237871644329897
seq_s_6699	400001	1.60036242222222
seq_s_6699	401001	2.13393702325581
seq_s_6699	402001	-0.452425311111111
seq_s_6699	403001	0.0267497052272727
seq_s_6699	404001	-0.379620981818182
seq_s_6699	409001	-0.377830114285714
seq_s_6699	417001	1.04508883333333
seq_s_6699	418001	0.329337545909091
seq_s_6699	419001	-0.03139859375
seq_s_6699	421001	-0.0580085949416667
seq_s_6699	422001	-0.2428059
seq_s_6699	423001	-0.279696714285714
seq_s_6699	424001	-0.447225866666667
seq_s_6699	426001	0.734707285714286
seq_s_6699	427001	0.384654857142857
seq_s_6699	428001	-0.2441801
seq_s_6699	429001	0.230722
seq_s_6699	430001	-0.12186005
seq_s_6699	431001	0.11001804
seq_s_6699	432001	-0.194071528571429
seq_s_6699	433001	-0.1432802773464
seq_s_6699	434001	-0.0874776942857143
seq_s_6699	435001	0.191117
seq_s_6699	436001	0.08930077
seq_s_6699	437001	-0.1835898
seq_s_6699	438001	0.0780971655
seq_s_6699	440001	0.021976325
seq_s_6699	441001	-0.175148
seq_s_6699	445001	-0.22367598
seq_s_6699	448001	-0.216608184375
seq_s_6699	450001	-0.981462266666667
seq_s_6699	451001	-1.37033227272727
