# Supplementary material for: Ecological genomics in the Northern krill uncovers loci for local adaptation across ocean basins
Source: Nat Commun. 2024 Aug 1;15:6297. doi: 10.1038/s41467-024-50239-7 (PMC11294593; doi:10.1038/s41467-024-50239-7)
Supplement: Supplementary file 15 — Source Data [file 41467_2024_50239_MOESM15_ESM.zip › Source_data/Source_data.Fig_S25/Source_data.Fig_S25B/Source_data.Fig_S25B.README.txt]

# Signatures of putatively adaptive divergence and local adaptation in the contrast comparing NE North Atlantic and SW North Atlantic krill
# Additional information on divergence is available in the SciLifeLab Data Repository: 10.17044/scilifelab.22817410

# Each subdirectory contains FST and XP-nSL source data for each of the genes in Supplementary Figure S25B.
# The files are named after the gene and numbered in order of appearance according to Supplementary Figure S25B.
