# Supplementary material for: Ecological genomics in the Northern krill uncovers loci for local adaptation across ocean basins
Source: Nat Commun. 2024 Aug 1;15:6297. doi: 10.1038/s41467-024-50239-7 (PMC11294593; doi:10.1038/s41467-024-50239-7)
Supplement: Supplementary file 15 — Source Data [file 41467_2024_50239_MOESM15_ESM.zip › Source_data/Source_data.Fig_S25/Source_data.Fig_S25B/i.Ankyrin.REF_TRIN_5_00859_XLOC_088233.xpnsl.windows.tsv]

CHROM	POS	xpnsl
seq_s_537	400001	0.326736156666667
seq_s_537	401001	0.490717392156863
seq_s_537	402001	0.0311437962962963
seq_s_537	403001	-0.276712
seq_s_537	404001	-0.240568083888889
seq_s_537	405001	0.360236544186047
seq_s_537	406001	-0.047899402
seq_s_537	407001	0.0867745690196079
seq_s_537	408001	0.28879683038961
seq_s_537	409001	0.572820691588785
seq_s_537	410001	0.832020923913043
seq_s_537	411001	0.18428499504065
seq_s_537	412001	0.59348315
seq_s_537	413001	0.355604875409836
seq_s_537	414001	-0.207383970927835
seq_s_537	415001	-0.382656003066667
seq_s_537	416001	0.240049039534884
seq_s_537	417001	0.257427739175258
seq_s_537	418001	-0.0987812567755102
seq_s_537	419001	-0.127011638157895
seq_s_537	420001	0.455036336619718
seq_s_537	421001	0.0747663782608695
seq_s_537	422001	-0.567989338271605
seq_s_537	423001	0.0204211520588235
seq_s_537	424001	0.135538690909091
seq_s_537	425001	0.155194
seq_s_537	427001	-0.104937
seq_s_537	428001	0.355261082727273
seq_s_537	429001	0.8382105
seq_s_537	430001	0.293592583870968
seq_s_537	433001	0.650455
seq_s_537	437001	0.8253072
seq_s_537	448001	2.12472
seq_s_537	462001	1.3619461638
seq_s_537	463001	0.844708329787234
seq_s_537	464001	0.499920523037975
seq_s_537	465001	0.933615340789473
seq_s_537	466001	0.17802247640625
seq_s_537	467001	-0.448726905726496
seq_s_537	468001	-0.167844333944954
seq_s_537	469001	1.18431744827586
seq_s_537	470001	0.252620845762712
seq_s_537	471001	1.64293190476191
seq_s_537	472001	0.543878010126583
seq_s_537	473001	0.6260110625
seq_s_537	474001	-0.837774461538461
seq_s_537	475001	0.885010103448276
seq_s_537	476001	0.745706224528302
seq_s_537	478001	0.47847617654321
seq_s_537	479001	0.497891044
seq_s_537	480001	1.0713345
seq_s_537	481001	1.22626811428571
seq_s_537	482001	1.8865682247191
seq_s_537	483001	1.81437535483871
seq_s_537	484001	1.60963494865169
seq_s_537	485001	1.95151164615385
seq_s_537	486001	0.792671429824561
seq_s_537	487001	1.53699818181818
seq_s_537	489001	0.105697141090909
seq_s_537	490001	-0.442478433333333
seq_s_537	491001	-0.0829161826851852
seq_s_537	492001	0.423503879545454
seq_s_537	493001	0.272864016283186
seq_s_537	494001	0.803852685555556
seq_s_537	495001	0.299177602702703
seq_s_537	496001	0.298847368470588
seq_s_537	497001	0.851540042180451
seq_s_537	498001	1.03279103754098
seq_s_537	499001	-0.0945380488150685
seq_s_537	500001	0.289429080428572
seq_s_537	501001	0.602616204575163
seq_s_537	502001	0.746442215217392
seq_s_537	503001	0.632227861931818
seq_s_537	504001	-0.425863203418804
seq_s_537	505001	0.70481734170068
seq_s_537	506001	0.967091021333334
seq_s_537	507001	-0.305394113245033
seq_s_537	508001	0.217362382888889
seq_s_537	509001	0.760686779347825
seq_s_537	510001	-0.0686641482178217
seq_s_537	511001	1.24501323943662
seq_s_537	512001	0.878891428571429
seq_s_537	513001	0.0425128248809524
seq_s_537	514001	0.0254784554216867
seq_s_537	515001	-0.519616757575758
seq_s_537	516001	-0.80391282733871
seq_s_537	517001	2.76009582795699
seq_s_537	518001	3.09929934782609
seq_s_537	519001	2.16842560869565
seq_s_537	520001	1.67061260808081
seq_s_537	521001	0.500800285128205
seq_s_537	522001	0.7681041775
seq_s_537	523001	0.581346514285714
seq_s_537	525001	-0.411095248648649
seq_s_537	526001	0.841796957708333
seq_s_537	527001	0.551964434235295
seq_s_537	528001	1.76547621276596
seq_s_537	529001	2.18153237704918
seq_s_537	530001	2.1365696031746
seq_s_537	531001	1.9446089496124
seq_s_537	533001	0.691014
seq_s_537	534001	0.620352873352941
seq_s_537	535001	1.05451318571429
seq_s_537	536001	1.57751111111111
seq_s_537	537001	1.88006883116883
seq_s_537	538001	1.76998502666667
seq_s_537	539001	3.08260333333333
seq_s_537	540001	2.9200425
seq_s_537	542001	2.99843
seq_s_537	543001	2.35573
seq_s_537	544001	-0.127154861020408
seq_s_537	545001	0.464059195384615
seq_s_537	546001	1.18812480434783
seq_s_537	547001	0.47951991912
seq_s_537	548001	-0.2376984
seq_s_537	549001	0.741184556349206
seq_s_537	550001	0.982727261764706
seq_s_537	551001	-0.259862974683544
seq_s_537	552001	-0.156876623235294
seq_s_537	553001	0.230021102857143
seq_s_537	554001	-0.0900844972477064
seq_s_537	555001	0.548185811111111
seq_s_537	556001	0.241268822180451
seq_s_537	557001	0.0903799416666667
seq_s_537	559001	-1.25661222857143
seq_s_537	560001	-0.867491313513513
seq_s_537	561001	-1.63529694444444
seq_s_537	562001	-0.627131
seq_s_537	563001	-0.461547
seq_s_537	565001	-0.122386666666667
seq_s_537	566001	-0.596909333333333
seq_s_537	568001	-0.89525625
seq_s_537	569001	-1.10527584210526
seq_s_537	572001	0.840062888344828
seq_s_537	573001	0.967923892753623
seq_s_537	574001	-0.439991895847458
seq_s_537	575001	0.316686879746836
seq_s_537	576001	0.440732966037736
seq_s_537	577001	0.126745564649681
seq_s_537	578001	0.1921685971875
seq_s_537	579001	0.105328959259259
seq_s_537	580001	0.498064237984496
seq_s_537	581001	0.772958281818182
seq_s_537	583001	1.86574939393939
seq_s_537	584001	0.93546175
seq_s_537	585001	-0.174462922727273
seq_s_537	586001	-0.58735725
seq_s_537	587001	-0.521142181818182
seq_s_537	588001	0.172218708039216
seq_s_537	589001	0.0839860877192983
seq_s_537	590001	1.8720393
seq_s_537	591001	0.84782391746988
seq_s_537	592001	1.21818487710843
seq_s_537	593001	1.76883756756757
seq_s_537	595001	0.51796766
seq_s_537	597001	-1.80829505283019
seq_s_537	598001	-2.42668557575758
seq_s_537	599001	-0.497204842564103
seq_s_537	600001	-0.166714198222222
seq_s_537	601001	-0.281187702649006
seq_s_537	603001	-0.585430659882018
seq_s_537	604001	-1.11286918545455
seq_s_537	605001	-1.53138117761194
seq_s_537	607001	0.293487782608696
seq_s_537	608001	0.578085666666667
seq_s_537	614001	0.751136535714286
seq_s_537	615001	0.26171848
seq_s_537	616001	-2.09256231111111
seq_s_537	617001	0.160659461538462
seq_s_537	618001	-0.15120403852
seq_s_537	619001	-1.08936852941176
seq_s_537	620001	0.364221551066667
seq_s_537	621001	-0.0398459802816901
seq_s_537	622001	1.41534053731343
seq_s_537	623001	1.09890906593407
seq_s_537	624001	1.63868905093168
seq_s_537	625001	1.24138446867769
seq_s_537	626001	1.07047561447368
seq_s_537	627001	0.675599096393443
seq_s_537	628001	0.987508867692308
seq_s_537	629001	0.270958541666667
seq_s_537	632001	0.462736
seq_s_537	633001	0.900338539534883
seq_s_537	634001	0.420373483870968
seq_s_537	635001	2.3967752
seq_s_537	636001	0.217245456603773
seq_s_537	637001	0.731159941818182
seq_s_537	638001	2.55259739534884
seq_s_537	639001	2.27829379444445
seq_s_537	640001	2.48434473043478
seq_s_537	641001	3.41211930232558
seq_s_537	642001	0.694972689583333
seq_s_537	643001	1.54828349090909
seq_s_537	644001	1.73419920895522
seq_s_537	645001	2.67650772151898
seq_s_537	646001	1.05720620689655
seq_s_537	648001	0.883998
seq_s_537	649001	2.90769444444445
seq_s_537	650001	3.12981116071429
seq_s_537	651001	3.09937686567164
seq_s_537	652001	2.49576104081633
seq_s_537	653001	0.197976972361111
seq_s_537	654001	2.46211126213592
seq_s_537	655001	2.04986774509804
seq_s_537	656001	1.86908409387755
seq_s_537	657001	1.40415966666667
seq_s_537	658001	-0.182496763636364
seq_s_537	659001	1.42081177777778
seq_s_537	660001	2.28267150867052
seq_s_537	661001	1.64073497368421
seq_s_537	664001	-0.0147225666666667
seq_s_537	665001	1.12180422045455
seq_s_537	666001	0.16026684
seq_s_537	667001	2.78399615436242
seq_s_537	668001	2.81711650793651
seq_s_537	669001	1.02748992592593
seq_s_537	670001	-0.648663674314815
seq_s_537	671001	0.637195867653061
seq_s_537	672001	0.725340674820144
seq_s_537	673001	1.01054854011628
seq_s_537	674001	0.99056747721519
seq_s_537	675001	0.789266186163522
seq_s_537	676001	0.148274311683168
seq_s_537	677001	0.451007957894737
seq_s_537	678001	0.096700946637931
seq_s_537	679001	1.01672478643478
seq_s_537	680001	-0.0717553877142857
seq_s_537	681001	-0.492149422631579
seq_s_537	682001	-0.743764514444444
seq_s_537	683001	0.208484590071429
seq_s_537	684001	-0.0701440432098765
seq_s_537	685001	0.223835992466667
seq_s_537	686001	-0.169462870927374
seq_s_537	687001	-0.0385733655629139
seq_s_537	688001	-0.496305717565789
seq_s_537	689001	0.50754988304878
seq_s_537	690001	-0.0670058543010753
seq_s_537	691001	0.699682903977901
seq_s_537	692001	1.09773698387097
seq_s_537	693001	0.704907979330143
seq_s_537	694001	0.776005909160305
seq_s_537	695001	0.593290934751773
seq_s_537	696001	1.21184
seq_s_537	697001	1.43430263862069
seq_s_537	698001	1.59383129068628
seq_s_537	699001	0.40383357752809
seq_s_537	700001	-0.985103688311688
seq_s_537	701001	-1.08242194957627
seq_s_537	702001	-0.852671112389381
seq_s_537	703001	-0.368939350537634
seq_s_537	704001	-2.5756475
seq_s_537	705001	-2.3386764
seq_s_537	706001	-2.00819654929577
seq_s_537	707001	-3.61849882352941
seq_s_537	708001	-2.56407375
seq_s_537	709001	-0.791127090909091
seq_s_537	710001	-0.780161289130435
seq_s_537	712001	-0.175993154
seq_s_537	713001	-0.592887970689655
seq_s_537	714001	-1.21647803454545
seq_s_537	715001	-0.103085852727273
seq_s_537	716001	-0.124220565934066
seq_s_537	717001	-1.41067814492754
seq_s_537	718001	-0.746568915254238
seq_s_537	719001	1.659852
seq_s_537	720001	0.727099891089109
seq_s_537	721001	-0.345732308695652
seq_s_537	722001	-1.495812981125
seq_s_537	723001	-0.141857823809524
seq_s_537	724001	0.62824675
seq_s_537	725001	0.166569542592593
seq_s_537	726001	-0.587787826074767
seq_s_537	727001	-1.13479038863636
seq_s_537	728001	0.456919571267606
seq_s_537	729001	2.1094423255814
seq_s_537	730001	0.286310678512397
seq_s_537	731001	-0.827593581739131
seq_s_537	732001	0.81495691527559
seq_s_537	733001	2.10444048148148
seq_s_537	734001	0.306923926885246
seq_s_537	735001	0.69376968008
seq_s_537	736001	0.501090400057803
seq_s_537	737001	0.372015789538462
seq_s_537	738001	0.402090679921875
seq_s_537	739001	0.436335434266667
seq_s_537	740001	1.69622623539823
seq_s_537	741001	2.05959527777778
seq_s_537	742001	1.16023593877193
seq_s_537	743001	1.69530714285714
seq_s_537	744001	1.81831536363636
seq_s_537	745001	2.042832
seq_s_537	746001	1.21241880519481
seq_s_537	747001	1.92310625
seq_s_537	748001	1.76512379310345
seq_s_537	749001	1.52078590909091
seq_s_537	750001	0.6279413
seq_s_537	751001	0.331063451851852
seq_s_537	752001	0.335610615384615
seq_s_537	753001	0.420247
seq_s_537	754001	0.284401325
seq_s_537	755001	-0.00268689210526315
seq_s_537	756001	-0.477618795454545
seq_s_537	757001	-0.478499609876543
seq_s_537	758001	-0.262848814285714
seq_s_537	759001	-0.882859555555556
seq_s_537	760001	-1.82759482142857
seq_s_537	761001	-0.778803395348837
seq_s_537	762001	-1.05239763157895
seq_s_537	763001	-0.813110904761905
seq_s_537	764001	-0.680899171875
seq_s_537	765001	-0.365113427160494
seq_s_537	766001	-0.470022716216216
seq_s_537	767001	-0.865104539007092
seq_s_537	768001	-0.659929693548387
seq_s_537	769001	-0.443631285714286
seq_s_537	772001	-0.349099634782609
seq_s_537	773001	-0.01394195
seq_s_537	774001	0.0139429577777778
seq_s_537	776001	-0.34741694516129
seq_s_537	777001	-0.80724
seq_s_537	784001	0.327286360340909
seq_s_537	785001	-0.272810168461538
seq_s_537	800001	-0.228277466666667
seq_s_537	801001	-0.510678995
seq_s_537	803001	-0.501665071428571
seq_s_537	804001	-0.789648166666667
seq_s_537	807001	-0.4673265
seq_s_537	808001	-0.0568652293181818
seq_s_537	812001	0.162853822047244
seq_s_537	813001	0.2367804
seq_s_537	814001	0.1468115075
seq_s_537	818001	0.131859965882353
seq_s_537	820001	-0.0103993627586206
seq_s_537	821001	-0.160949438709677
seq_s_537	824001	0.141266758823529
seq_s_537	825001	0.278474940222222
seq_s_537	826001	0.993894667256637
seq_s_537	827001	0.174483328518519
seq_s_537	828001	-0.00669668076923079
seq_s_537	829001	-0.08966491
seq_s_537	830001	0.0087492277108434
seq_s_537	834001	-0.170208288888889
seq_s_537	835001	-0.0763509
seq_s_537	836001	-0.420322277777778
seq_s_537	837001	0.385518481818182
seq_s_537	839001	0.458224807692308
seq_s_537	840001	0.6533798
seq_s_537	841001	-0.138841553441558
seq_s_537	843001	-0.01091849
seq_s_537	844001	-0.708870863945578
seq_s_537	845001	-0.0204523401324503
seq_s_537	847001	-0.104125
seq_s_537	848001	-0.0249401766666667
seq_s_537	849001	0.0979852415384616
seq_s_537	851001	0.188652
seq_s_537	852001	0.422639
seq_s_537	853001	0.841676875
seq_s_537	854001	0.204953635443038
seq_s_537	858001	-0.3148135
seq_s_537	859001	-0.3236116875
seq_s_537	863001	0.0879379
seq_s_537	864001	0.302963428571429
seq_s_537	865001	-0.154634642372881
seq_s_537	875001	-0.290629104186046
seq_s_537	876001	-0.167244296153846
seq_s_537	877001	0.581513286363637
seq_s_537	878001	0.257832267391304
seq_s_537	879001	0.383496180645161
seq_s_537	880001	0.459827476840909
seq_s_537	881001	-0.07837979
seq_s_537	882001	0.267934947619048
seq_s_537	883001	0.190629046153846
seq_s_537	884001	-0.0219773907017544
seq_s_537	885001	-0.0597291209583333
seq_s_537	886001	-0.256345022222222
seq_s_537	887001	-0.249303263157895
seq_s_537	888001	-0.348746810573771
seq_s_537	889001	0.262638888135593
seq_s_537	890001	0.000630658536585384
seq_s_537	891001	-0.0399473333333333
seq_s_537	892001	0.408867952380952
seq_s_537	895001	0.233359714285714
seq_s_537	896001	0.0730808121212121
seq_s_537	897001	0.24597329
seq_s_537	899001	0.687261754545455
