# Supplementary material for: Ecological genomics in the Northern krill uncovers loci for local adaptation across ocean basins
Source: Nat Commun. 2024 Aug 1;15:6297. doi: 10.1038/s41467-024-50239-7 (PMC11294593; doi:10.1038/s41467-024-50239-7)
Supplement: Supplementary file 15 — Source Data [file 41467_2024_50239_MOESM15_ESM.zip › Source_data/Source_data.Fig_S25/Source_data.Fig_S25B/iv.purity.REF_STRG_1_31883_XLOC_098404.fst.snps.tsv]

CHROM	POS	TYPE	fst
seq_s_6699	1832	intergenic	0.0650
seq_s_6699	1844	intergenic	0.0000
seq_s_6699	1846	intergenic	0.0859
seq_s_6699	1849	intergenic	0.0669
seq_s_6699	1851	intergenic	0.0238
seq_s_6699	1856	intergenic	0.0238
seq_s_6699	1858	intergenic	0.0000
seq_s_6699	1870	intergenic	0.0116
seq_s_6699	1877	intergenic	0.0346
seq_s_6699	11884	intergenic	0.0185
seq_s_6699	11909	intergenic	0.1183
seq_s_6699	11913	intergenic	0.0000
seq_s_6699	11916	intergenic	0.0000
seq_s_6699	11917	intergenic	0.0238
seq_s_6699	11922	intergenic	0.0057
seq_s_6699	11926	intergenic	0.0246
seq_s_6699	11928	intergenic	0.1029
seq_s_6699	11950	intergenic	0.0000
seq_s_6699	11952	intergenic	0.0048
seq_s_6699	11958	intergenic	0.1029
seq_s_6699	11964	intergenic	0.0180
seq_s_6699	11969	intergenic	0.1381
seq_s_6699	11971	intergenic	0.0298
seq_s_6699	11979	intergenic	0.0314
seq_s_6699	11983	intergenic	0.0000
seq_s_6699	11984	intergenic	0.0000
seq_s_6699	11989	intergenic	0.0003
seq_s_6699	12005	intergenic	0.0444
seq_s_6699	12046	intergenic	0.0690
seq_s_6699	12049	intergenic	0.0238
seq_s_6699	12052	intergenic	0.0000
seq_s_6699	12075	intergenic	0.0455
seq_s_6699	12096	intergenic	0.0180
seq_s_6699	12701	intergenic	0.0238
seq_s_6699	12735	intergenic	0.0298
seq_s_6699	12810	intergenic	0.0000
seq_s_6699	12820	intergenic	0.0201
seq_s_6699	12826	intergenic	0.0000
seq_s_6699	12838	intergenic	0.0116
seq_s_6699	12839	intergenic	0.0000
seq_s_6699	12842	intergenic	0.0003
seq_s_6699	12847	intergenic	0.0000
seq_s_6699	12848	intergenic	0.0000
seq_s_6699	12849	intergenic	0.0000
seq_s_6699	12851	intergenic	0.0298
seq_s_6699	12854	intergenic	0.0003
seq_s_6699	12858	intergenic	0.0000
seq_s_6699	12859	intergenic	0.0003
seq_s_6699	12882	intergenic	0.0000
seq_s_6699	12892	intergenic	0.0000
seq_s_6699	12895	intergenic	0.0298
seq_s_6699	12899	intergenic	0.0298
seq_s_6699	12900	intergenic	0.0003
seq_s_6699	12903	intergenic	0.0000
seq_s_6699	12913	intergenic	0.0000
seq_s_6699	12947	intergenic	0.0298
seq_s_6699	12949	intergenic	0.0000
seq_s_6699	12953	intergenic	0.0669
seq_s_6699	12999	intergenic	0.0201
seq_s_6699	13014	intergenic	0.0130
seq_s_6699	13015	intergenic	0.0000
seq_s_6699	13020	intergenic	0.0346
seq_s_6699	13026	intergenic	0.0003
seq_s_6699	13037	intergenic	0.0493
seq_s_6699	13039	intergenic	0.0000
seq_s_6699	13052	intergenic	0.0000
seq_s_6699	13054	intergenic	0.0346
seq_s_6699	13056	intergenic	0.0000
seq_s_6699	13074	intergenic	0.0000
seq_s_6699	13079	intergenic	0.0000
seq_s_6699	13119	intergenic	0.0201
seq_s_6699	13120	intergenic	0.0000
seq_s_6699	13126	intergenic	0.0000
seq_s_6699	13128	intergenic	0.0669
seq_s_6699	13129	intergenic	0.0000
seq_s_6699	13131	intergenic	0.0059
seq_s_6699	13135	intergenic	0.0000
seq_s_6699	13136	intergenic	0.0130
seq_s_6699	13140	intergenic	0.0255
seq_s_6699	13141	intergenic	0.0000
seq_s_6699	13158	intergenic	0.0059
seq_s_6699	13159	intergenic	0.0059
seq_s_6699	13163	intergenic	0.0000
seq_s_6699	13169	intergenic	0.0000
seq_s_6699	13170	intergenic	0.0059
seq_s_6699	13210	intergenic	0.0048
seq_s_6699	13214	intergenic	0.0000
seq_s_6699	13356	intergenic	0.0059
seq_s_6699	15106	intergenic	0.0000
seq_s_6699	15109	intergenic	0.0000
seq_s_6699	15114	intergenic	0.0669
seq_s_6699	15117	intergenic	0.0298
seq_s_6699	15120	intergenic	0.0059
seq_s_6699	15125	intergenic	0.0057
seq_s_6699	15127	intergenic	0.0000
seq_s_6699	15130	intergenic	0.0000
seq_s_6699	15140	intergenic	0.0000
seq_s_6699	15146	intergenic	0.0000
seq_s_6699	15152	intergenic	0.0298
seq_s_6699	15156	intergenic	0.0000
seq_s_6699	15164	intergenic	0.0000
seq_s_6699	15166	intergenic	0.0298
seq_s_6699	15178	intergenic	0.0048
seq_s_6699	15180	intergenic	0.0000
seq_s_6699	15213	intergenic	0.0298
seq_s_6699	15217	intergenic	0.0669
seq_s_6699	15220	intergenic	0.0339
seq_s_6699	15223	intergenic	0.0669
seq_s_6699	15235	intergenic	0.0000
seq_s_6699	15238	intergenic	0.0000
seq_s_6699	15277	intergenic	0.0000
seq_s_6699	15325	intergenic	0.0337
seq_s_6699	15333	intergenic	0.0669
seq_s_6699	15334	intergenic	0.0669
seq_s_6699	15341	intergenic	0.0669
seq_s_6699	15342	intergenic	0.0000
seq_s_6699	15354	intergenic	0.0000
seq_s_6699	15364	intergenic	0.0048
seq_s_6699	15367	intergenic	0.0059
seq_s_6699	15371	intergenic	0.0000
seq_s_6699	15397	intergenic	0.0000
seq_s_6699	15405	intergenic	0.0000
seq_s_6699	15420	intergenic	0.0059
seq_s_6699	15432	intergenic	0.0000
seq_s_6699	15437	intergenic	0.0000
seq_s_6699	15466	intergenic	0.0059
seq_s_6699	15479	intergenic	0.0273
seq_s_6699	15483	intergenic	0.0059
seq_s_6699	15487	intergenic	0.0656
seq_s_6699	15489	intergenic	0.0000
seq_s_6699	15493	intergenic	0.0048
seq_s_6699	15500	intergenic	0.0238
seq_s_6699	15516	intergenic	0.0000
seq_s_6699	15528	intergenic	0.0000
seq_s_6699	15531	intergenic	0.0075
seq_s_6699	15543	intergenic	0.0059
seq_s_6699	15549	intergenic	0.0201
seq_s_6699	15552	intergenic	0.0000
seq_s_6699	15557	intergenic	0.0000
seq_s_6699	15592	intergenic	0.0005
seq_s_6699	15626	intergenic	0.0130
seq_s_6699	15634	intergenic	0.0059
seq_s_6699	15645	intergenic	0.0000
seq_s_6699	15725	intergenic	0.0298
seq_s_6699	15742	intergenic	0.0298
seq_s_6699	15747	intergenic	0.0000
seq_s_6699	15748	intergenic	0.0000
seq_s_6699	15775	intergenic	0.0059
seq_s_6699	15789	intergenic	0.0059
seq_s_6699	15797	intergenic	0.0059
seq_s_6699	15806	intergenic	0.0059
seq_s_6699	15808	intergenic	0.0130
seq_s_6699	15818	intergenic	0.0000
seq_s_6699	15831	intergenic	0.0298
seq_s_6699	15846	intergenic	0.0298
seq_s_6699	15848	intergenic	0.0000
seq_s_6699	15856	intergenic	0.0298
seq_s_6699	15866	intergenic	0.0000
seq_s_6699	15870	intergenic	0.0057
seq_s_6699	15874	intergenic	0.0000
seq_s_6699	15881	intergenic	0.0059
seq_s_6699	15886	intergenic	0.0000
seq_s_6699	15896	intergenic	0.0000
seq_s_6699	15898	intergenic	0.0059
seq_s_6699	15912	intergenic	0.0000
seq_s_6699	15922	intergenic	0.0000
seq_s_6699	15924	intergenic	0.0000
seq_s_6699	15927	intergenic	0.0000
seq_s_6699	15932	intergenic	0.0000
seq_s_6699	15951	intergenic	0.0669
seq_s_6699	15961	intergenic	0.0000
seq_s_6699	15962	intergenic	0.0000
seq_s_6699	15979	intergenic	0.0000
seq_s_6699	16000	intergenic	0.0298
seq_s_6699	16004	intergenic	0.0000
seq_s_6699	16015	intergenic	0.0669
seq_s_6699	16032	intergenic	0.0000
seq_s_6699	16069	intergenic	0.0059
seq_s_6699	16071	intergenic	0.0116
seq_s_6699	16083	intergenic	0.0000
seq_s_6699	16085	intergenic	0.0059
seq_s_6699	16097	intergenic	0.0000
seq_s_6699	16111	intergenic	0.0057
seq_s_6699	16118	intergenic	0.0000
seq_s_6699	16131	intergenic	0.0201
seq_s_6699	16144	intergenic	0.0000
seq_s_6699	16155	intergenic	0.0000
seq_s_6699	16164	intergenic	0.0298
seq_s_6699	16173	intergenic	0.0130
seq_s_6699	16174	intergenic	0.0059
seq_s_6699	16178	intergenic	0.0000
seq_s_6699	16180	intergenic	0.0000
seq_s_6699	16181	intergenic	0.0000
seq_s_6699	16188	intergenic	0.0000
seq_s_6699	16321	intergenic	0.0201
seq_s_6699	16363	intergenic	0.0062
seq_s_6699	16371	intergenic	0.0298
seq_s_6699	16643	intergenic	0.0298
seq_s_6699	16651	intergenic	0.0000
seq_s_6699	16657	intergenic	0.0025
seq_s_6699	16916	intergenic	0.0000
seq_s_6699	16922	intergenic	0.0000
seq_s_6699	16945	intergenic	0.0000
seq_s_6699	16997	intergenic	0.0078
seq_s_6699	17004	intergenic	0.0059
seq_s_6699	17019	intergenic	0.0059
seq_s_6699	17023	intergenic	0.0059
seq_s_6699	17048	intergenic	0.0078
seq_s_6699	17242	intergenic	0.0000
seq_s_6699	17295	intergenic	0.0298
seq_s_6699	17300	intergenic	0.0061
seq_s_6699	17305	intergenic	0.0000
seq_s_6699	17306	intergenic	0.0298
seq_s_6699	17346	intergenic	0.0298
seq_s_6699	17364	intergenic	0.0000
seq_s_6699	17382	intergenic	0.0000
seq_s_6699	17418	intergenic	0.0000
seq_s_6699	17430	intergenic	0.0000
seq_s_6699	17455	intergenic	0.0059
seq_s_6699	17462	intergenic	0.0298
seq_s_6699	17526	intergenic	0.0144
seq_s_6699	17540	intergenic	0.0669
seq_s_6699	17548	intergenic	0.0000
seq_s_6699	17554	intergenic	0.0280
seq_s_6699	17568	intergenic	0.0000
seq_s_6699	17569	intergenic	0.0000
seq_s_6699	17612	intergenic	0.0298
seq_s_6699	17613	intergenic	0.0000
seq_s_6699	17635	intergenic	0.0238
seq_s_6699	18209	intergenic	0.0000
seq_s_6699	18221	intergenic	0.0000
seq_s_6699	18234	intergenic	0.0000
seq_s_6699	18236	intergenic	0.0116
seq_s_6699	18256	intergenic	0.0059
seq_s_6699	18257	intergenic	0.0000
seq_s_6699	18260	intergenic	0.0000
seq_s_6699	18268	intergenic	0.0059
seq_s_6699	18270	intergenic	0.0298
seq_s_6699	18271	intergenic	0.0669
seq_s_6699	18272	intergenic	0.0669
seq_s_6699	18284	intergenic	0.0059
seq_s_6699	18286	intergenic	0.0000
seq_s_6699	18316	intergenic	0.0000
seq_s_6699	18339	intergenic	0.0059
seq_s_6699	18340	intergenic	0.0000
seq_s_6699	18341	intergenic	0.0059
seq_s_6699	18359	intergenic	0.0000
seq_s_6699	18379	intergenic	0.1651
seq_s_6699	18434	intergenic	0.0000
seq_s_6699	18438	intergenic	0.1415
seq_s_6699	18448	intergenic	0.0000
seq_s_6699	18455	intergenic	0.0130
seq_s_6699	18456	intergenic	0.0000
seq_s_6699	18457	intergenic	0.0238
seq_s_6699	18462	intergenic	0.0059
seq_s_6699	18476	intergenic	0.0000
seq_s_6699	18483	intergenic	0.0298
seq_s_6699	18486	intergenic	0.0790
seq_s_6699	18513	intergenic	0.0787
seq_s_6699	18527	intergenic	0.0000
seq_s_6699	18537	intergenic	0.0346
seq_s_6699	19277	intergenic	0.0000
seq_s_6699	19363	intergenic	0.0000
seq_s_6699	19370	intergenic	0.0000
seq_s_6699	19383	intergenic	0.0000
seq_s_6699	19385	intergenic	0.0298
seq_s_6699	19388	intergenic	0.0015
seq_s_6699	19395	intergenic	0.0000
seq_s_6699	19415	intergenic	0.0669
seq_s_6699	20356	intergenic	0.0000
seq_s_6699	20364	intergenic	0.0000
seq_s_6699	20408	intergenic	0.0059
seq_s_6699	20409	intergenic	0.0130
seq_s_6699	20419	intergenic	0.0000
seq_s_6699	20420	intergenic	0.0000
seq_s_6699	20421	intergenic	0.0000
seq_s_6699	20598	intergenic	0.0561
seq_s_6699	20599	intergenic	0.0059
seq_s_6699	20614	intergenic	0.0669
seq_s_6699	20616	intergenic	0.0000
seq_s_6699	20626	intergenic	0.0130
seq_s_6699	20652	intergenic	0.0000
seq_s_6699	20659	intergenic	0.0057
seq_s_6699	20660	intergenic	0.0000
seq_s_6699	20664	intergenic	0.0000
seq_s_6699	20668	intergenic	0.0000
seq_s_6699	20669	intergenic	0.0000
seq_s_6699	20675	intergenic	0.0000
seq_s_6699	20679	intergenic	0.0000
seq_s_6699	20686	intergenic	0.0000
seq_s_6699	20690	intergenic	0.0298
seq_s_6699	20697	intergenic	0.1381
seq_s_6699	20703	intergenic	0.0130
seq_s_6699	20707	intergenic	0.0000
seq_s_6699	20737	intergenic	0.0000
seq_s_6699	20748	intergenic	0.0201
seq_s_6699	20780	intergenic	0.0553
seq_s_6699	20789	intergenic	0.0000
seq_s_6699	20802	intergenic	0.0000
seq_s_6699	20817	intergenic	0.0130
seq_s_6699	20928	intergenic	0.0144
seq_s_6699	20941	intergenic	0.0000
seq_s_6699	20948	intergenic	0.0116
seq_s_6699	20973	intergenic	0.0000
seq_s_6699	21027	intergenic	0.0000
seq_s_6699	21042	intergenic	0.0000
seq_s_6699	21044	intergenic	0.0238
seq_s_6699	21050	intergenic	0.0000
seq_s_6699	21054	intergenic	0.0000
seq_s_6699	21059	intergenic	0.0000
seq_s_6699	21074	intergenic	0.0000
seq_s_6699	21077	intergenic	0.0553
seq_s_6699	21078	intergenic	0.0130
seq_s_6699	21080	intergenic	0.0000
seq_s_6699	21083	intergenic	0.0000
seq_s_6699	21092	intergenic	0.0000
seq_s_6699	21098	intergenic	0.0000
seq_s_6699	21099	intergenic	0.0000
seq_s_6699	21113	intergenic	0.0000
seq_s_6699	21117	intergenic	0.0533
seq_s_6699	21128	intergenic	0.0669
seq_s_6699	21129	intergenic	0.0298
seq_s_6699	21144	intergenic	0.0617
seq_s_6699	21146	intergenic	0.0059
seq_s_6699	21150	intergenic	0.0298
seq_s_6699	21154	intergenic	0.0000
seq_s_6699	21155	intergenic	0.0298
seq_s_6699	21173	intergenic	0.0130
seq_s_6699	21200	intergenic	0.0000
seq_s_6699	21205	intergenic	0.0130
seq_s_6699	21222	intergenic	0.0000
seq_s_6699	21225	intergenic	0.0130
seq_s_6699	21427	intergenic	0.0000
seq_s_6699	21444	intergenic	0.0000
seq_s_6699	21465	intergenic	0.0059
seq_s_6699	21506	intergenic	0.0058
seq_s_6699	21533	intergenic	0.0059
seq_s_6699	21550	intergenic	0.0000
seq_s_6699	21558	intergenic	0.0059
seq_s_6699	21624	intergenic	0.0000
seq_s_6699	21641	intergenic	0.1189
seq_s_6699	21642	intergenic	0.1189
seq_s_6699	21643	intergenic	0.0000
seq_s_6699	21647	intergenic	0.0298
seq_s_6699	21654	intergenic	0.0059
seq_s_6699	21656	intergenic	0.0130
seq_s_6699	21663	intergenic	0.0059
seq_s_6699	21664	intergenic	0.0238
seq_s_6699	21669	intergenic	0.0000
seq_s_6699	21672	intergenic	0.0238
seq_s_6699	21675	intergenic	0.0000
seq_s_6699	21677	intergenic	0.0553
seq_s_6699	21714	intergenic	0.0130
seq_s_6699	21719	intergenic	0.0126
seq_s_6699	21761	intergenic	0.0298
seq_s_6699	21762	intergenic	0.0130
seq_s_6699	21776	intergenic	0.0078
seq_s_6699	21778	intergenic	0.0059
seq_s_6699	21780	intergenic	0.0298
seq_s_6699	21790	intergenic	0.0180
seq_s_6699	21827	intergenic	0.0130
seq_s_6699	21841	intergenic	0.0000
seq_s_6699	21844	intergenic	0.0130
seq_s_6699	21849	intergenic	0.0298
seq_s_6699	21850	intergenic	0.0119
seq_s_6699	21855	intergenic	0.0130
seq_s_6699	21863	intergenic	0.0299
seq_s_6699	21878	intergenic	0.0000
seq_s_6699	21898	intergenic	0.0000
seq_s_6699	21899	intergenic	0.0298
seq_s_6699	21907	intergenic	0.0059
seq_s_6699	21914	intergenic	0.0000
seq_s_6699	21932	intergenic	0.0059
seq_s_6699	21933	intergenic	0.0059
seq_s_6699	21934	intergenic	0.0000
seq_s_6699	21936	intergenic	0.0298
seq_s_6699	21947	intergenic	0.0298
seq_s_6699	22009	intergenic	0.0130
seq_s_6699	22013	intergenic	0.0298
seq_s_6699	22020	intergenic	0.0059
seq_s_6699	22024	intergenic	0.0000
seq_s_6699	22029	intergenic	0.0059
seq_s_6699	22033	intergenic	0.0298
seq_s_6699	22036	intergenic	0.0298
seq_s_6699	22071	intergenic	0.0000
seq_s_6699	22072	intergenic	0.0130
seq_s_6699	22080	intergenic	0.0000
seq_s_6699	22090	intergenic	0.0130
seq_s_6699	22105	intergenic	0.0059
seq_s_6699	22125	intergenic	0.0000
seq_s_6699	22128	intergenic	0.0130
seq_s_6699	22129	intergenic	0.0000
seq_s_6699	22142	intergenic	0.0553
seq_s_6699	22148	intergenic	0.0130
seq_s_6699	22204	intergenic	0.0054
seq_s_6699	22211	intergenic	0.0130
seq_s_6699	22220	intergenic	0.0059
seq_s_6699	22230	intergenic	0.0130
seq_s_6699	22293	intergenic	0.0298
seq_s_6699	22296	intergenic	0.0000
seq_s_6699	22325	intergenic	0.0059
seq_s_6699	22351	intergenic	0.0000
seq_s_6699	22356	intergenic	0.0000
seq_s_6699	22371	intergenic	0.0130
seq_s_6699	22384	intergenic	0.0000
seq_s_6699	22391	intergenic	0.0328
seq_s_6699	22394	intergenic	0.0328
seq_s_6699	22400	intergenic	0.0298
seq_s_6699	22422	intergenic	0.0000
seq_s_6699	22423	intergenic	0.0298
seq_s_6699	22428	intergenic	0.0130
seq_s_6699	22440	intergenic	0.0298
seq_s_6699	22618	intergenic	0.0130
seq_s_6699	22621	intergenic	0.0298
seq_s_6699	22639	intergenic	0.0298
seq_s_6699	22643	intergenic	0.0000
seq_s_6699	22644	intergenic	0.0298
seq_s_6699	22658	intergenic	0.0059
seq_s_6699	22668	intergenic	0.0328
seq_s_6699	22705	intergenic	0.0000
seq_s_6699	22736	intergenic	0.0000
seq_s_6699	22744	intergenic	0.0328
seq_s_6699	22745	intergenic	0.0328
seq_s_6699	22749	intergenic	0.0000
seq_s_6699	22751	intergenic	0.0717
seq_s_6699	22757	intergenic	0.0328
seq_s_6699	22761	intergenic	0.0000
seq_s_6699	22777	intergenic	0.0328
seq_s_6699	22815	intergenic	0.1700
seq_s_6699	24885	intergenic	0.0003
seq_s_6699	24889	intergenic	0.0000
seq_s_6699	24891	intergenic	0.0201
seq_s_6699	24894	intergenic	0.0719
seq_s_6699	25015	intergenic	0.0514
seq_s_6699	25021	intergenic	0.0298
seq_s_6699	25024	intergenic	0.0000
seq_s_6699	25717	intergenic	0.0000
seq_s_6699	25725	intergenic	0.0000
seq_s_6699	25738	intergenic	0.0561
seq_s_6699	25740	intergenic	0.0000
seq_s_6699	25758	intergenic	0.0000
seq_s_6699	25759	intergenic	0.0000
seq_s_6699	25762	intergenic	0.0000
seq_s_6699	25787	intergenic	0.0180
seq_s_6699	25811	intergenic	0.0567
seq_s_6699	26708	intergenic	0.0000
seq_s_6699	26712	intergenic	0.0273
seq_s_6699	26724	intergenic	0.0000
seq_s_6699	26726	intergenic	0.0238
seq_s_6699	26729	intergenic	0.0238
seq_s_6699	26731	intergenic	0.0238
seq_s_6699	26747	intergenic	0.0201
seq_s_6699	26756	intergenic	0.0012
seq_s_6699	26757	intergenic	0.0000
seq_s_6699	26760	intergenic	0.0000
seq_s_6699	26764	intergenic	0.0059
seq_s_6699	26771	intergenic	0.0059
seq_s_6699	26772	intergenic	0.0000
seq_s_6699	26774	intergenic	0.0000
seq_s_6699	26791	intergenic	0.0000
seq_s_6699	26794	intergenic	0.0000
seq_s_6699	26811	intergenic	0.0000
seq_s_6699	26813	intergenic	0.0246
seq_s_6699	26814	intergenic	0.0553
seq_s_6699	26815	intergenic	0.0553
seq_s_6699	29159	intergenic	0.0298
seq_s_6699	29176	intergenic	0.0048
seq_s_6699	29222	intergenic	0.0298
seq_s_6699	29224	intergenic	0.1029
seq_s_6699	29554	intergenic	0.0000
seq_s_6699	29567	intergenic	0.0461
seq_s_6699	29576	intergenic	0.0015
seq_s_6699	29591	intergenic	0.0000
seq_s_6699	29596	intergenic	0.0061
seq_s_6699	29597	intergenic	0.0000
seq_s_6699	29602	intergenic	0.1029
seq_s_6699	29603	intergenic	0.0669
seq_s_6699	29608	intergenic	0.0553
seq_s_6699	29614	intergenic	0.0000
seq_s_6699	29617	intergenic	0.0280
seq_s_6699	29621	intergenic	0.0000
seq_s_6699	29625	intergenic	0.0000
seq_s_6699	29629	intergenic	0.0000
seq_s_6699	29641	intergenic	0.0000
seq_s_6699	29646	intergenic	0.0130
seq_s_6699	29648	intergenic	0.0000
seq_s_6699	29658	intergenic	0.0000
seq_s_6699	29660	intergenic	0.0346
seq_s_6699	29661	intergenic	0.0561
seq_s_6699	29670	intergenic	0.0000
seq_s_6699	29671	intergenic	0.0298
seq_s_6699	29675	intergenic	0.0273
seq_s_6699	29678	intergenic	0.0000
seq_s_6699	29680	intergenic	0.0298
seq_s_6699	29686	intergenic	0.0000
seq_s_6699	29687	intergenic	0.0000
seq_s_6699	29688	intergenic	0.0000
seq_s_6699	29691	intergenic	0.0718
seq_s_6699	29697	intergenic	0.0246
seq_s_6699	29703	intergenic	0.0000
seq_s_6699	29714	intergenic	0.0000
seq_s_6699	29721	intergenic	0.0000
seq_s_6699	29723	intergenic	0.0273
seq_s_6699	29724	intergenic	0.0273
seq_s_6699	29725	intergenic	0.0012
seq_s_6699	29728	intergenic	0.0000
seq_s_6699	29737	intergenic	0.0059
seq_s_6699	29741	intergenic	0.0379
seq_s_6699	29747	intergenic	0.0000
seq_s_6699	29752	intergenic	0.0000
seq_s_6699	29753	intergenic	0.0033
seq_s_6699	29758	intergenic	0.0669
seq_s_6699	29760	intergenic	0.0151
seq_s_6699	29762	intergenic	0.0246
seq_s_6699	29769	intergenic	0.1183
seq_s_6699	29773	intergenic	0.0246
seq_s_6699	29782	intergenic	0.0000
seq_s_6699	29790	intergenic	0.0246
seq_s_6699	29791	intergenic	0.0010
seq_s_6699	29797	intergenic	0.0000
seq_s_6699	29799	intergenic	0.0059
seq_s_6699	29803	intergenic	0.0210
seq_s_6699	29821	intergenic	0.0000
seq_s_6699	29824	intergenic	0.0000
seq_s_6699	29825	intergenic	0.0000
seq_s_6699	29832	intergenic	0.0045
seq_s_6699	29841	intergenic	0.0074
seq_s_6699	29847	intergenic	0.0000
seq_s_6699	29852	intergenic	0.0000
seq_s_6699	29856	intergenic	0.0000
seq_s_6699	29862	intergenic	0.0130
seq_s_6699	29911	intergenic	0.0000
seq_s_6699	29917	intergenic	0.0000
seq_s_6699	29921	intergenic	0.0000
seq_s_6699	29941	intergenic	0.0000
seq_s_6699	29946	intergenic	0.0003
seq_s_6699	29947	intergenic	0.0129
seq_s_6699	29975	intergenic	0.0000
seq_s_6699	29984	intergenic	0.0196
seq_s_6699	29991	intergenic	0.0005
seq_s_6699	29996	intergenic	0.0337
seq_s_6699	29997	intergenic	0.0400
seq_s_6699	30008	intergenic	0.0130
seq_s_6699	30010	intergenic	0.0000
seq_s_6699	30016	intergenic	0.0059
seq_s_6699	30017	intergenic	0.0602
seq_s_6699	30024	intergenic	0.0000
seq_s_6699	30025	intergenic	0.0000
seq_s_6699	30191	intergenic	0.0000
seq_s_6699	30197	intergenic	0.0000
seq_s_6699	30207	intergenic	0.0255
seq_s_6699	30397	intergenic	0.0000
seq_s_6699	30402	intergenic	0.0000
seq_s_6699	30408	intergenic	0.0238
seq_s_6699	30416	intergenic	0.0201
seq_s_6699	30417	intergenic	0.0000
seq_s_6699	30418	intergenic	0.0201
seq_s_6699	30422	intergenic	0.0000
seq_s_6699	30426	intergenic	0.0404
seq_s_6699	30428	intergenic	0.0404
seq_s_6699	30430	intergenic	0.0238
seq_s_6699	30437	intergenic	0.0000
seq_s_6699	30443	intergenic	0.0000
seq_s_6699	30447	intergenic	0.0000
seq_s_6699	30452	intergenic	0.0059
seq_s_6699	30453	intergenic	0.0273
seq_s_6699	30458	intergenic	0.0059
seq_s_6699	30460	intergenic	0.0298
seq_s_6699	30464	intergenic	0.0000
seq_s_6699	30468	intergenic	0.0201
seq_s_6699	30474	intergenic	0.0000
seq_s_6699	30476	intergenic	0.0238
seq_s_6699	30477	intergenic	0.0130
seq_s_6699	30479	intergenic	0.0000
seq_s_6699	30480	intergenic	0.0000
seq_s_6699	30488	intergenic	0.0000
seq_s_6699	30489	intergenic	0.0238
seq_s_6699	30494	intergenic	0.0048
seq_s_6699	30496	intergenic	0.0000
seq_s_6699	30497	intergenic	0.0000
seq_s_6699	30503	intergenic	0.0051
seq_s_6699	30506	intergenic	0.0000
seq_s_6699	30512	intergenic	0.0000
seq_s_6699	30516	intergenic	0.0000
seq_s_6699	30517	intergenic	0.0059
seq_s_6699	30520	intergenic	0.0038
seq_s_6699	30524	intergenic	0.0000
seq_s_6699	30526	intergenic	0.0000
seq_s_6699	30538	intergenic	0.0201
seq_s_6699	30544	intergenic	0.0000
seq_s_6699	30545	intergenic	0.0000
seq_s_6699	30547	intergenic	0.0151
seq_s_6699	30551	intergenic	0.0012
seq_s_6699	30552	intergenic	0.0201
seq_s_6699	30553	intergenic	0.0151
seq_s_6699	30554	intergenic	0.0059
seq_s_6699	30556	intergenic	0.0059
seq_s_6699	30561	intergenic	0.0048
seq_s_6699	30563	intergenic	0.0000
seq_s_6699	30565	intergenic	0.0059
seq_s_6699	30567	intergenic	0.0000
seq_s_6699	30568	intergenic	0.0000
seq_s_6699	30574	intergenic	0.0000
seq_s_6699	30575	intergenic	0.0000
seq_s_6699	30577	intergenic	0.0000
seq_s_6699	30585	intergenic	0.0000
seq_s_6699	30595	intergenic	0.0116
seq_s_6699	30608	intergenic	0.0000
seq_s_6699	30612	intergenic	0.0048
seq_s_6699	30614	intergenic	0.0434
seq_s_6699	30615	intergenic	0.0048
seq_s_6699	30618	intergenic	0.0000
seq_s_6699	30619	intergenic	0.0000
seq_s_6699	30620	intergenic	0.0000
seq_s_6699	30621	intergenic	0.0059
seq_s_6699	30625	intergenic	0.0000
seq_s_6699	30627	intergenic	0.0000
seq_s_6699	30629	intergenic	0.0000
seq_s_6699	30631	intergenic	0.0000
seq_s_6699	30635	intergenic	0.0000
seq_s_6699	30637	intergenic	0.0043
seq_s_6699	30639	intergenic	0.0000
seq_s_6699	30645	intergenic	0.0048
seq_s_6699	30646	intergenic	0.0048
seq_s_6699	30650	intergenic	0.0048
seq_s_6699	30651	intergenic	0.0000
seq_s_6699	30654	intergenic	0.0059
seq_s_6699	30656	intergenic	0.0669
seq_s_6699	30657	intergenic	0.0000
seq_s_6699	30658	intergenic	0.0000
seq_s_6699	30659	intergenic	0.0000
seq_s_6699	30660	intergenic	0.0000
seq_s_6699	30661	intergenic	0.0048
seq_s_6699	30674	intergenic	0.0280
seq_s_6699	30678	intergenic	0.0298
seq_s_6699	30684	intergenic	0.0000
seq_s_6699	30686	intergenic	0.0000
seq_s_6699	30689	intergenic	0.0000
seq_s_6699	30696	intergenic	0.0000
seq_s_6699	30703	intergenic	0.0298
seq_s_6699	30705	intergenic	0.0130
seq_s_6699	30706	intergenic	0.0092
seq_s_6699	30707	intergenic	0.0130
seq_s_6699	30712	intergenic	0.0298
seq_s_6699	30715	intergenic	0.0045
seq_s_6699	30717	intergenic	0.0000
seq_s_6699	30720	intergenic	0.0000
seq_s_6699	30722	intergenic	0.0000
seq_s_6699	30724	intergenic	0.0246
seq_s_6699	30726	intergenic	0.0255
seq_s_6699	30737	intergenic	0.0000
seq_s_6699	30742	intergenic	0.0000
seq_s_6699	30747	intergenic	0.0346
seq_s_6699	30760	intergenic	0.0059
seq_s_6699	30763	intergenic	0.0000
seq_s_6699	30766	intergenic	0.0298
seq_s_6699	30767	intergenic	0.0298
seq_s_6699	30769	intergenic	0.0000
seq_s_6699	30773	intergenic	0.0280
seq_s_6699	30780	intergenic	0.0669
seq_s_6699	30787	intergenic	0.0000
seq_s_6699	30799	intergenic	0.0298
seq_s_6699	30807	intergenic	0.0048
seq_s_6699	30826	intergenic	0.0000
seq_s_6699	30834	intergenic	0.0000
seq_s_6699	30835	intergenic	0.0059
seq_s_6699	30837	intergenic	0.0298
seq_s_6699	30846	intergenic	0.0000
seq_s_6699	30853	intergenic	0.0130
seq_s_6699	30859	intergenic	0.0298
seq_s_6699	30861	intergenic	0.0000
seq_s_6699	30875	intergenic	0.0000
seq_s_6699	30907	intergenic	0.0130
seq_s_6699	30913	intergenic	0.0000
seq_s_6699	30956	intergenic	0.0000
seq_s_6699	30966	intergenic	0.0059
seq_s_6699	30968	intergenic	0.0059
seq_s_6699	30972	intergenic	0.0130
seq_s_6699	31032	intergenic	0.0298
seq_s_6699	31037	intergenic	0.0051
seq_s_6699	31038	intergenic	0.0059
seq_s_6699	31052	intergenic	0.0298
seq_s_6699	31064	intergenic	0.0000
seq_s_6699	31068	intergenic	0.0000
seq_s_6699	31070	intergenic	0.0298
seq_s_6699	31076	intergenic	0.0059
seq_s_6699	31077	intergenic	0.0000
seq_s_6699	31081	intergenic	0.0000
seq_s_6699	31082	intergenic	0.0000
seq_s_6699	31086	intergenic	0.0059
seq_s_6699	31094	intergenic	0.0298
seq_s_6699	31107	intergenic	0.0000
seq_s_6699	31112	intergenic	0.0000
seq_s_6699	31113	intergenic	0.0059
seq_s_6699	31114	intergenic	0.0000
seq_s_6699	31118	intergenic	0.0000
seq_s_6699	31119	intergenic	0.0280
seq_s_6699	31126	intergenic	0.0669
seq_s_6699	31127	intergenic	0.0280
seq_s_6699	31128	intergenic	0.0669
seq_s_6699	31140	intergenic	0.0000
seq_s_6699	31146	intergenic	0.0620
seq_s_6699	31153	intergenic	0.0061
seq_s_6699	31173	intergenic	0.0000
seq_s_6699	31177	intergenic	0.0000
seq_s_6699	31182	intergenic	0.0000
seq_s_6699	31190	intergenic	0.0298
seq_s_6699	31191	intergenic	0.0201
seq_s_6699	31194	intergenic	0.0298
seq_s_6699	31195	intergenic	0.0130
seq_s_6699	31206	intergenic	0.0059
seq_s_6699	31207	intergenic	0.0000
seq_s_6699	31208	intergenic	0.0000
seq_s_6699	31211	intergenic	0.0059
seq_s_6699	31213	intergenic	0.0000
seq_s_6699	31234	intergenic	0.0059
seq_s_6699	31236	intergenic	0.0059
seq_s_6699	31237	intergenic	0.0059
seq_s_6699	31244	intergenic	0.0130
seq_s_6699	31250	intergenic	0.0000
seq_s_6699	31254	intergenic	0.0000
seq_s_6699	31258	intergenic	0.0000
seq_s_6699	31259	intergenic	0.0000
seq_s_6699	31266	intergenic	0.0000
seq_s_6699	31270	intergenic	0.0000
seq_s_6699	31282	intergenic	0.0298
seq_s_6699	31289	intergenic	0.0000
seq_s_6699	31290	intergenic	0.0017
seq_s_6699	31293	intergenic	0.0017
seq_s_6699	31294	intergenic	0.0051
seq_s_6699	31295	intergenic	0.0298
seq_s_6699	31296	intergenic	0.0000
seq_s_6699	31301	intergenic	0.0000
seq_s_6699	31303	intergenic	0.0000
seq_s_6699	31310	intergenic	0.0185
seq_s_6699	31336	intergenic	0.0298
seq_s_6699	31340	intergenic	0.0000
seq_s_6699	31353	intergenic	0.0000
seq_s_6699	31365	intergenic	0.0000
seq_s_6699	31366	intergenic	0.0000
seq_s_6699	31367	intergenic	0.0000
seq_s_6699	31378	intergenic	0.0059
seq_s_6699	31402	intergenic	0.0000
seq_s_6699	31407	intergenic	0.0000
seq_s_6699	31412	intergenic	0.0059
seq_s_6699	31417	intergenic	0.0000
seq_s_6699	31420	intergenic	0.0201
seq_s_6699	31422	intergenic	0.0000
seq_s_6699	31423	intergenic	0.0298
seq_s_6699	31429	intergenic	0.0000
seq_s_6699	31431	intergenic	0.0000
seq_s_6699	31436	intergenic	0.0000
seq_s_6699	31437	intergenic	0.0000
seq_s_6699	31438	intergenic	0.0000
seq_s_6699	31458	intergenic	0.0556
seq_s_6699	31462	intergenic	0.0042
seq_s_6699	31465	intergenic	0.0000
seq_s_6699	31467	intergenic	0.0015
seq_s_6699	31469	intergenic	0.0000
seq_s_6699	31475	intergenic	0.0048
seq_s_6699	31477	intergenic	0.0201
seq_s_6699	31484	intergenic	0.0669
seq_s_6699	31485	intergenic	0.0059
seq_s_6699	31491	intergenic	0.0059
seq_s_6699	31493	intergenic	0.0059
seq_s_6699	31496	intergenic	0.0000
seq_s_6699	31501	intergenic	0.0059
seq_s_6699	31502	intergenic	0.0059
seq_s_6699	31505	intergenic	0.0048
seq_s_6699	31508	intergenic	0.0015
seq_s_6699	31513	intergenic	0.0000
seq_s_6699	31514	intergenic	0.0298
seq_s_6699	31515	intergenic	0.0001
seq_s_6699	31520	intergenic	0.0059
seq_s_6699	31527	intergenic	0.0669
seq_s_6699	31528	intergenic	0.0000
seq_s_6699	31529	intergenic	0.0000
seq_s_6699	31530	intergenic	0.0000
seq_s_6699	31535	intergenic	0.0130
seq_s_6699	31536	intergenic	0.0000
seq_s_6699	31549	intergenic	0.0000
seq_s_6699	31559	intergenic	0.0130
seq_s_6699	31560	intergenic	0.0000
seq_s_6699	31568	intergenic	0.0346
seq_s_6699	31578	intergenic	0.0000
seq_s_6699	31581	intergenic	0.0000
seq_s_6699	31652	intergenic	0.0669
seq_s_6699	31657	intergenic	0.0059
seq_s_6699	31662	intergenic	0.0000
seq_s_6699	31663	intergenic	0.0050
seq_s_6699	31668	intergenic	0.0201
seq_s_6699	31671	intergenic	0.0201
seq_s_6699	31689	intergenic	0.0000
seq_s_6699	31693	intergenic	0.0057
seq_s_6699	31701	intergenic	0.0000
seq_s_6699	31706	intergenic	0.0000
seq_s_6699	31708	intergenic	0.0000
seq_s_6699	31710	intergenic	0.0000
seq_s_6699	31712	intergenic	0.0201
seq_s_6699	31714	intergenic	0.0298
seq_s_6699	31718	intergenic	0.0003
seq_s_6699	31722	intergenic	0.0003
seq_s_6699	31725	intergenic	0.0669
seq_s_6699	31726	intergenic	0.0669
seq_s_6699	31730	intergenic	0.0000
seq_s_6699	31735	intergenic	0.0201
seq_s_6699	31736	intergenic	0.0201
seq_s_6699	31741	intergenic	0.0669
seq_s_6699	31742	intergenic	0.0005
seq_s_6699	31743	intergenic	0.0130
seq_s_6699	31746	intergenic	0.0298
seq_s_6699	31749	intergenic	0.0000
seq_s_6699	31751	intergenic	0.0238
seq_s_6699	31759	intergenic	0.0000
seq_s_6699	31763	intergenic	0.0298
seq_s_6699	31764	intergenic	0.0000
seq_s_6699	31768	intergenic	0.0888
seq_s_6699	31771	intergenic	0.0298
seq_s_6699	31774	intergenic	0.0298
seq_s_6699	31776	intergenic	0.0238
seq_s_6699	31779	intergenic	0.0059
seq_s_6699	31780	intergenic	0.0000
seq_s_6699	31783	intergenic	0.0059
seq_s_6699	31784	intergenic	0.0238
seq_s_6699	31786	intergenic	0.0000
seq_s_6699	31792	intergenic	0.0000
seq_s_6699	31796	intergenic	0.0298
seq_s_6699	31797	intergenic	0.0059
seq_s_6699	31804	intergenic	0.0000
seq_s_6699	31805	intergenic	0.0057
seq_s_6699	31806	intergenic	0.0000
seq_s_6699	31808	intergenic	0.0059
seq_s_6699	31812	intergenic	0.0298
seq_s_6699	31817	intergenic	0.0000
seq_s_6699	31818	intergenic	0.0048
seq_s_6699	31819	intergenic	0.0298
seq_s_6699	31820	intergenic	0.0130
seq_s_6699	31821	intergenic	0.0000
seq_s_6699	31822	intergenic	0.0000
seq_s_6699	31828	intergenic	0.0298
seq_s_6699	31829	intergenic	0.0003
seq_s_6699	31836	intergenic	0.0000
seq_s_6699	31837	intergenic	0.0018
seq_s_6699	31838	intergenic	0.0000
seq_s_6699	31841	intergenic	0.0000
seq_s_6699	31843	intergenic	0.0000
seq_s_6699	31845	intergenic	0.0298
seq_s_6699	31847	intergenic	0.0000
seq_s_6699	31849	intergenic	0.0000
seq_s_6699	31851	intergenic	0.0201
seq_s_6699	31862	intergenic	0.0000
seq_s_6699	31867	intergenic	0.0000
seq_s_6699	31874	intergenic	0.0133
seq_s_6699	31878	intergenic	0.0000
seq_s_6699	31946	intergenic	0.0273
seq_s_6699	31947	intergenic	0.0346
seq_s_6699	31951	intergenic	0.0000
seq_s_6699	31952	intergenic	0.0000
seq_s_6699	31955	intergenic	0.0000
seq_s_6699	31958	intergenic	0.0000
seq_s_6699	31970	intergenic	0.0000
seq_s_6699	31975	intergenic	0.0046
seq_s_6699	31980	intergenic	0.0000
seq_s_6699	31983	intergenic	0.0669
seq_s_6699	31988	intergenic	0.0298
seq_s_6699	31989	intergenic	0.0298
seq_s_6699	31994	intergenic	0.0059
seq_s_6699	31998	intergenic	0.0048
seq_s_6699	32000	intergenic	0.0059
seq_s_6699	32003	intergenic	0.0000
seq_s_6699	32005	intergenic	0.0000
seq_s_6699	32006	intergenic	0.0280
seq_s_6699	32008	intergenic	0.0002
seq_s_6699	32013	intergenic	0.0000
seq_s_6699	32027	intergenic	0.0000
seq_s_6699	32033	intergenic	0.0015
seq_s_6699	32034	intergenic	0.0000
seq_s_6699	32035	intergenic	0.0116
seq_s_6699	32042	intergenic	0.0000
seq_s_6699	32047	intergenic	0.0298
seq_s_6699	32049	intergenic	0.0000
seq_s_6699	32052	intergenic	0.0000
seq_s_6699	32054	intergenic	0.0298
seq_s_6699	32057	intergenic	0.0000
seq_s_6699	32061	intergenic	0.0000
seq_s_6699	32062	intergenic	0.0000
seq_s_6699	32065	intergenic	0.0000
seq_s_6699	32073	intergenic	0.0061
seq_s_6699	32076	intergenic	0.0000
seq_s_6699	32078	intergenic	0.0000
seq_s_6699	32094	intergenic	0.0000
seq_s_6699	32101	intergenic	0.0000
seq_s_6699	32103	intergenic	0.0000
seq_s_6699	32106	intergenic	0.0000
seq_s_6699	32113	intergenic	0.0000
seq_s_6699	32115	intergenic	0.0083
seq_s_6699	32117	intergenic	0.0033
seq_s_6699	32123	intergenic	0.0000
seq_s_6699	32129	intergenic	0.0000
seq_s_6699	32130	intergenic	0.0059
seq_s_6699	32131	intergenic	0.0130
seq_s_6699	32137	intergenic	0.0059
seq_s_6699	32147	intergenic	0.0059
seq_s_6699	32149	intergenic	0.0298
seq_s_6699	32158	intergenic	0.0000
seq_s_6699	32159	intergenic	0.0000
seq_s_6699	32163	intergenic	0.0000
seq_s_6699	32165	intergenic	0.0000
seq_s_6699	32166	intergenic	0.0000
seq_s_6699	32167	intergenic	0.0000
seq_s_6699	32168	intergenic	0.0298
seq_s_6699	32170	intergenic	0.0057
seq_s_6699	32171	intergenic	0.0057
seq_s_6699	32178	intergenic	0.0000
seq_s_6699	32179	intergenic	0.0000
seq_s_6699	32193	intergenic	0.0000
seq_s_6699	32194	intergenic	0.0000
seq_s_6699	32196	intergenic	0.0298
seq_s_6699	32262	intergenic	0.0000
seq_s_6699	32264	intergenic	0.0000
seq_s_6699	32268	intergenic	0.0521
seq_s_6699	32270	intergenic	0.0609
seq_s_6699	32749	intergenic	0.0000
seq_s_6699	32761	intergenic	0.0059
seq_s_6699	32764	intergenic	0.0059
seq_s_6699	32766	intergenic	0.0000
seq_s_6699	32767	intergenic	0.0130
seq_s_6699	32769	intergenic	0.0246
seq_s_6699	32772	intergenic	0.0116
seq_s_6699	32782	intergenic	0.0116
seq_s_6699	32783	intergenic	0.0116
seq_s_6699	32787	intergenic	0.0000
seq_s_6699	32788	intergenic	0.0000
seq_s_6699	32796	intergenic	0.0015
seq_s_6699	32799	intergenic	0.0000
seq_s_6699	32801	intergenic	0.0059
seq_s_6699	32815	intergenic	0.0000
seq_s_6699	32816	intergenic	0.0000
seq_s_6699	32823	intergenic	0.0003
seq_s_6699	32896	intergenic	0.0000
seq_s_6699	32898	intergenic	0.0298
seq_s_6699	32908	intergenic	0.0346
seq_s_6699	32911	intergenic	0.0000
seq_s_6699	32915	intergenic	0.0039
seq_s_6699	32927	intergenic	0.0000
seq_s_6699	32932	intergenic	0.0000
seq_s_6699	32940	intergenic	0.0000
seq_s_6699	32942	intergenic	0.0130
seq_s_6699	32944	intergenic	0.0669
seq_s_6699	32948	intergenic	0.0130
seq_s_6699	32949	intergenic	0.0000
seq_s_6699	32950	intergenic	0.0201
seq_s_6699	32957	intergenic	0.0130
seq_s_6699	32959	intergenic	0.0298
seq_s_6699	32961	intergenic	0.0000
seq_s_6699	32962	intergenic	0.0000
seq_s_6699	32981	intergenic	0.0000
seq_s_6699	32982	intergenic	0.0199
seq_s_6699	32983	intergenic	0.0553
seq_s_6699	32985	intergenic	0.0195
seq_s_6699	32989	intergenic	0.0273
seq_s_6699	32996	intergenic	0.0000
seq_s_6699	32998	intergenic	0.0201
seq_s_6699	33005	intergenic	0.0000
seq_s_6699	33007	intergenic	0.0003
seq_s_6699	33011	intergenic	0.0059
seq_s_6699	33015	intergenic	0.0669
seq_s_6699	33016	intergenic	0.0059
seq_s_6699	33017	intergenic	0.0059
seq_s_6699	33022	intergenic	0.0201
seq_s_6699	33025	intergenic	0.0000
seq_s_6699	33027	intergenic	0.0000
seq_s_6699	33029	intergenic	0.0000
seq_s_6699	33035	intergenic	0.0201
seq_s_6699	33047	intergenic	0.0185
seq_s_6699	33049	intergenic	0.0059
seq_s_6699	33052	intergenic	0.0059
seq_s_6699	33058	intergenic	0.0669
seq_s_6699	33064	intergenic	0.0201
seq_s_6699	33065	intergenic	0.0201
seq_s_6699	33067	intergenic	0.0059
seq_s_6699	33072	intergenic	0.0059
seq_s_6699	33073	intergenic	0.0000
seq_s_6699	33074	intergenic	0.0059
seq_s_6699	33076	intergenic	0.0000
seq_s_6699	33080	intergenic	0.0669
seq_s_6699	33082	intergenic	0.0000
seq_s_6699	33087	intergenic	0.0298
seq_s_6699	33089	intergenic	0.0210
seq_s_6699	33091	intergenic	0.0000
seq_s_6699	33093	intergenic	0.0000
seq_s_6699	33095	intergenic	0.0000
seq_s_6699	33096	intergenic	0.0669
seq_s_6699	33106	intergenic	0.0000
seq_s_6699	33115	intergenic	0.0180
seq_s_6699	33116	intergenic	0.0000
seq_s_6699	33118	intergenic	0.0000
seq_s_6699	33122	intergenic	0.0000
seq_s_6699	33124	intergenic	0.0298
seq_s_6699	33125	intergenic	0.0000
seq_s_6699	33126	intergenic	0.0201
seq_s_6699	33133	intergenic	0.0000
seq_s_6699	33134	intergenic	0.0000
seq_s_6699	33138	intergenic	0.0059
seq_s_6699	33142	intergenic	0.0130
seq_s_6699	33146	intergenic	0.0048
seq_s_6699	33148	intergenic	0.0000
seq_s_6699	33150	intergenic	0.0000
seq_s_6699	33166	intergenic	0.0000
seq_s_6699	33169	intergenic	0.0000
seq_s_6699	33172	intergenic	0.0000
seq_s_6699	33173	intergenic	0.0000
seq_s_6699	33184	intergenic	0.0000
seq_s_6699	33185	intergenic	0.0000
seq_s_6699	33190	intergenic	0.0095
seq_s_6699	33191	intergenic	0.0000
seq_s_6699	33192	intergenic	0.0025
seq_s_6699	33196	intergenic	0.0000
seq_s_6699	33199	intergenic	0.0052
seq_s_6699	33200	intergenic	0.0000
seq_s_6699	33204	intergenic	0.0092
seq_s_6699	33220	intergenic	0.0000
seq_s_6699	33224	intergenic	0.0000
seq_s_6699	33231	intergenic	0.0000
seq_s_6699	33235	intergenic	0.0000
seq_s_6699	33237	intergenic	0.0000
seq_s_6699	33246	intergenic	0.0000
seq_s_6699	33252	intergenic	0.0000
seq_s_6699	33257	intergenic	0.0004
seq_s_6699	33258	intergenic	0.0201
seq_s_6699	33503	intergenic	0.0000
seq_s_6699	33508	intergenic	0.0000
seq_s_6699	33515	intergenic	0.0107
seq_s_6699	33533	intergenic	0.0000
seq_s_6699	33538	intergenic	0.0000
seq_s_6699	33540	intergenic	0.0059
seq_s_6699	33548	intergenic	0.0000
seq_s_6699	33549	intergenic	0.0000
seq_s_6699	33552	intergenic	0.0000
seq_s_6699	33553	intergenic	0.0201
seq_s_6699	33556	intergenic	0.0062
seq_s_6699	33561	intergenic	0.0298
seq_s_6699	33569	intergenic	0.0000
seq_s_6699	33573	intergenic	0.0000
seq_s_6699	33582	intergenic	0.0116
seq_s_6699	33584	intergenic	0.0116
seq_s_6699	33593	intergenic	0.0109
seq_s_6699	33595	intergenic	0.0058
seq_s_6699	33598	intergenic	0.0000
seq_s_6699	33601	intergenic	0.0059
seq_s_6699	33603	intergenic	0.0000
seq_s_6699	33604	intergenic	0.0018
seq_s_6699	33608	intergenic	0.0201
seq_s_6699	33609	intergenic	0.0273
seq_s_6699	33613	intergenic	0.0602
seq_s_6699	33615	intergenic	0.0000
seq_s_6699	33623	intergenic	0.0000
seq_s_6699	33629	intergenic	0.0000
seq_s_6699	33672	intergenic	0.0000
seq_s_6699	33675	intergenic	0.0000
seq_s_6699	33676	intergenic	0.0000
seq_s_6699	33677	intergenic	0.0000
seq_s_6699	33684	intergenic	0.0298
seq_s_6699	33699	intergenic	0.0203
seq_s_6699	33714	intergenic	0.0000
seq_s_6699	33725	intergenic	0.0003
seq_s_6699	33732	intergenic	0.0000
seq_s_6699	33738	intergenic	0.0000
seq_s_6699	35459	intergenic	0.0000
seq_s_6699	35463	intergenic	0.0000
seq_s_6699	35467	intergenic	0.0000
seq_s_6699	35469	intergenic	0.0000
seq_s_6699	35471	intergenic	0.0000
seq_s_6699	35473	intergenic	0.0000
seq_s_6699	35476	intergenic	0.0000
seq_s_6699	35477	intergenic	0.0543
seq_s_6699	35479	intergenic	0.0776
seq_s_6699	35481	intergenic	0.0194
seq_s_6699	35483	intergenic	0.0000
seq_s_6699	35485	intergenic	0.0000
seq_s_6699	35487	intergenic	0.0000
seq_s_6699	35489	intergenic	0.0000
seq_s_6699	35491	intergenic	0.0142
seq_s_6699	35493	intergenic	0.0602
seq_s_6699	35495	intergenic	0.0000
seq_s_6699	35497	intergenic	0.0000
seq_s_6699	35499	intergenic	0.0000
seq_s_6699	35501	intergenic	0.0620
seq_s_6699	35503	intergenic	0.0000
seq_s_6699	35505	intergenic	0.0000
seq_s_6699	35507	intergenic	0.0545
seq_s_6699	35509	intergenic	0.0000
seq_s_6699	35532	intergenic	0.0000
seq_s_6699	35533	intergenic	0.0052
seq_s_6699	35535	intergenic	0.0000
seq_s_6699	35536	intergenic	0.0000
seq_s_6699	35541	intergenic	0.0669
seq_s_6699	35552	intergenic	0.0280
seq_s_6699	35563	intergenic	0.0116
seq_s_6699	35564	intergenic	0.0000
seq_s_6699	35567	intergenic	0.0000
seq_s_6699	35574	intergenic	0.0000
seq_s_6699	35596	intergenic	0.0000
seq_s_6699	35598	intergenic	0.0298
seq_s_6699	35607	intergenic	0.0000
seq_s_6699	35620	intergenic	0.0000
seq_s_6699	35621	intergenic	0.0000
seq_s_6699	35622	intergenic	0.0000
seq_s_6699	35633	intergenic	0.0000
seq_s_6699	35652	intergenic	0.0048
seq_s_6699	35655	intergenic	0.0000
seq_s_6699	35657	intergenic	0.0059
seq_s_6699	35659	intergenic	0.0000
seq_s_6699	35664	intergenic	0.0238
seq_s_6699	35684	intergenic	0.0298
seq_s_6699	35687	intergenic	0.0000
seq_s_6699	35689	intergenic	0.0186
seq_s_6699	35698	intergenic	0.0130
seq_s_6699	35702	intergenic	0.0298
seq_s_6699	35704	intergenic	0.0298
seq_s_6699	35707	intergenic	0.0000
seq_s_6699	35711	intergenic	0.0669
seq_s_6699	35713	intergenic	0.0298
seq_s_6699	35718	intergenic	0.0000
seq_s_6699	35720	intergenic	0.0000
seq_s_6699	35722	intergenic	0.0059
seq_s_6699	35727	intergenic	0.0000
seq_s_6699	35728	intergenic	0.0059
seq_s_6699	35732	intergenic	0.0000
seq_s_6699	35735	intergenic	0.0059
seq_s_6699	35738	intergenic	0.0000
seq_s_6699	35743	intergenic	0.0000
seq_s_6699	35744	intergenic	0.0059
seq_s_6699	35745	intergenic	0.0130
seq_s_6699	35752	intergenic	0.0048
seq_s_6699	35753	intergenic	0.0000
seq_s_6699	35755	intergenic	0.0000
seq_s_6699	35764	intergenic	0.0000
seq_s_6699	35769	intergenic	0.0000
seq_s_6699	35773	intergenic	0.0201
seq_s_6699	35774	intergenic	0.0021
seq_s_6699	35780	intergenic	0.0000
seq_s_6699	35781	intergenic	0.0000
seq_s_6699	35782	intergenic	0.0000
seq_s_6699	35785	intergenic	0.0000
seq_s_6699	35786	intergenic	0.0060
seq_s_6699	35792	intergenic	0.0298
seq_s_6699	35801	intergenic	0.0000
seq_s_6699	35810	intergenic	0.0000
seq_s_6699	35816	intergenic	0.0298
seq_s_6699	35817	intergenic	0.0298
seq_s_6699	35828	intergenic	0.0167
seq_s_6699	35836	intergenic	0.0003
seq_s_6699	35841	intergenic	0.0298
seq_s_6699	35849	intergenic	0.0000
seq_s_6699	35851	intergenic	0.0000
seq_s_6699	35853	intergenic	0.0061
seq_s_6699	35866	intergenic	0.0000
seq_s_6699	35870	intergenic	0.0000
seq_s_6699	35878	intergenic	0.0238
seq_s_6699	35881	intergenic	0.0000
seq_s_6699	35893	intergenic	0.0000
seq_s_6699	35896	intergenic	0.0000
seq_s_6699	35935	intergenic	0.0003
seq_s_6699	35958	intergenic	0.0000
seq_s_6699	35959	intergenic	0.0000
seq_s_6699	35964	intergenic	0.0059
seq_s_6699	35970	intergenic	0.0000
seq_s_6699	35977	intergenic	0.0059
seq_s_6699	35978	intergenic	0.0000
seq_s_6699	35991	intergenic	0.0130
seq_s_6699	36679	intergenic	0.0059
seq_s_6699	36681	intergenic	0.0000
seq_s_6699	36687	intergenic	0.0000
seq_s_6699	36694	intergenic	0.0000
seq_s_6699	36695	intergenic	0.0000
seq_s_6699	36696	intergenic	0.0059
seq_s_6699	36703	intergenic	0.0000
seq_s_6699	36739	intergenic	0.0298
seq_s_6699	36784	intergenic	0.0003
seq_s_6699	36787	intergenic	0.0000
seq_s_6699	36788	intergenic	0.0000
seq_s_6699	36791	intergenic	0.0000
seq_s_6699	36793	intergenic	0.0000
seq_s_6699	36798	intergenic	0.0000
seq_s_6699	36803	intergenic	0.0201
seq_s_6699	36805	intergenic	0.0048
seq_s_6699	36807	intergenic	0.0545
seq_s_6699	36824	intergenic	0.0000
seq_s_6699	36832	intergenic	0.0298
seq_s_6699	36833	intergenic	0.0620
seq_s_6699	36840	intergenic	0.0331
seq_s_6699	36845	intergenic	0.0011
seq_s_6699	36850	intergenic	0.0000
seq_s_6699	36856	intergenic	0.0057
seq_s_6699	36858	intergenic	0.0059
seq_s_6699	36872	intergenic	0.0000
seq_s_6699	36873	intergenic	0.0000
seq_s_6699	36881	intergenic	0.0000
seq_s_6699	36887	intergenic	0.0000
seq_s_6699	36898	intergenic	0.0298
seq_s_6699	36904	intergenic	0.0059
seq_s_6699	36920	intergenic	0.0059
seq_s_6699	36922	intergenic	0.0000
seq_s_6699	36924	intergenic	0.0298
seq_s_6699	36925	intergenic	0.0888
seq_s_6699	36929	intergenic	0.0000
seq_s_6699	36933	intergenic	0.0000
seq_s_6699	36936	intergenic	0.0567
seq_s_6699	36944	intergenic	0.0298
seq_s_6699	36945	intergenic	0.0000
seq_s_6699	36954	intergenic	0.0116
seq_s_6699	36957	intergenic	0.0000
seq_s_6699	36960	intergenic	0.0000
seq_s_6699	36962	intergenic	0.0144
seq_s_6699	36967	intergenic	0.0298
seq_s_6699	36969	intergenic	0.0180
seq_s_6699	36974	intergenic	0.0116
seq_s_6699	36975	intergenic	0.0116
seq_s_6699	36978	intergenic	0.0059
seq_s_6699	36980	intergenic	0.0000
seq_s_6699	37005	intergenic	0.0298
seq_s_6699	37012	intergenic	0.0130
seq_s_6699	37019	intergenic	0.0017
seq_s_6699	37027	intergenic	0.0059
seq_s_6699	37202	intergenic	0.0000
seq_s_6699	37211	intergenic	0.0000
seq_s_6699	37222	intergenic	0.0081
seq_s_6699	37225	intergenic	0.0000
seq_s_6699	37228	intergenic	0.0000
seq_s_6699	37233	intergenic	0.0048
seq_s_6699	37253	intergenic	0.0081
seq_s_6699	37254	intergenic	0.0000
seq_s_6699	37259	intergenic	0.0081
seq_s_6699	37263	intergenic	0.0059
seq_s_6699	37268	intergenic	0.0000
seq_s_6699	37280	intergenic	0.0000
seq_s_6699	37284	intergenic	0.0000
seq_s_6699	37285	intergenic	0.0081
seq_s_6699	37297	intergenic	0.0025
seq_s_6699	37302	intergenic	0.0000
seq_s_6699	37303	intergenic	0.0000
seq_s_6699	37305	intergenic	0.0061
seq_s_6699	37309	intergenic	0.0000
seq_s_6699	37311	intergenic	0.0059
seq_s_6699	37314	intergenic	0.0059
seq_s_6699	37324	intergenic	0.0000
seq_s_6699	37330	intergenic	0.0000
seq_s_6699	37331	intergenic	0.0130
seq_s_6699	37337	intergenic	0.0000
seq_s_6699	37347	intergenic	0.0000
seq_s_6699	37354	intergenic	0.0238
seq_s_6699	37357	intergenic	0.0130
seq_s_6699	37519	intergenic	0.0010
seq_s_6699	37525	intergenic	0.0000
seq_s_6699	37538	intergenic	0.0000
seq_s_6699	37540	intergenic	0.0000
seq_s_6699	37541	intergenic	0.0074
seq_s_6699	37557	intergenic	0.0419
seq_s_6699	37564	intergenic	0.0051
seq_s_6699	37569	intergenic	0.0017
seq_s_6699	37575	intergenic	0.0089
seq_s_6699	37578	intergenic	0.0005
seq_s_6699	37580	intergenic	0.0000
seq_s_6699	37581	intergenic	0.0285
seq_s_6699	37592	intergenic	0.0273
seq_s_6699	37596	intergenic	0.0003
seq_s_6699	37597	intergenic	0.0000
seq_s_6699	37602	intergenic	0.0130
seq_s_6699	37607	intergenic	0.0000
seq_s_6699	37626	intergenic	0.0059
seq_s_6699	37627	intergenic	0.0033
seq_s_6699	37628	intergenic	0.0129
seq_s_6699	37631	intergenic	0.0000
seq_s_6699	37632	intergenic	0.0000
seq_s_6699	37634	intergenic	0.0238
seq_s_6699	37659	intergenic	0.0000
seq_s_6699	45029	intergenic	0.0000
seq_s_6699	45048	intergenic	0.0000
seq_s_6699	45049	intergenic	0.0000
seq_s_6699	45053	intergenic	0.0280
seq_s_6699	45056	intergenic	0.0057
seq_s_6699	45058	intergenic	0.0000
seq_s_6699	45115	intergenic	0.0000
seq_s_6699	45122	intergenic	0.0000
seq_s_6699	45132	intergenic	0.0000
seq_s_6699	45144	intergenic	0.0000
seq_s_6699	45158	intergenic	0.0130
seq_s_6699	45168	intergenic	0.0010
seq_s_6699	45169	intergenic	0.0000
seq_s_6699	45171	intergenic	0.0000
seq_s_6699	45182	intergenic	0.0000
seq_s_6699	45183	intergenic	0.0000
seq_s_6699	45185	intergenic	0.0000
seq_s_6699	45187	intergenic	0.0000
seq_s_6699	45193	intergenic	0.0238
seq_s_6699	45195	intergenic	0.0000
seq_s_6699	45196	intergenic	0.0142
seq_s_6699	45200	intergenic	0.0000
seq_s_6699	45205	intergenic	0.0000
seq_s_6699	45208	intergenic	0.0059
seq_s_6699	45209	intergenic	0.0000
seq_s_6699	45211	intergenic	0.0000
seq_s_6699	45219	intergenic	0.0255
seq_s_6699	45226	intergenic	0.0000
seq_s_6699	45230	intergenic	0.0000
seq_s_6699	45231	intergenic	0.0000
seq_s_6699	45238	intergenic	0.0000
seq_s_6699	45245	intergenic	0.0112
seq_s_6699	45249	intergenic	0.0000
seq_s_6699	45255	intergenic	0.0000
seq_s_6699	45295	intergenic	0.0048
seq_s_6699	45314	intergenic	0.0000
seq_s_6699	45320	intergenic	0.0000
seq_s_6699	45322	intergenic	0.0000
seq_s_6699	45326	intergenic	0.0103
seq_s_6699	45330	intergenic	0.0000
seq_s_6699	45333	intergenic	0.0000
seq_s_6699	45334	intergenic	0.0000
seq_s_6699	45335	intergenic	0.0116
seq_s_6699	45342	intergenic	0.0051
seq_s_6699	45349	intergenic	0.0005
seq_s_6699	45357	intergenic	0.0130
seq_s_6699	45359	intergenic	0.0000
seq_s_6699	45366	intergenic	0.0669
seq_s_6699	45367	intergenic	0.0130
seq_s_6699	45369	intergenic	0.0000
seq_s_6699	45379	intergenic	0.0000
seq_s_6699	45383	intergenic	0.0000
seq_s_6699	45389	intergenic	0.0000
seq_s_6699	45392	intergenic	0.0298
seq_s_6699	45393	intergenic	0.0057
seq_s_6699	45394	intergenic	0.0718
seq_s_6699	45395	intergenic	0.2059
seq_s_6699	45397	intergenic	0.0000
seq_s_6699	45400	intergenic	0.0000
seq_s_6699	45402	intergenic	0.0298
seq_s_6699	45403	intergenic	0.0000
seq_s_6699	45408	intergenic	0.0000
seq_s_6699	45409	intergenic	0.0000
seq_s_6699	45413	intergenic	0.0346
seq_s_6699	45418	intergenic	0.0298
seq_s_6699	45422	intergenic	0.0000
seq_s_6699	45425	intergenic	0.0339
seq_s_6699	45432	intergenic	0.0298
seq_s_6699	45438	intergenic	0.0201
seq_s_6699	45443	intergenic	0.0000
seq_s_6699	45446	intergenic	0.0379
seq_s_6699	45447	intergenic	0.0444
seq_s_6699	45449	intergenic	0.0059
seq_s_6699	45451	intergenic	0.0000
seq_s_6699	45458	intergenic	0.0719
seq_s_6699	45465	intergenic	0.0000
seq_s_6699	45468	intergenic	0.0000
seq_s_6699	45471	intergenic	0.0000
seq_s_6699	45476	intergenic	0.0473
seq_s_6699	45478	intergenic	0.0931
seq_s_6699	45480	intergenic	0.0130
seq_s_6699	45481	intergenic	0.0000
seq_s_6699	45485	intergenic	0.0000
seq_s_6699	45602	intergenic	0.0000
seq_s_6699	45603	intergenic	0.0888
seq_s_6699	45608	intergenic	0.0057
seq_s_6699	45611	intergenic	0.0000
seq_s_6699	45612	intergenic	0.0000
seq_s_6699	45621	intergenic	0.0078
seq_s_6699	45634	intergenic	0.0039
seq_s_6699	45641	intergenic	0.0039
seq_s_6699	45654	intergenic	0.0000
seq_s_6699	45656	intergenic	0.0008
seq_s_6699	45660	intergenic	0.0000
seq_s_6699	45666	intergenic	0.0017
seq_s_6699	45668	intergenic	0.0017
seq_s_6699	45676	intergenic	0.0000
seq_s_6699	45680	intergenic	0.0211
seq_s_6699	45688	intergenic	0.0000
seq_s_6699	45692	intergenic	0.0561
seq_s_6699	45701	intergenic	0.0098
seq_s_6699	45704	intergenic	0.0000
seq_s_6699	45709	intergenic	0.0142
seq_s_6699	45716	intergenic	0.0000
seq_s_6699	45727	intergenic	0.0046
seq_s_6699	45733	intergenic	0.0000
seq_s_6699	46026	intergenic	0.0000
seq_s_6699	46027	intergenic	0.0654
seq_s_6699	46029	intergenic	0.0000
seq_s_6699	46036	intergenic	0.0556
seq_s_6699	46041	intergenic	0.0000
seq_s_6699	46042	intergenic	0.0130
seq_s_6699	46043	intergenic	0.0400
seq_s_6699	46054	intergenic	0.0130
seq_s_6699	46061	intergenic	0.0000
seq_s_6699	46067	intergenic	0.0130
seq_s_6699	46069	intergenic	0.0000
seq_s_6699	46075	intergenic	0.0252
seq_s_6699	46091	intergenic	0.0419
seq_s_6699	46092	intergenic	0.0000
seq_s_6699	46099	intergenic	0.0003
seq_s_6699	46108	intergenic	0.0273
seq_s_6699	46118	intergenic	0.0060
seq_s_6699	46126	intergenic	0.0000
seq_s_6699	46127	intergenic	0.0298
seq_s_6699	46132	intergenic	0.0000
seq_s_6699	46133	intergenic	0.0473
seq_s_6699	46151	intergenic	0.0000
seq_s_6699	46155	intergenic	0.0059
seq_s_6699	46159	intergenic	0.0252
seq_s_6699	46161	intergenic	0.0000
seq_s_6699	46163	intergenic	0.0000
seq_s_6699	46168	intergenic	0.0008
seq_s_6699	46173	intergenic	0.0493
seq_s_6699	46176	intergenic	0.0201
seq_s_6699	46177	intergenic	0.0473
seq_s_6699	46182	intergenic	0.0000
seq_s_6699	46274	intergenic	0.0636
seq_s_6699	46294	intergenic	0.0000
seq_s_6699	46296	intergenic	0.0130
seq_s_6699	46297	intergenic	0.0130
seq_s_6699	46305	intergenic	0.0783
seq_s_6699	46307	intergenic	0.0201
seq_s_6699	46309	intergenic	0.0000
seq_s_6699	46312	intergenic	0.0910
seq_s_6699	46318	intergenic	0.0238
seq_s_6699	46325	intergenic	0.0000
seq_s_6699	46326	intergenic	0.0000
seq_s_6699	46327	intergenic	0.0151
seq_s_6699	46328	intergenic	0.0071
seq_s_6699	46329	intergenic	0.0130
seq_s_6699	46330	intergenic	0.0130
seq_s_6699	46331	intergenic	0.0130
seq_s_6699	46334	intergenic	0.0000
seq_s_6699	46340	intergenic	0.0059
seq_s_6699	46345	intergenic	0.0059
seq_s_6699	46346	intergenic	0.0000
seq_s_6699	46347	intergenic	0.0059
seq_s_6699	46348	intergenic	0.0059
seq_s_6699	46352	intergenic	0.0004
seq_s_6699	46363	intergenic	0.0116
seq_s_6699	46364	intergenic	0.0059
seq_s_6699	46367	intergenic	0.0000
seq_s_6699	46368	intergenic	0.0000
seq_s_6699	46371	intergenic	0.0130
seq_s_6699	46377	intergenic	0.0114
seq_s_6699	46378	intergenic	0.0140
seq_s_6699	46380	intergenic	0.0189
seq_s_6699	46383	intergenic	0.0046
seq_s_6699	46386	intergenic	0.0567
seq_s_6699	46387	intergenic	0.0000
seq_s_6699	46395	intergenic	0.0000
seq_s_6699	46412	intergenic	0.0286
seq_s_6699	46413	intergenic	0.0238
seq_s_6699	46417	intergenic	0.0272
seq_s_6699	46418	intergenic	0.0000
seq_s_6699	46421	intergenic	0.0000
seq_s_6699	46427	intergenic	0.0000
seq_s_6699	46429	intergenic	0.0000
seq_s_6699	46430	intergenic	0.0346
seq_s_6699	46436	intergenic	0.0000
seq_s_6699	46440	intergenic	0.0346
seq_s_6699	46441	intergenic	0.0346
seq_s_6699	46448	intergenic	0.0298
seq_s_6699	46451	intergenic	0.0059
seq_s_6699	46453	intergenic	0.0000
seq_s_6699	46464	intergenic	0.0083
seq_s_6699	46468	intergenic	0.0000
seq_s_6699	46475	intergenic	0.0000
seq_s_6699	46478	intergenic	0.0704
seq_s_6699	46486	intergenic	0.0000
seq_s_6699	46497	intergenic	0.0660
seq_s_6699	46502	intergenic	0.0045
seq_s_6699	46515	intergenic	0.0000
seq_s_6699	46516	intergenic	0.0000
seq_s_6699	46519	intergenic	0.0368
seq_s_6699	46523	intergenic	0.0102
seq_s_6699	46684	intergenic	0.0368
seq_s_6699	46696	intergenic	0.0000
seq_s_6699	46698	intergenic	0.0000
seq_s_6699	46701	intergenic	0.0000
seq_s_6699	46704	intergenic	0.0509
seq_s_6699	46715	intergenic	0.0119
seq_s_6699	46722	intergenic	0.0644
seq_s_6699	46725	intergenic	0.0130
seq_s_6699	46728	intergenic	0.0000
seq_s_6699	46735	intergenic	0.0718
seq_s_6699	46738	intergenic	0.0000
seq_s_6699	46740	intergenic	0.0575
seq_s_6699	46755	intergenic	0.0273
seq_s_6699	46759	intergenic	0.0163
seq_s_6699	46766	intergenic	0.0445
seq_s_6699	46777	intergenic	0.0000
seq_s_6699	46786	intergenic	0.0018
seq_s_6699	46787	intergenic	0.0788
seq_s_6699	46790	intergenic	0.0112
seq_s_6699	46795	intergenic	0.0273
seq_s_6699	46798	intergenic	0.0000
seq_s_6699	46819	intergenic	0.0000
seq_s_6699	46820	intergenic	0.0000
seq_s_6699	46834	intergenic	0.0039
seq_s_6699	47080	intergenic	0.0000
seq_s_6699	47084	intergenic	0.0000
seq_s_6699	47090	intergenic	0.0000
seq_s_6699	47141	intergenic	0.0000
seq_s_6699	47142	intergenic	0.0144
seq_s_6699	47153	intergenic	0.0201
seq_s_6699	47159	intergenic	0.0000
seq_s_6699	47166	intergenic	0.0000
seq_s_6699	47184	intergenic	0.0000
seq_s_6699	47224	intergenic	0.0979
seq_s_6699	47229	intergenic	0.0000
seq_s_6699	47230	intergenic	0.0010
seq_s_6699	47236	intergenic	0.0273
seq_s_6699	47239	intergenic	0.0025
seq_s_6699	47241	intergenic	0.0000
seq_s_6699	47249	intergenic	0.0000
seq_s_6699	47250	intergenic	0.0000
seq_s_6699	47255	intergenic	0.0000
seq_s_6699	47259	intergenic	0.0000
seq_s_6699	47286	intergenic	0.0130
seq_s_6699	47290	intergenic	0.0000
seq_s_6699	47306	intergenic	0.0059
seq_s_6699	47307	intergenic	0.0130
seq_s_6699	47308	intergenic	0.0000
seq_s_6699	47311	intergenic	0.0130
seq_s_6699	47316	intergenic	0.0189
seq_s_6699	47317	intergenic	0.0298
seq_s_6699	47320	intergenic	0.0061
seq_s_6699	47327	intergenic	0.0000
seq_s_6699	47331	intergenic	0.0059
seq_s_6699	47332	intergenic	0.0059
seq_s_6699	47335	intergenic	0.0000
seq_s_6699	47337	intergenic	0.0238
seq_s_6699	47339	intergenic	0.0000
seq_s_6699	47346	intergenic	0.0059
seq_s_6699	47347	intergenic	0.0678
seq_s_6699	47349	intergenic	0.0116
seq_s_6699	47378	intergenic	0.0059
seq_s_6699	47380	intergenic	0.0000
seq_s_6699	47386	intergenic	0.0000
seq_s_6699	47390	intergenic	0.0000
seq_s_6699	47409	intergenic	0.0000
seq_s_6699	47412	intergenic	0.0078
seq_s_6699	47418	intergenic	0.0000
seq_s_6699	47419	intergenic	0.0000
seq_s_6699	47421	intergenic	0.0000
seq_s_6699	47422	intergenic	0.0000
seq_s_6699	47425	intergenic	0.0059
seq_s_6699	47426	intergenic	0.0130
seq_s_6699	47427	intergenic	0.0003
seq_s_6699	47429	intergenic	0.0000
seq_s_6699	47433	intergenic	0.0059
seq_s_6699	47440	intergenic	0.0000
seq_s_6699	60845	intergenic	0.0185
seq_s_6699	60852	intergenic	0.0000
seq_s_6699	60855	intergenic	0.0315
seq_s_6699	60857	intergenic	0.0455
seq_s_6699	60860	intergenic	0.0000
seq_s_6699	60867	intergenic	0.0379
seq_s_6699	60871	intergenic	0.0315
seq_s_6699	60874	intergenic	0.0001
seq_s_6699	60876	intergenic	0.0553
seq_s_6699	60891	intergenic	0.0000
seq_s_6699	60938	intergenic	0.1320
seq_s_6699	60960	intergenic	0.0252
seq_s_6699	60964	intergenic	0.0719
seq_s_6699	60967	intergenic	0.0717
seq_s_6699	60981	intergenic	0.0000
seq_s_6699	60982	intergenic	0.0000
seq_s_6699	60991	intergenic	0.0000
seq_s_6699	61015	intergenic	0.0045
seq_s_6699	61018	intergenic	0.0331
seq_s_6699	61022	intergenic	0.0000
seq_s_6699	61023	intergenic	0.0107
seq_s_6699	61029	intergenic	0.0003
seq_s_6699	61030	intergenic	0.0000
seq_s_6699	61033	intergenic	0.0045
seq_s_6699	61051	intergenic	0.0000
seq_s_6699	61054	intergenic	0.0314
seq_s_6699	61059	intergenic	0.0360
seq_s_6699	61062	intergenic	0.1383
seq_s_6699	61064	intergenic	0.0000
seq_s_6699	61066	intergenic	0.0000
seq_s_6699	61071	intergenic	0.0116
seq_s_6699	61074	intergenic	0.0000
seq_s_6699	61075	intergenic	0.0935
seq_s_6699	61084	intergenic	0.0000
seq_s_6699	61085	intergenic	0.0000
seq_s_6699	61091	intergenic	0.0059
seq_s_6699	61094	intergenic	0.0065
seq_s_6699	61113	intergenic	0.0285
seq_s_6699	61116	intergenic	0.0000
seq_s_6699	61123	intergenic	0.0000
seq_s_6699	61126	intergenic	0.1013
seq_s_6699	61128	intergenic	0.0000
seq_s_6699	61137	intergenic	0.0000
seq_s_6699	61138	intergenic	0.0000
seq_s_6699	61139	intergenic	0.0719
seq_s_6699	61144	intergenic	0.0000
seq_s_6699	61145	intergenic	0.0057
seq_s_6699	61147	intergenic	0.1188
seq_s_6699	61155	intergenic	0.0000
seq_s_6699	61161	intergenic	0.0000
seq_s_6699	61162	intergenic	0.0000
seq_s_6699	61169	intergenic	0.0151
seq_s_6699	61184	intergenic	0.0339
seq_s_6699	61193	intergenic	0.0000
seq_s_6699	61200	intergenic	0.0018
seq_s_6699	61219	intergenic	0.0009
seq_s_6699	61229	intergenic	0.0130
seq_s_6699	61236	intergenic	0.0048
seq_s_6699	61241	intergenic	0.0000
seq_s_6699	61246	intergenic	0.0000
seq_s_6699	61249	intergenic	0.0000
seq_s_6699	61254	intergenic	0.0246
seq_s_6699	61256	intergenic	0.0000
seq_s_6699	61263	intergenic	0.0000
seq_s_6699	61267	intergenic	0.0116
seq_s_6699	61280	intergenic	0.0000
seq_s_6699	61281	intergenic	0.0238
seq_s_6699	61284	intergenic	0.0000
seq_s_6699	61290	intergenic	0.0116
seq_s_6699	61306	intergenic	0.0130
seq_s_6699	61316	intergenic	0.0000
seq_s_6699	61318	intergenic	0.0048
seq_s_6699	61320	intergenic	0.0000
seq_s_6699	61333	intergenic	0.0298
seq_s_6699	61339	intergenic	0.0057
seq_s_6699	61340	intergenic	0.0000
seq_s_6699	61346	intergenic	0.0298
seq_s_6699	61362	intergenic	0.0339
seq_s_6699	61363	intergenic	0.0298
seq_s_6699	61366	intergenic	0.0669
seq_s_6699	61371	intergenic	0.0656
seq_s_6699	61373	intergenic	0.0000
seq_s_6699	61374	intergenic	0.0656
seq_s_6699	61377	intergenic	0.0493
seq_s_6699	61380	intergenic	0.0116
seq_s_6699	61385	intergenic	0.0298
seq_s_6699	61387	intergenic	0.0000
seq_s_6699	61395	intergenic	0.0000
seq_s_6699	61397	intergenic	0.0000
seq_s_6699	61402	intergenic	0.0280
seq_s_6699	61405	intergenic	0.0298
seq_s_6699	61420	intergenic	0.0528
seq_s_6699	61423	intergenic	0.0246
seq_s_6699	61424	intergenic	0.0298
seq_s_6699	61428	intergenic	0.0074
seq_s_6699	61429	intergenic	0.0473
seq_s_6699	61432	intergenic	0.0000
seq_s_6699	61435	intergenic	0.0273
seq_s_6699	61437	intergenic	0.0107
seq_s_6699	61442	intergenic	0.0298
seq_s_6699	61444	intergenic	0.0888
seq_s_6699	61454	intergenic	0.0273
seq_s_6699	61458	intergenic	0.0059
seq_s_6699	61460	intergenic	0.0238
seq_s_6699	61462	intergenic	0.0000
seq_s_6699	61472	intergenic	0.0000
seq_s_6699	61474	intergenic	0.0053
seq_s_6699	61478	intergenic	0.0000
seq_s_6699	61480	intergenic	0.0078
seq_s_6699	61481	intergenic	0.0000
seq_s_6699	61484	intergenic	0.0000
seq_s_6699	61489	intergenic	0.0273
seq_s_6699	61492	intergenic	0.0404
seq_s_6699	61494	intergenic	0.0201
seq_s_6699	61503	intergenic	0.0272
seq_s_6699	61504	intergenic	0.0272
seq_s_6699	61515	intergenic	0.0339
seq_s_6699	61522	intergenic	0.0000
seq_s_6699	61524	intergenic	0.0003
seq_s_6699	61528	intergenic	0.0046
seq_s_6699	61529	intergenic	0.0000
seq_s_6699	61536	intergenic	0.0000
seq_s_6699	61539	intergenic	0.0298
seq_s_6699	61540	intergenic	0.0000
seq_s_6699	61547	intergenic	0.0201
seq_s_6699	61549	intergenic	0.0238
seq_s_6699	61552	intergenic	0.0514
seq_s_6699	61553	intergenic	0.0116
seq_s_6699	61556	intergenic	0.0000
seq_s_6699	61557	intergenic	0.0298
seq_s_6699	61558	intergenic	0.0046
seq_s_6699	61561	intergenic	0.0116
seq_s_6699	61563	intergenic	0.0061
seq_s_6699	61567	intergenic	0.0061
seq_s_6699	61570	intergenic	0.0493
seq_s_6699	61572	intergenic	0.0000
seq_s_6699	61573	intergenic	0.0298
seq_s_6699	61577	intergenic	0.0201
seq_s_6699	61579	intergenic	0.0059
seq_s_6699	61581	intergenic	0.0059
seq_s_6699	61585	intergenic	0.0000
seq_s_6699	61591	intergenic	0.0061
seq_s_6699	61593	intergenic	0.0213
seq_s_6699	61595	intergenic	0.0061
seq_s_6699	61596	intergenic	0.0273
seq_s_6699	61598	intergenic	0.0003
seq_s_6699	61600	intergenic	0.0000
seq_s_6699	61602	intergenic	0.0000
seq_s_6699	61603	intergenic	0.0000
seq_s_6699	61604	intergenic	0.0130
seq_s_6699	61605	intergenic	0.0000
seq_s_6699	61609	intergenic	0.0000
seq_s_6699	61610	intergenic	0.0061
seq_s_6699	61617	intergenic	0.0000
seq_s_6699	61620	intergenic	0.0273
seq_s_6699	61627	intergenic	0.0636
seq_s_6699	61630	intergenic	0.0189
seq_s_6699	61631	intergenic	0.0708
seq_s_6699	61635	intergenic	0.0000
seq_s_6699	61638	intergenic	0.0000
seq_s_6699	61640	intergenic	0.0201
seq_s_6699	61676	intergenic	0.0130
seq_s_6699	61691	intergenic	0.0000
seq_s_6699	61695	intergenic	0.0130
seq_s_6699	61701	intergenic	0.0000
seq_s_6699	61719	intergenic	0.0015
seq_s_6699	61722	intergenic	0.0000
seq_s_6699	61733	intergenic	0.0000
seq_s_6699	61735	intergenic	0.0219
seq_s_6699	61743	intergenic	0.0000
seq_s_6699	61779	intergenic	0.0384
seq_s_6699	61790	intergenic	0.0000
seq_s_6699	61793	intergenic	0.0445
seq_s_6699	61971	intergenic	0.0000
seq_s_6699	61974	intergenic	0.0000
seq_s_6699	61981	intergenic	0.0059
seq_s_6699	61998	intergenic	0.0000
seq_s_6699	62013	intergenic	0.0000
seq_s_6699	62021	intergenic	0.0000
seq_s_6699	62023	intergenic	0.0000
seq_s_6699	62025	intergenic	0.0000
seq_s_6699	62027	intergenic	0.0059
seq_s_6699	62032	intergenic	0.0201
seq_s_6699	62044	intergenic	0.0298
seq_s_6699	62046	intergenic	0.0059
seq_s_6699	62048	intergenic	0.0000
seq_s_6699	62051	intergenic	0.0719
seq_s_6699	62053	intergenic	0.0000
seq_s_6699	62066	intergenic	0.0000
seq_s_6699	62077	intergenic	0.0556
seq_s_6699	62087	intergenic	0.0201
seq_s_6699	63581	intergenic	0.0048
seq_s_6699	63607	intergenic	0.0000
seq_s_6699	63636	intergenic	0.0273
seq_s_6699	63654	intergenic	0.0867
seq_s_6699	63657	intergenic	0.0185
seq_s_6699	63658	intergenic	0.0567
seq_s_6699	63670	intergenic	0.0553
seq_s_6699	63673	intergenic	0.0048
seq_s_6699	63699	intergenic	0.0023
seq_s_6699	63711	intergenic	0.0048
seq_s_6699	63766	intergenic	0.0000
seq_s_6699	63767	intergenic	0.0000
seq_s_6699	63779	intergenic	0.0238
seq_s_6699	63783	intergenic	0.0000
seq_s_6699	63809	intergenic	0.0000
seq_s_6699	63825	intergenic	0.0000
seq_s_6699	63874	intergenic	0.0059
seq_s_6699	63882	intergenic	0.0000
seq_s_6699	63950	intergenic	0.0255
seq_s_6699	64013	intergenic	0.0000
seq_s_6699	64032	intergenic	0.0130
seq_s_6699	64047	intergenic	0.0000
seq_s_6699	64062	intergenic	0.0059
seq_s_6699	64064	intergenic	0.0669
seq_s_6699	64065	intergenic	0.0000
seq_s_6699	64074	intergenic	0.0298
seq_s_6699	64492	intergenic	0.0280
seq_s_6699	64494	intergenic	0.0000
seq_s_6699	64497	intergenic	0.0000
seq_s_6699	64503	intergenic	0.0130
seq_s_6699	64505	intergenic	0.0000
seq_s_6699	64508	intergenic	0.0000
seq_s_6699	64510	intergenic	0.0000
seq_s_6699	64512	intergenic	0.0000
seq_s_6699	64518	intergenic	0.0000
seq_s_6699	64519	intergenic	0.0059
seq_s_6699	64521	intergenic	0.0000
seq_s_6699	64525	intergenic	0.0298
seq_s_6699	64533	intergenic	0.0087
seq_s_6699	64535	intergenic	0.0000
seq_s_6699	64549	intergenic	0.0794
seq_s_6699	64553	intergenic	0.0000
seq_s_6699	64554	intergenic	0.0000
seq_s_6699	64558	intergenic	0.0000
seq_s_6699	64559	intergenic	0.0000
seq_s_6699	64564	intergenic	0.0045
seq_s_6699	64565	intergenic	0.0197
seq_s_6699	64566	intergenic	0.0201
seq_s_6699	64568	intergenic	0.0059
seq_s_6699	64570	intergenic	0.0185
seq_s_6699	64571	intergenic	0.0567
seq_s_6699	64582	intergenic	0.0000
seq_s_6699	64583	intergenic	0.0003
seq_s_6699	64585	intergenic	0.0130
seq_s_6699	64588	intergenic	0.0012
seq_s_6699	64589	intergenic	0.0000
seq_s_6699	64590	intergenic	0.0272
seq_s_6699	64591	intergenic	0.0000
seq_s_6699	64595	intergenic	0.0493
seq_s_6699	64600	intergenic	0.0130
seq_s_6699	64601	intergenic	0.0185
seq_s_6699	64603	intergenic	0.0180
seq_s_6699	64605	intergenic	0.0078
seq_s_6699	64606	intergenic	0.0000
seq_s_6699	64607	intergenic	0.0246
seq_s_6699	64609	intergenic	0.0000
seq_s_6699	64611	intergenic	0.0143
seq_s_6699	64615	intergenic	0.0000
seq_s_6699	64620	intergenic	0.0000
seq_s_6699	64621	intergenic	0.0463
seq_s_6699	64622	intergenic	0.0000
seq_s_6699	64623	intergenic	0.0000
seq_s_6699	64625	intergenic	0.0000
seq_s_6699	64630	intergenic	0.0009
seq_s_6699	64639	intergenic	0.0151
seq_s_6699	64645	intergenic	0.0314
seq_s_6699	64647	intergenic	0.0000
seq_s_6699	64648	intergenic	0.0057
seq_s_6699	64650	intergenic	0.0000
seq_s_6699	64652	intergenic	0.0133
seq_s_6699	64655	intergenic	0.0258
seq_s_6699	64656	intergenic	0.0207
seq_s_6699	64660	intergenic	0.0314
seq_s_6699	64663	intergenic	0.0455
seq_s_6699	64664	intergenic	0.0000
seq_s_6699	64668	intergenic	0.0057
seq_s_6699	64672	intergenic	0.0003
seq_s_6699	64673	intergenic	0.0009
seq_s_6699	64678	intergenic	0.0015
seq_s_6699	64679	intergenic	0.0246
seq_s_6699	64685	intergenic	0.0180
seq_s_6699	64687	intergenic	0.0000
seq_s_6699	64696	intergenic	0.0384
seq_s_6699	64697	intergenic	0.0180
seq_s_6699	64698	intergenic	0.0180
seq_s_6699	64701	intergenic	0.0015
seq_s_6699	64704	intergenic	0.0000
seq_s_6699	64705	intergenic	0.0384
seq_s_6699	64710	intergenic	0.0000
seq_s_6699	64713	intergenic	0.0000
seq_s_6699	64715	intergenic	0.0000
seq_s_6699	64720	intergenic	0.0015
seq_s_6699	64721	intergenic	0.0000
seq_s_6699	64726	intergenic	0.0227
seq_s_6699	64729	intergenic	0.0000
seq_s_6699	64735	intergenic	0.0116
seq_s_6699	64742	intergenic	0.0105
seq_s_6699	64743	intergenic	0.0015
seq_s_6699	64748	intergenic	0.0384
seq_s_6699	67673	intergenic	0.0059
seq_s_6699	67682	intergenic	0.0012
seq_s_6699	67704	intergenic	0.0000
seq_s_6699	67709	intergenic	0.0000
seq_s_6699	67712	intergenic	0.0000
seq_s_6699	67716	intergenic	0.0000
seq_s_6699	67730	intergenic	0.0000
seq_s_6699	67733	intergenic	0.0328
seq_s_6699	67736	intergenic	0.0000
seq_s_6699	67741	intergenic	0.0036
seq_s_6699	67748	intergenic	0.0328
seq_s_6699	67754	intergenic	0.0298
seq_s_6699	67755	intergenic	0.0000
seq_s_6699	67756	intergenic	0.0000
seq_s_6699	67759	intergenic	0.0003
seq_s_6699	67762	intergenic	0.0328
seq_s_6699	67764	intergenic	0.0000
seq_s_6699	67765	intergenic	0.0059
seq_s_6699	67768	intergenic	0.0000
seq_s_6699	67772	intergenic	0.0000
seq_s_6699	67823	intergenic	0.0000
seq_s_6699	67832	intergenic	0.0000
seq_s_6699	67836	intergenic	0.0000
seq_s_6699	67839	intergenic	0.0048
seq_s_6699	67851	intergenic	0.0201
seq_s_6699	67856	intergenic	0.0000
seq_s_6699	67861	intergenic	0.0000
seq_s_6699	67862	intergenic	0.0000
seq_s_6699	67865	intergenic	0.0000
seq_s_6699	67876	intergenic	0.0000
seq_s_6699	67881	intergenic	0.0669
seq_s_6699	67889	intergenic	0.0000
seq_s_6699	67897	intergenic	0.0000
seq_s_6699	67900	intergenic	0.0008
seq_s_6699	67902	intergenic	0.0000
seq_s_6699	67904	intergenic	0.0298
seq_s_6699	67915	intergenic	0.0404
seq_s_6699	67917	intergenic	0.0130
seq_s_6699	67919	intergenic	0.0000
seq_s_6699	67923	intergenic	0.0298
seq_s_6699	67924	intergenic	0.0298
seq_s_6699	67925	intergenic	0.0298
seq_s_6699	67931	intergenic	0.0000
seq_s_6699	68002	intergenic	0.0200
seq_s_6699	68008	intergenic	0.0000
seq_s_6699	68009	intergenic	0.0372
seq_s_6699	68011	intergenic	0.0298
seq_s_6699	68016	intergenic	0.0298
seq_s_6699	68018	intergenic	0.0185
seq_s_6699	68019	intergenic	0.0000
seq_s_6699	68022	intergenic	0.0130
seq_s_6699	68026	intergenic	0.0000
seq_s_6699	68028	intergenic	0.0000
seq_s_6699	68052	intergenic	0.0000
seq_s_6699	68061	intergenic	0.0185
seq_s_6699	68074	intergenic	0.0000
seq_s_6699	68081	intergenic	0.0000
seq_s_6699	68134	intergenic	0.0013
seq_s_6699	68144	intergenic	0.0000
seq_s_6699	68145	intergenic	0.0000
seq_s_6699	68161	intergenic	0.0059
seq_s_6699	68165	intergenic	0.0001
seq_s_6699	68169	intergenic	0.0000
seq_s_6699	68170	intergenic	0.0000
seq_s_6699	68209	intergenic	0.0000
seq_s_6699	68217	intergenic	0.0048
seq_s_6699	68219	intergenic	0.0000
seq_s_6699	68220	intergenic	0.1029
seq_s_6699	68251	intergenic	0.0000
seq_s_6699	68260	intergenic	0.0285
seq_s_6699	68262	intergenic	0.0280
seq_s_6699	68263	intergenic	0.0000
seq_s_6699	68277	intergenic	0.0298
seq_s_6699	68279	intergenic	0.0298
seq_s_6699	68280	intergenic	0.0000
seq_s_6699	68289	intergenic	0.0059
seq_s_6699	68530	intergenic	0.0000
seq_s_6699	68531	intergenic	0.0000
seq_s_6699	68533	intergenic	0.0000
seq_s_6699	68534	intergenic	0.0298
seq_s_6699	68552	intergenic	0.0000
seq_s_6699	68560	intergenic	0.0000
seq_s_6699	68561	intergenic	0.0000
seq_s_6699	68568	intergenic	0.0059
seq_s_6699	68571	intergenic	0.0000
seq_s_6699	68573	intergenic	0.0298
seq_s_6699	68578	intergenic	0.0298
seq_s_6699	68579	intergenic	0.0000
seq_s_6699	68582	intergenic	0.0000
seq_s_6699	68584	intergenic	0.0000
seq_s_6699	68659	intergenic	0.0000
seq_s_6699	68661	intergenic	0.0000
seq_s_6699	68678	intergenic	0.0059
seq_s_6699	68679	intergenic	0.0059
seq_s_6699	68684	intergenic	0.0201
seq_s_6699	68695	intergenic	0.0130
seq_s_6699	68700	intergenic	0.0000
seq_s_6699	68712	intergenic	0.0000
seq_s_6699	68716	intergenic	0.0000
seq_s_6699	68718	intergenic	0.0273
seq_s_6699	68719	intergenic	0.0000
seq_s_6699	68728	intergenic	0.0001
seq_s_6699	68732	intergenic	0.0000
seq_s_6699	68734	intergenic	0.0000
seq_s_6699	68762	intergenic	0.0078
seq_s_6699	69087	intergenic	0.0000
seq_s_6699	69088	intergenic	0.0000
seq_s_6699	69094	intergenic	0.0000
seq_s_6699	69097	intergenic	0.0000
seq_s_6699	69100	intergenic	0.0053
seq_s_6699	69101	intergenic	0.0000
seq_s_6699	69123	intergenic	0.0015
seq_s_6699	69124	intergenic	0.0057
seq_s_6699	69126	intergenic	0.0000
seq_s_6699	69244	intergenic	0.0000
seq_s_6699	69260	intergenic	0.0271
seq_s_6699	69261	intergenic	0.0000
seq_s_6699	69269	intergenic	0.0000
seq_s_6699	69270	intergenic	0.0000
seq_s_6699	69275	intergenic	0.0000
seq_s_6699	69276	intergenic	0.0000
seq_s_6699	69277	intergenic	0.0000
seq_s_6699	69278	intergenic	0.0000
seq_s_6699	69281	intergenic	0.0000
seq_s_6699	69283	intergenic	0.0130
seq_s_6699	69284	intergenic	0.0000
seq_s_6699	69285	intergenic	0.0022
seq_s_6699	75223	intergenic	0.0057
seq_s_6699	75230	intergenic	0.0493
seq_s_6699	75237	intergenic	0.0000
seq_s_6699	75240	intergenic	0.0000
seq_s_6699	75246	intergenic	0.0003
seq_s_6699	75248	intergenic	0.1057
seq_s_6699	75249	intergenic	0.1797
seq_s_6699	75254	intergenic	0.0151
seq_s_6699	75257	intergenic	0.0711
seq_s_6699	75258	intergenic	0.0989
seq_s_6699	75259	intergenic	0.1960
seq_s_6699	75403	intergenic	0.0038
seq_s_6699	75411	intergenic	0.0000
seq_s_6699	75416	intergenic	0.0015
seq_s_6699	75422	intergenic	0.0764
seq_s_6699	75424	intergenic	0.0057
seq_s_6699	75434	intergenic	0.0130
seq_s_6699	75437	intergenic	0.0546
seq_s_6699	75444	intergenic	0.0388
seq_s_6699	75445	intergenic	0.0795
seq_s_6699	75447	intergenic	0.0525
[truncated: 10,987 more rows]
