# Supplementary material for: Ecological genomics in the Northern krill uncovers loci for local adaptation across ocean basins
Source: Nat Commun. 2024 Aug 1;15:6297. doi: 10.1038/s41467-024-50239-7 (PMC11294593; doi:10.1038/s41467-024-50239-7)
Supplement: Supplementary file 15 — Source Data [file 41467_2024_50239_MOESM15_ESM.zip › Source_data/Source_data.Fig_S25/Source_data.Fig_S25B/ii.defective.REF_STRG_1_25643_XLOC_083247.xpnsl.windows.tsv]

CHROM	POS	xpnsl
seq_s_4843	1	-0.0334842666666667
seq_s_4843	6001	1.34076880952381
seq_s_4843	7001	0.152837527
seq_s_4843	8001	-1.68294875675676
seq_s_4843	9001	-0.356481501428571
seq_s_4843	10001	-0.457241833333333
seq_s_4843	14001	-0.5289975
seq_s_4843	20001	0.909176
seq_s_4843	21001	-0.154538081481481
seq_s_4843	22001	-0.587450666666667
seq_s_4843	24001	-0.890385333333333
seq_s_4843	25001	-0.0226833
seq_s_4843	26001	0.628313
seq_s_4843	27001	0.6390445
seq_s_4843	29001	0.907807647058824
seq_s_4843	30001	0.778015545454545
seq_s_4843	31001	0.888481
seq_s_4843	34001	0.495479238095238
seq_s_4843	35001	0.3125677
seq_s_4843	40001	0.0352572113333333
seq_s_4843	41001	-0.130071355555556
seq_s_4843	43001	-0.279366636363636
seq_s_4843	47001	0.2262361
seq_s_4843	50001	0.420694
seq_s_4843	51001	0.532137
seq_s_4843	52001	0.02251605
seq_s_4843	53001	-0.368023857142857
seq_s_4843	54001	-0.273936
seq_s_4843	56001	-0.406921
seq_s_4843	57001	0.0359965463157895
seq_s_4843	59001	-0.117930666666667
seq_s_4843	60001	0.821770083333333
seq_s_4843	61001	0.8936695
seq_s_4843	63001	0.205978
seq_s_4843	64001	0.123287565217391
seq_s_4843	65001	0.293976792682927
seq_s_4843	66001	0.13693
seq_s_4843	67001	0.224816250208333
seq_s_4843	68001	-0.546862686155405
seq_s_4843	69001	0.291232432608696
seq_s_4843	70001	-0.147980718365385
seq_s_4843	71001	-0.47643929362069
seq_s_4843	72001	-0.33736568557971
seq_s_4843	73001	-0.262024162162162
seq_s_4843	74001	-0.805501070967742
seq_s_4843	75001	-0.72649239113924
seq_s_4843	76001	-0.171953593827161
seq_s_4843	77001	-0.850385671134021
seq_s_4843	78001	-1.30922670873786
seq_s_4843	79001	-1.68879511538461
seq_s_4843	80001	1.514316
seq_s_4843	81001	0.668894038636364
seq_s_4843	82001	1.83834477407407
seq_s_4843	83001	2.89791048387097
seq_s_4843	84001	1.25209876666667
seq_s_4843	93001	0.0467368
seq_s_4843	94001	-0.586014666666667
seq_s_4843	95001	-0.379423777777778
seq_s_4843	96001	0.189728
seq_s_4843	97001	0.437545625
seq_s_4843	99001	1.08768785714286
seq_s_4843	101001	1.86520582524272
seq_s_4843	102001	2.3384938961039
seq_s_4843	103001	2.73338495412844
seq_s_4843	104001	1.75427832394366
seq_s_4843	105001	1.32269398913043
seq_s_4843	106001	2.18441555128205
seq_s_4843	107001	3.0641875
seq_s_4843	108001	1.93887
seq_s_4843	110001	2.09394288888889
seq_s_4843	111001	2.38386338461538
seq_s_4843	112001	2.2182775
seq_s_4843	113001	1.3248085
seq_s_4843	114001	1.94266711111111
seq_s_4843	115001	3.16228761904762
seq_s_4843	116001	3.3135504109589
seq_s_4843	117001	3.09659055555556
seq_s_4843	118001	2.82063196078431
seq_s_4843	119001	2.75249
seq_s_4843	121001	2.84518602739726
seq_s_4843	122001	1.39835773958333
seq_s_4843	123001	0.208091410714286
seq_s_4843	124001	-0.935844727272727
seq_s_4843	125001	-0.991072428571429
seq_s_4843	126001	1.39419484367816
seq_s_4843	127001	1.68023137931034
seq_s_4843	128001	1.996019375
seq_s_4843	129001	2.74113044117647
seq_s_4843	130001	2.62808109375
seq_s_4843	131001	2.50568186813187
seq_s_4843	132001	1.31064927536232
seq_s_4843	133001	1.71748157446809
seq_s_4843	134001	2.73396462365592
seq_s_4843	135001	2.79566495575221
seq_s_4843	136001	2.42117071830986
seq_s_4843	137001	2.71499358490566
seq_s_4843	138001	1.67185090140845
seq_s_4843	139001	1.55821666666667
seq_s_4843	140001	1.01545926315789
seq_s_4843	142001	0.322541333333333
seq_s_4843	143001	0.5907992
seq_s_4843	144001	0.840945360655738
seq_s_4843	145001	0.820687825
seq_s_4843	146001	0.17632785
seq_s_4843	147001	-0.706308041470588
seq_s_4843	148001	-1.20598091666667
seq_s_4843	149001	-0.106886870833333
seq_s_4843	150001	0.882570166666667
seq_s_4843	151001	1.29878054545455
seq_s_4843	152001	1.35076541818182
seq_s_4843	155001	3.03548333333333
seq_s_4843	156001	1.7820037352381
seq_s_4843	157001	1.06672251304348
seq_s_4843	158001	0.164126588571428
seq_s_4843	159001	-0.457458322727272
seq_s_4843	160001	-1.52498829411765
seq_s_4843	162001	-0.475554
seq_s_4843	163001	-0.64696578627451
seq_s_4843	164001	-0.16297246
seq_s_4843	165001	-0.5588169125
seq_s_4843	166001	-0.29452
seq_s_4843	167001	-0.258784286206897
seq_s_4843	168001	-0.3950585
seq_s_4843	172001	0.355028768571429
seq_s_4843	173001	-0.208188196888889
seq_s_4843	174001	-0.201545926666667
seq_s_4843	176001	-0.280226094861111
seq_s_4843	177001	-0.300762781320755
seq_s_4843	181001	-0.214830909090909
seq_s_4843	182001	0.87133854957265
seq_s_4843	183001	0.00886897553398054
seq_s_4843	184001	0.245952516
seq_s_4843	185001	-0.475298625396825
seq_s_4843	186001	0.240579470357143
seq_s_4843	187001	-0.221662434375
seq_s_4843	188001	-3.343032125
seq_s_4843	189001	0.077635788172043
seq_s_4843	190001	-1.45031561386139
seq_s_4843	191001	-0.931730484210526
seq_s_4843	192001	-0.736144
seq_s_4843	193001	-0.849285278936363
seq_s_4843	194001	-2.71691154782609
seq_s_4843	195001	-0.580130497058824
seq_s_4843	196001	-0.0597049671052631
seq_s_4843	197001	-0.185803
seq_s_4843	198001	0.289310295327103
seq_s_4843	199001	0.54317572152381
seq_s_4843	200001	0.65790825
seq_s_4843	201001	1.2550779974026
seq_s_4843	202001	1.11528849565217
seq_s_4843	203001	0.860076248175182
seq_s_4843	204001	1.4593020125
seq_s_4843	205001	0.6985811
seq_s_4843	206001	1.16232268927152
seq_s_4843	207001	1.66428952941176
seq_s_4843	208001	1.27825733333333
seq_s_4843	209001	0.317670976
seq_s_4843	210001	0.894642357441861
seq_s_4843	211001	1.257124934375
seq_s_4843	212001	-1.52060336533333
seq_s_4843	213001	-0.66142525
seq_s_4843	214001	0.387131562190476
seq_s_4843	215001	0.97282316043956
seq_s_4843	216001	0.947030070895522
seq_s_4843	217001	0.265784043902439
seq_s_4843	218001	-0.680512277765957
seq_s_4843	219001	-2.08773593548387
seq_s_4843	221001	0.2475863675
seq_s_4843	222001	0.167356947619048
seq_s_4843	223001	0.137546519375
seq_s_4843	225001	-0.0945054
seq_s_4843	236001	0.0966661
seq_s_4843	240001	-0.261172222222222
seq_s_4843	241001	-0.664309
seq_s_4843	254001	-1.50004075949367
seq_s_4843	255001	-0.350971698796296
seq_s_4843	256001	0.0739088122222222
seq_s_4843	257001	0.0219645185185186
seq_s_4843	258001	-0.139717
seq_s_4843	259001	-1.06112186233766
seq_s_4843	260001	0.893660948888889
seq_s_4843	261001	2.37659372093023
seq_s_4843	263001	3.11280333333333
seq_s_4843	264001	2.30742044444444
seq_s_4843	265001	-1.33365431578947
seq_s_4843	266001	-0.249013816806723
seq_s_4843	267001	-0.993603166666667
seq_s_4843	269001	-0.159571091856287
seq_s_4843	270001	-0.699101341682243
seq_s_4843	271001	0.27174595
seq_s_4843	272001	-0.313647140963855
seq_s_4843	273001	-1.84172172413793
seq_s_4843	274001	-1.700132
seq_s_4843	275001	-1.23209392592593
seq_s_4843	276001	0.126810841071429
seq_s_4843	277001	0.530324947368421
seq_s_4843	278001	-0.123519510362205
seq_s_4843	279001	-0.0782530553932585
seq_s_4843	280001	0.0369178986486487
seq_s_4843	281001	-0.128712646666667
seq_s_4843	282001	0.328034197297297
seq_s_4843	286001	0.01507148
seq_s_4843	287001	2.54722690825688
seq_s_4843	288001	2.17422035714286
seq_s_4843	289001	0.795136266666667
seq_s_4843	292001	0.825276183333333
seq_s_4843	293001	0.746427666666667
seq_s_4843	294001	1.34413
seq_s_4843	295001	2.27357030769231
seq_s_4843	296001	2.2076775
seq_s_4843	297001	2.18396
seq_s_4843	298001	1.66689
seq_s_4843	299001	1.78727176470588
seq_s_4843	300001	4.158924375
seq_s_4843	301001	3.39800805970149
seq_s_4843	302001	2.22143016891892
seq_s_4843	303001	0.879029027586206
seq_s_4843	304001	-3.53346028985507
seq_s_4843	305001	-0.667916332317073
seq_s_4843	306001	-2.07668212345679
seq_s_4843	307001	-3.14832285714286
seq_s_4843	308001	-1.87770526539326
seq_s_4843	309001	0.571449894642857
seq_s_4843	310001	-1.98509213265306
seq_s_4843	311001	-1.80706107575758
seq_s_4843	312001	-1.27050321666667
seq_s_4843	313001	-1.41877122222222
seq_s_4843	314001	-1.66965647560976
seq_s_4843	315001	-1.9100294742268
seq_s_4843	316001	-0.734650705
seq_s_4843	317001	-0.780840775
seq_s_4843	318001	-1.55941362162162
seq_s_4843	319001	-1.66333383783784
seq_s_4843	320001	-0.0993821680408163
seq_s_4843	321001	-1.34473841666667
seq_s_4843	322001	-1.98692648648649
seq_s_4843	323001	-1.86308987012987
seq_s_4843	324001	-2.04589916666667
seq_s_4843	325001	-2.9526816
seq_s_4843	326001	-0.842883220588235
seq_s_4843	327001	-0.951610208333334
seq_s_4843	328001	1.4458594861039
seq_s_4843	329001	-0.216360060980392
seq_s_4843	330001	-0.933901941792453
seq_s_4843	331001	-1.58672958181818
seq_s_4843	332001	0.395428338235294
seq_s_4843	333001	0.455206544444444
seq_s_4843	342001	0.19591286
seq_s_4843	343001	-0.217482125
seq_s_4843	345001	-0.33058
seq_s_4843	346001	-0.605558
seq_s_4843	352001	-1.1064546
seq_s_4843	353001	-0.704141066666666
seq_s_4843	354001	0.109358845555556
seq_s_4843	356001	0.0812434687096774
seq_s_4843	357001	-0.902028039285714
seq_s_4843	358001	-1.0846785
seq_s_4843	359001	-0.118354767894737
seq_s_4843	360001	0.02798970825
seq_s_4843	361001	0.126888036842105
seq_s_4843	362001	0.1005184
seq_s_4843	363001	0.28887325
seq_s_4843	364001	0.00336908571428571
seq_s_4843	365001	0.106394503225806
seq_s_4843	366001	-0.185405167346939
seq_s_4843	367001	0.0263114113559322
seq_s_4843	368001	0.308062063636364
seq_s_4843	369001	-0.393279268181818
seq_s_4843	371001	0.544611
seq_s_4843	372001	-0.2811948
seq_s_4843	373001	0.538883678571429
seq_s_4843	374001	-0.0424549181818182
seq_s_4843	375001	-0.0542821968253968
seq_s_4843	376001	-0.645524894375
seq_s_4843	377001	-1.1732963030303
seq_s_4843	378001	-1.5624007
seq_s_4843	379001	-2.81553333333333
seq_s_4843	381001	-1.078469625
seq_s_4843	382001	-3.19784897727273
seq_s_4843	383001	-1.28026722386364
seq_s_4843	384001	0.674693183760684
seq_s_4843	385001	-1.98747319310345
seq_s_4843	386001	0.0329774045833334
seq_s_4843	387001	0.152058963125
seq_s_4843	389001	-1.45903
seq_s_4843	391001	-1.87653221505376
seq_s_4843	392001	-2.59641661764706
seq_s_4843	393001	-1.21306
seq_s_4843	394001	-1.12864266666667
seq_s_4843	395001	-0.9493168
seq_s_4843	396001	-3.0265775
seq_s_4843	398001	0.289369021212121
seq_s_4843	399001	-0.259577719846154
seq_s_4843	400001	0.979807571428571
seq_s_4843	401001	0.0783778999999999
seq_s_4843	402001	-0.9389485
seq_s_4843	403001	-0.607743333333333
seq_s_4843	404001	-0.825070833333333
seq_s_4843	405001	0.552224945384616
seq_s_4843	406001	1.00030493761468
seq_s_4843	407001	-0.228407924786325
seq_s_4843	408001	-0.798106759230769
seq_s_4843	409001	-1.9932171875
seq_s_4843	410001	-2.784596875
seq_s_4843	411001	-2.7572729787234
seq_s_4843	412001	-1.95612357142857
seq_s_4843	413001	-1.80469428571429
seq_s_4843	414001	-1.71667
seq_s_4843	415001	-1.71142333333333
seq_s_4843	416001	-0.865102142857143
seq_s_4843	417001	-0.404558220512821
seq_s_4843	418001	-0.515744836923077
seq_s_4843	419001	-0.0795323857142857
seq_s_4843	420001	-0.4042175
seq_s_4843	421001	-0.892304416666667
seq_s_4843	424001	-2.12338166666667
seq_s_4843	425001	-1.89051333333333
seq_s_4843	426001	-1.115815
seq_s_4843	427001	0.0664825131578947
seq_s_4843	428001	-0.203192457142857
seq_s_4843	429001	-0.855555769230769
seq_s_4843	430001	-1.08326384615385
seq_s_4843	431001	-0.910816727272727
seq_s_4843	432001	-2.33498142857143
seq_s_4843	434001	-3.966405
seq_s_4843	435001	-3.12984262809917
seq_s_4843	436001	-2.12142075
seq_s_4843	437001	-1.20877014705882
seq_s_4843	438001	-0.287623333333333
seq_s_4843	439001	-0.393119375
seq_s_4843	440001	-2.139940325
seq_s_4843	441001	-1.33541875
seq_s_4843	442001	-0.0888207074999999
seq_s_4843	443001	-0.2953160625
seq_s_4843	444001	-0.258280731025641
seq_s_4843	445001	-0.4339756
seq_s_4843	446001	-0.297902018181818
seq_s_4843	448001	-0.432445
seq_s_4843	449001	-0.820952790263158
seq_s_4843	450001	-1.24929241463415
seq_s_4843	451001	-2.01530678571429
seq_s_4843	452001	-2.65625366666667
seq_s_4843	453001	-2.47786188679245
seq_s_4843	454001	-1.64034
seq_s_4843	455001	-2.63245222222222
seq_s_4843	456001	-1.813602
seq_s_4843	457001	-1.29743
seq_s_4843	458001	-1.555265
seq_s_4843	459001	-1.42746
seq_s_4843	460001	-1.032324
seq_s_4843	462001	-0.00714440000000001
seq_s_4843	463001	0.1847482
seq_s_4843	464001	0.5270474
seq_s_4843	465001	0.555491
seq_s_4843	468001	-0.210035
seq_s_4843	470001	0.12837695
seq_s_4843	473001	-0.0780046636363636
seq_s_4843	474001	0.149789735
seq_s_4843	475001	-0.135606436842105
seq_s_4843	476001	0.438938152380952
seq_s_4843	477001	0.44485425
seq_s_4843	478001	0.2017063
seq_s_4843	479001	-1.194350125
seq_s_4843	480001	-2.25299079347826
seq_s_4843	481001	-2.34258661217391
seq_s_4843	482001	-0.370378867317073
seq_s_4843	483001	-1.84962590909091
seq_s_4843	484001	-0.0671587083333333
seq_s_4843	485001	0.58536004768116
seq_s_4843	486001	0.764870333333333
seq_s_4843	487001	0.476092
seq_s_4843	489001	-0.34487175
seq_s_4843	490001	-0.00587769999999998
seq_s_4843	491001	-0.281026571428571
seq_s_4843	493001	-0.197251726
seq_s_4843	494001	-0.789172888888889
seq_s_4843	495001	-0.4679286
seq_s_4843	496001	-0.153873224375
seq_s_4843	500001	0.0563361611111111
seq_s_4843	503001	-0.336255382352941
seq_s_4843	505001	-0.0413043314285713
seq_s_4843	506001	-0.24747625
seq_s_4843	507001	0.386338659622642
seq_s_4843	508001	-0.103172187959184
seq_s_4843	509001	-0.0986080136363636
seq_s_4843	510001	0.125755045540541
seq_s_4843	511001	0.509042930081967
seq_s_4843	512001	0.321114048877551
