# Supplementary material for: Ecological genomics in the Northern krill uncovers loci for local adaptation across ocean basins
Source: Nat Commun. 2024 Aug 1;15:6297. doi: 10.1038/s41467-024-50239-7 (PMC11294593; doi:10.1038/s41467-024-50239-7)
Supplement: Supplementary file 15 — Source Data [file 41467_2024_50239_MOESM15_ESM.zip › Source_data/Source_data.Fig_S25/Source_data.Fig_S25B/iv.purity.REF_STRG_1_31883_XLOC_098404.fst.windows.tsv]

CHROM	POS	fst
seq_s_6699	1001	0.0576
seq_s_6699	11001	0.0393
seq_s_6699	12001	0.0317
seq_s_6699	13001	0.0091
seq_s_6699	15001	0.0138
seq_s_6699	16001	0.0085
seq_s_6699	17001	0.0103
seq_s_6699	18001	0.0744
seq_s_6699	19001	0.0030
seq_s_6699	20001	0.0203
seq_s_6699	21001	0.0252
seq_s_6699	22001	0.0396
seq_s_6699	24001	0.0374
seq_s_6699	25001	0.0207
seq_s_6699	26001	0.0171
seq_s_6699	29001	0.0159
seq_s_6699	30001	0.0097
seq_s_6699	31001	0.0105
seq_s_6699	32001	0.0148
seq_s_6699	33001	0.0103
seq_s_6699	35001	0.0107
seq_s_6699	36001	0.0149
seq_s_6699	37001	0.0081
seq_s_6699	45001	0.0131
seq_s_6699	46001	0.0338
seq_s_6699	47001	0.0100
seq_s_6699	60001	0.0344
seq_s_6699	61001	0.0232
seq_s_6699	62001	0.0160
seq_s_6699	63001	0.0190
seq_s_6699	64001	0.0188
seq_s_6699	67001	0.0054
seq_s_6699	68001	0.0075
seq_s_6699	69001	0.0031
seq_s_6699	75001	0.0673
seq_s_6699	78001	0.0710
seq_s_6699	80001	0.0217
seq_s_6699	81001	0.0088
seq_s_6699	83001	0.0351
seq_s_6699	84001	0.0193
seq_s_6699	86001	-0.0034
seq_s_6699	87001	0.0052
seq_s_6699	88001	0.0091
seq_s_6699	89001	0.0005
seq_s_6699	90001	0.0097
seq_s_6699	91001	0.0041
seq_s_6699	92001	0.0121
seq_s_6699	96001	0.0116
seq_s_6699	97001	0.0150
seq_s_6699	98001	0.0368
seq_s_6699	99001	0.0058
seq_s_6699	100001	0.0093
seq_s_6699	101001	0.0033
seq_s_6699	102001	0.0081
seq_s_6699	103001	0.0137
seq_s_6699	104001	0.0100
seq_s_6699	105001	0.0105
seq_s_6699	106001	0.0156
seq_s_6699	107001	0.0104
seq_s_6699	108001	0.0168
seq_s_6699	109001	0.0088
seq_s_6699	110001	0.0169
seq_s_6699	111001	0.0179
seq_s_6699	114001	0.0051
seq_s_6699	115001	0.0166
seq_s_6699	116001	0.0220
seq_s_6699	118001	0.4186
seq_s_6699	119001	0.2614
seq_s_6699	120001	0.2686
seq_s_6699	121001	0.1220
seq_s_6699	122001	0.0154
seq_s_6699	124001	0.0170
seq_s_6699	125001	0.0781
seq_s_6699	126001	0.3657
seq_s_6699	127001	0.0155
seq_s_6699	128001	0.5593
seq_s_6699	129001	0.2836
seq_s_6699	130001	0.0229
seq_s_6699	131001	0.1571
seq_s_6699	132001	0.0723
seq_s_6699	133001	0.5943
seq_s_6699	134001	0.5010
seq_s_6699	135001	0.6025
seq_s_6699	136001	0.2298
seq_s_6699	137001	0.3584
seq_s_6699	138001	0.5239
seq_s_6699	139001	0.2120
seq_s_6699	140001	0.4894
seq_s_6699	141001	0.5055
seq_s_6699	142001	0.4562
seq_s_6699	143001	0.4125
seq_s_6699	144001	0.5161
seq_s_6699	145001	0.4738
seq_s_6699	146001	0.5093
seq_s_6699	147001	0.3691
seq_s_6699	148001	0.4631
seq_s_6699	149001	0.5424
seq_s_6699	150001	0.4915
seq_s_6699	151001	0.3518
seq_s_6699	152001	0.1699
seq_s_6699	153001	0.4165
seq_s_6699	154001	0.2531
seq_s_6699	155001	0.4535
seq_s_6699	156001	0.5874
seq_s_6699	157001	0.0650
seq_s_6699	158001	0.1547
seq_s_6699	159001	0.1847
seq_s_6699	160001	0.4967
seq_s_6699	161001	0.1604
seq_s_6699	162001	0.5432
seq_s_6699	163001	0.4750
seq_s_6699	164001	0.5275
seq_s_6699	165001	0.3517
seq_s_6699	166001	0.6084
seq_s_6699	168001	0.5283
seq_s_6699	169001	0.5879
seq_s_6699	170001	0.2908
seq_s_6699	171001	0.3155
seq_s_6699	172001	0.3923
seq_s_6699	173001	0.3969
seq_s_6699	174001	0.5026
seq_s_6699	175001	0.2818
seq_s_6699	176001	0.5208
seq_s_6699	177001	0.3972
seq_s_6699	178001	0.5203
seq_s_6699	179001	0.5279
seq_s_6699	180001	0.4595
seq_s_6699	181001	0.4901
seq_s_6699	182001	0.2165
seq_s_6699	183001	0.4337
seq_s_6699	184001	0.4501
seq_s_6699	185001	0.3534
seq_s_6699	186001	0.4317
seq_s_6699	187001	0.4449
seq_s_6699	188001	0.5353
seq_s_6699	189001	0.0706
seq_s_6699	190001	0.0230
seq_s_6699	191001	0.0055
seq_s_6699	194001	-0.0029
seq_s_6699	196001	0.3307
seq_s_6699	197001	0.4957
seq_s_6699	198001	0.4219
seq_s_6699	200001	0.0595
seq_s_6699	202001	0.0475
seq_s_6699	206001	0.1764
seq_s_6699	207001	0.0832
seq_s_6699	208001	0.0312
seq_s_6699	209001	0.0382
seq_s_6699	210001	0.4828
seq_s_6699	211001	0.4736
seq_s_6699	212001	0.5422
seq_s_6699	213001	0.2834
seq_s_6699	214001	0.3882
seq_s_6699	215001	0.6199
seq_s_6699	216001	0.2043
seq_s_6699	217001	0.5772
seq_s_6699	218001	0.4093
seq_s_6699	219001	0.4946
seq_s_6699	220001	0.5638
seq_s_6699	221001	0.5646
seq_s_6699	222001	0.6435
seq_s_6699	223001	0.4718
seq_s_6699	224001	0.5355
seq_s_6699	225001	0.2438
seq_s_6699	226001	0.4190
seq_s_6699	227001	0.4390
seq_s_6699	228001	0.5369
seq_s_6699	229001	0.5263
seq_s_6699	230001	0.3791
seq_s_6699	231001	0.3845
seq_s_6699	232001	0.4526
seq_s_6699	233001	0.4479
seq_s_6699	234001	0.2694
seq_s_6699	235001	0.4671
seq_s_6699	236001	0.3237
seq_s_6699	237001	0.1980
seq_s_6699	238001	0.2390
seq_s_6699	239001	0.1638
seq_s_6699	240001	0.3189
seq_s_6699	241001	0.3972
seq_s_6699	242001	0.1301
seq_s_6699	243001	0.1860
seq_s_6699	244001	0.0979
seq_s_6699	245001	0.3158
seq_s_6699	246001	0.4601
seq_s_6699	247001	0.3383
seq_s_6699	248001	0.4504
seq_s_6699	249001	0.4650
seq_s_6699	251001	0.4568
seq_s_6699	252001	0.2516
seq_s_6699	253001	0.3351
seq_s_6699	254001	0.3241
seq_s_6699	255001	0.2937
seq_s_6699	256001	0.4030
seq_s_6699	257001	0.0201
seq_s_6699	258001	0.0186
seq_s_6699	259001	0.0204
seq_s_6699	260001	0.0299
seq_s_6699	261001	0.0082
seq_s_6699	262001	0.0081
seq_s_6699	263001	0.0053
seq_s_6699	264001	0.0081
seq_s_6699	265001	0.0077
seq_s_6699	266001	0.0128
seq_s_6699	267001	0.0130
seq_s_6699	268001	0.0056
seq_s_6699	269001	0.0155
seq_s_6699	270001	0.0228
seq_s_6699	271001	0.0113
seq_s_6699	272001	0.0246
seq_s_6699	273001	0.0096
seq_s_6699	274001	0.0095
seq_s_6699	275001	0.0188
seq_s_6699	276001	0.0205
seq_s_6699	277001	0.3272
seq_s_6699	278001	0.3756
seq_s_6699	279001	0.3106
seq_s_6699	280001	0.3428
seq_s_6699	281001	0.3176
seq_s_6699	282001	0.3278
seq_s_6699	283001	0.3735
seq_s_6699	284001	0.3225
seq_s_6699	285001	0.2200
seq_s_6699	286001	0.3715
seq_s_6699	287001	0.3755
seq_s_6699	288001	0.1937
seq_s_6699	289001	0.2089
seq_s_6699	290001	0.2652
seq_s_6699	291001	0.3618
seq_s_6699	292001	0.2280
seq_s_6699	293001	0.0179
seq_s_6699	294001	-0.0037
seq_s_6699	295001	0.1012
seq_s_6699	296001	0.4223
seq_s_6699	297001	0.4075
seq_s_6699	298001	0.2451
seq_s_6699	299001	0.1722
seq_s_6699	300001	0.3379
seq_s_6699	301001	0.3660
seq_s_6699	302001	0.2899
seq_s_6699	303001	0.3010
seq_s_6699	304001	0.2380
seq_s_6699	305001	0.2253
seq_s_6699	306001	0.3872
seq_s_6699	307001	0.2244
seq_s_6699	308001	0.2532
seq_s_6699	309001	0.4989
seq_s_6699	310001	0.2357
seq_s_6699	311001	0.5855
seq_s_6699	312001	0.4338
seq_s_6699	313001	0.3461
seq_s_6699	314001	0.2934
seq_s_6699	315001	0.2816
seq_s_6699	318001	0.3607
seq_s_6699	319001	0.1852
seq_s_6699	320001	0.0344
seq_s_6699	321001	0.0006
seq_s_6699	323001	0.0710
seq_s_6699	324001	0.0409
seq_s_6699	325001	0.0149
seq_s_6699	326001	0.0778
seq_s_6699	327001	0.1188
seq_s_6699	328001	0.1050
seq_s_6699	329001	0.1448
seq_s_6699	331001	0.0006
seq_s_6699	332001	0.1817
seq_s_6699	333001	0.1211
seq_s_6699	335001	0.1308
seq_s_6699	336001	0.1541
seq_s_6699	337001	0.1488
seq_s_6699	338001	0.0955
seq_s_6699	339001	0.0790
seq_s_6699	340001	0.0679
seq_s_6699	341001	0.1132
seq_s_6699	342001	0.1042
seq_s_6699	343001	0.1186
seq_s_6699	344001	0.0992
seq_s_6699	345001	0.1533
seq_s_6699	346001	0.1456
seq_s_6699	347001	0.1561
seq_s_6699	348001	0.0091
seq_s_6699	349001	0.0816
seq_s_6699	350001	0.0940
seq_s_6699	351001	0.0561
seq_s_6699	352001	0.0603
seq_s_6699	353001	0.0697
seq_s_6699	354001	0.0637
seq_s_6699	357001	0.0265
seq_s_6699	358001	0.0817
seq_s_6699	359001	0.1092
seq_s_6699	361001	0.0280
seq_s_6699	362001	0.0032
seq_s_6699	365001	0.0138
seq_s_6699	367001	0.0498
seq_s_6699	368001	0.1431
seq_s_6699	369001	0.1162
seq_s_6699	371001	0.1730
seq_s_6699	372001	0.1738
seq_s_6699	373001	0.1201
seq_s_6699	374001	0.1447
seq_s_6699	375001	0.0938
seq_s_6699	376001	0.0825
seq_s_6699	377001	0.1034
seq_s_6699	378001	0.0914
seq_s_6699	379001	0.0848
seq_s_6699	380001	0.0783
seq_s_6699	381001	0.0790
seq_s_6699	382001	0.0781
seq_s_6699	383001	0.0822
seq_s_6699	384001	0.0647
seq_s_6699	387001	0.0862
seq_s_6699	388001	0.0706
seq_s_6699	389001	0.0581
seq_s_6699	390001	0.0399
seq_s_6699	392001	0.0291
seq_s_6699	393001	0.0737
seq_s_6699	394001	0.0605
seq_s_6699	395001	0.1229
seq_s_6699	396001	0.0536
seq_s_6699	397001	0.0746
seq_s_6699	398001	0.0561
seq_s_6699	399001	0.0377
seq_s_6699	400001	0.0694
seq_s_6699	401001	0.0580
seq_s_6699	402001	0.0064
seq_s_6699	403001	0.0064
seq_s_6699	404001	-0.0004
seq_s_6699	409001	0.0192
seq_s_6699	417001	0.0646
seq_s_6699	418001	0.0057
seq_s_6699	419001	0.0050
seq_s_6699	421001	0.0010
seq_s_6699	422001	0.0083
seq_s_6699	423001	0.0334
seq_s_6699	424001	0.0242
seq_s_6699	426001	0.0153
seq_s_6699	427001	0.0068
seq_s_6699	428001	0.0186
seq_s_6699	429001	0.0526
seq_s_6699	430001	0.0158
seq_s_6699	431001	-0.0007
seq_s_6699	432001	0.0051
seq_s_6699	433001	0.0134
seq_s_6699	434001	0.0083
seq_s_6699	435001	-0.0002
seq_s_6699	436001	0.0048
seq_s_6699	437001	0.0267
seq_s_6699	438001	-0.0000
seq_s_6699	440001	0.0042
seq_s_6699	441001	0.0128
seq_s_6699	445001	0.0059
seq_s_6699	448001	0.0239
seq_s_6699	450001	0.0118
seq_s_6699	451001	0.0469
