# Supplementary material for: Ecological genomics in the Northern krill uncovers loci for local adaptation across ocean basins
Source: Nat Commun. 2024 Aug 1;15:6297. doi: 10.1038/s41467-024-50239-7 (PMC11294593; doi:10.1038/s41467-024-50239-7)
Supplement: Supplementary file 15 — Source Data [file 41467_2024_50239_MOESM15_ESM.zip › Source_data/Source_data.Fig_S25/Source_data.Fig_S25B/i.Ankyrin.REF_TRIN_5_00859_XLOC_088233.xpnsl.snps.tsv]

CHROM	POS	TYPE	xpnsl
seq_s_537	400018	intergenic	-0.0431777
seq_s_537	400038	intergenic	-0.186564
seq_s_537	400092	intergenic	-0.253404
seq_s_537	400102	intergenic	-0.309993
seq_s_537	400113	intergenic	-0.194052
seq_s_537	400122	intergenic	-0.232364
seq_s_537	400143	intergenic	-0.184902
seq_s_537	400179	intergenic	-0.0632073
seq_s_537	400198	intergenic	-0.161958
seq_s_537	400226	intergenic	-0.201848
seq_s_537	400230	intergenic	-0.291689
seq_s_537	400258	intergenic	-0.302892
seq_s_537	400259	intergenic	-0.302892
seq_s_537	400262	intergenic	-0.330904
seq_s_537	400274	intergenic	-0.289022
seq_s_537	400301	intergenic	-0.187717
seq_s_537	400315	intergenic	0.117242
seq_s_537	400328	intergenic	0.196572
seq_s_537	400336	intergenic	0.0921729
seq_s_537	400343	intergenic	0.180247
seq_s_537	400347	intergenic	0.00319638
seq_s_537	400366	intergenic	0.29882
seq_s_537	400381	intergenic	0.266403
seq_s_537	400391	intergenic	0.245138
seq_s_537	400401	intergenic	0.248687
seq_s_537	400419	intergenic	0.303903
seq_s_537	400421	intergenic	0.229642
seq_s_537	400422	intergenic	0.304608
seq_s_537	400439	intergenic	0.406815
seq_s_537	400440	intergenic	0.325091
seq_s_537	400446	intergenic	0.363323
seq_s_537	400463	intergenic	0.376907
seq_s_537	400466	intergenic	0.434264
seq_s_537	400515	intergenic	0.504908
seq_s_537	400523	intergenic	0.504908
seq_s_537	400537	intergenic	0.556803
seq_s_537	400542	intergenic	0.746611
seq_s_537	400544	intergenic	0.542345
seq_s_537	400569	intergenic	0.533499
seq_s_537	400574	intergenic	0.546589
seq_s_537	400584	intergenic	0.496079
seq_s_537	400606	intergenic	0.582209
seq_s_537	400621	intergenic	0.64751
seq_s_537	400644	intergenic	0.581061
seq_s_537	400712	intergenic	0.586508
seq_s_537	400732	intergenic	0.608948
seq_s_537	400804	intergenic	0.643063
seq_s_537	400806	intergenic	0.6964
seq_s_537	400809	intergenic	0.544945
seq_s_537	400830	intergenic	0.621998
seq_s_537	400839	intergenic	0.509344
seq_s_537	400841	intergenic	0.509344
seq_s_537	400853	intergenic	0.676355
seq_s_537	400855	intergenic	0.553676
seq_s_537	400863	intergenic	0.567217
seq_s_537	400868	intergenic	0.571951
seq_s_537	400877	intergenic	0.52098
seq_s_537	400884	intergenic	0.522612
seq_s_537	400901	intergenic	0.700965
seq_s_537	400909	intergenic	0.703285
seq_s_537	400912	intergenic	0.680907
seq_s_537	400930	intergenic	0.711875
seq_s_537	400936	intergenic	0.713903
seq_s_537	400957	intergenic	0.699383
seq_s_537	400976	intergenic	0.683993
seq_s_537	400980	intergenic	0.690838
seq_s_537	400998	intergenic	0.628212
seq_s_537	401041	intergenic	0.493846
seq_s_537	401053	intergenic	0.493753
seq_s_537	401093	intergenic	0.581275
seq_s_537	401096	intergenic	0.590929
seq_s_537	401119	intergenic	0.590929
seq_s_537	401125	intergenic	0.441736
seq_s_537	401143	intergenic	0.36173
seq_s_537	401255	intergenic	0.530262
seq_s_537	401273	intergenic	0.559352
seq_s_537	401275	intergenic	0.369233
seq_s_537	401309	intergenic	0.351391
seq_s_537	401315	intergenic	0.437027
seq_s_537	401328	intergenic	0.638478
seq_s_537	401350	intergenic	0.565476
seq_s_537	401357	intergenic	0.566539
seq_s_537	401360	intergenic	0.380711
seq_s_537	401365	intergenic	0.451329
seq_s_537	401384	intergenic	0.35921
seq_s_537	401400	intergenic	0.460144
seq_s_537	401416	intergenic	0.272916
seq_s_537	401419	intergenic	0.446745
seq_s_537	401427	intergenic	0.520921
seq_s_537	401453	intergenic	0.517102
seq_s_537	401455	intergenic	0.621461
seq_s_537	401511	intergenic	0.653068
seq_s_537	401524	intergenic	0.696346
seq_s_537	401525	intergenic	0.678887
seq_s_537	401532	intergenic	0.61049
seq_s_537	401533	intergenic	0.805269
seq_s_537	401602	intergenic	0.95975
seq_s_537	401613	intergenic	0.689405
seq_s_537	401614	intergenic	0.585632
seq_s_537	401617	intergenic	0.651368
seq_s_537	401628	intergenic	0.609504
seq_s_537	401634	intergenic	0.414486
seq_s_537	401710	intergenic	0.726883
seq_s_537	401711	intergenic	0.888709
seq_s_537	401712	intergenic	0.654791
seq_s_537	401723	intergenic	0.871366
seq_s_537	401772	intergenic	0.613859
seq_s_537	401837	intergenic	0.527857
seq_s_537	401866	intergenic	0.564859
seq_s_537	401868	intergenic	0.532868
seq_s_537	401878	intergenic	0.532868
seq_s_537	401884	intergenic	0.348797
seq_s_537	401938	intergenic	0.361935
seq_s_537	401942	intergenic	0.235202
seq_s_537	401968	intergenic	-0.242719
seq_s_537	401994	intergenic	-0.183655
seq_s_537	401995	intergenic	-0.128733
seq_s_537	401998	intergenic	-0.235
seq_s_537	402002	intergenic	-0.258628
seq_s_537	402012	intergenic	-0.0119814
seq_s_537	402019	intergenic	-0.110542
seq_s_537	402035	intergenic	0.109622
seq_s_537	402054	intergenic	0.158461
seq_s_537	402076	intergenic	0.100898
seq_s_537	402077	intergenic	0.232722
seq_s_537	402083	intergenic	0.171476
seq_s_537	402102	intergenic	0.135445
seq_s_537	402113	intergenic	0.130618
seq_s_537	402118	intergenic	0.153467
seq_s_537	402122	intergenic	0.203068
seq_s_537	402165	intergenic	-0.146704
seq_s_537	402183	intergenic	-0.0671708
seq_s_537	402297	intergenic	-0.126841
seq_s_537	402313	intergenic	-0.0357817
seq_s_537	402339	intergenic	0.181052
seq_s_537	402557	intergenic	0.0335558
seq_s_537	402610	intergenic	-0.0579862
seq_s_537	402784	intergenic	0.131578
seq_s_537	402876	intergenic	0.120708
seq_s_537	402879	intergenic	0.110244
seq_s_537	402884	intergenic	0.0484493
seq_s_537	402908	intergenic	0.115183
seq_s_537	402909	intergenic	0.0079605
seq_s_537	402913	intergenic	-0.276712
seq_s_537	403005	intergenic	-0.276712
seq_s_537	404377	intergenic	-0.353358
seq_s_537	404390	intergenic	-0.452178
seq_s_537	404430	intergenic	-0.459046
seq_s_537	404477	intergenic	-0.275444
seq_s_537	404479	intergenic	-0.188801
seq_s_537	404499	intergenic	-0.259177
seq_s_537	404501	intergenic	-0.349953
seq_s_537	404506	intergenic	-0.401736
seq_s_537	404507	intergenic	0.00489329
seq_s_537	404911	intergenic	-0.0871026
seq_s_537	404940	intergenic	-0.0998332
seq_s_537	404944	intergenic	-0.124773
seq_s_537	404951	intergenic	-0.132365
seq_s_537	404955	intergenic	-0.204198
seq_s_537	404958	intergenic	-0.226065
seq_s_537	404967	intergenic	-0.226065
seq_s_537	404970	intergenic	-0.29229
seq_s_537	405003	intergenic	-0.15996
seq_s_537	405184	intergenic	-0.154404
seq_s_537	405189	intergenic	0.494184
seq_s_537	405192	intergenic	0.434828
seq_s_537	405197	intergenic	0.483339
seq_s_537	405200	intergenic	0.483339
seq_s_537	405221	intergenic	0.638297
seq_s_537	405303	intergenic	0.491105
seq_s_537	405305	intergenic	0.530008
seq_s_537	405307	intergenic	0.515048
seq_s_537	405310	intergenic	0.482018
seq_s_537	405316	intergenic	0.614941
seq_s_537	405325	intergenic	0.530336
seq_s_537	405330	intergenic	0.63266
seq_s_537	405362	intergenic	0.428842
seq_s_537	405371	intergenic	0.417212
seq_s_537	405377	intergenic	0.417212
seq_s_537	405391	intergenic	0.444235
seq_s_537	405397	intergenic	0.553896
seq_s_537	405398	intergenic	0.353925
seq_s_537	405415	intergenic	0.446209
seq_s_537	405423	intergenic	0.407007
seq_s_537	405433	intergenic	0.390039
seq_s_537	405473	intergenic	0.257251
seq_s_537	405482	intergenic	0.437898
seq_s_537	405489	intergenic	0.369897
seq_s_537	405515	intergenic	0.353637
seq_s_537	405520	intergenic	0.390101
seq_s_537	405568	intergenic	0.384428
seq_s_537	405569	intergenic	0.363087
seq_s_537	405574	intergenic	0.395434
seq_s_537	405582	intergenic	0.256253
seq_s_537	405614	intergenic	0.548375
seq_s_537	405633	intergenic	0.144859
seq_s_537	405647	intergenic	0.120136
seq_s_537	405656	intergenic	0.0177957
seq_s_537	405667	intergenic	0.0561377
seq_s_537	405672	intergenic	0.170404
seq_s_537	405718	intergenic	0.170404
seq_s_537	405721	intergenic	0.202559
seq_s_537	405752	intergenic	0.286961
seq_s_537	406075	intergenic	0.177561
seq_s_537	406086	intergenic	-0.00193374
seq_s_537	406122	intergenic	-0.0370141
seq_s_537	406140	intergenic	-0.101196
seq_s_537	406144	intergenic	-0.015763
seq_s_537	406163	intergenic	0.0399217
seq_s_537	406170	intergenic	-0.181763
seq_s_537	406178	intergenic	-0.186369
seq_s_537	406189	intergenic	-0.117189
seq_s_537	406201	intergenic	-0.155279
seq_s_537	406239	intergenic	0.103932
seq_s_537	406256	intergenic	-0.0154955
seq_s_537	406322	intergenic	-0.315296
seq_s_537	406333	intergenic	-0.335776
seq_s_537	406334	intergenic	0.112776
seq_s_537	406342	intergenic	0.0355427
seq_s_537	406343	intergenic	-0.11827
seq_s_537	406364	intergenic	0.108836
seq_s_537	407421	intergenic	0.0369423
seq_s_537	407440	intergenic	-0.0724184
seq_s_537	407475	intergenic	0.047284
seq_s_537	407487	intergenic	0.13771
seq_s_537	407500	intergenic	0.119234
seq_s_537	407527	intergenic	0.193949
seq_s_537	407529	intergenic	0.273805
seq_s_537	407546	intergenic	0.279375
seq_s_537	407570	intergenic	0.215796
seq_s_537	407573	intergenic	-0.0673677
seq_s_537	407595	intergenic	0.206444
seq_s_537	407617	intergenic	0.16926
seq_s_537	407629	intergenic	0.193602
seq_s_537	407643	intergenic	0.14809
seq_s_537	407644	intergenic	0.154272
seq_s_537	407657	intergenic	0.153386
seq_s_537	407660	intergenic	0.0652313
seq_s_537	407691	intergenic	0.101837
seq_s_537	407710	intergenic	0.106517
seq_s_537	407727	intergenic	0.0675035
seq_s_537	407729	intergenic	0.0675035
seq_s_537	407741	intergenic	0.0538721
seq_s_537	407779	intergenic	0.0916838
seq_s_537	407786	intergenic	0.131999
seq_s_537	407787	intergenic	0.305044
seq_s_537	407795	intergenic	0.125672
seq_s_537	407799	intergenic	0.123935
seq_s_537	407807	intergenic	0.110366
seq_s_537	407813	intergenic	-0.135323
seq_s_537	407830	intergenic	-0.0196247
seq_s_537	407868	intergenic	0.191996
seq_s_537	407875	intergenic	0.0882139
seq_s_537	407887	intergenic	0.0839118
seq_s_537	407918	intergenic	0.0369135
seq_s_537	407919	intergenic	0.031811
seq_s_537	407920	intergenic	0.121836
seq_s_537	407923	intergenic	-0.00873497
seq_s_537	407924	intergenic	0.0514785
seq_s_537	407939	intergenic	0.0674289
seq_s_537	407942	intergenic	0.08189
seq_s_537	407947	intergenic	0.00282834
seq_s_537	407948	intergenic	0.0570465
seq_s_537	407949	intergenic	0.105056
seq_s_537	407950	intergenic	0.116441
seq_s_537	407958	intergenic	0.0871407
seq_s_537	407964	intergenic	0.175518
seq_s_537	407978	intergenic	-0.118796
seq_s_537	407979	intergenic	-0.118796
seq_s_537	407983	intergenic	0.00625815
seq_s_537	407992	intergenic	0.0460965
seq_s_537	407993	intergenic	-0.0656145
seq_s_537	408008	intergenic	0.107132
seq_s_537	408010	intergenic	-0.0248118
seq_s_537	408035	intergenic	0.0557887
seq_s_537	408039	intergenic	0.0557887
seq_s_537	408047	intergenic	0.100229
seq_s_537	408048	intergenic	0.0546563
seq_s_537	408056	intergenic	-0.1236
seq_s_537	408059	intergenic	-0.1236
seq_s_537	408063	intergenic	0.0587044
seq_s_537	408071	intergenic	-0.0183386
seq_s_537	408075	intergenic	-0.0548151
seq_s_537	408080	intergenic	0.128443
seq_s_537	408081	intergenic	0.07554
seq_s_537	408100	intergenic	-0.00337194
seq_s_537	408104	intergenic	-0.0382839
seq_s_537	408108	intergenic	0.108569
seq_s_537	408113	intergenic	0.0930925
seq_s_537	408134	intergenic	0.363249
seq_s_537	408164	intergenic	0.691908
seq_s_537	408189	intergenic	0.34684
seq_s_537	408217	intergenic	0.422905
seq_s_537	408234	intergenic	0.374423
seq_s_537	408238	intergenic	0.401733
seq_s_537	408250	intergenic	0.298962
seq_s_537	408259	intergenic	0.390035
seq_s_537	408286	intergenic	0.462193
seq_s_537	408288	intergenic	0.333252
seq_s_537	408303	intergenic	0.363042
seq_s_537	408304	intergenic	0.363042
seq_s_537	408323	intergenic	0.284474
seq_s_537	408348	intergenic	0.214183
seq_s_537	408372	intergenic	0.183052
seq_s_537	408392	intergenic	0.228755
seq_s_537	408393	intergenic	0.251726
seq_s_537	408448	intergenic	0.444518
seq_s_537	408472	intergenic	0.30368
seq_s_537	408486	intergenic	0.249161
seq_s_537	408511	intergenic	0.373917
seq_s_537	408520	intergenic	0.386319
seq_s_537	408521	intergenic	0.281986
seq_s_537	408531	intergenic	0.584108
seq_s_537	408580	intergenic	0.354751
seq_s_537	408584	intergenic	0.398884
seq_s_537	408613	intergenic	0.415218
seq_s_537	408617	intergenic	0.403772
seq_s_537	408626	intergenic	0.387388
seq_s_537	408631	intergenic	0.329953
seq_s_537	408650	intergenic	0.17719
seq_s_537	408654	intergenic	0.434123
seq_s_537	408655	intergenic	0.453485
seq_s_537	408733	intergenic	0.567267
seq_s_537	408743	intergenic	0.559452
seq_s_537	408751	intergenic	0.57488
seq_s_537	408759	intergenic	0.582241
seq_s_537	408765	intergenic	0.492133
seq_s_537	408785	intergenic	0.427905
seq_s_537	408799	intergenic	0.367241
seq_s_537	408847	intergenic	0.443824
seq_s_537	408853	intergenic	0.442655
seq_s_537	408858	intergenic	0.523698
seq_s_537	408877	intergenic	0.213095
seq_s_537	408878	intergenic	0.234473
seq_s_537	408888	intergenic	0.153317
seq_s_537	408911	intergenic	0.386002
seq_s_537	408912	intergenic	0.287411
seq_s_537	408958	intergenic	0.413963
seq_s_537	408964	intergenic	0.39117
seq_s_537	408976	intergenic	0.320506
seq_s_537	408980	intergenic	0.302264
seq_s_537	408985	intergenic	0.563605
seq_s_537	408988	intergenic	0.22182
seq_s_537	408991	intergenic	0.222228
seq_s_537	408994	intergenic	0.222259
seq_s_537	408996	intergenic	0.218269
seq_s_537	409008	intergenic	0.127963
seq_s_537	409010	intergenic	0.127963
seq_s_537	409011	intergenic	0.127963
seq_s_537	409013	intergenic	0.127963
seq_s_537	409014	intergenic	0.127963
seq_s_537	409015	intergenic	0.127963
seq_s_537	409017	intergenic	0.127963
seq_s_537	409018	intergenic	0.127963
seq_s_537	409019	intergenic	0.127963
seq_s_537	409021	intergenic	0.127963
seq_s_537	409022	intergenic	0.127963
seq_s_537	409023	intergenic	0.127963
seq_s_537	409024	intergenic	0.127963
seq_s_537	409026	intergenic	0.245546
seq_s_537	409032	intergenic	0.289602
seq_s_537	409050	intergenic	0.303513
seq_s_537	409068	intergenic	0.210895
seq_s_537	409085	intergenic	0.432146
seq_s_537	409094	intergenic	0.437755
seq_s_537	409100	intergenic	0.431722
seq_s_537	409104	intergenic	0.431722
seq_s_537	409143	intergenic	0.492909
seq_s_537	409158	intergenic	0.485925
seq_s_537	409169	intergenic	0.435684
seq_s_537	409178	intergenic	0.446711
seq_s_537	409183	intergenic	0.43337
seq_s_537	409217	intergenic	0.515448
seq_s_537	409221	intergenic	0.605478
seq_s_537	409222	intergenic	0.605478
seq_s_537	409248	intergenic	0.741869
seq_s_537	409272	intergenic	0.720984
seq_s_537	409275	intergenic	0.830916
seq_s_537	409282	intergenic	0.830916
seq_s_537	409283	intergenic	0.492981
seq_s_537	409285	intergenic	0.362436
seq_s_537	409296	intergenic	0.302974
seq_s_537	409310	intergenic	0.201051
seq_s_537	409315	intergenic	0.414265
seq_s_537	409322	intergenic	0.353955
seq_s_537	409326	intergenic	0.285753
seq_s_537	409345	intergenic	0.368603
seq_s_537	409358	intergenic	0.37857
seq_s_537	409376	intergenic	0.340016
seq_s_537	409397	intergenic	0.251172
seq_s_537	409399	intergenic	0.448291
seq_s_537	409413	intergenic	0.578727
seq_s_537	409415	intergenic	0.586491
seq_s_537	409421	intergenic	0.552707
seq_s_537	409426	intergenic	0.321197
seq_s_537	409427	intergenic	0.321197
seq_s_537	409442	intergenic	0.301654
seq_s_537	409445	intergenic	0.368007
seq_s_537	409446	intergenic	0.407627
seq_s_537	409450	intergenic	0.198569
seq_s_537	409451	intergenic	0.198569
seq_s_537	409463	intergenic	0.151126
seq_s_537	409471	intergenic	0.355451
seq_s_537	409473	intergenic	0.347617
seq_s_537	409489	intergenic	0.599378
seq_s_537	409490	intergenic	0.519382
seq_s_537	409493	intergenic	0.451271
seq_s_537	409528	intergenic	0.74651
seq_s_537	409529	intergenic	0.74651
seq_s_537	409533	intergenic	0.73713
seq_s_537	409534	intergenic	0.70514
seq_s_537	409541	intergenic	0.792965
seq_s_537	409544	intergenic	0.780647
seq_s_537	409545	intergenic	0.780647
seq_s_537	409548	intergenic	0.818612
seq_s_537	409582	intergenic	0.836912
seq_s_537	409597	intergenic	0.820717
seq_s_537	409599	intergenic	0.790812
seq_s_537	409618	intergenic	0.827276
seq_s_537	409624	intergenic	0.834087
seq_s_537	409628	intergenic	0.826638
seq_s_537	409629	intergenic	0.80732
seq_s_537	409630	intergenic	0.879617
seq_s_537	409663	intergenic	0.789991
seq_s_537	409677	intergenic	0.903098
seq_s_537	409682	intergenic	0.692704
seq_s_537	409714	intergenic	0.64472
seq_s_537	409727	intergenic	0.684154
seq_s_537	409769	intergenic	0.63623
seq_s_537	409785	intergenic	0.63623
seq_s_537	409795	intergenic	0.741779
seq_s_537	409796	intergenic	0.753039
seq_s_537	409813	intergenic	0.696495
seq_s_537	409830	intergenic	0.823345
seq_s_537	409831	intergenic	0.4733
seq_s_537	409832	intergenic	0.778073
seq_s_537	409834	intergenic	0.767349
seq_s_537	409839	intergenic	0.767349
seq_s_537	409849	intergenic	0.825993
seq_s_537	409853	intergenic	0.821763
seq_s_537	409854	intergenic	0.92461
seq_s_537	409863	intergenic	0.920705
seq_s_537	409868	intergenic	0.92867
seq_s_537	409885	intergenic	0.928609
seq_s_537	409906	intergenic	1.04295
seq_s_537	409913	intergenic	1.22662
seq_s_537	409932	intergenic	1.22032
seq_s_537	409940	intergenic	1.25626
seq_s_537	409949	intergenic	1.22034
seq_s_537	409957	intergenic	1.49794
seq_s_537	409986	intergenic	1.51371
seq_s_537	410006	intergenic	1.18305
seq_s_537	410020	intergenic	1.14373
seq_s_537	410051	intergenic	1.11692
seq_s_537	410057	intergenic	1.17437
seq_s_537	410058	intergenic	0.953163
seq_s_537	410059	intergenic	1.51676
seq_s_537	410064	intergenic	1.51676
seq_s_537	410067	intergenic	1.59126
seq_s_537	410071	intergenic	1.69678
seq_s_537	410072	intergenic	1.00687
seq_s_537	410085	intergenic	1.15574
seq_s_537	410093	intergenic	1.03292
seq_s_537	410094	intergenic	1.08399
seq_s_537	410104	intergenic	1.13189
seq_s_537	410111	intergenic	1.12469
seq_s_537	410113	intergenic	1.13679
seq_s_537	410124	intergenic	1.20923
seq_s_537	410125	intergenic	1.06746
seq_s_537	410135	intergenic	1.12632
seq_s_537	410216	intergenic	1.17384
seq_s_537	410245	intergenic	1.10662
seq_s_537	410268	intergenic	1.12471
seq_s_537	410283	intergenic	1.06441
seq_s_537	410285	intergenic	1.08537
seq_s_537	410287	intergenic	1.11771
seq_s_537	410288	intergenic	1.13836
seq_s_537	410297	intergenic	1.04633
seq_s_537	410298	intergenic	1.05447
seq_s_537	410299	intergenic	1.04925
seq_s_537	410300	intergenic	0.89351
seq_s_537	410316	intergenic	0.835778
seq_s_537	410319	intergenic	0.910649
seq_s_537	410333	intergenic	0.910649
seq_s_537	410334	intergenic	0.907661
seq_s_537	410348	intergenic	0.955933
seq_s_537	410350	intergenic	0.865995
seq_s_537	410355	intergenic	0.856713
seq_s_537	410377	intergenic	0.750526
seq_s_537	410386	intergenic	0.877749
seq_s_537	410389	intergenic	0.851661
seq_s_537	410392	intergenic	0.854947
seq_s_537	410393	intergenic	0.795484
seq_s_537	410400	intergenic	0.82031
seq_s_537	410401	intergenic	0.623626
seq_s_537	410402	intergenic	0.867007
seq_s_537	410410	intergenic	0.878476
seq_s_537	410411	intergenic	0.678908
seq_s_537	410426	intergenic	0.722989
seq_s_537	410429	intergenic	0.702602
seq_s_537	410437	intergenic	0.491174
seq_s_537	410448	intergenic	0.591328
seq_s_537	410485	intergenic	0.537921
seq_s_537	410493	intergenic	0.563124
seq_s_537	410496	intergenic	0.759198
seq_s_537	410511	intergenic	0.731375
seq_s_537	410537	intergenic	0.731375
seq_s_537	410543	intergenic	0.712264
seq_s_537	410547	intergenic	0.807224
seq_s_537	410562	intergenic	0.636515
seq_s_537	410563	intergenic	0.716573
seq_s_537	410580	intergenic	0.847247
seq_s_537	410584	intergenic	0.764098
seq_s_537	410607	intergenic	0.752649
seq_s_537	410615	intergenic	1.17339
seq_s_537	410631	intergenic	0.661319
seq_s_537	410634	intergenic	0.614051
seq_s_537	410672	intergenic	0.493535
seq_s_537	410674	intergenic	0.616747
seq_s_537	410685	intergenic	0.672399
seq_s_537	410715	intergenic	0.413556
seq_s_537	410717	intergenic	0.473575
seq_s_537	410725	intergenic	0.443998
seq_s_537	410754	intergenic	0.48114
seq_s_537	410765	intergenic	0.35521
seq_s_537	410785	intergenic	0.453257
seq_s_537	410803	intergenic	0.410842
seq_s_537	410812	intergenic	0.590295
seq_s_537	410826	intergenic	0.591957
seq_s_537	410841	intergenic	0.548388
seq_s_537	410885	intergenic	0.52401
seq_s_537	410905	intergenic	0.554205
seq_s_537	410938	intergenic	0.659123
seq_s_537	410958	intergenic	0.67565
seq_s_537	410962	intergenic	0.345554
seq_s_537	410970	intergenic	0.592335
seq_s_537	410978	intergenic	0.415913
seq_s_537	411006	intergenic	0.523903
seq_s_537	411012	intergenic	0.461077
seq_s_537	411014	intergenic	0.492852
seq_s_537	411031	intergenic	0.458959
seq_s_537	411033	intergenic	0.48103
seq_s_537	411035	intergenic	0.721502
seq_s_537	411055	intergenic	0.480956
seq_s_537	411066	intergenic	0.510108
seq_s_537	411068	intergenic	0.634571
seq_s_537	411071	intergenic	0.567885
seq_s_537	411104	intergenic	0.608753
seq_s_537	411111	intergenic	0.704833
seq_s_537	411116	intergenic	0.704833
seq_s_537	411117	intergenic	0.420193
seq_s_537	411118	intergenic	0.345108
seq_s_537	411136	intergenic	0.118212
seq_s_537	411145	intergenic	0.0163955
seq_s_537	411167	intergenic	0.0357758
seq_s_537	411186	intergenic	0.134443
seq_s_537	411192	intergenic	0.0795967
seq_s_537	411220	intergenic	0.104165
seq_s_537	411224	intergenic	-0.313184
seq_s_537	411245	intergenic	-0.240266
seq_s_537	411248	intergenic	-0.201238
seq_s_537	411261	intergenic	-0.201238
seq_s_537	411265	intergenic	-0.201238
seq_s_537	411273	intergenic	-0.270055
seq_s_537	411280	intergenic	-0.0909996
seq_s_537	411287	intergenic	-0.0730492
seq_s_537	411305	intergenic	-0.0730492
seq_s_537	411306	intergenic	-0.0811943
seq_s_537	411307	intergenic	-0.0189674
seq_s_537	411308	intergenic	0.0218543
seq_s_537	411311	intergenic	-0.0343985
seq_s_537	411312	intergenic	-0.0343985
seq_s_537	411316	intergenic	-0.0368831
seq_s_537	411338	intergenic	0.0450154
seq_s_537	411341	intergenic	0.110978
seq_s_537	411353	intergenic	0.00911418
seq_s_537	411362	intergenic	0.0571431
seq_s_537	411368	intergenic	0.0366349
seq_s_537	411373	intergenic	0.0586591
seq_s_537	411379	intergenic	0.0293337
seq_s_537	411390	intergenic	0.0731888
seq_s_537	411391	intergenic	-0.0534611
seq_s_537	411399	intergenic	-0.0534611
seq_s_537	411403	intergenic	-0.0768736
seq_s_537	411404	intergenic	-0.103549
seq_s_537	411416	intergenic	-0.142996
seq_s_537	411436	intergenic	-0.235613
seq_s_537	411450	intergenic	-0.2224
seq_s_537	411451	intergenic	-0.350325
seq_s_537	411458	intergenic	-0.228461
seq_s_537	411459	intergenic	-0.190406
seq_s_537	411461	intergenic	-0.193753
seq_s_537	411463	intergenic	-0.240922
seq_s_537	411473	intergenic	-0.173936
seq_s_537	411485	intergenic	-0.214233
seq_s_537	411494	intergenic	-0.0966437
seq_s_537	411516	intergenic	-0.321301
seq_s_537	411517	intergenic	-0.321301
seq_s_537	411520	intergenic	-0.398297
seq_s_537	411522	intergenic	-0.381737
seq_s_537	411560	intergenic	-0.0466503
seq_s_537	411562	intergenic	-0.0447633
seq_s_537	411576	intergenic	0.0585685
seq_s_537	411583	intergenic	0.0861692
seq_s_537	411586	intergenic	0.0409729
seq_s_537	411597	intergenic	-0.0759603
seq_s_537	411602	intergenic	0.0215562
seq_s_537	411605	intergenic	0.180948
seq_s_537	411634	intergenic	0.098418
seq_s_537	411644	intergenic	0.0284092
seq_s_537	411651	intergenic	0.026291
seq_s_537	411684	intergenic	-0.00182713
seq_s_537	411691	intergenic	0.0814749
seq_s_537	411698	intergenic	0.0830887
seq_s_537	411709	intergenic	0.115215
seq_s_537	411719	intergenic	0.166774
seq_s_537	411731	intergenic	0.0421957
seq_s_537	411740	intergenic	0.0133439
seq_s_537	411745	intergenic	0.508476
seq_s_537	411754	intergenic	0.508476
seq_s_537	411766	intergenic	0.394964
seq_s_537	411770	intergenic	0.499069
seq_s_537	411789	intergenic	0.649171
seq_s_537	411791	intergenic	0.661171
seq_s_537	411794	intergenic	0.953598
seq_s_537	411800	intergenic	0.601717
seq_s_537	411801	intergenic	0.638134
seq_s_537	411805	intergenic	0.586354
seq_s_537	411809	intergenic	0.586354
seq_s_537	411817	intergenic	0.239223
seq_s_537	411832	intergenic	0.518991
seq_s_537	411833	intergenic	0.572259
seq_s_537	411834	intergenic	0.55328
seq_s_537	411836	intergenic	0.561567
seq_s_537	411846	intergenic	0.432032
seq_s_537	411852	intergenic	0.53648
seq_s_537	411875	intergenic	0.254838
seq_s_537	411877	intergenic	0.262213
seq_s_537	411880	intergenic	0.259297
seq_s_537	411895	intergenic	0.425228
seq_s_537	411900	intergenic	0.349849
seq_s_537	411902	intergenic	0.330408
seq_s_537	411903	intergenic	0.330408
seq_s_537	411904	intergenic	0.330408
seq_s_537	411905	intergenic	0.330408
seq_s_537	411911	intergenic	0.330408
seq_s_537	411913	intergenic	0.627455
seq_s_537	411924	intergenic	0.683399
seq_s_537	411964	intergenic	0.73446
seq_s_537	411972	intergenic	0.892518
seq_s_537	411974	intergenic	0.846317
seq_s_537	411979	intergenic	1.10522
seq_s_537	411998	intergenic	1.06692
seq_s_537	412011	intergenic	0.958955
seq_s_537	412016	intergenic	1.00763
seq_s_537	412018	intergenic	1.13598
seq_s_537	412019	intergenic	1.12486
seq_s_537	412020	intergenic	1.04715
seq_s_537	412038	intergenic	1.11287
seq_s_537	412047	intergenic	1.12173
seq_s_537	412053	intergenic	1.09747
seq_s_537	412054	intergenic	1.249
seq_s_537	412057	intergenic	1.03295
seq_s_537	412061	intergenic	1.0674
seq_s_537	412067	intergenic	0.989566
seq_s_537	412068	intergenic	0.960354
seq_s_537	412078	intergenic	0.641604
seq_s_537	412080	intergenic	0.686979
seq_s_537	412087	intergenic	0.637897
seq_s_537	412090	intergenic	0.618436
seq_s_537	412093	intergenic	0.636945
seq_s_537	412124	intergenic	0.491858
seq_s_537	412131	intergenic	0.434773
seq_s_537	412137	intergenic	0.502661
seq_s_537	412140	intergenic	0.366057
seq_s_537	412141	intergenic	0.5165
seq_s_537	412152	intergenic	0.577286
seq_s_537	412160	intergenic	0.485745
seq_s_537	412199	intergenic	0.513636
seq_s_537	412209	intergenic	0.516071
seq_s_537	412229	intergenic	0.516071
seq_s_537	412230	intergenic	0.612748
seq_s_537	412235	intergenic	0.612748
seq_s_537	412241	intergenic	0.612169
seq_s_537	412245	intergenic	0.682277
seq_s_537	412298	intergenic	0.682277
seq_s_537	412301	intergenic	0.682277
seq_s_537	412330	intergenic	0.682277
seq_s_537	412332	intergenic	0.682277
seq_s_537	412334	intergenic	0.34562
seq_s_537	412344	intergenic	0.247547
seq_s_537	412347	intergenic	0.178598
seq_s_537	412363	intergenic	0.331443
seq_s_537	412381	intergenic	0.263296
seq_s_537	412391	intergenic	0.443611
seq_s_537	412396	intergenic	0.352151
seq_s_537	412425	intergenic	0.34145
seq_s_537	412449	intergenic	0.224859
seq_s_537	412464	intergenic	0.339664
seq_s_537	412470	intergenic	0.361594
seq_s_537	412476	intergenic	0.377447
seq_s_537	412478	intergenic	0.464455
seq_s_537	412480	intergenic	0.346969
seq_s_537	412481	intergenic	0.384545
seq_s_537	412483	intergenic	0.361569
seq_s_537	412489	intergenic	0.351467
seq_s_537	412490	intergenic	0.351467
seq_s_537	412498	intergenic	0.456503
seq_s_537	412502	intergenic	0.466692
seq_s_537	412510	intergenic	0.453307
seq_s_537	412513	intergenic	0.453307
seq_s_537	412520	intergenic	0.439687
seq_s_537	412523	intergenic	0.483452
seq_s_537	412534	intergenic	0.602397
seq_s_537	412535	intergenic	0.568897
seq_s_537	412541	intergenic	0.464119
seq_s_537	412552	intergenic	0.567675
seq_s_537	412560	intergenic	0.509465
seq_s_537	412561	intergenic	0.45604
seq_s_537	412572	intergenic	0.405295
seq_s_537	412592	intergenic	0.357481
seq_s_537	412598	intergenic	0.457297
seq_s_537	412600	intergenic	0.51462
seq_s_537	412607	intergenic	0.531236
seq_s_537	412623	intergenic	0.562238
seq_s_537	412626	intergenic	0.590634
seq_s_537	412627	intergenic	0.561274
seq_s_537	412629	intergenic	0.466356
seq_s_537	412630	intergenic	0.43764
seq_s_537	412644	intergenic	0.509055
seq_s_537	412650	intergenic	0.308114
seq_s_537	412664	intergenic	0.444969
seq_s_537	412677	intergenic	0.416495
seq_s_537	412688	intergenic	0.24099
seq_s_537	412705	intergenic	0.432425
seq_s_537	412714	intergenic	0.432425
seq_s_537	412720	intergenic	0.432425
seq_s_537	412723	intergenic	0.389743
seq_s_537	412733	intergenic	0.689776
seq_s_537	412734	intergenic	0.568657
seq_s_537	412766	intergenic	0.625759
seq_s_537	412770	intergenic	0.552042
seq_s_537	412776	intergenic	0.579847
seq_s_537	412788	intergenic	0.658264
seq_s_537	412825	intergenic	0.615126
seq_s_537	412842	intergenic	0.491876
seq_s_537	412850	intergenic	0.503305
seq_s_537	412863	intergenic	0.525247
seq_s_537	412878	intergenic	0.599301
seq_s_537	412881	intergenic	0.870334
seq_s_537	412884	intergenic	0.863109
seq_s_537	412885	intergenic	0.900022
seq_s_537	412887	intergenic	0.867353
seq_s_537	412896	intergenic	0.861996
seq_s_537	412897	intergenic	0.861996
seq_s_537	412915	intergenic	0.861996
seq_s_537	412920	intergenic	0.700868
seq_s_537	412925	intergenic	0.689071
seq_s_537	412926	intergenic	0.89097
seq_s_537	412944	intergenic	0.89097
seq_s_537	412946	intergenic	0.918974
seq_s_537	412952	intergenic	0.889347
seq_s_537	412972	intergenic	0.889347
seq_s_537	412990	intergenic	0.743769
seq_s_537	412991	intergenic	0.619534
seq_s_537	412993	intergenic	0.777714
seq_s_537	413006	intergenic	0.656762
seq_s_537	413007	intergenic	0.59837
seq_s_537	413008	intergenic	0.60513
seq_s_537	413009	intergenic	0.567711
seq_s_537	413010	intergenic	0.537483
seq_s_537	413011	intergenic	0.534032
seq_s_537	413012	intergenic	0.478281
seq_s_537	413013	intergenic	0.49159
seq_s_537	413014	intergenic	0.449341
seq_s_537	413015	intergenic	0.480611
seq_s_537	413016	intergenic	0.411281
seq_s_537	413017	intergenic	0.411281
seq_s_537	413018	intergenic	0.535695
seq_s_537	413019	intergenic	0.525442
seq_s_537	413020	intergenic	0.592745
seq_s_537	413021	intergenic	0.564237
seq_s_537	413027	intergenic	0.375954
seq_s_537	413031	intergenic	0.328882
seq_s_537	413040	intergenic	0.326446
seq_s_537	413041	intergenic	0.326446
seq_s_537	413052	intergenic	0.185082
seq_s_537	413059	intergenic	0.171889
seq_s_537	413071	intergenic	0.159418
seq_s_537	413087	intergenic	0.137287
seq_s_537	413089	intergenic	0.152646
seq_s_537	413091	intergenic	0.107368
seq_s_537	413095	intergenic	-0.0130469
seq_s_537	413105	intergenic	0.0946851
seq_s_537	413106	intergenic	0.12528
seq_s_537	413109	intergenic	0.201474
seq_s_537	413130	intergenic	0.255974
seq_s_537	413137	intergenic	0.260596
seq_s_537	413146	intergenic	0.21864
seq_s_537	413154	intergenic	0.208138
seq_s_537	413163	intergenic	0.330281
seq_s_537	413169	intergenic	0.323484
seq_s_537	413175	intergenic	0.446489
seq_s_537	413178	intergenic	0.358085
seq_s_537	413188	intergenic	0.325299
seq_s_537	413189	intergenic	0.294506
seq_s_537	413196	intergenic	0.335035
seq_s_537	413199	intergenic	0.233061
seq_s_537	413225	intergenic	0.332429
seq_s_537	413232	intergenic	0.332429
seq_s_537	413234	intergenic	0.290858
seq_s_537	413238	intergenic	0.469453
seq_s_537	413253	intergenic	0.39338
seq_s_537	413256	intergenic	0.456156
seq_s_537	413259	intergenic	0.473589
seq_s_537	413268	intergenic	0.455509
seq_s_537	413273	intergenic	0.528447
seq_s_537	413274	intergenic	0.468351
seq_s_537	413297	intergenic	0.498774
seq_s_537	413301	intergenic	0.527984
seq_s_537	413328	intergenic	0.533603
seq_s_537	413349	intergenic	0.500506
seq_s_537	413363	intergenic	0.500506
seq_s_537	413371	intergenic	0.500506
seq_s_537	413387	intergenic	0.243419
seq_s_537	413398	intergenic	0.235193
seq_s_537	413401	intergenic	0.235193
seq_s_537	413402	intergenic	0.445915
seq_s_537	413404	intergenic	0.506282
seq_s_537	413419	intergenic	0.549792
seq_s_537	413421	intergenic	0.480478
seq_s_537	413430	intergenic	0.480478
seq_s_537	413437	intergenic	0.480478
seq_s_537	413456	intergenic	0.23624
seq_s_537	413458	intergenic	0.373034
seq_s_537	413477	intergenic	0.331373
seq_s_537	413479	intergenic	0.381917
seq_s_537	413515	intergenic	0.443003
seq_s_537	413521	intergenic	0.413886
seq_s_537	413526	intergenic	0.260973
seq_s_537	413539	intergenic	0.344244
seq_s_537	413542	intergenic	0.32668
seq_s_537	413563	intergenic	0.32668
seq_s_537	413570	intergenic	0.399151
seq_s_537	413574	intergenic	0.332503
seq_s_537	413598	intergenic	0.506462
seq_s_537	413642	intergenic	0.298366
seq_s_537	413653	intergenic	0.345926
seq_s_537	413657	intergenic	0.316606
seq_s_537	413659	intergenic	0.411334
seq_s_537	413661	intergenic	0.374595
seq_s_537	413669	intergenic	0.374595
seq_s_537	413673	intergenic	0.389305
seq_s_537	413722	intergenic	0.275818
seq_s_537	413724	intergenic	0.101366
seq_s_537	413725	intergenic	0.101366
seq_s_537	413726	intergenic	0.101366
seq_s_537	413746	intergenic	0.404994
seq_s_537	413748	intergenic	0.533999
seq_s_537	413764	intergenic	0.515658
seq_s_537	413777	intergenic	0.547393
seq_s_537	413805	intergenic	0.489871
seq_s_537	413814	intergenic	0.564763
seq_s_537	413819	intergenic	0.545398
seq_s_537	413825	intergenic	0.505248
seq_s_537	413844	intergenic	0.462539
seq_s_537	413846	intergenic	0.463121
seq_s_537	413855	intergenic	0.473376
seq_s_537	413856	intergenic	0.466605
seq_s_537	413873	intergenic	0.422752
seq_s_537	413901	intergenic	0.358452
seq_s_537	413902	intergenic	0.321973
seq_s_537	413916	intergenic	0.219712
seq_s_537	413918	intergenic	0.220269
seq_s_537	413922	intergenic	0.0417603
seq_s_537	413927	intergenic	-0.0335212
seq_s_537	413935	intergenic	0.345821
seq_s_537	413937	intergenic	0.0588785
seq_s_537	413953	intergenic	0.121137
seq_s_537	413978	intergenic	0.114206
seq_s_537	413981	intergenic	0.073512
seq_s_537	413982	intergenic	0.213432
seq_s_537	413983	intergenic	0.197433
seq_s_537	413988	intergenic	0.119815
seq_s_537	413995	intergenic	0.119572
seq_s_537	414011	intergenic	0.254262
seq_s_537	414021	intergenic	0.271228
seq_s_537	414067	intergenic	0.274338
seq_s_537	414072	intergenic	0.0988828
seq_s_537	414080	intergenic	0.2148
seq_s_537	414085	intergenic	0.177933
seq_s_537	414101	intergenic	0.145668
seq_s_537	414107	intergenic	0.187325
seq_s_537	414112	intergenic	0.187325
seq_s_537	414114	intergenic	0.152881
seq_s_537	414122	intergenic	0.138745
seq_s_537	414132	intergenic	0.138745
seq_s_537	414140	intergenic	0.21435
seq_s_537	414153	intergenic	0.21435
seq_s_537	414162	intergenic	0.136298
seq_s_537	414175	intergenic	0.187545
seq_s_537	414176	intergenic	0.0920143
seq_s_537	414185	intergenic	0.17351
seq_s_537	414193	intergenic	0.17351
seq_s_537	414204	intergenic	0.261877
seq_s_537	414205	intergenic	0.0382472
seq_s_537	414207	intergenic	0.0613076
seq_s_537	414226	intergenic	0.165258
seq_s_537	414286	intergenic	0.133034
seq_s_537	414291	intergenic	-0.0032762
seq_s_537	414297	intergenic	-0.0809736
seq_s_537	414322	intergenic	-0.0748419
seq_s_537	414324	intergenic	-0.0716844
seq_s_537	414330	intergenic	0.0272883
seq_s_537	414336	intergenic	0.0332367
seq_s_537	414338	intergenic	-0.0393616
seq_s_537	414341	intergenic	-0.154232
seq_s_537	414342	intergenic	-0.120905
seq_s_537	414362	intergenic	0.13104
seq_s_537	414368	intergenic	0.0928062
seq_s_537	414377	intergenic	0.319972
seq_s_537	414379	intergenic	0.0867048
seq_s_537	414386	intergenic	0.262063
seq_s_537	414392	intergenic	0.155901
seq_s_537	414405	intergenic	0.123887
seq_s_537	414417	intergenic	0.0217198
seq_s_537	414447	intergenic	0.0979888
seq_s_537	414453	intergenic	0.0380716
seq_s_537	414454	intergenic	0.00369072
seq_s_537	414466	intergenic	-0.144647
seq_s_537	414482	intergenic	-0.155317
seq_s_537	414485	intergenic	-0.155317
seq_s_537	414487	intergenic	-0.101481
seq_s_537	414511	intergenic	-0.206828
seq_s_537	414515	intergenic	-0.361392
seq_s_537	414521	intergenic	-0.391227
seq_s_537	414527	intergenic	-0.340508
seq_s_537	414542	intergenic	-0.505483
seq_s_537	414555	intergenic	-0.371809
seq_s_537	414556	intergenic	-0.387453
seq_s_537	414560	intergenic	-0.315878
seq_s_537	414566	intergenic	-0.425502
seq_s_537	414578	intergenic	-0.498466
seq_s_537	414586	intergenic	-0.453412
seq_s_537	414600	intergenic	-0.760399
seq_s_537	414637	intergenic	-0.61497
seq_s_537	414649	intergenic	-0.617958
seq_s_537	414657	intergenic	-0.617958
seq_s_537	414658	intergenic	-0.677699
seq_s_537	414671	intergenic	-0.399123
seq_s_537	414672	intergenic	-0.156059
seq_s_537	414702	intergenic	-0.3006
seq_s_537	414703	intergenic	-0.166608
seq_s_537	414711	intergenic	-0.314923
seq_s_537	414714	intergenic	-0.359157
seq_s_537	414726	intergenic	-0.345125
seq_s_537	414750	intergenic	-0.248076
seq_s_537	414753	intergenic	-0.307778
seq_s_537	414784	intergenic	-0.265464
seq_s_537	414791	intergenic	-0.285192
seq_s_537	414817	intergenic	-0.592874
seq_s_537	414849	intergenic	-0.619927
seq_s_537	414854	intergenic	-0.953612
seq_s_537	414874	intergenic	-0.803559
seq_s_537	414875	intergenic	-0.674508
seq_s_537	414893	intergenic	-1.01949
seq_s_537	414894	intergenic	-0.843439
seq_s_537	414895	intergenic	-0.732973
seq_s_537	414897	intergenic	-0.884405
seq_s_537	414898	intergenic	-0.918635
seq_s_537	414899	intergenic	-0.684408
seq_s_537	414937	intergenic	-0.740388
seq_s_537	414942	intergenic	-0.821743
seq_s_537	414948	intergenic	-0.840546
seq_s_537	414950	intergenic	-0.805426
seq_s_537	414998	intergenic	-0.727785
seq_s_537	415011	intergenic	-0.80563
seq_s_537	415019	intergenic	-0.479605
seq_s_537	415081	intergenic	-0.535196
seq_s_537	415082	intergenic	-0.535196
seq_s_537	415096	intergenic	-0.599671
seq_s_537	415124	intergenic	-0.518549
seq_s_537	415136	intergenic	-0.500761
seq_s_537	415143	intergenic	-0.494709
seq_s_537	415162	intergenic	-0.48611
seq_s_537	415173	intergenic	-0.558205
seq_s_537	415209	intergenic	-0.479556
seq_s_537	415223	intergenic	-0.460813
seq_s_537	415226	intergenic	-0.600751
seq_s_537	415229	intergenic	-0.780519
seq_s_537	415232	intergenic	-0.780519
seq_s_537	415246	intergenic	-0.570383
seq_s_537	415258	intergenic	-0.784315
seq_s_537	415285	intergenic	-0.628361
seq_s_537	415286	intergenic	-0.632367
seq_s_537	415321	intergenic	-0.580723
seq_s_537	415332	intergenic	-0.818688
seq_s_537	415368	intergenic	-0.763353
seq_s_537	415371	intergenic	-0.789204
seq_s_537	415381	intergenic	-0.761886
seq_s_537	415395	intergenic	-0.731554
seq_s_537	415416	intergenic	-0.733754
seq_s_537	415419	intergenic	-0.82814
seq_s_537	415443	intergenic	-0.82814
seq_s_537	415452	intergenic	-0.752719
seq_s_537	415455	intergenic	-1.25305
seq_s_537	415467	intergenic	-1.11935
seq_s_537	415480	intergenic	-1.11174
seq_s_537	415493	intergenic	-1.06106
seq_s_537	415494	intergenic	-1.23599
seq_s_537	415514	intergenic	-0.862458
seq_s_537	415516	intergenic	-0.779833
seq_s_537	415540	intergenic	-0.826327
seq_s_537	415551	intergenic	-0.727609
seq_s_537	415554	intergenic	-0.512179
seq_s_537	415556	intergenic	-0.568385
seq_s_537	415575	intergenic	-0.483606
seq_s_537	415576	intergenic	-0.526748
seq_s_537	415591	intergenic	-0.487338
seq_s_537	415639	intergenic	-0.491986
seq_s_537	415644	intergenic	-0.438268
seq_s_537	415645	intergenic	-0.557111
seq_s_537	415665	intergenic	-0.846997
seq_s_537	415673	intergenic	-0.270666
seq_s_537	415691	intergenic	-0.279396
seq_s_537	415695	intergenic	-0.338115
seq_s_537	415709	intergenic	-0.230401
seq_s_537	415710	intergenic	-0.321874
seq_s_537	415719	intergenic	-0.21084
seq_s_537	415723	intergenic	-0.282681
seq_s_537	415726	intergenic	-0.247621
seq_s_537	415730	intergenic	-0.22543
seq_s_537	415738	intergenic	-0.312303
seq_s_537	415745	intergenic	-0.312303
seq_s_537	415750	intergenic	-0.466977
seq_s_537	415753	intergenic	-0.171864
seq_s_537	415756	intergenic	-0.0721672
seq_s_537	415759	intergenic	-0.0580038
seq_s_537	415767	intergenic	-0.0739558
seq_s_537	415768	intergenic	0.160837
seq_s_537	415778	intergenic	-0.0228263
seq_s_537	415779	intergenic	-0.00038554
seq_s_537	415786	intergenic	-0.0522775
seq_s_537	415803	intergenic	-0.0469566
seq_s_537	415816	intergenic	0.0480797
seq_s_537	415822	intergenic	0.0406225
seq_s_537	415834	intergenic	-0.101344
seq_s_537	415836	intergenic	-0.0966559
seq_s_537	415837	intergenic	-0.13869
seq_s_537	415841	intergenic	-0.000754936
seq_s_537	415851	intergenic	0.0350991
seq_s_537	415867	intergenic	0.0350991
seq_s_537	415883	intergenic	-0.0818557
seq_s_537	415887	intergenic	-0.132946
seq_s_537	415891	intergenic	-0.0260782
seq_s_537	415894	intergenic	-0.0260782
seq_s_537	415895	intergenic	0.223493
seq_s_537	415896	intergenic	0.223493
seq_s_537	415900	intergenic	0.258488
seq_s_537	415935	intergenic	0.420632
seq_s_537	415950	intergenic	0.459817
seq_s_537	415962	intergenic	0.511282
seq_s_537	415963	intergenic	0.3469
seq_s_537	415972	intergenic	0.259854
seq_s_537	416024	intergenic	0.413523
seq_s_537	416028	intergenic	0.438621
seq_s_537	416037	intergenic	0.330908
seq_s_537	416046	intergenic	0.279835
seq_s_537	416051	intergenic	0.356352
seq_s_537	416053	intergenic	0.134232
seq_s_537	416063	intergenic	0.290827
seq_s_537	416084	intergenic	0.195994
seq_s_537	416087	intergenic	0.276945
seq_s_537	416100	intergenic	0.143087
seq_s_537	416103	intergenic	0.155918
seq_s_537	416106	intergenic	0.080668
seq_s_537	416111	intergenic	0.189846
seq_s_537	416113	intergenic	0.160307
seq_s_537	416116	intergenic	0.23846
seq_s_537	416119	intergenic	0.071027
seq_s_537	416123	intergenic	0.295332
seq_s_537	416125	intergenic	0.0395705
seq_s_537	416132	intergenic	0.168553
seq_s_537	416133	intergenic	-0.131478
seq_s_537	416140	intergenic	-0.131694
seq_s_537	416154	intergenic	-0.0590183
seq_s_537	416155	intergenic	-0.0615151
seq_s_537	416165	intergenic	-0.261
seq_s_537	416193	intergenic	-0.229998
seq_s_537	416197	intergenic	-0.553833
seq_s_537	416198	intergenic	0.24718
seq_s_537	416201	intergenic	0.24718
seq_s_537	416203	intergenic	0.24718
seq_s_537	416216	intergenic	0.125659
seq_s_537	416224	intergenic	0.232841
seq_s_537	416240	intergenic	0.23288
seq_s_537	416241	intergenic	0.392903
seq_s_537	416255	intergenic	0.402979
seq_s_537	416274	intergenic	0.430826
seq_s_537	416284	intergenic	0.339656
seq_s_537	416306	intergenic	0.281455
seq_s_537	416365	intergenic	0.373115
seq_s_537	416374	intergenic	0.393688
seq_s_537	416383	intergenic	0.635537
seq_s_537	416412	intergenic	0.700248
seq_s_537	416414	intergenic	0.666676
seq_s_537	416432	intergenic	0.481523
seq_s_537	416435	intergenic	0.447814
seq_s_537	416444	intergenic	0.321936
seq_s_537	416448	intergenic	0.41787
seq_s_537	416464	intergenic	0.389053
seq_s_537	416503	intergenic	0.246128
seq_s_537	416511	intergenic	0.358541
seq_s_537	416522	intergenic	0.565227
seq_s_537	416577	intergenic	0.294913
seq_s_537	416616	intergenic	0.253721
seq_s_537	416622	intergenic	0.382625
seq_s_537	416654	intergenic	0.183724
seq_s_537	416656	intergenic	0.145446
seq_s_537	416658	intergenic	0.218716
seq_s_537	416664	intergenic	0.218716
seq_s_537	416678	intergenic	0.137533
seq_s_537	416680	intergenic	0.241378
seq_s_537	416702	intergenic	0.287709
seq_s_537	416725	intergenic	0.310708
seq_s_537	416726	intergenic	-0.217979
seq_s_537	416733	intergenic	-0.0439179
seq_s_537	416740	intergenic	0.0124924
seq_s_537	416749	intergenic	0.0124924
seq_s_537	416750	intergenic	-0.194297
seq_s_537	416758	intergenic	0.087246
seq_s_537	416801	intergenic	0.0714894
seq_s_537	416803	intergenic	0.237012
seq_s_537	416804	intergenic	0.141914
seq_s_537	416849	intergenic	0.316126
seq_s_537	416851	intergenic	0.316126
seq_s_537	416852	intergenic	0.390866
seq_s_537	416890	intergenic	0.425109
seq_s_537	416905	intergenic	0.451439
seq_s_537	416934	intergenic	0.400585
seq_s_537	416946	intergenic	0.414271
seq_s_537	416957	intergenic	0.355088
seq_s_537	416969	intergenic	0.492086
seq_s_537	416970	intergenic	0.488519
seq_s_537	416977	intergenic	0.445788
seq_s_537	417024	intergenic	0.57442
seq_s_537	417025	intergenic	0.852475
seq_s_537	417026	intergenic	0.99034
seq_s_537	417028	intergenic	0.716022
seq_s_537	417039	intergenic	0.741619
seq_s_537	417045	intergenic	0.768153
seq_s_537	417047	intergenic	0.713135
seq_s_537	417049	intergenic	0.713135
seq_s_537	417050	intergenic	0.579634
seq_s_537	417052	intergenic	0.716761
seq_s_537	417061	intergenic	0.541926
seq_s_537	417063	intergenic	0.537806
seq_s_537	417066	intergenic	0.569715
seq_s_537	417069	intergenic	0.641237
seq_s_537	417071	intergenic	0.556725
seq_s_537	417075	intergenic	0.558647
seq_s_537	417084	intergenic	0.566981
seq_s_537	417089	intergenic	0.566873
seq_s_537	417096	intergenic	0.56975
seq_s_537	417107	intergenic	0.538179
seq_s_537	417119	intergenic	0.545731
seq_s_537	417123	intergenic	0.502976
seq_s_537	417155	intergenic	0.373548
seq_s_537	417159	intergenic	0.407358
seq_s_537	417164	intergenic	0.380947
seq_s_537	417206	intergenic	0.229663
seq_s_537	417227	intergenic	0.476346
seq_s_537	417254	intergenic	0.305445
seq_s_537	417262	intergenic	0.249956
seq_s_537	417267	intergenic	0.377225
seq_s_537	417281	intergenic	0.365212
seq_s_537	417287	intergenic	0.322162
seq_s_537	417313	intergenic	0.301287
seq_s_537	417326	intergenic	0.364816
seq_s_537	417327	intergenic	0.364816
seq_s_537	417334	intergenic	0.364816
seq_s_537	417345	intergenic	0.28282
seq_s_537	417366	intergenic	0.408619
seq_s_537	417374	intergenic	0.228407
seq_s_537	417379	intergenic	0.164073
seq_s_537	417380	intergenic	0.217337
seq_s_537	417400	intergenic	0.513426
seq_s_537	417412	intergenic	0.338671
seq_s_537	417432	intergenic	0.557198
seq_s_537	417438	intergenic	0.511079
seq_s_537	417446	intergenic	0.550185
seq_s_537	417460	intergenic	0.517024
seq_s_537	417489	intergenic	0.587742
seq_s_537	417508	intergenic	0.669512
seq_s_537	417525	intergenic	0.491195
seq_s_537	417530	intergenic	0.497963
seq_s_537	417535	intergenic	0.517119
seq_s_537	417543	intergenic	0.452829
seq_s_537	417544	intergenic	0.0288107
seq_s_537	417551	intergenic	-0.0848842
seq_s_537	417555	intergenic	-0.128968
seq_s_537	417587	intergenic	-0.128968
seq_s_537	417589	intergenic	-0.473503
seq_s_537	417612	intergenic	-0.141997
seq_s_537	417636	intergenic	-0.640902
seq_s_537	417662	intergenic	-0.505913
seq_s_537	417663	intergenic	-0.797665
seq_s_537	417716	intergenic	-0.576058
seq_s_537	417728	intergenic	-0.6404
seq_s_537	417741	intergenic	-0.554818
seq_s_537	417752	intergenic	-0.617313
seq_s_537	417764	intergenic	-0.389169
seq_s_537	417776	intergenic	-0.410267
seq_s_537	417777	intergenic	-0.488095
seq_s_537	417778	intergenic	-0.526218
seq_s_537	417781	intergenic	-0.732389
seq_s_537	417798	intergenic	-0.0548538
seq_s_537	417810	intergenic	0.120064
seq_s_537	417818	intergenic	0.157703
seq_s_537	417842	intergenic	0.304426
seq_s_537	417847	intergenic	0.231015
seq_s_537	417849	intergenic	0.366289
seq_s_537	417859	intergenic	0.158374
seq_s_537	417884	intergenic	-0.0591996
seq_s_537	417887	intergenic	0.0535295
seq_s_537	417893	intergenic	0.169862
seq_s_537	417903	intergenic	0.0928043
seq_s_537	417907	intergenic	0.262208
seq_s_537	417933	intergenic	0.249647
seq_s_537	417943	intergenic	0.300829
seq_s_537	417953	intergenic	0.284617
seq_s_537	417955	intergenic	0.494662
seq_s_537	417965	intergenic	0.309258
seq_s_537	417982	intergenic	0.419374
seq_s_537	417996	intergenic	0.276398
seq_s_537	417997	intergenic	0.329622
seq_s_537	418009	intergenic	0.338736
seq_s_537	418012	intergenic	0.388354
seq_s_537	418021	intergenic	0.113879
seq_s_537	418025	intergenic	0.0877051
seq_s_537	418026	intergenic	0.058404
seq_s_537	418029	intergenic	0.13854
seq_s_537	418041	intergenic	0.144591
seq_s_537	418048	intergenic	0.0416594
seq_s_537	418059	intergenic	0.0492348
seq_s_537	418063	intergenic	0.062353
seq_s_537	418064	intergenic	0.150496
seq_s_537	418069	intergenic	0.225201
seq_s_537	418088	intergenic	0.186428
seq_s_537	418111	intergenic	0.275573
seq_s_537	418134	intergenic	0.342696
seq_s_537	418142	intergenic	-0.00356071
seq_s_537	418187	intergenic	0.0349201
seq_s_537	418192	intergenic	-0.0405655
seq_s_537	418203	intergenic	0.0825633
seq_s_537	418219	intergenic	0.0830383
seq_s_537	418226	intergenic	-0.0260905
seq_s_537	418246	intergenic	0.0654966
seq_s_537	418260	intergenic	0.044653
seq_s_537	418277	intergenic	-0.0107116
seq_s_537	418293	intergenic	-0.394244
seq_s_537	418306	intergenic	-0.127982
seq_s_537	418310	intergenic	-0.220084
seq_s_537	418326	intergenic	-0.0995052
seq_s_537	418329	intergenic	-0.0995052
seq_s_537	418330	intergenic	-0.188557
seq_s_537	418335	intergenic	-0.183495
seq_s_537	418347	intergenic	-0.20749
seq_s_537	418349	intergenic	-0.124455
seq_s_537	418354	intergenic	-0.177334
seq_s_537	418359	intergenic	-0.316117
seq_s_537	418369	intergenic	-0.26437
seq_s_537	418380	intergenic	-0.393948
seq_s_537	418385	intergenic	-0.331487
seq_s_537	418389	intergenic	-0.437923
seq_s_537	418391	intergenic	-0.935407
seq_s_537	418394	intergenic	-0.47779
seq_s_537	418395	intergenic	-0.47779
seq_s_537	418400	intergenic	-0.270264
seq_s_537	418408	intergenic	-0.135587
seq_s_537	418409	intergenic	-0.212119
seq_s_537	418432	intergenic	-0.361313
seq_s_537	418433	intergenic	-0.353368
seq_s_537	418441	intergenic	0.02056
seq_s_537	418463	intergenic	-0.0338288
seq_s_537	418469	intergenic	-0.208457
seq_s_537	418476	intergenic	-0.143696
seq_s_537	418480	intergenic	-0.228341
seq_s_537	418495	intergenic	-0.170826
seq_s_537	418502	intergenic	-0.145885
seq_s_537	418522	intergenic	-0.136733
seq_s_537	418523	intergenic	-0.184211
seq_s_537	418524	intergenic	-0.223567
seq_s_537	418528	intergenic	-0.134876
seq_s_537	418535	intergenic	-0.123544
seq_s_537	418543	intergenic	-0.262107
seq_s_537	418545	intergenic	-0.169758
seq_s_537	418549	intergenic	-0.0571163
seq_s_537	418566	intergenic	-0.234305
seq_s_537	418575	intergenic	0.00168213
seq_s_537	418614	intergenic	-0.0638755
seq_s_537	418645	intergenic	-0.0187317
seq_s_537	418659	intergenic	0.00520633
seq_s_537	418679	intergenic	0.00749196
seq_s_537	418689	intergenic	-0.0496517
seq_s_537	418704	intergenic	-0.0496517
seq_s_537	418720	intergenic	0.0856899
seq_s_537	418735	intergenic	-0.0391164
seq_s_537	418737	intergenic	0.00677218
seq_s_537	418742	intergenic	0.0604235
seq_s_537	418746	intergenic	0.000505356
seq_s_537	418767	intergenic	-0.0686362
seq_s_537	418770	intergenic	-0.232127
seq_s_537	418791	intergenic	0.0665759
seq_s_537	418798	intergenic	-0.0858518
seq_s_537	418813	intergenic	-0.0570742
seq_s_537	418814	intergenic	-0.0596851
seq_s_537	418837	intergenic	-0.0899545
seq_s_537	418848	intergenic	-0.109043
seq_s_537	418851	intergenic	-0.0786764
seq_s_537	418858	intergenic	-0.0786764
seq_s_537	418864	intergenic	-0.142737
seq_s_537	418878	intergenic	-0.259599
seq_s_537	418962	intergenic	-0.0938386
seq_s_537	418983	intergenic	-0.165143
seq_s_537	419036	intergenic	-0.312456
seq_s_537	419059	intergenic	-0.403348
seq_s_537	419060	intergenic	-0.36877
seq_s_537	419095	intergenic	-0.420774
seq_s_537	419109	intergenic	-0.315894
seq_s_537	419134	intergenic	-0.34344
seq_s_537	419154	intergenic	-0.380505
seq_s_537	419195	intergenic	-0.380505
seq_s_537	419203	intergenic	-0.405451
seq_s_537	419227	intergenic	-0.405451
seq_s_537	419233	intergenic	-0.36255
seq_s_537	419234	intergenic	-0.483496
seq_s_537	419235	intergenic	-0.400611
seq_s_537	419243	intergenic	-0.312318
seq_s_537	419247	intergenic	-0.25197
seq_s_537	419261	intergenic	-0.179851
seq_s_537	419268	intergenic	-0.239988
seq_s_537	419269	intergenic	-0.386736
seq_s_537	419275	intergenic	-0.281455
seq_s_537	419286	intergenic	-0.341887
seq_s_537	419288	intergenic	-0.37248
seq_s_537	419313	intergenic	-0.0957678
seq_s_537	419349	intergenic	-0.115656
seq_s_537	419357	intergenic	-0.126261
seq_s_537	419360	intergenic	-0.0789188
seq_s_537	419371	intergenic	-0.0383552
seq_s_537	419393	intergenic	-0.0370053
seq_s_537	419404	intergenic	-0.0728516
seq_s_537	419406	intergenic	-0.0132608
seq_s_537	419408	intergenic	-0.128432
seq_s_537	419430	intergenic	-0.0289071
seq_s_537	419437	intergenic	-0.0421368
seq_s_537	419441	intergenic	-0.0635271
seq_s_537	419466	intergenic	-0.0342946
seq_s_537	419472	intergenic	-0.269189
seq_s_537	419482	intergenic	-0.283709
seq_s_537	419492	intergenic	-0.383114
seq_s_537	419507	intergenic	-0.313142
seq_s_537	419515	intergenic	-0.322191
seq_s_537	419527	intergenic	-0.0911686
seq_s_537	419533	intergenic	-0.343218
seq_s_537	419536	intergenic	-0.0838989
seq_s_537	419546	intergenic	-0.0624311
seq_s_537	419571	intergenic	-0.0789928
seq_s_537	419586	intergenic	-0.18604
seq_s_537	419597	intergenic	-0.0307554
seq_s_537	419598	intergenic	0.20015
seq_s_537	419605	intergenic	0.155067
seq_s_537	419611	intergenic	0.294587
seq_s_537	419620	intergenic	0.203845
seq_s_537	419624	intergenic	0.203845
seq_s_537	419637	intergenic	0.204675
seq_s_537	419639	intergenic	0.189963
seq_s_537	419642	intergenic	0.174075
seq_s_537	419673	intergenic	0.0945166
seq_s_537	419705	intergenic	0.305225
seq_s_537	419726	intergenic	0.228709
seq_s_537	419731	intergenic	0.129886
seq_s_537	419734	intergenic	0.0523405
seq_s_537	419742	intergenic	0.119774
seq_s_537	419753	intergenic	0.113999
seq_s_537	419757	intergenic	-0.0393487
seq_s_537	419772	intergenic	-0.0949699
seq_s_537	419775	intergenic	-0.0190787
seq_s_537	419801	intergenic	-0.0910688
seq_s_537	419809	intergenic	-0.158462
seq_s_537	419816	intergenic	-0.208827
seq_s_537	419820	intergenic	-0.167498
seq_s_537	419821	intergenic	-0.183501
seq_s_537	419825	intergenic	-0.0516725
seq_s_537	419960	intergenic	-0.0603275
seq_s_537	419961	intergenic	-0.0993626
seq_s_537	419968	intergenic	-0.0792285
seq_s_537	420005	intergenic	-0.0792285
seq_s_537	420048	intergenic	-0.174254
seq_s_537	420067	intergenic	-0.0310372
seq_s_537	420081	intergenic	-0.0916256
seq_s_537	420086	intergenic	-0.0235712
seq_s_537	420094	intergenic	-0.0882148
seq_s_537	420107	intergenic	-0.212726
seq_s_537	420115	intergenic	-0.116673
seq_s_537	420153	intergenic	-0.0976249
seq_s_537	420177	intergenic	-0.0682159
seq_s_537	420187	intergenic	0.29732
seq_s_537	420206	intergenic	0.40658
seq_s_537	420218	intergenic	0.52495
seq_s_537	420221	intergenic	0.461319
seq_s_537	420233	intergenic	0.479233
seq_s_537	420235	intergenic	0.5368
seq_s_537	420241	intergenic	0.512384
seq_s_537	420253	intergenic	0.465229
seq_s_537	420261	intergenic	0.454022
seq_s_537	420265	intergenic	0.377381
seq_s_537	420272	intergenic	0.488608
seq_s_537	420280	intergenic	0.478316
seq_s_537	420293	intergenic	0.489546
seq_s_537	420333	intergenic	0.522644
seq_s_537	420342	intergenic	0.566444
seq_s_537	420346	intergenic	0.508976
seq_s_537	420361	intergenic	0.661099
seq_s_537	420376	intergenic	0.56279
seq_s_537	420379	intergenic	0.519343
seq_s_537	420391	intergenic	0.522426
seq_s_537	420429	intergenic	0.490901
seq_s_537	420450	intergenic	0.2174
seq_s_537	420471	intergenic	0.22171
seq_s_537	420523	intergenic	0.323851
seq_s_537	420540	intergenic	0.274397
seq_s_537	420554	intergenic	0.273194
seq_s_537	420580	intergenic	0.176181
seq_s_537	420626	intergenic	0.250829
seq_s_537	420633	intergenic	0.349383
seq_s_537	420638	intergenic	0.199711
seq_s_537	420640	intergenic	0.516041
seq_s_537	420641	intergenic	0.424772
seq_s_537	420660	intergenic	0.655182
seq_s_537	420678	intergenic	0.681089
seq_s_537	420697	intergenic	0.799674
seq_s_537	420699	intergenic	0.758018
seq_s_537	420707	intergenic	0.697547
seq_s_537	420717	intergenic	0.797867
seq_s_537	420720	intergenic	0.927543
seq_s_537	420733	intergenic	0.884696
seq_s_537	420747	intergenic	1.0277
seq_s_537	420756	intergenic	0.858057
seq_s_537	420770	intergenic	0.752643
seq_s_537	420800	intergenic	0.750923
seq_s_537	420802	intergenic	0.674163
seq_s_537	420819	intergenic	0.628432
seq_s_537	420842	intergenic	0.577923
seq_s_537	420860	intergenic	0.571405
seq_s_537	420863	intergenic	0.609962
seq_s_537	420872	intergenic	0.609962
seq_s_537	420931	intergenic	0.704719
seq_s_537	420945	intergenic	0.451379
seq_s_537	420971	intergenic	0.525379
seq_s_537	420977	intergenic	0.500341
seq_s_537	420978	intergenic	0.493512
seq_s_537	420979	intergenic	0.607329
seq_s_537	420980	intergenic	0.709201
seq_s_537	420983	intergenic	0.606361
seq_s_537	421005	intergenic	0.571026
seq_s_537	421012	intergenic	0.595605
seq_s_537	421029	intergenic	0.496175
seq_s_537	421052	intergenic	0.500216
seq_s_537	421053	intergenic	0.473998
seq_s_537	421055	intergenic	0.365752
seq_s_537	421056	intergenic	0.486621
seq_s_537	421064	intergenic	0.352639
seq_s_537	421076	intergenic	0.210459
seq_s_537	421082	intergenic	0.149027
seq_s_537	421100	intergenic	0.0794078
seq_s_537	421109	intergenic	0.422166
seq_s_537	421110	intergenic	0.188013
seq_s_537	421115	intergenic	0.339609
seq_s_537	421116	intergenic	0.147232
seq_s_537	421117	intergenic	0.147232
seq_s_537	421121	intergenic	0.267872
seq_s_537	421125	intergenic	0.16122
seq_s_537	421136	intergenic	0.310854
seq_s_537	421138	intergenic	0.164311
seq_s_537	421163	intergenic	0.109245
seq_s_537	421165	intergenic	0.219158
seq_s_537	421174	intergenic	0.102561
seq_s_537	421176	intergenic	0.0944507
seq_s_537	421187	intergenic	-0.0571679
seq_s_537	421238	intergenic	-0.0664993
seq_s_537	421254	intergenic	-0.268744
seq_s_537	421261	intergenic	-0.272438
seq_s_537	421267	intergenic	-0.159979
seq_s_537	421273	intergenic	-0.165808
seq_s_537	421285	intergenic	-0.155541
seq_s_537	421287	intergenic	0.105646
seq_s_537	421295	intergenic	-0.103258
seq_s_537	421306	intergenic	-0.101669
seq_s_537	421315	intergenic	-0.114759
seq_s_537	421335	intergenic	-0.145654
seq_s_537	421357	intergenic	-0.0128934
seq_s_537	421372	intergenic	-0.0118259
seq_s_537	421374	intergenic	0.0127171
seq_s_537	421379	intergenic	-0.0829156
seq_s_537	421385	intergenic	0.0414031
seq_s_537	421396	intergenic	0.0928133
seq_s_537	421397	intergenic	0.0971889
seq_s_537	421403	intergenic	0.0842426
seq_s_537	421415	intergenic	0.109859
seq_s_537	421417	intergenic	0.110755
seq_s_537	421418	intergenic	0.123801
seq_s_537	421430	intergenic	0.0800643
seq_s_537	421435	intergenic	0.0908448
seq_s_537	421439	intergenic	0.0908448
seq_s_537	421440	intergenic	0.0457713
seq_s_537	421455	intergenic	0.0366073
seq_s_537	421459	intergenic	0.0408004
seq_s_537	421480	intergenic	0.0519437
seq_s_537	421481	intergenic	0.0519437
seq_s_537	421495	intergenic	0.0454703
seq_s_537	421515	intergenic	0.0456512
seq_s_537	421520	intergenic	-0.0841963
seq_s_537	421532	intergenic	-0.0972881
seq_s_537	421593	intergenic	-0.027947
seq_s_537	421607	intergenic	-0.124905
seq_s_537	421608	intergenic	-0.125897
seq_s_537	421622	intergenic	-0.127284
seq_s_537	421629	intergenic	-0.117665
seq_s_537	421649	intergenic	-0.169845
seq_s_537	421671	intergenic	-0.199996
seq_s_537	421673	intergenic	-0.184244
seq_s_537	422003	intergenic	-0.0964624
seq_s_537	422008	intergenic	-0.271529
seq_s_537	422014	intergenic	-0.288615
seq_s_537	422082	intergenic	-0.195854
seq_s_537	422116	intergenic	-0.197951
seq_s_537	422117	intergenic	-0.219775
seq_s_537	422189	intergenic	-0.223344
seq_s_537	422220	intergenic	-0.271921
seq_s_537	422257	intergenic	-0.474888
seq_s_537	422264	intergenic	-0.563838
seq_s_537	422265	intergenic	-0.555099
seq_s_537	422277	intergenic	-0.709634
seq_s_537	422289	intergenic	-0.690363
seq_s_537	422290	intergenic	-0.828493
seq_s_537	422307	intergenic	-0.761798
seq_s_537	422308	intergenic	-0.647958
seq_s_537	422312	intergenic	-0.685318
seq_s_537	422333	intergenic	-0.685318
seq_s_537	422335	intergenic	-0.977935
seq_s_537	422347	intergenic	-0.9445
seq_s_537	422354	intergenic	-0.843052
seq_s_537	422355	intergenic	-0.685889
seq_s_537	422364	intergenic	-0.679478
seq_s_537	422376	intergenic	-0.705356
seq_s_537	422408	intergenic	-0.729747
seq_s_537	422456	intergenic	-0.705879
seq_s_537	422457	intergenic	-0.730053
seq_s_537	422470	intergenic	-0.518709
seq_s_537	422476	intergenic	-0.638424
seq_s_537	422481	intergenic	-0.65396
seq_s_537	422482	intergenic	-0.81972
seq_s_537	422483	intergenic	-0.824921
seq_s_537	422486	intergenic	-0.779195
seq_s_537	422489	intergenic	-0.767319
seq_s_537	422492	intergenic	-0.874803
seq_s_537	422494	intergenic	-0.663603
seq_s_537	422495	intergenic	-0.668125
seq_s_537	422499	intergenic	-0.616932
seq_s_537	422505	intergenic	-0.592338
seq_s_537	422514	intergenic	-0.607161
seq_s_537	422533	intergenic	-0.5044
seq_s_537	422581	intergenic	-0.542746
seq_s_537	422582	intergenic	-0.400961
seq_s_537	422616	intergenic	-0.593404
seq_s_537	422629	intergenic	-0.616002
seq_s_537	422639	intergenic	-0.602625
seq_s_537	422641	intergenic	-0.489701
seq_s_537	422648	intergenic	-0.511389
seq_s_537	422674	intergenic	-0.551625
seq_s_537	422732	intergenic	-0.50506
seq_s_537	422735	intergenic	-0.525502
seq_s_537	422736	intergenic	-0.571216
seq_s_537	422776	intergenic	-0.367764
seq_s_537	422783	intergenic	-0.427927
seq_s_537	422784	intergenic	-0.403227
seq_s_537	422785	intergenic	-0.464622
seq_s_537	422793	intergenic	-0.461667
seq_s_537	422804	intergenic	-0.349645
seq_s_537	422821	intergenic	-0.332038
seq_s_537	422832	intergenic	-0.369938
seq_s_537	422836	intergenic	-0.350667
seq_s_537	422851	intergenic	-0.298473
seq_s_537	422865	intergenic	-0.426343
seq_s_537	422880	intergenic	-0.409975
seq_s_537	422881	intergenic	-0.811632
seq_s_537	422885	intergenic	-0.773539
seq_s_537	422887	intergenic	-0.743029
seq_s_537	422893	intergenic	-0.762755
seq_s_537	422904	intergenic	-0.869364
seq_s_537	422908	intergenic	-0.684014
seq_s_537	422923	intergenic	-0.630533
seq_s_537	422934	intergenic	-0.557621
seq_s_537	422938	intergenic	-0.609232
seq_s_537	422950	intergenic	-0.587083
seq_s_537	422962	intergenic	-0.661362
seq_s_537	422971	intergenic	-0.150533
seq_s_537	423029	intergenic	-0.223444
seq_s_537	423035	intergenic	-0.0633281
seq_s_537	423043	intergenic	-0.0666941
seq_s_537	423045	intergenic	-0.0778914
seq_s_537	423098	intergenic	-0.0870815
seq_s_537	423127	intergenic	-0.0870815
seq_s_537	423159	intergenic	-0.103621
seq_s_537	423164	intergenic	-0.111149
seq_s_537	423291	intergenic	-0.196677
seq_s_537	423292	intergenic	-0.217755
seq_s_537	423305	intergenic	-0.265361
seq_s_537	423307	intergenic	-0.310408
seq_s_537	423309	intergenic	-0.202252
seq_s_537	423310	intergenic	-0.202252
seq_s_537	423332	intergenic	0.00669477
seq_s_537	423375	intergenic	0.173902
seq_s_537	423382	intergenic	0.174273
seq_s_537	423422	intergenic	0.166945
seq_s_537	423645	intergenic	0.284952
seq_s_537	423708	intergenic	0.279588
seq_s_537	423717	intergenic	0.152865
seq_s_537	423734	intergenic	0.228859
seq_s_537	423736	intergenic	0.310091
seq_s_537	423741	intergenic	0.22833
seq_s_537	423743	intergenic	0.225735
seq_s_537	423746	intergenic	0.119595
seq_s_537	423788	intergenic	0.0744579
seq_s_537	423792	intergenic	0.31214
seq_s_537	423883	intergenic	0.205988
seq_s_537	423911	intergenic	0.225844
seq_s_537	423960	intergenic	0.0211114
seq_s_537	423974	intergenic	0.0235798
seq_s_537	424008	intergenic	0.377663
seq_s_537	424036	intergenic	0.0286996
seq_s_537	424042	intergenic	0.0858135
seq_s_537	424063	intergenic	0.125979
seq_s_537	424090	intergenic	0.168092
seq_s_537	424091	intergenic	0.0662935
seq_s_537	424093	intergenic	0.121168
seq_s_537	424096	intergenic	0.121168
seq_s_537	424111	intergenic	0.107768
seq_s_537	424152	intergenic	0.155161
seq_s_537	424166	intergenic	0.13312
seq_s_537	425702	intergenic	0.155194
seq_s_537	427651	intergenic	-0.104937
seq_s_537	428318	intergenic	-0.104937
seq_s_537	428321	intergenic	0.0759145
seq_s_537	428327	intergenic	0.0759145
seq_s_537	428339	intergenic	0.0456721
seq_s_537	428343	intergenic	0.0971578
seq_s_537	428346	intergenic	0.0775475
seq_s_537	428350	intergenic	-0.0672605
seq_s_537	428395	intergenic	-0.0820159
seq_s_537	428407	intergenic	-0.402241
seq_s_537	428774	intergenic	0.227686
seq_s_537	428809	intergenic	0.2551
seq_s_537	428814	intergenic	0.594573
seq_s_537	428836	intergenic	0.739381
seq_s_537	428837	intergenic	0.676435
seq_s_537	428839	intergenic	0.724513
seq_s_537	428846	intergenic	0.807286
seq_s_537	428849	intergenic	0.759246
seq_s_537	428856	intergenic	0.854465
seq_s_537	428864	intergenic	0.81557
seq_s_537	428880	intergenic	0.784259
seq_s_537	428910	intergenic	0.864881
seq_s_537	429134	intergenic	0.980521
seq_s_537	429140	intergenic	0.822136
seq_s_537	429160	intergenic	0.737073
seq_s_537	429167	intergenic	0.813112
seq_s_537	430385	intergenic	1.08412
seq_s_537	430392	intergenic	1.30925
seq_s_537	430396	intergenic	1.04193
seq_s_537	430411	intergenic	1.23177
seq_s_537	430414	intergenic	0.528645
seq_s_537	430440	intergenic	0.682587
seq_s_537	430446	intergenic	0.79346
seq_s_537	430447	intergenic	0.78851
seq_s_537	430467	intergenic	1.13992
seq_s_537	430474	intergenic	0.556753
seq_s_537	430488	intergenic	0.674257
seq_s_537	430490	intergenic	1.25529
seq_s_537	430493	intergenic	1.04488
seq_s_537	430495	intergenic	0.857324
seq_s_537	430515	intergenic	0.360944
seq_s_537	430518	intergenic	0.0476762
seq_s_537	430519	intergenic	-0.273416
seq_s_537	430565	intergenic	-1.012
seq_s_537	430575	intergenic	-0.873968
seq_s_537	430580	intergenic	-1.38595
seq_s_537	430582	intergenic	-1.25098
seq_s_537	430591	intergenic	-0.909088
seq_s_537	430598	intergenic	-0.702179
seq_s_537	430600	intergenic	0.0210537
seq_s_537	430601	intergenic	-0.0233811
seq_s_537	430624	intergenic	-0.0233811
seq_s_537	430634	intergenic	0.0233678
seq_s_537	430646	intergenic	0.0304416
seq_s_537	430678	intergenic	0.544839
seq_s_537	433478	intergenic	0.853413
seq_s_537	433503	intergenic	0.447497
seq_s_537	437550	intergenic	0.396849
seq_s_537	437579	intergenic	0.396849
seq_s_537	437583	intergenic	0.387785
seq_s_537	437603	intergenic	0.483053
seq_s_537	437616	intergenic	0.375234
seq_s_537	437624	intergenic	0.697631
seq_s_537	437635	intergenic	0.718471
seq_s_537	437736	intergenic	1.4148
seq_s_537	437785	intergenic	1.41891
seq_s_537	437793	intergenic	1.96349
seq_s_537	448194	intergenic	2.08034
seq_s_537	448201	intergenic	2.1691
seq_s_537	462195	intergenic	2.43889
seq_s_537	462198	intergenic	2.44401
seq_s_537	462206	intergenic	2.39282
seq_s_537	462216	intergenic	2.39282
seq_s_537	462218	intergenic	2.04217
seq_s_537	462223	intergenic	1.94044
seq_s_537	462228	intergenic	2.18904
seq_s_537	462229	intergenic	2.17622
seq_s_537	462230	intergenic	2.1788
seq_s_537	462235	intergenic	2.03576
seq_s_537	462247	intergenic	1.85932
seq_s_537	462250	intergenic	2.08246
seq_s_537	462268	intergenic	1.8205
seq_s_537	462271	intergenic	1.78538
seq_s_537	462272	intergenic	1.78538
seq_s_537	462309	intergenic	1.75291
seq_s_537	462315	intergenic	1.82781
seq_s_537	462325	intergenic	1.95015
seq_s_537	462333	intergenic	1.92722
seq_s_537	462335	intergenic	2.2007
seq_s_537	462341	intergenic	2.22939
seq_s_537	462355	intergenic	1.894
seq_s_537	462370	intergenic	1.92147
seq_s_537	462383	intergenic	1.93356
seq_s_537	462387	intergenic	1.88948
seq_s_537	462392	intergenic	2.21521
seq_s_537	462395	intergenic	1.91509
seq_s_537	462400	intergenic	1.91899
seq_s_537	462401	intergenic	1.77501
seq_s_537	462424	intergenic	2.63159
seq_s_537	462425	intergenic	2.90471
seq_s_537	462426	intergenic	2.86841
seq_s_537	462429	intergenic	2.89563
seq_s_537	462436	intergenic	2.68507
seq_s_537	462437	intergenic	2.67212
seq_s_537	462438	intergenic	2.65304
seq_s_537	462456	intergenic	2.21416
seq_s_537	462465	intergenic	2.21416
seq_s_537	462480	intergenic	2.17361
seq_s_537	462481	intergenic	2.23256
seq_s_537	462487	intergenic	1.69064
seq_s_537	462504	intergenic	1.61008
seq_s_537	462508	intergenic	1.60955
seq_s_537	462509	intergenic	1.60955
seq_s_537	462523	intergenic	1.60955
seq_s_537	462524	intergenic	0.88274
seq_s_537	462541	intergenic	1.12071
seq_s_537	462546	intergenic	0.907824
seq_s_537	462568	intergenic	0.714761
seq_s_537	462585	intergenic	0.707414
seq_s_537	462586	intergenic	0.696175
seq_s_537	462589	intergenic	0.696175
seq_s_537	462612	intergenic	0.555135
seq_s_537	462613	intergenic	0.389541
seq_s_537	462634	intergenic	0.932568
seq_s_537	462636	intergenic	0.80406
seq_s_537	462646	intergenic	0.732816
seq_s_537	462647	intergenic	0.87415
seq_s_537	462656	intergenic	0.939453
seq_s_537	462667	intergenic	0.770984
seq_s_537	462672	intergenic	0.770984
seq_s_537	462675	intergenic	0.770984
seq_s_537	462679	intergenic	1.27004
seq_s_537	462683	intergenic	1.27004
seq_s_537	462692	intergenic	1.27004
seq_s_537	462694	intergenic	1.27004
seq_s_537	462700	intergenic	1.43197
seq_s_537	462701	intergenic	1.41326
seq_s_537	462716	intergenic	1.16291
seq_s_537	462717	intergenic	1.03156
seq_s_537	462733	intergenic	0.922355
seq_s_537	462742	intergenic	0.878883
seq_s_537	462751	intergenic	1.28047
seq_s_537	462766	intergenic	0.719549
seq_s_537	462770	intergenic	-0.230827
seq_s_537	462771	intergenic	0.243184
seq_s_537	462776	intergenic	0.525057
seq_s_537	462793	intergenic	0.559421
seq_s_537	462809	intergenic	0.482325
seq_s_537	462815	intergenic	0.118632
seq_s_537	462831	intergenic	0.70693
seq_s_537	462836	intergenic	0.843302
seq_s_537	462837	intergenic	0.778447
seq_s_537	462840	intergenic	0.87176
seq_s_537	462865	intergenic	0.287549
seq_s_537	462874	intergenic	0.429747
seq_s_537	462877	intergenic	0.00147638
seq_s_537	462879	intergenic	-0.200193
seq_s_537	462901	intergenic	0.575135
seq_s_537	462953	intergenic	0.99599
seq_s_537	462971	intergenic	0.84487
seq_s_537	462974	intergenic	0.521108
seq_s_537	462978	intergenic	0.594827
seq_s_537	462983	intergenic	0.676998
seq_s_537	462987	intergenic	0.590448
seq_s_537	462999	intergenic	0.610628
seq_s_537	463004	intergenic	0.420713
seq_s_537	463006	intergenic	0.775941
seq_s_537	463011	intergenic	-0.368765
seq_s_537	463026	intergenic	0.312418
seq_s_537	463028	intergenic	0.312418
seq_s_537	463029	intergenic	0.51531
seq_s_537	463046	intergenic	0.614959
seq_s_537	463081	intergenic	0.606172
seq_s_537	463082	intergenic	1.35928
seq_s_537	463113	intergenic	1.35928
seq_s_537	463123	intergenic	1.00505
seq_s_537	463124	intergenic	1.00505
seq_s_537	463150	intergenic	0.828499
seq_s_537	463162	intergenic	0.414227
seq_s_537	463166	intergenic	0.508984
seq_s_537	463181	intergenic	0.568164
seq_s_537	463182	intergenic	0.520436
seq_s_537	463185	intergenic	0.643501
seq_s_537	463186	intergenic	0.160076
seq_s_537	463192	intergenic	0.361912
seq_s_537	463205	intergenic	0.31022
seq_s_537	463206	intergenic	0.493116
seq_s_537	463213	intergenic	0.509781
seq_s_537	463233	intergenic	0.534595
seq_s_537	463236	intergenic	0.397308
seq_s_537	463237	intergenic	0.555681
seq_s_537	463243	intergenic	0.502133
seq_s_537	463245	intergenic	0.480789
seq_s_537	463247	intergenic	0.475234
seq_s_537	463249	intergenic	0.477214
seq_s_537	463259	intergenic	0.462897
seq_s_537	463263	intergenic	0.748592
seq_s_537	463265	intergenic	0.739943
seq_s_537	463273	intergenic	0.657502
seq_s_537	463274	intergenic	1.17587
seq_s_537	463278	intergenic	0.465419
seq_s_537	463293	intergenic	0.902011
seq_s_537	463297	intergenic	0.912896
seq_s_537	463298	intergenic	1.01084
seq_s_537	463303	intergenic	0.235974
seq_s_537	463323	intergenic	0.255031
seq_s_537	463326	intergenic	0.648713
seq_s_537	463332	intergenic	0.657484
seq_s_537	463333	intergenic	0.657484
seq_s_537	463341	intergenic	0.550024
seq_s_537	463344	intergenic	0.719712
seq_s_537	463351	intergenic	0.858926
seq_s_537	463354	intergenic	0.766699
seq_s_537	463355	intergenic	0.854614
seq_s_537	463367	intergenic	0.880051
seq_s_537	463382	intergenic	1.37161
seq_s_537	463383	intergenic	1.54206
seq_s_537	463385	intergenic	1.34442
seq_s_537	463407	intergenic	1.71934
seq_s_537	463408	intergenic	1.70055
seq_s_537	463418	intergenic	1.21158
seq_s_537	463419	intergenic	1.21158
seq_s_537	463424	intergenic	0.98778
seq_s_537	463453	intergenic	0.98778
seq_s_537	463456	intergenic	0.928663
seq_s_537	463457	intergenic	1.16827
seq_s_537	463459	intergenic	1.1517
seq_s_537	463469	intergenic	1.06452
seq_s_537	463481	intergenic	1.06452
seq_s_537	463486	intergenic	1.38334
seq_s_537	463492	intergenic	1.22184
seq_s_537	463514	intergenic	1.30315
seq_s_537	463526	intergenic	1.30315
seq_s_537	463538	intergenic	0.985281
seq_s_537	463551	intergenic	1.10104
seq_s_537	463561	intergenic	1.1096
seq_s_537	463569	intergenic	1.09125
seq_s_537	463572	intergenic	1.56112
seq_s_537	463574	intergenic	1.56112
seq_s_537	463590	intergenic	1.29337
seq_s_537	463591	intergenic	1.56904
seq_s_537	463595	intergenic	1.52624
seq_s_537	463604	intergenic	1.24363
seq_s_537	463623	intergenic	0.768512
seq_s_537	463626	intergenic	0.799775
seq_s_537	463628	intergenic	1.03169
seq_s_537	463657	intergenic	0.834916
seq_s_537	463669	intergenic	0.730466
seq_s_537	463683	intergenic	0.87595
seq_s_537	463696	intergenic	0.767512
seq_s_537	463700	intergenic	0.942183
seq_s_537	463709	intergenic	0.699231
seq_s_537	463713	intergenic	0.940506
seq_s_537	463760	intergenic	0.819922
seq_s_537	463798	intergenic	0.988921
seq_s_537	463800	intergenic	1.05942
seq_s_537	463811	intergenic	0.504044
seq_s_537	464267	intergenic	0.504044
seq_s_537	464277	intergenic	0.00712732
seq_s_537	464287	intergenic	-0.157005
seq_s_537	464293	intergenic	-0.318541
seq_s_537	464302	intergenic	-0.575755
seq_s_537	464311	intergenic	-0.527978
seq_s_537	464335	intergenic	-0.583396
seq_s_537	464342	intergenic	-1.29987
seq_s_537	464356	intergenic	-0.646484
seq_s_537	464375	intergenic	-0.458017
seq_s_537	464376	intergenic	-0.458017
seq_s_537	464384	intergenic	-0.476439
seq_s_537	464388	intergenic	-0.476439
seq_s_537	464392	intergenic	-0.476439
seq_s_537	464401	intergenic	-0.476439
seq_s_537	464405	intergenic	0.456251
seq_s_537	464412	intergenic	0.455685
seq_s_537	464417	intergenic	0.356341
seq_s_537	464452	intergenic	0.754944
seq_s_537	464459	intergenic	0.738992
seq_s_537	464479	intergenic	0.732169
seq_s_537	464485	intergenic	0.805636
seq_s_537	464486	intergenic	0.805636
seq_s_537	464491	intergenic	0.372054
seq_s_537	464497	intergenic	0.996676
seq_s_537	464531	intergenic	0.932609
seq_s_537	464543	intergenic	0.91293
seq_s_537	464575	intergenic	0.887962
seq_s_537	464576	intergenic	0.867815
seq_s_537	464577	intergenic	0.614422
seq_s_537	464579	intergenic	0.90705
seq_s_537	464594	intergenic	0.8531
seq_s_537	464604	intergenic	0.860902
seq_s_537	464611	intergenic	0.860902
seq_s_537	464623	intergenic	0.951316
seq_s_537	464625	intergenic	1.05152
seq_s_537	464627	intergenic	0.91803
seq_s_537	464637	intergenic	0.804719
seq_s_537	464647	intergenic	0.77368
seq_s_537	464649	intergenic	0.333
seq_s_537	464654	intergenic	0.310371
seq_s_537	464658	intergenic	0.502403
seq_s_537	464663	intergenic	0.232201
seq_s_537	464669	intergenic	0.224869
seq_s_537	464671	intergenic	0.171362
seq_s_537	464677	intergenic	0.817648
seq_s_537	464706	intergenic	0.56088
seq_s_537	464713	intergenic	0.6748
seq_s_537	464731	intergenic	0.575967
seq_s_537	464751	intergenic	0.636752
seq_s_537	464765	intergenic	0.491445
seq_s_537	464781	intergenic	0.619945
seq_s_537	464788	intergenic	0.455728
seq_s_537	464793	intergenic	0.53428
seq_s_537	464796	intergenic	0.447901
seq_s_537	464804	intergenic	0.636596
seq_s_537	464812	intergenic	0.800373
seq_s_537	464817	intergenic	1.1597
seq_s_537	464829	intergenic	1.05658
seq_s_537	464839	intergenic	1.3191
seq_s_537	464840	intergenic	1.20615
seq_s_537	464846	intergenic	1.06788
seq_s_537	464897	intergenic	0.751895
seq_s_537	464904	intergenic	0.643518
seq_s_537	464909	intergenic	0.625797
seq_s_537	464910	intergenic	0.625797
seq_s_537	464944	intergenic	0.709169
seq_s_537	464961	intergenic	0.657652
seq_s_537	464969	intergenic	0.737282
seq_s_537	464976	intergenic	0.933722
seq_s_537	464980	intergenic	0.878931
seq_s_537	465001	intergenic	1.65536
seq_s_537	465012	intergenic	1.44372
seq_s_537	465029	intergenic	1.46246
seq_s_537	465031	intergenic	1.52742
seq_s_537	465033	intergenic	1.73117
seq_s_537	465041	intergenic	1.28768
seq_s_537	465057	intergenic	1.28768
seq_s_537	465074	intergenic	1.41836
seq_s_537	465094	intergenic	1.08425
seq_s_537	465095	intergenic	0.752376
seq_s_537	465099	intergenic	0.499347
seq_s_537	465102	intergenic	0.1428
seq_s_537	465106	intergenic	0.387229
seq_s_537	465127	intergenic	0.395178
seq_s_537	465134	intergenic	0.301746
seq_s_537	465146	intergenic	0.0439988
seq_s_537	465153	intergenic	0.213561
seq_s_537	465154	intergenic	0.112635
[truncated: 25,068 more rows]
