# Supplementary material for: Ecological genomics in the Northern krill uncovers loci for local adaptation across ocean basins
Source: Nat Commun. 2024 Aug 1;15:6297. doi: 10.1038/s41467-024-50239-7 (PMC11294593; doi:10.1038/s41467-024-50239-7)
Supplement: Supplementary file 15 — Source Data [file 41467_2024_50239_MOESM15_ESM.zip › Source_data/Source_data.Fig_S25/Source_data.Fig_S25A/Source_data.Fig_S25A.tsv]

# Statistical gene ontology enrichment associated with divergence between Northern krill populations
# Additional information is available in Supplementary Data 10
Atlantic vs. Mediterranean contrast (at/me)
A	GO Term	Description	Enrichment
	GO:0060269	centripetally migrating follicle cell migration	56.2
	GO:0009589	detection of UV	21.92
	GO:0007603	phototransduction, visible light	16.21
	GO:0031114	regulation of microtubule depolymerization	11.08
	GO:0009584	detection of visible light	10.96
	GO:0003012	muscle system process	7.46
	GO:0044089	positive regulation of cellular component biogenesis	7.33
	GO:0006936	muscle contraction	6.85
	GO:0070588	calcium ion transmembrane transport	6.02
	GO:0006816	calcium ion transport	5.71
	GO:0040034	regulation of development, heterochronic	5.55
	GO:0042752	regulation of circadian rhythm	5.43
	GO:0070838	divalent metal ion transport	4.88
	GO:0072511	divalent inorganic cation transport	4.88
	GO:0032886	regulation of microtubule-based process	4.51
	GO:0045773	positive regulation of axon extension	4.47
	GO:0051255	spindle midzone assembly	4.37
	GO:0006935	chemotaxis	4.25
	GO:0050772	positive regulation of axonogenesis	4.19
	GO:0030516	regulation of axon extension	4.01
	GO:0061387	regulation of extent of cell growth	4.01
	GO:0033120	positive regulation of RNA splicing	3.69
	GO:0007095	mitotic G2 DNA damage checkpoint	3.34
	GO:0031572	G2 DNA damage checkpoint	3.34
	GO:0050770	regulation of axonogenesis	3.25
	GO:0042067	establishment of ommatidial planar polarity	3.23
	GO:0016325	oocyte microtubule cytoskeleton organization	2.96
	GO:0022400	regulation of rhodopsin mediated signaling pathway	2.92
	GO:0016059	deactivation of rhodopsin mediated signaling	2.9
	GO:0033627	cell adhesion mediated by integrin	2.87
	GO:0030001	metal ion transport	2.64
	GO:0045494	photoreceptor cell maintenance	2.62
	GO:0007602	phototransduction	2.56
	GO:0008277	regulation of G protein-coupled receptor signaling pathway	2.56
	GO:0022407	regulation of cell-cell adhesion	2.52
	GO:0030951	establishment or maintenance of microtubule cytoskeleton polarity	2.47
	GO:0009582	detection of abiotic stimulus	2.45
	GO:0009581	detection of external stimulus	2.45
	GO:0010769	regulation of cell morphogenesis involved in differentiation	2.42
	GO:0009583	detection of light stimulus	2.39
	GO:0098660	inorganic ion transmembrane transport	2.31
	GO:0045927	positive regulation of growth	2.26
	GO:0042330	taxis	2.24
	GO:0042051	compound eye photoreceptor development	2.22
	GO:0010975	regulation of neuron projection development	2.17
	GO:0016579	protein deubiquitination	2.09
	GO:0022604	regulation of cell morphogenesis	2.07
	GO:0006812	cation transport	2.04
	GO:0032101	regulation of response to external stimulus	2.02
	NE North Atlantic vs. SW North Atlantic contrast (ea/we)
	GO Term	Description	Enrichment
	GO:0045185	maintenance of protein location	11.68
	GO:0048730	epidermis morphogenesis	10.45
	GO:0045467	R7 cell development	5.03
	GO:0007300	ovarian nurse cell to oocyte transport	4.23
	GO:0048523	negative regulation of cellular process	4.04
	GO:0032507	maintenance of protein location in cell	3.98
	GO:0048519	negative regulation of biological process	3.46
	GO:0010648	negative regulation of cell communication	3.26
	GO:0023057	negative regulation of signaling	3.25
	GO:0009968	negative regulation of signal transduction	3.18
	GO:0072499	photoreceptor cell axon guidance	2.92
	GO:0043933	protein-containing complex subunit organization	2.9
	GO:0036098	male germ-line stem cell population maintenance	2.88
	GO:0006936	muscle contraction	2.67
	GO:0048522	positive regulation of cellular process	2.59
	GO:0048518	positive regulation of biological process	2.58
	GO:0010646	regulation of cell communication	2.51
	GO:0023051	regulation of signaling	2.51
	GO:0016198	axon choice point recognition	2.27
	GO:0045214	sarcomere organization	2.19
	GO:0007156	homophilic cell adhesion via plasma membrane adhesion molecules	2.14
